# Supplementary material for: Genome-wide bioinformatic analyses predict key host and viral factors in SARS-CoV-2 pathogenesis
Source: Commun Biol. 2021 May 17;4:590. doi: 10.1038/s42003-021-02095-0 (PMC8128904; doi:10.1038/s42003-021-02095-0)
Supplement: Supplementary file 11 — Supplementary Data 9 [file 42003_2021_2095_MOESM11_ESM.zip › DETE/result_series2.ods]

## Sheet: result_series2
genes_ids	baseMean	log2FoldChange	lfcSE	stat	pvalue	padj
ALINE	2.93339359801955	-1.43160237646353	0.883483737757663	-1.62040603044604	0.105145085316849	NA
Alu	0.0301652649808642	0	8.41198773869951	0	1	NA
AluJb	15089.3939064946	-0.212113420689109	0.200466891054349	-1.05809702327155	0.290011211390752	1
AluJo	7220.09725919944	-0.216562355407363	0.193904689068816	-1.11684950192466	0.264058679149626	1
AluJr	7808.69859383194	-0.192065529949847	0.179079020067889	-1.07251832111341	0.283487289392213	1
AluJr4	1488.96835848173	-0.261174326864239	0.152499245114173	-1.71262701443999	0.0867811801316573	1
AluSc	5056.66866377992	-0.146405144415086	0.21902601472526	-0.668437238374318	0.503854531850653	1
AluSc5	626.127318214076	-0.242571311324179	0.231185822286071	-1.04924821481492	0.29406389315174	1
AluSc8	2703.8726018849	-0.170903358561292	0.246524066536981	-0.693252228725729	0.488151276659137	1
AluSg	5502.29637875261	-0.209177039794644	0.245157676501052	-0.853234713185686	0.393529156717367	1
AluSg4	778.954692555926	-0.199323924301683	0.238230725934809	-0.836684367726047	0.402770008313398	1
AluSg7	1516.75137219367	-0.181250632721026	0.255994300172547	-0.708026048231771	0.478929081663332	1
AluSp	7180.86539696933	-0.206513760450478	0.280778507417544	-0.735504160734682	0.462032506947734	1
AluSq	2918.58104062666	-0.210862369936538	0.235819127171894	-0.894169919401132	0.371230983985199	1
AluSq10	115.695127200697	-0.243922489142896	0.273752626084093	-0.891032508553786	0.372911730399979	1
AluSq2	7160.42031011693	-0.207676116639556	0.245350074617098	-0.846448149500925	0.397302787513253	1
AluSq4	114.674468913683	-0.137700613152296	0.275420654719318	-0.49996472956114	0.61709991266812	1
AluSx	15756.0759536296	-0.206990630814388	0.214286672658625	-0.965951957003597	0.334068221783145	1
AluSx1	17172.4124365046	-0.154607286383895	0.186732555214043	-0.827961070883844	0.407692546865765	1
AluSx3	3897.62568184818	-0.153091780417733	0.23533741243647	-0.650520369170202	0.515356148749141	1
AluSx4	640.570619661032	-0.198127532314225	0.225759256403104	-0.877605354796435	0.380157922329596	1
AluSz	14175.6964135546	-0.174081525977316	0.26432587129628	-0.658586785786815	0.510161150689933	1
AluSz6	5018.18462605573	-0.202965088671427	0.19618685368698	-1.03454989392542	0.300879164357234	1
AluY	11840.1479039335	-0.147957530246324	0.264215787811768	-0.559987468847742	0.575487985121453	1
AluYa5	237.31802101241	-0.0551611594894283	0.480308539064945	-0.114845260916691	0.908567773348794	1
AluYa8	3.53794200583421	-0.286472138348399	0.840504472498534	-0.340833568079435	0.733228878229273	NA
AluYb10	1.09497825042037	0.25830014665721	1.91223175406623	0.135077846138656	0.892550325849265	NA
AluYb11	0	NA	NA	NA	NA	NA
AluYb8	324.065276350388	-0.0775438921578793	0.358196537274054	-0.216484203750275	0.828610336819564	1
AluYb8a1	0.0697913752614316	0.865768967884827	8.40129246008139	0.103051878267364	0.917921797183016	NA
AluYb9	33.7389337813199	0.093981191268239	0.451749809250969	0.208038142670312	0.83519918529074	1
AluYc	178.391793709898	-0.216567738529927	0.300212477846096	-0.721381536449496	0.470674803270187	1
AluYc3	112.383743207869	-0.163591874035165	0.334801901708278	-0.488622893718527	0.625108701855293	1
AluYc5	0.793893955353856	-0.51667622615637	1.77183320880704	-0.291605453373483	0.770588305387477	NA
AluYd8	21.7097290888102	-0.102810107053621	0.535201574415413	-0.192096047486254	0.847666970906922	1
AluYe5	1.82407251825053	-1.00313223409816	1.23654798593245	-0.811235993677775	0.417230159121888	NA
AluYe6	0.193171215208806	0	8.4119877386995	0	1	NA
AluYf1	2.96930146180786	-0.48701491559037	0.959137207704592	-0.507763552157354	0.611619173407759	NA
AluYf4	73.0933236926777	-0.30539215464295	0.477928361237688	-0.638991487870856	0.522828469388816	1
AluYf5	13.4014775099015	0.00424344481629855	0.552683394794052	0.00767789453468166	0.993873986679511	1
AluYg6	41.9449712935549	-0.0848382891703344	0.541845634108258	-0.156572801975155	0.875581539007564	1
AluYh3	12.5398345578445	0.00949908671544526	0.708167452822373	0.0134136166207399	0.989297803327066	1
AluYh7	0.624491614567715	1.38104363435767	2.32545200932208	0.593881803976798	0.552591170061117	NA
AluYh9	9.24369061138671	0.566048441192379	0.681969118185025	0.830020635976663	0.406527116402587	1
AluYi6	0.307056259703258	0.230160887800597	8.38953655028634	0.0274342791667963	0.978113357709707	NA
AluYi6_4d	0.0671250256870842	0.247903188580485	8.41198773869951	0.0294702270475267	0.976489563997879	NA
AluYj4	6.08244341390865	-0.532851314320723	0.69754349845684	-0.763896897468815	0.444928686462601	NA
AluYk11	9.39018364370916	-0.664832261645247	0.712886435017378	-0.932592105822633	0.351030610808669	1
AluYk12	6.33464942491577	0.411136355838971	0.622481219471067	0.660479935745403	0.508945890110443	NA
AluYk2	8.70582787985071	-0.407512901031026	0.581872693450962	-0.700347181810774	0.483710513022667	1
AluYk3	13.6069064636973	-0.207836036663453	0.389401651359206	-0.53373178038152	0.593527118209507	1
AluYk4	97.6150428012154	-0.196430747479915	0.332107845910067	-0.591466747621214	0.554207728895345	1
AluYm1	6.6212514537833	-0.552586250275734	0.609088915303218	-0.90723412689368	0.364283000466906	1
AmnL2-1	0.213324828375687	0.247903188580484	8.4119877386995	0.0294702270475265	0.976489563997879	NA
AmnSINE1	49.0668016261869	0.276828997858023	0.65502222148527	0.422625353427415	0.672568625668035	1
AmnSINE2	0.950751009133379	-0.565717845425329	1.99435172101315	-0.283660018172691	0.776670937493037	NA
Arthur1	28.2085706943022	0.0466635683363067	0.384208194897911	0.121453860058101	0.903331558422998	1
Arthur1A	45.6186159499579	0.36198154153114	0.356793600857238	1.01454045325207	0.3103249366564	1
Arthur1B	29.2506269255251	-0.495746431910328	0.294011458437408	-1.68614663709056	0.0917675591226847	1
Arthur1C	53.4652023772034	-0.161612544981421	0.370926592202882	-0.435699538341605	0.663054740737779	1
Arthur2	0.550183264710048	-0.567268974501402	4.24299216482001	-0.133695503660084	0.893643360803042	NA
BLACKJACK	29.2042317411365	0.510568932462874	0.367667920848609	1.38866869669901	0.164933517207375	1
Chap1_Mam	0	NA	NA	NA	NA	NA
Chap1a_Mam	0.454495085264922	-1.76192096384559	8.38852738750379	-0.210039364772211	0.833636949596878	NA
Charlie1	784.06518615265	0.290693268003809	0.251192982031941	1.15725075458854	0.247169926848557	1
Charlie10	120.541452975073	0.266927906388939	0.329128015728655	0.811015451838666	0.417356797245786	1
Charlie10a	38.9061035876183	0.216118565724628	0.331336566297141	0.652262948638196	0.514231557656675	1
Charlie10b	5.01436167472888	-0.140704751051644	0.747553218319007	-0.188220380306892	0.850703896829944	NA
Charlie11	47.2947965809322	0.0867312145299688	0.275718862544073	0.314563950139991	0.753092754177781	1
Charlie12	27.6391986476368	0.305862910152626	0.424726204028966	0.720141369313221	0.471437958545904	1
Charlie13a	15.1139978555944	-0.108210096222251	0.530424795791834	-0.204006481372561	0.83834843402087	1
Charlie13b	18.6369278404041	-0.0130913116056294	0.324393522121912	-0.0403562670425628	0.967809095668422	1
Charlie14a	96.1214085875922	0.16034828714038	0.395274393586764	0.405663229751268	0.684990063131584	1
Charlie15a	172.935064730145	0.0190600622371975	0.130030740949142	0.146581201476444	0.883462592441511	1
Charlie15b	0.764935419142601	-0.696661238090918	2.09980616576777	-0.331774070125273	0.740059865348174	NA
Charlie16	0.339378005056043	-3.1053633626311	6.81666533692901	-0.455554616391085	0.64871028464079	NA
Charlie16a	47.0793804279618	-0.00663760536125966	0.313231752093388	-0.0211907168315449	0.983093519516491	1
Charlie17	8.90336847023291	0.0902793400555246	0.631566389248815	0.142945130697824	0.886333515390506	1
Charlie17a	29.6185236275308	-0.380124623816016	0.357230642420216	-1.06408739530488	0.287289110369043	1
Charlie17b	0.279853794301592	0.220719829853338	8.36317986879242	0.0263918549303195	0.978944790712696	NA
Charlie18a	210.178773846354	0.0031729836990803	0.283802123768434	0.0111802676348866	0.991079622907655	1
Charlie19a	43.9486532117528	-0.0565051389714773	0.306187924803114	-0.184543982287386	0.853586726738377	1
Charlie1a	449.001385808339	-0.152199334221992	0.211972809005485	-0.71801347982351	0.472748975351466	1
Charlie1b	190.38353051943	0.22970934105397	0.253341756337451	0.906717251726943	0.364556338045592	1
Charlie1b_Mars	0.0470713646120365	0	8.41198773869951	0	1	NA
Charlie20a	21.6266384542516	0.069583286479959	0.401022395706221	0.173514714452342	0.862246862844951	1
Charlie21a	26.4705697003981	0.0561319760024571	0.537192910534842	0.104491282184962	0.916779486217405	1
Charlie22a	41.406280020485	-0.248843758891103	0.286955596320983	-0.867185592758929	0.385840328895213	1
Charlie23a	11.2646717104535	-0.760331759801913	0.463147023246172	-1.64166392449808	0.100659671895108	1
Charlie24	28.5327822977891	-0.389928648965276	0.365927081743685	-1.06559112025057	0.286608515009778	1
Charlie25	15.6748474737176	-0.841156981552032	0.472283611950973	-1.78104206935588	0.0749055783607814	1
Charlie26a	8.96746271104921	-0.886698165194903	0.639188983684601	-1.38722379112909	0.165373532986898	1
Charlie29a	0.82520850399952	-1.04664194359604	1.72771383160662	-0.605795893074929	0.544650297238345	NA
Charlie29b	10.1414038656639	0.14360997454932	0.487168608114326	0.294784951569823	0.768158162800452	1
Charlie2a	79.153944113713	-0.163000674884336	0.364420513698866	-0.447287319887347	0.654667621146546	1
Charlie2b	99.2007211040056	0.173197897578937	0.314350591621674	0.550970483896474	0.581653908320996	1
Charlie3	70.1702008509322	-0.146514261472506	0.224402740944476	-0.652907628738627	0.513815830536734	1
Charlie30a	0.682384535046025	0.247909907715011	4.06916361138772	0.0609240451824609	0.951419699726065	NA
Charlie30b	0	NA	NA	NA	NA	NA
Charlie31a	0.0376358455226381	0	8.41198773869951	0	1	NA
Charlie32a	0	NA	NA	NA	NA	NA
Charlie4	2.57306739664892	-0.634398724117435	1.05166315607981	-0.603233764014543	0.546353189203804	NA
Charlie4a	160.601730696391	0.131724563383479	0.242568335612064	0.543041048828995	0.587101539948131	1
Charlie4z	148.580637351419	0.108843346398744	0.188661997518759	0.576922474214351	0.563991827784693	1
Charlie5	47.2194381821441	-0.250730544828102	0.408957800720246	-0.61309637421397	0.539812617504227	1
Charlie6	230.603475000378	0.253681168466818	0.234417003575694	1.08217904246397	0.279172978977744	1
Charlie7	61.7655993674457	-0.190138871003702	0.313388433589635	-0.606719491290091	0.544037084711637	1
Charlie7a	16.8918707957537	0.201683121669834	0.45958976199658	0.438832929597189	0.660782598001251	1
Charlie8	502.661849181715	0.013850092847182	0.224609416360119	0.0616630107126765	0.95083119706266	1
Charlie9	126.067027389758	-0.0165651463877881	0.345051383518772	-0.0480077668979607	0.961710052656598	1
Cheshire	79.4624353728361	-0.221148364915294	0.373164174558163	-0.592630214776487	0.553428653627918	1
Cheshire_Mars	8.20731402574012	0.159526941249767	0.667442208476765	0.239012365750495	0.811095994118125	1
CheshMITE	0	NA	NA	NA	NA	NA
CR1_Mam	165.704114242741	-0.0166475916292746	0.172773728567723	-0.0963548785297479	0.923238727034096	1
CR1-11_Crp	0	NA	NA	NA	NA	NA
CR1-13_AMi	0	NA	NA	NA	NA	NA
CR1-16_AMi	0.0261043728480118	0	8.4119877386995	0	1	NA
CR1-3_Croc	1.03404080964583	0.247911478662524	1.97098746099416	0.125780342883297	0.89990580228752	NA
CR1-L3A_Croc	0.0392629186026564	0	8.4119877386995	0	1	NA
CR1-L3B_Croc	0	NA	NA	NA	NA	NA
DNA1_Mam	1.65486827096869	-1.42163694569908	1.33306463985604	-1.06644261890602	0.286223604606124	NA
ENSG00000000003.10	957.946071745777	0.223595898382118	0.175454654366213	1.27437997692226	0.202528784982483	1
ENSG00000000005.5	0	NA	NA	NA	NA	NA
ENSG00000000419.8	1142.22111364505	0.287908768378231	0.202570523395151	1.42127671663568	0.155236329581508	1
ENSG00000000457.9	267.198021090381	0.0316814957217748	0.196947772350395	0.160862422274112	0.872201759474748	1
ENSG00000000460.12	426.97797775298	0.037526664037188	0.160964042144538	0.233136938767298	0.815655072089485	1
ENSG00000000938.8	0	NA	NA	NA	NA	NA
ENSG00000000971.11	1526.76761686459	0.736533993868046	0.279276515126308	2.63729298374743	0.00835706171480591	0.65590272246507
ENSG00000001036.9	1466.98850359979	0.0748998539077066	0.106198486440051	0.705281745705362	0.480634918117071	1
ENSG00000001084.6	2609.78429346014	-0.0232076454882857	0.251850593387214	-0.092148464596248	0.926580083043053	1
ENSG00000001167.10	740.156222676898	0.254730808489303	0.183157287256978	1.39077626833326	0.164293281622513	1
ENSG00000001460.13	399.211670087341	0.105158874602632	0.125684338535632	0.836690361168743	0.402766638518902	1
ENSG00000001461.12	1173.62886815417	-0.0936148139854774	0.146265156147606	-0.640034964246742	0.522149868525638	1
ENSG00000001497.12	1809.22880521115	-0.135619677609715	0.215763272265988	-0.628557753066174	0.529638625790741	1
ENSG00000001561.6	135.580247223758	0.0946501496719827	0.469790858319612	0.201472949070434	0.840328779256008	1
ENSG00000001617.7	1640.85555576285	0.384908558290989	0.23045833341208	1.670187198667	0.0948823319623524	1
ENSG00000001626.10	1905.63229783144	0.014380126868136	0.525263568788655	0.0273769736235448	0.978159063750506	1
ENSG00000001629.5	1469.88576451024	0.139991529503927	0.309722519480652	0.451990154731619	0.651276075025447	1
ENSG00000001630.11	3140.48858115076	0.169307596060308	0.394310854372362	0.429375945863324	0.667649656028396	1
ENSG00000001631.10	710.383496865497	0.177144916442972	0.284208910081316	0.623291213467895	0.533093170735073	1
ENSG00000002016.12	235.949899293972	0.129589117715978	0.156592918247716	0.827554139523601	0.407923049396537	1
ENSG00000002079.8	122.063864454487	0.504710504345185	0.510896471137339	0.987891936739389	0.323205574838908	1
ENSG00000002330.9	976.819107799297	-0.0126536369695553	0.49984569876372	-0.0253150862373166	0.979803640710452	1
ENSG00000002549.8	1723.6083917246	0.931079583472444	0.129970333954792	7.16378542041989	7.84792143906728e-13	1.293480142639e-09
ENSG00000002586.13	0	NA	NA	NA	NA	NA
ENSG00000002587.5	509.092043182961	0.121875414409921	0.21268040168892	0.573044875983374	0.566614309434381	1
ENSG00000002726.15	12.97075216759	0	8.4119877386995	0	1	1
ENSG00000002745.8	0.885755353868952	0	8.41198773869951	0	1	NA
ENSG00000002746.10	189.367244495754	-0.0515297091078575	0.17840229798354	-0.288839940349937	0.772703866139576	1
ENSG00000002822.11	632.168802280463	-0.147863176913283	0.329341606398979	-0.448965979519014	0.653456198459781	1
ENSG00000002834.13	12027.4255364032	-0.103977572820345	0.145677765402325	-0.713750465166629	0.475381494805294	1
ENSG00000002919.10	500.456215093579	-0.110536959218917	0.273369851814861	-0.404349486547544	0.685955739988072	1
ENSG00000002933.3	3.34093049744789	0	8.41198773869951	0	1	NA
ENSG00000003056.3	2887.2266711206	-0.111744109648953	0.223049816341988	-0.500982746731444	0.616383265447996	1
ENSG00000003096.9	59.8564626676293	0.373094743438488	0.337452677300609	1.10562093157177	0.268890626101941	1
ENSG00000003137.4	504.520692325135	-0.0737614814972845	0.338027733187718	-0.218211330773627	0.827264457120131	1
ENSG00000003147.13	336.945558183773	-0.352899701302257	0.211160744512455	-1.67123724685221	0.0946748259329151	1
ENSG00000003249.9	1015.59064655897	-0.0680870044008374	0.338871212748013	-0.200922951963664	0.840758820596786	1
ENSG00000003393.10	1030.42168813722	0.0886039706174426	0.180077478073935	0.492032493819488	0.62269637286285	1
ENSG00000003400.10	317.353032324558	0.269516128391251	0.135668057802223	1.98658499839478	0.0469684050089519	1
ENSG00000003402.15	4059.55098103763	-0.00643715567264981	0.0729109517339988	-0.0882879117548006	0.929647846458955	1
ENSG00000003436.10	1640.30086596966	0.373691999863496	0.253000690699185	1.47703944535002	0.139665063985235	1
ENSG00000003509.11	536.826487071986	0.214891655870123	0.120929932109901	1.77699310766858	0.0755693738406465	1
ENSG00000003756.12	1517.65076472808	-0.0601250563459957	0.108336415525333	-0.554984730244616	0.57890510493393	1
ENSG00000003987.9	28.3339655500964	0.656267706548321	0.832786562856114	0.788038299150257	0.430674303905715	1
ENSG00000003989.12	297.523112468253	0.330618297430034	0.293963931665229	1.12469001063215	0.260720416194092	1
ENSG00000004059.6	2708.1518895471	-0.154206678056505	0.29478192482659	-0.523121212900755	0.600889904415683	1
ENSG00000004139.9	37.9895326574369	-0.0103553279842756	0.579819226454834	-0.0178595802136311	0.985750874183616	1
ENSG00000004142.7	1661.24151316005	-0.0766312999432354	0.130464076023534	-0.587374718611521	0.556952069225423	1
ENSG00000004399.8	1094.0856624819	-0.0934447542024984	0.546363962611694	-0.171030230024359	0.864199995668951	1
ENSG00000004455.12	2980.72134639654	0.06255596440603	0.164708362872438	0.379798349732113	0.70409510744423	1
ENSG00000004468.8	376.729718771158	0.281997752072566	0.151044071706333	1.86698987180934	0.0619030022386737	1
ENSG00000004478.5	4941.39854200414	0.032111167372529	0.215995808373908	0.148665696868254	0.881817430314977	1
ENSG00000004487.11	2265.10755687192	0.091632291100957	0.104951308314005	0.873093366561961	0.382612189235604	1
ENSG00000004534.10	1200.66330759685	0.183583849286545	0.148008194025181	1.24036274137168	0.214841255516166	1
ENSG00000004660.10	377.493639761784	-0.435804071233496	0.212712281359197	-2.04879600015936	0.0404820670633521	1
ENSG00000004700.11	1643.6577638884	0.198245350602178	0.218182999655662	0.908619603337795	0.363550955165259	1
ENSG00000004766.11	458.916004158761	0.113030694088644	0.295765927620627	0.382162661527485	0.702340715442044	1
ENSG00000004776.7	8.65415812115425	-0.78289599306707	0.996921058482531	-0.785313928726473	0.432269531214843	1
ENSG00000004777.14	127.56784334149	-0.27711203299156	0.429130408325276	-0.64575249764522	0.518439655991034	1
ENSG00000004779.5	1307.55325077628	0.0522792965704574	0.194746929809447	0.268447346623697	0.788354999094504	1
ENSG00000004799.7	768.617058243472	0.637998075710125	0.535931859494605	1.19044625619341	0.233871041636129	1
ENSG00000004809.9	0.21382310595773	0	8.4119877386995	0	1	NA
ENSG00000004838.9	11.4568920435953	-0.138684490986637	1.40288827697418	-0.0988564045069639	0.921252283452374	1
ENSG00000004846.12	2.29907923128935	2.58833066464602	8.35252232341925	0.30988611157479	0.756647564646167	NA
ENSG00000004848.6	42.0728169235993	0.143677841308543	0.349632902491222	0.410939131542833	0.681117167802586	1
ENSG00000004864.9	890.915864096042	0.0379935648698992	0.179203520822082	0.212013495580928	0.832096505699846	1
ENSG00000004866.14	493.990276999067	0.0371969075625002	0.146867585863531	0.253268325640373	0.800060870801697	1
ENSG00000004897.7	2503.70585234427	0.301141811573321	0.252376453820193	1.19322467296363	0.232781394240516	1
ENSG00000004939.9	0	NA	NA	NA	NA	NA
ENSG00000004948.9	0.562439802362417	1.72660810651147	8.3715861020285	0.206246234043164	0.836598574552928	NA
ENSG00000004961.10	848.889814328271	0.0470612874715366	0.0970195024682536	0.485070385584958	0.627626418233104	1
ENSG00000004975.7	861.573925323914	-0.255053569847028	0.198676336215076	-1.28376421020227	0.199224469813513	1
ENSG00000005001.5	556.746836014441	3.17045846230507	1.31197063286964	2.41656206539502	0.0156678548781573	0.898158660869209
ENSG00000005007.8	1982.79616395215	-0.175275213899411	0.114338690424596	-1.53294753725557	0.125288781774291	1
ENSG00000005020.8	1006.11369769073	0.125416712114417	0.249879428336484	0.50190891242769	0.615731595762074	1
ENSG00000005022.5	8465.5949785052	0.0193734845129747	0.15616468251259	0.124058040533031	0.901269320247146	1
ENSG00000005059.11	401.315515501305	0.0961802667130676	0.186563448448817	0.515536497168974	0.606178172518085	1
ENSG00000005073.5	7.31382659161864	-0.571328074179355	0.96399590289474	-0.592666496261799	0.553404367624939	1
ENSG00000005075.11	1076.74474943821	-0.0929301338034109	0.329664083164823	-0.281893413778256	0.778025239875692	1
ENSG00000005100.8	1098.69284819206	-0.05053848846947	0.119840643158155	-0.421714095799484	0.673233714514117	1
ENSG00000005102.8	0.710000757250229	0	8.4119877386995	0	1	NA
ENSG00000005108.11	302.84064712612	-0.0414201438977499	0.434541844662263	-0.0953191146181621	0.924061360510149	1
ENSG00000005156.7	842.077004724917	-0.135043278882536	0.158407220315028	-0.852507092883598	0.393932703975665	1
ENSG00000005175.5	1057.5435763441	0.428379438180425	0.269837630419996	1.58754521196196	0.112389215618677	1
ENSG00000005187.7	234.488132849121	0.223947972744942	0.136147441923788	1.64489298939823	0.0999918809205357	1
ENSG00000005189.15	117.683766902809	0.0191559767890654	0.246133656527816	0.0778275391480262	0.937965239812233	1
ENSG00000005194.10	1264.64861594375	-0.0286324321602959	0.187426728785071	-0.152766002724882	0.878582808880963	1
ENSG00000005206.12	618.979877121808	-0.145836567959835	0.286494910802541	-0.509037202620151	0.610726147527379	1
ENSG00000005238.15	930.010364580169	0.0233435125539763	0.195856981772951	0.119186522444411	0.90512758406632	1
ENSG00000005243.5	120.786648227388	-0.0522830696625632	0.340191915657096	-0.153686984482203	0.877856547729965	1
ENSG00000005249.8	107.327348569564	-0.100466815752293	0.279677723277729	-0.359223518322646	0.719427884139556	1
ENSG00000005302.13	728.188775488963	-0.0763868750049848	0.0845886107515954	-0.903039715704801	0.366504816871421	1
ENSG00000005339.8	1534.56827599076	-0.166672951782417	0.23057770148299	-0.722849393980594	0.469772417251953	1
ENSG00000005379.11	1.37727009884498	-4.38115103728401	3.79366821141589	-1.15485877866184	0.24814826216124	NA
ENSG00000005381.6	0	NA	NA	NA	NA	NA
ENSG00000005421.4	21.0379039822352	-0.379556178757942	0.563014567759663	-0.674149836421223	0.500216058031294	1
ENSG00000005436.9	364.604856938877	0.0402078317857973	0.212873762571285	0.188881106342699	0.850186001983212	1
ENSG00000005448.12	917.59417111309	-0.0936307898447688	0.379127260897479	-0.246964013147258	0.804936074889694	1
ENSG00000005469.7	407.867138339808	0.123560315753452	0.25224636194782	0.489839832770359	0.624247241576308	1
ENSG00000005471.11	1.19980786370268	4.0479118060387	8.33763588529883	0.485498750692159	0.627322598673387	NA
ENSG00000005483.15	1340.64521665161	0.140396005893263	0.314800042838201	0.445984710254386	0.655608290469	1
ENSG00000005486.12	262.558648783139	0.135557542426483	0.250880422182702	0.540327305124526	0.588971330983989	1
ENSG00000005513.9	18.3184026846187	-0.0906604955720779	0.542657637026009	-0.167067575182274	0.867316878660721	1
ENSG00000005700.10	2132.86990290294	0.193966935179525	0.272470756880293	0.711881661725418	0.476538058828576	1
ENSG00000005801.12	507.978304909075	0.160857291494492	0.131917292597258	1.21937987300563	0.222700045486978	1
ENSG00000005810.13	1054.9540448472	-0.237292662780487	0.359030167158556	-0.660926809182843	0.508659252256428	1
ENSG00000005812.6	419.546722214849	0.00537336012678246	0.252199529256754	0.0213059879319286	0.983001567245462	1
ENSG00000005844.13	10.0756178469853	0.12388881378515	1.11411556916658	0.111199248277112	0.911458347725002	1
ENSG00000005882.7	411.623774053305	-0.0476091409938497	0.292622758245967	-0.16269801186766	0.870756212432886	1
ENSG00000005884.13	18073.0408174489	-0.13453152950783	0.143936683193324	-0.934657701728045	0.349964731977038	1
ENSG00000005889.11	699.490287073925	0.027116047556824	0.212392496745341	0.12766951739042	0.898410514240285	1
ENSG00000005893.11	2996.36961104361	0.0475646379223217	0.185812829175193	0.255981452591067	0.797965158975497	1
ENSG00000005955.8	1342.58216411701	0.172458317091856	0.147953299191906	1.16562670811528	0.243765404571984	1
ENSG00000005961.13	37.8669007565796	-0.00429352048002492	0.913182465687661	-0.0047017114775542	0.996248590824214	1
ENSG00000005981.8	42.5860222964316	0.575057548703535	0.36009812904505	1.59694678289093	0.110277570250965	1
ENSG00000006007.7	2429.36671579981	0.0428092629363517	0.119041640284674	0.359615869152831	0.719134414615342	1
ENSG00000006015.13	672.477571936136	-0.243240648322637	0.407269623543871	-0.597247214771557	0.550342340614847	1
ENSG00000006016.6	67.8267623299899	-0.268937760347736	0.302503446789292	-0.889040317398646	0.373981412306604	1
ENSG00000006025.7	377.20375906128	-0.203262111837642	0.222385852157405	-0.914006488568227	0.360713436255275	1
ENSG00000006042.7	563.920223337796	-0.135306074487637	0.14254634925613	-0.949207574895632	0.342515049718075	1
ENSG00000006047.8	17.770109306802	0.486453223880864	0.815859179720234	0.59624655329327	0.551010530062285	1
ENSG00000006059.3	0.557945781482553	0	8.41198773869951	0	1	NA
ENSG00000006062.9	1012.07804102682	-0.509499323239628	0.220728114744938	-2.30826654696153	0.0209843158697778	1
ENSG00000006071.7	82.9062759447935	0.064983975030355	0.214098282517455	0.303524037027512	0.761490532031693	1
ENSG00000006074.4	0	NA	NA	NA	NA	NA
ENSG00000006075.11	25.762192203719	1.72760942092225	5.20763840305707	0.331745272465171	0.740081612233523	1
ENSG00000006114.11	1098.0183107283	-0.083385280520495	0.138512651332711	-0.602004796805177	0.547170944413514	1
ENSG00000006116.3	0	NA	NA	NA	NA	NA
ENSG00000006118.10	3818.95521401843	-0.122138301971849	0.297997307259398	-0.40986377727746	0.681905878328213	1
ENSG00000006125.12	4235.13260722666	-0.0125216264845548	0.357756203740006	-0.0350004454252727	0.972079385694153	1
ENSG00000006128.7	3.22964860090549	0	8.4119877386995	0	1	NA
ENSG00000006194.6	810.777287912408	-0.0627110904262887	0.137629308133427	-0.455652151978359	0.648640134435409	1
ENSG00000006210.6	371.241698122462	0.521292324875702	0.561729493331565	0.928013093604835	0.353400777693472	1
ENSG00000006282.15	2349.99548977059	-0.0934894203503665	0.18221220836246	-0.513079892892772	0.607895435997494	1
ENSG00000006283.13	222.346097458871	0.325766439995674	0.221794101734301	1.46877864401429	0.141892838345634	1
ENSG00000006327.9	4939.16783215179	-0.145588751634382	0.419209116791495	-0.347293858369962	0.728370564306429	1
ENSG00000006377.9	1.8905886723521	0	8.4119877386995	0	1	NA
ENSG00000006432.11	833.73695447348	-0.299869877409374	0.354882769684732	-0.844982915557638	0.398120377880678	1
ENSG00000006451.3	1712.71020034486	0.218474505430281	0.150743470052616	1.44931322964785	0.147250128150557	1
ENSG00000006453.9	2397.35494431694	-0.0211811536434481	0.171467960624692	-0.123528346440238	0.901688728969289	1
ENSG00000006459.6	303.060871539417	-0.144476058258611	0.249651252120117	-0.578711530712041	0.562783834308523	1
ENSG00000006468.9	177.110149685006	0.032341954294826	0.276612672920186	0.116921448151285	0.906922301558771	1
ENSG00000006530.11	393.509894390456	-0.0919284354298704	0.333703488338297	-0.275479396057966	0.782947953234665	1
ENSG00000006534.11	3469.97873376355	-0.331942367951808	0.233348696577757	-1.42251648635713	0.154876368948409	1
ENSG00000006555.6	151.968812354036	0	1.67326567698472	0	1	1
ENSG00000006576.12	426.480266883326	0.207687720187322	0.281914609428035	0.736704353877548	0.461302158565486	1
ENSG00000006606.4	13.8169073069383	0.930991830455234	0.927909349583041	1.00332196337237	0.315705542343499	1
ENSG00000006607.9	779.03775430537	-0.0705587083075517	0.154964931581496	-0.455320488238624	0.648878688596089	1
ENSG00000006611.11	243.782186592642	-0.224400503878699	0.264008500215873	-0.849974541331863	0.395339240648459	1
ENSG00000006625.13	1178.35628745739	0.0871728213766366	0.156463877902593	0.557143428535666	0.577429437654932	1
ENSG00000006634.3	498.473893036883	0.297988190580434	0.228137192373375	1.3061797924327	0.19149142307671	1
ENSG00000006638.7	6.49422853805377	0.0718255691988626	1.57875862373563	0.0454949655501551	0.9637127876545	1
ENSG00000006652.9	957.316651843193	0.0850335180095925	0.16266573012295	0.522750046646706	0.601148206015338	1
ENSG00000006659.8	0	NA	NA	NA	NA	NA
ENSG00000006695.6	372.496118156775	-0.0767912803578271	0.137359975095668	-0.559051356149005	0.57612667148477	1
ENSG00000006704.6	406.472020744101	0.146193469523906	0.139121787346266	1.05083087496597	0.293336272750501	1
ENSG00000006712.10	2304.84332635908	0.00682082016622209	0.279147915372157	0.0244344298868528	0.980506085439449	1
ENSG00000006715.11	1444.59379089611	0.0654090308004256	0.149091618148676	0.438717022543809	0.660866591173522	1
ENSG00000006740.12	171.430688633545	-0.0545017932040609	0.221817196544371	-0.245705896806601	0.805909907123268	1
ENSG00000006744.14	2520.89352354604	-0.124594656904159	0.155330320187704	-0.802127084741707	0.422479449102168	1
ENSG00000006747.10	63.556026459564	0.0982538054682893	1.57073975694143	0.0625525680075806	0.950122800649019	1
ENSG00000006756.11	788.3127065136	-0.185916429795223	0.138045606643181	-1.34677541948711	0.178052573582156	1
ENSG00000006757.7	395.241839545816	0.0745650330541656	0.178853531860274	0.416905566686924	0.676747481669514	1
ENSG00000006788.8	0	NA	NA	NA	NA	NA
ENSG00000006831.9	2308.63122060532	0.0259666967392392	0.0763873650740555	0.339934447458231	0.733905894414101	1
ENSG00000006837.7	58.3709865471606	1.43904398687801	0.607325214551217	2.36947841518715	0.0178131948203542	0.935564394910834
ENSG00000007001.8	0.77486394607036	2.8711853765153	4.62310113498352	0.621051820560169	0.534565527895142	NA
ENSG00000007038.6	12.6070213831749	0	2.33691808826529	0	1	1
ENSG00000007047.10	658.773085062192	0.0711506301310372	0.192736803094885	0.369159542902708	0.712008809461235	1
ENSG00000007062.7	207.94915660198	2.39901450832707	3.04574736799924	0.787660373126413	0.430895390361845	1
ENSG00000007080.6	1278.42795071707	-0.0587920061440197	0.378212586015532	-0.155446984891204	0.876468945717502	1
ENSG00000007129.13	0	NA	NA	NA	NA	NA
ENSG00000007168.8	3315.53895449073	0.0199446698323576	0.101227110997656	0.197028934598552	0.843804895040354	1
ENSG00000007171.12	6.75509936054928	2.7288348646681	2.38542750180329	1.14396051131514	0.252640013991041	1
ENSG00000007174.13	3.14633914046027	0	3.55738215851864	0	1	NA
ENSG00000007202.10	5261.43928665238	-0.0901604856010221	0.124371838789847	-0.724926852238371	0.468496906472923	1
ENSG00000007216.10	0.428884785860225	0.865773884464635	8.40129230790098	0.103052465351125	0.917921331238634	NA
ENSG00000007237.14	17.1211435764591	-0.326275643983633	1.03538510295483	-0.315124916374101	0.752666811046835	1
ENSG00000007255.6	502.578766619458	-0.314381560650033	0.402000213599383	-0.782043267676801	0.434189145980609	1
ENSG00000007264.9	1.45387490461507	-0.626329115458242	8.27448298686771	-0.0756940483716358	0.939662511121839	NA
ENSG00000007306.10	9.68370485148437	-2.4802868636857	3.08556695299684	-0.803835049269224	0.421492244896941	1
ENSG00000007312.8	0.188740030286817	0	8.4119877386995	0	1	NA
ENSG00000007314.7	2.323498945131	1.07072799964484	5.90549502409148	0.181310456663972	0.856123898824056	NA
ENSG00000007341.14	195.350605796041	-0.00565191819817307	0.174715795918653	-0.0323492112917174	0.974193564784374	1
ENSG00000007350.12	0	NA	NA	NA	NA	NA
ENSG00000007372.16	37.5630170047634	0.344766976192802	0.32149139612296	1.07239876510082	0.283540962386225	1
ENSG00000007376.3	770.000075422956	-0.150562706742485	0.443040640041274	-0.339839493569841	0.73397740449698	1
ENSG00000007384.11	804.566909057024	-0.169459498139035	0.188956079278568	-0.896819508459476	0.36981523635274	1
ENSG00000007392.12	956.597378486576	0.0250215753575809	0.186284138840876	0.134319408583434	0.89315000648063	1
ENSG00000007402.7	30.8585617728219	-0.160664132296859	0.469189488201551	-0.342429095998507	0.732027995090173	1
ENSG00000007516.9	46.0424744789363	0.0845665636608842	0.851410236387426	0.0993252841540925	0.920880003824342	1
ENSG00000007520.3	1274.99152707217	-0.174924152823065	0.417246979308078	-0.419234078370423	0.675045068810317	1
ENSG00000007541.10	811.323091042596	-0.228312742633875	0.338711415871734	-0.67406273286146	0.50027143128868	1
ENSG00000007545.11	600.330362963567	-0.293963787327411	0.236588866803953	-1.24250896205949	0.214048835940353	1
ENSG00000007866.14	518.350436187508	-0.0588776043912425	0.219403098328327	-0.268353568567819	0.788427176000052	1
ENSG00000007908.11	3.30985789494733	2.26080371782866	2.83877375658428	0.796401514063926	0.425798698492265	NA
ENSG00000007923.11	1528.73435908411	-0.0413831242909414	0.157408806364115	-0.262902217778177	0.792625946888969	1
ENSG00000007933.8	0.860242913015941	0	8.4119877386995	0	1	NA
ENSG00000007944.10	133.262901535205	-0.138631758745509	0.380966245061865	-0.363895123367155	0.715936326363145	1
ENSG00000007952.13	13.7107187857472	-0.81282721852512	0.974671083792911	-0.83395027516567	0.404309004893172	1
ENSG00000007968.6	150.301538369289	-0.058576472316239	0.313271744566283	-0.186982941590652	0.851674007701161	1
ENSG00000008018.8	3454.3752346365	0.0652286520811467	0.271865308516548	0.239930031665575	0.810384498837703	1
ENSG00000008056.8	4.48290127585334	-3.73690339172107	3.20236167402903	-1.16692109514898	0.243242235965885	NA
ENSG00000008083.9	736.960883023474	-0.0565932437878077	0.222709129633875	-0.254112814687233	0.799408403560386	1
ENSG00000008086.6	141.620202771456	-0.286744350130909	0.513126438934241	-0.558818116498684	0.576285857128727	1
ENSG00000008118.5	3.76840646725603	-1.52045212139687	2.70871404036405	-0.561318802479616	0.574580225983353	NA
ENSG00000008128.18	488.305676905681	-0.176903418607029	0.258523823264031	-0.684282850119998	0.493796574300583	1
ENSG00000008130.11	967.94492463945	-0.187491724001791	0.115412609824928	-1.6245341326758	0.104261861805786	1
ENSG00000008196.8	0	NA	NA	NA	NA	NA
ENSG00000008197.4	0	NA	NA	NA	NA	NA
ENSG00000008226.15	9.28555360962155	-0.209004613640246	0.768942236688098	-0.271807950803233	0.785769691453415	1
ENSG00000008256.11	1428.20954746574	-0.0490307810635873	0.210491522707037	-0.232934706505157	0.815812107707802	1
ENSG00000008277.10	55.4763687492983	0.130626500751235	0.347332508143123	0.376084868789215	0.706853802938831	1
ENSG00000008282.3	2064.84206981348	0.163541933437801	0.251116330975443	0.651259648476601	0.514878891556357	1
ENSG00000008283.11	861.944838813009	0.0336222179695628	0.137417395451186	0.244672210961139	0.806710246576201	1
ENSG00000008294.16	3248.50402571909	-0.142570736694851	0.272087938976632	-0.523987712322284	0.600287086354443	1
ENSG00000008300.10	520.732704583606	-0.106813229647218	0.267612411787162	-0.399134064574585	0.689794423491685	1
ENSG00000008311.10	87.5723434927622	0.795603771314481	1.32233959956111	0.601663726608916	0.547397999966696	1
ENSG00000008323.11	143.743252804086	-0.389615355563169	0.386739439136677	-1.00743631534687	0.313725147202605	1
ENSG00000008324.6	208.296566935421	0.09857609387987	0.264297325384944	0.372974239282579	0.709167616895999	1
ENSG00000008382.11	159.933246440295	0.021443725897835	0.36789780921863	0.0582871801910939	0.953519878879793	1
ENSG00000008394.8	8163.16846736365	0.149490174877499	0.153728497209106	0.972429820049289	0.330836762805383	1
ENSG00000008405.7	385.828046814967	0.127419720037294	0.451903364726513	0.281962317572933	0.777972404643841	1
ENSG00000008438.4	1.36387848754117	0.270532794986577	4.08564805206396	0.0662153938712149	0.947206341134602	NA
ENSG00000008441.12	418.242306031963	0.275730357315953	0.265235375061215	1.03956856151754	0.298540389366035	1
ENSG00000008513.10	1539.68604401857	-0.0451489737432284	0.17274556440904	-0.261361117419613	0.79381403897264	1
ENSG00000008516.12	35.6830269329101	-0.247968676651891	0.555104178212318	-0.446706557768057	0.65508694634306	1
ENSG00000008517.12	878.013027862184	0.304679577363491	0.401028142226147	0.759746125726201	0.447406351544316	1
ENSG00000008710.13	1186.47658150776	-0.217290878851478	0.289245209270208	-0.751234149736559	0.452511751473651	1
ENSG00000008735.10	111.240786352904	-0.027553925868895	0.38072662515417	-0.0723719436688661	0.942305911938971	1
ENSG00000008838.13	2242.99646912152	-0.0751323868898522	0.174931452036981	-0.429496159867061	0.667562187897905	1
ENSG00000008853.12	1234.66117122556	-0.313735668867827	0.170107072736175	-1.8443422946582	0.0651332713080714	1
ENSG00000008869.7	787.08200116161	-0.125288370489081	0.278166039408136	-0.450408578831772	0.652415860295412	1
ENSG00000008952.12	3300.76042886819	0.220447985067283	0.18929703203949	1.16456123316975	0.244196643641091	1
ENSG00000008988.5	17160.7246966171	0.0482384429815806	0.337212629425638	0.143050522940803	0.886250279927502	1
ENSG00000009307.11	8895.72515593201	0.145188339112756	0.0967264087183458	1.50102067301521	0.133350214642518	1
ENSG00000009335.13	2913.77817556254	-0.0411786188281015	0.161621139212097	-0.254784856911956	0.798889271813927	1
ENSG00000009413.11	392.883893523054	-0.180852332584009	0.382046656788279	-0.473377608128718	0.635943802206429	1
ENSG00000009694.9	1.57917276671353	0.270817520837283	2.35841244915128	0.114830432198041	0.908579527195093	NA
ENSG00000009709.7	69.8419036947086	0.0148662737767134	0.406168821392768	0.0366012184926858	0.970802971966132	1
ENSG00000009724.12	22.7881619948564	0.608658685616536	0.605176739046273	1.00575360278346	0.314534111136105	1
ENSG00000009765.10	9.19823332626699	3.85898928717256	2.48796192027909	1.55106444986894	0.120886239570075	1
ENSG00000009780.11	167.37771327525	0.178846353826205	0.161621827212113	1.10657302241414	0.268478576453737	1
ENSG00000009790.10	101.061375511599	-0.655663872654779	0.30505934396366	-2.14929942527145	0.031610672052322	1
ENSG00000009830.7	899.243672059655	-0.233028597916495	0.153282376176322	-1.52025695144783	0.128446408827481	1
ENSG00000009844.11	1022.27753936121	0.332237846123675	0.21879330382821	1.51850097928289	0.128888152822701	1
ENSG00000009950.11	53.478069224797	0.563123472798876	0.550406072121025	1.02310548760635	0.30625797262147	1
ENSG00000009954.6	996.598393951217	0.0635929776169973	0.512774212503011	0.124017503350217	0.90130141638189	1
ENSG00000010017.9	650.838922743798	0.164651309031051	0.223056603369288	0.738159312676602	0.460417644323546	1
ENSG00000010030.9	55.5464315627768	3.1454007234898	1.90764280767038	1.6488415498135	0.099180100246817	1
ENSG00000010072.11	354.055063930208	0.0967174790824154	0.196460003418541	0.492301116764042	0.622506490779384	1
ENSG00000010165.15	1145.24702220594	-0.141146181231425	0.13425773052321	-1.0513076653491	0.293117307665265	1
ENSG00000010219.9	440.538914135252	-0.130684088923399	0.244126339108944	-0.535313352096268	0.592433195015712	1
ENSG00000010244.12	4045.59465338716	0.102957253260323	0.167554610489567	0.614469831414959	0.538904902829607	1
ENSG00000010256.6	3274.40438445349	-0.16784973935134	0.278038291070759	-0.603692889583409	0.546047842339163	1
ENSG00000010270.9	1228.3915985323	0.0852095992271805	0.161376614943083	0.528017019425234	0.59748752333639	1
ENSG00000010278.7	5388.42306396824	-0.0139649316879715	0.152918557142325	-0.0913226749515691	0.927236201262597	1
ENSG00000010282.10	0.334126150096336	0	8.4119877386995	0	1	NA
ENSG00000010292.8	3549.29857294272	-0.0634718880010063	0.190532640545209	-0.333128685034656	0.739037147301948	1
ENSG00000010295.15	21.1913570292975	-0.650658336917044	0.725895868061154	-0.8963521705323	0.370064703734087	1
ENSG00000010310.4	94.3462231857782	0.0404352061829687	0.287354975175216	0.140715176962964	0.888094954915404	1
ENSG00000010318.15	57.8796662309634	-0.17900287446041	0.276108941119567	-0.648305244062684	0.516787542923298	1
ENSG00000010319.2	6.871890376514	0.310841528307547	1.15803468225841	0.268421605215953	0.78837481095959	1
ENSG00000010322.11	1062.68096108474	-0.16560391755304	0.156977107692349	-1.05495584666777	0.291445518792111	1
ENSG00000010327.6	1.33364165567825	0	8.4119877386995	0	1	NA
ENSG00000010361.9	237.875233006477	-0.055593928216569	0.391230459400749	-0.14210020431876	0.887000856791829	1
ENSG00000010379.11	3.60227963930915	-4.8631152699572	2.51680068161476	-1.93226078866009	0.0533273255586773	NA
ENSG00000010404.13	985.763620245189	-0.309124890336206	0.194734267239353	-1.58741907481672	0.112417761956054	1
ENSG00000010438.12	281.542747511142	0.224944189047618	0.45092541075143	0.49885010621328	0.617884985541807	1
ENSG00000010539.7	213.317217106452	0.122880979917082	0.182250862270556	0.674240869898669	0.500158189931288	1
ENSG00000010610.5	0	NA	NA	NA	NA	NA
ENSG00000010626.10	195.583200044993	-0.0806686761633673	0.330881644854796	-0.243799187467072	0.807386349654062	1
ENSG00000010671.11	0.10975286089068	0	8.4119877386995	0	1	NA
ENSG00000010704.14	604.654063288034	-0.0364556654167362	0.154448644471503	-0.236037457897292	0.813403604038385	1
ENSG00000010803.12	464.119700042377	0.00300910099474395	0.11041633496233	0.0272523172931844	0.978258488015206	1
ENSG00000010810.13	284.288324568938	-0.103394451293211	0.189462163990433	-0.545726118162738	0.585254215693554	1
ENSG00000010818.4	808.034121175877	-0.00317083388021414	0.242606617301025	-0.0130698573496855	0.989572059495137	1
ENSG00000010932.11	0.0437535196266813	0	8.41198773869951	0	1	NA
ENSG00000011007.8	1342.4601079977	0.000243623306023534	0.0872651019423042	0.00279176097433092	0.997772499914626	1
ENSG00000011009.6	1451.53424932029	-0.071240684779433	0.333132178235483	-0.213851106058793	0.83066316982816	1
ENSG00000011021.17	525.627431437665	-0.239162584239959	0.166387734601324	-1.43738109550568	0.150609737379926	1
ENSG00000011028.9	1953.46900957246	-0.0138221225702155	0.219373676340303	-0.0630072067022933	0.949760765607254	1
ENSG00000011052.17	2633.47979610506	-0.0459318029179476	0.649403758748453	-0.0707291916610839	0.94361328742601	1
ENSG00000011083.4	0.807008505011911	0	8.4119877386995	0	1	NA
ENSG00000011105.7	496.220350878672	-0.0997513462867964	0.165217434231679	-0.603757991707571	0.546004552254321	1
ENSG00000011114.10	866.639788531802	-0.148205866612528	0.214202830489438	-0.691894996316756	0.489003273155825	1
ENSG00000011132.7	274.504848426075	-0.260776690519466	0.206364373167067	-1.26367108099783	0.206348109039109	1
ENSG00000011143.12	280.397350656272	-0.0742117902724575	0.138354542623205	-0.536388533873917	0.591690054223559	1
ENSG00000011198.3	312.082044119272	-0.0806459356482096	0.13832427825729	-0.583020830936159	0.559879277245726	1
ENSG00000011201.6	25.2860657380147	-0.317896659294194	2.02798780988917	-0.15675471900966	0.875438160561875	1
ENSG00000011243.13	1327.93736362689	0.055640375197676	0.279531084179152	0.199048972893533	0.842224436153569	1
ENSG00000011258.11	382.510772899437	0.091719604019105	0.276636822851659	0.331552405329235	0.740227263431266	1
ENSG00000011260.9	1274.78576788437	0.178767061285373	0.155142041365945	1.15227993464198	0.249206059594235	1
ENSG00000011275.14	1127.31779717792	-0.067354983016606	0.115436986438372	-0.583478355549106	0.559571323597261	1
ENSG00000011295.11	1117.09955864681	-0.00250182899836191	0.102797031924125	-0.0243375606428842	0.980583352935589	1
ENSG00000011304.12	6539.74045526719	-0.164591375418268	0.117810827395746	-1.39708190712708	0.162388941914359	1
ENSG00000011332.15	49.0305451898434	-0.0249225656842729	0.573779837473503	-0.0434357641321333	0.965354168937663	1
ENSG00000011347.5	80.3471452550984	0.341795720072108	0.300803157432954	1.13627703574983	0.255840638559663	1
ENSG00000011376.5	656.191361036263	-0.0104821963924776	0.136229397332195	-0.0769451865584989	0.938667150399975	1
ENSG00000011405.9	1271.48879540386	0.134906694581483	0.381697354614334	0.353438903756071	0.723759424396246	1
ENSG00000011422.7	2054.30941925312	0.15689149394614	0.201209071401268	0.779743641047147	0.435541785715857	1
ENSG00000011426.6	3237.58575763465	0.20405780205576	0.415424403571227	0.491203213633001	0.623282726244333	1
ENSG00000011451.13	982.20203286707	-0.137824258808894	0.153570810674909	-0.897463900875356	0.369471427821628	1
ENSG00000011454.12	1152.97735347294	0.153410995890171	0.192728678978756	0.795994642328665	0.426035149479415	1
ENSG00000011465.12	1.73331275412043	0	8.41198773869951	0	1	NA
ENSG00000011478.7	371.327484319011	-0.10745677985797	0.277790882414029	-0.386826158310742	0.698884910361898	1
ENSG00000011485.10	1864.76493733745	-0.109268393801217	0.113680524668041	-0.961188331249277	0.336457482416788	1
ENSG00000011523.9	446.583382391811	-0.148277627841275	0.132998528642028	-1.11488171602538	0.264901112827865	1
ENSG00000011566.10	778.047190253508	0.290245145475455	0.330064392571757	0.879359155387699	0.379206570872282	1
ENSG00000011590.9	16.3827648240102	-0.471393513167059	0.893176267964257	-0.527772098380387	0.597657524997046	1
ENSG00000011600.7	0	NA	NA	NA	NA	NA
ENSG00000011638.6	552.207405630075	0.0988612692089178	0.17750951431469	0.556935044245886	0.577571810062449	1
ENSG00000011677.8	4.79741610326468	0	8.3574016029161	0	1	NA
ENSG00000012048.15	1084.71056634247	0.155639399581722	0.269820772719191	0.576825119923958	0.564057598439343	1
ENSG00000012061.11	2838.06079542344	-0.0421608991337538	0.285919768463402	-0.147457097354045	0.882771240840493	1
ENSG00000012124.10	67.2946331009169	-0.0386719423855154	0.464349973710328	-0.083281887746245	0.933627401742709	1
ENSG00000012171.13	303.538556413309	0.0790998189581913	0.234088179897947	0.33790607878055	0.735433966530423	1
ENSG00000012174.7	862.791662913823	0.182740950567179	0.274070283981067	0.666766742868784	0.504921138940472	1
ENSG00000012211.8	169.562184108534	-0.0390699911891796	0.196069970751729	-0.199265553207285	0.842055023363655	1
ENSG00000012223.8	0	NA	NA	NA	NA	NA
ENSG00000012232.4	1541.5745972605	-0.172977809923861	0.159878424494793	-1.08193341578428	0.279282115394252	1
ENSG00000012504.9	27.0304616709849	0.265934349356706	0.607585944239906	0.437690094509002	0.661610951008262	1
ENSG00000012660.9	3039.23866161173	0.150164776019979	0.253440373632041	0.592505345016564	0.553512242602931	1
ENSG00000012779.6	80.1571600366549	-0.189595564958137	1.26245341096626	-0.150180246899585	0.880622409830007	1
ENSG00000012817.11	159.423207839881	-0.225615192075866	0.161187175507648	-1.39970932157169	0.161600381268981	1
ENSG00000012822.11	1169.54390234684	-0.220347314264816	0.151015090783279	-1.45910791512243	0.144535408064794	1
ENSG00000012963.9	717.200723310879	-0.0138819840351715	0.164696365109392	-0.0842883449549786	0.932827178804313	1
ENSG00000012983.7	1141.28988991832	0.256035182209569	0.308832318075666	0.829042710960187	0.407080239310311	1
ENSG00000013016.10	459.415322878216	0.0304719576108664	0.151492079884042	0.20114554922073	0.840584766634898	1
ENSG00000013275.3	5250.93725542327	-0.0944226528058392	0.292894475692577	-0.322377718400348	0.747166562081371	1
ENSG00000013288.4	946.086918136015	-0.226295136277799	0.114146006372948	-1.98250594539792	0.0474226426281061	1
ENSG00000013293.5	0	NA	NA	NA	NA	NA
ENSG00000013297.6	13.3333352665922	-0.0932834932939836	1.40970025981568	-0.0661725729597161	0.947240432508766	1
ENSG00000013306.11	3716.83833122218	-0.159099951418142	0.317427431262741	-0.501216768775261	0.616218574038505	1
ENSG00000013364.14	6365.3687902691	-0.2126446902895	0.266153048575199	-0.798956432878955	0.424315674673419	1
ENSG00000013374.11	1909.97711569086	0.187235054195327	0.141327003378716	1.32483566281803	0.185225663556827	1
ENSG00000013375.11	955.070553334099	0.184177712523099	0.182246432909803	1.01059707771758	0.312209315051216	1
ENSG00000013392.6	148.04244900093	0.106710924491488	0.208951902905251	0.510696112396144	0.609563863354579	1
ENSG00000013441.11	1273.48216195156	0.0775708762376116	0.236566591032709	0.327902921114023	0.742985065011702	1
ENSG00000013503.5	310.652681005365	0.126230698033265	0.173620429162759	0.727049798471186	0.467195450143797	1
ENSG00000013523.5	464.084857245065	-0.226848392929593	0.177966600297336	-1.27466835097478	0.202426653486617	1
ENSG00000013561.13	966.147067246749	0.0946268194056369	0.169857200343601	0.557096309218674	0.577461629089736	1
ENSG00000013563.9	306.137864199936	-0.24982470915913	0.26650703858402	-0.93740379423551	0.348550889975299	1
ENSG00000013573.12	930.851365807991	-0.184877690323722	0.239369032954752	-0.772354251682461	0.439904641592233	1
ENSG00000013583.4	647.930682188619	0.0112091568071241	0.248914794229794	0.0450321036232824	0.964081719910895	1
ENSG00000013588.5	12977.82353966	0.0376958372173768	0.20562375169608	0.183324333431542	0.854543542612089	1
ENSG00000013619.9	40.271092557157	-0.116303515171575	0.415307041790343	-0.280042242169078	0.779445096356371	1
ENSG00000013725.10	3.09223569764137	0.665808879160221	3.0461969959565	0.218570525820887	0.826984614635066	NA
ENSG00000013810.14	1847.63173724956	-0.140725347175711	0.371450277354783	-0.378853794854756	0.70479643725902	1
ENSG00000014123.9	651.469986144728	0.199917647793324	0.305162535667768	0.655118582482142	0.512391408789105	1
ENSG00000014138.4	809.634766309855	-0.00128443070340733	0.261979306304731	-0.00490279450512514	0.996088151631351	1
ENSG00000014164.6	588.765991950487	-0.181531767430751	0.305779485272706	-0.593668889424855	0.552733594981391	1
ENSG00000014216.11	6890.4887791904	-0.175146515328708	0.178342284312093	-0.982080699505946	0.326060093058395	1
ENSG00000014257.11	24.7762280775931	0	2.10024371121135	0	1	1
ENSG00000014641.13	3557.3115055086	-0.0101185686941547	0.1205391135074	-0.0839442766727628	0.933100736074703	1
ENSG00000014824.9	948.202621740463	0.1554525751211	0.246064579715197	0.631755189231323	0.527546858940469	1
ENSG00000014914.15	276.021273677256	-0.278538954446552	0.297457034545491	-0.936400629664565	0.349066953887189	1
ENSG00000014919.8	934.427207297872	0.0865554967184571	0.101566113706683	0.852208414397192	0.394098427266496	1
ENSG00000015133.14	430.617497730019	-0.262536081151942	0.204768852773756	-1.28210944973166	0.199804254504855	1
ENSG00000015153.10	234.880235013631	0.26806292976596	0.207680808666889	1.29074482850228	0.196792174519243	1
ENSG00000015171.14	1493.12403528707	0.0882523756919005	0.236943276700869	0.372462037837501	0.709548871432784	1
ENSG00000015285.6	5.78702965753916	-0.396255806217386	1.63361337636772	-0.242564006851147	0.808343166920469	NA
ENSG00000015413.5	7.73412483204145	-1.06642009265993	2.55409824202999	-0.417532918315759	0.676288651619252	1
ENSG00000015475.14	1234.85967464908	-0.078839805199853	0.206543460814027	-0.381710487899884	0.702676119887824	1
ENSG00000015479.13	6524.76803331729	0.120751939381293	0.272656395503071	0.442872206091101	0.657858172075739	1
ENSG00000015520.10	172.359025988421	2.72697859365648	4.84066374087967	0.563348073659196	0.573197888650369	1
ENSG00000015532.5	1282.90055843592	-0.119347104635691	0.18603825885976	-0.641519144326425	0.521185446735583	1
ENSG00000015568.8	0	NA	NA	NA	NA	NA
ENSG00000015592.12	0.104643610367693	0	8.41198773869951	0	1	NA
ENSG00000015676.13	1827.95037293522	-0.1250918473328	0.114920767571294	-1.08850514990858	0.276372164329749	1
ENSG00000016082.10	52.2358239594547	3.27154172616389	1.29777792722892	2.52087946444694	0.0117061943803395	0.762032423450305
ENSG00000016391.6	214.555626561452	-0.00365172553566438	0.509857676622279	-0.00716224488342795	0.994285404244518	1
ENSG00000016402.8	34.2178785822534	0.124460765788342	1.36413860900208	0.0912376242172269	0.927303779808694	1
ENSG00000016490.11	0	NA	NA	NA	NA	NA
ENSG00000016602.8	72.827702377122	0	3.21887151241606	0	1	1
ENSG00000016864.12	738.558535184322	0.217358725791446	0.0801619004388539	2.71149666614058	0.00669802146159144	0.59527024067967
ENSG00000017260.15	3437.10540143582	0.151935887269515	0.229390834215029	0.662345066181204	0.507750101004663	1
ENSG00000017373.11	72.2520434007031	0.233461804732413	0.553921623613144	0.421470826882653	0.673411309576571	1
ENSG00000017427.11	0.0714569652586043	0	8.4119877386995	0	1	NA
ENSG00000017483.10	1052.16197388574	1.84661804497528	2.68251481866012	0.688390622161649	0.491206827742279	1
ENSG00000017621.11	18.7696257150291	-0.0444695542349696	1.51287219195604	-0.0293941249442054	0.976550258397103	1
ENSG00000017797.7	1682.2465029145	-0.000751174213036136	0.109400812031585	-0.00686625811167894	0.994521561709524	1
ENSG00000018189.8	332.986997734875	-0.0291259987769006	0.172317467230582	-0.16902522561991	0.86577679969171	1
ENSG00000018236.10	2116.72358928262	0.262272235949995	0.422920826040859	0.620145000673618	0.535162327437177	1
ENSG00000018280.12	15.9674545935477	0.427899497877338	0.98203381843873	0.435727863789484	0.663034186933402	1
ENSG00000018408.10	2985.14033377669	0.0343622389788312	0.115225714584311	0.298216757455543	0.765537732761436	1
ENSG00000018510.8	1622.50483502989	0.146384714205033	0.227435322135992	0.643632276773192	0.519813914980381	1
ENSG00000018607.5	0.958660871766789	0	8.4119877386995	0	1	NA
ENSG00000018610.9	473.534933892525	-0.075603234644383	0.11562050343697	-0.653891242443842	0.513181876498436	1
ENSG00000018625.10	1.41779508219147	-1.62615559668042	8.2775383650491	-0.196454009026001	0.844254826664163	NA
ENSG00000018699.7	732.112890294025	0.0638149502649082	0.15132746503486	0.421701045809547	0.673243241013959	1
ENSG00000018869.12	31.5580198915309	0.0460498068222501	0.584017353221012	0.0788500659582684	0.937151881103883	1
ENSG00000019102.7	27.3114312531817	-3.09811372637405	1.16195168385535	-2.66630167968302	0.00766908395776258	0.625388009560894
ENSG00000019144.12	337.981787846532	-0.322618243203153	0.238396478915615	-1.35328443050264	0.175964781208431	1
ENSG00000019169.9	8.88436561796319	0.0943032397770207	1.79464477805449	0.052547022636564	0.958092828416645	1
ENSG00000019186.5	13363.5443809798	0.162397244907511	0.360293076909865	0.450736512342528	0.652179463504388	1
ENSG00000019485.8	138.645542616366	-0.125467830036148	0.132595464056518	-0.946245265091936	0.344023503634179	1
ENSG00000019505.3	707.352135183894	0.0253050904187209	0.187427967137763	0.135012350638799	0.892602109345536	1
ENSG00000019549.4	1099.19478837921	3.38403727810552	1.343404631639	2.51900075257064	0.011768840516607	0.762032423450305
ENSG00000019582.10	3375.65947648907	4.50044940216174	1.23650524927639	3.63965248412446	0.000273006233723531	0.061106210091452
ENSG00000019991.11	0.0833664594683717	0	8.41198773869951	0	1	NA
ENSG00000019995.6	717.39104166635	0.267948308075994	0.14528175013619	1.84433562938781	0.0651342420700853	1
ENSG00000020129.11	575.309434935659	-0.100930673632856	0.229066029397318	-0.440618252730046	0.659489386490097	1
ENSG00000020181.13	132.837862593546	-0.13527214238553	0.330235098144198	-0.409623759393566	0.682081965136845	1
ENSG00000020219.8	0.0642447873979871	0	8.41198773869951	0	1	NA
ENSG00000020256.15	627.943703899051	-0.0544081689613751	0.113736177368541	-0.47837170388693	0.632385669574348	1
ENSG00000020426.6	686.376734102204	0.31461806073243	0.147410290966167	2.13430187723216	0.0328180777128647	1
ENSG00000020577.9	625.378455863586	0.110058690095526	0.122379123551678	0.89932569298922	0.368479205874946	1
ENSG00000020633.14	138.604491104086	0.0772698696419365	0.185797198008411	0.415882857600675	0.677495723997736	1
ENSG00000020922.8	505.25612386816	0.255123572910754	0.215991821835742	1.18117237376131	0.237534253590655	1
ENSG00000021300.9	325.389353526237	0.419126236995626	0.263722691101446	1.5892687703327	0.111999726197842	1
ENSG00000021355.8	2936.56160882753	0.116293043838201	0.159003969965415	0.731384529980577	0.46454431178471	1
ENSG00000021461.12	0	NA	NA	NA	NA	NA
ENSG00000021488.8	11.0707831216053	-0.328417937904773	0.850614230368248	-0.386095043063874	0.699426280833158	1
ENSG00000021574.7	500.527455384965	0.0700761817033658	0.263729658895099	0.265712176616583	0.790460884822663	1
ENSG00000021645.13	54.3698480241024	-0.0571037951312086	0.485484088920605	-0.117622382348657	0.906366869503372	1
ENSG00000021762.15	276.866383371697	-0.205373283472158	0.170199338204705	-1.20666323170509	0.227561864521689	1
ENSG00000021776.6	1538.22088270022	0.217137623530435	0.255383433626671	0.850241616877371	0.395190768359601	1
ENSG00000021826.10	882.218303011548	0.279254537819896	0.236885267549054	1.17885987891614	0.238453976046274	1
ENSG00000021852.8	1.18973871459249	0	8.4119877386995	0	1	NA
ENSG00000022267.12	738.529260417141	0.281442277681634	0.25704679695642	1.09490676800517	0.273557483676497	1
ENSG00000022277.8	1798.52586473775	-0.0804284623090158	0.151704779749938	-0.530164326012601	0.595998002702805	1
ENSG00000022355.10	0	NA	NA	NA	NA	NA
ENSG00000022556.11	662.138896575012	0.000807283655387773	0.1249268126362	0.00646205276795679	0.994844063749085	1
ENSG00000022567.5	796.68470055693	0.190190632577179	0.135133269186173	1.40743011489756	0.159299886536622	1
ENSG00000022840.11	2667.57640090102	-0.133641013612257	0.106218674299517	-1.258168721212	0.208330744390388	1
ENSG00000022976.11	374.714537130096	-0.179213215903292	0.173514134478588	-1.03284505577502	0.301676414814668	1
ENSG00000023041.7	994.667676990256	0.286128941973842	0.131049010618568	2.18337353806241	0.0290083130296371	1
ENSG00000023171.10	1663.65745378704	-0.0539428159393376	0.118419467999141	-0.455523207887817	0.648732875140658	1
ENSG00000023191.12	3353.89794814438	-0.20007433116243	0.266302932858582	-0.75130352119959	0.452470010559473	1
ENSG00000023228.9	2449.61521944172	0.0693351436635802	0.157276676794905	0.4408482241394	0.659322878924753	1
ENSG00000023287.8	1271.92434917821	0.161746744805227	0.303042003274244	0.533743649585273	0.593518905213333	1
ENSG00000023318.7	1855.61525559051	0.31533703913764	0.125587098406528	2.51090313526384	0.0120422735369021	0.766307453710504
ENSG00000023330.10	1302.87396701958	-0.0308887890244623	0.118955998644346	-0.259665669461642	0.795121676257643	1
ENSG00000023445.9	1824.54626713954	0.335238004141306	0.212620117548989	1.57669936413268	0.114864716781592	1
ENSG00000023516.7	822.460377433393	0.00624329279905748	0.351572296844171	0.0177582046569065	0.985831747349386	1
ENSG00000023572.4	319.690209219747	0.153141863102724	0.256585837576855	0.596844566905813	0.550611159843921	1
ENSG00000023608.4	667.680265375081	0.473398468844116	0.18482618164304	2.56131715017737	0.0104276115951501	0.723508279374951
ENSG00000023697.8	854.355829820013	0.0570649330713402	0.0885667180893269	0.644315768975265	0.519370692165302	1
ENSG00000023734.6	3915.80033667949	0.125411617145403	0.168422344745152	0.744625764088308	0.456497988284742	1
ENSG00000023839.6	5899.18607030903	-0.0546614152522821	0.322733766506922	-0.169369991383005	0.865505625885651	1
ENSG00000023892.9	208.796935260682	0.670541114756002	0.945947422328428	0.708856643538898	0.47841344274804	1
ENSG00000023902.9	47.0826803636317	-0.218736362231314	0.389549324714601	-0.561511337214019	0.574449003821097	1
ENSG00000023909.5	1966.16611146742	-0.00612103629846584	0.23742076760353	-0.0257813853448885	0.979431709257108	1
ENSG00000024048.6	969.197911710138	-0.0207744082621587	0.124310792030283	-0.167116691341632	0.867278232909145	1
ENSG00000024422.7	4926.7909212332	-0.0829847034316263	0.186694063977381	-0.444495672029938	0.656684257245037	1
ENSG00000024526.12	503.876522139764	0.252547158988548	0.276247055805264	0.914207603959321	0.360607769362034	1
ENSG00000024862.12	243.699204093635	0.0619322418467124	0.143382949436848	0.431935889796926	0.665788009135088	1
ENSG00000025039.10	141.473227064771	-0.508910506010341	0.255087069053132	-1.99504627145306	0.0460378334638923	1
ENSG00000025156.8	248.478530909748	0.0281756742276244	0.166480550576472	0.169243038481436	0.865605478222441	1
ENSG00000025293.11	928.615580237913	-0.0360786850597895	0.102637700517165	-0.351514939227966	0.725202066804462	1
ENSG00000025423.7	12.704076548046	-0.309057483294429	1.09535420612785	-0.282153007278776	0.777826189677102	1
ENSG00000025434.14	293.555341450041	0.127221444669012	0.305207903132729	0.416835355058568	0.676798840254085	1
ENSG00000025708.8	1202.26709713517	0.70100562725079	0.47878352012103	1.46413900602424	0.143155971519551	1
ENSG00000025770.14	639.022494396554	-0.184159073051997	0.394071127414876	-0.467324450436369	0.640267765806125	1
ENSG00000025772.7	1145.60633491872	-0.221299976941619	0.201915433747568	-1.09600327639285	0.273077340654562	1
ENSG00000025796.9	2340.01916596385	0.284524430798585	0.17037342675545	1.67000474321024	0.0949184251609992	1
ENSG00000025800.9	1869.26244402707	0.0245616586539126	0.122871859082082	0.19989653316391	0.841561501859552	1
ENSG00000026025.9	22673.9380605636	-0.244094737541446	0.168092945270589	-1.4521414753517	0.146462271627723	1
ENSG00000026036.16	239.63700192018	-0.529334074370799	0.724155230648155	-0.730967687545415	0.464798889891048	1
ENSG00000026103.15	415.048337377234	0.041643192529607	0.298577036024922	0.139472188095976	0.889077031800029	1
ENSG00000026297.11	543.239353100228	-0.0668557729732122	0.3016825982054	-0.221609643283745	0.824617774892198	1
ENSG00000026508.12	17907.0470966415	0.136149976501201	0.0793954785237193	1.71483287251082	0.0863758727523841	1
ENSG00000026559.9	158.376140670116	-0.332351117590078	0.383540248831888	-0.866535177474302	0.386196744057519	1
ENSG00000026652.9	248.120016302271	-0.0876456861897558	0.117159614036523	-0.748087870641446	0.45440715766881	1
ENSG00000026751.12	125.388273516669	0.336774461108935	0.46877662520073	0.718411377625172	0.472503673551184	1
ENSG00000026950.12	448.296637062095	0.0725678702714166	0.14907851771425	0.486776172610683	0.626416957674269	1
ENSG00000027001.7	457.554854818758	-0.0313223541288553	0.104959490524208	-0.29842326760943	0.765380132661213	1
ENSG00000027075.9	344.819271316655	0.132512118312713	0.155577152292511	0.851745364663621	0.394355436188175	1
ENSG00000027644.4	0	NA	NA	NA	NA	NA
ENSG00000027697.8	1493.60527924163	0.464645443146631	0.198731088598562	2.33806117816432	0.0193840747380523	0.991150493676089
ENSG00000027847.9	710.975126763286	-0.158945571233698	0.300538632941293	-0.528869016532548	0.596896316610891	1
ENSG00000027869.7	49.6086907265439	-0.0888403764350468	0.651649548791375	-0.136331524513169	0.891559203575536	1
ENSG00000028116.12	783.910088957426	0.283159166102174	0.179157066455803	1.58050794034422	0.113990589930056	1
ENSG00000028137.12	26.6413986706361	0.405274005050486	0.937013752967713	0.432516602629258	0.665365988064899	1
ENSG00000028203.13	2478.66165662755	0.303418737149339	0.23381132251399	1.29770762975426	0.194387820864205	1
ENSG00000028277.16	94.433405453082	-0.359459450008511	0.393219120169978	-0.91414540028757	0.360640449364262	1
ENSG00000028310.13	710.054471024843	-0.0406278756921152	0.120313673556961	-0.337682945678493	0.735602127982618	1
ENSG00000028528.10	2476.06780183951	-0.0511206066607187	0.133172856342658	-0.383866563086879	0.701077350053097	1
ENSG00000028839.5	353.128106438411	0.232037027292015	0.242439188023857	0.957093732178237	0.338519946938819	1
ENSG00000029153.10	1343.93253350252	0.0567332407750111	0.269688531517904	0.210365789215047	0.833382191466211	1
ENSG00000029363.11	3135.95054393388	0.179154360280831	0.242663614335939	0.738282749027274	0.46034264724606	1
ENSG00000029364.7	1613.65949096176	0.0569787086144367	0.147359196656916	0.386665440007083	0.699003904669379	1
ENSG00000029534.15	73.5400053094494	-0.222060584345302	0.390121956471111	-0.569208117261521	0.569214912649154	1
ENSG00000029559.5	0	NA	NA	NA	NA	NA
ENSG00000029639.6	259.051000666901	0.164373432012943	0.14283583573598	1.15078566359757	0.249820424189427	1
ENSG00000029725.12	1546.13563642847	0.0396518912786087	0.13732929170229	0.288735860988552	0.772783517818869	1
ENSG00000029993.10	1703.6813410682	0.147694393441301	0.208770111279264	0.707449895659325	0.479286939080258	1
ENSG00000030066.9	1463.16961908725	0.15784416345609	0.263267621144481	0.59955782929138	0.548800958901812	1
ENSG00000030110.8	837.322650730911	0.0947260419289038	0.199898007284846	0.473871867036288	0.635591282005672	1
ENSG00000030304.8	0	NA	NA	NA	NA	NA
ENSG00000030419.12	188.308746694731	0.319479486367109	0.673686866738726	0.474225492792651	0.635339116223657	1
ENSG00000030582.12	9385.80524395623	-0.122329945105216	0.27380512183605	-0.446777417036287	0.655035778297966	1
ENSG00000031003.6	482.842865427234	0.0879418417492185	0.297246375903341	0.295855051157345	0.76734077908564	1
ENSG00000031081.6	112.603251773158	-0.271694283867693	0.202360846800549	-1.3426227857975	0.179394148380673	1
ENSG00000031544.10	13.6350243813441	-0.608278898714128	1.08036077031743	-0.563033123218092	0.573412329108651	1
ENSG00000031691.6	218.253033710531	0.349058987043581	0.35298217028838	0.988885605067266	0.322719114224177	1
ENSG00000031698.8	3126.54216977561	-0.0911088330334272	0.227226145078507	-0.400961046986688	0.688448803108986	1
ENSG00000031823.10	1040.53299081427	-0.0697016922107805	0.197100189218181	-0.353635846252912	0.72361180665544	1
ENSG00000032219.14	481.295899414345	0.277032425735256	0.301856474076374	0.917762080746902	0.358743438273976	1
ENSG00000032389.8	823.150571767442	-0.0917333544119467	0.158670086635319	-0.578138931900777	0.563170324341884	1
ENSG00000032444.11	1452.2541249106	-0.0726576491609893	0.255655386125871	-0.284201519326554	0.776255951199234	1
ENSG00000032742.13	287.478371944172	0.270444489462507	0.217327358531861	1.24441069587131	0.21334844838095	1
ENSG00000033011.7	712.903297904699	-0.195020064107	0.194901627967731	-1.00060767136993	0.317016519850801	1
ENSG00000033030.9	688.511382741129	0.11499204698936	0.211435177972577	0.54386430910884	0.586534850961711	1
ENSG00000033050.3	2178.70180256873	0.0115593411150692	0.142756076126133	0.0809726733092318	0.935463684665494	1
ENSG00000033100.10	1381.93105518198	-0.00378017903722851	0.194492443590829	-0.0194361229024466	0.984493193936353	1
ENSG00000033122.14	8.59188399379775	0.698461879681633	0.655036528268516	1.06629454929469	0.286290512715685	1
ENSG00000033170.12	706.879192736756	0.238564228677867	0.175980778375124	1.35562662513822	0.175217996005904	1
ENSG00000033178.8	1287.73588513594	0.338680625061451	0.278451563438396	1.21629995852539	0.223870677328511	1
ENSG00000033327.8	333.955517374546	-0.274562235494658	0.183266266771516	-1.49816024700805	0.134091621207467	1
ENSG00000033627.10	1671.39056965556	-0.233046978233319	0.145081267513595	-1.60632025227848	0.108203562787551	1
ENSG00000033800.9	794.648386092491	0.192473818333028	0.190428618554467	1.01073998117555	0.312140895919268	1
ENSG00000033867.12	1179.34666085192	0.191012090961166	0.30743771166784	0.621303385082237	0.534400026877411	1
ENSG00000034053.10	585.069150771963	-0.223301714803968	0.117711289253683	-1.89702887649735	0.0578241270427592	1
ENSG00000034063.9	786.901118434639	-0.0855349661426765	0.318254495044978	-0.268762790390715	0.788112229036085	1
ENSG00000034152.14	1381.26618086129	-0.170951562831071	0.262938390704675	-0.650158245712699	0.515590008886557	1
ENSG00000034239.6	0.869005333188553	0	8.41198773869951	0	1	NA
ENSG00000034510.4	48085.979818601	0.0929536649143728	0.423385503273762	0.219548530111738	0.826222780296637	1
ENSG00000034533.7	126.635710623997	0.268362178461825	0.171451944676382	1.56523263103468	0.117528372943013	1
ENSG00000034677.7	1412.17781922196	0.0698274407557721	0.299498863400407	0.233147598501628	0.815646794891655	1
ENSG00000034693.10	289.697448885918	0.190390524754847	0.238792531705146	0.79730518955231	0.425273807122887	1
ENSG00000034713.3	1239.17720510341	0.10791931172086	0.145302071624902	0.742723833968827	0.45764889686421	1
ENSG00000034971.10	0	NA	NA	NA	NA	NA
ENSG00000035115.17	464.079666998433	-0.318888538768773	0.168834695915392	-1.8887618865294	0.0589237419266848	1
ENSG00000035141.3	1663.72451028908	0.148264566709683	0.140202401147421	1.05750376239124	0.290281738428741	1
ENSG00000035403.12	7157.65582921542	-0.00953145365402805	0.256842454141095	-0.037110117507256	0.970397204982196	1
ENSG00000035499.8	420.974964280537	0.063935757366892	0.309615197524024	0.20650070758213	0.836399812082074	1
ENSG00000035664.7	112.777534548798	-0.355442164663938	0.309389652024138	-1.14884955698585	0.250618020636048	1
ENSG00000035681.3	941.791415642793	0.030701354757738	0.155186322481258	0.197835442369257	0.843173815177923	1
ENSG00000035687.9	1456.52511438149	0.245820872075428	0.275118798995952	0.893508088042521	0.371585142763759	1
ENSG00000035720.3	0	NA	NA	NA	NA	NA
ENSG00000035862.8	3792.2110864881	-0.231762166255141	0.300870122128437	-0.770306352174793	0.441118189223656	1
ENSG00000035928.10	1234.17798876833	0.186279343393382	0.220492240388413	0.844834008966651	0.398203523431431	1
ENSG00000036054.8	661.231892783696	0.12454333074998	0.265198659089841	0.469622777043488	0.638624548637887	1
ENSG00000036257.8	1789.61492720558	0.232533693473965	0.11177099680064	2.08044752332954	0.0374845041668636	1
ENSG00000036448.5	23.6069122007103	0.289980982621773	0.602946910346515	0.48093949507946	0.630559501615157	1
ENSG00000036473.6	0.101875704785793	0	8.41198773869951	0	1	NA
ENSG00000036530.4	1.24700026881919	3.4777496697145	7.23979351632106	0.480365864285276	0.630967262571436	NA
ENSG00000036549.8	702.823393220026	0.146139725111926	0.261356276176208	0.559159042400028	0.576053182814295	1
ENSG00000036565.10	0	NA	NA	NA	NA	NA
ENSG00000036672.11	32.9105244593827	-0.134197546482878	0.499525884817907	-0.268649834896539	0.788199158844216	1
ENSG00000036828.9	19.6745126367662	0	8.4119877386995	0	1	1
ENSG00000037042.8	448.397306098869	-0.152856507176963	0.233870127493511	-0.653595689262213	0.513372322210521	1
ENSG00000037241.3	842.923176523656	0.0133361942516249	0.234881896278246	0.0567782977868443	0.954721801901159	1
ENSG00000037280.11	106.394735741857	-0.00259983089385861	0.203695644951067	-0.0127633111374726	0.989816627581582	1
ENSG00000037474.10	2347.3166865767	0.0838527233185597	0.120211821811364	0.697541406951982	0.485464035587694	1
ENSG00000037637.6	428.830554762758	-0.0150270422844245	0.122251806117177	-0.122918775285996	0.902171417843453	1
ENSG00000037749.7	790.10423826944	0.169470761323049	0.275061410982194	0.616119726565423	0.537815503484228	1
ENSG00000037757.9	534.077409505554	-0.0722441849680742	0.162292867019747	-0.445147012895422	0.65621351592542	1
ENSG00000037897.12	388.489854798447	0.0313258296680687	0.286440707252162	0.109362352748598	0.912915092754379	1
ENSG00000037965.4	55.0095099160257	0.22601212650712	0.250171245573698	0.903429672698092	0.366297897615488	1
ENSG00000038002.4	364.002132522072	-0.0899032879708113	0.148021878182454	-0.607364864401972	0.543608800444301	1
ENSG00000038210.9	438.036349510977	-0.058997477838686	0.203624381240186	-0.289736805972636	0.772017596385061	1
ENSG00000038219.8	1711.29020495526	0.0265630472415186	0.280891008430381	0.0945670970030436	0.924658685463254	1
ENSG00000038274.12	1253.49467508198	0.0700067742510278	0.228776663057051	0.306004875303081	0.759600933772378	1
ENSG00000038295.3	14.5335603675391	0.232954552668183	1.40011248939062	0.166382740267943	0.867855755904827	1
ENSG00000038358.10	1494.71670614229	-0.0621391966119067	0.199545578053928	-0.311403526041121	0.755493873682484	1
ENSG00000038382.13	3539.80852613044	-0.19327632383997	0.27501910354582	-0.702774175859271	0.482196493114647	1
ENSG00000038427.11	3269.62514388514	0.0930130677623521	0.321010342644943	0.28975099990853	0.772006736804338	1
ENSG00000038532.10	583.444512612343	-0.0877495794702975	0.126769823584817	-0.692196115675648	0.488814177718517	1
ENSG00000038945.10	0.0439166588343662	0	8.41198773869951	0	1	NA
ENSG00000039068.14	7129.06192946715	0.512657605802929	0.228968777600243	2.23898476978367	0.0251569071450861	1
ENSG00000039123.11	1740.27867940574	0.295919757568003	0.19511934078732	1.51660904743705	0.129365419763691	1
ENSG00000039139.9	112.240724075925	0.0289469127180453	0.345346348665374	0.0838199472208513	0.933199588240072	1
ENSG00000039319.12	839.763792368227	0.257446181584807	0.338152741315149	0.761331049937799	0.446459359207982	1
ENSG00000039523.13	1344.14118396069	-0.0545244540375908	0.201134905025225	-0.271083997234357	0.786326429272708	1
ENSG00000039537.9	0.524591647445089	0	8.4119877386995	0	1	NA
ENSG00000039560.9	3907.86632557621	0.170395286239977	0.223382579699719	0.762795767105161	0.44558520593173	1
ENSG00000039600.6	2.03781336009614	0	6.67490239567263	0	1	NA
ENSG00000039650.5	785.409883102384	-0.15247449311981	0.287810661041879	-0.529773610775398	0.596268903878788	1
ENSG00000039987.2	0.436593297230478	0	8.4119877386995	0	1	NA
ENSG00000040199.14	441.663754047137	-0.0740253025161847	0.228204773543628	-0.324381043247689	0.745649569804069	1
ENSG00000040275.12	1349.89555291159	0.186676682998531	0.262756264739805	0.71045568859562	0.477421600026429	1
ENSG00000040341.13	818.465658058145	0.302893594895182	0.26802443101821	1.13009696073043	0.258435370268274	1
ENSG00000040487.8	312.301721117923	-0.268036171096262	0.356515954641069	-0.751820970722373	0.452158729037648	1
ENSG00000040531.10	478.140822877299	-0.221662150879111	0.1783989393976	-1.24250823254666	0.214049104929705	1
ENSG00000040608.9	181.741222208184	-0.432172529661808	0.344483164035515	-1.25455341445149	0.209640923831373	1
ENSG00000040633.8	1478.45133075714	-0.0712549167892264	0.141085582132766	-0.505047473399325	0.613525492782836	1
ENSG00000040731.6	16.1000371540506	0.853738421517555	1.04756916940413	0.814970931230412	0.415088949466195	1
ENSG00000040933.11	648.874265357665	-0.132674397141655	0.188411538007545	-0.704173420294152	0.48132478155026	1
ENSG00000041353.5	976.051969226308	0.211040320420839	0.426871585814244	0.494388306540213	0.621031970703974	1
ENSG00000041357.11	4964.58329893748	0.325595618262934	0.23850964372597	1.36512559063239	0.172213580129487	1
ENSG00000041515.11	2.72811750766319	-0.647667263428952	4.09925940610368	-0.157996164493663	0.874459821046541	NA
ENSG00000041802.6	1097.15145825713	0.0306273287621652	0.11678410311203	0.262255974452145	0.793124101672402	1
ENSG00000041880.10	350.071343871631	0.0547689457276507	0.153677304959032	0.356389290808108	0.721549048283209	1
ENSG00000041982.10	1317.93975742424	0.725740031676497	0.401820368716572	1.80613052044757	0.0708979544988421	1
ENSG00000041988.11	243.740432974683	-0.181537041922283	0.363167011704769	-0.499872059056567	0.617165167473361	1
ENSG00000042062.7	23.9493834695144	-3.69088064048203	1.84891378149281	-1.99624270067478	0.0459075116192334	1
ENSG00000042088.9	416.854262792015	0.0704551743143085	0.104115746920111	0.67670046461242	0.498596021642369	1
ENSG00000042286.10	1189.52874439788	-0.232340092580684	0.316328269363311	-0.734490448951419	0.462649879105395	1
ENSG00000042304.6	0.0731944313906103	0	8.41198773869951	0	1	NA
ENSG00000042317.12	184.249437126598	0.24703888917238	0.175247600119436	1.4096563319784	0.158641184760482	1
ENSG00000042429.6	596.873562200861	0.1220653801601	0.215439812100698	0.566586922676324	0.570994861839629	1
ENSG00000042445.9	1647.79026328325	-0.338062964342195	0.126893354899344	-2.66415025917123	0.00771830782914409	0.625388009560894
ENSG00000042493.11	2789.0570097549	0.0522904028151879	0.330163328138259	0.158377379795768	0.874159437115399	1
ENSG00000042753.7	2540.37961226627	-0.039144540035124	0.363627137351514	-0.107650216428383	0.91427316145932	1
ENSG00000042781.8	1.05234831135658	2.82890247543612	6.38618627987693	0.442972120050753	0.657785900707467	NA
ENSG00000042813.3	0	NA	NA	NA	NA	NA
ENSG00000042832.7	11.6298053374699	3.84442819505387	2.04643948746834	1.87859363474745	0.0603000009535189	1
ENSG00000042980.8	316.315810731491	3.55320816978265	1.73331768896252	2.0499462922515	0.0403696721188628	1
ENSG00000043039.5	164.108335624134	0	1.67182287035599	0	1	1
ENSG00000043093.9	781.431872829897	0.298396124734252	0.270449319899295	1.10333472032898	0.269881834009935	1
ENSG00000043143.16	1260.46004462269	-0.0932216806894893	0.155075097066675	-0.601138947857041	0.547747444066164	1
ENSG00000043355.6	115.338060726687	-0.28689625382456	0.208697216038758	-1.37470091489519	0.169224187489169	1
ENSG00000043462.7	0.327493131843484	0	8.4119877386995	0	1	NA
ENSG00000043514.11	433.130018525081	0.178440055268314	0.13914992629572	1.28235824494146	0.199717004559316	1
ENSG00000043591.4	20.242978527377	-0.218267993261846	0.413014792439781	-0.528475002002913	0.597169692951216	1
ENSG00000044012.3	0.201555463031315	0	8.4119877386995	0	1	NA
ENSG00000044090.4	793.671558306819	-0.158948983178449	0.138402437817387	-1.14845508276502	0.250780745588157	1
ENSG00000044115.16	10821.8430202107	-0.0750928487474213	0.0979696411447255	-0.766491005478835	0.443384201707501	1
ENSG00000044446.7	773.964919063006	0.00910506561185942	0.104384423198266	0.0872262865750134	0.930491645318383	1
ENSG00000044459.10	289.045173891331	0.272211244271128	0.268152128862848	1.01513736036888	0.310040354734524	1
ENSG00000044524.6	40.6346934282489	0	8.4119877386995	0	1	1
ENSG00000044574.7	26387.6639808307	0.228712807286332	0.117457606610162	1.94719451457429	0.0515114190888408	1
ENSG00000046604.8	6518.54057629042	0.122400401500591	0.294836599050174	0.415146565571941	0.678034612780196	1
ENSG00000046647.9	271.566976527888	-0.013139194755103	0.220665035528642	-0.0595436187868447	0.952519124318067	1
ENSG00000046651.10	868.754505194404	0.227984430126093	0.135573699678644	1.68162726743088	0.0926411397094878	1
ENSG00000046653.10	22.5663133670685	0.233173903205755	0.689538606792791	0.338159315386709	0.735243133311593	1
ENSG00000046774.9	0.0957526153721262	3.10171412427645	8.34552279951588	0.371662051472243	0.710144482704698	NA
ENSG00000046889.14	0.607437556465894	0	8.4119877386995	0	1	NA
ENSG00000047056.10	418.160108162304	-0.172923935269129	0.164624140256203	-1.05041663391534	0.293526601257552	1
ENSG00000047188.11	888.270905347159	0.179418481194036	0.296625821603305	0.604864675044991	0.545268916308004	1
ENSG00000047230.10	661.45174229287	0.138952174115785	0.124552019520694	1.11561558496206	0.264586718088253	1
ENSG00000047249.12	929.055667141425	-0.0376654852778806	0.151934829658508	-0.247905535304435	0.804207497019789	1
ENSG00000047315.10	2678.9219692193	0.261336743103194	0.253003535356696	1.03293711977087	0.301633326122929	1
ENSG00000047346.8	411.596150182655	-0.00829465898728853	0.322297624980311	-0.0257360226833668	0.979467891418751	1
ENSG00000047365.7	272.499679673435	-0.195360568576977	0.288579146860208	-0.676973962611417	0.498422474609693	1
ENSG00000047410.9	4057.80846257506	0.237968834634373	0.218545586939876	1.08887503960371	0.27620899468464	1
ENSG00000047457.9	1338.23900011588	0.652234649905469	0.536279347162599	1.21622183169346	0.223900429345315	1
ENSG00000047578.8	767.052644713145	-0.215841850260569	0.180936377297579	-1.1929157280826	0.232902378842335	1
ENSG00000047579.15	207.477178595273	0.0665266694984733	0.298150975214305	0.223130813007253	0.823433697510645	1
ENSG00000047597.5	3.07384354220766	-1.04358286510171	0.882298291549828	-1.18280050533541	0.236888220270044	NA
ENSG00000047617.10	1.11632946801018	0	8.41198773869951	0	1	NA
ENSG00000047621.7	403.384748124166	0.208907033235457	0.164852167787897	1.26723861771864	0.205069981250744	1
ENSG00000047634.10	252.174799485127	0.157827720758391	0.333541976268909	0.47318698091285	0.636079785270969	1
ENSG00000047644.13	1428.20285221695	-0.137658766929199	0.169975416165059	-0.809874569128998	0.418012269267365	1
ENSG00000047648.17	1.22735581781995	-0.0757723724816481	2.49465150190625	-0.0303739309573894	0.975768835342692	NA
ENSG00000047662.4	1.64407151276406	0.178032466943031	8.28193871526747	0.0214964723917643	0.982849617437568	NA
ENSG00000047849.17	7362.8566438568	-0.108433137370159	0.118688194960102	-0.913596650506056	0.360928827066205	1
ENSG00000047932.9	1382.06850049359	0.28818947441023	0.295825877206538	0.974186156841929	0.329964116808668	1
ENSG00000047936.6	53.1776296075667	0.19115964685993	0.586599447539903	0.325877645575052	0.744516929519418	1
ENSG00000048028.7	594.845480197745	0.140995034678826	0.161269170469546	0.874283871296104	0.381963680564634	1
ENSG00000048052.17	557.212277840132	-0.101482073521649	0.380519818206162	-0.266693267120892	0.789705338285211	1
ENSG00000048140.13	1659.20666633503	-0.180394786512507	0.169724798339383	-1.06286640654472	0.287842539311163	1
ENSG00000048162.15	1454.5162889229	0.0285712234177672	0.250364652052112	0.114118439578364	0.909143905045103	1
ENSG00000048342.11	331.58819805862	-0.0394031569445732	0.134982198766014	-0.291913728660449	0.770352586489012	1
ENSG00000048392.7	755.438104983137	0.173672457933504	0.341208718752754	0.508991852753184	0.610757934864148	1
ENSG00000048405.5	291.99211511301	0.105360109634458	0.268365964467136	0.392598628681023	0.694615952554126	1
ENSG00000048462.6	0	NA	NA	NA	NA	NA
ENSG00000048471.9	342.095127625924	-0.233184452402647	0.215500061021981	-1.08206211774048	0.279224927148813	1
ENSG00000048540.10	7.5039211849693	-0.12070974160082	0.774911283160154	-0.155772337071356	0.876212476233543	1
ENSG00000048544.5	942.133768520354	0.260328280511222	0.144923351751788	1.7963170004313	0.0724441156222531	1
ENSG00000048545.9	0.307199092896984	0	8.41198773869951	0	1	NA
ENSG00000048649.9	1204.84335917033	0.216621849158981	0.193507345513062	1.11945026471545	0.26294809746288	1
ENSG00000048707.9	1189.75262146334	-0.156238063300737	0.169059937515906	-0.924157819980491	0.355404152989549	1
ENSG00000048740.13	191.895806840413	2.10222929067952	1.39583399884398	1.5060739976391	0.132048178813378	1
ENSG00000048828.12	4087.19429329701	-0.120921775105393	0.226638108657666	-0.533545641646895	0.593655925290671	1
ENSG00000048991.12	1030.89771090865	0.212228590743795	0.197039924070502	1.07708420892336	0.281442647051713	1
ENSG00000049089.9	31.8548632960791	4.88527085836463	2.0696554170957	2.36042716000522	0.0182539026786626	0.948261477261182
ENSG00000049130.9	311.400760347747	-0.0386693578301554	0.402851225752237	-0.0959891775380571	0.923529167944553	1
ENSG00000049167.9	276.508647007104	0.328954659112221	0.202383172916581	1.62540518745504	0.104076251310176	1
ENSG00000049192.10	49.6452647046472	0.106369264440503	0.692724409715425	0.153552066231072	0.87796293417954	1
ENSG00000049239.8	1024.06132147882	-0.0912858762202755	0.126243973478556	-0.723090961928423	0.469624001644298	1
ENSG00000049245.8	2137.11633993144	0.0597681603695721	0.103288731461752	0.578651315818552	0.5628244718487	1
ENSG00000049246.10	121.23311657458	-0.423015736723084	0.317913787451949	-1.33059890265697	0.183321023774119	1
ENSG00000049247.9	0	NA	NA	NA	NA	NA
ENSG00000049249.4	55.0971806290641	0.172256769767156	0.826987370583373	0.208294317294886	0.83499916848449	1
ENSG00000049283.13	277.926938872321	-0.415598638568977	0.328851108420714	-1.26378968453189	0.206305524651765	1
ENSG00000049319.2	1.75246388095612	1.99855494704941	3.55236855658928	0.562597859769449	0.573708749734849	NA
ENSG00000049323.11	1036.88630721587	0.162879599164422	0.296598583740493	0.549158384744453	0.582896760691486	1
ENSG00000049449.4	4234.37137708629	0.0398001833128731	0.175213412904733	0.227152605802577	0.820305079474319	1
ENSG00000049540.12	4.08345275749016	0.119121721638853	1.67235127837664	0.0712300837623571	0.943214638839345	NA
ENSG00000049541.6	565.197081031166	0.0847924706187014	0.165404733166757	0.512636301243059	0.608205755170711	1
ENSG00000049618.17	968.309631419859	-0.27038238705713	0.234142499468631	-1.1547770595716	0.248181733652574	1
ENSG00000049656.9	2962.29378623653	-0.0983890216086572	0.16534122916998	-0.595066470127109	0.551799040358835	1
ENSG00000049759.12	1982.30543482204	0.0159867779491518	0.138000831326279	0.115845519157446	0.907774974276288	1
ENSG00000049768.10	0.67391618292951	1.01134077145847	8.28043970681741	0.12213611924809	0.902791216976474	NA
ENSG00000049769.8	33.8376090710948	0.096736757849616	0.386307099430735	0.250414134226805	0.802267100218657	1
ENSG00000049860.9	2780.5070466242	-0.026468225267562	0.112274258660341	-0.235746159301174	0.813629649246668	1
ENSG00000049883.10	267.158233891751	0.0518887154623092	0.119029791523314	0.435930490999357	0.662887161881075	1
ENSG00000050030.9	0.816777719212507	-0.543421845082554	8.27371344582209	-0.0656805252733236	0.947632177508695	NA
ENSG00000050130.13	1319.82894556853	0.30820149113378	0.237421431192599	1.29811992786684	0.19424612751278	1
ENSG00000050165.13	1771.53205942124	0.110384816073606	0.137543179925181	0.802546633963615	0.42223682404417	1
ENSG00000050327.10	248.815408602981	0.53672884945028	0.34083122377768	1.57476431736894	0.115310855635062	1
ENSG00000050344.8	1391.83375884351	0.18929837444775	0.140286417348319	1.34937065202641	0.177217942487886	1
ENSG00000050393.7	651.05974237651	-0.031981045154577	0.120414215466885	-0.265591940541041	0.790553493259223	1
ENSG00000050405.9	4024.70471620187	0.199035495554526	0.247332004224876	0.804730047687484	0.420975476201063	1
ENSG00000050426.11	574.924113402036	-0.236345077944826	0.121963664224346	-1.93783188991502	0.0526437357423058	1
ENSG00000050438.12	25.586284917698	-0.0255213290811103	1.12931927116607	-0.0225988608648806	0.981970252494828	1
ENSG00000050555.13	55.7602985927506	-0.133273801921348	0.394201483798078	-0.338085490286015	0.735298764504034	1
ENSG00000050628.16	0.646903299869291	1.37106828280041	8.38340396184865	0.163545534610988	0.870088924299683	NA
ENSG00000050730.11	12.0880892648546	-0.57721007963429	1.17769854161062	-0.490117002985244	0.624051107001152	1
ENSG00000050748.13	973.819004393949	0.0861318153867194	0.142965926199421	0.602463941418988	0.546865358565521	1
ENSG00000050767.11	1.79432513809978	0	8.4119877386995	0	1	NA
ENSG00000050820.12	1773.51560076459	-0.182105856400589	0.244825190481846	-0.743819931446525	0.456985420332834	1
ENSG00000051009.6	555.207381747094	-0.100798451824546	0.190047734656897	-0.53038491622393	0.595845081956086	1
ENSG00000051108.10	1722.88198919703	-0.128371869251489	0.0988403599868197	-1.29877986349511	0.194019487051381	1
ENSG00000051128.14	1262.40065947447	-0.169494274897117	0.376083346177161	-0.450682745247842	0.652218220091046	1
ENSG00000051180.12	251.032054099924	-0.00540921472280917	0.298846203502633	-0.0181003293982335	0.985558815173469	1
ENSG00000051341.9	483.798568735418	0.116519946158957	0.299257464088035	0.389363541905437	0.697007237665627	1
ENSG00000051382.4	721.357550562382	0.0630732147891282	0.232493239782747	0.27129053235297	0.786167587614883	1
ENSG00000051523.6	5096.83962967223	-0.0122432573925274	0.505108422564181	-0.024238870004136	0.980662073449785	1
ENSG00000051596.5	561.202510474527	0.0414066694565838	0.236909524092219	0.174778407981884	0.861253755107642	1
ENSG00000051620.6	1470.61734452247	-0.0179458229344711	0.15343964388551	-0.116956885978317	0.906894218933348	1
ENSG00000051825.10	600.253100781156	0.237561282270874	0.206942315834716	1.14795894359572	0.250985513141301	1
ENSG00000052126.10	794.827989752396	0.233756768369604	0.324768497125067	0.719764294994367	0.471670132038358	1
ENSG00000052344.11	1737.99267271295	0	1.67110402404205	0	1	1
ENSG00000052723.7	488.690914676587	0.0650981178511335	0.159489058595264	0.408166669390992	0.68315131645866	1
ENSG00000052749.9	1217.51037726454	-0.168526822387375	0.253166863262969	-0.665674884206007	0.505618930373647	1
ENSG00000052795.8	262.518866144828	-0.625964748697101	0.312991384245683	-1.99994242718754	0.0455064810778676	1
ENSG00000052802.8	3466.7547299606	0.131924429033504	0.198372254577107	0.665034680957488	0.506028311203125	1
ENSG00000052841.10	1560.69421507078	0.0694480734771612	0.175166550830945	0.396468807244975	0.691759214767881	1
ENSG00000052850.5	93.7025529256071	0.19492897955169	0.234438746048145	0.8314708333735	0.405707698392675	1
ENSG00000053108.12	156.906852701301	0.190041659525416	0.255943653729346	0.742513661723296	0.457776177547897	1
ENSG00000053254.11	450.05906444812	-0.235568076218804	0.152482196994232	-1.54488904844225	0.122373102890228	1
ENSG00000053328.8	0	NA	NA	NA	NA	NA
ENSG00000053371.8	773.14888920396	-0.177539088851661	0.311258933830782	-0.570390339215714	0.568412980512522	1
ENSG00000053372.4	1391.10017199669	-0.0329560745119656	0.30682166804739	-0.10741117053987	0.914462792966975	1
ENSG00000053438.7	19.1282310760158	-0.354490714254428	0.632614730419102	-0.560357982843019	0.575235285094744	1
ENSG00000053501.8	209.635328615152	-0.120564703556836	0.400645002619085	-0.300926512919627	0.763470532455248	1
ENSG00000053524.7	20.7328886938699	-0.495578460039289	0.690713482294139	-0.717487746718469	0.47307319439558	1
ENSG00000053702.10	20.0933691436104	0.10365858805614	0.506305780621275	0.204735146276512	0.83777905924615	1
ENSG00000053747.11	21436.2626652888	-0.184716685284663	0.226338934877654	-0.816106541212234	0.414439203068938	1
ENSG00000053770.7	565.667574917099	0.15524028170549	0.252990243913591	0.61362161364022	0.539465397630515	1
ENSG00000053900.6	404.476616423889	0.149905682078886	0.179298478209513	0.836067788058517	0.403116768595151	1
ENSG00000053918.11	47.5533995197127	0.0130066483501314	0.504593142999532	0.0257765063409581	0.979435600845716	1
ENSG00000054116.7	1464.50895293378	0.101414054968202	0.219249506488751	0.462550892781167	0.64368631500586	1
ENSG00000054118.9	3688.78067465653	0.0104083988093933	0.157366251681596	0.0661412386593089	0.947265379011376	1
ENSG00000054148.13	2106.54634119158	-0.0738245818477332	0.416189081011706	-0.177382313030112	0.8592080991765	1
ENSG00000054179.7	55.8956131229594	0.0441179541400804	0.50426389563912	0.0874898134124077	0.930282182102691	1
ENSG00000054219.9	308.912845681513	-0.105184626585944	1.1753455300809	-0.0894925142385186	0.928690502486375	1
ENSG00000054267.16	1070.48065147003	0.1752125336446	0.313780700961569	0.558391682814361	0.576576950998566	1
ENSG00000054277.8	1223.82691395791	0.0356591897417301	0.147420091947031	0.241888261435508	0.8088667461059	1
ENSG00000054282.11	690.247223369276	-0.059238050792477	0.188115857689108	-0.314901952021384	0.752836099455241	1
ENSG00000054356.9	5.30947698051956	0.290024917206328	0.689908110445543	0.420381950603581	0.674206451485997	NA
ENSG00000054392.8	127.872698425009	0.00475544937620641	0.131090651312463	0.0362760374488604	0.971062256706455	1
ENSG00000054523.12	1405.931855557	-0.0539554672182416	0.161503515581006	-0.334082307893656	0.738317450102424	1
ENSG00000054598.5	415.157238616872	0.210019043676421	0.178100612701512	1.1792157280694	0.238312284782386	1
ENSG00000054611.9	657.498924007394	-0.0500044800034116	0.227400133423539	-0.219896440914908	0.82595180821618	1
ENSG00000054654.11	1424.55845396439	-0.463632753480024	0.357900243235154	-1.295424527486	0.19517382137182	1
ENSG00000054690.9	204.905776353029	-0.00267434757069262	0.197391897545153	-0.0135484161404389	0.989190258644487	1
ENSG00000054793.9	1567.73697039814	-0.272821915559045	0.186725123507107	-1.46108841935596	0.143991177898043	1
ENSG00000054796.8	0	NA	NA	NA	NA	NA
ENSG00000054803.3	0	NA	NA	NA	NA	NA
ENSG00000054938.11	3.49527960035243	0.125329025612162	1.09638158123014	0.114311502270535	0.908990864776219	NA
ENSG00000054965.6	1165.51560407958	0.00948531027131079	0.205363949039822	0.0461878061639313	0.963160561374811	1
ENSG00000054967.8	263.015909803444	-0.184662080081117	0.237624541431843	-0.777117039209874	0.437089721932381	1
ENSG00000054983.12	639.497224519331	0.13885136403255	0.181875268173292	0.763442800261616	0.445199362889993	1
ENSG00000055044.6	2743.12892490049	0.328040494877869	0.164442182698244	1.99486828437344	0.0460572474228688	1
ENSG00000055070.12	2622.49098643055	-0.121136140245306	0.16568172842795	-0.731137593714711	0.464695113758802	1
ENSG00000055118.10	24.6627931078494	0.1018328894279	0.477866000663532	0.213099256457882	0.831249544585916	1
ENSG00000055130.11	1986.73389873696	0.0837659778974983	0.0942769481821807	0.888509646447496	0.374266669244933	1
ENSG00000055147.13	478.254649473346	0.313972035826862	0.171598972460801	1.82968482459057	0.0672970814071285	1
ENSG00000055163.14	760.126174139614	-0.0908814877261138	0.200800036828221	-0.452596967419187	0.65083898286834	1
ENSG00000055208.13	1456.00534747845	0.265829282531653	0.234861723491166	1.13185443153597	0.257695639211872	1
ENSG00000055211.8	835.272428355739	0.294802420288736	0.107764526351046	2.73561653607988	0.00622635353850515	0.569680945678234
ENSG00000055332.12	3052.92703263687	1.07631351667701	0.237186709049674	4.53783233044311	5.68354200282324e-06	0.00278493558138339
ENSG00000055483.15	1312.41139588215	-0.236676131534118	0.145229425777869	-1.62967064192705	0.103171125384674	1
ENSG00000055609.13	1217.23682734142	-0.179284740256524	0.328121063718758	-0.546398144101452	0.584792285562724	1
ENSG00000055732.8	228.358115003449	-0.224112292741275	0.253441609332715	-0.88427584298939	0.376547325402739	1
ENSG00000055813.5	19.7711554694432	-0.407135107931683	0.823773152796552	-0.494232066861535	0.621142295487855	1
ENSG00000055917.11	2049.53884905825	0.062824845788674	0.202167377537726	0.310756594628875	0.755985669443108	1
ENSG00000055950.12	1103.99639396165	0.0128610748373257	0.321735677035158	0.03997404004381	0.968113822789513	1
ENSG00000055955.11	16.196599568678	0.435379492321843	0.933837457099103	0.466226203513315	0.641053595022051	1
ENSG00000055957.6	0.929522951564342	0	8.4119877386995	0	1	NA
ENSG00000056050.6	350.780031777147	0.369790935557228	0.262729785904137	1.4074952875429	0.15928057364465	1
ENSG00000056097.11	2693.56899375213	0.0754460979310963	0.304950482698494	0.247404422067074	0.804595252230976	1
ENSG00000056277.11	213.945927457386	0.0365487127435821	0.217613722265936	0.167952242914707	0.866620849914322	1
ENSG00000056291.13	8.5392181283192	0	8.3935651357405	0	1	1
ENSG00000056487.11	23.7378522825056	-0.231927439371531	0.363635994917318	-0.637801104987601	0.523603160188595	1
ENSG00000056558.6	340.470521513166	-0.0346032702136631	0.250795746707738	-0.137973911710662	0.890261035763864	1
ENSG00000056586.11	1126.50464716386	0.04402278632513	0.195672862925412	0.224981561913932	0.821993618046029	1
ENSG00000056661.9	1254.19214856999	-0.131023889096027	0.206181730665025	-0.63547768598808	0.525116915403915	1
ENSG00000056736.5	110.533593992511	0.0334232116232702	0.220414247673947	0.151638163031604	0.879472331703629	1
ENSG00000056972.14	792.571362314445	0.0656126187245897	0.0881651482156234	0.744201309162692	0.456754696144296	1
ENSG00000056998.14	188.859847223158	0.202455981520495	0.3967293701952	0.51031256249287	0.609832503045224	1
ENSG00000057019.11	13015.3184816505	0.18526405676634	0.232066368959271	0.798323589916019	0.424682731991144	1
ENSG00000057149.10	172.676430954066	6.02565569701023	1.41321377211271	4.2637963313944	2.00982652498986e-05	0.00735876693459192
ENSG00000057252.8	1392.4676255723	0.184162246666138	0.16359730347387	1.12570465866849	0.260290551193652	1
ENSG00000057294.9	996.594780232478	-0.0412609246617317	0.2355661494958	-0.175156425276066	0.860956722539594	1
ENSG00000057468.6	2.06696906517742	-0.914399111502902	2.59297312171936	-0.352645040491812	0.724354566699739	NA
ENSG00000057593.9	17.3335168182595	-0.251008044884119	2.24411002205684	-0.111851933468956	0.910940808888366	1
ENSG00000057608.12	6161.39029695741	0.180627016406653	0.110879489490798	1.62903903360453	0.103304756019896	1
ENSG00000057657.10	190.149058013535	-0.0876178391075644	0.197254945679211	-0.444185765816257	0.656908282551799	1
ENSG00000057663.8	791.204374541293	0.185333187669513	0.159138894743239	1.16460019386547	0.244180865305025	1
ENSG00000057704.6	307.395127241791	0.110513279320924	0.295753784526911	0.373666492544471	0.708652457450106	1
ENSG00000057757.5	547.21626521541	-0.16483957842226	0.129049467792994	-1.27733636752905	0.20148351942738	1
ENSG00000057935.9	1107.42647062694	0.16659979736824	0.119016968384614	1.39979869786178	0.161573607880172	1
ENSG00000058056.4	376.006718734081	-0.134902996954795	0.110046404984496	-1.22587373003053	0.220246195962748	1
ENSG00000058063.11	1025.46462723609	0.123719132199263	0.254665926240979	0.485809523187619	0.627102221656544	1
ENSG00000058085.10	58495.4383023491	0.081389548274043	0.194380406257452	0.418712718226572	0.675426099659836	1
ENSG00000058091.12	240.816746139104	2.70236792740701	1.33189205712361	2.02896917430615	0.0424614301415982	1
ENSG00000058262.5	6984.40048823178	-0.0830462054504669	0.205411751323016	-0.404291404535441	0.685998445463811	1
ENSG00000058272.11	1358.42067960676	0.308227158021392	0.189045743603831	1.63043690984823	0.103009189107529	1
ENSG00000058335.11	9.13599805180009	-0.849859395317338	1.41979301825169	-0.598579781976841	0.549453141742163	1
ENSG00000058404.15	3.06879855192286	0.156543258711729	3.49728183852264	0.0447614078417706	0.964297486323163	NA
ENSG00000058453.12	301.999212002017	-0.13189738161404	0.181869429224807	-0.725231184681421	0.46831021459979	1
ENSG00000058600.11	949.60723353674	-0.0833937718550104	0.106531844504652	-0.782806044922738	0.43374101726168	1
ENSG00000058668.10	1950.26479934529	0.00347973680717688	0.197341931357276	0.0176330330976493	0.985931604168351	1
ENSG00000058673.11	2895.9825766451	0.129745014516319	0.202918163088247	0.639395766952089	0.522565502051626	1
ENSG00000058729.6	567.129536545602	0.26318030876149	0.181484309720869	1.45015461207789	0.147015408752864	1
ENSG00000058799.9	554.082028819912	0.0249906155230868	0.228487534833798	0.109374087042713	0.912905785970171	1
ENSG00000058804.10	1161.44410562311	0.229035687781463	0.187763301507285	1.21981071882983	0.222536637082217	1
ENSG00000058866.10	220.36787776295	0.0134565385987341	0.188509673460094	0.0713838093915259	0.943092294968826	1
ENSG00000059122.12	1007.62669928784	-0.216273187967898	0.25176703760019	-0.859021061809302	0.390328896089722	1
ENSG00000059145.14	619.312850563314	-0.424531558383908	0.226428186611775	-1.87490596792083	0.0608056609040338	1
ENSG00000059377.11	249.154661588043	-0.190316839776172	0.328770267740814	-0.578874851074454	0.562673620570524	1
ENSG00000059378.8	1213.43610122448	0.843235237667485	0.172022867587447	4.90187874143437	9.49244258922196e-07	0.000593441324629635
ENSG00000059573.4	1831.32690329338	0.0348248907079886	0.0833082511860018	0.418024507923415	0.675929198648501	1
ENSG00000059588.5	726.28236042931	0.0308566304196123	0.18568897392817	0.166173735396635	0.868020228173877	1
ENSG00000059691.7	493.86615120325	-0.067446114015361	0.111210200954216	-0.606474167267513	0.544199931313855	1
ENSG00000059728.6	582.943002200898	-0.328910965782433	0.137419846277134	-2.39347499428226	0.0166896189299638	0.914147405438802
ENSG00000059758.3	557.82155595029	0.226849719365391	0.379818209211074	0.597258672343762	0.550334692157699	1
ENSG00000059769.15	240.275919718436	0.18416539709616	0.197181339116186	0.933989990744728	0.350309056137428	1
ENSG00000059804.11	611.27383534654	0.201220996537705	0.323076918886709	0.622826902123162	0.533398277778135	1
ENSG00000059915.12	27.1782224120316	-0.2256983565241	0.50238686508141	-0.449252104725163	0.653249804105997	1
ENSG00000060069.12	592.886491776144	-0.191685707244367	0.155990485018005	-1.22882948419733	0.219135744469345	1
ENSG00000060138.8	4741.48404324097	-0.0870499564700675	0.116748019781366	-0.745622552169073	0.455895455659372	1
ENSG00000060140.4	119.099221043306	-0.211465463983393	0.348037024305562	-0.607594736236267	0.543456292802726	1
ENSG00000060237.12	4559.93845131422	-0.230678548171118	0.32774329814672	-0.703839100526321	0.481532980510338	1
ENSG00000060303.5	0.106483014384891	0.247903188580484	8.4119877386995	0.0294702270475266	0.976489563997879	NA
ENSG00000060339.9	2649.2082380735	0.266987898171916	0.146847011912577	1.81813640396621	0.0690432871670195	1
ENSG00000060491.12	1792.87790445542	0.104992415008518	0.31939558632786	0.328722184973287	0.742365684217095	1
ENSG00000060558.3	600.490029503114	-4.04371232094242	1.32584594556274	-3.04991114124206	0.00228909081525729	0.294334868656841
ENSG00000060566.9	7.53678562640993	0.175540235195278	0.729624620692234	0.240589791266547	0.809873063200781	1
ENSG00000060642.6	297.567368619625	0.0433096458488234	0.133750092379253	0.323810212601703	0.746081723896843	1
ENSG00000060656.15	994.485550556691	-0.0578050346230734	0.191996385600157	-0.301073556371293	0.763358404994257	1
ENSG00000060688.8	780.825965241776	-0.0072345566641188	0.132918286424376	-0.0544286031571351	0.956593690601006	1
ENSG00000060709.9	1.36302494493513	0	8.4119877386995	0	1	NA
ENSG00000060718.14	41.5671183840611	0.127139303774015	1.03945603827103	0.12231330531832	0.902650894997677	1
ENSG00000060749.10	1088.74010137563	-0.0865270617512708	0.314079335803169	-0.275494284047699	0.78293651665481	1
ENSG00000060762.14	221.647900791373	-0.569706667615083	0.216537199497256	-2.63098751132737	0.00851371644879219	0.657739057418224
ENSG00000060971.13	1339.73348774977	-0.00336130018820964	0.240260006163125	-0.0139902609755511	0.988837750893529	1
ENSG00000060982.10	275.472219300018	-0.426508173271689	0.315563877634083	-1.35157476346597	0.176511388031449	1
ENSG00000061273.13	1462.32483213532	-0.171041187761897	0.178062346769567	-0.960569097650068	0.336768872769106	1
ENSG00000061337.11	1.60299801473052	3.9942141169563	4.87134773583976	0.819940257512276	0.412250165568135	NA
ENSG00000061455.10	8.25523489112001	1.6947393691045	1.21092722991128	1.39953857444321	0.161651539261251	1
ENSG00000061492.7	0	NA	NA	NA	NA	NA
ENSG00000061656.5	145.283360585642	0.0502611869393255	0.292187569844318	0.172016855358034	0.863424277855673	1
ENSG00000061676.10	4791.97756877312	0.13927390493227	0.288193695084362	0.483264926706674	0.628907640052975	1
ENSG00000061794.8	1760.17787234053	0.204963195138719	0.119212952788426	1.71930306518352	0.0855592021330064	1
ENSG00000061918.8	114.369458819776	-0.47694999189526	0.400944404858056	-1.18956639902261	0.234216858977067	1
ENSG00000061936.5	1130.46207346021	-0.0158970670519927	0.152129079846061	-0.104497227407665	0.916774768443242	1
ENSG00000061938.12	708.023655733902	-0.221890894177909	0.272328404224391	-0.814791592562183	0.415191614227042	1
ENSG00000061987.10	835.086372479977	0.0798294886055204	0.244073293531002	0.327071788357625	0.743613588987523	1
ENSG00000062038.9	6869.94585515662	0.316098319342941	0.345564775273742	0.914729573037474	0.360333615196884	1
ENSG00000062096.10	0	NA	NA	NA	NA	NA
ENSG00000062194.11	1547.87686715825	0.273438917838874	0.130882487763332	2.08919407410195	0.0366902566575077	1
ENSG00000062282.10	91.3886798153348	-0.128213332808222	0.300363956852396	-0.426859914058291	0.669481364149146	1
ENSG00000062370.12	136.06705461304	0.0338131723729047	0.350662182049584	0.0964266296846446	0.923181743234544	1
ENSG00000062485.14	4152.56568352365	-0.0503458779839308	0.122665882698617	-0.410430976212252	0.681489827141329	1
ENSG00000062524.11	4.56331538850676	-0.814384476641082	3.8732048400669	-0.210261142973015	0.83346386077781	NA
ENSG00000062582.9	1615.7975884145	-0.153773769852124	0.319664113788261	-0.481047960090951	0.630482412753016	1
ENSG00000062598.13	855.659184758699	-0.0467948113724945	0.184973740377859	-0.25298083542509	0.8002830227153	1
ENSG00000062650.13	1135.66109330719	0.190958253528656	0.214655920604873	0.889601614484055	0.373679839012823	1
ENSG00000062716.6	8365.91654620377	0.169699611959936	0.126568133236586	1.34077676284225	0.179992942881518	1
ENSG00000062725.5	755.050850108003	0.204093864535482	0.236519774395002	0.862904021693481	0.388190239317969	1
ENSG00000062822.8	1247.23510191329	-0.1434251971772	0.329392497670094	-0.43542338757469	0.663255137402163	1
ENSG00000063015.15	0.41459611554166	3.38102480354186	8.34263786321578	0.405270474276417	0.685278707154645	NA
ENSG00000063046.13	9751.13348554496	0.000888627473403173	0.143428608593188	0.0061956082689446	0.995056651442982	1
ENSG00000063127.11	51.2184184367618	-0.0996153305622318	0.32113579515088	-0.310196907558777	0.756411222040374	1
ENSG00000063169.6	308.069689394429	-0.274328910232736	0.216071296398844	-1.26962217936785	0.204219245050271	1
ENSG00000063176.11	349.757903163695	-0.110677053687628	0.317784488254932	-0.348277080153898	0.727632105027801	1
ENSG00000063177.8	16786.3504371383	-0.0573314964285108	0.402914430673726	-0.142291990715361	0.886849372639287	1
ENSG00000063180.4	308.140071358925	0.452449383379818	0.381252527960081	1.18674461203099	0.235328372255235	1
ENSG00000063241.3	1004.03403299089	-0.0713219074782328	0.490374141298676	-0.145443859028432	0.884360438295801	1
ENSG00000063244.8	5326.64364812519	-0.0809972048858656	0.120708786552881	-0.67101333050334	0.502212037406962	1
ENSG00000063245.10	2815.99462373854	-0.0982911554674202	0.334945400286222	-0.293454262645276	0.769174954426048	1
ENSG00000063322.9	1965.54670762969	-0.0779313383342114	0.118900999533884	-0.655430472743861	0.512190637239518	1
ENSG00000063438.12	44.5941732148857	0.0941996735695206	0.314241034346423	0.299768850256755	0.764353477125196	1
ENSG00000063515.2	0	NA	NA	NA	NA	NA
ENSG00000063587.12	8.00122763837696	0.504323218060793	0.879629331842228	0.573336063048941	0.566417172046623	1
ENSG00000063601.12	289.986017340994	0.0170303740009394	0.263750347144139	0.064570053405967	0.948516328855023	1
ENSG00000063660.4	3889.39219586732	-0.215542464048639	0.297781494047186	-0.723827599624053	0.469171582912407	1
ENSG00000063761.11	148.623267653698	-0.173444172229704	0.276917767497306	-0.626338186232096	0.531093144559291	1
ENSG00000063854.8	934.760167709278	-0.223877686141667	0.225797795918342	-0.991496330737571	0.321443283158302	1
ENSG00000063978.11	1683.19341489277	0.0567528891574033	0.117531219695198	0.482875012312341	0.629184484990772	1
ENSG00000064012.17	1208.70449641622	0.210226134032384	0.168872259404957	1.24488258031925	0.213174914967164	1
ENSG00000064042.13	2114.04511061789	0.132599954774426	0.371046787052931	0.357367209207259	0.720816921426822	1
ENSG00000064102.10	928.740452687169	0.360910718826089	0.170294542174521	2.11933227112012	0.0340623962211795	1
ENSG00000064115.6	3038.96044704962	0.0472127422732444	0.187626994704576	0.251630861260567	0.801326402159449	1
ENSG00000064195.7	7.41465068302638	0	2.83040727502357	0	1	1
ENSG00000064199.2	313.958384283135	0.378773609985604	0.224032284307992	1.69070994011238	0.090892214907738	1
ENSG00000064201.11	0	NA	NA	NA	NA	NA
ENSG00000064205.6	323.073361017326	-0.0246535938887782	0.400265658235354	-0.0615930779509493	0.950886889472713	1
ENSG00000064218.4	0.217179643593613	1.37106828301399	8.38340396224964	0.163545534628642	0.870088924285784	NA
ENSG00000064225.8	54.6400862947133	0.0803522901374987	0.346289382231548	0.232037984011218	0.816508511816777	1
ENSG00000064270.8	219.201306198742	0.43991599674321	0.490085527724668	0.897631070204458	0.36938226892367	1
ENSG00000064300.4	30.127136153267	-0.288300317530427	1.0660271296138	-0.270443696526628	0.786818927087173	1
ENSG00000064309.10	162.128724598771	0.0809952352320425	0.203637483701742	0.397742271018592	0.690820174808519	1
ENSG00000064313.7	819.55083586621	0.277955882205438	0.33864068241432	0.820798848572378	0.41176085456816	1
ENSG00000064393.11	1922.90360164704	-0.207041510181916	0.266330969196647	-0.777384285449155	0.436932081006133	1
ENSG00000064419.9	1672.05152360414	-0.0376021965233002	0.225673322527963	-0.166622248930823	0.867667286310314	1
ENSG00000064489.17	67.2200048102456	0.483792227725198	1.30052786935089	0.371996816928394	0.70989521928817	1
ENSG00000064490.9	681.635551371703	-0.0378050743041914	0.443787796905685	-0.0851872777209911	NA	NA
ENSG00000064545.10	490.020314015868	-0.0916550342562161	0.407157546333737	-0.225109506336127	0.821894085780475	1
ENSG00000064547.9	177.144356322928	-0.207100001627395	0.302257373375675	-0.6851776660217	0.493231815427261	1
ENSG00000064601.12	2764.51978442928	-0.183000009234495	0.196807337420862	-0.929843427753708	0.35245215741009	1
ENSG00000064607.12	1657.38917187324	-0.138529188455397	0.126916230901264	-1.09150096462577	0.275052507657979	1
ENSG00000064651.9	2059.651779966	0.139447083501866	0.29548344035522	0.471928590428714	0.636977760026073	1
ENSG00000064652.6	422.184837001429	0.0962586824172686	0.111304896138974	0.864819839525131	0.387137680163702	1
ENSG00000064655.14	340.722563904758	-0.0476698546375494	0.185314411550663	-0.257237708814227	0.796995275754982	1
ENSG00000064666.10	3560.71986851024	0.020724118757679	0.212631907650912	0.0974647642803581	0.922357315003793	1
ENSG00000064687.8	609.474690652246	-0.0891119589622307	0.282622053929678	-0.315304335677936	0.752530593384877	1
ENSG00000064692.14	1.15555058960366	0	8.4119877386995	0	1	NA
ENSG00000064703.7	425.299054363121	0.179863511299897	0.132650925471749	1.35591599274747	0.175125898430859	1
ENSG00000064726.5	1667.80275430072	0.0983918631822523	0.192780790667943	0.510382091708133	0.609783800637061	1
ENSG00000064763.6	96.0486375303904	0.165805888343427	0.536490271124516	0.309056654458781	0.757278430825343	1
ENSG00000064787.8	136.948921240414	-0.208660178527082	0.366506318584183	-0.569322186130755	0.569137513203181	1
ENSG00000064835.6	0.625771897735843	0	8.4119877386995	0	1	NA
ENSG00000064886.9	6.92241036943778	0.907567174327375	2.19277436138573	0.413889906006488	0.678954736601983	1
ENSG00000064932.11	1678.6318753631	-0.0940338632142397	0.146371382883988	-0.642433386646144	0.520591827841788	1
ENSG00000064933.12	416.396670146956	0.292185992246827	0.216139064546831	1.35184258736124	0.176425677120291	1
ENSG00000064961.14	1330.66798571903	-0.237066306992515	0.340929268016851	-0.695353345201206	0.486833890974844	1
ENSG00000064989.8	16.2221475083436	1.13338638165474	0.89614199119474	1.26473973186292	0.205964642149712	1
ENSG00000064995.12	499.70625156128	0.0212615801841942	0.127424899468866	0.166855773658185	0.867483532721939	1
ENSG00000064999.12	810.839972152291	-0.0745442999882138	0.215579381388701	-0.345785851633959	0.729503658783085	1
ENSG00000065000.11	3098.72877843141	-0.077963368849115	0.107899546903941	-0.722555108767257	0.469953256550585	1
ENSG00000065029.10	411.045251788312	-0.186871879780106	0.159193760270618	-1.17386434909532	0.24044936423362	1
ENSG00000065054.9	935.481408724031	-0.046756160510862	0.409873076150623	-0.11407473003589	0.909178553948373	1
ENSG00000065057.3	563.060558410707	-0.171070631523361	0.417272955033727	-0.409972967238037	0.681825777897283	1
ENSG00000065060.12	705.03891065554	-0.0554702496232128	0.212903693630184	-0.260541509061675	0.794446100941431	1
ENSG00000065135.7	1818.37333861468	0.124437185790881	0.180079729384214	0.691011621443439	0.4895582378218	1
ENSG00000065150.14	3262.26471511595	0.158580259919764	0.178261777569834	0.88959204873653	0.373684977229853	1
ENSG00000065154.7	2729.05691823392	0.0161122389628124	0.300019518735523	0.0537039690974768	0.95717102048511	1
ENSG00000065183.11	1193.13499457251	0.174331221601384	0.237421321060133	0.734269444812118	0.462784536417786	1
ENSG00000065243.14	1167.55173567927	0.155851036799009	0.396911427806658	0.392659484913915	0.694570998358171	1
ENSG00000065268.6	868.435411435165	-0.179821566350829	0.388346642233155	-0.463043958142088	0.6433328587775	1
ENSG00000065308.4	1127.50453022557	0.0297217287034127	0.231174269671193	0.128568498326769	0.897699094076446	1
ENSG00000065320.4	47.4386505238514	-0.178731834451032	0.681549261541027	-0.262243456983443	0.793133751560851	1
ENSG00000065325.8	475.227054086358	0.165880688687457	0.221675525958654	0.748304026662811	0.454276796277626	1
ENSG00000065328.12	645.857162712081	0.127920240965183	0.321162968311137	0.39830320923319	0.6904066951373	1
ENSG00000065357.15	1564.65030686095	0.101999245447341	0.142221255647387	0.717187068719396	0.473258677183247	1
ENSG00000065361.10	852.478986616331	0.215715445652392	0.222131575200304	0.971115634766798	0.331490698958867	1
ENSG00000065371.13	0.114183255017593	0	8.4119877386995	0	1	NA
ENSG00000065413.12	45.794238883716	-0.3197585963728	1.11292274687964	-0.287314278793675	0.773871690470241	1
ENSG00000065427.10	4425.14397915994	-0.0136131343587531	0.166983879052878	-0.0815236442940834	0.93502552203155	1
ENSG00000065457.6	455.199083825455	0.00422810159421772	0.171681169959517	0.0246276373536755	0.980351974561631	1
ENSG00000065485.13	737.283326647463	0.0628080968093697	0.182143196002373	0.344828125276507	0.730223587536354	1
ENSG00000065491.8	432.398237490332	-0.104716814733924	0.165528951728605	-0.632619331182699	0.526982260183855	1
ENSG00000065518.7	2027.05167290897	0.0168395859745691	0.183674399488806	0.0916817260404078	0.926950916741252	1
ENSG00000065526.6	2015.04700503386	-0.166424866558257	0.252581815354415	-0.65889488649345	0.509963269737478	1
ENSG00000065534.14	602.837213126767	0.0202371237487258	0.429415703335624	0.0471271161988896	0.962411915741574	1
ENSG00000065548.13	2455.02433881816	0.408638346820078	0.22921234940772	1.78279376253501	0.0746198814986839	1
ENSG00000065559.10	965.970586640083	0.160554669155726	0.191053415913177	0.840365341746566	0.400703575359029	1
ENSG00000065600.8	389.094744942592	0.174539196466255	0.140418160259698	1.24299589272108	0.213869347000588	1
ENSG00000065609.10	5.17633035705052	0.813157387263654	2.61953498589419	0.310420510373935	0.756241198954108	NA
ENSG00000065613.9	2663.26432690102	0.16912376304949	0.256569992535911	0.659172030906221	0.509785305109419	1
ENSG00000065615.9	466.641361482638	0.21924303401026	0.292940251872678	0.748422357831352	0.454205440942156	1
ENSG00000065618.12	18152.2995118063	0.0467935488148251	0.272333460717106	0.171824456280946	0.863575538131096	1
ENSG00000065621.10	210.545368678614	0.310008943368192	0.447308980973255	0.693053250783551	0.488276134056058	1
ENSG00000065665.16	263.065919027403	-0.100473796157446	0.157718181001255	-0.637046379305165	0.524094633908231	1
ENSG00000065675.10	163.669404843551	-0.00252849045160522	0.231355819017743	-0.010929011694369	0.991280083893829	1
ENSG00000065717.10	89.323913058953	0.00693287961842189	0.741176273387244	0.00935388768819864	0.992536786262843	1
ENSG00000065802.7	1001.63192633195	-0.256334261002739	0.295197226735191	-0.868349150287534	0.385203222954407	1
ENSG00000065809.9	3138.35825924006	0.18294328580259	0.244518878876296	0.748176527895595	0.454353686874095	1
ENSG00000065833.7	1603.33172211634	0.0412726860804032	0.176988417944616	0.233194276550448	0.815610550005066	1
ENSG00000065882.11	917.727682993916	-0.0182605252449945	0.172172912265306	-0.106059222700818	0.915535364178449	1
ENSG00000065883.10	1071.04766157467	0.111103883477413	0.156388069303308	0.710437081117308	0.477433135248856	1
ENSG00000065911.7	2830.88401554041	0.0707268995560527	0.221152812245384	0.319810084429658	0.749112302524356	1
ENSG00000065923.5	399.525529987608	-0.123696772610603	0.122671882044989	-1.00835473091738	0.313284197006743	1
ENSG00000065970.4	525.472135218362	0.053870105394079	0.143714543217459	0.374841016003276	0.707778708196791	1
ENSG00000065978.13	17581.774976105	-0.134165823603737	0.169815167992647	-0.790069728103127	0.429487047709565	1
ENSG00000065989.11	89.287070412533	-0.281319761243192	0.332618077527584	-0.845774118274921	0.397678766424894	1
ENSG00000066027.7	799.982161592754	0.0214376304884225	0.150388365858058	0.142548463547081	0.886646801805087	1
ENSG00000066032.14	7.98841665571167	-0.00133347076175665	0.676258698286597	-0.00197183528305839	0.998426704090732	1
ENSG00000066044.9	1615.74306462553	-0.0251984007800331	0.0960115631089806	-0.262451729396708	0.792973195620826	1
ENSG00000066056.9	0	NA	NA	NA	NA	NA
ENSG00000066084.8	1593.26229739718	-0.112220841692506	0.154469608011541	-0.726491399422219	0.467537578075966	1
ENSG00000066117.10	1346.85188300681	0.00486802905395307	0.187381343640765	0.0259792621793006	0.979273879251671	1
ENSG00000066135.8	1092.42710462408	-0.0758836590459491	0.139722216667405	-0.543103744385783	0.587058374713655	1
ENSG00000066136.15	900.823874725774	-0.0793577413577544	0.182579164517902	-0.434648397955471	0.663817659347797	1
ENSG00000066185.8	8.98263046781758	0.775684096497564	0.919526577842459	0.843568979069206	0.398910304943005	1
ENSG00000066230.6	38.733005054972	-0.818776002179049	0.772134457421249	-1.06040598798501	0.288959939194269	1
ENSG00000066248.10	301.28107181171	-0.130707184692228	0.170199388114768	-0.767965068147541	0.442507938274962	1
ENSG00000066279.12	1468.66589707508	0.189437806716431	0.381299947415755	0.496820962080739	0.61931531170348	1
ENSG00000066294.10	0.0223980567782512	0	8.41198773869951	0	1	NA
ENSG00000066322.8	2832.30298294143	-0.0917065208446095	0.175249107203363	-0.523292371117139	0.600770809076303	1
ENSG00000066336.7	0.403968263400965	0	8.4119877386995	0	1	NA
ENSG00000066379.10	142.700479818597	0.00748510370937584	0.381184641080938	0.0196364252456502	0.984333406285153	1
ENSG00000066382.12	0	NA	NA	NA	NA	NA
ENSG00000066405.8	29.2802351514902	-0.541977537158296	1.62026392580312	-0.334499539567081	0.738002638280576	1
ENSG00000066422.4	773.318550103993	0.151169306675221	0.293512367547178	0.515035560301978	0.606528171019617	1
ENSG00000066427.17	425.62064891231	-0.0300524295590656	0.187899976442212	-0.159938442399476	0.872929565638425	1
ENSG00000066455.8	1447.88979693843	0.205379616503527	0.153368199856706	1.33912777678434	0.180529079258	1
ENSG00000066468.16	208.700841874452	-0.266368270875124	0.370782921483639	-0.718394120768255	0.472514310854023	1
ENSG00000066557.5	417.346440659558	0.218461055385556	0.438420326865295	0.49829134736419	0.61827870563595	1
ENSG00000066583.7	406.01698029857	0.095253643893049	0.209721733217342	0.454190619311421	0.649691634208309	1
ENSG00000066629.12	584.200727019273	-0.10895173036542	0.17925206769259	-0.607812962873425	0.543311530833141	1
ENSG00000066651.13	308.352396098578	0.486246502301212	0.256278362443471	1.8973373236239	0.0577834319611596	1
ENSG00000066654.8	983.644606986372	0.221574142072539	0.251000777859257	0.882762770547196	0.377364459353786	1
ENSG00000066697.10	940.211239540867	-0.0507608192084532	0.171118750352028	-0.296640894723852	0.766740685906954	1
ENSG00000066735.10	94.9293410929757	-0.102044125130743	0.579206805533398	-0.176179085183174	0.860153251381599	1
ENSG00000066739.7	670.351880913636	-0.0408322038757082	0.29143038368332	-0.140109632220359	0.888573370254098	1
ENSG00000066777.4	1510.36651163429	0.0179440253842027	0.262446234567139	0.0683721959806297	0.945489354415819	1
ENSG00000066813.10	0	NA	NA	NA	NA	NA
ENSG00000066827.11	214.73006313485	-0.296210288413209	0.165820648877892	-1.78632932881196	0.0740459508390032	1
ENSG00000066855.11	624.024483860284	0.129458864902335	0.192758532980983	0.671611590419745	0.501830997645026	1
ENSG00000066923.13	120.646922245909	-0.0333743699881533	0.522683062553656	-0.0638520211944446	0.949088055811269	1
ENSG00000066926.6	762.953563652484	-0.0841674379629656	0.143672752464201	-0.585827420435463	0.557991495053454	1
ENSG00000066933.11	775.613493967352	-0.111979630665894	0.280719291038454	-0.398902513082206	0.689965037394631	1
ENSG00000067048.12	212.23420370237	0.0820837812499994	0.324749294336989	0.252760460704256	0.800453323507096	1
ENSG00000067057.12	10668.8204925801	-0.0823362690156527	0.131265493676517	-0.6272499093978	0.530495432199368	1
ENSG00000067064.6	3387.59865627357	0.0488540337050418	0.129147869556198	0.378279826627594	0.70522272998561	1
ENSG00000067066.12	1826.85978688466	0.912806353475108	0.104684379508965	8.71960418313353	2.79176006187564e-18	1.12600868965837e-14
ENSG00000067082.10	4760.09410482882	-0.00161911117481563	0.138591040122889	-0.0116826540401166	0.990678802745683	1
ENSG00000067113.12	582.359636045938	-0.0131749470225199	0.133978112167365	-0.0983365626622792	0.921665046058197	1
ENSG00000067141.12	1855.94877219383	0.0967013173165543	0.261332063723265	0.370032348648022	0.711358387674246	1
ENSG00000067167.3	9090.83519084868	0.188728002742336	0.337951227688147	0.558447454188535	0.576538876178608	1
ENSG00000067177.10	575.210382542946	-0.0367477165118969	0.339711255236919	-0.108173385324747	0.913858156484685	1
ENSG00000067182.3	5271.24619038045	0.0314615636426298	0.211267710307333	0.148917994126326	0.88161834227756	1
ENSG00000067191.11	262.379144396579	-0.0506375419544698	0.197858239440995	-0.255928396500115	0.798006127409152	1
ENSG00000067208.10	349.364513673626	-0.496321211572171	0.374651249048028	-1.32475525661078	0.185252339403056	1
ENSG00000067221.9	270.244006241537	-0.197320074657191	0.35805281115326	-0.551092097340721	0.581570542497933	1
ENSG00000067225.13	91790.1371354741	-0.129881368035371	0.20632595492809	-0.629496022837448	0.529024371668374	1
ENSG00000067248.5	1269.13328837913	0.332910514571523	0.225863110659568	1.47394815204375	0.140495551561072	1
ENSG00000067334.9	1769.00707152426	0.332717909837805	0.159596497887303	2.08474442887055	0.0370925054306476	1
ENSG00000067365.10	352.262073484295	-0.344747866049909	0.213046583034031	-1.61818068677891	0.105623663759168	1
ENSG00000067369.9	1286.27591885403	0.0591764295614356	0.181841096662599	0.325429348192042	0.744856146632318	1
ENSG00000067445.16	23.947721594895	0.606061519010812	0.391531330636692	1.54792598085384	0.121640118584113	1
ENSG00000067533.5	548.738004082936	0.266756857152342	0.160474163760283	1.66230407999399	0.0964518201606869	1
ENSG00000067560.6	8241.22334599389	0.00985478954607153	0.10874661000149	0.090621579338763	0.92779328464938	1
ENSG00000067596.6	1680.7390586634	-0.0156327221396871	0.132903165202468	-0.1176249046881	0.906364870841669	1
ENSG00000067601.6	34.7049021210355	0.0307775522728963	0.36731952553727	0.0837895895348299	0.93322372526002	1
ENSG00000067606.11	593.633622947386	-0.0954289835487529	0.224828890314881	-0.424451605908392	0.671236491686192	1
ENSG00000067646.7	22.9878795208319	0.269567445526809	0.317782710373412	0.848275997174459	0.396284281860834	1
ENSG00000067704.8	3681.73381636529	0.189468479580136	0.274038162244509	0.691394505160504	0.489317656266559	1
ENSG00000067715.9	249.893162644852	0.375503066234549	0.412677299282519	0.90991936529438	0.362865036159073	1
ENSG00000067798.9	445.700846290467	-0.067906607562279	0.371481645061076	-0.182799361597299	0.854955449543147	1
ENSG00000067829.14	1001.65176375038	-0.055702680356311	0.312110608249303	-0.178470961524697	0.85835312441646	1
ENSG00000067836.8	537.482005057818	-0.200084463291723	0.335219737266353	-0.596875544749753	0.550590475854946	1
ENSG00000067840.8	9.14237532059072	0.692037549449269	1.08244434426341	0.639328528174988	0.522609233469605	1
ENSG00000067842.13	0.0464415255737403	0	8.4119877386995	0	1	NA
ENSG00000067900.6	1588.09978399904	0.226854091166945	0.332684699067185	0.681889163532383	0.495309038069854	1
ENSG00000067955.9	737.365749375449	-0.0112540163731281	0.217363935940725	-0.0517749935122497	0.958707981105969	1
ENSG00000067992.8	237.248814693176	0.0288501062481361	0.165563883852061	0.17425362087975	0.861666146705095	1
ENSG00000068001.9	128.314311848134	0.145316410800477	0.276746598961748	0.525088334764188	0.599521784989983	1
ENSG00000068024.12	471.018256998975	-0.24328467969405	0.149819507595593	-1.62385181741985	0.104407437920092	1
ENSG00000068028.13	252.913072676532	-0.194888915839643	0.132365150251045	-1.47235821113046	0.140924171565343	1
ENSG00000068078.13	559.266148236719	0.118546063667049	0.451690172477898	0.262449951073154	0.792974566482529	1
ENSG00000068079.3	1218.56430058193	1.11643028396742	0.397906091982281	2.80576323525385	0.00501975614696445	0.505600994135919
ENSG00000068097.10	598.689808601068	0.083720749183189	0.162326182985865	0.51575628554316	0.606024637573476	1
ENSG00000068120.10	2195.44526427804	-0.117745044942929	0.225669020340306	-0.521759897594143	0.601837514555641	1
ENSG00000068137.10	609.275897529781	-0.0340581475551391	0.34946742183746	-0.0974572890831004	0.922363251088818	1
ENSG00000068305.13	723.020888085268	-0.0304965411109659	0.23246359862313	-0.131188458285922	0.89562622600202	1
ENSG00000068308.9	766.259198638524	-0.00316563957837648	0.157838491180525	-0.0200561951314894	0.983998544330152	1
ENSG00000068323.12	606.355985169314	-0.0589384690608907	0.29454165748985	-0.200102320205494	0.841400558803118	1
ENSG00000068354.11	86.3059645934636	-0.283595631770179	0.239995712211831	-1.18166957716255	0.237336834251576	1
ENSG00000068366.15	2553.63911188157	0.326690495900381	0.340883855004593	0.958363064440173	0.337879713369065	1
ENSG00000068383.14	365.676265995612	-0.0770136190105258	0.178066399939067	-0.432499444234731	0.665378456055185	1
ENSG00000068394.9	539.196952317153	-0.112604330474934	0.210986765421983	-0.533703288212037	0.593546833820117	1
ENSG00000068400.9	1032.50791381058	-0.0357409596034377	0.147799345391753	-0.241820824772287	0.80891900189453	1
ENSG00000068438.10	808.078434846376	0.0360265877303734	0.145485323034312	0.24763039308011	0.804420392705158	1
ENSG00000068489.8	1001.01892142997	0.0827133588392645	0.311013717693945	0.265947622672576	0.790279547727555	1
ENSG00000068615.12	50.5521599352433	-0.248074748241747	0.397326195249604	-0.624360415214768	0.532390915505375	1
ENSG00000068650.14	1015.677862853	-0.0875850398645222	0.321879843376412	-0.272104767250364	0.785541464067648	1
ENSG00000068654.11	2214.92471103328	-0.165196543809323	0.117270542859313	-1.40867893830342	0.158930125463781	1
ENSG00000068697.6	4011.5497463258	0.111452336391365	0.116703586058666	0.955003527786525	0.339575912948044	1
ENSG00000068724.11	1553.68328074605	-0.0122453448368426	0.125559124160444	-0.0975265232114479	0.922308272146964	1
ENSG00000068745.10	1441.03767601997	-0.0442015376627168	0.114555953996011	-0.385851072081822	0.69960696857114	1
ENSG00000068781.16	0.312186134981463	0	8.41198773869951	0	1	NA
ENSG00000068784.8	459.337686416565	0.169456483132899	0.209614461270436	0.808419810855861	0.418848951258908	1
ENSG00000068793.13	4125.43137003712	-0.130435103754806	0.108841995241593	-1.19838949538994	0.230765420033995	1
ENSG00000068796.12	991.169729917196	0.292850312462842	0.229100236381072	1.27826281233395	0.201156775344231	1
ENSG00000068831.14	11.8009712216671	1.64823704079237	1.98977178951964	0.82835481409166	0.407469588557289	1
ENSG00000068878.10	2307.45297906408	0.0624073198590042	0.13073786194313	0.477346951613383	0.63311508251743	1
ENSG00000068885.10	697.939157152123	0.26902448528333	0.399950567061883	0.672644340173431	0.501173585713984	1
ENSG00000068903.15	977.077210277206	-0.259384214490946	0.290109514133847	-0.894090685944464	0.371273372302568	1
ENSG00000068912.9	1650.29094625373	0.157347316080789	0.231257585604576	0.680398507445437	0.49625216583767	1
ENSG00000068971.9	381.685272570328	0.0454069642985355	0.166870519692533	0.272108964376691	0.785538236955526	1
ENSG00000068976.9	19.6512246595082	-1.28970343506268	1.58464820373308	-0.813873661058918	0.415717330990208	1
ENSG00000068985.4	0.183855757234399	-3.68168141095179	8.35979669773812	-0.440403223196555	0.659645090864643	NA
ENSG00000069011.11	690.754586705491	-0.190619578868934	0.346274057864101	-0.550487611011692	0.581984972032666	1
ENSG00000069018.13	0	NA	NA	NA	NA	NA
ENSG00000069020.14	765.220018188844	-0.013518455884399	0.271709100639626	-0.0497534158869739	0.960318889410908	1
ENSG00000069122.14	1.16118011476512	0	8.41198773869951	0	1	NA
ENSG00000069188.12	338.398993651589	0.218355028340761	0.296096058898153	0.737446587952959	0.460850813043241	1
ENSG00000069206.11	0.0596178810891457	0	8.41198773869951	0	1	NA
ENSG00000069248.9	1167.98978785457	0.154811987272013	0.176782341295759	0.875720878778332	0.381181792068798	1
ENSG00000069275.12	6733.03886547795	0.239676715725241	0.138099050170984	1.73554210132865	0.0826448310684344	1
ENSG00000069329.11	4392.55049008939	0.116253068759164	0.113460744956272	1.02461048359913	0.305547015884969	1
ENSG00000069345.7	1940.09778317701	0.169895522812576	0.117442177969469	1.44663123376971	0.148000233536392	1
ENSG00000069399.8	1175.47125968603	0.0695887073580422	0.260188106027858	0.267455374576543	0.78911856891781	1
ENSG00000069424.10	386.892106023747	-0.3698080482388	0.172532226911617	-2.1434143339971	0.032079843121143	1
ENSG00000069431.6	22.295865565338	0	2.16124334820711	0	1	1
ENSG00000069482.6	81.7768481209825	-0.638912540591088	0.470347751479572	-1.3583833208116	0.174342083955218	1
ENSG00000069493.10	37.6519266315268	0.814356549681297	0.712560895629864	1.14285888360664	0.253097186085735	1
ENSG00000069509.5	488.408094576718	0.220330054716776	0.140606140609848	1.56700165270979	0.117114305306963	1
ENSG00000069535.12	256.443093531377	0	2.35292048315385	0	1	1
ENSG00000069667.11	65.3369848932062	-0.0804562992799395	0.369495315602161	-0.217746466281503	0.827626657352503	1
ENSG00000069696.6	4.40257697352299	-0.766437012359511	2.9014531229339	-0.264156262357429	0.791659511905411	NA
ENSG00000069702.6	199.533855455065	0.24145308856079	0.215219567033066	1.12189189807121	0.261908405896856	1
ENSG00000069712.9	102.96318583899	0.299583813259881	0.285276184705865	1.05015360314345	0.293647497207911	1
ENSG00000069764.5	7.14052762123983	-1.00512768396928	1.41614508960932	-0.709763209535662	0.477850987160276	1
ENSG00000069812.7	1835.71351361814	-0.0468106966671861	0.720913784327623	-0.0649324477972705	0.948227785492741	1
ENSG00000069849.6	3096.49613574682	0.0695567774000557	0.114455193940728	0.607720584843678	0.543372808018803	1
ENSG00000069869.11	2647.01916504638	0.134920856591613	0.282309070860591	0.477918956625517	0.632707888500791	1
ENSG00000069943.5	332.576000480723	0.169824151071669	0.182862527731927	0.928698477364523	0.353045370083843	1
ENSG00000069956.7	2439.76901632341	0.280270494060607	0.329163372824135	0.851463185760797	0.394512105141658	1
ENSG00000069966.14	867.192936929386	-0.0925947876076891	0.0971979733761319	-0.952641134289604	0.340771928197086	1
ENSG00000069974.11	314.985883045118	-0.027094968961736	0.134032715409187	-0.202151906562649	0.839797969849858	1
ENSG00000069998.8	693.682329299951	-0.117552438717101	0.182398723861355	-0.644480598485189	0.519263834704577	1
ENSG00000070010.14	1791.6247639061	-0.0507431071918194	0.264110106732283	-0.19212860810077	0.847641466315586	1
ENSG00000070018.4	1346.63339267457	0.0407995314913272	0.276697625134173	0.147451686553302	0.882775511355122	1
ENSG00000070019.3	1.31182724965043	0	8.41198773869951	0	1	NA
ENSG00000070031.3	0.684562128356376	0.462654168452994	8.30696404570978	0.0556947358754896	0.955584993158047	NA
ENSG00000070047.7	1641.95614587395	-0.0703351482665174	0.124730875121592	-0.563895252061307	0.5728254215007	1
ENSG00000070061.10	1457.56892521744	0.00454042547126729	0.149379961177439	0.0303951442715533	0.975751917378143	1
ENSG00000070081.11	1097.99707910219	0.560522806565677	0.201342481623379	2.78392717744565	0.00537050905351804	0.517911325214266
ENSG00000070087.9	4050.8744289031	0.159974924454337	0.171768945629674	0.931337872907688	0.351678816914012	1
ENSG00000070159.9	1141.55044498735	0.0103758263233909	0.100991591688746	0.102739506823192	0.918169717622819	1
ENSG00000070182.13	251.708245001388	-0.0556285250686891	0.196451257509618	-0.283167060236128	0.777048777509807	1
ENSG00000070190.8	666.855959551357	-1.50726419888885	0.813708444748704	-1.85233938349299	0.0639771037139283	1
ENSG00000070193.4	0	NA	NA	NA	NA	NA
ENSG00000070214.11	1428.61569208768	0.231346109312893	0.175003804710013	1.32194902674397	0.186185125233818	1
ENSG00000070269.9	370.420987216066	0.0951354470258115	0.163933255115412	0.580330372619236	0.56169184910251	1
ENSG00000070366.9	1207.91337500496	-0.114328885462062	0.122793490357501	-0.931066338526615	0.351819249664678	1
ENSG00000070367.11	1271.47731287504	0.257812775083271	0.299686149314692	0.860275910891526	0.389636968396002	1
ENSG00000070371.11	203.365504680264	-0.31807840481688	0.139806911730438	-2.27512646463552	0.0228983445106973	1
ENSG00000070388.7	2.47903942497426	-1.43696849084427	1.88604400788211	-0.761895525681758	0.446122360648674	NA
ENSG00000070404.5	2982.69725774929	-0.230147970726736	0.384374308171941	-0.598760025927083	0.549332922507436	1
ENSG00000070413.14	1626.59150570757	-0.133477647286584	0.183979581914227	-0.725502503581144	0.468143809529667	1
ENSG00000070423.13	810.99170909388	0.060810005596823	0.406122127411351	0.149733298169272	0.880975036185441	1
ENSG00000070444.10	681.090994726152	-0.30467586420597	0.182038963114126	-1.67368490236323	0.0941925424962786	1
ENSG00000070476.10	495.226759826731	-0.164150584821225	0.159281403482731	-1.03056967876995	0.302742661136938	1
ENSG00000070495.10	1162.38788760824	0.0168671196115307	0.281073375997394	0.0600096666988731	0.952147935654985	1
ENSG00000070501.7	502.378644960153	0.22655123843607	0.137639062565429	1.64598068465029	0.0997677357716317	1
ENSG00000070526.10	419.268270338253	0.0135123588559195	1.27094862400392	0.0106317113065916	0.991517281498782	1
ENSG00000070540.8	573.319484827052	-0.0402257061912073	0.150695578798719	-0.266933552476254	0.789520322500345	1
ENSG00000070601.5	0.762568161712588	1.57117140316017	8.28250361408712	0.189697641723678	0.849546068888758	NA
ENSG00000070610.10	1014.00121789924	-0.117835945314097	0.119574731069126	-0.985458585275648	0.32439886474053	1
ENSG00000070614.10	3990.21996789868	-0.218543984261819	0.171957463601944	-1.27091886379364	0.203757514759141	1
ENSG00000070669.12	1436.81239571475	-0.0436039939859742	0.21046721706519	-0.207177129977769	0.83587152746473	1
ENSG00000070718.7	546.241460724049	0.0231529327565717	0.115085679931881	0.201179962357401	0.840557858899902	1
ENSG00000070729.9	9.83471564885917	0.435617769301324	2.02455116713705	0.215167577077016	0.829636668619324	1
ENSG00000070731.5	914.212275099196	-0.286015949894408	0.37789542871066	-0.756865334069439	0.44913054580758	1
ENSG00000070748.13	0	NA	NA	NA	NA	NA
ENSG00000070756.9	21162.4586187496	0.0141358169812063	0.128061116478053	0.110383365146038	0.912105345196285	1
ENSG00000070759.12	44.6092844809965	-0.952824812826122	0.395041618796066	-2.41196058210263	0.0158669968552476	0.900430982558011
ENSG00000070761.3	943.735134821256	0.0504753264445572	0.119776153318579	0.421413821082597	0.673452928495634	1
ENSG00000070770.4	1680.27282120557	-0.0383897047893777	0.0952218111454857	-0.403160833926205	0.68682991026105	1
ENSG00000070778.8	497.634395248482	-0.108192738547135	0.169959229290593	-0.636580543455803	0.524398101938212	1
ENSG00000070785.12	441.483132774128	0.0519300190396975	0.233117738397023	0.222763052682227	0.823719925142512	1
ENSG00000070808.11	6.4461188070387	-0.122401982058069	1.51993202299075	-0.0805312212695013	0.935814765882666	NA
ENSG00000070814.13	2809.37734149082	-0.114679436930653	0.317620151709324	-0.361058441391352	0.718055759570722	1
ENSG00000070831.11	4848.45607276212	0.168818583444619	0.128942366040048	1.30925613224893	0.19044760385851	1
ENSG00000070882.8	1284.52409374948	0.0173815670364624	0.209718301421465	0.082880544609844	0.93394652396124	1
ENSG00000070886.6	1.66823188564038	0	8.41198773869951	0	1	NA
ENSG00000070915.5	0.380155183876426	1.37106828299171	8.38340396220781	0.163545534626801	0.870088924287234	NA
ENSG00000070950.5	439.947436854159	0.161600223685253	0.132988642095339	1.2151430463468	0.224311538097124	1
ENSG00000070961.10	2243.60117113281	0.256856319334533	0.291608268142994	0.880826599911702	0.378411680158387	1
ENSG00000070985.9	0	NA	NA	NA	NA	NA
ENSG00000071051.9	1048.31519819478	-0.0313677973895006	0.214607603972555	-0.14616349471714	0.88379232300994	1
ENSG00000071054.11	6615.78387014811	0.0287250303906971	0.212759803606174	0.135011547782156	0.892602744120599	1
ENSG00000071073.8	148.206801470821	0.244175501640132	0.258253613710011	0.945487260109796	0.344410171891751	1
ENSG00000071082.6	13051.7475825134	-0.0358818225598134	0.329294644512909	-0.108965703383636	0.913229693048998	1
ENSG00000071127.12	8075.50716637745	-0.0993776144199737	0.12306342650213	-0.80753167081898	0.419360235493071	1
ENSG00000071189.17	697.257487245821	0.204607499514836	0.30604166844882	0.668560920321388	0.503775608553005	1
ENSG00000071203.5	0	NA	NA	NA	NA	NA
ENSG00000071205.7	330.173854193724	-0.119117246730423	0.138544731055874	-0.859774643341606	0.389913279355487	1
ENSG00000071242.7	288.177864480651	-2.23267581655069	0.791994030273412	-2.81905637063947	0.00481650586911073	0.498370862762798
ENSG00000071243.11	147.792879880514	-0.236782692303639	0.270354987426456	-0.875821432249516	0.381127116841356	1
ENSG00000071246.6	243.772506646533	-0.340287507770295	0.957100003074984	-0.355540180416899	0.722184948956747	1
ENSG00000071282.7	529.810356628942	-0.354752685230664	0.21893572584942	-1.62035083061161	0.105156935643971	1
ENSG00000071462.7	1639.60346277238	-0.103893078761034	0.23589673710386	-0.440417616778193	0.65963466791193	1
ENSG00000071537.9	2584.35071923347	0.133985422287017	0.314509802941321	0.426013501118168	0.670098008129157	1
ENSG00000071539.9	960.198726305033	0.0308829571444611	0.13392525133767	0.230598463217329	0.817626761613475	1
ENSG00000071553.12	1190.08389506589	-0.197631282091539	0.221839944486491	-0.890873294027417	0.372997148893256	1
ENSG00000071564.10	1624.33506923199	-0.07826798003783	0.149370859297238	-0.523984265780262	0.600289483549685	1
ENSG00000071575.7	147.159489795067	0.605506026347295	0.3586599560922	1.68824541480633	0.0913641286406617	1
ENSG00000071626.12	2853.5201515058	-0.128934275953849	0.204049483769072	-0.6318774915391	0.527466932348318	1
ENSG00000071655.13	1461.2540779537	-0.295665432990373	0.380143085939334	-0.777774064362592	0.436702220265972	1
ENSG00000071677.1	0.0447901028958478	0	8.4119877386995	0	1	NA
ENSG00000071794.11	1168.30126630907	0.432098079148377	0.309315497121251	1.39694933868443	0.162428806222194	1
ENSG00000071859.10	2157.72901195349	-0.144176585543346	0.370895957693464	-0.38872514664208	0.697479478221766	1
ENSG00000071889.12	477.305920971167	-0.283934224256091	0.333411270159033	-0.85160355893386	0.394434163644931	1
ENSG00000071894.10	1728.37179124857	-0.17378792905256	0.218275566378253	-0.796185903608651	0.425923989631499	1
ENSG00000071909.14	34.7982792677515	0	1.77906333251652	0	1	1
ENSG00000071967.7	1370.66561706673	0.144858925351234	0.245888859346086	0.589123581021402	0.555778375791287	1
ENSG00000071991.4	25.2902927025165	0.128340636865004	0.466238966112957	0.275267933812958	0.783110398284531	1
ENSG00000071994.6	1002.29473120826	0.0436275961559247	0.139387346807593	0.312995384122973	0.754284169029865	1
ENSG00000072041.12	394.940732950837	0.113682132738937	0.205420088722485	0.553412927849124	0.579980688523683	1
ENSG00000072042.8	3362.80739914552	0.101428773490698	0.0818355009993193	1.2394226497317	0.215189017773857	1
ENSG00000072062.9	1064.26260379866	-0.108596134989108	0.140375889001566	-0.773609597499299	0.439161694779315	1
ENSG00000072071.12	192.192078618348	0.0164545756131947	0.353396974427309	0.0465611671969174	0.962862982530306	1
ENSG00000072080.6	0	NA	NA	NA	NA	NA
ENSG00000072110.9	12470.4629763985	-0.103839661147596	0.163401500476942	-0.635487806687855	0.525110316706316	1
ENSG00000072121.11	729.74749531333	-0.217602059629962	0.170520548346567	-1.276104620469	0.20191853850725	1
ENSG00000072133.6	98.5341492909122	0.0853026656959774	0.48452852785576	0.176052927313644	0.860252361771491	1
ENSG00000072134.11	1194.49678945619	-0.0106630223006721	0.126294175888775	-0.0844300398306798	0.932714524216435	1
ENSG00000072135.8	836.100563418642	-0.303877938775278	0.177705561243577	-1.71000804166596	0.0872643860073574	1
ENSG00000072163.14	44.498919259114	-0.289829680863614	0.877857306653646	-0.3301557994299	0.741282242885353	1
ENSG00000072182.8	4.27833327332732	1.18105273893388	2.05242244345602	0.575443297601609	0.564991528647111	NA
ENSG00000072195.10	287.110309108076	0.0676349740021572	0.237456748095581	0.284830709359048	0.775773843634723	1
ENSG00000072201.9	46.3673264383671	0.300885943354169	1.25088471918677	0.240538507457172	0.809912814725096	1
ENSG00000072210.14	3787.30954528061	0.0704286105528839	0.093751111915661	0.751229602655187	0.452514487535354	1
ENSG00000072274.8	5350.99959284589	0.133651383487029	0.270806675390029	0.493530609223493	0.621637717403253	1
ENSG00000072310.12	3870.68516587515	-0.237831589267347	0.176659728589556	-1.34626941389634	0.178215646111132	1
ENSG00000072315.3	0.0794084425345305	0	8.41198773869951	0	1	NA
ENSG00000072364.8	2365.54560348594	-0.03382143732903	0.359568899780424	-0.0940610752200302	0.925060640720144	1
ENSG00000072401.10	520.654732375283	0.0300290724883206	0.385817397963449	0.0778323441266002	0.937961417588124	1
ENSG00000072415.4	938.316389028908	-0.0146775159895641	0.250843136319007	-0.058512727136764	0.953340225075402	1
ENSG00000072422.12	534.820154985761	-0.0434709335312588	0.257388917666753	-0.168892017283905	0.865881578283848	1
ENSG00000072444.10	0	NA	NA	NA	NA	NA
ENSG00000072501.13	2008.30060985443	-0.00752035555475608	0.441005452390991	-0.0170527496065709	0.986394533776012	1
ENSG00000072506.8	1384.97055150114	-0.0938868187274961	0.305084348331273	-0.307740528942343	0.75827977767348	1
ENSG00000072518.16	1194.22139471629	-0.0698704799055395	0.1215151348452	-0.574994053165053	0.56529531890472	1
ENSG00000072571.15	1112.1890795571	0.401470380482532	0.372017139025342	1.07917173260984	0.280511178415168	1
ENSG00000072609.13	700.405090744964	-0.121464923263309	0.135562278779222	-0.896008272781604	0.370248344874311	1
ENSG00000072657.4	63.7809731783608	0	8.38355860623998	0	1	1
ENSG00000072682.14	2842.23667885717	0.0145709993694309	0.139110220602975	0.104744276202515	0.916578727847071	1
ENSG00000072694.14	0.472301164307533	-1.84170303010641	8.31915123711092	-0.22138112141666	0.824795690699772	NA
ENSG00000072736.14	845.320006956609	0.0185843178472956	0.136864708140382	0.135786048133268	0.891990420877073	1
ENSG00000072756.12	464.372665217458	0.231283415199811	0.261381548272897	0.884849817165891	0.376237636779717	1
ENSG00000072778.15	7285.20391225777	-0.0605420030760717	0.153656418570525	-0.394008943064649	0.693574436610474	1
ENSG00000072786.8	1030.70897638053	-0.0880319958464462	0.212225516976629	-0.414804011791573	0.678285382499877	1
ENSG00000072803.13	1350.49388078969	0.12288097288069	0.278264208669072	0.441598197153796	0.658779988831588	1
ENSG00000072818.7	52.5797496327175	-0.612355668751064	0.422158526556965	-1.45053488258382	0.146909419090115	1
ENSG00000072832.10	164.799194249857	-0.139796824102184	0.152871609229879	-0.9144721168727	0.360468822714514	1
ENSG00000072840.8	590.891589680725	-0.151944948433865	0.159818257552419	-0.95073585934967	0.34173847984777	1
ENSG00000072849.6	1266.4917134706	0.0227177659646971	0.188151931124263	0.120741604026872	0.90389570479202	1
ENSG00000072858.6	68.0521064335463	0.595257846453201	0.364245837532822	1.63422003799718	0.102212656540986	1
ENSG00000072864.8	717.552115466367	-0.0998272343140795	0.176024221493812	-0.567122146412042	0.570631197439507	1
ENSG00000072952.14	12.2521782010738	-0.0854274101887822	1.88533298959574	-0.0453115766075361	0.963858960118434	1
ENSG00000072954.2	134.008308169664	0.176037900050337	0.226180823026744	0.778306037154714	0.436388617274421	1
ENSG00000072958.4	1075.72444447273	-0.144917216463592	0.176538708212331	-0.820880689176071	0.411714231605426	1
ENSG00000073008.10	3832.85957274794	-0.167510877787976	0.124996234927168	-1.34012738772155	0.180203933427355	1
ENSG00000073009.8	139.466212722124	-0.0378528068882352	0.176240976160405	-0.214778695130374	0.829939864096051	1
ENSG00000073050.7	928.610077437904	-0.128830041595119	0.218118210938814	-0.590643216082761	0.554759502309348	1
ENSG00000073060.11	3115.22066589271	-0.0949675155067543	0.246339517322973	-0.385514742168807	0.699856086290466	1
ENSG00000073067.9	7.22945561521072	-0.678466895684352	1.77697721178359	-0.381809564683929	0.702602623707676	1
ENSG00000073111.9	1686.80147030285	-0.138193096045909	0.241811179752193	-0.571491757277431	0.567666346181509	1
ENSG00000073146.11	0.490659942542128	0	8.4119877386995	0	1	NA
ENSG00000073150.9	205.319781083354	-0.353697189203052	0.240477046982047	-1.47081475609378	0.141341220717793	1
ENSG00000073169.9	646.562893789448	-0.120623201063558	0.394035882697031	-0.306122377073724	0.759511470821942	1
ENSG00000073282.8	1992.83115390917	0.17780859262998	0.279514730958554	0.636133172731942	0.524689625615367	1
ENSG00000073331.13	345.588786595909	0.143911087892407	0.144553354344463	0.995556890014979	0.319465489730411	1
ENSG00000073350.9	1543.35267729621	-0.218121393360547	0.262096537824626	-0.832217759039977	0.405286041537269	1
ENSG00000073417.10	1805.62581286757	0.124864621079685	0.231335341278381	0.539755924839115	0.589365366541103	1
ENSG00000073464.7	181.787624090804	0.058572555603458	0.194146956520627	0.30169185576306	0.762886977337606	1
ENSG00000073536.13	676.568782749523	-0.0932061862011245	0.217600964182877	-0.428335354813923	0.668406982305222	1
ENSG00000073578.12	2921.56832841168	-0.080966399857124	0.143335222394445	-0.564874414708145	0.572159187297971	1
ENSG00000073584.14	3841.53399977084	0.171282011387798	0.168047012441111	1.01925055911256	0.308084029359606	1
ENSG00000073598.5	1.60471101657175	0.565718717030715	3.10185077117434	0.182381023061447	0.855283717445431	NA
ENSG00000073605.14	1654.86546871976	-0.0994668795116851	0.285971866181548	-0.3478205071003	0.72797498771724	1
ENSG00000073614.7	1368.66057115054	0.0416540698124788	0.133420906495207	0.312200470725892	0.754888174386029	1
ENSG00000073670.9	46.2462856867761	-0.402230903773763	0.295334600757434	-1.36194981130615	0.173213724676693	1
ENSG00000073711.6	396.639581885	0.195473524412729	0.188129439680141	1.03903740289172	0.298787341372236	1
ENSG00000073712.9	993.958727474983	0.186341552037311	0.23974307113645	0.777255213900445	0.437008212539171	1
ENSG00000073734.8	4.87829173394169	2.07791904499536	4.65525798881503	0.446359589519609	0.655337518272589	NA
ENSG00000073737.12	283.004623319979	0.229208391274335	0.503070080231168	0.455619207504868	0.648663828634019	1
ENSG00000073754.5	0	NA	NA	NA	NA	NA
ENSG00000073756.7	2937.39835607076	0.619487006583502	0.377408624234524	1.64142249753823	0.100709742974226	1
ENSG00000073792.11	1458.92114314376	0.138837244859505	0.153790904275823	0.90276629501119	0.366649943017843	1
ENSG00000073803.9	744.852025772089	0.152974882787455	0.122469911551233	1.24908135271626	0.211635320207465	1
ENSG00000073849.10	483.755153083101	0.0590330431288433	0.179832317862523	0.328267153704667	0.742709676906218	1
ENSG00000073861.2	0.122632400215703	0	8.41198773869951	0	1	NA
ENSG00000073905.8	6.75071069433165	0.274981019761407	0.638440722538799	0.430707205937503	0.666681278610747	1
ENSG00000073910.15	15.9116633722896	-0.325595648979628	1.69871930985364	-0.191671247327895	0.847999729677822	1
ENSG00000073921.13	3408.30251329205	0.138277764139609	0.213214902203526	0.648537052103493	0.516637654185285	1
ENSG00000073969.14	803.696188508592	0.208124073637699	0.154295754031569	1.34886455524315	0.177380474897255	1
ENSG00000074047.16	539.069590032323	-0.0601243557398139	0.311920697023522	-0.192755262198199	0.847150641932419	1
ENSG00000074054.13	1824.16982198624	-0.016306150998577	0.17598952336982	-0.0926541005757011	0.926178362516015	1
ENSG00000074071.9	2320.97235219934	-0.0824592320319344	0.346358060915431	-0.238075105900504	0.811822842295212	1
ENSG00000074181.4	1199.16988968042	0.0168683040999654	0.314677008321487	0.0536051368669808	0.957249763770767	1
ENSG00000074201.4	2058.01404975701	0.197742155745468	0.118229553056243	1.67252730500807	0.0944203881907671	1
ENSG00000074211.9	958.620669820625	-0.0683024307505678	0.241232731105799	-0.283139151297889	0.777070170596352	1
ENSG00000074219.9	576.489875197875	0.113130942632012	0.206659885952908	0.547425747916028	0.584086270017823	1
ENSG00000074266.13	472.388589616773	0.166664791167315	0.136736703249924	1.21887384444753	0.222892078367551	1
ENSG00000074276.6	43.1032166720756	-0.495779043570819	0.446541971902646	-1.11026303184532	0.266885698315797	1
ENSG00000074317.6	10.9382507058142	0.426808332609779	1.00344924257532	0.425341227538713	0.67058794345418	1
ENSG00000074319.8	1652.41378402492	0.102757933835841	0.110037584424165	0.933843962256913	0.350384388506639	1
ENSG00000074356.12	803.344018598764	0.0111256275183622	0.147010630903168	0.075679067901493	0.939674429621449	1
ENSG00000074370.13	298.179956863883	0.00610634239593256	0.156623679839991	0.0389873510964045	0.968900473310063	1
ENSG00000074410.9	18289.2168431186	0.0454284283579934	0.197762421402971	0.229712136591543	0.818315463443744	1
ENSG00000074416.9	2564.83616827649	-0.12782368019425	0.168218984758671	-0.759864770184096	0.447335421949706	1
ENSG00000074527.7	1863.91735207059	-0.00141586754378814	0.245996377495847	-0.00575564387655277	0.995407685968698	1
ENSG00000074582.8	673.922261597677	-0.190674160352852	0.291093735549883	-0.655026670335809	0.51245058275997	1
ENSG00000074590.9	704.705743135852	-0.148619665111094	0.261122367352019	-0.569157160369718	0.569249490185257	1
ENSG00000074603.14	944.026569553116	0.13097726632029	0.226948769626835	0.577122610250992	0.56385663139529	1
ENSG00000074621.9	290.243407187216	0.0686136909975155	0.229455653733395	0.299028112322035	0.764918595826362	1
ENSG00000074657.9	1588.15635267039	-0.0337347508109816	0.256836438898453	-0.131347214420456	0.895500643578558	1
ENSG00000074660.11	9.6074994866278	0.6165589283524	1.18877532634798	0.518650509214823	0.6040044797721	1
ENSG00000074695.5	3541.02340234933	0.217300907597703	0.23186203038244	0.937199192292421	0.348656105193863	1
ENSG00000074696.8	4258.61376291456	0.20516613123743	0.142051421106178	1.44430889631211	0.148652104425824	1
ENSG00000074706.9	2.68061937847815	0	4.17407214219844	0	1	NA
ENSG00000074755.10	1352.2070859835	-0.20835627773215	0.203899105446554	-1.02185969514596	0.306847310959271	1
ENSG00000074771.3	0	NA	NA	NA	NA	NA
ENSG00000074800.9	51119.4496057602	-0.051267130284967	0.246064004823269	-0.208348759997582	0.834956661919368	1
ENSG00000074803.13	0	NA	NA	NA	NA	NA
ENSG00000074842.3	2127.02292336238	0.0414440141275091	0.388775209273125	0.10660148368255	0.915105141485635	1
ENSG00000074855.6	263.307390799614	0.0155933140183536	0.21367024041436	0.0729784081681859	0.94182329947262	1
ENSG00000074935.9	154.505592670172	0.0122268194218719	0.285048110810035	0.0428938798686522	0.965786127419531	1
ENSG00000074964.12	421.460628564879	-0.294305776788531	0.194895373657431	-1.5100706151488	0.131025406560387	1
ENSG00000074966.6	10.7888745753857	-0.40552531146089	0.661214814975214	-0.613303426173371	0.539675728369752	1
ENSG00000075035.5	0	NA	NA	NA	NA	NA
ENSG00000075043.13	2.02985283648628	0.193420515505839	5.7705627709979	0.0335184839298423	0.973261126068659	NA
ENSG00000075073.10	10.1846874607124	-0.146190618109429	1.21647666245378	-0.120175439958335	0.904344172830749	1
ENSG00000075089.5	442.180832010344	0.425273514493272	0.378967107886785	1.12219109691261	0.261781197271112	1
ENSG00000075131.5	360.025789287987	0.280941163469082	0.132963523547579	2.11291906211068	0.0346076960234444	1
ENSG00000075142.9	1599.30199738455	0.0457365137551352	0.200557409667046	0.228046990789642	0.819609709460111	1
ENSG00000075151.15	2313.36410339355	0.0610171509400281	0.215124623794229	0.283636293529988	0.776689120633083	1
ENSG00000075188.4	812.657819193792	0.233073948062611	0.132462125157272	1.75955162870808	0.0784838591495746	1
ENSG00000075213.6	805.597952119229	0.476336262596137	0.191799597970157	2.48351022440752	0.0130094599705079	0.804988086229721
ENSG00000075218.14	594.230633612233	-0.212570683836611	0.415848824247947	-0.511172982684369	0.609229935119158	1
ENSG00000075223.9	3890.01884604725	0.198035270607526	0.370417235517825	0.534627581059188	0.592907407613716	1
ENSG00000075234.12	351.455837023353	-0.0235779233181852	0.176730277022528	-0.133411907203539	0.893867629001003	1
ENSG00000075239.9	1215.76444466597	0.172686782735143	0.129054968407238	1.3380870559762	0.18086805976773	1
ENSG00000075240.12	502.908369682406	-0.0745687072370769	0.222367069525395	-0.335340603247735	0.737368168111411	1
ENSG00000075275.12	3122.87371800443	-0.104491604295404	0.249806256902647	-0.418290580832513	0.675734675505226	1
ENSG00000075290.7	2.07218933885727	-2.2393988332409	3.79907352600069	-0.589459197858254	0.555553275370736	NA
ENSG00000075292.14	2705.60959513438	0.224866782987603	0.179464052110128	1.25299067051943	0.210209101987241	1
ENSG00000075303.8	241.800268963533	0.137085197829061	0.280512723974274	0.488695114741508	0.625057562926836	1
ENSG00000075336.7	601.230165289559	-0.000780649057763423	0.11235902847827	-0.00694780889739005	0.994456495148789	1
ENSG00000075340.18	272.740058891192	-0.139326048432185	0.347013208113535	-0.4015007071045	0.688051517651512	1
ENSG00000075388.2	0	NA	NA	NA	NA	NA
ENSG00000075391.12	913.792254363018	-0.116225156118688	0.203546789082588	-0.570999703029116	0.567999844148603	1
ENSG00000075399.8	365.469911027938	-0.190602439965665	0.221620708819817	-0.860038942121738	0.389767576544406	1
ENSG00000075407.13	496.489820948598	0.145215468922016	0.256332040652418	0.56651313878832	0.571045003869029	1
ENSG00000075413.13	1790.76606819346	0.111184106406748	0.0961141817018362	1.15679189520296	0.247357393934961	1
ENSG00000075415.8	8454.58055299602	-0.0933319269578259	0.119595616666533	-0.780395883722582	0.435157890009532	1
ENSG00000075420.8	3766.342558028	0.00707877815548519	0.284099095183826	0.0249165811348497	0.980121501507091	1
ENSG00000075426.7	3945.59398600215	-0.0803617194544724	0.131163123417249	-0.612685313987456	0.540084434978305	1
ENSG00000075429.4	0	NA	NA	NA	NA	NA
ENSG00000075461.5	252.793571186912	-0.241121797994815	0.230727942439229	-1.04504810057119	0.296000739026139	1
ENSG00000075539.9	1098.66631248993	-0.0805197737681765	0.240595697179616	-0.334668386476025	0.737875251513035	1
ENSG00000075568.12	1460.43104139454	-0.0560599700248495	0.265113989243635	-0.211456099260501	0.832531385354342	1
ENSG00000075618.13	5236.07068852966	-0.0456415175305998	0.196915029790619	-0.231782802862385	0.816706714688346	1
ENSG00000075624.9	95024.2831215553	-0.0408895346536362	0.195124035606486	-0.209556626514734	0.834013734936878	1
ENSG00000075643.5	462.95537557326	0.0106346233317434	0.122465826935391	0.0868374761994129	0.930800698424121	1
ENSG00000075651.11	772.798145744025	0.147690523418922	0.241925248983072	0.610479989334459	0.541543895094027	1
ENSG00000075673.7	68.8688077224867	0	2.22187752976561	0	1	1
ENSG00000075702.12	904.551686197877	-0.22237836992624	0.357215735459656	-0.622532402275308	0.53359184447834	1
ENSG00000075711.16	1785.08702419834	0.151794237716788	0.216062274776944	0.702548549363816	0.482337135881656	1
ENSG00000075785.8	6816.65226271967	-0.0492941513911423	0.100056850549672	-0.492661433178637	0.622251832563815	1
ENSG00000075790.6	859.822248504849	0.146229252649229	0.205335132258919	0.712149212073655	0.476372382936736	1
ENSG00000075826.12	186.089953511174	-0.20838709193185	0.170140054270483	-1.22479737546435	0.22065157408716	1
ENSG00000075856.7	1425.25073178973	-0.0251368707982553	0.132738999617943	-0.189370651207299	0.849802325214329	1
ENSG00000075884.8	0.438421877442567	-0.310280524268058	8.36005641605477	-0.0371146447854336	0.970393595223604	NA
ENSG00000075886.10	8.9561287527346	0.383069431086919	0.795650730157628	0.481454256958991	0.630193682918618	1
ENSG00000075891.17	11.3134958000233	-0.0821372890912243	1.30145992402332	-0.0631116545158807	0.949677593839848	1
ENSG00000075914.8	704.898331236947	-0.0374976233698315	0.252173109497631	-0.148697945806088	0.881791982226973	1
ENSG00000075945.8	587.23404787622	0.221497220880376	0.203501926320701	1.08842812883902	0.276406148942294	1
ENSG00000075975.11	670.062211724819	0.0703105094124842	0.0911919142186294	0.771016926390176	0.440696898835116	1
ENSG00000076003.4	1757.89930430415	0.124574468777537	0.198498247652828	0.627584728079901	0.530276015746254	1
ENSG00000076043.5	1804.08372143793	0.167920875484212	0.144954669383154	1.15843715969129	0.246685682106341	1
ENSG00000076053.6	529.704656587842	0.227674526104568	0.278531834435939	0.817409351306779	0.413694533436125	1
ENSG00000076067.7	1154.88952225578	-0.101764478031416	0.159760480419288	-0.636981547403569	0.524136863155459	1
ENSG00000076108.7	3294.86140918832	-0.00151257838349179	0.166779594977365	-0.00906932519950702	0.99276382464566	1
ENSG00000076201.10	909.350823076672	-0.162333336811617	0.193702745629047	-0.838053876234133	0.402000445713	1
ENSG00000076242.10	1055.83501180104	0.0683296088749883	0.117508452007787	0.581486758675538	0.560912439914162	1
ENSG00000076248.6	1184.63236692916	0.0278318459297854	0.110304287707541	0.252318803812761	0.8007946548972	1
ENSG00000076258.5	44.9114851871211	-0.162946637936649	0.305229708459065	-0.533849207402765	0.593445865875577	1
ENSG00000076321.6	401.912351633699	0.0366795634453482	0.262056614197544	0.139968088795112	0.88868520359859	1
ENSG00000076344.11	107.978628840274	-0.000919257098903009	0.404002468915466	-0.00227537495345197	0.998184515021164	1
ENSG00000076351.8	49.6020873058571	-0.29165081625137	0.486955312088663	-0.598927271170763	0.549221384762957	1
ENSG00000076356.6	725.33403531297	-0.299953123010489	0.266362618185825	-1.12610817934381	0.260119732325702	1
ENSG00000076382.12	2083.00237720832	-0.00299956884602618	0.187502222390284	-0.0159975108976714	0.987236377457596	1
ENSG00000076513.12	834.996255198832	-0.0363688910537374	0.133909100843883	-0.271593870950847	0.785934312647403	1
ENSG00000076554.11	1541.06574290166	0.0606440819684781	0.245228786519733	0.247295934662215	0.80467920477386	1
ENSG00000076555.11	372.608239626114	-0.0621090736598212	0.178168885568783	-0.348596633253586	0.727392155649277	1
ENSG00000076604.10	1695.2931332558	-0.0813590003280033	0.284401459971694	-0.286070965796381	0.774823768624443	1
ENSG00000076641.4	58.6928700661768	-1.13152285012451	0.634445111099145	-1.7834842294934	0.0745075129063156	1
ENSG00000076650.2	452.782951980018	-0.0471499488002591	0.136450819367552	-0.345545369524334	0.729684408263529	1
ENSG00000076662.5	191.274145825935	-0.141776337298344	0.367394932881218	-0.385896278390375	0.699573486970694	1
ENSG00000076685.14	2903.28780663449	0.216167465603625	0.186797637534731	1.15722804879389	0.247179200964554	1
ENSG00000076706.10	1551.94207196336	-0.229250050901968	0.183400394880936	-1.24999758616004	0.211300429106363	1
ENSG00000076716.7	152.918838873029	0	1.68067474949848	0	1	1
ENSG00000076770.10	75.2067369032858	0.452600714186918	1.25152260203938	0.361640064230079	0.717621021293664	1
ENSG00000076826.5	305.426272186747	0.10080870182904	0.292986646007391	0.34407268454992	0.73079162473573	1
ENSG00000076864.15	807.484738825854	-0.683136715803903	0.167516452292674	-4.07802759940479	4.54193759643857e-05	0.0142853544767864
ENSG00000076924.7	875.298862050873	-0.0792750485834427	0.278749866872064	-0.28439492894835	0.776107744748619	1
ENSG00000076928.13	2240.47652830962	-0.118126114362208	0.162748990781762	-0.725817799513169	0.467950473650639	1
ENSG00000076944.10	1314.0979449036	-0.0231524359361068	0.266359341659618	-0.0869218094317616	0.930733663709525	1
ENSG00000076984.13	573.477793618126	-0.0948829108979339	0.26258880125172	-0.361336471493232	0.717847932523254	1
ENSG00000077009.9	0	NA	NA	NA	NA	NA
ENSG00000077044.5	2603.77653796588	-0.109405525358133	0.208307485320572	-0.525211684975047	0.59943604280601	1
ENSG00000077063.6	63.5292565664071	0.484833562181368	0.314745942552218	1.54039654411409	0.123463723294205	1
ENSG00000077080.5	0	NA	NA	NA	NA	NA
ENSG00000077092.14	429.431061540713	0.00781204948652566	0.249173363789655	0.0313518642912425	0.974988928991237	1
ENSG00000077097.9	3330.3336909203	0.183742636406409	0.189684262269473	0.968676231797116	0.332706755033833	1
ENSG00000077147.10	4127.25469847307	0.220127298631371	0.23811750565288	0.924448196397058	0.355253011156019	1
ENSG00000077150.13	2586.33100786771	-0.184808036770182	0.262514097798789	-0.703992807699924	0.481437252673343	1
ENSG00000077152.5	959.200123982619	0.179345283783448	0.211105373051687	0.849553382705882	0.395573439089883	1
ENSG00000077157.16	383.261841034374	-0.128112217087734	0.273648184672121	-0.468163957459594	0.639667344763575	1
ENSG00000077232.12	3665.22138429103	0.223505703554106	0.214116720815358	1.04384983434734	0.296554870960771	1
ENSG00000077235.13	3001.26808940687	-0.0948617230039262	0.101788997299349	-0.931944763390775	0.351365072331306	1
ENSG00000077238.9	1860.83972821666	-0.0343700644450503	0.127834659620516	-0.268863425201582	0.788034783367981	1
ENSG00000077254.10	889.329743567636	0.252778415215651	0.274608249791267	0.920505539829159	0.357308639401188	1
ENSG00000077264.10	8.15894153652755	1.32197632499283	1.49472774467906	0.884426163693562	0.376466204445653	1
ENSG00000077274.7	2.93758454325435	0	8.4119877386995	0	1	NA
ENSG00000077279.12	0	NA	NA	NA	NA	NA
ENSG00000077312.4	1935.34761700983	-0.0919269079153235	0.307138246419245	-0.299301402502126	0.764710084569423	1
ENSG00000077327.11	0.139934825444145	0	8.41198773869951	0	1	NA
ENSG00000077348.4	840.05456690484	-0.22868345373757	0.419791685262189	-0.544754605119778	0.585922303617839	1
ENSG00000077380.11	2948.4251967629	0.164808739769753	0.104992569545006	1.56971812847295	0.116480701805463	1
ENSG00000077420.11	186.917256797707	0.131863954418693	0.159792238839459	0.825221270922771	0.409245979332478	1
ENSG00000077454.11	581.87620225607	-0.143930981400406	0.198699857307459	-0.724363788433395	0.468842424967958	1
ENSG00000077458.8	244.332713710412	0.296097688855867	0.304839703194411	0.971322586110217	0.331387664954142	1
ENSG00000077463.10	494.579014363387	-0.0951933571494206	0.396541702791007	-0.240058880262566	0.810284610990803	1
ENSG00000077498.8	0	NA	NA	NA	NA	NA
ENSG00000077514.4	584.055125812547	0.246883504170127	0.160372705916986	1.53943592058565	0.123697910373748	1
ENSG00000077522.8	6.07395719811831	0	8.41198773869951	0	1	NA
ENSG00000077549.13	4189.83950541645	-0.109266323311478	0.198312029047686	-0.550981823120796	0.581646135064558	1
ENSG00000077585.9	412.54111097122	-0.000862504317771789	0.178650772237183	-0.00482787903444772	0.996147924821291	1
ENSG00000077616.6	10.3935830526295	1.90556658705956	1.10378966640126	1.72638560140935	0.0842780644087541	1
ENSG00000077684.11	747.204877277024	0.000891727398265393	0.132419379489825	0.00673411551769059	0.994626993807262	1
ENSG00000077713.14	880.707248969219	0.0437781788365702	0.208483036005924	0.209984369353323	0.83367987252095	1
ENSG00000077721.11	2009.81052508308	0.0989718353101764	0.115223146253614	0.858957931007478	0.390363726329316	1
ENSG00000077782.15	2149.27833928809	-0.177958107685581	0.148323053670101	-1.19980072741352	0.230216741611765	1
ENSG00000077800.7	0.129026909793476	0	8.41198773869951	0	1	NA
ENSG00000077809.8	1189.62302267735	0.0736089557386389	0.282925205001812	0.260171078565331	0.794731812217047	1
ENSG00000077935.12	0.80954984447885	4.45468496929747	8.33554338042711	0.534420464988236	0.593050663156201	NA
ENSG00000077942.13	1197.3780709575	-0.000192180916514895	0.259175167972024	-0.000741509759668179	0.999408360865294	1
ENSG00000077943.7	0	NA	NA	NA	NA	NA
ENSG00000077984.4	0.3127836274716	-1.82414188742251	8.31944097713297	-0.219262555313078	0.826445528708888	NA
ENSG00000078018.15	466.13201946799	0.925026033567607	0.380340632375762	2.43209889984543	0.0150116077363786	0.869522198915479
ENSG00000078043.11	296.6078420564	0.0365586556937032	0.178205188466634	0.205149221570214	0.837455540902103	1
ENSG00000078053.12	0.313480761507909	2.10446745653214	8.36182539485775	0.25167560396876	0.801291815347269	NA
ENSG00000078061.8	1051.98161971219	-0.136322513666277	0.271510646294925	-0.502089017600433	0.615604905130958	1
ENSG00000078070.7	472.310616101421	0.0625904681357067	0.142287208342425	0.439888229341586	0.660018061420111	1
ENSG00000078081.3	434.030599881605	2.08718006808337	0.918190476957097	2.27314497423272	0.0230174449617866	1
ENSG00000078098.9	81.3734338813629	0	1.71481536916867	0	1	1
ENSG00000078114.14	420.706275178535	0.0847866431871389	0.350946443131231	0.241594251335479	0.809094576928418	1
ENSG00000078124.7	158.654857026695	0.104308286386873	0.237964507856663	0.438335478371855	0.661143111030885	1
ENSG00000078140.9	1576.41958740939	0.279912687646295	0.120541165114178	2.32213358300592	0.0202257438791833	1
ENSG00000078142.7	656.288050895778	0.15611191383188	0.196136321517102	0.795935768675402	0.426069369881578	1
ENSG00000078177.9	253.253962113892	0.0523635007784648	0.337538092644986	0.155133603938265	0.876715990755013	1
ENSG00000078237.4	578.272379472779	0.194774069613553	0.224177893838376	0.868837093072066	0.384936241340683	1
ENSG00000078246.11	661.499017276763	-0.113372199914375	0.172993902872068	-0.655353732311685	0.512240033165939	1
ENSG00000078269.9	1327.56762227702	-0.164794819079994	0.123517768459705	-1.33417905079588	0.182145183465954	1
ENSG00000078295.11	0	NA	NA	NA	NA	NA
ENSG00000078304.15	2022.13435399129	0.127925961543817	0.114154282884976	1.12064092831907	0.262440736010184	1
ENSG00000078319.7	189.606126454141	0.260431431085386	0.213754266005527	1.21836834394992	0.223084029148462	1
ENSG00000078328.15	0.0297781659504489	0	8.4119877386995	0	1	NA
ENSG00000078369.13	8043.31584130875	0.0243304544909877	0.0958557901808811	0.253823524328326	0.799631898688209	1
ENSG00000078399.11	8.48789401165969	0.501641893120081	0.947267843507127	0.529567108773397	0.596412104044014	1
ENSG00000078401.6	1781.96663419669	0.340245691004824	0.185302415218855	1.8361643619322	0.0663333516872395	1
ENSG00000078403.12	917.190675378505	0.145895582748917	0.253999263743674	0.574393723031217	0.565701399573625	1
ENSG00000078487.13	82.6531339400295	-0.0111950463985388	0.326909220270749	-0.0342451228180929	0.972681684819153	1
ENSG00000078549.10	0	NA	NA	NA	NA	NA
ENSG00000078579.8	0.613900160798027	0	8.4119877386995	0	1	NA
ENSG00000078589.8	0	NA	NA	NA	NA	NA
ENSG00000078596.6	98.2195523702872	-0.436350983787971	1.94191792223666	-0.224701043639059	0.82221185266381	1
ENSG00000078618.15	4030.29491089567	0.210522638516769	0.0814684829821083	2.58409916093568	0.00976337192880112	0.696889500272301
ENSG00000078668.9	2837.24314374835	0.0229278781512032	0.150395321209084	0.152450740933145	0.87883143925806	1
ENSG00000078674.13	2423.97191309179	0.215282573693104	0.207006408971723	1.03998023424729	0.298349083806649	1
ENSG00000078687.12	151.688737209035	-0.429628255897661	0.160663209566383	-2.67409232678218	0.00749318190271024	0.625388009560894
ENSG00000078699.17	511.127627599271	-0.216361021105153	0.329521344838896	-0.65659182476004	0.51144340693892	1
ENSG00000078725.8	24.755442948758	4.05697657091117	1.58513954874897	2.5593813327748	0.0104858648717875	0.723508279374951
ENSG00000078747.8	1739.72830872136	0.213424969107507	0.204693743921502	1.04265506614288	0.297108075767955	1
ENSG00000078795.12	0.638416262606375	0	8.41198773869951	0	1	NA
ENSG00000078804.8	513.999502836639	-0.158937868693433	0.203060641019968	-0.782711351126896	0.43379663496423	1
ENSG00000078808.12	3479.83433320422	-0.115791269067234	0.272583114120164	-0.424792524074655	0.670987927983588	1
ENSG00000078814.11	11.6047169837973	-0.369133122391819	0.597880401374687	-0.61740294805296	0.536968977994105	1
ENSG00000078898.6	0	NA	NA	NA	NA	NA
ENSG00000078900.10	14.335894253467	-0.229630946300304	0.76142916718401	-0.301578867998381	0.762973119263472	1
ENSG00000078902.11	1396.88246397275	-0.25259102333475	0.199550110220155	-1.265802474657	0.205583808913134	1
ENSG00000078967.8	237.823973779746	-0.0209967235328391	0.314466563734683	-0.0667693356122725	0.946765335550374	1
ENSG00000079101.12	1.9604175514227	2.59561162712714	5.01547930449386	0.517520155013195	0.604793103033498	NA
ENSG00000079102.12	0.225997719431207	0	8.41198773869951	0	1	NA
ENSG00000079112.5	217.186196667049	0.0635781437522419	0.26574772274256	0.239242478152231	0.810917566043622	1
ENSG00000079134.7	546.730151423535	0.225828713225815	0.152570984098047	1.48015505412674	0.138831872025278	1
ENSG00000079150.13	176.387228357327	0.258463033989101	0.158552423606305	1.6301424356078	0.103071396757079	1
ENSG00000079156.12	134.966686564681	0.0602314559970339	0.238918433315558	0.252100497902904	0.800963385120373	1
ENSG00000079215.9	53.3670718144914	0	1.74075671314324	0	1	1
ENSG00000079246.11	9014.24219618672	0.22841773354148	0.102842610509837	2.22104176867069	0.0263481324911537	1
ENSG00000079257.3	660.566348568388	0.292179953739987	0.224300436941989	1.3026276619138	0.192701909212514	1
ENSG00000079263.14	30.9138809919705	3.89263063285866	1.77020125996937	2.1989763090136	0.0278796069033992	1
ENSG00000079277.15	630.061650909153	-0.0585943570782199	0.110973409590236	-0.528003575762668	0.597496854120195	1
ENSG00000079308.12	403.560862585618	-0.151444789517283	0.43260956691849	-0.350072677763544	0.726284155084108	1
ENSG00000079313.7	574.846097154222	-0.119250184456204	0.206619002024051	-0.577150132795253	0.563838040519493	1
ENSG00000079332.10	2505.18518844417	0.176266551023795	0.130194998767203	1.35386576053486	0.175779208915257	1
ENSG00000079335.13	93.7264474132382	0.301241676555376	0.311390184930924	0.967409029357175	0.333339598006147	1
ENSG00000079337.11	173.984155247788	-0.193251093662424	0.435930507485439	-0.443307110523526	0.6575436133677	1
ENSG00000079385.17	860.285892432024	0.175989816460719	0.214666911148154	0.819827403857588	0.412314506485988	1
ENSG00000079387.9	563.616615502186	0.177418845975108	0.289554313642681	0.612730799079197	0.540054354160564	1
ENSG00000079393.16	6.1186877077721	-1.72880745879827	2.49697478007106	-0.692360800996587	0.488710776119949	NA
ENSG00000079432.3	2056.08033701165	-0.213880305496874	0.20916970640614	-1.02252046518432	0.306534631601972	1
ENSG00000079435.5	140.584223962503	-0.340869119428582	0.282234071652693	-1.20775325754448	0.227142185796785	1
ENSG00000079459.8	7276.65356108785	0.0104030426871725	0.133976545272888	0.077648238100059	0.938107869729106	1
ENSG00000079462.3	1501.59263078266	-0.0261240237617842	0.392551404252464	-0.0665493066100024	0.946940503684474	1
ENSG00000079482.11	198.010056671926	0.135475458382637	0.268044500228675	0.505421518692081	0.613262808047356	1
ENSG00000079557.3	0.0833664594683717	0	8.41198773869951	0	1	NA
ENSG00000079616.8	1844.64767969398	-0.153528224960487	0.299131585875667	-0.513246451427236	0.607778936468287	1
ENSG00000079689.9	11.8790992836637	0	8.4119877386995	0	1	1
ENSG00000079691.15	1067.36290729156	0.0106234137392557	0.227701087986726	0.0466550855473955	0.962788127876716	1
ENSG00000079739.11	1645.27201999618	0.10220669071818	0.105213486265486	0.971421956879947	0.331338199001588	1
ENSG00000079785.10	3580.57376979983	0.301200268255744	0.146611379012942	2.05441262665674	0.0399357720040864	1
ENSG00000079805.12	2851.84292114744	-0.0476258380301669	0.117651607647166	-0.404803971510493	0.685621609264759	1
ENSG00000079819.12	2532.6958085103	0.0141500570074194	0.29549872865175	0.047885339716962	0.961807623198506	1
ENSG00000079841.14	0.704373514749653	0	8.4119877386995	0	1	NA
ENSG00000079931.10	96.1666415065172	0.190571664894742	0.537455717465929	0.354581147249258	0.722903401918654	1
ENSG00000079950.9	823.415126288793	0.0244207249900875	0.168010522971928	0.145352353877071	0.884432681163998	1
ENSG00000079974.13	62.2212670423937	-0.165343792746888	0.219936552575646	-0.751779505546347	0.452183668734656	1
ENSG00000079999.9	1348.43991072111	-0.207249357934192	0.199565255747468	-1.03850420835001	0.299035377052138	1
ENSG00000080007.6	44.2657642865672	0	6.53789777803194	0	1	1
ENSG00000080031.5	306.383275030574	0.0746549006833191	0.365072435014323	0.204493392332922	0.837967955055977	1
ENSG00000080166.11	0.313498663713469	0	8.41198773869951	0	1	NA
ENSG00000080189.10	1229.78079334613	-0.184398880113498	0.274835609332385	-0.670942461064013	0.502257185239839	1
ENSG00000080200.5	354.910436357149	-0.0101783609388515	0.376118275190499	-0.0270615963388014	0.978410605216315	1
ENSG00000080224.13	4.1876455916063	0	4.85245463758586	0	1	NA
ENSG00000080293.5	2.64846104337914	1.27674949365212	2.96476984298946	0.430640340150228	0.66672990450211	NA
ENSG00000080298.11	121.93997309055	0.278296996509751	0.28462546454311	0.977765629496583	0.328190253840451	1
ENSG00000080345.13	1531.70672987804	0.108114021121381	0.29065248711106	0.371970053296224	0.709915146112228	1
ENSG00000080371.4	953.423323441483	0.0946349773507389	0.211500760952917	0.447445091565443	0.654553724742583	1
ENSG00000080493.9	80.9415355261706	-0.263384949520806	0.472489963705388	-0.55744030509193	0.577226634069878	1
ENSG00000080503.15	1011.08592626218	-0.147594512809987	0.326261918226493	-0.45238044823707	0.650994929645185	1
ENSG00000080511.2	0.434661893473451	0	8.4119877386995	0	1	NA
ENSG00000080546.9	238.10046644889	0.101311604277419	0.265744932227468	0.38123626075661	0.703027944955001	1
ENSG00000080561.9	165.455299332458	0.0442463377840474	0.146126768903903	0.302794197914176	0.762046705377732	1
ENSG00000080572.8	0	NA	NA	NA	NA	NA
ENSG00000080573.6	15.7229470533495	0.25017822867984	1.97940089687294	0.126390883764411	0.899422517986339	1
ENSG00000080603.12	2673.65962742123	-0.223452005528762	0.138287463085207	-1.6158515063009	0.106126422413574	1
ENSG00000080608.9	1497.00154130988	0.31312793300295	0.123200086164209	2.54162105524499	0.0110339729386208	0.746440034989535
ENSG00000080618.9	3.80136185215087	-0.157932662784224	5.06684192769955	-0.0311698420905602	0.975134090748347	NA
ENSG00000080644.11	24.9137753554208	0.158793813789976	0.575566023719833	0.275891569769364	0.782631349074286	1
ENSG00000080709.10	7.36512044485853	0.0813496073064712	2.13412781918918	0.0381184325395179	0.969593254948568	1
ENSG00000080802.14	592.693745306982	0.241391629718048	0.145389715241751	1.66030746615514	0.0968526145087155	1
ENSG00000080815.14	2170.60120611559	0.0656328218396817	0.080323590803091	0.817105176492633	0.413868324971959	1
ENSG00000080819.2	621.243872562481	-0.0663274484234172	0.201751755675062	-0.328757726055395	0.742338818179715	1
ENSG00000080822.12	1154.63050883401	0.227351245520126	0.224971014978248	1.01058016536978	0.31221741297706	1
ENSG00000080823.17	318.08150167564	-0.193306514680236	0.191095948021485	-1.01156783637559	0.311744730918017	1
ENSG00000080824.14	43574.7603054861	0.308765459275441	0.128219754336625	2.40809585756041	0.0160359699193454	0.900430982558011
ENSG00000080839.7	458.88421708971	0.216875884746999	0.239969429410189	0.903764639021101	0.36612021574001	1
ENSG00000080845.13	1550.5997372303	-0.191179849981017	0.148787702169129	-1.28491701393238	0.198821284794922	1
ENSG00000080854.10	28.3067252839394	-0.655719997104984	0.761600247552894	-0.86097660710049	0.389250927123156	1
ENSG00000080910.7	0.431201725396998	0	8.41198773869951	0	1	NA
ENSG00000080947.10	64.6606772210828	-0.277125054686695	0.337728459083743	-0.820555825939382	0.411899318182603	1
ENSG00000080986.8	407.98833026469	0.245550180174416	0.245304863036434	1.00100005003955	0.316826784192563	1
ENSG00000081014.6	575.02699795722	0.148499275684646	0.189886247576878	0.782043342156856	0.434189102210806	1
ENSG00000081019.9	202.839699615406	0.00242803769561831	0.259711633665695	0.00934897548233717	0.99254070546469	1
ENSG00000081026.14	322.86974905534	-0.0370980372283523	0.240605008699198	-0.154186471133408	0.877462709101672	1
ENSG00000081041.8	1780.13946932143	0.657265726883993	0.154461068326646	4.25521935076899	2.08844172604529e-05	0.00742420558690218
ENSG00000081051.3	3.16486754812869	-0.0261606199893486	2.79814837516951	-0.00934926118339375	0.99254047751819	NA
ENSG00000081052.10	364.268911526298	-0.32315793290884	0.344700110035044	-0.937504582972099	0.348499067441057	1
ENSG00000081059.15	213.495633770504	-0.105209056190872	0.144712042916314	-0.727023501780799	0.467211558861416	1
ENSG00000081087.10	744.177813004233	-0.00886061253869522	0.220600532081516	-0.0401658711114126	0.967960886569221	1
ENSG00000081138.9	0.712846700486826	-0.696052746288992	8.29825624629799	-0.0838793989519804	0.933152319083344	NA
ENSG00000081148.11	4.97751822169708	0	4.13692174691294	0	1	NA
ENSG00000081154.7	1946.90745657989	0.234786987039793	0.21693160751961	1.08230879641902	0.279115338635971	1
ENSG00000081177.14	704.132890931031	0.109069882401135	0.132877942514026	0.820827598151761	0.411744476148228	1
ENSG00000081181.3	179.774341214925	-0.540784019506	0.500548289088707	-1.08038331424636	0.279971522992288	1
ENSG00000081189.9	28.1782440350248	0	1.966917720345	0	1	1
ENSG00000081237.14	0	NA	NA	NA	NA	NA
ENSG00000081248.6	0	NA	NA	NA	NA	NA
ENSG00000081277.7	3235.8474444742	0	1.68691647658701	0	1	1
ENSG00000081307.8	587.918704071459	0.29147995775002	0.191015502935817	1.52594922019477	0.127022511344386	1
ENSG00000081320.6	397.20886690787	0.086806222706597	0.164851598210426	0.526571920739236	0.598490895478798	1
ENSG00000081377.12	398.319153975439	-0.0170648180585785	0.227671458774315	-0.0749536992930431	0.940251550822252	1
ENSG00000081386.8	232.488089049617	0.176728489549163	0.24859139534318	0.710919576702123	0.477134073948868	1
ENSG00000081479.8	4.61700150942073	1.22422569521683	8.29054683998062	0.147665252829051	0.882606955175565	NA
ENSG00000081665.9	90.264740415295	-0.723702349532107	0.39205888495561	-1.84590217771508	0.0649064104222589	1
ENSG00000081692.8	512.988842209332	-0.203970291867705	0.41026323364674	-0.497169317500518	0.619069656279412	1
ENSG00000081721.7	561.55283959452	0.0547409761050321	0.155949385251149	0.351017581870389	0.725575158209174	1
ENSG00000081760.12	1266.96207592891	-0.245862883138928	0.134099623763347	-1.83343454842808	0.0667379737423332	1
ENSG00000081791.4	968.960057713734	-0.0785179280872109	0.122185017118019	-0.642615027105738	0.520473929917132	1
ENSG00000081800.4	0	NA	NA	NA	NA	NA
ENSG00000081803.11	53.3007057110143	0.492641799287035	0.458898250316388	1.07353165750225	0.283032642588912	1
ENSG00000081818.1	0	NA	NA	NA	NA	NA
ENSG00000081842.13	0.437813552422147	0	8.41198773869951	0	1	NA
ENSG00000081853.13	15.2895116948015	-0.582226341221445	0.672435941980925	-0.865846551132095	0.386574317137998	1
ENSG00000081870.7	584.723475489	0.422522689729295	0.209943871625668	2.01255071871142	0.0441619158861919	1
ENSG00000081913.9	432.10299934452	-0.0194231394854256	0.157268578452018	-0.12350298881446	0.901708807680132	1
ENSG00000081923.6	1027.85749290853	-0.148204493867172	0.232514962579398	-0.637397663458169	0.52386584995085	1
ENSG00000081985.6	11.413654653585	-1.20393908950186	1.03651561895468	-1.16152527514831	0.245428350638172	1
ENSG00000082014.12	356.490462975417	-0.0560947555130469	0.321056536651472	-0.174719244461113	0.861300245478827	1
ENSG00000082068.4	573.798685629221	0.088030509063594	0.168681971579977	0.521872659176598	0.601758995744162	1
ENSG00000082074.11	1018.56428473181	0.504014992373422	0.291506560734134	1.72900051067154	0.0838090036817966	1
ENSG00000082126.13	1.28863396079438	0	8.4119877386995	0	1	NA
ENSG00000082146.8	514.685657651723	0.199656330783074	0.136479815781361	1.46290006064282	0.143494727425313	1
ENSG00000082153.13	5618.33967484622	0.319551084665929	0.181677269104107	1.75889414367417	0.0785954900732162	1
ENSG00000082175.10	0	NA	NA	NA	NA	NA
ENSG00000082196.16	6.47231865069701	1.7649996126326	1.44143177106421	1.22447669606276	0.220772452185969	1
ENSG00000082212.7	1249.75675919114	0.229699330948923	0.271770205044423	0.845196885771112	0.398000920818717	1
ENSG00000082213.13	490.186942974775	0.234875053807923	0.236248728194131	0.994185473942194	0.320132578701496	1
ENSG00000082258.8	725.910026471925	0.285051482164704	0.297378728325833	0.958546980712011	0.337787013112359	1
ENSG00000082269.12	555.483407079949	0.15679521307886	0.308403678299674	0.508409023988694	0.61116652559527	1
ENSG00000082293.8	0	NA	NA	NA	NA	NA
ENSG00000082397.11	36.1847452774102	0	1.73889766260321	0	1	1
ENSG00000082438.11	545.955822436661	0.190747100425955	0.248110141411713	0.768800095556878	0.442011992156211	1
ENSG00000082458.7	546.69000542837	0.102406248100665	0.161992083644468	0.632168225735162	0.527276957510191	1
ENSG00000082482.9	2.26402433476951	0	8.4119877386995	0	1	NA
ENSG00000082497.7	112.10254938786	-0.0975652888257782	0.267055969139183	-0.365336484109552	0.714860247386382	1
ENSG00000082512.10	303.033078161208	-0.0919484995694117	0.133219409485259	-0.690203476540601	0.490066237400068	1
ENSG00000082515.12	816.612498451646	0.138577938104623	0.213139193691811	0.650175764036156	0.515578694246493	1
ENSG00000082516.8	885.19503978556	0.00576781129090907	0.172848397465629	0.0333691915891554	0.973380177524659	1
ENSG00000082556.6	8.28075000015839	0	8.41198773869951	0	1	1
ENSG00000082641.11	8927.1154531679	-0.0389720058926681	0.110844523208056	-0.351591623697252	0.725144547938731	1
ENSG00000082684.10	2.88803231532938	0.53931720635667	2.54419650847648	0.211979383101828	0.832123118722661	NA
ENSG00000082701.10	1909.00716098934	-0.00250158754363742	0.103839055743817	-0.0240910082022426	0.980780015657674	1
ENSG00000082781.7	6883.58261566066	-0.0167773991580092	0.131963558121914	-0.127136607990741	0.898832277555975	1
ENSG00000082805.15	1562.65887472769	-0.0963520901272856	0.190929919208462	-0.504646367246854	0.613807236977329	1
ENSG00000082898.12	5533.33468410952	0.226170635359768	0.247700003312841	0.913082891945379	0.361198947336531	1
ENSG00000082929.4	0	NA	NA	NA	NA	NA
ENSG00000082996.15	1130.89530136313	0.201859672942525	0.281732018395812	0.71649532095045	0.473685555662916	1
ENSG00000083067.18	0.406976622569161	-2.14589367300744	8.02229175437636	-0.26749135268445	0.789090871248009	NA
ENSG00000083093.5	503.151001359837	0.167924664098923	0.258633550248333	0.649276414207228	0.516159727925449	1
ENSG00000083097.10	323.029804135648	-0.0256291228860531	0.240971786355384	-0.106357359397483	0.915298823395194	1
ENSG00000083099.6	747.917190694428	0.0279344788909263	0.12110008171541	0.230672667559164	0.81756910903749	1
ENSG00000083123.10	231.92553973447	0.186878683588211	0.196944143310353	0.948891804788118	0.342675643074108	1
ENSG00000083168.5	1185.25318574055	-0.148736937981896	0.264092143492214	-0.563200919251433	0.573298077008542	1
ENSG00000083223.13	946.82248633934	0.216271711657603	0.244565307373203	0.884310673416876	0.376528528112525	1
ENSG00000083290.15	514.017038287318	-0.10295601292501	0.16064824545189	-0.640878539540869	0.521601599896346	1
ENSG00000083307.6	590.674605786512	0	1.67187311788676	0	1	1
ENSG00000083312.13	5074.05697474724	0.0795995979845803	0.242487050251232	0.328263294481541	0.742712594605881	1
ENSG00000083444.12	3588.03145502446	0.049207247788405	0.237959630354047	0.206788217460215	0.836175258377916	1
ENSG00000083454.17	129.618168731348	-0.0475676510052799	0.309807599492167	-0.153539329194159	0.87797297776882	1
ENSG00000083457.7	429.693640364411	-0.0552238575977193	0.282621067371985	-0.195398942163904	0.845080644681399	1
ENSG00000083520.10	1012.74702440419	0.274292621007371	0.244244848042398	1.12302315977513	0.261427658461363	1
ENSG00000083535.11	251.362980496871	0.400406729525623	0.351770102494897	1.13826253762265	0.255010872001911	1
ENSG00000083544.9	262.304505450334	0.392016139812243	0.179870738654762	2.17943253440831	0.029299551431108	1
ENSG00000083622.8	0.173958015116299	0	8.4119877386995	0	1	NA
ENSG00000083635.7	214.453746303725	0.27526685798848	0.205002021591386	1.34275191947691	0.179352316776825	1
ENSG00000083642.14	597.055574325418	0.342671237069716	0.292930161975614	1.16980523534563	0.242079356344676	1
ENSG00000083720.8	328.992981254544	0.227313544510647	0.186973816536643	1.21575067954019	0.224079911978062	1
ENSG00000083750.8	221.015166397717	-0.184731226218799	0.190016683377455	-0.972184246852907	0.330958896123389	1
ENSG00000083782.3	0	NA	NA	NA	NA	NA
ENSG00000083799.13	731.768683949847	0.0426503494236268	0.223513333806	0.190817919885914	0.848668248610716	1
ENSG00000083807.5	275.654220435146	-0.0222949440809676	0.439446948792269	-0.0507340968966579	0.959537406230042	1
ENSG00000083812.7	219.65470158788	-0.221981233080174	0.170876551115245	-1.29907369754006	0.193918638651874	1
ENSG00000083814.8	53.0647731945036	0.14291479719093	0.281381180879602	0.507904603798221	0.611520245934138	1
ENSG00000083817.8	116.580884460518	0.200945208913535	0.211255645604126	0.951194503412651	0.341505648187173	1
ENSG00000083828.11	113.318883460414	0.204004961566161	0.247010077724798	0.825897321458477	0.408862340183054	1
ENSG00000083838.11	277.648572812838	-0.178580195915567	0.321047594753097	-0.556242123704133	0.578045346347797	1
ENSG00000083842.8	46.162088934042	-0.173284724453481	1.15882510745382	-0.149534837775671	0.881131621815984	1
ENSG00000083844.6	101.677991659574	-0.456044235964568	0.246873150964789	-1.84728162695024	0.0647063343600925	1
ENSG00000083845.4	14272.1321708252	-0.174311106314429	0.41564372761001	-0.419376246375072	0.674941181191493	1
ENSG00000083857.9	8520.52315010377	-0.31111343828491	0.397037647346967	-0.783586746405011	0.433282635126639	1
ENSG00000083896.8	744.098727738197	0.182238107935373	0.259451664877644	0.702397142147132	0.482431527058539	1
ENSG00000083937.4	1403.80755352842	0.29272657366358	0.242133427286854	1.20894738468633	0.226683060019245	1
ENSG00000084070.7	396.83670194014	-0.0122149768420038	0.146376528144746	-0.0834490132866444	0.933494517417309	1
ENSG00000084072.12	823.607349493234	-0.0927942667620423	0.262611315545872	-0.353352126389364	0.723824471409382	1
ENSG00000084073.4	1485.69572278541	0.217434802075482	0.228314193398804	0.952349036381113	0.340919996585713	1
ENSG00000084090.9	2716.86008745652	-0.0121625832460011	0.112811785462888	-0.107813055135115	0.914143986756285	1
ENSG00000084092.6	683.618553249163	-0.10421924700744	0.0660654281134724	-1.57751565354932	0.114676923158423	1
ENSG00000084093.11	717.249790554625	0.188327943245533	0.31904649168159	0.590283698945936	0.555000466163878	1
ENSG00000084110.6	8.66961235653877	5.15173345547626	2.41699091837709	2.1314657892614	0.0330507879402418	1
ENSG00000084112.10	1928.12481332777	-0.0834431113180782	0.248806727108179	-0.335373212323949	0.737343572520869	1
ENSG00000084207.11	17566.7522218807	-0.143750830306969	0.388303532300809	-0.370202221584761	0.711231821413603	1
ENSG00000084234.12	12800.2529950681	0.0117833588736965	0.181368798288818	0.0649690519255265	0.948198641162958	1
ENSG00000084444.9	161.101119973326	0.0976052992047923	0.179589893029055	0.543489934531011	0.586792519256354	1
ENSG00000084453.12	1.24076829800435	-3.72467293812721	8.35889887244291	-0.445593731299523	0.655890739570374	NA
ENSG00000084463.3	1857.39734123422	0.0405068145066134	0.16259804723021	0.249122392283487	0.803266108851027	1
ENSG00000084623.7	4650.96672621354	-0.0645734312854236	0.277450967066893	-0.23273817340797	0.81596472494857	1
ENSG00000084628.5	16.6466755187945	0.27307476794889	0.564877997288852	0.483422560729078	0.628795732390218	1
ENSG00000084636.13	1055.15706300179	-0.201276003668328	0.216014143629789	-0.931772338080231	0.351454193120207	1
ENSG00000084652.11	1746.46335430195	-0.118215344764975	0.106290029080908	-1.11219599606083	0.266053889077034	1
ENSG00000084674.9	0	NA	NA	NA	NA	NA
ENSG00000084676.11	713.720213843665	0.0273584504904591	0.199097857882402	0.137412078570019	0.89070508429332	1
ENSG00000084693.11	842.987439604936	-0.0905916092200704	0.158371178157434	-0.572020807536171	0.567307878161637	1
ENSG00000084710.9	196.373302466785	-0.134023486546867	0.363607057716775	-0.368594293489379	0.712430149676131	1
ENSG00000084731.9	2137.89414921	-0.14152423541649	0.170785005392083	-0.828668975309528	0.407291745945969	1
ENSG00000084733.6	5512.51863067991	-0.00505559590453846	0.196136712519031	-0.025775877649871	0.979436102302014	1
ENSG00000084734.4	32.4754712103237	-0.987884081669901	1.91631291454028	-0.515512928068376	0.606194637936702	1
ENSG00000084754.6	6093.49703101535	-0.0376716871521797	0.163030950019404	-0.231070769983835	0.817259822829876	1
ENSG00000084764.6	464.098775341123	-0.082345891541666	0.131438322568866	-0.626498344868343	0.530988122173485	1
ENSG00000084774.9	2534.49491706358	-0.253218795884531	0.160211725112765	-1.58052599275305	0.11398645913112	1
ENSG00000085063.10	10171.8041979178	-0.0784179751040172	0.122151147927089	-0.64197493379943	0.520889458404334	1
ENSG00000085117.7	1017.83830456466	-0.391122251103233	0.252256554487439	-1.55049390846535	0.121023014451912	1
ENSG00000085185.11	507.482467241821	-0.0117868942107323	0.21422532420451	-0.0550210123593044	0.956121723705509	1
ENSG00000085224.16	684.43397749079	0.27149172119582	0.337324769506464	0.804837787610547	0.420913292664869	1
ENSG00000085231.9	766.64767763133	0.138523505087389	0.262857663655887	0.526990551315	0.598200149995383	1
ENSG00000085265.6	0	NA	NA	NA	NA	NA
ENSG00000085274.11	420.605354645791	0.38202640836276	0.178894126379697	2.1354888284701	0.0327211017554506	1
ENSG00000085276.13	385.212737875778	4.39821534356	1.32015156571888	3.33159877833041	0.000863486496468849	0.142318274372548
ENSG00000085365.13	999.192078557115	0.15240637939859	0.334324371937981	0.4558638023161	0.64848792056992	1
ENSG00000085377.9	1508.68374507161	0.101294265008522	0.112374197258202	0.901401455850034	0.367374907630667	1
ENSG00000085382.7	151.591644260979	0.344976195581774	0.256782622887424	1.34345615642775	0.179124313656839	1
ENSG00000085415.11	782.414459352812	0.142084035431341	0.133326557392337	1.06568442334586	0.286566321348632	1
ENSG00000085433.11	503.634960575852	-0.0652544350805257	0.171414078385877	-0.380683055295078	0.703438443743781	1
ENSG00000085449.10	1411.81320356057	0.00299616170722334	0.237882856727147	0.0125951140340473	0.989950818666543	1
ENSG00000085465.11	42.9698138788914	-0.737882579664166	0.52215979013978	-1.41313558339419	0.157615862428606	1
ENSG00000085491.11	1161.38351169801	0.117022027386588	0.415775102805026	0.281455110219682	0.778361353802871	1
ENSG00000085511.15	571.375614252719	-0.038636754490898	0.123719195836024	-0.312293934904869	0.754817148973244	1
ENSG00000085514.11	58.1613125538201	-0.163094076497579	0.384371094630167	-0.424314103677605	0.671336754851654	1
ENSG00000085552.12	282.022328159034	-0.840852985771602	0.58586699136137	-1.43522847023302	0.151222003222343	1
ENSG00000085563.10	16.7705279332454	0	8.40431517307955	0	1	1
ENSG00000085644.9	274.822931948639	-0.0869187422603731	0.243688337736928	-0.356679942370511	0.721331422858957	1
ENSG00000085662.9	27801.8298743695	0.187805281767819	0.243885112211645	0.770056359999707	0.441266461250129	1
ENSG00000085719.7	1910.95016990223	0.0853076796882643	0.24642064651775	0.346187224543782	0.729202015166189	1
ENSG00000085721.8	1224.63326455411	0.113159810258784	0.237591287917782	0.476279291427315	0.633875416680794	1
ENSG00000085733.11	7196.1640198684	-0.154979811577739	0.0935833155880935	-1.65606241458555	0.0977091798124899	1
ENSG00000085741.8	11.9314560655112	-0.0460000262899078	0.517699085994619	-0.0888547566228192	0.929197340250428	1
ENSG00000085760.10	1332.25471614186	0.16850636870269	0.11691523759647	1.44126952283402	0.149508553957808	1
ENSG00000085788.9	1222.5018912087	0.198773238307465	0.205458709729182	0.967460754374786	0.333313751250752	1
ENSG00000085831.11	192.692397378115	-0.190349203007731	0.223714486635887	-0.850857742250456	0.394848381339544	1
ENSG00000085832.12	949.921425958703	0.0771728821665138	0.242521192736759	0.318210880029277	0.750324980313821	1
ENSG00000085840.8	435.902687856861	-0.0204048431029601	0.310907198457265	-0.0656300117984075	0.947672394656654	1
ENSG00000085871.4	755.132609159943	0.0631947905695098	0.247599139187775	0.255230251513855	0.798545267276199	1
ENSG00000085872.10	904.581920573897	-0.146905683590767	0.189470293766274	-0.775349426396027	0.438133210533	1
ENSG00000085978.17	1384.92990079174	-0.0174278670686946	0.120960145656687	-0.144079415365115	0.885437759268434	1
ENSG00000085982.9	1353.74466581169	0.097220806388544	0.0950886987712912	1.02242230301606	0.306581069025278	1
ENSG00000085998.9	1419.79781982762	-0.0874003920392966	0.199744659541153	-0.437560594811747	0.661704841509139	1
ENSG00000085999.7	223.366386341122	0.0101204853119516	0.294761422771	0.0343344974278205	0.972610416108823	1
ENSG00000086015.16	1124.9748685918	-0.247711197651171	0.14717828637079	-1.68306890750926	0.0923617527004168	1
ENSG00000086061.11	8217.40623999118	0.248013754068446	0.133527508566886	1.85739820004364	0.0632545223818101	1
ENSG00000086062.8	8480.85921935205	0.0344942404459022	0.157319126829382	0.219262852147103	0.82644529749488	1
ENSG00000086065.9	2105.20096902486	0.250304086275129	0.218260610768845	1.14681291046244	0.251458952219145	1
ENSG00000086102.14	1111.11418538902	-0.0268346344161781	0.100712239840047	-0.26644859114242	0.789893746961445	1
ENSG00000086159.8	5.68524532434163	-0.770641789133705	1.87659261439848	-0.410660141802127	0.68132175729253	NA
ENSG00000086189.5	720.666122852256	0.187508317611755	0.174466588353722	1.07475201630923	0.282485768542957	1
ENSG00000086200.12	606.688783256969	0.324504761592208	0.149174172192029	2.17534146041366	0.0296045377723895	1
ENSG00000086205.12	2.00102007503213	0	8.4119877386995	0	1	NA
ENSG00000086232.8	4621.23956880044	0.196395921458696	0.124645849421436	1.57563145800923	0.115110761950525	1
ENSG00000086288.7	2.98126835199495	-1.59720886167138	1.87600825852398	-0.851386903236796	0.394554464535582	NA
ENSG00000086289.7	1983.56720304489	0.01580877139274	0.18668818857261	0.0846800834782936	0.932515730167544	1
ENSG00000086300.11	211.528700006886	0.16743728880457	0.279036449177774	0.600055259081568	0.54846940873965	1
ENSG00000086475.10	1319.90055361359	-0.142489272069608	0.102708642434557	-1.38731530952129	0.165345636794544	1
ENSG00000086504.11	2070.29203674433	-0.0818398249341429	0.367880909947821	-0.222462820769229	0.823953612841284	1
ENSG00000086506.2	27.8038605910428	-0.162708650452317	0.728467697490663	-0.223357399391621	0.823257357159668	1
ENSG00000086544.2	1062.74175383928	-0.336153651874509	0.183047000951622	-1.83643353962052	0.0662935629674748	1
ENSG00000086548.8	572.370895582574	-0.0119968039316384	0.492905212246397	-0.024338967480103	0.980582230774299	1
ENSG00000086570.8	1923.90057985098	0.19091594289578	1.62945214889896	0.117165725317423	0.906728727039331	1
ENSG00000086589.7	1088.73844225695	0.0974300960445169	0.122425711408484	0.79583034416221	0.426130652049951	1
ENSG00000086598.6	6417.36038685851	0.227080932158355	0.155036099093335	1.4646971478665	0.14300356344296	1
ENSG00000086619.9	247.333142955885	0.244114721306592	0.248317898418842	0.983073402525498	0.325571313610617	1
ENSG00000086666.14	1990.60080881107	0.077561004514822	0.248019779840211	0.31272104412314	0.754492606006643	1
ENSG00000086696.6	51.6033185806298	0	1.7170595787415	0	1	1
ENSG00000086712.8	870.891351685944	0.329584748650364	0.205967372506391	1.60017941016428	0.109558788460952	1
ENSG00000086717.14	19.6663704404372	0.00366852070455298	0.401051425080836	0.00914725762117303	0.992701646148891	1
ENSG00000086730.12	18.6618610225522	0.365111434834304	0.75124409231079	0.486009059600374	0.626960742632502	1
ENSG00000086758.11	5187.06635897023	-0.123972030111695	0.218508110514734	-0.567356652435723	0.570471894184074	1
ENSG00000086827.4	510.300897554091	0.272528302419282	0.15986244148454	1.70476754820261	0.0882377861490648	1
ENSG00000086848.10	297.682478674979	0.0836838924183142	0.408104878258255	0.205054869168601	0.837529256318003	1
ENSG00000086967.9	0.0731944313906103	0	8.41198773869951	0	1	NA
ENSG00000086991.8	0.867973637763999	0	8.4119877386995	0	1	NA
ENSG00000087008.11	246.007282126852	-0.047468181403022	0.209709170982699	-0.22635243456729	0.820927319566291	1
ENSG00000087053.14	825.005963760378	0.171921473660888	0.210850368760453	0.815371937320191	0.41485944258209	1
ENSG00000087074.7	3973.43805342727	-0.362612813907241	0.271880828343775	-1.33371968930719	0.182295739547619	1
ENSG00000087076.4	277.437794555427	-0.13251481782672	0.366260396335192	-0.36180493209931	0.717497806216389	1
ENSG00000087077.7	1267.77776089432	-0.27290916437446	0.297524800740008	-0.917265262242597	0.359003655756848	1
ENSG00000087085.9	31.2198169423472	0.151061932233111	0.914864800212472	0.165119405837921	0.868849999011701	1
ENSG00000087086.9	124347.265992838	-0.161730143118629	0.336513045626823	-0.480605864231427	0.630796646811269	1
ENSG00000087087.14	2230.53334748078	-0.0664656927220056	0.137972027359075	-0.481733101949912	0.629995557858483	1
ENSG00000087088.15	2485.67983610172	-0.172021913334298	0.309082501226187	-0.556556623722973	0.57783039694835	1
ENSG00000087095.8	432.142918328079	0.18845693713185	0.149200829638366	1.26310917699743	0.206549946427184	1
ENSG00000087111.16	1202.14365393882	-0.212172140268096	0.16179933702579	-1.31132886060143	0.189746681848387	1
ENSG00000087116.9	2.96770965141717	-0.358643140016255	2.88967525657173	-0.124111918528086	0.901226661504204	NA
ENSG00000087128.5	84.5944266568306	0	1.77506445783966	0	1	1
ENSG00000087152.11	1611.04958695064	-0.101941865122005	0.173590364833477	-0.587255319267265	0.557032244317191	1
ENSG00000087157.14	546.557468396997	-0.157891846427453	0.13614920152043	-1.15969719002547	0.246172114649997	1
ENSG00000087191.8	3926.88176966234	-0.0663849306297087	0.281832554736848	-0.235547418188412	0.813783879552571	1
ENSG00000087206.12	842.40918589799	0.128473525448882	0.117212336525437	1.09607511681163	0.273045903044763	1
ENSG00000087237.6	1.06863501675676	-2.88091531216281	8.38242877199247	-0.343685033362715	0.731083167949277	NA
ENSG00000087245.8	718.72310623643	0.0727133703243047	0.22423233353414	0.32427691929288	0.745728392113033	1
ENSG00000087250.4	0.455806668245054	2.09218540637952	8.36210270598081	0.250198482360559	0.802433858842167	NA
ENSG00000087253.7	451.647394615946	0.096847241087936	0.214053770162891	0.452443519281333	0.650949501487621	1
ENSG00000087258.9	5.90991479187552	0.0989840534465571	1.02465795078219	0.0966020449760782	0.923042432436546	NA
ENSG00000087263.12	1342.93050429468	0.0752068208015393	0.115904989246538	0.648866121212172	0.516424914442034	1
ENSG00000087266.11	591.209308827418	-0.119608822318075	0.202136743012156	-0.59172231893972	0.554036548472698	1
ENSG00000087269.11	1285.706373238	0.0294341510584505	0.126792181055333	0.232144843739262	0.816425515813258	1
ENSG00000087274.12	2832.53971142831	-0.0718881338184007	0.091495913429161	-0.785697755496575	0.432044578491357	1
ENSG00000087299.7	249.033655365663	0.0748533540072804	0.153664672852494	0.487121422365787	0.62617228601124	1
ENSG00000087301.4	70.4209231084359	0.203082221464413	0.374717359264091	0.541961071307843	0.58784532376146	1
ENSG00000087302.4	3631.64983956876	0.140210825684013	0.258842587000909	0.541683759649337	0.588036379435904	1
ENSG00000087303.12	104.450164634145	0.19588475255524	0.249569106049773	0.784891830786836	0.432516992154544	1
ENSG00000087338.4	493.043660634874	0.179309582124951	0.213965752938136	0.838029355925925	0.402014216554925	1
ENSG00000087365.10	5545.20563309264	-0.0700389475962967	0.154017018861712	-0.45474810585175	0.649290468011851	1
ENSG00000087448.5	642.420206282849	-0.047545713895608	0.14039681946063	-0.338652357498317	0.734871635128729	1
ENSG00000087460.19	16316.4488549844	-0.0534075228223249	0.172929982775686	-0.308838999259035	0.757444001215708	1
ENSG00000087470.13	2006.07927690474	0.250909479323884	0.152673938150017	1.64343359688109	0.100293253671899	1
ENSG00000087494.11	6517.29959033411	-0.0795721746692458	0.136970814643089	-0.580942552445138	0.56127917203893	1
ENSG00000087495.12	83.1008744337779	0	1.68829754624525	0	1	1
ENSG00000087502.13	1085.55162656257	0.276185628046332	0.219255334612239	1.25965294543358	0.207794586889454	1
ENSG00000087510.5	365.110182460076	-0.00105724230335625	0.20210043399217	-0.0052312718111096	0.995826068026007	1
ENSG00000087586.13	1646.00800207974	0.103329567870024	0.18302982380887	0.564550441669694	0.57237958174429	1
ENSG00000087589.12	5.67940994875924	0	3.09678865094	0	1	NA
ENSG00000087842.6	1302.56623001159	0.0966725964906455	0.22017910383944	0.4390634479153	0.660615563360619	1
ENSG00000087884.10	228.194782763183	-0.005767445822529	0.361265735716889	-0.0159645525504493	0.987262671056173	1
ENSG00000087903.8	166.770757746966	-0.137156587462202	0.173154897198967	-0.792103426936866	0.428300372070755	1
ENSG00000087916.7	428.857020536215	0	1.80428608409966	0	1	1
ENSG00000087995.11	469.351933972914	0.0146449234380901	0.108138736977533	0.135427172976255	0.892274141105552	1
ENSG00000088002.7	494.915723778801	0.358512846191412	0.566440132565576	0.632922749607449	0.526784090858671	1
ENSG00000088035.11	246.711473587712	0.166073309946223	0.257179652100443	0.645748248704224	0.518442408138901	1
ENSG00000088038.13	807.232624556101	0.0910651853040319	0.153134722337653	0.594673656724559	0.552061634104197	1
ENSG00000088053.7	0.105976003007978	0	8.41198773869951	0	1	NA
ENSG00000088179.4	350.975753563791	0.167061361561499	0.233411661625827	0.715736996163063	0.474153762066824	1
ENSG00000088205.8	2274.01518007699	0.260037902020543	0.137983243158844	1.88456145882288	0.0594890698903256	1
ENSG00000088247.11	2952.04037314946	-0.0962162558387792	0.129230958625389	-0.744529459985577	0.456556225329408	1
ENSG00000088256.4	1364.27641579333	-0.124761412664159	0.151505184926828	-0.823479491638618	0.410235374958675	1
ENSG00000088280.14	158.156482529444	0.0570482889937022	0.237877799204512	0.239821829462344	0.810468383278311	1
ENSG00000088298.8	1102.41871453745	0.0250410578396962	0.243888137045965	0.102674357773198	0.918221425597142	1
ENSG00000088305.14	250.138623437409	-0.0817654889645057	0.22874758855228	-0.357448528668613	0.720756052438645	1
ENSG00000088320.3	0	NA	NA	NA	NA	NA
ENSG00000088325.11	3363.75549328832	0.14335773184329	0.185385620815176	0.773294774497173	0.439347947615796	1
ENSG00000088340.11	479.155995671989	0.111497670747775	0.287656953755625	0.387606380767336	0.698307346230726	1
ENSG00000088356.4	588.592898477757	-0.306000624679233	0.323826264827654	-0.944953074890613	0.344682833281511	1
ENSG00000088367.16	2242.41643389585	-0.115990830165086	0.164209594793553	-0.706358421448585	0.479965270797109	1
ENSG00000088386.11	11.6013146467975	2.14210710480946	5.59442704347583	0.382900176937255	0.70179378016755	1
ENSG00000088387.13	1278.74130762692	-0.0410635243608166	0.358557921824325	-0.114524102973063	0.908822340687542	1
ENSG00000088448.10	651.13975188868	-0.115939537374252	0.123019931001841	-0.942445150392061	0.345964780426573	1
ENSG00000088451.6	206.462555665854	0.303688769826125	0.289233476347893	1.04997794052319	0.293728255028751	1
ENSG00000088538.12	71.3847760716026	0.0889997377343748	0.774878958220811	0.114856309866416	0.908559015514289	1
ENSG00000088543.10	119.971892685216	0.107531128758733	0.229394896793783	0.468759899464542	0.639241266220883	1
ENSG00000088682.9	1238.62051656853	-0.0563056703711526	0.133211613941425	-0.422678388957221	0.67252992513367	1
ENSG00000088726.11	1402.8602661869	3.31367644452828	1.80409364515001	1.83675412495162	0.0662462010399244	1
ENSG00000088727.8	118.780692888764	-0.00856778210418386	0.276664550160192	-0.0309681240304297	0.975294960812683	1
ENSG00000088756.8	2.03712651378003	0	3.21513983855099	0	1	NA
ENSG00000088766.7	898.136613258522	-0.0104996172498762	0.210771635524855	-0.0498151339184255	0.96026970653352	1
ENSG00000088782.4	0	NA	NA	NA	NA	NA
ENSG00000088808.12	338.275304367832	-0.284461902798786	0.206316587360876	-1.37876409472217	0.167967500425029	1
ENSG00000088812.13	2275.52380090467	-0.129165147838615	0.171592286832574	-0.752744486496898	0.451603471598355	1
ENSG00000088826.13	2195.76724995169	0.0816088240593096	0.220014839452128	0.370924180671307	0.710694004304718	1
ENSG00000088827.8	0.255455198735458	0	8.4119877386995	0	1	NA
ENSG00000088832.10	7422.2809092446	-0.00977285131380268	0.183385472397042	-0.0532913059364036	0.957499807217657	1
ENSG00000088833.13	2626.92165089578	-0.0751785168905394	0.218770030109427	-0.343641754096462	0.731115719664558	1
ENSG00000088836.8	371.157722274417	0.00725815191906208	0.159748948074502	0.045434739987628	0.963760791062562	1
ENSG00000088854.11	546.093702118177	-0.122130511996828	0.19741206814808	-0.618657780866854	0.536141828481522	1
ENSG00000088876.7	410.058351504034	0.111123213989939	0.131873569803916	0.842649623841758	0.399424428990913	1
ENSG00000088881.16	140.903605138498	-0.122898910394094	0.331119794363917	-0.371161472331136	0.710517267389437	1
ENSG00000088882.7	3.42479328903122	0	7.1449965184976	0	1	NA
ENSG00000088888.13	1251.36554940393	-0.187553031771279	0.258645848156034	-0.725134515432599	0.468369511611387	1
ENSG00000088899.10	338.090191121465	-0.0509047645089997	0.225180995877496	-0.226061548003337	0.821153550706099	1
ENSG00000088926.9	0.34490797842738	0	8.41198773869951	0	1	NA
ENSG00000088930.6	3195.12938634445	0.203565408202892	0.223226195848855	0.911924370832915	0.361808531342451	1
ENSG00000088970.11	293.092690050147	0.12713843340032	0.146480619072204	0.867953960091131	0.385419537211274	1
ENSG00000088986.6	6821.53450824737	0.151061576525063	0.217980150772139	0.693006110831493	0.488305716600086	1
ENSG00000088992.13	2356.78901875683	0.306548359955522	0.325518933468383	0.941722058035979	0.346334958748365	1
ENSG00000089006.12	3405.16589233286	0.0903359079314186	0.0951305177643014	0.949599666378752	0.342315708062028	1
ENSG00000089009.11	21161.2801497674	-0.0521114298787449	0.269938965776568	-0.193048935076229	0.84692064418336	1
ENSG00000089012.10	0	NA	NA	NA	NA	NA
ENSG00000089022.9	724.012710472285	-0.00928810235303999	0.0952908372234019	-0.097471096106174	0.922352286878137	1
ENSG00000089041.12	1.06813169411015	-3.61655845510575	4.5326363652027	-0.797892917876727	0.424932633561764	NA
ENSG00000089048.10	838.81272576334	0.494300194671507	0.23803420996579	2.07659308610534	0.0378391315678213	1
ENSG00000089050.10	598.718486501356	0.0371680213041546	0.185413193907039	0.200460498635225	0.841120448465056	1
ENSG00000089053.8	2120.95175330452	-0.00614654674387508	0.16730477899334	-0.036738620264516	0.970693414898379	1
ENSG00000089057.10	1607.99807724504	0.08403591408842	0.284028460159008	0.29587145612582	0.767328250343705	1
ENSG00000089060.7	475.791496739151	-0.0716599311391704	0.191656081586835	-0.373898550705279	0.708479794748083	1
ENSG00000089063.10	2191.04417464772	0.139782481785105	0.16737217687896	0.835159608912732	0.403627848100924	1
ENSG00000089091.12	116.860413770201	-0.162348372466092	0.237060001575076	-0.684840847833526	0.493444356039732	1
ENSG00000089094.12	210.131721051497	-0.155693586042048	0.341412486027824	-0.456027803357372	0.648369985037951	1
ENSG00000089101.13	0.66056403014991	0.336346537580034	8.26328873577099	0.0407037135376889	0.967532101075858	NA
ENSG00000089116.3	6.41302735227092	0	3.12372112660788	0	1	NA
ENSG00000089123.11	219.929436136394	-0.062664415951754	0.161035712950113	-0.389133657396646	0.697177276773421	1
ENSG00000089127.8	3470.97142053038	1.53831823825799	0.354982279188186	4.33350713104888	1.46752524814007e-05	0.00578396364103901
ENSG00000089154.6	4172.30767067123	-0.122056013919754	0.128377903821159	-0.950755622944179	0.34172844472216	1
ENSG00000089157.11	45660.3881411647	-0.115335457231693	0.355506042109883	-0.324426151935961	0.745615423147642	1
ENSG00000089159.11	5111.41679815877	-0.250428886309166	0.193126324747064	-1.29671025758477	0.19473089862988	1
ENSG00000089163.4	23.4984737566845	0.0650453470405166	0.384151270015493	0.169322223086477	0.865543196858823	1
ENSG00000089169.10	17.5269418574909	-0.386597075305788	0.438527647884791	-0.88157970693641	0.378004133065219	1
ENSG00000089177.13	829.244814463912	-0.0697065727508028	0.274795515359364	-0.253667068254895	0.799752777755064	1
ENSG00000089195.10	914.029938463213	0.190218014538969	0.154242030329091	1.23324371530328	0.217484850113626	1
ENSG00000089199.5	388.215391514105	0.308988250018865	0.203501815087669	1.51835623621221	0.128924617942234	1
ENSG00000089220.4	4212.49359134559	-0.134788960732415	0.190311361726762	-0.70825493291324	0.47878695829501	1
ENSG00000089225.15	0	NA	NA	NA	NA	NA
ENSG00000089234.11	634.540689012873	0.158135825185711	0.108852550117804	1.45275259986625	0.146292456868278	1
ENSG00000089248.6	3570.15625578691	-0.102312725472026	0.200130492909565	-0.511230067865069	0.609189966696927	1
ENSG00000089250.14	189.538400126229	-0.272242330505788	0.250423433706668	-1.08712801544235	0.276980238185957	1
ENSG00000089280.14	6538.83404127783	0.0594099183373575	0.150290330461802	0.395301002764495	0.692620759452452	1
ENSG00000089289.11	1467.59548359767	0.0799530212852732	0.13651439197793	0.585674668632734	0.558094160016806	1
ENSG00000089327.10	5349.42134702655	-0.0118315541522111	0.462049064313984	-0.0256067051445667	0.979571037892989	1
ENSG00000089335.16	594.964487536141	0.058678102745382	0.241142857473704	0.243333364131595	0.807747160131534	1
ENSG00000089351.10	3824.21102512045	-0.108430218873728	0.178075067054038	-0.608901743896714	0.542589568257177	1
ENSG00000089356.12	3078.66836060436	-4.36508767515246	1.3221230228377	-3.3015745129251	0.000961437940843255	0.155632766674002
ENSG00000089472.12	0.437335073921228	0	8.4119877386995	0	1	NA
ENSG00000089486.12	473.306876486908	-0.178367351717294	0.162094660796392	-1.10039004888225	0.271162212353548	1
ENSG00000089505.13	34.0315814318183	-1.08881812220338	0.642370586350701	-1.69499996627949	0.0900754271788918	1
ENSG00000089558.4	7.2085246965586	-0.0957971107814731	1.30749883670789	-0.073267453929579	0.941593290071651	1
ENSG00000089597.12	8961.90277719155	-0.0465404115607381	0.1522025778008	-0.30577939108002	0.759772620907585	1
ENSG00000089639.6	246.037155949004	-0.0244711189455882	0.202956793331931	-0.120573046823647	0.904029218576667	1
ENSG00000089682.12	416.604812695982	0.0881159138057825	0.215070714626225	0.409706704880396	0.682021111021219	1
ENSG00000089685.10	1934.94348361375	-0.0465212161567003	0.435144430505634	-0.106909827853348	0.914860516380578	1
ENSG00000089692.4	22.3056459475856	-0.473611292082486	0.98182336179546	-0.482379326579064	0.629536504384821	1
ENSG00000089693.6	5704.11554790224	-0.04356986994886	0.279664439439802	-0.155793385945439	0.87619588421833	1
ENSG00000089723.5	332.75269627642	0.195837128058281	0.214291269908549	0.913882904057907	0.360778377725712	1
ENSG00000089737.11	3508.28084429206	0.0514261826777375	0.117407959929372	0.438012743843548	0.661377045366633	1
ENSG00000089775.7	298.814977834622	-0.0176593885871687	0.199680077607078	-0.0884384100747299	0.929528234055592	1
ENSG00000089818.12	613.711216060386	0.0767545509517114	0.186742341719853	0.411018466646719	0.681058993858224	1
ENSG00000089820.11	28.7464469701135	-0.347564527114867	1.3997332218508	-0.248307692986881	0.803896347224953	1
ENSG00000089847.8	42.1001167478675	-0.388475049366967	0.51083205513146	-0.760475082690326	0.446970657933499	1
ENSG00000089876.7	1166.88496182927	0.0893595848455031	0.0919570277099012	0.971753731834479	0.331173078739636	1
ENSG00000089902.8	1074.81693384126	0.0345251812108514	0.215084720114213	0.16051898615819	0.872472266753349	1
ENSG00000089916.13	793.658689981892	-0.163977992163414	0.174468428845226	-0.939872005776365	0.347283218315205	1
ENSG00000090006.13	1930.08913696879	-0.042150788063073	0.256479056777305	-0.164343976434971	0.869460364111378	1
ENSG00000090013.5	4274.69722907227	-0.168620794349845	0.356350336506943	-0.473188256261291	0.636078875466149	1
ENSG00000090020.6	941.945815993633	-0.0357313726354954	0.171026361490267	-0.20892318777143	0.834508202355529	1
[truncated: 56,986 more rows]

## Sheet: TEs
genes_ids	baseMean	log2FoldChange	lfcSE	stat	pvalue	padj
ALINE	2.93339359801955	-1.43160237646353	0.883483737757663	-1.62040603044604	0.105145085316849	NA
Alu	0.0301652649808642	0	8.41198773869951	0	1	NA
AluYa8	3.53794200583421	-0.286472138348399	0.840504472498534	-0.340833568079435	0.733228878229273	NA
AluYb10	1.09497825042037	0.25830014665721	1.91223175406623	0.135077846138656	0.892550325849265	NA
AluYb11	0	NA	NA	NA	NA	NA
AluYb8a1	0.0697913752614316	0.865768967884827	8.40129246008139	0.103051878267364	0.917921797183016	NA
AluYc5	0.793893955353856	-0.51667622615637	1.77183320880704	-0.291605453373483	0.770588305387477	NA
AluYe5	1.82407251825053	-1.00313223409816	1.23654798593245	-0.811235993677775	0.417230159121888	NA
AluYe6	0.193171215208806	0	8.4119877386995	0	1	NA
AluYf1	2.96930146180786	-0.48701491559037	0.959137207704592	-0.507763552157354	0.611619173407759	NA
AluYh7	0.624491614567715	1.38104363435767	2.32545200932208	0.593881803976798	0.552591170061117	NA
AluYi6	0.307056259703258	0.230160887800597	8.38953655028634	0.0274342791667963	0.978113357709707	NA
AluYi6_4d	0.0671250256870842	0.247903188580485	8.41198773869951	0.0294702270475267	0.976489563997879	NA
AluYj4	6.08244341390865	-0.532851314320723	0.69754349845684	-0.763896897468815	0.444928686462601	NA
AluYk12	6.33464942491577	0.411136355838971	0.622481219471067	0.660479935745403	0.508945890110443	NA
AmnL2-1	0.213324828375687	0.247903188580484	8.4119877386995	0.0294702270475265	0.976489563997879	NA
AmnSINE2	0.950751009133379	-0.565717845425329	1.99435172101315	-0.283660018172691	0.776670937493037	NA
Arthur2	0.550183264710048	-0.567268974501402	4.24299216482001	-0.133695503660084	0.893643360803042	NA
Chap1_Mam	0	NA	NA	NA	NA	NA
Chap1a_Mam	0.454495085264922	-1.76192096384559	8.38852738750379	-0.210039364772211	0.833636949596878	NA
Charlie10b	5.01436167472888	-0.140704751051644	0.747553218319007	-0.188220380306892	0.850703896829944	NA
Charlie15b	0.764935419142601	-0.696661238090918	2.09980616576777	-0.331774070125273	0.740059865348174	NA
Charlie16	0.339378005056043	-3.1053633626311	6.81666533692901	-0.455554616391085	0.64871028464079	NA
Charlie17b	0.279853794301592	0.220719829853338	8.36317986879242	0.0263918549303195	0.978944790712696	NA
Charlie1b_Mars	0.0470713646120365	0	8.41198773869951	0	1	NA
Charlie29a	0.82520850399952	-1.04664194359604	1.72771383160662	-0.605795893074929	0.544650297238345	NA
Charlie30a	0.682384535046025	0.247909907715011	4.06916361138772	0.0609240451824609	0.951419699726065	NA
Charlie30b	0	NA	NA	NA	NA	NA
Charlie31a	0.0376358455226381	0	8.41198773869951	0	1	NA
Charlie32a	0	NA	NA	NA	NA	NA
Charlie4	2.57306739664892	-0.634398724117435	1.05166315607981	-0.603233764014543	0.546353189203804	NA
CheshMITE	0	NA	NA	NA	NA	NA
CR1-11_Crp	0	NA	NA	NA	NA	NA
CR1-13_AMi	0	NA	NA	NA	NA	NA
CR1-16_AMi	0.0261043728480118	0	8.4119877386995	0	1	NA
CR1-3_Croc	1.03404080964583	0.247911478662524	1.97098746099416	0.125780342883297	0.89990580228752	NA
CR1-L3A_Croc	0.0392629186026564	0	8.4119877386995	0	1	NA
CR1-L3B_Croc	0	NA	NA	NA	NA	NA
DNA1_Mam	1.65486827096869	-1.42163694569908	1.33306463985604	-1.06644261890602	0.286223604606124	NA
ERV24_Prim-int	0.78023596843841	-0.980222993881635	1.80725045708858	-0.542383591625003	0.587554280838699	NA
ERV24B_Prim-int	1.85616331928005	-1.04467570874149	1.12418732285897	-0.929271917143424	0.352748185089372	NA
ERVL47-int	0.0854700284157092	0	8.41198773869951	0	1	NA
Eulor1	0.0963540300387225	-0.663902782019328	8.40883140080968	-0.0789530376308176	0.937069976938733	NA
Eulor10	0.0893413886115153	-1.62566544789369	8.40883140074653	-0.193328343787386	0.846701829901184	NA
Eulor11	0.038956176286387	0.247903188580484	8.41198773869951	0.0294702270475266	0.976489563997879	NA
Eulor12	0	NA	NA	NA	NA	NA
Eulor2C	0	NA	NA	NA	NA	NA
Eulor3	0	NA	NA	NA	NA	NA
Eulor5A	1.18796171402034	0.511696435792149	1.29445866296952	0.395297625509572	0.692623251590759	NA
Eulor5B	0	NA	NA	NA	NA	NA
Eulor6A	0.674220106083628	0	8.4119877386995	0	1	NA
Eulor6B	0.22956828617053	0	8.4119877386995	0	1	NA
Eulor6C	0	NA	NA	NA	NA	NA
Eulor6D	0.484194328654207	-1.8984621348508	2.91544694227078	-0.651173618468301	0.514934418216282	NA
Eulor6E	0.14347341095861	-0.820649008026861	8.406302864978	-0.0976230598882911	0.922231612823555	NA
Eulor7	0	NA	NA	NA	NA	NA
Eulor8	0.129399888202702	0	8.4119877386995	0	1	NA
Eulor9A	1.73983273808209	-0.942974304320548	1.52009484190375	-0.620339125116414	0.535034541314573	NA
Eulor9B	0.020971114476313	0	8.4119877386995	0	1	NA
Eulor9C	0.0196554697774443	-1.6256652699462	8.40883140388612	-0.193328322553227	0.846701846529913	NA
EuthAT-2	1.49646460739173	-0.376104014190936	1.89210728258273	-0.19877520564138	0.842438591985248	NA
EuthAT-N1	0	NA	NA	NA	NA	NA
EuthAT-N1a	0.0106629812783027	0	8.41198773869951	0	1	NA
Eutr10	0.146877429343908	0	8.41198773869951	0	1	NA
Eutr11	3.54090745382788	0.422670796900479	1.18286254282956	0.357328752577958	0.720845707478475	NA
Eutr15	0.0458929143842224	0	8.41198773869951	0	1	NA
Eutr16	0.0101640642818105	0	8.41198773869951	0	1	NA
Eutr18	0.0455311914791571	-2.1447378147256	8.401373152477	-0.255284198880425	0.79850360319482	NA
Eutr2	0	NA	NA	NA	NA	NA
Eutr2B	0	NA	NA	NA	NA	NA
Eutr5	0	NA	NA	NA	NA	NA
EUTREP15	0.0549525480158069	0	8.4119877386995	0	1	NA
EUTREP16	0.457726273757862	0.226727513993001	3.48714707568984	0.065018053174069	0.948159626312892	NA
EUTREP2	0.97813795566007	-0.187437655578709	1.7251484103124	-0.1086501627676	0.913479972092461	NA
EUTREP4	0	NA	NA	NA	NA	NA
EUTREP7	0.0406562571272418	0	8.41198773869951	0	1	NA
EUTREP8	0.0668364711118812	0	8.41198773869951	0	1	NA
EutTc1-N1	0.0964218018056369	0	8.4119877386995	0	1	NA
EutTc1-N2	0.0633146358548432	0	8.4119877386995	0	1	NA
FordPrefect_a	3.61704776513003	-0.512899863805886	0.859235876360095	-0.596925568306852	0.55055707579995	NA
HAL1M8	1.06464112868038	1.68829739214217	1.72020475192746	0.981451417484142	0.326370180978811	NA
HAL1N1_MD	0	NA	NA	NA	NA	NA
hAT-1_Mam	0.689938498595133	-0.0584832956536301	1.64620432416493	-0.0355261462961453	0.971660197801626	NA
hAT-4b_Ther	0	NA	NA	NA	NA	NA
hAT-5_Mam	0.161153231409673	0	8.4119877386995	0	1	NA
hAT-N1_Mam	0.0694823872177142	0	8.41198773869951	0	1	NA
hAT-N1a_Mam	0	NA	NA	NA	NA	NA
Helitron1Na_Mam	2.22401052388975	-0.809626128677495	1.09861366452911	-0.736952538292446	0.46115121249182	NA
Helitron1Nb_Mam	2.0997608574931	0.80766942034745	1.28111148161831	0.630444291489132	0.528403940123981	NA
HERV-Fc1_LTR1	1.02256435585495	-0.705974281870377	2.26608312275274	-0.311539446537508	0.755390559823181	NA
HERV-Fc1_LTR2	0	NA	NA	NA	NA	NA
HERV-Fc1_LTR3	0.110757412385879	0	8.41198773869951	0	1	NA
HERV-Fc2_LTR	0	NA	NA	NA	NA	NA
HERV-Fc2-int	0.167435209299125	0.265202603315623	8.37911155048117	0.031650444288499	0.974750814794524	NA
HERV1_LTRa	6.23607207879938	-0.754017761973182	0.664822937781155	-1.13416327735279	0.256726064813646	NA
HERV1_LTRb	2.41320759648123	-0.261779436338449	0.875817084607861	-0.298897385012372	0.765018342412617	NA
HERV1_LTRc	1.68610321895405	0.3598866473627	1.68583826258158	0.213476378695779	0.830955411549888	NA
HERV1_LTRe	2.26705723926604	0.686055166173565	1.4729259852969	0.46577708114456	0.641375071784416	NA
HERV9N-int	0.528386129936711	-1.58111148423657	3.13860731904893	-0.503762122340199	0.614428547958127	NA
HERV9NC-int	1.21233092311879	-0.862488848123492	1.59998420167669	-0.539060852738206	0.589844866357124	NA
HERVIP10B3-int	3.59299073406012	-0.293866837604908	0.704266474705858	-0.417266543502079	0.676483457147165	NA
HERVK11D-int	5.00327452823703	1.66906877730265	0.92594249791327	1.80256201768912	0.0714570266329967	NA
HERVK14C-int	6.30514148907997	-0.276338890104258	0.647367247434569	-0.426865726060984	0.66947713065402	NA
HERVKC4-int	2.88541560120731	0.0928234206590996	1.10475246752519	0.0840219174771684	0.933039005756832	NA
HERVL32-int	1.64432318305003	-0.232484461630504	1.07218586263362	-0.216832239383804	0.828339086218762	NA
Kanga1b	5.51152993000697	-0.617318325090264	0.747111668883537	-0.826273167454026	0.40864915105367	NA
L1M2a1	3.71253080693874	-1.73624473018259	0.885090952629005	-1.9616568500959	0.0498024487176889	NA
L1M4a1	0.654795812409324	1.25333252665636	2.75030581246728	0.455706605779961	0.648600971159672	NA
L1M4a2	0.39847624083566	-1.62934327269082	4.40127062449618	-0.370198383989925	0.711234680580652	NA
L1M6B	0.308935644457086	0.822300031755081	4.99894609754277	0.164494678620216	0.869341735536201	NA
L1M8	0.256642986558832	0.247903188580483	8.41198773869951	0.0294702270475264	0.976489563997879	NA
L1MEi	2.05737123006138	0.723376782267195	1.44783741900786	0.499625698832189	0.617338659035681	NA
L1MEj	2.23153062209307	-0.162112578155346	1.35991241411622	-0.119208102281131	0.905110487732547	NA
L1P	0	NA	NA	NA	NA	NA
L1P3b	1.68271405720047	-1.11543754544513	1.36563296253624	-0.816791609491873	0.414047527993802	NA
L1P4b	4.19676578303624	0.393502801262312	0.70205808017524	0.560498927900794	0.575139170730825	NA
L1P4c	0.725211824248363	-0.188103704963283	1.56662022531103	-0.120069753935379	0.904427891883141	NA
L1P4d	1.76717804129153	-1.58630494339858	1.6233928969287	-0.977154049644859	0.328492892728949	NA
L1P5	5.1062951514306	0.0345585052320867	0.629116317245296	0.0549318214847894	0.956192780265146	NA
L2-1_AMi	1.53062351243607	0.563884001635268	1.12280205950202	0.50221140659945	0.615518820084676	NA
L2-1_Crp	0	NA	NA	NA	NA	NA
L2-2_Mam	0	NA	NA	NA	NA	NA
L4_A_Mam	5.45888961036188	-0.284450004310345	0.834916599206876	-0.340692716590563	0.733334922319368	NA
L4_B_Mam	0.181082866100728	-1.78240282088484	8.4063030004197	-0.212031712489528	0.832082293765454	NA
LTR06	0.0204757817799377	0	8.41198773869951	0	1	NA
LTR101_Mam	1.10865397903632	1.88262789609177	1.59140145755723	1.18299998228075	0.236809154438031	NA
LTR102_Mam	0.0385843110421257	0	8.41198773869951	0	1	NA
LTR103_Mam	0.387569543853737	-2.26364832370585	3.39714382044186	-0.666338678417044	0.505194648386133	NA
LTR103b_Mam	0.523376312396928	0	6.51263565513866	0	1	NA
LTR104_Mam	0.825181568933847	0.571281610325613	2.13948134263063	0.267018739047841	0.789454733085307	NA
LTR105_Mam	0.0393330773662647	0	8.4119877386995	0	1	NA
LTR106_Mam	0.0362823758483277	0	8.41198773869951	0	1	NA
LTR107_Mam	0.0694523619866807	0	8.41198773869951	0	1	NA
LTR108c_Mam	0	NA	NA	NA	NA	NA
LTR108d_Mam	0	NA	NA	NA	NA	NA
LTR108e_Mam	0.185750051820822	1.33378089453766	8.38481909337827	0.159070920873055	0.873612998258715	NA
LTR10B	5.03651510311922	-0.304345922718478	0.967344165677418	-0.314620104733198	0.753050112460387	NA
LTR10B2	0.337929433414232	-3.11160689126586	8.3745858002314	-0.371553527003077	0.710225295728826	NA
LTR11	1.91091888569785	-0.192411612035106	1.48911995776718	-0.129211626660093	0.897190196589238	NA
LTR14C	4.57619927752622	-0.335908392397638	0.68563050452721	-0.489926265210837	0.6241860763384	NA
LTR16	0.616595502434854	-0.673965612837212	2.97145132091091	-0.226813613971844	0.820568677150183	NA
LTR18C	0.200085766987299	-1.78230771607286	8.40630393581658	-0.212020375385075	0.832091138409224	NA
LTR1A1	0	NA	NA	NA	NA	NA
LTR1A2	1.68135254096267	-2.70065585432109	1.64898895128289	-1.63776467526967	0.101470793131188	NA
LTR1B0	3.46684869334655	-0.528886551074378	0.576569238360457	-0.917299286688151	0.358985831067916	NA
LTR1C1	0	NA	NA	NA	NA	NA
LTR1D1	0.546080345638203	-0.734613311363525	2.39075757836165	-0.307272187699995	0.75863620335082	NA
LTR1E	0	NA	NA	NA	NA	NA
LTR1F	0	NA	NA	NA	NA	NA
LTR1F1	0	NA	NA	NA	NA	NA
LTR1F2	0	NA	NA	NA	NA	NA
LTR22	2.65327624926057	0.428613951116924	0.903550044212106	0.474366587509466	0.635238515274239	NA
LTR22B1	0.0302577991606163	0	8.41198773869951	0	1	NA
LTR22B2	0	NA	NA	NA	NA	NA
LTR22C0	0	NA	NA	NA	NA	NA
LTR22C2	0.0251743690580683	0.247903188580486	8.41198773869951	0.0294702270475268	0.976489563997879	NA
LTR22E	0.0860889576472645	0	8.4119877386995	0	1	NA
LTR24C	5.20131248791891	0.0742065190497062	0.830064194953575	0.089398530259285	0.928765191479258	NA
LTR26C	0	NA	NA	NA	NA	NA
LTR26D	0	NA	NA	NA	NA	NA
LTR27D	0	NA	NA	NA	NA	NA
LTR27E	4.22541545617731	-1.46764579025127	1.63132149595827	-0.899666800129517	0.368297596421724	NA
LTR28B	0.0789031624584393	0.247903188580484	8.41198773869951	0.0294702270475266	0.976489563997879	NA
LTR28C	0	NA	NA	NA	NA	NA
LTR37-int	0.51891083235967	-1.6099035896034	6.42853804065792	-0.250430747927663	0.802254253599763	NA
LTR38-int	1.23123234970926	1.50708349317632	1.4667331083428	1.02751037977121	0.304180200366944	NA
LTR38A1	0.0111990283891256	0	8.41198773869951	0	1	NA
LTR38C	6.2260248282732	-0.91018217921122	0.616297797987442	-1.47685450472722	0.139714642485691	NA
LTR39-int	1.77537635052457	1.23548028322842	1.32921705971248	0.929479707020659	0.352640537125364	NA
LTR41C	0.172733185043556	1.00583703877385	8.39716197359631	0.119782974525984	0.904655069187576	NA
LTR47A2	0.297118237989709	-0.446812691620105	5.87299612644441	-0.0760791735598523	0.939356109203733	NA
LTR47B3	0.335234122806336	-0.711950715837474	5.6414528036396	-0.126199888684375	0.899573699478863	NA
LTR47B4	0.0558276781968778	-2.72368362755761	8.38852738790508	-0.324691510393675	0.745414560564185	NA
LTR5	3.52421743368164	1.7009758711296	0.979737743421741	1.73615427449893	0.0825365598443056	NA
LTR53-int	0.308438889303452	-2.4499131900957	6.88314263536052	-0.355929452559918	0.721893398318308	NA
LTR53B	0.136387664267579	-1.78243199007375	8.40630203322776	-0.212035206804169	0.832079567679639	NA
LTR59	2.52502344249171	-0.116968049794258	0.823886153545313	-0.141971131922689	0.887102808070386	NA
LTR60B	1.40807630026103	-0.622794383441051	1.33182195739541	-0.46762585643131	0.640052171094268	NA
LTR68	6.32746415555264	0.439270661433077	0.726927096336552	0.604284341093958	0.545654615274646	NA
LTR69	5.96910887596996	-0.314603681493779	0.644617604687871	-0.488046989728294	0.625516557823247	NA
LTR72B	4.1382575691552	-0.389273638299165	0.710995772003131	-0.547504856748221	0.584031934721201	NA
LTR75B	3.31599401861666	-0.193545123626381	0.652309864824439	-0.29670733812752	0.76668995418502	NA
LTR7A	0	NA	NA	NA	NA	NA
LTR80A	4.50551602619886	0.374121807755627	0.824652628940876	0.453672000338036	0.65006492259652	NA
LTR80B	4.96704762872292	0.223680886125631	0.75108936873864	0.29780861697094	0.765849237422158	NA
LTR81AB	0.61139922749367	-1.10561375322092	3.72133031534562	-0.297101751129619	0.766388827494148	NA
LTR86B2	5.26652214963036	0.119752056729313	0.587219818499846	0.203930543480703	0.838407776349953	NA
LTR88c	5.89939094940766	0.420520642660109	0.676417841443046	0.621687686065443	0.534147250213076	NA
LTR89B	0.0796164262684912	0	8.4119877386995	0	1	NA
LTR8B	0.580682523472369	-1.72408843716708	2.46689767015379	-0.698889320796025	0.484621201912974	NA
LTR91	0.0229207673328353	0	8.41198773869951	0	1	NA
LTR91A	0.0519823746321233	0	8.4119877386995	0	1	NA
LTR9A1	0.0411023608098861	0	8.41198773869951	0	1	NA
LTR9C	0.071840030820649	0	8.41198773869951	0	1	NA
LTR9D	0.268474782525312	0.24790318858048	8.41198773869951	0.0294702270475261	0.976489563997879	NA
MADE1	0.155000831708548	0	8.41198773869951	0	1	NA
MADE2	0.211017697200798	0	8.4119877386995	0	1	NA
MamGypLTR3a	0.125949515513904	-0.82064900774828	8.40630286499122	-0.0976230598549981	0.922231612849993	NA
MamGypLTR4	0	NA	NA	NA	NA	NA
MamGypsy2-I	0.553493168929269	-1.71527672319159	2.33515015918569	-0.734546648507492	0.462615640331008	NA
MamGypsy2-LTR	0	NA	NA	NA	NA	NA
MamRep1894	1.36372886499592	-2.65630911015393	1.92692106180759	-1.37852513151842	0.168041214056848	NA
MamRep605	1.05090111855445	1.14461773410286	2.12548682627238	0.538520267429867	0.590217916731244	NA
MamRep605b	4.72163255116489	0.085308568839785	0.642819886743242	0.132709909259325	0.894422805733555	NA
MamRTE1	1.0482846646444	2.42900481916594	1.65832739514363	1.46473176905792	0.14299411376759	NA
MamRTE2	0	NA	NA	NA	NA	NA
MamTip1	1.29546920450079	1.16695544030345	1.30047299159736	0.897331546170822	0.369542028007999	NA
MamTip1b	0.0094914054956338	-1.62566615671728	8.4088313888498	-0.193328428356041	0.846701763674437	NA
MamTip2	2.84108327509928	-0.601383283654838	0.998990882617436	-0.601990762997922	0.547180286010362	NA
MamTip2b	1.7279494313862	-0.0661068986119839	1.9360059218847	-0.0341460208694139	0.972760710516566	NA
MamTip3	0	NA	NA	NA	NA	NA
MamTip3B	0.11435789356423	-1.1829710147843	8.40137320215938	-0.140806864106483	0.88802252032289	NA
MARE10	0	NA	NA	NA	NA	NA
MARE4	0	NA	NA	NA	NA	NA
MARE6	0	NA	NA	NA	NA	NA
MARE8	0.0166365956605837	0	8.41198773869951	0	1	NA
MER101B	3.26147910398619	-0.191683005374834	1.14981416321662	-0.166707813755397	0.867599957091406	NA
MER121	2.52064399481996	-0.6457124821532	1.17926061692191	-0.547557064899386	0.583996077240712	NA
MER121B	0	NA	NA	NA	NA	NA
MER123	0.0854638774587566	0	8.4119877386995	0	1	NA
MER125	0.0523891622548031	0	8.41198773869951	0	1	NA
MER126	4.95563869433545	0.528040853443963	0.661460879014288	0.79829491085074	0.424699370623494	NA
MER127	1.79866665809649	-0.0521806927633608	1.44261355391106	-0.0361709430927599	0.971146054875022	NA
MER129	1.39480789528052	0.0179438366677448	1.43537880534326	0.0125011158036806	0.990025812498951	NA
MER130	0	NA	NA	NA	NA	NA
MER132	0	NA	NA	NA	NA	NA
MER133A	0	NA	NA	NA	NA	NA
MER133B	0	NA	NA	NA	NA	NA
MER134	0	NA	NA	NA	NA	NA
MER135	1.92676334562568	0.632946137362682	1.79642148336623	0.352337212187328	0.724585383845759	NA
MER30B	4.91795120857524	0.499465490573008	0.748308329196229	0.667459483057596	0.504478681754682	NA
MER45R	2.61210577445471	0.138766969904711	1.00778330533673	0.137695245763517	0.890481276939992	NA
MER47C	0.711290965660683	-0.316544625867425	1.90155031277156	-0.166466605559363	0.867789761372228	NA
MER4CL34	0.81615481783092	-0.678470339974895	2.55125570535063	-0.265935844279337	0.790288619003358	NA
MER50C	6.0273417311795	0.0414711796927698	0.552007395849274	0.0751279421337563	0.940112916034907	NA
MER57E2	2.20723852521604	1.22625852372419	1.57031571062886	0.780899353820459	0.434861692168551	NA
MER66D	3.40223054024097	-0.983824377988904	0.929263251773409	-1.05871439133246	0.28972987172683	NA
MER68C	0.0094914054956338	-1.62566615671728	8.4088313888498	-0.193328428356041	0.846701763674437	NA
MER6C	1.2822935940339	-0.809424276064165	1.23786723487918	-0.653886178789737	0.513185139057258	NA
MER70C	4.40476754061405	-0.619678827889775	0.783390062374775	-0.791022068892827	0.428931113384172	NA
MER72B	5.66990231134675	-1.23562816693219	0.948439237880917	-1.30280161087909	0.192642500678309	NA
MER74C	2.57983175614166	0.0307852665904397	1.03780011281777	0.0296639653534568	0.976335050748505	NA
MER75A	0	NA	NA	NA	NA	NA
MER75B	0.76524311417967	0.15260001924285	1.82568354409532	0.0835851425272437	0.933386280140097	NA
MER81	5.51069917624836	0.0543805860240782	0.775815818081269	0.0700947116012291	0.94411827588186	NA
MER83A-int	1.14657909938356	-1.00827898646042	1.27868367555001	-0.788528864284374	0.430387421842307	NA
MER83B-int	4.04614155678251	0.48295991763704	1.01828585968935	0.474287169012029	0.635295140069027	NA
MER83C	4.99377204113068	-1.38049209244925	1.03431909426257	-1.33468684867844	0.181978859663343	NA
MER84-int	5.85941023425412	-0.590577208367118	0.612920356857222	-0.963546408207634	0.335273386443378	NA
MER88	3.32399275114095	0.146154903026844	0.854948007288946	0.170951802660262	0.864261663510081	NA
MER91C	3.72042600067437	-0.497256751095059	0.879728274372437	-0.565239023890396	0.571911196871631	NA
MER92-int	1.8754029513003	-0.778714930845332	1.31804521405448	-0.590810483996903	0.554647409594033	NA
MER92A	1.71565841993132	-0.149569797037453	1.34065748855357	-0.111564510931739	0.911168712473812	NA
MER92D	0.0385843110421257	0	8.41198773869951	0	1	NA
MER94B	0.714517883800545	0.211021678824331	2.0999770337651	0.100487612688785	0.919957216701325	NA
MER96	6.0468999197752	-0.282885267861524	0.603269267568504	-0.468920402661488	0.639126532156831	NA
MER97a	3.44483092412793	0.467207187238262	0.85797557817449	0.544546021032832	0.586065788390966	NA
MER97b	2.56955780633185	-0.341283938188062	1.13515184248135	-0.300650472840745	0.763681039233695	NA
MER97c	4.87938339701003	-1.50106826047912	0.80885512565114	-1.85579371741106	0.0634829664196013	NA
MER9B	2.86126505344797	0.0568389117301723	0.741567625020166	0.076646970299744	0.938904391932954	NA
Merlin1_HS	2.8655505394377	1.04732213789296	1.14283385739755	0.916425542622537	0.359443743422493	NA
MERX	3.09026925146302	-1.0188603207643	0.818369514354406	-1.24498811709532	0.21313611823126	NA
MIR1_Amn	4.6221075646241	0.274504082431379	0.652652017435043	0.420597922167153	0.674048711266207	NA
MLT1C2-int	1.79358029265145	0.0299808143068712	1.01337996352059	0.0295849685074831	0.976398053460302	NA
MLT1E-int	0	NA	NA	NA	NA	NA
MLT1E1-int	0.201490718810381	0	8.4119877386995	0	1	NA
MLT1H1-int	6.44236742002408	-0.345445650682931	0.704500913894634	-0.490340954667087	0.623892651034396	NA
MLT1K-int	2.41949325927662	0.561956683191336	1.1005801992045	0.510600393862728	0.609630900023647	NA
MLT1L-int	2.13689269105851	-0.989014957158695	1.29462571584103	-0.763938909182102	0.444903649034408	NA
MLT1M-int	0.0694523619866807	0	8.41198773869951	0	1	NA
MLT1N2-int	1.05664881545999	-0.295054812713616	1.63786062905883	-0.180146471243505	0.857037580565536	NA
MLT1O	0.834858436620685	-0.178196856937913	1.50820622881518	-0.118151519025287	0.905947603011856	NA
MLT1O-int	0	NA	NA	NA	NA	NA
MLT2B5	3.56374170539552	-0.303802757314886	0.69242230534178	-0.43875356840928	0.660840107395973	NA
MSTA1	0.376247441883591	-0.56591624460349	5.6188831703871	-0.100716855546314	0.919775230622303	NA
MSTA1-int	0	NA	NA	NA	NA	NA
MSTB2-int	1.6495369628418	-0.95040576902521	1.33741099792459	-0.710631040495448	0.477312902664854	NA
OldhAT1	1.06104920272698	-0.286857635875719	1.93556646883627	-0.148203453869599	0.882182206126909	NA
Penelope1_Vert	0.0862621763835293	0	8.41198773869951	0	1	NA
PrimLTR79	4.19193202381716	-1.4164306266012	0.860031605063154	-1.64695183091229	0.0995679470866664	NA
Ricksha_a	1.29536913778154	-1.0727768039129	1.3818863660262	-0.776313328134075	0.437564005432556	NA
Tigger17b	0.0738151098232951	0	8.41198773869951	0	1	NA
Tigger17c	0.104940538169805	1.33378089450983	8.38481909326464	0.159070920871893	0.873612998259631	NA
Tigger17d	4.89615735251065	0.62408454469655	0.61504403158107	1.01469896893762	0.310249345778047	NA
Tigger18a	0.622720304579953	1.15699769758952	2.49950455113904	0.462890814526531	0.643442631864647	NA
Tigger19a	1.32830928247989	2.85752363478046	1.67027941455473	1.71080575494144	0.0871169768581396	NA
Tigger1a_Mars	0.738030950331347	0.017140741547204	2.07845173098708	0.00824687977673823	0.993420016536666	NA
Tigger20a	4.13416636272956	1.58466409016418	0.845223814777835	1.87484552902796	0.0608139775740071	NA
Tigger21a	0.381103888489388	-0.684318180221069	3.85165944331691	-0.177668402487776	0.858983401560671	NA
Tigger22N1	0.106893276592115	-1.78241167080835	8.40630286501756	-0.212032768677152	0.8320814697816	NA
Tigger23a	0	NA	NA	NA	NA	NA
Tigger2a_Car	0	NA	NA	NA	NA	NA
Tigger2b	0.190590233063422	-0.729637619676342	8.3807096704105	-0.0870615554494687	0.930622583618051	NA
Tigger5b	0.0174406017279488	0	8.41198773869951	0	1	NA
Tigger6	0.0219065870739983	0.247903188580486	8.41198773869951	0.0294702270475268	0.976489563997879	NA
Tigger6b	5.26639217794084	0.191167230856145	0.783208240208226	0.244082251746126	0.807167117964631	NA
UCON100	0	NA	NA	NA	NA	NA
UCON105	0.0774817032493024	0	8.4119877386995	0	1	NA
UCON13	0	NA	NA	NA	NA	NA
UCON14	0.977705064792278	-3.65697887990182	2.15286275896268	-1.69865861847314	0.0893835247290712	NA
UCON2	0	NA	NA	NA	NA	NA
UCON21	0	NA	NA	NA	NA	NA
UCON23	0.0931239567508665	0	8.41198773869951	0	1	NA
UCON26	0	NA	NA	NA	NA	NA
UCON33	0	NA	NA	NA	NA	NA
UCON34	0.0366721764694874	0.247903188580483	8.4119877386995	0.0294702270475265	0.976489563997879	NA
UCON35	0	NA	NA	NA	NA	NA
UCON37	0.0385843110421257	0	8.41198773869951	0	1	NA
UCON38	0.129690763116068	0.247903188580486	8.4119877386995	0.0294702270475268	0.976489563997879	NA
UCON39	0	NA	NA	NA	NA	NA
UCON4	0	NA	NA	NA	NA	NA
UCON40	0	NA	NA	NA	NA	NA
UCON44	0.0151288995803082	0	8.41198773869951	0	1	NA
UCON55	0.0554050573443464	0	8.41198773869951	0	1	NA
UCON58	0	NA	NA	NA	NA	NA
UCON59	0	NA	NA	NA	NA	NA
UCON7	0	NA	NA	NA	NA	NA
UCON73	0.28509669868359	-1.78241547799162	8.40630280670289	-0.212033223044307	0.832081115307517	NA
UCON78	1.93337287543074	-1.34019564933067	1.1720098617037	-1.1435020242769	0.252830214735648	NA
UCON8	0.0638014351505054	0	8.41198773869951	0	1	NA
UCON86	0	NA	NA	NA	NA	NA
UCON89	0	NA	NA	NA	NA	NA
UCON99	0	NA	NA	NA	NA	NA
X1_DNA	0.772650608649526	1.94215327400815	2.91514662506845	0.666228332155524	0.505265166178086	NA
X1_LINE	0.425328872069719	-0.260800810192985	4.2871114175783	-0.0608336907512206	0.95149165865968	NA
X1_LR	0	NA	NA	NA	NA	NA
X10b_DNA	0.0146388862781221	0	8.41198773869951	0	1	NA
X11_DNA	0	NA	NA	NA	NA	NA
X12_DNA	0.300058429328656	1.3801485847138	5.92289844362923	0.233019120258311	0.815746558582485	NA
X12_LINE	0	NA	NA	NA	NA	NA
X13_LINE	0.0788813061540696	0	8.4119877386995	0	1	NA
X15_LINE	0	NA	NA	NA	NA	NA
X17_LINE	0	NA	NA	NA	NA	NA
X2_LINE	0.0952554255566671	0	8.41198773869951	0	1	NA
X20_LINE	0.0611596250620053	0	8.4119877386995	0	1	NA
X24_DNA	0.0145845065422271	0	8.41198773869951	0	1	NA
X24_LINE	0.0094914054956338	-1.62566615671728	8.4088313888498	-0.193328428356041	0.846701763674437	NA
X26_DNA	0.0440682047307295	-1.78241166935272	8.4063028650866	-0.212032768502251	0.832081469918048	NA
X2a_DNA	0	NA	NA	NA	NA	NA
X2b_DNA	0	NA	NA	NA	NA	NA
X3_LINE	5.82331670665459	1.18491386549441	0.710211127952758	1.66839664834599	0.09523701318318	NA
X30_DNA	0.00589127523771064	0	8.4119877386995	0	1	NA
X32_DNA	5.65686918041079	-0.264406696613887	0.748566569581104	-0.353217345468484	0.723925505121686	NA
X33a_DNA	0	NA	NA	NA	NA	NA
X34_DNA	0.0116103813934351	0	8.41198773869951	0	1	NA
X4a_DNA	0.0587291183874623	0	8.41198773869951	0	1	NA
X4b_DNA	0.26544330255087	0	8.41198773869951	0	1	NA
X5a_DNA	0.858415215855675	-0.240068234048832	2.49100411782462	-0.0963740815725674	0.923223476197848	NA
X5A_LINE	0.10895766256562	-1.62566259195392	8.40883144925049	-0.193328003036477	0.846702096747392	NA
X5B_LINE	0.157207196382978	0.247903188580484	8.4119877386995	0.0294702270475266	0.976489563997879	NA
X6a_DNA	0	NA	NA	NA	NA	NA
X6A_LINE	0.984937505996585	0.36970449695004	2.40332802812606	0.1538302273445	0.877743599528498	NA
X6b_DNA	0.154251736091712	0	8.41198773869951	0	1	NA
X6B_LINE	0.622158839391019	0.247910818327853	3.03511571458331	0.0816808456879175	0.934900510381955	NA
X7D_LINE	0	NA	NA	NA	NA	NA
X8_LINE	1.40800912711275	1.02761881936132	2.0854834948738	0.492748478656026	0.622190318841868	NA
X9_LINE	0.517571540770026	1.65432499428546	3.28122600907846	0.50417892266741	0.614135650441955	NA
X9a_DNA	0.0365311212994588	0	8.41198773869951	0	1	NA
X9b_DNA	0.368199712330712	0.247910170641717	3.79960469520341	0.0652463060051159	0.947977892787594	NA
Zaphod4a	0	NA	NA	NA	NA	NA
Zaphod5a	0	NA	NA	NA	NA	NA
Zaphod5b	0	NA	NA	NA	NA	NA
THE1A	537.282206274132	0.275037534126548	0.116052378443079	2.36994310514238	0.0177908227221687	0.935564394910834
HERVE-int	248.195388204079	-0.461984528391217	0.187228290091187	-2.46749317726619	0.0136062814309192	0.822727737595226
MSTA-int	521.62677275709	-0.439564870458165	0.176000110776334	-2.49752610108738	0.0125063257941953	0.788363103911056
MLT1E1	49.7658558856089	-0.607498855828193	0.232858369047046	-2.60887705395487	0.00908398732371522	0.669482480402264
MamRep137	156.015210232696	-0.332682081196968	0.126543642199862	-2.62899087945905	0.00856386577206726	0.657739057418224
HERVL18-int	109.587056477349	-0.872443222280249	0.253204969871569	-3.44560070334627	0.000569791617473728	0.103303220247987
LTR67B	284.751539829737	0.682305313450395	0.157890078549721	4.32139447720605	1.55046196949714e-05	0.00598082457595385
AluJb	15089.3939064946	-0.212113420689109	0.200466891054349	-1.05809702327155	0.290011211390752	1
AluJo	7220.09725919944	-0.216562355407363	0.193904689068816	-1.11684950192466	0.264058679149626	1
AluJr	7808.69859383194	-0.192065529949847	0.179079020067889	-1.07251832111341	0.283487289392213	1
AluJr4	1488.96835848173	-0.261174326864239	0.152499245114173	-1.71262701443999	0.0867811801316573	1
AluSc	5056.66866377992	-0.146405144415086	0.21902601472526	-0.668437238374318	0.503854531850653	1
AluSc5	626.127318214076	-0.242571311324179	0.231185822286071	-1.04924821481492	0.29406389315174	1
AluSc8	2703.8726018849	-0.170903358561292	0.246524066536981	-0.693252228725729	0.488151276659137	1
AluSg	5502.29637875261	-0.209177039794644	0.245157676501052	-0.853234713185686	0.393529156717367	1
AluSg4	778.954692555926	-0.199323924301683	0.238230725934809	-0.836684367726047	0.402770008313398	1
AluSg7	1516.75137219367	-0.181250632721026	0.255994300172547	-0.708026048231771	0.478929081663332	1
AluSp	7180.86539696933	-0.206513760450478	0.280778507417544	-0.735504160734682	0.462032506947734	1
AluSq	2918.58104062666	-0.210862369936538	0.235819127171894	-0.894169919401132	0.371230983985199	1
AluSq10	115.695127200697	-0.243922489142896	0.273752626084093	-0.891032508553786	0.372911730399979	1
AluSq2	7160.42031011693	-0.207676116639556	0.245350074617098	-0.846448149500925	0.397302787513253	1
AluSq4	114.674468913683	-0.137700613152296	0.275420654719318	-0.49996472956114	0.61709991266812	1
AluSx	15756.0759536296	-0.206990630814388	0.214286672658625	-0.965951957003597	0.334068221783145	1
AluSx1	17172.4124365046	-0.154607286383895	0.186732555214043	-0.827961070883844	0.407692546865765	1
AluSx3	3897.62568184818	-0.153091780417733	0.23533741243647	-0.650520369170202	0.515356148749141	1
AluSx4	640.570619661032	-0.198127532314225	0.225759256403104	-0.877605354796435	0.380157922329596	1
AluSz	14175.6964135546	-0.174081525977316	0.26432587129628	-0.658586785786815	0.510161150689933	1
AluSz6	5018.18462605573	-0.202965088671427	0.19618685368698	-1.03454989392542	0.300879164357234	1
AluY	11840.1479039335	-0.147957530246324	0.264215787811768	-0.559987468847742	0.575487985121453	1
AluYa5	237.31802101241	-0.0551611594894283	0.480308539064945	-0.114845260916691	0.908567773348794	1
AluYb8	324.065276350388	-0.0775438921578793	0.358196537274054	-0.216484203750275	0.828610336819564	1
AluYb9	33.7389337813199	0.093981191268239	0.451749809250969	0.208038142670312	0.83519918529074	1
AluYc	178.391793709898	-0.216567738529927	0.300212477846096	-0.721381536449496	0.470674803270187	1
AluYc3	112.383743207869	-0.163591874035165	0.334801901708278	-0.488622893718527	0.625108701855293	1
AluYd8	21.7097290888102	-0.102810107053621	0.535201574415413	-0.192096047486254	0.847666970906922	1
AluYf4	73.0933236926777	-0.30539215464295	0.477928361237688	-0.638991487870856	0.522828469388816	1
AluYf5	13.4014775099015	0.00424344481629855	0.552683394794052	0.00767789453468166	0.993873986679511	1
AluYg6	41.9449712935549	-0.0848382891703344	0.541845634108258	-0.156572801975155	0.875581539007564	1
AluYh3	12.5398345578445	0.00949908671544526	0.708167452822373	0.0134136166207399	0.989297803327066	1
AluYh9	9.24369061138671	0.566048441192379	0.681969118185025	0.830020635976663	0.406527116402587	1
AluYk11	9.39018364370916	-0.664832261645247	0.712886435017378	-0.932592105822633	0.351030610808669	1
AluYk2	8.70582787985071	-0.407512901031026	0.581872693450962	-0.700347181810774	0.483710513022667	1
AluYk3	13.6069064636973	-0.207836036663453	0.389401651359206	-0.53373178038152	0.593527118209507	1
AluYk4	97.6150428012154	-0.196430747479915	0.332107845910067	-0.591466747621214	0.554207728895345	1
AluYm1	6.6212514537833	-0.552586250275734	0.609088915303218	-0.90723412689368	0.364283000466906	1
AmnSINE1	49.0668016261869	0.276828997858023	0.65502222148527	0.422625353427415	0.672568625668035	1
Arthur1	28.2085706943022	0.0466635683363067	0.384208194897911	0.121453860058101	0.903331558422998	1
Arthur1A	45.6186159499579	0.36198154153114	0.356793600857238	1.01454045325207	0.3103249366564	1
Arthur1B	29.2506269255251	-0.495746431910328	0.294011458437408	-1.68614663709056	0.0917675591226847	1
Arthur1C	53.4652023772034	-0.161612544981421	0.370926592202882	-0.435699538341605	0.663054740737779	1
BLACKJACK	29.2042317411365	0.510568932462874	0.367667920848609	1.38866869669901	0.164933517207375	1
Charlie1	784.06518615265	0.290693268003809	0.251192982031941	1.15725075458854	0.247169926848557	1
Charlie10	120.541452975073	0.266927906388939	0.329128015728655	0.811015451838666	0.417356797245786	1
Charlie10a	38.9061035876183	0.216118565724628	0.331336566297141	0.652262948638196	0.514231557656675	1
Charlie11	47.2947965809322	0.0867312145299688	0.275718862544073	0.314563950139991	0.753092754177781	1
Charlie12	27.6391986476368	0.305862910152626	0.424726204028966	0.720141369313221	0.471437958545904	1
Charlie13a	15.1139978555944	-0.108210096222251	0.530424795791834	-0.204006481372561	0.83834843402087	1
Charlie13b	18.6369278404041	-0.0130913116056294	0.324393522121912	-0.0403562670425628	0.967809095668422	1
Charlie14a	96.1214085875922	0.16034828714038	0.395274393586764	0.405663229751268	0.684990063131584	1
Charlie15a	172.935064730145	0.0190600622371975	0.130030740949142	0.146581201476444	0.883462592441511	1
Charlie16a	47.0793804279618	-0.00663760536125966	0.313231752093388	-0.0211907168315449	0.983093519516491	1
Charlie17	8.90336847023291	0.0902793400555246	0.631566389248815	0.142945130697824	0.886333515390506	1
Charlie17a	29.6185236275308	-0.380124623816016	0.357230642420216	-1.06408739530488	0.287289110369043	1
Charlie18a	210.178773846354	0.0031729836990803	0.283802123768434	0.0111802676348866	0.991079622907655	1
Charlie19a	43.9486532117528	-0.0565051389714773	0.306187924803114	-0.184543982287386	0.853586726738377	1
Charlie1a	449.001385808339	-0.152199334221992	0.211972809005485	-0.71801347982351	0.472748975351466	1
Charlie1b	190.38353051943	0.22970934105397	0.253341756337451	0.906717251726943	0.364556338045592	1
Charlie20a	21.6266384542516	0.069583286479959	0.401022395706221	0.173514714452342	0.862246862844951	1
Charlie21a	26.4705697003981	0.0561319760024571	0.537192910534842	0.104491282184962	0.916779486217405	1
Charlie22a	41.406280020485	-0.248843758891103	0.286955596320983	-0.867185592758929	0.385840328895213	1
Charlie23a	11.2646717104535	-0.760331759801913	0.463147023246172	-1.64166392449808	0.100659671895108	1
Charlie24	28.5327822977891	-0.389928648965276	0.365927081743685	-1.06559112025057	0.286608515009778	1
Charlie25	15.6748474737176	-0.841156981552032	0.472283611950973	-1.78104206935588	0.0749055783607814	1
Charlie26a	8.96746271104921	-0.886698165194903	0.639188983684601	-1.38722379112909	0.165373532986898	1
Charlie29b	10.1414038656639	0.14360997454932	0.487168608114326	0.294784951569823	0.768158162800452	1
Charlie2a	79.153944113713	-0.163000674884336	0.364420513698866	-0.447287319887347	0.654667621146546	1
Charlie2b	99.2007211040056	0.173197897578937	0.314350591621674	0.550970483896474	0.581653908320996	1
Charlie3	70.1702008509322	-0.146514261472506	0.224402740944476	-0.652907628738627	0.513815830536734	1
Charlie4a	160.601730696391	0.131724563383479	0.242568335612064	0.543041048828995	0.587101539948131	1
Charlie4z	148.580637351419	0.108843346398744	0.188661997518759	0.576922474214351	0.563991827784693	1
Charlie5	47.2194381821441	-0.250730544828102	0.408957800720246	-0.61309637421397	0.539812617504227	1
Charlie6	230.603475000378	0.253681168466818	0.234417003575694	1.08217904246397	0.279172978977744	1
Charlie7	61.7655993674457	-0.190138871003702	0.313388433589635	-0.606719491290091	0.544037084711637	1
Charlie7a	16.8918707957537	0.201683121669834	0.45958976199658	0.438832929597189	0.660782598001251	1
Charlie8	502.661849181715	0.013850092847182	0.224609416360119	0.0616630107126765	0.95083119706266	1
Charlie9	126.067027389758	-0.0165651463877881	0.345051383518772	-0.0480077668979607	0.961710052656598	1
Cheshire	79.4624353728361	-0.221148364915294	0.373164174558163	-0.592630214776487	0.553428653627918	1
Cheshire_Mars	8.20731402574012	0.159526941249767	0.667442208476765	0.239012365750495	0.811095994118125	1
CR1_Mam	165.704114242741	-0.0166475916292746	0.172773728567723	-0.0963548785297479	0.923238727034096	1
ERV3-16A3_I-int	473.497665900352	0.0613624438788112	0.155182430660852	0.395421334860501	0.692531966364636	1
ERV3-16A3_LTR	37.4318410690153	0.0587704494337159	0.262109142134652	0.224221287953108	0.822585119751988	1
ERVL-B4-int	421.029635934141	-0.0990253943985181	0.143533235708911	-0.689912645732756	0.490249122898133	1
ERVL-E-int	274.16251856579	-0.290020432597638	0.140116495836071	-2.06985216742036	0.0384661903953151	1
ERVL-int	69.7067007148448	-0.109438988946115	0.342096129216938	-0.319907124341402	0.749038737018992	1
Eulor2A	10.5322875178358	0.984920311536575	0.556997469833696	1.76826711947299	0.0770162580248702	1
Eulor2B	25.0186786080591	0.401871832857954	0.410143609889672	0.979831998275084	0.327169054322423	1
FAM	630.381506566633	0.14590261177618	0.245853826105662	0.593452679127616	0.55287824294831	1
FLAM_A	289.964847814371	0.0856812763736505	0.302216045931773	0.28351001717822	0.776785903942184	1
FLAM_C	1368.10607733865	0.235732529823309	0.445672848322487	0.528936260556608	0.596849666850094	1
FordPrefect	14.086220178106	0.297392761688101	0.565878280604405	0.525541926384701	0.599206515458995	1
FRAM	439.165243489307	-0.119302415975844	0.195154420152351	-0.611323155697463	0.54098566426549	1
HAL1	1752.16829251707	0.0507979701090999	0.153585141696927	0.330747945718218	0.740834883114539	1
HAL1-2a_MD	134.470574849833	0.0140600706623407	0.322092003784311	0.0436523431104983	0.965181527663807	1
HAL1-3A_ME	219.506903216944	0.136287485386583	0.301139345837561	0.452572828062458	0.650856368353473	1
HAL1b	758.844124085499	0.464446644743132	0.274389714188936	1.69265326186144	0.0905214865331892	1
HAL1ME	39.8701727774765	-0.123695704768186	0.266048495321219	-0.464936682385066	0.641976800438805	1
Harlequin-int	451.536961710595	-0.318684792017709	0.228751266021014	-1.3931498503201	0.163574481181705	1
Helitron2Na_Mam	24.1032663134538	-0.564615604587923	0.635572372924508	-0.888357689290227	0.374348377094656	1
Helitron3Na_Mam	33.9702961827913	0.0140999649271865	0.298677370465167	0.0472080121276911	0.962347441888914	1
HERV-Fc1-int	18.7348433439359	-0.412085596602773	0.508690293931563	-0.810091329673008	0.417887687069988	1
HERV1_I-int	7.20796965629594	-1.43853291085429	0.771396845612204	-1.86484157802411	0.0622036133967927	1
HERV1_LTRd	9.3233054514492	0.023378838397535	0.781699768373209	0.0299076951835211	0.976140668727144	1
HERV15-int	47.3225222407694	-0.00531200846537001	0.311811083751255	-0.0170359834598042	0.986407909282658	1
HERV16-int	117.462640049544	-0.173362324631158	0.18000263778805	-0.963109911951896	0.335492368079309	1
HERV17-int	135.840383773763	-0.136589730870599	0.201975230798279	-0.676269710551868	0.49886941999762	1
HERV3-int	194.412709390459	0.0169556835785586	0.189580767952364	0.089437782965512	0.928733997308764	1
HERV30-int	7.90961413864426	-1.3373790780428	0.758914941045991	-1.76222525833992	0.0780312461482348	1
HERV35I-int	13.2971800143124	-0.763930605569962	0.498605431488455	-1.53213454432185	0.125489236834205	1
HERV4_I-int	78.9434967870803	-0.0229835898315697	0.207405795616026	-0.110814597843348	0.911763369244659	1
HERV9-int	165.395640323861	-0.409816363148994	0.239545611481452	-1.71080722629196	0.0871167051536068	1
HERVE_a-int	27.2162997156126	-0.469460368777501	0.352338803106672	-1.33241177139201	0.182724916090479	1
HERVFH19-int	24.9149531429475	-0.467682759602014	0.623654326829885	-0.749907022980672	0.453310704427839	1
HERVFH21-int	58.8319002366665	-0.341847946169099	0.283298735132902	-1.20666951092715	0.227559445331434	1
HERVH-int	3111.08514285865	-0.0665414433210401	0.256619327119238	-0.2593002018516	0.795403623678379	1
HERVH48-int	67.6640912468312	-0.607932972832796	0.354785033550333	-1.71352485404813	0.0866160249418168	1
HERVI-int	184.844846116276	-0.27579651432551	0.183587128728085	-1.50226498031895	0.133028688964342	1
HERVIP10F-int	253.732484499565	-0.314946032041461	0.156072125880727	-2.01795183005419	0.0435962783178812	1
HERVIP10FH-int	178.168125650194	-0.126234612343432	0.216803965106505	-0.582252323113276	0.560396734376695	1
HERVK-int	578.416716009719	-0.0690521332564489	0.29612490970189	-0.233185831364082	0.81561710755118	1
HERVK11-int	55.2188392399337	-0.0307334239221965	0.339046094283232	-0.0906467422583623	0.927773289837414	1
HERVK13-int	144.052924855097	-0.0823922952581677	0.193396499843109	-0.426027851202103	0.670087551693613	1
HERVK14-int	66.5619738488822	-0.0320164445526079	0.198142852233245	-0.161582636929641	0.871634531341318	1
HERVK22-int	167.963496077335	-0.0423233455337307	0.220367619548462	-0.19205791495344	0.847696840161052	1
HERVK3-int	553.068298227508	-0.0859237143355502	0.0928301341727583	-0.925601531240328	0.354653097325806	1
HERVK9-int	350.894996805621	-0.000608637920046678	0.156004499049026	-0.00390141261153891	0.996887131008774	1
HERVL-int	281.099880581714	-0.199322050913196	0.139595578407	-1.42785361246944	0.153333997728287	1
HERVL40-int	89.8543258730807	-0.0941172906879562	0.173320481356805	-0.543024632468001	0.587112842683601	1
HERVL66-int	18.5093194402339	0.286183998810495	0.478764901100975	0.597754760535666	0.5500035806434	1
HERVL74-int	194.720395215537	-0.342763605865313	0.204819791745696	-1.67348869434887	0.094231130353941	1
HERVP71A-int	19.0126420323133	-0.250412276531339	0.511392704968709	-0.489667283280196	0.624369356606072	1
HERVS71-int	138.582778929559	-0.191472448545912	0.214274934022845	-0.893583047494943	0.371545019988308	1
HSMAR1	844.964611887634	0.0840004623389254	0.0907382443176642	0.925744849601116	0.354578594155833	1
HSMAR2	505.977276611903	0.164809414655767	0.219964224701682	0.749255543165182	0.45370319754616	1
HUERS-P1-int	46.9079197200534	0.00159199484278281	0.280394607215251	0.00567769422740958	0.995469879773989	1
HUERS-P2-int	16.8651647477972	-0.00278323850943483	0.423970633104756	-0.00656469644855599	0.994762167678306	1
HUERS-P3-int	129.546894339088	-0.250426618057007	0.201577537379275	-1.242333949074	0.214113374526862	1
HUERS-P3b-int	140.054819086637	-0.214953736719831	0.250992406030878	-0.85641530004452	0.391768104705566	1
Kanga1	51.4805085327393	0.422457279760621	0.248254476649313	1.70171062154657	0.0888096283191575	1
Kanga11a	7.6322478959935	-1.14404916716631	0.512132353969054	-2.23389355954544	0.0254900774380988	1
Kanga1a	19.694636444599	0.161781845614493	0.460032196182192	0.351675050044586	0.725081973941004	1
Kanga1c	7.43584119193	0.146757412960187	0.693803148290914	0.211526011840251	0.832476836865222	1
Kanga1d	11.8335546431512	0.0808961456984448	0.592369971845508	0.136563549037463	0.891375790151186	1
Kanga2_a	78.856265843826	0.0585608611276825	0.214143636685299	0.273465333988618	0.784495536552257	1
L1HS	793.40757420167	0.139488131207688	0.221571030025416	0.629541376377983	0.528994689395474	1
L1M	7.05290685292748	-0.32971630466198	0.672642552515056	-0.490180562364288	0.624006134091325	1
L1M1	1151.71709677872	-0.0862455333498385	0.281072486062486	-0.306844453393653	0.758961770409405	1
L1M2	378.916082355847	0.0954058082420439	0.188869370773389	0.505141769951224	0.613459265468415	1
L1M2a	23.9163805669784	-0.450793839987713	0.366049116923734	-1.23151189047025	0.218131472273448	1
L1M2b	7.33479177360023	-0.599724926324339	0.601973569891392	-0.996264547681955	0.319121624426339	1
L1M2c	17.2159483244891	-0.169302777026414	0.45213125383786	-0.374454930043672	0.708065882146332	1
L1M3	244.49814329814	-0.0644429529638834	0.24894891269551	-0.258860150326118	0.795743145830605	1
L1M3a	82.2101394254697	0.0129342911480364	0.183378138603678	0.0705334411534755	0.943769084629256	1
L1M3b	22.0920693271344	-0.292060341331912	0.270720896257264	-1.07882452137854	0.280665961316667	1
L1M3c	32.5653333251171	-0.415552042708347	0.358914314729639	-1.15780292302181	0.246944470268024	1
L1M3d	14.395946435323	-0.586213571509257	0.417852489934267	-1.40291989549105	0.160640727332704	1
L1M3de	10.3944410109933	-0.0507259153351347	0.590319119167902	-0.0859296500622181	0.931522341336019	1
L1M3e	18.5035559739405	0.551895681353688	0.458790502337664	1.20293615177652	0.229001029150227	1
L1M3f	78.0641047251533	0.0171307610521735	0.220330894783849	0.0777501542349713	0.938026797511509	1
L1M4	958.276631201852	-0.0681895865273073	0.221942109966983	-0.307240417500994	0.75866038355143	1
L1M4b	390.173237561649	-0.0545822476849242	0.21193049511336	-0.257547870379524	0.796755866019221	1
L1M4c	1079.33856391599	0.0580457388340032	0.360714863497668	0.16091862218031	0.872157495069758	1
L1M5	2146.65526922266	0.0441859465480198	0.249965563556537	0.176768135255662	0.859690519240122	1
L1M6	170.650356751752	0.10805776801589	0.260127505272079	0.41540308435614	0.677846849137975	1
L1M7	184.967918699494	-0.0038022640679872	0.206837234392316	-0.0183828800416819	0.985333409883784	1
L1MA1	285.06642395853	0.178278739882062	0.27520793145351	0.647796518583178	0.517116567420236	1
L1MA10	86.7852469462494	-0.239805342997336	0.292829774344112	-0.818924043958501	0.412829750901379	1
L1MA2	10925.9714259997	0.106720929589747	0.408467929873774	0.261271257263027	0.793883330332311	1
L1MA3	471.792544626971	-0.24851039182598	0.257764380123352	-0.964099041562906	0.334996273185667	1
L1MA4	734.27266309846	0.106210235029535	0.160940108629063	0.659936394564821	0.509294647563149	1
L1MA4A	409.639765824913	-0.0821624678530153	0.227583482156764	-0.361021226472052	0.718083579245712	1
L1MA5	232.804838310879	-0.338237955153339	0.257734365820725	-1.31235100944439	0.189401728539868	1
L1MA5A	156.746601817594	0.171558879786207	0.272563313566744	0.629427627442592	0.529069135614806	1
L1MA6	217.722457799314	0.0155887601698262	0.238657715190435	0.0653184840782847	0.947920425604525	1
L1MA7	343.166673486351	0.147125356574408	0.235937124069161	0.623578663827743	0.532904326359195	1
L1MA8	334.841418272498	-0.110507117551579	0.276536113532961	-0.399611884826779	0.689442401421426	1
L1MA9	778.281267026163	-0.0409709962458825	0.245525835605055	-0.166870407527244	0.867472018008553	1
L1MB1	199.309339855918	-0.000410939318680856	0.241025568853642	-0.00170496151356619	0.998639638190634	1
L1MB2	585.727862696722	-0.108269346719469	0.220481431675063	-0.491058797545511	0.623384861956853	1
L1MB3	1398.04911170897	-0.0846056439891769	0.194241535512755	-0.43556927083508	0.663149270058472	1
L1MB4	796.480775321654	-0.0883515053088053	0.213504015976663	-0.413816596866555	0.679008428208365	1
L1MB5	1042.85144441212	-0.0214559256288274	0.183837459765922	-0.11671139090013	0.907088763337472	1
L1MB7	2317.62362975966	-0.0907514669359798	0.192082410704992	-0.472461099394257	0.636597701830767	1
L1MB8	1332.24329119098	-0.0684429295989097	0.196010542538028	-0.349179838557056	0.726954301260791	1
L1MC	270.710409142439	-0.141964913507715	0.285772816928252	-0.49677542823591	0.619347424683673	1
L1MC1	1007.1170911148	-0.0455705919853403	0.192324586309411	-0.236946262876794	0.81269847914419	1
L1MC2	447.149627325427	0.00687322736408177	0.207592681706723	0.03310919878087	0.973587507206598	1
L1MC3	2354.67613682165	-0.142441752235704	0.248004539117889	-0.574351391883172	0.565730038873766	1
L1MC4	2805.61884294082	-0.0473531961562166	0.181016678790702	-0.261595762736139	0.79363311113937	1
L1MC4a	1674.04266184033	-0.0176230277654042	0.22625283361628	-0.0778908599009747	0.937914870064784	1
L1MC5	1455.12855656989	0.0196118099213911	0.221681649353467	0.088468350802102	0.929504438083653	1
L1MC5a	192.537227754609	0.320574140924692	0.205077039755764	1.5631888450627	0.118008183099378	1
L1MCa	261.980455129315	-0.29295204831746	0.233539971139527	-1.25439789552101	0.209697417101999	1
L1MCb	37.3864717541982	0.104596143542196	0.371871549988475	0.281269550051455	0.778503663472058	1
L1MCc	138.367346185926	-0.403875507907397	0.178919132836336	-2.25730754170845	0.023988864444789	1
L1MD	294.092032060912	-0.0807530649678174	0.270855842172085	-0.298140384642365	0.76559601982657	1
L1MD1	469.621235482934	-0.292660445461969	0.225163176827473	-1.29977045796531	0.193679653500431	1
L1MD2	1120.09228318498	0.0440464696979601	0.214298060152086	0.205538350028463	0.837151538646205	1
L1MD3	800.336066866171	0.131594410808244	0.229333725095645	0.573811857603419	0.566095123838223	1
L1MDa	376.800353421077	-0.249172852380212	0.260082476513714	-0.958053213427755	0.338035926110461	1
L1MDb	117.666809844	0.00159448656426934	0.419388919223191	0.0038019282131314	0.99696650748548	1
L1ME1	1804.94424879191	-0.0973342642162361	0.209473643729863	-0.464661150124253	0.642174133772782	1
L1ME2	856.331457202538	-0.0472618368685504	0.220802067484562	-0.21404616997916	0.830511052983928	1
L1ME2z	292.625855852521	-0.11358694118693	0.300504134240441	-0.377987948398895	0.705439546776682	1
L1ME3	474.956302858809	-0.0150820358937996	0.1902311815355	-0.0792826694975085	0.936807790643456	1
L1ME3A	931.529300343034	-0.0119346438331322	0.161554702196623	-0.073873701420383	0.941110881882781	1
L1ME3B	649.018095161179	-0.0259004797043973	0.190199393096719	-0.136175406675596	0.89168261667176	1
L1ME3C	718.517753804659	0.173033472490717	0.293411868384412	0.589728948060197	0.555372384411836	1
L1ME3Cz	27.7601586266233	0.0436280000147195	0.492852917340967	0.0885213386786885	0.92946232509879	1
L1ME3D	479.20393682849	0.169438112853359	0.197959430010361	0.855923422513849	0.392040138260163	1
L1ME3E	376.095299243493	-0.011964160986103	0.338355674134383	-0.035359717305498	0.971792905543572	1
L1ME3F	441.804499271467	0.109089632782041	0.268858843337137	0.405750584314044	0.684925870728564	1
L1ME3G	11.5051531499941	-0.82174597285556	0.635484339007834	-1.29310184754282	0.195975836239338	1
L1ME4a	1795.42593561469	-0.0500589157036481	0.260359233450625	-0.192268639910331	0.847531781811624	1
L1ME4b	28.7807665363443	-0.162962618765703	0.386042040498649	-0.42213697387778	0.672925041666863	1
L1ME4c	9.38033544296924	0.0876826042529112	0.642656439583566	0.136437758734245	0.891475225601474	1
L1ME5	181.2797395272	-0.0172991684031147	0.190670876538061	-0.0907279009632155	0.927708800292983	1
L1MEa	22.6860562165294	0.2174981377517	0.309599120125682	0.702515361359574	0.482357825283186	1
L1MEb	54.882935534652	-0.0556740586417691	0.229398300000573	-0.242696038469465	0.808240876563182	1
L1MEc	911.833549523847	-0.0816859442650143	0.159670926332425	-0.511589342789614	0.608938445667521	1
L1MEd	485.618803225096	-0.13890365267852	0.164940304698381	-0.842144998655889	0.399706796085086	1
L1MEe	304.366620985323	-0.228340473468403	0.298081175675793	-0.766034530529215	0.443655756288081	1
L1MEf	563.273120140043	-0.122661764196467	0.258067898929012	-0.475308105756338	0.634567382431644	1
L1MEg	656.412689784931	-0.123083177612574	0.217417570672078	-0.566114216215836	0.571316139830068	1
L1MEg1	48.3839457299803	0.218898958461922	0.253589412316068	0.86320227829185	0.388026261287072	1
L1MEg2	39.8754920514943	-0.260352437563803	0.310221307547543	-0.839247437972657	0.401330472091426	1
L1MEh	8.14156283669878	0.395448138837064	0.641160710505674	0.616769138154425	0.537387010882411	1
L1P1	280.587590352603	-0.0526024626950756	0.227791269551647	-0.230923962971061	0.817373874049316	1
L1P2	375.899093128278	-0.0468114749232191	0.134338515386759	-0.348459075853632	0.72749544291545	1
L1P3	318.66856143838	-0.0727527431350941	0.195122980759384	-0.372855841233838	0.709255739412159	1
L1P4	268.788665375632	0.221473714668114	0.314138035920195	0.705020371122388	0.480797558935356	1
L1P4a	24.6255276019951	-0.514170299117165	0.427463521469652	-1.20284018002146	0.22903817279205	1
L1P4e	7.18332392139258	-0.105641761444393	0.600452047770119	-0.175937049156067	0.860343398296731	1
L1PA10	944.151021074022	-0.261324397066356	0.177578615964394	-1.47159834334306	0.141129373205307	1
L1PA11	559.286931121547	-0.111443778488324	0.159198081329439	-0.700032170976395	0.48390721364453	1
L1PA12	311.780331165376	-0.36538146682487	0.254407884582221	-1.43620339214284	0.150944474079438	1
L1PA13	536.611872459896	-0.179437279750159	0.161798537979221	-1.10901669441045	0.267422980170867	1
L1PA14	538.211746447273	-0.245299961449022	0.429294516750545	-0.571402503124822	0.56772683271076	1
L1PA15	629.474787298256	0.120517590954307	0.196926839168333	0.611991699370593	0.54054324944236	1
L1PA15-16	43.4579771959297	-0.412916903801365	0.268816604419068	-1.53605430994007	0.12452506088501	1
L1PA16	689.714292035018	-0.0421909992077622	0.182090088064132	-0.231703985957229	0.816767935283374	1
L1PA17	261.81052885867	0.401225919987086	0.175998679062769	2.27970983716299	0.0226249034876536	1
L1PA2	1491.3336073657	0.188343135857776	0.198971578992152	0.946583109064054	0.343851254323494	1
L1PA3	2725.56933821029	0.15685389145823	0.198875227757654	0.788705024888111	0.430284430348091	1
L1PA4	2143.68159853394	0.035942438809713	0.163377231813995	0.219996620157168	0.825873786951556	1
L1PA5	1749.33574465264	0.0190009877673027	0.19217634935876	0.0988726647722457	0.921239372887377	1
L1PA6	26374.8299597258	0.130081069061071	0.236230745338253	0.550652578582906	0.581871858294108	1
L1PA7	1715.02544927863	-0.0786980651643637	0.164671397798783	-0.477909741560142	0.632714447560596	1
L1PA8	454.531189760826	-0.166448112734056	0.191651446962671	-0.868493900630325	0.385124009896419	1
L1PA8A	143.17636493644	-0.214175673499529	0.225926756020014	-0.947987202899314	0.343135969032042	1
L1PB	46.0678290967859	-0.507038281896021	0.370669380557782	-1.36789901861608	0.171343687004469	1
L1PB1	7638.68105602061	0.247927388057307	0.296503213928941	0.836170997177534	0.403058712015889	1
L1PB2	152.707560791124	0.124754356338926	0.277497971128949	0.449568534974819	0.653021580320415	1
L1PB3	146.655114526761	-0.0539368647862162	0.228763736132305	-0.235775414836826	0.813606946500772	1
L1PB4	3888.77846367965	0.189640463295037	0.169124286017731	1.12130828611543	0.262156659687042	1
L1PBa	160.532061663278	-0.169968283710591	0.26489662778726	-0.641640043251488	0.521106926896042	1
L1PBa1	89.1307260876658	-0.112418193778955	0.211566200212267	-0.531361784945628	0.595168097958188	1
L1PBb	24.4508408062932	-0.714275430181504	0.352226201714335	-2.02788840439758	0.0425716388664696	1
L1PREC2	954.661854770854	0.0513954087619103	0.186027266482978	0.276278901118041	0.782333859958775	1
L2	4460.82737837973	-0.0792521379925041	0.136125006500071	-0.582201169573224	0.560431185663667	1
L2a	12517.2521634893	-0.102388855889118	0.0977445433550518	-1.04751480107894	0.294862209358175	1
L2b	6596.99920906631	-0.120821045141732	0.0925599944528295	-1.30532684078006	0.191781578195829	1
L2c	8932.65225182637	-0.0505822066512351	0.109951144905834	-0.460042564309408	0.645485668965016	1
L2d	143.184496774544	-0.122473800507488	0.23560877652732	-0.51981849875311	0.603190084714369	1
L2d2	72.6318294013664	0.00179911296752842	0.291343519721125	0.0061752290534917	0.995072911393302	1
L3	2184.19938450306	-0.00774052927999353	0.101665028983893	-0.0761375800248863	0.939309642361358	1
L3b	166.28501145178	0.0161714445083216	0.221950030246025	0.0728607447829408	0.941916932005342	1
L4	404.500549258429	-0.141280378667013	0.191045768016614	-0.739510642574017	0.459596979685259	1
L4_C_Mam	9.0402290270029	0.702839185403958	0.836761091469126	0.839952039560017	0.400935277887597	1
L5	41.9326664906101	0.228649449667387	0.381153573856233	0.599887985711584	0.54858088984222	1
LFSINE_Vert	47.6879895368122	-0.0876289300864985	0.241915896543237	-0.362228904088727	0.717180981743668	1
Looper	30.6690319029739	-0.288091773583511	0.400626211818473	-0.719103655938637	0.472077054904282	1
LOR1-int	170.582689199845	-0.101822229564134	0.295255311256877	-0.344861635615241	0.730198393592014	1
LOR1a	81.6512839119008	-0.0651183147742017	0.253841639828564	-0.256531256330445	0.797540648639949	1
LOR1b	33.5298495868536	-0.228826049053925	0.339165294262612	-0.674674127703489	0.499882825581996	1
LTR1	139.085366495748	-0.0820254451085176	0.257170472906296	-0.318953588184305	0.749761707275126	1
LTR10A	73.07216232949	-0.245355571340465	0.342751390040051	-0.715841214566028	0.474089400262852	1
LTR10B1	62.9402448737963	-0.47365776248755	0.274325014558867	-1.72662986366454	0.0842341590385169	1
LTR10C	96.4197472427788	0.0851631810840826	0.201730155278098	0.422163860265113	0.672905418256272	1
LTR10D	25.6228879278062	0.215281729825224	0.368390121972341	0.584385185663006	0.55896119143358	1
LTR10E	42.8101513770075	-0.128364127148126	0.293445182969949	-0.437438181294907	0.661793599244651	1
LTR10F	21.8285041446826	-0.488930707056459	0.379639046394486	-1.28788308710587	0.197786663711634	1
LTR10G	7.62330853808119	-0.248344107342755	0.654112170283046	-0.379665932886239	0.704193411498217	1
LTR12	229.507056293659	-0.133703448723771	0.148566666479498	-0.899955904591977	0.368143717434484	1
LTR12B	46.7723267050975	0.182188127036076	0.214798389058518	0.848181999104481	0.396336620593353	1
LTR12C	1113.09194428685	-0.179474515398971	0.10988452486249	-1.63330110061963	0.102405685434544	1
LTR12D	82.2345094162856	-0.120861880524226	0.22363449239613	-0.540443825231308	0.588890991258187	1
LTR12E	16.0661315119083	-0.444151643645719	0.402331514433411	-1.10394445304938	0.269617234028919	1
LTR12F	34.4634974570846	-0.126839378261547	0.346438721398174	-0.366123560754531	0.714272877334769	1
LTR13	780.547850156647	-0.198224457674748	0.22221219223888	-0.892050322160791	0.372365960382308	1
LTR13A	200.547729072131	-0.119075023855061	0.190070434317616	-0.626478411976907	0.531001192388865	1
LTR14	22.0421922062328	-0.134759963607296	0.34090418478073	-0.395301582155625	0.692620331909452	1
LTR14A	10.3838390340551	-0.304124413547401	0.469620235736359	-0.647596484147532	0.517245971873658	1
LTR14B	90.3743923091717	-0.207101613511274	0.156600677901627	-1.32248222859782	0.186007623276084	1
LTR15	128.74156676883	0.215604047469452	0.231728822949955	0.930415322206225	0.35215608834083	1
LTR16A	329.935701972967	0.198310897255114	0.153735231095824	1.28995088400723	0.197067711933164	1
LTR16A1	120.436674400871	-0.302142949742868	0.218124528696215	-1.38518557059516	0.165995731700609	1
LTR16A2	57.4977414482204	0.0111636956331847	0.236214982952855	0.0472607431316614	0.962305415543339	1
LTR16B	33.2394107125112	-0.0911423044307799	0.285794678872117	-0.318908332340096	0.749796025686474	1
LTR16B1	51.2904406979621	-0.0519095489707714	0.229396241110898	-0.226287705148912	0.820977660273958	1
LTR16B2	37.2198335640929	-0.279955581614243	0.276195935334121	-1.01361224333578	0.310767813239772	1
LTR16C	258.544260752218	-0.190511423889208	0.181891483750092	-1.04739056475541	0.294919481577216	1
LTR16D	14.8577368610377	-0.307348310143066	0.352292111587362	-0.872424615919478	0.382976776442454	1
LTR16D1	7.49112820173273	0.065792803302989	0.563971650526556	0.116659770471727	0.907129671040291	1
LTR16D2	7.52263626252097	0.335037226174757	0.6578517052416	0.5092898954358	0.610549039571089	1
LTR16E1	52.1162050306041	-0.368161902259025	0.255931888656646	-1.43851516194977	0.150287938623746	1
LTR16E2	91.008391544524	-0.330314114652207	0.17379542292794	-1.90059156384782	0.0573555313604616	1
LTR17	119.659739585141	-0.24787162844655	0.144012567583521	-1.72118053726662	0.0852180684195109	1
LTR18A	19.0389868586198	-0.37620647403601	0.554206066723405	-0.678820562647807	0.497251563290059	1
LTR18B	34.9784201437521	-0.242427026266265	0.304212716446225	-0.796899712471811	0.425509277904584	1
LTR19-int	39.4241224018211	-0.311780877193149	0.319459090345695	-0.975964956438593	0.329081830600719	1
LTR19A	129.084892904941	0.00892859053043336	0.380367050287583	0.0234736171907707	0.98127248311679	1
LTR19B	42.446175846045	-0.101772033888351	0.25071779403136	-0.40592266010294	0.684799427682601	1
LTR19C	37.5725906455374	-0.233185272765973	0.275542790674822	-0.846276080005167	0.397398748591342	1
LTR1B	209.794548263138	-0.106843784930782	0.203912390368185	-0.52396906699914	0.600300054906002	1
LTR1B1	30.5686021036392	-0.216496383990477	0.3738263029248	-0.579136305542492	0.562497204531158	1
LTR1C	776.125837667111	-0.190885990727076	0.644443104688085	-0.296203015190094	0.767075046318556	1
LTR1D	75.7610149572137	-0.331251236893503	0.189487637802729	-1.74814167686422	0.0804394977909951	1
LTR2	105.102918339848	-0.514770357202745	0.281697555652683	-1.82738666656173	0.0676416526606231	1
LTR21A	95.7511614220688	-0.723095484575235	0.358159330870373	-2.01892125166199	0.0434954050106061	1
LTR21B	15.9500053282945	0.0289461582997386	0.634639353965398	0.0456104055301254	0.963620775391267	1
LTR22A	55.2016654122778	0.138047406314503	0.205171554650765	0.672838915460198	0.501049777071947	1
LTR22B	9.63231066540396	0.491045168835404	0.481262704234825	1.02032666257846	0.307573562285654	1
LTR22C	63.4156418057254	-0.41196928489791	0.246119951763344	-1.67385570306807	0.0941589617611115	1
LTR23	27.6693532033006	0.341989135115385	0.507852929184262	0.673401915126697	0.500691630568869	1
LTR23-int	9.96926739290447	0.0176963972717299	0.477787824768777	0.0370381921730509	0.970454553669647	1
LTR24	34.2727336164254	0.126669934049358	0.291525102880981	0.434507810125265	0.663919724565878	1
LTR24B	32.7714239324184	-0.380744254579889	0.374489640140534	-1.01670170218062	0.309295355753559	1
LTR25	108.278515565248	-0.408590651087985	0.202080573967092	-2.02191949016595	0.0431846699064709	1
LTR25-int	15516.9452015379	-0.172439759476731	0.404149942554443	-0.426672730390162	0.669617715390934	1
LTR26	63.2437424876905	0.103566094242926	0.513560801954468	0.201662770695861	0.840180369263637	1
LTR26B	25.2170348523369	-0.184065763196778	0.389542522468824	-0.472517767842684	0.636557262489473	1
LTR26E	34.2469565795358	0.213644650877174	0.294230358637195	0.726113552206934	0.467769161673987	1
LTR27	50.8741746306753	-0.0752769881567436	0.40162784314428	-0.187429704991098	0.851323734058709	1
LTR27B	23.0668035755128	-0.410772722608094	0.278439480071522	-1.47526752493066	0.140140633690966	1
LTR28	35.5656727272814	-0.299779330725644	0.251926324947452	-1.18994841364107	0.23406666822254	1
LTR29	36.7669765761175	-0.0399633273395918	0.363034161745607	-0.110081451143421	0.912344778589134	1
LTR2B	171.549428416626	-0.132117337499839	0.422206122153643	-0.312921415790746	0.75434036663967	1
LTR2C	83.1687392760738	-0.0708572495379709	0.359906810013238	-0.196876656863939	0.843924061281124	1
LTR3	197.548748628672	-0.276873605920396	0.43495964751729	-0.636550097234917	0.524417939214755	1
LTR30	48.5755715529954	0.351689391394662	0.441668980538064	0.79627369566732	0.42587297110921	1
LTR31	12.5617269742444	-0.352119622862295	0.517428281454919	-0.680518702750834	0.496176083613294	1
LTR32	54.8518150637704	-0.130423912403	0.323152211851325	-0.403599008825617	0.686507614671455	1
LTR33	430.95159489974	0.0250489827633815	0.0984136549857151	0.254527512132513	0.799088052174344	1
LTR33A	292.380443799225	-0.0444316365136711	0.19863509183118	-0.223684728131692	0.82300263005423	1
LTR33B	96.8479500966738	-0.317537365619389	0.183714016607485	-1.72843298232287	0.0839106265490217	1
LTR33C	23.2483364731265	-0.0808259505720783	0.369074438179196	-0.218996338437384	0.826652900046167	1
LTR34	22.9169076063584	0.123448276609155	0.299671386297511	0.411945491808138	0.680379376034636	1
LTR35	38.1659039124533	0.103761830920025	0.336578697420408	0.308284011184523	0.757866231203624	1
LTR35A	8.87527131946077	0.452621553840798	0.543591902438184	0.832649551640936	0.4050424041183	1
LTR35B	11.910942604541	-0.195115217743241	0.453409760197406	-0.430328667072124	0.666956576720478	1
LTR36	21.7680014646784	-0.560284942673682	0.368238499062652	-1.52152733649492	0.128127556650915	1
LTR37A	39.0076645733609	-0.00534519377896503	0.385853530084655	-0.013852908842877	0.988947331420053	1
LTR37B	34.0429076380145	-0.177935514293314	0.406284066387392	-0.437958386789533	0.661416449367791	1
LTR38	8.26368692899318	-0.695892210373712	0.568316932873611	-1.22447910685159	0.22077154327707	1
LTR38B	7.86376531092589	-0.395641698436174	0.556798198042738	-0.710565694765064	0.477353407677301	1
LTR39	714.239827148535	0.254806416618499	0.266987074049471	0.954377351509104	0.339892666379641	1
LTR3A	101.456592627786	-0.0838824214215482	0.210733562467019	-0.398049653028935	0.690593585457435	1
LTR3B	41.1717845084266	0.0161053719486523	0.363020942240459	0.0443648563337825	0.964613574635429	1
LTR4	23.9085874232609	-0.545000281223058	0.42035622587036	-1.29652006484409	0.194796371849143	1
LTR40a	40.4256877036496	-0.13906750486328	0.301942227711411	-0.460576534515726	0.645102450112934	1
LTR40A1	26.6730248062455	0.297365588810149	0.416848424732015	0.71336622898676	0.475619164839842	1
LTR40b	79.6563355971161	0.202926187887733	0.217659422618487	0.93231060455132	0.351176028880207	1
LTR40c	39.5251336242776	-0.133842784191566	0.243987418783292	-0.54856428605626	0.583304500685477	1
LTR41	224.017763517235	-0.246555513788619	0.322746910744515	-0.763928346269411	0.444909944064305	1
LTR41B	321.902021506653	-0.223971795151454	0.351298305355686	-0.637554442298503	0.523763759730076	1
LTR42	96.4546018371453	-0.0393182352950705	0.231934700678356	-0.169522866479547	0.865385387799816	1
LTR43	44.0293306933993	0.0737653392311485	0.287625283349855	0.256463334419121	0.797593088757384	1
LTR43-int	14.6094800734893	-0.384575737623597	0.463632112505498	-0.829484686781776	0.40683019836593	1
LTR43B	7.85015658440768	-0.0719332299051066	0.532023771242526	-0.135206796751034	0.892448373411876	1
LTR44	9.61358766566918	1.19663863362641	0.71851365776351	1.66543616909265	0.0958257684459467	1
LTR45	24.3483838619179	0.279897290010643	0.43899101370561	0.637592299778472	0.523739109473054	1
LTR45B	75.9567578272669	-0.12731653195591	0.396935595405667	-0.320748588510418	0.74840092277591	1
LTR45C	45.6454804539146	-0.140903107606603	0.268371678521389	-0.525029721403234	0.59956252977388	1
LTR46	42.756657652097	-0.57059464897137	0.473117187709776	-1.20603238223801	0.22780500476524	1
LTR46-int	128.154150527623	-0.128141796914403	0.200745722106101	-0.638328904696039	0.52325960009651	1
LTR47A	31.7423288150888	-0.23802912767205	0.261383766549967	-0.910650002537731	0.362479815376901	1
LTR47B	85.0753669369695	0.121467949216647	0.230849142260568	0.526178906393951	0.598763908425507	1
LTR47B2	132.057620342012	0.0362534817161839	0.21577963223308	0.168011602119257	0.866574151655372	1
LTR48	58.5525699169572	0.0642417353403664	0.247600454817288	0.259457259025523	0.795282455451153	1
LTR48B	240.355465460244	-0.118939268684314	0.252208335944997	-0.471591346252145	0.637218504750495	1
LTR49	80.7124333553734	-0.0583944787384319	0.163188173425087	-0.357835237154845	0.720466618833548	1
LTR49-int	288.050483183187	-0.0156450324461073	0.421249915767592	-0.0371395503251302	0.970373737169103	1
LTR5_Hs	1542.93561762366	-0.105914941149982	0.268050739673106	-0.395130195421762	0.692746805491832	1
LTR50	192.976413269547	-0.0382357203153749	0.152221196430527	-0.251185256797174	0.801670882609021	1
LTR51	17.4249013811019	-0.164794370096869	0.432884915607489	-0.380688640687801	0.703434298744822	1
LTR52	79.867386115443	-0.0334553126925898	0.415628341392691	-0.0804933383043309	0.935844894307625	1
LTR52-int	8.16922557410379	-0.190678513783147	0.578735926819127	-0.329474126189404	0.741797347543014	1
LTR53	28.8512812940235	-0.335316959910973	0.308539307130576	-1.0867884647484	0.277130306826893	1
LTR54	33.8798581806256	0.172060785937902	0.325021870846096	0.529382178159255	0.596540358681526	1
LTR54B	117.428132767568	0.147930048093946	0.346191251529855	0.427307297455462	0.66915551831238	1
LTR55	12.4291799661421	-0.118328472348089	0.427909038639427	-0.2765271626987	0.782143199855645	1
LTR56	36.5104408765044	-0.115873809028133	0.302162857541552	-0.383481311935233	0.701362924073246	1
LTR57	231.08931629507	0.389997477282509	0.46996675591159	0.829840562926702	0.406628933582231	1
LTR57-int	16.9454899104142	-0.36656426442054	0.525128019314523	-0.698047430222891	0.485147532570435	1
LTR58	21.9006682928041	0.254810250361905	0.364726519119649	0.698633735152979	0.484780955470251	1
LTR5A	180.622122556341	-0.20326011963253	0.173930066255926	-1.16863130111988	0.242552211427197	1
LTR5B	261.268923550683	-0.119256068985708	0.133777369883685	-0.891451738731272	0.372686871632941	1
LTR60	7.18955658313575	-0.290372461521694	0.604708403110056	-0.480185921062595	0.631095196961049	1
LTR61	38.6648910538164	0.0282834091969503	0.312283214779031	0.0905697388089315	0.927834478011633	1
LTR62	32.0950611011818	-0.462959671916698	0.336742734248571	-1.37481710763493	0.169188152952157	1
LTR64	36.1235813632008	0.1459038299517	0.276721587351306	0.527258575481034	0.598014036693021	1
LTR65	27.7887852002578	-0.274167827605988	0.31457392076073	-0.871552946738151	0.383452309497089	1
LTR66	24.3607649458993	-0.197225996053866	0.365193038093827	-0.540059572557335	0.589155949711901	1
LTR6A	97.7244933439414	-0.29158022738596	0.294395023825109	-0.990438709178653	0.321959733007966	1
LTR6B	60.0340993233469	0.116342840539951	0.337460780776798	0.344759590350448	0.730275114783049	1
LTR7	282.216362499599	-0.333873351012072	0.397966155060741	-0.838949108526864	0.401497868397079	1
LTR70	41.1342660321776	-0.837095172735242	0.391660974131744	-2.1372953345453	0.03257397809178	1
LTR71A	9.64237094884538	-0.71606848504771	0.605233076547001	-1.18312847198149	0.236758235398251	1
LTR71B	44.8054359466692	-0.069171484583145	0.212559014935677	-0.32542249315597	0.744861334076926	1
LTR72	30.7325959784249	-0.0432093800273547	0.447590181545582	-0.0965378192125387	0.923093438790012	1
LTR73	38.0012392066839	0.0546990862986854	0.268600840771484	0.203644508861465	0.838631308849641	1
LTR75	29.1199159566125	-0.372205318225554	0.280379522995185	-1.32750535506099	0.184341569688206	1
LTR75_1	13.9597183421768	0.322986684031516	0.463760760906882	0.696451082665806	0.486146381805978	1
LTR76	60.2446085750091	-0.113350011860587	0.286676462243895	-0.395393507277736	0.692552499970361	1
LTR77	9.42286456130835	0.259973380488425	0.683711201097975	0.380238586220223	0.703768318779104	1
LTR78	136.302750400128	-0.0519435357844257	0.204913456888687	-0.253490115159408	0.799889498747169	1
LTR78B	66.3358418661636	-0.287011534562434	0.217488542511277	-1.31966277969586	0.186947632166946	1
LTR79	80.4081746448144	-0.202106505628459	0.168127385898935	-1.20210342025986	0.229323461396036	1
LTR7B	249.181260215367	-0.119953629142402	0.287363218109947	-0.41742861153687	0.676364930789768	1
LTR7C	234.117695344224	0.340908246040054	0.268072974454692	1.2716994196581	0.203479936888511	1
LTR7Y	313.43723966363	-0.142360546725023	0.388632168689285	-0.366311793501688	0.714132430338553	1
LTR8	552.488719524199	0.00296051158358518	0.304351930447509	0.00972726402369831	0.992238888609125	1
LTR81	13.4268722016983	-0.273487930197866	0.469570996353005	-0.582420831614286	0.5602832532088	1
LTR81A	11.1492312612992	0.415392840614755	0.483247956409774	0.859585302131147	0.390017679864697	1
LTR81B	6.54078495697467	-0.682842525583568	0.616889188450731	-1.10691277844968	0.268331640538329	1
LTR81C	9.07034522055397	-0.425362951702521	0.530810646732962	-0.801345930645041	0.422931407602249	1
LTR82A	63.5911819765262	0.00970081633306853	0.295473338867633	0.0328314438461547	0.973809003159548	1
LTR82B	35.3279472395923	0.069095774986806	0.331218957527563	0.208610568376226	0.834752259720409	1
LTR83	10.9337132182091	0.00422370783989548	0.460419252947795	0.00917361255606395	0.992680618835498	1
LTR84a	29.2097561438376	0.118351708259796	0.298379753499425	0.396647918874377	0.691627110883232	1
LTR84b	25.0616838147933	0.239394431791046	0.34989172646884	0.684195748802209	0.493851566368277	1
LTR85a	13.6091141005058	-0.694098302959655	0.366049272069622	-1.89618817990065	0.0579351656106206	1
LTR85b	21.0553936357298	-0.341315452147514	0.456118051700251	-0.748305073380032	0.454276165064927	1
LTR85c	17.2110775061413	-0.657891330778374	0.56960887233772	-1.15498785698041	0.248095399140509	1
LTR86A1	30.4733926347189	-0.0456852565297252	0.301265995267423	-0.151644252080863	0.879467528884453	1
LTR86A2	9.85811203402585	-0.536662386016144	0.467729744223027	-1.14737707542552	0.251225811576822	1
LTR86B1	9.64997184160898	-0.520465720806143	0.429208917395666	-1.21261628011878	0.225276561592257	1
LTR86C	6.71726278473464	0.212155677649361	0.597193476106935	0.355254513214695	0.722398928948023	1
LTR87	69.3936293723727	-0.130872359872587	0.219616018939327	-0.595914453347517	0.551232377211172	1
LTR88a	7.24051993695686	-0.631556990819307	0.469571109434625	-1.34496560399492	0.178636342503529	1
LTR88b	31.0397166633669	0.214738864319093	0.331897658832712	0.647003251165832	0.517629839314883	1
LTR89	70.5799551158066	0.097103151932232	0.265445669230883	0.365811776901782	0.714505531398344	1
LTR8A	258.955706263552	-0.219716513338495	0.168039409994493	-1.30752966429539	0.1910328869825	1
LTR9	156.33763783161	-0.284458570605128	0.182873894343832	-1.5554903100073	0.11982934058796	1
LTR90A	14.2554131989098	-0.458071387719016	0.557683186799791	-0.821382818348197	0.411428247175935	1
LTR90B	7.30345876166286	-0.00288148469449194	0.62000865711029	-0.00464749106556325	0.996291851981145	1
LTR9B	74.9994078450488	-0.340708920679922	0.245349150647834	-1.38866965620339	0.164933225303521	1
Mam_R4	24.8577912163891	-0.0622726008517582	0.604637360635355	-0.102991652362206	0.917969596171753	1
MamGyp-int	626.699679114611	-0.0381812247376063	0.273507501295532	-0.139598455460095	0.888977261036482	1
MamGypLTR1a	7.92476579170807	-0.45846819010086	0.519308790041203	-0.882843115489119	0.377321041650453	1
MamGypLTR1b	90.6786018851931	-0.360591323385694	0.228280652636765	-1.57959651516968	0.114199297832451	1
MamGypLTR1c	17.4524859730592	-0.48243632189647	0.423848930571788	-1.13822705945169	0.255025682342742	1
MamGypLTR1d	7.40418409150548	0.308277059623462	0.651253090998582	0.473359841027047	0.635956475769795	1
MamGypLTR2b	7.15476694087846	0.476013273015906	0.649176030515328	0.733257622956347	0.463401316153829	1
MamGypLTR2c	16.7189378301013	0.438942032369361	0.496781506681525	0.883571603342225	0.376927513747785	1
MamGypLTR3	12.9045210632828	-0.0747209404966149	0.397178943015109	-0.188129158936234	0.85077540366012	1
MamRep1151	17.0039446278221	0.376029453184075	0.717717967237497	0.52392370032398	0.60033160973226	1
MamRep1161	33.4777768727507	-0.449322716022816	0.417433459769689	-1.07639362755137	0.281751251116772	1
MamRep1527	27.0267735709304	0.0775828608249952	0.328600053271796	0.236101181519967	0.813354157125762	1
MamRep1879	13.2923733912919	-0.023876522330521	0.485475198476417	-0.0491817551245738	0.960774450970781	1
MamRep38	133.60152282555	0.078969798853477	0.224068994950733	0.352435190200413	0.72451191483266	1
MamRep4096	39.3900496882574	0.222607535774605	0.274853409464557	0.809913678015737	0.417989789984463	1
MamRep434	130.32826059269	-0.0096499793782304	0.310091862008347	-0.0311197440517502	0.975174043818135	1
MamRep488	8.98935771785927	-0.0617459471914628	0.608207861087645	-0.101521126479759	0.919136787692492	1
MamSINE1	104.855832070333	0.278827015748992	0.166722725920727	1.67239957365841	0.0944455561291518	1
MARNA	547.685772023613	-0.0276159731238348	0.174877828752307	-0.157915805113005	0.874523143655273	1
MER101	10.2646697814428	-0.0794776351031036	0.487830738227142	-0.16292051499653	0.870581018003709	1
MER101-int	153.040897059803	-0.062759650137787	0.288591967335659	-0.217468458035049	0.827843285638559	1
MER102a	342.398861047622	-0.0753159464289842	0.172104510849034	-0.437617503791342	0.661663580428366	1
MER102b	296.257572088429	-0.12486496788112	0.109418018291877	-1.14117372833455	0.253797634729879	1
MER102c	167.218962599328	-0.169097095912714	0.278822111438078	-0.606469461982637	0.5442030549287	1
MER103C	276.021788786829	0.174140908727316	0.23931181858425	0.727673667592011	0.46681337331974	1
MER104	53.4032233817422	0.0533450407458983	0.396080050363038	0.134682473144011	0.892862931321007	1
MER105	15.7762608818609	-0.279729913442442	0.370546007835654	-0.754912770687597	0.450301322670193	1
MER106A	32.472996638034	-0.102614374855933	0.29091375974982	-0.352731252534015	0.724289927304949	1
MER106B	12.5991025129512	-0.462619022207098	0.501600080577305	-0.922286578731521	0.35637911281967	1
MER107	18.4423148659775	0.287534214724017	0.56251746519827	0.511156066279062	0.609241779433393	1
MER110	10.9224635493002	-0.0416295424224832	0.56951356531281	-0.0730966652209907	0.941729195329488	1
MER110-int	10.2291885872355	0.12537808316665	0.497424454172809	0.252054522279464	0.800998921197677	1
MER110A	20.5268058225968	-0.114588356431085	0.456347574727621	-0.251098861431398	0.801737676158931	1
MER112	78.8316702990385	-0.0415966459834895	0.302792083584495	-0.137376927068444	0.890732867655506	1
MER113	121.940179097982	-0.373868402183786	0.210074641095941	-1.77969316159888	0.0751261902198904	1
MER113A	73.603214725106	-0.37200707238889	0.330586166918028	-1.12529533784495	0.26046390468014	1
MER113B	11.4292333584498	-0.338622620248401	0.542115902648075	-0.624631409250919	0.532213000153288	1
MER115	60.3593158382341	-0.205868700218509	0.210505148425911	-0.977974656477183	0.328086858802048	1
MER117	193.519922386756	0.211473253715936	0.196747322765141	1.07484691910331	0.282443270210152	1
MER119	51.5216563998644	-0.17369564096233	0.251029283369771	-0.691933780117888	0.488978915686527	1
MER11A	151.38271855481	-0.0812809901599721	0.151481010028703	-0.536575443645185	0.59156091020843	1
MER11B	4665.76420291846	-0.103066156400259	0.823731484581035	-0.125121059871447	0.900427710946164	1
MER11C	292.906233024186	0.0125321421026968	0.156099359639629	0.0802831102678996	0.93601209090362	1
MER11D	165.763474034675	0.203301620987657	0.170404796424876	1.19305104816861	0.232849381225612	1
MER124	58.9277882370982	0.11381895219509	0.363465899261454	0.313148915555394	0.754167527325714	1
MER131	21.1525900770432	0.451660831476952	0.571397760664393	0.790449075179755	0.429265551552519	1
MER136	8.57804613231069	-0.858241735851838	0.63013987356335	-1.3619860793741	0.173202278360037	1
MER1A	330.968463360347	-0.138074048762138	0.166655529213849	-0.82849965682785	0.407387589202345	1
MER1B	525.848169827205	-0.317801309361294	0.140669098890125	-2.2592119510876	0.023870203772311	1
MER2	577.502645326446	0.255836469318394	0.191761410696172	1.33413948296272	0.182158148222833	1
MER20	1102.32307306341	-0.151323296886228	0.104690705110765	-1.44543201544134	0.148336576112923	1
MER20B	259.388243613954	0.133351619755807	0.176191947110512	0.756854225988916	0.44913720143751	1
MER21-int	43.9599743547105	-0.489204045203302	0.301683610527968	-1.62157978800095	0.104893353273444	1
MER21A	313.047051631149	-0.163975241680302	0.167480946833507	-0.979068035979699	0.327546363863604	1
MER21B	296.243387808494	-0.118685812616313	0.13088655516262	-0.906783836344781	0.364521119107206	1
MER21C	846.398713005043	-0.0769986441824439	0.155952313888457	-0.493731976541986	0.621495479160881	1
MER2B	57.1024048735531	-0.28271215214776	0.31873042830491	-0.886994547873248	0.375081835849735	1
MER3	387.489414146736	0.0373212721992015	0.210522351961773	0.177279380794579	0.859288946008095	1
MER30	150.998487721835	-0.0661323579369837	0.182798358409851	-0.361777635818309	0.717518205762408	1
MER31-int	142.67057211337	0.0442819471711578	0.26822285449072	0.165093862919462	0.868870103410988	1
MER31A	131.608567539608	-0.202888200321448	0.17847446675663	-1.13679118368293	0.255625589800136	1
MER31B	126.669443112881	-0.0628833792250818	0.185496827988143	-0.338999754912796	0.734609914794771	1
MER33	202.58957343389	-0.217563794127547	0.198489556439757	-1.09609693341009	0.27303635651763	1
MER34	48.5942010127172	0.239946259927841	0.328232710983704	0.731024824456798	0.4647639900866	1
MER34-int	36.1510394722349	0.2677552742569	0.394881322525139	0.678065178025367	0.497730368245623	1
MER34A	43.4255651895613	-0.0479365178800751	0.272037771253316	-0.17621272832528	0.86012682149645	1
MER34A1	64.2648172629525	0.259490604177006	0.249363347612718	1.04061245031092	0.298055450533817	1
MER34B	109.107610239849	0.159572215718148	0.273462948564429	0.583524080888609	0.559540551005048	1
MER34B-int	427.502832280297	-0.465798960363984	0.506670341764307	-0.91933338498164	0.357921220790294	1
MER34C	36.413426325018	-0.253237102532214	0.330707075240356	-0.765744435156591	0.443828381879191	1
MER34C2	77.6411768575924	-0.138103453708181	0.318144541589986	-0.43409028178822	0.664222882294311	1
MER34D	12.7730575094639	0.0712325313906306	0.432356470167656	0.164754170009318	0.869137478013586	1
MER39	188.297219841229	0.0313922314551514	0.168940148975222	0.185818656166543	0.852586973821525	1
MER39B	115.312630736868	-0.324924484863259	0.179469930676699	-1.81046754538834	0.0702233128733452	1
MER4-int	317.884434389549	0.029352056924213	0.241467108847001	0.121557163890222	0.903249740091116	1
MER41-int	106.144501519468	-0.174788998248085	0.215715853894848	-0.810274233869185	0.417782580680065	1
MER41A	135.994864127381	-0.225348660214988	0.15659604312362	-1.4390444082747	0.150137941069207	1
MER41B	161.189838573316	-0.103396108502874	0.143552123467029	-0.720268749814917	0.47135954163012	1
MER41C	26.8128727118935	-0.32598444330224	0.336332044436267	-0.969233971888195	0.332428464760078	1
MER41D	15.9183042497067	-0.127396794233189	0.414997740175046	-0.306981898695287	0.758857150190587	1
MER41E	29.9179962197078	0.0908205968922412	0.322663079764654	0.281471920984838	0.778348461670181	1
MER41G	19.6961751822465	0.0834286403881574	0.444733896268988	0.187592268293616	0.851196287651438	1
MER44A	211.800679236776	0.25581661999042	0.266541705038953	0.959762075330892	0.33717497340208	1
MER44B	95.743248601376	-0.0165222400445369	0.21458858771539	-0.0769949614769373	0.938627553229524	1
MER44C	86.7419441264279	-0.400022666393047	0.203683962944172	-1.96393795864376	0.0495372871712345	1
MER44D	18.0132480370072	-0.41376225102797	0.487372175717591	-0.848965680937283	0.395900389134385	1
MER45A	44.2483712117148	-0.25509610189395	0.2252175769594	-1.1326651557926	0.257354895530521	1
MER45B	24.2933921369795	-0.19959047356187	0.393976597448621	-0.506604896977158	0.612432071676588	1
MER45C	24.9456634631257	-0.340335815323494	0.274435366841422	-1.24013103427792	0.214926931840413	1
MER46C	451.561645172175	-0.0972264678723027	0.230823497761999	-0.421215642319711	0.673597623058928	1
MER47A	149.805030038809	-0.0690588172649197	0.280463645195223	-0.246230905316979	0.805503492904773	1
MER47B	26.0975451592902	-0.391571868761537	0.337668735469882	-1.15963317781448	0.246198186881994	1
MER48	26.8975625489097	-0.241656663806954	0.460856755148868	-0.52436393978622	0.60002543251347	1
MER49	327.73728599207	-0.170269855277777	0.244948987930622	-0.695123734603887	0.486977761699582	1
MER4A	363.633451527998	0.185904636979525	0.158972237279808	1.16941574302885	0.24223617003906	1
MER4A1	299.309915085885	-0.177697628799302	0.176144723788751	-1.00881607451616	0.313062850475271	1
MER4B	133.654083759245	-0.242746082683265	0.185227891990623	-1.31052661710124	0.190017745881185	1
MER4B-int	80.2803552498715	-0.12546617968535	0.272638276475189	-0.460192828781939	0.645377817884547	1
MER4C	56.0836790977372	-0.119869833410312	0.268703621794834	-0.446104271351568	0.655521927557621	1
MER4D	65.7947827080448	-0.0470343985235951	0.226408849442823	-0.207740989980487	0.835431210429331	1
MER4D0	69.4084267826645	0.374221381621794	0.223578312489818	1.67378211891118	0.0941734277965356	1
MER4D1	99.2887370564077	-0.136277488807655	0.206926899753387	-0.658577927616318	0.510166840537967	1
MER4E	51.7874025122452	0.191436170321045	0.266988646085473	0.71701989252292	0.47336182244168	1
MER4E1	93.1348913310863	-0.00400501452757839	0.197929230460015	-0.0202345783807181	0.983856243968153	1
MER50	109.720125596534	-0.195345009304418	0.146492379613633	-1.33348239560059	0.182373548883403	1
MER50-int	38.374964342485	-0.384396551854591	0.285834050329061	-1.34482421325263	0.178682008993595	1
MER50B	25.9625464941785	-0.0859449894184576	0.287643450703746	-0.298790009674079	0.765100274065647	1
MER51-int	30.020391743987	-0.283158035570919	0.27763066903918	-1.01990906318408	0.307771590794996	1
MER51A	186.004956596102	-0.206233113181036	0.375205728485714	-0.549653423505468	0.582557108787597	1
MER51B	31.5404337149598	-0.0168638539095976	0.319031279833286	-0.0528595626059303	0.95784380369189	1
MER51C	44.1115224212693	0.275960955300089	0.328438165779259	0.840221947547838	0.400783954878812	1
MER51D	9.38400408873735	-0.367833045924971	0.666582182261681	-0.551819499100518	0.581072026423161	1
MER51E	8.15142084095385	-0.28621313028355	0.596901573450026	-0.4794980328654	0.631584367310356	1
MER52-int	13.6968477875531	-0.370230865303251	0.491499683643122	-0.753267759114318	0.451289028819236	1
MER52A	175.676034309653	-0.382263946328956	0.193428880088299	-1.9762506310043	0.0481263980510278	1
MER52C	199.238673944944	-0.268735407863813	0.43769945690095	-0.613972449878154	0.539233532747302	1
MER52D	58.0750577630009	-0.160655186742786	0.251561108727529	-0.638632845734493	0.523061808593416	1
MER53	47.3582233622123	-0.271574524481674	0.374229107776364	-0.725690543141729	0.468028500486176	1
MER54A	163.658193792689	-0.256765748578074	0.204658220565503	-1.254607549448	0.209621261525078	1
MER54B	18.0371919655802	-0.224284370031021	0.415700490731254	-0.539533570519691	0.589518739494944	1
MER57-int	88.4522451813672	0.0886077084531931	0.228895972072995	0.387109076890772	0.698675458103645	1
MER57A-int	404.461705620944	-0.144679072456927	0.234278669052259	-0.617551196795704	0.536871223298314	1
MER57A1	38.5857610869257	-0.181425435896544	0.32199256460141	-0.563446041436168	0.573131193039743	1
MER57B1	49.8185461592976	-0.307354707106872	0.307072991735313	-1.00091742152238	0.316866733219592	1
MER57B2	68.420807123484	0.352075184949112	0.213659092768073	1.64783618795616	0.0993862908541031	1
MER57C1	45.7349835077269	-0.120379995300528	0.286265764437717	-0.420518309400281	0.674106856769736	1
MER57C2	12.2546982686026	-0.0951408057157113	0.447019972702509	-0.212833456054607	0.831456867380663	1
MER57D	11.5850952157461	0.471133820886671	0.530009159842458	0.888916374627775	0.374048024479111	1
MER57E1	20.2161927720683	-0.281240721313401	0.411637708981306	-0.683223900962321	0.494465371997323	1
MER57E3	20.1430932921363	0.260890106293757	0.440113768490575	0.592778788058625	0.553329205353621	1
MER57F	90.582153766336	-0.394384691852657	0.508537254342554	-0.775527630443761	0.438027945065595	1
MER58A	701.770446006041	0.0313993634832705	0.192289341604334	0.163292272058842	0.870288318242879	1
MER58B	294.473703294343	-0.273510427956073	0.141585390378519	-1.93177012984787	0.0533878844202228	1
MER58C	97.079300643812	-0.0401871746931604	0.258637732654412	-0.155380169323004	0.876521616878045	1
MER58D	18.0007545093797	-0.0176876675069052	0.415855841068812	-0.0425331707772705	0.966073669211125	1
MER5A	700.422151609716	-0.0396435216646289	0.139473624919235	-0.284236691256754	0.776228998950782	1
MER5A1	344.391737461797	0.0345672744223108	0.1295037783736	0.266920972163369	0.789530008840758	1
MER5B	537.847676021728	-0.013962716272327	0.157435954634829	-0.0886882307457237	0.929329686179911	1
MER5C	22.20990502165	-0.143135036869267	0.34448390165647	-0.415505735336235	0.677771717469422	1
MER5C1	10.6387620971428	-0.686566342759224	0.502754782063784	-1.36560877639175	0.172061790422308	1
MER6	64.6214500682383	-0.494550202730234	0.404090256429797	-1.2238607461107	0.221004763847769	1
MER61-int	65.9734702192112	-0.0836654616427923	0.17756363295091	-0.471185795494074	0.637508061437942	1
MER61A	27.610218781557	0.116467369972166	0.325026240739587	0.358332206369395	0.720094718929059	1
MER61B	8.1115552306188	-0.378064359698841	0.52556562266289	-0.71934758172214	0.471926785469629	1
MER61C	23.5300540013072	-0.113028094842617	0.31585220707365	-0.35785121114022	0.720454663897569	1
MER61D	14.1621241975571	0.127195713429324	0.527499379575493	0.241129598164997	0.80945467344851	1
MER61E	15.6537255050078	0.221409739699269	0.337668382248333	0.655701721982475	0.512016060696134	1
MER61F	7.69049719615732	0.645508862411422	0.777456765270245	0.830282648819761	0.406378995878574	1
MER63A	86.4741149300258	-0.0519217150017552	0.198696241554458	-0.261312013732905	0.793851902729254	1
MER63B	94.5375485585077	0.0425664903878403	0.306550469782557	0.138856386088834	0.889563635861697	1
MER63C	49.8467204499627	-0.250455559228603	0.33426760499439	-0.749266621971359	0.453696521362659	1
MER63D	24.323366084161	-0.468083579282232	0.406353346748095	-1.15191269624858	0.249356950470169	1
MER65-int	428.23556552742	0.184751409493664	0.360085897670627	0.513075937404962	0.607898202788336	1
MER65A	73.728558770478	-0.0706126386944394	0.22921586522373	-0.308061741823659	0.758035352023192	1
MER65B	7.9169641070447	-1.09903059411025	0.953184330339813	-1.15300950627088	0.248906482653744	1
MER65C	311.195385124592	0.0597084946087803	0.214997501800166	0.277717155356891	0.781229490376994	1
MER65D	28.5011808894701	-0.416733026325208	0.336787227924425	-1.23737776189875	0.21594687076444	1
MER66-int	50.2832985017947	-0.317309628335148	0.246234906623539	-1.28864600346966	0.19752118243837	1
MER66A	31.8659157748792	-0.251581199786988	0.450824400884965	-0.558046989677434	0.576812297474336	1
MER66B	129.543039730187	-0.171217440477504	0.204345131489974	-0.83788362966653	0.402096063667925	1
MER66C	27.0906315562442	-0.24357155142077	0.296910956449767	-0.820352183473495	0.412015365973632	1
MER67A	32.7207481456767	-0.156317442683417	0.280198956717703	-0.557880173839852	0.576926210748077	1
MER67B	81.5287995498346	0.0868592883286248	0.207391179060615	0.418818624408505	0.675348692449788	1
MER67C	59.7437117119816	-0.210678135834831	0.28133363960144	-0.748855117835516	0.453944534476105	1
MER67D	28.8081914621817	0.252099848640995	0.349777813098266	0.720742823588329	0.471067759527964	1
MER68	386.762430744935	0.0204226950528834	0.127226794748911	0.160521964678814	0.872469920658972	1
MER68-int	102.519331043272	-0.283470492789838	0.197262673776317	-1.4370204325187	0.150712187864375	1
MER68B	46.7010100525778	-0.0420409317517129	0.251173508186793	-0.167378048963857	0.867072595910327	1
MER6A	75.74150187684	-0.22982898548866	0.226222836449212	-1.01594069412288	0.30965762880216	1
MER6B	13.1356019643558	0.210002422702243	0.555526617851849	0.378024051330423	0.705412727029612	1
MER70-int	46.7926845397272	-0.201447917153814	0.244901788824508	-0.822566132002276	0.410754764971611	1
MER70A	18.217066061419	0.00230651401786629	0.359426381023339	0.0064172084733995	0.994879843577467	1
MER70B	18.8395793433131	-0.15782656273912	0.485194126338771	-0.325285394384437	0.744965083923307	1
MER72	58.0356714010537	0.0243552002119752	0.25163162953644	0.0967891049978208	0.922893876262067	1
MER73	8.16590360913976	0.0693907143754021	0.654565187478587	0.106010395454574	0.915574104286172	1
MER74A	109.854696145783	-0.14098336792491	0.189623551546308	-0.74349080995079	0.457184583407673	1
MER74B	114.574881707643	-0.285736779911771	0.157403635059334	-1.81531245961417	0.0694759053196229	1
MER75	53.6014981342661	0.315706889372202	0.389569156809471	0.810400114726246	0.417710251954583	1
MER76	70.9657573889452	-0.355981616529565	0.465567809633832	-0.764618191299659	0.44449893354732	1
MER76-int	10.1317844249814	-0.363236463493324	0.471687199691547	-0.770079119659928	0.441252961162644	1
MER77	445.789776552142	-0.197862785603028	0.118132245315732	-1.67492613954979	0.09394872422288	1
MER77B	91.9251946929349	-0.392186317556216	0.208020965736903	-1.88532110773987	0.0593864980675445	1
MER8	137.995140867512	-0.066600047638448	0.236811713656599	-0.281236289413558	0.778529172481407	1
MER82	261.107041362438	0.114541347916083	0.171926768968614	0.66622172104562	0.505269391233206	1
MER83	39.83368599236	-0.322696223803901	0.260464294617425	-1.23892691041543	0.215372566799508	1
MER83B	19.4269772752878	-0.70722406862385	0.349027772224688	-2.02626875252945	0.042737251530803	1
MER84	30.8164398206588	-0.256326568981991	0.359487173129925	-0.713033977680619	0.475824732058838	1
MER85	10.4508057983431	0.470970087849391	0.708953042166569	0.664317747209464	0.50648696461703	1
MER87	11.9678059396429	-0.469127110754067	0.474191768579931	-0.9893193889868	0.322506900627016	1
MER87B	16.5963569479476	0.00243989233533605	0.448738322468315	0.00543722747349781	0.995661741520976	1
MER89	112.508976207343	-0.0166109833898782	0.195503539347365	-0.0849651287405301	0.932289113661246	1
MER89-int	12.6166157843678	-0.305855176146953	0.458429725007482	-0.667180070275679	0.504657119718093	1
MER90	48.8835555273583	-0.213575015332256	0.285446768242709	-0.748213113944449	0.454331622199585	1
MER90a	89.4596397669072	-0.0701491077816422	0.194294540099614	-0.361045182976717	0.718065670735326	1
MER91A	66.952529350956	-0.398864162470624	0.1919992710588	-2.07742539995619	0.0377623139018426	1
MER91B	31.5293976485967	0.10270399665585	0.278615117860583	0.36862320122644	0.712408599548896	1
MER92B	137.000849259999	0.110765655734003	0.186197727042344	0.594881889770936	0.551922423738103	1
MER92C	8.1385387737852	0.641266422735696	0.527597569614447	1.21544612725247	0.224195984095396	1
MER94	23.4287858406696	-0.17563647885644	0.42700368068359	-0.41132310282493	0.680835631328944	1
MER95	9.36550497511275	0.142585750316783	0.605758955135176	0.235383644117922	0.813910979593115	1
MER96B	63.2554597111969	-0.0336668471395289	0.258653978673012	-0.13016172151015	0.896438478693114	1
MER97d	18.4601044569429	-0.124484081355751	0.365240763170853	-0.340827459331312	0.733233477270212	1
MER99	30.7187394236734	-0.404522519101822	0.381837981777063	-1.05940880270524	0.289413642466559	1
MER9a1	24.8385222430107	0.0202661665515857	0.310731995335313	0.0652207267221272	0.947998258723713	1
MER9a2	97.1634837257194	0.143034229202345	0.348741408091319	0.410144094976215	0.681700247877504	1
MER9a3	230.031288452585	-0.034991735315092	0.295003915333585	-0.11861447762659	0.905580794844201	1
MIR	4571.44336599339	-0.0997161274595712	0.124691580780146	-0.7997021678263	0.423883376653038	1
MIR3	2986.04680799133	-0.063700118520659	0.140012939534404	-0.454958796897531	0.649138881630377	1
MIRb	6618.17431860905	-0.0844515843025827	0.102600448010688	-0.823111262572512	0.410444724690885	1
MIRc	3047.93355216169	-0.0648033127190212	0.112699989083695	-0.575007267045038	0.565286382230051	1
MLT-int	50.7809769217019	0.156035858514922	0.29180572653627	0.534725141850593	0.592839933439085	1
MLT1-int	23.1396180370117	0.264512457694234	0.340480330106353	0.776880290299327	0.4372294007063	1
MLT1A	457.156015053852	-0.0862633928290517	0.20454068279885	-0.421741981344049	0.673213358226934	1
MLT1A-int	55.8563486982378	0.0577312471504673	0.238844687070259	0.241710409633207	0.809004562981972	1
MLT1A0	1232.40253810775	-0.0819534745211333	0.126836817396782	-0.646133167034294	0.518193117328856	1
MLT1A0-int	56.8280296468996	-0.170831826704367	0.284017241674749	-0.601484000397414	0.547517665153785	1
MLT1A1	303.277744891252	-0.127750171999732	0.26264659365173	-0.486395693252847	0.626686643489304	1
MLT1A1-int	20.0265431048809	-0.37439402870948	0.359732818135487	-1.04075583275939	0.297988883302698	1
MLT1B	886.714554028517	-0.0962045716395497	0.164605559000032	-0.584455180153004	0.558914111272831	1
MLT1B-int	84.4613721070576	-0.0960826830092661	0.299043719314388	-0.321299785962912	0.747983218599706	1
MLT1C	1576.57756406224	-0.160649990503993	0.15840020049312	-1.01420320178806	0.310485801154089	1
MLT1C-int	35.9543667979248	-0.590507498979428	0.25575007883828	-2.30892401543629	0.0209477980828527	1
MLT1C2	55.7436833689018	-0.147370961986986	0.305464213363066	-0.48244918893928	0.629486885380453	1
MLT1D	2371.0073981988	0.0354275583940913	0.113908900911402	0.311016594055689	0.755788006586694	1
MLT1D-int	171.69059332693	0.153718776092293	0.320718832123709	0.479294511876372	0.631729125890861	1
MLT1E	16.5316930966846	-0.678959772436948	0.396419324615226	-1.71273126782092	0.0867619899645297	1
MLT1E1A	164.075085923523	-0.149113994361368	0.170465451384825	-0.874746132720718	0.381712052771047	1
MLT1E1A-int	8.58696350929429	-0.236158187073275	0.666282464001649	-0.35444154669016	0.723008003084194	1
MLT1E2	663.397795119781	0.102789234080579	0.124466812496171	0.825836478167554	0.408896858224802	1
MLT1E2-int	9.49081863118229	-0.262022270439864	0.492970821809672	-0.531516793383416	0.595060707177191	1
MLT1E3	154.818908418445	-0.129475521302231	0.153407356406497	-0.843998125873109	0.398670452871623	1
MLT1E3-int	19.4628514799878	0.501342010496145	0.423676588947577	1.18331298819576	0.236685127212423	1
MLT1F	466.919460850717	-0.103184628850052	0.175713371755853	-0.587232649507307	0.557047467398369	1
MLT1F-int	54.6347754183815	-0.356886808629525	0.246707412067972	-1.44659945819219	0.148009138053249	1
MLT1F1	339.606579870275	-0.0490640272760913	0.143282847160294	-0.342427780076161	0.732028985256694	1
MLT1F1-int	19.8082473789464	-0.113970492254342	0.44421999811776	-0.25656317306122	0.797516007170869	1
MLT1F2	347.898556074428	-0.158911441228952	0.118185436769468	-1.34459410205442	0.178756349052136	1
MLT1F2-int	15.9691375203983	0.116095682374336	0.401685421821137	0.289021398506294	0.772565002385787	1
MLT1G	125.756500229206	-0.0899095196324764	0.20945901692969	-0.429246355446501	0.667743951526812	1
MLT1G-int	28.3152453123616	-0.589748907866895	0.336440676104453	-1.75290608346001	0.0796181292128913	1
MLT1G1	226.337062928359	-0.278626981278069	0.189799560441143	-1.46800646234621	0.142102467528639	1
MLT1G1-int	9.49598201680252	-0.559670056113153	0.578417362710569	-0.967588617137005	0.33324986436196	1
MLT1G3	134.409917905279	-0.309391446102899	0.273433214847326	-1.13150644948402	0.257841990416267	1
MLT1G3-int	11.3400667876617	-0.0536608615266323	0.510196752733549	-0.105176799419295	0.916235519980792	1
MLT1H	949.855688262561	-0.150273946496307	0.119949217780415	-1.25281305936822	0.210273747825095	1
MLT1H-int	49.2200221930565	0.0237850515517812	0.232776680320348	0.102179700814739	0.918614039815946	1
MLT1H1	187.67225891589	-0.174215403232663	0.275698977406348	-0.631904422974662	0.527449333037046	1
MLT1H2	250.873125431282	-0.0749040831342307	0.256241737078108	-0.292318043064929	0.770043464619164	1
MLT1H2-int	7.74638428645383	-0.852198997724536	0.607240111238648	-1.40339707794701	0.160498463869653	1
MLT1I	377.839114715351	-0.138085963960141	0.181117098916111	-0.762412631311522	0.445813769767793	1
MLT1I-int	35.9684695231315	-0.267448715594173	0.340335508734951	-0.785838411596536	0.431962159918501	1
MLT1J	1117.79614811842	-0.052854796115407	0.141257323661382	-0.374173846321123	0.708274980677925	1
MLT1J-int	48.8534792961468	0.270669279883519	0.296360813180542	0.913309951402475	0.361079550022705	1
MLT1J1	125.634229986511	-0.261489148454284	0.272765780169339	-0.958658187592101	0.337730968868856	1
MLT1J1-int	10.9219045585287	-0.500523403814006	0.532086739619911	-0.940680093195986	0.346868823423107	1
MLT1J2	273.747782844966	-0.219091263052571	0.231684926933631	-0.945643145422803	0.344330630110435	1
MLT1J2-int	16.2943492139467	-0.217165860688805	0.427788532986644	-0.507647690256311	0.611700439196206	1
MLT1K	1002.44885255841	-0.0679211323729859	0.16197086153313	-0.419341674978331	0.674966443268401	1
MLT1L	801.53218486987	0.188699530279198	0.184032002923624	1.0253625852103	0.305192135287851	1
MLT1M	81.0243132328278	-0.0707942971920112	0.209711200730588	-0.337579952550838	0.735679751730786	1
MLT1N2	99.295481128181	-0.155978609910356	0.183858244742846	-0.848363423291221	0.39623560617999	1
MLT2A1	119.0016382484	-0.353299458902867	0.160244139751196	-2.20475743731671	0.0274711202288155	1
MLT2A2	246.659798203224	-0.129993798688448	0.165493348070798	-0.785492590510871	0.432164812897572	1
MLT2B1	131.321535821369	-0.113786970072911	0.151695111978008	-0.750103075762966	0.453192627212232	1
MLT2B2	84.3273250032041	-0.305594871443981	0.248029502596108	-1.23209081276759	0.217915162906637	1
MLT2B3	498.717971654668	-0.192938024458914	0.136140643506923	-1.41719636024126	0.15642552565592	1
MLT2B4	198.328760652737	-0.332261555007493	0.156206110262176	-2.12707143433651	0.0334141483131409	1
MLT2C1	113.873244564701	-0.0110555925250436	0.156853944362447	-0.0704833567939939	0.943808946956696	1
MLT2C2	26.5587184368599	-0.47158513409863	0.30277925404938	-1.55752128916243	0.119346770081258	1
MLT2D	138.086596803527	-0.204732254694904	0.176253679253368	-1.16157719692534	0.245407249092161	1
MLT2E	11.276456931282	0.275999358853848	0.53202648145474	0.51876996441826	0.603921165495147	1
MLT2F	197.097644428481	-0.0824121648621437	0.16334894998871	-0.504516036790195	0.613898795718976	1
MST-int	322.236377485683	-0.204059459723428	0.134521448723559	-1.51692879953122	0.129284661470483	1
MSTA	1148.36072910597	-0.157883416226192	0.182105764729292	-0.86698746995128	0.385948875128949	1
MSTB	645.031268303666	-0.270497411496926	0.241464109651258	-1.12023858074643	0.262612107276484	1
MSTB-int	123.554375310247	-0.347444167920862	0.191355252846577	-1.81570227496933	0.0694160549061629	1
MSTB1	453.160146114731	0.0462597618605462	0.215400767260148	0.214761360643978	0.829953379681746	1
MSTB1-int	11.3443208348689	0.528507544094257	0.447014708293871	1.18230459599734	0.23708486260259	1
MSTB2	70.0095340969567	-0.249022961716738	0.277202928267526	-0.898341742899657	0.369003384643303	1
MSTC	242.310838197125	-0.0342228469643833	0.173826470327054	-0.196879375736003	0.843921933573254	1
MSTC-int	9.12593443902518	-0.443566756496269	0.578200213451791	-0.76715080032265	0.442991861070139	1
MSTD	375.957066000906	-0.0658724779216931	0.132189127564034	-0.498319938527347	0.618258556687922	1
MSTD-int	45.0830413057149	-0.208297271324724	0.233680018123014	-0.891378188849128	0.372726314853088	1
ORSL	10.5378368600111	0.279559396079206	0.492225786229524	0.567949514024135	0.570069249462618	1
ORSL-2a	51.7153490838417	-0.14463968585446	0.302233920324853	-0.478568671904847	0.632245509780589	1
ORSL-2b	14.5612792854863	-0.0222548017774667	0.50430461420048	-0.0441296810514995	0.964801033766275	1
PABL_A	41.8154666194555	0.0474646205948162	0.295015368289818	0.160888637327489	0.872181111815044	1
PABL_A-int	38.8831448524331	-0.31601417297856	0.239072450520783	-1.32183433218747	0.186223323205088	1
PABL_B	37.4690444057	-0.206810483947179	0.288892857039263	-0.715872611274259	0.474070011645849	1
PABL_B-int	63.6690292209964	-0.287096251149218	0.249595678129783	-1.1502452818912	0.250042860647311	1
Plat_L3	150.262086078022	-0.134946401121917	0.172620051909681	-0.781753913459164	0.434359210441551	1
PRIMA4_LTR	24.1506339163856	-0.166011777950648	0.398250477508535	-0.416852677714845	0.67678616889272	1
PRIMA4-int	70.8738091448783	-0.264854782970828	0.221960474986135	-1.19325201023909	0.232770690952883	1
PRIMA41-int	28.9444629174944	-0.303382165260599	0.33523988859571	-0.90497036773112	0.365481085822505	1
PRIMAX-int	8.50560248706042	-0.0511706337459094	0.558538409137019	-0.0916152459863443	0.927003737849511	1
Ricksha	8.13962058638832	-0.363158635971434	0.668565145653603	-0.543191098627199	0.586998234683538	1
Ricksha_0	12.4120279528919	-0.201338931172729	0.528538467268285	-0.380935246233515	0.703251298067102	1
Ricksha_b	8.50339762026036	-0.101997485720845	0.472797392928054	-0.215731912329656	0.829196724449134	1
Ricksha_c	34.6269646965658	0.173968154948705	0.288577725238235	0.602846788694745	0.546610617385147	1
THE1-int	22.6290183807526	-0.838302381922065	0.402131773390106	-2.08464597277379	0.0371014481734134	1
THE1A-int	1034.25187717234	0.145168219396963	0.297567379030312	0.487849911068964	0.625656155526239	1
THE1B	935.785550988155	-0.187870798479427	0.138686510218546	-1.35464363609248	0.175531123690795	1
THE1B-int	732.596904699184	-0.0956586706944307	0.107757356175282	-0.887722881200133	0.374689834725186	1
THE1C	326.701800667324	-0.215070415158463	0.127167935400511	-1.69123147655976	0.0907926014909997	1
THE1C-int	118.244019139665	-0.454283321967466	0.195049243294372	-2.32906990201368	0.0198553628579468	1
THE1D	620.021959912851	-0.205212262324081	0.16188886411827	-1.26761197221176	0.204936554377245	1
THE1D-int	217.753416612487	-0.116895420270389	0.126078858370402	-0.927161157558759	0.353842866669956	1
Tigger1	2507.19870998709	-0.00257598791373024	0.190956466862379	-0.013489922368467	0.989236925657228	1
Tigger10	254.803286577796	-0.042496460608413	0.250301789888688	-0.169780889810303	0.865182456443648	1
Tigger11a	26.8261146618843	-0.680919917227363	0.483408399120179	-1.40858106409955	0.15895908131875	1
Tigger12	80.1502308657849	-0.133684084524001	0.203294270791423	-0.657589040771148	0.510802238554274	1
Tigger12A	34.2057303420509	0.187282410602794	0.309347172663375	0.605411741734556	0.54490545122755	1
Tigger12c	32.3137776046296	-0.245951680305024	0.3269551136049	-0.752249070501579	0.451901289057709	1
Tigger13a	101.794721757605	-0.0849800515201889	0.274146792382392	-0.309980105117024	0.756576085520279	1
Tigger14a	50.1049252704441	-0.144398320651184	0.290621486301943	-0.496860443763473	0.619287467630027	1
Tigger15a	213.350093420262	0.0686822791907723	0.197648982270927	0.347496245119169	0.728218538930807	1
Tigger16a	7.25190071553928	0.397595326203438	0.763374357551853	0.520839247834482	0.602478759607874	1
Tigger16b	92.7752593284184	0.0892547029440536	0.307913085709945	0.289869794712563	0.771915850321861	1
Tigger17	17.5308561208928	-0.256143973831758	0.316169533874303	-0.810147551830819	0.417855377197301	1
Tigger17a	9.73754968020583	-0.379289868929005	0.451791389580109	-0.839524341713359	0.401175135510936	1
Tigger19b	7.24425388220222	0.23683494236795	0.562388504011171	0.421123370550344	0.673664996777376	1
Tigger1a_Art	8.4247389583001	-0.181987383831036	0.608123183919127	-0.299260723227481	0.764741120413909	1
Tigger2	411.530812249361	0.00403158672141858	0.154586714926822	0.0260797748585773	0.979193708900488	1
Tigger2a	162.745552677021	-0.132817504199821	0.192414086880632	-0.690269129215147	0.490024957573915	1
Tigger2b_Pri	52.1497497751559	-0.26601485334489	0.303730427879187	-0.875825498295816	0.381124906059181	1
Tigger3	93.5431182731484	-0.191669484905155	0.228540811857039	-0.838666334243408	0.40165657519221	1
Tigger3a	384.413365342269	-0.0760546746179934	0.153033610759984	-0.496980200887221	0.619203013422343	1
Tigger3b	502.422231829807	-0.00477756015042649	0.123478740347186	-0.0386913580183389	0.969136463554046	1
Tigger3c	134.299054544844	-0.0578827579662438	0.259297767655328	-0.223228909718901	0.823357352867505	1
Tigger3d	73.4648201590061	-0.217140003091618	0.52628206668171	-0.412592442035351	0.679905239586609	1
Tigger4	146.302262129407	-0.0232612418829209	0.191978526163293	-0.121165853013869	0.903559670150602	1
Tigger4a	137.464168710462	-0.0699707802267853	0.388760626134005	-0.179984225569867	0.857164952136691	1
Tigger4b	243.709184336137	0.297572256925691	0.323860520944149	0.918828439039682	0.358185314806624	1
Tigger5	88.4702778992312	-0.0500750506084616	0.23963413245685	-0.20896459988845	0.834475873719832	1
Tigger6a	115.253478841783	0.322170894299786	0.24702726072272	1.3041916643419	0.192168241268841	1
Tigger7	326.884031492653	0.18078921077131	0.161485540048044	1.1195380757777	0.262910656606103	1
Tigger8	41.0516061358279	-0.223512533309452	0.356838603614227	-0.626368702953136	0.531073132719403	1
Tigger9a	17.6861827737742	-0.236752721251703	0.428706080395063	-0.552249506313346	0.580777420214563	1
Tigger9b	33.8718147592594	-0.12674518302805	0.378858548251553	-0.334544868033159	0.737968439454431	1
UCON29	13.8208442637166	-0.0988714694551428	0.620752217317381	-0.15927686876806	0.873450744149588	1
X7A_LINE	7.75925426952406	0.366184431646078	0.599953012355857	0.610355184663826	0.541626548308149	1
X7B_LINE	19.9249852957162	-0.358780509368393	0.429350197077139	-0.835636065409637	0.403359672955944	1
X7C_LINE	10.8418867044429	0.400801233983898	0.446815945046016	0.897016407824525	0.369710161760931	1
Zaphod	23.4573602742189	-0.524741299366481	0.372455619874168	-1.40886932930093	0.158873810166519	1
Zaphod2	24.9172235668164	-0.164497389244479	0.417002065563443	-0.394476197671142	0.693229497005884	1
Zaphod3	26.4522274772116	-0.225488131785251	0.309128107071981	-0.729432641764747	0.465737056866533	1

## Sheet: TEs diff
genes_ids	baseMean	log2FoldChange	lfcSE	stat	pvalue	padj
LTR67B	284.751539829737	0.682305313450395	0.157890078549721	4.32139447720605	1.55046196949714e-05	0.00598082457595385

## Sheet: up
genes_ids	baseMean	log2FoldChange	lfcSE	stat	pvalue	padj
LTR67B	284.751539829737	0.682305313450395	0.157890078549721	4.32139447720605	1.55046196949714e-05	0.00598082457595385
