# Supplementary material for: Genome-wide bioinformatic analyses predict key host and viral factors in SARS-CoV-2 pathogenesis
Source: Commun Biol. 2021 May 17;4:590. doi: 10.1038/s42003-021-02095-0 (PMC8128904; doi:10.1038/s42003-021-02095-0)
Supplement: Supplementary file 11 — Supplementary Data 9 [file 42003_2021_2095_MOESM11_ESM.zip › DETE/result_series3.ods]

## Sheet: result_series3
gene_ids	baseMean	log2FoldChange	lfcSE	stat	pvalue	padj
ALINE	2.93339359801955	-1.73583342488684	1.35169793138769	-1.28418737987176	0.199076399842431	NA
Alu	0.0301652649808642	0	10.302356582084	0	1	NA
AluJb	15089.3939064946	0.104599297833388	0.245539221237154	0.425998328521051	0.670109063972607	0.948844554159051
AluJo	7220.09725919944	0.124760908038652	0.237522447437297	0.525259441306437	0.599402848309262	0.919350369892723
AluJr	7808.69859383194	0.120268607660879	0.219388541204432	0.548199131096868	0.583555178674713	0.912012884319163
AluJr4	1488.96835848173	0.064454293398527	0.18745380037771	0.343840953177022	0.730965899703099	0.965983582784763
AluSc	5056.66866377992	0.118414821175664	0.268274586182542	0.441394106168115	0.658927708319393	0.943522846877188
AluSc5	626.127318214076	0.233305604200434	0.283570322429172	0.822743375265257	0.410653943496346	0.815014339965928
AluSc8	2703.8726018849	0.239431119353385	0.301787361842556	0.79337689256284	0.427558269518586	0.828103941151118
AluSg	5502.29637875261	0.162584081574905	0.300282366680918	0.541437325714394	0.588206185787588	0.913979635568567
AluSg4	778.954692555926	0.178288100040049	0.291940908760883	0.610699270605059	0.541398689003922	0.89403026064679
AluSg7	1516.75137219367	0.212459217155979	0.313148085538561	0.678462449452904	0.497478524840294	0.870159644644518
AluSp	7180.86539696933	0.159675104724188	0.343883474838743	0.464329101010349	0.642411977458295	0.936542729481248
AluSq	2918.58104062666	0.208575359700317	0.288848884427597	0.722091622800081	0.470238148285175	0.85421367528515
AluSq10	115.695127200697	0.0529846117608345	0.337758375483188	0.15687134829754	0.875346240996253	1
AluSq2	7160.42031011693	0.18526136216428	0.300514526109641	0.616480556073647	0.53757740097731	0.89267982045417
AluSq4	114.674468913683	0.23453701813518	0.338824465594242	0.692208036759804	0.488806692386306	0.864344155340005
AluSx	15756.0759536296	0.119238899053829	0.26246376476229	0.454306136932165	0.649608499612445	0.940179118147371
AluSx1	17172.4124365046	0.130649443194379	0.228733426445549	0.571186490862456	0.567873234543649	0.904711250893461
AluSx3	3897.62568184818	0.103501931703711	0.28829445207177	0.359014649640031	0.719584130052197	0.963875772926121
AluSx4	640.570619661032	0.0854350417691783	0.276633506735538	0.3088383716686	0.757444478640079	0.976236733937817
AluSz	14175.6964135546	0.153191471198721	0.323750779123186	0.473177150688591	0.636086797949724	0.932954748550157
AluSz6	5018.18462605573	0.159806142228739	0.240306524605074	0.665009585117875	0.506044362401446	0.875520974361887
AluY	11840.1479039335	0.206387053820333	0.323572163013624	0.637839336666433	0.523578270196694	0.887095853804382
AluYa5	237.31802101241	0.677531412514363	0.585467728924605	1.15724809249326	0.247171014161043	0.665065373514353
AluYa8	3.53794200583421	0.482071895156488	1.01912044342054	0.473027401489934	0.63619362996505	NA
AluYb10	1.09497825042037	1.19806902537627	2.23109754178332	0.536986394785164	0.591277011903918	NA
AluYb11	0	NA	NA	NA	NA	NA
AluYb8	324.065276350388	0.343841218316087	0.437957912109933	0.785101053796644	0.432394321929803	0.831688158606851
AluYb8a1	0.0697913752614316	0.542922708850092	10.3002020394411	0.0527099086766604	0.957963044020255	NA
AluYb9	33.7389337813199	0.30799724880875	0.518190159318438	0.594371088045846	0.55226394154166	0.898185774022893
AluYc	178.391793709898	0.0858667955984318	0.366167207922715	0.234501598560829	0.81459559231288	0.991329078698952
AluYc3	112.383743207869	0.530121208240583	0.407124659017561	1.30211029103427	0.192878685702389	0.587476386386278
AluYc5	0.793893955353856	-1.054254974651	2.12672579502686	-0.495717396721416	0.620093811331105	NA
AluYd8	21.7097290888102	1.3566323600841	0.593944726108504	2.28410540652947	0.022365336921328	0.16783259866874
AluYe5	1.82407251825053	-0.111851024636955	1.44357483692028	-0.0774819716832821	0.938240132667084	NA
AluYe6	0.193171215208806	0.542911396845641	10.300201659509	0.0527088123895547	0.95796391751656	NA
AluYf1	2.96930146180786	1.94519364283896	0.968134035272963	2.00921935596502	0.0445138758642752	NA
AluYf4	73.0933236926777	0.749801460621386	0.57065959283996	1.313920715658	0.188872886608508	0.581519055079733
AluYf5	13.4014775099015	0.322561653250586	0.635115353887365	0.507878846380072	0.611538310535803	0.924317596499717
AluYg6	41.9449712935549	0.430831024336184	0.632335573473591	0.68133289096723	0.495660875859122	0.868748228859811
AluYh3	12.5398345578445	1.07941257370753	0.869185930831397	1.24186613636859	0.214285956168254	0.6181339473308
AluYh7	0.624491614567715	0.289557380162884	2.5267976723362	0.114594604598938	0.908766456442646	NA
AluYh9	9.24369061138671	0.0441346590019866	0.764211351730411	0.0577519018816615	0.953946250928149	1
AluYi6	0.307056259703258	1.88286858046012	10.2920298570358	0.182944337182714	0.854841693868721	NA
AluYi6_4d	0.0671250256870842	0.763859792695765	10.2405468116519	0.0745916997153544	0.940539578393442	NA
AluYj4	6.08244341390865	0.812808667855487	0.814927460821382	0.99740002261826	0.318570380376295	NA
AluYk11	9.39018364370916	-0.363591249629143	0.798641979645571	-0.455261880662097	0.648920846728113	0.939732490287724
AluYk12	6.33464942491577	0.355449813093727	0.701667076179823	0.506579010417517	0.612450238823438	NA
AluYk2	8.70582787985071	0.788947436358024	0.695944077794542	1.13363625258255	0.256947159678455	0.67400694339739
AluYk3	13.6069064636973	-0.206575529812757	0.536809412318266	-0.384820990601934	0.700370046274958	0.957481389182753
AluYk4	97.6150428012154	-0.0629159669123853	0.406881333994977	-0.154629769556256	0.877113199550453	1
AluYm1	6.6212514537833	0.545668733273304	0.717349189578033	0.760673799038211	0.446851928133047	0.839754245778748
AmnL2-1	0.213324828375687	0	10.302356582084	0	1	NA
AmnSINE1	49.0668016261869	-0.325170978158572	0.826035724977722	-0.393652439387342	0.69383765969191	0.955936137834367
AmnSINE2	0.950751009133379	0.946673347556482	2.61504577722505	0.362010239285769	0.717344378826723	NA
Arthur1	28.2085706943022	-0.223715650373645	0.494511301622369	-0.452397447014232	0.650982685814689	0.940723425300518
Arthur1A	45.6186159499579	0.316670297059098	0.496720840737728	0.637521664258701	0.523785103076231	0.887154132122455
Arthur1B	29.2506269255251	-0.190847325520115	0.389820653068634	-0.489577255637386	0.624433074181203	0.928455825362932
Arthur1C	53.4652023772034	1.2712198081032	0.443194745955072	2.86830974352767	0.0041267131013847	0.0527788949640613
Arthur2	0.550183264710048	3.67411185403914	5.21506822138403	0.704518464202193	0.481109955481053	NA
BLACKJACK	29.2042317411365	-0.184932387550254	0.401876035101895	-0.460172718443797	0.645392251480954	0.938178441256389
Chap1_Mam	0	NA	NA	NA	NA	NA
Chap1a_Mam	0.454495085264922	0	10.302356582084	0	1	NA
Charlie1	784.06518615265	0.00459352254914331	0.309216550344069	0.0148553579814277	0.988147575158489	1
Charlie10	120.541452975073	-0.169139370019718	0.405052994633571	-0.417573434243411	0.676259023363508	0.949937936219101
Charlie10a	38.9061035876183	-0.470615188843656	0.471349921072525	-0.998441217032144	0.318065455492393	0.738730042028836
Charlie10b	5.01436167472888	-0.453433757639538	1.30167599538627	-0.348346100908916	0.727580275738404	NA
Charlie11	47.2947965809322	-1.61306574883558	0.544279781421231	-2.96367016357566	0.00303993934685669	0.0431252741459403
Charlie12	27.6391986476368	-1.24935197851672	0.639742326668491	-1.95289873193606	0.0508315960013074	0.281913990671062
Charlie13a	15.1139978555944	-0.0149018735282398	0.693259108182828	-0.0214953880192077	0.982850482441817	1
Charlie13b	18.6369278404041	-0.758524828177349	0.492748297335044	-1.53937584823675	0.123712566714531	0.468040707578994
Charlie14a	96.1214085875922	0.14844389847377	0.512333407772233	0.289740813739329	0.772014530094606	0.981117582406786
Charlie15a	172.935064730145	-0.0376492359010361	0.182633399372459	-0.206146499109152	0.836676477686921	0.998194040193095
Charlie15b	0.764935419142601	2.07503210867721	2.67932324859403	0.774461278521014	0.438658058029027	NA
Charlie16	0.339378005056043	0.542560437968038	8.40191833494726	0.0645757809512729	0.948511768452637	NA
Charlie16a	47.0793804279618	-0.108261955064179	0.40022648507067	-0.270501726154036	0.786774289127939	0.986194055477436
Charlie17	8.90336847023291	-0.222598244611303	0.700611023136702	-0.317720157491541	0.750697219445403	0.973126025207004
Charlie17a	29.6185236275308	0.731907219467123	0.443975057633149	1.64853229226199	0.0992434897829224	0.416164917704336
Charlie17b	0.279853794301592	0	10.302356582084	0	1	NA
Charlie18a	210.178773846354	-0.365148561019621	0.36349187146272	-1.00455770730232	0.315109870753615	0.736678524405292
Charlie19a	43.9486532117528	-0.144948872137448	0.388145765059064	-0.373439272525339	0.708821534844117	0.960021512189047
Charlie1a	449.001385808339	-0.32650758740694	0.260632128139298	-1.25275264311403	0.210295741048725	0.61337429871953
Charlie1b	190.38353051943	-0.166844388768825	0.311659274310417	-0.535342287303942	0.592413190064124	0.916179022396429
Charlie1b_Mars	0.0470713646120365	0	10.302356582084	0	1	NA
Charlie20a	21.6266384542516	-1.38202236463676	0.601120238323836	-2.2990780820995	0.021500505856394	0.164285051105989
Charlie21a	26.4705697003981	-0.475933014593257	0.595798388393828	-0.798815545433569	0.42439737520817	0.825400196474232
Charlie22a	41.406280020485	-0.0319743751041052	0.422544067337738	-0.075671101728067	0.939680767534506	1
Charlie23a	11.2646717104535	-0.268376060821259	0.562488849325778	-0.477122455214793	0.633274925476879	0.932529992582102
Charlie24	28.5327822977891	0.238357170746927	0.46019054753122	0.517953208786316	0.604490916371242	0.9212693606095
Charlie25	15.6748474737176	0.0269708035373042	0.524775664996351	0.0513949204132622	0.959010832348871	1
Charlie26a	8.96746271104921	0.632629716929632	0.896583420173545	0.705600508212809	0.480436608131889	0.860515110486395
Charlie29a	0.82520850399952	0.489869154203234	2.661853312166	0.184033114057896	0.853987477299383	NA
Charlie29b	10.1414038656639	0.265136244205021	0.754928992202385	0.351206864411881	0.725433160691437	0.964419122230401
Charlie2a	79.153944113713	-0.535765140736409	0.454628943395332	-1.1784668541671	0.238610538902818	0.653239543896308
Charlie2b	99.2007211040056	-0.456389489038088	0.394319721161213	-1.15740974784139	0.247104993342732	0.664986422636742
Charlie3	70.1702008509322	-0.363110286433439	0.302766556470621	-1.1993077791228	0.230408291393196	0.64152818256811
Charlie30a	0.682384535046025	0.540348220892259	4.97901084352249	0.108525214721159	0.913579080177837	NA
Charlie30b	0	NA	NA	NA	NA	NA
Charlie31a	0.0376358455226381	0	10.302356582084	0	1	NA
Charlie32a	0	NA	NA	NA	NA	NA
Charlie4	2.57306739664892	0.698722465587665	1.21802472972121	0.573652117677112	0.566203236244203	NA
Charlie4a	160.601730696391	-0.23005471529981	0.302247917691544	-0.761145741075343	0.446570022331033	0.839754245778748
Charlie4z	148.580637351419	-0.130422052304357	0.243525548930352	-0.535557985095259	0.592264072720733	0.916111904993336
Charlie5	47.2194381821441	-0.310757640283458	0.481472972404585	-0.645431120944265	0.51864784122078	0.884607454910957
Charlie6	230.603475000378	-0.826019561448798	0.332427573851403	-2.48481060664971	0.0129620375056136	0.117913567474548
Charlie7	61.7655993674457	-0.108705080083129	0.397015340440355	-0.273805742525106	0.784233910314135	0.985909355317185
Charlie7a	16.8918707957537	-0.152206930923085	0.501441281603774	-0.303538891804594	0.761479213238316	0.978012052706905
Charlie8	502.661849181715	0.270905710066828	0.274159874938249	0.988130411599606	0.323088783431143	0.743444554335146
Charlie9	126.067027389758	-0.744505204607109	0.470949279271702	-1.58086069429482	0.113909893205244	0.448863241575263
Cheshire	79.4624353728361	-1.26240681033586	0.511367544493937	-2.46868778421433	0.0135609479371488	0.121431040783738
Cheshire_Mars	8.20731402574012	0.672859194547832	0.817204595579726	0.823366875550308	0.410299393987416	0.814756627929008
CheshMITE	0	NA	NA	NA	NA	NA
CR1_Mam	165.704114242741	-0.00793448782334739	0.241406399899227	-0.0328677608657417	0.973780042000484	1
CR1-11_Crp	0	NA	NA	NA	NA	NA
CR1-13_AMi	0	NA	NA	NA	NA	NA
CR1-16_AMi	0.0261043728480118	0.428708807391523	10.2965095017444	0.0416363241658633	0.966788615841143	NA
CR1-3_Croc	1.03404080964583	-0.37041222838651	1.74834872597406	-0.211864042272312	0.832213103878423	NA
CR1-L3A_Croc	0.0392629186026564	0	10.302356582084	0	1	NA
CR1-L3B_Croc	0	NA	NA	NA	NA	NA
DNA1_Mam	1.65486827096869	-2.14299926069948	1.8033400197012	-1.18835008222939	0.234695514113877	NA
ENSG00000000003.10	957.946071745777	-0.438906362895787	0.218508359058101	-2.00864792902079	0.0445744845457904	0.262126307108394
ENSG00000000005.5	0	NA	NA	NA	NA	NA
ENSG00000000419.8	1142.22111364505	-0.171149197034269	0.253418448772156	-0.675362026180447	0.499445785374437	0.871246824064393
ENSG00000000457.9	267.198021090381	0.224261598914502	0.245406500829652	0.913837238037032	0.360802376266506	0.77513296382412
ENSG00000000460.12	426.97797775298	-0.349054716351005	0.226284983266797	-1.54254476506494	0.122941268565557	0.467250311760015
ENSG00000000938.8	0	NA	NA	NA	NA	NA
ENSG00000000971.11	1526.76761686459	-0.823828347428155	0.339141646195376	-2.42915712850422	0.0151339718724697	0.130408227209067
ENSG00000001036.9	1466.98850359979	-0.347870476775273	0.132660010834029	-2.62227083043505	0.00873459891552898	0.0898741647778322
ENSG00000001084.6	2609.78429346014	-0.55868848861768	0.310896969906881	-1.7970213372778	0.0723322324346579	0.34849412012765
ENSG00000001167.10	740.156222676898	-0.232982442872435	0.236634309566687	-0.9845674674102	0.324836576240949	0.745278867667379
ENSG00000001460.13	399.211670087341	0.143272661612567	0.178675370081511	0.801860164314792	0.422633851527697	0.824965384578983
ENSG00000001461.12	1173.62886815417	-0.219197868514319	0.189717487222488	-1.15539095379889	0.247930364706036	0.665506754449812
ENSG00000001497.12	1809.22880521115	-0.00811781807221195	0.266154979832088	-0.0305003426099084	0.975668020146297	1
ENSG00000001561.6	135.580247223758	-1.06685620764398	0.757644080022374	-1.40812320161265	0.159094591893943	0.535832240579078
ENSG00000001617.7	1640.85555576285	0.492997310925255	0.289040767069202	1.70563244736762	0.0880765341878004	0.387763594158136
ENSG00000001626.10	1905.63229783144	0.263629649052362	0.710740880298785	0.37092230988815	0.710695397742285	0.960843218573275
ENSG00000001629.5	1469.88576451024	-0.0820212855730219	0.383798300641508	-0.213709350551906	0.83077371911372	0.996291012536827
ENSG00000001630.11	3140.48858115076	-1.29608053854763	0.484502149378588	-2.67507696345611	0.00747120965700328	0.0802922531603257
ENSG00000001631.10	710.383496865497	-0.206865150930536	0.352850704536882	-0.586268209955957	0.557695290550268	0.900440773840153
ENSG00000002016.12	235.949899293972	-0.42631697921368	0.208488817988928	-2.04479541553312	0.0408750319360297	0.247433832721275
ENSG00000002079.8	122.063864454487	-1.8779012017556	1.04675784236767	-1.79401684491607	0.0728104802221541	0.349038762963823
ENSG00000002330.9	976.819107799297	0.522305697168923	0.61266183967637	0.852518736020548	0.393926244575782	0.803126704477066
ENSG00000002549.8	1723.6083917246	2.34995095465116	0.161979894109991	14.5076706437124	1.08337447776267e-47	4.91039482045929e-44
ENSG00000002586.13	0	NA	NA	NA	NA	NA
ENSG00000002587.5	509.092043182961	0.361814934803997	0.268364317856208	1.34822295934984	0.17758668224078	0.564355223317326
ENSG00000002726.15	12.97075216759	0	10.302356582084	0	1	1
ENSG00000002745.8	0.885755353868952	0	10.302356582084	0	1	NA
ENSG00000002746.10	189.367244495754	0.135902366793825	0.230931228586224	0.588497136683627	0.556198655196829	0.899951208612118
ENSG00000002822.11	632.168802280463	-0.0657222114413666	0.40805857721281	-0.161060727825582	0.872045571013679	1
ENSG00000002834.13	12027.4255364032	0.0185276877599849	0.179276841186709	0.10334679949369	0.917687733814745	1
ENSG00000002919.10	500.456215093579	-0.00058061649168645	0.345347345956898	-0.00168125366673273	0.998658554288479	1
ENSG00000002933.3	3.34093049744789	-2.56440635033876	10.2129566235976	-0.25109343404177	0.801741872203434	NA
ENSG00000003056.3	2887.2266711206	0.105764614725602	0.276322360797813	0.382758074374555	0.701899150239278	0.957897140215536
ENSG00000003096.9	59.8564626676293	-0.960784838180989	0.702859985567091	-1.36696476952774	0.171636348541936	0.55547429472783
ENSG00000003137.4	504.520692325135	0.243535427816944	0.418126743544412	0.582444035395876	0.560267627615869	0.901225884218243
ENSG00000003147.13	336.945558183773	0.480455904272097	0.247140000922914	1.94406369862383	0.0518877701613997	0.285254516805725
ENSG00000003249.9	1015.59064655897	-0.0495377336197829	0.415977194900038	-0.119087618809697	0.905205939695712	1
ENSG00000003393.10	1030.42168813722	-0.00838173164412524	0.229182450429659	-0.0365723100892394	0.970826022102399	1
ENSG00000003400.10	317.353032324558	0.979286827225637	0.173477373213281	5.64504067064502	1.65142205098108e-08	1.36713615453365e-06
ENSG00000003402.15	4059.55098103763	0.636593042466231	0.0923210808111186	6.89542449972665	5.370419057177e-12	8.04675186005115e-10
ENSG00000003436.10	1640.30086596966	0.09118414058276	0.309351827791768	0.294758693470977	0.768178223003462	0.97931163911753
ENSG00000003509.11	536.826487071986	0.0669576095470871	0.151575972519108	0.44174289918309	0.658675262679507	0.943522846877188
ENSG00000003756.12	1517.65076472808	-0.17587874847986	0.136527148315668	-1.28823278483196	0.197664942756849	0.593715277034738
ENSG00000003987.9	28.3339655500964	0.0455972442244783	1.00067367767154	0.0455665470591555	0.963655733042827	1
ENSG00000003989.12	297.523112468253	-1.10392067515842	0.361232451762306	-3.05598422780909	0.00224323055731736	0.0343494679089221
ENSG00000004059.6	2708.1518895471	0.22577284971691	0.361170552891272	0.625114223486756	0.531896093393359	0.891065495163509
ENSG00000004139.9	37.9895326574369	1.00500229701371	0.733732529111657	1.36971206419114	0.17077680123974	0.554575495118805
ENSG00000004142.7	1661.24151316005	0.0040943818976748	0.167165048005643	0.024493050111388	0.980459327261232	1
ENSG00000004399.8	1094.0856624819	0.332582507024728	0.669140302898482	0.49702955506356	0.619168209708103	0.926706385382012
ENSG00000004455.12	2980.72134639654	0.410896124688817	0.202871476868626	2.02540116053329	0.042826188389294	0.255155700130759
ENSG00000004468.8	376.729718771158	1.41675266292585	0.17679807776582	8.01339404154853	1.11585402907355e-15	2.66189915093467e-13
ENSG00000004478.5	4941.39854200414	0.194885164522075	0.265495692638916	0.734042660297041	0.462922738418126	0.85016098536473
ENSG00000004487.11	2265.10755687192	0.152383997894606	0.132711730201455	1.14823307377041	0.250872359165439	0.668585344596712
ENSG00000004534.10	1200.66330759685	0.0106693934136193	0.182172195225937	0.0585676282837054	0.953296495292068	1
ENSG00000004660.10	377.493639761784	-0.451100412475831	0.266516067900023	-1.69258242488048	0.0905349787401984	0.393486810916553
ENSG00000004700.11	1643.6577638884	-0.439888604332283	0.272722079245655	-1.61295559768761	0.106754154832477	0.4335691817009
ENSG00000004766.11	458.916004158761	-0.862860712898012	0.390455131043759	-2.20988442536643	0.0271131844138916	0.189933998443941
ENSG00000004776.7	8.65415812115425	-5.00462961317109	1.86023780246249	-2.6903171231905	0.00713841481368713	0.0780105247571716
ENSG00000004777.14	127.56784334149	-0.448438510122203	0.528604723762731	-0.848343743374282	0.396246562926841	0.805132778662972
ENSG00000004779.5	1307.55325077628	0.23016259195376	0.239817045504217	0.959742421435647	0.337184867337723	0.756535141331514
ENSG00000004799.7	768.617058243472	-0.764139229504417	0.656028169682539	-1.16479636823247	0.244101429318507	0.661024482979019
ENSG00000004809.9	0.21382310595773	0	10.302356582084	0	1	NA
ENSG00000004838.9	11.4568920435953	-0.826646189213754	1.74203797903991	-0.47452822450481	0.635123275894547	0.932656475930682
ENSG00000004846.12	2.29907923128935	-6.89730071013997	10.2014638885651	-0.67610891784572	0.498971495080422	NA
ENSG00000004848.6	42.0728169235993	-0.258426425280647	0.420482219885566	-0.61459536945695	0.538821973207264	0.893099265577204
ENSG00000004864.9	890.915864096042	-0.0828705263784279	0.227430389672587	-0.364377542059044	0.715576103322517	0.962307446626967
ENSG00000004866.14	493.990276999067	0.0950635496446248	0.187406789592589	0.507257767188089	0.611973967188597	0.924359578866055
ENSG00000004897.7	2503.70585234427	-0.491785151051588	0.314933488271785	-1.56155242095811	0.118393465482042	0.459040532333066
ENSG00000004939.9	0	NA	NA	NA	NA	NA
ENSG00000004948.9	0.562439802362417	-3.67886854483815	10.2064506888146	-0.360445433677535	0.718514055529256	NA
ENSG00000004961.10	848.889814328271	0.112368727636915	0.130103033455959	0.863690297236249	0.387758045153379	0.797962923794638
ENSG00000004975.7	861.573925323914	-0.0364590822315786	0.246404695895747	-0.147964234606163	0.882370994144237	1
ENSG00000005001.5	556.746836014441	0	2.07027813620257	0	1	1
ENSG00000005007.8	1982.79616395215	0.214901628786594	0.145060783174713	1.4814591792722	0.138484254926975	0.496287713347709
ENSG00000005020.8	1006.11369769073	-0.408240536026548	0.312525096322029	-1.30626481146939	0.191462519206918	0.585793619022047
ENSG00000005022.5	8465.5949785052	-0.363510654178111	0.191919178273711	-1.89408196433438	0.0582141312732404	0.306631502957329
ENSG00000005059.11	401.315515501305	0.0389629578394639	0.239112484170039	0.162948237415142	0.870559190381012	1
ENSG00000005073.5	7.31382659161864	-5.05516301989063	1.84683274757434	-2.73720672677597	0.00619633412631793	0.0706537973019774
ENSG00000005075.11	1076.74474943821	0.630865168927461	0.403696560445616	1.56272118898186	0.118118188297867	0.458783588422317
ENSG00000005100.8	1098.69284819206	-0.119680087243681	0.158322224160036	-0.755927273499553	0.449692800798696	0.840982314697858
ENSG00000005102.8	0.710000757250229	0	10.302356582084	0	1	NA
ENSG00000005108.11	302.84064712612	-0.619977527176879	0.536186505125637	-1.15627215763591	0.247569853033528	0.665348567372942
ENSG00000005156.7	842.077004724917	0.170724954795228	0.203673893107507	0.838226992131546	0.401903230204548	0.809072347724678
ENSG00000005175.5	1057.5435763441	-0.089005306657983	0.336815004193754	-0.264255765181953	0.791582843302979	0.987040887638263
ENSG00000005187.7	234.488132849121	-1.33155930926348	0.168844555636725	-7.88630290293979	3.11270549588967e-15	7.23504495390765e-13
ENSG00000005189.15	117.683766902809	-0.239241895583988	0.351219778821385	-0.681174324483747	0.4957611922768	0.868840059543586
ENSG00000005194.10	1264.64861594375	0.345197946119742	0.232211549098456	1.48656665639563	0.137129299778947	0.493480390034203
ENSG00000005206.12	618.979877121808	0.168105827592413	0.350599903920895	0.479480529550692	0.63159681635565	0.931569336196546
ENSG00000005238.15	930.010364580169	0.340522633654621	0.238625336767676	1.42701792805075	0.153574727082446	0.525837545232247
ENSG00000005243.5	120.786648227388	-0.694492006953303	0.458593539797925	-1.51439553042837	0.129925552202935	0.479704767232628
ENSG00000005249.8	107.327348569564	-1.19657954451149	0.41181999573802	-2.90558874482796	0.00366562884553728	0.0491827897450713
ENSG00000005302.13	728.188775488963	-0.052372688407515	0.124112219019117	-0.421978503175806	0.67304070827784	0.948844554159051
ENSG00000005339.8	1534.56827599076	-0.121197175304292	0.286788394284824	-0.4226013943365	0.672586109130745	0.948844554159051
ENSG00000005379.11	1.37727009884498	-1.39892002636497	4.44660997571196	-0.314603716990264	0.753062556627317	NA
ENSG00000005381.6	0	NA	NA	NA	NA	NA
ENSG00000005421.4	21.0379039822352	0.129575175760559	0.626824083123794	0.206716970916015	0.836230902789119	0.998194040193095
ENSG00000005436.9	364.604856938877	-0.838463526289612	0.273266664314973	-3.06829787816043	0.00215281906698295	0.0332458344841574
ENSG00000005448.12	917.59417111309	-0.247959898938835	0.465290605706657	-0.532914045324959	0.5940930821434	0.916516982578271
ENSG00000005469.7	407.867138339808	-0.377100536430106	0.318702377610248	-1.18323728632886	0.236715119535282	0.650150752488209
ENSG00000005471.11	1.19980786370268	-5.93418605428231	10.2020339705144	-0.581666956945359	0.560791032667488	NA
ENSG00000005483.15	1340.64521665161	-0.0719703908986847	0.387508950405509	-0.18572575116877	0.852659833139655	1
ENSG00000005486.12	262.558648783139	0.378280003710251	0.312160477562631	1.21181261210223	0.225584119380086	0.635137277760533
ENSG00000005513.9	18.3184026846187	1.95131928198177	0.610809905916412	3.19464249528528	0.00140004151281979	0.0238335705421811
ENSG00000005700.10	2132.86990290294	-0.266099229092179	0.338461454801649	-0.786202462103471	0.431748883898573	0.831485794038786
ENSG00000005801.12	507.978304909075	0.0933296865075873	0.162893621075185	0.572948688177976	0.56667943704448	0.90399672770596
ENSG00000005810.13	1054.9540448472	0.17092036732969	0.446440664941488	0.382851251581421	0.701830058023539	0.957897140215536
ENSG00000005812.6	419.546722214849	-0.707211857066658	0.351594632207429	-2.01144099563336	0.0442788968153742	0.261065495695198
ENSG00000005844.13	10.0756178469853	-0.767909662354995	1.31376596356185	-0.584510242808435	0.558877076015722	0.900630888875132
ENSG00000005882.7	411.623774053305	-0.818847950432628	0.364257321145643	-2.2479931161225	0.0245766288754679	0.178326293724467
ENSG00000005884.13	18073.0408174489	1.17977142095322	0.176600477143119	6.68045432287885	2.38202619388165e-11	3.19897295519069e-09
ENSG00000005889.11	699.490287073925	-0.427323287308974	0.269483730125636	-1.58571089657157	0.112804906194512	0.44687166099783
ENSG00000005893.11	2996.36961104361	-0.204737925659411	0.229856872209768	-0.890719184034517	0.373079840347683	0.785658497700922
ENSG00000005955.8	1342.58216411701	-0.222566120862869	0.185684358842352	-1.19862611073144	0.230673360639386	0.64188655704595
ENSG00000005961.13	37.8669007565796	0.180104348860438	1.12002806258627	0.160803425268253	0.872248227373603	1
ENSG00000005981.8	42.5860222964316	0.16863596154443	0.410600333117934	0.41070585662675	0.681288231971007	0.95176543394893
ENSG00000006007.7	2429.36671579981	0.175253303581577	0.148572841533909	1.17957832516502	0.238167967782998	0.652559355584971
ENSG00000006015.13	672.477571936136	0.479083979359379	0.498403784178393	0.961236640988067	0.336433196974278	0.756073852519989
ENSG00000006016.6	67.8267623299899	0.475319701237236	0.383880112121505	1.23819829740695	0.215642542710309	0.620362622350455
ENSG00000006025.7	377.20375906128	-0.0311059322810527	0.271032015381037	-0.114768479426025	0.908628633701666	1
ENSG00000006042.7	563.920223337796	-0.45178509520961	0.195773088311651	-2.30769764683088	0.0210159590587578	0.161646349983737
ENSG00000006047.8	17.770109306802	0.223100630333847	0.991774061975151	0.224951063843649	0.82201734394271	0.993544963045422
ENSG00000006059.3	0.557945781482553	0	10.302356582084	0	1	NA
ENSG00000006062.9	1012.07804102682	0.67376523850165	0.275109644820815	2.44907894428961	0.0143222053442697	0.126110530787572
ENSG00000006071.7	82.9062759447935	-0.527151545108981	0.25670253501356	-2.05355021165309	0.0400192451946777	0.24421033839768
ENSG00000006074.4	0	NA	NA	NA	NA	NA
ENSG00000006075.11	25.762192203719	5.8234643580194	6.18347721773022	0.941778250807081	0.346306182507083	0.764835069905399
ENSG00000006114.11	1098.0183107283	-0.114147356620764	0.179987430698543	-0.63419626680458	0.525952743606811	0.888183796191889
ENSG00000006116.3	0	NA	NA	NA	NA	NA
ENSG00000006118.10	3818.95521401843	1.68527547901678	0.364814154550128	4.61954520677792	3.8458208414049e-06	0.000187937282627145
ENSG00000006125.12	4235.13260722666	0.391845958193203	0.442108327880043	0.88631209475774	0.375449373372638	0.786633794443955
ENSG00000006128.7	3.22964860090549	0	10.302356582084	0	1	NA
ENSG00000006194.6	810.777287912408	-0.30034636621687	0.17535991253958	-1.71274244989761	0.0867599318566107	0.384334756761086
ENSG00000006210.6	371.241698122462	0.0179768900419459	0.704573347124288	0.0255145757575397	0.979644522499098	1
ENSG00000006282.15	2349.99548977059	-0.0328428239942467	0.223755588972323	-0.146779904560548	0.883305746709399	1
ENSG00000006283.13	222.346097458871	1.25896947293126	0.285076117715315	4.41625725445197	1.00424559620638e-05	0.000450667640079745
ENSG00000006327.9	4939.16783215179	1.11285153211509	0.513685608197802	2.16640589955281	0.0302801835414516	0.204766776429138
ENSG00000006377.9	1.8905886723521	0	10.302356582084	0	1	NA
ENSG00000006432.11	833.73695447348	-0.0963731899994692	0.439540774251573	-0.219258816576388	0.826448440937966	0.995186588733561
ENSG00000006451.3	1712.71020034486	0.379618114612337	0.188245432197577	2.01661262204706	0.0437359547803381	0.258959131341453
ENSG00000006453.9	2397.35494431694	0.217307931248052	0.211215899847921	1.02884267427082	0.303553609947478	0.726620933238418
ENSG00000006459.6	303.060871539417	0.477015303604918	0.302950181170729	1.57456682072784	0.115356466429093	0.452988369637314
ENSG00000006468.9	177.110149685006	-0.258138776762713	0.377026683949673	-0.684669780023238	0.493552322837957	0.867316430459646
ENSG00000006530.11	393.509894390456	-0.118757523308545	0.420190959330618	-0.282627507021406	0.777462392107417	0.983309314548194
ENSG00000006534.11	3469.97873376355	-0.240982554678665	0.286188386142929	-0.842041698220111	0.399764613477554	0.807996927797999
ENSG00000006555.6	151.968812354036	0	2.04932212192835	0	1	1
ENSG00000006576.12	426.480266883326	-0.729127734465297	0.371361581214053	-1.9633903218573	0.0496008375224327	0.278065301262123
ENSG00000006606.4	13.8169073069383	0.826436583466723	1.02650323013977	0.805098863014973	0.420762631870433	0.823626270331565
ENSG00000006607.9	779.03775430537	-0.272756964502258	0.20039900061055	-1.36106948473424	0.173491731972475	0.558091749584984
ENSG00000006611.11	243.782186592642	-0.784484949117471	0.311988126213237	-2.51447053014221	0.0119211265243617	0.110914458063006
ENSG00000006625.13	1178.35628745739	0.0335797971047231	0.19759068032671	0.16994625986003	0.865052400132729	1
ENSG00000006634.3	498.473893036883	-0.902737406537037	0.307615248944927	-2.93463152309025	0.00333943993371264	0.0460761385070092
ENSG00000006638.7	6.49422853805377	6.69155295008491	2.42344741724569	2.76117109142399	0.00575944959311345	0.0668066673852507
ENSG00000006652.9	957.316651843193	-0.00447078908213091	0.208268441009574	-0.0214664740392684	0.982873547138012	1
ENSG00000006659.8	0	NA	NA	NA	NA	NA
ENSG00000006695.6	372.496118156775	0.00170083424721507	0.183746260202119	0.00925642919395566	0.99261454352427	1
ENSG00000006704.6	406.472020744101	-0.237358080487123	0.178373041455963	-1.33068359741863	0.183293142387123	0.573245587627833
ENSG00000006712.10	2304.84332635908	0.215350694228618	0.342459076232526	0.628836287820847	0.529456240484303	0.889541436380355
ENSG00000006715.11	1444.59379089611	-0.460885835734546	0.194188797060577	-2.37339044636428	0.0176256209080419	0.144332659016621
ENSG00000006740.12	171.430688633545	0.499362843632223	0.29097945719833	1.7161446668445	0.0861355677099177	0.383064946035045
ENSG00000006744.14	2520.89352354604	0.225143660066699	0.19285412871177	1.16742981636233	0.24303683591791	0.659161840856419
ENSG00000006747.10	63.556026459564	-1.56890312042693	1.9810391894144	-0.791959658754001	0.428384198959641	0.829077195596497
ENSG00000006756.11	788.3127065136	-0.0654341526518029	0.171394879764535	-0.381774255693621	0.702628815961996	0.958141973168238
ENSG00000006757.7	395.241839545816	0.259658317357676	0.235885577866541	1.10078080951853	0.27099206587675	0.69198396540077
ENSG00000006788.8	0	NA	NA	NA	NA	NA
ENSG00000006831.9	2308.63122060532	0.0877635057845095	0.100106902165481	0.876697848859941	0.380650775490127	0.792057679287961
ENSG00000006837.7	58.3709865471606	0.143693042148906	0.725427528923108	0.198080492426607	0.842982087221834	1
ENSG00000007001.8	0.77486394607036	-0.572126283240382	5.70615907480805	-0.10026469219308	0.920134187748817	NA
ENSG00000007038.6	12.6070213831749	0	2.86212453580576	0	1	1
ENSG00000007047.10	658.773085062192	-0.1647593169829	0.239195741050293	-0.688805395361356	0.49094573990321	0.865925310287499
ENSG00000007062.7	207.94915660198	3.31158577527474	3.89229355776276	0.850805759157125	0.394877261932652	0.803583427863843
ENSG00000007080.6	1278.42795071707	0.284758294858233	0.463705982376562	0.61409234661758	0.539154305393024	0.893171377629343
ENSG00000007129.13	0	NA	NA	NA	NA	NA
ENSG00000007168.8	3315.53895449073	0.239251680684072	0.129167487232936	1.85225930928434	0.0639885957700711	0.322881503287333
ENSG00000007171.12	6.75509936054928	-1.70545741934045	2.89633563812722	-0.588832798550656	0.555973441497249	0.899951208612118
ENSG00000007174.13	3.14633914046027	0	4.35687177012042	0	1	NA
ENSG00000007202.10	5261.43928665238	-0.0555354152312592	0.154629191769333	-0.359152205322936	0.719481229089914	0.963875772926121
ENSG00000007216.10	0.428884785860225	-4.02418827994166	10.2052616198978	-0.394324852201286	0.693341217242941	NA
ENSG00000007237.14	17.1211435764591	0.378399866217048	1.38036218696853	0.274130854778098	0.783984063035567	0.985909355317185
ENSG00000007255.6	502.578766619458	-0.0174262130455003	0.491400625948514	-0.0354623338378209	0.971711080714613	1
ENSG00000007264.9	1.45387490461507	0	10.302356582084	0	1	NA
ENSG00000007306.10	9.68370485148437	-5.76252827124115	3.885269833703	-1.48317324610347	0.138028387422687	0.495437470594597
ENSG00000007312.8	0.188740030286817	-3.56413532128695	10.2069130290474	-0.349188369798386	0.726947896902419	NA
ENSG00000007314.7	2.323498945131	0.813643280663313	7.22709228865716	0.112582384196244	0.91036165162178	NA
ENSG00000007341.14	195.350605796041	-0.0450907176105403	0.22498947408641	-0.200412565048366	0.841157933346543	0.999662723676271
ENSG00000007350.12	0	NA	NA	NA	NA	NA
ENSG00000007372.16	37.5630170047634	0.734982412633495	0.428833439365787	1.71391114862796	0.0865450452217109	0.384092980203233
ENSG00000007376.3	770.000075422956	0.128542844270726	0.545675178442437	0.235566595932833	0.813768996613062	0.991107880464518
ENSG00000007384.11	804.566909057024	0.373870519950518	0.231597454927327	1.61431186740733	0.106459797273335	0.433364929349984
ENSG00000007392.12	956.597378486576	0.072851821645735	0.228143966815875	0.319323901755992	0.749480909707245	0.972781028818546
ENSG00000007402.7	30.8585617728219	0.883968574249047	0.58612490885786	1.50815732430068	0.131514266658677	0.482955976204539
ENSG00000007516.9	46.0424744789363	0.501589704294372	1.02727573094297	0.488271735801589	0.62535737871013	0.928455825362932
ENSG00000007520.3	1274.99152707217	0.26814885132356	0.511805618218066	0.523927135183008	0.600329220587142	0.919515155476283
ENSG00000007541.10	811.323091042596	0.239936791170749	0.415747497936079	0.577121431546509	0.563857427590944	0.902999117666229
ENSG00000007545.11	600.330362963567	0.304028605140333	0.293441088521142	1.03608055256525	0.30016456413689	0.722898983501835
ENSG00000007866.14	518.350436187508	0.0744276247193611	0.268892359759858	0.276793378531955	0.781938765775927	0.985509198715159
ENSG00000007908.11	3.30985789494733	-4.74632113903273	3.61970562260416	-1.31124506628195	0.189774981149703	NA
ENSG00000007923.11	1528.73435908411	0.203375146934789	0.195790400191166	1.03873911456444	0.298926084580301	0.721260002314573
ENSG00000007933.8	0.860242913015941	0	10.302356582084	0	1	NA
ENSG00000007944.10	133.262901535205	-0.0327518959687225	0.469016664164352	-0.0698309857008528	0.944328184346287	1
ENSG00000007952.13	13.7107187857472	-0.0840707585676318	1.14374014312404	-0.0735051218347544	0.941404168467902	1
ENSG00000007968.6	150.301538369289	-0.54686989056979	0.415096234406729	-1.31745326803891	0.187686735668103	0.579852031843712
ENSG00000008018.8	3454.3752346365	0.210663090445453	0.333299780400537	0.632052893021089	0.527352315343937	0.888432900095712
ENSG00000008056.8	4.48290127585334	-3.66365284792055	3.84263556803907	-0.953421885331205	0.340376357135672	NA
ENSG00000008083.9	736.960883023474	0.16125923451157	0.282158158212506	0.571520722750531	0.567646717271224	0.904513071016168
ENSG00000008086.6	141.620202771456	0.810519287509187	0.757284514028676	1.07029692604872	0.284485677628374	0.706537717178413
ENSG00000008118.5	3.76840646725603	0	3.72906890141625	0	1	NA
ENSG00000008128.18	488.305676905681	0.782800329774383	0.317628029103221	2.46451905388989	0.013719726874738	0.12217025944941
ENSG00000008130.11	967.94492463945	0.236268037548668	0.145486128109152	1.62399013994933	0.104377912927696	0.429011915978037
ENSG00000008196.8	0	NA	NA	NA	NA	NA
ENSG00000008197.4	0	NA	NA	NA	NA	NA
ENSG00000008226.15	9.28555360962155	1.33963672013246	0.899130377623404	1.4899248801641	0.136243988812622	0.492346724571027
ENSG00000008256.11	1428.20954746574	-0.295669763426555	0.267749039246021	-1.10427945608753	0.269471931693262	0.689679265909284
ENSG00000008277.10	55.4763687492983	-0.576889672915943	0.445500486725519	-1.29492489931077	0.19534613807091	0.590620861873817
ENSG00000008282.3	2064.84206981348	-0.639410227737342	0.314871086367957	-2.03070480402932	0.0422849487365356	0.253174865914749
ENSG00000008283.11	861.944838813009	-0.361778722172753	0.176495376510167	-2.04979149780682	0.0403847816459922	0.245449578022742
ENSG00000008294.16	3248.50402571909	0.00159274916126328	0.337347231530282	0.00472139390039816	0.996232886697214	1
ENSG00000008300.10	520.732704583606	0.199281265334249	0.328703330680912	0.606264819165161	0.5443389161859	0.895378747092213
ENSG00000008311.10	87.5723434927622	-0.0713937236532852	1.58789166766179	-0.0449613314983978	0.964138130760095	1
ENSG00000008323.11	143.743252804086	-0.356538366897148	0.549708826259783	-0.648594946752144	0.516600222607432	0.882677787725659
ENSG00000008324.6	208.296566935421	-0.306656246930093	0.332117401957028	-0.92333688365348	0.355831672364674	0.771979261663393
ENSG00000008382.11	159.933246440295	-0.081295014775465	0.45064864180177	-0.180395561496499	0.856842038579676	1
ENSG00000008394.8	8163.16846736365	-0.299825722054756	0.188338584325836	-1.59195059858813	0.111395805105547	0.444625526403097
ENSG00000008405.7	385.828046814967	-0.0764274736323271	0.568645234436174	-0.134402733029332	0.893084120599434	1
ENSG00000008438.4	1.36387848754117	-4.18226942967946	5.18963302193471	-0.805889243420973	0.420306714011452	NA
ENSG00000008441.12	418.242306031963	-0.528771649011249	0.333469441322849	-1.58566748099511	0.112814759646281	0.44687166099783
ENSG00000008513.10	1539.68604401857	0.55186771574258	0.213405862161434	2.58600073190638	0.00970967243682999	0.0965111629823068
ENSG00000008516.12	35.6830269329101	0.310402054448283	0.677699394832093	0.458023213264324	0.646935764023331	0.93881568181841
ENSG00000008517.12	878.013027862184	0.47721106897546	0.49078241078258	0.972347538320536	0.330877681533189	0.750412160034601
ENSG00000008710.13	1186.47658150776	0.194551619951551	0.354761549784345	0.548401088195201	0.583416529415194	0.911918413509567
ENSG00000008735.10	111.240786352904	1.10902823097856	0.475639459936123	2.33165732533524	0.0197187254991446	0.155638003177837
ENSG00000008838.13	2242.99646912152	-0.0196306616748374	0.217260238109521	-0.0903555194712692	0.928004702372087	1
ENSG00000008853.12	1234.66117122556	-1.79849089901607	0.232157885258827	-7.74684390758892	9.42046405153399e-15	2.10855571918903e-12
ENSG00000008869.7	787.08200116161	0.492026285665976	0.344216239680261	1.42941043723856	0.152886300290197	0.524444036397869
ENSG00000008952.12	3300.76042886819	0.0491273566181365	0.232019352513361	0.211738185138274	0.832311296020999	0.996801965244362
ENSG00000008988.5	17160.7246966171	0.388588668250564	0.412984559953868	0.940927835883187	0.346741841688624	0.765082006128503
ENSG00000009307.11	8895.72515593201	-0.0660635482852332	0.120832413892439	-0.546736973607437	0.584559448794039	0.91236766586053
ENSG00000009335.13	2913.77817556254	0.00480857972790102	0.201045741331384	0.0239178392740737	0.980918144670143	1
ENSG00000009413.11	392.883893523054	-0.485448500519412	0.489221346473778	-0.99228805942022	0.321057026392648	0.740683168025359
ENSG00000009694.9	1.57917276671353	-1.89032209613285	3.05685096199083	-0.618388701195213	0.536319143986272	NA
ENSG00000009709.7	69.8419036947086	-0.0394302279156898	0.496822847742413	-0.0793647637077535	0.936742494693367	1
ENSG00000009724.12	22.7881619948564	-0.172960722610292	0.731977121423976	-0.23629252547377	0.813205686551884	0.990974498220384
ENSG00000009765.10	9.19823332626699	-2.40088468091686	3.05272421611267	-0.786472838995637	0.431590525299076	0.831357439829181
ENSG00000009780.11	167.37771327525	-0.0492609606872372	0.232241027164256	-0.212111362444141	0.832020155440653	0.996644852505663
ENSG00000009790.10	101.061375511599	0.812597657952865	0.567138712714632	1.43280231050237	0.151914340868809	0.522211365903543
ENSG00000009830.7	899.243672059655	0.195745547675042	0.191607320472733	1.02159743788546	0.306971470821644	0.728722558949978
ENSG00000009844.11	1022.27753936121	-0.223073827140917	0.279095572455904	-0.799273973348902	0.424131566889823	0.825400196474232
ENSG00000009950.11	53.478069224797	0.120787120891307	0.649104139034556	0.186082808023624	0.852379823657332	1
ENSG00000009954.6	996.598393951217	-0.289506184141333	0.634999882106049	-0.455915335261406	0.648450861529956	0.939351978110721
ENSG00000010017.9	650.838922743798	-0.468543190896088	0.282713904743765	-1.65730508133566	0.0974578105072185	0.411464466869966
ENSG00000010030.9	55.5464315627768	4.29349897436278	1.85994370679315	2.30840264610239	0.0209767519621175	0.16142127040458
ENSG00000010072.11	354.055063930208	-0.0801391717191639	0.263730847399567	-0.303867266606658	0.761229016763531	0.977759976898534
ENSG00000010165.15	1145.24702220594	-0.0198833685931503	0.174870665444156	-0.113703282037889	0.90947301070765	1
ENSG00000010219.9	440.538914135252	0.158412662284405	0.299356739571706	0.529176869413558	0.596682760840707	0.917367111957014
ENSG00000010244.12	4045.59465338716	-0.171650920195771	0.206984643996271	-0.829293018465965	0.406938620479592	0.811996168753578
ENSG00000010256.6	3274.40438445349	0.393061786182762	0.34098522201861	1.15272381558316	0.249023763047279	0.666883430435328
ENSG00000010270.9	1228.3915985323	-0.379110780739058	0.202592992685922	-1.87129266275655	0.0613045269824708	0.316472401535363
ENSG00000010278.7	5388.42306396824	0.755617174134405	0.188263359339487	4.01361782125557	5.97951340234622e-05	0.0020150293305676
ENSG00000010282.10	0.334126150096336	0	10.302356582084	0	1	NA
ENSG00000010292.8	3549.29857294272	-0.667822808456525	0.23634754005238	-2.82559661212687	0.00471926539566312	0.058164705386385
ENSG00000010295.15	21.1913570292975	1.81610915165917	0.912650769848114	1.98992781429573	0.0465988878902983	0.268799821015307
ENSG00000010310.4	94.3462231857782	1.65626962308449	0.314502852457361	5.26631033754785	1.39192907447928e-07	9.7060285078113e-06
ENSG00000010318.15	57.8796662309634	-0.0177811522086357	0.373857129058145	-0.0475613565359356	0.962065830172488	1
ENSG00000010319.2	6.871890376514	-4.9441077997774	2.00567896290267	-2.46505442357642	0.0136992442001784	0.122047811965226
ENSG00000010322.11	1062.68096108474	-0.0892453222380798	0.195066922915939	-0.4575113038336	0.647303579328296	0.93881568181841
ENSG00000010327.6	1.33364165567825	0	10.302356582084	0	1	NA
ENSG00000010361.9	237.875233006477	0.0791968061488839	0.479721645120094	0.165089082292832	0.868873866170806	1
ENSG00000010379.11	3.60227963930915	-3.43626548886601	3.04963632616904	-1.12677877666241	0.259836025888042	NA
ENSG00000010404.13	985.763620245189	0.241704781046475	0.246796822554697	0.979367475417582	0.327398441564917	0.747623529187245
ENSG00000010438.12	281.542747511142	-0.342192201740123	0.550302031332166	-0.621826165009326	0.53405617951617	0.891742325338841
ENSG00000010539.7	213.317217106452	-0.112288841793802	0.248907111035266	-0.451127496224456	0.651897661378757	0.941419475429954
ENSG00000010610.5	0	NA	NA	NA	NA	NA
ENSG00000010626.10	195.583200044993	0.0823678704058667	0.406878739661804	0.202438373836713	0.839574031389139	0.999274625118273
ENSG00000010671.11	0.10975286089068	-1.16162133531002	10.2328070792285	-0.113519323321162	0.909618844308093	NA
ENSG00000010704.14	604.654063288034	-0.552532333417343	0.194334012735162	-2.84320961441955	0.00446616866951507	0.0557655908941517
ENSG00000010803.12	464.119700042377	-0.0824667668870437	0.143344294879362	-0.575305539410882	0.565084675815032	0.90334415213378
ENSG00000010810.13	284.288324568938	0.48855989723656	0.249609387506816	1.95729776879173	0.0503124696846154	0.2801489789257
ENSG00000010818.4	808.034121175877	0.324752963295276	0.305196014698431	1.06407996059899	0.287292478071106	0.709426944623966
ENSG00000010932.11	0.0437535196266813	0	10.302356582084	0	1	NA
ENSG00000011007.8	1342.4601079977	-0.127024098361533	0.120403813800441	-1.05498401049043	0.291432637627431	0.712950171391893
ENSG00000011009.6	1451.53424932029	0.380743939983058	0.408704540746698	0.931587251972889	0.351549873780269	0.768181175320752
ENSG00000011021.17	525.627431437665	0.159047791507922	0.209529403057094	0.759071467714644	0.447809806033812	0.84010729078621
ENSG00000011028.9	1953.46900957246	0.125903632657181	0.269078200176045	0.467907220186579	0.63985093995127	0.935448555867794
ENSG00000011052.17	2633.47979610506	-0.728186461060773	0.796082733722393	-0.914712039609069	0.36034282216705	0.774868177760467
ENSG00000011083.4	0.807008505011911	0	10.302356582084	0	1	NA
ENSG00000011105.7	496.220350878672	0.389010167160275	0.209511830970226	1.85674558500497	0.0633473587175362	0.320899395530814
ENSG00000011114.10	866.639788531802	0.00422097618019089	0.273914672059341	0.0154098214179504	0.987705227999227	1
ENSG00000011132.7	274.504848426075	0.525665264998611	0.255463110385122	2.05769539173835	0.0396193830224682	0.242630489055956
ENSG00000011143.12	280.397350656272	-0.47547320357233	0.183547530333777	-2.59046364016827	0.00958467460877031	0.0956982226708035
ENSG00000011198.3	312.082044119272	0.0263077054964655	0.222624412469654	0.118170802584607	0.905932323994056	1
ENSG00000011201.6	25.2860657380147	0	3.04979250536479	0	1	1
ENSG00000011243.13	1327.93736362689	0.301027549741692	0.341703159728469	0.880962148494326	0.378338307503473	0.78949469508328
ENSG00000011258.11	382.510772899437	-0.119929921825736	0.344981845425219	-0.347641255376531	0.728109619209528	0.965318007633634
ENSG00000011260.9	1274.78576788437	-0.137767436517346	0.197998836130806	-0.695799223922367	0.486554575340393	0.863218950085266
ENSG00000011275.14	1127.31779717792	0.101099214994327	0.145721425055123	0.693784149833035	0.487817584100612	0.864022352456438
ENSG00000011295.11	1117.09955864681	-0.32076804454934	0.134008954531124	-2.39363142315122	0.0166825035291338	0.139370656183205
ENSG00000011304.12	6539.74045526719	0.109286022614095	0.145282820382398	0.752229495039015	0.451913059053339	0.842833428725134
ENSG00000011332.15	49.0305451898434	0.253667301965102	0.723305565541131	0.350705585647367	0.725809234665952	0.964461594449543
ENSG00000011347.5	80.3471452550984	0.304080069088824	0.412187719182173	0.737722292386958	0.46068322268746	0.848559677123028
ENSG00000011376.5	656.191361036263	0.270417643759278	0.194590863211703	1.38967287207663	0.164628236130358	0.54306949072842
ENSG00000011405.9	1271.48879540386	-0.316763086724873	0.473345842178823	-0.669200103811632	0.503367840043967	0.873779652557175
ENSG00000011422.7	2054.30941925312	1.5610147097558	0.24543414324358	6.36021822035811	2.0146732167458e-10	2.35651776900654e-08
ENSG00000011426.6	3237.58575763465	-0.803294986230525	0.5135111757787	-1.56431841042679	0.117742810672392	0.458183549579409
ENSG00000011451.13	982.20203286707	-0.0286219723456875	0.192160745474551	-0.148948070923664	0.88159460914322	1
ENSG00000011454.12	1152.97735347294	-0.146465968175387	0.244471067899494	-0.59911370876656	0.549097060590433	0.897258370787643
ENSG00000011465.12	1.73331275412043	0	10.302356582084	0	1	NA
ENSG00000011478.7	371.327484319011	0.0380904074111759	0.340644109971667	0.111818775948729	0.910967099834316	1
ENSG00000011485.10	1864.76493733745	0.132376820290989	0.141601888790418	0.934852080164818	0.349864535577224	0.767546598134268
ENSG00000011523.9	446.583382391811	-0.593835993652323	0.185782259078677	-3.19640850852632	0.001391499487756	0.0237104189032108
ENSG00000011566.10	778.047190253508	-0.095865560450488	0.413460648050606	-0.231861389717443	0.816645673896959	0.991527790378256
ENSG00000011590.9	16.3827648240102	-1.55978188346574	1.26657670412059	-1.23149421459535	0.218138079139857	0.623497300142772
ENSG00000011600.7	0	NA	NA	NA	NA	NA
ENSG00000011638.6	552.207405630075	0.180887264986897	0.233782144974751	0.773742857934821	0.439082870065898	0.835297295774753
ENSG00000011677.8	4.79741610326468	0.0587057619873089	10.0330850561486	0.005851217413066	0.995331430603666	NA
ENSG00000012048.15	1084.71056634247	-0.902940946243168	0.345309041006581	-2.6148778022466	0.00892593834318093	0.0910164579088134
ENSG00000012061.11	2838.06079542344	0.301665276968717	0.3503177051479	0.86111912853893	0.389172434914633	0.799512322379863
ENSG00000012124.10	67.2946331009169	0.217025425477121	0.574145278639265	0.37799740510185	0.705432521650246	0.958809344374693
ENSG00000012171.13	303.538556413309	-0.549260707328882	0.284718889848407	-1.92913335543464	0.0537143090593795	0.290785435427456
ENSG00000012174.7	862.791662913823	-0.643436179372902	0.346613807875486	-1.85634895308049	0.0634038357183796	0.320997576657856
ENSG00000012211.8	169.562184108534	0.555901144836683	0.252617956683982	2.2005606890887	0.0277671391196257	0.193050791840559
ENSG00000012223.8	0	NA	NA	NA	NA	NA
ENSG00000012232.4	1541.5745972605	-0.554056887073544	0.205797846058793	-2.69223851310504	0.00709741671970494	0.0776561044829514
ENSG00000012504.9	27.0304616709849	-1.0049415347894	0.740972529988428	-1.35624668137845	0.175020693770895	0.560325830490256
ENSG00000012660.9	3039.23866161173	-0.205886330542601	0.312701975426719	-0.658410712825349	0.510274253452434	0.878234621651857
ENSG00000012779.6	80.1571600366549	1.63446904623098	1.51152081154638	1.08134074883085	0.279545567574451	0.702210730762013
ENSG00000012817.11	159.423207839881	0.489660584102926	0.187877420754986	2.60627691254875	0.00915324282125381	0.0926050738556538
ENSG00000012822.11	1169.54390234684	0.307506078511196	0.183875710054509	1.67235834695098	0.0944536805076996	0.403878591416178
ENSG00000012963.9	717.200723310879	-0.415154268774499	0.214594507518191	-1.93459876292177	0.0530395519599928	0.288733370604415
ENSG00000012983.7	1141.28988991832	-0.203088888590507	0.386045170556413	-0.526075454584218	0.598835782070009	0.919060393220322
ENSG00000013016.10	459.415322878216	0.318106322113856	0.200359454437365	1.58767812084106	0.112359142941615	0.446530307218651
ENSG00000013275.3	5250.93725542327	0.302313783867137	0.358898516465037	0.84233779187713	0.399598902913568	0.807842117509254
ENSG00000013288.4	946.086918136015	0.125141253785014	0.14867343536828	0.841718989508958	0.399945266372509	0.808088780094629
ENSG00000013293.5	0	NA	NA	NA	NA	NA
ENSG00000013297.6	13.3333352665922	0.480955205403632	1.68051648866899	0.28619487440112	0.774728869274273	0.982501007270745
ENSG00000013306.11	3716.83833122218	0.262640613379178	0.389097735716756	0.67499907933252	0.499676349875429	0.871321748893097
ENSG00000013364.14	6365.3687902691	0.144309766374942	0.326012865824303	0.442650525494031	0.658018533060089	0.943222327986987
ENSG00000013374.11	1909.97711569086	0.265500782102157	0.175033017663786	1.5168611365208	0.129301747533982	0.478990877198312
ENSG00000013375.11	955.070553334099	-0.0444622257679766	0.228780392606862	-0.194344564502872	0.845906093350439	1
ENSG00000013392.6	148.04244900093	0.177586768447698	0.258880060837657	0.685980866479565	0.492725174011336	0.867248162637475
ENSG00000013441.11	1273.48216195156	-0.251975730182127	0.295742274759406	-0.852011199234588	0.394207876236597	0.80339352474927
ENSG00000013503.5	310.652681005365	-0.11169909660424	0.257755021897667	-0.433353716183214	0.664757819598426	0.946744640166493
ENSG00000013523.5	464.084857245065	0.0223955946153085	0.228875118454404	0.0978507177475042	0.922050833644738	1
ENSG00000013561.13	966.147067246749	-0.109608029325988	0.223425629213344	-0.490579481467302	0.623723901645787	0.928430812979916
ENSG00000013563.9	306.137864199936	0.273295801799451	0.335312612655692	0.81504778372318	0.415044958846293	0.819327591116172
ENSG00000013573.12	930.851365807991	0.155094565933668	0.294559464581158	0.526530580690052	0.598519610267663	0.918937259061805
ENSG00000013583.4	647.930682188619	0.244304144915688	0.30553710230176	0.799589127065831	0.423948889124742	0.825400196474232
ENSG00000013588.5	12977.82353966	0.875437293527355	0.252163511998936	3.47170487350703	0.000517164545255335	0.0112559342202632
ENSG00000013619.9	40.271092557157	0.608514303120202	0.526208379926884	1.15641317457687	0.24751219529338	0.665292231381614
ENSG00000013725.10	3.09223569764137	-2.71952960320636	3.69432868829152	-0.736136341042258	0.461647728553504	NA
ENSG00000013810.14	1847.63173724956	-0.624742425867922	0.456760611217136	-1.36776773330599	0.171384790676869	0.554858259816364
ENSG00000014123.9	651.469986144728	-0.450193663888791	0.382184441140859	-1.17794869551706	0.238817060158653	0.653334652355413
ENSG00000014138.4	809.634766309855	-0.206223792055826	0.32919478804315	-0.626449140588443	0.531020386254923	0.890416865280313
ENSG00000014164.6	588.765991950487	0.159071552513081	0.374713905309457	0.424514677088677	0.671190503726661	0.948844554159051
ENSG00000014216.11	6890.4887791904	-0.0147922403256135	0.21927136331695	-0.0674608854610522	0.946214799938078	1
ENSG00000014257.11	24.7762280775931	-4.84543865632739	2.14148640608075	-2.26265207314358	0.0236571454111333	0.173364610470431
ENSG00000014641.13	3557.3115055086	-0.22999632707865	0.149043389128817	-1.54315014186819	0.122794351152118	0.467250311760015
ENSG00000014824.9	948.202621740463	-1.07170519630047	0.314792521064146	-3.40448112514745	0.000662898813745225	0.0137195838963481
ENSG00000014914.15	276.021273677256	0.234464926212413	0.366155490211998	0.64034251152881	0.521949948648251	0.886127218746399
ENSG00000014919.8	934.427207297872	-0.487232390587469	0.136040091141023	-3.58153531433899	0.000341580954694238	0.00828247124599064
ENSG00000015133.14	430.617497730019	-0.27100397918765	0.277954693648081	-0.974993354603211	0.329563556336972	0.749308662702445
ENSG00000015153.10	234.880235013631	-0.267272340334861	0.266373319489764	-1.0033750408893	0.315679941943721	0.737060830320626
ENSG00000015171.14	1493.12403528707	-0.386258918807915	0.29534558547529	-1.30782018693905	0.190934305512319	0.585032779945639
ENSG00000015285.6	5.78702965753916	0.754565424560155	2.00067220712378	0.377155948822291	0.706057714777419	NA
ENSG00000015413.5	7.73412483204145	-2.88557238100796	3.17057780073883	-0.910109312042602	0.362764864093893	0.777055129011332
ENSG00000015475.14	1234.85967464908	0.37801924364386	0.25394770058871	1.48857124032832	0.136600309547456	0.492778687626611
ENSG00000015479.13	6524.76803331729	-0.424053334791038	0.335220275592887	-1.26499906379779	0.205871663471975	0.606576824696559
ENSG00000015520.10	172.359025988421	-0.720404287475199	5.7251402719499	-0.125831726954323	0.899865126895527	1
ENSG00000015532.5	1282.90055843592	0.288476592992753	0.22955949115546	1.25665286824231	0.208879361807038	0.611395355111656
ENSG00000015568.8	0	NA	NA	NA	NA	NA
ENSG00000015592.12	0.104643610367693	0	10.302356582084	0	1	NA
ENSG00000015676.13	1827.95037293522	-0.393241678654495	0.14626165683377	-2.68861769493986	0.00717485379349635	0.0783546410966378
ENSG00000016082.10	52.2358239594547	0	2.06309516013619	0	1	1
ENSG00000016391.6	214.555626561452	-0.243918003889566	0.629102267327868	-0.387723930682392	0.698220344365069	0.957180957052968
ENSG00000016402.8	34.2178785822534	0	2.53878077741961	0	1	1
ENSG00000016490.11	0	NA	NA	NA	NA	NA
ENSG00000016602.8	72.827702377122	0	3.94228616480854	0	1	1
ENSG00000016864.12	738.558535184322	-0.204638427077084	0.103432566168797	-1.97847191321855	0.0478754940681766	0.273208280596802
ENSG00000017260.15	3437.10540143582	-0.238220951175409	0.28435088889294	-0.837771079608267	0.402159284217141	0.809138588708995
ENSG00000017373.11	72.2520434007031	0.764611244367026	0.680455442813864	1.12367569756685	0.261150629864562	0.679425840393453
ENSG00000017427.11	0.0714569652586043	-2.16214743141075	10.2168423464292	-0.211625799645075	0.832398979971577	NA
ENSG00000017483.10	1052.16197388574	0	3.45015524336203	0	1	1
ENSG00000017621.11	18.7696257150291	1.39636099837617	1.83752441816564	0.759914254511039	0.447305840466334	0.839754245778748
ENSG00000017797.7	1682.2465029145	-0.399065806484709	0.144382943900691	-2.76394008671269	0.00571080241046275	0.0664549728508919
ENSG00000018189.8	332.986997734875	0.0557715378815992	0.219756934113404	0.253787386080016	0.799659818927744	0.988083595173559
ENSG00000018236.10	2116.72358928262	-0.907820046333544	0.519842255206508	-1.74633754228561	0.0807523159615796	0.369333876988758
ENSG00000018280.12	15.9674545935477	-0.613375152557767	1.1987720126631	-0.511669563585438	0.608882291040677	0.922968975245006
ENSG00000018408.10	2985.14033377669	-0.395733168515643	0.144090783883481	-2.74641554338169	0.00602503965036913	0.0690480207719294
ENSG00000018510.8	1622.50483502989	-0.421254067287506	0.284619504688192	-1.48006043278376	0.138857119654148	0.497132618351048
ENSG00000018607.5	0.958660871766789	0	10.302356582084	0	1	NA
ENSG00000018610.9	473.534933892525	-0.558107891538043	0.157573340115338	-3.54189288067086	0.000397266765991944	0.00924575926499865
ENSG00000018625.10	1.41779508219147	-1.0381091572002	10.1236782136073	-0.102542686096528	0.918325932791902	NA
ENSG00000018699.7	732.112890294025	-0.586051832367278	0.199239374934555	-2.94144584904355	0.00326683955151533	0.0455248278777655
ENSG00000018869.12	31.5580198915309	-0.267486661317512	0.761434333480564	-0.35129314447224	0.725368437545152	0.964419122230401
ENSG00000019102.7	27.3114312531817	0	2.07646828266168	0	1	1
ENSG00000019144.12	337.981787846532	-0.330184686309992	0.311198944054722	-1.06100837621072	0.288686094560142	0.710042213636101
ENSG00000019169.9	8.88436561796319	3.50825806251455	2.00817005085107	1.74699252238511	0.0806386352015856	0.368907003836676
ENSG00000019186.5	13363.5443809798	0.411905496950449	0.441300165421125	0.933390760362338	0.350618249213239	0.767709862481944
ENSG00000019485.8	138.645542616366	-0.119178390832582	0.208256542415048	-0.572267211634887	0.567140959418206	0.9041180924978
ENSG00000019505.3	707.352135183894	-0.138923937457783	0.242346844430079	-0.573244259831346	0.56647932045384	0.90399349351537
ENSG00000019549.4	1099.19478837921	-3.14205339286406	1.59513897524913	-1.96976780181384	0.0488649883193225	0.27565043423193
ENSG00000019582.10	3375.65947648907	-2.49347585092626	1.54970750450668	-1.60899772613543	0.107616838831957	0.434929399916047
ENSG00000019991.11	0.0833664594683717	-2.38461153028724	10.2145605499077	-0.233452190002318	0.815410290740493	NA
ENSG00000019995.6	717.39104166635	0.00174603513946652	0.185987888535049	0.00938789699275221	0.992509651955224	1
ENSG00000020129.11	575.309434935659	-0.240382930238715	0.288662610589601	-0.832747025143736	0.404987417161808	0.81120500898593
ENSG00000020181.13	132.837862593546	0.528978122880135	0.429463500160928	1.23171846427442	0.218054270036745	0.623454331456583
ENSG00000020219.8	0.0642447873979871	0	10.302356582084	0	1	NA
ENSG00000020256.15	627.943703899051	0.220117428176308	0.159795636969539	1.37749335558059	0.168359767659344	0.550637235700211
ENSG00000020426.6	686.376734102204	0.186083677054705	0.18565947737744	1.00228482641046	0.316206048849581	0.737500320236883
ENSG00000020577.9	625.378455863586	0.990579576493909	0.163874266063326	6.04475370227511	1.49638416682684e-09	1.47442635568318e-07
ENSG00000020633.14	138.604491104086	0.230710473855431	0.22769609053266	1.01323862573011	0.310946194990621	0.731891163785567
ENSG00000020922.8	505.25612386816	-0.203176848730477	0.273054387346364	-0.744089302885842	0.456822450411471	0.84572562299193
ENSG00000021300.9	325.389353526237	-1.67430644037733	0.46964611809089	-3.56503838929486	0.000363802935125784	0.00864449176124569
ENSG00000021355.8	2936.56160882753	-0.0191667562031306	0.195589725488912	-0.0979946986234569	0.921936502993121	1
ENSG00000021461.12	0	NA	NA	NA	NA	NA
ENSG00000021488.8	11.0707831216053	-0.705384046691613	1.03375368509583	-0.68235214719087	0.495016306481937	0.868374033528545
ENSG00000021574.7	500.527455384965	-0.512214133961388	0.350941907066978	-1.45954109112318	0.14441623952795	0.50800667882067
ENSG00000021645.13	54.3698480241024	0.765912874152373	0.656985012238513	1.16579961473202	0.243695473034915	0.660220999121788
ENSG00000021762.15	276.866383371697	0.100609325193991	0.215749184502392	0.466325401998801	0.640982598930155	0.936121678637322
ENSG00000021776.6	1538.22088270022	-0.298058543154879	0.316147690549608	-0.942782604664035	0.345792111127952	0.764257138932491
ENSG00000021826.10	882.218303011548	-0.229444966337584	0.29131178149927	-0.787626800250644	0.430915033653917	0.830418849386528
ENSG00000021852.8	1.18973871459249	0	10.302356582084	0	1	NA
ENSG00000022267.12	738.529260417141	1.37964921796634	0.316600597136291	4.3576961965502	1.31438657755923e-05	0.000564687882728644
ENSG00000022277.8	1798.52586473775	0.043575179828115	0.188633749855578	0.231004154142496	0.817311574768872	0.99172327339233
ENSG00000022355.10	0	NA	NA	NA	NA	NA
ENSG00000022556.11	662.138896575012	-0.126421578484632	0.162972753646819	-0.775722172300054	0.437913045432423	0.834843692291254
ENSG00000022567.5	796.68470055693	-0.0052025324483367	0.166471715249859	-0.0312517501278111	0.975068769412993	1
ENSG00000022840.11	2667.57640090102	0.0817428498301773	0.132133437755798	0.618638636960693	0.536154442771455	0.892217461172673
ENSG00000022976.11	374.714537130096	0.00935511781142941	0.213828619378162	0.0437505411512974	0.965103251745186	1
ENSG00000023041.7	994.667676990256	0.0926014246036644	0.166716005820791	0.555444116764679	0.578590923994371	0.910340488763164
ENSG00000023171.10	1663.65745378704	-0.0648738283623711	0.147821801478202	-0.43886509103285	0.660759292661576	0.944537252696868
ENSG00000023191.12	3353.89794814438	0.0131109676558169	0.326761786007997	0.0401239319199217	0.967994322249053	1
ENSG00000023228.9	2449.61521944172	0.0336363861413934	0.196043680895221	0.171575977291362	0.863770894701636	1
ENSG00000023287.8	1271.92434917821	-0.79563635095028	0.376718542647021	-2.11201802109268	0.0346849036217934	0.223785516961962
ENSG00000023318.7	1855.61525559051	0.217760361495208	0.154397589000138	1.41038705918532	0.158425424412751	0.534263620046784
ENSG00000023330.10	1302.87396701958	0.486047823419008	0.148636592998714	3.27004147237963	0.00107531717846307	0.0195677562521006
ENSG00000023445.9	1824.54626713954	0.911986975294223	0.261228811645313	3.4911423803148	0.000480959869251376	0.0107499946920596
ENSG00000023516.7	822.460377433393	-0.668966194687165	0.448795479748996	-1.49058140037709	0.136071430548838	0.4920173585661
ENSG00000023572.4	319.690209219747	0.00694364355380645	0.318797577430831	0.0217807287300136	0.982622866786565	1
ENSG00000023608.4	667.680265375081	-0.0530776126133944	0.232145154231375	-0.228639761140536	0.819148918107959	0.992037433879937
ENSG00000023697.8	854.355829820013	-0.256030564303433	0.122685148323151	-2.08689126436928	0.0368979647255287	0.23260086942762
ENSG00000023734.6	3915.80033667949	-0.57593244838472	0.210433075995613	-2.73689126892166	0.00620227891601769	0.07067713183369
ENSG00000023839.6	5899.18607030903	-0.387408061245539	0.395426333115999	-0.979722463581839	0.32722313452992	0.747455641807667
ENSG00000023892.9	208.796935260682	-0.0476180901908769	0.986586707975025	-0.0482654892934989	0.96150465803822	1
ENSG00000023902.9	47.0826803636317	0.202156621616969	0.52146800084481	0.387668315772901	0.69826150596688	0.957180957052968
ENSG00000023909.5	1966.16611146742	-0.60885725501458	0.293679538906761	-2.07320284307543	0.0381534059197071	0.237530221862665
ENSG00000024048.6	969.197911710138	0.162518060363654	0.158637398767064	1.02446246362302	0.305616891615964	0.727907809379589
ENSG00000024422.7	4926.7909212332	0.0906366506006882	0.229597125186521	0.39476387401217	0.693017158401628	0.955395109255686
ENSG00000024526.12	503.876522139764	-1.37131101731166	0.405395927312508	-3.38264625992297	0.000717910385882251	0.0145443920519088
ENSG00000024862.12	243.699204093635	-0.405558083987967	0.191908629402149	-2.11328737666148	0.0345761785094946	0.223641140341469
ENSG00000025039.10	141.473227064771	0.0898303043375518	0.329864608191735	0.272324772366418	0.785372310158431	0.986194055477436
ENSG00000025156.8	248.478530909748	-0.544480483399539	0.233266882507423	-2.33415252755483	0.0195877366554773	0.155009020324663
ENSG00000025293.11	928.615580237913	-0.012077800118601	0.139918975278602	-0.0863199583512682	0.931212073220732	1
ENSG00000025423.7	12.704076548046	-0.762292365689396	1.40396597778024	-0.542956437516119	0.587159796281227	0.913594842651789
ENSG00000025434.14	293.555341450041	-0.575241682108888	0.374267654784429	-1.53697941768496	0.124298349705325	0.468767786357082
ENSG00000025708.8	1202.26709713517	2.73018877354992	0.58578964710442	4.66069823364981	3.15138476639338e-06	0.000156533166615649
ENSG00000025770.14	639.022494396554	-0.0015875985597498	0.484969252030219	-0.00327360663197443	0.997388044475377	1
ENSG00000025772.7	1145.60633491872	-0.17413561771199	0.254019156809689	-0.685521595689938	0.493014837903691	0.867248162637475
ENSG00000025796.9	2340.01916596385	0.0127713324350655	0.211484296305323	0.0603890343547181	0.951845792036104	1
ENSG00000025800.9	1869.26244402707	-0.161282932934995	0.155956942531795	-1.03415038995211	0.301065862340897	0.723929990235962
ENSG00000026025.9	22673.9380605636	-0.120926182503751	0.206080032705698	-0.586792329737471	0.557343188865875	0.900189934444393
ENSG00000026036.16	239.63700192018	-0.333264529299541	0.886460987742939	-0.375949459601242	0.70695446967398	0.959865538469951
ENSG00000026103.15	415.048337377234	-0.271576717548086	0.38855571246027	-0.698938939357004	0.484590191187003	0.862316061112291
ENSG00000026297.11	543.239353100228	0.370271632065453	0.368144134501682	1.00577897992766	0.314521900899509	0.735968258041829
ENSG00000026508.12	17907.0470966415	-0.12521014367015	0.0974949862878218	-1.28427264249783	0.199046575602057	0.59613562360433
ENSG00000026559.9	158.376140670116	0.848571965036721	0.478352848024575	1.77394567324312	0.0760721369208371	0.357153516658319
ENSG00000026652.9	248.120016302271	0.198346745698568	0.14742848666434	1.3453759865972	0.178503845991654	0.565675323624681
ENSG00000026751.12	125.388273516669	-1.49513429771124	1.65640474670242	-0.902638259572586	0.366717913942571	0.779619580180442
ENSG00000026950.12	448.296637062095	0.986011728565257	0.185290716096162	5.32143082686095	1.02954258580969e-07	7.37771030858884e-06
ENSG00000027001.7	457.554854818758	-0.0563937805136539	0.152810219409996	-0.369044562146379	0.712094509670068	0.961324576187079
ENSG00000027075.9	344.819271316655	0.159520650311052	0.216767853208819	0.735905476525526	0.461788224169872	0.849281852728725
ENSG00000027644.4	0	NA	NA	NA	NA	NA
ENSG00000027697.8	1493.60527924163	0.555518689590816	0.243252864287968	2.28370872925541	0.022388654696812	0.167868614414062
ENSG00000027847.9	710.975126763286	-0.0486909693231084	0.36919000532506	-0.131885935753427	0.895074513092873	1
ENSG00000027869.7	49.6086907265439	-0.0117642462053459	0.838841417921099	-0.0140243983594673	0.988810515873916	1
ENSG00000028116.12	783.910088957426	-0.119075746911601	0.22848736037262	-0.521148070148872	0.602263626374724	0.920350602341011
ENSG00000028137.12	26.6413986706361	1.71664052534393	1.16412746085292	1.47461560960533	0.140315915854605	0.499887513154647
ENSG00000028203.13	2478.66165662755	0.0274373687867232	0.288186908894038	0.095206853399477	0.924150526491704	1
ENSG00000028277.16	94.433405453082	-0.0576720737940242	0.440757997244505	-0.130847481281279	0.895895961226653	1
ENSG00000028310.13	710.054471024843	0.147318724014981	0.151658357815174	0.971385462280418	0.331356365158548	0.750412160034601
ENSG00000028528.10	2476.06780183951	0.0390230403847137	0.165168876152185	0.236261463381021	0.813229788277285	0.990974498220384
ENSG00000028839.5	353.128106438411	-0.31246241435059	0.310753748177207	-1.00549845716554	0.314656892006392	0.736003823909359
ENSG00000029153.10	1343.93253350252	0.473747038100495	0.346220272030163	1.36833997420931	0.171205683738552	0.554575495118805
ENSG00000029363.11	3135.95054393388	-0.60166026991274	0.301387010232476	-1.99630458342795	0.0459007794599431	0.266816855171506
ENSG00000029364.7	1613.65949096176	-0.0894212291764298	0.187860580512644	-0.475997832714092	0.634075921934499	0.932589193631205
ENSG00000029534.15	73.5400053094494	-0.763594000665178	0.526632147185503	-1.44995706157719	0.147070493449281	0.512037480353247
ENSG00000029559.5	0	NA	NA	NA	NA	NA
ENSG00000029639.6	259.051000666901	0.174406157388086	0.183743501077172	0.949182726821096	0.342527685128155	0.760381322728426
ENSG00000029725.12	1546.13563642847	-0.457402210207695	0.178801902075587	-2.55815069581492	0.0105230479736599	0.101595516024532
ENSG00000029993.10	1703.6813410682	0.218586564910089	0.257354754096834	0.849358954635213	0.395681585183718	0.804588059598565
ENSG00000030066.9	1463.16961908725	-0.0459776512092822	0.328063733196532	-0.140148533826927	0.888542634515014	1
ENSG00000030110.8	837.322650730911	0.220284791020522	0.258402635570869	0.852486626283298	0.393944058627388	0.803126704477066
ENSG00000030304.8	0	NA	NA	NA	NA	NA
ENSG00000030419.12	188.308746694731	-0.310644364354426	0.81288688127441	-0.382149560425198	0.702350432504647	0.958062850147412
ENSG00000030582.12	9385.80524395623	0.378100326141726	0.33538451083399	1.12736370919908	0.25958873622447	0.67746419861086
ENSG00000031003.6	482.842865427234	-0.331014237239903	0.376215117475359	-0.879853631244851	0.37893860670468	0.790036446591059
ENSG00000031081.6	112.603251773158	-0.0353595766790471	0.330626593141183	-0.10694716460375	0.914830895785391	1
ENSG00000031544.10	13.6350243813441	0.714592037296369	1.29912108190054	0.550058071762613	0.582279543504518	0.911555834879277
ENSG00000031691.6	218.253033710531	-1.23084154993981	0.493843608596202	-2.49237112420791	0.0126893371224424	0.116246344069836
ENSG00000031698.8	3126.54216977561	-0.0362971971854923	0.280614770452483	-0.129348847628242	0.897081621229746	1
ENSG00000031823.10	1040.53299081427	-0.0219676431627456	0.244382588157526	-0.0898903777407642	0.928374327646807	1
ENSG00000032219.14	481.295899414345	-0.942907960010537	0.378353592255743	-2.49213428737103	0.0126978019389337	0.116246344069836
ENSG00000032389.8	823.150571767442	-0.0265695131572805	0.200446343277316	-0.132551747878592	0.894547895184231	1
ENSG00000032444.11	1452.2541249106	0.485217108146772	0.313761381755476	1.54645261131887	0.121995296441883	0.466432067539555
ENSG00000032742.13	287.478371944172	0.0446854872681732	0.273230866613151	0.163544799392817	0.870089503125978	1
ENSG00000033011.7	712.903297904699	-0.0202861479743066	0.243587395067827	-0.0832807788295361	0.933628283467199	1
ENSG00000033030.9	688.511382741129	-0.0228408487831391	0.263032805247686	-0.0868365022440107	0.930801472603676	1
ENSG00000033050.3	2178.70180256873	-0.0108897683244792	0.17848101844122	-0.0610135935999582	0.951348383098552	1
ENSG00000033100.10	1381.93105518198	0.243226970645603	0.239472455350526	1.01567827619081	0.309782616158863	0.731296722781275
ENSG00000033122.14	8.59188399379775	-0.652220031216006	0.748786361042782	-0.871036206252081	0.38373438430512	0.795006786361768
ENSG00000033170.12	706.879192736756	-0.147397599472716	0.222463156012058	-0.662570836964693	0.507605452943223	0.876543710029492
ENSG00000033178.8	1287.73588513594	-0.532508229712897	0.351933035816485	-1.51309532075464	0.130255448036744	0.48033797558361
ENSG00000033327.8	333.955517374546	-0.364835068579549	0.244031286543535	-1.49503399235025	0.134905570976272	0.490135373892136
ENSG00000033627.10	1671.39056965556	0.00828418985077025	0.179537923827452	0.0461417269074133	0.963197288145514	1
ENSG00000033800.9	794.648386092491	-0.201339172674139	0.242028580599143	-0.831881805759149	0.405475662534932	0.811398869951249
ENSG00000033867.12	1179.34666085192	-0.942082641713116	0.393165558444744	-2.39614742817183	0.0165684246844786	0.138746207634918
ENSG00000034053.10	585.069150771963	-0.337845411914285	0.155447383943537	-2.17337470302491	0.0297521271857571	0.202663890044947
ENSG00000034063.9	786.901118434639	0.10534244670452	0.39872244023718	0.264199944808367	0.791625853592934	0.987040887638263
ENSG00000034152.14	1381.26618086129	0.0930695220828432	0.323518737486233	0.287678923347689	0.773592525039186	0.981737375061442
ENSG00000034239.6	0.869005333188553	0	10.302356582084	0	1	NA
ENSG00000034510.4	48085.979818601	0.718452187853095	0.518526883076895	1.3855640108568	0.16588007397031	0.545412720544382
ENSG00000034533.7	126.635710623997	-0.115752998134918	0.267390468165353	-0.432898745153986	0.665088331681762	0.946893220268399
ENSG00000034677.7	1412.17781922196	-0.981715507710107	0.371557160000239	-2.64216549536947	0.00823777927332685	0.0858832307219183
ENSG00000034693.10	289.697448885918	-0.3001899665712	0.322542754340616	-0.930698217620446	0.352009691947694	0.768630099363085
ENSG00000034713.3	1239.17720510341	0.0683047043682904	0.18017479499424	0.379102439775076	0.70461179461661	0.958642525897203
ENSG00000034971.10	0	NA	NA	NA	NA	NA
ENSG00000035115.17	464.079666998433	-0.249928352553133	0.218735639740441	-1.14260462012366	0.253202786446093	0.670351419139555
ENSG00000035141.3	1663.72451028908	-0.161825040955906	0.174945524653439	-0.925002461631849	0.354964626986332	0.771088987210902
ENSG00000035403.12	7157.65582921542	0.490045174176626	0.316192774264706	1.54983040114123	0.121182228133976	0.464369489811526
ENSG00000035499.8	420.974964280537	-0.850254766233827	0.412407011434419	-2.06168843559789	0.0392374082740174	0.241225572061016
ENSG00000035664.7	112.777534548798	-0.0371737732987662	0.384449465121151	-0.096693523262028	0.922969783417896	1
ENSG00000035681.3	941.791415642793	-0.175892240866043	0.197585669863782	-0.890207478038793	0.373354490030834	0.785706075033126
ENSG00000035687.9	1456.52511438149	-0.429346282040299	0.341010781773716	-1.25904019751844	0.20801581301765	0.610348951100339
ENSG00000035720.3	0	NA	NA	NA	NA	NA
ENSG00000035862.8	3792.2110864881	1.01208671584926	0.369469156078201	2.73929961188707	0.00615702355580202	0.0702939780016943
ENSG00000035928.10	1234.17798876833	-0.0277139977415586	0.279315087154244	-0.0992212702289665	0.920962586988892	1
ENSG00000036054.8	661.231892783696	-0.607564556649341	0.349699730222965	-1.73738926324582	0.0823184851095302	0.372945974270526
ENSG00000036257.8	1789.61492720558	-0.1438381697017	0.143594683818005	-1.00169564692244	0.316490609752579	0.737500320236883
ENSG00000036448.5	23.6069122007103	0.826898032761868	0.749043165343116	1.10393909326052	0.269619559190445	0.689839487457348
ENSG00000036473.6	0.101875704785793	0	10.302356582084	0	1	NA
ENSG00000036530.4	1.24700026881919	-3.48180614130936	8.85631693151591	-0.393143805515708	0.694213271447658	NA
ENSG00000036549.8	702.823393220026	-0.272406239313239	0.332720575950293	-0.818723755016388	0.412944040251555	0.817025566135085
ENSG00000036565.10	0	NA	NA	NA	NA	NA
ENSG00000036672.11	32.9105244593827	0.611444045904365	0.652986786963253	0.936380426237896	0.349077352238482	0.766659284807229
ENSG00000036828.9	19.6745126367662	0	10.302356582084	0	1	1
ENSG00000037042.8	448.397306098869	0.310373678374335	0.286652243574506	1.08275335474101	0.278917914746875	0.701659360244526
ENSG00000037241.3	842.923176523656	-0.254707904846411	0.290810161898606	-0.875856274015684	0.381108173004564	0.792377689088811
ENSG00000037280.11	106.394735741857	0.548154118599649	0.25912707337653	2.11538729418343	0.0343969518159973	0.22319854560631
ENSG00000037474.10	2347.3166865767	0.103703208608008	0.151207894877564	0.685831971220675	0.492819072842403	0.867248162637475
ENSG00000037637.6	428.830554762758	-0.0417763954689329	0.164565851504039	-0.253858228102126	0.799605086957946	0.988083595173559
ENSG00000037749.7	790.10423826944	0.467320838796967	0.349758326640305	1.33612498460277	0.181508424902243	0.570814873109743
ENSG00000037757.9	534.077409505554	-0.141169888181183	0.202339234491411	-0.697689148305917	0.485371616064578	0.86262267949129
ENSG00000037897.12	388.489854798447	0.363566840062514	0.352513683488647	1.0313552553889	0.30237425541384	0.725426128179558
ENSG00000037965.4	55.0095099160257	0.277301254308027	0.308148108294797	0.899896013778998	0.368175591682197	0.780887163921178
ENSG00000038002.4	364.002132522072	0.0562497561196719	0.190053686208783	0.29596771965727	0.76725473354047	0.97931163911753
ENSG00000038210.9	438.036349510977	0.319742930822397	0.268868689747772	1.18921593705221	0.234354704708783	0.646707804313131
ENSG00000038219.8	1711.29020495526	-0.607500828000837	0.347405953005998	-1.74867708150743	0.0803468538274984	0.36831566621809
ENSG00000038274.12	1253.49467508198	-0.686991504009141	0.287611294805401	-2.38861100525959	0.0169121983875725	0.140580230668138
ENSG00000038295.3	14.5335603675391	1.54408136366917	1.73065246438924	0.892196091035578	0.372287837026884	0.784561023514752
ENSG00000038358.10	1494.71670614229	0.0181818077171285	0.24698261274969	0.0736157396454268	0.941316146696049	1
ENSG00000038382.13	3539.80852613044	0.713995279666463	0.338037696353523	2.11217650388837	0.0346713130368318	0.223777467197494
ENSG00000038427.11	3269.62514388514	-1.13779413110931	0.396372272440063	-2.87051897980921	0.00409798594503266	0.0526179073537125
ENSG00000038532.10	583.444512612343	0.313030166412332	0.166950472649221	1.87498820126157	0.0607943467310298	0.31473486757098
ENSG00000038945.10	0.0439166588343662	0	10.302356582084	0	1	NA
ENSG00000039068.14	7129.06192946715	-0.464938204181285	0.279916694064657	-1.66098776543099	0.0967159039142602	0.409591062360555
ENSG00000039123.11	1740.27867940574	-0.386623502909563	0.244092413784952	-1.58392265009179	0.113211322307962	0.447660037828428
ENSG00000039139.9	112.240724075925	-0.267144174369669	0.430006746355252	-0.621255774784907	0.534431347086826	0.891790474380756
ENSG00000039319.12	839.763792368227	-0.6540284842594	0.4200554820223	-1.55700499636541	0.119469299169389	0.460650445329863
ENSG00000039523.13	1344.14118396069	-0.114671406571044	0.250782603053918	-0.457254232050498	0.647488322112974	0.93881568181841
ENSG00000039537.9	0.524591647445089	-2.16214743106205	10.2168423463154	-0.211625799613303	0.832398979996366	NA
ENSG00000039560.9	3907.86632557621	0.992601210309834	0.275500756095398	3.60289831642468	0.000314688654661906	0.00776232014832703
ENSG00000039600.6	2.03781336009614	0	8.17496141664509	0	1	NA
ENSG00000039650.5	785.409883102384	0.255927326832102	0.35190830024921	0.727255727275722	0.467069313779728	0.85224643001055
ENSG00000039987.2	0.436593297230478	0	10.302356582084	0	1	NA
ENSG00000040199.14	441.663754047137	-0.00173081152815903	0.290103444583345	-0.00596618744270641	0.99523969939342	1
ENSG00000040275.12	1349.89555291159	0.214361533595866	0.328308278258485	0.652927592118447	0.513802959783701	0.880621645471028
ENSG00000040341.13	818.465658058145	-0.0533340183993641	0.333572009802584	-0.159887570995326	0.872969639469257	1
ENSG00000040487.8	312.301721117923	0.102681981591926	0.439566907476352	0.233598070840785	0.815297025563698	0.991329078698952
ENSG00000040531.10	478.140822877299	0.166494802072069	0.225425258540856	0.738580952062623	0.460161494164571	0.848269231235757
ENSG00000040608.9	181.741222208184	0.999393496585839	0.430712343906033	2.32032703665413	0.020323192607574	0.158477196548524
ENSG00000040633.8	1478.45133075714	0.187302827936381	0.175333430275186	1.0682664888402	0.285400320248191	0.707725968388475
ENSG00000040731.6	16.1000371540506	-2.35700893022532	1.91529212430178	-1.23062633648356	0.218462650442601	0.62393318407756
ENSG00000040933.11	648.874265357665	-0.124905057919486	0.239808678716006	-0.5208529507283	0.602469213100612	0.92043202439657
ENSG00000041353.5	976.051969226308	-0.55492808322083	0.528526894562063	-1.04995240342621	0.293739996503158	0.715793835564819
ENSG00000041357.11	4964.58329893748	0.0867918538404222	0.292579806536998	0.29664334961356	0.766738811500208	0.979224059184431
ENSG00000041515.11	2.72811750766319	-4.8307229792736	5.14659809197602	-0.938624484162675	0.347923577445434	NA
ENSG00000041802.6	1097.15145825713	-0.219156962360581	0.152734459993675	-1.43488877604737	0.151318794587311	0.521065478797329
ENSG00000041880.10	350.071343871631	0.589955638104896	0.190555249311512	3.0959820851771	0.00196162212634243	0.0309792762635786
ENSG00000041982.10	1317.93975742424	-2.81349913921876	0.864148247199373	-3.2558061054189	0.00113070939286236	0.0203774963147063
ENSG00000041988.11	243.740432974683	0.285292876773093	0.446199319476992	0.639384383435405	0.522572905643105	0.886302326297465
ENSG00000042062.7	23.9493834695144	-4.10128425411209	2.11715365800813	-1.93716891478282	0.052724698743483	0.287661386764775
ENSG00000042088.9	416.854262792015	-0.3609949718611	0.167146898936998	-2.15974675065416	0.0307922799027593	0.207071229464772
ENSG00000042286.10	1189.52874439788	0.403512977017789	0.3877062196078	1.04076993509668	0.297982336639358	0.720742317625632
ENSG00000042304.6	0.0731944313906103	0	10.302356582084	0	1	NA
ENSG00000042317.12	184.249437126598	-0.783275115227072	0.217461126936634	-3.60190865494462	0.000315889368979823	0.00778135089620133
ENSG00000042429.6	596.873562200861	-0.113155023064271	0.274932736911573	-0.411573479154887	0.680652073657679	0.951695955737281
ENSG00000042445.9	1647.79026328325	-0.330519582160178	0.157843804971293	-2.09396613456125	0.0362629971238387	0.229796622808527
ENSG00000042493.11	2789.0570097549	-0.189685268253607	0.406329125947127	-0.466826658835895	0.640623900982931	0.935829699223187
ENSG00000042753.7	2540.37961226627	0.571005855770244	0.445703609997884	1.28113356715454	0.200146755340057	0.598098017853178
ENSG00000042781.8	1.05234831135658	0	7.92207519208044	0	1	NA
ENSG00000042813.3	0	NA	NA	NA	NA	NA
ENSG00000042832.7	11.6298053374699	1.4772058706111	2.06916302614623	0.713914685283336	0.4752799360118	0.857736934092567
ENSG00000042980.8	316.315810731491	-0.927999821699079	1.49986296172385	-0.618723073628337	0.536098806942197	0.892217461172673
ENSG00000043039.5	164.108335624134	0	2.04755505561681	0	1	1
ENSG00000043093.9	781.431872829897	-0.534824514207253	0.342674621318916	-1.56073569775542	0.118586124819907	0.459100244071089
ENSG00000043143.16	1260.46004462269	0.100111973305667	0.196468265536608	0.509557983994176	0.610361165925753	0.923510105412861
ENSG00000043355.6	115.338060726687	0.0649296226042645	0.257132992107501	0.252513775350613	0.800643967836229	0.988083595173559
ENSG00000043462.7	0.327493131843484	0	10.302356582084	0	1	NA
ENSG00000043514.11	433.130018525081	-0.258812463482138	0.179424773913199	-1.4424566788494	0.149173584307166	0.516648384020085
ENSG00000043591.4	20.242978527377	-0.500740499186648	0.620047968008594	-0.807583485508185	0.419330396748251	0.822917745858885
ENSG00000044012.3	0.201555463031315	-3.65867219823278	10.2065294321982	-0.358463885548685	0.719996189766461	NA
ENSG00000044090.4	793.671558306819	-0.0676793378707287	0.172833850589564	-0.39158612528659	0.695364041248764	0.956694369049159
ENSG00000044115.16	10821.8430202107	-0.360719669179823	0.122377152209689	-2.94760633554981	0.00320244591257851	0.0448688905680436
ENSG00000044446.7	773.964919063006	-0.197951352449815	0.13224615470189	-1.49684013796876	0.134434859501939	0.489221999753142
ENSG00000044459.10	289.045173891331	-0.647052219685348	0.346826813704979	-1.86563493396952	0.0620924585976379	0.318741218561141
ENSG00000044524.6	40.6346934282489	0	10.302356582084	0	1	1
ENSG00000044574.7	26387.6639808307	0.268283499267574	0.143952060145572	1.86370031103599	0.0623638017005529	0.319112414787551
ENSG00000046604.8	6518.54057629042	-0.517414921484045	0.364170658459755	-1.42080343230405	0.155373912604998	0.529015273368846
ENSG00000046647.9	271.566976527888	0.0660675089510497	0.273335238908686	0.24170871350079	0.809005877338879	0.98975882223873
ENSG00000046651.10	868.754505194404	0.41558995523375	0.164539882916984	2.52577033522887	0.0115444923435962	0.108390288031797
ENSG00000046653.10	22.5663133670685	-1.89488404948523	1.0321635494653	-1.83583701484794	0.0663817652705759	0.33126931030981
ENSG00000046774.9	0.0957526153721262	0	10.302356582084	0	1	NA
ENSG00000046889.14	0.607437556465894	-0.671838591300234	10.1210830211004	-0.0663801087195501	0.947075206211926	NA
ENSG00000047056.10	418.160108162304	-0.138877845410641	0.217092844671477	-0.639716364769199	0.522357014341446	0.886290936208632
ENSG00000047188.11	888.270905347159	-0.570158119159267	0.369693207260622	-1.5422466736245	0.123013662076063	0.467250311760015
ENSG00000047230.10	661.45174229287	0.0209622108889393	0.162419385310893	0.129062247396238	0.897308394323854	1
ENSG00000047249.12	929.055667141425	-0.160727014121005	0.190644731613725	-0.843070840513246	0.399188825723507	0.80764350076634
ENSG00000047315.10	2678.9219692193	-0.0733435164146906	0.312222217270394	-0.234908063416809	0.814280090971963	0.991329078698952
ENSG00000047346.8	411.596150182655	-0.517565912598604	0.399622491730493	-1.29513709390424	0.195272940681617	0.590620861873817
ENSG00000047365.7	272.499679673435	-0.368141766461636	0.444117250830585	-0.828929220319948	0.407144459661054	0.812191804821263
ENSG00000047410.9	4057.80846257506	0.0734478147403626	0.268563427020861	0.273484053860609	0.784481148472399	0.985909355317185
ENSG00000047457.9	1338.23900011588	-0.613899449159436	0.655162049916912	-0.937019244685023	0.348748658757383	0.766123007787636
ENSG00000047578.8	767.052644713145	0.037486450248714	0.225118022401776	0.166519098954284	0.867748454203454	1
ENSG00000047579.15	207.477178595273	0.170163049631569	0.374881559072101	0.453911496881184	0.649892528321001	0.940197218198192
ENSG00000047597.5	3.07384354220766	0	2.24217185861963	0	1	NA
ENSG00000047617.10	1.11632946801018	0	10.302356582084	0	1	NA
ENSG00000047621.7	403.384748124166	-0.0417975062817921	0.228050361707627	-0.183281911805862	0.854576826282603	1
ENSG00000047634.10	252.174799485127	-0.191551720679235	0.412166474540323	-0.464743574529848	0.642115099623265	0.936542729481248
ENSG00000047644.13	1428.20285221695	0.213273950128532	0.208561299111914	1.02259599952956	0.306498901860558	0.728507206630609
ENSG00000047648.17	1.22735581781995	0	3.1314721479503	0	1	NA
ENSG00000047662.4	1.64407151276406	-0.84966227453481	10.1138015992803	-0.0840101781900957	0.933048339353032	NA
ENSG00000047849.17	7362.8566438568	0.00160957563274276	0.147603302699541	0.0109047399570671	0.991299448784315	1
ENSG00000047932.9	1382.06850049359	-0.396775379331993	0.366829713515241	-1.08163369736271	0.279415325051256	0.702023259864091
ENSG00000047936.6	53.1776296075667	0.964152601165787	0.737938810988631	1.30654816742067	0.191366210033061	0.585663299780452
ENSG00000048028.7	594.845480197745	0.202970104146854	0.207281325120932	0.979201112441926	0.327480619084864	0.747623529187245
ENSG00000048052.17	557.212277840132	0.367060642342759	0.572834307384303	0.640779781537256	0.52166577081261	0.8859309641896
ENSG00000048140.13	1659.20666633503	-0.017294317056555	0.210032741529497	-0.0823410527835549	0.934375509838109	1
ENSG00000048162.15	1454.5162889229	0.0945332845637638	0.306954389997583	0.307971762725101	0.758103818818816	0.976236733937817
ENSG00000048342.11	331.58819805862	-0.0965520560005598	0.185936909081876	-0.519273211958385	0.603570231165242	0.920800628568354
ENSG00000048392.7	755.438104983137	-0.636356657306559	0.424511983283846	-1.49903108125234	0.133865569027345	0.487639695894267
ENSG00000048405.5	291.99211511301	0.00853988424069713	0.34480326751561	0.0247674109999857	0.980240485334923	1
ENSG00000048462.6	0	NA	NA	NA	NA	NA
ENSG00000048471.9	342.095127625924	0.290593258585725	0.293903163524288	0.988738110543377	0.322791291499576	0.743015589397813
ENSG00000048540.10	7.5039211849693	-0.873585357756139	0.987778219960224	-0.884394229497504	0.376483436915082	0.787329582644587
ENSG00000048544.5	942.133768520354	-0.531615009615756	0.193222373659355	-2.75131186698377	0.00593571037383755	0.0682399677093689
ENSG00000048545.9	0.307199092896984	0	10.302356582084	0	1	NA
ENSG00000048649.9	1204.84335917033	-0.174888128295363	0.24182441234233	-0.723202949616967	0.469555206935923	0.853779550872359
ENSG00000048707.9	1189.75262146334	0.0501070849294341	0.21566470039968	0.232337906187583	0.816275572948374	0.991496195895075
ENSG00000048740.13	191.895806840413	0	2.05342900551625	0	1	1
ENSG00000048828.12	4087.19429329701	-0.477330784027038	0.281148801789965	-1.69778701167516	0.0895479681794872	0.390419829760496
ENSG00000048991.12	1030.89771090865	-0.0378269754054939	0.248852042610133	-0.152005886745949	0.87918229265679	1
ENSG00000049089.9	31.8548632960791	-0.158684632390047	2.09050983828448	-0.075907144507996	0.939492972766134	1
ENSG00000049130.9	311.400760347747	-2.81627463449296	0.639322392799234	-4.40509305823322	1.0573847582592e-05	0.000471016846860916
ENSG00000049167.9	276.508647007104	-0.361114550551836	0.287791826218987	-1.25477695213295	0.2095597416092	0.6122007920359
ENSG00000049192.10	49.6452647046472	-0.334588709303464	0.896337674483136	-0.373284219584322	0.7089369200057	0.960021512189047
ENSG00000049239.8	1024.06132147882	0.0189481123015861	0.158454191455439	0.119581010306785	0.904815063346055	1
ENSG00000049245.8	2137.11633993144	0.0422750163274335	0.131075394000744	0.322524426874455	0.747055435630741	0.972219798806303
ENSG00000049246.10	121.23311657458	-1.09092947716504	0.441723587043623	-2.46971071766042	0.0135222352993273	0.121305356742604
ENSG00000049247.9	0	NA	NA	NA	NA	NA
ENSG00000049249.4	55.0971806290641	1.13007819370672	1.03810837058203	1.08859366298446	0.27633311252727	0.697857547028752
ENSG00000049283.13	277.926938872321	-0.873696997414278	0.444484746275731	-1.96564000167576	0.0493402099345365	0.277118341422908
ENSG00000049319.2	1.75246388095612	5.06682534664447	4.58258225799737	1.10567035382769	0.268869226263955	NA
ENSG00000049323.11	1036.88630721587	-0.970486579790131	0.374490497899597	-2.5914851918361	0.0095562654189821	0.0956153929614489
ENSG00000049449.4	4234.37137708629	0.022590263501068	0.215380229508806	0.104885502037895	0.916466663207429	1
ENSG00000049540.12	4.08345275749016	-4.46637882375306	2.47660508493021	-1.8034279469627	0.0713210318534224	NA
ENSG00000049541.6	565.197081031166	-0.022472482491918	0.214292766265218	-0.104868133831942	0.916480445027873	1
ENSG00000049618.17	968.309631419859	-0.223746300179708	0.295085460485941	-0.758242374298099	0.448305897991403	0.840602537034248
ENSG00000049656.9	2962.29378623653	0.0893863022993566	0.203836423007893	0.438519774730815	0.661009538536068	0.944769093134098
ENSG00000049759.12	1982.30543482204	-0.329119046823494	0.175501983048869	-1.87530101430164	0.0607513239096963	0.314601971574634
ENSG00000049768.10	0.67391618292951	0	10.302356582084	0	1	NA
ENSG00000049769.8	33.8376090710948	-0.460194048515068	0.492993444085858	-0.933468901129894	0.350577920046997	0.767709862481944
ENSG00000049860.9	2780.5070466242	-0.280402970727843	0.139130566581627	-2.01539444291224	0.043863336242767	0.259459147171734
ENSG00000049883.10	267.158233891751	0.340902507868445	0.198967042496784	1.71336168840101	0.0866460199403582	0.384222161604387
ENSG00000050030.9	0.816777719212507	-3.03683662597789	10.2095810907781	-0.297449679764133	0.766123220008062	NA
ENSG00000050130.13	1319.82894556853	-0.23909289263668	0.293682641369212	-0.81411993409613	0.415576247184424	0.819579828288221
ENSG00000050165.13	1771.53205942124	-0.00907648330107055	0.173990688809257	-0.0521664886965355	0.95839603470643	1
ENSG00000050327.10	248.815408602981	0.439454071327174	0.474595128169992	0.925955715183341	0.354468994947222	0.77065869749288
ENSG00000050344.8	1391.83375884351	0.76418261695887	0.176126817405957	4.33882033533539	1.43249569121104e-05	0.000608223580366657
ENSG00000050393.7	651.05974237651	0.262598937281461	0.155424824769353	1.68955594880774	0.0911129395534026	0.395280592032349
ENSG00000050405.9	4024.70471620187	-0.266185138823872	0.313738739653803	-0.848429298586447	0.396198931597382	0.805132778662972
ENSG00000050426.11	574.924113402036	-0.511475308465169	0.15321944243838	-3.33818802839507	0.000843266646894113	0.0164391659227852
ENSG00000050438.12	25.586284917698	-0.533391846355382	1.42679405782058	-0.373839408309657	0.708523798181432	0.960021512189047
ENSG00000050555.13	55.7602985927506	-0.0666384689379039	0.5029692837011	-0.132490136271433	0.894596624364161	1
ENSG00000050628.16	0.646903299869291	0	10.302356582084	0	1	NA
ENSG00000050730.11	12.0880892648546	2.24236446966892	1.65489291031952	1.35499067987183	0.175420526485183	0.560863344534991
ENSG00000050748.13	973.819004393949	-0.0181551685151825	0.181253541434428	-0.100164489871501	0.920213737173503	1
ENSG00000050767.11	1.79432513809978	0	10.302356582084	0	1	NA
ENSG00000050820.12	1773.51560076459	0.282993162635955	0.300988225473939	0.940213399345941	0.347108110043127	0.765294020842903
ENSG00000051009.6	555.207381747094	-0.13493567062131	0.235737748315782	-0.572397384743647	0.567052787221114	0.9041180924978
ENSG00000051108.10	1722.88198919703	-0.221207201396236	0.126403961917928	-1.75000212050206	0.0801179478258491	0.367545140203098
ENSG00000051128.14	1262.40065947447	1.04765986323969	0.461244937822978	2.27137422512326	0.023124333362781	0.170915624854596
ENSG00000051180.12	251.032054099924	-0.526655674767493	0.39814062932061	-1.32278807030114	0.18590586558193	0.577333563377936
ENSG00000051341.9	483.798568735418	-0.737481079947763	0.386815220835733	-1.90654617559877	0.0565793807515411	0.301081353984573
ENSG00000051382.4	721.357550562382	-0.334941428287855	0.302680215193794	-1.10658513994185	0.268473334978506	0.688072033242906
ENSG00000051523.6	5096.83962967223	0.577656726954859	0.618457990667671	0.934027428979026	0.350289744362651	0.767622183492141
ENSG00000051596.5	561.202510474527	0.0152330705519464	0.296027834297908	0.0514582373244558	0.958960379523249	1
ENSG00000051620.6	1470.61734452247	0.279396560933686	0.189804376496774	1.4720238073037	0.141014448752427	0.501194266983238
ENSG00000051825.10	600.253100781156	-0.268995238361603	0.266059319122695	-1.01103482955827	0.311999760021296	0.732904333918902
ENSG00000052126.10	794.827989752396	-0.135029648820253	0.401681778629051	-0.336160752128493	0.736749647664979	0.968269018641977
ENSG00000052344.11	1737.99267271295	0	2.04667465412524	0	1	1
ENSG00000052723.7	488.690914676587	0.198368082801041	0.210266290174349	0.943413623917355	0.345469377276772	0.763917527750686
ENSG00000052749.9	1217.51037726454	0.416903879705925	0.311853280179355	1.33685904944195	0.181268650001251	0.570550967244061
ENSG00000052795.8	262.518866144828	-0.598306662389248	0.47759782240338	-1.25274160459617	0.210299759560982	0.61337429871953
ENSG00000052802.8	3466.7547299606	0.215009033459614	0.242768791602354	0.885653514360241	0.375804265005768	0.786633794443955
ENSG00000052841.10	1560.69421507078	0.0786007228188112	0.215331044183365	0.365022717076869	0.715094448767862	0.962180618698418
ENSG00000052850.5	93.7025529256071	0.839564292286892	0.31788813199091	2.64106837530789	0.00826450382898462	0.0861123301261444
ENSG00000053108.12	156.906852701301	-0.0568677804008302	0.328910239503636	-0.172897567697042	0.862731943558573	1
ENSG00000053254.11	450.05906444812	-0.501173636963313	0.208680024119871	-2.40163685564569	0.0163219024705599	0.137061645109426
ENSG00000053328.8	0	NA	NA	NA	NA	NA
ENSG00000053371.8	773.14888920396	-0.207987996020893	0.384346917455817	-0.541146517832558	0.588406597341508	0.914044350081531
ENSG00000053372.4	1391.10017199669	-0.0788634950507164	0.377442395961831	-0.208941803820818	0.834493669582143	0.997328204049994
ENSG00000053438.7	19.1282310760158	-1.1696155647153	1.05798824861933	-1.10550903211037	0.268939082892525	0.68891452076571
ENSG00000053501.8	209.635328615152	-0.18998812542702	0.491896855319536	-0.386235698342906	0.699322117636567	0.957393939243637
ENSG00000053524.7	20.7328886938699	1.2225409226252	0.852786835185903	1.43358324986184	0.151691226299409	0.521655780361651
ENSG00000053702.10	20.0933691436104	-0.470613798767587	0.651984149445602	-0.721817852731177	0.470406471817261	0.85421367528515
ENSG00000053747.11	21436.2626652888	1.06658503246861	0.280118186993815	3.80762507395552	0.000140307780124278	0.00408311405080764
ENSG00000053770.7	565.667574917099	-0.598571439902069	0.32609708256161	-1.8355620823102	0.0664224493964523	0.331289960813667
ENSG00000053900.6	404.476616423889	-0.169661277581317	0.228851793125732	-0.741358742546993	0.45847595307051	0.847153023743122
ENSG00000053918.11	47.5533995197127	-0.790579666629086	0.62494971854075	-1.26502923863232	0.205860846822888	0.606576824696559
ENSG00000054116.7	1464.50895293378	0.439555849399636	0.269466079926632	1.63121031604169	0.102845949313679	0.425804307160767
ENSG00000054118.9	3688.78067465653	0.0710106452382982	0.194840507387232	0.364455246963453	0.715518086827438	0.962307446626967
ENSG00000054148.13	2106.54634119158	-0.0171155703275539	0.509807651643359	-0.0335726038484947	0.973217968910423	1
ENSG00000054179.7	55.8956131229594	-1.07323684792224	0.575538886788698	-1.86475123151195	0.0622162820190166	0.31908944639456
ENSG00000054219.9	308.912845681513	-1.86408110418631	1.94074046047373	-0.960499944300272	0.336803659007626	0.756220438613838
ENSG00000054267.16	1070.48065147003	-0.698017004147219	0.387336302866118	-1.80209548906777	0.0715303833130891	0.346040672143034
ENSG00000054277.8	1223.82691395791	-0.81237564201938	0.184315636362597	-4.40752427765393	1.04558884001771e-05	0.000466909499249287
ENSG00000054282.11	690.247223369276	0.20098999244487	0.232933528885495	0.862864154450142	0.388212161065683	0.798385540079567
ENSG00000054356.9	5.30947698051956	-0.299521048630979	0.913952698776286	-0.327720514455524	0.743122990964449	NA
ENSG00000054392.8	127.872698425009	0.0248231577820435	0.183496686153083	0.135278507216935	0.892391677615807	1
ENSG00000054523.12	1405.931855557	-0.183589177237448	0.204627201034444	-0.897188527768338	0.369618325813078	0.781919567556552
ENSG00000054598.5	415.157238616872	-0.473125346084329	0.213403921844904	-2.21704147699864	0.0266202573381639	0.187645904176093
ENSG00000054611.9	657.498924007394	0.287292240905905	0.280089322781783	1.02571650376596	0.305025232791644	0.727382891387825
ENSG00000054654.11	1424.55845396439	-0.901558439895709	0.439968446027268	-2.04914340570649	0.0404480941662415	0.245669664064978
ENSG00000054690.9	204.905776353029	0.210198044017835	0.246238974634062	0.853634337660037	0.393307626568391	0.802729937308862
ENSG00000054793.9	1567.73697039814	0.000883032747606292	0.232681939972304	0.0037950205663207	0.99697201895046	1
ENSG00000054796.8	0	NA	NA	NA	NA	NA
ENSG00000054803.3	0	NA	NA	NA	NA	NA
ENSG00000054938.11	3.49527960035243	0.448119411567329	1.43368363035003	0.31256506113411	0.754611126130043	NA
ENSG00000054965.6	1165.51560407958	-0.1647793595641	0.25402840935604	-0.648665084278621	0.516554877323554	0.882677787725659
ENSG00000054967.8	263.015909803444	0.534860210177802	0.297232817276778	1.79946553371241	0.0719450712252762	0.347274798006991
ENSG00000054983.12	639.497224519331	0.555517791217506	0.233517065587909	2.3789173173229	0.0173635701993299	0.143026591419287
ENSG00000055044.6	2743.12892490049	0.163130043109592	0.20237120462953	0.806093156426206	0.420189137274892	0.823303691645282
ENSG00000055070.12	2622.49098643055	-0.114092564197794	0.2052819578573	-0.55578466509514	0.578358069906867	0.910290112632304
ENSG00000055118.10	24.6627931078494	0.399567717369106	0.60887311471698	0.656241354251346	0.511668844636979	0.879030356798338
ENSG00000055130.11	1986.73389873696	0.181117941532805	0.12018744902454	1.5069621911671	0.131820348762326	0.48298776782017
ENSG00000055147.13	478.254649473346	-0.433974107973161	0.230735446194439	-1.88082982103866	0.0599950721767665	0.311933082467673
ENSG00000055163.14	760.126174139614	-0.666861026101281	0.2513213840265	-2.65341936057047	0.00796808070612643	0.0839906371181035
ENSG00000055208.13	1456.00534747845	-0.446708867049954	0.296428327896431	-1.50697091003404	0.131818113801173	0.48298776782017
ENSG00000055211.8	835.272428355739	0.00450397801095414	0.134926030084245	0.0333810904251903	0.97337068891325	1
ENSG00000055332.12	3052.92703263687	1.73887949788733	0.291129252774061	5.97287796165518	2.33104277946891e-09	2.21265997862677e-07
ENSG00000055483.15	1312.41139588215	0.0543661814900895	0.18148779838948	0.29955832828727	0.764514074351107	0.97872053156232
ENSG00000055609.13	1217.23682734142	-0.173257325803365	0.408116610974276	-0.424528973201451	0.67118007997596	0.948844554159051
ENSG00000055732.8	228.358115003449	-0.629944934603259	0.325393882147703	-1.93594584644746	0.0528743338315427	0.28804437270609
ENSG00000055813.5	19.7711554694432	-1.2768496100475	1.08905662263556	-1.1724363853162	0.241021898487135	0.656509468084698
ENSG00000055917.11	2049.53884905825	-0.241229383092465	0.251546592320856	-0.958984897655736	0.337566353378364	0.75659319560415
ENSG00000055950.12	1103.99639396165	0.0354101240110309	0.39466936360186	0.0897209848969996	0.928508939658439	1
ENSG00000055955.11	16.196599568678	-0.0149104079126575	1.10986822160957	-0.0134343948428705	0.989281226198126	1
ENSG00000055957.6	0.929522951564342	0	10.302356582084	0	1	NA
ENSG00000056050.6	350.780031777147	-0.142633465030559	0.326974123404266	-0.436222486188026	0.662675314817206	0.945402103727908
ENSG00000056097.11	2693.56899375213	-0.263812518506312	0.378207842208196	-0.697533179021414	0.485469182845166	0.86262267949129
ENSG00000056277.11	213.945927457386	-0.0322534416791251	0.279773733457884	-0.115284023558918	0.908220001279445	1
ENSG00000056291.13	8.5392181283192	0	10.2797947884507	0	1	1
ENSG00000056487.11	23.7378522825056	0.242799924705119	0.434976037096432	0.558191495618622	0.57671362749648	0.90949087136224
ENSG00000056558.6	340.470521513166	0.0524388406460401	0.312443762314419	0.167834493662478	0.866713485368014	1
ENSG00000056586.11	1126.50464716386	-0.0816881467101007	0.251366596395101	-0.324976141944104	0.74519912848644	0.97215625517809
ENSG00000056661.9	1254.19214856999	0.361177694899027	0.25193983213079	1.43358710627198	0.151690125141631	0.521655780361651
ENSG00000056736.5	110.533593992511	-1.18405857293639	0.313642707862988	-3.7751828537765	0.000159890333194296	0.00451528308537785
ENSG00000056972.14	792.571362314445	-0.282869974222463	0.119150909000341	-2.37404797492275	0.0175942642857114	0.14418387099582
ENSG00000056998.14	188.859847223158	0.557584546117021	0.48849091890612	1.14144301262677	0.253685614002514	0.67074816710888
ENSG00000057019.11	13015.3184816505	-0.549570720584962	0.284839754194182	-1.92940315560835	0.0536808322734144	0.290691006307349
ENSG00000057149.10	172.676430954066	1.24918730023922	0.950068393565087	1.31483934072546	0.188563902667727	0.581306504908331
ENSG00000057252.8	1392.4676255723	-0.590466380349952	0.20604786155601	-2.86567584779057	0.00416120092031157	0.0530911841556993
ENSG00000057294.9	996.594780232478	-0.282323383042823	0.326241492663086	-0.86538159428538	0.386829379834144	0.797216113654408
ENSG00000057468.6	2.06696906517742	-0.561600150254636	3.50886995667595	-0.160051571357365	0.872840449732699	NA
ENSG00000057593.9	17.3335168182595	-2.42881172900332	2.68411811248065	-0.904882582368413	0.365527595362822	0.779027553562912
ENSG00000057608.12	6161.39029695741	-0.296060846947705	0.138005860308931	-2.14527735478018	0.0319306779618352	0.212577079131156
ENSG00000057657.10	190.149058013535	0.407506101752043	0.312785108866354	1.30283088996466	0.192632502358956	0.587476386386278
ENSG00000057663.8	791.204374541293	0.0341179943200096	0.210973592097749	0.161716895374289	0.871528799091122	1
ENSG00000057704.6	307.395127241791	-1.02597831585246	0.683466506418885	-1.50113912857004	0.133319580166583	0.486334806523167
ENSG00000057757.5	547.21626521541	-0.207957208128276	0.182977267445148	-1.13651936676023	0.255739264948205	0.672159013266303
ENSG00000057935.9	1107.42647062694	0.012334954589281	0.147666102680633	0.0835327428933275	0.933427943296708	1
ENSG00000058056.4	376.006718734081	0.0401073944411026	0.164587137519672	0.243684865327394	0.807474895797343	0.98975882223873
ENSG00000058063.11	1025.46462723609	-0.311397198649875	0.324716811115613	-0.958980834962081	0.337568400082567	0.75659319560415
ENSG00000058085.10	58495.4383023491	1.95261761285844	0.244262916880499	7.99391752868372	1.30717219079743e-15	3.07779634015031e-13
ENSG00000058091.12	240.816746139104	-3.56851199796431	1.50457591696386	-2.37177264219763	0.0177029803483434	0.144769974612299
ENSG00000058262.5	6984.40048823178	-0.0279086476693389	0.252178034749757	-0.110670414641915	0.911877707524137	1
ENSG00000058272.11	1358.42067960676	-0.563524136363414	0.238141142436158	-2.36634514556629	0.017964687874651	0.146447747827079
ENSG00000058335.11	9.13599805180009	0	2.65168405422765	0	1	1
ENSG00000058404.15	3.06879855192286	-3.48291022412947	4.49118633073112	-0.775498936728035	0.438044893515106	NA
ENSG00000058453.12	301.999212002017	-0.0287169554056842	0.223221521509279	-0.128647789924191	0.897636349585316	1
ENSG00000058600.11	949.60723353674	0.123731971110628	0.137593980576427	0.899254244933343	0.368517252718194	0.781063571636762
ENSG00000058668.10	1950.26479934529	-0.0499393159294047	0.253114503112303	-0.197299306501008	0.84359332201193	1
ENSG00000058673.11	2895.9825766451	-0.0961763098789978	0.250203428896035	-0.384392453386245	0.70068759302791	0.957481389182753
ENSG00000058729.6	567.129536545602	-0.234057038934119	0.229522949287227	-1.01975440652437	0.307844951455022	0.729618392360448
ENSG00000058799.9	554.082028819912	0.159435965194398	0.282695983009522	0.563983836972411	0.572765132101834	0.907236750393697
ENSG00000058804.10	1161.44410562311	-0.706425009207887	0.247946657870945	-2.84910075124133	0.00438429941483388	0.0550847875197077
ENSG00000058866.10	220.36787776295	-0.363673482472984	0.254373355364076	-1.42968386744937	0.152807772503031	0.524444036397869
ENSG00000059122.12	1007.62669928784	0.099376571489096	0.309514888896669	0.321072022878591	0.748155811291808	0.972533105336305
ENSG00000059145.14	619.312850563314	-0.269578022161644	0.280180741311645	-0.962157573356525	0.335970457325368	0.755443927980766
ENSG00000059377.11	249.154661588043	-0.465664225488003	0.402129013820046	-1.15799708423026	0.246865226305748	0.664637147746244
ENSG00000059378.8	1213.43610122448	2.98662964414045	0.208197669780549	14.3451636480298	1.14230507938243e-46	4.1419982178407e-43
ENSG00000059573.4	1831.32690329338	-0.199445012005019	0.106569817773593	-1.87149622821668	0.0612763321788857	0.316416947423298
ENSG00000059588.5	726.28236042931	-0.058292004493163	0.228984614193878	-0.254567341558625	0.799057285951118	0.988083595173559
ENSG00000059691.7	493.86615120325	-0.0379918401762856	0.149704547578962	-0.253778798244233	0.799666453886665	0.988083595173559
ENSG00000059728.6	582.943002200898	0.529167498174107	0.188059738802951	2.81382661457681	0.00489556255363591	0.0596883316055272
ENSG00000059758.3	557.82155595029	0.00699905556964938	0.475578055457766	0.0147169439155734	0.988258001532611	1
ENSG00000059769.15	240.275919718436	-0.228854391148158	0.258142087466102	-0.886544280301485	0.375324304071772	0.786633794443955
ENSG00000059804.11	611.27383534654	-0.0653317293452741	0.395406720882245	-0.165226653708626	0.868765586951391	1
ENSG00000059915.12	27.1782224120316	0.544977888447512	0.614743212560523	0.886513063198495	0.375341118010386	0.786633794443955
ENSG00000060069.12	592.886491776144	0.306915758068968	0.199844423052328	1.53577344506933	0.124593954713284	0.469233153085134
ENSG00000060138.8	4741.48404324097	-0.112686558675179	0.143448664245608	-0.785553210047609	0.432129285549667	0.831587003677537
ENSG00000060140.4	119.099221043306	-1.02694416358063	0.549656095845754	-1.8683394423207	0.0617147721893	0.317908909113971
ENSG00000060237.12	4559.93845131422	-0.279054356716213	0.402582579073092	-0.693160537047353	0.488208810466509	0.864141990525465
ENSG00000060303.5	0.106483014384891	0	10.302356582084	0	1	NA
ENSG00000060339.9	2649.2082380735	-0.242702702007564	0.181354522781291	-1.33827763590025	0.180805949314209	0.569494763910113
ENSG00000060491.12	1792.87790445542	1.14199043990839	0.39098515069573	2.9208025877103	0.00349130977439649	0.0476278752519251
ENSG00000060558.3	600.490029503114	0	2.04711997040158	0	1	1
ENSG00000060566.9	7.53678562640993	0.776092510992906	0.787321260874648	0.985738032948242	0.324261680932513	0.744348477501451
ENSG00000060642.6	297.567368619625	-0.0498861217000614	0.174798310027394	-0.28539247142746	0.775343474746623	0.982540370059075
ENSG00000060656.15	994.485550556691	-0.268320070058036	0.236195286719473	-1.1360094173967	0.255952622989541	0.672202394656969
ENSG00000060688.8	780.825965241776	0.0108708699410815	0.176707028523986	0.0615191712060615	0.950945746907671	1
ENSG00000060709.9	1.36302494493513	0	10.302356582084	0	1	NA
ENSG00000060718.14	41.5671183840611	0.227217329341691	1.33879982614168	0.169717178703641	0.865232563416954	1
ENSG00000060749.10	1088.74010137563	-0.677854205857412	0.394119566065059	-1.71992020752787	0.0854469467714677	0.381406375942997
ENSG00000060762.14	221.647900791373	-0.375868809633829	0.283174775244783	-1.32733859966489	0.184396700686472	0.575010695467103
ENSG00000060971.13	1339.73348774977	0.30238951894748	0.29523216265934	1.02424314554237	0.305720444497242	0.72796318081626
ENSG00000060982.10	275.472219300018	-0.227847445748817	0.463646120363801	-0.491425325785181	0.62312565551106	0.928430812979916
ENSG00000061273.13	1462.32483213532	-0.0729091673641421	0.219370654025736	-0.332356065071441	0.739620409701486	0.969932587912328
ENSG00000061337.11	1.60299801473052	5.6371164974852	5.98561890262065	0.941776713351585	0.346306969815679	NA
ENSG00000061455.10	8.25523489112001	-0.986341864219989	1.36344599142834	-0.723418360845157	0.469422894192987	0.853710208819225
ENSG00000061492.7	0	NA	NA	NA	NA	NA
ENSG00000061656.5	145.283360585642	0.454279290522942	0.351571842665511	1.29213786598703	0.196309404587945	0.591599295509386
ENSG00000061676.10	4791.97756877312	-0.468120034873095	0.35640692916374	-1.31344257523689	0.189033859082093	0.581519055079733
ENSG00000061794.8	1760.17787234053	-0.3651874229965	0.151902347748898	-2.40409334291641	0.0162126329851012	0.136650411910685
ENSG00000061918.8	114.369458819776	-3.09439963560177	1.54249841635368	-2.00609582661137	0.0448460250498158	0.263125706845683
ENSG00000061936.5	1130.46207346021	0.160487008354042	0.18686457097094	0.858841285537215	0.390428086407989	0.800487755388643
ENSG00000061938.12	708.023655733902	0.202780063037724	0.334875888045556	0.605537962799335	0.544821608428923	0.895674090819942
ENSG00000061987.10	835.086372479977	-0.408162484304822	0.307066412553209	-1.32923194337999	0.183771459429376	0.574121792965866
ENSG00000062038.9	6869.94585515662	0.306017076849817	0.457891051034795	0.668318535944837	0.503930283780139	0.873873952554163
ENSG00000062096.10	0	NA	NA	NA	NA	NA
ENSG00000062194.11	1547.87686715825	-0.20003409127034	0.164752371336879	-1.21414999764294	0.224690450590493	0.633240769346438
ENSG00000062282.10	91.3886798153348	-0.3877610252352	0.383566818888004	-1.01093474758676	0.312047661821742	0.732921895171419
ENSG00000062370.12	136.06705461304	-0.200637937065456	0.452580690103415	-0.443319702879083	0.657534506442027	0.943222327986987
ENSG00000062485.14	4152.56568352365	-0.272410556830385	0.152668492827325	-1.78432728184783	0.0743704996201548	0.353109833808287
ENSG00000062524.11	4.56331538850676	0.113835496298224	4.73108042235546	0.024061205081259	0.980803788216783	NA
ENSG00000062582.9	1615.7975884145	0.356840405522482	0.391927785243295	0.910474885828693	0.362572120470495	0.777055129011332
ENSG00000062598.13	855.659184758699	0.31580120844072	0.231326769631359	1.36517364135582	0.17219848081867	0.556300509130878
ENSG00000062650.13	1135.66109330719	-0.283562284125502	0.275826896130729	-1.02804435717939	0.303928962788343	0.72694354819956
ENSG00000062716.6	8365.91654620377	-0.353474654488514	0.154901650194546	-2.28192956010846	0.0224934993060587	0.168181972238472
ENSG00000062725.5	755.050850108003	-0.377273603928317	0.297131858352588	-1.26971778125733	0.204185176649109	0.603993678030405
ENSG00000062822.8	1247.23510191329	0.415067626608336	0.404581681601583	1.02591799254292	0.304930240873431	0.727382891387825
ENSG00000063015.15	0.41459611554166	0	10.302356582084	0	1	NA
ENSG00000063046.13	9751.13348554496	-0.661111230040344	0.176444456691343	-3.74685179935597	0.000179067807214381	0.00494139930714875
ENSG00000063127.11	51.2184184367618	0.33958035474998	0.382168274188376	0.888562389097207	0.374238311932231	0.785928083312109
ENSG00000063169.6	308.069689394429	0.239819935560494	0.265785218194745	0.90230727347965	0.366893662875394	0.779678706383104
ENSG00000063176.11	349.757903163695	-0.352721511970003	0.393161463982876	-0.897141618094507	0.369643353432266	0.781919567556552
ENSG00000063177.8	16786.3504371383	0.2223850171028	0.493452448036783	0.450671625984564	0.652226235234781	0.94154792323083
ENSG00000063180.4	308.140071358925	-0.711309992081045	0.463109951251746	-1.53594192946715	0.124552623318223	0.469233153085134
ENSG00000063241.3	1004.03403299089	0.621694438892062	0.600449051752592	1.03538249761151	0.300490316210863	0.723107171874562
ENSG00000063244.8	5326.64364812519	0.254992648842484	0.148654888450404	1.71533308793647	0.0862841754730145	0.383414730717096
ENSG00000063245.10	2815.99462373854	-0.220717780988672	0.411008722876018	-0.537014833758776	0.591257367660645	0.915219207983271
ENSG00000063322.9	1965.54670762969	-0.088538223691072	0.147366755201679	-0.60080188078989	0.54797195128184	0.897258370787643
ENSG00000063438.12	44.5941732148857	0.0339539841234088	0.411249592333277	0.0825629611710166	0.934199053387671	1
ENSG00000063515.2	0	NA	NA	NA	NA	NA
ENSG00000063587.12	8.00122763837696	-1.03082827481031	1.96368301129568	-0.524946373157322	0.599620471048229	0.919350369892723
ENSG00000063601.12	289.986017340994	0.0243375798262599	0.362357186258289	0.0671646120160345	0.94645065700414	1
ENSG00000063660.4	3889.39219586732	-0.0850497204875111	0.365738220536968	-0.232542610292802	0.816116595881845	0.991496195895075
ENSG00000063761.11	148.623267653698	0.311260844507342	0.339805757924228	0.915996381017033	0.359668793047538	0.774454657661472
ENSG00000063854.8	934.760167709278	0.32634562099336	0.277058173779938	1.17789566191456	0.238838204747787	0.653334652355413
ENSG00000063978.11	1683.19341489277	0.109909769182835	0.153452577435533	0.716245833205437	0.473839566818715	0.857270865824099
ENSG00000064012.17	1208.70449641622	0.3139723233938	0.207984705726413	1.50959332464958	0.131147225725189	0.481998622014532
ENSG00000064042.13	2114.04511061789	0.174429872102002	0.456039070492578	0.382488877353417	0.702098777476727	0.957897140215536
ENSG00000064102.10	928.740452687169	-0.29847081444934	0.213392643968909	-1.39869308003338	0.161905040239884	0.540510032658966
ENSG00000064115.6	3038.96044704962	-0.502189337573138	0.234656893378013	-2.14010051161869	0.0323466447605711	0.214422182635888
ENSG00000064195.7	7.41465068302638	0	3.46651985125616	0	1	1
ENSG00000064199.2	313.958384283135	0.232800603114245	0.278267973357414	0.836605809520275	0.402814178982329	0.809647568176233
ENSG00000064201.11	0	NA	NA	NA	NA	NA
ENSG00000064205.6	323.073361017326	1.17757161552258	0.492596446808214	2.39054021431269	0.016823606617813	0.139977966030725
ENSG00000064218.4	0.217179643593613	-1.39508638650758	10.2280409165394	-0.13639820156093	0.891506495338627	NA
ENSG00000064225.8	54.6400862947133	-0.17727288649551	0.41547765201985	-0.42667249522013	0.669617886704	0.948844554159051
ENSG00000064270.8	219.201306198742	-0.690059707481483	0.508897063447246	-1.35599074360353	0.175102113206951	0.560388581190118
ENSG00000064300.4	30.127136153267	-0.637536997624151	1.34588807839392	-0.473692432423459	0.635719250583908	0.932954748550157
ENSG00000064309.10	162.128724598771	-0.409720691326726	0.252230014176055	-1.62439308686215	0.10429194156205	0.428853005334537
ENSG00000064313.7	819.55083586621	-0.155574067997038	0.423451993710318	-0.367394817612941	0.713324536678265	0.96167265392452
ENSG00000064393.11	1922.90360164704	-0.0956799401967025	0.328315335625795	-0.291426960042329	0.770724797801314	0.98009683552906
ENSG00000064419.9	1672.05152360414	-0.147081344173137	0.281272943401623	-0.522913232941581	0.601034635418028	0.919809637068507
ENSG00000064489.17	67.2200048102456	0.836014203069965	1.59351602877847	0.524634950619747	0.599836985361379	0.919350369892723
ENSG00000064490.9	681.635551371703	0.481521791127147	0.543119607525738	0.88658517286973	NA	NA
ENSG00000064545.10	490.020314015868	0.221391102247663	0.499312193500098	0.443392140487791	0.657482119779219	0.943222327986987
ENSG00000064547.9	177.144356322928	0.427845354841501	0.347933529508811	1.22967555166501	0.21881862553471	0.624556309972338
ENSG00000064601.12	2764.51978442928	0.0518436114487004	0.240946581996743	0.215166411654685	0.829637577213956	0.995904914355129
ENSG00000064607.12	1657.38917187324	-0.0420625130938326	0.159888190097243	-0.263074546458063	0.792493122113153	0.987040887638263
ENSG00000064651.9	2059.651779966	-1.34777598246894	0.364985131454554	-3.69268736262689	0.000221896747204726	0.00577186230533957
ENSG00000064652.6	422.184837001429	0.0903780207263767	0.149543841145871	0.60435802660852	0.545605635236296	0.896139723308726
ENSG00000064655.14	340.722563904758	0.717834390657735	0.238965776052108	3.00392132512401	0.00266524235798916	0.0391578962320449
ENSG00000064666.10	3560.71986851024	0.337214966156708	0.260670200793586	1.29364601373724	0.195787720896946	0.590620861873817
ENSG00000064687.8	609.474690652246	0.199918954699458	0.344800293380981	0.579810860191354	0.562042173092825	0.902074974040279
ENSG00000064692.14	1.15555058960366	-0.528982748580432	10.1248423858906	-0.0522460230410687	0.958332661900835	NA
ENSG00000064703.7	425.299054363121	-0.722903088012839	0.200171472123891	-3.61141915150335	0.000304526021812647	0.00753213748357885
ENSG00000064726.5	1667.80275430072	-0.570130097997366	0.245140830512789	-2.32572475505105	0.0200332389953638	0.157186487386399
ENSG00000064763.6	96.0486375303904	-4.7247800816622	1.55400297132739	-3.04039320956151	0.00236269462832417	0.0356369830378678
ENSG00000064787.8	136.948921240414	-2.24371056814627	0.467618342761076	-4.79816628855525	1.60124817803295e-06	8.70780951600711e-05
ENSG00000064835.6	0.625771897735843	-4.95642824917596	10.2031685338506	-0.485773437215334	0.62712780946937	NA
ENSG00000064886.9	6.92241036943778	0.091725263483474	2.51667361393391	0.0364470239508312	0.970925919376336	1
ENSG00000064932.11	1678.6318753631	0.895989889995992	0.179614018703954	4.98841847903194	6.08755894781716e-07	3.68000528675202e-05
ENSG00000064933.12	416.396670146956	-0.398248838597646	0.2756272475209	-1.44488196352013	0.14849104334364	0.515045459311304
ENSG00000064961.14	1330.66798571903	0.33839650044873	0.417713491140231	0.810116282155528	0.417873347141099	0.821696722740578
ENSG00000064989.8	16.2221475083436	-0.424553128881943	0.835744264326093	-0.507994068286289	0.611457503114193	0.924315948933124
ENSG00000064995.12	499.70625156128	-0.881077661864797	0.175736671605616	-5.0136243836579	5.34142107127974e-07	3.27162040615884e-05
ENSG00000064999.12	810.839972152291	-0.116238223668049	0.284054350785027	-0.409211206752536	0.682384670857915	0.951908678909658
ENSG00000065000.11	3098.72877843141	-0.0545614840453341	0.135496252075495	-0.402678917014869	0.687184445640612	0.953702415275669
ENSG00000065029.10	411.045251788312	-0.360724117438153	0.197589451921337	-1.82562436370218	0.0679068633135603	0.335555037305764
ENSG00000065054.9	935.481408724031	0.173947530390307	0.499948877257083	0.347930635117438	0.727892277476719	0.965318007633634
ENSG00000065057.3	563.060558410707	-0.0731745367487305	0.511232868925282	-0.143133474384303	0.886184768381262	1
ENSG00000065060.12	705.03891065554	0.171519303209624	0.277238576183008	0.618670408610099	0.536133507899104	0.892217461172673
ENSG00000065135.7	1818.37333861468	-0.389266613114462	0.232267068866716	-1.67594405446189	0.0937491514485439	0.4017702383937
ENSG00000065150.14	3262.26471511595	-0.855496108024916	0.223026706410841	-3.83584603742026	0.000125132783426541	0.00374365901571482
ENSG00000065154.7	2729.05691823392	-0.651547628085504	0.369905056072085	-1.76139151760752	0.0781721597278485	0.362378229574506
ENSG00000065183.11	1193.13499457251	-0.500597987506333	0.300662171675225	-1.66498493880061	0.0959157606821737	0.407630741014489
ENSG00000065243.14	1167.55173567927	-0.355894821522133	0.498351247568184	-0.714144538132093	0.475137807903895	0.857590408031927
ENSG00000065268.6	868.435411435165	0.433369612526683	0.476366870935652	0.909739192558634	0.362960069712432	0.777183992046258
ENSG00000065308.4	1127.50453022557	0.0967016106798775	0.290632368884928	0.332728288493445	0.739339393938633	0.969917322272412
ENSG00000065320.4	47.4386505238514	-2.24069284740587	1.00208331786011	-2.23603447684443	0.0253495128634002	0.182375661989462
ENSG00000065325.8	475.227054086358	0.609732777342867	0.27695459826732	2.20156220968155	0.027696247815728	0.192831402803052
ENSG00000065328.12	645.857162712081	-0.584086642845113	0.415661186962742	-1.40519890036658	0.159962141055663	0.537168055885644
ENSG00000065357.15	1564.65030686095	0.485428296143304	0.178722153979042	2.71610589586017	0.00660547862662334	0.0738786721163981
ENSG00000065361.10	852.478986616331	-0.963631569461176	0.257790223922124	-3.73804543399707	0.00018545643770263	0.00507138041560886
ENSG00000065371.13	0.114183255017593	0	10.302356582084	0	1	NA
ENSG00000065413.12	45.794238883716	0	2.44947569758133	0	1	1
ENSG00000065427.10	4425.14397915994	-0.116076781625537	0.205795214550525	-0.564040237179755	0.572726748639705	0.907236750393697
ENSG00000065457.6	455.199083825455	-0.00717946372375603	0.229121131784806	-0.0313347951270557	0.975002541525659	1
ENSG00000065485.13	737.283326647463	0.342703636208514	0.222176141053681	1.54248622099216	0.12295548376074	0.467250311760015
ENSG00000065491.8	432.398237490332	-0.497376239214786	0.225083221090514	-2.20974374191479	0.0271229521219725	0.189933998443941
ENSG00000065518.7	2027.05167290897	0.398447335808035	0.224612004782593	1.77393606452024	0.0760737264643304	0.357153516658319
ENSG00000065526.6	2015.04700503386	0.592470055591746	0.313027112082196	1.89271163015481	0.0583962289173791	0.306943897580785
ENSG00000065534.14	602.837213126767	-1.1006063334806	0.536921512574009	-2.04984584842629	0.040379475921329	0.245449578022742
ENSG00000065548.13	2455.02433881816	-0.448480806470703	0.283613124225024	-1.58131189343294	0.113806741526339	0.448839726750605
ENSG00000065559.10	965.970586640083	0.284889373727438	0.238813779541534	1.19293524131798	0.232894736027156	0.645032319610805
ENSG00000065600.8	389.094744942592	0.397824808243511	0.181128835771949	2.19636374599346	0.0280659183989371	0.194497502421479
ENSG00000065609.10	5.17633035705052	-1.33701645909584	3.1782360696012	-0.42067877584172	0.673989661453492	NA
ENSG00000065613.9	2663.26432690102	0.0118798681229438	0.31912548445231	0.0372263222516757	0.970304551032523	1
ENSG00000065615.9	466.641361482638	-0.841447278103227	0.390034400711118	-2.15736682859021	0.0309770937012998	0.208005447705395
ENSG00000065618.12	18152.2995118063	0.746902359450929	0.384238852330718	1.94384913165434	0.0519136469735105	0.285254516805725
ENSG00000065621.10	210.545368678614	-0.700616798527194	0.556272843994999	-1.25948409326538	0.207855532132639	0.610270574504411
ENSG00000065665.16	263.065919027403	0.47005797029183	0.198913339313789	2.36312945081228	0.0181213385129605	0.147327294726446
ENSG00000065675.10	163.669404843551	-0.147694299381959	0.310813715237288	-0.47518591407462	0.634654466134684	0.932589193631205
ENSG00000065717.10	89.323913058953	0.0116920605200014	0.901979616813747	0.0129626660093537	0.98965757856584	1
ENSG00000065802.7	1001.63192633195	0.0619182660085259	0.366228602058907	0.169069989783503	0.865741589766821	1
ENSG00000065809.9	3138.35825924006	-0.22378787459639	0.300563600392484	-0.744560799458624	0.45653727325591	0.845611839468955
ENSG00000065833.7	1603.33172211634	-0.604891483365573	0.221383660785836	-2.7323221651427	0.00628896121413528	0.0712779491725572
ENSG00000065882.11	917.727682993916	0.25934569812692	0.217867071105319	1.19038502152328	0.233895097468689	0.646427032607936
ENSG00000065883.10	1071.04766157467	0.000509239807140025	0.197536624168574	0.0025779513509629	0.997943094696874	1
ENSG00000065911.7	2830.88401554041	-0.20486925541911	0.276945290395326	-0.73974630558501	0.459453945112079	0.847481943725912
ENSG00000065923.5	399.525529987608	0.529999273200214	0.203078046662947	2.60983046621413	0.00905871037794619	0.0919424888735938
ENSG00000065970.4	525.472135218362	-0.376329249296621	0.196006286869201	-1.91998560509314	0.05485971769844	0.294873015675279
ENSG00000065978.13	17581.774976105	-0.0528708798993841	0.208293315890595	-0.253828979933059	0.799627683736073	0.988083595173559
ENSG00000065989.11	89.287070412533	-0.214932041480964	0.430149768883539	-0.499667922730317	0.617308922645731	0.926287576131391
ENSG00000066027.7	799.982161592754	-0.593101143910475	0.196252917271526	-3.02212650979292	0.00251005621150092	0.0374854358439141
ENSG00000066032.14	7.98841665571167	2.80179740954972	1.19150743138142	2.351472878605	0.0186992527581852	0.150140590126615
ENSG00000066044.9	1615.74306462553	0.0900537605483661	0.123174351812318	0.731108053124418	0.464713155781217	0.85137633393339
ENSG00000066056.9	0	NA	NA	NA	NA	NA
ENSG00000066084.8	1593.26229739718	0.144629799887487	0.197538754670192	0.732159115455388	0.46407145543095	0.851149771063544
ENSG00000066117.10	1346.85188300681	-0.26559975128467	0.23256079270929	-1.142065901094	0.253426627872079	0.670356691467872
ENSG00000066135.8	1092.42710462408	0.0976858814725599	0.177007990577501	0.551872721416999	0.581035558998987	0.911024360862375
ENSG00000066136.15	900.823874725774	0.154004929609665	0.224298808037012	0.686606099058059	0.492330984032609	0.867248162637475
ENSG00000066185.8	8.98263046781758	0.219855754005071	1.08514130050145	0.202605645830155	0.839443276792957	0.999274625118273
ENSG00000066230.6	38.733005054972	0.407291900212348	0.945288496257492	0.430865182243161	0.66656640122696	0.947466823874284
ENSG00000066248.10	301.28107181171	0.963038842420398	0.216595896585816	4.44624694004228	8.7383495035352e-06	0.000399058630980084
ENSG00000066279.12	1468.66589707508	-1.64913817023185	0.477497469849308	-3.45371080343587	0.000552929971062229	0.0118494330677993
ENSG00000066294.10	0.0223980567782512	0	10.302356582084	0	1	NA
ENSG00000066322.8	2832.30298294143	0.088574074102	0.216766873275377	0.408614438007218	0.682822633433965	0.951908678909658
ENSG00000066336.7	0.403968263400965	0	10.302356582084	0	1	NA
ENSG00000066379.10	142.700479818597	-0.221170792161982	0.470198752697224	-0.470377241311826	0.638085521162915	0.934223572533607
ENSG00000066382.12	0	NA	NA	NA	NA	NA
ENSG00000066405.8	29.2802351514902	-3.15537468829056	2.44102766999974	-1.29264191761124	0.196134934810751	0.591343545671103
ENSG00000066422.4	773.318550103993	-0.482248321644765	0.372487657512363	-1.29466926465546	0.1954343470009	0.590620861873817
ENSG00000066427.17	425.62064891231	0.147657296277562	0.233733372922158	0.631733904455045	0.527560769526699	0.888432900095712
ENSG00000066455.8	1447.88979693843	-0.246769982234838	0.193173749589064	-1.27745091017692	0.201443100886292	0.599895436772089
ENSG00000066468.16	208.700841874452	-0.557830631959639	0.428803024730095	-1.30090181222663	0.193292065737727	0.587786841969974
ENSG00000066557.5	417.346440659558	-0.906928579109852	0.560175269829421	-1.61900859955139	0.105445412845373	0.431702318589801
ENSG00000066583.7	406.01698029857	0.167400745707848	0.265650939823237	0.630153033974719	0.528594464138714	0.888917320734152
ENSG00000066629.12	584.200727019273	0.14439677417866	0.233158800277489	0.619306558477779	0.535714424710028	0.892217461172673
ENSG00000066651.13	308.352396098578	0.042029940180265	0.321021110473521	0.130925782788144	0.895834018521989	1
ENSG00000066654.8	983.644606986372	-0.50788560055351	0.314769219004179	-1.61351736411929	0.106632153879221	0.433364929349984
ENSG00000066697.10	940.211239540867	-0.0262441792674738	0.218864039937902	-0.119910878346758	0.904553746982835	1
ENSG00000066735.10	94.9293410929757	-0.169695296873132	0.726170195908261	-0.233685295581272	0.815229304149447	0.991329078698952
ENSG00000066739.7	670.351880913636	-0.619710135936399	0.363911495673157	-1.70291442645984	0.0885840838419114	0.388586847339427
ENSG00000066777.4	1510.36651163429	-0.298415936487617	0.32820765218473	-0.90922906428658	0.36322922545036	0.777313455136201
ENSG00000066813.10	0	NA	NA	NA	NA	NA
ENSG00000066827.11	214.73006313485	0.387239527308635	0.229781941491517	1.68524786932802	0.091940758909808	0.397540176254429
ENSG00000066855.11	624.024483860284	-0.490582383482825	0.245966979056356	-1.99450505659307	0.0460968879234918	0.26743641451302
ENSG00000066923.13	120.646922245909	-0.225331520760135	0.644759626099888	-0.34948143717241	0.726727904340818	0.964809022980179
ENSG00000066926.6	762.953563652484	-0.658615866485801	0.191344809001201	-3.44203676035793	0.000577351785818719	0.0122425589203431
ENSG00000066933.11	775.613493967352	-0.273170295421401	0.349351026229132	-0.78193643330601	0.434251932116477	0.832830327583393
ENSG00000067048.12	212.23420370237	-0.526985018389591	0.403564509482804	-1.30582597331207	0.191611745224402	0.585952136180961
ENSG00000067057.12	10668.8204925801	1.22442755575985	0.161050165288158	7.60277118355668	2.89855733560483e-14	6.11056331331575e-12
ENSG00000067064.6	3387.59865627357	-0.109700018714633	0.160188561048588	-0.684818054401269	0.493458741031063	0.867248162637475
ENSG00000067066.12	1826.85978688466	1.78122613584643	0.127020908908963	14.0230939232458	1.12596837857338e-44	3.40230111725591e-41
ENSG00000067082.10	4760.09410482882	-0.283829367722379	0.172916772692766	-1.6414218430197	0.100709878745977	0.42032000498724
ENSG00000067113.12	582.359636045938	0.00352506781249077	0.163682446810196	0.0215360161164892	0.982818073412614	1
ENSG00000067141.12	1855.94877219383	-0.0596765025985661	0.321299232751842	-0.18573496764201	0.852652605205835	1
ENSG00000067167.3	9090.83519084868	-1.11488446671731	0.415686354024189	-2.68203287388269	0.00731762685202989	0.0792524341859629
ENSG00000067177.10	575.210382542946	0.174257872670062	0.427619072940875	0.407507250487295	0.683635470022743	0.952389753502822
ENSG00000067182.3	5271.24619038045	0.201531965780802	0.258959335734438	0.778237885146076	0.436428786278524	0.833873300053488
ENSG00000067191.11	262.379144396579	0.363920275813194	0.243579996085635	1.49404828664687	0.13516299893866	0.490283143154636
ENSG00000067208.10	349.364513673626	-0.350821316846333	0.475765802734132	-0.737382373491815	0.460889851491991	0.848662706434065
ENSG00000067221.9	270.244006241537	0.44533417837202	0.442093460646269	1.00733039054913	0.313776030128569	0.735076809178312
ENSG00000067225.13	91790.1371354741	0.376854839522064	0.252731595461412	1.49112673796895	0.135928223600935	0.491793792433637
ENSG00000067248.5	1269.13328837913	-0.346495026677915	0.284207841338266	-1.21916068552632	0.222783210444453	0.63022948183519
ENSG00000067334.9	1769.00707152426	-0.0451561711811261	0.198261836563585	-0.227760278850458	0.819832607985817	0.992359806568492
ENSG00000067365.10	352.262073484295	0.130918017793031	0.270955211031703	0.483172171867597	0.628973492621779	0.931058328209924
ENSG00000067369.9	1286.27591885403	0.209893583837228	0.226225009099655	0.927808930907224	0.353506690527684	0.770136541608617
ENSG00000067445.16	23.947721594895	0.278444181249848	0.422006602901751	0.659810010874816	0.509375758253048	0.877599781158202
ENSG00000067533.5	548.738004082936	-0.0692841727712366	0.206663049737587	-0.335251864613491	0.737435101118176	0.968537987776914
ENSG00000067560.6	8241.22334599389	-0.04378705970992	0.135044096884196	-0.324242678652356	0.745754313015719	0.97215625517809
ENSG00000067596.6	1680.7390586634	0.196943009569498	0.169799372900354	1.15985710786502	0.246106988424946	0.663581157070833
ENSG00000067601.6	34.7049021210355	0.157729221681164	0.493870350487731	0.319373741560706	0.74944312022681	0.972781028818546
ENSG00000067606.11	593.633622947386	0.0883580305568175	0.277926507866493	0.317918687336085	0.750546617009119	0.973111854268871
ENSG00000067646.7	22.9878795208319	-1.26099827432349	0.432974769286105	-2.91240590393441	0.00358656240714435	0.0483862727985849
ENSG00000067704.8	3681.73381636529	-0.167723714216826	0.337422177557197	-0.497073770998337	0.619137030118266	0.926706385382012
ENSG00000067715.9	249.893162644852	-0.548122867665725	0.509817662151194	-1.07513510880125	0.282314242815355	0.705049843286686
ENSG00000067798.9	445.700846290467	1.81884828271885	0.472717955139272	3.84763951304321	0.000119261364375143	0.00360664138565381
ENSG00000067829.14	1001.65176375038	0.344004121674956	0.382384617975565	0.899628555918896	0.368317955315715	0.780915042670321
ENSG00000067836.8	537.482005057818	0.112403426348762	0.410924807636999	0.273537699013919	0.784439917254995	0.985909355317185
ENSG00000067840.8	9.14237532059072	0.155321604792449	1.304232818889	0.119090397468113	0.905203738312757	1
ENSG00000067842.13	0.0464415255737403	0	10.302356582084	0	1	NA
ENSG00000067900.6	1588.09978399904	-0.547470723745374	0.415280961262058	-1.31831404474115	0.187398541303959	0.579388737012411
ENSG00000067955.9	737.365749375449	-0.664323850295278	0.277569994390053	-2.39335613979133	0.0166950269854112	0.139370656183205
ENSG00000067992.8	237.248814693176	0.560265166508127	0.212225373535859	2.63995373019551	0.00829173469187239	0.0862972639997003
ENSG00000068001.9	128.314311848134	0.0447254982330092	0.351037404849791	0.127409494302031	0.898616302116342	1
ENSG00000068024.12	471.018256998975	0.354599362475736	0.199130086136431	1.78074227433813	0.0749545636071654	0.35404651706685
ENSG00000068028.13	252.913072676532	0.287139844988051	0.195654645396017	1.46758511359064	0.142216954073858	0.502756222735878
ENSG00000068078.13	559.266148236719	-1.15856597810085	0.54116101403421	-2.14088958379327	0.0322829433307608	0.214182825890146
ENSG00000068079.3	1218.56430058193	2.42336158310918	0.485914214928292	4.98722101280121	6.12539796103867e-07	3.6894838881605e-05
ENSG00000068097.10	598.689808601068	0.435782723332407	0.204579414633369	2.13013965316786	0.033160085447504	0.217744422007695
ENSG00000068120.10	2195.44526427804	0.204569598425482	0.277593873975053	0.736938447149834	0.461159782003357	0.848728743043434
ENSG00000068137.10	609.275897529781	-0.286649207741536	0.43022387790103	-0.666279168743577	0.505232677945487	0.874617440193991
ENSG00000068305.13	723.020888085268	0.280559705899031	0.288091260749503	0.973857051994989	0.330127520861931	0.749744701644346
ENSG00000068308.9	766.259198638524	0.388613465436098	0.196605703576493	1.97661338591279	0.048085347907009	0.273888582329272
ENSG00000068323.12	606.355985169314	0.0703123292087813	0.368207309500804	0.190958537200435	0.848558077841674	1
ENSG00000068354.11	86.3059645934636	-0.0351851311565894	0.34598352344735	-0.101695973282218	0.918997998431683	1
ENSG00000068366.15	2553.63911188157	0.641437466389651	0.419285288456532	1.52983537474187	0.126057483022404	0.47238986506742
ENSG00000068383.14	365.676265995612	-0.788745690446594	0.236953733521574	-3.328690705668	0.000872552449999227	0.0167933926947834
ENSG00000068394.9	539.196952317153	0.0174308321739013	0.263990640396614	0.0660282203479397	0.947355357884903	1
ENSG00000068400.9	1032.50791381058	0.316369058034643	0.182232942717764	1.73606952352531	0.0825515423557836	0.373485448312398
ENSG00000068438.10	808.078434846376	0.327296991805047	0.186073490061195	1.7589662648742	0.0785832386886839	0.363354786387615
ENSG00000068489.8	1001.01892142997	-1.3448914864773	0.400151781175925	-3.36095339254787	0.000776739313730176	0.0154617264170837
ENSG00000068615.12	50.5521599352433	-1.50553511466886	0.626608771110236	-2.40267162555246	0.0162757951962793	0.136925362547125
ENSG00000068650.14	1015.677862853	-0.0268303188077645	0.401403365256549	-0.0668412901586325	0.94670805209808	1
ENSG00000068654.11	2214.92471103328	-0.189805792341651	0.150145382320834	-1.26414671838572	0.206177370807657	0.607113161075656
ENSG00000068697.6	4011.5497463258	-0.0100686748326037	0.144089934198287	-0.0698777113656521	0.944290993509298	1
ENSG00000068724.11	1553.68328074605	0.340618238381139	0.156706026577027	2.17361288408211	0.029734219998593	0.202662183674621
ENSG00000068745.10	1441.03767601997	-0.0611268320098207	0.139980667811443	-0.436680528572415	0.66234305228925	0.945368592215247
ENSG00000068781.16	0.312186134981463	-1.57692534308441	10.2248264191501	-0.154225145585942	0.877432216070467	NA
ENSG00000068784.8	459.337686416565	-0.0547614246562271	0.273110683587556	-0.200510005455979	0.841081733665972	0.999659881432023
ENSG00000068793.13	4125.43137003712	-0.0998613865503133	0.136075305467031	-0.733868545858295	0.463028858999753	0.850269747155426
ENSG00000068796.12	991.169729917196	-0.0930661737496018	0.295811692326633	-0.314612897879772	0.753055585035708	0.973653341741483
ENSG00000068831.14	11.8009712216671	1.15718564798248	2.37626177846747	0.486977343350103	0.626274386954645	0.928705597537029
ENSG00000068878.10	2307.45297906408	-0.0572884837789698	0.163656687841149	-0.350052811985149	0.726299063639825	0.964741214048667
ENSG00000068885.10	697.939157152123	-0.937862593074675	0.493265339899008	-1.90133487438362	0.0572581639038975	0.303092120168661
ENSG00000068903.15	977.077210277206	-0.4252789832771	0.357722814302406	-1.18885060240409	0.234498461420547	0.646707804313131
ENSG00000068912.9	1650.29094625373	-0.279675785942226	0.286409328128028	-0.976489794414826	0.328821802865093	0.74876944753331
ENSG00000068971.9	381.685272570328	0.189699117668288	0.198960094966271	0.953453091688801	0.34036055241032	0.759097318378646
ENSG00000068976.9	19.6512246595082	-0.246088684733338	1.92384928891612	-0.127914741633416	0.898216444748466	1
ENSG00000068985.4	0.183855757234399	0	10.302356582084	0	1	NA
ENSG00000069011.11	690.754586705491	0.183053598635686	0.428341452860509	0.427354386117045	0.669121225524559	0.948844554159051
ENSG00000069018.13	0	NA	NA	NA	NA	NA
ENSG00000069020.14	765.220018188844	0.601891781414419	0.330430489701739	1.82153826651322	0.0685250753005408	0.336774089237952
ENSG00000069122.14	1.16118011476512	0	10.302356582084	0	1	NA
ENSG00000069188.12	338.398993651589	0.258600351293705	0.356337455403842	0.725717567356566	0.46801193007295	0.852598100102752
ENSG00000069206.11	0.0596178810891457	0	10.302356582084	0	1	NA
ENSG00000069248.9	1167.98978785457	-0.21749047108331	0.228577064147045	-0.951497351210166	0.341351962508178	0.760136342340726
ENSG00000069275.12	6733.03886547795	-0.225480076314161	0.170266117779826	-1.32428036331769	0.185409949630876	0.576476450903729
ENSG00000069329.11	4392.55049008939	-0.171730725923508	0.144217126661911	-1.19077900037558	0.233740354864082	0.646427032607936
ENSG00000069345.7	1940.09778317701	-0.152948529227321	0.14739345744758	-1.03768872700281	0.299414994891342	0.72215500064905
ENSG00000069399.8	1175.47125968603	0.584906801899917	0.318099465702626	1.83875443049852	0.0659513135562298	0.329938552641955
ENSG00000069424.10	386.892106023747	-0.42875004325474	0.217426899883635	-1.97192731664851	0.048617904403573	0.275169762982678
ENSG00000069431.6	22.295865565338	5.92123009298106	2.30087908790512	2.57346425725141	0.0100686046155222	0.0989241844355605
ENSG00000069482.6	81.7768481209825	-2.90403271564676	1.60719875197804	-1.80689084786349	0.0707792998187256	0.343395234342446
ENSG00000069493.10	37.6519266315268	-0.928996007484352	0.855312667767374	-1.08614784101037	0.277413589266353	0.699776235502837
ENSG00000069509.5	488.408094576718	-0.0394030497272848	0.176760714495555	-0.222917461268102	0.82359974617828	0.993717293448656
ENSG00000069535.12	256.443093531377	-2.1501909395557	2.55965296577447	-0.840032210735695	0.400890326604438	0.80820448791821
ENSG00000069667.11	65.3369848932062	-0.444220569026418	0.4779682287437	-0.92939350842213	0.352685190789282	0.76946101394951
ENSG00000069696.6	4.40257697352299	-1.76988332346428	3.57044484197807	-0.4957038693486	0.620103356731268	NA
ENSG00000069702.6	199.533855455065	-0.419731208195531	0.282955158319908	-1.4833841895223	0.137972365633228	0.495334453253547
ENSG00000069712.9	102.96318583899	-0.105049686071511	0.380452324017559	-0.276117871911496	0.78245753427492	0.985751865499569
ENSG00000069764.5	7.14052762123983	-0.409642815371637	1.71025248936349	-0.239521835471261	0.810700966893341	0.990186843274621
ENSG00000069812.7	1835.71351361814	0.242714857503678	0.873295714350444	0.277929747639045	0.781066287858629	0.985300013837806
ENSG00000069849.6	3096.49613574682	0.0977845512063912	0.141928317498549	0.688971397180066	0.490841267413553	0.865905602291569
ENSG00000069869.11	2647.01916504638	0.678297166803607	0.347568999804173	1.95154679268224	0.0509920355663062	0.282015609830735
ENSG00000069943.5	332.576000480723	-0.332115356957451	0.235239717602911	-1.41181667935033	0.158003946001134	0.533784231191975
ENSG00000069956.7	2439.76901632341	-0.660418008271178	0.408799156581913	-1.61550726717032	0.106200887864946	0.433309569868103
ENSG00000069966.14	867.192936929386	0.00649657983054695	0.125266397592187	0.0518621111121675	0.958638564577957	1
ENSG00000069974.11	314.985883045118	-0.0669035320923834	0.175148281575947	-0.381982235226059	0.702474541564046	0.958141973168238
ENSG00000069998.8	693.682329299951	0.159717267969572	0.227861885817686	0.700938936744176	0.483341123805578	0.861963090669784
ENSG00000070010.14	1791.6247639061	0.0121823653709176	0.324529582175779	0.037538535899384	0.970055614582759	1
ENSG00000070018.4	1346.63339267457	-0.600563770296147	0.342864864733931	-1.75160488013899	0.0798417728554313	0.366835109444747
ENSG00000070019.3	1.31182724965043	0	10.302356582084	0	1	NA
ENSG00000070031.3	0.684562128356376	2.22355887034666	10.1209949219448	0.219697656949262	0.826106629572087	NA
ENSG00000070047.7	1641.95614587395	0.115022076522259	0.155852564918988	0.73801850217895	0.460503205875897	0.848381579364903
ENSG00000070061.10	1457.56892521744	-0.427680231517133	0.193427001165524	-2.21106789093601	0.0270311360573176	0.189583944572212
ENSG00000070081.11	1097.99707910219	-0.141719716543765	0.245825550875032	-0.576505233240828	0.56427373363105	0.903217333051253
ENSG00000070087.9	4050.8744289031	-0.200668467522442	0.213203432146874	-0.941206553298838	0.346599019083576	0.765080211270779
ENSG00000070159.9	1141.55044498735	0.534645885302999	0.13437296820339	3.97882023781559	6.92580796493992e-05	0.00227885478047842
ENSG00000070182.13	251.708245001388	-0.316489938161122	0.269312293239717	-1.1751782079974	0.239923426740871	0.654854206129668
ENSG00000070190.8	666.855959551357	5.34982579397366	1.62125075639612	3.29981390779165	0.000967489594975167	0.0180458707375512
ENSG00000070193.4	0	NA	NA	NA	NA	NA
ENSG00000070214.11	1428.61569208768	-0.0574967664085095	0.218977157733275	-0.262569699066711	0.792882257410651	0.987040887638263
ENSG00000070269.9	370.420987216066	-0.562550398809293	0.21283347715841	-2.64314809079867	0.00821391007408789	0.0857715294992997
ENSG00000070366.9	1207.91337500496	0.123503723110694	0.157900449655267	0.782161946848985	0.434119404852071	0.832830327583393
ENSG00000070367.11	1271.47731287504	-0.620814731474037	0.378093593316835	-1.64196046282595	0.100598198069047	0.420263085518619
ENSG00000070371.11	203.365504680264	0.0740283405323422	0.238728188083016	0.310094677661606	0.756488959528333	0.976162399830884
ENSG00000070388.7	2.47903942497426	0.196241473042236	2.26507607725204	0.0866379169393347	0.930959325841726	NA
ENSG00000070404.5	2982.69725774929	0.882474917433777	0.471283014452361	1.87249463776926	0.0611382030635313	0.315978191111404
ENSG00000070413.14	1626.59150570757	0.298246902161999	0.228761245163724	1.30374750298524	0.192319687132859	0.587094784933278
ENSG00000070423.13	810.99170909388	0.586652558431942	0.497290424621687	1.17969807859911	0.23812031836495	0.652559355584971
ENSG00000070444.10	681.090994726152	-0.223350564706537	0.228186473492502	-0.978807206615059	0.327675248231855	0.747734707418947
ENSG00000070476.10	495.226759826731	0.304960287987661	0.198101895702038	1.53941125554067	0.123703927941886	0.468040707578994
ENSG00000070495.10	1162.38788760824	0.480380994940387	0.346534636104878	1.38624236913219	0.16567290796764	0.545117709441906
ENSG00000070501.7	502.378644960153	0.14073989457133	0.172961955754498	0.813704343000702	0.415814345574866	0.819781870951752
ENSG00000070526.10	419.268270338253	-1.94702768330969	1.65401825291535	-1.17715005857879	0.239135617927773	0.653334652355413
ENSG00000070540.8	573.319484827052	0.338158774036138	0.18697859207684	1.80854273358293	0.0705220721194431	0.342595168147241
ENSG00000070601.5	0.762568161712588	-3.1679490386873	10.2088240700532	-0.310314784244369	0.756321589507646	NA
ENSG00000070610.10	1014.00121789924	0.178650749867132	0.148016338789474	1.20696641552005	0.227445078088265	0.637831286270727
ENSG00000070614.10	3990.21996789868	0.220580152247479	0.21540615057691	1.02401974900304	0.305825946974358	0.728023164212856
ENSG00000070669.12	1436.81239571475	-0.106957511015635	0.261010082167767	-0.409783063272197	0.681965091448079	0.951908678909658
ENSG00000070718.7	546.241460724049	-0.47154162723438	0.164251741782632	-2.87084704318332	0.00409373557941448	0.052600585439252
ENSG00000070729.9	9.83471564885917	-5.25515667315308	2.73440877795785	-1.9218621281189	0.0546231082983885	0.294386728136083
ENSG00000070731.5	914.212275099196	-0.986377270771321	0.463277842019208	-2.12912680319907	0.0332437707481555	0.218135926045624
ENSG00000070748.13	0	NA	NA	NA	NA	NA
ENSG00000070756.9	21162.4586187496	-0.169576439324718	0.156916458628382	-1.08067975027602	0.279839593728905	0.702661217059176
ENSG00000070759.12	44.6092844809965	0.106401516616633	0.553758271799233	0.192144338125948	0.847629145110695	1
ENSG00000070761.3	943.735134821256	0.524346737151127	0.151579923453315	3.45920967107904	0.000541762990937535	0.0116922183452471
ENSG00000070770.4	1680.27282120557	-0.227791894295635	0.119536949093553	-1.90561910792418	0.0566996411994149	0.301218112194404
ENSG00000070778.8	497.634395248482	-0.48070966921204	0.226935713589101	-2.11826363338488	0.0341527467078778	0.221931647961944
ENSG00000070785.12	441.483132774128	-0.195467434520126	0.299473175250944	-0.652704317695013	0.513946918407554	0.880621645471028
ENSG00000070808.11	6.4461188070387	-1.73504928483452	2.42061221754391	-0.716781181330648	0.473509125174636	NA
ENSG00000070814.13	2809.37734149082	-0.468675814103078	0.39057009264936	-1.199978756499	0.230147590931884	0.64152818256811
ENSG00000070831.11	4848.45607276212	-0.169768506039896	0.160905321030177	-1.05508323126279	0.291387260504947	0.712935362072158
ENSG00000070882.8	1284.52409374948	0.0879549515495894	0.261076758859037	0.336893072880067	0.736197507437493	0.968104795085352
ENSG00000070886.6	1.66823188564038	0	10.302356582084	0	1	NA
ENSG00000070915.5	0.380155183876426	0	10.302356582084	0	1	NA
ENSG00000070950.5	439.947436854159	-0.523731297211785	0.193616672135802	-2.70499069855122	0.0068306302062439	0.0757890609787037
ENSG00000070961.10	2243.60117113281	-0.695967473923567	0.359010484412023	-1.93857144607741	0.0525535432596309	0.286986668462984
ENSG00000070985.9	0	NA	NA	NA	NA	NA
ENSG00000071051.9	1048.31519819478	-0.152972295480143	0.270606995817357	-0.565293203222989	0.571874350937535	0.906633034759826
ENSG00000071054.11	6615.78387014811	-0.0145277472576135	0.262603847450146	-0.0553219132113877	0.955882004679186	1
ENSG00000071073.8	148.206801470821	-0.367490016181277	0.353567796420481	-1.03937637958475	0.298629724927111	0.721056635644727
ENSG00000071082.6	13051.7475825134	0.0221867124345788	0.403340731111025	0.0550073690139458	0.956132593059294	1
ENSG00000071127.12	8075.50716637745	0.302980425634449	0.152741529405813	1.98361524081295	0.0472987488622697	0.271197443666335
ENSG00000071189.17	697.257487245821	-1.11603456132662	0.391275606988937	-2.85229782125972	0.00434044135431459	0.054723367005371
ENSG00000071203.5	0	NA	NA	NA	NA	NA
ENSG00000071205.7	330.173854193724	-0.143101332333723	0.203452971170785	-0.703363197451658	0.48182943554791	0.861713463027524
ENSG00000071242.7	288.177864480651	1.24732869439136	0.591668189357507	2.10815574814971	0.0350175195971642	0.224891119481611
ENSG00000071243.11	147.792879880514	-0.245369067813279	0.365459162350508	-0.67139941501302	0.501966117493223	0.873550173752364
ENSG00000071246.6	243.772506646533	0.0065795831936161	1.17325290290833	0.00560798373249811	0.99552549981607	1
ENSG00000071282.7	529.810356628942	-0.149517858053981	0.275170405239593	-0.543364603194864	0.586878791935522	0.913594842651789
ENSG00000071462.7	1639.60346277238	0.308790134338823	0.289423052325792	1.06691616945298	0.286009692578988	0.708594885914787
ENSG00000071537.9	2584.35071923347	-0.719689968973399	0.388713934263445	-1.85146429169591	0.0641027872725682	0.323277756120073
ENSG00000071539.9	960.198726305033	-0.605104740141196	0.183936691636788	-3.28974461134742	0.00100278353275402	0.0185137122696847
ENSG00000071553.12	1190.08389506589	0.202280868063932	0.273056583584944	0.740802017692446	0.458813491617482	0.847332364909783
ENSG00000071564.10	1624.33506923199	-0.365456797901315	0.187951804592218	-1.94441760585493	0.0518451124687457	0.285254516805725
ENSG00000071575.7	147.159489795067	1.26057090208181	0.294250871611486	4.28400057127513	1.83562440089414e-05	0.000746185434713246
ENSG00000071626.12	2853.5201515058	0.197323249995229	0.250725802065518	0.787008151413415	0.431277094413737	0.830930257356115
ENSG00000071655.13	1461.2540779537	0.194023135531848	0.466045098946913	0.416318369124077	0.677177052738309	0.95024775932225
ENSG00000071677.1	0.0447901028958478	-1.48881128605737	10.2263336574115	-0.145586026814053	0.884248199433865	NA
ENSG00000071794.11	1168.30126630907	-0.512728121580626	0.383977573417655	-1.33530746865502	0.181775735203526	0.571061181639217
ENSG00000071859.10	2157.72901195349	0.366895437549457	0.454242229777831	0.807708780684934	0.419258247643534	0.822917745858885
ENSG00000071889.12	477.305920971167	-0.0857539341289595	0.409427701498339	-0.20944829530375	0.834098294511316	0.997328204049994
ENSG00000071894.10	1728.37179124857	0.03442100147839	0.26817381775324	0.128353326088166	0.897869365940441	1
ENSG00000071909.14	34.7982792677515	0	2.17889696828934	0	1	1
ENSG00000071967.7	1370.66561706673	-0.465858972423227	0.306016557590055	-1.5223325694922	0.127925771208797	0.476045614124692
ENSG00000071991.4	25.2902927025165	-0.408666805255396	0.661761724576405	-0.617543732250432	0.536876145179077	0.892252985299626
ENSG00000071994.6	1002.29473120826	-0.251423096975933	0.177171917029961	-1.41909113583399	0.155872447875523	0.529646386860064
ENSG00000072041.12	394.940732950837	0.301500283417115	0.24847655566143	1.21339529443548	0.224978724530813	0.633828212745274
ENSG00000072042.8	3362.80739914552	0.376847133698388	0.102340425869013	3.68229006766808	0.000231148192883764	0.00596119023752864
ENSG00000072062.9	1064.26260379866	0.145750248361573	0.176044907544545	0.8279151632074	0.407718546961767	0.812658009720407
ENSG00000072071.12	192.192078618348	-0.0471062329257466	0.432001919030023	-0.109041721461596	0.913169398667573	1
ENSG00000072080.6	0	NA	NA	NA	NA	NA
ENSG00000072110.9	12470.4629763985	0.817613886710706	0.200592446471288	4.07599538813012	4.58179267896128e-05	0.00160984304785984
ENSG00000072121.11	729.74749531333	0.747560157687446	0.223230209991761	3.34883059830941	0.000811533978850986	0.01599251199627
ENSG00000072133.6	98.5341492909122	-0.0921396399536989	0.627728167414255	-0.146782707446826	0.88330353429154	1
ENSG00000072134.11	1194.49678945619	0.428113280049119	0.157278268427305	2.72201165698233	0.00648858536338639	0.0730217583104874
ENSG00000072135.8	836.100563418642	0.0659759397796825	0.219259507372019	0.300903438899645	0.763488127917539	0.978581814008129
ENSG00000072163.14	44.498919259114	-0.436344428277547	1.09352514623409	-0.399025509180326	0.689874408314164	0.954971730651991
ENSG00000072182.8	4.27833327332732	0.0448857119557515	2.3395315852744	0.0191857687403212	0.984692910414654	NA
ENSG00000072195.10	287.110309108076	0.96173425029441	0.288095892210121	3.3382435373045	0.000843098192482433	0.0164391659227852
ENSG00000072201.9	46.3673264383671	-4.33779627027098	2.0006570431738	-2.16818583928287	0.0301445497931512	0.204308476780492
ENSG00000072210.14	3787.30954528061	-0.298893473506824	0.115972724239664	-2.57727388458292	0.00995830110223995	0.0980684405125531
ENSG00000072274.8	5350.99959284589	-0.491691545695785	0.335020366437843	-1.46764673122346	0.142200207252405	0.502756222735878
ENSG00000072310.12	3870.68516587515	0.292854701671486	0.216704752059244	1.35139953733651	0.176567481938487	0.562595509234582
ENSG00000072315.3	0.0794084425345305	0	10.302356582084	0	1	NA
ENSG00000072364.8	2365.54560348594	-0.642816884978104	0.445788119957167	-1.44197850099699	0.149308438697842	0.516891730683956
ENSG00000072401.10	520.654732375283	-0.471856672380318	0.480779008254793	-0.981441918799944	0.326374863062061	0.746646847610747
ENSG00000072415.4	938.316389028908	-0.412324329466769	0.325716646854216	-1.26589885241977	0.205549297323648	0.606248374894703
ENSG00000072422.12	534.820154985761	-0.915524511152423	0.317060270865242	-2.88754093552623	0.00388266079860428	0.0509570748941493
ENSG00000072444.10	0	NA	NA	NA	NA	NA
ENSG00000072501.13	2008.30060985443	0.0721119894697252	0.548631310057489	0.131439799639158	0.895427406192886	1
ENSG00000072506.8	1384.97055150114	0.318485110464802	0.374407691294951	0.850637200756396	0.394970917831056	0.803683809234237
ENSG00000072518.16	1194.22139471629	-0.0182760316302133	0.154822597147919	-0.118044988050111	0.906032011742316	1
ENSG00000072571.15	1112.1890795571	-1.22047403137122	0.468654062359553	-2.60421092954246	0.00920860646657762	0.0930094903838731
ENSG00000072609.13	700.405090744964	0.223337550665445	0.171195182803431	1.30457847591357	0.192036421430973	0.586769906578246
ENSG00000072657.4	63.7809731783608	0	10.2675399895767	0	1	1
ENSG00000072682.14	2842.23667885717	0.554584252354787	0.172797957173168	3.20943755023108	0.0013299493377124	0.0230825935613623
ENSG00000072694.14	0.472301164307533	-1.16162133465633	10.2328070786919	-0.113519323263234	0.909618844354016	NA
ENSG00000072736.14	845.320006956609	0.230852103576208	0.174685908883186	1.32152676224492	0.18632578514715	0.578162984085613
ENSG00000072756.12	464.372665217458	-0.516796131663035	0.330019863047308	-1.56595462737027	0.11735923966414	0.4575101641882
ENSG00000072778.15	7285.20391225777	0.186645742570724	0.188165048158688	0.991925675874283	0.321233783019867	0.740877835260186
ENSG00000072786.8	1030.70897638053	0.491132662281557	0.269838235261749	1.82010033457693	0.0687437266805128	0.33718478792484
ENSG00000072803.13	1350.49388078969	0.11976429429295	0.346472282175784	0.345667750219014	0.729592423464622	0.965587976715343
ENSG00000072818.7	52.5797496327175	0.362770809261457	0.521768221913507	0.695271950313587	0.486884889222554	0.863424820433036
ENSG00000072832.10	164.799194249857	-0.158100302849238	0.208413802851258	-0.758588446092855	0.448098786359833	0.840388020761744
ENSG00000072840.8	590.891589680725	-0.397993714227938	0.213282068936118	-1.86604394927895	0.0620352168869546	0.318611468034132
ENSG00000072849.6	1266.4917134706	0.0999548706591779	0.231790858435121	0.431228700450047	0.666302087358279	0.947306841578231
ENSG00000072858.6	68.0521064335463	1.62629148911479	0.462695188187259	3.51482256706895	0.000440047893085822	0.00996013520804739
ENSG00000072864.8	717.552115466367	0.0822502818482945	0.23049173255249	0.356846993761754	0.721206353299605	0.963875772926121
ENSG00000072952.14	12.2521782010738	0	2.80696678652251	0	1	1
ENSG00000072954.2	134.008308169664	0.119931014903517	0.308502940424752	0.388751610400842	0.697459899838031	0.957130912884069
ENSG00000072958.4	1075.72444447273	-0.0635115447197672	0.219694875871863	-0.289089786312586	0.772512669413505	0.981280296523284
ENSG00000073008.10	3832.85957274794	0.547976597663054	0.15587542674591	3.51547777031143	0.000438963507032224	0.00994801047811779
ENSG00000073009.8	139.466212722124	0.095074612971559	0.254152049463415	0.374085564811646	0.708340657941991	0.960021512189047
ENSG00000073050.7	928.610077437904	-0.378221767790892	0.269527740005182	-1.40327584753844	0.160534597534393	0.538083241504629
ENSG00000073060.11	3115.22066589271	0.390929626228565	0.301848194685727	1.29511997458055	0.19527884531613	0.590620861873817
ENSG00000073067.9	7.22945561521072	-5.52223849686741	2.6006285862058	-2.12342451596447	0.0337182946407985	0.220134203038414
ENSG00000073111.9	1686.80147030285	0.000162400982133077	0.303126899745386	0.000535752459677737	0.99957253140446	1
ENSG00000073146.11	0.490659942542128	0	10.302356582084	0	1	NA
ENSG00000073150.9	205.319781083354	0.649519739402065	0.292244871178749	2.22251886502669	0.0262482605641611	0.185863022781828
ENSG00000073169.9	646.562893789448	0.334352683525756	0.483391575388075	0.691680824717171	0.489137791550182	0.864344155340005
ENSG00000073282.8	1992.83115390917	-2.2791117700557	0.505305182889298	-4.51036689753291	6.47155971282012e-06	0.000311218508205381
ENSG00000073331.13	345.588786595909	-0.0247378770597394	0.177735187434038	-0.139183902843776	0.889304828357952	1
ENSG00000073350.9	1543.35267729621	-0.52334779214628	0.321764362985656	-1.62649395753504	0.103844617737819	0.428065401917737
ENSG00000073417.10	1805.62581286757	-0.0802622812850957	0.284344120746163	-0.282271639991976	0.777735229752045	0.983309314548194
ENSG00000073464.7	181.787624090804	0.511869225671892	0.255839357419435	2.00074465021701	0.0454199149806142	0.265461978916356
ENSG00000073536.13	676.568782749523	-0.261259255861107	0.273198142778827	-0.956299531189031	0.338920926712696	0.757755136428804
ENSG00000073578.12	2921.56832841168	0.375424247338977	0.177568261639184	2.11425309834836	0.0344936559126049	0.223572212114119
ENSG00000073584.14	3841.53399977084	-0.294182816177973	0.208589176451447	-1.41034554708283	0.158437675652107	0.534263620046784
ENSG00000073598.5	1.60471101657175	-0.383597296002557	3.85755401298967	-0.0994405508544683	0.920788487373963	NA
ENSG00000073605.14	1654.86546871976	0.466929928410758	0.346390009382347	1.34798901747584	0.177661914976676	0.564495359012818
ENSG00000073614.7	1368.66057115054	-0.192043725452838	0.170400795672323	-1.12701190563766	0.259737447314091	0.677754738025975
ENSG00000073670.9	46.2462856867761	-0.221722544291263	0.386643043922468	-0.573455407452575	0.566336383858062	0.90399349351537
ENSG00000073711.6	396.639581885	-0.284415287145722	0.306077766168007	-0.929225571352365	0.352772197901176	0.76946101394951
ENSG00000073712.9	993.958727474983	0.1497333671608	0.300132695958012	0.498890554669017	0.617856488470816	0.926375962287124
ENSG00000073734.8	4.87829173394169	0	5.80992015490592	0	1	NA
ENSG00000073737.12	283.004623319979	1.75588642236366	0.514521308808355	3.41266025780417	0.000643320890676766	0.0133908240504819
ENSG00000073754.5	0	NA	NA	NA	NA	NA
ENSG00000073756.7	2937.39835607076	-0.00425023953832423	0.461690253219905	-0.00920582470321248	0.992654918345857	1
ENSG00000073792.11	1458.92114314376	0.0617739802526191	0.196381989650833	0.314560313613551	0.753095515647187	0.973653341741483
ENSG00000073803.9	744.852025772089	-0.0531731880235995	0.156968327101251	-0.338751065298036	0.734797268062162	0.967866297931835
ENSG00000073849.10	483.755153083101	-1.42622821946024	0.234506000754047	-6.08184103977829	1.18810330469875e-09	1.20336943654684e-07
ENSG00000073861.2	0.122632400215703	0	10.302356582084	0	1	NA
ENSG00000073905.8	6.75071069433165	0.804875185528813	1.01262028617829	0.794844026447937	0.426704237281169	0.82773982561805
ENSG00000073910.15	15.9116633722896	-1.23590956995947	2.1036059491188	-0.587519525925085	0.556854840560678	0.899951208612118
ENSG00000073921.13	3408.30251329205	-0.403174737143998	0.264978895964898	-1.52153527425598	0.128125566299639	0.476105045503679
ENSG00000073969.14	803.696188508592	-0.396190014972739	0.206268133875443	-1.92075240866813	0.0547629289429444	0.294718896315238
ENSG00000074047.16	539.069590032323	1.35154352593948	0.387159261295016	3.49092391957428	0.000481353303532454	0.0107499946920596
ENSG00000074054.13	1824.16982198624	0.105855608627182	0.219106665214656	0.483123635346632	0.629007952966104	0.931058328209924
ENSG00000074071.9	2320.97235219934	0.0190665496128273	0.424800033882664	0.0448835877873158	0.964200098708787	1
ENSG00000074181.4	1199.16988968042	-0.492281652996102	0.387418308117114	-1.27067214605482	0.203845308742059	0.603382113876493
ENSG00000074201.4	2058.01404975701	-0.538274314686969	0.148706915525744	-3.61969927749448	0.000294945592729088	0.00734527966508017
ENSG00000074211.9	958.620669820625	-0.0812291487533181	0.298707115609175	-0.271935767541599	0.785671408657145	0.986194055477436
ENSG00000074219.9	576.489875197875	0.566331491337893	0.253608520920654	2.233093309649	0.0255427917157497	0.183096537755233
ENSG00000074266.13	472.388589616773	-0.219446969682271	0.182940005559342	-1.19955702970112	0.23031142347997	0.64152818256811
ENSG00000074276.6	43.1032166720756	0.663403762897329	0.550491869999539	1.20511091816467	0.228160485462638	0.638750710537002
ENSG00000074317.6	10.9382507058142	0.228608065945567	1.19416269374452	0.191437956605999	0.848182484863066	1
ENSG00000074319.8	1652.41378402492	0.139103635738462	0.13648841429401	1.01916075776819	0.308126653403561	0.729763060249061
ENSG00000074356.12	803.344018598764	-0.401690794414645	0.194354263135327	-2.06679693017566	0.0387532928764438	0.239385758040861
ENSG00000074370.13	298.179956863883	0.133020846450899	0.196496527736778	0.676962834829785	0.49842953507087	0.87090665678825
ENSG00000074410.9	18289.2168431186	0.273637284221263	0.242174577385212	1.12991746357424	0.258511004566672	0.676404172722436
ENSG00000074416.9	2564.83616827649	-0.37503597001278	0.207560326275151	-1.80687695352539	0.0707814666705858	0.343395234342446
ENSG00000074527.7	1863.91735207059	0.0113220625762337	0.303435974085997	0.0373128552418273	0.97023555563042	1
ENSG00000074582.8	673.922261597677	-0.15941155361548	0.360104496944455	-0.442681374345817	0.657996216442013	0.943222327986987
ENSG00000074590.9	704.705743135852	-0.0325080207057936	0.330317877186125	-0.0984143546293023	0.921603276666864	1
ENSG00000074603.14	944.026569553116	-0.0974839613475955	0.28430716187526	-0.342882538394747	0.731686828676004	0.966206465301174
ENSG00000074621.9	290.243407187216	-0.922788741894819	0.308325930995464	-2.99290020438922	0.00276340093536553	0.0404362057773826
ENSG00000074657.9	1588.15635267039	-0.0742189472630327	0.319572742825733	-0.232244297829572	0.81634827348337	0.991496195895075
ENSG00000074660.11	9.6074994866278	0.779020574297756	1.42737267645069	0.545772374062024	0.585222415367741	0.912845578052647
ENSG00000074695.5	3541.02340234933	-0.269713462265016	0.286121422761066	-0.942653855353738	0.345857983360762	0.764257138932491
ENSG00000074696.8	4258.61376291456	-0.356826817220936	0.176023481711977	-2.02715463727052	0.0426466006680184	0.254420161273831
ENSG00000074706.9	2.68061937847815	-1.89661067210794	4.94418739144516	-0.383604123781718	0.701271883103753	NA
ENSG00000074755.10	1352.2070859835	0.139701522442901	0.254249407909027	0.5494664612666	0.582685374917642	0.911660468655117
ENSG00000074771.3	0	NA	NA	NA	NA	NA
ENSG00000074800.9	51119.4496057602	0.429972335049768	0.301413392361597	1.42652034032364	0.153718199880101	0.5260307594991
ENSG00000074803.13	0	NA	NA	NA	NA	NA
ENSG00000074842.3	2127.02292336238	0.544778785972038	0.475951609945857	1.14460960859868	0.252370910210458	0.669510978138583
ENSG00000074855.6	263.307390799614	0.879582627753133	0.259186702345496	3.39362559804727	0.000689739214077622	0.0141779727338178
ENSG00000074935.9	154.505592670172	0.0816161505979546	0.389795807781795	0.209381807009178	0.83415019391114	0.997328204049994
ENSG00000074964.12	421.460628564879	-0.225778841795233	0.24191767969436	-0.93328789396659	0.350671343987756	0.767709862481944
ENSG00000074966.6	10.7888745753857	0.208089332299724	0.791394224614304	0.262940170432933	0.792596693824815	0.987040887638263
ENSG00000075035.5	0	NA	NA	NA	NA	NA
ENSG00000075043.13	2.02985283648628	1.79996175852868	7.03919801820971	0.255705515581798	0.798178235913677	NA
ENSG00000075073.10	10.1846874607124	-4.10778199461049	1.97372284939462	-2.08123546620055	0.037412358757361	0.234619876952942
ENSG00000075089.5	442.180832010344	-1.13051234863793	0.479680053084824	-2.35680500235021	0.0184329233707109	0.148660543020902
ENSG00000075131.5	360.025789287987	0.285073472883832	0.182740748662837	1.55998853550613	0.118762590440984	0.459391031511635
ENSG00000075142.9	1599.30199738455	0.439199334295473	0.248873384890261	1.76475011375417	0.0776057721332623	0.36100413305632
ENSG00000075151.15	2313.36410339355	0.304685176949728	0.265211831297351	1.14883704644428	0.250623180239861	0.668402215026283
ENSG00000075188.4	812.657819193792	-0.370287526335662	0.17353169260818	-2.13383227449835	0.0328565129482852	0.216593999155199
ENSG00000075213.6	805.597952119229	0.0733432169795707	0.244294971367074	0.300224014310005	0.764006288708434	0.978711128479059
ENSG00000075218.14	594.230633612233	-0.666820800434723	0.518729371040336	-1.28548880719321	0.198621525545312	0.595503267427899
ENSG00000075223.9	3890.01884604725	-0.0565305561657461	0.457677974044033	-0.123516007699133	0.901698499040738	1
ENSG00000075234.12	351.455837023353	0.399407200066077	0.22298794295662	1.79116052092457	0.0732675394875806	0.35048561765431
ENSG00000075239.9	1215.76444466597	-0.840499882940361	0.164359054863586	-5.11380333525253	3.15736081333908e-07	2.04439112663705e-05
ENSG00000075240.12	502.908369682406	-0.25894951115983	0.274954648420139	-0.941789901162709	0.34630021656648	0.764835069905399
ENSG00000075275.12	3122.87371800443	-0.199556110001823	0.307593051162707	-0.648766639062545	0.516489223823808	0.882677787725659
ENSG00000075290.7	2.07218933885727	-4.03205492856183	4.78563395482283	-0.842533082685615	0.399489629875435	NA
ENSG00000075292.14	2705.60959513438	-0.0977586089548918	0.220447603758851	-0.443455076344719	0.657436606120948	0.943222327986987
ENSG00000075303.8	241.800268963533	-0.657249097273241	0.376767218739346	-1.74444342443693	0.0810817985392471	0.370093909243845
ENSG00000075336.7	601.230165289559	-0.780448391961532	0.160369344553167	-4.86656844633291	1.1355260856381e-06	6.53558347067261e-05
ENSG00000075340.18	272.740058891192	-0.583310051446335	0.469816534614119	-1.24156986498024	0.214395306058078	0.6181339473308
ENSG00000075388.2	0	NA	NA	NA	NA	NA
ENSG00000075391.12	913.792254363018	-0.522665472037761	0.266183797955465	-1.96355103523321	0.0495821805002045	0.278046684957843
ENSG00000075399.8	365.469911027938	0.48607425683412	0.267655385749666	1.81604511888559	0.0693634512668419	0.339056179958976
ENSG00000075407.13	496.489820948598	-0.572458442123933	0.319982792947361	-1.78902883136627	0.0736101724363888	0.351198006913613
ENSG00000075413.13	1790.76606819346	0.296090742969301	0.119473494275781	2.47829650220018	0.0132011391533325	0.119245193261627
ENSG00000075415.8	8454.58055299602	-0.0494205292401579	0.147094449665772	-0.335978205516601	0.736887301603929	0.968287802902846
ENSG00000075420.8	3766.342558028	0.357186598382847	0.34953873454235	1.02187987506023	0.306837758606525	0.728518669923559
ENSG00000075426.7	3945.59398600215	0.327620296531768	0.163101523178924	2.00868937423942	0.0445700862977288	0.262126307108394
ENSG00000075429.4	0	NA	NA	NA	NA	NA
ENSG00000075461.5	252.793571186912	0.818456106747717	0.291886009789911	2.80402650108792	0.00504687566285182	0.0606360873210759
ENSG00000075539.9	1098.66631248993	-0.193753674886949	0.309117551577568	-0.626796097142123	0.530792902174985	0.890288228566647
ENSG00000075568.12	1460.43104139454	-0.127700008551441	0.328716489954618	-0.38848068914666	0.697660341971208	0.957130912884069
ENSG00000075618.13	5236.07068852966	0.270740276724934	0.24181903430233	1.1195987011777	0.26288480931232	0.681553209328236
ENSG00000075624.9	95024.2831215553	0.108310864819838	0.239012999387473	0.453158887162665	0.650434334500315	0.940233352637824
ENSG00000075643.5	462.95537557326	0.299925337559445	0.182891607823293	1.63990759952873	0.101024380512329	0.42124471450978
ENSG00000075651.11	772.798145744025	0.0285955393342511	0.29671188506256	0.0963747688375268	0.923222930380426	1
ENSG00000075673.7	68.8688077224867	0	2.72122975093158	0	1	1
ENSG00000075702.12	904.551686197877	-0.16145485996495	0.441131691434167	-0.366001498192167	0.714363957629636	0.962025905651523
ENSG00000075711.16	1785.08702419834	-0.439591272963104	0.276147697403415	-1.59187013723645	0.111413886731896	0.444625526403097
ENSG00000075785.8	6816.65226271967	0.144548734480203	0.124272326284532	1.16316108985718	0.244764150111657	0.661592600760012
ENSG00000075790.6	859.822248504849	0.093690218926886	0.257685901584433	0.36358302239592	0.716169406504437	0.962307446626967
ENSG00000075826.12	186.089953511174	0.0383021127204065	0.203764137572008	0.187972786461852	0.850897984150658	1
ENSG00000075856.7	1425.25073178973	-0.237033056924114	0.171913338970124	-1.37879386407186	0.167958319093501	0.550051359314518
ENSG00000075884.8	0.438421877442567	0	10.302356582084	0	1	NA
ENSG00000075886.10	8.9561287527346	-0.242688971230653	1.05702831358212	-0.229595525599701	0.818406084060473	0.991957634979033
ENSG00000075891.17	11.3134958000233	1.34157163742212	1.53200252355133	0.875698059760522	0.381194200416065	0.792377689088811
ENSG00000075914.8	704.898331236947	-0.152584447322884	0.311826797375307	-0.489324357647291	0.624612079193208	0.928455825362932
ENSG00000075945.8	587.23404787622	-0.467400609685965	0.261179886051819	-1.78957352632136	0.0735224975725677	0.351198006913613
ENSG00000075975.11	670.062211724819	-0.0928884370502376	0.124354066988553	-0.746967423741661	0.455083225041613	0.844915134865654
ENSG00000076003.4	1757.89930430415	0.0267947967017932	0.249680045681174	0.107316532359212	0.914537869358165	1
ENSG00000076043.5	1804.08372143793	0.374166822865715	0.180256635612633	2.07574507087655	0.0379175350482358	0.236479157352775
ENSG00000076053.6	529.704656587842	-0.446372911337759	0.363760554815937	-1.22710641774676	0.219782596047716	0.625934021650351
ENSG00000076067.7	1154.88952225578	0.408354611927248	0.210174423616288	1.94293199382231	0.0520243756744141	0.285393962847023
ENSG00000076108.7	3294.86140918832	0.284549483644148	0.205836804699057	1.38240332704432	0.166847895122386	0.547998612059576
ENSG00000076201.10	909.350823076672	0.177681646078633	0.239326013334794	0.742425127978353	0.457829799686916	0.846898711184959
ENSG00000076242.10	1055.83501180104	-0.240615543374336	0.152457393050368	-1.57824778818593	0.114508695571797	0.450667959153234
ENSG00000076248.6	1184.63236692916	-0.0650275060730561	0.145622413776624	-0.446548744706321	0.655200910239014	0.942292048173671
ENSG00000076258.5	44.9114851871211	0.201738602658904	0.340632418296236	0.592247219650888	0.553685053721176	0.89876533476273
ENSG00000076321.6	401.912351633699	-0.00668561566366158	0.345422037044746	-0.0193549193353739	0.984557972823176	1
ENSG00000076344.11	107.978628840274	0.122597053841979	0.493346512643362	0.248500902915278	0.803746871559311	0.988643464120673
ENSG00000076351.8	49.6020873058571	-0.688827130796591	0.654359725901011	-1.05267348146789	0.292490666551414	0.714574287101083
ENSG00000076356.6	725.33403531297	-0.349904461627828	0.329247858053296	-1.06273876372854	0.287900436558665	0.709497951592575
ENSG00000076382.12	2083.00237720832	-0.523223154110913	0.234224406028768	-2.2338541187149	0.0254926732882415	0.182825224175561
ENSG00000076513.12	834.996255198832	-0.0217124302575445	0.17761800507303	-0.12224228196132	0.902707141368062	1
ENSG00000076554.11	1541.06574290166	0.00403579582020782	0.303871667433561	0.0132812507802828	0.989403406580228	1
ENSG00000076555.11	372.608239626114	0.776087908200879	0.222375750985983	3.48998442842718	0.000483048692652898	0.0107580330770255
ENSG00000076604.10	1695.2931332558	-0.230757277194972	0.349483971994848	-0.660280000475598	0.509074161911514	0.877547419991162
ENSG00000076641.4	58.6928700661768	0.510400939912274	0.825041796145488	0.618636464597086	0.536155874193279	0.892217461172673
ENSG00000076650.2	452.782951980018	0.249313956976345	0.174481520325932	1.42888459769622	0.153037405063576	0.524691405787185
ENSG00000076662.5	191.274145825935	0.106959256452575	0.455259179482451	0.234941460321941	0.814254169359977	0.991329078698952
ENSG00000076685.14	2903.28780663449	0.51784568885128	0.22988732045756	2.25260657186563	0.0242839663861605	0.176956716471499
ENSG00000076706.10	1551.94207196336	-1.03167000104904	0.349771018237335	-2.94955827457668	0.00318228552649068	0.0446518785257635
ENSG00000076716.7	152.918838873029	6.74508169335103	1.53496764022633	4.39428266537037	1.11139128101898e-05	0.000491451803045711
ENSG00000076770.10	75.2067369032858	1.84648936632542	1.32162801231659	1.39713243750701	0.162373748999976	0.540748726923137
ENSG00000076826.5	305.426272186747	-0.279942514637486	0.361295265652288	-0.774830287720691	0.438439949631507	0.834971095024035
ENSG00000076864.15	807.484738825854	-1.24263942847929	0.209246517377807	-5.93863852097301	2.87398762595407e-09	2.68584513703852e-07
ENSG00000076924.7	875.298862050873	0.324765923931916	0.34217048758948	0.949134819369793	0.342552047224864	0.760381322728426
ENSG00000076928.13	2240.47652830962	0.145981469479044	0.20044506212303	0.728286683307983	0.466438112371674	0.85224643001055
ENSG00000076944.10	1314.0979449036	0.248027592420207	0.326317983406263	0.760079447142863	0.447207097191473	0.839754245778748
ENSG00000076984.13	573.477793618126	0.182150844620366	0.322672797939603	0.564506353753627	0.5724095772699	0.906989623020673
ENSG00000077009.9	0	NA	NA	NA	NA	NA
ENSG00000077044.5	2603.77653796588	0.153951254763617	0.256148930471757	0.601022438313838	0.547825041381683	0.897258370787643
ENSG00000077063.6	63.5292565664071	-0.275795512621976	0.399918545063575	-0.689629215814768	0.490427389744906	0.865432020252593
ENSG00000077080.5	0	NA	NA	NA	NA	NA
ENSG00000077092.14	429.431061540713	-0.35533697711411	0.326835636198525	-1.08720389626752	0.276946709285761	0.698920356257078
ENSG00000077097.9	3330.3336909203	-0.385640337479026	0.234977640213077	-1.64117886761195	0.100760291059384	0.420433619541229
ENSG00000077147.10	4127.25469847307	-0.759161658536794	0.293893069722064	-2.58312201527834	0.00979106889170997	0.0970543141048303
ENSG00000077150.13	2586.33100786771	0.914780769455482	0.321269565069759	2.8473931829081	0.00440788839660355	0.0552280695441758
ENSG00000077152.5	959.200123982619	-0.258946881909884	0.26265358637196	-0.985887478205509	0.324188332186651	0.744348477501451
ENSG00000077157.16	383.261841034374	-0.0517892494344474	0.342535977169516	-0.151193605595531	0.879822994306545	1
ENSG00000077232.12	3665.22138429103	-0.147401080114021	0.263979387529386	-0.558381021690995	0.576584229425677	0.90949087136224
ENSG00000077235.13	3001.26808940687	-0.0728855548468119	0.12905992539697	-0.564741957060848	0.572249291558911	0.906895074821945
ENSG00000077238.9	1860.83972821666	0.790613144670538	0.157004649678729	5.03560338046251	4.76345957198649e-07	2.95758637123682e-05
ENSG00000077254.10	889.329743567636	-0.148313710858143	0.342050241545515	-0.433602122857755	0.664577392950636	0.946645005507697
ENSG00000077264.10	8.15894153652755	-1.54971522684071	2.20566506481939	-0.702606779043129	0.482300836665818	0.861753845378736
ENSG00000077274.7	2.93758454325435	0	10.302356582084	0	1	NA
ENSG00000077279.12	0	NA	NA	NA	NA	NA
ENSG00000077312.4	1935.34761700983	0.0449825814800808	0.376358349066334	0.119520615370094	0.904862908398749	1
ENSG00000077327.11	0.139934825444145	-1.71680251639444	10.2226145899193	-0.167941626018789	0.866629202342093	NA
ENSG00000077348.4	840.05456690484	-0.0280912857033773	0.514952574311127	-0.0545512093826429	0.956496010108383	1
ENSG00000077380.11	2948.4251967629	-0.221834415931708	0.13331369143369	-1.66400325087425	0.0961117797396418	0.407985616174129
ENSG00000077420.11	186.917256797707	0.312458859748373	0.228742982450938	1.36598227582956	0.171944526581901	0.555898785474133
ENSG00000077454.11	581.87620225607	0.495598892122699	0.241970446117065	2.04817943709923	0.0405424205268437	0.245913042539872
ENSG00000077458.8	244.332713710412	-0.0333479965930865	0.387442039595714	-0.0860722203194167	0.931409006625867	1
ENSG00000077463.10	494.579014363387	0.53709842982214	0.485186465601654	1.10699384236968	0.268296590601506	0.687882559944751
ENSG00000077498.8	0	NA	NA	NA	NA	NA
ENSG00000077514.4	584.055125812547	-0.677281506509323	0.219818933516079	-3.08108812865195	0.00206245594731423	0.0321239916879784
ENSG00000077522.8	6.07395719811831	0	10.302356582084	0	1	NA
ENSG00000077549.13	4189.83950541645	0.143578446054794	0.243714860315312	0.58912470855916	0.555777619469766	0.899951208612118
ENSG00000077585.9	412.54111097122	0.0807199479736015	0.230964066884669	0.349491369208997	0.726720449200085	0.964809022980179
ENSG00000077616.6	10.3935830526295	-4.94328197074208	1.87688364968821	-2.63377112990636	0.00844423865933847	0.087632539721698
ENSG00000077684.11	747.204877277024	-0.769695311061943	0.172019738365165	-4.47445925901844	7.66049306865963e-06	0.000361679008684373
ENSG00000077713.14	880.707248969219	-0.346913247658019	0.261595555480376	-1.32614350813787	0.184792167088758	0.575636515884905
ENSG00000077721.11	2009.81052508308	-0.0890179987165593	0.14487217599939	-0.614458905600575	0.538912120654878	0.893099265577204
ENSG00000077782.15	2149.27833928809	0.375059394330226	0.182395837897185	2.05629360107243	0.0397542247198218	0.243084011524577
ENSG00000077800.7	0.129026909793476	0	10.302356582084	0	1	NA
ENSG00000077809.8	1189.62302267735	-0.199658444166628	0.35143027219553	-0.568131034697949	0.569945995948786	0.905916616406557
ENSG00000077935.12	0.80954984447885	0.236972155118172	10.1421141924731	0.0233651633792528	0.981358993011317	NA
ENSG00000077942.13	1197.3780709575	-0.105976548314255	0.319672357596623	-0.331516147066996	0.740254646323253	0.970143451359987
ENSG00000077943.7	0	NA	NA	NA	NA	NA
ENSG00000077984.4	0.3127836274716	0	10.302356582084	0	1	NA
ENSG00000078018.15	466.13201946799	1.06707867006443	0.453300462896828	2.35402069357095	0.0185715771738749	0.149478840322318
ENSG00000078043.11	296.6078420564	-0.428847428140507	0.241860110847714	-1.77312177124788	0.0762085311397394	0.357202861831302
ENSG00000078053.12	0.313480761507909	0	10.302356582084	0	1	NA
ENSG00000078061.8	1051.98161971219	0.140369324212655	0.333829993583553	0.420481463351562	0.674133768088147	0.949115127477243
ENSG00000078070.7	472.310616101421	-0.487036579817999	0.192776780912992	-2.52642759937888	0.0115229136430923	0.108299857101743
ENSG00000078081.3	434.030599881605	3.14542391169702	1.03415210663651	3.04154861892342	0.00235364551261236	0.0355499002696244
ENSG00000078098.9	81.3734338813629	0	2.10020978480565	0	1	1
ENSG00000078114.14	420.706275178535	0.329394296262206	0.433511639653761	0.759828032588209	0.447357384220392	0.839754245778748
ENSG00000078124.7	158.654857026695	0.530277032933893	0.375880751315883	1.41075868098459	0.158315781656452	0.534263620046784
ENSG00000078140.9	1576.41958740939	0.200504064911049	0.151957403947384	1.31947545629612	0.187010210171623	0.579125182430038
ENSG00000078142.7	656.288050895778	0.0539769715517881	0.250970235185374	0.215073199863399	0.829710248374258	0.995904914355129
ENSG00000078177.9	253.253962113892	0.0569593793499131	0.431200979778737	0.132094735450603	0.894909359926077	1
ENSG00000078237.4	578.272379472779	-0.638597695989402	0.294706784734562	-2.16689173465951	0.0302431103385429	0.204745179401711
ENSG00000078246.11	661.499017276763	0.454564796409316	0.215834033116105	2.10608489238946	0.0351969788990093	0.225723815860997
ENSG00000078269.9	1327.56762227702	0.410852877815012	0.156280786836728	2.62894042275487	0.00856513650529199	0.0885829576959178
ENSG00000078295.11	0	NA	NA	NA	NA	NA
ENSG00000078304.15	2022.13435399129	0.0454400934002719	0.142495956659369	0.318886896621879	0.749812280992974	0.972809303517952
ENSG00000078319.7	189.606126454141	0.109644491925502	0.270766817276902	0.404940653467789	0.685521134700911	0.953366167088413
ENSG00000078328.15	0.0297781659504489	0	10.302356582084	0	1	NA
ENSG00000078369.13	8043.31584130875	0.668898873410641	0.119865290461184	5.5804217454197	2.39936084308688e-08	1.93335164822956e-06
ENSG00000078399.11	8.48789401165969	-4.94402916049906	1.8221380315117	-2.71331209546038	0.00666143354579429	0.07441341677654
ENSG00000078401.6	1781.96663419669	-0.34937737792693	0.227230699139216	-1.53754479148471	0.124159955194425	0.468494498982542
ENSG00000078403.12	917.190675378505	-0.11243855552872	0.316400841028492	-0.355367435697161	0.722314341381328	0.963990287398731
ENSG00000078487.13	82.6531339400295	-0.671215636442915	0.420169179430399	-1.59748898610994	0.11015675082844	0.441162335436186
ENSG00000078549.10	0	NA	NA	NA	NA	NA
ENSG00000078579.8	0.613900160798027	1.85472193706094	10.1165917665887	0.183334662488447	0.854535438555278	NA
ENSG00000078589.8	0	NA	NA	NA	NA	NA
ENSG00000078596.6	98.2195523702872	-2.56909528989705	2.64633782661396	-0.970811535874187	0.331642136982796	0.750827378550471
ENSG00000078618.15	4030.29491089567	0.154025148911763	0.101992853537073	1.51015628615369	0.131003549985934	0.481922458771681
ENSG00000078668.9	2837.24314374835	-0.117246693561458	0.185934558767483	-0.630580427536761	0.528314899700319	0.888612035584635
ENSG00000078674.13	2423.97191309179	-0.469255325765958	0.25597097645566	-1.83323645619348	0.0667674145542677	0.332370462896451
ENSG00000078687.12	151.688737209035	-0.192324669230045	0.240714355230707	-0.798974656271398	0.424305107612056	0.825400196474232
ENSG00000078699.17	511.127627599271	-0.140983335012482	0.411017571708302	-0.343010481100641	0.731590575203932	0.966206465301174
ENSG00000078725.8	24.755442948758	-2.13405787492135	1.97269982512764	-1.08179554118594	0.279343388305275	0.702023259864091
ENSG00000078747.8	1739.72830872136	-0.193538171501697	0.261983145028287	-0.738742835844653	0.460063169330282	0.848219020081958
ENSG00000078795.12	0.638416262606375	-2.20198001804798	10.2164075482186	-0.21553369006231	0.829351248361469	NA
ENSG00000078804.8	513.999502836639	0.019864837894833	0.2465942666998	0.0805567710907738	0.9357944460924	1
ENSG00000078808.12	3479.83433320422	0.234551348638268	0.334064980540524	0.702112948980042	0.482608727537995	0.861753845378736
ENSG00000078814.11	11.6047169837973	-0.830218747010548	0.725310643345839	-1.14463885871131	0.252358788358707	0.669510978138583
ENSG00000078898.6	0	NA	NA	NA	NA	NA
ENSG00000078900.10	14.335894253467	-1.39289331502444	1.13613517262673	-1.22599260069036	0.220201459513241	0.626628859044901
ENSG00000078902.11	1396.88246397275	0.223487464138338	0.246042513831189	0.908328648810968	0.363704610655126	0.777850206000027
ENSG00000078967.8	237.823973779746	0.291045654793899	0.388353394308307	0.749435073980176	0.453595017566816	0.844034861359542
ENSG00000079101.12	1.9604175514227	-4.21986165168252	6.10148806709356	-0.691611883081605	0.489181097134428	NA
ENSG00000079102.12	0.225997719431207	0	10.302356582084	0	1	NA
ENSG00000079112.5	217.186196667049	-1.68433283430371	0.332383441757566	-5.06743905592094	4.03203534315128e-07	2.5470662289663e-05
ENSG00000079134.7	546.730151423535	-0.0385469384387491	0.191500324896688	-0.201289154258849	0.840472482657408	0.999374679792756
ENSG00000079150.13	176.387228357327	-0.335089321254453	0.207962110871417	-1.61129986539538	0.107114380100836	0.434359317690966
ENSG00000079156.12	134.966686564681	0.414227444206507	0.350465335053452	1.18193556616186	0.237231268400259	0.651075218906555
ENSG00000079215.9	53.3670718144914	0	2.13198124165973	0	1	1
ENSG00000079246.11	9014.24219618672	0.0583154146426959	0.127398793630772	0.457739143211247	0.64713986236231	0.93881568181841
ENSG00000079257.3	660.566348568388	-1.34230472422724	0.277904160540222	-4.83009941851146	1.36464895660238e-06	7.59085882653914e-05
ENSG00000079263.14	30.9138809919705	4.59305512588448	2.31913468849328	1.98050382699788	0.0476469437465986	0.272726450239781
ENSG00000079277.15	630.061650909153	0.63328507208485	0.142100688611405	4.45659397060812	8.32721078298336e-06	0.000385133498712981
ENSG00000079308.12	403.560862585618	0.527963668312631	0.530936782706136	0.994400247844288	0.320028047525966	0.739687468338318
ENSG00000079313.7	574.846097154222	0.175091886351678	0.255562121298325	0.685124561739287	0.493265322287327	0.867248162637475
ENSG00000079332.10	2505.18518844417	-0.351209186048209	0.163061213365787	-2.15384872219956	0.0312520373750436	0.20946374772996
ENSG00000079335.13	93.7264474132382	-0.227673059864613	0.463990121643906	-0.490685144455173	0.623649155078902	0.928430812979916
ENSG00000079337.11	173.984155247788	1.07912418920715	0.53024367412989	2.03514769125337	0.0418360145138854	0.251404356359543
ENSG00000079385.17	860.285892432024	0.26413819721428	0.236141259477682	1.11856012709733	0.263327841872181	0.681921693064226
ENSG00000079387.9	563.616615502186	0.231183722174168	0.364566096854805	0.634133903752001	0.525993438351601	0.888183796191889
ENSG00000079393.16	6.1186877077721	-4.77909549013197	3.33688549860376	-1.43220242112942	0.152085899041575	NA
ENSG00000079432.3	2056.08033701165	-0.156716342376359	0.257775456982278	-0.607956801671515	0.543216124987983	0.894931611464956
ENSG00000079435.5	140.584223962503	-0.628754059048818	0.376609384163779	-1.6695124590294	0.0950158633214989	0.405183189827714
ENSG00000079459.8	7276.65356108785	0.32935661210913	0.164526715864628	2.00184274254962	0.0453016473303021	0.264856132247139
ENSG00000079462.3	1501.59263078266	0.00967281459761449	0.481134355133599	0.0201041860644696	0.983960260824674	1
ENSG00000079482.11	198.010056671926	-0.366388459740431	0.344226928781744	-1.06438058474135	0.287156325459713	0.709283948308528
ENSG00000079557.3	0.0833664594683717	-2.38461153028724	10.2145605499077	-0.233452190002318	0.815410290740493	NA
ENSG00000079616.8	1844.64767969398	-0.276548293089547	0.368167903861969	-0.751147208077182	0.452564067473095	0.843463768557105
ENSG00000079689.9	11.8790992836637	-5.34781830413755	10.2026208846714	-0.524161229216331	0.600166404643988	0.919416834902399
ENSG00000079691.15	1067.36290729156	-0.216024762027004	0.286190448879442	-0.754828691428499	0.450351776247466	0.84130630637471
ENSG00000079739.11	1645.27201999618	0.27446593282551	0.136547759659804	2.01003614786003	0.0444273631641744	0.2616005502327
ENSG00000079785.10	3580.57376979983	-0.0524807813480947	0.181247656989184	-0.289552881509671	0.772158318442943	0.981193904802581
ENSG00000079805.12	2851.84292114744	0.157759446304403	0.144858988180375	1.08905528256185	0.276129507819087	0.697512822123639
ENSG00000079819.12	2532.6958085103	0.229826358418548	0.366139711398197	0.62770126064965	0.530199659366658	0.889800964946544
ENSG00000079841.14	0.704373514749653	0	10.302356582084	0	1	NA
ENSG00000079931.10	96.1666415065172	0.147555186527302	0.708741423181754	0.208193258783835	0.835078071983618	0.997328204049994
ENSG00000079950.9	823.415126288793	-0.0162209844907906	0.214165372450213	-0.075740463106665	0.939625583528078	1
ENSG00000079974.13	62.2212670423937	-0.285494750734529	0.349451598539023	-0.816979381202197	0.41394021125808	0.817865739985722
ENSG00000079999.9	1348.43991072111	-0.0230689264804873	0.246488093540458	-0.0935904292541448	0.925434512591554	1
ENSG00000080007.6	44.2657642865672	0	8.0071712066519	0	1	1
ENSG00000080031.5	306.383275030574	0.628255110715238	0.449630089141284	1.39727105878323	0.162332075398566	0.540746669723069
ENSG00000080166.11	0.313498663713469	-2.20197411193697	10.2164057234155	-0.215533150459183	0.829351669017403	NA
ENSG00000080189.10	1229.78079334613	-0.014138165398345	0.337225436795595	-0.0419249672643012	0.966558512894211	1
ENSG00000080200.5	354.910436357149	-0.845164188230106	0.471039460572429	-1.79425347337784	0.072772720635027	0.349038762963823
ENSG00000080224.13	4.1876455916063	0.352508075040609	5.59764400798288	0.0629743646680447	0.94978691782393	NA
ENSG00000080293.5	2.64846104337914	-0.1730692237182	3.53038963959784	-0.0490226976017058	0.960901207613334	NA
ENSG00000080298.11	121.93997309055	-0.405368644018398	0.359049130509727	-1.12900605954097	0.258895277485273	0.676549495457515
ENSG00000080345.13	1531.70672987804	-0.408999093944693	0.362475778343157	-1.12834875702368	0.259172659777572	0.676587407351253
ENSG00000080371.4	953.423323441483	-0.220180467816017	0.266839061767578	-0.825143314316546	0.409290231222402	0.814179492216606
ENSG00000080493.9	80.9415355261706	-1.52515768518935	0.596734213188598	-2.55584086094176	0.0105931553132794	0.1020477714292
ENSG00000080503.15	1011.08592626218	-0.8707945546547	0.411886098403664	-2.11416349818461	0.0345013053142763	0.223572212114119
ENSG00000080511.2	0.434661893473451	0	10.302356582084	0	1	NA
ENSG00000080546.9	238.10046644889	-1.09704537098513	0.345456611308773	-3.17563866220114	0.00149507050065876	0.0251387589018048
ENSG00000080561.9	165.455299332458	0.585816624490027	0.239556779281857	2.44541868631808	0.0144684070125656	0.126720878810538
ENSG00000080572.8	0	NA	NA	NA	NA	NA
ENSG00000080573.6	15.7229470533495	-0.299692491235995	2.41236371772064	-0.124231884700689	0.901131677440765	1
ENSG00000080603.12	2673.65962742123	0.15877189399101	0.172131743347223	0.922385905723016	0.356327318839623	0.772273236030849
ENSG00000080608.9	1497.00154130988	-0.135305451799538	0.15864197387602	-0.852898186360694	0.393715767547452	0.803022484602915
ENSG00000080618.9	3.80136185215087	-1.94597096895885	6.1859542447141	-0.314578946428788	0.753081366478001	NA
ENSG00000080644.11	24.9137753554208	0.475145709285646	0.765167921278813	0.620969196528185	0.534619890809697	0.891790474380756
ENSG00000080709.10	7.36512044485853	0	3.26825340420032	0	1	1
ENSG00000080802.14	592.693745306982	-0.0226766245011448	0.189697452081595	-0.119541007284541	0.904846753823421	1
ENSG00000080815.14	2170.60120611559	0.361018914341262	0.101713069351569	3.54938570473583	0.000386131048111218	0.0090628144279128
ENSG00000080819.2	621.243872562481	-0.410462486812158	0.259619762782725	-1.58101402764039	0.113874830379986	0.448863241575263
ENSG00000080822.12	1154.63050883401	-0.0922428279839867	0.278559805439871	-0.331141917041214	0.740537290796326	0.970143451359987
ENSG00000080823.17	318.08150167564	-0.224364098746445	0.239786027060967	-0.935684624731696	0.349435589184514	0.766932765619855
ENSG00000080824.14	43574.7603054861	-0.581827211765142	0.157561893031186	-3.69268990472195	0.000221894528379623	0.00577186230533957
ENSG00000080839.7	458.88421708971	-0.442819538573996	0.31355288913481	-1.4122642588173	0.15787216603424	0.533598503020277
ENSG00000080845.13	1550.5997372303	0.420028936373745	0.18146422525781	2.31466525028282	0.0206312589115438	0.159916513068101
ENSG00000080854.10	28.3067252839394	1.92674492498102	0.959418068120684	2.00824331853073	0.0446174418461574	0.262293845872514
ENSG00000080910.7	0.431201725396998	-4.75578948481328	10.2035124210667	-0.466093369474833	0.641148669131941	NA
ENSG00000080947.10	64.6606772210828	-0.315172153411666	0.417237519776521	-0.755378264113153	0.450022051222267	0.841223346668591
ENSG00000080986.8	407.98833026469	-1.0342892983966	0.323261684544296	-3.19954188153986	0.00137646186730403	0.0236318689907406
ENSG00000081014.6	575.02699795722	0.209845253287976	0.241070702606816	0.870471820170661	0.384042612662159	0.795100213265382
ENSG00000081019.9	202.839699615406	-0.323580140339615	0.341148870723835	-0.948501279377112	0.34287432180895	0.760591148219291
ENSG00000081026.14	322.86974905534	-0.726500404797358	0.312325905553077	-2.3260971692721	0.0200133675359268	0.157186487386399
ENSG00000081041.8	1780.13946932143	0.538516206977785	0.183974473801093	2.92712459425219	0.00342111796656767	0.0471324490487665
ENSG00000081051.3	3.16486754812869	-2.56785717991365	3.70790426332424	-0.692535998114336	0.488600787381719	NA
ENSG00000081052.10	364.268911526298	-1.03413182914872	0.439398767545038	-2.353515543356	0.0185968303606904	0.149583200727292
ENSG00000081059.15	213.495633770504	0.889793769233097	0.183839770600336	4.84005047616977	1.2980615477245e-06	7.3065024275871e-05
ENSG00000081087.10	744.177813004233	-0.0484144465879381	0.278980524448757	-0.173540596368156	0.862226520651636	1
ENSG00000081138.9	0.712846700486826	0	10.302356582084	0	1	NA
ENSG00000081148.11	4.97751822169708	0	5.06665201486986	0	1	NA
ENSG00000081154.7	1946.90745657989	-0.75505970363599	0.269267741596623	-2.80412239193178	0.00504537485669652	0.0606360873210759
ENSG00000081177.14	704.132890931031	-0.496418135332606	0.17770947594058	-2.79342523917291	0.00521530827085884	0.0621245328191004
ENSG00000081181.3	179.774341214925	-1.64529550307529	0.70155021201186	-2.34522843112971	0.0190154254404866	0.151671651225703
ENSG00000081189.9	28.1782440350248	0	2.40897006050231	0	1	1
ENSG00000081237.14	0	NA	NA	NA	NA	NA
ENSG00000081248.6	0	NA	NA	NA	NA	NA
ENSG00000081277.7	3235.8474444742	0	2.06604083333733	0	1	1
ENSG00000081307.8	587.918704071459	-0.0297014590641912	0.243072173390629	-0.122191934394973	0.902747014009871	1
ENSG00000081320.6	397.20886690787	-0.323110435701552	0.25197892586613	-1.28229150350936	0.199740407367828	0.597080558215784
ENSG00000081377.12	398.319153975439	-0.515200432674581	0.292792469820012	-1.75960957257982	0.0784740273546327	0.363341526338093
ENSG00000081386.8	232.488089049617	-0.0399773626199305	0.328504281694469	-0.121695103679386	0.903140491114355	1
ENSG00000081479.8	4.61700150942073	0	10.302356582084	0	1	NA
ENSG00000081665.9	90.264740415295	-1.70908152732471	0.591469624754418	-2.88955079989835	0.00385792667554324	0.0508122703407019
ENSG00000081692.8	512.988842209332	-0.368344079735867	0.505712699085432	-0.728366284655313	0.466389396254058	0.85224643001055
ENSG00000081721.7	561.55283959452	0.17112294713784	0.203345722932484	0.841536987697827	0.400047172946231	0.808117576101968
ENSG00000081760.12	1266.96207592891	-0.229018263207868	0.167241118250085	-1.36938969079006	0.170877495052195	0.554575495118805
ENSG00000081791.4	968.960057713734	-0.0806761774168557	0.152324350400737	-0.529634147164334	0.596365614115921	0.917367111957014
ENSG00000081800.4	0	NA	NA	NA	NA	NA
ENSG00000081803.11	53.3007057110143	-0.834746300933976	0.47161702606381	-1.76996642360625	0.0767327342615761	0.358913429162424
ENSG00000081818.1	0	NA	NA	NA	NA	NA
ENSG00000081842.13	0.437813552422147	0	10.302356582084	0	1	NA
ENSG00000081853.13	15.2895116948015	2.51511758771111	0.983187510328919	2.55812605559818	0.0105237936621109	0.101595516024532
ENSG00000081870.7	584.723475489	0.0850135460083248	0.259983238911238	0.326996257006206	0.743670716215018	0.971314534954017
ENSG00000081913.9	432.10299934452	-0.225528583974416	0.211104312489583	-1.06832769693203	0.285372719063142	0.707725968388475
ENSG00000081923.6	1027.85749290853	-0.731818434988596	0.298240647300181	-2.45378502767269	0.0141361460951247	0.124714515184725
ENSG00000081985.6	11.413654653585	-2.83665741281296	1.87283283536648	-1.5146346001873	0.129864964854678	0.479704767232628
ENSG00000082014.12	356.490462975417	-0.155122933069593	0.391551187422224	-0.396175361108835	0.691975666407094	0.955205980791297
ENSG00000082068.4	573.798685629221	0.0106039043590175	0.213579417667555	0.0496485310935856	0.960402472072008	1
ENSG00000082074.11	1018.56428473181	0.553899263473936	0.35544016760661	1.55834740683269	0.11915091672577	0.45996535871791
ENSG00000082126.13	1.28863396079438	0	10.302356582084	0	1	NA
ENSG00000082146.8	514.685657651723	-0.156289739563981	0.172784275247383	-0.904536823968585	0.365710817464573	0.779027553562912
ENSG00000082153.13	5618.33967484622	-0.254928282927876	0.225308583866404	-1.13146280782199	0.257860348906679	0.675188926296663
ENSG00000082175.10	0	NA	NA	NA	NA	NA
ENSG00000082196.16	6.47231865069701	-2.93964107587926	1.63722789728761	-1.79549901437018	0.0725742296522936	0.349009940379099
ENSG00000082212.7	1249.75675919114	0.0479778226665828	0.339712577751417	0.141230633802704	0.887687746337178	1
ENSG00000082213.13	490.186942974775	-0.078551469523814	0.303763716754092	-0.258593983386779	0.795948525949458	0.987717096198746
ENSG00000082258.8	725.910026471925	-0.276635763397383	0.368970743342812	-0.749749860628814	0.453405371540449	0.843793819136556
ENSG00000082269.12	555.483407079949	-0.463044483589177	0.402393373479631	-1.1507259167443	0.249845010891427	0.66759702773695
ENSG00000082293.8	0	NA	NA	NA	NA	NA
ENSG00000082397.11	36.1847452774102	0	2.12970438421423	0	1	1
ENSG00000082438.11	545.955822436661	-0.466563661215613	0.321242558696393	-1.45237188717751	0.146398228791818	0.511111089542781
ENSG00000082458.7	546.69000542837	-0.20902918262876	0.210878357304093	-0.991231083649487	0.321572755780445	0.741179006140283
ENSG00000082482.9	2.26402433476951	0	10.302356582084	0	1	NA
ENSG00000082497.7	112.10254938786	0.154371470334538	0.691968713312337	0.2230902457939	0.823465269795702	0.993717293448656
ENSG00000082512.10	303.033078161208	-0.174724373668711	0.172702024805912	-1.01171004720455	0.311676710179247	0.732620090178886
ENSG00000082515.12	816.612498451646	0.121015435222521	0.262698903271205	0.460662125785836	0.645041031873102	0.938119853637744
ENSG00000082516.8	885.19503978556	0.00368717375249424	0.220848525873468	0.0166954872707947	0.986679547296693	1
ENSG00000082556.6	8.28075000015839	0	10.302356582084	0	1	1
ENSG00000082641.11	8927.1154531679	0.126463703492061	0.137960509735403	0.916665962851318	0.359317707251893	0.774454657661472
ENSG00000082684.10	2.88803231532938	-3.48876818203762	3.35663951897967	-1.03936337587365	0.298635770332609	NA
ENSG00000082701.10	1909.00716098934	-0.158632389375763	0.138040447546122	-1.14917324737563	0.250484549863797	0.668314593729952
ENSG00000082781.7	6883.58261566066	0.549119816884308	0.16221443738529	3.38514762147862	0.000711399844567109	0.0144917743617996
ENSG00000082805.15	1562.65887472769	0.0192290914661486	0.243792430769595	0.0788748502381592	0.937132167507281	1
ENSG00000082898.12	5533.33468410952	-0.559117567650884	0.30547851056308	-1.83030081762635	0.0672049691997087	0.333906848887564
ENSG00000082929.4	0	NA	NA	NA	NA	NA
ENSG00000082996.15	1130.89530136313	-0.241453905195747	0.347840424799282	-0.6941513636176	0.487587289993537	0.863867640729291
ENSG00000083067.18	0.406976622569161	0.429525371261715	9.83264900779542	0.0436835862768196	0.965156622980353	NA
ENSG00000083093.5	503.151001359837	-0.092853540326359	0.327633542671938	-0.28340669752283	0.776865094887038	0.9829411801453
ENSG00000083097.10	323.029804135648	-1.20130010675029	0.344537760204776	-3.48670086563604	0.000489017999304161	0.010835745916268
ENSG00000083099.6	747.917190694428	-0.174296535076773	0.156245458393886	-1.11553024880493	0.264623263492065	0.683501037135696
ENSG00000083123.10	231.92553973447	-0.425056806792117	0.267951983938344	-1.5863170727257	0.112667401354303	0.44680931329652
ENSG00000083168.5	1185.25318574055	-0.314327278775815	0.333080632538043	-0.943697255468355	0.345324376912689	0.763783207689039
ENSG00000083223.13	946.82248633934	-0.0766521240940583	0.30798234866322	-0.248884796244858	0.803449896161024	0.988643464120673
ENSG00000083290.15	514.017038287318	-0.294688766648446	0.208566909852875	-1.41292195802451	0.157678671993415	0.533242738899573
ENSG00000083307.6	590.674605786512	-1.4858192053031	1.62196970796516	-0.916058541664835	0.359636190917661	0.774454657661472
ENSG00000083312.13	5074.05697474724	-0.518190981943657	0.300175269512255	-1.72629471703531	0.0842944053151523	0.378468937187645
ENSG00000083444.12	3588.03145502446	0.20390119248132	0.291748710972418	0.698893207794144	0.484618772568844	0.862316061112291
ENSG00000083454.17	129.618168731348	0.215749075478423	0.410238573341972	0.525911236773378	0.598949881220123	0.919082636184581
ENSG00000083457.7	429.693640364411	-0.330529689722734	0.356352514328827	-0.927535730582037	0.353648449181174	0.77014943152086
ENSG00000083520.10	1012.74702440419	-0.743100957324949	0.31223398906841	-2.37994895924715	0.0173150361918441	0.142756528493921
ENSG00000083535.11	251.362980496871	-0.67684399863122	0.444132217915519	-1.52396960033187	0.127516305321163	0.475204648606924
ENSG00000083544.9	262.304505450334	-0.233986288831203	0.227249285783373	-1.0296458711613	0.303176273720019	0.726337022831153
ENSG00000083622.8	0.173958015116299	0	10.302356582084	0	1	NA
ENSG00000083635.7	214.453746303725	0.111143710290576	0.265961950635588	0.417893273924965	0.676025150431703	0.949885439956807
ENSG00000083642.14	597.055574325418	-0.157838748601199	0.367039298727448	-0.430032285775493	0.667172155802651	0.947652082787689
ENSG00000083720.8	328.992981254544	-4.98223206255584	1.46776202522344	-3.3944413174182	0.000687687762210099	0.0141679308282603
ENSG00000083750.8	221.015166397717	0.0241933182514267	0.239323478015771	0.10109045068212	0.919478658464389	1
ENSG00000083782.3	0	NA	NA	NA	NA	NA
ENSG00000083799.13	731.768683949847	0.167934919343477	0.283540279155886	0.59227888130543	0.553663855289538	0.89876533476273
ENSG00000083807.5	275.654220435146	-0.218114986432808	0.539347122699162	-0.404405580846064	0.685914496953937	0.953366167088413
ENSG00000083812.7	219.65470158788	0.267214310260889	0.234881028043649	1.13765812627162	0.25526326485241	0.671778288718932
ENSG00000083814.8	53.0647731945036	0.498428435822088	0.486798603821685	1.02389043828208	0.305887026995609	0.728072968285466
ENSG00000083817.8	116.580884460518	0.550075590279578	0.294542681998884	1.86755816354542	0.0618236824643115	0.317975422149778
ENSG00000083828.11	113.318883460414	-0.106024922998414	0.347395541552647	-0.305199434985685	0.760214262707092	0.976754521561332
ENSG00000083838.11	277.648572812838	0.0442788445756567	0.394846824428344	0.112141827757544	0.910710952818998	1
ENSG00000083842.8	46.162088934042	-1.39955895485336	1.45703317084155	-0.960553941297716	0.336776496677664	0.756220438613838
ENSG00000083844.6	101.677991659574	0.629286333688742	0.369974497236057	1.70089111111687	0.088963436078474	0.389245558818031
ENSG00000083845.4	14272.1321708252	-0.0124071249808826	0.509160930937014	-0.0243677867389584	0.980559243150446	1
ENSG00000083857.9	8520.52315010377	-0.262476827559956	0.487215110665488	-0.538728832119838	0.590073976277264	0.914909876841426
ENSG00000083896.8	744.098727738197	-0.0693401878152554	0.327566222722999	-0.211682960589902	0.832354382340563	0.996801965244362
ENSG00000083937.4	1403.80755352842	-0.373886427403238	0.301285764692346	-1.24096944236654	0.21461703756959	0.618307149394034
ENSG00000084070.7	396.83670194014	0.407608634689076	0.19486030199225	2.09179925578319	0.0364564769754021	0.23061965372088
ENSG00000084072.12	823.607349493234	0.261854135262935	0.324250821505756	0.807566605527589	0.419340117357145	0.822917745858885
ENSG00000084073.4	1485.69572278541	-0.581628359294247	0.293451715059497	-1.9820240586303	0.0474765480233977	0.271958867508436
ENSG00000084090.9	2716.86008745652	-0.0913830296660163	0.143394828505681	-0.637282603691639	0.523940780309168	0.887154132122455
ENSG00000084092.6	683.618553249163	-0.272932884500698	0.0908043544590651	-3.00572462770755	0.00264948820193633	0.0390213006507763
ENSG00000084093.11	717.249790554625	-1.47087905693774	0.413309731348142	-3.55878157559948	0.000372579215668663	0.00880685942643137
ENSG00000084110.6	8.66961235653877	1.52549300965162	2.57556566673016	0.592294356675566	0.553653494207611	0.89876533476273
ENSG00000084112.10	1928.12481332777	0.590698911577644	0.307620700829531	1.92021834026372	0.0548303259473187	0.294802434586266
ENSG00000084207.11	17566.7522218807	-0.368110572654118	0.475608249331153	-0.773978527857308	0.438943489140843	0.835297295774753
ENSG00000084234.12	12800.2529950681	0.0531417128517014	0.222878733719355	0.238433303908737	0.811545039348283	0.990261917040273
ENSG00000084444.9	161.101119973326	1.3440368665888	0.228742253747332	5.87576997502795	4.20882418885855e-09	3.79631753950276e-07
ENSG00000084453.12	1.24076829800435	-1.15695788010883	10.1284594394265	-0.114228416179977	0.909056726479657	NA
ENSG00000084463.3	1857.39734123422	-0.69853367764876	0.208462593629229	-3.35088259954766	0.000805544456704603	0.0159264133043124
ENSG00000084623.7	4650.96672621354	0.239041262494585	0.340063141950677	0.702931994109657	0.48209813141725	0.861753845378736
ENSG00000084628.5	16.6466755187945	1.57335511461854	0.725515946084036	2.16860170077682	0.0301129359480532	0.204308476780492
ENSG00000084636.13	1055.15706300179	0.721504027108223	0.26051298280685	2.76955113459033	0.00561335922364301	0.0655768447465375
ENSG00000084652.11	1746.46335430195	-0.11325939282229	0.136265499160235	-0.831167049034975	0.405879266633315	0.811668994491727
ENSG00000084674.9	0	NA	NA	NA	NA	NA
ENSG00000084676.11	713.720213843665	-0.0140688138638227	0.250823361181743	-0.0560905244134282	0.955269692478648	1
ENSG00000084693.11	842.987439604936	-0.143539250456403	0.200195181158517	-0.716996531213941	0.473376237010962	0.857035483933702
ENSG00000084710.9	196.373302466785	2.05900083570542	0.52330915770508	3.93457826103208	8.33429096353799e-05	0.0026622597323906
ENSG00000084731.9	2137.89414921	0.421711374299391	0.214107287731163	1.96962643713884	0.0488811994514978	0.27565043423193
ENSG00000084733.6	5512.51863067991	-0.0795969433201329	0.24174611376373	-0.329258419425625	0.741960369921881	0.970892068095889
ENSG00000084734.4	32.4754712103237	0.322945529211545	2.33345722793572	0.138397878197766	0.889925973833504	1
ENSG00000084754.6	6093.49703101535	0.120341261241446	0.20041221946359	0.600468681817624	0.548193926800542	0.897258370787643
ENSG00000084764.6	464.098775341123	-0.0590633550642186	0.160331635498941	-0.368382414864151	0.712588107869703	0.961411389384052
ENSG00000084774.9	2534.49491706358	-0.161956167842354	0.199434072636101	-0.812078727078237	0.416746458841752	0.820790861302749
ENSG00000085063.10	10171.8041979178	-0.0239709623828302	0.152189176961433	-0.157507668162926	0.874844765006165	1
ENSG00000085117.7	1017.83830456466	-0.772641474446335	0.319518901951067	-2.41814011543098	0.0156000685034226	0.133096113866848
ENSG00000085185.11	507.482467241821	0.609141487315146	0.267963548303208	2.27322518742693	0.0230126131985507	0.170711406419691
ENSG00000085224.16	684.43397749079	-1.28983452034029	0.422678189691417	-3.05157576567164	0.00227643588850155	0.0347113394941406
ENSG00000085231.9	766.64767763133	-0.182705338485139	0.327929729054124	-0.557147834727066	0.577426427433299	0.910008790800218
ENSG00000085265.6	0	NA	NA	NA	NA	NA
ENSG00000085274.11	420.605354645791	-0.361539942643475	0.237431807729786	-1.5227106515355	0.127831111935658	0.47579102019985
ENSG00000085276.13	385.212737875778	-1.45757369384724	0.889560814982413	-1.63853181176382	0.10131080356548	0.421953794771915
ENSG00000085365.13	999.192078557115	-0.050238502675483	0.414464054926707	-0.1212131717535	0.903522191494436	1
ENSG00000085377.9	1508.68374507161	0.0450836343924428	0.146012067424307	0.308766495726898	0.757499157150875	0.976236733937817
ENSG00000085382.7	151.591644260979	-0.0518236356619282	0.351041796720158	-0.147628106242974	0.882636272562407	1
ENSG00000085415.11	782.414459352812	-0.0265588845835416	0.173945171090476	-0.152685380209418	0.878646390475689	1
ENSG00000085433.11	503.634960575852	-0.337197564500073	0.264158330375428	-1.27649793978044	0.201779554627713	0.600653845945846
ENSG00000085449.10	1411.81320356057	-0.182627053757431	0.299226705916512	-0.61033006127597	0.541643187299008	0.894147196606209
ENSG00000085465.11	42.9698138788914	-1.14268015359698	0.604891251782769	-1.88906708475153	0.058882840245604	0.308470770501032
ENSG00000085491.11	1161.38351169801	-0.486213938863595	0.526018355624212	-0.924328844545011	0.355315129258347	0.771388252119965
ENSG00000085511.15	571.375614252719	-0.314837307587141	0.173888233933158	-1.81057280568025	0.0702070049147089	0.341522135525536
ENSG00000085514.11	58.1613125538201	-0.167328038803468	0.462267530548317	-0.361972294712095	0.717372734193486	0.963190970223498
ENSG00000085552.12	282.022328159034	-1.41531223572762	0.905369203012318	-1.56324318412714	0.117995406314021	0.458575930648061
ENSG00000085563.10	16.7705279332454	-1.64723466096507	10.1070840121627	-0.162978229822055	0.87053557556325	1
ENSG00000085644.9	274.822931948639	0.123524769317886	0.306262175424037	0.403330150538046	0.686705364203468	0.953509094968896
ENSG00000085662.9	27801.8298743695	1.97232916063274	0.298718567226095	6.60263330447725	4.0391778612344e-11	5.1209996240685e-09
ENSG00000085719.7	1910.95016990223	-0.500576581256654	0.307729696477112	-1.62667622588022	0.103805880585623	0.428019243806536
ENSG00000085721.8	1224.63326455411	-0.323202581453615	0.296756584612233	-1.08911679879299	0.276102382827377	0.697512822123639
ENSG00000085733.11	7196.1640198684	0.0655488456743268	0.115847330772081	0.56582094069382	0.571515509653721	0.90660391897996
ENSG00000085741.8	11.9314560655112	0.134247642455189	0.679850099580015	0.197466533487488	0.843462468204306	1
ENSG00000085760.10	1332.25471614186	-0.561242780832615	0.150036610546465	-3.7407055437233	0.000183504406245305	0.00503318439520027
ENSG00000085788.9	1222.5018912087	-0.29178158688292	0.259153121147831	-1.12590419745119	0.260206072491282	0.678374695533304
ENSG00000085831.11	192.692397378115	-0.388235013617884	0.28620451696381	-1.35649506072252	0.174941705855563	0.560325830490256
ENSG00000085832.12	949.921425958703	-0.79201190207167	0.30986590177754	-2.55598275747124	0.0105888365711326	0.1020477714292
ENSG00000085840.8	435.902687856861	-0.0735094140683135	0.400003402118631	-0.183771972135658	0.85419234462855	1
ENSG00000085871.4	755.132609159943	0.203389016562005	0.302407270708868	0.672566555973486	0.501223084489284	0.873011725129876
ENSG00000085872.10	904.581920573897	-0.0389020647997265	0.234827901004001	-0.165662021563032	0.868422935401492	1
ENSG00000085978.17	1384.92990079174	0.0664537360753693	0.154947998223124	0.428877667588041	0.668012253178059	0.948028348345849
ENSG00000085982.9	1353.74466581169	-0.0757659915858649	0.12225605215772	-0.61973203165534	0.535434223354167	0.892217461172673
ENSG00000085998.9	1419.79781982762	0.156585578166152	0.246703193504715	0.634712408630248	0.525615999245384	0.888109791828407
ENSG00000085999.7	223.366386341122	-0.164150156988275	0.387007863230534	-0.424151994272254	0.67145496846323	0.948844554159051
ENSG00000086015.16	1124.9748685918	-0.101829392145953	0.184120647945806	-0.553057971944164	0.580223714292585	0.910529720067753
ENSG00000086061.11	8217.40623999118	0.691338702801743	0.164068500661594	4.21371987928195	2.51198803942698e-05	0.000975210774192959
ENSG00000086062.8	8480.85921935205	-0.149519645523609	0.193612646670133	-0.772261771610157	0.439959402249419	0.835792027158117
ENSG00000086065.9	2105.20096902486	0.68526676747805	0.26849983310882	2.55220556208063	0.0107043342571634	0.10285799105223
ENSG00000086102.14	1111.11418538902	-0.589758845449715	0.135266354065346	-4.35998182641049	1.30073246308814e-05	0.000560149158094725
ENSG00000086159.8	5.68524532434163	-2.79041796851725	2.33749737420624	-1.19376303875627	0.232570673637097	NA
ENSG00000086189.5	720.666122852256	-0.328588059144738	0.221605532266574	-1.48276108355216	0.138137899042803	0.495438201710388
ENSG00000086200.12	606.688783256969	-0.364847427592749	0.215234212838677	-1.69511818209965	0.0900530037139126	0.391995427931149
ENSG00000086205.12	2.00102007503213	-3.48434943206089	10.207255891469	-0.34136005495591	0.732832542550828	NA
ENSG00000086232.8	4621.23956880044	0.146544345273856	0.153108606346993	0.957126766223312	0.338503275161125	0.75709332406258
ENSG00000086288.7	2.98126835199495	0.430351603696353	2.08806701361238	0.206100475171934	0.836712427606127	NA
ENSG00000086289.7	1983.56720304489	-0.379754425988992	0.232227860606236	-1.63526643615299	0.101993206365376	0.423551645493483
ENSG00000086300.11	211.528700006886	-0.917755936114087	0.420138466073952	-2.18441302147408	0.0289319122395531	0.198687715493597
ENSG00000086475.10	1319.90055361359	-0.0864589235234306	0.134966473125473	-0.640595560669748	0.521785484589992	0.8859309641896
ENSG00000086504.11	2070.29203674433	0.236778718987553	0.450764896301199	0.525282072606957	0.599387118023398	0.919350369892723
ENSG00000086506.2	27.8038605910428	0.746427423671183	0.902669859122068	0.826910764913712	0.408287641436052	0.813271188883347
ENSG00000086544.2	1062.74175383928	-0.20995210602008	0.229635921191961	-0.914282508286556	0.360568419270605	0.774868177760467
ENSG00000086548.8	572.370895582574	-0.559055301364755	0.619649633012497	-0.902211946203928	0.366944290047195	0.779678706383104
ENSG00000086570.8	1923.90057985098	0	2.74350226094382	0	1	1
ENSG00000086589.7	1088.73844225695	0.0912721921820095	0.156461761252384	0.583351430096591	0.559656747171219	0.900956919393909
ENSG00000086598.6	6417.36038685851	-0.272164204705962	0.191344704256602	-1.42237646849624	0.154916990617672	0.527980961942461
ENSG00000086619.9	247.333142955885	0.0421722862893735	0.309376222996259	0.136313921868144	0.891573118554472	1
ENSG00000086666.14	1990.60080881107	0.350735443547633	0.305995816533987	1.14620993032	0.25170830001652	0.668886204989759
ENSG00000086696.6	51.6033185806298	-3.43725353477976	1.57341230821686	-2.18458538606145	0.0289192604054404	0.198676086074511
ENSG00000086712.8	870.891351685944	-0.357782634319108	0.260281739399538	-1.37459752322426	0.169256256905604	0.552107941291581
ENSG00000086717.14	19.6663704404372	0.950981760371852	0.50008908703054	1.90162470054816	0.0572202363722885	0.303068327616007
ENSG00000086730.12	18.6618610225522	-0.538250723388716	0.961871045501719	-0.55958719820697	0.575761038863637	0.909274278971217
ENSG00000086758.11	5187.06635897023	0.0601922440352057	0.269484218434777	0.223360924008149	0.823254614205142	0.993717293448656
ENSG00000086827.4	510.300897554091	-1.25432830939024	0.262485750121829	-4.77865296995385	1.76473476228158e-06	9.46587018939794e-05
ENSG00000086848.10	297.682478674979	-0.00880853287456072	0.504351518995027	-0.0174650666109079	0.986065601399601	1
ENSG00000086967.9	0.0731944313906103	0	10.302356582084	0	1	NA
ENSG00000086991.8	0.867973637763999	0	10.302356582084	0	1	NA
ENSG00000087008.11	246.007282126852	0.46627975580237	0.280295430771998	1.66352963556391	0.0962064637069197	0.408196392933877
ENSG00000087053.14	825.005963760378	-0.566981726490734	0.277922570877649	-2.04007081792698	0.041343272763671	0.2494022840774
ENSG00000087074.7	3973.43805342727	-0.231689022966859	0.33228225432196	-0.697265712969335	0.485636521277445	0.86262267949129
ENSG00000087076.4	277.437794555427	0.23595127256434	0.447855395709172	0.526847002012146	0.598299840008063	0.918937259061805
ENSG00000087077.7	1267.77776089432	-0.344484934590895	0.367343236523392	-0.937773995381452	0.348360567727904	0.765827221160046
ENSG00000087085.9	31.2198169423472	2.59151160825093	1.11099899313431	2.33259582075755	0.0196693684985296	0.155383725872916
ENSG00000087086.9	124347.265992838	-0.476516169172073	0.412151963381468	-1.15616619962825	0.24761318237833	0.665366384544112
ENSG00000087087.14	2230.53334748078	0.0979607404651288	0.170263968537802	0.575346277350394	0.565057129506643	0.90334415213378
ENSG00000087088.15	2485.67983610172	-0.677299669530943	0.378959947769176	-1.78725924340555	0.0738955980344141	0.352189062135628
ENSG00000087095.8	432.142918328079	-0.591313031386416	0.203024337856516	-2.91252289074976	0.00358521921972861	0.0483862727985849
ENSG00000087111.16	1202.14365393882	0.0774535097346197	0.204507419856437	0.378732027370898	0.704886867611476	0.958793662504511
ENSG00000087116.9	2.96770965141717	0.535314479119388	3.51278071145482	0.15239051995867	0.878878933730176	NA
ENSG00000087128.5	84.5944266568306	0	2.17399937863735	0	1	1
ENSG00000087152.11	1611.04958695064	0.218776248586516	0.214746413876335	1.01876555066714	0.308314284095589	0.729921385564511
ENSG00000087157.14	546.557468396997	0.122124828455401	0.174268260175103	0.700786410174122	0.483436320309163	0.861963090669784
ENSG00000087191.8	3926.88176966234	0.194469777226179	0.345488726774934	0.562883133818908	0.573514465831823	0.907851990034258
ENSG00000087206.12	842.40918589799	-0.0730610893151714	0.149702986328577	-0.488040293029375	0.625521301108826	0.928455825362932
ENSG00000087237.6	1.06863501675676	0	10.302356582084	0	1	NA
ENSG00000087245.8	718.72310623643	1.05204856143768	0.322656049400665	3.26058836768089	0.00111181316752713	0.0201169388495678
ENSG00000087250.4	0.455806668245054	4.63384196305594	10.245393871797	0.452285390004549	0.651063399651811	NA
ENSG00000087253.7	451.647394615946	-0.336534771183516	0.288390617924201	-1.16694077500111	0.243234287808537	0.659562913246901
ENSG00000087258.9	5.90991479187552	-0.769621707803436	1.57395909274733	-0.488971861689283	0.624861618105061	NA
ENSG00000087263.12	1342.93050429468	-0.014948421498293	0.152055975739909	-0.0983086749833638	0.921687189911483	1
ENSG00000087266.11	591.209308827418	-0.212063757219243	0.24433680170741	-0.867915744731677	0.385440458990991	0.796266581757824
ENSG00000087269.11	1285.706373238	0.123762769558691	0.162880873876954	0.759836109745983	0.447352555525081	0.839754245778748
ENSG00000087274.12	2832.53971142831	0.0910765790563869	0.117376633847609	0.775934494548823	0.437787664193508	0.834725911740192
ENSG00000087299.7	249.033655365663	0.267040767042825	0.227502620351219	1.1737920496501	0.24047832925036	0.655718470342763
ENSG00000087301.4	70.4209231084359	-0.611534680762525	0.495703243414366	-1.23367092890158	0.217325550898967	0.622553396796166
ENSG00000087302.4	3631.64983956876	0.0865116211600132	0.317199106046317	0.272736018201076	0.785056145418641	0.986070306151443
ENSG00000087303.12	104.450164634145	0.569160585129778	0.333515430720526	1.70654948078464	0.0879058219295759	0.387486640307126
ENSG00000087338.4	493.043660634874	-0.906887535023929	0.276498676448292	-3.27989828621667	0.00103844517986958	0.0190556792621817
ENSG00000087365.10	5545.20563309264	-0.0946059860613921	0.189437744820788	-0.499404097905047	0.617494732873979	0.926287576131391
ENSG00000087448.5	642.420206282849	-0.288657891533793	0.180203344853419	-1.60184535846764	0.109189809992001	0.438840890080909
ENSG00000087460.19	16316.4488549844	0.128714517957118	0.211829806602201	0.607631758824353	0.543431732291138	0.894931611464956
ENSG00000087470.13	2006.07927690474	-0.242448398249725	0.191336318916753	-1.26713213477892	0.20510804696698	0.605833967336486
ENSG00000087494.11	6517.29959033411	-0.0974645570214549	0.16753898035977	-0.581742570070328	0.560740092675612	0.901240142191491
ENSG00000087495.12	83.1008744337779	0	2.06773228770532	0	1	1
ENSG00000087502.13	1085.55162656257	-0.511542504172564	0.275205137800159	-1.85876800215853	0.0630600298042864	0.320246033711964
ENSG00000087510.5	365.110182460076	0.220807094179324	0.255618976225472	0.863813389130224	0.387690411465129	0.797914310348824
ENSG00000087586.13	1646.00800207974	-0.347868926077046	0.23074434398209	-1.50759459613904	0.131658316647074	0.482970937034229
ENSG00000087589.12	5.67940994875924	-2.71988019458606	3.53912455145726	-0.768517794454601	0.442179623066338	NA
ENSG00000087842.6	1302.56623001159	-0.470057199885977	0.270324717098952	-1.73886134028178	0.0820591558103174	0.372678480671607
ENSG00000087884.10	228.194782763183	-0.147059339251679	0.448966747441179	-0.327550626165127	0.743251458626897	0.971211524953518
ENSG00000087903.8	166.770757746966	0.0332146148949997	0.21882867491557	0.151783649504869	0.879357578512037	1
ENSG00000087916.7	428.857020536215	0.805765435674778	1.10184161100555	0.731289713173409	0.464602212418965	0.85137633393339
ENSG00000087995.11	469.351933972914	0.336878852621922	0.146834066450627	2.29428266045603	0.0217742679059501	0.16538226943229
ENSG00000088002.7	494.915723778801	1.21850107724231	0.690492494494182	1.76468402909277	0.0776168842059313	0.36100413305632
ENSG00000088035.11	246.711473587712	-0.300825962184873	0.333229063019482	-0.902760279847757	0.366653136147089	0.779619580180442
ENSG00000088038.13	807.232624556101	-0.0161558740131313	0.191377429371935	-0.0844189101408244	0.932723372833656	1
ENSG00000088053.7	0.105976003007978	-1.57692534320956	10.2248264192184	-0.154225145597152	0.877432216061629	NA
ENSG00000088179.4	350.975753563791	-0.569151583554741	0.30346862973737	-1.87548737425446	0.0607257048397791	0.314601971574634
ENSG00000088205.8	2274.01518007699	-0.0625181391852518	0.175320497549971	-0.356593439209426	0.721396189763471	0.963875772926121
ENSG00000088247.11	2952.04037314946	0.223819861551306	0.160492652745281	1.39458011144306	0.163142496017598	0.541582770083529
ENSG00000088256.4	1364.27641579333	-0.0179688819206947	0.191614166044491	-0.0937763751586226	0.925286798860467	1
ENSG00000088280.14	158.156482529444	-0.153069602923995	0.295147433105653	-0.518620817106009	0.604025189395397	0.92102411133209
ENSG00000088298.8	1102.41871453745	0.408412064057149	0.298992671995658	1.36596011310632	0.171951483118529	0.555898785474133
ENSG00000088305.14	250.138623437409	0.619235893733295	0.288243013733663	2.14831189041574	0.031688986939102	0.211454300038984
ENSG00000088320.3	0	NA	NA	NA	NA	NA
ENSG00000088325.11	3363.75549328832	-0.666027947193876	0.232208399115055	-2.8682336630893	0.00412770563792287	0.0527788949640613
ENSG00000088340.11	479.155995671989	0.847213901320057	0.347466489113313	2.4382607470494	0.0147581244364401	0.128451654360374
ENSG00000088356.4	588.592898477757	0.571362943569092	0.401418597808472	1.42335942252906	0.154631989115697	0.527603142792503
ENSG00000088367.16	2242.41643389585	-0.631885654576053	0.203374745531583	-3.10700157447978	0.0018899539209496	0.0302574909747546
ENSG00000088386.11	11.6013146467975	0	6.94475665693134	0	1	1
ENSG00000088387.13	1278.74130762692	0.0293529279302748	0.444441426188558	0.0660445363565672	0.947342367947706	1
ENSG00000088448.10	651.13975188868	-0.583008609847939	0.151885442724892	-3.83847588938418	0.000123800368128637	0.00371606071882811
ENSG00000088451.6	206.462555665854	-0.713295461377235	0.372059641085101	-1.91715354908404	0.055218427304384	0.29609881308148
ENSG00000088538.12	71.3847760716026	0.500271357408119	0.958726757131577	0.521808068552175	0.601803971304203	0.920095919339017
ENSG00000088543.10	119.971892685216	-0.0433319689939137	0.292460192255707	-0.148163648049671	0.882213619779548	1
ENSG00000088682.9	1238.62051656853	-0.0656833857821176	0.164993895072604	-0.398095855323703	0.690559529425862	0.955082803699031
ENSG00000088726.11	1402.8602661869	0.290753965592996	1.70526693727656	0.170503490824346	0.864614189280493	1
ENSG00000088727.8	118.780692888764	-0.938837947031032	0.362189790096708	-2.59211599195094	0.00953876048776215	0.0955457058801811
ENSG00000088756.8	2.03712651378003	2.19839989834678	3.54506100087822	0.620130344104705	0.535171976028289	NA
ENSG00000088766.7	898.136613258522	-0.15409240184215	0.259826718243992	-0.593058338586444	0.553142110544419	0.89871971158348
ENSG00000088782.4	0	NA	NA	NA	NA	NA
ENSG00000088808.12	338.275304367832	-0.276069739974913	0.25733885590405	-1.07278684754022	0.283366763307824	0.70549917604225
ENSG00000088812.13	2275.52380090467	-0.170011059356661	0.213053891880091	-0.797972089861402	0.424886686816494	0.826079960534375
ENSG00000088826.13	2195.76724995169	1.18910572903401	0.269233597517375	4.41663202512185	1.00250678510361e-05	0.000450667640079745
ENSG00000088827.8	0.255455198735458	-2.71635777011322	10.2117483631455	-0.266003202734278	0.790236742436334	NA
ENSG00000088832.10	7422.2809092446	0.274947841383875	0.225035084497668	1.22179988954889	0.221783310351062	0.62876175397416
ENSG00000088833.13	2626.92165089578	0.478190414811806	0.268654952570652	1.7799426745578	0.0750853428025778	0.354153707951129
ENSG00000088836.8	371.157722274417	0.485614477235593	0.186835705373476	2.59915242787705	0.00934542652551501	0.0938684669848128
ENSG00000088854.11	546.093702118177	-0.585601591926278	0.251847690659894	-2.32522120966001	0.0200601347985004	0.157186487386399
ENSG00000088876.7	410.058351504034	-0.371948057853656	0.171750724937283	-2.1656272949618	0.030339678889323	0.20493978325761
ENSG00000088881.16	140.903605138498	-0.0437143370701548	0.397362246875131	-0.110011299296614	0.912400413765939	1
ENSG00000088882.7	3.42479328903122	5.75150862041039	8.65524368736861	0.664511460122619	0.506363016570572	NA
ENSG00000088888.13	1251.36554940393	-0.0343122207850944	0.324191691932117	-0.105839297054778	0.915709857337759	1
ENSG00000088899.10	338.090191121465	0.120147136042512	0.274863985028871	0.437114873488761	0.662028041214229	0.945158546910306
ENSG00000088926.9	0.34490797842738	0	10.302356582084	0	1	NA
ENSG00000088930.6	3195.12938634445	0.0102060274235017	0.276051262105715	0.0369714934307864	0.970507735141599	1
ENSG00000088970.11	293.092690050147	0.0928549699980381	0.179872773013051	0.516225821410451	0.605696697808758	0.921781126087965
ENSG00000088986.6	6821.53450824737	0.257642445791756	0.267031379804651	0.964839585445864	0.334625165228251	0.754289972098493
ENSG00000088992.13	2356.78901875683	0.37191353287572	0.398050510944997	0.93433753418071	0.350129808673348	0.767575453662552
ENSG00000089006.12	3405.16589233286	-0.305132712112902	0.118982149731592	-2.56452512247627	0.0103317099637174	0.100652284600858
ENSG00000089009.11	21161.2801497674	-0.00384256350760058	0.330639114913047	-0.0116216241040057	0.990727494283851	1
ENSG00000089012.10	0	NA	NA	NA	NA	NA
ENSG00000089022.9	724.012710472285	0.0798892617044956	0.129953964505854	0.61475047728072	0.538719518813808	0.893099265577204
ENSG00000089041.12	1.06813169411015	0	5.66550899262089	0	1	NA
ENSG00000089048.10	838.81272576334	-0.580302291727304	0.294352347353733	-1.97145460854754	0.0486719000879026	0.275169762982678
ENSG00000089050.10	598.718486501356	-0.188963873608989	0.240736035945939	-0.784942199727108	0.432487458335719	0.831688158606851
ENSG00000089053.8	2120.95175330452	0.0205569464179645	0.206567980901796	0.099516615925764	0.920728095785701	1
ENSG00000089057.10	1607.99807724504	0.146264119622205	0.347391726438937	0.421035126891297	0.673729431755311	0.948863093119226
ENSG00000089060.7	475.791496739151	0.573884274950913	0.235509606810884	2.43677649808888	0.0148188354276558	0.128794576367881
ENSG00000089063.10	2191.04417464772	-0.272729814635299	0.204784976160644	-1.33178624598592	0.182930438838103	0.573082877101836
ENSG00000089091.12	116.860413770201	-0.0786788971570498	0.2928718026698	-0.268646200965126	0.788201955537823	0.986242483831623
ENSG00000089094.12	210.131721051497	-0.496181945593278	0.451647404891898	-1.09860466421154	0.271940542377364	0.693331744241544
ENSG00000089101.13	0.66056403014991	0	10.302356582084	0	1	NA
ENSG00000089116.3	6.41302735227092	0	3.82575209685315	0	1	NA
ENSG00000089123.11	219.929436136394	-0.18513719113261	0.241826768198528	-0.765577741917394	0.443927592535189	0.837800775020769
ENSG00000089127.8	3470.97142053038	3.07964298875657	0.434391079152103	7.08956315301821	1.34535997452046e-12	2.27956788206131e-10
ENSG00000089154.6	4172.30767067123	0.0712796521870029	0.159816365552845	0.446009718344104	0.655590225922672	0.942292048173671
ENSG00000089157.11	45660.3881411647	-0.226343633687832	0.435428944508298	-0.51981761098456	0.603190703534289	0.920800628568354
ENSG00000089159.11	5111.41679815877	0.430850266053359	0.238078210394897	1.80970054058586	0.0703422386585181	0.34190476860025
ENSG00000089163.4	23.4984737566845	0.652893444176296	0.446401472924471	1.46257009390908	0.143585051455667	0.506163131030769
ENSG00000089169.10	17.5269418574909	2.40454491225948	0.550012630303727	4.3717994456448	1.23226694336605e-05	0.000535755388086966
ENSG00000089177.13	829.244814463912	-0.087751110237557	0.344843147402389	-0.254466736249691	0.799134999080188	0.988083595173559
ENSG00000089195.10	914.029938463213	0.0239756357485056	0.191786504766443	0.125012110615933	0.900513962670635	1
ENSG00000089199.5	388.215391514105	-0.286351554195344	0.235739330511613	-1.21469571315864	0.224482168154535	0.633141685254869
ENSG00000089220.4	4212.49359134559	-0.502155638325318	0.233795489227731	-2.14784143177453	0.0317263543912071	0.211547923910476
ENSG00000089225.15	0	NA	NA	NA	NA	NA
ENSG00000089234.11	634.540689012873	0.0656978272894298	0.1500455771674	0.437852474759275	0.66149322880888	0.94506479419267
ENSG00000089248.6	3570.15625578691	0.100232061517996	0.24521072193191	0.408758885942307	0.682716614745524	0.951908678909658
ENSG00000089250.14	189.538400126229	0.883435307721376	0.33973549777215	2.6003620861364	0.00931254426661412	0.0936419453986212
ENSG00000089280.14	6538.83404127783	0.276903102413342	0.184268855253844	1.5027124471571	0.132913211555006	0.485975013045422
ENSG00000089289.11	1467.59548359767	-0.0448210718410207	0.16787239217299	-0.266994895711221	0.789473091115994	0.986703718665053
ENSG00000089327.10	5349.42134702655	0.359676118049301	0.56574610902442	0.635755354410712	0.524935890947121	0.88753965334993
ENSG00000089335.16	594.964487536141	-1.06779116965087	0.302769735011053	-3.52674341645108	0.000420704249283583	0.00961837079383526
ENSG00000089351.10	3824.21102512045	0.599534308155863	0.217938582855118	2.7509323971076	0.00594259057169607	0.0682757712705005
ENSG00000089356.12	3078.66836060436	-4.13672295855731	1.50902723980134	-2.7413176180318	0.00611933225404829	0.0699517615169581
ENSG00000089472.12	0.437335073921228	0	10.302356582084	0	1	NA
ENSG00000089486.12	473.306876486908	-0.443215358522917	0.22921507036595	-1.93362224314181	0.0531595904022204	0.288903889086407
ENSG00000089505.13	34.0315814318183	-0.71165514356057	1.00222392406243	-0.710075988483626	0.477657015429401	0.858425248047473
ENSG00000089558.4	7.2085246965586	-0.144706180000299	1.64096837938016	-0.0881834054931387	0.929730906428454	1
ENSG00000089597.12	8961.90277719155	-0.605125627773394	0.187676471295299	-3.22430203209257	0.0012628013496812	0.0221632027780447
ENSG00000089639.6	246.037155949004	0.164839091118187	0.261257622951685	0.630944618020472	0.528076736774527	0.888458726588917
ENSG00000089682.12	416.604812695982	-0.243281209536831	0.269786854898911	-0.901753384641327	0.367187887440149	0.779825143262665
ENSG00000089685.10	1934.94348361375	-1.07042869792756	0.536845087932563	-1.99392473171334	0.0461602807210174	0.267546639856792
ENSG00000089692.4	22.3056459475856	0.408910115491941	1.19810251174235	0.34129810386365	0.732879175209066	0.966545387833008
ENSG00000089693.6	5704.11554790224	0.413714097437132	0.342675430591387	1.20730598258284	0.227314327551332	0.637661884342511
ENSG00000089723.5	332.75269627642	-0.0450588431653141	0.305212770025563	-0.147630923704602	0.88263404891737	1
ENSG00000089737.11	3508.28084429206	-0.0586939768812032	0.14719440084461	-0.398751423589578	0.690076373043118	0.954971730651991
ENSG00000089775.7	298.814977834622	0.0732786074889215	0.244977595997683	0.299123710437646	0.764845655726439	0.978832245513782
ENSG00000089818.12	613.711216060386	0.195313434208334	0.240102038059429	0.813460126315091	0.41595429855461	0.819968623768085
ENSG00000089820.11	28.7464469701135	0.515353797938672	1.7093007018821	0.301499787235341	0.763033412221299	0.978414015388086
ENSG00000089847.8	42.1001167478675	1.15309707236748	0.592349947448823	1.94664839143436	0.0515769028107494	0.284221655914555
ENSG00000089876.7	1166.88496182927	0.0615328622491388	0.121138866619358	0.507953095206734	0.611486237810474	0.924315948933124
ENSG00000089902.8	1074.81693384126	0.838029999826297	0.267932115725642	3.12776987393488	0.00176138032389754	0.0285889214612913
ENSG00000089916.13	793.658689981892	-0.199473895443664	0.225418286568215	-0.884905561480701	0.376207568228562	0.786967025727914
ENSG00000090006.13	1930.08913696879	0.997600384774443	0.314171317059652	3.17533883777502	0.00149661630029106	0.0251387589018048
ENSG00000090013.5	4274.69722907227	0.00101070626323335	0.436490270213337	0.00231552988051569	0.998152476109231	1
ENSG00000090020.6	941.945815993633	0.409033889402647	0.212996341690685	1.92037988143782	0.0548099328929469	0.294780208647027
[truncated: 56,986 more rows]

## Sheet: TEs
gene_ids	baseMean	log2FoldChange	lfcSE	stat	pvalue	padj
ALINE	2.93339359801955	-1.73583342488684	1.35169793138769	-1.28418737987176	0.199076399842431	NA
Alu	0.0301652649808642	0	10.302356582084	0	1	NA
AluYa8	3.53794200583421	0.482071895156488	1.01912044342054	0.473027401489934	0.63619362996505	NA
AluYb10	1.09497825042037	1.19806902537627	2.23109754178332	0.536986394785164	0.591277011903918	NA
AluYb11	0	NA	NA	NA	NA	NA
AluYb8a1	0.0697913752614316	0.542922708850092	10.3002020394411	0.0527099086766604	0.957963044020255	NA
AluYc5	0.793893955353856	-1.054254974651	2.12672579502686	-0.495717396721416	0.620093811331105	NA
AluYe5	1.82407251825053	-0.111851024636955	1.44357483692028	-0.0774819716832821	0.938240132667084	NA
AluYe6	0.193171215208806	0.542911396845641	10.300201659509	0.0527088123895547	0.95796391751656	NA
AluYf1	2.96930146180786	1.94519364283896	0.968134035272963	2.00921935596502	0.0445138758642752	NA
AluYh7	0.624491614567715	0.289557380162884	2.5267976723362	0.114594604598938	0.908766456442646	NA
AluYi6	0.307056259703258	1.88286858046012	10.2920298570358	0.182944337182714	0.854841693868721	NA
AluYi6_4d	0.0671250256870842	0.763859792695765	10.2405468116519	0.0745916997153544	0.940539578393442	NA
AluYj4	6.08244341390865	0.812808667855487	0.814927460821382	0.99740002261826	0.318570380376295	NA
AluYk12	6.33464942491577	0.355449813093727	0.701667076179823	0.506579010417517	0.612450238823438	NA
AmnL2-1	0.213324828375687	0	10.302356582084	0	1	NA
AmnSINE2	0.950751009133379	0.946673347556482	2.61504577722505	0.362010239285769	0.717344378826723	NA
Arthur2	0.550183264710048	3.67411185403914	5.21506822138403	0.704518464202193	0.481109955481053	NA
Chap1_Mam	0	NA	NA	NA	NA	NA
Chap1a_Mam	0.454495085264922	0	10.302356582084	0	1	NA
Charlie10b	5.01436167472888	-0.453433757639538	1.30167599538627	-0.348346100908916	0.727580275738404	NA
Charlie15b	0.764935419142601	2.07503210867721	2.67932324859403	0.774461278521014	0.438658058029027	NA
Charlie16	0.339378005056043	0.542560437968038	8.40191833494726	0.0645757809512729	0.948511768452637	NA
Charlie17b	0.279853794301592	0	10.302356582084	0	1	NA
Charlie1b_Mars	0.0470713646120365	0	10.302356582084	0	1	NA
Charlie29a	0.82520850399952	0.489869154203234	2.661853312166	0.184033114057896	0.853987477299383	NA
Charlie30a	0.682384535046025	0.540348220892259	4.97901084352249	0.108525214721159	0.913579080177837	NA
Charlie30b	0	NA	NA	NA	NA	NA
Charlie31a	0.0376358455226381	0	10.302356582084	0	1	NA
Charlie32a	0	NA	NA	NA	NA	NA
Charlie4	2.57306739664892	0.698722465587665	1.21802472972121	0.573652117677112	0.566203236244203	NA
CheshMITE	0	NA	NA	NA	NA	NA
CR1-11_Crp	0	NA	NA	NA	NA	NA
CR1-13_AMi	0	NA	NA	NA	NA	NA
CR1-16_AMi	0.0261043728480118	0.428708807391523	10.2965095017444	0.0416363241658633	0.966788615841143	NA
CR1-3_Croc	1.03404080964583	-0.37041222838651	1.74834872597406	-0.211864042272312	0.832213103878423	NA
CR1-L3A_Croc	0.0392629186026564	0	10.302356582084	0	1	NA
CR1-L3B_Croc	0	NA	NA	NA	NA	NA
DNA1_Mam	1.65486827096869	-2.14299926069948	1.8033400197012	-1.18835008222939	0.234695514113877	NA
ERV24_Prim-int	0.78023596843841	-0.114435716093279	2.51167477373727	-0.0455615182705378	0.963659741272759	NA
ERV24B_Prim-int	1.85616331928005	-0.710998543486569	1.81817118346086	-0.391051486215504	0.695759179346826	NA
ERVL47-int	0.0854700284157092	0	10.302356582084	0	1	NA
Eulor1	0.0963540300387225	0.428705821139604	10.2965094085979	0.0416360345168646	0.966788846747375	NA
Eulor10	0.0893413886115153	0.428714959324337	10.2965096928852	0.041636920870436	0.966788140152285	NA
Eulor11	0.038956176286387	-0.39610184682432	10.2551058940796	-0.0386248421923167	0.969189495862827	NA
Eulor12	0	NA	NA	NA	NA	NA
Eulor2C	0	NA	NA	NA	NA	NA
Eulor3	0	NA	NA	NA	NA	NA
Eulor5A	1.18796171402034	0.946001366816088	2.18513832447074	0.432925163694256	0.665069138246372	NA
Eulor5B	0	NA	NA	NA	NA	NA
Eulor6A	0.674220106083628	3.73375313734406	10.2829748209557	0.363100484281554	0.716529822870394	NA
Eulor6B	0.22956828617053	0.542920777224941	10.3001973688757	0.0527097450448372	0.957963174398318	NA
Eulor6C	0	NA	NA	NA	NA	NA
Eulor6D	0.484194328654207	0.464762341274934	3.66152522832591	0.126931350268868	0.898994733394046	NA
Eulor6E	0.14347341095861	0	10.302356582084	0	1	NA
Eulor7	0	NA	NA	NA	NA	NA
Eulor8	0.129399888202702	0	10.302356582084	0	1	NA
Eulor9A	1.73983273808209	-1.51338210251516	2.0153685152225	-0.750920782519065	0.452700332108631	NA
Eulor9B	0.020971114476313	-0.39610184689527	10.2551058942123	-0.0386248421987354	0.96918949585771	NA
Eulor9C	0.0196554697774443	0	10.302356582084	0	1	NA
EuthAT-2	1.49646460739173	-2.02955602150088	2.19168983426248	-0.926023376927255	0.354433831705584	NA
EuthAT-N1	0	NA	NA	NA	NA	NA
EuthAT-N1a	0.0106629812783027	0	10.302356582084	0	1	NA
Eutr10	0.146877429343908	0	10.302356582084	0	1	NA
Eutr11	3.54090745382788	-1.05400159700701	1.43132992200766	-0.736379209853034	0.461499953336604	NA
Eutr15	0.0458929143842224	0	10.302356582084	0	1	NA
Eutr16	0.0101640642818105	0	10.302356582084	0	1	NA
Eutr18	0.0455311914791571	0.428703687271527	10.2965093423371	0.0416358275429116	0.966789011745618	NA
Eutr2	0	NA	NA	NA	NA	NA
Eutr2B	0	NA	NA	NA	NA	NA
Eutr5	0	NA	NA	NA	NA	NA
EUTREP15	0.0549525480158069	0	10.302356582084	0	1	NA
EUTREP16	0.457726273757862	0	4.33861318602676	0	1	NA
EUTREP2	0.97813795566007	-0.322449501462495	2.23856599231446	-0.14404288395765	0.885466606216727	NA
EUTREP4	0	NA	NA	NA	NA	NA
EUTREP7	0.0406562571272418	0	10.302356582084	0	1	NA
EUTREP8	0.0668364711118812	0	10.302356582084	0	1	NA
EutTc1-N1	0.0964218018056369	0	10.302356582084	0	1	NA
EutTc1-N2	0.0633146358548432	0.428714963285938	10.2965096931407	0.0416369212541545	0.966788139846387	NA
FordPrefect_a	3.61704776513003	0.0542037478230543	0.956908377769262	0.0566446580281946	0.954828259669197	NA
HAL1M8	1.06464112868038	-0.166921404311869	2.17924870894457	-0.076595848664153	0.938945061538937	NA
HAL1N1_MD	0	NA	NA	NA	NA	NA
hAT-1_Mam	0.689938498595133	-1.00719896202689	2.46106673482831	-0.409253007150641	0.682353997972529	NA
hAT-4b_Ther	0	NA	NA	NA	NA	NA
hAT-5_Mam	0.161153231409673	0	10.302356582084	0	1	NA
hAT-N1_Mam	0.0694823872177142	0	10.302356582084	0	1	NA
hAT-N1a_Mam	0	NA	NA	NA	NA	NA
Helitron1Na_Mam	2.22401052388975	0.231370907141841	1.26994398071294	0.182189852982295	0.855433735875549	NA
Helitron1Nb_Mam	2.0997608574931	0.53213867828543	1.61355239106134	0.329793244541261	0.741556192151628	NA
HERV-Fc1_LTR1	1.02256435585495	1.18197984602183	2.99460535378459	0.394703043099834	0.693062056681415	NA
HERV-Fc1_LTR2	0	NA	NA	NA	NA	NA
HERV-Fc1_LTR3	0.110757412385879	0	10.302356582084	0	1	NA
HERV-Fc2_LTR	0	NA	NA	NA	NA	NA
HERV-Fc2-int	0.167435209299125	0	10.302356582084	0	1	NA
HERV1_LTRa	6.23607207879938	0.237876202376146	0.761308074312346	0.312457217258609	0.754693072222736	NA
HERV1_LTRb	2.41320759648123	0.723884052115952	1.08451151165918	0.667474751843335	0.504468931795802	NA
HERV1_LTRc	1.68610321895405	-0.765263684046382	1.81218478730914	-0.422287886646868	0.672814898728692	NA
HERV1_LTRe	2.26705723926604	-1.29452442840511	1.78432179419678	-0.725499420909023	0.468145700007496	NA
HERV9N-int	0.528386129936711	3.70156742518431	3.71435062611147	0.99655842912694	0.318978892653016	NA
HERV9NC-int	1.21233092311879	-1.11205239383792	2.02904923954926	-0.54806575028458	0.583646756791898	NA
HERVIP10B3-int	3.59299073406012	-2.20634198201161	1.55059625214283	-1.42289908089393	0.154765412728023	NA
HERVK11D-int	5.00327452823703	-3.08486904109269	1.59670343848297	-1.93202379774645	0.0533565686553459	NA
HERVK14C-int	6.30514148907997	-0.0539165682498714	0.813241847700302	-0.0662983199921862	0.947140320735989	NA
HERVKC4-int	2.88541560120731	1.23548303965792	1.64912387276376	0.749175401595139	0.453751493193117	NA
HERVL32-int	1.64432318305003	1.89910767990519	2.26113849744327	0.839890029758266	0.400970048322029	NA
Kanga1b	5.51152993000697	-0.60370960044001	0.948048568894843	-0.636791848273939	0.524260436591396	NA
L1M2a1	3.71253080693874	-1.14253377754496	1.16028522845182	-0.984700786951718	0.32477106607869	NA
L1M4a1	0.654795812409324	0.609649227083479	3.16528698271423	0.192604724441354	0.847268544641528	NA
L1M4a2	0.39847624083566	-1.86303330335855	5.24008900279853	-0.35553466789659	0.722189077923283	NA
L1M6B	0.308935644457086	0	6.2250328030142	0	1	NA
L1M8	0.256642986558832	0.542911397746903	10.3002016594405	0.0527088124774046	0.957963917446563	NA
L1MEi	2.05737123006138	0.828941177338326	1.60059912727948	0.517894307956587	0.604532013625592	NA
L1MEj	2.23153062209307	-1.35848686678088	1.38006316437272	-0.984365717346245	0.324935727944433	NA
L1P	0	NA	NA	NA	NA	NA
L1P3b	1.68271405720047	-1.77417171566414	1.97178600796755	-0.899779037124263	0.368237852309708	NA
L1P4b	4.19676578303624	-0.675745267031635	0.938930565098108	-0.71969674026005	0.471711733728145	NA
L1P4c	0.725211824248363	-2.30577347895667	2.21366672129612	-1.04160823161611	0.297593350708362	NA
L1P4d	1.76717804129153	-0.873190166553714	1.90244921569807	-0.458982115973756	0.646247008837287	NA
L1P5	5.1062951514306	-1.32867297276137	1.17894998283569	-1.12699689732855	0.2597437927968	NA
L2-1_AMi	1.53062351243607	0.919816837863048	1.65052083448378	0.5572888379508	0.577330100759871	NA
L2-1_Crp	0	NA	NA	NA	NA	NA
L2-2_Mam	0	NA	NA	NA	NA	NA
L4_A_Mam	5.45888961036188	-0.913504890928262	1.17631950181043	-0.776578888237697	0.437407261172437	NA
L4_B_Mam	0.181082866100728	0	10.302356582084	0	1	NA
LTR06	0.0204757817799377	0	10.302356582084	0	1	NA
LTR101_Mam	1.10865397903632	0.0142332817859393	1.50613488485435	0.00945020391537889	0.992459940428852	NA
LTR102_Mam	0.0385843110421257	0	10.302356582084	0	1	NA
LTR103_Mam	0.387569543853737	3.30854958726231	4.2629875695152	0.776110540626927	0.437683720541871	NA
LTR103b_Mam	0.523376312396928	1.888636462405	7.78066663348983	0.242734530518999	0.808211055796868	NA
LTR104_Mam	0.825181568933847	5.27360239653693	2.77969698999129	1.89718606579253	0.0578033852414207	NA
LTR105_Mam	0.0393330773662647	0	10.302356582084	0	1	NA
LTR106_Mam	0.0362823758483277	0	10.302356582084	0	1	NA
LTR107_Mam	0.0694523619866807	0	10.302356582084	0	1	NA
LTR108c_Mam	0	NA	NA	NA	NA	NA
LTR108d_Mam	0	NA	NA	NA	NA	NA
LTR108e_Mam	0.185750051820822	0	10.302356582084	0	1	NA
LTR10B	5.03651510311922	0.460820044419728	1.08123332351762	0.426198521999417	0.669963194382699	NA
LTR10B2	0.337929433414232	0	10.302356582084	0	1	NA
LTR11	1.91091888569785	-2.50486638717053	1.99129325227079	-1.25790934324418	0.208424544298724	NA
LTR14C	4.57619927752622	0.776196916762831	0.954551770740529	0.813153294096	0.416130173960659	NA
LTR16	0.616595502434854	2.28857439115408	3.18412098876333	0.718746052436573	0.47229740266047	NA
LTR18C	0.200085766987299	-1.01979357408621	10.2065533189926	-0.0999155681858392	0.920411356576278	NA
LTR1A1	0	NA	NA	NA	NA	NA
LTR1A2	1.68135254096267	1.91175552037337	1.8229903209453	1.04869208487187	0.29431985833657	NA
LTR1B0	3.46684869334655	0.416320574617134	0.789410790935411	0.527381408257437	0.597928751628221	NA
LTR1C1	0	NA	NA	NA	NA	NA
LTR1D1	0.546080345638203	0	3.37121447117576	0	1	NA
LTR1E	0	NA	NA	NA	NA	NA
LTR1F	0	NA	NA	NA	NA	NA
LTR1F1	0	NA	NA	NA	NA	NA
LTR1F2	0	NA	NA	NA	NA	NA
LTR22	2.65327624926057	-3.18267222166149	1.7298433750289	-1.83986149706086	0.0657885740281019	NA
LTR22B1	0.0302577991606163	0	10.302356582084	0	1	NA
LTR22B2	0	NA	NA	NA	NA	NA
LTR22C0	0	NA	NA	NA	NA	NA
LTR22C2	0.0251743690580683	0	10.302356582084	0	1	NA
LTR22E	0.0860889576472645	0	10.302356582084	0	1	NA
LTR24C	5.20131248791891	0.321713463068597	0.813413464929543	0.39551037318575	0.692466267678718	NA
LTR26C	0	NA	NA	NA	NA	NA
LTR26D	0	NA	NA	NA	NA	NA
LTR27D	0	NA	NA	NA	NA	NA
LTR27E	4.22541545617731	0	2.12544640620747	0	1	NA
LTR28B	0.0789031624584393	3.29654078105567	10.2941880972478	0.320233198569299	0.748791558397887	NA
LTR28C	0	NA	NA	NA	NA	NA
LTR37-int	0.51891083235967	-2.07377983327905	7.79426039144859	-0.266064992587915	0.790189155382451	NA
LTR38-int	1.23123234970926	2.61665643064442	1.51616647575235	1.72583715079572	0.084376714155722	NA
LTR38A1	0.0111990283891256	0	10.302356582084	0	1	NA
LTR38C	6.2260248282732	-1.9269321778828	1.05442051992196	-1.82747977820597	0.0676276639334144	NA
LTR39-int	1.77537635052457	-0.617607907957284	1.48637235348313	-0.415513586827687	0.677765970986421	NA
LTR41C	0.172733185043556	-2.51142745953994	10.2134082352154	-0.245895141142076	0.805763405185008	NA
LTR47A2	0.297118237989709	0	7.30638853420428	0	1	NA
LTR47B3	0.335234122806336	0	6.98034569247739	0	1	NA
LTR47B4	0.0558276781968778	0	10.302356582084	0	1	NA
LTR5	3.52421743368164	-0.494677400000161	1.02520108396046	-0.482517437544222	0.629438414143628	NA
LTR53-int	0.308438889303452	0.765884671113556	8.37919340879293	0.0914031498914746	0.927172258977149	NA
LTR53B	0.136387664267579	0.42866740895194	10.2965066259261	0.041632315165279	0.966791811789658	NA
LTR59	2.52502344249171	0.75302063691234	1.04463389520364	0.720846451919454	0.471003991817853	NA
LTR60B	1.40807630026103	0.916290086860004	1.55252025784683	0.590195253317207	0.555059754069105	NA
LTR68	6.32746415555264	0.350205562353227	0.883930714275415	0.396191190890228	0.691963989406834	NA
LTR69	5.96910887596996	-0.861145909067912	0.872444082461974	-0.987049974180374	0.323618140243259	NA
LTR72B	4.1382575691552	-0.995458086357862	1.09147970043482	-0.912026202559056	0.361754924276182	NA
LTR75B	3.31599401861666	0.733031508088362	0.851503394388698	0.860867393975114	0.389311081641261	NA
LTR7A	0	NA	NA	NA	NA	NA
LTR80A	4.50551602619886	-1.59008773697463	1.28423037283442	-1.23816393897082	0.215655279695595	NA
LTR80B	4.96704762872292	0.203247976455471	1.12825543020839	0.180143583636847	0.857039847459382	NA
LTR81AB	0.61139922749367	-1.89584463028837	4.46980033385702	-0.424145261238644	0.671459878509766	NA
LTR86B2	5.26652214963036	-1.03375078959759	1.03215284419048	-1.00154816742123	0.316561865438342	NA
LTR88c	5.89939094940766	-0.847373029750886	0.769276136117577	-1.10151997438456	0.27067041602118	NA
LTR89B	0.0796164262684912	0	10.302356582084	0	1	NA
LTR8B	0.580682523472369	0.476827533630965	3.10705178921418	0.153466232937032	0.878030617047602	NA
LTR91	0.0229207673328353	0	10.302356582084	0	1	NA
LTR91A	0.0519823746321233	0	10.302356582084	0	1	NA
LTR9A1	0.0411023608098861	0	10.302356582084	0	1	NA
LTR9C	0.071840030820649	-1.16162133526293	10.2328070791899	-0.113519323316989	0.909618844311402	NA
LTR9D	0.268474782525312	0	10.302356582084	0	1	NA
MADE1	0.155000831708548	0	10.302356582084	0	1	NA
MADE2	0.211017697200798	0	10.302356582084	0	1	NA
MamGypLTR3a	0.125949515513904	0	10.302356582084	0	1	NA
MamGypLTR4	0	NA	NA	NA	NA	NA
MamGypsy2-I	0.553493168929269	-1.04727296915192	3.11770853480371	-0.335911121088121	0.736937890453684	NA
MamGypsy2-LTR	0	NA	NA	NA	NA	NA
MamRep1894	1.36372886499592	4.60639402241977	2.38871005258372	1.92840232636745	0.0538051026993182	NA
MamRep605	1.05090111855445	-0.109680415960113	2.35282295698645	-0.0466165189498975	0.962818866124961	NA
MamRep605b	4.72163255116489	-1.55161706923899	1.19567311661985	-1.29769336424105	0.19439272481085	NA
MamRTE1	1.0482846646444	-0.324255391976468	2.00367742124941	-0.161830137195575	0.871439619799576	NA
MamRTE2	0	NA	NA	NA	NA	NA
MamTip1	1.29546920450079	-0.269500992932625	1.90047559860906	-0.14180713139904	0.887232350957925	NA
MamTip1b	0.0094914054956338	0	10.302356582084	0	1	NA
MamTip2	2.84108327509928	-0.830058169079126	1.44521444516961	-0.574349482772925	0.565731330506017	NA
MamTip2b	1.7279494313862	-1.45308338293758	2.37367355694255	-0.612166478700317	0.540427617475706	NA
MamTip3	0	NA	NA	NA	NA	NA
MamTip3B	0.11435789356423	1.76868117336511	10.2883361098767	0.171911293962023	0.863507267477501	NA
MARE10	0	NA	NA	NA	NA	NA
MARE4	0	NA	NA	NA	NA	NA
MARE6	0	NA	NA	NA	NA	NA
MARE8	0.0166365956605837	0	10.302356582084	0	1	NA
MER101B	3.26147910398619	-0.296552947855329	1.26388169246885	-0.234636635392706	0.814490772282703	NA
MER121	2.52064399481996	-0.519243648152659	1.14748289382514	-0.452506656915607	0.650904026665673	NA
MER121B	0	NA	NA	NA	NA	NA
MER123	0.0854638774587566	0	10.302356582084	0	1	NA
MER125	0.0523891622548031	3.29654645845464	10.29418792956	0.320233755300747	0.748791136393002	NA
MER126	4.95563869433545	-0.127224331220655	1.27509401252778	-0.0997764321459266	0.920521819086966	NA
MER127	1.79866665809649	-0.750054755056119	1.69787764740692	-0.441760191732096	0.658662747876943	NA
MER129	1.39480789528052	0.902858277650134	2.18112552230282	0.413941457480586	0.678916981283338	NA
MER130	0	NA	NA	NA	NA	NA
MER132	0	NA	NA	NA	NA	NA
MER133A	0	NA	NA	NA	NA	NA
MER133B	0	NA	NA	NA	NA	NA
MER134	0	NA	NA	NA	NA	NA
MER135	1.92676334562568	-2.87251104822823	2.21808284399896	-1.29504227310528	0.19530564701652	NA
MER30B	4.91795120857524	-1.64048643958994	1.20281473935497	-1.36387291069419	0.172607567985706	NA
MER45R	2.61210577445471	-0.662200114805553	1.0491323873282	-0.631188325519109	0.527917394440796	NA
MER47C	0.711290965660683	-0.544718473332294	2.58502035998678	-0.210721153985449	0.833104866730729	NA
MER4CL34	0.81615481783092	-1.52649262370087	2.87703175735428	-0.530578996842437	0.595710553368283	NA
MER50C	6.0273417311795	0.407573559562435	0.715121144951374	0.56993638412153	0.568720846257103	NA
MER57E2	2.20723852521604	-0.686787150752677	1.31728503164739	-0.521365637848162	0.602112084141205	NA
MER66D	3.40223054024097	-0.0973550312484231	1.74011589376672	-0.0559474409705463	0.955383677558351	NA
MER68C	0.0094914054956338	0	10.302356582084	0	1	NA
MER6C	1.2822935940339	-2.45302369034453	1.96708301252386	-1.24703618237097	0.21238423091764	NA
MER70C	4.40476754061405	-1.63433643516511	1.12148119769767	-1.45730168149078	0.145033122890234	NA
MER72B	5.66990231134675	-0.401572664430965	1.34438805030752	-0.298702940969394	0.765166712879709	NA
MER74C	2.57983175614166	0.916576783315734	1.17520819787518	0.779927152459402	0.435433755184873	NA
MER75A	0	NA	NA	NA	NA	NA
MER75B	0.76524311417967	0.966982213210116	2.2764574451911	0.424775000847399	0.671000703305029	NA
MER81	5.51069917624836	0.607095723135338	1.31587384269148	0.461363166771054	0.644538072874366	NA
MER83A-int	1.14657909938356	-1.3398730506996	1.855011352048	-0.722299111118826	0.470110599283791	NA
MER83B-int	4.04614155678251	-0.858920510660327	1.26388426264155	-0.679587946498488	0.496765403888042	NA
MER83C	4.99377204113068	0.400455634394332	1.03347752591857	0.387483640767516	0.698398193648787	NA
MER84-int	5.85941023425412	0.0630953324203902	0.757583019625559	0.0832850404323681	0.93362489497187	NA
MER88	3.32399275114095	-1.68808140587777	1.57841024463774	-1.06948203840707	0.284852518125185	NA
MER91C	3.72042600067437	1.2567267036784	1.56073619197863	0.805214045869713	0.420696172479671	NA
MER92-int	1.8754029513003	0.574078280375111	1.32224249344444	0.434170194363999	0.664164855356387	NA
MER92A	1.71565841993132	-0.373947828540128	1.42839376212744	-0.261796038637953	0.793478693295727	NA
MER92D	0.0385843110421257	0	10.302356582084	0	1	NA
MER94B	0.714517883800545	-0.541116297525783	2.4798373147422	-0.218206369550511	0.827268322474647	NA
MER96	6.0468999197752	0.0692281826581169	0.792900646587181	0.087310034310213	0.930425078255154	NA
MER97a	3.44483092412793	-0.42811586650401	0.97683487325879	-0.438268409762835	0.661191723033158	NA
MER97b	2.56955780633185	0.702425289412751	1.22854999156508	0.571751490973447	0.56749034514841	NA
MER97c	4.87938339701003	-0.103592100214026	1.10881701298367	-0.093425785319865	0.925565306377682	NA
MER9B	2.86126505344797	-1.01285139081035	1.24404081516982	-0.814162508544456	0.415551860190557	NA
Merlin1_HS	2.8655505394377	-0.025473532895384	1.24645110089736	-0.0204368489682786	0.983694888756477	NA
MERX	3.09026925146302	-2.88992537114495	1.56726871334492	-1.84392462284095	0.0651941260993766	NA
MIR1_Amn	4.6221075646241	0.336793934852843	0.837009329221441	0.402377755055751	0.687406038626831	NA
MLT1C2-int	1.79358029265145	-0.311101313891192	1.46014761808556	-0.213061549419973	0.831278955145436	NA
MLT1E-int	0	NA	NA	NA	NA	NA
MLT1E1-int	0.201490718810381	0.42872769257916	10.2965100889575	0.0416381559261471	0.966787155574246	NA
MLT1H1-int	6.44236742002408	0.413290687386835	0.818911031220024	0.504683258169217	0.613781321746077	NA
MLT1K-int	2.41949325927662	-2.51432354336179	1.76926746405184	-1.42110991947124	0.15528480670058	NA
MLT1L-int	2.13689269105851	-1.32397203071679	1.96334949243173	-0.67434353171476	0.500092934198027	NA
MLT1M-int	0.0694523619866807	0	10.302356582084	0	1	NA
MLT1N2-int	1.05664881545999	-3.26009136636299	2.18948900206385	-1.4889736204612	0.13649431536323	NA
MLT1O	0.834858436620685	-1.05376227645699	2.1606720215686	-0.487701171643802	0.625761521747973	NA
MLT1O-int	0	NA	NA	NA	NA	NA
MLT2B5	3.56374170539552	0.238264279386118	0.968516515621945	0.246009516144507	0.805674866026983	NA
MSTA1	0.376247441883591	-0.190057682502265	6.79421446173346	-0.0279734594150232	0.97768331917926	NA
MSTA1-int	0	NA	NA	NA	NA	NA
MSTB2-int	1.6495369628418	2.06784648289026	1.69488242542007	1.22005305611553	0.222444762699213	NA
OldhAT1	1.06104920272698	0.372152090253524	2.21016145434331	0.168382309591993	0.866282524301404	NA
Penelope1_Vert	0.0862621763835293	0	10.302356582084	0	1	NA
PrimLTR79	4.19193202381716	-0.405987695420861	1.13522638587498	-0.357627078151416	0.720622411347381	NA
Ricksha_a	1.29536913778154	-0.610052735436585	1.88022839791309	-0.324456718191097	0.745592285197054	NA
Tigger17b	0.0738151098232951	-0.576118415373536	10.248758218336	-0.0562134849022789	0.955171738751243	NA
Tigger17c	0.104940538169805	0	10.302356582084	0	1	NA
Tigger17d	4.89615735251065	0.171874573075604	0.978731435098189	0.175609535886993	0.860600710227768	NA
Tigger18a	0.622720304579953	-1.52654228218717	2.88463275543293	-0.529198137722065	0.596668008422116	NA
Tigger19a	1.32830928247989	0.922630881589182	1.78208722592273	0.517724872367828	0.604650241997346	NA
Tigger1a_Mars	0.738030950331347	-1.56059196940465	2.62177490640628	-0.595242545647744	0.551681354695511	NA
Tigger20a	4.13416636272956	-0.62580206327368	0.889371739428118	-0.703645096341922	0.481653819851446	NA
Tigger21a	0.381103888489388	0	4.82668825949339	0	1	NA
Tigger22N1	0.106893276592115	0	10.302356582084	0	1	NA
Tigger23a	0	NA	NA	NA	NA	NA
Tigger2a_Car	0	NA	NA	NA	NA	NA
Tigger2b	0.190590233063422	0	10.302356582084	0	1	NA
Tigger5b	0.0174406017279488	0	10.302356582084	0	1	NA
Tigger6	0.0219065870739983	0	10.302356582084	0	1	NA
Tigger6b	5.26639217794084	0.482963272181086	0.897379425018905	0.538192941264406	0.590443852748371	NA
UCON100	0	NA	NA	NA	NA	NA
UCON105	0.0774817032493024	0	10.302356582084	0	1	NA
UCON13	0	NA	NA	NA	NA	NA
UCON14	0.977705064792278	-2.52858395591319	2.53897600183973	-0.99590699324491	0.319295337135565	NA
UCON2	0	NA	NA	NA	NA	NA
UCON21	0	NA	NA	NA	NA	NA
UCON23	0.0931239567508665	0.42871496095427	10.2965096929903	0.0416369210283104	0.966788140026429	NA
UCON26	0	NA	NA	NA	NA	NA
UCON33	0	NA	NA	NA	NA	NA
UCON34	0.0366721764694874	0.428708805708959	10.2965095016359	0.041636324002891	0.966788615971064	NA
UCON35	0	NA	NA	NA	NA	NA
UCON37	0.0385843110421257	0	10.302356582084	0	1	NA
UCON38	0.129690763116068	0.428667414293564	10.2965066262707	0.0416323156826662	0.9667918113772	NA
UCON39	0	NA	NA	NA	NA	NA
UCON4	0	NA	NA	NA	NA	NA
UCON40	0	NA	NA	NA	NA	NA
UCON44	0.0151288995803082	0	10.302356582084	0	1	NA
UCON55	0.0554050573443464	-0.396101846859794	10.2551058941459	-0.038624842195526	0.969189495860269	NA
UCON58	0	NA	NA	NA	NA	NA
UCON59	0	NA	NA	NA	NA	NA
UCON7	0	NA	NA	NA	NA	NA
UCON73	0.28509669868359	0	10.302356582084	0	1	NA
UCON78	1.93337287543074	0.501569246177691	2.34215348225849	0.2141487524097	0.830431058597603	NA
UCON8	0.0638014351505054	0	10.302356582084	0	1	NA
UCON86	0	NA	NA	NA	NA	NA
UCON89	0	NA	NA	NA	NA	NA
UCON99	0	NA	NA	NA	NA	NA
X1_DNA	0.772650608649526	0	3.73059880294758	0	1	NA
X1_LINE	0.425328872069719	0.444481790997578	5.35778147608711	0.0829600447463921	0.933883309727152	NA
X1_LR	0	NA	NA	NA	NA	NA
X10b_DNA	0.0146388862781221	0	10.302356582084	0	1	NA
X11_DNA	0	NA	NA	NA	NA	NA
X12_DNA	0.300058429328656	0.542163958578744	7.30105297127129	0.0742583242050276	0.940804837899467	NA
X12_LINE	0	NA	NA	NA	NA	NA
X13_LINE	0.0788813061540696	0	10.302356582084	0	1	NA
X15_LINE	0	NA	NA	NA	NA	NA
X17_LINE	0	NA	NA	NA	NA	NA
X2_LINE	0.0952554255566671	0	10.302356582084	0	1	NA
X20_LINE	0.0611596250620053	0.428714962407502	10.296509693084	0.0416369211690696	0.966788139914217	NA
X24_DNA	0.0145845065422271	0	10.302356582084	0	1	NA
X24_LINE	0.0094914054956338	0	10.302356582084	0	1	NA
X26_DNA	0.0440682047307295	0	10.302356582084	0	1	NA
X2a_DNA	0	NA	NA	NA	NA	NA
X2b_DNA	0	NA	NA	NA	NA	NA
X3_LINE	5.82331670665459	-1.32726912093851	1.20499756785408	-1.1014703733404	0.270691991873116	NA
X30_DNA	0.00589127523771064	0	10.302356582084	0	1	NA
X32_DNA	5.65686918041079	-2.05806348106059	1.70310557008272	-1.20841803186671	0.226886507292827	NA
X33a_DNA	0	NA	NA	NA	NA	NA
X34_DNA	0.0116103813934351	0	10.302356582084	0	1	NA
X4a_DNA	0.0587291183874623	0	10.302356582084	0	1	NA
X4b_DNA	0.26544330255087	0	10.302356582084	0	1	NA
X5a_DNA	0.858415215855675	0	3.20543371270654	0	1	NA
X5A_LINE	0.10895766256562	-0.48880419216052	10.2517387403797	-0.0476801257366432	0.961971173450051	NA
X5B_LINE	0.157207196382978	0	10.302356582084	0	1	NA
X6a_DNA	0	NA	NA	NA	NA	NA
X6A_LINE	0.984937505996585	0.477667095477363	3.07448047948229	0.155365141741865	0.876533463296379	NA
X6b_DNA	0.154251736091712	0	10.302356582084	0	1	NA
X6B_LINE	0.622158839391019	-1.48837113857866	3.50097759096881	-0.425130152908745	0.670741798010579	NA
X7D_LINE	0	NA	NA	NA	NA	NA
X8_LINE	1.40800912711275	-0.148406275388346	2.45586856987455	-0.0604292416983563	0.951813769699703	NA
X9_LINE	0.517571540770026	0	4.13741415919083	0	1	NA
X9a_DNA	0.0365311212994588	0	10.302356582084	0	1	NA
X9b_DNA	0.368199712330712	-1.10157752306603	4.50049268771125	-0.244768206395252	0.806635912811515	NA
Zaphod4a	0	NA	NA	NA	NA	NA
Zaphod5a	0	NA	NA	NA	NA	NA
Zaphod5b	0	NA	NA	NA	NA	NA
LTR3A	101.456592627786	1.13310306655876	0.234136746912353	4.83949265333788	1.30171002984591e-06	7.3065024275871e-05
MER57B1	49.8185461592976	1.52609304695519	0.313339754459571	4.87040991522861	1.11366966933269e-06	6.43020098885402e-05
MST-int	322.236377485683	0.818468722300243	0.162742439379427	5.02922732030593	4.92460282663687e-07	3.02654404226869e-05
ERV3-16A3_I-int	473.497665900352	1.46572568869131	0.189047025693163	7.75323326731566	8.95818416771829e-15	2.03014848700916e-12
MamRep38	133.60152282555	2.09556511479304	0.259504666915425	8.07525020533061	6.73384241800718e-16	1.71950088786578e-13
MLT1D	2371.0073981988	0.723542848521337	0.138955291326414	5.20701904630384	1.91898403107936e-07	1.29817837624884e-05
FAM	630.381506566633	1.69682565848215	0.298925108481698	5.67642399496207	1.37539623679369e-08	1.15981087316603e-06
LTR14	22.0421922062328	0.0823052760591385	0.401650182495097	0.204917810687521	0.837636339576723	0.998294902884617
Charlie15a	172.935064730145	-0.0376492359010361	0.182633399372459	-0.206146499109152	0.836676477686921	0.998194040193095
MLT2C1	113.873244564701	-0.0436564190998188	0.210045057846501	-0.207843114936427	0.835351466788462	0.997492069609091
LTR30	48.5755715529954	0.108345183993176	0.520189891698469	0.208280064111623	0.835010296848208	0.997328204049994
MSTB	645.031268303666	0.0626350668114327	0.29574208349929	0.211789496003815	0.832271263617292	0.996801965244362
L1MDb	117.666809844	-0.120754081862141	0.567389321416681	-0.212824029822481	0.831464220003255	0.996611276470524
PABL_B-int	63.6690292209964	0.0789314165815935	0.365056924545194	0.216216735732188	0.828818808849295	0.995849524245931
MER45B	24.2933921369795	-0.117155640511307	0.53917727850827	-0.217285937633423	0.827985515455635	0.995323798478488
MER67D	28.8081914621817	-0.0911088681809969	0.411508397507656	-0.221402208880323	0.824779272667865	0.994165827635689
HERVK11-int	55.2188392399337	0.0895433564443428	0.399875776021897	0.223927934157831	0.822813379288886	0.993717293448656
L1ME3B	649.018095161179	-0.0513204146789467	0.23047720931761	-0.222670236379964	0.823792167720177	0.993717293448656
LTR45B	75.9567578272669	-0.108470662784179	0.485904758837863	-0.223234411294114	0.823353071266896	0.993717293448656
MER31B	126.669443112881	-0.0475807025243634	0.212303361570125	-0.224116576263666	0.822666594534107	0.993717293448656
MER51D	9.38400408873735	-0.177136970558756	0.781802856056057	-0.22657498522371	0.820754245352417	0.992875198001026
LTR31	12.5617269742444	0.150165492061443	0.660050789194217	0.227505965479964	0.820030331067484	0.992489126280747
MER115	60.3593158382341	0.0608270024007575	0.265819528211588	0.228828193361099	0.819002452975066	0.992037433879937
MER34	48.5942010127172	0.0934489121102925	0.405538394619208	0.230431725701432	0.817756310829657	0.99172327339233
L1M3e	18.5035559739405	-0.128184407546374	0.5529675860806	-0.231811792902613	0.816684197116299	0.991527790378256
L1PA11	559.286931121547	-0.0461092243155674	0.197999946205105	-0.232874933550758	0.815858523493515	0.991496195895075
AluYc	178.391793709898	0.0858667955984318	0.366167207922715	0.234501598560829	0.81459559231288	0.991329078698952
LTR10A	73.07216232949	0.0961756895689167	0.409055157962021	0.235116677291345	0.81411817487331	0.991329078698952
MER110-int	10.2291885872355	-0.142428004130424	0.60798320937931	-0.234263055185074	0.814780765636391	0.991329078698952
LTR8A	258.955706263552	-0.04915573369225	0.202150512004959	-0.243164032604795	0.807878328554896	0.98975882223873
MER52-int	13.6968477875531	0.153405326066783	0.624726234315808	0.245556081432679	0.806025890288184	0.989253275854643
MER44D	18.0132480370072	-0.14193570321322	0.57610059930318	-0.246373121959771	0.805393410650326	0.989012634454783
LTR79	80.4081746448144	-0.0601509955657814	0.243992185057648	-0.246528369552367	0.805273246241885	0.98893205678828
MER49	327.73728599207	0.0737565264595033	0.298431338677841	0.24714739003709	0.804794159089062	0.988887018381586
HERVS71-int	138.582778929559	0.0693081711579605	0.279477202859316	0.247992217071276	0.804140428627149	0.988666403315053
L1PA2	1491.3336073657	-0.0608295795598678	0.24509425007748	-0.248188521520346	0.803988547068778	0.988643464120673
MLT1K	1002.44885255841	0.0494574850609622	0.198913303939469	0.248638397138145	0.80364050437493	0.988643464120673
L1ME3E	376.095299243493	-0.103672568480534	0.414697964542316	-0.249995363722011	0.802590934037989	0.988315807519441
MLT2A2	246.659798203224	0.0523471641021816	0.209180895251578	0.250248303217292	0.802395332721106	0.988167456463649
PRIMA4-int	70.8738091448783	0.0724373494951926	0.289191800046195	0.250482031245774	0.80221459888058	0.988167456463649
HERV17-int	135.840383773763	0.0634382380508832	0.251747096877832	0.251991934912634	0.801047297701771	0.988083595173559
LTR84b	25.0616838147933	0.105906126199223	0.419916040603441	0.252207860521429	0.800880402611848	0.988083595173559
MER41D	15.9183042497067	-0.135231626540228	0.535640549516564	-0.252467119343896	0.800680026047584	0.988083595173559
MER85	10.4508057983431	0.239797198985995	0.951291048415025	0.252075533965686	0.800982680520567	0.988083595173559
Tigger1a_Art	8.4247389583001	0.220006190189492	0.861292054301281	0.255437385136417	0.79838529907213	0.988083595173559
MER31-int	142.67057211337	-0.0895684299721263	0.347543681749497	-0.257718481663222	0.796624181508219	0.987921202801747
MER65A	73.728558770478	0.0701120856768306	0.272896301195856	0.256918416884337	0.797241753055775	0.987921202801747
LTR36	21.7680014646784	-0.103335696312343	0.397862873172975	-0.259726914170794	0.795074430397706	0.987559662485669
HERV4_I-int	78.9434967870803	-0.0684107983777837	0.259218920336937	-0.263911285059217	0.791848279627219	0.987040887638263
HSMAR2	505.977276611903	-0.0715059363429163	0.272140172604105	-0.262754064049703	0.792740143288761	0.987040887638263
LTR49	80.7124333553734	-0.056015628555279	0.212810006916195	-0.263218959329004	0.792381818480493	0.987040887638263
MER3	387.489414146736	-0.0681847813772717	0.259808139364688	-0.262442822399655	0.792980061791239	0.987040887638263
MER53	47.3582233622123	-0.126684254263141	0.480823119334066	-0.263473716568782	0.792185479219013	0.987040887638263
LTR22C	63.4156418057254	0.0858379133416491	0.323248499721486	0.265547754794246	0.790587526824159	0.986986011223241
MER61E	15.6537255050078	0.122766143998731	0.461048158684293	0.266276183271337	0.790026514158801	0.986986011223241
MER68	386.762430744935	-0.0423661156449901	0.159541107001427	-0.265549841299591	0.790585919708353	0.986986011223241
Charlie16a	47.0793804279618	-0.108261955064179	0.40022648507067	-0.270501726154036	0.786774289127939	0.986194055477436
HERVK-int	578.416716009719	-0.0987158819232698	0.36277450841642	-0.272113612266153	0.785534663262193	0.986194055477436
MLT2C2	26.5587184368599	-0.105398636691502	0.390794179441939	-0.269703701426703	0.787388212714385	0.986194055477436
MSTD-int	45.0830413057149	0.0809727257164649	0.29958982895717	0.270278620600437	0.786945911785688	0.986194055477436
Charlie7	61.7655993674457	-0.108705080083129	0.397015340440355	-0.273805742525106	0.784233910314135	0.985909355317185
LTR12E	16.0661315119083	0.149191862532607	0.545341421642379	0.27357515239406	0.784411131258053	0.985909355317185
MLT1A0-int	56.8280296468996	-0.113901421284486	0.416339076967816	-0.273578502681099	0.784408556301832	0.985909355317185
LTR16D	14.8577368610377	0.12383453751457	0.448835145304681	0.275902051811268	0.782623297942949	0.985755202980802
LTR86A1	30.4733926347189	0.110222760500056	0.39556625324881	0.278645510315377	0.780516883185325	0.985018174310869
Harlequin-int	451.536961710595	-0.0791922626275723	0.280614476226912	-0.28221018278307	0.777782350802094	0.983309314548194
MER70-int	46.7926845397272	-0.0976180341575821	0.345419341834791	-0.282607319089477	0.777477869142889	0.983309314548194
Tigger3d	73.4648201590061	0.175868048973954	0.622408443190168	0.282560512952777	0.777513753308644	0.983309314548194
Charlie14a	96.1214085875922	0.14844389847377	0.512333407772233	0.289740813739329	0.772014530094606	0.981117582406786
MER110A	20.5268058225968	0.169194840976799	0.571235997901264	0.296190789093169	0.767084382665949	0.97931163911753
MER4C	56.0836790977372	0.0977721206857472	0.330846972222139	0.295520675401861	0.767596160549457	0.97931163911753
LTR78B	66.3358418661636	-0.0912083392905992	0.307416521271239	-0.296693030398729	0.766700878521595	0.979224059184431
MER90a	89.4596397669072	-0.077125434833975	0.259192846224781	-0.297560044412218	0.766038973767877	0.979142647008714
MER52A	175.676034309653	0.0730109386674258	0.241034240619735	0.302906916792003	0.761960800008815	0.978145907162545
Charlie7a	16.8918707957537	-0.152206930923085	0.501441281603774	-0.303538891804594	0.761479213238316	0.978012052706905
AluSx4	640.570619661032	0.0854350417691783	0.276633506735538	0.3088383716686	0.757444478640079	0.976236733937817
MER75	53.6014981342661	-0.147277853689182	0.47894111759046	-0.307507224332989	0.758457325027508	0.976236733937817
LTR2B	171.549428416626	0.160884778324831	0.508249636803627	0.316546764965014	0.751587535223847	0.973444921675122
Charlie17	8.90336847023291	-0.222598244611303	0.700611023136702	-0.317720157491541	0.750697219445403	0.973126025207004
MER58C	97.079300643812	0.103811797633587	0.326131678322621	0.318312523847783	0.750247885337677	0.972931039189391
MER66-int	50.2832985017947	-0.0896114595306038	0.281462618099484	-0.318377836942205	0.750198347867149	0.972931039189391
L2	4460.82737837973	-0.0532254072578509	0.166818658952466	-0.319061474250414	0.749679897112671	0.972781028818546
LTR45	24.3483838619179	-0.165076198454709	0.513053965759139	-0.321752114732131	0.747640493573668	0.972227465636857
HERVK9-int	350.894996805621	-0.0624039838774946	0.193221895325659	-0.322965385327155	0.746721456949496	0.972219798806303
MER101-int	153.040897059803	-0.118770598119826	0.366154519832448	-0.32437288545332	0.745655745195525	0.97215625517809
MER41B	161.189838573316	0.0572081698745341	0.176567964371468	0.32400084623606	0.745937393558107	0.97215625517809
MER66C	27.0906315562442	-0.117608424937287	0.361406621107052	-0.325418567532138	0.74486430473845	0.97194834034951
LTR53	28.8512812940235	-0.133055178831283	0.405838967604005	-0.327852151844401	0.743023453132236	0.971211524953518
MER51E	8.15142084095385	-0.245709390706011	0.747779115452266	-0.328585521618109	0.742468993022063	0.97099926736565
MER131	21.1525900770432	-0.257021083472542	0.775530976394253	-0.331413046410517	0.740332511592508	0.970143451359987
LTR73	38.0012392066839	-0.109843738423198	0.331144289785444	-0.331709595519127	0.74010855437917	0.970127601744386
Tigger19b	7.24425388220222	0.217211094012208	0.652962204834586	0.33265492612583	0.739394777227083	0.969917322272412
L2c	8932.65225182637	0.0451767161804064	0.134633151566237	0.335554175586391	0.737207084787946	0.968448985378267
LTR41B	321.902021506653	0.144621252825943	0.430140951227079	0.336218284758465	0.73670626546511	0.968269018641977
LFSINE_Vert	47.6879895368122	0.115060785021214	0.341897406490411	0.336535998334463	0.736466710204029	0.968177902690091
MER83B	19.4269772752878	-0.176652786052516	0.523617245819851	-0.337370068428367	0.735837945320605	0.968053258011941
MLT1L	801.53218486987	0.0776738944196262	0.229313626498805	0.338723413891983	0.734818100551742	0.967866297931835
L1PB4	3888.77846367965	-0.0709732248546527	0.208278672243841	-0.340760885836459	0.733283598508507	0.966938078475469
AluJr4	1488.96835848173	0.064454293398527	0.18745380037771	0.343840953177022	0.730965899703099	0.965983582784763
MER61A	27.610218781557	-0.127817603640643	0.369891527088753	-0.34555428897395	0.729677704020944	0.965587976715343
MER74A	109.854696145783	-0.0918669295344662	0.264732008808459	-0.347018594192493	0.728577349636786	0.965587976715343
LTR52	79.867386115443	0.17872495422045	0.51033560875179	0.350210628369802	0.726180630951225	0.96469960962467
Charlie29b	10.1414038656639	0.265136244205021	0.754928992202385	0.351206864411881	0.725433160691437	0.964419122230401
HERVL-int	281.099880581714	0.0649653534091112	0.183758608824622	0.353536380279814	0.723686359834529	0.964287522387413
MER65C	311.195385124592	-0.0939175854365153	0.266282376822703	-0.352699215611433	0.724313947470227	0.964287522387413
Zaphod3	26.4522274772116	-0.140901094086599	0.399747405764746	-0.352475318300177	0.724481825427392	0.964287522387413
AluSx3	3897.62568184818	0.103501931703711	0.28829445207177	0.359014649640031	0.719584130052197	0.963875772926121
LTR27	50.8741746306753	-0.172723208811709	0.48321030063819	-0.357449351935562	0.720755436218496	0.963875772926121
L1PA17	261.81052885867	-0.0786927449884577	0.216118591701966	-0.364118349877909	0.715769634797472	0.962307446626967
L1ME4c	9.38033544296924	-0.255691449099671	0.699829299018131	-0.365362595504946	0.714840758578845	0.962025905651523
MamRep1527	27.0267735709304	-0.163512671820079	0.446731309583163	-0.366020174347416	0.714350021645649	0.962025905651523
L1MC5	1455.12855656989	0.0996855509802012	0.271708535159639	0.366884135316663	0.713705445718779	0.961900069200228
MER57C1	45.7349835077269	-0.157232739957459	0.42531577756345	-0.369684710165737	0.711617425493912	0.961160942006898
HERV9-int	165.395640323861	0.113544484742374	0.306095460132543	0.370944687298556	0.710678730174154	0.960843218573275
Charlie19a	43.9486532117528	-0.144948872137448	0.388145765059064	-0.373439272525339	0.708821534844117	0.960021512189047
LTR7	282.216362499599	0.178590135451353	0.478413707356116	0.373296443444952	0.708927823178962	0.960021512189047
LTR86A2	9.85811203402585	0.256757522550895	0.688321339220565	0.373019849771969	0.709133670490564	0.960021512189047
MER11A	151.38271855481	-0.0691068761935999	0.184039183170218	-0.375500885209227	0.707287988219909	0.960021512189047
L1P4e	7.18332392139258	-0.479994524418682	1.27626746224241	-0.376092424682934	0.706848185840631	0.959793110342319
HAL1-3A_ME	219.506903216944	0.140854646929914	0.37144667886584	0.379205562854927	0.704535220968854	0.958642525897203
HERVL66-int	18.5093194402339	-0.23892513284004	0.626741443383572	-0.381218021182964	0.703041478009721	0.958204621988066
LTR24B	32.7714239324184	-0.183447163814987	0.480327811672337	-0.38192076194024	0.702520139747404	0.958141973168238
AluYk3	13.6069064636973	-0.206575529812757	0.536809412318266	-0.384820990601934	0.700370046274958	0.957481389182753
MLT2F	197.097644428481	0.0846610472489113	0.219557653934144	0.385598250536532	0.699794229085669	0.957481389182753
MSTD	375.957066000906	-0.0631496595161688	0.1643191689037	-0.384310971979039	0.70074797679967	0.957481389182753
MamGypLTR1d	7.40418409150548	-0.355299977224074	0.907450180808214	-0.391536620674458	0.695400625371178	0.956694369049159
LTR85a	13.6091141005058	0.191950360491362	0.48942584604812	0.392194981203526	0.694914152115655	0.956628213960275
L1PA10	944.151021074022	-0.0855132712269111	0.217438163893417	-0.393276275405028	0.694115438936379	0.956074284140116
AmnSINE1	49.0668016261869	-0.325170978158572	0.826035724977722	-0.393652439387342	0.69383765969191	0.955936137834367
PRIMA41-int	28.9444629174944	-0.163928985993395	0.415774764207272	-0.394273534869166	0.693379100197891	0.955725288329963
LTR24	34.2727336164254	0.137118585414555	0.347251473387031	0.394868260966969	0.692940114647415	0.955395109255686
L1M2b	7.33479177360023	-0.273334176016729	0.687440609822687	-0.39761133123519	0.690916706636394	0.955082803699031
MER4E	51.7874025122452	0.126303784649483	0.31822281695752	0.396903609417622	0.691438542439184	0.955082803699031
MSTB1-int	11.3443208348689	-0.245000433830511	0.612313862274193	-0.400122304794073	0.689066436575696	0.95474012190427
L1P3	318.66856143838	-0.0961483678697814	0.239589118715574	-0.401305236169439	0.688195408954159	0.954189565948218
LTR86B1	9.64997184160898	-0.251481051383676	0.623174648611633	-0.403548270045883	0.686544932205974	0.953509094968896
MER57B2	68.420807123484	-0.123172801977337	0.304581836769895	-0.404399695279239	0.685918824241658	0.953366167088413
LTR1D	75.7610149572137	0.0971147894450626	0.237752383224231	0.408470309016718	0.682928424267607	0.951908678909658
MER51B	31.5404337149598	0.14774973067214	0.360724995273187	0.40959105304096	0.682105961177932	0.951908678909658
MLT1N2	99.295481128181	0.096612685969843	0.235686218914244	0.409920810876923	0.681864038724037	0.951908678909658
L2b	6596.99920906631	0.0469654210105075	0.113626458115246	0.413331734435239	0.67936358240359	0.951029321086069
MLT1C	1576.57756406224	0.0804585807062663	0.194468440946367	0.413735927098095	0.679067512620665	0.951029321086069
MER67B	81.5287995498346	-0.127737960981563	0.307609157747781	-0.41526059209947	0.677951146496694	0.950641302932121
LTR19A	129.084892904941	0.189622620320064	0.4559169857679	0.415914796419973	0.677472351853265	0.950412181061873
Charlie10	120.541452975073	-0.169139370019718	0.405052994633571	-0.417573434243411	0.676259023363508	0.949937936219101
Tigger16a	7.25190071553928	0.490951015316315	1.17598351564744	0.417481205122182	0.676326468875684	0.949937936219101
MER9a2	97.1634837257194	0.1737365503398	0.413188986478313	0.420477205408085	0.674136877997267	0.949115127477243
AluJb	15089.3939064946	0.104599297833388	0.245539221237154	0.425998328521051	0.670109063972607	0.948844554159051
Kanga1c	7.43584119193	-0.398538710731537	0.939018502865361	-0.42442050877104	0.671259166423988	0.948844554159051
LTR46	42.756657652097	0.22896527974464	0.538627606446959	0.425090130925525	0.670770972019708	0.948844554159051
MER67A	32.7207481456767	0.166870310187346	0.391608629853816	0.426114997132818	0.670024052684844	0.948844554159051
LTR1	139.085366495748	-0.137494054686278	0.319904901530526	-0.429796649030581	0.667343570683801	0.947658630222594
LTR43	44.0293306933993	-0.152560030762803	0.353554930554459	-0.431503049677605	0.666102635631965	0.947220933611777
MER1A	330.968463360347	-0.0892381262860486	0.204917108054915	-0.435484021481184	0.663211134616935	0.945656143972083
MER4D1	99.2887370564077	0.108386284551057	0.246791190065673	0.439182146340858	0.660529560524926	0.944291525220115
AluSc	5056.66866377992	0.118414821175664	0.268274586182542	0.441394106168115	0.658927708319393	0.943522846877188
L3	2184.19938450306	-0.0556213900095792	0.125881955831606	-0.44185355750259	0.658595179722431	0.943522846877188
MER6A	75.74150187684	0.124474697075219	0.278138506580845	0.447527739346073	0.65449406397933	0.942214756731936
THE1D-int	217.753416612487	0.0653921090547627	0.146028382873955	0.447804103337953	0.654294581768366	0.942204985501229
HERVK13-int	144.052924855097	0.110231318260346	0.245238086122212	0.449486945536726	0.653080423202188	0.94159469488622
Arthur1	28.2085706943022	-0.223715650373645	0.494511301622369	-0.452397447014232	0.650982685814689	0.940723425300518
AluSx	15756.0759536296	0.119238899053829	0.26246376476229	0.454306136932165	0.649608499612445	0.940179118147371
AluYk11	9.39018364370916	-0.363591249629143	0.798641979645571	-0.455261880662097	0.648920846728113	0.939732490287724
MER5A	700.422151609716	-0.0802753421087708	0.175710165426824	-0.456862253323655	0.647770056600479	0.938849718296162
MLT1J2-int	16.2943492139467	-0.267177493351438	0.584285090548254	-0.457272481659145	0.647475206446964	0.93881568181841
BLACKJACK	29.2042317411365	-0.184932387550254	0.401876035101895	-0.460172718443797	0.645392251480954	0.938178441256389
L1PA16	689.714292035018	-0.102765345588931	0.22183152869508	-0.463258519622733	0.643179074560555	0.936914399950415
MLT1G-int	28.3152453123616	-0.221404481571827	0.477814792442224	-0.463368830504758	0.643100016585401	0.93687451190786
AluSp	7180.86539696933	0.159675104724188	0.343883474838743	0.464329101010349	0.642411977458295	0.936542729481248
LTR9	156.33763783161	0.0990363750065583	0.213265432378319	0.464380813627941	0.64237493378078	0.936542729481248
MER89	112.508976207343	0.111147392481216	0.238519316014944	0.465989062597562	0.641223329450233	0.936273100451222
MamRep1151	17.0039446278221	-0.309010795158163	0.661113505928846	-0.467409593643094	0.640206860073363	0.93559167927858
MER34D	12.7730575094639	-0.271875690521122	0.577663691317069	-0.470647012453296	0.637892829407566	0.934085773985483
MER106B	12.5991025129512	-0.314965195445647	0.667639568336221	-0.47175933000878	0.637098583279262	0.933607930395492
AluSz	14175.6964135546	0.153191471198721	0.323750779123186	0.473177150688591	0.636086797949724	0.932954748550157
Charlie23a	11.2646717104535	-0.268376060821259	0.562488849325778	-0.477122455214793	0.633274925476879	0.932529992582102
LTR47B	85.0753669369695	0.162092662794603	0.337665381823199	0.480039327453101	0.631199428918714	0.931513687122204
LTR76	60.2446085750091	-0.180518879010997	0.37556088322357	-0.480664752573646	0.630754786144581	0.931448376171258
L1PA3	2725.56933821029	-0.117970612261403	0.24435819955724	-0.482777383673466	0.629253810917535	0.931058328209924
MER113A	73.603214725106	-0.201659998582996	0.417993823100725	-0.482447317252344	0.629488214704554	0.931058328209924
Arthur1B	29.2506269255251	-0.190847325520115	0.389820653068634	-0.489577255637386	0.624433074181203	0.928455825362932
LTR1B	209.794548263138	-0.128021340418037	0.261125003067822	-0.49026841135081	0.623943976814159	0.928430812979916
MER99	30.7187394236734	-0.223283933746468	0.454318603251847	-0.491469933540653	0.623094112375423	0.928430812979916
MLT1J1-int	10.9219045585287	-0.376179368317955	0.764400880682216	-0.492123148762232	0.622632288600458	0.928430812979916
MER39B	115.312630736868	-0.109930171689501	0.221465066527906	-0.496377028724976	0.619628428981833	0.926745090607576
LTR12F	34.4634974570846	0.194029252138803	0.389805999174287	0.497758506923466	0.618654264883947	0.926514296378427
LTR38	8.26368692899318	0.332484001692537	0.65809444645367	0.50522231798828	0.61340269664907	0.925053309786029
MER94	23.4287858406696	0.271194306980719	0.534419732342866	0.507455639393811	0.611835154615169	0.924359578866055
AluYf5	13.4014775099015	0.322561653250586	0.635115353887365	0.507878846380072	0.611538310535803	0.924317596499717
L1MD3	800.336066866171	-0.142982749274707	0.280677569498354	-0.509419935231217	0.610457905844193	0.923510105412861
MLT1G3-int	11.3400667876617	0.323247432693997	0.633560315199342	0.510207828582652	0.609905868182861	0.923235650843722
LTR60	7.18955658313575	0.47123536396994	0.920122632639997	0.512144085205122	0.608550172643915	0.922968975245006
MER57C2	12.2546982686026	-0.277983094045811	0.542296463722996	-0.512603552930052	0.608228667393216	0.922968975245006
MSTB1	453.160146114731	0.134912025939309	0.2633657295621	0.512261128900972	0.608468265990529	0.922968975245006
Tigger17a	9.73754968020583	0.351560864734668	0.686695684893662	0.511960206636669	0.60867885995695	0.922968975245006
PRIMA4_LTR	24.1506339163856	-0.250132767773023	0.487366510790863	-0.513233392600418	0.607788070117671	0.922726319815222
X7C_LINE	10.8418867044429	-0.343188207341445	0.666841477611337	-0.514647362024876	0.606799462552628	0.92207028211601
Charlie24	28.5327822977891	0.238357170746927	0.46019054753122	0.517953208786316	0.604490916371242	0.9212693606095
MER70B	18.8395793433131	0.301049624060953	0.579231302830429	0.519739908029601	0.603244867559943	0.920800628568354
Looper	30.6690319029739	-0.262286932637397	0.50192508318541	-0.522561914963133	0.601279149546615	0.919854103559205
MER31A	131.608567539608	-0.116198637157666	0.222254028400425	-0.522819037269896	0.601100190345715	0.91981317108101
AluJo	7220.09725919944	0.124760908038652	0.237522447437297	0.525259441306437	0.599402848309262	0.919350369892723
LTR25	108.278515565248	-0.133452159210722	0.252542953608976	-0.528433509245134	0.597198484894411	0.917793382312085
Tigger8	41.0516061358279	-0.246734823256377	0.465062448767341	-0.530541272275053	0.595736701380058	0.917367111957014
Charlie1b	190.38353051943	-0.166844388768825	0.311659274310417	-0.535342287303942	0.592413190064124	0.916179022396429
Charlie4z	148.580637351419	-0.130422052304357	0.243525548930352	-0.535557985095259	0.592264072720733	0.916111904993336
LTR46-int	128.154150527623	-0.133756990806135	0.249385200854413	-0.536346945800606	0.591718790976623	0.915440530261625
AluSg	5502.29637875261	0.162584081574905	0.300282366680918	0.541437325714394	0.588206185787588	0.913979635568567
LTR75_1	13.9597183421768	-0.316829383530271	0.583434805875571	-0.543041622370814	0.587101145063932	0.913594842651789
UCON29	13.8208442637166	0.405731387741389	0.745475937267955	0.544258194608302	0.586263810645946	0.913456268022488
AluJr	7808.69859383194	0.120268607660879	0.219388541204432	0.548199131096868	0.583555178674713	0.912012884319163
Tigger7	326.884031492653	-0.115825781277604	0.211005230235399	-0.548923745389573	0.583057781769451	0.911745187874251
HERV-Fc1-int	18.7348433439359	-0.396738311236502	0.720987609436402	-0.550270637170357	0.582133760684554	0.911506187879318
L1MC5a	192.537227754609	-0.134824875892534	0.242173548136412	-0.556728333585753	0.577713055337651	0.91005669388013
MER92C	8.1385387737852	-0.393546705952693	0.705436202056198	-0.557877104698607	0.576928306667154	0.90949087136224
MER34A1	64.2648172629525	0.172570849763025	0.307248855032979	0.561664744835264	0.574344458920214	0.908451236429357
MER9a1	24.8385222430107	-0.214636089866315	0.378680794849961	-0.566799512373891	0.570850401926657	0.906278733428679
L1MEg2	39.8754920514943	0.201407150846701	0.355249783309817	0.566945175786502	0.57075143011423	0.906264094234628
L1M5	2146.65526922266	-0.174369517155577	0.306038158416071	-0.569763973414437	0.568837793567609	0.905128067174017
AluSx1	17172.4124365046	0.130649443194379	0.228733426445549	0.571186490862456	0.567873234543649	0.904711250893461
HERVE-int	248.195388204079	0.130755971376009	0.225442067946118	0.579998101362609	0.561915898162731	0.902074974040279
LTR26	63.2437424876905	0.35819908137641	0.6074593915086	0.589667533967723	0.555413565369936	0.899951208612118
L1P4a	24.6255276019951	-0.32367432835936	0.548087749197897	-0.590552021702809	0.554820619864622	0.899708862302151
MLT1G3	134.409917905279	-0.203338039294936	0.343176995533436	-0.592516520458682	0.553504761406368	0.89876533476273
FRAM	439.165243489307	0.144400336403857	0.243521115027452	0.592968442952386	0.553202271621446	0.89871971158348
AluYb9	33.7389337813199	0.30799724880875	0.518190159318438	0.594371088045846	0.55226394154166	0.898185774022893
LTR71A	9.64237094884538	-0.402860563366748	0.675948481493252	-0.595993000053465	0.551179903009448	0.897672623208884
ERVL-E-int	274.16251856579	-0.106235159487546	0.178022183586639	-0.596752367301706	0.550672724028278	0.897489301446912
L1MC3	2354.67613682165	-0.181684853248033	0.304719895536487	-0.596235611488907	0.551017838632409	0.897489301446912
LTR26B	25.2170348523369	0.275287341878605	0.461392857515876	0.596644133939878	0.550744998711114	0.897489301446912
LTR8	552.488719524199	0.223187519489507	0.371601720071457	0.600609489769287	0.548100115814883	0.897258370787643
LTR81A	11.1492312612992	0.363668279121717	0.607446839595887	0.598683301017176	0.549384094955237	0.897258370787643
MER58D	18.0007545093797	-0.351485741017276	0.586948305478836	-0.598835941319453	0.549282292289195	0.897258370787643
MLT1I	377.839114715351	-0.135042858034491	0.225402894859256	-0.59911767379391	0.5490944166997	0.897258370787643
LTR18B	34.9784201437521	-0.235357611659923	0.389135201849751	-0.604822207143307	0.545297136546262	0.895898240650995
LTR15	128.74156676883	0.188619141268191	0.311191521079207	0.606119153292039	0.544435633239577	0.895387531950991
HUERS-P3b-int	140.054819086637	-0.192353915693553	0.315795732292975	-0.609108661149033	0.54245241706032	0.89454814638017
AluSg4	778.954692555926	0.178288100040049	0.291940908760883	0.610699270605059	0.541398689003922	0.89403026064679
LTR88b	31.0397166633669	0.264200195889773	0.43161456281983	0.612120671192596	0.54045792199251	0.893697749518808
AluSq2	7160.42031011693	0.18526136216428	0.300514526109641	0.616480556073647	0.53757740097731	0.89267982045417
L1MEa	22.6860562165294	-0.301002580952232	0.485598946380484	-0.619858389718141	0.535351022697505	0.892217461172673
MER102c	167.218962599328	0.212964440119218	0.343421828152829	0.620124938664193	0.535175534515274	0.892217461172673
MER9a3	230.031288452585	0.223221845901157	0.359287790915843	0.621289817091065	0.534408952421986	0.891790474380756
LTR14A	10.3838390340551	-0.413599780854886	0.661130211218152	-0.625595039883015	0.531580593003243	0.890875029192766
MLT1E1A	164.075085923523	-0.1366889430117	0.217752020747554	-0.627727552389365	0.530182432834376	0.889800964946544
MER50-int	38.374964342485	-0.210086167432232	0.332602839733378	-0.631642735223313	0.5276203549548	0.888432900095712
HERVH48-int	67.6640912468312	0.263296401905304	0.414102660880777	0.635823979844237	0.524891155883555	0.88753965334993
LTR14B	90.3743923091717	-0.152850779453822	0.240419292314382	-0.635767529229511	0.524927954369694	0.88753965334993
Arthur1A	45.6186159499579	0.316670297059098	0.496720840737728	0.637521664258701	0.523785103076231	0.887154132122455
MER52D	58.0750577630009	0.224720230960088	0.352692280389272	0.637156647466342	0.524022813066706	0.887154132122455
AluY	11840.1479039335	0.206387053820333	0.323572163013624	0.637839336666433	0.523578270196694	0.887095853804382
LTR23	27.6693532033006	0.377275390712454	0.586843362644442	0.642889422847641	0.520295853135984	0.885074065714707
PABL_B	37.4690444057	-0.241150042392681	0.374431638263356	-0.644042911307266	0.519547608233828	0.885074065714707
MER50	109.720125596534	-0.114476010745572	0.17759369696046	-0.6445950093097	0.519189669889228	0.884671871719145
Charlie5	47.2194381821441	-0.310757640283458	0.481472972404585	-0.645431120944265	0.51864784122078	0.884607454910957
MER5A1	344.391737461797	0.108089647049815	0.164206502057683	0.658254366881557	0.510374695299183	0.878234621651857
Zaphod	23.4573602742189	-0.308153422294115	0.466755807500376	-0.660202652741212	0.509123790181398	0.877547419991162
PABL_A-int	38.8831448524331	-0.224381336634594	0.337641156204444	-0.664555645872535	0.506334746361625	0.875708381938015
AluSz6	5018.18462605573	0.159806142228739	0.240306524605074	0.665009585117875	0.506044362401446	0.875520974361887
MER63A	86.4741149300258	-0.176650497311659	0.265635492520885	-0.66501089758467	0.506043522946312	0.875520974361887
L1M3de	10.3944410109933	0.424977734032384	0.634990096856891	0.669266711616389	0.503325357480113	0.873779652557175
MER4D	65.7947827080448	-0.177454817368055	0.264874348601966	-0.669958485239057	0.502884255150886	0.873779652557175
LTR13	780.547850156647	0.183644423985752	0.273431656901539	0.671628245488347	0.501820391998178	0.873462719198049
MamRep1879	13.2923733912919	-0.464975095285041	0.692126013599913	-0.671806992005104	0.501706576914128	0.873462719198049
AluSg7	1516.75137219367	0.212459217155979	0.313148085538561	0.678462449452904	0.497478524840294	0.870159644644518
Kanga1	51.4805085327393	-0.265437066610684	0.39077462768481	-0.679258702601283	0.496973958184699	0.869778070795393
LTR19C	37.5725906455374	0.227600192153477	0.334689657910578	0.680033537858186	0.496483225453208	0.869440986893203
AluYg6	41.9449712935549	0.430831024336184	0.632335573473591	0.68133289096723	0.495660875859122	0.868748228859811
MLT1H2-int	7.74638428645383	-0.539324010522612	0.790659683763195	-0.68211902237846	0.495163693209981	0.868448368551908
L1PB2	152.707560791124	-0.228170892375518	0.334385432163033	-0.682358949968463	0.495012005965581	0.868374033528545
L1MCb	37.3864717541982	-0.304679287320846	0.445537401517717	-0.683846712493631	0.494071965927085	0.867806539206563
L1MCc	138.367346185926	0.148557062912249	0.216246507743143	0.686980171206763	0.492095223893417	0.867109185459
AluSq4	114.674468913683	0.23453701813518	0.338824465594242	0.692208036759804	0.488806692386306	0.864344155340005
MLT1G1-int	9.49598201680252	0.606637614372952	0.872963289001829	0.694917669523766	0.487106898692322	0.863522838886457
MER96B	63.2554597111969	0.220909819377364	0.317735782440149	0.695262641433771	0.486890721917244	0.863424820433036
LTR19-int	39.4241224018211	0.281454832322095	0.403377851195136	0.697744884822491	0.485336752591808	0.86262267949129
LTR75	29.1199159566125	-0.253791546850339	0.363976461967784	-0.697274613523779	0.485630952200179	0.86262267949129
ERV3-16A3_LTR	37.4318410690153	0.222874525109162	0.318877378335634	0.698934889243149	0.484592722396461	0.862316061112291
MamGyp-int	626.699679114611	0.239971446505849	0.342633353305785	0.700373866672827	0.483693852322616	0.861963090669784
MER105	15.7762608818609	-0.386407763662231	0.551510573263596	-0.700635277716691	0.483530656741238	0.861963090669784
MLT-int	50.7809769217019	-0.281671522201201	0.401855186660819	-0.700927925160619	0.483347996131283	0.861963090669784
MLT1C2	55.7436833689018	-0.285209159990413	0.406550930310203	-0.701533654769391	0.482970039285109	0.861753845378736
MLT1E1A-int	8.58696350929429	-0.799751789187139	1.13982878829841	-0.701642033783907	0.482902431011061	0.861753845378736
MER50B	25.9625464941785	0.247700241085222	0.352186913344042	0.703320400901014	0.481856099733758	0.861713463027524
LTR83	10.9337132182091	-0.4017930149626	0.569861969403194	-0.705070765440603	0.48076619864496	0.860885014517094
Charlie26a	8.96746271104921	0.632629716929632	0.896583420173545	0.705600508212809	0.480436608131889	0.860515110486395
LTR18A	19.0389868586198	0.444948448902396	0.628432167417074	0.708029397558027	0.478927001770795	0.859424497060004
LOR1a	81.6512839119008	0.215001697104168	0.302361080336607	0.711075965414645	0.477037162817552	0.858425248047473
HERVL18-int	109.587056477349	-0.268430946565595	0.375366026331225	-0.715117852271292	0.474536223623962	0.857590408031927
L1PBb	24.4508408062932	-0.280233648198744	0.392201006944591	-0.714515371548585	0.474908554501606	0.857590408031927
AluSq	2918.58104062666	0.208575359700317	0.288848884427597	0.722091622800081	0.470238148285175	0.85421367528515
MER11C	292.906233024186	0.136136004645262	0.188078524989348	0.723825352484938	0.46917296266495	0.853688210009903
LTR1B1	30.5686021036392	0.467296614822332	0.643216833795907	0.726499354913658	0.467532702816543	0.852581764440145
HERVH-int	3111.08514285865	0.228420769065517	0.314103913402723	0.727214018415146	0.467094859938334	0.85224643001055
LTR6B	60.0340993233469	-0.263702907088375	0.361112046466719	-0.730252312733849	0.46523597143127	0.851465468216988
MER6	64.6214500682383	-0.369757878353137	0.503579095781419	-0.734259784511851	0.462790422914978	0.850090209467939
THE1C-int	118.244019139665	0.169328740459791	0.230587107988791	0.734337413469022	0.462743120944774	0.850090209467939
LTR19B	42.446175846045	0.233728999822529	0.318140240238837	0.734672858884692	0.462538753618152	0.849945047052141
MER45A	44.2483712117148	0.208489754790881	0.282944331679635	0.736857860177754	0.461208792583816	0.848732786190071
L1MB7	2317.62362975966	-0.174662605784331	0.23532185625483	-0.742228573937427	0.457948858962202	0.846943345836851
PABL_A	41.8154666194555	-0.262812786483684	0.353001112125401	-0.744509797437472	0.456568116184482	0.845611839468955
MLT1E1	49.7658558856089	-0.217078847957311	0.291231190326726	-0.745383239047215	0.456040073429004	0.845156460961791
LTR16C	258.544260752218	0.168775122581625	0.226145237885568	0.746312963118978	0.45547838248242	0.84495872177756
L1ME3Cz	27.7601586266233	-0.475530624001112	0.635657630930034	-0.748092370582197	0.454404443587656	0.844681530021643
L1PA4	2143.68159853394	0.149654958571932	0.199966131163527	0.748401530304894	0.454217999771198	0.844681530021643
L1PBa	160.532061663278	-0.232717885899832	0.311190871300066	-0.747830053393286	0.454562672069329	0.844681530021643
LTR10E	42.8101513770075	0.256267706527125	0.342440785829528	0.748356262255219	0.45424529671206	0.844681530021643
Tigger12A	34.2057303420509	-0.297155639878942	0.393903824557708	-0.754386277443741	0.450617309074908	0.841314177727269
MER110	10.9224635493002	0.525989804253416	0.694887295746113	0.756942611375059	0.449084245103892	0.840932082297405
AluYm1	6.6212514537833	0.545668733273304	0.717349189578033	0.760673799038211	0.446851928133047	0.839754245778748
Charlie4a	160.601730696391	-0.23005471529981	0.302247917691544	-0.761145741075343	0.446570022331033	0.839754245778748
MLT1F-int	54.6347754183815	-0.254892028840348	0.332857902351017	-0.765768296441256	0.443814181417203	0.837800775020769
Mam_R4	24.8577912163891	-0.640437920991266	0.834576598895707	-0.767380635688419	0.442855238309329	0.837309987542824
MER34-int	36.1510394722349	-0.432232698921646	0.562408874503287	-0.768538190837384	0.442167510437909	0.836876505292357
MER61D	14.1621241975571	-0.497730459152378	0.646021108572713	-0.770455411669193	0.441029794629748	0.836297639070514
HERVL40-int	89.8543258730807	-0.202005797971417	0.261697203428899	-0.771906597871996	0.440169749286462	0.835893773406037
LTR52-int	8.16922557410379	0.581528819017495	0.746779765326713	0.778715286645559	0.436147449176669	0.833701242857166
LTR17	119.659739585141	-0.153274067465132	0.196395430637181	-0.780436016091886	0.435134275358092	0.832962138342541
L1M2a	23.9163805669784	-0.388411553082897	0.496270908753236	-0.782660329735406	0.433826603711191	0.832830327583393
MLT1B	886.714554028517	0.157835401365816	0.201697344727603	0.782535841406222	0.433899730205135	0.832830327583393
MLT1H1	187.67225891589	0.265490547368686	0.339091667115071	0.782946244676051	0.43365867954109	0.832775326774702
LTR40a	40.4256877036496	-0.309060607904811	0.394345916149404	-0.78372970341024	0.433198729517809	0.832389723321626
LTR7C	234.117695344224	-0.248525148414918	0.317156452452748	-0.783604263740918	0.433272353189258	0.832389723321626
AluYb8	324.065276350388	0.343841218316087	0.437957912109933	0.785101053796644	0.432394321929803	0.831688158606851
MLT1A-int	55.8563486982378	-0.257483191805437	0.327814733297679	-0.785453384645846	0.432187791215989	0.831587003677537
LTR16B2	37.2198335640929	0.294470737840218	0.373865853988722	0.78763742315205	0.430908818200632	0.830418849386528
HERV1_I-int	7.20796965629594	-1.22961403004391	1.55902305603941	-0.788708047184153	0.430282663501326	0.830097584166761
LTR5A	180.622122556341	0.170317844089377	0.215547901735899	0.790162384870068	0.429432940418679	0.829492777518714
LTR10D	25.6228879278062	0.374654027894234	0.473419173361304	0.791379075828655	0.428722816439092	0.829077195596497
MLT1B-int	84.4613721070576	0.311893257837059	0.393758949391921	0.792091858023072	0.42830711720212	0.829077195596497
AluSc8	2703.8726018849	0.239431119353385	0.301787361842556	0.79337689256284	0.427558269518586	0.828103941151118
MER74B	114.574881707643	0.156533944142697	0.19726077890261	0.79353810227009	0.427464379198466	0.828093428565188
Charlie21a	26.4705697003981	-0.475933014593257	0.595798388393828	-0.798815545433569	0.42439737520817	0.825400196474232
HERVFH19-int	24.9149531429475	0.571407222441548	0.712707694769939	0.801741340292387	0.422702596941035	0.824965384578983
MER34A	43.4255651895613	0.284932812564948	0.353715612479084	0.805542086672232	0.420506929891083	0.823544141080487
MSTA-int	521.62677275709	-0.18031708201357	0.221169289502747	-0.815289873286545	0.41490640399419	0.819239066043853
AluSc5	626.127318214076	0.233305604200434	0.283570322429172	0.822743375265257	0.410653943496346	0.815014339965928
Cheshire_Mars	8.20731402574012	0.672859194547832	0.817204595579726	0.823366875550308	0.410299393987416	0.814756627929008
HUERS-P3-int	129.546894339088	-0.239761940792152	0.291124980401362	-0.823570483239198	0.410183653169556	0.814756627929008
MLT1F	466.919460850717	0.177994936475231	0.215930416027656	0.824316183656283	0.409759925370625	0.814240040652756
MamGypLTR1c	17.4524859730592	0.39440205729114	0.475116476677843	0.830116564361055	0.406472882640898	0.811871032530515
LTR6A	97.7244933439414	0.288813985183896	0.347669461244723	0.830714277146708	0.406135058960332	0.811841545584965
Tigger3c	134.299054544844	0.264214468407068	0.316049178130586	0.83599163259934	0.403159610322922	0.809892934643167
MER4A1	299.309915085885	0.177541818131463	0.212215903461936	0.836609392770169	0.402812164176781	0.809647568176233
FordPrefect	14.086220178106	0.518172373648938	0.619114917260686	0.836956692856999	0.402616911416605	0.809522163430016
THE1B-int	732.596904699184	-0.110039376166191	0.131408859634446	-0.837381714385918	0.402378040733344	0.809399076722015
LTR35B	11.910942604541	-0.490203016600431	0.584666288825829	-0.838432155178459	0.401788036462578	0.809020113401437
MER104	53.4032233817422	-0.425989832661259	0.504561650689286	-0.844277071155349	0.398514595680665	0.807064407672451
L1M6	170.650356751752	-0.274257095604704	0.322273429160612	-0.851007470020192	0.394765203224424	0.803583427863843
HERVFH21-int	58.8319002366665	0.285222036909783	0.333884813778081	0.854252799587816	0.392964933751594	0.802729937308862
MER21-int	43.9599743547105	-0.334126445386321	0.387043033026543	-0.863279834217831	0.387983628850374	0.798094106903085
L1PA6	26374.8299597258	0.251616180670619	0.289299246744112	0.869743642620598	0.384440516282409	0.795379043729324
MER87	11.9678059396429	0.474691129480332	0.545211640813975	0.870654795212444	0.383942667848474	0.795074879279593
MSTB2	70.0095340969567	0.294370072109215	0.337251581218735	0.872850087301124	0.382744794772571	0.793440193830275
LTR3	197.548748628672	0.467084576987208	0.534562382569155	0.873770007426181	0.382243517059379	0.79332746540649
LTR37B	34.0429076380145	-0.459767475458548	0.52291925373983	-0.879232256548922	0.379275358121864	0.790294398370072
L1ME3A	931.529300343034	-0.175733792762954	0.197698394561523	-0.888898431131502	0.374057668693463	0.785928083312109
LOR1b	33.5298495868536	0.342471123368663	0.384549016035544	0.890578597494077	0.373155285366941	0.785658497700922
MER113B	11.4292333584498	-0.601209951302788	0.674446293620952	-0.891412640248975	0.372707838986243	0.785172335675179
LTR78	136.302750400128	-0.225765873282557	0.252733299711591	-0.893296900488348	0.371698197405785	0.783632630541403
L1MA2	10925.9714259997	0.447250928689083	0.500254118062633	0.89404747015613	0.371296493152118	0.783519320222607
MER57E1	20.2161927720683	-0.415251843423016	0.464017598480795	-0.894905375965396	0.370837672719318	0.782952973649431
HERV30-int	7.90961413864426	1.29211326375134	1.43386365370935	0.90114095605164	0.367513379312408	0.780304200367017
Tigger9a	17.6861827737742	-0.479763826088923	0.528585617058764	-0.90763692882621	0.364070076745497	0.778096250311901
LTR58	21.9006682928041	-0.535528194258958	0.589043901823248	-0.909148185052686	0.363271910715083	0.777313455136201
L3b	166.28501145178	-0.262754611727975	0.288244543468035	-0.911568380676435	0.361995973630272	0.776776778543831
LTR2	105.102918339848	0.304016157171551	0.332993924875506	0.912978088970277	0.361254065453784	0.775827553503566
MLT1C-int	35.9543667979248	-0.308858221180532	0.336338553389699	-0.918295622276382	0.358464118555371	0.773974354228603
MER65D	28.5011808894701	0.355944677398569	0.387089014423798	0.919542183154981	0.357812052151089	0.773566957488582
MER54B	18.0371919655802	0.483968147429272	0.525663337045878	0.92068081093324	0.357217097510315	0.772910667063717
LTR82A	63.5911819765262	-0.374113470451681	0.404948482217124	-0.92385448243535	0.355562084452304	0.771647185913368
MER11B	4665.76420291846	0.934092753985782	1.00920650123261	0.925571479023283	0.35466872103991	0.770908034103054
L1MA10	86.7852469462494	-0.333742952718896	0.360392800237804	-0.926053329863074	0.35441826611922	0.770640820909266
MER117	193.519922386756	0.235847076499542	0.25431538865984	0.927380280612904	0.353729125364777	0.77014943152086
MamSINE1	104.855832070333	0.205437480095616	0.221008148670674	0.929547083812464	0.352605636257551	0.76946101394951
MER44A	211.800679236776	-0.301699531432273	0.324012777339568	-0.93113467286535	0.351783905016875	0.768322153711111
L1MB1	199.309339855918	-0.276691676037297	0.296451306697581	-0.933346117173835	0.350641291292297	0.767709862481944
LTR85b	21.0553936357298	-0.611160241551796	0.654662384907877	-0.933550262915743	0.350535931609659	0.767709862481944
THE1B	935.785550988155	0.158591715887244	0.169955532832899	0.933136528383413	0.350749481021104	0.767709862481944
MER4D0	69.4084267826645	0.281177451196346	0.300058250326512	0.937076220668416	0.348719352259689	0.766123007787636
LTR3B	41.1717845084266	0.428822421185206	0.456346265421496	0.939686491767676	0.347378396096682	0.765350736058246
MER90	48.8835555273583	-0.367711810929172	0.383817870331905	-0.958037234199634	0.338043983365707	0.756625404699564
L1ME3F	441.804499271467	-0.317010972501686	0.330696673136561	-0.958615547882385	0.337752457033401	0.75659319560415
MER2	577.502645326446	-0.22419914667666	0.233491256899248	-0.960203605282758	0.33695275271395	0.756374254730913
L1P4	268.788665375632	-0.401584444112189	0.413376520182627	-0.971473764244691	0.33131241161475	0.750412160034601
L1PA5	1749.33574465264	0.228902888446918	0.235523791303677	0.971888602760209	0.331105970376569	0.750412160034601
LTR70	41.1342660321776	-0.567805099357772	0.583523220622142	-0.973063417686084	0.33052178418495	0.750076348388176
THE1-int	22.6290183807526	-0.578948202653648	0.594732007748537	-0.973460642963136	0.330324411700904	0.749825945939396
MER57E3	20.1430932921363	-0.54876263239115	0.562633918289231	-0.975345805776766	0.329388756262378	0.749087274017181
LTR33	430.95159489974	0.126112449950851	0.12855404223711	0.981007269442718	0.326589156745281	0.746854365765886
LTR16B	33.2394107125112	0.353196635707578	0.35963152219742	0.982107000936613	0.326047136814607	0.746368003844549
L1M3c	32.5653333251171	-0.413354317004184	0.420113256918538	-0.983911624298815	0.32515896769592	0.745464350572463
Zaphod2	24.9172235668164	-0.614491103774653	0.622106097331518	-0.987759333030926	0.323270528489617	0.743520654584707
Charlie8	502.661849181715	0.270905710066828	0.274159874938249	0.988130411599606	0.323088783431143	0.743444554335146
MER30	150.998487721835	-0.229875079866884	0.231550265124332	-0.992765349430507	0.320824319820743	0.740632397684614
MER41A	135.994864127381	-0.196724471441826	0.197555075922638	-0.995795580159447	0.319349478232177	0.739500262633802
MER82	261.107041362438	0.212296063459493	0.213153634798958	0.99597674541054	0.319261444186096	0.739500262633802
Charlie10a	38.9061035876183	-0.470615188843656	0.471349921072525	-0.998441217032144	0.318065455492393	0.738730042028836
L1M7	184.967918699494	-0.260320397199538	0.260431640301273	-0.999572851049871	0.317517267093859	0.738118739891224
MLT1I-int	35.9684695231315	-0.433426115668437	0.432971341989843	-1.00105035514938	0.316802464423087	0.737588039473929
THE1A	537.282206274132	0.152657108650259	0.152115982323382	1.00355732723553	0.315592031796577	0.736974817901121
Charlie18a	210.178773846354	-0.365148561019621	0.36349187146272	-1.00455770730232	0.315109870753615	0.736678524405292
HUERS-P2-int	16.8651647477972	-0.557129615706506	0.553876566374154	-1.00587323878612	0.314476550890414	0.735957127616265
LTR1C	776.125837667111	0.79927004172378	0.789051783703908	1.01295004742516	0.31108402140825	0.731891163785567
MLT1H2	250.873125431282	0.319245770247081	0.315163255979468	1.01295364922832	0.311082300921024	0.731891163785567
MLT1J2	273.747782844966	0.286395070358846	0.280987016721557	1.01924663174971	0.308085893393627	0.729761856183232
LTR62	32.0950611011818	0.415977089142971	0.407408251808367	1.02103255713788	0.307239014043013	0.728805938775813
MER101	10.2646697814428	-0.793359063519676	0.776337412012618	-1.02192558447355	0.306816122353032	0.728518669923559
MER70A	18.217066061419	0.445454766757884	0.435808861479309	1.02213333901893	0.306717795825898	0.728507206630609
MamGypLTR2b	7.15476694087846	-0.852057951685753	0.830647933691012	-1.02577508126651	0.304997614394741	0.727382891387825
HERVE_a-int	27.2162997156126	-0.539929386034829	0.525494365366876	-1.02746941093816	0.304199481990842	0.727180135731168
MER57-int	88.4522451813672	-0.309577346446353	0.301047196625048	-1.02833492527728	0.303792307768963	0.726808463955042
MER102b	296.257572088429	0.14720816154486	0.142755212632273	1.03119289888249	0.302450370014693	0.725512729341939
MamRep1161	33.4777768727507	-0.604052683279068	0.584703452320591	-1.0330923836377	0.301560667291426	0.724558848609333
LTR82B	35.3279472395923	-0.557670794229732	0.539223431819296	-1.0342109806842	0.301037541845884	0.723929990235962
L1ME4a	1795.42593561469	-0.330644961348337	0.319075468901415	-1.03625942316016	0.300081130868071	0.722794061729525
LTR81	13.4268722016983	0.562602364894561	0.541348845460407	1.03926030250619	0.298683691874898	0.721056635644727
MER4E1	93.1348913310863	-0.265012884288965	0.254327791322955	-1.04201307655144	0.297405616336794	0.720080638913739
MamRep4096	39.3900496882574	0.366084073288676	0.350485662864263	1.04450513124257	0.296251746419219	0.718957674382856
MER73	8.16590360913976	0.739641457094873	0.707094954329009	1.04602847547788	0.295547885581406	0.717787430085854
L1P1	280.587590352603	-0.301498474594931	0.286930877016316	-1.05077040759816	0.293364050115989	0.715358470558559
L1ME1	1804.94424879191	-0.271443235856099	0.256246223593371	-1.05930628771663	0.289460312321946	0.711105795410792
LTR23-int	9.96926739290447	-0.784418006647321	0.737739642075108	-1.06327213817725	0.287658556479559	0.709497951592575
L1ME5	181.2797395272	0.255043801910494	0.23844119971971	1.06962975446483	0.284785996596021	0.706702726291523
MER102a	342.398861047622	0.233041857767397	0.216958769171413	1.07412970057586	0.28276455459374	0.705064141766539
Ricksha	8.13962058638832	0.928129417458414	0.856559862510043	1.08355464466739	0.278562309877999	0.701240582905875
MLT1E	16.5316930966846	-0.568171278848177	0.523989721351309	-1.08431760337384	0.2782240028666	0.700843616000401
LTR26E	34.2469565795358	0.384727865376868	0.353288587561454	1.08899035780471	0.276158137738747	0.697512822123639
LTR90B	7.30345876166286	-0.932552745778009	0.853330891952317	-1.09283837556196	0.27446476907964	0.696545878103087
L4	404.500549258429	-0.259161045595439	0.236939607153677	-1.0937852421919	0.274049178102756	0.696064948025072
MLT1E2-int	9.49081863118229	0.713798506216156	0.651376360183539	1.09583115054257	0.273152673578429	0.694566335480634
L1MEd	485.618803225096	-0.221684074770543	0.202036961710102	-1.09724514214697	0.272534244437061	0.693663964254005
HSMAR1	844.964611887634	0.138383422541442	0.126066858010265	1.09769867136828	0.272336090129435	0.693416592707543
MLT1G	125.756500229206	0.276653590033461	0.251571180833459	1.09970303083566	0.271461533784876	0.692694948278649
MIR	4571.44336599339	0.168740611060544	0.152924416876751	1.10342491085998	0.269842683651319	0.690020853963106
LTR71B	44.8054359466692	0.386058782862098	0.349746428319274	1.10382480449429	0.269669142746703	0.689868993650024
MLT2E	11.276456931282	0.680753673122148	0.611462341444773	1.11332068547942	0.265570725482376	0.684892923612445
L1PA12	311.780331165376	-0.367385093710783	0.329750995413469	-1.11412883909608	0.265223918148869	0.684169436523336
MLT1D-int	171.69059332693	-0.46555941726917	0.41772744348342	-1.11450522232124	0.265062505315335	0.684030590397362
L1ME3G	11.5051531499941	-0.85081950055519	0.762019532795121	-1.11653240361746	0.264194307869224	0.682665488142853
Tigger3	93.5431182731484	-0.327281428064064	0.292468339685152	-1.11903198963822	0.263126491999328	0.681789809911078
LTR50	192.976413269547	0.204764035374414	0.18296056599541	1.11917032099448	0.263067484361576	0.681789210077755
LTR5B	261.268923550683	-0.189278035710465	0.168494531262026	-1.12334824336891	0.261289621988096	0.679425840393453
MER68B	46.7010100525778	0.362013121274484	0.322242116347728	1.1234196366928	0.261259313819369	0.679425840393453
MLT1A0	1232.40253810775	0.175195064439178	0.155960881802559	1.12332696772623	0.26129865447597	0.679425840393453
MER58B	294.473703294343	-0.204232923656168	0.181499210997942	-1.1252551596959	0.260480925031156	0.678620372297006
MER2B	57.1024048735531	-0.443390994683518	0.39251791943041	-1.12960701342484	0.258641854435922	0.676549495457515
AluYk2	8.70582787985071	0.788947436358024	0.695944077794542	1.13363625258255	0.256947159678455	0.67400694339739
LTR21B	15.9500053282945	0.802275892011842	0.706346069527879	1.13581136304486	0.256035520409372	0.672202394656969
Kanga2_a	78.856265843826	-0.363795972181028	0.319028549072118	-1.14032419117071	0.25415126299041	0.670887737621503
L1ME3	474.956302858809	-0.268013204288325	0.234290719166383	-1.14393436172772	0.252650859316909	0.669510978138583
LTR5_Hs	1542.93561762366	0.37489248288776	0.327603512090847	1.14434818019838	0.252479269571496	0.669510978138583
LTR10B1	62.9402448737963	-0.384909221096821	0.335040612909255	-1.14884347230189	0.250620530075189	0.668402215026283
HERVIP10FH-int	178.168125650194	0.304527140238689	0.263544146322661	1.15550713035323	0.247882814388957	0.665506754449812
MER95	9.36550497511275	-0.820601025563639	0.709497531322751	-1.15659461708591	0.247438022540846	0.665292231381614
AluYa5	237.31802101241	0.677531412514363	0.585467728924605	1.15724809249326	0.247171014161043	0.665065373514353
Charlie2b	99.2007211040056	-0.456389489038088	0.394319721161213	-1.15740974784139	0.247104993342732	0.664986422636742
LTR48B	240.355465460244	-0.364382542458176	0.313026769596833	-1.16406192009548	0.244398919262477	0.661453429255884
LTR12C	1113.09194428685	0.158363494465276	0.135824804494534	1.16593942508968	0.243638937482016	0.660188543611869
MER87B	16.5963569479476	-0.719831230854806	0.615779002645585	-1.1689765772496	0.242413068480535	0.658399578399215
MamGypLTR1b	90.6786018851931	0.346169848344546	0.295247327668553	1.17247411205415	0.24100675982217	0.656509468084698
Charlie2a	79.153944113713	-0.535765140736409	0.454628943395332	-1.1784668541671	0.238610538902818	0.653239543896308
LTR16D1	7.49112820173273	-0.969964476587372	0.820598273433251	-1.18202110337035	0.237197327400236	0.651075218906555
HERVP71A-int	19.0126420323133	-0.795695533845558	0.671960104643517	-1.18414103508077	0.236357238710653	0.64946297936104
L4_C_Mam	9.0402290270029	1.09204206775402	0.917182667997628	1.19064839083597	0.233791646174683	0.646427032607936
LTR84a	29.2097561438376	0.555341610638703	0.465206889069936	1.19375190627329	0.232575029607565	0.644943487231829
Charlie3	70.1702008509322	-0.363110286433439	0.302766556470621	-1.1993077791228	0.230408291393196	0.64152818256811
MER119	51.5216563998644	-0.388084565578985	0.322478276115184	-1.20344405909801	0.228804526792438	0.639126754168699
MER76-int	10.1317844249814	-0.929724433377684	0.77183344380475	-1.20456614162067	0.228370834116594	0.638944941749052
THE1C	326.701800667324	0.189135068269716	0.156958143689886	1.2050032182045	0.22820205953004	0.638768463683746
L1MD1	469.621235482934	-0.333457483307173	0.275352629169422	-1.211019790561	0.22588781993733	0.635326920036169
MER11D	165.763474034675	0.27093891902486	0.223179719214195	1.2139943538724	0.22474988021896	0.633309811683204
MER51-int	30.020391743987	0.393975152630772	0.323269068319076	1.21872208398827	0.222949693068551	0.63049102095349
L1MC4	2805.61884294082	-0.270573627948906	0.221845485371609	-1.2196490160513	0.222597956595876	0.629963582968737
MER34B-int	427.502832280297	-0.769445607162727	0.624541168025078	-1.23201743384806	0.217942571776006	0.623454331456583
L1ME2z	292.625855852521	-0.456195698973173	0.369979283031221	-1.23303038817629	0.217564426862385	0.622937943622085
Ricksha_c	34.6269646965658	-0.564287578658441	0.457406813016027	-1.23366675484711	0.217327106912462	0.622553396796166
AluYh3	12.5398345578445	1.07941257370753	0.869185930831397	1.24186613636859	0.214285956168254	0.6181339473308
MARNA	547.685772023613	-0.27420217705147	0.220897344409643	-1.24131042763002	0.214491094025772	0.6181339473308
HAL1	1752.16829251707	-0.234922342586219	0.188401499531829	-1.24692395320628	0.21242538289165	0.616104973896276
LTR2C	83.1687392760738	0.503128623854532	0.402671554432849	1.24947644877268	0.211490862225758	0.614968617827264
L1PA7	1715.02544927863	0.252213608775486	0.201609642321051	1.25099973330567	0.210934574741231	0.614184767306782
Charlie1a	449.001385808339	-0.32650758740694	0.260632128139298	-1.25275264311403	0.210295741048725	0.61337429871953
L1MA3	471.792544626971	-0.396626208251662	0.314025070757722	-1.26303994548788	0.206574824481775	0.607852768512592
MLT1F1-int	19.8082473789464	-1.04399427458415	0.824265928700327	-1.26657458258682	0.205307445610771	0.605938664238131
MLT2D	138.086596803527	0.268924889647259	0.210239620938622	1.27913515276823	0.200849466614216	0.598961481674307
L1M3d	14.395946435323	0.552145456490841	0.430920710713001	1.28131566379639	0.200082813243283	0.59800550677559
LTR90A	14.2554131989098	-1.51186072194567	1.17741383521632	-1.28405211211732	0.199123722209822	0.59613562360433
MER63C	49.8467204499627	-0.61610487685063	0.479945211934197	-1.28369835041734	0.199247521839451	0.59613562360433
AluYc3	112.383743207869	0.530121208240583	0.407124659017561	1.30211029103427	0.192878685702389	0.587476386386278
L1MA6	217.722457799314	-0.387977643206339	0.297932234868936	-1.30223452785166	0.192836225309144	0.587476386386278
L1MEb	54.882935534652	-0.414528833488423	0.318410274899485	-1.30187015359124	0.192960776901885	0.587476386386278
LTR87	69.3936293723727	-0.402347392553871	0.308956034552111	-1.30228041390144	0.192820544579744	0.587476386386278
LTR51	17.4249013811019	-0.688664245101411	0.526185549306173	-1.30878593304108	0.190606873252985	0.584226984290215
AluYf4	73.0933236926777	0.749801460621386	0.57065959283996	1.313920715658	0.188872886608508	0.581519055079733
L1MDa	376.800353421077	-0.420882935210015	0.318500309575962	-1.32145220131924	0.186350630183988	0.578162984085613
LTR45C	45.6454804539146	-0.480325550287377	0.361559528875839	-1.32848262022247	0.184018721346988	0.574424830926463
MER68-int	102.519331043272	-0.370238580590109	0.278189477299418	-1.33088635912572	0.18322640630605	0.57321124501944
HUERS-P1-int	46.9079197200534	-0.520928914083236	0.39117394613541	-1.33170657000482	0.182956629490647	0.573082877101836
MER1B	525.848169827205	0.233449418124003	0.174634147276931	1.33679135360511	0.18129075231995	0.570550967244061
MER45C	24.9456634631257	0.540674723880658	0.403924760745452	1.33855305845284	0.180716216430148	0.56931103455753
LTR10G	7.62330853808119	-1.02496291122425	0.764030790983093	-1.34152042472713	0.179751542867632	0.567455245027018
L1MD	294.092032060912	-0.439881988835929	0.327057598187397	-1.34496795449432	0.178635583410815	0.565682007761975
LTR43-int	14.6094800734893	-0.937608588708916	0.695800558203895	-1.34752491594605	0.177811234367822	0.56452308232032
MSTC-int	9.12593443902518	-1.41504457250882	1.04902629237459	-1.34891239885484	0.177365105225705	0.563749887402179
L1PBa1	89.1307260876658	-0.377581986285004	0.27794076278644	-1.35849805728253	0.174305698611929	0.559221786557118
LTR77	9.42286456130835	-1.19541617377706	0.878760846394281	-1.36034300877431	0.17372140422722	0.558632326825026
LTR33C	23.2483364731265	0.636433145151025	0.467008216237326	1.36278789756367	0.172949366410404	0.557137884332024
MLT1J	1117.79614811842	0.239599416127691	0.174181321356794	1.37557468425041	0.168953348871433	0.551903826678206
MER61C	23.5300540013072	0.55267961099547	0.401240505971168	1.37742726063451	0.16838018944964	0.550637235700211
L1MC4a	1674.04266184033	-0.382693675291037	0.277621754466512	-1.37847149632216	0.168057762389422	0.550178265099355
MER5C1	10.6387620971428	-1.05836109598705	0.766596077649428	-1.38059811006632	0.167402564780536	0.549024692379002
LTR12B	46.7723267050975	0.370755188550492	0.266651583744771	1.39041060001865	0.164404229473639	0.542791819396056
LTR10C	96.4197472427788	0.326841849513433	0.234769991526044	1.39217898926905	0.163868203536709	0.542508142010355
MER20	1102.32307306341	0.180549305971743	0.129756175944714	1.39145057764858	0.164088836555649	0.542508142010355
LTR47B2	132.057620342012	0.42033777773357	0.301721592342237	1.39313124549863	0.163580106115173	0.542176841657787
MLT2B1	131.321535821369	0.277325980208616	0.19905750457286	1.39319530204955	0.163560740036857	0.542176841657787
Kanga1a	19.694636444599	0.782637594208071	0.559784454358969	1.39810526732883	0.162081458367774	0.540510032658966
MER21B	296.243387808494	0.222410512920321	0.159118361019518	1.39776774657099	0.16218282281659	0.540510032658966
MER136	8.57804613231069	-0.869645295345863	0.620613225923549	-1.40126774457912	0.161134022897875	0.539078561703001
L1MC	270.710409142439	-0.493681831864025	0.351642478693259	-1.40393115672088	0.160339350728868	0.537627599170404
Tigger17	17.5308561208928	0.980085222683096	0.69620592991796	1.40775190294427	0.159204546911651	0.535962945848165
MLT1H	949.855688262561	0.21274267711172	0.150157726391799	1.41679474126174	0.156542947656196	0.531151208304389
L1MEe	304.366620985323	-0.520951015734089	0.364435294748722	-1.4294746508932	0.15286785569229	0.524444036397869
LTR85c	17.2110775061413	0.937857237681313	0.654943941119303	1.43196566728827	0.152153647198234	0.522748839057038
HAL1ME	39.8701727774765	-0.629091867103649	0.437050233867082	-1.43940402808472	0.150036083763703	0.518618531675106
MER5B	537.847676021728	0.283469954790346	0.195520682774305	1.44982081060735	0.14710849466821	0.512037480353247
ORSL-2a	51.7153490838417	-1.61297562889259	1.11237129788322	-1.45003348428892	0.147049181979229	0.512037480353247
L1MEf	563.273120140043	-0.457756218281531	0.315472089110074	-1.4510197069187	0.146774372759688	0.511592888509099
L1MEg1	48.3839457299803	-0.515325084305697	0.355064624276036	-1.45135575067898	0.146680824529812	0.511592888509099
LTR16A1	120.436674400871	0.380054513192285	0.259503442786091	1.46454516792505	0.143045051252098	0.505241920748205
MER20B	259.388243613954	0.317443728943542	0.214686613598985	1.47863773908371	0.139237160681665	0.497703777258481
MER91B	31.5293976485967	-0.594918907611676	0.396537613898881	-1.50028367236653	0.133540937044167	0.486848419185754
HERVK14-int	66.5619738488822	-0.405875619542241	0.269962732702836	-1.50345055215089	0.1327228989973	0.485427911805739
L1MEg	656.412689784931	-0.401199539478031	0.266246000583802	-1.50687536563297	0.131842606891452	0.48298776782017
LTR13A	200.547729072131	0.345503978655945	0.229234377510359	1.50720839696189	0.13175724859892	0.48298776782017
Tigger11a	26.8261146618843	-0.932120216672155	0.617891195590438	-1.50855073405189	0.131413632232305	0.482684188081783
MER41C	26.8128727118935	-0.607520234313408	0.402222864697612	-1.51040700973113	0.130939601083193	0.481821588723013
MER67C	59.7437117119816	-0.563276942602405	0.372835230086204	-1.5107932329039	0.13084113938101	0.4815791610586
HERVK22-int	167.963496077335	0.420830564860046	0.278466925169335	1.51124075006086	0.130727123543947	0.481332808662016
LTR55	12.4291799661421	0.788885632647633	0.521969494193608	1.51136348277668	0.130695867881646	0.48131547525782
LTR7Y	313.43723966363	0.684034352608538	0.451268393194681	1.51580381636309	0.12956896677561	0.479111843288151
L1M2c	17.2159483244891	-0.964766736270876	0.628526037312342	-1.53496701647611	0.124791930189578	0.469783574405533
Charlie13b	18.6369278404041	-0.758524828177349	0.492748297335044	-1.53937584823675	0.123712566714531	0.468040707578994
LTR54	33.8798581806256	0.56331764236873	0.365956597422918	1.53930178151081	0.123730639243397	0.468040707578994
Tigger12	80.1502308657849	-0.475276982219027	0.308640344180591	-1.53990556056707	0.123583375188622	0.468040707578994
L1ME2	856.331457202538	-0.417544226012683	0.27083542559764	-1.54168984759401	0.123148980197966	0.467318142920483
HERV35I-int	13.2971800143124	-1.12261542622944	0.727306856285798	-1.54352377751861	0.122703742899658	0.46719560432627
HERV15-int	47.3225222407694	0.520155749844662	0.33643607418201	1.54607602977575	0.122086207040137	0.466483990764648
MLT1E3-int	19.4628514799878	0.811670860968965	0.524946252850979	1.54619802800913	0.122056749634116	0.466483990764648
ERVL-B4-int	421.029635934141	-0.29688388749178	0.191810846192597	-1.54779509806072	0.121671637086074	0.465577623548022
LTR86C	6.71726278473464	1.33905321123268	0.862479103547873	1.55256307744081	0.120527552328006	0.463253026013728
L1MB3	1398.04911170897	-0.373829505887245	0.2387242978816	-1.56594661374877	0.117361115868456	0.4575101641882
MER44B	95.743248601376	-0.409318489766365	0.26047849641767	-1.57140990675113	0.116087466314574	0.454669640156239
Tigger6a	115.253478841783	-0.505722836746387	0.320661037227975	-1.57712593060329	0.114766551744317	0.451446644201446
Charlie9	126.067027389758	-0.744505204607109	0.470949279271702	-1.58086069429482	0.113909893205244	0.448863241575263
MER4B	133.654083759245	0.328471625563429	0.205146012486557	1.60116017651064	0.109341446695963	0.439260737086655
Kanga1d	11.8335546431512	1.08837648450296	0.679083668248812	1.60271338480222	0.108997947072184	0.438458571204501
LTR34	22.9169076063584	-0.681917181574337	0.42251072441686	-1.61396419585681	0.106535192659116	0.433364929349984
MER6B	13.1356019643558	-1.40320294415622	0.864799392083932	-1.62257623791211	0.104680023532461	0.429669193263191
L1PA15-16	43.4579771959297	-0.511393235632563	0.314269949085187	-1.62724192090648	0.103685727593368	0.427621073991756
LTR33B	96.8479500966738	-0.418378340455013	0.2570342924132	-1.62771409420515	0.103585523162639	0.427596888647232
HERV16-int	117.462640049544	0.354576808009132	0.217622239617665	1.62932248391561	0.103244768861128	0.426578773804068
MER48	26.8975625489097	0.865489143359761	0.528920448066142	1.63633141150846	0.101770245424203	0.423127707009898
MER97d	18.4601044569429	0.921280758522554	0.561925368785397	1.63950732552599	0.10110764629535	0.421398075249353
LTR35A	8.87527131946077	-1.06092152286896	0.645635426499946	-1.64322073932702	0.100337270399817	0.419634305040066
Charlie17a	29.6185236275308	0.731907219467123	0.443975057633149	1.64853229226199	0.0992434897829224	0.416164917704336
LTR27B	23.0668035755128	0.64093705337074	0.385052361185371	1.66454518392677	0.0960035293671265	0.407812555629336
MIR3	2986.04680799133	0.288281840249452	0.17256081491863	1.6706100998966	0.0947987162466788	0.404685831304989
L1MB8	1332.24329119098	-0.402800665747835	0.24091773417772	-1.67194277798868	0.0945356062686797	0.404038317220925
LTR61	38.6648910538164	-0.711592709146902	0.423896690506253	-1.67869371260497	0.0932117519455107	0.400417234331944
LTR42	96.4546018371453	0.508640787535857	0.301644071836727	1.68622835661485	0.0917518241238056	0.396977587018645
MamRep434	130.32826059269	-0.653064404196821	0.38731090881267	-1.68615029769969	0.0917668542302891	0.396977587018645
MER34B	109.107610239849	-0.553731508063577	0.327624935883219	-1.69013847059844	0.0910014664350086	0.394891475937459
Tigger13a	101.794721757605	-0.581664485688913	0.343996724388333	-1.6909012337928	0.0908556676292031	0.394531570416074
LTR65	27.7887852002578	-0.709311335553428	0.418737245466072	-1.69392941094584	0.0902786974020609	0.392883529500567
HERVL74-int	194.720395215537	0.459389163423677	0.269946492275625	1.7017785989774	0.08879687977554	0.389052048850003
L1ME3C	718.517753804659	-0.616352425446053	0.361554933126135	-1.70472691415616	0.088245367818247	0.388134041374289
L1PA13	536.611872459896	-0.3441507457724	0.200492425502892	-1.71652741947319	0.0860655538756363	0.383064946035045
MLT1-int	23.1396180370117	-0.939059888408109	0.546362759596383	-1.71874797817813	0.0856602717107559	0.381952957726514
LTR81C	9.07034522055397	-1.70436841595175	0.988358237010209	-1.72444398410386	0.084627723068855	0.379494829518891
MER5C	22.20990502165	-0.811693849159673	0.468552060843366	-1.73234506257143	0.0832121431729647	0.375469426512158
L1MB2	585.727862696722	-0.469020223170315	0.270247755828888	-1.73551940045446	0.0826488482421037	0.373485448312398
MSTB-int	123.554375310247	-0.412330774868402	0.237297697512717	-1.73760967422074	0.0822796140376318	0.372945974270526
LTR16E1	52.1162050306041	0.550620483009937	0.31620011452396	1.74136712075167	0.0816192476669161	0.371704838030944
HERVIP10F-int	253.732484499565	-0.346242363573504	0.198796422770671	-1.74169312881915	0.0815621554845218	0.371631535293888
L1MA5A	156.746601817594	-0.599350108366986	0.340985343320157	-1.75770049976678	0.0787984827797914	0.363886014467045
HERVI-int	184.844846116276	-0.430383305900327	0.244677249077992	-1.7589837531774	0.0785802681468406	0.363354786387615
THE1D	620.021959912851	0.343234098690882	0.195068130709769	1.75956009544973	0.0784824224680274	0.363341526338093
LTR43B	7.85015658440768	-1.69966782087179	0.963917568168071	-1.76329167244251	0.0778513091037559	0.361352850499512
L1MEc	911.833549523847	-0.345824535645587	0.196068304469852	-1.76379622693561	0.0777662929836744	0.361143158758714
L1MEh	8.14156283669878	1.11076337111801	0.62853348873682	1.76723021290454	0.0771896818015553	0.360044643025206
L1MA9	778.281267026163	-0.531763390470071	0.300619326109363	-1.76889289638225	0.0769117498818044	0.359415969157639
Tigger12c	32.3137776046296	-0.816966078435028	0.45803671494956	-1.78362574826561	0.0744844988120116	0.353231484033944
L1M4	958.276631201852	-0.48724496152362	0.273134615618588	-1.7839004419858	0.0744398440927326	0.353176114033977
MER107	18.4423148659775	1.07072993545829	0.596722261645291	1.79435225444088	0.0727569625561045	0.349038762963823
Helitron2Na_Mam	24.1032663134538	-2.73597571376343	1.52389848954626	-1.79537924115803	0.0725932975824371	0.349009940379099
LTR64	36.1235813632008	0.570902027289858	0.317485988726107	1.79819597576752	0.0721459570678617	0.347873989797961
LTR28	35.5656727272814	-0.679241205253111	0.373217888751098	-1.8199588651178	0.0687652694154605	0.33718478792484
LTR81B	6.54078495697467	-1.3561927805371	0.743812362135311	-1.82329959755414	0.0682580272408794	0.336191122420899
L1MA4A	409.639765824913	-0.508650070501746	0.278179188466893	-1.82849793079428	0.0674748559384285	0.334377101665579
LTR37A	39.0076645733609	-0.90279558512188	0.493498551280536	-1.82937838982363	0.0673429426604433	0.334169871585843
LTR47A	31.7423288150888	0.579418940298106	0.316668970787003	1.82973070856327	0.0672902165908998	0.33414725466804
Tigger3a	384.413365342269	-0.354820839205717	0.193793810149296	-1.83091936183291	0.0671125799434497	0.333688913740617
LTR89	70.5799551158066	-0.731196813800838	0.399282304146051	-1.83127778568764	0.0670590915917817	0.333547690139644
Ricksha_b	8.50339762026036	-1.06399831474808	0.579344867241502	-1.83655431317484	0.0662757171169384	0.331013430118483
L1ME4b	28.7807665363443	-0.994758082499598	0.538892245988514	-1.84593133396245	0.0649021763107009	0.326111288712314
MER65B	7.9169641070447	-2.94820471857614	1.58827374061731	-1.85623211111598	0.0634204809480663	0.320997576657856
Tigger10	254.803286577796	-0.600154518443636	0.323145961949039	-1.85722425502034	0.06327925555641	0.320899395530814
L1MA7	343.166673486351	-0.53954543339898	0.289627023006185	-1.86289741819933	0.0624767001385325	0.319112414787551
MER124	58.9277882370982	-1.48327869236845	0.796655132993761	-1.86188305445848	0.0626195761062987	0.319112414787551
Tigger4a	137.464168710462	-0.931622923422103	0.499477475401071	-1.8651950674533	0.0621540667012219	0.318860562901288
LTR12D	82.2345094162856	0.545708274900907	0.291906244680235	1.86946420244862	0.0615582595388633	0.317330465009835
LTR44	9.61358766566918	1.56911920859188	0.837159681569071	1.87433681188625	0.060884016753648	0.315109113258247
MLT1A1-int	20.0265431048809	-1.06491692655279	0.565047562675803	-1.88465006646492	0.0594770980492525	0.310218581022137
MER57F	90.582153766336	-1.19778618799615	0.635281360195746	-1.88544204669737	0.0593701817980613	0.309991237765368
Tigger1	2507.19870998709	-0.447459864053796	0.234848680978055	-1.90531137833219	0.0567396072840608	0.301314903356773
MER33	202.58957343389	-0.47045154321449	0.24509548533443	-1.91946229679655	0.0549258534467096	0.294992272486815
Tigger3b	502.422231829807	-0.294687227559865	0.153355613268621	-1.92159400806337	0.0546568631487086	0.29448110813851
L1MC1	1007.1170911148	-0.456551024404749	0.236265598622229	-1.9323635225234	0.0533146530457922	0.289381908466756
LTR38B	7.86376531092589	1.30060081445515	0.668989300573961	1.94412797534923	0.0518800204784492	0.285254516805725
MER63D	24.323366084161	-1.00940330107561	0.517207549267923	-1.95164069531537	0.0509808781099561	0.282015609830735
Charlie12	27.6391986476368	-1.24935197851672	0.639742326668491	-1.95289873193606	0.0508315960013074	0.281913990671062
ORSL-2b	14.5612792854863	-1.56622803063336	0.799342040565571	-1.95939654259293	0.0500663652626056	0.279723637045005
L1M3a	82.2101394254697	-0.47682515710415	0.242964654324285	-1.96252890540915	0.0497009387130283	0.278282278834837
MER47A	149.805030038809	-0.707844716149036	0.358657257279659	-1.97359652365016	0.0484276393479504	0.274974350572609
Tigger5	88.4702778992312	-0.622903341707623	0.313676766657574	-1.98581281089147	0.0470541127438107	0.26996552659661
MER91A	66.952529350956	-0.467902063790995	0.235340914240744	-1.98818834923175	0.0467908630340843	0.269221944401126
LTR40c	39.5251336242776	-0.674435275737246	0.338632136754338	-1.99164580834369	0.0464099335149332	0.268221898191182
FLAM_A	289.964847814371	0.729628329620346	0.36589615740431	1.99408579416733	0.0461426794281278	0.267530149674434
MER65-int	428.23556552742	-0.893148685849194	0.447804925108204	-1.99450393635885	0.0460970102235624	0.26743641451302
HERVK3-int	553.068298227508	0.24895582294564	0.123404105320331	2.01740308638358	0.0436534654524703	0.258656598520367
MER41-int	106.144501519468	-0.588553123563508	0.290088649756833	-2.02887332564326	0.0424711943007144	0.25387495966764
L1MB4	796.480775321654	-0.53489783027136	0.262973745866749	-2.03403510304179	0.0419480563159987	0.251910652868187
MER92B	137.000849259999	0.469503693183199	0.229520492012197	2.0455850763785	0.0407972109838928	0.24712777652455
LTR54B	117.428132767568	-0.898863940670089	0.438786066548041	-2.04852434750609	0.0405086489131228	0.245838467848637
L1MA4	734.27266309846	-0.406834930830968	0.197473872789376	-2.06019624309944	0.0393797839370123	0.241691090987824
L1MD2	1120.09228318498	-0.54770285529126	0.264816837043927	-2.06823275062533	0.0386181419905297	0.239157250785088
Tigger2	411.530812249361	-0.403217253182139	0.192837828118819	-2.09096553884486	0.0365311532566372	0.231011443509882
MER61-int	65.9734702192112	-0.529092897467318	0.251872054003514	-2.10064153230726	0.0356724453311213	0.227806070395642
Tigger2b_Pri	52.1497497751559	-0.818144564438732	0.38708029051631	-2.11363012915859	0.0345468704273779	0.223611124901236
Tigger15a	213.350093420262	-0.53848465875054	0.252954442892851	-2.12878118522962	0.0332723682721578	0.218223609750162
L1MCa	261.980455129315	-0.607702221165851	0.285420411513064	-2.12914772963964	0.0332420399038006	0.218135926045624
MSTC	242.310838197125	0.445710889609135	0.207788447544296	2.14502247298478	0.0319510502279316	0.212577079131156
MER103C	276.021788786829	-0.662119863199207	0.30626462571128	-2.1619207953301	0.0306242817993201	0.206286879817225
LTR88a	7.24051993695686	-3.11849238487866	1.43941769814516	-2.16649579124751	0.0302733211254311	0.204766776429138
MLT1J-int	48.8534792961468	0.79488247638568	0.365396790788608	2.17539534124026	0.0296005033243422	0.201902605444065
HERV3-int	194.412709390459	0.520723660168983	0.239022973055447	2.17855067867551	0.0293650635425123	0.201053097441748
L1PB	46.0678290967859	-0.985782303077415	0.451601364723155	-2.18285944215808	0.0290461626033197	0.199321320211274
L1ME3D	479.20393682849	-0.531951022524064	0.24114997930267	-2.20589288069731	0.0273915008254712	0.191371063570633
PRIMAX-int	8.50560248706042	-3.22705869109081	1.459140728626	-2.21161580084846	0.0269932227109723	0.189464625532299
L1M4b	390.173237561649	-0.584196719605746	0.262531755709888	-2.2252421160483	0.0260649889427179	0.185168908953327
L1MA1	285.06642395853	-0.747025283350959	0.332264144373232	-2.24828738219742	0.0245578707738232	0.178307648029401
MLT2A1	119.0016382484	0.447062137711637	0.198096170080518	2.2567934429521	0.0240209846606648	0.175424584424313
L1MA8	334.841418272498	-0.764566150121347	0.33826084314319	-2.26028571033182	0.0238035242737193	0.174296403506676
MER66A	31.8659157748792	1.11439966989074	0.490476684827355	2.27207470683953	0.0230819984980363	0.170806788885469
MER72	58.0356714010537	0.705185020186672	0.308773393030028	2.28382702689054	0.0223816986274383	0.167868614414062
AluYd8	21.7097290888102	1.3566323600841	0.593944726108504	2.28410540652947	0.022365336921328	0.16783259866874
MER77B	91.9251946929349	0.598353273418564	0.261486520923346	2.28827578303345	0.0221214658737909	0.166685553845201
HERV1_LTRd	9.3233054514492	1.88019332816594	0.820811668386144	2.29065131574301	0.021983588462996	0.166116807702833
Charlie20a	21.6266384542516	-1.38202236463676	0.601120238323836	-2.2990780820995	0.021500505856394	0.164285051105989
LTR32	54.8518150637704	-0.881494638860144	0.383159532698475	-2.30059430507196	0.0214145732420994	0.164093919222005
LTR16B1	51.2904406979621	0.663885545793861	0.286080515076102	2.32062482695564	0.0203071010631798	0.158477196548524
LTR22B	9.63231066540396	-2.20925239717887	0.950130890492611	-2.3252084731541	0.020060815500248	0.157186487386399
L1PB3	146.655114526761	-0.64332285429962	0.268633722915053	-2.39479558753333	0.0166296333953818	0.139066076318392
MER44C	86.7419441264279	-0.642704609205212	0.267176238496022	-2.40554554111211	0.016148339103177	0.136354440729353
MLT1E2	663.397795119781	0.370135412247844	0.153442460243917	2.41220983852491	0.015856152840367	0.134521315393474
LTR16D2	7.52263626252097	1.78396413151057	0.735029580181906	2.42706440612781	0.0152215533613392	0.13082264776954
LTR21A	95.7511614220688	-1.10500734623087	0.454355449637861	-2.43203277766693	0.0150143485114311	0.129997031688595
HAL1-2a_MD	134.470574849833	1.00667842619247	0.408564426031151	2.46394047560988	0.0137418930702649	0.122247557097106
L1MA5	232.804838310879	-0.773574675264557	0.313783118492042	-2.46531642295529	0.0136892302292645	0.12201855656665
Cheshire	79.4624353728361	-1.26240681033586	0.511367544493937	-2.46868778421433	0.0135609479371488	0.121431040783738
Charlie6	230.603475000378	-0.826019561448798	0.332427573851403	-2.48481060664971	0.0129620375056136	0.117913567474548
L1M2	378.916082355847	-0.586232538603347	0.234586443531529	-2.49900433195559	0.0124542788611045	0.114792107652173
MLT1F2-int	15.9691375203983	-1.68555255920728	0.663972123875865	-2.53858934523945	0.0111300379936756	0.105647952264575
LTR12	229.507056293659	0.486133237415194	0.186403410372168	2.60796321507527	0.00910827418037034	0.092253078709561
LTR56	36.5104408765044	0.991105891337527	0.36417791615767	2.72148817202971	0.00649887107497821	0.0730468273957563
L1M4c	1079.33856391599	-1.19681745927062	0.439578318037917	-2.72264898007864	0.00647608266718947	0.0729263222087857
FLAM_C	1368.10607733865	1.48453791838903	0.544638326643989	2.72573163834542	0.00641591396338432	0.0723468000034028
MER41G	19.6961751822465	1.24101650916383	0.453660902899041	2.73555975671109	0.00622742782898939	0.0708301546672382
LTR40A1	26.6730248062455	-1.45236551608378	0.523578303063691	-2.77392227215173	0.00553849093960458	0.065076371182781
LTR39	714.239827148535	0.948637958609825	0.332727604733464	2.85109484489496	0.00435689714048489	0.0548253063058566
Arthur1C	53.4652023772034	1.2712198081032	0.443194745955072	2.86830974352767	0.0041267131013847	0.0527788949640613
MER112	78.8316702990385	-1.22041843959067	0.422799780815869	-2.88651625418455	0.0038953262620013	0.0509908051480748
Charlie11	47.2947965809322	-1.61306574883558	0.544279781421231	-2.96367016357566	0.00303993934685669	0.0431252741459403
L1PREC2	954.661854770854	0.668265417717289	0.224303650832021	2.97928908084402	0.00288918061417402	0.0417554792451449
LTR48	58.5525699169572	0.844143061188062	0.266677081402333	3.16541285343719	0.00154863043907952	0.0257584127160658
MER34C	36.413426325018	-1.56335118320855	0.490579382867711	-3.18674456735194	0.00143883784146345	0.0243567974469956
MLT1E3	154.818908418445	0.599205236111011	0.181653598404348	3.29861473361635	0.000971631641868282	0.018085915469273
MamRep137	156.015210232696	-0.655313772934846	0.198241629686129	-3.30563148604251	0.000947626303894044	0.0177722025008157
L1MC2	447.149627325427	-0.859471231712748	0.256208405534762	-3.35457858971818	0.000794859711639073	0.0157667467965169
MER39	188.297219841229	0.666729662120072	0.194522093626578	3.42752666131584	0.000609106488807132	0.0128259008618738
MER34C2	77.6411768575924	1.21913183004195	0.349417379363845	3.48904176507054	0.000484755402518567	0.0107580330770255
Tigger4b	243.709184336137	-1.43440668416283	0.406314408702756	-3.53028751488896	0.000415108299788613	0.00955065161823295
MER83	39.83368599236	1.08913314511185	0.308151818103703	3.53440441083273	0.000408695233615202	0.00945107727735154
LTR22A	55.2016654122778	0.90277639047757	0.24815043920781	3.63802052238785	0.000274741537606233	0.00690854934369072
MLT1H-int	49.2200221930565	1.13102066319221	0.297804677972221	3.79786063433734	0.000145950340724836	0.00418683493250203
MER66B	129.543039730187	0.987385931556595	0.248154189648607	3.97892106095311	6.92287198615293e-05	0.00227885478047842
Tigger4	146.302262129407	-1.07196768321852	0.25285672552409	-4.23942721316461	2.24090836859094e-05	0.000883210189620732
LTR16A	329.935701972967	0.802484793111071	0.187054461170857	4.29011309373732	1.78582153380937e-05	0.000727571784448628
LTR57	231.08931629507	2.33846751449894	0.544130509490063	4.29762248893277	1.72639863181203e-05	0.000709741659744947
MER21C	846.398713005043	0.836126896583855	0.190259446615575	4.39466692170758	1.1094272785537e-05	0.000491451803045711
MamGypLTR2c	16.7189378301013	2.20981798925887	0.497898271838047	4.43829214570496	9.06754904002082e-06	0.000412016701993929
LTR67B	284.751539829737	0.909231901843029	0.204015359123354	4.45668358377508	8.32373210754804e-06	0.000385133498712981
MER51C	44.1115224212693	1.67321398430638	0.358096675406272	4.67252029750924	2.97526103264251e-06	0.000150674532183823
AluSq10	115.695127200697	0.0529846117608345	0.337758375483188	0.15687134829754	0.875346240996253	1
AluYh9	9.24369061138671	0.0441346590019866	0.764211351730411	0.0577519018816615	0.953946250928149	1
AluYk4	97.6150428012154	-0.0629159669123853	0.406881333994977	-0.154629769556256	0.877113199550453	1
Charlie1	784.06518615265	0.00459352254914331	0.309216550344069	0.0148553579814277	0.988147575158489	1
Charlie13a	15.1139978555944	-0.0149018735282398	0.693259108182828	-0.0214953880192077	0.982850482441817	1
Charlie22a	41.406280020485	-0.0319743751041052	0.422544067337738	-0.075671101728067	0.939680767534506	1
Charlie25	15.6748474737176	0.0269708035373042	0.524775664996351	0.0513949204132622	0.959010832348871	1
CR1_Mam	165.704114242741	-0.00793448782334739	0.241406399899227	-0.0328677608657417	0.973780042000484	1
ERVL-int	69.7067007148448	-0.06297962652186	0.433890314342439	-0.14515103112478	0.884591627871272	1
Eulor2A	10.5322875178358	-0.0941662888766282	0.899991473426754	-0.104630201126335	0.916669249196889	1
Eulor2B	25.0186786080591	0.0279418828542111	0.599820124053812	0.046583770256605	0.962844967445865	1
HAL1b	758.844124085499	-0.00279383239159839	0.338554803949635	-0.00825223083236478	0.993415747157276	1
Helitron3Na_Mam	33.9702961827913	-0.0147526450779609	0.35539023533144	-0.041511115419934	0.9668884316695	1
Kanga11a	7.6322478959935	-0.135962485939138	0.693145359659532	-0.196152919505833	0.84449047692221	1
L1HS	793.40757420167	0.00150217158486788	0.274178175916797	0.00547881529901101	0.99562855973133	1
L1M	7.05290685292748	-0.0882692798388593	0.795406748863836	-0.110973762750874	0.911637152489791	1
L1M1	1151.71709677872	-0.0526525929779875	0.344143110151038	-0.152996214147304	0.878401260815315	1
L1M3	244.49814329814	0.00816871328934063	0.303819015221976	0.0268867742967714	0.978550042287461	1
L1M3b	22.0920693271344	0.0323746300347829	0.331447048172219	0.0976766280264508	0.922189074927299	1
L1M3f	78.0641047251533	-0.0230786562494474	0.267813497878369	-0.0861743580225701	0.931327814199605	1
L1MB5	1042.85144441212	0.0280704236869931	0.224608941198524	0.124974649438299	0.900543619786983	1
L1P2	375.899093128278	0.0242704250206214	0.163401543272733	0.148532410003691	0.881922610138386	1
L1PA14	538.211746447273	0.0742473180871167	0.524422731526927	0.141579137637561	0.887412446669347	1
L1PA15	629.474787298256	0.0211658638937091	0.241278028141962	0.0877239591880936	0.930096076353492	1
L1PA8	454.531189760826	0.00489628857122399	0.232753698577363	0.0210363513067723	0.983216657935843	1
L1PA8A	143.17636493644	0.0129952195999582	0.267226028171842	0.0486300667972415	0.961214108465662	1
L1PB1	7638.68105602061	-0.0504303731377366	0.363280140731649	-0.138819515529171	0.889592772139292	1
L2a	12517.2521634893	0.0123630835225583	0.119795092528202	0.103201919725116	0.917802716328906	1
L2d	143.184496774544	-0.045442311077204	0.328187206089236	-0.138464602623321	0.889873243117659	1
L2d2	72.6318294013664	-0.00577345793914908	0.35702300276659	-0.0161711091285723	0.987097884025184	1
L5	41.9326664906101	-0.0866228543523219	0.475947755440257	-0.182000762399215	0.855582127586222	1
LOR1-int	170.582689199845	0.0704070006880153	0.378950409312238	0.185794760891795	0.852605713203756	1
LTR10F	21.8285041446826	0.0543329663682596	0.429415263549494	0.126527794841641	0.899314148743824	1
LTR16A2	57.4977414482204	0.0132198648733524	0.306215696524533	0.0431717414338795	0.965564631148204	1
LTR16E2	91.008391544524	-0.0397167922871246	0.256971223848708	-0.154557353513279	0.877170292859226	1
LTR25-int	15516.9452015379	-0.0972034389674418	0.494988074084831	-0.196375314995535	0.844316415867715	1
LTR29	36.7669765761175	0.0818376341166186	0.438954560493718	0.186437598517193	0.852101609917406	1
LTR33A	292.380443799225	0.0472731579843415	0.24130869955629	0.195903247878198	0.844685895088506	1
LTR35	38.1659039124533	-0.0764915953185693	0.399142511949655	-0.191639810414926	0.848024356236981	1
LTR4	23.9085874232609	-0.0884487545683748	0.462924397881992	-0.191065225710834	0.848474491565282	1
LTR40b	79.6563355971161	-0.0520932437203201	0.320243202643523	-0.162667757786283	0.870780034370003	1
LTR41	224.017763517235	0.027654420804676	0.395651315991377	0.0698959404074842	0.944276484314239	1
LTR49-int	288.050483183187	0.0561556857900507	0.509389476836619	0.110241157981483	0.912218121827639	1
LTR57-int	16.9454899104142	0.0679183969702353	0.743624440715358	0.0913342720485338	0.927226986627354	1
LTR66	24.3607649458993	0.0108508818220024	0.410902626403739	0.0264074287306713	0.978932368947217	1
LTR72	30.7325959784249	0.0161612052532183	0.542189285364608	0.0298073121130572	0.976220727136389	1
LTR7B	249.181260215367	0.0545990009260952	0.342311344537671	0.159500997548992	0.873274172448765	1
LTR9B	74.9994078450488	0.0396804922135014	0.336053029858691	0.118078067113952	0.906005801770158	1
MamGypLTR1a	7.92476579170807	0.00300618882313574	0.791574648025087	0.00379773257094063	0.996969855099439	1
MamGypLTR3	12.9045210632828	0.0480768028937053	0.489273754719542	0.0982615609972041	0.921724600305027	1
MamRep488	8.98935771785927	0.101260890169829	0.823854372408243	0.122911152214716	0.902177454401241	1
MER106A	32.472996638034	-0.0520213989108348	0.394857755841815	-0.131747187794065	0.895184260331252	1
MER113	121.940179097982	-0.0120541054509978	0.256734672535384	-0.0469516070110727	0.962551796969289	1
MER21A	313.047051631149	-0.0405854328871541	0.206405273973566	-0.196629824935345	0.844117229301098	1
MER4-int	317.884434389549	0.0380530064305657	0.292691881486036	0.130010460957664	0.896558150291825	1
MER41E	29.9179962197078	-0.0118124303109918	0.384359405834189	-0.0307327728466923	0.975482654548093	1
MER46C	451.561645172175	0.0296907529980398	0.287514658406783	0.103266919198369	0.917751129873775	1
MER47B	26.0975451592902	-0.0250531334450516	0.430627399741739	-0.0581782149953225	0.953606673240411	1
MER4A	363.633451527998	-0.024867135725581	0.192429722592646	-0.129227103747492	0.897177950329986	1
MER4B-int	80.2803552498715	0.0560672629720051	0.309278401085525	0.181284120634408	0.856144569420752	1
MER51A	186.004956596102	0.0563791749357886	0.454107135030726	0.124153906835165	0.901193416804934	1
MER52C	199.238673944944	-0.10315885760549	0.54152787798237	-0.190495931603448	0.848920530927857	1
MER54A	163.658193792689	0.0117557946681791	0.253515600155433	0.046371089830257	0.963014478690221	1
MER57A-int	404.461705620944	0.0252609839334464	0.290379505210048	0.0869929987489085	0.930677077199435	1
MER57A1	38.5857610869257	0.011069516347598	0.385631565583381	0.0287049021281547	0.977099946647293	1
MER57D	11.5850952157461	-0.0585124662558272	0.631124519635937	-0.0927114451037017	0.926132804298044	1
MER58A	701.770446006041	-0.0172042780340076	0.238845637841047	-0.0720309493173878	0.942577277821593	1
MER61B	8.1115552306188	0.105901376306417	0.610441049512463	0.173483379584313	0.862271490971851	1
MER61F	7.69049719615732	-0.0321053828512468	0.828675456885628	-0.0387430116150742	0.969095280825152	1
MER63B	94.5375485585077	-0.0584953796363078	0.37384860537375	-0.156468096431249	0.875664064841939	1
MER76	70.9657573889452	0.0876152543577239	0.563291047038667	0.15554171297118	0.876394271874365	1
MER77	445.789776552142	-0.00725360579508613	0.155752199780341	-0.0465714500682237	0.962854786876683	1
MER8	137.995140867512	-0.0439378607979971	0.297302419406629	-0.147788440086329	0.882509732628455	1
MER84	30.8164398206588	0.0654348306448024	0.455323327397999	0.143710692396846	0.885728927538331	1
MER89-int	12.6166157843678	-0.0418110348750335	0.566387830795708	-0.0738205035519459	0.941153212061584	1
MIRb	6618.17431860905	0.0108700907900163	0.126073264069658	0.0862204280204115	0.931291191964075	1
MIRc	3047.93355216169	0.00414370133402197	0.138529456779229	0.0299120593580735	0.976137188176847	1
MLT1A	457.156015053852	0.0306520137746066	0.250490820840768	0.12236781240815	0.902607728882227	1
MLT1A1	303.277744891252	0.0383862215226972	0.320266097432559	0.119857274405326	0.904596210494194	1
MLT1F1	339.606579870275	-0.0273434516589851	0.180755964455888	-0.15127274909735	0.879760564951789	1
MLT1F2	347.898556074428	0.00199964386674406	0.148466627260278	0.0134686421025681	0.989253903310424	1
MLT1G1	226.337062928359	0.0122410153168281	0.237461268529222	0.0515495238134878	0.958887639983333	1
MLT1J1	125.634229986511	0.00339741793407255	0.330673644037436	0.0102742326016401	0.99180249265459	1
MLT1M	81.0243132328278	0.0209319669247466	0.297301748619317	0.07040647094057	0.943870140966339	1
MLT2B2	84.3273250032041	0.0457956509035822	0.296074756262633	0.154675972655228	0.877076773041951	1
MLT2B3	498.717971654668	0.0300293262760336	0.168863761989238	0.177831678758569	0.858855167808576	1
MLT2B4	198.328760652737	0.00804905639737897	0.195915083693639	0.0410844139492885	0.967228599979264	1
MSTA	1148.36072910597	0.00773598661557429	0.223340374379909	0.0346376540159959	0.972368675940797	1
ORSL	10.5378368600111	-0.103328335750579	0.561838858078123	-0.183910981351545	0.8540832898802	1
Plat_L3	150.262086078022	-0.0121865334842541	0.221951515978612	-0.0549062863144777	0.956213123681237	1
Ricksha_0	12.4120279528919	-0.00924458630632178	0.624064045792275	-0.0148135217349133	0.988180951980998	1
THE1A-int	1034.25187717234	-0.034315488591476	0.370654357993477	-0.0925808313093674	0.926236572732748	1
Tigger14a	50.1049252704441	0.00108203982333685	0.398782974774036	0.00271335511238907	0.99783505850434	1
Tigger16b	92.7752593284184	0.0482215071208933	0.425493635903532	0.113330736471523	0.909768350030454	1
Tigger2a	162.745552677021	-0.044401640065061	0.232604562699846	-0.190888947102715	0.848612599879984	1
Tigger9b	33.8718147592594	0.00773475176805437	0.473285072826809	0.0163426911435358	0.986960999474286	1
X7A_LINE	7.75925426952406	0.0997138117127366	0.695981217089798	0.143270837293115	0.886076286668719	1
X7B_LINE	19.9249852957162	-0.0771596402748553	0.585658586318437	-0.131748500026091	0.895183222368994	1

## Sheet: TEs diff
gene_ids	baseMean	log2FoldChange	lfcSE	stat	pvalue	padj
LTR57	231.08931629507	2.33846751449894	0.544130509490063	4.29762248893277	1.72639863181203e-05	0.000709741659744947
MamGypLTR2c	16.7189378301013	2.20981798925887	0.497898271838047	4.43829214570496	9.06754904002082e-06	0.000412016701993929
MamRep38	133.60152282555	2.09556511479304	0.259504666915425	8.07525020533061	6.73384241800718e-16	1.71950088786578e-13
FAM	630.381506566633	1.69682565848215	0.298925108481698	5.67642399496207	1.37539623679369e-08	1.15981087316603e-06
MER51C	44.1115224212693	1.67321398430638	0.358096675406272	4.67252029750924	2.97526103264251e-06	0.000150674532183823
MER57B1	49.8185461592976	1.52609304695519	0.313339754459571	4.87040991522861	1.11366966933269e-06	6.43020098885402e-05
ERV3-16A3_I-int	473.497665900352	1.46572568869131	0.189047025693163	7.75323326731566	8.95818416771829e-15	2.03014848700916e-12
MER34C2	77.6411768575924	1.21913183004195	0.349417379363845	3.48904176507054	0.000484755402518567	0.0107580330770255
LTR3A	101.456592627786	1.13310306655876	0.234136746912353	4.83949265333788	1.30171002984591e-06	7.3065024275871e-05
MLT1H-int	49.2200221930565	1.13102066319221	0.297804677972221	3.79786063433734	0.000145950340724836	0.00418683493250203
MER83	39.83368599236	1.08913314511185	0.308151818103703	3.53440441083273	0.000408695233615202	0.00945107727735154
MER66B	129.543039730187	0.987385931556595	0.248154189648607	3.97892106095311	6.92287198615293e-05	0.00227885478047842
LTR67B	284.751539829737	0.909231901843029	0.204015359123354	4.45668358377508	8.32373210754804e-06	0.000385133498712981
LTR22A	55.2016654122778	0.90277639047757	0.24815043920781	3.63802052238785	0.000274741537606233	0.00690854934369072
LTR48	58.5525699169572	0.844143061188062	0.266677081402333	3.16541285343719	0.00154863043907952	0.0257584127160658
MER21C	846.398713005043	0.836126896583855	0.190259446615575	4.39466692170758	1.1094272785537e-05	0.000491451803045711
MST-int	322.236377485683	0.818468722300243	0.162742439379427	5.02922732030593	4.92460282663687e-07	3.02654404226869e-05
LTR16A	329.935701972967	0.802484793111071	0.187054461170857	4.29011309373732	1.78582153380937e-05	0.000727571784448628
MLT1D	2371.0073981988	0.723542848521337	0.138955291326414	5.20701904630384	1.91898403107936e-07	1.29817837624884e-05
L1PREC2	954.661854770854	0.668265417717289	0.224303650832021	2.97928908084402	0.00288918061417402	0.0417554792451449
MER39	188.297219841229	0.666729662120072	0.194522093626578	3.42752666131584	0.000609106488807132	0.0128259008618738
MLT1E3	154.818908418445	0.599205236111011	0.181653598404348	3.29861473361635	0.000971631641868282	0.018085915469273
Charlie11	47.2947965809322	-1.61306574883558	0.544279781421231	-2.96367016357566	0.00303993934685669	0.0431252741459403
MER34C	36.413426325018	-1.56335118320855	0.490579382867711	-3.18674456735194	0.00143883784146345	0.0243567974469956
Tigger4b	243.709184336137	-1.43440668416283	0.406314408702756	-3.53028751488896	0.000415108299788613	0.00955065161823295
Tigger4	146.302262129407	-1.07196768321852	0.25285672552409	-4.23942721316461	2.24090836859094e-05	0.000883210189620732
L1MC2	447.149627325427	-0.859471231712748	0.256208405534762	-3.35457858971818	0.000794859711639073	0.0157667467965169
MamRep137	156.015210232696	-0.655313772934846	0.198241629686129	-3.30563148604251	0.000947626303894044	0.0177722025008157

## Sheet: up
gene_ids	baseMean	log2FoldChange	lfcSE	stat	pvalue	padj
LTR57	231.08931629507	2.33846751449894	0.544130509490063	4.29762248893277	1.72639863181203e-05	0.000709741659744947
MamGypLTR2c	16.7189378301013	2.20981798925887	0.497898271838047	4.43829214570496	9.06754904002082e-06	0.000412016701993929
MamRep38	133.60152282555	2.09556511479304	0.259504666915425	8.07525020533061	6.73384241800718e-16	1.71950088786578e-13
FAM	630.381506566633	1.69682565848215	0.298925108481698	5.67642399496207	1.37539623679369e-08	1.15981087316603e-06
MER51C	44.1115224212693	1.67321398430638	0.358096675406272	4.67252029750924	2.97526103264251e-06	0.000150674532183823
MER57B1	49.8185461592976	1.52609304695519	0.313339754459571	4.87040991522861	1.11366966933269e-06	6.43020098885402e-05
ERV3-16A3_I-int	473.497665900352	1.46572568869131	0.189047025693163	7.75323326731566	8.95818416771829e-15	2.03014848700916e-12
MER34C2	77.6411768575924	1.21913183004195	0.349417379363845	3.48904176507054	0.000484755402518567	0.0107580330770255
LTR3A	101.456592627786	1.13310306655876	0.234136746912353	4.83949265333788	1.30171002984591e-06	7.3065024275871e-05
MLT1H-int	49.2200221930565	1.13102066319221	0.297804677972221	3.79786063433734	0.000145950340724836	0.00418683493250203
MER83	39.83368599236	1.08913314511185	0.308151818103703	3.53440441083273	0.000408695233615202	0.00945107727735154
MER66B	129.543039730187	0.987385931556595	0.248154189648607	3.97892106095311	6.92287198615293e-05	0.00227885478047842
LTR67B	284.751539829737	0.909231901843029	0.204015359123354	4.45668358377508	8.32373210754804e-06	0.000385133498712981
LTR22A	55.2016654122778	0.90277639047757	0.24815043920781	3.63802052238785	0.000274741537606233	0.00690854934369072
LTR48	58.5525699169572	0.844143061188062	0.266677081402333	3.16541285343719	0.00154863043907952	0.0257584127160658
MER21C	846.398713005043	0.836126896583855	0.190259446615575	4.39466692170758	1.1094272785537e-05	0.000491451803045711
MST-int	322.236377485683	0.818468722300243	0.162742439379427	5.02922732030593	4.92460282663687e-07	3.02654404226869e-05
LTR16A	329.935701972967	0.802484793111071	0.187054461170857	4.29011309373732	1.78582153380937e-05	0.000727571784448628
MLT1D	2371.0073981988	0.723542848521337	0.138955291326414	5.20701904630384	1.91898403107936e-07	1.29817837624884e-05
L1PREC2	954.661854770854	0.668265417717289	0.224303650832021	2.97928908084402	0.00288918061417402	0.0417554792451449
MER39	188.297219841229	0.666729662120072	0.194522093626578	3.42752666131584	0.000609106488807132	0.0128259008618738
MLT1E3	154.818908418445	0.599205236111011	0.181653598404348	3.29861473361635	0.000971631641868282	0.018085915469273

## Sheet: down
gene_ids	baseMean	log2FoldChange	lfcSE	stat	pvalue	padj
Charlie11	47.2947965809322	-1.61306574883558	0.544279781421231	-2.96367016357566	0.00303993934685669	0.0431252741459403
MER34C	36.413426325018	-1.56335118320855	0.490579382867711	-3.18674456735194	0.00143883784146345	0.0243567974469956
Tigger4b	243.709184336137	-1.43440668416283	0.406314408702756	-3.53028751488896	0.000415108299788613	0.00955065161823295
Tigger4	146.302262129407	-1.07196768321852	0.25285672552409	-4.23942721316461	2.24090836859094e-05	0.000883210189620732
L1MC2	447.149627325427	-0.859471231712748	0.256208405534762	-3.35457858971818	0.000794859711639073	0.0157667467965169
MamRep137	156.015210232696	-0.655313772934846	0.198241629686129	-3.30563148604251	0.000947626303894044	0.0177722025008157
