# Supplementary material for: Genome-wide bioinformatic analyses predict key host and viral factors in SARS-CoV-2 pathogenesis
Source: Commun Biol. 2021 May 17;4:590. doi: 10.1038/s42003-021-02095-0 (PMC8128904; doi:10.1038/s42003-021-02095-0)
Supplement: Supplementary file 11 — Supplementary Data 9 [file 42003_2021_2095_MOESM11_ESM.zip › DETE/result_series8_hpiv.ods]

## Sheet: result_series8_hpiv
genes_ids	baseMean	log2FoldChange	lfcSE	stat	pvalue	padj
ALINE	2.93339359801955	0.418026792392373	1.10806955180551	0.3772568172379	0.70598276013439	NA
Alu	0.0301652649808642	0	8.4119877386995	0	1	NA
AluJb	15089.3939064946	-0.869263244604292	0.200661267164244	-4.33199319873121	1.47765507537824e-05	0.000102061762351681
AluJo	7220.09725919944	-0.869916776664222	0.19435345402064	-4.47595223376806	7.60714923746469e-06	5.7047971805679e-05
AluJr	7808.69859383194	-0.765476128636381	0.179508880519583	-4.26427999785154	2.00547831702924e-05	0.000132320961590274
AluJr4	1488.96835848173	-0.448136025738872	0.155049768783027	-2.890272131692	0.00384908466857515	0.0124500572461133
AluSc	5056.66866377992	-1.07157011047791	0.219788582140041	-4.87545849763546	1.08556018715932e-06	1.06515650612821e-05
AluSc5	626.127318214076	-1.18105631009722	0.236120701230928	-5.00191767998408	5.6762829258304e-07	6.17544124666406e-06
AluSc8	2703.8726018849	-1.00563947279941	0.247596867377504	-4.06160014644345	4.87375025164518e-05	0.000285238633644228
AluSg	5502.29637875261	-1.04134623479352	0.245733035564666	-4.23771363260389	2.25807524350214e-05	0.000146861136224467
AluSg4	778.954692555926	-1.11729217758187	0.241947822444454	-4.61790549009125	3.87632713579871e-06	3.18606334924904e-05
AluSg7	1516.75137219367	-1.07460114482227	0.258700327858036	-4.15384531484617	3.26934226710117e-05	0.000202795584348311
AluSp	7180.86539696933	-1.28301546737168	0.281093383780839	-4.56437447980636	5.00985833825251e-06	3.96762712691946e-05
AluSq	2918.58104062666	-1.07020214877748	0.237022171428331	-4.51519848260728	6.32574906839114e-06	4.84270967899607e-05
AluSq10	115.695127200697	-1.33079817919954	0.290574334430819	-4.57988893549846	4.65222908066518e-06	3.72676384285006e-05
AluSq2	7160.42031011693	-1.04404411676533	0.245734586992305	-4.24866572322613	2.15047529834094e-05	0.000140374967535968
AluSq4	114.674468913683	-0.977607888245746	0.293798685350815	-3.32747536660492	0.000876367368496963	0.00348803190420491
AluSx	15756.0759536296	-0.951090498330713	0.214510882586901	-4.43376339167975	9.26022519708008e-06	6.75394691901115e-05
AluSx1	17172.4124365046	-0.9949372766731	0.1869990048989	-5.32054850885975	1.03454858443873e-07	1.45448747748195e-06
AluSx3	3897.62568184818	-1.17998522907778	0.236156975895016	-4.99661390312834	5.83457190954984e-07	6.31365057785942e-06
AluSx4	640.570619661032	-0.695614373917853	0.231995651762323	-2.99839401572277	0.00271406536167194	0.00921550630283333
AluSz	14175.6964135546	-0.951995306495594	0.264523837749368	-3.5989017647536	0.000319563864982226	0.00145934646569528
AluSz6	5018.18462605573	-0.852755678363874	0.196935759153435	-4.33012106094699	1.49027390045562e-05	0.000102722632585824
AluY	11840.1479039335	-1.27994067313825	0.264427720867844	-4.84041789921845	1.29566376496048e-06	1.23999502811447e-05
AluYa5	237.31802101241	-2.59644355211199	0.485455592441649	-5.34846769207644	8.87020059312569e-08	1.28186453921973e-06
AluYa8	3.53794200583421	-1.95958690442787	0.954617249962978	-2.05274617078611	0.0400972016249123	0.0884950583819209
AluYb10	1.09497825042037	-2.35198313566662	2.23240679902696	-1.0535638651037	0.292082640264	NA
AluYb11	0	NA	NA	NA	NA	NA
AluYb8	324.065276350388	-1.88448413831857	0.365421444292709	-5.15701573553265	2.50916724111759e-07	3.07601369977541e-06
AluYb8a1	0.0697913752614316	0	8.41198773869951	0	1	NA
AluYb9	33.7389337813199	-2.26021451049234	0.512412787929894	-4.41092526129847	1.02929843699012e-05	7.41616131330651e-05
AluYc	178.391793709898	-1.52796830578698	0.318266853837942	-4.80090303894796	1.57951737352996e-06	1.47626214946795e-05
AluYc3	112.383743207869	-1.0831362713794	0.350958565418851	-3.08622264308246	0.00202716970041192	0.00717625888512739
AluYc5	0.793893955353856	0.445268255549217	1.88912395222992	0.235700921066414	0.81366475512129	NA
AluYd8	21.7097290888102	-2.14992125997973	0.603957617584397	-3.55972206887398	0.000371247488386447	0.00166230341486511
AluYe5	1.82407251825053	-3.99979653227769	1.72142857749274	-2.32353324707981	0.0201505237395988	NA
AluYe6	0.193171215208806	-0.476085187123701	8.4119877386995	-0.0565960391184906	0.954866989815038	NA
AluYf1	2.96930146180786	-1.66633213668801	1.29057401888417	-1.29115580532817	0.196649656403467	NA
AluYf4	73.0933236926777	-1.89819354675134	0.491858055563114	-3.85923037201892	0.000113744675776434	0.000593487521877918
AluYf5	13.4014775099015	-0.378590392270447	0.634159597660299	-0.596995446678152	0.550510420622722	0.704789744769342
AluYg6	41.9449712935549	-1.20682896004106	0.541894494007177	-2.22705521718233	0.0259435836787582	0.0614752780978128
AluYh3	12.5398345578445	-3.49069591035095	0.766849246548642	-4.5519975745709	5.31389483838868e-06	4.18010065226374e-05
AluYh7	0.624491614567715	-2.52033124469353	2.49086755864083	-1.01182868432747	0.311619972446517	NA
AluYh9	9.24369061138671	-2.1454857141582	0.732885687617032	-2.92744932860432	0.00341754744503259	0.011241405247801
AluYi6	0.307056259703258	-2.63788290485589	8.40085772308615	-0.314001616478613	0.753519811043258	NA
AluYi6_4d	0.0671250256870842	0	8.41198773869951	0	1	NA
AluYj4	6.08244341390865	-2.62221394467833	0.915530992827826	-2.86414546882681	0.00418135936885612	0.0133770393236738
AluYk11	9.39018364370916	0.249766410373978	0.708764831611181	0.352396731940273	0.724540752535098	0.853621228333718
AluYk12	6.33464942491577	-1.78082711077924	0.802688328188947	-2.2185785543901	0.0265154098820597	0.0624910959044799
AluYk2	8.70582787985071	-2.25452572402397	0.709623101111053	-3.17707487325888	0.00148768623122401	0.00550672864225332
AluYk3	13.6069064636973	-0.564959429259345	0.503655871979734	-1.12171714992351	0.261982722302791	0.401977438952175
AluYk4	97.6150428012154	-1.8395806168504	0.348207360147391	-5.28300325435895	1.27083133039151e-07	1.73594356780931e-06
AluYm1	6.6212514537833	-1.70835947944895	0.843051495456323	-2.02639991584886	0.042723819576839	0.0934043206266506
AmnL2-1	0.213324828375687	0	8.4119877386995	0	1	NA
AmnSINE1	49.0668016261869	0.311736719118645	0.683447339402854	0.456123977878116	0.648300828645056	0.789679346504043
AmnSINE2	0.950751009133379	-0.452193677870236	1.99588754165972	-0.226562703775487	0.820763796217891	NA
Arthur1	28.2085706943022	-0.151015826898903	0.423205788358425	-0.356837810476739	0.721213228531567	0.850845141881416
Arthur1A	45.6186159499579	0.799399036512247	0.374927991407814	2.1321401838006	0.0329953240580703	0.0753551162069229
Arthur1B	29.2506269255251	0.358325097125747	0.349693828159262	1.02468236002883	0.305513089029658	0.452612813497557
Arthur1C	53.4652023772034	0.84247609216783	0.378428283245862	2.22625033451974	0.0259974181487479	0.0615667376461323
Arthur2	0.550183264710048	-0.476097656198795	4.28766002830956	-0.111039040655119	0.911585388173219	NA
BLACKJACK	29.2042317411365	0.172311147539488	0.369772104982315	0.465992824276805	0.641220636868913	0.783796014439899
Chap1_Mam	0	NA	NA	NA	NA	NA
Chap1a_Mam	0.454495085264922	0.563764842970229	8.38564655394655	0.067229740645926	0.946398809066792	NA
Charlie1	784.06518615265	0.642378480899256	0.253817037044169	2.53087219195404	0.0113779299282916	0.0310632862623344
Charlie10	120.541452975073	0.218682236126886	0.341444427842035	0.640462161028606	0.521872181607193	0.677551808046406
Charlie10a	38.9061035876183	0.680113589636771	0.374447100950287	1.81631420809709	0.0693221869826972	0.138940093612245
Charlie10b	5.01436167472888	0.109790460888058	0.935586782904012	0.117349307294908	0.906583253342144	0.987529059539081
Charlie11	47.2947965809322	0.409059489436825	0.333782145251725	1.22552837308996	0.220376206513719	0.350626909765055
Charlie12	27.6391986476368	0.583225877908237	0.44444501119571	1.31225655191664	0.189433586533656	0.312138222717516
Charlie13a	15.1139978555944	0.860517705094471	0.650913280235224	1.32201589862094	0.186162856840429	0.307601880816814
Charlie13b	18.6369278404041	0.078044408457015	0.386865308874099	0.201735349918423	0.840123625481645	0.940646065484686
Charlie14a	96.1214085875922	0.914642826439699	0.410326974075914	2.22905849292394	0.0258100131523491	0.0612377798845459
Charlie15a	172.935064730145	-0.21801858401464	0.146868927348026	-1.48444322397762	0.13769137491438	0.241914848890792
Charlie15b	0.764935419142601	-1.0787530398047	2.08053097104228	-0.518498909566476	0.604110220690438	NA
Charlie16	0.339378005056043	-2.87719474526075	6.81835493880504	-0.42197784818826	0.673041186364532	NA
Charlie16a	47.0793804279618	0.153352391935031	0.330036868625455	0.464652305585482	0.642180468557882	0.78463695229966
Charlie17	8.90336847023291	-0.0290947065597045	0.703873405947876	-0.0413351411118082	0.967028718443903	1
Charlie17a	29.6185236275308	-0.413259436865529	0.436373669536016	-0.947031101360759	0.343622930971062	0.495271033345821
Charlie17b	0.279853794301592	-2.63794546395092	8.40085625924242	-0.314009117945414	0.753514113656895	NA
Charlie18a	210.178773846354	0.0724593125430494	0.291836613642268	0.248287257855417	0.803912157157416	0.914707709424622
Charlie19a	43.9486532117528	0.39661161189541	0.326546848274885	1.21456266992216	0.224532933846578	0.355978879581136
Charlie1a	449.001385808339	0.0850242461565437	0.217747939982315	0.390470955378265	0.696188328438333	0.830141816646381
Charlie1b	190.38353051943	0.527991514582297	0.259412073965858	2.0353390129859	0.0418167732453467	0.0917290195304821
Charlie1b_Mars	0.0470713646120365	0	8.4119877386995	0	1	NA
Charlie20a	21.6266384542516	0.227669200325818	0.441641122420246	0.515507249592529	0.606198604960662	0.753895378025255
Charlie21a	26.4705697003981	0.474193081657595	0.576830869021437	0.822066063250114	0.411039298858006	0.568082292709557
Charlie22a	41.406280020485	1.34742113220431	0.34012740877678	3.96151882334365	7.44745095819506e-05	0.000412334479880556
Charlie23a	11.2646717104535	0.180825787960317	0.471315777647204	0.383661647957119	0.701229241650854	0.834281512812685
Charlie24	28.5327822977891	0.253649489168017	0.42172270964878	0.601460351469482	0.547533412030495	0.702439876756378
Charlie25	15.6748474737176	-0.122929900849944	0.503983394011245	-0.243916570090801	0.807295435636162	0.917334407848067
Charlie26a	8.96746271104921	1.24839440726866	0.820110417232736	1.52222722823234	0.127952154892477	0.228399408489956
Charlie29a	0.82520850399952	0.340439875796379	1.81588068207985	0.187479210036229	0.851284922673118	NA
Charlie29b	10.1414038656639	0.964199895159379	0.53570579010296	1.79986834746375	0.0718814286662519	0.143118212609075
Charlie2a	79.153944113713	0.18694186222562	0.379876581314655	0.492112100142268	0.622640098751468	0.768101478602669
Charlie2b	99.2007211040056	0.322790293908297	0.321050879111369	1.00541787894101	0.314695674309202	0.462923890204515
Charlie3	70.1702008509322	0.160997435448174	0.257040127701959	0.626351367343128	0.53108450078281	0.686549524391981
Charlie30a	0.682384535046025	-0.476098090872317	4.06916361138772	-0.117001461808991	0.906858895083012	NA
Charlie30b	0	NA	NA	NA	NA	NA
Charlie31a	0.0376358455226381	-2.63791406586425	8.40085735922469	-0.314005339344043	0.753516983514205	NA
Charlie32a	0	NA	NA	NA	NA	NA
Charlie4	2.57306739664892	-1.73693842059922	1.24255684386179	-1.39787441450238	0.162150783066411	NA
Charlie4a	160.601730696391	0.219023332058963	0.250440530656818	0.874552259909934	0.381817573283856	0.537963625988824
Charlie4z	148.580637351419	0.21124455587419	0.209550996463706	1.00808184851928	0.313415170834318	0.461580697983622
Charlie5	47.2194381821441	0.175420291686714	0.413174749533148	0.424566825259587	0.671152481141491	0.809413417890493
Charlie6	230.603475000378	0.769690132417382	0.24475192794489	3.14477658615499	0.00166213710189862	0.00605375083282095
Charlie7	61.7655993674457	0.355056325442129	0.33219837924078	1.06880812077888	0.285156139345746	0.429477373132706
Charlie7a	16.8918707957537	0.428286007111202	0.497967995051523	0.860067336389538	0.389751925303062	0.545793175774435
Charlie8	502.661849181715	-0.283057742971597	0.229722824397475	-1.23217074191043	0.21788531018392	0.347649417283662
Charlie9	126.067027389758	0.784924953534474	0.357831710834554	2.19355895458183	0.0282671319297045	0.0660667360453286
Cheshire	79.4624353728361	0.190191184790377	0.382524164147102	0.497200445400458	0.619047707385097	0.765024518736305
Cheshire_Mars	8.20731402574012	0.619971924724248	0.724658534328193	0.855536636022653	0.392254131525179	0.54834695676745
CheshMITE	0	NA	NA	NA	NA	NA
CR1_Mam	165.704114242741	0.44932321305361	0.18614293285455	2.41386125254997	0.0157844718125065	0.0407896756239536
CR1-11_Crp	0	NA	NA	NA	NA	NA
CR1-13_AMi	0	NA	NA	NA	NA	NA
CR1-16_AMi	0.0261043728480118	-0.476085187123703	8.4119877386995	-0.0565960391184909	0.954866989815038	NA
CR1-3_Croc	1.03404080964583	0.721653040730304	1.65777867002469	0.435313262125369	0.663335059790833	NA
CR1-L3A_Croc	0.0392629186026564	0	8.41198773869951	0	1	NA
CR1-L3B_Croc	0	NA	NA	NA	NA	NA
DNA1_Mam	1.65486827096869	1.10658999097765	1.44424763355741	0.76620516126583	0.443554237831084	NA
ENSG00000000003.10	957.946071745777	0.18197233972906	0.180752347219712	1.00674952512714	0.314055156048953	0.462183589572916
ENSG00000000005.5	0	NA	NA	NA	NA	NA
ENSG00000000419.8	1142.22111364505	0.460394996115886	0.206951343462315	2.22465333354902	0.0261045193175567	0.0617552229241919
ENSG00000000457.9	267.198021090381	0.452184246331492	0.210803150841217	2.14505449528167	0.031948490128659	0.0733888966537008
ENSG00000000460.12	426.97797775298	-0.267268897979295	0.168115718948084	-1.58979124410033	0.11188186818489	0.205374285202556
ENSG00000000938.8	0	NA	NA	NA	NA	NA
ENSG00000000971.11	1526.76761686459	1.47538328923939	0.28027546193933	5.26404730200307	1.40918167819025e-07	1.8916742488025e-06
ENSG00000001036.9	1466.98850359979	-0.210039389681356	0.109240570927182	-1.92272328768187	0.0545148105987314	0.113967635291444
ENSG00000001084.6	2609.78429346014	0.0590220658369951	0.252857923118107	0.233419879073461	0.815435378197086	0.922668213145659
ENSG00000001167.10	740.156222676898	0.544021117889351	0.189504193966839	2.8707603061521	0.00409485894896045	0.0131477233143235
ENSG00000001460.13	399.211670087341	0.202637314429191	0.143444732136932	1.412650791775	0.157758426885254	0.269918148574085
ENSG00000001461.12	1173.62886815417	-0.534597189246036	0.157888948303654	-3.38590632840173	0.000709435952963983	0.00290606945614991
ENSG00000001497.12	1809.22880521115	-1.04085466364133	0.216705758708594	-4.80307800699	1.5624497888287e-06	1.46342944291637e-05
ENSG00000001561.6	135.580247223758	0.800590197916187	0.492431911046415	1.62578862164911	0.103994629702864	0.19369443199843
ENSG00000001617.7	1640.85555576285	0.376215307288204	0.259925204053553	1.44739833390951	0.147785392124883	0.255932477035747
ENSG00000001626.10	1905.63229783144	-0.145705827719428	0.561853705486772	-0.259330545116177	0.795380213732169	0.908421417718979
ENSG00000001629.5	1469.88576451024	1.00378632504922	0.311803484993445	3.21929155176158	0.00128507753620122	0.00486096638529736
ENSG00000001630.11	3140.48858115076	0.513549225362848	0.395038242001017	1.29999876154149	0.193601393637346	0.317246245085189
ENSG00000001631.10	710.383496865497	0.955437711354788	0.288693852133537	3.30951873167304	0.000934565123828137	0.00368697894877951
ENSG00000002016.12	235.949899293972	-0.0577292973866649	0.173433000653138	-0.332862241725968	0.739238272411702	0.865988102605452
ENSG00000002079.8	122.063864454487	1.58854263307818	0.548002137438254	2.89878911878728	0.0037460675568628	0.0121635813004338
ENSG00000002330.9	976.819107799297	-3.0464160420883	0.500746596125106	-6.08374787899144	1.17405175441912e-09	3.44257875102025e-08
ENSG00000002549.8	1723.6083917246	2.49417210001477	0.134855991763223	18.495078100749	2.26214110885454e-76	5.07800409135426e-73
ENSG00000002586.13	0	NA	NA	NA	NA	NA
ENSG00000002587.5	509.092043182961	-0.620481312819281	0.255300660925539	-2.43039446341366	0.015082397812625	0.0392667117278948
ENSG00000002726.15	12.97075216759	0	8.4119877386995	0	1	1
ENSG00000002745.8	0.885755353868952	0	8.41198773869951	0	1	NA
ENSG00000002746.10	189.367244495754	-0.46922716945701	0.188717768806761	-2.48639633895566	0.0129044158489847	0.0345308494565614
ENSG00000002822.11	632.168802280463	-1.58908755231118	0.331006023880907	-4.80078136850741	1.58047743025282e-06	1.47626214946795e-05
ENSG00000002834.13	12027.4255364032	-0.422216534790426	0.146010437491017	-2.89168734814867	0.003831790573738	0.0124040482232381
ENSG00000002919.10	500.456215093579	-0.746235219066555	0.277880628649408	-2.68545246458346	0.0072431677166257	0.0211862917878947
ENSG00000002933.3	3.34093049744789	0	8.41198773869951	0	1	1
ENSG00000003056.3	2887.2266711206	0.461176214770612	0.224446006822258	2.05473120818685	0.039904973867035	0.0881767676950354
ENSG00000003096.9	59.8564626676293	-0.615410089327051	0.372892287870382	-1.65036958216998	0.0988673685268349	0.186169954921022
ENSG00000003137.4	504.520692325135	0.0875958766737127	0.341609212703244	0.256421294907544	0.797625546442508	0.909935558601026
ENSG00000003147.13	336.945558183773	-0.0198878660751656	0.229630370179592	-0.0866081697277734	0.93098297180159	1
ENSG00000003249.9	1015.59064655897	-1.40388677584962	0.339738507314425	-4.13225685527114	3.59218675341966e-05	0.000219585322176513
ENSG00000003393.10	1030.42168813722	0.536751764859909	0.18472681087296	2.90565166108477	0.00366489194411285	0.0119403018782312
ENSG00000003400.10	317.353032324558	0.31618140286211	0.150867591622072	2.09575429330213	0.0361039928352857	0.0811694977253958
ENSG00000003402.15	4059.55098103763	0.732346964113002	0.0769017182792039	9.52315475519156	1.67999912766814e-21	3.17205816600742e-19
ENSG00000003436.10	1640.30086596966	0.727758505748576	0.255050015020966	2.85339526715476	0.00432547831449258	0.0137596659404336
ENSG00000003509.11	536.826487071986	-0.128612116038556	0.127749163359146	-1.0067550554283	0.314052497778159	0.462183589572916
ENSG00000003756.12	1517.65076472808	0.258933979962576	0.113915091412943	2.27304369202443	0.0230235471076334	0.0556659552675345
ENSG00000003987.9	28.3339655500964	1.76934523916974	0.919266720859217	1.92473544295824	0.0542624640160167	0.113555475503997
ENSG00000003989.12	297.523112468253	0.484639761581709	0.299075914660181	1.62045734151602	0.105134070782105	0.19538438340639
ENSG00000004059.6	2708.1518895471	-1.65282638430839	0.295456872141228	-5.59413755493337	2.21721122250148e-08	3.96409896709712e-07
ENSG00000004139.9	37.9895326574369	-0.0325191155448914	0.613577743026916	-0.0529991772264543	0.957732563272017	1
ENSG00000004142.7	1661.24151316005	0.0720373182756835	0.132604744238191	0.543248423648301	0.586958770165539	0.736313445119801
ENSG00000004399.8	1094.0856624819	-0.768013777202718	0.547401758773821	-1.40301664160354	0.160611876501131	0.273833493540006
ENSG00000004455.12	2980.72134639654	-0.223497296445273	0.165648912836479	-1.34922283894431	0.177265401019504	0.296072494774887
ENSG00000004468.8	376.729718771158	2.34656118279881	0.157535950013165	14.8954012249439	3.53058844475304e-50	2.97201993122274e-47
ENSG00000004478.5	4941.39854200414	-0.758114675151679	0.216274993539704	-3.50532746640681	0.000456045979026732	0.0019916768081014
ENSG00000004487.11	2265.10755687192	-0.202282735815779	0.1076041610445	-1.8798783787936	0.0601246552229039	0.123482607448239
ENSG00000004534.10	1200.66330759685	-0.0398013018314883	0.151580260424064	-0.262575758348346	0.792877586623186	0.906896103863909
ENSG00000004660.10	377.493639761784	-1.11553083601274	0.21901095607148	-5.09349329377227	3.51525490451237e-07	4.10987817337173e-06
ENSG00000004700.11	1643.6577638884	0.736094135958815	0.220474495374295	3.33868157724621	0.000841769955211926	0.00336824686178383
ENSG00000004766.11	458.916004158761	0.904783427465102	0.302590876329368	2.9901213098053	0.0027886667276211	0.00943709110521424
ENSG00000004776.7	8.65415812115425	-1.6919679528508	1.03012421632172	-1.64248925133741	0.100488651911654	0.18859008217103
ENSG00000004777.14	127.56784334149	-2.24940565484158	0.448794435548723	-5.01210682813241	5.38372993700294e-07	5.92415555104959e-06
ENSG00000004779.5	1307.55325077628	-0.639974593474991	0.197537282630621	-3.23976610871829	0.00119627782595942	0.0045799509035168
ENSG00000004799.7	768.617058243472	0.572687356337378	0.53609150017597	1.06826419771512	0.285401353443479	0.429750580876397
ENSG00000004809.9	0.21382310595773	0	8.4119877386995	0	1	NA
ENSG00000004838.9	11.4568920435953	-3.16985037727584	1.4563996999124	-2.17649754903582	0.0295180767487288	0.068564303389994
ENSG00000004846.12	2.29907923128935	0	8.4119877386995	0	1	NA
ENSG00000004848.6	42.0728169235993	-0.898590609568148	0.369838931225935	-2.4296809602751	0.0151121188150022	0.0393339521282516
ENSG00000004864.9	890.915864096042	0.18795093890979	0.183399817271562	1.02481530083255	0.305450345371419	0.452553045434055
ENSG00000004866.14	493.990276999067	0.32176645448679	0.152573537760284	2.10892700798702	0.034950882549681	0.0789746874120574
ENSG00000004897.7	2503.70585234427	0.949966663115092	0.25335473335061	3.74955166833398	0.000177150995930113	0.000877416418430027
ENSG00000004939.9	0	NA	NA	NA	NA	NA
ENSG00000004948.9	0.562439802362417	0	8.41198773869951	0	1	NA
ENSG00000004961.10	848.889814328271	0.0803883813215977	0.102963665117438	0.780745141792575	0.434952404691316	0.592898146682319
ENSG00000004975.7	861.573925323914	-0.859772549234911	0.202506803641679	-4.24564772034136	2.1796285304481e-05	0.000142186100098944
ENSG00000005001.5	556.746836014441	1.0005733037295	1.47086092670178	0.680263705130276	0.496337501531114	0.653433397892213
ENSG00000005007.8	1982.79616395215	-0.489775768926095	0.118112669559913	-4.14668274581377	3.37326958133432e-05	0.000208282901441618
ENSG00000005020.8	1006.11369769073	0.577206035024385	0.254834792190601	2.26502052589691	0.0235114199584696	0.0566556795587979
ENSG00000005022.5	8465.5949785052	-0.511803253786824	0.156595321363941	-3.26831765680501	0.00108188865012235	0.0042001146038474
ENSG00000005059.11	401.315515501305	0.293974362209126	0.195046507942859	1.50720136089414	0.131759051550033	0.233727993543359
ENSG00000005073.5	7.31382659161864	-0.172755826442626	1.01231279559459	-0.170654591342152	0.864495369803887	0.958186059669321
ENSG00000005075.11	1076.74474943821	-1.63687687724178	0.33027394020468	-4.95611877893655	7.19152620270418e-07	7.50854800378463e-06
ENSG00000005100.8	1098.69284819206	0.314282927217412	0.12371028922787	2.54047524404792	0.0110701930392473	0.0303708731629432
ENSG00000005102.8	0.710000757250229	0	8.4119877386995	0	1	NA
ENSG00000005108.11	302.84064712612	0.100462537160198	0.437538334877757	0.229608537474245	0.818395972165328	0.924723368325287
ENSG00000005156.7	842.077004724917	0.17149120193476	0.16227187183329	1.05681409844672	0.290596438675955	0.435398980315212
ENSG00000005175.5	1057.5435763441	1.11176124626515	0.272565517033544	4.07887710215495	4.5253750535518e-05	0.000267774900852469
ENSG00000005187.7	234.488132849121	-0.400397524510674	0.149602584854402	-2.67640779669918	0.00744160383642256	0.0216757096752083
ENSG00000005189.15	117.683766902809	-0.950437988397895	0.267426822368814	-3.55401144873615	0.000379402696956212	0.00169319034384943
ENSG00000005194.10	1264.64861594375	-0.59465018552318	0.189655226005195	-3.13542736495377	0.0017160391800231	0.00621123285237471
ENSG00000005206.12	618.979877121808	-1.72169324525983	0.291179333815507	-5.91282775016824	3.36283802220736e-09	8.08802578126848e-08
ENSG00000005238.15	930.010364580169	-0.701929395030071	0.202434671454473	-3.46743663023126	0.00052544761826205	0.002253558057655
ENSG00000005243.5	120.786648227388	-1.27053794928458	0.346743571852983	-3.66420044211599	0.000248112431234833	0.00117611812487971
ENSG00000005249.8	107.327348569564	0.669442332406694	0.298062540432649	2.24597942242247	0.024705325985674	0.0589838928017694
ENSG00000005302.13	728.188775488963	0.327840314261913	0.0948421545805684	3.45669407988209	0.000546845266330262	0.00233423091393837
ENSG00000005339.8	1534.56827599076	0.387150608219554	0.232541153194685	1.66486921949436	0.095938850345535	0.181416379027597
ENSG00000005379.11	1.37727009884498	0.0122304742835689	3.74516745216724	0.00326566820837115	0.997394378387151	NA
ENSG00000005381.6	0	NA	NA	NA	NA	NA
ENSG00000005421.4	21.0379039822352	-0.0358143148060271	0.566100250908295	-0.0632649689671817	0.949555510574529	1
ENSG00000005436.9	364.604856938877	0.566880541740133	0.219134530026751	2.58690650748164	0.00968418643778363	0.0271173593845108
ENSG00000005448.12	917.59417111309	-1.98269124012964	0.380558955955643	-5.20994502717928	1.88896592241089e-07	2.4118044688254e-06
ENSG00000005469.7	407.867138339808	0.0888707548112484	0.262056806450792	0.339127825050163	0.734513437800177	0.86185242094767
ENSG00000005471.11	1.19980786370268	0	8.41198773869951	0	1	NA
ENSG00000005483.15	1340.64521665161	0.844407708289093	0.316960760138784	2.6640764866899	0.00772000073145063	0.0223672988351494
ENSG00000005486.12	262.558648783139	-0.461375188606956	0.257139720735999	-1.79425872940355	0.0727718820955846	0.144581812871465
ENSG00000005513.9	18.3184026846187	-0.0874729254995012	0.619565787230947	-0.141184241128691	0.887724395128036	0.974658766087262
ENSG00000005700.10	2132.86990290294	1.08463879843515	0.27410304790442	3.95704756560519	7.58818253602481e-05	0.0004189780043053
ENSG00000005801.12	507.978304909075	0.561832378954631	0.141468021440691	3.97144438179743	7.1438180209025e-05	0.000397374877412701
ENSG00000005810.13	1054.9540448472	1.29602630307444	0.361956116061591	3.580617222818	0.000342783514581022	0.00154892761017231
ENSG00000005812.6	419.546722214849	0.879451910420595	0.260796215323798	3.37218049475408	0.000745755578391938	0.00302722522609048
ENSG00000005844.13	10.0756178469853	-2.8208467716402	1.19430247721819	-2.36191988666943	0.0181805705690073	0.0457925529492151
ENSG00000005882.7	411.623774053305	-1.45138262220196	0.295460886143881	-4.91226653092475	9.00295546238984e-07	9.08979056505057e-06
ENSG00000005884.13	18073.0408174489	0.564277523837435	0.144354164576948	3.90897987246255	9.26866850545541e-05	0.000496024285249536
ENSG00000005889.11	699.490287073925	0.281425812016603	0.217550510278739	1.29361136251082	0.195799695693758	0.320017899207264
ENSG00000005893.11	2996.36961104361	0.589862328738593	0.188162626783901	3.13485381672542	0.00171939769039511	0.00622192218145307
ENSG00000005955.8	1342.58216411701	0.439240929796253	0.153164096592972	2.86777997955696	0.00413362883906013	0.0132495166485058
ENSG00000005961.13	37.8669007565796	-1.88673788005965	0.938475925974314	-2.01042757500771	0.0443859544224462	0.0963292982271652
ENSG00000005981.8	42.5860222964316	0.00791380878656275	0.353709141768564	0.0223737750938336	0.982149799557692	1
ENSG00000006007.7	2429.36671579981	-0.183348405186186	0.120935522690759	-1.51608395206611	0.129498125638757	0.230587928105043
ENSG00000006015.13	672.477571936136	-2.70183116228651	0.409452464241558	-6.59864428289911	4.14934543819281e-11	2.10626195698013e-09
ENSG00000006016.6	67.8267623299899	-0.636796321322303	0.326229590282763	-1.95198823249096	0.0509396017288577	0.107909486602507
ENSG00000006025.7	377.20375906128	-1.43607169488471	0.237672550699995	-6.04222780735588	1.52000641765443e-09	4.20091513760225e-08
ENSG00000006042.7	563.920223337796	-0.587682636514033	0.150813631488751	-3.89674746714039	9.74931835216958e-05	0.000519013119022087
ENSG00000006047.8	17.770109306802	-1.78915739468358	0.861156371490225	-2.07762196729434	0.0377441912727218	0.0842033896071994
ENSG00000006059.3	0.557945781482553	0	8.4119877386995	0	1	NA
ENSG00000006062.9	1012.07804102682	-0.28774706197345	0.222492539977423	-1.29328858397971	0.195911267530535	0.320174351878289
ENSG00000006071.7	82.9062759447935	-0.684559541867868	0.24116729006419	-2.83852566276987	0.00453224747439023	0.0143149231342243
ENSG00000006074.4	0	NA	NA	NA	NA	NA
ENSG00000006075.11	25.762192203719	7.71379940313913	5.13987197669206	1.50077656371971	0.133413362339338	0.235999488603594
ENSG00000006114.11	1098.0183107283	0.459237471993614	0.14392016653267	3.19091815315102	0.00141821450177807	0.00528735699933978
ENSG00000006116.3	0	NA	NA	NA	NA	NA
ENSG00000006118.10	3818.95521401843	-0.973251403555526	0.298891637512628	-3.25620151722849	0.00112913580845682	0.0043584124452146
ENSG00000006125.12	4235.13260722666	0.69191022268551	0.358315429020508	1.93100873321843	0.0534819724247182	0.112318684257647
ENSG00000006128.7	3.22964860090549	0	8.4119877386995	0	1	1
ENSG00000006194.6	810.777287912408	-0.392128166600319	0.142787114842499	-2.74624336399579	0.00602820284601173	0.0182480944108443
ENSG00000006210.6	371.241698122462	1.00337684032219	0.562740605649633	1.78301837516041	0.0745833122063737	0.147465908837871
ENSG00000006282.15	2349.99548977059	-1.24329293019055	0.183559825404476	-6.77323007608519	1.25938429441165e-11	7.4833355588231e-10
ENSG00000006283.13	222.346097458871	-1.33973705531523	0.233368024715408	-5.74087669872099	9.41876537510378e-09	1.97803863693578e-07
ENSG00000006327.9	4939.16783215179	-0.799923319697944	0.419767684756811	-1.90563339853417	0.0566977857895619	0.117664649851723
ENSG00000006377.9	1.8905886723521	0	8.4119877386995	0	1	NA
ENSG00000006432.11	833.73695447348	-0.57929863720434	0.358979000715507	-1.61373962279046	0.10658391563851	0.197479351398094
ENSG00000006451.3	1712.71020034486	0.0940118267727573	0.154942940736114	0.606751274540932	0.544015988696158	0.699010909558675
ENSG00000006453.9	2397.35494431694	-0.37913399639674	0.172992454842031	-2.19162157530482	0.0284068427418185	0.0663242163310942
ENSG00000006459.6	303.060871539417	1.546781389825	0.263849893534064	5.86235366293717	4.56351742037031e-09	1.05609097873701e-07
ENSG00000006468.9	177.110149685006	0.412272696360527	0.287789028798739	1.43255181784169	0.151985959588388	0.26168163810842
ENSG00000006530.11	393.509894390456	0.921894573191154	0.341223199701095	2.70173474136201	0.00689787691082189	0.0203650164006042
ENSG00000006534.11	3469.97873376355	-1.69530688746437	0.233871894254716	-7.24886969794652	4.20263945874521e-13	3.4514603652451e-11
ENSG00000006555.6	151.968812354036	0	1.67326567698472	0	1	1
ENSG00000006576.12	426.480266883326	0.467847575772733	0.287919370156427	1.62492567109518	0.104178397532524	0.193929435672125
ENSG00000006606.4	13.8169073069383	-2.00915997371009	0.87018458547398	-2.30888940949893	0.0209497188195544	0.0514586224086878
ENSG00000006607.9	779.03775430537	-0.240879410205742	0.161187660127796	-1.49440354190118	0.135070176382741	0.238387592684591
ENSG00000006611.11	243.782186592642	-2.33881398399557	0.264347719833587	-8.84749066671695	8.95091188374174e-19	1.38655487095171e-16
ENSG00000006625.13	1178.35628745739	0.0393151617186287	0.16092005329771	0.244314868861581	0.806986968656369	0.917166838870647
ENSG00000006634.3	498.473893036883	0.621184472957625	0.232559208726282	2.67108095336164	0.00756074100698241	0.0219720440972477
ENSG00000006638.7	6.49422853805377	-3.16129648688874	1.65961418664626	-1.90483819210842	0.0568011076252152	0.117806465183474
ENSG00000006652.9	957.316651843193	1.28852328686113	0.168621520679467	7.64151148482693	2.14686372893609e-14	2.15786507043263e-12
ENSG00000006659.8	0	NA	NA	NA	NA	NA
ENSG00000006695.6	372.496118156775	0.115170770643498	0.144955690473475	0.794523969823542	0.426890460349774	0.584709692911625
ENSG00000006704.6	406.472020744101	-0.434771338896968	0.15266253942953	-2.8479241896645	0.00440054057801011	0.0139676545636352
ENSG00000006712.10	2304.84332635908	-0.858514528755333	0.279405362742226	-3.07264871486158	0.00212168085914198	0.00745008692977073
ENSG00000006715.11	1444.59379089611	0.437664719160045	0.1537079753702	2.84737807589974	0.00440809760277482	0.0139806586921287
ENSG00000006740.12	171.430688633545	-0.120395644043313	0.238398027772833	-0.505019463323901	0.613545165711816	0.760503894893909
ENSG00000006744.14	2520.89352354604	-0.395851448854591	0.15652795015174	-2.52895057062237	0.0114404137850765	0.0312159324580507
ENSG00000006747.10	63.556026459564	0.691247001600266	1.56561555157076	0.441517715448566	0.658838239282135	0.798475666303178
ENSG00000006756.11	788.3127065136	-0.621361427618721	0.143721025020884	-4.32338572264169	1.53652744920276e-05	0.000105335812881721
ENSG00000006757.7	395.241839545816	-0.711166352264401	0.196990550742875	-3.61015464743109	0.000306014499214054	0.00140637191256177
ENSG00000006788.8	0	NA	NA	NA	NA	NA
ENSG00000006831.9	2308.63122060532	0.236254708664643	0.0801707624453595	2.94689362379038	0.00320983603767714	0.0106623343421886
ENSG00000006837.7	58.3709865471606	0.0705501983558319	0.608949217748657	0.115855635083435	0.907766956917961	0.988285597381774
ENSG00000007001.8	0.77486394607036	1.88629157756717	4.6292723929617	0.407470422443723	0.683662513468636	NA
ENSG00000007038.6	12.6070213831749	0	2.33691808826529	0	1	1
ENSG00000007047.10	658.773085062192	-0.724722495582361	0.201409999351637	-3.59824486329045	0.00032037192248294	0.00146237549704538
ENSG00000007062.7	207.94915660198	1.86931725727087	3.03566235445693	0.615785630614142	0.538036012377052	0.693236068753418
ENSG00000007080.6	1278.42795071707	-2.18933491878224	0.378876675030595	-5.77848958003405	7.53742110965472e-09	1.62343836544088e-07
ENSG00000007129.13	0	NA	NA	NA	NA	NA
ENSG00000007168.8	3315.53895449073	0.092504957102453	0.10288881816593	0.899076874935713	0.368611714679526	0.523445734987733
ENSG00000007171.12	6.75509936054928	6.37931112734121	2.59922855899044	2.45430941625964	0.0141155465744209	0.0372015556510153
ENSG00000007174.13	3.14633914046027	0	3.55738215851864	0	1	1
ENSG00000007202.10	5261.43928665238	-0.161744005168372	0.125318863688223	-1.29065968528705	0.19682170985041	0.321428259971532
ENSG00000007216.10	0.428884785860225	-3.79090846697007	8.37694748903719	-0.452540555128367	0.650879612045693	NA
ENSG00000007237.14	17.1211435764591	-0.482326080091366	1.05776257154351	-0.455987093008542	0.648399259618518	0.789707095845567
ENSG00000007255.6	502.578766619458	-2.87726377606544	0.405440081755575	-7.09664363623536	1.27823091411587e-12	9.45937698090947e-11
ENSG00000007264.9	1.45387490461507	3.15201499895987	8.33854326178955	0.378005474098052	0.705426527433125	NA
ENSG00000007306.10	9.68370485148437	0	3.38130381332685	0	1	1
ENSG00000007312.8	0.188740030286817	0	8.41198773869951	0	1	NA
ENSG00000007314.7	2.323498945131	1.85890114575124	6.01583034437334	0.30900159069311	0.757320316800012	NA
ENSG00000007341.14	195.350605796041	0.466631312325591	0.189531863176488	2.46202039332602	0.0138156810937911	0.0365673005552025
ENSG00000007350.12	0	NA	NA	NA	NA	NA
ENSG00000007372.16	37.5630170047634	-0.110100127170229	0.343789694664043	-0.320254297551939	0.748775565328878	0.872636695031037
ENSG00000007376.3	770.000075422956	-2.41471552436113	0.443936413248752	-5.4393274628907	5.34820746249528e-08	8.34361663048587e-07
ENSG00000007384.11	804.566909057024	-0.846985037032479	0.197217328114699	-4.29467859203468	1.74946602020259e-05	0.000117579713925991
ENSG00000007392.12	956.597378486576	-0.597203103220724	0.188934133662121	-3.16090635209797	0.00157279055827511	0.0057762384382534
ENSG00000007402.7	30.8585617728219	-0.457785175682114	0.515430061594331	-0.88816157572589	0.374453844290107	0.530139524610584
ENSG00000007516.9	46.0424744789363	-2.45540342173032	0.898967067670865	-2.73136081401961	0.0063073376585386	0.0189363084956038
ENSG00000007520.3	1274.99152707217	-2.59446887860131	0.418006904894296	-6.20676081716254	5.40878214336797e-10	1.80617563045393e-08
ENSG00000007541.10	811.323091042596	-2.06533252981642	0.341103899823616	-6.05484877447721	1.40549638864999e-09	3.94926892070873e-08
ENSG00000007545.11	600.330362963567	0.153954328752057	0.243026093096966	0.633488885041782	0.526414436956382	0.681827854201165
ENSG00000007866.14	518.350436187508	-0.56653463329257	0.235443759474655	-2.40624187515812	0.0161175895343268	0.0414701555478864
ENSG00000007908.11	3.30985789494733	1.29047448718153	3.04454045644947	0.423865113845941	0.671664187664756	0.80978883949341
ENSG00000007923.11	1528.73435908411	-0.542206808506797	0.159719263674305	-3.39474898664979	0.000686915479160627	0.00282757812255137
ENSG00000007933.8	0.860242913015941	0	8.41198773869951	0	1	NA
ENSG00000007944.10	133.262901535205	-0.323684548149858	0.401372745629953	-0.806443764989166	0.419987020701668	0.57787902875678
ENSG00000007952.13	13.7107187857472	-0.147450357085211	0.990284007715403	-0.1488970395729	0.881634877253529	0.970586795245476
ENSG00000007968.6	150.301538369289	-1.4657105850741	0.32359915787456	-4.52940172867281	5.9150937967548e-06	4.57338844147865e-05
ENSG00000008018.8	3454.3752346365	-1.28465068322858	0.27242865536613	-4.71554903613967	2.41059826039226e-06	2.10282023552266e-05
ENSG00000008056.8	4.48290127585334	0	3.33986183200482	0	1	1
ENSG00000008083.9	736.960883023474	0.458622661341754	0.229526117269867	1.99812843434512	0.0457027377621934	0.0986571654033117
ENSG00000008086.6	141.620202771456	1.43120122317321	0.525016452281577	2.72601214105502	0.00641046403060947	0.0191697165201899
ENSG00000008118.5	3.76840646725603	4.32222646570428	2.82009800601359	1.53265115484907	0.125361830176766	0.224675624058136
ENSG00000008128.18	488.305676905681	0.0514463290988936	0.266487720101656	0.193053282452447	0.846917239517587	0.945370959167567
ENSG00000008130.11	967.94492463945	-0.538203561492315	0.124132542254984	-4.33571690159037	1.45285831155768e-05	0.000100555315068174
ENSG00000008196.8	0	NA	NA	NA	NA	NA
ENSG00000008197.4	0	NA	NA	NA	NA	NA
ENSG00000008226.15	9.28555360962155	-0.979063043427477	1.04389513150635	-0.937894060311093	0.348298855938297	0.500368469495941
ENSG00000008256.11	1428.20954746574	0.012765445094419	0.21462861473681	0.0594769020434331	0.952572262400724	1
ENSG00000008277.10	55.4763687492983	0.794504214629274	0.382344692873577	2.07797892696781	0.0377113001060381	0.0841612549545148
ENSG00000008282.3	2064.84206981348	0.574202577432197	0.253031732376681	2.26929078040456	0.0232506488292182	0.056121010549187
ENSG00000008283.11	861.944838813009	-0.216946607353	0.142169194189735	-1.52597479777137	0.127016141056422	0.227189650089677
ENSG00000008294.16	3248.50402571909	1.07045180140434	0.273197610014708	3.91823267175254	8.92005834233192e-05	0.000480181025020335
ENSG00000008300.10	520.732704583606	-0.401745839363161	0.273258207655783	-1.4702059374891	0.141505987114132	0.247347764117219
ENSG00000008311.10	87.5723434927622	0.691233528597814	1.52510239973039	0.45323745390474	0.650377765403845	0.791229147371272
ENSG00000008323.11	143.743252804086	-0.579413475902174	0.420540574065989	-1.37778257707723	0.168270426857931	0.283983579802087
ENSG00000008324.6	208.296566935421	-0.500049958813779	0.275101442295452	-1.81769297405841	0.0691110722058203	0.138647270536669
ENSG00000008382.11	159.933246440295	-2.35744382939035	0.377003143294602	-6.25311451991839	4.02346877302318e-10	1.42607262493662e-08
ENSG00000008394.8	8163.16846736365	0.403601318995481	0.154167227195729	2.61794498309989	0.00884610663423484	0.025111408224174
ENSG00000008405.7	385.828046814967	0.685329446791359	0.457588711689343	1.49769745031785	0.13421187459559	0.237100603572464
ENSG00000008438.4	1.36387848754117	0	4.39191559334663	0	1	NA
ENSG00000008441.12	418.242306031963	0.427409947501583	0.271463184586931	1.57446744814383	0.115379421360865	0.210228215165365
ENSG00000008513.10	1539.68604401857	0.365680760460736	0.17987820583139	2.03293533405325	0.0420590566449287	0.0921704221062474
ENSG00000008516.12	35.6830269329101	-0.483977148996148	0.668016508922364	-0.724498784883168	0.468759572893476	0.626497267850487
ENSG00000008517.12	878.013027862184	-0.961376432459099	0.403053996574305	-2.38522987150647	0.0170684523515035	0.0435396392496748
ENSG00000008710.13	1186.47658150776	-0.998581749393479	0.29264678082067	-3.41224238514825	0.000644307948604336	0.00268114386934159
ENSG00000008735.10	111.240786352904	-0.184609487646813	0.390108562256565	-0.473225931209885	0.636051999255023	0.779222517794508
ENSG00000008838.13	2242.99646912152	-0.286205994378838	0.178144526107763	-1.60659437947426	0.10814337627307	0.19981897117659
ENSG00000008853.12	1234.66117122556	-1.20354971052303	0.174128058921801	-6.91186542809583	4.78321511840283e-12	3.11726758184169e-10
ENSG00000008869.7	787.08200116161	0.639148528049204	0.282541703362484	2.26213872303734	0.0236888337991333	0.0569812488681856
ENSG00000008952.12	3300.76042886819	0.0637433713676934	0.189950181305561	0.335579418401046	0.737188046584714	0.864287958748316
ENSG00000008988.5	17160.7246966171	-1.35988089018583	0.337254888456904	-4.03220512653771	5.52559241441252e-05	0.000317230871123547
ENSG00000009307.11	8895.72515593201	0.330197616216597	0.0977049644500099	3.37953775507016	0.000726078339486264	0.00296462423052566
ENSG00000009335.13	2913.77817556254	0.346026365566542	0.163747603908744	2.11316903152599	0.0345863028974311	0.0783085372001344
ENSG00000009413.11	392.883893523054	1.28427921520597	0.387170534358862	3.31708924423365	0.000909605564950489	0.0036011681812061
ENSG00000009694.9	1.57917276671353	2.82542928608624	2.48274806716336	1.13802496655023	0.255110057307963	NA
ENSG00000009709.7	69.8419036947086	-0.346217009273644	0.420885002645689	-0.82259288664913	0.410739545155122	0.567706850295472
ENSG00000009724.12	22.7881619948564	-0.168031008328688	0.694883448862635	-0.241811786715766	0.808926005431124	0.918370883476143
ENSG00000009765.10	9.19823332626699	2.13465887033486	2.51919495691195	0.847357551458243	0.396795857165882	0.553203140040184
ENSG00000009780.11	167.37771327525	0.216979346101197	0.185397121548083	1.17034905552686	0.241860528126141	0.377527891669648
ENSG00000009790.10	101.061375511599	-0.697440499106643	0.340110187523279	-2.0506310151586	0.0403028936190649	0.088842265115763
ENSG00000009830.7	899.243672059655	-0.477618945932336	0.157851493430082	-3.02574866764812	0.00248018368986234	0.00854196233997425
ENSG00000009844.11	1022.27753936121	0.639553700195116	0.222688743063428	2.87196241443131	0.00407931481630154	0.0131079702194188
ENSG00000009950.11	53.478069224797	-1.28623082599543	0.598949296569342	-2.14747864863135	0.0317551952213685	0.0730148484848937
ENSG00000009954.6	996.598393951217	0.746059213402896	0.514312743133144	1.45059445515189	0.146892820215163	0.254692383007804
ENSG00000010017.9	650.838922743798	0.805322895605548	0.230995608154824	3.48631258420197	0.000489728400480242	0.00211455073197314
ENSG00000010030.9	55.5464315627768	6.81244645188852	1.84074656467309	3.70091493453276	0.000214823488970214	0.00103978891894232
ENSG00000010072.11	354.055063930208	0.386733604230702	0.205208287504878	1.8845905734753	0.0594851359685562	0.122455492355078
ENSG00000010165.15	1145.24702220594	-0.564710315141699	0.137543496193306	-4.10568533424543	4.0311792453018e-05	0.000242170426086328
ENSG00000010219.9	440.538914135252	-0.627244151937824	0.24711976535617	-2.5382192761222	0.0111418150145315	0.0305217747442143
ENSG00000010244.12	4045.59465338716	0.691356026143834	0.168588271784048	4.10085481527103	4.11626764958148e-05	0.000246548933662895
ENSG00000010256.6	3274.40438445349	-1.45916345696582	0.27867059142315	-5.23615875472896	1.63952943975818e-07	2.1439102441058e-06
ENSG00000010270.9	1228.3915985323	0.5130880732891	0.165983057270487	3.09120751073386	0.00199344268336102	0.00707670401193863
ENSG00000010278.7	5388.42306396824	0.551841844736384	0.15530375414319	3.55330653647679	0.000380420896699644	0.00169698462707505
ENSG00000010282.10	0.334126150096336	0	8.4119877386995	0	1	NA
ENSG00000010292.8	3549.29857294272	-0.448752338251354	0.191427389219722	-2.34424311004039	0.0190657394460729	0.0476655282797934
ENSG00000010295.15	21.1913570292975	1.32486536202511	0.871494608848088	1.52022209727296	0.128455165512995	0.228979833555271
ENSG00000010310.4	94.3462231857782	0.16914011014884	0.380598821500941	0.444405238780861	0.656749626532841	0.796608591789325
ENSG00000010318.15	57.8796662309634	0.18555028616748	0.347902621964747	0.533339717647434	0.593798438581726	0.742725969209176
ENSG00000010319.2	6.871890376514	-1.43076886623114	1.30329250963592	-1.09781100992504	0.272287022823686	0.414014805607506
ENSG00000010322.11	1062.68096108474	-0.918204481215997	0.164051680618049	-5.59704403976082	2.18037335727866e-08	3.90477880968043e-07
ENSG00000010327.6	1.33364165567825	0	8.41198773869951	0	1	NA
ENSG00000010361.9	237.875233006477	-1.92801032711641	0.395669920059337	-4.87277457641278	1.10041759960619e-06	1.07659742202634e-05
ENSG00000010379.11	3.60227963930915	0	2.73821784136737	0	1	1
ENSG00000010404.13	985.763620245189	0.249478472844883	0.198409319724004	1.2573929147679	0.20861139357338	0.33576927855027
ENSG00000010438.12	281.542747511142	-1.1600481796814	0.448853631386627	-2.58446874117451	0.0097529144773505	0.0272754888131108
ENSG00000010539.7	213.317217106452	0.462348640621309	0.19762916864558	2.33947571499664	0.0193108269883848	0.0481471847027444
ENSG00000010610.5	0	NA	NA	NA	NA	NA
ENSG00000010626.10	195.583200044993	-1.37369986563272	0.336046406036874	-4.08782787423112	4.3543102494505e-05	0.000259501937733211
ENSG00000010671.11	0.10975286089068	0	8.41198773869951	0	1	NA
ENSG00000010704.14	604.654063288034	-0.388687588885952	0.161354881810955	-2.40889884782874	0.0160007320399884	0.0412278087427512
ENSG00000010803.12	464.119700042377	-0.122429075310993	0.120929563204492	-1.01239988028374	0.311346895579666	0.45940266808326
ENSG00000010810.13	284.288324568938	1.61557692368711	0.242417420828374	6.66444234150523	2.65672175984043e-11	1.45167023031918e-09
ENSG00000010818.4	808.034121175877	1.16520540773325	0.250108658799314	4.6587967538869	3.18063043200808e-06	2.67075131412549e-05
ENSG00000010932.11	0.0437535196266813	0	8.41198773869951	0	1	NA
ENSG00000011007.8	1342.4601079977	0.121963497119878	0.0949186639907365	1.28492639900389	0.198818004881449	0.323955169983056
ENSG00000011009.6	1451.53424932029	-1.6029895104431	0.334102775764293	-4.79789342299269	1.60343051864325e-06	1.49281598009906e-05
ENSG00000011021.17	525.627431437665	0.0549446829020746	0.174732207205533	0.314450803207932	0.753178676053342	0.875919225898323
ENSG00000011028.9	1953.46900957246	-1.17094648255934	0.221034070436529	-5.29758367226729	1.1734513880723e-07	1.6215621335995e-06
ENSG00000011052.17	2633.47979610506	-1.17364647725434	0.649687401834672	-1.80647873722046	0.07084359248423	0.141428171833883
ENSG00000011083.4	0.807008505011911	0	8.41198773869951	0	1	NA
ENSG00000011105.7	496.220350878672	-0.50976572342874	0.174071295032679	-2.92848814236166	0.00340614824417112	0.0112112109770266
ENSG00000011114.10	866.639788531802	0.155815712314353	0.218792391277232	0.712162390130464	0.476364223470226	0.633806170626656
ENSG00000011132.7	274.504848426075	-0.892894143437391	0.218601111022453	-4.08458190931006	4.41562487823539e-05	0.000262765447466832
ENSG00000011143.12	280.397350656272	-0.378310902534312	0.153698624707389	-2.4613811818716	0.0138403232505071	0.0366085428947362
ENSG00000011198.3	312.082044119272	-0.073689494503749	0.158719319789894	-0.464275518577677	0.642450361492434	0.784871781655176
ENSG00000011201.6	25.2860657380147	0	2.49014901343055	0	1	1
ENSG00000011243.13	1327.93736362689	-1.01486607143007	0.280425177981476	-3.61902621845571	0.000295713680379348	0.00136649210537602
ENSG00000011258.11	382.510772899437	0.673364884431862	0.284760933222646	2.36466736083274	0.0180462715235459	0.0455280748739007
ENSG00000011260.9	1274.78576788437	0.155753746954834	0.158569323534951	0.982243875944293	0.325979716760788	0.475472400383958
ENSG00000011275.14	1127.31779717792	-0.0702161925976435	0.119717353506034	-0.586516411708886	0.557528536060449	0.710781158202136
ENSG00000011295.11	1117.09955864681	0.2638646405617	0.109190710424632	2.41654843654332	0.0156684414430348	0.0405372933632906
ENSG00000011304.12	6539.74045526719	-0.39058644484422	0.118644722825865	-3.29206757402505	0.000994537121812573	0.00389543107250473
ENSG00000011332.15	49.0305451898434	-1.42584391990015	0.580538822849708	-2.45606988504414	0.0140465838182172	0.0370646691902987
ENSG00000011347.5	80.3471452550984	-0.216195244878659	0.368477094276702	-0.58672641593377	0.557387463558903	0.710691001974158
ENSG00000011376.5	656.191361036263	0.394001252438425	0.143565645884708	2.7443978676823	0.00606220148377478	0.0183264651593892
ENSG00000011405.9	1271.48879540386	1.00321877877294	0.38324247648074	2.61771291111923	0.00885212455641735	0.0251249610021494
ENSG00000011422.7	2054.30941925312	1.98738245260965	0.204944546180406	9.69717169668044	3.09971932442878e-22	6.13957152072889e-20
ENSG00000011426.6	3237.58575763465	0.566654143479841	0.416068867496078	1.36192392112871	0.173221896044235	0.290882051847866
ENSG00000011451.13	982.20203286707	-0.818768950792358	0.157946183625527	-5.18384763720262	2.17354517358452e-07	2.72576866182049e-06
ENSG00000011454.12	1152.97735347294	0.600601493993345	0.196704338292987	3.05332103605545	0.00226323671976149	0.00788211885008472
ENSG00000011465.12	1.73331275412043	0	8.41198773869951	0	1	NA
ENSG00000011478.7	371.327484319011	-1.70488089395052	0.284072149723847	-6.00157704867538	1.95410175399671e-09	5.11382354093207e-08
ENSG00000011485.10	1864.76493733745	-0.570202091979922	0.115791719237985	-4.92437711204541	8.46294917534836e-07	8.61344897680418e-06
ENSG00000011523.9	446.583382391811	-0.0983387283123976	0.14064385467083	-0.699203875935814	0.484424628697858	0.641801480332011
ENSG00000011566.10	778.047190253508	1.1618200285227	0.332794011201388	3.4911085819379	0.00048102071841929	0.00208229303068886
ENSG00000011590.9	16.3827648240102	1.25506836146527	0.954302297501812	1.3151685422437	0.188453264951209	0.310725643663534
ENSG00000011600.7	0	NA	NA	NA	NA	NA
ENSG00000011638.6	552.207405630075	-0.599090510860365	0.192580962519506	-3.11085012257992	0.00186549597212	0.00667055134951156
ENSG00000011677.8	4.79741610326468	0	8.3574016029161	0	1	1
ENSG00000012048.15	1084.71056634247	0.447128944907677	0.271631055170269	1.6460891948728	0.0997453966936235	0.187508723308949
ENSG00000012061.11	2838.06079542344	-0.980066255163389	0.286345117495618	-3.4226749306399	0.000620081842680293	0.00259315120423721
ENSG00000012124.10	67.2946331009169	-1.02770727526939	0.474645419057192	-2.16521056352079	0.0303715637430565	0.0702567278990672
ENSG00000012171.13	303.538556413309	-1.08665707329772	0.243526427300323	-4.46217310106401	8.11326430699432e-06	6.03284058867156e-05
ENSG00000012174.7	862.791662913823	0.602847295932625	0.276534453464046	2.18000790997642	0.0292568752235419	0.0680258545449668
ENSG00000012211.8	169.562184108534	-0.675356565247395	0.220100754860672	-3.06839731501561	0.0021521027603995	0.0075431873817403
ENSG00000012223.8	0	NA	NA	NA	NA	NA
ENSG00000012232.4	1541.5745972605	-0.669255461039448	0.163606921389793	-4.09063049016703	4.30202078797807e-05	0.000256761376601244
ENSG00000012504.9	27.0304616709849	0.0161169933054689	0.650757399714102	0.0247665156209511	0.980241199524954	1
ENSG00000012660.9	3039.23866161173	0.725452781793348	0.254639725028429	2.84893797192232	0.00438654316445929	0.013931981064545
ENSG00000012779.6	80.1571600366549	-1.8698984373215	1.30455214491404	-1.43336427341102	0.151753762733373	0.261437816023052
ENSG00000012817.11	159.423207839881	0.133980548427394	0.199737068540866	0.670784593997288	0.502357763188914	0.659488089569426
ENSG00000012822.11	1169.54390234684	-0.125833599143749	0.159121133430639	-0.790803813615368	0.429058484166852	0.586645137765492
ENSG00000012963.9	717.200723310879	0.0362197679314242	0.169276034965211	0.213968669214565	0.830571489703572	0.933364990904509
ENSG00000012983.7	1141.28988991832	1.37741177230611	0.312215391003544	4.41173565428257	1.02545264165741e-05	7.3943353581533e-05
ENSG00000013016.10	459.415322878216	0.213476094096338	0.160011670584751	1.33412827524521	0.182161820656801	0.302422510166311
ENSG00000013275.3	5250.93725542327	-1.38836834094881	0.292999153799259	-4.7384721865102	2.15335577707569e-06	1.90808099843246e-05
ENSG00000013288.4	946.086918136015	-0.470390257713781	0.122322146108238	-3.84550363674582	0.000120305080054461	0.000623530921585499
ENSG00000013293.5	0	NA	NA	NA	NA	NA
ENSG00000013297.6	13.3333352665922	-1.21123644683997	1.46618845164107	-0.826112390589536	0.408740339559977	0.566105510394887
ENSG00000013306.11	3716.83833122218	-1.73369538211846	0.317972828700413	-5.45233814223763	4.97118130870377e-08	7.84018547851227e-07
ENSG00000013364.14	6365.3687902691	-1.35424519908931	0.266464429328615	-5.08227384233413	3.72943221517394e-07	4.3297889129565e-06
ENSG00000013374.11	1909.97711569086	0.792713128872632	0.142979148410839	5.54425689118551	2.95205166618488e-08	5.05854960236922e-07
ENSG00000013375.11	955.070553334099	0.811693375637027	0.187810025230064	4.32188523824921	1.54701653225811e-05	0.000105982960329639
ENSG00000013392.6	148.04244900093	0.475577853421932	0.23065837073295	2.06182785350783	0.0392241282454461	0.086903549438319
ENSG00000013441.11	1273.48216195156	0.938857261517162	0.239765734986193	3.9157274143915	9.01320386242523e-05	0.000484678620262382
ENSG00000013503.5	310.652681005365	0.495914224345939	0.187492447814968	2.64498239862624	0.00816951664514198	0.0234730450701267
ENSG00000013523.5	464.084857245065	-0.390790698455171	0.185878684239567	-2.10239651767442	0.035518555990357	0.0800604023957583
ENSG00000013561.13	966.147067246749	0.630814063561615	0.174430917910604	3.61641199345697	0.000298714811595496	0.00137658196593609
ENSG00000013563.9	306.137864199936	-0.640740138269982	0.284677629646036	-2.25075689672796	0.0244009389268946	0.0583675312739819
ENSG00000013573.12	930.851365807991	-0.844862880458007	0.24166809375956	-3.49596368852306	0.000472352973785723	0.00205224669449311
ENSG00000013583.4	647.930682188619	-0.989429258539856	0.252366354749206	-3.92060684762484	8.83262626479507e-05	0.000476235784434627
ENSG00000013588.5	12977.82353966	0.321848683341241	0.206025648629417	1.56217774574348	0.118246121690698	0.214368843908575
ENSG00000013619.9	40.271092557157	0.505462700640359	0.462132348747301	1.09376178060357	0.274059470473794	0.415833532255505
ENSG00000013725.10	3.09223569764137	-4.03370774329499	3.10777053463885	-1.29794259207228	0.194307062721774	0.318196124517143
ENSG00000013810.14	1847.63173724956	-1.98252001343033	0.37186413019789	-5.33130208706958	9.75110536107754e-08	1.38929183081699e-06
ENSG00000014123.9	651.469986144728	0.850336508202419	0.309781536500636	2.74495542183701	0.00605191178344518	0.0183034092456501
ENSG00000014138.4	809.634766309855	-0.88943044681405	0.263500967448013	-3.37543522298274	0.000736990394017581	0.00299706459950426
ENSG00000014164.6	588.765991950487	-1.33826206032151	0.308449449374444	-4.33867547189856	1.43344009982474e-05	9.94156894499113e-05
ENSG00000014216.11	6890.4887791904	-0.854822850782644	0.179188331616884	-4.77052742814921	1.83744162608195e-06	1.66689866060771e-05
ENSG00000014257.11	24.7762280775931	0	2.10024371121135	0	1	1
ENSG00000014641.13	3557.3115055086	-0.18008184310584	0.122085334166457	-1.47504894290012	0.140199385627339	0.245504324219346
ENSG00000014824.9	948.202621740463	0.608066893309409	0.249981267424996	2.43244983743373	0.0149970686917004	0.039074771573178
ENSG00000014914.15	276.021273677256	0.0701517270876245	0.30680045443607	0.228655877373358	0.819136390989782	0.925239482786689
ENSG00000014919.8	934.427207297872	-0.391027490175539	0.106067443624671	-3.68659295268042	0.000227276450100497	0.00109169427517364
ENSG00000015133.14	430.617497730019	0.0695865094793911	0.216073509963791	0.322050164738159	0.747414691293453	0.871775244397068
ENSG00000015153.10	234.880235013631	0.505590158240897	0.215839400773842	2.34243681379869	0.0191582776821248	0.0478199510763488
ENSG00000015171.14	1493.12403528707	0.652214578265135	0.238790624654536	2.73132405934576	0.00630804119068522	0.0189363084956038
ENSG00000015285.6	5.78702965753916	-5.53784185043242	2.05482123182265	-2.69504799963562	0.00703784918387894	0.0206875697747572
ENSG00000015413.5	7.73412483204145	-5.18845579573162	2.63759991030794	-1.9671125159865	0.0491702406494365	0.104827130350387
ENSG00000015475.14	1234.85967464908	-1.01072983296575	0.208817715543304	-4.84024945075192	1.29676252112081e-06	1.24045895900585e-05
ENSG00000015479.13	6524.76803331729	0.732227247592576	0.273144495123778	2.68073221560171	0.00734612755331055	0.0214470830866377
ENSG00000015520.10	172.359025988421	-1.5302513866368	4.80954950963064	-0.318169380224203	0.750356457873413	0.873642895252222
ENSG00000015532.5	1282.90055843592	-0.915866985928259	0.188425343343077	-4.86063588728978	1.17009293357418e-06	1.13378357491603e-05
ENSG00000015568.8	0	NA	NA	NA	NA	NA
ENSG00000015592.12	0.104643610367693	2.15136269716404	8.34796912335712	0.257710907332498	0.796630027552315	NA
ENSG00000015676.13	1827.95037293522	-0.464013423940392	0.118288753757149	-3.92271800320958	8.75556088411681e-05	0.000472762504684277
ENSG00000016082.10	52.2358239594547	0	1.68451133936385	0	1	1
ENSG00000016391.6	214.555626561452	-0.986942604369825	0.517037844384807	-1.90884016535411	0.0562827137088523	0.116959438907626
ENSG00000016402.8	34.2178785822534	4.64235008957478	1.7220023155172	2.69590235027092	0.00701982422651076	0.0206435966300141
ENSG00000016490.11	0	NA	NA	NA	NA	NA
ENSG00000016602.8	72.827702377122	0	3.21887151241606	0	1	1
ENSG00000016864.12	738.558535184322	-0.101639031925475	0.0908791578809336	-1.11839759847509	0.263397219558117	0.403596058151888
ENSG00000017260.15	3437.10540143582	0.810295794957611	0.231969384607145	3.49311525022967	0.000477420412685585	0.00206936807498109
ENSG00000017373.11	72.2520434007031	-0.426577303477425	0.58255681314438	-0.732250132265988	0.464015910566486	0.62220848105122
ENSG00000017427.11	0.0714569652586043	0	8.4119877386995	0	1	NA
ENSG00000017483.10	1052.16197388574	2.60460979373569	2.60341040098509	1.00046070060646	0.317087607100938	0.465402258222781
ENSG00000017621.11	18.7696257150291	-3.38377831289554	1.52292984757133	-2.22188718560594	0.0262909306278493	0.0620508962002849
ENSG00000017797.7	1682.2465029145	0.125017018121266	0.113944609476311	1.09717360650797	0.272565508528949	0.414375872436628
ENSG00000018189.8	332.986997734875	0.239458892689141	0.189730716767516	1.26209870899586	0.206913269768281	0.333780644293243
ENSG00000018236.10	2116.72358928262	-0.156365093602749	0.423531099323176	-0.369193888837511	0.711983210632732	0.843202814022691
ENSG00000018280.12	15.9674545935477	-3.05131226493338	1.0072818049338	-3.02925382945236	0.00245158608738517	0.00845644420751965
ENSG00000018408.10	2985.14033377669	0.459900603490895	0.116893411639749	3.93435863526896	8.34191482426809e-05	0.00045438583228549
ENSG00000018510.8	1622.50483502989	0.556279049311069	0.229155174860052	2.42752121854021	0.0152023975463949	0.0395281901711475
ENSG00000018607.5	0.958660871766789	1.56573951800078	8.35739242341584	0.187347851898623	0.851387906731029	NA
ENSG00000018610.9	473.534933892525	0.0398128596938202	0.123372039824617	0.322705693692164	0.746918139726122	0.871548294841564
ENSG00000018625.10	1.41779508219147	0	8.41198773869951	0	1	NA
ENSG00000018699.7	732.112890294025	0.370997410162509	0.155834123155955	2.38071997742897	0.0172788410600937	0.0439597564459228
ENSG00000018869.12	31.5580198915309	0.210439860559574	0.695150796800234	0.302725482770393	0.762099076036911	0.883028146830039
ENSG00000019102.7	27.3114312531817	-2.37898717007892	1.64765175031191	-1.44386528866222	0.148776872348274	0.257208553144976
ENSG00000019144.12	337.981787846532	-0.964722322092611	0.255040079242315	-3.7826302632851	0.000155179835913204	0.000779989144837364
ENSG00000019169.9	8.88436561796319	0.420106572115252	2.05290471334939	0.204640073834616	0.837853343521008	0.938833868284331
ENSG00000019186.5	13363.5443809798	0.336810815408916	0.360443756328261	0.93443376253736	0.35008018864948	0.502391678596778
ENSG00000019485.8	138.645542616366	-0.689165984112577	0.151664200431315	-4.54402543350818	5.51899944147053e-06	4.31669940828607e-05
ENSG00000019505.3	707.352135183894	0.563549572246638	0.189737335490963	2.97015645754906	0.0029764811330407	0.00996583499019247
ENSG00000019549.4	1099.19478837921	1.94066487462706	0.800959425946893	2.42292532150777	0.0153960912809888	0.0399341676915929
ENSG00000019582.10	3375.65947648907	3.93774738779666	1.23265341063088	3.1945292600791	0.00140059086602321	0.00523130657538676
ENSG00000019991.11	0.0833664594683717	0	8.41198773869951	0	1	NA
ENSG00000019995.6	717.39104166635	0.615266926743575	0.152436943251334	4.03620614281892	5.43224901603938e-05	0.000313117623027228
ENSG00000020129.11	575.309434935659	-0.743287200228024	0.236323220747504	-3.14521441387336	0.00165965144774262	0.00604578763049842
ENSG00000020181.13	132.837862593546	-0.695095267343824	0.348518325823957	-1.99442960624954	0.0461051257243183	0.0993665302974614
ENSG00000020219.8	0.0642447873979871	0	8.41198773869951	0	1	NA
ENSG00000020256.15	627.943703899051	0.0961741782774899	0.121631686970086	0.790700027873024	0.429119059814082	0.586688256440678
ENSG00000020426.6	686.376734102204	0.582442989981306	0.154107073652886	3.77946953488465	0.000157162819948782	0.000788272207404481
ENSG00000020577.9	625.378455863586	1.10993477348422	0.141331065809056	7.85343807555934	4.04784709056698e-15	4.40058209208957e-13
ENSG00000020633.14	138.604491104086	-0.363056243065599	0.206373293700706	-1.75922105305022	0.0785399697113161	0.15390329855264
ENSG00000020922.8	505.25612386816	0.846151186558117	0.222993337567225	3.79451330604454	0.000147933348824676	0.000748296806786413
ENSG00000021300.9	325.389353526237	-1.08990951444935	0.32151246473631	-3.38994482015883	0.000699066933184284	0.0028711626857333
ENSG00000021355.8	2936.56160882753	0.144766968549423	0.160847597749815	0.900025680051471	0.36810658468562	0.522838676209475
ENSG00000021461.12	0	NA	NA	NA	NA	NA
ENSG00000021488.8	11.0707831216053	1.62144972704994	1.06467737205179	1.52294936439306	0.127771374168821	0.228176882553938
ENSG00000021574.7	500.527455384965	0.862164403685116	0.268211228252758	3.21449780198101	0.00130672915313333	0.00492994380592953
ENSG00000021645.13	54.3698480241024	-0.669687129127506	0.494519268238322	-1.35421847466774	0.175666686603297	0.294107406103126
ENSG00000021762.15	276.866383371697	-0.643171219745007	0.182992934701096	-3.51473252667145	0.000440197108614048	0.00192787821056354
ENSG00000021776.6	1538.22088270022	0.805027424554063	0.257040521796631	3.1319086147475	0.00173673924445095	0.00627343875480826
ENSG00000021826.10	882.218303011548	0.0706637240128709	0.23808563868405	0.296799607080227	0.766619505466623	0.886701429492311
ENSG00000021852.8	1.18973871459249	0	8.41198773869951	0	1	NA
ENSG00000022267.12	738.529260417141	1.49539895487465	0.265615937531357	5.62992932115799	1.80283483690904e-08	3.32020712945062e-07
ENSG00000022277.8	1798.52586473775	-0.39041473656629	0.15350248539416	-2.54337729818375	0.0109786609083614	0.0301730222189668
ENSG00000022355.10	0	NA	NA	NA	NA	NA
ENSG00000022556.11	662.138896575012	-0.188044305820449	0.131618302264545	-1.42870940123882	0.153087774580735	0.263309408296833
ENSG00000022567.5	796.68470055693	-0.984720091254219	0.13954944101337	-7.05642447653999	1.70841423562585e-12	1.21442071865522e-10
ENSG00000022840.11	2667.57640090102	-0.17380920562598	0.109076495561654	-1.59346158611905	0.111056679296976	0.204323658304052
ENSG00000022976.11	374.714537130096	-0.578416462558811	0.18174484660205	-3.18257421529709	0.00145972100558033	0.00541710938202413
ENSG00000023041.7	994.667676990256	0.367540031245761	0.134760777061158	2.72735167651165	0.00638449537723287	0.0191090311268497
ENSG00000023171.10	1663.65745378704	0.422825903732488	0.120350870925128	3.5132766425557	0.000442616374579287	0.00193721373822039
ENSG00000023191.12	3353.89794814438	-1.30021877086936	0.266854573110499	-4.87238706728466	1.10257883833059e-06	1.07766813114625e-05
ENSG00000023228.9	2449.61521944172	0.384438715198182	0.159288684171228	2.41347159842773	0.0158013593403272	0.040822872474761
ENSG00000023287.8	1271.92434917821	0.815422347716136	0.305246225910196	2.67135931094537	0.00755447332410383	0.0219601543193909
ENSG00000023318.7	1855.61525559051	1.0420553545412	0.129065593589165	8.07384311777321	6.81193894152149e-16	7.86409156774621e-14
ENSG00000023330.10	1302.87396701958	-0.347970882548283	0.123047613119177	-2.82793687522615	0.00468490434177262	0.0147107743886901
ENSG00000023445.9	1824.54626713954	2.25351887544247	0.216268929804328	10.4199844031289	2.00986154476537e-25	5.01299170233269e-23
ENSG00000023516.7	822.460377433393	0.87467828667358	0.35445378560189	2.46767934834808	0.0135992077306538	0.036079421376546
ENSG00000023572.4	319.690209219747	-0.140178632857347	0.263389049937412	-0.532211315886735	0.594579646451732	0.743426946234951
ENSG00000023608.4	667.680265375081	0.879780130223889	0.191807656323897	4.58678317166988	4.50127738906484e-06	3.62452399726094e-05
ENSG00000023697.8	854.355829820013	-0.170975285804499	0.0963027784937426	-1.77539307254368	0.0758330070534304	0.149497876805275
ENSG00000023734.6	3915.80033667949	0.359358390829604	0.169691040680304	2.11772165100119	0.0341986481149758	0.0775612132764769
ENSG00000023839.6	5899.18607030903	0.395761192712476	0.323044856512918	1.22509671562175	0.220538782518094	0.350830316788429
ENSG00000023892.9	208.796935260682	-4.77730093960625	1.52427284064566	-3.13415079782085	0.00172352258411539	0.00623349924219176
ENSG00000023902.9	47.0826803636317	-1.18332947528948	0.413262469497962	-2.8633848041585	0.0041914119160761	0.0134033038860714
ENSG00000023909.5	1966.16611146742	0.204389302300745	0.238820839348054	0.855826915518339	0.392093525031784	0.548236243768921
ENSG00000024048.6	969.197911710138	0.680273493795737	0.131085834423094	5.18952712769923	2.10828789192005e-07	2.65547009229805e-06
ENSG00000024422.7	4926.7909212332	-0.655596255841226	0.187614964110063	-3.49437081925206	0.000475180507941179	0.00206231402834278
ENSG00000024526.12	503.876522139764	0.284811091591559	0.279651043057782	1.01845174070283	0.308463324055076	0.456047166914358
ENSG00000024862.12	243.699204093635	0.0406396594277674	0.161356858342444	0.251861989910083	0.80114774029505	0.912892712756959
ENSG00000025039.10	141.473227064771	-0.551846791780945	0.273340933119662	-2.01889554368119	0.0434980775111542	0.0947586435149717
ENSG00000025156.8	248.478530909748	0.73764845764585	0.185567529373413	3.97509445826321	7.03513283552847e-05	0.000392518057653084
ENSG00000025293.11	928.615580237913	-0.0189085981138948	0.111458898289752	-0.169646375516286	0.865288248745629	0.958936834306525
ENSG00000025423.7	12.704076548046	-1.57648600921532	1.13304972263945	-1.39136524877557	0.164114696973779	0.278435440288988
ENSG00000025434.14	293.555341450041	-1.76843762006601	0.308525441200862	-5.73190208620329	9.93105989158711e-09	2.06842477309005e-07
ENSG00000025708.8	1202.26709713517	-0.00104766452997725	0.479026898657988	-0.0021870682688432	0.998254973386023	1
ENSG00000025770.14	639.022494396554	-1.94735782468056	0.396411810124635	-4.91246167481311	8.99399675733021e-07	9.08528582441711e-06
ENSG00000025772.7	1145.60633491872	0.0899675084571848	0.204540362565408	0.439852102190417	0.660044228717988	0.799591153508905
ENSG00000025796.9	2340.01916596385	1.15297702817456	0.173369498562902	6.6504029701409	2.92291641790467e-11	1.57052341465234e-09
ENSG00000025800.9	1869.26244402707	0.0182476717449205	0.126500991732067	0.144249238642885	0.885303660672035	0.972899796374952
ENSG00000026025.9	22673.9380605636	-0.226511310638014	0.168235015917332	-1.34639812884922	0.178174154070045	0.297123601706737
ENSG00000026036.16	239.63700192018	-3.64324609074397	0.736508819366947	-4.94664285741406	7.55043211827407e-07	7.82263487617902e-06
ENSG00000026103.15	415.048337377234	1.53934309321089	0.309752633031378	4.96958840396672	6.7095174895743e-07	7.08585372931885e-06
ENSG00000026297.11	543.239353100228	-1.39219637073866	0.306775761856935	-4.53815634687566	5.67481814164597e-06	4.40955195829513e-05
ENSG00000026508.12	17907.0470966415	0.767031978195827	0.0801704480887475	9.56751516901507	1.09505845404256e-21	2.10699675685923e-19
ENSG00000026559.9	158.376140670116	-0.926755583647162	0.392183793461906	-2.36306445879993	0.0181245168541263	0.0456998538462732
ENSG00000026652.9	248.120016302271	0.0190895819316393	0.149661456393559	0.127551758426299	0.898503710376858	0.981554872854352
ENSG00000026751.12	125.388273516669	0.317078533412195	0.532453068105728	0.595505129757714	0.551505871183151	0.705403350805024
ENSG00000026950.12	448.296637062095	1.62219824958534	0.16031070855514	10.1190885138367	4.54629578331743e-24	1.00826808424845e-21
ENSG00000027001.7	457.554854818758	0.0234646032651815	0.115297105826521	0.203514243458001	0.838733113959698	0.939453628725829
ENSG00000027075.9	344.819271316655	0.436330757763759	0.171877432955764	2.5386157464666	0.0111291982279327	0.0305021388610736
ENSG00000027644.4	0	NA	NA	NA	NA	NA
ENSG00000027697.8	1493.60527924163	0.811699784401874	0.202548556878716	4.00743306647161	6.13822494283159e-05	0.000347953306734081
ENSG00000027847.9	710.975126763286	-1.51618434857226	0.30282252969214	-5.00684130112005	5.53305090985703e-07	6.05548361494266e-06
ENSG00000027869.7	49.6086907265439	-1.11086652505919	0.652995509289104	-1.70118555067639	0.0889081502447804	0.170628988258317
ENSG00000028116.12	783.910088957426	0.691651164981795	0.184425864764966	3.75029373381679	0.000176627545893322	0.000875038329985968
ENSG00000028137.12	26.6413986706361	1.98419849232197	0.959053830487514	2.0689125357159	0.0385542950269768	0.0857172248739971
ENSG00000028203.13	2478.66165662755	0.868984313054341	0.235449604625704	3.69074441401493	0.000223598722534129	0.00107684505157497
ENSG00000028277.16	94.433405453082	-0.940716669731517	0.463515913250176	-2.0295239987236	0.042404947151555	0.0927573784433592
ENSG00000028310.13	710.054471024843	-0.0368173684611198	0.129499889249445	-0.284304246702493	0.776177231971704	0.894121827889402
ENSG00000028528.10	2476.06780183951	0.245508809414774	0.135643601634671	1.80995495884872	0.0703027722446442	0.140556843904854
ENSG00000028839.5	353.128106438411	0.2477912763828	0.250715797111785	0.988335315274605	0.322988455258251	0.472200286676492
ENSG00000029153.10	1343.93253350252	1.80487705647349	0.273590377396675	6.59700488609152	4.19546942718072e-11	2.12433756484542e-09
ENSG00000029363.11	3135.95054393388	0.899797402194234	0.243647292330548	3.69303263577217	0.000221595571951636	0.00106908266884793
ENSG00000029364.7	1613.65949096176	0.0749188369132492	0.149823055084168	0.50004878669148	0.617040725666011	0.763244583397442
ENSG00000029534.15	73.5400053094494	-0.609164427059479	0.403449819833481	-1.50988895548622	0.131071761326881	0.232815438200015
ENSG00000029559.5	0	NA	NA	NA	NA	NA
ENSG00000029639.6	259.051000666901	0.0961863359933786	0.167969791369405	0.572640682644192	0.566888008046081	0.719354213086802
ENSG00000029725.12	1546.13563642847	0.466075491318874	0.140512944617923	3.31695768376506	0.000910033986734194	0.00360153713493036
ENSG00000029993.10	1703.6813410682	-0.769089826617965	0.209911922586645	-3.66386919399736	0.000248433692951237	0.00117736474283224
ENSG00000030066.9	1463.16961908725	0.840930584001955	0.265307993056925	3.16963908366501	0.0015262839177259	0.00563102885131782
ENSG00000030110.8	837.322650730911	-0.558087665214864	0.206462752730037	-2.70309127353638	0.00686978791337574	0.0203087979534577
ENSG00000030304.8	0	NA	NA	NA	NA	NA
ENSG00000030419.12	188.308746694731	0.354171733481366	0.69769509639465	0.507631106068473	0.611712071772572	0.758883572982578
ENSG00000030582.12	9385.80524395623	-1.28588455677573	0.274135533405033	-4.69068909383536	2.72286453308537e-06	2.33985674869943e-05
ENSG00000031003.6	482.842865427234	0.720383139121672	0.302841452850098	2.37874680742022	0.0173716033839354	0.04412754737311
ENSG00000031081.6	112.603251773158	0.0523665307920031	0.228689639651229	0.228985147170928	0.818880460291559	0.925063852564883
ENSG00000031544.10	13.6350243813441	1.39651662640356	1.23675978777871	1.12917370066808	0.258824565702663	0.39823379871342
ENSG00000031691.6	218.253033710531	0.925238624646246	0.366001256746932	2.52796570391558	0.0114725558272528	0.031296252413987
ENSG00000031698.8	3126.54216977561	-0.559511558891442	0.228083644126021	-2.45309812124143	0.01416316992461	0.037308834464865
ENSG00000031823.10	1040.53299081427	-0.727430784450987	0.198947943914611	-3.656387546097	0.000255794547779242	0.00120658819724119
ENSG00000032219.14	481.295899414345	0.915435366506	0.308264038570713	2.9696469648243	0.00298142163144799	0.00998072265453913
ENSG00000032389.8	823.150571767442	-0.659379409771349	0.162414742483949	-4.05984949202818	4.91043579381654e-05	0.000287136134131622
ENSG00000032444.11	1452.2541249106	-1.35719896002907	0.257609636194902	-5.26843242386417	1.3759367577618e-07	1.851968708665e-06
ENSG00000032742.13	287.478371944172	0.537488392665561	0.226964464927961	2.36816099311476	0.0178767550348282	0.0451737438359768
ENSG00000033011.7	712.903297904699	-0.763067678160931	0.198049699584053	-3.85291005118179	0.00011672227767507	0.000606361577749922
ENSG00000033030.9	688.511382741129	0.687349744676323	0.216889622090765	3.16912233075254	0.00152900026088528	0.00563796172123841
ENSG00000033050.3	2178.70180256873	-0.213708062082408	0.144121036348202	-1.48283739485526	0.138117618074521	0.242495023721174
ENSG00000033100.10	1381.93105518198	-0.641736535500177	0.198452202933587	-3.23370829859185	0.00122194192069204	0.00465790426863044
ENSG00000033122.14	8.59188399379775	1.75909339712794	1.00507022545041	1.75021939023178	0.0800804641922945	0.156345730390116
ENSG00000033170.12	706.879192736756	0.953071281151125	0.183029288315572	5.20720639807045	1.91704822162552e-07	2.44200032922448e-06
ENSG00000033178.8	1287.73588513594	1.29062355576573	0.281691509005248	4.58169136983708	4.61230255683913e-06	3.70064926750678e-05
ENSG00000033327.8	333.955517374546	0.0601559629880921	0.196353329980914	0.306365891497431	0.75932607519125	0.881111781694077
ENSG00000033627.10	1671.39056965556	-0.670764016401367	0.146962406933728	-4.56418774295011	5.01431916163263e-06	3.96960384100564e-05
ENSG00000033800.9	794.648386092491	0.450884694531636	0.19347789124039	2.33041972724122	0.0197839781312377	0.0490642110907869
ENSG00000033867.12	1179.34666085192	1.06642353176762	0.310051416888312	3.4395054293584	0.0005827780950742	0.00246469873451624
ENSG00000034053.10	585.069150771963	-0.684695845565366	0.124838160458065	-5.48466785358765	4.14246991518135e-08	6.70058604454834e-07
ENSG00000034063.9	786.901118434639	0.0361527226977491	0.320341362537177	0.112856867472284	0.910144032557842	0.990073222580556
ENSG00000034152.14	1381.26618086129	-0.733568917503942	0.264610522060287	-2.77225906132641	0.00556687133888563	0.0170473313434859
ENSG00000034239.6	0.869005333188553	0	8.4119877386995	0	1	NA
ENSG00000034510.4	48085.979818601	-1.92520974836982	0.42339375282524	-4.54709058771698	5.43925907248033e-06	4.26092869489415e-05
ENSG00000034533.7	126.635710623997	0.0261955354669049	0.198707787499376	0.131829435557411	0.895119203529367	0.97954969348509
ENSG00000034677.7	1412.17781922196	0.450242741545844	0.300793996327442	1.49684750042589	0.13443294332569	0.237408107867912
ENSG00000034693.10	289.697448885918	0.576562337010053	0.255405407911285	2.25743981588017	0.0239806061550355	0.0575275299596232
ENSG00000034713.3	1239.17720510341	-0.242365629186652	0.149990927618611	-1.61586859308535	0.106122727296927	0.196886012718164
ENSG00000034971.10	0	NA	NA	NA	NA	NA
ENSG00000035115.17	464.079666998433	-0.106552334691235	0.192484029424228	-0.553564547718386	0.579876894303844	0.730422900157152
ENSG00000035141.3	1663.72451028908	-0.099788531481176	0.141975320008904	-0.702858295899019	0.482144063156944	0.639828987648433
ENSG00000035403.12	7157.65582921542	0.660885566911248	0.257431511250816	2.56722871143519	0.0102514971250806	0.0285073341442279
ENSG00000035499.8	420.974964280537	0.249320706902235	0.315659195279486	0.789841419577482	0.429620386293756	0.587174987436933
ENSG00000035664.7	112.777534548798	-1.55792271520314	0.322131905471491	-4.83628814389829	1.32286121744071e-06	1.26124422727488e-05
ENSG00000035681.3	941.791415642793	0.710536842526137	0.159805800009846	4.44625190376294	8.73814769733382e-06	6.41951992469946e-05
ENSG00000035687.9	1456.52511438149	0.936468824689654	0.277479551115251	3.37491112741743	0.000738395321699084	0.00300217361325953
ENSG00000035720.3	0	NA	NA	NA	NA	NA
ENSG00000035862.8	3792.2110864881	0.0558988696836441	0.30146825720506	0.185422074622011	0.852897995576617	0.949616157572485
ENSG00000035928.10	1234.17798876833	0.629522529521603	0.223713719467919	2.81396478954827	0.00489345879634344	0.015251858695237
ENSG00000036054.8	661.231892783696	0.779444407003832	0.270582102545846	2.88062070502896	0.00396892947043018	0.0128069449115319
ENSG00000036257.8	1789.61492720558	0.465512666321794	0.114510199529109	4.06525067842066	4.79808624390275e-05	0.000281299293051559
ENSG00000036448.5	23.6069122007103	0.115977883026382	0.658389741980607	0.176153842673021	0.860173081874925	0.954839383138412
ENSG00000036473.6	0.101875704785793	0	8.4119877386995	0	1	NA
ENSG00000036530.4	1.24700026881919	-5.02324095132022	7.25130008962257	-0.692736597470162	0.488474867506935	NA
ENSG00000036549.8	702.823393220026	1.14010957277414	0.267686621431083	4.25912048453889	2.05232831339655e-05	0.000135103254856796
ENSG00000036565.10	0	NA	NA	NA	NA	NA
ENSG00000036672.11	32.9105244593827	-0.693254563619532	0.568255786575774	-1.21996921104312	0.222476546787123	0.353189821997505
ENSG00000036828.9	19.6745126367662	0.275559505338003	8.39809270074774	0.0328121533254173	0.973824386479984	1
ENSG00000037042.8	448.397306098869	-1.00842303729237	0.237908615487104	-4.23869911237843	2.24818734639173e-05	0.000146280608564097
ENSG00000037241.3	842.923176523656	-0.547301897603626	0.237121494315114	-2.30810749225589	0.0209931585780635	0.0515214750671303
ENSG00000037280.11	106.394735741857	-0.399471065821613	0.220107125414998	-1.81489383893609	0.0695402255463488	0.139238966968571
ENSG00000037474.10	2347.3166865767	0.623343619796139	0.123360150347859	5.05303874904815	4.348356347315e-07	4.95486989762013e-06
ENSG00000037637.6	428.830554762758	-0.219140467069206	0.137323409014785	-1.59579833213733	0.110533825804765	0.203547067973172
ENSG00000037749.7	790.10423826944	0.844447477763704	0.280356218709159	3.01205188760137	0.00259488238835989	0.00887649844636874
ENSG00000037757.9	534.077409505554	-0.473549418214521	0.17233356225668	-2.74786531429785	0.00599846441484269	0.0181744116036393
ENSG00000037897.12	388.489854798447	-0.65503095910595	0.288556904650081	-2.27002351546665	0.0232061563063813	0.0560270047631241
ENSG00000037965.4	55.0095099160257	-0.0349758222724574	0.259305281835793	-0.134882799242809	0.8927045394753	0.977841564249593
ENSG00000038002.4	364.002132522072	0.697090680985915	0.163061759227578	4.27501018195822	1.91128559796799e-05	0.000126851849328999
ENSG00000038210.9	438.036349510977	1.26196650922192	0.211847664888594	5.95695265220678	2.5698465560582e-09	6.48172409139123e-08
ENSG00000038219.8	1711.29020495526	0.740647178067458	0.282537713499251	2.62140996645894	0.00875668884444728	0.0248960575182055
ENSG00000038274.12	1253.49467508198	0.821982213400653	0.232206146873688	3.53988137035745	0.000400306928265086	0.00177428774220804
ENSG00000038295.3	14.5335603675391	-0.112661898217576	1.4208913846036	-0.0792895920394411	0.936802284587686	1
ENSG00000038358.10	1494.71670614229	-0.906199903056746	0.201312731268953	-4.50145352131786	6.74903247965381e-06	5.12436395717753e-05
ENSG00000038382.13	3539.80852613044	0.508688075409583	0.276231687442323	1.84152687231365	0.0655443863415869	0.132640794078344
ENSG00000038427.11	3269.62514388514	0.384232036618332	0.321375456401525	1.19558612509063	0.23185810861994	0.36511929417514
ENSG00000038532.10	583.444512612343	-0.225244233681353	0.135988969156893	-1.65634194506971	0.0976525906678386	0.184157125852921
ENSG00000038945.10	0.0439166588343662	0	8.41198773869951	0	1	NA
ENSG00000039068.14	7129.06192946715	0.100927741342191	0.230606479777736	0.437662208969441	0.661631168268354	0.801040593945624
ENSG00000039123.11	1740.27867940574	0.582270286300492	0.1973204034358	2.9508873697896	0.00316862438298253	0.0105358325229421
ENSG00000039139.9	112.240724075925	0.141028377969716	0.367788325448578	0.383449849305872	0.701386248150688	0.834419171557434
ENSG00000039319.12	839.763792368227	0.967002672725079	0.340945036635154	2.83624211769908	0.00456478261904425	0.0143939914550571
ENSG00000039523.13	1344.14118396069	-0.510906097192735	0.205338800696452	-2.4881127943666	0.0128422995585623	0.0343782930941612
ENSG00000039537.9	0.524591647445089	0	8.41198773869951	0	1	NA
ENSG00000039560.9	3907.86632557621	1.5449930772634	0.224849884061925	6.87122025305517	6.36550216048041e-12	4.06969114392993e-10
ENSG00000039600.6	2.03781336009614	0	6.67490239567263	0	1	NA
ENSG00000039650.5	785.409883102384	-1.60236783338877	0.29054765230834	-5.51499150193882	3.48796812200928e-08	5.7950180895521e-07
ENSG00000039987.2	0.436593297230478	0	8.4119877386995	0	1	NA
ENSG00000040199.14	441.663754047137	0.243006895982542	0.234066441720383	1.03819622409965	0.299178710211803	0.445581089746337
ENSG00000040275.12	1349.89555291159	0.880304403237162	0.264936681898074	3.32269732122572	0.000891515927941916	0.0035385650868783
ENSG00000040341.13	818.465658058145	0.629286612166575	0.271309630059142	2.31944075125309	0.0203711502020422	0.0502267936943933
ENSG00000040487.8	312.301721117923	-1.41150334849926	0.36209507891397	-3.89815667402267	9.69277000261534e-05	0.000516547170569342
ENSG00000040531.10	478.140822877299	-0.5020603788395	0.183756230961458	-2.73220873225684	0.00629112699886552	0.0188995745365175
ENSG00000040608.9	181.741222208184	-1.79109091928153	0.355783202726222	-5.03422001251641	4.79798373343533e-07	5.36434230030958e-06
ENSG00000040633.8	1478.45133075714	-0.319401467832429	0.14299136346182	-2.2337116039719	0.0255020549899832	0.0606352850373816
ENSG00000040731.6	16.1000371540506	0.435437625734226	1.087537358836	0.400388659935582	0.688870275339237	0.824237262225561
ENSG00000040933.11	648.874265357665	-0.010175514765075	0.194772244943933	-0.0522431456699806	0.958334954579736	1
ENSG00000041353.5	976.051969226308	1.06138369807258	0.428001688605496	2.47985866955513	0.0131434467331839	0.0350682850436496
ENSG00000041357.11	4964.58329893748	0.0529451279232114	0.238738528171049	0.221770354072375	0.824492658827473	0.929234389353787
ENSG00000041515.11	2.72811750766319	1.86231418100948	4.24362688655164	0.438849651676796	0.660770480536419	NA
ENSG00000041802.6	1097.15145825713	0.28265646271318	0.121659636274121	2.32333805500047	0.0201609989980444	0.0498119925103939
ENSG00000041880.10	350.071343871631	0.506391582094816	0.163239249635951	3.1021435299669	0.00192124781650207	0.00684808920903163
ENSG00000041982.10	1317.93975742424	1.58430442301368	0.400467548757188	3.95613684037675	7.61715395078251e-05	0.000420347886554654
ENSG00000041988.11	243.740432974683	-1.30825899836475	0.366844052529054	-3.56625380552173	0.00036212068006228	0.00162648379264078
ENSG00000042062.7	23.9493834695144	2.3949916963942	1.78792162729145	1.33953953005335	0.180395094554064	0.300257216615238
ENSG00000042088.9	416.854262792015	0.176585538051197	0.119497920243873	1.47772896541479	0.139480338211194	0.244399069634064
ENSG00000042286.10	1189.52874439788	-1.32060347969436	0.317124782061324	-4.16430236423146	3.12306014505064e-05	0.000194978937300551
ENSG00000042304.6	0.0731944313906103	0	8.4119877386995	0	1	NA
ENSG00000042317.12	184.249437126598	0.0483921411513482	0.185859892241063	0.260368929346966	0.794579207424115	0.908038390992516
ENSG00000042429.6	596.873562200861	0.801919106946794	0.222310178725464	3.60720823285875	0.000309509265277836	0.00142017162989055
ENSG00000042445.9	1647.79026328325	-0.107464942388541	0.132036574142516	-0.813902837804222	0.415700614868853	0.573308725660144
ENSG00000042493.11	2789.0570097549	-1.91430373312365	0.330889440573747	-5.78532735829933	7.23712538043304e-09	1.56711301244254e-07
ENSG00000042753.7	2540.37961226627	-2.11696460031326	0.363961936301059	-5.8164450432041	6.01122931629162e-09	1.33455896568175e-07
ENSG00000042781.8	1.05234831135658	-3.43998803851333	6.34785951796614	-0.541913069874537	0.58787839260724	NA
ENSG00000042813.3	0	NA	NA	NA	NA	NA
ENSG00000042832.7	11.6298053374699	1.00602100507078	2.17233750720852	0.463105296360478	0.643288893828384	0.78532457166456
ENSG00000042980.8	316.315810731491	2.886357601392	1.73053815881829	1.66789595865541	0.0953363820794749	0.18049676011167
ENSG00000043039.5	164.108335624134	0	1.67182287035599	0	1	1
ENSG00000043093.9	781.431872829897	1.00848427428573	0.275582917414056	3.65945858962843	0.000252748680678937	0.00119445183526469
ENSG00000043143.16	1260.46004462269	0.193013051049402	0.157397043600951	1.22628129876917	0.220092836404627	0.350313997784817
ENSG00000043355.6	115.338060726687	0.21355916826068	0.234220372361442	0.91178733133906	0.361880680619224	0.515610298330157
ENSG00000043462.7	0.327493131843484	1.00588570022498	8.37076421330015	0.120166531345699	0.904351229736209	NA
ENSG00000043514.11	433.130018525081	0.192489008925018	0.150623019183338	1.27795213486406	0.20126630382268	0.326837323055189
ENSG00000043591.4	20.242978527377	-0.581832001591734	0.468659814024581	-1.2414804601984	0.214428312094007	0.343027570610122
ENSG00000044012.3	0.201555463031315	0	8.4119877386995	0	1	NA
ENSG00000044090.4	793.671558306819	-0.889436315139169	0.147510195774955	-6.0296599192107	1.643050601084e-09	4.4736592040027e-08
ENSG00000044115.16	10821.8430202107	0.332939269467301	0.0991751710873605	3.35708288492918	0.000787694955819494	0.00317831060363915
ENSG00000044446.7	773.964919063006	-0.699491219013027	0.11244606500157	-6.22068205768928	4.94998324732941e-10	1.69499172111519e-08
ENSG00000044459.10	289.045173891331	0.639774996443199	0.274700781531937	2.32898862855553	0.0198596681263575	0.0492360872692109
ENSG00000044524.6	40.6346934282489	0	8.4119877386995	0	1	1
ENSG00000044574.7	26387.6639808307	1.72182673134553	0.117846115398404	14.6108060119294	2.3966569184586e-48	1.72927356155782e-45
ENSG00000046604.8	6518.54057629042	0.816122323450938	0.296182077872252	2.75547504195357	0.0058606975623671	0.0178050191425627
ENSG00000046647.9	271.566976527888	-1.0319374406846	0.232062055406309	-4.44681677440899	8.71521125253434e-06	6.4073294372253e-05
ENSG00000046651.10	868.754505194404	0.451500112938552	0.144334489741088	3.12815123916999	0.00175909639395725	0.00634285640676751
ENSG00000046653.10	22.5663133670685	0.941805433791198	0.785886043404105	1.19839949022599	0.230761530837687	0.363798299454842
ENSG00000046774.9	0.0957526153721262	0	8.4119877386995	0	1	NA
ENSG00000046889.14	0.607437556465894	0	8.41198773869951	0	1	NA
ENSG00000047056.10	418.160108162304	0.0145690991671625	0.179628614524354	0.0811067836031613	0.935357030929124	1
ENSG00000047188.11	888.270905347159	0.555757681939719	0.30011259085435	1.8518306091644	0.0640501507682084	0.130160696162446
ENSG00000047230.10	661.45174229287	0.101439843805005	0.1316579304092	0.770480315843675	0.441015027057359	0.598778668792999
ENSG00000047249.12	929.055667141425	-0.387138692872327	0.158914898509538	-2.43613843952516	0.0148450018318226	0.0387585386415498
ENSG00000047315.10	2678.9219692193	0.565676297386797	0.254494048907865	2.22274862541713	0.0262327550570466	0.0619787569193676
ENSG00000047346.8	411.596150182655	0.158979526404805	0.32961920125468	0.482312698409732	0.629583827897102	0.773738188150444
ENSG00000047365.7	272.499679673435	1.75718075834557	0.322148516011491	5.45456729120208	4.90922422435678e-08	7.75457834282096e-07
ENSG00000047410.9	4057.80846257506	0.754098585142672	0.219399769988413	3.43709833963133	0.000587982082009637	0.00248047650925886
ENSG00000047457.9	1338.23900011588	0.726762878307558	0.538440386674034	1.34975550923436	0.177094420302934	0.295884764586517
ENSG00000047578.8	767.052644713145	-0.0227913329563375	0.18577954527951	-0.122679452800078	0.902360935233751	0.984522221446642
ENSG00000047579.15	207.477178595273	-0.647587319832944	0.302586406651099	-2.14017320539998	0.0323407717251773	0.0741214533367846
ENSG00000047597.5	3.07384354220766	-0.0679662690318226	1.37226100519131	-0.049528674774481	0.960497986070384	1
ENSG00000047617.10	1.11632946801018	0	8.41198773869951	0	1	NA
ENSG00000047621.7	403.384748124166	0.429332384054706	0.175152596137328	2.45119052485005	0.0142384565733588	0.0374654256514155
ENSG00000047634.10	252.174799485127	0.906914336001473	0.341726066708602	2.65392202806355	0.00795622091789185	0.0229595102419896
ENSG00000047644.13	1428.20285221695	0.112573709123338	0.172872511750511	0.65119496433189	0.514920640588042	0.670811303959261
ENSG00000047648.17	1.22735581781995	0.0472511887566458	2.39845559838962	0.0197006727113779	0.984282154138638	NA
ENSG00000047662.4	1.64407151276406	0	8.4119877386995	0	1	NA
ENSG00000047849.17	7362.8566438568	-0.050592622804491	0.119878592989165	-0.422032170573304	0.67300153596903	0.810915343090489
ENSG00000047932.9	1382.06850049359	0.846307645772907	0.298149649679842	2.83853308793649	0.00453214202674836	0.0143149231342243
ENSG00000047936.6	53.1776296075667	1.19588658792148	0.675193503515766	1.77117608758739	0.076531424386	0.150668911213249
ENSG00000048028.7	594.845480197745	0.570109789777965	0.167616975525135	3.40126522383452	0.000670747163041657	0.00277118710325779
ENSG00000048052.17	557.212277840132	0.925741245544305	0.466304186722598	1.98527328705934	0.0471140743848383	0.10108811011012
ENSG00000048140.13	1659.20666633503	-0.815820438524187	0.172486071477988	-4.72977575252097	2.24767970053107e-06	1.98036951547446e-05
ENSG00000048162.15	1454.5162889229	-0.71947597095264	0.251481907308453	-2.86094526104486	0.00422379972700445	0.0134914507327543
ENSG00000048342.11	331.58819805862	-0.0188564498284806	0.144836651375359	-0.130191147402408	0.896415198319508	0.980215498652835
ENSG00000048392.7	755.438104983137	0.696060752015944	0.343862587496739	2.02424101174585	0.0429453597122762	0.0938342522467589
ENSG00000048405.5	291.99211511301	0.873743452756823	0.279398368831635	3.12723176019449	0.0017646076308355	0.00635705562870355
ENSG00000048462.6	0	NA	NA	NA	NA	NA
ENSG00000048471.9	342.095127625924	-0.0817599079270722	0.230400639854443	-0.354859725991752	0.722694681403764	0.852092246769784
ENSG00000048540.10	7.5039211849693	-0.524967890177028	0.779111732989309	-0.673803086192558	0.50043651251006	0.657667264830596
ENSG00000048544.5	942.133768520354	0.487121383743109	0.15002204970113	3.24699858929763	0.0011662896785855	0.0044795723149169
ENSG00000048545.9	0.307199092896984	0	8.4119877386995	0	1	NA
ENSG00000048649.9	1204.84335917033	0.953977052105312	0.197273718772111	4.83580406981297	1.32608492184664e-06	1.26372139981452e-05
ENSG00000048707.9	1189.75262146334	0.0466538204511946	0.174184064151606	0.267842070848618	0.78882088558486	0.903956313179816
ENSG00000048740.13	191.895806840413	0	1.67661894044804	0	1	1
ENSG00000048828.12	4087.19429329701	0.298912047801024	0.22746137459776	1.31412222549704	0.188805075864733	0.311204123985901
ENSG00000048991.12	1030.89771090865	0.598868906481808	0.199769940071707	2.99779289249847	0.00271942408913606	0.00922749829909571
ENSG00000049089.9	31.8548632960791	-4.98558281886106	2.13639342034234	-2.33364452978991	0.0196143428634747	0.0487735511742718
ENSG00000049130.9	311.400760347747	0.368811236279426	0.409480360836483	0.900681135295527	0.367757881692283	0.522380122606285
ENSG00000049167.9	276.508647007104	0.525871425059281	0.21279980750418	2.47120254114398	0.0134659526893037	0.0357822757045907
ENSG00000049192.10	49.6452647046472	2.11770963158348	0.829713813809439	2.55233744013554	0.0107002829425966	0.0295244217822015
ENSG00000049239.8	1024.06132147882	-0.6661901536873	0.132564977810984	-5.02538577449299	5.02421541087501e-07	5.57115804950749e-06
ENSG00000049245.8	2137.11633993144	0.134752822146971	0.106822787009699	1.2614613971337	0.207142659701699	0.334029734290502
ENSG00000049246.10	121.23311657458	-0.320664228913827	0.339328314033553	-0.944996970933936	0.344660422460185	0.49648303136992
ENSG00000049247.9	0	NA	NA	NA	NA	NA
ENSG00000049249.4	55.0971806290641	2.32616400784388	0.885769082832295	2.62615172840064	0.00863563139090542	0.0246107576513559
ENSG00000049283.13	277.926938872321	-1.76876398954321	0.505806906042724	-3.49691546005464	0.000470670964233089	0.00204581873717751
ENSG00000049319.2	1.75246388095612	3.14642268846869	3.70263569115556	0.849779171087371	0.395447871968011	NA
ENSG00000049323.11	1036.88630721587	0.84543602321076	0.302256990889789	2.79707682102555	0.00515672706013043	0.0159567095720348
ENSG00000049449.4	4234.37137708629	0.320363856327847	0.175737527173244	1.8229678172951	0.0683082653196223	0.137330270101735
ENSG00000049540.12	4.08345275749016	-6.458942247701	2.04462383270461	-3.15898804679254	0.00158317983609271	0.00580401803473358
ENSG00000049541.6	565.197081031166	-0.260917510790253	0.169903700358504	-1.53567880063652	0.124617176904582	0.223690877388118
ENSG00000049618.17	968.309631419859	0.110048377288529	0.237525355019753	0.463312126317536	0.643140655028969	0.785287722322632
ENSG00000049656.9	2962.29378623653	-0.553374133556242	0.16642228579103	-3.32512037631241	0.000883803673548007	0.00351140326778572
ENSG00000049759.12	1982.30543482204	-0.0229140226726321	0.141842379760984	-0.161545672818265	0.871663642007379	0.963496609637501
ENSG00000049768.10	0.67391618292951	0	8.41198773869951	0	1	NA
ENSG00000049769.8	33.8376090710948	-0.739629283198572	0.410131021530319	-1.80339755924533	0.0713258006708768	0.142208146743681
ENSG00000049860.9	2780.5070466242	0.0241406652807046	0.114671573018928	0.210520049957977	0.833261804672293	0.935555642980679
ENSG00000049883.10	267.158233891751	0.616483568710133	0.131550405840622	4.6862916520153	2.78199747073524e-06	2.38054616269648e-05
ENSG00000050030.9	0.816777719212507	0	8.41198773869951	0	1	NA
ENSG00000050130.13	1319.82894556853	0.757809878156106	0.239686166445493	3.16167549172446	0.00156864266216405	0.00576519696265242
ENSG00000050165.13	1771.53205942124	0.967619499178057	0.148946872712882	6.49640695070715	8.22609541858713e-11	3.70854751415874e-09
ENSG00000050327.10	248.815408602981	-0.24800860302096	0.402632077766558	-0.615968316276958	0.537915431174066	0.693169119531168
ENSG00000050344.8	1391.83375884351	2.5535969058768	0.154506144084181	16.5274780560539	2.32677122253876e-61	2.61154216716392e-58
ENSG00000050393.7	651.05974237651	0.303576639523901	0.127348009518911	2.38383497842438	0.017133283399999	0.0436554073061143
ENSG00000050405.9	4024.70471620187	0.00117692902969351	0.263883446109676	0.00446003357559742	0.996441419867192	1
ENSG00000050426.11	574.924113402036	-0.125904069415384	0.133882084381351	-0.940410137750453	0.347007224111723	0.499009676754867
ENSG00000050438.12	25.586284917698	-0.276586539163248	1.15638399386395	-0.239182261801342	0.810964256570481	0.919411384707825
ENSG00000050555.13	55.7602985927506	-1.47208207223954	0.412719847979934	-3.56678284178645	0.000361390716535628	0.00162392718998427
ENSG00000050628.16	0.646903299869291	1.15004111935057	8.36681313474037	0.137452707599673	0.89067297172008	NA
ENSG00000050730.11	12.0880892648546	5.38134346966744	1.64782006923306	3.26573487612155	0.00109180418696504	0.00423454021678914
ENSG00000050748.13	973.819004393949	0.530001175691397	0.148763543892772	3.56270872434592	0.000367047864762856	0.0016456875303604
ENSG00000050767.11	1.79432513809978	0	8.4119877386995	0	1	NA
ENSG00000050820.12	1773.51560076459	-1.01425112910253	0.246316036211548	-4.11768208315697	3.82702134355804e-05	0.000231697069834891
ENSG00000051009.6	555.207381747094	-0.849065712178572	0.196518988903198	-4.32052758319862	1.55656596765143e-05	0.000106465182042087
ENSG00000051108.10	1722.88198919703	1.48344230070854	0.105914109447418	14.0060876539306	1.43072422528824e-44	8.02914486763844e-42
ENSG00000051128.14	1262.40065947447	-1.76213066993429	0.37747119736811	-4.66825199437895	3.03773175363204e-06	2.56676263565989e-05
ENSG00000051180.12	251.032054099924	-0.281523542273567	0.306419608295237	-0.918751720360915	0.358225450508165	0.511464931209644
ENSG00000051341.9	483.798568735418	0.416512546038553	0.302666294288979	1.37614446635699	0.168776911162085	0.284648128909559
ENSG00000051382.4	721.357550562382	0.713284285131412	0.237604619585283	3.00197987049403	0.00268229911686986	0.00911990728006089
ENSG00000051523.6	5096.83962967223	-3.34914422854985	0.505225450320622	-6.6290093391464	3.37947203419154e-11	1.77800712257218e-09
ENSG00000051596.5	561.202510474527	-0.461391080060653	0.243407250637474	-1.89555191495852	0.0580193207611268	0.119902243999288
ENSG00000051620.6	1470.61734452247	-0.315153729815103	0.156522799787687	-2.01346851859658	0.0440653636404085	0.0957466704266695
ENSG00000051825.10	600.253100781156	0.442953751953894	0.211012705357302	2.09918047922211	0.0358009941287656	0.0805981150416148
ENSG00000052126.10	794.827989752396	0.928209395137384	0.330091712433119	2.81197424890046	0.00492384451125381	0.0153281902065858
ENSG00000052344.11	1737.99267271295	1.41499208666362	1.38755799788241	1.01977148978498	0.30783684752214	0.455254214954234
ENSG00000052723.7	488.690914676587	0.30907314892357	0.168467704339727	1.83461364381332	0.0665629556431516	0.134423369937884
ENSG00000052749.9	1217.51037726454	-0.390461096979862	0.254186533475619	-1.53612031149287	0.124508875562663	0.223556062299368
ENSG00000052795.8	262.518866144828	0.319019870418585	0.331594815765065	0.962077376519091	0.336010737431799	0.486793493685277
ENSG00000052802.8	3466.7547299606	0.544903050008805	0.200531937627045	2.71728811109496	0.00658192845778754	0.019601223560242
ENSG00000052841.10	1560.69421507078	0.988581932930683	0.17837191271836	5.54225111938786	2.98607650509814e-08	5.09683066379225e-07
ENSG00000052850.5	93.7025529256071	-0.626087221773868	0.248049956905856	-2.52403680929278	0.0116015780079188	0.0315757349446293
ENSG00000053108.12	156.906852701301	0.0951339681124001	0.259955803312233	0.365962086247926	0.714393366790942	0.845363391863024
ENSG00000053254.11	450.05906444812	-0.488016141741361	0.161684994360708	-3.0183143690665	0.00254185073298608	0.00872460250739342
ENSG00000053328.8	0	NA	NA	NA	NA	NA
ENSG00000053371.8	773.14888920396	-1.9254843203668	0.313399310802686	-6.14386903224261	8.05352537558005e-10	2.54624997124951e-08
ENSG00000053372.4	1391.10017199669	-1.26304775222306	0.307676149529366	-4.10512077115848	4.04103705561221e-05	0.000242690462647246
ENSG00000053438.7	19.1282310760158	-0.170147738141626	0.719160021390983	-0.236592320319099	0.81297307857685	0.920998397641871
ENSG00000053501.8	209.635328615152	-1.85605783421213	0.404245561803191	-4.59141177934754	4.40257734455336e-06	3.56351242355815e-05
ENSG00000053524.7	20.7328886938699	1.19497307529165	0.851725545740548	1.40300250622712	0.160616091592787	0.273833493540006
ENSG00000053702.10	20.0933691436104	0.440482260989745	0.584184535685046	0.754012189783853	0.450841902228131	0.608156436583757
ENSG00000053747.11	21436.2626652888	0.596195886747287	0.229431958150615	2.59857384975071	0.00936119066185088	0.026387258782359
ENSG00000053770.7	565.667574917099	0.637876196648862	0.256942327158328	2.48256565472688	0.0130440027863713	0.0348535892465361
ENSG00000053900.6	404.476616423889	0.496056645184602	0.189927138172045	2.61182604002199	0.00900600674235142	0.025497246947271
ENSG00000053918.11	47.5533995197127	-2.31798076425543	0.64359220168766	-3.60162966266078	0.000316228632636528	0.00144640413519488
ENSG00000054116.7	1464.50895293378	-0.881878060269628	0.220455183527098	-4.00026003544266	6.32729186480414e-05	0.000357467219084559
ENSG00000054118.9	3688.78067465653	0.377101183971607	0.158920395006504	2.37289357326462	0.0176493485775382	0.0446885310580278
ENSG00000054148.13	2106.54634119158	-2.6491386103322	0.416510791102876	-6.36031206614734	2.0134426548861e-10	7.80105329466776e-09
ENSG00000054179.7	55.8956131229594	-2.63720622254744	0.573300485186196	-4.60004184662591	4.22406076580218e-06	3.4383037732273e-05
ENSG00000054219.9	308.912845681513	0	1.90565289378813	0	1	1
ENSG00000054267.16	1070.48065147003	1.03911786527135	0.317251022450479	3.27538066621534	0.00105519683806597	0.00410595949912304
ENSG00000054277.8	1223.82691395791	-0.221787201392368	0.151557999241622	-1.46338169217173	0.14336296540683	0.249880251066705
ENSG00000054282.11	690.247223369276	-0.42961899355624	0.191883237717315	-2.23896051925682	0.0251584851285429	0.0599383107372586
ENSG00000054356.9	5.30947698051956	3.96677142678622	1.3580837913905	2.92085911924829	0.00349067635283979	0.0114502572424781
ENSG00000054392.8	127.872698425009	-0.30686913964576	0.166891155148398	-1.83873818461437	0.0659537041798232	0.133339606278892
ENSG00000054523.12	1405.931855557	0.234171149889971	0.165089210979365	1.41845217201529	0.156058792912473	0.267689373527416
ENSG00000054598.5	415.157238616872	0.0775320765289435	0.197337187197867	0.392891363406348	0.694399720716814	0.828791726687646
ENSG00000054611.9	657.498924007394	-1.06224753749497	0.231676853838451	-4.58503954924941	4.53900510668604e-06	3.65199204183107e-05
ENSG00000054654.11	1424.55845396439	0.277555529152665	0.359686435755107	0.771659705682199	0.440316001963786	0.598030533625168
ENSG00000054690.9	204.905776353029	0.115172629840505	0.218396836565049	0.527354844749327	0.597947194694257	0.746667110106191
ENSG00000054793.9	1567.73697039814	-0.173589976421478	0.189720645529123	-0.91497673296094	0.36020384488038	0.513708758867593
ENSG00000054796.8	0	NA	NA	NA	NA	NA
ENSG00000054803.3	0	NA	NA	NA	NA	NA
ENSG00000054938.11	3.49527960035243	-0.362269034422172	1.17403316276774	-0.308567973981361	0.757650185801547	0.879846870841016
ENSG00000054965.6	1165.51560407958	0.0227348393599183	0.208946724456941	0.108806871316154	0.913355673658118	0.991964556225941
ENSG00000054967.8	263.015909803444	-0.82005646223131	0.253024924034896	-3.24101060541456	0.00119106752627427	0.00456346239964329
ENSG00000054983.12	639.497224519331	0.429890587720589	0.187646711746864	2.2909572127249	0.0219658884573212	0.0535251289956893
ENSG00000055044.6	2743.12892490049	0.283892080461531	0.166070615831287	1.70946605478925	0.0873646543553975	0.168108869916322
ENSG00000055070.12	2622.49098643055	-0.780923179729238	0.166890059390966	-4.67926719289974	2.8790205510086e-06	2.45280423268698e-05
ENSG00000055118.10	24.6627931078494	-0.942997498769176	0.521242453914282	-1.80913410196678	0.0704301722493502	0.140769763549033
ENSG00000055130.11	1986.73389873696	0.304015171489647	0.0974114331121285	3.12093931663751	0.00180275178948517	0.00647599473737
ENSG00000055147.13	478.254649473346	0.344202129071239	0.182585410776413	1.88515680200065	0.0594086710523571	0.122326172458668
ENSG00000055163.14	760.126174139614	-0.788921880015277	0.20456194835858	-3.85664042773177	0.000114956069333093	0.00059888021370203
ENSG00000055208.13	1456.00534747845	1.08216461776326	0.238084338785865	4.54529946523095	5.48572037375632e-06	4.2956592523643e-05
ENSG00000055211.8	835.272428355739	0.539908098389	0.117835740197539	4.58187047057116	4.60835319439068e-06	3.69894952666964e-05
ENSG00000055332.12	3052.92703263687	2.05147620092698	0.238246495775492	8.61072980003094	7.2596916544595e-18	1.0551622337773e-15
ENSG00000055483.15	1312.41139588215	0.0227318234814332	0.148627989319765	0.152944432508785	0.878442096009208	0.968632030468503
ENSG00000055609.13	1217.23682734142	0.798885307293903	0.330584349378809	2.4165853852279	0.0156668512731174	0.0405372933632906
ENSG00000055732.8	228.358115003449	0.45182377174893	0.274975826599286	1.64313997101774	0.100353976475804	0.188389833371182
ENSG00000055813.5	19.7711554694432	-1.65596142293075	0.864420250620865	-1.91569022329286	0.0554045376076368	0.11540755472596
ENSG00000055917.11	2049.53884905825	0.607927731220883	0.203873710532637	2.98188388111749	0.00286480635068628	0.00964306609512077
ENSG00000055950.12	1103.99639396165	-1.5993957796673	0.322882152955256	-4.95349701130411	7.28914784010239e-07	7.59477327558476e-06
ENSG00000055955.11	16.196599568678	-2.0803692364576	0.987843958363078	-2.10596948925508	0.0352070027254174	0.0794645376004477
ENSG00000055957.6	0.929522951564342	0	8.41198773869951	0	1	NA
ENSG00000056050.6	350.780031777147	-0.0869801892536316	0.265725817719864	-0.327330592111786	0.743417856590705	0.86892570395679
ENSG00000056097.11	2693.56899375213	1.1201046787618	0.305974324247966	3.66077997398909	0.000251448623568264	0.00118974700761959
ENSG00000056277.11	213.945927457386	1.13368119809178	0.229650484452119	4.93655043139325	7.95164823809944e-07	8.17542744805715e-06
ENSG00000056291.13	8.5392181283192	0	8.3935651357405	0	1	1
ENSG00000056487.11	23.7378522825056	0.211829096626651	0.430529279173515	0.492020187415123	0.622705072518935	0.768134728300161
ENSG00000056558.6	340.470521513166	1.69278793742429	0.259680116023629	6.51874299559484	7.08990097217369e-11	3.23334693771614e-09
ENSG00000056586.11	1126.50464716386	0.722698658447236	0.199233505472677	3.62739518502497	0.000286294935571393	0.00132811121773899
ENSG00000056661.9	1254.19214856999	-0.588581997010798	0.208211304045095	-2.82684938606081	0.00470084319670067	0.0147562360321541
ENSG00000056736.5	110.533593992511	-0.699843049141079	0.241255885724227	-2.90083305963798	0.0037217209431321	0.0120943949976038
ENSG00000056972.14	792.571362314445	-0.0305828389396571	0.105042262719471	-0.291147945102179	0.770938172503138	0.890234953863769
ENSG00000056998.14	188.859847223158	-1.33475726491477	0.401120129050206	-3.32757487906498	0.000876054421113651	0.00348747339305598
ENSG00000057019.11	13015.3184816505	0.989724259323068	0.2322690105085	4.26111196304789	2.03412289692338e-05	0.00013407955917306
ENSG00000057149.10	172.676430954066	0.777904832488712	0.884441828721909	0.879543240975892	0.379106798407155	0.535114556572329
ENSG00000057252.8	1392.4676255723	0.532375061455047	0.167287065916812	3.18240420164811	0.00146057825068281	0.00541830029661836
ENSG00000057294.9	996.594780232478	-0.189136113971262	0.246166096948483	-0.768327224243408	0.442292804570277	0.600110243837026
ENSG00000057468.6	2.06696906517742	1.42124435818724	2.84078308190632	0.500300204982038	0.616863709788757	NA
ENSG00000057593.9	17.3335168182595	-1.1647639862482	2.27692404353606	-0.511551533550203	0.608964912967086	0.756357932907539
ENSG00000057608.12	6161.39029695741	0.446995827864872	0.111848739133292	3.99643153180455	6.4304468733464e-05	0.000362585314491257
ENSG00000057657.10	190.149058013535	1.17790865588616	0.223341851335596	5.27401670955176	1.33469746904367e-07	1.80703672399122e-06
ENSG00000057663.8	791.204374541293	0.761547926395243	0.167055992466198	4.55863878423479	5.14862363700377e-06	4.06160262937864e-05
ENSG00000057704.6	307.395127241791	0.48442390370491	0.370398076002361	1.30784670626049	0.190925308720369	0.313930496628763
ENSG00000057757.5	547.21626521541	-0.208377296529562	0.137802426631924	-1.51214533461118	0.130496894065953	0.232039143708366
ENSG00000057935.9	1107.42647062694	0.118852732535556	0.122917464718551	0.966931207112821	0.333578424761845	0.483865947405483
ENSG00000058056.4	376.006718734081	-0.191014202773191	0.12016941685838	-1.58954089790002	0.111938328291092	0.20543105614992
ENSG00000058063.11	1025.46462723609	0.708333551120327	0.260164849629134	2.72263356149018	0.00647638488561103	0.0193351244415483
ENSG00000058085.10	58495.4383023491	2.62657836399065	0.200685215559599	13.0880511385285	3.85369071823761e-39	1.73013585734566e-36
ENSG00000058091.12	240.816746139104	2.21885809078653	1.31358293244057	1.68916483001496	0.0911878468068962	0.174325139008301
ENSG00000058262.5	6984.40048823178	-0.368579996448561	0.20579067007605	-1.79104327864987	0.073286350230879	0.145342508463183
ENSG00000058272.11	1358.42067960676	0.612377751195096	0.191424518493114	3.19905598308779	0.00137878391997103	0.00515748408353541
ENSG00000058335.11	9.13599805180009	0	2.16509350126966	0	1	1
ENSG00000058404.15	3.06879855192286	-0.746362919480029	3.49569949367767	-0.213508890232099	0.830930055582941	0.933574260002133
ENSG00000058453.12	301.999212002017	-1.025432098317	0.197917642960824	-5.18110504438443	2.20575223245063e-07	2.75759977426981e-06
ENSG00000058600.11	949.60723353674	-0.0608247884067192	0.112782046211617	-0.539312687168235	0.589671116040469	0.738753765435101
ENSG00000058668.10	1950.26479934529	0.702342914914508	0.202183962830893	3.47378152589653	0.000513178695941604	0.00220590408385281
ENSG00000058673.11	2895.9825766451	0.734429641944172	0.204692607762824	3.5879636786647	0.000333270702319014	0.00150999506592309
ENSG00000058729.6	567.129536545602	0.951323791924449	0.188523877599186	5.04617136056911	4.50751169162389e-07	5.09803224830408e-06
ENSG00000058799.9	554.082028819912	-0.419730657323085	0.232372414956972	-1.80628435350558	0.0708739345671601	0.141474765345355
ENSG00000058804.10	1161.44410562311	0.395859068911389	0.190650701571762	2.07635778755519	0.0378608723241128	0.0844170846003809
ENSG00000058866.10	220.36787776295	0.301958689171362	0.198366553081707	1.52222582124006	0.127952507315216	0.228399408489956
ENSG00000059122.12	1007.62669928784	-1.24793050471361	0.254968165850827	-4.89445613945282	9.8577958080671e-07	9.80103586173128e-06
ENSG00000059145.14	619.312850563314	-1.21144640014149	0.231126938354975	-5.24147643179912	1.59296826025354e-07	2.09250570623551e-06
ENSG00000059377.11	249.154661588043	-1.23001260920663	0.330520971284921	-3.72143590291677	0.000198093150540114	0.000969965080068331
ENSG00000059378.8	1213.43610122448	2.52849379834972	0.17747792965122	14.2468069315364	4.69251508669672e-46	3.16009607655113e-43
ENSG00000059573.4	1831.32690329338	0.143215520374706	0.0879864896569842	1.6276989902999	0.103588727315347	0.193045204128029
ENSG00000059588.5	726.28236042931	0.359508195164376	0.191788846849113	1.87450000910227	0.0608615408037294	0.124742387020163
ENSG00000059691.7	493.86615120325	-0.384660875548581	0.120905511426748	-3.1814999251017	0.00146514560776777	0.00542926205314237
ENSG00000059728.6	582.943002200898	2.22146836569184	0.15631777719482	14.2112330763456	7.80391699654718e-46	4.92695422128883e-43
ENSG00000059758.3	557.82155595029	1.62194471095539	0.386091484330261	4.20093365635587	2.65816484285994e-05	0.000168983336438953
ENSG00000059769.15	240.275919718436	0.653022732612764	0.210006631150671	3.10953387059597	0.00187382799039187	0.00669323672027704
ENSG00000059804.11	611.27383534654	-0.373850988521046	0.330478516749724	-1.13124142591141	0.257953490342576	0.397334123619325
ENSG00000059915.12	27.1782224120316	-1.82344988372477	0.621362734754459	-2.93459807248553	0.00333979991490467	0.0110247162169279
ENSG00000060069.12	592.886491776144	-0.610212529655596	0.163218632328337	-3.73862052972034	0.000185032776593076	0.000911537962816365
ENSG00000060138.8	4741.48404324097	0.0950337546343067	0.119320316734438	0.796459121423685	0.425765226522842	0.58360369573519
ENSG00000060140.4	119.099221043306	0.0979796139454909	0.396422960562742	0.247159281103204	0.804784956787402	0.915385118904171
ENSG00000060237.12	4559.93845131422	0.583149437461859	0.328277231724574	1.77639318571787	0.0756681334763278	0.149231091431301
ENSG00000060303.5	0.106483014384891	0.858942425288541	8.37521694094853	0.102557632995625	0.918314069436872	NA
ENSG00000060339.9	2649.2082380735	0.55705336362272	0.148599359833612	3.74869288970328	0.000177758595813606	0.000879668468381474
ENSG00000060491.12	1792.87790445542	-0.641005467246357	0.319763592173832	-2.00462304944926	0.0450033606029837	0.0974911960392537
ENSG00000060558.3	600.490029503114	0	1.67146762402081	0	1	1
ENSG00000060566.9	7.53678562640993	-0.888576035432894	0.755004169536723	-1.17691540164359	0.239229274089471	0.374314515522737
ENSG00000060642.6	297.567368619625	-0.239935974700253	0.147910935627765	-1.62216521504589	0.10476797754739	0.19487377950135
ENSG00000060656.15	994.485550556691	-0.520987346134743	0.199105677435828	-2.61663731965985	0.00888006379554418	0.0251971810198566
ENSG00000060688.8	780.825965241776	-0.254069970982686	0.137280235470711	-1.85073962112261	0.0642070210924721	0.130381891910132
ENSG00000060709.9	1.36302494493513	0	8.41198773869951	0	1	NA
ENSG00000060718.14	41.5671183840611	-0.00561702567846491	1.05293642102779	-0.00533462948596842	0.995743601683842	1
ENSG00000060749.10	1088.74010137563	0.747475470172786	0.315464275827098	2.36944569464489	0.0178147710512952	0.0450396470465921
ENSG00000060762.14	221.647900791373	-0.284375024729155	0.244057613291331	-1.1651962866231	0.243939548410176	0.380036296771343
ENSG00000060971.13	1339.73348774977	-1.21889622349867	0.242133134111522	-5.03399184903485	4.80370105368274e-07	5.36776395948852e-06
ENSG00000060982.10	275.472219300018	1.39722261193556	0.323405253191568	4.32034606162665	1.55784699989069e-05	0.000106508233295403
ENSG00000061273.13	1462.32483213532	-0.744226438896027	0.181731577026556	-4.09519606373786	4.2181126673405e-05	0.000252200444564309
ENSG00000061337.11	1.60299801473052	2.00593029178058	4.89187266238543	0.410053660473334	0.68176658462244	NA
ENSG00000061455.10	8.25523489112001	1.31974184012729	1.1667096098891	1.13116565505339	0.257985374577426	0.397352940656228
ENSG00000061492.7	0	NA	NA	NA	NA	NA
ENSG00000061656.5	145.283360585642	-1.1012100241458	0.33545483827499	-3.2827370438553	0.00102804512687588	0.00401112315532512
ENSG00000061676.10	4791.97756877312	0.621701165348298	0.288819559562369	2.15255907976012	0.0313533474294352	0.0722353379081856
ENSG00000061794.8	1760.17787234053	0.338024258857311	0.121864950564845	2.77376109611964	0.00554123546165957	0.0169877966664504
ENSG00000061918.8	114.369458819776	5.15326328588367	1.22949833824623	4.19135441308068	2.7729410064127e-05	0.000175396766288528
ENSG00000061936.5	1130.46207346021	-0.418138502098189	0.155702292032087	-2.68549997974352	0.00724213791498968	0.0211862917878947
ENSG00000061938.12	708.023655733902	-1.45994062772252	0.27725589922704	-5.26567922194868	1.39671982938092e-07	1.87619220166108e-06
ENSG00000061987.10	835.086372479977	0.656870399469769	0.247207992949273	2.65715679996059	0.0078802781357858	0.022772887881173
ENSG00000062038.9	6869.94585515662	2.49874008632031	0.78319912566301	3.19042757383701	0.00142062443501533	0.00529390002831075
ENSG00000062096.10	0	NA	NA	NA	NA	NA
ENSG00000062194.11	1547.87686715825	0.966187218480302	0.134532189770736	7.18182927169206	6.8784786106925e-13	5.38627532448917e-11
ENSG00000062282.10	91.3886798153348	-1.6125435452433	0.324299627862864	-4.97238789902403	6.61332132341169e-07	6.99889631728058e-06
ENSG00000062370.12	136.06705461304	0.430507981590621	0.366317339775761	1.17523233231098	0.239901778191731	0.375221462011887
ENSG00000062485.14	4152.56568352365	-0.00830847363071035	0.123900729079957	-0.0670575039582585	0.946535924635176	1
ENSG00000062524.11	4.56331538850676	0	4.20005132164085	0	1	1
ENSG00000062582.9	1615.7975884145	-1.58955213739936	0.320127934117196	-4.96536530553886	6.85718716018347e-07	7.2252511264113e-06
ENSG00000062598.13	855.659184758699	0.545349629717607	0.190667281562943	2.86021610654567	0.0042335240816293	0.0135161009831158
ENSG00000062650.13	1135.66109330719	0.789309387997678	0.218178270029166	3.61772686112216	0.00029720179530528	0.00137155772066672
ENSG00000062716.6	8365.91654620377	0.279162746550507	0.127287904353252	2.19316004901588	0.0282958498242741	0.0661262063620369
ENSG00000062725.5	755.050850108003	0.625147990511197	0.240017118823574	2.60459751194129	0.0091982242640117	0.0259686591399984
ENSG00000062822.8	1247.23510191329	-1.63414661336988	0.330580687368213	-4.94326098230204	7.68265262735556e-07	7.93520608540206e-06
ENSG00000063015.15	0.41459611554166	-3.51610722373476	8.38128453179643	-0.419518894794176	0.674836948740608	NA
ENSG00000063046.13	9751.13348554496	-0.2124169354668	0.143860459076937	-1.47654843332037	0.13979672323153	0.244889725088581
ENSG00000063127.11	51.2184184367618	-0.673543334835703	0.35508862469625	-1.89683163016519	0.0578501632934225	0.119589363452063
ENSG00000063169.6	308.069689394429	-0.581635306008514	0.227817474863901	-2.55307590585834	0.0106776223415506	0.0294699459243643
ENSG00000063176.11	349.757903163695	-1.68601005073202	0.322159120864962	-5.23346986484587	1.66357139042743e-07	2.16833114843906e-06
ENSG00000063177.8	16786.3504371383	-2.36428470209315	0.402966156064211	-5.86720414732897	4.43204856355102e-09	1.03246924165949e-07
ENSG00000063180.4	308.140071358925	-2.16128948617428	0.384451312297346	-5.62175083564982	1.89031775082177e-08	3.44590159683329e-07
ENSG00000063241.3	1004.03403299089	-2.56272886039279	0.490847053237588	-5.22103340233834	1.77927441747002e-07	2.29251792449916e-06
ENSG00000063244.8	5326.64364812519	-0.441379710016522	0.121523639172741	-3.63204815969277	0.000281180628459029	0.00130770999925363
ENSG00000063245.10	2815.99462373854	-2.22484635048313	0.33533810444526	-6.63463627005239	3.25303699165766e-11	1.72044781001203e-09
ENSG00000063322.9	1965.54670762969	-0.432457293341419	0.120560883902083	-3.58704481374448	0.000334446862246057	0.00151464468907354
ENSG00000063438.12	44.5941732148857	-0.970893336508077	0.358192106581057	-2.71053805672954	0.00671741393510631	0.0199517662056679
ENSG00000063515.2	0	NA	NA	NA	NA	NA
ENSG00000063587.12	8.00122763837696	0.651623922188447	0.985824241054583	0.660994013995206	0.508616152421294	0.665264241150851
ENSG00000063601.12	289.986017340994	0.609949377218101	0.274247395158677	2.22408448716602	0.0261427604077274	0.0618239714991592
ENSG00000063660.4	3889.39219586732	-1.85149177414881	0.298577380004839	-6.20104501593122	5.60894661660924e-10	1.85766472943207e-08
ENSG00000063761.11	148.623267653698	-1.30194141759895	0.291245118960167	-4.47026004160097	7.81245513473867e-06	5.83493645423754e-05
ENSG00000063854.8	934.760167709278	-1.17366011601348	0.228272153215559	-5.14149491946652	2.72561024768756e-07	3.29339137763348e-06
ENSG00000063978.11	1683.19341489277	0.281754498881391	0.120810678232433	2.33219863511827	0.0196902439529416	0.0488975278254031
ENSG00000064012.17	1208.70449641622	0.794526000813711	0.172046011248115	4.61810183828029	3.87266196625087e-06	3.18434634530591e-05
ENSG00000064042.13	2114.04511061789	0.703973424384486	0.371849773565194	1.89316620428455	0.0583357701985054	0.120445331151804
ENSG00000064102.10	928.740452687169	0.685572662453659	0.174562663283695	3.92737283882684	8.58787995592769e-05	0.000464651683850046
ENSG00000064115.6	3038.96044704962	0.247437909373831	0.190206006216038	1.30089430032398	0.193294637341018	0.31692351551701
ENSG00000064195.7	7.41465068302638	0	2.83040727502357	0	1	1
ENSG00000064199.2	313.958384283135	-0.468050852869896	0.226613871719518	-2.06541130654705	0.0388840996712242	0.0862890449975553
ENSG00000064201.11	0	NA	NA	NA	NA	NA
ENSG00000064205.6	323.073361017326	-2.33206056259599	0.4069096893747	-5.73115023675077	9.97518636883728e-09	2.07547569731843e-07
ENSG00000064218.4	0.217179643593613	0	8.41198773869951	0	1	NA
ENSG00000064225.8	54.6400862947133	-0.330640255134709	0.391600848130383	-0.844329772811481	0.398485153410754	0.554792609355487
ENSG00000064270.8	219.201306198742	-0.576419927922069	0.554498883732077	-1.03953307181153	0.298556885373505	0.444974256957239
ENSG00000064300.4	30.127136153267	0.630165567436859	1.13617184170046	0.554639310981091	0.579141394822021	0.72976945048271
ENSG00000064309.10	162.128724598771	-0.218867072850095	0.219352482989279	-0.997787077070798	0.318382617928301	0.466817913491942
ENSG00000064313.7	819.55083586621	1.03429453691192	0.341737674273724	3.026574518335	0.00247341846245442	0.00852156773481697
ENSG00000064393.11	1922.90360164704	0.438829952876579	0.267413886341399	1.64101408075846	0.100794492325772	0.188901863584881
ENSG00000064419.9	1672.05152360414	0.359764201149932	0.227963134544544	1.57816833791446	0.114526942004864	0.209033138433847
ENSG00000064489.17	67.2200048102456	0.785229587053587	1.33118109580067	0.589874352581075	0.555274889975736	0.708713033178331
ENSG00000064490.9	681.635551371703	-2.46522714550893	0.444345756527358	-5.5479929971091	NA	NA
ENSG00000064545.10	490.020314015868	-2.31420678565323	0.409799018047036	-5.64717503883235	1.63105743323698e-08	3.07964984333521e-07
ENSG00000064547.9	177.144356322928	-0.990650608976278	0.332950824704171	-2.97536613659533	0.00292639039232148	0.00982580440353511
ENSG00000064601.12	2764.51978442928	-1.10487597893575	0.197792053961073	-5.58604836144329	2.3229457247198e-08	4.13120356307342e-07
ENSG00000064607.12	1657.38917187324	-0.221901637423524	0.131176060996525	-1.69163211440998	0.0907161393443764	0.173587626745069
ENSG00000064651.9	2059.651779966	-0.257328691683721	0.296086431975201	-0.869099911019473	0.384792485387081	0.540641071145206
ENSG00000064652.6	422.184837001429	0.166137143721846	0.122548438397739	1.35568552234536	0.175199247751964	0.293495058236561
ENSG00000064655.14	340.722563904758	-0.0585642451861873	0.207887854089819	-0.281710759113826	0.778165303913166	0.895237949715716
ENSG00000064666.10	3560.71986851024	-1.01305748023025	0.21460334833978	-4.72060425928809	2.35145041214184e-06	2.06011937018654e-05
ENSG00000064687.8	609.474690652246	-1.59475865724206	0.288760324331696	-5.52277623642705	3.33684590515671e-08	5.58065379320206e-07
ENSG00000064692.14	1.15555058960366	0	8.41198773869951	0	1	NA
ENSG00000064703.7	425.299054363121	0.584171787327654	0.143129677914133	4.08141620830106	4.47621152496481e-05	0.000265588550481245
ENSG00000064726.5	1667.80275430072	0.659451333378727	0.194921683278153	3.38316046880065	0.00071656750027643	0.00293042866783828
ENSG00000064763.6	96.0486375303904	0.847692898694139	0.551384859482853	1.5373887841048	0.124198131303389	0.223176629611525
ENSG00000064787.8	136.948921240414	-2.94850443055031	0.403703566293902	-7.30363731392889	2.80090747707687e-13	2.37220763171224e-11
ENSG00000064835.6	0.625771897735843	1.85731007230954	8.35222549851976	0.222373075611848	0.824023469670059	NA
ENSG00000064886.9	6.92241036943778	1.53954790586439	2.45472017055222	0.627178577963147	0.530542183725628	0.6860307051849
ENSG00000064932.11	1678.6318753631	-0.084131010176218	0.15047979709745	-0.559085085167513	0.576103653207604	0.727211627975834
ENSG00000064933.12	416.396670146956	0.767409110693948	0.222859244244618	3.44346995025979	0.000574300411202401	0.00243547254565955
ENSG00000064961.14	1330.66798571903	-1.99726923081263	0.341845281732955	-5.84261166539332	5.13887168081373e-09	1.16716391293926e-07
ENSG00000064989.8	16.2221475083436	0.963458603806261	0.926548880467744	1.03983570010886	0.298416239928732	0.444806204462164
ENSG00000064995.12	499.70625156128	-0.228020942080549	0.141124519255119	-1.61574291472584	0.106149908358692	0.196909980586783
ENSG00000064999.12	810.839972152291	0.526483697256939	0.22375034906518	2.35299609344329	0.0186228297387367	0.0467433257810533
ENSG00000065000.11	3098.72877843141	0.0980647410418893	0.110277745431476	0.889252320658157	0.373867489656728	0.529527522975289
ENSG00000065029.10	411.045251788312	-0.63064409122234	0.17188173467626	-3.66905821849054	0.000243445640455295	0.00115643834331491
ENSG00000065054.9	935.481408724031	-2.62643881365298	0.410962057345522	-6.39095207625157	1.64856048286517e-10	6.65527434821195e-09
ENSG00000065057.3	563.060558410707	-2.65249011446564	0.418488417807715	-6.33826409906617	2.32368276212183e-10	8.82431632389989e-09
ENSG00000065060.12	705.03891065554	0.628211830864112	0.21773377850838	2.88522908649166	0.00391128933496635	0.0126330581030096
ENSG00000065135.7	1818.37333861468	0.54994444824254	0.182868495925565	3.0073219854468	0.00263560437773837	0.00898230688992042
ENSG00000065150.14	3262.26471511595	0.554159572877847	0.179640096041576	3.08483231243426	0.0020366694581769	0.00719727707950812
ENSG00000065154.7	2729.05691823392	0.413219333432943	0.302825803224207	1.364544662421	0.172396207598028	0.289736343241241
ENSG00000065183.11	1193.13499457251	0.973469793921449	0.240670737908953	4.04481991612008	5.23633591672366e-05	0.000303296142561835
ENSG00000065243.14	1167.55173567927	1.06779803314411	0.39911191704054	2.67543510367206	0.00746323207122139	0.0217355741004592
ENSG00000065268.6	868.435411435165	-2.46880410060338	0.389039670644221	-6.34589294329605	2.21138981458277e-10	8.46149780757873e-09
ENSG00000065308.4	1127.50453022557	0.37165232063376	0.234180996782478	1.58703022764471	0.112505798676269	0.206144989176189
ENSG00000065320.4	47.4386505238514	-0.978176564819843	0.753034555051096	-1.29897965273781	0.193950912097802	0.317638641140718
ENSG00000065325.8	475.227054086358	-0.503055795810427	0.225458035358143	-2.23126132990255	0.025663823585897	0.0609553524460236
ENSG00000065328.12	645.857162712081	0.25290862216652	0.323653756053184	0.78141723195377	0.434557139373638	0.592679260566098
ENSG00000065357.15	1564.65030686095	-0.382077319322634	0.154750457501907	-2.4689899176416	0.0135495036031212	0.0359758997626308
ENSG00000065361.10	852.478986616331	-1.12286256255159	0.223105494428768	-5.0328772288936	4.83172579099035e-07	5.39311359974464e-06
ENSG00000065371.13	0.114183255017593	0	8.41198773869951	0	1	NA
ENSG00000065413.12	45.794238883716	0.323770623779041	1.12240100704518	0.288462520745055	0.772992715831099	0.891819768012602
ENSG00000065427.10	4425.14397915994	-0.310303564783609	0.167596364356884	-1.85149341380008	0.0640986013833632	0.130214584590054
ENSG00000065457.6	455.199083825455	0.119687909823907	0.179352444072879	0.667333586908202	0.504559077152661	0.661441074572932
ENSG00000065485.13	737.283326647463	0.236800441017198	0.18837494358142	1.25706973823112	0.208728383995958	0.335850552872757
ENSG00000065491.8	432.398237490332	0.213822911015544	0.17949448424664	1.19125059420619	0.233555222951065	0.367142559078771
ENSG00000065518.7	2027.05167290897	-1.00732902531452	0.185127065003264	-5.44128447829476	5.2897762628548e-08	8.25883692723767e-07
ENSG00000065526.6	2015.04700503386	0.659519470359147	0.254268038225588	2.5937961961779	0.00949227364615333	0.0266795220469165
ENSG00000065534.14	602.837213126767	-0.396696530890204	0.43151537181974	-0.919310311512884	0.357933285875191	0.511202437747834
ENSG00000065548.13	2455.02433881816	0.853096469810395	0.230846741415922	3.69551012320054	0.000219445735949445	0.0010598762140537
ENSG00000065559.10	965.970586640083	0.579485790842358	0.195164717640454	2.96921389197984	0.00298562697554174	0.00999148944622656
ENSG00000065600.8	389.094744942592	0.720072745063721	0.156631873623647	4.59722997883498	4.28144953758252e-06	3.47801065572093e-05
ENSG00000065609.10	5.17633035705052	0.369164354211596	2.64963439658015	0.139326525458785	0.889192130014171	0.975653103322857
ENSG00000065613.9	2663.26432690102	1.22217354468721	0.258024964445204	4.73664843754589	2.17281609813669e-06	1.92111175626501e-05
ENSG00000065615.9	466.641361482638	0.65573527098582	0.299025389467095	2.19290834184492	0.0283139835872433	0.0661609311141657
ENSG00000065618.12	18152.2995118063	1.8941420915418	0.346884135849191	5.46044599850276	4.74939940425609e-08	7.53156327819355e-07
ENSG00000065621.10	210.545368678614	-2.7349080298582	0.461255606982575	-5.92926782559743	3.04288424870141e-09	7.48786729311991e-08
ENSG00000065665.16	263.065919027403	0.257479830168789	0.171142861985762	1.50447308863053	0.132459597517174	0.2347439691789
ENSG00000065675.10	163.669404843551	0.629325964818986	0.242041246185051	2.60007736176436	0.00932027465385404	0.0262875204288445
ENSG00000065717.10	89.323913058953	-1.71687764491398	0.756882531653809	-2.26835416740634	0.0233076288825279	0.0562383884287246
ENSG00000065802.7	1001.63192633195	-0.422832716391601	0.297517203985824	-1.42120425550836	0.155257387920453	0.266496602222337
ENSG00000065809.9	3138.35825924006	0.817293386150817	0.245324287474214	3.33148174836429	0.000863849645640732	0.00344650129779547
ENSG00000065833.7	1603.33172211634	0.0497474230252172	0.178871566878676	0.278118115099643	0.780921690271139	0.897540158638515
ENSG00000065882.11	917.727682993916	-0.0139752381269368	0.176270565061512	-0.0792828803950334	0.936807622899605	1
ENSG00000065883.10	1071.04766157467	0.482024278189957	0.16108151444876	2.99242454877272	0.00276771072360222	0.00937088314880771
ENSG00000065911.7	2830.88401554041	1.25609326373838	0.223195028031843	5.62778335527785	1.82540148765298e-08	3.35564934076916e-07
ENSG00000065923.5	399.525529987608	0.627260841899314	0.136696497276513	4.58871188652678	4.45989470553454e-06	3.60268903382304e-05
ENSG00000065970.4	525.472135218362	0.0751371220030736	0.151570612760925	0.495723548479603	0.62008947045073	0.766030791947909
ENSG00000065978.13	17581.774976105	-0.362055129368979	0.170016598846008	-2.12952812740896	0.0332105903080807	0.075711301737097
ENSG00000065989.11	89.287070412533	-0.400929446488528	0.351644032154765	-1.14015711864	0.254220848914438	0.392752451679926
ENSG00000066027.7	799.982161592754	-0.0702992062021917	0.156728747182135	-0.448540599386639	0.65376309235885	0.794124967348849
ENSG00000066032.14	7.98841665571167	-0.0261011995581998	0.788582882874551	-0.0330988664920742	0.973595746664352	1
ENSG00000066044.9	1615.74306462553	-0.190103281471028	0.100041620055247	-1.90024193296794	0.057401377670703	0.118825339406495
ENSG00000066056.9	0	NA	NA	NA	NA	NA
ENSG00000066084.8	1593.26229739718	0.611871492824722	0.157094729985393	3.89492055450628	9.82309204637197e-05	0.000522389914748231
ENSG00000066117.10	1346.85188300681	-0.16305277409294	0.189301390352442	-0.861339548480694	0.389051059879856	0.545265248890234
ENSG00000066135.8	1092.42710462408	0.504207430061365	0.145933650672057	3.45504568507248	0.000550199585482899	0.00234706128072445
ENSG00000066136.15	900.823874725774	-0.604855832759022	0.185405612608357	-3.26233830923282	0.0011049718797158	0.0042765798631989
ENSG00000066185.8	8.98263046781758	3.06636829126622	1.5074748536368	2.03410908239602	0.0419405984443905	0.0919706838567266
ENSG00000066230.6	38.733005054972	-6.2855880139737	1.4497693397252	-4.33557797212427	1.45377629664389e-05	0.000100584392195536
ENSG00000066248.10	301.28107181171	0.00152937340454258	0.18237214470637	0.00838600328468451	0.993309015876367	1
ENSG00000066279.12	1468.66589707508	0.637673594466719	0.382100127494385	1.66886517062492	0.0951441035102918	0.180200274043164
ENSG00000066294.10	0.0223980567782512	0	8.41198773869951	0	1	NA
ENSG00000066322.8	2832.30298294143	-0.24590517624631	0.176682724810849	-1.39178958502914	0.163986124725137	0.278310792827784
ENSG00000066336.7	0.403968263400965	0	8.4119877386995	0	1	NA
ENSG00000066379.10	142.700479818597	-1.62717843720573	0.393098801959102	-4.13936249384708	3.48272274607158e-05	0.000214059773772084
ENSG00000066382.12	0	NA	NA	NA	NA	NA
ENSG00000066405.8	29.2802351514902	0.126833573258942	1.76386463397658	0.0719066366068009	0.94267620847596	1
ENSG00000066422.4	773.318550103993	0.93709354773904	0.297661711397244	3.14818302743829	0.00164288791584882	0.00599336666014692
ENSG00000066427.17	425.62064891231	0.501539446800248	0.195496693586893	2.56546255385812	0.0103038342531909	0.0286220766419932
ENSG00000066455.8	1447.88979693843	1.0657643694576	0.157429443760661	6.7697906058658	1.28968915404598e-11	7.64093547776859e-10
ENSG00000066468.16	208.700841874452	-1.39743791658174	0.411319905642434	-3.39744781959703	0.000680175583938867	0.00280326138766155
ENSG00000066557.5	417.346440659558	0.811354815701119	0.443270468032402	1.8303831953944	0.0671926587519519	0.135546009462375
ENSG00000066583.7	406.01698029857	0.300656629552231	0.216914877948557	1.38605812748139	0.165729154849658	0.280679530172491
ENSG00000066629.12	584.200727019273	0.142165953125855	0.183668310937352	0.774036372416721	0.438909282346695	0.596641390385532
ENSG00000066651.13	308.352396098578	1.15582317552438	0.268222494233189	4.30919553868408	1.63849453540862e-05	0.000111007730043126
ENSG00000066654.8	983.644606986372	0.787630289092441	0.25416909868498	3.09884361697579	0.00194277537137444	0.00691262607042582
ENSG00000066697.10	940.211239540867	0.518353995135793	0.176195534700119	2.94192469756979	0.00326179233495512	0.0108100378187497
ENSG00000066735.10	94.9293410929757	-1.01766964260314	0.587802657692361	-1.73131174091383	0.0833961784997178	0.161709664481217
ENSG00000066739.7	670.351880913636	0.482148656620249	0.294642110060779	1.63638746858278	0.101758520194617	0.190248693641666
ENSG00000066777.4	1510.36651163429	0.757594359724777	0.264890786453058	2.86002533296504	0.00423607167891892	0.0135220976661714
ENSG00000066813.10	0	NA	NA	NA	NA	NA
ENSG00000066827.11	214.73006313485	-0.00174108101309271	0.180625648626996	-0.00963916822625868	0.992309175590456	1
ENSG00000066855.11	624.024483860284	0.860601584593392	0.198577213810555	4.3338385511563	1.46531654496391e-05	0.000101278789455716
ENSG00000066923.13	120.646922245909	-1.11950710350716	0.530786846243114	-2.10914628241259	0.03493195696111	0.0789407524032781
ENSG00000066926.6	762.953563652484	-0.389809998141508	0.149586899644278	-2.60591000327227	0.00916305340462293	0.0258910724382653
ENSG00000066933.11	775.613493967352	0.552291848342056	0.283844028521984	1.94575820818891	0.0516837909043093	0.109211131433925
ENSG00000067048.12	212.23420370237	0.831670227850258	0.336804165693939	2.46929911373488	0.0135378005819329	0.0359495511509977
ENSG00000067057.12	10668.8204925801	0.282867612968703	0.131992335029352	2.14306090505787	0.0321082081600873	0.0736803872624085
ENSG00000067064.6	3387.59865627357	0.13656783042396	0.131106512813713	1.04165557830073	0.297571391052763	0.443841625207749
ENSG00000067066.12	1826.85978688466	2.35041981177636	0.112023912136842	20.9814116195587	9.69718140071926e-98	1.26093710202019e-93
ENSG00000067082.10	4760.09410482882	1.67776997713368	0.143152849973828	11.7201297594873	1.00517915926618e-31	3.69229719175537e-29
ENSG00000067113.12	582.359636045938	-0.115955258555653	0.142826418776673	-0.811861415757848	0.416871156482094	0.574570062382845
ENSG00000067141.12	1855.94877219383	0.506536188870989	0.262485681227316	1.92976693624793	0.0536357219786791	0.112546997417455
ENSG00000067167.3	9090.83519084868	0.72035047002632	0.33809029085524	2.13064524332866	0.0331183792776713	0.0755351791089178
ENSG00000067177.10	575.210382542946	0.808630134447585	0.343928197835784	2.35115974652849	0.0187149972335963	0.0469397697338008
ENSG00000067182.3	5271.24619038045	-0.777768529945125	0.21149370115325	-3.67750209913603	0.000235529138210329	0.0011257144971051
ENSG00000067191.11	262.379144396579	-0.386254446794529	0.219472337155128	-1.75992314931934	0.0784208376983496	0.153714580772267
ENSG00000067208.10	349.364513673626	0.470981703894314	0.385951358971264	1.22031363006389	0.222346004775063	0.353010320980008
ENSG00000067221.9	270.244006241537	-1.92477597236864	0.365753793577029	-5.2624907961844	1.42116780523496e-07	1.90259059747592e-06
ENSG00000067225.13	91790.1371354741	-0.560922122374449	0.206350421072001	-2.7182988988364	0.00656185309363498	0.0195587368029961
ENSG00000067248.5	1269.13328837913	0.533660939797447	0.228443365283098	2.33607546069945	0.0194873089992856	0.0485153547396878
ENSG00000067334.9	1769.00707152426	0.283985455537585	0.162086700687053	1.75205895569363	0.079763670928049	0.155892951897008
ENSG00000067365.10	352.262073484295	-0.85152184321754	0.218454963495732	-3.89792856885203	9.70190230209074e-05	0.000516897500551528
ENSG00000067369.9	1286.27591885403	0.455285999322221	0.185944615741163	2.4485032680698	0.0143451128624102	0.0376760705689519
ENSG00000067445.16	23.947721594895	-1.06319826650846	0.515165201557661	-2.06380062801944	0.0390366235117085	0.0865894713226886
ENSG00000067533.5	548.738004082936	0.87332139173408	0.167628351939408	5.20986683714312	1.88976215124022e-07	2.4118044688254e-06
ENSG00000067560.6	8241.22334599389	0.0780407011746755	0.109440491987733	0.713087996565505	0.475791306716425	0.63327042424349
ENSG00000067596.6	1680.7390586634	0.216841717237744	0.13548708420726	1.60046043138719	0.109496478149751	0.201968168361127
ENSG00000067601.6	34.7049021210355	-0.831072720944843	0.384998986565212	-2.15863612618646	0.030878407744241	0.0712711609341827
ENSG00000067606.11	593.633622947386	-0.68433895060134	0.229968165947413	-2.97579861883069	0.00292226688242831	0.00981359006411222
ENSG00000067646.7	22.9878795208319	1.11167675892658	0.407079854764893	2.73085672482768	0.00631699274027031	0.0189575466921689
ENSG00000067704.8	3681.73381636529	0.498568824073881	0.275011606939506	1.81290102487765	0.0698470881487185	0.139784123018183
ENSG00000067715.9	249.893162644852	1.28007638457614	0.419544839148758	3.0511074505728	0.00227998965233303	0.00793499241103948
ENSG00000067798.9	445.700846290467	1.68510381318627	0.377009334727284	4.46966071650513	7.83437723992724e-06	5.84698645652937e-05
ENSG00000067829.14	1001.65176375038	-1.33847416783328	0.313192034655905	-4.27365328528814	1.92295978052725e-05	0.000127417371092135
ENSG00000067836.8	537.482005057818	-1.84179342750331	0.338078530561518	-5.4478272383764	5.09888473681307e-08	8.01143217304572e-07
ENSG00000067840.8	9.14237532059072	-0.268884974348721	1.17618169421145	-0.228608365248355	0.819173322209845	0.925239482786689
ENSG00000067842.13	0.0464415255737403	0	8.41198773869951	0	1	NA
ENSG00000067900.6	1588.09978399904	0.847983802948763	0.334598351248527	2.5343334770915	0.0112661459752859	0.0308038905316958
ENSG00000067955.9	737.365749375449	0.592246421414271	0.222973622424502	2.65612772925553	0.0079043669188583	0.0228327030113947
ENSG00000067992.8	237.248814693176	-0.574887601231034	0.181005460038991	-3.17607878296707	0.0014928040419684	0.00552364836261677
ENSG00000068001.9	128.314311848134	-1.10603951984291	0.312786950426802	-3.53607948903785	0.000406112476953359	0.00179651639410745
ENSG00000068024.12	471.018256998975	-0.396431763295554	0.156461317380124	-2.53373658060427	0.0112853531842271	0.0308460366152256
ENSG00000068028.13	252.913072676532	-0.110418247122422	0.163435487768974	-0.675607535607593	0.499289855848609	0.656496361737872
ENSG00000068078.13	559.266148236719	-3.21327822574992	0.493496261835861	-6.5112513999522	7.45272906748491e-11	3.37595258633179e-09
ENSG00000068079.3	1218.56430058193	1.1876566171761	0.398330295049921	2.98158747134022	0.00286758114808318	0.00964758400245203
ENSG00000068097.10	598.689808601068	0.576780526927003	0.168934825916268	3.41421920435093	0.000639650897111569	0.00266615784492367
ENSG00000068120.10	2195.44526427804	-0.941573496237107	0.226375582889114	-4.15934211729152	3.19165545660541e-05	0.000198586434215581
ENSG00000068137.10	609.275897529781	-1.97922458789799	0.355061543658795	-5.57431415270356	2.48506936594926e-08	4.36952623152941e-07
ENSG00000068305.13	723.020888085268	0.784873563729505	0.237384034715122	3.30634519996853	0.000945215617267328	0.00372100372479576
ENSG00000068308.9	766.259198638524	-0.0882356432123071	0.161871436689297	-0.545097053667783	0.585686768979763	0.735082921892164
ENSG00000068323.12	606.355985169314	0.215342455628996	0.298882355423445	0.720492366717023	0.471221897869703	0.62892885001398
ENSG00000068354.11	86.3059645934636	0.0953389894398855	0.266721897969983	0.357447176874149	0.720757064265137	0.850601960940976
ENSG00000068366.15	2553.63911188157	1.18135428793822	0.342339714776679	3.45082453757624	0.000558876782946778	0.0023777556686258
ENSG00000068383.14	365.676265995612	-0.547133936556041	0.186364435923474	-2.93582803953384	0.0033265867464393	0.0109959149277345
ENSG00000068394.9	539.196952317153	-0.498893940343442	0.21458230106355	-2.32495381898105	0.0200744297079576	0.0496466768747543
ENSG00000068400.9	1032.50791381058	0.282841611186529	0.151990000765813	1.86092249333121	0.0627551228048982	0.128064822831046
ENSG00000068438.10	808.078434846376	0.0436198176013359	0.151438659909097	0.288036209693874	0.773319021324554	0.892100964301945
ENSG00000068489.8	1001.01892142997	-0.264674108166438	0.312821721490285	-0.846086093080522	0.397504718236159	0.553938048179525
ENSG00000068615.12	50.5521599352433	-1.35622040942667	0.43746296117897	-3.10019482740123	0.00193393387903645	0.00688494498720802
ENSG00000068650.14	1015.677862853	0.249718790482534	0.324978624188333	0.768416049228566	0.442240048484496	0.600078964304673
ENSG00000068654.11	2214.92471103328	-0.127908718459619	0.118933607523955	-1.07546320272726	0.282167398280956	0.425674129888751
ENSG00000068697.6	4011.5497463258	0.456524097559192	0.118333208970349	3.85795417475398	0.000114340078338118	0.0005959784836597
ENSG00000068724.11	1553.68328074605	-0.149403543630073	0.128724560930239	-1.16064519894568	0.245786216308115	0.382294166454142
ENSG00000068745.10	1441.03767601997	-0.698852806376864	0.119782329150128	-5.83435646422407	5.39985690534127e-09	1.21484753962817e-07
ENSG00000068781.16	0.312186134981463	0	8.41198773869951	0	1	NA
ENSG00000068784.8	459.337686416565	0.737928283200659	0.216836111760273	3.40316138861818	0.000666109219195957	0.00275548885586121
ENSG00000068793.13	4125.43137003712	0.278809848859546	0.1106595514725	2.51952809449831	0.0117512262134969	0.0319142389019058
ENSG00000068796.12	991.169729917196	0.794345756652739	0.232050872839754	3.42315349617877	0.000618991130278593	0.00259019838546363
ENSG00000068831.14	11.8009712216671	1.88033081316056	2.34602431119136	0.801496729676126	0.422844136568791	0.580712396634539
ENSG00000068878.10	2307.45297906408	0.33344224060606	0.132846985147876	2.50997220776141	0.0120740663922881	0.0326811847968109
ENSG00000068885.10	697.939157152123	0.616460098449556	0.403042946345368	1.52951466844754	0.126136905510266	0.225798770799557
ENSG00000068903.15	977.077210277206	-1.57104052844116	0.292810261770927	-5.36538753436935	8.07755987857948e-08	1.18083170931217e-06
ENSG00000068912.9	1650.29094625373	0.866472008938461	0.233060440060069	3.71779959187898	0.000200965592776253	0.000982363385158153
ENSG00000068971.9	381.685272570328	-0.180687526164684	0.18906290953555	-0.955700547550859	0.339223545804205	0.49018906343483
ENSG00000068976.9	19.6512246595082	-1.01626058881286	1.6433428851035	-0.618410556935509	0.536304740602005	0.691622920616769
ENSG00000068985.4	0.183855757234399	1.5946074404642	8.35683319848313	0.190814798212514	0.848670694411064	NA
ENSG00000069011.11	690.754586705491	-1.68524336877362	0.349337975965043	-4.82410583652735	1.40632731138144e-06	1.33389815360748e-05
ENSG00000069018.13	0	NA	NA	NA	NA	NA
ENSG00000069020.14	765.220018188844	-0.158896501713369	0.277730055694893	-0.572125697075901	0.567236821149839	0.719706430803881
ENSG00000069122.14	1.16118011476512	0	8.41198773869951	0	1	NA
ENSG00000069188.12	338.398993651589	-0.585129651728385	0.312390349946375	-1.873072109394	0.0610584281405631	0.12505711919341
ENSG00000069206.11	0.0596178810891457	0	8.41198773869951	0	1	NA
ENSG00000069248.9	1167.98978785457	0.189414310969864	0.180383734042593	1.05006314441378	0.293689082168187	0.439250853349414
ENSG00000069275.12	6733.03886547795	-0.0278543345034119	0.138591882056207	-0.200980996073892	0.840713433809127	0.941097822653247
ENSG00000069329.11	4392.55049008939	0.458017168169859	0.115308374442481	3.97210671284184	7.12397913190262e-05	0.000396489670528453
ENSG00000069345.7	1940.09778317701	0.41509118385238	0.120890800143672	3.43360440462853	0.000595612773771466	0.00250690934760519
ENSG00000069399.8	1175.47125968603	-0.928095225599283	0.261599979824959	-3.54776489746018	0.000388514848949857	0.00172812978717172
ENSG00000069424.10	386.892106023747	-1.29476559000836	0.178730070444386	-7.24425155089526	4.34833713199549e-13	3.54231673700423e-11
ENSG00000069431.6	22.295865565338	4.93981593984188	1.82452928034854	2.70744678808236	0.00678029392893082	0.0200883235439492
ENSG00000069482.6	81.7768481209825	-1.02419458627691	0.472244961561256	-2.16877821817493	0.0300995256888472	0.0697123372110259
ENSG00000069493.10	37.6519266315268	1.74039549036962	0.79936292820596	2.17722817628741	0.0294635470118841	0.0684591190662558
ENSG00000069509.5	488.408094576718	0.379921496273922	0.1510582697924	2.51506585370036	0.0119010151760294	0.0322516713080245
ENSG00000069535.12	256.443093531377	0	2.35292048315385	0	1	1
ENSG00000069667.11	65.3369848932062	0.874148971803923	0.439447329613848	1.98920078220081	0.0466790456178243	0.100389265341378
ENSG00000069696.6	4.40257697352299	-3.27442593990662	2.96035961958657	-1.10609059731868	0.268687308066843	0.409657088225479
ENSG00000069702.6	199.533855455065	0.618226980030761	0.226323747436285	2.7316045577798	0.00630267387357687	0.0189286339033557
ENSG00000069712.9	102.96318583899	0.841778812871781	0.309074270344581	2.7235486536401	0.00645847019552189	0.019290430715572
ENSG00000069764.5	7.14052762123983	0.117141973193603	1.50558786192657	0.0778048071161428	0.937983322517926	1
ENSG00000069812.7	1835.71351361814	-0.836447797456923	0.763909150587363	-1.09495716449238	0.273535403237207	0.415412745365805
ENSG00000069849.6	3096.49613574682	0.300624774687017	0.117745474487852	2.55317476951551	0.0106745918469059	0.02946560719812
ENSG00000069869.11	2647.01916504638	1.12983029503546	0.283395178827334	3.98676611123241	6.69799950169026e-05	0.000376492833627826
ENSG00000069943.5	332.576000480723	0.497794032429445	0.19486953968873	2.55449893926256	0.0106340753732885	0.0293903817332294
ENSG00000069956.7	2439.76901632341	1.31284681779651	0.330627488118817	3.97077334757089	7.16397088559796e-05	0.000398204745899251
ENSG00000069966.14	867.192936929386	-0.422820811429477	0.103520244377103	-4.08442632620946	4.41858423490397e-05	0.000262864126318507
ENSG00000069974.11	314.985883045118	0.211464897541547	0.145997817311791	1.44841136282158	0.147502038829068	0.255551298384673
ENSG00000069998.8	693.682329299951	-1.0026541375144	0.189034921172061	-5.30406832397793	1.13249893321975e-07	1.57034152009874e-06
ENSG00000070010.14	1791.6247639061	-1.0245800172476	0.264937798893981	-3.8672474125053	0.000110070741181958	0.000577449801116361
ENSG00000070018.4	1346.63339267457	0.381536653794539	0.278162178325443	1.37163382919783	0.170177457112387	0.286675157678776
ENSG00000070019.3	1.31182724965043	0	8.41198773869951	0	1	NA
ENSG00000070031.3	0.684562128356376	0	8.4119877386995	0	1	NA
ENSG00000070047.7	1641.95614587395	-0.581054222791955	0.127262493245599	-4.56579317262472	4.97609209455936e-06	3.94243092495619e-05
ENSG00000070061.10	1457.56892521744	0.249856948576436	0.152646619744711	1.63683250237904	0.101665472448098	0.190145388396864
ENSG00000070081.11	1097.99707910219	1.46013014344345	0.203998107421738	7.15756710636943	8.21213936930741e-13	6.30835937939611e-11
ENSG00000070087.9	4050.8744289031	0.244969324630151	0.172997001718738	1.41603219822518	0.156766077544661	0.268652562951462
ENSG00000070159.9	1141.55044498735	0.203633414039701	0.107635672685529	1.89187663308095	0.0585074198016577	0.120725707512296
ENSG00000070182.13	251.708245001388	-0.890685936382623	0.214326229239868	-4.15574864327871	3.2422412364502e-05	0.000201299937615253
ENSG00000070190.8	666.855959551357	4.40417565145274	1.21206095565002	3.63362554574726	0.000279466366792516	0.00130033602218084
ENSG00000070193.4	0	NA	NA	NA	NA	NA
ENSG00000070214.11	1428.61569208768	0.62943194160957	0.177896313706861	3.538195528024	0.000402871609147893	0.00178335125320221
ENSG00000070269.9	370.420987216066	-0.0548608617331235	0.172956096527296	-0.31719530467355	0.751095412443713	0.8743520955114
ENSG00000070366.9	1207.91337500496	-0.299721197877542	0.12652096817191	-2.36894486509379	0.0178389125279516	0.045089396947605
ENSG00000070367.11	1271.47731287504	0.793561801878803	0.301872347757589	2.62879925164942	0.00856869274245899	0.0244648529502401
ENSG00000070371.11	203.365504680264	0.254972159626293	0.170902960836294	1.49191189186317	0.135722244752176	0.239204092360482
ENSG00000070388.7	2.47903942497426	-1.74700787503524	2.13151082313341	-0.819610135719163	0.412438393685176	NA
ENSG00000070404.5	2982.69725774929	-1.92599499827762	0.384932167091696	-5.00346596863864	5.63086103431404e-07	6.13924908128692e-06
ENSG00000070413.14	1626.59150570757	-0.968817999999926	0.188057586044794	-5.15170922043613	2.58123042932852e-07	3.14772042525728e-06
ENSG00000070423.13	810.99170909388	-2.32469695903142	0.407734828952805	-5.70149222964837	1.18763150271736e-08	2.39219533892311e-07
ENSG00000070444.10	681.090994726152	-0.484139468748566	0.188783290625604	-2.56452500189074	0.0103317135537941	0.0286860770018891
ENSG00000070476.10	495.226759826731	-0.312032681059636	0.17300566805419	-1.80359802409421	0.0712943460650096	0.142159462450789
ENSG00000070495.10	1162.38788760824	-1.00757507850958	0.281923849943905	-3.57392635887338	0.000351667872593958	0.00158375970352558
ENSG00000070501.7	502.378644960153	-0.214618571815589	0.146775124443158	-1.46222714938801	0.143678974190705	0.250258325336219
ENSG00000070526.10	419.268270338253	0	2.03999933662057	0	1	1
ENSG00000070540.8	573.319484827052	0.66072595406772	0.162198680491108	4.07355936600201	4.63000425060141e-05	0.00027309290989229
ENSG00000070601.5	0.762568161712588	3.14465108171991	8.33859148208706	0.3771201753288	0.706084298505498	NA
ENSG00000070610.10	1014.00121789924	-0.616843305020148	0.124084564927347	-4.97115257954378	6.65560435137708e-07	7.03627287864317e-06
ENSG00000070614.10	3990.21996789868	-0.0162552650754132	0.174472226195742	-0.0931682103785179	0.925769928954146	0.999857258348157
ENSG00000070669.12	1436.81239571475	0.511948057319311	0.212755322735117	2.40627614264999	0.0161160776381873	0.0414701555478864
ENSG00000070718.7	546.241460724049	0.124659680457839	0.125917307116208	0.990012281177456	0.322168116255618	0.471239679460777
ENSG00000070729.9	9.83471564885917	3.40232142113304	2.25638079356337	1.50786668227217	0.131588651406478	0.233528243531718
ENSG00000070731.5	914.212275099196	-0.958459467727835	0.430510769253553	-2.22633099141671	0.0259920190723112	0.0615667376461323
ENSG00000070748.13	0	NA	NA	NA	NA	NA
ENSG00000070756.9	21162.4586187496	0.206243452445627	0.128389095910246	1.60639383729135	0.1081874040885	0.19986376415508
ENSG00000070759.12	44.6092844809965	0.179247368979917	0.45902089305691	0.390499368745932	0.696167321998627	0.830141816646381
ENSG00000070761.3	943.735134821256	0.174295382869731	0.125235382508975	1.39174232854872	0.164000439499905	0.278311707620041
ENSG00000070770.4	1680.27282120557	0.189256987592481	0.0983604438868857	1.92411685138516	0.0543399382898018	0.113682279514225
ENSG00000070778.8	497.634395248482	0.253777673839137	0.177139301585121	1.4326446563141	0.151959413008526	0.261658230717741
ENSG00000070785.12	441.483132774128	-0.378507092353761	0.237889344785024	-1.59110569956721	0.111585790060896	0.20501545218958
ENSG00000070808.11	6.4461188070387	-0.647148721308401	1.6526869585407	-0.391573684274623	0.695373235143686	0.829659568275431
ENSG00000070814.13	2809.37734149082	-1.2689728559253	0.317913887465347	-3.99156157046968	6.56396412028285e-05	0.000369392108975138
ENSG00000070831.11	4848.45607276212	0.191869813955016	0.13034337146656	1.47203353570028	0.14101182180228	0.246662619519753
ENSG00000070882.8	1284.52409374948	0.378332807970449	0.214864585047088	1.76079649369642	0.0782728535271063	0.15351387824562
ENSG00000070886.6	1.66823188564038	0	8.41198773869951	0	1	NA
ENSG00000070915.5	0.380155183876426	-4.43607357544361	8.36307317904446	-0.530435819521366	0.595809796574027	NA
ENSG00000070950.5	439.947436854159	0.330868549757009	0.142143990295807	2.32769988424034	0.0199280453026756	0.0493692580318769
ENSG00000070961.10	2243.60117113281	0.738050763472308	0.292483241284872	2.52339505070468	0.0116227748008586	0.0316206462835639
ENSG00000070985.9	0	NA	NA	NA	NA	NA
ENSG00000071051.9	1048.31519819478	0.282317765490673	0.222280889344408	1.27009463712034	0.20405092170652	0.330123512370014
ENSG00000071054.11	6615.78387014811	1.19386580187552	0.213562187057277	5.59024899644488	2.26744231302876e-08	4.04317184908385e-07
ENSG00000071073.8	148.206801470821	0.203077643698831	0.283631018436967	0.715992365073293	0.473996063290878	0.6315466904086
ENSG00000071082.6	13051.7475825134	-1.56241739962801	0.329433843239904	-4.74273494265801	2.10852072171457e-06	1.87741049540765e-05
ENSG00000071127.12	8075.50716637745	-0.420541490420938	0.12385148500235	-3.39553046467677	0.000684957507501028	0.00282124292029424
ENSG00000071189.17	697.257487245821	0.730185317389965	0.309646029772253	2.35812911254512	0.0183673034395388	0.046211037532877
ENSG00000071203.5	0	NA	NA	NA	NA	NA
ENSG00000071205.7	330.173854193724	-0.0676089632875813	0.154217864482902	-0.438399037065365	0.66109704436954	0.800488078357675
ENSG00000071242.7	288.177864480651	3.14546972844326	1.17046576878922	2.68736584385296	0.00720180256688768	0.0210909430150417
ENSG00000071243.11	147.792879880514	1.05405306358869	0.292839792228646	3.59941883432869	0.000318929157605448	0.00145677724872324
ENSG00000071246.6	243.772506646533	-0.971916085109821	0.958886477651572	-1.01358826906201	0.310779257602117	0.458833187762026
ENSG00000071282.7	529.810356628942	-1.08729470124767	0.222082342235991	-4.895907933519	9.78528737970286e-07	9.75294331189624e-06
ENSG00000071462.7	1639.60346277238	-0.679365959783995	0.23673748946861	-2.86970163157904	0.00410859287438219	0.0131839107117445
ENSG00000071537.9	2584.35071923347	1.30914334258191	0.315558863875958	4.14865019635932	3.34441390539449e-05	0.000206817245579078
ENSG00000071539.9	960.198726305033	-0.0364014220983728	0.137946573553006	-0.263880581886187	0.791871938876314	0.906238695915339
ENSG00000071553.12	1190.08389506589	-0.420760158101878	0.225123358052697	-1.86902044168774	0.0616199704544337	0.126028372453019
ENSG00000071564.10	1624.33506923199	-0.605748551978501	0.152453328274217	-3.9733376688828	7.08724650489931e-05	0.000395098347512364
ENSG00000071575.7	147.159489795067	1.64735066561374	0.462998985957535	3.55800059087997	0.000373688473285001	0.00167175115716937
ENSG00000071626.12	2853.5201515058	-0.938205127563346	0.204915072525193	-4.57850716397644	4.68306128663673e-06	3.74639307171158e-05
ENSG00000071655.13	1461.2540779537	-2.36014591090805	0.380726176488073	-6.19906393796904	5.67999556569289e-10	1.87198940315976e-08
ENSG00000071677.1	0.0447901028958478	0	8.4119877386995	0	1	NA
ENSG00000071794.11	1168.30126630907	0.442864197305489	0.311256561998077	1.42282686174573	0.1547863523751	0.265846185244763
ENSG00000071859.10	2157.72901195349	-1.7043617566284	0.37121653920207	-4.59128723168404	4.40520582862242e-06	3.56421198861269e-05
ENSG00000071889.12	477.305920971167	-1.63943680273802	0.33664227091123	-4.8699671562349	1.11616799684989e-06	1.08745693773145e-05
ENSG00000071894.10	1728.37179124857	-1.32230640915362	0.219661708661785	-6.0197401595814	1.74697280783901e-09	4.69961273459007e-08
ENSG00000071909.14	34.7982792677515	0	1.77906333251652	0	1	1
ENSG00000071967.7	1370.66561706673	0.712359927619388	0.248022668397162	2.87215653400953	0.00407680973748247	0.0131027341912756
ENSG00000071991.4	25.2902927025165	0.635249651484929	0.519296793885557	1.22328822161942	0.221220854263058	0.351721485691081
ENSG00000071994.6	1002.29473120826	0.138137575299234	0.14435782844927	0.956910870599432	0.338612243917885	0.489445743998929
ENSG00000072041.12	394.940732950837	1.33909881886055	0.234320469068194	5.71481793368567	1.09821541256425e-08	2.24113595757935e-07
ENSG00000072042.8	3362.80739914552	0.313463359507441	0.0848812943734429	3.69296158619273	0.000221657515783298	0.00106908266884793
ENSG00000072062.9	1064.26260379866	-0.556575190654121	0.146053847944164	-3.81075335219445	0.000138543944139062	0.000704506243000619
ENSG00000072071.12	192.192078618348	-1.34680979730107	0.364759701313772	-3.69232070442596	0.00022221699692259	0.00107121211854619
ENSG00000072080.6	0	NA	NA	NA	NA	NA
ENSG00000072110.9	12470.4629763985	0.392632961744037	0.163941025957096	2.3949646493416	0.0166219677581847	0.0426051274573213
ENSG00000072121.11	729.74749531333	0.448957647090735	0.175238071787256	2.5619869159242	0.0104075239249945	0.0288624853612441
ENSG00000072133.6	98.5341492909122	0.908808836346804	0.5005112743049	1.81576096883919	0.0694070469943997	0.139054995084079
ENSG00000072134.11	1194.49678945619	0.411418649218549	0.130613675382133	3.14988953503431	0.00163332206839364	0.00596601080234257
ENSG00000072135.8	836.100563418642	-0.747644911488303	0.180816503911218	-4.13482671833651	3.55222562057943e-05	0.000217537478667979
ENSG00000072163.14	44.498919259114	-2.63162479034647	0.889797346279961	-2.95755522462356	0.00310089197948364	0.0103278586113859
ENSG00000072182.8	4.27833327332732	1.86290980725376	2.30477680154892	0.808282088747941	0.41892821105081	0.576579238903162
ENSG00000072195.10	287.110309108076	-1.33943750048877	0.259393124470497	-5.16373555861583	2.42069614178713e-07	2.98203196051984e-06
ENSG00000072201.9	46.3673264383671	1.83307010173267	1.38333766882696	1.32510676390897	0.18513574304554	0.306355755323862
ENSG00000072210.14	3787.30954528061	-0.278908003673596	0.0950425068237984	-2.93456068231313	0.00334020233387689	0.0110247162169279
ENSG00000072274.8	5350.99959284589	0.655346183218257	0.271533558662721	2.41349977677079	0.0158001375640414	0.040822872474761
ENSG00000072310.12	3870.68516587515	-1.25653045641981	0.177901282305986	-7.06307700614889	1.62855410537924e-12	1.16672619116939e-10
ENSG00000072315.3	0.0794084425345305	0	8.41198773869951	0	1	NA
ENSG00000072364.8	2365.54560348594	1.01640267922651	0.36104388107509	2.81517769031272	0.00487502706820622	0.0152134809120397
ENSG00000072401.10	520.654732375283	0.706384022752455	0.389256701564868	1.81469970822003	0.0695700699312784	0.139284919514579
ENSG00000072415.4	938.316389028908	0.541292316115963	0.254131515889769	2.12996925714145	0.0331741515518413	0.0756367660311307
ENSG00000072422.12	534.820154985761	-0.203469204136367	0.260855425078585	-0.780007561947657	0.435386424146132	0.593329640945991
ENSG00000072444.10	0	NA	NA	NA	NA	NA
ENSG00000072501.13	2008.30060985443	0.49129727207653	0.441788051734297	1.11206554850879	0.266109968136208	0.406888646503883
ENSG00000072506.8	1384.97055150114	-1.40739242947332	0.305522021258081	-4.60651714622059	4.09469312323233e-06	3.34377870528144e-05
ENSG00000072518.16	1194.22139471629	-0.101996911233536	0.126592118453635	-0.805712966016067	0.42040837156586	0.578380002093638
ENSG00000072571.15	1112.1890795571	0.725296085077613	0.373667383663766	1.94102058886213	0.0522557801007387	0.110223796760829
ENSG00000072609.13	700.405090744964	-0.0149283694415001	0.145217806768128	-0.102799854740518	0.918121820555351	0.994666446654257
ENSG00000072657.4	63.7809731783608	0.858964963223142	8.34666175093072	0.102911198375489	0.918033449874779	0.994666446654257
ENSG00000072682.14	2842.23667885717	0.241641524308328	0.144586209426855	1.67126260012075	0.0946698202284647	0.179503930368435
ENSG00000072694.14	0.472301164307533	-3.79092097871471	8.37694730943543	-0.452542058423213	0.650878529331431	NA
ENSG00000072736.14	845.320006956609	0.0513379865456259	0.139984965039822	0.366739288973082	0.713813497083315	0.844776174891583
ENSG00000072756.12	464.372665217458	0.905119469108333	0.265749732329221	3.40590924090579	0.000659440975416397	0.00273316389066213
ENSG00000072778.15	7285.20391225777	-0.787296029448218	0.154483986369572	-5.09629540219639	3.46364516538931e-07	4.06128980129775e-06
ENSG00000072786.8	1030.70897638053	0.194380942978514	0.216311757515966	0.898614782713169	0.368857881938816	0.523721680287434
ENSG00000072803.13	1350.49388078969	0.521956893812198	0.280851051549515	1.85848296074538	0.0631004608842202	0.12857474646938
ENSG00000072818.7	52.5797496327175	-2.29261512421877	0.44679769773819	-5.13121516924686	2.87877596352748e-07	3.44753472383791e-06
ENSG00000072832.10	164.799194249857	-0.172514586585433	0.170142173613405	-1.01394370908543	0.310609613210568	0.458716814012654
ENSG00000072840.8	590.891589680725	-0.269613754252066	0.166173805862582	-1.62248046767988	0.104700511984834	0.194775731457606
ENSG00000072849.6	1266.4917134706	0.00712651878812136	0.189604760884393	0.0375861806152989	0.970017626408328	1
ENSG00000072858.6	68.0521064335463	2.21598586495639	0.384038481206006	5.7702182812448	7.91689149830379e-09	1.68896471953782e-07
ENSG00000072864.8	717.552115466367	0.0396413891741673	0.182370070673947	0.217367844557349	0.82792168843084	0.931640612052363
ENSG00000072952.14	12.2521782010738	0	2.29188179363184	0	1	1
ENSG00000072954.2	134.008308169664	-0.549533387104536	0.295340603834552	-1.86067672365288	0.0627898428049928	0.128109795413984
ENSG00000072958.4	1075.72444447273	-0.927377618695425	0.179873486823756	-5.15572158560582	2.52656064860804e-07	3.09358210811081e-06
ENSG00000073008.10	3832.85957274794	0.00279749617115395	0.126643605282501	0.0220895177842863	0.982376548033812	1
ENSG00000073009.8	139.466212722124	-0.246836043698609	0.200650883777599	-1.23017670817838	0.218630939983143	0.348591340894913
ENSG00000073050.7	928.610077437904	-0.948023318220692	0.220214839916815	-4.30499288140073	1.66991105239493e-05	0.000112833488266003
ENSG00000073060.11	3115.22066589271	-1.40256607055275	0.2471527231514	-5.67489628545817	1.38772707098714e-08	2.68964877541981e-07
ENSG00000073067.9	7.22945561521072	-5.59803376201794	2.1747740558932	-2.57407602727667	0.0100508184880378	0.0280271478141928
ENSG00000073111.9	1686.80147030285	-0.687492900234042	0.243225530439304	-2.82656552949981	0.00470501162971222	0.0147624398128709
ENSG00000073146.11	0.490659942542128	0	8.4119877386995	0	1	NA
ENSG00000073150.9	205.319781083354	-0.962553141692358	0.254336940350507	-3.7845589412448	0.000153981412697044	0.000775202212987385
ENSG00000073169.9	646.562893789448	-2.37656324887149	0.3962855316215	-5.99709820125705	2.00874597717271e-09	5.23647677120263e-08
ENSG00000073282.8	1992.83115390917	-0.571329027082646	0.288937347087469	-1.9773457216304	0.0480025648285741	0.102696515606953
ENSG00000073331.13	345.588786595909	0.24499232481519	0.154668884827012	1.58397938337241	0.113198410797024	0.207169806443725
ENSG00000073350.9	1543.35267729621	-2.22470998952103	0.264057402233333	-8.42509988625572	3.60442627731425e-17	4.85468160537199e-15
ENSG00000073417.10	1805.62581286757	0.689785087399645	0.233034684993946	2.96001038393733	0.00307628673316464	0.0102507374022968
ENSG00000073464.7	181.787624090804	-0.0577964839370967	0.213509799444112	-0.270697101901524	0.786624005969263	0.902041366363776
ENSG00000073536.13	676.568782749523	-0.766827251193131	0.220124733238504	-3.48360331849796	0.000494712132509234	0.00213327827816157
ENSG00000073578.12	2921.56832841168	-0.570101404938478	0.144647266223242	-3.94132167046013	8.10338690797359e-05	0.000443786190571403
ENSG00000073584.14	3841.53399977084	0.0202420590512558	0.168978522005186	0.119790721394963	0.904648932267734	0.986350979083479
ENSG00000073598.5	1.60471101657175	2.52684480029355	3.31939817505434	0.761235822590695	0.446516225318818	NA
ENSG00000073605.14	1654.86546871976	0.00674250686303072	0.299045564587815	0.0225467542791486	0.982011816944545	1
ENSG00000073614.7	1368.66057115054	0.542284656990162	0.137602675652565	3.94094558422239	8.11610378813509e-05	0.0004443621811157
ENSG00000073670.9	46.2462856867761	-1.39989145162186	0.33181546940083	-4.21888543698608	2.45512976336355e-05	0.00015791463422233
ENSG00000073711.6	396.639581885	0.538537957559602	0.210546437663331	2.55781082566088	0.0105333376339189	0.0291633575740802
ENSG00000073712.9	993.958727474983	0.939019932629857	0.243304684619847	3.85944041355815	0.000113646962793893	0.0005931308678184
ENSG00000073734.8	4.87829173394169	0	4.74380663039584	0	1	1
ENSG00000073737.12	283.004623319979	1.70914300073396	0.690648090037455	2.47469445784071	0.0133350204192548	0.0354997255936494
ENSG00000073754.5	0	NA	NA	NA	NA	NA
ENSG00000073756.7	2937.39835607076	1.23466467726723	0.378510156419281	3.26190633547908	0.00110665702626101	0.00428146149014767
ENSG00000073792.11	1458.92114314376	0.975737597224768	0.166667482965374	5.85439690972884	4.78744056971734e-09	1.09785087207718e-07
ENSG00000073803.9	744.852025772089	0.6124007988068	0.136210324243683	4.49599398729278	6.92456930153015e-06	5.24155390029275e-05
ENSG00000073849.10	483.755153083101	0.683687819013523	0.195310277752087	3.50052146196499	0.000464348846498702	0.002023901867089
ENSG00000073861.2	0.122632400215703	0	8.4119877386995	0	1	NA
ENSG00000073905.8	6.75071069433165	-1.72550350628709	0.884468238313382	-1.95089369130711	0.0510696932768453	0.108128381185507
ENSG00000073910.15	15.9116633722896	3.00615168217525	2.09271749558087	1.43648231953107	0.150865143811745	0.260195364557682
ENSG00000073921.13	3408.30251329205	0.888500598839407	0.214750984232212	4.13735286017905	3.51335603053114e-05	0.000215549140251505
ENSG00000073969.14	803.696188508592	0.454667312289797	0.159584694628526	2.84906590414671	0.00438477965954476	0.0139285697266954
ENSG00000074047.16	539.069590032323	0.472087392125031	0.315110191612887	1.49816605330554	0.134090113024887	0.236926933132919
ENSG00000074054.13	1824.16982198624	0.384502961522595	0.178731779442089	2.15128480633282	0.0314537267587502	0.0724418196200444
ENSG00000074071.9	2320.97235219934	-1.96534096240847	0.346671477296679	-5.66917410608473	1.43487499742497e-08	2.76610492108555e-07
ENSG00000074181.4	1199.16988968042	-1.74538512748249	0.318900263031519	-5.47313793626437	4.42135695346457e-08	7.10865844785795e-07
ENSG00000074201.4	2058.01404975701	0.343457186920174	0.121268290869194	2.83220934721216	0.00462275719369044	0.014547284047372
ENSG00000074211.9	958.620669820625	-0.114081190197243	0.243557658426917	-0.468395003195823	0.639502140694328	0.782547652843581
ENSG00000074219.9	576.489875197875	-0.360069594065136	0.210036624420069	-1.7143181340841	0.0864703144750474	0.166742365499607
ENSG00000074266.13	472.388589616773	0.299482960721981	0.145993860244631	2.05133942085071	0.0402339040394438	0.0887269191104582
ENSG00000074276.6	43.1032166720756	-0.61527040609411	0.534731300315051	-1.1506160303906	0.249890235143185	0.387335616126881
ENSG00000074317.6	10.9382507058142	-2.5413745259183	1.02046674299507	-2.4904040659467	0.0127597937881249	0.0342072868765243
ENSG00000074319.8	1652.41378402492	0.369495800747314	0.113544788791065	3.25418546004104	0.00113718013401989	0.00438429969232923
ENSG00000074356.12	803.344018598764	0.546359865532772	0.15222445990749	3.58917263273463	0.000331729119757049	0.00150537363127845
ENSG00000074370.13	298.179956863883	-1.11964243263813	0.166680707790223	-6.71728868614633	1.85136960489594e-11	1.05361183458346e-09
ENSG00000074410.9	18289.2168431186	-0.192438068778927	0.197959636949078	-0.972107606099664	0.330997018589044	0.480984878555309
ENSG00000074416.9	2564.83616827649	-0.69013615644174	0.169240642833798	-4.07783937053162	4.54561521986454e-05	0.000268680703004457
ENSG00000074527.7	1863.91735207059	1.24396475520639	0.250056794601921	4.97472886984225	6.53390261685452e-07	6.92936664400588e-06
ENSG00000074582.8	673.922261597677	-1.32363878076144	0.292854730705474	-4.51977940589472	6.19040995727741e-06	4.7589310639037e-05
ENSG00000074590.9	704.705743135852	0.231433553994779	0.265008444759824	0.873306336349118	0.382496127765211	0.538540733339442
ENSG00000074603.14	944.026569553116	0.6060212771018	0.230548316280052	2.62860855754701	0.00857349860787399	0.0244682387054826
ENSG00000074621.9	290.243407187216	0.179856343660658	0.239739567119728	0.750215518537396	0.453124913846787	0.610705979616187
ENSG00000074657.9	1588.15635267039	0.615137049705568	0.259895468490499	2.36686331346348	0.0179395569228774	0.0453041085641116
ENSG00000074660.11	9.6074994866278	3.80880503232596	1.66779862215681	2.28373196963096	0.0223872879813047	0.054348759803689
ENSG00000074695.5	3541.02340234933	1.11861023663583	0.23332752252355	4.79416326259979	1.63355202043632e-06	1.51380584451073e-05
ENSG00000074696.8	4258.61376291456	0.318406811197157	0.143153972469929	2.22422616504087	0.0261332314896127	0.0618086719485653
ENSG00000074706.9	2.68061937847815	0	4.17407214219844	0	1	NA
ENSG00000074755.10	1352.2070859835	-0.0584520465259726	0.206373036649673	-0.283234900619297	0.776996776408927	0.894644627110917
ENSG00000074771.3	0	NA	NA	NA	NA	NA
ENSG00000074800.9	51119.4496057602	-1.06875048908255	0.2460964700279	-4.34281112996615	1.4067106195426e-05	9.7931683827082e-05
ENSG00000074803.13	0	NA	NA	NA	NA	NA
ENSG00000074842.3	2127.02292336238	-1.57099703093045	0.389304752398579	-4.03539135150866	5.45113604733778e-05	0.0003139375757251
ENSG00000074855.6	263.307390799614	-0.364504541624714	0.235818217615928	-1.54570136823939	0.122176706670774	0.22007275364387
ENSG00000074935.9	154.505592670172	0.607619468667871	0.297267705940625	2.04401439014447	0.0409521255679421	0.0900166025445448
ENSG00000074964.12	421.460628564879	-0.998892547303843	0.207681280060274	-4.80973801304547	1.5112824473714e-06	1.42143572086799e-05
ENSG00000074966.6	10.7888745753857	1.47239930047419	0.910778847858937	1.61663756677652	0.105956537841544	0.196659617272642
ENSG00000075035.5	0	NA	NA	NA	NA	NA
ENSG00000075043.13	2.02985283648628	2.37274298986047	5.87957182465327	0.403557105963307	0.686538433479689	NA
ENSG00000075073.10	10.1846874607124	-2.58697413057497	1.3186718612775	-1.96180278546989	0.049785449274487	0.105931061789622
ENSG00000075089.5	442.180832010344	0.772060174095597	0.383681482113604	2.01224247217383	0.0441943833521418	0.0959753979214577
ENSG00000075131.5	360.025789287987	0.875349303794855	0.143444554427697	6.10235297733853	1.04518237356976e-09	3.1360766261708e-08
ENSG00000075142.9	1599.30199738455	-0.779322410855122	0.20297564834151	-3.83948723515788	0.000123291539149525	0.000637537487954404
ENSG00000075151.15	2313.36410339355	0.380307561259182	0.217342427468123	1.7498081975502	0.0801514156847538	0.156438899727474
ENSG00000075188.4	812.657819193792	-0.043581800442221	0.13805730118312	-0.315679069985686	0.752246114680773	0.875388989971525
ENSG00000075213.6	805.597952119229	1.61258402937299	0.201291168159268	8.01120110792474	1.13593518167815e-15	1.28313782815036e-13
ENSG00000075218.14	594.230633612233	-0.520411747477344	0.418316368612495	-1.24406259598085	0.213476525902117	0.341721436716621
ENSG00000075223.9	3890.01884604725	1.25748631995823	0.371496933346148	3.3849170937477	0.000711997558987097	0.00291478960166491
ENSG00000075234.12	351.455837023353	-0.207349958687316	0.183528803946836	-1.12979518325298	0.258562538326114	0.397977109611666
ENSG00000075239.9	1215.76444466597	-0.0182937335272198	0.132756712648002	-0.137798934323756	0.890399326611819	0.976080298808778
ENSG00000075240.12	502.908369682406	-0.443864518321587	0.232302163525291	-1.91072055285986	0.0560405021190867	0.116540016913218
ENSG00000075275.12	3122.87371800443	-0.619478346915929	0.250979449180017	-2.4682433121112	0.0135777993567219	0.0360415556962097
ENSG00000075290.7	2.07218933885727	1.55817797312158	3.9601776675953	0.393461633267514	0.693978555815779	NA
ENSG00000075292.14	2705.60959513438	0.730153000772783	0.181069378760464	4.03244880924177	5.51986413350842e-05	0.000317020718473397
ENSG00000075303.8	241.800268963533	0.454364682920204	0.289322253527073	1.57044498783322	0.116311623215427	0.211583263445099
ENSG00000075336.7	601.230165289559	-0.124953508679013	0.121475577727719	-1.02863070105408	0.303653245493804	0.450849306879644
ENSG00000075340.18	272.740058891192	0.232001689168932	0.352684250281505	0.65781698214126	0.510655740746002	0.667061808501971
ENSG00000075388.2	0	NA	NA	NA	NA	NA
ENSG00000075391.12	913.792254363018	0.646687469435877	0.210422553398237	3.07328021161297	0.00211719582418808	0.00744019955402187
ENSG00000075399.8	365.469911027938	-0.905144712533048	0.234328938184065	-3.86270991345532	0.000112136136903831	0.00058645777216363
ENSG00000075407.13	496.489820948598	1.03166507871967	0.262509512065197	3.93001027125999	8.49422329900511e-05	0.000460694747140403
ENSG00000075413.13	1790.76606819346	0.222602191897573	0.0999662469709564	2.22677352248951	0.0259624138171097	0.0615126828130722
ENSG00000075415.8	8454.58055299602	-0.537431220402524	0.12049902977282	-4.46004603867563	8.19420488971065e-06	6.08458969786458e-05
ENSG00000075420.8	3766.342558028	1.32804628956346	0.285574375321765	4.650439270215	3.31228772930496e-06	2.76979093522964e-05
ENSG00000075426.7	3945.59398600215	0.386219508342509	0.132643624821112	2.91170803620135	0.00359458450921666	0.0117339458458077
ENSG00000075429.4	0	NA	NA	NA	NA	NA
ENSG00000075461.5	252.793571186912	-1.38967931540242	0.237290589917623	-5.85644511181356	4.72879775406176e-09	1.08687031883174e-07
ENSG00000075539.9	1098.66631248993	0.991187137366193	0.245744023972945	4.03341298535633	5.49725423985423e-05	0.000316142975826288
ENSG00000075568.12	1460.43104139454	0.636355018706299	0.267856745085045	2.37572893116526	0.0175143240170636	0.044424593611643
ENSG00000075618.13	5236.07068852966	-1.0367557303805	0.197635424310009	-5.24579909699922	1.55606394159192e-07	2.05069535629364e-06
ENSG00000075624.9	95024.2831215553	-0.841451274435733	0.195165729136717	-4.31147045210115	1.62172448417978e-05	0.000110204170043337
ENSG00000075643.5	462.95537557326	0.273120368214636	0.131688846770169	2.07398253468877	0.0380809329337282	0.0848515592875384
ENSG00000075651.11	772.798145744025	0.28894286008709	0.24826780104371	1.1638354183361	0.244490715664977	0.380695643550813
ENSG00000075673.7	68.8688077224867	0	2.22187752976561	0	1	1
ENSG00000075702.12	904.551686197877	-1.34041459692288	0.358255271717424	-3.74150697210156	0.000182920101970249	0.000902230180689681
ENSG00000075711.16	1785.08702419834	0.578933515724724	0.220500259555901	2.62554573355481	0.00865101864390523	0.0246476561363443
ENSG00000075785.8	6816.65226271967	0.336463956914016	0.101707115968249	3.30816535019098	0.000939093453392297	0.00370100257502409
ENSG00000075790.6	859.822248504849	0.588051719812203	0.20909668287305	2.81234360933994	0.00491819334051923	0.0153183142172145
ENSG00000075826.12	186.089953511174	-0.473299570212252	0.209592616073022	-2.25818818945107	0.0239339292740945	0.0574476860074291
ENSG00000075856.7	1425.25073178973	0.148882798500769	0.136452810502534	1.09109367518674	0.275231665607009	0.417236087661019
ENSG00000075884.8	0.438421877442567	0	8.4119877386995	0	1	NA
ENSG00000075886.10	8.9561287527346	-1.07866787304475	0.843809545401714	-1.27833096807553	0.201132753043851	0.326678419295431
ENSG00000075891.17	11.3134958000233	-0.126212967702467	1.44736327198631	-0.0872019970005573	0.930510952028648	1
ENSG00000075914.8	704.898331236947	-0.864090786528728	0.255822519757553	-3.37769633161162	0.000730957522186381	0.00298032993354823
ENSG00000075945.8	587.23404787622	0.641472389399351	0.213094850405145	3.0102669688158	0.00261018153974892	0.00891069578363424
ENSG00000075975.11	670.062211724819	0.413523284803386	0.103159826730953	4.00856901283753	6.10877874307042e-05	0.000346478542802504
ENSG00000076003.4	1757.89930430415	-0.0836800092384726	0.199940769804965	-0.418523992480871	0.675564048495822	0.813374283180041
ENSG00000076043.5	1804.08372143793	-0.0906875656039702	0.148088512123623	-0.612387580261899	0.540281356984792	0.695233350123412
ENSG00000076053.6	529.704656587842	1.18869167698546	0.284703548719008	4.1751909392554	2.97736220588975e-05	0.000186980567751292
ENSG00000076067.7	1154.88952225578	1.23309480438757	0.164463435206602	7.49768362091267	6.4955447462729e-14	5.99221417849093e-12
ENSG00000076108.7	3294.86140918832	0.373125184987556	0.16835561339683	2.21629191601747	0.0266715163167178	0.0627804548697018
ENSG00000076201.10	909.350823076672	-0.834847625817592	0.198008427918886	-4.21622268603428	2.48428450963186e-05	0.00015958664530395
ENSG00000076242.10	1055.83501180104	-0.0300399376717081	0.122226103542491	-0.245773503376591	0.805857569273482	0.916296547011002
ENSG00000076248.6	1184.63236692916	-0.0858524666607105	0.114589425128316	-0.749218058861662	0.453725786319498	0.611320926490907
ENSG00000076258.5	44.9114851871211	1.11712636737046	0.440642982730173	2.53521878516906	0.0112377115803489	0.0307427876855502
ENSG00000076321.6	401.912351633699	0.555246075100876	0.271261172920902	2.04690582556311	0.0406673320063509	0.0894796458858972
ENSG00000076344.11	107.978628840274	-1.36691613317365	0.420171527845677	-3.25323360243416	0.00114099654941352	0.0043926097857096
ENSG00000076351.8	49.6020873058571	-1.15904265093627	0.503439513258971	-2.30224807630475	0.0213211861679713	0.0521680906081537
ENSG00000076356.6	725.33403531297	0.268711967168159	0.270795560064773	0.992305660786623	0.321048442747604	0.469942159747127
ENSG00000076382.12	2083.00237720832	-0.556613163766461	0.1886382888362	-2.950690271845	0.00317064687841833	0.0105408225908648
ENSG00000076513.12	834.996255198832	0.554401312664542	0.145233412826605	3.81731243433936	0.000134913280578805	0.00068986408694852
ENSG00000076554.11	1541.06574290166	0.906621861652725	0.246680053070015	3.67529457842058	0.000237575133023775	0.00113334838547328
ENSG00000076555.11	372.608239626114	0.00292437121040962	0.185835783438364	0.0157363192185187	0.987444752033472	1
ENSG00000076604.10	1695.2931332558	-1.01103887272139	0.286060426684	-3.53435420775011	0.000408772876647094	0.00180630761743247
ENSG00000076641.4	58.6928700661768	-0.543243262589069	0.677190942515323	-0.802201016704793	0.422436688365343	0.580380035025163
ENSG00000076650.2	452.782951980018	0.184391690331025	0.144420868543479	1.27676624708507	0.201684785198467	0.327363183665291
ENSG00000076662.5	191.274145825935	-1.73683962333257	0.369694859639185	-4.69803563140612	2.62675614080108e-06	2.2660351239511e-05
ENSG00000076685.14	2903.28780663449	0.961935035672416	0.188564908976825	5.10134701568805	3.37244563815381e-07	3.97048480347444e-06
ENSG00000076706.10	1551.94207196336	-0.338249930548238	0.203873441851156	-1.65911718307669	0.0970921814038709	0.183305610774919
ENSG00000076716.7	152.918838873029	0	1.68067474949848	0	1	1
ENSG00000076770.10	75.2067369032858	1.00298025067237	1.58413220466657	0.63314175907653	0.526641074546436	0.681946521539651
ENSG00000076826.5	305.426272186747	-2.08164217651057	0.303128002593164	-6.86720513678308	6.54718918646054e-12	4.17149430882137e-10
ENSG00000076864.15	807.484738825854	-2.31961808513035	0.17024859029333	-13.6248886474406	2.8484440724504e-42	1.40358818526135e-39
ENSG00000076924.7	875.298862050873	-1.28160491553385	0.280172606959611	-4.57434054471501	4.77722274611166e-06	3.80603133979695e-05
ENSG00000076928.13	2240.47652830962	-0.648164542058837	0.16442671477918	-3.94196613931806	8.08163878943311e-05	0.000442835227726925
ENSG00000076944.10	1314.0979449036	-1.22697095959493	0.26889329843482	-4.56304030906278	5.04181299808516e-06	3.98824385279226e-05
ENSG00000076984.13	573.477793618126	-1.39459593019337	0.266317502863654	-5.23659134378169	1.63569307360404e-07	2.14153437205607e-06
ENSG00000077009.9	0	NA	NA	NA	NA	NA
ENSG00000077044.5	2603.77653796588	0.132262305556601	0.209636909264278	0.630911350586003	0.528098489793718	0.683417703564412
ENSG00000077063.6	63.5292565664071	-0.514748499623388	0.334071311181238	-1.54083419436196	0.123357144893528	0.221882514092231
ENSG00000077080.5	0	NA	NA	NA	NA	NA
ENSG00000077092.14	429.431061540713	0.476096979119478	0.254964635593036	1.86730594230097	0.0618588760582017	0.12646578354623
ENSG00000077097.9	3330.3336909203	0.505510418921293	0.190676096398168	2.65114730409464	0.0080218846701251	0.0231291759655398
ENSG00000077147.10	4127.25469847307	0.677401352749434	0.238654037661916	2.83842401907761	0.0045336911789539	0.0143160617206011
ENSG00000077150.13	2586.33100786771	-0.0210861160003088	0.263548736896231	-0.0800084122907833	0.936230565381529	1
ENSG00000077152.5	959.200123982619	-0.378724239811218	0.213211854546224	-1.77628134522469	0.0756865563918084	0.149252854932524
ENSG00000077157.16	383.261841034374	0.128817587964717	0.279689797802572	0.460573066936274	0.645104938415706	0.787020233744716
ENSG00000077232.12	3665.22138429103	1.29441887649388	0.2154019993298	6.00931690755575	1.863066325104e-09	4.92663991702567e-08
ENSG00000077235.13	3001.26808940687	-0.219415531640496	0.103722719750892	-2.11540472682804	0.0343954672787852	0.0779463404860682
ENSG00000077238.9	1860.83972821666	0.773344944556095	0.136228917413835	5.67680459653685	1.37234083085103e-08	2.67267306309234e-07
ENSG00000077254.10	889.329743567636	1.08276387543384	0.278927929096071	3.88187686669738	0.000103653361427057	0.000547479440761004
ENSG00000077264.10	8.15894153652755	2.47952457937624	1.42004673414604	1.74608660388021	0.0807959042222254	0.157544605057583
ENSG00000077274.7	2.93758454325435	0	8.41198773869951	0	1	NA
ENSG00000077279.12	0	NA	NA	NA	NA	NA
ENSG00000077312.4	1935.34761700983	-1.37308262287044	0.307602600099123	-4.46381994959722	8.05112269578536e-06	5.99104352939048e-05
ENSG00000077327.11	0.139934825444145	0	8.41198773869951	0	1	NA
ENSG00000077348.4	840.05456690484	-2.37954427349703	0.420491876985986	-5.65895420038359	1.52298187928119e-08	2.90820443356502e-07
ENSG00000077380.11	2948.4251967629	0.250868698754617	0.107837657630745	2.32635522939152	0.0199996079316497	0.0495101187407326
ENSG00000077420.11	186.917256797707	-0.0615767112322346	0.174038138433155	-0.35381159432411	0.723480083822177	0.852669941282199
ENSG00000077454.11	581.87620225607	-1.12780835360354	0.205397644648804	-5.49085339090381	3.99996288124564e-08	6.51703629756498e-07
ENSG00000077458.8	244.332713710412	1.13528597603999	0.316379503724558	3.58836764921528	0.000332754840172509	0.00150901145589342
ENSG00000077463.10	494.579014363387	-2.01555959877864	0.398308594355765	-5.06029653223693	4.18604947025401e-07	4.79426062627787e-06
ENSG00000077498.8	0	NA	NA	NA	NA	NA
ENSG00000077514.4	584.055125812547	0.181456753281114	0.165798998955804	1.09443817166522	0.273762850231679	0.415605671550715
ENSG00000077522.8	6.07395719811831	6.28357951727457	8.33019107695556	0.754313971819604	0.45066071467673	0.607964512878434
ENSG00000077549.13	4189.83950541645	-0.788524478020433	0.199026590438044	-3.96190517199207	7.43540730103547e-05	0.000411780520018694
ENSG00000077585.9	412.54111097122	0.328882505659728	0.191421987005286	1.71810203626528	0.0857780054950173	0.16559484877679
ENSG00000077616.6	10.3935830526295	0.0117816613652179	1.04450135014535	0.0112796995078832	0.991000292753793	1
ENSG00000077684.11	747.204877277024	-0.0198588219331626	0.137478012571666	-0.144450894813528	0.885144429939805	0.972899796374952
ENSG00000077713.14	880.707248969219	0.66958162967738	0.213056605061147	3.14274053829596	0.00167374130207508	0.00609052513073177
ENSG00000077721.11	2009.81052508308	0.335320004449163	0.118188945867927	2.83715200255592	0.00455179363203183	0.0143590673078004
ENSG00000077782.15	2149.27833928809	-0.294072386879917	0.150231556857528	-1.95746082268721	0.0502933135580401	0.106801154170805
ENSG00000077800.7	0.129026909793476	0	8.41198773869951	0	1	NA
ENSG00000077809.8	1189.62302267735	0.493643719532378	0.285467240814899	1.72924822520166	0.0837646786261461	0.162299587828141
ENSG00000077935.12	0.80954984447885	1.56573951764852	8.35739242314218	0.187347851862607	0.851387906759266	NA
ENSG00000077942.13	1197.3780709575	-1.55525188874568	0.26137139509904	-5.9503523258785	2.67565889315655e-09	6.71507287185611e-08
ENSG00000077943.7	0	NA	NA	NA	NA	NA
ENSG00000077984.4	0.3127836274716	0	8.4119877386995	0	1	NA
ENSG00000078018.15	466.13201946799	2.61612100532973	0.405807848234703	6.44669889138435	1.14312574900767e-10	4.96657408757031e-09
ENSG00000078043.11	296.6078420564	0.247806964566829	0.189884231928435	1.30504235159571	0.191878426944664	0.31511297834198
ENSG00000078053.12	0.313480761507909	0	8.4119877386995	0	1	NA
ENSG00000078061.8	1051.98161971219	-1.47250302691082	0.272605095560734	-5.40159758892973	6.60499896163578e-08	9.92124862616563e-07
ENSG00000078070.7	472.310616101421	-0.0944026408076682	0.154378110188855	-0.611502762225699	0.540866790249008	0.695766772916525
ENSG00000078081.3	434.030599881605	7.02388398124297	0.930754597256495	7.54644027754111	4.47316061307459e-14	4.3239839170309e-12
ENSG00000078098.9	81.3734338813629	0	1.71481536916867	0	1	1
ENSG00000078114.14	420.706275178535	0.519629035836871	0.356985994659056	1.45560062190437	0.145503056028656	0.252738220354822
ENSG00000078124.7	158.654857026695	0.159182702041225	0.249722537199633	0.637438269794492	0.523839407203016	0.67945092088614
ENSG00000078140.9	1576.41958740939	0.21744193912872	0.124051159007428	1.75284085105323	0.079629328860716	0.155660506141562
ENSG00000078142.7	656.288050895778	0.747220469703782	0.203685769636564	3.66849618918908	0.000243981330110003	0.00115871058115007
ENSG00000078177.9	253.253962113892	1.35190773372792	0.34509621946337	3.91748056768096	8.9479256332535e-05	0.000481424611367831
ENSG00000078237.4	578.272379472779	0.56242124744693	0.23135638813252	2.43097349499067	0.0150583160834906	0.0392242341200051
ENSG00000078246.11	661.499017276763	0.326546482406956	0.178423075220494	1.83018077680486	0.0672229112982411	0.135579961760843
ENSG00000078269.9	1327.56762227702	0.259859478019545	0.126680166023317	2.05130357953363	0.0402373921145383	0.0887269191104582
ENSG00000078295.11	0	NA	NA	NA	NA	NA
ENSG00000078304.15	2022.13435399129	-0.0663402886549968	0.116863232919347	-0.567674597029005	0.570255943776885	0.722247711139308
ENSG00000078319.7	189.606126454141	-0.761971625968242	0.223131956919015	-3.41489240935934	0.000638072100258478	0.00266012600939373
ENSG00000078328.15	0.0297781659504489	0	8.41198773869951	0	1	NA
ENSG00000078369.13	8043.31584130875	0.0312723746898171	0.0968550179028202	0.322878208759348	0.746787480069287	0.871446165300053
ENSG00000078399.11	8.48789401165969	0.511982557473433	1.04923496608574	0.487957963680363	0.625579616422362	0.770410544991221
ENSG00000078401.6	1781.96663419669	0.281132303429578	0.187446713542339	1.49979851935936	0.133666601000999	0.236364668711
ENSG00000078403.12	917.190675378505	0.91896465260075	0.257541961307105	3.56821330371455	0.000359423851160411	0.0016154482903212
ENSG00000078487.13	82.6531339400295	-0.704439529987072	0.35282421163634	-1.9965736668694	0.0458715158258213	0.0989580602486991
ENSG00000078549.10	0	NA	NA	NA	NA	NA
ENSG00000078579.8	0.613900160798027	0	8.4119877386995	0	1	NA
ENSG00000078589.8	0	NA	NA	NA	NA	NA
ENSG00000078596.6	98.2195523702872	-3.91646300988889	2.28105219095362	-1.71695458149582	0.0859874708871415	0.165953847376091
ENSG00000078618.15	4030.29491089567	0.0974205797874083	0.0834172316283908	1.16787116865014	0.24285873538026	0.378673692281191
ENSG00000078668.9	2837.24314374835	-0.470356796795909	0.15171275371677	-3.10031151154246	0.00193317210519898	0.00688494498720802
ENSG00000078674.13	2423.97191309179	0.622149151133722	0.208252800308107	2.98747075771976	0.00281296203780691	0.00950021264624089
ENSG00000078687.12	151.688737209035	-0.0482589210615142	0.176048060696866	-0.274123559614839	0.783989669091027	0.899786586641256
ENSG00000078699.17	511.127627599271	-0.0804552568652601	0.334863644729414	-0.240262740167784	0.810126578119574	0.918886314906376
ENSG00000078725.8	24.755442948758	-1.06710043962186	1.33479793133186	-0.799447178163593	0.424031163619862	0.581838885852178
ENSG00000078747.8	1739.72830872136	0.774557218879197	0.207929577432961	3.72509398827074	0.000195242463437697	0.000956702277184524
ENSG00000078795.12	0.638416262606375	1.77301430374817	8.35361392495509	0.212245181507799	0.831915759848542	NA
ENSG00000078804.8	513.999502836639	-0.513372959384444	0.224391750681389	-2.28784239093253	0.0221467011874906	0.0538747506430912
ENSG00000078808.12	3479.83433320422	-1.32536289797006	0.27311437489444	-4.8527760520929	1.21745144441846e-06	1.1731978487278e-05
ENSG00000078814.11	11.6047169837973	-0.305047624730141	0.697124858749363	-0.437579611315819	0.661691053737486	0.801040593945624
ENSG00000078898.6	0	NA	NA	NA	NA	NA
ENSG00000078900.10	14.335894253467	-1.7469977493464	0.842430199313671	-2.07375964295876	0.0381016389468191	0.0848789736070776
ENSG00000078902.11	1396.88246397275	-1.22610242659495	0.201785515775728	-6.07626579083941	1.23013453020334e-09	3.57983186878537e-08
ENSG00000078967.8	237.823973779746	-0.962103344976533	0.319154429475098	-3.01453859361711	0.00257370464361536	0.00881745886297457
ENSG00000079101.12	1.9604175514227	2.1706586149666	5.00770161424454	0.433464048415366	0.664677678955839	NA
ENSG00000079102.12	0.225997719431207	0	8.4119877386995	0	1	NA
ENSG00000079112.5	217.186196667049	-0.871063995469702	0.271057796527116	-3.21357292293403	0.00131094504133505	0.00494492581592456
ENSG00000079134.7	546.730151423535	0.296289712010943	0.158213302277192	1.87272313861346	0.0611066264574166	0.125113977640035
ENSG00000079150.13	176.387228357327	0.422530060512701	0.166783534493047	2.53340392261753	0.011296070218436	0.0308689985963835
ENSG00000079156.12	134.966686564681	0.573821112709218	0.265250641477913	2.16331658808448	0.0305168381026427	0.070533311999507
ENSG00000079215.9	53.3670718144914	6.96775622417749	1.28600717489754	5.41813168712113	6.02250521669405e-08	9.20368176194175e-07
ENSG00000079246.11	9014.24219618672	0.125453979837844	0.103401667576343	1.21326843926594	0.225027205317881	0.356606056219306
ENSG00000079257.3	660.566348568388	0.00668513895087318	0.226872627004063	0.0294664853982294	0.976492548106128	1
ENSG00000079263.14	30.9138809919705	4.72975956477846	1.74044648520945	2.71755529685779	0.00657661648937802	0.0195882917492119
ENSG00000079277.15	630.061650909153	-0.0745270128996721	0.121430187259459	-0.613743703947608	0.539384703451661	0.694477922929272
ENSG00000079308.12	403.560862585618	0.0671606273843759	0.437038091685887	0.153672251142462	0.877868165233314	0.968363119967712
ENSG00000079313.7	574.846097154222	-1.01368265496673	0.211985103735559	-4.7818579565442	1.73682391745328e-06	1.59350833807033e-05
ENSG00000079332.10	2505.18518844417	0.710390558912788	0.13149241080606	5.40252136650345	6.5710627329825e-08	9.87761758887242e-07
ENSG00000079335.13	93.7264474132382	1.36945534910717	0.335406131554147	4.08297648812089	4.44625229771915e-05	0.000264043607204056
ENSG00000079337.11	173.984155247788	0.0666383721329843	0.476313464705965	0.139904447534611	0.888735487228631	0.975238881564284
ENSG00000079385.17	860.285892432024	3.09061737215291	0.210417964759142	14.6879919482666	7.69608252282114e-49	5.98015212340598e-46
ENSG00000079387.9	563.616615502186	0.868410576174405	0.293052610152487	2.96332653622344	0.00304333537054063	0.0101644080824983
ENSG00000079393.16	6.1186877077721	-4.99238533242771	2.78559880212603	-1.79221262179514	0.0730989135899801	0.145111786638476
ENSG00000079432.3	2056.08033701165	-0.761680249746224	0.210648711539219	-3.61587898725131	0.000299330193484352	0.00137910328368629
ENSG00000079435.5	140.584223962503	-1.33746156318816	0.300202003315777	-4.45520532313473	8.38129433560176e-06	6.19792421164577e-05
ENSG00000079459.8	7276.65356108785	-0.301184132055104	0.134886712554464	-2.23286731770183	0.0255576953856086	0.060746131750053
ENSG00000079462.3	1501.59263078266	-2.41426164820415	0.392978111743465	-6.14350157440873	8.07218717319966e-10	2.54816246031489e-08
ENSG00000079482.11	198.010056671926	-0.0255757133047818	0.277437753348112	-0.0921854109476259	0.926550729062145	1
ENSG00000079557.3	0.0833664594683717	0	8.41198773869951	0	1	NA
ENSG00000079616.8	1844.64767969398	-1.69926359515261	0.299709194722971	-5.6697079204503	1.43041163705227e-08	2.76013431741806e-07
ENSG00000079689.9	11.8790992836637	-4.12300368383705	8.37122041435755	-0.492521219100343	0.622350925278594	0.767906824689199
ENSG00000079691.15	1067.36290729156	0.387630641800335	0.231990037809638	1.67089348085891	0.0947427194196032	0.179560416916246
ENSG00000079739.11	1645.27201999618	-0.175423315617131	0.110258588661847	-1.59101724179635	0.111605695551805	0.2050163545402
ENSG00000079785.10	3580.57376979983	0.596444428992631	0.148008080896984	4.02980989536489	5.58219794704881e-05	0.000319935163472985
ENSG00000079805.12	2851.84292114744	-0.869683342581945	0.119951869686482	-7.25026916925123	4.15944185162242e-13	3.42992668278888e-11
ENSG00000079819.12	2532.6958085103	1.08394133103371	0.296928932087832	3.65050762622578	0.000261722537866978	0.00123110138126346
ENSG00000079841.14	0.704373514749653	0	8.41198773869951	0	1	NA
ENSG00000079931.10	96.1666415065172	0.16577443999377	0.567745834172864	0.29198706536576	0.770296513603688	0.889935407121593
ENSG00000079950.9	823.415126288793	0.788851803786775	0.177293455410928	4.44941299135035	8.61053033544685e-06	6.34322942028227e-05
ENSG00000079974.13	62.2212670423937	-0.0616140086644337	0.260536525370147	-0.236488947478278	0.813053282720297	0.921004511959527
ENSG00000079999.9	1348.43991072111	-1.15211916181928	0.201727803811415	-5.71125615830498	1.1214529530159e-08	2.27928743436564e-07
ENSG00000080007.6	44.2657642865672	0	6.53789777803195	0	1	1
ENSG00000080031.5	306.383275030574	-0.115830086566116	0.389209407810258	-0.29760351173881	0.766005793985263	0.886093046429102
ENSG00000080166.11	0.313498663713469	0	8.4119877386995	0	1	NA
ENSG00000080189.10	1229.78079334613	-1.33763002483594	0.276164811788489	-4.84359327378903	1.27511819825614e-06	1.22206892596626e-05
ENSG00000080200.5	354.910436357149	0.979209670702002	0.382810179295137	2.55795097326045	0.0105290935438046	0.0291603711542344
ENSG00000080224.13	4.1876455916063	0	4.85245463758586	0	1	1
ENSG00000080293.5	2.64846104337914	-5.93927307823613	3.12403754501573	-1.90115291274652	0.0572819866384801	NA
ENSG00000080298.11	121.93997309055	0.875147314426055	0.298057455604825	2.93616984903192	0.00332292325241769	0.0109874007313575
ENSG00000080345.13	1531.70672987804	1.14173579524147	0.291908681740032	3.91127728177088	9.18092949562546e-05	0.000492518105682744
ENSG00000080371.4	953.423323441483	0.705449708343609	0.215760655695351	3.26959382872699	0.00107702011220124	0.0041820175527199
ENSG00000080493.9	80.9415355261706	-0.235405780431948	0.485657624680658	-0.484715504233538	0.627878166984424	0.77239375312588
ENSG00000080503.15	1011.08592626218	0.453339544845583	0.329057613532108	1.3776904900617	0.168298868763924	0.284007855465883
ENSG00000080511.2	0.434661893473451	0	8.4119877386995	0	1	NA
ENSG00000080546.9	238.10046644889	-0.201655860167791	0.283196576476305	-0.712070261148315	0.47642126863917	0.633816600178924
ENSG00000080561.9	165.455299332458	0.17441882521337	0.165149130548607	1.0561292368538	0.290909174624949	0.435770597979377
ENSG00000080572.8	0	NA	NA	NA	NA	NA
ENSG00000080573.6	15.7229470533495	-0.946726704645048	1.99882673639215	-0.473641205317212	0.635755786556672	0.77909584834432
ENSG00000080603.12	2673.65962742123	-0.0263921398574199	0.140066318715946	-0.188426026323595	0.850542699034126	0.947951351497018
ENSG00000080608.9	1497.00154130988	0.841725103088478	0.126868042076744	6.63465037617043	3.25272592498678e-11	1.72044781001203e-09
ENSG00000080618.9	3.80136185215087	1.2770966206664	5.2316174719798	0.244111238542658	0.80714466870868	0.917294467116019
ENSG00000080644.11	24.9137753554208	0.161009844301897	0.60485538036046	0.266195605643689	0.790088567161975	0.904833020938347
ENSG00000080709.10	7.36512044485853	2.0062031566391	2.46594623634481	0.813563218479907	0.415895216252741	0.573515424922781
ENSG00000080802.14	592.693745306982	0.729656495675983	0.152197029675036	4.79415726597233	1.63360087902137e-06	1.51380584451073e-05
ENSG00000080815.14	2170.60120611559	0.510712438914885	0.083860928987388	6.0899926232834	1.12915890485583e-09	3.33879535880877e-08
ENSG00000080819.2	621.243872562481	0.0573227931584106	0.209749709390024	0.273291406815828	0.784629220370162	0.900266595049313
ENSG00000080822.12	1154.63050883401	0.86898475792305	0.229154341722041	3.79213743624857	0.000149356213177972	0.000754360893708644
ENSG00000080823.17	318.08150167564	-0.0475680569640417	0.200515828327953	-0.237228439074854	0.812479574738709	0.920561092953068
ENSG00000080824.14	43574.7603054861	0.494666000361	0.128322458885251	3.85486690839786	0.000115792604654692	0.000602616690324253
ENSG00000080839.7	458.88421708971	0.29710742985441	0.244668875834254	1.21432457986883	0.224623803033583	0.356095000995565
ENSG00000080845.13	1550.5997372303	-0.30234773365863	0.151229965683387	-1.99925809869998	0.0455804352900499	0.0984141855471709
ENSG00000080854.10	28.3067252839394	-0.22354994824617	0.781795707623306	-0.28594420008492	0.774920859661924	0.893234787912926
ENSG00000080910.7	0.431201725396998	0	8.41198773869951	0	1	NA
ENSG00000080947.10	64.6606772210828	-0.498562169688348	0.367570941012634	-1.35636992498602	0.174981497348105	0.293227537402436
ENSG00000080986.8	407.98833026469	-0.304995171961814	0.251904251687046	-1.21075833345094	0.225988038431423	0.357778321272754
ENSG00000081014.6	575.02699795722	0.695210287787596	0.196976385953831	3.52940929655672	0.00041648844589068	0.00183558378541217
ENSG00000081019.9	202.839699615406	0.572115958596363	0.270197414742454	2.11739982464929	0.0342259290755349	0.0776143725573051
ENSG00000081026.14	322.86974905534	0.283892305850835	0.24713445653676	1.14873623787304	0.250664758467537	0.388327591083479
ENSG00000081041.8	1780.13946932143	1.23482374773826	0.167153459150545	7.38736580154248	1.49766160495757e-13	1.32127761593702e-11
ENSG00000081051.3	3.16486754812869	0	3.22321566238038	0	1	1
ENSG00000081052.10	364.268911526298	-0.721070598293421	0.351404711105365	-2.05196622442895	0.0401729449931314	0.0886041493118158
ENSG00000081059.15	213.495633770504	-0.388156382618422	0.158042776383366	-2.45602103114708	0.0140484935506663	0.0370646691902987
ENSG00000081087.10	744.177813004233	0.665412645747631	0.227117489272354	2.92981684448653	0.0033916184699467	0.0111724878441763
ENSG00000081138.9	0.712846700486826	-4.32963023447673	8.36565073215394	-0.517548529468905	0.60477330115032	NA
ENSG00000081148.11	4.97751822169708	2.56302572777383	3.99536464714565	0.641499826456366	0.521197993615403	0.677111636872997
ENSG00000081154.7	1946.90745657989	0.591916122384329	0.218552057751549	2.70835300510976	0.00676180583856053	0.0200458311710629
ENSG00000081177.14	704.132890931031	-0.102051228863409	0.142079699014537	-0.718267490508747	0.472592371073366	0.630341564190612
ENSG00000081181.3	179.774341214925	0.0725392156489911	0.521710315525236	0.139041175706794	0.889417611533128	0.975722415606201
ENSG00000081189.9	28.1782440350248	1.00491497328888	1.78174836840956	0.564004991448874	0.572750735166874	0.724110331825805
ENSG00000081237.14	0	NA	NA	NA	NA	NA
ENSG00000081248.6	0	NA	NA	NA	NA	NA
ENSG00000081277.7	3235.8474444742	1.42464417598117	1.40538909963511	1.01370088636027	0.31072550100954	0.458820881223194
ENSG00000081307.8	587.918704071459	0.598535132472451	0.195726540055344	3.05801723314176	0.00222806762496979	0.00777303578436621
ENSG00000081320.6	397.20886690787	0.319312985757249	0.175690380356807	1.8174756358815	0.0691443156260097	0.138679897606699
ENSG00000081377.12	398.319153975439	0.155695342875249	0.237135463855219	0.656567096055727	0.511459311803968	0.667679792994028
ENSG00000081386.8	232.488089049617	0.403713358652584	0.256303537955809	1.57513767415177	0.115224669629051	0.209984124167032
ENSG00000081479.8	4.61700150942073	-1.45201168433621	8.27056073329641	-0.175563874223252	0.860636585647714	0.955163783317287
ENSG00000081665.9	90.264740415295	0.273535580496605	0.526861607881555	0.519179185586244	0.603635792494031	0.751722612778426
ENSG00000081692.8	512.988842209332	-1.993974669197	0.411495994603906	-4.84567212158735	1.26183760174743e-06	1.21163997471974e-05
ENSG00000081721.7	561.55283959452	0.203550130836813	0.161539400529331	1.26006491400749	0.207645945970178	0.334634653035366
ENSG00000081760.12	1266.96207592891	-0.219763842016988	0.139024907298003	-1.58075158105245	0.113934849370334	0.208196975563391
ENSG00000081791.4	968.960057713734	-0.31051831197399	0.128201421816797	-2.42211285626558	0.0154305575986579	0.0400030226056314
ENSG00000081800.4	0	NA	NA	NA	NA	NA
ENSG00000081803.11	53.3007057110143	1.6312998045831	0.473026773477989	3.44864159081051	0.000563413994713257	0.00239382816723279
ENSG00000081818.1	0	NA	NA	NA	NA	NA
ENSG00000081842.13	0.437813552422147	2.8802370107516	8.34049635279333	0.345331607247448	0.729845087380345	NA
ENSG00000081853.13	15.2895116948015	-0.523483166314251	0.71532768313865	-0.731808901925002	0.464285214899847	0.622384327292258
ENSG00000081870.7	584.723475489	0.00862610066243854	0.212501607623675	0.0405931077835172	0.967620278821555	1
ENSG00000081913.9	432.10299934452	-0.351135840474862	0.166292921588121	-2.11155013166805	0.0347250537117995	0.078552262920108
ENSG00000081923.6	1027.85749290853	0.0825172346777616	0.237477391165713	0.347474065942474	0.728235198579384	0.856525337189223
ENSG00000081985.6	11.413654653585	0.675402012520557	1.34471570764403	0.502263793515043	0.615481974190167	0.761845687284791
ENSG00000082014.12	356.490462975417	-2.00686538261175	0.324994057393103	-6.17508331909068	6.61285877786189e-10	2.1307748945637e-08
ENSG00000082068.4	573.798685629221	-0.184440899868145	0.173627144283791	-1.06228148040423	0.288107919252541	0.432890398085608
ENSG00000082074.11	1018.56428473181	1.37596803308108	0.294271799555701	4.67584061795439	2.92751917154925e-06	2.49135087711919e-05
ENSG00000082126.13	1.28863396079438	0	8.41198773869951	0	1	NA
ENSG00000082146.8	514.685657651723	0.231097799195438	0.142837970974605	1.61790172192046	0.10568377914434	0.196261548860474
ENSG00000082153.13	5618.33967484622	0.825452953921682	0.182807682102377	4.51541721019911	6.31922310509603e-06	4.84030193441745e-05
ENSG00000082175.10	0	NA	NA	NA	NA	NA
ENSG00000082196.16	6.47231865069701	0.820936239930471	1.47267416543942	0.557445943709836	0.577222782517768	0.728260280722318
ENSG00000082212.7	1249.75675919114	1.11095777168567	0.274545347749669	4.0465365040483	5.19810217307644e-05	0.000301513804773653
ENSG00000082213.13	490.186942974775	0.918752044919598	0.242944042570515	3.78174346322128	0.000155733808485887	0.000782075598518612
ENSG00000082258.8	725.910026471925	1.12008069985128	0.301269825781896	3.7178655278347	0.000200913161234075	0.000982344771638922
ENSG00000082269.12	555.483407079949	1.54074117835831	0.315533895944381	4.88296565967004	1.04502076008595e-06	1.02887692085851e-05
ENSG00000082293.8	0	NA	NA	NA	NA	NA
ENSG00000082397.11	36.1847452774102	0	1.73889766260321	0	1	1
ENSG00000082438.11	545.955822436661	0.700663909486215	0.262741607980241	2.66674134665	0.00765905920056121	0.0222194102568837
ENSG00000082458.7	546.69000542837	-0.140592400749023	0.169626564637796	-0.828834805734762	0.407197890148916	0.564435462983148
ENSG00000082482.9	2.26402433476951	0	8.4119877386995	0	1	NA
ENSG00000082497.7	112.10254938786	-0.439716178771798	0.297327582003062	-1.47889467841994	0.139168465853718	0.243958396151208
ENSG00000082512.10	303.033078161208	0.370566865769936	0.146130696097862	2.53585917035372	0.011217183378666	0.0306990999457044
ENSG00000082515.12	816.612498451646	-0.616500311328717	0.215187912553229	-2.86493931751961	0.00417089160783145	0.0133498927682222
ENSG00000082516.8	885.19503978556	0.629184629315527	0.176963166607427	3.55545530393511	0.000377325089424861	0.0016861532363748
ENSG00000082556.6	8.28075000015839	0	8.4119877386995	0	1	1
ENSG00000082641.11	8927.1154531679	0.227759930832989	0.112015880364829	2.03328251397202	0.0420239887562905	0.0921035631203446
ENSG00000082684.10	2.88803231532938	-3.60163268848818	2.87004442637924	-1.2549048563098	0.20951330086575	NA
ENSG00000082701.10	1909.00716098934	0.196193172411626	0.107400673201857	1.8267406205442	0.067738777644728	0.136429720342582
ENSG00000082781.7	6883.58261566066	-0.54940111005595	0.132612090866599	-4.14291869214717	3.42913545155281e-05	0.000211280340127238
ENSG00000082805.15	1562.65887472769	0.240555265866818	0.193509983466193	1.24311553108496	0.21382526337311	0.34217123136055
ENSG00000082898.12	5533.33468410952	0.741964351604786	0.248119707947783	2.99034831913043	0.00278659486579051	0.00943165958679271
ENSG00000082929.4	0	NA	NA	NA	NA	NA
ENSG00000082996.15	1130.89530136313	0.78740908757731	0.284583823831907	2.76687928700544	0.00565957071020462	0.0172866517997569
ENSG00000083067.18	0.406976622569161	-2.63678046433082	8.02177895832578	-0.328702707719728	0.742380407498526	NA
ENSG00000083093.5	503.151001359837	0.753555714853937	0.264170370571326	2.85253684288745	0.00433717844121041	0.0137947128538687
ENSG00000083097.10	323.029804135648	1.06806825641315	0.261284691992004	4.08775672340514	4.35564555191466e-05	0.000259501937733211
ENSG00000083099.6	747.917190694428	0.182741111817059	0.128577903337534	1.42124818552485	0.155244620910509	0.266496602222337
ENSG00000083123.10	231.92553973447	0.000755025068242106	0.217494647103708	0.00347146506038877	0.997230177188172	1
ENSG00000083168.5	1185.25318574055	0.572117070708698	0.266291666221952	2.14846029102482	0.0316772076516516	0.0728817476581616
ENSG00000083223.13	946.82248633934	0.928166004021645	0.249432095915462	3.72111696618314	0.000198343537506214	0.000970869858972579
ENSG00000083290.15	514.017038287318	0.113131175636311	0.169282333158331	0.668298773567222	0.50394289605365	0.660917500829479
ENSG00000083307.6	590.674605786512	0	1.67187311788676	0	1	1
ENSG00000083312.13	5074.05697474724	0.919831117585523	0.243004633808157	3.78524105968981	0.000153559653936239	0.000774043335447564
ENSG00000083444.12	3588.03145502446	-1.00408244894332	0.238648837976093	-4.20736366226895	2.58367183095361e-05	0.000164922344394173
ENSG00000083454.17	129.618168731348	-0.355851487486747	0.319726033360218	-1.11298877900827	0.265713248731098	0.406466628614702
ENSG00000083457.7	429.693640364411	-1.52803199246737	0.285756182695804	-5.34732784450022	8.92622459275948e-08	1.28903870941758e-06
ENSG00000083520.10	1012.74702440419	0.95642578243023	0.247949418319214	3.85734231164403	0.000114626580974944	0.000597317723868146
ENSG00000083535.11	251.362980496871	1.20921582033701	0.363386631321199	3.3276288011492	0.000875884889902892	0.00348747339305598
ENSG00000083544.9	262.304505450334	-0.0876199524191884	0.187024184364231	-0.468495305658159	0.639430427234083	0.782507294288581
ENSG00000083622.8	0.173958015116299	-2.30207196337406	8.40525574141591	-0.273884820902101	0.784173136895342	NA
ENSG00000083635.7	214.453746303725	0.406025801685952	0.218303368127396	1.85991542489169	0.0628974926555825	0.128277613983518
ENSG00000083642.14	597.055574325418	0.872557195908605	0.296907899554117	2.93881435023781	0.00329470359803417	0.0109065863986702
ENSG00000083720.8	328.992981254544	0.348430707016684	0.23858745459718	1.46038989185311	0.144182949249038	0.250941924958097
ENSG00000083750.8	221.015166397717	-0.157071535442174	0.209244062582186	-0.75066185154229	0.452856187153	0.610384518583766
ENSG00000083782.3	0	NA	NA	NA	NA	NA
ENSG00000083799.13	731.768683949847	1.19379401170134	0.230303323518587	5.18357266175095	2.17675367978571e-07	2.72809892014334e-06
ENSG00000083807.5	275.654220435146	-2.25721736998563	0.441923215771613	-5.10771394085836	3.26079802880191e-07	3.85250892256637e-06
ENSG00000083812.7	219.65470158788	-0.500643669113922	0.184516933336408	-2.7132667992111	0.00666234425017627	0.0198027572291174
ENSG00000083814.8	53.0647731945036	-0.229025540057243	0.35301876514451	-0.648763076272987	0.516491527035528	0.672337520663581
ENSG00000083817.8	116.580884460518	-0.0419554409399588	0.2321846647522	-0.180698587414186	0.856604167615486	0.952238032262334
ENSG00000083828.11	113.318883460414	-0.220010665772724	0.2661409324392	-0.826669778888619	0.408424255037614	0.56585262488207
ENSG00000083838.11	277.648572812838	-1.64667084425983	0.326157610826189	-5.0486966717982	4.44834373971274e-07	5.0460352932856e-06
ENSG00000083842.8	46.162088934042	-0.714530607676938	1.16192053367956	-0.614956519801031	0.538583435297101	0.693764418726558
ENSG00000083844.6	101.677991659574	-0.114257069639899	0.281789891129185	-0.405469015166048	0.685132789653254	0.820932195561633
ENSG00000083845.4	14272.1321708252	-2.54360778180043	0.415706170017488	-6.11876360096705	9.43041822522528e-10	2.89548236176636e-08
ENSG00000083857.9	8520.52315010377	0.156936728824803	0.39737417983036	0.394934388771308	0.69289131005487	0.827675937860731
ENSG00000083896.8	744.098727738197	0.709013309011523	0.265820295279761	2.66726552336919	0.00764712290346428	0.022191155417795
ENSG00000083937.4	1403.80755352842	0.607835710328827	0.243869857202302	2.49245936870582	0.0126861844417137	0.0340370497046403
ENSG00000084070.7	396.83670194014	-0.0677869001339792	0.158314196730348	-0.428179541279161	0.668520410095784	0.807009909486444
ENSG00000084072.12	823.607349493234	-1.1674585235855	0.264476815043534	-4.41421877903867	1.01375400101548e-05	7.33030496868851e-05
ENSG00000084073.4	1485.69572278541	0.758052429622873	0.230276484672132	3.29192288436308	0.00099504892432203	0.00389668025161426
ENSG00000084090.9	2716.86008745652	-0.194354089507871	0.114344045208323	-1.69973074814502	0.0891815828863276	0.171040015098963
ENSG00000084092.6	683.618553249163	-0.378627861748305	0.0786482077729532	-4.81419567552452	1.47793938873031e-06	1.39527147058498e-05
ENSG00000084093.11	717.249790554625	0.61397810277907	0.323093823316167	1.90030900769729	0.057392579950874	0.118825339406495
ENSG00000084110.6	8.66961235653877	1.87726501858238	2.48107277864868	0.756634402157616	0.449268924818713	0.606929522005962
ENSG00000084112.10	1928.12481332777	0.603330448966048	0.251440112506362	2.39949959834186	0.0164174978321454	0.0421505539080994
ENSG00000084207.11	17566.7522218807	-2.53660639385722	0.388399569764562	-6.53091967994416	6.53670489627468e-11	3.01509244336615e-09
ENSG00000084234.12	12800.2529950681	0.644266912995281	0.182113609930703	3.53771974121228	0.000403598198744794	0.00178578502173479
ENSG00000084444.9	161.101119973326	0.443578270741649	0.201497663920541	2.20140651812505	0.0277072579791872	0.0649575250095602
ENSG00000084453.12	1.24076829800435	-1.41029782010085	8.29717233844613	-0.169973306877819	0.865031129183954	NA
ENSG00000084463.3	1857.39734123422	0.416266692863394	0.164602867881011	2.52891518976636	0.0114415670866636	0.0312159324580507
ENSG00000084623.7	4650.96672621354	-1.06254907512688	0.277864215782342	-3.82398673443867	0.000131310982901537	0.000674002994806846
ENSG00000084628.5	16.6466755187945	-0.461513960350917	0.575823752473348	-0.801484757043395	0.422851065034436	0.580712396634539
ENSG00000084636.13	1055.15706300179	-1.54107194365225	0.238182532269657	-6.47012998378714	9.79186484008947e-11	4.31932413459231e-09
ENSG00000084652.11	1746.46335430195	-0.0462887919642974	0.109964777339554	-0.420941987827291	0.67379744392482	0.811634257072093
ENSG00000084674.9	0	NA	NA	NA	NA	NA
ENSG00000084676.11	713.720213843665	0.453248635596981	0.202942718272791	2.23338210631305	0.0255237571574126	0.0606797441575909
ENSG00000084693.11	842.987439604936	-0.877883934232526	0.161469434093663	-5.43684282514605	5.42329379835552e-08	8.44120220401977e-07
ENSG00000084710.9	196.373302466785	0.51361820089124	0.372579193706865	1.37854772774923	0.168034242696222	0.283632367381718
ENSG00000084731.9	2137.89414921	-0.139481589436373	0.172103579081932	-0.810451416411111	0.417680777106817	0.575489650132239
ENSG00000084733.6	5512.51863067991	0.430764964483184	0.196505179082531	2.19213033719719	0.0283700967667859	0.0662460777830992
ENSG00000084734.4	32.4754712103237	2.42122758586507	2.28045558341958	1.0617297716601	0.28835837968247	0.43320228619311
ENSG00000084754.6	6093.49703101535	-0.654639160428592	0.163533489385957	-4.00308929312682	6.25206913561306e-05	0.000353910206631523
ENSG00000084764.6	464.098775341123	-0.752088582687196	0.146242404005932	-5.14275314194568	2.70741271174665e-07	3.2753208991268e-06
ENSG00000084774.9	2534.49491706358	-0.624943602511585	0.161379766049861	-3.87250284102219	0.000107723419878372	0.000566017230637906
ENSG00000085063.10	10171.8041979178	0.108147706976365	0.123659556316905	0.874560043699433	0.381813336401448	0.537963625988824
ENSG00000085117.7	1017.83830456466	-1.14593838278402	0.281882109694782	-4.06531079260343	4.79684963743741e-05	0.000281299293051559
ENSG00000085185.11	507.482467241821	0.121047096642996	0.21957816753131	0.551271094043243	0.58144785070592	0.731633007172956
ENSG00000085224.16	684.43397749079	0.918702192140612	0.341520666942481	2.69003396006878	0.00714447481234877	0.0209583018199335
ENSG00000085231.9	766.64767763133	0.679900630154707	0.267349033520238	2.54311983552856	0.0109867541286295	0.0301870520414392
ENSG00000085265.6	0	NA	NA	NA	NA	NA
ENSG00000085274.11	420.605354645791	0.647897501081661	0.186568152211327	3.47271221482529	0.000515227501819091	0.00221376886840729
ENSG00000085276.13	385.212737875778	1.05566083227341	0.675846925431007	1.56198214795485	0.118292194466151	0.214398257710005
ENSG00000085365.13	999.192078557115	1.08992737864535	0.336314005901543	3.24080281974468	0.00119193599614922	0.00456589024430825
ENSG00000085377.9	1508.68374507161	0.0659518985487474	0.118748045495732	0.555393550044729	0.578625503364266	0.729301331615713
ENSG00000085382.7	151.591644260979	0.629097475566898	0.281340140782974	2.23607436114914	0.0253469005874679	0.0603313144887856
ENSG00000085415.11	782.414459352812	0.385055577448373	0.140101991175425	2.74839475312121	0.00598878581734167	0.0181478085897336
ENSG00000085433.11	503.634960575852	0.916521815971493	0.19125343374971	4.79218489311376	1.64974757722266e-06	1.52469580524379e-05
ENSG00000085449.10	1411.81320356057	1.10465985089867	0.240482410839768	4.59351620370566	4.35839160416055e-06	3.5319930035642e-05
ENSG00000085465.11	42.9698138788914	-1.65407348981193	0.614251968153569	-2.69282570601124	0.00708492960170198	0.0208077965900836
ENSG00000085491.11	1161.38351169801	0.743146884548173	0.418082996086158	1.77751042617152	0.0754842969456474	0.148944528441726
ENSG00000085511.15	571.375614252719	0.408669059161744	0.134334093377539	3.04218422059992	0.00234868104928366	0.00814040199668517
ENSG00000085514.11	58.1613125538201	-1.29079749430422	0.41833526590645	-3.08555744519248	0.00203170973530416	0.00718477713676703
ENSG00000085552.12	282.022328159034	-2.10826873688803	0.914534866048482	-2.30529071679621	0.0211502971047754	0.0518157428253835
ENSG00000085563.10	16.7705279332454	0	8.40431517307955	0	1	1
ENSG00000085644.9	274.822931948639	-0.647896340686162	0.249919651044393	-2.59241855523829	0.00953037439818661	0.0267568307346532
ENSG00000085662.9	27801.8298743695	-0.720895751210337	0.243939112760642	-2.95522822499438	0.00312437832903936	0.0103972682229587
ENSG00000085719.7	1910.95016990223	0.565812979333738	0.248161151544487	2.28002237986193	0.0226063611799406	0.0548081501162054
ENSG00000085721.8	1224.63326455411	0.877351145544075	0.240503304317491	3.64797959027571	0.000264310628630628	0.00124096389268524
ENSG00000085733.11	7196.1640198684	-0.15154259476052	0.0950954222732729	-1.59358454001116	0.111029119441663	0.204291557384327
ENSG00000085741.8	11.9314560655112	-0.169793118371269	0.599935927582432	-0.283018753445032	0.777162461307558	0.894644627110917
ENSG00000085760.10	1332.25471614186	0.349588514126081	0.1211369480867	2.88589501095796	0.00390302333374082	0.0126103918777492
ENSG00000085788.9	1222.5018912087	0.459184854077396	0.209629523349392	2.19045889501006	0.0284909727587733	0.0664899067396901
ENSG00000085831.11	192.692397378115	-0.339186314989545	0.235992055527173	-1.43727853139739	0.150638866495272	0.259827287612395
ENSG00000085832.12	949.921425958703	0.850303800170909	0.246967241494372	3.4429821340912	0.000575337320643244	0.00243935779411447
ENSG00000085840.8	435.902687856861	-0.269647272515637	0.314124375981171	-0.858409258031602	0.390666517232256	0.546581416041778
ENSG00000085871.4	755.132609159943	-0.711964487078943	0.250041839581207	-2.84738141533196	0.00440805135658779	0.0139806586921287
ENSG00000085872.10	904.581920573897	-0.661483248919389	0.192766089093714	-3.43153327449522	0.000600179496638661	0.0025245526484678
ENSG00000085978.17	1384.92990079174	0.239446943448788	0.124110009797859	1.92931209850665	0.0536921286839405	0.112622113591597
ENSG00000085982.9	1353.74466581169	0.0387825824089116	0.100204948541274	0.387032606408028	0.698732069003794	0.832045502185763
ENSG00000085998.9	1419.79781982762	-0.797943634371676	0.20167838419913	-3.95651540714356	7.6050985449296e-05	0.000419797283888559
ENSG00000085999.7	223.366386341122	-0.64447537883044	0.302231819613615	-2.13238758134191	0.0329749974545621	0.0753272132038126
ENSG00000086015.16	1124.9748685918	-0.647103556261644	0.15002629723592	-4.3132675283191	1.60859271598986e-05	0.00010948539413449
ENSG00000086061.11	8217.40623999118	0.932949604460244	0.133955996972457	6.9645975211701	3.29343935811176e-12	2.18872879447144e-10
ENSG00000086062.8	8480.85921935205	0.580469498357473	0.158019632057258	3.673401151492	0.000239343290542024	0.00114043691009918
ENSG00000086065.9	2105.20096902486	1.22721199225084	0.220512091944887	5.5652820733185	2.61728689917435e-08	4.58206648388383e-07
ENSG00000086102.14	1111.11418538902	0.049800666493761	0.105948697771649	0.470045102405091	0.638322794464004	0.781388476524253
ENSG00000086159.8	5.68524532434163	-3.09310172320281	2.0293945889441	-1.52414998051816	0.127471249765606	0.22790250540489
ENSG00000086189.5	720.666122852256	0.53390714037409	0.180610254802837	2.95612860386542	0.00311527165909032	0.0103686710590777
ENSG00000086200.12	606.688783256969	0.309412853054021	0.155077025041303	1.99522045881143	0.0460188406332953	0.0992123185694659
ENSG00000086205.12	2.00102007503213	0	8.4119877386995	0	1	NA
ENSG00000086232.8	4621.23956880044	-0.0395288262223863	0.125485465515762	-0.315007208682835	0.75275618056764	0.875730341817806
ENSG00000086288.7	2.98126835199495	-1.54285770686482	2.19068565852325	-0.704280735514045	0.481257960961878	0.63894687424018
ENSG00000086289.7	1983.56720304489	0.125256943300464	0.188494136804855	0.664513737263564	0.506361559626945	0.663339553180079
ENSG00000086300.11	211.528700006886	0.463042183786557	0.293836811513198	1.57584810903027	0.115060812146652	0.209790747130749
ENSG00000086475.10	1319.90055361359	-0.428707820278963	0.106232168937793	-4.03557438924177	5.44688778439682e-05	0.000313871859407213
ENSG00000086504.11	2070.29203674433	-2.35427251906512	0.368294018358861	-6.39237240277724	1.63331510101041e-10	6.62607730636813e-09
ENSG00000086506.2	27.8038605910428	-2.72292944650817	0.748667476863857	-3.63703450551162	0.000275794996996204	0.00128562213297515
ENSG00000086544.2	1062.74175383928	-0.58498281760613	0.188569223969307	-3.10221787676947	0.00192076533526314	0.00684757756631751
ENSG00000086548.8	572.370895582574	0.23658131964067	0.499445340239388	0.473688110749566	0.635722332835028	0.77909584834432
ENSG00000086570.8	1923.90057985098	-1.43515460417138	1.67142052820845	-0.858643638719508	0.39053715435202	0.546494190087695
ENSG00000086589.7	1088.73844225695	0.347274406068246	0.12574764289139	2.7616772615626	0.00575052911244348	0.0175212971389853
ENSG00000086598.6	6417.36038685851	0.818702273696422	0.155864106706268	5.25266715344089	1.49912306663479e-07	1.98862661294961e-06
ENSG00000086619.9	247.333142955885	1.12142834921107	0.256786030381882	4.36717039296616	1.25866534008456e-05	8.85712847987755e-05
ENSG00000086666.14	1990.60080881107	0.668391591280227	0.249427545855299	2.67970239208457	0.0073687641800506	0.0215038484370305
ENSG00000086696.6	51.6033185806298	0	1.7170595787415	0	1	1
ENSG00000086712.8	870.891351685944	0.942754717492668	0.210292590814274	4.48306197494751	7.35795485280398e-06	5.53847846092395e-05
ENSG00000086717.14	19.6663704404372	-0.385295673896485	0.442847026370137	-0.870042364413328	0.384277252954027	0.540110848854196
ENSG00000086730.12	18.6618610225522	0.686725570361167	0.799492331270051	0.858952041816654	0.390366975583279	0.546357745986473
ENSG00000086758.11	5187.06635897023	0.214229554710928	0.219137215478682	0.977604622030841	0.32826991047106	0.477915759980315
ENSG00000086827.4	510.300897554091	0.237884387612703	0.167572088769677	1.41959433315693	0.15572581615446	0.267164458540128
ENSG00000086848.10	297.682478674979	0.218462390342288	0.415804069623147	0.525397431872866	0.59930693843054	0.747669691518782
ENSG00000086967.9	0.0731944313906103	0	8.4119877386995	0	1	NA
ENSG00000086991.8	0.867973637763999	0	8.41198773869951	0	1	NA
ENSG00000087008.11	246.007282126852	-0.658230315621606	0.224857313142498	-2.92732447267334	0.00341891986027698	0.0112422587788372
ENSG00000087053.14	825.005963760378	0.630091582404093	0.215507919652094	2.92375140283143	0.00345840826038388	0.0113628593404677
ENSG00000087074.7	3973.43805342727	2.75200126847582	0.273754718667342	10.052799388711	8.92941020659123e-24	1.91371405824473e-21
ENSG00000087076.4	277.437794555427	-2.46861453324861	0.373909464023246	-6.6021718377664	4.05177462368381e-11	2.06712128086576e-09
ENSG00000087077.7	1267.77776089432	-1.93116405697512	0.299624596883243	-6.44527878239468	1.15388117707961e-10	4.99183328062942e-09
ENSG00000087085.9	31.2198169423472	0.0530300416402441	0.969148405494144	0.0547181848926486	0.956362981617011	1
ENSG00000087086.9	124347.265992838	-2.28786122531029	0.336517605586562	-6.7986375373213	1.05613157984555e-11	6.42681515289747e-10
ENSG00000087087.14	2230.53334748078	-0.473046108129316	0.139709852026276	-3.38591803848127	0.0007094056812653	0.00290606945614991
ENSG00000087088.15	2485.67983610172	-1.95470830099363	0.30950183263826	-6.31565986001206	2.69011143102307e-10	1.00252755050025e-08
ENSG00000087095.8	432.142918328079	0.468481842417956	0.157112647943665	2.98182131451274	0.00286539185475688	0.0096432703037555
ENSG00000087111.16	1202.14365393882	-0.10423972412879	0.164563892390672	-0.63343010799311	0.526452808826049	0.681833841702204
ENSG00000087116.9	2.96770965141717	0	3.29980243300111	0	1	NA
ENSG00000087128.5	84.5944266568306	0	1.77506445783966	0	1	1
ENSG00000087152.11	1611.04958695064	-0.144000343635557	0.176646391338505	-0.815189840813737	0.414963652153854	0.572644171069967
ENSG00000087157.14	546.557468396997	-0.493003639835524	0.145314647597594	-3.39266307964186	0.00069216716580065	0.00284687566178146
ENSG00000087191.8	3926.88176966234	-1.26107875135121	0.282042017254444	-4.4712442622105	7.77658150925022e-06	5.81459201448491e-05
ENSG00000087206.12	842.40918589799	0.303419630773291	0.123810275401134	2.45068214080163	0.0142585803374593	0.0374939605047103
ENSG00000087237.6	1.06863501675676	3.3880123553623	8.33712118670195	0.406376767170702	0.684465787589124	NA
ENSG00000087245.8	718.72310623643	-0.219033176794745	0.241415329109882	-0.907287774982384	0.364254637245813	0.518205509209011
ENSG00000087250.4	0.455806668245054	1.00588431147318	8.37076221632696	0.120166394108201	0.90435133844815	NA
ENSG00000087253.7	451.647394615946	0.214065832646973	0.22589013833041	0.947654617546245	0.343305311471886	0.494919167094799
ENSG00000087258.9	5.90991479187552	-5.58641380312929	1.54577716104373	-3.61398391949152	0.000301527770992175	0.00138764591283711
ENSG00000087263.12	1342.93050429468	0.543628130967005	0.120175398539739	4.52362245162216	6.07901225097171e-06	4.68935794220624e-05
ENSG00000087266.11	591.209308827418	-1.19055371084453	0.231905143437091	-5.13379605643586	2.83955789350608e-07	3.41270601561591e-06
ENSG00000087269.11	1285.706373238	-0.030126945519342	0.130468343863083	-0.230913834170825	0.817381743039586	0.92406888027385
ENSG00000087274.12	2832.53971142831	-0.0944522665597232	0.0944146295977905	-1.00039863485238	0.317117630386319	0.465402258222781
ENSG00000087299.7	249.033655365663	0.831129834014468	0.164613922699859	5.04896439124333	4.44211518816073e-07	5.04180073856243e-06
ENSG00000087301.4	70.4209231084359	-0.448194927304719	0.39967890336585	-1.12138750264349	0.262122953444392	0.402070459983073
ENSG00000087302.4	3631.64983956876	-0.522024893988714	0.2591770310568	-2.0141634150995	0.0439923793474907	0.0956292274539869
ENSG00000087303.12	104.450164634145	0.759851804457278	0.284827246896637	2.66776375061135	0.00763579297429008	0.0221627500889342
ENSG00000087338.4	493.043660634874	0.286494253537603	0.219334880364431	1.30619559033011	0.191486052032399	0.314622048569499
ENSG00000087365.10	5545.20563309264	-0.379715214727006	0.154541725375076	-2.45704008937023	0.0140087052929069	0.036995800396418
ENSG00000087448.5	642.420206282849	0.158438618557879	0.146702091165366	1.08000245462952	0.280141087115285	0.423407674346532
ENSG00000087460.19	16316.4488549844	-0.474073280357017	0.173266941656225	-2.736086155994	0.00621747451942169	0.0187116993469204
ENSG00000087470.13	2006.07927690474	0.776431136538598	0.15494144514719	5.01112620836221	5.41124090366707e-07	5.94794885619074e-06
ENSG00000087494.11	6517.29959033411	0.714532344944644	0.156634428626981	4.56178345468528	5.07209433239479e-06	4.00905797329311e-05
ENSG00000087495.12	83.1008744337779	0	1.68829754624525	0	1	1
ENSG00000087502.13	1085.55162656257	0.505782925791624	0.221648505238619	2.28191444488704	0.0224943918557519	0.0545563263699587
ENSG00000087510.5	365.110182460076	-0.114396939428402	0.21134727972807	-0.541274718915669	0.588318243102865	0.737698204158837
ENSG00000087586.13	1646.00800207974	-0.0443341658210334	0.184550778814588	-0.240227465339361	0.810153922729351	0.918886314906376
ENSG00000087589.12	5.67940994875924	0	3.09678865094	0	1	1
ENSG00000087842.6	1302.56623001159	-1.19936073452957	0.221768945567412	-5.4081545613202	6.36774616904801e-08	9.64374631583785e-07
ENSG00000087884.10	228.194782763183	-1.51920443514644	0.365533719970891	-4.15612665027845	3.23688435074255e-05	0.000201119314279846
ENSG00000087903.8	166.770757746966	-0.741967148895186	0.189605247751826	-3.9132205342035	9.10732885828921e-05	0.000488829343581342
ENSG00000087916.7	428.857020536215	0	1.80428608409966	0	1	1
ENSG00000087995.11	469.351933972914	-0.063527897681047	0.117903336151425	-0.538813402187847	0.590015615042171	0.739092601109684
ENSG00000088002.7	494.915723778801	-3.54779327356636	0.571631836064677	-6.20643052001909	5.42015673718933e-10	1.80698723698739e-08
ENSG00000088035.11	246.711473587712	0.396308738229643	0.2667909708382	1.4854653325955	0.137420600206106	0.241586180470236
ENSG00000088038.13	807.232624556101	0.00143609050912364	0.156016576122003	0.009204730323018	0.992655791497922	1
ENSG00000088053.7	0.105976003007978	0	8.4119877386995	0	1	NA
ENSG00000088179.4	350.975753563791	0.546551844470901	0.241028601657946	2.26758086265021	0.0233547651939911	0.0563184914316307
ENSG00000088205.8	2274.01518007699	0.395318288522054	0.14051896333989	2.81327359045377	0.0049039907118526	0.0152799698259652
ENSG00000088247.11	2952.04037314946	-0.499369074035986	0.1310032247616	-3.81188382915566	0.000137911694155849	0.000702174888364571
ENSG00000088256.4	1364.27641579333	-0.973945320726517	0.154925769162761	-6.28652887114808	3.24642665548940e-10	1.17330156924602e-08
ENSG00000088280.14	158.156482529444	-0.489705010246768	0.260957615957505	-1.87656914495461	0.060577169594875	0.124235159610726
ENSG00000088298.8	1102.41871453745	-1.05555074711548	0.245258233704251	-4.3038340901873	1.67867393371853e-05	0.000113311892692668
ENSG00000088305.14	250.138623437409	-0.487870376105269	0.241423761586656	-2.02080513077481	0.0432999414961715	0.0944492245786171
ENSG00000088320.3	0	NA	NA	NA	NA	NA
ENSG00000088325.11	3363.75549328832	0.0421904139588215	0.186077589733926	0.226735600021206	0.820629343122375	0.926307975379269
ENSG00000088340.11	479.155995671989	-1.26289453800252	0.309919306932492	-4.07491404940967	4.6031345115925e-05	0.000271753644527019
ENSG00000088356.4	588.592898477757	-1.40065209803357	0.327204897465531	-4.28065749896399	1.86341954801874e-05	0.000124164462825273
ENSG00000088367.16	2242.41643389585	-0.306062206675503	0.165455317098682	-1.84981789671322	0.0643398005136405	0.130586396401153
ENSG00000088386.11	11.6013146467975	0	5.67041564721436	0	1	1
ENSG00000088387.13	1278.74130762692	0.714542417535489	0.361680517655143	1.97561765883335	0.0481980970854597	0.102987430504235
ENSG00000088448.10	651.13975188868	0.322766999130861	0.133077782224819	2.4254010980254	0.0152914816492212	0.0397342512873589
ENSG00000088451.6	206.462555665854	1.23878964171103	0.3029470524653	4.0891292112932	4.32995617731263e-05	0.000258276069236041
ENSG00000088538.12	71.3847760716026	0.876006219348024	0.792248215584203	1.10572192163545	0.268846898648578	0.409832784531594
ENSG00000088543.10	119.971892685216	-0.378479037270419	0.248661774113789	-1.52206360876853	0.127993143276102	0.228433007828238
ENSG00000088682.9	1238.62051656853	-0.474618288828512	0.136141618527437	-3.48621012414995	0.000489916022199203	0.00211490884540395
ENSG00000088726.11	1402.8602661869	0	2.09958501873732	0	1	1
ENSG00000088727.8	118.780692888764	-0.233844324802882	0.288576117177632	-0.810338454512296	0.417745679808724	0.575539823320761
ENSG00000088756.8	2.03712651378003	0	3.21513983855099	0	1	NA
ENSG00000088766.7	898.136613258522	0.274428908239726	0.214444158533148	1.27972200369965	0.200642923174768	0.326087119049138
ENSG00000088782.4	0	NA	NA	NA	NA	NA
ENSG00000088808.12	338.275304367832	-0.647436798784849	0.220663843469398	-2.93404115783308	0.00334579838795202	0.011037747359862
ENSG00000088812.13	2275.52380090467	0.29553068593234	0.173569711641063	1.70266276954754	0.0886311959880887	0.170167266217731
ENSG00000088826.13	2195.76724995169	0.382920836368414	0.220815017449331	1.73412497388807	0.0828959112374117	0.160917420089871
ENSG00000088827.8	0.255455198735458	0	8.41198773869951	0	1	NA
ENSG00000088832.10	7422.2809092446	-0.530653510414054	0.183726729500998	-2.88827603830597	0.0038735976967994	0.0125222240824016
ENSG00000088833.13	2626.92165089578	-0.788499618084601	0.219267519773458	-3.59606210212649	0.000323070703974712	0.00147303033906592
ENSG00000088836.8	371.157722274417	-0.648793848158386	0.179463621865356	-3.61518307395551	0.000300135446820239	0.00138186791980613
ENSG00000088854.11	546.093702118177	0.448104279561412	0.209019462097119	2.14383998057178	0.0320457106438332	0.0735536800883166
ENSG00000088876.7	410.058351504034	0.4498395404789	0.145576831809127	3.09004897886985	0.00200123490881441	0.0070968841254656
ENSG00000088881.16	140.903605138498	-0.981557515724159	0.343950000445918	-2.85377966114728	0.00432024839422727	0.013745193434421
ENSG00000088882.7	3.42479328903122	2.59402840242748	7.06363189297575	0.367237200597479	0.713442092847913	0.844485036431122
ENSG00000088888.13	1251.36554940393	-0.254503674331689	0.260320611526912	-0.977654719074666	0.328245124178975	0.477914113850377
ENSG00000088899.10	338.090191121465	-0.713137054783592	0.235093409170211	-3.03342002355868	0.00241798793750147	0.00835195936080393
ENSG00000088926.9	0.34490797842738	0	8.4119877386995	0	1	NA
ENSG00000088930.6	3195.12938634445	0.620113331876421	0.224201114505409	2.76587979165224	0.0056769456956066	0.0173249749076043
ENSG00000088970.11	293.092690050147	-0.0183241172200161	0.158123613672963	-0.115884761259723	0.9077438730736	0.988285597381774
ENSG00000088986.6	6821.53450824737	-0.71595135040428	0.218253857112713	-3.28036058503443	0.00103674489526631	0.00404116479241083
ENSG00000088992.13	2356.78901875683	-1.29503658702449	0.326233685871452	-3.96965930592092	7.19754718904885e-05	0.000399813158813181
ENSG00000089006.12	3405.16589233286	0.235074942138612	0.0969607918665771	2.42443298588245	0.0153323128060799	0.039809628019693
ENSG00000089009.11	21161.2801497674	-1.12122140909246	0.270017033966748	-4.15240991511125	3.28992277450782e-05	0.000203821863886481
ENSG00000089012.10	0	NA	NA	NA	NA	NA
ENSG00000089022.9	724.012710472285	0.385658353543899	0.103402643630177	3.72967595415858	0.000191726182137426	0.000940612932909765
ENSG00000089041.12	1.06813169411015	-4.38302515744173	4.53762803316434	-0.965928702266325	0.334079858870131	NA
ENSG00000089048.10	838.81272576334	1.06203186139255	0.242485830414509	4.37976874598034	1.18805320297244e-05	8.42479426453221e-05
ENSG00000089050.10	598.718486501356	0.438552893002408	0.190092558599696	2.3070492408171	0.0210520751924827	0.0516409756087576
ENSG00000089053.8	2120.95175330452	-0.641457212437399	0.168924277198034	-3.79730624323111	0.000146277031642032	0.000740660368487209
ENSG00000089057.10	1607.99807724504	0.12295373668192	0.285210454013928	0.431098281817944	0.666396909902786	0.805120007819997
ENSG00000089060.7	475.791496739151	-0.925290156314158	0.199795487306574	-4.631186463658	3.63576251853011e-06	3.00914830650814e-05
ENSG00000089063.10	2191.04417464772	0.13089343083845	0.169193676221117	0.773630751230841	0.439149181619415	0.596847017575314
ENSG00000089091.12	116.860413770201	0.201893116127489	0.260083444442183	0.776262851180329	0.437593802617346	0.595503252433809
ENSG00000089094.12	210.131721051497	-0.23618650298059	0.354569676009299	-0.666121552296527	0.505333409763486	0.662164410264088
ENSG00000089101.13	0.66056403014991	0	8.4119877386995	0	1	NA
ENSG00000089116.3	6.41302735227092	0	3.12372112660788	0	1	1
ENSG00000089123.11	219.929436136394	0.170748116211256	0.178988969662082	0.95395887541906	0.340104459512126	0.491396857176882
ENSG00000089127.8	3470.97142053038	3.00249107855543	0.356274342696113	8.42746928065048	3.5322096687352e-17	4.7893444253327e-15
ENSG00000089154.6	4172.30767067123	-0.165008869075075	0.129546898064415	-1.27373848035348	0.202756114147727	0.328671035531516
ENSG00000089157.11	45660.3881411647	-2.10458564905305	0.355535921636895	-5.91947401366223	3.22972863499312e-09	7.88045985661426e-08
ENSG00000089159.11	5111.41679815877	-0.0508027438526484	0.194143097127045	-0.261676797189466	0.793570630528061	0.907431936187368
ENSG00000089163.4	23.4984737566845	-0.48528445575212	0.486042318318613	-0.998440747774567	0.318065682939627	0.466420918373324
ENSG00000089169.10	17.5269418574909	0.411433865180503	0.443414957667154	0.927875476607948	0.353472166621727	0.506575738260535
ENSG00000089177.13	829.244814463912	0.562373190006138	0.277985016964321	2.02303417697623	0.0430696239933771	0.0940077369855443
ENSG00000089195.10	914.029938463213	0.58928226043055	0.158600557794923	3.71551190376339	0.000202792717418992	0.00098955858751078
ENSG00000089199.5	388.215391514105	-0.0154851313313158	0.210610402766385	-0.0735250069698234	0.941388345241499	1
ENSG00000089220.4	4212.49359134559	-0.938558162328277	0.191047574455018	-4.91269342207356	8.98336880683826e-07	9.07908954500017e-06
ENSG00000089225.15	0	NA	NA	NA	NA	NA
ENSG00000089234.11	634.540689012873	0.291978493127514	0.116623485190572	2.50359944783333	0.01229371255932	0.0331601969073355
ENSG00000089248.6	3570.15625578691	-0.718680659017926	0.200864454667034	-3.57793846705859	0.000346314951791859	0.00156313694616866
ENSG00000089250.14	189.538400126229	0.729924211196683	0.264908969923145	2.75537748460706	0.00586244554453927	0.0178050191425627
ENSG00000089280.14	6538.83404127783	-0.234809197565239	0.150929800263647	-1.55575106542956	0.119767298457495	0.216404921919747
ENSG00000089289.11	1467.59548359767	-0.0764775470743752	0.139961301140278	-0.546419234826378	0.58477779118565	0.734398316362509
ENSG00000089327.10	5349.42134702655	-1.65457692266418	0.462022704588638	-3.58115933747744	0.000342072949059964	0.00154640854550424
ENSG00000089335.16	594.964487536141	0.613444745634884	0.244835005902489	2.50554345108314	0.0122263374897598	0.0330137257826274
ENSG00000089351.10	3824.21102512045	-0.786790304766553	0.178913151769302	-4.39761022029879	1.09449306963868e-05	7.83559301414254e-05
ENSG00000089356.12	3078.66836060436	0	1.6883329050189	0	1	1
ENSG00000089472.12	0.437335073921228	0	8.4119877386995	0	1	NA
ENSG00000089486.12	473.306876486908	-0.823872314603454	0.193508047524688	-4.25756099109183	2.06669287227634e-05	0.000135916002925126
ENSG00000089505.13	34.0315814318183	0.391648578337356	0.682495147753919	0.573848150607759	0.566070562017964	0.718615318893127
ENSG00000089558.4	7.2085246965586	5.66470507491012	1.75345919191921	3.23058848532992	0.00123535659615852	0.00470075300876148
ENSG00000089597.12	8961.90277719155	-0.000673938761098367	0.152714302130122	-0.00441306905573341	0.996478891763712	1
ENSG00000089639.6	246.037155949004	-0.470271811392599	0.222228228686801	-2.11616595322541	0.0343306957755196	0.0778149162823217
ENSG00000089682.12	416.604812695982	0.756830134850076	0.224917901994857	3.36491727931636	0.000765666103593407	0.0030983832933319
ENSG00000089685.10	1934.94348361375	-1.80649813923039	0.435425277427392	-4.14881320143758	3.34203373316145e-05	0.000206733335918741
ENSG00000089692.4	22.3056459475856	-3.00012172789619	1.07031346695688	-2.80303090684839	0.00506248176682758	0.01569874430318
ENSG00000089693.6	5704.11554790224	-1.21420439024167	0.279815018443139	-4.33931100981419	1.42930124261768e-05	9.92649467329148e-05
ENSG00000089723.5	332.75269627642	0.225119327682074	0.228371811690526	0.985757944536259	0.324251907566097	0.473533416839515
ENSG00000089737.11	3508.28084429206	0.200818015396935	0.119307317012577	1.68319949207948	0.0923364791263665	0.175991278777468
ENSG00000089775.7	298.814977834622	0.045665423059228	0.21161843309806	0.215791329662041	0.829150407031392	0.932525095366905
ENSG00000089818.12	613.711216060386	0.801785376249276	0.195688927282807	4.09724447561894	4.18097278370021e-05	0.000250201993925046
ENSG00000089820.11	28.7464469701135	-1.78711406307556	1.43910740028356	-1.24182118910891	0.214302543024703	0.342853522072226
ENSG00000089847.8	42.1001167478675	-1.49578607646122	0.564787737639002	-2.64840395210083	0.00808728261950982	0.023294464037918
ENSG00000089876.7	1166.88496182927	0.167378899529192	0.09812509484167	1.705770575807	0.0880508035143926	0.169192541696906
ENSG00000089902.8	1074.81693384126	1.32725676112334	0.219253212145324	6.053533939761	1.41702199875295e-09	3.97060963117974e-08
ENSG00000089916.13	793.658689981892	0.569362043880548	0.181945461610476	3.12930060931933	0.00175222947483586	0.00631922386292552
ENSG00000090006.13	1930.08913696879	-1.23558520951585	0.258507288413689	-4.77969196573884	1.7556397141477e-06	1.60566723154938e-05
ENSG00000090013.5	4274.69722907227	-2.34944638010001	0.35664504178239	-6.58763225294898	4.46895861507622e-11	2.19343532139623e-09
ENSG00000090020.6	941.945815993633	-0.510477149490221	0.176613537653414	-2.89036251848361	0.00384797801609376	0.012448470754066
[truncated: 56,986 more rows]

## Sheet: TEs
genes_ids	baseMean	log2FoldChange	lfcSE	stat	pvalue	padj
ALINE	2.93339359801955	0.418026792392373	1.10806955180551	0.3772568172379	0.70598276013439	NA
Alu	0.0301652649808642	0	8.4119877386995	0	1	NA
AluYb10	1.09497825042037	-2.35198313566662	2.23240679902696	-1.0535638651037	0.292082640264	NA
AluYb11	0	NA	NA	NA	NA	NA
AluYb8a1	0.0697913752614316	0	8.41198773869951	0	1	NA
AluYc5	0.793893955353856	0.445268255549217	1.88912395222992	0.235700921066414	0.81366475512129	NA
AluYe5	1.82407251825053	-3.99979653227769	1.72142857749274	-2.32353324707981	0.0201505237395988	NA
AluYe6	0.193171215208806	-0.476085187123701	8.4119877386995	-0.0565960391184906	0.954866989815038	NA
AluYf1	2.96930146180786	-1.66633213668801	1.29057401888417	-1.29115580532817	0.196649656403467	NA
AluYh7	0.624491614567715	-2.52033124469353	2.49086755864083	-1.01182868432747	0.311619972446517	NA
AluYi6	0.307056259703258	-2.63788290485589	8.40085772308615	-0.314001616478613	0.753519811043258	NA
AluYi6_4d	0.0671250256870842	0	8.41198773869951	0	1	NA
AmnL2-1	0.213324828375687	0	8.4119877386995	0	1	NA
AmnSINE2	0.950751009133379	-0.452193677870236	1.99588754165972	-0.226562703775487	0.820763796217891	NA
Arthur2	0.550183264710048	-0.476097656198795	4.28766002830956	-0.111039040655119	0.911585388173219	NA
Chap1_Mam	0	NA	NA	NA	NA	NA
Chap1a_Mam	0.454495085264922	0.563764842970229	8.38564655394655	0.067229740645926	0.946398809066792	NA
Charlie15b	0.764935419142601	-1.0787530398047	2.08053097104228	-0.518498909566476	0.604110220690438	NA
Charlie16	0.339378005056043	-2.87719474526075	6.81835493880504	-0.42197784818826	0.673041186364532	NA
Charlie17b	0.279853794301592	-2.63794546395092	8.40085625924242	-0.314009117945414	0.753514113656895	NA
Charlie1b_Mars	0.0470713646120365	0	8.4119877386995	0	1	NA
Charlie29a	0.82520850399952	0.340439875796379	1.81588068207985	0.187479210036229	0.851284922673118	NA
Charlie30a	0.682384535046025	-0.476098090872317	4.06916361138772	-0.117001461808991	0.906858895083012	NA
Charlie30b	0	NA	NA	NA	NA	NA
Charlie31a	0.0376358455226381	-2.63791406586425	8.40085735922469	-0.314005339344043	0.753516983514205	NA
Charlie32a	0	NA	NA	NA	NA	NA
Charlie4	2.57306739664892	-1.73693842059922	1.24255684386179	-1.39787441450238	0.162150783066411	NA
CheshMITE	0	NA	NA	NA	NA	NA
CR1-11_Crp	0	NA	NA	NA	NA	NA
CR1-13_AMi	0	NA	NA	NA	NA	NA
CR1-16_AMi	0.0261043728480118	-0.476085187123703	8.4119877386995	-0.0565960391184909	0.954866989815038	NA
CR1-3_Croc	1.03404080964583	0.721653040730304	1.65777867002469	0.435313262125369	0.663335059790833	NA
CR1-L3A_Croc	0.0392629186026564	0	8.41198773869951	0	1	NA
CR1-L3B_Croc	0	NA	NA	NA	NA	NA
DNA1_Mam	1.65486827096869	1.10658999097765	1.44424763355741	0.76620516126583	0.443554237831084	NA
ERV24_Prim-int	0.78023596843841	0.475011195258253	1.96810502898022	0.241354596560521	0.809280299339704	NA
ERV24B_Prim-int	1.85616331928005	-0.432828607046571	1.32121715982987	-0.32759838443387	0.743215343625205	NA
ERVL47-int	0.0854700284157092	0	8.41198773869951	0	1	NA
Eulor1	0.0963540300387225	0	8.4119877386995	0	1	NA
Eulor10	0.0893413886115153	0	8.41198773869951	0	1	NA
Eulor11	0.038956176286387	0	8.4119877386995	0	1	NA
Eulor12	0	NA	NA	NA	NA	NA
Eulor2C	0	NA	NA	NA	NA	NA
Eulor3	0	NA	NA	NA	NA	NA
Eulor5A	1.18796171402034	-0.515896988666468	1.70470794130278	-0.302630718240338	0.762171301800197	NA
Eulor5B	0	NA	NA	NA	NA	NA
Eulor6A	0.674220106083628	-0.476085187123704	8.4119877386995	-0.056596039118491	0.954866989815038	NA
Eulor6B	0.22956828617053	-2.63792698033699	8.4008561397687	-0.314006922205148	0.753515781326773	NA
Eulor6C	0	NA	NA	NA	NA	NA
Eulor6D	0.484194328654207	-0.476099889284492	3.00057573786329	-0.158669512412815	0.873929259403837	NA
Eulor6E	0.14347341095861	-0.476085187123703	8.4119877386995	-0.0565960391184909	0.954866989815038	NA
Eulor7	0	NA	NA	NA	NA	NA
Eulor8	0.129399888202702	-2.30207228883188	8.40525573665069	-0.273884859778128	0.78417310701861	NA
Eulor9A	1.73983273808209	0.292458451457484	1.35361474542123	0.216057377068891	0.828943023166546	NA
Eulor9B	0.020971114476313	0	8.4119877386995	0	1	NA
Eulor9C	0.0196554697774443	0	8.4119877386995	0	1	NA
EuthAT-2	1.49646460739173	0.535687499601076	1.75437378076703	0.3053439953753	0.760104171345832	NA
EuthAT-N1	0	NA	NA	NA	NA	NA
EuthAT-N1a	0.0106629812783027	0	8.4119877386995	0	1	NA
Eutr10	0.146877429343908	-2.3020673795421	8.40525531138331	-0.273884289561602	0.784173545237452	NA
Eutr15	0.0458929143842224	0	8.41198773869951	0	1	NA
Eutr16	0.0101640642818105	0	8.4119877386995	0	1	NA
Eutr18	0.0455311914791571	0	8.4119877386995	0	1	NA
Eutr2	0	NA	NA	NA	NA	NA
Eutr2B	0	NA	NA	NA	NA	NA
Eutr5	0	NA	NA	NA	NA	NA
EUTREP15	0.0549525480158069	0	8.41198773869951	0	1	NA
EUTREP16	0.457726273757862	2.03290521529384	3.39157973503205	0.599397736192286	0.548907686241611	NA
EUTREP2	0.97813795566007	1.65996578048439	1.81962782911903	0.912255656854872	0.361634151370207	NA
EUTREP4	0	NA	NA	NA	NA	NA
EUTREP7	0.0406562571272418	0	8.4119877386995	0	1	NA
EUTREP8	0.0668364711118812	0	8.4119877386995	0	1	NA
EutTc1-N1	0.0964218018056369	0	8.41198773869951	0	1	NA
EutTc1-N2	0.0633146358548432	-0.476085187123704	8.4119877386995	-0.056596039118491	0.954866989815038	NA
HAL1M8	1.06464112868038	-0.0463983417797589	1.87214942954661	-0.024783460682941	0.980227683470325	NA
HAL1N1_MD	0	NA	NA	NA	NA	NA
hAT-1_Mam	0.689938498595133	-0.0553813845231941	1.79618440952039	-0.0308327943554425	0.975402886732684	NA
hAT-4b_Ther	0	NA	NA	NA	NA	NA
hAT-5_Mam	0.161153231409673	-2.63791172310686	8.40085738653848	-0.314005059451889	0.753517196093141	NA
hAT-N1_Mam	0.0694823872177142	0	8.41198773869951	0	1	NA
hAT-N1a_Mam	0	NA	NA	NA	NA	NA
Helitron1Na_Mam	2.22401052388975	1.26700509020107	1.50782257939473	0.840287914185282	0.400746976122507	NA
Helitron1Nb_Mam	2.0997608574931	0.661737295115085	1.16992209459416	0.56562509433129	0.571648665186877	NA
HERV-Fc1_LTR1	1.02256435585495	-0.487245708982	2.42184139779056	-0.201188116375628	0.84055148327584	NA
HERV-Fc1_LTR2	0	NA	NA	NA	NA	NA
HERV-Fc1_LTR3	0.110757412385879	0	8.4119877386995	0	1	NA
HERV-Fc2_LTR	0	NA	NA	NA	NA	NA
HERV-Fc2-int	0.167435209299125	1.05548775489591	8.3693581475876	0.12611334540632	0.899642203710165	NA
HERV1_LTRb	2.41320759648123	-0.595714281954887	1.02644371087402	-0.580367219014506	0.561667006399274	NA
HERV1_LTRc	1.68610321895405	-0.141413657631059	1.55078492367153	-0.0911884397845819	0.92734286039784	NA
HERV1_LTRe	2.26705723926604	0.0736441150693116	1.33020539855427	0.0553629651100136	0.95584930012497	NA
HERV9N-int	0.528386129936711	0.923253101530324	3.08777852387576	0.299002371572771	0.7649382360345	NA
HERV9NC-int	1.21233092311879	0.84137300883832	1.74408343828332	0.482415571623381	0.629510761515702	NA
HERVKC4-int	2.88541560120731	-0.526661823219364	1.13841556430138	-0.462627040366026	0.643631722984976	NA
HERVL32-int	1.64432318305003	-0.41660568522311	1.33995589693591	-0.310909997990058	0.755869043612947	NA
L1M4a1	0.654795812409324	-0.476100010903078	2.91420079627013	-0.163372411232759	0.870225223672539	NA
L1M4a2	0.39847624083566	-1.64546459674263	4.38630394539456	-0.375136930141447	0.70755863292821	NA
L1M6B	0.308935644457086	-0.266658878262842	5.0001793646617	-0.0533298625540172	0.957469087172246	NA
L1M8	0.256642986558832	-0.177443666258398	8.32603707843167	-0.0213118995972358	0.98299685148975	NA
L1MEi	2.05737123006138	-0.680278803681342	1.52399875400137	-0.446377532721218	0.655324559182181	NA
L1MEj	2.23153062209307	-0.132969410975405	1.04643519960473	-0.127068939410326	0.898885834907005	NA
L1P	0	NA	NA	NA	NA	NA
L1P3b	1.68271405720047	-0.515142232901343	1.79501498592819	-0.286984920426704	0.774123866560963	NA
L1P4c	0.725211824248363	1.39804028622915	1.89704909088558	0.736955249574756	0.461149563638933	NA
L1P4d	1.76717804129153	-4.42369063444549	1.68173041493376	-2.63043981078248	0.00852744681957583	NA
L2-1_AMi	1.53062351243607	-0.803130454783441	1.29623467089713	-0.619587234329717	0.535529573382269	NA
L2-1_Crp	0	NA	NA	NA	NA	NA
L2-2_Mam	0	NA	NA	NA	NA	NA
L4_B_Mam	0.181082866100728	1.00965060124902	8.37065594949384	0.120617859262281	0.903993722479035	NA
LTR06	0.0204757817799377	0	8.41198773869951	0	1	NA
LTR101_Mam	1.10865397903632	-1.71409624438334	1.64170482388786	-1.04409527184311	0.296441313199552	NA
LTR102_Mam	0.0385843110421257	0	8.4119877386995	0	1	NA
LTR103_Mam	0.387569543853737	-0.405644679781156	3.35503171888583	-0.120906362076322	0.903765202934626	NA
LTR103b_Mam	0.523376312396928	-3.49226811012192	6.47324451405147	-0.539492692194967	0.589546938068755	NA
LTR104_Mam	0.825181568933847	-2.32634958857896	2.45452831392105	-0.94777867315072	0.343242139854036	NA
LTR105_Mam	0.0393330773662647	0	8.41198773869951	0	1	NA
LTR106_Mam	0.0362823758483277	0	8.4119877386995	0	1	NA
LTR107_Mam	0.0694523619866807	0	8.41198773869951	0	1	NA
LTR108c_Mam	0	NA	NA	NA	NA	NA
LTR108d_Mam	0	NA	NA	NA	NA	NA
LTR108e_Mam	0.185750051820822	0	8.41198773869951	0	1	NA
LTR10B2	0.337929433414232	0	8.4119877386995	0	1	NA
LTR11	1.91091888569785	1.68339605913246	1.60079372601796	1.0516008601058	0.292982713010925	NA
LTR16	0.616595502434854	0	2.98106509573797	0	1	NA
LTR18C	0.200085766987299	-0.476085187123702	8.4119877386995	-0.0565960391184908	0.954866989815038	NA
LTR1A1	0	NA	NA	NA	NA	NA
LTR1A2	1.68135254096267	-2.61213462670137	1.72583371288325	-1.5135494266927	0.130140156171756	NA
LTR1C1	0	NA	NA	NA	NA	NA
LTR1D1	0.546080345638203	-1.35908070325778	2.72983646708167	-0.497861582423178	0.618581606923734	NA
LTR1E	0	NA	NA	NA	NA	NA
LTR1F	0	NA	NA	NA	NA	NA
LTR1F1	0	NA	NA	NA	NA	NA
LTR1F2	0	NA	NA	NA	NA	NA
LTR22	2.65327624926057	0.927871572882862	1.12170020889141	0.827201034222758	0.408123125562768	NA
LTR22B1	0.0302577991606163	0	8.41198773869951	0	1	NA
LTR22B2	0	NA	NA	NA	NA	NA
LTR22C0	0	NA	NA	NA	NA	NA
LTR22C2	0.0251743690580683	-0.476085187123705	8.4119877386995	-0.0565960391184912	0.954866989815038	NA
LTR22E	0.0860889576472645	0	8.4119877386995	0	1	NA
LTR26C	0	NA	NA	NA	NA	NA
LTR26D	0	NA	NA	NA	NA	NA
LTR27D	0	NA	NA	NA	NA	NA
LTR28B	0.0789031624584393	-0.476085187123703	8.41198773869951	-0.0565960391184909	0.954866989815038	NA
LTR28C	0	NA	NA	NA	NA	NA
LTR37-int	0.51891083235967	-2.30354485625228	6.44540652957942	-0.357393260716883	0.72079742123995	NA
LTR38-int	1.23123234970926	-1.3321863529614	1.28021251151798	-1.04059782338933	0.298062241837325	NA
LTR38A1	0.0111990283891256	0	8.41198773869951	0	1	NA
LTR39-int	1.77537635052457	-1.83157644992204	1.28047580247166	-1.43038739692434	0.152605863424956	NA
LTR41C	0.172733185043556	-0.476085187123702	8.41198773869951	-0.0565960391184908	0.954866989815038	NA
LTR47A2	0.297118237989709	0.559627956535051	5.92870346659205	0.0943929747352902	0.924796996238562	NA
LTR47B3	0.335234122806336	-0.476094299598121	5.69947467742765	-0.0835330142765013	0.933427727518401	NA
LTR47B4	0.0558276781968778	0	8.4119877386995	0	1	NA
LTR53-int	0.308438889303452	0	6.90327834445901	0	1	NA
LTR53B	0.136387664267579	0	8.41198773869951	0	1	NA
LTR59	2.52502344249171	1.01610613337248	1.07822056715206	0.942391718659521	0.34599212552254	NA
LTR60B	1.40807630026103	0.965048665352031	1.7294614184884	0.558005316010755	0.576840754113289	NA
LTR7A	0	NA	NA	NA	NA	NA
LTR81AB	0.61139922749367	0.421256410979053	3.75500992976285	0.11218516564766	0.910676591013748	NA
LTR89B	0.0796164262684912	0	8.4119877386995	0	1	NA
LTR8B	0.580682523472369	0.970390894825247	2.41255114965849	0.402226039834477	0.687517679860332	NA
LTR91	0.0229207673328353	0	8.4119877386995	0	1	NA
LTR91A	0.0519823746321233	0	8.41198773869951	0	1	NA
LTR9A1	0.0411023608098861	0	8.41198773869951	0	1	NA
LTR9C	0.071840030820649	0	8.4119877386995	0	1	NA
LTR9D	0.268474782525312	-0.476085187123701	8.41198773869951	-0.0565960391184907	0.954866989815038	NA
MADE1	0.155000831708548	0	8.41198773869951	0	1	NA
MADE2	0.211017697200798	0	8.4119877386995	0	1	NA
MamGypLTR3a	0.125949515513904	0	8.41198773869951	0	1	NA
MamGypLTR4	0	NA	NA	NA	NA	NA
MamGypsy2-I	0.553493168929269	-0.0937352837755706	2.55385626046898	-0.0367034297217485	0.970721473964864	NA
MamGypsy2-LTR	0	NA	NA	NA	NA	NA
MamRep1894	1.36372886499592	0.106475218468032	1.93849863862817	0.0549266408272445	0.956196907600577	NA
MamRep605	1.05090111855445	-0.660622562036647	2.09039440844546	-0.316027711979924	0.751981474114471	NA
MamRTE1	1.0482846646444	-2.81436723748171	1.81179741181201	-1.55335647304354	0.120337995546467	NA
MamRTE2	0	NA	NA	NA	NA	NA
MamTip1	1.29546920450079	-0.801948342757793	1.46349136874308	-0.547969301278862	0.583712982019591	NA
MamTip1b	0.0094914054956338	0	8.4119877386995	0	1	NA
MamTip2	2.84108327509928	1.691160281094	1.26590809824458	1.33592658380108	0.181573270915742	NA
MamTip2b	1.7279494313862	0.137644784795861	1.98668471904872	0.0692836580842929	0.944763833436762	NA
MamTip3	0	NA	NA	NA	NA	NA
MamTip3B	0.11435789356423	0	8.4119877386995	0	1	NA
MARE10	0	NA	NA	NA	NA	NA
MARE4	0	NA	NA	NA	NA	NA
MARE6	0	NA	NA	NA	NA	NA
MARE8	0.0166365956605837	0	8.4119877386995	0	1	NA
MER121	2.52064399481996	1.41362303964077	1.27999909678557	1.10439377901966	0.269422358206648	NA
MER121B	0	NA	NA	NA	NA	NA
MER123	0.0854638774587566	0	8.41198773869951	0	1	NA
MER125	0.0523891622548031	0	8.41198773869951	0	1	NA
MER127	1.79866665809649	1.322489752339	1.65935805752633	0.796988779088759	0.425457548148099	NA
MER129	1.39480789528052	0.474173813821433	1.73597714445621	0.273145193953556	0.784741607344871	NA
MER130	0	NA	NA	NA	NA	NA
MER132	0	NA	NA	NA	NA	NA
MER133A	0	NA	NA	NA	NA	NA
MER133B	0	NA	NA	NA	NA	NA
MER134	0	NA	NA	NA	NA	NA
MER135	1.92676334562568	0.353967038600626	1.72497082763414	0.205201753519568	0.837414499486212	NA
MER45R	2.61210577445471	-2.34663194728445	1.22031737909411	-1.92296855513642	0.0544839990462034	NA
MER47C	0.711290965660683	1.03734550338686	2.11361269302824	0.490792616267183	0.623573132915464	NA
MER4CL34	0.81615481783092	-0.383054102985395	2.23669756113129	-0.171258783325025	0.864020287748173	NA
MER57E2	2.20723852521604	0.103254307614936	1.60155974822695	0.0644710930886262	0.948595123586059	NA
MER68C	0.0094914054956338	0	8.4119877386995	0	1	NA
MER6C	1.2822935940339	1.45690295401367	1.45116405626504	1.0039546857048	0.315400455833175	NA
MER74C	2.57983175614166	-1.26320689471337	1.52819354141901	-0.826601382924584	0.408463033277942	NA
MER75A	0	NA	NA	NA	NA	NA
MER75B	0.76524311417967	-1.48960300334463	2.08962455358225	-0.712856766920638	0.475934394052843	NA
MER83A-int	1.14657909938356	0.0322225768445034	1.42008923700788	0.0226905295841803	0.981897130189329	NA
MER92-int	1.8754029513003	-1.75703202961919	1.40616717163694	-1.24951859569713	0.211475456359954	NA
MER92A	1.71565841993132	0.625643127536107	1.29312351526984	0.483823177096547	0.628511364899712	NA
MER92D	0.0385843110421257	0	8.4119877386995	0	1	NA
MER94B	0.714517883800545	-2.56856226183961	2.05618208457484	-1.24919007956959	0.211595559569249	NA
MER97b	2.56955780633185	-0.997931818083436	1.20683763576763	-0.826898158051462	0.408294787519534	NA
MER9B	2.86126505344797	-0.394372007474745	1.19020638663191	-0.33134758131382	0.740381954534453	NA
Merlin1_HS	2.8655505394377	1.03959729401852	1.54432585910153	0.673172237511677	0.500837721253196	NA
MLT1C2-int	1.79358029265145	0.313108719980473	1.33877618519108	0.233876822312749	0.815080607362891	NA
MLT1E-int	0	NA	NA	NA	NA	NA
MLT1E1-int	0.201490718810381	0	8.4119877386995	0	1	NA
MLT1K-int	2.41949325927662	-0.518101245702256	1.03758618118406	-0.49933321693916	0.617544658082325	NA
MLT1L-int	2.13689269105851	0.279762454721462	1.4049418795746	0.199127422129498	0.842163070988383	NA
MLT1M-int	0.0694523619866807	0	8.41198773869951	0	1	NA
MLT1N2-int	1.05664881545999	-1.2828648815989	1.7739456146837	-0.723170355945577	0.469575228848855	NA
MLT1O	0.834858436620685	-0.141044771479038	1.66961401039228	-0.0844774723984855	0.932676813228616	NA
MLT1O-int	0	NA	NA	NA	NA	NA
MSTA1	0.376247441883591	0.912125432552726	5.59412679817825	0.163050546664363	0.870478636658067	NA
MSTA1-int	0	NA	NA	NA	NA	NA
MSTB2-int	1.6495369628418	1.72516874493024	1.55663586597827	1.10826737494324	0.267746360942916	NA
OldhAT1	1.06104920272698	-1.07192152271379	2.1326033029992	-0.502635216407236	0.615220764844858	NA
Penelope1_Vert	0.0862621763835293	0	8.4119877386995	0	1	NA
Ricksha_a	1.29536913778154	-0.536455301700233	1.43554229105367	-0.3736952265659	0.708631077110468	NA
Tigger17b	0.0738151098232951	0	8.41198773869951	0	1	NA
Tigger17c	0.104940538169805	-0.476085187123705	8.4119877386995	-0.0565960391184911	0.954866989815038	NA
Tigger18a	0.622720304579953	-0.513526243289814	2.48170069071795	-0.206925132112226	0.836068328683354	NA
Tigger19a	1.32830928247989	0.163964387116387	1.48118180045658	0.11069835388596	0.9118555513671	NA
Tigger1a_Mars	0.738030950331347	0.700766306997739	2.11766623725426	0.330914425828664	0.740709125060482	NA
Tigger21a	0.381103888489388	-2.59654596272385	3.91737233999688	-0.662828482299929	0.507440409753436	NA
Tigger22N1	0.106893276592115	-0.476085187123702	8.4119877386995	-0.0565960391184907	0.954866989815038	NA
Tigger23a	0	NA	NA	NA	NA	NA
Tigger2a_Car	0	NA	NA	NA	NA	NA
Tigger2b	0.190590233063422	-1.34030962280512	8.40525573659582	-0.15946089742035	0.873305763411912	NA
Tigger5b	0.0174406017279488	-0.476085187123702	8.4119877386995	-0.0565960391184908	0.954866989815038	NA
Tigger6	0.0219065870739983	0	8.4119877386995	0	1	NA
UCON100	0	NA	NA	NA	NA	NA
UCON105	0.0774817032493024	0	8.41198773869951	0	1	NA
UCON13	0	NA	NA	NA	NA	NA
UCON14	0.977705064792278	0.212263825526822	2.15566145057565	0.0984680713523632	0.921560624090447	NA
UCON2	0	NA	NA	NA	NA	NA
UCON21	0	NA	NA	NA	NA	NA
UCON23	0.0931239567508665	-2.63791484014239	8.40085735010105	-0.314005431851626	0.753516913254421	NA
UCON26	0	NA	NA	NA	NA	NA
UCON33	0	NA	NA	NA	NA	NA
UCON34	0.0366721764694874	-0.476085187123704	8.4119877386995	-0.056596039118491	0.954866989815038	NA
UCON35	0	NA	NA	NA	NA	NA
UCON37	0.0385843110421257	0	8.4119877386995	0	1	NA
UCON38	0.129690763116068	0	8.41198773869951	0	1	NA
UCON39	0	NA	NA	NA	NA	NA
UCON4	0	NA	NA	NA	NA	NA
UCON40	0	NA	NA	NA	NA	NA
UCON44	0.0151288995803082	0	8.4119877386995	0	1	NA
UCON55	0.0554050573443464	0	8.41198773869951	0	1	NA
UCON58	0	NA	NA	NA	NA	NA
UCON59	0	NA	NA	NA	NA	NA
UCON7	0	NA	NA	NA	NA	NA
UCON73	0.28509669868359	-2.63791406940866	8.40085735909737	-0.314005339770713	0.753516983190149	NA
UCON78	1.93337287543074	1.04370933902631	1.73034986637498	0.603178212284227	0.546390140272865	NA
UCON8	0.0638014351505054	0	8.4119877386995	0	1	NA
UCON86	0	NA	NA	NA	NA	NA
UCON89	0	NA	NA	NA	NA	NA
UCON99	0	NA	NA	NA	NA	NA
X1_DNA	0.772650608649526	0	3.04602823291795	0	1	NA
X1_LINE	0.425328872069719	-1.64499686586232	4.36179952174131	-0.377137201667078	0.706071645976967	NA
X1_LR	0	NA	NA	NA	NA	NA
X10b_DNA	0.0146388862781221	0	8.4119877386995	0	1	NA
X11_DNA	0	NA	NA	NA	NA	NA
X12_DNA	0.300058429328656	-0.445205995359156	5.92524734590308	-0.075137115696442	0.940105617220499	NA
X12_LINE	0	NA	NA	NA	NA	NA
X13_LINE	0.0788813061540696	0	8.41198773869951	0	1	NA
X15_LINE	0	NA	NA	NA	NA	NA
X17_LINE	0	NA	NA	NA	NA	NA
X2_LINE	0.0952554255566671	-1.676179040264	8.40085639427416	-0.199524781950379	0.841852259863069	NA
X20_LINE	0.0611596250620053	0	8.4119877386995	0	1	NA
X24_DNA	0.0145845065422271	0	8.4119877386995	0	1	NA
X24_LINE	0.0094914054956338	0	8.4119877386995	0	1	NA
X26_DNA	0.0440682047307295	0	8.4119877386995	0	1	NA
X2a_DNA	0	NA	NA	NA	NA	NA
X2b_DNA	0	NA	NA	NA	NA	NA
X30_DNA	0.00589127523771064	0	8.4119877386995	0	1	NA
X33a_DNA	0	NA	NA	NA	NA	NA
X34_DNA	0.0116103813934351	0	8.4119877386995	0	1	NA
X4a_DNA	0.0587291183874623	-0.476085187123703	8.41198773869951	-0.0565960391184909	0.954866989815038	NA
X4b_DNA	0.26544330255087	0	8.4119877386995	0	1	NA
X5a_DNA	0.858415215855675	-2.32334859466729	2.59298804173953	-0.89601207459046	0.370246314401862	NA
X5A_LINE	0.10895766256562	-2.81012529228627	8.39696116258672	-0.334659793927236	0.73788173399871	NA
X5B_LINE	0.157207196382978	0	8.4119877386995	0	1	NA
X6a_DNA	0	NA	NA	NA	NA	NA
X6A_LINE	0.984937505996585	-0.476100518153143	2.5222482166054	-0.188760374581178	0.85028062996743	NA
X6b_DNA	0.154251736091712	-2.30207228774007	8.40525573670871	-0.273884859646342	0.784173107119889	NA
X6B_LINE	0.622158839391019	-1.35507043591008	3.01491145440604	-0.449456130437848	0.653102647831642	NA
X7D_LINE	0	NA	NA	NA	NA	NA
X8_LINE	1.40800912711275	1.81041944686598	2.05234355465715	0.882122996784725	0.377710297382322	NA
X9_LINE	0.517571540770026	0.421280009613623	3.32663701916699	0.126638406049817	0.899226598010925	NA
X9a_DNA	0.0365311212994588	0	8.41198773869951	0	1	NA
X9b_DNA	0.368199712330712	-1.66634655041225	3.69062628406378	-0.451507798989992	0.651623605363722	NA
Zaphod4a	0	NA	NA	NA	NA	NA
Zaphod5a	0	NA	NA	NA	NA	NA
Zaphod5b	0	NA	NA	NA	NA	NA
MER51A	186.004956596102	-1.85386784950143	0.378126178520454	-4.90277572622799	9.44918457365927e-07	9.45303029313828e-06
ERV3-16A3_I-int	473.497665900352	0.898505773334781	0.165869711113671	5.41693698808597	6.06286953675641e-08	9.2374172889208e-07
FLAM_C	1368.10607733865	-1.94797785084797	0.446276718830372	-4.36495512459925	1.27148858270321e-05	8.94113603771419e-05
MER72	58.0356714010537	1.66959743296412	0.283151071645102	5.89648989588419	3.71315484381917e-09	8.85677299996207e-08
LTR13	780.547850156647	-0.985053186396177	0.224326757108092	-4.39115332961163	1.1275099254193e-05	8.03814097326934e-05
LTR41B	321.902021506653	-1.76396388601003	0.356922361364936	-4.94215010587824	7.72656893528129e-07	7.96834467582888e-06
AluYb9	33.7389337813199	-2.26021451049234	0.512412787929894	-4.41092526129847	1.02929843699012e-05	7.41616131330651e-05
MER20B	259.388243613954	0.813916825184222	0.184308283184263	4.41606210595812	1.00515216032235e-05	7.27331271310614e-05
L1PA14	538.211746447273	-1.89226462818778	0.42814919949089	-4.41963836540595	9.88662046566982e-06	7.16425370401461e-05
AluSx	15756.0759536296	-0.951090498330713	0.214510882586901	-4.43376339167975	9.26022519708008e-06	6.75394691901115e-05
L1MA2	10925.9714259997	-2.03639155978791	0.408499355850063	-4.98505451875268	6.19443438649236e-07	6.63905347004271e-06
AluSx3	3897.62568184818	-1.17998522907778	0.236156975895016	-4.99661390312834	5.83457190954984e-07	6.31365057785942e-06
LTR21A	95.7511614220688	-1.84908798974503	0.370033156875095	-4.9970873025554	5.82027232111048e-07	6.30307770527144e-06
LTR48	58.5525699169572	1.1446851496373	0.256931305551487	4.4552186709218	8.38077288588728e-06	6.19792421164577e-05
AluSc5	626.127318214076	-1.18105631009722	0.236120701230928	-5.00191767998408	5.6762829258304e-07	6.17544124666406e-06
AluJo	7220.09725919944	-0.869916776664222	0.19435345402064	-4.47595223376806	7.60714923746469e-06	5.7047971805679e-05
LTR67B	284.751539829737	2.11436607339538	0.172325872832952	12.2695799454617	1.31936028496458e-34	5.02925204474327e-32
AluSq	2918.58104062666	-1.07020214877748	0.237022171428331	-4.51519848260728	6.32574906839114e-06	4.84270967899607e-05
MER57B1	49.8185461592976	1.54005622182711	0.304053693581223	5.06507980116252	4.08229303009621e-07	4.68871893615883e-06
AluYh3	12.5398345578445	-3.49069591035095	0.766849246548642	-4.5519975745709	5.31389483838868e-06	4.18010065226374e-05
MER4-int	317.884434389549	1.11895334223117	0.245658068246717	4.55492201097746	5.24050173471185e-06	4.12763573280247e-05
AluSp	7180.86539696933	-1.28301546737168	0.281093383780839	-4.56437447980636	5.00985833825251e-06	3.96762712691946e-05
AluSq10	115.695127200697	-1.33079817919954	0.290574334430819	-4.57988893549846	4.65222908066518e-06	3.72676384285006e-05
LTR39	714.239827148535	1.26773703746845	0.276228424443923	4.58945179164864	4.44411617348207e-06	3.59281628862978e-05
Tigger3c	134.299054544844	1.27065946853238	0.275239193813884	4.61656441775366	3.90144956306923e-06	3.20280315004826e-05
AluSg4	778.954692555926	-1.11729217758187	0.241947822444454	-4.61790549009125	3.87632713579871e-06	3.18606334924904e-05
AluYb8	324.065276350388	-1.88448413831857	0.365421444292709	-5.15701573553265	2.50916724111759e-07	3.07601369977541e-06
HERVK3-int	553.068298227508	0.468139607251923	0.101129999424493	4.629087411411	3.67280720251217e-06	3.03731984905253e-05
L1PREC2	954.661854770854	1.37445461878365	0.189063406600682	7.26980775125151	3.59999470710984e-13	2.99303263653251e-11
MIR3	2986.04680799133	0.733985081350906	0.142068944454353	5.16640061042149	2.38645009159481e-07	2.94883493580978e-06
LTR25-int	15516.9452015379	-2.09175469840052	0.404166101286561	-5.17548278230646	2.27322394653142e-07	2.82621190103226e-06
LTR12	229.507056293659	0.813993325181062	0.175164577928192	4.64702016131797	3.36764263137893e-06	2.81026369606561e-05
FAM	630.381506566633	1.4140468540346	0.249172494285995	5.67497170217987	1.38711583659555e-08	2.68964877541981e-07
MLT-int	50.7809769217019	1.91174153609508	0.336098712794577	5.68803587553022	1.28508829498208e-08	2.54286374373388e-07
LTR41	224.017763517235	-1.54490463205736	0.327452499002864	-4.71795034932333	2.38232613852812e-06	2.08265404485866e-05
MER52C	199.238673944944	-2.31681762127264	0.441320809053847	-5.24973573360317	1.523175649952e-07	2.01656079003803e-06
AluYk4	97.6150428012154	-1.8395806168504	0.348207360147391	-5.28300325435895	1.27083133039151e-07	1.73594356780931e-06
MER76	70.9657573889452	-2.79983464210347	0.483816861413289	-5.786972024755	7.1666508326921e-09	1.55518632409107e-07
AluYc	178.391793709898	-1.52796830578698	0.318266853837942	-4.80090303894796	1.57951737352996e-06	1.47626214946795e-05
AluSx1	17172.4124365046	-0.9949372766731	0.1869990048989	-5.32054850885975	1.03454858443873e-07	1.45448747748195e-06
AluYa5	237.31802101241	-2.59644355211199	0.485455592441649	-5.34846769207644	8.87020059312569e-08	1.28186453921973e-06
AluY	11840.1479039335	-1.27994067313825	0.264427720867844	-4.84041789921845	1.29566376496048e-06	1.23999502811447e-05
LTR1B	209.794548263138	-1.02371673057531	0.210970292003674	-4.85242126203003	1.21963211715445e-06	1.17446271033706e-05
AluSc	5056.66866377992	-1.07157011047791	0.219788582140041	-4.87545849763546	1.08556018715932e-06	1.06515650612821e-05
MLT1L	801.53218486987	-0.0177215979937847	0.189156618965831	-0.0936874326189236	0.92535745368199	0.999518639688689
MER11A	151.38271855481	-0.0162164603345284	0.169521474458137	-0.0956602128807758	0.923790441451271	0.998520051823874
MSTC-int	9.12593443902518	0.065604313347493	0.6798799537449	0.0964939663040994	0.923128265758114	0.998071302210809
MamRep4096	39.3900496882574	-0.0298794841721838	0.304731312851228	-0.0980518998609478	0.921891081750433	0.997481015670737
L1PA13	536.611872459896	0.0165359323045411	0.167665988856064	0.0986242494220858	0.921436615628805	0.997149496253079
LTR33A	292.380443799225	-0.0217694473454147	0.206247585913909	-0.105550071041809	0.915939340898243	0.993454001995311
MLT1G3-int	11.3400667876617	0.058711629102859	0.548104609083096	0.107117561374051	0.914695715363668	0.992886177600053
MamGypLTR1c	17.4524859730592	0.0530415315145487	0.490113811314687	0.108222886786784	0.913818890546345	0.992307607939146
MER83B-int	4.04614155678251	-0.113563995475908	1.0356249002432	-0.10965745942304	0.912681039345296	0.991509753197167
HERVH48-int	67.6640912468312	0.0445462882196796	0.400780541853511	0.111148829765198	0.911498328040534	0.990852877126872
LTR80A	4.50551602619886	-0.106415001296426	0.941248546504706	-0.113057280876124	0.909985142699429	0.989953682513412
Charlie10b	5.01436167472888	0.109790460888058	0.935586782904012	0.117349307294908	0.906583253342144	0.987529059539081
LTR88b	31.0397166633669	0.0481112184560042	0.371999530224985	0.129331395732964	0.897095429841925	0.980790030255772
MER113B	11.4292333584498	-0.073276463998512	0.556200659203661	-0.13174465507363	0.895186263688003	0.979550890174334
MER110-int	10.2291885872355	-0.0758126444683682	0.569571782185611	-0.133104635516621	0.894110629158129	0.978797997338482
LTR86B1	9.64997184160898	-0.0876011535353846	0.640261294784091	-0.136820942088848	0.891172329920528	0.97663979286056
HERVP71A-int	19.0126420323133	-0.0783075372397342	0.562937193632198	-0.139105282304188	0.889366954136823	0.975719824839872
L1PB4	3888.77846367965	-0.0236769029970179	0.170062089090276	-0.139225050825109	0.889272313583853	0.97566897748097
LTR45C	45.6454804539146	0.0407246146652975	0.289535627787468	0.140654934166483	0.888142548382672	0.974694111846114
MER5C	22.20990502165	0.0563581408394997	0.390662629271385	0.144262943564917	0.885292838913591	0.972899796374952
MSTB1-int	11.3443208348689	-0.0737001665304883	0.509460807785285	-0.144663073987724	0.884976895094102	0.972899796374952
MER57C1	45.7349835077269	-0.0493927153082822	0.3408184655367	-0.144923823979143	0.884771016193636	0.972737747070093
Tigger4	146.302262129407	-0.0306938765371866	0.2096479088984	-0.146406786017892	0.883600270568408	0.971715000070412
MER83C	4.99377204113068	-0.199063993818144	1.35030313368206	-0.147421707654138	0.882799172485433	0.971309861764688
MER58D	18.0007545093797	-0.0639666516167631	0.433154272163757	-0.147676372432453	0.882598179226353	0.971247399907948
LTR22A	55.2016654122778	-0.0341641713978689	0.231166179418759	-0.147790526640925	0.882508085881222	0.971201158026927
HERV1_LTRa	6.23607207879938	-0.148852362527808	1.0050595255922	-0.148103031449905	0.88226145708018	0.971088434616774
LTR10F	21.8285041446826	-0.0621646536956478	0.408869079556207	-0.152040486316848	0.87915500336446	0.969007656817313
L1ME3Cz	27.7601586266233	0.075317193042205	0.490851441158266	0.153441931156357	0.878049780102402	0.968387140428977
HERV17-int	135.840383773763	0.0350070811597499	0.223188824998364	0.156849614491257	0.875363370031368	0.966285988675759
L1PB	46.0678290967859	-0.0591557050275872	0.373552169102966	-0.158359955905601	0.874173166118263	0.965235856975858
HERVIP10B3-int	3.59299073406012	-0.132598716757427	0.832227203875869	-0.159329947567065	0.873408927380126	0.964602884155725
MER46C	451.561645172175	-0.038788788677652	0.242938424361603	-0.159665103532229	0.87314489152637	0.964522185111666
MER66A	31.8659157748792	0.0776599905370141	0.480837582164905	0.161509818320275	0.871691878976105	0.963496609637501
L1PBa1	89.1307260876658	0.0419236960883545	0.253789048006807	0.165191116076963	0.868793557548113	0.961481954252561
LTR12C	1113.09194428685	0.0194658169073249	0.115086605439646	0.169140594884721	0.865686054806157	0.959028138821075
MER63D	24.323366084161	-0.0725670578199149	0.428172766594459	-0.169480787853671	0.865418482829994	0.958944937095844
L1MEb	54.882935534652	-0.0435856817505914	0.254929572119306	-0.170971462385672	0.864246204888867	0.958021549401809
MSTD-int	45.0830413057149	-0.0461412253466518	0.269513582738252	-0.171201855126773	0.864065048851371	0.957896520080347
MER51-int	30.020391743987	-0.0542346640221083	0.307757404755406	-0.176225374870223	0.860116886474145	0.954839383138412
MER97c	4.87938339701003	-0.133765540060066	0.733652818375706	-0.182328121298873	0.855325230946842	0.951192847343631
MER67D	28.8081914621817	0.0714853876324173	0.390145712393647	0.183227408021058	0.854619589899015	0.950764293762654
MLT1J1-int	10.9219045585287	0.112006210665089	0.607439281219259	0.184390792838207	0.853706892234045	0.950219841540654
MER97a	3.44483092412793	-0.173614016860769	0.924980375689373	-0.18769481107248	0.851115898143915	0.948433231671347
MER88	3.32399275114095	0.198154251880846	1.0482398175664	0.189035227015972	0.850065207339997	0.947612546177234
ERV3-16A3_LTR	37.4318410690153	-0.0630615106234605	0.326635954122573	-0.193063592135348	0.846909165457953	0.945370959167567
L1MD	294.092032060912	0.0533783898309094	0.27418375976609	0.194681077670126	0.845642626303165	0.944395352897124
HERVK14-int	66.5619738488822	0.0449382515046788	0.229228845988883	0.196040996981934	0.844578077581088	0.943855011692152
LTR24B	32.7714239324184	-0.0771145257620739	0.392454296742866	-0.196493009255034	0.844224303824458	0.943648963693116
MLT1G	125.756500229206	-0.0460208088650785	0.232564568860934	-0.197884007398382	0.843135817003447	0.942973478239628
MER20	1102.32307306341	0.0218945573387006	0.110383586795095	0.198349754473402	0.842771426458287	0.942670309419597
Charlie13b	18.6369278404041	0.078044408457015	0.386865308874099	0.201735349918423	0.840123625481645	0.940646065484686
LTR60	7.18955658313575	0.153526743954393	0.741869300221921	0.206945810951427	0.836052178871184	0.937594347473469
HAL1ME	39.8701727774765	-0.0621730931581346	0.299120062045762	-0.207853303897158	0.835343510894274	0.937152910797224
LTR10D	25.6228879278062	-0.0861849856873634	0.403690230555058	-0.213492869443144	0.83094255028255	0.933574260002133
MamGypLTR2b	7.15476694087846	-0.173005863730842	0.795380874989044	-0.217513230668546	0.827808397231192	0.931640612052363
L1PA15-16	43.4579771959297	0.0634711630524015	0.288257892575083	0.220188812474125	0.825724109184231	0.930043481657533
L1M3a	82.2101394254697	-0.0539323573804402	0.243768348585419	-0.221244298914966	0.824902218231594	0.929460910674525
Eutr11	3.54090745382788	-0.318005323623994	1.41846869431219	-0.224189173084425	0.822610107703679	0.927767401314044
L4_C_Mam	9.0402290270029	0.220374903837105	0.96765378243888	0.227741479273372	0.819847223853849	0.925684392772358
Tigger17a	9.73754968020583	0.11536066816656	0.506423544026454	0.227794836016815	0.819805741428572	0.925684392772358
LOR1a	81.6512839119008	-0.0613256754716784	0.267664308701414	-0.229114130939619	0.818780210664059	0.925002326010512
L1MEg2	39.8754920514943	-0.0822156999026614	0.355708843596541	-0.231132009739723	0.817212248120442	0.923954281088885
MLT1A1-int	20.0265431048809	0.103490792915578	0.447051404356369	0.231496404903541	0.816929178067324	0.923737627161479
MLT2B3	498.717971654668	-0.0339782866155376	0.146542114014368	-0.231867042754727	0.816641283054498	0.923521426733956
LTR86A1	30.4733926347189	-0.0871751154348047	0.367424554010277	-0.237259906784473	0.812455163877199	0.920561092953068
LTR5	3.52421743368164	0.215827583485531	0.89255067775901	0.241809892551339	0.808927473209886	0.918370883476143
Charlie25	15.6748474737176	-0.122929900849944	0.503983394011245	-0.243916570090801	0.807295435636162	0.917334407848067
MER65-int	428.23556552742	0.0911785311805491	0.372011665769009	0.245095892334634	0.806382183388233	0.916685755738942
MER96B	63.2554597111969	0.0677255053296721	0.274898175053018	0.246365787319652	0.805399087906456	0.915980509624754
Charlie18a	210.178773846354	0.0724593125430494	0.291836613642268	0.248287257855417	0.803912157157416	0.914707709424622
LTR24	34.2727336164254	-0.0791179993987485	0.317769279356463	-0.248979383907015	0.803376728604879	0.914349641027407
MER136	8.57804613231069	-0.156494911106715	0.625258900716202	-0.250288178109032	0.802364498091468	0.913763808057606
L1MEg1	48.3839457299803	0.0689037447093865	0.274271535886459	0.251224555572952	0.801640500617079	0.913248169277481
LTR49	80.7124333553734	-0.0496658794558849	0.195947311906024	-0.253465479943428	0.799908533380249	0.911658984730635
L1M3d	14.395946435323	0.140255937424786	0.550115716736406	0.254957153845491	0.798756192089869	0.910690606576829
MamRep488	8.98935771785927	0.172410193182279	0.676244459774828	0.254952466804219	0.798759812217181	0.910690606576829
X32_DNA	5.65686918041079	-0.208882101018582	0.799474525151365	-0.261274242577066	0.793881028324118	0.907581395157999
Kanga1b	5.51152993000697	-0.231905754218507	0.877445543391459	-0.26429646371233	0.791551484980613	0.90604615586761
L1PA11	559.286931121547	0.0434579110455264	0.164389637917035	0.264359187088537	0.791503157118389	0.906042171412703
L2d	143.184496774544	0.0743108140587372	0.281084661688246	0.264371643804442	0.791493559413282	0.906042171412703
MER61A	27.610218781557	-0.106874229423046	0.398037385374146	-0.268502993312014	0.788312171109009	0.903464419838626
MER90a	89.4596397669072	-0.0594489249209733	0.220393317654772	-0.269740142548674	0.787360175532572	0.902578167628493
MER70A	18.217066061419	-0.123483887754885	0.454844629040018	-0.271485865438286	0.786017369385431	0.901499228708138
HERV1_I-int	7.20796965629594	0.27315101995602	0.995816913444345	0.274298434047722	0.783855287828752	0.899734582126258
LTR27B	23.0668035755128	0.0986488744149479	0.359149270089723	0.274673743288698	0.783566905345975	0.899505778095615
MER102a	342.398861047622	-0.0513706408343644	0.185280801145345	-0.277258304782838	0.781581772918875	0.898094446495281
L1M2a1	3.71253080693874	-0.281794747674098	1.01597048950454	-0.277365091393078	0.781499783491512	0.898051312546443
MLT1N2	99.295481128181	0.0605838616046286	0.213708714989316	0.283488025313602	0.776802759752019	0.894638362516819
L1MEa	22.6860562165294	-0.110487787481456	0.387730036666868	-0.28496060927151	0.775674320499877	0.893746338374531
LTR85a	13.6091141005058	-0.125421770500668	0.438940635267405	-0.285737433318881	0.775079231802448	0.893366369243773
MER3	387.489414146736	0.0632810139924954	0.219400091698849	0.288427472853364	0.773019540551071	0.891819768012602
X3_LINE	5.82331670665459	-0.232100721731291	0.795166554931423	-0.291889441641956	0.770371156488891	0.889970749916804
MER76-int	10.1317844249814	-0.159388923221362	0.533281346082472	-0.298883365023446	0.765029040072456	0.885419437247011
MER57C2	12.2546982686026	0.175095648128511	0.579825094054575	0.301980114217047	0.762667222258221	0.883495750646952
HERVE_a-int	27.2162997156126	-0.127235367790816	0.420432636436324	-0.302629617123185	0.762172141040158	0.883028146830039
MamGypLTR1d	7.40418409150548	-0.23030921403659	0.756402052608845	-0.304479890347003	0.760762311095725	0.882005753483994
LTR78B	66.3358418661636	0.0797197107547549	0.260547248239331	0.305970265636913	0.759627285332021	0.881183375656783
MER34-int	36.1510394722349	0.137488033338137	0.449093460643612	0.306145703259847	0.759493711221858	0.881111781694077
MLT1E1A-int	8.58696350929429	-0.22824628795257	0.723549699132038	-0.315453504059737	0.752417348515246	0.875487398033377
MLT1D	2371.0073981988	-0.0365910012959464	0.115952368864183	-0.315569243253719	0.752329485912185	0.875435583681827
MSTB1	453.160146114731	0.0697081723481616	0.218865629204193	0.318497575894508	0.750107533151775	0.873495113797961
LTR68	6.32746415555264	-0.23901876585674	0.748932884401158	-0.319145775055475	0.749615973648182	0.873082642431352
L1MEd	485.618803225096	0.0538740496110561	0.168089505624753	0.320508109122088	0.74858318414643	0.872567255579815
LTR10G	7.62330853808119	0.226158139207314	0.703000928106493	0.321703898480565	0.747677024175869	0.872030880927438
MER57F	90.582153766336	0.161851164437581	0.497337987406934	0.325434952760104	0.744851905469015	0.869941209746243
LTR27E	4.22541545617731	-0.517126540879438	1.58659713163017	-0.325934372733996	0.744474008813127	0.869650673608072
MER73	8.16590360913976	0.239513527866445	0.730733366294396	0.327771440191702	0.743084482874316	0.86878100737904
MER21-int	43.9599743547105	-0.112792791426896	0.34311213316615	-0.328734488011464	0.742356384130366	0.868281481421049
MER57B2	68.420807123484	0.079720883522402	0.238581835939079	0.334144815377975	0.738270283832831	0.86515513597881
Ricksha_0	12.4120279528919	-0.215994166840404	0.639048205965536	-0.337993542308845	0.735368054202324	0.862704883517192
LTR47A	31.7423288150888	-0.106191008765681	0.31156375856187	-0.340832352439971	0.733229793436593	0.860846206229631
L1M3e	18.5035559739405	0.175190116500787	0.511876894759903	0.342250486971014	0.732162393633919	0.860042841943488
Tigger2b_Pri	52.1497497751559	0.109747920516895	0.31947413807517	0.343526775525948	0.73120220106275	0.859214684352395
MER41E	29.9179962197078	-0.12386806285583	0.359529615288718	-0.344528121157303	0.730449151403848	0.858479593124605
LTR17	119.659739585141	-0.0616387786617638	0.176715532864962	-0.348802268043214	0.727237760576984	0.85576586122516
AluYk11	9.39018364370916	0.249766410373978	0.708764831611181	0.352396731940273	0.724540752535098	0.853621228333718
LTR35B	11.910942604541	0.177855794894795	0.504169164561976	0.352770076784281	0.724260818602293	0.853390955221167
LTR1B0	3.46684869334655	0.370895672670284	1.04517557094402	0.354864467732712	0.722691128911325	0.852092246769784
ERVL-E-int	274.16251856579	0.0547554612853376	0.153939128621664	0.355695538721088	0.722068586411816	0.851602548235722
MER66D	3.40223054024097	0.450710307729822	1.26395268265766	0.356587959275607	0.721400292783143	0.851004996798521
Arthur1	28.2085706943022	-0.151015826898903	0.423205788358425	-0.356837810476739	0.721213228531567	0.850845141881416
LTR36	21.7680014646784	-0.15839182902982	0.442600710381023	-0.357866187999257	0.720443455273346	0.850281523944819
PRIMA41-int	28.9444629174944	0.14024152084502	0.388847425807611	0.360659506884346	0.718353998905963	0.848570422538678
LTR81A	11.1492312612992	0.194084316080296	0.536602410100575	0.361691100201951	0.717582878442008	0.848094471344559
HERVK11D-int	5.00327452823703	0.380059221031607	1.05007890239558	0.361933965309238	0.717401377532282	0.848028788852887
LTR88a	7.24051993695686	-0.225008239828091	0.61643205840237	-0.365017095981759	0.715098644699448	0.845881356177933
L1ME3G	11.5051531499941	0.242303763051218	0.655808509268689	0.369473344164774	0.711774938108802	0.843054996459643
MER34D	12.7730575094639	0.196304635632823	0.531101469191062	0.369617948773182	0.71166717559782	0.842976779350537
MER72B	5.66990231134675	-0.372098054786723	0.993540024470504	-0.374517428208319	0.708019392673851	0.839640513629363
HERV1_LTRd	9.3233054514492	0.310138142382401	0.826148362088533	0.375402478071083	0.707361162208298	0.839056925792287
MER115	60.3593158382341	-0.100641845197868	0.264777961776901	-0.38009902532095	0.703871909270751	0.836391258851723
MER11C	292.906233024186	0.0634299252280284	0.166800286778326	0.380274677299118	0.703741530704606	0.83628552113553
Tigger1a_Art	8.4247389583001	0.248825120630831	0.649909010540037	0.38286147229144	0.701822479372609	0.834741525418864
Charlie23a	11.2646717104535	0.180825787960317	0.471315777647204	0.383661647957119	0.701229241650854	0.834281512812685
MLT2C2	26.5587184368599	-0.133100570083681	0.345805287006783	-0.384900332888983	0.700311259258425	0.833483851004299
MER41C	26.8128727118935	-0.14070547996828	0.363969237819494	-0.386586187369113	0.699062585293318	0.832390016542753
LTR19B	42.446175846045	-0.114343213143003	0.295179146718369	-0.387368872138173	0.698483144874595	0.831945229094531
L1PA8	454.531189760826	-0.076242111383997	0.196429527542245	-0.388139768689308	0.697912603260719	0.831530682718215
Charlie1a	449.001385808339	0.0850242461565437	0.217747939982315	0.390470955378265	0.696188328438333	0.830141816646381
X7C_LINE	10.8418867044429	0.223752143283686	0.572281443585736	0.390982698795413	0.695810024375062	0.829956319725142
MER45A	44.2483712117148	-0.105232526194237	0.26668104662203	-0.394600694451992	0.693137600940619	0.827774366128943
Tigger6b	5.26639217794084	-0.311634872780193	0.784216370290444	-0.39738378920192	0.691084467825264	0.826103751462861
LOR1b	33.5298495868536	0.153375663314514	0.382884561166756	0.400579388333484	0.688729823403644	0.824166831855939
Looper	30.6690319029739	0.170769812918694	0.422416830931359	0.404268486514079	0.686015296481808	0.821648508111333
LTR28	35.5656727272814	-0.122805038341061	0.302544662708516	-0.405907138607751	0.684810832673346	0.820650586786288
MER50-int	38.374964342485	-0.136801930496311	0.336980106965133	-0.405964410565238	0.684768750348022	0.820650586786288
MER106B	12.5991025129512	-0.228706232214814	0.562727264743203	-0.406424651059306	0.684430610078625	0.820577509668178
MER126	4.95563869433545	0.339625624857638	0.824027261127735	0.412153384819865	0.680227001755532	0.817104067049375
LTR16D	14.8577368610377	-0.178846368508181	0.433290186495628	-0.412763487570901	0.679779904993529	0.816917365011207
MER119	51.5216563998644	0.120319570350727	0.289793610550725	0.415190556210233	0.678002411602526	0.815580989675845
MIRc	3047.93355216169	0.0478801701795044	0.114856184617993	0.416870631205031	0.676773036178798	0.814490120326459
LTR10B1	62.9402448737963	0.132345065679843	0.317194149867307	0.417236779856147	0.676505225275268	0.814310033389325
THE1C-int	118.244019139665	0.0936673595948934	0.222632917925093	0.42072556236454	0.673955492799384	0.811727841959339
MER68B	46.7010100525778	0.129692202024655	0.305563369464999	0.424436352602503	0.671247613724363	0.809470469493167
Charlie5	47.2194381821441	0.175420291686714	0.413174749533148	0.424566825259587	0.671152481141491	0.809413417890493
LTR40c	39.5251336242776	-0.128219692102962	0.300841053353888	-0.426204105701404	0.669959126035342	0.808184214867532
LTR10E	42.8101513770075	-0.138843673520488	0.325119324503005	-0.427054509087492	0.669339625758144	0.807709582799734
LTR87	69.3936293723727	0.113405223520378	0.262412113341657	0.432164590560366	0.66562179293024	0.804520316037669
Ricksha	8.13962058638832	-0.330349386463498	0.759845555236316	-0.434758595594808	0.663737661434003	0.802819372205662
MLT1E3	154.818908418445	0.0785604764638351	0.178721627808716	0.439568939848274	0.660249340755405	0.799749231445617
HERVL74-int	194.720395215537	0.0948221618759241	0.215601081098591	0.439803740281633	0.660079258437931	0.799591153508905
Tigger10	254.803286577796	0.115321283883953	0.259437845063666	0.444504477963319	0.65667789205409	0.796569405774169
MER30	150.998487721835	0.0928031991843712	0.20703257180545	0.448254100188539	0.653969822502762	0.794190449869158
LTR30	48.5755715529954	0.196200695734736	0.437249021518731	0.448716145900696	0.653636435822697	0.794024226620525
AmnSINE1	49.0668016261869	0.311736719118645	0.683447339402854	0.456123977878116	0.648300828645056	0.789679346504043
LTR47B	85.0753669369695	-0.114425428454515	0.249881474620994	-0.457918813821908	0.647010769734306	0.788631058538945
MSTB2	70.0095340969567	-0.134172160712633	0.29163945737397	-0.460061755431752	0.645471894280576	0.787325284075981
MER110	10.9224635493002	0.292264487497415	0.633719678767915	0.46118890937021	0.644663077954309	0.786528665010623
MER99	30.7187394236734	-0.188362239794213	0.408102686354899	-0.461555990911579	0.644399760493121	0.786302371277558
Charlie16a	47.0793804279618	0.153352391935031	0.330036868625455	0.464652305585482	0.642180468557882	0.78463695229966
BLACKJACK	29.2042317411365	0.172311147539488	0.369772104982315	0.465992824276805	0.641220636868913	0.783796014439899
HERV16-int	117.462640049544	0.10356154594639	0.221873302025602	0.466759835459791	0.640671714751358	0.783456852074431
L1MDa	376.800353421077	0.122973565822837	0.262884026686237	0.467786374748477	0.639937365271572	0.782937963457977
MER92C	8.1385387737852	0.279569452492521	0.59174619352273	0.472448248172436	0.636606872780295	0.779760437175961
HERVK11-int	55.2188392399337	0.178116700473374	0.376763662912884	0.472754455926815	0.636388370503892	0.779540062407696
L1M3b	22.0920693271344	-0.175767394892718	0.369325687735592	-0.475914350746578	0.634135397894488	0.777865054260009
Tigger16a	7.25190071553928	0.409359410671622	0.85966859021571	0.476182816646708	0.633944140253934	0.777724888605188
MER89-int	12.6166157843678	-0.24612386394895	0.516482211310655	-0.476538898260159	0.633690502073281	0.77760260042435
LTR16B	33.2394107125112	-0.165182853039395	0.3416381246754	-0.483502399494612	0.628739056447362	0.773029160017409
LTR84a	29.2097561438376	-0.183011438096052	0.376751510626005	-0.485761657045415	0.6271361626401	0.77157492806881
LTR64	36.1235813632008	0.153912802296733	0.314047727105285	0.490093667339721	0.624067619028902	0.768970365164729
LTR75_1	13.9597183421768	-0.24793721575803	0.50469937432518	-0.491257228304552	0.623244527188943	0.768450496680468
Charlie2a	79.153944113713	0.18694186222562	0.379876581314655	0.492112100142268	0.622640098751468	0.768101478602669
MER4D1	99.2887370564077	0.118181855906095	0.240036550627907	0.492349417607218	0.622472350920617	0.767988330115983
MER87B	16.5963569479476	0.243627421087094	0.494218474314751	0.492954905064792	0.622044450969849	0.767788614549356
MER45B	24.2933921369795	0.218066544765183	0.441405771385971	0.494027398147683	0.621286830126369	0.767275373130572
LTR7B	249.181260215367	-0.142448213318219	0.287613589703566	-0.495276365296354	0.620405051914525	0.766326929801244
Cheshire	79.4624353728361	0.190191184790377	0.382524164147102	0.497200445400458	0.619047707385097	0.765024518736305
LTR86B2	5.26652214963036	-0.360125566287321	0.723638953040548	-0.497659177652287	0.618724285653366	0.764840046212656
LTR34	22.9169076063584	-0.177551805357647	0.353633371156944	-0.502078762467383	0.615612118548914	0.761845687284791
MER34C	36.413426325018	0.181598836698635	0.361689093331033	0.502085465243567	0.615607403839805	0.761845687284791
MER51E	8.15142084095385	-0.346291566782096	0.687891148907396	-0.503410412144602	0.614675752625846	0.761308692856111
MER11B	4665.76420291846	-0.417885886098814	0.823785189150487	-0.507275308663598	0.611961660817754	0.759146594222098
MER34	48.5942010127172	-0.174361453122442	0.340728896439987	-0.511730748240641	0.608839463278189	0.756295110465399
MER75	53.6014981342661	0.207467744219028	0.40466563465434	0.512689308041302	0.608168669997505	0.75564600558721
Charlie20a	21.6266384542516	0.227669200325818	0.441641122420246	0.515507249592529	0.606198604960662	0.753895378025255
LTR18A	19.0389868586198	-0.34264910546826	0.66396630983196	-0.516063993600788	0.605809714863067	0.753504504671462
LTR37A	39.0076645733609	-0.203954041363719	0.395164187835764	-0.516124809995397	0.605767240896697	0.753498064760249
MLT1E3-int	19.4628514799878	0.238766935196563	0.46065638602396	0.51831895191429	0.6042357521366	0.7521813031187
Kanga11a	7.6322478959935	0.304880996156493	0.586859055832754	0.519513149070975	0.603402945843875	0.751572317986697
L1MEf	563.273120140043	0.136086575071167	0.259886025529271	0.523639448462149	0.600529338406471	0.748688319890523
MER41-int	106.144501519468	0.12471419552963	0.234626662043257	0.531543152187184	0.595042446519012	0.743880580776032
LTR80B	4.96704762872292	0.579674098391001	1.07723934986353	0.538110772192307	0.590500575983426	0.739595099854138
L2d2	72.6318294013664	-0.165043033265065	0.30407660979288	-0.542767933967308	0.587289593814919	0.73663696925826
LTR14C	4.57619927752622	0.491298835167381	0.900545155203779	0.545557135395624	0.58537039595862	0.73485125129787
LTR81C	9.07034522055397	0.335784099261619	0.606036830151424	0.554065499909832	0.579534020051029	0.730148106936715
THE1C	326.701800667324	-0.0768288277771128	0.137400493574285	-0.559159765576646	0.576052689309534	0.727192731949545
MamGypLTR3	12.9045210632828	-0.267459282179803	0.474088177325061	-0.564155140271337	0.572648554505312	0.724066587369775
L2c	8932.65225182637	0.0624237234680314	0.110474390650005	0.565051530049137	0.572038715193163	0.723617692257684
MER70C	4.40476754061405	-0.540019416188017	0.951784281962681	-0.567375850202568	0.570458853808238	0.722420767525166
LTR38	8.26368692899318	0.369235391406536	0.649197597613408	0.568756558502258	0.569521359305186	0.721660814510363
HERV30-int	7.90961413864426	0.545039150746091	0.956833537289942	0.569627975509529	0.568930049941639	0.721042605271868
L1PB3	146.655114526761	0.135012031677973	0.236686100301458	0.570426533311478	0.568388437633295	0.720669738013396
PRIMAX-int	8.50560248706042	0.380717704890859	0.658687958022321	0.577994026236558	0.563268152373592	0.71597981828901
LTR61	38.6648910538164	-0.196987959274982	0.340184037943319	-0.579062910964107	0.562546724724763	0.715463108568737
LTR16D1	7.49112820173273	-0.423482637704495	0.729960051280819	-0.58014495034548	0.561816873207589	0.714804854802754
MER41D	15.9183042497067	0.282696230294933	0.487224563298408	0.58021752512053	0.56176793683561	0.714787607248383
L1P2	375.899093128278	0.0858311824609659	0.14791131903743	0.580288128180681	0.561720331946694	0.714772051793101
MSTA-int	521.62677275709	-0.107269749003791	0.183060372703909	-0.585980173750077	0.557888838260782	0.711105880087229
MER4C	56.0836790977372	0.172711408276307	0.29361475990023	0.588224544076034	0.556381585057955	0.709722008014008
MER4D0	69.4084267826645	-0.144662284130914	0.245238941482238	-0.589883006575414	0.555269087694211	0.708713033178331
PrimLTR79	4.19193202381716	0.619124743725746	1.04622176788963	0.591771995888215	0.554003278099385	0.707636775711465
MLT1J2-int	16.2943492139467	-0.281564354945431	0.473023780343808	-0.595243551478072	0.551680682452311	0.705551992630502
L1PA10	944.151021074022	0.108404499996321	0.182001875232411	0.595622983872508	0.551427118848912	0.705403350805024
AluYf5	13.4014775099015	-0.378590392270447	0.634159597660299	-0.596995446678152	0.550510420622722	0.704789744769342
Charlie24	28.5327822977891	0.253649489168017	0.42172270964878	0.601460351469482	0.547533412030495	0.702439876756378
LTR3B	41.1717845084266	-0.230190571489393	0.381117808559445	-0.603987969912691	0.545851640359977	0.700847835411034
HERVS71-int	138.582778929559	0.145749632007952	0.237259967831149	0.614303514159108	0.539014780790007	0.694054532587668
LTR53	28.8512812940235	-0.235704619507583	0.381040444414559	-0.618581630802277	0.536192006116263	0.691521678874361
LTR35	38.1659039124533	-0.224896505809967	0.362046792224186	-0.621180771768052	0.534480689346751	0.689843056722188
MLT2A2	246.659798203224	-0.112001542956133	0.17894579034389	-0.625896494915545	0.531382833705828	0.686722151177563
Charlie3	70.1702008509322	0.160997435448174	0.257040127701959	0.626351367343128	0.53108450078281	0.686549524391981
LTR81B	6.54078495697467	-0.363662554414173	0.580645458416306	-0.626307412110054	0.531113325581462	0.686549524391981
LTR14B	90.3743923091717	0.121839738214372	0.191769173801678	0.635345795150449	0.525202912127674	0.680695049635322
L1MA1	285.06642395853	0.177336031384551	0.278466783915834	0.636830105518621	0.524235513930071	0.679877396837157
Charlie10	120.541452975073	0.218682236126886	0.341444427842035	0.640462161028606	0.521872181607193	0.677551808046406
THE1B-int	732.596904699184	0.0757654923038642	0.117601614822415	0.644255543754856	0.51940973845478	0.675396469460123
L1M2b	7.33479177360023	-0.418478787186087	0.649220597723716	-0.644586429717956	0.519195231269788	0.675204458148924
L1MCa	261.980455129315	0.153933250569333	0.238777463749888	0.644672441661299	0.519139478825384	0.675175414620139
LTR85b	21.0553936357298	0.352097403315171	0.543767587751041	0.647514510328585	0.517299006472098	0.673085066513544
MER84	30.8164398206588	-0.273856432196684	0.418052255518255	-0.655077035422729	0.512418156765567	0.668413224505085
Tigger20a	4.13416636272956	0.685591012867221	1.04368915548418	0.656891957978778	0.511250389579927	0.667493319160092
MSTB-int	123.554375310247	0.142150612895492	0.213038308117366	0.667253763661975	0.504610054582919	0.661441074572932
LTR16E2	91.008391544524	0.137359316095476	0.204447685466028	0.671855569224825	0.501675648209549	0.658867133899598
Tigger4a	137.464168710462	0.269529562764341	0.399219072076704	0.675142000010849	0.49958555178004	0.656762552226195
L1PA8A	143.17636493644	0.157864705063776	0.232112398781026	0.680121811212268	0.496427334969842	0.653461131639022
MER21C	846.398713005043	0.109677901332162	0.160220775343928	0.684542320412124	0.49363277521854	0.650776269177061
MER83B	19.4269772752878	0.297809581933607	0.432601322489146	0.688415791750333	0.491190982082575	0.648003879522937
MER103C	276.021788786829	0.169704193934197	0.245884360314767	0.690178886192483	0.490081699327799	0.646978550838242
LTR43	44.0293306933993	-0.216658770156147	0.313833204738477	-0.690362800637021	0.489966063897226	0.646894810411428
MLT1M	81.0243132328278	0.167154309131299	0.24150057633284	0.692148696576707	0.488843953114258	0.645666473899539
LTR84b	25.0616838147933	-0.266346081769015	0.384191071728975	-0.693264631503221	0.488143494565082	0.645205300667213
MER34B	109.107610239849	0.193428417232691	0.278456012466933	0.694646222644089	0.487277037417499	0.644481701273043
LTR1D	75.7610149572137	-0.165997913129266	0.238557899487445	-0.695839096026255	0.486529602136036	0.643703834443637
MLT1A0-int	56.8280296468996	0.225204396202604	0.319848299234504	0.704097526050906	0.481372040691466	0.639014346414987
LTR33C	23.2483364731265	0.306735508073488	0.434403590629217	0.706107211566078	0.480121467327647	0.637773292420307
MER84-int	5.85941023425412	0.535474247948176	0.749857382161021	0.714101455406077	0.475164446068533	0.632629701097165
LTR71A	9.64237094884538	0.56462888237401	0.78853067813242	0.716051889967419	0.47395930883681	0.63153936924087
MER54A	163.658193792689	-0.153071789416334	0.213148659674467	-0.718145681282321	0.472667466105012	0.630358493479408
L2b	6596.99920906631	-0.0680307615812382	0.0935919336169281	-0.726887018486958	0.46729517017907	0.625216180339586
MER39B	115.312630736868	-0.144406342696459	0.19818949108697	-0.728627647734815	0.466229461606189	0.624151833688485
MER51B	31.5404337149598	-0.250332803608494	0.342955181491193	-0.729928623676216	0.46543381486037	0.623386327341823
MER61-int	65.9734702192112	-0.16198853626204	0.221908874069616	-0.729977730458955	0.465403797076745	0.623386327341823
MLT1H2-int	7.74638428645383	-0.480841638515423	0.657417302299742	-0.731410075203935	0.464528713078327	0.622545511795783
X7B_LINE	19.9249852957162	-0.355503929431106	0.485564560100892	-0.732145544883338	0.464079737466343	0.62220848105122
L1MDb	117.666809844	-0.318839693042359	0.430961679617372	-0.739833048092443	0.459401303426379	0.617229802029868
MER91B	31.5293976485967	0.254998166108433	0.342877810647982	0.743699820138634	0.457058098290972	0.614694764996173
MLT1E	16.5316930966846	-0.352732134135396	0.471588548844662	-0.747965859221029	0.454480750763714	0.612002573330621
LTR19-int	39.4241224018211	0.292853410733015	0.3912909540408	0.748428778403294	0.454201569428976	0.611748953811573
L1ME1	1804.94424879191	0.158550486233731	0.210195726498446	0.754299285123204	0.45066953149866	0.607964512878434
ORSL	10.5378368600111	0.419006399838119	0.554100104779942	0.756192601704208	0.449533727849134	0.607121458903406
LTR3A	101.456592627786	-0.179108779182073	0.236454271367392	-0.757477452812776	0.448763869057513	0.606487152757304
LTR51	17.4249013811019	-0.383099239466099	0.502060866418205	-0.763053376773219	0.44543156362461	0.603153745302144
L1PA12	311.780331165376	0.201945848403835	0.264525367983043	0.763427152350773	0.445208691906351	0.602973198537508
MER41A	135.994864127381	-0.136013453582012	0.177765251324876	-0.765129588422431	0.444194382399615	0.601972396116989
Plat_L3	150.262086078022	0.141298210957437	0.184383503949738	0.766327832645781	0.443481261471515	0.601247855907398
LTR47B2	132.057620342012	0.176377225425188	0.228191509959395	0.772935090602505	0.439560796163908	0.597285900248818
LTR70	41.1342660321776	0.312521048114623	0.404181214774128	0.773220121794309	0.439392119648174	0.597096858360938
MER63A	86.4741149300258	0.178401413835622	0.229946311426042	0.775839424121405	0.437843802944273	0.595673557919099
MER65B	7.9169641070447	-0.827638884754674	1.0667017606273	-0.775885927354201	0.437816342432583	0.595673557919099
LTR6B	60.0340993233469	0.305540598154157	0.391280492315375	0.78087357830221	0.434876853405157	0.592898146682319
MER57-int	88.4522451813672	0.201506714918427	0.257124321330729	0.783693716236345	0.43321985054766	0.591200220195546
MER66-int	50.2832985017947	-0.227642204975006	0.289526924462127	-0.78625573562083	0.431717679161986	0.589483121932251
MLT1A0	1232.40253810775	-0.10285907682793	0.130410765175941	-0.788731487689375	0.430268960228046	0.587958702259318
LTR40b	79.6563355971161	-0.1974601768786	0.24838917051703	-0.794962906263507	0.426635079822373	0.584478776541087
MER30B	4.91795120857524	0.58900177615344	0.737030714708043	0.7991549936786	0.424200545012559	0.581932750111275
PABL_B	37.4690444057	0.262994087723426	0.328736014492521	0.800016049745622	0.42370149827503	0.581524549568644
LTR83	10.9337132182091	-0.402293055326977	0.502664021788967	-0.800321960372711	0.423524282790546	0.581360312896956
MARNA	547.685772023613	0.144650041364254	0.179633775686857	0.805249685428935	0.420675610048039	0.57859005717207
L4	404.500549258429	0.159680178784927	0.197379209930638	0.809002016175064	0.418513986563542	0.576441101073305
Charlie21a	26.4705697003981	0.474193081657595	0.576830869021437	0.822066063250114	0.411039298858006	0.568082292709557
MER91A	66.952529350956	-0.204015911117054	0.247830263572021	-0.823208223953514	0.410389592959865	0.567500248240048
MLT1E1A	164.075085923523	-0.160811255019029	0.192683299061118	-0.83458844540554	0.403949470068992	0.560884694991143
L1M2	378.916082355847	0.162737986245892	0.194634056966985	0.836122869665592	0.403085783794013	0.559963012445193
Tigger3b	502.422231829807	0.109465629527892	0.130719213195529	0.837410407023748	0.40236191795406	0.559111206302075
LTR35A	8.87527131946077	-0.48813544999518	0.582635353959853	-0.837806093773046	0.402139615754399	0.558842555056709
MamRep1879	13.2923733912919	0.448731229411943	0.534638548652079	0.839317012481192	0.401291439008602	0.55796909444534
HERVL66-int	18.5093194402339	-0.432263374645372	0.514086480454994	-0.840837857207985	0.400438775686052	0.556936843259349
MSTD	375.957066000906	-0.118467660734337	0.140501077861809	-0.843179728847747	0.399127933746391	0.55549611776511
UCON29	13.8208442637166	0.489274260467051	0.579135452069414	0.844835623028665	0.398202622125284	0.554552117929077
MER4B-int	80.2803552498715	0.236885255724614	0.279633561386021	0.847127414000227	0.396924106399509	0.553267401793106
LTR43-int	14.6094800734893	-0.453375109892086	0.534657676017916	-0.847972693983903	0.396453178027488	0.552839836809038
MER67A	32.7207481456767	0.283891340398246	0.334628068365822	0.84837874415212	0.39622707645384	0.55260083015304
L1M2a	23.9163805669784	-0.357236709130992	0.42066112080252	-0.849226827640905	0.395755087945285	0.552171273602113
Cheshire_Mars	8.20731402574012	0.619971924724248	0.724658534328193	0.855536636022653	0.392254131525179	0.54834695676745
MER21B	296.243387808494	-0.126519468512917	0.14784445809959	-0.855760642902776	0.392130188979627	0.548249564564388
L1ME4b	28.7807665363443	0.348963089346753	0.406563372182845	0.858323974127735	0.390713594853717	0.546609428490385
Charlie7a	16.8918707957537	0.428286007111202	0.497967995051523	0.860067336389538	0.389751925303062	0.545793175774435
LTR45	24.3483838619179	-0.387703887373271	0.450763018299402	-0.860105802015359	0.389730723224957	0.545793175774435
L1MEh	8.14156283669878	-0.585213873099408	0.678825546504136	-0.862097597995808	0.388633813077733	0.544831651211535
LTR18B	34.9784201437521	-0.335005408446038	0.387723337981006	-0.864032096160404	0.387570259121638	0.543680179491352
Charlie4a	160.601730696391	0.219023332058963	0.250440530656818	0.874552259909934	0.381817573283856	0.537963625988824
LTR1C	776.125837667111	-0.564988361497452	0.645443158227741	-0.875349524269183	0.381383755138633	0.537614848246288
THE1D	620.021959912851	-0.145839828738719	0.165692554404894	-0.88018335683532	0.378759988045816	0.534662383907883
MER67C	59.7437117119816	0.271405036983659	0.308063986147449	0.88100215925193	0.378316651293943	0.534185861482494
LTR86C	6.71726278473464	0.691397256384568	0.781304941662354	0.884926255443244	0.376196406257521	0.531935609995849
MER70B	18.8395793433131	-0.480398113737501	0.540531037789608	-0.888752134756205	0.374136305352233	0.529801344153021
LTR9	156.33763783161	0.194252671516621	0.217175308705575	0.894450997557783	0.371080637006091	0.526433685094731
FordPrefect_a	3.61704776513003	-1.00059964808734	1.10038940030266	-0.909314146257787	0.363184325513875	0.516864816029643
MER65D	28.5011808894701	0.338923786957426	0.371724318170009	0.911761136925183	0.361894472618999	0.515610298330157
MER63B	94.5375485585077	-0.288952588215548	0.315984554646155	-0.914451621026611	0.360479587827519	0.514029440491203
MLT1G1-int	9.49598201680252	0.650260315498883	0.708033477568669	0.918403346875385	0.358407739162312	0.511652879755242
LTR54	33.8798581806256	0.325310549010742	0.354022619331925	0.918897638870179	0.358149115049182	0.511414153499046
MamRep1527	27.0267735709304	0.33702659977389	0.36106443119261	0.933425091639956	0.350600530163952	0.503044235949076
Tigger12	80.1502308657849	0.218101799969603	0.232666279944811	0.937401844484457	0.348551892526873	0.500589598686316
Ricksha_c	34.6269646965658	-0.32195169087058	0.34242015739944	-0.940224119151422	0.347102612529073	0.499075801076427
L1M	7.05290685292748	0.75220427878564	0.798418368044982	0.942117953307484	0.346132253750735	0.498176955369816
Mam_R4	24.8577912163891	0.561702399068305	0.595064891822214	0.943934698194435	0.345203019406121	0.497122859866125
Charlie17a	29.6185236275308	-0.413259436865529	0.436373669536016	-0.947031101360759	0.343622930971062	0.495271033345821
Helitron2Na_Mam	24.1032663134538	-0.552893030191395	0.583646299502053	-0.947308379515307	0.343481662156892	0.495102741192615
MER4E1	93.1348913310863	-0.202597117834161	0.213546151911846	-0.948727551493388	0.342759197519583	0.494308235240783
MER6B	13.1356019643558	0.55389886941972	0.577623860692882	0.958926573350515	0.337595736766981	0.488430726862169
LTR5B	261.268923550683	-0.143468302721803	0.149344310685215	-0.96065462462914	0.336725853293066	0.487475137145577
MER41G	19.6961751822465	0.457935748301571	0.476577758522897	0.960883591632339	0.33661070187859	0.487354594385349
MamSINE1	104.855832070333	0.183154979661905	0.190097620028931	0.963478551883135	0.335307422589891	0.485990089574831
MER74B	114.574881707643	-0.172218428213972	0.177847786490936	-0.96834732448441	0.332870937285533	0.483049290888996
LTR88c	5.89939094940766	-0.947495412547423	0.971647266934285	-0.975143392866153	0.329489136701219	0.479241830725322
LFSINE_Vert	47.6879895368122	0.276758892835345	0.283733111980917	0.975419791166141	0.329352070435994	0.479076958673655
LTR55	12.4291799661421	-0.515483884463941	0.528146141316533	-0.97602508877367	0.32905203164877	0.478778408023054
LTR40a	40.4256877036496	-0.3454557941528	0.35334655849621	-0.977668483946776	0.328238314006876	0.477914113850377
MLT1C-int	35.9543667979248	0.312392300992878	0.318883717595685	0.979643311198982	0.327262217790567	0.476929855444191
MER85	10.4508057983431	0.800988103113351	0.808513564133776	0.990692226631364	0.321835887938842	0.470855995657066
Tigger12c	32.3137776046296	0.364999365333363	0.366715183019968	0.995321116315732	0.319580110805229	0.468233880527816
LTR14A	10.3838390340551	-0.583449590256358	0.584094921155667	-0.998895160913175	0.317845480657747	0.466287201848135
MamRep1161	33.4777768727507	0.444249794829644	0.444351259543869	0.999771656517124	0.31742102535543	0.465781592252818
MER47B	26.0975451592902	0.399193859461525	0.398985880523146	1.00052126891836	0.31705830997582	0.465402258222781
MLT1E2	663.397795119781	-0.132830038689534	0.132361936393642	-1.00353653254588	0.315602059514747	0.463919412716563
Charlie2b	99.2007211040056	0.322790293908297	0.321050879111369	1.00541787894101	0.314695674309202	0.462923890204515
LTR82A	63.5911819765262	-0.322395390660978	0.320593674029241	-1.00561993818871	0.31459842912422	0.462848242324251
MER50B	25.9625464941785	0.387048726042127	0.384253626977016	1.00727409936791	0.313803072842806	0.461947207858001
Charlie4z	148.580637351419	0.21124455587419	0.209550996463706	1.00808184851928	0.313415170834318	0.461580697983622
L1M3de	10.3944410109933	0.747607132904094	0.73974519183351	1.01062790425322	0.312194555126631	0.460149310368668
Zaphod3	26.4522274772116	-0.376576040208139	0.372367356733827	-1.0113025038264	0.311871668062374	0.459874703296412
MamRep434	130.32826059269	0.320686836845895	0.316794309402385	1.01228723915797	0.31140073445482	0.459448553143265
L1MA4A	409.639765824913	-0.234183710112051	0.230902213669553	-1.01421162833542	0.310481781131872	0.458628604533685
MER74A	109.854696145783	-0.216293079342133	0.213066946594575	-1.01514140414138	0.310038427410149	0.458107682949407
Tigger17	17.5308561208928	0.374984223615721	0.366663693447975	1.02269253901171	0.306453240151855	0.453739451138727
MamRep605b	4.72163255116489	0.794050072532139	0.775065903985643	1.02449361847667	0.30560218347618	0.452678415776029
Arthur1B	29.2506269255251	0.358325097125747	0.349693828159262	1.02468236002883	0.305513089029658	0.452612813497557
L1MA3	471.792544626971	0.267775248480924	0.261229060266561	1.02505918831421	0.30533526077856	0.452415714962175
LTR16E1	52.1162050306041	-0.302752766535578	0.294773839849055	-1.02706796061214	0.304388464029332	0.451495129781796
MLT1J	1117.79614811842	-0.148894941813596	0.144761041245192	-1.0285567203223	0.303688024391488	0.450867809875164
L1PBb	24.4508408062932	-0.43642804183715	0.42125739440569	-1.03601277421578	0.300196183039246	0.446767107620028
LTR22C	63.4156418057254	-0.272512277849323	0.261025951549486	-1.04400453760116	0.296483290263024	0.44257267126034
Tigger9b	33.8718147592594	0.445581520033794	0.425493923670299	1.04721006633942	0.295002703572064	0.440726142147927
MLT2A1	119.0016382484	0.202489806977208	0.193027478234398	1.04902063078978	0.294168623259685	0.439870379373505
Tigger2	411.530812249361	0.170075498363857	0.161603032934685	1.05242763873495	0.292603393593678	0.437821534644725
LTR77	9.42286456130835	-0.724875639914792	0.685319053983173	-1.05771995642279	0.29018313426161	0.435037834779408
Tigger7	326.884031492653	0.182432541623554	0.172455821463055	1.05785087494211	0.290123434454203	0.434980611968702
MER77B	91.9251946929349	0.250313654790298	0.236287974930956	1.05935841577821	0.289436580435932	0.434240846171627
HAL1b	758.844124085499	0.294937833958425	0.277382531132207	1.06328914353244	0.287650846973717	0.432396581950149
MLT1I	377.839114715351	-0.20448940762993	0.192118036282702	-1.0643946377269	0.287149961931196	0.431868583406235
Charlie7	61.7655993674457	0.355056325442129	0.33219837924078	1.06880812077888	0.285156139345746	0.429477373132706
MLT2F	197.097644428481	0.202673353678849	0.188614286325173	1.07453871934939	0.282581300678315	0.426139435515712
HERV35I-int	13.2971800143124	0.695355564701397	0.646876981848089	1.07494250717471	0.282400469385866	0.425898528142926
L1MA5	232.804838310879	0.283164933877115	0.262231015917199	1.07983006085949	0.280217862210503	0.423492030987343
MLT1A-int	55.8563486982378	0.295554229465554	0.270365727275874	1.09316455322748	0.274321557263393	0.416158625072815
L1M3c	32.5653333251171	0.436851724721886	0.398842883297044	1.09529778019515	0.273386199695063	0.415217365241268
LTR26	63.2437424876905	-0.551486398027372	0.501670116002532	-1.09930087608525	0.271636850360243	0.413275042384817
MER6A	75.74150187684	0.304722210811103	0.275129480740063	1.10755928441925	0.268052195601146	0.40886813950396
LTR12B	46.7723267050975	-0.271608595552271	0.245022881085993	-1.1085029869392	0.267644649871531	0.408338986660213
MLT1G-int	28.3152453123616	0.442872072124347	0.396786019987769	1.11614837674472	0.264358627458513	0.404791787151125
FLAM_A	289.964847814371	-0.338518292905001	0.30294634288133	-1.11741996845166	0.263814801140681	0.404082670769157
AluYk3	13.6069064636973	-0.564959429259345	0.503655871979734	-1.12171714992351	0.261982722302791	0.401977438952175
MER41B	161.189838573316	0.184645258514003	0.164432361878329	1.122925295269	0.261469223401265	0.401363645779329
MER57A1	38.5857610869257	-0.391022964757801	0.346258858626988	-1.1292793094401	0.258780026318561	0.39823379871342
L2a	12517.2521634893	0.110993807101291	0.0982338862240494	1.12989327173863	0.258521199397215	0.397965848172961
Ricksha_b	8.50339762026036	0.602484605965664	0.532578241709055	1.13126027085199	0.257945560851313	0.397334123619325
L1MEe	304.366620985323	0.340312679444174	0.300778815810544	1.13143832462766	0.257870648510101	0.397297392804817
LTR82B	35.3279472395923	0.416801452164996	0.367865937221527	1.13302540407268	0.257203585200223	0.396614421627856
L1MA7	343.166673486351	0.272980388051553	0.239761075270666	1.13855173423537	0.254890169359238	0.393635995380269
Helitron3Na_Mam	33.9702961827913	0.400008640925302	0.350784805617116	1.14032487872897	0.254150976648901	0.392704564530611
MER58C	97.079300643812	0.315637564825441	0.275675557906848	1.14496028310241	0.25222561017476	0.390416334842221
LTR12D	82.2345094162856	0.287193343133983	0.250618268664998	1.1459393788961	0.251820236016409	0.389938240840002
FordPrefect	14.086220178106	-0.802070376266297	0.692888233187169	-1.15757540372263	0.247037351501254	0.383826471766502
LTR72B	4.1382575691552	-0.924578879258997	0.788205935503019	-1.17301689522161	0.240789030519414	0.376359175834644
HERVK13-int	144.052924855097	0.251753338139299	0.212585692430412	1.18424403477533	0.236316475552361	0.370618052754568
L1MB1	199.309339855918	0.293864439373459	0.247814335263507	1.185825021224	0.23569140811794	0.36986744742945
LTR48B	240.355465460244	0.305906392562203	0.257257614580213	1.18910529844325	0.234398233660561	0.368295809196166
HAL1	1752.16829251707	0.1860821044996	0.155639149369316	1.19559959851776	0.231852848220902	0.36511929417514
L1ME4a	1795.42593561469	0.314029088849696	0.261145773444539	1.20250496382775	0.229167944091975	0.361652864746928
LTR66	24.3607649458993	-0.563204464871232	0.465872655026011	-1.20892363781211	0.226692183916305	0.358529997781518
MLT1B	886.714554028517	-0.202382826757759	0.167396424488485	-1.20900328293261	0.226661584127845	0.358509667590609
Charlie19a	43.9486532117528	0.39661161189541	0.326546848274885	1.21456266992216	0.224532933846578	0.355978879581136
MER102b	296.257572088429	-0.148395631127625	0.122081053657139	-1.21555005205303	0.224156371053269	0.355409760193784
MER4A1	299.309915085885	0.222597623985825	0.182478229264214	1.21985852714255	0.222518509948349	0.353228683624302
MER9a1	24.8385222430107	0.464151636765332	0.38000005070625	1.22145151271081	0.221915113397375	0.352464704085469
Charlie11	47.2947965809322	0.409059489436825	0.333782145251725	1.22552837308996	0.220376206513719	0.350626909765055
L1ME2	856.331457202538	0.273162669654961	0.222679438811581	1.22670809264117	0.219932324968492	0.350159256866541
MIR1_Amn	4.6221075646241	1.23973652263405	1.0105506392179	1.2267930715412	0.219900375576749	0.350159256866541
Charlie8	502.661849181715	-0.283057742971597	0.229722824397475	-1.23217074191043	0.21788531018392	0.347649417283662
L1ME3E	376.095299243493	0.420018861088019	0.339993754174102	1.23537228531833	0.216691982467328	0.346018662803307
MER44C	86.7419441264279	0.288898791762595	0.233335248582038	1.23812751617346	0.215668782550073	0.344684472261618
MER68-int	102.519331043272	-0.293081547579414	0.236456517950334	-1.23947332947267	0.215170259794411	0.343969358967122
MIRb	6618.17431860905	0.128479210791356	0.103626623803461	1.23982820317518	0.215038944192914	0.343841059717407
MER31-int	142.67057211337	0.348838686195599	0.280825980124333	1.24218808402682	0.214167175109193	0.34266408796476
MER45C	24.9456634631257	-0.43783750077242	0.351015572075611	-1.24734494878223	0.212271042761046	0.340331075065584
LTR79	80.4081746448144	-0.259489136593594	0.207588403058406	-1.2500174998725	0.211293154732216	0.339093260029682
HERVFH19-int	24.9149531429475	0.850118815092468	0.678743006578754	1.25248998052672	0.210391377003384	0.337987992175522
HERVL-int	281.099880581714	0.195502624944271	0.155575074045843	1.25664491013941	0.208882244762799	0.336017835093784
Tigger9a	17.6861827737742	-0.570083763339637	0.453345552381544	-1.25750381876437	0.208571257104053	0.335731424370424
L1P5	5.1062951514306	0.927700901598749	0.737165529241774	1.25847026861518	0.208221733051618	0.335302381065028
MER65C	311.195385124592	-0.281757621679279	0.223692391284665	-1.25957624245127	0.207822270339828	0.334799223773566
MER101B	3.26147910398619	1.73623710153651	1.37644772479795	1.26138978637301	0.207168446347087	0.334032252318452
MER83	39.83368599236	0.371258480892945	0.294055361037596	1.26254620756762	0.206752310232299	0.333547626257537
MER50C	6.0273417311795	-0.802525582846042	0.634070443958149	-1.26567259283735	0.205630324518381	0.332241638375307
MamRep137	156.015210232696	0.203847575169936	0.160725316317004	1.26829786272052	0.204691600036303	0.331001679910473
MLT1H	949.855688262561	-0.160407579254589	0.125905618533284	-1.27403035006087	0.202652660321162	0.328560444303703
LTR33B	96.8479500966738	-0.284762240730453	0.222936877154628	-1.27732228227519	0.201488490084108	0.327092966265106
MER58B	294.473703294343	-0.194203845900196	0.151823675661727	-1.27914072066662	0.200847506251744	0.326340853209263
MER90	48.8835555273583	0.417489191312462	0.326331940888819	1.27933903796043	0.200777691204992	0.326253655225163
MER91C	3.72042600067437	1.33943705956036	1.04464954753377	1.28218794783621	0.199776723013675	0.324993086000908
Kanga1d	11.8335546431512	0.873754816246637	0.681274300790492	1.28253012807442	0.199656743151928	0.324913815625728
MER101-int	153.040897059803	0.380573694880401	0.296411896195201	1.28393529330475	0.199164596973899	0.324284522297202
LTR69	5.96910887596996	-0.942878336496596	0.732025975652411	-1.2880394519556	0.197732230276091	0.322550201717227
L1MA8	334.841418272498	0.359962963808467	0.27912521697447	1.28961104879818	0.197185737586352	0.321814642253581
HSMAR1	844.964611887634	0.12612245951372	0.0973421392535106	1.29566147283096	0.19509214029813	0.319245985313766
MER34A1	64.2648172629525	0.331641585595648	0.255156505403918	1.29975751576724	0.193684090634009	0.317304547768317
MER101	10.2646697814428	0.988452125382658	0.759803051962451	1.30093202814814	0.193281721959322	0.31692351551701
Tigger14a	50.1049252704441	0.402956214880023	0.308488123341377	1.30622926586417	0.19147460323407	0.314622048569499
LTR58	21.9006682928041	0.670528306738901	0.513307429584179	1.30628989196997	0.191453993217625	0.314620548639636
LTR7C	234.117695344224	-0.352040143468932	0.269293635838723	-1.30727242169126	0.191120206982375	0.314148689420301
LTR50	192.976413269547	-0.222933190376232	0.17038400943455	-1.30841615428628	0.190732196349225	0.313727417644474
Charlie12	27.6391986476368	0.583225877908237	0.44444501119571	1.31225655191664	0.189433586533656	0.312138222717516
MLT1F2-int	15.9691375203983	0.636190689399971	0.483677695537158	1.31531946846016	0.188402557831146	0.310667391108606
LTR16B1	51.2904406979621	-0.363860864947848	0.276360925531808	-1.316614728539	0.187967799296851	0.310077035126503
Charlie13a	15.1139978555944	0.860517705094471	0.650913280235224	1.32201589862094	0.186162856840429	0.307601880816814
MER44B	95.743248601376	0.310249340230073	0.234152209576238	1.32499001735475	0.185174462315617	0.306369529603193
L1MCb	37.3864717541982	-0.509272271721453	0.38398602297514	-1.32627814881279	0.184747581948305	0.305863754658821
LTR26E	34.2469565795358	-0.425958252348118	0.318896629721087	-1.33572516185157	0.181639121956065	0.301656817170439
L1ME4c	9.38033544296924	0.901919112317455	0.674869764696784	1.33643431591973	0.181407356258775	0.301494966970717
Tigger8	41.0516061358279	0.507568199454617	0.379115871598564	1.33882076029797	0.180629030656438	0.300572300992671
LTR15	128.74156676883	0.330098637144384	0.246207788537275	1.34073190415911	0.180007512154633	0.299735578015334
LTR90B	7.30345876166286	-0.918817022613214	0.682191227871156	-1.34686138589098	0.178024879872201	0.296972722983905
MER61E	15.6537255050078	0.561227851965797	0.41648649600018	1.34752952942214	0.177809749574709	0.296809912472763
L1P4b	4.19676578303624	-1.07806253225274	0.797078399547281	-1.35251756021121	0.176209805116954	0.294772434609408
MER34B-int	427.502832280297	0.675905952446755	0.49939461794673	1.3534506143173	0.175911717071331	0.294420049705252
LTR72	30.7325959784249	-0.604203174654504	0.445905462575083	-1.35500285456307	0.175416647553268	0.293786166834012
Zaphod	23.4573602742189	0.591522763083746	0.436501161330339	1.35514590907603	0.175371074293994	0.293734191175723
LTR46-int	128.154150527623	0.289544330948961	0.21351476965867	1.35608572377374	0.175071894627849	0.29333036052135
L1MD1	469.621235482934	-0.307688883663719	0.226858868008242	-1.35630088594351	0.175003453732534	0.29324000794214
MER95	9.36550497511275	-0.685142407114369	0.504143167220442	-1.35902349106872	0.174139144972344	0.292042116940324
MLT1H1-int	6.44236742002408	1.19761662734538	0.877112925880844	1.36540756840708	0.172124986452579	0.289473162515729
Tigger17d	4.89615735251065	-1.02544033394692	0.750211479708521	-1.36686835869978	0.171666571345358	0.288894605655165
MER5A	700.422151609716	0.203749563680735	0.14860165820294	1.37111231560069	0.170339946379773	0.286924957204481
L1MC	270.710409142439	0.399855176595619	0.290750902079649	1.37524999487734	0.169053953478194	0.284972634302875
L1P4a	24.6255276019951	0.645946513806588	0.468930947922718	1.37748748865482	0.168361580326802	0.284075115108268
MER5B	537.847676021728	0.231242614899941	0.166939009272958	1.38519220826238	0.165993702595027	0.281033333908265
L1M6	170.650356751752	0.379825081003791	0.273709005987173	1.38769668770633	0.165229425074613	0.27997400610437
MER82	261.107041362438	0.254994000902501	0.182845703806393	1.39458568396281	0.163140814620172	0.277026090168699
MER48	26.8975625489097	-0.657262970034378	0.470869666343046	-1.39584903639883	0.162759960239396	0.276624840305923
MLT1-int	23.1396180370117	0.567554382681738	0.406550262613009	1.39602512868621	0.162706928176172	0.276557973241057
ORSL-2b	14.5612792854863	0.740997596809957	0.530661417143267	1.39636606859229	0.162604287551085	0.27640676662975
MamGypLTR2c	16.7189378301013	0.772415238498492	0.552995865581167	1.39678302601183	0.162478828110178	0.276286488032146
HERVI-int	184.844846116276	0.281480980567013	0.201408470634606	1.39756277221167	0.162244404190621	0.275934312472692
LTR90A	14.2554131989098	0.820142955874923	0.586125220782285	1.39926235349556	0.161734324428146	0.275484238801268
HUERS-P3b-int	140.054819086637	0.39096675035638	0.278313548699544	1.40477081400896	0.160089440529934	0.273143059456655
L1PA16	689.714292035018	0.26018353474202	0.185153375955042	1.40523246416634	0.159952163469551	0.273001060959309
MER66B	129.543039730187	0.315109877531477	0.224082005956546	1.40622570824622	0.159657112538254	0.272589592209106
Eulor2B	25.0186786080591	0.614867132104404	0.437080261135745	1.40676023782608	0.159498496807795	0.272387838631267
MER66C	27.0906315562442	0.517300958747007	0.366547385239604	1.4112799042581	0.158162097519947	0.270402712718582
L1P3	318.66856143838	0.287773059413134	0.203543960027133	1.41381281652756	0.157416869441085	0.269493518627085
MamGyp-int	626.699679114611	0.395798294803617	0.279586750469144	1.41565469085882	0.156876630252985	0.268750831934288
MER4A	363.633451527998	0.23435212798935	0.165529480825416	1.41577274827873	0.156842050888722	0.268720951694612
MER44D	18.0132480370072	0.845333410725348	0.59471172830789	1.4214170840897	0.155195542769324	0.266435719796792
LTR37B	34.0429076380145	0.593317249942883	0.41716840478761	1.4222487684439	0.154954045726363	0.266111576488414
MER8	137.995140867512	-0.356186154585697	0.249012446546223	-1.43039498437111	0.152603686976696	0.26265567285655
LTR44	9.61358766566918	1.07947106365944	0.75342589132761	1.43275015643185	0.151929250196139	0.261645610640118
HUERS-P1-int	46.9079197200534	0.453563073661516	0.316528487627551	1.43292970898471	0.151877926043602	0.261584803057025
L1MC2	447.149627325427	0.305443356267269	0.212342974074514	1.43844343142752	0.15030827708334	0.25938620053474
ERVL-B4-int	421.029635934141	0.223966135073391	0.154504041189527	1.4495810811748	0.147175374881422	0.25511661078759
MLT1F1-int	19.8082473789464	0.711382768443351	0.487305411028556	1.45982940542736	0.144336964802413	0.251125606551999
MER34A	43.4255651895613	0.463466013331954	0.315739848406765	1.46787304697402	0.142138710752912	0.248172807453422
LOR1-int	170.582689199845	0.45059355481222	0.306835648641395	1.46851761458408	0.141963675110747	0.247964826339856
LTR1B1	30.5686021036392	-0.598120407972874	0.40334714690991	-1.48289237336906	0.138103008063706	0.242495023721174
Charlie15a	172.935064730145	-0.21801858401464	0.146868927348026	-1.48444322397762	0.13769137491438	0.241914848890792
MER94	23.4287858406696	0.711436702299758	0.479258372278763	1.48445336263411	0.137688686986016	0.241914848890792
Tigger1	2507.19870998709	0.286497890146414	0.192373247563668	1.48928135161618	0.136413296270008	0.240212483617448
MER113	121.940179097982	0.337432171075289	0.22609062339238	1.49246424293181	0.135577484363055	0.239032369018833
MER104	53.4032233817422	0.597157615171376	0.399729493271682	1.49390431585069	0.135200630252879	0.238513651152542
MER65A	73.728558770478	-0.367481601997238	0.245708323084739	-1.49560095231492	0.134757674849006	0.237877615113539
MST-int	322.236377485683	-0.221140773079474	0.14738111598504	-1.5004688463746	0.133492997527044	0.236078346379452
MLT1H2	250.873125431282	-0.390819605027345	0.259950236361979	-1.50344008336708	0.132725596786423	0.235112251808515
MLT1E1	49.7658558856089	-0.421517307009499	0.279845239467282	-1.50625148318373	0.132002627715979	0.234057318566432
LTR16A2	57.4977414482204	-0.425664068492218	0.282200973362065	-1.50837207760474	0.131459325246071	0.233360227391825
MamGypLTR1a	7.92476579170807	-0.844689199406797	0.556261796123079	-1.51851017864959	0.128885835497255	0.229639345140757
L1ME3F	441.804499271467	0.415158149376713	0.27314873809533	1.51989773876173	0.128536678878122	0.229077851391558
LTR19C	37.5725906455374	-0.452320656044476	0.29728860912807	-1.52148667038103	0.128137753839258	0.228608887390898
Charlie26a	8.96746271104921	1.24839440726866	0.820110417232736	1.52222722823234	0.127952154892477	0.228399408489956
LTR16B2	37.2198335640929	0.567093062538586	0.371512779027736	1.52644295042203	0.126899588031948	0.22702137403785
LTR38C	6.2260248282732	-1.06233032621696	0.693862806292808	-1.5310380043179	0.125760000269575	0.225281901529191
L1ME3	474.956302858809	0.299314257474569	0.19487874210652	1.53589998703381	0.124562911338062	0.223633208723261
L1ME3A	931.529300343034	0.254031010922576	0.164316814579874	1.54598305457712	0.122108660343611	0.219969796248057
MER96	6.0468999197752	-1.20723696967388	0.775795344794255	-1.55612814355575	0.119677623905583	0.216284733497137
MER4E	51.7874025122452	0.466240565820792	0.299070440832046	1.55896572233505	0.119004493332952	0.215357199821357
L1MC1	1007.1170911148	0.303464547806258	0.194424027887513	1.56083870447243	0.118561812711753	0.21470995896518
Tigger15a	213.350093420262	0.329208682362438	0.21055721717729	1.56351174647813	0.117932274980923	0.213927400554587
LTR27	50.8741746306753	-0.633498486489259	0.40355422736403	-1.56979767162198	0.116462189450503	0.211780883300497
LTR31	12.5617269742444	-0.842011608551741	0.536077259772639	-1.57069077861809	0.116254492172995	0.211536477111683
L1MD3	800.336066866171	-0.361290590389998	0.229714032636126	-1.5727841536015	0.115768806111209	0.210766620696112
MER52-int	13.6968477875531	-0.86467055183441	0.549220188171173	-1.57436046681686	0.115404137916762	0.210254287882797
L1MCc	138.367346185926	-0.317549991030295	0.201210335800052	-1.57819920019344	0.114519853947288	0.209033138433847
MER5A1	344.391737461797	0.226095302175474	0.143026652987752	1.58079139413851	0.113925742901213	0.208196975563391
Kanga1a	19.694636444599	0.787788880766273	0.498060007016875	1.58171479273095	0.11371469417987	0.207907508281984
MER112	78.8316702990385	0.510997655805797	0.322806698010539	1.58298343545868	0.113425239922642	0.207443404572414
MER4D	65.7947827080448	0.421635058645666	0.263974820036961	1.59725483887679	0.110208913141207	0.203115368745831
HAL1-3A_ME	219.506903216944	-0.495543269373948	0.306854464619879	-1.6149130174391	0.106329532832815	0.197204495197347
L1ME3D	479.20393682849	0.325545784529463	0.200885157093637	1.62055668641421	0.105112747814722	0.195362727148191
MER39	188.297219841229	0.301468220850399	0.18432987012772	1.63548219635545	0.101948003897215	0.190550052986903
LTR75B	3.31599401861666	-1.91331815672921	1.16707190686316	-1.63941754186492	0.101126330773298	0.189364654797751
LTR13A	200.547729072131	-0.33339868088639	0.203335977351392	-1.63964432280586	0.101079141701052	0.189293835723615
HERVE-int	248.195388204079	-0.363024850856673	0.221239511812269	-1.64086807045893	0.100824804275221	0.188901863584881
L1MB2	585.727862696722	0.36583075477561	0.222950023111697	1.64086439494258	0.100825567411446	0.188901863584881
Tigger3	93.5431182731484	0.426300530235077	0.259792482352592	1.64092712142647	0.100812544334258	0.188901863584881
L1M2c	17.2159483244891	-0.789909252176004	0.481105977869534	-1.64186122914942	0.10061876635706	0.188692855251844
MER106A	32.472996638034	0.565745800487699	0.342036925572342	1.65404889995727	0.0981175774788554	0.184930442933605
HERVH-int	3111.08514285865	0.428969530500666	0.258213639668101	1.66129694408106	0.0966538234745765	0.182597456111546
LTR54B	117.428132767568	-0.590288372642867	0.354796349564017	-1.66373857388395	0.096164684092705	0.181809387303474
MLT2B2	84.3273250032041	-0.445664073453303	0.267258714879528	-1.66753803951424	0.095407467037996	0.180597494291074
MLT1I-int	35.9684695231315	0.634003742128756	0.379436539680818	1.67090850728841	0.0947397508975641	0.179560416916246
LTR24C	5.20131248791891	1.90776180699739	1.13991065122008	1.67360644007971	0.0942079720042187	0.17877922772884
Harlequin-int	451.536961710595	0.405785584070513	0.24239166307064	1.67409051503663	0.0941128115873226	0.178648983604123
HERV-Fc1-int	18.7348433439359	-1.05986171199643	0.632691400689296	-1.67516376995443	0.0939021038609793	0.178332788522595
MER31A	131.608567539608	-0.341286270614908	0.203219592744854	-1.67939648931094	0.0930747970460756	0.177113679820966
LTR65	27.7887852002578	-0.631483945428266	0.375094509897339	-1.68353289308633	0.0922719772846633	0.175914953013311
MER51D	9.38400408873735	1.55496696388533	0.922871707095368	1.6849221315706	0.0920035960032285	0.175519230411069
PRIMA4-int	70.8738091448783	0.42752751537664	0.253217534037412	1.68838037619257	0.0913382350067941	0.174546572251443
THE1D-int	217.753416612487	-0.260519501990701	0.153100889334397	-1.70161978237555	0.0888266666746771	0.170505002073967
L3b	166.28501145178	0.391440804412028	0.229339026057488	1.70682160442203	0.0878552155627566	0.168913106206164
PABL_A-int	38.8831448524331	0.485840268552256	0.284076761027166	1.7102429174268	0.0872209625072814	0.167949400070016
MER44A	211.800679236776	0.454700017560293	0.265607547271188	1.71192431175926	0.0869106176896225	0.167477833932017
Tigger4b	243.709184336137	0.566418468949731	0.330783943368924	1.71235176405767	0.0868318625901252	0.16734371076107
MER105	15.7762608818609	0.875907611644794	0.507522266198113	1.72585060790787	0.0843742925088115	0.16323028167725
Tigger12A	34.2057303420509	0.655794916516002	0.378759177006765	1.73142977471484	0.0833751399315913	0.161684387794004
L1MA6	217.722457799314	0.430771548919123	0.247409984930721	1.74112434888085	0.0816617841654751	0.158941524614171
HERVIP10F-int	253.732484499565	0.305592085009075	0.174478991866061	1.75145489861417	0.0798675836369043	0.15603386812481
LTR16D2	7.52263626252097	1.66572113852398	0.949627035192582	1.75407931408163	0.0794169176549264	0.155367627093221
LTR16A1	120.436674400871	-0.411964858054107	0.233423602567245	-1.76488090117377	0.0775837841736077	0.152443609381385
L1MEc	911.833549523847	0.290180547137406	0.163174200989404	1.77834820319574	0.0753466840869819	0.148742335216855
LTR43B	7.85015658440768	-1.05670656855273	0.589532746625422	-1.79244761991846	0.073061292584544	0.145067055929783
Charlie29b	10.1414038656639	0.964199895159379	0.53570579010296	1.79986834746375	0.0718814286662519	0.143118212609075
LTR62	32.0950611011818	-0.666263899282785	0.368816960508252	-1.80648931753202	0.070841941269444	0.141428171833883
LTR2	105.102918339848	-0.531556333832018	0.293347279792809	-1.81203771245963	0.0699803695579236	0.139995386293567
Charlie10a	38.9061035876183	0.680113589636771	0.374447100950287	1.81631420809709	0.0693221869826972	0.138940093612245
L1MC4a	1674.04266184033	0.413991880875392	0.227683605797789	1.81827707543892	0.0690217947974999	0.138516670338124
L5	41.9326664906101	-0.710219636321828	0.387022445379598	-1.83508642664183	0.0664928847499048	0.134308713317569
LTR6A	97.7244933439414	-0.561386238498306	0.302831271675314	-1.85379216417321	0.0637688999593014	0.129688251044671
LTR42	96.4546018371453	-0.451234829663391	0.243051324429963	-1.85654133225436	0.0633764373721299	0.12899397181434
THE1-int	22.6290183807526	-0.860439063679065	0.46081418423512	-1.86721479745086	0.0618715979974668	0.126478993660105
MER131	21.1525900770432	1.23772564560743	0.660395723001738	1.87421814299693	0.0609003644630511	0.124803268916281
Kanga1c	7.43584119193	1.79902040079574	0.958490592644051	1.87693068101278	0.0605275951574812	0.124193960564024
MER61D	14.1621241975571	-1.00343421305328	0.533115908743453	-1.88220647066856	0.0598079874491334	0.122933977662073
HERV4_I-int	78.9434967870803	0.482934174890671	0.254062365548066	1.90084892679355	0.0573218033973956	0.118727946897435
LTR2C	83.1687392760738	-0.687415318234349	0.360779988694473	-1.90535877758034	0.0567334498254168	0.117714479492954
MER4B	133.654083759245	0.379351956811663	0.198445418140372	1.91161862222148	0.0559251289935769	0.116336015347738
L1M4b	390.173237561649	0.419126011527567	0.218116944125424	1.9215655767053	0.054660443521375	0.114199063129508
MER53	47.3582233622123	0.782780339978621	0.407323506438652	1.92176569141	0.0546352471504571	0.114158227136279
L1ME3B	649.018095161179	0.37012123706814	0.192281011763149	1.9248974907832	0.054242183899133	0.113536556290322
L1MB4	796.480775321654	0.416283017567952	0.216011790106239	1.9271310022625	0.053963305999021	0.113046523340753
LTR81	13.4268722016983	-1.10022502467615	0.564915621630419	-1.94759178636406	0.0514638273458357	0.108814621022283
L1M4c	1079.33856391599	-0.705388109622972	0.361133962033653	-1.95325885621701	0.0507889301241325	0.107669334239019
MLT1E2-int	9.49081863118229	1.32355840809559	0.675122329763979	1.96047197632806	0.049940650322058	0.106166529180632
PABL_A	41.8154666194555	-0.641123368542335	0.325491115139789	-1.96971081151321	0.0488715231946456	0.104294008989271
L1ME3C	718.517753804659	0.585317762807969	0.29549219506331	1.98082308970145	0.0476111164858098	0.102002904174212
L1M7	184.967918699494	0.426935414972617	0.213552555485657	1.99920536657447	0.0455861381611474	0.0984159809007972
MER67B	81.5287995498346	0.497295979377182	0.248311035920862	2.00271396530146	0.0452079989507023	0.097798179976554
MER97d	18.4601044569429	0.865063943796538	0.428516744341266	2.01874011977373	0.0435142377236477	0.0947734093069053
AluYm1	6.6212514537833	-1.70835947944895	0.843051495456323	-2.02639991584886	0.042723819576839	0.0934043206266506
MER61B	8.1115552306188	-1.34237871878983	0.660004485456952	-2.03389332704374	0.0419623519155967	0.0920083997993055
Charlie1b	190.38353051943	0.527991514582297	0.259412073965858	2.0353390129859	0.0418167732453467	0.0917290195304821
HERV3-int	194.412709390459	0.441211072709789	0.215498805616871	2.04739451546755	0.0406193644479932	0.0894033140802709
AluYa8	3.53794200583421	-1.95958690442787	0.954617249962978	-2.05274617078611	0.0400972016249123	0.0884950583819209
HAL1-2a_MD	134.470574849833	0.710199767969495	0.344994982791043	2.05857998926219	0.0395344913380784	0.0874633517852823
LTR12F	34.4634974570846	-0.726091571982732	0.35213997566469	-2.0619402003768	0.0392134296024725	0.0868957900909018
Tigger13a	101.794721757605	0.598748336949114	0.289433185481739	2.06869276566384	0.0385749265104293	0.0857442227186933
HERVK-int	578.416716009719	0.62988569624256	0.303404269080066	2.07606075600847	0.0378883321632016	0.0844689885999958
MER61C	23.5300540013072	-0.810003290800338	0.388652080093239	-2.08413471145199	0.0371479154338079	0.0831578211090549
Tigger2a	162.745552677021	-0.436178637291558	0.208580281853852	-2.09117867429664	0.0365120502590647	0.0819159301925468
L1MC5a	192.537227754609	0.443389398280079	0.210915421865668	2.10221421628653	0.0355345150395994	0.0800862805596644
L1ME2z	292.625855852521	0.64562609209395	0.305056355037984	2.11641580787117	0.034309458786155	0.0777776027666843
Tigger5	88.4702778992312	0.553868528409701	0.261538326897421	2.11773369884307	0.0341976271901166	0.0775612132764769
Arthur1A	45.6186159499579	0.799399036512247	0.374927991407814	2.1321401838006	0.0329953240580703	0.0753551162069229
MLT2B4	198.328760652737	-0.370013599861758	0.173543982586356	-2.13210273469227	0.0329984018751001	0.0753551162069229
LTR8A	258.955706263552	-0.371959619642518	0.174405088814104	-2.13273375319331	0.0329465733795604	0.0752707929421304
LTR33	430.95159489974	-0.233070263340166	0.108986940576583	-2.13851551486017	0.0324749262871607	0.0743577331324971
MER57E1	20.2161927720683	-0.942519024733277	0.439317434319734	-2.14541684691556	0.0319195333093939	0.0733390573694628
Kanga2_a	78.856265843826	0.519657143251113	0.242208098236675	2.1454986312775	0.0319130007406331	0.0733323878483861
Kanga1	51.4805085327393	0.587958546392301	0.272816225096392	2.15514508414799	0.0311504826751428	0.071849891709774
L1MA5A	156.746601817594	0.605458934595098	0.280597087343608	2.15775202917084	0.030947116368802	0.0714134314104977
MLT2C1	113.873244564701	0.378150316167063	0.175198976994869	2.15840481864308	0.0308963714167074	0.0713044770084235
MLT1F2	347.898556074428	-0.283381959235523	0.130682838470469	-2.1684711057111	0.0301228607316091	0.0697503902992204
L1ME5	181.2797395272	0.455180623191684	0.209740232597497	2.17021130163997	0.0299908423094497	0.0694765493839941
LTR7Y	313.43723966363	-0.843494227969056	0.388184495080702	-2.17292096582502	0.0297862662087651	0.0690897745368177
Charlie9	126.067027389758	0.784924953534474	0.357831710834554	2.19355895458183	0.0282671319297045	0.0660667360453286
L1MD2	1120.09228318498	0.475055372613877	0.216456746529636	2.19468960995788	0.0281858705483278	0.0658944367681532
LTR71B	44.8054359466692	0.611479042492859	0.277856755667035	2.20069884939424	0.0277573503320562	0.0650407966548981
LTR78	136.302750400128	-0.501396391661593	0.227834164411884	-2.2007076636459	0.0277567259350256	0.0650407966548981
L1MEg	656.412689784931	0.485790420496015	0.2206508361288	2.20162510606778	0.0276918009921423	0.0649323880506326
LTR12E	16.0661315119083	-1.0738082259121	0.485889483311815	-2.20998449810652	0.0271062381717877	0.0637146398818646
AluYk12	6.33464942491577	-1.78082711077924	0.802688328188947	-2.2185785543901	0.0265154098820597	0.0624910959044799
Tigger19b	7.24425388220222	1.83708877099117	0.825585398817615	2.22519532639774	0.0260681284676895	0.0616980317985862
Arthur1C	53.4652023772034	0.84247609216783	0.378428283245862	2.22625033451974	0.0259974181487479	0.0615667376461323
AluYg6	41.9449712935549	-1.20682896004106	0.541894494007177	-2.22705521718233	0.0259435836787582	0.0614752780978128
Charlie14a	96.1214085875922	0.914642826439699	0.410326974075914	2.22905849292394	0.0258100131523491	0.0612377798845459
LTR23-int	9.96926739290447	1.25446854771991	0.561157519876543	2.23550162527609	0.0253844350451508	0.0603840505377582
MLT1K	1002.44885255841	-0.370900240684244	0.165299462595377	-2.243807903914	0.0248447636480734	0.0592851097513616
LTR75	29.1199159566125	-0.809278095119724	0.359628478088333	-2.25031704780884	0.0244288265130918	0.0584134905958093
ORSL-2a	51.7153490838417	0.817510801529781	0.360485007728066	2.2678080475027	0.023340908705588	0.0562917964162582
MLT1C	1576.57756406224	-0.364674694451583	0.160277962021361	-2.27526410900447	0.0228900911111948	0.0553764232690059
MER124	58.9277882370982	0.931756398902468	0.405973700204191	2.29511517232231	0.0217265247995634	0.0530250036875549
MER47A	149.805030038809	0.66610598484684	0.289298604907775	2.30248599041529	0.0213077805830167	0.0521479213953586
L1MB7	2317.62362975966	0.445030049958892	0.192956037437954	2.30638054070733	0.0210893783370346	0.0517010933798216
L1MB3	1398.04911170897	0.452765427145876	0.196083673256408	2.30904194942238	0.0209412535339713	0.0514440837970358
MLT1F1	339.606579870275	-0.355343446093482	0.153844766586896	-2.30975322708019	0.0209018201408188	0.0513659496782585
L1MA4	734.27266309846	0.380262536609472	0.164407315006398	2.31292954692846	0.0207265130055481	0.0509599296885832
HERVFH21-int	58.8319002366665	0.733163011703062	0.316354710897862	2.31753467372822	0.0204746241044982	0.050432678710458
L1M4	958.276631201852	0.523921144243157	0.22447012507119	2.33403507071151	0.019593885613828	0.048744646109613
HERV15-int	47.3225222407694	1.10780496140722	0.474610545469948	2.33413473843127	0.0195886678218004	0.0487376669955461
LTR4	23.9085874232609	-1.00555132024885	0.430751354942122	-2.33441243704029	0.0195741361801341	0.0487135098851009
LTR10C	96.4197472427788	0.552622226818794	0.236341535111629	2.33823575089237	0.0193750218759111	0.0482774502909511
MER2B	57.1024048735531	0.818827367868993	0.349536046899836	2.34261208573901	0.0191492811699446	0.047803401393351
Eulor2A	10.5322875178358	1.5251165734087	0.648500475749574	2.35175860379422	0.0186848964299406	0.0468816396639456
LTR89	70.5799551158066	0.697425570527169	0.293004667026853	2.38025413589488	0.0173007018561188	0.0439876767680806
LTR25	108.278515565248	-0.523963107094341	0.219104630444947	-2.39138308501423	0.0167850289502237	0.0429212990261759
L1MA10	86.7852469462494	0.724571400934403	0.302502793773149	2.39525523680872	0.0166087991284365	0.0425812827514099
MSTC	242.310838197125	0.4377419049262	0.181930669262271	2.40609187390583	0.0161242091199973	0.04147662297572
MER102c	167.218962599328	-0.686225670828737	0.284498057111382	-2.41205749450893	0.0158627798619242	0.0409396706119641
CR1_Mam	165.704114242741	0.44932321305361	0.18614293285455	2.41386125254997	0.0157844718125065	0.0407896756239536
LTR5_Hs	1542.93561762366	-0.649156404526365	0.268480762554834	-2.41788796466854	0.0156108824849588	0.040429003825615
MLT2B1	131.321535821369	0.441623913531787	0.181422789413957	2.43422513212562	0.0149237096805893	0.0389288194547379
HERVK22-int	167.963496077335	0.575900998894033	0.235513968594035	2.44529444402823	0.0144733926331928	0.0379896000218779
MER5C1	10.6387620971428	1.49104431744913	0.607846870721388	2.45299332655865	0.0141672966946223	0.0373122011630106
LTR7	282.216362499599	-0.971700866678578	0.395051530464765	-2.4596813117909	0.0139060436486658	0.0367583147761344
HERVK9-int	350.894996805621	0.404863382555889	0.164433525526119	2.46217054132054	0.0138098983802413	0.0365615747577009
LTR19A	129.084892904941	-0.926219144000236	0.373720269251173	-2.47837545942079	0.0131982178197267	0.0351958282222728
MER52D	58.0750577630009	-0.72831734762896	0.2934196066023	-2.48217000923227	0.0130584955903524	0.0348876998693321
MER49	327.73728599207	-0.615278002742363	0.246871911781999	-2.49229650429282	0.0126920035835292	0.0340481408044137
LTR14	22.0421922062328	-0.953650003673965	0.381953805240276	-2.49676790907751	0.0125330955799685	0.0336844658776244
HUERS-P3-int	129.546894339088	0.55736016181572	0.222882011236145	2.50069603520041	0.012394951242538	0.0333797920491864
Zaphod2	24.9172235668164	1.2169700749866	0.486512076477675	2.50141801987201	0.0123697077211983	0.033325137363831
L1P1	280.587590352603	0.592396780602048	0.236637675370609	2.50339165001629	0.0123009338178445	0.0331663907542923
LTR76	60.2446085750091	-0.744316748289423	0.297218829061217	-2.50427185464794	0.0122703712339615	0.0331150981280751
MER50	109.720125596534	-0.438052182004408	0.174345669670175	-2.5125498260617	0.0119862177569086	0.0324607985714241
MER54B	18.0371919655802	-1.19960055664571	0.47682194068513	-2.51582499522158	0.0118754133378947	0.0321888704421524
Charlie1	784.06518615265	0.642378480899256	0.253817037044169	2.53087219195404	0.0113779299282916	0.0310632862623344
L1MC5	1455.12855656989	0.566379830689625	0.223333742690161	2.53602444425688	0.0112118907642344	0.0306887724034449
L1M5	2146.65526922266	0.637054993569565	0.250727944810375	2.54082166250503	0.011059231323112	0.0303490424369507
Tigger11a	26.8261146618843	-1.22737902523232	0.482767769989044	-2.54237979735096	0.0110100464146525	0.0302346021089065
LTR56	36.5104408765044	0.864531414172248	0.334937542504908	2.58117202301853	0.00984655033519719	0.0275183090914357
MER11D	165.763474034675	-0.477967408252359	0.183565841804276	-2.60379275116981	0.00921984899724547	0.0260260736749127
MLT1D-int	171.69059332693	0.863963492045698	0.331392044043671	2.60707372905984	0.00913196947127956	0.0258140729296573
L2	4460.82737837973	0.357970302533332	0.137234881763654	2.60844981926556	0.00909533462240468	0.02571771103939
MER34C2	77.6411768575924	0.842114361428431	0.322339552804976	2.61250707243468	0.00898808326205064	0.0254607748378027
L1MB8	1332.24329119098	0.523875656656609	0.197843537716814	2.64792907922252	0.00809865130740076	0.0233172370476582
MER2	577.502645326446	0.522545491928034	0.197191337508725	2.64994141492099	0.00805057295333333	0.0231953401848536
L1HS	793.40757420167	0.600838497916634	0.22649681855386	2.65274586085966	0.00798399587478791	0.0230297927838864
THE1B	935.785550988155	-0.382657702010381	0.142384714206507	-2.6874914497872	0.0071990945359337	0.0210879087878017
L1MA9	778.281267026163	0.666309338222405	0.247185641005047	2.69558270259234	0.00702656324422407	0.020659103235943
MLT1B-int	84.4613721070576	0.867095768140499	0.321170928974815	2.6997953112017	0.00693821488236757	0.0204661637127277
HSMAR2	505.977276611903	0.614940170598776	0.227035839083252	2.70855990438268	0.0067575911632962	0.0200424751265349
MER21A	313.047051631149	-0.479961866261548	0.177101084423822	-2.71010122734736	0.0067262676320529	0.0199751264104608
THE1A-int	1034.25187717234	0.816040693858598	0.300401647597349	2.71649872890311	0.0065976448536378	0.0196422368078462
LTR21B	15.9500053282945	-1.71197506399052	0.627201014567924	-2.72954766371016	0.00634212802317387	0.0190187795181507
L1M3f	78.0641047251533	0.704736578529232	0.257457751742756	2.73729019133742	0.00619476209877627	0.0186561312167303
L1PA3	2725.56933821029	0.563655268646363	0.200449044923858	2.81196285500123	0.00492401892989862	0.0153281902065858
LTR49-int	288.050483183187	-1.1744683258606	0.417332974833363	-2.81422364559032	0.00488951983283818	0.0152461438487675
LTR2B	171.549428416626	-1.20134278130674	0.424711170372229	-2.82861121889929	0.004675045372577	0.0146843814773279
MLT1F-int	54.6347754183815	0.816617883471158	0.288132378532752	2.83417603960234	0.00459440150181219	0.0144760906957442
LTR8	552.488719524199	-0.871943160854342	0.305811495202671	-2.85124390198765	0.00435485508955438	0.0138422179632264
HERVL18-int	109.587056477349	-0.967669104142844	0.338943292052265	-2.85495871089146	0.00430424242982691	0.0137093819659141
AluYj4	6.08244341390865	-2.62221394467833	0.915530992827826	-2.86414546882681	0.00418135936885612	0.0133770393236738
MER9a3	230.031288452585	-0.857869252775694	0.297905636441216	-2.87966774655159	0.00398094457863521	0.0128416131761404
AluJr4	1488.96835848173	-0.448136025738872	0.155049768783027	-2.890272131692	0.00384908466857515	0.0124500572461133
LTR45B	75.9567578272669	-1.18387251414428	0.406763999507194	-2.91046532037884	0.00360891014647203	0.0117750018877866
MLT1J-int	48.8534792961468	0.983751815964769	0.336534361010685	2.92318387046823	0.00346471850860016	0.0113780409670431
AluYh9	9.24369061138671	-2.1454857141582	0.732885687617032	-2.92744932860432	0.00341754744503259	0.011241405247801
MER31B	126.669443112881	0.614795420161377	0.209091494513176	2.94031769007531	0.00327875884767794	0.0108594251586062
MLT1C2	55.7436833689018	-0.945537054353644	0.316248154301794	-2.98985793748325	0.00279107222910686	0.00944206835978665
AluSx4	640.570619661032	-0.695614373917853	0.231995651762323	-2.99839401572277	0.00271406536167194	0.00921550630283333
HERV9-int	165.395640323861	0.775644173514969	0.25590558624738	3.03097788871699	0.002437630981874	0.00841261679651526
L1M1	1151.71709677872	-0.857999018897375	0.282089320946108	-3.04158631748166	0.00235335079447123	0.00815239130670479
L1PA15	629.474787298256	0.606220706875618	0.199262463664673	3.04232265187582	0.00234760108316564	0.00813805502457024
LTR23	27.6693532033006	1.96768671848123	0.644622826746915	3.05246205507669	0.00226972425244836	0.00790335040886147
MER87	11.9678059396429	-1.57606058268918	0.51608357118462	-3.05388636780568	0.0022589762743932	0.00786999442517087
LTR26B	25.2170348523369	-1.23302436149547	0.403588243714828	-3.05515430812875	0.00224944754837153	0.00783927048401551
LTR46	42.756657652097	-1.44347869093782	0.471657301824589	-3.0604396144272	0.00221012323096909	0.00772320062602711
L4_A_Mam	5.45888961036188	-2.79479186441444	0.912229691376278	-3.06369315846094	0.00218623019062747	0.00764953386582037
L1MC4	2805.61884294082	0.559950943722878	0.182137057098595	3.07433837266714	0.00210970000753579	0.00741901988724902
L1PA7	1715.02544927863	0.514463063411423	0.166706184966043	3.08604664857646	0.00202836997206765	0.00717924992040691
AluYc3	112.383743207869	-1.0831362713794	0.350958565418851	-3.08622264308246	0.00202716970041192	0.00717625888512739
LTR5A	180.622122556341	-0.5856978324274	0.18976552974212	-3.08642899067775	0.00202576325260318	0.00717253680202278
LTR16C	258.544260752218	-0.592345430568121	0.189609803584673	-3.12402322754161	0.00178396373417729	0.0064187745897745
L1PA2	1491.3336073657	0.632909551292674	0.201858575783113	3.13541076388403	0.00171613630559598	0.00621123285237471
L1M3	244.49814329814	0.804124572581311	0.256351543859841	3.13680409516458	0.00170800210701535	0.00618990109590217
L1PA5	1749.33574465264	0.611469726522998	0.194887582362372	3.13755098765624	0.0017036563992196	0.0061804579338182
Charlie6	230.603475000378	0.769690132417382	0.24475192794489	3.14477658615499	0.00166213710189862	0.00605375083282095
MER58A	701.770446006041	0.622297825258036	0.197112911737021	3.15706271991091	0.00159367063851269	0.00583594850641143
L1PB1	7638.68105602061	-0.937078376862282	0.296639607642851	-3.15897928907225	0.00158322741124668	0.00580401803473358
LTR52	79.867386115443	-1.33125060897906	0.419210460965231	-3.17561400045661	0.00149519759324762	0.00553149184698437
AluYk2	8.70582787985071	-2.25452572402397	0.709623101111053	-3.17707487325888	0.00148768623122401	0.00550672864225332
MER117	193.519922386756	0.667374880238846	0.209535016210699	3.18502793617925	0.00144740034995153	0.00537632455783615
MER57A-int	404.461705620944	-0.770005426052464	0.240263219689909	-3.20484103661915	0.00135137092108998	0.00507032992676586
MLT1A1	303.277744891252	-0.860961450206443	0.266995162542484	-3.22463314319205	0.0012613418888914	0.00478821686983707
LTR10A	73.07216232949	-1.11486630541836	0.344181411421781	-3.23918221153475	0.00119872966231552	0.00458673018328797
MER51C	44.1115224212693	1.15376507764271	0.355407779690499	3.2463135124601	0.00116910014957471	0.0044886602664116
Tigger3a	384.413365342269	0.544528152815181	0.164493038508206	3.31034162754564	0.000931821664363836	0.00367759192911557
LTR3	197.548748628672	-1.43940790461689	0.433403238688346	-3.32117477703471	0.000896393843963274	0.00355513247538084
AluSq4	114.674468913683	-0.977607888245746	0.293798685350815	-3.32747536660492	0.000876367368496963	0.00348803190420491
MLT1J2	273.747782844966	-0.796221081666635	0.238650204619373	-3.33635197563119	0.000848856191664159	0.00339391285180902
MSTB	645.031268303666	-0.812123592438869	0.243195337118401	-3.33938800826383	0.000839631983155565	0.00336302239407055
MLT1G3	134.409917905279	-0.954398191592514	0.284832502182335	-3.3507348504124	0.000805974342758877	0.00323977310918376
L1PA6	26374.8299597258	0.793083120846228	0.236386168102129	3.35503184138753	0.000793558498191021	0.00319877540681429
HERVIP10FH-int	178.168125650194	0.795090824542401	0.236913642824014	3.35603646571344	0.000790681425655313	0.00318849831112367
L1MC3	2354.67613682165	-0.843337787355127	0.248811315945412	-3.38946717174291	0.000700285932522853	0.00287500034439326
L1PA4	2143.68159853394	0.564649371011032	0.165340752921243	3.41506471353733	0.000637668596402684	0.00265899249806469
MLT1A	457.156015053852	-0.71466255521076	0.208611088465952	-3.4258128868706	0.000612962489616086	0.00256922846010659
LTR57	231.08931629507	1.62482841962296	0.474107011011925	3.42713434284583	0.000609987209677876	0.00255816161451714
MSTA	1148.36072910597	-0.631942521441065	0.183607972377722	-3.44180327933157	0.000577850312970912	0.0024469314342803
MER1A	330.968463360347	-0.609564404904703	0.175921045335398	-3.46498853359216	0.000530254087103822	0.0022725335854388
L1P4	268.788665375632	1.12407009352905	0.324181102330647	3.4674140023824	0.00052549185812071	0.002253558057655
MLT1H1	187.67225891589	-0.977323628893892	0.280781110349719	-3.48073140560138	0.00050004666528273	0.00215367673158991
MER6	64.6214500682383	-1.43346778297663	0.407537348977405	-3.51738996824093	0.000435812993680761	0.00191157835678081
MER1B	525.848169827205	-0.527392619960354	0.149556079109776	-3.52638704557935	0.000421270821633201	0.00185342648289538
MamGypLTR1b	90.6786018851931	-0.893193052309085	0.251908964773978	-3.54569776073865	0.000391575044597252	0.00173954044793752
L1PA17	261.81052885867	0.649266359566244	0.182853074998568	3.55075439432085	0.000384128701239398	0.00171050300884716
AluYd8	21.7097290888102	-2.14992125997973	0.603957617584397	-3.55972206887398	0.000371247488386447	0.00166230341486511
MLT1F	466.919460850717	-0.649583976505904	0.181040114452209	-3.58806653691871	0.000333139283463816	0.00150973821081639
MER107	18.4423148659775	2.06634587064143	0.575349164783306	3.59146410062085	0.000328825476769368	0.00149320321581738
AluSz	14175.6964135546	-0.951995306495594	0.264523837749368	-3.5989017647536	0.000319563864982226	0.00145934646569528
FRAM	439.165243489307	-0.730541825212821	0.201990622607393	-3.61671158681839	0.000298369436702357	0.00137561792097164
MLT1G1	226.337062928359	-0.736136362926886	0.201008181857003	-3.6622208913395	0.000250038112286155	0.00118441265709664
L3	2184.19938450306	0.383365694542733	0.104209904158909	3.67878367835499	0.000234348930662492	0.00112113460719259
THE1A	537.282206274132	0.456818486242512	0.123393813188946	3.70211823783264	0.000213806930677907	0.00103536467413369
Tigger16b	92.7752593284184	1.25077220872868	0.335864233615751	3.72404109619971	0.000196058989509292	0.000960470360100925
MER68	386.762430744935	-0.514947775362321	0.137603194928568	-3.74226612710292	0.000182368231845184	0.000899727811469658
AluYf4	73.0933236926777	-1.89819354675134	0.491858055563114	-3.85923037201892	0.000113744675776434	0.000593487521877918
MamRep38	133.60152282555	0.970158760708089	0.25040502607477	3.87435817849122	0.000106906079309989	0.000562600552305212
MER9a2	97.1634837257194	-1.39431209242506	0.357013904846749	-3.90548399795123	9.4036981362145e-05	0.000502467372245283
LTR1	139.085366495748	-1.03500510877589	0.264441886294567	-3.91392272713928	9.08087066496543e-05	0.000487668341425562
MER92B	137.000849259999	0.823546891979511	0.208538891682426	3.94912855504023	7.84362213903392e-05	0.000430844747348837
LTR40A1	26.6730248062455	-1.75756542881532	0.444464024008601	-3.95434800991072	7.67436384042853e-05	0.000422812033455625
MLT1J1	125.634229986511	-1.11874230281114	0.282665289005467	-3.95783404020825	7.56324757719637e-05	0.000417829616631387
Charlie22a	41.406280020485	1.34742113220431	0.34012740877678	3.96151882334365	7.44745095819506e-05	0.000412334479880556
LTR32	54.8518150637704	-1.36153883719506	0.341425365327664	-3.98780809940234	6.6686570260666e-05	0.000374970436675824
Tigger3d	73.4648201590061	-2.02374170720237	0.505271494962203	-4.0052560403269	6.19503415711809e-05	0.000350878259254995
LTR16A	329.935701972967	0.672055289135935	0.165614829255855	4.05794150291752	4.95071639511433e-05	0.000289073188816459
AluSc8	2703.8726018849	-1.00563947279941	0.247596867377504	-4.06160014644345	4.87375025164518e-05	0.000285238633644228
Tigger6a	115.253478841783	1.10374618397454	0.268558745736376	4.10988732073545	3.95852230458788e-05	0.000238623954801396
MER89	112.508976207343	0.911280258676516	0.220457064777925	4.13359517235015	3.57132308051582e-05	0.000218376029647885
MER52A	175.676034309653	-0.890232577573034	0.215332102404393	-4.13423064946061	3.56145665927203e-05	0.000217970641888134
AluSg7	1516.75137219367	-1.07460114482227	0.258700327858036	-4.15384531484617	3.26934226710117e-05	0.000202795584348311
ERVL-int	69.7067007148448	1.49138671098535	0.355003441050257	4.20104860553793	2.65681538120752e-05	0.00016895071182416
MLT1H-int	49.2200221930565	1.17957966977122	0.27921798128562	4.22458347539084	2.39383110615145e-05	0.000154513002675967
AluSg	5502.29637875261	-1.04134623479352	0.245733035564666	-4.23771363260389	2.25807524350214e-05	0.000146861136224467
AluSq2	7160.42031011693	-1.04404411676533	0.245734586992305	-4.24866572322613	2.15047529834094e-05	0.000140374967535968
AluJr	7808.69859383194	-0.765476128636381	0.179508880519583	-4.26427999785154	2.00547831702924e-05	0.000132320961590274
AluSz6	5018.18462605573	-0.852755678363874	0.196935759153435	-4.33012106094699	1.49027390045562e-05	0.000102722632585824
AluJb	15089.3939064946	-0.869263244604292	0.200661267164244	-4.33199319873121	1.47765507537824e-05	0.000102061762351681
Charlie17	8.90336847023291	-0.0290947065597045	0.703873405947876	-0.0413351411118082	0.967028718443903	1
HERVK14C-int	6.30514148907997	0.0251728373439864	0.728311593504163	0.0345632797397486	0.972427982516207	1
HERVL40-int	89.8543258730807	0.00240556939731382	0.212488715173914	0.0113209277741877	0.990967399456898	1
HUERS-P2-int	16.8651647477972	0.0329006855477375	0.466001822310111	0.0706020534096602	0.943714476108737	1
L1MB5	1042.85144441212	-0.0120007725804867	0.185371393483581	-0.0647390751882636	0.948381750561754	1
L1P4e	7.18332392139258	0.0397927082553115	0.767242582035314	0.0518645721536347	0.95863660359008	1
L1PB2	152.707560791124	-0.00912718861733365	0.284305497760757	-0.0321034545206515	0.974389548522664	1
L1PBa	160.532061663278	0.0166695151176991	0.270139599452579	0.0617070401802578	0.950796133403112	1
LTR10B	5.03651510311922	0.0562452274856934	1.12919346715316	0.0498100893441181	0.960273726530978	1
LTR22B	9.63231066540396	-0.0345019736423886	0.600318683172338	-0.0574727633997089	0.954168601894594	1
LTR29	36.7669765761175	-0.0258749877638733	0.399941016923957	-0.0646970094812582	0.948415243924194	1
LTR38B	7.86376531092589	0.00570563244085518	0.59206915913811	0.00963676684183486	0.992311091529024	1
LTR52-int	8.16922557410379	0.057907741100994	0.725092905482859	0.0798625123251367	0.936346605389446	1
LTR57-int	16.9454899104142	0.0319971899992906	0.536355616666651	0.0596566699499618	0.952429082604646	1
LTR73	38.0012392066839	0.0253166912799783	0.30416171192896	0.0832343134822023	0.933665229177794	1
LTR85c	17.2110775061413	-0.0407215788891543	0.694999363317809	-0.0585922535162571	0.953276880882595	1
LTR86A2	9.85811203402585	0.0306855537487258	0.607246420727406	0.0505322924949781	0.959698216577612	1
LTR9B	74.9994078450488	0.0150871188796735	0.293202705379658	0.0514562744574192	0.958961943592471	1
MamRep1151	17.0039446278221	-0.0595092222522585	0.801267848443438	-0.0742688257963457	0.940796481915643	1
MER110A	20.5268058225968	0.0245456713817549	0.437825568010443	0.0560626723863907	0.955291880267874	1
MER113A	73.603214725106	-0.0184587247461328	0.342913240143577	-0.0538291398092536	0.95707129295929	1
MER33	202.58957343389	0.00949954117497086	0.206853940808168	0.0459239071678142	0.96337089911238	1
MER57D	11.5850952157461	-0.0309069451677002	0.590616406738073	-0.0523299807033753	0.958265764890263	1
MER57E3	20.1430932921363	0.0126642041148892	0.524363646389586	0.0241515677184838	0.980731710209645	1
MER61F	7.69049719615732	-0.0757089646858668	0.82522414706114	-0.0917435159350199	0.926901822444207	1
MER63C	49.8467204499627	0.0184695464322301	0.377927583965312	0.0488705964207294	0.961022421509631	1
MER70-int	46.7926845397272	-0.008296710473423	0.278188833280513	-0.0298240241191025	0.97620739881037	1
MER77	445.789776552142	0.000842604181997388	0.128076172627797	0.0065789300594271	0.994750811145188	1
MER81	5.51069917624836	-0.0336467112166891	0.774973796887429	-0.0434165791821946	0.965369461886249	1
MERX	3.09026925146302	0.0362836511672413	0.87967572721875	0.0412466208223779	0.967099287232821	1
MIR	4571.44336599339	0.00484581976135889	0.12583324586707	0.0385098526861334	0.969281176004685	1
MLT2B5	3.56374170539552	0.0237381675751138	0.890204594979918	0.0266659683728652	0.978726156778643	1
MLT2D	138.086596803527	-0.00621603760455292	0.193737342450121	-0.0320848708149969	0.974404368539952	1
MLT2E	11.276456931282	-0.0315843934807969	0.649425631692734	-0.0486343500155235	0.961210694990902	1
PABL_B-int	63.6690292209964	0.00381900214770791	0.277395981363313	0.0137673304744313	0.989015606567945	1
PRIMA4_LTR	24.1506339163856	0.0241597317178199	0.439619415105564	0.0549560162442291	0.956173504756889	1
X7A_LINE	7.75925426952406	0.0276180671158679	0.633033585894923	0.0436281229483648	0.965200834164152	1

## Sheet: TEs diff
genes_ids	baseMean	log2FoldChange	lfcSE	stat	pvalue	padj
LTR67B	284.751539829737	2.11436607339538	0.172325872832952	12.2695799454617	1.31936028496458e-34	5.02925204474327e-32
MER107	18.4423148659775	2.06634587064143	0.575349164783306	3.59146410062085	0.000328825476769368	0.00149320321581738
LTR23	27.6693532033006	1.96768671848123	0.644622826746915	3.05246205507669	0.00226972425244836	0.00790335040886147
MLT-int	50.7809769217019	1.91174153609508	0.336098712794577	5.68803587553022	1.28508829498208e-08	2.54286374373388e-07
MER72	58.0356714010537	1.66959743296412	0.283151071645102	5.89648989588419	3.71315484381917e-09	8.85677299996207e-08
LTR57	231.08931629507	1.62482841962296	0.474107011011925	3.42713434284583	0.000609987209677876	0.00255816161451714
MER57B1	49.8185461592976	1.54005622182711	0.304053693581223	5.06507980116252	4.08229303009621e-07	4.68871893615883e-06
Eulor2A	10.5322875178358	1.5251165734087	0.648500475749574	2.35175860379422	0.0186848964299406	0.0468816396639456
ERVL-int	69.7067007148448	1.49138671098535	0.355003441050257	4.20104860553793	2.65681538120752e-05	0.00016895071182416
MER5C1	10.6387620971428	1.49104431744913	0.607846870721388	2.45299332655865	0.0141672966946223	0.0373122011630106
FAM	630.381506566633	1.4140468540346	0.249172494285995	5.67497170217987	1.38711583659555e-08	2.68964877541981e-07
L1PREC2	954.661854770854	1.37445461878365	0.189063406600682	7.26980775125151	3.59999470710984e-13	2.99303263653251e-11
Charlie22a	41.406280020485	1.34742113220431	0.34012740877678	3.96151882334365	7.44745095819506e-05	0.000412334479880556
Tigger3c	134.299054544844	1.27065946853238	0.275239193813884	4.61656441775366	3.90144956306923e-06	3.20280315004826e-05
LTR39	714.239827148535	1.26773703746845	0.276228424443923	4.58945179164864	4.44411617348207e-06	3.59281628862978e-05
Tigger16b	92.7752593284184	1.25077220872868	0.335864233615751	3.72404109619971	0.000196058989509292	0.000960470360100925
Zaphod2	24.9172235668164	1.2169700749866	0.486512076477675	2.50141801987201	0.0123697077211983	0.033325137363831
MLT1H-int	49.2200221930565	1.17957966977122	0.27921798128562	4.22458347539084	2.39383110615145e-05	0.000154513002675967
MER51C	44.1115224212693	1.15376507764271	0.355407779690499	3.2463135124601	0.00116910014957471	0.0044886602664116
LTR48	58.5525699169572	1.1446851496373	0.256931305551487	4.4552186709218	8.38077288588728e-06	6.19792421164577e-05
L1P4	268.788665375632	1.12407009352905	0.324181102330647	3.4674140023824	0.00052549185812071	0.002253558057655
MER4-int	317.884434389549	1.11895334223117	0.245658068246717	4.55492201097746	5.24050173471185e-06	4.12763573280247e-05
HERV15-int	47.3225222407694	1.10780496140722	0.474610545469948	2.33413473843127	0.0195886678218004	0.0487376669955461
Tigger6a	115.253478841783	1.10374618397454	0.268558745736376	4.10988732073545	3.95852230458788e-05	0.000238623954801396
MLT1J-int	48.8534792961468	0.983751815964769	0.336534361010685	2.92318387046823	0.00346471850860016	0.0113780409670431
MamRep38	133.60152282555	0.970158760708089	0.25040502607477	3.87435817849122	0.000106906079309989	0.000562600552305212
MER89	112.508976207343	0.911280258676516	0.220457064777925	4.13359517235015	3.57132308051582e-05	0.000218376029647885
ERV3-16A3_I-int	473.497665900352	0.898505773334781	0.165869711113671	5.41693698808597	6.06286953675641e-08	9.2374172889208e-07
MLT1B-int	84.4613721070576	0.867095768140499	0.321170928974815	2.6997953112017	0.00693821488236757	0.0204661637127277
LTR56	36.5104408765044	0.864531414172248	0.334937542504908	2.58117202301853	0.00984655033519719	0.0275183090914357
MLT1D-int	171.69059332693	0.863963492045698	0.331392044043671	2.60707372905984	0.00913196947127956	0.0258140729296573
MER34C2	77.6411768575924	0.842114361428431	0.322339552804976	2.61250707243468	0.00898808326205064	0.0254607748378027
MER92B	137.000849259999	0.823546891979511	0.208538891682426	3.94912855504023	7.84362213903392e-05	0.000430844747348837
MER2B	57.1024048735531	0.818827367868993	0.349536046899836	2.34261208573901	0.0191492811699446	0.047803401393351
MLT1F-int	54.6347754183815	0.816617883471158	0.288132378532752	2.83417603960234	0.00459440150181219	0.0144760906957442
THE1A-int	1034.25187717234	0.816040693858598	0.300401647597349	2.71649872890311	0.0065976448536378	0.0196422368078462
LTR12	229.507056293659	0.813993325181062	0.175164577928192	4.64702016131797	3.36764263137893e-06	2.81026369606561e-05
MER20B	259.388243613954	0.813916825184222	0.184308283184263	4.41606210595812	1.00515216032235e-05	7.27331271310614e-05
L1M3	244.49814329814	0.804124572581311	0.256351543859841	3.13680409516458	0.00170800210701535	0.00618990109590217
HERVIP10FH-int	178.168125650194	0.795090824542401	0.236913642824014	3.35603646571344	0.000790681425655313	0.00318849831112367
L1PA6	26374.8299597258	0.793083120846228	0.236386168102129	3.35503184138753	0.000793558498191021	0.00319877540681429
HERV9-int	165.395640323861	0.775644173514969	0.25590558624738	3.03097788871699	0.002437630981874	0.00841261679651526
Charlie6	230.603475000378	0.769690132417382	0.24475192794489	3.14477658615499	0.00166213710189862	0.00605375083282095
MIR3	2986.04680799133	0.733985081350906	0.142068944454353	5.16640061042149	2.38645009159481e-07	2.94883493580978e-06
L1MA10	86.7852469462494	0.724571400934403	0.302502793773149	2.39525523680872	0.0166087991284365	0.0425812827514099
L1M3f	78.0641047251533	0.704736578529232	0.257457751742756	2.73729019133742	0.00619476209877627	0.0186561312167303
LTR89	70.5799551158066	0.697425570527169	0.293004667026853	2.38025413589488	0.0173007018561188	0.0439876767680806
LTR16A	329.935701972967	0.672055289135935	0.165614829255855	4.05794150291752	4.95071639511433e-05	0.000289073188816459
MER117	193.519922386756	0.667374880238846	0.209535016210699	3.18502793617925	0.00144740034995153	0.00537632455783615
L1MA9	778.281267026163	0.666309338222405	0.247185641005047	2.69558270259234	0.00702656324422407	0.020659103235943
L1PA17	261.81052885867	0.649266359566244	0.182853074998568	3.55075439432085	0.000384128701239398	0.00171050300884716
Charlie1	784.06518615265	0.642378480899256	0.253817037044169	2.53087219195404	0.0113779299282916	0.0310632862623344
L1M5	2146.65526922266	0.637054993569565	0.250727944810375	2.54082166250503	0.011059231323112	0.0303490424369507
L1PA2	1491.3336073657	0.632909551292674	0.201858575783113	3.13541076388403	0.00171613630559598	0.00621123285237471
MER58A	701.770446006041	0.622297825258036	0.197112911737021	3.15706271991091	0.00159367063851269	0.00583594850641143
HSMAR2	505.977276611903	0.614940170598776	0.227035839083252	2.70855990438268	0.0067575911632962	0.0200424751265349
MER31B	126.669443112881	0.614795420161377	0.209091494513176	2.94031769007531	0.00327875884767794	0.0108594251586062
L1PA5	1749.33574465264	0.611469726522998	0.194887582362372	3.13755098765624	0.0017036563992196	0.0061804579338182
L1PA15	629.474787298256	0.606220706875618	0.199262463664673	3.04232265187582	0.00234760108316564	0.00813805502457024
L1HS	793.40757420167	0.600838497916634	0.22649681855386	2.65274586085966	0.00798399587478791	0.0230297927838864
L1P1	280.587590352603	0.592396780602048	0.236637675370609	2.50339165001629	0.0123009338178445	0.0331663907542923
HERVK22-int	167.963496077335	0.575900998894033	0.235513968594035	2.44529444402823	0.0144733926331928	0.0379896000218779
L1MC5	1455.12855656989	0.566379830689625	0.223333742690161	2.53602444425688	0.0112118907642344	0.0306887724034449
L1PA4	2143.68159853394	0.564649371011032	0.165340752921243	3.41506471353733	0.000637668596402684	0.00265899249806469
L1PA3	2725.56933821029	0.563655268646363	0.200449044923858	2.81196285500123	0.00492401892989862	0.0153281902065858
L1MC4	2805.61884294082	0.559950943722878	0.182137057098595	3.07433837266714	0.00210970000753579	0.00741901988724902
HUERS-P3-int	129.546894339088	0.55736016181572	0.222882011236145	2.50069603520041	0.012394951242538	0.0333797920491864
LTR10C	96.4197472427788	0.552622226818794	0.236341535111629	2.33823575089237	0.0193750218759111	0.0482774502909511
Tigger3a	384.413365342269	0.544528152815181	0.164493038508206	3.31034162754564	0.000931821664363836	0.00367759192911557
	958.276631201852	0.523921144243157	0.22447012507119	2.33403507071151	0.019593885613828	0.048744646109613
L1MB8	1332.24329119098	0.523875656656609	0.197843537716814	2.64792907922252	0.00809865130740076	0.0233172370476582
MER2	577.502645326446	0.522545491928034	0.197191337508725	2.64994141492099	0.00805057295333333	0.0231953401848536
L1PA7	1715.02544927863	0.514463063411423	0.166706184966043	3.08604664857646	0.00202836997206765	0.00717924992040691
HERVK3-int	553.068298227508	0.468139607251923	0.101129999424493	4.629087411411	3.67280720251217e-06	3.03731984905253e-05
THE1A	537.282206274132	0.456818486242512	0.123393813188946	3.70211823783264	0.000213806930677907	0.00103536467413369
CR1_Mam	165.704114242741	0.44932321305361	0.18614293285455	2.41386125254997	0.0157844718125065	0.0407896756239536
MLT2B1	131.321535821369	0.441623913531787	0.181422789413957	2.43422513212562	0.0149237096805893	0.0389288194547379
MSTC	242.310838197125	0.4377419049262	0.181930669262271	2.40609187390583	0.0161242091199973	0.04147662297572
HERVK9-int	350.894996805621	0.404863382555889	0.164433525526119	2.46217054132054	0.0138098983802413	0.0365615747577009
L3	2184.19938450306	0.383365694542733	0.104209904158909	3.67878367835499	0.000234348930662492	0.00112113460719259
L2	4460.82737837973	0.357970302533332	0.137234881763654	2.60844981926556	0.00909533462240468	0.02571771103939
AluYh3	12.5398345578445	-3.49069591035095	0.766849246548642	-4.5519975745709	5.31389483838868e-06	4.18010065226374e-05
MER76	70.9657573889452	-2.79983464210347	0.483816861413289	-5.786972024755	7.1666508326921e-09	1.55518632409107e-07
L4_A_Mam	5.45888961036188	-2.79479186441444	0.912229691376278	-3.06369315846094	0.00218623019062747	0.00764953386582037
AluYj4	6.08244341390865	-2.62221394467833	0.915530992827826	-2.86414546882681	0.00418135936885612	0.0133770393236738
AluYa5	237.31802101241	-2.59644355211199	0.485455592441649	-5.34846769207644	8.87020059312569e-08	1.28186453921973e-06
MER52C	199.238673944944	-2.31681762127264	0.441320809053847	-5.24973573360317	1.523175649952e-07	2.01656079003803e-06
AluYb9	33.7389337813199	-2.26021451049234	0.512412787929894	-4.41092526129847	1.02929843699012e-05	7.41616131330651e-05
AluYk2	8.70582787985071	-2.25452572402397	0.709623101111053	-3.17707487325888	0.00148768623122401	0.00550672864225332
AluYd8	21.7097290888102	-2.14992125997973	0.603957617584397	-3.55972206887398	0.000371247488386447	0.00166230341486511
AluYh9	9.24369061138671	-2.1454857141582	0.732885687617032	-2.92744932860432	0.00341754744503259	0.011241405247801
LTR25-int	15516.9452015379	-2.09175469840052	0.404166101286561	-5.17548278230646	2.27322394653142e-07	2.82621190103226e-06
L1MA2	10925.9714259997	-2.03639155978791	0.408499355850063	-4.98505451875268	6.19443438649236e-07	6.63905347004271e-06
Tigger3d	73.4648201590061	-2.02374170720237	0.505271494962203	-4.0052560403269	6.19503415711809e-05	0.000350878259254995
FLAM_C	1368.10607733865	-1.94797785084797	0.446276718830372	-4.36495512459925	1.27148858270321e-05	8.94113603771419e-05
AluYf4	73.0933236926777	-1.89819354675134	0.491858055563114	-3.85923037201892	0.000113744675776434	0.000593487521877918
L1PA14	538.211746447273	-1.89226462818778	0.42814919949089	-4.41963836540595	9.88662046566982e-06	7.16425370401461e-05
AluYb8	324.065276350388	-1.88448413831857	0.365421444292709	-5.15701573553265	2.50916724111759e-07	3.07601369977541e-06
MER51A	186.004956596102	-1.85386784950143	0.378126178520454	-4.90277572622799	9.44918457365927e-07	9.45303029313828e-06
LTR21A	95.7511614220688	-1.84908798974503	0.370033156875095	-4.9970873025554	5.82027232111048e-07	6.30307770527144e-06
AluYk4	97.6150428012154	-1.8395806168504	0.348207360147391	-5.28300325435895	1.27083133039151e-07	1.73594356780931e-06
LTR41B	321.902021506653	-1.76396388601003	0.356922361364936	-4.94215010587824	7.72656893528129e-07	7.96834467582888e-06
LTR40A1	26.6730248062455	-1.75756542881532	0.444464024008601	-3.95434800991072	7.67436384042853e-05	0.000422812033455625
LTR21B	15.9500053282945	-1.71197506399052	0.627201014567924	-2.72954766371016	0.00634212802317387	0.0190187795181507
MER87	11.9678059396429	-1.57606058268918	0.51608357118462	-3.05388636780568	0.0022589762743932	0.00786999442517087
LTR41	224.017763517235	-1.54490463205736	0.327452499002864	-4.71795034932333	2.38232613852812e-06	2.08265404485866e-05
AluYc	178.391793709898	-1.52796830578698	0.318266853837942	-4.80090303894796	1.57951737352996e-06	1.47626214946795e-05
LTR46	42.756657652097	-1.44347869093782	0.471657301824589	-3.0604396144272	0.00221012323096909	0.00772320062602711
LTR3	197.548748628672	-1.43940790461689	0.433403238688346	-3.32117477703471	0.000896393843963274	0.00355513247538084
MER6	64.6214500682383	-1.43346778297663	0.407537348977405	-3.51738996824093	0.000435812993680761	0.00191157835678081
MER9a2	97.1634837257194	-1.39431209242506	0.357013904846749	-3.90548399795123	9.4036981362145e-05	0.000502467372245283
LTR32	54.8518150637704	-1.36153883719506	0.341425365327664	-3.98780809940234	6.6686570260666e-05	0.000374970436675824
LTR52	79.867386115443	-1.33125060897906	0.419210460965231	-3.17561400045661	0.00149519759324762	0.00553149184698437
AluSq10	115.695127200697	-1.33079817919954	0.290574334430819	-4.57988893549846	4.65222908066518e-06	3.72676384285006e-05
AluSp	7180.86539696933	-1.28301546737168	0.281093383780839	-4.56437447980636	5.00985833825251e-06	3.96762712691946e-05
AluY	11840.1479039335	-1.27994067313825	0.264427720867844	-4.84041789921845	1.29566376496048e-06	1.23999502811447e-05
LTR26B	25.2170348523369	-1.23302436149547	0.403588243714828	-3.05515430812875	0.00224944754837153	0.00783927048401551
Tigger11a	26.8261146618843	-1.22737902523232	0.482767769989044	-2.54237979735096	0.0110100464146525	0.0302346021089065
LTR2B	171.549428416626	-1.20134278130674	0.424711170372229	-2.82861121889929	0.004675045372577	0.0146843814773279
MER54B	18.0371919655802	-1.19960055664571	0.47682194068513	-2.51582499522158	0.0118754133378947	0.0321888704421524
LTR45B	75.9567578272669	-1.18387251414428	0.406763999507194	-2.91046532037884	0.00360891014647203	0.0117750018877866
AluSc5	626.127318214076	-1.18105631009722	0.236120701230928	-5.00191767998408	5.6762829258304e-07	6.17544124666406e-06
AluSx3	3897.62568184818	-1.17998522907778	0.236156975895016	-4.99661390312834	5.83457190954984e-07	6.31365057785942e-06
LTR49-int	288.050483183187	-1.1744683258606	0.417332974833363	-2.81422364559032	0.00488951983283818	0.0152461438487675
MLT1J1	125.634229986511	-1.11874230281114	0.282665289005467	-3.95783404020825	7.56324757719637e-05	0.000417829616631387
AluSg4	778.954692555926	-1.11729217758187	0.241947822444454	-4.61790549009125	3.87632713579871e-06	3.18606334924904e-05
LTR10A	73.07216232949	-1.11486630541836	0.344181411421781	-3.23918221153475	0.00119872966231552	0.00458673018328797
AluYc3	112.383743207869	-1.0831362713794	0.350958565418851	-3.08622264308246	0.00202716970041192	0.00717625888512739
AluSg7	1516.75137219367	-1.07460114482227	0.258700327858036	-4.15384531484617	3.26934226710117e-05	0.000202795584348311
AluSc	5056.66866377992	-1.07157011047791	0.219788582140041	-4.87545849763546	1.08556018715932e-06	1.06515650612821e-05
AluSq	2918.58104062666	-1.07020214877748	0.237022171428331	-4.51519848260728	6.32574906839114e-06	4.84270967899607e-05
AluSq2	7160.42031011693	-1.04404411676533	0.245734586992305	-4.24866572322613	2.15047529834094e-05	0.000140374967535968
AluSg	5502.29637875261	-1.04134623479352	0.245733035564666	-4.23771363260389	2.25807524350214e-05	0.000146861136224467
LTR1	139.085366495748	-1.03500510877589	0.264441886294567	-3.91392272713928	9.08087066496543e-05	0.000487668341425562
LTR1B	209.794548263138	-1.02371673057531	0.210970292003674	-4.85242126203003	1.21963211715445e-06	1.17446271033706e-05
AluSc8	2703.8726018849	-1.00563947279941	0.247596867377504	-4.06160014644345	4.87375025164518e-05	0.000285238633644228
LTR4	23.9085874232609	-1.00555132024885	0.430751354942122	-2.33441243704029	0.0195741361801341	0.0487135098851009
AluSx1	17172.4124365046	-0.9949372766731	0.1869990048989	-5.32054850885975	1.03454858443873e-07	1.45448747748195e-06
LTR13	780.547850156647	-0.985053186396177	0.224326757108092	-4.39115332961163	1.1275099254193e-05	8.03814097326934e-05
AluSq4	114.674468913683	-0.977607888245746	0.293798685350815	-3.32747536660492	0.000876367368496963	0.00348803190420491
MLT1H1	187.67225891589	-0.977323628893892	0.280781110349719	-3.48073140560138	0.00050004666528273	0.00215367673158991
LTR7	282.216362499599	-0.971700866678578	0.395051530464765	-2.4596813117909	0.0139060436486658	0.0367583147761344
HERVL18-int	109.587056477349	-0.967669104142844	0.338943292052265	-2.85495871089146	0.00430424242982691	0.0137093819659141
MLT1G3	134.409917905279	-0.954398191592514	0.284832502182335	-3.3507348504124	0.000805974342758877	0.00323977310918376
LTR14	22.0421922062328	-0.953650003673965	0.381953805240276	-2.49676790907751	0.0125330955799685	0.0336844658776244
AluSz	14175.6964135546	-0.951995306495594	0.264523837749368	-3.5989017647536	0.000319563864982226	0.00145934646569528
AluSx	15756.0759536296	-0.951090498330713	0.214510882586901	-4.43376339167975	9.26022519708008e-06	6.75394691901115e-05
MLT1C2	55.7436833689018	-0.945537054353644	0.316248154301794	-2.98985793748325	0.00279107222910686	0.00944206835978665
L1PB1	7638.68105602061	-0.937078376862282	0.296639607642851	-3.15897928907225	0.00158322741124668	0.00580401803473358
LTR19A	129.084892904941	-0.926219144000236	0.373720269251173	-2.47837545942079	0.0131982178197267	0.0351958282222728
MamGypLTR1b	90.6786018851931	-0.893193052309085	0.251908964773978	-3.54569776073865	0.000391575044597252	0.00173954044793752
MER52A	175.676034309653	-0.890232577573034	0.215332102404393	-4.13423064946061	3.56145665927203e-05	0.000217970641888134
LTR8	552.488719524199	-0.871943160854342	0.305811495202671	-2.85124390198765	0.00435485508955438	0.0138422179632264
AluJo	7220.09725919944	-0.869916776664222	0.19435345402064	-4.47595223376806	7.60714923746469e-06	5.7047971805679e-05
AluJb	15089.3939064946	-0.869263244604292	0.200661267164244	-4.33199319873121	1.47765507537824e-05	0.000102061762351681
MLT1A1	303.277744891252	-0.860961450206443	0.266995162542484	-3.22463314319205	0.0012613418888914	0.00478821686983707
L1M1	1151.71709677872	-0.857999018897375	0.282089320946108	-3.04158631748166	0.00235335079447123	0.00815239130670479
MER9a3	230.031288452585	-0.857869252775694	0.297905636441216	-2.87966774655159	0.00398094457863521	0.0128416131761404
AluSz6	5018.18462605573	-0.852755678363874	0.196935759153435	-4.33012106094699	1.49027390045562e-05	0.000102722632585824
L1MC3	2354.67613682165	-0.843337787355127	0.248811315945412	-3.38946717174291	0.000700285932522853	0.00287500034439326
MSTB	645.031268303666	-0.812123592438869	0.243195337118401	-3.33938800826383	0.000839631983155565	0.00336302239407055
MLT1J2	273.747782844966	-0.796221081666635	0.238650204619373	-3.33635197563119	0.000848856191664159	0.00339391285180902
MER57A-int	404.461705620944	-0.770005426052464	0.240263219689909	-3.20484103661915	0.00135137092108998	0.00507032992676586
AluJr	7808.69859383194	-0.765476128636381	0.179508880519583	-4.26427999785154	2.00547831702924e-05	0.000132320961590274
LTR76	60.2446085750091	-0.744316748289423	0.297218829061217	-2.50427185464794	0.0122703712339615	0.0331150981280751
MLT1G1	226.337062928359	-0.736136362926886	0.201008181857003	-3.6622208913395	0.000250038112286155	0.00118441265709664
FRAM	439.165243489307	-0.730541825212821	0.201990622607393	-3.61671158681839	0.000298369436702357	0.00137561792097164
MER52D	58.0750577630009	-0.72831734762896	0.2934196066023	-2.48217000923227	0.0130584955903524	0.0348876998693321
MLT1A	457.156015053852	-0.71466255521076	0.208611088465952	-3.4258128868706	0.000612962489616086	0.00256922846010659
AluSx4	640.570619661032	-0.695614373917853	0.231995651762323	-2.99839401572277	0.00271406536167194	0.00921550630283333
MER102c	167.218962599328	-0.686225670828737	0.284498057111382	-2.41205749450893	0.0158627798619242	0.0409396706119641
MLT1F	466.919460850717	-0.649583976505904	0.181040114452209	-3.58806653691871	0.000333139283463816	0.00150973821081639
LTR5_Hs	1542.93561762366	-0.649156404526365	0.268480762554834	-2.41788796466854	0.0156108824849588	0.040429003825615
MSTA	1148.36072910597	-0.631942521441065	0.183607972377722	-3.44180327933157	0.000577850312970912	0.0024469314342803
MER49	327.73728599207	-0.615278002742363	0.246871911781999	-2.49229650429282	0.0126920035835292	0.0340481408044137
MER1A	330.968463360347	-0.609564404904703	0.175921045335398	-3.46498853359216	0.000530254087103822	0.0022725335854388
LTR16C	258.544260752218	-0.592345430568121	0.189609803584673	-3.12402322754161	0.00178396373417729	0.0064187745897745
LTR5A	180.622122556341	-0.5856978324274	0.18976552974212	-3.08642899067775	0.00202576325260318	0.00717253680202278
MER1B	525.848169827205	-0.527392619960354	0.149556079109776	-3.52638704557935	0.000421270821633201	0.00185342648289538
LTR25	108.278515565248	-0.523963107094341	0.219104630444947	-2.39138308501423	0.0167850289502237	0.0429212990261759
MER68	386.762430744935	-0.514947775362321	0.137603194928568	-3.74226612710292	0.000182368231845184	0.000899727811469658
MER21A	313.047051631149	-0.479961866261548	0.177101084423822	-2.71010122734736	0.0067262676320529	0.0199751264104608
MER11D	165.763474034675	-0.477967408252359	0.183565841804276	-2.60379275116981	0.00921984899724547	0.0260260736749127
AluJr4	1488.96835848173	-0.448136025738872	0.155049768783027	-2.890272131692	0.00384908466857515	0.0124500572461133
MER50	109.720125596534	-0.438052182004408	0.174345669670175	-2.5125498260617	0.0119862177569086	0.0324607985714241
THE1B	935.785550988155	-0.382657702010381	0.142384714206507	-2.6874914497872	0.0071990945359337	0.0210879087878017

## Sheet: up
genes_ids	baseMean	log2FoldChange	lfcSE	stat	pvalue	padj
LTR67B	284.751539829737	2.11436607339538	0.172325872832952	12.2695799454617	1.31936028496458e-34	5.02925204474327e-32
MER107	18.4423148659775	2.06634587064143	0.575349164783306	3.59146410062085	0.000328825476769368	0.00149320321581738
LTR23	27.6693532033006	1.96768671848123	0.644622826746915	3.05246205507669	0.00226972425244836	0.00790335040886147
MLT-int	50.7809769217019	1.91174153609508	0.336098712794577	5.68803587553022	1.28508829498208e-08	2.54286374373388e-07
MER72	58.0356714010537	1.66959743296412	0.283151071645102	5.89648989588419	3.71315484381917e-09	8.85677299996207e-08
LTR57	231.08931629507	1.62482841962296	0.474107011011925	3.42713434284583	0.000609987209677876	0.00255816161451714
MER57B1	49.8185461592976	1.54005622182711	0.304053693581223	5.06507980116252	4.08229303009621e-07	4.68871893615883e-06
Eulor2A	10.5322875178358	1.5251165734087	0.648500475749574	2.35175860379422	0.0186848964299406	0.0468816396639456
ERVL-int	69.7067007148448	1.49138671098535	0.355003441050257	4.20104860553793	2.65681538120752e-05	0.00016895071182416
MER5C1	10.6387620971428	1.49104431744913	0.607846870721388	2.45299332655865	0.0141672966946223	0.0373122011630106
FAM	630.381506566633	1.4140468540346	0.249172494285995	5.67497170217987	1.38711583659555e-08	2.68964877541981e-07
L1PREC2	954.661854770854	1.37445461878365	0.189063406600682	7.26980775125151	3.59999470710984e-13	2.99303263653251e-11
Charlie22a	41.406280020485	1.34742113220431	0.34012740877678	3.96151882334365	7.44745095819506e-05	0.000412334479880556
Tigger3c	134.299054544844	1.27065946853238	0.275239193813884	4.61656441775366	3.90144956306923e-06	3.20280315004826e-05
LTR39	714.239827148535	1.26773703746845	0.276228424443923	4.58945179164864	4.44411617348207e-06	3.59281628862978e-05
Tigger16b	92.7752593284184	1.25077220872868	0.335864233615751	3.72404109619971	0.000196058989509292	0.000960470360100925
Zaphod2	24.9172235668164	1.2169700749866	0.486512076477675	2.50141801987201	0.0123697077211983	0.033325137363831
MLT1H-int	49.2200221930565	1.17957966977122	0.27921798128562	4.22458347539084	2.39383110615145e-05	0.000154513002675967
MER51C	44.1115224212693	1.15376507764271	0.355407779690499	3.2463135124601	0.00116910014957471	0.0044886602664116
LTR48	58.5525699169572	1.1446851496373	0.256931305551487	4.4552186709218	8.38077288588728e-06	6.19792421164577e-05
L1P4	268.788665375632	1.12407009352905	0.324181102330647	3.4674140023824	0.00052549185812071	0.002253558057655
MER4-int	317.884434389549	1.11895334223117	0.245658068246717	4.55492201097746	5.24050173471185e-06	4.12763573280247e-05
HERV15-int	47.3225222407694	1.10780496140722	0.474610545469948	2.33413473843127	0.0195886678218004	0.0487376669955461
Tigger6a	115.253478841783	1.10374618397454	0.268558745736376	4.10988732073545	3.95852230458788e-05	0.000238623954801396
MLT1J-int	48.8534792961468	0.983751815964769	0.336534361010685	2.92318387046823	0.00346471850860016	0.0113780409670431
MamRep38	133.60152282555	0.970158760708089	0.25040502607477	3.87435817849122	0.000106906079309989	0.000562600552305212
MER89	112.508976207343	0.911280258676516	0.220457064777925	4.13359517235015	3.57132308051582e-05	0.000218376029647885
ERV3-16A3_I-int	473.497665900352	0.898505773334781	0.165869711113671	5.41693698808597	6.06286953675641e-08	9.2374172889208e-07
MLT1B-int	84.4613721070576	0.867095768140499	0.321170928974815	2.6997953112017	0.00693821488236757	0.0204661637127277
LTR56	36.5104408765044	0.864531414172248	0.334937542504908	2.58117202301853	0.00984655033519719	0.0275183090914357
MLT1D-int	171.69059332693	0.863963492045698	0.331392044043671	2.60707372905984	0.00913196947127956	0.0258140729296573
MER34C2	77.6411768575924	0.842114361428431	0.322339552804976	2.61250707243468	0.00898808326205064	0.0254607748378027
MER92B	137.000849259999	0.823546891979511	0.208538891682426	3.94912855504023	7.84362213903392e-05	0.000430844747348837
MER2B	57.1024048735531	0.818827367868993	0.349536046899836	2.34261208573901	0.0191492811699446	0.047803401393351
MLT1F-int	54.6347754183815	0.816617883471158	0.288132378532752	2.83417603960234	0.00459440150181219	0.0144760906957442
THE1A-int	1034.25187717234	0.816040693858598	0.300401647597349	2.71649872890311	0.0065976448536378	0.0196422368078462
LTR12	229.507056293659	0.813993325181062	0.175164577928192	4.64702016131797	3.36764263137893e-06	2.81026369606561e-05
MER20B	259.388243613954	0.813916825184222	0.184308283184263	4.41606210595812	1.00515216032235e-05	7.27331271310614e-05
L1M3	244.49814329814	0.804124572581311	0.256351543859841	3.13680409516458	0.00170800210701535	0.00618990109590217
HERVIP10FH-int	178.168125650194	0.795090824542401	0.236913642824014	3.35603646571344	0.000790681425655313	0.00318849831112367
L1PA6	26374.8299597258	0.793083120846228	0.236386168102129	3.35503184138753	0.000793558498191021	0.00319877540681429
HERV9-int	165.395640323861	0.775644173514969	0.25590558624738	3.03097788871699	0.002437630981874	0.00841261679651526
Charlie6	230.603475000378	0.769690132417382	0.24475192794489	3.14477658615499	0.00166213710189862	0.00605375083282095
MIR3	2986.04680799133	0.733985081350906	0.142068944454353	5.16640061042149	2.38645009159481e-07	2.94883493580978e-06
L1MA10	86.7852469462494	0.724571400934403	0.302502793773149	2.39525523680872	0.0166087991284365	0.0425812827514099
L1M3f	78.0641047251533	0.704736578529232	0.257457751742756	2.73729019133742	0.00619476209877627	0.0186561312167303
LTR89	70.5799551158066	0.697425570527169	0.293004667026853	2.38025413589488	0.0173007018561188	0.0439876767680806
LTR16A	329.935701972967	0.672055289135935	0.165614829255855	4.05794150291752	4.95071639511433e-05	0.000289073188816459
MER117	193.519922386756	0.667374880238846	0.209535016210699	3.18502793617925	0.00144740034995153	0.00537632455783615
L1MA9	778.281267026163	0.666309338222405	0.247185641005047	2.69558270259234	0.00702656324422407	0.020659103235943
L1PA17	261.81052885867	0.649266359566244	0.182853074998568	3.55075439432085	0.000384128701239398	0.00171050300884716
Charlie1	784.06518615265	0.642378480899256	0.253817037044169	2.53087219195404	0.0113779299282916	0.0310632862623344
L1M5	2146.65526922266	0.637054993569565	0.250727944810375	2.54082166250503	0.011059231323112	0.0303490424369507
L1PA2	1491.3336073657	0.632909551292674	0.201858575783113	3.13541076388403	0.00171613630559598	0.00621123285237471
MER58A	701.770446006041	0.622297825258036	0.197112911737021	3.15706271991091	0.00159367063851269	0.00583594850641143
HSMAR2	505.977276611903	0.614940170598776	0.227035839083252	2.70855990438268	0.0067575911632962	0.0200424751265349
MER31B	126.669443112881	0.614795420161377	0.209091494513176	2.94031769007531	0.00327875884767794	0.0108594251586062
L1PA5	1749.33574465264	0.611469726522998	0.194887582362372	3.13755098765624	0.0017036563992196	0.0061804579338182
L1PA15	629.474787298256	0.606220706875618	0.199262463664673	3.04232265187582	0.00234760108316564	0.00813805502457024
L1HS	793.40757420167	0.600838497916634	0.22649681855386	2.65274586085966	0.00798399587478791	0.0230297927838864
L1P1	280.587590352603	0.592396780602048	0.236637675370609	2.50339165001629	0.0123009338178445	0.0331663907542923
HERVK22-int	167.963496077335	0.575900998894033	0.235513968594035	2.44529444402823	0.0144733926331928	0.0379896000218779
L1MC5	1455.12855656989	0.566379830689625	0.223333742690161	2.53602444425688	0.0112118907642344	0.0306887724034449
L1PA4	2143.68159853394	0.564649371011032	0.165340752921243	3.41506471353733	0.000637668596402684	0.00265899249806469
L1PA3	2725.56933821029	0.563655268646363	0.200449044923858	2.81196285500123	0.00492401892989862	0.0153281902065858
L1MC4	2805.61884294082	0.559950943722878	0.182137057098595	3.07433837266714	0.00210970000753579	0.00741901988724902
HUERS-P3-int	129.546894339088	0.55736016181572	0.222882011236145	2.50069603520041	0.012394951242538	0.0333797920491864
LTR10C	96.4197472427788	0.552622226818794	0.236341535111629	2.33823575089237	0.0193750218759111	0.0482774502909511
Tigger3a	384.413365342269	0.544528152815181	0.164493038508206	3.31034162754564	0.000931821664363836	0.00367759192911557
	958.276631201852	0.523921144243157	0.22447012507119	2.33403507071151	0.019593885613828	0.048744646109613
L1MB8	1332.24329119098	0.523875656656609	0.197843537716814	2.64792907922252	0.00809865130740076	0.0233172370476582
MER2	577.502645326446	0.522545491928034	0.197191337508725	2.64994141492099	0.00805057295333333	0.0231953401848536
L1PA7	1715.02544927863	0.514463063411423	0.166706184966043	3.08604664857646	0.00202836997206765	0.00717924992040691
HERVK3-int	553.068298227508	0.468139607251923	0.101129999424493	4.629087411411	3.67280720251217e-06	3.03731984905253e-05
THE1A	537.282206274132	0.456818486242512	0.123393813188946	3.70211823783264	0.000213806930677907	0.00103536467413369
CR1_Mam	165.704114242741	0.44932321305361	0.18614293285455	2.41386125254997	0.0157844718125065	0.0407896756239536
MLT2B1	131.321535821369	0.441623913531787	0.181422789413957	2.43422513212562	0.0149237096805893	0.0389288194547379
MSTC	242.310838197125	0.4377419049262	0.181930669262271	2.40609187390583	0.0161242091199973	0.04147662297572
HERVK9-int	350.894996805621	0.404863382555889	0.164433525526119	2.46217054132054	0.0138098983802413	0.0365615747577009
L3	2184.19938450306	0.383365694542733	0.104209904158909	3.67878367835499	0.000234348930662492	0.00112113460719259
L2	4460.82737837973	0.357970302533332	0.137234881763654	2.60844981926556	0.00909533462240468	0.02571771103939

## Sheet: down
genes_ids	baseMean	log2FoldChange	lfcSE	stat	pvalue	padj
AluYh3	12.5398345578445	-3.49069591035095	0.766849246548642	-4.5519975745709	5.31389483838868e-06	4.18010065226374e-05
MER76	70.9657573889452	-2.79983464210347	0.483816861413289	-5.786972024755	7.1666508326921e-09	1.55518632409107e-07
L4_A_Mam	5.45888961036188	-2.79479186441444	0.912229691376278	-3.06369315846094	0.00218623019062747	0.00764953386582037
AluYj4	6.08244341390865	-2.62221394467833	0.915530992827826	-2.86414546882681	0.00418135936885612	0.0133770393236738
AluYa5	237.31802101241	-2.59644355211199	0.485455592441649	-5.34846769207644	8.87020059312569e-08	1.28186453921973e-06
MER52C	199.238673944944	-2.31681762127264	0.441320809053847	-5.24973573360317	1.523175649952e-07	2.01656079003803e-06
AluYb9	33.7389337813199	-2.26021451049234	0.512412787929894	-4.41092526129847	1.02929843699012e-05	7.41616131330651e-05
AluYk2	8.70582787985071	-2.25452572402397	0.709623101111053	-3.17707487325888	0.00148768623122401	0.00550672864225332
AluYd8	21.7097290888102	-2.14992125997973	0.603957617584397	-3.55972206887398	0.000371247488386447	0.00166230341486511
AluYh9	9.24369061138671	-2.1454857141582	0.732885687617032	-2.92744932860432	0.00341754744503259	0.011241405247801
LTR25-int	15516.9452015379	-2.09175469840052	0.404166101286561	-5.17548278230646	2.27322394653142e-07	2.82621190103226e-06
L1MA2	10925.9714259997	-2.03639155978791	0.408499355850063	-4.98505451875268	6.19443438649236e-07	6.63905347004271e-06
Tigger3d	73.4648201590061	-2.02374170720237	0.505271494962203	-4.0052560403269	6.19503415711809e-05	0.000350878259254995
FLAM_C	1368.10607733865	-1.94797785084797	0.446276718830372	-4.36495512459925	1.27148858270321e-05	8.94113603771419e-05
AluYf4	73.0933236926777	-1.89819354675134	0.491858055563114	-3.85923037201892	0.000113744675776434	0.000593487521877918
L1PA14	538.211746447273	-1.89226462818778	0.42814919949089	-4.41963836540595	9.88662046566982e-06	7.16425370401461e-05
AluYb8	324.065276350388	-1.88448413831857	0.365421444292709	-5.15701573553265	2.50916724111759e-07	3.07601369977541e-06
MER51A	186.004956596102	-1.85386784950143	0.378126178520454	-4.90277572622799	9.44918457365927e-07	9.45303029313828e-06
LTR21A	95.7511614220688	-1.84908798974503	0.370033156875095	-4.9970873025554	5.82027232111048e-07	6.30307770527144e-06
AluYk4	97.6150428012154	-1.8395806168504	0.348207360147391	-5.28300325435895	1.27083133039151e-07	1.73594356780931e-06
LTR41B	321.902021506653	-1.76396388601003	0.356922361364936	-4.94215010587824	7.72656893528129e-07	7.96834467582888e-06
LTR40A1	26.6730248062455	-1.75756542881532	0.444464024008601	-3.95434800991072	7.67436384042853e-05	0.000422812033455625
LTR21B	15.9500053282945	-1.71197506399052	0.627201014567924	-2.72954766371016	0.00634212802317387	0.0190187795181507
MER87	11.9678059396429	-1.57606058268918	0.51608357118462	-3.05388636780568	0.0022589762743932	0.00786999442517087
LTR41	224.017763517235	-1.54490463205736	0.327452499002864	-4.71795034932333	2.38232613852812e-06	2.08265404485866e-05
AluYc	178.391793709898	-1.52796830578698	0.318266853837942	-4.80090303894796	1.57951737352996e-06	1.47626214946795e-05
LTR46	42.756657652097	-1.44347869093782	0.471657301824589	-3.0604396144272	0.00221012323096909	0.00772320062602711
LTR3	197.548748628672	-1.43940790461689	0.433403238688346	-3.32117477703471	0.000896393843963274	0.00355513247538084
MER6	64.6214500682383	-1.43346778297663	0.407537348977405	-3.51738996824093	0.000435812993680761	0.00191157835678081
MER9a2	97.1634837257194	-1.39431209242506	0.357013904846749	-3.90548399795123	9.4036981362145e-05	0.000502467372245283
LTR32	54.8518150637704	-1.36153883719506	0.341425365327664	-3.98780809940234	6.6686570260666e-05	0.000374970436675824
LTR52	79.867386115443	-1.33125060897906	0.419210460965231	-3.17561400045661	0.00149519759324762	0.00553149184698437
AluSq10	115.695127200697	-1.33079817919954	0.290574334430819	-4.57988893549846	4.65222908066518e-06	3.72676384285006e-05
AluSp	7180.86539696933	-1.28301546737168	0.281093383780839	-4.56437447980636	5.00985833825251e-06	3.96762712691946e-05
AluY	11840.1479039335	-1.27994067313825	0.264427720867844	-4.84041789921845	1.29566376496048e-06	1.23999502811447e-05
LTR26B	25.2170348523369	-1.23302436149547	0.403588243714828	-3.05515430812875	0.00224944754837153	0.00783927048401551
Tigger11a	26.8261146618843	-1.22737902523232	0.482767769989044	-2.54237979735096	0.0110100464146525	0.0302346021089065
LTR2B	171.549428416626	-1.20134278130674	0.424711170372229	-2.82861121889929	0.004675045372577	0.0146843814773279
MER54B	18.0371919655802	-1.19960055664571	0.47682194068513	-2.51582499522158	0.0118754133378947	0.0321888704421524
LTR45B	75.9567578272669	-1.18387251414428	0.406763999507194	-2.91046532037884	0.00360891014647203	0.0117750018877866
AluSc5	626.127318214076	-1.18105631009722	0.236120701230928	-5.00191767998408	5.6762829258304e-07	6.17544124666406e-06
AluSx3	3897.62568184818	-1.17998522907778	0.236156975895016	-4.99661390312834	5.83457190954984e-07	6.31365057785942e-06
LTR49-int	288.050483183187	-1.1744683258606	0.417332974833363	-2.81422364559032	0.00488951983283818	0.0152461438487675
MLT1J1	125.634229986511	-1.11874230281114	0.282665289005467	-3.95783404020825	7.56324757719637e-05	0.000417829616631387
AluSg4	778.954692555926	-1.11729217758187	0.241947822444454	-4.61790549009125	3.87632713579871e-06	3.18606334924904e-05
LTR10A	73.07216232949	-1.11486630541836	0.344181411421781	-3.23918221153475	0.00119872966231552	0.00458673018328797
AluYc3	112.383743207869	-1.0831362713794	0.350958565418851	-3.08622264308246	0.00202716970041192	0.00717625888512739
AluSg7	1516.75137219367	-1.07460114482227	0.258700327858036	-4.15384531484617	3.26934226710117e-05	0.000202795584348311
AluSc	5056.66866377992	-1.07157011047791	0.219788582140041	-4.87545849763546	1.08556018715932e-06	1.06515650612821e-05
AluSq	2918.58104062666	-1.07020214877748	0.237022171428331	-4.51519848260728	6.32574906839114e-06	4.84270967899607e-05
AluSq2	7160.42031011693	-1.04404411676533	0.245734586992305	-4.24866572322613	2.15047529834094e-05	0.000140374967535968
AluSg	5502.29637875261	-1.04134623479352	0.245733035564666	-4.23771363260389	2.25807524350214e-05	0.000146861136224467
LTR1	139.085366495748	-1.03500510877589	0.264441886294567	-3.91392272713928	9.08087066496543e-05	0.000487668341425562
LTR1B	209.794548263138	-1.02371673057531	0.210970292003674	-4.85242126203003	1.21963211715445e-06	1.17446271033706e-05
AluSc8	2703.8726018849	-1.00563947279941	0.247596867377504	-4.06160014644345	4.87375025164518e-05	0.000285238633644228
LTR4	23.9085874232609	-1.00555132024885	0.430751354942122	-2.33441243704029	0.0195741361801341	0.0487135098851009
AluSx1	17172.4124365046	-0.9949372766731	0.1869990048989	-5.32054850885975	1.03454858443873e-07	1.45448747748195e-06
LTR13	780.547850156647	-0.985053186396177	0.224326757108092	-4.39115332961163	1.1275099254193e-05	8.03814097326934e-05
AluSq4	114.674468913683	-0.977607888245746	0.293798685350815	-3.32747536660492	0.000876367368496963	0.00348803190420491
MLT1H1	187.67225891589	-0.977323628893892	0.280781110349719	-3.48073140560138	0.00050004666528273	0.00215367673158991
LTR7	282.216362499599	-0.971700866678578	0.395051530464765	-2.4596813117909	0.0139060436486658	0.0367583147761344
HERVL18-int	109.587056477349	-0.967669104142844	0.338943292052265	-2.85495871089146	0.00430424242982691	0.0137093819659141
MLT1G3	134.409917905279	-0.954398191592514	0.284832502182335	-3.3507348504124	0.000805974342758877	0.00323977310918376
LTR14	22.0421922062328	-0.953650003673965	0.381953805240276	-2.49676790907751	0.0125330955799685	0.0336844658776244
AluSz	14175.6964135546	-0.951995306495594	0.264523837749368	-3.5989017647536	0.000319563864982226	0.00145934646569528
AluSx	15756.0759536296	-0.951090498330713	0.214510882586901	-4.43376339167975	9.26022519708008e-06	6.75394691901115e-05
MLT1C2	55.7436833689018	-0.945537054353644	0.316248154301794	-2.98985793748325	0.00279107222910686	0.00944206835978665
L1PB1	7638.68105602061	-0.937078376862282	0.296639607642851	-3.15897928907225	0.00158322741124668	0.00580401803473358
LTR19A	129.084892904941	-0.926219144000236	0.373720269251173	-2.47837545942079	0.0131982178197267	0.0351958282222728
MamGypLTR1b	90.6786018851931	-0.893193052309085	0.251908964773978	-3.54569776073865	0.000391575044597252	0.00173954044793752
MER52A	175.676034309653	-0.890232577573034	0.215332102404393	-4.13423064946061	3.56145665927203e-05	0.000217970641888134
LTR8	552.488719524199	-0.871943160854342	0.305811495202671	-2.85124390198765	0.00435485508955438	0.0138422179632264
AluJo	7220.09725919944	-0.869916776664222	0.19435345402064	-4.47595223376806	7.60714923746469e-06	5.7047971805679e-05
AluJb	15089.3939064946	-0.869263244604292	0.200661267164244	-4.33199319873121	1.47765507537824e-05	0.000102061762351681
MLT1A1	303.277744891252	-0.860961450206443	0.266995162542484	-3.22463314319205	0.0012613418888914	0.00478821686983707
L1M1	1151.71709677872	-0.857999018897375	0.282089320946108	-3.04158631748166	0.00235335079447123	0.00815239130670479
MER9a3	230.031288452585	-0.857869252775694	0.297905636441216	-2.87966774655159	0.00398094457863521	0.0128416131761404
AluSz6	5018.18462605573	-0.852755678363874	0.196935759153435	-4.33012106094699	1.49027390045562e-05	0.000102722632585824
L1MC3	2354.67613682165	-0.843337787355127	0.248811315945412	-3.38946717174291	0.000700285932522853	0.00287500034439326
MSTB	645.031268303666	-0.812123592438869	0.243195337118401	-3.33938800826383	0.000839631983155565	0.00336302239407055
MLT1J2	273.747782844966	-0.796221081666635	0.238650204619373	-3.33635197563119	0.000848856191664159	0.00339391285180902
MER57A-int	404.461705620944	-0.770005426052464	0.240263219689909	-3.20484103661915	0.00135137092108998	0.00507032992676586
AluJr	7808.69859383194	-0.765476128636381	0.179508880519583	-4.26427999785154	2.00547831702924e-05	0.000132320961590274
LTR76	60.2446085750091	-0.744316748289423	0.297218829061217	-2.50427185464794	0.0122703712339615	0.0331150981280751
[truncated: 21 more rows]
