# Supplementary material for: Genome-wide bioinformatic analyses predict key host and viral factors in SARS-CoV-2 pathogenesis
Source: Commun Biol. 2021 May 17;4:590. doi: 10.1038/s42003-021-02095-0 (PMC8128904; doi:10.1038/s42003-021-02095-0)
Supplement: Supplementary file 11 — Supplementary Data 9 [file 42003_2021_2095_MOESM11_ESM.zip › DETE/result_series7.ods]

## Sheet: result_series7
genes_ids	baseMean	log2FoldChange	lfcSE	stat	pvalue	padj
ALINE	2.93339359801955	0.922140740331934	1.00158767072977	0.92067900522383	0.357218040534302	NA
Alu	0.0301652649808642	-0.721760450766972	8.40394324186319	-0.0858835465679507	0.93155899111582	NA
AluJb	15089.3939064946	0.324165737271599	0.200508787816475	1.61671585969741	0.105939628875116	0.237057395679296
AluJo	7220.09725919944	0.33902072461764	0.19385849102154	1.74880513528794	0.0803247088382353	0.193373157462833
AluJr	7808.69859383194	0.285230170137066	0.179128913849921	1.59231786765613	0.111313300205789	0.245545533391337
AluJr4	1488.96835848173	0.365465658212504	0.15288923013698	2.39039504538722	0.0168302587602541	0.0587249351365855
AluSc	5056.66866377992	0.323687811554835	0.219031930836633	1.47781106763041	0.139458355164757	0.289212056995546
AluSc5	626.127318214076	-0.0103964003476078	0.232098724998986	-0.044793009300905	0.964272297271488	1
AluSc8	2703.8726018849	0.388663294313881	0.246645737330669	1.57579570812859	0.115072891831489	0.251601637681279
AluSg	5502.29637875261	0.326831966099958	0.245231330634555	1.33274963380191	0.182613979173099	0.34981979168746
AluSg4	778.954692555926	0.251358284459528	0.239892352262069	1.04779615560621	0.294732534116486	0.489334541209756
AluSg7	1516.75137219367	0.664386366042852	0.25512409941841	2.60416937309102	0.00920972314463096	0.03637695683213
AluSp	7180.86539696933	0.202952743132034	0.280857016808564	0.722619450417253	0.469913715095185	0.669511433142049
AluSq	2918.58104062666	0.306792240897207	0.235889906332216	1.30057383831056	0.193404366796127	0.364480182984872
AluSq10	115.695127200697	0.588627964531104	0.279782027065403	2.1038805483867	0.0353888681628154	0.104879242200954
AluSq2	7160.42031011693	0.329190564355676	0.245449751821732	1.34117293626259	0.179864311098893	0.346102259400088
AluSq4	114.674468913683	0.55175613184803	0.279257699304538	1.97579559389811	0.0481779326790047	0.132683182755568
AluSx	15756.0759536296	0.277829725718013	0.214333978552579	1.29624676215236	0.194890483665777	0.366510171170422
AluSx1	17172.4124365046	0.196431569424301	0.186813895677199	1.05148264647144	0.293036975439599	0.487169765457883
AluSx3	3897.62568184818	0.232801099135303	0.235605822585731	0.988095695515304	0.323105783681115	0.520483431719386
AluSx4	640.570619661032	0.450620452794433	0.22627380064825	1.99148311250995	0.0464277999989696	0.128995811009833
AluSz	14175.6964135546	0.591517010412199	0.264335216737071	2.23775332592391	0.0252371456517967	0.0806608976772138
AluSz6	5018.18462605573	0.219131226625928	0.196199359315109	1.11688043931881	0.264045449234203	0.453761815196944
AluY	11840.1479039335	0.29269599420679	0.264248646249872	1.10765371312449	0.268011396596825	0.458484138824653
AluYa5	237.31802101241	0.228756626722214	0.480887073910642	0.475697183669199	0.634290127649769	0.807393968836453
AluYa8	3.53794200583421	-0.972822175708575	1.05473209290314	-0.922340547191365	0.356350970420904	NA
AluYb10	1.09497825042037	-0.0906198235400088	1.86781233268711	-0.0485165570192158	0.961304569386791	NA
AluYb11	0	NA	NA	NA	NA	NA
AluYb8	324.065276350388	0.491700044815931	0.357465676667735	1.37551680317819	0.168971279960531	0.330995884693709
AluYb8a1	0.0697913752614316	0.239998016103161	8.40394365148946	0.0285577850180641	0.977217281015452	NA
AluYb9	33.7389337813199	0.654370172044771	0.390473980115751	1.67583553672588	0.0937704112698965	0.216918990967395
AluYc	178.391793709898	0.372468167072597	0.301573579399597	1.23508222376159	0.216799904454932	0.396685940960872
AluYc3	112.383743207869	-0.0836509643706385	0.340993932633406	-0.245315110813334	0.80621245242256	0.928552068692804
AluYc5	0.793893955353856	-0.94122477671376	1.51367069655243	-0.621816078528515	0.53406281262692	NA
AluYd8	21.7097290888102	0.542391046559536	0.536576405748137	1.01083655701054	0.3120946630621	0.508422756855477
AluYe5	1.82407251825053	-1.09570827011566	1.40196539756412	-0.781551578961528	0.434478152966833	NA
AluYe6	0.193171215208806	1.81964729090499	8.39516591836001	0.216749413722184	0.82840363669223	NA
AluYf1	2.96930146180786	0.252100302584709	0.899863639242305	0.280153893979959	0.779359438034585	NA
AluYf4	73.0933236926777	0.511941472997959	0.48051149042363	1.06540942974458	0.286690691393043	0.480146574775066
AluYf5	13.4014775099015	0.637128514275485	0.620008586057568	1.02761240505842	0.304132186582953	0.499700976322369
AluYg6	41.9449712935549	1.84474961633973	0.53057632364693	3.47687888456801	0.000507286916621756	0.00338089485047382
AluYh3	12.5398345578445	-0.928839208175493	1.09826132275938	-0.845736063837506	0.397699999826908	0.600008953646672
AluYh7	0.624491614567715	-2.23119848527974	2.32679665166812	-0.958914258227147	0.337601941252583	NA
AluYh9	9.24369061138671	0.54441857671397	0.64959484170465	0.838089439388591	0.401980473604799	0.603660296315002
AluYi6	0.307056259703258	0.566008755012242	8.38230355342556	0.0675242493193812	0.946164357912682	NA
AluYi6_4d	0.0671250256870842	0	8.4119877386995	0	1	NA
AluYj4	6.08244341390865	2.34975542308632	1.02870099730442	2.28419669976363	0.0223599734451191	0.0731763276318183
AluYk11	9.39018364370916	1.86402704077473	0.650022306822417	2.86763549682915	0.0041355167951076	0.0190737030924512
AluYk12	6.33464942491577	-0.138025549745834	0.565399440558483	-0.244120421501473	0.807137556862699	0.929178295780345
AluYk2	8.70582787985071	-0.175266696566672	0.660741481601658	-0.265257595363651	0.790811028717807	0.919153607824235
AluYk3	13.6069064636973	-0.0512296330121479	0.52559469398091	-0.0974698443474178	0.922353280904021	0.994066561648019
AluYk4	97.6150428012154	0.132495477079362	0.333846652875194	0.396875259758539	0.691459449000338	0.84986340296711
AluYm1	6.6212514537833	0.278843813090299	0.677186001160645	0.411768424941422	0.680509166715877	0.842167594444414
AmnL2-1	0.213324828375687	2.62336236287	8.37065461663794	0.313399905146686	0.753976856276809	NA
AmnSINE1	49.0668016261869	2.22079671520094	0.645285298865144	3.44157339258562	0.000578341557206053	0.00376121853772465
AmnSINE2	0.950751009133379	0.171090453259953	1.72709103955718	0.0990627878561744	0.92108841770112	NA
Arthur1	28.2085706943022	1.11556681144773	0.386743289636671	2.88451497761153	0.00392017110554114	0.0182672791228992
Arthur1A	45.6186159499579	0.803309287301656	0.403710363128196	1.98981586966736	0.0466112226101076	0.129352671888062
Arthur1B	29.2506269255251	0.427242680438975	0.279197457950559	1.53025275937374	0.125954176614233	0.268926098474926
Arthur1C	53.4652023772034	1.03961555369694	0.355768515085777	2.92216851580103	0.00347603412962457	0.0166131128373956
Arthur2	0.550183264710048	4.62285555429356	4.14366803788031	1.11564331699177	0.264574842532326	NA
BLACKJACK	29.2042317411365	0.837510275307752	0.317477784044145	2.6380122244752	0.00833935756159769	0.0337175185105972
Chap1_Mam	0	NA	NA	NA	NA	NA
Chap1a_Mam	0.454495085264922	1.08979018150788	8.4119877386995	0.129552041129861	0.896920848995078	NA
Charlie1	784.06518615265	0.697795313447792	0.252244633943594	2.76634353935882	0.00566887804347215	0.0246976744574513
Charlie10	120.541452975073	0.512361279948739	0.318663121717872	1.60784617054733	0.107868873625021	0.2399230072386
Charlie10a	38.9061035876183	-0.00844841417744308	0.319287318956909	-0.0264602246185145	0.978890258638238	1
Charlie10b	5.01436167472888	1.14968942984785	0.767909733987703	1.49716741299474	0.134349702266494	0.282056609312907
Charlie11	47.2947965809322	0.375228100585758	0.267869893965994	1.40078489236044	0.161278407693224	0.320639445264394
Charlie12	27.6391986476368	0.552046907426346	0.408107101366079	1.35270105709616	0.176151152607025	0.341098037809577
Charlie13a	15.1139978555944	0.764279443999222	0.566853788196847	1.34828320796864	0.177567310892021	0.343333595405401
Charlie13b	18.6369278404041	0.146599592770286	0.34036429724557	0.430713779196752	0.66667649850498	0.832449968709761
Charlie14a	96.1214085875922	0.806242006303207	0.413393391356455	1.95030211696832	0.0511401205048908	0.138512092819002
Charlie15a	172.935064730145	0.110488911477781	0.135700921656384	0.814208998208257	0.415525231494568	0.61810995564749
Charlie15b	0.764935419142601	2.14183366819017	1.91930497585877	1.11594233075535	0.264446820619946	NA
Charlie16	0.339378005056043	0	6.86239068792036	0	1	NA
Charlie16a	47.0793804279618	0.0540536173070937	0.294411372623812	0.183598944651372	0.854328091094224	0.957899976318622
Charlie17	8.90336847023291	0.350262179450747	0.587672294333745	0.596016151906303	0.551164436566072	0.740485820587482
Charlie17a	29.6185236275308	0.0285294886631517	0.340320188296762	0.0838313142865145	0.933190550442832	1
Charlie17b	0.279853794301592	0	8.4119877386995	0	1	NA
Charlie18a	210.178773846354	0.230716272674548	0.270936451811891	0.851551244329177	0.394463209976405	0.596895970008516
Charlie19a	43.9486532117528	0.145162233241444	0.313517847807963	0.46301106701383	0.643356434426852	0.814571910686027
Charlie1a	449.001385808339	0.506212776127443	0.212431916703162	2.3829412452875	0.017174935283232	0.0596401212113855
Charlie1b	190.38353051943	0.716648648638694	0.245813569026002	2.91541533479336	0.00355215471384638	0.0168954015338142
Charlie1b_Mars	0.0470713646120365	0	8.4119877386995	0	1	NA
Charlie20a	21.6266384542516	0.960589337326974	0.424252251681724	2.26419384580571	0.0235621949378579	0.07634086261412
Charlie21a	26.4705697003981	0.315305995293626	0.487429398534219	0.646875211552286	0.517712710147269	0.71320969972784
Charlie22a	41.406280020485	0.975801097490878	0.272529506371305	3.58053375754993	0.000342893037529595	0.0024307306438209
Charlie23a	11.2646717104535	0.411205733501814	0.441043049556152	0.932348290978931	0.351156558593068	0.550943446922318
Charlie24	28.5327822977891	0.366147749702193	0.359779839882547	1.01769946259836	0.308820802747313	0.504716596779018
Charlie25	15.6748474737176	0.52962272309872	0.424722638492645	1.24698491462186	0.212403028962649	0.391081726482686
Charlie26a	8.96746271104921	0.0273251543394587	0.698919487609575	0.0390962833686544	0.968813624147638	1
Charlie29a	0.82520850399952	-0.779131051789678	1.91992977486944	-0.405812265629695	0.684880545652987	NA
Charlie29b	10.1414038656639	0.948160294674935	0.521414536612527	1.81843855147355	0.068997130596989	0.172708471201746
Charlie2a	79.153944113713	0.661195577127787	0.356595350659184	1.85419012307798	0.0637119646426026	0.163080367074067
Charlie2b	99.2007211040056	0.473444810796279	0.307220600605986	1.54105815125164	0.123302633775956	0.264615606647351
Charlie3	70.1702008509322	0.957360010530683	0.252755795292846	3.7876876746643	0.000152055821996592	0.00121418864055912
Charlie30a	0.682384535046025	-1.07884107667706	4.04240567817583	-0.266880952226423	0.789560822816321	NA
Charlie30b	0	NA	NA	NA	NA	NA
Charlie31a	0.0376358455226381	0	8.4119877386995	0	1	NA
Charlie32a	0	NA	NA	NA	NA	NA
Charlie4	2.57306739664892	-0.652664075490634	0.969444293426414	-0.673235254378414	0.50079763596368	NA
Charlie4a	160.601730696391	0.683590387102644	0.237646387680151	2.8765023267372	0.0040210923093095	0.0186406350624419
Charlie4z	148.580637351419	0.375253514186122	0.189600638448605	1.97917853682671	0.04779590854412	0.131766045804729
Charlie5	47.2194381821441	0.652633462642331	0.394804815575184	1.65305345045379	0.0983199858653659	0.224900395475456
Charlie6	230.603475000378	0.412822514774285	0.234581196005291	1.75982781997997	0.0784370045898116	0.189629141089896
Charlie7	61.7655993674457	1.00281257821889	0.3111369178645	3.22305879064988	0.00126829519739939	0.0072954107305177
Charlie7a	16.8918707957537	0.362795811905172	0.40851380962481	0.888087020212053	0.37449394404665	0.576144250676857
Charlie8	502.661849181715	0.306562029045215	0.225132854764776	1.36169387344872	0.173294515545965	0.336970300216233
Charlie9	126.067027389758	0.996468475458951	0.337656995169756	2.95112640849623	0.0031661730956533	0.0153821744536115
Cheshire	79.4624353728361	0.505982775545271	0.362509487159708	1.3957780236586	0.162781350169233	0.322699367130307
Cheshire_Mars	8.20731402574012	0.79886200575209	0.608670137200291	1.3124711677603	0.189361208065449	0.359174102045003
CheshMITE	0	NA	NA	NA	NA	NA
CR1_Mam	165.704114242741	0.618908140896202	0.170853733659467	3.62244434253784	0.00029183226559466	0.00211904902421185
CR1-11_Crp	0	NA	NA	NA	NA	NA
CR1-13_AMi	0	NA	NA	NA	NA	NA
CR1-16_AMi	0.0261043728480118	0	8.4119877386995	0	1	NA
CR1-3_Croc	1.03404080964583	-0.725354954950761	1.48359785707416	-0.488916151699794	0.624901060253498	NA
CR1-L3A_Croc	0.0392629186026564	-1.89803978119882	8.3859193879978	-0.226336516412899	0.820939699203721	NA
CR1-L3B_Croc	0	NA	NA	NA	NA	NA
DNA1_Mam	1.65486827096869	-0.708640113756827	1.25322219356908	-0.565454487953707	0.571764672129146	NA
ENSG00000000003.10	957.946071745777	-0.844675068450537	0.175026743875358	-4.82597716067927	1.39318474890279e-06	1.96265944304637e-05
ENSG00000000005.5	0	NA	NA	NA	NA	NA
ENSG00000000419.8	1142.22111364505	-0.0527549077941673	0.201673139364954	-0.261586188226586	0.793640493533843	0.920694723311047
ENSG00000000457.9	267.198021090381	0.458674590475851	0.193678704537259	2.36822417607411	0.0178737021859181	0.0616118953921548
ENSG00000000460.12	426.97797775298	-0.247634163055592	0.159917137490217	-1.54851548084233	0.121498237445889	0.261668191665989
ENSG00000000938.8	0	NA	NA	NA	NA	NA
ENSG00000000971.11	1526.76761686459	0.815414453777736	0.280943542357854	2.90241394030369	0.00370298886792402	0.0174452949895364
ENSG00000001036.9	1466.98850359979	-0.651850581807711	0.108343910043277	-6.01649489618136	1.78234115127311e-09	4.527050311486e-08
ENSG00000001084.6	2609.78429346014	-0.149404981050563	0.254583731367272	-0.586859891824845	0.557297808788103	0.745215066373065
ENSG00000001167.10	740.156222676898	0.245556100226226	0.184097851394567	1.33383468827096	0.182258039891582	0.349279968312744
ENSG00000001460.13	399.211670087341	0.649386408487668	0.120385079090176	5.39424331815438	6.88129182181658e-08	1.28868451122796e-06
ENSG00000001461.12	1173.62886815417	-0.228296661617772	0.143257500050233	-1.59361053723345	0.111023292910723	0.245109890769843
ENSG00000001497.12	1809.22880521115	-0.516778726031309	0.217100956196735	-2.38036135392701	0.0172956682300439	0.0599156583393442
ENSG00000001561.6	135.580247223758	0.235137343559867	0.434915260834318	0.540650937630454	0.588748201325612	0.770654034663334
ENSG00000001617.7	1640.85555576285	0.0480955260792116	0.28469248564861	0.168938516131314	0.865845003099433	0.964492708530684
ENSG00000001626.10	1905.63229783144	0.20866037366136	0.179575990965436	1.16196142112072	0.245251135966307	0.431517654301509
ENSG00000001629.5	1469.88576451024	0.891483666867331	0.310847561964631	2.86791268759819	0.00413189543196186	0.0190650659291381
ENSG00000001630.11	3140.48858115076	-1.08815285162349	0.394893553965598	-2.75555992417715	0.00585917706873472	0.0253857209048472
ENSG00000001631.10	710.383496865497	0.423535532988308	0.288997468172722	1.46553371441711	0.142775360999896	0.294206777631295
ENSG00000002016.12	235.949899293972	0.816779437090113	0.172417354567686	4.73722288071338	2.16666835116296e-06	2.88393670701826e-05
ENSG00000002079.8	122.063864454487	1.11475206339486	0.470311351088556	2.37024273561487	0.017776410330111	0.0613214477314918
ENSG00000002330.9	976.819107799297	-1.31633303879667	0.500958770196581	-2.6276274957321	0.00859826139910687	0.0345417028372658
ENSG00000002549.8	1723.6083917246	1.5910377937051	0.128855507554497	12.3474566504827	5.02758148007052e-35	1.07527398905008e-32
ENSG00000002586.13	0	NA	NA	NA	NA	NA
ENSG00000002587.5	509.092043182961	0.553179327436968	0.183006883087312	3.02272416263736	0.00250510470749692	0.0126982428493939
ENSG00000002726.15	12.97075216759	-0.603871874930711	8.24633975801423	-0.073229080131441	0.94162382590566	1
ENSG00000002745.8	0.885755353868952	-0.0617874906510027	8.28438697715674	-0.00745830570461938	0.994049188198885	NA
ENSG00000002746.10	189.367244495754	0.424090574757648	0.335938075257098	1.26240699102978	0.206802374904473	0.382829497204396
ENSG00000002822.11	632.168802280463	-0.710175103448058	0.328967703281657	-2.15879886190535	0.0308657748309983	0.0944439518930611
ENSG00000002834.13	12027.4255364032	-0.319644696049709	0.14567870392054	-2.19417586405806	0.0282227690134872	0.0880891305490734
ENSG00000002919.10	500.456215093579	-0.0853580046544666	0.274030683037506	-0.311490683117349	0.755427624643276	0.895898130019603
ENSG00000002933.3	3.34093049744789	-0.0270219507951414	8.24832650540751	-0.00327605251531036	0.99738609295329	NA
ENSG00000003056.3	2887.2266711206	-0.426139384525275	0.223343892124984	-1.9079965897917	0.0563916570404811	0.149044709613663
ENSG00000003096.9	59.8564626676293	-1.27102178003383	0.435303033426137	-2.91985509503576	0.00350194176952962	0.016707236006164
ENSG00000003137.4	504.520692325135	0.0934237001536732	0.412064852321937	0.226720865968649	0.820640800881081	0.938238398334518
ENSG00000003147.13	336.945558183773	0.320156629484775	0.187050611341446	1.71160429355858	0.0869696165432078	0.205318969497053
ENSG00000003249.9	1015.59064655897	-0.453595500748119	0.339332034912553	-1.33673055909682	0.181310603097565	0.348066795277364
ENSG00000003393.10	1030.42168813722	0.364549420885375	0.181671761860743	2.00663777987034	0.044788245519309	0.125646082712612
ENSG00000003400.10	317.353032324558	0.902067689268884	0.126526955155488	7.129450702108	1.0077026151866e-12	4.15920414921646e-11
ENSG00000003402.15	4059.55098103763	1.54094398878873	0.0718858121021982	21.4359961128074	6.16992902168187e-102	1.65891763024392e-98
ENSG00000003436.10	1640.30086596966	0.617503451876005	0.253001552804011	2.44071012621158	0.0146584155150326	0.0526148008516266
ENSG00000003509.11	536.826487071986	0.124720499174954	0.130936610808363	0.952525794008013	0.34083039082721	0.539781957738044
ENSG00000003756.12	1517.65076472808	0.465998864292431	0.111093536042975	4.19465327048522	2.7328930682855e-05	0.00027549962741404
ENSG00000003987.9	28.3339655500964	-0.436513408854357	0.822728899461314	-0.530567735180041	0.595718359104283	0.776509123672118
ENSG00000003989.12	297.523112468253	0.637129917332927	0.293649461065856	2.16969551049181	0.0300299203907063	0.0924273314265714
ENSG00000004059.6	2708.1518895471	-0.734038164585635	0.294996942475299	-2.48829075456299	0.0128358745720698	0.0472667297393197
ENSG00000004139.9	37.9895326574369	-0.0294420176069001	0.641311309384399	-0.0459090884194165	0.963382710305456	1
ENSG00000004142.7	1661.24151316005	-0.432710772543055	0.132800702179104	-3.25834702258932	0.00112063277430465	0.00658695485483691
ENSG00000004399.8	1094.0856624819	0.143133139389591	0.547742057568124	0.261314860547821	0.793849707542582	0.920808908274309
ENSG00000004455.12	2980.72134639654	-0.983555683552406	0.164668578708742	-5.97294086865274	2.33014375661493e-09	5.80101000572084e-08
ENSG00000004468.8	376.729718771158	0.844924069814422	0.17830115560489	4.73874702016373	2.15043771557611e-06	2.86841872748816e-05
ENSG00000004478.5	4941.39854200414	-0.527945110213877	0.216286791480245	-2.44094938299595	0.01464870779838	0.0526051000712289
ENSG00000004487.11	2265.10755687192	-0.299445505490974	0.105577253512256	-2.83626913496298	0.00456439645317007	0.0207303095088603
ENSG00000004534.10	1200.66330759685	0.166977192822515	0.149747579973341	1.11505770478723	0.264825694519657	0.454661063361053
ENSG00000004660.10	377.493639761784	-0.476515432242631	0.241702491345135	-1.97149574086185	0.0486671996977611	0.13362003873254
ENSG00000004700.11	1643.6577638884	0.234056040335151	0.219520900581718	1.06621301076533	0.286327361983423	0.479756323140428
ENSG00000004766.11	458.916004158761	0.121697801563253	0.295790010133833	0.411433102518203	0.680754985244564	0.842372753273369
ENSG00000004776.7	8.65415812115425	-2.16948719479202	1.11790903619026	-1.94066522817048	0.0522988966273046	0.140797816252682
ENSG00000004777.14	127.56784334149	-0.615970386987854	0.438067919996528	-1.40610704155816	0.15969234173999	0.318420337312041
ENSG00000004779.5	1307.55325077628	-0.954021227871107	0.194322149878439	-4.9094826733232	9.13169672529819e-07	1.34903974934723e-05
ENSG00000004799.7	768.617058243472	0.521948862629106	0.541617507785449	0.963685359365941	0.33520369668601	0.533429337560446
ENSG00000004809.9	0.21382310595773	4.58014213035235	8.33984887623838	0.549187664947015	0.582876668630747	NA
ENSG00000004838.9	11.4568920435953	-1.07719192575963	1.46915662747937	-0.733204278979953	0.463433845931231	0.663127858543229
ENSG00000004846.12	2.29907923128935	4.11606490691566	8.34391576182375	0.493301349679015	0.621799674865992	NA
ENSG00000004848.6	42.0728169235993	4.07637571929698	1.31612149320219	3.09726399906968	0.00195315846746364	0.0103579587253122
ENSG00000004864.9	890.915864096042	-0.0633754944918074	0.183620084427308	-0.345144675700749	0.72998560831072	0.877951251454793
ENSG00000004866.14	493.990276999067	-0.252699589653372	0.153622921570593	-1.64493414830189	0.099983391857803	0.22736925109615
ENSG00000004897.7	2503.70585234427	0.0724163500335291	0.253034171096393	0.28619197841837	0.774731087216468	0.909960920650346
ENSG00000004939.9	0	NA	NA	NA	NA	NA
ENSG00000004948.9	0.562439802362417	-2.04835050584263	8.38300115043864	-0.244345726438967	0.806963071909375	NA
ENSG00000004961.10	848.889814328271	0.0262318706587153	0.0974656101781636	0.269139757200149	0.787822136955176	0.917409018198545
ENSG00000004975.7	861.573925323914	-0.618910765225992	0.202779610285896	-3.05213509560157	0.00227219811724259	0.0117525091862161
ENSG00000005001.5	556.746836014441	0.774858959098421	0.287769184600992	2.69264049301459	0.00708886617010362	0.0295437445056511
ENSG00000005007.8	1982.79616395215	-0.121705747334204	0.115515529311541	-1.05358775620522	0.292071697223087	0.486080238167453
ENSG00000005020.8	1006.11369769073	0.454605636237692	0.248665518405226	1.82818124182728	0.0675223552848429	0.170276020923818
ENSG00000005022.5	8465.5949785052	-0.528501845838733	0.156383037939485	-3.37953433314964	0.000726087378354219	0.00455219538574442
ENSG00000005059.11	401.315515501305	-0.274322738301441	0.188309944614902	-1.45676182350559	0.1451821374491	0.297363479043369
ENSG00000005073.5	7.31382659161864	-1.23032343704443	1.02556282327772	-1.19965682171697	0.230272648761902	0.413703849021358
ENSG00000005075.11	1076.74474943821	-0.880600335904292	0.331539526431798	-2.65609457002541	0.00790514421531665	0.0322913151393355
ENSG00000005100.8	1098.69284819206	0.140362035454698	0.130447953568829	1.0760002868166	0.281927128127643	0.474610955142251
ENSG00000005102.8	0.710000757250229	0	8.4119877386995	0	1	NA
ENSG00000005108.11	302.84064712612	0.206388885216996	0.442748917930881	0.466153336255507	0.641105748016311	0.812695002309034
ENSG00000005156.7	842.077004724917	-0.0395721712952084	0.167811980244796	-0.235812551865978	0.813578127820189	0.933916989753297
ENSG00000005175.5	1057.5435763441	0.0694394153486704	0.27172307087789	0.255552151402984	0.798296669333299	0.923974024569339
ENSG00000005187.7	234.488132849121	-0.173277493127014	0.1288416200256	-1.34488756888173	0.178661545270289	0.344519180974912
ENSG00000005189.15	117.683766902809	0.118973784838352	0.25011218444472	0.47568168301152	0.634301172352065	0.807393968836453
ENSG00000005194.10	1264.64861594375	-0.111421131018337	0.188804162190574	-0.590141285687715	0.555095931800224	0.743591496968827
ENSG00000005206.12	618.979877121808	-0.674700324888378	0.289347289289935	-2.33180109115281	0.01971115761283	0.0662470888269773
ENSG00000005238.15	930.010364580169	0.317638651539854	0.19315101892218	1.644509323908	0.1000710399424	0.227495717206899
ENSG00000005243.5	120.786648227388	-0.574768953939728	0.383183447188085	-1.49998377580649	0.133618605225926	0.280955845040459
ENSG00000005249.8	107.327348569564	-0.989183781716612	0.299323846018353	-3.30472762152054	0.000950687428993336	0.00572572419234674
ENSG00000005302.13	728.188775488963	-0.224395795484029	0.0928891454910926	-2.41573753636852	0.0157033761314131	0.0556492642005885
ENSG00000005339.8	1534.56827599076	0.789362233705042	0.231125671590546	3.41529449443179	0.00063713086224456	0.00408288728576945
ENSG00000005379.11	1.37727009884498	0	3.93258459824584	0	1	NA
ENSG00000005381.6	0	NA	NA	NA	NA	NA
ENSG00000005421.4	21.0379039822352	4.89996909284873	1.3316044990607	3.67974807557734	0.000233464478010283	0.00175340580232703
ENSG00000005436.9	364.604856938877	-0.200923809724585	0.216990831200951	-0.925955297800177	0.354469211864593	0.554694777823325
ENSG00000005448.12	917.59417111309	-1.29676300032361	0.382817539952015	-3.38741793410552	0.000705538211812956	0.00444706452931402
ENSG00000005469.7	407.867138339808	-0.637200315633339	0.271719594152599	-2.34506575655889	0.0190237241739927	0.0645708769483709
ENSG00000005471.11	1.19980786370268	1.82158612266694	8.39511404850726	0.216981700563179	0.828222606051661	NA
ENSG00000005483.15	1340.64521665161	1.1005622048194	0.317480992107703	3.46654518594312	0.000527193114647777	0.00349130950414701
ENSG00000005486.12	262.558648783139	-0.588410062002784	0.259377552356646	-2.26854659031448	0.0232959127037356	0.0756884747304643
ENSG00000005513.9	18.3184026846187	-0.171741235861037	0.538240342089617	-0.319079084994418	0.749666543126949	0.891392104820197
ENSG00000005700.10	2132.86990290294	0.857394495279818	0.272686040470837	3.14425518005758	0.00166510171896922	0.00911543904965666
ENSG00000005801.12	507.978304909075	0.692795736104487	0.133098796536388	5.20512396905922	1.93867140539961e-07	3.36292484064757e-06
ENSG00000005810.13	1054.9540448472	0.821509813305652	0.363419877880168	2.26049774188888	0.0237903764217759	0.0768948436603546
ENSG00000005812.6	419.546722214849	0.509081152732587	0.261899175670142	1.94380586128216	0.0519188666954662	0.140135521307238
ENSG00000005844.13	10.0756178469853	1.60424975592025	1.40657933291315	1.14053272245776	0.254064428039305	0.442058482030854
ENSG00000005882.7	411.623774053305	-0.792998557390882	0.292910605211845	-2.70730572154379	0.00678317596566576	0.0284698731470442
ENSG00000005884.13	18073.0408174489	-0.0752155100350965	0.143940138382656	-0.522547156618264	0.601289422203588	0.780097071434048
ENSG00000005889.11	699.490287073925	1.06204347062781	0.215863024978908	4.91998789849064	8.65495634291037e-07	1.28655458890762e-05
ENSG00000005893.11	2996.36961104361	0.100295771941291	0.185462071379996	0.540788589251728	0.588653308725659	0.770654034663334
ENSG00000005955.8	1342.58216411701	0.751447148848302	0.14625065046073	5.13807731097971	2.77563695687819e-07	4.61079110021221e-06
ENSG00000005961.13	37.8669007565796	-0.076707289158797	0.945426764630375	-0.0811350937254105	0.935334516919592	1
ENSG00000005981.8	42.5860222964316	-3.5422053799359	1.32489298141213	-2.67357849247602	0.00750467115101505	0.0309341690173575
ENSG00000006007.7	2429.36671579981	-0.398713932356296	0.118739052179508	-3.35790058146604	0.000785368549208132	0.00487353164017351
ENSG00000006015.13	672.477571936136	-1.36913567454625	0.409005661353354	-3.34747365113708	0.00081551739920183	0.00501924557566306
ENSG00000006016.6	67.8267623299899	-0.754782939532438	0.352747867786508	-2.13972360561298	0.0323771101934876	0.0979579619870576
ENSG00000006025.7	377.20375906128	-1.01100408559795	0.224237724111975	-4.50862623406351	6.52487421353898e-06	7.81697374748676e-05
ENSG00000006042.7	563.920223337796	-0.795744399910772	0.223450748007021	-3.56116239040636	0.000369216633409297	0.00257848840719717
ENSG00000006047.8	17.770109306802	1.64953199051189	0.88632870360817	1.86108379859163	0.0627323437631284	0.16111973825953
ENSG00000006059.3	0.557945781482553	0	8.41198773869951	0	1	NA
ENSG00000006062.9	1012.07804102682	0.400986663290384	0.22426040612433	1.78804038671043	0.0737694922145703	0.181492236989598
ENSG00000006071.7	82.9062759447935	3.2518791770446	1.3580936574223	2.39444397613693	0.0166455861784367	0.0582100664184981
ENSG00000006074.4	0	NA	NA	NA	NA	NA
ENSG00000006075.11	25.762192203719	0	5.27248852306101	0	1	1
ENSG00000006114.11	1098.0183107283	0.617044108840989	0.137188408177904	4.49778605230856	6.86647425239575e-06	8.16386051196086e-05
ENSG00000006116.3	0	NA	NA	NA	NA	NA
ENSG00000006118.10	3818.95521401843	-0.119812686569622	0.298233056004178	-0.401741806139504	0.687874053857423	0.847448947283535
ENSG00000006125.12	4235.13260722666	-0.238004901778408	0.358245474944943	-0.664362618439175	0.506458252146727	0.703264775243732
ENSG00000006128.7	3.22964860090549	-0.38124677482779	8.24954507077771	-0.0462142786731691	0.963139461899225	NA
ENSG00000006194.6	810.777287912408	0.214768030429952	0.138087664533848	1.5553020695582	0.11987414470915	0.258994819525849
ENSG00000006210.6	371.241698122462	3.11237630759441	0.540268763303387	5.76079262581143	8.37198483619578e-09	1.86693277964503e-07
ENSG00000006282.15	2349.99548977059	-0.116593240285864	0.185221872202888	-0.629478791565989	0.529035649142439	0.722294884145377
ENSG00000006283.13	222.346097458871	0	1.68014811008242	0	1	1
ENSG00000006327.9	4939.16783215179	-0.190293051644809	0.41909099770601	-0.454061415507423	0.649784623510895	0.820099110753811
ENSG00000006377.9	1.8905886723521	-0.178402433198384	8.25050597296206	-0.0216232112046256	0.982748517995194	NA
ENSG00000006432.11	833.73695447348	0.471614343525298	0.356301249880505	1.32363931836744	0.185622860454546	0.354034034922479
ENSG00000006451.3	1712.71020034486	0.438084603916968	0.14860168305873	2.94804604429567	0.00319789429968239	0.0155042680613916
ENSG00000006453.9	2397.35494431694	0.444945957185443	0.172283121321678	2.58264392804135	0.00980464565430593	0.0382056388943461
ENSG00000006459.6	303.060871539417	2.40050877727422	0.255294684912253	9.40289367206879	5.30827179356505e-21	4.44031037451946e-19
ENSG00000006468.9	177.110149685006	-0.674439782800874	0.270087974886507	-2.49711148037701	0.0125209586919534	0.0463526678877369
ENSG00000006530.11	393.509894390456	-0.370118363156889	0.338982671968033	-1.09185039166779	0.274898865608101	0.466198553758341
ENSG00000006534.11	3469.97873376355	-0.166447507388639	0.235301514914667	-0.707379667525735	0.479330568854152	0.678408831132802
ENSG00000006555.6	151.968812354036	-0.212193635443215	0.163973487331586	-1.29407283394613	0.195640264072658	0.367442910898263
ENSG00000006576.12	426.480266883326	-0.155378757720418	0.283346951114655	-0.54836925934504	0.583438379801782	0.766233601720001
ENSG00000006606.4	13.8169073069383	-4.08489936688629	1.50271189494682	-2.71835165517928	0.00656080680789569	0.0277342736292834
ENSG00000006607.9	779.03775430537	-0.283989696362025	0.157473996448222	-1.80340692919037	0.071324330195034	0.177073633900638
ENSG00000006611.11	243.782186592642	-0.290424940858077	0.251676667038512	-1.15396053307411	0.248516349905658	0.435302579951083
ENSG00000006625.13	1178.35628745739	-0.701011688596855	0.156223897954	-4.48722441174312	7.21570586686621e-06	8.53593966815141e-05
ENSG00000006634.3	498.473893036883	-0.479696083149829	0.233438457733665	-2.05491454924332	0.0398872589290909	0.114718420359709
ENSG00000006638.7	6.49422853805377	0.81348004835167	1.58520337895863	0.51317077616001	0.607831866373374	0.7859183537576
ENSG00000006652.9	957.316651843193	0.419436520220194	0.163164109969985	2.57064203823593	0.0101510190463494	0.0392627064264985
ENSG00000006659.8	0	NA	NA	NA	NA	NA
ENSG00000006695.6	372.496118156775	0.0325279159712979	0.143856335648154	0.226113892201836	0.821112839966558	0.938322086278724
ENSG00000006704.6	406.472020744101	0.447860038690946	0.142172014157736	3.15012797240149	0.00163198959386863	0.00897594276627747
ENSG00000006712.10	2304.84332635908	-0.0596326956065702	0.279522781360938	-0.213337515161487	0.831063714139727	0.94430392198888
ENSG00000006715.11	1444.59379089611	-0.115278261443447	0.147320136625168	-0.782501727762811	0.43391977036448	0.635880940853051
ENSG00000006740.12	171.430688633545	-0.035355262234628	0.22034868424283	-0.160451433400281	0.872525476404214	0.967411015693886
ENSG00000006744.14	2520.89352354604	-0.522624118787611	0.159248061348368	-3.28182405715023	0.00103137937598514	0.00613708227487081
ENSG00000006747.10	63.556026459564	-0.561296107164154	1.51891451372483	-0.369537654747724	0.711727011747425	0.864994766346426
ENSG00000006756.11	788.3127065136	0.166202395967507	0.136181130595641	1.22045099229648	0.222293956917918	0.403607424575741
ENSG00000006757.7	395.241839545816	-0.0271611278304062	0.176573676926344	-0.153823198922998	0.877749141439911	0.969635742160253
ENSG00000006788.8	0	NA	NA	NA	NA	NA
ENSG00000006831.9	2308.63122060532	-0.311514489697512	0.0768819784381316	-4.05185319142371	5.08135470334895e-05	0.000470650476730958
ENSG00000006837.7	58.3709865471606	-0.223102327170501	0.59205211177535	-0.376828868157396	0.706300785837185	0.861496817645667
ENSG00000007001.8	0.77486394607036	-0.59050401492808	4.47452418808491	-0.13197023641095	0.89500783371006	NA
ENSG00000007038.6	12.6070213831749	0	2.33691808826529	0	1	1
ENSG00000007047.10	658.773085062192	0.212150705925028	0.186198206859702	1.13938103649345	0.254544261949716	0.442423842178696
ENSG00000007062.7	207.94915660198	0.1077001906116	2.72879205773653	0.0394680827021076	0.968517199994275	1
ENSG00000007080.6	1278.42795071707	-0.489654809252618	0.37914852340742	-1.29145909590277	0.196544530099523	0.368736503289786
ENSG00000007129.13	0	NA	NA	NA	NA	NA
ENSG00000007168.8	3315.53895449073	0.0500622106496587	0.10324739077274	0.484876278954608	0.627764109878129	0.802114617244824
ENSG00000007171.12	6.75509936054928	0	2.85074859495985	0	1	1
ENSG00000007174.13	3.14633914046027	-0.254958649364939	3.20126585203154	-0.0796430728185667	0.936521136845521	NA
ENSG00000007202.10	5261.43928665238	-0.888005228297351	0.125669211889437	-7.06621148446936	1.59220704305952e-12	6.40318990543230e-11
ENSG00000007216.10	0.428884785860225	0	8.4119877386995	0	1	NA
ENSG00000007237.14	17.1211435764591	0.552224970582672	1.07702074298411	0.512733830039911	0.608137521827721	0.786014822865666
ENSG00000007255.6	502.578766619458	-0.72929105516151	0.401543280290216	-1.81622029544216	0.0693365860067568	0.173350675509188
ENSG00000007264.9	1.45387490461507	0	8.41198773869951	0	1	NA
ENSG00000007306.10	9.68370485148437	1.50691843384651	2.94668785955121	0.511393980520223	0.609075209065802	0.786713249460234
ENSG00000007312.8	0.188740030286817	0	8.41198773869951	0	1	NA
ENSG00000007314.7	2.323498945131	0	6.09857425409231	0	1	NA
ENSG00000007341.14	195.350605796041	-0.139272104978702	0.17191304165164	-0.810131120016592	0.417864820116062	0.620728790797506
ENSG00000007350.12	0	NA	NA	NA	NA	NA
ENSG00000007372.16	37.5630170047634	0.702821744107292	0.430968416746916	1.63079640362607	0.102933286564802	0.232068445907539
ENSG00000007376.3	770.000075422956	-1.1104669023201	0.442973219818712	-2.50684884015012	0.0121812792498549	0.0453156352512134
ENSG00000007384.11	804.566909057024	-0.0277578279083274	0.188663615255553	-0.147128675927938	0.883030456056144	0.972185797802439
ENSG00000007392.12	956.597378486576	-0.382913533545049	0.190089271103596	-2.01438793111247	0.0439688204763827	0.123957035677951
ENSG00000007402.7	30.8585617728219	0.450893869469177	0.533790840563697	0.844701398384846	0.39827757852231	0.600596285443425
ENSG00000007516.9	46.0424744789363	0.459343640570901	0.839333348435187	0.547272000364669	0.584191877078563	0.766776148739587
ENSG00000007520.3	1274.99152707217	-1.08728165799622	0.417579126049026	-2.60377396802292	0.00922035426073785	0.0363927918425967
ENSG00000007541.10	811.323091042596	-0.98668754668407	0.33926933287217	-2.90827213391502	0.0036343192551662	0.0172036022891054
ENSG00000007545.11	600.330362963567	0.523107037601734	0.23832325399248	2.19494752961975	0.0281673618180228	0.08798452205327
ENSG00000007866.14	518.350436187508	-0.107304250476846	0.210600988890632	-0.509514466394887	0.610391660857651	0.787801565216845
ENSG00000007908.11	3.30985789494733	4.92817837820046	2.83269566775831	1.73974861976629	0.0819031680055951	NA
ENSG00000007923.11	1528.73435908411	-0.43522483693174	0.159175353521561	-2.73424765394215	0.00625229991845743	0.0267624600330424
ENSG00000007933.8	0.860242913015941	0	8.4119877386995	0	1	NA
ENSG00000007944.10	133.262901535205	0.262066354987194	0.384576358272391	0.681441667824978	0.495592064905486	0.693445710622716
ENSG00000007952.13	13.7107187857472	-0.575944447155839	1.01511042264817	-0.567371228100823	0.570461993428339	0.755816994990401
ENSG00000007968.6	150.301538369289	-1.21167141358511	0.321180610081557	-3.7725546796783	0.000161584539456148	0.00127727115376067
ENSG00000008018.8	3454.3752346365	-0.384266442372377	0.271894326797508	-1.41329334414012	0.157569490202385	0.315356802966725
ENSG00000008056.8	4.48290127585334	-0.592981396254238	3.01519446065557	-0.196664395610926	0.844090174096308	NA
ENSG00000008083.9	736.960883023474	1.07784507604189	0.225126143922034	4.7877383642087	1.68671343971127e-06	2.32739249624676e-05
ENSG00000008086.6	141.620202771456	1.32416057641345	0.528627170103886	2.50490449848278	0.0122484460622543	0.0454869777698675
ENSG00000008118.5	3.76840646725603	1.6949268519345	2.60998639664139	0.649400645963358	0.516079446586209	NA
ENSG00000008128.18	488.305676905681	-0.00964221783034816	0.262504155212465	-0.0367316769616236	0.970698951115814	1
ENSG00000008130.11	967.94492463945	0.240934728007447	0.115500638126623	2.0860034361309	0.0369783118082063	0.108394073624349
ENSG00000008196.8	0	NA	NA	NA	NA	NA
ENSG00000008197.4	0	NA	NA	NA	NA	NA
ENSG00000008226.15	9.28555360962155	-0.391076264658116	0.747037657711197	-0.523502745305117	0.600624441085339	0.779664294480113
ENSG00000008256.11	1428.20954746574	0.514409671066472	0.210358596738899	2.44539409865415	0.014469393551276	0.0520649444285133
ENSG00000008277.10	55.4763687492983	-1.39316664980169	0.368053911806235	-3.78522440629603	0.000153569937887309	0.00122228783397418
ENSG00000008282.3	2064.84206981348	0.141182694213387	0.251062109536371	0.562341702912101	0.573883230149587	0.758714264866913
ENSG00000008283.11	861.944838813009	-1.11114579747016	0.137563344109486	-8.07733924079223	6.6195207590656e-16	3.66429412371687e-14
ENSG00000008294.16	3248.50402571909	0.827228624717387	0.2724931210151	3.03577801023295	0.00239915931129671	0.0122370128449635
ENSG00000008300.10	520.732704583606	0.503754035057149	0.268685921426708	1.87488065017416	0.0608091446278597	0.15744791732576
ENSG00000008311.10	87.5723434927622	0.535389550948739	1.20436853743394	0.44453963575755	0.656652479201501	0.825023785784477
ENSG00000008323.11	143.743252804086	0.405332338092601	0.368569898458917	1.0997434673515	0.27144391005523	0.462255323122466
ENSG00000008324.6	208.296566935421	-0.600326974073716	0.267190883163626	-2.2468093483043	0.0246522140705167	0.0792043907513137
ENSG00000008382.11	159.933246440295	-1.60277553960864	0.369113373607208	-4.34223101684262	1.41043111769911e-05	0.000153888255456319
ENSG00000008394.8	8163.16846736365	-0.459324268462344	0.154109333253096	-2.98050908901143	0.00287769698248399	0.0142491804544412
ENSG00000008405.7	385.828046814967	0.145233427342969	0.452900242901867	0.320674209429467	0.748457293811811	0.890677470584724
ENSG00000008438.4	1.36387848754117	-1.54980966172299	4.35589967072225	-0.355795536830171	0.721993691760287	NA
ENSG00000008441.12	418.242306031963	0.540886477228735	0.259404395045313	2.08510914834058	0.0370593940419771	0.108525728219084
ENSG00000008513.10	1539.68604401857	1.10714215272194	0.169552710705267	6.52978149459661	6.58657106122375e-11	2.12769942082421e-09
ENSG00000008516.12	35.6830269329101	1.14925893012174	0.565645576173939	2.03176508140555	0.0421774437829812	0.119822138783319
ENSG00000008517.12	878.013027862184	1.23239956756509	0.398736864085485	3.09075904078153	0.00199645575970158	0.0105400543768144
ENSG00000008710.13	1186.47658150776	0.282641056732509	0.290866288909825	0.971721603737086	0.331189066165909	0.529458032303454
ENSG00000008735.10	111.240786352904	0.439901741672988	0.387618721083346	1.13488259917766	0.256424511640371	0.445054014531854
ENSG00000008838.13	2242.99646912152	-0.0969067694637977	0.173990265474248	-0.55696661649235	0.577550238195886	0.761689652658172
ENSG00000008853.12	1234.66117122556	-0.558921518754648	0.178026829766937	-3.13953531322417	0.00169216018345886	0.00923938114675928
ENSG00000008869.7	787.08200116161	0.284936633734224	0.281473464429231	1.01230371506606	0.311392859111508	0.507597869507855
ENSG00000008952.12	3300.76042886819	0.0615883134796769	0.188913427871194	0.326013424104872	0.744414198562509	0.887914999153507
ENSG00000008988.5	17160.7246966171	-0.209603835263593	0.337318756128313	-0.621382094696986	0.534348250160664	0.726974730105094
ENSG00000009307.11	8895.72515593201	0.0489425527495086	0.096635093990773	0.506467689203901	0.612528366591113	0.789291824429094
ENSG00000009335.13	2913.77817556254	-0.0765430299010761	0.162275259116759	-0.471686382247602	0.637150658592662	0.809273353041739
ENSG00000009413.11	392.883893523054	0.538912648690614	0.382649236073224	1.40837246722606	0.159020807538978	0.317450223211173
ENSG00000009694.9	1.57917276671353	-1.57609929897181	2.38048388919701	-0.662091983115021	0.507912273364352	NA
ENSG00000009709.7	69.8419036947086	0	1.71158966079707	0	1	1
ENSG00000009724.12	22.7881619948564	1.19065687865587	0.677282953488771	1.75799032372312	0.0787491557550321	0.190261599546272
ENSG00000009765.10	9.19823332626699	2.66414689365817	2.16657413114356	1.22965877574288	0.218824910200298	0.399273255926303
ENSG00000009780.11	167.37771327525	0.966727993972156	0.164772157407227	5.86705915115822	4.43592458672676e-09	1.0332739684008e-07
ENSG00000009790.10	101.061375511599	0.671179225856975	0.27927919309949	2.40325538901809	0.0162498343943413	0.0571126299039959
ENSG00000009830.7	899.243672059655	-1.02426520051033	0.164106224378262	-6.24147685068557	4.33458596448314e-10	1.22863316924002e-08
ENSG00000009844.11	1022.27753936121	-0.316351150657076	0.219482435658757	-1.44135064706921	0.149485645572489	0.303928846853173
ENSG00000009950.11	53.478069224797	4.84300842113914	1.34453253816452	3.6020016501427	0.000315776359542832	0.00225720731597252
ENSG00000009954.6	996.598393951217	0.108616050886411	0.514993241435211	0.210907721009529	0.83295927914993	0.945544426591124
ENSG00000010017.9	650.838922743798	0.0476756663035953	0.225268016483066	0.211639748278155	0.832388097036772	0.945300980620343
ENSG00000010030.9	55.5464315627768	4.84332610108821	1.41893063051334	3.4133635548737	0.00064166280603325	0.0041032891788595
ENSG00000010072.11	354.055063930208	-0.149871912295158	0.201206061035214	-0.744867781437897	0.456351653918263	0.65650038052401
ENSG00000010165.15	1145.24702220594	-0.665132601953592	0.136067303304845	-4.88826180719867	1.01730185064866e-06	1.48079181214682e-05
ENSG00000010219.9	440.538914135252	-0.23043374172086	0.249355775091335	-0.924116321895716	0.355425756185417	0.555789638962545
ENSG00000010244.12	4045.59465338716	0.0187095770796116	0.168185536795737	0.111243674313889	0.911423119442082	0.98875407983281
ENSG00000010256.6	3274.40438445349	-0.779683793073759	0.278353213169925	-2.80105907237287	0.00509351942632568	0.0226846022534017
ENSG00000010270.9	1228.3915985323	0.287866568230082	0.160667437072709	1.79169204086955	0.0731823101820494	0.180323498657314
ENSG00000010278.7	5388.42306396824	-0.00882881378693168	0.152851008239996	-0.0577609129870395	0.953939073088211	1
ENSG00000010282.10	0.334126150096336	0	8.41198773869951	0	1	NA
ENSG00000010292.8	3549.29857294272	-1.23587669469425	0.191590097583773	-6.45062928763251	1.11386661852585e-10	3.49401393787916e-09
ENSG00000010295.15	21.1913570292975	-0.806823236958769	0.962271758470434	-0.838456735175564	0.401774236759306	0.603496157392795
ENSG00000010310.4	94.3462231857782	0.290871822327379	0.270537024830376	1.07516456392522	0.282301057510435	0.474966966702946
ENSG00000010318.15	57.8796662309634	-1.11199365866326	0.327882271826833	-3.3914418503558	0.000695259148636345	0.00439257215054873
ENSG00000010319.2	6.871890376514	-1.69146194036542	1.18120337790374	-1.43198197025751	0.152148981295202	0.307681957339314
ENSG00000010322.11	1062.68096108474	-0.0174574202970942	0.159733581839953	-0.109290858540854	0.912971796991099	0.989863597624833
ENSG00000010327.6	1.33364165567825	-3.21788200546348	8.35487249129413	-0.38515034296652	0.700126031236528	NA
ENSG00000010361.9	237.875233006477	-0.753790449267573	0.396945164151262	-1.89897879441184	0.0575672641797576	0.151259734626165
ENSG00000010379.11	3.60227963930915	1.83564403985422	2.21104814488244	0.830214413966015	0.406417567153312	NA
ENSG00000010404.13	985.763620245189	0.0498333781059525	0.196640796344078	0.253423394496201	0.799941051374822	0.924853524659102
ENSG00000010438.12	281.542747511142	-0.868216578842749	0.439451653766605	-1.97568167374303	0.0481908418099129	0.132699317293983
ENSG00000010539.7	213.317217106452	0.688821212690623	0.180658082820136	3.81284469500552	0.000137376441644971	0.00111639119525043
ENSG00000010610.5	0	NA	NA	NA	NA	NA
ENSG00000010626.10	195.583200044993	-0.0886823257613824	0.343746307791738	-0.257987718707691	0.796416385528485	0.922907335336355
ENSG00000010671.11	0.10975286089068	0	8.4119877386995	0	1	NA
ENSG00000010704.14	604.654063288034	-0.452097451819125	0.157752853633211	-2.86585910433222	0.0041587929502797	0.0191422455654718
ENSG00000010803.12	464.119700042377	-0.0233665862545404	0.115610199590342	-0.202115266104017	0.839826613526578	0.949356550057993
ENSG00000010810.13	284.288324568938	-0.00752948497914208	0.143810737411558	-0.0523569040439183	0.958244312580563	1
ENSG00000010818.4	808.034121175877	2.59426897637047	0.242212438341237	10.7107173939415	9.06565497036861e-27	1.21874780140934e-24
ENSG00000010932.11	0.0437535196266813	2.3004479657692	8.38102371435303	0.274482932416662	0.783713518095364	NA
ENSG00000011007.8	1342.4601079977	0.0791594123719346	0.086872299132405	0.911215809440994	0.362181675689853	0.562870650263014
ENSG00000011009.6	1451.53424932029	-0.731753293310878	0.332831670039634	-2.19856870358442	0.0279086043572473	0.0873699006333584
ENSG00000011021.17	525.627431437665	-0.267324569830326	0.176803978354659	-1.51198277503738	0.130538244558721	0.275958699409152
ENSG00000011028.9	1953.46900957246	-0.284806714941722	0.230640712719863	-1.23485013371273	0.216886285075806	0.396774569538467
ENSG00000011052.17	2633.47979610506	-0.526935230716408	0.649608823554861	-0.811157748493708	0.417275085977994	0.619999557368898
ENSG00000011083.4	0.807008505011911	3.74448956605774	8.30409253214051	0.450920982824422	0.652046499981401	NA
ENSG00000011105.7	496.220350878672	-0.160347052269852	0.169759444388902	-0.944554530365407	0.344886349967561	0.544281904472536
ENSG00000011114.10	866.639788531802	0.764719069427473	0.215391198610196	3.55037287670896	0.000384685870986718	0.00266968022781748
ENSG00000011132.7	274.504848426075	-0.319416037661287	0.211156550214537	-1.51269774646705	0.130356452277009	0.275705614132756
ENSG00000011143.12	280.397350656272	-0.345377086460721	0.158759564189378	-2.17547262884102	0.0295947170670412	0.0913268027412334
ENSG00000011198.3	312.082044119272	-0.71180442838725	0.1411165089808	-5.04409040110324	4.55683836501417e-07	7.24360260708883e-06
ENSG00000011201.6	25.2860657380147	-1.09296849829691	1.92198652091504	-0.568666057957868	0.569582786228968	0.755044204790492
ENSG00000011243.13	1327.93736362689	0.384897656822333	0.279321539795967	1.377973417673	0.168211495504616	0.330054402583103
ENSG00000011258.11	382.510772899437	0.168956952921174	0.27452252576711	0.615457520103496	0.538252614937782	0.729981232968362
ENSG00000011260.9	1274.78576788437	-0.222017911685325	0.155862060373581	-1.42445128181404	0.15431587832345	0.310761731855944
ENSG00000011275.14	1127.31779717792	0.398080050461308	0.116789339913433	3.40853069943176	0.000653137356789453	0.0041544193607333
ENSG00000011295.11	1117.09955864681	-0.334760808587882	0.106062061510002	-3.15627288232855	0.00159799282069467	0.00882506539856054
ENSG00000011304.12	6539.74045526719	-0.487313696750534	0.118264939255698	-4.12052548978123	3.78009241315398e-05	0.000364286325181623
ENSG00000011332.15	49.0305451898434	-0.631680598943767	0.613303838369524	-1.02996355056753	0.30302711626485	0.4986285167647
ENSG00000011347.5	80.3471452550984	0.757006996189314	0.268418286098781	2.82025121012332	0.0047986067330986	0.0216063582113992
ENSG00000011376.5	656.191361036263	-0.072017995327535	0.141393285387377	-0.509345229020081	0.610510260275221	0.787801565216845
ENSG00000011405.9	1271.48879540386	0.233449076579275	0.382383745807691	0.610509937042882	0.541524062843928	0.732464366024296
ENSG00000011422.7	2054.30941925312	1.97789410804047	0.200260212302657	9.87662044945422	5.25762062619559e-23	5.23564432834007e-21
ENSG00000011426.6	3237.58575763465	-0.732616009428509	0.415462632568192	-1.76337401248297	0.0778374298554218	0.188542891545546
ENSG00000011451.13	982.20203286707	-0.0377399190190638	0.154353669355693	-0.244502895050042	0.806841360078403	0.929064621476636
ENSG00000011454.12	1152.97735347294	0.349733535550181	0.193686502959796	1.80566807808377	0.0709702017628839	0.176427178362071
ENSG00000011465.12	1.73331275412043	0	8.41198773869951	0	1	NA
ENSG00000011478.7	371.327484319011	-1.43865212836565	0.278851047053107	-5.1592136503316	2.47989191784768e-07	4.17478048173625e-06
ENSG00000011485.10	1864.76493733745	-0.740258790710817	0.114744816341339	-6.45134842962071	1.10859290185406e-10	3.48327662868035e-09
ENSG00000011523.9	446.583382391811	-0.215799884089808	0.143424277733148	-1.50462590783494	0.132420281594088	0.278903549673492
ENSG00000011566.10	778.047190253508	0.915751060494252	0.332010734584887	2.75819714576162	0.00581211336212873	0.0252166402924446
ENSG00000011590.9	16.3827648240102	2.0863059448005	0.9699362598746	2.15097221447338	0.0314783928654806	0.0958975124832003
ENSG00000011600.7	0	NA	NA	NA	NA	NA
ENSG00000011638.6	552.207405630075	0.562225515640796	0.170759368708083	3.29250172271329	0.000993002894773294	0.00595011381169314
ENSG00000011677.8	4.79741610326468	0	8.3574016029161	0	1	NA
ENSG00000012048.15	1084.71056634247	-0.527777029051965	0.271802498089484	-1.94176666057796	0.0521653546431781	0.140593213046353
ENSG00000012061.11	2838.06079542344	-0.341280330380046	0.286794947081481	-1.18998027633689	0.234054144345421	0.417983969136081
ENSG00000012124.10	67.2946331009169	1.98373235341031	0.424150300627763	4.67695614142978	2.91164500307297e-06	3.76177369401073e-05
ENSG00000012171.13	303.538556413309	-0.0436139393461759	0.234488325037185	-0.185996208294207	0.852447734790738	0.95653245194637
ENSG00000012174.7	862.791662913823	0.300321070789451	0.275438959126698	1.09033621003232	0.275565070165989	0.466823599063374
ENSG00000012211.8	169.562184108534	0.20751856855421	0.207458459999479	1.00028973778525	0.317170312052236	0.514022720496047
ENSG00000012223.8	0	NA	NA	NA	NA	NA
ENSG00000012232.4	1541.5745972605	-0.457932984348	0.159251731127044	-2.87552908283729	0.00403350985547739	0.0186813966230949
ENSG00000012504.9	27.0304616709849	-0.581120443344655	0.593093909260479	-0.979811854870078	0.327178999224674	0.524651609815761
ENSG00000012660.9	3039.23866161173	-0.301837132921187	0.253496982979745	-1.19069319631825	0.233774049838967	0.417642277362999
ENSG00000012779.6	80.1571600366549	0.422800433665966	1.19157503536007	0.354824850403319	0.722720810232008	0.872279618403015
ENSG00000012817.11	159.423207839881	0	1.67238397974148	0	1	1
ENSG00000012822.11	1169.54390234684	0.340457705860726	0.157810808638229	2.15737888170386	0.0309761553183482	0.0946585840634244
ENSG00000012963.9	717.200723310879	-0.644104434534235	0.168613403739523	-3.82000730813345	0.000133447720019267	0.00108916718928128
ENSG00000012983.7	1141.28988991832	0.548472823507239	0.309414040687142	1.77261775932727	0.0762920669150965	0.185755885046446
ENSG00000013016.10	459.415322878216	0.136068732163394	0.183654362432894	0.740895725867187	0.458756667232254	0.658637354450347
ENSG00000013275.3	5250.93725542327	-0.714526838427008	0.293032373882792	-2.43838873145397	0.0147528997055045	0.0528783708545611
ENSG00000013288.4	946.086918136015	-0.0738490688744376	0.112672194978943	-0.655432947660592	0.512189044237918	0.708367140337702
ENSG00000013293.5	0	NA	NA	NA	NA	NA
ENSG00000013297.6	13.3333352665922	-0.612468668319568	1.3373033904052	-0.457987822893345	0.646961189810374	0.817560708506206
ENSG00000013306.11	3716.83833122218	-0.77041641099791	0.317282412845436	-2.42817244135501	0.01517512609365	0.0540622843476409
ENSG00000013364.14	6365.3687902691	0.151146096899873	0.26620528007123	0.567780236588209	0.570184201202819	0.755575360898279
ENSG00000013374.11	1909.97711569086	1.4551373555446	0.141370063917765	10.2931081391535	7.56928217070829e-25	8.84853787173297e-23
ENSG00000013375.11	955.070553334099	-0.202572165902497	0.182269193931203	-1.11139003543823	0.266400499581776	0.456392117479392
ENSG00000013392.6	148.04244900093	0.142690711299408	0.202625122999206	0.70421036240391	0.481301778711707	0.680175760409449
ENSG00000013441.11	1273.48216195156	1.24627668908967	0.236180094478877	5.27680663283471	1.31454467486276e-07	2.35404808045595e-06
ENSG00000013503.5	310.652681005365	0.0736894712630623	0.173335881970389	0.425125314074616	0.670745325250461	0.834852208315965
ENSG00000013523.5	464.084857245065	-0.165361390446244	0.183345498057165	-0.901911376055089	0.367103947754386	0.568009158227992
ENSG00000013561.13	966.147067246749	0.19558045386399	0.171502778881198	1.14039233148211	0.254122886268796	0.442078458495702
ENSG00000013563.9	306.137864199936	-0.29808009213965	0.266597619803959	-1.11808984775949	0.26352862193917	0.453328963853132
ENSG00000013573.12	930.851365807991	-0.356650570412769	0.241414210620378	-1.47733875937237	0.139584853191267	0.289357323336579
ENSG00000013583.4	647.930682188619	-0.0202746808781257	0.252287640477766	-0.0803633536693705	0.935948272138562	1
ENSG00000013588.5	12977.82353966	0.922553026015784	0.205529012336197	4.48867542119408	7.1667395257798e-06	8.4833462021825e-05
ENSG00000013619.9	40.271092557157	0.547875047013992	0.42133905115972	1.30031869940844	0.19349176165965	0.364598289162279
ENSG00000013725.10	3.09223569764137	-0.799011157209202	2.77528728082269	-0.287902143583617	0.77342164601606	NA
ENSG00000013810.14	1847.63173724956	-1.16232920498051	0.372058961279834	-3.12404571840509	0.00178382737704842	0.00964753306420353
ENSG00000014123.9	651.469986144728	0.775776247385745	0.305145976054331	2.54231190401678	0.0110121855148985	0.0419046388143761
ENSG00000014138.4	809.634766309855	-0.500319651732906	0.263191221423709	-1.90097393456542	0.05730542681477	0.150761173900026
ENSG00000014164.6	588.765991950487	0.106001686250612	0.305968539898366	0.346446357804703	0.729007291114795	0.87716700077174
ENSG00000014216.11	6890.4887791904	-0.264808251091118	0.178446331171081	-1.48396579158156	0.137817996084883	0.286924839079684
ENSG00000014257.11	24.7762280775931	0.548117200950483	1.28250575090155	0.427379916671079	0.669102632932246	0.833930246633853
ENSG00000014641.13	3557.3115055086	-0.897668709795747	0.121330610513762	-7.3985345165137	1.37695603771942e-13	6.11219094007481e-12
ENSG00000014824.9	948.202621740463	-0.473179517339345	0.246503090776606	-1.91956829364125	0.0549124521899443	0.146058120783909
ENSG00000014914.15	276.021273677256	0.368218705983438	0.303693918879856	1.21246651016779	0.225333854726033	0.407593318577478
ENSG00000014919.8	934.427207297872	-0.226900657283851	0.107257937934521	-2.115467271265	0.0343901415412284	0.10254780229423
ENSG00000015133.14	430.617497730019	0.583610772539412	0.20712248651793	2.81770841182369	0.00483677129468525	0.0217365980270466
ENSG00000015153.10	234.880235013631	0.351285715758225	0.223267792062316	1.57338285344882	0.115630194868768	0.252321843202908
ENSG00000015171.14	1493.12403528707	-0.12227406091535	0.238973174627047	-0.511664378674202	0.608885920413382	0.786556577229212
ENSG00000015285.6	5.78702965753916	0	2.31521889266617	0	1	1
ENSG00000015413.5	7.73412483204145	0	3.03517719123886	0	1	1
ENSG00000015475.14	1234.85967464908	-0.5442995728898	0.205990830625704	-2.64234855132373	0.00823332778082307	0.0333533065352714
ENSG00000015479.13	6524.76803331729	0.119298492881139	0.272750186921683	0.437391058197127	0.661827767812477	0.828780750029482
ENSG00000015520.10	172.359025988421	-0.592678224514055	4.65736289212753	-0.127256183003449	0.898737639177956	0.981047313078879
ENSG00000015532.5	1282.90055843592	-0.123882826863043	0.185126479758136	-0.669179401158025	0.503381044615139	0.700956987326245
ENSG00000015568.8	0	NA	NA	NA	NA	NA
ENSG00000015592.12	0.104643610367693	0	8.4119877386995	0	1	NA
ENSG00000015676.13	1827.95037293522	-0.208741961994217	0.114887921469165	-1.81691825672242	0.0692296307746437	0.173139735577139
ENSG00000016082.10	52.2358239594547	-0.383318672732693	0.2645356204435	-1.44902479329646	0.147330658786422	0.300619072963926
ENSG00000016391.6	214.555626561452	-1.15206434283972	0.509316352212775	-2.26198184651731	0.0236985249121801	0.0766769704954688
ENSG00000016402.8	34.2178785822534	-0.974604341462046	1.24941193404414	-0.780050450060467	0.435361180342647	0.637213840518622
ENSG00000016490.11	0	NA	NA	NA	NA	NA
ENSG00000016602.8	72.827702377122	-2.89615110637643	3.08150776120639	-0.939848713943399	0.347295167256525	0.54661668698236
ENSG00000016864.12	738.558535184322	-0.528541949744543	0.0863842096506858	-6.11850188688214	9.4459164223672e-10	2.51341239572232e-08
ENSG00000017260.15	3437.10540143582	0.47556005599528	0.228365967707246	2.08244713855492	0.0373016465572326	0.10899771617042
ENSG00000017373.11	72.2520434007031	-0.524837253278473	0.547049159838259	-0.959396872912933	0.337358849846246	0.535997882235032
ENSG00000017427.11	0.0714569652586043	0	8.4119877386995	0	1	NA
ENSG00000017483.10	1052.16197388574	-3.64288316750288	2.61924337928865	-1.39081507137081	0.164281511658299	0.324817977825492
ENSG00000017621.11	18.7696257150291	-1.06002464654484	1.49246381902856	-0.710251486856682	0.477548197931031	0.677097749816887
ENSG00000017797.7	1682.2465029145	-0.292411670437156	0.10911933709052	-2.6797419983828	0.00736789243539326	0.0304704688038973
ENSG00000018189.8	332.986997734875	0.601106979789688	0.176072916439393	3.41396616779844	0.000640245256088303	0.00409726486393674
ENSG00000018236.10	2116.72358928262	2.56256966265995	0.813890874979269	3.14854207294709	0.0016408710102252	0.00900704642600331
ENSG00000018280.12	15.9674545935477	0.0523804959939478	1.0553197820302	0.0496347144115687	0.960413482614321	1
ENSG00000018408.10	2985.14033377669	0.485808714182511	0.115077010401194	4.22159658552853	2.42577970526728e-05	0.000248128259961062
ENSG00000018510.8	1622.50483502989	0.142303117756456	0.22811083049949	0.623833236873751	0.532737109437477	0.725517014234642
ENSG00000018607.5	0.958660871766789	0	8.41198773869951	0	1	NA
ENSG00000018610.9	473.534933892525	-0.600717902720395	0.118983605453121	-5.04874516478724	4.44721491524423e-07	7.08730160201622e-06
ENSG00000018625.10	1.41779508219147	0	8.4119877386995	0	1	NA
ENSG00000018699.7	732.112890294025	0.0553671672198192	0.15587520667946	0.355201884887797	0.722438352745054	0.871994628167426
ENSG00000018869.12	31.5580198915309	-0.00774106405212404	0.525017892387565	-0.0147443814094047	0.988236111954961	1
ENSG00000019102.7	27.3114312531817	-2.74160234463983	1.39235615544149	-1.96903811853406	0.0489487139606123	0.134165577838947
ENSG00000019144.12	337.981787846532	0.121380797720674	0.241871142839637	0.501840758246844	0.615779540160627	0.791908898214087
ENSG00000019169.9	8.88436561796319	0	2.13583571323113	0	1	1
ENSG00000019186.5	13363.5443809798	0.315176366012014	0.36040472836775	0.874506745345513	0.381842348408066	0.584185891675192
ENSG00000019485.8	138.645542616366	-0.0149217642731136	0.173188817001133	-0.0861589364226444	0.931340073261636	0.99909032453953
ENSG00000019505.3	707.352135183894	0.332119912036375	0.185667024704756	1.78879320420255	0.0736481257979546	0.181312148547195
ENSG00000019549.4	1099.19478837921	3.18043222222593	0.724772234314007	4.38818165438718	1.14302289361294e-05	0.000128434829138443
ENSG00000019582.10	3375.65947648907	-0.275256627232296	0.203125744909592	-1.3551045799478	0.175384239717595	0.340054267613562
ENSG00000019991.11	0.0833664594683717	0	8.41198773869951	0	1	NA
ENSG00000019995.6	717.39104166635	0.630839627340115	0.148111459751505	4.25922226678821	2.05139410509266e-05	0.000215093528980217
ENSG00000020129.11	575.309434935659	-0.413572507596141	0.228852102699436	-1.80716061909778	0.0707372391961213	0.176027619745235
ENSG00000020181.13	132.837862593546	1.3999873390477	0.350848854858338	3.99028618637781	6.59936178339288e-05	0.00058809937559298
ENSG00000020219.8	0.0642447873979871	2.30568455930248	8.38083659732424	0.27511389018593	0.783228740372642	NA
ENSG00000020256.15	627.943703899051	-0.0548727756301231	0.118016179270815	-0.464959770509136	0.641960266112591	0.813241850205633
ENSG00000020426.6	686.376734102204	0.0552714278934888	0.148352941420367	0.372567118415765	0.709470649305948	0.863484513811727
ENSG00000020577.9	625.378455863586	1.74490148174943	0.128174035623203	13.6135331408224	3.3275988367762e-42	1.04381229511608e-39
ENSG00000020633.14	138.604491104086	0.672567885383502	0.299158200158638	2.24820140322696	0.0245633502524793	0.0789728074994727
ENSG00000020922.8	505.25612386816	0.0344262024386846	0.220508825300712	0.156121653597025	0.875937130541216	0.969195340030348
ENSG00000021300.9	325.389353526237	-0.891089707557469	0.176684076902857	-5.04340698481504	4.57315121646192e-07	7.25116082940436e-06
ENSG00000021355.8	2936.56160882753	1.16266076255361	0.158837984339501	7.31979046062771	2.48358452833103e-13	1.0820264909194e-11
ENSG00000021461.12	0	NA	NA	NA	NA	NA
ENSG00000021488.8	11.0707831216053	0.489361215775489	0.887011376282857	0.551696662365509	0.581156197072103	0.764463292220719
ENSG00000021574.7	500.527455384965	0.217212163475346	0.268693157389207	0.808402289012183	0.418859034681493	0.621960228145198
ENSG00000021645.13	54.3698480241024	3.03658483610447	1.16662167287573	2.60288738560743	0.00924423130768296	0.0364444234272939
ENSG00000021762.15	276.866383371697	0.0754036827406169	0.200695143430272	0.375712543172798	0.707130611875306	0.861836046672653
ENSG00000021776.6	1538.22088270022	0.0278456567864239	0.262495527361522	0.106080499985333	0.915518482595042	0.99114025659599
ENSG00000021826.10	882.218303011548	-3.32129388791221	0.894934945126536	-3.7112126484709	0.000206268730250534	0.00157812348457126
ENSG00000021852.8	1.18973871459249	0	8.41198773869951	0	1	NA
ENSG00000022267.12	738.529260417141	0.550293109275279	0.362063127136298	1.51988166712188	0.128540718828914	0.273051248060029
ENSG00000022277.8	1798.52586473775	-0.399057545636283	0.152964150761915	-2.60883052433251	0.00908522253094217	0.0359606673511804
ENSG00000022355.10	0	NA	NA	NA	NA	NA
ENSG00000022556.11	662.138896575012	-0.701065376486758	0.127211116869715	-5.51103860840057	3.56722457861114e-08	7.04498780630014e-07
ENSG00000022567.5	796.68470055693	-0.0209844928153746	0.135992176905497	-0.154306617431067	0.877367979854199	0.969635742160253
ENSG00000022840.11	2667.57640090102	-0.0104586667885821	0.10732532759735	-0.0974482633569938	0.922370418460971	0.994066561648019
ENSG00000022976.11	374.714537130096	0.264884893237584	0.177778946171658	1.48996773207228	0.136232720565001	0.284797959985992
ENSG00000023041.7	994.667676990256	-0.766233421933936	0.135617773389166	-5.6499484011964	1.60496005189281e-08	3.3675533039771e-07
ENSG00000023171.10	1663.65745378704	-1.3215810972797	0.175222513666597	-7.54230189731401	4.61747248870092e-14	2.14581357308247e-12
ENSG00000023191.12	3353.89794814438	-0.39255471789285	0.266779545796526	-1.47145732901222	0.141167479256152	0.2918401940993
ENSG00000023228.9	2449.61521944172	-0.304011248293917	0.158151047533849	-1.92228412669129	0.0545700162035077	0.145372661055618
ENSG00000023287.8	1271.92434917821	0.589600912189428	0.304335901101392	1.93733604893692	0.0527042783951871	0.141679540807634
ENSG00000023318.7	1855.61525559051	-0.206373256835828	0.126828396951534	-1.62718493489033	0.10369782635115	0.233317010132096
ENSG00000023330.10	1302.87396701958	-0.0864050563728103	0.118596227090031	-0.728564967814843	0.466267814251293	0.66628399757221
ENSG00000023445.9	1824.54626713954	2.1244730136789	0.212179293865638	10.0126311807985	1.34136708566005e-23	1.4183072988319e-21
ENSG00000023516.7	822.460377433393	0.437443157572318	0.35473854714483	1.23314243995514	0.217522625928921	0.397736822958366
ENSG00000023572.4	319.690209219747	-0.484336732178426	0.259039894609349	-1.8697379911648	0.0615202110554924	0.158721301202937
ENSG00000023608.4	667.680265375081	1.02693901968608	0.186395546714089	5.50946113139331	3.59933858789858e-08	7.10095928331647e-07
ENSG00000023697.8	854.355829820013	-0.165661893843961	0.0886307241571832	-1.86912490470196	0.061605438857209	0.158919403060791
ENSG00000023734.6	3915.80033667949	-0.373548099486358	0.168775698371969	-2.2132813141326	0.0268782570571398	0.0847788966100936
ENSG00000023839.6	5899.18607030903	-0.638924810359152	0.352769090303757	-1.81117004839907	0.0701145330332986	0.174831164046067
ENSG00000023892.9	208.796935260682	-0.121766888160187	0.758552447053171	-0.160525338271899	0.872467263378822	0.967409124415442
ENSG00000023902.9	47.0826803636317	-0.650893218388422	0.443927232225371	-1.46621601726379	0.142589446344865	0.293940412886824
ENSG00000023909.5	1966.16611146742	0.0142325573883522	0.242831591975013	0.0586108144850306	0.953262096779322	1
ENSG00000024048.6	969.197911710138	0.780198641272985	0.122256998640346	6.38162763645264	1.75215594478764e-10	5.28482805077696e-09
ENSG00000024422.7	4926.7909212332	0.040083684751127	0.187694155693752	0.213558512799562	0.830891354946483	0.944222086188127
ENSG00000024526.12	503.876522139764	-0.626425501039852	0.276992426359706	-2.26152573654259	0.0237267208390243	0.0767550039379987
ENSG00000024862.12	243.699204093635	0.330417135545925	0.142312100538189	2.32177822051933	0.0202448805689593	0.0676302621917614
ENSG00000025039.10	141.473227064771	0.146419920880403	0.270134807480531	0.542025377055326	0.587801023998229	0.769760859495593
ENSG00000025156.8	248.478530909748	0.263533107702759	0.162799415906797	1.61875954059707	0.105499010508467	0.236296189072934
ENSG00000025293.11	928.615580237913	0.144046005926689	0.103858475950259	1.38694511554047	0.165458499341548	0.326527672864346
ENSG00000025423.7	12.704076548046	-2.45014409760021	1.18797323062089	-2.06245733022085	0.0391642159634094	0.113157769212055
ENSG00000025434.14	293.555341450041	0.091349341792093	0.309250610645093	0.295389365930562	0.767696455838539	0.904747338468199
ENSG00000025708.8	1202.26709713517	1.46329455900474	0.478280821950255	3.05948825846279	0.00221715478412834	0.0115176464731388
ENSG00000025770.14	639.022494396554	-0.814956679525064	0.393816414653656	-2.06938220247062	0.0385102352768259	0.111714108838647
ENSG00000025772.7	1145.60633491872	-0.303531250607818	0.201091000896678	-1.50942234736688	0.131190885727035	0.276965076866913
ENSG00000025796.9	2340.01916596385	0.190352720031052	0.169523116170273	1.12287176127565	0.261491962251753	0.451062251080584
ENSG00000025800.9	1869.26244402707	0.0412869254342838	0.122751792136593	0.33634478744181	0.736610879683163	0.882479526831114
ENSG00000026025.9	22673.9380605636	-0.827622485382581	0.168286862605558	-4.91792688133012	8.74655687954584e-07	1.29825668004678e-05
ENSG00000026036.16	239.63700192018	0.496519349168494	0.730161473281101	0.680013075652023	0.49649618162656	0.6944010280444
ENSG00000026103.15	415.048337377234	1.10026154999512	0.304250292075759	3.61630400578597	0.000298839392881769	0.00216325238977991
ENSG00000026297.11	543.239353100228	-0.638397124259001	0.297830414280311	-2.14349204664556	0.0320736090419246	0.0972386268972395
ENSG00000026508.12	17907.0470966415	-0.270858625155256	0.079124222847104	-3.42320739982054	0.000618868388869293	0.00397940619983224
ENSG00000026559.9	158.376140670116	0.734861363512142	0.403820747820457	1.81977119174389	0.0687938565669692	0.172444652380563
ENSG00000026652.9	248.120016302271	0.183925959418426	0.113949734595715	1.61409730414011	0.106506322053387	0.238099000756242
ENSG00000026751.12	125.388273516669	0.186911846459057	0.344560680759632	0.542464236043951	0.587498738455125	0.769714280603527
ENSG00000026950.12	448.296637062095	1.08990937096664	0.142175655280154	7.66593527435478	1.77532708734683e-14	8.63396152737848e-13
ENSG00000027001.7	457.554854818758	-1.1059053747783	0.110616654838483	-9.99763893053072	1.56073787706229e-23	1.62836895169961e-21
ENSG00000027075.9	344.819271316655	0.343916188484688	0.148214306461071	2.32039805533226	0.0203193539973105	0.0678068371601738
ENSG00000027644.4	0	NA	NA	NA	NA	NA
ENSG00000027697.8	1493.60527924163	1.00075149715371	0.199433000200628	5.01798346385485	5.22166702855315e-07	8.20342196530874e-06
ENSG00000027847.9	710.975126763286	-0.412013013006366	0.299776350015115	-1.37440132614061	0.169317124687232	0.331466361944913
ENSG00000027869.7	49.6086907265439	0.584557987528086	0.635552728340599	0.91976316277383	0.357696537357768	0.558364977159373
ENSG00000028116.12	783.910088957426	0.434581934192169	0.18221326976844	2.38501803268468	0.0170782841928297	0.0593592588722526
ENSG00000028137.12	26.6413986706361	1.66943772424197	0.869067438108446	1.92095302509038	0.0547376299191516	0.145696073074297
ENSG00000028203.13	2478.66165662755	0.444472705422608	0.233919665482754	1.90010833208625	0.0574189044988283	0.150933128711236
ENSG00000028277.16	94.433405453082	1.29122771139884	0.330122644849077	3.91135758647865	9.17787686094168e-05	0.000781614571944721
ENSG00000028310.13	710.054471024843	-0.186114578493994	0.128184168855643	-1.45193107819415	0.146520770117955	0.299355993746205
ENSG00000028528.10	2476.06780183951	-0.364580618266857	0.134676980416367	-2.70707449142177	0.00678790245606211	0.0284786250837149
ENSG00000028839.5	353.128106438411	-0.172649869468323	0.240311259316907	-0.718442697853968	0.47248436777917	0.672003951180515
ENSG00000029153.10	1343.93253350252	0.865262473564064	0.26940622997238	3.21173891803754	0.00131934215675632	0.00752236859506534
ENSG00000029363.11	3135.95054393388	-0.0182782343653114	0.243191499259383	-0.0751598407879223	0.940087536347014	1
ENSG00000029364.7	1613.65949096176	-0.268646113720078	0.148110675160438	-1.81382006009406	0.0697054330895891	0.17413946041487
ENSG00000029534.15	73.5400053094494	0.492658318179431	0.661642001773258	0.744599521885043	0.456513857063516	0.656583165504542
ENSG00000029559.5	0	NA	NA	NA	NA	NA
ENSG00000029639.6	259.051000666901	-0.243889948891627	0.14556136017127	-1.67551298369747	0.0938336257944686	0.217038548737581
ENSG00000029725.12	1546.13563642847	0.111564646022209	0.141188474472341	0.790182388747772	0.42942125959393	0.631876095765876
ENSG00000029993.10	1703.6813410682	-0.6155912051422	0.21143921645504	-2.91143343918463	0.00359774551802472	0.0170777221676528
ENSG00000030066.9	1463.16961908725	0.225942281773976	0.264195037770617	0.855210164734988	0.392434809955694	0.59511848829072
ENSG00000030110.8	837.322650730911	0.500481049423992	0.196630508499397	2.54528685931526	0.010918799900691	0.0416323615415179
ENSG00000030304.8	0	NA	NA	NA	NA	NA
ENSG00000030419.12	188.308746694731	0.715496179052967	0.533306636288585	1.34162249326632	0.179718429197291	0.345908098318259
ENSG00000030582.12	9385.80524395623	-0.290868719902332	0.273681211587167	-1.0628011993059	0.287872115549757	0.481518048947919
ENSG00000031003.6	482.842865427234	0.14854652409445	0.299487568004381	0.496002305151703	0.619892784581801	0.795622074373573
ENSG00000031081.6	112.603251773158	0.801321917761087	0.263032001906825	3.04648070178527	0.00231537341670668	0.0119129696762812
ENSG00000031544.10	13.6350243813441	-2.67004413608139	1.74284282142477	-1.53200512591183	0.125521169845212	0.268305955440856
ENSG00000031691.6	218.253033710531	0.425958443633883	0.350605692909168	1.21492164060278	0.224395979160356	0.406561101634294
ENSG00000031698.8	3126.54216977561	0.814404418186548	0.227327254619544	3.58251992067356	0.000340295657334529	0.00241413666290734
ENSG00000031823.10	1040.53299081427	-0.378639306633961	0.198681632474116	-1.90575898697274	0.0566814822887305	0.149629993123859
ENSG00000032219.14	481.295899414345	0.71750339601837	0.303354552316805	2.36523035681711	0.0180188592829381	0.0619760509071961
ENSG00000032389.8	823.150571767442	-0.440431383197396	0.161499910962076	-2.72713081124125	0.00638877061251958	0.0271797133133434
ENSG00000032444.11	1452.2541249106	-0.515631374292451	0.257318028950513	-2.00386803985514	0.0450841979499771	0.126231730082791
ENSG00000032742.13	287.478371944172	-0.458631418221986	0.225593263056639	-2.03300139378204	0.0420523821884261	0.119533407917381
ENSG00000033011.7	712.903297904699	-1.09913865356278	0.197409325542248	-5.56781525160295	2.57953105952657e-08	5.22036065283328e-07
ENSG00000033030.9	688.511382741129	1.01187767027333	0.212856389190936	4.75380454455449	1.99624033294492e-06	2.69908328350261e-05
ENSG00000033050.3	2178.70180256873	-0.46807211842814	0.145018802976968	-3.22766502563451	0.00124805028875444	0.00719562315553843
ENSG00000033100.10	1381.93105518198	-0.424399822450449	0.194877614369087	-2.17777615876732	0.0294227056979765	0.0909749866833606
ENSG00000033122.14	8.59188399379775	1.03837551445924	0.698742749116991	1.48606266865945	0.137262545500877	0.286314711375063
ENSG00000033170.12	706.879192736756	0.0444376565054097	0.172355442631959	0.257825664376031	0.796541456628434	0.922907335336355
ENSG00000033178.8	1287.73588513594	0.879006738279004	0.27852217542001	3.15596679852678	0.0015996706844083	0.00883174008543518
ENSG00000033327.8	333.955517374546	1.0834919365218	0.182838814586881	5.92594050103596	3.10515010476774e-09	7.55064988654182e-08
ENSG00000033627.10	1671.39056965556	-0.0444141738221189	0.144981383147241	-0.306343979192228	0.759342757191929	0.898391646955731
ENSG00000033800.9	794.648386092491	0.491096515578706	0.190888843905667	2.57268316749508	0.0100913541502508	0.0390801186135537
ENSG00000033867.12	1179.34666085192	0.194123586638904	0.309338860903754	0.627543484422742	0.530303041429054	0.723353641305713
ENSG00000034053.10	585.069150771963	0	1.66974313995359	0	1	1
ENSG00000034063.9	786.901118434639	-1.0770360701324	0.321472080550187	-3.35032537907831	0.000807166839954982	0.00497598660163534
ENSG00000034152.14	1381.26618086129	0.560215275536408	0.262461381998217	2.13446744534864	0.0328045357611655	0.0989758288985258
ENSG00000034239.6	0.869005333188553	0	8.4119877386995	0	1	NA
ENSG00000034510.4	48085.979818601	-0.202168228025134	0.423417362255774	-0.477467969069747	0.633028924371995	0.806924449629852
ENSG00000034533.7	126.635710623997	-0.384694661743803	0.163323747372697	-2.35541167731075	0.0185021949038985	0.0631841495910239
ENSG00000034677.7	1412.17781922196	1.10806857107187	0.300593594746313	3.68626807236871	0.000227566640095233	0.00171458436078158
ENSG00000034693.10	289.697448885918	-0.46981957355244	0.238313865276876	-1.97143197273309	0.0486744869554062	0.133620554111392
ENSG00000034713.3	1239.17720510341	0.352296463783492	0.144559424731405	2.43703559583242	0.014808221590955	0.0530564512780057
ENSG00000034971.10	0	NA	NA	NA	NA	NA
ENSG00000035115.17	464.079666998433	0.157460059466932	0.158052586035429	0.996251079571933	0.31912816659364	0.516227866219071
ENSG00000035141.3	1663.72451028908	-0.297577673745608	0.142612390713291	-2.08661864692992	0.0369226203494805	0.108293694498609
ENSG00000035403.12	7157.65582921542	0.0693364468452753	0.256888487956465	0.269908735096863	0.787230466869948	0.917151563776315
ENSG00000035499.8	420.974964280537	-0.931689882998426	0.310451359220906	-3.00108166811236	0.00269022402596704	0.0134446910230286
ENSG00000035664.7	112.777534548798	0.521163712062313	0.393178291446183	1.32551497221623	0.185000406879067	0.353283480187686
ENSG00000035681.3	941.791415642793	0.0567020236782718	0.166561648156991	0.340426648665411	0.733535253085259	0.88008670102654
ENSG00000035687.9	1456.52511438149	-0.374797800917615	0.275474450449817	-1.36055376571444	0.173654750946486	0.337605213052764
ENSG00000035720.3	0	NA	NA	NA	NA	NA
ENSG00000035862.8	3792.2110864881	0.0767812476483389	0.300815293844088	0.255243829750672	0.798534780616434	0.92404802171468
ENSG00000035928.10	1234.17798876833	0.102712502266145	0.221490637225721	0.46373293044198	0.642839100898514	0.814135974565032
ENSG00000036054.8	661.231892783696	0.742272963636942	0.266113470398586	2.78930999819423	0.00528204794033756	0.0233693992207553
ENSG00000036257.8	1789.61492720558	0.141399627150933	0.112007543746008	1.26241164141208	0.206800702404598	0.382829497204396
ENSG00000036448.5	23.6069122007103	-0.83918288230767	1.36127461409915	-0.616468472721072	0.537585373627186	0.729403180557632
ENSG00000036473.6	0.101875704785793	1.82158222983251	8.3951141529773	0.216981234160645	0.828222969529103	NA
ENSG00000036530.4	1.24700026881919	0	7.32060326083211	0	1	NA
ENSG00000036549.8	702.823393220026	0.522508834309419	0.261266151468377	1.99991017348706	0.0455099644081864	0.127083537110753
ENSG00000036565.10	0	NA	NA	NA	NA	NA
ENSG00000036672.11	32.9105244593827	-0.311236315195373	0.518215991868535	-0.600591876898948	0.548111849666455	0.738042108841494
ENSG00000036828.9	19.6745126367662	-1.84394500507282	8.24610891604387	-0.223613952210258	0.8230577062709	0.939181792321322
ENSG00000037042.8	448.397306098869	-0.159776632090602	0.237161900347057	-0.673702782178708	0.500500292713518	0.697823246845035
ENSG00000037241.3	842.923176523656	-0.314677276160051	0.236516816225522	-1.33046470513962	0.183365207827117	0.350875768742719
ENSG00000037280.11	106.394735741857	0	1.67692583070482	0	1	1
ENSG00000037474.10	2347.3166865767	-0.0644493797278225	0.121192508604615	-0.531793429064876	0.594869074293507	0.775993266376359
ENSG00000037637.6	428.830554762758	0.205979951852065	0.12394639097056	1.66184711179682	0.0965434333104273	0.22169887241771
ENSG00000037749.7	790.10423826944	-0.103115959259636	0.275283973973646	-0.374580320718227	0.707972610964777	0.862501447162592
ENSG00000037757.9	534.077409505554	-0.359362320775772	0.166948068701069	-2.1525395506026	0.0313548837387273	0.0956057814065964
ENSG00000037897.12	388.489854798447	-0.659888576996048	0.290144991210989	-2.27434075026367	0.0229455068460437	0.0747804994544397
ENSG00000037965.4	55.0095099160257	3.25015756310221	1.36255192874276	2.38534583126029	0.0170630725430824	0.0593182317300264
ENSG00000038002.4	364.002132522072	0.0208526587296482	0.148378371176444	0.14053705108308	0.888235680429537	0.974666729323946
ENSG00000038210.9	438.036349510977	0.324288258268961	0.204295370132966	1.58735001218039	0.112433394074445	0.247433607942904
ENSG00000038219.8	1711.29020495526	0.450889225848935	0.283616130829884	1.58978695791948	0.111882834650121	0.246430290339372
ENSG00000038274.12	1253.49467508198	-0.115202407737233	0.22829547651818	-0.5046197563536	0.613825930966483	0.790584453978952
ENSG00000038295.3	14.5335603675391	0	2.16505168675466	0	1	1
ENSG00000038358.10	1494.71670614229	-0.332138153373773	0.200287037398925	-1.65831078080321	0.097254754118198	0.222897190362714
ENSG00000038382.13	3539.80852613044	1.20810070368914	0.275484852167895	4.38536164214523	1.15793239425118e-05	0.000129800152425262
ENSG00000038427.11	3269.62514388514	-1.06981334220925	0.321371199129687	-3.32890235685848	0.000871889658563852	0.00531062629897419
ENSG00000038532.10	583.444512612343	0.30539023773774	0.126578157926574	2.41266141599953	0.0158365233545849	0.0560088112085137
ENSG00000038945.10	0.0439166588343662	2.30568455935316	8.38083659741475	0.275113890189006	0.783228740370279	NA
ENSG00000039068.14	7129.06192946715	0.368813412958964	0.227008422744498	1.62466840877561	0.104233232177645	0.234129808188978
ENSG00000039123.11	1740.27867940574	0.188491833103709	0.195872897001271	0.962317073926192	0.335890354926057	0.534386506345166
ENSG00000039139.9	112.240724075925	0.0958184683469736	0.34087933863721	0.281092038989641	0.778639807077852	0.912388233657842
ENSG00000039319.12	839.763792368227	0.144970500962248	0.339874284240322	0.426541541047397	0.66971328486565	0.834218469111204
ENSG00000039523.13	1344.14118396069	0.662849682231391	0.201121402184141	3.29576899839085	0.000981526859946374	0.00589072609408505
ENSG00000039537.9	0.524591647445089	-5.53820281373405	8.33429130450174	-0.66450794811343	0.506365263602868	NA
ENSG00000039560.9	3907.86632557621	0.955616743230981	0.224433505557789	4.25790588110259	2.06350785577923e-05	0.000216243214663814
ENSG00000039600.6	2.03781336009614	0.233787845818342	6.47640531979491	0.0360983962976772	0.97120390106511	NA
ENSG00000039650.5	785.409883102384	-0.712807063506568	0.288312212175817	-2.47234433160912	0.0134230158639622	0.0490339626954527
ENSG00000039987.2	0.436593297230478	0	8.41198773869951	0	1	NA
ENSG00000040199.14	441.663754047137	0.678096635851086	0.233999225992864	2.89785845647098	0.0037572011286177	0.0176524017140386
ENSG00000040275.12	1349.89555291159	-0.333103349730089	0.265408169118986	-1.25506065180968	0.209456743127036	0.38679212739344
ENSG00000040341.13	818.465658058145	0.156866473524273	0.269955722239068	0.581082231645955	0.561185033330377	0.748657748250002
ENSG00000040487.8	312.301721117923	-0.378223875965374	0.362110777639701	-1.04449770435086	0.296255180758193	0.491261564497792
ENSG00000040531.10	478.140822877299	-0.813929391992833	0.202043233177224	-4.02849122533537	5.61359555695514e-05	0.000512383520744194
ENSG00000040608.9	181.741222208184	-0.478610402441114	0.346717977350866	-1.38040261453411	0.167462715629092	0.329068257554305
ENSG00000040633.8	1478.45133075714	-0.0299943600717157	0.145301644675741	-0.206428221364265	0.836456428063629	0.947387566290238
ENSG00000040731.6	16.1000371540506	0	1.90874812031826	0	1	1
ENSG00000040933.11	648.874265357665	-0.0285627428989302	0.193184591192401	-0.147852076206654	0.88245951006125	0.971936150926044
ENSG00000041353.5	976.051969226308	0.0328075889557927	0.426725097467971	0.0768822578059289	0.938717211985685	1
ENSG00000041357.11	4964.58329893748	-0.125385361476116	0.238549602400795	-0.525615470385281	0.599155405670347	0.77872411367458
ENSG00000041515.11	2.72811750766319	0	4.36025110710519	0	1	NA
ENSG00000041802.6	1097.15145825713	-0.336577233404177	0.116914110933662	-2.87884183283192	0.00399138458398659	0.018526944562146
ENSG00000041880.10	350.071343871631	0.768182139366154	0.158806230876609	4.83722921402893	1.31661569274844e-06	1.86878008696972e-05
ENSG00000041982.10	1317.93975742424	0.597979603383246	0.377580931813874	1.58371239911558	0.11325918190278	0.248792140825423
ENSG00000041988.11	243.740432974683	0.807661698406402	0.365328449316179	2.21078237930329	0.0270509106211595	0.0852520409914337
ENSG00000042062.7	23.9493834695144	1.70455327737305	1.24662962069542	1.36732935675167	0.171522093983663	0.334564963298428
ENSG00000042088.9	416.854262792015	-0.543432666873789	0.112469787841611	-4.83181018923138	1.35297215910135e-06	1.91173340889238e-05
ENSG00000042286.10	1189.52874439788	0.0197201446046974	0.317764131702808	0.0620590640580572	0.950515796278864	1
ENSG00000042304.6	0.0731944313906103	3.03980260946186	8.3602727182039	0.363600891014345	0.716156061326645	NA
ENSG00000042317.12	184.249437126598	0.254938764303949	0.189998656935297	1.34179245483176	0.179663299336849	0.345856904655706
ENSG00000042429.6	596.873562200861	0.227868625458658	0.21844164114722	1.04315561933123	0.296876224348095	0.491901348574303
ENSG00000042445.9	1647.79026328325	-0.121224790293499	0.128634567280458	-0.942396688980162	0.345989581771999	0.54533706712426
ENSG00000042493.11	2789.0570097549	-0.533010572270254	0.329683993717445	-1.61673172622105	0.10593620243384	0.237057395679296
ENSG00000042753.7	2540.37961226627	-1.08212032521282	0.363812551925346	-2.9743897495732	0.00293571930640135	0.014502145161622
ENSG00000042781.8	1.05234831135658	0.963970324029887	6.30659111552794	0.152851248221313	0.878515582301569	NA
ENSG00000042813.3	0	NA	NA	NA	NA	NA
ENSG00000042832.7	11.6298053374699	0	2.32651456545754	0	1	1
ENSG00000042980.8	316.315810731491	0.422023867922488	1.19141832537505	0.354219721934894	0.723174224582454	0.872658978064139
ENSG00000043039.5	164.108335624134	-0.254533085016424	0.14744280634969	-1.72631741973731	0.0842903231550935	0.200561998828795
ENSG00000043093.9	781.431872829897	0.345858370968454	0.268101284621897	1.29002877198525	0.197040668522302	0.369446346110605
ENSG00000043143.16	1260.46004462269	0.841765452115895	0.156134021074135	5.39130066800888	6.99495224100213e-08	1.30607139015775e-06
ENSG00000043355.6	115.338060726687	-0.540246331090248	0.264015600399434	-2.0462666989106	0.040730138198909	0.116643629190759
ENSG00000043462.7	0.327493131843484	1.42831429570799	8.30433203940627	0.171996289277724	0.863440446254519	NA
ENSG00000043514.11	433.130018525081	-0.0410352454756141	0.142431901886948	-0.288104314637213	0.773266889989469	0.908808301267128
ENSG00000043591.4	20.242978527377	0.257982302624279	0.474155192536493	0.544088321049912	0.586380696840508	0.768770669093453
ENSG00000044012.3	0.201555463031315	0	8.4119877386995	0	1	NA
ENSG00000044090.4	793.671558306819	-0.225573246397028	0.139025547301639	-1.62253090007702	0.104689722413294	0.23481888517943
ENSG00000044115.16	10821.8430202107	-0.27634016496908	0.0977839585419443	-2.82602759276251	0.00471292040999473	0.0213127907392943
ENSG00000044446.7	773.964919063006	-0.390745834652403	0.107768104030372	-3.62580225538978	0.000288065734702395	0.0020965526654423
ENSG00000044459.10	289.045173891331	0.338206185144355	0.277787699141952	1.21749878122403	0.223414499865223	0.405211940056216
ENSG00000044524.6	40.6346934282489	-0.9199787959372	8.24566765846846	-0.111571170952102	0.911163431515933	0.988591231556464
ENSG00000044574.7	26387.6639808307	-0.158022525239482	0.117611876246659	-1.34359326865999	0.179079947403289	0.345051565323229
ENSG00000046604.8	6518.54057629042	-0.0508936925134207	0.294500720883571	-0.172813473463588	0.862798046095646	0.962460077389845
ENSG00000046647.9	271.566976527888	-0.219273018550905	0.220442021865483	-0.994697003299621	0.319883652384444	0.517094410506538
ENSG00000046651.10	868.754505194404	0.521839943412948	0.134736605172253	3.87303764070505	0.000107487219223545	0.000897125034592608
ENSG00000046653.10	22.5663133670685	-0.591412961834814	0.631683692132665	-0.936248583271334	0.349145214344152	0.548734883787191
ENSG00000046774.9	0.0957526153721262	0	8.41198773869951	0	1	NA
ENSG00000046889.14	0.607437556465894	0	8.4119877386995	0	1	NA
ENSG00000047056.10	418.160108162304	0.0201842533405767	0.165809033695337	0.121731927933818	0.903111326437704	0.983142083569494
ENSG00000047188.11	888.270905347159	0.256198380962979	0.298641264683939	0.857880042914102	0.390958705259002	0.593358461276272
ENSG00000047230.10	661.45174229287	-0.0695598643525925	0.126575104284269	-0.549554074997018	0.582625265555509	0.765486221502285
ENSG00000047249.12	929.055667141425	0.0461568451345102	0.156591103879272	0.294760327956408	0.768176974313343	0.905050686346375
ENSG00000047315.10	2678.9219692193	-0.234924973692186	0.253550318249054	-0.926541821420341	0.354164473560602	0.554460951329571
ENSG00000047346.8	411.596150182655	1.14594254791929	0.329073964570743	3.48232516484281	0.000497079695872067	0.00332700460739978
ENSG00000047365.7	272.499679673435	1.09957239381567	0.260765866118814	4.21670370505727	2.47899352227927e-05	0.000253433661503629
ENSG00000047410.9	4057.80846257506	0.118432492669213	0.218872812180621	0.541101891501623	0.588437354569073	0.770433353067445
ENSG00000047457.9	1338.23900011588	1.7596668774552	0.55070394485186	3.19530465308098	0.00139683307346912	0.00789098040149821
ENSG00000047578.8	767.052644713145	-0.291658229967256	0.18575251081479	-1.57014421332944	0.116381564557033	0.253520535477768
ENSG00000047579.15	207.477178595273	0.179410928942258	0.299699589979973	0.598635883867065	0.549415721474107	0.739323990151102
ENSG00000047597.5	3.07384354220766	0.0701383149781952	0.814308030985409	0.0861324121945839	0.931361158152063	NA
ENSG00000047617.10	1.11632946801018	0	8.41198773869951	0	1	NA
ENSG00000047621.7	403.384748124166	0.0744034305379305	0.167015247148701	0.44548885091722	0.655966515115017	0.824712477019354
ENSG00000047634.10	252.174799485127	0.303290580709758	0.334687238297888	0.906191052435095	0.364834738094241	0.565520886647316
ENSG00000047644.13	1428.20285221695	0.0618425280165674	0.171247755481515	0.361128984392691	0.718003026816519	0.869249543975845
ENSG00000047648.17	1.22735581781995	0.971512173710864	2.4308550122531	0.399658625797839	0.689407969792643	NA
ENSG00000047662.4	1.64407151276406	4.33905541473472	8.34179875687676	0.520158246584133	0.602953284132799	NA
ENSG00000047849.17	7362.8566438568	0.206931852965056	0.119078961052721	1.73777005724327	0.0822513386859434	0.196912385618443
ENSG00000047932.9	1382.06850049359	0.473270487692507	0.29688932910984	1.59409733287319	0.110914236215843	0.245005743659496
ENSG00000047936.6	53.1776296075667	-0.484905456540528	0.576251072477042	-0.841482957170283	0.40007742875956	0.602099575138627
ENSG00000048028.7	594.845480197745	0.0138939560368455	0.166536641841376	0.0834288231299834	0.93351057085178	1
ENSG00000048052.17	557.212277840132	2.13263103634425	0.285436656514268	7.47146866974894	7.93046519791935e-14	3.60529675096715e-12
ENSG00000048140.13	1659.20666633503	-0.336450019134289	0.169877149996609	-1.98054899756091	0.0476418733865678	0.131399135259173
ENSG00000048162.15	1454.5162889229	-0.497260738102516	0.251176029454412	-1.97973006891873	0.047733867942027	0.131633571946797
ENSG00000048342.11	331.58819805862	-0.214103456219153	0.148250316546051	-1.4442023545538	0.14868206278821	0.302818429145861
ENSG00000048392.7	755.438104983137	0.57626950135289	0.34672089907966	1.66205585784574	0.0965015751940504	0.221656839971592
ENSG00000048405.5	291.99211511301	0.380774720385026	0.272156950310096	1.39909974722736	0.161783073520979	0.321329593366225
ENSG00000048462.6	0	NA	NA	NA	NA	NA
ENSG00000048471.9	342.095127625924	0.26626541573836	0.215334274276964	1.23652129523927	0.216264855056644	0.396022653923049
ENSG00000048540.10	7.5039211849693	0.613983730460999	0.870631598290798	0.705216456267332	0.480675541782044	0.679596932983763
ENSG00000048544.5	942.133768520354	0.235373076291883	0.142377070731638	1.65316700984479	0.0982968785811791	0.224874869548605
ENSG00000048545.9	0.307199092896984	5.10577311003581	8.33657369625645	0.612454624173545	0.540237010801491	NA
ENSG00000048649.9	1204.84335917033	0.999958633730534	0.193161429150468	5.17680283340413	2.25720536436846e-07	3.84460291065871e-06
ENSG00000048707.9	1189.75262146334	0.339637457818714	0.17313373276878	1.9617058581663	0.0497967394157337	0.135909593516821
ENSG00000048740.13	191.895806840413	0	1.67661894044804	0	1	1
ENSG00000048828.12	4087.19429329701	0.0152715048887283	0.227463058300275	0.0671383960228316	0.94647152723196	1
ENSG00000048991.12	1030.89771090865	-0.550678925219336	0.19939105834986	-2.7618035120366	0.00574830608163841	0.0249804005838606
ENSG00000049089.9	31.8548632960791	1.18326530631056	1.68048231764132	0.704122437879237	0.481356527884509	0.680202058060991
ENSG00000049130.9	311.400760347747	-0.853099889224803	0.403471039795718	-2.11440179115888	0.0344809648135983	0.102798390425587
ENSG00000049167.9	276.508647007104	-0.133014938716539	0.205694088647448	-0.646663886119363	0.517849500913288	0.713345931105101
ENSG00000049192.10	49.6452647046472	2.57115019938349	0.664587217798122	3.86879273408553	0.000109375566620192	0.000910866167857801
ENSG00000049239.8	1024.06132147882	0.311110647360087	0.128894050010219	2.41369285343599	0.0157917682459739	0.0558993549289967
ENSG00000049245.8	2137.11633993144	0.0215711769267146	0.103613683386503	0.208188496168495	0.835081790533907	0.946868749902926
ENSG00000049246.10	121.23311657458	-0.405397437860278	0.327746258257933	-1.23692468684489	0.216115044043272	0.395940936818692
ENSG00000049247.9	0	NA	NA	NA	NA	NA
ENSG00000049249.4	55.0971806290641	5.81703615240736	0.956814432805157	6.07958654569326	1.20492833344023e-09	3.14971613384424e-08
ENSG00000049283.13	277.926938872321	-2.30266607115949	0.284168112692533	-8.10318247653267	5.35398412727476e-16	2.99902783510233e-14
ENSG00000049319.2	1.75246388095612	-3.61758863392823	3.72483574435007	-0.971207559800587	0.331444930068163	NA
ENSG00000049323.11	1036.88630721587	0.0135148348413921	0.297933802303044	0.0453618714523887	0.963818871858496	1
ENSG00000049449.4	4234.37137708629	0.0698037665317683	0.175252734402761	0.39830343743081	0.690406526946695	0.849012822192992
ENSG00000049540.12	4.08345275749016	-2.11927395845173	1.69198493517219	-1.2525371322151	0.210374206665384	NA
ENSG00000049541.6	565.197081031166	-0.929762041813316	0.170566135648486	-5.45103539033933	5.00774025757574e-08	9.6216486411355e-07
ENSG00000049618.17	968.309631419859	0.286565283026499	0.236333005702816	1.21254871774808	0.225302405675089	0.407577935923158
ENSG00000049656.9	2962.29378623653	-0.886427637170975	0.166043631320273	-5.33852235176181	9.37071558255948e-08	1.71395760912879e-06
ENSG00000049759.12	1982.30543482204	0.865552876476906	0.135546100239443	6.38567155342647	1.70646914744979e-10	5.15528985941454e-09
ENSG00000049768.10	0.67391618292951	0	8.41198773869951	0	1	NA
ENSG00000049769.8	33.8376090710948	-0.369104696245875	0.364715567023021	-1.01203438958935	0.311521610863993	0.507719798932388
ENSG00000049860.9	2780.5070466242	-0.199946716711437	0.111991250595109	-1.78537801523728	0.0742000221880616	0.182099716602741
ENSG00000049883.10	267.158233891751	-0.0198366086602051	0.136610170871056	-0.145205942820529	0.884548273973472	0.972872896920148
ENSG00000050030.9	0.816777719212507	0	8.41198773869951	0	1	NA
ENSG00000050130.13	1319.82894556853	-0.03617117220466	0.238159865782967	-0.151877698140889	0.879283398523082	0.970435578853144
ENSG00000050165.13	1771.53205942124	0.0686093214040908	0.140151612719621	0.489536438951627	0.624461963347505	0.799729762524471
ENSG00000050327.10	248.815408602981	0.481565698260276	0.232729099382544	2.06921136865963	0.0385262563555641	0.111716381968006
ENSG00000050344.8	1391.83375884351	1.14734465020566	0.133569647690857	8.58986057117673	8.7074926937778e-18	5.83216085372214e-16
ENSG00000050393.7	651.05974237651	-0.540674137509707	0.125507792515874	-4.30789297358826	1.64817097498648e-05	0.000177258433829831
ENSG00000050405.9	4024.70471620187	0.122028760121784	0.238426306025345	0.511809129437306	0.608784600316402	0.786513932080931
ENSG00000050426.11	574.924113402036	0.564879875002932	0.126343880234126	4.47097139929659	7.78651121544854e-06	9.1365291512442e-05
ENSG00000050438.12	25.586284917698	-4.71455352791626	1.66820919686782	-2.82611649472271	0.00471161253818532	0.0213127907392943
ENSG00000050555.13	55.7602985927506	0	1.70958837639271	0	1	1
ENSG00000050628.16	0.646903299869291	1.53648660083662	8.29741771454551	0.185176479441686	0.853090616726515	NA
ENSG00000050730.11	12.0880892648546	5.00726889769765	1.67723619964034	2.98542858708356	0.00283181250614342	0.0140478500733066
ENSG00000050748.13	973.819004393949	-0.449338388718318	0.142742456315164	-3.14789587007116	0.00164450263796166	0.00901841029984745
ENSG00000050767.11	1.79432513809978	0	8.4119877386995	0	1	NA
ENSG00000050820.12	1773.51560076459	-0.145622327079486	0.244606227646455	-0.595333685820799	0.551620443112042	0.740580019242672
ENSG00000051009.6	555.207381747094	-0.172943524848766	0.191596762135039	-0.902643254100896	0.366715262320766	0.567594403958811
ENSG00000051108.10	1722.88198919703	0.750054672210167	0.0992581525843781	7.5566052025052	4.13725293379419e-14	1.93699595688907e-12
ENSG00000051128.14	1262.40065947447	-0.215585762704669	0.37724927181222	-0.571467670882554	0.567682668954826	0.753268155132457
ENSG00000051180.12	251.032054099924	-0.568708444849507	0.303451625829822	-1.87413213982397	0.0609122144481282	0.157671405326395
ENSG00000051341.9	483.798568735418	-0.449566538804864	0.303717975633922	-1.48021050735152	0.138817077192489	0.288374857598216
ENSG00000051382.4	721.357550562382	0.27966771070909	0.231787897373586	1.20656735695882	0.22759880437584	0.410546012761901
ENSG00000051523.6	5096.83962967223	-1.01308255492876	0.504925882035558	-2.0063985447619	0.0448137434646093	0.125680146885324
ENSG00000051596.5	561.202510474527	-1.49807850676114	0.237388768780063	-6.31065452026116	2.77857834046097e-10	8.12043834562358e-09
ENSG00000051620.6	1470.61734452247	-0.534172713504445	0.15423617751546	-3.46334253162428	0.000533508764131576	0.00352445365030551
ENSG00000051825.10	600.253100781156	-0.215814345920516	0.209982518126471	-1.02777292055586	0.304056657103378	0.499700976322369
ENSG00000052126.10	794.827989752396	0.391406904970047	0.323151665854669	1.21121735187364	0.225812114231543	0.408223014307163
ENSG00000052344.11	1737.99267271295	0.694393463645386	0.13293689239007	5.22348199330448	1.75589547147613e-07	3.08568708390778e-06
ENSG00000052723.7	488.690914676587	0.120773254801288	0.156235475066681	0.773020690401731	0.439510135782401	0.641127260970193
ENSG00000052749.9	1217.51037726454	-0.0483011573441099	0.255127916571151	-0.189321333365882	0.849840976058078	0.955172226608131
ENSG00000052795.8	262.518866144828	0.446996697216119	0.309145645810875	1.44590972984163	0.148202522530786	0.302234226519876
ENSG00000052802.8	3466.7547299606	-0.83137610428796	0.197943534054795	-4.20006699515539	2.66836013428877e-05	0.000269892907126955
ENSG00000052841.10	1560.69421507078	0.366096786520181	0.176285453700614	2.07672714245569	0.0378267499830306	0.110172283335125
ENSG00000052850.5	93.7025529256071	2.51669458086566	1.46067559184734	1.72296613629503	0.0848946490470238	0.201589981038864
ENSG00000053108.12	156.906852701301	0	1.68436509237039	0	1	1
ENSG00000053254.11	450.05906444812	-0.1091255692464	0.164993686603161	-0.661392393206327	0.508360702915578	0.704866420331081
ENSG00000053328.8	0	NA	NA	NA	NA	NA
ENSG00000053371.8	773.14888920396	-1.02078738880529	0.313207677139647	-3.25913910580856	0.00111750859326768	0.0065747512453551
ENSG00000053372.4	1391.10017199669	-0.49431626422582	0.307872306801471	-1.60558859405492	0.108364333206032	0.240651931005396
ENSG00000053438.7	19.1282310760158	-0.275965227494929	0.661762508861568	-0.417015506015403	0.676667065983499	0.839569226522895
ENSG00000053501.8	209.635328615152	-0.234355406835877	0.405081626929293	-0.578538722213594	0.562900462283066	0.749989353010731
ENSG00000053524.7	20.7328886938699	1.25703454089811	0.64360125380295	1.95312630836324	0.0508046302975573	0.137899328934284
ENSG00000053702.10	20.0933691436104	-2.12256378150686	0.723366440851924	-2.93428566993938	0.00334316356492098	0.0161007373222563
ENSG00000053747.11	21436.2626652888	-0.136411566287412	0.225587580141576	-0.604694488064464	0.545382011197176	0.735805017261403
ENSG00000053770.7	565.667574917099	-0.356505223848738	0.256385270799749	-1.39050586929851	0.164375318275375	0.324908222850105
ENSG00000053900.6	404.476616423889	-0.386082045196008	0.184886400281194	-2.08821224605388	0.0367786931350299	0.107989357799438
ENSG00000053918.11	47.5533995197127	-0.0189105233661128	0.454825982880955	-0.041577491343678	0.966835517027915	1
ENSG00000054116.7	1464.50895293378	-0.0636341712750991	0.218773693598553	-0.290867563775135	0.771152609601306	0.906889731648725
ENSG00000054118.9	3688.78067465653	-0.147296113262302	0.158206444641943	-0.931037377116124	0.351834230086512	0.551730715252311
ENSG00000054148.13	2106.54634119158	-0.968692072993791	0.418822346314253	-2.3128949100222	0.0207284177482364	0.0688301959138246
ENSG00000054179.7	55.8956131229594	-0.299253964787756	0.466564069659518	-0.641399508123591	0.52126315247402	0.715782004154176
ENSG00000054219.9	308.912845681513	0.237733877540678	0.925723953146823	0.256808605559515	0.797326526546063	0.923362205028517
ENSG00000054267.16	1070.48065147003	1.32037300904637	0.31437542086591	4.19998804426108	2.66929074830575e-05	0.000269892907126955
ENSG00000054277.8	1223.82691395791	-0.435898135116957	0.151134646714774	-2.88417080128288	0.00392445835699492	0.018273684002227
ENSG00000054282.11	690.247223369276	0.508948036251155	0.188290122714662	2.702999121321	0.00687169280231021	0.0287724427658021
ENSG00000054356.9	5.30947698051956	-0.495442274510962	1.23882055873186	-0.399930620313673	0.689207618422026	0.848355080776458
ENSG00000054392.8	127.872698425009	-0.256039253675413	0.139638160817004	-1.83359084778374	0.0667147518061365	0.168904808144107
ENSG00000054523.12	1405.931855557	0.187995617814817	0.165597340479169	1.13525747014316	0.256267456252516	0.444904510112408
ENSG00000054598.5	415.157238616872	0.738834708170313	0.170674864363567	4.32890168640455	1.4985480728328e-05	0.000162653825137175
ENSG00000054611.9	657.498924007394	-0.359344552842849	0.227573442279573	-1.57902674953344	0.114329921596823	0.250372371644692
ENSG00000054654.11	1424.55845396439	-0.300048454421845	0.358150227094227	-0.837772620880971	0.402158418427824	0.603879335665396
ENSG00000054690.9	204.905776353029	0.265528576122021	0.220094520726535	1.20642974320991	0.227651833438322	0.410562970212979
ENSG00000054793.9	1567.73697039814	-0.415331647927392	0.186632153375185	-2.22540243155452	0.0260542344582443	0.0826785949652024
ENSG00000054796.8	0	NA	NA	NA	NA	NA
ENSG00000054803.3	0	NA	NA	NA	NA	NA
ENSG00000054938.11	3.49527960035243	0	1.95552084678192	0	1	NA
ENSG00000054965.6	1165.51560407958	-0.0360561040734248	0.206472909682871	-0.174628740055074	0.861371364276132	0.961786334067458
ENSG00000054967.8	263.015909803444	-0.255933898944989	0.240410124911215	-1.06457204761865	0.287069634667843	0.48044899701249
ENSG00000054983.12	639.497224519331	-0.178348380715294	0.185679211391395	-0.960518839878916	0.336794153727359	0.535417076383363
ENSG00000055044.6	2743.12892490049	0.0153892245673798	0.164501601023125	0.0935506066303666	0.925466147655179	0.995610080881287
ENSG00000055070.12	2622.49098643055	-0.26265756889354	0.166124388381901	-1.58108975721084	0.113857516390501	0.249723294645737
ENSG00000055118.10	24.6627931078494	-0.657463258320598	0.503065605440418	-1.30691355403836	0.191242072275176	0.361854533255361
ENSG00000055130.11	1986.73389873696	-0.22179689110514	0.0974969694948154	-2.27491061778012	0.0229112922749346	0.0746819244729033
ENSG00000055147.13	478.254649473346	0.343709678721958	0.174748471628526	1.96688231673123	0.0491967796268153	0.134678364730207
ENSG00000055163.14	760.126174139614	-0.70179562185003	0.203558329535396	-3.4476389320536	0.000565509477512448	0.00369307906879312
ENSG00000055208.13	1456.00534747845	0.686423787183624	0.23491134669683	2.9220546254392	0.00347730547651627	0.0166149698841109
ENSG00000055211.8	835.272428355739	0.319147722199185	0.107931763735069	2.95693974743681	0.00310708826686439	0.0151577263532024
ENSG00000055332.12	3052.92703263687	1.98140157450223	0.237214233396809	8.35279378530276	6.66669836272358e-17	4.08709869331663e-15
ENSG00000055483.15	1312.41139588215	0.31775333547682	0.148424905419893	2.1408356945076	0.0322872903653306	0.0977290273344945
ENSG00000055609.13	1217.23682734142	1.02319800617531	0.328692715661366	3.11293179745868	0.00185238819639902	0.00992704961401648
ENSG00000055732.8	228.358115003449	-0.666942443605272	0.264966585860606	-2.51708131966549	0.0118331514206022	0.0442943004946607
ENSG00000055813.5	19.7711554694432	0.559593916279725	0.808296509750772	0.692312671809345	0.488740993956535	0.686974925112468
ENSG00000055917.11	2049.53884905825	0.363852337179965	0.202900557189686	1.79325449973905	0.0729322392219904	0.179949878657195
ENSG00000055950.12	1103.99639396165	-0.837531694626236	0.323395305651471	-2.58980782958198	0.00960295226227956	0.0375831076166279
ENSG00000055955.11	16.196599568678	0.454379809446492	1.2168684192086	0.373400938239485	0.708850061303258	0.863108182791845
ENSG00000055957.6	0.929522951564342	0.381066108234188	8.25567393040989	0.0461580861170553	0.963184249277291	NA
ENSG00000056050.6	350.780031777147	-0.318733021718941	0.267086591689087	-1.19336960984539	0.232724651486634	0.416360329432503
ENSG00000056097.11	2693.56899375213	0.55060179205007	0.305504931204043	1.80226810048552	0.0715032348084423	0.177424176971614
ENSG00000056277.11	213.945927457386	1.07204262984143	0.228128012207261	4.69930290221196	2.61051025341773e-06	3.41671860080494e-05
ENSG00000056291.13	8.5392181283192	1.73659562512576	8.22833092066617	0.211050775894799	0.832847650147499	0.945544426591124
ENSG00000056487.11	23.7378522825056	0	1.69592620941262	0	1	1
ENSG00000056558.6	340.470521513166	4.39595327046546	0.277331888749396	15.8508756071602	1.38635653406253e-56	7.24794897988633e-54
ENSG00000056586.11	1126.50464716386	0.393976211157078	0.197433476241839	1.99548839769448	0.0459896383203885	0.128061988878241
ENSG00000056661.9	1254.19214856999	0.108212252747932	0.204974583214716	0.527930102604851	0.597547850482116	0.7777240520232
ENSG00000056736.5	110.533593992511	-1.73682561434717	0.20063737486371	-8.65654076428669	4.86297187074184e-18	3.34036472916906e-16
ENSG00000056972.14	792.571362314445	0.713186068229456	0.0715160546215012	9.97239112258071	2.01322651874418e-23	2.05929001680892e-21
ENSG00000056998.14	188.859847223158	-1.09347390324876	0.401729793995738	-2.7219138823952	0.00649050537779037	0.0275006307328664
ENSG00000057019.11	13015.3184816505	-0.0892471340569651	0.232440280077765	-0.383957264322288	0.701010122347638	0.857068436579505
ENSG00000057149.10	172.676430954066	0.238148213756556	0.801404776070161	0.297163457053951	0.766341719406448	0.90377326279521
ENSG00000057252.8	1392.4676255723	0.0608657107476506	0.161952170933337	0.375825222946249	0.707046834963623	0.861817789058373
ENSG00000057294.9	996.594780232478	0.526449280366474	0.22978310742364	2.2910704197062	0.0219593411469649	0.0720531310542235
ENSG00000057468.6	2.06696906517742	2.70149298062108	2.68799699210182	1.00502083468059	0.314886817613582	NA
ENSG00000057593.9	17.3335168182595	0	2.74774381523918	0	1	1
ENSG00000057608.12	6161.39029695741	-0.043785627517449	0.111044940116786	-0.394305471923346	0.693355523863007	0.85135988482683
ENSG00000057657.10	190.149058013535	3.53012104662086	0.238327468728345	14.8120611755611	1.22427782339635e-49	5.00915932916147e-47
ENSG00000057663.8	791.204374541293	0.0357836327739479	0.158615635860471	0.225599655291397	0.821512808977032	0.938437277115606
ENSG00000057704.6	307.395127241791	0.788911076469305	0.222789290858617	3.54106372630788	0.000398517312963174	0.00275247498982749
ENSG00000057757.5	547.21626521541	-0.482310506812202	0.129889437166293	-3.7132388694141	0.000204623585254594	0.00156872525379907
ENSG00000057935.9	1107.42647062694	0.08869218789423	0.120316871265103	0.737155038704489	0.461028071937092	0.660753072032289
ENSG00000058056.4	376.006718734081	-0.724836376322365	0.113080582626928	-6.40991016745752	1.45605405629545e-10	4.44155484498162e-09
ENSG00000058063.11	1025.46462723609	0.53166632830795	0.252761262875612	2.10343278973721	0.0354279546708256	0.104973163548427
ENSG00000058085.10	58495.4383023491	0.729243041363878	0.192969865726912	3.77905140067771	0.000157426928878778	0.00124807591761899
ENSG00000058091.12	240.816746139104	0.420279239782001	0.204210679814571	2.05806689524576	0.039583712324344	0.114054661613055
ENSG00000058262.5	6984.40048823178	-0.741894382485226	0.205245877481992	-3.61466155416601	0.000300740235807456	0.00217199999160865
ENSG00000058272.11	1358.42067960676	0.872617553870219	0.189111305430996	4.61430664804238	3.9440974791111e-06	4.96202263732286e-05
ENSG00000058335.11	9.13599805180009	0.743159530078713	1.39392637465496	0.533141164118277	0.593935865832849	0.775151995758966
ENSG00000058404.15	3.06879855192286	-5.26127234272906	3.66937646666994	-1.4338328025262	0.15161998168205	NA
ENSG00000058453.12	301.999212002017	-0.205801797054778	0.194337028002456	-1.05899425945825	0.289602394094122	0.48325265176394
ENSG00000058600.11	949.60723353674	0.00585148549282633	0.107596568527413	0.0543835697821119	0.956629568896065	1
ENSG00000058668.10	1950.26479934529	-0.0866566784393573	0.207890475448485	-0.416838136775682	0.676796805447816	0.839569226522895
ENSG00000058673.11	2895.9825766451	0.709807584493029	0.202685122252707	3.5020211478968	0.000461742966802588	0.00312494224314689
ENSG00000058729.6	567.129536545602	-0.058337035509264	0.181702776430847	-0.321057479996548	0.74816683192243	0.890598187566381
ENSG00000058799.9	554.082028819912	-0.414459712098181	0.229910957361722	-1.80269664766828	0.0714358689624425	0.17730377024161
ENSG00000058804.10	1161.44410562311	-1.08149900552993	0.187919402093549	-5.75512157595919	8.65794623809046e-09	1.92386311861984e-07
ENSG00000058866.10	220.36787776295	-0.159189051227451	0.209320905085773	-0.760502402577613	0.446954333679251	0.647491335197275
ENSG00000059122.12	1007.62669928784	-0.250915432799643	0.253197191206858	-0.99098821595793	0.321691334411557	0.518857880277652
ENSG00000059145.14	619.312850563314	-0.48319261644052	0.233485360684221	-2.06947713991378	0.0385013343336292	0.111705505394363
ENSG00000059377.11	249.154661588043	-0.334818338978848	0.32559955885647	-1.02831324512464	0.303802502598182	0.499464264622675
ENSG00000059378.8	1213.43610122448	2.26672293756344	0.169380615226625	13.3824223895435	7.66092660508494e-41	2.25291093178599e-38
ENSG00000059573.4	1831.32690329338	-0.631550725834539	0.0875987995030059	-7.20958197392725	5.61239030344705e-13	2.40069995229948e-11
ENSG00000059588.5	726.28236042931	-0.153683063724966	0.189113461613844	-0.81265004835444	0.41641872808744	0.618971480124285
ENSG00000059691.7	493.86615120325	-0.585409431587139	0.121861203341833	-4.80390325660094	1.55602033671293e-06	2.17254145083636e-05
ENSG00000059728.6	582.943002200898	1.77705158907205	0.114794641435118	15.4802660372996	4.71518916873069e-54	2.11296607963525e-51
ENSG00000059758.3	557.82155595029	1.42450444621359	0.381023128069404	3.73862986593851	0.000185025906305233	0.00143484655235714
ENSG00000059769.15	240.275919718436	0.108805176891228	0.20474715436956	0.531412400950095	0.595133029912166	0.776085089406416
ENSG00000059804.11	611.27383534654	3.90991021173998	1.32616134750543	2.948291487378	0.00319535617826684	0.0154959542981603
ENSG00000059915.12	27.1782224120316	-1.54231270608357	0.609523877660087	-2.53035650055972	0.011394668449729	0.043015932354774
ENSG00000060069.12	592.886491776144	-0.296115179821882	0.159945076836154	-1.85135538823254	0.0641184426002099	0.163852438313449
ENSG00000060138.8	4741.48404324097	0.108521427746742	0.116647152470093	0.930339279174136	0.352195446648625	0.552067169265743
ENSG00000060140.4	119.099221043306	0.751418407179102	0.205542864191674	3.65577472190124	0.000256406453116127	0.00189545398825555
ENSG00000060237.12	4559.93845131422	0.251191004163497	0.328756063052306	0.764065008661246	0.444828503231664	0.645439941764656
ENSG00000060303.5	0.106483014384891	1.81771126221417	8.39521778104492	0.21651746382545	0.828584413833297	NA
ENSG00000060339.9	2649.2082380735	0.450985819558965	0.14821360213088	3.04280992483215	0.0023438032587869	0.012029648522942
ENSG00000060491.12	1792.87790445542	0.990744391745507	0.318827221899636	3.10746487029073	0.00188699411021217	0.0100809299313946
ENSG00000060558.3	600.490029503114	0.275453654240654	0.1535122148553	1.794343560871	0.072758349288379	0.179650642179052
ENSG00000060566.9	7.53678562640993	0	1.77510890617729	0	1	1
ENSG00000060642.6	297.567368619625	0.0959736494487445	0.138515635402614	0.692872318491587	0.488389682869624	0.68673755855728
ENSG00000060656.15	994.485550556691	-0.640838363975726	0.191044918863287	-3.35438580512217	0.000795413765563541	0.00491318755552065
ENSG00000060688.8	780.825965241776	-0.920969062813524	0.134981112967925	-6.82294761514057	8.91911868803565e-12	3.24067051790577e-10
ENSG00000060709.9	1.36302494493513	-1.70057124817517	8.25635356353761	-0.205971223868776	0.836813389368707	NA
ENSG00000060718.14	41.5671183840611	0	1.96110323037857	0	1	1
ENSG00000060749.10	1088.74010137563	0.265175431929095	0.314671277591818	0.842706185192641	0.399392787111934	0.601357731698697
ENSG00000060762.14	221.647900791373	-0.768718674097552	0.186787400931156	-4.11547390383616	3.86384713680416e-05	0.000371406879273703
ENSG00000060971.13	1339.73348774977	-0.860951461664221	0.24152261744834	-3.56468255751813	0.000364296822237638	0.00254980680228137
ENSG00000060982.10	275.472219300018	3.01711513751873	0.418711237647127	7.2057180850289	5.77387513884177e-13	2.46417469360864e-11
ENSG00000061273.13	1462.32483213532	0.269033315639369	0.180765682692968	1.48829861747777	0.136672159411662	0.285412282972483
ENSG00000061337.11	1.60299801473052	0	4.99701741851401	0	1	NA
ENSG00000061455.10	8.25523489112001	2.56423066716397	1.19770499527017	2.14095347125572	0.0322777904326791	0.0977234417366511
ENSG00000061492.7	0	NA	NA	NA	NA	NA
ENSG00000061656.5	145.283360585642	0.0459937480115831	0.289232076591365	0.159020218482075	0.87365294447552	0.968033796536781
ENSG00000061676.10	4791.97756877312	0.213701610035253	0.288200692746538	0.741502763226164	0.458388656972901	0.658474501059912
ENSG00000061794.8	1760.17787234053	0.0429273820621374	0.119945803562358	0.357889820128807	0.720425769199842	0.870514471116476
ENSG00000061918.8	114.369458819776	-0.568124352654187	0.294821196675515	-1.92701325094842	0.053977978573229	0.14414295328132
ENSG00000061936.5	1130.46207346021	0.241337949658328	0.152635551271661	1.58113852013935	0.113846368859369	0.249723294645737
ENSG00000061938.12	708.023655733902	0.396991422856472	0.271323516144566	1.46316629128803	0.143421882080175	0.295171486345651
ENSG00000061987.10	835.086372479977	0.20674689526654	0.246911621360362	0.837331568791562	0.402406219147685	0.604203227010656
ENSG00000062038.9	6869.94585515662	0.17355414564545	0.200756258506372	0.864501794049632	0.387312295217684	0.589477850974464
ENSG00000062096.10	0	NA	NA	NA	NA	NA
ENSG00000062194.11	1547.87686715825	0.878153981014564	0.129269215873832	6.79321813069282	1.09659380121295e-11	3.92376272483439e-10
ENSG00000062282.10	91.3886798153348	0.046746948977944	0.286829545502021	0.162978150999492	0.870535637624822	0.966829200948733
ENSG00000062370.12	136.06705461304	0.371987713637537	0.365094162662625	1.01888156996167	0.308259194303726	0.504105160829823
ENSG00000062485.14	4152.56568352365	-0.175324868528189	0.122844038404247	-1.42721511605831	0.153517898722723	0.309618556778864
ENSG00000062524.11	4.56331538850676	-0.360921526512817	3.92177323864643	-0.0920301875070642	0.926674055197578	NA
ENSG00000062582.9	1615.7975884145	-0.611467456559926	0.319519284194054	-1.91371064848957	0.0556571376955332	0.147493424894318
ENSG00000062598.13	855.659184758699	0.024266300804168	0.186403724317906	0.130181416132988	0.896422897229549	0.979880087626747
ENSG00000062650.13	1135.66109330719	0.487826891228766	0.215287638378408	2.26593080263772	0.0234556203160349	0.0760872509424495
ENSG00000062716.6	8365.91654620377	0.660823126495413	0.127066565801622	5.20060585824834	1.98639943086922e-07	3.43937660426767e-06
ENSG00000062725.5	755.050850108003	0.496820363631641	0.240106359857494	2.06916786346896	0.0385303372495178	0.111716381968006
ENSG00000062822.8	1247.23510191329	-1.95857167821532	0.3318396282768	-5.9021633081797	3.58765765088808e-09	8.54725375283097e-08
ENSG00000063015.15	0.41459611554166	2.3056845590163	8.38083659681315	0.27511389016856	0.783228740385986	NA
ENSG00000063046.13	9751.13348554496	0.632864885408123	0.143951154587916	4.39638631048013	1.10067968958889e-05	0.00012434509266358
ENSG00000063127.11	51.2184184367618	0.315887494895165	0.563863400082949	0.560219895188614	0.575329458277749	0.759719058040098
ENSG00000063169.6	308.069689394429	0.5464926945912	0.217403674962543	2.51372335212529	0.0119464104924449	0.0446560857752345
ENSG00000063176.11	349.757903163695	-0.384909609244009	0.321054022856715	-1.19889358750005	0.230569325494156	0.414054842474386
ENSG00000063177.8	16786.3504371383	-0.732029965611285	0.402983544733724	-1.81652569981482	0.0692897693087869	0.173256642508393
ENSG00000063180.4	308.140071358925	-0.907886280409718	0.396121341150772	-2.29193983281036	0.0219091153237805	0.0719134041696674
ENSG00000063241.3	1004.03403299089	-0.977612475502326	0.491038397604403	-1.99090841016047	0.0464909574393033	0.129133162627675
ENSG00000063244.8	5326.64364812519	-0.657388212517817	0.121642974434799	-5.40424315972459	6.50826058655076e-08	1.22369602896575e-06
ENSG00000063245.10	2815.99462373854	-0.594107954114177	0.335073603938438	-1.77306701313103	0.0762176032272788	0.185686162313595
ENSG00000063322.9	1965.54670762969	-0.298895335216559	0.120563801850933	-2.47914656495419	0.0131697177669285	0.0482889651454046
ENSG00000063438.12	44.5941732148857	2.07768299870141	0.347733463818707	5.97492969438404	2.30189432868558e-09	5.73827194174718e-08
ENSG00000063515.2	0	NA	NA	NA	NA	NA
ENSG00000063587.12	8.00122763837696	0.507772457947013	0.962846046187344	0.52736619728323	0.5979393125888	0.77796302273399
ENSG00000063601.12	289.986017340994	0.741150455823191	0.265358932961207	2.79301113986443	0.00522198935712772	0.0231690385880483
ENSG00000063660.4	3889.39219586732	-0.690019696756877	0.298131027869878	-2.31448468040046	0.0206411506299346	0.068630400100259
ENSG00000063761.11	148.623267653698	-0.111373006916916	0.286276739444319	-0.389039665370988	0.697246804413832	0.854743835463605
ENSG00000063854.8	934.760167709278	-0.487346440780642	0.226420432947013	-2.15239602909288	0.0313661761934022	0.0956175578451608
ENSG00000063978.11	1683.19341489277	-0.202748186965306	0.118645796971716	-1.70885267021839	0.0874782434964215	0.205917174801978
ENSG00000064012.17	1208.70449641622	0.60476096977371	0.16893505889584	3.57984289185696	0.000343800847778593	0.00243391344697835
ENSG00000064042.13	2114.04511061789	0.669722099807949	0.371953594825642	1.80055283541994	0.0717733887607949	0.177977200245971
ENSG00000064102.10	928.740452687169	-0.0829183322602097	0.171392648256511	-0.483791650947082	0.628533740949558	0.802879974101509
ENSG00000064115.6	3038.96044704962	-0.777919581601968	0.188132849414442	-4.13494817105689	3.55034752775378e-05	0.000344972074444263
ENSG00000064195.7	7.41465068302638	3.55538366796702	2.64277626057133	1.34532147916237	0.178521440101041	0.344469143340342
ENSG00000064199.2	313.958384283135	-0.49930214579345	0.237282401274875	-2.10425275161913	0.0353564051796031	0.104840193835484
ENSG00000064201.11	0	NA	NA	NA	NA	NA
ENSG00000064205.6	323.073361017326	0.442648744232907	0.417693600171388	1.05974509557072	0.289260581028589	0.482867088524849
ENSG00000064218.4	0.217179643593613	0	8.41198773869951	0	1	NA
ENSG00000064225.8	54.6400862947133	-0.591075725062355	0.351226284787705	-1.68289148808901	0.0923960996775243	0.214716260282836
ENSG00000064270.8	219.201306198742	1.04254919514425	0.355690047388867	2.93106091328008	0.00337806536460915	0.0162231610684636
ENSG00000064300.4	30.127136153267	2.30209422403877	1.01343328068615	2.27157945955764	0.0231119226747409	0.0752151674965731
ENSG00000064309.10	162.128724598771	0.276488440246187	0.199887532913226	1.38322003486938	0.166597408375661	0.327812840882207
ENSG00000064313.7	819.55083586621	0.59053958079022	0.342280810385233	1.72530729994935	0.0844721070853698	0.200916154107639
ENSG00000064393.11	1922.90360164704	0.921929493253041	0.269038921808032	3.42675136763619	0.00061084809868605	0.00393590279540231
ENSG00000064419.9	1672.05152360414	-0.00668369185496916	0.226941528198544	-0.0294511626321729	0.976504768600833	1
ENSG00000064489.17	67.2200048102456	-0.707041160082122	1.30428088186287	-0.542092711711201	0.587754639296828	0.769753675193486
ENSG00000064490.9	681.635551371703	-0.52996883979745	0.444309908692253	-1.19279095385768	NA	NA
ENSG00000064545.10	490.020314015868	-1.06761049748461	0.409120012960618	-2.60952890023345	0.00906669872194037	0.0359100035028703
ENSG00000064547.9	177.144356322928	-0.244248456487413	0.278707383325016	-0.876361629080278	0.380833471113327	0.583163840193957
ENSG00000064601.12	2764.51978442928	-0.431305817669973	0.196575025136893	-2.19410282343658	0.02822801834461	0.0880891305490734
ENSG00000064607.12	1657.38917187324	-0.346946871489382	0.132810424141177	-2.61234668688791	0.00899230143522296	0.0357281201841527
ENSG00000064651.9	2059.651779966	-0.576695861134623	0.29485585826229	-1.95585688727141	0.0504820152721873	0.137300868415872
ENSG00000064652.6	422.184837001429	0.904135117163087	0.1060485517096	8.52567152108724	1.51925831751252e-17	9.92845860899416e-16
ENSG00000064655.14	340.722563904758	0.493421722380237	0.38016243547823	1.29792340413521	0.194313656822482	0.365644604584677
ENSG00000064666.10	3560.71986851024	-0.105101043458371	0.21247160492452	-0.494659243976194	0.620840675138804	0.796567069792585
ENSG00000064687.8	609.474690652246	-0.437462820380473	0.286213332453906	-1.52845018304983	0.126400803294733	0.269421236558344
ENSG00000064692.14	1.15555058960366	2.69296549794173	8.28078567895308	0.325206520534196	0.745024774008205	NA
ENSG00000064703.7	425.299054363121	0.486346320855602	0.137231869916406	3.54397503401985	0.000394142566392392	0.00272525982441999
ENSG00000064726.5	1667.80275430072	-0.0474175091961039	0.193258175898429	-0.245358360522999	0.806178967203788	0.928552068692804
ENSG00000064763.6	96.0486375303904	-0.0919081493751872	0.433901739571655	-0.211817886385794	0.832249113812784	0.945251377169176
ENSG00000064787.8	136.948921240414	-0.0227919536519235	0.358045384754672	-0.0636566050629037	0.949243658770889	1
ENSG00000064835.6	0.625771897735843	0	8.4119877386995	0	1	NA
ENSG00000064886.9	6.92241036943778	0.351172397903369	2.0671142012316	0.169885339520254	0.865100310890299	0.963980153278083
ENSG00000064932.11	1678.6318753631	1.03527961370257	0.146492147611519	7.06713384015651	1.58166389803674e-12	6.37441032654163e-11
ENSG00000064933.12	416.396670146956	-0.0330778000287661	0.216617212339112	-0.152701623622518	0.878633580317388	0.970107849722049
ENSG00000064961.14	1330.66798571903	-1.06629479747213	0.341783251345501	-3.11979827353867	0.00180974931462196	0.00975130027211566
ENSG00000064989.8	16.2221475083436	1.4067079442435	0.625275526542852	2.24974092944463	0.0244653957224408	0.0787655170872491
ENSG00000064995.12	499.70625156128	-0.309787433388278	0.122590624915822	-2.52700753912461	0.0115039033210529	0.0433376630115164
ENSG00000064999.12	810.839972152291	0.113010077683959	0.21292923908046	0.530740062623602	0.595598919806391	0.776407208039624
ENSG00000065000.11	3098.72877843141	-0.496463060664545	0.109042991125373	-4.55291124666353	5.29085981581543e-06	6.49571249794274e-05
ENSG00000065029.10	411.045251788312	-0.179910783641555	0.154258126983784	-1.16629695406886	0.243494404280025	0.429584569080835
ENSG00000065054.9	935.481408724031	-0.253751966964114	0.412113503445348	-0.615733201758008	0.538070620414363	0.729875830401349
ENSG00000065057.3	563.060558410707	-1.54625472909384	0.419341607925746	-3.68733915230191	0.000226611243256469	0.00170943896165531
ENSG00000065060.12	705.03891065554	1.69492334253829	0.212230014733542	7.98625653711748	1.39098071631434e-15	7.4798994462149e-14
ENSG00000065135.7	1818.37333861468	-0.128364521343678	0.180628393313952	-0.71065527954161	0.477297878399151	0.676997665095093
ENSG00000065150.14	3262.26471511595	-0.193549460148488	0.180894641464447	-1.06995684660194	0.284638733362276	0.477615584632827
ENSG00000065154.7	2729.05691823392	-0.77262450152439	0.301516102914991	-2.56246513554277	0.0103932021991095	0.0400185062580687
ENSG00000065183.11	1193.13499457251	0.0763706677445084	0.237997770391983	0.32088816470308	0.74829514324116	0.890677470584724
ENSG00000065243.14	1167.55173567927	0.657689811136658	0.396375571500167	1.65925919361653	0.0970635742390188	0.222594557177114
ENSG00000065268.6	868.435411435165	-1.06102673094983	0.389360356719973	-2.72505074704591	0.00642916045679805	0.0273021725986904
ENSG00000065308.4	1127.50453022557	0.347574618677952	0.23440733615356	1.48278046404767	0.138132748143932	0.287397352732361
ENSG00000065320.4	47.4386505238514	0.244779788248115	0.675750682649811	0.362233874908218	0.717177267453561	0.868652638570273
ENSG00000065325.8	475.227054086358	1.97656969429294	0.306155183442158	6.45610396685107	1.07432816885381e-10	3.38692302613024e-09
ENSG00000065328.12	645.857162712081	-0.891624487853891	0.323045242386053	-2.76006073102405	0.00577906173403154	0.0250963823018476
ENSG00000065357.15	1564.65030686095	0.10152645650034	0.13847768874368	0.733161113688599	0.463460169559409	0.663127858543229
ENSG00000065361.10	852.478986616331	-0.00308679424809542	0.207183485990721	-0.0148988430874923	0.988112882903136	1
ENSG00000065371.13	0.114183255017593	-3.55741141719543	8.34949092420445	-0.426063271340628	0.670061742473922	NA
ENSG00000065413.12	45.794238883716	-0.0331077635087002	1.11798116332701	-0.0296138831267734	0.976374993036121	1
ENSG00000065427.10	4425.14397915994	-0.11267193509103	0.166951178875038	-0.674879541733364	0.499752299331683	0.697348608075445
ENSG00000065457.6	455.199083825455	-0.0148303325254019	0.175674219557581	-0.0844195156395209	0.932722891434027	0.999873414574234
ENSG00000065485.13	737.283326647463	-0.0580595126484167	0.182131556712004	-0.318777886142067	0.749894948417299	0.891506491016391
ENSG00000065491.8	432.398237490332	1.40377044562514	0.162075561128806	8.66120984464477	4.66783350518669e-18	3.21806939198237e-16
ENSG00000065518.7	2027.05167290897	-0.251473549274031	0.184247959787564	-1.36486477008471	0.172295556852613	0.335461270682661
ENSG00000065526.6	2015.04700503386	0.993564862815973	0.253454991446855	3.9200840241661	8.85181011290479e-05	0.000757272355159005
ENSG00000065534.14	602.837213126767	-0.494749715524939	0.441046981093215	-1.12176193633298	0.261963674274786	0.451668955068317
ENSG00000065548.13	2455.02433881816	0.463578627506442	0.229093405798658	2.02353544786821	0.0430179727317793	0.121805515989893
ENSG00000065559.10	965.970586640083	0.314398645404341	0.195976523488815	1.60426687751854	0.108655238807405	0.24115450848708
ENSG00000065600.8	389.094744942592	0.511480931291644	0.138074995440277	3.70437043767915	0.000211916386430871	0.00161411505828225
ENSG00000065609.10	5.17633035705052	0	3.06218538536892	0	1	1
ENSG00000065613.9	2663.26432690102	0.323421509537105	0.258020578835502	1.25347176181361	0.210034069523264	0.387706083022494
ENSG00000065615.9	466.641361482638	-0.0090606239899559	0.293554977104858	-0.0308651690368699	0.975377067762573	1
ENSG00000065618.12	18152.2995118063	-0.180694893927119	0.23908815112588	-0.755766829415078	0.449789007764324	0.650132304449075
ENSG00000065621.10	210.545368678614	-0.347598646212969	0.407208507604774	-0.853613418485694	0.393319221150806	0.595979475185519
ENSG00000065665.16	263.065919027403	-0.743532847410563	0.179275627437455	-4.14742850457997	3.36230416656655e-05	0.000330227629693212
ENSG00000065675.10	163.669404843551	0.179368675860352	0.320764383680697	0.559191372190822	0.576031120756044	0.76027221064162
ENSG00000065717.10	89.323913058953	-0.352676638014488	0.744104226557072	-0.473961342279028	0.635527474416067	0.808232323257842
ENSG00000065802.7	1001.63192633195	0.321283264097752	0.295513218718473	1.08720437444739	0.276946498004722	0.468573358409464
ENSG00000065809.9	3138.35825924006	0.0357536150056815	0.245094053016291	0.145877121723982	0.884018392586282	0.972647618780919
ENSG00000065833.7	1603.33172211634	0.108357227151984	0.182774865094348	0.592845340610975	0.553284660907858	0.742063037336763
ENSG00000065882.11	917.727682993916	0.0458655588596105	0.172685975279931	0.265600948688859	0.790546554885643	0.9191300166483
ENSG00000065883.10	1071.04766157467	0.328220139848903	0.15620502748256	2.1012136749923	0.0356222135103559	0.105432564943923
ENSG00000065911.7	2830.88401554041	1.85673938010747	0.221007602093571	8.40124666535842	4.41763348019424e-17	2.74403563467775e-15
ENSG00000065923.5	399.525529987608	0.480683015941608	0.120204499565006	3.99887706101763	6.3643726005106e-05	0.000572854408006744
ENSG00000065970.4	525.472135218362	0.338872316767518	0.14682119696668	2.30806125933179	0.0209957295244935	0.0694971201865095
ENSG00000065978.13	17581.774976105	-0.501028569259795	0.169733097224247	-2.95186134851383	0.00315864727658763	0.015356139453693
ENSG00000065989.11	89.287070412533	0.228482738305015	0.336450692304052	0.679097245246664	0.497076247818489	0.694850866027316
ENSG00000066027.7	799.982161592754	-0.0615987478396979	0.149382608212091	-0.412355551807217	0.68007883686207	0.84175745025523
ENSG00000066032.14	7.98841665571167	0	1.78015766519222	0	1	1
ENSG00000066044.9	1615.74306462553	-0.339044259117482	0.0970800401572334	-3.49241984828557	0.000478665226922736	0.00322093608720515
ENSG00000066056.9	0	NA	NA	NA	NA	NA
ENSG00000066084.8	1593.26229739718	0.923980380504485	0.156811014190465	5.89231812111236	3.80815145280624e-09	9.04964879965484e-08
ENSG00000066117.10	1346.85188300681	0.226795912795033	0.190252420343039	1.19207898846229	0.233230274886677	0.416947853689414
ENSG00000066135.8	1092.42710462408	0.670225178323938	0.139469353513789	4.80553728427282	1.54336471962568e-06	2.15807335721211e-05
ENSG00000066136.15	900.823874725774	-0.120534054038923	0.182546075822595	-0.660293865511863	0.509065266020155	0.705479520783841
ENSG00000066185.8	8.98263046781758	0.366366393871793	0.879415006156227	0.416602390574523	0.676969260487656	0.839620326302351
ENSG00000066230.6	38.733005054972	0.67749909754879	0.814747510603505	0.831544851296261	0.405665901865058	0.607885186226295
ENSG00000066248.10	301.28107181171	-0.643671727339826	0.213310515589695	-3.01753397182695	0.00254840475412319	0.0128726585822202
ENSG00000066279.12	1468.66589707508	-0.56614957681919	0.382375568921401	-1.48061127026545	0.138710190377488	0.288280089785193
ENSG00000066294.10	0.0223980567782512	0	8.41198773869951	0	1	NA
ENSG00000066322.8	2832.30298294143	-0.140230023180259	0.175022526115773	-0.801211285726158	0.423009338774175	0.626294742374822
ENSG00000066336.7	0.403968263400965	0	8.4119877386995	0	1	NA
ENSG00000066379.10	142.700479818597	0.41637165971714	0.380663152187404	1.09380605221321	0.27404004916946	0.465497090741733
ENSG00000066382.12	0	NA	NA	NA	NA	NA
ENSG00000066405.8	29.2802351514902	0.884651288377899	1.57538039985244	0.561547730605739	0.57442420147745	0.758874875136384
ENSG00000066422.4	773.318550103993	0.663257461507608	0.294542690289315	2.25182115657368	0.0243335761526393	0.078394768361661
ENSG00000066427.17	425.62064891231	0.461316590669785	0.191775404433853	2.4055044599262	0.0161501548259975	0.0568791287387908
ENSG00000066455.8	1447.88979693843	0.332265420192103	0.155197281407017	2.14092294130277	0.0322802527642931	0.0977234417366511
ENSG00000066468.16	208.700841874452	-0.584986587609118	0.313244966928718	-1.86750514571631	0.0618310789106643	0.159457760506661
ENSG00000066557.5	417.346440659558	-0.0997173870982698	0.439487141809513	-0.226894890912395	0.820505474921567	0.938190045938984
ENSG00000066583.7	406.01698029857	-0.639314581004807	0.208750321806927	-3.06258009794164	0.00219437739464697	0.011425658060354
ENSG00000066629.12	584.200727019273	-0.76076936057224	0.21252320486492	-3.57970020758809	0.000343988617446598	0.00243391344697835
ENSG00000066651.13	308.352396098578	0.41150207690834	0.259245711443728	1.58730524264684	0.112443528438216	0.247433607942904
ENSG00000066654.8	983.644606986372	0.42850909967634	0.251358942387471	1.70476966367797	0.0882373914492667	0.207200991199831
ENSG00000066697.10	940.211239540867	0.416041203227783	0.176172198453624	2.36155992193798	0.0181982306546155	0.0624446488879706
ENSG00000066735.10	94.9293410929757	3.86749332378582	1.41389434787785	2.73534817477038	0.00623143252153562	0.0266792064349003
ENSG00000066739.7	670.351880913636	0.333093327967468	0.29702125787742	1.12144608890228	0.262098027205737	0.451817821033081
ENSG00000066777.4	1510.36651163429	0.364380909237626	0.262637872661452	1.38738905225342	0.165323161469255	0.326329021710838
ENSG00000066813.10	0	NA	NA	NA	NA	NA
ENSG00000066827.11	214.73006313485	0.418519374070593	0.169547418795139	2.46845028396618	0.0135699500633104	0.0494003926772852
ENSG00000066855.11	624.024483860284	-0.366584103326748	0.197330661836055	-1.8577148625352	0.0632095167769059	0.161969545984771
ENSG00000066923.13	120.646922245909	-1.23016294004913	0.554358775596751	-2.21907362921223	0.0264817157741846	0.0838090419683754
ENSG00000066926.6	762.953563652484	-0.396675097449601	0.149895105229876	-2.64635123902992	0.00813652837997053	0.0330536586746008
ENSG00000066933.11	775.613493967352	0.533599796992449	0.284156727633494	1.87783622593193	0.0604035728682853	0.15669536179969
ENSG00000067048.12	212.23420370237	0	1.69641232530873	0	1	1
ENSG00000067057.12	10668.8204925801	0.0136497803601974	0.13144998117255	0.103840108902563	0.917296236202338	0.991809758233137
ENSG00000067064.6	3387.59865627357	-1.03225641028277	0.129093834635363	-7.99617125944447	1.2834782847556e-15	6.94147839005318e-14
ENSG00000067066.12	1826.85978688466	2.38703882083082	0.103008199938867	23.1732893327664	8.46814577655821e-119	5.31263238868674e-115
ENSG00000067082.10	4760.09410482882	2.61788814427959	0.138147752082598	18.9499148905034	4.42298075855601e-80	7.56772007788933e-77
ENSG00000067113.12	582.359636045938	-0.224117687182248	0.135734615170491	-1.65114614942358	0.0987087358731576	0.225542930419898
ENSG00000067141.12	1855.94877219383	0.110601409142272	0.262906601689649	0.420687074540763	0.673983600783546	0.83758136033998
ENSG00000067167.3	9090.83519084868	0.233188633544498	0.338210507086235	0.689477791667308	0.490522644168259	0.688707697567385
ENSG00000067177.10	575.210382542946	0.493164119998678	0.353131723733305	1.39654436816084	0.162550629572943	0.322401411276705
ENSG00000067182.3	5271.24619038045	-0.241302210337675	0.212672471020418	-1.13461892448933	0.256535020434711	0.445163711930822
ENSG00000067191.11	262.379144396579	-0.0968229541788654	0.192317141293705	-0.503454624624428	0.614644674830279	0.791043997878876
ENSG00000067208.10	349.364513673626	0.533610908366716	0.372291928046131	1.4333131292081	0.15176837158882	0.307110259291816
ENSG00000067221.9	270.244006241537	0.829936945820857	0.355818600203528	2.33247206679509	0.0196758707387811	0.0661521191808858
ENSG00000067225.13	91790.1371354741	-0.872802713582622	0.206367684942405	-4.22935748795269	2.34359683114652e-05	0.000240900251004963
ENSG00000067248.5	1269.13328837913	-0.381722878059669	0.229339108988462	-1.66444737551881	0.0960230592404716	0.220827223602751
ENSG00000067334.9	1769.00707152426	0.47424674329737	0.159466099903163	2.97396589987062	0.00293977743023507	0.0145183812685527
ENSG00000067365.10	352.262073484295	-0.304657403192387	0.213416360197492	-1.42752600086733	0.153428336129137	0.309494074285239
ENSG00000067369.9	1286.27591885403	-0.384053591266138	0.186900864188917	-2.05485187525907	0.0398933139181923	0.114718420359709
ENSG00000067445.16	23.947721594895	1.74775940041202	1.03297776025964	1.69196227416621	0.0906531669510219	0.211501581155967
ENSG00000067533.5	548.738004082936	0.184537514709686	0.160132707325876	1.15240363940232	0.249155246168176	0.436178112559878
ENSG00000067560.6	8241.22334599389	-0.213436296479427	0.108899443523329	-1.95993927584858	0.0500028882723318	0.136332661186956
ENSG00000067596.6	1680.7390586634	-0.050375084543361	0.134206102215287	-0.375356140382883	0.707395619115074	0.862019614591441
ENSG00000067601.6	34.7049021210355	-1.00136120147423	0.402246876782552	-2.48941945673713	0.0127951906577885	0.0471645150766433
ENSG00000067606.11	593.633622947386	-0.491094637505446	0.227377090200236	-2.15982462029473	0.0307862489337338	0.0942619149474222
ENSG00000067646.7	22.9878795208319	0	1.6887794566442	0	1	1
ENSG00000067704.8	3681.73381636529	-0.291997996411857	0.274300605445396	-1.06451823515929	0.287093998152854	0.48044899701249
ENSG00000067715.9	249.893162644852	2.32367953871229	0.495453985293914	4.69000070174798	2.73204111946039e-06	3.55108742467984e-05
ENSG00000067798.9	445.700846290467	2.1469270503591	0.389706960153292	5.50908059100255	3.60712744317988e-08	7.10887388566372e-07
ENSG00000067829.14	1001.65176375038	-0.90504544247945	0.312346449110741	-2.89756917376887	0.00376066795786262	0.0176576659011477
ENSG00000067836.8	537.482005057818	-1.0389095369736	0.335206756720128	-3.09930965335823	0.00193972173102867	0.0103012140800482
ENSG00000067840.8	9.14237532059072	4.43381767130717	1.63336475688361	2.7145300231448	0.00663698840741583	0.0279701654312524
ENSG00000067842.13	0.0464415255737403	0	8.4119877386995	0	1	NA
ENSG00000067900.6	1588.09978399904	0.558182070305366	0.332715812062026	1.67765417232803	0.0934146307323536	0.216282047609008
ENSG00000067955.9	737.365749375449	-0.229057232440923	0.215756193763393	-1.06164846739981	0.288395301962785	0.482093256793817
ENSG00000067992.8	237.248814693176	-0.149625839087384	0.171168572890879	-0.874143171029246	0.382040289664557	0.584236318259918
ENSG00000068001.9	128.314311848134	-0.810946318223285	0.275242750037668	-2.94629492734069	0.00321605594220591	0.015568258458914
ENSG00000068024.12	471.018256998975	-0.213597588698076	0.156038354953262	-1.36887875267625	0.17103717841519	0.334082359975548
ENSG00000068028.13	252.913072676532	0.129495525583465	0.137459780670341	0.942061197478727	0.346161309042398	0.545532893772092
ENSG00000068078.13	559.266148236719	-1.65295576525313	0.438414772542633	-3.77030125072346	0.000163050609398424	0.00128615906097559
ENSG00000068079.3	1218.56430058193	2.21418516373579	0.396826726220531	5.57972792010307	2.40895100115049e-08	4.8962059171332e-07
ENSG00000068097.10	598.689808601068	0.499924457088655	0.184907097289726	2.70365207402145	0.00685820576792103	0.0287223610943573
ENSG00000068120.10	2195.44526427804	0.0626619431266186	0.225711873023461	0.27761917123476	0.781304713922645	0.913627827376688
ENSG00000068137.10	609.275897529781	-0.0694078979352343	0.349197537452052	-0.198763995994	0.842447361037653	0.951286777516578
ENSG00000068305.13	723.020888085268	0.929886136962725	0.232937665921347	3.99199559798417	6.55195893399167e-05	0.000584983012792491
ENSG00000068308.9	766.259198638524	-0.0533970118171501	0.159453526646977	-0.334875075766551	0.737719324311195	0.883139699609476
ENSG00000068323.12	606.355985169314	0.331560804615662	0.299625982839017	1.10658228460047	0.26847457005919	0.459026152169697
ENSG00000068354.11	86.3059645934636	-0.184183696210653	0.243031095332459	-0.757860618447591	0.448534428308129	0.64907477127382
ENSG00000068366.15	2553.63911188157	0.274431290576382	0.34132508519905	0.804017350252304	0.421386954833136	0.624551330054179
ENSG00000068383.14	365.676265995612	-0.402731285765742	0.181600710430795	-2.21767461597688	0.0265770262308625	0.0840400219575039
ENSG00000068394.9	539.196952317153	-0.523500965455397	0.212053055554523	-2.46872634816052	0.0135594867208624	0.0493718513393984
ENSG00000068400.9	1032.50791381058	0.0332034279659177	0.149157885266708	0.222605917927482	0.823842230176651	0.939558541729064
ENSG00000068438.10	808.078434846376	0.180977566393041	0.145813721898767	1.24115593536998	0.214548149426635	0.393836996036154
ENSG00000068489.8	1001.01892142997	-0.373100917213238	0.313673159427437	-1.18945758028604	0.234259654042034	0.418234829845327
ENSG00000068615.12	50.5521599352433	-1.6054196058239	0.397565290962523	-4.03812818251086	5.38794106780858e-05	0.000494665555303538
ENSG00000068650.14	1015.677862853	0.140931988792031	0.321851805607636	0.437878509104402	0.661474355245393	0.828545928439716
ENSG00000068654.11	2214.92471103328	-0.547340183711473	0.121579248662449	-4.50192109042474	6.73419855206446e-06	8.03196140357447e-05
ENSG00000068697.6	4011.5497463258	-0.219654530163563	0.116883723954395	-1.87925677529975	0.0602094406747419	0.156261104504591
ENSG00000068724.11	1553.68328074605	0.187209716408959	0.128987027476602	1.45138406606756	0.146672944144777	0.299504337826716
ENSG00000068745.10	1441.03767601997	0.14885032607556	0.116382624659406	1.27897378591668	0.200906287208435	0.374715809290452
ENSG00000068781.16	0.312186134981463	0	8.41198773869951	0	1	NA
ENSG00000068784.8	459.337686416565	0.324232668192811	0.217028883440506	1.49396090996198	0.135185836629125	0.283207104986282
ENSG00000068793.13	4125.43137003712	-0.291644189551606	0.111391272397928	-2.61819605139039	0.00883960022958894	0.0352553752746543
ENSG00000068796.12	991.169729917196	0.326309736989696	0.229851543303393	1.41965432252496	0.155708342236297	0.312534811400497
ENSG00000068831.14	11.8009712216671	-3.47916776236451	2.33881127466824	-1.48757952385792	0.136861816736849	0.285637198137529
ENSG00000068878.10	2307.45297906408	0.147532585476545	0.132114765364272	1.11670020432435	0.264122530468798	0.453769981374098
ENSG00000068885.10	697.939157152123	-0.366949035656422	0.400048694769404	-0.917260924618036	0.359005928186791	0.559619891867119
ENSG00000068903.15	977.077210277206	-0.396277303804137	0.290449996801881	-1.36435637172495	0.172455431965271	0.335724419219939
ENSG00000068912.9	1650.29094625373	0.290458496818187	0.231571160468278	1.2542947758729	0.209734882066969	0.3872677538882
ENSG00000068971.9	381.685272570328	1.30666301234873	0.165302074175962	7.90469822512815	2.6858346277448e-15	1.40416926468847e-13
ENSG00000068976.9	19.6512246595082	1.86361610488657	1.60686132404372	1.1597865210899	0.246135733260909	0.432622397805712
ENSG00000068985.4	0.183855757234399	0	8.4119877386995	0	1	NA
ENSG00000069011.11	690.754586705491	0.13785837822338	0.350998666709529	0.392760404236707	0.694496452125168	0.852260398086183
ENSG00000069018.13	0	NA	NA	NA	NA	NA
ENSG00000069020.14	765.220018188844	2.87513236053571	0.282472147571918	10.1784632051332	2.47438124265242e-24	2.78864247712343e-22
ENSG00000069122.14	1.16118011476512	7.02288818707059	8.331090777293	0.842973432267955	0.399243302601083	NA
ENSG00000069188.12	338.398993651589	3.03811957246072	0.541124060485666	5.61446033232003	1.97176654151414e-08	4.07287027252897e-07
ENSG00000069206.11	0.0596178810891457	-0.121345746695196	8.37093102245231	-0.0144960872774755	0.988434200836852	NA
ENSG00000069248.9	1167.98978785457	-0.377605970132978	0.177707602028851	-2.12487235110894	0.0335972656166028	0.100738272450228
ENSG00000069275.12	6733.03886547795	-0.34224406979438	0.138288192068211	-2.47486111920218	0.0133287995473156	0.0487677558864748
ENSG00000069329.11	4392.55049008939	-0.0438060054560558	0.113680980183793	-0.385341553048123	0.699984379122127	0.856370644790532
ENSG00000069345.7	1940.09778317701	0.69087726520909	0.117597172168251	5.87494794705289	4.22976234434577e-09	9.90153695061339e-08
ENSG00000069399.8	1175.47125968603	2.03668315804866	0.263939307250333	7.71648292657285	1.1958358727478e-14	5.92284920025957e-13
ENSG00000069424.10	386.892106023747	-0.872631998365232	0.192528613245175	-4.53247952944004	5.82953269792562e-06	7.07399322422038e-05
ENSG00000069431.6	22.295865565338	0	2.16124334820712	0	1	1
ENSG00000069482.6	81.7768481209825	-0.810258909836174	0.493968802559658	-1.6403038119767	0.100942013431913	0.228922717773472
ENSG00000069493.10	37.6519266315268	1.74379622388977	0.714190328611406	2.44164077001746	0.0146206869819793	0.0525299607542474
ENSG00000069509.5	488.408094576718	0.0306394723889825	0.139235359817345	0.220055253415345	0.825828123189886	0.940743506174448
ENSG00000069535.12	256.443093531377	-1.62420659696191	1.66190592935001	-0.977315603896516	0.32841293039455	0.52636121629531
ENSG00000069667.11	65.3369848932062	1.38223194872968	0.354708488486173	3.89681102538251	9.74676120749895e-05	0.000823679839138232
ENSG00000069696.6	4.40257697352299	-0.915509085282601	2.90646476263541	-0.314990602002851	0.752768789450005	NA
ENSG00000069702.6	199.533855455065	0.153655438136337	0.216501221711101	0.709720882505575	0.477877239829078	0.677421671373282
ENSG00000069712.9	102.96318583899	0.686789248572124	0.275359031364817	2.49415915348066	0.0126255919698537	0.0466665880723913
ENSG00000069764.5	7.14052762123983	-1.24563413843328	1.28786165047707	-0.967211142572537	0.333438493069165	0.531699218677857
ENSG00000069812.7	1835.71351361814	1.89688445551429	0.823541422118236	2.30332610427208	0.0212605019684978	0.0702130036057374
ENSG00000069849.6	3096.49613574682	-0.500095527205302	0.114373164631037	-4.37249007508527	1.22837403042709e-05	0.000136719264498334
ENSG00000069869.11	2647.01916504638	2.39330498541648	0.283492977555788	8.44220201167241	3.11414548618994e-17	1.97344552847073e-15
ENSG00000069943.5	332.576000480723	-0.0691701710033498	0.186216691950756	-0.371449896777467	0.710302467283493	0.863952436661668
ENSG00000069956.7	2439.76901632341	0.541649489651406	0.331014232434804	1.63633293247621	0.101769927275388	0.230107136142488
ENSG00000069966.14	867.192936929386	-0.492715452465882	0.104202318113201	-4.72845001327721	2.26240307990482e-06	2.98811848188692e-05
ENSG00000069974.11	314.985883045118	-0.0644183583154556	0.130085050359882	-0.495201855534063	0.620457640964	0.796196690114154
ENSG00000069998.8	693.682329299951	-0.588185625640823	0.182537062529704	-3.22228054669778	0.00127174545545045	0.00730632515782444
ENSG00000070010.14	1791.6247639061	-0.701144315627533	0.26424199817324	-2.6534173994849	0.00796812700638555	0.0324887604824919
ENSG00000070018.4	1346.63339267457	0.0206149608997692	0.277738945024521	0.0742242356323098	0.940831961791945	1
ENSG00000070019.3	1.31182724965043	0.16248706693427	8.25477430320275	0.0196840108482708	0.984295445804539	NA
ENSG00000070031.3	0.684562128356376	-1.97992284160395	8.38429288368481	-0.236146669620372	0.813318860684126	NA
ENSG00000070047.7	1641.95614587395	-0.442484887363126	0.126512341506866	-3.49756302106789	0.000469529763812608	0.00317080003039724
ENSG00000070061.10	1457.56892521744	-0.120425434440423	0.155526378414622	-0.774308742143901	0.438748235144026	0.640438279423227
ENSG00000070081.11	1097.99707910219	-0.599082102107975	0.201779193694243	-2.96899839443193	0.00298772157542487	0.0146896310791723
ENSG00000070087.9	4050.8744289031	-0.274450516655527	0.17157646124081	-1.59958140336239	0.109691476677658	0.24285466932452
ENSG00000070159.9	1141.55044498735	0.269652873652761	0.103104198487268	2.61534328969212	0.0089137814999183	0.0354760587037349
ENSG00000070182.13	251.708245001388	1.01644631796093	0.235433185500774	4.31734513466703	1.57917132218983e-05	0.000170617585849224
ENSG00000070190.8	666.855959551357	2.41442848015492	0.132644410912279	18.2022632054331	4.95189793491465e-74	5.82497943956429e-71
ENSG00000070193.4	0	NA	NA	NA	NA	NA
ENSG00000070214.11	1428.61569208768	0.0960078739548185	0.175930345222166	0.545715259261153	0.585261681162726	0.767878013326153
ENSG00000070269.9	370.420987216066	0.135996144039892	0.16674774816001	0.815580093527805	0.414740338604023	0.61735431136241
ENSG00000070366.9	1207.91337500496	0.479603590163419	0.135897498430149	3.5291568697266	0.000416885934326474	0.00285940603861464
ENSG00000070367.11	1271.47731287504	0.0509035542605763	0.300715201029122	0.169274962111565	0.865580369109775	0.964312070972835
ENSG00000070371.11	203.365504680264	0.656922801434633	0.198136892512925	3.3154996684516	0.000914794495910479	0.00553968700371014
ENSG00000070388.7	2.47903942497426	1.8650198034482	2.38731888604553	0.781219389814115	0.434673471462206	NA
ENSG00000070404.5	2982.69725774929	1.46949881053731	0.386455701927786	3.80250259785767	0.0001432417640468	0.00115805551594708
ENSG00000070413.14	1626.59150570757	-0.516200937307062	0.183183683190393	-2.81794168736385	0.00483325868244491	0.0217311900769937
ENSG00000070423.13	810.99170909388	-0.560372107595066	0.406516590046803	-1.37847291184488	0.168057325635474	0.329926663793185
ENSG00000070444.10	681.090994726152	0.449675304427238	0.184796956133878	2.43334800439822	0.0149599148857799	0.0534574820704887
ENSG00000070476.10	495.226759826731	0.261218915207781	0.156837741171203	1.66553607095524	0.0958058534110254	0.220458151302159
ENSG00000070495.10	1162.38788760824	-0.0291112476346849	0.281406220538434	-0.103449197316905	0.917606467749431	0.991917255155479
ENSG00000070501.7	502.378644960153	0.163335494276212	0.132926803182173	1.22876267514208	0.219160799568695	0.39968931808357
ENSG00000070526.10	419.268270338253	-0.621646859882346	1.17804129239113	-0.527695305671805	0.597710831957478	0.777813425172626
ENSG00000070540.8	573.319484827052	0.371028247112205	0.149967870638055	2.47405157873898	0.0133590408440873	0.0488689033482153
ENSG00000070601.5	0.762568161712588	0	8.4119877386995	0	1	NA
ENSG00000070610.10	1014.00121789924	-0.0659675521372076	0.124882512468081	-0.528236907101531	0.597334916265341	0.777676182672991
ENSG00000070614.10	3990.21996789868	0.0917293716130703	0.17260380069277	0.531444679925362	0.595110666715575	0.776085089406416
ENSG00000070669.12	1436.81239571475	2.88448543834992	0.211041858582626	13.6678356498675	1.58025834336455e-42	5.0513849846453e-40
ENSG00000070718.7	546.241460724049	-0.314923807233671	0.119593053536663	-2.63329514483153	0.00845608296016425	0.0341062348246065
ENSG00000070729.9	9.83471564885917	5.19978270645573	2.25280033112343	2.30814184223006	0.0209912486030221	0.0694971201865095
ENSG00000070731.5	914.212275099196	-0.210625467128154	0.328380975673151	-0.641405814378836	0.521259056305631	0.715782004154176
ENSG00000070748.13	0	NA	NA	NA	NA	NA
ENSG00000070756.9	21162.4586187496	0.426265097811916	0.128300240220532	3.32240295948955	0.000892457078995402	0.00542361468639731
ENSG00000070759.12	44.6092844809965	0.337718874420249	0.357900437625587	0.94361123630016	0.345368348212182	0.544735278223235
ENSG00000070761.3	943.735134821256	-0.507499480235184	0.11863911819322	-4.27767407549887	1.88856261194084e-05	0.000200364356929755
ENSG00000070770.4	1680.27282120557	0.550858864999628	0.0954289853546901	5.77244809794632	7.81280136705899e-09	1.75053255392163e-07
ENSG00000070778.8	497.634395248482	0.631270817922225	0.184201895950133	3.42705928549792	0.000610155841893103	0.00393278873296921
ENSG00000070785.12	441.483132774128	-0.37170677914582	0.234319836145803	-1.58632229033537	0.11266621836687	0.247865680407114
ENSG00000070808.11	6.4461188070387	3.7695017974165	1.98052964879466	1.90327966042346	0.0570040634097501	0.150178258319556
ENSG00000070814.13	2809.37734149082	-0.205950592925498	0.317843369958423	-0.647962526172682	0.517009188035398	0.712449108801745
ENSG00000070831.11	4848.45607276212	-0.234517038053612	0.128514753847236	-1.82482579651812	0.0680273217195369	0.171145865804492
ENSG00000070882.8	1284.52409374948	0.266375972599156	0.207899192140325	1.28127468826026	0.200097200245745	0.373577598164295
ENSG00000070886.6	1.66823188564038	-2.97661192753972	8.3595324318602	-0.356073973251797	0.721785167870431	NA
ENSG00000070915.5	0.380155183876426	0	8.4119877386995	0	1	NA
ENSG00000070950.5	439.947436854159	0.237202472082837	0.137361729045503	1.72684541561253	0.0841954296327066	0.200460743974342
ENSG00000070961.10	2243.60117113281	0.0564934453170116	0.292568671640383	0.193094650224381	0.846884842317855	0.953473686502623
ENSG00000070985.9	0	NA	NA	NA	NA	NA
ENSG00000071051.9	1048.31519819478	-0.555003863176473	0.213168617241595	-2.60359085853364	0.00922528117004876	0.0364002131868947
ENSG00000071054.11	6615.78387014811	0.777251921275778	0.212852297752123	3.6516022118818	0.00026060933711494	0.0019227472888437
ENSG00000071073.8	148.206801470821	0.725492839179483	0.24843455601542	2.9202573539506	0.00349742435208362	0.0166983824785809
ENSG00000071082.6	13051.7475825134	-0.100851048355158	0.329345154245611	-0.306216888437798	0.75943951453513	0.898391646955731
ENSG00000071127.12	8075.50716637745	0.132607851629014	0.123478166350082	1.07393764864508	0.282850627982389	0.475672034792375
ENSG00000071189.17	697.257487245821	0.0505335105533192	0.305484651846547	0.165420783819619	0.868612795903286	0.966089199367436
ENSG00000071203.5	0	NA	NA	NA	NA	NA
ENSG00000071205.7	330.173854193724	-0.159082583939741	0.152377764870708	-1.04400129556121	0.296484790225881	0.49147590089636
ENSG00000071242.7	288.177864480651	0.960944174943705	0.245844973133517	3.90874038503046	9.2778600689719e-05	0.000789415028743762
ENSG00000071243.11	147.792879880514	0.84703424450251	0.265626541580391	3.18881629622903	0.00142856630120496	0.00804353543544474
ENSG00000071246.6	243.772506646533	-0.974159733283624	0.970929587679822	-1.00332685875968	0.315703181138441	0.512225059787088
ENSG00000071282.7	529.810356628942	0.0382638988202404	0.220505452389581	0.173528130055655	0.8622363186838	0.96231950902572
ENSG00000071462.7	1639.60346277238	-0.668801893580902	0.237087115699898	-2.82091201627112	0.00478873348407225	0.021572224246942
ENSG00000071537.9	2584.35071923347	-0.0760682216766024	0.314948271503201	-0.241526080818098	0.809147405129798	0.930524459974822
ENSG00000071539.9	960.198726305033	-0.919013164149283	0.138062669102028	-6.65649280958151	2.80438846344459e-11	9.51016130999831e-10
ENSG00000071553.12	1190.08389506589	-0.655059440968758	0.221815799227848	-2.9531685445719	0.0031453018112696	0.0153163584449949
ENSG00000071564.10	1624.33506923199	-0.668691957588615	0.149787951023556	-4.46425732523344	8.03469553674163e-06	9.36201309682314e-05
ENSG00000071575.7	147.159489795067	0.737156207605824	0.204566430113489	3.60350526328717	0.000313954386880349	0.00224674354200572
ENSG00000071626.12	2853.5201515058	-0.238172492497258	0.204495719018583	-1.1646820463543	0.244147718945621	0.430293493611344
ENSG00000071655.13	1461.2540779537	-1.16876767726949	0.381287193194556	-3.06532109688015	0.00217436418875095	0.011339348405786
ENSG00000071677.1	0.0447901028958478	0	8.4119877386995	0	1	NA
ENSG00000071794.11	1168.30126630907	0.115088639308133	0.309428244252632	0.371939670814826	0.70993776758573	0.863746201653235
ENSG00000071859.10	2157.72901195349	0.228275687813814	0.371214691218709	0.614942493424434	0.53859269865678	0.730179887862929
ENSG00000071889.12	477.305920971167	-0.478531200692975	0.334520724484208	-1.43049792036297	0.152574162268519	0.308295340727773
ENSG00000071894.10	1728.37179124857	-0.477415224082721	0.218788578546205	-2.18208476537041	0.0291032773528486	0.0901799115999282
ENSG00000071909.14	34.7982792677515	-0.261114685128946	0.643713749735853	-0.405637886772023	0.685008686817341	0.845135922293621
ENSG00000071967.7	1370.66561706673	-0.583743790523986	0.260954145417725	-2.23695925423814	0.0252890032211561	0.080740344296078
ENSG00000071991.4	25.2902927025165	0.604791759633586	0.45792874499617	1.3207114998615	0.186597578159625	0.355460831836265
ENSG00000071994.6	1002.29473120826	-0.24847015688918	0.143236658603325	-1.73468272236987	0.0827970182400892	0.197882245117044
ENSG00000072041.12	394.940732950837	0	1.67481264722903	0	1	1
ENSG00000072042.8	3362.80739914552	-0.475479869137403	0.0826791049613309	-5.75090731037529	8.87657737032732e-09	1.9677981470781e-07
ENSG00000072062.9	1064.26260379866	-0.811809150633242	0.141285716521964	-5.7458685181884	9.14503496961288e-09	2.02438757854915e-07
ENSG00000072071.12	192.192078618348	-0.758379216520684	0.348936495114911	-2.17340182852165	0.0297500873393892	0.0917160350228736
ENSG00000072080.6	0	NA	NA	NA	NA	NA
ENSG00000072110.9	12470.4629763985	0.0701538677718277	0.163669194542136	0.428632082952951	0.66819099365555	0.833083002742519
ENSG00000072121.11	729.74749531333	0.414782127732669	0.17594007373697	2.35751934691562	0.0183974966125092	0.062933348553987
ENSG00000072133.6	98.5341492909122	0.281960056328195	0.514543180681774	0.547981329680815	0.583704722711178	0.766400687211672
ENSG00000072134.11	1194.49678945619	0.436874993085494	0.131863621846724	3.31308200826843	0.000922739193079882	0.00557831102603594
ENSG00000072135.8	836.100563418642	-0.75760727389039	0.181252358361119	-4.17984781406798	2.91704246133008e-05	0.000291874833411448
ENSG00000072163.14	44.498919259114	2.77191569920061	1.04705115531558	2.64735460643769	0.00811242358621522	0.0329628506727454
ENSG00000072182.8	4.27833327332732	-0.765197102957058	1.95759337151274	-0.390886643821106	0.69588102682375	NA
ENSG00000072195.10	287.110309108076	0.111123664045111	0.235583376299334	0.471695693434314	0.637144011503896	0.809273353041739
ENSG00000072201.9	46.3673264383671	0.742947801797589	1.11416197259965	0.666822078000101	0.50488578855675	0.701909840923814
ENSG00000072210.14	3787.30954528061	-0.82527410254564	0.10322623302098	-7.99480983073271	1.29774016193e-15	6.99850074145687e-14
ENSG00000072274.8	5350.99959284589	-0.509953249150013	0.270748001326066	-1.88349774200501	0.0596329455548512	0.155106642936409
ENSG00000072310.12	3870.68516587515	-0.814596159182565	0.179101923147493	-4.54822675751915	5.40998262520636e-06	6.63330833804618e-05
ENSG00000072315.3	0.0794084425345305	0	8.41198773869951	0	1	NA
ENSG00000072364.8	2365.54560348594	1.25316602730024	0.359597367836981	3.48491434973002	0.0004922945962662	0.00330202302078623
ENSG00000072401.10	520.654732375283	0.220698417911876	0.385632087400188	0.572303045111615	0.567116687111133	0.7527294194724
ENSG00000072415.4	938.316389028908	0.316824266287244	0.251343458086606	1.26052322467082	0.207480675170245	0.38385862453349
ENSG00000072422.12	534.820154985761	-0.196383182196839	0.261118289189456	-0.752085128952234	0.451999866349802	0.651984172637157
ENSG00000072444.10	0	NA	NA	NA	NA	NA
ENSG00000072501.13	2008.30060985443	-0.623269478508608	0.442037940091719	-1.40999091249788	0.158542366254413	0.316709510847042
ENSG00000072506.8	1384.97055150114	-0.916986007441536	0.305765514539098	-2.99898439764789	0.00270881178065544	0.0135196357792936
ENSG00000072518.16	1194.22139471629	0.319341375816606	0.120433354063515	2.65160244269365	0.00801108067131785	0.0326144385279847
ENSG00000072571.15	1112.1890795571	-0.350010751547665	0.372261343180702	-0.940228573176784	0.347100328355877	0.546401411842251
ENSG00000072609.13	700.405090744964	0.0139496134733764	0.139106848481903	0.100279846935007	0.92012215665001	0.992982747150793
ENSG00000072657.4	63.7809731783608	-0.589081285711884	8.21655708455094	-0.0716944189214598	0.942845097789874	1
ENSG00000072682.14	2842.23667885717	-0.0818022241293755	0.139240459652771	-0.587488897504136	0.556875404857642	0.744861914208349
ENSG00000072694.14	0.472301164307533	0	8.4119877386995	0	1	NA
ENSG00000072736.14	845.320006956609	-0.0269807984241352	0.137045878965621	-0.196874204666187	0.843925980298638	0.951793556759388
ENSG00000072756.12	464.372665217458	0.138857713892536	0.267035333184531	0.519997530800841	0.603065296089876	0.781866157798904
ENSG00000072778.15	7285.20391225777	-0.577838542881784	0.153927088665413	-3.75397565101629	0.0001740517784308	0.00136436006740778
ENSG00000072786.8	1030.70897638053	0.951893156700147	0.213411369088844	4.460367602552	8.18191916774059e-06	9.50567288000282e-05
ENSG00000072803.13	1350.49388078969	0.55147677434468	0.278435547921733	1.98062631894868	0.0476331951745863	0.131394454987673
ENSG00000072818.7	52.5797496327175	0.0869813216687307	0.450046117200544	0.19327201889839	0.846745938849993	0.953431367938721
ENSG00000072832.10	164.799194249857	0	1.67153488112825	0	1	1
ENSG00000072840.8	590.891589680725	0	1.67318279651648	0	1	1
ENSG00000072849.6	1266.4917134706	-0.352831890580393	0.191424756856088	-1.84318839618874	0.0653015085130195	0.166064003745918
ENSG00000072858.6	68.0521064335463	2.69267909581905	0.527703193134199	5.10263938299552	3.34948883340376e-07	5.48180255073844e-06
ENSG00000072864.8	717.552115466367	0.0380040140075742	0.177464552996944	0.214149887207214	0.830430173685613	0.94392597529514
ENSG00000072952.14	12.2521782010738	0	2.29188179363184	0	1	1
ENSG00000072954.2	134.008308169664	-0.616929950538166	0.195409231786674	-3.15711773132429	0.00159337000400676	0.00880211824050813
ENSG00000072958.4	1075.72444447273	-0.60188399367745	0.180659220354913	-3.33159853394154	0.000863487254670834	0.00526626494496428
ENSG00000073008.10	3832.85957274794	0.648156986617576	0.124867185441778	5.19077117278178	2.09424873843504e-07	3.60620818902891e-06
ENSG00000073009.8	139.466212722124	-0.222077126333529	0.191133108112142	-1.16189773988937	0.245277005302854	0.431517654301509
ENSG00000073050.7	928.610077437904	-0.392431930745835	0.218833040897529	-1.79329377838146	0.0729259617113966	0.179949878657195
ENSG00000073060.11	3115.22066589271	-0.59301627803739	0.247576657689486	-2.39528347935434	0.0166075197420854	0.0581429449528244
ENSG00000073067.9	7.22945561521072	0.501787474036332	1.78397300933767	0.281275261122156	0.778499283431064	0.912388233657842
ENSG00000073111.9	1686.80147030285	-0.899097755151836	0.242090703245791	-3.71388798949044	0.000204099158801206	0.00156598054129535
ENSG00000073146.11	0.490659942542128	0	8.4119877386995	0	1	NA
ENSG00000073150.9	205.319781083354	-0.22465954036987	0.249033893740461	-0.902124353418357	0.366990813362906	0.567920247404263
ENSG00000073169.9	646.562893789448	-1.10519369457437	0.39455808774991	-2.80109248520814	0.00509299206218285	0.0226846022534017
ENSG00000073282.8	1992.83115390917	4.10685187648237	1.0442487034488	3.93282927995871	8.39518630364692e-05	0.000725129882611008
ENSG00000073331.13	345.588786595909	0.995510001597136	0.145509573110628	6.84154300171211	7.83446791221018e-12	2.89690610168385e-10
ENSG00000073350.9	1543.35267729621	-0.49602268726147	0.262081643587555	-1.89262658945346	0.0584075451753466	0.152636546479478
ENSG00000073417.10	1805.62581286757	0.206882381202052	0.232847589692559	0.888488394813144	0.374278095653252	0.575937211862468
ENSG00000073464.7	181.787624090804	0.567499502962058	0.189832480381264	2.98947525640649	0.00279457081011442	0.0138887291304894
ENSG00000073536.13	676.568782749523	-0.441479052075713	0.21933062699468	-2.01284726225864	0.0441307000940874	0.124357524550205
ENSG00000073578.12	2921.56832841168	-0.872518882222325	0.144605978268272	-6.03376770913049	1.60180276125214e-09	4.10170473054782e-08
ENSG00000073584.14	3841.53399977084	-0.060329016879369	0.167284012111282	-0.360638270913997	0.718369875902378	0.869353284344628
ENSG00000073598.5	1.60471101657175	4.42379489183286	3.31284048538034	1.33534799256263	0.181762477872495	NA
ENSG00000073605.14	1654.86546871976	1.71526438618012	0.278252042218157	6.16442694366753	7.07388462302638e-10	1.9295301810142e-08
ENSG00000073614.7	1368.66057115054	0.332138136653969	0.136832448404513	2.42733460174651	0.0152102205048945	0.0541770552843714
ENSG00000073670.9	46.2462856867761	0.330052322625415	0.360958326262175	0.914377917371235	0.360518301152606	0.561326517702945
ENSG00000073711.6	396.639581885	0.273515574324152	0.170175940522577	1.60725172714921	0.107999159016274	0.240136917567138
ENSG00000073712.9	993.958727474983	0.844575936572265	0.243695698298738	3.46569899455891	0.000528855001076825	0.00349862213541896
ENSG00000073734.8	4.87829173394169	1.6274114573265	4.45299612788326	0.365464377374182	0.714764793243269	NA
ENSG00000073737.12	283.004623319979	1.05895175683963	0.379220916855211	2.79244026310908	0.0052312125720253	0.0231990225773063
ENSG00000073754.5	0	NA	NA	NA	NA	NA
ENSG00000073756.7	2937.39835607076	3.22538770778223	0.377534587635634	8.5432906372412	1.30452753917624e-17	8.61491677713545e-16
ENSG00000073792.11	1458.92114314376	0.430841075000422	0.144533671180303	2.98090452890356	0.00287398375680374	0.0142382859401956
ENSG00000073803.9	744.852025772089	1.15134539606385	0.112420075881947	10.2414572044311	1.29274430505628e-24	1.4835817417966e-22
ENSG00000073849.10	483.755153083101	0.391704994037462	0.173234563166797	2.26112495611117	0.0237515204071491	0.0768088257015382
ENSG00000073861.2	0.122632400215703	0	8.4119877386995	0	1	NA
ENSG00000073905.8	6.75071069433165	-0.407333878364862	0.612584079543187	-0.664943624830434	0.506086551613936	0.702956087669807
ENSG00000073910.15	15.9116633722896	-0.273085745173662	1.68411755592377	-0.162153612266021	0.871184888309994	0.966973128667971
ENSG00000073921.13	3408.30251329205	0.936405643155184	0.212784349566171	4.40072611103377	1.07889236124224e-05	0.000122177094650663
ENSG00000073969.14	803.696188508592	-0.457538888279756	0.154202167327349	-2.96713655981544	0.00300587419962803	0.0147519056874052
ENSG00000074047.16	539.069590032323	1.92193258289195	0.334620723598507	5.74361492684468	9.26764117333742e-09	2.04485667671024e-07
ENSG00000074054.13	1824.16982198624	0.407003159840064	0.176840547415552	2.30152623811812	0.0213619040555419	0.0704984036874196
ENSG00000074071.9	2320.97235219934	-0.828597892510886	0.346523211543529	-2.39117572765194	0.0167945123582573	0.0586219430813725
ENSG00000074181.4	1199.16988968042	-0.433582639625328	0.31341585076204	-1.38341005590851	0.166539168912296	0.327750064331656
ENSG00000074201.4	2058.01404975701	0.0103851358198533	0.119048667651344	0.0872343725027486	0.930485218180523	0.998669154389577
ENSG00000074211.9	958.620669820625	0.223068210837522	0.245632846601375	0.908136733030366	0.363805985194613	0.564673012608196
ENSG00000074219.9	576.489875197875	0.382100607865846	0.215518511664234	1.77293637059417	0.0762392510745517	0.185699358674018
ENSG00000074266.13	472.388589616773	-0.304287067336154	0.139438846103096	-2.18222594234017	0.0290928615738854	0.0901624810937093
ENSG00000074276.6	43.1032166720756	0.463489686445959	0.395858299628442	1.17084746456244	0.241660095210694	0.427092833530793
ENSG00000074317.6	10.9382507058142	2.77721396685092	1.70099223072279	1.63270232320274	0.102531618597639	0.231384603552298
ENSG00000074319.8	1652.41378402492	0.171300210991505	0.110604360958915	1.54876543299352	0.121438117929372	0.261568644718324
ENSG00000074356.12	803.344018598764	0.0166535564270275	0.157470583888882	0.105756618256899	0.915775457307745	0.991190400942496
ENSG00000074370.13	298.179956863883	0.835788329997077	0.169429296760477	4.93296227970913	8.09918006081931e-07	1.21365181468694e-05
ENSG00000074410.9	18289.2168431186	-1.1635640073654	0.2058962140749	-5.65121613621375	1.59316614147373e-08	3.34653794070056e-07
ENSG00000074416.9	2564.83616827649	0.628664138614158	0.169610014122519	3.70652724643981	0.000210120640426621	0.00160303225515583
ENSG00000074527.7	1863.91735207059	0.858022687366909	0.24706540824508	3.47285641264592	0.000514950773949717	0.00342348587654809
ENSG00000074582.8	673.922261597677	-0.379630344275392	0.292413191049038	-1.29826682207277	0.194195663106146	0.365459111620916
ENSG00000074590.9	704.705743135852	1.36855746212377	0.267570416962679	5.11475624868747	3.141463579192e-07	5.16831171538223e-06
ENSG00000074603.14	944.026569553116	0.418458898958411	0.228590191275044	1.83060741418652	0.0671591611300757	0.169619239349055
ENSG00000074621.9	290.243407187216	0.572910239256679	0.231484580173794	2.47493910318583	0.0133258895654883	0.048766589055426
ENSG00000074657.9	1588.15635267039	0.657923234314221	0.256382506553559	2.56617833704181	0.0102825946228476	0.0396737829841358
ENSG00000074660.11	9.6074994866278	1.42270806859966	1.30353321207358	1.09142448801631	0.275086142017234	0.466409825923663
ENSG00000074695.5	3541.02340234933	0.183746423917103	0.231131800111669	0.794985475076676	0.426621951319342	0.629655568388596
ENSG00000074696.8	4258.61376291456	-0.817382328007405	0.14252695092275	-5.73493169337796	9.75516527908448e-09	2.13739191755121e-07
ENSG00000074706.9	2.68061937847815	6.5046775912579	4.01029634505043	1.62199424471113	0.10480458044419	NA
ENSG00000074755.10	1352.2070859835	0.0791249297627556	0.209714576366739	0.37729818848827	0.70595201826054	0.861208383178741
ENSG00000074771.3	0	NA	NA	NA	NA	NA
ENSG00000074800.9	51119.4496057602	-0.894029318620158	0.24613849559596	-3.63222061813411	0.000280992726539975	0.00205301401638543
ENSG00000074803.13	0	NA	NA	NA	NA	NA
ENSG00000074842.3	2127.02292336238	-0.751293592854777	0.388962011257408	-1.93153462577502	0.0534169715676397	0.1429897343016
ENSG00000074855.6	263.307390799614	-0.104684391990591	0.22250308969031	-0.470485116122639	0.638008465558565	0.809846243371292
ENSG00000074935.9	154.505592670172	1.36113048114472	0.278832822300639	4.881528902925	1.05266490683914e-06	1.52781845279398e-05
ENSG00000074964.12	421.460628564879	-0.0412391552867644	0.197113771398027	-0.209214987843194	0.834280412712622	0.946302154382225
ENSG00000074966.6	10.7888745753857	0.198095543751699	0.54909587790256	0.360766765375085	0.718273809341615	0.869309456987881
ENSG00000075035.5	0	NA	NA	NA	NA	NA
ENSG00000075043.13	2.02985283648628	0	5.97387143365313	0	1	NA
ENSG00000075073.10	10.1846874607124	0.430526889798021	1.1225739297843	0.383517627102516	0.701336003031248	0.857244116966561
ENSG00000075089.5	442.180832010344	0.0192966083588794	0.37983682134639	0.0508023637373534	0.959483007321271	1
ENSG00000075131.5	360.025789287987	0.100461690528765	0.136753768969293	0.734617343901669	0.462572572182185	0.662260640578192
ENSG00000075142.9	1599.30199738455	-0.70411565011762	0.200462199516614	-3.51246096179477	0.000443977223083215	0.00302647421790989
ENSG00000075151.15	2313.36410339355	0.363695007148138	0.216780442371521	1.67771134318858	0.0934034639527111	0.216282047609008
ENSG00000075188.4	812.657819193792	-0.100263257034249	0.133355648359776	-0.75184859634705	0.452142113726164	0.652130546849119
ENSG00000075213.6	805.597952119229	2.12305015836142	0.191315736813601	11.097101543873	1.29578165143987e-28	1.95103251693999e-26
ENSG00000075218.14	594.230633612233	-1.23220954435796	0.41737711384335	-2.9522690715151	0.00315447921023405	0.0153463867135712
ENSG00000075223.9	3890.01884604725	0.700417168347055	0.371480876204548	1.88547301681658	0.0593660041165148	0.154561843059472
ENSG00000075234.12	351.455837023353	0.0273680989809448	0.175452967945416	0.155985386291437	0.876044540267043	0.969257203713245
ENSG00000075239.9	1215.76444466597	-0.535039439994739	0.130930027320596	-4.08645328305507	4.38017633453321e-05	0.000414059762894272
ENSG00000075240.12	502.908369682406	0.00952025094301841	0.219472662520644	0.0433778441181618	0.965400338906483	1
ENSG00000075275.12	3122.87371800443	-0.0444168522579649	0.250525500422496	-0.177294735198846	0.85927688599047	0.960416311611535
ENSG00000075290.7	2.07218933885727	-0.0253714753435204	3.73887945845021	-0.00678585004557408	0.99458571656935	NA
ENSG00000075292.14	2705.60959513438	0.179013734900455	0.180243866075499	0.993175184255489	0.32062458953513	0.517802934583893
ENSG00000075303.8	241.800268963533	-0.129145686694439	0.285236019529962	-0.452767805788545	0.650715948236441	0.820577880184794
ENSG00000075336.7	601.230165289559	-1.07440160020197	0.115082631911416	-9.33591439783011	1.00123231966244e-20	8.19312760363775e-19
ENSG00000075340.18	272.740058891192	0	1.70124941915863	0	1	1
ENSG00000075388.2	0	NA	NA	NA	NA	NA
ENSG00000075391.12	913.792254363018	0.639481998041364	0.204241664368942	3.13100659464959	0.0017420824853681	0.00946528130979014
ENSG00000075399.8	365.469911027938	0.252056284248755	0.21975270612431	1.14699968293529	0.251381751963042	0.438892017968128
ENSG00000075407.13	496.489820948598	0.255311419852566	0.265037118614602	0.963304389917632	0.33539479091348	0.533688312460485
ENSG00000075413.13	1790.76606819346	0.510674638514017	0.0989635900463885	5.16022749654335	2.4664993699337e-07	4.15659746994928e-06
ENSG00000075415.8	8454.58055299602	-0.52567174807467	0.119822459538389	-4.38708861510435	1.14877994903173e-05	0.000129004698214357
ENSG00000075420.8	3766.342558028	1.25290888312567	0.283751382675348	4.41551639788544	1.00769140298313e-05	0.000115083494511805
ENSG00000075426.7	3945.59398600215	1.75989450101309	0.133166821188226	13.2157130831076	7.1208270157297e-40	1.97089831269189e-37
ENSG00000075429.4	0	NA	NA	NA	NA	NA
ENSG00000075461.5	252.793571186912	-0.934456766957581	0.245544147546136	-3.80565684947553	0.000141428353229287	0.00114437791751007
ENSG00000075539.9	1098.66631248993	0.897185156507718	0.240768013809732	3.72634696075834	0.000194274937494457	0.00149793060163178
ENSG00000075568.12	1460.43104139454	0.101200065825185	0.266694215831296	0.37946104496395	0.704345526607763	0.860084808686479
ENSG00000075618.13	5236.07068852966	0.223415184009062	0.203322432592516	1.09882210811836	0.271845667019007	0.462646468845712
ENSG00000075624.9	95024.2831215553	-0.422384335336115	0.195131868595191	-2.16460969895372	0.0304175876200924	0.0933383938460142
ENSG00000075643.5	462.95537557326	0.549290109451543	0.115428697663096	4.75869623908229	1.94847402001197e-06	2.64399636125777e-05
ENSG00000075651.11	772.798145744025	0.989760531535585	0.240700800529891	4.11199517972802	3.92254491006633e-05	0.000376280416678687
ENSG00000075673.7	68.8688077224867	0.900999583428535	1.48604375458518	0.606307573817058	0.54431053021113	0.734791887039426
ENSG00000075702.12	904.551686197877	-0.833024299820881	0.359932639857297	-2.3143894372879	0.0206463697660946	0.068630400100259
ENSG00000075711.16	1785.08702419834	0.501872620423811	0.215157719307454	2.33258012791374	0.0196701929228897	0.0661521191808858
ENSG00000075785.8	6816.65226271967	-0.297999361010319	0.0993303147171028	-3.000084736055	0.00269904508401611	0.0134851944587914
ENSG00000075790.6	859.822248504849	0.0863964951316665	0.210700661496135	0.410043777357821	0.681773834368694	0.842800284145048
ENSG00000075826.12	186.089953511174	-0.122946127807241	0.303546187955334	-0.405032685916426	0.68545348501152	0.845400613196328
ENSG00000075856.7	1425.25073178973	0.174055939247963	0.13379258268215	1.30093863021888	0.193279461934874	0.364354242094979
ENSG00000075884.8	0.438421877442567	-3.96645299077256	8.34447371180796	-0.475338904257051	0.634545433720044	NA
ENSG00000075886.10	8.9561287527346	-1.09833559844198	0.975394198601868	-1.12604278353955	0.260147410488448	0.449401965378897
ENSG00000075891.17	11.3134958000233	0	2.07869932464304	0	1	1
ENSG00000075914.8	704.898331236947	-0.259522935270384	0.253009959813382	-1.02574197261565	0.305013224414075	0.500405674398301
ENSG00000075945.8	587.23404787622	0.0906730979057633	0.203696246073358	0.445138777241426	0.65621946719949	0.824810110335354
ENSG00000075975.11	670.062211724819	0.347270349544485	0.0953343046314623	3.64265886122463	0.000269836343495379	0.00197841442186464
ENSG00000076003.4	1757.89930430415	-1.40666594013074	0.200270582717985	-7.02382706955801	2.15871969166604e-12	8.55352911933612e-11
ENSG00000076043.5	1804.08372143793	-0.83097260353496	0.145568575844467	-5.70846144996854	1.14001991276314e-08	2.46908110219966e-07
ENSG00000076053.6	529.704656587842	0.568728206273742	0.278693519495596	2.04069404736456	0.0412812474124314	0.117787907112861
ENSG00000076067.7	1154.88952225578	1.24330566641892	0.161378418084833	7.70428711084117	1.31575727070062e-14	6.48268785127128e-13
ENSG00000076108.7	3294.86140918832	0.641709417156339	0.16689175569965	3.84506361303552	0.000120521168884239	0.000995754573999235
ENSG00000076201.10	909.350823076672	0.148063832280674	0.194439202687371	0.761491665437131	0.446363455147204	0.646818176093585
ENSG00000076242.10	1055.83501180104	-0.605423337864551	0.124479813443701	-4.86362664849567	1.15254220700495e-06	1.65967841454018e-05
ENSG00000076248.6	1184.63236692916	-0.799626002810772	0.112087849673403	-7.13392223279054	9.75484587819026e-13	4.03507591809712e-11
ENSG00000076258.5	44.9114851871211	0.74996578738884	0.224355316478805	3.34275915168558	0.00082949860861376	0.00508865492591903
ENSG00000076321.6	401.912351633699	0.782133735657997	0.264203816076614	2.9603423117522	0.003072973898563	0.0150302603287043
ENSG00000076344.11	107.978628840274	0.195925318852991	0.533486411984924	0.367254562537064	0.713429143385058	0.865675534340747
ENSG00000076351.8	49.6020873058571	-0.549710268740707	0.51347552283613	-1.07056762064224	0.284363888968542	0.477346838590521
ENSG00000076356.6	725.33403531297	1.24117697990018	0.262037971018931	4.73663024894402	2.17301102768426e-06	2.89033502134596e-05
ENSG00000076382.12	2083.00237720832	-1.48757630464405	0.190538910816575	-7.80720482902355	5.84702043745869e-15	2.98229733478076e-13
ENSG00000076513.12	834.996255198832	0.253192787337712	0.133246389323675	1.9001849777908	0.0574088489605329	0.150933128711236
ENSG00000076554.11	1541.06574290166	0.00751691618311867	0.245998844580256	0.0305567133697098	0.975623063741742	1
ENSG00000076555.11	372.608239626114	-0.341437592799844	0.199632177540527	-1.71033345929681	0.0872042279111682	0.205544242143531
ENSG00000076604.10	1695.2931332558	0.309339443237329	0.284187298435866	1.08850552061931	0.276372000765023	0.467769552733679
ENSG00000076641.4	58.6928700661768	3.47547684561758	1.42037962433184	2.44686475790052	0.0144104900488586	0.0519478707545621
ENSG00000076650.2	452.782951980018	0.457518419935535	0.141965191184432	3.2227507047214	0.00126966002744313	0.00730103005698353
ENSG00000076662.5	191.274145825935	-0.952664089635482	0.369023511826777	-2.58158100799461	0.0098348906783393	0.0382997056604643
ENSG00000076685.14	2903.28780663449	0.930388958499838	0.188958255978828	4.92378040684332	8.48880915902667e-07	1.26598951808273e-05
ENSG00000076706.10	1551.94207196336	0.40515690222611	0.177559186252318	2.28181324085573	0.0225003687193086	0.0735718276000882
ENSG00000076716.7	152.918838873029	-0.719552986867504	0.226203919140365	-3.1809925734355	0.00146771392081304	0.00821893594276176
ENSG00000076770.10	75.2067369032858	-1.08860010653561	0.662463633732512	-1.64326017475422	0.100329114401654	0.227834732402694
ENSG00000076826.5	305.426272186747	-0.166560660567744	0.288107453908808	-0.578119928200346	0.563183153564018	0.750206676567937
ENSG00000076864.15	807.484738825854	-0.612334588368761	0.173472348651346	-3.52986855328434	0.000415766176685331	0.00285380569343349
ENSG00000076924.7	875.298862050873	-0.353222597906188	0.279363403948576	-1.26438392757846	0.206092258839086	0.381890558591163
ENSG00000076928.13	2240.47652830962	-0.0447167857784826	0.16416158618705	-0.272394942185385	0.785318361275245	0.916173960930074
ENSG00000076944.10	1314.0979449036	0.0225820726805179	0.266005021161742	0.0848934075826601	0.932346132855348	0.999640342171043
ENSG00000076984.13	573.477793618126	-0.0305590946787537	0.263200884955369	-0.116105592441057	0.907568856665681	0.986335226429425
ENSG00000077009.9	0	NA	NA	NA	NA	NA
ENSG00000077044.5	2603.77653796588	0.444815765619168	0.215229076073059	2.06670852161339	0.0387616277142498	0.112253053578996
ENSG00000077063.6	63.5292565664071	-0.211778516928082	0.416376173795175	-0.508623043911876	0.611016473358708	0.788315125108599
ENSG00000077080.5	0	NA	NA	NA	NA	NA
ENSG00000077092.14	429.431061540713	-0.11383805217968	0.250806197545862	-0.453888513496017	0.649909071396424	0.820109864750391
ENSG00000077097.9	3330.3336909203	-0.14597023100293	0.19027550355159	-0.767151988975568	0.44299115442829	0.643477388090981
ENSG00000077147.10	4127.25469847307	-0.232269249994683	0.238087654780842	-0.975561921547277	0.32928160218589	0.527374576448812
ENSG00000077150.13	2586.33100786771	1.32167345915602	0.263301264958165	5.01962441907	5.17726038750962e-07	8.14045261097064e-06
ENSG00000077152.5	959.200123982619	-0.775280279600213	0.211311644139723	-3.66889521283353	0.000243600893103115	0.00182226248374155
ENSG00000077157.16	383.261841034374	0.158863987578276	0.278256452898868	0.570926517330454	0.568049454982689	0.75350402320275
ENSG00000077232.12	3665.22138429103	-0.0075224419109008	0.214020019740965	-0.0351483095833999	0.971961479712378	1
ENSG00000077235.13	3001.26808940687	-0.131231855903206	0.102616009268497	-1.27886337462058	0.200945172058978	0.37472513545669
ENSG00000077238.9	1860.83972821666	0.585442046781612	0.124500828664493	4.70231445896051	2.57228932654475e-06	3.37138282833556e-05
ENSG00000077254.10	889.329743567636	0.508112512255299	0.274384807391003	1.85182451275894	0.0640510264743658	0.163702385832977
ENSG00000077264.10	8.15894153652755	1.21111836126561	1.27683968322744	0.948528133308244	0.342860657588174	0.541917327410973
ENSG00000077274.7	2.93758454325435	-1.55972475804947	8.25037843504912	-0.189048874585374	0.850054510999869	NA
ENSG00000077279.12	0	NA	NA	NA	NA	NA
ENSG00000077312.4	1935.34761700983	-0.453864559665117	0.307715653698868	-1.47494790794514	0.140226548878954	0.290341460555643
ENSG00000077327.11	0.139934825444145	3.29680767544397	8.35520165477581	0.39458146094649	0.693151797667327	NA
ENSG00000077348.4	840.05456690484	-0.798387267547058	0.420885929908731	-1.89692078259824	0.0578383940856184	0.15169682484468
ENSG00000077380.11	2948.4251967629	-0.139856398409475	0.106443983752883	-1.31389669456717	0.188880971223192	0.358721368253451
ENSG00000077420.11	186.917256797707	0.144786374811282	0.183773538221807	0.787852136995536	0.430783200407579	0.632826304626213
ENSG00000077454.11	581.87620225607	-0.310762686518702	0.200065683630857	-1.55330329959081	0.12035069235979	0.25973172582314
ENSG00000077458.8	244.332713710412	0.381464833764124	0.307112164919359	1.24210264957849	0.214198691113405	0.393272223728943
ENSG00000077463.10	494.579014363387	-0.248043915935614	0.398552550032997	-0.622361884060402	0.533703937664753	0.726518285172018
ENSG00000077498.8	0	NA	NA	NA	NA	NA
ENSG00000077514.4	584.055125812547	-0.446579860511233	0.163768504693159	-2.72689709995189	0.00639329731005348	0.0271928245587608
ENSG00000077522.8	6.07395719811831	5.29807540335053	8.27171426351833	0.640505128026148	0.521844256356568	0.716123277352313
ENSG00000077549.13	4189.83950541645	-0.470614741088691	0.198407167888677	-2.37196441084601	0.0176937949214944	0.0611036539848526
ENSG00000077585.9	412.54111097122	0.146347255803898	0.180336926272955	0.811521294215635	0.41706636928269	0.619885188049397
ENSG00000077616.6	10.3935830526295	-0.0132719400428175	1.01632110957271	-0.013058805841785	0.989580876570197	1
ENSG00000077684.11	747.204877277024	0.10127575935154	0.137940478912368	0.7341989831417	0.462827473145637	0.662524784915884
ENSG00000077713.14	880.707248969219	0.194379655013055	0.211551582347839	0.918828650940797	0.358185203953576	0.558704668119589
ENSG00000077721.11	2009.81052508308	-0.427250060290772	0.117157094775341	-3.64681337575041	0.000265512616959589	0.00195127409753863
ENSG00000077782.15	2149.27833928809	-0.427689940391135	0.150641280383827	-2.83912842018736	0.00452369471393103	0.0205992946801912
ENSG00000077800.7	0.129026909793476	0	8.41198773869951	0	1	NA
ENSG00000077809.8	1189.62302267735	0.134119057401386	0.285576533232975	0.469643131678367	0.638610003747793	0.810470592079381
ENSG00000077935.12	0.80954984447885	0	8.4119877386995	0	1	NA
ENSG00000077942.13	1197.3780709575	-0.454630128230723	0.260875331943953	-1.74271030090494	0.0813842314087948	0.195374058589914
ENSG00000077943.7	0	NA	NA	NA	NA	NA
ENSG00000077984.4	0.3127836274716	0	8.4119877386995	0	1	NA
ENSG00000078018.15	466.13201946799	1.02549779776955	0.356625956390861	2.87555568906937	0.00403316992626502	0.0186813966230949
ENSG00000078043.11	296.6078420564	-0.224493221129202	0.174450295626742	-1.28686065175569	0.198142862215148	0.371106260299662
ENSG00000078053.12	0.313480761507909	0	8.41198773869951	0	1	NA
ENSG00000078061.8	1051.98161971219	-0.300399381278399	0.272379678063155	-1.10287002104741	0.270083614761426	0.460689116677977
ENSG00000078070.7	472.310616101421	-1.04938827290365	0.138082613182712	-7.59971330724383	2.96787507780938e-14	1.42133274400637e-12
ENSG00000078081.3	434.030599881605	3.64038702671619	0.834709598161773	4.36126173070631	1.29314566608289e-05	0.000142830367261421
ENSG00000078098.9	81.3734338813629	8.19801506996127	1.25196730943178	6.54810633488667	5.82712247537505e-11	1.9073438627658e-09
ENSG00000078114.14	420.706275178535	0.342565008752838	0.356254280892069	0.961574434684817	0.33626341863708	0.534844401433997
ENSG00000078124.7	158.654857026695	-0.156693160687609	0.25921221033816	-0.604497606355783	0.545512860138871	0.73588715171113
ENSG00000078140.9	1576.41958740939	0.0339396281803317	0.12038254770396	0.28193146621049	0.777996061253054	0.911917784694758
ENSG00000078142.7	656.288050895778	0.325144992540812	0.196289555135685	1.65645590421791	0.0976295278896387	0.22359276519967
ENSG00000078177.9	253.253962113892	0.726266723215548	0.355780404963518	2.04133424180576	0.041217615744059	0.117735126106986
ENSG00000078237.4	578.272379472779	0.109491627701367	0.22914084856327	0.477835481486115	0.632767305132644	0.806754738511143
ENSG00000078246.11	661.499017276763	-0.33454983895271	0.175393924393735	-1.90741977014946	0.056466251264127	0.149199959994684
ENSG00000078269.9	1327.56762227702	0.404797382941441	0.128475019760623	3.15078669530984	0.00162831360904614	0.00895834271729243
ENSG00000078295.11	0	NA	NA	NA	NA	NA
ENSG00000078304.15	2022.13435399129	0.252976700080164	0.114729698679111	2.20498007920092	0.0274554924485787	0.0862382882801567
ENSG00000078319.7	189.606126454141	-0.92080399688908	0.231260980795823	-3.98166605417126	6.84338852418455e-05	0.000608118108657589
ENSG00000078328.15	0.0297781659504489	0	8.41198773869951	0	1	NA
ENSG00000078369.13	8043.31584130875	0.106568477746653	0.0960093869473423	1.10997977525991	0.267007741753964	0.457060719345542
ENSG00000078399.11	8.48789401165969	0.0233305839292385	0.922692130044869	0.0252853396810743	0.979827367433451	1
ENSG00000078401.6	1781.96663419669	1.83290513348066	0.187080279745621	9.79742566118097	1.15491502196396e-22	1.09229425268259e-20
ENSG00000078403.12	917.190675378505	0.447009819600211	0.257013153912949	1.73924880028364	0.0819910089549855	0.196503231559719
ENSG00000078487.13	82.6531339400295	0.266745502758694	0.331799187974522	0.803936574971897	0.421433605636686	0.624551330054179
ENSG00000078549.10	0	NA	NA	NA	NA	NA
ENSG00000078579.8	0.613900160798027	0	8.4119877386995	0	1	NA
ENSG00000078589.8	0	NA	NA	NA	NA	NA
ENSG00000078596.6	98.2195523702872	-0.923878324138793	1.76612207158374	-0.52311124978486	0.600896837281151	0.779865043089169
ENSG00000078618.15	4030.29491089567	-0.109430737319026	0.0814376275607558	-1.34373680320422	0.179033511798191	0.344997412261057
ENSG00000078668.9	2837.24314374835	-0.951427389657597	0.1511959723785	-6.2926768133467	3.12037575848148e-10	9.06305434419445e-09
ENSG00000078674.13	2423.97191309179	-0.0863889054049459	0.207989460698913	-0.415352321769818	0.677884004159193	0.840121428254217
ENSG00000078687.12	151.688737209035	0.0664040691356088	0.16466869160374	0.403258618799279	0.686757980543414	0.84657269791771
ENSG00000078699.17	511.127627599271	0.695313789211992	0.330264299327114	2.10532531257128	0.0352630001813782	0.10460311131169
ENSG00000078725.8	24.755442948758	0	1.93917588237078	0	1	1
ENSG00000078747.8	1739.72830872136	0.562903037810571	0.204569216048859	2.75165075509762	0.00592957203608263	0.0256434915650531
ENSG00000078795.12	0.638416262606375	-2.04835050380013	8.38300115031519	-0.244345726198918	0.806963072095274	NA
ENSG00000078804.8	513.999502836639	1.40075766744385	0.205498982884429	6.81637275174067	9.33678508636738e-12	3.37289121133437e-10
ENSG00000078808.12	3479.83433320422	-0.577575379384411	0.272355020845958	-2.120670944822	0.0339495032595643	0.101587316057912
ENSG00000078814.11	11.6047169837973	0.329335376390264	0.563050656913019	0.584912516035196	0.558606542370915	0.746540774974295
ENSG00000078898.6	0	NA	NA	NA	NA	NA
ENSG00000078900.10	14.335894253467	-0.865880272351505	0.742048617461172	-1.16687808854628	0.243259605799018	0.429371569046546
ENSG00000078902.11	1396.88246397275	-0.0698920813161129	0.200701762350563	-0.348238503227657	0.727661073881271	0.876275454061002
ENSG00000078967.8	237.823973779746	-0.255294235505917	0.311846121073415	-0.818654516615955	0.412983553591104	0.615566917093385
ENSG00000079101.12	1.9604175514227	-0.663167834046342	4.85001243719522	-0.13673528524596	0.891240037872775	NA
ENSG00000079102.12	0.225997719431207	-2.24776872586814	8.37934872386841	-0.268251006127172	0.788506115945438	NA
ENSG00000079112.5	217.186196667049	-0.312644382942918	0.317512261759692	-0.984668690305704	0.324786836847785	0.521927344288947
ENSG00000079134.7	546.730151423535	0.084751559493137	0.152759835385094	0.55480263695942	0.579029663281105	0.76305260416004
ENSG00000079150.13	176.387228357327	-0.284317712355223	0.157966526294176	-1.79986050858488	0.0718826667297829	0.178197654238477
ENSG00000079156.12	134.966686564681	0.561610568178184	0.258960256782191	2.16871335839982	0.0301044525747934	0.0926264348390037
ENSG00000079215.9	53.3670718144914	1.5218780789742	0.525405398650336	2.89657868549431	0.00377256022419555	0.0176927280866542
ENSG00000079246.11	9014.24219618672	-0.633369937164403	0.10305362204077	-6.14602305694632	7.94497397640151e-10	2.15154467927846e-08
ENSG00000079257.3	660.566348568388	-0.17865720522935	0.223532386484719	-0.7992452818087	0.424148200127846	0.627585949261494
ENSG00000079263.14	30.9138809919705	0.0351532782696653	1.26303350090272	0.0278324195237423	0.977795808931552	1
ENSG00000079277.15	630.061650909153	0.448567240594477	0.112720022663205	3.97948146208902	6.90657450559243e-05	0.00061344331651607
ENSG00000079308.12	403.560862585618	1.2340264219344	0.473220119864485	2.60772179823585	0.00911469992458562	0.0360697576283907
ENSG00000079313.7	574.846097154222	0.157047968011604	0.207357987752163	0.757376022568804	0.448824616946134	0.649363616937243
ENSG00000079332.10	2505.18518844417	-0.00475216544612042	0.12956074283648	-0.0366790537170522	0.970740910115329	1
ENSG00000079335.13	93.7264474132382	1.86265012437713	0.315764025044224	5.89886743468088	3.66005141732866e-09	8.70870135594724e-08
ENSG00000079337.11	173.984155247788	0.206949953185255	0.40361545052198	0.512740413969819	0.608132915685001	0.786014822865666
ENSG00000079385.17	860.285892432024	1.15047340146527	0.189325539837141	6.07669415576424	1.22685437576083e-09	3.19814767398818e-08
ENSG00000079387.9	563.616615502186	0.172817192988163	0.293644923681218	0.588524367530951	0.556180382890137	0.74446134601915
ENSG00000079393.16	6.1186877077721	-0.614873445245781	2.45845033284438	-0.250106108320026	0.802505292314106	0.926509146524585
ENSG00000079432.3	2056.08033701165	-0.0432843279169098	0.210514165060807	-0.205612424724042	0.837093671372082	0.947407338355089
ENSG00000079435.5	140.584223962503	-0.344410304804076	0.278829920155388	-1.23519852034581	0.216756629828568	0.396685940960872
ENSG00000079459.8	7276.65356108785	-1.54078771004065	0.13416959295366	-11.4838815272609	1.58979564984173e-30	2.6956345878983e-28
ENSG00000079462.3	1501.59263078266	-1.03601312086672	0.393135228674372	-2.63525892696031	0.0084073122758456	0.0339412321629537
ENSG00000079482.11	198.010056671926	0.0138808539895864	0.26659336294409	0.0520675152460473	0.958474896919654	1
ENSG00000079557.3	0.0833664594683717	0	8.41198773869951	0	1	NA
ENSG00000079616.8	1844.64767969398	-1.02290176177929	0.299686462090524	-3.41323980617552	0.000641954265992019	0.0041032891788595
ENSG00000079689.9	11.8790992836637	-3.19860327522372	8.24779226157517	-0.38781326854283	0.698154225654542	0.855076506868233
ENSG00000079691.15	1067.36290729156	-0.0164997147322726	0.226171007918698	-0.0729523862678449	0.941844006749468	1
ENSG00000079739.11	1645.27201999618	-0.65463840551649	0.105102839851738	-6.22855106902865	4.70768637689882e-10	1.33038086035455e-08
ENSG00000079785.10	3580.57376979983	-0.483405760814401	0.147886428005951	-3.26876351895489	0.00108018539744341	0.0063832230513304
ENSG00000079805.12	2851.84292114744	-0.525106780838653	0.118453263356441	-4.43302924680548	9.29182558097425e-06	0.000106765231538166
ENSG00000079819.12	2532.6958085103	0.147258688014781	0.295133519560689	0.498956161380712	0.617810267926022	0.79376551274192
ENSG00000079841.14	0.704373514749653	0.564652222611776	8.30200893653923	0.0680139261385999	0.945774548500224	NA
ENSG00000079931.10	96.1666415065172	-0.278870767912429	0.528160236799761	-0.528004095124934	0.597496493647479	0.7777240520232
ENSG00000079950.9	823.415126288793	0.215425665473987	0.164939626409855	1.30608799209161	0.191522635986625	0.362153941159416
ENSG00000079974.13	62.2212670423937	-0.906883032791203	0.244892730141765	-3.70318478734024	0.000212909680817576	0.0016203692287374
ENSG00000079999.9	1348.43991072111	-0.159704715362867	0.201373596925694	-0.793076737968769	0.427733114875982	0.63051103971498
ENSG00000080007.6	44.2657642865672	1.18996375417046	6.3224519961802	0.188212382615067	0.850710166030994	0.955893494619065
ENSG00000080031.5	306.383275030574	1.1361447491464	0.359678557242466	3.15877809858013	0.00158432071441412	0.00876316614453848
ENSG00000080166.11	0.313498663713469	0	8.4119877386995	0	1	NA
ENSG00000080189.10	1229.78079334613	-0.193167571143457	0.275199314723258	-0.701918794157272	0.482729807527914	0.68168200086156
ENSG00000080200.5	354.910436357149	0.0599745124982618	0.381617438116793	0.157158731514535	0.875119751547814	0.968864253824272
ENSG00000080224.13	4.1876455916063	-0.46090384147651	4.5637996515396	-0.100991252173181	0.919557404426645	NA
ENSG00000080293.5	2.64846104337914	2.75141865681474	3.19231344794238	0.861888627693554	0.388748807627163	NA
ENSG00000080298.11	121.93997309055	0.618855568620624	0.285711460900629	2.16601590524177	0.0303099715521162	0.0931609514699906
ENSG00000080345.13	1531.70672987804	0.406176623456613	0.291280580266319	1.39445143608696	0.163181324891372	0.323185911373305
ENSG00000080371.4	953.423323441483	0.275518269879392	0.210156526347401	1.31101457883799	0.189852838190212	0.359840913149847
ENSG00000080493.9	80.9415355261706	-1.25147300797243	0.477536204365358	-2.62068717833789	0.00877527425863538	0.0350656978390183
ENSG00000080503.15	1011.08592626218	-0.331837415873038	0.327700200571946	-1.01262500082048	0.311239313519811	0.507391521849837
ENSG00000080511.2	0.434661893473451	-0.983400006377002	8.26941437962595	-0.118920150960132	0.905338616890855	NA
ENSG00000080546.9	238.10046644889	-0.0749393021097161	0.281088984281661	-0.266603482527883	0.789774473993492	0.918743146982601
ENSG00000080561.9	165.455299332458	0.826466706349813	0.174568539962419	4.73433934045468	2.19769771761412e-06	2.91698651221546e-05
ENSG00000080572.8	0	NA	NA	NA	NA	NA
ENSG00000080573.6	15.7229470533495	-1.20625029654798	2.0085264575022	-0.600564803138354	0.548129886689677	0.738042108841494
ENSG00000080603.12	2673.65962742123	0.574125949525646	0.138599586124468	4.14233523763959	3.43787332162743e-05	0.000335776926758432
ENSG00000080608.9	1497.00154130988	0.320446200317017	0.126688436538666	2.52940370149105	0.0114256523037081	0.0431119089831776
ENSG00000080618.9	3.80136185215087	3.04680977972774	5.22590049239753	0.583021009328466	0.559879157156256	NA
ENSG00000080644.11	24.9137753554208	0.0321340091058007	0.606767245584196	0.052959366774754	0.957764282870198	1
ENSG00000080709.10	7.36512044485853	0.225710188165747	2.09109108211237	0.107938955933828	0.914044115260699	0.990398635194106
ENSG00000080802.14	592.693745306982	1.01978834063832	0.145633349908759	7.0024368819177	2.51548223032344e-12	9.84280479353795e-11
ENSG00000080815.14	2170.60120611559	0.258490959231533	0.0817108558960975	3.16348368153464	0.00155893091139559	0.00864740308970719
ENSG00000080819.2	621.243872562481	-0.683495214505308	0.207856109901944	-3.28830946960253	0.00100790980610886	0.00602218109865867
ENSG00000080822.12	1154.63050883401	0.762356972805735	0.225102527554197	3.38670996318415	0.000707361261573506	0.00445706270641947
ENSG00000080823.17	318.08150167564	-0.541988718841834	0.192192683987796	-2.820027836628	0.00480194836885162	0.021616233018454
ENSG00000080824.14	43574.7603054861	-0.622829031406997	0.128308157455141	-4.85416550093278	1.2089474253702e-06	1.73294740996897e-05
ENSG00000080839.7	458.88421708971	-0.116109015688588	0.245302365321285	-0.473330192053037	0.635977625103812	0.808546178705106
ENSG00000080845.13	1550.5997372303	0.606664113153261	0.148357303009807	4.08920963677237	4.32845528984318e-05	0.000410200689879851
ENSG00000080854.10	28.3067252839394	0.305817648474	0.769123977365362	0.397618144114528	0.690911683900678	0.849356551449684
ENSG00000080910.7	0.431201725396998	0	8.41198773869951	0	1	NA
ENSG00000080947.10	64.6606772210828	-0.201208108003236	0.371068112092625	-0.542240363550859	0.587652932570768	0.769745390880825
ENSG00000080986.8	407.98833026469	-0.120455163344728	0.242558474275737	-0.496602576778232	0.619469335682823	0.795313618016531
ENSG00000081014.6	575.02699795722	0.514215311792863	0.196943855327428	2.61097413238893	0.00902847226320254	0.0358189031335866
ENSG00000081019.9	202.839699615406	0.718598676299209	0.258005163459746	2.78521044564802	0.00534929926572293	0.0236225155983508
ENSG00000081026.14	322.86974905534	0.0528713761888371	0.248443185064624	0.21281073246217	0.831474592197249	0.944713751871079
ENSG00000081041.8	1780.13946932143	3.3602195123972	0.151362219914523	22.1998561747758	3.44551019965952e-109	1.6211986866948e-105
ENSG00000081051.3	3.16486754812869	-3.30872390811015	3.06539963025636	-1.07937766921223	0.280419401566403	NA
ENSG00000081052.10	364.268911526298	0.64145005041856	0.344988468855461	1.8593376542313	0.0629792929020637	0.161577599742331
ENSG00000081059.15	213.495633770504	-0.400237852102351	0.143161317715277	-2.79571226704097	0.00517854823573884	0.0229871359303869
ENSG00000081087.10	744.177813004233	0.70617415999762	0.225157414876123	3.13635755849365	0.00171060509655087	0.00932116344012276
ENSG00000081138.9	0.712846700486826	0	8.4119877386995	0	1	NA
ENSG00000081148.11	4.97751822169708	1.47182958495373	3.82390562023879	0.384902173621591	0.700309895427211	0.856417043590405
ENSG00000081154.7	1946.90745657989	-0.152757064389116	0.217514182265901	-0.702285537420167	0.482501110760569	0.681450290777196
ENSG00000081177.14	704.132890931031	-0.304361072678712	0.14036631087445	-2.16833420200769	0.0301332679682968	0.092672345587153
ENSG00000081181.3	179.774341214925	-0.410407538688117	0.471579633440384	-0.870282577078258	0.384145997964147	0.586470784205323
ENSG00000081189.9	28.1782440350248	0.32236560829082	1.0502369172701	0.306945607214751	0.758884774006395	0.898130562257081
ENSG00000081237.14	0	NA	NA	NA	NA	NA
ENSG00000081248.6	0	NA	NA	NA	NA	NA
ENSG00000081277.7	3235.8474444742	4.01638817919417	0.559041750133918	7.18441543629263	6.74953418418413e-13	2.85467377259617e-11
ENSG00000081307.8	587.918704071459	-0.0127734080428172	0.188790587814394	-0.0676591359277676	0.946056979537247	1
ENSG00000081320.6	397.20886690787	0.453984553179636	0.157002311131193	2.8915787921127	0.00383311463568612	0.0179371085425779
ENSG00000081377.12	398.319153975439	-0.310877050497223	0.228124854645849	-1.36274958281	0.172961445482341	0.336535445613887
ENSG00000081386.8	232.488089049617	0.493004515261352	0.259975046566372	1.89635321455934	0.0579133539901653	0.151808807165585
ENSG00000081479.8	4.61700150942073	8.63437953626536	8.32976144662456	1.03656984555833	0.299936372641867	NA
ENSG00000081665.9	90.264740415295	1.23120502842713	0.295785595307406	4.16249150722691	3.14793853462999e-05	0.000311992370512223
ENSG00000081692.8	512.988842209332	-0.339473561732655	0.410793508039791	-0.826384923541129	0.408585773008916	0.610910873380772
ENSG00000081721.7	561.55283959452	-0.0814737072540498	0.156536094984485	-0.520478725766891	0.602729951943187	0.781588840121449
ENSG00000081760.12	1266.96207592891	-0.531691988453897	0.136932905283609	-3.88286502322202	0.000103232878644793	0.000865358955606909
ENSG00000081791.4	968.960057713734	-0.116237730565539	0.126820972120376	-0.916549752159354	0.359378625240998	0.560052492592131
ENSG00000081800.4	0	NA	NA	NA	NA	NA
ENSG00000081803.11	53.3007057110143	-0.454426559236949	0.224915276315978	-2.02043439058597	0.0433383492005391	0.122546735322017
ENSG00000081818.1	0	NA	NA	NA	NA	NA
ENSG00000081842.13	0.437813552422147	0	8.4119877386995	0	1	NA
ENSG00000081853.13	15.2895116948015	2.48211050370126	1.59053796044194	1.56054779290624	0.118630485036016	0.2570155912879
ENSG00000081870.7	584.723475489	-0.876788740881743	0.209044917691778	-4.19426002106641	2.73763806019799e-05	0.000275830224469948
ENSG00000081913.9	432.10299934452	0.0692190215218816	0.156175830007666	0.443212125195583	0.657612309406599	0.82578871599557
ENSG00000081923.6	1027.85749290853	0.243918189659898	0.231672400420825	1.05285821365355	0.292405979914997	0.486421508571695
ENSG00000081985.6	11.413654653585	3.36111477988153	1.14837030043694	2.92685624018896	0.0034240711374217	0.0164106042468586
ENSG00000082014.12	356.490462975417	-0.239064655053389	0.336577544153515	-0.710281060653143	0.477529862078974	0.677097749816887
ENSG00000082068.4	573.798685629221	0.117070002058602	0.17094297862167	0.684848263453399	0.493439676072145	0.691462150499132
ENSG00000082074.11	1018.56428473181	2.00424997100873	0.291090088744967	6.88532536318925	5.76556052582242e-12	2.14878444864364e-10
ENSG00000082126.13	1.28863396079438	-4.60093694974763	8.33901885490859	-0.551736005134391	0.581129237851272	NA
ENSG00000082146.8	514.685657651723	-0.462703098659215	0.144817987639181	-3.19506648450368	0.00139798632110161	0.00789187179047793
ENSG00000082153.13	5618.33967484622	-0.209667107688179	0.181985108854215	-1.15211134036323	0.249275323668665	0.436307157701845
ENSG00000082175.10	0	NA	NA	NA	NA	NA
ENSG00000082196.16	6.47231865069701	-0.34593040147385	1.27501808399947	-0.271314113748676	0.786149452243421	0.916409961723156
ENSG00000082212.7	1249.75675919114	-0.217443231060758	0.271606008146627	-0.800583288066923	0.423372928770298	0.626635883326972
ENSG00000082213.13	490.186942974775	0.497553070165358	0.23623873132074	2.10614520059301	0.0351917415445676	0.104454150388
ENSG00000082258.8	725.910026471925	1.02516382826341	0.298643336196873	3.43273632460226	0.000597522888898887	0.00386725525858527
ENSG00000082269.12	555.483407079949	0.462342727770175	0.305430374730562	1.51374180835169	0.130091336744759	0.275292224968868
ENSG00000082293.8	0	NA	NA	NA	NA	NA
ENSG00000082397.11	36.1847452774102	0	1.73889766260321	0	1	1
ENSG00000082438.11	545.955822436661	0.412176416699699	0.240548898748377	1.71348286707748	0.0866237426716292	0.204688381658372
ENSG00000082458.7	546.69000542837	0.225461057846818	0.150606873158415	1.49701705585288	0.134388820139755	0.282071147970373
ENSG00000082482.9	2.26402433476951	-5.65768495774673	8.29890327352304	-0.681738872146769	0.495404082973501	NA
ENSG00000082497.7	112.10254938786	0.675048644446268	0.243571658230559	2.77145809717846	0.00558058544602536	0.024392057287423
ENSG00000082512.10	303.033078161208	0.447065327581499	0.139233814734921	3.21089620673425	0.00132321718563579	0.0075409845538161
ENSG00000082515.12	816.612498451646	-0.295516708781009	0.212622188883145	-1.38986768188819	0.164569060980094	0.325215696840229
ENSG00000082516.8	885.19503978556	-0.166354511929485	0.17526869146461	-0.949139920766028	0.342549452988899	0.541654406539863
ENSG00000082556.6	8.28075000015839	-0.00681941240115164	8.24654164658209	-0.000826942092019635	0.999340195747299	1
ENSG00000082641.11	8927.1154531679	0.525682781803158	0.110655376686289	4.75063026800298	2.02783609113679e-06	2.73199019837406e-05
ENSG00000082684.10	2.88803231532938	-0.553370549403706	2.72416796712797	-0.203133784730283	0.839030465779765	NA
ENSG00000082701.10	1909.00716098934	0.393523613969392	0.106114877317875	3.7084678785479	0.000208517105394306	0.00159273556843597
ENSG00000082781.7	6883.58261566066	-0.543480129029285	0.132517612438307	-4.10119167580309	4.11027908306236e-05	0.000391921148024443
ENSG00000082805.15	1562.65887472769	0.237886996074935	0.193238973317004	1.23105081750091	0.218303858606588	0.398709065777254
ENSG00000082898.12	5533.33468410952	0.147740074149528	0.247978312574957	0.595778205825442	0.551323405058054	0.740572384412681
ENSG00000082929.4	0	NA	NA	NA	NA	NA
ENSG00000082996.15	1130.89530136313	0.221343662043121	0.281035244148308	0.7876010808321	0.43093008228576	0.632943271320453
ENSG00000083067.18	0.406976622569161	1.8180708848102	8.01585377102548	0.226809387589116	0.820571963683805	NA
ENSG00000083093.5	503.151001359837	-0.0630274818744014	0.260227055159563	-0.24220187956919	0.808623738717828	0.930144629678529
ENSG00000083097.10	323.029804135648	0.421687197451819	0.238871012018421	1.76533432788111	0.0775075934390958	0.187913231497774
ENSG00000083099.6	747.917190694428	-0.270827685098754	0.123241929982907	-2.19752875613289	0.0279827050717063	0.0875727456193191
ENSG00000083123.10	231.92553973447	-1.09067836586835	0.197722512858913	-5.51620728513912	3.46393672109077e-08	6.85538938250782e-07
ENSG00000083168.5	1185.25318574055	0.85627041406074	0.264716006600768	3.23467562485605	0.00121780998482357	0.00705243129980446
ENSG00000083223.13	946.82248633934	0.931628348270083	0.247693651259969	3.76121205986134	0.000169091996234115	0.00132991243674145
ENSG00000083290.15	514.017038287318	0.420074433441285	0.185561919626764	2.26379654988596	0.0235866308275194	0.0764068810335184
ENSG00000083307.6	590.674605786512	0.471076536027471	0.143787037552162	3.27621003984159	0.00105210284634133	0.00623869806899504
ENSG00000083312.13	5074.05697474724	0.1698675051484	0.242988714059601	0.699075699074381	0.484504724341486	0.683375350244723
ENSG00000083444.12	3588.03145502446	-0.750433053126818	0.237790177252156	-3.15586228917711	0.00160024394601246	0.00883231416653972
ENSG00000083454.17	129.618168731348	-0.336626909225863	0.315907432284702	-1.0655871778366	0.286610297946322	0.480090104810229
ENSG00000083457.7	429.693640364411	-1.20162593900209	0.293978976925185	-4.08745533973299	4.36130599101914e-05	0.000412483115864177
ENSG00000083520.10	1012.74702440419	0.553257708303923	0.24643531806424	2.24504227985577	0.0247654184667571	0.0794866884315885
ENSG00000083535.11	251.362980496871	0.96473168089222	0.353312864313692	2.73053086466638	0.00632324118576426	0.0269740984490637
ENSG00000083544.9	262.304505450334	0.0757979851946536	0.211299305560249	0.358723304810109	0.719802092484935	0.87002884438905
ENSG00000083622.8	0.173958015116299	-0.826191887179508	8.3114060284244	-0.0994045874252795	0.920817040567569	NA
ENSG00000083635.7	214.453746303725	0.356544300459991	0.209820246117573	1.69928454025452	0.0892655840382649	0.209041627122581
ENSG00000083642.14	597.055574325418	-0.129881573045844	0.294940456275399	-0.440365403532732	0.659672477870166	0.827492382430978
ENSG00000083720.8	328.992981254544	-0.688605020974975	0.148254667943298	-4.64474428041849	3.40497945352822e-06	4.35953185679283e-05
ENSG00000083750.8	221.015166397717	-0.591807090048999	0.195078643747276	-3.03368466522499	0.00241586804481774	0.0123122265018994
ENSG00000083782.3	0	NA	NA	NA	NA	NA
ENSG00000083799.13	731.768683949847	1.88113120635066	0.222287740896643	8.46259536744012	2.61491746972768e-17	1.66649734946831e-15
ENSG00000083807.5	275.654220435146	0.38857122378567	0.458582206962411	0.847331662428674	0.396810283156967	0.599179487790235
ENSG00000083812.7	219.65470158788	0.289171795958054	0.168187394416793	1.71934286134099	0.0855519598007954	0.202741555705209
ENSG00000083814.8	53.0647731945036	1.29746289608897	0.29848608200154	4.34681204359229	1.38130488506803e-05	0.00015106065800038
ENSG00000083817.8	116.580884460518	0.842254921417914	0.214553013387949	3.92562615699538	8.65044174435911e-05	0.000743424493472981
ENSG00000083828.11	113.318883460414	0.395704251609277	0.257217050718952	1.53840599020647	0.123949378523472	0.265549374295989
ENSG00000083838.11	277.648572812838	-0.369914708422966	0.32268034792768	-1.14638127421963	0.251637427374658	0.439181250064038
ENSG00000083842.8	46.162088934042	0.323518452351636	1.16337044290729	0.278087220045883	0.780945405898165	0.913413532574034
ENSG00000083844.6	101.677991659574	1.01385800982251	0.25362593585103	3.99745399231574	6.40274303335659e-05	0.000574876890163258
ENSG00000083845.4	14272.1321708252	-0.57647244091796	0.415703771381121	-1.38673853980854	0.165521504122224	0.326563931433784
ENSG00000083857.9	8520.52315010377	-0.244375361016571	0.397252644781377	-0.615163584753628	0.538446693871646	0.730070256131276
ENSG00000083896.8	744.098727738197	1.04168390890191	0.260150787117956	4.00415436156108	6.22397165233969e-05	0.00056122458050746
ENSG00000083937.4	1403.80755352842	0.290519043171358	0.242839078763376	1.19634386957316	0.231562395807605	0.415228263290294
ENSG00000084070.7	396.83670194014	-0.0720695162896615	0.142764104602733	-0.504815384022531	0.613688509591172	0.790516148040206
ENSG00000084072.12	823.607349493234	-0.299030137204958	0.263944144890175	-1.13292961027562	0.257243814177575	0.445982482188296
ENSG00000084073.4	1485.69572278541	-0.460951895843037	0.228103676716583	-2.02079993833579	0.0433004792204944	0.12249121778412
ENSG00000084090.9	2716.86008745652	-0.672073943185551	0.113530768452629	-5.91975155586105	3.22428316241808e-09	7.82767996066137e-08
ENSG00000084092.6	683.618553249163	-0.233641945563758	0.0696188693941313	-3.3560146494343	0.000790743800782669	0.00489116614200835
ENSG00000084093.11	717.249790554625	0.862831631505387	0.320480004668252	2.69231034366264	0.00709588812651498	0.0295664623487134
ENSG00000084110.6	8.66961235653877	-0.292724112937278	2.14417809670757	-0.136520428683961	0.891409875986612	0.976697248655355
ENSG00000084112.10	1928.12481332777	1.29048946187382	0.250423694326085	5.15322427994147	2.56045430099179e-07	4.29503657744799e-06
ENSG00000084207.11	17566.7522218807	-0.721574179163715	0.388365642121056	-1.85797635244674	0.0631723725185116	0.161918456103896
ENSG00000084234.12	12800.2529950681	-0.43394002944482	0.18121726880771	-2.39458431472817	0.0166392173364175	0.0581986079703982
ENSG00000084444.9	161.101119973326	0.520206335414136	0.181509774113069	2.86599626910493	0.00415699144816704	0.0191386340621213
ENSG00000084453.12	1.24076829800435	0	8.4119877386995	0	1	NA
ENSG00000084463.3	1857.39734123422	-0.193711659144424	0.163026806048231	-1.18821967895951	0.234746872585145	0.418823669440233
ENSG00000084623.7	4650.96672621354	-0.490678976743283	0.277641359491244	-1.7673122536297	0.0771759488164056	0.187302196347333
ENSG00000084628.5	16.6466755187945	0	1.74789401416972	0	1	1
ENSG00000084636.13	1055.15706300179	1.91193402439465	0.227018588142677	8.42192720885498	3.7034114593631e-17	2.3156779759692e-15
ENSG00000084652.11	1746.46335430195	-0.0694056515976889	0.107066102895289	-0.64825047069816	0.516822963063267	0.712249967312273
ENSG00000084674.9	0	NA	NA	NA	NA	NA
ENSG00000084676.11	713.720213843665	0.323120481053409	0.206155078481102	1.56736609854135	0.117029143425288	0.254548192350324
ENSG00000084693.11	842.987439604936	-0.65536411237783	0.16251424102843	-4.03265651201103	5.51498607914579e-05	0.000505097581487118
ENSG00000084710.9	196.373302466785	-2.25210585762397	1.15641497903495	-1.94748935153313	0.0514760951503961	0.139259966483485
ENSG00000084731.9	2137.89414921	0.708311506648698	0.178334986928196	3.97180339567293	7.13305795376719e-05	0.000629401236511263
ENSG00000084733.6	5512.51863067991	-0.00787118868109685	0.196850892206599	-0.0399855372402167	0.968104656682413	1
ENSG00000084734.4	32.4754712103237	1.05122623105379	1.88664465604403	0.557193548708867	0.577395196993429	0.76153854257977
ENSG00000084754.6	6093.49703101535	-0.0917593346369566	0.163343831592377	-0.561755737834909	0.574282452866174	0.758823881311647
ENSG00000084764.6	464.098775341123	-0.212273033536974	0.135153822629275	-1.57060325344431	0.116274833793854	0.253394574353459
ENSG00000084774.9	2534.49491706358	-0.426692395093169	0.162232061886274	-2.63013605406979	0.00853507026528412	0.0343318139480471
ENSG00000085063.10	10171.8041979178	-0.270442600462659	0.121463990856002	-2.22652490303297	0.0259790428267635	0.0825234708932516
ENSG00000085117.7	1017.83830456466	0.583944737830755	0.237268818700541	2.46111031794598	0.0138507769916388	0.0502962519312432
ENSG00000085185.11	507.482467241821	0.392648232116416	0.219044291038057	1.79255177231804	0.0730446238251069	0.180132712920904
ENSG00000085224.16	684.43397749079	0.640942948736011	0.340051020162516	1.88484348151549	0.0594509725491901	0.154740250912503
ENSG00000085231.9	766.64767763133	0.178605687316384	0.263815025412126	0.677011049834518	0.498398943538175	0.696027789295243
ENSG00000085265.6	0	NA	NA	NA	NA	NA
ENSG00000085274.11	420.605354645791	0.730237689217764	0.175422635004116	4.16273355602388	3.14460228712057e-05	0.000311825920157514
ENSG00000085276.13	385.212737875778	0.814354720518637	0.496847927353707	1.63904220121441	0.101204471030907	0.229269300586507
ENSG00000085365.13	999.192078557115	0.654905105795368	0.333717296223299	1.96245478795068	0.0497095594677475	0.135788623910374
ENSG00000085377.9	1508.68374507161	0.534889777932813	0.110583863638363	4.836960478086	1.31839629204584e-06	1.86989725791973e-05
ENSG00000085382.7	151.591644260979	0.12892702014074	0.25747258384933	0.500740770971507	0.616553574535908	0.792687671722134
ENSG00000085415.11	782.414459352812	-0.360724738454847	0.133284541698831	-2.70642592049375	0.0068011754546428	0.0285279525811973
ENSG00000085433.11	503.634960575852	0.30177355241498	0.185126396885837	1.63009466770466	0.103081490536474	0.232291275549208
ENSG00000085449.10	1411.81320356057	0.626753035734425	0.238942560263337	2.62302804089688	0.00871520993303036	0.0348849353784697
ENSG00000085465.11	42.9698138788914	0.348262720343817	0.49746891186962	0.700069314954685	0.483884017761851	0.682953213220532
ENSG00000085491.11	1161.38351169801	0.322180584948645	0.416135707710514	0.774219993571835	0.438800706810116	0.640438279423227
ENSG00000085511.15	571.375614252719	0.310246845925479	0.120428384586774	2.57619370209133	0.00998946672585603	0.0388006282292753
ENSG00000085514.11	58.1613125538201	1.90385955149494	0.596272698368644	3.19293430120774	0.00140834985087886	0.00794799176713372
ENSG00000085552.12	282.022328159034	-1.5056083302775	0.524114535979632	-2.87267043159439	0.00407018471931967	0.0188033742273725
ENSG00000085563.10	16.7705279332454	-0.127006463659884	8.23819234996208	-0.0154167878418702	0.987699670257353	1
ENSG00000085644.9	274.822931948639	0.154129232337022	0.245012600713168	0.629066553672717	0.529305485903741	0.722411787541285
ENSG00000085662.9	27801.8298743695	0.116080694681783	0.244384498189913	0.47499205367591	0.634792637152935	0.807804748063244
ENSG00000085719.7	1910.95016990223	-0.205442389480683	0.249211510922627	-0.824369583572195	0.409729592037113	0.61207402585368
ENSG00000085721.8	1224.63326455411	0.437858975909625	0.237871851577073	1.8407347191635	0.0656604434229566	0.166773981870913
ENSG00000085733.11	7196.1640198684	-0.549190521155748	0.0941677853610942	-5.83204244476846	5.47529858865707e-09	1.25255378602692e-07
ENSG00000085741.8	11.9314560655112	-1.98782535732702	1.53794066978977	-1.29252408520983	0.196175710519397	0.368191368935538
ENSG00000085760.10	1332.25471614186	0.0777543958870261	0.120572601625058	0.644876156266556	0.519007444527863	0.714313646322407
ENSG00000085788.9	1222.5018912087	0.308852614142937	0.205397971895748	1.50367898617664	0.132664042479305	0.27929193998915
ENSG00000085831.11	192.692397378115	-0.117688218180321	0.217694312555668	-0.540612277825245	0.588774853422097	0.770654034663334
ENSG00000085832.12	949.921425958703	0.702460695335281	0.241785611795556	2.90530395964691	0.0036689660536565	0.0173318580076662
ENSG00000085840.8	435.902687856861	-1.0623286192852	0.313084651837326	-3.39310347233874	0.000691055291565168	0.00437335293965973
ENSG00000085871.4	755.132609159943	-0.8620055078267	0.25099711798986	-3.43432432503677	0.000594032980634128	0.00384996374948861
ENSG00000085872.10	904.581920573897	-0.0861414225579808	0.190366336566883	-0.452503442107876	0.650906342096539	0.820634171619204
ENSG00000085978.17	1384.92990079174	-0.239090187042054	0.124051409660503	-1.92734760287192	0.0539363248581376	0.144084964238438
ENSG00000085982.9	1353.74466581169	0.123455736490021	0.100340710030591	1.23036538661509	0.218560308965174	0.3989838579082
ENSG00000085998.9	1419.79781982762	-0.273567678435915	0.199498385037761	-1.37127765913561	0.170288417308406	0.333159906669596
ENSG00000085999.7	223.366386341122	-1.14975956351878	0.298014154948851	-3.8580703111774	0.000114285774209109	0.000948818948561821
ENSG00000086015.16	1124.9748685918	0.0149903148420295	0.149421074568369	0.100322627750683	0.920088193767126	0.992982747150793
ENSG00000086061.11	8217.40623999118	0.338909104455917	0.133893658894564	2.53118114221372	0.0113679123541355	0.0429457002041719
ENSG00000086062.8	8480.85921935205	0.809135358856579	0.157972884771071	5.12198887821255	3.02329726949089e-07	4.98698316468782e-06
ENSG00000086065.9	2105.20096902486	0.776400569030292	0.21881407745313	3.5482203799095	0.000387843562913525	0.00268898041666749
ENSG00000086102.14	1111.11418538902	0.324399551712489	0.106695151289855	3.04043386968169	0.00236237564001782	0.012090339043313
ENSG00000086159.8	5.68524532434163	-0.841339740870175	1.93317561133084	-0.435211232719296	0.663409109980464	0.829966954197176
ENSG00000086189.5	720.666122852256	-0.0889960980845897	0.174053064661778	-0.511315892412053	0.6091298784852	0.786713249460234
ENSG00000086200.12	606.688783256969	-0.178382372620674	0.152259315409112	-1.171569517053	0.241369932502373	0.426836747122725
ENSG00000086205.12	2.00102007503213	0.643217685865285	8.25868635676714	0.0778837769203131	0.937920504349744	NA
ENSG00000086232.8	4621.23956880044	-0.500164868179458	0.124773436859544	-4.00858452542658	6.10837755025576e-05	0.000552720066698863
ENSG00000086288.7	2.98126835199495	0	2.36331065418828	0	1	NA
ENSG00000086289.7	1983.56720304489	-0.526849913192763	0.187130466304966	-2.81541495404685	0.00487142886613003	0.0218610306841758
ENSG00000086300.11	211.528700006886	-0.0287896396613459	0.273168094979836	-0.105391662461427	0.916065031612605	0.991257211987707
ENSG00000086475.10	1319.90055361359	-0.572663998641529	0.105057512348236	-5.45095715519428	5.00994403502087e-08	9.6216486411355e-07
ENSG00000086504.11	2070.29203674433	-0.67411051766969	0.367842779205195	-1.83260500349158	0.0668613335371659	0.169162139871354
ENSG00000086506.2	27.8038605910428	0	1.81316004278769	0	1	1
ENSG00000086544.2	1062.74175383928	1.16617613863595	0.181001248766868	6.44291764051863	1.17198301470825e-10	3.63991622439339e-09
ENSG00000086548.8	572.370895582574	0.0714906592238789	0.493668197012844	0.144815201093496	0.884856780008361	0.973001253595312
ENSG00000086570.8	1923.90057985098	1.757119756359	1.61113634486628	1.09060897419258	0.275444979026427	0.466662161333729
ENSG00000086589.7	1088.73844225695	0.38240118338946	0.122614989984271	3.11871479529962	0.00181641691577107	0.00977745066652854
ENSG00000086598.6	6417.36038685851	-0.851700053224674	0.154939778776155	-5.49697475982037	3.86361974466182e-08	7.54327668197926e-07
ENSG00000086619.9	247.333142955885	0.782694740918491	0.249161328226527	3.14131709960583	0.0016818982305263	0.00918919490676323
ENSG00000086666.14	1990.60080881107	0.0201640347682348	0.248163476000369	0.081253031643564	0.935240725743737	1
ENSG00000086696.6	51.6033185806298	-0.86892722208372	0.425117060382542	-2.04397165642285	0.0409563472905676	0.117184465241072
ENSG00000086712.8	870.891351685944	0.503612218374103	0.206886563987372	2.4342432329479	0.014922963346556	0.0533862560626366
ENSG00000086717.14	19.6663704404372	5.50342401863595	1.26675703293813	4.34449849145202	1.39594202772002e-05	0.000152572734632512
ENSG00000086730.12	18.6618610225522	1.27196901088207	0.766366685849308	1.65973943592347	0.0969668822593179	0.222454131033962
ENSG00000086758.11	5187.06635897023	0.645913158455634	0.218787146312625	2.95224454151748	0.00315472983342048	0.0153463867135712
ENSG00000086827.4	510.300897554091	-0.397865150988343	0.160841072185661	-2.473653934171	0.0133739175036402	0.0488902233353492
ENSG00000086848.10	297.682478674979	0.514843020054015	0.416180083343985	1.23706789598695	0.216061877206715	0.39590538119642
ENSG00000086967.9	0.0731944313906103	3.03980260946186	8.3602727182039	0.363600891014345	0.716156061326645	NA
ENSG00000086991.8	0.867973637763999	0	8.4119877386995	0	1	NA
ENSG00000087008.11	246.007282126852	-0.589895047073734	0.221378167150323	-2.66464870798743	0.00770687833391432	0.0316498269959855
ENSG00000087053.14	825.005963760378	0.0155694801849985	0.213581806194557	0.0728970339861994	0.941888054202069	1
ENSG00000087074.7	3973.43805342727	3.85798002869612	0.271139131812904	14.2287835876021	6.07289285442436e-46	2.11662808172446e-43
ENSG00000087076.4	277.437794555427	2.55608222312509	0.452460616527623	5.64929218092297	1.61109822074876e-08	3.37666810831987e-07
ENSG00000087077.7	1267.77776089432	-0.12869243891257	0.298239981195059	-0.431506327209701	0.66610025301076	0.832128615196998
ENSG00000087085.9	31.2198169423472	1.26609278832836	0.866537434854179	1.46109416327919	0.143989601792066	0.29604853564873
ENSG00000087086.9	124347.265992838	-0.152563368125405	0.336558708500206	-0.453303879151626	0.650329939916424	0.820255984396663
ENSG00000087087.14	2230.53334748078	-0.657885911735918	0.139849138398476	-4.70425430767678	2.54795493814452e-06	3.34414643590084e-05
ENSG00000087088.15	2485.67983610172	-0.64522490693539	0.309795701004317	-2.08274325577681	0.0372746323565825	0.108935691860751
ENSG00000087095.8	432.142918328079	0.0221265127048082	0.151268504545193	0.146273097439115	0.883705802546151	0.972488114806208
ENSG00000087111.16	1202.14365393882	-0.756335747766613	0.163229260826785	-4.63357944485958	3.59396745970384e-06	4.57349976734861e-05
ENSG00000087116.9	2.96770965141717	0	3.29980243300111	0	1	NA
ENSG00000087128.5	84.5944266568306	-6.17097058845123	1.3475088513028	-4.57953992842793	4.65999825635516e-06	5.80448889363735e-05
ENSG00000087152.11	1611.04958695064	0.0817596636271491	0.174512459442463	0.468503302792002	0.639424709651697	0.81113458655894
ENSG00000087157.14	546.557468396997	-0.454374099134849	0.143846030344978	-3.15875313378582	0.00158445642579376	0.00876316614453848
ENSG00000087191.8	3926.88176966234	-0.739916593995552	0.282586506481236	-2.61837199238203	0.00883504328793169	0.0352446692925312
ENSG00000087206.12	842.40918589799	0.414588286347653	0.119923754459255	3.45709895605805	0.000546024302941386	0.00358985252854402
ENSG00000087237.6	1.06863501675676	4.79999673389895	8.33833302091322	0.575654237107126	0.564848913197704	NA
ENSG00000087245.8	718.72310623643	3.73354100065461	1.31591460440922	2.83722134258915	0.00455080514824591	0.0206785861166432
ENSG00000087250.4	0.455806668245054	-3.21788006288302	8.35487126864914	-0.385150166820381	0.700126161733793	NA
ENSG00000087253.7	451.647394615946	-0.0167950807225545	0.219140984120649	-0.0766405279685516	0.938909517094144	1
ENSG00000087258.9	5.90991479187552	-2.69560767922957	1.40831170701877	-1.91407034805942	0.0556111676777414	0.147395829722964
ENSG00000087263.12	1342.93050429468	0.188508539502887	0.117179216257863	1.60871992084379	0.107677597865656	0.239664152013898
ENSG00000087266.11	591.209308827418	0.730678030676914	0.198076236795835	3.68887274161035	0.000225249843552636	0.00170053241295794
ENSG00000087269.11	1285.706373238	-0.0868108103520285	0.130226795285559	-0.666612505987508	0.505019678760414	0.701992272817559
ENSG00000087274.12	2832.53971142831	-0.354293264038195	0.0933425677919209	-3.79562371615901	0.0001472727301304	0.00118522221086214
ENSG00000087299.7	249.033655365663	-0.358051036420735	0.16123589435667	-2.22066580056107	0.0263736054443205	0.0834809330756065
ENSG00000087301.4	70.4209231084359	0.0683167197906817	0.368297061498833	0.185493523930541	0.852841959283279	0.956860716284387
ENSG00000087302.4	3631.64983956876	-0.358059443429881	0.259184344157057	-1.38148561632607	0.1671296973874	0.328654062744567
ENSG00000087303.12	104.450164634145	-0.0303127327204399	0.479883021270689	-0.0631669206386473	0.94963358566208	1
ENSG00000087338.4	493.043660634874	-0.809318044946842	0.213536569305917	-3.79006765715804	0.000150606257409028	0.00120517022563576
ENSG00000087365.10	5545.20563309264	0.0985824026864532	0.15434415078661	0.638718099675505	0.523006335959784	0.717038333996145
ENSG00000087448.5	642.420206282849	-0.16481658961594	0.153261290297613	-1.07539607226253	0.282197439552536	0.474896102451563
ENSG00000087460.19	16316.4488549844	-0.430208834534599	0.172850375492479	-2.48890888034732	0.0128135801575847	0.0471945972888262
ENSG00000087470.13	2006.07927690474	-0.234246844172505	0.154677951854373	-1.51441651097789	0.129920234232971	0.275146700629994
ENSG00000087494.11	6517.29959033411	0.41859113955384	0.216194786848616	1.93617591642922	0.0528461590778937	0.141926021690216
ENSG00000087495.12	83.1008744337779	0.873580549224376	0.281991989595482	3.09789136378494	0.00194902860916297	0.0103418853828746
ENSG00000087502.13	1085.55162656257	-0.180659051164145	0.21873183204023	-0.825938545291009	0.408838953775505	0.61115455777195
ENSG00000087510.5	365.110182460076	0.841327785325762	0.234709309461577	3.58455225851828	0.000337656954912182	0.0023981288861895
ENSG00000087586.13	1646.00800207974	-1.1358485203457	0.185250525290537	-6.131418621158	8.70988850359285e-10	2.34519043671132e-08
ENSG00000087589.12	5.67940994875924	2.1771529458779	2.75656760976582	0.789805749064452	0.429641221046179	0.631987293576408
ENSG00000087842.6	1302.56623001159	-0.293728765776625	0.221548067015294	-1.32580152801039	0.184905446759151	0.353202619857301
ENSG00000087884.10	228.194782763183	-0.302462965784778	0.363797169488828	-0.831405495017374	0.405744595870015	0.607954704153296
ENSG00000087903.8	166.770757746966	-0.260633170454129	0.180446562393934	-1.444378695811	0.148632480079053	0.302750206446738
ENSG00000087916.7	428.857020536215	0.822528803497156	0.694930043355162	1.183613820358	0.236565967067633	0.42103149561985
ENSG00000087995.11	469.351933972914	-0.0306111523327045	0.119776731408074	-0.255568439486078	0.798284090860347	0.923974024569339
ENSG00000088002.7	494.915723778801	1.50953596195024	0.682800398675072	2.21080123104701	0.0270496045626122	0.0852520409914337
ENSG00000088035.11	246.711473587712	-0.250213753654905	0.251871985841888	-0.993416369107346	0.320507087687618	0.517702016595319
ENSG00000088038.13	807.232624556101	0.203763296304878	0.155146259057392	1.31336261372246	0.18906078908216	0.358834906527411
ENSG00000088053.7	0.105976003007978	2.71368497544625	8.36814488822636	0.324287522705815	0.745720365159325	NA
ENSG00000088179.4	350.975753563791	0.535585084424319	0.234571035483488	2.28325327259776	0.0224154537484919	0.0733196480709709
ENSG00000088205.8	2274.01518007699	-0.259283790125452	0.138629753819707	-1.87033290459897	0.0614376029089429	0.158635292088099
ENSG00000088247.11	2952.04037314946	-0.524743432761678	0.129610008526395	-4.04863357951878	5.1517527735445e-05	0.000476467513272142
ENSG00000088256.4	1364.27641579333	-0.735057521090814	0.152636621064172	-4.8157350180189	1.46659037182583e-06	2.06144117909888e-05
ENSG00000088280.14	158.156482529444	-0.0722084835652739	0.264838329981341	-0.272651181459879	0.785121364785672	0.916173960930074
ENSG00000088298.8	1102.41871453745	-0.240116414234666	0.243936019174292	-0.984341775550182	0.324947495641245	0.522096364646053
ENSG00000088305.14	250.138623437409	-0.638345027868424	0.237997376635611	-2.68215152995476	0.00731503174303116	0.0302851325199273
ENSG00000088320.3	0	NA	NA	NA	NA	NA
ENSG00000088325.11	3363.75549328832	-1.18862126419813	0.185650808261208	-6.40245671608256	1.52896482216203e-10	4.64139466417929e-09
ENSG00000088340.11	479.155995671989	-0.0659683030083617	0.28477939555965	-0.23164703639714	0.816812171234897	0.935850847678334
ENSG00000088356.4	588.592898477757	-0.289178417236507	0.322993840832825	-0.895306289713987	0.37062337897016	0.571528276574959
ENSG00000088367.16	2242.41643389585	-0.53868480281481	0.165273823576889	-3.25934737368863	0.00111668846903517	0.00657272841087765
ENSG00000088386.11	11.6013146467975	0.251395902535399	5.42165259363964	0.0463688696745936	0.963016248214731	1
ENSG00000088387.13	1278.74130762692	0.324588193712918	0.361212441293028	0.898607458123516	0.368861784741015	0.569885704367972
ENSG00000088448.10	651.13975188868	0.339763946542027	0.121713412727178	2.79150784559474	0.00524630857529344	0.0232550102910028
ENSG00000088451.6	206.462555665854	1.02874306834451	0.298055629810543	3.45151362850762	0.000557451603003785	0.00364678367053675
ENSG00000088538.12	71.3847760716026	-1.30287442872654	0.94327735577209	-1.3812209322677	0.167211040575785	0.32871098753675
ENSG00000088543.10	119.971892685216	-0.374394589433383	0.249815228682247	-1.49868601449272	0.133955106576841	0.281506147932418
ENSG00000088682.9	1238.62051656853	-0.320128141074004	0.13429035199784	-2.38385063641171	0.0171325544597103	0.0595257793618221
ENSG00000088726.11	1402.8602661869	2.43142474655016	1.31411404246029	1.8502387677085	0.064279143661195	0.164095271250416
ENSG00000088727.8	118.780692888764	-1.0509378670119	0.286899358420574	-3.66308894100524	0.000249191965601865	0.00185084529778718
ENSG00000088756.8	2.03712651378003	-0.191058530123993	3.09332863466826	-0.0617647048498884	0.950750211248919	NA
ENSG00000088766.7	898.136613258522	-0.57643188198164	0.216118223738695	-2.66720627261214	0.00764847129649749	0.0314374051695521
ENSG00000088782.4	0	NA	NA	NA	NA	NA
ENSG00000088808.12	338.275304367832	-0.21386407180611	0.208354140996856	-1.02644502664018	0.304681863402356	0.500123613387036
ENSG00000088812.13	2275.52380090467	-0.0311210653898137	0.173497612958204	-0.179374602677161	0.857643572079547	0.959436265291852
ENSG00000088826.13	2195.76724995169	0.765355694086735	0.224327201675133	3.41178282603066	0.000645395100482301	0.00412041424225827
ENSG00000088827.8	0.255455198735458	0	8.4119877386995	0	1	NA
ENSG00000088832.10	7422.2809092446	-0.700012000829986	0.183705295789095	-3.81051617387037	0.000138676938614583	0.00112550179459468
ENSG00000088833.13	2626.92165089578	-0.727539250718459	0.219648951733141	-3.31228191611118	0.000925382431764254	0.00559121115513163
ENSG00000088836.8	371.157722274417	-0.18751340166594	0.172312417575424	-1.08821757772542	0.276499066606953	0.467942535078631
ENSG00000088854.11	546.093702118177	0.854555612649122	0.207712080803909	4.11413534225708	3.88633379912596e-05	0.000373377684703163
ENSG00000088876.7	410.058351504034	-0.0288408294408713	0.15005683522947	-0.192199371636536	0.847586038088171	0.953920757212071
ENSG00000088881.16	140.903605138498	-0.0507314978409474	0.342954989319863	-0.147924653149256	0.882402231841676	0.971936150926044
ENSG00000088882.7	3.42479328903122	2.46771531279278	6.95680799088859	0.35471947997196	0.722799755836274	NA
ENSG00000088888.13	1251.36554940393	-0.302512401572765	0.262969674919687	-1.15036991115099	0.249991547434801	0.43715422412621
ENSG00000088899.10	338.090191121465	0.0569840290238977	0.226268710063588	0.25184228525404	0.801162971539179	0.92580212595707
ENSG00000088926.9	0.34490797842738	-0.183747035971621	8.27266633699364	-0.022211343777996	0.982279368797398	NA
ENSG00000088930.6	3195.12938634445	-0.0113600382035487	0.226004691250266	-0.0502646123879311	0.959911523329526	1
ENSG00000088970.11	293.092690050147	0.209735106507065	0.209622487500672	1.00053724677985	0.317050581718784	0.514015763504973
ENSG00000088986.6	6821.53450824737	-0.643644196975449	0.218029832209432	-2.95209233733294	0.00315628531056862	0.0153499860026388
ENSG00000088992.13	2356.78901875683	-1.69001113713499	0.325102307964872	-5.19839784501806	2.01013543257327e-07	3.47089531894142e-06
ENSG00000089006.12	3405.16589233286	-0.143284143247399	0.100777339980343	-1.42178929584118	0.155087427955315	0.311781722019545
ENSG00000089009.11	21161.2801497674	-0.233717679891578	0.270008016386047	-0.865595336834064	0.386712113729361	0.588955226776202
ENSG00000089012.10	0	NA	NA	NA	NA	NA
ENSG00000089022.9	724.012710472285	-0.353968599459119	0.0973099995820035	-3.63753572068231	0.0002752590270716	0.00201424966894035
ENSG00000089041.12	1.06813169411015	3.6679227447706	4.47866933431655	0.818976010724027	0.412800100565207	NA
ENSG00000089048.10	838.81272576334	0.908231809718258	0.242517613312478	3.74501380461808	0.000180383856973658	0.00140696418238757
ENSG00000089050.10	598.718486501356	-0.297356427384128	0.20618512439467	-1.44218176872422	0.149251102333397	0.303586028735547
ENSG00000089053.8	2120.95175330452	-0.847301763679631	0.167960019755457	-5.04466339616577	4.54320449272506e-07	7.22803480621964e-06
ENSG00000089057.10	1607.99807724504	-0.0409431385009028	0.28845452073299	-0.141939666595838	0.88712766208229	0.974018768408049
ENSG00000089060.7	475.791496739151	0.296015291557494	0.189290908272703	1.56381145961347	0.11786185228123	0.255827231205747
ENSG00000089063.10	2191.04417464772	-0.219329826492368	0.168363857369966	-1.30271324213253	0.192672679443955	0.363465219987439
ENSG00000089091.12	116.860413770201	-1.63485470582672	0.403401152256959	-4.05267733292281	5.06348164194768e-05	0.000469404342843105
ENSG00000089094.12	210.131721051497	-0.53459177097533	0.353522419329459	-1.51218633315905	0.130486466816272	0.275942223814501
ENSG00000089101.13	0.66056403014991	0	8.4119877386995	0	1	NA
ENSG00000089116.3	6.41302735227092	0	3.12372112660788	0	1	1
ENSG00000089123.11	219.929436136394	-0.307866412367313	0.174190867935298	-1.76740845267312	0.0771598483739516	0.187287271891429
ENSG00000089127.8	3470.97142053038	2.97145460675094	0.354717313866798	8.37696523566584	5.43098803681674e-17	3.34041260918065e-15
ENSG00000089154.6	4172.30767067123	-0.190932349289893	0.129050833698394	-1.47951271462626	0.139003335708749	0.288729917379359
ENSG00000089157.11	45660.3881411647	-0.389648354625046	0.355535495236928	-1.09594783037172	0.273101605713115	0.46419559868657
ENSG00000089159.11	5111.41679815877	-0.0780554387396328	0.193392951540491	-0.403610566558266	0.686499114256832	0.846309021381269
ENSG00000089163.4	23.4984737566845	-0.0234317985022306	0.390588358499711	-0.0599910314588854	0.952162777685233	1
ENSG00000089169.10	17.5269418574909	2.50617746245847	1.49809898654046	1.6729051184034	0.0943459760354687	0.217929015091256
ENSG00000089177.13	829.244814463912	0.534676843396441	0.294041612207907	1.81837135016927	0.0690073941904823	0.172711192295089
ENSG00000089195.10	914.029938463213	-0.194133246921479	0.161847707432903	-1.19948098123021	0.23034097563405	0.413713959951988
ENSG00000089199.5	388.215391514105	-0.257733899957682	0.409201709381171	-0.629845609265534	0.528795601744846	0.722134815007964
ENSG00000089220.4	4212.49359134559	-1.1905965232441	0.191240385331137	-6.22565427894614	4.79550487695747e-10	1.35316637615017e-08
ENSG00000089225.15	0	NA	NA	NA	NA	NA
ENSG00000089234.11	634.540689012873	0.580249029327644	0.111886885314041	5.1860325515275	2.14821277449358e-07	3.68564381301218e-06
ENSG00000089248.6	3570.15625578691	-0.38291144138649	0.199936472241277	-1.91516553780345	0.0554713959247561	0.147128965994903
ENSG00000089250.14	189.538400126229	0	1.68159391121029	0	1	1
ENSG00000089280.14	6538.83404127783	0.0667185900218099	0.150438905172603	0.443492924554732	0.65740923584131	0.82566260935588
ENSG00000089289.11	1467.59548359767	0.413279897856411	0.137578356405407	3.00396013336999	0.00266490241880763	0.013350047491184
ENSG00000089327.10	5349.42134702655	0.166181860034714	0.461668010430724	0.35995965992894	0.718877300943842	0.86961844119692
ENSG00000089335.16	594.964487536141	0.15132704394262	0.244818821462408	0.618118505099722	0.53649722487205	0.728634310096468
ENSG00000089351.10	3824.21102512045	0.360323031261862	0.179307874741968	2.00952151030948	0.0444818558276528	0.125028824452248
ENSG00000089356.12	3078.66836060436	-0.244902819304591	0.275606751191916	-0.888595138709268	0.37422070463108	0.575937211862468
ENSG00000089472.12	0.437335073921228	0	8.4119877386995	0	1	NA
ENSG00000089486.12	473.306876486908	0.0848251196971422	0.153452313329834	0.552778370403692	0.580415181185933	0.763862256142958
ENSG00000089505.13	34.0315814318183	-0.449898646456552	0.622891278917428	-0.722274755938896	0.470125570119091	0.669762573250429
ENSG00000089558.4	7.2085246965586	0	2.10586199290111	0	1	1
ENSG00000089597.12	8961.90277719155	-0.363640975715303	0.152283397290286	-2.38792266383525	0.0169439068777783	0.059051738150137
ENSG00000089639.6	246.037155949004	-0.331879809006261	0.20289235607331	-1.63574328490889	0.101893326316391	0.230275491666761
ENSG00000089682.12	416.604812695982	0.12818768254567	0.217712881645439	0.588792365324678	0.556000567977753	0.744326530329987
ENSG00000089685.10	1934.94348361375	-1.38436311094435	0.435812215004384	-3.17651287247748	0.0014905717432184	0.00832464414810489
ENSG00000089692.4	22.3056459475856	0	1.92590830109349	0	1	1
ENSG00000089693.6	5704.11554790224	-0.856438477399091	0.279890907256167	-3.0599010371396	0.00221410138757318	0.0115083132326746
ENSG00000089723.5	332.75269627642	0.460492011014908	0.197117531578765	2.33612914755328	0.0194845116009368	0.0657554227794929
ENSG00000089737.11	3508.28084429206	0.0935705438723248	0.11781252395528	0.79423257163935	0.427060049863154	0.630089560744115
ENSG00000089775.7	298.814977834622	0.243101646445281	0.212186242373974	1.14569938053203	0.251919560264312	0.439504824224566
ENSG00000089818.12	613.711216060386	0.572939099022222	0.186816958006052	3.06684738439892	0.00216329277127773	0.0112941285015862
ENSG00000089820.11	28.7464469701135	-2.09270711168672	1.43460275351903	-1.45873629933679	0.144637701170994	0.296700400407551
ENSG00000089847.8	42.1001167478675	1.00570497227682	0.523860322070913	1.91979604086275	0.0548836671680774	0.146002190780266
ENSG00000089876.7	1166.88496182927	-0.0982459796668223	0.0953877335331151	-1.02996450411221	0.303026668628142	0.4986285167647
ENSG00000089902.8	1074.81693384126	0.00575761245228008	0.218094204972443	0.0263996581340049	0.978938566825532	1
ENSG00000089916.13	793.658689981892	0.604901411077986	0.178257188449586	3.39341945387555	0.000690258545451424	0.00436978004841616
ENSG00000090006.13	1930.08913696879	0.139690871966206	0.266083705311366	0.524988449791551	0.599591220280048	0.778952666551263
ENSG00000090013.5	4274.69722907227	-0.210152373305965	0.356794549169712	-0.589001075815215	0.555860551928809	0.74424496321065
ENSG00000090020.6	941.945815993633	0.421895274811537	0.168737816724198	2.5003006617131	0.0124087944342952	0.0460098345247972
[truncated: 56,986 more rows]

## Sheet: TEs
genes_ids	baseMean	log2FoldChange	lfcSE	stat	pvalue	padj
ALINE	2.93339359801955	0.922140740331934	1.00158767072977	0.92067900522383	0.357218040534302	NA
Alu	0.0301652649808642	-0.721760450766972	8.40394324186319	-0.0858835465679507	0.93155899111582	NA
AluYa8	3.53794200583421	-0.972822175708575	1.05473209290314	-0.922340547191365	0.356350970420904	NA
AluYb10	1.09497825042037	-0.0906198235400088	1.86781233268711	-0.0485165570192158	0.961304569386791	NA
AluYb11	0	NA	NA	NA	NA	NA
AluYb8a1	0.0697913752614316	0.239998016103161	8.40394365148946	0.0285577850180641	0.977217281015452	NA
AluYc5	0.793893955353856	-0.94122477671376	1.51367069655243	-0.621816078528515	0.53406281262692	NA
AluYe5	1.82407251825053	-1.09570827011566	1.40196539756412	-0.781551578961528	0.434478152966833	NA
AluYe6	0.193171215208806	1.81964729090499	8.39516591836001	0.216749413722184	0.82840363669223	NA
AluYf1	2.96930146180786	0.252100302584709	0.899863639242305	0.280153893979959	0.779359438034585	NA
AluYh7	0.624491614567715	-2.23119848527974	2.32679665166812	-0.958914258227147	0.337601941252583	NA
AluYi6	0.307056259703258	0.566008755012242	8.38230355342556	0.0675242493193812	0.946164357912682	NA
AluYi6_4d	0.0671250256870842	0	8.4119877386995	0	1	NA
AmnL2-1	0.213324828375687	2.62336236287	8.37065461663794	0.313399905146686	0.753976856276809	NA
AmnSINE2	0.950751009133379	0.171090453259953	1.72709103955718	0.0990627878561744	0.92108841770112	NA
Arthur2	0.550183264710048	4.62285555429356	4.14366803788031	1.11564331699177	0.264574842532326	NA
Chap1_Mam	0	NA	NA	NA	NA	NA
Chap1a_Mam	0.454495085264922	1.08979018150788	8.4119877386995	0.129552041129861	0.896920848995078	NA
Charlie15b	0.764935419142601	2.14183366819017	1.91930497585877	1.11594233075535	0.264446820619946	NA
Charlie16	0.339378005056043	0	6.86239068792036	0	1	NA
Charlie17b	0.279853794301592	0	8.4119877386995	0	1	NA
Charlie1b_Mars	0.0470713646120365	0	8.4119877386995	0	1	NA
Charlie29a	0.82520850399952	-0.779131051789678	1.91992977486944	-0.405812265629695	0.684880545652987	NA
Charlie30a	0.682384535046025	-1.07884107667706	4.04240567817583	-0.266880952226423	0.789560822816321	NA
Charlie30b	0	NA	NA	NA	NA	NA
Charlie31a	0.0376358455226381	0	8.4119877386995	0	1	NA
Charlie32a	0	NA	NA	NA	NA	NA
Charlie4	2.57306739664892	-0.652664075490634	0.969444293426414	-0.673235254378414	0.50079763596368	NA
CheshMITE	0	NA	NA	NA	NA	NA
CR1-11_Crp	0	NA	NA	NA	NA	NA
CR1-13_AMi	0	NA	NA	NA	NA	NA
CR1-16_AMi	0.0261043728480118	0	8.4119877386995	0	1	NA
CR1-3_Croc	1.03404080964583	-0.725354954950761	1.48359785707416	-0.488916151699794	0.624901060253498	NA
CR1-L3A_Croc	0.0392629186026564	-1.89803978119882	8.3859193879978	-0.226336516412899	0.820939699203721	NA
CR1-L3B_Croc	0	NA	NA	NA	NA	NA
DNA1_Mam	1.65486827096869	-0.708640113756827	1.25322219356908	-0.565454487953707	0.571764672129146	NA
ERV24_Prim-int	0.78023596843841	-0.952343883434504	2.27290631189687	-0.418998301183704	0.675217373901277	NA
ERV24B_Prim-int	1.85616331928005	0.407966324340181	1.225715452092	0.332839341825936	0.739255559266384	NA
ERVL47-int	0.0854700284157092	1.08979018150788	8.4119877386995	0.12955204112986	0.896920848995079	NA
Eulor1	0.0963540300387225	0	8.41198773869951	0	1	NA
Eulor10	0.0893413886115153	1.08979018150788	8.41198773869951	0.12955204112986	0.896920848995079	NA
Eulor11	0.038956176286387	0	8.41198773869951	0	1	NA
Eulor12	0	NA	NA	NA	NA	NA
Eulor2C	0	NA	NA	NA	NA	NA
Eulor3	0	NA	NA	NA	NA	NA
Eulor5A	1.18796171402034	-0.847110475760646	1.86753756499108	-0.453597556290489	0.650118512688222	NA
Eulor5B	0	NA	NA	NA	NA	NA
Eulor6A	0.674220106083628	0	8.4119877386995	0	1	NA
Eulor6B	0.22956828617053	0	8.4119877386995	0	1	NA
Eulor6C	0	NA	NA	NA	NA	NA
Eulor6D	0.484194328654207	-0.73702484451073	2.97603200848215	-0.247653534105177	0.80440248640893	NA
Eulor6E	0.14347341095861	0	8.4119877386995	0	1	NA
Eulor7	0	NA	NA	NA	NA	NA
Eulor8	0.129399888202702	0	8.4119877386995	0	1	NA
Eulor9A	1.73983273808209	1.7124917023886	1.47377173201286	1.16197893146566	0.245244023044179	NA
Eulor9B	0.020971114476313	0	8.41198773869951	0	1	NA
Eulor9C	0.0196554697774443	0	8.4119877386995	0	1	NA
EuthAT-2	1.49646460739173	0.398068276464578	1.64859448344585	0.241459182632073	0.809199248193715	NA
EuthAT-N1	0	NA	NA	NA	NA	NA
EuthAT-N1a	0.0106629812783027	0	8.4119877386995	0	1	NA
Eutr10	0.146877429343908	0	8.4119877386995	0	1	NA
Eutr11	3.54090745382788	1.32400961014714	1.46620127117232	0.903020367107246	0.366515085535737	NA
Eutr15	0.0458929143842224	0	8.41198773869951	0	1	NA
Eutr16	0.0101640642818105	0	8.41198773869951	0	1	NA
Eutr18	0.0455311914791571	1.08979018150788	8.4119877386995	0.12955204112986	0.896920848995079	NA
Eutr2	0	NA	NA	NA	NA	NA
Eutr2B	0	NA	NA	NA	NA	NA
Eutr5	0	NA	NA	NA	NA	NA
EUTREP15	0.0549525480158069	2.3004479657446	8.38102371430893	0.274482932415171	0.78371351809651	NA
EUTREP16	0.457726273757862	0.131548694119542	3.45178934672814	0.0381102903177546	0.969599746784531	NA
EUTREP2	0.97813795566007	1.87892111689506	2.08054791533144	0.903089567440092	0.366478360445363	NA
EUTREP4	0	NA	NA	NA	NA	NA
EUTREP7	0.0406562571272418	0	8.4119877386995	0	1	NA
EUTREP8	0.0668364711118812	0	8.4119877386995	0	1	NA
EutTc1-N1	0.0964218018056369	0	8.41198773869951	0	1	NA
EutTc1-N2	0.0633146358548432	-1.12370626990793	8.39909896789913	-0.13378890690569	0.893569499337424	NA
FordPrefect_a	3.61704776513003	0.434346468427718	0.991604828258731	0.438023753061424	0.661369064782848	NA
HAL1M8	1.06464112868038	-0.78757861957797	1.58093921808133	-0.498171346861644	0.618363276291044	NA
HAL1N1_MD	0	NA	NA	NA	NA	NA
hAT-1_Mam	0.689938498595133	-1.88434981352586	2.01607961363361	-0.934660417566382	0.349963331916392	NA
hAT-4b_Ther	0	NA	NA	NA	NA	NA
hAT-5_Mam	0.161153231409673	0	8.4119877386995	0	1	NA
hAT-N1_Mam	0.0694823872177142	0	8.41198773869951	0	1	NA
hAT-N1a_Mam	0	NA	NA	NA	NA	NA
Helitron1Na_Mam	2.22401052388975	3.70926258716316	1.55788669959485	2.38095786306398	0.0172676870207049	NA
Helitron1Nb_Mam	2.0997608574931	1.89572398638695	1.3420343823278	1.41257482770208	0.157780774770045	NA
HERV-Fc1_LTR1	1.02256435585495	0.181734401666774	2.27984699451521	0.0797134202882849	0.936465185574503	NA
HERV-Fc1_LTR2	0	NA	NA	NA	NA	NA
HERV-Fc1_LTR3	0.110757412385879	3.1775085523455	8.35744418976543	0.380200989704089	0.703796224633278	NA
HERV-Fc2_LTR	0	NA	NA	NA	NA	NA
HERV-Fc2-int	0.167435209299125	0	8.41198773869951	0	1	NA
HERV1_LTRb	2.41320759648123	1.21496448715004	1.06303386673925	1.14292171224688	0.253071096908708	NA
HERV1_LTRc	1.68610321895405	0.500879673606464	1.42741962249061	0.350898688594816	0.725664355359074	NA
HERV1_LTRe	2.26705723926604	-0.70152877208014	1.37388491183358	-0.510616839909743	0.609619381768131	NA
HERV9N-int	0.528386129936711	2.50682346864015	2.98578500608201	0.839586059791238	0.401140518020296	NA
HERV9NC-int	1.21233092311879	0.902764870492141	1.7174840712883	0.525632164853192	0.599143804037507	NA
HERVIP10B3-int	3.59299073406012	-1.03798795556637	0.724299606426904	-1.43309197789979	0.151831553686089	NA
HERVKC4-int	2.88541560120731	1.69973989108851	1.0072745331124	1.68746437561212	0.0915140943935477	NA
HERVL32-int	1.64432318305003	0.570637132577905	1.31469840546515	0.434044135298095	0.664256391573157	NA
L1M2a1	3.71253080693874	1.97944913354189	0.901014356673522	2.19691186814145	0.0280267410781734	NA
L1M4a1	0.654795812409324	1.84688424499781	2.86153341528439	0.645417675408923	0.518656552071229	NA
L1M4a2	0.39847624083566	1.08981815636614	4.40746770141494	0.247266283089554	0.804702150916342	NA
L1M6B	0.308935644457086	0	5.08275082743461	0	1	NA
L1M8	0.256642986558832	-1.12370433302518	8.3990989881671	-0.133788675976826	0.893569681950329	NA
L1MEi	2.05737123006138	1.63606413522734	1.37526155161531	1.1896385333435	0.234188493818453	NA
L1MEj	2.23153062209307	1.51123666014	1.37996716746311	1.09512508396719	0.273461840716717	NA
L1P	0	NA	NA	NA	NA	NA
L1P3b	1.68271405720047	2.85327528349729	1.69568024530089	1.68267295169851	0.0924384206683	NA
L1P4b	4.19676578303624	0.330197310363176	0.744245791976342	0.443667016895505	0.657283345288162	NA
L1P4c	0.725211824248363	1.18461047814433	1.93412341199744	0.612479261042053	0.540220715206746	NA
L1P4d	1.76717804129153	-0.156382561273799	1.08998947450958	-0.143471625122033	0.885917719264875	NA
L2-1_AMi	1.53062351243607	1.28013332107314	1.39347381363137	0.918663349501442	0.358271685603605	NA
L2-1_Crp	0	NA	NA	NA	NA	NA
L2-2_Mam	0	NA	NA	NA	NA	NA
L4_B_Mam	0.181082866100728	1.82158612454352	8.39511404869648	0.21698170078182	0.828222605881269	NA
LTR06	0.0204757817799377	1.08979018150788	8.41198773869951	0.12955204112986	0.896920848995079	NA
LTR101_Mam	1.10865397903632	3.49677728564406	1.63057835427521	2.14450122956427	0.0319927470175923	NA
LTR102_Mam	0.0385843110421257	0	8.4119877386995	0	1	NA
LTR103_Mam	0.387569543853737	-2.85710791346396	3.37430875218024	-0.846723913932862	0.397149026169311	NA
LTR103b_Mam	0.523376312396928	0	6.51263565513866	0	1	NA
LTR104_Mam	0.825181568933847	-0.77430789467791	2.00858517125454	-0.385499159188897	0.699867629301286	NA
LTR105_Mam	0.0393330773662647	1.81770742492749	8.39521788404452	0.216517004088974	0.82858477215179	NA
LTR106_Mam	0.0362823758483277	-0.721764646527701	8.40394365157571	-0.0858840416418515	0.931558597558124	NA
LTR107_Mam	0.0694523619866807	0	8.41198773869951	0	1	NA
LTR108c_Mam	0	NA	NA	NA	NA	NA
LTR108d_Mam	0	NA	NA	NA	NA	NA
LTR108e_Mam	0.185750051820822	3.11188046693578	8.35875876820449	0.372289780484265	0.709677106665863	NA
LTR10B2	0.337929433414232	-0.161998416974989	8.39909698351486	-0.0192875992851312	0.984611676426877	NA
LTR11	1.91091888569785	-0.528628750926893	1.27789771169309	-0.413670629573718	0.679115339488491	NA
LTR14C	4.57619927752622	0.150082081082185	0.542898773371978	0.276445791450247	0.782205689962794	NA
LTR16	0.616595502434854	-0.0647845128028412	2.9446304254906	-0.0220008977160683	0.98244723943821	NA
LTR18C	0.200085766987299	0	8.4119877386995	0	1	NA
LTR1A1	0	NA	NA	NA	NA	NA
LTR1A2	1.68135254096267	-0.736448310107034	0.991335729796516	-0.74288486531016	0.457551389441189	NA
LTR1B0	3.46684869334655	1.28246191967079	0.920372109768655	1.39341675617827	0.163493801604418	NA
LTR1C1	0	NA	NA	NA	NA	NA
LTR1D1	0.546080345638203	0.221149078416058	2.72530665522797	0.0811464933650039	0.935325451215856	NA
LTR1E	0	NA	NA	NA	NA	NA
LTR1F	0	NA	NA	NA	NA	NA
LTR1F1	0	NA	NA	NA	NA	NA
LTR1F2	0	NA	NA	NA	NA	NA
LTR22	2.65327624926057	2.13316484094684	1.12031789943872	1.90407101592821	0.0569009359060021	NA
LTR22B1	0.0302577991606163	0	8.41198773869951	0	1	NA
LTR22B2	0	NA	NA	NA	NA	NA
LTR22C0	0	NA	NA	NA	NA	NA
LTR22C2	0.0251743690580683	0	8.4119877386995	0	1	NA
LTR22E	0.0860889576472645	0	8.4119877386995	0	1	NA
LTR26C	0	NA	NA	NA	NA	NA
LTR26D	0	NA	NA	NA	NA	NA
LTR27D	0	NA	NA	NA	NA	NA
LTR27E	4.22541545617731	3.03242424459928	1.305259574645	2.32323462972798	0.0201665513870242	NA
LTR28B	0.0789031624584393	0	8.4119877386995	0	1	NA
LTR28C	0	NA	NA	NA	NA	NA
LTR37-int	0.51891083235967	1.82031960186301	6.43222519162537	0.282999980198614	0.777176852182051	NA
LTR38-int	1.23123234970926	-0.791012078428932	1.2727832108129	-0.621482175211697	0.534282418906882	NA
LTR38A1	0.0111990283891256	0	8.41198773869951	0	1	NA
LTR39-int	1.77537635052457	1.70689131425614	1.1488608491125	1.48572502542386	0.137351868429353	NA
LTR41C	0.172733185043556	0	8.41198773869951	0	1	NA
LTR47A2	0.297118237989709	0.0606656214190215	5.88924995537171	0.010301077705776	0.991781074493902	NA
LTR47B3	0.335234122806336	1.38465809028181	5.61901496320707	0.246423634631417	0.805354312436047	NA
LTR47B4	0.0558276781968778	0	8.41198773869951	0	1	NA
LTR5	3.52421743368164	-0.421493522072339	0.874784306458533	-0.481825655719304	0.629929802397229	NA
LTR53-int	0.308438889303452	-0.155394468353352	6.88755712451255	-0.0225616231624866	0.981999956309179	NA
LTR53B	0.136387664267579	0	8.41198773869951	0	1	NA
LTR59	2.52502344249171	1.64810501284001	0.909852374345874	1.81139826559764	0.0700792242657921	NA
LTR60B	1.40807630026103	0.248537243279681	1.43684962533087	0.172973732879284	0.862672074506611	NA
LTR72B	4.1382575691552	0.761476542378234	0.871762250080679	0.873491072029974	0.38239547042776	NA
LTR75B	3.31599401861666	-0.510427951581359	0.772480995986309	-0.660764412630814	0.508763408423796	NA
LTR7A	0	NA	NA	NA	NA	NA
LTR80A	4.50551602619886	2.23393828250914	0.792437662895827	2.81907131261984	0.00481628166021661	NA
LTR81AB	0.61139922749367	2.94462976458902	3.63620472879289	0.809808573558109	0.418050204283495	NA
LTR89B	0.0796164262684912	0	8.4119877386995	0	1	NA
LTR8B	0.580682523472369	2.95737727847187	2.37698046908864	1.24417399172226	0.213435533670258	NA
LTR91	0.0229207673328353	1.08979018150788	8.4119877386995	0.12955204112986	0.896920848995079	NA
LTR91A	0.0519823746321233	0	8.4119877386995	0	1	NA
LTR9A1	0.0411023608098861	-0.227933870146842	8.39842103988453	-0.02714008610242	0.97834800243946	NA
LTR9C	0.071840030820649	0	8.41198773869951	0	1	NA
LTR9D	0.268474782525312	0.598722419283676	8.34441503428466	0.0717512751731198	0.942799849596423	NA
MADE1	0.155000831708548	2.52275613812342	8.37364327876827	0.301273418766234	0.763206008595085	NA
MADE2	0.211017697200798	-1.67264545778219	8.36762273291609	-0.199894941630486	0.841562746600536	NA
MamGypLTR3a	0.125949515513904	1.39840400752394	8.34316848100802	0.167610663827202	0.866889581370119	NA
MamGypLTR4	0	NA	NA	NA	NA	NA
MamGypsy2-I	0.553493168929269	-0.425160197799568	2.38665656516664	-0.178140501656082	0.858612634978072	NA
MamGypsy2-LTR	0	NA	NA	NA	NA	NA
MamRep1894	1.36372886499592	1.91429772317697	1.68835075608841	1.13382702988331	0.256867110456989	NA
MamRep605	1.05090111855445	4.93325116963894	1.90166942226909	2.59416863513141	0.00948199663539685	NA
MamRep605b	4.72163255116489	0.0480930229823193	0.54988605805191	0.0874599788048804	0.930305895774816	NA
MamRTE1	1.0482846646444	0.801023271799525	1.52449988936348	0.525433473225096	0.599281889155146	NA
MamRTE2	0	NA	NA	NA	NA	NA
MamTip1	1.29546920450079	-0.878261099018533	1.33317072107381	-0.658776168074806	0.510039513147081	NA
MamTip1b	0.0094914054956338	0	8.4119877386995	0	1	NA
MamTip2	2.84108327509928	2.22362281577763	1.03639602978924	2.14553390003802	0.0319101839836267	NA
MamTip2b	1.7279494313862	0.377004534866435	1.50962024432658	0.249734684125551	0.802792533815593	NA
MamTip3	0	NA	NA	NA	NA	NA
MamTip3B	0.11435789356423	0	8.4119877386995	0	1	NA
MARE10	0	NA	NA	NA	NA	NA
MARE4	0	NA	NA	NA	NA	NA
MARE6	0	NA	NA	NA	NA	NA
MARE8	0.0166365956605837	0	8.4119877386995	0	1	NA
MER101B	3.26147910398619	1.0188135096627	1.07722842551921	0.945772953560566	0.344264403371899	NA
MER121	2.52064399481996	2.43901168372352	1.04054951195846	2.34396504509713	0.0190799594740787	NA
MER121B	0	NA	NA	NA	NA	NA
MER123	0.0854638774587566	0	8.4119877386995	0	1	NA
MER125	0.0523891622548031	0	8.4119877386995	0	1	NA
MER127	1.79866665809649	-2.11070531832479	1.58343769809884	-1.33298917971892	0.182535354674314	NA
MER129	1.39480789528052	-0.391076670105101	1.38316387513467	-0.282740662285605	0.77737564349738	NA
MER130	0	NA	NA	NA	NA	NA
MER132	0	NA	NA	NA	NA	NA
MER133A	0	NA	NA	NA	NA	NA
MER133B	0	NA	NA	NA	NA	NA
MER134	0	NA	NA	NA	NA	NA
MER135	1.92676334562568	0.482410648878991	1.41298184225098	0.341413197575475	0.732792541110262	NA
MER30B	4.91795120857524	-0.197732497481891	0.611196185282647	-0.323517231035154	0.746303560088919	NA
MER45R	2.61210577445471	0.296203067105218	0.984080661353986	0.300994703724464	0.763418533182512	NA
MER47C	0.711290965660683	-1.3097639153858	2.20794892330071	-0.593203901396329	0.553044701987463	NA
MER4CL34	0.81615481783092	1.34309684871655	2.29455832955187	0.585340033163966	0.55831910165927	NA
MER57E2	2.20723852521604	1.02395286730514	1.15649090015238	0.885396389344883	0.375942879108693	NA
MER66D	3.40223054024097	0.0462325987700536	0.802037479528375	0.0576439380329706	0.954032250348716	NA
MER68C	0.0094914054956338	0	8.4119877386995	0	1	NA
MER6C	1.2822935940339	1.22421977668687	1.34269528473407	0.911762922388859	0.361893532518229	NA
MER70C	4.40476754061405	0.855827765685637	0.74086084496384	1.15518018195091	0.248016648564048	NA
MER74C	2.57983175614166	1.22199297980662	0.934445946742881	1.30771927907229	0.190968541785475	NA
MER75A	0	NA	NA	NA	NA	NA
MER75B	0.76524311417967	-1.30933118250055	2.21103250033632	-0.59218088485872	0.553729468151934	NA
MER83A-int	1.14657909938356	-3.13463107791494	1.59855579441624	-1.96091440090124	0.0498890091235589	NA
MER83B-int	4.04614155678251	1.48361655439358	0.933270294679208	1.58969653577535	0.111903224932465	NA
MER88	3.32399275114095	1.89633921971078	0.988048555389211	1.91927735673251	0.0549492420807521	NA
MER91C	3.72042600067437	-0.199680661358495	0.817573820764038	-0.244235635103739	0.807048329744542	NA
MER92-int	1.8754029513003	0.785581902854329	1.51173671629343	0.519655237838283	0.603303890694059	NA
MER92A	1.71565841993132	0.314428766241599	1.41774962651836	0.221780179208199	0.824485009937813	NA
MER92D	0.0385843110421257	0	8.4119877386995	0	1	NA
MER94B	0.714517883800545	0.181379291421368	1.8641167361482	0.0973003932125782	0.922487843745217	NA
MER97a	3.44483092412793	0.393492120263868	0.903424995181546	0.435555936976035	0.663158946148039	NA
MER97b	2.56955780633185	1.99845694591742	1.18518950453233	1.68619190287718	0.0917588429805109	NA
MER97c	4.87938339701003	-1.64686610020894	0.860543376231381	-1.91375141067396	0.055651926651535	NA
MER9B	2.86126505344797	-2.44946447133664	1.40462612833016	-1.74385512410239	0.0811843554551795	NA
Merlin1_HS	2.8655505394377	0.190783488006184	1.83940511417928	0.103720211787771	0.917391386477367	NA
MERX	3.09026925146302	0.657237321177514	0.784574690572868	0.837698856558351	0.402199855802548	NA
MIR1_Amn	4.6221075646241	-0.576505643722086	0.63897164465309	-0.90223979193174	0.366929501065215	NA
MLT1C2-int	1.79358029265145	2.14179509539765	1.32973610881323	1.61069183667516	0.107246905851869	NA
MLT1E-int	0	NA	NA	NA	NA	NA
MLT1E1-int	0.201490718810381	2.05581305226531	8.32748766255211	0.246870741281323	0.805008260669413	NA
MLT1K-int	2.41949325927662	-0.213672669252948	1.00536999922673	-0.212531375928556	0.831692502390396	NA
MLT1L-int	2.13689269105851	1.02996586720338	1.29893599221279	0.792930424114889	0.427818360374018	NA
MLT1M-int	0.0694523619866807	0	8.41198773869951	0	1	NA
MLT1N2-int	1.05664881545999	1.05963665749772	1.77647392351779	0.596483091290991	0.550852546339537	NA
MLT1O	0.834858436620685	0.122877658120416	1.62500235589074	0.0756169107539918	0.939723882148179	NA
MLT1O-int	0	NA	NA	NA	NA	NA
MLT2B5	3.56374170539552	-0.0645121686851516	0.740068368940427	-0.0871705526038293	0.930535945851962	NA
MSTA1	0.376247441883591	1.08981133720669	5.65151621204431	0.192835213828835	0.847088024389324	NA
MSTA1-int	0	NA	NA	NA	NA	NA
MSTB2-int	1.6495369628418	2.23462926780268	1.41013332388634	1.58469361013612	0.113035964393952	NA
OldhAT1	1.06104920272698	-1.71608773980822	2.19102196024873	-0.783236211659607	0.433488413906001	NA
Penelope1_Vert	0.0862621763835293	0	8.41198773869951	0	1	NA
PrimLTR79	4.19193202381716	0.87793709071801	0.730239739917031	1.20225871412827	0.229263307378281	NA
Ricksha_a	1.29536913778154	3.48951694908528	1.51503407948178	2.30325970639477	0.0212642352762296	NA
Tigger17b	0.0738151098232951	0	8.41198773869951	0	1	NA
Tigger17c	0.104940538169805	-1.18970233362047	8.39842098152643	-0.141657858809102	0.887350262970897	NA
Tigger17d	4.89615735251065	-0.3720786455006	0.63633120644486	-0.584724812695229	0.558732767234612	NA
Tigger18a	0.622720304579953	2.00481218399304	2.22206107083701	0.902230910889348	0.366934217783454	NA
Tigger19a	1.32830928247989	0.794854266864527	1.32148505405462	0.601485627420252	0.547516581792486	NA
Tigger1a_Mars	0.738030950331347	1.3458274226984	2.0822919517821	0.646320234560091	0.518071986181113	NA
Tigger20a	4.13416636272956	0.642500279123249	0.78477488117845	0.818706478166637	0.412953899686577	NA
Tigger21a	0.381103888489388	0	3.94098976341218	0	1	NA
Tigger22N1	0.106893276592115	0	8.41198773869951	0	1	NA
Tigger23a	0	NA	NA	NA	NA	NA
Tigger2a_Car	0	NA	NA	NA	NA	NA
Tigger2b	0.190590233063422	1.82158301957211	8.39511413164575	0.216981328783319	0.828222895787632	NA
Tigger5b	0.0174406017279488	0	8.4119877386995	0	1	NA
Tigger6	0.0219065870739983	1.08979018150788	8.4119877386995	0.12955204112986	0.896920848995079	NA
UCON100	0	NA	NA	NA	NA	NA
UCON105	0.0774817032493024	-1.18968915123773	8.39842077236412	-0.141656292710711	0.887351500061963	NA
UCON13	0	NA	NA	NA	NA	NA
UCON14	0.977705064792278	-0.78353168391852	1.8736582298764	-0.418182820871342	0.67581345508708	NA
UCON2	0	NA	NA	NA	NA	NA
UCON21	0	NA	NA	NA	NA	NA
UCON23	0.0931239567508665	1.08979018150788	8.41198773869951	0.12955204112986	0.896920848995079	NA
UCON26	0	NA	NA	NA	NA	NA
UCON33	0	NA	NA	NA	NA	NA
UCON34	0.0366721764694874	0	8.4119877386995	0	1	NA
UCON35	0	NA	NA	NA	NA	NA
UCON37	0.0385843110421257	0	8.4119877386995	0	1	NA
UCON38	0.129690763116068	1.08979018150788	8.41198773869951	0.12955204112986	0.896920848995079	NA
UCON39	0	NA	NA	NA	NA	NA
UCON4	0	NA	NA	NA	NA	NA
UCON40	0	NA	NA	NA	NA	NA
UCON44	0.0151288995803082	0	8.41198773869951	0	1	NA
UCON55	0.0554050573443464	0	8.41198773869951	0	1	NA
UCON58	0	NA	NA	NA	NA	NA
UCON59	0	NA	NA	NA	NA	NA
UCON7	0	NA	NA	NA	NA	NA
UCON73	0.28509669868359	-1.76510606859999	8.38875944049872	-0.210413241805281	0.833345158522561	NA
UCON78	1.93337287543074	1.4979161811491	1.0971424964251	1.3652886348217	0.172162349648733	NA
UCON8	0.0638014351505054	0	8.41198773869951	0	1	NA
UCON86	0	NA	NA	NA	NA	NA
UCON89	0	NA	NA	NA	NA	NA
UCON99	0	NA	NA	NA	NA	NA
X1_DNA	0.772650608649526	2.75670539566511	2.91821688098958	0.944654050089072	0.344835523061204	NA
X1_LINE	0.425328872069719	2.71052546441394	4.24790124482201	0.638085800068431	0.523417829555333	NA
X1_LR	0	NA	NA	NA	NA	NA
X10b_DNA	0.0146388862781221	1.08979018150788	8.4119877386995	0.12955204112986	0.896920848995079	NA
X11_DNA	0	NA	NA	NA	NA	NA
X12_DNA	0.300058429328656	-2.29595162828615	5.91499660936292	-0.388157725171281	0.697899315676459	NA
X12_LINE	0	NA	NA	NA	NA	NA
X13_LINE	0.0788813061540696	0	8.41198773869951	0	1	NA
X15_LINE	0	NA	NA	NA	NA	NA
X17_LINE	0	NA	NA	NA	NA	NA
X2_LINE	0.0952554255566671	0	8.4119877386995	0	1	NA
X20_LINE	0.0611596250620053	0	8.4119877386995	0	1	NA
X24_DNA	0.0145845065422271	1.08979018150788	8.4119877386995	0.12955204112986	0.896920848995079	NA
X24_LINE	0.0094914054956338	0	8.4119877386995	0	1	NA
X26_DNA	0.0440682047307295	0	8.4119877386995	0	1	NA
X2a_DNA	0	NA	NA	NA	NA	NA
X2b_DNA	0	NA	NA	NA	NA	NA
X30_DNA	0.00589127523771064	0	8.4119877386995	0	1	NA
X33a_DNA	0	NA	NA	NA	NA	NA
X34_DNA	0.0116103813934351	0	8.4119877386995	0	1	NA
X4a_DNA	0.0587291183874623	-1.18969653284653	8.39842103985874	-0.141657167127041	0.887350809343749	NA
X4b_DNA	0.26544330255087	-0.206418413006284	8.36904026749462	-0.0246645262071463	0.980322550452873	NA
X5a_DNA	0.858415215855675	1.85716294477524	2.55698535857109	0.726309573322341	0.467649011859911	NA
X5A_LINE	0.10895766256562	0	8.41198773869951	0	1	NA
X5B_LINE	0.157207196382978	0	8.4119877386995	0	1	NA
X6a_DNA	0	NA	NA	NA	NA	NA
X6A_LINE	0.984937505996585	1.99602487088424	2.2076730688027	0.904130642843217	0.365926131604382	NA
X6b_DNA	0.154251736091712	0	8.41198773869951	0	1	NA
X6B_LINE	0.622158839391019	-1.71728438241416	2.69385411572422	-0.637482324076219	0.523810719935567	NA
X7D_LINE	0	NA	NA	NA	NA	NA
X8_LINE	1.40800912711275	0.0157228004361407	2.23407055392347	0.00703773674852315	0.994384744859083	NA
X9_LINE	0.517571540770026	-2.03972179247739	3.16538117392504	-0.64438425592459	0.519326291325474	NA
X9a_DNA	0.0365311212994588	1.08979018150788	8.41198773869951	0.12955204112986	0.896920848995079	NA
X9b_DNA	0.368199712330712	1.08982087486774	3.7996046952034	0.286824804760221	0.774246469122393	NA
Zaphod4a	0	NA	NA	NA	NA	NA
Zaphod5a	0	NA	NA	NA	NA	NA
Zaphod5b	0	NA	NA	NA	NA	NA
HERV16-int	117.462640049544	0.923566357787602	0.207432236558306	4.45237622228501	8.49251968340777e-06	9.83011764830367e-05
MER39	188.297219841229	0.737592349353391	0.164859889849526	4.47405581810483	7.6749692384822e-06	9.01689113841907e-05
LTR13A	200.547729072131	0.912594988418724	0.182028898862743	5.01346211574271	5.34592968557253e-07	8.37766383115408e-06
MER77	445.789776552142	0.685554073952206	0.115990125359027	5.91045204779454	3.41170160788925e-09	8.17982623720811e-08
HERVK3-int	553.068298227508	0.851473311911973	0.0937003290535689	9.08719660338846	1.01625514655627e-19	7.87116794787471e-18
LTR12D	82.2345094162856	1.16081106894648	0.25755565380281	4.50703004110802	6.57413288333155e-06	7.86597298138481e-05
MLT1B	886.714554028517	0.740208661562176	0.164153954483705	4.50923441893479	6.50619863369047e-06	7.80453565867995e-05
LTR69	5.96910887596996	4.76535103910583	0.944623264559221	5.04471064592024	4.5420819875971e-07	7.22803480621964e-06
MST-int	322.236377485683	0.719166423508699	0.13057619906578	5.50763790533073	3.63680489498255e-08	7.15238296013236e-07
MSTC	242.310838197125	0.964305673649901	0.162020872998835	5.95173730274146	2.65310983094642e-09	6.52734380761341e-08
LTR12C	1113.09194428685	0.566007302176391	0.111666002663063	5.06875224936852	4.00432041426846e-07	6.45250980453311e-06
MLT2B1	131.321535821369	0.651180359870601	0.142552206350025	4.56801319701557	4.92369039024441e-06	6.08062840123294e-05
L2a	12517.2521634893	0.542881083309977	0.0978591336962829	5.54757704063548	2.89655542125397e-08	5.81194771678262e-07
HERV9-int	165.395640323861	1.50131191450038	0.250836835005598	5.98521311460048	2.16106713629021e-09	5.42312594294907e-08
MER20B	259.388243613954	1.16290276035205	0.172305050614383	6.74909270625277	1.4877251328265e-11	5.25337236865434e-10
MLT1H-int	49.2200221930565	1.15511315236319	0.225875007916118	5.11394847539821	3.15493446969388e-07	5.18594075581734e-06
MER31B	126.669443112881	1.14956951315142	0.17971407783228	6.39665810835518	1.58814376941651e-10	4.81327759809791e-09
Tigger3c	134.299054544844	1.82264763739474	0.256420977910233	7.10802857179963	1.17712195408356e-12	4.80577273271295e-11
MER21C	846.398713005043	1.67403101295543	0.154916485768891	10.8060223845563	3.22345856357417e-27	4.52751594216638e-25
LTR16A	329.935701972967	1.583470387363	0.152813253103849	10.3621273364745	3.68669786177918e-25	4.47660261009974e-23
L1MC5	1455.12855656989	1.1381933127889	0.220471930315752	5.16253162549455	2.43632197315e-07	4.11615941262623e-06
MLT1A0	1232.40253810775	0.716947003111232	0.127225012328477	5.63526770396514	1.74786604324281e-08	3.64303286820299e-07
L1PREC2	954.661854770854	1.03345076505776	0.183243341726846	5.63977253044364	1.70274953320564e-08	3.55293225770104e-07
LTR67B	284.751539829737	2.20064276572607	0.156836058818199	14.0314847383216	1.00035087031488e-44	3.42320067821751e-42
L3	2184.19938450306	0.622881076750559	0.102513451630302	6.07609115530398	1.23147423324694e-09	3.2057505593279e-08
LTR39	714.239827148535	1.40587427883745	0.269344750414713	5.21960898318164	1.79301280551028e-07	3.13919014069851e-06
LTR33C	23.2483364731265	2.29470885068503	0.336024971949088	6.82898308829474	8.55186541558345e-12	3.12533318420769e-10
MER34C2	77.6411768575924	1.59148798150477	0.280139397935511	5.68105733514547	1.33864589222011e-08	2.85738564103811e-07
MER91A	66.952529350956	0.948879601979827	0.200111479325498	4.74175497166955	2.11874785318469e-06	2.83216998187422e-05
HERVE-int	248.195388204079	0.822305103998651	0.173318488972874	4.74447422702463	2.09048591797769e-06	2.80438736911877e-05
LTR48	58.5525699169572	1.63770327529101	0.20176657039283	8.11682169202993	4.78551081233498e-16	2.70474771768639e-14
MER51C	44.1115224212693	1.41064339392404	0.296111615364108	4.76389077878446	1.89895317728208e-06	2.5842514641812e-05
MamRep38	133.60152282555	2.65441252311909	0.219650802902479	12.0846930129256	1.27244530964956e-33	2.46893744050663e-31
MER4-int	317.884434389549	2.06810274193066	0.237783518179481	8.69741838191511	3.39519774105599e-18	2.37550247897453e-16
L1PA17	261.81052885867	1.34875276561856	0.165784835768742	8.13556173195461	4.10032632692403e-16	2.36000739446597e-14
L1PB2	152.707560791124	1.29676090333836	0.2709404993803	4.7861464281063	1.70014038750956e-06	2.34248479014036e-05
HERV3-int	194.412709390459	1.15557948657256	0.188333980853112	6.13579918683838	8.47321356536896e-10	2.28801079646785e-08
MLT2C1	113.873244564701	1.00790657971024	0.154106689959506	6.54031684137189	6.13886375077549e-11	2.00241862484134e-09
MIRc	3047.93355216169	0.693138096460659	0.112345247612431	6.16971444000774	6.8413434937477e-10	1.87424928523764e-08
ERV3-16A3_I-int	473.497665900352	1.57198977931842	0.150319172121953	10.4576798629724	1.35123852989196e-25	1.67313555073004e-23
MLT1D	2371.0073981988	0.97138133370769	0.114788900100306	8.46232808972704	2.62091926806556e-17	1.66649734946831e-15
L1PBb	24.4508408062932	2.55826843006058	0.369106835047402	6.93097008006377	4.17964453676612e-12	1.59425227409815e-10
L2	4460.82737837973	0.665260406720666	0.136423278783471	4.87644346810163	1.08015625151865e-06	1.56381698537173e-05
MER44B	95.743248601376	1.02907144449366	0.210898541282912	4.87946212540752	1.06375548212459e-06	1.54125803918914e-05
LTR23	27.6693532033006	2.02918516596449	0.414290103517761	4.89798126659209	9.68262633854407e-07	1.41928902116618e-05
MER57B1	49.8185461592976	1.54022334853121	0.265103390823601	5.80989682457915	6.25113550489547e-09	1.41921135509816e-07
LTR84a	29.2097561438376	1.53722104498746	0.263578342953068	5.83212197089035	5.47268894594647e-09	1.25255378602692e-07
MER4D	65.7947827080448	1.31211602873494	0.224881418973784	5.83470183851829	5.38868409811185e-09	1.23834460818759e-07
MER4B	133.654083759245	1.09990662037772	0.176184907107735	6.24291057862944	4.29502473247177e-10	1.22109759048114e-08
MER4A1	299.309915085885	0.852088649760656	0.172728664984312	4.93310505142877	8.09325977069671e-07	1.21365181468694e-05
MLT-int	50.7809769217019	1.36364525695199	0.274837106868067	4.96164900180891	6.98972203553574e-07	1.067804857393e-05
MER77B	91.9251946929349	1.34875219480945	0.203152694179482	6.63910562573118	3.15592190223335e-11	1.05878085778848e-09
L2b	6596.99920906631	0.461555436276419	0.0927675012680763	4.97540011283297	6.51130041514327e-07	1.00215362085751e-05
LTR54B	117.428132767568	0.0286776943048173	0.334865297097426	0.0856394931137753	0.931753002803212	0.99934598049688
MER57C2	12.2546982686026	-0.0367398293144097	0.418686656371296	-0.0877501796518407	0.930075235817924	0.998342991520996
AluYk3	13.6069064636973	-0.0512296330121479	0.52559469398091	-0.0974698443474178	0.922353280904021	0.994066561648019
MER105	15.7762608818609	0.0418860251532352	0.427564954269925	0.0979641215561184	0.92196078313864	0.99389024590538
MER4D0	69.4084267826645	-0.0299771152143632	0.247266508946836	-0.121234029396227	0.903505671333575	0.983452677125049
LTR57-int	16.9454899104142	-0.063738568629949	0.519583410171519	-0.12267244754583	0.902366482717394	0.982734449138099
LTR86B2	5.26652214963036	-0.0923656567847903	0.747139232690464	-0.123625761763547	0.901611594016255	0.982310780458912
HERVK22-int	167.963496077335	-0.0286223511169945	0.228532878634269	-0.125243909270491	0.900330456322382	0.981992250901017
PABL_A-int	38.8831448524331	-0.0321715680900146	0.253206420859453	-0.127056683558084	0.898895535041251	0.981158317288835
L1P4a	24.6255276019951	-0.0632127171330683	0.476643553581643	-0.132620522522688	0.894493501163357	0.9786236229376
LTR58	21.9006682928041	-0.0481657223874012	0.353681209566187	-0.136184001537655	0.891675822257916	0.976834010848249
MER4A	363.633451527998	-0.0235787905062069	0.167508577202447	-0.140761690535465	0.888058208188949	0.974642459404293
THE1A-int	1034.25187717234	-0.0448454390253502	0.298735767073466	-0.150117407984567	0.880671986028995	0.971139858812144
MamRep1151	17.0039446278221	0.0938966371542162	0.603569068292981	0.155569001273997	0.876372760796437	0.969278470408988
MER51A	186.004956596102	0.0614717805968798	0.376992715785056	0.163058271481108	0.870472554537715	0.966829200948733
LTR9B	74.9994078450488	0.0388897797851626	0.233419221561202	0.166609157228149	0.867677587989368	0.965485164038902
MER61A	27.610218781557	-0.0506236086080746	0.302767290353014	-0.167203030912122	0.867210299669503	0.965385050575485
MER54A	163.658193792689	0.0357913492205538	0.209864568995073	0.170544982375724	0.864581561658993	0.96354154263287
LTR34	22.9169076063584	0.0464467851989362	0.268160357563186	0.173205262780096	0.862490087064662	0.96231950902572
MER9a3	230.031288452585	0.0522728136742002	0.301592042517965	0.173322920716937	0.862397608212009	0.96231950902572
MLT1M	81.0243132328278	0.0390103884761444	0.225105700497914	0.173298092362196	0.862417123081595	0.96231950902572
LTR13	780.547850156647	0.0393906772310861	0.223731767799123	0.176062065832568	0.860245182421451	0.961108180915938
MER5C1	10.6387620971428	0.0866885097496259	0.478750960167162	0.181072242067896	0.856310872048934	0.958695313951162
L1MC5a	192.537227754609	0.0291627023199138	0.15994720162759	0.18232705557309	0.855326067255961	0.958276796941749
Charlie16a	47.0793804279618	0.0540536173070937	0.294411372623812	0.183598944651372	0.854328091094224	0.957899976318622
LTR21B	15.9500053282945	0.171026667721211	0.775510141018844	0.220534405258093	0.82545498035601	0.940602235876429
Helitron2Na_Mam	24.1032663134538	-0.129705315088942	0.573221561468455	-0.226274313123651	0.820988075476272	0.938322086278724
Tigger6b	5.26639217794084	-0.206688169239114	0.910399748061364	-0.227030125699445	0.820400316805191	0.938143522888892
MER57D	11.5850952157461	0.123313262950693	0.531862679626557	0.231851693443271	0.816653205226748	0.935758602449474
ERVL-int	69.7067007148448	0.0839427698274977	0.360411878312477	0.232907889219787	0.815832932186141	0.935460091054623
LTR72	30.7325959784249	0.0946345722521632	0.403009210130231	0.234819874765598	0.814348541166156	0.934393336175591
LTR86A2	9.85811203402585	-0.129318336076956	0.53422961616424	-0.242065082436761	0.808729733872084	0.930157805011396
AluYk12	6.33464942491577	-0.138025549745834	0.565399440558483	-0.244120421501473	0.807137556862699	0.929178295780345
AluYc3	112.383743207869	-0.0836509643706385	0.340993932633406	-0.245315110813334	0.80621245242256	0.928552068692804
MER52C	199.238673944944	-0.11154230066618	0.440389675082053	-0.253280916827574	0.800051141600741	0.924923988701937
LTR16B	33.2394107125112	0.078812155479037	0.301694447853332	0.261231706581989	0.793913828462993	0.92082653389425
HUERS-P3b-int	140.054819086637	0.0670765894745143	0.25297358452038	0.265152543897762	0.790891951238629	0.919190898744117
AluYk2	8.70582787985071	-0.175266696566672	0.660741481601658	-0.265257595363651	0.790811028717807	0.919153607824235
MLT2E	11.276456931282	-0.144100608173919	0.539596684271485	-0.26705243448349	0.789428789690742	0.918511328558943
MER95	9.36550497511275	0.141333193056606	0.507902533463549	0.278268336432208	0.780806380442461	0.913370620796193
MLT1J1	125.634229986511	0.0769541034692682	0.27231802663807	0.28258909048113	0.777491844142929	0.911553852776058
HERV-Fc1-int	18.7348433439359	-0.157763498785819	0.551195351777241	-0.286220662560264	0.774709119014534	0.909960920650346
LTR77	9.42286456130835	-0.119551752466998	0.410923061868866	-0.290934638526444	0.771101308890369	0.906886067276488
LTR16B1	51.2904406979621	0.0694537419343252	0.237185242165456	0.292824887839672	0.769656003929016	0.9061557022649
LTR25	108.278515565248	0.0668044517589997	0.224311965072314	0.297819386217152	0.76584101753438	0.903295969857402
LTR52	79.867386115443	0.125677981415817	0.416450677838617	0.301783591920385	0.762817039807135	0.90066723930565
L1ME3G	11.5051531499941	-0.191859599518001	0.602104519789213	-0.318648329670682	0.749993200503362	0.891531739194958
MER131	21.1525900770432	0.166234514646624	0.516356114047233	0.321937728874104	0.747499870006673	0.890092303532342
MER57E1	20.2161927720683	0.137441643309647	0.426841708263553	0.321996751134693	0.747455155773507	0.890092303532342
MER72B	5.66990231134675	-0.219104529281144	0.664846925879173	-0.329556354632168	0.741735205687638	0.885968033651522
MLT1G1-int	9.49598201680252	0.161096775830722	0.488335090854404	0.329889821247256	0.74148321484666	0.885779472334432
MARNA	547.685772023613	0.0577818938959887	0.173954068399789	0.332167533806635	0.739762757528502	0.884453999456481
HERVH-int	3111.08514285865	0.0854135211159032	0.256239201725033	0.333335104624465	0.738881343452793	0.883886710426647
MLT1E2-int	9.49081863118229	-0.184630276934528	0.549413412874618	-0.336049817146824	0.736833300017021	0.882514075860995
MLT1F2-int	15.9691375203983	0.134116670246117	0.399161956682703	0.335995622831179	0.736874167268239	0.882514075860995
LTR10A	73.07216232949	0.111448280286302	0.326783448609366	0.34104628236397	0.733068739818683	0.879916246946903
MamRep1161	33.4777768727507	-0.132985618693307	0.385301341237316	-0.345147043262947	0.729983828500692	0.877951251454793
MER110-int	10.2291885872355	0.176146505241555	0.504594651501994	0.349085161162987	0.727025376367329	0.875902228178819
MLT1J1-int	10.9219045585287	0.176844447658343	0.496978409420236	0.35583929665002	0.721960918214091	0.871753797504806
LTR42	96.4546018371453	0.0872216500471266	0.24496860338583	0.356052362799125	0.721801351420123	0.871728903688278
MER8	137.995140867512	0.087982034408667	0.241574274916448	0.364202829291723	0.71570655440015	0.867373667763376
LTR7Y	313.43723966363	-0.136534005486592	0.370427369861231	-0.368585090075121	0.712437010681574	0.865427107423496
LTR88a	7.24051993695686	0.171929431565594	0.466628290225934	0.368450510110195	0.712537340658139	0.865427107423496
MER52-int	13.6968477875531	-0.175325274684547	0.474795499063162	-0.369264820392124	0.711930344713541	0.865086132168566
L1M1	1151.71709677872	-0.104933496397567	0.281007012562288	-0.373419493843798	0.70883625309916	0.863108182791845
LTR45C	45.6454804539146	-0.115490337295838	0.298197041237089	-0.387295383001518	0.698537543188192	0.855323342680694
LTR1B	209.794548263138	0.0800261010623327	0.205535522239818	0.389354113538381	0.697014211264408	0.854570026070446
LTR5B	261.268923550683	0.05758804008641	0.147247930985867	0.391095750553787	0.695726461565297	0.853324713790841
L1PA14	538.211746447273	0.167982553399816	0.428164498980902	0.392331811253947	0.694813061933753	0.852537755959004
L1MA2	10925.9714259997	0.161077638579504	0.408479268611964	0.394334917233021	0.693333787228291	0.85135988482683
AluYk4	97.6150428012154	0.132495477079362	0.333846652875194	0.396875259758539	0.691459449000338	0.84986340296711
PRIMAX-int	8.50560248706042	0.202403990805832	0.502803097453521	0.402551201118132	0.68727841487587	0.846936885116136
LTR16D	14.8577368610377	0.153319923197678	0.380625749167773	0.40281017123226	0.68708787805847	0.846757527038925
LTR30	48.5755715529954	0.187964519101644	0.464051442311551	0.405051039525591	0.685439994245783	0.845400613196328
MER11B	4665.76420291846	0.337677519831872	0.823633882207625	0.409984978916577	0.681816966494475	0.842800284145048
AluYm1	6.6212514537833	0.278843813090299	0.677186001160645	0.411768424941422	0.680509166715877	0.842167594444414
LTR38C	6.2260248282732	-0.265435097974328	0.618536405619468	-0.429134155342875	0.667825597330643	0.833000567788457
HAL1-2a_MD	134.470574849833	-0.139464992879773	0.324482446263468	-0.429807511887816	0.667335668073599	0.832835483243443
LTR16D2	7.52263626252097	-0.261998135609732	0.609040645453322	-0.430181692413519	0.667063478350738	0.83276742677363
Charlie13b	18.6369278404041	0.146599592770286	0.34036429724557	0.430713779196752	0.66667649850498	0.832449968709761
HERV30-int	7.90961413864426	-0.497985730158494	1.15295183250686	-0.431922406572464	0.665797809048333	0.832010496788374
MamGypLTR2b	7.15476694087846	0.217852991491814	0.503898800198467	0.432334808906093	0.665498091512002	0.831806320915619
LTR25-int	15516.9452015379	-0.175933131238614	0.404131713301987	-0.435336118022363	0.663318472048439	0.82996389857889
LTR82B	35.3279472395923	0.151206637853751	0.344398165824451	0.439046002152127	0.660628204050199	0.828194460029894
Tigger4	146.302262129407	-0.0836233892006608	0.187329899548202	-0.446396380942613	0.655310946572529	0.823998351512665
LTR38	8.26368692899318	0.245825051394855	0.54253274098642	0.453106389391177	0.6504721347147	0.820376652307603
MamGypLTR1d	7.40418409150548	0.264484430185801	0.576908018540018	0.458451645125564	0.646627994999502	0.817339522759277
Charlie19a	43.9486532117528	0.145162233241444	0.313517847807963	0.46301106701383	0.643356434426852	0.814571910686027
LTR53	28.8512812940235	0.137736760578131	0.294467392399099	0.467748769926462	0.639964260198632	0.811642004123885
LTR1	139.085366495748	-0.12647063170126	0.269511220329526	-0.469259244741749	0.638884342731038	0.810654770750412
MER34B	109.107610239849	-0.133763772520644	0.282133692653674	-0.474114846980868	0.635418011723238	0.808232323257842
AluYa5	237.31802101241	0.228756626722214	0.480887073910642	0.475697183669199	0.634290127649769	0.807393968836453
LTR24	34.2727336164254	0.147364238587827	0.307357552721364	0.479455400666273	0.631614689188476	0.805776456667546
L1MEh	8.14156283669878	0.270561580339239	0.557735557671242	0.485107281789486	0.627600246976131	0.801959688257028
L1MDb	117.666809844	-0.210378513561373	0.428472261304149	-0.490996810204329	0.623428703624656	0.798798531616832
MER61D	14.1621241975571	-0.271822148837118	0.542790920893951	-0.500786100823941	0.616521668587991	0.792687671722134
MER1B	525.848169827205	0.072854197441333	0.144665600066403	0.503604156122063	0.614539571414216	0.791016911064626
MLT1H1-int	6.44236742002408	0.358663582897539	0.712060531131807	0.503698164996521	0.614473498057629	0.790985959027606
Tigger10	254.803286577796	-0.127040887361517	0.248300076544678	-0.511642562215069	0.608901191766092	0.786556577229212
LTR3	197.548748628672	0.225706296898552	0.43356110243704	0.520587053658322	0.602654469954918	0.781544806657583
HAL1ME	39.8701727774765	0.202776550899727	0.388112389695169	0.522468636105618	0.601344078329099	0.780101476708461
MLT1E	16.5316930966846	-0.177900064557032	0.339641982016353	-0.523787028626121	0.600426676371303	0.779515104917175
LTR86B1	9.64997184160898	0.291411128820864	0.551738250909223	0.528169160540601	0.597381932037442	0.777676182672991
MER106A	32.472996638034	0.155430481653255	0.293625844282904	0.529348777294617	0.596563524469403	0.777018830037275
MER57A-int	404.461705620944	0.123658622168434	0.231730740687222	0.533630634423866	0.593597109123284	0.774978578718738
L1MD1	469.621235482934	0.122486123497638	0.226165089755442	0.541578382543857	0.588108987205505	0.770056995143648
MER50C	6.0273417311795	0.328868559486621	0.600576973137071	0.547587693495473	0.583975041456928	0.766670916243084
Zaphod3	26.4522274772116	0.193372105951598	0.352903117230156	0.547946721098201	0.583728486859323	0.766400687211672
MER84	30.8164398206588	-0.20462672133975	0.372212782120453	-0.549757373118716	0.582485799475145	0.765356411052897
Harlequin-int	451.536961710595	0.123110716414009	0.222707494850061	0.552791079154718	0.580406477783925	0.763862256142958
MER51-int	30.020391743987	0.160438150113041	0.289485749066973	0.554217783190161	0.579429809368874	0.763312692806858
L1M3d	14.395946435323	-0.275837074698535	0.494898854617413	-0.557360503312892	0.577281145305562	0.761441477033849
MER85	10.4508057983431	-0.331060891448917	0.590654186502122	-0.560498679285544	0.575139340261811	0.759521296875353
FLAM_C	1368.10607733865	0.255682307061449	0.445694650995141	0.573671473262164	0.56619013580534	0.752245853756707
Eulor2B	25.0186786080591	-0.227548494731513	0.396325921599832	-0.574144869992297	0.565869772033795	0.751922831082184
MLT1F	466.919460850717	0.106785388670813	0.179217283703903	0.595843137803835	0.551280022663446	0.740572384412681
Charlie17	8.90336847023291	0.350262179450747	0.587672294333745	0.596016151906303	0.551164436566072	0.740485820587482
LTR49-int	288.050483183187	-0.247159288007347	0.412891222641048	-0.598606302227495	0.549435452433105	0.739323990151102
MER75	53.6014981342661	0.232961157672912	0.38488611095931	0.605272965273461	0.544997641388385	0.735402968781962
LTR81A	11.1492312612992	0.26703987243279	0.440991579396405	0.605544153016012	0.544817496719947	0.735265316633165
LTR86A1	30.4733926347189	0.201166979210792	0.322756656257412	0.623277553880571	0.533102145426738	0.725856578100025
THE1A	537.282206274132	-0.0755715377068953	0.120232110155959	-0.628547046282957	0.529645637258599	0.722718809457267
MER65-int	428.23556552742	0.227966793004832	0.357891623781161	0.636971579821679	0.52414335584652	0.71755179665314
PABL_B	37.4690444057	0.207066401313429	0.320944166865522	0.64517888994752	0.518811264671956	0.714095861663805
L1MEg2	39.8754920514943	-0.224927902651906	0.347934116159639	-0.646466937863329	0.517977002175587	0.713417135598003
Charlie21a	26.4705697003981	0.315305995293626	0.487429398534219	0.646875211552286	0.517712710147269	0.71320969972784
LTR32	54.8518150637704	-0.210971936998142	0.324101070094152	-0.650944894865217	0.515082059248471	0.710617783385037
L1PA15-16	43.4579771959297	0.185027390809818	0.283874013710116	0.651794041982169	0.514534045710051	0.710169021010763
X7B_LINE	19.9249852957162	0.270076351595063	0.409392784055855	0.659699833786555	0.509446473367494	0.705763069124308
LTR12B	46.7723267050975	-0.154972016651912	0.234476029790975	-0.660929037352185	0.508657823254693	0.705174491122317
LTR51	17.4249013811019	0.313886002135616	0.471941854066014	0.665094649756812	0.50598995648461	0.702920679045277
L1MD3	800.336066866171	0.152785451932189	0.229402324706309	0.666015273070104	0.505401338212043	0.702419036072136
Kanga1d	11.8335546431512	0.391014986825495	0.585224491120083	0.668145289130189	0.504040854902394	0.701201340092982
MER113B	11.4292333584498	-0.405390814940139	0.598946180187651	-0.67684013747801	0.498507388784896	0.696127583047969
L1MA5A	156.746601817594	-0.182193780238713	0.268530706689659	-0.678483971106045	0.497464883495357	0.695084378044997
LTR3B	41.1717845084266	-0.249084570320986	0.367077466592168	-0.678561320130623	0.497415858017299	0.695067478190184
L1PA6	26374.8299597258	0.162575291924209	0.236237186708399	0.688186708407113	0.491335212944311	0.689488520938329
LTR38B	7.86376531092589	0.371644581315945	0.533896908064354	0.696098021363981	0.486367445577807	0.684723957548812
L1MD2	1120.09228318498	0.149728208679534	0.214409913822608	0.698326891747235	0.484972785325707	0.683823253866882
LTR71B	44.8054359466692	0.157812363897284	0.225675123511811	0.699290030028608	0.484370796435142	0.683291160773382
LTR14A	10.3838390340551	0.366959523971136	0.523663512336579	0.700754425936165	0.483456283942306	0.682503054311292
HERVL74-int	194.720395215537	-0.155871788585002	0.221561142143735	-0.703515910221667	0.481734295130271	0.680582582843929
MLT1A1-int	20.0265431048809	-0.239017483954103	0.339557919054959	-0.703907847648864	0.481490163965255	0.680339818017273
MER136	8.57804613231069	0.350905178727377	0.494590484363136	0.709486312053139	0.478022742725511	0.677474852472654
LTR81	13.4268722016983	0.579271586582912	0.815639531672304	0.710205383737633	0.477576782786206	0.677097749816887
L1MC2	447.149627325427	0.149953076954467	0.208050258364768	0.720754101115121	0.471060819669082	0.670866211279507
AluSp	7180.86539696933	0.202952743132034	0.280857016808564	0.722619450417253	0.469913715095185	0.669511433142049
LTR8	552.488719524199	0.218529438484904	0.301611460354632	0.724539572295956	0.468734541816023	0.668590588216701
MER102b	296.257572088429	0.0829420407694377	0.113696906250352	0.72950129871437	0.465695073648127	0.665667728497865
LTR41	224.017763517235	-0.243590351695707	0.325847664964836	-0.74755899116845	0.454726208127149	0.654862802292529
MER99	30.7187394236734	0.277544020837359	0.370836957686695	0.748425999848279	0.454203244855682	0.654278050863794
MER58B	294.473703294343	0.106852517646051	0.142366892215996	0.750543303873887	0.452927553160958	0.653022022218661
LTR19-int	39.4241224018211	0.244594008134532	0.32361647404559	0.755814452449892	0.449760450382235	0.650132304449075
LTR46	42.756657652097	0.349495514187655	0.461674829158494	0.757016610207425	0.449039911236057	0.64955654210851
L1M2c	17.2159483244891	0.356352107092111	0.470029217404516	0.758148842448293	0.448361882799774	0.648924868976819
L1HS	793.40757420167	0.170820812127741	0.224337435194988	0.761445863813447	0.446390802257031	0.646818176093585
MER102c	167.218962599328	0.212039766658347	0.277782902884947	0.763329076254093	0.445267165733127	0.645836415402526
L1PA11	559.286931121547	0.122579395453563	0.159497024472458	0.768537192834776	0.442168103108912	0.642895771199217
LTR89	70.5799551158066	0.201704524472727	0.262114299970077	0.769528882994	0.441579405035795	0.642418333630571
LTR24C	5.20131248791891	0.513006233708057	0.665618796245619	0.770720773814737	0.440872455880134	0.64203501177035
LTR43	44.0293306933993	0.199471492806505	0.256782284399512	0.776811738679603	0.437269850066092	0.638914358209295
MER34D	12.7730575094639	0.442407127187724	0.569321343327641	0.777078063860889	0.437112715113847	0.638821750080806
MER47A	149.805030038809	0.216251519057644	0.276608496361539	0.781796372498242	0.434334253243366	0.636255057619348
L4_C_Mam	9.0402290270029	0.822856407798838	1.04316504601652	0.788807495938475	0.43022452769769	0.632497200830246
MamRep1879	13.2923733912919	0.379233803759068	0.478043929363792	0.793303251991452	0.427601162599449	0.630492747879002
Tigger5	88.4702778992312	0.190471359637977	0.239351105589023	0.795782242865527	0.426158614539519	0.629175657691268
X7C_LINE	10.8418867044429	-0.37117779174151	0.463182534880333	-0.801363962994431	0.4229209712919	0.626213169749417
MER84-int	5.85941023425412	0.565052548229382	0.700173638137248	0.807017741674273	0.419656261651365	0.622692638815349
MER97d	18.4601044569429	-0.425323913203014	0.527012415016348	-0.807047236619312	0.419639269070619	0.622692638815349
Charlie15a	172.935064730145	0.110488911477781	0.135700921656384	0.814208998208257	0.415525231494568	0.61810995564749
MER57C1	45.7349835077269	-0.22833087349644	0.279818005494575	-0.815997787893843	0.41450140090835	0.617252524677717
LTR18A	19.0389868586198	0.355062116316877	0.432078698226693	0.821753346726181	0.411217290744951	0.613517291249363
Tigger11a	26.8261146618843	-0.420734255128743	0.508593154697311	-0.827251116620203	0.408094744368411	0.610504028595331
LTR83	10.9337132182091	0.422209730524818	0.509492664314988	0.828686574108929	0.407281784861939	0.609675532719841
LTR46-int	128.154150527623	-0.164300068035169	0.196756034839462	-0.835044618424159	0.403692586873818	0.605506708443746
AluYh9	9.24369061138671	0.54441857671397	0.64959484170465	0.838089439388591	0.401980473604799	0.603660296315002
MLT1C2	55.7436833689018	0.302769685230079	0.360288981223806	0.840352331069496	0.400710868085619	0.602689701388829
L4_A_Mam	5.45888961036188	0.667085075358422	0.790838514821033	0.843516170313712	0.398939825994249	0.600976852545533
AluYh3	12.5398345578445	-0.928839208175493	1.09826132275938	-0.845736063837506	0.397699999826908	0.600008953646672
LTR40c	39.5251336242776	0.250209453619736	0.295730261129419	0.846073217749732	0.397511900369017	0.599773246500342
LTR2	105.102918339848	0.228858116382277	0.270105062896169	0.847292953076749	0.396831853530911	0.599179487790235
Charlie18a	210.178773846354	0.230716272674548	0.270936451811891	0.851551244329177	0.394463209976405	0.596895970008516
L1MA1	285.06642395853	0.233038185973975	0.273618629742802	0.851689763204457	0.394386303775758	0.596827580876702
MER61E	15.6537255050078	0.327237386998223	0.380386844217017	0.860275248666405	0.389637333352138	0.592068807607023
Tigger8	41.0516061358279	0.304342736989187	0.352641041156609	0.863038334933988	0.388116390226422	0.59028190549103
Tigger12	80.1502308657849	0.169829180544222	0.196443993059904	0.864517045794492	0.387303920525756	0.589477850974464
LTR81C	9.07034522055397	0.49288399980303	0.565170825911616	0.8720973857913	0.383155252185512	0.585433106136023
MamRep1527	27.0267735709304	0.273261318522913	0.312558201098447	0.874273391523787	0.381969386312349	0.584236318259918
LTR76	60.2446085750091	0.235553446824137	0.267730996531446	0.879813879886227	0.378960144276756	0.581146327339104
MLT1G3-int	11.3400667876617	0.546118284764484	0.615617156859543	0.887106992843418	0.375021299557273	0.576515223308621
Charlie7a	16.8918707957537	0.362795811905172	0.40851380962481	0.888087020212053	0.37449394404665	0.576144250676857
L2d2	72.6318294013664	0.260536817169068	0.291714103132121	0.89312383039317	0.371790862601889	0.57285925706346
Tigger17a	9.73754968020583	0.498307433854189	0.554250141116737	0.899065957565962	0.368617529436648	0.569656192617553
MLT1A0-int	56.8280296468996	0.277562367895384	0.305716579142337	0.907907476506711	0.363927107175322	0.564765790992093
HSMAR1	844.964611887634	-0.0853423902615202	0.0936608778665074	-0.911185034835533	0.362197887749608	0.562870650263014
MLT1E1A-int	8.58696350929429	0.774037894731734	0.845758043233317	0.915200157922947	0.360086561761323	0.560793477774917
L1M3c	32.5653333251171	0.342153451638655	0.371093845006022	0.922013275733806	0.356521650938459	0.557085429000642
Tigger2	411.530812249361	0.142865561113952	0.153665576986763	0.92971740265719	0.352517421626784	0.552387843846283
Charlie23a	11.2646717104535	0.411205733501814	0.441043049556152	0.932348290978931	0.351156558593068	0.550943446922318
LTR12E	16.0661315119083	-0.390164590688432	0.418444780369788	-0.932415957832323	0.35112160095861	0.550934527023093
L1MEe	304.366620985323	0.277220272107135	0.29535741755043	0.938592551378201	0.347939978553229	0.547265446795113
MER58D	18.0007545093797	0.311507757122988	0.330725385362666	0.941892491202017	0.346247684851969	0.545539474411205
Eulor2A	10.5322875178358	0.511990263400269	0.54135356099162	0.945759481959323	0.344271276062236	0.543624576734119
LTR19A	129.084892904941	-0.349717524009894	0.368046114852032	-0.950200287131121	0.342010492779903	0.541195517455067
MSTB1-int	11.3443208348689	0.41797523691409	0.439395428321077	0.951250764058166	0.341477094340129	0.540487796869528
LTR2B	171.549428416626	0.391102085374649	0.410545774267902	0.952639412918265	0.340772800662876	0.539781957738044
MLT1A1	303.277744891252	0.25109918736134	0.263137391127418	0.954251261234672	0.339956472483899	0.538896721015704
Plat_L3	150.262086078022	0.157705511219325	0.164131695565519	0.960847389506016	0.33662890685994	0.535335247656184
LTR57	231.08931629507	0.424091912055971	0.439910499636607	0.964041350243509	0.335025195103046	0.53319035997247
LTR33B	96.8479500966738	-0.178538978546064	0.183876602743153	-0.970971705385784	0.331562368690991	0.529739842201456
L1M3e	18.5035559739405	0.425950171092118	0.43749504290003	0.973611422585764	0.330249512609345	0.528315008654525
Ricksha_b	8.50339762026036	-0.471306132868711	0.483712504284071	-0.974351766172094	0.329881909827742	0.527861539267806
L1ME3Cz	27.7601586266233	-0.465599142741911	0.474537166404122	-0.981164755271035	0.326511501488883	0.524072400607391
MLT1E1	49.7658558856089	-0.274902803838516	0.278766544535644	-0.98613986946115	0.324064481382357	0.521345209342452
L1M3a	82.2101394254697	0.187614069848317	0.190175785222181	0.986529749984353	0.323873223858918	0.521184851584632
MamRep434	130.32826059269	0.301602101177694	0.305464864135494	0.987354477023957	0.323468892899362	0.520889405097315
AluSx3	3897.62568184818	0.232801099135303	0.235605822585731	0.988095695515304	0.323105783681115	0.520483431719386
MER72	58.0356714010537	0.25584373200965	0.258853290457204	0.988373497426911	0.322969762155474	0.520470582072274
LTR10C	96.4197472427788	-0.178217857360334	0.178346553177217	-0.99927839470632	0.317659848571953	0.51460457995978
Tigger2a	162.745552677021	0.187890193198293	0.18770244425766	1.00100024771321	0.316826688625765	0.513741286002026
MER34B-int	427.502832280297	0.50040219578103	0.497570190842392	1.00569166921725	0.314563911837647	0.510996667072015
Ricksha_c	34.6269646965658	-0.284443561285876	0.281530535041006	-1.01034710584572	0.312329020020028	0.508639308280432
L1PB1	7638.68105602061	0.299716750851423	0.296556755552173	1.01065561731469	0.312181286344095	0.508486714866483
AluYd8	21.7097290888102	0.542391046559536	0.536576405748137	1.01083655701054	0.3120946630621	0.508422756855477
L1MA9	778.281267026163	0.248799403391846	0.245296705032746	1.01427943501578	0.310449434096692	0.506630434330516
Charlie24	28.5327822977891	0.366147749702193	0.359779839882547	1.01769946259836	0.308820802747313	0.504716596779018
AluYf5	13.4014775099015	0.637128514275485	0.620008586057568	1.02761240505842	0.304132186582953	0.499700976322369
MER73	8.16590360913976	0.678095782971393	0.654938225164126	1.03535838483311	0.300501572810557	0.495893342472899
LTR68	6.32746415555264	0.903120362487095	0.867379280945422	1.04120582809255	0.297780031417942	0.492964902042139
FordPrefect	14.086220178106	0.442871434088117	0.423437204385263	1.04589636787128	0.295608881487311	0.490405884396006
L1MEb	54.882935534652	0.272926289081044	0.26094304336391	1.04592284033579	0.295596658109713	0.490405884396006
AluSg4	778.954692555926	0.251358284459528	0.239892352262069	1.04779615560621	0.294732534116486	0.489334541209756
AluSx1	17172.4124365046	0.196431569424301	0.186813895677199	1.05148264647144	0.293036975439599	0.487169765457883
AluYf4	73.0933236926777	0.511941472997959	0.48051149042363	1.06540942974458	0.286690691393043	0.480146574775066
L1MB4	796.480775321654	0.228548433920936	0.213386106019365	1.07105583481708	0.284144324924333	0.477163146482176
MER74B	114.574881707643	-0.189856734578878	0.177092326342634	-1.07207770375972	0.283685132425461	0.47665612113985
MER21A	313.047051631149	0.185009284395392	0.172182618814075	1.0744945434659	0.282601089053819	0.475320384010896
MLT1H2	250.873125431282	0.278039533506928	0.258170967574864	1.07695894747074	0.28149860632041	0.4740942549441
LTR10B	5.03651510311922	0.966486432049947	0.89497026845585	1.07990898258273	0.280182712862413	0.472553132465681
LTR40b	79.6563355971161	0.278608837900346	0.258003552001497	1.07986434969209	0.280202590633707	0.472553132465681
Tigger19b	7.24425388220222	0.82320197363786	0.761688396505421	1.0807595040369	0.279804106421666	0.472007984849169
Kanga11a	7.6322478959935	0.55890073898793	0.513831058457019	1.0877130328911	0.276721812382504	0.468277398925653
MER52D	58.0750577630009	-0.293277627597306	0.269309990288657	-1.08899646568239	0.27615544425701	0.467487103468357
L1PA12	311.780331165376	0.287536849372045	0.262591086488602	1.09499851353304	0.273517287706254	0.464692983563767
MLT1J2	273.747782844966	0.262456487685352	0.23948881352648	1.09590291012208	0.273121265418441	0.46419559868657
LTR16A1	120.436674400871	0.239824862864185	0.218484427548238	1.09767485745059	0.272346492364756	0.463121912974076
X7A_LINE	7.75925426952406	0.653469662017323	0.592778172901699	1.10238482435771	0.270294406239093	0.460881592664067
AluY	11840.1479039335	0.29269599420679	0.264248646249872	1.10765371312449	0.268011396596825	0.458484138824653
LTR8A	258.955706263552	0.187444344966069	0.168175255232419	1.11457743713259	0.265031543563596	0.454833471451667
LTR36	21.7680014646784	0.34014746895502	0.30471185373915	1.11629221108741	0.26429707455562	0.453986970905479
AluSz6	5018.18462605573	0.219131226625928	0.196199359315109	1.11688043931881	0.264045449234203	0.453761815196944
LTR1B1	30.5686021036392	1.5927620501294	1.42550059179189	1.11733524300208	0.263851011973179	0.453717669835285
MER81	5.51069917624836	0.644282856765009	0.576370221543398	1.11782814705408	0.263640397617759	0.45343835543853
LTR90B	7.30345876166286	0.951166575518287	0.845012695646003	1.1256240059105	0.26032470252443	0.44958443991671
HAL1-3A_ME	219.506903216944	0.341795050865304	0.303451236454879	1.12635906466681	0.260013566367134	0.449211982063138
MER124	58.9277882370982	-0.448498790577122	0.396613765681839	-1.13082003042957	0.258130847435602	0.446902831348124
MER94	23.4287858406696	0.399000277368437	0.35019738604484	1.13935823986233	0.254553766206952	0.442423842178696
LTR10D	25.6228879278062	0.545914679238518	0.477262141193836	1.14384660361485	0.252687258642318	0.440373006693678
L1ME3B	649.018095161179	0.2166385330079	0.18878566458209	1.1475369885074	0.251159755088677	0.438667200308462
LTR14	22.0421922062328	0.444111181673639	0.386732728105301	1.1483672040105	0.250817006583142	0.438312616611078
MamGyp-int	626.699679114611	0.318562730426134	0.277113746917507	1.14957389869571	0.250319413700225	0.437605581019128
LTR45B	75.9567578272669	0.469735832680449	0.407414720071394	1.15296725802674	0.248923823769876	0.435854059649533
HERVK11D-int	5.00327452823703	0.576788309862313	0.499469876772924	1.15480099338311	0.248171930226085	0.434861176686077
LTR40a	40.4256877036496	0.350265813726589	0.298278884029368	1.17428967480012	0.240279017584243	0.425467249031238
Kanga1c	7.43584119193	0.777587712697475	0.660031650664418	1.17810670429928	0.238754069613885	0.423643852569334
L1ME3F	441.804499271467	0.315684065417239	0.267532704758057	1.17998308170482	0.238006943827475	0.422916228264436
MER57A1	38.5857610869257	0.361122127816473	0.305759667042523	1.18106528342815	0.237576790005008	0.422431059488356
LTR16E2	91.008391544524	0.23531643388241	0.19875100945847	1.18397604381265	0.23642254601494	0.420855834535816
MER51D	9.38400408873735	0.711778329467715	0.600428018538501	1.18545155704134	0.235838957317551	0.420282493962736
MER57B2	68.420807123484	-0.244128549798397	0.204454542711423	-1.19404805860915	0.232459169437328	0.416064862602604
MLT1G3	134.409917905279	0.337932270382492	0.28294660582918	1.19433229952406	0.232348007756298	0.416038431938736
LTR35	38.1659039124533	-0.410984072391675	0.343758316487041	-1.19556110406762	0.23186787774497	0.415624360746486
MER4E1	93.1348913310863	0.224793125777412	0.18759812394255	1.1982695831556	0.230812083983154	0.414277535060743
LTR85c	17.2110775061413	0.637300125964377	0.530731033735943	1.20079679810368	0.229830034211746	0.413105823120932
MLT1D-int	171.69059332693	0.398316622838161	0.331349215184206	1.20210522489611	0.22932276229479	0.412627505654899
MLT1C-int	35.9543667979248	0.367328392647674	0.304108647473033	1.20788539129012	0.227091349554976	0.409905657425358
LTR4	23.9085874232609	-0.483922562817677	0.399952577324771	-1.2099498546917	0.226298135244932	0.408826761705208
Kanga1	51.4805085327393	0.338823581902832	0.279041945741546	1.21423888800094	0.224656514527548	0.406876468429849
LTR6A	97.7244933439414	0.354929446729165	0.292289110602865	1.21430951018702	0.224629555395869	0.406876468429849
MLT1J-int	48.8534792961468	0.349079289175433	0.287319127783234	1.21495318417782	0.224383947493079	0.406561101634294
MER101	10.2646697814428	0.535790896059491	0.438577039669612	1.22165742297662	0.221837203619735	0.403011390861682
L1ME3E	376.095299243493	0.41165548647155	0.335885568772999	1.22558253388301	0.220355813898549	0.401071358464407
MLT2B3	498.717971654668	0.161568754299575	0.131765136897022	1.22618742790701	0.220128151246368	0.400873917233468
MSTB	645.031268303666	0.297111855684424	0.242158300369467	1.22693236296717	0.219848013588535	0.400518774924965
MER57E3	20.1430932921363	0.615112053639741	0.500744374502362	1.22839533494717	0.21929859825769	0.399780277656801
AluYc	178.391793709898	0.372468167072597	0.301573579399597	1.23508222376159	0.216799904454932	0.396685940960872
LTR50	192.976413269547	0.203830849122189	0.164476370980895	1.23927131846717	0.215245036689504	0.394962156140505
L1P4	268.788665375632	0.403390774046458	0.324586986065423	1.24278172374154	0.213948279076262	0.392886382356019
ORSL-2b	14.5612792854863	0.5094899954123	0.409284845872192	1.24482985517475	0.213194299347664	0.392040049635797
Charlie25	15.6748474737176	0.52962272309872	0.424722638492645	1.24698491462186	0.212403028962649	0.391081726482686
LTR48B	240.355465460244	-0.311673375802504	0.249599262304774	-1.24869509999567	0.21177661375472	0.390310188746336
MLT1E3	154.818908418445	0.191984061731002	0.153405934608579	1.25147741005494	0.210760350377021	0.388741724269494
Tigger14a	50.1049252704441	0.343447683579348	0.271755718744388	1.26381032629674	0.206298113914995	0.382196751845075
MER34C	36.413426325018	0.431093715486718	0.339257656218364	1.27069708696344	0.203836432322066	0.378642468686696
UCON29	13.8208442637166	-0.705406643307706	0.55385882893152	-1.27362173618961	0.202797505130333	0.377122008107697
L1P1	280.587590352603	0.291861203229676	0.228302220921489	1.2783984406794	0.201108973584972	0.374871315093534
HERV35I-int	13.2971800143124	-0.510519666779035	0.398044767160442	-1.2825684669113	0.199643303550251	0.372988546368799
MSTB-int	123.554375310247	0.258896027212875	0.201549622863046	1.2845274703828	0.198957458144007	0.372187488294241
LTR16C	258.544260752218	0.233349223734118	0.180628133979714	1.29187640149305	0.196399951305035	0.368538732154743
MLT1N2	99.295481128181	0.236684189333555	0.183001804333353	1.29334347382945	0.195892290982228	0.367806146106995
HERVS71-int	138.582778929559	0.298418339963672	0.230541547914747	1.29442325109236	0.195519263661425	0.367430850376981
AluSx	15756.0759536296	0.277829725718013	0.214333978552579	1.29624676215236	0.194890483665777	0.366510171170422
MLT2A1	119.0016382484	0.202297123175965	0.155880565321919	1.29777001230518	0.194366377157102	0.365704392781588
AluSq	2918.58104062666	0.306792240897207	0.235889906332216	1.30057383831056	0.193404366796127	0.364480182984872
LTR15	128.74156676883	-0.303409654797578	0.232623222682499	-1.30429649842696	0.192132508745434	0.362882684104147
LTR27	50.8741746306753	0.516021156028759	0.395100124328664	1.30605161642396	0.191535005063537	0.362153941159416
Tigger16b	92.7752593284184	0.40968689722513	0.312812536421737	1.30968823024658	0.190301326817456	0.360618331859781
Cheshire_Mars	8.20731402574012	0.79886200575209	0.608670137200291	1.3124711677603	0.189361208065449	0.359174102045003
MER70A	18.217066061419	0.496847473005529	0.378286632823272	1.3134153572845	0.189043025417634	0.358834906527411
LTR16E1	52.1162050306041	0.33229318522055	0.252644689839697	1.31525893313408	0.188422894851814	0.358068184976372
LTR44	9.61358766566918	0.59611291537504	0.452413413649025	1.31762873820866	0.187627960435237	0.356881843693947
MLT2F	197.097644428481	0.211758736566709	0.160641168215398	1.31820964027584	0.187433479265129	0.356692165141456
MER83	39.83368599236	0.365959286713857	0.277186575915922	1.32026338398459	0.186747096186134	0.355661050614264
MSTA	1148.36072910597	0.242570704868161	0.182415479902816	1.32977039556837	0.183593932789262	0.351196402990823
AluSg	5502.29637875261	0.326831966099958	0.245231330634555	1.33274963380191	0.182613979173099	0.34981979168746
MLT2B4	198.328760652737	0.212203728786951	0.158862981914853	1.33576574120136	0.18162585389129	0.348494259974307
HSMAR2	505.977276611903	0.288673673581655	0.215703924282326	1.3382866099544	0.180803025038968	0.347446777032716
L2d	143.184496774544	0.352600452360302	0.263068058359302	1.34033928162695	0.180135066114145	0.346516974584457
AluSq2	7160.42031011693	0.329190564355676	0.245449751821732	1.34117293626259	0.179864311098893	0.346102259400088
MER83C	4.99377204113068	-0.881967298772093	0.655105934460554	-1.34629722061417	0.178206681839102	0.34414683094785
MLT1E3-int	19.4628514799878	0.641676793976839	0.476279764526527	1.34726864706237	0.177893725997217	0.34371602679331
Charlie13a	15.1139978555944	0.764279443999222	0.566853788196847	1.34828320796864	0.177567310892021	0.343333595405401
Charlie12	27.6391986476368	0.552046907426346	0.408107101366079	1.35270105709616	0.176151152607025	0.341098037809577
L1PB4	3888.77846367965	0.229978052850384	0.169661173392119	1.35551374691286	0.17525393176839	0.33990666218187
HAL1b	758.844124085499	0.37123134551934	0.273718725447453	1.35625118417632	0.1750192615848	0.339556491319195
FLAM_A	289.964847814371	0.400798288086576	0.295057182617622	1.35837495813816	0.174344736156239	0.338666764289047
LTR60	7.18955658313575	0.818657854054342	0.602369812865597	1.35906188618553	0.174126979030234	0.338348531109646
Charlie8	502.661849181715	0.306562029045215	0.225132854764776	1.36169387344872	0.173294515545965	0.336970300216233
LTR14B	90.3743923091717	-0.230841816469074	0.169416453236628	-1.36257023482041	0.173017994940983	0.336610676326674
MER44C	86.7419441264279	0.308236630612752	0.225539398247783	1.36666424140281	0.171730571045824	0.334832806138346
LTR19C	37.5725906455374	0.399926623629733	0.291727932524572	1.3708890340696	0.170409550284657	0.333258327712753
AluYb8	324.065276350388	0.491700044815931	0.357465676667735	1.37551680317819	0.168971279960531	0.330995884693709
MLT1I-int	35.9684695231315	0.490957735436557	0.356398411275025	1.37755309761383	0.16834131037008	0.330243047996171
HERVE_a-int	27.2162997156126	0.371264444958804	0.269187988537433	1.37920137884301	0.16783267307028	0.329726382030871
LFSINE_Vert	47.6879895368122	0.349181010759838	0.252523990775501	1.38276371162796	0.16673732921308	0.328019574905339
LTR16D1	7.49112820173273	0.982829556802358	0.709800323583651	1.38465639440714	0.166157558565621	0.327460880603514
Kanga2_a	78.856265843826	0.313327830780566	0.225190548546319	1.39138979323601	0.164107258028098	0.324575735954901
Ricksha	8.13962058638832	0.933417449011574	0.670608349575776	1.39189655124642	0.163953726354166	0.324408440255651
Cheshire	79.4624353728361	0.505982775545271	0.362509487159708	1.3957780236586	0.162781350169233	0.322699367130307
LTR82A	63.5911819765262	0.419178671886413	0.29992801105872	1.39759761152934	0.162233936012313	0.321953280228568
Charlie11	47.2947965809322	0.375228100585758	0.267869893965994	1.40078489236044	0.161278407693224	0.320639445264394
MLT1A	457.156015053852	0.288010811615104	0.205182225816548	1.40368304549251	0.160413253373089	0.319451681487134
MER68B	46.7010100525778	0.395056081916619	0.28051859221249	1.40830623311188	0.159040410770675	0.317450223211173
LTR10E	42.8101513770075	0.419105031054463	0.296788433287394	1.41213397844458	0.157910515642543	0.315837812423837
MER54B	18.0371919655802	0.678756880420653	0.476992873648549	1.42299165861494	0.154738573342874	0.311335067845793
MLT1J2-int	16.2943492139467	0.715181163213803	0.498955038299537	1.43335793471727	0.151755573262855	0.307110259291816
LTR22B	9.63231066540396	0.673049246862107	0.46859552124986	1.43631173654182	0.150913655868323	0.305841059233091
MER6	64.6214500682383	0.593481745124885	0.412870072617266	1.43745401879745	0.150589029130958	0.305487357847705
MER39B	115.312630736868	0.270591858922285	0.187867646555161	1.44033240360434	0.149773377969687	0.304415199434932
LTR26B	25.2170348523369	0.52586564333495	0.364971948394558	1.44083852374993	0.149630307185409	0.304157253649054
X32_DNA	5.65686918041079	1.12653043796838	0.781518709859843	1.44146317133011	0.149453874679375	0.303928846853173
L1P4e	7.18332392139258	0.863846593574036	0.595575225746917	1.45044077763758	0.146935642742962	0.29987808849114
Tigger16a	7.25190071553928	1.0610690473158	0.728338689834664	1.45683465965082	0.145162025976636	0.29735464637639
L1M	7.05290685292748	0.967880254876435	0.6641368160289	1.45735070171794	0.145019597862908	0.297239640038026
MER31A	131.608567539608	0.267953031008777	0.183841742733319	1.45752007691458	0.144972873484769	0.29719360111718
MER41C	26.8128727118935	0.415926633397552	0.284318510260908	1.46288974648844	0.143497550128664	0.295207776088542
MER67B	81.5287995498346	0.312664779177538	0.211595514555579	1.47765315268728	0.139500639602121	0.289252124925803
AluSc	5056.66866377992	0.323687811554835	0.219031930836633	1.47781106763041	0.139458355164757	0.289212056995546
MLT1F1-int	19.8082473789464	0.638882440065427	0.431418671428573	1.48088731985074	0.138636602528256	0.288158972521734
L1PBa	160.532061663278	0.390959730114863	0.263208578293868	1.4853608976162	0.137448248036462	0.286384753270701
Kanga1b	5.51152993000697	1.26186369765328	0.846298551383842	1.49103847051365	0.135951394947451	0.284336171164127
LTR10F	21.8285041446826	0.513818978304296	0.3443079214451	1.49232401086719	0.135614225138583	0.283820230327284
Tigger12c	32.3137776046296	0.484341191566631	0.323920465245735	1.49524727065082	0.134849920881314	0.282818181514064
Charlie10b	5.01436167472888	1.14968942984785	0.767909733987703	1.49716741299474	0.134349702266494	0.282056609312907
LTR28	35.5656727272814	0.403090488901811	0.268196364989148	1.50296775617418	0.132847358942016	0.279615314543468
LOR1a	81.6512839119008	0.37228055339022	0.246764316574472	1.50864824605979	0.131388697842543	0.277227206512837
MER87	11.9678059396429	0.842455327683892	0.557839640529375	1.51021058109894	0.130989699604409	0.27666447494721
MLT1K	1002.44885255841	0.244536675967554	0.16178652522847	1.51147739666346	0.130666863249133	0.276106549142464
LTR81B	6.54078495697467	0.741912065303591	0.489536545516092	1.51553969177405	0.129635786555182	0.27466792060735
HERVL-int	281.099880581714	0.204645143755054	0.134717534364024	1.51906835825896	0.128745290312814	0.273365874207746
L1PBa1	89.1307260876658	0.298788760992845	0.195832950533824	1.52573282574956	0.127076415960357	0.27052428738716
MER11D	165.763474034675	0.377996042244066	0.247285827701573	1.52857948131275	0.12636872589566	0.269400941621493
LTR7	282.216362499599	0.600488610372845	0.392506241173837	1.52988296078302	0.126045701721845	0.269029956011209
Arthur1B	29.2506269255251	0.427242680438975	0.279197457950559	1.53025275937374	0.125954176614233	0.268926098474926
Zaphod	23.4573602742189	0.508153874505531	0.330519732543449	1.5374388409283	0.124185881047053	0.265965232952501
Tigger9b	33.8718147592594	0.621089878266627	0.403710370924757	1.53845410719554	0.1239376213865	0.265549374295989
LTR37B	34.0429076380145	0.610207403666742	0.396177019965816	1.54023926910095	0.123502041110713	0.264952914139374
Charlie2b	99.2007211040056	0.473444810796279	0.307220600605986	1.54105815125164	0.123302633775956	0.264615606647351
X3_LINE	5.82331670665459	0.954000703245984	0.618391615898222	1.54271286789729	0.122900458338803	0.264023459239198
MER70-int	46.7926845397272	-0.427010798956892	0.276359049460572	-1.54513050971328	0.122314698554218	0.263005248656339
HERVK14-int	66.5619738488822	0.30335117412412	0.195640445715239	1.55055450326287	0.12100848242406	0.260822337116723
MSTA-int	521.62677275709	0.280627689608026	0.180682997752333	1.55314940032537	0.120387446499686	0.25978125780447
LTR86C	6.71726278473464	1.01755549873773	0.653954920585328	1.55600251134583	0.119707495191036	0.258729302594221
MER66-int	50.2832985017947	0.389244401957915	0.24981698413955	1.55811824923993	0.119205219418856	0.257762113359638
L1MA7	343.166673486351	0.366504723300644	0.234913647109197	1.56016786513164	0.118720217403589	0.257097366442636
LTR64	36.1235813632008	0.441067054869519	0.280113279076816	1.57460244770675	0.115348237520047	0.251940255119509
AluSc8	2703.8726018849	0.388663294313881	0.246645737330669	1.57579570812859	0.115072891831489	0.251601637681279
MER89-int	12.6166157843678	0.665138996569526	0.421987122033927	1.57620685997155	0.114978138099779	0.251482107748512
Tigger4b	243.709184336137	0.512837877414355	0.324795689167146	1.5789553079642	0.114346308496499	0.250372371644692
MER52A	175.676034309653	0.315005733130399	0.198656799548911	1.58567808323541	0.112812353335232	0.248129169349352
MER104	53.4032233817422	0.629224542917863	0.396675779690052	1.58624391791582	0.11268398875846	0.247875800890952
LTR35B	11.910942604541	0.79691792822398	0.501739291088887	1.58831078685205	0.112216079506494	0.247077542394914
MER106B	12.5991025129512	0.816850162567428	0.513543137407577	1.59061645082238	0.111695919921795	0.246191463736749
AluJr	7808.69859383194	0.285230170137066	0.179128913849921	1.59231786765613	0.111313300205789	0.245545533391337
LTR18B	34.9784201437521	0.377607527247663	0.236916106886415	1.59384489391723	0.110970779484227	0.245052333764243
MER96	6.0468999197752	0.891444117307459	0.55857299705315	1.59593127847287	0.11050413723947	0.244279817592679
L1ME4b	28.7807665363443	0.637567826382763	0.39846935025994	1.60004232688624	0.109589193849965	0.242741934500433
LTR85a	13.6091141005058	0.580777649181078	0.361702238657354	1.60567889028538	0.108344481806584	0.240651931005396
Charlie10	120.541452975073	0.512361279948739	0.318663121717872	1.60784617054733	0.107868873625021	0.2399230072386
MER67C	59.7437117119816	0.432722115216727	0.267791153650567	1.61589398797457	0.106117235692727	0.237398370732534
AluJb	15089.3939064946	0.324165737271599	0.200508787816475	1.61671585969741	0.105939628875116	0.237057395679296
FRAM	439.165243489307	0.316050549398436	0.193949469447917	1.62955098716219	0.103196430424583	0.232463781016403
LTR1C	776.125837667111	1.04867397835769	0.643422792274307	1.62983654130581	0.103136048522455	0.232386396413398
L1MA4A	409.639765824913	0.371990113689096	0.227486053274184	1.63522162495274	0.102002596458791	0.230442606804167
LOR1-int	170.582689199845	0.487384010729215	0.29720404874269	1.63989694215498	0.101026596772	0.229059339579064
ORSL	10.5378368600111	0.78481964855013	0.478432197707775	1.64039889520457	0.100922254908622	0.228922717773472
HERVK14C-int	6.30514148907997	0.950559134170604	0.578140030809237	1.64416764713573	0.100141577782723	0.227564912928652
MLT2D	138.086596803527	0.298309105845409	0.181321256967378	1.64519654691716	0.0999292854061379	0.227338218376516
MER110	10.9224635493002	1.00976703511021	0.612309975721438	1.64911086728659	0.0991249236846082	0.226129572858774
Charlie5	47.2194381821441	0.652633462642331	0.394804815575184	1.65305345045379	0.0983199858653659	0.224900395475456
AluYb9	33.7389337813199	0.654370172044771	0.390473980115751	1.67583553672588	0.0937704112698965	0.216918990967395
L1ME4c	9.38033544296924	1.27914586401253	0.762957002335861	1.67656350239439	0.0936278687755685	0.216695784336568
MER76-int	10.1317844249814	0.738439741724901	0.440076015994391	1.67798224599068	0.0933505649856409	0.216240121057815
LTR31	12.5617269742444	1.07974931816486	0.632429268593113	1.70730447148159	0.0877654754430072	0.206343005651196
MLT1-int	23.1396180370117	0.678150254586504	0.394145517905991	1.72055807760892	0.0853310462841881	0.202396423706957
MLT1H1	187.67225891589	0.487098625086623	0.282761405883798	1.72264890098473	0.0849520361496264	0.201700803881937
MER68-int	102.519331043272	-0.306927306146822	0.17641850831839	-1.7397681743964	0.0818997329225544	0.196361130361197
MER45A	44.2483712117148	0.450409054674509	0.258848133174915	1.74005139287656	0.0818499941758558	0.196266879906202
LTR62	32.0950611011818	0.635827994208786	0.364948592032024	1.74223988827718	0.081466476950128	0.195546558178595
AluJo	7220.09725919944	0.33902072461764	0.19385849102154	1.74880513528794	0.0803247088382353	0.193373157462833
Charlie6	230.603475000378	0.412822514774285	0.234581196005291	1.75982781997997	0.0784370045898116	0.189629141089896
Tigger2b_Pri	52.1497497751559	0.531196940038749	0.301528728912328	1.76167936619134	0.0781234859866616	0.188992740329895
Ricksha_0	12.4120279528919	0.981328572454522	0.55601742592847	1.76492413131808	0.0775765174447568	0.188031891156184
MLT1G	125.756500229206	0.380388415739071	0.212200183859163	1.79259230044557	0.0730381384631236	0.180132712920904
L1MB2	585.727862696722	0.393629647078238	0.219141009750463	1.79623908608647	0.0724565009351104	0.179104781205636
MLT1E2	663.397795119781	0.23580726951237	0.130849980795279	1.80211925197989	0.0715266453560689	0.177458870583519
MER5A	700.422151609716	0.252867733990582	0.140001081812331	1.80618414313074	0.070889580942665	0.176273325792297
MER49	327.73728599207	0.441045777280981	0.243253578709944	1.81311115593857	0.0698146788770226	0.174268179196876
Charlie29b	10.1414038656639	0.948160294674935	0.521414536612527	1.81843855147355	0.068997130596989	0.172708471201746
ORSL-2a	51.7153490838417	0.750991774351702	0.412157132870016	1.8221006370125	0.0684397171018241	0.171861763251959
ERVL-B4-int	421.029635934141	0.2669789888964	0.146073718846785	1.82770036255756	0.0675945337057529	0.170398703305113
MER103C	276.021788786829	0.437414358054461	0.239118817576331	1.82927618364803	0.0673582446306214	0.170007982056179
Kanga1a	19.694636444599	0.768440566477405	0.419661486105352	1.831096233321	0.0670861806489598	0.169536502729822
MLT2B2	84.3273250032041	0.461554205709738	0.251854763227716	1.83262051427799	0.0668590252412246	0.169162139871354
LTR47B	85.0753669369695	0.623868019013832	0.339271495165861	1.83884596231357	0.0659378457490497	0.167320506248195
MER65B	7.9169641070447	-1.26112785732373	0.684319658661585	-1.84289292490922	0.0653446455026515	0.166128808997083
HERV1_I-int	7.20796965629594	1.02750680312773	0.555660685226455	1.84916232234241	0.0644343774468629	0.164369669006154
Charlie2a	79.153944113713	0.661195577127787	0.356595350659184	1.85419012307798	0.0637119646426026	0.163080367074067
L1M2b	7.33479177360023	0.946076818486167	0.509951812486852	1.85522787706644	0.0635636924016858	0.162766293155392
HERVFH19-int	24.9149531429475	1.21503123538643	0.653976628768322	1.85791231970289	0.0631814666075388	0.161919714463574
MER65A	73.728558770478	0.42453534090404	0.228373736337548	1.85894992879809	0.0630342360120886	0.161652453465529
LTR75_1	13.9597183421768	0.776024503174478	0.417338200439328	1.85946194802576	0.0629616880788262	0.161576483683064
L1ME4a	1795.42593561469	0.484447290130717	0.260468437754007	1.85990784260871	0.0628985655792727	0.161441991386625
MLT1H2-int	7.74638428645383	1.22809711326054	0.658293800393401	1.86557599741426	0.0621007103724144	0.160021559408435
MamRep488	8.98935771785927	0.990457157218697	0.527176254666132	1.87879698383981	0.0602722190518931	0.156401962605223
MER57-int	88.4522451813672	0.432058365250415	0.229064763723148	1.88618431847776	0.0592701209498357	0.154354911636482
THE1B	935.785550988155	0.26401804341305	0.138911691508436	1.90061787129716	0.057352082956015	0.150841748646612
LTR73	38.0012392066839	0.556334213486835	0.292479299910833	1.90213192405904	0.0571539098485005	0.150425637988901
L1M2a	23.9163805669784	0.794605995658422	0.417681150952916	1.90242244316166	0.0571159492497513	0.15036778302274
MLT1J	1117.79614811842	0.270832935601567	0.142022127316138	1.90697703744924	0.0565235610845772	0.149330424364518
L1ME2	856.331457202538	0.419955390109018	0.219963389259058	1.90920585249949	0.0562355416185	0.1488201812151
HERV17-int	135.840383773763	0.405710670006489	0.211737801166573	1.91609938221338	0.0553524469374467	0.146875567997982
L1MD	294.092032060912	0.514155751833431	0.267239910670565	1.92394822518575	0.0543610735442637	0.145001383953598
MER21-int	43.9599743547105	0.578849913746492	0.299637345901572	1.93183500542899	0.0533798739507781	0.142951423965224
L1MCa	261.980455129315	0.457422467361657	0.236155041172821	1.936958301165	0.0527504408027465	0.141749863841875
LTR37A	39.0076645733609	0.678488586254016	0.35021303566276	1.9373595987654	0.0527014016230234	0.141679540807634
MER63D	24.323366084161	0.790000617276716	0.406119054870078	1.94524390767492	0.0517456295959578	0.139748097951718
Charlie14a	96.1214085875922	0.806242006303207	0.413393391356455	1.95030211696832	0.0511401205048908	0.138512092819002
LTR87	69.3936293723727	0.458466863597262	0.234426103782034	1.95569885862002	0.0505006392794338	0.137311836445857
Helitron3Na_Mam	33.9702961827913	0.516662945402692	0.263643211111328	1.95970510002825	0.0500302687249815	0.136387556151923
Tigger3a	384.413365342269	0.305374992858923	0.155766717841092	1.96046367986296	0.0499416191397042	0.136224813598315
L1MC1	1007.1170911148	0.376826337019635	0.191560144201383	1.96714373227599	0.0491666427428357	0.134618181999259
L1MB1	199.309339855918	0.471488898419763	0.239561787415979	1.96813065850549	0.0490530061025452	0.134385244229404
LTR75	29.1199159566125	0.588656524945576	0.298831084415535	1.96986376466455	0.0488539862576133	0.133957003985218
Zaphod2	24.9172235668164	0.791915536638229	0.401389411177035	1.97293579398623	0.048502877903699	0.133309231569523
LTR22C	63.4156418057254	0.494798553596921	0.250678121192235	1.973840202901	0.0483999158770175	0.133080323845339
AluSq4	114.674468913683	0.55175613184803	0.279257699304538	1.97579559389811	0.0481779326790047	0.132683182755568
Charlie4z	148.580637351419	0.375253514186122	0.189600638448605	1.97917853682671	0.04779590854412	0.131766045804729
HERVL18-int	109.587056477349	0.391660185630085	0.197431868846633	1.9837738857364	0.0472810525705661	0.130702535726678
LTR5A	180.622122556341	-0.341730971150712	0.172266245827626	-1.98373726384366	0.0472851371214574	0.130702535726678
HUERS-P1-int	46.9079197200534	0.639117783384078	0.321654610959623	1.98696913275185	0.046925817563977	0.129957447376635
LTR22A	55.2016654122778	0.411252047798419	0.20669401701176	1.98966595039381	0.0466277459046952	0.129379449457802
Arthur1A	45.6186159499579	0.803309287301656	0.403710363128196	1.98981586966736	0.0466112226101076	0.129352671888062
AluSx4	640.570619661032	0.450620452794433	0.22627380064825	1.99148311250995	0.0464277999989696	0.128995811009833
LTR40A1	26.6730248062455	-0.92583372448716	0.46348572201692	-1.99754529752992	0.0457659788650586	0.127552419401639
MER48	26.8975625489097	0.880359056346068	0.440554455866144	1.99829792803992	0.0456843700120088	0.127381559703114
MER113	121.940179097982	0.419841793416935	0.209224667915915	2.00665532223794	0.0447863763157849	0.125646082712612
LTR5_Hs	1542.93561762366	0.537919882996683	0.267853033652278	2.0082650387115	0.0446151349382905	0.125328575324413
LTR45	24.3483838619179	0.704023897860473	0.349194716732326	2.01613559462911	0.0437857988922461	0.123607697757757
L1MA3	471.792544626971	0.526957590727225	0.259749925616008	2.02871122860775	0.042487711541631	0.120539827995936
Tigger9a	17.6861827737742	0.857892760626649	0.422704052197477	2.02953521776475	0.0424038056713229	0.12033806190289
L1MA10	86.7852469462494	0.593386911102684	0.291280910943919	2.03716374402898	0.0416336357654383	0.118527705149193
MER83B	19.4269772752878	0.823091695635495	0.403919980926751	2.03775929516287	0.041574010987537	0.118398968378277
Tigger3	93.5431182731484	0.464401532942244	0.226034721919258	2.05455838376961	0.0399216787685857	0.114764917688033
L1ME1	1804.94424879191	0.434770536836708	0.209007462873151	2.0801675254083	0.0375101697557089	0.109477610738155
MLT1G-int	28.3152453123616	0.752766575830733	0.361663500878043	2.08140045651047	0.0373972669329504	0.109226250922573
LTR27B	23.0668035755128	0.570646191514	0.273570287826807	2.08592166951722	0.0369857190472928	0.10839430367317
Tigger4a	137.464168710462	0.811976621787542	0.389126272612743	2.08666615167261	0.0369183229934857	0.108293694498609
PRIMA4-int	70.8738091448783	0.493296539542276	0.236154911290329	2.0888684332117	0.0367195681033666	0.107899920573531
MER6A	75.74150187684	0.494171429152596	0.236041000314045	2.09358301521819	0.0362971418869322	0.106939484859167
AluSq10	115.695127200697	0.588627964531104	0.279782027065403	2.1038805483867	0.0353888681628154	0.104879242200954
MER41D	15.9183042497067	0.87359476339204	0.413993469849927	2.11016556301895	0.0348440976225507	0.103651139774621
MLT1E1A	164.075085923523	0.364886400148743	0.172621050258814	2.11380013967973	0.0345323410425157	0.102918953406364
L1MC	270.710409142439	0.608771002005335	0.286529337169479	2.12463759564437	0.0336168642767307	0.10078098161076
MER67A	32.7207481456767	0.634057345397208	0.298093698709329	2.12704041763552	0.0334167251200298	0.10040488242083
MER63B	94.5375485585077	0.649826813829063	0.305462562581651	2.12735337625985	0.0333907329241697	0.100358828547716
L1P3	318.66856143838	0.410922260078305	0.192727292755668	2.13214358071877	0.0329950448888776	0.0994076740601194
Tigger3b	502.422231829807	0.264186968560592	0.123854531053575	2.13304241930652	0.0329212465821816	0.0992488838576391
MER30	150.998487721835	0.394118738618884	0.184715670594827	2.13365080152502	0.0328713761565003	0.0991163287986261
Tigger1a_Art	8.4247389583001	1.49138453814623	0.697502691219935	2.13817746787154	0.0325023423948137	0.0982062267158114
MER58C	97.079300643812	0.529238163318762	0.247467156060161	2.13861981421931	0.0324664714557825	0.0981135933316125
MER66C	27.0906315562442	0.690987330855921	0.322005354809427	2.14588770197585	0.0318819392080748	0.096860367689294
LTR84b	25.0616838147933	0.723934396602777	0.336148064109143	2.15361762835476	0.0312701706608252	0.0954176202995121
MER51B	31.5404337149598	0.605384821110567	0.280916859849444	2.15503199571225	0.0311593305338134	0.0951581343371039
L1MDa	376.800353421077	0.560299293117336	0.259054434442665	2.16286316164699	0.0305517058696602	0.0936504326014453
MER44A	211.800679236776	0.56836179866036	0.262488764631415	2.16528048146537	0.0303662121895388	0.093218476532264
HAL1	1752.16829251707	0.333825464203989	0.153700479231554	2.17192207775145	0.0298615408946703	0.0919993552428531
L1PA4	2143.68159853394	0.358570431877197	0.1634094880029	2.19430607279569	0.0282134131732453	0.0880750786753442
LTR54	33.8798581806256	0.715767629501877	0.324240325711585	2.20752192970149	0.0272776166440332	0.0858084611160536
LTR35A	8.87527131946077	1.23823759777911	0.556612564941977	2.22459512373421	0.0261084302903858	0.0828086900059575
MER119	51.5216563998644	0.572418282495463	0.256918670146073	2.22801356619981	0.0258796103603618	0.0822909522879488
MER113A	73.603214725106	0.785643130096975	0.351954850552916	2.23222702816211	0.0255999619255709	0.0815809149002997
AluSz	14175.6964135546	0.591517010412199	0.264335216737071	2.23775332592391	0.0252371456517967	0.0806608976772138
PRIMA4_LTR	24.1506339163856	0.930586412634042	0.415566281002773	2.23932127117848	0.0251350198171598	0.0804124099912909
L1M4c	1079.33856391599	0.813225985802818	0.362579351774095	2.24289105770562	0.0249038405541888	0.0797919717699902
L1MC4a	1674.04266184033	0.506985234987684	0.225817092740265	2.24511452536863	0.0247607813612861	0.0794853600547103
L1PB	46.0678290967859	0.827120464941937	0.367818346427083	2.24871998087215	0.0245303171317348	0.0789032396192673
LTR55	12.4291799661421	0.908461571774615	0.403999022841516	2.24867269575301	0.0245333275730276	0.0789032396192673
Charlie20a	21.6266384542516	0.960589337326974	0.424252251681724	2.26419384580571	0.0235621949378579	0.07634086261412
Tigger17	17.5308561208928	1.07206365918982	0.473252660158343	2.26530931454485	0.0234937048528163	0.0761586824736722
MER82	261.107041362438	0.384407189531358	0.169293820588535	2.27065103850217	0.02316811116369	0.075372726959996
AluYj4	6.08244341390865	2.34975542308632	1.02870099730442	2.28419669976363	0.0223599734451191	0.0731763276318183
Tigger15a	213.350093420262	0.457644606893268	0.200170111500742	2.28627842319792	0.0222379753467647	0.0728657614905046
LTR78B	66.3358418661636	0.579155810513659	0.251105000640014	2.30642882076228	0.0210866831276192	0.0697246070177303
MER92B	137.000849259999	0.404553815248115	0.174993311293744	2.31182444778722	0.0207873595792222	0.0689529246810963
MER44D	18.0132480370072	1.09027317302441	0.471246228132769	2.31359554291698	0.0206899184097328	0.0687508747156745
MER115	60.3593158382341	0.507955256674878	0.219234081684265	2.31695388222722	0.0205062441103547	0.0682731329207474
L1MB8	1332.24329119098	0.453308226098562	0.195545140439578	2.31817689296468	0.0204397093068227	0.0680877467015415
MER96B	63.2554597111969	0.649398315563026	0.280112587800804	2.31834749256193	0.0204304432480507	0.0680744441351928
MER9a1	24.8385222430107	0.797608022643371	0.342817746927068	2.32662407297443	0.0199852821425526	0.0670128265107754
MER50-int	38.374964342485	0.720819646156827	0.309433180660964	2.32948400884844	0.0198334391828636	0.0665273852897301
MER41E	29.9179962197078	0.728832682633587	0.312466269337234	2.33251635185935	0.0196735437117516	0.0661521191808858
MER74A	109.854696145783	0.477518032358395	0.204493897286291	2.33512118794367	0.0195370907561165	0.0658400274703202
MamGypLTR1c	17.4524859730592	0.928847528950001	0.397664908353486	2.33575432339719	0.0195040494541943	0.0657716093600164
LTR90A	14.2554131989098	1.10658342879443	0.471686901641519	2.34601263029227	0.0189754644417197	0.0644303114302013
LTR19B	42.446175846045	0.545126848130276	0.232105328499359	2.34861841240228	0.0188432066496541	0.0640852895470075
MLT1H	949.855688262561	0.295104057385335	0.125622808459905	2.34912800472473	0.0188174364941337	0.0640291661471443
LTR49	80.7124333553734	0.422013181206831	0.179030529216529	2.35721350461086	0.0184126570624261	0.0629623216882127
THE1B-int	732.596904699184	0.256173569978377	0.108568631408209	2.35955419770545	0.018296907969916	0.062703223762161
L1MEf	563.273120140043	0.608132611751945	0.257544132844931	2.36127534739107	0.0182122026820044	0.0624812006339783
Tigger7	326.884031492653	0.389553778680684	0.164762435298984	2.36433613022158	0.0180624161821644	0.0620578194531792
LTR7B	249.181260215367	0.644200283583937	0.271573816889387	2.37210011982238	0.0176872971918505	0.0610924243802199
Charlie1a	449.001385808339	0.506212776127443	0.212431916703162	2.3829412452875	0.017174935283232	0.0596401212113855
LTR1D	75.7610149572137	0.394970251495096	0.165729175884687	2.383227029198	0.0171616068494944	0.0596048353043612
MER126	4.95563869433545	1.89478544073883	0.794864749445816	2.38378345757549	0.0171356820882181	0.0595257793618221
AluJr4	1488.96835848173	0.365465658212504	0.15288923013698	2.39039504538722	0.0168302587602541	0.0587249351365855
MER63A	86.4741149300258	0.484398793697395	0.201974283003564	2.39831916466735	0.0164705068996439	0.0577803187992912
MER70B	18.8395793433131	-1.14877101019426	0.477860118580313	-2.40399013336198	0.0162172109828993	0.0570619046380906
MER66A	31.8659157748792	0.966009370862521	0.401051708717133	2.40869032562547	0.016009876136688	0.0565225808982563
HERVL66-int	18.5093194402339	1.1551908655829	0.478489228900916	2.41424633159738	0.015767798165444	0.055825005506362
L3b	166.28501145178	0.545447687819777	0.225784061773829	2.41579358407574	0.0157009593171087	0.0556492642005885
MER2B	57.1024048735531	0.677996627462366	0.27951599256642	2.42560943020553	0.0152827075458102	0.0543837849725268
MER41-int	106.144501519468	0.5468220083227	0.221879222626893	2.46450299333446	0.0137203417521552	0.0498803461690774
LTR70	41.1342660321776	0.587500641280443	0.237506608524788	2.47361808132226	0.0133752595480428	0.0488902233353492
HERVK11-int	55.2188392399337	0.92791679419082	0.373776133256652	2.48254693553071	0.013044688164417	0.0478890084670646
L1M2	378.916082355847	0.468679466850503	0.188369154361296	2.48809030565358	0.0128431116823731	0.0472667297393197
MER3	387.489414146736	0.508224719631827	0.204092921017067	2.49016338782925	0.0127684381955226	0.0470928425000844
LTR12F	34.4634974570846	0.824516095008633	0.331026375645892	2.49078670362702	0.0127460612984989	0.0470656503235332
Tigger13a	101.794721757605	0.695595840893065	0.278865497245426	2.49437756826861	0.0126178247112683	0.0466470396564095
L1ME3C	718.517753804659	0.730649851170323	0.292783436557611	2.49553000593513	0.012576911770036	0.0465323484222227
HERVI-int	184.844846116276	0.492129601554427	0.196587022738074	2.50336769284168	0.0123017666039905	0.0456669722393898
MLT1A-int	55.8563486982378	0.605370251164937	0.241334751509655	2.50842552669302	0.0121270528499752	0.0451698519076556
LTR6B	60.0340993233469	0.634269042068617	0.251648476717485	2.52045651275959	0.0117202719551325	0.0439679566409306
MLT1I	377.839114715351	0.457515259635717	0.181332437702975	2.52307455539275	0.0116333733740084	0.0437203914281575
L1M4b	390.173237561649	0.543799822510529	0.215267206555899	2.52616193246935	0.011531631464301	0.0433986874204377
MER47B	26.0975451592902	0.940920333443755	0.371415949646983	2.53333313859586	0.0112983517886246	0.0427601606703608
L1ME2z	292.625855852521	0.760062844704993	0.299276942898867	2.5396638890482	0.0110959045243864	0.0421040360994911
L1MA8	334.841418272498	0.695233226351361	0.273667155513545	2.54043356078568	0.0110715126727198	0.042070854030539
LTR24B	32.7714239324184	1.02223303810543	0.402374182728755	2.54050354615948	0.0110692971138403	0.042070854030539
L1PA2	1491.3336073657	0.508572771688781	0.199814441617386	2.54522529789223	0.0109207251968798	0.0416323615415179
L1PA5	1749.33574465264	0.490283253920096	0.192080412795024	2.55248958905193	0.0106956105978523	0.0409461706400452
MamGypLTR3	12.9045210632828	0.954290604677195	0.373805010871934	2.55291014545585	0.0106827051570812	0.0409153999906235
THE1C-int	118.244019139665	0.456774817199268	0.17867858379992	2.55640495623558	0.0105759958510199	0.0405977601289099
LTR29	36.7669765761175	0.824764255207835	0.322283176491341	2.55912909940552	0.0104934764440786	0.0403138844976532
L1M6	170.650356751752	0.67013083943517	0.261518014068349	2.56246531170135	0.0103931969267431	0.0400185062580687
LTR65	27.7887852002578	0.84385044660062	0.328028417946781	2.57249189531355	0.0100969319969204	0.0390936756046161
LTR16A2	57.4977414482204	0.677236432300833	0.262928806776958	2.57574071324688	0.0100025622783369	0.0388246622132899
LTR10G	7.62330853808119	1.63497014974527	0.631554060502306	2.5888047468888	0.00963096862128511	0.0376770859324895
MIR3	2986.04680799133	0.362263049576303	0.139859594203537	2.5901909099572	0.00959227191725489	0.0375491160055437
L1PA3	2725.56933821029	0.517190708031472	0.19881931515936	2.60131017761996	0.00928684440595537	0.0365741156234539
AluSg7	1516.75137219367	0.664386366042852	0.25512409941841	2.60416937309102	0.00920972314463096	0.03637695683213
L1ME3D	479.20393682849	0.535818376475689	0.205528502095742	2.60702710822117	0.00913321293440292	0.0361126471929406
L1MCb	37.3864717541982	0.965780206854289	0.369865793179048	2.61116389962228	0.00902346361436116	0.0358168892636118
MLT1F-int	54.6347754183815	0.638888954906251	0.243326951450948	2.62563990999182	0.00864862573478918	0.0347217971319256
MER112	78.8316702990385	0.789917727049893	0.300441054132033	2.62919370101382	0.00855875948737286	0.0344123931450213
MLT1L	801.53218486987	0.488272623024512	0.185444545707241	2.63298454620144	0.00846381983198465	0.0341181308755157
BLACKJACK	29.2042317411365	0.837510275307752	0.317477784044145	2.6380122244752	0.00833935756159769	0.0337175185105972
MSTD-int	45.0830413057149	0.60874580140127	0.229635878996655	2.65091763561102	0.00802734145069197	0.0326735712464259
L1PA10	944.151021074022	0.472310932460276	0.177792375033671	2.65653086849663	0.00789492227276461	0.0322601676282464
MamRep137	156.015210232696	0.345905069658673	0.13019345115497	2.65685460052011	0.00788734527826843	0.0322432070986729
HERVH48-int	67.6640912468312	0.993018690269815	0.372826428644014	2.66348792353983	0.00773351877219793	0.0317283957891713
MER65C	311.195385124592	0.569807676530213	0.213106084610133	2.67382171453549	0.00749923077928201	0.0309217434247622
L1PA8	454.531189760826	0.506751746591907	0.188975095992661	2.68157951676123	0.00732754976603061	0.0303236178862054
HERV1_LTRd	9.3233054514492	1.810034210612	0.670539024059509	2.69937191672138	0.00694704914084369	0.0290230167067466
MER110A	20.5268058225968	1.09635683310857	0.405389164503658	2.70445519788597	0.00684164950030283	0.0286667971864462
L1MA4	734.27266309846	0.433511287308777	0.159483260262742	2.71822438665089	0.00656333110593636	0.0277342736292834
THE1C	326.701800667324	0.342843358482763	0.12590883524358	2.72294917048121	0.0064702011884427	0.0274454939300609
L1M4	958.276631201852	0.602473760466261	0.221001802127399	2.72610338317042	0.00640869217073662	0.0272398363472073
LTR79	80.4081746448144	0.510293228453314	0.186935924948322	2.72977614438948	0.00633773449205624	0.0270114358865468
MER61B	8.1115552306188	1.62005788644956	0.593231418523612	2.73090371794776	0.00631609209475541	0.0269497096611634
LTR7C	234.117695344224	-0.672084743868717	0.245694156269234	-2.7354527029623	0.00622945378666953	0.0266768031214806
L1MA6	217.722457799314	0.664606884003025	0.242945045085969	2.73562642023773	0.00622616654296829	0.0266687939247169
LTR80B	4.96704762872292	1.89846120954687	0.692433758793195	2.74172249032976	0.00611179532891333	0.0262718510142349
L1MEd	485.618803225096	0.458543615928204	0.166875722052309	2.74781502239413	0.00599938452669008	0.0259037431009025
LTR43-int	14.6094800734893	1.16273115702727	0.421417269247206	2.75909707996614	0.00579613135430761	0.0251588994970995
LTR61	38.6648910538164	0.818450825687066	0.29634691123301	2.76179975111514	0.0057483722931141	0.0249804005838606
Charlie1	784.06518615265	0.697795313447792	0.252244633943594	2.76634353935882	0.00566887804347215	0.0246976744574513
MER50	109.720125596534	0.410076018102681	0.147879018511964	2.77305071557197	0.0055533465259366	0.0243125226714708
MER90	48.8835555273583	0.790861666356297	0.2848719503094	2.77620055430989	0.00549982712376001	0.024133173003902
L1M7	184.967918699494	0.57910422096269	0.207930482652119	2.78508573431039	0.00535135716455535	0.0236260598625607
MLT1C	1576.57756406224	0.442391284545392	0.15876788135853	2.78640289685785	0.00532965832989549	0.0235468308513998
MER67D	28.8081914621817	0.949865112254326	0.339222267322984	2.80012606410042	0.00510826530447537	0.0227233895758759
L1MA5	232.804838310879	0.692457392084627	0.247232130755611	2.80083899276474	0.00509699423790468	0.0226947074879593
MER33	202.58957343389	0.55311654226058	0.197063449981305	2.80679416864494	0.00500372026633058	0.0223481298368789
MamSINE1	104.855832070333	0.433353519065855	0.15433257953102	2.80791988563084	0.00498626296973566	0.0222913195613764
THE1D	620.021959912851	0.456925799440936	0.162082065219019	2.81910153861564	0.00481582813896436	0.0216631695514934
MER34A1	64.2648172629525	0.60622083767055	0.214880035534283	2.82120596342619	0.00478434746601576	0.0215627882322516
LTR10B1	62.9402448737963	0.833976785354652	0.291371575257851	2.86224483159217	0.00420651825078105	0.0193146816291657
MLT1F1	339.606579870275	0.41229083958765	0.143781764701187	2.86747655688111	0.00413759456742171	0.019077331541755
AluYk11	9.39018364370916	1.86402704077473	0.650022306822417	2.86763549682915	0.0041355167951076	0.0190737030924512
Charlie4a	160.601730696391	0.683590387102644	0.237646387680151	2.8765023267372	0.0040210923093095	0.0186406350624419
LTR26E	34.2469565795358	0.867403368895716	0.301177918882853	2.88003639879424	0.0039762926193792	0.0184739085137832
L1ME3	474.956302858809	0.544098893847401	0.1888970861524	2.8803985542076	0.00397172744930428	0.0184605045374879
MER46C	451.561645172175	0.648057772386803	0.224860181482322	2.88204771567238	0.00395099897484722	0.0183745371152952
Arthur1	28.2085706943022	1.11556681144773	0.386743289636671	2.88451497761153	0.00392017110554114	0.0182672791228992
LTR16B2	37.2198335640929	0.736577074060078	0.254203506294699	2.89758817569637	0.00376044014528576	0.0176576659011477
MER61-int	65.9734702192112	0.558412276951682	0.192602529604853	2.89929876880293	0.00373998329703767	0.0175887620273728
MER5A1	344.391737461797	0.387433694030941	0.133412958511741	2.90401845782352	0.00368406440017598	0.017380319966682
Charlie1b	190.38353051943	0.716648648638694	0.245813569026002	2.91541533479336	0.00355215471384638	0.0168954015338142
Arthur1C	53.4652023772034	1.03961555369694	0.355768515085777	2.92216851580103	0.00347603412962457	0.0166131128373956
L1P2	375.899093128278	0.411587244390295	0.139911205264887	2.94177470354184	0.0032633725553122	0.0157770189734218
L1M3b	22.0920693271344	0.842117078844054	0.285701726678377	2.94753933983763	0.00320313993185154	0.0155188217853412
Charlie9	126.067027389758	0.996468475458951	0.337656995169756	2.95112640849623	0.0031661730956533	0.0153821744536115
L1MCc	138.367346185926	0.54812981048032	0.185697859002617	2.95172929523435	0.0031599983053054	0.015356139453693
LTR88c	5.89939094940766	1.87199913925215	0.63054976670596	2.96883646318929	0.00298929640194976	0.0146935355395917
LTR78	136.302750400128	0.580877427256875	0.194598065430456	2.98501131535896	0.00283567833941687	0.0140633206920066
MER5B	537.847676021728	0.475179747500943	0.157977791395878	3.00788954765284	0.00263068730742013	0.0132102897046303
Tigger6a	115.253478841783	0.770930541692912	0.253561605476408	3.04040724243103	0.00236258453267121	0.012090339043313
MER57F	90.582153766336	1.49517186610882	0.491145839596145	3.04425232908063	0.00233259405597429	0.0119851904797958
MER53	47.3582233622123	1.14186455297682	0.374528229908541	3.04880770471069	0.00229751492103455	0.0118502407039713
HERVP71A-int	19.0126420323133	1.54921948911093	0.506338565981302	3.05965137399417	0.00221594772894843	0.0115147300404579
MER4D1	99.2887370564077	0.617838451227357	0.201021048469044	3.07350128721719	0.00211562775027567	0.0110790845542399
MLT1G1	226.337062928359	0.561055352530011	0.182269936027016	3.07815630355437	0.00208285636952516	0.0109318013750231
MER117	193.519922386756	0.60923184098321	0.196623230997458	3.09847334871171	0.0019452046498286	0.0103245055596233
HERVL40-int	89.8543258730807	0.596429263520782	0.191099594862441	3.12103886954919	0.00180214245536858	0.00971865992908079
MER34-int	36.1510394722349	-0.978909372724618	0.313542569521433	-3.12209399259165	0.00179569598192586	0.00969500690643332
LTR2C	83.1687392760738	1.01194016804273	0.323284845872683	3.13018126572272	0.00174698467380598	0.00948096843878383
L1P5	5.1062951514306	2.42920427308768	0.773311594282629	3.14130072670275	0.00168199226681894	0.00918919490676323
LTR3A	101.456592627786	-0.507590850595998	0.160686480967761	-3.15888958136956	0.00158371481224203	0.00876316614453848
LTR17	119.659739585141	0.446677987638866	0.141260443191623	3.16208825023249	0.00156642085050918	0.0086812740952395
MamGypLTR1a	7.92476579170807	1.67582946640302	0.528598313359185	3.17032692698791	0.00152267512322841	0.00847865947577523
Looper	30.6690319029739	1.19923672888148	0.378103552179604	3.17171505522336	0.00151541618305304	0.00844335345803472
LTR33A	292.380443799225	0.646011104425434	0.200556498500081	3.22109285541387	0.00127702765822503	0.00733443318750481
Charlie7	61.7655993674457	1.00281257821889	0.3111369178645	3.22305879064988	0.00126829519739939	0.0072954107305177
L1MC4	2805.61884294082	0.585535173618977	0.181118261485354	3.23288865969114	0.00122545313966408	0.0070838453973139
MER31-int	142.67057211337	0.867144670056499	0.267479642964993	3.24190903069954	0.00118731915417621	0.00690560377031845
HERVFH21-int	58.8319002366665	1.45559658862957	0.448822620870629	3.24314444268873	0.00118218261664091	0.00688210919511245
MER58A	701.770446006041	0.622359304325814	0.191436108029595	3.25100270127515	0.00114998765019772	0.00672798183536567
MER45C	24.9456634631257	0.980458652804364	0.301218041636832	3.25497983944291	0.00113400415489436	0.00665515815380938
HERV4_I-int	78.9434967870803	0.628382074962541	0.19170646991739	3.27783446867141	0.00104606719464821	0.00621073522727886
MLT1B-int	84.4613721070576	0.959998118575817	0.292142105055979	3.28606558918258	0.00101597350002855	0.00606269784564792
HUERS-P2-int	16.8651647477972	1.8633058117207	0.566729716510227	3.28782090904717	0.00100966045379521	0.00603072656327502
MamGypLTR2c	16.7189378301013	1.58405448716753	0.480460916847805	3.29694764260984	0.00097741720027606	0.00586793273569242
L1MB3	1398.04911170897	0.648035498075135	0.194522028793373	3.3314247342315	0.00086402661431919	0.00526784739491463
L1ME5	181.2797395272	0.628810984902027	0.18862086690795	3.33372969390972	0.000856898876535115	0.00522947268329033
ERVL-E-int	274.16251856579	0.458735531092128	0.137173716456963	3.34419408426578	0.000825219842324783	0.00506736138740448
L1PA16	689.714292035018	0.608909121822561	0.181261012108227	3.35929450431953	0.000781417433487175	0.00485381436160466
MLT2A2	246.659798203224	0.554171545924897	0.164852909341246	3.36161216771588	0.000774888768759591	0.00482281134815617
MER4E	51.7874025122452	0.8840940437737	0.262943426199006	3.3622975731083	0.000772967762676063	0.00481403913346333
LTR9	156.33763783161	0.545233998768096	0.161825382609132	3.36927365767482	0.000753665616812465	0.00470628419841652
LTR56	36.5104408765044	0.97204546949749	0.287213522751324	3.38440008042068	0.000713339773055149	0.00448872212259143
MSTB2	70.0095340969567	0.967758181411689	0.284577028387772	3.40068974257822	0.000672160695033192	0.00426631023685269
MER1A	330.968463360347	0.572691438468313	0.167943761602771	3.41001912189433	0.00064958324917944	0.00413872929343475
L1MEg	656.412689784931	0.746844051001042	0.217442057768347	3.43468075434006	0.000593252276656245	0.003848880075473
AmnSINE1	49.0668016261869	2.22079671520094	0.645285298865144	3.44157339258562	0.000578341557206053	0.00376121853772465
L1PA8A	143.17636493644	0.78689624450974	0.228313098860295	3.44656635312564	0.000567759121768588	0.00370648436725862
LTR21A	95.7511614220688	-1.2690840837568	0.36709795121601	-3.45707209629738	0.000546078730631822	0.00358985252854402
HERVK9-int	350.894996805621	0.561460755013881	0.162289311578587	3.45962866902666	0.000540920772395956	0.00356341262067353
LTR23-int	9.96926739290447	1.98723212980429	0.573099086256732	3.46751927800852	0.000525286062529082	0.00348358315111341
MER34A	43.4255651895613	0.991350918569732	0.285709710545712	3.46978377695399	0.000520877502587945	0.00346044316138641
MER107	18.4423148659775	1.70282440907303	0.490248521350875	3.47339019887488	0.000513927597997288	0.00341789092646889
HERVK-int	578.416716009719	1.03290589006321	0.297087981190092	3.47676767644904	0.000507497360132907	0.00338110011152618
AluYg6	41.9449712935549	1.84474961633973	0.53057632364693	3.47687888456801	0.000507286916621756	0.00338089485047382
MSTD	375.957066000906	0.472135266023618	0.135586909586535	3.48215965289988	0.000497387050185306	0.00332787830484808
LTR88b	31.0397166633669	1.26436438883934	0.362983237341494	3.48325834024624	0.000495350108203968	0.00331896916571979
MER34	48.5942010127172	1.05168919992867	0.300259393287024	3.50260216146958	0.00046073705996541	0.00311925618906798
MER61C	23.5300540013072	1.64469013433229	0.468857933372217	3.50786457318319	0.000451718939914126	0.00306813502999775
L1M5	2146.65526922266	0.886366251679898	0.24985835066307	3.5474749966438	0.000388942667507336	0.0026952466661103
HERVK13-int	144.052924855097	0.70730360745543	0.198285398418635	3.56709880352419	0.000360955409469123	0.00253206923653312
L1M3	244.49814329814	0.875644910897361	0.245136787814679	3.57206651316383	0.000354175425622727	0.00249007683438377
MER101-int	153.040897059803	1.04441232601875	0.292332238916404	3.57268951891895	0.000353333596098631	0.00248508655163391
Charlie22a	41.406280020485	0.975801097490878	0.272529506371305	3.58053375754993	0.000342893037529595	0.0024307306438209
LOR1b	33.5298495868536	1.18300533726525	0.329397284800192	3.59142407012508	0.000328875996813746	0.00234283691749868
L1MEg1	48.3839457299803	0.937737251395241	0.260993315014222	3.59295505842417	0.000326948994423063	0.00233087387274109
LTR33	430.95159489974	0.376847446293095	0.104759551839148	3.59726096262535	0.000321585801534491	0.00229698913498317
PRIMA41-int	28.9444629174944	1.26655870762819	0.351132441400939	3.60706832605642	0.000309676135626542	0.00222288884387001
CR1_Mam	165.704114242741	0.618908140896202	0.170853733659467	3.62244434253784	0.00029183226559466	0.00211904902421185
MamRep4096	39.3900496882574	1.22276038968922	0.337162912732187	3.62661592812988	0.000287159927648205	0.00209157778570699
FAM	630.381506566633	0.886931787272201	0.243338467077478	3.64484825570059	0.000267549616829233	0.00196547671285831
L1PA13	536.611872459896	0.593049834632492	0.161072231615348	3.68188749038219	0.000231513581765523	0.00174222995698077
L2c	8932.65225182637	0.405574408253981	0.11000697050459	3.68680644866099	0.000227085940114159	0.00171164776887809
MIR	4571.44336599339	0.460959558050762	0.124880642636092	3.69120104061301	0.000223197630792213	0.00168842548598884
LTR41B	321.902021506653	-1.28881460346584	0.349088307235315	-3.69194434976325	0.000222546167027307	0.00168513161779804
L1ME3A	931.529300343034	0.597763708767539	0.161853006745388	3.69325056597734	0.000221405673139797	0.00167824251879344
PABL_A	41.8154666194555	1.12016079825924	0.303195261389369	3.69451947608346	0.000220303008281787	0.00167055717923913
MER5C	22.20990502165	1.35064666936172	0.3647607453417	3.70282900945511	0.000213208590232257	0.00162133287949952
Tigger1	2507.19870998709	0.705884416740563	0.190553214862774	3.70439521185146	0.000211895678028249	0.00161411505828225
LTR85b	21.0553936357298	1.28733862058405	0.34709703177977	3.70887245558717	0.000208184256377831	0.00159083876950351
MER66B	129.543039730187	0.835320815970117	0.224563958771221	3.71974568199129	0.000199423480202751	0.00153323093173855
L1MB7	2317.62362975966	0.715431592415315	0.191964869320105	3.72688812775592	0.000193858451498716	0.00149594502486975
LTR47A	31.7423288150888	1.01413254177704	0.272050530283878	3.72773594934302	0.00019320764847779	0.00149153451681726
LTR47B2	132.057620342012	1.82611863167104	0.489744914857741	3.72871381870597	0.000192459568321712	0.00148668992068793
L1MEc	911.833549523847	0.595633337218775	0.159502066439558	3.73432990878827	0.000188215641795508	0.00145778049145401
MLT1F2	347.898556074428	0.450858531805214	0.120024179050795	3.75639754731758	0.000172376792509703	0.00135292060543166
Charlie3	70.1702008509322	0.957360010530683	0.252755795292846	3.7876876746643	0.000152055821996592	0.00121418864055912
L1PA15	629.474787298256	0.739837752591462	0.19516259411171	3.7908788615916	0.000150115160918884	0.00120175135842378
MSTB1	453.160146114731	0.824238399956942	0.216366246939539	3.80945924614233	0.000139271059606766	0.00112983647105989
MLT2C2	26.5587184368599	1.15090660621186	0.30199667761525	3.8109909529473	0.000138410833263392	0.00112431173623233
MER89	112.508976207343	0.758027172267766	0.198792748694312	3.81315303121746	0.000137205097410554	0.00111596246256009
L1PB3	146.655114526761	0.841126656785815	0.220488256272365	3.81483654053115	0.000136273106386629	0.00110982091531923
MER20	1102.32307306341	0.401037928746799	0.104231125348287	3.84758321860899	0.000119288763278467	0.00098730598665964
MER11A	151.38271855481	0.609405293314449	0.158169623471035	3.8528592275877	0.000116746516716196	0.000967967485072918
LTR26	63.2437424876905	1.87236828151841	0.482144883891331	3.88341418539331	0.000102999894290619	0.000863886368290433
MER2	577.502645326446	0.755712129131418	0.192238441369834	3.93111868649391	8.45515163225881e-05	0.000729305265218804
MER41B	161.189838573316	0.550652701369132	0.139614100039794	3.94410522441631	8.00984845098045e-05	0.000695998881329192
MER21B	296.243387808494	0.530977170493017	0.134032044108659	3.96156884739112	7.44589051809911e-05	0.000654244189734563
LTR66	24.3607649458993	1.1992246517557	0.302244167328146	3.96773463771659	7.25590610530309e-05	0.000639341801535156
MER41G	19.6961751822465	1.36731215408765	0.342241080597357	3.99517250150423	6.46471652066005e-05	0.000578565999217036
L1M3f	78.0641047251533	1.09656615876016	0.272106651088473	4.02991310346039	5.57974758869022e-05	0.00051003608240281
HERV15-int	47.3225222407694	0.967760061927779	0.239169292604652	4.04633910728453	5.20248531207194e-05	0.000479835893086041
L4	404.500549258429	0.778460868937318	0.192258698456484	4.04902808136671	5.14307741018388e-05	0.000475899016406445
HERVIP10FH-int	178.168125650194	0.855483482587694	0.21106645289086	4.05314757921315	5.0533101808552e-05	0.000468976089318914
L1PA7	1715.02544927863	0.66588072473454	0.163802005849613	4.06515610892999	4.80003224089536e-05	0.000449236234738397
MER65D	28.5011808894701	1.17669689717338	0.288658492981718	4.07643262118708	4.57318990232438e-05	0.000430360035758236
L1MB5	1042.85144441212	0.757687793850793	0.183843326830719	4.12137773457757	3.76613330754344e-05	0.000363127023469647
ERV3-16A3_LTR	37.4318410690153	1.22246575332382	0.295199265981054	4.14115444786466	3.45562168655525e-05	0.00033733535146606
THE1D-int	217.753416612487	0.489509130792253	0.118029480051996	4.14734632887145	3.36351079178518e-05	0.000330227629693212
HERVIP10F-int	253.732484499565	0.588446797420514	0.141121344414695	4.16979302359338	3.04876394723366e-05	0.000303762764694996
MER41A	135.994864127381	0.682493351489878	0.162335596470502	4.20421254690061	2.61992659163905e-05	0.000266107060880942
MIRb	6618.17431860905	0.437428502234236	0.102661756388471	4.26087101587284	2.03631734892336e-05	0.000213631710279189
LTR71A	9.64237094884538	2.23267705974359	0.523899988841326	4.26164746573378	2.02925381010058e-05	0.000213009403011172
LTR12	229.507056293659	0.647702070397877	0.151022490770442	4.28877889043957	1.79658111118198e-05	0.000191577637923831
MER4C	56.0836790977372	1.1761149230241	0.273032390716453	4.30760218572568	1.65033859174696e-05	0.000177390192091774
PABL_B-int	63.6690292209964	1.40231888174959	0.325300021304353	4.31084780175152	1.62629816235387e-05	0.000175104287925388
MER90a	89.4596397669072	0.850284720656685	0.196638671309322	4.32409716255225	1.5315778820213e-05	0.000165856313679648
MER91B	31.5293976485967	1.1673086769657	0.267722964271327	4.36013653196621	1.29981317479425e-05	0.000143482602714385
L1M3de	10.3944410109933	2.21474947651711	0.5057905259643	4.37878798203	1.19341163755173e-05	0.000133282340676489
MER11C	292.906233024186	0.652646469341974	0.147644443426378	4.42039303475319	9.8521544193638e-06	0.000112859037326139
AluSc5	626.127318214076	-0.0103964003476078	0.232098724998986	-0.044793009300905	0.964272297271488	1
Charlie10a	38.9061035876183	-0.00844841417744308	0.319287318956909	-0.0264602246185145	0.978890258638238	1
Charlie17a	29.6185236275308	0.0285294886631517	0.340320188296762	0.0838313142865145	0.933190550442832	1
Charlie26a	8.96746271104921	0.0273251543394587	0.698919487609575	0.0390962833686544	0.968813624147638	1
HERV1_LTRa	6.23607207879938	-0.00694938013329986	0.526643517097947	-0.0131956055807811	0.989471735574801	1
HUERS-P3-int	129.546894339088	-0.0121553921923123	0.23386149913912	-0.0519768847675145	0.958547111795151	1
L1MC3	2354.67613682165	0.0173753138161537	0.248325763985203	0.0699698393646702	0.944217665483206	1
L1MEa	22.6860562165294	0.0218375974800066	0.284099754279531	0.0768659499033575	0.938730185418595	1
L5	41.9326664906101	-0.0256943945535273	0.386885105461323	-0.0664135015559442	0.947048621248341	1
LTR43B	7.85015658440768	0.0312305098813645	0.50607742460564	0.0617109326813003	0.950793033544379	1
LTR52-int	8.16922557410379	0.0145822062744295	0.517106690886449	0.0281996085748417	0.977502949413269	1
Mam_R4	24.8577912163891	0.0156036322911172	0.568401517405441	0.0274517780359604	0.978099400888739	1
MamGypLTR1b	90.6786018851931	-0.0148024559265361	0.225628451988008	-0.0656054491182827	0.947691950693463	1
MER102a	342.398861047622	-0.00809693896894982	0.177274088604831	-0.0456746895875971	0.963569537532552	1
MER45B	24.2933921369795	-0.0309191031016625	0.398743050137322	-0.0775414219533465	0.938192840495249	1
MER4B-int	80.2803552498715	-0.0119224478302566	0.242851479138709	-0.0490935771630481	0.960844721918672	1
MER50B	25.9625464941785	0.00418888258840041	0.258972394111914	0.0161750158844737	0.987094767292613	1
MER51E	8.15142084095385	-0.0215867505323485	0.537444981533721	-0.0401655076780992	0.967961176313237	1
MER61F	7.69049719615732	0.00882760438915456	0.653765653405032	0.0135027044372512	0.989226727970689	1
MER63C	49.8467204499627	0.0159544486419314	0.239018545344548	0.066749835745728	0.946780859560222	1
MER68	386.762430744935	0.00468525358078122	0.135913303345354	0.0344723692637802	0.972500475381599	1
MER6B	13.1356019643558	0.026250464365521	0.536724438036005	0.0489086438127867	0.960992100341345	1
MER76	70.9657573889452	0.0315836535734908	0.468194604968039	0.0674583885383446	0.946216787666128	1
MER87B	16.5963569479476	0.00725700203620968	0.488143331539818	0.0148665393283524	0.988138654719493	1
MER92C	8.1385387737852	0.0163043636998315	0.509519020303382	0.0319995192527325	0.974472434283106	1
MER9a2	97.1634837257194	0.00917147016645132	0.363951901318376	0.0251996764771077	0.97989569500921	1
MSTC-int	9.12593443902518	0.040158850027772	0.584138481247488	0.0687488520564656	0.945189531843486	1
THE1-int	22.6290183807526	-0.0126401037486716	0.451057184171172	-0.028023284391087	0.97764358017905	1
Tigger12A	34.2057303420509	0.00373184468002782	0.309577645049544	0.0120546323021179	0.990382027938471	1
Tigger3d	73.4648201590061	0.0178776977142905	0.510413840468549	0.035025887420841	0.972059098357849	1

## Sheet: TEs diff
genes_ids	baseMean	log2FoldChange	lfcSE	stat	pvalue	padj
LTR69	5.96910887596996	4.76535103910583	0.944623264559221	5.04471064592024	4.5420819875971e-07	7.22803480621964e-06
MamRep38	133.60152282555	2.65441252311909	0.219650802902479	12.0846930129256	1.27244530964956e-33	2.46893744050663e-31
L1PBb	24.4508408062932	2.55826843006058	0.369106835047402	6.93097008006377	4.17964453676612e-12	1.59425227409815e-10
L1P5	5.1062951514306	2.42920427308768	0.773311594282629	3.14130072670275	0.00168199226681894	0.00918919490676323
LTR33C	23.2483364731265	2.29470885068503	0.336024971949088	6.82898308829474	8.55186541558345e-12	3.12533318420769e-10
LTR71A	9.64237094884538	2.23267705974359	0.523899988841326	4.26164746573378	2.02925381010058e-05	0.000213009403011172
AmnSINE1	49.0668016261869	2.22079671520094	0.645285298865144	3.44157339258562	0.000578341557206053	0.00376121853772465
L1M3de	10.3944410109933	2.21474947651711	0.5057905259643	4.37878798203	1.19341163755173e-05	0.000133282340676489
LTR67B	284.751539829737	2.20064276572607	0.156836058818199	14.0314847383216	1.00035087031488e-44	3.42320067821751e-42
MER4-int	317.884434389549	2.06810274193066	0.237783518179481	8.69741838191511	3.39519774105599e-18	2.37550247897453e-16
LTR23	27.6693532033006	2.02918516596449	0.414290103517761	4.89798126659209	9.68262633854407e-07	1.41928902116618e-05
LTR23-int	9.96926739290447	1.98723212980429	0.573099086256732	3.46751927800852	0.000525286062529082	0.00348358315111341
LTR80B	4.96704762872292	1.89846120954687	0.692433758793195	2.74172249032976	0.00611179532891333	0.0262718510142349
LTR26	63.2437424876905	1.87236828151841	0.482144883891331	3.88341418539331	0.000102999894290619	0.000863886368290433
LTR88c	5.89939094940766	1.87199913925215	0.63054976670596	2.96883646318929	0.00298929640194976	0.0146935355395917
AluYk11	9.39018364370916	1.86402704077473	0.650022306822417	2.86763549682915	0.0041355167951076	0.0190737030924512
HUERS-P2-int	16.8651647477972	1.8633058117207	0.566729716510227	3.28782090904717	0.00100966045379521	0.00603072656327502
AluYg6	41.9449712935549	1.84474961633973	0.53057632364693	3.47687888456801	0.000507286916621756	0.00338089485047382
LTR47B2	132.057620342012	1.82611863167104	0.489744914857741	3.72871381870597	0.000192459568321712	0.00148668992068793
Tigger3c	134.299054544844	1.82264763739474	0.256420977910233	7.10802857179963	1.17712195408356e-12	4.80577273271295e-11
HERV1_LTRd	9.3233054514492	1.810034210612	0.670539024059509	2.69937191672138	0.00694704914084369	0.0290230167067466
MER107	18.4423148659775	1.70282440907303	0.490248521350875	3.47339019887488	0.000513927597997288	0.00341789092646889
MamGypLTR1a	7.92476579170807	1.67582946640302	0.528598313359185	3.17032692698791	0.00152267512322841	0.00847865947577523
MER21C	846.398713005043	1.67403101295543	0.154916485768891	10.8060223845563	3.22345856357417e-27	4.52751594216638e-25
MER61C	23.5300540013072	1.64469013433229	0.468857933372217	3.50786457318319	0.000451718939914126	0.00306813502999775
LTR48	58.5525699169572	1.63770327529101	0.20176657039283	8.11682169202993	4.78551081233498e-16	2.70474771768639e-14
LTR10G	7.62330853808119	1.63497014974527	0.631554060502306	2.5888047468888	0.00963096862128511	0.0376770859324895
MER61B	8.1115552306188	1.62005788644956	0.593231418523612	2.73090371794776	0.00631609209475541	0.0269497096611634
MER34C2	77.6411768575924	1.59148798150477	0.280139397935511	5.68105733514547	1.33864589222011e-08	2.85738564103811e-07
MamGypLTR2c	16.7189378301013	1.58405448716753	0.480460916847805	3.29694764260984	0.00097741720027606	0.00586793273569242
LTR16A	329.935701972967	1.583470387363	0.152813253103849	10.3621273364745	3.68669786177918e-25	4.47660261009974e-23
ERV3-16A3_I-int	473.497665900352	1.57198977931842	0.150319172121953	10.4576798629724	1.35123852989196e-25	1.67313555073004e-23
HERVP71A-int	19.0126420323133	1.54921948911093	0.506338565981302	3.05965137399417	0.00221594772894843	0.0115147300404579
MER57B1	49.8185461592976	1.54022334853121	0.265103390823601	5.80989682457915	6.25113550489547e-09	1.41921135509816e-07
LTR84a	29.2097561438376	1.53722104498746	0.263578342953068	5.83212197089035	5.47268894594647e-09	1.25255378602692e-07
HERV9-int	165.395640323861	1.50131191450038	0.250836835005598	5.98521311460048	2.16106713629021e-09	5.42312594294907e-08
MER57F	90.582153766336	1.49517186610882	0.491145839596145	3.04425232908063	0.00233259405597429	0.0119851904797958
HERVFH21-int	58.8319002366665	1.45559658862957	0.448822620870629	3.24314444268873	0.00118218261664091	0.00688210919511245
MER51C	44.1115224212693	1.41064339392404	0.296111615364108	4.76389077878446	1.89895317728208e-06	2.5842514641812e-05
LTR39	714.239827148535	1.40587427883745	0.269344750414713	5.21960898318164	1.79301280551028e-07	3.13919014069851e-06
PABL_B-int	63.6690292209964	1.40231888174959	0.325300021304353	4.31084780175152	1.62629816235387e-05	0.000175104287925388
MER41G	19.6961751822465	1.36731215408765	0.342241080597357	3.99517250150423	6.46471652066005e-05	0.000578565999217036
MLT-int	50.7809769217019	1.36364525695199	0.274837106868067	4.96164900180891	6.98972203553574e-07	1.067804857393e-05
MER5C	22.20990502165	1.35064666936172	0.3647607453417	3.70282900945511	0.000213208590232257	0.00162133287949952
L1PA17	261.81052885867	1.34875276561856	0.165784835768742	8.13556173195461	4.10032632692403e-16	2.36000739446597e-14
MER77B	91.9251946929349	1.34875219480945	0.203152694179482	6.63910562573118	3.15592190223335e-11	1.05878085778848e-09
MER4D	65.7947827080448	1.31211602873494	0.224881418973784	5.83470183851829	5.38868409811185e-09	1.23834460818759e-07
L1PB2	152.707560791124	1.29676090333836	0.2709404993803	4.7861464281063	1.70014038750956e-06	2.34248479014036e-05
LTR85b	21.0553936357298	1.28733862058405	0.34709703177977	3.70887245558717	0.000208184256377831	0.00159083876950351
PRIMA41-int	28.9444629174944	1.26655870762819	0.351132441400939	3.60706832605642	0.000309676135626542	0.00222288884387001
LTR88b	31.0397166633669	1.26436438883934	0.362983237341494	3.48325834024624	0.000495350108203968	0.00331896916571979
MamRep4096	39.3900496882574	1.22276038968922	0.337162912732187	3.62661592812988	0.000287159927648205	0.00209157778570699
ERV3-16A3_LTR	37.4318410690153	1.22246575332382	0.295199265981054	4.14115444786466	3.45562168655525e-05	0.00033733535146606
Looper	30.6690319029739	1.19923672888148	0.378103552179604	3.17171505522336	0.00151541618305304	0.00844335345803472
LTR66	24.3607649458993	1.1992246517557	0.302244167328146	3.96773463771659	7.25590610530309e-05	0.000639341801535156
LOR1b	33.5298495868536	1.18300533726525	0.329397284800192	3.59142407012508	0.000328875996813746	0.00234283691749868
MER65D	28.5011808894701	1.17669689717338	0.288658492981718	4.07643262118708	4.57318990232438e-05	0.000430360035758236
MER4C	56.0836790977372	1.1761149230241	0.273032390716453	4.30760218572568	1.65033859174696e-05	0.000177390192091774
MER91B	31.5293976485967	1.1673086769657	0.267722964271327	4.36013653196621	1.29981317479425e-05	0.000143482602714385
MER20B	259.388243613954	1.16290276035205	0.172305050614383	6.74909270625277	1.4877251328265e-11	5.25337236865434e-10
LTR43-int	14.6094800734893	1.16273115702727	0.421417269247206	2.75909707996614	0.00579613135430761	0.0251588994970995
LTR12D	82.2345094162856	1.16081106894648	0.25755565380281	4.50703004110802	6.57413288333155e-06	7.86597298138481e-05
HERV3-int	194.412709390459	1.15557948657256	0.188333980853112	6.13579918683838	8.47321356536896e-10	2.28801079646785e-08
MLT1H-int	49.2200221930565	1.15511315236319	0.225875007916118	5.11394847539821	3.15493446969388e-07	5.18594075581734e-06
MLT2C2	26.5587184368599	1.15090660621186	0.30199667761525	3.8109909529473	0.000138410833263392	0.00112431173623233
MER31B	126.669443112881	1.14956951315142	0.17971407783228	6.39665810835518	1.58814376941651e-10	4.81327759809791e-09
MER53	47.3582233622123	1.14186455297682	0.374528229908541	3.04880770471069	0.00229751492103455	0.0118502407039713
L1MC5	1455.12855656989	1.1381933127889	0.220471930315752	5.16253162549455	2.43632197315e-07	4.11615941262623e-06
PABL_A	41.8154666194555	1.12016079825924	0.303195261389369	3.69451947608346	0.000220303008281787	0.00167055717923913
Arthur1	28.2085706943022	1.11556681144773	0.386743289636671	2.88451497761153	0.00392017110554114	0.0182672791228992
MER4B	133.654083759245	1.09990662037772	0.176184907107735	6.24291057862944	4.29502473247177e-10	1.22109759048114e-08
L1M3f	78.0641047251533	1.09656615876016	0.272106651088473	4.02991310346039	5.57974758869022e-05	0.00051003608240281
MER110A	20.5268058225968	1.09635683310857	0.405389164503658	2.70445519788597	0.00684164950030283	0.0286667971864462
MER34	48.5942010127172	1.05168919992867	0.300259393287024	3.50260216146958	0.00046073705996541	0.00311925618906798
MER101-int	153.040897059803	1.04441232601875	0.292332238916404	3.57268951891895	0.000353333596098631	0.00248508655163391
Arthur1C	53.4652023772034	1.03961555369694	0.355768515085777	2.92216851580103	0.00347603412962457	0.0166131128373956
L1PREC2	954.661854770854	1.03345076505776	0.183243341726846	5.63977253044364	1.70274953320564e-08	3.55293225770104e-07
HERVK-int	578.416716009719	1.03290589006321	0.297087981190092	3.47676767644904	0.000507497360132907	0.00338110011152618
MER44B	95.743248601376	1.02907144449366	0.210898541282912	4.87946212540752	1.06375548212459e-06	1.54125803918914e-05
LTR24B	32.7714239324184	1.02223303810543	0.402374182728755	2.54050354615948	0.0110692971138403	0.042070854030539
LTR47A	31.7423288150888	1.01413254177704	0.272050530283878	3.72773594934302	0.00019320764847779	0.00149153451681726
LTR2C	83.1687392760738	1.01194016804273	0.323284845872683	3.13018126572272	0.00174698467380598	0.00948096843878383
MLT2C1	113.873244564701	1.00790657971024	0.154106689959506	6.54031684137189	6.13886375077549e-11	2.00241862484134e-09
Charlie7	61.7655993674457	1.00281257821889	0.3111369178645	3.22305879064988	0.00126829519739939	0.0072954107305177
Charlie9	126.067027389758	0.996468475458951	0.337656995169756	2.95112640849623	0.0031661730956533	0.0153821744536115
HERVH48-int	67.6640912468312	0.993018690269815	0.372826428644014	2.66348792353983	0.00773351877219793	0.0317283957891713
MER34A	43.4255651895613	0.991350918569732	0.285709710545712	3.46978377695399	0.000520877502587945	0.00346044316138641
MER45C	24.9456634631257	0.980458652804364	0.301218041636832	3.25497983944291	0.00113400415489436	0.00665515815380938
Charlie22a	41.406280020485	0.975801097490878	0.272529506371305	3.58053375754993	0.000342893037529595	0.0024307306438209
LTR56	36.5104408765044	0.97204546949749	0.287213522751324	3.38440008042068	0.000713339773055149	0.00448872212259143
MLT1D	2371.0073981988	0.97138133370769	0.114788900100306	8.46232808972704	2.62091926806556e-17	1.66649734946831e-15
HERV15-int	47.3225222407694	0.967760061927779	0.239169292604652	4.04633910728453	5.20248531207194e-05	0.000479835893086041
MSTB2	70.0095340969567	0.967758181411689	0.284577028387772	3.40068974257822	0.000672160695033192	0.00426631023685269
L1MCb	37.3864717541982	0.965780206854289	0.369865793179048	2.61116389962228	0.00902346361436116	0.0358168892636118
MSTC	242.310838197125	0.964305673649901	0.162020872998835	5.95173730274146	2.65310983094642e-09	6.52734380761341e-08
MLT1B-int	84.4613721070576	0.959998118575817	0.292142105055979	3.28606558918258	0.00101597350002855	0.00606269784564792
Charlie3	70.1702008509322	0.957360010530683	0.252755795292846	3.7876876746643	0.000152055821996592	0.00121418864055912
MamGypLTR3	12.9045210632828	0.954290604677195	0.373805010871934	2.55291014545585	0.0106827051570812	0.0409153999906235
MER67D	28.8081914621817	0.949865112254326	0.339222267322984	2.80012606410042	0.00510826530447537	0.0227233895758759
MER91A	66.952529350956	0.948879601979827	0.200111479325498	4.74175497166955	2.11874785318469e-06	2.83216998187422e-05
MER47B	26.0975451592902	0.940920333443755	0.371415949646983	2.53333313859586	0.0112983517886246	0.0427601606703608
L1MEg1	48.3839457299803	0.937737251395241	0.260993315014222	3.59295505842417	0.000326948994423063	0.00233087387274109
HERVK11-int	55.2188392399337	0.92791679419082	0.373776133256652	2.48254693553071	0.013044688164417	0.0478890084670646
HERV16-int	117.462640049544	0.923566357787602	0.207432236558306	4.45237622228501	8.49251968340777e-06	9.83011764830367e-05
LTR13A	200.547729072131	0.912594988418724	0.182028898862743	5.01346211574271	5.34592968557253e-07	8.37766383115408e-06
FAM	630.381506566633	0.886931787272201	0.243338467077478	3.64484825570059	0.000267549616829233	0.00196547671285831
L1M5	2146.65526922266	0.886366251679898	0.24985835066307	3.5474749966438	0.000388942667507336	0.0026952466661103
MER4E	51.7874025122452	0.8840940437737	0.262943426199006	3.3622975731083	0.000772967762676063	0.00481403913346333
L1M3	244.49814329814	0.875644910897361	0.245136787814679	3.57206651316383	0.000354175425622727	0.00249007683438377
LTR26E	34.2469565795358	0.867403368895716	0.301177918882853	2.88003639879424	0.0039762926193792	0.0184739085137832
MER31-int	142.67057211337	0.867144670056499	0.267479642964993	3.24190903069954	0.00118731915417621	0.00690560377031845
HERVIP10FH-int	178.168125650194	0.855483482587694	0.21106645289086	4.05314757921315	5.0533101808552e-05	0.000468976089318914
MER4A1	299.309915085885	0.852088649760656	0.172728664984312	4.93310505142877	8.09325977069671e-07	1.21365181468694e-05
HERVK3-int	553.068298227508	0.851473311911973	0.0937003290535689	9.08719660338846	1.01625514655627e-19	7.87116794787471e-18
MER90a	89.4596397669072	0.850284720656685	0.196638671309322	4.32409716255225	1.5315778820213e-05	0.000165856313679648
LTR65	27.7887852002578	0.84385044660062	0.328028417946781	2.57249189531355	0.0100969319969204	0.0390936756046161
L1M3b	22.0920693271344	0.842117078844054	0.285701726678377	2.94753933983763	0.00320313993185154	0.0155188217853412
L1PB3	146.655114526761	0.841126656785815	0.220488256272365	3.81483654053115	0.000136273106386629	0.00110982091531923
BLACKJACK	29.2042317411365	0.837510275307752	0.317477784044145	2.6380122244752	0.00833935756159769	0.0337175185105972
MER66B	129.543039730187	0.835320815970117	0.224563958771221	3.71974568199129	0.000199423480202751	0.00153323093173855
LTR10B1	62.9402448737963	0.833976785354652	0.291371575257851	2.86224483159217	0.00420651825078105	0.0193146816291657
LTR29	36.7669765761175	0.824764255207835	0.322283176491341	2.55912909940552	0.0104934764440786	0.0403138844976532
LTR12F	34.4634974570846	0.824516095008633	0.331026375645892	2.49078670362702	0.0127460612984989	0.0470656503235332
MSTB1	453.160146114731	0.824238399956942	0.216366246939539	3.80945924614233	0.000139271059606766	0.00112983647105989
HERVE-int	248.195388204079	0.822305103998651	0.173318488972874	4.74447422702463	2.09048591797769e-06	2.80438736911877e-05
LTR61	38.6648910538164	0.818450825687066	0.29634691123301	2.76179975111514	0.0057483722931141	0.0249804005838606
MER90	48.8835555273583	0.790861666356297	0.2848719503094	2.77620055430989	0.00549982712376001	0.024133173003902
MER112	78.8316702990385	0.789917727049893	0.300441054132033	2.62919370101382	0.00855875948737286	0.0344123931450213
L1PA8A	143.17636493644	0.78689624450974	0.228313098860295	3.44656635312564	0.000567759121768588	0.00370648436725862
L4	404.500549258429	0.778460868937318	0.192258698456484	4.04902808136671	5.14307741018388e-05	0.000475899016406445
Tigger6a	115.253478841783	0.770930541692912	0.253561605476408	3.04040724243103	0.00236258453267121	0.012090339043313
L1ME2z	292.625855852521	0.760062844704993	0.299276942898867	2.5396638890482	0.0110959045243864	0.0421040360994911
MER89	112.508976207343	0.758027172267766	0.198792748694312	3.81315303121746	0.000137205097410554	0.00111596246256009
L1MB5	1042.85144441212	0.757687793850793	0.183843326830719	4.12137773457757	3.76613330754344e-05	0.000363127023469647
MER2	577.502645326446	0.755712129131418	0.192238441369834	3.93111868649391	8.45515163225881e-05	0.000729305265218804
L1MEg	656.412689784931	0.746844051001042	0.217442057768347	3.43468075434006	0.000593252276656245	0.003848880075473
MLT1B	886.714554028517	0.740208661562176	0.164153954483705	4.50923441893479	6.50619863369047e-06	7.80453565867995e-05
L1PA15	629.474787298256	0.739837752591462	0.19516259411171	3.7908788615916	0.000150115160918884	0.00120175135842378
MER39	188.297219841229	0.737592349353391	0.164859889849526	4.47405581810483	7.6749692384822e-06	9.01689113841907e-05
LTR16B2	37.2198335640929	0.736577074060078	0.254203506294699	2.89758817569637	0.00376044014528576	0.0176576659011477
L1ME3C	718.517753804659	0.730649851170323	0.292783436557611	2.49553000593513	0.012576911770036	0.0465323484222227
MST-int	322.236377485683	0.719166423508699	0.13057619906578	5.50763790533073	3.63680489498255e-08	7.15238296013236e-07
MLT1A0	1232.40253810775	0.716947003111232	0.127225012328477	5.63526770396514	1.74786604324281e-08	3.64303286820299e-07
Charlie1b	190.38353051943	0.716648648638694	0.245813569026002	2.91541533479336	0.00355215471384638	0.0168954015338142
L1MB7	2317.62362975966	0.715431592415315	0.191964869320105	3.72688812775592	0.000193858451498716	0.00149594502486975
HERVK13-int	144.052924855097	0.70730360745543	0.198285398418635	3.56709880352419	0.000360955409469123	0.00253206923653312
Tigger1	2507.19870998709	0.705884416740563	0.190553214862774	3.70439521185146	0.000211895678028249	0.00161411505828225
Charlie1	784.06518615265	0.697795313447792	0.252244633943594	2.76634353935882	0.00566887804347215	0.0246976744574513
Tigger13a	101.794721757605	0.695595840893065	0.278865497245426	2.49437756826861	0.0126178247112683	0.0466470396564095
L1MA8	334.841418272498	0.695233226351361	0.273667155513545	2.54043356078568	0.0110715126727198	0.042070854030539
MIRc	3047.93355216169	0.693138096460659	0.112345247612431	6.16971444000774	6.8413434937477e-10	1.87424928523764e-08
L1MA5	232.804838310879	0.692457392084627	0.247232130755611	2.80083899276474	0.00509699423790468	0.0226947074879593
MER77	445.789776552142	0.685554073952206	0.115990125359027	5.91045204779454	3.41170160788925e-09	8.17982623720811e-08
Charlie4a	160.601730696391	0.683590387102644	0.237646387680151	2.8765023267372	0.0040210923093095	0.0186406350624419
MER41A	135.994864127381	0.682493351489878	0.162335596470502	4.20421254690061	2.61992659163905e-05	0.000266107060880942
LTR16A2	57.4977414482204	0.677236432300833	0.262928806776958	2.57574071324688	0.0100025622783369	0.0388246622132899
L1M6	170.650356751752	0.67013083943517	0.261518014068349	2.56246531170135	0.0103931969267431	0.0400185062580687
L1PA7	1715.02544927863	0.66588072473454	0.163802005849613	4.06515610892999	4.80003224089536e-05	0.000449236234738397
L2	4460.82737837973	0.665260406720666	0.136423278783471	4.87644346810163	1.08015625151865e-06	1.56381698537173e-05
L1MA6	217.722457799314	0.664606884003025	0.242945045085969	2.73562642023773	0.00622616654296829	0.0266687939247169
AluSg7	1516.75137219367	0.664386366042852	0.25512409941841	2.60416937309102	0.00920972314463096	0.03637695683213
MER11C	292.906233024186	0.652646469341974	0.147644443426378	4.42039303475319	9.8521544193638e-06	0.000112859037326139
MLT2B1	131.321535821369	0.651180359870601	0.142552206350025	4.56801319701557	4.92369039024441e-06	6.08062840123294e-05
MER46C	451.561645172175	0.648057772386803	0.224860181482322	2.88204771567238	0.00395099897484722	0.0183745371152952
L1MB3	1398.04911170897	0.648035498075135	0.194522028793373	3.3314247342315	0.00086402661431919	0.00526784739491463
LTR12	229.507056293659	0.647702070397877	0.151022490770442	4.28877889043957	1.79658111118198e-05	0.000191577637923831
LTR33A	292.380443799225	0.646011104425434	0.200556498500081	3.22109285541387	0.00127702765822503	0.00733443318750481
MLT1F-int	54.6347754183815	0.638888954906251	0.243326951450948	2.62563990999182	0.00864862573478918	0.0347217971319256
LTR6B	60.0340993233469	0.634269042068617	0.251648476717485	2.52045651275959	0.0117202719551325	0.0439679566409306
L1ME5	181.2797395272	0.628810984902027	0.18862086690795	3.33372969390972	0.000856898876535115	0.00522947268329033
HERV4_I-int	78.9434967870803	0.628382074962541	0.19170646991739	3.27783446867141	0.00104606719464821	0.00621073522727886
L3	2184.19938450306	0.622881076750559	0.102513451630302	6.07609115530398	1.23147423324694e-09	3.2057505593279e-08
MER58A	701.770446006041	0.622359304325814	0.191436108029595	3.25100270127515	0.00114998765019772	0.00672798183536567
CR1_Mam	165.704114242741	0.618908140896202	0.170853733659467	3.62244434253784	0.00029183226559466	0.00211904902421185
MER4D1	99.2887370564077	0.617838451227357	0.201021048469044	3.07350128721719	0.00211562775027567	0.0110790845542399
MER11A	151.38271855481	0.609405293314449	0.158169623471035	3.8528592275877	0.000116746516716196	0.000967967485072918
MER117	193.519922386756	0.60923184098321	0.196623230997458	3.09847334871171	0.0019452046498286	0.0103245055596233
L1PA16	689.714292035018	0.608909121822561	0.181261012108227	3.35929450431953	0.000781417433487175	0.00485381436160466
MSTD-int	45.0830413057149	0.60874580140127	0.229635878996655	2.65091763561102	0.00802734145069197	0.0326735712464259
MER34A1	64.2648172629525	0.60622083767055	0.214880035534283	2.82120596342619	0.00478434746601576	0.0215627882322516
MLT1A-int	55.8563486982378	0.605370251164937	0.241334751509655	2.50842552669302	0.0121270528499752	0.0451698519076556
L1M4	958.276631201852	0.602473760466261	0.221001802127399	2.72610338317042	0.00640869217073662	0.0272398363472073
L1ME3A	931.529300343034	0.597763708767539	0.161853006745388	3.69325056597734	0.000221405673139797	0.00167824251879344
HERVL40-int	89.8543258730807	0.596429263520782	0.191099594862441	3.12103886954919	0.00180214245536858	0.00971865992908079
L1MEc	911.833549523847	0.595633337218775	0.159502066439558	3.73432990878827	0.000188215641795508	0.00145778049145401
L1PA13	536.611872459896	0.593049834632492	0.161072231615348	3.68188749038219	0.000231513581765523	0.00174222995698077
HERVIP10F-int	253.732484499565	0.588446797420514	0.141121344414695	4.16979302359338	3.04876394723366e-05	0.000303762764694996
LTR70	41.1342660321776	0.587500641280443	0.237506608524788	2.47361808132226	0.0133752595480428	0.0488902233353492
L1MC4	2805.61884294082	0.585535173618977	0.181118261485354	3.23288865969114	0.00122545313966408	0.0070838453973139
LTR78	136.302750400128	0.580877427256875	0.194598065430456	2.98501131535896	0.00283567833941687	0.0140633206920066
L1M7	184.967918699494	0.57910422096269	0.207930482652119	2.78508573431039	0.00535135716455535	0.0236260598625607
MER1A	330.968463360347	0.572691438468313	0.167943761602771	3.41001912189433	0.00064958324917944	0.00413872929343475
MER65C	311.195385124592	0.569807676530213	0.213106084610133	2.67382171453549	0.00749923077928201	0.0309217434247622
LTR12C	1113.09194428685	0.566007302176391	0.111666002663063	5.06875224936852	4.00432041426846e-07	6.45250980453311e-06
HERVK9-int	350.894996805621	0.561460755013881	0.162289311578587	3.45962866902666	0.000540920772395956	0.00356341262067353
MLT1G1	226.337062928359	0.561055352530011	0.182269936027016	3.07815630355437	0.00208285636952516	0.0109318013750231
MER61-int	65.9734702192112	0.558412276951682	0.192602529604853	2.89929876880293	0.00373998329703767	0.0175887620273728
MLT2A2	246.659798203224	0.554171545924897	0.164852909341246	3.36161216771588	0.000774888768759591	0.00482281134815617
MER33	202.58957343389	0.55311654226058	0.197063449981305	2.80679416864494	0.00500372026633058	0.0223481298368789
MER41B	161.189838573316	0.550652701369132	0.139614100039794	3.94410522441631	8.00984845098045e-05	0.000695998881329192
L1MCc	138.367346185926	0.54812981048032	0.185697859002617	2.95172929523435	0.0031599983053054	0.015356139453693
MER41-int	106.144501519468	0.5468220083227	0.221879222626893	2.46450299333446	0.0137203417521552	0.0498803461690774
LTR9	156.33763783161	0.545233998768096	0.161825382609132	3.36927365767482	0.000753665616812465	0.00470628419841652
L1ME3	474.956302858809	0.544098893847401	0.1888970861524	2.8803985542076	0.00397172744930428	0.0184605045374879
L1M4b	390.173237561649	0.543799822510529	0.215267206555899	2.52616193246935	0.011531631464301	0.0433986874204377
L2a	12517.2521634893	0.542881083309977	0.0978591336962829	5.54757704063548	2.89655542125397e-08	5.81194771678262e-07
L1ME3D	479.20393682849	0.535818376475689	0.205528502095742	2.60702710822117	0.00913321293440292	0.0361126471929406
MER21B	296.243387808494	0.530977170493017	0.134032044108659	3.96156884739112	7.44589051809911e-05	0.000654244189734563
L1PA3	2725.56933821029	0.517190708031472	0.19881931515936	2.60131017761996	0.00928684440595537	0.0365741156234539
LTR79	80.4081746448144	0.510293228453314	0.186935924948322	2.72977614438948	0.00633773449205624	0.0270114358865468
L1PA2	1491.3336073657	0.508572771688781	0.199814441617386	2.54522529789223	0.0109207251968798	0.0416323615415179
MER3	387.489414146736	0.508224719631827	0.204092921017067	2.49016338782925	0.0127684381955226	0.0470928425000844
L1PA8	454.531189760826	0.506751746591907	0.188975095992661	2.68157951676123	0.00732754976603061	0.0303236178862054
HERVI-int	184.844846116276	0.492129601554427	0.196587022738074	2.50336769284168	0.0123017666039905	0.0456669722393898
L1PA5	1749.33574465264	0.490283253920096	0.192080412795024	2.55248958905193	0.0106956105978523	0.0409461706400452
THE1D-int	217.753416612487	0.489509130792253	0.118029480051996	4.14734632887145	3.36351079178518e-05	0.000330227629693212
MLT1L	801.53218486987	0.488272623024512	0.185444545707241	2.63298454620144	0.00846381983198465	0.0341181308755157
MER5B	537.847676021728	0.475179747500943	0.157977791395878	3.00788954765284	0.00263068730742013	0.0132102897046303
L1PA10	944.151021074022	0.472310932460276	0.177792375033671	2.65653086849663	0.00789492227276461	0.0322601676282464
MSTD	375.957066000906	0.472135266023618	0.135586909586535	3.48215965289988	0.000497387050185306	0.00332787830484808
L1M2	378.916082355847	0.468679466850503	0.188369154361296	2.48809030565358	0.0128431116823731	0.0472667297393197
L2b	6596.99920906631	0.461555436276419	0.0927675012680763	4.97540011283297	6.51130041514327e-07	1.00215362085751e-05
MIR	4571.44336599339	0.460959558050762	0.124880642636092	3.69120104061301	0.000223197630792213	0.00168842548598884
ERVL-E-int	274.16251856579	0.458735531092128	0.137173716456963	3.34419408426578	0.000825219842324783	0.00506736138740448
L1MEd	485.618803225096	0.458543615928204	0.166875722052309	2.74781502239413	0.00599938452669008	0.0259037431009025
MLT1I	377.839114715351	0.457515259635717	0.181332437702975	2.52307455539275	0.0116333733740084	0.0437203914281575
THE1D	620.021959912851	0.456925799440936	0.162082065219019	2.81910153861564	0.00481582813896436	0.0216631695514934
THE1C-int	118.244019139665	0.456774817199268	0.17867858379992	2.55640495623558	0.0105759958510199	0.0405977601289099
MLT1F2	347.898556074428	0.450858531805214	0.120024179050795	3.75639754731758	0.000172376792509703	0.00135292060543166
LTR17	119.659739585141	0.446677987638866	0.141260443191623	3.16208825023249	0.00156642085050918	0.0086812740952395
MLT1C	1576.57756406224	0.442391284545392	0.15876788135853	2.78640289685785	0.00532965832989549	0.0235468308513998
MIRb	6618.17431860905	0.437428502234236	0.102661756388471	4.26087101587284	2.03631734892336e-05	0.000213631710279189
L1MA4	734.27266309846	0.433511287308777	0.159483260262742	2.71822438665089	0.00656333110593636	0.0277342736292834
MamSINE1	104.855832070333	0.433353519065855	0.15433257953102	2.80791988563084	0.00498626296973566	0.0222913195613764
MLT1F1	339.606579870275	0.41229083958765	0.143781764701187	2.86747655688111	0.00413759456742171	0.019077331541755
L1P2	375.899093128278	0.411587244390295	0.139911205264887	2.94177470354184	0.0032633725553122	0.0157770189734218
MER50	109.720125596534	0.410076018102681	0.147879018511964	2.77305071557197	0.0055533465259366	0.0243125226714708
L2c	8932.65225182637	0.405574408253981	0.11000697050459	3.68680644866099	0.000227085940114159	0.00171164776887809
MER20	1102.32307306341	0.401037928746799	0.104231125348287	3.84758321860899	0.000119288763278467	0.00098730598665964
MER5A1	344.391737461797	0.387433694030941	0.133412958511741	2.90401845782352	0.00368406440017598	0.017380319966682
LTR33	430.95159489974	0.376847446293095	0.104759551839148	3.59726096262535	0.000321585801534491	0.00229698913498317
MIR3	2986.04680799133	0.362263049576303	0.139859594203537	2.5901909099572	0.00959227191725489	0.0375491160055437
MamRep137	156.015210232696	0.345905069658673	0.13019345115497	2.65685460052011	0.00788734527826843	0.0322432070986729
THE1C	326.701800667324	0.342843358482763	0.12590883524358	2.72294917048121	0.0064702011884427	0.0274454939300609
LTR41B	321.902021506653	-1.28881460346584	0.349088307235315	-3.69194434976325	0.000222546167027307	0.00168513161779804
LTR21A	95.7511614220688	-1.2690840837568	0.36709795121601	-3.45707209629738	0.000546078730631822	0.00358985252854402
MER34-int	36.1510394722349	-0.978909372724618	0.313542569521433	-3.12209399259165	0.00179569598192586	0.00969500690643332
LTR7C	234.117695344224	-0.672084743868717	0.245694156269234	-2.7354527029623	0.00622945378666953	0.0266768031214806
LTR3A	101.456592627786	-0.507590850595998	0.160686480967761	-3.15888958136956	0.00158371481224203	0.00876316614453848

## Sheet: up
genes_ids	baseMean	log2FoldChange	lfcSE	stat	pvalue	padj
LTR69	5.96910887596996	4.76535103910583	0.944623264559221	5.04471064592024	4.5420819875971e-07	7.22803480621964e-06
MamRep38	133.60152282555	2.65441252311909	0.219650802902479	12.0846930129256	1.27244530964956e-33	2.46893744050663e-31
L1PBb	24.4508408062932	2.55826843006058	0.369106835047402	6.93097008006377	4.17964453676612e-12	1.59425227409815e-10
L1P5	5.1062951514306	2.42920427308768	0.773311594282629	3.14130072670275	0.00168199226681894	0.00918919490676323
LTR33C	23.2483364731265	2.29470885068503	0.336024971949088	6.82898308829474	8.55186541558345e-12	3.12533318420769e-10
LTR71A	9.64237094884538	2.23267705974359	0.523899988841326	4.26164746573378	2.02925381010058e-05	0.000213009403011172
AmnSINE1	49.0668016261869	2.22079671520094	0.645285298865144	3.44157339258562	0.000578341557206053	0.00376121853772465
L1M3de	10.3944410109933	2.21474947651711	0.5057905259643	4.37878798203	1.19341163755173e-05	0.000133282340676489
LTR67B	284.751539829737	2.20064276572607	0.156836058818199	14.0314847383216	1.00035087031488e-44	3.42320067821751e-42
MER4-int	317.884434389549	2.06810274193066	0.237783518179481	8.69741838191511	3.39519774105599e-18	2.37550247897453e-16
LTR23	27.6693532033006	2.02918516596449	0.414290103517761	4.89798126659209	9.68262633854407e-07	1.41928902116618e-05
LTR23-int	9.96926739290447	1.98723212980429	0.573099086256732	3.46751927800852	0.000525286062529082	0.00348358315111341
LTR80B	4.96704762872292	1.89846120954687	0.692433758793195	2.74172249032976	0.00611179532891333	0.0262718510142349
LTR26	63.2437424876905	1.87236828151841	0.482144883891331	3.88341418539331	0.000102999894290619	0.000863886368290433
LTR88c	5.89939094940766	1.87199913925215	0.63054976670596	2.96883646318929	0.00298929640194976	0.0146935355395917
AluYk11	9.39018364370916	1.86402704077473	0.650022306822417	2.86763549682915	0.0041355167951076	0.0190737030924512
HUERS-P2-int	16.8651647477972	1.8633058117207	0.566729716510227	3.28782090904717	0.00100966045379521	0.00603072656327502
AluYg6	41.9449712935549	1.84474961633973	0.53057632364693	3.47687888456801	0.000507286916621756	0.00338089485047382
LTR47B2	132.057620342012	1.82611863167104	0.489744914857741	3.72871381870597	0.000192459568321712	0.00148668992068793
Tigger3c	134.299054544844	1.82264763739474	0.256420977910233	7.10802857179963	1.17712195408356e-12	4.80577273271295e-11
HERV1_LTRd	9.3233054514492	1.810034210612	0.670539024059509	2.69937191672138	0.00694704914084369	0.0290230167067466
MER107	18.4423148659775	1.70282440907303	0.490248521350875	3.47339019887488	0.000513927597997288	0.00341789092646889
MamGypLTR1a	7.92476579170807	1.67582946640302	0.528598313359185	3.17032692698791	0.00152267512322841	0.00847865947577523
MER21C	846.398713005043	1.67403101295543	0.154916485768891	10.8060223845563	3.22345856357417e-27	4.52751594216638e-25
MER61C	23.5300540013072	1.64469013433229	0.468857933372217	3.50786457318319	0.000451718939914126	0.00306813502999775
LTR48	58.5525699169572	1.63770327529101	0.20176657039283	8.11682169202993	4.78551081233498e-16	2.70474771768639e-14
LTR10G	7.62330853808119	1.63497014974527	0.631554060502306	2.5888047468888	0.00963096862128511	0.0376770859324895
MER61B	8.1115552306188	1.62005788644956	0.593231418523612	2.73090371794776	0.00631609209475541	0.0269497096611634
MER34C2	77.6411768575924	1.59148798150477	0.280139397935511	5.68105733514547	1.33864589222011e-08	2.85738564103811e-07
MamGypLTR2c	16.7189378301013	1.58405448716753	0.480460916847805	3.29694764260984	0.00097741720027606	0.00586793273569242
LTR16A	329.935701972967	1.583470387363	0.152813253103849	10.3621273364745	3.68669786177918e-25	4.47660261009974e-23
ERV3-16A3_I-int	473.497665900352	1.57198977931842	0.150319172121953	10.4576798629724	1.35123852989196e-25	1.67313555073004e-23
HERVP71A-int	19.0126420323133	1.54921948911093	0.506338565981302	3.05965137399417	0.00221594772894843	0.0115147300404579
MER57B1	49.8185461592976	1.54022334853121	0.265103390823601	5.80989682457915	6.25113550489547e-09	1.41921135509816e-07
LTR84a	29.2097561438376	1.53722104498746	0.263578342953068	5.83212197089035	5.47268894594647e-09	1.25255378602692e-07
HERV9-int	165.395640323861	1.50131191450038	0.250836835005598	5.98521311460048	2.16106713629021e-09	5.42312594294907e-08
MER57F	90.582153766336	1.49517186610882	0.491145839596145	3.04425232908063	0.00233259405597429	0.0119851904797958
HERVFH21-int	58.8319002366665	1.45559658862957	0.448822620870629	3.24314444268873	0.00118218261664091	0.00688210919511245
MER51C	44.1115224212693	1.41064339392404	0.296111615364108	4.76389077878446	1.89895317728208e-06	2.5842514641812e-05
LTR39	714.239827148535	1.40587427883745	0.269344750414713	5.21960898318164	1.79301280551028e-07	3.13919014069851e-06
PABL_B-int	63.6690292209964	1.40231888174959	0.325300021304353	4.31084780175152	1.62629816235387e-05	0.000175104287925388
MER41G	19.6961751822465	1.36731215408765	0.342241080597357	3.99517250150423	6.46471652066005e-05	0.000578565999217036
MLT-int	50.7809769217019	1.36364525695199	0.274837106868067	4.96164900180891	6.98972203553574e-07	1.067804857393e-05
MER5C	22.20990502165	1.35064666936172	0.3647607453417	3.70282900945511	0.000213208590232257	0.00162133287949952
L1PA17	261.81052885867	1.34875276561856	0.165784835768742	8.13556173195461	4.10032632692403e-16	2.36000739446597e-14
MER77B	91.9251946929349	1.34875219480945	0.203152694179482	6.63910562573118	3.15592190223335e-11	1.05878085778848e-09
MER4D	65.7947827080448	1.31211602873494	0.224881418973784	5.83470183851829	5.38868409811185e-09	1.23834460818759e-07
L1PB2	152.707560791124	1.29676090333836	0.2709404993803	4.7861464281063	1.70014038750956e-06	2.34248479014036e-05
LTR85b	21.0553936357298	1.28733862058405	0.34709703177977	3.70887245558717	0.000208184256377831	0.00159083876950351
PRIMA41-int	28.9444629174944	1.26655870762819	0.351132441400939	3.60706832605642	0.000309676135626542	0.00222288884387001
LTR88b	31.0397166633669	1.26436438883934	0.362983237341494	3.48325834024624	0.000495350108203968	0.00331896916571979
MamRep4096	39.3900496882574	1.22276038968922	0.337162912732187	3.62661592812988	0.000287159927648205	0.00209157778570699
ERV3-16A3_LTR	37.4318410690153	1.22246575332382	0.295199265981054	4.14115444786466	3.45562168655525e-05	0.00033733535146606
Looper	30.6690319029739	1.19923672888148	0.378103552179604	3.17171505522336	0.00151541618305304	0.00844335345803472
LTR66	24.3607649458993	1.1992246517557	0.302244167328146	3.96773463771659	7.25590610530309e-05	0.000639341801535156
LOR1b	33.5298495868536	1.18300533726525	0.329397284800192	3.59142407012508	0.000328875996813746	0.00234283691749868
MER65D	28.5011808894701	1.17669689717338	0.288658492981718	4.07643262118708	4.57318990232438e-05	0.000430360035758236
MER4C	56.0836790977372	1.1761149230241	0.273032390716453	4.30760218572568	1.65033859174696e-05	0.000177390192091774
MER91B	31.5293976485967	1.1673086769657	0.267722964271327	4.36013653196621	1.29981317479425e-05	0.000143482602714385
MER20B	259.388243613954	1.16290276035205	0.172305050614383	6.74909270625277	1.4877251328265e-11	5.25337236865434e-10
LTR43-int	14.6094800734893	1.16273115702727	0.421417269247206	2.75909707996614	0.00579613135430761	0.0251588994970995
LTR12D	82.2345094162856	1.16081106894648	0.25755565380281	4.50703004110802	6.57413288333155e-06	7.86597298138481e-05
HERV3-int	194.412709390459	1.15557948657256	0.188333980853112	6.13579918683838	8.47321356536896e-10	2.28801079646785e-08
MLT1H-int	49.2200221930565	1.15511315236319	0.225875007916118	5.11394847539821	3.15493446969388e-07	5.18594075581734e-06
MLT2C2	26.5587184368599	1.15090660621186	0.30199667761525	3.8109909529473	0.000138410833263392	0.00112431173623233
MER31B	126.669443112881	1.14956951315142	0.17971407783228	6.39665810835518	1.58814376941651e-10	4.81327759809791e-09
MER53	47.3582233622123	1.14186455297682	0.374528229908541	3.04880770471069	0.00229751492103455	0.0118502407039713
L1MC5	1455.12855656989	1.1381933127889	0.220471930315752	5.16253162549455	2.43632197315e-07	4.11615941262623e-06
PABL_A	41.8154666194555	1.12016079825924	0.303195261389369	3.69451947608346	0.000220303008281787	0.00167055717923913
Arthur1	28.2085706943022	1.11556681144773	0.386743289636671	2.88451497761153	0.00392017110554114	0.0182672791228992
MER4B	133.654083759245	1.09990662037772	0.176184907107735	6.24291057862944	4.29502473247177e-10	1.22109759048114e-08
L1M3f	78.0641047251533	1.09656615876016	0.272106651088473	4.02991310346039	5.57974758869022e-05	0.00051003608240281
MER110A	20.5268058225968	1.09635683310857	0.405389164503658	2.70445519788597	0.00684164950030283	0.0286667971864462
MER34	48.5942010127172	1.05168919992867	0.300259393287024	3.50260216146958	0.00046073705996541	0.00311925618906798
MER101-int	153.040897059803	1.04441232601875	0.292332238916404	3.57268951891895	0.000353333596098631	0.00248508655163391
Arthur1C	53.4652023772034	1.03961555369694	0.355768515085777	2.92216851580103	0.00347603412962457	0.0166131128373956
L1PREC2	954.661854770854	1.03345076505776	0.183243341726846	5.63977253044364	1.70274953320564e-08	3.55293225770104e-07
HERVK-int	578.416716009719	1.03290589006321	0.297087981190092	3.47676767644904	0.000507497360132907	0.00338110011152618
MER44B	95.743248601376	1.02907144449366	0.210898541282912	4.87946212540752	1.06375548212459e-06	1.54125803918914e-05
LTR24B	32.7714239324184	1.02223303810543	0.402374182728755	2.54050354615948	0.0110692971138403	0.042070854030539
LTR47A	31.7423288150888	1.01413254177704	0.272050530283878	3.72773594934302	0.00019320764847779	0.00149153451681726
LTR2C	83.1687392760738	1.01194016804273	0.323284845872683	3.13018126572272	0.00174698467380598	0.00948096843878383
MLT2C1	113.873244564701	1.00790657971024	0.154106689959506	6.54031684137189	6.13886375077549e-11	2.00241862484134e-09
Charlie7	61.7655993674457	1.00281257821889	0.3111369178645	3.22305879064988	0.00126829519739939	0.0072954107305177
Charlie9	126.067027389758	0.996468475458951	0.337656995169756	2.95112640849623	0.0031661730956533	0.0153821744536115
HERVH48-int	67.6640912468312	0.993018690269815	0.372826428644014	2.66348792353983	0.00773351877219793	0.0317283957891713
MER34A	43.4255651895613	0.991350918569732	0.285709710545712	3.46978377695399	0.000520877502587945	0.00346044316138641
MER45C	24.9456634631257	0.980458652804364	0.301218041636832	3.25497983944291	0.00113400415489436	0.00665515815380938
Charlie22a	41.406280020485	0.975801097490878	0.272529506371305	3.58053375754993	0.000342893037529595	0.0024307306438209
LTR56	36.5104408765044	0.97204546949749	0.287213522751324	3.38440008042068	0.000713339773055149	0.00448872212259143
MLT1D	2371.0073981988	0.97138133370769	0.114788900100306	8.46232808972704	2.62091926806556e-17	1.66649734946831e-15
HERV15-int	47.3225222407694	0.967760061927779	0.239169292604652	4.04633910728453	5.20248531207194e-05	0.000479835893086041
MSTB2	70.0095340969567	0.967758181411689	0.284577028387772	3.40068974257822	0.000672160695033192	0.00426631023685269
L1MCb	37.3864717541982	0.965780206854289	0.369865793179048	2.61116389962228	0.00902346361436116	0.0358168892636118
MSTC	242.310838197125	0.964305673649901	0.162020872998835	5.95173730274146	2.65310983094642e-09	6.52734380761341e-08
MLT1B-int	84.4613721070576	0.959998118575817	0.292142105055979	3.28606558918258	0.00101597350002855	0.00606269784564792
Charlie3	70.1702008509322	0.957360010530683	0.252755795292846	3.7876876746643	0.000152055821996592	0.00121418864055912
MamGypLTR3	12.9045210632828	0.954290604677195	0.373805010871934	2.55291014545585	0.0106827051570812	0.0409153999906235
MER67D	28.8081914621817	0.949865112254326	0.339222267322984	2.80012606410042	0.00510826530447537	0.0227233895758759
MER91A	66.952529350956	0.948879601979827	0.200111479325498	4.74175497166955	2.11874785318469e-06	2.83216998187422e-05
MER47B	26.0975451592902	0.940920333443755	0.371415949646983	2.53333313859586	0.0112983517886246	0.0427601606703608
L1MEg1	48.3839457299803	0.937737251395241	0.260993315014222	3.59295505842417	0.000326948994423063	0.00233087387274109
HERVK11-int	55.2188392399337	0.92791679419082	0.373776133256652	2.48254693553071	0.013044688164417	0.0478890084670646
HERV16-int	117.462640049544	0.923566357787602	0.207432236558306	4.45237622228501	8.49251968340777e-06	9.83011764830367e-05
LTR13A	200.547729072131	0.912594988418724	0.182028898862743	5.01346211574271	5.34592968557253e-07	8.37766383115408e-06
FAM	630.381506566633	0.886931787272201	0.243338467077478	3.64484825570059	0.000267549616829233	0.00196547671285831
L1M5	2146.65526922266	0.886366251679898	0.24985835066307	3.5474749966438	0.000388942667507336	0.0026952466661103
MER4E	51.7874025122452	0.8840940437737	0.262943426199006	3.3622975731083	0.000772967762676063	0.00481403913346333
L1M3	244.49814329814	0.875644910897361	0.245136787814679	3.57206651316383	0.000354175425622727	0.00249007683438377
LTR26E	34.2469565795358	0.867403368895716	0.301177918882853	2.88003639879424	0.0039762926193792	0.0184739085137832
MER31-int	142.67057211337	0.867144670056499	0.267479642964993	3.24190903069954	0.00118731915417621	0.00690560377031845
[truncated: 133 more rows]

## Sheet: down
genes_ids	baseMean	log2FoldChange	lfcSE	stat	pvalue	padj
[truncated: 5 more rows]
