# Supplementary material for: Genome-wide bioinformatic analyses predict key host and viral factors in SARS-CoV-2 pathogenesis
Source: Commun Biol. 2021 May 17;4:590. doi: 10.1038/s42003-021-02095-0 (PMC8128904; doi:10.1038/s42003-021-02095-0)
Supplement: Supplementary file 11 — Supplementary Data 9 [file 42003_2021_2095_MOESM11_ESM.zip › DETE/result_series4.ods]

## Sheet: result_series4
genes_ids	baseMean	log2FoldChange	lfcSE	stat	pvalue	padj
ALINE	2.93339359801955	-0.226887938914979	1.35556350752226	-0.1673753665217	0.867074706418585	NA
Alu	0.0301652649808642	0	10.302356582084	0	1	NA
AluJb	15089.3939064946	-0.00555424117390753	0.246118252447254	-0.0225673679976168	0.98199537376069	1
AluJo	7220.09725919944	-0.0936787868775738	0.238945610983688	-0.392050669991043	0.695020775265831	0.897253940622897
AluJr	7808.69859383194	0.0209624789861093	0.220601103329834	0.0950243614818508	0.924295476808607	1
AluJr4	1488.96835848173	-0.0452410739309577	0.193856640319872	-0.233373867700936	0.81547110353533	0.966938594316255
AluSc	5056.66866377992	-0.10459049159759	0.26977177852623	-0.387699900148825	0.69823812968931	0.898701094002932
AluSc5	626.127318214076	-0.262337570373577	0.294196846797466	-0.891707621034357	0.372549667605526	0.643820939251567
AluSc8	2703.8726018849	-0.0591267054171016	0.304444275817345	-0.194211913685562	0.846009954704066	0.984477566032396
AluSg	5502.29637875261	-0.108964986798566	0.301432773405029	-0.361490177619646	0.717733046405165	0.91111189828635
AluSg4	778.954692555926	-0.304995931668588	0.300065224979132	-1.01643211635003	0.309423658326746	0.580429480130772
AluSg7	1516.75137219367	-0.146019904394002	0.319598829347503	-0.456884978872162	0.647753721247178	0.866532666802733
AluSp	7180.86539696933	0.0787846610673592	0.344679197303831	0.228573878794059	0.819200128814905	0.968796017298758
AluSq	2918.58104062666	-0.101816651952706	0.291250952315236	-0.349583928029546	0.726650974357949	0.916651092100751
AluSq10	115.695127200697	-0.00047117115185391	0.381842107910515	-0.00123394236018708	0.999015456691733	1
AluSq2	7160.42031011693	-0.0865932304732104	0.301460422559568	-0.287245767580319	0.773924144710311	0.944696329754525
AluSq4	114.674468913683	-0.393300274164526	0.39461722119579	-0.996662722860211	0.318928249522054	0.591102960931797
AluSx	15756.0759536296	-0.0457851053967724	0.262938667000868	-0.174128460903094	0.861764506302046	0.992217639418842
AluSx1	17172.4124365046	-0.327398068910413	0.229257162361489	-1.42808218307342	0.153268205110347	0.386045090115391
AluSx3	3897.62568184818	-0.103672483252856	0.289689927450678	-0.357873966020124	0.720437634255873	0.912687774867331
AluSx4	640.570619661032	0.211047956982413	0.286350817317776	0.73702585855798	0.461106624296169	0.728713069168062
AluSz	14175.6964135546	0.0132723168503428	0.324194641497104	0.0409393467734454	0.967344249538343	1
AluSz6	5018.18462605573	0.0847302629236563	0.242051213360581	0.350050973706274	0.726300443207573	0.916649765864178
AluY	11840.1479039335	-0.338121207267281	0.324168966308504	-1.04304002668009	0.296929755003924	0.56756314794108
AluYa5	237.31802101241	-1.11965132817862	0.613746418311829	-1.82428979587097	0.0681082722690046	0.238609270770445
AluYa8	3.53794200583421	-2.40513443556443	1.57396233437439	-1.52807623348904	0.126493611528555	NA
AluYb10	1.09497825042037	-3.06382418122494	2.57035319841521	-1.19198567072961	0.23326686390907	NA
AluYb11	0	NA	NA	NA	NA	NA
AluYb8	324.065276350388	-0.648381833712012	0.461857769768765	-1.40385607031496	0.160361713320308	0.395814012272651
AluYb8a1	0.0697913752614316	0	10.302356582084	0	1	NA
AluYb9	33.7389337813199	-0.426145810743525	0.739164278009718	-0.576523816723084	0.564261176392402	0.809147759866666
AluYc	178.391793709898	-0.654049855984098	0.406219761439624	-1.61008872061314	0.107378489123988	0.313742467013362
AluYc3	112.383743207869	-0.331128221898368	0.44678663207932	-0.741132787159087	0.458612931516592	0.727186675563741
AluYc5	0.793893955353856	-0.327144379594204	2.11762575990463	-0.15448639971632	0.877226233942926	NA
AluYd8	21.7097290888102	-2.31620172746931	1.19518338832382	-1.93794672022481	0.0526297231462829	0.203582355462096
AluYe5	1.82407251825053	2.13781674775575	2.21497092346779	0.965166957771509	0.334461193975616	NA
AluYe6	0.193171215208806	0	10.302356582084	0	1	NA
AluYf1	2.96930146180786	-0.507140341316173	1.78343540079406	-0.284361486314768	0.776133370678001	NA
AluYf4	73.0933236926777	-0.355193158613027	0.660435918360903	-0.537816234305608	0.590703922992042	0.82781638396789
AluYf5	13.4014775099015	-1.69282010399104	0.979438300476078	-1.72835808357525	0.0839240455308419	0.272118561686995
AluYg6	41.9449712935549	-1.0952107771209	0.887252826090263	-1.23438409539592	0.217059812698961	0.474932947650514
AluYh3	12.5398345578445	0.329987109621692	1.15722143020481	0.285154682594574	0.775525637613774	0.945392607809525
AluYh7	0.624491614567715	-1.86219828266882	2.92159814618711	-0.637390287606499	0.523870653161037	NA
AluYh9	9.24369061138671	-2.35075367991124	1.27022918630552	-1.85065317759581	0.0642194641320716	0.230235096838928
AluYi6	0.307056259703258	0	10.302356582084	0	1	NA
AluYi6_4d	0.0671250256870842	0	10.302356582084	0	1	NA
AluYj4	6.08244341390865	0.957603613512315	1.10279192389221	0.868344782697117	0.385205613225734	NA
AluYk11	9.39018364370916	-0.259721032882448	0.959267469559928	-0.270749338556844	0.786583826844593	0.951602367013947
AluYk12	6.33464942491577	-0.955593391886738	1.29711807748827	-0.736705014347763	0.461301756830039	NA
AluYk2	8.70582787985071	-0.962572568628123	1.06128745672213	-0.906985720533347	0.364414348480759	0.636680364070171
AluYk3	13.6069064636973	-2.36802208136918	0.815761043268084	-2.90283790934961	0.00369797979666284	0.0357379390796894
AluYk4	97.6150428012154	-0.225644936150898	0.449088239901792	-0.502451224730897	0.615350153967856	0.844804754110906
AluYm1	6.6212514537833	-0.440514036169981	1.17726625112904	-0.37418386516008	0.708267527273068	0.904733031613273
AmnL2-1	0.213324828375687	0	10.302356582084	0	1	NA
AmnSINE1	49.0668016261869	0.122251726612111	0.840816849169414	0.145396380594507	0.884397922166544	1
AmnSINE2	0.950751009133379	-0.728041802540831	2.78618555354209	-0.261304133752064	0.793857979012284	NA
Arthur1	28.2085706943022	1.73073327770671	0.523366748476095	3.3069225027118	0.000943269839289203	0.013983041587032
Arthur1A	45.6186159499579	0.335032284125543	0.456430421396131	0.734027068355226	0.462932240959603	0.730788237469477
Arthur1B	29.2506269255251	1.01704507872722	0.467492678731192	2.17553156444622	0.0295903054143807	0.141139762473749
Arthur1C	53.4652023772034	0.947661847546797	0.508794017602191	1.86256483913249	0.0625235150913585	0.226393315080154
Arthur2	0.550183264710048	0.613786553489802	5.13795650501516	0.119461220212877	0.904909961759941	NA
BLACKJACK	29.2042317411365	2.57965125447957	0.501876143092977	5.14001569905599	2.74715515008846e-07	3.6354688227083e-05
Chap1_Mam	0	NA	NA	NA	NA	NA
Chap1a_Mam	0.454495085264922	4.78230476413175	10.220382776587	0.4679183616378	0.639842972139039	NA
Charlie1	784.06518615265	0.818788511009836	0.31280546974074	2.6175645575778	0.00885597346875828	0.0644233358468713
Charlie10	120.541452975073	0.858173539730199	0.426866139709771	2.01040433966882	0.0443884115594052	0.182676607742513
Charlie10a	38.9061035876183	1.60261890976283	0.458040713237934	3.49885689949647	0.000467257282125238	0.00853969206142193
Charlie10b	5.01436167472888	-1.17744977082909	1.36091824259529	-0.865187734263653	0.38693575649851	NA
Charlie11	47.2947965809322	0.475693081761155	0.386629150020999	1.2303601053757	0.218562285752977	0.47660984372161
Charlie12	27.6391986476368	0.488928428548587	0.588058549497297	0.831428144300509	0.405731805278214	0.678465009195169
Charlie13a	15.1139978555944	1.19577744845139	0.734849921088157	1.62724035770555	0.103686059463147	0.307563523898374
Charlie13b	18.6369278404041	-0.347302878935369	0.560105984349543	-0.620066360009875	0.53521409853497	0.787872004420186
Charlie14a	96.1214085875922	0.00790258455159012	0.514177183222334	0.0153693800686854	0.98773749170653	1
Charlie15a	172.935064730145	-0.408235580897287	0.236075721739813	-1.72925694302109	0.0837631190399306	0.271865072059205
Charlie15b	0.764935419142601	2.42434315722688	2.42710785446638	0.998860908783095	0.317862075280926	NA
Charlie16	0.339378005056043	0	8.40457885022613	0	1	NA
Charlie16a	47.0793804279618	1.32733000937845	0.452871010410152	2.93092288723963	0.00337956660885272	0.0335000233015308
Charlie17	8.90336847023291	-0.443235329414807	0.844876860549286	-0.524615302076853	0.59985064705825	0.834378719592303
Charlie17a	29.6185236275308	-0.103023560173401	0.588855260083087	-0.174955659152751	0.861114474984792	0.992059550034421
Charlie17b	0.279853794301592	0	10.302356582084	0	1	NA
Charlie18a	210.178773846354	0.661216674606103	0.37233065065372	1.77588569043449	0.0757517599746781	0.255148111877528
Charlie19a	43.9486532117528	0.771199446397116	0.429622552406905	1.79506276399265	0.0726437005737257	0.248449404150471
Charlie1a	449.001385808339	0.696289670352974	0.270604437542871	2.57309036272793	0.0100794887302072	0.0699674561295984
Charlie1b	190.38353051943	0.978089738350659	0.326950314545583	2.99155466392522	0.00277560840197572	0.0292305623461117
Charlie1b_Mars	0.0470713646120365	0	10.302356582084	0	1	NA
Charlie20a	21.6266384542516	1.46374647782487	0.541863824748877	2.70131795290676	0.00690652782657126	0.0547748685458167
Charlie21a	26.4705697003981	1.3754172700457	0.701802261698437	1.95983590408649	0.0500149732213656	0.197769130753186
Charlie22a	41.406280020485	0.703256228640879	0.420245356475306	1.67344199716863	0.094240316066538	0.290524898875418
Charlie23a	11.2646717104535	1.4064929088958	0.71495586596463	1.96724437948088	0.0491550439178003	0.195549736930146
Charlie24	28.5327822977891	0.813646697454364	0.565139831647525	1.43972633300749	0.149944840172185	0.381169370768608
Charlie25	15.6748474737176	1.32096537095286	0.613028244766874	2.15481975297109	0.0311759418891407	0.146316289528895
Charlie26a	8.96746271104921	1.69467458698057	0.815614601940559	2.07778843457253	0.0377288495213002	0.165183299159907
Charlie29a	0.82520850399952	0.298020496838609	2.23163804839695	0.13354338399665	0.893763656041192	NA
Charlie29b	10.1414038656639	1.06644837928981	0.732988382405257	1.45493217203569	0.145688040138391	0.37576484235186
Charlie2a	79.153944113713	0.961738295286184	0.478121861438394	2.01149199158739	0.0442735153741871	0.182261315561765
Charlie2b	99.2007211040056	1.55319944823723	0.405276882877226	3.83244027443766	0.000126878408446947	0.00346431558003486
Charlie3	70.1702008509322	0.139154372241698	0.32181339473607	0.432407023815226	0.665445614098144	0.87825058615058
Charlie30a	0.682384535046025	2.4490067332753	4.91419805873887	0.498353282469	0.618235058693943	NA
Charlie30b	0	NA	NA	NA	NA	NA
Charlie31a	0.0376358455226381	0	10.302356582084	0	1	NA
Charlie32a	0	NA	NA	NA	NA	NA
Charlie4	2.57306739664892	-0.677352883946054	1.83171385820117	-0.369791865095811	0.711537576986819	NA
Charlie4a	160.601730696391	1.1909970761706	0.323128520913499	3.68583086631782	0.000227957710762229	0.00522487142366525
Charlie4z	148.580637351419	0.10876220023924	0.28777244347614	0.37794515321012	0.705471338467957	0.903134823218758
Charlie5	47.2194381821441	2.33109525878195	0.514591621665091	4.52999069677642	5.8986283780191e-06	0.000379227420189667
Charlie6	230.603475000378	0.454942423838929	0.299664836307889	1.51817086530466	0.128971330137351	0.348888423663113
Charlie7	61.7655993674457	1.4631706817176	0.416989282946696	3.50889277388129	0.00044997627701418	0.00835867817855233
Charlie7a	16.8918707957537	1.31385682077651	0.575625996002059	2.28248346999918	0.0224608123064338	0.118341914302716
Charlie8	502.661849181715	0.55956692705286	0.287051095698998	1.94936349464285	0.0512520308380557	0.200466328197093
Charlie9	126.067027389758	1.01997385002515	0.436254578247713	2.33802440337025	0.019385982249086	0.107911531524694
Cheshire	79.4624353728361	1.49693616642367	0.475503845627582	3.14810527861868	0.00164332496317781	0.0206469033835161
Cheshire_Mars	8.20731402574012	1.86020170928407	0.753933531518941	2.46732852634415	0.0136125401660322	0.0852782837630144
CheshMITE	0	NA	NA	NA	NA	NA
CR1_Mam	165.704114242741	0.384485755275121	0.246610112617603	1.55908349091633	0.118976620532771	0.33287748923752
CR1-11_Crp	0	NA	NA	NA	NA	NA
CR1-13_AMi	0	NA	NA	NA	NA	NA
CR1-16_AMi	0.0261043728480118	0	10.302356582084	0	1	NA
CR1-3_Croc	1.03404080964583	0.513865371390107	2.2330597287159	0.230117163809855	0.818000727964298	NA
CR1-L3A_Croc	0.0392629186026564	0	10.302356582084	0	1	NA
CR1-L3B_Croc	0	NA	NA	NA	NA	NA
DNA1_Mam	1.65486827096869	1.59545214010638	2.03114358298968	0.785494513272171	0.432163685997101	NA
ENSG00000000003.10	957.946071745777	-0.236510605745043	0.222785125807704	-1.06160860105708	0.288413407421917	0.558587231765768
ENSG00000000005.5	0	NA	NA	NA	NA	NA
ENSG00000000419.8	1142.22111364505	0.262309438457103	0.254197616290149	1.03191148007342	0.302113587492041	0.573541292275467
ENSG00000000457.9	267.198021090381	0.409397950981689	0.263650475437437	1.55280566174756	0.120469569692281	0.334992170834012
ENSG00000000460.12	426.97797775298	0.258663119520961	0.214666976356827	1.20495068179934	0.22822234145885	0.489491429155206
ENSG00000000938.8	0	NA	NA	NA	NA	NA
ENSG00000000971.11	1526.76761686459	-0.229994496946809	0.358857166432878	-0.640908189832204	0.521582334540557	0.777719197731746
ENSG00000001036.9	1466.98850359979	-0.196003866673184	0.138770410288013	-1.41243271001639	0.157822590838836	0.392338347992335
ENSG00000001084.6	2609.78429346014	-0.297537059593252	0.309808081775919	-0.960391536230025	0.336858196214972	0.60871514974359
ENSG00000001167.10	740.156222676898	0.0601030936929432	0.233395763830995	0.257515786518151	0.796780630254062	0.95685452914527
ENSG00000001460.13	399.211670087341	-0.0477423709319167	0.185292196134524	-0.257659911900744	0.796669387306126	0.956784313186279
ENSG00000001461.12	1173.62886815417	-0.220030130902404	0.198746174390846	-1.10709115069406	0.26825452115916	0.535386885580755
ENSG00000001497.12	1809.22880521115	-0.0608344580043073	0.267913251251471	-0.227067745698052	0.820371064194487	0.969325299390383
ENSG00000001561.6	135.580247223758	0.803048592819524	0.632672459211702	1.26929595421319	0.204335528796252	0.458780884519561
ENSG00000001617.7	1640.85555576285	-1.1278868306426	0.441660961395113	-2.5537390198125	0.0106573103634787	0.0723930449193964
ENSG00000001626.10	1905.63229783144	0	2.05206452140498	0	1	1
ENSG00000001629.5	1469.88576451024	0.451710529987314	0.381953527507132	1.18263217238877	0.236954956202286	0.499600852112275
ENSG00000001630.11	3140.48858115076	0.804669702463481	0.483711002802937	1.66353400646398	0.0962055895465729	0.293589402233013
ENSG00000001631.10	710.383496865497	0.30338834542468	0.351334188334355	0.863532088530917	0.387844984575795	0.658687927515112
ENSG00000002016.12	235.949899293972	-0.132857063576917	0.225571680534236	-0.588979357968444	0.55587512081634	0.80345490160704
ENSG00000002079.8	122.063864454487	0.712628277738072	0.762426559430232	0.934684487212283	0.349950923761721	0.622447782576278
ENSG00000002330.9	976.819107799297	-0.88447139175912	0.617557795844666	-1.4322082851361	0.152084221321683	0.384183772127925
ENSG00000002549.8	1723.6083917246	0.299988509693861	0.169367313273797	1.77123025627091	0.0765224198247365	0.256726771173663
ENSG00000002586.13	0	NA	NA	NA	NA	NA
ENSG00000002587.5	509.092043182961	-0.0627124731074699	0.346989455508573	-0.180733080247508	0.856577092065295	0.990103308006243
ENSG00000002726.15	12.97075216759	0	10.302356582084	0	1	1
ENSG00000002745.8	0.885755353868952	0	10.302356582084	0	1	NA
ENSG00000002746.10	189.367244495754	-0.364785600627914	0.239075048624513	-1.52582045983745	0.127054583856964	0.346333117612812
ENSG00000002822.11	632.168802280463	0.234998933062195	0.412025849587821	0.57034997512239	0.56844035162587	0.811707720108884
ENSG00000002834.13	12027.4255364032	-0.533416815709792	0.179621827187448	-2.96966590342684	0.00298123785196818	0.0307450752310485
ENSG00000002919.10	500.456215093579	-0.966605840193333	0.356555910844882	-2.71095166506397	0.00670904054095586	0.0537939692118669
ENSG00000002933.3	3.34093049744789	0	10.302356582084	0	1	NA
ENSG00000003056.3	2887.2266711206	-0.218718488037132	0.276614954907182	-0.790696541011394	0.429121095044101	0.700450226495067
ENSG00000003096.9	59.8564626676293	-0.316930463482939	0.610540917665324	-0.519097826718747	0.603692523793929	0.837997003429003
ENSG00000003137.4	504.520692325135	-0.236787042546179	0.422361262224273	-0.560626799198372	0.575051978297331	0.817312500742435
ENSG00000003147.13	336.945558183773	-0.146662346468732	0.282757433159773	-0.51868608662132	0.603979665697085	0.83812869032439
ENSG00000003249.9	1015.59064655897	-0.538314721194141	0.421389419664839	-1.27747564621414	0.20143437308387	0.454903238070287
ENSG00000003393.10	1030.42168813722	0.24315283430837	0.227952202061329	1.06668341919747	0.286114816910684	0.555797881773353
ENSG00000003400.10	317.353032324558	0.00660661146282838	0.204318632619392	0.0323348457168627	0.974205020861623	1
ENSG00000003402.15	4059.55098103763	-0.104410526409011	0.0991972862419444	-1.05255426196188	0.292545329003938	0.563098555702123
ENSG00000003436.10	1640.30086596966	0.613306751989542	0.311657161146305	1.96788916941212	0.049080791245553	0.195439214865336
ENSG00000003509.11	536.826487071986	0.183075046399607	0.162253884924485	1.12832457900661	0.259182866848046	0.5251436495256
ENSG00000003756.12	1517.65076472808	0.161002166045167	0.140154320174221	1.14874922046663	0.25065940356114	0.515699080743194
ENSG00000003987.9	28.3339655500964	3.54200603025624	1.13775792825385	3.11314554906444	0.00185104705855171	0.0224344711728535
ENSG00000003989.12	297.523112468253	0.0352815574354251	0.384466870367859	0.0917674841571334	0.926882778903267	1
ENSG00000004059.6	2708.1518895471	-0.136190072312863	0.363724105924909	-0.374432351593928	0.708082677470553	0.90468914323757
ENSG00000004139.9	37.9895326574369	-1.70786419577182	0.795673101462948	-2.14643952727783	0.0318379285832968	0.148310495763286
ENSG00000004142.7	1661.24151316005	-0.37418383390281	0.16628755792861	-2.25022147515964	0.0244348897236646	0.12449424621706
ENSG00000004399.8	1094.0856624819	-0.116539480188346	0.671213398479507	-0.173625080268573	0.862160120181634	0.992316085506159
ENSG00000004455.12	2980.72134639654	0.232165063305386	0.206436009546713	1.1246345238661	0.260743937827833	0.526131062083319
ENSG00000004468.8	376.729718771158	0.457373867195395	0.193969138635387	2.35797235793856	0.0183750611603726	0.104171312957335
ENSG00000004478.5	4941.39854200414	0.353505545758243	0.265724028238677	1.33034843744247	0.183403494929678	0.428327368681574
ENSG00000004487.11	2265.10755687192	0.379666247825295	0.134511930241243	2.82254701976528	0.0047643835070267	0.0420536869437167
ENSG00000004534.10	1200.66330759685	0.578099811252139	0.190093153036457	3.04113957824282	0.00235684546636225	0.0265014715835063
ENSG00000004660.10	377.493639761784	-0.758971212258725	0.274397828839656	-2.76595195912511	0.0056756895440032	0.0477128831790777
ENSG00000004700.11	1643.6577638884	0.347475594023099	0.269549846119333	1.28909587234291	0.19736475837828	0.449533796028282
ENSG00000004766.11	458.916004158761	0.431562622085126	0.370145493514956	1.16592699261835	0.243643964466156	0.506974070443178
ENSG00000004776.7	8.65415812115425	-2.84925857051682	1.98249055508473	-1.43721167458225	0.150657856735017	0.382178108661796
ENSG00000004777.14	127.56784334149	-1.71553147569987	0.577224687039104	-2.97203413890656	0.0029583378731504	0.0306028781948326
ENSG00000004779.5	1307.55325077628	0.0516384233758813	0.245139613897037	0.210649036094062	0.833161145462789	0.97712973852237
ENSG00000004799.7	768.617058243472	0.359525208713913	0.66011137999452	0.544643252047703	0.585998901250286	0.824640817945157
ENSG00000004809.9	0.21382310595773	0	10.302356582084	0	1	NA
ENSG00000004838.9	11.4568920435953	-0.792525826753089	1.81428353240882	-0.43682578417104	0.66223769820303	0.876505290438088
ENSG00000004846.12	2.29907923128935	0	10.302356582084	0	1	NA
ENSG00000004848.6	42.0728169235993	-1.27127831039513	0.516441986889925	-2.46160913068071	0.0138315311773458	0.0862626970227998
ENSG00000004864.9	890.915864096042	0.1243008968061	0.226924193598157	0.547763968377098	0.58385398235856	0.823116073107364
ENSG00000004866.14	493.990276999067	0.743386992553146	0.19315538087717	3.84864759747944	0.000118771725900815	0.00329255564309141
ENSG00000004897.7	2503.70585234427	0.781871100549825	0.309970965181698	2.52240109034571	0.0116556723728905	0.0768520406188092
ENSG00000004939.9	0	NA	NA	NA	NA	NA
ENSG00000004948.9	0.562439802362417	2.42300807156628	10.270653441062	0.235915668411039	0.813498109743984	NA
ENSG00000004961.10	848.889814328271	0.184489959132522	0.134397884536563	1.37271475491366	0.16984104038764	0.409797453051359
ENSG00000004975.7	861.573925323914	-1.12359142478317	0.255810827288637	-4.39227470038005	1.12170845785981e-05	0.000585044961242101
ENSG00000005001.5	556.746836014441	0	2.07027813620257	0	1	1
ENSG00000005007.8	1982.79616395215	-0.642055564490153	0.150708162185807	-4.26025740861047	2.04191602684685e-05	0.000910168926644178
ENSG00000005020.8	1006.11369769073	0.280325940986268	0.311838418638018	0.89894613438144	0.368681352837381	0.640635089245621
ENSG00000005022.5	8465.5949785052	0.102984428078575	0.192141711160758	0.535981632808567	0.591971244475626	0.82862037042243
ENSG00000005059.11	401.315515501305	0.336375328043031	0.242226705432503	1.38867978013581	0.164930145388275	0.402537042667707
ENSG00000005073.5	7.31382659161864	-2.8528163678548	1.96986668969329	-1.44822813786398	0.147553257712121	0.37819368135649
ENSG00000005075.11	1076.74474943821	-0.69772807586294	0.409564761646815	-1.70358424649975	0.0884587866299261	0.280059683230474
ENSG00000005100.8	1098.69284819206	0.188543261262275	0.153502679575457	1.22827342026686	0.219344345313439	0.477740627166344
ENSG00000005102.8	0.710000757250229	0	10.302356582084	0	1	NA
ENSG00000005108.11	302.84064712612	-0.321700763198687	0.535895808656127	-0.60030468236992	0.548303198738921	0.797821732470343
ENSG00000005156.7	842.077004724917	0.0415835494134817	0.201117802972145	0.206762150336542	0.836195617021135	0.97914874088974
ENSG00000005175.5	1057.5435763441	0.298571580811328	0.333073892978682	0.896412439117339	0.370032526183608	0.641795628021507
ENSG00000005187.7	234.488132849121	0.0704312173104711	0.173039025383242	0.407025046254637	0.683989592744605	0.890409371469785
ENSG00000005189.15	117.683766902809	-0.0121596742325332	0.324798377927048	-0.0374376076325859	0.970136087122416	1
ENSG00000005194.10	1264.64861594375	-0.0107201792773271	0.236327774983677	-0.045361486935116	0.963819178343405	1
ENSG00000005206.12	618.979877121808	-1.27927121338091	0.373339660409934	-3.42656124981804	0.000611275883881134	0.0103092388602465
ENSG00000005238.15	930.010364580169	-0.0851012655996632	0.276221320532867	-0.308090865091412	0.75801319198519	0.935769643070998
ENSG00000005243.5	120.786648227388	-0.359917986812218	0.479116494744142	-0.751211846723042	0.452525171692719	0.722138907346396
ENSG00000005249.8	107.327348569564	0.346278875637988	0.357393169857746	0.968901772173815	0.33259420118324	0.605111175860727
ENSG00000005302.13	728.188775488963	0.505451594224367	0.115405223235972	4.37979824527403	1.18789238892714e-05	0.000608375395797997
ENSG00000005339.8	1534.56827599076	0.0135584394662206	0.28632838614251	0.0473527604052235	0.962232078488943	1
ENSG00000005379.11	1.37727009884498	-2.28284545396237	4.68102241285761	-0.487680949292607	0.625775847744841	NA
ENSG00000005381.6	0	NA	NA	NA	NA	NA
ENSG00000005421.4	21.0379039822352	-1.01598191380103	0.981030949717158	-1.03562677007688	0.300376298021919	0.571739872245396
ENSG00000005436.9	364.604856938877	0.400674392913852	0.269536807688932	1.48652941447709	0.137139142489009	0.362439162292382
ENSG00000005448.12	917.59417111309	0.068579096030643	0.468496241608575	0.146381315237829	0.883620376702627	1
ENSG00000005469.7	407.867138339808	0.150548918852588	0.321132410968826	0.468806366814225	0.639208048624637	0.860398379297568
ENSG00000005471.11	1.19980786370268	0	10.302356582084	0	1	NA
ENSG00000005483.15	1340.64521665161	0.151848572685678	0.388393323213928	0.390965970859493	0.695822389231783	0.897691590178057
ENSG00000005486.12	262.558648783139	-0.169410676726645	0.328190424802707	-0.516196280950265	0.605717327525117	0.839401290248923
ENSG00000005513.9	18.3184026846187	0.591573788901453	0.800889484425935	0.738645968520218	0.460122003110895	0.728361024002313
ENSG00000005700.10	2132.86990290294	0.428855771768673	0.335755358929619	1.27728645385097	0.201501134263398	0.454903238070287
ENSG00000005801.12	507.978304909075	0.650917855825463	0.177184273318817	3.67367737346661	0.0002390845764894	0.00539129772606071
ENSG00000005810.13	1054.9540448472	0.0302919229131074	0.443420713212504	0.0683141811162762	0.945535535602995	1
ENSG00000005812.6	419.546722214849	0.809700887927713	0.316600149445715	2.55748738383507	0.0105431382325665	0.0719598415792919
ENSG00000005844.13	10.0756178469853	-1.26063564230998	1.40767358033634	-0.895545430360905	0.370495591720232	0.641984619887967
ENSG00000005882.7	411.623774053305	-0.197106383967901	0.365758864589125	-0.53889707960823	0.589957872434559	0.82711612235129
ENSG00000005884.13	18073.0408174489	-0.06916902553074	0.177575875438148	-0.389518144624507	0.696892890940037	0.898294255858857
ENSG00000005889.11	699.490287073925	0.172592421111361	0.266550404540877	0.647503879833327	0.51730588428941	0.774025817287323
ENSG00000005893.11	2996.36961104361	0.310108362426669	0.230492152427418	1.34541831103912	0.178490185243177	0.42243931554245
ENSG00000005955.8	1342.58216411701	-0.254918209966727	0.189462867817741	-1.34547847239362	0.178470768744453	0.42243931554245
ENSG00000005961.13	37.8669007565796	-0.586545780712836	1.17179613037159	-0.500552754451269	0.616685919898399	0.845663393673548
ENSG00000005981.8	42.5860222964316	0.378928458967956	0.499619052744499	0.758434765220487	0.448190752173181	0.718390954726477
ENSG00000006007.7	2429.36671579981	0.196344108308112	0.150391780777994	1.30555079069083	0.191705364147101	0.441132257260915
ENSG00000006015.13	672.477571936136	-1.39387414126471	0.514235315923603	-2.71057645809724	0.00671663611390457	0.0537939692118669
ENSG00000006016.6	67.8267623299899	-0.705582531750126	0.470700581180804	-1.49900501499296	0.133872331055223	0.356874777537303
ENSG00000006025.7	377.20375906128	-0.0459048828784766	0.298765998195702	-0.153648283793015	0.877887063975575	1
ENSG00000006042.7	563.920223337796	0.344261615547283	0.202510851105864	1.69996626683139	0.0891372708457944	0.281298297725719
ENSG00000006047.8	17.770109306802	0.475325143970984	1.14306065428251	0.415835452117229	0.677530414888395	0.886454632077443
ENSG00000006059.3	0.557945781482553	0	10.302356582084	0	1	NA
ENSG00000006062.9	1012.07804102682	-0.0200206389277167	0.27361636220916	-0.0731704740391671	0.941670461692224	1
ENSG00000006071.7	82.9062759447935	0.131189788988636	0.317492495619403	0.413205952262572	0.679455727521314	0.887781758710779
ENSG00000006074.4	0	NA	NA	NA	NA	NA
ENSG00000006075.11	25.762192203719	0	6.45740839987385	0	1	1
ENSG00000006114.11	1098.0183107283	0.205097448300548	0.177851109172536	1.15319746531117	0.248829343661274	0.513637253851633
ENSG00000006116.3	0	NA	NA	NA	NA	NA
ENSG00000006118.10	3818.95521401843	-0.697896196893041	0.371074354618779	-1.88074489170781	0.0600066298274796	0.221207384836688
ENSG00000006125.12	4235.13260722666	0.086249252298327	0.43875566657581	0.196576953572916	0.844158607081862	0.98345942336423
ENSG00000006128.7	3.22964860090549	0	10.302356582084	0	1	NA
ENSG00000006194.6	810.777287912408	-0.515827809277669	0.187565406481323	-2.75012231175494	0.00595730234500964	0.049408001607971
ENSG00000006210.6	371.241698122462	-0.599620485823322	1.27955146132449	-0.468617717963953	0.63934291041902	0.860398379297568
ENSG00000006282.15	2349.99548977059	-0.32277492740786	0.227111166506746	-1.42121997950405	0.155252818096693	0.388507052048728
ENSG00000006283.13	222.346097458871	-0.389041698087167	0.292317385867238	-1.33088798989143	0.183225869636117	0.428133137840288
ENSG00000006327.9	4939.16783215179	-1.69538419616598	0.518067065290496	-3.27251877170637	0.0010659379399828	0.015252924113566
ENSG00000006377.9	1.8905886723521	0	10.302356582084	0	1	NA
ENSG00000006432.11	833.73695447348	-0.0018836196542552	0.44663283656214	-0.00421737834762431	0.996635028904422	1
ENSG00000006451.3	1712.71020034486	0.113102781755844	0.195543443212777	0.578402322765551	0.562992526125228	0.80854360730754
ENSG00000006453.9	2397.35494431694	0.225295670357658	0.214179085381896	1.05190322367816	0.292843952758086	0.563257040473594
ENSG00000006459.6	303.060871539417	0.577271189586305	0.342813311714396	1.68392291040098	0.092196568032885	0.287006143275447
ENSG00000006468.9	177.110149685006	0.563113862660872	0.349164733071996	1.61274553047361	0.106799804335735	0.312820045283483
ENSG00000006530.11	393.509894390456	-0.0563393458177421	0.41882689337432	-0.134517020537623	0.892993752963508	1
ENSG00000006534.11	3469.97873376355	-0.876915624656944	0.287872479702085	-3.04619470942291	0.00231757700499697	0.0262282591139795
ENSG00000006555.6	151.968812354036	0	2.04932212192835	0	1	1
ENSG00000006576.12	426.480266883326	0.430875945989947	0.352685649552572	1.22169968224273	0.221821216505292	0.480939805697315
ENSG00000006606.4	13.8169073069383	-1.01706167820813	1.240147253012	-0.820113640326136	0.412151326940609	0.684590339664062
ENSG00000006607.9	779.03775430537	-0.475895306073993	0.205532869200321	-2.3154218978482	0.0205898542714572	0.112675538165264
ENSG00000006611.11	243.782186592642	-1.71431020470284	0.701629305370583	-2.44332754002825	0.014552523050894	0.0892850229823038
ENSG00000006625.13	1178.35628745739	0.0697567165498603	0.20122913758036	0.346653160613995	0.728851902992002	0.918027303129428
ENSG00000006634.3	498.473893036883	0.642294899899349	0.283655533440981	2.26434821174743	0.0235527065090679	0.121828978319373
ENSG00000006638.7	6.49422853805377	0	2.78152128783008	0	1	1
ENSG00000006652.9	957.316651843193	0.447642054072217	0.20701599076047	2.16235495831897	0.030590826553801	0.144519564555193
ENSG00000006659.8	0	NA	NA	NA	NA	NA
ENSG00000006695.6	372.496118156775	-0.0323948643040432	0.186008525454377	-0.174157954453485	0.861741327982775	0.992217639418842
ENSG00000006704.6	406.472020744101	0.0386271620521775	0.199502876262204	0.193617068464769	0.84647573239249	0.984710027418835
ENSG00000006712.10	2304.84332635908	-0.0473203642014243	0.344304816772524	-0.137437415616198	0.890685058252506	1
ENSG00000006715.11	1444.59379089611	0.293399739390996	0.189702179507796	1.54663346595308	0.121951655115825	0.338091050948563
ENSG00000006740.12	171.430688633545	-0.109096948402427	0.305122432363405	-0.357551385381234	0.720679064988963	0.912742678885777
ENSG00000006744.14	2520.89352354604	0.164730138296044	0.193576100670152	0.850983864876681	0.394778315862031	0.666426206976402
ENSG00000006747.10	63.556026459564	1.04355096062041	2.03091424090443	0.513833100188262	0.607368683746648	0.840055916710084
ENSG00000006756.11	788.3127065136	-0.964911471767442	0.188835070618143	-5.10981073912197	3.22481691738338e-07	3.97727419810616e-05
ENSG00000006757.7	395.241839545816	-0.295139460369843	0.353671191744645	-0.834502405790906	0.403997932236348	0.677064384492974
ENSG00000006788.8	0	NA	NA	NA	NA	NA
ENSG00000006831.9	2308.63122060532	-0.0301889986166013	0.101826152935829	-0.296475883122348	0.766866682011589	0.940779816245441
ENSG00000006837.7	58.3709865471606	0.0723116638005886	0.745484910129702	0.0969995003493868	0.922726791242865	1
ENSG00000007001.8	0.77486394607036	0	5.80167584506208	0	1	NA
ENSG00000007038.6	12.6070213831749	0	2.86212453580576	0	1	1
ENSG00000007047.10	658.773085062192	-0.417000262971467	0.269805705483168	-1.54555761608044	0.122211443972363	0.338530147979991
ENSG00000007062.7	207.94915660198	-4.22403850160434	3.66847919620407	-1.15144131278573	0.249550726033243	0.51418518599664
ENSG00000007080.6	1278.42795071707	-0.251679699517263	0.468891256921697	-0.536754942221695	0.591436899098309	0.828139556738674
ENSG00000007129.13	0	NA	NA	NA	NA	NA
ENSG00000007168.8	3315.53895449073	0.26627936249507	0.12779738248139	2.08360576190868	0.0371960424723343	0.16348224242992
ENSG00000007171.12	6.75509936054928	5.17834047100856	3.22561299460795	1.60538182344406	0.108409802047621	0.315481256468292
ENSG00000007174.13	3.14633914046027	0	4.35687177012041	0	1	NA
ENSG00000007202.10	5261.43928665238	0.00263219756301849	0.154720078441362	0.0170126436693611	0.986426529042652	1
ENSG00000007216.10	0.428884785860225	0	10.302356582084	0	1	NA
ENSG00000007237.14	17.1211435764591	-0.168871413206695	1.32736652865739	-0.127222895530977	0.898763984607847	1
ENSG00000007255.6	502.578766619458	-0.672197789179516	0.511650446862684	-1.31378325437077	0.188919154464213	0.437362798904335
ENSG00000007264.9	1.45387490461507	0	10.302356582084	0	1	NA
ENSG00000007306.10	9.68370485148437	0	4.14122266704844	0	1	1
ENSG00000007312.8	0.188740030286817	0	10.302356582084	0	1	NA
ENSG00000007314.7	2.323498945131	0	7.46912809012063	0	1	NA
ENSG00000007341.14	195.350605796041	-0.752563709659583	0.266795733562415	-2.82074866644569	0.00479117241748313	0.042126069800664
ENSG00000007350.12	0	NA	NA	NA	NA	NA
ENSG00000007372.16	37.5630170047634	-0.142593320158174	0.502344824332531	-0.283855457946917	0.776521152379482	0.946138181862014
ENSG00000007376.3	770.000075422956	-0.910265492969473	0.5525482259375	-1.64739555796246	0.099476767805316	0.300385376467418
ENSG00000007384.11	804.566909057024	-0.417107288347112	0.249824070716724	-1.66960408238672	0.0949977221781804	0.291713807610965
ENSG00000007392.12	956.597378486576	0.0788478622607594	0.236416504880889	0.333512511321849	0.738747446867494	0.924961466603397
ENSG00000007402.7	30.8585617728219	-1.07030589469934	0.740699729582475	-1.44499295997132	0.148459863097949	0.379630087160201
ENSG00000007516.9	46.0424744789363	-0.572355706222853	1.11935995672499	-0.511324085504581	0.609124142405452	0.841147132440463
ENSG00000007520.3	1274.99152707217	-0.87333604056657	0.517921786095624	-1.68623151991781	0.0917512150771069	0.286406599405638
ENSG00000007541.10	811.323091042596	-1.55053237127288	0.432325962001558	-3.58648914835998	0.000335160005043619	0.00685056470286451
ENSG00000007545.11	600.330362963567	-0.559862190211025	0.305196700631264	-1.83443067717644	0.0665900893485318	0.235610031293212
ENSG00000007866.14	518.350436187508	-0.393501733205944	0.329578778428371	-1.19395349143047	0.232496161382452	0.494446381919514
ENSG00000007908.11	3.30985789494733	0	3.88962352561014	0	1	NA
ENSG00000007923.11	1528.73435908411	-0.198415279256912	0.201471724655153	-0.984829407682529	0.324707872954453	0.596891265571681
ENSG00000007933.8	0.860242913015941	0	10.302356582084	0	1	NA
ENSG00000007944.10	133.262901535205	0.184249781231172	0.485365214886575	0.379610601625478	0.704234489965882	0.902726210615741
ENSG00000007952.13	13.7107187857472	2.22305779393326	1.40542000161586	1.58177469466589	0.11370101384709	0.323813914710611
ENSG00000007968.6	150.301538369289	-0.413255711703399	0.41531203384635	-0.995048729689082	0.31971256469861	0.592193379442766
ENSG00000008018.8	3454.3752346365	-0.074743703126673	0.334916942455489	-0.223170863136034	0.82340252793785	0.971094388030372
ENSG00000008056.8	4.48290127585334	0	4.09046724288052	0	1	NA
ENSG00000008083.9	736.960883023474	-0.00166559674882799	0.285405333122541	-0.00583589917751416	0.995343652578636	1
ENSG00000008086.6	141.620202771456	0.323051696739241	0.640389900280193	0.504460948865518	0.613937497470841	0.844193161103249
ENSG00000008118.5	3.76840646725603	0	3.72906890141625	0	1	NA
ENSG00000008128.18	488.305676905681	-0.881688340407309	0.335571472468979	-2.62742340378417	0.008603420871271	0.0632778987408289
ENSG00000008130.11	967.94492463945	-0.0581136926424244	0.15731114819426	-0.369418781246585	0.7118156010828	0.907440448824992
ENSG00000008196.8	0	NA	NA	NA	NA	NA
ENSG00000008197.4	0	NA	NA	NA	NA	NA
ENSG00000008226.15	9.28555360962155	-1.74115034346635	1.62895966989774	-1.06887259128745	0.285127083878066	0.554701641582654
ENSG00000008256.11	1428.20954746574	-0.0982505347365913	0.262949485310692	-0.373647944663218	0.708666258633659	0.904907945596916
ENSG00000008277.10	55.4763687492983	0.289183856154192	0.438152681297791	0.660007044342719	0.509249308803981	0.767397300263148
ENSG00000008282.3	2064.84206981348	0.573968379412353	0.309707544957038	1.85325927236281	0.0638452057098632	0.229619833271141
ENSG00000008283.11	861.944838813009	-0.882907822862044	0.192208404024003	-4.59349229470625	4.35889121700838e-06	0.000307496878460552
ENSG00000008294.16	3248.50402571909	0.111416476273943	0.334855978446506	0.332729541789389	0.739338447802467	0.925385299182515
ENSG00000008300.10	520.732704583606	-1.11976342582412	0.337542398751014	-3.31740080643945	0.00090859171955397	0.0136590115054009
ENSG00000008311.10	87.5723434927622	0	2.51559993403893	0	1	1
ENSG00000008323.11	143.743252804086	-1.413665930496	0.593179201479649	-2.38320211998279	0.0171627682081993	0.099987463886457
ENSG00000008324.6	208.296566935421	0.0103848700736847	0.361569604071141	0.0287216346638513	0.97708660151774	1
ENSG00000008382.11	159.933246440295	-1.19274412339286	0.513846074411859	-2.32120898219969	0.0202755676459767	0.111358994674813
ENSG00000008394.8	8163.16846736365	0.618011255012902	0.189100963948268	3.2681549692257	0.00108251075662763	0.0154170620720023
ENSG00000008405.7	385.828046814967	-0.0506913337932866	0.560510736289026	-0.0904377570515398	0.927939353822227	1
ENSG00000008438.4	1.36387848754117	0	5.37895015974757	0	1	NA
ENSG00000008441.12	418.242306031963	-1.19539766352119	0.381249788012702	-3.13547102479009	0.0017157837696131	0.0212190721303448
ENSG00000008513.10	1539.68604401857	0.530614341964038	0.234113088169085	2.26648730369491	0.0234215636415047	0.121462513964668
ENSG00000008516.12	35.6830269329101	-0.421686172385079	1.03334688136914	-0.408078042318533	0.683216379982829	0.889850069618441
ENSG00000008517.12	878.013027862184	0.915583277748262	0.537030983511214	1.7048984245974	0.0882133702573637	0.279697167325289
ENSG00000008710.13	1186.47658150776	-1.71335363370211	0.366070306428329	-4.68039500504409	2.86322717904435e-06	0.000219958935407094
ENSG00000008735.10	111.240786352904	-1.25347959866181	0.524050510373243	-2.39190607365127	0.0167611311469485	0.0984117535548886
ENSG00000008838.13	2242.99646912152	0.00501926610383975	0.219552047044431	0.0228613951516653	0.981760834547115	1
ENSG00000008853.12	1234.66117122556	-1.07757153264514	0.228507790916484	-4.71568837247645	2.40894900359457e-06	0.000191553708048989
ENSG00000008869.7	787.08200116161	0.208353202689339	0.346014303032132	0.602151994479806	0.547072967109677	0.797228719403656
ENSG00000008952.12	3300.76042886819	0.546137046862081	0.233923419046949	2.33468307314912	0.0195599831719041	0.10842949114301
ENSG00000008988.5	17160.7246966171	0.756719852937489	0.41316469376307	1.83152109645514	0.0670228018102307	0.236445052757302
ENSG00000009307.11	8895.72515593201	0.469837475025951	0.12026296359541	3.90675118074242	9.35453943242579e-05	0.00274430096941553
ENSG00000009335.13	2913.77817556254	-0.00848929003338875	0.2021123172745	-0.0420028336118623	0.966496439216679	1
ENSG00000009413.11	392.883893523054	0.195374525212944	0.472711419391634	0.413306125467385	0.679382342554267	0.887781758710779
ENSG00000009694.9	1.57917276671353	-2.83838987877386	3.08031292050608	-0.921461537195879	0.356809513455017	NA
ENSG00000009709.7	69.8419036947086	-0.702639240047029	0.504804987288401	-1.39190233405044	0.163951974971959	0.40077711774853
ENSG00000009724.12	22.7881619948564	2.08453211016476	0.883537351611094	2.35930275767482	0.01830931126045	0.103993675799486
ENSG00000009765.10	9.19823332626699	0	3.33526652464163	0	1	1
ENSG00000009780.11	167.37771327525	0.316072401270818	0.235083561226262	1.34451086082793	0.178783246749839	0.422930618942404
ENSG00000009790.10	101.061375511599	-0.501364878346087	0.509538422506476	-0.983958924784941	0.325135709329623	0.597356142090197
ENSG00000009830.7	899.243672059655	-0.325602528402541	0.197560382416333	-1.64811651212729	0.0993287645494536	0.300088402146575
ENSG00000009844.11	1022.27753936121	0.445099275554495	0.273335505064958	1.62839904551996	0.103440299893583	0.307287012464471
ENSG00000009950.11	53.478069224797	1.0384082929668	0.838727441045767	1.23807597337231	0.215687891813907	0.473531300385824
ENSG00000009954.6	996.598393951217	0.272911195315439	0.629812195885975	0.4333215474361	0.664781186330171	0.87798382218785
ENSG00000010017.9	650.838922743798	0.846313652674621	0.280639975916215	3.01565609073202	0.00256423917946838	0.0279217155097668
ENSG00000010030.9	55.5464315627768	0	2.67305369012898	0	1	1
ENSG00000010072.11	354.055063930208	0.639112726760021	0.253014608476309	2.52599140661818	0.0115372303292452	0.0764789710673547
ENSG00000010165.15	1145.24702220594	-0.32346789943355	0.176048109144615	-1.83738354819725	0.066153293793206	0.234846135984105
ENSG00000010219.9	440.538914135252	-0.0834350498500614	0.313938855050808	-0.265768472133079	0.790417525810127	0.952956277343142
ENSG00000010244.12	4045.59465338716	0.434417994520851	0.207053095412987	2.09809949305207	0.0358963573460719	0.159904606058404
ENSG00000010256.6	3274.40438445349	-0.22806338463613	0.343086477278224	-0.664740232390981	0.506216656190668	0.765124238087019
ENSG00000010270.9	1228.3915985323	-0.100320986774051	0.206315991745269	-0.486249204074856	0.626790489116239	0.8523636039362
ENSG00000010278.7	5388.42306396824	0.578197892931149	0.189543767990799	3.05047166182334	0.00228482240725561	0.0259873464514079
ENSG00000010282.10	0.334126150096336	0	10.302356582084	0	1	NA
ENSG00000010292.8	3549.29857294272	-0.0509056692338396	0.234270753432562	-0.217294171329387	0.827979099190706	0.973871874161639
ENSG00000010295.15	21.1913570292975	0.5993991844577	1.03766753239387	0.577640877974569	0.563506602485559	0.808733821801771
ENSG00000010310.4	94.3462231857782	-1.63455468498635	0.61814716513586	-2.64428080751143	0.00818647094344889	0.0612296692263731
ENSG00000010318.15	57.8796662309634	-0.124729219934209	0.385725740551283	-0.323362448552032	0.746420764882609	0.928923189235034
ENSG00000010319.2	6.871890376514	0.421441009018303	1.47429959913058	0.285858457308699	0.774986532847138	0.945016534874806
ENSG00000010322.11	1062.68096108474	-0.285595332984298	0.204705708359514	-1.39515080098657	0.162970369599658	0.399519790702507
ENSG00000010327.6	1.33364165567825	0	10.302356582084	0	1	NA
ENSG00000010361.9	237.875233006477	-1.23447969889132	0.509140319993396	-2.42463550894443	0.0153237632508333	0.0924311223885402
ENSG00000010379.11	3.60227963930915	0	3.35361197173513	0	1	NA
ENSG00000010404.13	985.763620245189	0.271156242685427	0.242656697682147	1.11744800483773	0.263802819417035	0.529357511458866
ENSG00000010438.12	281.542747511142	0.425608300769699	0.659921574630396	0.644937697343916	0.51896756109379	0.775028712636696
ENSG00000010539.7	213.317217106452	0.0245936445281867	0.258913942832974	0.0949877177686491	0.924324582608141	1
ENSG00000010610.5	0	NA	NA	NA	NA	NA
ENSG00000010626.10	195.583200044993	-0.312208595422063	0.428356720922086	-0.728851866150248	0.466092280982937	0.733719983869119
ENSG00000010671.11	0.10975286089068	0	10.302356582084	0	1	NA
ENSG00000010704.14	604.654063288034	-0.874184880280805	0.20277540699732	-4.31109912797443	1.6244505677843e-05	0.000753229892427862
ENSG00000010803.12	464.119700042377	-0.303567651963623	0.166155295068074	-1.82701160284571	0.0676980248670429	0.237885800778031
ENSG00000010810.13	284.288324568938	0.450130586682385	0.357666668578794	1.25851980692246	0.208203828588426	0.463612799350057
ENSG00000010818.4	808.034121175877	0.0964280331741901	0.322781791523095	0.298740622013341	0.765137959697379	0.940025154795249
ENSG00000010932.11	0.0437535196266813	0	10.302356582084	0	1	NA
ENSG00000011007.8	1342.4601079977	0.384367100930616	0.120967602679189	3.17743835884699	0.0014858227086681	0.0193027558766781
ENSG00000011009.6	1451.53424932029	-0.678935617547077	0.417226439143732	-1.62725933414106	0.103682030795994	0.307563523898374
ENSG00000011021.17	525.627431437665	-0.331036166139529	0.219097980254968	-1.51090469092547	0.13081273553988	0.351979058376079
ENSG00000011028.9	1953.46900957246	-1.29711467380599	0.274837949095042	-4.71956175658055	2.36353284587119e-06	0.000189605533166569
ENSG00000011052.17	2633.47979610506	0.0277626500092977	0.796546623905747	0.0348537664665097	0.972196347208043	1
ENSG00000011083.4	0.807008505011911	0	10.302356582084	0	1	NA
ENSG00000011105.7	496.220350878672	-0.971421736679882	0.236878538073787	-4.10092760863497	4.1149728586139e-05	0.00150412213561835
ENSG00000011114.10	866.639788531802	0.264588386401095	0.268094094164188	0.986923591979817	0.323680097692432	0.596010580049135
ENSG00000011132.7	274.504848426075	-1.54866053143025	0.310568788778633	-4.98652983617778	6.1473416952494e-07	6.63400624612331e-05
ENSG00000011143.12	280.397350656272	-0.580537158924303	0.196559487343443	-2.95349345264595	0.00314199273532073	0.0318532986525706
ENSG00000011198.3	312.082044119272	-0.0385903300726094	0.210640302954934	-0.183204873574768	0.854637270528394	0.988868065267713
ENSG00000011201.6	25.2860657380147	0	3.04979250536479	0	1	1
ENSG00000011243.13	1327.93736362689	0.072333705268605	0.349920691332569	0.206714570073418	0.836232777890449	0.97914874088974
ENSG00000011258.11	382.510772899437	0.284271780808103	0.347871955873281	0.817173606577399	0.413829223394189	0.685505374461468
ENSG00000011260.9	1274.78576788437	-0.0485218965450778	0.196368382567116	-0.247096278488181	0.804833713789078	0.961040922626561
ENSG00000011275.14	1127.31779717792	-0.123560512703857	0.153100703293076	-0.807053854398885	0.419635456501552	0.69088184038986
ENSG00000011295.11	1117.09955864681	-0.0535835648610885	0.136217036051658	-0.393369041158463	0.694046932012018	0.896608500019165
ENSG00000011304.12	6539.74045526719	-0.379137577052613	0.146434595033527	-2.58912572514581	0.00962199569762229	0.0680900788438299
ENSG00000011332.15	49.0305451898434	-0.79970273168555	0.784738972343288	-1.01906845444107	0.308170469074826	0.579277408431996
ENSG00000011347.5	80.3471452550984	0.529999799774967	0.487852236627122	1.08639411687285	0.277304663279945	0.546237157251585
ENSG00000011376.5	656.191361036263	-0.106706681301589	0.190305981427699	-0.560711126897126	0.57499448064093	0.817312500742435
ENSG00000011405.9	1271.48879540386	0.685230425722654	0.469268305481713	1.46021032683904	0.144232278033891	0.373348258245924
ENSG00000011422.7	2054.30941925312	1.15397476888186	0.258659710657195	4.46136263722663	8.14401415056947e-06	0.000467753670801602
ENSG00000011426.6	3237.58575763465	0.497157678344598	0.509312825047938	0.976134222219525	0.32899795435941	0.601708152177554
ENSG00000011451.13	982.20203286707	-0.944348571886694	0.20945140993673	-4.5086761276611	6.52334019792337e-06	0.000410653325653995
ENSG00000011454.12	1152.97735347294	0.170123689248732	0.241295520476467	0.705042882324556	0.480783550118463	0.74596540553254
ENSG00000011465.12	1.73331275412043	0	10.302356582084	0	1	NA
ENSG00000011478.7	371.327484319011	-0.37077404044113	0.36618873391147	-1.01252170289534	0.311288675156688	0.582541668103917
ENSG00000011485.10	1864.76493733745	0.163730149648253	0.145534688648684	1.12502490759088	0.260578479747875	0.526128819810715
ENSG00000011523.9	446.583382391811	-0.237285931237839	0.17743695031281	-1.33729716848446	0.181125654899108	0.425473972962015
ENSG00000011566.10	778.047190253508	0.42611058345311	0.407197517604536	1.04644690851712	0.295354744894843	0.565984729409524
ENSG00000011590.9	16.3827648240102	-0.123952322605359	1.26541679506208	-0.0979537517512382	0.921969017442921	1
ENSG00000011600.7	0	NA	NA	NA	NA	NA
ENSG00000011638.6	552.207405630075	-0.91157515046127	0.25643940560727	-3.55473897743049	0.000378354500772179	0.00740825736059469
ENSG00000011677.8	4.79741610326468	-2.65525751473699	10.1638333547377	-0.261245675923965	0.793903056455291	NA
ENSG00000012048.15	1084.71056634247	0.25619905618012	0.332724754779029	0.770002990460594	0.441298118777487	0.711682520319858
ENSG00000012061.11	2838.06079542344	-0.229915775287378	0.352719961932365	-0.651836584546539	0.514506598016649	0.772121895707462
ENSG00000012124.10	67.2946331009169	-1.14312301530018	0.615312356538832	-1.85779304308192	0.0631984094538368	0.228017345949863
ENSG00000012171.13	303.538556413309	-1.09766534972623	0.344576099616023	-3.18555277324635	0.00144477750576471	0.0189535572934256
ENSG00000012174.7	862.791662913823	-0.0169220457752986	0.33919739257938	-0.0498884901402608	0.960211249420742	1
ENSG00000012211.8	169.562184108534	-0.527852174758486	0.28303252485261	-1.86498769013691	0.0621831296941643	0.225701730001041
ENSG00000012223.8	0	NA	NA	NA	NA	NA
ENSG00000012232.4	1541.5745972605	-0.335578811649253	0.207268851407507	-1.61905085771657	0.105436321002625	0.310519899249121
ENSG00000012504.9	27.0304616709849	0	2.16058679572725	0	1	1
ENSG00000012660.9	3039.23866161173	0.215208771754158	0.312097161698617	0.689556965474678	0.490472838088074	0.75353246913851
ENSG00000012779.6	80.1571600366549	0	2.50782453359719	0	1	1
ENSG00000012817.11	159.423207839881	-0.28686776513002	0.225048492995418	-1.27469311752228	0.202417883835609	0.456617672507104
ENSG00000012822.11	1169.54390234684	-0.0748753593789341	0.197746389541364	-0.378643370190442	0.704952711294087	0.902726210615741
ENSG00000012963.9	717.200723310879	0.0671894901748153	0.207568076279092	0.323698573399474	0.746166251019083	0.928923189235034
ENSG00000012983.7	1141.28988991832	0.618534682515251	0.381100251855096	1.62302354696537	0.104584371335387	0.309039552041167
ENSG00000013016.10	459.415322878216	0.390100769936938	0.204376294309855	1.90873785658089	0.056295917002712	0.212489885316949
ENSG00000013275.3	5250.93725542327	0.421461364187764	0.359662712202961	1.17182390580965	0.241267762747694	0.504028979537742
ENSG00000013288.4	946.086918136015	-0.173352076373169	0.159009439504786	-1.0901999083391	0.275625093728189	0.544344547853166
ENSG00000013293.5	0	NA	NA	NA	NA	NA
ENSG00000013297.6	13.3333352665922	-0.538514735806027	1.88696589609177	-0.285386575836577	0.775347991031929	0.945287847562555
ENSG00000013306.11	3716.83833122218	-0.657642816407904	0.391530545492521	-1.67967180078027	0.0930211892635772	0.288483435057929
ENSG00000013364.14	6365.3687902691	-0.841140795032887	0.328364204875043	-2.56160928184294	0.0104188457198738	0.0713075397890944
ENSG00000013374.11	1909.97711569086	-0.0815469404665941	0.179410779244653	-0.454526427062628	0.649449975451063	0.867432448425502
ENSG00000013375.11	955.070553334099	0.323227207517371	0.234130313892346	1.38054403184199	0.167419202161076	0.406551049448206
ENSG00000013392.6	148.04244900093	0.355045061480326	0.305162957110883	1.16346054855969	0.24464269568082	0.508352100022151
ENSG00000013441.11	1273.48216195156	0.758773117088887	0.292247152941502	2.59634049280463	0.00942226422268262	0.0672012786613831
ENSG00000013503.5	310.652681005365	0.130284206541707	0.242431200606609	0.537406927061004	0.590986559492083	0.828041558805048
ENSG00000013523.5	464.084857245065	-0.543224966487148	0.23656962269682	-2.29625832892048	0.0216611152207965	0.116070181665706
ENSG00000013561.13	966.147067246749	-0.0146158842713329	0.217646110379517	-0.0671543555078777	0.946458822079005	1
ENSG00000013563.9	306.137864199936	-0.0837141995105323	0.354368836050857	-0.236234654388509	0.813250590075745	0.96582164274029
ENSG00000013573.12	930.851365807991	-0.555789903567732	0.302090119175818	-1.83981490385741	0.0657954165819218	0.233988015423743
ENSG00000013583.4	647.930682188619	-0.732870110218258	0.32149609924722	-2.27956143771034	0.0226337122502344	0.118838460207573
ENSG00000013588.5	12977.82353966	0.288829866034786	0.252750347240469	1.14274765272624	0.253143378566805	0.518268731431969
ENSG00000013619.9	40.271092557157	-1.40318688286804	0.63886812803244	-2.19636388371653	0.0280659085491821	0.136526676146142
ENSG00000013725.10	3.09223569764137	0.577779969871058	3.66774286549626	0.15753011894766	0.874827072730968	NA
ENSG00000013810.14	1847.63173724956	0.181956645953757	0.456534390089983	0.398560655896905	0.69021695656109	0.894725684431043
ENSG00000014123.9	651.469986144728	0.650767161378402	0.377558060501228	1.72362142266139	0.0847762085975646	0.27402258189942
ENSG00000014138.4	809.634766309855	0.0412998901893951	0.327035917555527	0.126285487227509	0.899505943798282	1
ENSG00000014164.6	588.765991950487	-1.16834633239004	0.391857929528108	-2.9815559271622	0.00286787658876195	0.0298957350667591
ENSG00000014216.11	6890.4887791904	-0.722764415578169	0.222299617085824	-3.25130751484438	0.00114875532319106	0.0160454037052804
ENSG00000014257.11	24.7762280775931	-3.19151920707878	2.22497556209434	-1.4344064094235	0.151456319661097	0.383203003952567
ENSG00000014641.13	3557.3115055086	0.118448627095707	0.150549554969558	0.786775006539593	0.431413586891393	0.702806032019135
ENSG00000014824.9	948.202621740463	0.32375527231796	0.306257763024599	1.0571332759717	0.290450766400089	0.561094554590689
ENSG00000014914.15	276.021273677256	-0.647167332191012	0.381419013641038	-1.69673589686348	0.0897466028115103	0.282451633630285
ENSG00000014919.8	934.427207297872	-0.0593961194482093	0.133164477948341	-0.44603576241444	0.655571413251883	0.871947012123589
ENSG00000015133.14	430.617497730019	0.00438546012899743	0.275727377463234	0.015905058719032	0.987310134239456	1
ENSG00000015153.10	234.880235013631	0.116648222583903	0.265460073741347	0.439419084534575	0.660357900580727	0.875743452383043
ENSG00000015171.14	1493.12403528707	0.433664288431896	0.292129837003289	1.48449159757349	0.137678550624423	0.363070854228477
ENSG00000015285.6	5.78702965753916	1.83872270877068	2.28580526411818	0.804409167147503	0.421160708632665	NA
ENSG00000015413.5	7.73412483204145	0.220467871907966	3.19535000579738	0.0689964703422057	0.944992429064564	1
ENSG00000015475.14	1234.85967464908	0.237985298052245	0.260997176516028	0.911830929472261	0.361857725865818	0.634026821319409
ENSG00000015479.13	6524.76803331729	0.598181165227526	0.334365589685178	1.7890033654203	0.0736142735619156	0.250634137028644
ENSG00000015520.10	172.359025988421	0	6.05782343669533	0	1	1
ENSG00000015532.5	1282.90055843592	-1.14256583210689	0.243771556187318	-4.68703506667086	2.77191486576244e-06	0.000214764173146466
ENSG00000015568.8	0	NA	NA	NA	NA	NA
ENSG00000015592.12	0.104643610367693	0	10.302356582084	0	1	NA
ENSG00000015676.13	1827.95037293522	-0.455566195336021	0.152096768766202	-2.99523914302415	0.00274229748845282	0.0290408022579729
ENSG00000016082.10	52.2358239594547	0	2.06309516013619	0	1	1
ENSG00000016391.6	214.555626561452	-0.555445224187925	0.64094801004341	-0.866599498686807	0.386161488307135	0.656980120837724
ENSG00000016402.8	34.2178785822534	0	2.53878077741962	0	1	1
ENSG00000016490.11	0	NA	NA	NA	NA	NA
ENSG00000016602.8	72.827702377122	0	3.94228616480854	0	1	1
ENSG00000016864.12	738.558535184322	0.109197369727894	0.114287059393492	0.955465739580596	0.339342222992932	0.611467750880514
ENSG00000017260.15	3437.10540143582	0.448360548390902	0.285055156921522	1.57289050032636	0.115744175137008	0.32693851613519
ENSG00000017373.11	72.2520434007031	-1.90439305473202	0.811239608377532	-2.34750995275093	0.018899368224685	0.106016567423743
ENSG00000017427.11	0.0714569652586043	0	10.302356582084	0	1	NA
ENSG00000017483.10	1052.16197388574	0	3.45015524336203	0	1	1
ENSG00000017621.11	18.7696257150291	0	2.73246651331366	0	1	1
ENSG00000017797.7	1682.2465029145	0.0821687702370711	0.141074707322041	0.582448631628197	0.560264532505119	0.806436522796997
ENSG00000018189.8	332.986997734875	0.672708917666756	0.239158191902384	2.81281988426026	0.00491091505067822	0.0429290693677898
ENSG00000018236.10	2116.72358928262	0.387433332552906	0.518579976005508	0.747104304985333	0.455000601795482	0.72431773600374
ENSG00000018280.12	15.9674545935477	-1.07821966295796	1.3506224454371	-0.798313153021104	0.424688787083638	0.696355947347956
ENSG00000018408.10	2985.14033377669	0.278821776039227	0.144268842492835	1.932654142235	0.0532788179034029	0.205083857449829
ENSG00000018510.8	1622.50483502989	0.00196727021891373	0.281702976639304	0.00698349105992107	0.994428025592894	1
ENSG00000018607.5	0.958660871766789	4.08133379064762	10.2325175899068	0.398859201050716	0.689996952714403	NA
ENSG00000018610.9	473.534933892525	-0.0103511761826033	0.158928323898679	-0.0651310976462728	0.948069620649291	1
ENSG00000018625.10	1.41779508219147	0	10.302356582084	0	1	NA
ENSG00000018699.7	732.112890294025	0.212349166142111	0.195191076163199	1.08790406977707	0.276637459291347	0.545393338076568
ENSG00000018869.12	31.5580198915309	0.364682757227694	0.841798653667788	0.433218508533769	0.664856033911583	0.87798382218785
ENSG00000019102.7	27.3114312531817	0	2.07646828266168	0	1	1
ENSG00000019144.12	337.981787846532	-0.409442470377412	0.323022328315019	-1.26753612517496	0.204963654961896	0.459842972956215
ENSG00000019169.9	8.88436561796319	0	2.61585085266471	0	1	1
ENSG00000019186.5	13363.5443809798	-0.202212511922361	0.441491128137634	-0.458021688398054	0.646936859536695	0.866127360733979
ENSG00000019485.8	138.645542616366	-0.595379669365266	0.218495012336972	-2.72491194648896	0.00643186378868146	0.0521977128418957
ENSG00000019505.3	707.352135183894	-0.201467141329011	0.255674021960328	-0.787984402108212	0.43070582961248	0.702157781752924
ENSG00000019549.4	1099.19478837921	0.983999534527444	0.901447021847316	1.09157777515417	0.275018729267313	0.543633155046997
ENSG00000019582.10	3375.65947648907	-3.10713589903759	1.59682961394356	-1.94581555346043	0.0516768996318801	0.201224697234963
ENSG00000019991.11	0.0833664594683717	0	10.302356582084	0	1	NA
ENSG00000019995.6	717.39104166635	0.352834494586168	0.189722544875451	1.85973941482704	0.0629224026925569	0.227292919070743
ENSG00000020129.11	575.309434935659	-1.02490210421572	0.308391388348866	-3.32338107656985	0.000889333333557294	0.0134795327346736
ENSG00000020181.13	132.837862593546	-0.84628564636599	0.451071493020458	-1.87616743567434	0.0606322921139569	0.222297968862697
ENSG00000020219.8	0.0642447873979871	0	10.302356582084	0	1	NA
ENSG00000020256.15	627.943703899051	0.289914714534583	0.15497639514198	1.87070240128492	0.0613863418034064	0.223885410761569
ENSG00000020426.6	686.376734102204	0.285206246544594	0.191413444841208	1.49000111659447	0.136223942339851	0.360806413160798
ENSG00000020577.9	625.378455863586	0.181188483992072	0.197772737821499	0.916144894326156	0.359590903597157	0.63172316688144
ENSG00000020633.14	138.604491104086	-0.141334837005426	0.255806160410902	-0.552507557982182	0.580600657638187	0.82122143225575
ENSG00000020922.8	505.25612386816	0.112348887204809	0.271780766689759	0.413380566157048	0.679327810701639	0.887781758710779
ENSG00000021300.9	325.389353526237	-0.405072431465754	0.547698272154389	-0.739590486331805	0.45954851609373	0.727969820601076
ENSG00000021355.8	2936.56160882753	-0.0213113698336497	0.199884158632568	-0.106618603392301	0.915091559338585	1
ENSG00000021461.12	0	NA	NA	NA	NA	NA
ENSG00000021488.8	11.0707831216053	-5.06159392809148	1.78634158713592	-2.83349722390265	0.00460417078814214	0.0411200080734074
ENSG00000021574.7	500.527455384965	0.804643829356748	0.326491308734179	2.46451837409206	0.0137197529002647	0.0857967924741664
ENSG00000021645.13	54.3698480241024	0.0826583782939112	0.730888162883991	0.113093059227765	0.909956777623773	1
ENSG00000021762.15	276.866383371697	-0.404459937128482	0.233564942837821	-1.73168084308494	0.0833304033274298	0.270846219491987
ENSG00000021776.6	1538.22088270022	0.276361396508292	0.314762776847105	0.877998978394239	0.379944273124566	0.651939208001929
ENSG00000021826.10	882.218303011548	0.0267787336163947	0.304125370324672	0.0880516268268141	0.929835643176791	1
ENSG00000021852.8	1.18973871459249	0	10.302356582084	0	1	NA
ENSG00000022267.12	738.529260417141	0.683555624475068	0.316358667152306	2.16069826892393	0.0307186547271356	0.144920429404884
ENSG00000022277.8	1798.52586473775	-0.0511462282244928	0.191592004022382	-0.266953876731295	0.78950467370129	0.952616915263177
ENSG00000022355.10	0	NA	NA	NA	NA	NA
ENSG00000022556.11	662.138896575012	0.0260289758820625	0.169444897635471	0.153613217307132	0.877914714737945	1
ENSG00000022567.5	796.68470055693	-0.526249110241317	0.181861511661806	-2.89368050134732	0.00380755375510009	0.0362030875160639
ENSG00000022840.11	2667.57640090102	-0.0377542577387084	0.13707166723977	-0.275434438779149	0.782982488571979	0.950105118573227
ENSG00000022976.11	374.714537130096	-0.0419339720522753	0.233023970246866	-0.179955615758544	0.857187412761629	0.99029304125385
ENSG00000023041.7	994.667676990256	0.474764520350683	0.1682381577659	2.82197883438136	0.00477283271302191	0.0420764208030236
ENSG00000023171.10	1663.65745378704	0.23100528871668	0.151981649915594	1.51995513172132	0.128522252734298	0.348245171435184
ENSG00000023191.12	3353.89794814438	-0.782900904420275	0.329037580765309	-2.3793662188961	0.017342436802857	0.100538327184473
ENSG00000023228.9	2449.61521944172	-0.00617076508219697	0.196128475876767	-0.0314628717457338	0.974900401530731	1
ENSG00000023287.8	1271.92434917821	0.636303085087453	0.373061791727376	1.7056238381883	0.0880781381131408	0.27951280307916
ENSG00000023318.7	1855.61525559051	0.615673618645275	0.162000190082962	3.80044997681781	0.000144433573663857	0.00377317102381229
ENSG00000023330.10	1302.87396701958	-0.0308622398354995	0.156620405190387	-0.197051206692918	0.843787466122476	0.983226157219511
ENSG00000023445.9	1824.54626713954	0.874088521509308	0.264333547916068	3.30676347516378	0.000943805465261864	0.013983041587032
ENSG00000023516.7	822.460377433393	0.460344901975293	0.433093908315837	1.06292167388229	0.287817473147628	0.557969502584099
ENSG00000023572.4	319.690209219747	-0.0956396264967647	0.334118273088084	-0.286244824662886	0.774690614227561	0.94480837090838
ENSG00000023608.4	667.680265375081	0.518527046648749	0.23579748002144	2.19903557324532	0.0278753929509454	0.135745601450615
ENSG00000023697.8	854.355829820013	0.533141136326234	0.121842240932781	4.37566752092455	1.21061424326313e-05	0.000614802135304215
ENSG00000023734.6	3915.80033667949	0.623972635830178	0.208437120894892	2.99357731075564	0.00275727642970663	0.0291313646098958
ENSG00000023839.6	5899.18607030903	-0.0349161243340026	0.395658106882634	-0.0882482217010655	0.929679391413035	1
ENSG00000023892.9	208.796935260682	0	2.24110938848448	0	1	1
ENSG00000023902.9	47.0826803636317	-1.22264892849935	0.561686166625119	-2.17674744572331	0.0294994161647355	0.140965844772445
ENSG00000023909.5	1966.16611146742	0.213468578191509	0.291802709475954	0.731551048908613	0.464442635400255	0.732307467742941
ENSG00000024048.6	969.197911710138	0.1921136712039	0.164204033157649	1.16996926025231	0.242013339571563	0.504840003234682
ENSG00000024422.7	4926.7909212332	-0.35310409413683	0.231759018960466	-1.52358296872608	0.127612920309658	0.346861660543657
ENSG00000024526.12	503.876522139764	0.620484181827424	0.34079019077976	1.8207219533159	0.0686491333224289	0.24012475607505
ENSG00000024862.12	243.699204093635	0.128263852801085	0.202808585396065	0.632437983582395	0.527100720501058	0.78151027726754
ENSG00000025039.10	141.473227064771	0.384573124070383	0.343848185027441	1.11843872038962	0.263379664884152	0.529068754580625
ENSG00000025156.8	248.478530909748	1.07647993065459	0.22352808998904	4.81585974589313	1.46567447715884e-06	0.000132202379457163
ENSG00000025293.11	928.615580237913	-0.10294989449383	0.142136462409182	-0.724303199536922	0.468879613141373	0.735807788994469
ENSG00000025423.7	12.704076548046	0.838861964059458	1.39086708631181	0.603121586753399	0.546427806870782	0.796800762186273
ENSG00000025434.14	293.555341450041	0.205381969689935	0.391831548843929	0.524158838908963	0.600168067038001	0.834564124512883
ENSG00000025708.8	1202.26709713517	-1.6290579735998	0.622442546532331	-2.61720215411911	0.00886538201999325	0.0644464218213623
ENSG00000025770.14	639.022494396554	-0.445718732500136	0.492974286074432	-0.904141950383267	0.365920136476078	0.638150704492333
ENSG00000025772.7	1145.60633491872	0.483324579928905	0.253320556568463	1.90795641094481	0.056396850303151	0.212637697213765
ENSG00000025796.9	2340.01916596385	0.309834755974592	0.213411506609576	1.45181841830777	0.146552101240393	0.376984902878592
ENSG00000025800.9	1869.26244402707	-0.265901928212404	0.157864741379944	-1.68436552638717	0.0921110488823305	0.286838426011105
ENSG00000026025.9	22673.9380605636	0.0183567541356644	0.206108670695777	0.0890634735244085	0.929031465899542	1
ENSG00000026036.16	239.63700192018	-2.53695327901914	0.941503325434792	-2.69457707740709	0.00704780238636034	0.055603419175245
ENSG00000026103.15	415.048337377234	0.181441588325657	0.3752399691893	0.4835348129829	0.628716047384694	0.853866316403546
ENSG00000026297.11	543.239353100228	0.138279062753953	0.386492087404855	0.357779802640833	0.720508106572348	0.912687774867331
ENSG00000026508.12	17907.0470966415	0.283904850227083	0.0998399095845752	2.84360083466006	0.00446068923046042	0.0401949780060872
ENSG00000026559.9	158.376140670116	-0.660231328171033	0.493330246869888	-1.3383151192535	0.180793735263684	0.425134944271154
ENSG00000026652.9	248.120016302271	-0.0900545226862162	0.18729641766788	-0.480812840990392	0.630649523010187	0.855173960521668
ENSG00000026751.12	125.388273516669	4.64020631607829	1.58934815709027	2.9195656693455	0.00350519533966532	0.0344067089919503
ENSG00000026950.12	448.296637062095	-0.326422740228619	0.214042016133236	-1.52504048562796	0.127248999911133	0.34640404472043
ENSG00000027001.7	457.554854818758	0.151867803561668	0.149234229769376	1.01764725020769	0.308845623967827	0.580065385117238
ENSG00000027075.9	344.819271316655	0.297459933488958	0.227157345288192	1.30948850943637	0.190368927510943	0.439331549869322
ENSG00000027644.4	0	NA	NA	NA	NA	NA
ENSG00000027697.8	1493.60527924163	0.577912500419956	0.254270044208266	2.27282966902151	0.0230364463886932	0.120152696497989
ENSG00000027847.9	710.975126763286	-0.26924360661429	0.381278426242351	-0.706160086915463	0.480088588348328	0.745206002290683
ENSG00000027869.7	49.6086907265439	-0.291130908257977	0.962272917825208	-0.302545050229564	0.762236596340236	0.937986119028608
ENSG00000028116.12	783.910088957426	-0.0420999874768918	0.225626964765487	-0.186591117425392	0.851981231701748	0.987275727699763
ENSG00000028137.12	26.6413986706361	2.17069472097721	1.40231842128642	1.54793282896898	0.12163846963303	0.337520595865116
ENSG00000028203.13	2478.66165662755	0.303632027391089	0.288762065147385	1.05149555304681	0.293031050734676	0.563497343001663
ENSG00000028277.16	94.433405453082	-0.288985409185435	0.593383452127642	-0.487012922502719	0.626249173282742	0.851782368530248
ENSG00000028310.13	710.054471024843	-0.0702746249283756	0.169131884828463	-0.415501932114394	0.677774501042799	0.886583817020631
ENSG00000028528.10	2476.06780183951	-0.131012942742986	0.167287293281797	-0.783161351784762	0.433532367153494	0.704787658191453
ENSG00000028839.5	353.128106438411	0.100988843654305	0.313004142433805	0.322643792727639	0.746965024122197	0.929221619825403
ENSG00000029153.10	1343.93253350252	0.131341940678933	0.337827068498991	0.388784537788824	0.697435539821718	0.898430178838124
ENSG00000029363.11	3135.95054393388	0.114989825242382	0.298617582226623	0.385073860637969	0.700182693741073	0.899902059429615
ENSG00000029364.7	1613.65949096176	-0.11029226840211	0.185232086061515	-0.595427448598091	0.5515577822161	0.799829944080827
ENSG00000029534.15	73.5400053094494	0.468255145743205	0.496202598536718	0.943677334871021	0.345334559610941	0.618178187144125
ENSG00000029559.5	0	NA	NA	NA	NA	NA
ENSG00000029639.6	259.051000666901	0.182494473895028	0.212079002419533	0.86050232136616	0.389512204447187	0.660480384084128
ENSG00000029725.12	1546.13563642847	0.407221771908128	0.173307461841006	2.34970709040629	0.0187881894722461	0.105588925955307
ENSG00000029993.10	1703.6813410682	-0.50949131102646	0.25761175186679	-1.97774871423535	0.0479570617320442	0.192529125155439
ENSG00000030066.9	1463.16961908725	0.25121136568186	0.324958137201223	0.773057624731222	0.439488278037098	0.710270080274865
ENSG00000030110.8	837.322650730911	-1.20674956984999	0.281250727630324	-4.29065403676444	1.78147665685214e-05	0.000809477989692465
ENSG00000030304.8	0	NA	NA	NA	NA	NA
ENSG00000030419.12	188.308746694731	1.05941799690326	1.22540063444459	0.864548268643127	0.387286776488274	0.658363011025504
ENSG00000030582.12	9385.80524395623	-0.814386156940965	0.337244327112668	-2.41482536982421	0.0157427553863765	0.0942589680168446
ENSG00000031003.6	482.842865427234	0.17879107703453	0.369787756043922	0.483496476322742	0.628743261113477	0.853866316403546
ENSG00000031081.6	112.603251773158	0.616272470174826	0.297012073134884	2.07490713650201	0.0379951421787622	0.166028423162439
ENSG00000031544.10	13.6350243813441	0.936458022490015	1.38718629819039	0.675077330068529	0.499626635775504	0.760365223420624
ENSG00000031691.6	218.253033710531	0.443504982425557	0.445105971781577	0.996403127665054	0.319054313959911	0.591215730998895
ENSG00000031698.8	3126.54216977561	0.0412920854510333	0.281782094282751	0.146539067913943	0.883495851040268	1
ENSG00000031823.10	1040.53299081427	0.165073076532003	0.249119578159469	0.662625867270594	0.507570199105002	0.765934996579422
ENSG00000032219.14	481.295899414345	0.451848599047798	0.374311507435583	1.2071458933855	0.227375963332095	0.488485154071678
ENSG00000032389.8	823.150571767442	0.342480724551578	0.204719562545405	1.67292622304045	0.0943418207629727	0.290640137711588
ENSG00000032444.11	1452.2541249106	-0.136064758470857	0.318286178602973	-0.427491885032756	0.669021094516453	0.880741944170504
ENSG00000032742.13	287.478371944172	-0.00111347152766876	0.278308205117383	-0.00400085770809066	0.99680778592097	1
ENSG00000033011.7	712.903297904699	0.0702829208759192	0.24974399431264	0.2814198638464	0.778388384354176	0.947189838804028
ENSG00000033030.9	688.511382741129	0.543989817329904	0.265308676925042	2.05040341550381	0.0403250801727288	0.172096091524349
ENSG00000033050.3	2178.70180256873	0.0813091475172652	0.180126103361156	0.451401246127214	0.651700385370675	0.869029713648892
ENSG00000033100.10	1381.93105518198	-1.38426104773666	0.260391839831422	-5.31606923102058	1.06032820622668e-07	1.76364682375135e-05
ENSG00000033122.14	8.59188399379775	1.81311801134104	1.06978471026312	1.69484382600224	0.0901050511346034	0.283120377308555
ENSG00000033170.12	706.879192736756	0.248048562236067	0.228510240275691	1.08550304763937	0.277698914617783	0.546569348451715
ENSG00000033178.8	1287.73588513594	0.614582132130808	0.345099666643209	1.78088300724501	0.0749315651844762	0.253453223282566
ENSG00000033327.8	333.955517374546	-0.352129228314322	0.264372512423957	-1.33194341985764	0.18287878165093	0.427702129518717
ENSG00000033627.10	1671.39056965556	-0.18943722635178	0.187465223333632	-1.01051930050321	0.312246557277563	0.583430906260147
ENSG00000033800.9	794.648386092491	0.19188283407166	0.240460410080345	0.7979809815992	0.424881526758184	0.696432711522281
ENSG00000033867.12	1179.34666085192	0.523359174727949	0.379958087340995	1.37741290990934	0.168384623733273	0.407639272412135
ENSG00000034053.10	585.069150771963	-0.429185589909927	0.162298673744993	-2.64441834308684	0.00818314484850014	0.0612296692263731
ENSG00000034063.9	786.901118434639	-0.209778319548708	0.394032616937607	-0.532388209836764	0.594457149330656	0.829932859800154
ENSG00000034152.14	1381.26618086129	-0.00756175954380214	0.32924977054572	-0.0229666357284586	0.981676886757136	1
ENSG00000034239.6	0.869005333188553	0	10.302356582084	0	1	NA
ENSG00000034510.4	48085.979818601	0.496507097849761	0.518674091183253	0.957262192752058	0.338434932971831	0.610347690717128
ENSG00000034533.7	126.635710623997	0.480800716022199	0.257352250970774	1.86825922139225	0.0617259476669852	0.224871781686301
ENSG00000034677.7	1412.17781922196	0.0958585817134999	0.371269325404266	0.258191493760283	0.796259122424328	0.956354944654062
ENSG00000034693.10	289.697448885918	0.443606106946243	0.309010683767424	1.43556883385987	0.151125068426548	0.382667247286776
ENSG00000034713.3	1239.17720510341	0.127432974686401	0.186069068921814	0.684869201661607	0.493426462182273	0.755495461478304
ENSG00000034971.10	0	NA	NA	NA	NA	NA
ENSG00000035115.17	464.079666998433	0.405917450839605	0.240492169290463	1.68786140537218	0.0914378368087136	0.285625082932801
ENSG00000035141.3	1663.72451028908	0.474648853937015	0.176143111995783	2.69467734820297	0.00704568204896069	0.055603419175245
ENSG00000035403.12	7157.65582921542	0.0974639760632996	0.315405975781485	0.309011190488106	0.757313014364558	0.93550285264019
ENSG00000035499.8	420.974964280537	-0.298781481708114	0.385952961658324	-0.774139626819651	0.438848225923569	0.709625252942768
ENSG00000035664.7	112.777534548798	-0.0313157265039621	0.413965270024194	-0.0756481974976593	0.939698990234758	1
ENSG00000035681.3	941.791415642793	0.0488428119938996	0.196604229544332	0.248432152792959	0.803800058843841	0.960512461563329
ENSG00000035687.9	1456.52511438149	0.352691731942812	0.338669516891071	1.04140382984705	0.297688165815508	0.568473398592285
ENSG00000035720.3	0	NA	NA	NA	NA	NA
ENSG00000035862.8	3792.2110864881	0.241235068652558	0.369921181003438	0.652125590641202	0.514320156659128	0.771967895114052
ENSG00000035928.10	1234.17798876833	0.317363634254481	0.273872910689245	1.15879892412793	0.246538156164355	0.510621070006154
ENSG00000036054.8	661.231892783696	0.3512459737746	0.331149008951381	1.06068858513833	0.288831449233977	0.55903855819494
ENSG00000036257.8	1789.61492720558	0.561556885275466	0.141153905933014	3.97833047242745	6.94008674509679e-05	0.00220849225367688
ENSG00000036448.5	23.6069122007103	0.731612467808547	0.765295540922579	0.955986842581852	0.339078881933493	0.61117436810611
ENSG00000036473.6	0.101875704785793	2.42302261158796	10.2706532422258	0.235917088664447	0.813497007645924	NA
ENSG00000036530.4	1.24700026881919	0	8.96575117456472	0	1	NA
ENSG00000036549.8	702.823393220026	0.308801571345406	0.327864550321628	0.941857151200026	0.346265780293929	0.61905123722798
ENSG00000036565.10	0	NA	NA	NA	NA	NA
ENSG00000036672.11	32.9105244593827	1.02852092003676	0.792441955777985	1.29791325728962	0.194317143940208	0.445084628647176
ENSG00000036828.9	19.6745126367662	0	10.302356582084	0	1	1
ENSG00000037042.8	448.397306098869	-0.156482891103671	0.301459378458237	-0.51908450121531	0.60370181585679	0.837997003429003
ENSG00000037241.3	842.923176523656	0.600164926631893	0.293577784489607	2.04431315426436	0.0409226205525921	0.173469046204932
ENSG00000037280.11	106.394735741857	-0.119584737973379	0.292241484428073	-0.409198366232675	0.682394093260935	0.889631859766795
ENSG00000037474.10	2347.3166865767	0.373326450553054	0.15256110834783	2.44706173543189	0.014402616697918	0.0888765965736058
ENSG00000037637.6	428.830554762758	-0.382186271693458	0.180580900227624	-2.11642688242062	0.034308517738384	0.155348008640585
ENSG00000037749.7	790.10423826944	-0.072054384664277	0.344325719885174	-0.209262278427257	0.834243497288865	0.977940941797951
ENSG00000037757.9	534.077409505554	-0.113898278782303	0.216493078286188	-0.526105867605326	0.598814652070717	0.833449227855221
ENSG00000037897.12	388.489854798447	-0.516425019122962	0.366659160286524	-1.40846070426661	0.15899469496803	0.3939989852816
ENSG00000037965.4	55.0095099160257	1.0001368000687	0.352477040865914	2.83745232770825	0.00454751371932176	0.0407142833241005
ENSG00000038002.4	364.002132522072	0.0181207834635516	0.208338054135377	0.0869777897213959	0.930689166424735	1
ENSG00000038210.9	438.036349510977	0.356756597949122	0.266078095834863	1.34079656887855	0.179986510524992	0.424032023680272
ENSG00000038219.8	1711.29020495526	0.153090572406468	0.34601920327876	0.442433746323424	0.658175363632052	0.873743819480786
ENSG00000038274.12	1253.49467508198	0.176832632702202	0.28419868425063	0.622214818370718	0.53380062347061	0.787133412242551
ENSG00000038295.3	14.5335603675391	0	2.6516328422949	0	1	1
ENSG00000038358.10	1494.71670614229	-0.326227344249095	0.250457593394897	-1.30252526915697	0.19273688555484	0.442486986844276
ENSG00000038382.13	3539.80852613044	-0.102197636778481	0.338556063913915	-0.301863258914975	0.762756305098763	0.938191950923897
ENSG00000038427.11	3269.62514388514	-0.266608406447708	0.395386730105636	-0.674297810592879	0.500121995714478	0.760672129387877
ENSG00000038532.10	583.444512612343	-0.25400857087597	0.182492961357909	-1.3918814675696	0.163958294668552	0.40077711774853
ENSG00000038945.10	0.0439166588343662	0	10.302356582084	0	1	NA
ENSG00000039068.14	7129.06192946715	-0.448363592611482	0.286680226781332	-1.56398506323729	0.117821076249969	0.330869905887847
ENSG00000039123.11	1740.27867940574	0.400247982452746	0.242247923928016	1.65222461337452	0.0984887706468507	0.298047306263963
ENSG00000039139.9	112.240724075925	-0.480914566312911	0.455324487220708	-1.05620185123011	0.29087600519251	0.561616823657104
ENSG00000039319.12	839.763792368227	0.441026297786838	0.416742760061498	1.0582698490593	0.289932434740596	0.560510453516836
ENSG00000039523.13	1344.14118396069	-0.788850011904614	0.262867296381392	-3.0009439088234	0.00269144137753685	0.0287611595460226
ENSG00000039537.9	0.524591647445089	0	10.302356582084	0	1	NA
ENSG00000039560.9	3907.86632557621	0.618507245995993	0.275167513520818	2.24774806474093	0.0245922592400674	0.124995138778363
ENSG00000039600.6	2.03781336009614	0	8.17496141664509	0	1	NA
ENSG00000039650.5	785.409883102384	-0.994944150358924	0.371145824578588	-2.68073647733642	0.00734603400557061	0.0569532564454725
ENSG00000039987.2	0.436593297230478	0	10.302356582084	0	1	NA
ENSG00000040199.14	441.663754047137	-0.0228810613937795	0.291434998002718	-0.0785117146210628	0.93742101206789	1
ENSG00000040275.12	1349.89555291159	0.718748995348782	0.323621351637513	2.22095665725372	0.0263538971794422	0.130867202372853
ENSG00000040341.13	818.465658058145	0.432968477621147	0.33209228998555	1.30375949902356	0.192315595686638	0.441743538552991
ENSG00000040487.8	312.301721117923	-0.350486423378525	0.4676839779207	-0.749408660388089	0.45361093270605	0.72311318121522
ENSG00000040531.10	478.140822877299	-0.349652951261581	0.239750536785565	-1.4584032050544	0.144729437765907	0.374207744822574
ENSG00000040608.9	181.741222208184	-0.88787664401009	0.463988242709318	-1.91357573809544	0.0556743875606584	0.210857874759711
ENSG00000040633.8	1478.45133075714	-0.366958974742931	0.181748901698049	-2.01904369883116	0.0434826777881937	0.180151039373846
ENSG00000040731.6	16.1000371540506	0	2.33772734186241	0	1	1
ENSG00000040933.11	648.874265357665	-0.330580863142689	0.240765347261704	-1.37304170597008	0.169739381617048	0.409770304755936
ENSG00000041353.5	976.051969226308	0.47330813144171	0.525338830081225	0.900957828243022	0.367610742477797	0.639675857675637
ENSG00000041357.11	4964.58329893748	0.368574037813566	0.292858866875123	1.25853808609704	0.208197222289984	0.463612799350057
ENSG00000041515.11	2.72811750766319	-2.93172534262803	5.19091973470538	-0.564779555928624	0.572223714259179	NA
ENSG00000041802.6	1097.15145825713	0.282171871826855	0.152275194376528	1.85303898630485	0.0638767708947676	0.229687793796537
ENSG00000041880.10	350.071343871631	-0.227809054542913	0.219550778570114	-1.03761442353602	0.299449600157151	0.570516504665287
ENSG00000041982.10	1317.93975742424	0.490786598518819	0.473377191926495	1.03677702873996	0.299839783524597	0.57095843664541
ENSG00000041988.11	243.740432974683	-0.403649590563408	0.462973066677841	-0.871864088034061	0.383282527046786	0.654569726390187
ENSG00000042062.7	23.9493834695144	-3.11197361916331	2.19887717781951	-1.41525577260721	0.156993517341126	0.39099867350706
ENSG00000042088.9	416.854262792015	0.206069386514677	0.14674301970512	1.40428748794167	0.160233258600547	0.395672702046843
ENSG00000042286.10	1189.52874439788	-0.425890234498295	0.391849783057269	-1.08687117592726	0.277093746492799	0.545996046507384
ENSG00000042304.6	0.0731944313906103	0	10.302356582084	0	1	NA
ENSG00000042317.12	184.249437126598	-0.0420068802449167	0.230554682588047	-0.182199206597657	0.855426395616298	0.989234143082423
ENSG00000042429.6	596.873562200861	0.181528070902943	0.273045057268788	0.664828262114429	0.506160343826492	0.765124238087019
ENSG00000042445.9	1647.79026328325	-0.595663837518522	0.167491167330499	-3.55638955183313	0.000375986443321284	0.00738530251074202
ENSG00000042493.11	2789.0570097549	-0.399383864260421	0.413409037916307	-0.966074341948167	0.33400698247303	0.606342905000103
ENSG00000042753.7	2540.37961226627	0.431431135038623	0.447586003403202	0.963906672144022	0.335092718434076	0.607293289720487
ENSG00000042781.8	1.05234831135658	2.42832443578326	7.88034745202782	0.308149412264607	0.757968643754143	NA
ENSG00000042813.3	0	NA	NA	NA	NA	NA
ENSG00000042832.7	11.6298053374699	0	2.84938292655913	0	1	1
ENSG00000042980.8	316.315810731491	0	2.50808347780001	0	1	1
ENSG00000043039.5	164.108335624134	0	2.04755505561681	0	1	1
ENSG00000043093.9	781.431872829897	0.391590757853293	0.336680458128902	1.16309321910025	0.24479168300804	0.508428595822632
ENSG00000043143.16	1260.46004462269	-0.227984332816296	0.196896487557121	-1.15788928306889	0.246909221520442	0.510953565365326
ENSG00000043355.6	115.338060726687	-0.116608393822367	0.283676782690476	-0.4110607597718	0.681027982410719	0.888680845682112
ENSG00000043462.7	0.327493131843484	0	10.302356582084	0	1	NA
ENSG00000043514.11	433.130018525081	0.607062849804088	0.189463867683092	3.20410882152736	0.00135481257925832	0.0181946311570024
ENSG00000043591.4	20.242978527377	-0.931924503940428	0.588492925669492	-1.58357809124083	0.113289762852426	0.322947075552591
ENSG00000044012.3	0.201555463031315	0	10.302356582084	0	1	NA
ENSG00000044090.4	793.671558306819	-0.638442416033373	0.192679797357357	-3.3134891399604	0.000921396852530358	0.0137839563690504
ENSG00000044115.16	10821.8430202107	0.149154739625746	0.121958922607845	1.22299161419577	0.221332863627437	0.48027385943366
ENSG00000044446.7	773.964919063006	-0.284508468925004	0.145731302563835	-1.95228110858599	0.0509048390832858	0.199841212148586
ENSG00000044459.10	289.045173891331	0.275629880399556	0.336257537516024	0.819698741731317	0.412387867503025	0.684714187092369
ENSG00000044524.6	40.6346934282489	0	10.302356582084	0	1	1
ENSG00000044574.7	26387.6639808307	1.21769109723487	0.144490038165267	8.42750900129244	3.53101127231766e-17	1.28034468734238e-13
ENSG00000046604.8	6518.54057629042	0.067492080627812	0.362479131217466	0.18619576912228	0.85229124169697	0.987279842557322
ENSG00000046647.9	271.566976527888	-0.44228963807551	0.300948976845969	-1.46964991445005	0.141656594196066	0.369636449737289
ENSG00000046651.10	868.754505194404	0.211482001193044	0.177155224322194	1.19376666424705	0.232569255050454	0.494543818210736
ENSG00000046653.10	22.5663133670685	0.817122602042624	0.877755710783129	0.93092256991822	0.351893618608381	0.624585039069069
ENSG00000046774.9	0.0957526153721262	0	10.302356582084	0	1	NA
ENSG00000046889.14	0.607437556465894	0	10.302356582084	0	1	NA
ENSG00000047056.10	418.160108162304	0.0170985095593708	0.227636160963346	0.0751133277200363	0.940124543795286	1
ENSG00000047188.11	888.270905347159	0.213700597791123	0.367522496522613	0.581462631031009	0.560928696701371	0.806880464933773
ENSG00000047230.10	661.45174229287	-0.26864828333608	0.167821796677592	-1.60079494234107	0.109422344185468	0.316844190139238
ENSG00000047249.12	929.055667141425	-0.0226190699533484	0.199802449225575	-0.113207170587842	0.909866310909321	1
ENSG00000047315.10	2678.9219692193	0.366704697883123	0.311635033404847	1.17671204638515	0.239310458063909	0.502415155380105
ENSG00000047346.8	411.596150182655	-0.0401685494761545	0.404136600326398	-0.099393495772748	0.920825846814638	1
ENSG00000047365.7	272.499679673435	-0.299256222353851	0.465238357347829	-0.643232050039494	0.520073539748681	0.776152653338307
ENSG00000047410.9	4057.80846257506	0.414084876783781	0.268700976048926	1.54106204924385	0.123301685171023	0.340563612454394
ENSG00000047457.9	1338.23900011588	0.39324543867896	0.664618062416729	0.591686354790019	0.554060635519932	0.802069572179524
ENSG00000047578.8	767.052644713145	-0.440041982741841	0.233720162696054	-1.88277287532999	0.0597311544849546	0.220470730448961
ENSG00000047579.15	207.477178595273	0.281033650207213	0.38830364395595	0.723747135989004	0.469220989309626	0.735940743328697
ENSG00000047597.5	3.07384354220766	-2.19909819138929	1.9325122401647	-1.13794787204135	0.255142249828994	NA
ENSG00000047617.10	1.11632946801018	0	10.302356582084	0	1	NA
ENSG00000047621.7	403.384748124166	0.535135636151041	0.223448233103731	2.39489759537555	0.0166250077622915	0.0978926244658477
ENSG00000047634.10	252.174799485127	0.918164926121307	0.417283661094996	2.20033759220753	0.0277829520275993	0.135449894579278
ENSG00000047644.13	1428.20285221695	-0.49479151910788	0.213788273413612	-2.31439971522955	0.0206458064996305	0.112828467461221
ENSG00000047648.17	1.22735581781995	1.58940225439262	2.9401037198839	0.54059394015371	0.58878749562033	NA
ENSG00000047662.4	1.64407151276406	0	10.302356582084	0	1	NA
ENSG00000047849.17	7362.8566438568	-0.208472435995821	0.14850170949211	-1.40383862723747	0.160366908638242	0.395814012272651
ENSG00000047932.9	1382.06850049359	0.297400727356891	0.365774809439755	0.813070555111242	0.416177607238047	0.687440913474885
ENSG00000047936.6	53.1776296075667	-4.4176159797075	1.65184234917619	-2.67435689726121	0.00748727230532547	0.0576408691700852
ENSG00000048028.7	594.845480197745	-0.146853082165743	0.209007336796992	-0.702621661116046	0.482291559717898	0.746898947440462
ENSG00000048052.17	557.212277840132	-0.161411277203501	0.593354763330792	-0.272031653200895	0.785597681035766	0.951551846672942
ENSG00000048140.13	1659.20666633503	-0.986940207638827	0.218332670530891	-4.52035055147274	6.1737315548504e-06	0.000392735975752413
ENSG00000048162.15	1454.5162889229	0.446955206411423	0.310916369032765	1.43754157364523	0.150564168782086	0.38215433011609
ENSG00000048342.11	331.58819805862	-0.0374898139578076	0.181203503294513	-0.206893427975699	0.836093089194321	0.97914874088974
ENSG00000048392.7	755.438104983137	0.479650873233651	0.419567940352048	1.14320191583558	0.252954767030314	0.518133659284673
ENSG00000048405.5	291.99211511301	0.202967986523704	0.343188683923378	0.591418062516943	0.554240340875302	0.802137573247324
ENSG00000048462.6	0	NA	NA	NA	NA	NA
ENSG00000048471.9	342.095127625924	-0.678872872087536	0.294789401730864	-2.3029080017854	0.0212840198532426	0.114853942596463
ENSG00000048540.10	7.5039211849693	-2.20615376164767	1.34673486956802	-1.63815002603691	0.101390401464735	0.303420482108788
ENSG00000048544.5	942.133768520354	0.348375667961217	0.184964334256262	1.88347482968556	0.0596360477906772	0.220383519454745
ENSG00000048545.9	0.307199092896984	0	10.302356582084	0	1	NA
ENSG00000048649.9	1204.84335917033	0.365739500400204	0.241366880521441	1.51528453120856	0.129700363969922	0.35008028274352
ENSG00000048707.9	1189.75262146334	-0.121502869856423	0.218189553657851	-0.556868410148337	0.577617339327271	0.819164765488378
ENSG00000048740.13	191.895806840413	0	2.05342900551625	0	1	1
ENSG00000048828.12	4087.19429329701	0.467720156447746	0.278684490693338	1.67831426601497	0.0932857644964639	0.288908594178492
ENSG00000048991.12	1030.89771090865	0.372152277170005	0.24587320676956	1.51359427104555	0.13012877504489	0.350790152752682
ENSG00000049089.9	31.8548632960791	0	2.89612636383693	0	1	1
ENSG00000049130.9	311.400760347747	0.461422661344632	0.503051843207653	0.917246736245757	0.359013361369515	0.63123028659478
ENSG00000049167.9	276.508647007104	0.420229355595238	0.266525707214197	1.57669352043971	0.114866062039525	0.325830477995037
ENSG00000049192.10	49.6452647046472	0.57894886563038	1.21548644729462	0.476310424455147	0.633853239818744	0.857146210033105
ENSG00000049239.8	1024.06132147882	-0.906483561758231	0.173509305737696	-5.22440890362741	1.74712312999747e-07	2.61779688816977e-05
ENSG00000049245.8	2137.11633993144	0.586789503358551	0.132812466306995	4.41818091083553	9.9535092375965e-06	0.00054333183492068
ENSG00000049246.10	121.23311657458	0.115536609426064	0.401527081662274	0.287743005895782	0.773543467596372	0.944553819534929
ENSG00000049247.9	0	NA	NA	NA	NA	NA
ENSG00000049249.4	55.0971806290641	0.65294822658512	1.08089731162054	0.60407979515296	0.545790591935703	0.796393032739983
ENSG00000049283.13	277.926938872321	-0.604182464677698	0.741556714626746	-0.814748828728234	0.415216097157125	0.686723941019766
ENSG00000049319.2	1.75246388095612	2.83753559744562	4.64893310384795	0.610362750777587	0.541621537389935	NA
ENSG00000049323.11	1036.88630721587	0.210397367397678	0.37126063903241	0.566710675136534	0.570910766891278	0.813663407258774
ENSG00000049449.4	4234.37137708629	0.0754449086668743	0.216679801786403	0.348186162461262	0.72770037913814	0.917012355804965
ENSG00000049540.12	4.08345275749016	-4.40385220738779	2.50005587739998	-1.76150151170531	0.0781535573680365	NA
ENSG00000049541.6	565.197081031166	0.288895143397378	0.211488370513399	1.36600959521353	0.171935951738889	0.412564971822684
ENSG00000049618.17	968.309631419859	-0.0544841330816102	0.292360587565392	-0.186359363740927	0.852162957189664	0.987279842557322
ENSG00000049656.9	2962.29378623653	0.137490172831984	0.206071691541457	0.667195827838022	0.504647055773782	0.764276503914133
ENSG00000049759.12	1982.30543482204	0.0343745172103608	0.179291968119335	0.191723687184255	0.847958650490275	0.985543325430392
ENSG00000049768.10	0.67391618292951	0	10.302356582084	0	1	NA
ENSG00000049769.8	33.8376090710948	0.744702325140633	0.548653920679086	1.35732617060112	0.174677595382874	0.41680768679804
ENSG00000049860.9	2780.5070466242	0.430869665096533	0.142127358402815	3.03157442689795	0.00243281935889862	0.0269767675699278
ENSG00000049883.10	267.158233891751	0.334876902610865	0.16582771278923	2.01942665057739	0.0434428938879858	0.180068510788565
ENSG00000050030.9	0.816777719212507	3.06499530898171	10.263533427338	0.298629641602547	0.765222646175905	NA
ENSG00000050130.13	1319.82894556853	0.201438100991569	0.29392338780721	0.685342199184559	0.493128008759328	0.755378843104339
ENSG00000050165.13	1771.53205942124	-0.17123031540567	0.187926250497383	-0.911156982872145	0.362212665917795	0.634423305293171
ENSG00000050327.10	248.815408602981	0	2.05890253713292	0	1	1
ENSG00000050344.8	1391.83375884351	0.301422537815689	0.189751725885964	1.58851012505064	0.112171033351339	0.321094778314673
ENSG00000050393.7	651.05974237651	0.323071377613975	0.159435410225691	2.02634645062002	0.0427292943236129	0.178374880517408
ENSG00000050405.9	4024.70471620187	0.448591484986429	0.321037907964241	1.39731624788807	0.162318491979193	0.398358739659362
ENSG00000050426.11	574.924113402036	-0.237192691896164	0.166463416334374	-1.42489381222188	0.154187898592042	0.387288821214328
ENSG00000050438.12	25.586284917698	0.312779666990276	1.38691042622177	0.225522615647466	0.821572733743295	0.970049733817384
ENSG00000050555.13	55.7602985927506	-0.411940314693434	0.515122385072596	-0.799694066169109	0.423888071749887	0.69573517479861
ENSG00000050628.16	0.646903299869291	0	10.302356582084	0	1	NA
ENSG00000050730.11	12.0880892648546	3.4250887723377	2.20203058911844	1.55542288525107	0.119845387208797	0.334379327500076
ENSG00000050748.13	973.819004393949	0.670367702756421	0.182363586260268	3.67599539197303	0.000236923798721393	0.00536258236057285
ENSG00000050767.11	1.79432513809978	-3.63931827802684	10.2161979252725	-0.356230204685446	0.72166817360173	NA
ENSG00000050820.12	1773.51560076459	-0.82192802225367	0.308994005331352	-2.66001284190698	0.00781376721908193	0.0593728414425631
ENSG00000051009.6	555.207381747094	-0.905260988950958	0.256962963463651	-3.52292399164759	0.000426813745919647	0.00807738331265469
ENSG00000051108.10	1722.88198919703	1.23897930981779	0.128787727236071	9.62032125581892	6.56258776882019e-22	1.1897971624871e-17
ENSG00000051128.14	1262.40065947447	-0.300055429560104	0.471409776750728	-0.636506590143902	0.524446286986182	0.779809605987992
ENSG00000051180.12	251.032054099924	0.279750763997983	0.37879261482662	0.738532782974215	0.460190753334313	0.728361024002313
ENSG00000051341.9	483.798568735418	0.179455153918191	0.372594905076408	0.481636091833812	0.630064482508859	0.855084143115923
ENSG00000051382.4	721.357550562382	0.199242572555886	0.291745359709249	0.682933133039203	0.494649096239421	0.756281676068536
ENSG00000051523.6	5096.83962967223	-0.989368185446971	0.621031316096928	-1.59310514591273	0.111136605137785	0.319131263153285
ENSG00000051596.5	561.202510474527	-1.07633132979808	0.306530492427603	-3.51133527132637	0.00044586169368059	0.00830778263764553
ENSG00000051620.6	1470.61734452247	0.040910818654328	0.19846321409995	0.206138043464944	0.836683082479286	0.979344327287071
ENSG00000051825.10	600.253100781156	0.620866192785162	0.257953139216173	2.40689527823446	0.0160887825812932	0.0957301044302087
ENSG00000052126.10	794.827989752396	0.205828311966832	0.40385966071047	0.509653060186152	0.6102945436932	0.841865637765938
ENSG00000052344.11	1737.99267271295	0	2.04667465412524	0	1	1
ENSG00000052723.7	488.690914676587	0.508779859217125	0.208488315087085	2.44032793398809	0.0146739345261223	0.0897582531377293
ENSG00000052749.9	1217.51037726454	-0.0385481566654567	0.315578334628863	-0.12215083367745	0.902779563812437	1
ENSG00000052795.8	262.518866144828	0.171882468460809	0.417272296570687	0.411919194907998	0.680398651163142	0.888486779514227
ENSG00000052802.8	3466.7547299606	0.579601969211691	0.244924408047924	2.36645246519605	0.0179594803815355	0.103035347750841
ENSG00000052841.10	1560.69421507078	-0.0181139769077926	0.220951155812571	-0.0819818155789981	0.934661173839139	1
ENSG00000052850.5	93.7025529256071	-1.67509124813771	0.543638754209014	-3.08125797722965	0.00206127973157166	0.0241570792071068
ENSG00000053108.12	156.906852701301	0.547765533356284	0.345068150326763	1.58741261063235	0.112419225031898	0.321375047276617
ENSG00000053254.11	450.05906444812	0.265831454984429	0.207355143537538	1.28201042158525	0.199838990411486	0.452998361610432
ENSG00000053328.8	0	NA	NA	NA	NA	NA
ENSG00000053371.8	773.14888920396	-0.821134905141144	0.390791593901522	-2.10120923263274	0.0356226032990591	0.159352117539167
ENSG00000053372.4	1391.10017199669	0.2229231402339	0.379770988253027	0.586993601747627	0.557208003860944	0.804377825463724
ENSG00000053438.7	19.1282310760158	-4.47314659591464	1.65558155966166	-2.7018581898368	0.00689531646743513	0.0547338386841501
ENSG00000053501.8	209.635328615152	0.656127836482469	0.511204603656717	1.28349359882344	0.199319200769573	0.452329091244505
ENSG00000053524.7	20.7328886938699	-0.543322986866021	1.07872224752569	-0.503672736992549	0.614491369610361	0.844505021317066
ENSG00000053702.10	20.0933691436104	0.351894846473615	0.746584489443188	0.471339615876647	0.637398229654654	0.859248264082005
ENSG00000053747.11	21436.2626652888	0.0490138958226069	0.280817285495304	0.174540166700054	0.861440966732567	0.99210868250848
ENSG00000053770.7	565.667574917099	0.261362618884675	0.317636738751559	0.822834977817539	0.410601842880593	0.683331321041413
ENSG00000053900.6	404.476616423889	0.373987137220368	0.23229734353562	1.60995012481932	0.107408744960746	0.313780300699054
ENSG00000053918.11	47.5533995197127	-3.14701818214288	1.14927865910236	-2.73825512830879	0.00617661388546948	0.0507854919471935
ENSG00000054116.7	1464.50895293378	0.135496589363085	0.276540259544422	0.489970572770504	0.624154722420559	0.850251786358921
ENSG00000054118.9	3688.78067465653	-0.132340322602233	0.195581987988661	-0.67664882621965	0.498628792177784	0.759547975313663
ENSG00000054148.13	2106.54634119158	-0.322042140834819	0.511837363635773	-0.629188417483304	0.529225710752743	0.783062281559392
ENSG00000054179.7	55.8956131229594	0.0171543656845634	1.17482509308455	0.0146016337117246	0.988349995878832	1
ENSG00000054219.9	308.912845681513	4.01116761300783	1.97885421058733	2.02701522504647	0.0426608556602266	0.178252502081715
ENSG00000054267.16	1070.48065147003	0.420157826691133	0.387146562753464	1.08526813128053	0.277802916317225	0.546680437732692
ENSG00000054277.8	1223.82691395791	-0.353235254998923	0.186513575884905	-1.89388495353764	0.0582402820923407	0.217039324631888
ENSG00000054282.11	690.247223369276	0.202781165207804	0.245263590860779	0.826788699032424	0.408356836485276	0.681110978591081
ENSG00000054356.9	5.30947698051956	-3.08839533502805	1.7494407368568	-1.76536150665895	0.0775030284393643	NA
ENSG00000054392.8	127.872698425009	-1.08188245549238	0.245594589702521	-4.40515589860027	1.05707827260942e-05	0.000565334191221499
ENSG00000054523.12	1405.931855557	0.297878252588548	0.203894272141677	1.46094468206329	0.144030623053772	0.373040584086118
ENSG00000054598.5	415.157238616872	-0.0247463991393339	0.25315714408386	-0.0977511388386359	0.922129907043548	1
ENSG00000054611.9	657.498924007394	-0.584218959555644	0.296631001045089	-1.9695141691102	0.048894077113526	0.194952632080103
ENSG00000054654.11	1424.55845396439	0.178609844617468	0.442866292062524	0.403304220300091	0.686724437438549	0.892495630878917
ENSG00000054690.9	204.905776353029	-0.0825777064456088	0.271791502957095	-0.303827402796491	0.761259388606007	0.937292544341385
ENSG00000054793.9	1567.73697039814	-0.439705544575315	0.235437455831538	-1.86761083967003	0.0618163344139444	0.225046213438717
ENSG00000054796.8	0	NA	NA	NA	NA	NA
ENSG00000054803.3	0	NA	NA	NA	NA	NA
ENSG00000054938.11	3.49527960035243	-2.84163851976992	2.0432988045245	-1.39071119381935	0.164313021830414	NA
ENSG00000054965.6	1165.51560407958	-0.423605560275359	0.259620997468048	-1.63163058614892	0.102757330876326	0.30589051638066
ENSG00000054967.8	263.015909803444	-0.944379594361676	0.343726733772153	-2.7474720514107	0.00600566271858181	0.0496954199397025
ENSG00000054983.12	639.497224519331	0.159525882380467	0.229388881646751	0.695438598572229	0.486780478275853	0.750579230803826
ENSG00000055044.6	2743.12892490049	0.310024800074404	0.203866462768215	1.52072486992078	0.128328894950071	0.347998732442639
ENSG00000055070.12	2622.49098643055	-0.780165982054117	0.210553359464679	-3.70531243974283	0.000211130315666662	0.00493908725553108
ENSG00000055118.10	24.6627931078494	-1.43119347349621	0.68866081011086	-2.0782269768855	0.0376884585222901	0.165086193044001
ENSG00000055130.11	1986.73389873696	0.44884437632533	0.120719679239238	3.71807131325975	0.000200749605574029	0.00477636528747658
ENSG00000055147.13	478.254649473346	0.236105466536859	0.224186795176193	1.05316402043795	0.292265825340024	0.563041059761411
ENSG00000055163.14	760.126174139614	-0.0985208013565076	0.250493325101653	-0.393307092380713	0.694092680516767	0.896608500019165
ENSG00000055208.13	1456.00534747845	0.105666508618034	0.293180500342054	0.360414517659779	0.718537171602505	0.911409475190422
ENSG00000055211.8	835.272428355739	0.211844779504273	0.145798906515595	1.45299292406979	0.146225718643181	0.376305504471381
ENSG00000055332.12	3052.92703263687	0.141517399113007	0.292442527640024	0.483915250818804	0.628446016462607	0.853654475048105
ENSG00000055483.15	1312.41139588215	-0.388759322396413	0.187851503588142	-2.06950338416644	0.0384988740892313	0.167248761859914
ENSG00000055609.13	1217.23682734142	0.0362886120790971	0.405879837509833	0.0894072795084776	0.928758238431445	1
ENSG00000055732.8	228.358115003449	-0.092800837748396	0.338274859587004	-0.274335603484384	0.783826726017279	0.950426601303722
ENSG00000055813.5	19.7711554694432	-0.537553652228646	1.24602431246467	-0.431415058960888	0.666166602259742	0.878754401845833
ENSG00000055917.11	2049.53884905825	0.417643697533341	0.249506716466219	1.67387757511485	0.0941546622414775	0.290408987144945
ENSG00000055950.12	1103.99639396165	-0.289520146637219	0.39844832655716	-0.726619055321057	0.467459351788222	0.73472371460082
ENSG00000055955.11	16.196599568678	-5.22712757121211	1.83880384513989	-2.8426781818125	0.00447362169547368	0.0402602228549217
ENSG00000055957.6	0.929522951564342	0	10.302356582084	0	1	NA
ENSG00000056050.6	350.780031777147	0.6856578243382	0.328344846814195	2.08822471554183	0.0367775688299563	0.162390970016344
ENSG00000056097.11	2693.56899375213	0.283361570734291	0.374621104188507	0.756395108460588	0.449412339888842	0.719538640649006
ENSG00000056277.11	213.945927457386	0.168659302041193	0.273871067143133	0.615834683818743	0.53800363360289	0.790007089895527
ENSG00000056291.13	8.5392181283192	0	10.2797947884507	0	1	1
ENSG00000056487.11	23.7378522825056	-0.805992410071948	0.517941061263419	-1.556146964108	0.119673149488503	0.334033754111744
ENSG00000056558.6	340.470521513166	-0.355615693680043	0.340661876668905	-1.04389636186286	0.296533341613492	0.567224043411332
ENSG00000056586.11	1126.50464716386	0.220783812139425	0.245815216309103	0.898169834457271	0.369095012830015	0.640963266688461
ENSG00000056661.9	1254.19214856999	-0.282038498225203	0.263090044709249	-1.07202269297911	0.283709839559033	0.553379170651454
ENSG00000056736.5	110.533593992511	0.157503360711823	0.33864535414762	0.465098247422479	0.641861100998675	0.862315061956723
ENSG00000056972.14	792.571362314445	-0.169809806708141	0.142673406449807	-1.19019942772503	0.233968018074901	0.495956523075645
ENSG00000056998.14	188.859847223158	-0.0825267856842424	0.508710669318112	-0.162227353703556	0.871126819966206	0.997696098925288
ENSG00000057019.11	13015.3184816505	0.480871235791582	0.284537704095804	1.69000884195535	0.0910262630694975	0.284928547902277
ENSG00000057149.10	172.676430954066	0	2.24126470206761	0	1	1
ENSG00000057252.8	1392.4676255723	0.114085506430443	0.207298195963187	0.550344907249955	0.582082828374438	0.821641363938692
ENSG00000057294.9	996.594780232478	0.412019925289772	0.306127614880158	1.34590904336111	0.178331851975691	0.422303614984231
ENSG00000057468.6	2.06696906517742	1.32525253723814	3.18737643829396	0.415781619427256	0.67756980997807	NA
ENSG00000057593.9	17.3335168182595	-4.71320121952055	3.06463614462811	-1.53793174689992	0.124065303986098	0.341951406917905
ENSG00000057608.12	6161.39029695741	0.421173298496952	0.137407065361823	3.06515023363545	0.00217560682771335	0.0250488139063485
ENSG00000057657.10	190.149058013535	0.249286845450158	0.301325843501075	0.827299917437279	0.408067090563926	0.681004200749838
ENSG00000057663.8	791.204374541293	0.407479277819028	0.205397570472811	1.98385636636811	0.0472718543419887	0.190622490929772
ENSG00000057704.6	307.395127241791	-0.256989282298716	0.615818712746851	-0.417313207571136	0.676449329163043	0.885617153215336
ENSG00000057757.5	547.21626521541	-0.405511200334739	0.180666968314097	-2.2445231915872	0.0247987584665273	0.125727486297019
ENSG00000057935.9	1107.42647062694	0.0988431161699042	0.153141174538204	0.645437887413132	0.518643457511809	0.774802726160933
ENSG00000058056.4	376.006718734081	-0.0764303294479026	0.15235232405098	-0.501668287136384	0.615900875679653	0.845199245306537
ENSG00000058063.11	1025.46462723609	-0.158438840202928	0.32129121579066	-0.493131565433647	0.621919628573256	0.848859660169625
ENSG00000058085.10	58495.4383023491	0.69822305534451	0.243046849621834	2.87279204166152	0.00406861838818486	0.0381209567843884
ENSG00000058091.12	240.816746139104	3.29098760199003	1.68898613299084	1.94849888800589	0.0513552977473463	0.200575516622014
ENSG00000058262.5	6984.40048823178	-0.167587706522366	0.254006393019436	-0.65977751398384	0.509396615243496	0.767474836774927
ENSG00000058272.11	1358.42067960676	0.390957719730766	0.234680736158375	1.66591313002754	0.0957307180499507	0.29277967581741
ENSG00000058335.11	9.13599805180009	6.15773662133584	2.25799955685934	2.72707609823478	0.00638983007690236	0.0520429556577897
ENSG00000058404.15	3.06879855192286	-3.89176497351679	4.50581772347869	-0.863720019839635	0.387741713205861	NA
ENSG00000058453.12	301.999212002017	-1.03648988614317	0.265095399846845	-3.90987503646606	9.23438807176627e-05	0.00271344336695498
ENSG00000058600.11	949.60723353674	0.0194319115502785	0.142233043113541	0.136620233420489	0.891330982508703	1
ENSG00000058668.10	1950.26479934529	0.0320233988217563	0.251935665559709	0.127109429903908	0.898853788020393	1
ENSG00000058673.11	2895.9825766451	0.440131876999749	0.250604139782831	1.75628334544337	0.0790400395832035	0.261973659532629
ENSG00000058729.6	567.129536545602	0.593916051905077	0.230546659429949	2.57612083113065	0.00999157233695329	0.069707832095735
ENSG00000058799.9	554.082028819912	0.488688159122751	0.295516186713762	1.65367645189635	0.0981932696984969	0.297301933806571
ENSG00000058804.10	1161.44410562311	0.313141056061356	0.234994818508391	1.33254451331732	0.182681324402915	0.427521932544837
ENSG00000058866.10	220.36787776295	-0.187302788948413	0.250491121503382	-0.747742226647677	0.45461565568172	0.72431773600374
ENSG00000059122.12	1007.62669928784	-0.930282366307167	0.32027504642991	-2.90463580187398	0.00367680659683042	0.0356664010703775
ENSG00000059145.14	619.312850563314	-0.920170924231947	0.288418468426346	-3.19040222788969	0.00142074904754433	0.0187525444265422
ENSG00000059377.11	249.154661588043	0.338268402727465	0.418082379661342	0.809095095089805	0.418460449374029	0.689385547219549
ENSG00000059378.8	1213.43610122448	-0.0987359443923381	0.230369725235683	-0.428597743437532	0.668215988011054	0.880560827347028
ENSG00000059573.4	1831.32690329338	0.0173902771296667	0.112036400830726	0.155219883901318	0.876647973179894	1
ENSG00000059588.5	726.28236042931	0.155836193680133	0.235944065021887	0.660479396528483	0.508946236031258	0.767079163625132
ENSG00000059691.7	493.86615120325	-0.00630664299710688	0.158228295614789	-0.0398578710122782	0.96820643845526	1
ENSG00000059728.6	582.943002200898	0.86082575584256	0.187747865482428	4.58500954794145	4.5396569049676e-06	0.000312942888543964
ENSG00000059758.3	557.82155595029	0.300573347855405	0.471689471612688	0.637227171570646	0.523976881324065	0.779627250568142
ENSG00000059769.15	240.275919718436	1.12183528732042	0.264682388649251	4.23842059551245	2.25097768425938e-05	0.000978662479990949
ENSG00000059804.11	611.27383534654	0.220840539332898	0.416173890207129	0.530644868718184	0.595664896880623	0.830847207287336
ENSG00000059915.12	27.1782224120316	-6.56259681111551	1.57272419113178	-4.17275759355673	3.00935065002176e-05	0.00120440457582548
ENSG00000060069.12	592.886491776144	-0.700183513813757	0.217813354536478	-3.21460323359786	0.00130624935811088	0.0176997764294098
ENSG00000060138.8	4741.48404324097	0.509181364765243	0.14702181562045	3.46330483415972	0.000533583521763012	0.00928394361762323
ENSG00000060140.4	119.099221043306	-3.87353113781982	1.54316588287242	-2.51011973554632	0.0120690230965103	0.0783333821120797
ENSG00000060237.12	4559.93845131422	0.1070758489935	0.402263118040878	0.266183610157914	0.790097805025025	0.952741816102673
ENSG00000060303.5	0.106483014384891	0	10.302356582084	0	1	NA
ENSG00000060339.9	2649.2082380735	0.135892041827653	0.182000899975863	0.746655878326291	0.455271309281663	0.724422401024798
ENSG00000060491.12	1792.87790445542	-1.54854621679741	0.402521483431982	-3.84711445360426	0.000119517145150721	0.00329809108307849
ENSG00000060558.3	600.490029503114	0	2.04711997040158	0	1	1
ENSG00000060566.9	7.53678562640993	-3.17613272748727	1.74600452275172	-1.81908619714321	0.0688982805385008	0.240501394682748
ENSG00000060642.6	297.567368619625	-0.343163996946809	0.194319628964879	-1.76597700795751	0.0773997062897857	0.258999017171247
ENSG00000060656.15	994.485550556691	-0.824620357562503	0.252921280922395	-3.26038344640333	0.00111261685112895	0.0156737962851283
ENSG00000060688.8	780.825965241776	0.137059945120904	0.174080924034174	0.787334659907928	0.431085985174069	0.702651165261699
ENSG00000060709.9	1.36302494493513	0	10.302356582084	0	1	NA
ENSG00000060718.14	41.5671183840611	0	2.40184881433807	0	1	1
ENSG00000060749.10	1088.74010137563	0.583109373684026	0.386807317046705	1.50749313155733	0.13168430306947	0.353567588305154
ENSG00000060762.14	221.647900791373	0.0900212015686657	0.302840686229311	0.297255968771982	0.766271094903028	0.940716071952323
ENSG00000060971.13	1339.73348774977	-0.659802936453739	0.30477299716162	-2.1648995895258	0.0303953756610488	0.143882026301518
ENSG00000060982.10	275.472219300018	0.215668517180747	0.392555005327589	0.549396936107772	0.582733076269391	0.822175130056084
ENSG00000061273.13	1462.32483213532	-0.835423810757325	0.230126271255896	-3.63028439212118	0.000283109110971978	0.00608869297974136
ENSG00000061337.11	1.60299801473052	0	6.12003325051479	0	1	NA
ENSG00000061455.10	8.25523489112001	2.07874789772043	1.50375527300169	1.38237114445556	0.166857771413	0.405513591919262
ENSG00000061492.7	0	NA	NA	NA	NA	NA
ENSG00000061656.5	145.283360585642	-0.838811642451158	0.497157303966141	-1.6872157680465	0.0915618705169668	0.285914004903997
ENSG00000061676.10	4791.97756877312	0.385156123012571	0.353695014186962	1.0889498227673	0.276176013531543	0.544839077837527
ENSG00000061794.8	1760.17787234053	0.336946702520072	0.15074145272235	2.23526240748584	0.0254001265060181	0.127618764042429
ENSG00000061918.8	114.369458819776	0	2.07127152149687	0	1	1
ENSG00000061936.5	1130.46207346021	-0.0254660379893813	0.194423093971097	-0.130982577579838	0.89578908973277	1
ENSG00000061938.12	708.023655733902	-0.729346885269275	0.354756053332521	-2.05591103638094	0.0397910921334565	0.170829386781806
ENSG00000061987.10	835.086372479977	0.0894002300252858	0.304069630186157	0.294012361479683	0.768748457535841	0.942162477869587
ENSG00000062038.9	6869.94585515662	0.98145709602571	0.70806364256514	1.38611423751421	0.165712023573132	0.403757423381384
ENSG00000062096.10	0	NA	NA	NA	NA	NA
ENSG00000062194.11	1547.87686715825	0.397870813197668	0.166034217624599	2.39631817398777	0.0165607077374069	0.0977680336304746
ENSG00000062282.10	91.3886798153348	-0.634334537715086	0.413859719447575	-1.53272838091565	0.125342793323702	0.344000127605013
ENSG00000062370.12	136.06705461304	-0.0471298892076588	0.450335507832707	-0.10465505914574	0.916649523661278	1
ENSG00000062485.14	4152.56568352365	0.195953750874243	0.152826135940497	1.2822005193571	0.199772314085439	0.452921674464588
ENSG00000062524.11	4.56331538850676	0	5.14396863010494	0	1	NA
ENSG00000062582.9	1615.7975884145	-0.744676100522379	0.395964399296433	-1.88066427649949	0.0600176020966171	0.221207384836688
ENSG00000062598.13	855.659184758699	0.405196286054734	0.233540629418207	1.73501410467272	0.082738306961376	0.269743841972621
ENSG00000062650.13	1135.66109330719	0.341539805742505	0.269079870872685	1.26928783128525	0.204338424848067	0.458780884519561
ENSG00000062716.6	8365.91654620377	0.0367409159010663	0.155861772990198	0.235727562930886	0.813644080397602	0.96597257400357
ENSG00000062725.5	755.050850108003	0.369776463168668	0.29401313741971	1.2576868721373	0.208505021815055	0.463880572573713
ENSG00000062822.8	1247.23510191329	-0.642971430718725	0.40832667548882	-1.57464958650817	0.115337350387717	0.326270270327556
ENSG00000063015.15	0.41459611554166	0	10.302356582084	0	1	NA
ENSG00000063046.13	9751.13348554496	-0.0625594392216896	0.176441508493714	-0.354561915479872	0.722917811764741	0.914283732810494
ENSG00000063127.11	51.2184184367618	-0.557793481581927	0.518707830761029	-1.07535195827592	0.282217181997798	0.551535788468264
ENSG00000063169.6	308.069689394429	-1.53704241504434	0.318294811537373	-4.82898985258471	1.3722740040033e-06	0.000125021747198893
ENSG00000063176.11	349.757903163695	-0.938065723625718	0.408565215214486	-2.29599997428381	0.0216758828463273	0.116070181665706
ENSG00000063177.8	16786.3504371383	0.177659737762581	0.493723878592436	0.359836227222943	0.718969609930354	0.911645937097088
ENSG00000063180.4	308.140071358925	-0.784294736090101	0.481024937798527	-1.63046585418113	0.103003076232405	0.306244048763877
ENSG00000063241.3	1004.03403299089	-0.0405805323111029	0.603607657569963	-0.0672299825924578	0.946398616457165	1
ENSG00000063244.8	5326.64364812519	-0.870499321390614	0.151507435824281	-5.74558810697727	9.16020435877214e-09	2.76790841707565e-06
ENSG00000063245.10	2815.99462373854	-0.86496226935259	0.413723214983013	-2.09067859387128	0.0365568851361215	0.161806581363636
ENSG00000063322.9	1965.54670762969	-0.423141488015071	0.15150720359169	-2.79288032505328	0.00522410153247723	0.0449089429984885
ENSG00000063438.12	44.5941732148857	-0.668931438703526	0.443807803971185	-1.50725479074036	0.131745360943831	0.353567588305154
ENSG00000063515.2	0	NA	NA	NA	NA	NA
ENSG00000063587.12	8.00122763837696	-0.351308494137508	1.31949963937332	-0.266243721221749	0.790051513092409	0.952741816102673
ENSG00000063601.12	289.986017340994	-0.0721260505860051	0.341705617388396	-0.211076572686319	0.832827520679028	0.97712973852237
ENSG00000063660.4	3889.39219586732	-0.805186758269202	0.36719741370847	-2.19278984058549	0.0283225242505024	0.137186044526211
ENSG00000063761.11	148.623267653698	-0.601531194002328	0.389779920071629	-1.5432585493162	0.122768056498944	0.339710754628489
ENSG00000063854.8	934.760167709278	-0.124349109824385	0.285101409038926	-0.43615747198011	0.662722481304602	0.876826869010613
ENSG00000063978.11	1683.19341489277	0.064234619471518	0.150960583911622	0.425505902316352	0.670467919837888	0.88188230652323
ENSG00000064012.17	1208.70449641622	0.42961716597624	0.211415881005303	2.03209505328251	0.0421440340858292	0.176980634288188
ENSG00000064042.13	2114.04511061789	-0.0107983075058698	0.456851258018259	-0.0236363746763246	0.981142657453146	1
ENSG00000064102.10	928.740452687169	0.267607481028515	0.216426434426867	1.23648241832003	0.216279297061514	0.474131352610492
ENSG00000064115.6	3038.96044704962	-0.0719527370475462	0.233616888354339	-0.307994587011242	0.758086451208767	0.935769643070998
ENSG00000064195.7	7.41465068302638	0	3.46651985125616	0	1	1
ENSG00000064199.2	313.958384283135	0.364231825844732	0.283235623331329	1.28596756848856	0.198454380444762	0.45121368415645
ENSG00000064201.11	0	NA	NA	NA	NA	NA
ENSG00000064205.6	323.073361017326	-1.24157509686014	0.520477070446465	-2.38545589682772	0.0170579675644582	0.0996460041784483
ENSG00000064218.4	0.217179643593613	0	10.302356582084	0	1	NA
ENSG00000064225.8	54.6400862947133	1.55155597704677	0.485135991357246	3.19818773434237	0.00138294217817847	0.0184096089073982
ENSG00000064270.8	219.201306198742	-2.88156147620153	1.1484818135693	-2.50901794190898	0.012106733490059	0.0784471330145712
ENSG00000064300.4	30.127136153267	5.42875938666597	1.94415119178114	2.79235452963531	0.00523259897191728	0.0449606726828722
ENSG00000064309.10	162.128724598771	0.211822815066497	0.27675851200659	0.76537055186022	0.44405092329304	0.714532993636532
ENSG00000064313.7	819.55083586621	0.498654798146213	0.418112678615782	1.19263256928031	0.233013304634975	0.494849620830748
ENSG00000064393.11	1922.90360164704	-0.166916324183872	0.328471490221105	-0.508160766316477	0.61134060283127	0.842411273795768
ENSG00000064419.9	1672.05152360414	-0.143640598547998	0.279785537713752	-0.513395366042675	0.607674786427435	0.840055916710084
ENSG00000064489.17	67.2200048102456	-2.07520860570928	1.66449490202605	-1.24674975164136	0.212489270193825	0.469407879689782
ENSG00000064490.9	681.635551371703	-0.093751253746506	0.552097311059762	-0.169809292435329	NA	NA
ENSG00000064545.10	490.020314015868	-0.896340718635503	0.516277256299413	-1.73616154440023	0.0825352747537096	0.269372552886544
ENSG00000064547.9	177.144356322928	-1.72886037342561	0.542821270554654	-3.18495325663834	0.00144777391328213	0.0189791330786732
ENSG00000064601.12	2764.51978442928	-0.284434738674264	0.246285157290565	-1.15490004271224	0.248131361933608	0.512748361233541
ENSG00000064607.12	1657.38917187324	0.0311714588976638	0.161881676996363	0.192557054485939	0.847305880950412	0.984910920153296
ENSG00000064651.9	2059.651779966	-0.316418119149046	0.364265593442376	-0.868646737010864	0.385040382649367	0.656335289341202
ENSG00000064652.6	422.184837001429	0.445543065592267	0.157712205357917	2.82503858582878	0.00472749226101033	0.0418228870755138
ENSG00000064655.14	340.722563904758	0.0634270166412919	0.265897061789228	0.238539742464584	0.81146249475976	0.965088889398744
ENSG00000064666.10	3560.71986851024	-0.478892626482919	0.267761987670222	-1.7885011634763	0.0736951881116567	0.250635338931788
ENSG00000064687.8	609.474690652246	-1.15416071205529	0.369340987004033	-3.12491911990987	0.00177853954100853	0.0217137521067236
ENSG00000064692.14	1.15555058960366	0	10.302356582084	0	1	NA
ENSG00000064703.7	425.299054363121	-0.0597161676965101	0.187239346807668	-0.318929587795724	0.749779907187876	0.930986543150223
ENSG00000064726.5	1667.80275430072	0.648463920864661	0.238692046373264	2.71673870460937	0.00659286343288553	0.0531238284614287
ENSG00000064763.6	96.0486375303904	0.267146692940199	0.703306118421404	0.37984411900158	0.704061130252916	0.902726210615741
ENSG00000064787.8	136.948921240414	-0.451901189469072	0.487557922140806	-0.926866673573532	0.353995762351535	0.626659716189542
ENSG00000064835.6	0.625771897735843	0	10.302356582084	0	1	NA
ENSG00000064886.9	6.92241036943778	3.78485533610327	3.00923540673574	1.25774651183202	0.208483445323244	0.463880572573713
ENSG00000064932.11	1678.6318753631	-0.4330264822083	0.1897171843495	-2.28248423406164	0.0224607672465692	0.118341914302716
ENSG00000064933.12	416.396670146956	0.508045284490037	0.272865406254507	1.86188968203677	0.0626186417171739	0.226647229852738
ENSG00000064961.14	1330.66798571903	-0.465242241977093	0.420770062825043	-1.10569235570959	0.268859699824737	0.536122564652715
ENSG00000064989.8	16.2221475083436	1.36872404698647	0.875485591049832	1.56338843377785	0.117961258981224	0.331109711306641
ENSG00000064995.12	499.70625156128	-0.631918390949465	0.190806203319161	-3.3118335775093	0.000926866658954898	0.0138533326684685
ENSG00000064999.12	810.839972152291	-0.0166635457449011	0.281202367757018	-0.0592581985628931	0.952746455288313	1
ENSG00000065000.11	3098.72877843141	0.0369731919798293	0.137868242972735	0.26817772666575	0.788562518787293	0.952381438298057
ENSG00000065029.10	411.045251788312	-0.816621243751512	0.225589684135403	-3.61994054329789	0.000294670718097583	0.00627039920083236
ENSG00000065054.9	935.481408724031	-0.305134856495931	0.505573194985848	-0.603542394102741	0.546147921809419	0.796722064886125
ENSG00000065057.3	563.060558410707	0.0638310336498198	0.51679101930873	0.123514208383887	0.901699923777161	1
ENSG00000065060.12	705.03891065554	-0.276222762702966	0.273379901538115	-1.01039893989594	0.312304195568947	0.583435200721544
ENSG00000065135.7	1818.37333861468	0.242131993863023	0.225666190921494	1.07296530718355	0.2832866822298	0.552970235661743
ENSG00000065150.14	3262.26471511595	0.418008405534375	0.220014863529555	1.8999098462192	0.0574449516728911	0.215001547983685
ENSG00000065154.7	2729.05691823392	0.270246345872139	0.370369848983592	0.729666161038157	0.465594270139617	0.73331805382949
ENSG00000065183.11	1193.13499457251	0.23958413719213	0.295128330780786	0.811796470228022	0.4169084278139	0.688130536560988
ENSG00000065243.14	1167.55173567927	0.566418673854216	0.48833173850869	1.15990550928349	0.246087279423786	0.510417781294344
ENSG00000065268.6	868.435411435165	-1.22376886715946	0.485512057121386	-2.52057358660714	0.0117163737528102	0.0770313140670591
ENSG00000065308.4	1127.50453022557	-0.286120656095845	0.290981329398718	-0.983295583558859	0.325461983123297	0.597793830927006
ENSG00000065320.4	47.4386505238514	-0.730135152186625	0.935833983587491	-0.780197305282369	0.435274748234298	0.706114100347872
ENSG00000065325.8	475.227054086358	-0.539891774702997	0.284115345392705	-1.90025559498293	0.0573995856294794	0.214922446811743
ENSG00000065328.12	645.857162712081	0.434247924878535	0.396920807344296	1.09404172531036	0.273936678674395	0.542648167956515
ENSG00000065357.15	1564.65030686095	-0.0747784229624975	0.205265814214717	-0.364300423081049	0.715633683973919	0.909530776719261
ENSG00000065361.10	852.478986616331	-0.0317836173281149	0.316405836335071	-0.100452057699897	0.919985442658851	1
ENSG00000065371.13	0.114183255017593	0	10.302356582084	0	1	NA
ENSG00000065413.12	45.794238883716	0.212894186950877	1.38494145021493	0.15372071282713	0.877829952422468	1
ENSG00000065427.10	4425.14397915994	0.320667034897777	0.206422695534112	1.55344853950319	0.12031601429952	0.334792193375257
ENSG00000065457.6	455.199083825455	-0.211905940968894	0.224560795043323	-0.943646200255091	0.345350474898583	0.618178187144125
ENSG00000065485.13	737.283326647463	0.444846023544475	0.242363893538996	1.8354467616807	0.0664395204924119	0.235333440737677
ENSG00000065491.8	432.398237490332	-0.460484298321546	0.23851573214147	-1.9306244254296	0.0535295150221685	0.205612310879643
ENSG00000065518.7	2027.05167290897	-0.173480258192954	0.228914815525858	-0.757837616558101	0.448548200030265	0.718612575202309
ENSG00000065526.6	2015.04700503386	0.510963457088007	0.312375654128812	1.63573393231633	0.101895284548016	0.304382211365471
ENSG00000065534.14	602.837213126767	-0.0689103426578897	0.528510572557593	-0.130385930265152	0.896261097585137	1
ENSG00000065548.13	2455.02433881816	0.284576236343554	0.282601256620828	1.00698857374642	0.313940265150926	0.585449188149176
ENSG00000065559.10	965.970586640083	0.381533373831572	0.239881462269507	1.5905079543117	0.111720354092731	0.320259888363872
ENSG00000065600.8	389.094744942592	0.453778667095727	0.200193778928702	2.26669714475662	0.0234087329651404	0.121430709201143
ENSG00000065609.10	5.17633035705052	0	3.75038705411416	0	1	NA
ENSG00000065613.9	2663.26432690102	0.539417482084214	0.31595321654973	1.70727010781772	0.0877718594338517	0.278931430593467
ENSG00000065615.9	466.641361482638	0.26383216664456	0.368906829690678	0.715172898440993	0.47450221328806	0.739892072496132
ENSG00000065618.12	18152.2995118063	-0.237237557885181	0.465882647161846	-0.509221709223193	0.610596827845028	0.842135561614739
ENSG00000065621.10	210.545368678614	0.225997899192106	0.596236186616589	0.379040897323855	0.704657494154348	0.902726210615741
ENSG00000065665.16	263.065919027403	0.201172629377614	0.217620047557575	0.924421401591643	0.355266956237157	0.627837987774604
ENSG00000065675.10	163.669404843551	0.530870749009572	0.302917875516705	1.752523676934	0.0796838022325396	0.26341653784732
ENSG00000065717.10	89.323913058953	0.195582246006061	0.970823310079504	0.201460187425912	0.84033875701394	0.981342458271352
ENSG00000065802.7	1001.63192633195	-1.37175120947353	0.372344428701912	-3.68409221068732	0.000229519148352359	0.00524078357635803
ENSG00000065809.9	3138.35825924006	0.518336710117029	0.300560723802649	1.72456568362995	0.0846057722313592	0.273740652319249
ENSG00000065833.7	1603.33172211634	0.165247299454044	0.21956718594472	0.752604715240315	0.451687483319322	0.721378970452722
ENSG00000065882.11	917.727682993916	0.52134024112068	0.220391271796109	2.36552126983953	0.0180047090423748	0.103103403328571
ENSG00000065883.10	1071.04766157467	-0.0185461343756133	0.200705216478589	-0.0924048447818587	0.926376390320358	1
ENSG00000065911.7	2830.88401554041	0.366312233789487	0.272945652456141	1.34207022714292	0.179573226328848	0.423809397700715
ENSG00000065923.5	399.525529987608	-0.0743487612108428	0.177806164705119	-0.418145013892773	0.675841095303263	0.88537117112107
ENSG00000065970.4	525.472135218362	-0.54495063649909	0.196087710376978	-2.77911673021947	0.00545069339803381	0.0464628619866297
ENSG00000065978.13	17581.774976105	0.644993945964856	0.208651479385061	3.09125028907433	0.00199315549227998	0.0236336880804684
ENSG00000065989.11	89.287070412533	-0.256030948851824	0.457117015405062	-0.560099362358999	0.575411665355539	0.817443464417483
ENSG00000066027.7	799.982161592754	-0.013991658511926	0.192582293972528	-0.0726528811310241	0.942082344812955	1
ENSG00000066032.14	7.98841665571167	0	2.180237243438	0	1	1
ENSG00000066044.9	1615.74306462553	0.252275286452645	0.126327167137368	1.99699947500858	0.04582524002184	0.186447845959596
ENSG00000066056.9	0	NA	NA	NA	NA	NA
ENSG00000066084.8	1593.26229739718	-0.169319745155523	0.196736197044533	-0.860643581095529	0.389434375300812	0.660410179048146
ENSG00000066117.10	1346.85188300681	-0.0790938988371626	0.234991241490756	-0.336582326793971	0.736431780797765	0.92364222997727
ENSG00000066135.8	1092.42710462408	-0.193380492688798	0.184042010589453	-1.05074103499215	0.293377543875579	0.563804841049847
ENSG00000066136.15	900.823874725774	0.166791918940138	0.230682946065869	0.723035325257694	0.46965818165606	0.736059605720058
ENSG00000066185.8	8.98263046781758	-4.18397055200814	1.83500109190291	-2.28009158712234	0.02260225708804	0.118742080847918
ENSG00000066230.6	38.733005054972	-6.03875924583388	1.73275675640382	-3.4850588367445	0.000492028837820639	0.00884537739748344
ENSG00000066248.10	301.28107181171	-0.275696947645635	0.230848938783159	-1.19427426913408	0.23237069936779	0.494387622461364
ENSG00000066279.12	1468.66589707508	0.175573325968143	0.467881214971451	0.375251923672243	0.707473117304669	0.904383824879965
ENSG00000066294.10	0.0223980567782512	0	10.302356582084	0	1	NA
ENSG00000066322.8	2832.30298294143	-0.129947345995735	0.220477884720415	-0.589389480765925	0.555600031419661	0.80325792200251
ENSG00000066336.7	0.403968263400965	-0.628159075674701	10.1574025583497	-0.0618424909386244	0.950688265349635	NA
ENSG00000066379.10	142.700479818597	-3.2940608944483	0.655853218009203	-5.02255810293528	5.09877651325842e-07	5.66740804215516e-05
ENSG00000066382.12	0	NA	NA	NA	NA	NA
ENSG00000066405.8	29.2802351514902	0	2.80643741930137	0	1	1
ENSG00000066422.4	773.318550103993	0.584156972686127	0.363415285913783	1.60740892122164	0.107964694356813	0.314846374246263
ENSG00000066427.17	425.62064891231	0.403217577281218	0.23924060874028	1.68540608304066	0.0919102508204999	0.286559719578593
ENSG00000066455.8	1447.88979693843	0.657316802832371	0.192291097029721	3.41834236210516	0.000630038019617887	0.0105231158412371
ENSG00000066468.16	208.700841874452	-1.30223379737694	0.80616468740039	-1.6153446283739	0.106236084128284	0.31196310418623
ENSG00000066557.5	417.346440659558	0.392170671199	0.541155218226129	0.724691655906988	0.468641215213602	0.735497336549741
ENSG00000066583.7	406.01698029857	0.410561138584356	0.271621471164295	1.51151945692843	0.130656155171556	0.351739134773114
ENSG00000066629.12	584.200727019273	0.0767980018729033	0.227287281116984	0.337889570835139	0.735446407101371	0.922871218213445
ENSG00000066651.13	308.352396098578	0.483371650202798	0.327369288659365	1.47653328197734	0.139800787408976	0.366853130080291
ENSG00000066654.8	983.644606986372	0.11925328795688	0.311289512175432	0.38309446124119	0.701649726237559	0.901297260640991
ENSG00000066697.10	940.211239540867	0.0584461345393498	0.217700246842069	0.268470685666009	0.788337036327431	0.952287323462516
ENSG00000066735.10	94.9293410929757	-1.59164222310554	0.750418817002796	-2.12100521341219	0.0339213636995265	0.154172555495717
ENSG00000066739.7	670.351880913636	-0.140512715890483	0.362307068044483	-0.387827697231761	0.698143547235473	0.898701094002932
ENSG00000066777.4	1510.36651163429	0.0423538238414346	0.324847704522728	0.130380554492948	0.89626535052715	1
ENSG00000066813.10	0	NA	NA	NA	NA	NA
ENSG00000066827.11	214.73006313485	-0.32106366050325	0.252826341182006	-1.26989798215733	0.204120972042668	0.458633439476213
ENSG00000066855.11	624.024483860284	1.11811263345266	0.242354610438682	4.61353976897236	3.95868475828139e-06	0.000284546922433461
ENSG00000066923.13	120.646922245909	-1.61741229215581	0.660604423107053	-2.44838247456558	0.0143499236216337	0.0886117558788214
ENSG00000066926.6	762.953563652484	0.110465844825661	0.181756138017628	0.607769542368618	0.543340332559675	0.794288036551113
ENSG00000066933.11	775.613493967352	-0.16586840517087	0.347499474478266	-0.477319873418238	0.633134361467886	0.856685273036255
ENSG00000067048.12	212.23420370237	0.527067512911703	0.40130572063676	1.31338150892889	0.189054425166716	0.43746076569437
ENSG00000067057.12	10668.8204925801	-0.138516074105922	0.162029331193894	-0.854882712193419	0.392616082120261	0.664190498165563
ENSG00000067064.6	3387.59865627357	0.867326533374101	0.159640229859661	5.43300729481888	5.54121414781628e-08	1.00462212499909e-05
ENSG00000067066.12	1826.85978688466	0.270770506758116	0.138799033613411	1.95080974059428	0.0510796827046475	0.20012173305779
ENSG00000067082.10	4760.09410482882	-0.254523402186212	0.177950153606611	-1.43030729127034	0.152628843058455	0.385109987889084
ENSG00000067113.12	582.359636045938	-0.178492766835802	0.180598518103629	-0.988340152012661	0.322986087263625	0.595528213610715
ENSG00000067141.12	1855.94877219383	-0.0504027656580975	0.322318744620783	-0.156375533534042	0.875737021324796	1
ENSG00000067167.3	9090.83519084868	0.867073875557574	0.414309953287318	2.09281449474681	0.0363657173930544	0.161358408305452
ENSG00000067177.10	575.210382542946	0.253229511655948	0.420580604385426	0.602095077651	0.547110850900181	0.797228719403656
ENSG00000067182.3	5271.24619038045	-0.119424229273508	0.259946960466676	-0.45941767912619	0.645934255079285	0.86547838626764
ENSG00000067191.11	262.379144396579	-0.368694562822064	0.278566538242799	-1.32354217828097	0.185655139444093	0.432471756150766
ENSG00000067208.10	349.364513673626	-0.28350522466789	0.471675427624688	-0.601059983335563	0.54780003517226	0.797546111394753
ENSG00000067221.9	270.244006241537	-0.89684498360794	0.488637132916733	-1.83540079783656	0.0664463256004505	0.235333440737677
ENSG00000067225.13	91790.1371354741	0.283999922655669	0.252780632045753	1.12350349137613	0.261223718610557	0.526513176032173
ENSG00000067248.5	1269.13328837913	0.364195360870152	0.27990938344655	1.30111879918344	0.193217793889559	0.44314213829446
ENSG00000067334.9	1769.00707152426	0.436576253927568	0.200421726465636	2.17828806101231	0.0293845974617985	0.140749962694525
ENSG00000067365.10	352.262073484295	0.374252635369509	0.279317677797195	1.33988166563966	0.180283819676126	0.424321128226427
ENSG00000067369.9	1286.27591885403	0.0575682901094495	0.227244616787115	0.253331810114472	0.8000118167121	0.958230654971394
ENSG00000067445.16	23.947721594895	-0.80870674601808	0.614586042267953	-1.31585602405447	0.188222371177587	0.436433250984737
ENSG00000067533.5	548.738004082936	0.360776865101768	0.206568729384986	1.74652216807405	0.0807202584655316	0.265187041490774
ENSG00000067560.6	8241.22334599389	0.401257345927827	0.134818831869513	2.97627075063364	0.00291777138786038	0.0302800201842637
ENSG00000067596.6	1680.7390586634	0.0865456129303356	0.168204294866258	0.514526772334495	0.606883747434916	0.839588122166733
ENSG00000067601.6	34.7049021210355	0.540977604120165	0.531500239304022	1.01783134628228	0.308758112506301	0.579989271877561
ENSG00000067606.11	593.633622947386	-0.240656800705069	0.293888555634129	-0.818870949859887	0.412860045755799	0.685139828792003
ENSG00000067646.7	22.9878795208319	0.925517442242407	0.427668003640819	2.16410260847971	0.0304564753721598	0.144096006914733
ENSG00000067704.8	3681.73381636529	0.0853291136581237	0.336743737880387	0.253394804593019	0.799963142019062	0.958230654971394
ENSG00000067715.9	249.893162644852	0.0689674592095235	0.512823495137632	0.134485763354142	0.893018468018116	1
ENSG00000067798.9	445.700846290467	0.84751616613785	0.466201696488393	1.81791737894062	0.0690767616604376	0.240885110387331
ENSG00000067829.14	1001.65176375038	0.147035820266445	0.387850969843785	0.379103912839683	0.704610700777053	0.902726210615741
ENSG00000067836.8	537.482005057818	-0.79180479501869	0.430557351733422	-1.83902281967986	0.0659118297324665	0.234264158606081
ENSG00000067840.8	9.14237532059072	0.095162589555345	1.39332788952587	0.068298776096219	0.945547798389561	1
ENSG00000067842.13	0.0464415255737403	0	10.302356582084	0	1	NA
ENSG00000067900.6	1588.09978399904	0.0912566156318668	0.41002592912668	0.22256303601637	0.823875607836427	0.971313875021096
ENSG00000067955.9	737.365749375449	-0.0717927407280033	0.272219940900141	-0.263730645486913	0.791987479610523	0.953751777172952
ENSG00000067992.8	237.248814693176	0.199084317342956	0.229841541081326	0.866180745248804	0.386391050736773	0.657216413346252
ENSG00000068001.9	128.314311848134	-2.03989889755405	0.462344534476025	-4.41207529330021	1.02384493728149e-05	0.000552491382103968
ENSG00000068024.12	471.018256998975	-0.690981453270544	0.200010611065867	-3.45472397483448	0.000550856465012853	0.00954782763927632
ENSG00000068028.13	252.913072676532	-0.318685520112948	0.213526960024896	-1.4924837597828	0.135572371561156	0.359819513453925
ENSG00000068078.13	559.266148236719	-0.531310698699185	0.595481284296226	-0.892237443410364	0.372265676489348	0.643514179514863
ENSG00000068079.3	1218.56430058193	-0.689502579562788	0.499529213802896	-1.38030481603595	0.167492812754891	0.406632800785869
ENSG00000068097.10	598.689808601068	0.0166541058684725	0.208790325464406	0.0797647392494329	0.936424368936857	1
ENSG00000068120.10	2195.44526427804	-0.720921801946721	0.28114110882437	-2.56427032304651	0.0103392983389974	0.0709505976101526
ENSG00000068137.10	609.275897529781	-0.835524863813126	0.442883709780732	-1.88655587315864	0.059220086656571	0.219382952816435
ENSG00000068305.13	723.020888085268	0.596371281378491	0.292171603535048	2.04116784164808	0.0412341469724074	0.174422558238392
ENSG00000068308.9	766.259198638524	-0.0228792585589194	0.205732937708632	-0.111208534781737	0.911450983839423	1
ENSG00000068323.12	606.355985169314	-0.120671440201671	0.367396209615547	-0.328450422305511	0.742571124070227	0.926871909080428
ENSG00000068354.11	86.3059645934636	0.118418045086226	0.350427380268594	0.337924636469506	0.735419981332836	0.922871218213445
ENSG00000068366.15	2553.63911188157	0.701912789997359	0.420011996937865	1.67117319294381	0.0946874735680469	0.291279270277475
ENSG00000068383.14	365.676265995612	0.41854943788899	0.23755227381679	1.76192562236551	0.0780818648974598	0.260174947243095
ENSG00000068394.9	539.196952317153	0.438979389314082	0.267118052278504	1.64339094856978	0.100302071665645	0.301895581550573
ENSG00000068400.9	1032.50791381058	-0.0757357114450614	0.189740426434902	-0.399154322924669	0.689779497297597	0.894669693071329
ENSG00000068438.10	808.078434846376	0.297957538923414	0.192577025305313	1.54721228272703	0.121812065130121	0.33783887728455
ENSG00000068489.8	1001.01892142997	-0.135873597361851	0.382683550049059	-0.355054711247538	0.722548604199716	0.914088772182043
ENSG00000068615.12	50.5521599352433	0.0797203190735453	0.554787419782226	0.143695253769162	0.885741119246168	1
ENSG00000068650.14	1015.677862853	0.34472726730648	0.398827381041601	0.864352057288968	0.38739452113233	0.6583634181638
ENSG00000068654.11	2214.92471103328	-0.269643710133349	0.149324932954232	-1.80575142274462	0.07095717638829	0.244547620231241
ENSG00000068697.6	4011.5497463258	-0.112277778510802	0.146051788005926	-0.768753193944099	0.442039839899858	0.712245138409565
ENSG00000068724.11	1553.68328074605	-0.714323342411669	0.163699524044091	-4.36362504156867	1.27924765554011e-05	0.000637163736124785
ENSG00000068745.10	1441.03767601997	-0.0301304912248036	0.150460044621802	-0.200255764249837	0.841280556757369	0.981853799722951
ENSG00000068781.16	0.312186134981463	0	10.302356582084	0	1	NA
ENSG00000068784.8	459.337686416565	0.234301146385841	0.265830247309483	0.881393854752218	0.378104682633613	0.649889827090198
ENSG00000068793.13	4125.43137003712	0.391113689810017	0.136483941388136	2.86563888639294	0.0041616867421235	0.0386727240835633
ENSG00000068796.12	991.169729917196	0.383626327146317	0.284574288383915	1.34807093544857	0.177635568497383	0.421094777308781
ENSG00000068831.14	11.8009712216671	1.05465598334293	2.45120119852456	0.430260879432399	0.667005881041496	0.87947757260235
ENSG00000068878.10	2307.45297906408	0.344177906356463	0.164200642259732	2.09608136496837	0.0360749737943381	0.160402756224453
ENSG00000068885.10	697.939157152123	0.266441265018314	0.492682256716994	0.540797362571477	0.588647260920665	0.826402431294837
ENSG00000068903.15	977.077210277206	-0.38182833793841	0.368308764228446	-1.03670717349962	0.299872347826704	0.570960477431017
ENSG00000068912.9	1650.29094625373	0.283120800556408	0.286586236713695	0.987907876536483	0.323197767575719	0.595766750852043
ENSG00000068971.9	381.685272570328	-0.794165063081262	0.267208440939297	-2.97208074823383	0.00295788879277557	0.0306028781948326
ENSG00000068976.9	19.6512246595082	8.87926007971824	2.37589744245558	3.73722363644669	0.000186063421688021	0.00454014782665386
ENSG00000068985.4	0.183855757234399	0	10.302356582084	0	1	NA
ENSG00000069011.11	690.754586705491	-1.09742615788375	0.440385238565609	-2.49196853522658	0.012703729080704	0.0813846672201993
ENSG00000069018.13	0	NA	NA	NA	NA	NA
ENSG00000069020.14	765.220018188844	-0.455497357915306	0.351334325686872	-1.29647838145274	0.194810723375317	0.445809859777363
ENSG00000069122.14	1.16118011476512	0	10.302356582084	0	1	NA
ENSG00000069188.12	338.398993651589	-0.455181701130541	0.401536593959281	-1.13359954728485	0.256962563027745	0.522455003666369
ENSG00000069206.11	0.0596178810891457	0	10.302356582084	0	1	NA
ENSG00000069248.9	1167.98978785457	-0.103155466359337	0.222441352089614	-0.463742309558427	0.642832380362466	0.863069185498198
ENSG00000069275.12	6733.03886547795	0.0344417619766257	0.1700155020498	0.202580126878885	0.839463224377725	0.980762228249011
ENSG00000069329.11	4392.55049008939	0.223961400529599	0.141364911446014	1.58427857548744	0.113130339051278	0.322594062126402
ENSG00000069345.7	1940.09778317701	0.353865959242399	0.149071433294614	2.37380128051123	0.0176060230629456	0.101364623096603
ENSG00000069399.8	1175.47125968603	-0.230640472073963	0.329315364359917	-0.700363533059728	0.483700304079501	0.748499210722891
ENSG00000069424.10	386.892106023747	-0.602742510467341	0.223027325836757	-2.70255004944333	0.00688098241099244	0.0546439820899224
ENSG00000069431.6	22.295865565338	0	2.64696861555902	0	1	1
ENSG00000069482.6	81.7768481209825	-0.710764229562996	0.748607491889275	-0.949448458990474	0.342392574012462	0.615036313121945
ENSG00000069493.10	37.6519266315268	1.31709183966658	0.907741214063653	1.45095520536123	0.146792333992793	0.377121300168533
ENSG00000069509.5	488.408094576718	0.569533934123716	0.188015001825398	3.02919409937629	0.00245207087005863	0.0270858800889162
ENSG00000069535.12	256.443093531377	0	2.88172330604965	0	1	1
ENSG00000069667.11	65.3369848932062	-0.100826399434906	0.51342241111014	-0.196380986207624	0.844311977310706	0.983473461986197
ENSG00000069696.6	4.40257697352299	0	4.06789928131988	0	1	NA
ENSG00000069702.6	199.533855455065	0.399971970767444	0.274927807999132	1.45482544555372	0.14571759185377	0.37576484235186
ENSG00000069712.9	102.96318583899	0.435923996284508	0.36481789665792	1.19490847427713	0.232122791580043	0.494348198208173
ENSG00000069764.5	7.14052762123983	-2.49206550041654	2.27328651423692	-1.09623907272994	0.272974164652573	0.541220845288057
ENSG00000069812.7	1835.71351361814	-1.45361686429219	1.01185452134199	-1.4365868152314	0.150835432174615	0.382361071773737
ENSG00000069849.6	3096.49613574682	0.438586897909809	0.144984214569279	3.02506655095362	0.00248578423508243	0.0272973178106895
ENSG00000069869.11	2647.01916504638	0.385845749221202	0.347389842460141	1.11069957166486	0.266697686674226	0.532925058900443
ENSG00000069943.5	332.576000480723	0.36473330505087	0.241867372090323	1.50798886967963	0.131557375702911	0.353301025254596
ENSG00000069956.7	2439.76901632341	0.275811408391407	0.405366660833301	0.680399833139779	0.496251326654699	0.757634333416993
ENSG00000069966.14	867.192936929386	-0.208933443666983	0.131851846538733	-1.58460764222674	0.113055507526025	0.322463611586537
ENSG00000069974.11	314.985883045118	0.146183820434222	0.187601663448385	0.779224542827372	0.43584745508706	0.706600586669802
ENSG00000069998.8	693.682329299951	-0.761045504248724	0.242383683808247	-3.13983801339861	0.00169041277239305	0.020976853910668
ENSG00000070010.14	1791.6247639061	0.149828952574676	0.328261207009363	0.456432101556253	0.648079286005582	0.866751066338242
ENSG00000070018.4	1346.63339267457	-0.234079586387705	0.341500983882715	-0.685443373328895	0.4930641821457	0.755378843104339
ENSG00000070019.3	1.31182724965043	0	10.302356582084	0	1	NA
ENSG00000070031.3	0.684562128356376	0	10.302356582084	0	1	NA
ENSG00000070047.7	1641.95614587395	-0.511549427584845	0.16494261382628	-3.101378204929	0.00192622094564427	0.0230968159686049
ENSG00000070061.10	1457.56892521744	0.073497181595532	0.187950423962991	0.391045574922481	0.695763548694672	0.897679557204271
ENSG00000070081.11	1097.99707910219	0.509011867834848	0.251137554215786	2.02682497814519	0.0426803150323621	0.178252502081715
ENSG00000070087.9	4050.8744289031	0.044019479661139	0.211932400241403	0.207705285322104	0.835459090590412	0.978733090747232
ENSG00000070159.9	1141.55044498735	0.135609271921792	0.135815554152966	0.998481159006713	0.318046096170781	0.59007119561771
ENSG00000070182.13	251.708245001388	0.20093311289196	0.28765234738377	0.698527631425465	0.484847283882006	0.749235657416903
ENSG00000070190.8	666.855959551357	4.51427370848247	1.55234648427195	2.90803229447816	0.00363710775484352	0.0353949348337697
ENSG00000070193.4	0	NA	NA	NA	NA	NA
ENSG00000070214.11	1428.61569208768	0.268542387991804	0.219435785637535	1.22378575222632	0.221033060501174	0.479887581193437
ENSG00000070269.9	370.420987216066	0.0387023212614963	0.221482911607719	0.174741793759892	0.861282526306435	0.992061766323739
ENSG00000070366.9	1207.91337500496	-0.362156051155515	0.161917612371497	-2.23666867273586	0.0253080029442184	0.127347791667688
ENSG00000070367.11	1271.47731287504	0.495272398414511	0.369932355868936	1.33881881527006	0.180629664005076	0.424886442699168
ENSG00000070371.11	203.365504680264	-0.851741156391846	0.236769636337849	-3.5973411522096	0.000321486707413571	0.00669136763491254
ENSG00000070388.7	2.47903942497426	-4.21714406888184	2.67430555030661	-1.57691183357801	0.114815813285277	NA
ENSG00000070404.5	2982.69725774929	-1.27052043507236	0.477163872829674	-2.66265010286284	0.0077527983160409	0.0590829060402781
ENSG00000070413.14	1626.59150570757	-0.828702970141705	0.241606395976016	-3.42997115947199	0.000603645406974602	0.0102376905785309
ENSG00000070423.13	810.99170909388	-0.690154355613599	0.510193117207564	-1.35273160757443	0.17614138893804	0.418855290180047
ENSG00000070444.10	681.090994726152	-0.990066080797199	0.246969822831133	-4.00885448046891	6.1013998576652e-05	0.0020003323583991
ENSG00000070476.10	495.226759826731	-0.100592996212553	0.218721811747857	-0.459912961623219	0.645578696208047	0.86512985159671
ENSG00000070495.10	1162.38788760824	0.34858884613053	0.348649251591527	0.99982674432622	0.317394360728101	0.58916348520533
ENSG00000070501.7	502.378644960153	-0.0892699226159818	0.186677268975733	-0.47820456719659	0.632504612154724	0.856088735973509
ENSG00000070526.10	419.268270338253	-4.00064050352913	2.09759544876118	-1.90725075509287	0.0564881238168767	0.21287251814591
ENSG00000070540.8	573.319484827052	-0.0510601013324082	0.208832691215323	-0.244502434150797	0.806841716993287	0.961991340858101
ENSG00000070601.5	0.762568161712588	0	10.302356582084	0	1	NA
ENSG00000070610.10	1014.00121789924	-0.44122377012547	0.164915936761186	-2.67544652621659	0.00746297775940388	0.0575026718138514
ENSG00000070614.10	3990.21996789868	-0.592192738433887	0.217807476427876	-2.71888159279961	0.00655030518454393	0.0529082573861492
ENSG00000070669.12	1436.81239571475	-0.502395573713699	0.260322808717527	-1.92989456509299	0.053619902979617	0.205872266205094
ENSG00000070718.7	546.241460724049	0.259900202623652	0.154693873138305	1.6800937060467	0.0929390852887329	0.288309851207041
ENSG00000070729.9	9.83471564885917	0	3.08546435135071	0	1	1
ENSG00000070731.5	914.212275099196	-1.1625392571598	0.560983783112819	-2.07232239532671	0.0382353852298005	0.166676492958952
ENSG00000070748.13	0	NA	NA	NA	NA	NA
ENSG00000070756.9	21162.4586187496	0.439851237216601	0.157259991308669	2.79696846957892	0.00515845671326974	0.044555893383316
ENSG00000070759.12	44.6092844809965	-0.514492815672436	0.571176015224342	-0.90076053958666	0.367715652487207	0.639740096654648
ENSG00000070761.3	943.735134821256	0.363588155251104	0.157528663738551	2.30807617243899	0.0209949001980714	0.113827015726984
ENSG00000070770.4	1680.27282120557	0.457244592866011	0.125499843220034	3.64338776156352	0.0002690730124675	0.00590254106074944
ENSG00000070778.8	497.634395248482	0.508687873071013	0.223994319427194	2.27098559629479	0.0231478499097515	0.12049110504272
ENSG00000070785.12	441.483132774128	0.383733474834275	0.30435400482359	1.26081296369566	0.207376242012177	0.462337834195865
ENSG00000070808.11	6.4461188070387	0	2.73904158218298	0	1	NA
ENSG00000070814.13	2809.37734149082	-0.298695480881639	0.391179455638054	-0.763576605510725	0.445119595043925	0.715681942514951
ENSG00000070831.11	4848.45607276212	0.181362774310861	0.161342094637771	1.12408838324579	0.260975532976969	0.526422609353854
ENSG00000070882.8	1284.52409374948	0.486736848445528	0.266439451470665	1.82681973618729	0.0677268774310436	0.237916738582604
ENSG00000070886.6	1.66823188564038	0	10.302356582084	0	1	NA
ENSG00000070915.5	0.380155183876426	0	10.302356582084	0	1	NA
ENSG00000070950.5	439.947436854159	0.288510464239071	0.17776540484757	1.62298431737302	0.10459275738139	0.309039552041167
ENSG00000070961.10	2243.60117113281	0.126826988191194	0.358490590981558	0.353780521390919	0.723503372328474	0.91466522256726
ENSG00000070985.9	0	NA	NA	NA	NA	NA
ENSG00000071051.9	1048.31519819478	0.266359099098028	0.273699431764169	0.973181045284499	0.330463329671907	0.60327211505112
ENSG00000071054.11	6615.78387014811	-0.0453824907094615	0.262438242702478	-0.172926362568701	0.862709309479878	0.992499981345315
ENSG00000071073.8	148.206801470821	0.63419402590041	0.356626056702111	1.77831656992509	0.0753518764300011	0.254400282993654
ENSG00000071082.6	13051.7475825134	0.261692141744042	0.403717194946601	0.648206578812318	0.516851347415267	0.77378323110147
ENSG00000071127.12	8075.50716637745	0.0920997133359345	0.153176765901241	0.601264250449801	0.547663996497068	0.797457895469588
ENSG00000071189.17	697.257487245821	0.176475585196253	0.381210373665249	0.462934897336294	0.643411032582724	0.863069185498198
ENSG00000071203.5	0	NA	NA	NA	NA	NA
ENSG00000071205.7	330.173854193724	-0.0405138669959289	0.200648532438608	-0.201914594158942	0.839983492570948	0.981053966392533
ENSG00000071242.7	288.177864480651	-4.00541803051029	1.54639813928182	-2.59015962885889	0.00959314364224043	0.0679271153733081
ENSG00000071243.11	147.792879880514	0.710189252195432	0.348315439912283	2.03892555659973	0.0414574578293697	0.175040454226007
ENSG00000071246.6	243.772506646533	-1.06237903576992	1.17975711896972	-0.900506569265454	0.36785073092923	0.63978643052062
ENSG00000071282.7	529.810356628942	-0.775208192283698	0.279004559143213	-2.77847858351943	0.00546141133560922	0.0465297873658812
ENSG00000071462.7	1639.60346277238	-0.000830764371530983	0.29314253290365	-0.00283399465543964	0.997738802445838	1
ENSG00000071537.9	2584.35071923347	0.288159464605822	0.386534073238476	0.745495635589257	0.455972148586136	0.724791760401628
ENSG00000071539.9	960.198726305033	0.0896279455150385	0.170885686035511	0.524490655679689	0.599937317390703	0.834413276399259
ENSG00000071553.12	1190.08389506589	-0.323905151875666	0.278434603303846	-1.16330782177314	0.244704633309079	0.508422530586018
ENSG00000071564.10	1624.33506923199	-0.267608650398443	0.193334969149923	-1.38417096283769	0.166306112244784	0.404757713913708
ENSG00000071575.7	147.159489795067	-0.00408338943176936	0.8221448283623	-0.00496675195282005	0.996037121592641	1
ENSG00000071626.12	2853.5201515058	-0.227686298746049	0.252639004568934	-0.901231775887258	0.367465099286644	0.639545190560319
ENSG00000071655.13	1461.2540779537	-1.04074331165454	0.471315568984466	-2.20816663005003	0.0272326596580628	0.13381773057516
ENSG00000071677.1	0.0447901028958478	0	10.302356582084	0	1	NA
ENSG00000071794.11	1168.30126630907	0.476027222355889	0.380270630300693	1.25181169521158	0.210638487555534	0.466684074224836
ENSG00000071859.10	2157.72901195349	0.537278285401084	0.456620413107045	1.17664096912621	0.239338838279975	0.502415155380105
ENSG00000071889.12	477.305920971167	0.0771970350042916	0.417654846751469	0.184834524499673	0.853358827758829	0.988015771124302
ENSG00000071894.10	1728.37179124857	-0.222744047749069	0.272582878914674	-0.817160815954233	0.413836531907378	0.685505374461468
ENSG00000071909.14	34.7982792677515	0	2.17889696828934	0	1	1
ENSG00000071967.7	1370.66561706673	0.00316310115462738	0.304657403087363	0.0103824857777059	0.991716123723617	1
ENSG00000071991.4	25.2902927025165	-0.410714059239845	0.700082501865921	-0.586665226091459	0.557428566671647	0.804504052997688
ENSG00000071994.6	1002.29473120826	-0.203648397173007	0.178280534304076	-1.14229182657521	0.253332737524592	0.518352734408178
ENSG00000072041.12	394.940732950837	-1.16304324628367	0.474864040331439	-2.44921313787396	0.014316870104094	0.0884921531599436
ENSG00000072042.8	3362.80739914552	0.429507841935261	0.105766318611384	4.06091322430722	4.88811385055496e-05	0.00171414901567817
ENSG00000072062.9	1064.26260379866	0.203001640479908	0.186204160594289	1.0902100137398	0.275620643278153	0.544344547853166
ENSG00000072071.12	192.192078618348	-1.01966877513445	0.476632370080245	-2.13931918841933	0.0324098267010932	0.150045534656432
ENSG00000072080.6	0	NA	NA	NA	NA	NA
ENSG00000072110.9	12470.4629763985	0.121153985675413	0.201467596515559	0.601357179868161	0.547602112499739	0.797457895469588
ENSG00000072121.11	729.74749531333	-0.353722880612364	0.220749152761187	-1.60237480501242	0.109072752814214	0.316398241363473
ENSG00000072133.6	98.5341492909122	0.0928974069887712	0.60869235652548	0.152617994940902	0.878699533338099	1
ENSG00000072134.11	1194.49678945619	-0.537070580955279	0.1667368867012	-3.22106638537479	0.00127714561290215	0.0173964312260827
ENSG00000072135.8	836.100563418642	-0.490397424474266	0.229001051896197	-2.14146363264985	0.0322366682052163	0.14951414544911
ENSG00000072163.14	44.498919259114	-1.86949442811357	1.22600331156379	-1.52486898728601	0.127291778545183	0.346412480489969
ENSG00000072182.8	4.27833327332732	-2.7335862997586	2.82277189627215	-0.968404958037407	0.332842164287263	NA
ENSG00000072195.10	287.110309108076	-3.88813173752097	0.642405287591084	-6.0524591136241	1.42651212237498e-09	6.15777732825198e-07
ENSG00000072201.9	46.3673264383671	0.588774790660117	1.50403583118301	0.391463273981319	0.695454830198153	0.897484486523731
ENSG00000072210.14	3787.30954528061	-0.0572353083597716	0.1171079040961	-0.488739925810673	0.625025833598779	0.850883289333983
ENSG00000072274.8	5350.99959284589	0.531958393731731	0.334376147165769	1.5908981494066	0.111632499120262	0.320135591434728
ENSG00000072310.12	3870.68516587515	-0.822344995950219	0.219536112291996	-3.7458301842225	0.00017979819031944	0.00443502202787952
ENSG00000072315.3	0.0794084425345305	0	10.302356582084	0	1	NA
ENSG00000072364.8	2365.54560348594	0.274637846791742	0.442411124464989	0.620775183092116	0.534747553930164	0.787748672475718
ENSG00000072401.10	520.654732375283	0.613401838219938	0.476325564298667	1.28777853677264	0.197823065691342	0.450173488262084
ENSG00000072415.4	938.316389028908	0.387806220356158	0.311819803943782	1.24368694820319	0.213614801443216	0.470831922423769
ENSG00000072422.12	534.820154985761	-0.284629537806425	0.325059143222417	-0.875623847970556	0.381234556438005	0.652862079204715
ENSG00000072444.10	0	NA	NA	NA	NA	NA
ENSG00000072501.13	2008.30060985443	-0.0568824642646832	0.541166342814554	-0.105110868441749	0.916287835310246	1
ENSG00000072506.8	1384.97055150114	-0.324091210731048	0.378806235526777	-0.855559334392578	0.392241571482208	0.663680792437931
ENSG00000072518.16	1194.22139471629	-0.346957925744015	0.164748033836887	-2.10599129873398	0.0352051081843563	0.158222263604953
ENSG00000072571.15	1112.1890795571	0.699428758993129	0.456426194315205	1.53240275800233	0.125423077299368	0.344121880248885
ENSG00000072609.13	700.405090744964	0.028216344229161	0.184944694019247	0.152566389529534	0.878740231909745	1
ENSG00000072657.4	63.7809731783608	0	10.2675399895767	0	1	1
ENSG00000072682.14	2842.23667885717	0.251987455136841	0.182719400294492	1.37909523964455	0.167865391386298	0.407034846306485
ENSG00000072694.14	0.472301164307533	3.36962472573498	10.2524999707303	0.328663714738343	0.742409883428171	NA
ENSG00000072736.14	845.320006956609	0.0594086562120783	0.177982208864563	0.333789857936227	0.738538137135248	0.924961466603397
ENSG00000072756.12	464.372665217458	0.371712252359154	0.3269861706932	1.13678279289652	0.255629098342137	0.521146469463953
ENSG00000072778.15	7285.20391225777	-0.564274785279452	0.190938576462713	-2.95526863001226	0.00312396914244419	0.031782250727258
ENSG00000072786.8	1030.70897638053	-0.145766647883365	0.270307757384159	-0.539261800304913	0.589706222954215	0.826960071497818
ENSG00000072803.13	1350.49388078969	-0.171102319192579	0.344426724472792	-0.496774225212873	0.619348273131759	0.847391456635634
ENSG00000072818.7	52.5797496327175	-0.44297559218514	0.65092410846775	-0.680533393098448	0.496166785221594	0.757634333416993
ENSG00000072832.10	164.799194249857	-0.00151329432142264	0.226546251134823	-0.00667984711219981	0.994670292756255	1
ENSG00000072840.8	590.891589680725	-0.480155248118892	0.212549212756928	-2.25903094107434	0.0238814602769365	0.122828616970456
ENSG00000072849.6	1266.4917134706	0.362470183136458	0.235777325705826	1.53734114190736	0.124209791511186	0.342133625052842
ENSG00000072858.6	68.0521064335463	0.970329719700832	0.666732888113072	1.45535001647657	0.145572386474891	0.375557314465678
ENSG00000072864.8	717.552115466367	0.205870260721108	0.225610773530212	0.912501905382367	0.361504566967508	0.633795358197555
ENSG00000072952.14	12.2521782010738	0	2.80696678652251	0	1	1
ENSG00000072954.2	134.008308169664	-0.31721291811888	0.387791209129446	-0.817999249727688	0.413357615686174	0.685411638659973
ENSG00000072958.4	1075.72444447273	-0.411611259012543	0.225474040632119	-1.82553724525709	0.0679199960048758	0.238270561692041
ENSG00000073008.10	3832.85957274794	0.0351426971618364	0.160710185916782	0.218671249500227	0.826906146547043	0.973114918661423
ENSG00000073009.8	139.466212722124	-0.455363376636548	0.266266688963019	-1.71017778607594	0.0872330021520766	0.278635662812328
ENSG00000073050.7	928.610077437904	-0.365243159784004	0.273781266424072	-1.33406921720591	0.182181173117754	0.426957687257612
ENSG00000073060.11	3115.22066589271	-0.680201801837673	0.306635044084616	-2.21827809625691	0.0265358767005644	0.13162666062414
ENSG00000073067.9	7.22945561521072	-5.08192709584426	2.61652318050323	-1.94224424752349	0.0521075388307247	0.202379965510077
ENSG00000073111.9	1686.80147030285	-0.134438062871427	0.299549754567252	-0.448800444071954	0.653575618369012	0.870314062506808
ENSG00000073146.11	0.490659942542128	0	10.302356582084	0	1	NA
ENSG00000073150.9	205.319781083354	-1.02060849964499	0.347324063280409	-2.93849061307627	0.00329814645428889	0.0329809695814272
ENSG00000073169.9	646.562893789448	-0.995364123879453	0.497765175812715	-1.99966605187736	0.0455363363044729	0.185856320846486
ENSG00000073282.8	1992.83115390917	-0.220053429008334	0.444365776164946	-0.495207868858586	0.620453396682786	0.848007544806551
ENSG00000073331.13	345.588786595909	-0.210954738159091	0.198154247424246	-1.06459861901138	0.287057605036834	0.556853667806313
ENSG00000073350.9	1543.35267729621	-0.603256123356527	0.326152570191084	-1.84961327455766	0.0643693081742873	0.23058991448327
ENSG00000073417.10	1805.62581286757	0.388413046376349	0.285699297729234	1.35951697978782	0.173982825647514	0.415587434649463
ENSG00000073464.7	181.787624090804	-0.515607900430464	0.280702888170824	-1.83684572606423	0.0662326733987971	0.234897959452307
ENSG00000073536.13	676.568782749523	-0.264061921492337	0.276228753607482	-0.955953781218467	0.339095585702116	0.61117436810611
ENSG00000073578.12	2921.56832841168	0.184825521162757	0.17903222892665	1.03235893487356	0.301904001811519	0.573323510300916
ENSG00000073584.14	3841.53399977084	0.603755770377056	0.207305988233784	2.91238943708749	0.00358675150845626	0.0349996612384449
ENSG00000073598.5	1.60471101657175	-2.37312283708601	4.11215396350377	-0.577099704473123	0.563872103971665	NA
ENSG00000073605.14	1654.86546871976	0.435651238374167	0.380009020485089	1.14642341336542	0.251619999574909	0.516531148273811
ENSG00000073614.7	1368.66057115054	-0.197500300276442	0.17067149764086	-1.15719556578825	0.247192468977718	0.511364612342084
ENSG00000073670.9	46.2462856867761	-2.62301486111657	0.553016507108835	-4.74310409797652	2.10468046685861e-06	0.000174236789334002
ENSG00000073711.6	396.639581885	0.683759083531223	0.259887832312456	2.63097767004789	0.00851396298650154	0.0628750097536753
ENSG00000073712.9	993.958727474983	0.491362522266362	0.297579808951394	1.65119577164128	0.0986986062456344	0.298582634946329
ENSG00000073734.8	4.87829173394169	5.51595854650319	5.64915192613442	0.976422411474711	0.328855179872392	NA
ENSG00000073737.12	283.004623319979	0	2.0915047160293	0	1	1
ENSG00000073754.5	0	NA	NA	NA	NA	NA
ENSG00000073756.7	2937.39835607076	0.375894938202424	0.471692416994041	0.796906892414963	0.425505107668387	0.696875122134404
ENSG00000073792.11	1458.92114314376	-0.110578506929646	0.216707356882479	-0.510266511116245	0.609864761126627	0.841576431365659
ENSG00000073803.9	744.852025772089	0.0727425012438917	0.173164878962428	0.420076528680361	0.674429548454371	0.884249906962522
ENSG00000073849.10	483.755153083101	-0.28278415127303	0.258223822277271	-1.09511256079769	0.273467326426655	0.542029465822966
ENSG00000073861.2	0.122632400215703	0	10.302356582084	0	1	NA
ENSG00000073905.8	6.75071069433165	-2.96159700186075	1.70735145065038	-1.73461474538976	0.0828090659507211	0.269780479009267
ENSG00000073910.15	15.9116633722896	0	2.89653041360737	0	1	1
ENSG00000073921.13	3408.30251329205	0.413298515276044	0.263504951000884	1.56846584364428	0.116772455209065	0.328847000404208
ENSG00000073969.14	803.696188508592	0.665095741380893	0.194736161236437	3.41536845112898	0.000636957878237932	0.0105945379196823
ENSG00000074047.16	539.069590032323	-0.577472553524413	0.391596019353163	-1.47466400316908	0.140302898359985	0.367638610675895
ENSG00000074054.13	1824.16982198624	0.0206908191179211	0.220621949858383	0.0937840461078443	0.925280705183634	1
ENSG00000074071.9	2320.97235219934	-0.724850801845989	0.427231009925459	-1.69662497573024	0.0897675848305406	0.282451633630285
ENSG00000074181.4	1199.16988968042	-1.67573814954936	0.401209874439473	-4.17671213075332	2.9575292698131e-05	0.00119687512637749
ENSG00000074201.4	2058.01404975701	0.22676687758717	0.150084061716707	1.51093244008285	0.130805664718393	0.351979058376079
ENSG00000074211.9	958.620669820625	0.108918647410968	0.29920651732312	0.364024983096689	0.715839353609296	0.909530776719261
ENSG00000074219.9	576.489875197875	-0.0756642287184709	0.276259209286132	-0.273888529957032	0.784170286439858	0.950673772854164
ENSG00000074266.13	472.388589616773	-0.0485044975295094	0.184855575510825	-0.262391314925035	0.793019767867233	0.954234312831548
ENSG00000074276.6	43.1032166720756	-2.02737027417534	0.890728360758836	-2.27608142222862	0.0228411367773967	0.119547548317009
ENSG00000074317.6	10.9382507058142	-1.687911134758	1.51445277991779	-1.11453533391093	0.265049594813714	0.530860489833477
ENSG00000074319.8	1652.41378402492	0.300982252509827	0.14060482094202	2.14062541023356	0.0323042579596134	0.149751009155661
ENSG00000074356.12	803.344018598764	0.246363538258207	0.187747677669231	1.31220551602372	0.18945080121648	0.438115406849984
ENSG00000074370.13	298.179956863883	-0.88635575929734	0.22323157974418	-3.97056617308847	7.17020371903938e-05	0.00224226477830224
ENSG00000074410.9	18289.2168431186	-0.329040194012654	0.24256426337147	-1.35650730012422	0.174937814251936	0.417099233612255
ENSG00000074416.9	2564.83616827649	-0.711934562873667	0.211298335274286	-3.36933351580601	0.000753501949157071	0.0119938457754326
ENSG00000074527.7	1863.91735207059	0.209458505822505	0.304280367008274	0.688373383672202	0.491217680491136	0.754159281213712
ENSG00000074582.8	673.922261597677	-0.102206357872434	0.36701948775955	-0.278476651189143	0.780646486103848	0.948664172736964
ENSG00000074590.9	704.705743135852	0.0054820232037741	0.328122011315802	0.0167072705113279	0.986670146942136	1
ENSG00000074603.14	944.026569553116	0.389260576769823	0.282408118929495	1.37836184825481	0.168091596457822	0.407428387850667
ENSG00000074621.9	290.243407187216	-0.405261019736926	0.303775866751608	-1.33407905002638	0.182177950939624	0.426957687257612
ENSG00000074657.9	1588.15635267039	0.687517942240552	0.31716615832398	2.16769010248017	0.0301822730315841	0.143134870536913
ENSG00000074660.11	9.6074994866278	0.957727080918966	1.58976778630416	0.602432059052763	0.546886575293473	0.797084809166453
ENSG00000074695.5	3541.02340234933	0.507617544723324	0.28618059373018	1.77376648118188	0.0761017846091729	0.255741493042503
ENSG00000074696.8	4258.61376291456	0.299323251681096	0.175706436018215	1.70354176240912	0.0884667295014299	0.280059683230474
ENSG00000074706.9	2.68061937847815	2.4472432165595	5.04469127170613	0.485112583655061	0.627596486289415	NA
ENSG00000074755.10	1352.2070859835	-0.0754378325089679	0.254227853000719	-0.296733153423416	0.766670243628116	0.94076877720832
ENSG00000074771.3	0	NA	NA	NA	NA	NA
ENSG00000074800.9	51119.4496057602	-0.0167550941941029	0.301514367941822	-0.0555698035502437	0.955684520596018	1
ENSG00000074803.13	0	NA	NA	NA	NA	NA
ENSG00000074842.3	2127.02292336238	-0.93152510241489	0.482323676188131	-1.93132775437619	0.0534425332071169	0.205495891207854
ENSG00000074855.6	263.307390799614	-1.0526971855065	0.312943094320904	-3.36386136844108	0.000768601405838961	0.0121594620312918
ENSG00000074935.9	154.505592670172	0.67678715759048	0.373803920114594	1.81054055661857	0.0702120009259753	0.243160186587953
ENSG00000074964.12	421.460628564879	-0.957721741769388	0.273539501896145	-3.5012191479862	0.000463134833251349	0.00849002479964304
ENSG00000074966.6	10.7888745753857	0.613512301020897	1.1484702651014	0.534199551928955	0.593203479109934	0.829543687811453
ENSG00000075035.5	0	NA	NA	NA	NA	NA
ENSG00000075043.13	2.02985283648628	0	7.31640312417913	0	1	NA
ENSG00000075073.10	10.1846874607124	0	2.42739689293496	0	1	1
ENSG00000075089.5	442.180832010344	0.111523049895248	0.470371635199809	0.237095610256928	0.812582617797733	0.96582164274029
ENSG00000075131.5	360.025789287987	0.261681369325254	0.179007607890266	1.46184495960456	0.143783700591481	0.372612706078267
ENSG00000075142.9	1599.30199738455	-0.192874119787885	0.252035407849261	-0.765265965737799	0.444113186053306	0.714569760662623
ENSG00000075151.15	2313.36410339355	0.340058628705229	0.266908907272628	1.27406249637778	0.20264126834357	0.456780578772713
ENSG00000075188.4	812.657819193792	0.469308664753943	0.169807831810846	2.76376336561861	0.00571389603447758	0.0478931738812199
ENSG00000075213.6	805.597952119229	0.551781665329428	0.2415165168795	2.28465395434934	0.022333126569155	0.118218856846359
ENSG00000075218.14	594.230633612233	-0.609855014920703	0.512897459192166	-1.18903886925322	0.234424371890882	0.496508628782908
ENSG00000075223.9	3890.01884604725	0.48755554108372	0.454904694584893	1.0717751363912	0.283821043319677	0.553476983477008
ENSG00000075234.12	351.455837023353	-0.200282930983397	0.243620567348403	-0.822110108203514	0.411014233041706	0.68345299872018
ENSG00000075239.9	1215.76444466597	-0.00890886365488946	0.16415310705415	-0.0542716724329237	0.956718718404247	1
ENSG00000075240.12	502.908369682406	-1.04839546310868	0.297448965653337	-3.52462299139589	0.000424085892015679	0.00807159203410573
ENSG00000075275.12	3122.87371800443	-0.748065209002833	0.309257327377852	-2.41890860063226	0.0155671511480488	0.0934854091799025
ENSG00000075290.7	2.07218933885727	0	4.98941838879343	0	1	NA
ENSG00000075292.14	2705.60959513438	0.260945682093799	0.221819657813315	1.17638664068905	0.239440407727162	0.502553205845503
ENSG00000075303.8	241.800268963533	0.160001766551506	0.353477745124081	0.45265018451258	0.650800655882254	0.86846870978546
ENSG00000075336.7	601.230165289559	0.666955600785921	0.151129873727232	4.41312881654148	1.01887331334749e-05	0.000552491382103968
ENSG00000075340.18	272.740058891192	-0.265560281554058	0.43361278443233	-0.612436466562488	0.540249020970269	0.791863575728112
ENSG00000075388.2	0	NA	NA	NA	NA	NA
ENSG00000075391.12	913.792254363018	0.0205980593595905	0.261229517262217	0.0788504284487672	0.937151592776024	1
ENSG00000075399.8	365.469911027938	-1.23799294534399	0.329417019321615	-3.75813292189168	0.00017118594191931	0.00430457853952439
ENSG00000075407.13	496.489820948598	0.470748032068986	0.3198937086171	1.47157639987366	0.141135302430377	0.368729050411762
ENSG00000075413.13	1790.76606819346	0.372278602335779	0.126048418296901	2.95345715056015	0.00314236230191346	0.0318532986525706
ENSG00000075415.8	8454.58055299602	-0.262421179037269	0.148182626732233	-1.77093080899062	0.0765722083183358	0.256846278781023
ENSG00000075420.8	3766.342558028	0.254052926409066	0.350466040764481	0.724900266670328	0.468513217270667	0.735360109870764
ENSG00000075426.7	3945.59398600215	-0.859078670312356	0.169671346990754	-5.06319237483963	4.12293433715965e-07	4.73093667928509e-05
ENSG00000075429.4	0	NA	NA	NA	NA	NA
ENSG00000075461.5	252.793571186912	-0.418714697931754	0.299445681914743	-1.39829933513942	0.162023197453269	0.398032597537639
ENSG00000075539.9	1098.66631248993	0.205118092553432	0.300745808346971	0.682031426076557	0.495219079612557	0.756650312021209
ENSG00000075568.12	1460.43104139454	0.226759581499229	0.327970933926254	0.691401456783414	0.489313288865067	0.752693867904605
ENSG00000075618.13	5236.07068852966	-0.697107928881724	0.243936376744727	-2.85774486849589	0.00426663292101138	0.0392099306752848
ENSG00000075624.9	95024.2831215553	0.445058535961601	0.23908908953439	1.8614757236657	0.0626770257731065	0.226768005840435
ENSG00000075643.5	462.95537557326	-0.013403471207933	0.187931089241419	-0.0713212021599823	0.94314212131324	1
ENSG00000075651.11	772.798145744025	-0.0866960236439597	0.305833790892996	-0.28347431260234	0.776813270003294	0.946187125028717
ENSG00000075673.7	68.8688077224867	0	2.72122975093158	0	1	1
ENSG00000075702.12	904.551686197877	0.0295226070153454	0.441070253542584	0.0669340241792004	0.946634226386279	1
ENSG00000075711.16	1785.08702419834	0.342978798425719	0.270977767684384	1.26570825849151	0.205617550533417	0.460398442777678
ENSG00000075785.8	6816.65226271967	0.405153750818333	0.126456990410321	3.20388575992289	0.00135586264978857	0.0181952552484581
ENSG00000075790.6	859.822248504849	0.701930429765941	0.256869256516086	2.73263698149873	0.00628295391148922	0.0513802230109605
ENSG00000075826.12	186.089953511174	-1.05727458457428	0.29890404657136	-3.53717052914459	0.000404438440518022	0.00782365708467527
ENSG00000075856.7	1425.25073178973	0.158630185315219	0.168750775370245	0.940026408573109	0.347204014763525	0.620056027153537
ENSG00000075884.8	0.438421877442567	0	10.302356582084	0	1	NA
ENSG00000075886.10	8.9561287527346	0.0229414375824069	1.21390002044325	0.0188989514754518	0.984921715993756	1
ENSG00000075891.17	11.3134958000233	-2.13439613029352	1.77263169390482	-1.20408324957329	0.228557403423678	0.489978210248467
ENSG00000075914.8	704.898331236947	-0.0376502557754425	0.323206785882891	-0.116489682209471	0.907264462832075	1
ENSG00000075945.8	587.23404787622	-0.438251398682569	0.262491261018984	-1.66958472057809	0.09500155552557	0.291713807610965
ENSG00000075975.11	670.062211724819	0.0789722589600998	0.127815918056989	0.617859341470196	0.536668062425886	0.788987347695533
ENSG00000076003.4	1757.89930430415	0.416564426444996	0.245774057058307	1.69490804453039	0.0900928662258421	0.283120377308555
ENSG00000076043.5	1804.08372143793	-0.135827376063282	0.186796585638431	-0.727140571649384	0.467139847052932	0.734374919173926
ENSG00000076053.6	529.704656587842	0.722910806896017	0.348301696989066	2.07553053328567	0.0379373920659699	0.165896024639661
ENSG00000076067.7	1154.88952225578	-0.123478003926065	0.205518798430857	-0.600811239014748	0.547965717519815	0.797576947546102
ENSG00000076108.7	3294.86140918832	-0.315886080991602	0.208406345653487	-1.51572199013949	0.12958966479124	0.35008028274352
ENSG00000076201.10	909.350823076672	-0.81022352019067	0.256693039498675	-3.15639069050352	0.0015973474619055	0.0202092878467179
ENSG00000076242.10	1055.83501180104	0.0365232087642536	0.151374658471761	0.241276902838179	0.809340511026251	0.963893021408785
ENSG00000076248.6	1184.63236692916	-0.329266869313106	0.144721572023472	-2.27517476979661	0.022895447753533	0.119692753105984
ENSG00000076258.5	44.9114851871211	-5.15474743698339	1.49791121517801	-3.44129036804815	0.000578946885452977	0.00989823205380967
ENSG00000076321.6	401.912351633699	-0.537770110539325	0.336100487163418	-1.60002776276207	0.109592424598422	0.317245833940507
ENSG00000076344.11	107.978628840274	-1.89341858126863	0.590388333314167	-3.20707316596156	0.00134092886635512	0.0180616941656897
ENSG00000076351.8	49.6020873058571	0.231587891968995	0.632683832385874	0.366040477272303	0.714334871888434	0.909089655154942
ENSG00000076356.6	725.33403531297	-0.920629748862902	0.375589957450205	-2.45115645560081	0.0142398043793836	0.0881720127726179
ENSG00000076382.12	2083.00237720832	0.280369830808429	0.231263937740246	1.21233701003283	0.225383402213723	0.48558539300473
ENSG00000076513.12	834.996255198832	0.330879088984738	0.178366500196279	1.85505175366803	0.0635888364610363	0.228997555095124
ENSG00000076554.11	1541.06574290166	0.817858466385288	0.303941358381532	2.69084296635486	0.00712717343796424	0.0560588522474151
ENSG00000076555.11	372.608239626114	0.39269012091426	0.235232697141627	1.66936878115134	0.09504431668825	0.291713807610965
ENSG00000076604.10	1695.2931332558	0.324621651179462	0.354068278588792	0.916833477636869	0.359229906923427	0.631481706219164
ENSG00000076641.4	58.6928700661768	3.91911544121127	1.72978101321922	2.26567144121763	0.0234715073583815	0.121582408116416
ENSG00000076650.2	452.782951980018	0.392891536039563	0.181041853274944	2.17016965376999	0.0299939960698515	0.142529911493414
ENSG00000076662.5	191.274145825935	0.53328851532756	0.472125941073975	1.12954715878237	0.258667087506234	0.524567594685462
ENSG00000076685.14	2903.28780663449	0.425044972127295	0.231533239110747	1.83578381125653	0.0663896366601524	0.23531654206228
ENSG00000076706.10	1551.94207196336	-0.24459642771618	0.281289117553904	-0.869555245660391	0.38454350452132	0.655858300749908
ENSG00000076716.7	152.918838873029	0	2.05839632635219	0	1	1
ENSG00000076770.10	75.2067369032858	0	2.19215067438059	0	1	1
ENSG00000076826.5	305.426272186747	-0.782714270726115	0.418694378502844	-1.86941671757076	0.061564860505711	0.224355964013777
ENSG00000076864.15	807.484738825854	-0.958522158442939	0.213181446834342	-4.49627382061903	6.91546681054765e-06	0.000425617740380934
ENSG00000076924.7	875.298862050873	0.0232881261332171	0.348138306648792	0.0668933170767405	0.946666633323527	1
ENSG00000076928.13	2240.47652830962	-0.543008620935074	0.204525548952055	-2.65496718486924	0.0079316123900137	0.0600167498459717
ENSG00000076944.10	1314.0979449036	-0.0383934301443299	0.335015449210518	-0.114601969057863	0.908760618912162	1
ENSG00000076984.13	573.477793618126	-1.50242821060241	0.344927299178785	-4.35578225956438	1.32592532686188e-05	0.000649986918369699
ENSG00000077009.9	0	NA	NA	NA	NA	NA
ENSG00000077044.5	2603.77653796588	-0.478697272036558	0.258845041185646	-1.84935848044017	0.0644060665270183	0.230630453512708
ENSG00000077063.6	63.5292565664071	0.0858933041547954	0.471665699452836	0.182106318637199	0.855499290093178	0.989234143082423
ENSG00000077080.5	0	NA	NA	NA	NA	NA
ENSG00000077092.14	429.431061540713	0.469619995574915	0.316487222970878	1.48385135793658	0.137848358680821	0.363300256843983
ENSG00000077097.9	3330.3336909203	0.479413699300303	0.233479140548429	2.05334702780809	0.0400389328980308	0.171382534079022
ENSG00000077147.10	4127.25469847307	0.210062891115238	0.293043800917824	0.71683103501017	0.473478359627804	0.738994719357101
ENSG00000077150.13	2586.33100786771	-0.0767853129467482	0.324722304074114	-0.236464548272061	0.813072213679232	0.96582164274029
ENSG00000077152.5	959.200123982619	1.0175702849113	0.261351182991386	3.89349791060572	9.88090538814752e-05	0.00284678975874677
ENSG00000077157.16	383.261841034374	-0.204327365049758	0.347963692353918	-0.58720886557881	0.557063438878145	0.8042331698408
ENSG00000077232.12	3665.22138429103	0.544877465857284	0.26399601401179	2.06396095750503	0.0390214183087344	0.168652989854974
ENSG00000077235.13	3001.26808940687	-0.146536413797806	0.129797976298689	-1.12895761533753	0.258915713961281	0.524778300069091
ENSG00000077238.9	1860.83972821666	-0.41537789576928	0.18123853295043	-2.29188511409375	0.0219122734632357	0.116977875069395
ENSG00000077254.10	889.329743567636	0.429722067845395	0.340303859092752	1.26275990225627	0.206675479049196	0.461683888018966
ENSG00000077264.10	8.15894153652755	3.9232702161719	2.23290667485565	1.75702382027477	0.0789137491304864	0.261698604670883
ENSG00000077274.7	2.93758454325435	0	10.302356582084	0	1	NA
ENSG00000077279.12	0	NA	NA	NA	NA	NA
ENSG00000077312.4	1935.34761700983	-0.199758887183218	0.378748688458188	-0.527418030136018	0.597903325450743	0.832694818398582
ENSG00000077327.11	0.139934825444145	0	10.302356582084	0	1	NA
ENSG00000077348.4	840.05456690484	-0.130660678042385	0.517887278071202	-0.252295593220618	0.800812594091027	0.958838484405648
ENSG00000077380.11	2948.4251967629	-0.321817441092518	0.1341496237804	-2.39894404489219	0.0164424270583255	0.0972915151982509
ENSG00000077420.11	186.917256797707	0.501543011644175	0.277070806967162	1.81016187571005	0.0702706878427128	0.243316953893885
ENSG00000077454.11	581.87620225607	-1.00732543254525	0.271389415652845	-3.71173440984078	0.000205843914082319	0.0048466885224837
ENSG00000077458.8	244.332713710412	0.75196392756957	0.38153945005261	1.97086809100837	0.0487389657873537	0.19441968090753
ENSG00000077463.10	494.579014363387	-0.359203764178954	0.500085302369848	-0.718284985534924	0.472581585980479	0.73845867224728
ENSG00000077498.8	0	NA	NA	NA	NA	NA
ENSG00000077514.4	584.055125812547	0.383512876059229	0.204988159731422	1.87090257584492	0.0613585859302851	0.223829207830195
ENSG00000077522.8	6.07395719811831	0	10.302356582084	0	1	NA
ENSG00000077549.13	4189.83950541645	0.123302590672987	0.245769683566952	0.501699757608215	0.615878735037697	0.845199245306537
ENSG00000077585.9	412.54111097122	0.00683922127999635	0.245791109319512	0.0278253403832675	0.977801455081697	1
ENSG00000077616.6	10.3935830526295	0.671437056114033	1.28473492637857	0.522626918851418	0.601233904044121	0.835661659024832
ENSG00000077684.11	747.204877277024	-0.0427967968228039	0.171651665298001	-0.249323516602681	0.803110541957032	0.960185998569192
ENSG00000077713.14	880.707248969219	0.649677981558306	0.260000271728403	2.49875885605598	0.0124629085014036	0.0801534342427979
ENSG00000077721.11	2009.81052508308	0.461110313844558	0.145735619217526	3.16401931333136	0.00155606469174984	0.01989524179226
ENSG00000077782.15	2149.27833928809	-0.1015194666445	0.187843785338281	-0.540446235480603	0.588889329463067	0.826423372023021
ENSG00000077800.7	0.129026909793476	0	10.302356582084	0	1	NA
ENSG00000077809.8	1189.62302267735	-0.114249240486862	0.349643938321277	-0.326758819373215	0.743850308495609	0.927794440003857
ENSG00000077935.12	0.80954984447885	0	10.302356582084	0	1	NA
ENSG00000077942.13	1197.3780709575	0.21900176152192	0.324217980860345	0.675476915070461	0.499372813184855	0.76020792181098
ENSG00000077943.7	0	NA	NA	NA	NA	NA
ENSG00000077984.4	0.3127836274716	0	10.302356582084	0	1	NA
ENSG00000078018.15	466.13201946799	-0.536067928083713	0.513602685699529	-1.04374050800296	0.296605462879872	0.567302146008237
ENSG00000078043.11	296.6078420564	0.167865748306475	0.239932631325409	0.699637008018331	0.484154024592219	0.748759913491166
ENSG00000078053.12	0.313480761507909	0	10.302356582084	0	1	NA
ENSG00000078061.8	1051.98161971219	-0.171095041077117	0.338652890387999	-0.505222444376871	0.613402607888277	0.843649619254624
ENSG00000078070.7	472.310616101421	-0.28517054559227	0.198500871894847	-1.43662112347464	0.150825678161343	0.382361071773737
ENSG00000078081.3	434.030599881605	4.7021397091694	1.86413753978298	2.52242101712989	0.0116550120361419	0.0768520406188092
ENSG00000078098.9	81.3734338813629	0	2.10020978480565	0	1	1
ENSG00000078114.14	420.706275178535	-0.0028623553341958	0.436756705776287	-0.00655366087421204	0.994770972603287	1
ENSG00000078124.7	158.654857026695	-0.0226744930254635	0.326975528154289	-0.0693461469531266	0.944714094164295	1
ENSG00000078140.9	1576.41958740939	-0.120467132504355	0.156824755869689	-0.768164004696142	0.442389755424741	0.712745602581583
ENSG00000078142.7	656.288050895778	0.333022848419201	0.251835491123558	1.32238250825342	0.186040810489894	0.433091922724932
ENSG00000078177.9	253.253962113892	0.177704679962958	0.423364052834681	0.419744375492241	0.674672203901034	0.884440134253489
ENSG00000078237.4	578.272379472779	0.424180182806563	0.283363073711549	1.49694939870097	0.134406425128697	0.357457604163601
ENSG00000078246.11	661.499017276763	0.202405231764476	0.220495791983097	0.917955077256042	0.358642384927233	0.630887570828574
ENSG00000078269.9	1327.56762227702	-0.0101966989720195	0.157086708483955	-0.0649112777931878	0.948244641152669	1
ENSG00000078295.11	0	NA	NA	NA	NA	NA
ENSG00000078304.15	2022.13435399129	0.49826372626487	0.143214912567198	3.47913298505894	0.000503038889654052	0.00895004422907552
ENSG00000078319.7	189.606126454141	-0.366606067466251	0.293988906965916	-1.24700646446076	0.212395127263144	0.469362523448645
ENSG00000078328.15	0.0297781659504489	0	10.302356582084	0	1	NA
ENSG00000078369.13	8043.31584130875	0.174559624550036	0.120244913916322	1.45170069040519	0.146584847272496	0.377011238844967
ENSG00000078399.11	8.48789401165969	2.58417066746735	1.4138338965424	1.82777529509447	0.0675832824014119	0.237734751637097
ENSG00000078401.6	1781.96663419669	0.109256298343448	0.230248948234433	0.474513778157223	0.635133575083786	0.85824963064262
ENSG00000078403.12	917.190675378505	0.218192660532726	0.315001202110288	0.692672469409602	0.48851511995777	0.752072261328084
ENSG00000078487.13	82.6531339400295	-0.459096975683602	0.437773872933681	-1.04870802957478	0.294312517524957	0.564942926704868
ENSG00000078549.10	0	NA	NA	NA	NA	NA
ENSG00000078579.8	0.613900160798027	0	10.302356582084	0	1	NA
ENSG00000078589.8	0	NA	NA	NA	NA	NA
ENSG00000078596.6	98.2195523702872	0	2.97295066439915	0	1	1
ENSG00000078618.15	4030.29491089567	0.219569174233083	0.104497088535431	2.10119896458776	0.0356235042684084	0.159352117539167
ENSG00000078668.9	2837.24314374835	0.137477935275414	0.186880179852413	0.735647490193907	0.461945253363486	0.729710930786494
ENSG00000078674.13	2423.97191309179	0.531666837983613	0.254799146019089	2.08661153810846	0.0369232634616305	0.16283599283857
ENSG00000078687.12	151.688737209035	-0.175364553125761	0.232624013538258	-0.753854043090523	0.450936868720356	0.72081939848419
ENSG00000078699.17	511.127627599271	-0.289641971834443	0.414290655080859	-0.699127456249073	0.484472381257748	0.74899669755291
ENSG00000078725.8	24.755442948758	0	2.37499348392245	0	1	1
ENSG00000078747.8	1739.72830872136	0.269174979768799	0.255318976937001	1.05426938098384	0.291759602961042	0.562663716804989
ENSG00000078795.12	0.638416262606375	-2.917269229743	10.2261393593589	-0.285275716203997	0.775432915864721	NA
ENSG00000078804.8	513.999502836639	-0.846271783038227	0.31290207547758	-2.70458986808115	0.00683887681471385	0.0544288132795268
ENSG00000078808.12	3479.83433320422	-0.0445701696889426	0.337057691157314	-0.132233059378967	0.894799953104751	1
ENSG00000078814.11	11.6047169837973	1.05973415819883	1.17453942870668	0.902255073178537	0.366921385289314	0.639089702689525
ENSG00000078898.6	0	NA	NA	NA	NA	NA
ENSG00000078900.10	14.335894253467	-4.47736159428566	1.73980082914577	-2.5734908957849	0.0100678295641584	0.0699674561295984
ENSG00000078902.11	1396.88246397275	-0.595217792771093	0.25582252941125	-2.32668246280313	0.0199821719251065	0.110215021905136
ENSG00000078967.8	237.823973779746	0.621046412920618	0.401198819589953	1.54797667040836	0.121627913508998	0.337520595865116
ENSG00000079101.12	1.9604175514227	-1.11669763742878	6.06430077876596	-0.184142851446102	0.853901390628849	NA
ENSG00000079102.12	0.225997719431207	0	10.302356582084	0	1	NA
ENSG00000079112.5	217.186196667049	-0.229315513060989	0.348038242864925	-0.658880217223678	0.509972690321252	0.767926745157254
ENSG00000079134.7	546.730151423535	0.471266199719312	0.196641946162756	2.39657005494269	0.0165493296080219	0.097732685926201
ENSG00000079150.13	176.387228357327	0.843206003622103	0.220195135714271	3.82935799597436	0.000128477993625395	0.00347802963054245
ENSG00000079156.12	134.966686564681	0.38599513499201	0.343131358769704	1.12491943719745	0.260623174573438	0.526128819810715
ENSG00000079215.9	53.3670718144914	0	2.13198124165973	0	1	1
ENSG00000079246.11	9014.24219618672	0.416877663236174	0.127231198560373	3.27653647810573	0.00105088736681409	0.0150732499686229
ENSG00000079257.3	660.566348568388	0.730171888493113	0.286274870237478	2.55059722108127	0.0107538526019292	0.0729395240078472
ENSG00000079263.14	30.9138809919705	0	2.55854006132048	0	1	1
ENSG00000079277.15	630.061650909153	-0.177993256013265	0.15863540324859	-1.1220273177882	0.261850824995625	0.527308170295534
ENSG00000079308.12	403.560862585618	-1.22804001833914	0.626412771458538	-1.96043260018434	0.0499452486015217	0.197665871457234
ENSG00000079313.7	574.846097154222	-1.25400838373535	0.289032810640009	-4.33863678299562	1.43369242494875e-05	0.000689298048512374
ENSG00000079332.10	2505.18518844417	0.236161383946351	0.164761460175571	1.43335330783483	0.151756894855795	0.38357068224391
ENSG00000079335.13	93.7264474132382	0.700419164706466	0.403393207323731	1.73631868854045	0.0825075005614608	0.269330389841427
ENSG00000079337.11	173.984155247788	-6.04305549524083	1.54006932231959	-3.92388537818481	8.71322036744047e-05	0.00258968336494583
ENSG00000079385.17	860.285892432024	-0.156246750683868	0.312324715062008	-0.500270209652948	0.616884827406908	0.845808206979296
ENSG00000079387.9	563.616615502186	0.546035792573949	0.359150660692952	1.52035302265744	0.128422274512056	0.348130358388692
ENSG00000079393.16	6.1186877077721	-4.01812127184274	3.36471285233148	-1.19419440772145	0.232401930131027	NA
ENSG00000079432.3	2056.08033701165	-0.750721822200694	0.262443269611901	-2.86051085749258	0.00422959069890123	0.0391436852328123
ENSG00000079435.5	140.584223962503	-1.479804769308	0.423347703160899	-3.49548316492362	0.000473204303279416	0.00862230554618675
ENSG00000079459.8	7276.65356108785	0.438890988020021	0.165625591595279	2.64989838703484	0.008051598288271	0.0606798590759138
ENSG00000079462.3	1501.59263078266	-0.100316901625127	0.483365369525535	-0.207538454241348	0.835589364213813	0.978822457401075
ENSG00000079482.11	198.010056671926	-0.43554352559861	0.361061363256443	-1.2062867144532	0.227706958489682	0.488936486601596
ENSG00000079557.3	0.0833664594683717	0	10.302356582084	0	1	NA
ENSG00000079616.8	1844.64767969398	-0.126331611796259	0.368254903511444	-0.343054798705032	0.731557235301873	0.919837206187874
ENSG00000079689.9	11.8790992836637	0	10.302356582084	0	1	1
ENSG00000079691.15	1067.36290729156	-0.206432280779382	0.288119916133536	-0.716480427835839	0.473694748551542	0.73907795105331
ENSG00000079739.11	1645.27201999618	-0.205865911116796	0.143784739021916	-1.43176468182355	0.152211178104327	0.384419327765399
ENSG00000079785.10	3580.57376979983	0.251314869123219	0.181675418221309	1.38331796114034	0.166567393084845	0.405242463315652
ENSG00000079805.12	2851.84292114744	-0.075131083921632	0.151366801696765	-0.496351135648246	0.619646694145512	0.847607859126161
ENSG00000079819.12	2532.6958085103	0.0857204246112573	0.36329393883341	0.235953357456274	0.813468863663182	0.96597257400357
ENSG00000079841.14	0.704373514749653	0	10.302356582084	0	1	NA
ENSG00000079931.10	96.1666415065172	0.0934747211476606	0.72416340273763	0.129079598325859	0.897294665122073	1
ENSG00000079950.9	823.415126288793	0.516227622670235	0.218157381914926	2.36630829605182	0.0179664762364698	0.103035347750841
ENSG00000079974.13	62.2212670423937	0.0252757422711615	0.333423895066315	0.0758066312737856	0.939572940315202	1
ENSG00000079999.9	1348.43991072111	-0.738876901593781	0.250971201254844	-2.94407046664889	0.00323926237346602	0.0326083209783064
ENSG00000080007.6	44.2657642865672	0	8.00717120665189	0	1	1
ENSG00000080031.5	306.383275030574	0.622679887423167	0.497360689349195	1.25196844213393	0.210581363414012	0.466622132957559
ENSG00000080166.11	0.313498663713469	3.06494767502527	10.2635322987534	0.29862503335207	0.765226162681553	NA
ENSG00000080189.10	1229.78079334613	-0.691815568817762	0.345058149927434	-2.00492458724204	0.0449711097341026	0.184254512876673
ENSG00000080200.5	354.910436357149	0.349555719727448	0.468631136980095	0.745908011960151	0.455722985039875	0.724701584611394
ENSG00000080224.13	4.1876455916063	-2.66757456917349	5.81806518161817	-0.458498570555987	0.646594289241276	NA
ENSG00000080293.5	2.64846104337914	0	4.05266109098575	0	1	NA
ENSG00000080298.11	121.93997309055	0.568244765818224	0.361436000512845	1.57218640371169	0.115907327689786	0.327218911712211
ENSG00000080345.13	1531.70672987804	0.402697779278429	0.358011790837144	1.12481708587529	0.26066655271114	0.526128819810715
ENSG00000080371.4	953.423323441483	0.206114931395289	0.266613213419767	0.773085957561949	0.43947151108388	0.710270080274865
ENSG00000080493.9	80.9415355261706	0.830151281990502	0.622250471770129	1.33411113314057	0.182167437718238	0.426957687257612
ENSG00000080503.15	1011.08592626218	-0.116549455474904	0.40411800498876	-0.288404510653133	0.773037115352707	0.944479269142862
ENSG00000080511.2	0.434661893473451	0	10.302356582084	0	1	NA
ENSG00000080546.9	238.10046644889	-0.383828945154192	0.343257524006363	-1.11819528578513	0.26348359726775	0.529131534524052
ENSG00000080561.9	165.455299332458	0.308676237834888	0.226288874455547	1.36408048596099	0.172542235693321	0.413453705144053
ENSG00000080572.8	0	NA	NA	NA	NA	NA
ENSG00000080573.6	15.7229470533495	-4.28916196842847	2.83530551648897	-1.51276888627503	0.130338374657684	0.351067409381044
ENSG00000080603.12	2673.65962742123	-0.591877710580846	0.176137357793592	-3.36031900327722	0.000778525233840152	0.0122783018052919
ENSG00000080608.9	1497.00154130988	0.269006537559158	0.158357313210849	1.6987313822443	0.0893698076119482	0.281688910292876
ENSG00000080618.9	3.80136185215087	0	6.50161226092057	0	1	NA
ENSG00000080644.11	24.9137753554208	0.551336886032772	0.763253937704089	0.722350529485933	0.470078993898722	0.736276655049534
ENSG00000080709.10	7.36512044485853	-3.37626532264841	2.9953233508424	-1.12717891432285	0.259666843622338	0.525376288864692
ENSG00000080802.14	592.693745306982	0.351902352321483	0.193692535358699	1.81680905601135	0.0692463556884172	0.241133226507283
ENSG00000080815.14	2170.60120611559	0.199619306023527	0.107843247675976	1.85101348786621	0.064167612719891	0.230140221288155
ENSG00000080819.2	621.243872562481	-0.443478973305796	0.262081244408634	-1.6921431150347	0.0906186895193974	0.284094214246356
ENSG00000080822.12	1154.63050883401	0.572892689968322	0.280151706298529	2.0449373574682	0.0408610343141872	0.17328901803888
ENSG00000080823.17	318.08150167564	0.215577650607303	0.248687647454626	0.866861111976364	0.386018113052005	0.65694489636284
ENSG00000080824.14	43574.7603054861	0.367255183107864	0.157173646118196	2.33662062424692	0.019458919099189	0.108184668282213
ENSG00000080839.7	458.88421708971	0.187935309771487	0.30064596186804	0.625105052480218	0.531902112113659	0.785419880487102
ENSG00000080845.13	1550.5997372303	-0.147355478541447	0.192781780430866	-0.764364133436826	0.444650276326523	0.715116606919176
ENSG00000080854.10	28.3067252839394	-3.48258688368169	1.25926308983834	-2.76557528905955	0.00568224864874331	0.0477128831790777
ENSG00000080910.7	0.431201725396998	0	10.302356582084	0	1	NA
ENSG00000080947.10	64.6606772210828	-0.780893794855095	0.484314747766557	-1.61236839979833	0.106881797052232	0.312845815395054
ENSG00000080986.8	407.98833026469	0.345055953077004	0.308153456539286	1.1197536349329	0.262818762159292	0.528286216765132
ENSG00000081014.6	575.02699795722	0.256321805037264	0.245167487251802	1.04549672515918	0.295793453360184	0.566466178242329
ENSG00000081019.9	202.839699615406	0.486261334558425	0.334298443796447	1.45457253415905	0.145787639332763	0.37576484235186
ENSG00000081026.14	322.86974905534	-0.15701306249693	0.30645345282917	-0.512355338298163	0.608402342244001	0.840470471265143
ENSG00000081041.8	1780.13946932143	0.240743809169483	0.297025296903304	0.810516180538848	0.417643569303001	0.688528095311097
ENSG00000081051.3	3.16486754812869	0	3.94760659879727	0	1	NA
ENSG00000081052.10	364.268911526298	-1.17595739425077	0.445475388209239	-2.63978083947126	0.00829596560888425	0.0616670178306976
ENSG00000081059.15	213.495633770504	-0.243488858913754	0.2484583332575	-0.979998761649121	0.327086729929255	0.599337521276412
ENSG00000081087.10	744.177813004233	0.717646279284828	0.278364379137054	2.57808230172831	0.00993503320011912	0.0693844961163943
ENSG00000081138.9	0.712846700486826	-4.13688193867728	10.2117313448014	-0.405110729904122	0.685396119704378	NA
ENSG00000081148.11	4.97751822169708	0	5.06665201486985	0	1	NA
ENSG00000081154.7	1946.90745657989	0.604961763401438	0.267632515328656	2.26041952585072	0.0237952257818304	0.122558932791075
ENSG00000081177.14	704.132890931031	-0.385780929305481	0.178507762973692	-2.16114371094515	0.0306842399510133	0.144833447100201
ENSG00000081181.3	179.774341214925	2.26831288667868	0.779566144295146	2.90971189972545	0.00361762060709005	0.035224200647982
ENSG00000081189.9	28.1782440350248	5.14862873341738	1.99997549265657	2.57434591189838	0.0100429809704727	0.0698441193798351
ENSG00000081237.14	0	NA	NA	NA	NA	NA
ENSG00000081248.6	0	NA	NA	NA	NA	NA
ENSG00000081277.7	3235.8474444742	0	2.06604083333733	0	1	1
ENSG00000081307.8	587.918704071459	0.684502655148633	0.24351840819062	2.81088670148016	0.00494051797896289	0.043063264883941
ENSG00000081320.6	397.20886690787	0.49796212690269	0.219058369051007	2.27319380245519	0.023014503614937	0.120107354789525
ENSG00000081377.12	398.319153975439	-0.382097122610569	0.295078538031111	-1.2948997414725	0.195354817703484	0.446461974658285
ENSG00000081386.8	232.488089049617	0.229947137038304	0.320602362967009	0.717234691941326	0.473229296617645	0.738856836804894
ENSG00000081479.8	4.61700150942073	0	10.302356582084	0	1	NA
ENSG00000081665.9	90.264740415295	1.11740050471052	0.620579288830516	1.80057653360664	0.0717696506117152	0.246343007495342
ENSG00000081692.8	512.988842209332	-0.76097203120082	0.51847758174415	-1.46770479186568	0.142184428557649	0.370462959275359
ENSG00000081721.7	561.55283959452	0.627597517084038	0.202933670199866	3.09262389265382	0.00198395400852392	0.0235708297342979
ENSG00000081760.12	1266.96207592891	-0.400703299684683	0.178448944172393	-2.24547868043186	0.0247374193786613	0.125556946622376
ENSG00000081791.4	968.960057713734	-0.298204420797278	0.159954697359486	-1.86430549224251	0.0622788159837674	0.225822986757141
ENSG00000081800.4	0	NA	NA	NA	NA	NA
ENSG00000081803.11	53.3007057110143	-4.55184766733679	1.51726114937006	-3.00004232575694	0.00269942092440047	0.0288054746082287
ENSG00000081818.1	0	NA	NA	NA	NA	NA
ENSG00000081842.13	0.437813552422147	0	10.302356582084	0	1	NA
ENSG00000081853.13	15.2895116948015	-1.28466259134567	1.01467076866369	-1.26608810563997	0.205481540524476	0.460284660564397
ENSG00000081870.7	584.723475489	0.549797728954749	0.263137370653822	2.08939432505789	0.0366722416549451	0.162086523916617
ENSG00000081913.9	432.10299934452	-0.610899015508234	0.228897316561531	-2.66887801344764	0.00761050853569784	0.0582925727723709
ENSG00000081923.6	1027.85749290853	0.312901801571839	0.295691663155583	1.0582029883176	0.289962909185571	0.560510453516836
ENSG00000081985.6	11.413654653585	0	2.32047799150208	0	1	1
ENSG00000082014.12	356.490462975417	-0.680902562402456	0.410132200639737	-1.66020264036904	0.0968736936717663	0.294783495513448
ENSG00000082068.4	573.798685629221	0.0614221824126652	0.219527496079908	0.279792661554831	0.779636582169162	0.948135983010928
ENSG00000082074.11	1018.56428473181	0.251813164417469	0.357493998629038	0.704384312416861	0.481193472852625	0.746402961200444
ENSG00000082126.13	1.28863396079438	0	10.302356582084	0	1	NA
ENSG00000082146.8	514.685657651723	0.401874824887312	0.178374830955101	2.25297942952764	0.0242604460065552	0.123901056180234
ENSG00000082153.13	5618.33967484622	0.413840943621179	0.224104741204493	1.84664073324336	0.0647992265439711	0.23171794422923
ENSG00000082175.10	0	NA	NA	NA	NA	NA
ENSG00000082196.16	6.47231865069701	2.20100384927504	1.85247599414375	1.18814163111052	0.23477761502483	0.496916721738343
ENSG00000082212.7	1249.75675919114	0.498543137907203	0.335487647998921	1.48602531533085	0.137272425054204	0.362624703046289
ENSG00000082213.13	490.186942974775	0.55678540235671	0.296056049423834	1.88067564719685	0.0600160543678671	0.221207384836688
ENSG00000082258.8	725.910026471925	0.165731090243212	0.370909923036051	0.446823015374283	0.655002852229484	0.871446518743711
ENSG00000082269.12	555.483407079949	0.680366057511992	0.38634408366507	1.76103656372234	0.0782322146246134	0.260343254615316
ENSG00000082293.8	0	NA	NA	NA	NA	NA
ENSG00000082397.11	36.1847452774102	0	2.12970438421423	0	1	1
ENSG00000082438.11	545.955822436661	0.27163320148581	0.319511164189356	0.850152457661318	0.395240329886336	0.666949663145873
ENSG00000082458.7	546.69000542837	-0.421825343556278	0.226019384929258	-1.86632373894967	0.0619960854667401	0.225383803792259
ENSG00000082482.9	2.26402433476951	0	10.302356582084	0	1	NA
ENSG00000082497.7	112.10254938786	0.532906562164558	0.414672158039657	1.28512742375531	0.198747759847907	0.451540963163227
ENSG00000082512.10	303.033078161208	-0.13785990181222	0.182453971817289	-0.755587288339625	0.449896679676415	0.71979519026172
ENSG00000082515.12	816.612498451646	0.145158417307436	0.270236489193004	0.537153282818752	0.591161738149738	0.828041558805048
ENSG00000082516.8	885.19503978556	0.219789873670931	0.217991027388758	1.00825192808952	0.313333534470491	0.584618398677575
ENSG00000082556.6	8.28075000015839	0	10.302356582084	0	1	1
ENSG00000082641.11	8927.1154531679	-0.377842585739234	0.139294284803828	-2.71254909181207	0.00667678907182884	0.0536414850703319
ENSG00000082684.10	2.88803231532938	1.91133460621657	3.33548543945107	0.57303041518632	0.566624100437473	NA
ENSG00000082701.10	1909.00716098934	0.0158449748887471	0.134827220035395	0.117520593279216	0.90644752603955	1
ENSG00000082781.7	6883.58261566066	0.0117661576599215	0.163340872323872	0.0720343750619356	0.942574551554988	1
ENSG00000082805.15	1562.65887472769	0.0265839948192217	0.240060333434509	0.110738806527877	0.911823472056273	1
ENSG00000082898.12	5533.33468410952	0.3525874801326	0.304013876472719	1.15977429788222	0.246140711119325	0.510417781294344
ENSG00000082929.4	0	NA	NA	NA	NA	NA
ENSG00000082996.15	1130.89530136313	0.47753176178415	0.349033447785156	1.36815472790473	0.171263649038658	0.411946727833538
ENSG00000083067.18	0.406976622569161	3.0658210504301	9.79801914168574	0.312902129103478	0.754355019958303	NA
ENSG00000083093.5	503.151001359837	0.250060446184574	0.325998464241294	0.767060196944629	0.443045725736457	0.713536952182219
ENSG00000083097.10	323.029804135648	-0.166125150337998	0.322457989183828	-0.515183856224115	0.606424549047617	0.839437831592528
ENSG00000083099.6	747.917190694428	0.505167340352711	0.156646176195282	3.22489416992182	0.00126019244164823	0.0172302330068495
ENSG00000083123.10	231.92553973447	-0.214257222584861	0.27515170780478	-0.778687598540642	0.436163763175686	0.706985267204629
ENSG00000083168.5	1185.25318574055	0.394548181151289	0.326670354749555	1.20778691857047	0.227129234511618	0.488302267484363
ENSG00000083223.13	946.82248633934	0.2217498366769	0.306508748208801	0.723469845388681	0.469391273726044	0.735940743328697
ENSG00000083290.15	514.017038287318	-0.185019731190109	0.207193201954135	-0.892981668534981	0.371866989624509	0.643070251992784
ENSG00000083307.6	590.674605786512	0	2.04761659589341	0	1	1
ENSG00000083312.13	5074.05697474724	0.0953545845304288	0.297652599682676	0.320355288789969	0.748699015274872	0.930440341918696
ENSG00000083444.12	3588.03145502446	-0.0955164780762725	0.295177177571357	-0.323590322470585	0.746248215642332	0.928923189235034
ENSG00000083454.17	129.618168731348	-0.479497720672672	0.420752028916193	-1.13962069751108	0.254444358618211	0.519607594249624
ENSG00000083457.7	429.693640364411	-0.25342540107778	0.359190576463986	-0.70554579569598	0.480470642962195	0.745695946955451
ENSG00000083520.10	1012.74702440419	0.490057963622843	0.303643330325339	1.61392632302435	0.106543408244696	0.312472876962905
ENSG00000083535.11	251.362980496871	0.461206809431627	0.440023546093625	1.04814120409251	0.294573554750836	0.565215925491024
ENSG00000083544.9	262.304505450334	0.680912526917734	0.233402811135014	2.91732787452956	0.00353044444286769	0.0345423409331847
ENSG00000083622.8	0.173958015116299	0	10.302356582084	0	1	NA
ENSG00000083635.7	214.453746303725	0.90019213929243	0.270609361802147	3.3265373130387	0.000879322462548091	0.0133967363411739
ENSG00000083642.14	597.055574325418	0.449938389934506	0.363255396003409	1.23862823480338	0.215483206810541	0.473311187239533
ENSG00000083720.8	328.992981254544	-1.00966073950367	0.493222383195623	-2.04706999094811	0.0406512129327342	0.172843923656302
ENSG00000083750.8	221.015166397717	-0.324848801349185	0.272848113515449	-1.19058474388459	0.23381664368342	0.495829990258338
ENSG00000083782.3	0	NA	NA	NA	NA	NA
ENSG00000083799.13	731.768683949847	0.199773997862307	0.287957582106137	0.693761895072009	0.487831542816506	0.751498502104109
ENSG00000083807.5	275.654220435146	-1.37572918581068	0.567177335485998	-2.42557150953829	0.0152843042799122	0.0922451519956085
ENSG00000083812.7	219.65470158788	-0.824948585076129	0.277627634742695	-2.97142100367887	0.00296425121957738	0.0306221507754632
ENSG00000083814.8	53.0647731945036	-0.131644444846197	0.516611654132705	-0.254822832185627	0.798859939745509	0.957638898941158
ENSG00000083817.8	116.580884460518	0.0418496069289699	0.319268398793183	0.131079703118627	0.895712257179338	1
ENSG00000083828.11	113.318883460414	0.0647812453209569	0.34942139218534	0.185395762165001	0.852918632108373	0.987698952486255
ENSG00000083838.11	277.648572812838	-1.40675023668452	0.425424573347657	-3.30669717927865	0.000944028841838231	0.013983041587032
ENSG00000083842.8	46.162088934042	-0.16359015012846	1.4795610195078	-0.110566680232547	0.911959970759426	1
ENSG00000083844.6	101.677991659574	-0.194240256346086	0.418896299391178	-0.463695326572219	0.642866045964899	0.863069185498198
ENSG00000083845.4	14272.1321708252	0.223234900666199	0.509292775078533	0.438323321260107	0.661151922521695	0.876261537211172
ENSG00000083857.9	8520.52315010377	0.146800183831512	0.486835613684535	0.301539533479235	0.763003108608554	0.938356149713274
ENSG00000083896.8	744.098727738197	0.0904050153237493	0.324162569271959	0.278887891118308	0.780330861498339	0.948486958114219
ENSG00000083937.4	1403.80755352842	0.689697847804981	0.298649451623664	2.30938929924468	0.0209219882893663	0.113669657682413
ENSG00000084070.7	396.83670194014	-0.345733107999173	0.215619283458634	-1.60344243081348	0.108837009564521	0.316081476199214
ENSG00000084072.12	823.607349493234	0.298990893055561	0.327428504229736	0.913148639147731	0.361164372174391	0.633321410921918
ENSG00000084073.4	1485.69572278541	0.846896737351696	0.283277142058996	2.98964022016051	0.00279306217295745	0.0293554882294021
ENSG00000084090.9	2716.86008745652	0.0950675260531461	0.142354243634467	0.667823618221441	0.504246188514021	0.763868933636297
ENSG00000084092.6	683.618553249163	-0.400531709227357	0.0992050223001827	-4.03741363028371	5.40437319351772e-05	0.00184002046680567
ENSG00000084093.11	717.249790554625	0.576856860376927	0.395203889011667	1.45964368371865	0.144388026906687	0.373591398290029
ENSG00000084110.6	8.66961235653877	1.22849504516106	2.72873407241696	0.450206950387413	0.652561225135948	0.869607441981931
ENSG00000084112.10	1928.12481332777	-0.134342632357969	0.308898123096185	-0.434909189513388	0.663628344061833	0.87725715478243
ENSG00000084207.11	17566.7522218807	-0.236559381733675	0.475964582022589	-0.497010472351593	0.619181666406348	0.847355345104702
ENSG00000084234.12	12800.2529950681	0.200257640778656	0.223285113690947	0.896869645577163	0.369788479111013	0.641503021370669
ENSG00000084444.9	161.101119973326	-0.280825527605242	0.289966940402767	-0.968474293018274	0.332807551591427	0.605256385831334
ENSG00000084453.12	1.24076829800435	3.36962472496288	10.2524999698813	0.32866371469025	0.742409883464526	NA
ENSG00000084463.3	1857.39734123422	0.258635608361312	0.203301902194211	1.27217505379877	0.203310928993016	0.457380213753987
ENSG00000084623.7	4650.96672621354	0.420097233802277	0.341214916092761	1.23118074266153	0.21825527217955	0.476234285114144
ENSG00000084628.5	16.6466755187945	0.258796867312126	0.808540318125723	0.320079112334241	0.748908359333195	0.930553666966679
ENSG00000084636.13	1055.15706300179	-0.774075857626274	0.315096636066941	-2.4566300271826	0.0140247038455158	0.0872872916990052
ENSG00000084652.11	1746.46335430195	-0.47587366843739	0.140480902375848	-3.38746164346395	0.000705425801914646	0.0114292848871426
ENSG00000084674.9	0	NA	NA	NA	NA	NA
ENSG00000084676.11	713.720213843665	0.449078659611514	0.249230095503549	1.8018636902746	0.0715668541574277	0.245879678960425
ENSG00000084693.11	842.987439604936	-0.528037269389703	0.203583603268348	-2.59371216990244	0.00949459362442761	0.0675311818010485
ENSG00000084710.9	196.373302466785	0.203064590228252	0.461774536076333	0.439748349819542	0.660119380027268	0.875555224222281
ENSG00000084731.9	2137.89414921	-0.199928435058601	0.213208526235913	-0.937713132716756	0.348391852988492	0.621380195452667
ENSG00000084733.6	5512.51863067991	0.133000534071194	0.241111562794389	0.551614084906462	0.581212784315149	0.821499692263541
ENSG00000084734.4	32.4754712103237	0	3.08076795865115	0	1	1
ENSG00000084754.6	6093.49703101535	0.147484288462866	0.201403304940094	0.732283358044864	0.463995634779779	0.731881056077727
ENSG00000084764.6	464.098775341123	-0.156555440461979	0.194312866610844	-0.8056874626605	0.420423080311583	0.691864431882455
ENSG00000084774.9	2534.49491706358	-0.408944565207091	0.20001579986494	-2.04456130707289	0.040898127449285	0.173405764886702
ENSG00000085063.10	10171.8041979178	0.262820845275214	0.153072716140411	1.71696728131572	0.0859851503027675	0.276500669561755
ENSG00000085117.7	1017.83830456466	-1.45047224990188	0.412072544816961	-3.51994392285021	0.000431638047498846	0.00811784004269095
ENSG00000085185.11	507.482467241821	-0.0382094622322647	0.278852283326039	-0.137024024965898	0.891011805044806	1
ENSG00000085224.16	684.43397749079	0.178599135292451	0.416478901824443	0.428831171303211	0.668046092483307	0.880464935789645
ENSG00000085231.9	766.64767763133	0.049250004508387	0.329165640616788	0.149620733245738	0.881063849554896	1
ENSG00000085265.6	0	NA	NA	NA	NA	NA
ENSG00000085274.11	420.605354645791	0.491433913682899	0.230980136229794	2.12760249302991	0.033370055360787	0.152932028233334
ENSG00000085276.13	385.212737875778	0	2.12879341602883	0	1	1
ENSG00000085365.13	999.192078557115	0.485696618929744	0.4131459135582	1.17560552577346	0.239752546396244	0.502741536916866
ENSG00000085377.9	1508.68374507161	0.0739247842139962	0.15400616289776	0.480011856818174	0.631218962087346	0.855523788677663
ENSG00000085382.7	151.591644260979	0.771915989784251	0.340112789460542	2.26958824750048	0.0232325773596843	0.120758780828863
ENSG00000085415.11	782.414459352812	0.437879161725471	0.173834379630579	2.5189445416725	0.0117707194564507	0.0772672652404278
ENSG00000085433.11	503.634960575852	0.629075501890111	0.23395804763453	2.68883891043919	0.00717010107840116	0.0562500789923899
ENSG00000085449.10	1411.81320356057	0.0785417748096271	0.295989301116284	0.265353424983327	0.790737211872648	0.953074562865197
ENSG00000085465.11	42.9698138788914	-0.178173509338939	0.719887398371693	-0.247501914524339	0.804519810006442	0.961040922626561
ENSG00000085491.11	1161.38351169801	0.24617147906638	0.512467225303596	0.480365312963269	0.630967654528436	0.855349452415175
ENSG00000085511.15	571.375614252719	0.281598761770569	0.168483794584491	1.67137001196488	0.0946486153768053	0.291270308596608
ENSG00000085514.11	58.1613125538201	-1.93817394961442	0.611921431017131	-3.16735752561044	0.00153831067211564	0.0197022068320685
ENSG00000085552.12	282.022328159034	4.61582982301057	1.67662812482466	2.75304329843167	0.00590440867045935	0.0491040959612055
ENSG00000085563.10	16.7705279332454	0	10.2929601449567	0	1	1
ENSG00000085644.9	274.822931948639	-0.818557501556257	0.33138368063804	-2.47012013379845	0.01350676843935	0.0848502119907882
ENSG00000085662.9	27801.8298743695	0.199048709913538	0.298959167470501	0.665805673723583	0.505535317886025	0.764715576310939
ENSG00000085719.7	1910.95016990223	0.427655765056379	0.303934116056521	1.40706732960788	0.159407424651356	0.394331642642799
ENSG00000085721.8	1224.63326455411	0.193314521453135	0.295054473085054	0.655182480142941	0.512350272927284	0.770145935505227
ENSG00000085733.11	7196.1640198684	-0.0693434239345522	0.117923748535608	-0.588036123305674	0.556508046518726	0.803943496684025
ENSG00000085741.8	11.9314560655112	-1.87507255088782	0.895602302038477	-2.09364418405354	0.0362916884964119	0.161108793447588
ENSG00000085760.10	1332.25471614186	0.339954184911893	0.148912639837591	2.28291020347674	0.0224356583323556	0.118328550500204
ENSG00000085788.9	1222.5018912087	-0.115666437026456	0.256819526407366	-0.450380228655145	0.652436298672191	0.869563338596399
ENSG00000085831.11	192.692397378115	-0.528149355883785	0.33266024369713	-1.58765396794646	0.112364607433522	0.321370931183114
ENSG00000085832.12	949.921425958703	0.421222107015598	0.302445345531339	1.39272140649277	0.163704052760461	0.40037157379565
ENSG00000085840.8	435.902687856861	0.173154858011969	0.388419372122637	0.445793568600121	0.655746367935946	0.872115731417158
ENSG00000085871.4	755.132609159943	-0.388929753188794	0.315426474759577	-1.23302824686876	0.217565225733734	0.475522307721833
ENSG00000085872.10	904.581920573897	-0.331976359425533	0.243804547975704	-1.36164957619501	0.173308501539771	0.414632242401169
ENSG00000085978.17	1384.92990079174	0.434726118974619	0.154694778542184	2.81021843834291	0.00495078860433957	0.0431320506471294
ENSG00000085982.9	1353.74466581169	-0.161987974305442	0.124522884537182	-1.30086911259329	0.193303260220182	0.443282077889185
ENSG00000085998.9	1419.79781982762	-0.212837988751593	0.2533455853288	-0.840109325273482	0.400847092007923	0.673776912488748
ENSG00000085999.7	223.366386341122	0.248384331129246	0.382850099602494	0.648776979259346	0.516482539299037	0.773560713119798
ENSG00000086015.16	1124.9748685918	0.0605116593734228	0.19228802148114	0.314692818134581	0.752994897716971	0.932818414459083
ENSG00000086061.11	8217.40623999118	0.321612362552406	0.16454166762161	1.95459525359866	0.0506308619944971	0.199248432376868
ENSG00000086062.8	8480.85921935205	-0.44515447012433	0.195648737590656	-2.27527392001731	0.0228895029242115	0.119692753105984
ENSG00000086065.9	2105.20096902486	0.49108034419429	0.270215000641521	1.81736892114949	0.0691606432108244	0.240947274665197
ENSG00000086102.14	1111.11418538902	0.192358216763188	0.1354627989701	1.42000769381449	0.155605441178502	0.388959968091305
ENSG00000086159.8	5.68524532434163	-4.08789622180527	2.72353434894464	-1.50095269530539	0.133367797211091	NA
ENSG00000086189.5	720.666122852256	0.322545344576673	0.219635562390353	1.46854790301864	0.141955454205279	0.370149918702963
ENSG00000086200.12	606.688783256969	0.543404042271162	0.192858574927512	2.81762966710403	0.00483795753684872	0.0424345283711017
ENSG00000086205.12	2.00102007503213	0	10.302356582084	0	1	NA
ENSG00000086232.8	4621.23956880044	0.311721702288988	0.154401865119578	2.0188985544156	0.043497764519878	0.180172371657617
ENSG00000086288.7	2.98126835199495	-2.05301757631261	2.68434406631328	-0.764811635764807	0.44438371800367	NA
ENSG00000086289.7	1983.56720304489	-0.30776049485803	0.231924380973087	-1.32698638050366	0.184513187969992	0.430309248507326
ENSG00000086300.11	211.528700006886	1.07495579319726	0.354880372830007	3.02906521604726	0.00245311721489247	0.0270858800889162
ENSG00000086475.10	1319.90055361359	0.443345687933247	0.13193973242509	3.36021363530474	0.000778822232547475	0.0122783018052919
ENSG00000086504.11	2070.29203674433	-0.317168962992658	0.453585930781822	-0.69924779731587	0.48439718459039	0.74899669755291
ENSG00000086506.2	27.8038605910428	-1.60011545494221	0.971981325588525	-1.64624094395368	0.0997141626917736	0.300801625557713
ENSG00000086544.2	1062.74175383928	-0.560449160430137	0.247145975002282	-2.26768475766179	0.0233484275299449	0.121187229063241
ENSG00000086548.8	572.370895582574	-0.126595351928319	0.61389857202902	-0.206215420097662	0.836622643209427	0.979336810523432
ENSG00000086570.8	1923.90057985098	0	2.74350226094382	0	1	1
ENSG00000086589.7	1088.73844225695	0.587882020965589	0.158141314700747	3.71744741137409	0.000201245860579098	0.0047818970541272
ENSG00000086598.6	6417.36038685851	0.132323892284702	0.1915463516441	0.690819173264989	0.489679184953017	0.753128912724652
ENSG00000086619.9	247.333142955885	0.450522271099775	0.320930063149884	1.40380202053358	0.160377812143127	0.395814012272651
ENSG00000086666.14	1990.60080881107	0.972240665939052	0.305088798741281	3.18674651429442	0.00143882815673227	0.0189408808840869
ENSG00000086696.6	51.6033185806298	0	2.1029583629005	0	1	1
ENSG00000086712.8	870.891351685944	0.446750911766503	0.25689516092757	1.73903980967731	0.0820277607290902	0.268344154099315
ENSG00000086717.14	19.6663704404372	1.11026584750338	0.584058676677281	1.90094915432076	0.0573086728294775	0.214626366122377
ENSG00000086730.12	18.6618610225522	1.33113090914683	1.11185327782497	1.19721813632714	0.231221542631415	0.493370775965343
ENSG00000086758.11	5187.06635897023	0.0606819906854534	0.268711595905442	0.225825723973621	0.821336968994212	0.970024053668495
ENSG00000086827.4	510.300897554091	0.563621521421955	0.209822245499035	2.6861857286936	0.00722729022274019	0.0564384021307632
ENSG00000086848.10	297.682478674979	-0.0138483417015687	0.513777183062312	-0.0269539834739783	0.978496436550374	1
ENSG00000086967.9	0.0731944313906103	0	10.302356582084	0	1	NA
ENSG00000086991.8	0.867973637763999	0	10.302356582084	0	1	NA
ENSG00000087008.11	246.007282126852	0.322557141438678	0.286790701108491	1.12471269184093	0.260710801727919	0.526128819810715
ENSG00000087053.14	825.005963760378	0.471880103036573	0.264216154604035	1.78596234489807	0.0741053552332068	0.251503199247106
ENSG00000087074.7	3973.43805342727	-0.113198542427704	0.343354837135531	-0.329683843606436	0.741638862775697	0.926346027015046
ENSG00000087076.4	277.437794555427	-1.76635796021883	0.496629298052437	-3.55669302464779	0.000375552565473719	0.00738478092411988
ENSG00000087077.7	1267.77776089432	-1.60550081847271	0.378886691226851	-4.23741676772556	2.26106196579486e-05	0.000980695058369875
ENSG00000087085.9	31.2198169423472	-3.32024788120037	1.88746392821819	-1.75910534318649	0.078559617542364	0.261157451470906
ENSG00000087086.9	124347.265992838	-0.593582788568868	0.412184814238563	-1.4400889311398	0.149842240287763	0.381122308700497
ENSG00000087087.14	2230.53334748078	0.00630080404022469	0.174282915015275	0.0361527349922536	0.971160573341449	1
ENSG00000087088.15	2485.67983610172	-1.12378000407095	0.381726632692855	-2.94393921677235	0.00324063637781598	0.0326083209783064
ENSG00000087095.8	432.142918328079	-0.0161738495590487	0.198904900022364	-0.0813144852501382	0.935191854573936	1
ENSG00000087111.16	1202.14365393882	-0.1866673580832	0.20671927204105	-0.902999300646394	0.366526266106405	0.638831109835523
ENSG00000087116.9	2.96770965141717	-2.94881408584534	3.84098419460456	-0.767723566784666	0.442651432001233	NA
ENSG00000087128.5	84.5944266568306	0	2.17399937863735	0	1	1
ENSG00000087152.11	1611.04958695064	-0.70809066894889	0.221554385205178	-3.19601288095985	0.00139340890976822	0.0185208970191334
ENSG00000087157.14	546.557468396997	-0.395501371427148	0.187779917301167	-2.10619632339506	0.0351873024002783	0.158220682667918
ENSG00000087191.8	3926.88176966234	-0.0883878828864599	0.346603873326782	-0.255011238155226	0.79871441933634	0.957638898941158
ENSG00000087206.12	842.40918589799	0.159166106650328	0.154370164373516	1.03106780572707	0.302509023819658	0.573830513951167
ENSG00000087237.6	1.06863501675676	0	10.302356582084	0	1	NA
ENSG00000087245.8	718.72310623643	-0.15622953993523	0.360287807808313	-0.433624276340626	0.664561303027751	0.877850376968534
ENSG00000087250.4	0.455806668245054	0	10.302356582084	0	1	NA
ENSG00000087253.7	451.647394615946	0.368456534383686	0.285181450408713	1.29200736533048	0.196354593921856	0.448165266060691
ENSG00000087258.9	5.90991479187552	0.800971673232603	1.23869356952506	0.646626165613917	0.517873919329495	NA
ENSG00000087263.12	1342.93050429468	0.395310244670821	0.150522853157704	2.62624735299598	0.00863320555371938	0.0633940934341565
ENSG00000087266.11	591.209308827418	-0.825047461108258	0.298752799090735	-2.76163926704393	0.00575119827542237	0.0480724871984359
ENSG00000087269.11	1285.706373238	0.525763400773931	0.164799862529055	3.19031455915951	0.00142118014572912	0.0187525444265422
ENSG00000087274.12	2832.53971142831	0.187778504583721	0.118760514812117	1.58115266577273	0.113843135233928	0.323858680222107
ENSG00000087299.7	249.033655365663	-0.426668080945817	0.213945949754261	-1.99427977690575	0.0461214880302497	0.187316885750096
ENSG00000087301.4	70.4209231084359	0.394688221505398	0.479351254349669	0.823379970165861	0.410291949767583	0.682878274973495
ENSG00000087302.4	3631.64983956876	0.693524761434116	0.318270767616597	2.17904008787124	0.0293286903161575	0.140520389913302
ENSG00000087303.12	104.450164634145	1.22322302248781	0.370022834390979	3.30580415260348	0.000947042572386588	0.0139852631955129
ENSG00000087338.4	493.043660634874	0.392004748220649	0.271153223088032	1.44569459199599	0.148262881869034	0.379492661152339
ENSG00000087365.10	5545.20563309264	0.167031311073322	0.190453119748523	0.877020609028996	0.380475444224777	0.652356705484699
ENSG00000087448.5	642.420206282849	0.0491738328114181	0.181977953052921	0.270218628061597	0.786992062465419	0.951613550087607
ENSG00000087460.19	16316.4488549844	0.668670719678923	0.212521991761835	3.14636012083058	0.00165316316741136	0.0207131601062206
ENSG00000087470.13	2006.07927690474	0.387341391657042	0.190618545187047	2.03202364847009	0.0421512619336126	0.176980634288188
ENSG00000087494.11	6517.29959033411	-0.198769147476894	0.220385815037922	-0.90191443329822	0.367102323581365	0.639276084621182
ENSG00000087495.12	83.1008744337779	0	2.06773228770532	0	1	1
ENSG00000087502.13	1085.55162656257	0.806540758120136	0.272047875669389	2.96470154797422	0.00302976705688793	0.0311392725291259
ENSG00000087510.5	365.110182460076	0.193887553230529	0.259983130064854	0.745769747376156	0.455806517888788	0.724701584611394
ENSG00000087586.13	1646.00800207974	0.193824837734513	0.22639774594901	0.856125298076805	0.391928476837949	0.663225781611174
ENSG00000087589.12	5.67940994875924	7.17704000076898	3.51843348228404	2.03983961524545	0.0413663026953358	NA
ENSG00000087842.6	1302.56623001159	0.0150022181437063	0.272758398294465	0.0550018559923871	0.956136985164877	1
ENSG00000087884.10	228.194782763183	-0.638119972597593	0.472716380165589	-1.34990027714729	0.177047972793897	0.420199558803536
ENSG00000087903.8	166.770757746966	-0.0383687499141154	0.271422490714605	-0.14136171918951	0.887584194196507	1
ENSG00000087916.7	428.857020536215	0	2.20978832955845	0	1	1
ENSG00000087995.11	469.351933972914	0.624128409233392	0.146824347549082	4.25085089531727	2.12959910889192e-05	0.000941698337663672
ENSG00000088002.7	494.915723778801	-0.367516770158886	0.738585363115413	-0.497595523161562	0.618769159809115	0.847125071019949
ENSG00000088035.11	246.711473587712	0.239712332020878	0.329157957767972	0.72825926386946	0.466454893754089	0.733781104014025
ENSG00000088038.13	807.232624556101	0.336897192432038	0.199210939756638	1.6911580902314	0.0908066129627706	0.284535757520745
ENSG00000088053.7	0.105976003007978	0	10.302356582084	0	1	NA
ENSG00000088179.4	350.975753563791	-0.0561996686731847	0.296645132431909	-0.189450837141528	0.849739483534309	0.985906737372081
ENSG00000088205.8	2274.01518007699	0.0108725225885699	0.172662986119003	0.0629696197949241	0.94979069618601	1
ENSG00000088247.11	2952.04037314946	-0.353852458624779	0.163720209762186	-2.16132424420157	0.0306703014132286	0.14480535537027
ENSG00000088256.4	1364.27641579333	-0.960886556277614	0.199570128813211	-4.81478146049081	1.47361069019241e-06	0.000132260206995982
ENSG00000088280.14	158.156482529444	-0.164176705102188	0.327496959456777	-0.501307570532899	0.61615467812497	0.845372788357287
ENSG00000088298.8	1102.41871453745	-0.169673710119693	0.306170669301444	-0.554180158755306	0.579455555750557	0.820409267997576
ENSG00000088305.14	250.138623437409	-0.403188630067463	0.313004866951079	-1.28812255858781	0.197703303814037	0.449974618093621
ENSG00000088320.3	0	NA	NA	NA	NA	NA
ENSG00000088325.11	3363.75549328832	0.557367020392898	0.227982755416365	2.44477710331634	0.0144941688811745	0.0891501206195193
ENSG00000088340.11	479.155995671989	-0.752277090938425	0.423685850140067	-1.77555396454644	0.0758064634473853	0.255222132275041
ENSG00000088356.4	588.592898477757	-0.820795269859856	0.413348124415843	-1.98572394883811	0.0470639842833609	0.189995554454984
ENSG00000088367.16	2242.41643389585	-0.0636750425942147	0.204172471185877	-0.311868893119512	0.755140163959316	0.933950520142625
ENSG00000088386.11	11.6013146467975	0	6.94475665693135	0	1	1
ENSG00000088387.13	1278.74130762692	0.219762696081872	0.443625940156068	0.495378372158668	0.620333058537103	0.847906992707907
ENSG00000088448.10	651.13975188868	0.162040043464755	0.163694967701287	0.989890194794801	0.322227792604112	0.594846744721775
ENSG00000088451.6	206.462555665854	-0.0185775541000733	0.370046161389238	-0.050203342281214	0.959960348159258	1
ENSG00000088538.12	71.3847760716026	0.0128668521205911	0.961805311234348	0.0133778135453195	0.989326367485206	1
ENSG00000088543.10	119.971892685216	-1.58121668625847	0.354462929243055	-4.46088026647839	8.16236865121287e-06	0.000467753670801602
ENSG00000088682.9	1238.62051656853	0.0381436880562399	0.172208096068815	0.221497646899235	0.824704968605019	0.971786109502729
ENSG00000088726.11	1402.8602661869	0.501300006035618	1.90302273723382	0.263423024973571	0.792224545755145	0.953847191827652
ENSG00000088727.8	118.780692888764	0.615485001454302	0.364311358982203	1.68944773825833	0.0911336591359408	0.28505121147727
ENSG00000088756.8	2.03712651378003	0	3.93771585185507	0	1	NA
ENSG00000088766.7	898.136613258522	0.127047691983816	0.2639825207455	0.481273122269712	0.63032239706675	0.855093927847662
ENSG00000088782.4	0	NA	NA	NA	NA	NA
ENSG00000088808.12	338.275304367832	0.575042956991944	0.279292770047217	2.05892532375517	0.0395013927407303	0.169947756178579
ENSG00000088812.13	2275.52380090467	-0.0277788650377658	0.213938071545366	-0.129845355887838	0.896688777832623	1
ENSG00000088826.13	2195.76724995169	-0.035182207988905	0.27376868839244	-0.12851070805611	0.897744824685965	1
ENSG00000088827.8	0.255455198735458	3.62974366834781	10.2440530607189	0.354326910143228	0.723093902859936	NA
ENSG00000088832.10	7422.2809092446	0.161688334590196	0.225656688689902	0.716523562979286	0.47366812332452	0.73907795105331
ENSG00000088833.13	2626.92165089578	0.00880148410605983	0.270709987047337	0.03251259475891	0.974063272175078	1
ENSG00000088836.8	371.157722274417	-0.35909446612847	0.230425434809252	-1.55839769349131	0.119139003062079	0.333177560622472
ENSG00000088854.11	546.093702118177	-0.314358643380926	0.258443839563891	-1.21635185389363	0.22385091625863	0.484009196394629
ENSG00000088876.7	410.058351504034	-0.215740147621327	0.187773043188657	-1.14894099790763	0.250580310777196	0.515699080743194
ENSG00000088881.16	140.903605138498	-2.07047455141518	0.537321792328593	-3.85332324312096	0.000116525392182193	0.00324516952421376
ENSG00000088882.7	3.42479328903122	0	8.75068615652419	0	1	NA
ENSG00000088888.13	1251.36554940393	-0.984812287593177	0.322924167745208	-3.04967043646671	0.00229092604178742	0.0260404320611949
ENSG00000088899.10	338.090191121465	-1.04882838090871	0.324195149872227	-3.23517603925313	0.0012156775323232	0.0167098056565729
ENSG00000088926.9	0.34490797842738	0	10.302356582084	0	1	NA
ENSG00000088930.6	3195.12938634445	0.241760357980156	0.274742091104659	0.879953839646875	0.378884316414489	0.650763131964682
ENSG00000088970.11	293.092690050147	0.467832548361736	0.197244724701607	2.37183807612333	0.0176998456931473	0.101775516148671
ENSG00000088986.6	6821.53450824737	0.361126847094598	0.267904393515974	1.34796911075319	0.177668317821308	0.421102972230573
ENSG00000088992.13	2356.78901875683	0.402704105105369	0.400519634087941	1.00545409221299	0.314678244471155	0.586463463431541
ENSG00000089006.12	3405.16589233286	0.305491240753516	0.118740322874826	2.57276747575936	0.0100888964384542	0.0699674561295984
ENSG00000089009.11	21161.2801497674	0.704662668431531	0.330839145410248	2.12992530722969	0.0331777804227365	0.152397557401625
ENSG00000089012.10	0	NA	NA	NA	NA	NA
ENSG00000089022.9	724.012710472285	0.209980749398145	0.133788554924861	1.5694971032169	0.116532153921642	0.328471385354381
ENSG00000089041.12	1.06813169411015	0	5.6655089926209	0	1	NA
ENSG00000089048.10	838.81272576334	0.243101422658182	0.294882225273879	0.82440175033404	0.409711320646867	0.682475766568146
ENSG00000089050.10	598.718486501356	0.14990923318784	0.235053493876994	0.637766453564352	0.523625719848978	0.779551292275378
ENSG00000089053.8	2120.95175330452	0.319057353943954	0.208497901379782	1.53026650068187	0.125950776639947	0.344665379717278
ENSG00000089057.10	1607.99807724504	-0.424765380902685	0.352290289604607	-1.20572548672693	0.227923354486614	0.489191704622683
ENSG00000089060.7	475.791496739151	-0.676382316199332	0.267874244151762	-2.52499943897604	0.0115698473998829	0.0766073067793572
ENSG00000089063.10	2191.04417464772	-0.0263632286571268	0.208616456690392	-0.126371759329862	0.899437655701785	1
ENSG00000089091.12	116.860413770201	0.188489542822479	0.317590597026451	0.593498499600667	0.552847586807016	0.80114513218857
ENSG00000089094.12	210.131721051497	0.166146170851603	0.433980840808637	0.382842179258474	0.701836785170924	0.901409812634517
ENSG00000089101.13	0.66056403014991	-3.13897555703171	10.2225460119332	-0.307063969520651	0.758794681860826	NA
ENSG00000089116.3	6.41302735227092	0	3.82575209685315	0	1	NA
ENSG00000089123.11	219.929436136394	0.151013348022276	0.236384850745213	0.638845287869337	0.522923583358301	0.778782365428635
ENSG00000089127.8	3470.97142053038	0.567782200399139	0.438978627068248	1.29341650228193	0.195867045634862	0.447350659783328
ENSG00000089154.6	4172.30767067123	-0.250267268890036	0.160509484324831	-1.55920548834085	0.118947752270149	0.332848085917241
ENSG00000089157.11	45660.3881411647	0.0510450380748847	0.43551141280366	0.11720711920332	0.906695925498044	1
ENSG00000089159.11	5111.41679815877	-0.357706397733955	0.240697660468835	-1.4861232844441	0.13724651444534	0.362617211730401
ENSG00000089163.4	23.4984737566845	0.561531264845676	0.889058746818449	0.631601980021174	0.527646992421236	0.781891296609226
ENSG00000089169.10	17.5269418574909	0.0929141097075796	0.828325841425822	0.112170965893861	0.910687849715452	1
ENSG00000089177.13	829.244814463912	0.0797751423568713	0.341178113471921	0.233822567177765	0.815122729079827	0.966856345450824
ENSG00000089195.10	914.029938463213	0.369427443677355	0.194478107359444	1.89958370478462	0.0574877723411419	0.215001547983685
ENSG00000089199.5	388.215391514105	-0.0380152915646802	0.277651488519673	-0.136917297895151	0.89109616585849	1
ENSG00000089220.4	4212.49359134559	-0.464480940009798	0.235506919013187	-1.97226027140115	0.0485799024222945	0.193955875559612
ENSG00000089225.15	0	NA	NA	NA	NA	NA
ENSG00000089234.11	634.540689012873	0.345975194515607	0.149026424765113	2.3215694469012	0.0202561306401683	0.111319687331389
ENSG00000089248.6	3570.15625578691	-0.78106916411763	0.249598836087663	-3.12929810234895	0.00175224442588843	0.0214843347571326
ENSG00000089250.14	189.538400126229	0.506197304065176	0.377178434897547	1.34206321791084	0.179575498794092	0.423809397700715
ENSG00000089280.14	6538.83404127783	-0.445111116438284	0.185888019470862	-2.39451212458614	0.0166424932001184	0.0979454434234394
ENSG00000089289.11	1467.59548359767	0.261149350197235	0.17239525387729	1.51482911694958	0.129815684737923	0.350284025048153
ENSG00000089327.10	5349.42134702655	0.2315893050096	0.568097493990002	0.40765767752828	0.683525013155482	0.890060223264303
ENSG00000089335.16	594.964487536141	0.417486533651002	0.300692155518835	1.38841844054974	0.16500966430915	0.402537042667707
ENSG00000089351.10	3824.21102512045	-0.498749379035187	0.221731872264247	-2.24933553278622	0.0244911567693119	0.124716270256406
ENSG00000089356.12	3078.66836060436	0	2.06777559308942	0	1	1
ENSG00000089472.12	0.437335073921228	0	10.302356582084	0	1	NA
ENSG00000089486.12	473.306876486908	-0.236616219579195	0.301682922786571	-0.784320893584657	0.43285184269865	0.70424823967564
ENSG00000089505.13	34.0315814318183	0.558010686188955	0.839998003475372	0.664300014857495	0.506498311536205	0.765170768115273
ENSG00000089558.4	7.2085246965586	-3.86915953960567	2.19833612975228	-1.76004000809543	0.0784010233322819	0.260713601066447
ENSG00000089597.12	8961.90277719155	-0.622369794090745	0.188250828523657	-3.30606669288859	0.000946155644230484	0.0139852631955129
ENSG00000089639.6	246.037155949004	0.195915245423005	0.305871923404977	0.640513987822321	0.521838498264628	0.777845266261424
ENSG00000089682.12	416.604812695982	0.240227451330565	0.274279946080981	0.875847668643037	0.381112851782936	0.652857527137816
ENSG00000089685.10	1934.94348361375	-0.22306450191257	0.534152082873617	-0.417604852746308	0.676236048165548	0.885401859842665
ENSG00000089692.4	22.3056459475856	2.11223793463078	1.22810891431881	1.71991092158334	0.0854486349595097	0.275361491613208
ENSG00000089693.6	5704.11554790224	-0.72677314251637	0.344131265424245	-2.11190675052557	0.0346944482725415	0.15654812025415
ENSG00000089723.5	332.75269627642	0.696933607273168	0.288176468257297	2.41842649917867	0.015587794367557	0.0935164499946421
ENSG00000089737.11	3508.28084429206	0.252712196670046	0.14764369297236	1.7116355706258	0.0869638488488815	0.278413310900622
ENSG00000089775.7	298.814977834622	-0.507491243551048	0.265926026664977	-1.90839253274898	0.0563405012559083	0.212581329400545
ENSG00000089818.12	613.711216060386	-0.00893952401874362	0.244478527336664	-0.0365656817231775	0.970831307238278	1
ENSG00000089820.11	28.7464469701135	-2.4610172124045	1.88167027821071	-1.30788971952339	0.190910716952517	0.439965844457752
ENSG00000089847.8	42.1001167478675	-0.478883680730273	0.849320930474982	-0.563843022757555	0.5728609692967	0.815545298260634
ENSG00000089876.7	1166.88496182927	0.106385275659809	0.123539118629959	0.861146467933518	0.389157379126866	0.660063923993833
ENSG00000089902.8	1074.81693384126	0.318737418096856	0.269118520172767	1.18437563454286	0.236264400863735	0.498774288269623
ENSG00000089916.13	793.658689981892	-0.325857203575647	0.226022881664562	-1.44170006671824	0.149387004808096	0.380658664395051
ENSG00000090006.13	1930.08913696879	-0.885340644209102	0.319627465283778	-2.7699141668663	0.00560710666382648	0.0473615153978335
ENSG00000090013.5	4274.69722907227	-0.621117646982564	0.43798228560914	-1.41813417435073	0.156151595537624	0.389726865728565
ENSG00000090020.6	941.945815993633	-0.362844575222055	0.243710334672843	-1.48883540662787	0.136530716220506	0.361147050638718
[truncated: 56,986 more rows]

## Sheet: TEs
genes_ids	baseMean	log2FoldChange	lfcSE	stat	pvalue	padj
ALINE	2.93339359801955	-0.226887938914979	1.35556350752226	-0.1673753665217	0.867074706418585	NA
Alu	0.0301652649808642	0	10.302356582084	0	1	NA
AluYa8	3.53794200583421	-2.40513443556443	1.57396233437439	-1.52807623348904	0.126493611528555	NA
AluYb10	1.09497825042037	-3.06382418122494	2.57035319841521	-1.19198567072961	0.23326686390907	NA
AluYb11	0	NA	NA	NA	NA	NA
AluYb8a1	0.0697913752614316	0	10.302356582084	0	1	NA
AluYc5	0.793893955353856	-0.327144379594204	2.11762575990463	-0.15448639971632	0.877226233942926	NA
AluYe5	1.82407251825053	2.13781674775575	2.21497092346779	0.965166957771509	0.334461193975616	NA
AluYe6	0.193171215208806	0	10.302356582084	0	1	NA
AluYf1	2.96930146180786	-0.507140341316173	1.78343540079406	-0.284361486314768	0.776133370678001	NA
AluYh7	0.624491614567715	-1.86219828266882	2.92159814618711	-0.637390287606499	0.523870653161037	NA
AluYi6	0.307056259703258	0	10.302356582084	0	1	NA
AluYi6_4d	0.0671250256870842	0	10.302356582084	0	1	NA
AluYj4	6.08244341390865	0.957603613512315	1.10279192389221	0.868344782697117	0.385205613225734	NA
AluYk12	6.33464942491577	-0.955593391886738	1.29711807748827	-0.736705014347763	0.461301756830039	NA
AmnL2-1	0.213324828375687	0	10.302356582084	0	1	NA
AmnSINE2	0.950751009133379	-0.728041802540831	2.78618555354209	-0.261304133752064	0.793857979012284	NA
Arthur2	0.550183264710048	0.613786553489802	5.13795650501516	0.119461220212877	0.904909961759941	NA
Chap1_Mam	0	NA	NA	NA	NA	NA
Chap1a_Mam	0.454495085264922	4.78230476413175	10.220382776587	0.4679183616378	0.639842972139039	NA
Charlie10b	5.01436167472888	-1.17744977082909	1.36091824259529	-0.865187734263653	0.38693575649851	NA
Charlie15b	0.764935419142601	2.42434315722688	2.42710785446638	0.998860908783095	0.317862075280926	NA
Charlie16	0.339378005056043	0	8.40457885022613	0	1	NA
Charlie17b	0.279853794301592	0	10.302356582084	0	1	NA
Charlie1b_Mars	0.0470713646120365	0	10.302356582084	0	1	NA
Charlie29a	0.82520850399952	0.298020496838609	2.23163804839695	0.13354338399665	0.893763656041192	NA
Charlie30a	0.682384535046025	2.4490067332753	4.91419805873887	0.498353282469	0.618235058693943	NA
Charlie30b	0	NA	NA	NA	NA	NA
Charlie31a	0.0376358455226381	0	10.302356582084	0	1	NA
Charlie32a	0	NA	NA	NA	NA	NA
Charlie4	2.57306739664892	-0.677352883946054	1.83171385820117	-0.369791865095811	0.711537576986819	NA
CheshMITE	0	NA	NA	NA	NA	NA
CR1-11_Crp	0	NA	NA	NA	NA	NA
CR1-13_AMi	0	NA	NA	NA	NA	NA
CR1-16_AMi	0.0261043728480118	0	10.302356582084	0	1	NA
CR1-3_Croc	1.03404080964583	0.513865371390107	2.2330597287159	0.230117163809855	0.818000727964298	NA
CR1-L3A_Croc	0.0392629186026564	0	10.302356582084	0	1	NA
CR1-L3B_Croc	0	NA	NA	NA	NA	NA
DNA1_Mam	1.65486827096869	1.59545214010638	2.03114358298968	0.785494513272171	0.432163685997101	NA
ERV24_Prim-int	0.78023596843841	1.86956817406147	2.74739867680956	0.680486669023413	0.496196359980366	NA
ERV24B_Prim-int	1.85616331928005	0.0344649048334316	1.64155963466795	0.0209952194885708	0.983249469131992	NA
ERVL47-int	0.0854700284157092	0	10.302356582084	0	1	NA
Eulor1	0.0963540300387225	0	10.302356582084	0	1	NA
Eulor10	0.0893413886115153	0	10.302356582084	0	1	NA
Eulor11	0.038956176286387	0	10.302356582084	0	1	NA
Eulor12	0	NA	NA	NA	NA	NA
Eulor2C	0	NA	NA	NA	NA	NA
Eulor3	0	NA	NA	NA	NA	NA
Eulor5A	1.18796171402034	-0.897690602666435	2.36889913951316	-0.378948427011089	0.704726161778227	NA
Eulor5B	0	NA	NA	NA	NA	NA
Eulor6A	0.674220106083628	0	10.302356582084	0	1	NA
Eulor6B	0.22956828617053	0	10.302356582084	0	1	NA
Eulor6C	0	NA	NA	NA	NA	NA
Eulor6D	0.484194328654207	1.37724836251394	3.52912991965497	0.390251533343546	0.696350558371527	NA
Eulor6E	0.14347341095861	0	10.302356582084	0	1	NA
Eulor7	0	NA	NA	NA	NA	NA
Eulor8	0.129399888202702	0	10.302356582084	0	1	NA
Eulor9A	1.73983273808209	2.27821672602193	1.64042517650396	1.38879648925971	0.164894643120934	NA
Eulor9B	0.020971114476313	0	10.302356582084	0	1	NA
Eulor9C	0.0196554697774443	0	10.302356582084	0	1	NA
EuthAT-2	1.49646460739173	3.07211836913417	2.27267968006821	1.35176038932243	0.176451979422155	NA
EuthAT-N1	0	NA	NA	NA	NA	NA
EuthAT-N1a	0.0106629812783027	0	10.302356582084	0	1	NA
Eutr10	0.146877429343908	0	10.302356582084	0	1	NA
Eutr11	3.54090745382788	1.88753651956194	2.11365643462396	0.893019550690486	0.371846702959518	NA
Eutr15	0.0458929143842224	0	10.302356582084	0	1	NA
Eutr16	0.0101640642818105	0	10.302356582084	0	1	NA
Eutr18	0.0455311914791571	0	10.302356582084	0	1	NA
Eutr2	0	NA	NA	NA	NA	NA
Eutr2B	0	NA	NA	NA	NA	NA
Eutr5	0	NA	NA	NA	NA	NA
EUTREP15	0.0549525480158069	0	10.302356582084	0	1	NA
EUTREP16	0.457726273757862	0	4.33861318602676	0	1	NA
EUTREP2	0.97813795566007	-2.32450450351227	2.37798240786696	-0.977511227930966	0.328316121896515	NA
EUTREP4	0	NA	NA	NA	NA	NA
EUTREP7	0.0406562571272418	0	10.302356582084	0	1	NA
EUTREP8	0.0668364711118812	2.42302261278137	10.2706532422849	0.235917088779284	0.813497007556811	NA
EutTc1-N1	0.0964218018056369	0	10.302356582084	0	1	NA
EutTc1-N2	0.0633146358548432	0	10.302356582084	0	1	NA
FordPrefect_a	3.61704776513003	0.822783553968284	1.40351374740121	0.586231203999089	0.557720155102498	NA
HAL1M8	1.06464112868038	2.57327517395122	2.38202400085327	1.080289356039	0.280013348041761	NA
HAL1N1_MD	0	NA	NA	NA	NA	NA
hAT-1_Mam	0.689938498595133	0	2.72258818156686	0	1	NA
hAT-4b_Ther	0	NA	NA	NA	NA	NA
hAT-5_Mam	0.161153231409673	0	10.302356582084	0	1	NA
hAT-N1_Mam	0.0694823872177142	0	10.302356582084	0	1	NA
hAT-N1a_Mam	0	NA	NA	NA	NA	NA
Helitron1Na_Mam	2.22401052388975	3.56341041655088	1.78147812751616	2.00025493522011	0.0454727425155581	NA
Helitron1Nb_Mam	2.0997608574931	2.25058595008515	1.56532625657353	1.43777435575101	0.150498087780536	NA
HERV-Fc1_LTR1	1.02256435585495	0	3.20764969316456	0	1	NA
HERV-Fc1_LTR2	0	NA	NA	NA	NA	NA
HERV-Fc1_LTR3	0.110757412385879	0	10.302356582084	0	1	NA
HERV-Fc2_LTR	0	NA	NA	NA	NA	NA
HERV-Fc2-int	0.167435209299125	0	10.302356582084	0	1	NA
HERV1_LTRa	6.23607207879938	1.19103133959181	0.936831861770951	1.27133948811298	0.203607899951365	NA
HERV1_LTRb	2.41320759648123	1.81908813694098	1.5261215591233	1.19196804872213	0.233273773792556	NA
HERV1_LTRc	1.68610321895405	0	2.46933902548701	0	1	NA
HERV1_LTRe	2.26705723926604	2.42253245136736	1.86927575366009	1.29597382656036	0.194984502351094	NA
HERV9N-int	0.528386129936711	1.85764246918474	3.84655081749088	0.482937196809605	0.629140329591081	NA
HERV9NC-int	1.21233092311879	-3.41143839774519	2.28374144276853	-1.49379362035379	0.135229569521213	NA
HERVIP10B3-int	3.59299073406012	1.07196232253095	1.16046120137625	0.923738183801109	0.355622646603533	NA
HERVK11D-int	5.00327452823703	3.19734861057921	1.5452372929878	2.06916350329403	0.038530746264911	NA
HERVK14C-int	6.30514148907997	-0.315225763373256	1.43057693341918	-0.220348697095125	0.825599597206179	NA
HERVKC4-int	2.88541560120731	0.880188615893894	1.49321330479731	0.589459398108813	0.555553141074659	NA
HERVL32-int	1.64432318305003	0.200966460978306	1.85106749029584	0.108567873419995	0.91354524338747	NA
Kanga1b	5.51152993000697	0.134575022758277	1.00126519928145	0.134404973682151	0.893082348892041	NA
L1M2a1	3.71253080693874	-0.856845082965448	1.41803275062841	-0.604249149101622	0.545678008771323	NA
L1M4a1	0.654795812409324	2.67954893701195	3.45557472458508	0.775427866730241	0.43808687388726	NA
L1M4a2	0.39847624083566	1.85191291883515	5.35461354859804	0.345853702051015	0.729452664245482	NA
L1M6B	0.308935644457086	2.81221491019879	6.16309245258564	0.456299322431706	0.648174751116043	NA
L1M8	0.256642986558832	0	10.302356582084	0	1	NA
L1MEi	2.05737123006138	3.48621788426831	2.17119474892512	1.60566797888315	0.108346880498075	NA
L1MEj	2.23153062209307	2.31625192910191	1.75639281810317	1.31875506733361	0.187251010341339	NA
L1P	0	NA	NA	NA	NA	NA
L1P3b	1.68271405720047	-0.873474795284688	2.27402215023042	-0.384110064713389	0.70089687207689	NA
L1P4b	4.19676578303624	-0.335859821078724	0.971364452370549	-0.34576087302668	0.729522432329774	NA
L1P4c	0.725211824248363	-0.738379547787898	2.53123192015223	-0.291707583927549	0.770510210169834	NA
L1P4d	1.76717804129153	1.04086429190674	1.80772610584445	0.575786502469364	0.564759497889578	NA
L1P5	5.1062951514306	0.614701070577257	0.951403697722071	0.646099097627038	0.518215179743212	NA
L2-1_AMi	1.53062351243607	-0.367885786022714	1.65843367881483	-0.221827252257453	0.824448363697568	NA
L2-1_Crp	0	NA	NA	NA	NA	NA
L2-2_Mam	0	NA	NA	NA	NA	NA
L4_A_Mam	5.45888961036188	0.642798215398615	1.2897627078124	0.498384866848013	0.618212801051207	NA
L4_B_Mam	0.181082866100728	0	10.302356582084	0	1	NA
LTR06	0.0204757817799377	0	10.302356582084	0	1	NA
LTR101_Mam	1.10865397903632	0.51180127237136	2.16054044177416	0.236885763615277	0.812745414685888	NA
LTR102_Mam	0.0385843110421257	0	10.302356582084	0	1	NA
LTR103_Mam	0.387569543853737	0	4.28385560820031	0	1	NA
LTR103b_Mam	0.523376312396928	0	7.97623253925379	0	1	NA
LTR104_Mam	0.825181568933847	3.28032362004771	2.85459457356811	1.14913818250115	0.250499006146673	NA
LTR105_Mam	0.0393330773662647	0	10.302356582084	0	1	NA
LTR106_Mam	0.0362823758483277	0	10.302356582084	0	1	NA
LTR107_Mam	0.0694523619866807	0	10.302356582084	0	1	NA
LTR108c_Mam	0	NA	NA	NA	NA	NA
LTR108d_Mam	0	NA	NA	NA	NA	NA
LTR108e_Mam	0.185750051820822	0	10.302356582084	0	1	NA
LTR10B	5.03651510311922	1.81018203418997	1.84718759048618	0.979966541304846	0.32710263477317	NA
LTR10B2	0.337929433414232	0	10.302356582084	0	1	NA
LTR11	1.91091888569785	0	2.40614624848668	0	1	NA
LTR14C	4.57619927752622	-0.423801712748335	1.694964341062	-0.250035769178953	0.802559687155706	NA
LTR16	0.616595502434854	0	3.65103607579312	0	1	NA
LTR18C	0.200085766987299	0	10.302356582084	0	1	NA
LTR1A1	0	NA	NA	NA	NA	NA
LTR1A2	1.68135254096267	1.88381293396769	2.20646921939217	0.853768055049795	0.393233517765554	NA
LTR1B0	3.46684869334655	-3.53254164631764	1.63252308286687	-2.16385402656246	0.0304755542149846	NA
LTR1C1	0	NA	NA	NA	NA	NA
LTR1D1	0.546080345638203	0	3.37121447117576	0	1	NA
LTR1E	0	NA	NA	NA	NA	NA
LTR1F	0	NA	NA	NA	NA	NA
LTR1F1	0	NA	NA	NA	NA	NA
LTR1F2	0	NA	NA	NA	NA	NA
LTR22	2.65327624926057	0.941758681384519	1.45912151042312	0.645428550437466	0.518649506548426	NA
LTR22B1	0.0302577991606163	0	10.302356582084	0	1	NA
LTR22B2	0	NA	NA	NA	NA	NA
LTR22C0	0	NA	NA	NA	NA	NA
LTR22C2	0.0251743690580683	0	10.302356582084	0	1	NA
LTR22E	0.0860889576472645	0	10.302356582084	0	1	NA
LTR24C	5.20131248791891	1.65803770611297	1.08815185370478	1.52371904754647	0.127578909216844	NA
LTR26C	0	NA	NA	NA	NA	NA
LTR26D	0	NA	NA	NA	NA	NA
LTR27D	0	NA	NA	NA	NA	NA
LTR27E	4.22541545617731	0	2.12544640620747	0	1	NA
LTR28B	0.0789031624584393	0	10.302356582084	0	1	NA
LTR28C	0	NA	NA	NA	NA	NA
LTR37-int	0.51891083235967	4.24200646262001	7.8090184896334	0.543218903662649	0.586979092586439	NA
LTR38-int	1.23123234970926	-1.62054850222029	2.11028542266646	-0.767928586727683	0.442529612864133	NA
LTR38A1	0.0111990283891256	0	10.302356582084	0	1	NA
LTR38C	6.2260248282732	0.286128556418974	0.851424480933075	0.336058643868691	0.736826643967652	NA
LTR39-int	1.77537635052457	3.43826906119432	1.98488015791322	1.73223005302703	0.0832326101697649	NA
LTR41C	0.172733185043556	0	10.302356582084	0	1	NA
LTR47A2	0.297118237989709	2.43062540498959	7.260908821849	0.334754982417013	0.737809921886328	NA
LTR47B3	0.335234122806336	1.84948844465905	6.94735435135391	0.266214784956034	0.790073797011853	NA
LTR47B4	0.0558276781968778	0	10.302356582084	0	1	NA
LTR5	3.52421743368164	0.504248839801745	1.94855752708598	0.258780576294217	0.795804545378024	NA
LTR53-int	0.308438889303452	0	8.45465401859784	0	1	NA
LTR53B	0.136387664267579	0	10.302356582084	0	1	NA
LTR59	2.52502344249171	2.80765443501623	1.63291905150264	1.71940821710212	0.085540067060919	NA
LTR60B	1.40807630026103	0.633020346651668	2.10632599225325	0.300532941709793	0.763770673187988	NA
LTR68	6.32746415555264	-0.629547439293456	0.9925719550453	-0.634258741740012	0.525911977467137	NA
LTR69	5.96910887596996	1.00417270463818	1.06584195201869	0.942140345232508	0.346120790969366	NA
LTR72B	4.1382575691552	0.342399503242419	0.97143068058958	0.352469311587534	0.724486329436436	NA
LTR75B	3.31599401861666	0.802539672144006	1.25939161176792	0.637243939569686	0.523965960774215	NA
LTR7A	0	NA	NA	NA	NA	NA
LTR80A	4.50551602619886	1.36857231609112	1.13684957612696	1.20382884845117	0.228655737026369	NA
LTR80B	4.96704762872292	0.910512248292729	1.14231552410088	0.797075964637176	0.425406914469778	NA
LTR81AB	0.61139922749367	1.54281180192183	4.541169163046	0.339738896863067	0.734053166722145	NA
LTR86B2	5.26652214963036	0.0398286300806322	0.882983967732837	0.0451068553179926	0.964022137232441	NA
LTR88c	5.89939094940766	1.23755675984324	1.18237345265907	1.0466716392017	0.295251048409867	NA
LTR89B	0.0796164262684912	0	10.302356582084	0	1	NA
LTR8B	0.580682523472369	1.86502161773043	3.03969118822369	0.613556279978656	0.539508581642936	NA
LTR91	0.0229207673328353	0	10.302356582084	0	1	NA
LTR91A	0.0519823746321233	0	10.302356582084	0	1	NA
LTR9A1	0.0411023608098861	0	10.302356582084	0	1	NA
LTR9C	0.071840030820649	0	10.302356582084	0	1	NA
LTR9D	0.268474782525312	0	10.302356582084	0	1	NA
MADE1	0.155000831708548	0	10.302356582084	0	1	NA
MADE2	0.211017697200798	0	10.302356582084	0	1	NA
MamGypLTR3a	0.125949515513904	0	10.302356582084	0	1	NA
MamGypLTR4	0	NA	NA	NA	NA	NA
MamGypsy2-I	0.553493168929269	-0.715029280300635	3.29223993263465	-0.217186260701365	0.82806319152033	NA
MamGypsy2-LTR	0	NA	NA	NA	NA	NA
MamRep1894	1.36372886499592	3.81950327438019	2.33905674338548	1.63292459029957	0.102484857642815	NA
MamRep605	1.05090111855445	0.520746326958651	2.54886287164323	0.204305352301252	0.838114887654594	NA
MamRep605b	4.72163255116489	-0.851751613786211	1.31150487443837	-0.649446014564724	0.516050129995773	NA
MamRTE1	1.0482846646444	0.364848076772957	2.24388037309618	0.162596937496061	0.87083579842865	NA
MamRTE2	0	NA	NA	NA	NA	NA
MamTip1	1.29546920450079	2.3945764658876	1.95021115969102	1.22785497046739	0.219501415812999	NA
MamTip1b	0.0094914054956338	0	10.302356582084	0	1	NA
MamTip2	2.84108327509928	0.213290977126833	1.4714145483226	0.144956414472035	0.884745284448601	NA
MamTip2b	1.7279494313862	0	2.68007527457746	0	1	NA
MamTip3	0	NA	NA	NA	NA	NA
MamTip3B	0.11435789356423	0	10.302356582084	0	1	NA
MARE10	0	NA	NA	NA	NA	NA
MARE4	0	NA	NA	NA	NA	NA
MARE6	0	NA	NA	NA	NA	NA
MARE8	0.0166365956605837	0	10.302356582084	0	1	NA
MER101B	3.26147910398619	1.64931774191781	1.49216510286767	1.10531853261286	0.269021590325783	NA
MER121	2.52064399481996	2.17003251747064	1.79660032982827	1.20785490319824	0.2271030786168	NA
MER121B	0	NA	NA	NA	NA	NA
MER123	0.0854638774587566	2.79149902938871	10.2661901744419	0.271911875969166	0.785689779469936	NA
MER125	0.0523891622548031	0	10.302356582084	0	1	NA
MER126	4.95563869433545	0.0117153697851444	1.24704748664496	0.00939448570371864	0.992504395156284	NA
MER127	1.79866665809649	1.87959952020938	2.32956360011416	0.806846192186931	0.41975510248628	NA
MER129	1.39480789528052	0.390803901421372	2.06245528663487	0.189484787357021	0.849712877053576	NA
MER130	0	NA	NA	NA	NA	NA
MER132	0	NA	NA	NA	NA	NA
MER133A	0	NA	NA	NA	NA	NA
MER133B	0	NA	NA	NA	NA	NA
MER134	0	NA	NA	NA	NA	NA
MER135	1.92676334562568	0	2.60804861144678	0	1	NA
MER30B	4.91795120857524	-1.40920088915337	1.27998623277597	-1.10095003607747	0.270918403313363	NA
MER45R	2.61210577445471	3.18223417235046	1.8969888036798	1.67751868971367	0.0934410978695255	NA
MER47C	0.711290965660683	0	2.78637944946989	0	1	NA
MER4CL34	0.81615481783092	2.54602130201597	3.01120414048851	0.845516007294985	0.397822799146579	NA
MER50C	6.0273417311795	2.86643925207681	1.21409870954347	2.36096062827928	0.0182276656827604	NA
MER57E2	2.20723852521604	0.419497859484392	2.04679763935065	0.204953265246816	0.837608638778856	NA
MER66D	3.40223054024097	0.597432058016978	1.22966784109522	0.48584832265343	0.627074710262302	NA
MER68C	0.0094914054956338	0	10.302356582084	0	1	NA
MER6C	1.2822935940339	-0.750168839014553	2.32229369322353	-0.323029271105352	0.746673074275062	NA
MER70C	4.40476754061405	-1.10447236230262	1.37042546250471	-0.80593391798485	0.42028095289584	NA
MER72B	5.66990231134675	0.653104016841249	1.19799538614926	0.545164050206015	0.585640694190131	NA
MER74C	2.57983175614166	3.76176554754917	1.79932285957625	2.0906562307751	0.0365588912022233	NA
MER75A	0	NA	NA	NA	NA	NA
MER75B	0.76524311417967	-1.84731953224998	2.59677958851519	-0.711388652475604	0.476843428866435	NA
MER81	5.51069917624836	-0.42668534972502	1.68539401991444	-0.253166526452182	0.800139532097794	NA
MER83A-int	1.14657909938356	1.88245162730613	2.24383770465257	0.838942862669116	0.401501373472182	NA
MER83B-int	4.04614155678251	2.19429082653101	1.32782112457581	1.65255002041936	0.0984224770325848	NA
MER83C	4.99377204113068	2.49167750332272	1.40169197830711	1.77762129047213	0.0754660746588443	NA
MER84-int	5.85941023425412	0.792341536607188	1.11905326031382	0.708046314422061	0.478916496670929	NA
MER88	3.32399275114095	1.39312273594523	1.7880692930758	0.779121223847433	0.435908308904424	NA
MER91C	3.72042600067437	1.34957156477479	1.46935844196638	0.918476748919563	0.358369326222711	NA
MER92-int	1.8754029513003	2.20607962697865	1.64457765193487	1.34142624666167	0.179782100686701	NA
MER92A	1.71565841993132	-0.83824449671554	2.14426131950335	-0.390924599110753	0.695852970503607	NA
MER92D	0.0385843110421257	0	10.302356582084	0	1	NA
MER94B	0.714517883800545	0	2.68864887325621	0	1	NA
MER96	6.0468999197752	-2.37584568506528	1.73697484716073	-1.36780661444169	0.171372616744675	NA
MER97a	3.44483092412793	2.68386494136743	1.25392280984044	2.14037492603628	0.0323244792090871	NA
MER97b	2.56955780633185	2.89239834047146	1.83134453392411	1.57938513856471	0.114247744057176	NA
MER97c	4.87938339701003	1.30527360389002	1.03575208436398	1.26021817729823	0.207590667274335	NA
MER9B	2.86126505344797	-2.25036100618044	1.80266330272534	-1.24835347942028	0.21190163740124	NA
Merlin1_HS	2.8655505394377	1.88055281278218	1.53140164436071	1.22799451058917	0.219449028668104	NA
MERX	3.09026925146302	1.81106670334744	1.77857519948948	1.01826827668984	0.308550479968887	NA
MIR1_Amn	4.6221075646241	-0.850156665489854	1.31375623132448	-0.647119035646938	0.517554906258986	NA
MLT1C2-int	1.79358029265145	-0.837998989049815	2.1433856428626	-0.390969768711627	0.695819581950813	NA
MLT1E-int	0	NA	NA	NA	NA	NA
MLT1E1-int	0.201490718810381	0	10.302356582084	0	1	NA
MLT1H1-int	6.44236742002408	1.58921643940445	0.942385866953527	1.6863755019395	0.0917234969300834	NA
MLT1K-int	2.41949325927662	3.20139296015645	1.9320741750442	1.65697207773258	0.0975251204409519	NA
MLT1L-int	2.13689269105851	0.509589887010154	1.58276912084325	0.321960973523833	0.74748226016483	NA
MLT1M-int	0.0694523619866807	0	10.302356582084	0	1	NA
MLT1N2-int	1.05664881545999	-0.738033947788952	2.53846521238064	-0.290740225309925	0.771250004498204	NA
MLT1O	0.834858436620685	1.87910782506902	2.34537704045176	0.801196478288656	0.42301790968841	NA
MLT1O-int	0	NA	NA	NA	NA	NA
MLT2B5	3.56374170539552	0.934080087200911	1.25816532016262	0.742414428558702	0.457836280231746	NA
MSTA1	0.376247441883591	0	6.92161022697811	0	1	NA
MSTA1-int	0	NA	NA	NA	NA	NA
MSTB2-int	1.6495369628418	-0.129003326139765	1.77824309338814	-0.0725453829228552	0.942167890236904	NA
OldhAT1	1.06104920272698	0	2.80348062830638	0	1	NA
Penelope1_Vert	0.0862621763835293	0	10.302356582084	0	1	NA
PrimLTR79	4.19193202381716	1.99418934933438	1.19557301332713	1.66797788767815	0.0953201164354617	NA
Ricksha_a	1.29536913778154	1.88279918395994	2.23409104926006	0.842758483179784	0.399363531610555	NA
Tigger17b	0.0738151098232951	0	10.302356582084	0	1	NA
Tigger17c	0.104940538169805	0	10.302356582084	0	1	NA
Tigger17d	4.89615735251065	-0.603431390615052	0.951210563789912	-0.634382557959405	0.525831189691045	NA
Tigger18a	0.622720304579953	0.527062060809524	3.02188310709	0.174415105459547	0.861539243825262	NA
Tigger19a	1.32830928247989	0	2.40572212609416	0	1	NA
Tigger1a_Mars	0.738030950331347	2.52866068270684	2.76781024070592	0.913596114906316	0.360929108603971	NA
Tigger20a	4.13416636272956	-0.00908737875449584	1.16260482737714	-0.00781639516756275	0.993763482479146	NA
Tigger21a	0.381103888489388	-0.699000887655804	4.80165409244894	-0.145575019399055	0.884256889503387	NA
Tigger22N1	0.106893276592115	-0.688702420118603	10.2911241676587	-0.066921981398587	0.94664381363857	NA
Tigger23a	0	NA	NA	NA	NA	NA
Tigger2a_Car	0	NA	NA	NA	NA	NA
Tigger2b	0.190590233063422	-1.34154412925118	10.2758648737753	-0.130552916540864	0.896128990989596	NA
Tigger5b	0.0174406017279488	0	10.302356582084	0	1	NA
Tigger6	0.0219065870739983	0	10.302356582084	0	1	NA
Tigger6b	5.26639217794084	1.58992441843942	1.04398146605713	1.52294314615009	0.127772930005386	NA
UCON100	0	NA	NA	NA	NA	NA
UCON105	0.0774817032493024	0	10.302356582084	0	1	NA
UCON13	0	NA	NA	NA	NA	NA
UCON14	0.977705064792278	0	2.87658445710823	0	1	NA
UCON2	0	NA	NA	NA	NA	NA
UCON21	0	NA	NA	NA	NA	NA
UCON23	0.0931239567508665	0	10.302356582084	0	1	NA
UCON26	0	NA	NA	NA	NA	NA
UCON33	0	NA	NA	NA	NA	NA
UCON34	0.0366721764694874	0	10.302356582084	0	1	NA
UCON35	0	NA	NA	NA	NA	NA
UCON37	0.0385843110421257	0	10.302356582084	0	1	NA
UCON38	0.129690763116068	0	10.302356582084	0	1	NA
UCON39	0	NA	NA	NA	NA	NA
UCON4	0	NA	NA	NA	NA	NA
UCON40	0	NA	NA	NA	NA	NA
UCON44	0.0151288995803082	0	10.302356582084	0	1	NA
UCON55	0.0554050573443464	0	10.302356582084	0	1	NA
UCON58	0	NA	NA	NA	NA	NA
UCON59	0	NA	NA	NA	NA	NA
UCON7	0	NA	NA	NA	NA	NA
UCON73	0.28509669868359	0	10.302356582084	0	1	NA
UCON78	1.93337287543074	-0.343658108308599	2.02771159478443	-0.169480763039743	0.865418502346331	NA
UCON8	0.0638014351505054	0	10.302356582084	0	1	NA
UCON86	0	NA	NA	NA	NA	NA
UCON89	0	NA	NA	NA	NA	NA
UCON99	0	NA	NA	NA	NA	NA
X1_DNA	0.772650608649526	2.71779369302998	3.62176375597498	0.750406121477779	0.453010145249753	NA
X1_LINE	0.425328872069719	0	5.36812840255139	0	1	NA
X1_LR	0	NA	NA	NA	NA	NA
X10b_DNA	0.0146388862781221	0	10.302356582084	0	1	NA
X11_DNA	0	NA	NA	NA	NA	NA
X12_DNA	0.300058429328656	-0.691491816419445	7.28809968135232	-0.0948795772084085	0.924410478354805	NA
X12_LINE	0	NA	NA	NA	NA	NA
X13_LINE	0.0788813061540696	0	10.302356582084	0	1	NA
X15_LINE	0	NA	NA	NA	NA	NA
X17_LINE	0	NA	NA	NA	NA	NA
X2_LINE	0.0952554255566671	0	10.302356582084	0	1	NA
X20_LINE	0.0611596250620053	0	10.302356582084	0	1	NA
X24_DNA	0.0145845065422271	0	10.302356582084	0	1	NA
X24_LINE	0.0094914054956338	0	10.302356582084	0	1	NA
X26_DNA	0.0440682047307295	0	10.302356582084	0	1	NA
X2a_DNA	0	NA	NA	NA	NA	NA
X2b_DNA	0	NA	NA	NA	NA	NA
X3_LINE	5.82331670665459	0.245182084291162	1.10390876047773	0.222103576916136	0.824233253424272	NA
X30_DNA	0.00589127523771064	0	10.302356582084	0	1	NA
X32_DNA	5.65686918041079	0.727492043313681	0.9852081102307	0.738414590541006	0.460262550933656	NA
X33a_DNA	0	NA	NA	NA	NA	NA
X34_DNA	0.0116103813934351	0	10.302356582084	0	1	NA
X4a_DNA	0.0587291183874623	0	10.302356582084	0	1	NA
X4b_DNA	0.26544330255087	-0.688664773260747	10.2911198538484	-0.0669183512621534	0.946646703590087	NA
X5a_DNA	0.858415215855675	-2.32432319585496	2.99262821517735	-0.776682911718523	0.437345871137741	NA
X5A_LINE	0.10895766256562	-0.688690333172076	10.2911245002437	-0.0669208047338041	0.946644750381295	NA
X5B_LINE	0.157207196382978	0	10.302356582084	0	1	NA
X6a_DNA	0	NA	NA	NA	NA	NA
X6A_LINE	0.984937505996585	0	3.08910565462971	0	1	NA
X6b_DNA	0.154251736091712	-1.29216670270441	10.277471051899	-0.125728080009105	0.89994717360569	NA
X6B_LINE	0.622158839391019	0	3.71723384475441	0	1	NA
X7D_LINE	0	NA	NA	NA	NA	NA
X8_LINE	1.40800912711275	0	2.79339437896017	0	1	NA
X9_LINE	0.517571540770026	0	4.13741415919083	0	1	NA
X9a_DNA	0.0365311212994588	0	10.302356582084	0	1	NA
X9b_DNA	0.368199712330712	2.45429949454599	4.57826420886972	0.536076421668968	0.591905734856805	NA
Zaphod4a	0	NA	NA	NA	NA	NA
Zaphod5a	0	NA	NA	NA	NA	NA
Zaphod5b	0	NA	NA	NA	NA	NA
L1MA4	734.27266309846	1.11116426244025	0.204288743352392	5.43918497028261	5.3524862521001e-08	9.80207835864392e-06
L1PA15	629.474787298256	1.21888514426484	0.247838955309331	4.91805310728304	8.74092011735648e-07	8.80404898487072e-05
L1MEc	911.833549523847	1.02872129683406	0.201151831277969	5.11415327565416	3.15151383530582e-07	3.92634225568425e-05
L1ME3B	649.018095161179	1.22684085496811	0.239462632036085	5.12330815266088	3.00221095668938e-07	3.80629962550898e-05
BLACKJACK	29.2042317411365	2.57965125447957	0.501876143092977	5.14001569905599	2.74715515008846e-07	3.6354688227083e-05
L1MA8	334.841418272498	1.82958049187478	0.34817374401803	5.25479167602034	1.48192116344565e-07	2.316140577006e-05
MER33	202.58957343389	1.48264765870613	0.255184066574347	5.81011063351075	6.24315716485257e-09	2.02122213212102e-06
Tigger3b	502.422231829807	0.970985455772604	0.164501112716331	5.90260722094318	3.57801427115424e-09	1.26218416251181e-06
LTR48B	240.355465460244	1.75238465021478	0.323833544036499	5.41137470927741	6.25427461199496e-08	1.10087377393659e-05
MLT1E2	663.397795119781	0.0271754167912954	0.165401317011325	0.164299881538638	0.869495074944969	0.996594526707479
Eulor2B	25.0186786080591	0.100172278008593	0.592313371148596	0.169120406338863	0.865701934187409	0.994299131431926
MSTC-int	9.12593443902518	-0.14704039357773	0.869695527114258	-0.169071116262522	0.865740703721274	0.994299131431926
MER51D	9.38400408873735	0.149581312706187	0.878182857295712	0.170330485802022	0.864750237352789	0.99400620689696
AluSx	15756.0759536296	-0.0457851053967724	0.262938667000868	-0.174128460903094	0.861764506302046	0.992217639418842
Charlie17a	29.6185236275308	-0.103023560173401	0.588855260083087	-0.174955659152751	0.861114474984792	0.992059550034421
MER110	10.9224635493002	0.157383221092854	0.830081968585581	0.189599614314027	0.849622889461291	0.985906737372081
MER84	30.8164398206588	0.114779433896019	0.602186299888193	0.190604525405726	0.848835444436144	0.985888541023166
L1MC3	2354.67613682165	0.0587458966379536	0.306812428126961	0.191471698185721	0.848156051893761	0.985646681035735
AluSc8	2703.8726018849	-0.0591267054171016	0.304444275817345	-0.194211913685562	0.846009954704066	0.984477566032396
LTR15	128.74156676883	0.064246377998124	0.316981149600741	0.202682014621522	0.839383581658995	0.980732379678906
LTR33	430.95159489974	-0.0339139842039239	0.162998402925494	-0.208063291389584	0.835179549124768	0.978584509651683
MamRep4096	39.3900496882574	-0.0863303886963369	0.406604556327959	-0.21232026880364	0.831857183673149	0.976848728218358
AluSp	7180.86539696933	0.0787846610673592	0.344679197303831	0.228573878794059	0.819200128814905	0.968796017298758
AluJr4	1488.96835848173	-0.0452410739309577	0.193856640319872	-0.233373867700936	0.81547110353533	0.966938594316255
MER136	8.57804613231069	0.239864905745542	1.02729120927984	0.233492610059121	0.815378907309326	0.966936681992498
MamSINE1	104.855832070333	0.0654976733257043	0.277780136851806	0.235789621489915	0.813595921975824	0.96597257400357
LTR89	70.5799551158066	0.0997698280500665	0.416043173288467	0.239806429850708	0.810480322101344	0.964593730121647
Zaphod3	26.4522274772116	0.107899329871531	0.44892579779278	0.24035003201428	0.810058911558522	0.964368511823232
LTR3A	101.456592627786	-0.098744007787657	0.401171092762679	-0.246139389325519	0.805574332550417	0.961447428071665
HERVE-int	248.195388204079	0.0715228984983342	0.284011055822278	0.251831388363593	0.801171394616336	0.958931865739659
MER90	48.8835555273583	-0.113870070948809	0.450128077869942	-0.25297260168185	0.800289385402332	0.95846439587724
MER65B	7.9169641070447	-0.428910923788975	1.67809918149415	-0.255593309691672	0.798264884943894	0.957638898941158
MLT1E3-int	19.4628514799878	-0.1641347617913	0.642364650475661	-0.255516491559368	0.798324207832032	0.957638898941158
MER31A	131.608567539608	0.0791272305923448	0.301977212214394	0.26203046916059	0.793297951651037	0.954505698396157
HERVP71A-int	19.0126420323133	0.190641802214282	0.717562568464587	0.265679692047217	0.79048590485182	0.952956277343142
MLT1J2-int	16.2943492139467	-0.170956207295107	0.633988317108287	-0.269651983612038	0.787428003997764	0.951737980831963
AluYk11	9.39018364370916	-0.259721032882448	0.959267469559928	-0.270749338556844	0.786583826844593	0.951602367013947
MER57A-int	404.461705620944	-0.0865911638632222	0.315435074749126	-0.27451342857826	0.783690085339935	0.950426601303722
LTR32	54.8518150637704	0.145115662476055	0.526898598450403	0.275414781711011	0.782997588896948	0.950105118573227
HERV-Fc1-int	18.7348433439359	0.236912251101321	0.855881285156451	0.276805037345821	0.781929813012964	0.949460016738668
MER76-int	10.1317844249814	0.315209685513164	1.11376780426555	0.28301202845509	0.777167616426661	0.946403068633487
AluYh3	12.5398345578445	0.329987109621692	1.15722143020481	0.285154682594574	0.775525637613774	0.945392607809525
MER34A	43.4255651895613	0.128323654655189	0.44844987246924	0.286149383761929	0.774763709337832	0.94480837090838
LTR28	35.5656727272814	-0.124682659473894	0.434798508034709	-0.286759630426196	0.774296375534851	0.944721494673862
AluSq2	7160.42031011693	-0.0865932304732104	0.301460422559568	-0.287245767580319	0.773924144710311	0.944696329754525
LTR39	714.239827148535	0.104723643107174	0.364837916982116	0.287041555256734	0.774080501914332	0.944696329754525
MamRep137	156.015210232696	0.0648090231844593	0.216404854780493	0.299480449503766	0.764573486948143	0.939577589660109
LTR86A1	30.4733926347189	-0.14467204226385	0.471157694638228	-0.307056520375698	0.75880035172354	0.935769643070998
MER57E1	20.2161927720683	-0.203323799259379	0.655248182569144	-0.310300439845818	0.756332496703718	0.934596551662625
LTR23-int	9.96926739290447	0.250506441691066	0.803861029909125	0.311629040804957	0.755322461157791	0.933950520142625
L1MEa	22.6860562165294	0.20591061602085	0.636840340535824	0.32333161534271	0.746444113186189	0.928923189235034
LTR18A	19.0389868586198	-0.288803288707154	0.883393201323856	-0.326924961924488	0.743724640685463	0.927794440003857
AluSq	2918.58104062666	-0.101816651952706	0.291250952315236	-0.349583928029546	0.726650974357949	0.916651092100751
MER11B	4665.76420291846	0.352610470388816	1.00888721408747	0.34950435040229	0.726710705354043	0.916651092100751
MER92B	137.000849259999	0.100674559640727	0.287995990568743	0.349569309773764	0.726661946701506	0.916651092100751
AluSz6	5018.18462605573	0.0847302629236563	0.242051213360581	0.350050973706274	0.726300443207573	0.916649765864178
L1MCc	138.367346185926	0.0913486594365671	0.259985738654131	0.351360270411185	0.725318084255121	0.916058297982957
HERVK-int	578.416716009719	0.133470835736608	0.376607791849791	0.354402746371862	0.723037076655776	0.914283732810494
AluSx3	3897.62568184818	-0.103672483252856	0.289689927450678	-0.357873966020124	0.720437634255873	0.912687774867331
LTR16B	33.2394107125112	0.169799553346249	0.470908310013279	0.360578800024703	0.718414339744689	0.911402419674705
AluSg	5502.29637875261	-0.108964986798566	0.301432773405029	-0.361490177619646	0.717733046405165	0.91111189828635
PABL_A	41.8154666194555	-0.165537503673663	0.454760967540196	-0.364009920572242	0.715850601314534	0.909530776719261
MER57A1	38.5857610869257	0.166263179025913	0.45608344515034	0.364545525152983	0.715450684855202	0.909461078342067
LTR42	96.4546018371453	-0.127337716917528	0.348951700451502	-0.364915020482113	0.715174841636615	0.909455825555816
MER21A	313.047051631149	0.0860001949668443	0.235372611216738	0.36537893904594	0.714828560316368	0.909334956394594
LTR49	80.7124333553734	-0.100669106873943	0.272623960731896	-0.369259938134871	0.711933983458969	0.907440448824992
MER101	10.2646697814428	0.284796488927807	0.766043249987761	0.371775991671955	0.710059640350481	0.905938161826475
MER83B	19.4269772752878	0.231139249605992	0.618192822730861	0.373895071419524	0.708482383397462	0.904753512079735
MER106A	32.472996638034	-0.178383886315361	0.476909269773999	-0.374041558051273	0.708373397698678	0.904741789381968
AluYm1	6.6212514537833	-0.440514036169981	1.17726625112904	-0.37418386516008	0.708267527273068	0.904733031613273
LTR16D1	7.49112820173273	-0.334042077139687	0.885026694048001	-0.377437290181407	0.705848659017935	0.903171443855965
Charlie4z	148.580637351419	0.10876220023924	0.28777244347614	0.37794515321012	0.705471338467957	0.903134823218758
L4_C_Mam	9.0402290270029	-0.774216285340943	2.04008698870901	-0.379501604405053	0.704315413089307	0.902726210615741
MLT1A	457.156015053852	0.103059591748455	0.272026802649912	0.37885822552967	0.704793146906749	0.902726210615741
AluSc	5056.66866377992	-0.10459049159759	0.26977177852623	-0.387699900148825	0.69823812968931	0.898701094002932
MSTB1-int	11.3443208348689	0.24346821373662	0.625460915832639	0.389262074693357	0.69708228823377	0.898294255858857
MLT1E	16.5316930966846	-0.258318967498614	0.661162088715352	-0.390704445865207	0.69601571224321	0.897792932979135
AluJo	7220.09725919944	-0.0936787868775738	0.238945610983688	-0.392050669991043	0.695020775265831	0.897253940622897
LTR72	30.7325959784249	0.278065793604089	0.706316689047201	0.393684303253815	0.693814131628194	0.896492261365156
THE1A-int	1034.25187717234	0.145050079718706	0.368447121677035	0.393679502932447	0.693817676134177	0.896492261365156
LTR22B	9.63231066540396	0.278524711233956	0.701553015262174	0.397011637288552	0.691358879041627	0.895058772187707
HERV16-int	117.462640049544	0.112462253349313	0.282770845584801	0.39771516443546	0.690840157994105	0.894949264361614
MamGypLTR1b	90.6786018851931	0.15650161019727	0.380730075420148	0.411056599677779	0.681031032777085	0.888680845682112
FAM	630.381506566633	-0.129553003717346	0.315022730275734	-0.411249701264257	0.680889447585763	0.888670771343307
LTR1D	75.7610149572137	0.137011553797214	0.324406815047781	0.422344868978889	0.672773312280857	0.883548000844038
LTR31	12.5617269742444	-0.376547566085912	0.883019825168108	-0.426431610427574	0.66979337179689	0.881474095885342
L1PA12	311.780331165376	0.140586771450507	0.328715641560503	0.427685067808465	0.668880422724743	0.880732229210516
Charlie3	70.1702008509322	0.139154372241698	0.32181339473607	0.432407023815226	0.665445614098144	0.87825058615058
HERVK11-int	55.2188392399337	-0.197262549320607	0.456340653659873	-0.432270383404486	0.66554490987147	0.87825058615058
MLT2B2	84.3273250032041	0.160785334209392	0.371378983132321	0.432941392787715	0.665057347694055	0.878162275793828
HAL1ME	39.8701727774765	0.1940911751935	0.444187810669962	0.436957454777418	0.662142203106509	0.876501459273577
MER66C	27.0906315562442	0.207532492346352	0.471769931427387	0.439901906673963	0.660008154884487	0.875487458604626
MER34-int	36.1510394722349	0.295745806121595	0.668440107726156	0.442441742653113	0.658169578358094	0.873743819480786
MER21C	846.398713005043	0.0935341235375985	0.210211715082656	0.444952002322139	0.656354440933744	0.872626878690459
MER4D0	69.4084267826645	-0.154986833439264	0.346752365690628	-0.446966910032687	0.654898951846329	0.871384264150098
LTR26B	25.2170348523369	0.276292196530685	0.609082979336834	0.453619959683507	0.650102384950716	0.868048036467557
AluSg7	1516.75137219367	-0.146019904394002	0.319598829347503	-0.456884978872162	0.647753721247178	0.866532666802733
MLT-int	50.7809769217019	-0.250754586412787	0.546236030736768	-0.459059037307676	0.646191771343141	0.865631506904917
PABL_B	37.4690444057	-0.188665123793843	0.408023538171233	-0.462387843209837	0.643803215601233	0.863219205118157
LTR16A1	120.436674400871	-0.157078584325922	0.33686180480821	-0.466299776596382	0.641000938647841	0.861734170078997
LTR19A	129.084892904941	0.246051266265591	0.52101605933562	0.472252748944719	0.636746392727045	0.858908897652377
LTR17	119.659739585141	-0.116944676980332	0.241432871808653	-0.484377608170175	0.628117906817019	0.853491518758712
LTR10E	42.8101513770075	0.209688088192508	0.432006130789165	0.485382204667933	0.627405253123936	0.852751873389082
LTR46	42.756657652097	0.326620870986077	0.670952487895525	0.486801788321167	0.62639880291499	0.851894853863083
FLAM_A	289.964847814371	-0.19915331766439	0.407367458918718	-0.488878807828701	0.624927499964342	0.850883289333983
HERVH48-int	67.6640912468312	-0.287196895864342	0.58195943373509	-0.493499854484832	0.621659442629614	0.848707685617989
MLT1-int	23.1396180370117	0.250569466092361	0.50142043439843	0.499719295231709	0.617272744152495	0.846084134836678
AluYk4	97.6150428012154	-0.225644936150898	0.449088239901792	-0.502451224730897	0.615350153967856	0.844804754110906
Charlie17	8.90336847023291	-0.443235329414807	0.844876860549286	-0.524615302076853	0.59985064705825	0.834378719592303
LTR71B	44.8054359466692	0.200679569904631	0.381839736165951	0.525559680927011	0.599194176665871	0.833785434258366
LTR16E2	91.008391544524	0.143809136464903	0.273328647240703	0.526140007337978	0.598790933273601	0.833449227855221
MER94	23.4287858406696	0.369627830287163	0.699208672636547	0.528637364999187	0.597057034873197	0.8320982617165
LTR14A	10.3838390340551	-0.443722141536702	0.832720272964281	-0.532858579216715	0.594131479818301	0.829778168377272
Tigger12A	34.2057303420509	0.266131388769861	0.499081863744019	0.533241955084069	0.593866102346549	0.829682702900743
AluYf4	73.0933236926777	-0.355193158613027	0.660435918360903	-0.537816234305608	0.590703922992042	0.82781638396789
LTR47B2	132.057620342012	0.189083876165014	0.345472914332831	0.547318959954264	0.584159620245071	0.823300730467251
LTR71A	9.64237094884538	-0.64060830622175	1.16652973965109	-0.549157286305754	0.582897514445874	0.822204814069063
HERV1_I-int	7.20796965629594	0.604909743048971	1.09335933794457	0.553257947369943	0.580086792313218	0.820933068818878
L1P4e	7.18332392139258	0.469109074565205	0.846923333032666	0.553897922360242	0.579648707088485	0.820569302687142
MER41D	15.9183042497067	0.367046611607585	0.660717256256673	0.555527509130163	0.578533899370791	0.819931433964026
MER2B	57.1024048735531	0.258151835543194	0.459028000286041	0.562387992415121	0.573851698343447	0.816505713979624
MER65-int	428.23556552742	0.260123647231753	0.45606258217918	0.570368316534142	0.568427914135724	0.811707720108884
MER66A	31.8659157748792	0.395268453538368	0.692026219352077	0.571175545788491	0.567880653024198	0.811507601711143
HUERS-P3-int	129.546894339088	-0.170921347807296	0.297441477984088	-0.574638577530333	0.565535755989715	0.810008725539148
LTR81C	9.07034522055397	-0.430487680810458	0.749022256453858	-0.574732829500344	0.565472000930172	0.810008725539148
AluYb9	33.7389337813199	-0.426145810743525	0.739164278009718	-0.576523816723084	0.564261176392402	0.809147759866666
HAL1-2a_MD	134.470574849833	-0.251694801975467	0.430797433102495	-0.584253253699364	0.559049937626821	0.805550363208468
LTR46-int	128.154150527623	0.178997979626874	0.305723016096979	0.585490689945613	0.558217824860068	0.804842413451691
LTR19B	42.446175846045	0.292483630296948	0.485409911189423	0.602549769905318	0.546808244389553	0.797044015981877
LTR61	38.6648910538164	0.292577052259331	0.482351096252241	0.606564501527184	0.544139964423502	0.795008264565887
MER41G	19.6961751822465	0.514229242335912	0.83956712828263	0.612493301622933	0.540211428437775	0.791863575728112
MamGypLTR1d	7.40418409150548	0.492813752030122	0.800937055193715	0.615296481582975	0.538358940721742	0.790127709486374
LTR7C	234.117695344224	0.220568018109668	0.356977887460775	0.617875856901372	0.536657174835663	0.788987347695533
MER65C	311.195385124592	-0.186821682341275	0.302201906452984	-0.618201534642999	0.536442498581277	0.788911623886969
MLT1A1	303.277744891252	0.212103399312091	0.34281569088896	0.618709717638895	0.536107607090639	0.788739017816546
Charlie13b	18.6369278404041	-0.347302878935369	0.560105984349543	-0.620066360009875	0.53521409853497	0.787872004420186
X7C_LINE	10.8418867044429	0.448654162056937	0.713807578216423	0.628536563282196	0.529652502225496	0.783438024422635
MER117	193.519922386756	-0.189277435217924	0.298989140440506	-0.63305789280192	0.5266958380793	0.781225223916412
LTR43-int	14.6094800734893	0.45457823905463	0.715166749683019	0.635625522657634	0.525020530093714	0.780150988492667
LTR33A	292.380443799225	0.181845856679257	0.285710405366815	0.636469142402396	0.524470687315933	0.779809605987992
MER76	70.9657573889452	-0.426861385361699	0.668014742564116	-0.638999947401205	0.522822966107366	0.778736475150061
HERVFH21-int	58.8319002366665	0.255254023168574	0.398672867687976	0.640259330033842	0.522004016562057	0.777964062496515
LTR2C	83.1687392760738	0.333065169221055	0.510435694395472	0.652511516882682	0.514071245718841	0.77191582614565
MLT1H1	187.67225891589	0.243694822980782	0.368293947658662	0.661685657692752	0.508172698285589	0.766231788083643
LTR22A	55.2016654122778	0.228094562521196	0.344555636528063	0.661996317400594	0.507973581796689	0.766058978370819
MER68B	46.7010100525778	0.26234248749974	0.392043769604465	0.669166322332884	0.503389386648616	0.763369865666894
Tigger19b	7.24425388220222	0.683137770249398	1.01827612076953	0.670876745821302	0.50229905147684	0.762448242069249
MER102c	167.218962599328	0.261812521000418	0.387221494204742	0.6761311676102	0.498957369732411	0.759856960373677
HUERS-P3b-int	140.054819086637	0.244329408952367	0.35992275886803	0.678838453341467	0.49724022614433	0.758324806527313
Kanga1d	11.8335546431512	0.532771819159189	0.784072267158233	0.679493257796441	0.496825378157188	0.758074743813317
LTR7	282.216362499599	0.347915545740338	0.511440526623891	0.680265891396972	0.496336117467343	0.757634333416993
MLT1A0-int	56.8280296468996	0.300686347466469	0.43732433300042	0.687559151816463	0.491730439004693	0.75464789050375
LTR82B	35.3279472395923	0.334380550060666	0.47547016332034	0.703262950771914	0.481891895023314	0.746726500578862
MER48	26.8975625489097	0.556415987650038	0.790670417908912	0.703726831113264	0.481602907722311	0.746725452578936
MSTC	242.310838197125	0.188479857126498	0.266684807604264	0.706751384976475	0.47972099069369	0.744699166133795
LTR10G	7.62330853808119	0.738060650181057	1.04142323403289	0.708703844951619	0.478508278319067	0.743516891148841
MER87B	16.5963569479476	0.526572768935207	0.741721818611258	0.709932963710196	0.477745707751472	0.742836880347227
MER34D	12.7730575094639	-0.578283029682182	0.800781778592366	-0.722148087208856	0.470203436105964	0.736276655049534
MER61E	15.6537255050078	-0.507255773988014	0.694997395853427	-0.729867157797226	0.465471388975635	0.73318820869924
Arthur1A	45.6186159499579	0.335032284125543	0.456430421396131	0.734027068355226	0.462932240959603	0.730788237469477
HERV9-int	165.395640323861	0.23673255605549	0.321879309455138	0.735469938891754	0.462053341279036	0.729769760204628
AluSx4	640.570619661032	0.211047956982413	0.286350817317776	0.73702585855798	0.461106624296169	0.728713069168062
LTR55	12.4291799661421	-0.589817666499862	0.800332458355352	-0.736965820069214	0.461143135276623	0.728713069168062
AluYc3	112.383743207869	-0.331128221898368	0.44678663207932	-0.741132787159087	0.458612931516592	0.727186675563741
MLT1F1-int	19.8082473789464	0.497789935283466	0.668839395615459	0.744259292360321	0.456719623461851	0.725517109731303
MER91A	66.952529350956	-0.277562744614594	0.367747911692521	-0.754763618743994	0.450390826716906	0.720323367005778
MamGypLTR1c	17.4524859730592	0.478143748815479	0.628830819285712	0.76036945733449	0.447033774677272	0.717438212906555
LTR27	50.8741746306753	0.438698933273619	0.57655180864113	0.760901148341872	0.446716112615832	0.717103162894017
MER65D	28.5011808894701	0.472799651141978	0.603943313517039	0.782854351658682	0.433712646244589	0.704787658191453
LFSINE_Vert	47.6879895368122	-0.327334566034713	0.41769316580048	-0.783672305021795	0.433232417165822	0.704502979927917
LTR50	192.976413269547	0.181963715595773	0.231830668916547	0.784899238940968	0.4325126483115	0.703963938763577
MER63A	86.4741149300258	0.241500311083059	0.30602786733259	0.78914483569105	0.430027359424882	0.701682659200172
LTR10A	73.07216232949	-0.403696036753374	0.509511811785306	-0.792319289593781	0.428174526995824	0.699414737763248
LTR87	69.3936293723727	0.275391579213042	0.347239193458651	0.79308898419566	0.427725980417759	0.699355538172684
MSTA-int	521.62677275709	0.184077752625297	0.228447727482028	0.805776247609109	0.420371875993091	0.691842965845565
LTR64	36.1235813632008	0.332055043387186	0.408511610110575	0.812841141277004	0.416309144155081	0.687475670325745
MER107	18.4423148659775	0.842101555794865	1.03438685390149	0.81410697807946	0.415583668664999	0.687155566164632
HAL1-3A_ME	219.506903216944	0.32056923358751	0.389059895562318	0.823958565876297	0.409963101290023	0.682581895185225
Charlie12	27.6391986476368	0.488928428548587	0.588058549497297	0.831428144300509	0.405731805278214	0.678465009195169
MER92C	8.1385387737852	-0.68143059977744	0.818177702206446	-0.83286381178535	0.404921541114262	0.677677991309687
LTR84a	29.2097561438376	0.441413647130535	0.529424538640636	0.833761216025083	0.404415554516561	0.677326004931663
L1M3de	10.3944410109933	0.71232052872609	0.841729213678826	0.846258532019878	0.397408535675914	0.669735708477814
X7B_LINE	19.9249852957162	0.55883033760835	0.649938416600038	0.859820443499411	0.389888028241422	0.660932206827207
MER61D	14.1621241975571	0.696528854388655	0.80817374948015	0.861855331030846	0.388767132405765	0.65971060562678
MER1B	525.848169827205	-0.17218097044046	0.198654953322005	-0.866733839560336	0.386087859710488	0.656947245100999
MER61F	7.69049719615732	0.991238556771199	1.1434576655391	0.866878229640328	0.38600873297432	0.65694489636284
MER4A	363.633451527998	0.185376464860459	0.213166411200051	0.86963262090334	0.384501204875465	0.655847854397608
MER89-int	12.6166157843678	0.625965421117595	0.719199787499729	0.870363745926205	0.384101652564627	0.655474676298634
HERVH-int	3111.08514285865	0.275526773331063	0.316395197706294	0.870831085074909	0.38384638967909	0.655140261066443
MER85	10.4508057983431	0.88229834923905	1.0067393879195	0.87639200355753	0.380816963970646	0.652566956848578
L1PB1	7638.68105602061	0.319214983926617	0.363685722136159	0.877722067425863	0.380094565886554	0.652071271992023
L3b	166.28501145178	0.27113455745141	0.308091739392487	0.880044878795026	0.378834997936168	0.650763131964682
HERVL74-int	194.720395215537	0.241123528163057	0.273397680253376	0.881951624240527	0.377802968193254	0.649679200734486
Tigger10	254.803286577796	0.29203166344576	0.32796961375825	0.890422926988045	0.373238836137363	0.644704658838642
AluSc5	626.127318214076	-0.262337570373577	0.294196846797466	-0.891707621034357	0.372549667605526	0.643820939251567
LTR78B	66.3358418661636	0.297979789491627	0.334127942921296	0.891813437949474	0.372492937750766	0.643790597843706
Tigger17a	9.73754968020583	0.7728831343458	0.864813504440037	0.893699196853128	0.371482855223747	0.642864553502582
LTR79	80.4081746448144	0.259806166038252	0.289028368850121	0.898895036054323	0.368708572273935	0.640635089245621
AluYk2	8.70582787985071	-0.962572568628123	1.06128745672213	-0.906985720533347	0.364414348480759	0.636680364070171
LOR1a	81.6512839119008	0.357466967598139	0.391086925380381	0.914034564695452	0.360698683770379	0.632678419310049
MamGyp-int	626.699679114611	-0.317311510510751	0.347005734412745	-0.914427281865394	0.360492371841953	0.632510084340908
HUERS-P2-int	16.8651647477972	0.525943896137495	0.571599860508729	0.920126005050806	0.357506916258075	0.630076834038972
HERVL18-int	109.587056477349	0.428850032502198	0.464616680968934	0.923019017758583	0.355997294593018	0.628753123425567
LTR1	139.085366495748	0.332920913434881	0.357908322302561	0.930184890066465	0.35227536383779	0.624804573114765
MLT1E3	154.818908418445	-0.242697818470268	0.260124740505335	-0.93300551880912	0.350817118908227	0.623315794375359
LTR70	41.1342660321776	0.495372490426356	0.529602745501325	0.935366167630859	0.349599626270787	0.622250267454287
MER57-int	88.4522451813672	0.29075008005784	0.31054967990558	0.936243373833905	0.349147895913637	0.621751434330051
MER47B	26.0975451592902	0.481653661472377	0.512979679010695	0.938933219345587	0.347765032253251	0.620507827453149
MER6A	75.74150187684	0.340109677182624	0.359191617594218	0.94687531813966	0.343702316324763	0.616108660764084
LTR47B	85.0753669369695	0.394047702797	0.412758897081444	0.954667980710416	0.339745627047092	0.611696925244236
LTR25-int	15516.9452015379	-0.473209213465577	0.495525957333821	-0.954963522015436	0.339596144342964	0.611650913663614
LTR88a	7.24051993695686	-0.803448014548061	0.838009639529469	-0.958757485175453	0.337680931529018	0.609776423169432
MER105	15.7762608818609	0.594934269973578	0.619389895512487	0.960516589443755	0.336795285782976	0.608705730801967
L1PBa1	89.1307260876658	0.310325822083978	0.322060515413945	0.963563700707352	0.335264713030626	0.607349045488134
LTR75	29.1199159566125	-0.533352019796773	0.548768730437981	-0.97190672539067	0.33109695368416	0.603720629404575
LTR85b	21.0553936357298	0.78634796199703	0.806644017001573	0.974838894758078	0.329640180470231	0.602639555503206
MamRep1151	17.0039446278221	0.954190280679762	0.978401218545305	0.97525459146347	0.329433988734444	0.602323337611483
MLT2B4	198.328760652737	0.219858069351099	0.22518180082091	0.976358074007742	0.328887050405182	0.6016372327038
LTR9B	74.9994078450488	-0.4521260813708	0.461258205485476	-0.980201709138021	0.326986561037213	0.599238486971057
MER5C1	10.6387620971428	0.797097354386763	0.813031250308052	0.980401865346194	0.326887789354365	0.599230506238422
LTR23	27.6693532033006	0.708725312535461	0.720800771655872	0.983247161219501	0.325485808675238	0.597793830927006
LTR16E1	52.1162050306041	0.385528912039642	0.391716061734526	0.984205014041326	0.325014720976356	0.597254904855193
MLT1F1	339.606579870275	0.199955145890509	0.203001134863522	0.984995212095434	0.324626422788183	0.596891265571681
AluSq4	114.674468913683	-0.393300274164526	0.39461722119579	-0.996662722860211	0.318928249522054	0.591102960931797
MLT1G1	226.337062928359	0.268097222430099	0.268846249871642	0.997213918952186	0.318660686196577	0.590733498547122
LTR9	156.33763783161	0.300419552135956	0.300245429205087	1.00057993532601	0.31702993450169	0.588788436029056
Ricksha_0	12.4120279528919	0.752325340555005	0.75123847127316	1.00144676999835	0.316610862372742	0.588251171840317
LTR52	79.867386115443	0.565786200506573	0.564656321690739	1.00200100268505	0.316343108576958	0.588018168133279
THE1B	935.785550988155	0.184672338615641	0.18379261197758	1.00478651795954	0.314999657136367	0.586895238976779
Tigger1a_Art	8.4247389583001	0.842215660255561	0.834862415932571	1.00880773188811	0.31306685224302	0.584396214064168
AluSg4	778.954692555926	-0.304995931668588	0.300065224979132	-1.01643211635003	0.309423658326746	0.580429480130772
LTR58	21.9006682928041	-0.63170184883317	0.61939363619542	-1.0198713902089	0.307789459727821	0.579101588300684
LTR45B	75.9567578272669	0.548542205983419	0.535428870016247	1.02449127550178	0.305603289573291	0.576764682342977
MER9a3	230.031288452585	-0.411333304253258	0.400013619577064	-1.02829824816506	0.303809554869792	0.574834818387532
MER20	1102.32307306341	0.147019379391584	0.142788121276345	1.02963312408215	0.303182259771793	0.574367227759939
MLT1E1A-int	8.58696350929429	-1.0889745983777	1.0455661945693	-1.04151664814132	0.297635830706725	0.568464894647019
AluY	11840.1479039335	-0.338121207267281	0.324168966308504	-1.04304002668009	0.296929755003924	0.56756314794108
MER53	47.3582233622123	0.523780733799238	0.497423130054522	1.05298829538109	0.292346356528748	0.563076537115287
MER57C2	12.2546982686026	0.699724573460864	0.661336423399123	1.0580463266554	0.29003432242042	0.560528969777446
HERVK13-int	144.052924855097	0.282305314197496	0.264929991806105	1.06558458056387	0.286611472553719	0.556583761503742
Kanga1c	7.43584119193	0.928839774090808	0.870744035785437	1.06671965114635	0.286098450618579	0.555797881773353
MLT1A-int	55.8563486982378	0.412904178137222	0.386734066281198	1.06766952833422	0.285669608338124	0.555290018137685
LTR56	36.5104408765044	0.477472004237541	0.444610114771971	1.07391170010251	0.282862258901459	0.552379658970644
LTR10B1	62.9402448737963	-0.461844170831354	0.42713207934566	-1.08126781659404	0.279577999066212	0.548398548897619
Ricksha_b	8.50339762026036	1.06348050938964	0.982922445902096	1.08195770055247	0.279271323936395	0.548260866590887
MER4C	56.0836790977372	0.432420767367338	0.399418485846551	1.08262582401723	0.278974540143059	0.548049327515789
MER51A	186.004956596102	0.534566746602525	0.492784889991475	1.08478721133632	0.278015910945372	0.54692149147565
LTR10D	25.6228879278062	0.591870535413453	0.541052280814637	1.09392485051962	0.273987938746494	0.542648167956515
THE1D-int	217.753416612487	0.216309785899573	0.196215972903446	1.10240661195312	0.270284938299823	0.537881240882208
LTR5A	180.622122556341	0.28091881267857	0.254456972008424	1.10399338033964	0.269596009229396	0.53694118942425
LTR77	9.42286456130835	0.998733490461308	0.901816175013732	1.10746903652077	0.268091192227979	0.535178739825287
MamRep1527	27.0267735709304	0.547593102180017	0.492419797998422	1.11204525976791	0.266118690943576	0.532233207273434
LTR12E	16.0661315119083	-0.786159736387882	0.705932089555395	-1.11364782536379	0.265430300569885	0.531329507489457
LTR81A	11.1492312612992	0.886689588593934	0.79589031890037	1.11408515411899	0.265242656939049	0.531188486723181
MER6	64.6214500682383	0.62230846296471	0.555344286009921	1.12058137382833	0.262466097089176	0.527843631750057
MER5B	537.847676021728	0.240099927520061	0.213660874074826	1.1237430744385	0.261122037232519	0.52648382284537
MER9a2	97.1634837257194	0.549789617352968	0.48776492606759	1.12716103182209	0.259674402896663	0.525376288864692
LTR43B	7.85015658440768	0.847712105031854	0.745102404685065	1.13771221204173	0.255240672397497	0.520764504902838
LTR33B	96.8479500966738	0.328260328231968	0.287857116002744	1.14035856674406	0.254136947164215	0.519155250939405
MER34C2	77.6411768575924	0.532086205443113	0.466406976046487	1.1408195691097	0.253945015361716	0.51893858526915
HERVL-int	281.099880581714	0.238852349603995	0.209177271582688	1.14186569026729	0.253509851945792	0.518516296921361
HERVK22-int	167.963496077335	0.333407480172632	0.291264708712651	1.14468890393981	0.252338049521972	0.517255464253036
LTR34	22.9169076063584	0.584022392401358	0.508479458261592	1.14856634405259	0.250734841618636	0.515699080743194
MLT1I-int	35.9684695231315	0.557316098282937	0.48514901430797	1.14875240770696	0.250658088938218	0.515699080743194
MER51B	31.5404337149598	0.583501872886763	0.507521887942799	1.14970779930683	0.250264240936349	0.515233944393387
HERVIP10F-int	253.732484499565	-0.265053638615586	0.230364589949926	-1.15058325011322	0.249903727129683	0.514566107082472
HERVK14-int	66.5619738488822	0.367487243575284	0.318843152799817	1.15256432621593	0.249089252671907	0.513800379308057
LTR84b	25.0616838147933	0.662461214484212	0.574645885618568	1.15281642323275	0.248985741960517	0.513750478341241
LTR40A1	26.6730248062455	-0.700636494946819	0.606712849467042	-1.15480741105497	0.248169301556944	0.512748361233541
MLT1E2-int	9.49081863118229	0.907997954943978	0.774912714817799	1.17174223313328	0.241300561496676	0.504028979537742
L1M3d	14.395946435323	0.798378315117688	0.679681202077449	1.17463645114421	0.240140193585221	0.502741536916866
MLT1H2	250.873125431282	0.407830328439734	0.346160915857316	1.17815244228161	0.238735838255906	0.501946045179123
MER70A	18.217066061419	0.737971321760833	0.626308518251399	1.1782872182885	0.238682121667878	0.501891308958318
MER4E1	93.1348913310863	0.334834076729375	0.283078746117396	1.18283015352384	0.236876467562768	0.499600852112275
MamGypLTR2c	16.7189378301013	1.13025340077865	0.947481978404263	1.19290226784283	0.232907650963851	0.494849620830748
LTR40c	39.5251336242776	0.475526549648717	0.397783872877356	1.19543948880836	0.231915364964733	0.494196705078821
LTR86B1	9.64997184160898	-1.00425881245656	0.836611662184334	-1.20038825401323	0.229988588537629	0.491767084583938
LTR14	22.0421922062328	0.680701217774979	0.566581499226504	1.20141801083211	0.2295890930559	0.4912605047921
MLT1D-int	171.69059332693	0.487072881506164	0.404218877688893	1.20497311825461	0.22821367960162	0.489491429155206
LTR40b	79.6563355971161	0.404738100529064	0.333985452214232	1.21184350349921	0.225572291934155	0.485819155709935
PRIMA4_LTR	24.1506339163856	0.736157729704492	0.600175267750023	1.22657125220146	0.219983779666912	0.478592961127391
THE1D	620.021959912851	0.262528938525913	0.213934571664057	1.22714592823344	0.219767748192164	0.478375468210342
LTR16A2	57.4977414482204	-0.489319598834351	0.398291748632148	-1.22854565909241	0.219242200314045	0.477622709060707
Charlie11	47.2947965809322	0.475693081761155	0.386629150020999	1.2303601053757	0.218562285752977	0.47660984372161
AluYg6	41.9449712935549	-1.0952107771209	0.887252826090263	-1.23438409539592	0.217059812698961	0.474932947650514
MER57C1	45.7349835077269	-0.593399342691398	0.4805108412593	-1.2349343484868	0.216854938670606	0.474705442661131
LTR16D	14.8577368610377	0.965695757114118	0.776499398877981	1.24365293586772	0.213627324537116	0.470831922423769
MLT2E	11.276456931282	1.28675951112319	1.03427785724675	1.24411395072167	0.213457627297547	0.470629549179682
LTR76	60.2446085750091	0.52240661669206	0.418948560225991	1.24694691971315	0.212416961108446	0.469362523448645
Helitron3Na_Mam	33.9702961827913	0.538847846735117	0.431183939005438	1.24969368752003	0.211411464145161	0.467748926942617
MER52C	199.238673944944	-0.713599255014401	0.570721842564677	-1.25034509246688	0.211173512874729	0.46746957123551
LTR16A	329.935701972967	0.293423243137004	0.23375746450886	1.25524651695511	0.209389283805373	0.46522398472934
LTR53	28.8512812940235	0.728565188927885	0.579320048528728	1.25762122470677	0.208528773661101	0.463880572573713
LTR60	7.18955658313575	1.21535454958223	0.965649182749835	1.25858807866571	0.208179155191894	0.463612799350057
MER52A	175.676034309653	0.361093249767699	0.285989209911223	1.26261144565485	0.206728852516818	0.461689344189444
MER34	48.5942010127172	0.57589214681479	0.452248335843242	1.2733980452156	0.202876830694286	0.457033014688612
LTR12D	82.2345094162856	0.416379412616768	0.325135861746685	1.28063207294301	0.200322929018843	0.453453577007546
Tigger9a	17.6861827737742	0.796702058186366	0.616123432806264	1.29308839067785	0.195980489883188	0.447553379718126
Tigger8	41.0516061358279	0.609320360972725	0.469480126049127	1.29786188416624	0.194334799799837	0.445084628647176
MLT2C2	26.5587184368599	0.647562993677818	0.493497080804043	1.31219214635021	0.189455311070263	0.438115406849984
MER54A	163.658193792689	0.381416487038847	0.29018920497238	1.31437172886962	0.188721139535746	0.437030816168485
LTR3	197.548748628672	0.736997725858142	0.558278448572662	1.32012569667055	0.186793054607746	0.433882288050392
MamGypLTR2b	7.15476694087846	1.31678984031974	0.989521338730477	1.33073415274615	0.183276501147599	0.428181226166063
LTR19C	37.5725906455374	0.608204034373995	0.456988713785046	1.33089508783815	0.183223533780975	0.428133137840288
MLT2A2	246.659798203224	0.31941756141799	0.239851506642671	1.33173047728175	0.182948770529557	0.427761311542542
MER50-int	38.374964342485	0.576111096064673	0.43230342197967	1.33265448935485	0.182645214742404	0.427502761626505
ERV3-16A3_LTR	37.4318410690153	-0.67345506607891	0.50456852413819	-1.33471477878883	0.181969714722174	0.42664310258054
HERVIP10FH-int	178.168125650194	0.405410974829828	0.303281810769843	1.33674674983225	0.181305316299807	0.425770243192951
LTR57	231.08931629507	0.934625269984137	0.698872163908837	1.3373336616481	0.181113747888739	0.425473972962015
Tigger3c	134.299054544844	0.484238988653261	0.361319221410474	1.34019714412908	0.180181259844891	0.42426398847449
L1MEh	8.14156283669878	-1.96358373419275	1.45237313332716	-1.35198296438773	0.176380765057375	0.41921647489384
MLT1J2	273.747782844966	0.4245230992756	0.313528426307126	1.35401789329222	0.175730669169808	0.418274521734098
LTR54	33.8798581806256	0.63441255310643	0.46811890892513	1.35523804104204	0.175341728243678	0.417787558556693
MER39	188.297219841229	0.351505298746542	0.259197968513835	1.356126750383	0.175058842940205	0.417243185639798
MER106B	12.5991025129512	1.09615601412374	0.802239352298358	1.36637028710114	0.17182276995067	0.412527961012425
HERVE_a-int	27.2162997156126	0.725325108036274	0.530683335303411	1.3667757394748	0.171695609310713	0.41239595527725
LTR51	17.4249013811019	0.896835659977786	0.65099038697513	1.37764808501243	0.168311967159613	0.407518157666102
LTR16B2	37.2198335640929	0.655508238184476	0.474178138715747	1.38240923539799	0.166846081996601	0.405513591919262
LTR16D2	7.52263626252097	2.2265192303819	1.61061735035199	1.38240112084681	0.166848572152954	0.405513591919262
MER4D	65.7947827080448	0.499319150346348	0.360013517245359	1.38694556295243	0.165458362902261	0.403343061634385
Tigger11a	26.8261146618843	0.94053462818487	0.676894137761981	1.38948555721662	0.164685149734214	0.40212010298738
AluYb8	324.065276350388	-0.648381833712012	0.461857769768765	-1.40385607031496	0.160361713320308	0.395814012272651
Tigger4a	137.464168710462	0.692737614580007	0.493058352504013	1.4049809947685	0.160026929787808	0.395378609573855
MamGypLTR1a	7.92476579170807	1.22848011807578	0.872457071649318	1.40806941452537	0.159110516643358	0.394041204533336
MER49	327.73728599207	0.448905470832879	0.317899353945705	1.41209934924734	0.157920710353871	0.392463936258314
LTR88b	31.0397166633669	0.663299310104639	0.469294074086591	1.41339800933061	0.157538730599317	0.391847604028759
Ricksha	8.13962058638832	1.21310343582715	0.856984778732918	1.41554840404606	0.156907766915942	0.390962550587894
MLT1H-int	49.2200221930565	0.523883630427563	0.36906792338709	1.4194775466252	0.155759838422713	0.389131303652168
MER51C	44.1115224212693	0.829081464225281	0.582438681835249	1.42346566270782	0.154601209292543	0.387736307109115
LTR4	23.9085874232609	0.815491535564562	0.572007742972671	1.42566520398225	0.153965005065241	0.386886422984452
AluSx1	17172.4124365046	-0.327398068910413	0.229257162361489	-1.42808218307342	0.153268205110347	0.386045090115391
L1P4	268.788665375632	0.565827012484469	0.39473264392796	1.43344367684912	0.151731084017953	0.38357068224391
LTR44	9.61358766566918	2.2716953340908	1.58348952448281	1.43461342747611	0.151397286148291	0.383195979040697
LTR85a	13.6091141005058	1.04051582835087	0.723743765977204	1.43768537604737	0.150523344275751	0.38215433011609
Charlie24	28.5327822977891	0.813646697454364	0.565139831647525	1.43972633300749	0.149944840172185	0.381169370768608
MLT1F2-int	15.9691375203983	0.818001673136914	0.567283117840274	1.44196371690235	0.149312609549397	0.380648829620951
L1M3f	78.0641047251533	0.437271328821067	0.302628705435077	1.4449102843447	0.148483087206265	0.379635928789957
MER131	21.1525900770432	-1.16069884978966	0.798323670854311	-1.45392012308436	0.145968453051108	0.375856846160572
Charlie29b	10.1414038656639	1.06644837928981	0.732988382405257	1.45493217203569	0.145688040138391	0.37576484235186
MER3	387.489414146736	0.41144864865145	0.281664098737574	1.46077775085846	0.144076443603853	0.373051402818888
LTR13	780.547850156647	0.412252770220095	0.28130065916827	1.46552365514896	0.142778103351761	0.371067519175377
L1ME4c	9.38033544296924	1.0759183488825	0.733998538714311	1.46583173144609	0.142694134109198	0.370955642586717
THE1-int	22.6290183807526	-0.971933798924816	0.659588729264955	-1.47354518929991	0.140604088236825	0.368055460544852
LTR38B	7.86376531092589	1.49345739028581	1.01107679891722	1.47709589606367	0.139649933491981	0.366722667179841
MER57E3	20.1430932921363	-1.14819228288585	0.77638034463134	-1.4789043679758	0.139165875782591	0.36578775161755
MLT1C	1576.57756406224	0.297830896966461	0.200779342301895	1.48337420350067	0.137975017298919	0.363482572454142
L1PA11	559.286931121547	0.305960757831302	0.205636940337531	1.48786865496589	0.136785535468015	0.361662791021599
MSTB2	70.0095340969567	0.611695795800855	0.409690894102412	1.49306661340622	0.13541975084474	0.359677715032983
MSTB	645.031268303666	0.460302053228411	0.307375658838353	1.49752278683356	0.134257280937779	0.357457604163601
MLT1H2-int	7.74638428645383	1.31046609300956	0.872100255920014	1.50265532444673	0.132927948844538	0.355088214609029
LTR18B	34.9784201437521	0.926085967801512	0.614840099968669	1.50622245986998	0.132010075623844	0.35383508622235
HERVL66-int	18.5093194402339	0.983293967359629	0.652723374671524	1.5064482221959	0.131952149506426	0.353784748676648
Charlie6	230.603475000378	0.454942423838929	0.299664836307889	1.51817086530466	0.128971330137351	0.348888423663113
MER74B	114.574881707643	-0.410073326424052	0.269162015179895	-1.52351856241669	0.127629020269539	0.346861660543657
MER115	60.3593158382341	0.511961592226752	0.335759148751231	1.52478821241613	0.127311930945808	0.346415324635674
LTR65	27.7887852002578	0.774455646730416	0.507709660349944	1.52539080346948	0.127161651212867	0.34640404472043
MLT1H	949.855688262561	-0.245520870030547	0.160802327343808	-1.52684898338321	0.12679856797873	0.345796937041873
MER102b	296.257572088429	0.257112419204475	0.168211382260947	1.52850785570275	0.126386494595368	0.345295221626697
MER6B	13.1356019643558	1.09137929654594	0.713366361871782	1.52990013950517	0.126041448843108	0.344665379717278
L1MEg1	48.3839457299803	0.579028543409573	0.374547525989995	1.54594144462468	0.122118710099945	0.338430482132683
MLT1F-int	54.6347754183815	0.597211513599084	0.383787741387541	1.55609846067499	0.119684681009922	0.334033754111744
CR1_Mam	165.704114242741	0.384485755275121	0.246610112617603	1.55908349091633	0.118976620532771	0.33287748923752
MER11D	165.763474034675	0.376953039129052	0.241493231723742	1.56092589609414	0.118541236407903	0.332120632989536
LTR1B	209.794548263138	-0.461152052215489	0.294301180766062	-1.56693918459694	0.117128907427104	0.329487523918292
MLT1B-int	84.4613721070576	0.643782690405526	0.408571033114992	1.57569342470819	0.115096473526362	0.326097681674159
MER74A	109.854696145783	-0.513462581256411	0.325794703388917	-1.57603108925766	0.115018638567468	0.326030005820543
MLT1K	1002.44885255841	0.32974420880267	0.20904016663027	1.57742033082995	0.114698840412749	0.325579236901316
L1MEg2	39.8754920514943	0.686196964548691	0.434526681229781	1.57918257771109	0.114294184943905	0.324687178475869
MER61C	23.5300540013072	-0.885153472505427	0.556625028436088	-1.59021500522961	0.11178634933465	0.320272837142416
LTR12C	1113.09194428685	0.230181632508749	0.144254585788671	1.59566249662218	0.110564166065787	0.318684949248446
MER87	11.9678059396429	1.16227262812372	0.725461111793434	1.60211568784221	0.109130029524619	0.316513747445423
AluYc	178.391793709898	-0.654049855984098	0.406219761439624	-1.61008872061314	0.107378489123988	0.313742467013362
MLT1M	81.0243132328278	0.509214800428011	0.315897726110438	1.61196095552137	0.106970436355625	0.312987954712374
L5	41.9326664906101	0.869225772184607	0.535510184972697	1.62317318433248	0.104552388501715	0.309039552041167
Charlie13a	15.1139978555944	1.19577744845139	0.734849921088157	1.62724035770555	0.103686059463147	0.307563523898374
MLT1G3-int	11.3400667876617	1.11435126443656	0.683665943083776	1.62996456926041	0.10310898547124	0.306503673814326
L1M2a	23.9163805669784	0.929452569651822	0.569412181362465	1.63230187213043	0.102615909058502	0.305739758624591
LTR14B	90.3743923091717	0.442855586935203	0.270887765623385	1.63483052073642	0.102084580744479	0.304683606196705
L1PB4	3888.77846367965	0.342449090381252	0.208731452265916	1.64062045591952	0.100876226015389	0.302795691665399
LTR40a	40.4256877036496	0.767168702835058	0.466320329782677	1.64515388636946	0.0999380803979969	0.301176429124947
HERV17-int	135.840383773763	0.484056290875578	0.292693226273705	1.65380079695771	0.0981679940004297	0.297287890306817
L1M2b	7.33479177360023	1.80887841053294	1.09378422721888	1.65377993713833	0.0981722338260847	0.297287890306817
THE1C	326.701800667324	0.316866380588821	0.191532202649783	1.65437652888173	0.0980510323436104	0.297020086280644
LTR5_Hs	1542.93561762366	0.552047519654682	0.333514610626309	1.65524238538752	0.0978753406480696	0.296676825127662
MLT1E1A	164.075085923523	0.434602005923016	0.262182058290926	1.65763442684078	0.0973912765115797	0.295812337603441
LTR7B	249.181260215367	0.628707298114477	0.378615459845849	1.66054312301577	0.096805240234725	0.29476015078343
LTR35	38.1659039124533	0.930580296692508	0.559965666426475	1.66185241790123	0.0965423691413773	0.294191046565867
MLT1G3	134.409917905279	0.612781825776441	0.368407693000236	1.6633252709412	0.0962473428085099	0.293666160403616
LTR66	24.3607649458993	0.991431325242379	0.59561599053692	1.66454786472178	0.0960029941247109	0.293315517944221
LTR57-int	16.9454899104142	1.15693200877718	0.693968426601548	1.66712484953073	0.0954895819048859	0.292436844583713
Plat_L3	150.262086078022	0.431385100054904	0.258590814321709	1.66821509567708	0.0952730352676176	0.291975265016677
MER67D	28.8081914621817	0.922374431480444	0.552841574292882	1.66842450779903	0.0952314865209701	0.291969459097645
MSTD-int	45.0830413057149	0.616315928606399	0.369064110356564	1.66994273165971	0.0949306947427679	0.291661327857377
L1P4a	24.6255276019951	0.928619626324162	0.555008283667221	1.67316354305255	0.0942951051443993	0.29059497811796
Charlie22a	41.406280020485	0.703256228640879	0.420245356475306	1.67344199716863	0.094240316066538	0.290524898875418
MLT1J1	125.634229986511	0.6324242758056	0.377716899469473	1.67433407584855	0.0940649610714447	0.290280467102177
LTR7Y	313.43723966363	0.848505758157368	0.506704860565864	1.6745561848564	0.0940213420340958	0.290244667304301
LTR35B	11.910942604541	1.21265699112262	0.72223663124144	1.67903002792617	0.0931461917168257	0.288673582192487
LTR47A	31.7423288150888	0.808381738328325	0.478219196469562	1.69040001801722	0.0909514516233701	0.284792714668687
LTR16C	258.544260752218	0.432157855697113	0.254114133343607	1.70064470641922	0.0890097238683629	0.281106856229951
ORSL-2a	51.7153490838417	0.734465516837876	0.430761528519463	1.7050397220064	0.0881870163689726	0.279693081649357
LTR41B	321.902021506653	-0.807744793417623	0.472837211176019	-1.70829362479454	0.0875818736454356	0.278703030134904
MER21-int	43.9599743547105	0.795391494301148	0.465666465677385	1.70807123322511	0.0876231258559819	0.278703030134904
MER99	30.7187394236734	0.905020445444376	0.529844496907841	1.70808690233843	0.0876202188227112	0.278703030134904
MLT1A0	1232.40253810775	0.285037091395353	0.166314404652398	1.71384488307606	0.0865572178506799	0.277531129821423
HERV35I-int	13.2971800143124	1.28680375588806	0.749727070384399	1.7163629362193	0.0860956358276251	0.276806858938614
HERVK9-int	350.894996805621	0.356513860895843	0.206948264897657	1.72271973902343	0.0849392189993338	0.274269338153595
MSTA	1148.36072910597	0.400049185589152	0.232233863858342	1.7226134851426	0.084958444736381	0.274269338153595
AluYf5	13.4014775099015	-1.69282010399104	0.979438300476078	-1.72835808357525	0.0839240455308419	0.272118561686995
Charlie15a	172.935064730145	-0.408235580897287	0.236075721739813	-1.72925694302109	0.0837631190399306	0.271865072059205
PABL_B-int	63.6690292209964	-0.630901587121402	0.364522698109791	-1.73076077400091	0.0834944407736522	0.271184917811952
L1M3a	82.2101394254697	0.497083731473002	0.287115986703161	1.73129938594091	0.0833983809220565	0.270970008264674
MER57D	11.5850952157461	1.3448144723466	0.776283809935614	1.7323747515205	0.0832068604159936	0.27059020257255
MER61B	8.1115552306188	1.63111734952595	0.939648853522681	1.73587967825534	0.0825851117281545	0.269389722135919
MER66B	129.543039730187	-0.644581440620984	0.369333697642871	-1.74525488666421	0.0809405109780404	0.265701081949935
MER51-int	30.020391743987	0.758152099954222	0.433841651313813	1.74753184176368	0.0805451265427105	0.264858486281475
L1PBb	24.4508408062932	0.993982881960383	0.567419290988099	1.75176081911045	0.0798149440277607	0.263530310548771
MLT1G-int	28.3152453123616	0.950705711476077	0.541714691228146	1.75499340680735	0.079260435525198	0.262576328974768
Tigger17	17.5308561208928	0.834072177082975	0.475264319797734	1.75496485290111	0.079265319827849	0.262576328974768
L2d	143.184496774544	-0.690055148382094	0.392740552132762	-1.75702545773482	0.0789134700382205	0.261698604670883
FRAM	439.165243489307	-0.462570779744471	0.263242980585183	-1.75720081392555	0.0788835865933172	0.26169431380363
MSTB1	453.160146114731	0.496514821798277	0.281972237301256	1.76086421326581	0.0782613882615374	0.2603925434358
LTR8	552.488719524199	0.675915969900806	0.383638577687117	1.76185610418997	0.0780936127114236	0.260174947243095
Tigger5	88.4702778992312	0.589764311672427	0.334688158035948	1.76213080000602	0.0780472005022501	0.260174947243095
MSTD	375.957066000906	0.330926044255053	0.187510434754545	1.76484068573699	0.0775905446459366	0.259398225047175
LTR10F	21.8285041446826	1.01965562314028	0.577439098138737	1.76582366249002	0.0774254373797216	0.259037309410288
L1M2c	17.2159483244891	1.31762079522865	0.744460313111814	1.76990065423508	0.0767436918314249	0.257278685817998
Charlie18a	210.178773846354	0.661216674606103	0.37233065065372	1.77588569043449	0.0757517599746781	0.255148111877528
Zaphod2	24.9172235668164	0.921889500809023	0.518774115669525	1.77705377535893	0.0755593925364365	0.254731857065451
Eulor2A	10.5322875178358	1.25780562805497	0.707064931718494	1.77891106124853	0.0752543443599011	0.254118320589497
LTR24B	32.7714239324184	0.938570679553984	0.523991565423769	1.79119425098939	0.073262128454652	0.249899975798779
L1PA6	26374.8299597258	0.518732274379473	0.289529016934648	1.79164174931924	0.0731903709642029	0.24977465725713
ERVL-B4-int	421.029635934141	0.348097869505666	0.194203745244749	1.79243643868438	0.0730630822367054	0.249413233091973
LTR49-int	288.050483183187	0.966759685565748	0.538864825264851	1.79406715791959	0.0728024502676748	0.248757712656039
Charlie19a	43.9486532117528	0.771199446397116	0.429622552406905	1.79506276399265	0.0726437005737257	0.248449404150471
MLT1F	466.919460850717	0.417659660263817	0.232167570267254	1.79895779493681	0.072025357160998	0.24681848233121
MER41B	161.189838573316	0.387238381994492	0.214776000253162	1.80298721243549	0.0713902229777268	0.245458892961537
Tigger16a	7.25190071553928	1.83303778343758	1.01549430089946	1.80506949355993	0.0710638081103353	0.244800843822987
MER77	445.789776552142	0.342837921922968	0.189857691648009	1.80576261592067	0.0709554272316493	0.244547620231241
MER4E	51.7874025122452	0.727705801739415	0.402843403242707	1.8064235280551	0.0708522092066177	0.244363888102076
HERVFH19-int	24.9149531429475	2.12658058456844	1.17656838908497	1.80744324282102	0.0706931967024484	0.244034207200188
MSTB-int	123.554375310247	0.494570017479516	0.272119282255352	1.81747509173356	0.0691443988737891	0.240947274665197
MamRep434	130.32826059269	0.734287498531977	0.403310592771962	1.82065016811288	0.0686600515991758	0.24012475607505
MER65A	73.728558770478	0.611426228534111	0.33571502753347	1.82126559250659	0.0685664940277613	0.239936409327024
AluYa5	237.31802101241	-1.11965132817862	0.613746418311829	-1.82428979587097	0.0681082722690046	0.238609270770445
LTR6A	97.7244933439414	0.730807752218873	0.399605223168427	1.82882432422774	0.0674259298185398	0.237319376356072
MLT1G1-int	9.49598201680252	1.32372707333847	0.720410823499362	1.83746139030578	0.0661418112200513	0.234846135984105
L2b	6596.99920906631	0.214894055847254	0.116706149488467	1.84132590089857	0.0655738143170165	0.233520576226185
MER58C	97.079300643812	0.648946872253205	0.351746736703966	1.8449264898209	0.0650482326655816	0.232287363275774
AluYh9	9.24369061138671	-2.35075367991124	1.27022918630552	-1.85065317759581	0.0642194641320716	0.230235096838928
Arthur1C	53.4652023772034	0.947661847546797	0.508794017602191	1.86256483913249	0.0625235150913585	0.226393315080154
L2	4460.82737837973	0.316461560062594	0.169636452340282	1.86552804952434	0.0621074242808865	0.225517244584913
LTR82A	63.5911819765262	0.834341364149641	0.444020710711486	1.87905956641688	0.0602363602687175	0.221709155320954
MER90a	89.4596397669072	0.555366680196512	0.29414090218366	1.88809742566759	0.0590128724089784	0.218883669552941
MLT1B	886.714554028517	0.402923392315641	0.213146491304889	1.89035901951251	0.0587099603160131	0.218031644015939
MER11C	292.906233024186	0.41776028789586	0.219174943885387	1.9060586054687	0.0566426025028378	0.213144537853144
LTR85c	17.2110775061413	1.78155005213609	0.931476319278663	1.91260906505463	0.0557981183069317	0.211238230299576
MER119	51.5216563998644	0.725753796604922	0.378310998976739	1.91840522365977	0.0550596492204013	0.209404539619441
LTR26	63.2437424876905	1.31714904360398	0.686391835615293	1.91894625672996	0.0549911357217177	0.20918784948274
HAL1b	758.844124085499	0.655222598890341	0.339791543415543	1.92830755087111	0.0538168831703387	0.206325405467048
LTR38	8.26368692899318	1.77841572110081	0.920010737412814	1.93303800573234	0.0532315160865978	0.204988824692018
MER8	137.995140867512	0.634562962173325	0.327971967987128	1.9348085327775	0.0530137956265829	0.204391670454815
AluYd8	21.7097290888102	-2.31620172746931	1.19518338832382	-1.93794672022481	0.0526297231462829	0.203582355462096
MER102a	342.398861047622	0.473829591078161	0.244474823591037	1.93815291128216	0.0526045697404066	0.203582355462096
MER66-int	50.2832985017947	0.767712041042394	0.396131194512744	1.93802470413043	0.0526202086476703	0.203582355462096
MER41C	26.8128727118935	0.935276730661418	0.481738408570391	1.94146182663107	0.0522022853332457	0.202617733481427
LTR86A2	9.85811203402585	1.70601116908187	0.877972658616115	1.94312562280805	0.0520009818503163	0.202182672302431
LTR8A	258.955706263552	0.458029574519842	0.235269541562736	1.94682903480604	0.0515552347871262	0.201047571703738
Charlie8	502.661849181715	0.55956692705286	0.287051095698998	1.94936349464285	0.0512520308380557	0.200466328197093
MER44C	86.7419441264279	0.555003521499195	0.284554903969317	1.950426837694	0.0511252656774112	0.200194614844809
L1ME4b	28.7807665363443	0.997979251878511	0.51158258572073	1.95076861436269	0.0510845769769141	0.20012173305779
Tigger6a	115.253478841783	0.63237317769282	0.324118122002576	1.95105776186064	0.0510501749854259	0.200073426823556
MER77B	91.9251946929349	0.669104596607928	0.342859434040617	1.95154203202897	0.0509926012788237	0.200015805890953
HERVL40-int	89.8543258730807	0.541181039256339	0.277094708635791	1.95305439761269	0.0508131497618203	0.199662419848678
MER73	8.16590360913976	2.50610860677346	1.28155243536259	1.95552560911362	0.0505210637115154	0.198986096111182
MLT2A1	119.0016382484	0.512431724201456	0.261846217364499	1.95699494672528	0.0503480624756699	0.198518499654005
Charlie21a	26.4705697003981	1.3754172700457	0.701802261698437	1.95983590408649	0.0500149732213656	0.197769130753186
LTR10C	96.4197472427788	0.597833113904621	0.304828827920608	1.96120923989619	0.0498546194492652	0.197393372049613
Charlie23a	11.2646717104535	1.4064929088958	0.71495586596463	1.96724437948088	0.0491550439178003	0.195549736930146
MER110A	20.5268058225968	1.22427269118831	0.621743278297713	1.96909678628175	0.0489419778313638	0.195100716377006
HERV4_I-int	78.9434967870803	0.616943858705112	0.312657824619949	1.97322379331155	0.0484700708068682	0.193816141095836
LTR29	36.7669765761175	1.17529745538773	0.593441559850994	1.98047716051911	0.0476499372507233	0.19180580869352
MLT1C2	55.7436833689018	0.863219678400907	0.435473804822165	1.98225396991082	0.0474508229890863	0.191174093509363
Mam_R4	24.8577912163891	1.58028157344219	0.788052159206461	2.00530073419693	0.0449309063900091	0.184173493539887
Charlie10	120.541452975073	0.858173539730199	0.426866139709771	2.01040433966882	0.0443884115594052	0.182676607742513
Charlie2a	79.153944113713	0.961738295286184	0.478121861438394	2.01149199158739	0.0442735153741871	0.182261315561765
MER97d	18.4601044569429	1.0247693643466	0.509182452221987	2.01257792737099	0.0441590509778441	0.181983647711991
L1MCb	37.3864717541982	1.04525470750687	0.514198249926047	2.03278542402118	0.0420742063841383	0.176738962406031
THE1A	537.282206274132	-0.340541317940662	0.167430403514889	-2.03392759493875	0.0419588962272274	0.176459009185719
MER34C	36.413426325018	0.913860017977791	0.448609858242919	2.03709303571065	0.0416407196741426	0.175446490284036
MER68-int	102.519331043272	0.642305157649555	0.315209719297758	2.03770733681855	0.0415792100194671	0.175365257533481
Tigger3a	384.413365342269	0.425722060504543	0.207784967387054	2.04885880753599	0.0404759233194566	0.172372555613507
MER70-int	46.7926845397272	0.801022226601778	0.390750706106737	2.04995720822312	0.0403686067889154	0.172146606640728
MER103C	276.021788786829	0.636426344283568	0.309958648560906	2.05326209556793	0.0400471649276844	0.171382534079022
MLT1A1-int	20.0265431048809	1.13361806167046	0.550717982337431	2.05843661915489	0.0395482395652192	0.169947756178579
MER50	109.720125596534	0.489764918276956	0.237723160542453	2.060232234669	0.0393763446918259	0.169611102224472
Tigger4b	243.709184336137	0.847417974044714	0.410598404984844	2.06386085225049	0.0390309114229356	0.168652989854974
MER45C	24.9456634631257	-1.17681781694441	0.568227213748186	-2.07103389009088	0.0383556290847241	0.167080143033649
Charlie26a	8.96746271104921	1.69467458698057	0.815614601940559	2.07778843457253	0.0377288495213002	0.165183299159907
MER30	150.998487721835	0.525188573099988	0.251112120589796	2.09145051169358	0.0364876982494502	0.161622763074159
HERV1_LTRd	9.3233054514492	2.91320021784081	1.38908199947199	2.09721256120817	0.0359747630355969	0.160073058233272
PRIMAX-int	8.50560248706042	2.61309238414011	1.23596236594068	2.11421678859236	0.0344967555973622	0.155888878110712
L1M4c	1079.33856391599	0.937371756500075	0.443271984210434	2.11466501355763	0.0344585082665423	0.155754862845279
LTR2B	171.549428416626	1.15473772138425	0.545790677754242	2.11571536204252	0.0343690232390922	0.155476617162655
LTR26E	34.2469565795358	1.00577695909964	0.473155333362393	2.12568027491577	0.0335298904302405	0.153277083585542
MLT2F	197.097644428481	0.51382429980152	0.241711144581269	2.12577827427713	0.0335217258351344	0.153277083585542
HERV3-int	194.412709390459	0.577756536669235	0.270639643785504	2.13478161805126	0.0327788524718464	0.151139520680208
LTR45C	45.6454804539146	0.876941170136402	0.409864201325888	2.13958956966611	0.032387950285863	0.15002389848817
LTR25	108.278515565248	-0.655903227770417	0.304677528986624	-2.15277848009333	0.0313360921994827	0.146801899632202
Charlie25	15.6748474737176	1.32096537095286	0.613028244766874	2.15481975297109	0.0311759418891407	0.146316289528895
L2a	12517.2521634893	0.262353890457125	0.121223952930025	2.16420834427472	0.0304483631837803	0.14409522958025
Tigger2b_Pri	52.1497497751559	0.902840163415489	0.416600468288111	2.16716070225612	0.0302226026830239	0.143251186050516
Arthur1B	29.2506269255251	1.01704507872722	0.467492678731192	2.17553156444622	0.0295903054143807	0.141139762473749
MER31-int	142.67057211337	0.747369099740986	0.343407911638866	2.17633046418259	0.0295305591714722	0.141034573333071
L1P1	280.587590352603	0.633743651345478	0.290745949558521	2.1797161828317	0.0292785062418961	0.140391250506632
MLT1N2	99.295481128181	0.611627242472401	0.280286616766122	2.18214929249639	0.0290985162612128	0.139982868870236
MER4B-int	80.2803552498715	0.849163867363714	0.388012704317891	2.18849501037989	0.0286335643214903	0.138359947001231
MER50B	25.9625464941785	1.06887025952967	0.486909525108018	2.19521328791533	0.0281483015322667	0.136780677239345
LTR33C	23.2483364731265	1.34011962780755	0.610393114394579	2.1955025314084	0.0281275695124776	0.136716577818021
LTR75_1	13.9597183421768	1.40688380326552	0.638606845584977	2.20305155353728	0.0275911152442288	0.134904778688745
L1PB	46.0678290967859	1.08895571406046	0.492533470805328	2.21092733511072	0.0270408694076889	0.133316422680071
LTR12	229.507056293659	0.540171968913016	0.243643913902205	2.2170550466934	0.0266193301547451	0.131968404622786
MIR3	2986.04680799133	0.392501949429009	0.176820181671609	2.21978026330707	0.0264336873152411	0.131191555167074
LTR43	44.0293306933993	0.906269697230097	0.407879806299787	2.22190381389953	0.0262898066157465	0.130651047068488
MER58A	701.770446006041	0.544552973233026	0.244336595673942	2.22870001004562	0.0258338715965554	0.128991487756968
LTR86C	6.71726278473464	3.42890444869393	1.53704330615639	2.23084439778631	0.0256914378831027	0.128492625881559
MER4D1	99.2887370564077	0.696530230110257	0.311689171926416	2.23469498733403	0.0254373799296357	0.127715230718442
LTR54B	117.428132767568	1.01291470036896	0.453040948186553	2.2358126885075	0.0253640434378408	0.127523601643942
LTR13A	200.547729072131	0.628111124895134	0.278459341589565	2.25566548175258	0.0240915889010412	0.123454072011271
MER67C	59.7437117119816	0.907194208831827	0.39763221780274	2.28149070476445	0.0225194261262913	0.11844421110231
Charlie7a	16.8918707957537	1.31385682077651	0.575625996002059	2.28248346999918	0.0224608123064338	0.118341914302716
L1HS	793.40757420167	0.632412673799215	0.276364380423413	2.28832917190814	0.0221183589070722	0.117493655723768
MLT1J-int	48.8534792961468	1.01927448920995	0.444944114120823	2.29079216212121	0.0219754371795868	0.11707748341637
MER52D	58.0750577630009	-0.946598426926447	0.412555453307922	-2.29447561373023	0.0217631942505653	0.116337103609753
Tigger16b	92.7752593284184	0.951015234038139	0.413740957718996	2.29857647954701	0.0215290004205222	0.115530913380978
MER63D	24.323366084161	1.31971900724364	0.571926142589787	2.30749900899391	0.0210270174207695	0.113931568904433
ORSL	10.5378368600111	1.57819364346447	0.683124267168037	2.31025849807245	0.020873847132557	0.113544208974875
MLT1D	2371.0073981988	0.340402712544828	0.146751839273569	2.31958055333306	0.0203635788509926	0.111673225822292
THE1C-int	118.244019139665	0.679005746703111	0.2916215236074	2.32838008081061	0.0198919304041131	0.109769491905052
Charlie9	126.067027389758	1.01997385002515	0.436254578247713	2.33802440337025	0.019385982249086	0.107911531524694
MER34B	109.107610239849	0.820918650969189	0.34956265379547	2.34841634841664	0.0188534335968627	0.105885435908765
UCON29	13.8208442637166	2.08974693706242	0.874937863302071	2.38845182579661	0.0169195263665204	0.0990797845688031
MER4A1	299.309915085885	0.566921848618616	0.236656183744355	2.39555053938935	0.0165954262094063	0.0978137442056361
MER39B	115.312630736868	0.718217659691464	0.299788587394411	2.39574716947632	0.016586526966819	0.0977930841978631
LTR16B1	51.2904406979621	0.944261009366231	0.392596550148807	2.40516889159705	0.0161649931309139	0.0960259913051997
L1M6	170.650356751752	0.791557202398787	0.328940386378707	2.4063849717969	0.0161112768770896	0.0958324966475179
MER9a1	24.8385222430107	1.21656877501044	0.504468503978576	2.41158519395317	0.0158833405960712	0.0946941680390564
MLT1I	377.839114715351	0.612155694061771	0.252269376197008	2.42659534538077	0.0152412449063018	0.0920772309734263
MER63C	49.8467204499627	1.08024822676264	0.444938188785678	2.4278613389218	0.0151881488443647	0.0918482783683562
MER75	53.6014981342661	1.22489062196198	0.503022557366398	2.43506102067263	0.0148892785669	0.0907007674261267
LTR27B	23.0668035755128	1.26446545590266	0.518680023401497	2.43785262368563	0.0147747962248144	0.0902213053404799
MST-int	322.236377485683	-0.512540778521449	0.209747348670761	-2.44361028527698	0.0145411245162012	0.0892795044919702
Ricksha_c	34.6269646965658	1.09406986709005	0.447673828589316	2.44389954743976	0.0145294714069418	0.0892795044919702
L1M1	1151.71709677872	0.854235106949837	0.349350988024826	2.44520592822578	0.0144769455379399	0.0891229278787267
X7A_LINE	7.75925426952406	2.17096817075887	0.887357201025207	2.44655497047935	0.0144228801816304	0.0889410944533876
MLT1J	1117.79614811842	0.447079741030546	0.182592905397321	2.44850554328879	0.0143450222624909	0.0886116707389983
L1PREC2	954.661854770854	0.580731864410235	0.236503881813355	2.45548555041704	0.0140694408871005	0.0875056477815206
MER72	58.0356714010537	0.916340470491342	0.37222494373025	2.46179221980194	0.0138244729313174	0.0862483462645508
L1PA2	1491.3336073657	0.607179294551771	0.2461299015637	2.4669058521304	0.0136286185663256	0.0853495179991308
Cheshire_Mars	8.20731402574012	1.86020170928407	0.753933531518941	2.46732852634415	0.0136125401660322	0.0852782837630144
LTR1C	776.125837667111	1.95800343438933	0.790931407011936	2.4755666762387	0.0133024920373747	0.0840221987593556
HSMAR2	505.977276611903	0.693665558492763	0.278464687291717	2.49103599181351	0.0127371216292439	0.0815121832468028
MARNA	547.685772023613	0.574795618671051	0.230525378074029	2.49341579427522	0.0126520590093375	0.0811683757393099
MER5A1	344.391737461797	0.473286643624112	0.189550317580441	2.49689185259876	0.0125287159908482	0.0805480925227229
Helitron2Na_Mam	24.1032663134538	1.95045793510112	0.775126253603263	2.51630998954582	0.0118590826166192	0.0775072703097712
LTR2	105.102918339848	0.981794242315241	0.390030652982242	2.51722328696032	0.0118283841330023	0.0773378496077541
MER63B	94.5375485585077	1.04276282526654	0.413428867978039	2.52223031828037	0.0116613328043212	0.0768520406188092
Kanga1a	19.694636444599	1.53598704806996	0.608353935965435	2.52482470690751	0.0115756012656135	0.0766073067793572
L1MA5A	156.746601817594	0.877762034240927	0.346534722787299	2.53296993496289	0.0113100653114608	0.075331421963369
L1PB2	152.707560791124	0.915712380554447	0.359466168661984	2.5474229854869	0.0108521804050514	0.0732503996821158
L1MB5	1042.85144441212	0.588513075598897	0.230987458362282	2.54781397990825	0.010840025631131	0.0732226768600614
LTR45	24.3483838619179	2.95689631602395	1.15864362439805	2.55203261275455	0.0107096493547636	0.0726941006371638
MLT1J1-int	10.9219045585287	2.12536567273318	0.830988178382683	2.55763647188061	0.0105386197140144	0.0719598415792919
L1MD3	800.336066866171	0.733884047114322	0.286603987217967	2.5606205071955	0.0104485419637504	0.0714139196334498
LTR67B	284.751539829737	0.60987385864393	0.238075183900383	2.56168597101291	0.0104165456261622	0.0713075397890944
MER113B	11.4292333584498	1.69422893553295	0.660514850500693	2.56501263256786	0.0103172048682978	0.0708526228266056
MLT1L	801.53218486987	0.594103691451982	0.231321568812985	2.56830218859657	0.0102198021689714	0.0704062695533227
MamRep38	133.60152282555	-1.03583804433638	0.403081142770376	-2.56980030674983	0.0101757152970435	0.0702535104095195
Charlie1a	449.001385808339	0.696289670352974	0.270604437542871	2.57309036272793	0.0100794887302072	0.0699674561295984
LTR5B	261.268923550683	0.521627440999634	0.20083054262423	2.59735115079404	0.00939458279650761	0.0671359030747667
THE1B-int	732.596904699184	0.388986773411932	0.149161469709579	2.60782341558647	0.00911199470263858	0.0656599618278368
Charlie1	784.06518615265	0.818788511009836	0.31280546974074	2.6175645575778	0.00885597346875828	0.0644233358468713
L1M3b	22.0920693271344	1.24280540244038	0.474813283610222	2.61746131656376	0.00885865285528132	0.0644233358468713
MER4-int	317.884434389549	0.787209924461545	0.299654905272044	2.62705502433498	0.00861274056023929	0.0633207568358225
ERVL-int	69.7067007148448	1.16177012960999	0.440019645494714	2.64026877323582	0.0082840300404544	0.061647990556195
Tigger3	93.5431182731484	0.854051148877607	0.323490659658821	2.6401106906096	0.00828789528746805	0.061647990556195
MER82	261.107041362438	0.631478809042477	0.236878174021666	2.66583787911468	0.00767967172518534	0.0586983340546418
MER110-int	10.2291885872355	1.9504260342515	0.72565821817426	2.68780258447115	0.00719239048933577	0.056331053563597
Tigger12c	32.3137776046296	1.22918102199062	0.456544522688418	2.6923573954024	0.00709488700022361	0.0558741919082799
L1MA6	217.722457799314	0.829685444639089	0.307964793209647	2.69409186677479	0.00705807080131979	0.0556602103644749
HERV30-int	7.90961413864426	2.86007742660224	1.05926705248119	2.70005323011122	0.006932838270763	0.0549459255644956
Charlie20a	21.6266384542516	1.46374647782487	0.541863824748877	2.70131795290676	0.00690652782657126	0.0547748685458167
MamRep1161	33.4777768727507	1.52043127643169	0.559419211259771	2.71787462037242	0.00657027301823397	0.0529760848117849
Tigger2	411.530812249361	0.55683755348263	0.204323775216059	2.72527048256528	0.00642488289527123	0.0521644097139577
MER45B	24.2933921369795	1.58766730804861	0.581689281316965	2.72940787984622	0.0063448173249575	0.0517460810173097
LTR22C	63.4156418057254	1.01295505191763	0.370536146326315	2.73375502487568	0.00626166121257225	0.0513024214574375
L1PA14	538.211746447273	1.45096893605425	0.530517987071608	2.7350042249527	0.00623794753987187	0.0511969166581607
PRIMA41-int	28.9444629174944	1.44475425125767	0.527561897200512	2.73854927530629	0.00617109119582952	0.0507631049820277
LTR48	58.5525699169572	1.06786237351727	0.389843309994428	2.73920918004861	0.00615871747979597	0.0506843158913758
Harlequin-int	451.536961710595	0.815416199428039	0.296714579760919	2.74815009119225	0.00599325669791879	0.0496154081887067
L1PA3	2725.56933821029	0.673415471687012	0.244934589437405	2.74936860993702	0.00597101961436298	0.0494538993185934
MER34A1	64.2648172629525	1.03718631959753	0.376713179266195	2.75325201421909	0.00590064546500659	0.0490953200002613
MER11A	151.38271855481	0.610805337747113	0.221090988426905	2.76268762509536	0.00573276023475115	0.0479404718893166
L1ME3Cz	27.7601586266233	1.78949986903786	0.646654169660362	2.76732131794301	0.00565190186124474	0.047593581395433
Looper	30.6690319029739	1.52008059454143	0.548620725290609	2.77073126199568	0.00559305669204277	0.0472957639117236
Tigger14a	50.1049252704441	1.18915724956535	0.428064334930425	2.77798721483917	0.00546967703556006	0.0465366000568424
MER46C	451.561645172175	0.865295067190332	0.310456059018944	2.78717403655997	0.0053169915426668	0.045556264966233
L1ME3F	441.804499271467	0.943252238230064	0.337461804484697	2.79513777765282	0.00518776007781881	0.0447237709038778
HERVK3-int	553.068298227508	0.380380421480355	0.135728015208333	2.80251958961087	0.00507051369315594	0.0439638513902043
L1P3	318.66856143838	0.720541150904227	0.256868259826827	2.80509998156251	0.00503009742101379	0.0437179608067977
LOR1b	33.5298495868536	1.35724060677566	0.481037862589775	2.82148394612569	0.00478020300033818	0.0421046832758769
MLT1F2	347.898556074428	0.482079876747171	0.170834865318443	2.82190567978354	0.00477392154395034	0.0420764208030236
LTR37B	34.0429076380145	1.54864520997365	0.547184626946399	2.83020599210904	0.00465180433265278	0.0414160055922761
FordPrefect	14.086220178106	2.46654600564658	0.870985991698508	2.83190089066366	0.0046272188566731	0.0412445810577597
L1ME3C	718.517753804659	1.03514146208008	0.363342005191077	2.84894520119059	0.00438644349416626	0.0399228014805393
Tigger2a	162.745552677021	0.776314448003667	0.271648884021117	2.85778625890957	0.00426607645771241	0.0392099306752848
L1ME3E	376.095299243493	1.20214309927837	0.420092521413797	2.86161509191505	0.00421488440022621	0.0390474472029132
MER95	9.36550497511275	2.08739402265355	0.727081940298641	2.87091991556849	0.00409279199322179	0.0381895619336649
MER44D	18.0132480370072	2.21676120609544	0.767833055652097	2.88703539106273	0.00388890484386045	0.0368369095189081
L1MD1	469.621235482934	0.822180935264888	0.284755335948316	2.88732406901803	0.00388533822873717	0.0368223638719315
MER52-int	13.6968477875531	2.05537987186936	0.710209001241729	2.89404931263295	0.0038030842989644	0.0361941828557609
L1ME3G	11.5051531499941	2.52718757352106	0.873009673842668	2.89479904890093	0.00379401327953971	0.0361614378608551
AluYk3	13.6069064636973	-2.36802208136918	0.815761043268084	-2.90283790934961	0.00369797979666284	0.0357379390796894
MER20B	259.388243613954	0.685039355288334	0.235934553769547	2.90351431930338	0.00369000096217779	0.0357091706317359
MER4B	133.654083759245	0.766330300988127	0.263183869393504	2.9117677415189	0.00359389754909166	0.0350496840048584
Charlie16a	47.0793804279618	1.32733000937845	0.452871010410152	2.93092288723963	0.00337956660885272	0.0335000233015308
LTR37A	39.0076645733609	1.57933613924343	0.536780651301912	2.94223745847191	0.00325849957155531	0.0326751090886603
ERV3-16A3_I-int	473.497665900352	0.636525905336161	0.216282344166507	2.94303220999919	0.00325014600578055	0.0326636070314864
MER112	78.8316702990385	1.18166686835139	0.399826200419541	2.95545131137343	0.00312211971552192	0.031782161955313
LTR90A	14.2554131989098	2.57750611985107	0.870034130460679	2.96253449101623	0.00305117623198482	0.0312706755714442
L1M3e	18.5035559739405	1.90134435553454	0.6402358227655	2.96975628030572	0.00298036098050753	0.0307450752310485
LTR52-int	8.16922557410379	4.3590710929887	1.46014445443359	2.98536975554219	0.00283235726212292	0.0296824492267564
Charlie1b	190.38353051943	0.978089738350659	0.326950314545583	2.99155466392522	0.00277560840197572	0.0292305623461117
L2c	8932.65225182637	0.409145694757253	0.13671955855932	2.99259081194101	0.00276620356006489	0.0291916592223378
L1ME3D	479.20393682849	0.744925428134613	0.248532785408181	2.99729239710236	0.00272389314056196	0.0289716564510923
MLT2B1	131.321535821369	0.754777823193492	0.250940340515942	3.00779787594789	0.00263148093618583	0.0283327412315142
HUERS-P1-int	46.9079197200534	1.1616106263367	0.386043722142367	3.00901312392879	0.00262097793807089	0.0283015664188358
MER47A	149.805030038809	1.09796906290701	0.364672444418969	3.01083638128018	0.0026052919758015	0.0281825438671129
Kanga2_a	78.856265843826	0.930639921773472	0.308929510703595	3.01246688817108	0.00259133704402311	0.0281254569785593
PRIMA4-int	70.8738091448783	0.960239892817673	0.317428116797958	3.02506250077671	0.00248581752374233	0.0272973178106895
LTR6B	60.0340993233469	1.49568987756129	0.492348475568526	3.03786840374427	0.00238257975879121	0.0266434486352246
L1M3c	32.5653333251171	1.63918391677373	0.538702117043754	3.04283919612032	0.00234357529645976	0.0263906957296991
Tigger1	2507.19870998709	0.720184920007735	0.236454333648317	3.04576748032404	0.00232087240875097	0.0262308401108905
L1MDb	117.666809844	-1.68904085202942	0.552764026966025	-3.05562730140042	0.00224590238797885	0.0256735247755716
L1MC5	1455.12855656989	0.842456903401288	0.275624798036203	3.05653522253332	0.00223911171458698	0.0256120475618057
MER57B1	49.8185461592976	1.32476213587882	0.431874727553554	3.06746853047692	0.00215880190283956	0.0249134809029161
MER61-int	65.9734702192112	0.772127268064998	0.250907479049149	3.07733859106587	0.00208857915124858	0.0243510868245253
MER113A	73.603214725106	1.3071646157291	0.423384439392583	3.08741770860652	0.00201903665005721	0.0238004775458629
LOR1-int	170.582689199845	1.17326431057951	0.377404223218929	3.1087736659982	0.00187865572765923	0.022631248068081
MLT2B3	498.717971654668	0.600570400424363	0.190940154268316	3.14533316852998	0.00165897783863981	0.0207361932200177
Cheshire	79.4624353728361	1.49693616642367	0.475503845627582	3.14810527861868	0.00164332496317781	0.0206469033835161
MER45A	44.2483712117148	-1.29949518880107	0.41146430642317	-3.15822094046867	0.0015873520345658	0.0200968522253338
MER83	39.83368599236	1.28346716743898	0.406272670044075	3.15912750739484	0.00158242241220453	0.0200948158675721
MER57F	90.582153766336	2.01971490085295	0.634595909756604	3.1826787248402	0.0014591942763114	0.019059936764788
LTR90B	7.30345876166286	2.90341899918242	0.905931239095627	3.20489996799409	0.00135109427470844	0.0181851070530543
L1M	7.05290685292748	5.25972499427319	1.6211140728117	3.2445125747077	0.00117651822617776	0.0163325233082717
L1PA10	944.151021074022	0.735465188140179	0.226254744132911	3.2506067042207	0.00115159044663206	0.0160602575364917
L1MB3	1398.04911170897	0.788105214048457	0.241970742581662	3.25702688531645	0.00112585768760861	0.0158231006793365
MER101-int	153.040897059803	1.20967039383156	0.37000040991302	3.26937582073471	0.00107785036494076	0.0153845263031256
MER58D	18.0007545093797	1.86009591595133	0.563738708637933	3.29957103787598	0.000968327164869843	0.0142036986238594
Arthur1	28.2085706943022	1.73073327770671	0.523366748476095	3.3069225027118	0.000943269839289203	0.013983041587032
Zaphod	23.4573602742189	1.68682013348455	0.510105923954677	3.30680365443947	0.000943670109513245	0.013983041587032
Tigger9b	33.8718147592594	1.8624069261663	0.562550357532562	3.31064926229027	0.000930797955855364	0.0138891908968377
MER41E	29.9179962197078	1.75530963903949	0.526086018473744	3.33654493257948	0.000848267155903045	0.0130053053008572
L1MB8	1332.24329119098	0.819427723769363	0.244013957434811	3.35811825021639	0.0007847503413496	0.0123288766799552
MER58B	294.473703294343	0.64768355666016	0.19170600265639	3.37852517753999	0.000728757588767514	0.0117135489317318
FLAM_C	1368.10607733865	-1.86716926973951	0.551166600520769	-3.38766766341669	0.000704896192476218	0.0114292848871426
ERVL-E-int	274.16251856579	0.6700054874304	0.196511113299094	3.40950430834228	0.000650810499417603	0.0107265403222192
MER41-int	106.144501519468	0.99539371027034	0.291645676891312	3.4130240532977	0.000642462713931991	0.0106567694451848
MIRc	3047.93355216169	0.490815040574585	0.1435882804605	3.41821100580422	0.0006303421844227	0.0105231158412371
MLT2D	138.086596803527	0.870882812656181	0.254511842102618	3.42177717728767	0.000622132763334576	0.0104341045321516
L1ME2z	292.625855852521	1.28593835011144	0.375497263078665	3.42462775778486	0.000615642308275735	0.0103539842755465
L1M4	958.276631201852	0.943716402005492	0.275013950637588	3.43152192758802	0.00060020460543662	0.0101984156481405
L1MC5a	192.537227754609	1.00033357502602	0.291207867859736	3.43511864009061	0.000592294462200458	0.010082909483281
L1MC2	447.149627325427	0.906316076917982	0.263570146329798	3.43861431022591	0.000584699623139062	0.00996297384164587
L1M7	184.967918699494	0.926053361924649	0.269222030322041	3.43973842265773	0.000582276659993491	0.00994037273604708
LTR78	136.302750400128	1.04953124897251	0.304091110914657	3.45137102434757	0.000557746259291215	0.00960298165332358
L1M4b	390.173237561649	0.935774776098432	0.269812851049469	3.46823649228947	0.000523886030626181	0.00918573862210123
L1PA15-16	43.4579771959297	1.40966318941701	0.404936870279526	3.4811924842604	0.000499186620338021	0.00891650583914121
Tigger4	146.302262129407	0.91883129232568	0.263783437354284	3.48327894101861	0.000495311989225383	0.00887352407574723
MER89	112.508976207343	-1.27580352140418	0.36496017282523	-3.49573355231593	0.00047276052088262	0.00862230554618675
L1PA5	1749.33574465264	0.833327192739801	0.238262199856208	3.49752160956592	0.000469602666206094	0.00857391373445769
Charlie10a	38.9061035876183	1.60261890976283	0.458040713237934	3.49885689949647	0.000467257282125238	0.00853969206142193
Charlie7	61.7655993674457	1.4631706817176	0.416989282946696	3.50889277388129	0.00044997627701418	0.00835867817855233
PABL_A-int	38.8831448524331	1.26224604324752	0.35769244587694	3.52885854257538	0.0004173561572939	0.0079817163836903
HERV15-int	47.3225222407694	1.91557337338661	0.542052511015538	3.53392583644299	0.000409435947283958	0.00787176428871491
L1MA7	343.166673486351	1.06462627126478	0.297686071858201	3.57633887477243	0.000348439912738322	0.0069923703952288
LTR36	21.7680014646784	2.3818733616243	0.657883544646252	3.62050910226832	0.000294023906380293	0.00626644475945765
L1MCa	261.980455129315	1.08279605418813	0.297960595885665	3.63402432784645	0.000279034534490997	0.00602967355223097
MER5C	22.20990502165	1.96461876739819	0.53868992361406	3.64703084516154	0.00026528808866953	0.00584407417688771
L4	404.500549258429	0.899542462880573	0.2460727650357	3.65559537948082	0.000256585786094058	0.00567997594857786
L1MB4	796.480775321654	0.980830051474167	0.266865842157314	3.67536753128555	0.000237507252558483	0.0053690853976126
MER41A	135.994864127381	0.876126938799719	0.23774750098171	3.68511523857035	0.000228599184670793	0.0052289771287953
Charlie4a	160.601730696391	1.1909970761706	0.323128520913499	3.68583086631782	0.000227957710762229	0.00522487142366525
L1PA13	536.611872459896	0.777887827273132	0.209337488956223	3.71595088463016	0.000202440907875088	0.00479145386393649
LTR30	48.5755715529954	2.09186183658519	0.56256391480348	3.71844297428131	0.00020045453100138	0.00477561188837717
HAL1	1752.16829251707	0.717137438866617	0.192057387362332	3.7339747703309	0.000188481383521196	0.00458065346278725
L1MC	270.710409142439	1.33541793031979	0.357029463110826	3.74035778079541	0.000183758498253783	0.00450208320721768
MIR	4571.44336599339	0.582199695104822	0.155449336211859	3.74526974056263	0.000180200057065537	0.00443889542744319
L1ME5	181.2797395272	1.00698307827577	0.268608447589821	3.74888834402366	0.000177620136696411	0.00440602310565416
L1MD2	1120.09228318498	1.00069394606156	0.266389552581884	3.75650597541344	0.000172302159249332	0.00431586958799304
MER34B-int	427.502832280297	2.30900217717246	0.613351479011701	3.76456608679411	0.000166838540997945	0.00420693010889115
L1MA3	471.792544626971	1.20775042465395	0.320742344001836	3.76548481121979	0.000166226228794969	0.00419732803349969
L1MB7	2317.62362975966	0.896085548339769	0.237817264893765	3.76795834709503	0.000164588156343035	0.00416225105046783
L1ME3	474.956302858809	0.925932441524904	0.245108986448379	3.77763563442382	0.000158324283703838	0.00405999895834594
L1P2	375.899093128278	0.707520304208465	0.187184823485181	3.77979523678894	0.000156957383638955	0.00403064782630914
Tigger13a	101.794721757605	1.38170463087286	0.364404719593611	3.79167600357579	0.000149634046650435	0.00385898330835332
MER2	577.502645326446	0.928556402050623	0.243964004184705	3.80612051828603	0.00014116361534066	0.00371450848494362
MLT2C1	113.873244564701	0.86657706684715	0.227024404186929	3.81710975060471	0.000135024117561131	0.0036212829162475
L1MD	294.092032060912	1.29741148091887	0.338815628449968	3.82925512277678	0.000128531707251155	0.00347802963054245
L1MC4a	1674.04266184033	1.07188304704093	0.279751325344292	3.83155663595788	0.000127335053459236	0.00346970505248254
Charlie2b	99.2007211040056	1.55319944823723	0.405276882877226	3.83244027443766	0.000126878408446947	0.00346431558003486
L1M3	244.49814329814	1.23554498250859	0.317207081016489	3.89507377499044	9.81688456431714e-05	0.00283731629729469
LTR1B1	30.5686021036392	-2.57624605049488	0.660557585640972	-3.90010819116553	9.61497115688114e-05	0.0027980646400362
L1PA4	2143.68159853394	0.795506046557899	0.202625935707396	3.92598333367677	8.63761364501765e-05	0.00257565683197648
L1MDa	376.800353421077	1.28825176268637	0.32742540608077	3.93448931806037	8.33737764380035e-05	0.00249433426868153
MIRb	6618.17431860905	0.503975004033789	0.128052110417576	3.935702444812	8.29537022161646e-05	0.0024858687953373
ORSL-2b	14.5612792854863	2.54690387557266	0.646793388261439	3.93773950352006	8.22528180339435e-05	0.00247304078102056
L1MC4	2805.61884294082	0.88153093380549	0.223661646415016	3.94135940575955	8.10211197679958e-05	0.00244411464458197
L1M2	378.916082355847	0.953071330423533	0.24170402501999	3.94313388179906	8.04237286706923e-05	0.00243826454983219
MLT1G	125.756500229206	1.24972914131885	0.315593669969277	3.95993094994748	7.49714377918479e-05	0.00231555735462726
MER124	58.9277882370982	1.88222545181942	0.47202840673418	3.98752580346161	6.67659446746197e-05	0.00215002944396244
LTR21A	95.7511614220688	1.85994234670028	0.463088734599739	4.01638435084775	5.90978444045117e-05	0.00196104608093113
L1MC1	1007.1170911148	0.969427429191091	0.240946074179398	4.02342072803103	5.73588962539907e-05	0.00191866566251818
Kanga1	51.4805085327393	1.41281025455223	0.350963151220511	4.02552304889853	5.68488114864448e-05	0.00190864620786897
HSMAR1	844.964611887634	0.497252215991102	0.122413618385483	4.06206615366309	4.86402879147032e-05	0.00170900856568521
L1MA10	86.7852469462494	1.61063832394328	0.394614869559518	4.08154493960434	4.47373250249229e-05	0.0016029401239167
MER113	121.940179097982	1.20300993088057	0.292537607159639	4.11232573671829	3.91693111951108e-05	0.00145222824533202
L1ME2	856.331457202538	1.13915550747702	0.275688936109763	4.13203200517078	3.59570338653536e-05	0.00136929470249635
L1MB1	199.309339855918	1.29944070151372	0.31423838646564	4.13520676493101	3.54635188353503e-05	0.00135644218667701
L1ME3A	931.529300343034	0.851413214483312	0.204505897211311	4.16326974475249	3.13722376131651e-05	0.00124459227117436
L1MA4A	409.639765824913	1.2180425610235	0.290467488092178	4.19338690544591	2.74820119116342e-05	0.00113496327097478
L1PA8	454.531189760826	1.03702344240568	0.246332094505333	4.20985923287081	2.55529847052186e-05	0.00107386169491589
L1MEb	54.882935534652	1.4661884373431	0.345530963568651	4.2432910272361	2.20265483704241e-05	0.000959955100855263
MER44A	211.800679236776	1.42817891722864	0.33643941675711	4.24498095673406	2.18611986280471e-05	0.000955492281203176
L1PA17	261.81052885867	1.0125224878903	0.23808318609086	4.25280971964098	2.11104946077748e-05	0.000935778159508451
L1M5	2146.65526922266	1.32023372479941	0.307596312207031	4.2920986774081	1.76992255273321e-05	0.000806248640227466
L1PBa	160.532061663278	1.45238205705713	0.337450831905584	4.30398126107894	1.67755858997371e-05	0.00077587084786284
LTR12F	34.4634974570846	2.33459877141736	0.539179431067901	4.3299106696141	1.49169841267912e-05	0.000707450230706569
MER96B	63.2554597111969	1.52311987241949	0.350702936021546	4.343048534746	1.40519074814109e-05	0.000677556070845693
L1MA1	285.06642395853	1.48889104181262	0.342652928006834	4.34518698110444	1.39157077219281e-05	0.000672778082662818
L1PA8A	143.17636493644	1.3014319854992	0.298881743293954	4.35433750872909	1.334699383448e-05	0.000652239887383079
HERVS71-int	138.582778929559	1.26226989115234	0.289715566410331	4.35692809603664	1.31900574881431e-05	0.000649825386576179
L1MEf	563.273120140043	1.39651417086579	0.320261941797636	4.36053738707488	1.29743410447155e-05	0.000642690718963639
MER104	53.4032233817422	2.29664843666398	0.520614837109428	4.41141564350238	1.02696964020429e-05	0.000552491382103968
L3	2184.19938450306	0.576644971931677	0.13028439245663	4.42604797902891	9.59751859850976e-06	0.00053049698838714
L1MEe	304.366620985323	1.63532381165303	0.369164810748486	4.42979331734623	9.43234427894846e-06	0.00052677299458724
L1MB2	585.727862696722	1.23434350769042	0.277434896240624	4.44912851417166	8.62194172464198e-06	0.0004900181926889
L1ME4a	1795.42593561469	1.4287751327009	0.320696504929859	4.45522514507412	8.3805199753639e-06	0.000477795053941344
L1ME1	1804.94424879191	1.15807758292141	0.259089832551853	4.46979169933129	7.82958113569727e-06	0.000457904212871585
L1MEd	485.618803225096	0.952935262023613	0.211648337838004	4.50244623585464	6.71757516583362e-06	0.000417087800536176
L1PA7	1715.02544927863	0.927155929270344	0.20533970849708	4.51522959712162	6.32482034151058e-06	0.000400940534236318
Charlie5	47.2194381821441	2.33109525878195	0.514591621665091	4.52999069677642	5.8986283780191e-06	0.000379227420189667
L1MA9	778.281267026163	1.38347779355723	0.304168056098042	4.54839936614284	5.40554812535019e-06	0.000355081838813764
L1MEg	656.412689784931	1.23898860200765	0.272123391112159	4.55303969623465	5.2876290878029e-06	0.000351152803523321
L1PB3	146.655114526761	1.37196385203977	0.297365993576092	4.61372141293184	3.95522493039559e-06	0.000284546922433461
L1MA5	232.804838310879	1.56062443720206	0.33061328781458	4.72039235784532	2.35390150281826e-06	0.000189605533166569
MER44B	95.743248601376	1.44440008402564	0.302705600549445	4.7716331690061	1.82738097104747e-06	0.000157016194336922
L1PA16	689.714292035018	1.10112287453168	0.230299967025174	4.78125502471878	1.742041985108e-06	0.000152575947777816
Tigger15a	213.350093420262	1.26801090835517	0.261332484334204	4.85209832059597	1.22162030276865e-06	0.000112426274564445
AluJb	15089.3939064946	-0.00555424117390753	0.246118252447254	-0.0225673679976168	0.98199537376069	1
AluJr	7808.69859383194	0.0209624789861093	0.220601103329834	0.0950243614818508	0.924295476808607	1
AluSq10	115.695127200697	-0.00047117115185391	0.381842107910515	-0.00123394236018708	0.999015456691733	1
AluSz	14175.6964135546	0.0132723168503428	0.324194641497104	0.0409393467734454	0.967344249538343	1
AmnSINE1	49.0668016261869	0.122251726612111	0.840816849169414	0.145396380594507	0.884397922166544	1
Charlie14a	96.1214085875922	0.00790258455159012	0.514177183222334	0.0153693800686854	0.98773749170653	1
HERVI-int	184.844846116276	-0.0236909631297564	0.26094809914792	-0.0907880272250116	0.927661023651049	1
Kanga11a	7.6322478959935	0.09907596537213	0.839323003866109	0.118042714087144	0.906033813505229	1
L1MA2	10925.9714259997	0.00766244060051068	0.50068933504915	0.0153037823339267	0.987789824971274	1
L2d2	72.6318294013664	0.0615806069234078	0.412649835289154	0.149232113179584	0.881370481050293	1
LTR12B	46.7723267050975	-0.00295553277140652	0.343803938189931	-0.00859656462042551	0.993141018294369	1
LTR19-int	39.4241224018211	-0.0736109247992224	0.490205731697495	-0.150163329474588	0.880635756634869	1
LTR21B	15.9500053282945	-0.0391760582772622	0.936344427250752	-0.0418393671571144	0.966626752022194	1
LTR24	34.2727336164254	-0.0189503528822346	0.484384494395718	-0.0391225423222426	0.968792688551093	1
LTR35A	8.87527131946077	-0.0705918952282286	0.912966230890168	-0.0773214745953961	0.938367807789496	1
LTR3B	41.1717845084266	-0.0797947860227803	0.537824453960049	-0.148365856991522	0.882054043993713	1
LTR41	224.017763517235	-0.00732266484687043	0.420511651973406	-0.0174137025989794	0.986106577720114	1
LTR62	32.0950611011818	0.0561147298398894	0.53519399959587	0.104849325445095	0.916495369672524	1
LTR73	38.0012392066839	-0.0130003969963014	0.427777647916706	-0.0303905476586115	0.97575558325112	1
LTR81	13.4268722016983	-0.067339239596738	0.83156999228936	-0.0809784386415258	0.935459099652595	1
LTR81B	6.54078495697467	0.0392510811870797	0.990278707943341	0.0396363981899583	0.968383008669488	1
LTR83	10.9337132182091	0.0275347998590735	0.678537137430187	0.040579650457093	0.967631007374571	1
MamGypLTR3	12.9045210632828	-0.0501045094516651	0.631946386931999	-0.0792860130032781	0.93680513128335	1
MamRep1879	13.2923733912919	0.063354429211325	0.916433824459243	0.0691314828418825	0.944884961283188	1
MamRep488	8.98935771785927	-0.0230292309862279	0.915145560475798	-0.0251645552148608	0.979923708838373	1
MER1A	330.968463360347	0.00990109404647412	0.237426210966229	0.0417017733896382	0.96673644023216	1
MER21B	296.243387808494	-0.0183486429076274	0.197533149617232	-0.0928889300007737	0.92599180030252	1
MER31B	126.669443112881	-0.0350548536258845	0.280850925036587	-0.124816585956831	0.900668756384708	1
MER51E	8.15142084095385	-0.0679735116409513	0.853628309126774	-0.0796289332420165	0.93653238287818	1
MER54B	18.0371919655802	0.0730447117862476	0.631758884770806	0.115621186416313	0.907952771185952	1
MER57B2	68.420807123484	-0.000240946018296231	0.312521906428976	-0.000770973212884161	0.999384852437588	1
MER5A	700.422151609716	0.0141479659083049	0.18796185638409	0.0752704095419992	0.939999564439947	1
MER61A	27.610218781557	-0.0397120277165175	0.580180231279348	-0.0684477436071013	0.945429217015065	1
MER67A	32.7207481456767	-0.0258297859018494	0.45983393699819	-0.0561719869361253	0.9552047971036	1
MER67B	81.5287995498346	-0.0231893464851456	0.334186232429625	-0.0693904901962978	0.944678798398407	1
MER68	386.762430744935	-0.026894306483232	0.180727537311108	-0.148811337128639	0.881702504517079	1
MER70B	18.8395793433131	0.0268449579983399	0.806610961734892	0.0332811718062952	0.973450368163873	1
MER91B	31.5293976485967	-0.0231207451096651	0.515167985551278	-0.0448800114877552	0.964202949310453	1
MLT1C-int	35.9543667979248	0.0375368947158621	0.472679806336972	0.0794129434188313	0.936704173796685	1
MLT1E1	49.7658558856089	0.0603972014382592	0.392746747715549	0.153781544441973	0.877781986127446	1
Tigger12	80.1502308657849	0.0190994392893307	0.322412211996592	0.059239193115714	0.952761592848351	1
Tigger3d	73.4648201590061	-0.0366288292767806	0.743654527222801	-0.049255168812825	0.960715946227932	1
Tigger7	326.884031492653	-0.0251747624414587	0.227058746330622	-0.110873343785672	0.911716783828318	1

## Sheet: TEs diff
genes_ids	baseMean	log2FoldChange	lfcSE	stat	pvalue	padj
L1M	7.05290685292748	5.25972499427319	1.6211140728117	3.2445125747077	0.00117651822617776	0.0163325233082717
LTR52-int	8.16922557410379	4.3590710929887	1.46014445443359	2.98536975554219	0.00283235726212292	0.0296824492267564
LTR90B	7.30345876166286	2.90341899918242	0.905931239095627	3.20489996799409	0.00135109427470844	0.0181851070530543
BLACKJACK	29.2042317411365	2.57965125447957	0.501876143092977	5.14001569905599	2.74715515008846e-07	3.6354688227083e-05
LTR90A	14.2554131989098	2.57750611985107	0.870034130460679	2.96253449101623	0.00305117623198482	0.0312706755714442
ORSL-2b	14.5612792854863	2.54690387557266	0.646793388261439	3.93773950352006	8.22528180339435e-05	0.00247304078102056
L1ME3G	11.5051531499941	2.52718757352106	0.873009673842668	2.89479904890093	0.00379401327953971	0.0361614378608551
FordPrefect	14.086220178106	2.46654600564658	0.870985991698508	2.83190089066366	0.0046272188566731	0.0412445810577597
LTR36	21.7680014646784	2.3818733616243	0.657883544646252	3.62050910226832	0.000294023906380293	0.00626644475945765
LTR12F	34.4634974570846	2.33459877141736	0.539179431067901	4.3299106696141	1.49169841267912e-05	0.000707450230706569
Charlie5	47.2194381821441	2.33109525878195	0.514591621665091	4.52999069677642	5.8986283780191e-06	0.000379227420189667
MER34B-int	427.502832280297	2.30900217717246	0.613351479011701	3.76456608679411	0.000166838540997945	0.00420693010889115
MER104	53.4032233817422	2.29664843666398	0.520614837109428	4.41141564350238	1.02696964020429e-05	0.000552491382103968
MER44D	18.0132480370072	2.21676120609544	0.767833055652097	2.88703539106273	0.00388890484386045	0.0368369095189081
LTR30	48.5755715529954	2.09186183658519	0.56256391480348	3.71844297428131	0.00020045453100138	0.00477561188837717
MER95	9.36550497511275	2.08739402265355	0.727081940298641	2.87091991556849	0.00409279199322179	0.0381895619336649
MER52-int	13.6968477875531	2.05537987186936	0.710209001241729	2.89404931263295	0.0038030842989644	0.0361941828557609
MER57F	90.582153766336	2.01971490085295	0.634595909756604	3.1826787248402	0.0014591942763114	0.019059936764788
MER5C	22.20990502165	1.96461876739819	0.53868992361406	3.64703084516154	0.00026528808866953	0.00584407417688771
HERV15-int	47.3225222407694	1.91557337338661	0.542052511015538	3.53392583644299	0.000409435947283958	0.00787176428871491
L1M3e	18.5035559739405	1.90134435553454	0.6402358227655	2.96975628030572	0.00298036098050753	0.0307450752310485
MER124	58.9277882370982	1.88222545181942	0.47202840673418	3.98752580346161	6.67659446746197e-05	0.00215002944396244
Tigger9b	33.8718147592594	1.8624069261663	0.562550357532562	3.31064926229027	0.000930797955855364	0.0138891908968377
MER58D	18.0007545093797	1.86009591595133	0.563738708637933	3.29957103787598	0.000968327164869843	0.0142036986238594
LTR21A	95.7511614220688	1.85994234670028	0.463088734599739	4.01638435084775	5.90978444045117e-05	0.00196104608093113
L1MA8	334.841418272498	1.82958049187478	0.34817374401803	5.25479167602034	1.48192116344565e-07	2.316140577006e-05
L1ME3Cz	27.7601586266233	1.78949986903786	0.646654169660362	2.76732131794301	0.00565190186124474	0.047593581395433
MER41E	29.9179962197078	1.75530963903949	0.526086018473744	3.33654493257948	0.000848267155903045	0.0130053053008572
LTR48B	240.355465460244	1.75238465021478	0.323833544036499	5.41137470927741	6.25427461199496e-08	1.10087377393659e-05
Arthur1	28.2085706943022	1.73073327770671	0.523366748476095	3.3069225027118	0.000943269839289203	0.013983041587032
Zaphod	23.4573602742189	1.68682013348455	0.510105923954677	3.30680365443947	0.000943670109513245	0.013983041587032
L1M3c	32.5653333251171	1.63918391677373	0.538702117043754	3.04283919612032	0.00234357529645976	0.0263906957296991
L1MEe	304.366620985323	1.63532381165303	0.369164810748486	4.42979331734623	9.43234427894846e-06	0.00052677299458724
L1MA10	86.7852469462494	1.61063832394328	0.394614869559518	4.08154493960434	4.47373250249229e-05	0.0016029401239167
Charlie10a	38.9061035876183	1.60261890976283	0.458040713237934	3.49885689949647	0.000467257282125238	0.00853969206142193
LTR37A	39.0076645733609	1.57933613924343	0.536780651301912	2.94223745847191	0.00325849957155531	0.0326751090886603
L1MA5	232.804838310879	1.56062443720206	0.33061328781458	4.72039235784532	2.35390150281826e-06	0.000189605533166569
Charlie2b	99.2007211040056	1.55319944823723	0.405276882877226	3.83244027443766	0.000126878408446947	0.00346431558003486
LTR37B	34.0429076380145	1.54864520997365	0.547184626946399	2.83020599210904	0.00465180433265278	0.0414160055922761
MER96B	63.2554597111969	1.52311987241949	0.350702936021546	4.343048534746	1.40519074814109e-05	0.000677556070845693
Looper	30.6690319029739	1.52008059454143	0.548620725290609	2.77073126199568	0.00559305669204277	0.0472957639117236
Cheshire	79.4624353728361	1.49693616642367	0.475503845627582	3.14810527861868	0.00164332496317781	0.0206469033835161
LTR6B	60.0340993233469	1.49568987756129	0.492348475568526	3.03786840374427	0.00238257975879121	0.0266434486352246
L1MA1	285.06642395853	1.48889104181262	0.342652928006834	4.34518698110444	1.39157077219281e-05	0.000672778082662818
MER33	202.58957343389	1.48264765870613	0.255184066574347	5.81011063351075	6.24315716485257e-09	2.02122213212102e-06
L1MEb	54.882935534652	1.4661884373431	0.345530963568651	4.2432910272361	2.20265483704241e-05	0.000959955100855263
Charlie7	61.7655993674457	1.4631706817176	0.416989282946696	3.50889277388129	0.00044997627701418	0.00835867817855233
L1PBa	160.532061663278	1.45238205705713	0.337450831905584	4.30398126107894	1.67755858997371e-05	0.00077587084786284
MER44B	95.743248601376	1.44440008402564	0.302705600549445	4.7716331690061	1.82738097104747e-06	0.000157016194336922
L1ME4a	1795.42593561469	1.4287751327009	0.320696504929859	4.45522514507412	8.3805199753639e-06	0.000477795053941344
MER44A	211.800679236776	1.42817891722864	0.33643941675711	4.24498095673406	2.18611986280471e-05	0.000955492281203176
Kanga1	51.4805085327393	1.41281025455223	0.350963151220511	4.02552304889853	5.68488114864448e-05	0.00190864620786897
L1PA15-16	43.4579771959297	1.40966318941701	0.404936870279526	3.4811924842604	0.000499186620338021	0.00891650583914121
L1MEf	563.273120140043	1.39651417086579	0.320261941797636	4.36053738707488	1.29743410447155e-05	0.000642690718963639
L1MA9	778.281267026163	1.38347779355723	0.304168056098042	4.54839936614284	5.40554812535019e-06	0.000355081838813764
Tigger13a	101.794721757605	1.38170463087286	0.364404719593611	3.79167600357579	0.000149634046650435	0.00385898330835332
L1PB3	146.655114526761	1.37196385203977	0.297365993576092	4.61372141293184	3.95522493039559e-06	0.000284546922433461
LOR1b	33.5298495868536	1.35724060677566	0.481037862589775	2.82148394612569	0.00478020300033818	0.0421046832758769
L1MC	270.710409142439	1.33541793031979	0.357029463110826	3.74035778079541	0.000183758498253783	0.00450208320721768
Charlie16a	47.0793804279618	1.32733000937845	0.452871010410152	2.93092288723963	0.00337956660885272	0.0335000233015308
MER57B1	49.8185461592976	1.32476213587882	0.431874727553554	3.06746853047692	0.00215880190283956	0.0249134809029161
L1M5	2146.65526922266	1.32023372479941	0.307596312207031	4.2920986774081	1.76992255273321e-05	0.000806248640227466
MER113A	73.603214725106	1.3071646157291	0.423384439392583	3.08741770860652	0.00201903665005721	0.0238004775458629
L1PA8A	143.17636493644	1.3014319854992	0.298881743293954	4.35433750872909	1.334699383448e-05	0.000652239887383079
L1MB1	199.309339855918	1.29944070151372	0.31423838646564	4.13520676493101	3.54635188353503e-05	0.00135644218667701
L1MD	294.092032060912	1.29741148091887	0.338815628449968	3.82925512277678	0.000128531707251155	0.00347802963054245
L1MDa	376.800353421077	1.28825176268637	0.32742540608077	3.93448931806037	8.33737764380035e-05	0.00249433426868153
L1ME2z	292.625855852521	1.28593835011144	0.375497263078665	3.42462775778486	0.000615642308275735	0.0103539842755465
MER83	39.83368599236	1.28346716743898	0.406272670044075	3.15912750739484	0.00158242241220453	0.0200948158675721
Tigger15a	213.350093420262	1.26801090835517	0.261332484334204	4.85209832059597	1.22162030276865e-06	0.000112426274564445
HERVS71-int	138.582778929559	1.26226989115234	0.289715566410331	4.35692809603664	1.31900574881431e-05	0.000649825386576179
PABL_A-int	38.8831448524331	1.26224604324752	0.35769244587694	3.52885854257538	0.0004173561572939	0.0079817163836903
MLT1G	125.756500229206	1.24972914131885	0.315593669969277	3.95993094994748	7.49714377918479e-05	0.00231555735462726
L1MEg	656.412689784931	1.23898860200765	0.272123391112159	4.55303969623465	5.2876290878029e-06	0.000351152803523321
L1M3	244.49814329814	1.23554498250859	0.317207081016489	3.89507377499044	9.81688456431714e-05	0.00283731629729469
L1MB2	585.727862696722	1.23434350769042	0.277434896240624	4.44912851417166	8.62194172464198e-06	0.0004900181926889
L1ME3B	649.018095161179	1.22684085496811	0.239462632036085	5.12330815266088	3.00221095668938e-07	3.80629962550898e-05
L1PA15	629.474787298256	1.21888514426484	0.247838955309331	4.91805310728304	8.74092011735648e-07	8.80404898487072e-05
L1MA4A	409.639765824913	1.2180425610235	0.290467488092178	4.19338690544591	2.74820119116342e-05	0.00113496327097478
MER101-int	153.040897059803	1.20967039383156	0.37000040991302	3.26937582073471	0.00107785036494076	0.0153845263031256
L1MA3	471.792544626971	1.20775042465395	0.320742344001836	3.76548481121979	0.000166226228794969	0.00419732803349969
MER113	121.940179097982	1.20300993088057	0.292537607159639	4.11232573671829	3.91693111951108e-05	0.00145222824533202
L1ME3E	376.095299243493	1.20214309927837	0.420092521413797	2.86161509191505	0.00421488440022621	0.0390474472029132
Charlie4a	160.601730696391	1.1909970761706	0.323128520913499	3.68583086631782	0.000227957710762229	0.00522487142366525
Tigger14a	50.1049252704441	1.18915724956535	0.428064334930425	2.77798721483917	0.00546967703556006	0.0465366000568424
MER112	78.8316702990385	1.18166686835139	0.399826200419541	2.95545131137343	0.00312211971552192	0.031782161955313
LOR1-int	170.582689199845	1.17326431057951	0.377404223218929	3.1087736659982	0.00187865572765923	0.022631248068081
HUERS-P1-int	46.9079197200534	1.1616106263367	0.386043722142367	3.00901312392879	0.00262097793807089	0.0283015664188358
L1ME1	1804.94424879191	1.15807758292141	0.259089832551853	4.46979169933129	7.82958113569727e-06	0.000457904212871585
L1ME2	856.331457202538	1.13915550747702	0.275688936109763	4.13203200517078	3.59570338653536e-05	0.00136929470249635
L1MA4	734.27266309846	1.11116426244025	0.204288743352392	5.43918497028261	5.3524862521001e-08	9.80207835864392e-06
L1PA16	689.714292035018	1.10112287453168	0.230299967025174	4.78125502471878	1.742041985108e-06	0.000152575947777816
MER47A	149.805030038809	1.09796906290701	0.364672444418969	3.01083638128018	0.0026052919758015	0.0281825438671129
L1MCa	261.980455129315	1.08279605418813	0.297960595885665	3.63402432784645	0.000279034534490997	0.00602967355223097
L1MC4a	1674.04266184033	1.07188304704093	0.279751325344292	3.83155663595788	0.000127335053459236	0.00346970505248254
L1MA7	343.166673486351	1.06462627126478	0.297686071858201	3.57633887477243	0.000348439912738322	0.0069923703952288
LTR78	136.302750400128	1.04953124897251	0.304091110914657	3.45137102434757	0.000557746259291215	0.00960298165332358
MER34A1	64.2648172629525	1.03718631959753	0.376713179266195	2.75325201421909	0.00590064546500659	0.0490953200002613
L1PA8	454.531189760826	1.03702344240568	0.246332094505333	4.20985923287081	2.55529847052186e-05	0.00107386169491589
L1ME3C	718.517753804659	1.03514146208008	0.363342005191077	2.84894520119059	0.00438644349416626	0.0399228014805393
L1MEc	911.833549523847	1.02872129683406	0.201151831277969	5.11415327565416	3.15151383530582e-07	3.92634225568425e-05
L1PA17	261.81052885867	1.0125224878903	0.23808318609086	4.25280971964098	2.11104946077748e-05	0.000935778159508451
L1ME5	181.2797395272	1.00698307827577	0.268608447589821	3.74888834402366	0.000177620136696411	0.00440602310565416
L1MD2	1120.09228318498	1.00069394606156	0.266389552581884	3.75650597541344	0.000172302159249332	0.00431586958799304
L1MC5a	192.537227754609	1.00033357502602	0.291207867859736	3.43511864009061	0.000592294462200458	0.010082909483281
MER41-int	106.144501519468	0.99539371027034	0.291645676891312	3.4130240532977	0.000642462713931991	0.0106567694451848
L1MB4	796.480775321654	0.980830051474167	0.266865842157314	3.67536753128555	0.000237507252558483	0.0053690853976126
Charlie1b	190.38353051943	0.978089738350659	0.326950314545583	2.99155466392522	0.00277560840197572	0.0292305623461117
Tigger3b	502.422231829807	0.970985455772604	0.164501112716331	5.90260722094318	3.57801427115424e-09	1.26218416251181e-06
L1MC1	1007.1170911148	0.969427429191091	0.240946074179398	4.02342072803103	5.73588962539907e-05	0.00191866566251818
PRIMA4-int	70.8738091448783	0.960239892817673	0.317428116797958	3.02506250077671	0.00248581752374233	0.0272973178106895
L1M2	378.916082355847	0.953071330423533	0.24170402501999	3.94313388179906	8.04237286706923e-05	0.00243826454983219
L1MEd	485.618803225096	0.952935262023613	0.211648337838004	4.50244623585464	6.71757516583362e-06	0.000417087800536176
L1M4	958.276631201852	0.943716402005492	0.275013950637588	3.43152192758802	0.00060020460543662	0.0101984156481405
L1ME3F	441.804499271467	0.943252238230064	0.337461804484697	2.79513777765282	0.00518776007781881	0.0447237709038778
L1M4b	390.173237561649	0.935774776098432	0.269812851049469	3.46823649228947	0.000523886030626181	0.00918573862210123
Kanga2_a	78.856265843826	0.930639921773472	0.308929510703595	3.01246688817108	0.00259133704402311	0.0281254569785593
MER2	577.502645326446	0.928556402050623	0.243964004184705	3.80612051828603	0.00014116361534066	0.00371450848494362
L1PA7	1715.02544927863	0.927155929270344	0.20533970849708	4.51522959712162	6.32482034151058e-06	0.000400940534236318
L1M7	184.967918699494	0.926053361924649	0.269222030322041	3.43973842265773	0.000582276659993491	0.00994037273604708
L1ME3	474.956302858809	0.925932441524904	0.245108986448379	3.77763563442382	0.000158324283703838	0.00405999895834594
Tigger4	146.302262129407	0.91883129232568	0.263783437354284	3.48327894101861	0.000495311989225383	0.00887352407574723
L1MC2	447.149627325427	0.906316076917982	0.263570146329798	3.43861431022591	0.000584699623139062	0.00996297384164587
L4	404.500549258429	0.899542462880573	0.2460727650357	3.65559537948082	0.000256585786094058	0.00567997594857786
L1MB7	2317.62362975966	0.896085548339769	0.237817264893765	3.76795834709503	0.000164588156343035	0.00416225105046783
L1MC4	2805.61884294082	0.88153093380549	0.223661646415016	3.94135940575955	8.10211197679958e-05	0.00244411464458197
MER41A	135.994864127381	0.876126938799719	0.23774750098171	3.68511523857035	0.000228599184670793	0.0052289771287953
MLT2D	138.086596803527	0.870882812656181	0.254511842102618	3.42177717728767	0.000622132763334576	0.0104341045321516
MLT2C1	113.873244564701	0.86657706684715	0.227024404186929	3.81710975060471	0.000135024117561131	0.0036212829162475
MER46C	451.561645172175	0.865295067190332	0.310456059018944	2.78717403655997	0.0053169915426668	0.045556264966233
L1ME3A	931.529300343034	0.851413214483312	0.204505897211311	4.16326974475249	3.13722376131651e-05	0.00124459227117436
L1MC5	1455.12855656989	0.842456903401288	0.275624798036203	3.05653522253332	0.00223911171458698	0.0256120475618057
L1PA5	1749.33574465264	0.833327192739801	0.238262199856208	3.49752160956592	0.000469602666206094	0.00857391373445769
L1MD1	469.621235482934	0.822180935264888	0.284755335948316	2.88732406901803	0.00388533822873717	0.0368223638719315
L1MB8	1332.24329119098	0.819427723769363	0.244013957434811	3.35811825021639	0.0007847503413496	0.0123288766799552
Harlequin-int	451.536961710595	0.815416199428039	0.296714579760919	2.74815009119225	0.00599325669791879	0.0496154081887067
L1PA4	2143.68159853394	0.795506046557899	0.202625935707396	3.92598333367677	8.63761364501765e-05	0.00257565683197648
L1MB3	1398.04911170897	0.788105214048457	0.241970742581662	3.25702688531645	0.00112585768760861	0.0158231006793365
L1PA13	536.611872459896	0.777887827273132	0.209337488956223	3.71595088463016	0.000202440907875088	0.00479145386393649
Tigger2a	162.745552677021	0.776314448003667	0.271648884021117	2.85778625890957	0.00426607645771241	0.0392099306752848
MER61-int	65.9734702192112	0.772127268064998	0.250907479049149	3.07733859106587	0.00208857915124858	0.0243510868245253
MER4B	133.654083759245	0.766330300988127	0.263183869393504	2.9117677415189	0.00359389754909166	0.0350496840048584
MLT2B1	131.321535821369	0.754777823193492	0.250940340515942	3.00779787594789	0.00263148093618583	0.0283327412315142
L1ME3D	479.20393682849	0.744925428134613	0.248532785408181	2.99729239710236	0.00272389314056196	0.0289716564510923
L1PA10	944.151021074022	0.735465188140179	0.226254744132911	3.2506067042207	0.00115159044663206	0.0160602575364917
L1P3	318.66856143838	0.720541150904227	0.256868259826827	2.80509998156251	0.00503009742101379	0.0437179608067977
Tigger1	2507.19870998709	0.720184920007735	0.236454333648317	3.04576748032404	0.00232087240875097	0.0262308401108905
HAL1	1752.16829251707	0.717137438866617	0.192057387362332	3.7339747703309	0.000188481383521196	0.00458065346278725
L1P2	375.899093128278	0.707520304208465	0.187184823485181	3.77979523678894	0.000156957383638955	0.00403064782630914
MER20B	259.388243613954	0.685039355288334	0.235934553769547	2.90351431930338	0.00369000096217779	0.0357091706317359
L1PA3	2725.56933821029	0.673415471687012	0.244934589437405	2.74936860993702	0.00597101961436298	0.0494538993185934
ERVL-E-int	274.16251856579	0.6700054874304	0.196511113299094	3.40950430834228	0.000650810499417603	0.0107265403222192
MER58B	294.473703294343	0.64768355666016	0.19170600265639	3.37852517753999	0.000728757588767514	0.0117135489317318
ERV3-16A3_I-int	473.497665900352	0.636525905336161	0.216282344166507	2.94303220999919	0.00325014600578055	0.0326636070314864
MER11A	151.38271855481	0.610805337747113	0.221090988426905	2.76268762509536	0.00573276023475115	0.0479404718893166
MLT2B3	498.717971654668	0.600570400424363	0.190940154268316	3.14533316852998	0.00165897783863981	0.0207361932200177
MIR	4571.44336599339	0.582199695104822	0.155449336211859	3.74526974056263	0.000180200057065537	0.00443889542744319
L3	2184.19938450306	0.576644971931677	0.13028439245663	4.42604797902891	9.59751859850976e-06	0.00053049698838714
MIRb	6618.17431860905	0.503975004033789	0.128052110417576	3.935702444812	8.29537022161646e-05	0.0024858687953373
HSMAR1	844.964611887634	0.497252215991102	0.122413618385483	4.06206615366309	4.86402879147032e-05	0.00170900856568521
MIRc	3047.93355216169	0.490815040574585	0.1435882804605	3.41821100580422	0.0006303421844227	0.0105231158412371
MLT1F2	347.898556074428	0.482079876747171	0.170834865318443	2.82190567978354	0.00477392154395034	0.0420764208030236
L2c	8932.65225182637	0.409145694757253	0.13671955855932	2.99259081194101	0.00276620356006489	0.0291916592223378
HERVK3-int	553.068298227508	0.380380421480355	0.135728015208333	2.80251958961087	0.00507051369315594	0.0439638513902043
LTR1B1	30.5686021036392	-2.57624605049488	0.660557585640972	-3.90010819116553	9.61497115688114e-05	0.0027980646400362
AluYk3	13.6069064636973	-2.36802208136918	0.815761043268084	-2.90283790934961	0.00369797979666284	0.0357379390796894
FLAM_C	1368.10607733865	-1.86716926973951	0.551166600520769	-3.38766766341669	0.000704896192476218	0.0114292848871426
L1MDb	117.666809844	-1.68904085202942	0.552764026966025	-3.05562730140042	0.00224590238797885	0.0256735247755716
MER45A	44.2483712117148	-1.29949518880107	0.41146430642317	-3.15822094046867	0.0015873520345658	0.0200968522253338
MER89	112.508976207343	-1.27580352140418	0.36496017282523	-3.49573355231593	0.00047276052088262	0.00862230554618675

## Sheet: up
genes_ids	baseMean	log2FoldChange	lfcSE	stat	pvalue	padj
L1M	7.05290685292748	5.25972499427319	1.6211140728117	3.2445125747077	0.00117651822617776	0.0163325233082717
LTR52-int	8.16922557410379	4.3590710929887	1.46014445443359	2.98536975554219	0.00283235726212292	0.0296824492267564
LTR90B	7.30345876166286	2.90341899918242	0.905931239095627	3.20489996799409	0.00135109427470844	0.0181851070530543
BLACKJACK	29.2042317411365	2.57965125447957	0.501876143092977	5.14001569905599	2.74715515008846e-07	3.6354688227083e-05
LTR90A	14.2554131989098	2.57750611985107	0.870034130460679	2.96253449101623	0.00305117623198482	0.0312706755714442
ORSL-2b	14.5612792854863	2.54690387557266	0.646793388261439	3.93773950352006	8.22528180339435e-05	0.00247304078102056
L1ME3G	11.5051531499941	2.52718757352106	0.873009673842668	2.89479904890093	0.00379401327953971	0.0361614378608551
FordPrefect	14.086220178106	2.46654600564658	0.870985991698508	2.83190089066366	0.0046272188566731	0.0412445810577597
LTR36	21.7680014646784	2.3818733616243	0.657883544646252	3.62050910226832	0.000294023906380293	0.00626644475945765
LTR12F	34.4634974570846	2.33459877141736	0.539179431067901	4.3299106696141	1.49169841267912e-05	0.000707450230706569
Charlie5	47.2194381821441	2.33109525878195	0.514591621665091	4.52999069677642	5.8986283780191e-06	0.000379227420189667
MER34B-int	427.502832280297	2.30900217717246	0.613351479011701	3.76456608679411	0.000166838540997945	0.00420693010889115
MER104	53.4032233817422	2.29664843666398	0.520614837109428	4.41141564350238	1.02696964020429e-05	0.000552491382103968
MER44D	18.0132480370072	2.21676120609544	0.767833055652097	2.88703539106273	0.00388890484386045	0.0368369095189081
LTR30	48.5755715529954	2.09186183658519	0.56256391480348	3.71844297428131	0.00020045453100138	0.00477561188837717
MER95	9.36550497511275	2.08739402265355	0.727081940298641	2.87091991556849	0.00409279199322179	0.0381895619336649
MER52-int	13.6968477875531	2.05537987186936	0.710209001241729	2.89404931263295	0.0038030842989644	0.0361941828557609
MER57F	90.582153766336	2.01971490085295	0.634595909756604	3.1826787248402	0.0014591942763114	0.019059936764788
MER5C	22.20990502165	1.96461876739819	0.53868992361406	3.64703084516154	0.00026528808866953	0.00584407417688771
HERV15-int	47.3225222407694	1.91557337338661	0.542052511015538	3.53392583644299	0.000409435947283958	0.00787176428871491
L1M3e	18.5035559739405	1.90134435553454	0.6402358227655	2.96975628030572	0.00298036098050753	0.0307450752310485
MER124	58.9277882370982	1.88222545181942	0.47202840673418	3.98752580346161	6.67659446746197e-05	0.00215002944396244
Tigger9b	33.8718147592594	1.8624069261663	0.562550357532562	3.31064926229027	0.000930797955855364	0.0138891908968377
MER58D	18.0007545093797	1.86009591595133	0.563738708637933	3.29957103787598	0.000968327164869843	0.0142036986238594
LTR21A	95.7511614220688	1.85994234670028	0.463088734599739	4.01638435084775	5.90978444045117e-05	0.00196104608093113
L1MA8	334.841418272498	1.82958049187478	0.34817374401803	5.25479167602034	1.48192116344565e-07	2.316140577006e-05
L1ME3Cz	27.7601586266233	1.78949986903786	0.646654169660362	2.76732131794301	0.00565190186124474	0.047593581395433
MER41E	29.9179962197078	1.75530963903949	0.526086018473744	3.33654493257948	0.000848267155903045	0.0130053053008572
LTR48B	240.355465460244	1.75238465021478	0.323833544036499	5.41137470927741	6.25427461199496e-08	1.10087377393659e-05
Arthur1	28.2085706943022	1.73073327770671	0.523366748476095	3.3069225027118	0.000943269839289203	0.013983041587032
Zaphod	23.4573602742189	1.68682013348455	0.510105923954677	3.30680365443947	0.000943670109513245	0.013983041587032
L1M3c	32.5653333251171	1.63918391677373	0.538702117043754	3.04283919612032	0.00234357529645976	0.0263906957296991
L1MEe	304.366620985323	1.63532381165303	0.369164810748486	4.42979331734623	9.43234427894846e-06	0.00052677299458724
L1MA10	86.7852469462494	1.61063832394328	0.394614869559518	4.08154493960434	4.47373250249229e-05	0.0016029401239167
Charlie10a	38.9061035876183	1.60261890976283	0.458040713237934	3.49885689949647	0.000467257282125238	0.00853969206142193
LTR37A	39.0076645733609	1.57933613924343	0.536780651301912	2.94223745847191	0.00325849957155531	0.0326751090886603
L1MA5	232.804838310879	1.56062443720206	0.33061328781458	4.72039235784532	2.35390150281826e-06	0.000189605533166569
Charlie2b	99.2007211040056	1.55319944823723	0.405276882877226	3.83244027443766	0.000126878408446947	0.00346431558003486
LTR37B	34.0429076380145	1.54864520997365	0.547184626946399	2.83020599210904	0.00465180433265278	0.0414160055922761
MER96B	63.2554597111969	1.52311987241949	0.350702936021546	4.343048534746	1.40519074814109e-05	0.000677556070845693
Looper	30.6690319029739	1.52008059454143	0.548620725290609	2.77073126199568	0.00559305669204277	0.0472957639117236
Cheshire	79.4624353728361	1.49693616642367	0.475503845627582	3.14810527861868	0.00164332496317781	0.0206469033835161
LTR6B	60.0340993233469	1.49568987756129	0.492348475568526	3.03786840374427	0.00238257975879121	0.0266434486352246
L1MA1	285.06642395853	1.48889104181262	0.342652928006834	4.34518698110444	1.39157077219281e-05	0.000672778082662818
MER33	202.58957343389	1.48264765870613	0.255184066574347	5.81011063351075	6.24315716485257e-09	2.02122213212102e-06
L1MEb	54.882935534652	1.4661884373431	0.345530963568651	4.2432910272361	2.20265483704241e-05	0.000959955100855263
Charlie7	61.7655993674457	1.4631706817176	0.416989282946696	3.50889277388129	0.00044997627701418	0.00835867817855233
L1PBa	160.532061663278	1.45238205705713	0.337450831905584	4.30398126107894	1.67755858997371e-05	0.00077587084786284
MER44B	95.743248601376	1.44440008402564	0.302705600549445	4.7716331690061	1.82738097104747e-06	0.000157016194336922
L1ME4a	1795.42593561469	1.4287751327009	0.320696504929859	4.45522514507412	8.3805199753639e-06	0.000477795053941344
MER44A	211.800679236776	1.42817891722864	0.33643941675711	4.24498095673406	2.18611986280471e-05	0.000955492281203176
Kanga1	51.4805085327393	1.41281025455223	0.350963151220511	4.02552304889853	5.68488114864448e-05	0.00190864620786897
L1PA15-16	43.4579771959297	1.40966318941701	0.404936870279526	3.4811924842604	0.000499186620338021	0.00891650583914121
L1MEf	563.273120140043	1.39651417086579	0.320261941797636	4.36053738707488	1.29743410447155e-05	0.000642690718963639
L1MA9	778.281267026163	1.38347779355723	0.304168056098042	4.54839936614284	5.40554812535019e-06	0.000355081838813764
Tigger13a	101.794721757605	1.38170463087286	0.364404719593611	3.79167600357579	0.000149634046650435	0.00385898330835332
L1PB3	146.655114526761	1.37196385203977	0.297365993576092	4.61372141293184	3.95522493039559e-06	0.000284546922433461
LOR1b	33.5298495868536	1.35724060677566	0.481037862589775	2.82148394612569	0.00478020300033818	0.0421046832758769
L1MC	270.710409142439	1.33541793031979	0.357029463110826	3.74035778079541	0.000183758498253783	0.00450208320721768
Charlie16a	47.0793804279618	1.32733000937845	0.452871010410152	2.93092288723963	0.00337956660885272	0.0335000233015308
MER57B1	49.8185461592976	1.32476213587882	0.431874727553554	3.06746853047692	0.00215880190283956	0.0249134809029161
L1M5	2146.65526922266	1.32023372479941	0.307596312207031	4.2920986774081	1.76992255273321e-05	0.000806248640227466
MER113A	73.603214725106	1.3071646157291	0.423384439392583	3.08741770860652	0.00201903665005721	0.0238004775458629
L1PA8A	143.17636493644	1.3014319854992	0.298881743293954	4.35433750872909	1.334699383448e-05	0.000652239887383079
L1MB1	199.309339855918	1.29944070151372	0.31423838646564	4.13520676493101	3.54635188353503e-05	0.00135644218667701
L1MD	294.092032060912	1.29741148091887	0.338815628449968	3.82925512277678	0.000128531707251155	0.00347802963054245
L1MDa	376.800353421077	1.28825176268637	0.32742540608077	3.93448931806037	8.33737764380035e-05	0.00249433426868153
L1ME2z	292.625855852521	1.28593835011144	0.375497263078665	3.42462775778486	0.000615642308275735	0.0103539842755465
MER83	39.83368599236	1.28346716743898	0.406272670044075	3.15912750739484	0.00158242241220453	0.0200948158675721
Tigger15a	213.350093420262	1.26801090835517	0.261332484334204	4.85209832059597	1.22162030276865e-06	0.000112426274564445
HERVS71-int	138.582778929559	1.26226989115234	0.289715566410331	4.35692809603664	1.31900574881431e-05	0.000649825386576179
PABL_A-int	38.8831448524331	1.26224604324752	0.35769244587694	3.52885854257538	0.0004173561572939	0.0079817163836903
MLT1G	125.756500229206	1.24972914131885	0.315593669969277	3.95993094994748	7.49714377918479e-05	0.00231555735462726
L1MEg	656.412689784931	1.23898860200765	0.272123391112159	4.55303969623465	5.2876290878029e-06	0.000351152803523321
L1M3	244.49814329814	1.23554498250859	0.317207081016489	3.89507377499044	9.81688456431714e-05	0.00283731629729469
L1MB2	585.727862696722	1.23434350769042	0.277434896240624	4.44912851417166	8.62194172464198e-06	0.0004900181926889
L1ME3B	649.018095161179	1.22684085496811	0.239462632036085	5.12330815266088	3.00221095668938e-07	3.80629962550898e-05
L1PA15	629.474787298256	1.21888514426484	0.247838955309331	4.91805310728304	8.74092011735648e-07	8.80404898487072e-05
L1MA4A	409.639765824913	1.2180425610235	0.290467488092178	4.19338690544591	2.74820119116342e-05	0.00113496327097478
MER101-int	153.040897059803	1.20967039383156	0.37000040991302	3.26937582073471	0.00107785036494076	0.0153845263031256
L1MA3	471.792544626971	1.20775042465395	0.320742344001836	3.76548481121979	0.000166226228794969	0.00419732803349969
MER113	121.940179097982	1.20300993088057	0.292537607159639	4.11232573671829	3.91693111951108e-05	0.00145222824533202
L1ME3E	376.095299243493	1.20214309927837	0.420092521413797	2.86161509191505	0.00421488440022621	0.0390474472029132
Charlie4a	160.601730696391	1.1909970761706	0.323128520913499	3.68583086631782	0.000227957710762229	0.00522487142366525
Tigger14a	50.1049252704441	1.18915724956535	0.428064334930425	2.77798721483917	0.00546967703556006	0.0465366000568424
MER112	78.8316702990385	1.18166686835139	0.399826200419541	2.95545131137343	0.00312211971552192	0.031782161955313
LOR1-int	170.582689199845	1.17326431057951	0.377404223218929	3.1087736659982	0.00187865572765923	0.022631248068081
HUERS-P1-int	46.9079197200534	1.1616106263367	0.386043722142367	3.00901312392879	0.00262097793807089	0.0283015664188358
L1ME1	1804.94424879191	1.15807758292141	0.259089832551853	4.46979169933129	7.82958113569727e-06	0.000457904212871585
L1ME2	856.331457202538	1.13915550747702	0.275688936109763	4.13203200517078	3.59570338653536e-05	0.00136929470249635
L1MA4	734.27266309846	1.11116426244025	0.204288743352392	5.43918497028261	5.3524862521001e-08	9.80207835864392e-06
L1PA16	689.714292035018	1.10112287453168	0.230299967025174	4.78125502471878	1.742041985108e-06	0.000152575947777816
MER47A	149.805030038809	1.09796906290701	0.364672444418969	3.01083638128018	0.0026052919758015	0.0281825438671129
L1MCa	261.980455129315	1.08279605418813	0.297960595885665	3.63402432784645	0.000279034534490997	0.00602967355223097
L1MC4a	1674.04266184033	1.07188304704093	0.279751325344292	3.83155663595788	0.000127335053459236	0.00346970505248254
L1MA7	343.166673486351	1.06462627126478	0.297686071858201	3.57633887477243	0.000348439912738322	0.0069923703952288
LTR78	136.302750400128	1.04953124897251	0.304091110914657	3.45137102434757	0.000557746259291215	0.00960298165332358
MER34A1	64.2648172629525	1.03718631959753	0.376713179266195	2.75325201421909	0.00590064546500659	0.0490953200002613
L1PA8	454.531189760826	1.03702344240568	0.246332094505333	4.20985923287081	2.55529847052186e-05	0.00107386169491589
L1ME3C	718.517753804659	1.03514146208008	0.363342005191077	2.84894520119059	0.00438644349416626	0.0399228014805393
L1MEc	911.833549523847	1.02872129683406	0.201151831277969	5.11415327565416	3.15151383530582e-07	3.92634225568425e-05
L1PA17	261.81052885867	1.0125224878903	0.23808318609086	4.25280971964098	2.11104946077748e-05	0.000935778159508451
L1ME5	181.2797395272	1.00698307827577	0.268608447589821	3.74888834402366	0.000177620136696411	0.00440602310565416
L1MD2	1120.09228318498	1.00069394606156	0.266389552581884	3.75650597541344	0.000172302159249332	0.00431586958799304
L1MC5a	192.537227754609	1.00033357502602	0.291207867859736	3.43511864009061	0.000592294462200458	0.010082909483281
MER41-int	106.144501519468	0.99539371027034	0.291645676891312	3.4130240532977	0.000642462713931991	0.0106567694451848
L1MB4	796.480775321654	0.980830051474167	0.266865842157314	3.67536753128555	0.000237507252558483	0.0053690853976126
Charlie1b	190.38353051943	0.978089738350659	0.326950314545583	2.99155466392522	0.00277560840197572	0.0292305623461117
Tigger3b	502.422231829807	0.970985455772604	0.164501112716331	5.90260722094318	3.57801427115424e-09	1.26218416251181e-06
L1MC1	1007.1170911148	0.969427429191091	0.240946074179398	4.02342072803103	5.73588962539907e-05	0.00191866566251818
PRIMA4-int	70.8738091448783	0.960239892817673	0.317428116797958	3.02506250077671	0.00248581752374233	0.0272973178106895
L1M2	378.916082355847	0.953071330423533	0.24170402501999	3.94313388179906	8.04237286706923e-05	0.00243826454983219
L1MEd	485.618803225096	0.952935262023613	0.211648337838004	4.50244623585464	6.71757516583362e-06	0.000417087800536176
L1M4	958.276631201852	0.943716402005492	0.275013950637588	3.43152192758802	0.00060020460543662	0.0101984156481405
L1ME3F	441.804499271467	0.943252238230064	0.337461804484697	2.79513777765282	0.00518776007781881	0.0447237709038778
L1M4b	390.173237561649	0.935774776098432	0.269812851049469	3.46823649228947	0.000523886030626181	0.00918573862210123
Kanga2_a	78.856265843826	0.930639921773472	0.308929510703595	3.01246688817108	0.00259133704402311	0.0281254569785593
MER2	577.502645326446	0.928556402050623	0.243964004184705	3.80612051828603	0.00014116361534066	0.00371450848494362
L1PA7	1715.02544927863	0.927155929270344	0.20533970849708	4.51522959712162	6.32482034151058e-06	0.000400940534236318
L1M7	184.967918699494	0.926053361924649	0.269222030322041	3.43973842265773	0.000582276659993491	0.00994037273604708
L1ME3	474.956302858809	0.925932441524904	0.245108986448379	3.77763563442382	0.000158324283703838	0.00405999895834594
Tigger4	146.302262129407	0.91883129232568	0.263783437354284	3.48327894101861	0.000495311989225383	0.00887352407574723
L1MC2	447.149627325427	0.906316076917982	0.263570146329798	3.43861431022591	0.000584699623139062	0.00996297384164587
L4	404.500549258429	0.899542462880573	0.2460727650357	3.65559537948082	0.000256585786094058	0.00567997594857786
L1MB7	2317.62362975966	0.896085548339769	0.237817264893765	3.76795834709503	0.000164588156343035	0.00416225105046783
L1MC4	2805.61884294082	0.88153093380549	0.223661646415016	3.94135940575955	8.10211197679958e-05	0.00244411464458197
MER41A	135.994864127381	0.876126938799719	0.23774750098171	3.68511523857035	0.000228599184670793	0.0052289771287953
MLT2D	138.086596803527	0.870882812656181	0.254511842102618	3.42177717728767	0.000622132763334576	0.0104341045321516
MLT2C1	113.873244564701	0.86657706684715	0.227024404186929	3.81710975060471	0.000135024117561131	0.0036212829162475
MER46C	451.561645172175	0.865295067190332	0.310456059018944	2.78717403655997	0.0053169915426668	0.045556264966233
L1ME3A	931.529300343034	0.851413214483312	0.204505897211311	4.16326974475249	3.13722376131651e-05	0.00124459227117436
L1MC5	1455.12855656989	0.842456903401288	0.275624798036203	3.05653522253332	0.00223911171458698	0.0256120475618057
L1PA5	1749.33574465264	0.833327192739801	0.238262199856208	3.49752160956592	0.000469602666206094	0.00857391373445769
L1MD1	469.621235482934	0.822180935264888	0.284755335948316	2.88732406901803	0.00388533822873717	0.0368223638719315
L1MB8	1332.24329119098	0.819427723769363	0.244013957434811	3.35811825021639	0.0007847503413496	0.0123288766799552
Harlequin-int	451.536961710595	0.815416199428039	0.296714579760919	2.74815009119225	0.00599325669791879	0.0496154081887067
L1PA4	2143.68159853394	0.795506046557899	0.202625935707396	3.92598333367677	8.63761364501765e-05	0.00257565683197648
L1MB3	1398.04911170897	0.788105214048457	0.241970742581662	3.25702688531645	0.00112585768760861	0.0158231006793365
L1PA13	536.611872459896	0.777887827273132	0.209337488956223	3.71595088463016	0.000202440907875088	0.00479145386393649
Tigger2a	162.745552677021	0.776314448003667	0.271648884021117	2.85778625890957	0.00426607645771241	0.0392099306752848
MER61-int	65.9734702192112	0.772127268064998	0.250907479049149	3.07733859106587	0.00208857915124858	0.0243510868245253
MER4B	133.654083759245	0.766330300988127	0.263183869393504	2.9117677415189	0.00359389754909166	0.0350496840048584
MLT2B1	131.321535821369	0.754777823193492	0.250940340515942	3.00779787594789	0.00263148093618583	0.0283327412315142
L1ME3D	479.20393682849	0.744925428134613	0.248532785408181	2.99729239710236	0.00272389314056196	0.0289716564510923
L1PA10	944.151021074022	0.735465188140179	0.226254744132911	3.2506067042207	0.00115159044663206	0.0160602575364917
L1P3	318.66856143838	0.720541150904227	0.256868259826827	2.80509998156251	0.00503009742101379	0.0437179608067977
Tigger1	2507.19870998709	0.720184920007735	0.236454333648317	3.04576748032404	0.00232087240875097	0.0262308401108905
HAL1	1752.16829251707	0.717137438866617	0.192057387362332	3.7339747703309	0.000188481383521196	0.00458065346278725
L1P2	375.899093128278	0.707520304208465	0.187184823485181	3.77979523678894	0.000156957383638955	0.00403064782630914
MER20B	259.388243613954	0.685039355288334	0.235934553769547	2.90351431930338	0.00369000096217779	0.0357091706317359
L1PA3	2725.56933821029	0.673415471687012	0.244934589437405	2.74936860993702	0.00597101961436298	0.0494538993185934
ERVL-E-int	274.16251856579	0.6700054874304	0.196511113299094	3.40950430834228	0.000650810499417603	0.0107265403222192
MER58B	294.473703294343	0.64768355666016	0.19170600265639	3.37852517753999	0.000728757588767514	0.0117135489317318
ERV3-16A3_I-int	473.497665900352	0.636525905336161	0.216282344166507	2.94303220999919	0.00325014600578055	0.0326636070314864
MER11A	151.38271855481	0.610805337747113	0.221090988426905	2.76268762509536	0.00573276023475115	0.0479404718893166
MLT2B3	498.717971654668	0.600570400424363	0.190940154268316	3.14533316852998	0.00165897783863981	0.0207361932200177
MIR	4571.44336599339	0.582199695104822	0.155449336211859	3.74526974056263	0.000180200057065537	0.00443889542744319
L3	2184.19938450306	0.576644971931677	0.13028439245663	4.42604797902891	9.59751859850976e-06	0.00053049698838714
MIRb	6618.17431860905	0.503975004033789	0.128052110417576	3.935702444812	8.29537022161646e-05	0.0024858687953373
HSMAR1	844.964611887634	0.497252215991102	0.122413618385483	4.06206615366309	4.86402879147032e-05	0.00170900856568521
MIRc	3047.93355216169	0.490815040574585	0.1435882804605	3.41821100580422	0.0006303421844227	0.0105231158412371
MLT1F2	347.898556074428	0.482079876747171	0.170834865318443	2.82190567978354	0.00477392154395034	0.0420764208030236
L2c	8932.65225182637	0.409145694757253	0.13671955855932	2.99259081194101	0.00276620356006489	0.0291916592223378
HERVK3-int	553.068298227508	0.380380421480355	0.135728015208333	2.80251958961087	0.00507051369315594	0.0439638513902043

## Sheet: down
genes_ids	baseMean	log2FoldChange	lfcSE	stat	pvalue	padj
LTR1B1	30.5686021036392	-2.57624605049488	0.660557585640972	-3.90010819116553	9.61497115688114e-05	0.0027980646400362
AluYk3	13.6069064636973	-2.36802208136918	0.815761043268084	-2.90283790934961	0.00369797979666284	0.0357379390796894
FLAM_C	1368.10607733865	-1.86716926973951	0.551166600520769	-3.38766766341669	0.000704896192476218	0.0114292848871426
L1MDb	117.666809844	-1.68904085202942	0.552764026966025	-3.05562730140042	0.00224590238797885	0.0256735247755716
MER45A	44.2483712117148	-1.29949518880107	0.41146430642317	-3.15822094046867	0.0015873520345658	0.0200968522253338
MER89	112.508976207343	-1.27580352140418	0.36496017282523	-3.49573355231593	0.00047276052088262	0.00862230554618675
