# Supplementary material for: Genome-wide bioinformatic analyses predict key host and viral factors in SARS-CoV-2 pathogenesis
Source: Commun Biol. 2021 May 17;4:590. doi: 10.1038/s42003-021-02095-0 (PMC8128904; doi:10.1038/s42003-021-02095-0)
Supplement: Supplementary file 11 — Supplementary Data 9 [file 42003_2021_2095_MOESM11_ESM.zip › DETE/result_series5.ods]

## Sheet: result_series5
genes_ids	baseMean	log2FoldChange	lfcSE	stat	pvalue	padj
ALINE	2.93339359801955	0.448547791446818	0.823535414499431	0.544661205273677	0.585986551257968	NA
Alu	0.0301652649808642	0	8.4119877386995	0	1	NA
AluJb	15089.3939064946	0.058734322946472	0.200409078637004	0.293072166919424	0.769466990738915	0.900406505390271
AluJo	7220.09725919944	-0.0115726716476696	0.193780173152494	-0.0597206177463913	0.952378150454901	1
AluJr	7808.69859383194	0.00996097115572707	0.178956401935977	0.0556614407082832	0.955611517712313	1
AluJr4	1488.96835848173	0.0727689975497268	0.151574138230527	0.48008847946774	0.631164479710733	0.805719768673303
AluSc	5056.66866377992	0.0100507862309344	0.218955773639232	0.045903271075623	0.963387346986061	1
AluSc5	626.127318214076	0.000141950006344375	0.230826778491637	0.000614963338621118	0.999509330277581	1
AluSc8	2703.8726018849	0.0807731519333206	0.246387782385981	0.327829371858969	0.743040677949072	0.881985910676052
AluSg	5502.29637875261	-0.0163952819263661	0.245098689539309	-0.0668925727721471	0.946667225865473	1
AluSg4	778.954692555926	0.00174449258129981	0.237828476715649	0.00733508705681846	0.994147499766102	1
AluSg7	1516.75137219367	-0.190806677946059	0.255659299829722	-0.746331848961266	0.455466976675136	0.659005532595537
AluSp	7180.86539696933	0.00474942654599401	0.280743053363482	0.0169173430618953	0.986502556984329	1
AluSq	2918.58104062666	0.0389726204488413	0.235678034930313	0.165363821284258	0.868657628035431	0.960124807214873
AluSq10	115.695127200697	0.0503232214764009	0.270341736911012	0.186146697329853	0.852329722641081	0.950675459868898
AluSq2	7160.42031011693	0.0496058185865722	0.245299941201416	0.202225154819099	0.839740708665057	0.942401500415154
AluSq4	114.674468913683	-0.236227369160714	0.273252587582907	-0.864501856140853	0.387312261123339	0.593326067605597
AluSx	15756.0759536296	-0.00555693094242147	0.21426339893008	-0.0259350452301694	0.97930914738933	1
AluSx1	17172.4124365046	-0.223644731278936	0.186735435806391	-1.19765555109108	0.231051140177533	0.42235950944846
AluSx3	3897.62568184818	-0.0355588455555089	0.235267788920038	-0.151142005961532	0.879863697126397	0.966227345898252
AluSx4	640.570619661032	0.0394897379040335	0.225026246791285	0.175489474970716	0.860695040209779	0.955307032599414
AluSz	14175.6964135546	0.0245295046681602	0.264296648923717	0.092810502017527	0.926054107621908	0.991550457645843
AluSz6	5018.18462605573	-0.0344690281603119	0.196064812191521	-0.175804254598432	0.860447727014065	0.955201525901363
AluY	11840.1479039335	-0.0721522061586911	0.264205219741884	-0.273091524191613	0.784782861901847	0.90989947907686
AluYa5	237.31802101241	0.218865003772852	0.481029748314177	0.454992658021441	0.649114520843118	0.818503577434565
AluYa8	3.53794200583421	-0.969353775184734	0.859292432413816	-1.12808368678605	0.259284577901207	NA
AluYb10	1.09497825042037	0.704991640560431	1.93431450596874	0.364465881005921	0.71551014730359	NA
AluYb11	0	NA	NA	NA	NA	NA
AluYb8	324.065276350388	-0.234036396276673	0.360663185702923	-0.648905698042185	0.516399331494136	0.713961053261672
AluYb8a1	0.0697913752614316	-0.309505036291105	8.40956212905609	-0.0368039419343519	0.970641330970491	NA
AluYb9	33.7389337813199	-0.157476331288234	0.452226143768569	-0.348224739896559	0.727671409374385	0.872542898335074
AluYc	178.391793709898	0.0998003669204942	0.300382669426022	0.332244090883122	0.739704953130847	0.879948013772781
AluYc3	112.383743207869	-0.028742441774795	0.332966501960201	-0.086322322532705	0.931210193891683	0.994272301468125
AluYc5	0.793893955353856	0.252893540532007	1.69878877032358	0.148866972133232	0.881658603184153	NA
AluYd8	21.7097290888102	-0.314754165267168	0.548952209106186	-0.573372617954586	0.566392426230183	0.755566788668789
AluYe5	1.82407251825053	2.4155372663028	1.46555417210602	1.64820742370214	0.0993101139732563	NA
AluYe6	0.193171215208806	1.53460877860099	8.39229114535583	0.182859335075645	0.854908390747136	NA
AluYf1	2.96930146180786	-0.362777222740899	0.89728154306269	-0.404307015502216	0.685986967220157	NA
AluYf4	73.0933236926777	0.158808870914079	0.480400860047996	0.330575742304485	0.740964971802734	0.88079970531796
AluYf5	13.4014775099015	0.255805156423915	0.543115056128803	0.470996253072479	0.637643410641231	0.810281995252084
AluYg6	41.9449712935549	0.321205038164029	0.550840544411883	0.583118002882251	0.55981386524598	0.750503119000816
AluYh3	12.5398345578445	0.409937585552943	0.737678981818456	0.555712709263322	0.578407266915887	0.765184194926589
AluYh7	0.624491614567715	-1.28379957939116	2.44909060943508	-0.524194398706746	0.600143336377061	NA
AluYh9	9.24369061138671	-0.374914036224925	0.683037792237477	-0.548892082525612	0.583079511974025	0.768874062556094
AluYi6	0.307056259703258	0.588456150674015	8.41069989157396	0.0699651822392979	0.944221372247381	NA
AluYi6_4d	0.0671250256870842	0	8.4119877386995	0	1	NA
AluYj4	6.08244341390865	-0.839953229654922	0.701409244550054	-1.19752232549165	0.231103031051848	0.422372319618064
AluYk11	9.39018364370916	-0.118698627575708	0.706703340331523	-0.167961039380436	0.866613929650111	0.958766798139239
AluYk12	6.33464942491577	-0.816746018178215	0.597217846553382	-1.36758474799733	0.171442093240776	0.343149439792537
AluYk2	8.70582787985071	-0.0602068469968313	0.583067863011621	-0.103258729928717	0.917757629221098	0.987373747546033
AluYk3	13.6069064636973	0.0945597229048181	0.375313222610592	0.251948818235293	0.801080624905073	0.920572624333764
AluYk4	97.6150428012154	0.0763294969583798	0.332006271336569	0.229903780585522	0.818166538529179	0.930094945126125
AluYm1	6.6212514537833	-0.432904023453593	0.642913203605501	-0.673347539023678	0.500726215451222	0.699517681430318
AmnL2-1	0.213324828375687	-0.364594869151781	8.31273415340801	-0.0438598014111044	0.965016158272448	NA
AmnSINE1	49.0668016261869	0.073791391251866	0.642662540173394	0.114821366796883	0.908586712811097	0.981975964074579
AmnSINE2	0.950751009133379	1.99883341969047	2.08684344824697	0.957826242964976	0.338150383690558	NA
Arthur1	28.2085706943022	0.985826641048563	0.361196443196516	2.72933651373805	0.00634619073322317	0.0285419777153507
Arthur1A	45.6186159499579	0.871685675117979	0.33405675116205	2.60939397897433	0.00907027475996963	0.0378518051568489
Arthur1B	29.2506269255251	0.50160903794605	0.266730440278201	1.88058414863662	0.0600285096833563	0.160030215377748
Arthur1C	53.4652023772034	0.543834939342671	0.341024123916519	1.59471105180758	0.110776865480403	0.250351991499359
Arthur2	0.550183264710048	0.688599666102956	4.14264534047969	0.16622221057022	0.867982081081236	NA
BLACKJACK	29.2042317411365	0.715031809991899	0.293199103230042	2.43872440984545	0.0147392039888662	0.0553595207093296
Chap1_Mam	0	NA	NA	NA	NA	NA
Chap1a_Mam	0.454495085264922	-0.309497892050337	8.40956200419175	-0.0368030929430175	0.970642007908957	NA
Charlie1	784.06518615265	0.476814659937774	0.249702409091589	1.90953167681647	0.0561935393994895	0.152044077780016
Charlie10	120.541452975073	0.753737025887538	0.315418368421114	2.38964214310191	0.0168647964011739	0.0615218160481039
Charlie10a	38.9061035876183	0.323141320234039	0.319135630506093	1.01255168444086	0.311274347733415	0.51417364390825
Charlie10b	5.01436167472888	0.952844778917506	0.711743792395886	1.33874687647085	0.180653090195374	0.355883215051386
Charlie11	47.2947965809322	0.843216971494782	0.266927091919399	3.15897860135305	0.00158323114724572	0.00928286399448965
Charlie12	27.6391986476368	0.587796647045935	0.383815260566805	1.53145720724574	0.125656434780278	0.274710159019585
Charlie13a	15.1139978555944	0.62938373181019	0.496505428127586	1.26762709157826	0.204931152451657	0.38830254910829
Charlie13b	18.6369278404041	0.118819905380146	0.293432183585493	0.40493140162155	0.685527935534417	0.844392753579403
Charlie14a	96.1214085875922	0.639352174521787	0.388435908810534	1.64596567933075	0.0997708252416589	0.232026035076395
Charlie15a	172.935064730145	0.117398083916441	0.119199050183414	0.98489110220088	0.324677564434188	0.528225071381685
Charlie15b	0.764935419142601	0.90738646923543	1.80016976269384	0.504056055178698	0.614221986546601	NA
Charlie16	0.339378005056043	0.820984042973286	6.82597644821976	0.120273494818079	0.904266499745744	NA
Charlie16a	47.0793804279618	0.540609396484287	0.279897202804858	1.93145694586021	0.0534265687292584	0.146303135465353
Charlie17	8.90336847023291	0.786568880919831	0.554520207965208	1.41846747804939	0.156054327142499	0.321055376956911
Charlie17a	29.6185236275308	0.00113036296971219	0.341738906995204	0.00330768006385662	0.997360857957339	1
Charlie17b	0.279853794301592	1.93750557496619	8.35373233884702	0.231932924874344	0.816590111340181	NA
Charlie18a	210.178773846354	0.632135512054788	0.270925291103131	2.33324659163753	0.0196352067799291	0.0688824281090484
Charlie19a	43.9486532117528	0.609782352391277	0.286116651394114	2.1312368553878	0.0330696341651893	0.102470132470041
Charlie1a	449.001385808339	0.516396417304609	0.209749987695198	2.46196160952829	0.0138179456415424	0.0526879163126964
Charlie1b	190.38353051943	0.742293589704731	0.243649352916279	3.04656499522817	0.00231472429691751	0.0126349843365094
Charlie1b_Mars	0.0470713646120365	0.652260201183844	8.40956208422169	0.0775617320677895	0.938176684026129	NA
Charlie20a	21.6266384542516	0.443787266212886	0.357243767507391	1.24225334792917	0.21414310209235	0.400674751414665
Charlie21a	26.4705697003981	0.800620469908541	0.492871469809003	1.62440011027377	0.104290443569999	0.239641419329658
Charlie22a	41.406280020485	1.22414939935979	0.26503787207433	4.61877161093593	3.86018450706178e-06	5.44621683713717e-05
Charlie23a	11.2646717104535	1.05235981400727	0.366647327492038	2.87022360480761	0.00410181622820862	0.0200624436671295
Charlie24	28.5327822977891	0.354422562783984	0.35456571329886	0.999596265206965	0.317505931305341	0.520780035263786
Charlie25	15.6748474737176	0.235982368058657	0.404176750187767	0.583859333692568	0.559314955064463	0.75020430225686
Charlie26a	8.96746271104921	0.889612864176285	0.599919636030761	1.48288672473236	0.138104509079633	0.294434182758017
Charlie29a	0.82520850399952	-0.280240407272943	1.73357747360625	-0.16165438899594	0.871578024312848	NA
Charlie29b	10.1414038656639	1.01108490586636	0.412637469175312	2.45029834030121	0.0142737892309678	0.0539127006052671
Charlie2a	79.153944113713	0.792420543498603	0.351352206550875	2.2553452880731	0.0241116640454892	0.0805619792295672
Charlie2b	99.2007211040056	0.604355637684298	0.301777483343978	2.00265318335705	0.0452145271469276	0.129446701465215
Charlie3	70.1702008509322	0.169337032476646	0.214374461018333	0.789912341573953	0.429578963283244	0.634073505060753
Charlie30a	0.682384535046025	-0.317193700002235	4.06438910155087	-0.0780421588772596	0.937794517302897	NA
Charlie30b	0	NA	NA	NA	NA	NA
Charlie31a	0.0376358455226381	0	8.4119877386995	0	1	NA
Charlie32a	0	NA	NA	NA	NA	NA
Charlie4	2.57306739664892	-0.724328148041436	0.974732503962324	-0.743104539037135	0.457418391789837	NA
Charlie4a	160.601730696391	0.635173216042958	0.231252208678716	2.74666875474223	0.0060203904914126	0.0273299009741622
Charlie4z	148.580637351419	0.366278317935796	0.178484854963923	2.0521534894926	0.0401547479541102	0.118722981368534
Charlie5	47.2194381821441	0.693263549600015	0.382867112113724	1.81071585326998	0.0701848475579367	0.179672064184974
Charlie6	230.603475000378	0.331560073530328	0.229043230487448	1.4475873084077	0.147732502722222	0.308701391554896
Charlie7	61.7655993674457	0.831776385548417	0.291680511027209	2.85166939203157	0.00434903073757287	0.0210635891692895
Charlie7a	16.8918707957537	0.91719001874044	0.40636702987513	2.2570483117744	0.0240050561325025	0.0803341325515345
Charlie8	502.661849181715	0.381935825531543	0.222310675448545	1.71802737210406	0.0857916227221419	0.207649708237324
Charlie9	126.067027389758	1.01614847535743	0.334745507678253	3.03558509987271	0.00240069465310786	0.0129762992722984
Cheshire	79.4624353728361	0.749460666939661	0.358367450143565	2.0913190264334	0.0364994753648914	0.110514257696689
Cheshire_Mars	8.20731402574012	0.713988257060371	0.549863197553214	1.29848344140412	0.194121262712185	0.373421533678048
CheshMITE	0	NA	NA	NA	NA	NA
CR1_Mam	165.704114242741	0.234394117354348	0.163541270968358	1.43324138284151	0.151788867061457	0.315148181683803
CR1-11_Crp	0	NA	NA	NA	NA	NA
CR1-13_AMi	0	NA	NA	NA	NA	NA
CR1-16_AMi	0.0261043728480118	0	8.4119877386995	0	1	NA
CR1-3_Croc	1.03404080964583	1.6801460497374	1.40730914122864	1.19387133964792	0.232528300174081	NA
CR1-L3A_Croc	0.0392629186026564	0.58845615376765	8.41069989176694	0.0699651826055138	0.944221371955897	NA
CR1-L3B_Croc	0	NA	NA	NA	NA	NA
DNA1_Mam	1.65486827096869	1.47764857221213	1.10455392128704	1.33777857625127	0.180968627621344	NA
ENSG00000000003.10	957.946071745777	0.0830317455188236	0.174784731110149	0.475051481851108	0.6347502792823	0.808182318238218
ENSG00000000005.5	0	NA	NA	NA	NA	NA
ENSG00000000419.8	1142.22111364505	0.185283141089056	0.201930497442185	0.91755897913392	0.358849802003764	0.563248446627708
ENSG00000000457.9	267.198021090381	0.453589482448538	0.193149902812771	2.34838058856402	0.0188552439950122	0.0667936283135938
ENSG00000000460.12	426.97797775298	-0.514769699936607	0.16089292886114	-3.19945508842644	0.00137687637681979	0.0082765278302995
ENSG00000000938.8	0	NA	NA	NA	NA	NA
ENSG00000000971.11	1526.76761686459	-0.529995819393197	0.278076959304492	-1.90593215892027	0.0566590080435716	0.152951997043167
ENSG00000001036.9	1466.98850359979	0.000709133259353549	0.105699782169677	0.00670893775556883	0.994647082301141	1
ENSG00000001084.6	2609.78429346014	-0.494271852141001	0.251776247218772	-1.96313932549611	0.049629987166802	0.138567866557837
ENSG00000001167.10	740.156222676898	-0.0410905609665015	0.181659310420576	-0.226195733493478	0.821049188806434	0.93179973363036
ENSG00000001460.13	399.211670087341	1.01416550721907	0.118293386167009	8.57330692848076	1.00555043548722e-17	1.16107145682852e-15
ENSG00000001461.12	1173.62886815417	0.385288825766741	0.143890841799606	2.67764661703297	0.00741413954765269	0.0322938024592389
ENSG00000001497.12	1809.22880521115	-0.742513733719433	0.21578249801246	-3.44102853826707	0.000579507407943967	0.00404800191356661
ENSG00000001561.6	135.580247223758	0.88474267576658	0.451933307216827	1.95768415745932	0.0502670853495292	0.140097262455722
ENSG00000001617.7	1640.85555576285	-0.852455354842739	0.231606625436751	-3.68061731064569	0.000232669983888733	0.00189981855391317
ENSG00000001626.10	1905.63229783144	-1.05373001088999	0.382776042571041	-2.75286301570042	0.00590766096077777	0.0269155378704426
ENSG00000001629.5	1469.88576451024	0.561531254244397	0.30926981609461	1.81566782473404	0.0694213425268794	0.178171543192246
ENSG00000001630.11	3140.48858115076	-0.340368921167534	0.394361645159721	-0.863088298127167	0.388088921281223	0.593887436981373
ENSG00000001631.10	710.383496865497	0.504246526972986	0.283374251574172	1.77943664313834	0.0751682034119387	0.188732758326587
ENSG00000002016.12	235.949899293972	0.423395013165658	0.155581688012357	2.72136791016196	0.00650123611502808	0.0291055577832882
ENSG00000002079.8	122.063864454487	0.87025893609842	0.493397122073543	1.76381032066236	0.0777639193132955	0.193469230058894
ENSG00000002330.9	976.819107799297	-0.615380798353711	0.499988644597357	-1.23078954892922	0.218401585353634	0.406254694129173
ENSG00000002549.8	1723.6083917246	-0.305718530187633	0.130375632436735	-2.34490544340012	0.0190319055394645	0.0671616521297504
ENSG00000002586.13	0	NA	NA	NA	NA	NA
ENSG00000002587.5	509.092043182961	-0.515334888374499	0.219790253151262	-2.34466670375888	0.0190440949962907	0.0671718350684384
ENSG00000002726.15	12.97075216759	0	8.4119877386995	0	1	1
ENSG00000002745.8	0.885755353868952	-3.22158254413341	8.36005497522929	-0.385354229568934	0.69997498847999	NA
ENSG00000002746.10	189.367244495754	0.0816846164318443	0.176974433072567	0.461561678789785	0.64439568077602	0.815284425106579
ENSG00000002822.11	632.168802280463	-1.11650776266357	0.32989144201476	-3.38447022403696	0.000713157536047459	0.00479540478240415
ENSG00000002834.13	12027.4255364032	-0.591475002722708	0.145698128096535	-4.05959232592757	4.91584679495257e-05	0.000503653524919991
ENSG00000002919.10	500.456215093579	-0.0116170340911757	0.273097798114233	-0.0425379998351965	0.966069819664385	1
ENSG00000002933.3	3.34093049744789	-2.72877177317396	8.37262027992569	-0.325916102957218	0.744487831941652	NA
ENSG00000003056.3	2887.2266711206	-0.0941054149971215	0.2229998711098	-0.42199762057614	0.673026754216272	0.835355109091718
ENSG00000003096.9	59.8564626676293	-1.40077434833889	0.337786593114721	-4.14692109423998	3.36976128912689e-05	0.000361171777413775
ENSG00000003137.4	504.520692325135	-0.0517916843256168	0.337995379933548	-0.153231929784956	0.878215378671237	0.965359866953122
ENSG00000003147.13	336.945558183773	1.697192675536	0.198842058967055	8.5353807154914	1.39694664272648e-17	1.58385137125031e-15
ENSG00000003249.9	1015.59064655897	-0.534593593927543	0.338834923631794	-1.57774053570841	0.114625229765566	0.256859322469069
ENSG00000003393.10	1030.42168813722	0.210224709085851	0.179429740084032	1.17162689411129	0.241346885585278	0.434429010482069
ENSG00000003400.10	317.353032324558	0.0161953649268937	0.133164379299811	0.12161934754662	0.903200490109143	0.979382175741441
ENSG00000003402.15	4059.55098103763	0.651670640128917	0.0727632490241017	8.95604098042765	3.36544952097065e-19	4.94852542454598e-17
ENSG00000003436.10	1640.30086596966	1.40459675140186	0.252445848113149	5.56395267301963	2.63731499903314e-08	6.41303689881171e-07
ENSG00000003509.11	536.826487071986	0.0135512353635654	0.119210264989713	0.113675071225911	0.909495374681208	0.982472160183379
ENSG00000003756.12	1517.65076472808	0.136522688714698	0.10724375804391	1.27301291193843	0.203013460074308	0.385445004747155
ENSG00000003987.9	28.3339655500964	0.495562134998585	0.824759264532116	0.600856706083461	0.547935431197091	0.7412397808153
ENSG00000003989.12	297.523112468253	0.761196198800057	0.290388494290203	2.62130288825888	0.00875943997874834	0.0368405407463737
ENSG00000004059.6	2708.1518895471	-0.470199289206985	0.294758925720047	-1.59519949415736	0.110667631853887	0.250169946458545
ENSG00000004139.9	37.9895326574369	-0.732246398634273	0.58284058922658	-1.25634077682536	0.208992443744374	0.393699007478016
ENSG00000004142.7	1661.24151316005	-0.402687712560225	0.130071991358054	-3.09588335164127	0.00196227539528112	0.0110574806031695
ENSG00000004399.8	1094.0856624819	-1.06335890351636	0.54651111727842	-1.9457223648291	0.0516880986483583	0.142868290401646
ENSG00000004455.12	2980.72134639654	-0.159774060057009	0.16443794919895	-0.971637391705136	0.331230973713012	0.535007681639578
ENSG00000004468.8	376.729718771158	0.231361691544915	0.148965668773815	1.55312088650579	0.120394257119476	0.266424493032999
ENSG00000004478.5	4941.39854200414	-1.00484695530688	0.216110579560598	-4.64968886460796	3.32436143933996e-06	4.80551510367262e-05
ENSG00000004487.11	2265.10755687192	-0.164415622021162	0.104316865866954	-1.57611734837642	0.114998761643659	0.257392393137977
ENSG00000004534.10	1200.66330759685	-0.0475128866963791	0.146879035765259	-0.323483106005092	0.746329399828539	0.883882811110806
ENSG00000004660.10	377.493639761784	-0.114127782844465	0.211668470283583	-0.539181781261813	0.589761430145541	0.773716151974206
ENSG00000004700.11	1643.6577638884	0.0233998728673847	0.21805435816952	0.107312108154211	0.914541379095028	0.985221510130373
ENSG00000004766.11	458.916004158761	0.322523959418807	0.294362634209929	1.0956688177644	0.273223733468826	0.472272974155756
ENSG00000004776.7	8.65415812115425	2.7152400851776	1.04306201623524	2.60314347844609	0.0092373286671579	0.0383279900451012
ENSG00000004777.14	127.56784334149	-1.15601379274965	0.429403192544881	-2.69214065665994	0.00709949963360779	0.0312268480028353
ENSG00000004779.5	1307.55325077628	-0.661196585932217	0.195021102450717	-3.39038482309527	0.000697945753552485	0.00471670988424105
ENSG00000004799.7	768.617058243472	-0.927830475512853	0.535263881973653	-1.73340758971389	0.0830232495515318	0.202827178064561
ENSG00000004809.9	0.21382310595773	0	8.4119877386995	0	1	NA
ENSG00000004838.9	11.4568920435953	-1.22269204414001	1.41038441433901	-0.866921125693971	0.385985227556179	0.592242739583901
ENSG00000004846.12	2.29907923128935	-5.29675952476618	8.33646749098244	-0.635372180182516	0.525185707730377	NA
ENSG00000004848.6	42.0728169235993	-1.48692203134414	0.345397388998789	-4.30496025362066	1.67015718896986e-05	0.000196955065498758
ENSG00000004864.9	890.915864096042	-0.246466298228197	0.178951107452412	-1.37728288881218	0.168424803427656	0.338522343583076
ENSG00000004866.14	493.990276999067	-0.506470864697029	0.145917031526929	-3.47095098767521	0.000518618650919784	0.00368336665243821
ENSG00000004897.7	2503.70585234427	-0.0316410038822674	0.252105960275595	-0.125506766471044	0.900122368528235	0.97743909695315
ENSG00000004939.9	0	NA	NA	NA	NA	NA
ENSG00000004948.9	0.562439802362417	4.05549371774518	8.34017435386137	0.486260064319585	0.62678279007573	NA
ENSG00000004961.10	848.889814328271	-0.20733508925062	0.0959810670017692	-2.16016653833196	0.0307597795359522	0.0968758049943367
ENSG00000004975.7	861.573925323914	-0.469586863248384	0.198595958502478	-2.36453383437067	0.0180527782750683	0.0646321742277079
ENSG00000005001.5	556.746836014441	5.60724825558229	1.2369406979912	4.53315851332928	5.81081746922258e-06	7.82858951955892e-05
ENSG00000005007.8	1982.79616395215	-0.704693441712261	0.114493788220895	-6.1548617847519	7.51429997765801e-10	2.52097397289664e-08
ENSG00000005020.8	1006.11369769073	0.613107290580657	0.249028005270786	2.46200137174926	0.0138164138324393	0.0526879163126964
ENSG00000005022.5	8465.5949785052	-0.205249076895019	0.156160178540259	-1.31434965567809	0.188728564147925	0.366380640106044
ENSG00000005059.11	401.315515501305	0.447433215606223	0.185336753656285	2.41416344453733	0.015771385806815	0.0584087470031613
ENSG00000005073.5	7.31382659161864	-0.526150161661009	0.959435674160887	-0.548395453526549	0.583420397566366	0.769060541099006
ENSG00000005075.11	1076.74474943821	-0.888605070851515	0.329690844558715	-2.6952676591335	0.00703321087697723	0.030978717976969
ENSG00000005100.8	1098.69284819206	-0.12590637385655	0.119290355502354	-1.05546146900422	0.29121432275116	0.493128753924061
ENSG00000005102.8	0.710000757250229	0	8.4119877386995	0	1	NA
ENSG00000005108.11	302.84064712612	-0.807512328688746	0.434645057511838	-1.85786612485925	0.0631880279855832	0.166237332222066
ENSG00000005156.7	842.077004724917	-0.34431612016944	0.158165123690352	-2.17694085861511	0.0294849803729805	0.0938820530536063
ENSG00000005175.5	1057.5435763441	-0.0178545196762588	0.26939656645397	-0.0662759734144921	0.947158111595957	1
ENSG00000005187.7	234.488132849121	0.0854168520247409	0.126871869340785	0.673252884729761	0.500786421528724	0.699517681430318
ENSG00000005189.15	117.683766902809	-0.120857678745501	0.244890108844397	-0.493518008202994	0.621646618756615	0.798472054297294
ENSG00000005194.10	1264.64861594375	-0.417282821683644	0.187330580661223	-2.22752110312559	0.0259124670222078	0.0852321813745147
ENSG00000005206.12	618.979877121808	-0.853324280975256	0.286924180830795	-2.9740410114771	0.00293905790561446	0.01534841093422
ENSG00000005238.15	930.010364580169	0.307962307749156	0.193043640542435	1.5952989017603	0.11064541108815	0.250169946458545
ENSG00000005243.5	120.786648227388	0.208280676429081	0.336826838790055	0.618361283730429	0.536337212937128	0.731213522976435
ENSG00000005249.8	107.327348569564	-0.0354273371246788	0.276524340057255	-0.1281165235485	0.898056759907228	0.976392252221936
ENSG00000005302.13	728.188775488963	-0.184548416737145	0.083409378606932	-2.21256194230666	0.0269278612831677	0.0875923396492395
ENSG00000005339.8	1534.56827599076	0.0513393542217839	0.23020020152674	0.223020457329271	0.823519584801311	0.932578947385407
ENSG00000005379.11	1.37727009884498	-2.84493541221204	3.84032595378013	-0.740805714528398	0.458811249791355	NA
ENSG00000005381.6	0	NA	NA	NA	NA	NA
ENSG00000005421.4	21.0379039822352	-0.885814827100533	0.524913335109444	-1.68754491046763	0.0914986219165782	0.218152465555095
ENSG00000005436.9	364.604856938877	0.219864632872643	0.210050617095327	1.0467221468474	0.295227746247089	0.497090840232284
ENSG00000005448.12	917.59417111309	-0.399151103830297	0.379219938273743	-1.05255832709452	0.292543465017124	0.494073990944661
ENSG00000005469.7	407.867138339808	0.028871292971891	0.251710707881344	0.114700297078744	0.908682678448639	0.981975964074579
ENSG00000005471.11	1.19980786370268	-3.46516163343845	8.35525590701275	-0.414728366432208	0.678340764201646	NA
ENSG00000005483.15	1340.64521665161	0.138127076534825	0.314332010931719	0.439430512105336	0.660349621843118	0.826468960813228
ENSG00000005486.12	262.558648783139	-0.914774780491394	0.249690461275993	-3.66363526991228	0.000248660799750019	0.00201319271572542
ENSG00000005513.9	18.3184026846187	-0.126363832627995	0.535274410071864	-0.23607299405744	0.813376029346642	0.927509860547297
ENSG00000005700.10	2132.86990290294	0.876750981559278	0.272180356036594	3.22121329520709	0.0012764910864422	0.0077775457228646
ENSG00000005801.12	507.978304909075	0.0759169230218302	0.129153997656483	0.58780157331057	0.556665487886942	0.748695216484636
ENSG00000005810.13	1054.9540448472	0.235295288471028	0.358593406645712	0.656161781310994	0.511720036596963	0.710008651524822
ENSG00000005812.6	419.546722214849	0.589656520784744	0.25102203708531	2.34902292894846	0.0188227476667557	0.0666910643516585
ENSG00000005844.13	10.0756178469853	-4.04174465314866	1.23699290709465	-3.26739517257346	0.00108542055199377	0.00678694359105473
ENSG00000005882.7	411.623774053305	-1.13859889852155	0.291595828207137	-3.90471600887493	9.43360989503571e-05	0.000880824372733996
ENSG00000005884.13	18073.0408174489	1.07181251022518	0.143902200713568	7.4482009650331	9.46216129039938e-14	6.29283878609918e-12
ENSG00000005889.11	699.490287073925	-0.134283535831542	0.211611596414041	-0.634575505818695	0.525705307457087	0.721773889146405
ENSG00000005893.11	2996.36961104361	0.746431346159783	0.185428651601011	4.0254369522456	5.68696164137861e-05	0.000570241369485279
ENSG00000005955.8	1342.58216411701	0.367573183528615	0.146758497552451	2.5046126095509	0.0122585575716455	0.0479265293011922
ENSG00000005961.13	37.8669007565796	-0.793733635242854	0.911398061622602	-0.870896777890591	0.383810516273741	0.590171382907523
ENSG00000005981.8	42.5860222964316	-1.86699239082353	0.348741059651313	-5.35352043917693	8.62592865221143e-08	1.8511813359552e-06
ENSG00000006007.7	2429.36671579981	-0.100475627080666	0.118718292424055	-0.846336525139468	0.397365037478162	0.603080991079468
ENSG00000006015.13	672.477571936136	-0.942297833479306	0.407661697100384	-2.31147012383474	0.0208069015343187	0.0720472920439699
ENSG00000006016.6	67.8267623299899	-0.109683797259604	0.292797095768404	-0.374606848376535	0.70795287906964	0.859609178916522
ENSG00000006025.7	377.20375906128	-0.769605751041124	0.221998787741599	-3.46671150266337	0.000526867047992637	0.00372947460898217
ENSG00000006042.7	563.920223337796	-0.64129374273564	0.143235506601132	-4.47719813301216	7.56290543501072e-06	9.82342603121716e-05
ENSG00000006047.8	17.770109306802	-0.311524603624668	0.798783559920088	-0.389998767195251	0.696537458532344	0.85179395981683
ENSG00000006059.3	0.557945781482553	0	8.4119877386995	0	1	NA
ENSG00000006062.9	1012.07804102682	-0.363976507968216	0.221182822430771	-1.64559120807014	0.0998479504646704	0.232176708141285
ENSG00000006071.7	82.9062759447935	0.6968111136442	0.205143922599853	3.39669391524397	0.000682052123018302	0.00462757858951963
ENSG00000006074.4	0	NA	NA	NA	NA	NA
ENSG00000006075.11	25.762192203719	0	5.27248852306101	0	1	1
ENSG00000006114.11	1098.0183107283	0.21188642529576	0.137575539600716	1.54014606019875	0.123524754513016	0.271040993992381
ENSG00000006116.3	0	NA	NA	NA	NA	NA
ENSG00000006118.10	3818.95521401843	0.133067183008125	0.297952701324176	0.446605056496354	0.655160244045917	0.822492142556818
ENSG00000006125.12	4235.13260722666	0.149359636703183	0.35772086757093	0.417531238021969	0.676289880385705	0.83763626880597
ENSG00000006128.7	3.22964860090549	0	8.4119877386995	0	1	NA
ENSG00000006194.6	810.777287912408	-0.0419178376978681	0.13689953202205	-0.306194163549927	0.759456815952744	0.893437731775852
ENSG00000006210.6	371.241698122462	1.270974803707	0.553552551378194	2.29603278052395	0.0216740071465759	0.0743441750511583
ENSG00000006282.15	2349.99548977059	-0.0723838733893493	0.182103821754478	-0.39748684399903	0.691008486158144	0.848316360313517
ENSG00000006283.13	222.346097458871	-1.29617228635253	0.223178735646732	-5.80777681438357	6.33078286691665e-09	1.7621844017174e-07
ENSG00000006327.9	4939.16783215179	0.310509528460191	0.41930649470672	0.740531168441293	0.458977756053205	0.662049382792564
ENSG00000006377.9	1.8905886723521	-3.2215825441705	8.36005497526083	-0.385354229571916	0.69997498847778	NA
ENSG00000006432.11	833.73695447348	-0.0557967347260037	0.354936278171693	-0.157202118119392	0.875085559039877	0.963837570628817
ENSG00000006451.3	1712.71020034486	0.621706996592374	0.149467644044616	4.15947545414439	3.18979296199648e-05	0.000343646784989901
ENSG00000006453.9	2397.35494431694	0.60543254787747	0.171104751719951	3.53837366754366	0.000402599881014825	0.00298859278142565
ENSG00000006459.6	303.060871539417	2.02264810665537	0.239761053596879	8.43609950953977	3.28103471249073e-17	3.48883357761514e-15
ENSG00000006468.9	177.110149685006	-0.153227496384367	0.272333306402896	-0.562646921187373	0.573675334577483	0.761703243180444
ENSG00000006530.11	393.509894390456	-0.0381943484710004	0.333068500609689	-0.114674153818464	0.908703401019618	0.981975964074579
ENSG00000006534.11	3469.97873376355	-0.607396999623791	0.233327954052879	-2.60319001248405	0.0092360748982523	0.0383279900451012
ENSG00000006555.6	151.968812354036	0	1.67326567698472	0	1	1
ENSG00000006576.12	426.480266883326	0.293704323877416	0.280675038884657	1.04642124588113	0.295366587842901	0.497235648460755
ENSG00000006606.4	13.8169073069383	0.00735361788926898	0.870775959098556	0.00844490228793362	0.99326202293508	1
ENSG00000006607.9	779.03775430537	-0.415364824675696	0.154626998804908	-2.68623738341943	0.00722617291266865	0.03161408656191
ENSG00000006611.11	243.782186592642	-1.63210111956687	0.259449470579506	-6.2906319134952	3.1617623851632e-10	1.1622564424054e-08
ENSG00000006625.13	1178.35628745739	-0.196836729015114	0.156074460074439	-1.26117193627474	0.207246907304764	0.391429407163368
ENSG00000006634.3	498.473893036883	-0.0267444191283928	0.227301405884269	-0.117660597057679	0.906336588838625	0.981256381645868
ENSG00000006638.7	6.49422853805377	-0.303707159820559	1.57413912652533	-0.192935398595259	0.847009561762369	0.947042533234097
ENSG00000006652.9	957.316651843193	1.24419872112737	0.161062559452512	7.72494070227544	1.11905424483283e-14	8.42468797679947e-13
ENSG00000006659.8	0	NA	NA	NA	NA	NA
ENSG00000006695.6	372.496118156775	0.0324403765868105	0.134777541062928	0.240695714812486	0.809790960431312	0.925047078555336
ENSG00000006704.6	406.472020744101	0.124125878060549	0.136678637924174	0.908158582392454	0.363794442943768	0.568874643622852
ENSG00000006712.10	2304.84332635908	-0.757237631720114	0.279067459373401	-2.71345728885899	0.0066585151121582	0.029696661830789
ENSG00000006715.11	1444.59379089611	0.366840477680665	0.14811415241687	2.47674156516918	0.0132587867877934	0.0510105531751961
ENSG00000006740.12	171.430688633545	-0.35828292258002	0.220081841938428	-1.62795312609323	0.103534825262818	0.238306095911888
ENSG00000006744.14	2520.89352354604	-0.579378508590096	0.155389226512743	-3.72856292287795	0.000192574827302881	0.00161733637870037
ENSG00000006747.10	63.556026459564	0.251429398879265	1.62323886161559	0.154893654177932	0.876905156502561	0.964877635225648
ENSG00000006756.11	788.3127065136	0.464662849652991	0.135795130818111	3.42179315895631	0.000622096198045178	0.00429134405225133
ENSG00000006757.7	395.241839545816	0.754241428772717	0.175531592051372	4.29689846686959	1.73204480087548e-05	0.000202728950231825
ENSG00000006788.8	0	NA	NA	NA	NA	NA
ENSG00000006831.9	2308.63122060532	-0.203099977278382	0.0758689765510645	-2.67698322174787	0.0074288355012586	0.0323428436199834
ENSG00000006837.7	58.3709865471606	1.46814195819564	0.588343757313898	2.49538121199498	0.0125821875245277	0.048937663029373
ENSG00000007001.8	0.77486394607036	-3.14596963052223	4.64720739791108	-0.676959163031189	0.498431864800386	NA
ENSG00000007038.6	12.6070213831749	-0.0930952245751755	1.90905269915193	-0.0487651412747965	0.961106462340306	1
ENSG00000007047.10	658.773085062192	-0.0571806958260604	0.189302977113787	-0.302059147182297	0.762606974475793	0.895590714995086
ENSG00000007062.7	207.94915660198	4.30709413654195	2.99793907204283	1.43668501361738	0.150807515140293	0.313527089036296
ENSG00000007080.6	1278.42795071707	-0.841121155016858	0.378432662830528	-2.22264417855901	0.026239802729464	0.0861079700665885
ENSG00000007129.13	0	NA	NA	NA	NA	NA
ENSG00000007168.8	3315.53895449073	0.262275622348718	0.100725887290722	2.60385516974123	0.00921817012566439	0.038273809824648
ENSG00000007171.12	6.75509936054928	-2.30180799528325	2.34260055683881	-0.982586633715051	0.325810925506336	0.529114895136145
ENSG00000007174.13	3.14633914046027	-3.14908793746491	3.43662651785491	-0.91633115239724	0.359493233467165	NA
ENSG00000007202.10	5261.43928665238	-0.520597620488477	0.124428026031	-4.18392573678519	2.8651774318945e-05	0.000312068891468093
ENSG00000007216.10	0.428884785860225	-0.0758393851087774	8.36705561202077	-0.00906404697487854	0.992768035886504	NA
ENSG00000007237.14	17.1211435764591	-0.593275332163687	1.03369602745019	-0.573935969965094	0.566011131102946	0.755389806556405
ENSG00000007255.6	502.578766619458	0.00455951779610642	0.401200195899561	0.0113646948398995	0.990932480637287	1
ENSG00000007264.9	1.45387490461507	3.27231777525713	8.26586728038465	0.395883174052711	0.692191214327716	NA
ENSG00000007306.10	9.68370485148437	0.97959995618899	3.0399616058547	0.322240897484484	0.747270203794888	0.884440479538648
ENSG00000007312.8	0.188740030286817	0	8.41198773869951	0	1	NA
ENSG00000007314.7	2.323498945131	4.23005493699307	5.89887422096975	0.717095292853637	0.473315300013963	NA
ENSG00000007341.14	195.350605796041	0.089336852748465	0.169736361605713	0.526327134052685	0.598660933362455	0.780182621992436
ENSG00000007350.12	0	NA	NA	NA	NA	NA
ENSG00000007372.16	37.5630170047634	0.39232973769851	0.305619903002904	1.2837178922041	0.199240681683982	0.380392459928406
ENSG00000007376.3	770.000075422956	-1.37886132701009	0.443418592194329	-3.10961549940108	0.00187331027856356	0.0106550537179948
ENSG00000007384.11	804.566909057024	-0.183885147272643	0.188866028229411	-0.973627438436318	0.330241557454386	0.534388818919181
ENSG00000007392.12	956.597378486576	-0.518385507389091	0.186120417971555	-2.78521568476338	0.005349212829168	0.0248341230038902
ENSG00000007402.7	30.8585617728219	-0.973171668997247	0.465992444015657	-2.0883850832666	0.0367631119643156	0.111098029910145
ENSG00000007516.9	46.0424744789363	0.942662717507504	0.842335693579739	1.11910574927841	0.263095027409495	0.460997422036161
ENSG00000007520.3	1274.99152707217	-0.669472880560027	0.417402485328473	-1.60390247804392	0.108735550526599	0.246934105982467
ENSG00000007541.10	811.323091042596	-1.36959785216638	0.339082455588196	-4.0391292135436	5.36500055713098e-05	0.000542681815696215
ENSG00000007545.11	600.330362963567	-0.109778216236535	0.236371073457393	-0.464431686292286	0.642338492661129	0.813837693903972
ENSG00000007866.14	518.350436187508	-0.192451024334271	0.215956834058981	-0.891155055003772	0.372845992559062	0.578796966838841
ENSG00000007908.11	3.30985789494733	3.81657135959846	2.78590582531201	1.36995706205217	0.170700305521818	NA
ENSG00000007923.11	1528.73435908411	-0.533644153151905	0.157312642533857	-3.39225217094077	0.000693206100024492	0.00468973113176167
ENSG00000007933.8	0.860242913015941	0	8.4119877386995	0	1	NA
ENSG00000007944.10	133.262901535205	-0.142008945176434	0.378858063735173	-0.374834162895632	0.707783805233117	0.859580509263044
ENSG00000007952.13	13.7107187857472	0.242560055152555	0.961919498924282	0.252162530673108	0.800915438596971	0.920438997974818
ENSG00000007968.6	150.301538369289	-1.70397535627738	0.316184411145885	-5.38918206024767	7.07790761602402e-08	1.55441422685167e-06
ENSG00000008018.8	3454.3752346365	-0.367025406100313	0.271909317454775	-1.34980812550257	0.177077537787044	0.351252924391083
ENSG00000008056.8	4.48290127585334	-4.1465464338978	3.16845534883706	-1.30869650267274	0.190637176872914	NA
ENSG00000008083.9	736.960883023474	-0.322413806844799	0.221313606934766	-1.45681872574529	0.14516642545466	0.305112874785732
ENSG00000008086.6	141.620202771456	0.284757626949463	0.512635636377844	0.55547762727049	0.578568008821701	0.765272557785305
ENSG00000008118.5	3.76840646725603	1.25475484990106	2.58432546031538	0.485525089300451	0.627303919977936	NA
ENSG00000008128.18	488.305676905681	-0.473607473377293	0.25875382046735	-1.8303400217314	0.0671991103476482	0.173653810914369
ENSG00000008130.11	967.94492463945	-0.162976880046314	0.115614233764137	-1.40966103169269	0.158639796374974	0.32477240470507
ENSG00000008196.8	0	NA	NA	NA	NA	NA
ENSG00000008197.4	0	NA	NA	NA	NA	NA
ENSG00000008226.15	9.28555360962155	1.17538988783019	0.741801081845787	1.58450818770111	0.113078119899739	0.254209662521857
ENSG00000008256.11	1428.20954746574	0.024828070706947	0.210670982550935	0.117852351597326	0.906184647963306	0.981148320733899
ENSG00000008277.10	55.4763687492983	0.0620123721459801	0.340683487363181	0.182023416003936	0.855564349556047	0.952420691015222
ENSG00000008282.3	2064.84206981348	0.361725802994445	0.250761562606414	1.44250896841872	0.149158843388477	0.311060231735682
ENSG00000008283.11	861.944838813009	-0.416746149766177	0.137255454624959	-3.03628115112005	0.00239515912413209	0.0129649956500691
ENSG00000008294.16	3248.50402571909	0.725244850804413	0.271958586261546	2.66674739258623	0.00765892143030229	0.0331376000551079
ENSG00000008300.10	520.732704583606	-0.178244899034375	0.267231900864466	-0.66700456965569	0.504769214540368	0.703390211798891
ENSG00000008311.10	87.5723434927622	2.78735229646058	1.42863339267589	1.95106198045655	0.0510496732118539	0.141691967279915
ENSG00000008323.11	143.743252804086	-1.72402744492093	0.387104746194828	-4.4536458461639	8.44243137915622e-06	0.00010823910148985
ENSG00000008324.6	208.296566935421	0.0288320425723843	0.264705969886384	0.108921013699689	0.913265139282898	0.984848632696007
ENSG00000008382.11	159.933246440295	-0.932538247610529	0.368403725047595	-2.5312942953822	0.0113642453726879	0.0452669761183827
ENSG00000008394.8	8163.16846736365	-0.0242662603084219	0.15365340655095	-0.157928553965222	0.874513097598613	0.963484810039425
ENSG00000008405.7	385.828046814967	0.321399039440406	0.451421234657464	0.711971468697704	0.476482443906676	0.67753672384161
ENSG00000008438.4	1.36387848754117	0.920487120384972	4.13572827712197	0.222569535207843	0.823870549090804	NA
ENSG00000008441.12	418.242306031963	-0.186658926934675	0.260183099681339	-0.717413725808044	0.473118852836466	0.674537529674655
ENSG00000008513.10	1539.68604401857	0.829795943654422	0.17172974187446	4.83198736920614	1.35176833038839e-06	2.1894691692117e-05
ENSG00000008516.12	35.6830269329101	0.383133079137507	0.547394904344977	0.699920799584299	0.483976767099847	0.684212929736815
ENSG00000008517.12	878.013027862184	1.64872102216941	0.400493695847547	4.11672153460567	3.8429992769597e-05	0.000405204982586323
ENSG00000008710.13	1186.47658150776	-0.16174786577247	0.289256302402456	-0.559185277655326	0.576035279675962	0.763597689729629
ENSG00000008735.10	111.240786352904	-0.27510823427528	0.382690264468623	-0.71887962620966	0.472215090683061	0.67396376899567
ENSG00000008838.13	2242.99646912152	-0.700359723753633	0.174982532008631	-4.00245507773935	6.26885731658895e-05	0.000617082445374062
ENSG00000008853.12	1234.66117122556	-0.876551616685958	0.170452332832508	-5.14250290459377	2.71102249405444e-07	5.13838412493441e-06
ENSG00000008869.7	787.08200116161	0.412131615621163	0.277416902420183	1.48560384037789	0.137383938651076	0.293296632186014
ENSG00000008952.12	3300.76042886819	0.316100243069724	0.188902864250721	1.67334806872055	0.094258794725224	0.222618242630624
ENSG00000008988.5	17160.7246966171	0.411625872881772	0.337182834138341	1.22077944428478	0.222169538706091	0.411034393786232
ENSG00000009307.11	8895.72515593201	0.371775448528825	0.0964385105739956	3.85505174557386	0.000115705153225216	0.00104999358189575
ENSG00000009335.13	2913.77817556254	-0.255688997034742	0.161536487671489	-1.58285598950701	0.113454291814535	0.254903094931521
ENSG00000009413.11	392.883893523054	0.168637338357685	0.380679910341327	0.442989855194828	0.657773072572775	0.824218989391733
ENSG00000009694.9	1.57917276671353	1.65426504370647	2.42484264231958	0.682215420842327	0.495102745099487	NA
ENSG00000009709.7	69.8419036947086	-0.535351594702955	0.406179967713793	-1.31801574980719	0.187498375623783	0.364933498202194
ENSG00000009724.12	22.7881619948564	0.0791502464624516	0.579696550179606	0.136537377077591	0.891396478573528	0.972296327049108
ENSG00000009765.10	9.19823332626699	-5.78401013177046	2.47303304659387	-2.33883252782927	0.0193441025582149	0.0681023857553615
ENSG00000009780.11	167.37771327525	0.371186411318545	0.156524479034927	2.37142722727554	0.0177195357413849	0.0638398511080791
ENSG00000009790.10	101.061375511599	0.618508413183254	0.286838939061069	2.15629166391378	0.0310608977852437	0.0976281157675471
ENSG00000009830.7	899.243672059655	-0.246755130714929	0.1530253514992	-1.61251144530924	0.106850691378596	0.243932099671229
ENSG00000009844.11	1022.27753936121	-0.257993876178226	0.218090762155897	-1.18296563150073	0.236822768581499	0.429448051591905
ENSG00000009950.11	53.478069224797	-1.00208440911526	0.539646028129246	-1.85692909218496	0.0633212429306111	0.166448200167183
ENSG00000009954.6	996.598393951217	-0.305803700312494	0.512722960098443	-0.596430673308993	0.550887554386258	0.743617202976674
ENSG00000010017.9	650.838922743798	0.228246130491416	0.220995164254309	1.03281051991148	0.301692579684113	0.503829285025261
ENSG00000010030.9	55.5464315627768	0	2.18254179775795	0	1	1
ENSG00000010072.11	354.055063930208	-0.260413564806243	0.195571380822428	-1.33155251914231	0.183007276128579	0.359067458961593
ENSG00000010165.15	1145.24702220594	-0.718403893402811	0.134287692057986	-5.34973743604591	8.80819296528682e-08	1.88171395913352e-06
ENSG00000010219.9	440.538914135252	0.16278937992832	0.242874744561512	0.670260632583358	0.502691658130606	0.70134615994634
ENSG00000010244.12	4045.59465338716	-0.348172777139557	0.167451904016535	-2.07924047913589	0.0375952528091299	0.112797744798443
ENSG00000010256.6	3274.40438445349	-0.483427022311532	0.278058346692372	-1.73858122966676	0.0821084505502038	0.201210061627971
ENSG00000010270.9	1228.3915985323	0.220435885886422	0.160772378621156	1.37110545839381	0.170342083670596	0.341427940017495
ENSG00000010278.7	5388.42306396824	0.367338700096598	0.152981874709038	2.40119099596115	0.016341804437323	0.0599783738913527
ENSG00000010282.10	0.334126150096336	0	8.4119877386995	0	1	NA
ENSG00000010292.8	3549.29857294272	-1.05211326530479	0.190611552244144	-5.51967209184256	3.39632835299335e-08	7.99028699146099e-07
ENSG00000010295.15	21.1913570292975	1.86022268825759	0.723212938951715	2.57216455633932	0.0101064841699805	0.0412791099312505
ENSG00000010310.4	94.3462231857782	1.46997307561229	0.270186454553511	5.44058760473931	5.31051174132512e-08	1.19271051889594e-06
ENSG00000010318.15	57.8796662309634	-0.194288066206369	0.272448114352702	-0.713119511463567	0.475771806792705	0.676935377656902
ENSG00000010319.2	6.871890376514	-2.58522838248512	1.22201445100414	-2.11554648994603	0.0343833969822003	0.105636616813906
ENSG00000010322.11	1062.68096108474	-0.337721493099491	0.156833942696603	-2.15336991019104	0.0312896184347592	0.0981688101943047
ENSG00000010327.6	1.33364165567825	-2.14450430989876	8.39425641662421	-0.25547281420326	0.798357938238155	NA
ENSG00000010361.9	237.875233006477	-0.156519831942896	0.391095311423154	-0.400208919338197	0.68900264570191	0.846567358320645
ENSG00000010379.11	3.60227963930915	-1.77818975152465	2.39035618629694	-0.743901583252899	0.456936017479782	NA
ENSG00000010404.13	985.763620245189	0.151793732482643	0.194251615035368	0.781428419295281	0.434550561702528	0.639408656227291
ENSG00000010438.12	281.542747511142	0.364304547468108	0.450356017705997	0.808925679118902	0.418557897169227	0.623047735875508
ENSG00000010539.7	213.317217106452	-0.0157623539704251	0.179632504985456	-0.0877477824612047	0.930077141149767	0.993585076261764
ENSG00000010610.5	0	NA	NA	NA	NA	NA
ENSG00000010626.10	195.583200044993	0.320361230833547	0.330687425561433	0.968773548887278	0.332658186818642	0.53636252326854
ENSG00000010671.11	0.10975286089068	0	8.4119877386995	0	1	NA
ENSG00000010704.14	604.654063288034	-0.527812576996907	0.154361186863709	-3.41933479342142	0.000627744383728701	0.00432300660305813
ENSG00000010803.12	464.119700042377	0.544704718347948	0.106547546240287	5.11231593376657	3.18233013234357e-07	5.93016192285528e-06
ENSG00000010810.13	284.288324568938	2.21836085009934	0.163496998308791	13.5682053679639	6.18170920167257e-42	5.28845222203088e-39
ENSG00000010818.4	808.034121175877	0.248620108585501	0.241285888885849	1.03039638883781	0.302823967729776	0.505027971493145
ENSG00000010932.11	0.0437535196266813	0	8.41198773869951	0	1	NA
ENSG00000011007.8	1342.4601079977	0.193637135874099	0.0849250183548852	2.28009530789769	0.0226020364589563	0.0767968982688239
ENSG00000011009.6	1451.53424932029	-0.904248973709689	0.333034806541908	-2.71517858177956	0.0066240040645995	0.0295567521336717
ENSG00000011021.17	525.627431437665	0.184844222450338	0.165566036078415	1.11643804990773	0.26423467394027	0.462318564491013
ENSG00000011028.9	1953.46900957246	-0.168938957262958	0.21920883227356	-0.770675868808661	0.440899078733034	0.645068529293721
ENSG00000011052.17	2633.47979610506	-0.124089146701052	0.649384022472748	-0.191087465054254	0.848457068123839	0.948041467534955
ENSG00000011083.4	0.807008505011911	0	8.4119877386995	0	1	NA
ENSG00000011105.7	496.220350878672	0.0806064864851035	0.163777389682689	0.492171029476504	0.622598442727611	0.799051581333855
ENSG00000011114.10	866.639788531802	-0.0159963685905631	0.213466744084625	-0.0749361155020083	0.940265541311951	0.999454302291925
ENSG00000011132.7	274.504848426075	-0.474796189013012	0.20663694362866	-2.2977313769519	0.0215770825735879	0.0741141438597765
ENSG00000011143.12	280.397350656272	-0.174360351508319	0.136662327713011	-1.27584795624493	0.202009271369937	0.384119670282236
ENSG00000011198.3	312.082044119272	-0.0235432605293546	0.136970112479294	-0.171886115176503	0.863527062605773	0.956983032756478
ENSG00000011201.6	25.2860657380147	0	2.49014901343055	0	1	1
ENSG00000011243.13	1327.93736362689	-0.195922198981614	0.278992134866645	-0.702249900611938	0.482523330870141	0.682927628989843
ENSG00000011258.11	382.510772899437	0.550566368980503	0.273807723995444	2.01077734749975	0.0443489798496503	0.127628769074964
ENSG00000011260.9	1274.78576788437	0.0976920580609198	0.15487227597521	0.630791130599496	0.528177103439001	0.723916491685511
ENSG00000011275.14	1127.31779717792	0.0499226245552605	0.114954961226876	0.434279860759841	0.664085226547167	0.82882944620983
ENSG00000011295.11	1117.09955864681	0.428964400840206	0.101558479073417	4.22381670889446	2.40199424170501e-05	0.00026925511389595
ENSG00000011304.12	6539.74045526719	-0.811375256890813	0.117840868050288	-6.88534691160425	5.76468781420565e-12	2.85607654818738e-10
ENSG00000011332.15	49.0305451898434	-1.28777754001118	0.577930359155453	-2.22825729711283	0.0258633621997779	0.0851152893796152
ENSG00000011347.5	80.3471452550984	0.250730666714123	0.284505134450819	0.881286965868328	0.378162519015056	0.584159288442413
ENSG00000011376.5	656.191361036263	-0.530854094560859	0.136562286566235	-3.88726717975234	0.000101379147317808	0.000938542514347495
ENSG00000011405.9	1271.48879540386	0.342988403904569	0.381314085300485	0.899490517467472	0.368391444426821	0.573537544507999
ENSG00000011422.7	2054.30941925312	1.21661383614906	0.200713652454423	6.06144037175209	1.34907902488402e-09	4.31820005567045e-08
ENSG00000011426.6	3237.58575763465	-0.905853250552728	0.415469588440053	-2.18031181043575	0.0292343562017468	0.0933525310609225
ENSG00000011451.13	982.20203286707	-0.616981460359563	0.153115337855223	-4.02952094154633	5.58906368873362e-05	0.000562222168282498
ENSG00000011454.12	1152.97735347294	0.290169423951595	0.191859843205984	1.5124031120992	0.130431343702761	0.282231354314746
ENSG00000011465.12	1.73331275412043	0	8.41198773869951	0	1	NA
ENSG00000011478.7	371.327484319011	-0.706934224901476	0.279164361697111	-2.53232260953312	0.0113309686591449	0.0451631006212972
ENSG00000011485.10	1864.76493733745	-0.540679299747559	0.113471430019863	-4.76489367987089	1.8895325625591e-06	2.9293980527121e-05
ENSG00000011523.9	446.583382391811	0.405583227800973	0.130971266526639	3.09673441020347	0.00195665093212047	0.0110419718531257
ENSG00000011566.10	778.047190253508	0.607686482186377	0.329171157337018	1.84611096276641	0.0648760953875867	0.169563391976373
ENSG00000011590.9	16.3827648240102	-0.401051174434435	0.901986273179749	-0.444631128388041	0.656586348110852	0.823401629650476
ENSG00000011600.7	0	NA	NA	NA	NA	NA
ENSG00000011638.6	552.207405630075	1.144418712497	0.174418821005727	6.56132581276547	5.33314488915071e-11	2.26580406227326e-09
ENSG00000011677.8	4.79741610326468	-4.33063986004007	8.28843350901483	-0.522491958864107	0.601327843717854	NA
ENSG00000012048.15	1084.71056634247	-0.494839607521989	0.269756578004236	-1.83439310797536	0.066595661937469	0.172659959078661
ENSG00000012061.11	2838.06079542344	-0.337769791224046	0.285754919102068	-1.18202616523777	0.237195318968508	0.429957921439497
ENSG00000012124.10	67.2946331009169	1.92682007661567	0.457452690601342	4.21206414609296	2.53047656675709e-05	0.000281320709698473
ENSG00000012171.13	303.538556413309	0.091703696604696	0.234524859380719	0.391019087899026	0.695783126772016	0.851341452930445
ENSG00000012174.7	862.791662913823	0.500716155192842	0.273571990174585	1.83029028254428	0.0672065436852593	0.173653810914369
ENSG00000012211.8	169.562184108534	-0.393224624617975	0.196699105454492	-1.99911750340396	0.0455956417181565	0.130260408739742
ENSG00000012223.8	0	NA	NA	NA	NA	NA
ENSG00000012232.4	1541.5745972605	-0.377373573111152	0.159854249082602	-2.36073532781821	0.0182387423623814	0.0650874800914637
ENSG00000012504.9	27.0304616709849	-1.75239977694617	0.61550237180688	-2.84710483210941	0.0044118831146755	0.0213131550568038
ENSG00000012660.9	3039.23866161173	-0.228809958198156	0.253278791204595	-0.903391701728895	0.366318042595203	0.571396641777252
ENSG00000012779.6	80.1571600366549	2.99470942292238	1.27468813726318	2.34936635509307	0.0188053936669419	0.0666421228027703
ENSG00000012817.11	159.423207839881	-0.156783758558419	0.164051020263308	-0.955701209945386	0.339223211052893	0.5434217310211
ENSG00000012822.11	1169.54390234684	0.0792424636115788	0.149492802481984	0.530075443740032	0.596059624016665	0.778625637397117
ENSG00000012963.9	717.200723310879	-0.74070249977573	0.164484855697659	-4.50316533175078	6.69487597900152e-06	8.83001126845043e-05
ENSG00000012983.7	1141.28988991832	0.667451155523251	0.308177439588588	2.16580148246507	0.030326360022751	0.0959131152601279
ENSG00000013016.10	459.415322878216	-0.43688806036007	0.151190399830136	-2.88965477206832	0.00385665105879328	0.0191671585892655
ENSG00000013275.3	5250.93725542327	-0.790927495224685	0.29288251862621	-2.70049403745433	0.00692365780659847	0.0306684310609531
ENSG00000013288.4	946.086918136015	-0.400356049399516	0.113092064709638	-3.54008966435819	0.000399991110371169	0.00297441038652539
ENSG00000013293.5	0	NA	NA	NA	NA	NA
ENSG00000013297.6	13.3333352665922	-1.26416137323717	1.38932667589037	-0.909909379251648	0.362870302969547	0.567806948136835
ENSG00000013306.11	3716.83833122218	-1.01947317551351	0.317509591890962	-3.21084213375076	0.00132346618695476	0.00801704444952542
ENSG00000013364.14	6365.3687902691	-0.348421119894179	0.266133657747717	-1.30919599889341	0.190467967212046	0.368844285512698
ENSG00000013374.11	1909.97711569086	0.545913282235874	0.140546806318508	3.88420979839785	0.000102663232312052	0.000947633494529243
ENSG00000013375.11	955.070553334099	0.558364181517412	0.181344714027748	3.07902099331097	0.00207682046539333	0.0115712960269887
ENSG00000013392.6	148.04244900093	0.779837794616616	0.201570845168764	3.86880252431199	0.000109371175646647	0.000997163216342557
ENSG00000013441.11	1273.48216195156	0.776346127901309	0.235509307001421	3.29645625383555	0.000979128618665866	0.00624472373158599
ENSG00000013503.5	310.652681005365	0.0492986694333661	0.17057664284819	0.289011840133593	0.77257231690157	0.901884605796873
ENSG00000013523.5	464.084857245065	-0.250838687079663	0.177248113675238	-1.41518395811682	0.157014566724906	0.322511312924747
ENSG00000013561.13	966.147067246749	0.692457662655692	0.168877440360148	4.10035621797061	4.12514670298341e-05	0.000431329922760282
ENSG00000013563.9	306.137864199936	-0.0538736137498287	0.267816513299118	-0.201158670487426	0.840574507055059	0.942824311090584
ENSG00000013573.12	930.851365807991	-0.691161249961556	0.239418672737857	-2.88683101471503	0.00389143171071283	0.0192789250400964
ENSG00000013583.4	647.930682188619	0.574217647360515	0.24832759734918	2.31233923853051	0.0207589959414406	0.0720055898044449
ENSG00000013588.5	12977.82353966	0.121884699290437	0.205674971144417	0.592608320848404	0.553443309179203	0.746050459967181
ENSG00000013619.9	40.271092557157	0.372643512640833	0.413271578354471	0.901691604645529	0.367220713954005	0.572218203977324
ENSG00000013725.10	3.09223569764137	2.27991343552205	3.09459839878516	0.736739680475849	0.461280671199041	NA
ENSG00000013810.14	1847.63173724956	-1.4514651599785	0.371640497918665	-3.90556241342717	9.40064904255107e-05	0.000878935000645076
ENSG00000014123.9	651.469986144728	0.618922449001927	0.303383472860399	2.04006646494789	0.0413437062604452	0.121317414332373
ENSG00000014138.4	809.634766309855	-1.41358397227707	0.262841169880872	-5.3780919211315	7.52793818589901e-08	1.63795750978966e-06
ENSG00000014164.6	588.765991950487	-0.773237649235307	0.305566805771764	-2.53050277265018	0.0113899184711904	0.0453212802423414
ENSG00000014216.11	6890.4887791904	-0.737064505249777	0.178425140438607	-4.1309453557829	3.6127445969115e-05	0.000383938261199725
ENSG00000014257.11	24.7762280775931	2.7044441738469	1.86609886911124	1.44925020780648	0.147267720801453	0.308106466563378
ENSG00000014641.13	3557.3115055086	-0.323325187577674	0.120491399759283	-2.683388094284	0.00728803613409842	0.0318255517586697
ENSG00000014824.9	948.202621740463	0.328338556822781	0.245329936051301	1.33835504181651	0.180780727063961	0.356019050337011
ENSG00000014914.15	276.021273677256	-0.593607173797914	0.297352695755158	-1.99630668318102	0.0459005510446155	0.13077647186841
ENSG00000014919.8	934.427207297872	-0.203884198012194	0.100272124665945	-2.03330884521926	0.0420213301040203	0.122609162635047
ENSG00000015133.14	430.617497730019	-0.372711019371712	0.204969345145305	-1.8183744457372	0.0690069213796784	0.177307749800263
ENSG00000015153.10	234.880235013631	0.568611305947894	0.203555910805407	2.79339127858325	0.00521585590081743	0.0243652578578518
ENSG00000015171.14	1493.12403528707	0.413586357433065	0.236441104960529	1.74921512696411	0.080253840249453	0.19783333691355
ENSG00000015285.6	5.78702965753916	-0.84881945574125	1.63646188433849	-0.518691858249035	0.603975640219081	0.784447279315666
ENSG00000015413.5	7.73412483204145	-7.82868267709379	2.80105945402368	-2.79490057444087	0.00519156790896552	0.0242759005253764
ENSG00000015475.14	1234.85967464908	-0.320324795282381	0.206351622962831	-1.55232505896054	0.120584464866503	0.266625964902779
ENSG00000015479.13	6524.76803331729	-0.142323866998163	0.272589029060796	-0.522118837608905	0.601587591379188	0.782641878575219
ENSG00000015520.10	172.359025988421	3.40694820411808	4.83386438785693	0.704808395675439	0.480929483061335	0.681235327816467
ENSG00000015532.5	1282.90055843592	-0.33060601543087	0.185456925065853	-1.78265662127998	0.0746422167352697	0.187812989461833
ENSG00000015568.8	0	NA	NA	NA	NA	NA
ENSG00000015592.12	0.104643610367693	0	8.4119877386995	0	1	NA
ENSG00000015676.13	1827.95037293522	-0.0730553905899968	0.114747720644447	-0.636660930428098	0.524345727544998	0.720637292871451
ENSG00000016082.10	52.2358239594547	2.46661197905124	1.40188929101549	1.75949127713537	0.0784941005439844	0.194770925028125
ENSG00000016391.6	214.555626561452	-1.22914801749223	0.510457047468191	-2.40793622810904	0.0160429831132719	0.0591816905478028
ENSG00000016402.8	34.2178785822534	0.015914733333073	1.34183375683143	0.0118604359534475	0.99053696312968	1
ENSG00000016490.11	0	NA	NA	NA	NA	NA
ENSG00000016602.8	72.827702377122	0	3.21887151241606	0	1	1
ENSG00000016864.12	738.558535184322	0.153498379076982	0.0772238232370041	1.98770758352494	0.0468440397256927	0.132718902856731
ENSG00000017260.15	3437.10540143582	0.33770023311714	0.229065422505875	1.4742523311587	0.140413664613114	0.297906164094625
ENSG00000017373.11	72.2520434007031	0.402241623253997	0.549378112014563	0.73217628161228	0.464060979150459	0.66708101188351
ENSG00000017427.11	0.0714569652586043	0	8.4119877386995	0	1	NA
ENSG00000017483.10	1052.16197388574	0.0671273877179296	2.38113078430606	0.0281913904773159	0.977509503900523	1
ENSG00000017621.11	18.7696257150291	-1.88230455842576	1.52392251387816	-1.23517077888401	0.216766952021163	0.404297968882203
ENSG00000017797.7	1682.2465029145	-0.103531478202271	0.109093996506321	-0.949011691915349	0.342614665593194	0.547119516471196
ENSG00000018189.8	332.986997734875	0.685359985481693	0.167919169959186	4.08148745404277	4.4748393605424e-05	0.000461737673271757
ENSG00000018236.10	2116.72358928262	-0.802022982833733	0.42292132052423	-1.89638815522374	0.0579087369719888	0.155477937025649
ENSG00000018280.12	15.9674545935477	0.188810670203202	0.974315982819087	0.193787922535046	0.846341944170108	0.946633489702598
ENSG00000018408.10	2985.14033377669	-0.274432465035614	0.115124910299772	-2.38378005525496	0.0171358405025421	0.062225285374946
ENSG00000018510.8	1622.50483502989	0.0639558977172758	0.227015029604128	0.281725389851073	0.778154084442546	0.905508790239487
ENSG00000018607.5	0.958660871766789	6.78308101769644	8.33078585936924	0.814218626213736	0.415519716819846	NA
ENSG00000018610.9	473.534933892525	-0.0303192250155735	0.113879234702903	-0.26624015427108	0.790054260004319	0.913030285370336
ENSG00000018625.10	1.41779508219147	6.09938669583737	8.33179877528942	0.732061210350763	0.464131208149664	NA
ENSG00000018699.7	732.112890294025	0.489206687842025	0.150152874617763	3.25805742372482	0.0011217770416476	0.00696567657566791
ENSG00000018869.12	31.5580198915309	0.182656109650457	0.537814918393048	0.339626335015436	0.734137943302907	0.876392885380186
ENSG00000019102.7	27.3114312531817	-4.21643546494573	1.3212840376448	-3.19116506732464	0.00141700298126563	0.00847185931080062
ENSG00000019144.12	337.981787846532	-1.39267949858537	0.237260091226734	-5.8698430544498	4.36207871445511e-09	1.25150432141402e-07
ENSG00000019169.9	8.88436561796319	4.35303764722495	1.69247028420611	2.57200240845992	0.0101112188336242	0.0412894878862314
ENSG00000019186.5	13363.5443809798	0.693038493308639	0.360262163918818	1.92370601944424	0.0543914431042994	0.148427048088447
ENSG00000019485.8	138.645542616366	-0.307640237442372	0.133059807082137	-2.31204481795519	0.0207752136205256	0.0720055898044449
ENSG00000019505.3	707.352135183894	-0.0316846744378211	0.186103193275293	-0.170253255090317	0.864810971505319	0.957672822705437
ENSG00000019549.4	1099.19478837921	2.43644418603851	0.597461302173064	4.07799497168563	4.54257487591544e-05	0.0004679573165824
ENSG00000019582.10	3375.65947648907	-5.02106311374405	1.25578384967164	-3.99834980761771	6.37856356666938e-05	0.000625917335183965
ENSG00000019991.11	0.0833664594683717	0	8.4119877386995	0	1	NA
ENSG00000019995.6	717.39104166635	0.569922137118528	0.143241965771958	3.97873719511675	6.92822706046336e-05	0.000674230411090905
ENSG00000020129.11	575.309434935659	-0.923330644388156	0.229354139990352	-4.02578581937522	5.67853585738146e-05	0.000570003857982808
ENSG00000020181.13	132.837862593546	-0.425263533609277	0.329730741025929	-1.28972971184338	0.19714451972351	0.377432604576021
ENSG00000020219.8	0.0642447873979871	1.71651518483791	8.38484445603554	0.204716401578843	0.837793705187374	NA
ENSG00000020256.15	627.943703899051	-0.0173261215015949	0.112311152997365	-0.154268930904854	0.877397693575161	0.965169783423516
ENSG00000020426.6	686.376734102204	0.0150064494386046	0.145989795286839	0.10279108487768	0.918128781020886	0.987416974562594
ENSG00000020577.9	625.378455863586	1.65184635343649	0.120942896366841	13.6580684195469	1.80713903249322e-42	1.61962684431213e-39
ENSG00000020633.14	138.604491104086	-0.176864937689509	0.183537467562076	-0.963644862483948	0.335224006585112	0.539114589324706
ENSG00000020922.8	505.25612386816	-0.187650913062894	0.215302294219381	-0.871569500656078	0.383443275255577	0.589881882125449
ENSG00000021300.9	325.389353526237	-0.381611025314834	0.220716120610855	-1.72896761803662	0.0838148907874097	0.204162221366741
ENSG00000021355.8	2936.56160882753	0.615381819023494	0.158606711451072	3.87992294521111	0.000104489561389413	0.000958848383671446
ENSG00000021461.12	0	NA	NA	NA	NA	NA
ENSG00000021488.8	11.0707831216053	-0.0971527605705785	0.840256740241766	-0.115622709009897	0.907951564425308	0.981806800597169
ENSG00000021574.7	500.527455384965	0.216731105880038	0.26245827425259	0.82577356914058	0.408932550038177	0.614336072536114
ENSG00000021645.13	54.3698480241024	-1.13726211950589	0.482571184604148	-2.35667225020654	0.0184395135725924	0.0656049309923934
ENSG00000021762.15	276.866383371697	-0.58467110697141	0.168789430709808	-3.46390828212821	0.000532387999129553	0.00376270166414469
ENSG00000021776.6	1538.22088270022	-0.198671828681356	0.255124417098479	-0.778725262524235	0.436141571414764	0.641015686868718
ENSG00000021826.10	882.218303011548	-1.37101184132131	0.236242263020565	-5.80341478189262	6.49777842996696e-09	1.79845129162365e-07
ENSG00000021852.8	1.18973871459249	0	8.4119877386995	0	1	NA
ENSG00000022267.12	738.529260417141	1.10968702403882	0.255801599560474	4.3380769547396	1.43734831272096e-05	0.000172990385429635
ENSG00000022277.8	1798.52586473775	-0.270899895070966	0.151515503070725	-1.78793515898181	0.0737864696537567	0.186107631379436
ENSG00000022355.10	0	NA	NA	NA	NA	NA
ENSG00000022556.11	662.138896575012	-0.696871280880302	0.125644697408506	-5.5463644328306	2.91670578397354e-08	7.00195402553138e-07
ENSG00000022567.5	796.68470055693	-0.99006194585448	0.135334719223783	-7.31565374748636	2.56131329944992e-13	1.5500475115417e-11
ENSG00000022840.11	2667.57640090102	0.0380268348881815	0.106104255944134	0.358391230868283	0.720050553175622	0.866925208086172
ENSG00000022976.11	374.714537130096	0.277355186109148	0.17175930807379	1.61478984294692	0.106356213468931	0.243287011058148
ENSG00000023041.7	994.667676990256	-0.0646596354572211	0.130272839784454	-0.496340108684243	0.61965447271698	0.796946619584958
ENSG00000023171.10	1663.65745378704	-0.599984453106115	0.118368369492427	-5.06879038444895	4.00351832687369e-07	7.32978778502819e-06
ENSG00000023191.12	3353.89794814438	-0.495967815243268	0.266309200881589	-1.86237581578638	0.0625501355840873	0.164928005299539
ENSG00000023228.9	2449.61521944172	-0.220566457107971	0.157120705238035	-1.40380261642676	0.16037763464863	0.327027894011037
ENSG00000023287.8	1271.92434917821	0.846162010791889	0.302623618053014	2.79608715352698	0.00517254496545239	0.0242110093993483
ENSG00000023318.7	1855.61525559051	0.474307199834934	0.124135748003756	3.82087519076764	0.00013297893926969	0.00118391514474685
ENSG00000023330.10	1302.87396701958	-0.441208728227333	0.11926270243212	-3.69946948400277	0.000216050615027787	0.00178424248593154
ENSG00000023445.9	1824.54626713954	1.89168385760021	0.212375075018748	8.90727811365441	5.23007397511581e-19	7.40114453275599e-17
ENSG00000023516.7	822.460377433393	0.515149061210369	0.35071222588008	1.46886542069541	0.141869295370004	0.300148607032244
ENSG00000023572.4	319.690209219747	0.321293649535866	0.257154413587208	1.24941915269484	0.211511806827002	0.397291788052995
ENSG00000023608.4	667.680265375081	0.578973876701755	0.183712222425482	3.15152616988562	0.00162419607142161	0.00946115575989665
ENSG00000023697.8	854.355829820013	-0.0259885488286646	0.0868661521134645	-0.299179233756302	0.76480329312489	0.89675086404729
ENSG00000023734.6	3915.80033667949	-0.247784278307424	0.16825166912078	-1.47270026860507	0.140831874139759	0.298524237322266
ENSG00000023839.6	5899.18607030903	-0.785096700292273	0.322740332542403	-2.43259556098128	0.014991035135263	0.0561932428362449
ENSG00000023892.9	208.796935260682	-5.84023619302876	1.42999235766592	-4.08410308049574	4.42473872908254e-05	0.000457672284187586
ENSG00000023902.9	47.0826803636317	-0.225859503527956	0.387095945209277	-0.583471633643306	0.559575847426573	0.750430510613705
ENSG00000023909.5	1966.16611146742	-0.0496121523600868	0.237445856584091	-0.20894090582927	0.834494370605397	0.939475174769295
ENSG00000024048.6	969.197911710138	0.419136536509154	0.122320138671363	3.42655380431873	0.000611292642713328	0.00422361924688236
ENSG00000024422.7	4926.7909212332	0.04506832309021	0.186686342780409	0.241411998430018	0.809235814316669	0.924749681921921
ENSG00000024526.12	503.876522139764	-0.228504126841978	0.275180040701456	-0.830380452955464	0.406323713717688	0.61203675868267
ENSG00000024862.12	243.699204093635	0.991564989369727	0.137520350968765	7.21031456351459	5.58227693114822e-13	3.203171771986e-11
ENSG00000025039.10	141.473227064771	1.31747587211397	0.256044094418266	5.14550384420031	2.66803737720636e-07	5.07736415332668e-06
ENSG00000025156.8	248.478530909748	0.205686485304275	0.162618368257573	1.26484165047386	0.20592809747546	0.389485752445546
ENSG00000025293.11	928.615580237913	0.459010657756281	0.101581569392243	4.51864113246643	6.2237781156498e-06	8.30175250989687e-05
ENSG00000025423.7	12.704076548046	-0.24101146415555	1.08449540528521	-0.222233734676052	0.824131934172186	0.933156850973079
ENSG00000025434.14	293.555341450041	-0.177230823227264	0.304052409425486	-0.582895638163651	0.559963557130751	0.75053938959962
ENSG00000025708.8	1202.26709713517	0.758313499297904	0.478504754687165	1.5847564561687	0.113021679255323	0.254113131676555
ENSG00000025770.14	639.022494396554	-0.941133369438993	0.394574773119049	-2.38518383220368	0.0170705887003488	0.0620598387152671
ENSG00000025772.7	1145.60633491872	-0.429039904900506	0.201709330325493	-2.12702062025676	0.0334183699364446	0.103295638130042
ENSG00000025796.9	2340.01916596385	0.802155928304848	0.169185480813744	4.7412811338577	2.12370997035745e-06	3.23646521069617e-05
ENSG00000025800.9	1869.26244402707	-0.0202733119553535	0.122388265595359	-0.165647514136537	0.86843435291657	0.959990776238857
ENSG00000026025.9	22673.9380605636	0.545402473438631	0.168080389685087	3.24489058158712	0.00117495761592343	0.00725748699811188
ENSG00000026036.16	239.63700192018	-2.001861060154	0.727000547127943	-2.75358948223969	0.00589456539310259	0.0268812741655095
ENSG00000026103.15	415.048337377234	0.305239289056162	0.29778759873859	1.02502350785975	0.305352095723959	0.507822903032662
ENSG00000026297.11	543.239353100228	-0.265571031145413	0.302847708295493	-0.876912797657003	0.380534004495483	0.586811183827078
ENSG00000026508.12	17907.0470966415	0.673999754790432	0.0792220807788835	8.5077259794732	1.77377790803264e-17	1.97540082882143e-15
ENSG00000026559.9	158.376140670116	-0.0531144804266526	0.3814301198356	-0.139250881523319	0.889251902487753	0.971601868762318
ENSG00000026652.9	248.120016302271	0.0622912014547381	0.113950256589284	0.546652577354494	0.584617440155701	0.769775881989533
ENSG00000026751.12	125.388273516669	0.43398038068716	0.416678395621307	1.04152359528997	0.297632608205378	0.499932469347026
ENSG00000026950.12	448.296637062095	0.505660702249064	0.145373961931013	3.47834437152525	0.000504521306740402	0.00359409368439103
ENSG00000027001.7	457.554854818758	-0.0955962927416004	0.103366620275149	-0.924827497379087	0.355055644911832	0.559767322238699
ENSG00000027075.9	344.819271316655	1.27213577392011	0.148667017603195	8.55694688996553	1.1589589311751e-17	1.32198582082706e-15
ENSG00000027644.4	0	NA	NA	NA	NA	NA
ENSG00000027697.8	1493.60527924163	1.24827680704522	0.197747775210764	6.31246953708975	2.74617530755327e-10	1.02755000921392e-08
ENSG00000027847.9	710.975126763286	-0.607104521036745	0.300478581109541	-2.02045855912579	0.0433358445268849	0.125615883234329
ENSG00000027869.7	49.6086907265439	0.925698267137213	0.635301770910321	1.45710008931784	0.145088753753935	0.305039704468589
ENSG00000028116.12	783.910088957426	0.928503103382251	0.177393705473294	5.23413782301331	1.65756740360119e-07	3.33302095119423e-06
ENSG00000028137.12	26.6413986706361	1.61969454334926	0.894672593630681	1.81037684051141	0.0702373682572078	0.179782062827269
ENSG00000028203.13	2478.66165662755	0.647524405657372	0.233445314389626	2.77377340963305	0.00554102574259436	0.0255356624636064
ENSG00000028277.16	94.433405453082	0.971397257355758	0.369836936502006	2.62655554781368	0.0086253913076313	0.0364314384651994
ENSG00000028310.13	710.054471024843	0.0226466721235449	0.118803836362398	0.190622397533222	0.848821441258511	0.948279714247429
ENSG00000028528.10	2476.06780183951	-0.218668854870422	0.132931949927678	-1.64496838411976	0.0999763311258971	0.232331711090321
ENSG00000028839.5	353.128106438411	0.06084472603737	0.240410672703162	0.253086626118699	0.800201273340184	0.919798109598656
ENSG00000029153.10	1343.93253350252	1.2266661530273	0.268969658482063	4.56061163162424	5.1004838373362e-06	7.00191147355978e-05
ENSG00000029363.11	3135.95054393388	-0.0754244862957153	0.242518724698991	-0.311004795152748	0.75579697627904	0.890849737144345
ENSG00000029364.7	1613.65949096176	-0.00322365533289526	0.146751958597342	-0.0219666937580051	0.982474523654412	1
ENSG00000029534.15	73.5400053094494	-1.17045600859201	0.395476053051185	-2.95961285028937	0.0030802586383435	0.0159574863287264
ENSG00000029559.5	0	NA	NA	NA	NA	NA
ENSG00000029639.6	259.051000666901	0.330164645303896	0.138009444883144	2.39233369559203	0.016741613297536	0.0611595310312354
ENSG00000029725.12	1546.13563642847	0.12616915336292	0.136993731040667	0.920984868464285	0.357058327128678	0.56149636144775
ENSG00000029993.10	1703.6813410682	-0.686037698592947	0.208443800101015	-3.29123580677612	0.00099748261467333	0.0063424392874212
ENSG00000030066.9	1463.16961908725	0.217942785088259	0.262970782216868	0.828771862984098	0.407233512623864	0.612820175988945
ENSG00000030110.8	837.322650730911	-0.279464329075404	0.199387658423498	-1.40161297487041	0.161030850349191	0.32800450588984
ENSG00000030304.8	0	NA	NA	NA	NA	NA
ENSG00000030419.12	188.308746694731	1.1362436463723	0.587440800088587	1.93422664241393	0.0530852680428597	0.145559124393162
ENSG00000030582.12	9385.80524395623	-0.371145189655721	0.273733572721632	-1.35586287778135	0.175142800724035	0.348379058595124
ENSG00000031003.6	482.842865427234	0.00625463782370275	0.296263938347064	0.0211117082240891	0.983156545164946	1
ENSG00000031081.6	112.603251773158	0.720703293150088	0.193459684995464	3.72534098340431	0.00019505138004668	0.00163448887972332
ENSG00000031544.10	13.6350243813441	-0.267472349125759	1.07689818980499	-0.248372921096835	0.803845883099164	0.922013021810922
ENSG00000031691.6	218.253033710531	0.222777931378874	0.352081735875137	0.632744924485037	0.526900227788315	0.722818867844387
ENSG00000031698.8	3126.54216977561	1.20403285114935	0.226891361583298	5.30664915026884	1.11658801135788e-07	2.32213292395212e-06
ENSG00000031823.10	1040.53299081427	-0.871245859438151	0.19696788921024	-4.42328880576164	9.72096548578549e-06	0.000122298323133669
ENSG00000032219.14	481.295899414345	0.597113733554811	0.300366091922188	1.98795319982223	0.0468168661675645	0.132681860885368
ENSG00000032389.8	823.150571767442	-0.217781727065909	0.158505285417807	-1.37397138834743	0.169450565110848	0.340104566247421
ENSG00000032444.11	1452.2541249106	-0.766081607756557	0.25583133382015	-2.99447919970239	0.00274913799622678	0.0145423064156785
ENSG00000032742.13	287.478371944172	0.296543574237234	0.215129961409976	1.378439210855	0.168067724174323	0.33812962444521
ENSG00000033011.7	712.903297904699	-0.825425171722547	0.195719824947909	-4.21738151432659	2.47155612541843e-05	0.00027560060159453
ENSG00000033030.9	688.511382741129	0.665346109067513	0.210360940004218	3.16287856982466	0.00156217477293539	0.00918228963192284
ENSG00000033050.3	2178.70180256873	-0.54925861850546	0.142699105188281	-3.84906841413443	0.000118567891624271	0.00107338445803771
ENSG00000033100.10	1381.93105518198	-0.827940655488446	0.194635319051942	-4.25380480542432	2.10168523040211e-05	0.000240047341766782
ENSG00000033122.14	8.59188399379775	-0.170305358028959	0.596037603113528	-0.285729217652264	0.775085524751291	0.903482780174053
ENSG00000033170.12	706.879192736756	0.162646211267467	0.173896582586651	0.935304241452945	0.349631530088231	0.554526474527252
ENSG00000033178.8	1287.73588513594	0.618683507914656	0.277616051846883	2.22855812478699	0.0258433198847698	0.0850642048882919
ENSG00000033327.8	333.955517374546	0.513398316462924	0.180555982608876	2.84343010430763	0.00446307973385442	0.0215162970468427
ENSG00000033627.10	1671.39056965556	-0.0725455805123656	0.144703862100076	-0.501338246675088	0.616133092414508	0.794099906343454
ENSG00000033800.9	794.648386092491	-0.472839225439097	0.18921561140662	-2.4989440454941	0.0124563977253451	0.0485688546900188
ENSG00000033867.12	1179.34666085192	1.64415895724076	0.306805395866052	5.35896362774068	8.37007023453056e-08	1.8024381222437e-06
ENSG00000034053.10	585.069150771963	-0.522449818983515	0.117700374971614	-4.43881184838632	9.0456848726649e-06	0.000115032996613801
ENSG00000034063.9	786.901118434639	-1.74232408217152	0.31903835020601	-5.46117443575816	4.72995008384379e-08	1.07775291196155e-06
ENSG00000034152.14	1381.26618086129	-0.0539262819795683	0.263186226210364	-0.204897812305973	0.837651964486002	0.941429931127179
ENSG00000034239.6	0.869005333188553	0	8.41198773869951	0	1	NA
ENSG00000034510.4	48085.979818601	0.259778682166029	0.423379467982573	0.613583562291975	0.539490548465508	0.734289240140969
ENSG00000034533.7	126.635710623997	-0.435130175702063	0.167942823324755	-2.59094236412021	0.00957135200918977	0.0394773865340858
ENSG00000034677.7	1412.17781922196	-0.14903424745959	0.299324084114007	-0.497902625846923	0.618552676436101	0.796261521288189
ENSG00000034693.10	289.697448885918	0.116817424026697	0.235175443848369	0.496724581933884	0.619383285160327	0.796761179003657
ENSG00000034713.3	1239.17720510341	0.301885815881561	0.145304756277754	2.07760450252913	0.0377458011463834	0.113231387213274
ENSG00000034971.10	0	NA	NA	NA	NA	NA
ENSG00000035115.17	464.079666998433	0.624204926682804	0.163915003524476	3.80810123088945	0.000140037947824767	0.00123681568090565
ENSG00000035141.3	1663.72451028908	-0.0985945715514846	0.139811273160039	-0.705197580445647	0.48068728683357	0.681046634841495
ENSG00000035403.12	7157.65582921542	-0.0576513988245731	0.25679883347799	-0.22450023640592	0.822368082984139	0.932375523351291
ENSG00000035499.8	420.974964280537	-0.95905030777856	0.309729286490908	-3.09641467438925	0.0019587622594381	0.0110476069777898
ENSG00000035664.7	112.777534548798	-0.0145745931907785	0.307981039819579	-0.0473230209214068	0.962255780592307	1
ENSG00000035681.3	941.791415642793	0.576211410176604	0.154315706425196	3.73397772349194	0.000188479172287137	0.00158965185296581
ENSG00000035687.9	1456.52511438149	0.308744299479815	0.274859498316089	1.12328044463196	0.26131840641923	0.459051122570126
ENSG00000035720.3	0	NA	NA	NA	NA	NA
ENSG00000035862.8	3792.2110864881	0.541668416364088	0.300778259387786	1.80088952395236	0.07172029451583	0.182633968756926
ENSG00000035928.10	1234.17798876833	0.113892211319538	0.220216487718216	0.51718294347366	0.605028457507654	0.785301773791214
ENSG00000036054.8	661.231892783696	0.468564272039159	0.263840715465976	1.77593617881007	0.0757434369815013	0.189647136615756
ENSG00000036257.8	1789.61492720558	0.0894997986218428	0.111025786132629	0.806117225010485	0.42017526054552	0.624750355881522
ENSG00000036448.5	23.6069122007103	0.694452149729777	0.592804233444036	1.17146961939727	0.241410062567906	0.434459627805561
ENSG00000036473.6	0.101875704785793	1.85283163738552	8.37984269637107	0.221105777819421	0.825010071543006	NA
ENSG00000036530.4	1.24700026881919	0.277994933370674	7.14309499957602	0.0389179947049808	0.968955769737114	NA
ENSG00000036549.8	702.823393220026	0.626061398510778	0.260167567931344	2.40637756461631	0.0161116035888782	0.0593571298852571
ENSG00000036565.10	0	NA	NA	NA	NA	NA
ENSG00000036672.11	32.9105244593827	0.30578226436134	0.481062032295982	0.635639987845063	0.525011099688717	0.721100044314482
ENSG00000036828.9	19.6745126367662	0	8.4119877386995	0	1	1
ENSG00000037042.8	448.397306098869	-0.26490119560601	0.232855832885046	-1.13761889630991	0.255279652678382	0.45245185874182
ENSG00000037241.3	842.923176523656	0.142676456932502	0.234762354718803	0.607748448866083	0.543354324594201	0.737104796973161
ENSG00000037280.11	106.394735741857	-0.481413814727637	0.202182953073974	-2.38108014255533	0.0172619560080616	0.0625384550582727
ENSG00000037474.10	2347.3166865767	-0.110118039768047	0.119854973988831	-0.91876069972956	0.358220752767265	0.562893056584408
ENSG00000037637.6	428.830554762758	0.122544643199532	0.119154761691682	1.02844940025662	0.303738481064727	0.506010127387985
ENSG00000037749.7	790.10423826944	0.521052388999555	0.274232591553569	1.90003816121095	0.0574281118556567	0.154518154858515
ENSG00000037757.9	534.077409505554	-0.784536511767002	0.162627296312614	-4.82413794950453	1.40610077548652e-06	2.25996777928538e-05
ENSG00000037897.12	388.489854798447	-0.312316736343551	0.285528687882867	-1.09381911379663	0.274034319424488	0.47334801081941
ENSG00000037965.4	55.0095099160257	0.264903235374847	0.236799269339132	1.11868265520476	0.263275547320504	0.461197791894937
ENSG00000038002.4	364.002132522072	0.698905100948264	0.144834409068933	4.82554598345221	1.39620245185172e-06	2.24906015284019e-05
ENSG00000038210.9	438.036349510977	0.218412703357467	0.202642463444151	1.07782297769817	0.281112763238651	0.481509220687536
ENSG00000038219.8	1711.29020495526	-0.0461556458630107	0.28068436309258	-0.164439676490945	0.869385031344292	0.960481759904488
ENSG00000038274.12	1253.49467508198	0.0964436866768791	0.228185586526974	0.422654595081002	0.672547287645883	0.834935764848218
ENSG00000038295.3	14.5335603675391	0.463434693587627	1.39474118653642	0.332272896262912	0.739683204018132	0.879948013772781
ENSG00000038358.10	1494.71670614229	-0.990035327645008	0.199733381688057	-4.95678448578637	7.16693982664633e-07	1.23186278061471e-05
ENSG00000038382.13	3539.80852613044	0.460070447926304	0.274936721584283	1.67336849466748	0.0942547760565226	0.222618242630624
ENSG00000038427.11	3269.62514388514	0.124826302999893	0.320412279212878	0.389580272349549	0.696846942187434	0.852033801007581
ENSG00000038532.10	583.444512612343	-0.340815262469067	0.126217892574295	-2.70021353960141	0.00692949832433742	0.0306798607297941
ENSG00000038945.10	0.0439166588343662	0	8.41198773869951	0	1	NA
ENSG00000039068.14	7129.06192946715	-0.0183969182349337	0.228020841364795	-0.0806808628756074	0.935695756406454	0.996929828548311
ENSG00000039123.11	1740.27867940574	0.196325465455431	0.194587741648043	1.00893028405937	0.313008070157708	0.515860322980581
ENSG00000039139.9	112.240724075925	1.11133460502118	0.339252814371545	3.27583017131307	0.00105351890873139	0.00663153156562996
ENSG00000039319.12	839.763792368227	0.431725648687961	0.337643563523617	1.27864320641126	0.201022727690244	0.3826303355439
ENSG00000039523.13	1344.14118396069	0.0158004994230935	0.200944581304245	0.0786311296405169	0.937326026316337	0.997560183066047
ENSG00000039537.9	0.524591647445089	0	8.4119877386995	0	1	NA
ENSG00000039560.9	3907.86632557621	1.49981237982038	0.223175668805282	6.72032210253597	1.81323286433761e-11	8.26316119605284e-10
ENSG00000039600.6	2.03781336009614	0	6.67490239567263	0	1	NA
ENSG00000039650.5	785.409883102384	-0.730626240711695	0.287814140744548	-2.53853489902072	0.0111317699874684	0.0445673352338106
ENSG00000039987.2	0.436593297230478	0	8.41198773869951	0	1	NA
ENSG00000040199.14	441.663754047137	-0.0839336431026517	0.227552875546111	-0.368853361669092	0.712237027836409	0.862056236803555
ENSG00000040275.12	1349.89555291159	0.360954767275294	0.262459563559378	1.37527763279098	0.169045388154865	0.339443427980659
ENSG00000040341.13	818.465658058145	0.307137101437502	0.267194317729348	1.14948964501788	0.250354134163131	0.446084742851523
ENSG00000040487.8	312.301721117923	-0.778886041915278	0.357768307339586	-2.17706830352632	0.0294754715663853	0.0938676565737628
ENSG00000040531.10	478.140822877299	-0.291486560321418	0.17806586349995	-1.63695923852075	0.101638986829162	0.234976952599393
ENSG00000040608.9	181.741222208184	-0.381512550118981	0.346415980851949	-1.10131336660831	0.270760295666559	0.470195564194529
ENSG00000040633.8	1478.45133075714	-0.272982893543955	0.140196966590218	-1.94713837384126	0.051518147517914	0.142633576704128
ENSG00000040731.6	16.1000371540506	0.178089488760656	0.962290137608026	0.185068392370033	0.853175392567661	0.951185725062845
ENSG00000040933.11	648.874265357665	0.0026296483940605	0.188075528766296	0.0139818742571668	0.988844441872201	1
ENSG00000041353.5	976.051969226308	0.53353439556159	0.426593507539153	1.25068569055196	0.211049173163812	0.396620717735009
ENSG00000041357.11	4964.58329893748	-0.336025403557617	0.23843166872508	-1.40931532021053	0.15874195070955	0.324908302315121
ENSG00000041515.11	2.72811750766319	4.58632491114	4.21328740179231	1.08853834874616	0.276357516624121	NA
ENSG00000041802.6	1097.15145825713	-0.384082769838348	0.116407088893051	-3.29947921119498	0.000968644016558171	0.00619481657768796
ENSG00000041880.10	350.071343871631	0.574961294851724	0.151278037059058	3.80069246024961	0.000144292296091813	0.00127120597999041
ENSG00000041982.10	1317.93975742424	0.738014275127595	0.372331274155688	1.98214419887543	0.0474631039324851	0.134089324394071
ENSG00000041988.11	243.740432974683	-0.361547565479717	0.362316578400762	-0.997877511085913	0.318338758290986	0.521656395092529
ENSG00000042062.7	23.9493834695144	0	2.07824213091956	0	1	1
ENSG00000042088.9	416.854262792015	-0.246744008827817	0.102321088445127	-2.41146778809084	0.015888455279376	0.0587036939169878
ENSG00000042286.10	1189.52874439788	-0.276127406123224	0.31618822570999	-0.873300723020882	0.382499186565975	0.589117609685614
ENSG00000042304.6	0.0731944313906103	0	8.41198773869951	0	1	NA
ENSG00000042317.12	184.249437126598	0.742670020999344	0.167140911462235	4.44337663652832	8.8557941942522e-06	0.000112770570047375
ENSG00000042429.6	596.873562200861	0.0040613304094315	0.214280232880491	0.0189533600688991	0.984878311991414	1
ENSG00000042445.9	1647.79026328325	0.124704289396812	0.126493804450408	0.985852943064123	0.324205281308222	0.527822125223717
ENSG00000042493.11	2789.0570097549	-0.0632119093360454	0.330238330309688	-0.191412999444271	0.848202036277135	0.947925332508281
ENSG00000042753.7	2540.37961226627	-1.10436920434779	0.363781625911453	-3.0358025960789	0.00239896370118472	0.0129713696612202
ENSG00000042781.8	1.05234831135658	4.09846172097709	6.37431111615724	0.642965435212057	0.520246528344504	NA
ENSG00000042813.3	0	NA	NA	NA	NA	NA
ENSG00000042832.7	11.6298053374699	1.49710684788331	1.6899961113277	0.88586407853161	0.375690774999449	0.581677860831247
ENSG00000042980.8	316.315810731491	1.412078128129	1.25810690708623	1.12238325707898	0.261699520175261	0.459506173077581
ENSG00000043039.5	164.108335624134	3.01674365795816	1.3260445383139	2.27499421836467	0.0229062766656393	0.0776231604472447
ENSG00000043093.9	781.431872829897	0.498400409627771	0.268911317132124	1.85340064874582	0.0638249544218932	0.167235064342817
ENSG00000043143.16	1260.46004462269	-0.469654232685812	0.155160937715258	-3.02688446977352	0.00247088375405604	0.0132944031631911
ENSG00000043355.6	115.338060726687	-0.306399220558602	0.20494772830962	-1.49501154799685	0.134911428349037	0.289528847543584
ENSG00000043462.7	0.327493131843484	0	8.41198773869951	0	1	NA
ENSG00000043514.11	433.130018525081	0.366299448616047	0.13646189321235	2.6842618110687	0.00726901583210761	0.0317572300315918
ENSG00000043591.4	20.242978527377	-0.477221679801283	0.423627129708739	-1.12651349815436	0.259948230392229	0.457626568535418
ENSG00000044012.3	0.201555463031315	0	8.41198773869951	0	1	NA
ENSG00000044090.4	793.671558306819	0.114748025906588	0.137664765415476	0.833532280829266	0.404544599902557	0.610041976986302
ENSG00000044115.16	10821.8430202107	0.15162521042171	0.0978578852298834	1.54944295051461	0.121275275638874	0.267587568909642
ENSG00000044446.7	773.964919063006	-0.177266339360152	0.103357136735972	-1.71508562406274	0.0863295296234063	0.208549361704804
ENSG00000044459.10	289.045173891331	0.282242340021076	0.266634057472427	1.05853821787287	0.289810136665523	0.491530736431631
ENSG00000044524.6	40.6346934282489	0	8.41198773869951	0	1	1
ENSG00000044574.7	26387.6639808307	0.503715332023057	0.117378560355615	4.29137425520453	1.77570746180528e-05	0.000207323760165243
ENSG00000046604.8	6518.54057629042	0.973391987422255	0.294635741424879	3.30371319757359	0.000954133893778007	0.00612265735247046
ENSG00000046647.9	271.566976527888	0.30256244515653	0.217758560642918	1.38943995709392	0.164699007082831	0.333557025796704
ENSG00000046651.10	868.754505194404	0.78052209833227	0.13339866558634	5.85104877100206	4.88482947362796e-09	1.39088313953331e-07
ENSG00000046653.10	22.5663133670685	0.217240847453144	0.655400868840555	0.33146255640072	0.740295119561365	0.880448306177849
ENSG00000046774.9	0.0957526153721262	-2.22145390877185	8.39088553600533	-0.264746062765316	0.791205090209236	NA
ENSG00000046889.14	0.607437556465894	0	8.41198773869951	0	1	NA
ENSG00000047056.10	418.160108162304	-0.376833919384874	0.163378431564101	-2.30650959112081	0.0210821748345821	0.0727917102479674
ENSG00000047188.11	888.270905347159	0.13329436620143	0.296108596311174	0.450153652619235	0.65259965258229	0.820753629218262
ENSG00000047230.10	661.45174229287	0.187809563799773	0.122772098261733	1.52974141892882	0.12608074701949	0.275222192026655
ENSG00000047249.12	929.055667141425	-0.210457903121386	0.151987538769146	-1.38470498848626	0.166142693111085	0.335620009342464
ENSG00000047315.10	2678.9219692193	-0.365735627320432	0.252839748569957	-1.4465115923782	0.148033762950478	0.309227908156598
ENSG00000047346.8	411.596150182655	0.395494455524644	0.320137504752937	1.23538932381529	0.216685644227554	0.404226435722747
ENSG00000047365.7	272.499679673435	0.65155002573469	0.275050794515331	2.36883527961732	0.0178441986949803	0.0641416469897295
ENSG00000047410.9	4057.80846257506	0.140850856406034	0.218352764506955	0.645061017313329	0.518887644867351	0.715949883820837
ENSG00000047457.9	1338.23900011588	0.778091694453017	0.535691410937541	1.45249985078394	0.146362670635221	0.306790030779841
ENSG00000047578.8	767.052644713145	-0.158622606706157	0.180189582378227	-0.880309530731916	0.378691650944274	0.584880646842457
ENSG00000047579.15	207.477178595273	0.365092022087706	0.295578526822889	1.23517775804624	0.216764355143574	0.404297968882203
ENSG00000047597.5	3.07384354220766	0.380497015792439	0.955370404423073	0.398271721659845	0.690429902861566	NA
ENSG00000047617.10	1.11632946801018	0	8.41198773869951	0	1	NA
ENSG00000047621.7	403.384748124166	0.339407945860233	0.161822233238728	2.09741232133116	0.0359570913057927	0.109205811758323
ENSG00000047634.10	252.174799485127	-0.0369656494874085	0.332018180294673	-0.111336220970191	0.911349733761394	0.983572070595975
ENSG00000047644.13	1428.20285221695	0.63346562482822	0.169372200426987	3.74008026837493	0.00018396149916804	0.00155750759147174
ENSG00000047648.17	1.22735581781995	1.62219900439284	2.24578827947902	0.72232944628652	0.470091952990444	NA
ENSG00000047662.4	1.64407151276406	0.946657492745806	8.28850386348185	0.114213313806448	0.909068698081873	NA
ENSG00000047849.17	7362.8566438568	0.0305446197098344	0.118501829390521	0.257756524662375	0.796594819211885	0.917434285423258
ENSG00000047932.9	1382.06850049359	0.376241893756297	0.295459491657596	1.27341278374742	0.202871603402875	0.385253400024771
ENSG00000047936.6	53.1776296075667	1.81297022020219	0.573796861365479	3.15960288783703	0.0015798430815724	0.00927166405933088
ENSG00000048028.7	594.845480197745	-0.118246151255264	0.160319848660794	-0.737564014955193	0.460779429418677	0.664037491660713
ENSG00000048052.17	557.212277840132	0.310075925002672	0.33765417162939	0.918323986658788	0.358449273060904	0.563042377589658
ENSG00000048140.13	1659.20666633503	-0.264214480119514	0.169610761004489	-1.55776955751364	0.119287884913331	0.264473705024598
ENSG00000048162.15	1454.5162889229	-0.415880572920386	0.250295454819925	-1.66155862965866	0.09660130414919	0.226691234227851
ENSG00000048342.11	331.58819805862	-0.0639127257849222	0.133333275067563	-0.479345652857746	0.631692749464543	0.806094598798031
ENSG00000048392.7	755.438104983137	0.489858798166161	0.340528937733237	1.43852326156758	0.150285642191403	0.312717089185672
ENSG00000048405.5	291.99211511301	0.572086420281331	0.266128733347267	2.14966047854301	0.0315820807616557	0.0988535409970267
ENSG00000048462.6	0	NA	NA	NA	NA	NA
ENSG00000048471.9	342.095127625924	0.0976421765102185	0.214126807724325	0.456001644763352	0.648388795471892	0.818136599596171
ENSG00000048540.10	7.5039211849693	-0.793880219312793	0.768827276130215	-1.03258591878878	0.301797720639519	0.503936280880251
ENSG00000048544.5	942.133768520354	0.375160340458655	0.14290839709834	2.62518052176105	0.00866030383101312	0.0365527560788111
ENSG00000048545.9	0.307199092896984	0	8.41198773869951	0	1	NA
ENSG00000048649.9	1204.84335917033	0.295129660108446	0.192252587079884	1.53511411519167	0.12475579967545	0.273249028941189
ENSG00000048707.9	1189.75262146334	0.198901054311376	0.168009912293565	1.183864996988	0.236466508062413	0.42900868982482
ENSG00000048740.13	191.895806840413	0	1.67661894044804	0	1	1
ENSG00000048828.12	4087.19429329701	-0.0656124685913247	0.226571279442621	-0.28958863962253	0.772130959041617	0.901789610601584
ENSG00000048991.12	1030.89771090865	-0.237514855636368	0.195949504052872	-1.21212277001875	0.225465388741863	0.41533562508668
ENSG00000049089.9	31.8548632960791	-0.440846134996323	1.716547502248	-0.256821401341349	0.797316648178747	0.918015077736643
ENSG00000049130.9	311.400760347747	-0.978511231005268	0.403122968670753	-2.42732691275762	0.0152105429026066	0.0568524771785318
ENSG00000049167.9	276.508647007104	0.295397438158029	0.200226649695626	1.47531529198075	0.140127797066769	0.297535861370144
ENSG00000049192.10	49.6452647046472	0.257172108338999	0.636211787058132	0.40422405489872	0.686047966324067	0.84475687106217
ENSG00000049239.8	1024.06132147882	0.557908984191243	0.125449042080769	4.44729569024561	8.69581006233667e-06	0.000110958536395416
ENSG00000049245.8	2137.11633993144	0.272419426512475	0.102501277359499	2.65771738197007	0.00786718355679338	0.0338828974193154
ENSG00000049246.10	121.23311657458	0.339720362801588	0.314071739174486	1.08166485687161	0.279401474216136	0.479464781432458
ENSG00000049247.9	0	NA	NA	NA	NA	NA
ENSG00000049249.4	55.0971806290641	2.04218962553083	0.823042852412273	2.48126767585107	0.0130916020583031	0.050491197200681
ENSG00000049283.13	277.926938872321	-2.00652345524212	0.374994771725477	-5.3508038152357	8.7564410318941e-08	1.87278382569635e-06
ENSG00000049319.2	1.75246388095612	6.49378149508553	3.68588864087544	1.76179535731801	0.0781038794487686	NA
ENSG00000049323.11	1036.88630721587	0.229916765860442	0.296147103573318	0.776360001790531	0.437536454421261	0.642345835309092
ENSG00000049449.4	4234.37137708629	0.559731536748385	0.175007086878364	3.19833640301331	0.00138222934747496	0.00829822601238475
ENSG00000049540.12	4.08345275749016	-6.93639780205022	2.02097760346391	-3.43219924365386	0.00059870753023335	NA
ENSG00000049541.6	565.197081031166	-0.854974591025647	0.16578112513822	-5.15724929670257	2.5060405190421e-07	4.81287638866239e-06
ENSG00000049618.17	968.309631419859	-0.382982807409622	0.233843507526868	-1.63777396028675	0.101468855499375	0.234621663901093
ENSG00000049656.9	2962.29378623653	-0.388258863573062	0.165434472125085	-2.34690423698091	0.0189301194239156	0.0669958213007739
ENSG00000049759.12	1982.30543482204	0.0124832983031756	0.136809229579966	0.091246024420297	0.927297105257317	0.992079287065027
ENSG00000049768.10	0.67391618292951	-0.185712131587984	8.26496472118357	-0.0224698033026074	0.982073199389814	NA
ENSG00000049769.8	33.8376090710948	-1.16370015138897	0.386026427692354	-3.01456083808954	0.00257351591643541	0.0137524540213603
ENSG00000049860.9	2780.5070466242	0.38734274955117	0.111974211633613	3.45921390202399	0.000541754480305623	0.0038201557780636
ENSG00000049883.10	267.158233891751	0.317577723539556	0.114471078868485	2.7743053239187	0.00553197321617379	0.0255001880728893
ENSG00000050030.9	0.816777719212507	2.41124865322746	8.27423429776876	0.291416530696705	0.770732773257569	NA
ENSG00000050130.13	1319.82894556853	0.04159171828192	0.236992793861659	0.175497818326909	0.860688484901184	0.955307032599414
ENSG00000050165.13	1771.53205942124	0.470430822110588	0.137655458745819	3.41745126852716	0.000632104091428701	0.0043466682881913
ENSG00000050327.10	248.815408602981	0.185091061166116	0.301973376415159	0.612938343649374	0.539917108611159	0.734490764086766
ENSG00000050344.8	1391.83375884351	1.02302540112963	0.137800918363463	7.42393746920688	1.13688849733523e-13	7.4296452806758e-12
ENSG00000050393.7	651.05974237651	0.187993226981038	0.1203801047007	1.56166359423299	0.118367259469192	0.262897119479545
ENSG00000050405.9	4024.70471620187	0.641286607414682	0.243170907301913	2.63718474602919	0.00835972890121691	0.0355326236788174
ENSG00000050426.11	574.924113402036	0.945491308735176	0.119218756163303	7.93072616392733	2.17868146600786e-15	1.86181775915435e-13
ENSG00000050438.12	25.586284917698	-0.602557946021436	1.12678823083832	-0.534757046204801	0.592817868781491	0.776091030294915
ENSG00000050555.13	55.7602985927506	-0.63576880727007	0.394409122628805	-1.6119525913411	0.106972256588894	0.244098550104217
ENSG00000050628.16	0.646903299869291	0	8.4119877386995	0	1	NA
ENSG00000050730.11	12.0880892648546	2.06145122658533	1.18106017247795	1.74542438617691	0.0809110238603803	0.199088296519312
ENSG00000050748.13	973.819004393949	0.278611562745943	0.14209877440439	1.96068941420324	0.0499152646861154	0.139302371983597
ENSG00000050767.11	1.79432513809978	2.71878280730538	8.35700259073949	0.325329898822588	0.744931404568497	NA
ENSG00000050820.12	1773.51560076459	-0.820640620682149	0.245052483977745	-3.34883616505874	0.000811517674488701	0.00534041054250065
ENSG00000051009.6	555.207381747094	-0.257407896753445	0.189329377867608	-1.35957715412471	0.173963771772422	0.346840269971266
ENSG00000051108.10	1722.88198919703	0.716940299520855	0.0977787418684002	7.33227167604366	2.26283783746372e-13	1.38275554996444e-11
ENSG00000051128.14	1262.40065947447	-0.271508380480248	0.376046791292539	-0.722006906499657	0.470290231311688	0.672542545666537
ENSG00000051180.12	251.032054099924	-0.843713296333126	0.299384338315597	-2.81816110047721	0.00482995691423173	0.0228288847520732
ENSG00000051341.9	483.798568735418	-0.819940292182775	0.29944034022437	-2.73824258805074	0.00617684943109516	0.0278988440467103
ENSG00000051382.4	721.357550562382	0.476797435560156	0.231354578474327	2.06089474738044	0.039313082523026	0.116815839306263
ENSG00000051523.6	5096.83962967223	-0.796293199537138	0.505084538996432	-1.57655429548352	0.114898116238556	0.257346124322983
ENSG00000051596.5	561.202510474527	-1.79535490396136	0.239451184478382	-7.49779086652813	6.49023398875218e-14	4.40984454520956e-12
ENSG00000051620.6	1470.61734452247	0.381942093412981	0.152401400930439	2.50615867755253	0.0122050832924725	0.0477968940174001
ENSG00000051825.10	600.253100781156	0.0481923763849715	0.206042287232856	0.233895561111236	0.815066059364276	0.928761778972879
ENSG00000052126.10	794.827989752396	0.454973676645672	0.323118110107413	1.40807235005932	0.159109647488351	0.325323484560375
ENSG00000052344.11	1737.99267271295	-3.53207765567672	1.34942883899466	-2.61746122033982	0.00885865535289344	0.0371913344628167
ENSG00000052723.7	488.690914676587	0.706521355648688	0.154521080805613	4.57232988512092	4.82330776330485e-06	6.68971815867064e-05
ENSG00000052749.9	1217.51037726454	-0.319397437674551	0.252942001542545	-1.26272993700822	0.206686251419956	0.390684135580496
ENSG00000052795.8	262.518866144828	0.372447072875682	0.313093357980217	1.18957193879282	0.234214680503864	0.42627932518743
ENSG00000052802.8	3466.7547299606	-0.181502781679716	0.198305187945926	-0.915269961213565	0.360049924631861	0.564802436364081
ENSG00000052841.10	1560.69421507078	0.611626717498251	0.174564936729222	3.50372032871058	0.000458806932370651	0.00332123279774924
ENSG00000052850.5	93.7025529256071	0.312524523369396	0.225316074685438	1.3870493874248	0.165426703684164	0.334496020502871
ENSG00000053108.12	156.906852701301	-0.816546560423729	0.253542462253127	-3.22055151301844	0.00127944196685101	0.0077873661404166
ENSG00000053254.11	450.05906444812	0.468661767352583	0.148986205428151	3.14567221848332	0.00165705603806868	0.00960796416897429
ENSG00000053328.8	0	NA	NA	NA	NA	NA
ENSG00000053371.8	773.14888920396	-0.929957281598419	0.311598427802365	-2.98447360006661	0.00284066713341557	0.0149133043564894
ENSG00000053372.4	1391.10017199669	-0.331520372219373	0.306886546579709	-1.08027013863661	0.280021903100077	0.480208859976907
ENSG00000053438.7	19.1282310760158	-1.82407493497823	0.663823144929984	-2.74783268542199	0.00599906135956845	0.0272593756273389
ENSG00000053501.8	209.635328615152	0.308579223765399	0.399443209461347	0.772523393704755	0.439804496855181	0.644118001347083
ENSG00000053524.7	20.7328886938699	1.3559253051181	0.682021512556003	1.98809756020233	0.0468009011646779	0.132656590485001
ENSG00000053702.10	20.0933691436104	-0.225233860001035	0.502480476152347	-0.448244002882902	0.653977108932374	0.821717282009227
ENSG00000053747.11	21436.2626652888	0.390814867569437	0.22607799973306	1.7286727060169	0.0838676889373916	0.204253852677361
ENSG00000053770.7	565.667574917099	-0.186832667653032	0.25226216374128	-0.740628974564127	0.458918434873349	0.662049382792564
ENSG00000053900.6	404.476616423889	-0.0109458355304569	0.17732345999893	-0.0617280732652235	0.950779383360681	1
ENSG00000053918.11	47.5533995197127	1.01014728613186	0.480080172325254	2.10412207036012	0.0353678000984456	0.107833689559832
ENSG00000054116.7	1464.50895293378	-0.217914376599683	0.218816133835212	-0.995878927116922	0.319308975281202	0.522811154742715
ENSG00000054118.9	3688.78067465653	-0.202660758145362	0.157156232797399	-1.28954960638835	0.197207082217668	0.377505542556828
ENSG00000054148.13	2106.54634119158	-0.481423916603909	0.416136554710494	-1.15688927385588	0.247317601548624	0.442257917220585
ENSG00000054179.7	55.8956131229594	-1.37709042365074	0.488901192324133	-2.81670498102969	0.00485190708796068	0.0229268750445664
ENSG00000054219.9	308.912845681513	2.77871539230807	1.00354928906912	2.76888780907369	0.00562480002889977	0.025833177487536
ENSG00000054267.16	1070.48065147003	0.394086943275146	0.313566607688879	1.25678861719281	0.208830188921586	0.393472117899005
ENSG00000054277.8	1223.82691395791	-0.150285507356577	0.147117085788398	-1.02153673416789	0.307000214387127	0.509732561268383
ENSG00000054282.11	690.247223369276	0.634532769676417	0.187258755569891	3.3885345854474	0.000702671667489774	0.00474353782418402
ENSG00000054356.9	5.30947698051956	0.654548343175915	0.655085618353366	0.999179839760791	0.317707580162212	0.521047908606529
ENSG00000054392.8	127.872698425009	0.46452626366968	0.123429548279807	3.76349318411689	0.000167556295826671	0.0014380196277947
ENSG00000054523.12	1405.931855557	0.394225754458059	0.160659625779985	2.45379480092859	0.0141357619305193	0.0535633531899141
ENSG00000054598.5	415.157238616872	0.271989483482956	0.175506118533488	1.54974359729264	0.121203069499431	0.267532606416946
ENSG00000054611.9	657.498924007394	0.0507496232481679	0.226747975413041	0.223815110832734	0.822901171476559	0.932458531013648
ENSG00000054654.11	1424.55845396439	-0.0282381095365752	0.35759815305481	-0.0789660385417234	0.937059635998799	0.997499054109661
ENSG00000054690.9	204.905776353029	-0.201807759978418	0.195726319359967	-1.03107114382132	0.302507458552406	0.504697533677408
ENSG00000054793.9	1567.73697039814	0.364636745233838	0.186284125354469	1.95742253689085	0.0502978109544678	0.14012616342121
ENSG00000054796.8	0	NA	NA	NA	NA	NA
ENSG00000054803.3	0	NA	NA	NA	NA	NA
ENSG00000054938.11	3.49527960035243	0.141682469301015	1.05942302016914	0.133735501875724	0.89361173088097	NA
ENSG00000054965.6	1165.51560407958	0.0682111656978875	0.204870587665422	0.332947576688189	0.739173855252043	0.87990120891371
ENSG00000054967.8	263.015909803444	-0.805744975005707	0.240291301222275	-3.35320076468509	0.000798827397215536	0.00527349366643058
ENSG00000054983.12	639.497224519331	0.912547995666704	0.180565371864846	5.05383721276166	4.33020723808941e-07	7.83642600270007e-06
ENSG00000055044.6	2743.12892490049	0.158630452278541	0.164326469557584	0.965337189471794	0.334375950352057	0.538210019804675
ENSG00000055070.12	2622.49098643055	-0.699983849616297	0.165700433633703	-4.22439358948015	2.3958502035923e-05	0.000269047116239921
ENSG00000055118.10	24.6627931078494	-0.0763435600552453	0.481375247839741	-0.158594693844045	0.873988209583507	0.963239245019466
ENSG00000055130.11	1986.73389873696	-0.0445248810960577	0.0938524538256002	-0.474413606476346	0.635204992107771	0.808329489956752
ENSG00000055147.13	478.254649473346	0.541414182222654	0.168489923469843	3.21333270900059	0.00131204206316985	0.0079580869065162
ENSG00000055163.14	760.126174139614	0.00909042468986529	0.200487078058568	0.0453416987164115	0.963834950829088	1
ENSG00000055208.13	1456.00534747845	0.683276083154206	0.233861684990612	2.92171025442511	0.00348115223096989	0.0176505296710895
ENSG00000055211.8	835.272428355739	0.699461847209542	0.106203999973298	6.5860216883112	4.5176785995681e-11	1.92805507760706e-09
ENSG00000055332.12	3052.92703263687	0.31881305476058	0.236969852294009	1.34537390167686	0.178504518946142	0.353002057206275
ENSG00000055483.15	1312.41139588215	-0.113985703599103	0.144917961682888	-0.786553317997454	0.431543395591357	0.636426755087363
ENSG00000055609.13	1217.23682734142	0.428023818041351	0.327468881155202	1.30706715255332	0.191189905859569	0.369788812575183
ENSG00000055732.8	228.358115003449	0.673941465074224	0.250812861744393	2.68702912756144	0.00720906659291257	0.0315759465546213
ENSG00000055813.5	19.7711554694432	0.241246942913508	0.815052643829861	0.295989399874724	0.767238176569825	0.898804289880535
ENSG00000055917.11	2049.53884905825	0.311760760572219	0.20185047200172	1.54451340876509	0.122464005443644	0.269389322867558
ENSG00000055950.12	1103.99639396165	-0.672212720182556	0.321792639847144	-2.08896238429153	0.0367111093731001	0.110976516143771
ENSG00000055955.11	16.196599568678	-0.473316447460398	0.919664647428663	-0.514662000745345	0.606789231330563	0.786635908725205
ENSG00000055957.6	0.929522951564342	0	8.4119877386995	0	1	NA
ENSG00000056050.6	350.780031777147	0.211634088189657	0.261038717938783	0.810738306795114	0.417515969819297	0.622310482327755
ENSG00000056097.11	2693.56899375213	0.02793913624453	0.304825142371391	0.0916562722719559	0.926971140758068	0.991909117858573
ENSG00000056277.11	213.945927457386	1.01236833178787	0.211655495932869	4.78309494079458	1.72616543051978e-06	2.69387724442893e-05
ENSG00000056291.13	8.5392181283192	0	8.3935651357405	0	1	1
ENSG00000056487.11	23.7378522825056	0.996226620326904	0.341260907894174	2.91925209504464	0.00350872347996124	0.017766393493772
ENSG00000056558.6	340.470521513166	1.60268461755168	0.248457060021742	6.45054971435079	1.11445166162164e-10	4.42512546906771e-09
ENSG00000056586.11	1126.50464716386	0.549106823956856	0.19475875171212	2.81942053504487	0.00481104416205974	0.0227738083938949
ENSG00000056661.9	1254.19214856999	-0.216762676684483	0.205299512709759	-1.0558362941218	0.29104301341057	0.492957731440709
ENSG00000056736.5	110.533593992511	-1.19969926119701	0.221443890837982	-5.41762184839304	6.03969877059505e-08	1.34524462202804e-06
ENSG00000056972.14	792.571362314445	0.485752947046077	0.0798900757934869	6.08026644387886	1.19983001959263e-09	3.90017284952555e-08
ENSG00000056998.14	188.859847223158	-0.56781186135881	0.395493639244709	-1.43570415555402	0.151086542268551	0.313956015106478
ENSG00000057019.11	13015.3184816505	0.386067126009281	0.232016822964441	1.66396178120433	0.0961200672703057	0.225852158064223
ENSG00000057149.10	172.676430954066	4.62961145529533	0.914902816542723	5.06022210401529	4.18768386415812e-07	7.61511091858164e-06
ENSG00000057252.8	1392.4676255723	-0.130216781603685	0.162868138739773	-0.79952274650687	0.423987362560627	0.628625865574652
ENSG00000057294.9	996.594780232478	0.230596770890783	0.233940262442105	0.985707925961871	0.324276458953395	0.527822125223717
ENSG00000057468.6	2.06696906517742	-1.43053624417719	2.72877394348886	-0.524241389650688	0.60011065643987	NA
ENSG00000057593.9	17.3335168182595	-2.18263111042321	2.2140614744271	-0.985804204460027	0.324229202172654	0.527822125223717
ENSG00000057608.12	6161.39029695741	0.257431996408133	0.110634630119687	2.32686633588088	0.0199723804235079	0.0697933858295134
ENSG00000057657.10	190.149058013535	0.847702436202198	0.187477815773493	4.5216146385361	6.13697087248576e-06	8.19513436510778e-05
ENSG00000057663.8	791.204374541293	0.626000780827729	0.15791812793133	3.96408435831981	7.36781968100106e-05	0.000711126842133954
ENSG00000057704.6	307.395127241791	-0.309327173825083	0.277424827914738	-1.11499455960787	0.264852753082712	0.463055612240568
ENSG00000057757.5	547.21626521541	-0.199688351037771	0.127341884385668	-1.56812781592736	0.116851306136549	0.26039053194364
ENSG00000057935.9	1107.42647062694	0.191869537948992	0.117479334818257	1.63321947852205	0.102422844713769	0.236266743517324
ENSG00000058056.4	376.006718734081	-0.257487984961111	0.10895072852895	-2.36334339786166	0.0181108791870816	0.0647539622302551
ENSG00000058063.11	1025.46462723609	0.58573211734768	0.253321454938325	2.31220887899245	0.0207661752228762	0.0720055898044449
ENSG00000058085.10	58495.4383023491	3.68251048973377	0.194387150855257	18.9442073384563	4.92958481003487e-80	4.63898578548332e-76
ENSG00000058091.12	240.816746139104	1.03759513637255	0.597230105042894	1.73734566896628	0.0823261750399091	0.201542786215677
ENSG00000058262.5	6984.40048823178	-0.20575878423207	0.205365047650378	-1.00191725216242	0.316383559522223	0.519512735453477
ENSG00000058272.11	1358.42067960676	0.194886325793214	0.187915443002212	1.03709584842859	0.299691189820629	0.50155503144354
ENSG00000058335.11	9.13599805180009	-1.38555863842416	1.44994830681783	-0.955591748967256	0.339278531725882	0.5434217310211
ENSG00000058404.15	3.06879855192286	-5.02113859866177	3.67539545078688	-1.36614921194038	0.171892134681371	NA
ENSG00000058453.12	301.999212002017	-0.730453171007471	0.181517240241561	-4.0241531329773	5.71807032595966e-05	0.000572445753217483
ENSG00000058600.11	949.60723353674	-0.306901333126805	0.10572448663657	-2.90284060855064	0.00369794792612968	0.0185449181768417
ENSG00000058668.10	1950.26479934529	0.785040937824421	0.196525947817746	3.99459179076166	6.48058111942833e-05	0.000634604668307808
ENSG00000058673.11	2895.9825766451	0.490819820879883	0.202478714540456	2.42405638535311	0.0153482222445898	0.0572410950030492
ENSG00000058729.6	567.129536545602	0.0723370357648942	0.17976381410491	0.40240042816781	0.687389354965311	0.84546295669425
ENSG00000058799.9	554.082028819912	0.034137127714472	0.227796164341617	0.149858220014969	0.880876474995859	0.966903272118456
ENSG00000058804.10	1161.44410562311	-0.44426036022952	0.187407871313539	-2.37055336638587	0.0177614796198795	0.0639664768323293
ENSG00000058866.10	220.36787776295	-0.66480231053016	0.190210136959402	-3.49509401106237	0.000473894804427862	0.00340816741082797
ENSG00000059122.12	1007.62669928784	-0.308891440336427	0.251690111451138	-1.22726887661772	0.219721549371518	0.40766751584398
ENSG00000059145.14	619.312850563314	-0.882645599098174	0.227085642800757	-3.88684017277393	0.000101557572835877	0.000939270308768575
ENSG00000059377.11	249.154661588043	-1.04014230745033	0.327872004124444	-3.17240354274207	0.00151182771308837	0.00894220911000512
ENSG00000059378.8	1213.43610122448	0.542911879769558	0.17155180622621	3.16471095065982	0.00155237084937931	0.00914179341557195
ENSG00000059573.4	1831.32690329338	-0.326920213872008	0.0830020640420352	-3.93869981000044	8.19243531495722e-05	0.000781580093538813
ENSG00000059588.5	726.28236042931	0.257270192101134	0.1850714133939	1.39011307788291	0.164494542642871	0.333272259821981
ENSG00000059691.7	493.86615120325	-0.358538353943603	0.109335478147822	-3.27924988317935	0.00104083428340052	0.00656266065255649
ENSG00000059728.6	582.943002200898	1.51492523641431	0.124107319530542	12.206574456243	2.86708201576836e-34	1.49892640607712e-31
ENSG00000059758.3	557.82155595029	0.81726787920514	0.37858653995397	2.15873464308717	0.030870759504913	0.0971928010441564
ENSG00000059769.15	240.275919718436	0.0163781939724494	0.196477454734747	0.0833591517895049	0.933565967573531	0.995729631400965
ENSG00000059804.11	611.27383534654	1.44946912907929	0.323301527181971	4.48333523727355	7.34853460541912e-06	9.56478352756523e-05
ENSG00000059915.12	27.1782224120316	-1.02930136507193	0.523915032509959	-1.96463415096296	0.0494565963527491	0.138206770594668
ENSG00000060069.12	592.886491776144	-0.87091513046838	0.156681675019215	-5.55850025449097	2.72102561879421e-08	6.59104545319508e-07
ENSG00000060138.8	4741.48404324097	0.239228142577742	0.116564781040226	2.05231923779092	0.040138647588711	0.118722981368534
ENSG00000060140.4	119.099221043306	-0.0435874612821611	0.304824564219177	-0.142991957993321	0.886296532517455	0.969863252323032
ENSG00000060237.12	4559.93845131422	-0.0340448803200302	0.327625050226473	-0.103914155210343	0.917237473690597	0.987152704273258
ENSG00000060303.5	0.106483014384891	-2.22145390875793	8.39088553594548	-0.264746062765545	0.791205090209059	NA
ENSG00000060339.9	2649.2082380735	-0.0861821264954363	0.146548126611523	-0.588080711013742	0.556478119535769	0.748586569064592
ENSG00000060491.12	1792.87790445542	-0.693800536420841	0.319474029272295	-2.17169620329138	0.0298785851044275	0.0948784967522236
ENSG00000060558.3	600.490029503114	-2.79413983853152	1.4491141803384	-1.92817093120918	0.0538338686057933	0.147204306411396
ENSG00000060566.9	7.53678562640993	0.386288562783167	0.659529246389972	0.585703461821554	0.558074807322186	0.749325584550183
ENSG00000060642.6	297.567368619625	0.398447499069321	0.131059465031851	3.04020391791229	0.00236418018552989	0.012830134596763
ENSG00000060656.15	994.485550556691	-0.59736188219607	0.192122234710644	-3.10928031362825	0.00187543695514364	0.0106639271700177
ENSG00000060688.8	780.825965241776	-0.941185653338089	0.132962801975878	-7.07856362344738	1.45656250734015e-12	7.85500371078769e-11
ENSG00000060709.9	1.36302494493513	-2.26363915874559	8.38910621683781	-0.269830790102791	0.787290434035789	NA
ENSG00000060718.14	41.5671183840611	0.293945987717293	1.03753824266881	0.283310990986885	0.776938452707842	0.904817685688652
ENSG00000060749.10	1088.74010137563	0.449056381549257	0.31342346262607	1.43274653973498	0.151930284145577	0.315337436910444
ENSG00000060762.14	221.647900791373	0.526274139231687	0.207326068017621	2.53838865639876	0.0111364233104796	0.0445764830128747
ENSG00000060971.13	1339.73348774977	-0.853837905599725	0.240385419362008	-3.55195380762213	0.000382381982243372	0.00287297855800499
ENSG00000060982.10	275.472219300018	2.4004547005768	0.309808273810751	7.74819429788094	9.32084463813588e-15	7.1023326694071e-13
ENSG00000061273.13	1462.32483213532	-0.542662649136896	0.178150576896205	-3.04608976626029	0.0023183860799476	0.012651303105449
ENSG00000061337.11	1.60299801473052	-2.46360061566569	4.77132533854533	-0.51633465355284	0.605620697095718	NA
ENSG00000061455.10	8.25523489112001	-1.09556282167444	1.12760249713673	-0.971586019414065	0.331256540469605	0.535007681639578
ENSG00000061492.7	0	NA	NA	NA	NA	NA
ENSG00000061656.5	145.283360585642	0.9513265529198	0.291982879496365	3.25815867889488	0.00112137683795042	0.00696548959309073
ENSG00000061676.10	4791.97756877312	0.564241971132655	0.288018575202687	1.95904715775912	0.0501072643407312	0.139693204289276
ENSG00000061794.8	1760.17787234053	0.0963193437535171	0.11871641564812	0.811339722713756	0.41717060433192	0.622004907243212
ENSG00000061918.8	114.369458819776	-0.120325807859176	0.385294463778527	-0.312295709310637	0.754815800584701	0.890459332004805
ENSG00000061936.5	1130.46207346021	-0.252126052185144	0.151401728967559	-1.66527855331934	0.0958571952554925	0.225403332321792
ENSG00000061938.12	708.023655733902	-0.458256347137889	0.272185864470994	-1.68361552510646	0.0922559963752612	0.219319200174156
ENSG00000061987.10	835.086372479977	0.200906854984874	0.243309049040801	0.825727015813472	0.40895896354099	0.614336072536114
ENSG00000062038.9	6869.94585515662	2.46661969407944	0.328539623470148	7.50783016071596	6.01154258174305e-14	4.11429974294494e-12
ENSG00000062096.10	0	NA	NA	NA	NA	NA
ENSG00000062194.11	1547.87686715825	0.526460110698549	0.129646776917252	4.06072656194582	4.89202390455453e-05	0.000501485740237587
ENSG00000062282.10	91.3886798153348	0.0325088713391723	0.291973870456574	0.111341714545677	0.911345377606425	0.983572070595975
ENSG00000062370.12	136.06705461304	0.321009930816954	0.348991047432384	0.919822824048654	0.357665354072616	0.562196825396149
ENSG00000062485.14	4152.56568352365	0.0158251022568164	0.122275703623098	0.129421477758129	0.897024153806504	0.975776881215595
ENSG00000062524.11	4.56331538850676	0.0967269967299373	3.87417765470623	0.024967104080123	0.98008120256594	NA
ENSG00000062582.9	1615.7975884145	-0.586076782137503	0.319518734474437	-1.83424857106272	0.0666171044840026	0.172676012049774
ENSG00000062598.13	855.659184758699	-0.0971048894234055	0.184617894243567	-0.525977667664733	0.598903723600941	0.780348012747728
ENSG00000062650.13	1135.66109330719	0.4919221808014	0.2136330599612	2.30265007153267	0.0212985394933567	0.0733101338340281
ENSG00000062716.6	8365.91654620377	0.310265396497132	0.126369748466795	2.45521891324059	0.0140798816767411	0.0533838543589734
ENSG00000062725.5	755.050850108003	0.563663575749223	0.2352428543737	2.39609223094107	0.016570920027776	0.0606418988611263
ENSG00000062822.8	1247.23510191329	-1.76026518168702	0.329760540909485	-5.33801035391371	9.39720938956684e-08	1.99396705660696e-06
ENSG00000063015.15	0.41459611554166	-2.17028351842532	8.28635522678963	-0.261910509388836	0.793390437054287	NA
ENSG00000063046.13	9751.13348554496	0.525252986656011	0.143309915883737	3.66515452484205	0.000247189288143091	0.00200359586224854
ENSG00000063127.11	51.2184184367618	-0.51579555368492	0.313136007937941	-1.64719336202032	0.0995183077866508	0.231603148543017
ENSG00000063169.6	308.069689394429	-0.873618418888993	0.216058569068148	-4.04343332762443	5.2674139637403e-05	0.000534215662442956
ENSG00000063176.11	349.757903163695	-0.899599422002183	0.318102438647495	-2.82801799894113	0.0046837173101074	0.0223226749793698
ENSG00000063177.8	16786.3504371383	0.0556887412436206	0.402902167423208	0.138219016293167	0.890067326515508	0.971815916934201
ENSG00000063180.4	308.140071358925	-0.0848822538289956	0.378387575866708	-0.224326217991091	0.822503476994632	0.932375523351291
ENSG00000063241.3	1004.03403299089	-1.34606315119169	0.49069036075897	-2.74320275847621	0.00608431041827578	0.0275469825312409
ENSG00000063244.8	5326.64364812519	-1.07865061729384	0.120811604387785	-8.92836928008635	4.32334370940872e-19	6.21142381334211e-17
ENSG00000063245.10	2815.99462373854	-0.697933432882508	0.334973730294303	-2.08354676729221	0.0372014134492666	0.111935123377851
ENSG00000063322.9	1965.54670762969	-0.42538059895223	0.118689027560096	-3.58399262085828	0.000338381648667087	0.00259522453527435
ENSG00000063438.12	44.5941732148857	0.491862241914413	0.310899463135666	1.58206204974944	0.113635406055686	0.255237606042429
ENSG00000063515.2	0	NA	NA	NA	NA	NA
ENSG00000063587.12	8.00122763837696	-0.0396520292280225	0.882295875493896	-0.0449418730489088	0.964153640678569	1
ENSG00000063601.12	289.986017340994	0.21248567729256	0.262307541316903	0.810063165648175	0.417903872986648	0.622625166625892
ENSG00000063660.4	3889.39219586732	-0.982017748579876	0.297971390682577	-3.29567797207081	0.000981844912292614	0.00625568825127261
ENSG00000063761.11	148.623267653698	-0.236889751906114	0.275354097522387	-0.860309521585579	0.389618445619071	0.595501767500125
ENSG00000063854.8	934.760167709278	-0.580012850863815	0.225978559539361	-2.56667204201197	0.0102679674977297	0.0418025992374586
ENSG00000063978.11	1683.19341489277	-0.255832797726052	0.117167963422144	-2.18347055162436	0.0290011753087744	0.0928442116833548
ENSG00000064012.17	1208.70449641622	0.186162179401938	0.168107582117451	1.10739906586648	0.268121429625548	0.467108569843464
ENSG00000064042.13	2114.04511061789	1.00534032254857	0.370922703735233	2.71037688560091	0.00672067934570984	0.0299384392818
ENSG00000064102.10	928.740452687169	0.0421334282004544	0.169462441640249	0.248629889860193	0.803647085601952	0.921897095015187
ENSG00000064115.6	3038.96044704962	-0.242702089691061	0.187558598298074	-1.29400673652589	0.195663093922481	0.375657971102216
ENSG00000064195.7	7.41465068302638	0	2.83040727502357	0	1	1
ENSG00000064199.2	313.958384283135	-0.227253724247138	0.221236243890826	-1.02719934243361	0.304326607687462	0.506565055566084
ENSG00000064201.11	0	NA	NA	NA	NA	NA
ENSG00000064205.6	323.073361017326	1.91736808069512	0.399985310815696	4.79359623678429	1.63817818217527e-06	2.58658989653698e-05
ENSG00000064218.4	0.217179643593613	0	8.41198773869951	0	1	NA
ENSG00000064225.8	54.6400862947133	0.0274844093036721	0.340134911213121	0.0808044349392026	0.935597481034529	0.996929828548311
ENSG00000064270.8	219.201306198742	0.304207415550727	0.471891831668011	0.644654972041867	0.519150802281533	0.716081879790453
ENSG00000064300.4	30.127136153267	0.978655371904536	1.02597498060963	0.953878398986909	0.340145198788043	0.544531984767695
ENSG00000064309.10	162.128724598771	0.210473095441299	0.197790086058354	1.06412358493642	0.287272717915867	0.488428595069344
ENSG00000064313.7	819.55083586621	0.140977659997509	0.338156095335893	0.416901135132505	0.676750723230023	0.838023906961792
ENSG00000064393.11	1922.90360164704	0.222696083097486	0.266075538164632	0.836965640034504	0.402611882046391	0.608150740930588
ENSG00000064419.9	1672.05152360414	0.0210828793138206	0.225433822609135	0.0935213672456539	0.925489375476356	0.991446362356971
ENSG00000064489.17	67.2200048102456	-1.34762099441775	1.30010904662724	-1.03654458671276	0.29994814977322	0.501831823806707
ENSG00000064490.9	681.635551371703	-0.150033369883576	0.443259620337717	-0.338477413686512	NA	NA
ENSG00000064545.10	490.020314015868	-0.883750975118404	0.407370246234063	-2.16940481856062	0.0300519634714218	0.0952202027770421
ENSG00000064547.9	177.144356322928	-0.110900517534088	0.293448515212974	-0.377921549385247	0.705488873498196	0.858306793025827
ENSG00000064601.12	2764.51978442928	-0.350717202722356	0.196694629743407	-1.78305428663647	0.074577466799046	0.187702000106805
ENSG00000064607.12	1657.38917187324	-0.349303339354827	0.126876370211122	-2.75310003567714	0.00590338546763871	0.0269090864341071
ENSG00000064651.9	2059.651779966	-1.58616762182504	0.295497683340634	-5.36778361134084	7.97101050377474e-08	1.72637961670362e-06
ENSG00000064652.6	422.184837001429	0.987047304970291	0.105054284935542	9.39559300770942	5.68964072951722e-21	1.03965755505091e-18
ENSG00000064655.14	340.722563904758	0.565870591252001	0.178533810284275	3.16954301457511	0.00152678857414504	0.00900805258745572
ENSG00000064666.10	3560.71986851024	-0.377425254689541	0.212433052431139	-1.7766785835358	0.0756211379299482	0.189490805083152
ENSG00000064687.8	609.474690652246	-0.447814682544338	0.282635185660089	-1.58442651610582	0.113096691741014	0.254221048042234
ENSG00000064692.14	1.15555058960366	-4.14289653651433	8.34546644809591	-0.496424802889186	0.619594729356879	NA
ENSG00000064703.7	425.299054363121	-0.242382542008328	0.130506305264817	-1.85724775148984	0.0632759141358387	0.166398767633173
ENSG00000064726.5	1667.80275430072	0.0414979370088982	0.192484063309596	0.21559154714098	0.829306145268041	0.936483527934829
ENSG00000064763.6	96.0486375303904	1.09094817432919	0.493027359216172	2.21275382377076	0.0269146223892437	0.0875901233201215
ENSG00000064787.8	136.948921240414	-2.85755156774862	0.391867344908667	-7.2921400695295	3.05069743100742e-13	1.8402941137497e-11
ENSG00000064835.6	0.625771897735843	-3.22158254426394	8.36005497534029	-0.385354229579431	0.699974988472214	NA
ENSG00000064886.9	6.92241036943778	-0.929679240174972	2.09248822264155	-0.444293654853336	0.656830288118878	0.823509409110831
ENSG00000064932.11	1678.6318753631	-0.0694499128044927	0.146481485319131	-0.474120757672453	0.635413797026477	0.808485875732512
ENSG00000064933.12	416.396670146956	0.582562068833801	0.213784652759588	2.7249948081583	0.00643024982062532	0.0288632797219149
ENSG00000064961.14	1330.66798571903	-0.913887854570445	0.340897078189826	-2.68083217205386	0.00734393372813175	0.0320250641096311
ENSG00000064989.8	16.2221475083436	1.19559383141796	0.695817538940616	1.71825768180298	0.0857496245246533	0.207631789097532
ENSG00000064995.12	499.70625156128	0.065188579193313	0.126789577109287	0.514147776809157	0.607148676371308	0.786993473690385
ENSG00000064999.12	810.839972152291	-0.320965961207206	0.215126444919605	-1.49198747428358	0.135702429034574	0.290729131116643
ENSG00000065000.11	3098.72877843141	-0.643707803553629	0.107996075911042	-5.96047400910993	2.51507305974205e-09	7.65957767919177e-08
ENSG00000065029.10	411.045251788312	-0.457316510040736	0.156183709614863	-2.9280679218623	0.00341075526846137	0.0173590656862389
ENSG00000065054.9	935.481408724031	-0.706335021119764	0.409933949074311	-1.72304592658102	0.0848802201126318	0.206251613157534
ENSG00000065057.3	563.060558410707	-1.29604522845789	0.41777636803566	-3.10224638734775	0.00192058034244341	0.0108746217283777
ENSG00000065060.12	705.03891065554	1.04959811138018	0.211799125236315	4.95563005847683	7.20962769343682e-07	1.23806936877896e-05
ENSG00000065135.7	1818.37333861468	0.241706688983011	0.17966234845628	1.34533858128783	0.178515919675468	0.353002057206275
ENSG00000065150.14	3262.26471511595	0.280036761028952	0.178088230986962	1.5724607936021	0.115843724860486	0.258665885110833
ENSG00000065154.7	2729.05691823392	-0.171114496880441	0.29990953547971	-0.570553705825793	0.568302207153959	0.756972104801462
ENSG00000065183.11	1193.13499457251	0.2280081290068	0.236846299931015	0.962683939218008	0.335706159044916	0.539548006541451
ENSG00000065243.14	1167.55173567927	0.337171352947928	0.396286165550824	0.850827967913721	0.394864923109664	0.600885569036787
ENSG00000065268.6	868.435411435165	-0.863192853511176	0.388370743783156	-2.22260009881984	0.0262427775517747	0.0861079700665885
ENSG00000065308.4	1127.50453022557	0.547550418759475	0.23070379315083	2.3733914873324	0.0176255712270329	0.0635621529151152
ENSG00000065320.4	47.4386505238514	0.217910443003576	0.674510338055002	0.323064645134923	0.746646284858592	0.884054869736698
ENSG00000065325.8	475.227054086358	-0.0373514118823156	0.22120411595117	-0.168854958786394	0.865910728058957	0.95849590147607
ENSG00000065328.12	645.857162712081	-2.13685965949819	0.322380072378164	-6.62838631350505	3.3937634680259e-11	1.48199587544583e-09
ENSG00000065357.15	1564.65030686095	0.651354830159452	0.1375329340714	4.73599167033915	2.1798654107676e-06	3.30598282804649e-05
ENSG00000065361.10	852.478986616331	-0.285650616855705	0.211677758500764	-1.34945975845012	0.177189337549408	0.351335916773852
ENSG00000065371.13	0.114183255017593	0	8.4119877386995	0	1	NA
ENSG00000065413.12	45.794238883716	0.393659940060357	1.11109612815363	0.354298723652763	0.723115024173725	0.869299174116868
ENSG00000065427.10	4425.14397915994	0.01127547765563	0.166797422513133	0.0675998314946514	0.946104189541957	1
ENSG00000065457.6	455.199083825455	-0.0618400862468602	0.17129996180291	-0.361004670380548	0.718095955721707	0.865753890374623
ENSG00000065485.13	737.283326647463	0.693718220140831	0.180457276893888	3.84422414036952	0.000120934436340744	0.00109008957201587
ENSG00000065491.8	432.398237490332	0.304595925615178	0.162736268143798	1.87171507058297	0.061246033428177	0.162376615741896
ENSG00000065518.7	2027.05167290897	-0.328355059161574	0.183607761778789	-1.78835064476837	0.0737194537775219	0.186058326549026
ENSG00000065526.6	2015.04700503386	0.0826111483455257	0.252336716455423	0.32738457369964	0.743377032589371	0.88221824392235
ENSG00000065534.14	602.837213126767	-0.823048190256703	0.429637823885528	-1.91567907781786	0.0554059571270777	0.150497260656477
ENSG00000065548.13	2455.02433881816	0.316068986102846	0.228881463836932	1.38092871656934	0.167300879383384	0.337103904570564
ENSG00000065559.10	965.970586640083	0.0842683023304187	0.190417603313593	0.442544706287684	0.658095086905866	0.82435990886225
ENSG00000065600.8	389.094744942592	0.662613390856243	0.137620147059483	4.81479932273176	1.47347888763985e-06	2.35418897659335e-05
ENSG00000065609.10	5.17633035705052	2.30106345791317	2.58973574852859	0.888532144339652	0.374254572993817	0.580074554748961
ENSG00000065613.9	2663.26432690102	0.186008273302561	0.256358030498264	0.725580052791912	0.468096253133877	0.67031522616394
ENSG00000065615.9	466.641361482638	0.275610950205701	0.292216388289431	0.943174172465361	0.345591821750135	0.550425969125775
ENSG00000065618.12	18152.2995118063	0.339111952642417	0.301453235650372	1.12492391037302	0.260621278883534	0.458183685181342
ENSG00000065621.10	210.545368678614	1.05601102124457	0.418689450507486	2.52218206110663	0.011662932784293	0.0461733399102185
ENSG00000065665.16	263.065919027403	0.284400175386328	0.154787439950165	1.83735951365235	0.0661568394866136	0.17183796245895
ENSG00000065675.10	163.669404843551	-0.0259546189548949	0.228729076276681	-0.113473194477029	0.909655413509239	0.982588644264084
ENSG00000065717.10	89.323913058953	-0.0586512408904352	0.739414666277767	-0.0793211760130308	0.9367771633452	0.997419317311522
ENSG00000065802.7	1001.63192633195	0.0967995092892248	0.295061114581175	0.328065965000597	0.742861787111726	0.881884804795622
ENSG00000065809.9	3138.35825924006	-0.14673896806898	0.244429425906356	-0.60033266258702	0.54828455491151	0.741432936340676
ENSG00000065833.7	1603.33172211634	-0.127344408285849	0.176807790024682	-0.720242067773549	0.471375966808943	0.673327798369089
ENSG00000065882.11	917.727682993916	0.0586304275890907	0.171529304477938	0.341809976828954	0.732493900913708	0.875429750387154
ENSG00000065883.10	1071.04766157467	-0.145686837832153	0.155513654143922	-0.936810588331529	0.348855997808186	0.553843840974093
ENSG00000065911.7	2830.88401554041	2.15891641302007	0.220720396240645	9.78122751585796	1.35556388382026e-22	2.89921225652058e-20
ENSG00000065923.5	399.525529987608	0.705554183602993	0.120719793421087	5.8445608926941	5.0790623029177e-09	1.44223354292257e-07
ENSG00000065970.4	525.472135218362	0.4409578923398	0.140714137616905	3.13371420816515	0.00172608880925466	0.00992566986831104
ENSG00000065978.13	17581.774976105	-0.790657760082678	0.169835485885538	-4.65543320325616	3.23300212039692e-06	4.67704326733209e-05
ENSG00000065989.11	89.287070412533	-0.108607714183941	0.331200003681168	-0.327921838698085	0.742970761039914	0.881958542638424
ENSG00000066027.7	799.982161592754	0.289176603967203	0.149425609976175	1.93525463281234	0.0529590565257609	0.14537303908213
ENSG00000066032.14	7.98841665571167	0.602979263122423	0.644038006213911	0.936247950128194	0.349145540255291	0.554127935624538
ENSG00000066044.9	1615.74306462553	-0.238928011354816	0.0953918675454944	-2.5047000074809	0.0122555291891859	0.0479246446851586
ENSG00000066056.9	0	NA	NA	NA	NA	NA
ENSG00000066084.8	1593.26229739718	-0.245372152041193	0.153933897315269	-1.59400987255361	0.11093382369226	0.250586353301971
ENSG00000066117.10	1346.85188300681	-0.137949273978717	0.186727661913046	-0.738772566235825	0.460045112988446	0.663233172849908
ENSG00000066135.8	1092.42710462408	0.22852404591749	0.138552133347472	1.64937226440519	0.0990713932395162	0.230770135168432
ENSG00000066136.15	900.823874725774	-0.261503709311407	0.181960019666726	-1.43714926933055	0.150675584183973	0.313445043330558
ENSG00000066185.8	8.98263046781758	1.51467631522233	0.886273084655528	1.70904018349045	0.0874435063598652	0.210807510336752
ENSG00000066230.6	38.733005054972	-0.960039228916965	0.776047978298468	-1.23708746851182	0.216054611577939	0.403380828159561
ENSG00000066248.10	301.28107181171	1.03133727315568	0.16972878864883	6.07638386726206	1.22922952123315e-09	3.98198430621844e-08
ENSG00000066279.12	1468.66589707508	-0.502197994914746	0.381227623583656	-1.31731795874059	0.187732067953351	0.365237259763285
ENSG00000066294.10	0.0223980567782512	1.85283163742823	8.37984269652276	0.221105777820516	0.825010071542154	NA
ENSG00000066322.8	2832.30298294143	-0.0780191286472542	0.175130613211932	-0.445491094996854	0.655964893741786	0.823115892067081
ENSG00000066336.7	0.403968263400965	1.53460877860511	8.39229114536485	0.18285933507594	0.854908390746905	NA
ENSG00000066379.10	142.700479818597	0.186983952508522	0.380492086837855	0.491426652423928	0.62312471740533	0.799334126655243
ENSG00000066382.12	0	NA	NA	NA	NA	NA
ENSG00000066405.8	29.2802351514902	-0.0824850908743758	1.68190210151984	-0.0490427420239495	0.960885233692154	1
ENSG00000066422.4	773.318550103993	0.389017285570934	0.292883893929926	1.32823037945544	0.184102011240061	0.360432015447907
ENSG00000066427.17	425.62064891231	0.879677804914921	0.184668183132011	4.76355910366041	1.90207863991811e-06	2.93675324707947e-05
ENSG00000066455.8	1447.88979693843	0.213916576909825	0.15230981311195	1.40448322100292	0.160175004683504	0.326650098943355
ENSG00000066468.16	208.700841874452	-2.40690889814486	0.38458433498932	-6.2584683752439	3.88776712282273e-10	1.40444654546347e-08
ENSG00000066557.5	417.346440659558	0.00590994166781461	0.437221417147323	0.0135170452224742	0.989215286723727	1
ENSG00000066583.7	406.01698029857	-0.0296987617152085	0.208405939205081	-0.142504392285978	0.886681610236878	0.969990646181258
ENSG00000066629.12	584.200727019273	-0.0827675816539061	0.17861461914254	-0.463386379296619	0.643087440030573	0.814146583701759
ENSG00000066651.13	308.352396098578	0.457961781820947	0.254256102117286	1.80118305129091	0.0716740328538838	0.182540862292686
ENSG00000066654.8	983.644606986372	0.233365604306939	0.250166165411772	0.932842392666572	0.350901349558778	0.555778364053333
ENSG00000066697.10	940.211239540867	0.559669894686079	0.17027543372108	3.28685050130513	0.0010131460438712	0.00641818299956238
ENSG00000066735.10	94.9293410929757	-1.06451139005075	0.580320081883755	-1.83435215027418	0.0666017375756376	0.172659959078661
ENSG00000066739.7	670.351880913636	0.107165193472493	0.290536996495492	0.368852141947971	0.712237937031773	0.862056236803555
ENSG00000066777.4	1510.36651163429	0.741784977511569	0.261781728292563	2.83360103988068	0.00460267548613346	0.0220200699858968
ENSG00000066813.10	0	NA	NA	NA	NA	NA
ENSG00000066827.11	214.73006313485	-0.497452087462378	0.166602445514557	-2.9858630581681	0.0028277924429824	0.0148558277420363
ENSG00000066855.11	624.024483860284	0.305338921334863	0.191989426379159	1.59039446647364	0.111745916857703	0.251958311701677
ENSG00000066923.13	120.646922245909	-1.17488413813517	0.525087942787532	-2.23749974508663	0.0252536959655382	0.0835324800997179
ENSG00000066926.6	762.953563652484	-0.291886434088828	0.143235641600706	-2.03780588983928	0.0415693491206144	0.121770695688573
ENSG00000066933.11	775.613493967352	0.798677588151018	0.279792411029128	2.85453627999893	0.0043099708680639	0.0209228686375627
ENSG00000067048.12	212.23420370237	0.0663505925088088	0.324583399982698	0.204417701312962	0.838027098582252	0.941473584002618
ENSG00000067057.12	10668.8204925801	0.41109798532624	0.131256057300115	3.13203058039654	0.00173601792176422	0.00997058080730069
ENSG00000067064.6	3387.59865627357	-1.08902879422296	0.129829223184256	-8.38816383178534	4.93793759271559e-17	5.13463665372929e-15
ENSG00000067066.12	1826.85978688466	0.680587169070072	0.103901594635121	6.5503053293854	5.74195626146769e-11	2.42307979365658e-09
ENSG00000067082.10	4760.09410482882	1.18817259166501	0.138396437744085	8.58528305375973	9.06130473613932e-18	1.05927215179427e-15
ENSG00000067113.12	582.359636045938	-0.353329121929451	0.133706036505322	-2.64258167517655	0.00822766187039249	0.0350981015554527
ENSG00000067141.12	1855.94877219383	0.615711795299112	0.261086189802051	2.35827025460799	0.0183603208300545	0.0653726065725417
ENSG00000067167.3	9090.83519084868	0.277816471646481	0.337896020779941	0.822195156383367	0.410965835012715	0.615778041618844
ENSG00000067177.10	575.210382542946	0.351489325666523	0.339186580604582	1.03627132016842	0.300075582118226	0.501885944285713
ENSG00000067182.3	5271.24619038045	-0.774257482475717	0.211202559929092	-3.66594743328709	0.00024642454499516	0.0019982578032546
ENSG00000067191.11	262.379144396579	0.414575441766571	0.194303765192961	2.1336459504779	0.0328717735515264	0.102053535787801
ENSG00000067208.10	349.364513673626	0.342798286957257	0.371578192876482	0.922546838132689	0.35624341083592	0.560794348891172
ENSG00000067221.9	270.244006241537	0.0645774076406704	0.358285338861443	0.180240162340675	0.856964029715676	0.953302204815813
ENSG00000067225.13	91790.1371354741	-1.28239588788693	0.206338356592693	-6.21501454728727	5.13198952223521e-10	1.78868842218498e-08
ENSG00000067248.5	1269.13328837913	-0.404749543700103	0.225639573321236	-1.79378793242032	0.0728470238042405	0.184504620511319
ENSG00000067334.9	1769.00707152426	-0.133234203994326	0.159504798006997	-0.835299035885311	0.403549360111922	0.609126835084327
ENSG00000067365.10	352.262073484295	-0.057666234668946	0.211725973337264	-0.272362590947158	0.785343233851648	0.910193558256085
ENSG00000067369.9	1286.27591885403	-0.203384457601519	0.181390684851948	-1.121250839135	0.262181104967317	0.460171549700072
ENSG00000067445.16	23.947721594895	-0.095750768062692	0.361031755053039	-0.265214255318414	0.790844413849404	0.913719012465294
ENSG00000067533.5	548.738004082936	0.00871308638825716	0.158700397230606	0.0549027383693077	0.956215950268317	1
ENSG00000067560.6	8241.22334599389	0.110641698668393	0.108620020459862	1.01861239023867	0.308387019696602	0.511153861533223
ENSG00000067596.6	1680.7390586634	-0.277846506478118	0.132677960999415	-2.09414211964973	0.036247321975106	0.10990991572313
ENSG00000067601.6	34.7049021210355	0.100137905574955	0.353871240314753	0.28297836661122	0.777193420451284	0.904946632412374
ENSG00000067606.11	593.633622947386	0.00131177325597323	0.223956835238794	0.00585725929987601	0.99532660995807	1
ENSG00000067646.7	22.9878795208319	-0.359714069258199	0.329745043094187	-1.09088544859627	0.275323290812196	0.474825883404596
ENSG00000067704.8	3681.73381636529	0.088457779177957	0.27395077452008	0.322896620142511	0.746773536064805	0.884100099025809
ENSG00000067715.9	249.893162644852	1.07340056820407	0.41139460968057	2.60917509113093	0.00907607897994281	0.0378676307872985
ENSG00000067798.9	445.700846290467	1.44588062496126	0.370999756168516	3.8972549197701	9.72891961081283e-05	0.000904237017259795
ENSG00000067829.14	1001.65176375038	-0.418123027650855	0.311939936867122	-1.34039594881679	0.180116652112093	0.355160367911549
ENSG00000067836.8	537.482005057818	-0.768314761632795	0.334459492076608	-2.29718330570451	0.0216083150628421	0.0741729158850538
ENSG00000067840.8	9.14237532059072	0.044159502891677	1.06264221243622	0.0415563228854204	0.96685239242891	1
ENSG00000067842.13	0.0464415255737403	-3.26439224053726	8.35915200034511	-0.390517152984236	0.696154173956328	NA
ENSG00000067900.6	1588.09978399904	0.332181734242387	0.332322168897661	0.99957741412275	0.317515057895539	0.520780035263786
ENSG00000067955.9	737.365749375449	0.169160671402415	0.215995427506432	0.783167835334747	0.433528560298244	0.638603821974896
ENSG00000067992.8	237.248814693176	-0.486477108971506	0.166249143439097	-2.92619317554391	0.00343137795511077	0.0174357355543034
ENSG00000068001.9	128.314311848134	-1.06792873175547	0.281875678546519	-3.78865156888387	0.000151467172185068	0.00132224658984005
ENSG00000068024.12	471.018256998975	-0.490142968799895	0.149317929725249	-3.28254597222034	0.0010287420985122	0.00650603327825876
ENSG00000068028.13	252.913072676532	-0.0280859719610288	0.133890611071256	-0.209768046738404	0.833848713195334	0.939241538635509
ENSG00000068078.13	559.266148236719	-2.08642600990219	0.451284414012442	-4.62330615708936	3.77671666255323e-06	5.35430171850666e-05
ENSG00000068079.3	1218.56430058193	-0.138351776868622	0.398399067439923	-0.347269329111782	0.728388990496226	0.872740590153391
ENSG00000068097.10	598.689808601068	0.506029655140026	0.160848156299727	3.14600842671198	0.00165515236784828	0.00960284300717403
ENSG00000068120.10	2195.44526427804	-0.712736255571937	0.225692319064546	-3.15799960993844	0.00158855770477994	0.00930829531807697
ENSG00000068137.10	609.275897529781	-0.862468261032014	0.349784860723776	-2.46571066354156	0.0136741740044855	0.0522455600768215
ENSG00000068305.13	723.020888085268	0.512511314209853	0.231106909180191	2.21763735246122	0.0265795689253255	0.0869100185447449
ENSG00000068308.9	766.259198638524	-0.192661327513129	0.156929910838678	-1.22769028850837	0.219563253433539	0.407473760517796
ENSG00000068323.12	606.355985169314	-0.152530084520142	0.294563289417838	-0.517817698266461	0.604585468872577	0.78496848162602
ENSG00000068354.11	86.3059645934636	-0.100220749417372	0.233635240964352	-0.428962467321717	0.6679505389295	0.831173361533363
ENSG00000068366.15	2553.63911188157	0.895120251919308	0.340749551781631	2.62691541995907	0.00861627479043552	0.036401101645519
ENSG00000068383.14	365.676265995612	-0.237212617939951	0.177295266648946	-1.33795234595656	0.180911971641357	0.356202972932522
ENSG00000068394.9	539.196952317153	-0.407450801226253	0.210539616695647	-1.93526903687327	0.0529572898500725	0.14537303908213
ENSG00000068400.9	1032.50791381058	-0.308179625785469	0.147500183543273	-2.08935079524872	0.0366761570481962	0.110924305287498
ENSG00000068438.10	808.078434846376	-0.316405427718823	0.145134509187467	-2.18008404403758	0.0292512322894101	0.0933585019108309
ENSG00000068489.8	1001.01892142997	-0.284065899439893	0.310872845594477	-0.913768775451196	0.360838356800997	0.56542658507631
ENSG00000068615.12	50.5521599352433	-1.45389990174464	0.40474274356539	-3.59215804324792	0.000327950847535306	0.00253277098952072
ENSG00000068650.14	1015.677862853	-0.0951373952164685	0.321774121097598	-0.295665154462848	0.767485810712933	0.898926532044814
ENSG00000068654.11	2214.92471103328	-0.498483235039665	0.117163075439256	-4.2546103639803	2.0941335198261e-05	0.000239451318205632
ENSG00000068697.6	4011.5497463258	-0.0034976536053038	0.116430092203484	-0.0300408042208793	0.976034510781227	1
ENSG00000068724.11	1553.68328074605	-0.0522757386988512	0.125664203999192	-0.41599546279056	0.677413323311877	0.838438181494309
ENSG00000068745.10	1441.03767601997	-0.504942532468286	0.11346754288927	-4.45010546285509	8.5828131453673e-06	0.000109814497762718
ENSG00000068781.16	0.312186134981463	0	8.41198773869951	0	1	NA
ENSG00000068784.8	459.337686416565	0.166953994574104	0.208450702569913	0.800927953304015	0.423173356289576	0.627772187177907
ENSG00000068793.13	4125.43137003712	0.00913073971242499	0.108783895539549	0.0839346639237189	0.933108378965994	0.995410803180807
ENSG00000068796.12	991.169729917196	0.30542390121292	0.22825627188186	1.3380745190257	0.180872146145204	0.356161818643951
ENSG00000068831.14	11.8009712216671	3.46988379210051	1.95218851643597	1.77743274426967	0.0754970673244957	0.189327387699439
ENSG00000068878.10	2307.45297906408	-0.116834744701883	0.130145372160232	-0.897724926845948	0.369332216832807	0.574451994318241
ENSG00000068885.10	697.939157152123	0.421073384738089	0.399222128090904	1.05473458285411	0.291546730571845	0.493275891414302
ENSG00000068903.15	977.077210277206	0.261239062731945	0.289897246114287	0.901143650840189	0.367511946699962	0.572499780569441
ENSG00000068912.9	1650.29094625373	0.294176703530934	0.230787865891791	1.27466278347955	0.202428624933551	0.384545953120561
ENSG00000068971.9	381.685272570328	0.425776284114589	0.165441575608247	2.57357488617489	0.0100653862014103	0.0411469664849574
ENSG00000068976.9	19.6512246595082	1.27919187154244	1.59080468504581	0.804116233480667	0.421329850123898	0.625813315438098
ENSG00000068985.4	0.183855757234399	-3.26439224035291	8.35915200019292	-0.390517152969293	0.696154173967376	NA
ENSG00000069011.11	690.754586705491	-0.93891881063229	0.347359534931061	-2.70301723779839	0.00687131827707136	0.0305083937939986
ENSG00000069018.13	0	NA	NA	NA	NA	NA
ENSG00000069020.14	765.220018188844	-0.146813121260412	0.269304672239757	-0.54515623527581	0.585646068579113	0.770423195409763
ENSG00000069122.14	1.16118011476512	0	8.41198773869951	0	1	NA
ENSG00000069188.12	338.398993651589	0.682656289099384	0.288216391487241	2.36855470147541	0.017857739435406	0.064178062614813
ENSG00000069206.11	0.0596178810891457	0	8.41198773869951	0	1	NA
ENSG00000069248.9	1167.98978785457	-0.00581912435012927	0.176345991278663	-0.0329983364404007	0.973675914248568	1
ENSG00000069275.12	6733.03886547795	0.0743250140263464	0.137887198348562	0.539027661135457	0.589867768287583	0.773759497277711
ENSG00000069329.11	4392.55049008939	0.223633854884989	0.113271100527482	1.97432402301708	0.0483449110053049	0.136039676821623
ENSG00000069345.7	1940.09778317701	0.0108968242369381	0.117006726210384	0.0931298959458543	0.92580036710949	0.991550457645843
ENSG00000069399.8	1175.47125968603	-0.217940823781906	0.259778148450751	-0.838949792665967	0.401497484470313	0.607149618770349
ENSG00000069424.10	386.892106023747	-0.852757545536116	0.172746585677324	-4.93646541373034	7.95511372390161e-07	1.35129237723423e-05
ENSG00000069431.6	22.295865565338	0	2.16124334820711	0	1	1
ENSG00000069482.6	81.7768481209825	0.470834479447641	0.46535616438261	1.01177230578282	0.311646934412312	0.51456329086535
ENSG00000069493.10	37.6519266315268	1.94644561972341	0.702448007757446	2.77094617427617	0.00558936654979651	0.0257206522820831
ENSG00000069509.5	488.408094576718	-0.128738492535354	0.138539738148354	-0.929253182198855	0.352757891967095	0.557600952549033
ENSG00000069535.12	256.443093531377	-1.66910987676112	1.73208121397375	-0.963644119741844	0.335224379090751	0.539114589324706
ENSG00000069667.11	65.3369848932062	0.763421061601415	0.354867540796938	2.15128456067572	0.0314537461366341	0.0985560307670292
ENSG00000069696.6	4.40257697352299	-1.52718506047724	2.92197500454172	-0.522655073401889	0.601214307742918	NA
ENSG00000069702.6	199.533855455065	0.0193740382881654	0.213783628701862	0.0906245179100405	0.927790949616711	0.992494797245431
ENSG00000069712.9	102.96318583899	1.1357128147375	0.270698025775688	4.19549722050283	2.72273625804377e-05	0.000298976774286124
ENSG00000069764.5	7.14052762123983	-1.23132325090067	1.3993791655192	-0.879906805275199	0.378909797810249	0.585107465108695
ENSG00000069812.7	1835.71351361814	0.303562171842464	0.71977761088677	0.42174439333904	0.673211597495709	0.835455326155
ENSG00000069849.6	3096.49613574682	-0.421958342120076	0.114351411527851	-3.69001428563308	0.000224241458954193	0.00184460161668569
ENSG00000069869.11	2647.01916504638	1.11284417569279	0.282170745351683	3.9438680090872	8.01777986982841e-05	0.000766003222995129
ENSG00000069943.5	332.576000480723	0.493396497399021	0.180554809319199	2.73266881818006	0.00628234669394627	0.0283006335870663
ENSG00000069956.7	2439.76901632341	0.750844907809056	0.32888762296924	2.28298316923675	0.0224313597892526	0.0763989545047998
ENSG00000069966.14	867.192936929386	0.213649771562098	0.0965923068434411	2.21187150968851	0.0269755443187878	0.0877322826376197
ENSG00000069974.11	314.985883045118	0.673748789300071	0.129463366169251	5.20416554300977	1.94870239144461e-07	3.86068712730306e-06
ENSG00000069998.8	693.682329299951	-0.447296638083256	0.183082226162602	-2.44314616147389	0.014559839256308	0.0548939772922623
ENSG00000070010.14	1791.6247639061	-0.934644605485971	0.264283779301634	-3.53651899467972	0.000405437344830691	0.00300162780343432
ENSG00000070018.4	1346.63339267457	0.0299422933104246	0.276391120513619	0.108333050840355	0.913731506106024	0.984996843689169
ENSG00000070019.3	1.31182724965043	0	8.4119877386995	0	1	NA
ENSG00000070031.3	0.684562128356376	0	8.41198773869951	0	1	NA
ENSG00000070047.7	1641.95614587395	-1.24460293403603	0.125211465005755	-9.94000776189968	2.78805413563474e-23	6.39926425448553e-21
ENSG00000070061.10	1457.56892521744	0.104735647624826	0.149066399833337	0.702610700613451	0.482298392090796	0.682711946265108
ENSG00000070081.11	1097.99707910219	0.31573506367488	0.200629158439478	1.5737247074688	0.11555110722057	0.258196294550439
ENSG00000070087.9	4050.8744289031	0.349432171479862	0.171371181111183	2.03903695600462	0.0414463393519965	0.121504914788774
ENSG00000070159.9	1141.55044498735	0.447890765909823	0.100251224305492	4.46768375162166	7.90710835663215e-06	0.000101931292041215
ENSG00000070182.13	251.708245001388	-0.522553419623821	0.196098957806736	-2.66474348190478	0.00770470687283733	0.033297425500269
ENSG00000070190.8	666.855959551357	0	1.67065766762301	0	1	1
ENSG00000070193.4	0	NA	NA	NA	NA	NA
ENSG00000070214.11	1428.61569208768	0.527066777700207	0.174505639332091	3.02034237814617	0.00252489089688856	0.0135310283514634
ENSG00000070269.9	370.420987216066	0.519596203296682	0.160941965521673	3.22846935298993	0.00124454593418897	0.00761247937191112
ENSG00000070366.9	1207.91337500496	-0.292639547044582	0.122400606411988	-2.39083412756622	0.0168101455620599	0.0613503489671379
ENSG00000070367.11	1271.47731287504	0.277561397591375	0.29932029733824	0.927305632326442	0.353767870830575	0.558579286652873
ENSG00000070371.11	203.365504680264	0.999948972773077	0.134729448351814	7.42190356307216	1.15448865455897e-13	7.49263136808775e-12
ENSG00000070388.7	2.47903942497426	-4.98715940964203	2.18656644552014	-2.2808176810084	0.0225592376785763	NA
ENSG00000070404.5	2982.69725774929	0.0158075150029381	0.38437601358094	0.0411251338387936	0.96719613764392	1
ENSG00000070413.14	1626.59150570757	-0.77404563098038	0.184275148470679	-4.20048844027139	2.66339767192743e-05	0.000292973743912017
ENSG00000070423.13	810.99170909388	-0.920520904764463	0.406289074992516	-2.26567968824025	0.0234710020477839	0.0789258048135324
ENSG00000070444.10	681.090994726152	-0.00619970474981648	0.181405227817281	-0.0341759982576748	0.972736805973368	1
ENSG00000070476.10	495.226759826731	-0.0526973297086271	0.158279781739872	-0.332937846700052	0.739181200076427	0.87990120891371
ENSG00000070495.10	1162.38788760824	-0.539910926646239	0.281186214929203	-1.92011876109282	0.054842900033353	0.149312631495405
ENSG00000070501.7	502.378644960153	0.496288161030091	0.133721083195151	3.71136808924747	0.000206142084903216	0.00171369265899445
ENSG00000070526.10	419.268270338253	-5.02575874750775	1.70934974397863	-2.94015824743388	0.00328044659254842	0.016814088257807
ENSG00000070540.8	573.319484827052	0.854358012491508	0.147860946240435	5.77811811850742	7.55407705117497e-09	2.06350194746247e-07
ENSG00000070601.5	0.762568161712588	-0.803158664909673	8.28205317039328	-0.0969757919184591	0.922745619072327	NA
ENSG00000070610.10	1014.00121789924	-0.433451635825113	0.118834836222895	-3.64751321752235	0.000264790694027729	0.00212069176693442
ENSG00000070614.10	3990.21996789868	0.143931851070595	0.171833644023417	0.837623225001153	0.402242344761678	0.607787666245949
ENSG00000070669.12	1436.81239571475	3.14478527489739	0.209378034061631	15.0196523192672	5.45933101622345e-51	7.90385146587243e-48
ENSG00000070718.7	546.241460724049	0.0498831005099864	0.113653374150857	0.438905583601718	0.660729950749207	0.826505519766089
ENSG00000070729.9	9.83471564885917	-0.0727589518304928	1.94764721211205	-0.0373573568036443	0.970200073259555	1
ENSG00000070731.5	914.212275099196	0.199810106792131	0.362403242768701	0.551347458332918	0.581395511126452	0.767298570570854
ENSG00000070748.13	0	NA	NA	NA	NA	NA
ENSG00000070756.9	21162.4586187496	0.722525459190737	0.127986900280078	5.64530789955542	1.64885888428935e-08	4.17112541145293e-07
ENSG00000070759.12	44.6092844809965	-0.203468989493908	0.372572157604108	-0.546119685384844	0.584983669022399	0.769944990925437
ENSG00000070761.3	943.735134821256	-0.500649595478634	0.119384477377565	-4.19359037687356	2.74573609464932e-05	0.000300975533124023
ENSG00000070770.4	1680.27282120557	0.619021345935174	0.0936302388616334	6.6113400271248	3.80856544880501e-11	1.64029771880913e-09
ENSG00000070778.8	497.634395248482	0.534806583568857	0.168697423540214	3.17021192348779	0.00152327794548057	0.00899532527948804
ENSG00000070785.12	441.483132774128	-0.0694486912241933	0.233156064121142	-0.297863542541658	0.765807314426821	0.897630906447481
ENSG00000070808.11	6.4461188070387	-0.064861436294877	1.51173471004416	-0.0429053033339311	0.965777021196243	1
ENSG00000070814.13	2809.37734149082	-0.589347855742585	0.317636469217695	-1.85541621588379	0.0635368135105178	0.166719414581135
ENSG00000070831.11	4848.45607276212	-0.0187102626788893	0.128564589602245	-0.145532006416194	0.884290847274678	0.96898218657177
ENSG00000070882.8	1284.52409374948	-0.332968901720908	0.209537304861777	-1.58906740706889	0.112045175233483	0.252400029092685
ENSG00000070886.6	1.66823188564038	0	8.41198773869951	0	1	NA
ENSG00000070915.5	0.380155183876426	0	8.41198773869951	0	1	NA
ENSG00000070950.5	439.947436854159	-0.101499036011481	0.131948770571952	-0.769230630732807	0.441756409629114	0.645770670728509
ENSG00000070961.10	2243.60117113281	0.456946570588456	0.291386065096086	1.56818264606365	0.116838513199719	0.26039053194364
ENSG00000070985.9	0	NA	NA	NA	NA	NA
ENSG00000071051.9	1048.31519819478	-0.249842548233486	0.214354891730602	-1.16555561767857	0.2437941609645	0.437662142647162
ENSG00000071054.11	6615.78387014811	0.0104009754693041	0.212607474907628	0.0489210244081166	0.960982233866106	1
ENSG00000071073.8	148.206801470821	0.252723984443198	0.254754584588208	0.992029190963168	0.321183285893979	0.524738769428002
ENSG00000071082.6	13051.7475825134	0.620995645613406	0.329275182108103	1.88594731506224	0.0593020546241226	0.158382853708048
ENSG00000071127.12	8075.50716637745	-0.172336355586907	0.123036303789703	-1.40069516296158	0.161305249773001	0.328421257678241
ENSG00000071189.17	697.257487245821	0.183939274435488	0.305072273252233	0.60293671553497	0.546550789858425	0.739832596082093
ENSG00000071203.5	0	NA	NA	NA	NA	NA
ENSG00000071205.7	330.173854193724	0.487872770822089	0.134838524119015	3.61820016949657	0.000296658919176258	0.00232351956629894
ENSG00000071242.7	288.177864480651	4.3026354701884	0.464233503084999	9.26825711973788	1.89212320564345e-20	3.15147352685092e-18
ENSG00000071243.11	147.792879880514	-0.00424411120166358	0.264857306831775	-0.0160241424049488	0.987215131312472	1
ENSG00000071246.6	243.772506646533	-0.298423845755992	0.956889890837468	-0.311868532224551	0.755140438243449	0.890619011666872
ENSG00000071282.7	529.810356628942	0.059799757276375	0.21807096599945	0.274221545276807	0.783914371773208	0.909284629060986
ENSG00000071462.7	1639.60346277238	-0.384603536537588	0.235803887455371	-1.63103136546203	0.102883701399489	0.237068333011727
ENSG00000071537.9	2584.35071923347	0.684852127130369	0.314192412570164	2.1797220420701	0.0292780716550281	0.0933653992916441
ENSG00000071539.9	960.198726305033	-0.707110118317493	0.134032135979994	-5.27567596492708	1.3226762376736e-07	2.71769535690555e-06
ENSG00000071553.12	1190.08389506589	-0.421596269093174	0.221904887468447	-1.89989627494402	0.0574467329814994	0.154524076239074
ENSG00000071564.10	1624.33506923199	-0.497059194138684	0.149091179399383	-3.33392757466336	0.000856289508838683	0.00558388164001517
ENSG00000071575.7	147.159489795067	0.932633582180987	0.273252115794279	3.4130882371031	0.000642311417849297	0.00440238280966556
ENSG00000071626.12	2853.5201515058	-0.278287707986313	0.204000623319097	-1.36415126316068	0.172519963488097	0.34461878930264
ENSG00000071655.13	1461.2540779537	-1.2731104811291	0.380480909083539	-3.34605613773271	0.000819697984933815	0.005384829240642
ENSG00000071677.1	0.0447901028958478	0	8.4119877386995	0	1	NA
ENSG00000071794.11	1168.30126630907	0.28799920791171	0.308916382560052	0.932288554996669	0.35118742086248	0.556022485211793
ENSG00000071859.10	2157.72901195349	0.174189492337633	0.370845600973995	0.469708935147509	0.63856298325994	0.810695885116316
ENSG00000071889.12	477.305920971167	-0.294833327487114	0.33328114510498	-0.884638485607231	0.376351642748922	0.58226997683333
ENSG00000071894.10	1728.37179124857	-1.01252008262317	0.218385251013804	-4.6363940693008	3.54539757480059e-06	5.08597010330198e-05
ENSG00000071909.14	34.7982792677515	0	1.77906333251652	0	1	1
ENSG00000071967.7	1370.66561706673	0.591287666507562	0.245591906968207	2.4076024076156	0.0160576579689231	0.059212613760404
ENSG00000071991.4	25.2902927025165	0.644430283437171	0.449831030028075	1.43260522378136	0.15197068806301	0.315350216743243
ENSG00000071994.6	1002.29473120826	0.188204325859777	0.13878845894447	1.35605170120866	0.175082718688067	0.348296358569718
ENSG00000072041.12	394.940732950837	2.48399420755098	0.185955632648918	13.3579939051415	1.06392932298808e-40	8.34342241164947e-38
ENSG00000072042.8	3362.80739914552	-0.195402749738894	0.0819999341977279	-2.38296227491739	0.0171739541907079	0.0623456273363728
ENSG00000072062.9	1064.26260379866	-0.620822653245302	0.139389275740797	-4.4538767415634	8.43335265266256e-06	0.000108196407822605
ENSG00000072071.12	192.192078618348	-0.918140134228375	0.352462641574157	-2.60492893694438	0.0091893317082529	0.03816249163306
ENSG00000072080.6	0	NA	NA	NA	NA	NA
ENSG00000072110.9	12470.4629763985	0.165475392117948	0.163382244840828	1.01281135094673	0.311150277865574	0.514104062831004
ENSG00000072121.11	729.74749531333	-0.342170941486862	0.170191903823628	-2.01050069832615	0.0443782223808945	0.127673880071968
ENSG00000072133.6	98.5341492909122	0.627334928246875	0.481824745962838	1.30199815078668	0.192917017751941	0.371760325199808
ENSG00000072134.11	1194.49678945619	0.301256059852821	0.125289951886636	2.40447103152694	0.016195889782981	0.0595939084272698
ENSG00000072135.8	836.100563418642	-0.412617836518292	0.177261393265874	-2.32773662057032	0.0199260933334945	0.0696691440887422
ENSG00000072163.14	44.498919259114	0.920641718458119	0.87622936471548	1.05068576280488	0.293402937018234	0.495214480999031
ENSG00000072182.8	4.27833327332732	1.19155637477718	1.96479220226332	0.606454144822325	0.544213223324679	NA
ENSG00000072195.10	287.110309108076	0.482540872232103	0.232282338565924	2.07738941846047	0.0377656320361659	0.113272822398833
ENSG00000072201.9	46.3673264383671	-0.193426773192679	1.15031365762353	-0.168151331517949	0.866464227498771	0.958713887463513
ENSG00000072210.14	3787.30954528061	-0.579826596913783	0.0936695088313543	-6.19013171039172	6.01139636804545e-10	2.07217016562241e-08
ENSG00000072274.8	5350.99959284589	0.0187015696212834	0.270810788286365	0.0690576979581316	0.94494369274146	1
ENSG00000072310.12	3870.68516587515	-1.13560512614996	0.176866197460423	-6.42070187778007	1.35647448632995e-10	5.29672330025226e-09
ENSG00000072315.3	0.0794084425345305	0	8.41198773869951	0	1	NA
ENSG00000072364.8	2365.54560348594	0.459248732756364	0.359114604112038	1.27883613614635	0.200954765798632	0.38253966290038
ENSG00000072401.10	520.654732375283	0.418892521640537	0.384647214352363	1.08903043102973	0.276140466379032	0.475789623810126
ENSG00000072415.4	938.316389028908	0.210225480912173	0.250135401452443	0.840446732815396	0.400657955960109	0.606362715449395
ENSG00000072422.12	534.820154985761	-0.322905774856271	0.256328088215764	-1.25973621191473	0.207764537585049	0.392013670364733
ENSG00000072444.10	0	NA	NA	NA	NA	NA
ENSG00000072501.13	2008.30060985443	-0.977960150591109	0.441096323638246	-2.21711244955457	0.0266154082688921	0.0869516748878353
ENSG00000072506.8	1384.97055150114	-0.817725158506798	0.305050620561484	-2.6806211933012	0.00734856493879066	0.0320378366256611
ENSG00000072518.16	1194.22139471629	-0.286090231739727	0.120500010832412	-2.37419258109125	0.0175873747818629	0.0634730547975919
ENSG00000072571.15	1112.1890795571	-0.0434114337426457	0.371791308839789	-0.116762906260814	0.907047939143498	0.981461955997458
ENSG00000072609.13	700.405090744964	0.117814131208913	0.135633481708961	0.868621300024687	0.385054300195862	0.59136358808665
ENSG00000072657.4	63.7809731783608	2.74841262259331	8.32782138964568	0.330027806073089	0.741378951908641	0.881124858163207
ENSG00000072682.14	2842.23667885717	0.893707368087261	0.139067400769079	6.42643324851709	1.30632745648393e-10	5.12216438718419e-09
ENSG00000072694.14	0.472301164307533	-3.79007886697079	8.34999102743934	-0.453902148459323	0.649899257145682	NA
ENSG00000072736.14	845.320006956609	-0.168033015605258	0.135638949996323	-1.2388256884163	0.215410058422493	0.402525090306766
ENSG00000072756.12	464.372665217458	0.0245085379753871	0.26032639081228	0.0941454222098446	0.924993638881742	0.991251261700932
ENSG00000072778.15	7285.20391225777	-0.236719432521994	0.153621396697684	-1.54092748543252	0.123334435556494	0.270766057577135
ENSG00000072786.8	1030.70897638053	0.216196166270156	0.211656656861343	1.02144751540599	0.307042463228048	0.509732561268383
ENSG00000072803.13	1350.49388078969	0.121891893382313	0.277948437324524	0.438541387588359	0.660993874889749	0.826642710932488
ENSG00000072818.7	52.5797496327175	0.298166695469084	0.419135141419453	0.711385579503798	0.476845332601807	0.677740526349881
ENSG00000072832.10	164.799194249857	0.783458242931596	0.146499976507368	5.34783869328604	8.90107392035958e-08	1.89884552796371e-06
ENSG00000072840.8	590.891589680725	-0.556249971361157	0.159422031305276	-3.48916625140724	0.000484529695787179	0.00347138690689398
ENSG00000072849.6	1266.4917134706	0.0805453649573294	0.187665153455371	0.429197234938366	0.667779695068513	0.831028806731679
ENSG00000072858.6	68.0521064335463	0.117862457861012	0.355864799334297	0.331200102065427	0.740493343129569	0.880572768752235
ENSG00000072864.8	717.552115466367	0.0473157996010612	0.175587936984233	0.26947067329181	0.787567507126721	0.911275547253904
ENSG00000072952.14	12.2521782010738	-0.0571493641504698	1.76357879838465	-0.0324053363551522	0.974148806928499	1
ENSG00000072954.2	134.008308169664	0.0261576409637997	0.223229861493603	0.117178054892756	0.906718956761564	0.981363169004824
ENSG00000072958.4	1075.72444447273	-0.618056379594831	0.176790299482724	-3.49598581711339	0.000472313803648813	0.00339939506633817
ENSG00000073008.10	3832.85957274794	0.595206898034556	0.124935669231911	4.76410701358397	1.89691819710219e-06	2.93359879931473e-05
ENSG00000073009.8	139.466212722124	-0.757338670791677	0.180615014254732	-4.19311026780728	2.75155608631184e-05	0.00030143793422861
ENSG00000073050.7	928.610077437904	-0.293777847514255	0.217733316634888	-1.34925537375102	0.177254954215903	0.351391983705236
ENSG00000073060.11	3115.22066589271	-0.211751404666032	0.246370825399611	-0.859482466410433	0.390074389388706	0.59590828593221
ENSG00000073067.9	7.22945561521072	-1.52209143625462	1.78815484431998	-0.851207847625447	0.394653904239709	0.600758745688738
ENSG00000073111.9	1686.80147030285	-1.7644556799363	0.242243801963267	-7.28380113603013	3.24543316422754e-13	1.95151110491778e-11
ENSG00000073146.11	0.490659942542128	0	8.4119877386995	0	1	NA
ENSG00000073150.9	205.319781083354	-0.256059403575848	0.239738096865559	-1.06807973752892	0.285484545063231	0.486502429929874
ENSG00000073169.9	646.562893789448	-1.18291406467487	0.394989555828209	-2.99479833636248	0.00274626344255315	0.0145311847771417
ENSG00000073282.8	1992.83115390917	-0.50017974894639	0.273755802886916	-1.82710190495215	0.0676844488980425	0.174601243327877
ENSG00000073331.13	345.588786595909	0.868598719745991	0.13885795594486	6.25530394593239	3.96742460800587e-10	1.42774184602827e-08
ENSG00000073350.9	1543.35267729621	-1.50084202707926	0.262543330225078	-5.71654981976725	1.08708609002921e-08	2.88576125535116e-07
ENSG00000073417.10	1805.62581286757	-0.0672763366633091	0.231178603816396	-0.291014546989566	0.771040193891979	0.90103674734767
ENSG00000073464.7	181.787624090804	0.735556075593774	0.191258122616889	3.84588150050584	0.000120119808603964	0.00108378471607632
ENSG00000073536.13	676.568782749523	-0.191267976042792	0.217161163450715	-0.880765110130755	0.378444967559344	0.584547618747182
ENSG00000073578.12	2921.56832841168	-0.891571714419138	0.143397804180651	-6.21747117756383	5.05230925358095e-10	1.76746305690794e-08
ENSG00000073584.14	3841.53399977084	-0.00579521928824412	0.16770759988987	-0.0345554959468128	0.972434189376722	1
ENSG00000073598.5	1.60471101657175	0.869891945318616	3.13284591978182	0.277668282319866	0.781267010517861	NA
ENSG00000073605.14	1654.86546871976	0.551468032264564	0.283418318055359	1.94577413361422	0.0516818770435161	0.142868290401646
ENSG00000073614.7	1368.66057115054	0.218682695504246	0.132788185541457	1.6468535556273	0.0995881502052695	0.231687092090652
ENSG00000073670.9	46.2462856867761	-0.985584432353436	0.296435294517871	-3.32478773810121	0.000884858740681948	0.00574669646596789
ENSG00000073711.6	396.639581885	0.857688145366694	0.178523668111196	4.8043385756138	1.55263905670765e-06	2.46601010010926e-05
ENSG00000073712.9	993.958727474983	0.508702261948829	0.239349314390879	2.12535499942178	0.0335570022164003	0.103571062432743
ENSG00000073734.8	4.87829173394169	0	4.74380663039583	0	1	NA
ENSG00000073737.12	283.004623319979	0.551474168289249	0.542861547517904	1.01586522532444	0.30969357051508	0.512687368340604
ENSG00000073754.5	0	NA	NA	NA	NA	NA
ENSG00000073756.7	2937.39835607076	0.966030182945246	0.37705139798003	2.56206498138063	0.0104051848212804	0.0422540314825359
ENSG00000073792.11	1458.92114314376	1.30385655541588	0.149257116661916	8.73564078267209	2.42278754512984e-18	3.08103272884383e-16
ENSG00000073803.9	744.852025772089	0.592413061928508	0.119487050973742	4.95796872632413	7.12340261809293e-07	1.22549872646368e-05
ENSG00000073849.10	483.755153083101	0.463286112983759	0.174345086387803	2.6572937762826	0.00787707671849535	0.0339177444334937
ENSG00000073861.2	0.122632400215703	0	8.4119877386995	0	1	NA
ENSG00000073905.8	6.75071069433165	-0.105982609284776	0.562338816241743	-0.188467532782256	0.850510164516763	0.949264769398684
ENSG00000073910.15	15.9116633722896	1.07639775345896	1.70931644866132	0.629724094857896	0.528875115259605	0.724451131317396
ENSG00000073921.13	3408.30251329205	0.629186815482519	0.212767378648932	2.95715827998559	0.00310488690940712	0.0160673842512927
ENSG00000073969.14	803.696188508592	-0.287829491340052	0.153492390284223	-1.87520365541951	0.0607647114835922	0.161487240162763
ENSG00000074047.16	539.069590032323	-0.288097791928561	0.311848277546808	-0.923839612631234	0.355569827493664	0.560161243367835
ENSG00000074054.13	1824.16982198624	0.218594298879176	0.175382406611796	1.24638669922593	0.212622461927813	0.398626942667649
ENSG00000074071.9	2320.97235219934	-0.9368873059089	0.346452082809077	-2.70423343485916	0.0068462175161179	0.0304112956976292
ENSG00000074181.4	1199.16988968042	-0.86884565226828	0.314133962427995	-2.76584437274093	0.00567756229115329	0.0260189616692905
ENSG00000074201.4	2058.01404975701	0.519396951104276	0.117326833222396	4.4269238062511	9.55864774594803e-06	0.000120559702053055
ENSG00000074211.9	958.620669820625	0.0884812334630972	0.241181254509237	0.366866129969933	0.713718876896772	0.862798059096547
ENSG00000074219.9	576.489875197875	-0.225388753305879	0.205276500068231	-1.09797640368461	0.272214793045262	0.471176987882667
ENSG00000074266.13	472.388589616773	-0.187927998637187	0.135953909156832	-1.38229198264832	0.166882066698579	0.336535666702449
ENSG00000074276.6	43.1032166720756	-0.18218612218193	0.452071019461277	-0.403003321024731	0.686945781368996	0.845254089379306
ENSG00000074317.6	10.9382507058142	-1.45218798284016	1.0160598156287	-1.42923473648213	0.152936776867882	0.31676274649834
ENSG00000074319.8	1652.41378402492	0.340756675733653	0.109239325730311	3.11935901705315	0.00181244973308521	0.0103621252814085
ENSG00000074356.12	803.344018598764	0.197812681442199	0.14623701604556	1.35268543349223	0.176156145931836	0.349886423507615
ENSG00000074370.13	298.179956863883	1.02113303687867	0.153807358119521	6.63903892091535	3.15735026122321e-11	1.38196486666237e-09
ENSG00000074410.9	18289.2168431186	0.231772152390932	0.197748582461532	1.17205468431622	0.241175101884369	0.434244388459363
ENSG00000074416.9	2564.83616827649	-0.0906674240423283	0.168265431268015	-0.538835715447174	0.590000217255366	0.773879300924332
ENSG00000074527.7	1863.91735207059	1.58886394258285	0.245983661792207	6.45922550711937	1.05240189295992e-10	4.21430979306356e-09
ENSG00000074582.8	673.922261597677	-0.467530576174532	0.291093388388579	-1.6061188430375	0.108247800466697	0.246152136815662
ENSG00000074590.9	704.705743135852	0.470214312860631	0.26078952895472	1.80304138262496	0.0713817158096053	0.181968748916779
ENSG00000074603.14	944.026569553116	0.345269872555724	0.226172443068536	1.52657798567927	0.126865984625209	0.276391329625078
ENSG00000074621.9	290.243407187216	0.678527030482355	0.225111374107328	3.01418368206862	0.00257671750650952	0.0137656543258631
ENSG00000074657.9	1588.15635267039	0.33825644422321	0.256428790635682	1.31910478298743	0.187134084373149	0.364450600371175
ENSG00000074660.11	9.6074994866278	0.308828331230962	1.16657956568691	0.264729762387975	0.791217648157883	0.913757445260934
ENSG00000074695.5	3541.02340234933	0.899172924008888	0.231402822341354	3.88574743778395	0.000102015524597772	0.000942579375775484
ENSG00000074696.8	4258.61376291456	-0.413520125599274	0.141971267994687	-2.91270291123094	0.00358315320328322	0.0180703447049822
ENSG00000074706.9	2.68061937847815	4.22223424021018	4.02485013491869	1.04904135524924	0.294159085198315	NA
ENSG00000074755.10	1352.2070859835	-0.374928545153242	0.203761366704195	-1.84003744781283	0.0657627396585799	0.171117360236042
ENSG00000074771.3	0	NA	NA	NA	NA	NA
ENSG00000074800.9	51119.4496057602	-0.425749500127407	0.246068881641382	-1.73020455608804	0.0835937346293672	0.20377123163571
ENSG00000074803.13	0	NA	NA	NA	NA	NA
ENSG00000074842.3	2127.02292336238	-0.31349560187313	0.389024124546337	-0.805851313819458	0.420328586443739	0.624832503392909
ENSG00000074855.6	263.307390799614	-0.192449505904846	0.213202604099753	-0.902660203037685	0.366706264128648	0.571891242696845
ENSG00000074935.9	154.505592670172	1.29845117117887	0.276506593911309	4.69591394842236	2.65417268684004e-06	3.94582813104394e-05
ENSG00000074964.12	421.460628564879	-0.410758544543343	0.195011998131367	-2.10632447479792	0.0351761767351281	0.107368435986226
ENSG00000074966.6	10.7888745753857	0.300880316923858	0.639305721593935	0.470636045886927	0.637900662114366	0.810335337584671
ENSG00000075035.5	0	NA	NA	NA	NA	NA
ENSG00000075043.13	2.02985283648628	-1.2810579401864	5.76677171872525	-0.222144728917686	0.824201218982034	NA
ENSG00000075073.10	10.1846874607124	0.301333482086818	1.15411841278345	0.261094077305357	0.79401995894375	0.915308975762867
ENSG00000075089.5	442.180832010344	0.381044483877833	0.378365985164848	1.0070791213217	0.313896753642329	0.516691516556085
ENSG00000075131.5	360.025789287987	-0.571514998281354	0.132398551124675	-4.31662577442543	1.58432422274079e-05	0.000188725102507622
ENSG00000075142.9	1599.30199738455	0.334822342696956	0.200083050676363	1.67341682149047	0.0942452686236397	0.222618242630624
ENSG00000075151.15	2313.36410339355	-0.0856110911960418	0.214821501921207	-0.398521984207348	0.690245456411878	0.847651685705857
ENSG00000075188.4	812.657819193792	0.377825765200032	0.131174201744013	2.88033592106291	0.00397251663434715	0.0195724438678135
ENSG00000075213.6	805.597952119229	0.281470733021773	0.190276026798206	1.47927585917212	0.139066602146487	0.29574830723153
ENSG00000075218.14	594.230633612233	-1.68256196205224	0.41656993090107	-4.03908644681277	5.36597874188755e-05	0.000542681815696215
ENSG00000075223.9	3890.01884604725	0.971536928507692	0.370281266696241	2.62378093597883	0.00869596959304184	0.0366555081098859
ENSG00000075234.12	351.455837023353	-0.941294240066037	0.177104388275825	-5.31491200884333	1.06708878167751e-07	2.24148191517325e-06
ENSG00000075239.9	1215.76444466597	-0.270948014404135	0.12879135555469	-2.10377484759898	0.0353980918558445	0.107891090982809
ENSG00000075240.12	502.908369682406	0.0219103292889608	0.220531551666188	0.0993523562656729	0.920858509720626	0.988618904309618
ENSG00000075275.12	3122.87371800443	-0.718830690380313	0.249818910402421	-2.87740703544974	0.00400958033423643	0.0197137699766625
ENSG00000075290.7	2.07218933885727	-1.33986218750285	3.77936499786063	-0.354520452049829	0.722948879528818	NA
ENSG00000075292.14	2705.60959513438	0.362875308395135	0.179169532482536	2.02531816301136	0.0428347046598731	0.124489187214866
ENSG00000075303.8	241.800268963533	0.426087439856731	0.279069706911472	1.52681365732002	0.126807354533908	0.276327569721279
ENSG00000075336.7	601.230165289559	-0.782016834240691	0.112567414540283	-6.94709776745241	3.72877306670696e-12	1.92271884626004e-10
ENSG00000075340.18	272.740058891192	0.278656347345447	0.347042248839811	0.802946466250195	0.422005677289879	0.626484370742453
ENSG00000075388.2	0	NA	NA	NA	NA	NA
ENSG00000075391.12	913.792254363018	0.367303111186381	0.202336538704534	1.81530787043235	0.0694766101732668	0.178271203827001
ENSG00000075399.8	365.469911027938	0.206192553988652	0.219574025196589	0.939057130296009	0.347701413019382	0.552532959583806
ENSG00000075407.13	496.489820948598	0.495030834771964	0.254741175661588	1.94326980507301	0.0519835677855402	0.143404376740883
ENSG00000075413.13	1790.76606819346	0.126844645830607	0.0952708003503963	1.3314115695899	0.183053624607432	0.359067458961593
ENSG00000075415.8	8454.58055299602	0.062262809945865	0.119541861306139	0.52084524421461	0.602474582052236	0.783362632732652
ENSG00000075420.8	3766.342558028	1.07821657243831	0.283868148600093	3.79830064681642	0.000145691539874957	0.00127954291739924
ENSG00000075426.7	3945.59398600215	0.293910464355641	0.130996341439137	2.24365399160553	0.0248546724890159	0.0825462839096114
ENSG00000075429.4	0	NA	NA	NA	NA	NA
ENSG00000075461.5	252.793571186912	-0.699409095439671	0.230619428222615	-3.03274143392871	0.00242343151254356	0.0130804142522462
ENSG00000075539.9	1098.66631248993	0.120959125637502	0.239654957728151	0.504721983572358	0.613754118343067	0.791918234123279
ENSG00000075568.12	1460.43104139454	0.417478456735771	0.264434502633348	1.57875940007203	0.114391254326568	0.256487705227584
ENSG00000075618.13	5236.07068852966	-0.82980336987947	0.196908321713945	-4.21416099968062	2.50708404625407e-05	0.000279040974775564
ENSG00000075624.9	95024.2831215553	-0.341120720574548	0.195124129060898	-1.74822418025032	0.0804252161308298	0.198090854305654
ENSG00000075643.5	462.95537557326	0.681361965991473	0.120118945410611	5.67239383980874	1.4081578368387e-08	3.6255730023449e-07
ENSG00000075651.11	772.798145744025	1.239264051887	0.240764657320225	5.14720086278585	2.64402164746853e-07	5.05209456111729e-06
ENSG00000075673.7	68.8688077224867	0	2.22187752976561	0	1	1
ENSG00000075702.12	904.551686197877	-1.69058884524092	0.35768214722635	-4.72651167622036	2.28409663892254e-06	3.44187212499289e-05
ENSG00000075711.16	1785.08702419834	0.328657702896496	0.215127990503773	1.52773101318367	0.12657933671664	0.275951343489148
ENSG00000075785.8	6816.65226271967	-0.0587144111845041	0.0997383327792325	-0.588684506231586	0.556072933346724	0.748255428506377
ENSG00000075790.6	859.822248504849	0.489956861016893	0.204115144345057	2.40039445671224	0.0163774128642307	0.0600856310950654
ENSG00000075826.12	186.089953511174	-0.433305960848475	0.167538327033776	-2.58630946434794	0.00970097885883982	0.0398912220017969
ENSG00000075856.7	1425.25073178973	-0.519290674860966	0.132744576618649	-3.91195398025784	9.15523603546322e-05	0.000858121003104847
ENSG00000075884.8	0.438421877442567	4.59909497078588	8.33670424260908	0.55166824166315	0.58117567242514	NA
ENSG00000075886.10	8.9561287527346	-0.538927609244168	0.797134641650292	-0.676081029584208	0.498989200349912	0.697999555598866
ENSG00000075891.17	11.3134958000233	1.38333787216697	1.2744533228304	1.08543627874479	0.27772847171154	0.477715775404235
ENSG00000075914.8	704.898331236947	-0.0801298435446663	0.251879695930377	-0.31812744274082	0.750388267833783	0.887349685153281
ENSG00000075945.8	587.23404787622	0.716926582293617	0.20149139732605	3.55810020580431	0.000373546815439852	0.00281784553643025
ENSG00000075975.11	670.062211724819	0.331504605031706	0.0886450143046584	3.73968697091502	0.000184249558216018	0.00155924502481281
ENSG00000076003.4	1757.89930430415	-1.65168801101437	0.198861706220601	-8.30571175519391	9.92228441241507e-17	9.98648742920128e-15
ENSG00000076043.5	1804.08372143793	-0.169391051243504	0.144464965360644	-1.17254069746692	0.240980042627148	0.434158243857078
ENSG00000076053.6	529.704656587842	0.526678736178184	0.276952200348683	1.90169543883419	0.0572109825184866	0.15404404892424
ENSG00000076067.7	1154.88952225578	0.561605196670475	0.159457769635571	3.52196821737806	0.000428355495044704	0.00314801982516063
ENSG00000076108.7	3294.86140918832	-0.003864211161326	0.166453081861273	-0.0232150172175638	0.981478759828619	1
ENSG00000076201.10	909.350823076672	-0.439580063752914	0.193856142743078	-2.26755808473657	0.023356154861276	0.0786661042670143
ENSG00000076242.10	1055.83501180104	-0.392576948725067	0.117397171315099	-3.34400688131893	0.000825776891335916	0.00542097902749678
ENSG00000076248.6	1184.63236692916	-0.977254364939943	0.110224231216403	-8.86605743723724	7.57813945686133e-19	1.04108147969042e-16
ENSG00000076258.5	44.9114851871211	0.283135824258154	0.263804626257069	1.07327846473112	0.283146194554073	0.483774562614245
ENSG00000076321.6	401.912351633699	0.256104811734396	0.260594538478272	0.982771217040488	0.325720050891083	0.529073710004409
ENSG00000076344.11	107.978628840274	0.626398253103367	0.401913428147744	1.55854024581906	0.119105235351807	0.26413098085971
ENSG00000076351.8	49.6020873058571	-0.841554532274073	0.489177465910748	-1.72034607257976	0.0853695533201382	0.207187667703201
ENSG00000076356.6	725.33403531297	-0.560565300942041	0.268238912898758	-2.08979858620892	0.0366358964210201	0.110838162118634
ENSG00000076382.12	2083.00237720832	-1.64842992542741	0.18787245636676	-8.77419690627447	1.72127817407188e-18	2.24973448015325e-16
ENSG00000076513.12	834.996255198832	0.541379931829155	0.131572346997052	4.11469388656025	3.87693568380499e-05	0.000407869237031268
ENSG00000076554.11	1541.06574290166	0.811437522890727	0.244838112053517	3.31417979041336	0.000919123869103804	0.00593238351865662
ENSG00000076555.11	372.608239626114	0.229561615030132	0.177321793244949	1.29460463279333	0.195456653403379	0.375414804949994
ENSG00000076604.10	1695.2931332558	-0.571685974597586	0.284481014524972	-2.00957514002188	0.0444761745868365	0.127877494943301
ENSG00000076641.4	58.6928700661768	2.68657146642317	0.642475836542952	4.18159145234026	2.89475772966346e-05	0.000314744282091253
ENSG00000076650.2	452.782951980018	-0.232269831260585	0.135532998783877	-1.71375114064263	0.0865744401977163	0.208953262241757
ENSG00000076662.5	191.274145825935	-0.917613709876742	0.368443390476949	-2.49051478081583	0.0127558189948909	0.0494291268896111
ENSG00000076685.14	2903.28780663449	0.153844225950849	0.186662452833662	0.824184101384023	0.409834959232366	0.614964822427837
ENSG00000076706.10	1551.94207196336	0.375841014261956	0.182363381796835	2.06094562712523	0.0393082276762471	0.116815839306263
ENSG00000076716.7	152.918838873029	0	1.68067474949848	0	1	1
ENSG00000076770.10	75.2067369032858	1.90532831785449	1.13049670440562	1.68539042212975	0.0919132703253749	0.218836136722819
ENSG00000076826.5	305.426272186747	-1.23670926893318	0.293064400329893	-4.21992322349989	2.44385532007722e-05	0.000273296500173342
ENSG00000076864.15	807.484738825854	-1.41530858387924	0.168258419219708	-8.41151717960195	4.04740882880304e-17	4.27956638016304e-15
ENSG00000076924.7	875.298862050873	-0.800636273805618	0.278708157141931	-2.87266896676403	0.00407020358959159	0.0199337241112941
ENSG00000076928.13	2240.47652830962	-0.569994349270474	0.162839306442829	-3.50034866717264	0.000464649977635031	0.00334935933706201
ENSG00000076944.10	1314.0979449036	0.0139173867517068	0.266018982133521	0.052317269392157	0.958275893175322	1
ENSG00000076984.13	573.477793618126	-0.587703759765287	0.262240145504155	-2.24108996978868	0.0250202477809951	0.0829790455482129
ENSG00000077009.9	0	NA	NA	NA	NA	NA
ENSG00000077044.5	2603.77653796588	0.461288292617645	0.208280523485546	2.21474521428144	0.0267775575287326	0.0872995687248011
ENSG00000077063.6	63.5292565664071	0.135520449930176	0.302213788720076	0.448425766753157	0.653845949320827	0.821703014535201
ENSG00000077080.5	0	NA	NA	NA	NA	NA
ENSG00000077092.14	429.431061540713	-0.0459769048981834	0.247231218829517	-0.185967229850077	0.852470459805625	0.950755330852159
ENSG00000077097.9	3330.3336909203	-0.192006585991408	0.189386768900776	-1.01383315796472	0.31066237049279	0.513658655455048
ENSG00000077147.10	4127.25469847307	0.439467192777689	0.237821944766493	1.84788326917932	0.0646192313713374	0.169010360428007
ENSG00000077150.13	2586.33100786771	0.907785482900042	0.262537618377606	3.45773488961258	0.000544737144504448	0.00383844919382936
ENSG00000077152.5	959.200123982619	-1.27665602376127	0.211607904654736	-6.03312067119745	1.60823228421926e-09	5.11292902386667e-08
ENSG00000077157.16	383.261841034374	-0.134261952630863	0.272936312910568	-0.491916781607788	0.622778174339854	0.799216420240719
ENSG00000077232.12	3665.22138429103	0.855593097884781	0.213901665943354	3.99993657885471	6.33594611519853e-05	0.0006227093568363
ENSG00000077235.13	3001.26808940687	-0.904049367132445	0.101754087314761	-8.88464916731945	6.41227982929957e-19	9.00638199009307e-17
ENSG00000077238.9	1860.83972821666	0.448722729030413	0.125673210725017	3.57055196124696	0.00035622977634271	0.00271331469872365
ENSG00000077254.10	889.329743567636	0.388816391748177	0.273820493030524	1.41996819684652	0.155616940058899	0.32051503926992
ENSG00000077264.10	8.15894153652755	2.91788175374083	1.81863147113354	1.60443817235942	0.108617502547835	0.246805507117324
ENSG00000077274.7	2.93758454325435	0	8.41198773869951	0	1	NA
ENSG00000077279.12	0	NA	NA	NA	NA	NA
ENSG00000077312.4	1935.34761700983	-0.253060608435042	0.30687330905958	-0.824641964498484	0.409574889321496	0.614763978517404
ENSG00000077327.11	0.139934825444145	0	8.41198773869951	0	1	NA
ENSG00000077348.4	840.05456690484	-0.286817775767382	0.419676377640886	-0.683426066007485	0.494337653762256	0.693650114177248
ENSG00000077380.11	2948.4251967629	0.189802316049646	0.104597077081378	1.81460439761598	0.0695847262079624	0.178426993455049
ENSG00000077420.11	186.917256797707	0.147071920529689	0.158586651949819	0.927391547279945	0.353723277743977	0.558555735415671
ENSG00000077454.11	581.87620225607	-1.0248769940905	0.198464304941537	-5.16403690019931	2.41680020924312e-07	4.65098126157103e-06
ENSG00000077458.8	244.332713710412	0.461410849348468	0.301583223054536	1.52996192783917	0.126026153036086	0.275187305311288
ENSG00000077463.10	494.579014363387	-0.500439550413715	0.396528230079834	-1.26205276812942	0.206929799259293	0.39102668191357
ENSG00000077498.8	0	NA	NA	NA	NA	NA
ENSG00000077514.4	584.055125812547	-0.708678956598809	0.159962812109938	-4.43027318194278	9.4113789350878e-06	0.000118960082563658
ENSG00000077522.8	6.07395719811831	0	8.41198773869951	0	1	1
ENSG00000077549.13	4189.83950541645	-0.128687606002363	0.198216277751116	-0.649228244331905	0.516190858118508	0.713803896651494
ENSG00000077585.9	412.54111097122	0.64623823910545	0.176848749398527	3.65418608445547	0.000257999105908189	0.00207690383759539
ENSG00000077616.6	10.3935830526295	0.744153042707084	1.01009663467321	0.736714703487587	0.461295863368093	0.664648296472522
ENSG00000077684.11	747.204877277024	0.0432459104387128	0.131620766495223	0.328564493204667	0.742484889577139	0.88160419574357
ENSG00000077713.14	880.707248969219	0.592639113574886	0.207968976457848	2.84965153778599	0.00437671508792792	0.0211758752364759
ENSG00000077721.11	2009.81052508308	0.0797792103416963	0.114720789427232	0.695420688264182	0.48679169912825	0.686748112532254
ENSG00000077782.15	2149.27833928809	-0.959562024024448	0.148292375016436	-6.47074418976763	9.75214136473454e-11	3.92190283388181e-09
ENSG00000077800.7	0.129026909793476	0	8.41198773869951	0	1	NA
ENSG00000077809.8	1189.62302267735	-0.0187952982296533	0.282619554114595	-0.0665038846605507	0.946976665046795	1
ENSG00000077935.12	0.80954984447885	4.72046606425574	8.33609261241094	0.566268428595409	0.571211318940456	NA
ENSG00000077942.13	1197.3780709575	-0.484700920600998	0.259236654571851	-1.86972371403851	0.0615221946698499	0.162836344423271
ENSG00000077943.7	0	NA	NA	NA	NA	NA
ENSG00000077984.4	0.3127836274716	-4.16298054250472	8.3452406099338	-0.498844879025932	0.617888668283788	NA
ENSG00000078018.15	466.13201946799	2.15064040971022	0.364482974474629	5.90052364670856	3.62349679312115e-09	1.06227154428868e-07
ENSG00000078043.11	296.6078420564	0.285166872733855	0.173313133480357	1.64538524581101	0.0998903902324398	0.232218013162642
ENSG00000078053.12	0.313480761507909	-3.84960175988356	8.34914825665925	-0.461077183150165	0.644743231027282	NA
ENSG00000078061.8	1051.98161971219	-0.471298171626871	0.271326927094221	-1.7370121597375	0.0823850245732453	0.201608184565473
ENSG00000078070.7	472.310616101421	-0.0907408449505351	0.140325827391323	-0.646643933176241	0.517862417401682	0.715038409354931
ENSG00000078081.3	434.030599881605	1.9572745841731	0.856359918241063	2.28557472446082	0.0222791502496877	0.0760318924477557
ENSG00000078098.9	81.3734338813629	3.10175393923855	1.37440259043008	2.25680158116403	0.0240204759054878	0.0803571590858845
ENSG00000078114.14	420.706275178535	1.02443307271134	0.349596125837412	2.93033302430753	0.00338598911778788	0.0172516787184314
ENSG00000078124.7	158.654857026695	-0.0683158317893243	0.236091534937195	-0.289361631739561	0.77230465309921	0.901820689662504
ENSG00000078140.9	1576.41958740939	0.144797445167734	0.119130160676982	1.21545580350847	0.224192295583219	0.413516581259483
ENSG00000078142.7	656.288050895778	0.00993166717710928	0.19488946458959	0.0509605134275678	0.95935698536135	1
ENSG00000078177.9	253.253962113892	1.21026912475131	0.334599901157394	3.61706360511446	0.000297964103601829	0.00233152330067564
ENSG00000078237.4	578.272379472779	-0.247339569959258	0.224011025535735	-1.10414016170736	0.269532341927591	0.468711836590519
ENSG00000078246.11	661.499017276763	-0.0136256075176036	0.171820840444893	-0.0793012505486709	0.93679301164209	0.997419317311522
ENSG00000078269.9	1327.56762227702	0.39104937287597	0.123207931343086	3.17389772406007	0.00150406679418705	0.00890189972748251
ENSG00000078295.11	0	NA	NA	NA	NA	NA
ENSG00000078304.15	2022.13435399129	0.224988934716246	0.113429724271615	1.98350949154647	0.0473105479202966	0.133798921473764
ENSG00000078319.7	189.606126454141	-0.0618514546607324	0.211660132936405	-0.292220617093329	0.770117949099818	0.900720228685537
ENSG00000078328.15	0.0297781659504489	0	8.41198773869951	0	1	NA
ENSG00000078369.13	8043.31584130875	0.0402955976517013	0.0956862658138741	0.421122062910084	0.673665951590787	0.835853838413224
ENSG00000078399.11	8.48789401165969	0.744142420998949	0.913952180953731	0.814202795842577	0.415528784073525	0.620343241456954
ENSG00000078401.6	1781.96663419669	-0.0415682494508812	0.185349242935252	-0.224269863704823	0.822547324250828	0.932375523351291
ENSG00000078403.12	917.190675378505	0.529935115749824	0.253157775283889	2.09329978174899	0.0363224021302968	0.110101906646297
ENSG00000078487.13	82.6531339400295	0.759976193000308	0.324043601061757	2.34528992552292	0.0190122891700195	0.0671099577023514
ENSG00000078549.10	0	NA	NA	NA	NA	NA
ENSG00000078579.8	0.613900160798027	0	8.41198773869951	0	1	NA
ENSG00000078589.8	0	NA	NA	NA	NA	NA
ENSG00000078596.6	98.2195523702872	-1.33376611598861	1.89346721364998	-0.704404125074629	0.481181137811866	0.681340761105261
ENSG00000078618.15	4030.29491089567	0.0453134707656043	0.0810147794743712	0.55932350935966	0.575940953644349	0.763526427311425
ENSG00000078668.9	2837.24314374835	-0.435306038043741	0.150341430566963	-2.89544962025523	0.00378615798864083	0.0189066806856485
ENSG00000078674.13	2423.97191309179	0.13326504523499	0.206702768020565	0.644718242097906	0.51910979250848	0.716081879790453
ENSG00000078687.12	151.688737209035	0.464894278399131	0.15364452596373	3.02577833790758	0.00247994034327364	0.013331892945088
ENSG00000078699.17	511.127627599271	0.353248604126122	0.32913646344479	1.0732587949356	0.28315501736138	0.483774562614245
ENSG00000078725.8	24.755442948758	-0.00551289977349231	1.08955935856132	-0.00505975166031493	0.995962919494354	1
ENSG00000078747.8	1739.72830872136	0.614014626692174	0.203966808099994	3.01036542372697	0.00260933550467479	0.0139122672899389
ENSG00000078795.12	0.638416262606375	-0.193962628858563	8.32321537555116	-0.0233038098987939	0.981407932680522	NA
ENSG00000078804.8	513.999502836639	0.432560198510172	0.197658216141738	2.18842508524912	0.0286386526788885	0.0919024862863361
ENSG00000078808.12	3479.83433320422	-0.722284056771097	0.272622236813564	-2.64939524087699	0.00806359671207709	0.0345548619576509
ENSG00000078814.11	11.6047169837973	-0.125218457288618	0.578966971966322	-0.216279102870658	0.828770197084505	0.936379749202255
ENSG00000078898.6	0	NA	NA	NA	NA	NA
ENSG00000078900.10	14.335894253467	-0.686090484940881	0.771198336227274	-0.889642070932436	0.373658108417664	0.579579632316537
ENSG00000078902.11	1396.88246397275	-0.420785150717172	0.199557723378959	-2.1085886509043	0.0349801033462707	0.106911901356245
ENSG00000078967.8	237.823973779746	-0.0339355905000327	0.313317203460348	-0.10831065171411	0.913749273478828	0.984996843689169
ENSG00000079101.12	1.9604175514227	4.13620124598089	4.99410356947425	0.828216953942012	0.407547644021783	NA
ENSG00000079102.12	0.225997719431207	0	8.41198773869951	0	1	NA
ENSG00000079112.5	217.186196667049	-0.969660425995689	0.267515349917299	-3.62469079361411	0.000289307376375113	0.00227445870123476
ENSG00000079134.7	546.730151423535	0.273374856389558	0.150025905571953	1.82218434441274	0.0684270192299896	0.176058090078966
ENSG00000079150.13	176.387228357327	-0.127486434687942	0.150253876789452	-0.848473513043432	0.396174317346729	0.602148121201457
ENSG00000079156.12	134.966686564681	1.01313360162203	0.227721675165755	4.44899942390021	8.62712475956611e-06	0.00011030646406236
ENSG00000079215.9	53.3670718144914	0	1.74075671314324	0	1	1
ENSG00000079246.11	9014.24219618672	-0.511128767505721	0.102781530004104	-4.97296321124342	6.59371776420524e-07	1.1437821386185e-05
ENSG00000079257.3	660.566348568388	-0.277169565283803	0.222393936818343	-1.24630000821561	0.212654274862588	0.398642042548682
ENSG00000079263.14	30.9138809919705	-3.16931312442693	1.87397059717721	-1.69122884275822	0.0907931043261876	0.216992637018816
ENSG00000079277.15	630.061650909153	-0.0469378084655169	0.109769328167541	-0.427604042486947	0.668939422311014	0.831725421492147
ENSG00000079308.12	403.560862585618	1.32781658760762	0.431613438816106	3.07640232716052	0.00209514932601245	0.0116492778330518
ENSG00000079313.7	574.846097154222	-0.599386432343149	0.206735993515019	-2.8992843585295	0.00374015520505079	0.0187117121515845
ENSG00000079332.10	2505.18518844417	-0.136541724342172	0.129395652006098	-1.05522652597119	0.291321735216849	0.493128753924061
ENSG00000079335.13	93.7264474132382	0.809571010103998	0.306861453339257	2.63822973297646	0.00833401018841763	0.0354553358400109
ENSG00000079337.11	173.984155247788	0.274211200541918	0.425682500657571	0.644168365197844	0.519466262296183	0.716359486858719
ENSG00000079385.17	860.285892432024	-1.21911319323953	0.208591037271535	-5.84451378729443	5.08049964910295e-09	1.44223354292257e-07
ENSG00000079387.9	563.616615502186	-0.157345128076025	0.288739606866168	-0.544937806710234	0.585796292884815	0.770513105624789
ENSG00000079393.16	6.1186877077721	-4.46892423860537	2.75776982530697	-1.62048485613114	0.105128164818158	0.241235941239034
ENSG00000079432.3	2056.08033701165	-0.951256700613179	0.209284438141393	-4.54528157497552	5.48618635362109e-06	7.44989273892515e-05
ENSG00000079435.5	140.584223962503	-1.72371441820488	0.288915813446729	-5.96614770801635	2.42920397107934e-09	7.4462618794274e-08
ENSG00000079459.8	7276.65356108785	-1.24793356079346	0.134280563620207	-9.29347872208118	1.49326255037061e-20	2.55497222368411e-18
ENSG00000079462.3	1501.59263078266	-0.742861857385609	0.392524858150308	-1.89252181603527	0.0584214897453935	0.156497417947346
ENSG00000079482.11	198.010056671926	0.122585582393508	0.264629518448576	0.463234725710803	0.643196127791386	0.814204622085127
ENSG00000079557.3	0.0833664594683717	0	8.4119877386995	0	1	NA
ENSG00000079616.8	1844.64767969398	-1.42913603903722	0.299318421176681	-4.77463442917746	1.80033990956829e-06	2.79803447051898e-05
ENSG00000079689.9	11.8790992836637	-3.95033303223562	8.34779872132831	-0.473218529112671	0.636057279657783	0.808975236583353
ENSG00000079691.15	1067.36290729156	-0.153840012007361	0.226873074656257	-0.678088452058267	0.497715612200538	0.696987019138863
ENSG00000079739.11	1645.27201999618	0.139248496878145	0.105000145081315	1.32617432833361	0.184781960534479	0.36140302184552
ENSG00000079785.10	3580.57376979983	-0.241187337448329	0.146490664442592	-1.64643486577158	0.0996742597727844	0.231840677683858
ENSG00000079805.12	2851.84292114744	-0.822288548817598	0.11773873628887	-6.98401031585838	2.86870985345545e-12	1.49977744866348e-10
ENSG00000079819.12	2532.6958085103	0.110809826116725	0.295245163121184	0.375314619705531	0.707426494580709	0.859342241655978
ENSG00000079841.14	0.704373514749653	0	8.41198773869951	0	1	NA
ENSG00000079931.10	96.1666415065172	1.11290076243865	0.533389282116057	2.08647005058587	0.0369360653660233	0.111399794862914
ENSG00000079950.9	823.415126288793	0.760185608692265	0.165728583031839	4.58693120272573	4.49808823210688e-06	6.26635963112387e-05
ENSG00000079974.13	62.2212670423937	0.0565545869343609	0.214800953747303	0.263288341824092	0.792328344670114	0.914456408274342
ENSG00000079999.9	1348.43991072111	-0.735922322922029	0.199700749940376	-3.68512548471526	0.000228589988295509	0.00187300486273825
ENSG00000080007.6	44.2657642865672	0	6.53789777803194	0	1	1
ENSG00000080031.5	306.383275030574	1.10257969293643	0.364973447900579	3.02098604509109	0.00251952971702865	0.0135061432082587
ENSG00000080166.11	0.313498663713469	-2.80650213890386	8.37034062877534	-0.335291269898353	0.737405378596137	NA
ENSG00000080189.10	1229.78079334613	-0.362756982654288	0.27486635502274	-1.31975767868816	0.186915935732702	0.364089737032104
ENSG00000080200.5	354.910436357149	0.312417802070273	0.374867227402643	0.833409215937423	0.404613978865586	0.610097716409965
ENSG00000080224.13	4.1876455916063	-3.46708288571718	4.75335699194252	-0.729396696186355	0.465759038161238	NA
ENSG00000080293.5	2.64846104337914	-0.158191223211304	2.88200644175638	-0.0548892677404626	0.95622668209235	NA
ENSG00000080298.11	121.93997309055	1.28533080659942	0.272797649731344	4.71166378399976	2.45702510032364e-06	3.67304761026142e-05
ENSG00000080345.13	1531.70672987804	0.251269454318756	0.290320748090998	0.865489139067657	0.386770374561874	0.592833717699245
ENSG00000080371.4	953.423323441483	0.547774783387574	0.210280347118508	2.60497374525858	0.00918813003302069	0.03816249163306
ENSG00000080493.9	80.9415355261706	0.271820873913544	0.468565835644785	0.580112447890051	0.561838789923553	0.751681301052071
ENSG00000080503.15	1011.08592626218	0.00796953199568812	0.325857546805575	0.0244571042586385	0.980487999313177	1
ENSG00000080511.2	0.434661893473451	0	8.41198773869951	0	1	NA
ENSG00000080546.9	238.10046644889	-0.367843711496653	0.26514673199277	-1.38732130972175	0.165343807966258	0.334406248056325
ENSG00000080561.9	165.455299332458	0.711205883606679	0.139011567930188	5.11616331069549	3.11813111173023e-07	5.8220581005828e-06
ENSG00000080572.8	0	NA	NA	NA	NA	NA
ENSG00000080573.6	15.7229470533495	-1.20013140755269	1.98139185890919	-0.605701190381086	0.544713193419259	0.737982076975516
ENSG00000080603.12	2673.65962742123	-0.528566185446717	0.138137017458568	-3.82639060239775	0.000130035898818716	0.0011632156139102
ENSG00000080608.9	1497.00154130988	0.481324517631087	0.122594209393515	3.926160297556	8.63126459917208e-05	0.000818383027813692
ENSG00000080618.9	3.80136185215087	-5.48564512278417	5.18662177826261	-1.0576528147425	0.290213754568732	NA
ENSG00000080644.11	24.9137753554208	0.0209274188822915	0.571345208544052	0.0366283265691865	0.970781357344008	1
ENSG00000080709.10	7.36512044485853	-1.88928850807375	2.1340104784948	-0.885322976205038	0.375982461355308	0.582053278838852
ENSG00000080802.14	592.693745306982	0.227961444621808	0.141979533972885	1.60559369539375	0.108363211612796	0.246287164082167
ENSG00000080815.14	2170.60120611559	0.533143046796502	0.0793392980139074	6.71978527845112	1.81992544515456e-11	8.27362724716279e-10
ENSG00000080819.2	621.243872562481	-0.556710697840433	0.20241222111711	-2.75038085530584	0.00595260343328245	0.0270678785256847
ENSG00000080822.12	1154.63050883401	0.901252916187354	0.224012158378844	4.02323214378024	5.74048635875749e-05	0.000574384336832402
ENSG00000080823.17	318.08150167564	-0.478730488019677	0.191521428718617	-2.49961840417882	0.0124327144866734	0.0485000767262267
ENSG00000080824.14	43574.7603054861	-1.51570830837045	0.128272737503118	-11.8162934531089	3.21561500106755e-32	1.44097833178792e-29
ENSG00000080839.7	458.88421708971	-0.344907019361492	0.239442235087904	-1.44046023975207	0.149737231213434	0.311955327503657
ENSG00000080845.13	1550.5997372303	0.0565173597484934	0.147562280763177	0.383006818925482	0.701714708132256	0.855706396381832
ENSG00000080854.10	28.3067252839394	-0.158951021225038	0.758183964748793	-0.209647036359708	0.833943165626753	0.939241538635509
ENSG00000080910.7	0.431201725396998	0	8.41198773869951	0	1	NA
ENSG00000080947.10	64.6606772210828	-0.195536655470559	0.336895056476646	-0.580408206387895	0.561639372375695	0.751567266522474
ENSG00000080986.8	407.98833026469	-0.326384209274377	0.24463765448949	-1.33415360752814	0.182153520103217	0.357904186114195
ENSG00000081014.6	575.02699795722	0.315727836326659	0.188476634261342	1.67515637980287	0.0939035534444495	0.222085797861018
ENSG00000081019.9	202.839699615406	0.302630071311343	0.2536994222742	1.19286858676508	0.232920843576358	0.424458094205135
ENSG00000081026.14	322.86974905534	0.0760616776108075	0.238674307231985	0.318683977730698	0.74996616558464	0.887073479290379
ENSG00000081041.8	1780.13946932143	1.77429766741074	0.152963087740528	11.5995152400459	4.14419000700078e-31	1.77267727549458e-28
ENSG00000081051.3	3.16486754812869	-4.51353835313762	3.03520417468072	-1.48706251486769	0.136998300685733	NA
ENSG00000081052.10	364.268911526298	0.322248742216163	0.343957932539654	0.936884170214657	0.348818142697951	0.553843840974093
ENSG00000081059.15	213.495633770504	-0.0750889354609669	0.140695744280264	-0.533697275955914	0.593550994134834	0.776534357056285
ENSG00000081087.10	744.177813004233	0.557169391231549	0.220237931710594	2.52985208725853	0.0114110620463665	0.0453794303178984
ENSG00000081138.9	0.712846700486826	-4.14289653669906	8.34546644815933	-0.496424802907549	0.619594729343926	NA
ENSG00000081148.11	4.97751822169708	-3.46821909076792	4.02017740382966	-0.862702996008102	0.388300784728031	0.594004677809379
ENSG00000081154.7	1946.90745657989	0.594333424406312	0.216342468548555	2.74718795802648	0.00601086761912392	0.0272998406031687
ENSG00000081177.14	704.132890931031	0.185517110003657	0.131833209242046	1.40721075569848	0.159364903213878	0.325527115627132
ENSG00000081181.3	179.774341214925	0.638303484245878	0.487048080904477	1.31055538307534	0.190008021434178	0.368286568146644
ENSG00000081189.9	28.1782440350248	0	1.966917720345	0	1	1
ENSG00000081237.14	0	NA	NA	NA	NA	NA
ENSG00000081248.6	0	NA	NA	NA	NA	NA
ENSG00000081277.7	3235.8474444742	4.02140127856343	1.27875828296659	3.14477046376129	0.00166217188448301	0.00962872792793314
ENSG00000081307.8	587.918704071459	0.323021352772177	0.188240132007656	1.71600683301178	0.0861607918003672	0.2083135901407
ENSG00000081320.6	397.20886690787	0.712228790778026	0.159298953296384	4.4710199033944	7.78474522594898e-06	0.00010062959470988
ENSG00000081377.12	398.319153975439	0.486788027361961	0.226078849980926	2.15317809429334	0.0313046845806749	0.098197578082147
ENSG00000081386.8	232.488089049617	0.149116577591038	0.246033779606648	0.606081725157584	0.544460485593067	0.737822737005286
ENSG00000081479.8	4.61700150942073	-0.0499330906933435	8.26775581640523	-0.00603949751325072	0.995181207473857	NA
ENSG00000081665.9	90.264740415295	0.572918311558402	0.396151417241538	1.44621043021307	0.148118189121626	0.309335601138274
ENSG00000081692.8	512.988842209332	-0.617332720453183	0.410386709591377	-1.50427074275349	0.132511669118231	0.285845515699052
ENSG00000081721.7	561.55283959452	0.437690328108802	0.154141977015073	2.83952714623612	0.00451804507210031	0.021710910818834
ENSG00000081760.12	1266.96207592891	-0.709719825809143	0.134719726914131	-5.2681210247814	1.37827232460085e-07	2.81961558927311e-06
ENSG00000081791.4	968.960057713734	0.148547508582737	0.121389925597425	1.22372188508771	0.221057160864339	0.409419093153682
ENSG00000081800.4	0	NA	NA	NA	NA	NA
ENSG00000081803.11	53.3007057110143	0.0980346417113911	0.397857290463918	0.246406548431169	0.805367537576307	0.922791736666558
ENSG00000081818.1	0	NA	NA	NA	NA	NA
ENSG00000081842.13	0.437813552422147	0	8.4119877386995	0	1	NA
ENSG00000081853.13	15.2895116948015	0.187501188458784	0.667292085797658	0.280988179613508	0.778719466052576	0.905882877222049
ENSG00000081870.7	584.723475489	-0.12584133625608	0.20847209879801	-0.603636347413612	0.54608544180671	0.73936221136926
ENSG00000081913.9	432.10299934452	-1.04652913654589	0.157517051007949	-6.64391016622749	3.05468797248834e-11	1.34014644126347e-09
ENSG00000081923.6	1027.85749290853	0.372748514466041	0.232100318148645	1.60598019614656	0.108278261292767	0.246172902865523
ENSG00000081985.6	11.413654653585	1.29172510361477	1.07900457316757	1.19714516113934	0.231249980060063	0.422517801641631
ENSG00000082014.12	356.490462975417	-0.0847508010143892	0.319754234480434	-0.265049816000405	0.790971086064035	0.913757445260934
ENSG00000082068.4	573.798685629221	0.0383336479785745	0.166920376635032	0.229652297408783	0.818361965306138	0.930094945126125
ENSG00000082074.11	1018.56428473181	0.806756124255374	0.290570038102161	2.7764601248107	0.00549543755085541	0.0253628323061917
ENSG00000082126.13	1.28863396079438	3.10945116920469	8.35040222764363	0.372371424086733	0.709616326891711	NA
ENSG00000082146.8	514.685657651723	0.476714037154928	0.134101536864246	3.55487377924324	0.000378160580833329	0.00284657736511382
ENSG00000082153.13	5618.33967484622	0.263891794879804	0.181574849118412	1.45334993343549	0.146126619869323	0.306468588428854
ENSG00000082175.10	0	NA	NA	NA	NA	NA
ENSG00000082196.16	6.47231865069701	0.185273340734749	1.28508768303427	0.144171750442191	0.885364847747953	0.969513202157377
ENSG00000082212.7	1249.75675919114	0.0701033555332164	0.271241374171016	0.258453769257992	0.796056723864283	0.917099119527137
ENSG00000082213.13	490.186942974775	0.236815957327742	0.233707714131841	1.0132997030391	0.310917029334119	0.513878215647392
ENSG00000082258.8	725.910026471925	0.373437790227972	0.296378168087038	1.26000438101873	0.207667781828075	0.391965695539796
ENSG00000082269.12	555.483407079949	0.49905164839519	0.306650606488913	1.62742756034051	0.103646322080134	0.238533556843996
ENSG00000082293.8	0	NA	NA	NA	NA	NA
ENSG00000082397.11	36.1847452774102	0	1.73889766260321	0	1	1
ENSG00000082438.11	545.955822436661	0.353523145628279	0.244200792547606	1.44767403062118	0.147708236109783	0.308701391554896
ENSG00000082458.7	546.69000542837	1.074218791833	0.155603537208104	6.90356280523581	5.07142191124092e-12	2.55896063784089e-10
ENSG00000082482.9	2.26402433476951	0	8.41198773869951	0	1	NA
ENSG00000082497.7	112.10254938786	0.785439231630916	0.255716511748984	3.07152332971724	0.00212969520713991	0.0117995270808302
ENSG00000082512.10	303.033078161208	0.882445496319742	0.129843229081182	6.79623806773946	1.07386272808369e-11	5.11675200133242e-10
ENSG00000082515.12	816.612498451646	-0.388293911597495	0.212102065081197	-1.83069368725311	0.0671462758524864	0.173593414535666
ENSG00000082516.8	885.19503978556	-0.299901419119961	0.172501170579869	-1.73854715369079	0.0821144489848466	0.201210061627971
ENSG00000082556.6	8.28075000015839	0	8.41198773869951	0	1	1
ENSG00000082641.11	8927.1154531679	0.805046590613931	0.110590679432983	7.27951573081512	3.35020604910753e-13	2.00172152540485e-11
ENSG00000082684.10	2.88803231532938	0.413153958234007	2.50356769141769	0.165026078444099	0.868923455836561	NA
ENSG00000082701.10	1909.00716098934	0.383201408945211	0.10255456737277	3.7365611182614	0.000186554120170465	0.00157591341819045
ENSG00000082781.7	6883.58261566066	-0.127183170725975	0.131992048472979	-0.963566913290321	0.335263101708765	0.539130796074903
ENSG00000082805.15	1562.65887472769	-0.185548938920985	0.190650250621244	-0.973242564939537	0.330432760417179	0.534422530189201
ENSG00000082898.12	5533.33468410952	-0.0712664606762233	0.247589154412859	-0.287841609400166	0.773467984915071	0.902282540763998
ENSG00000082929.4	0	NA	NA	NA	NA	NA
ENSG00000082996.15	1130.89530136313	0.436034406076244	0.281099128720239	1.55117665451821	0.120859355186173	0.267045541671632
ENSG00000083067.18	0.406976622569161	0.966792635829811	7.94865621115957	0.121629695655031	0.903192294355875	NA
ENSG00000083093.5	503.151001359837	-0.175032155676928	0.25780672787693	-0.67892780424444	0.497183607471272	0.696595508828005
ENSG00000083097.10	323.029804135648	0.343821040233829	0.238247933678415	1.44312286333579	0.148985863809067	0.31080280899473
ENSG00000083099.6	747.917190694428	0.243216316092065	0.119887996602108	2.02869614127647	0.0424892491754142	0.12375273270357
ENSG00000083123.10	231.92553973447	-0.131356821610392	0.193834719424873	-0.677674371238242	0.497978179705725	0.697144518694483
ENSG00000083168.5	1185.25318574055	0.183234370277263	0.263593948116359	0.695138760152329	0.486968346203009	0.686874744599231
ENSG00000083223.13	946.82248633934	0.372946129048447	0.243489186949507	1.53167429618049	0.125602828355227	0.274631713816192
ENSG00000083290.15	514.017038287318	0.477621753883663	0.159729792226238	2.99018578329563	0.00278807814992117	0.0147028352086484
ENSG00000083307.6	590.674605786512	0	1.67187311788676	0	1	1
ENSG00000083312.13	5074.05697474724	0.19603812168405	0.242373373127551	0.808826972841129	0.418614679019706	0.623072113391054
ENSG00000083444.12	3588.03145502446	-0.757959498097921	0.237989879394313	-3.18483920420035	0.0014483445999162	0.00862362977381295
ENSG00000083454.17	129.618168731348	0.720203331511255	0.309855193956749	2.3243222820134	0.0201082274557577	0.0701495734837472
ENSG00000083457.7	429.693640364411	-0.385541891931283	0.282872017096842	-1.36295521871749	0.172896624297184	0.345180274484025
ENSG00000083520.10	1012.74702440419	0.149041686673676	0.243468618937808	0.612159740848359	0.540432074930746	0.734826765082472
ENSG00000083535.11	251.362980496871	0.537617252907596	0.349075440832973	1.54011766518068	0.123531674537307	0.271040993992381
ENSG00000083544.9	262.304505450334	0.503793068718915	0.17236443471684	2.92283654424734	0.00346858550779836	0.0176010374338833
ENSG00000083622.8	0.173958015116299	0	8.4119877386995	0	1	NA
ENSG00000083635.7	214.453746303725	0.277031746716398	0.201074520225285	1.37775659693735	0.168278450693237	0.338372726548868
ENSG00000083642.14	597.055574325418	-0.130859602827655	0.291980999271456	-0.448178488169343	0.654024386538446	0.821721827706281
ENSG00000083720.8	328.992981254544	0.510502504098133	0.165296619334933	3.08840257079744	0.00201235666199433	0.0112822653367278
ENSG00000083750.8	221.015166397717	0.0101585554689787	0.18559711374562	0.0547344474489086	0.956350025390738	1
ENSG00000083782.3	0	NA	NA	NA	NA	NA
ENSG00000083799.13	731.768683949847	0.706007126232186	0.221801403856137	3.18305977310274	0.00145727527209344	0.00866630794664444
ENSG00000083807.5	275.654220435146	-0.659502195652484	0.439743869348147	-1.49974164876953	0.133681337566109	0.287742046469778
ENSG00000083812.7	219.65470158788	-0.535242575097208	0.169675973659609	-3.1544983273293	0.00160774299956755	0.00938564857160697
ENSG00000083814.8	53.0647731945036	0.728519405492077	0.272959183848323	2.66896828756968	0.00760846335918624	0.0329755407609792
ENSG00000083817.8	116.580884460518	0.369591478462793	0.20578062538797	1.79604604547188	0.0724871942599064	0.183964601289873
ENSG00000083828.11	113.318883460414	0.0687621099953456	0.242591608250778	0.28344801574613	0.776833425618661	0.904751355418862
ENSG00000083838.11	277.648572812838	-0.178737439108317	0.319847154589227	-0.558821413740152	0.576283606622721	0.763666312269144
ENSG00000083842.8	46.162088934042	-0.608965584387625	1.15750066533109	-0.526103874172233	0.598816037034243	0.780330723050716
ENSG00000083844.6	101.677991659574	0.528491669519095	0.243698323641475	2.16863071367123	0.0301107314476991	0.0953742976400447
ENSG00000083845.4	14272.1321708252	-0.150525674197214	0.415638439409548	-0.362155325217392	0.717235962046649	0.865215872431739
ENSG00000083857.9	8520.52315010377	-0.392694540199111	0.397005016416015	-0.989142514480503	0.322593419293359	0.5262718624403
ENSG00000083896.8	744.098727738197	0.373086662037602	0.258706564472864	1.44212290398505	0.149267704765924	0.311218286407385
ENSG00000083937.4	1403.80755352842	0.213538711721082	0.241780240438358	0.883193396341765	0.37713178892474	0.58317383954668
ENSG00000084070.7	396.83670194014	-0.205595279694976	0.1418455903573	-1.44943018092486	0.147217485266355	0.308069856593069
ENSG00000084072.12	823.607349493234	-0.0310341691313149	0.26246047269205	-0.118243211303395	0.90587495242223	0.981041100388967
ENSG00000084073.4	1485.69572278541	-0.00972407056999405	0.227682570921287	-0.0427088930463448	0.965933590413854	1
ENSG00000084090.9	2716.86008745652	-0.37501426790754	0.112531628927332	-3.33252323353205	0.000860622842770886	0.00560283034375332
ENSG00000084092.6	683.618553249163	0.0369009859355089	0.0643735955455203	0.573231705061669	0.566487819962885	0.755571345724715
ENSG00000084093.11	717.249790554625	0.630556102988267	0.317765452107215	1.98434442387247	0.0472174570309465	0.133575794195016
ENSG00000084110.6	8.66961235653877	0.929397865402432	2.13716423012859	0.434874331275193	0.663653647308773	0.828565525439365
ENSG00000084112.10	1928.12481332777	0.470574083333164	0.248610347896132	1.89281776609623	0.0583821080976336	0.15643645451389
ENSG00000084207.11	17566.7522218807	-0.947487361138265	0.388328402559653	-2.4399125968972	0.0146908158123702	0.0552549649089967
ENSG00000084234.12	12800.2529950681	0.297403647797279	0.181251645608682	1.64083281450237	0.100832124551392	0.233656909158058
ENSG00000084444.9	161.101119973326	1.08028425424325	0.173446184991505	6.22835408167761	4.71360813355008e-10	1.66444312723351e-08
ENSG00000084453.12	1.24076829800435	-1.56648982166177	8.298531107054	-0.188767120524524	0.850275342527891	NA
ENSG00000084463.3	1857.39734123422	-0.444913452839311	0.162286210657733	-2.74153577827784	0.00611527003919215	0.0276738392420379
ENSG00000084623.7	4650.96672621354	-0.119769589143914	0.277457491505808	-0.431668247607606	0.665982548222345	0.830176322012735
ENSG00000084628.5	16.6466755187945	0.424906715049794	0.553374547380556	0.767846510218305	0.442578378937693	0.646821530516098
ENSG00000084636.13	1055.15706300179	0.661041740091166	0.216003139379512	3.06033394695126	0.00221090321812315	0.0121635222064589
ENSG00000084652.11	1746.46335430195	-0.237067629394439	0.106079871397637	-2.23480313721157	0.025430275809023	0.0839689861406355
ENSG00000084674.9	0	NA	NA	NA	NA	NA
ENSG00000084676.11	713.720213843665	0.507868927785999	0.197895525911425	2.5663487107501	0.0102775448224084	0.0418234964546052
ENSG00000084693.11	842.987439604936	-0.237575041616857	0.157559638479968	-1.50784200769198	0.131594967935527	0.284161185350453
ENSG00000084710.9	196.373302466785	-0.799010406071952	0.364389210213911	-2.19273892770563	0.0283261943426114	0.0910706019341117
ENSG00000084731.9	2137.89414921	-0.328053639534879	0.170721227961677	-1.9215749760687	0.0546592598340142	0.149049830387711
ENSG00000084733.6	5512.51863067991	-0.10746664650136	0.195968124085221	-0.548388402466034	0.583425238075108	0.769060541099006
ENSG00000084734.4	32.4754712103237	-0.268908385854931	1.96270580985338	-0.137009013019134	0.891023670938621	0.972115037431789
ENSG00000084754.6	6093.49703101535	-0.017245074058935	0.162982647645304	-0.105809264409946	0.915733686120509	0.986098163775838
ENSG00000084764.6	464.098775341123	0.854144233883347	0.127951714157044	6.67552005465903	2.46356971075931e-11	1.09614292024116e-09
ENSG00000084774.9	2534.49491706358	-0.539049553478517	0.160216944539983	-3.3644977753523	0.000766831024654641	0.00509443230322097
ENSG00000085063.10	10171.8041979178	0.6927723958127	0.121950885429858	5.68074920793553	1.3410599666691e-08	3.49102207920874e-07
ENSG00000085117.7	1017.83830456466	0.441594755223635	0.249668161029306	1.76872675075218	0.0769394858274085	0.191910618906969
ENSG00000085185.11	507.482467241821	0.273900425570833	0.212351343291261	1.28984550474518	0.197104304891758	0.377432604576021
ENSG00000085224.16	684.43397749079	0.50304522532325	0.336794117742206	1.49362829937635	0.135272798511212	0.290039797309127
ENSG00000085231.9	766.64767763133	0.0589188784162142	0.262565672658463	0.224396730233864	0.822448614719145	0.932375523351291
ENSG00000085265.6	0	NA	NA	NA	NA	NA
ENSG00000085274.11	420.605354645791	0.525578793732288	0.174899477445697	3.00503352787586	0.00265551575656421	0.014134463250649
ENSG00000085276.13	385.212737875778	-0.193741152400933	0.558177399150409	-0.34709601767435	0.728519185184767	0.872785460494112
ENSG00000085365.13	999.192078557115	0.810149250238565	0.333288017229936	2.43077821090592	0.0150664340954546	0.0564196888401416
ENSG00000085377.9	1508.68374507161	-0.0949458479674007	0.11202370816417	-0.847551375716452	0.396687863672811	0.602378731394318
ENSG00000085382.7	151.591644260979	0.733056932131319	0.251538220473644	2.91429640692767	0.00356491251458965	0.0180024734202017
ENSG00000085415.11	782.414459352812	0.186691397254972	0.132398249446561	1.41007451409186	0.158517681764492	0.324606820638615
ENSG00000085433.11	503.634960575852	0.438075349251108	0.169269248073717	2.58803860852697	0.00965241612321386	0.0397610251378875
ENSG00000085449.10	1411.81320356057	0.475443561242695	0.237464399376471	2.00216774594889	0.0452666933690381	0.129536937190006
ENSG00000085465.11	42.9698138788914	-0.399085903280689	0.513308019838628	-0.777478410343467	0.436876567216035	0.641727454270896
ENSG00000085491.11	1161.38351169801	0.174362123228177	0.415533592612081	0.419610174311351	0.6747702545492	0.836441019771979
ENSG00000085511.15	571.375614252719	0.189970935895063	0.120886789201605	1.57147805107343	0.116071648791181	0.259021164559973
ENSG00000085514.11	58.1613125538201	-1.09035685756057	0.383182854049745	-2.845526218193	0.00443381092750501	0.0214026046336424
ENSG00000085552.12	282.022328159034	-1.0441142186827	0.616302567740041	-1.69415847561925	0.0902351730503511	0.216043275916634
ENSG00000085563.10	16.7705279332454	3.04116522594565	8.34370365787872	0.364486246233585	0.715494942427572	0.864168023578858
ENSG00000085644.9	274.822931948639	-0.125419261798024	0.242795343520911	-0.516563703320043	0.60546075880261	0.785617162455975
ENSG00000085662.9	27801.8298743695	0.147292955400957	0.243881753663417	0.603952338329653	0.545875330314117	0.739130905887914
ENSG00000085719.7	1910.95016990223	0.256319264585108	0.246126994793999	1.0414106132472	0.29768501890047	0.499940623422706
ENSG00000085721.8	1224.63326455411	0.54620701240235	0.236934647895883	2.3053066204246	0.0211494070257648	0.0729569262521848
ENSG00000085733.11	7196.1640198684	-0.0518117727785434	0.0935569346914027	-0.55379938375968	0.579716150091211	0.766102911168845
ENSG00000085741.8	11.9314560655112	0.830764943873271	0.514079282485393	1.61602494435647	0.106088920161648	0.242937044210046
ENSG00000085760.10	1332.25471614186	0.732393570062872	0.116166080651365	6.30471103058829	2.88732077675815e-10	1.07608444236367e-08
ENSG00000085788.9	1222.5018912087	0.618786685476534	0.204645663097046	3.02369801593644	0.00249705555344535	0.0134085827593138
ENSG00000085831.11	192.692397378115	0.492012596546067	0.220107983158352	2.2353237237747	0.0253961036719966	0.0838708663292941
ENSG00000085832.12	949.921425958703	0.781393938599132	0.241138586646916	3.24043509363053	0.00119347439396535	0.00735506927597309
ENSG00000085840.8	435.902687856861	-1.67985969148493	0.311784923225451	-5.38787980543315	7.12937024019876e-08	1.56389134371539e-06
ENSG00000085871.4	755.132609159943	-0.408136463904443	0.247101642935891	-1.65169465915017	0.0985968119922173	0.229920777909246
ENSG00000085872.10	904.581920573897	-1.01015839596383	0.18958165394648	-5.32835522285824	9.91061497379518e-08	2.09817417797299e-06
ENSG00000085978.17	1384.92990079174	-0.264043327742282	0.120848609504611	-2.18490993669403	0.0288954508009673	0.0925844874914889
ENSG00000085982.9	1353.74466581169	0.610881131482297	0.0943188613645492	6.4767653324524	9.37097605324395e-11	3.78478841841426e-09
ENSG00000085998.9	1419.79781982762	-0.12938286325649	0.199611271697828	-0.648174134436405	0.516872329320082	0.714352629617658
ENSG00000085999.7	223.366386341122	-1.62443906458482	0.297526133257028	-5.45981977045859	4.76618168509109e-08	1.0807747650012e-06
ENSG00000086015.16	1124.9748685918	-0.54099396047448	0.147233312203322	-3.6743991721615	0.00023840976601912	0.00194331321188647
ENSG00000086061.11	8217.40623999118	-1.05561541213493	0.133592717784859	-7.90174367015213	2.75028559664185e-15	2.31772399376548e-13
ENSG00000086062.8	8480.85921935205	0.238555851254566	0.157171060997052	1.51781027462199	0.12906223417704	0.280103288475424
ENSG00000086065.9	2105.20096902486	0.35481119906686	0.217875895741667	1.62850139001864	0.103418614733647	0.238067728461591
ENSG00000086102.14	1111.11418538902	0.157504568689361	0.0995741200869966	1.58178217946341	0.113699304569019	0.255313550793148
ENSG00000086159.8	5.68524532434163	-6.66177499531357	2.2002208733364	-3.0277755638286	0.0024636098337876	0.0132668385355412
ENSG00000086189.5	720.666122852256	0.367354912315087	0.172824693576028	2.12559273049417	0.0335371854341484	0.103543859425214
ENSG00000086200.12	606.688783256969	-0.158080992821605	0.148613845312185	-1.063702998126	0.287463265853916	0.488562951655821
ENSG00000086205.12	2.00102007503213	0	8.41198773869951	0	1	NA
ENSG00000086232.8	4621.23956880044	-0.440357808481682	0.124418928480141	-3.53931523009354	0.000401166494496926	0.0029819725880437
ENSG00000086288.7	2.98126835199495	-1.88157463358361	1.87249243177198	-1.00485032764754	0.314968925775975	NA
ENSG00000086289.7	1983.56720304489	-0.330510467883754	0.186581392504179	-1.77140101404459	0.0764940400954057	0.191169078294467
ENSG00000086300.11	211.528700006886	0.952627761379229	0.275206219562852	3.46150520468766	0.00053716373350593	0.00379360548904882
ENSG00000086475.10	1319.90055361359	-0.683080999052998	0.102639242709316	-6.65516405832752	2.82984217015042e-11	1.24731755232789e-09
ENSG00000086504.11	2070.29203674433	-0.734768726943197	0.367943371267252	-1.99696144657408	0.0458293712606804	0.130630712781655
ENSG00000086506.2	27.8038605910428	-0.14649332730032	0.728805126852107	-0.201004797994578	0.840694822380144	0.942854094723128
ENSG00000086544.2	1062.74175383928	0.306253410294766	0.181952211314674	1.68315299980126	0.0923454766892429	0.219393362379228
ENSG00000086548.8	572.370895582574	-1.69704205930906	0.501240340817231	-3.38568531124645	0.000710007529048191	0.00477763736296604
ENSG00000086570.8	1923.90057985098	-0.0610614077763607	1.58762414531821	-0.0384608712058371	0.969320228639984	1
ENSG00000086589.7	1088.73844225695	0.268859182618964	0.120951234104834	2.2228725866983	0.0262243927494034	0.0860776588658042
ENSG00000086598.6	6417.36038685851	-0.0714006494881897	0.154846712602916	-0.461105362122134	0.644723014871187	0.815541520903576
ENSG00000086619.9	247.333142955885	1.15821732205837	0.244322106356739	4.74053428619034	2.13155376483233e-06	3.24579072879524e-05
ENSG00000086666.14	1990.60080881107	0.224030336691928	0.247611143269002	0.904766779613564	0.365588954442005	0.570555172519889
ENSG00000086696.6	51.6033185806298	-4.37066283006914	1.33917353044699	-3.26370162693574	0.00109966907308237	0.0068578103460846
ENSG00000086712.8	870.891351685944	0.484940449386596	0.204584894238468	2.37036293022368	0.0177706317785315	0.0639749542279537
ENSG00000086717.14	19.6663704404372	1.10430366459039	0.382236377254314	2.88905957230665	0.003863958647848	0.0191953477118749
ENSG00000086730.12	18.6618610225522	1.27787679388109	0.733628598106885	1.74185793353561	0.081533306381956	0.20027908632404
ENSG00000086758.11	5187.06635897023	-0.0133776205966026	0.21843845436352	-0.0612420584808747	0.951166434750637	1
ENSG00000086827.4	510.300897554091	-0.538538123531984	0.158793379712948	-3.39143939442251	0.000695265379631312	0.00470099772764142
ENSG00000086848.10	297.682478674979	0.410315560220099	0.40717613746376	1.00771023266711	0.313593591151355	0.516415255468084
ENSG00000086967.9	0.0731944313906103	0	8.41198773869951	0	1	NA
ENSG00000086991.8	0.867973637763999	0	8.4119877386995	0	1	NA
ENSG00000087008.11	246.007282126852	-0.00183834554768199	0.209399124176026	-0.00877914630691878	0.992995344683574	1
ENSG00000087053.14	825.005963760378	0.350250697618441	0.210003201760076	1.66783503624195	0.0953484786517927	0.224656198886503
ENSG00000087074.7	3973.43805342727	2.0063055545962	0.271351450319016	7.39375283322597	1.42741639506278e-13	9.04559056278675e-12
ENSG00000087076.4	277.437794555427	0.538338605615424	0.365623013256286	1.47238709298113	0.140916376573722	0.298669721114192
ENSG00000087077.7	1267.77776089432	-0.592432738714694	0.297865926997295	-1.98892416023157	0.0467095745778352	0.132477532117154
ENSG00000087085.9	31.2198169423472	1.87539140440135	0.898511822952432	2.08721950729483	0.0368682969181416	0.111287025213638
ENSG00000087086.9	124347.265992838	-0.825206562465019	0.336512855592542	-2.45222893791671	0.01419743010212	0.053703358819393
ENSG00000087087.14	2230.53334748078	-1.40603447557857	0.138131964185353	-10.1789219017539	2.46274651387566e-24	5.94248104328895e-22
ENSG00000087088.15	2485.67983610172	-0.840197065160944	0.30909364057536	-2.7182606008877	0.00656261272848979	0.0293454345837268
ENSG00000087095.8	432.142918328079	0.335428457978007	0.145465527647323	2.30589654747098	0.0211164136021558	0.0728698240568708
ENSG00000087111.16	1202.14365393882	-0.286518776994505	0.161355403292004	-1.77569992171872	0.0757823903153132	0.189700226864064
ENSG00000087116.9	2.96770965141717	0.0491091473417378	2.86352770329313	0.0171498768058926	0.986317048814527	NA
ENSG00000087128.5	84.5944266568306	0	1.77506445783966	0	1	1
ENSG00000087152.11	1611.04958695064	-0.14117456839301	0.173376450352024	-0.814266113456407	0.415492517977039	0.620338305635876
ENSG00000087157.14	546.557468396997	-0.563720601630019	0.136584324249228	-4.12727159378397	3.67092746475486e-05	0.000389461814059477
ENSG00000087191.8	3926.88176966234	-0.447469920176284	0.281801181308008	-1.58789227958275	0.11231069958295	0.252907355449952
ENSG00000087206.12	842.40918589799	-0.257993174594203	0.116344856120931	-2.21748673036339	0.0265898488402467	0.0869150525885065
ENSG00000087237.6	1.06863501675676	0	8.41198773869951	0	1	NA
ENSG00000087245.8	718.72310623643	0.181317574987139	0.213967735335406	0.84740615075873	0.396768777319262	0.602380498211784
ENSG00000087250.4	0.455806668245054	1.60112501873081	8.32442296896129	0.192340661292779	0.847475369853404	NA
ENSG00000087253.7	451.647394615946	0.392121074030973	0.211965687518681	1.84992712085259	0.0643240543525618	0.168355308993126
ENSG00000087258.9	5.90991479187552	0.251552066511159	0.950447771552166	0.264666901265234	0.791266077406233	0.913757445260934
ENSG00000087263.12	1342.93050429468	0.129680227817832	0.115076892558151	1.12690067428004	0.259784478256903	0.457423862407444
ENSG00000087266.11	591.209308827418	1.31661181753742	0.196451076062083	6.70198323129234	2.05609636835223e-11	9.28004550329913e-10
ENSG00000087269.11	1285.706373238	-0.0380578064491606	0.126294976576697	-0.301340619245047	0.763154769846197	0.895916661880943
ENSG00000087274.12	2832.53971142831	-0.163362937638998	0.0910611934870241	-1.79399073725381	0.0728146472902363	0.184447439656734
ENSG00000087299.7	249.033655365663	-0.227299087607771	0.151414136182401	-1.50117481325492	0.133310352611517	0.287192230971854
ENSG00000087301.4	70.4209231084359	0.267894106705397	0.368201984387495	0.727573772181158	0.466874540712866	0.669367170491341
ENSG00000087302.4	3631.64983956876	-0.163004440778725	0.258724708609954	-0.630030435262626	0.528674671666124	0.724281991223477
ENSG00000087303.12	104.450164634145	-0.164032417307696	0.250401442524701	-0.655077764943448	0.512417687094207	0.710648683870022
ENSG00000087338.4	493.043660634874	-0.0673646790195472	0.212800803421732	-0.316562146083832	0.751575862603103	0.888195988324312
ENSG00000087365.10	5545.20563309264	-0.511486316980743	0.15395779536392	-3.32225020351656	0.000892945842469489	0.0057903369921815
ENSG00000087448.5	642.420206282849	0.183286466062058	0.139203571935595	1.31667933166872	0.187946134432285	0.365540373685031
ENSG00000087460.19	16316.4488549844	-0.117032393359488	0.172910495047408	-0.676837998337811	0.498508746165828	0.697630844942067
ENSG00000087470.13	2006.07927690474	0.00701450971770775	0.152165498663506	0.0460978985336185	0.963232220956831	1
ENSG00000087494.11	6517.29959033411	0.627367755585775	0.125047341068793	5.01704194766236	5.24731141209971e-07	9.35223940219021e-06
ENSG00000087495.12	83.1008744337779	0	1.68829754624525	0	1	1
ENSG00000087502.13	1085.55162656257	0.0316662167097511	0.218529320168291	0.144906032221968	0.884785063683874	0.969185175392516
ENSG00000087510.5	365.110182460076	-0.620294783445696	0.202345867229556	-3.06551743279237	0.00217293709782258	0.0120002491543776
ENSG00000087586.13	1646.00800207974	-1.14947225351693	0.183026253006665	-6.28036816923239	3.37772189156981e-10	1.23681135644427e-08
ENSG00000087589.12	5.67940994875924	-3.25812795430616	2.95059116345597	-1.10422887272867	0.269493867990293	0.468711836590519
ENSG00000087842.6	1302.56623001159	-0.168444340396311	0.219907407869305	-0.765978472614351	0.443689111399194	0.647740673723567
ENSG00000087884.10	228.194782763183	0.0725711708575209	0.360534272304398	0.201287856473876	0.840473497373703	0.942824311090584
ENSG00000087903.8	166.770757746966	-0.931505628347967	0.173902845355878	-5.35647146222199	8.48628965194633e-08	1.82537665759179e-06
ENSG00000087916.7	428.857020536215	0	1.80428608409966	0	1	1
ENSG00000087995.11	469.351933972914	0.0116918599686722	0.107751946552326	0.108507181009435	0.913593384527233	0.984996843689169
ENSG00000088002.7	494.915723778801	-0.34788781307036	0.564789071729818	-0.615960595704977	0.537920526843222	0.732894327183747
ENSG00000088035.11	246.711473587712	0.395512055231799	0.252677102830368	1.56528648936315	0.117515749609665	0.261406916842394
ENSG00000088038.13	807.232624556101	-0.446545342924577	0.151970515848992	-2.93836827775392	0.003299448309936	0.0168884733862674
ENSG00000088053.7	0.105976003007978	0	8.41198773869951	0	1	NA
ENSG00000088179.4	350.975753563791	0.163847901949497	0.231893727039872	0.7065646149252	0.479837085142076	0.680251113246385
ENSG00000088205.8	2274.01518007699	0.0947762277160811	0.137692905129407	0.688315985685743	0.491253817180259	0.690868123227202
ENSG00000088247.11	2952.04037314946	-0.639866206103794	0.129170167078413	-4.95366864173337	7.28271831205727e-07	1.24834281740646e-05
ENSG00000088256.4	1364.27641579333	-0.818958780713172	0.152009905572808	-5.38753561899239	7.14303227145382e-08	1.56506414878967e-06
ENSG00000088280.14	158.156482529444	-0.0934855045887027	0.236364330610215	-0.395514434632983	0.692463270914873	0.849156321467867
ENSG00000088298.8	1102.41871453745	-0.163923335915704	0.243470289312761	-0.673278601583821	0.500770063614283	0.699517681430318
ENSG00000088305.14	250.138623437409	-0.630483524761714	0.228671685226643	-2.75715606913389	0.00583065148830205	0.0266356047721682
ENSG00000088320.3	0	NA	NA	NA	NA	NA
ENSG00000088325.11	3363.75549328832	-0.868435937323353	0.185354185653991	-4.68527826474067	2.79579829363553e-06	4.12057319377559e-05
ENSG00000088340.11	479.155995671989	0.255169031933028	0.286376647400208	0.891025976627319	0.372915234536064	0.578856711686867
ENSG00000088356.4	588.592898477757	-0.0476631667473617	0.32337117938264	-0.147394603434843	0.882820564837422	0.967877506047567
ENSG00000088367.16	2242.41643389585	-0.713845701381962	0.164289621374227	-4.34504441248865	1.39247487431079e-05	0.000168430395947322
ENSG00000088386.11	11.6013146467975	0	5.67041564721436	0	1	1
ENSG00000088387.13	1278.74130762692	0.437580430846013	0.358179918476722	1.2216777330984	0.221829519989027	0.410486028484267
ENSG00000088448.10	651.13975188868	-0.200365416688495	0.121882227038341	-1.64392644897656	0.100191396070259	0.232659132071356
ENSG00000088451.6	206.462555665854	0.92058680366501	0.285783667144721	3.22127157532353	0.00127623151720071	0.0077775457228646
ENSG00000088538.12	71.3847760716026	0.846253385502709	0.772103504549179	1.09603619270816	0.273062936056595	0.472060027511819
ENSG00000088543.10	119.971892685216	-0.217248076641833	0.226697723144823	-0.958316094348449	0.337903390563517	0.542307166206655
ENSG00000088682.9	1238.62051656853	-0.750460320856869	0.133207683899989	-5.63376149847562	1.7632082626945e-08	4.42471236162308e-07
ENSG00000088726.11	1402.8602661869	3.85210318996298	1.79726497494444	2.14331400414792	0.0320878930794966	0.100049667561844
ENSG00000088727.8	118.780692888764	-0.356945791989258	0.274608562673459	-1.29983489412786	0.193657563166043	0.372720011897749
ENSG00000088756.8	2.03712651378003	-2.2193803359346	3.15970854154492	-0.702400334319902	0.48242953687183	NA
ENSG00000088766.7	898.136613258522	0.0676312738056834	0.210399358706827	0.321442395173464	0.747875159634346	0.884933885293476
ENSG00000088782.4	0	NA	NA	NA	NA	NA
ENSG00000088808.12	338.275304367832	-0.364559254963759	0.204783531052321	-1.78021764294423	0.0750403491196284	0.188464845497404
ENSG00000088812.13	2275.52380090467	0.288686489852062	0.171271878997736	1.6855451784696	0.09188343599742	0.218820466773053
ENSG00000088826.13	2195.76724995169	0.962348461433569	0.219594426122587	4.38239020190952	1.17384328023456e-05	0.000144492507372757
ENSG00000088827.8	0.255455198735458	0	8.4119877386995	0	1	NA
ENSG00000088832.10	7422.2809092446	-0.410575890982741	0.183292860238032	-2.23999936740335	0.0250909639404332	0.0831360831246523
ENSG00000088833.13	2626.92165089578	-0.185259862892219	0.218533947999872	-0.84773951410207	0.396583055156346	0.602331317067269
ENSG00000088836.8	371.157722274417	-0.557783323128636	0.15865596634721	-3.51567820593621	0.00043863227710716	0.00320428282549365
ENSG00000088854.11	546.093702118177	0.92350917877938	0.195895169160966	4.71430297508019	2.42539555523526e-06	3.62864624364729e-05
ENSG00000088876.7	410.058351504034	0.34329241339563	0.129473833945015	2.65144240296013	0.0080148781798159	0.0343930739220965
ENSG00000088881.16	140.903605138498	0.385413574048756	0.32852594706705	1.17316022521075	0.240731558980446	0.434027078414692
ENSG00000088882.7	3.42479328903122	0	7.14499651849759	0	1	NA
ENSG00000088888.13	1251.36554940393	-0.718188880987831	0.258654270030232	-2.77663647657504	0.0054924570865832	0.0253628323061917
ENSG00000088899.10	338.090191121465	0.293531854139464	0.224134274344529	1.30962502275873	0.190322719120376	0.368752717373337
ENSG00000088926.9	0.34490797842738	0	8.4119877386995	0	1	NA
ENSG00000088930.6	3195.12938634445	-0.0821255283090589	0.223118154331491	-0.368080887703309	0.712812921436653	0.862201284984527
ENSG00000088970.11	293.092690050147	0.819134310989053	0.140594374076463	5.82622396073661	5.66955205010426e-09	1.59979968718159e-07
ENSG00000088986.6	6821.53450824737	-0.244263335930949	0.217857920579466	-1.12120475253436	0.26220071722988	0.460171549700072
ENSG00000088992.13	2356.78901875683	-0.168494534468588	0.325292711841981	-0.517978203429403	0.604473477077236	0.78488072697649
ENSG00000089006.12	3405.16589233286	0.312998245407557	0.0948504916060104	3.29991168319599	0.000967152592676353	0.00618931620087101
ENSG00000089009.11	21161.2801497674	0.276068139633456	0.269920059643659	1.02277741045965	0.306413100969728	0.509221377148402
ENSG00000089012.10	0	NA	NA	NA	NA	NA
ENSG00000089022.9	724.012710472285	-0.355657859656163	0.0945391405715441	-3.76201705987599	0.000168548547960927	0.00144390178478498
ENSG00000089041.12	1.06813169411015	0	4.62589346906947	0	1	NA
ENSG00000089048.10	838.81272576334	0.525309573861169	0.237660375977941	2.21033721628854	0.0270817675681164	0.0880069317636594
ENSG00000089050.10	598.718486501356	0.302623444713133	0.184108540017861	1.64372301623691	0.100233429456251	0.232699318588392
ENSG00000089053.8	2120.95175330452	-0.361577003654201	0.167281410578089	-2.1614894470621	0.0306575512630295	0.0966670752758383
ENSG00000089057.10	1607.99807724504	0.539682059306336	0.283587823154941	1.90305089020509	0.0570339051384827	0.153699187945502
ENSG00000089060.7	475.791496739151	-0.0841790166359509	0.189642083883658	-0.443883630215713	0.65712672032056	0.823640250609567
ENSG00000089063.10	2191.04417464772	0.202910992001121	0.166825010047825	1.21631038381446	0.223866707416191	0.413118472426721
ENSG00000089091.12	116.860413770201	0.170634205987227	0.231893543215666	0.735829914110779	0.461834213849475	0.665099222500649
ENSG00000089094.12	210.131721051497	-0.537405738022508	0.342704726087731	-1.56813051327729	0.116850676766641	0.26039053194364
ENSG00000089101.13	0.66056403014991	-4.51475849835416	8.34175391035159	-0.541224129466541	0.588353107850315	NA
ENSG00000089116.3	6.41302735227092	0	3.12372112660788	0	1	1
ENSG00000089123.11	219.929436136394	-0.173698247443599	0.159118362810351	-1.09162917702104	0.274996126235118	0.474419333789543
ENSG00000089127.8	3470.97142053038	-1.10424195871288	0.355744027580153	-3.1040351294839	0.00190900662894302	0.0108221125793182
ENSG00000089154.6	4172.30767067123	-0.589698200241653	0.128378883053292	-4.59342055497446	4.36039065100404e-06	6.08353687491083e-05
ENSG00000089157.11	45660.3881411647	0.177861880760777	0.355505313031149	0.500307236604346	0.616858759360005	0.79481746490824
ENSG00000089159.11	5111.41679815877	0.0118473631726702	0.193023769313582	0.0613777423101877	0.951058377996603	1
ENSG00000089163.4	23.4984737566845	0.157856513674619	0.393278879047774	0.401385688590318	0.688136184441478	0.84583406004265
ENSG00000089169.10	17.5269418574909	0.236922644765801	0.420277956706295	0.563728458714694	0.57293894641739	0.761184287129584
ENSG00000089177.13	829.244814463912	0.283457958771403	0.274403819088128	1.0329956766395	0.301605921896445	0.503729262224952
ENSG00000089195.10	914.029938463213	-0.173793389023337	0.153411911497062	-1.13285459601789	0.257275319754875	0.454707370936848
ENSG00000089199.5	388.215391514105	0.109935062952162	0.197850324851682	0.555647624205698	0.578451767994023	0.765184194926589
ENSG00000089220.4	4212.49359134559	-1.00222744204264	0.190410926405929	-5.26349753640728	1.41340402594349e-07	2.87896939093966e-06
ENSG00000089225.15	0	NA	NA	NA	NA	NA
ENSG00000089234.11	634.540689012873	0.118044209528601	0.107237802727973	1.10077049814271	0.270996554755106	0.470210297874476
ENSG00000089248.6	3570.15625578691	0.194571398349675	0.199951480279475	0.973093062765622	0.330507051563568	0.534450830610698
ENSG00000089250.14	189.538400126229	1.05756424098062	0.240810715341341	4.39168265200144	1.12476788933586e-05	0.000139271423981515
ENSG00000089280.14	6538.83404127783	-0.199767954444478	0.150185598043279	-1.33014055307028	0.183471966283291	0.359625690212229
ENSG00000089289.11	1467.59548359767	0.709891115693968	0.135750512791488	5.22938073010714	1.70078783566013e-07	3.41263623187198e-06
ENSG00000089327.10	5349.42134702655	0.46096626267032	0.461961528182535	0.997845566239831	0.318354250785441	0.521656395092529
ENSG00000089335.16	594.964487536141	0.359103049477758	0.240380094679089	1.49389678025198	0.135202600142496	0.289955348368496
ENSG00000089351.10	3824.21102512045	-0.153897588361462	0.177902197854104	-0.865068505155135	0.387001189859759	0.59304261474927
ENSG00000089356.12	3078.66836060436	-2.21098097727191	1.5818254350975	-1.39774018562018	0.162191102051134	0.32972550569285
ENSG00000089472.12	0.437335073921228	0	8.4119877386995	0	1	NA
ENSG00000089486.12	473.306876486908	-0.141376975769338	0.160967508536708	-0.878295110948416	0.379783588321248	0.58609177040821
ENSG00000089505.13	34.0315814318183	-0.0579338711067684	0.647531287343993	-0.0894688368563599	0.928709318823808	0.993018210926517
ENSG00000089558.4	7.2085246965586	0.214363813881517	1.30587445966233	0.164153462299084	0.869610335753083	0.960613694636036
ENSG00000089597.12	8961.90277719155	-0.0829717603986721	0.152133876500743	-0.545386486607188	0.585487732528861	0.770376441130152
ENSG00000089639.6	246.037155949004	-0.574714741844346	0.201857610604	-2.847129420212	0.00441154235118763	0.0213131550568038
ENSG00000089682.12	416.604812695982	0.473670539356362	0.213726690445695	2.21624420594635	0.0266747818696467	0.0871002896545144
ENSG00000089685.10	1934.94348361375	-1.32847864310271	0.435221586960945	-3.05241900425752	0.00227004984559728	0.0124271693263486
ENSG00000089692.4	22.3056459475856	-1.90977799223159	0.984332171362224	-1.94017634269602	0.0523582625589855	0.144195911563164
ENSG00000089693.6	5704.11554790224	-1.02726850132901	0.279632317242031	-3.67364012665201	0.000239119447158475	0.00194741112720452
ENSG00000089723.5	332.75269627642	0.542241068611741	0.205831085596995	2.6343983322005	0.00842865416158712	0.0357529186331375
ENSG00000089737.11	3508.28084429206	-0.610153900453741	0.117503061500494	-5.19266385626197	2.07306278369702e-07	4.06428277624601e-06
ENSG00000089775.7	298.814977834622	0.900954171209375	0.198423538087273	4.54056096315099	5.61047529482523e-06	7.58583013821161e-05
ENSG00000089818.12	613.711216060386	0.379912984407091	0.185013446398368	2.05343444924034	0.0400304611034702	0.118554415173629
ENSG00000089820.11	28.7464469701135	-0.325882592936874	1.3979969843838	-0.233106792487479	0.815678480544247	0.929114364475471
ENSG00000089847.8	42.1001167478675	1.04800424336691	0.496594586256103	2.11038193401978	0.0348254713043434	0.106571001748334
ENSG00000089876.7	1166.88496182927	0.0806947631565317	0.0908319105930075	0.888396628780633	0.374327438154889	0.580139716198383
ENSG00000089902.8	1074.81693384126	0.269834637695658	0.214427159460951	1.25839766927844	0.208247974401498	0.392611681482277
ENSG00000089916.13	793.658689981892	0.705515524370673	0.17353123365492	4.06563999754444	4.7900829322687e-05	0.000491839339161098
ENSG00000090006.13	1930.08913696879	0.759644036443875	0.256163193549358	2.96546910552747	0.00302221698710665	0.0157086843176841
ENSG00000090013.5	4274.69722907227	0.0333168966665124	0.356387078015445	0.0934851421999889	0.925518152807576	0.991446362356971
ENSG00000090020.6	941.945815993633	0.500951681023259	0.167714034163369	2.98693954577042	0.00281785438664968	0.0148186069225463
[truncated: 56,986 more rows]

## Sheet: TEs
genes_ids	baseMean	log2FoldChange	lfcSE	stat	pvalue	padj
ALINE	2.93339359801955	0.448547791446818	0.823535414499431	0.544661205273677	0.585986551257968	NA
Alu	0.0301652649808642	0	8.4119877386995	0	1	NA
AluYa8	3.53794200583421	-0.969353775184734	0.859292432413816	-1.12808368678605	0.259284577901207	NA
AluYb10	1.09497825042037	0.704991640560431	1.93431450596874	0.364465881005921	0.71551014730359	NA
AluYb11	0	NA	NA	NA	NA	NA
AluYb8a1	0.0697913752614316	-0.309505036291105	8.40956212905609	-0.0368039419343519	0.970641330970491	NA
AluYc5	0.793893955353856	0.252893540532007	1.69878877032358	0.148866972133232	0.881658603184153	NA
AluYe5	1.82407251825053	2.4155372663028	1.46555417210602	1.64820742370214	0.0993101139732563	NA
AluYe6	0.193171215208806	1.53460877860099	8.39229114535583	0.182859335075645	0.854908390747136	NA
AluYf1	2.96930146180786	-0.362777222740899	0.89728154306269	-0.404307015502216	0.685986967220157	NA
AluYh7	0.624491614567715	-1.28379957939116	2.44909060943508	-0.524194398706746	0.600143336377061	NA
AluYi6	0.307056259703258	0.588456150674015	8.41069989157396	0.0699651822392979	0.944221372247381	NA
AluYi6_4d	0.0671250256870842	0	8.4119877386995	0	1	NA
AmnL2-1	0.213324828375687	-0.364594869151781	8.31273415340801	-0.0438598014111044	0.965016158272448	NA
AmnSINE2	0.950751009133379	1.99883341969047	2.08684344824697	0.957826242964976	0.338150383690558	NA
Arthur2	0.550183264710048	0.688599666102956	4.14264534047969	0.16622221057022	0.867982081081236	NA
Chap1_Mam	0	NA	NA	NA	NA	NA
Chap1a_Mam	0.454495085264922	-0.309497892050337	8.40956200419175	-0.0368030929430175	0.970642007908957	NA
Charlie15b	0.764935419142601	0.90738646923543	1.80016976269384	0.504056055178698	0.614221986546601	NA
Charlie16	0.339378005056043	0.820984042973286	6.82597644821976	0.120273494818079	0.904266499745744	NA
Charlie17b	0.279853794301592	1.93750557496619	8.35373233884702	0.231932924874344	0.816590111340181	NA
Charlie1b_Mars	0.0470713646120365	0.652260201183844	8.40956208422169	0.0775617320677895	0.938176684026129	NA
Charlie29a	0.82520850399952	-0.280240407272943	1.73357747360625	-0.16165438899594	0.871578024312848	NA
Charlie30a	0.682384535046025	-0.317193700002235	4.06438910155087	-0.0780421588772596	0.937794517302897	NA
Charlie30b	0	NA	NA	NA	NA	NA
Charlie31a	0.0376358455226381	0	8.4119877386995	0	1	NA
Charlie32a	0	NA	NA	NA	NA	NA
Charlie4	2.57306739664892	-0.724328148041436	0.974732503962324	-0.743104539037135	0.457418391789837	NA
CheshMITE	0	NA	NA	NA	NA	NA
CR1-11_Crp	0	NA	NA	NA	NA	NA
CR1-13_AMi	0	NA	NA	NA	NA	NA
CR1-16_AMi	0.0261043728480118	0	8.4119877386995	0	1	NA
CR1-3_Croc	1.03404080964583	1.6801460497374	1.40730914122864	1.19387133964792	0.232528300174081	NA
CR1-L3A_Croc	0.0392629186026564	0.58845615376765	8.41069989176694	0.0699651826055138	0.944221371955897	NA
CR1-L3B_Croc	0	NA	NA	NA	NA	NA
DNA1_Mam	1.65486827096869	1.47764857221213	1.10455392128704	1.33777857625127	0.180968627621344	NA
ERV24_Prim-int	0.78023596843841	-0.423280405138643	1.74064274953892	-0.243174772796294	0.80787000877427	NA
ERV24B_Prim-int	1.85616331928005	-0.480930134957447	1.03567958819279	-0.464361893813749	0.642388486646444	NA
ERVL47-int	0.0854700284157092	-1.31391240366253	8.41198773869951	-0.156195235237666	0.875879132370883	NA
Eulor1	0.0963540300387225	0.588456943764422	8.41069987730575	0.0699652766534009	0.944221297099979	NA
Eulor10	0.0893413886115153	1.79276533394613	8.35632505835594	0.214539922923827	0.83012603764962	NA
Eulor11	0.038956176286387	-1.31391240366253	8.41198773869951	-0.156195235237666	0.875879132370883	NA
Eulor12	0	NA	NA	NA	NA	NA
Eulor2C	0	NA	NA	NA	NA	NA
Eulor3	0	NA	NA	NA	NA	NA
Eulor5A	1.18796171402034	0.411086842974857	1.21610932210754	0.338034447645246	0.73533722869689	NA
Eulor5B	0	NA	NA	NA	NA	NA
Eulor6A	0.674220106083628	0	8.4119877386995	0	1	NA
Eulor6B	0.22956828617053	1.83642113077977	8.38041710440277	0.219132425976147	0.826546892276424	NA
Eulor6C	0	NA	NA	NA	NA	NA
Eulor6D	0.484194328654207	-1.42646297380564	2.79882901765125	-0.509664207713095	0.610286732557572	NA
Eulor6E	0.14347341095861	0.824424061921614	8.38222959252564	0.0983537915325949	0.921651365725336	NA
Eulor7	0	NA	NA	NA	NA	NA
Eulor8	0.129399888202702	0.874660125641555	8.38042028325612	0.104369482207128	0.91687614006048	NA
Eulor9A	1.73983273808209	1.51018700374485	1.28725682352734	1.17318236434486	0.240722682634138	NA
Eulor9B	0.020971114476313	0	8.41198773869951	0	1	NA
Eulor9C	0.0196554697774443	0.652259722394534	8.40956209257916	0.0775616750567912	0.938176729377706	NA
EuthAT-2	1.49646460739173	-0.304048792160483	1.54492841643995	-0.19680445315461	0.843980566158825	NA
EuthAT-N1	0	NA	NA	NA	NA	NA
EuthAT-N1a	0.0106629812783027	-1.31391240366253	8.4119877386995	-0.156195235237666	0.875879132370883	NA
Eutr10	0.146877429343908	1.53460811713621	8.39228969353499	0.18285928789117	0.854908427770709	NA
Eutr11	3.54090745382788	3.23379262493428	1.3110150785169	2.46663267106931	0.0136390192149399	NA
Eutr15	0.0458929143842224	0	8.41198773869951	0	1	NA
Eutr16	0.0101640642818105	0.652259721854428	8.40956209260852	0.0775616749922952	0.938176729429012	NA
Eutr18	0.0455311914791571	0	8.4119877386995	0	1	NA
Eutr2	0	NA	NA	NA	NA	NA
Eutr2B	0	NA	NA	NA	NA	NA
Eutr5	0	NA	NA	NA	NA	NA
EUTREP15	0.0549525480158069	0.652260202008804	8.40956208417687	0.0775617321663008	0.938176683947765	NA
EUTREP16	0.457726273757862	0.59693285983008	3.25224721948995	0.183544736775483	0.854370620066588	NA
EUTREP2	0.97813795566007	0.0160296852820466	1.5358860085244	0.0104367675680873	0.991672815467656	NA
EUTREP4	0	NA	NA	NA	NA	NA
EUTREP7	0.0406562571272418	2.71878705895863	8.35700585735541	0.325330280409662	0.74493111579926	NA
EUTREP8	0.0668364711118812	0	8.41198773869951	0	1	NA
EutTc1-N1	0.0964218018056369	0	8.4119877386995	0	1	NA
EutTc1-N2	0.0633146358548432	0.588456938868482	8.4106998774199	0.0699652760703429	0.944221297564055	NA
FordPrefect_a	3.61704776513003	-0.243171783182445	0.822632313415899	-0.295602031693477	0.767534021875695	NA
HAL1M8	1.06464112868038	1.86869313952737	1.56163931066971	1.19662275837945	0.231453625798253	NA
HAL1N1_MD	0	NA	NA	NA	NA	NA
hAT-1_Mam	0.689938498595133	1.06251093482811	1.90239366770129	0.558512653225961	0.576494366646654	NA
hAT-4b_Ther	0	NA	NA	NA	NA	NA
hAT-5_Mam	0.161153231409673	0.588456877511664	8.41069987854133	0.0699652687659235	0.944221303377891	NA
hAT-N1_Mam	0.0694823872177142	0	8.41198773869951	0	1	NA
hAT-N1a_Mam	0	NA	NA	NA	NA	NA
Helitron1Na_Mam	2.22401052388975	0.432394762025645	0.997988532748307	0.433266262924782	0.664821344649605	NA
Helitron1Nb_Mam	2.0997608574931	1.31038414070742	0.987854947547787	1.32649448581522	0.184675960419835	NA
HERV-Fc1_LTR1	1.02256435585495	-1.6753701728141	2.4064087870633	-0.696211791537989	0.48629620424149	NA
HERV-Fc1_LTR2	0	NA	NA	NA	NA	NA
HERV-Fc1_LTR3	0.110757412385879	0	8.41198773869951	0	1	NA
HERV-Fc2_LTR	0	NA	NA	NA	NA	NA
HERV-Fc2-int	0.167435209299125	-1.31391240366253	8.4119877386995	-0.156195235237666	0.875879132370883	NA
HERV1_LTRb	2.41320759648123	-0.330464491623311	0.85555232338621	-0.386258657232509	0.699305115816277	NA
HERV1_LTRc	1.68610321895405	-0.0412988716891512	1.59195454193522	-0.0259422430736918	0.979303406272787	NA
HERV1_LTRe	2.26705723926604	-0.00740517286265867	1.0943754555816	-0.00676657432775047	0.994601096013906	NA
HERV9N-int	0.528386129936711	0.592401195204618	3.18795042755336	0.185825096301533	0.852581923291145	NA
HERV9NC-int	1.21233092311879	0.229947514632042	1.59476310351352	0.144189136383598	0.885351119212289	NA
HERVIP10B3-int	3.59299073406012	-0.74924265531282	0.719286046641813	-1.04164769886872	0.297575045502027	NA
HERVKC4-int	2.88541560120731	1.25550234728386	1.0017632668948	1.25329245818284	0.210099292115879	NA
HERVL32-int	1.64432318305003	-0.447350396988961	1.09060500520881	-0.410185534499091	0.681669851417817	NA
L1M2a1	3.71253080693874	0.51959025985485	0.744547057004631	0.697860873891842	0.485264205189382	NA
L1M4a1	0.654795812409324	0.857408865858913	2.69111370980448	0.318607445956346	0.750024206436666	NA
L1M4a2	0.39847624083566	0.109071488346074	4.3068289339171	0.0253252427759819	0.979795539562342	NA
L1M6B	0.308935644457086	-0.114919362881524	4.99708502525653	-0.0229972798743053	0.981652442722447	NA
L1M8	0.256642986558832	0	8.41198773869951	0	1	NA
L1MEi	2.05737123006138	1.66785738753277	1.29001673972086	1.29289592621385	0.196047056674325	NA
L1MEj	2.23153062209307	0.389668587621961	1.02719108511097	0.379353552878492	0.704425336776085	NA
L1P	0	NA	NA	NA	NA	NA
L1P3b	1.68271405720047	-2.39582546099989	1.49968055857054	-1.59755719130182	0.110141560038376	NA
L1P4b	4.19676578303624	-0.298586492339245	0.689976114975754	-0.432749026898905	0.665197108214223	NA
L1P4c	0.725211824248363	-1.0911638555536	1.67033385753674	-0.653260933812806	0.513588073138039	NA
L1P4d	1.76717804129153	1.36013327764554	1.52836251802704	0.889928444071848	0.373504309597143	NA
L2-1_AMi	1.53062351243607	-1.98029090386005	1.09091684030626	-1.81525376700951	0.0694849203749197	NA
L2-1_Crp	0	NA	NA	NA	NA	NA
L2-2_Mam	0	NA	NA	NA	NA	NA
L4_B_Mam	0.181082866100728	1.7861867254975	8.38222959237783	0.213092078403784	0.831255143272854	NA
LTR06	0.0204757817799377	0.588459663567386	8.41069982788072	0.0699656004387049	0.944221039388227	NA
LTR101_Mam	1.10865397903632	1.47057430972009	1.49644223446756	0.982713716472538	0.325748357975173	NA
LTR102_Mam	0.0385843110421257	0	8.4119877386995	0	1	NA
LTR103_Mam	0.387569543853737	-1.22501099436619	3.31407515634607	-0.369638869541155	0.711651585461682	NA
LTR103b_Mam	0.523376312396928	3.225207866406	6.43074912963492	0.501529106701305	0.615998798459352	NA
LTR104_Mam	0.825181568933847	-0.893514384533776	2.06006273848009	-0.433731637315575	0.66448332967662	NA
LTR105_Mam	0.0393330773662647	0.652259722855306	8.40956209255412	0.0775616751118135	0.938176729333936	NA
LTR106_Mam	0.0362823758483277	0.652259722765598	8.409562092559	0.0775616751011013	0.938176729342458	NA
LTR107_Mam	0.0694523619866807	0	8.41198773869951	0	1	NA
LTR108c_Mam	0	NA	NA	NA	NA	NA
LTR108d_Mam	0	NA	NA	NA	NA	NA
LTR108e_Mam	0.185750051820822	0	8.41198773869951	0	1	NA
LTR10B2	0.337929433414232	0	8.41198773869951	0	1	NA
LTR11	1.91091888569785	2.04002172107197	1.52020543141929	1.34193818737206	0.17961603857443	NA
LTR14C	4.57619927752622	-0.0251985824212394	0.630803429620721	-0.0399468063076169	0.968135534824958	NA
LTR16	0.616595502434854	-1.27364639782111	2.91725362424169	-0.436590904279769	0.662408060246339	NA
LTR18C	0.200085766987299	-1.31391240366253	8.4119877386995	-0.156195235237666	0.875879132370883	NA
LTR1A1	0	NA	NA	NA	NA	NA
LTR1A2	1.68135254096267	1.95055372933958	1.45122585010057	1.34407317041961	0.178924726977334	NA
LTR1B0	3.46684869334655	-0.392258603276342	0.553375238303981	-0.708847407915398	0.478419174614293	NA
LTR1C1	0	NA	NA	NA	NA	NA
LTR1D1	0.546080345638203	0.798550804560184	2.27646957034665	0.350784747998447	0.725749840358849	NA
LTR1E	0	NA	NA	NA	NA	NA
LTR1F	0	NA	NA	NA	NA	NA
LTR1F1	0	NA	NA	NA	NA	NA
LTR1F2	0	NA	NA	NA	NA	NA
LTR22	2.65327624926057	0.819482397399638	0.966150384538392	0.84819341845128	0.396330262004608	NA
LTR22B1	0.0302577991606163	0	8.41198773869951	0	1	NA
LTR22B2	0	NA	NA	NA	NA	NA
LTR22C0	0	NA	NA	NA	NA	NA
LTR22C2	0.0251743690580683	0	8.41198773869951	0	1	NA
LTR22E	0.0860889576472645	0	8.4119877386995	0	1	NA
LTR26C	0	NA	NA	NA	NA	NA
LTR26D	0	NA	NA	NA	NA	NA
LTR27D	0	NA	NA	NA	NA	NA
LTR27E	4.22541545617731	-2.2085300141983	1.63256038211683	-1.35280142675927	0.176119076844361	NA
LTR28B	0.0789031624584393	1.8364227892984	8.38042028333544	0.219132540756954	0.82654680286724	NA
LTR28C	0	NA	NA	NA	NA	NA
LTR37-int	0.51891083235967	1.71313629030458	6.41891281356258	0.266888854867273	0.78955473802848	NA
LTR38-int	1.23123234970926	1.57753925359967	1.45447881648591	1.084607926715	0.278095342749651	NA
LTR38A1	0.0111990283891256	0.652260200721929	8.40956208424679	0.0775617320126306	0.938176684070008	NA
LTR39-int	1.77537635052457	0.0257745189731483	1.09230147481718	0.0235965249222632	0.981174444091137	NA
LTR41C	0.172733185043556	-1.31391240366253	8.41198773869951	-0.156195235237665	0.875879132370884	NA
LTR47A2	0.297118237989709	-2.2005821302962	5.88940361326245	-0.373651098617298	0.708663911819823	NA
LTR47B3	0.335234122806336	0	5.69947467742765	0	1	NA
LTR47B4	0.0558276781968778	1.78618672557219	8.38222959265723	0.213092078405592	0.831255143271443	NA
LTR5	3.52421743368164	-0.383685224228977	0.723430208383468	-0.530369370510994	0.595855858194845	NA
LTR53-int	0.308438889303452	2.36589023868776	6.82444006854996	0.346679026399665	0.728832468663049	NA
LTR53B	0.136387664267579	-0.309489152334286	8.40956125783586	-0.0368020569498688	0.970642833952298	NA
LTR59	2.52502344249171	0.369456165626148	0.695148038641718	0.531478397533921	0.59508730722912	NA
LTR60B	1.40807630026103	-0.381461717864536	1.14528620567836	-0.333071083868153	0.739080626112255	NA
LTR72B	4.1382575691552	0.0161632421999874	0.622517139347943	0.0259643328325348	0.979285787130144	NA
LTR75B	3.31599401861666	-0.090041257017378	0.608491180803363	-0.147974629473677	0.882362790542065	NA
LTR7A	0	NA	NA	NA	NA	NA
LTR80A	4.50551602619886	1.42296515518897	0.804478509078942	1.76880443558169	0.0769265162971518	NA
LTR81AB	0.61139922749367	0.435216008831552	3.65214950458355	0.119167084558106	0.905142983506488	NA
LTR89B	0.0796164262684912	0.652264765579116	8.40956200451706	0.0775622755654531	0.93817625168016	NA
LTR8B	0.580682523472369	1.36478372685216	2.38958245145627	0.571138997953567	0.567905425180214	NA
LTR91	0.0229207673328353	0	8.4119877386995	0	1	NA
LTR91A	0.0519823746321233	1.12465052065244	8.40247716162412	0.133847495092156	0.893523169412828	NA
LTR9A1	0.0411023608098861	0	8.41198773869951	0	1	NA
LTR9C	0.071840030820649	-1.31391240366253	8.41198773869951	-0.156195235237666	0.875879132370883	NA
LTR9D	0.268474782525312	-0.37332147530399	8.41069887606703	-0.0443864987684068	0.964596323464858	NA
MADE1	0.155000831708548	0	8.4119877386995	0	1	NA
MADE2	0.211017697200798	3.04116856696041	8.35143190130892	0.364149358205719	0.715746480793509	NA
MamGypLTR3a	0.125949515513904	0	8.41198773869951	0	1	NA
MamGypLTR4	0	NA	NA	NA	NA	NA
MamGypsy2-I	0.553493168929269	2.66948296419653	2.50104377744983	1.06734755635443	0.28581492074086	NA
MamGypsy2-LTR	0	NA	NA	NA	NA	NA
MamRep1894	1.36372886499592	0.35384478926538	1.47983931524643	0.239110277460399	0.811020072638568	NA
MamRep605	1.05090111855445	1.49821900178349	1.65968562873966	0.902712523287446	0.366678488171574	NA
MamRep605b	4.72163255116489	-0.0542112552874111	0.548342195007241	-0.0988639134121261	0.921246321418642	NA
MamRTE1	1.0482846646444	-1.12878393395228	1.25759356525029	-0.897574514646654	0.369412431040876	NA
MamRTE2	0	NA	NA	NA	NA	NA
MamTip1	1.29546920450079	-0.0624021305295249	1.13853190494159	-0.0548092945473727	0.956290395557076	NA
MamTip1b	0.0094914054956338	0	8.4119877386995	0	1	NA
MamTip2	2.84108327509928	0.895637881694215	0.9630148009888	0.930035427051169	0.352352742043936	NA
MamTip2b	1.7279494313862	-1.23785347170794	1.73036704271674	-0.715370462537514	0.474380159122141	NA
MamTip3	0	NA	NA	NA	NA	NA
MamTip3B	0.11435789356423	1.94592111584671	8.37668640622738	0.232302013168366	0.816303448922943	NA
MARE10	0	NA	NA	NA	NA	NA
MARE4	0	NA	NA	NA	NA	NA
MARE6	0	NA	NA	NA	NA	NA
MARE8	0.0166365956605837	0	8.4119877386995	0	1	NA
MER101B	3.26147910398619	1.06021627821816	0.881915761202597	1.20217409060978	0.229296085416765	NA
MER121	2.52064399481996	1.62950895121116	0.914690617404444	1.78148646132953	0.0748330146844769	NA
MER121B	0	NA	NA	NA	NA	NA
MER123	0.0854638774587566	0.652257335214748	8.40956213423526	0.0775613908076632	0.938176955494537	NA
MER125	0.0523891622548031	0	8.4119877386995	0	1	NA
MER127	1.79866665809649	0.0866001769512275	1.29020538660032	0.0671212334490545	0.94648519016449	NA
MER129	1.39480789528052	2.77236510907127	1.41880152081609	1.95401898602182	0.0506989718976301	NA
MER130	0	NA	NA	NA	NA	NA
MER132	0	NA	NA	NA	NA	NA
MER133A	0	NA	NA	NA	NA	NA
MER133B	0	NA	NA	NA	NA	NA
MER134	0	NA	NA	NA	NA	NA
MER135	1.92676334562568	0.102150634951585	1.62741790879269	0.0627685331466988	0.949950823351866	NA
MER30B	4.91795120857524	0.0587930451827155	0.548264213519133	0.107234876420881	0.914602647559951	NA
MER45R	2.61210577445471	0.740744403254069	0.885837598678039	0.836207905782621	0.403037951623236	NA
MER47C	0.711290965660683	0.983691365740154	1.96899490225168	0.499590610729989	0.617363370483173	NA
MER4CL34	0.81615481783092	0.782584341761807	2.09818540138853	0.372981501655627	0.709162211709027	NA
MER57E2	2.20723852521604	1.65240331224127	1.22310230799383	1.35099353622477	0.176697503268028	NA
MER66D	3.40223054024097	-0.685668968545838	0.84812033626067	-0.808457171972701	0.418827451262736	NA
MER68C	0.0094914054956338	0	8.4119877386995	0	1	NA
MER6C	1.2822935940339	-0.616878061929915	1.21419346414467	-0.508055824830576	0.611414193964398	NA
MER70C	4.40476754061405	-0.0717966300207256	0.693471370481911	-0.103532219319786	0.917540579563595	NA
MER74C	2.57983175614166	-0.232868393369594	0.861378901893087	-0.270343739390191	0.786895818463135	NA
MER75A	0	NA	NA	NA	NA	NA
MER75B	0.76524311417967	1.49049669417054	1.94058033792405	0.768067502819805	0.442447082337418	NA
MER83A-int	1.14657909938356	-1.23852776858309	1.3392521108765	-0.924790604042812	0.355074839026478	NA
MER83B-int	4.04614155678251	0.342534461546818	0.864009587292438	0.396447523944988	0.69177491290163	NA
MER88	3.32399275114095	-0.488258543980536	0.789483401759819	-0.618453209899246	0.536276631978619	NA
MER91C	3.72042600067437	-0.946795796697591	0.796075487483533	-1.18932916737645	0.234310162018671	NA
MER92-int	1.8754029513003	3.85835621962328	1.53023565785013	2.52141309074185	0.0116884545004526	NA
MER92A	1.71565841993132	-0.872501811155202	1.11760434417094	-0.780689351921267	0.434985224795913	NA
MER92D	0.0385843110421257	0	8.4119877386995	0	1	NA
MER94B	0.714517883800545	0.543381758367041	1.60877804332587	0.337760551010315	0.735543640264158	NA
MER97a	3.44483092412793	0.263404557843189	0.74503975094449	0.35354430083666	0.72368042300778	NA
MER97b	2.56955780633185	2.12965658879712	1.16299512746284	1.83118272682975	0.0670732740062432	NA
MER97c	4.87938339701003	0.302924231432067	0.639864416923644	0.473419404830281	0.635913988357915	NA
MER9B	2.86126505344797	0.471249542778657	0.741984421133103	0.635120535359759	0.525349804832392	NA
Merlin1_HS	2.8655505394377	0.634564292255259	1.00337221347156	0.632431597900976	0.527104892018943	NA
MERX	3.09026925146302	-0.570642010337979	0.819427419549395	-0.696391158904319	0.486183898296026	NA
MIR1_Amn	4.6221075646241	-0.020392934101039	0.545537295294845	-0.0373813747967814	0.970180923049662	NA
MLT1C2-int	1.79358029265145	0.876297779583257	0.949286770678119	0.923111757848767	0.355948967871722	NA
MLT1E-int	0	NA	NA	NA	NA	NA
MLT1E1-int	0.201490718810381	1.85283163733159	8.37984269617954	0.221105777818039	0.825010071544083	NA
MLT1K-int	2.41949325927662	-0.347260191039471	0.858834029043795	-0.404339114771806	0.685963365883404	NA
MLT1L-int	2.13689269105851	0.250226565174236	1.20229361855569	0.208124339439506	0.835131883123268	NA
MLT1M-int	0.0694523619866807	0	8.41198773869951	0	1	NA
MLT1N2-int	1.05664881545999	-0.0509156302467654	1.6266980730642	-0.0312999880493224	0.975030299939814	NA
MLT1O	0.834858436620685	-0.252372416619437	1.3897695738628	-0.181592993087322	0.855902148129267	NA
MLT1O-int	0	NA	NA	NA	NA	NA
MLT2B5	3.56374170539552	-0.432794573626276	0.604618549080003	-0.715814250629299	0.474106051828959	NA
MSTA1	0.376247441883591	0	5.65151621204431	0	1	NA
MSTA1-int	0	NA	NA	NA	NA	NA
MSTB2-int	1.6495369628418	-0.0713770075801926	1.27930524221026	-0.0557935707797729	0.955506256742155	NA
OldhAT1	1.06104920272698	1.06921557518525	1.85513218934599	0.576355464761889	0.564374940163137	NA
Penelope1_Vert	0.0862621763835293	0	8.41198773869951	0	1	NA
PrimLTR79	4.19193202381716	0.00667299781458056	0.693519982242764	0.00962192580666653	0.992322932412869	NA
Ricksha_a	1.29536913778154	2.47886289427958	1.23813808031388	2.00208921257891	0.0452751375119466	NA
Tigger17b	0.0738151098232951	-1.14008980194208	8.3918255572461	-0.135857185562877	0.891934182548599	NA
Tigger17c	0.104940538169805	-0.0586591230750543	8.35687880905343	-0.00701926214503744	0.994399485095884	NA
Tigger17d	4.89615735251065	0.170987864189044	0.570315860516198	0.299812570589009	0.764320126227976	NA
Tigger18a	0.622720304579953	1.69989755778344	2.47641506018023	0.686434832802109	0.492438945336922	NA
Tigger19a	1.32830928247989	0.00828949245127156	1.24770425816127	0.00664379591321399	0.994699056813043	NA
Tigger1a_Mars	0.738030950331347	-0.538800250288091	1.83632701260078	-0.293411928589447	0.769207308793593	NA
Tigger20a	4.13416636272956	0.913667897850462	0.646902485980397	1.41237345295679	0.157840028849377	NA
Tigger21a	0.381103888489388	-0.358172183973461	3.67139206304829	-0.0975575960896089	0.922283597240997	NA
Tigger22N1	0.106893276592115	0	8.41198773869951	0	1	NA
Tigger23a	0	NA	NA	NA	NA	NA
Tigger2a_Car	0	NA	NA	NA	NA	NA
Tigger2b	0.190590233063422	-0.667688321653739	8.38472596111139	-0.0796315019418044	0.936530339839981	NA
Tigger5b	0.0174406017279488	0	8.4119877386995	0	1	NA
Tigger6	0.0219065870739983	0	8.41198773869951	0	1	NA
UCON100	0	NA	NA	NA	NA	NA
UCON105	0.0774817032493024	0	8.41198773869951	0	1	NA
UCON13	0	NA	NA	NA	NA	NA
UCON14	0.977705064792278	-0.334229866453232	2.34142051717734	-0.142746620695097	0.886490295722145	NA
UCON2	0	NA	NA	NA	NA	NA
UCON21	0	NA	NA	NA	NA	NA
UCON23	0.0931239567508665	0.572846115053452	8.39229114550469	0.0682586084206928	0.945579772938419	NA
UCON26	0	NA	NA	NA	NA	NA
UCON33	0	NA	NA	NA	NA	NA
UCON34	0.0366721764694874	0	8.4119877386995	0	1	NA
UCON35	0	NA	NA	NA	NA	NA
UCON37	0.0385843110421257	0	8.4119877386995	0	1	NA
UCON38	0.129690763116068	0	8.4119877386995	0	1	NA
UCON39	0	NA	NA	NA	NA	NA
UCON4	0	NA	NA	NA	NA	NA
UCON40	0	NA	NA	NA	NA	NA
UCON44	0.0151288995803082	0	8.4119877386995	0	1	NA
UCON55	0.0554050573443464	0	8.41198773869951	0	1	NA
UCON58	0	NA	NA	NA	NA	NA
UCON59	0	NA	NA	NA	NA	NA
UCON7	0	NA	NA	NA	NA	NA
UCON73	0.28509669868359	0	8.4119877386995	0	1	NA
UCON78	1.93337287543074	1.28214983412726	1.13158675418051	1.13305482711821	0.257191229754384	NA
UCON8	0.0638014351505054	0	8.41198773869951	0	1	NA
UCON86	0	NA	NA	NA	NA	NA
UCON89	0	NA	NA	NA	NA	NA
UCON99	0	NA	NA	NA	NA	NA
X1_DNA	0.772650608649526	-0.22461029793939	2.8015260383042	-0.0801742674772175	0.936098655843248	NA
X1_LINE	0.425328872069719	0	4.38307953802381	0	1	NA
X1_LR	0	NA	NA	NA	NA	NA
X10b_DNA	0.0146388862781221	0	8.4119877386995	0	1	NA
X11_DNA	0	NA	NA	NA	NA	NA
X12_DNA	0.300058429328656	1.41041798579825	5.84602121160521	0.241261181707375	0.80935269484806	NA
X12_LINE	0	NA	NA	NA	NA	NA
X13_LINE	0.0788813061540696	0	8.4119877386995	0	1	NA
X15_LINE	0	NA	NA	NA	NA	NA
X17_LINE	0	NA	NA	NA	NA	NA
X2_LINE	0.0952554255566671	-1.31391240366253	8.4119877386995	-0.156195235237666	0.875879132370884	NA
X20_LINE	0.0611596250620053	-1.03039672933801	8.35661207945667	-0.123303166347887	0.901867033585258	NA
X24_DNA	0.0145845065422271	0	8.4119877386995	0	1	NA
X24_LINE	0.0094914054956338	0	8.4119877386995	0	1	NA
X26_DNA	0.0440682047307295	1.78618672558362	8.38222959269996	0.213092078405869	0.831255143271228	NA
X2a_DNA	0	NA	NA	NA	NA	NA
X2b_DNA	0	NA	NA	NA	NA	NA
X30_DNA	0.00589127523771064	0.588459663839396	8.41069982789768	0.0699656004709047	0.944221039362598	NA
X33a_DNA	0	NA	NA	NA	NA	NA
X34_DNA	0.0116103813934351	-1.31391240366253	8.4119877386995	-0.156195235237666	0.875879132370883	NA
X4a_DNA	0.0587291183874623	0.507693385241009	8.39519238028568	0.06047430031898	0.951777883753022	NA
X4b_DNA	0.26544330255087	0.588426870146	8.41069806509291	0.069961716089674	0.944224131074313	NA
X5a_DNA	0.858415215855675	0.442205104547138	2.39434082464259	0.184687618402508	0.853474058194003	NA
X5A_LINE	0.10895766256562	0.652280425663937	8.40956173096055	0.0775641402645882	0.93817476833417	NA
X5B_LINE	0.157207196382978	-1.37229662856012	8.35958819604916	-0.164158400674412	0.869606448232942	NA
X6a_DNA	0	NA	NA	NA	NA	NA
X6A_LINE	0.984937505996585	2.67930977874626	2.2843068912927	1.17292023631292	0.240827793643928	NA
X6b_DNA	0.154251736091712	0	8.41198773869951	0	1	NA
X6B_LINE	0.622158839391019	-2.20598168046502	2.97795102105469	-0.740771646299184	0.458831909595179	NA
X7D_LINE	0	NA	NA	NA	NA	NA
X8_LINE	1.40800912711275	0.227278690371722	1.77081784770566	0.128346735756133	0.897874581130402	NA
X9_LINE	0.517571540770026	0.692974411682473	3.04677254322623	0.227445403899	0.820077418058714	NA
X9a_DNA	0.0365311212994588	1.83642278935071	8.38042028343553	0.219132540760578	0.826546802864417	NA
X9b_DNA	0.368199712330712	-2.51210215919771	3.66532049882677	-0.685370395304261	0.493110220540234	NA
Zaphod4a	0	NA	NA	NA	NA	NA
Zaphod5a	0	NA	NA	NA	NA	NA
Zaphod5b	0	NA	NA	NA	NA	NA
MER11A	151.38271855481	0.630983713798739	0.139784948292134	4.51396034771969	6.36281183683589e-06	8.46321424601331e-05
MIR3	2986.04680799133	0.704260967656482	0.139283406774811	5.05631635500635	4.27432075352781e-07	7.75019180174825e-06
LTR58	21.9006682928041	1.52106948855468	0.33510197641149	4.53912419390471	5.64883595988378e-06	7.63221404170658e-05
MER39	188.297219841229	1.02675782402671	0.161170495938162	6.3706314114753	1.88251564250773e-10	7.20138758285327e-09
Charlie22a	41.406280020485	1.22414939935979	0.26503787207433	4.61877161093593	3.86018450706178e-06	5.44621683713717e-05
HAL1ME	39.8701727774765	1.12945390204156	0.244496564595511	4.61950826961557	3.84650550233154e-06	5.43098875164156e-05
L1P2	375.899093128278	0.604406874514997	0.128982210048287	4.68597083496032	2.78635943309722e-06	4.10988016381839e-05
THE1D-int	217.753416612487	0.603796002029069	0.116213340628165	5.19558252749114	2.04079774962648e-07	4.01356890759875e-06
LTR39	714.239827148535	2.00240557638132	0.266540192196279	7.51258397422765	5.79715314491087e-14	3.98205180074334e-12
MER31B	126.669443112881	1.01248892781148	0.165377880375473	6.12227539446466	9.22484018348222e-10	3.04064303140664e-08
LTR13A	200.547729072131	0.888195029740999	0.181393996469722	4.89649628448016	9.75604919801561e-07	1.62456530826314e-05
HUERS-P3-int	129.546894339088	0.972194823632862	0.196222947620596	4.95454194028638	7.25008780556555e-07	1.24388243015998e-05
LTR53	28.8512812940235	0.0214457383467595	0.289786946449308	0.0740051910878982	0.941006254699081	0.999773189656016
MLT1J2	273.747782844966	-0.0170842904690334	0.229118202032398	-0.0745654003806195	0.940560503952031	0.999564610100575
LTR3	197.548748628672	0.0342345003358362	0.430825903879423	0.0794624929178295	0.936664763559034	0.997402696316514
AluYc3	112.383743207869	-0.028742441774795	0.332966501960201	-0.086322322532705	0.931210193891683	0.994272301468125
AluSz	14175.6964135546	0.0245295046681602	0.264296648923717	0.092810502017527	0.926054107621908	0.991550457645843
MER106B	12.5991025129512	-0.0459019653966468	0.490724052328034	-0.0935392613809823	0.925475160334685	0.991446362356971
MER97d	18.4601044569429	-0.0323053539959863	0.34293297650555	-0.0942031131714844	0.924947811820745	0.991251261700932
MER115	60.3593158382341	0.0192154612684555	0.197921028380675	0.0970865068035978	0.922657696249239	0.989703664716
L1PA15	629.474787298256	0.0196627270604778	0.194397655077673	0.101146935402186	0.919433820001736	0.987991089138034
MER51-int	30.020391743987	0.0259249177396519	0.255523105833541	0.10145821316269	0.919186727400105	0.987894780516068
AluYk2	8.70582787985071	-0.0602068469968313	0.583067863011621	-0.103258729928717	0.917757629221098	0.987373747546033
L1HS	793.40757420167	0.0237930275322171	0.220248318843834	0.108028191348364	0.913973329602974	0.985047931996654
AmnSINE1	49.0668016261869	0.073791391251866	0.642662540173394	0.114821366796883	0.908586712811097	0.981975964074579
MER61A	27.610218781557	0.035633846545769	0.307889497207044	0.115735830124165	0.90786190871868	0.981806800597169
LTR10G	7.62330853808119	0.0642695759204698	0.543964649836595	0.118150280426819	0.905948584396603	0.981041100388967
MER4A	363.633451527998	-0.0185170486826053	0.154688992482613	-0.11970501834309	0.904716824885532	0.980122912632855
LTR47B2	132.057620342012	0.0257911766866199	0.214056466449747	0.120487725105351	0.904096802754026	0.979738444748326
LTR7	282.216362499599	-0.047296401052242	0.391797671976586	-0.120716391227226	0.903915675621641	0.979727413900451
HUERS-P2-int	16.8651647477972	0.0466303712610514	0.384429013489225	0.121297741910311	0.90345520850808	0.97943266397849
LTR1	139.085366495748	-0.0323079200784029	0.253539176408482	-0.127427723541828	0.89860187488071	0.976759219585899
LTR45C	45.6454804539146	0.0318004772570182	0.247231033900129	0.128626559357691	0.897653149551025	0.976178998538155
LTR30	48.5755715529954	0.0554697721879314	0.417974262025537	0.132710975836456	0.89442196218921	0.974015839285027
L2d2	72.6318294013664	0.0374694151957917	0.275443955145482	0.136032809926801	0.891795343471577	0.972505948170726
LTR10B1	62.9402448737963	0.0364499777402997	0.263754696882312	0.138196506720651	0.89008511584158	0.971815916934201
Tigger7	326.884031492653	0.0230904041582713	0.157222936147325	0.146864094540472	0.883239292959983	0.968128594513075
LTR42	96.4546018371453	0.0323947973856639	0.219741553000863	0.147422264670791	0.882798732853807	0.967877506047567
MER49	327.73728599207	-0.035635554546772	0.240124561751143	-0.148404454283621	0.882023584988406	0.967605320724597
MSTC-int	9.12593443902518	0.0796479727826096	0.52989453992674	0.15030910262563	0.880520751722975	0.966782193827846
AluSx3	3897.62568184818	-0.0355588455555089	0.235267788920038	-0.151142005961532	0.879863697126397	0.966227345898252
L1PA14	538.211746447273	0.0659147467701736	0.427374928330067	0.154231664987299	0.87742707583956	0.965169783423516
LTR28	35.5656727272814	0.0393061060034365	0.243982993613107	0.161101826899319	0.872013201383509	0.962027980793631
L1MEg2	39.8754920514943	-0.0474685435041056	0.294017813395046	-0.161447848876851	0.87174068297997	0.961959441736335
AluSq	2918.58104062666	0.0389726204488413	0.235678034930313	0.165363821284258	0.868657628035431	0.960124807214873
AluYk11	9.39018364370916	-0.118698627575708	0.706703340331523	-0.167961039380436	0.866613929650111	0.958766798139239
AluSx4	640.570619661032	0.0394897379040335	0.225026246791285	0.175489474970716	0.860695040209779	0.955307032599414
Tigger12A	34.2057303420509	0.050911675159836	0.290036763832767	0.175535247625337	0.860659077117256	0.955307032599414
AluSz6	5018.18462605573	-0.0344690281603119	0.196064812191521	-0.175804254598432	0.860447727014065	0.955201525901363
MER65C	311.195385124592	-0.0364625808815908	0.20684874461863	-0.176276539404759	0.860076692260162	0.954960169728535
FLAM_A	289.964847814371	-0.0530631429407561	0.293547592867819	-0.180765041955735	0.856552003501813	0.953114252601391
LTR24B	32.7714239324184	-0.0652268510825939	0.359988685768143	-0.181191392011149	0.856217350955741	0.952977750280353
LTR84a	29.2097561438376	0.0507529945290963	0.280398169539302	0.181003301884903	0.856364984295278	0.952977750280353
AluSq10	115.695127200697	0.0503232214764009	0.270341736911012	0.186146697329853	0.852329722641081	0.950675459868898
X32_DNA	5.65686918041079	-0.131239581265776	0.70479767540989	-0.186208873616745	0.852280965520467	0.950675459868898
MER4B-int	80.2803552498715	0.046729864822275	0.249901153070595	0.186993394180435	0.851665812275652	0.950103861824436
LTR46	42.756657652097	-0.0833623165924293	0.442982351666756	-0.188184283818017	0.850732192086788	0.949399975527153
MLT1F	466.919460850717	0.0330337303324714	0.173892371035498	0.189966530076974	0.849335358045191	0.948684912389825
Tigger1a_Art	8.4247389583001	0.108064611010595	0.552796346217623	0.195487202022954	0.845011555713998	0.945819951834265
Tigger6b	5.26639217794084	-0.133984464336562	0.682701789250397	-0.196256207975779	0.844409635758776	0.945358308496662
Tigger3	93.5431182731484	0.0433832081298143	0.217053665151272	0.199873188501927	0.84157975979889	0.94338133765187
LTR81C	9.07034522055397	0.0996456456309023	0.49578125089645	0.200987119724127	0.840708645536557	0.942854094723128
AluSq2	7160.42031011693	0.0496058185865722	0.245299941201416	0.202225154819099	0.839740708665057	0.942401500415154
MLT1C-int	35.9543667979248	0.0485837142380633	0.239205883967421	0.203104177172666	0.839053606865496	0.942096550780262
MER67B	81.5287995498346	0.0411896479739418	0.200507993281143	0.205426463553438	0.837238946215008	0.941262422000638
LTR5B	261.268923550683	0.0268692459345558	0.129502360955249	0.207480741944471	0.835634431147451	0.94017988058747
FAM	630.381506566633	-0.0510121744531014	0.244573874201871	-0.20857573041917	0.834779458187336	0.939558972954117
LTR60	7.18955658313575	-0.113700347114037	0.534190049564893	-0.212846246774249	0.831446890423742	0.937672662077659
MER41E	29.9179962197078	-0.06318787475276	0.294059836921235	-0.214881009981942	0.829860090900459	0.936715651363652
LTR22B	9.63231066540396	-0.093820576332994	0.420144652142928	-0.223305416014381	0.823297812319149	0.932518654054886
LTR90B	7.30345876166286	0.134684566558366	0.600170724800739	0.224410423555868	0.822437960686915	0.932375523351291
MER96	6.0468999197752	0.124055468089695	0.549943911122611	0.22557840096176	0.821529341409649	0.931965173450389
MER1A	330.968463360347	0.0370628353454828	0.164024207525878	0.225959545267947	0.821232884793802	0.931864087441118
MER70A	18.217066061419	0.075685219341452	0.332672874739277	0.227506433762501	0.82002996697754	0.931204537738885
AluYk4	97.6150428012154	0.0763294969583798	0.332006271336569	0.229903780585522	0.818166538529179	0.930094945126125
MER84	30.8164398206588	0.0698887288458004	0.304376193837968	0.229612992936645	0.818392509706625	0.930094945126125
MER34-int	36.1510394722349	0.0855283938224297	0.356294014961109	0.240050043590447	0.810291461383124	0.9254107666278
LTR18B	34.9784201437521	0.0670613726180027	0.274906096071208	0.2439428356679	0.807275093039939	0.92393450490356
L2c	8932.65225182637	0.026943665456572	0.109608342162292	0.245817653337715	0.805823390904413	0.923035849322132
MamGypLTR2c	16.7189378301013	0.110946788531998	0.450369176292702	0.246346318469833	0.805414157495433	0.922791736666558
Tigger11a	26.8261146618843	0.111475096592942	0.449665873320427	0.247906508380961	0.804206744112063	0.922059522557434
MLT1G3	134.409917905279	-0.0673404215635844	0.270333167058658	-0.249101589332443	0.803282200092388	0.921639495729019
AluYk3	13.6069064636973	0.0945597229048181	0.375313222610592	0.251948818235293	0.801080624905073	0.920572624333764
L1PA6	26374.8299597258	-0.0597412628638341	0.236197976886319	-0.252928766162072	0.800323259853101	0.91986643410124
HERVK13-int	144.052924855097	0.0469101887532777	0.182401286988688	0.257181237740865	0.797038867108715	0.917837180206585
MSTB	645.031268303666	0.0648327825271541	0.239605883842495	0.270580928512473	0.786713365662052	0.910811765609564
AluY	11840.1479039335	-0.0721522061586911	0.264205219741884	-0.273091524191613	0.784782861901847	0.90989947907686
MER83C	4.99377204113068	0.219653508077712	0.795018498120333	0.276287292178786	0.782327415572449	0.90856375962539
LTR47B	85.0753669369695	0.0661087287401291	0.227260859697159	0.290893596144201	0.771132699173215	0.901067146652951
MER57A1	38.5857610869257	0.0839103287417322	0.288164681059212	0.291188803684412	0.770906925107697	0.90103674734767
MER95	9.36550497511275	0.132724595940999	0.455704975086113	0.291251145362016	0.770859248813615	0.90103674734767
AluJb	15089.3939064946	0.058734322946472	0.200409078637004	0.293072166919424	0.769466990738915	0.900406505390271
LTR23	27.6693532033006	0.138960507215381	0.465639347032831	0.298429477879976	0.765375393387217	0.897292280985474
LTR26E	34.2469565795358	0.0814982585519866	0.270387079874408	0.301413287165355	0.763099363472317	0.895907499214802
MLT1H-int	49.2200221930565	0.064864101238241	0.215169086860004	0.301456413580654	0.763066481884638	0.895907499214802
HERVE-int	248.195388204079	0.0549217600121984	0.180449192328643	0.304361351267077	0.760852609102269	0.894619751828037
MSTB2	70.0095340969567	0.0840852220816152	0.263185382885759	0.319490471543833	0.749354615705176	0.8864615475919
LTR62	32.0950611011818	0.106463364544889	0.32574725543329	0.326828124471155	0.74379788629762	0.882458284055841
AluSc8	2703.8726018849	0.0807731519333206	0.246387782385981	0.327829371858969	0.743040677949072	0.881985910676052
AluYf4	73.0933236926777	0.158808870914079	0.480400860047996	0.330575742304485	0.740964971802734	0.88079970531796
AluYc	178.391793709898	0.0998003669204942	0.300382669426022	0.332244090883122	0.739704953130847	0.879948013772781
LTR34	22.9169076063584	0.0893638638744336	0.266857983863225	0.334874237527913	0.737719956659881	0.87899641075561
LTR35B	11.910942604541	0.133672761486364	0.398384997735438	0.335536634778437	0.73722031421059	0.878612550578234
LTR51	17.4249013811019	-0.13672645245573	0.403078552563485	-0.339205476416896	0.734454943998798	0.876607849348756
MSTA	1148.36072910597	0.0622405954496898	0.180651029293841	0.344534961649465	0.730444007988423	0.87381215752559
AluYb9	33.7389337813199	-0.157476331288234	0.452226143768569	-0.348224739896559	0.727671409374385	0.872542898335074
MER6	64.6214500682383	0.137444590955048	0.395242000244914	0.347747938908011	0.728029490862836	0.872542898335074
LTR33C	23.2483364731265	-0.121911814563108	0.349603454680064	-0.348714559112908	0.727303612995399	0.872369685648819
Eulor2A	10.5322875178358	0.183379317621016	0.521994120744156	0.351305331484558	0.725359295593507	0.870717985991798
MamGypLTR1d	7.40418409150548	0.204738811324705	0.582752643367675	0.35133055792169	0.725340372386829	0.870717985991798
LTR82A	63.5911819765262	-0.101824330805806	0.28706615568018	-0.354706846456845	0.722809221312953	0.868987055530571
LTR33A	292.380443799225	0.0707122388748308	0.195544833887311	0.361616502308525	0.717638631049462	0.865380068382195
LTR31	12.5617269742444	-0.181838335594924	0.496688196555647	-0.366101584164688	0.714289275463528	0.863321246692722
MER68B	46.7010100525778	-0.089251821660688	0.242818203604322	-0.367566435859669	0.71319654565188	0.862388190537361
MSTB1	453.160146114731	0.078458637681511	0.213420243925846	0.367625096093377	0.71315279933729	0.862388190537361
MamRep1879	13.2923733912919	0.160327688292829	0.435654073906753	0.368016042763198	0.712861271991333	0.86220435705603
MLT1N2	99.295481128181	0.0640488242863851	0.173987804314347	0.368122493060875	0.712781899699206	0.862201284984527
LTR66	24.3607649458993	0.115546921725968	0.306880606927199	0.376520767743982	0.706529779065431	0.85878563097998
FRAM	439.165243489307	-0.073403403924458	0.19306714222747	-0.380196252337825	0.703799740951534	0.85686104692728
LTR82B	35.3279472395923	-0.122114029533075	0.318357954942931	-0.38357461353515	0.701293758789709	0.855414765663066
MER89	112.508976207343	-0.0725476215410326	0.18885981712836	-0.384134765373224	0.700878565441391	0.855338997699113
MLT2B2	84.3273250032041	0.091389479862479	0.234351179544879	0.389968081406553	0.696560149450207	0.85179395981683
MLT1E1A-int	8.58696350929429	0.243553069228203	0.620395657630893	0.392577005065219	0.694631926069986	0.850454851690294
MER94	23.4287858406696	0.136447879325644	0.337607603689744	0.404161155834147	0.686094215983857	0.84475855286093
Charlie13b	18.6369278404041	0.118819905380146	0.293432183585493	0.40493140162155	0.685527935534417	0.844392753579403
MER1B	525.848169827205	0.0578408136853089	0.13927976813368	0.41528510895993	0.67793320091499	0.838936207141891
L1PA12	311.780331165376	-0.104998531321858	0.252284297770193	-0.41619130580018	0.677270021187306	0.838438181494309
L1ME3D	479.20393682849	-0.0820610561728091	0.195554343784221	-0.419633001163898	0.674753576305541	0.836441019771979
MER66A	31.8659157748792	0.179372714644494	0.426626331032706	0.420444547363727	0.674160730906253	0.836081913309607
LTR25-int	15516.9452015379	-0.174432085219976	0.404113935726465	-0.431640856201615	0.666002459277949	0.830176322012735
LTR43	44.0293306933993	0.115459352705674	0.266738939051584	0.432855259589024	0.665119925024981	0.829680680600157
MER124	58.9277882370982	0.156482241786713	0.360031825338155	0.434634470549204	0.663827770213239	0.828618017189506
LTR3A	101.456592627786	0.0873954300020243	0.197457234075327	0.44260434625902	0.658051940524561	0.82435990886225
MER65B	7.9169641070447	0.327801691914689	0.737044666568577	0.444751460506212	0.656499375865875	0.823349662777316
LTR1D	75.7610149572137	-0.0814170726086298	0.181358818172416	-0.448928116256402	0.653483512838025	0.82149874533986
MLT1B	886.714554028517	0.0733582927689839	0.162812292909156	0.450569741744964	0.652299678735253	0.820753629218262
MER39B	115.312630736868	0.0767540410507329	0.170172281086862	0.451037269762841	0.651962687804621	0.820720336243112
MER50B	25.9625464941785	0.120085726170931	0.26512906540505	0.452933087466177	0.65059692448817	0.819604063975357
LTR24C	5.20131248791891	0.316202369897536	0.697397185905749	0.453403564407657	0.650258170270267	0.819286987726381
AluYa5	237.31802101241	0.218865003772852	0.481029748314177	0.454992658021441	0.649114520843118	0.818503577434565
MER45C	24.9456634631257	0.120192799290108	0.2589260614802	0.464197379757771	0.642506338324611	0.813873087507576
MER76	70.9657573889452	0.214880127148926	0.4594456005071	0.467694384083246	0.640003157730304	0.812129141831314
MER73	8.16590360913976	0.252664972982132	0.537484233450116	0.470088157489333	0.638292034694423	0.810578940777364
AluYf5	13.4014775099015	0.255805156423915	0.543115056128803	0.470996253072479	0.637643410641231	0.810281995252084
LTR75	29.1199159566125	0.138998090340646	0.29136665074898	0.477055592955957	0.633322535168392	0.807134577085882
FLAM_C	1368.10607733865	-0.212630279073103	0.445126648786333	-0.477684900809362	0.632874492697799	0.806953583651637
AluJr4	1488.96835848173	0.0727689975497268	0.151574138230527	0.48008847946774	0.631164479710733	0.805719768673303
LTR16B	33.2394107125112	0.127897965421108	0.264377164458866	0.483770849433583	0.628548505251656	0.803648566605606
MER68	386.762430744935	0.0602258866454339	0.124008990683785	0.485657421396212	0.627210076914116	0.802660016155612
L1MEb	54.882935534652	0.106320478184383	0.218414356174608	0.486783378375492	0.626411850671213	0.802030698757659
LTR50	192.976413269547	0.0707563142784675	0.144937053849051	0.488186508552593	0.625417739880036	0.801399147167388
MER20B	259.388243613954	0.0825873389711605	0.168159607198491	0.49112471387779	0.623338242903116	0.799444570335915
MER57A-int	404.461705620944	-0.115691809248701	0.232165777201827	-0.498315516796117	0.618261672779973	0.796113795845395
MLT1H	949.855688262561	-0.0600523390303453	0.119718905371671	-0.50161116027507	0.615941067434566	0.793961155413051
HAL1-3A_ME	219.506903216944	0.152601017478011	0.298106843828404	0.511900416368339	0.608720706753001	0.788433860147149
HSMAR1	844.964611887634	-0.0455368821838836	0.0888410167914761	-0.512565972660644	0.608254960748084	0.787939060929155
MER48	26.8975625489097	0.227199177101066	0.443193854552797	0.512640630656579	0.608202726143135	0.787925626978245
Kanga1b	5.51152993000697	0.393710235018208	0.760096031663957	0.517974333001478	0.604476177542331	0.78488072697649
MER85	10.4508057983431	0.316211251964465	0.610451893332617	0.517995366085581	0.604461502457789	0.78488072697649
MER57E1	20.2161927720683	-0.194120060911875	0.374040756619998	-0.518981040103843	0.603773962946373	0.784293585244923
MER61F	7.69049719615732	0.357618645456839	0.686474583868489	0.520949578994682	0.60240189622924	0.783322239113619
LTR52	79.867386115443	-0.213306249831054	0.40785250781472	-0.5229985000557	0.600975297052154	0.78211561788263
LTR10F	21.8285041446826	-0.174268060119263	0.331570784407235	-0.525583279090196	0.599177776936468	0.780538008547782
THE1A-int	1034.25187717234	0.156622798232824	0.297258248348784	0.52689134482503	0.598269044657417	0.779995960757637
MER34B	109.107610239849	-0.136459419365493	0.258884206899584	-0.527106002331086	0.598119978739855	0.779924091522043
MER5C1	10.6387620971428	0.224759242252898	0.425285207815912	0.528490617877748	0.597158857214556	0.779370550347875
MER51C	44.1115224212693	-0.16394434287043	0.308610368178333	-0.531234073042203	0.595256584181833	0.7780526468606
LTR38	8.26368692899318	0.27743705492277	0.520606347414391	0.532911395146583	0.594094916763835	0.776975917477044
MER5A1	344.391737461797	0.0668846976369694	0.124682153232292	0.536441631003585	0.59165336581183	0.775561220082494
MER52A	175.676034309653	-0.102883381818927	0.191557575078338	-0.537088558240796	0.591206443813991	0.775191338931525
MER21B	296.243387808494	0.0680224797936161	0.126394759151791	0.538174844037054	0.590456345472907	0.77436965215982
HERV9-int	165.395640323861	0.128307791141242	0.237357681080168	0.540567259324994	0.588805889909345	0.773151223813969
MER21A	313.047051631149	0.0889534319150622	0.164330338998789	0.541308637571286	0.58829486790633	0.772719499536955
LTR1C	776.125837667111	-0.350339489886581	0.643638513340783	-0.54431094880907	0.586227513859693	0.770849292670779
AluYh9	9.24369061138671	-0.374914036224925	0.683037792237477	-0.548892082525612	0.583079511974025	0.768874062556094
LTR1B1	30.5686021036392	-0.203921413778699	0.36984682942514	-0.551367208137643	0.581381975099462	0.767298570570854
AluYh3	12.5398345578445	0.409937585552943	0.737678981818456	0.555712709263322	0.578407266915887	0.765184194926589
L5	41.9326664906101	-0.200695478578348	0.361043572314781	-0.555876060309333	0.578295584810697	0.765161975856899
MER110A	20.5268058225968	0.216669417875808	0.38862645636251	0.557526165109301	0.577167987262787	0.764399316604948
UCON29	13.8208442637166	-0.302128681795901	0.537611893651215	-0.561982882752056	0.57412768160381	0.761820156194678
LTR2B	171.549428416626	0.234626859766109	0.415539783571317	0.564631520355598	0.572324421235692	0.760706337297857
MER51E	8.15142084095385	-0.303993075469862	0.531882637768998	-0.57154164073671	0.567632542069604	0.756347757472001
LTR2	105.102918339848	0.154987721832345	0.270574291907075	0.572810227978248	0.566773193088079	0.755726742501415
LTR26	63.2437424876905	-0.281663099739826	0.491542486813145	-0.573018828069073	0.566631945810523	0.755626085698779
AluYd8	21.7097290888102	-0.314754165267168	0.548952209106186	-0.573372617954586	0.566392426230183	0.755566788668789
LTR40c	39.5251336242776	0.133544594182874	0.232941765144413	0.573296051483438	0.566444258440923	0.755566788668789
MER9a1	24.8385222430107	0.160982930104899	0.280670019292334	0.573566533792219	0.566261163720686	0.755566788668789
MSTD	375.957066000906	0.0737526622897182	0.127738514624583	0.577372161453993	0.563688075824908	0.753171466356709
LTR33B	96.8479500966738	0.103032825556433	0.177122602895042	0.581703429558834	0.560766461063212	0.750866929686306
AluYg6	41.9449712935549	0.321205038164029	0.550840544411883	0.583118002882251	0.55981386524598	0.750503119000816
Charlie25	15.6748474737176	0.235982368058657	0.404176750187767	0.583859333692568	0.559314955064463	0.75020430225686
LTR19B	42.446175846045	0.134276410268757	0.22990042432925	0.584063342468887	0.559177696533049	0.750073653085919
Kanga1c	7.43584119193	0.37450175478387	0.639882070231702	0.585266836197273	0.558368310464392	0.749349946725967
MSTB-int	123.554375310247	-0.108888697818146	0.185785075868761	-0.586100349067137	0.557808081740525	0.749132296082749
MamRep38	133.60152282555	-0.130345819521797	0.218516506665291	-0.596503310028895	0.550839043278926	0.743605051897337
MER57F	90.582153766336	0.298056637521587	0.491138508214508	0.606868800830027	0.543937984588966	0.737482696067097
HERVS71-int	138.582778929559	0.124946632315477	0.205757345178053	0.607252354502115	0.543683452494665	0.737383339112739
HERVL74-int	194.720395215537	-0.122844026393826	0.201262196009629	-0.610368110998595	0.541617987413822	0.735724944957571
LTR32	54.8518150637704	0.188814419256228	0.307881399646927	0.613269978221346	0.539697840778163	0.734407021139709
MER84-int	5.85941023425412	-0.345881249919241	0.562783606890848	-0.614590129641648	0.538825434467572	0.733649244166546
MamRep488	8.98935771785927	-0.306189310475844	0.491634494214867	-0.622798672751438	0.533416830634323	0.728589585155585
MER61D	14.1621241975571	0.309638223153981	0.496330204925935	0.623855288436831	0.532722626064465	0.728170680838149
MER83B	19.4269772752878	0.203080141253922	0.322431981486472	0.629838703709492	0.528800120264308	0.724401125518199
Tigger19b	7.24425388220222	0.308132232410608	0.488566221346796	0.63068672975631	0.528245377546831	0.723930400243683
MLT2F	197.097644428481	0.0987117270170186	0.156359543609567	0.631312452941817	0.52783624610707	0.723667159464096
LTR68	6.32746415555264	0.389803717418963	0.616266549098172	0.632524543137042	0.527044176164798	0.722942820464811
HERV1_I-int	7.20796965629594	0.426495778253194	0.673471505603832	0.633279618668943	0.526551060432499	0.722612332699638
Tigger17a	9.73754968020583	0.257122725353179	0.403920170602541	0.636568173779539	0.524406161371202	0.720637292871451
Kanga2_a	78.856265843826	0.131059829438486	0.20512581339249	0.638924118183578	0.522872297274897	0.719171361180775
LTR71A	9.64237094884538	0.365928461021031	0.569787961591419	0.642218659725614	0.520731219041969	0.717210557891614
MLT1H1	187.67225891589	0.175066012167065	0.271497673931482	0.644815882331452	0.519046508288902	0.716081879790453
LTR16B1	51.2904406979621	-0.139406362454492	0.215958230965717	-0.645524654610744	0.518587246411369	0.715671694141985
LTR43-int	14.6094800734893	0.278678058515034	0.429669988256081	0.648586278148296	0.516605827172752	0.714036738871879
AluYb8	324.065276350388	-0.234036396276673	0.360663185702923	-0.648905698042185	0.516399331494136	0.713961053261672
MamGypLTR1a	7.92476579170807	0.303207718099225	0.4670653853075	0.649176170269188	0.516224512521107	0.713803896651494
PABL_B-int	63.6690292209964	0.160404620924288	0.245540157131191	0.653272453672758	0.513580647768456	0.711684683525998
MLT1G1	226.337062928359	0.120781279481693	0.184546682123102	0.654475486051411	0.512805515519089	0.711081751092962
LTR19C	37.5725906455374	-0.166110555054355	0.253281990491775	-0.655832476410319	0.511931917979048	0.710236667277286
MER83	39.83368599236	0.152804344940672	0.232537824523999	0.657116085322719	0.511106276842224	0.709561941170428
LTR33	430.95159489974	0.0620584804929541	0.0943982652060035	0.657411239046873	0.510916526882518	0.709403168753661
MLT2E	11.276456931282	-0.318605932408684	0.483739493670688	-0.658631219028766	0.51013261048992	0.708672183966315
LTR88a	7.24051993695686	0.314077814548792	0.476644887436095	0.658934613225871	0.509937757744733	0.708619206919198
LTR3B	41.1717845084266	0.227926237138137	0.344523484881836	0.661569521788365	0.508247145787761	0.70673952943269
MER51B	31.5404337149598	-0.182735841000971	0.275110225675631	-0.664227731092867	0.506544567247744	0.70504920131414
AluYm1	6.6212514537833	-0.432904023453593	0.642913203605501	-0.673347539023678	0.500726215451222	0.699517681430318
MER81	5.51069917624836	-0.346639121281256	0.512725179983853	-0.676071967622446	0.49899495354034	0.697999555598866
Tigger17	17.5308561208928	-0.197681859366467	0.292066876650698	-0.676837653188889	0.498508965178569	0.697630844942067
LTR7C	234.117695344224	0.173535331008143	0.252836200862243	0.68635476413717	0.492489422666479	0.691988944494267
LTR16B2	37.2198335640929	0.175936439387367	0.254186083348616	0.692156065625629	0.488839325877678	0.688346921468187
MER107	18.4423148659775	0.343115054127674	0.492455320483767	0.696743521403348	0.485963317050494	0.686093735669293
Tigger3d	73.4648201590061	-0.351835604795326	0.504398192670049	-0.697535419254524	0.485467781389405	0.685754211462773
LTR12	229.507056293659	-0.0989315849118522	0.141703615186123	-0.698158510507364	0.485078070004217	0.685409486152355
ERV3-16A3_LTR	37.4318410690153	-0.176247457832957	0.251376415402472	-0.701129648741197	0.483222108925514	0.683556806620601
MLT2D	138.086596803527	0.116053306101062	0.16398931209336	0.707688230529269	0.479138887850931	0.679517218615204
MLT1A1	303.277744891252	0.183848283741173	0.259569993756521	0.708280187091363	0.478771278408275	0.679289584122125
L1MCc	138.367346185926	0.121187011549307	0.171045616331235	0.7085069711148	0.478630484660068	0.679256850534394
LTR46-int	128.154150527623	0.133549844920588	0.187203693809702	0.713393214646422	0.475602470680224	0.676935377656902
LTR35A	8.87527131946077	0.35820572169945	0.499966522533605	0.716459413890803	0.473707719736302	0.67496429473218
LTR8A	258.955706263552	0.115669738199197	0.161345596863234	0.716906692515729	0.473431672204838	0.674822464895073
MER20	1102.32307306341	-0.0745243400019085	0.102777576413446	-0.725103107141949	0.46838877838222	0.670536639380221
LTR88b	31.0397166633669	-0.233954483972493	0.322038830470619	-0.726479113188301	0.467545107342833	0.669800426545995
LTR14A	10.3838390340551	-0.347300959905349	0.477364371538498	-0.727538502268261	0.466896138048474	0.669367170491341
MER54B	18.0371919655802	-0.296750414874442	0.406055342597863	-0.730812733495614	0.464893544731516	0.667773905384954
L2	4460.82737837973	0.0992439527811591	0.135616004545467	0.731801184629989	0.464289925914228	0.667257230882078
MER72B	5.66990231134675	0.582720385101077	0.786780927533625	0.740638676801394	0.45891255052549	0.662049382792564
LTR14	22.0421922062328	-0.229502340456307	0.30877791493029	-0.743260218296765	0.457324151623435	0.660930496637078
AluSg7	1516.75137219367	-0.190806677946059	0.255659299829722	-0.746331848961266	0.455466976675136	0.659005532595537
LTR18A	19.0389868586198	-0.339522323302565	0.451651496306941	-0.751735189806226	0.452210323794992	0.655633774534419
MER9a3	230.031288452585	0.220428456674921	0.291669097580316	0.755748409768444	0.449800053469764	0.653771473191321
LTR7B	249.181260215367	-0.210292019681152	0.275653094547167	-0.762886482470339	0.44553109846975	0.649221183361657
LTR54B	117.428132767568	0.259484160537385	0.339174881733204	0.765045333579555	0.444244550294879	0.648104679073263
MLT1H2	250.873125431282	0.193973902448017	0.25276912787347	0.767395544226094	0.442846376947535	0.647012238823905
MER41D	15.9183042497067	0.297718421497665	0.387063901899986	0.769171240294563	0.441791661085657	0.645772045145476
L1ME3Cz	27.7601586266233	0.35527671048254	0.460290814454443	0.771852705563176	0.440201671346984	0.644448946516924
MLT1E	16.5316930966846	0.272591108281683	0.353058251512032	0.772085363008129	0.44006387074461	0.64444772107721
HERV30-int	7.90961413864426	0.487079947931921	0.63044604746889	0.772595767532282	0.439761650129429	0.644105370979454
LTR35	38.1659039124533	0.243750468199772	0.314911601542987	0.77402822571622	0.438914099863676	0.643264466090503
MER61B	8.1115552306188	0.384261688074934	0.495994959765007	0.774729017925887	0.43849980044853	0.643069926427792
MER61C	23.5300540013072	-0.230506471591872	0.295428259844325	-0.780245165825833	0.435246581898556	0.640182550634004
L1PBb	24.4508408062932	0.264735891328955	0.339171777095347	0.780536321730959	0.435075256841647	0.640030593169974
LTR45B	75.9567578272669	0.30376910385265	0.387944707235281	0.783021647640163	0.43361439997523	0.638678879725398
MER45B	24.2933921369795	0.293823210771304	0.375352788351207	0.782792135531925	0.43374918658148	0.638678879725398
MER45A	44.2483712117148	-0.167063040615617	0.213021695638184	-0.784253641935951	0.432891295179149	0.637864798134093
L1M3e	18.5035559739405	0.324829132313056	0.41209689666804	0.788234842192267	0.430559352386163	0.635274190283787
Charlie3	70.1702008509322	0.169337032476646	0.214374461018333	0.789912341573953	0.429578963283244	0.634073505060753
MLT1-int	23.1396180370117	0.256325942137746	0.323434854639131	0.792511810218286	0.428062308173806	0.632681066604304
LTR16E1	52.1162050306041	0.193122673546481	0.242783969396228	0.795450679988272	0.426351389468139	0.630796930762291
Tigger9b	33.8718147592594	0.282861956132438	0.354042177967805	0.798949881497341	0.424319473611345	0.628877613421461
MER117	193.519922386756	0.152401577016186	0.188995147493449	0.806378253819815	0.4200247818194	0.624627561522039
L1MA2	10925.9714259997	0.329837053531026	0.408416810956342	0.807599111208681	0.419321398554876	0.623778694451575
L2b	6596.99920906631	-0.0745310863312546	0.0921719735925108	-0.808608988462741	0.418740092944119	0.623209496228156
HERVFH19-int	24.9149531429475	0.464624080739324	0.573934571999768	0.809541894506246	0.41820351512994	0.622804902536841
LTR73	38.0012392066839	0.198334409353968	0.244890910416761	0.809888815458432	0.418004080578793	0.622655702459316
HERVIP10F-int	253.732484499565	0.120215448990309	0.147742894754117	0.813680070303068	0.415828254257684	0.62074108291433
LTR10A	73.07216232949	-0.27429457147688	0.335532046875387	-0.817491426023905	0.413647647109248	0.618565260308529
MER57D	11.5850952157461	0.384640342366398	0.466657808916844	0.824244949975623	0.409800391089592	0.614961980600957
MLT1H1-int	6.44236742002408	0.520376125054627	0.630910216130312	0.824802185398667	0.409483905756501	0.614763978517404
LTR16D	14.8577368610377	0.263112387724017	0.318673428735392	0.825648968500886	0.409003248430819	0.614353562547203
ORSL-2a	51.7153490838417	-0.24929617872533	0.298964708540141	-0.833864906472255	0.404357114753772	0.609905854846991
LTR72	30.7325959784249	-0.351970695747069	0.419207210559527	-0.839610309367734	0.40112691699411	0.606735490215073
LTR81A	11.1492312612992	0.345681025357951	0.411515105695158	0.840020258245451	0.400897028070082	0.606582761098723
MER4C	56.0836790977372	0.211440868803538	0.251204292226226	0.84170882165151	0.399950959154255	0.605686916820264
LTR41	224.017763517235	-0.270982422666621	0.321559850120352	-0.842712243351274	0.399389398111112	0.605206457366996
MER57E3	20.1430932921363	-0.35505551891316	0.420104966454639	-0.845159060864131	0.398022036449139	0.603659101046519
MER102a	342.398861047622	0.140094736436914	0.165676921543054	0.845589929678336	0.397781545298089	0.603567112548801
MER90	48.8835555273583	0.226863682210486	0.266725921513933	0.850549811292471	0.395019479218416	0.60094544567705
MER92C	8.1385387737852	0.393841978547749	0.458997227612443	0.858048708913535	0.390865567690018	0.596777873731956
MER101	10.2646697814428	0.36349392068898	0.423311228570014	0.858691894181255	0.390510523710252	0.596332540912832
MER110-int	10.2291885872355	0.381750226232866	0.442220249729245	0.863258130912362	0.387995558854166	0.593885267222297
AluSq4	114.674468913683	-0.236227369160714	0.273252587582907	-0.864501856140853	0.387312261123339	0.593326067605597
MER65D	28.5011808894701	0.259246838533257	0.299096629059558	0.866766166333603	0.386070143560644	0.592242739583901
MLT1A1-int	20.0265431048809	0.297846602724236	0.341406371565031	0.872410791160358	0.382984315622632	0.589430681522083
LTR86B2	5.26652214963036	0.50312553434413	0.5735568850442	0.877202501553717	0.380376657592381	0.586764168615386
HERVK9-int	350.894996805621	0.134560555218805	0.152166823680014	0.884296274079872	0.376536299078631	0.582459906711508
HERVP71A-int	19.0126420323133	0.426056316894951	0.476654409961473	0.893847424865718	0.371403530885479	0.577081305605185
LTR48B	240.355465460244	-0.221411257943125	0.246675498475146	-0.897581070320338	0.369408934701297	0.57450384729905
MLT1F2	347.898556074428	0.102977556328549	0.114694640847151	0.897841046172184	0.369270298281138	0.574435782071451
MER74B	114.574881707643	-0.132373238524829	0.145754732231303	-0.908191703270133	0.363776946783712	0.568874643622852
MER52-int	13.6968477875531	0.417382125506496	0.456644018913034	0.914020786914073	0.360705923201298	0.565266126608795
THE1C-int	118.244019139665	0.165306418297474	0.180796013336992	0.91432557193257	0.360545797519771	0.565219061964046
HERVE_a-int	27.2162997156126	0.28492054314238	0.311129606939687	0.915761588698991	0.359791954098944	0.564444808543487
MLT1E1	49.7658558856089	-0.208963385442267	0.226007357372	-0.924586650063436	0.355180959871879	0.559829601570169
MLT1A-int	55.8563486982378	0.205665978844407	0.221456617992572	0.928696467546095	0.353046411950048	0.557908188019467
Ricksha_b	8.50339762026036	0.363354006898787	0.390480787110451	0.930529795300809	0.352096844674935	0.556921986185978
Plat_L3	150.262086078022	0.148942579949853	0.1595191347155	0.933697265945493	0.350460075733195	0.555266359573573
L1P4	268.788665375632	0.293352618551126	0.311766849557056	0.94093589157381	0.346737713201556	0.551597540374143
LOR1a	81.6512839119008	0.222143238199761	0.235413617555497	0.943629516875305	0.345359003244633	0.550277279637575
L1P4a	24.6255276019951	0.396624538073455	0.419396766759904	0.945702421927623	0.344300386856198	0.549066054992417
MLT1H2-int	7.74638428645383	0.505604514063301	0.53061248847232	0.952869608325617	0.34065614032544	0.545089461661503
L3b	166.28501145178	0.204032149912136	0.212541826465251	0.959962343908315	0.33707416716099	0.541164625107651
L1M2c	17.2159483244891	0.401489281619454	0.416869631652364	0.963105132000269	0.335494766597256	0.539319012822596
HERVL66-int	18.5093194402339	0.422197321052935	0.435968461556384	0.96841253045166	0.332838383951471	0.536474382341263
LTR88c	5.89939094940766	0.532930484875523	0.548227358537813	0.972097573344226	0.331002009269223	0.534949574749853
MER51A	186.004956596102	0.362220003876913	0.370917150192447	0.976552320886157	0.328790833392393	0.532520681292777
LTR89	70.5799551158066	0.248815825803429	0.254565141578042	0.977415149069615	0.328363666145336	0.531990407206798
Charlie15a	172.935064730145	0.117398083916441	0.119199050183414	0.98489110220088	0.324677564434188	0.528225071381685
LTR2C	83.1687392760738	0.332655562835966	0.337603156588285	0.98534494226204	0.324454664100813	0.527975206038509
MER57C1	45.7349835077269	0.271010344588342	0.272935508609109	0.992946450864612	0.320736051214269	0.524190102457776
THE1-int	22.6290183807526	0.389251252989301	0.390729678847547	0.99621624376575	0.319145088578641	0.522710413210673
Tigger4b	243.709184336137	0.319601438521213	0.319881073487187	0.99912581584485	0.317733746723189	0.521047908606529
Charlie24	28.5327822977891	0.354422562783984	0.35456571329886	0.999596265206965	0.317505931305341	0.520780035263786
MER126	4.95563869433545	0.575448859996471	0.574547333799889	1.00156910691869	0.31655174774202	0.519698224376532
MLT1D-int	171.69059332693	0.317879428580585	0.316029432259044	1.00585387350892	0.314485867600094	0.51720888798509
Kanga1	51.4805085327393	0.233245365921971	0.231048308527917	1.00950908235621	0.312730548072791	0.515719061182687
MER50	109.720125596534	0.135569019068042	0.134187177691015	1.01029786452629	0.31235260396027	0.51532156023284
LTR37B	34.0429076380145	0.382021376754122	0.377790429018006	1.01119919249176	0.311921102218461	0.514853082077819
Charlie10a	38.9061035876183	0.323141320234039	0.319135630506093	1.01255168444086	0.311274347733415	0.51417364390825
LTR15	128.74156676883	0.225585960538187	0.222383236879198	1.01440182139596	0.310391055560975	0.51334534769008
HERVK3-int	553.068298227508	-0.0896323271338943	0.0883338616130525	-1.01469952175905	0.310249082177098	0.51320073612719
X7B_LINE	19.9249852957162	0.418202708609938	0.411382398188558	1.01657900399096	0.309353746500882	0.512231517259448
MER9a2	97.1634837257194	-0.347743104208373	0.3415186303721	-1.01822586905286	0.308570628342279	0.511323102309389
MER66C	27.0906315562442	0.275014751677142	0.26895760351564	1.02252082886792	0.306534459563407	0.509332644522768
MLT1A	457.156015053852	0.20739771911396	0.201984373237487	1.02680081527945	0.304514265414672	0.506742969882365
LTR86A2	9.85811203402585	0.446103165633893	0.433195774673503	1.02979574528426	0.303105898449001	0.5052928356695
LTR40A1	26.6730248062455	-0.422618731729482	0.406656330744775	-1.03925280335725	0.298687178628472	0.500795900166722
MLT1M	81.0243132328278	-0.214448022814316	0.205400934239634	-1.04404599525398	0.29646410990451	0.498560534182255
MER65A	73.728558770478	0.220821703698898	0.210460451059123	1.04923135243526	0.294071652060267	0.496031776611067
LTR16C	258.544260752218	-0.187549978635945	0.178156690717674	-1.05272486753336	0.292467108022726	0.494073990944661
LTR27	50.8741746306753	0.402195344832524	0.381175260002265	1.05514545941448	0.291358803822885	0.493128753924061
MER91A	66.952529350956	-0.194365173723235	0.183904630856091	-1.05688025809056	0.290566239448725	0.492502448907102
Kanga1a	19.694636444599	0.434659835680866	0.408858129774142	1.06310674541552	0.28773354580473	0.488823674026216
LTR85a	13.6091141005058	-0.336419522212195	0.315342386426622	-1.06683889224158	0.286044592826434	0.48707548010371
MLT1G3-int	11.3400667876617	0.501006599187637	0.469240188800474	1.06769754838853	0.285656964688825	0.486679617308624
L1M2b	7.33479177360023	0.558577881752719	0.51536842569447	1.08384187680886	0.27843491412178	0.478581710462383
MamGypLTR1b	90.6786018851931	-0.238662330388309	0.21956091184542	-1.08699826568555	0.277037576161827	0.476916145700334
LTR77	9.42286456130835	0.585850842960055	0.536170214905239	1.09265831385952	0.27454384898161	0.473939466343096
L2a	12517.2521634893	0.10694385174446	0.0975121494503121	1.09672335547227	0.272762343555342	0.471775180468791
MLT1J1	125.634229986511	0.293665851670366	0.267192841659972	1.09907829059314	0.271733918289957	0.471060520966684
MLT2A2	246.659798203224	0.178476712614885	0.161729036830647	1.1035539202634	0.269786689373774	0.468937502835594
LTR13	780.547850156647	-0.244432705876982	0.221330608124335	-1.10437823285457	0.269429099072707	0.468711836590519
MER6B	13.1356019643558	0.551995604790447	0.499639601942242	1.10478753614542	0.269251662466291	0.468542225476194
Kanga1d	11.8335546431512	0.595409709249254	0.536473776532755	1.10985799361416	0.267060224178075	0.465746893926571
MER63B	94.5375485585077	0.328224738547178	0.295673086413159	1.11009338904973	0.266958785705336	0.465656284129762
MER74A	109.854696145783	-0.205259884268728	0.184403817471333	-1.11309997311003	0.265665495243899	0.464131651906193
MER41C	26.8128727118935	0.322916377499375	0.289715619392155	1.1145977499483	0.265022834990983	0.463266906043029
HERVK11D-int	5.00327452823703	-0.774534042354714	0.693894747436725	-1.1162125743362	0.264331153326319	0.462444379694613
PRIMAX-int	8.50560248706042	0.551387712928892	0.493351944427524	1.11763563345983	0.263722643483945	0.461637264975012
MLT1J1-int	10.9219045585287	0.54754209190731	0.488437827797607	1.12100672950784	0.262284997932527	0.460196692768164
MSTB1-int	11.3443208348689	-0.459890231913024	0.40929523137805	-1.12361492794486	0.261176420443779	0.458930203451812
MER61-int	65.9734702192112	0.184710234659083	0.163373059558667	1.1306040001825	0.25822180310585	0.455652780447703
L1M3b	22.0920693271344	0.287445886210283	0.254010122343617	1.13163161986685	0.257789340730026	0.455273827707593
MamGypLTR3	12.9045210632828	0.412028898740727	0.363635330118795	1.13308269195439	0.257179529017958	0.454587539799162
Zaphod3	26.4522274772116	0.34122423121185	0.297977145176377	1.14513558081737	0.252152998405386	0.448203544731669
L4_A_Mam	5.45888961036188	-0.904277635358074	0.789211342473645	-1.14579908662206	0.251878293198122	0.447944945316248
LTR7Y	313.43723966363	-0.435011967826828	0.379178026193002	-1.14724994007276	0.25127833697323	0.447089202133973
MER67D	28.8081914621817	0.35709093682853	0.310718373468274	1.14924306806398	0.250455766449952	0.446131741468347
MER57B2	68.420807123484	-0.224465475976266	0.1953023434536	-1.14932300353884	0.250422816074871	0.446115269412697
LTR12F	34.4634974570846	-0.369417980651102	0.319144560706792	-1.15752554213355	0.247057709991727	0.4420451715709
MLT1C	1576.57756406224	0.182550060261717	0.157555303430273	1.15864116464036	0.246602482184659	0.441440490507653
L1PB	46.0678290967859	0.408294089588917	0.346209057014873	1.17932815827917	0.238267529917065	0.431195498131643
L1MD3	800.336066866171	0.267783573019999	0.227017980569279	1.17956988406158	0.238171326718647	0.431062846444048
MER67A	32.7207481456767	-0.326130492892785	0.275928555485811	-1.18193817351954	0.237230233755032	0.429979798680996
LTR69	5.96910887596996	-0.763125415659404	0.644930376931704	-1.1832679044985	0.236702988599005	0.429313573134999
X7A_LINE	7.75925426952406	0.590882956682208	0.498187173241497	1.18606617837545	0.235596165837337	0.428007281585379
Eulor2B	25.0186786080591	0.44470504372729	0.374322360910518	1.18802692589769	0.234822801688501	0.426973234526062
AluYj4	6.08244341390865	-0.839953229654922	0.701409244550054	-1.19752232549165	0.231103031051848	0.422372319618064
AluSx1	17172.4124365046	-0.223644731278936	0.186735435806391	-1.19765555109108	0.231051140177533	0.42235950944846
Tigger9a	17.6861827737742	0.45586022732458	0.379884263265614	1.1999976608819	0.230140248892924	0.421144348508869
MER52C	199.238673944944	-0.526912849667432	0.437947922232733	-1.2031404258779	0.228921983873445	0.419608556533123
MER65-int	428.23556552742	-0.440254299518469	0.364944133424144	-1.20636080757818	0.227678400895778	0.417981477756039
LTR16D1	7.49112820173273	-0.687302714316022	0.569186373025339	-1.20751786565597	0.227232768978133	0.417514428544584
THE1C	326.701800667324	0.144959253107033	0.119978222914002	1.20821303721873	0.226965328280625	0.417322630282301
MLT1C2	55.7436833689018	0.35892737621632	0.296554027777214	1.21032709926963	0.226153403092687	0.416236377821969
LTR85b	21.0553936357298	0.488294384434748	0.402554304624221	1.2129900955613	0.225133607282031	0.414846252462806
MER50-int	38.374964342485	0.304347468778816	0.250090582139986	1.21694893975839	0.223623643587605	0.412750867506356
PRIMA41-int	28.9444629174944	0.37529684229879	0.306707633540696	1.22363058906062	0.221091614831666	0.409442613671829
LTR4	23.9085874232609	-0.478942918530931	0.389284939942896	-1.23031453156443	0.21857934473596	0.406349451528595
LTR19A	129.084892904941	0.452542441175011	0.366719981267794	1.23402722592458	0.217192759217639	0.40489153340285
Charlie20a	21.6266384542516	0.443787266212886	0.357243767507391	1.24225334792917	0.21414310209235	0.400674751414665
LTR10B	5.03651510311922	1.16132036584775	0.932523237988974	1.2453527360371	0.213002118637549	0.399135093078187
LTR10D	25.6228879278062	0.431764507312933	0.345993968489289	1.24789605205589	0.212069126629878	0.397941478793712
ERVL-B4-int	421.029635934141	0.176745806409794	0.140763831716047	1.2556194603052	0.209253972351376	0.394033918321685
MER51D	9.38400408873735	-0.759354688647176	0.600812780579862	-1.26387905382822	0.206273440981929	0.390021341442725
Charlie13a	15.1139978555944	0.62938373181019	0.496505428127586	1.26762709157826	0.204931152451657	0.38830254910829
MLT1K	1002.44885255841	0.203590864733708	0.160578529896245	1.26785856655466	0.204848462798374	0.388263133769204
HERV3-int	194.412709390459	0.234930873305697	0.184859713808299	1.27086031058839	0.203778348301647	0.386585252835934
MER105	15.7762608818609	0.448264714734436	0.351420633037476	1.27557881522179	0.202104446799892	0.384189993945862
LTR81B	6.54078495697467	0.592695080700907	0.464274057751337	1.27660607093053	0.201741357474885	0.383726537547731
MER75	53.6014981342661	0.482755787815406	0.376508088846635	1.28219234092484	0.199775182315915	0.38114229157302
HERV17-int	135.840383773763	0.248906350485618	0.193509518588962	1.28627445461391	0.198347294495804	0.37914832720958
MamRep1161	33.4777768727507	0.483746307405647	0.3747923120333	1.29070499013509	0.196805993646968	0.377121320141476
LTR75_1	13.9597183421768	-0.532815910212623	0.412778706080041	-1.29080280151202	0.196772066118412	0.377094700785524
Cheshire_Mars	8.20731402574012	0.713988257060371	0.549863197553214	1.29848344140412	0.194121262712185	0.373421533678048
MER119	51.5216563998644	0.310892241081342	0.23803589778605	1.30607292418043	0.191527759564305	0.370096916094434
HERVK14C-int	6.30514148907997	0.769219623595916	0.588894733191616	1.30620903913845	0.191481479729903	0.370083480180376
HERVI-int	184.844846116276	0.232787619082773	0.178156355301448	1.30664785260614	0.19133233675172	0.369947186152057
X3_LINE	5.82331670665459	0.736666934752727	0.558098049053466	1.31995970242525	0.186848472660618	0.364067664946418
LOR1b	33.5298495868536	0.419702964089427	0.316123959027433	1.32765313132436	0.18429272357934	0.360671035716623
MER57-int	88.4522451813672	0.288840041713623	0.216526483993925	1.33397095997609	0.182213373962394	0.357904186114195
LTR21A	95.7511614220688	-0.472847240998675	0.353501036697475	-1.33761203479393	0.181022939260576	0.356384177805785
Charlie10b	5.01436167472888	0.952844778917506	0.711743792395886	1.33874687647085	0.180653090195374	0.355883215051386
LTR38B	7.86376531092589	0.786946590393214	0.587119735349762	1.3403511124088	0.180131221586331	0.355160367911549
MER136	8.57804613231069	0.707266827807966	0.524665344034486	1.34803420094291	0.177647382698664	0.351858482545544
L1MEh	8.14156283669878	0.751747501633185	0.556544822100772	1.35074026705628	0.176778648520316	0.350817265267912
HAL1-2a_MD	134.470574849833	-0.430683036527663	0.31868121703208	-1.35145409741644	0.176550014580092	0.350437441933338
LTR40a	40.4256877036496	0.390989229565997	0.289281474336062	1.35158751684105	0.176507305901873	0.350389621809847
MER41A	135.994864127381	0.196043949135983	0.14463880922928	1.35540350602041	0.175289033220717	0.348603994003658
MLT1J-int	48.8534792961468	0.379480103870383	0.279805533466138	1.35622801725724	0.175026630283176	0.348221586528505
AluYk12	6.33464942491577	-0.816746018178215	0.597217846553382	-1.36758474799733	0.171442093240776	0.343149439792537
L1ME3G	11.5051531499941	0.793333008065733	0.576443056303453	1.37625564119573	0.168742501085699	0.338979892510827
L1P1	280.587590352603	0.308787305105644	0.223254650533522	1.38311701175192	0.16662899028509	0.336277528002968
ERV3-16A3_I-int	473.497665900352	0.209619941297316	0.151139084022648	1.38693404590109	0.165461875080056	0.334496020502871
MamGyp-int	626.699679114611	0.380218998574217	0.273077319418476	1.39234924154046	0.163816667038925	0.33224067783832
MER21-int	43.9599743547105	0.397939693302541	0.283079878987039	1.40575054195484	0.159798213007217	0.326129057363785
MSTD-int	45.0830413057149	0.29478146794988	0.208948324655182	1.41078646328629	0.158307587115374	0.324353047800833
L1M2a	23.9163805669784	0.487283816018377	0.343782248503758	1.41741994573362	0.15636018455166	0.321482961923398
Charlie17	8.90336847023291	0.786568880919831	0.554520207965208	1.41846747804939	0.156054327142499	0.321055376956911
L1M4c	1079.33856391599	0.509585480768757	0.359233689008827	1.41853477655386	0.156034692922973	0.321055376956911
HERVL-int	281.099880581714	0.190080996073208	0.13397322669463	1.41879837309932	0.155957807144636	0.321041440256939
Helitron2Na_Mam	24.1032663134538	0.800748908476101	0.562927959774628	1.42247137412874	0.154889455924	0.319541209026155
LTR86C	6.71726278473464	0.784862552304816	0.551370674400704	1.42347532929259	0.154598408928036	0.319185679512349
Kanga11a	7.6322478959935	0.635658226278195	0.445749289764595	1.42604428290596	0.153855560058208	0.318256475090705
LTR22A	55.2016654122778	-0.269601351369122	0.188498573591321	-1.43025671883139	0.152643351955978	0.316259415143489
CR1_Mam	165.704114242741	0.234394117354348	0.163541270968358	1.43324138284151	0.151788867061457	0.315148181683803
LTR49-int	288.050483183187	0.59528061873517	0.412910496895409	1.4416698611708	0.149395529837542	0.311450295422284
Charlie6	230.603475000378	0.331560073530328	0.229043230487448	1.4475873084077	0.147732502722222	0.308701391554896
LTR70	41.1342660321776	-0.471313931954097	0.323898699333322	-1.45512758440895	0.145633943895487	0.305707836053642
Tigger16a	7.25190071553928	0.929532133159736	0.63670432775481	1.45991175595981	0.144314327875347	0.303886771642639
MER96B	63.2554597111969	0.35123876182646	0.24054644925327	1.46017022041611	0.144243297543737	0.303805181632796
MamGypLTR2b	7.15476694087846	0.783797036479785	0.536340135594517	1.46138053906961	0.143911038367575	0.303241116560248
L1M	7.05290685292748	0.797123124870031	0.5453388425468	1.46170245483958	0.143822764262314	0.303089043352481
Tigger2a	162.745552677021	0.265807670145705	0.180485638674042	1.47273584811784	0.140822276383041	0.298524237322266
MLT1L	801.53218486987	0.27070824532927	0.183212225564028	1.47756649151486	0.139523848812516	0.296553821376483
Charlie26a	8.96746271104921	0.889612864176285	0.599919636030761	1.48288672473236	0.138104509079633	0.294434182758017
MER50C	6.0273417311795	-0.785919683980795	0.529295045168018	-1.48484232217083	0.137585597813477	0.293584118063313
MER104	53.4032233817422	0.562438865627042	0.377790108096183	1.48876017019442	0.136550534105672	0.291947927116079
MER90a	89.4596397669072	0.263956640799402	0.176757406810428	1.49332718533541	0.135351562810155	0.290142569891792
LTR9B	74.9994078450488	0.337950915606603	0.225503610992153	1.49864968511907	0.133964535978001	0.288186824967648
LTR61	38.6648910538164	0.439162791491492	0.292594497896972	1.50092634908715	0.133374612194748	0.28724608949735
MLT2B1	131.321535821369	0.214253522058969	0.142469784569198	1.50385236214704	0.132619385280432	0.286037634743049
Charlie12	27.6391986476368	0.587796647045935	0.383815260566805	1.53145720724574	0.125656434780278	0.274710159019585
L1PBa1	89.1307260876658	-0.312973771082645	0.203531235034602	-1.53771862598601	0.124117427448088	0.272104147000636
MER44A	211.800679236776	0.395433654681212	0.256653271099589	1.54073101420855	0.123382265278173	0.270839469885759
L1MEa	22.6860562165294	-0.471918027628545	0.306118490604138	-1.54161882445322	0.123166248375388	0.270491477324758
L1ME5	181.2797395272	0.284491843376571	0.183806895892397	1.54777568053332	0.121676313656256	0.26818947175599
L1PA8	454.531189760826	0.289306216360263	0.18670117164099	1.54956829578216	0.121245167459337	0.267556607580213
MLT1E2-int	9.49081863118229	0.713928079196093	0.460648405683766	1.54983295369572	0.121181615315094	0.267532606416946
LTR37A	39.0076645733609	0.54109557697629	0.344088058036546	1.57254971318656	0.115823119429572	0.25865056131751
L1PA2	1491.3336073657	0.313565448093644	0.19800044567365	1.58366031463622	0.113271040396879	0.254582547326207
HERV15-int	47.3225222407694	0.483603883461921	0.30508665020357	1.58513616750925	0.112935399707159	0.25402402610632
MER113B	11.4292333584498	0.78742371308493	0.496508463545308	1.58592203537146	0.112756996520109	0.253669547155747
PRIMA4-int	70.8738091448783	0.332156699388134	0.208729281920459	1.59132775397901	0.111535833903696	0.251614039302585
Arthur1C	53.4652023772034	0.543834939342671	0.341024123916519	1.59471105180758	0.110776865480403	0.250351991499359
MLT-int	50.7809769217019	0.427395111172891	0.267031461992482	1.60054215328725	0.109478363364402	0.248132499624448
LTR36	21.7680014646784	0.55130950300525	0.344152711772241	1.60193275876351	0.109170479513684	0.247643436775587
MLT1G1-int	9.49598201680252	0.851139873616819	0.530649656143509	1.60395821190665	0.108723264036628	0.246934105982467
MER4D0	69.4084267826645	0.327156323532929	0.203548857297958	1.60726190201123	0.107996927923308	0.245810881659764
MLT1J2-int	16.2943492139467	0.636434092955562	0.394649378670326	1.61265702507849	0.106819041988771	0.243896783849406
THE1B-int	732.596904699184	0.169737919432096	0.105251481640138	1.6126891212082	0.10681206521304	0.243896783849406
MER82	261.107041362438	0.268162591157815	0.166193004010027	1.61356124919455	0.106622627845984	0.24353695129724
MER76-int	10.1317844249814	-0.736734750506772	0.454570570925079	-1.62072689617252	0.105076222692995	0.241146151360183
Charlie21a	26.4705697003981	0.800620469908541	0.492871469809003	1.62440011027377	0.104290443569999	0.239641419329658
MER44C	86.7419441264279	0.314493613702352	0.193432840545002	1.62585429038966	0.103980655905406	0.239127556793211
MER8	137.995140867512	0.374359538695533	0.2284025064091	1.63903428461071	0.101206119666042	0.234263974693711
HERVH-int	3111.08514285865	-0.420153198364077	0.25627599680528	-1.63945591316268	0.101118345156832	0.234176002731235
Tigger5	88.4702778992312	0.371641253575682	0.226222217049444	1.64281500916621	0.100421213828304	0.232964984599714
Charlie14a	96.1214085875922	0.639352174521787	0.388435908810534	1.64596567933075	0.0997708252416589	0.232026035076395
L1M1	1151.71709677872	0.461547608159905	0.280213117433589	1.64713062824153	0.0995311988894496	0.231603148543017
LTR23-int	9.96926739290447	0.744211391040715	0.451261715467242	1.64917910279659	0.0991109477881999	0.230833702304382
MLT1F2-int	15.9691375203983	0.585860451838932	0.354075301165257	1.65462106481552	0.0980013878349254	0.22884418367756
LTR14B	90.3743923091717	0.249118303951931	0.150339940985996	1.65703340255493	0.0975127220797789	0.227952036743924
LTR5_Hs	1542.93561762366	0.442995895710091	0.267350521002485	1.65698534661159	0.0975224376952382	0.227952036743924
MER53	47.3582233622123	0.596280929427554	0.359392467299284	1.65913585754428	0.0970884191603375	0.227474310595881
MER4B	133.654083759245	0.281753927476986	0.16953044653773	1.66196652714107	0.0965194861629359	0.226592646759713
LTR26B	25.2170348523369	0.610524598395012	0.366701744685678	1.66490780925607	0.0959311499725646	0.225520881043422
Tigger10	254.803286577796	0.411769463198862	0.246138319135732	1.67291896948315	0.0943432488926249	0.222761797441738
MER11D	165.763474034675	-0.284048594862799	0.169703477775866	-1.67379359919749	0.0941711707500827	0.222550929769878
HERVK22-int	167.963496077335	-0.361322404408958	0.215270333353891	-1.67845888831773	0.0932575497875927	0.220946669757337
Ricksha	8.13962058638832	1.03029535195059	0.613755803567374	1.6786730910928	0.0932157730414068	0.220875495960256
Tigger12c	32.3137776046296	0.503209882095007	0.298919407326765	1.68342994720621	0.0922918899746562	0.219344248614534
HERVL18-int	109.587056477349	-0.384735914990909	0.228487089262159	-1.68384093925532	0.0922124129186345	0.219319200174156
L1MCb	37.3864717541982	0.586571318908769	0.348136994135689	1.68488649235636	0.0920104731505498	0.219012155705893
L1PBa	160.532061663278	0.425866970012862	0.252707532511246	1.68521676335038	0.0919467579811164	0.218888177581911
MER34C2	77.6411768575924	0.491783852268751	0.291345743025826	1.68797335825551	0.0914163432305025	0.218011530149682
MER11B	4665.76420291846	-1.39228175394007	0.823756772039565	-1.69016122379532	0.090997114541447	0.217314641896279
PABL_B	37.4690444057	0.459888750710527	0.271976418490904	1.69091406255836	0.0908532170748406	0.217075559260389
Tigger12	80.1502308657849	0.327461131578794	0.193353521229292	1.6935876290066	0.0903436704556396	0.2162205266589
LTR80B	4.96704762872292	1.16842965407066	0.688003234423246	1.69829093180087	0.0894528653932327	0.214607059218105
L1PB2	152.707560791124	0.455380151396383	0.267337621574754	1.70338970143433	0.088495163696983	0.212906490597075
Tigger3c	134.299054544844	0.428536391594701	0.250788264211855	1.70875775603555	0.087495830745665	0.210906638122971
MER72	58.0356714010537	0.400473976365168	0.233986736598698	1.71152426067639	0.086984376532417	0.209861934459251
Ricksha_0	12.4120279528919	0.842928937166464	0.49156764198271	1.7147771032417	0.0863861010029942	0.208578936109988
Charlie8	502.661849181715	0.381935825531543	0.222310675448545	1.71802737210406	0.0857916227221419	0.207649708237324
MER44B	95.743248601376	0.338097668192447	0.1967690672807	1.71824602751273	0.0857517493472255	0.207631789097532
LOR1-int	170.582689199845	0.500676105529543	0.290845885883734	1.72144812710086	0.0851695374336833	0.206782232203219
LTR85c	17.2110775061413	0.887369409905644	0.515361462737615	1.72183889185643	0.0850987071812449	0.206663582949446
MER54A	163.658193792689	-0.341554756392856	0.197106326120682	-1.73284522681293	0.0831231818031924	0.202965932111817
MER44D	18.0132480370072	0.783813135327885	0.45184707714572	1.73468674463752	0.0827963054092087	0.202299008711764
HERVH48-int	67.6640912468312	0.599706029121245	0.345056247971266	1.73799498675122	0.082211697133328	0.201341099771811
HERV4_I-int	78.9434967870803	0.340912434783556	0.195006224335112	1.7482130939457	0.0804271350939035	0.198090854305654
MER70-int	46.7926845397272	-0.418514438142852	0.239296844504218	-1.748934211857	0.0803023919911452	0.197924928067654
MER21C	846.398713005043	0.271087214001236	0.154258218495572	1.75735994260181	0.0788564765395919	0.195283913809429
MER41-int	106.144501519468	0.358560773358283	0.203171318162355	1.7648198407206	0.077594049015428	0.193097659198647
L1MD1	469.621235482934	0.392175620965281	0.221940151703466	1.76703322024069	0.0772226649866053	0.192504341418927
MER67C	59.7437117119816	0.456243219607414	0.256694709227194	1.77737679510801	0.0755062660803413	0.189327387699439
Zaphod	23.4573602742189	0.586096598742629	0.328372858116191	1.78485092253041	0.074285500979053	0.187115553255722
Tigger1	2507.19870998709	0.339673222237259	0.190258785632824	1.78532213956619	0.0742090797525302	0.186948077904212
L1M3de	10.3944410109933	0.982236285622376	0.54846650095156	1.790877444508	0.073312963961863	0.185335566786598
MER131	21.1525900770432	0.918792347579486	0.510880961112736	1.79844703074918	0.0721061955123221	0.183235763161786
MER63D	24.323366084161	0.663983602869539	0.369172043230362	1.7985749870426	0.0720859369715266	0.183235763161786
L1PA3	2725.56933821029	0.357319811662564	0.198271826296644	1.80217138428916	0.0715184453928399	0.18221858139145
Tigger3a	384.413365342269	0.270153119927344	0.149849561759343	1.80282889556399	0.0714150906451988	0.182029174029427
MER3	387.489414146736	0.370750468327302	0.205229321433184	1.80651802451145	0.0708374612778512	0.180875303040352
LTR43B	7.85015658440768	-0.793846625056602	0.438984486628733	-1.80837056715398	0.0705488456180732	0.180383076127939
THE1A	537.282206274132	0.203993878138816	0.112695498528174	1.81013333099384	0.0702751132544487	0.179829762958801
Charlie5	47.2194381821441	0.693263549600015	0.382867112113724	1.81071585326998	0.0701848475579367	0.179672064184974
LTR64	36.1235813632008	0.444129277553849	0.245063777031833	1.81230079342227	0.0699397320378004	0.179197002276276
L1MA4A	409.639765824913	0.406224869256298	0.223859078134981	1.81464550216433	0.0695784050932311	0.178426993455049
LTR8	552.488719524199	0.548233784494708	0.301731853280158	1.81695693886742	0.0692237071078119	0.177816212839652
LTR90A	14.2554131989098	0.840259187156739	0.45953971486423	1.82848002028506	0.067477541554976	0.17416275502005
MER4A1	299.309915085885	0.31009846625748	0.169308032673163	1.83156381514457	0.0670164319897962	0.173329155761984
LTR16A1	120.436674400871	0.383792090335799	0.209337111801544	1.8333686131088	0.0667477719768704	0.172848076001194
MLT1G	125.756500229206	0.366460319701625	0.199833906799547	1.83382452743228	0.0666800456228086	0.172759153543491
X7C_LINE	10.8418867044429	0.748328920309617	0.406696160527615	1.84001963367148	0.0657653548799092	0.171117360236042
L1MA10	86.7852469462494	0.510354040448866	0.275921667539696	1.84963379280622	0.0643663488241284	0.168440098386291
MER89-int	12.6166157843678	0.789715123282358	0.426567089690425	1.8513268894126	0.0641225399456987	0.167874575645847
LFSINE_Vert	47.6879895368122	0.412057207444648	0.220667611595572	1.86732073848628	0.0618568110204876	0.163466307247486
L1ME4c	9.38033544296924	1.03299497177898	0.552777804621593	1.86873453156486	0.0616597572318594	0.163037129932681
LTR9	156.33763783161	0.314893886147529	0.168456776794173	1.86928595061674	0.0615830417077619	0.162925840312312
MER34A1	64.2648172629525	0.403219345505902	0.215611686564101	1.87011822935686	0.0614674015622311	0.162802978441141
LTR86B1	9.64997184160898	0.756526643911122	0.403717205845233	1.87390240732306	0.0609438776085918	0.161826286748209
MER5C	22.20990502165	0.602341246411185	0.321392995263749	1.8741579788224	0.0609086540096204	0.161794257744442
Arthur1B	29.2506269255251	0.50160903794605	0.266730440278201	1.88058414863662	0.0600285096833563	0.160030215377748
LTR16A	329.935701972967	-0.288161535339942	0.153053997732424	-1.88274425764245	0.0597350345181515	0.159358339428225
MER63A	86.4741149300258	0.349059416389738	0.185071113817045	1.88608264785615	0.0592838182299135	0.158366793952475
LTR78B	66.3358418661636	0.391632189680974	0.206407332347712	1.89737537531484	0.0577784132477285	0.155260924576742
L4_C_Mam	9.0402290270029	1.62548262494133	0.85553543084786	1.89995944800373	0.0574384415415754	0.154523857669238
L1MB1	199.309339855918	0.4450480226554	0.233087870687954	1.90935727947512	0.0562160178211107	0.152045429255925
Charlie1	784.06518615265	0.476814659937774	0.249702409091589	1.90953167681647	0.0561935393994895	0.152044077780016
MST-int	322.236377485683	0.246161592089719	0.128742262093996	1.91204961048451	0.0558698311074934	0.15147307566611
MamRep1527	27.0267735709304	-0.574873828083175	0.299807760789101	-1.91747480642294	0.0551776386358217	0.150028653100953
L1MEd	485.618803225096	0.30957072978493	0.160882617476632	1.92420246910699	0.0543292097684561	0.148300225823366
Charlie16a	47.0793804279618	0.540609396484287	0.279897202804858	1.93145694586021	0.0534265687292584	0.146303135465353
Tigger4a	137.464168710462	0.743853691859927	0.383859954702102	1.93782571677007	0.0526444891316233	0.144751195025023
MER63C	49.8467204499627	0.562270525805306	0.289975455074184	1.93902799690912	0.0524979291724306	0.144432615838959
MLT1E1A	164.075085923523	0.318939907597505	0.164215466135286	1.94220383197495	0.0521124293872841	0.14366603683874
MER57C2	12.2546982686026	0.810414536265297	0.416786235551503	1.94443690107216	0.0518427875915264	0.14313233170898
Tigger4	146.302262129407	0.353592808259191	0.181378326726471	1.9494766251341	0.051238531626153	0.142047489134751
Tigger2	411.530812249361	0.293083484866062	0.150217665919341	1.95105870586109	0.0510500627025717	0.141691967279915
LTR52-int	8.16922557410379	1.01965288881117	0.521470362455092	1.95534197573689	0.0505427198564567	0.140707276414282
LTR29	36.7669765761175	0.58287442790554	0.296448957777823	1.96618815014483	0.0492768807809384	0.137909319431679
L1MB8	1332.24329119098	0.383405727852278	0.194622195330495	1.97000001567757	0.0488383687636772	0.137008039722935
MLT1F1-int	19.8082473789464	0.811329862228872	0.41138876413919	1.97217311932799	0.0485898471632242	0.136555101307905
HAL1b	758.844124085499	-0.540188105916655	0.273855720946199	-1.97252810366805	0.0485493513386766	0.136464692388377
LTR57	231.08931629507	0.89867049809402	0.455257473069995	1.9739829684374	0.0483836795871066	0.136097628681652
HERV-Fc1-int	18.7348433439359	-1.11539966178205	0.563605797334155	-1.97904220832694	0.0478112542721173	0.134749268741468
L1M7	184.967918699494	0.389869493596201	0.196738348461682	1.98166497098625	0.0475167502071041	0.13420059358462
L1MA5A	156.746601817594	0.524993942427622	0.263448771223736	1.99277430670483	0.0462861664250159	0.131546446543893
MER113A	73.603214725106	0.624890219391504	0.313561149214987	1.9928815191421	0.0462744224615069	0.131540689495246
L1MD	294.092032060912	0.527704551947045	0.264237488522783	1.99708434596912	0.0458160211520853	0.130612440791184
MLT1I-int	35.9684695231315	0.632232642313137	0.3161836099831	1.99957436866171	0.0455462439574138	0.1301588001097
Charlie2b	99.2007211040056	0.604355637684298	0.301777483343978	2.00265318335705	0.0452145271469276	0.129446701465215
L1MB3	1398.04911170897	0.387441033162948	0.192974892787324	2.00772767672913	0.0446722378979115	0.128225741875338
LTR40b	79.6563355971161	-0.430548284389321	0.21427064444381	-2.00936663772544	0.0444982656265065	0.127904626938968
Mam_R4	24.8577912163891	1.07769441280933	0.535848920663293	2.01119078764837	0.0443053084695634	0.127542094020442
MER47B	26.0975451592902	0.622284557612176	0.309154560397179	2.01285905927673	0.0441294586608871	0.127269466971584
MER110	10.9224635493002	1.07723862338223	0.533597192747034	2.01882363330371	0.0435055537677793	0.126030171996825
Ricksha_c	34.6269646965658	-0.572504513408497	0.282019595712562	-2.03001678646473	0.0423548330071571	0.123418534142701
Helitron3Na_Mam	33.9702961827913	0.542026121970675	0.266343567994044	2.03506368129301	0.0418444657814572	0.122265164979935
MER102b	296.257572088429	0.213780936351895	0.10491338967966	2.03768972677985	0.0415809722319534	0.121785788729784
MIR	4571.44336599339	0.253769581686474	0.124315471856097	2.04133546611341	0.0412174941345168	0.121022536209944
L1PB1	7638.68105602061	0.606612112089999	0.296378416551991	2.04674860992648	0.0406827737762019	0.119863883099858
MLT1F-int	54.6347754183815	0.462340167131626	0.225600966043236	2.04937139782912	0.0404258118853576	0.11927484017782
L1ME3E	376.095299243493	0.68566191404909	0.334465904414646	2.05002036081698	0.0403624439621538	0.119163917163357
Charlie4z	148.580637351419	0.366278317935796	0.178484854963923	2.0521534894926	0.0401547479541102	0.118722981368534
LTR65	27.7887852002578	0.607968515629677	0.296193837081321	2.05260353024414	0.0401110448977953	0.118722981368534
L1P4e	7.18332392139258	1.17791854305455	0.57111750169888	2.06248020687624	0.0391620400752902	0.116514188469339
HERVK14-int	66.5619738488822	0.375651360167317	0.180895725042993	2.07661822897162	0.0378368090837614	0.113450148759833
MER5A	700.422151609716	0.286064306409433	0.137482276185853	2.08073589080473	0.0374580870185806	0.112467002980015
HERV1_LTRa	6.23607207879938	1.3227095766033	0.633709707658559	2.08724840509462	0.036865686001629	0.111287025213638
LTR76	60.2446085750091	0.567215005718272	0.271780029961847	2.08703710054745	0.0368847810043396	0.111287025213638
Cheshire	79.4624353728361	0.749460666939661	0.358367450143565	2.0913190264334	0.0364994753648914	0.110514257696689
L1ME3	474.956302858809	0.388750408352102	0.185855471844189	2.09168126445053	0.0364670375866635	0.110451579404344
L1MA9	778.281267026163	0.510492672519212	0.24331819689767	2.09804560048546	0.0359011173428894	0.109071013641731
MER47A	149.805030038809	0.569685186566667	0.27121784047953	2.10047091872506	0.0356874362059223	0.108544479125996
L1PREC2	954.661854770854	0.383484195846831	0.182475239294722	2.10156839541092	0.0355911007993452	0.108303978681403
MER34D	12.7730575094639	0.847948109915927	0.400953509780823	2.11482899945045	0.0344445242974984	0.105720872766343
L1M3d	14.395946435323	0.816954323038596	0.38627762420035	2.11494084010123	0.0344349898181387	0.105708847393115
L1MA6	217.722457799314	0.493426168832698	0.233286911022425	2.11510438656915	0.0344210514479664	0.105700539941618
L1ME3F	441.804499271467	0.564670286158084	0.266275811753745	2.12062178099863	0.033953643675312	0.104589448054509
L1MEe	304.366620985323	0.619770349177616	0.29185414632539	2.12356191262272	0.0337067932382034	0.103965184453659
LTR41B	321.902021506653	-0.750401941730402	0.352343399630806	-2.12974598791035	0.0331925900407094	0.102749627821742
Charlie19a	43.9486532117528	0.609782352391277	0.286116651394114	2.1312368553878	0.0330696341651893	0.102470132470041
HUERS-P1-int	46.9079197200534	0.589995431302747	0.276445725156536	2.13421795894534	0.032824943285839	0.1019300870455
L1MA4	734.27266309846	0.337174162651792	0.157851613110649	2.13601974669365	0.032677804315683	0.101523432655244
HERVL40-int	89.8543258730807	0.342871110323068	0.159644678485705	2.14771399570183	0.0317364828477763	0.0991806108969275
LTR87	69.3936293723727	0.45274521526273	0.210691809193388	2.14885057466647	0.0316462468374514	0.0989720856975197
MER66B	129.543039730187	-0.406837492068813	0.189287246430197	-2.14931274949283	0.0316096165319865	0.0988992543959015
MIRb	6618.17431860905	0.220189729642351	0.102253966229445	2.15336126080697	0.0312902976651418	0.0981688101943047
MLT2A1	119.0016382484	0.317262941505147	0.14721750488479	2.15506261808629	0.0311569344752564	0.0978482669378942
MLT2C1	113.873244564701	0.309238224583271	0.143358243177686	2.15710110370133	0.0309977876430214	0.0974623055845815
L2d	143.184496774544	0.483571039481899	0.22366248082309	2.16205703210629	0.0306137804370162	0.0966099868553123
L1MA8	334.841418272498	0.585604439337021	0.270778620110969	2.16266867412587	0.0305666721313575	0.0964936826877354
L1M4	958.276631201852	0.477332231945624	0.220395652868674	2.16579694623128	0.0303267068122321	0.0959131152601279
LTR16D2	7.52263626252097	1.19149083327438	0.548135813284452	2.17371462399969	0.0297265737028004	0.0944754886289101
MER4D1	99.2887370564077	0.414732504130819	0.190750581104867	2.1742135815713	0.029689098862173	0.0943882651494863
L1MB2	585.727862696722	0.477459296740087	0.217292266553385	2.19731380372335	0.0279980424851506	0.0902468158268572
Tigger2b_Pri	52.1497497751559	0.623433472856105	0.282737209167616	2.20499266683541	0.0274546091207338	0.0888298432630791
L1ME2z	292.625855852521	0.65191740048249	0.295512328803259	2.20605821463547	0.0273799239236625	0.0886339092134935
LTR12B	46.7723267050975	-0.449893274316579	0.202276685239848	-2.22414794756559	0.0261384918403743	0.0858182545127809
MLT1A0	1232.40253810775	0.279817745763529	0.125152302382421	2.23581780308369	0.0253637082726357	0.083778580800154
L1MA3	471.792544626971	0.57062677516625	0.255112304508026	2.23676696530448	0.0253015746850011	0.0836173726332581
L1MA1	285.06642395853	0.601837380403811	0.2690411350734	2.23697160748157	0.0252881957757763	0.0835878350361582
HERV35I-int	13.2971800143124	1.05427832860019	0.470761148339491	2.23951855908019	0.0251221951303863	0.0831998653086398
ORSL-2b	14.5612792854863	0.935048636465462	0.417214145872418	2.24117193943705	0.0250149397353935	0.0829760628762496
LTR10C	96.4197472427788	0.414848240908706	0.184284227485273	2.2511326474853	0.0243771371905918	0.0812797429803845
THE1B	935.785550988155	0.30731458407369	0.136467856041823	2.25191919172167	0.0243273790920839	0.0811542794192962
LTR5A	180.622122556341	0.376184701641477	0.167025040806192	2.25226528804135	0.0243055123674958	0.0811088738064962
Charlie2a	79.153944113713	0.792420543498603	0.351352206550875	2.2553452880731	0.0241116640454892	0.0805619792295672
Charlie7a	16.8918707957537	0.91719001874044	0.40636702987513	2.2570483117744	0.0240050561325025	0.0803341325515345
HERV1_LTRd	9.3233054514492	1.63109974269787	0.720005451799966	2.26539915582616	0.0234881960996291	0.0789695138962342
Tigger13a	101.794721757605	0.594525857810421	0.262220642847678	2.26727328311744	0.0233735365031432	0.0786964813104934
MER5B	537.847676021728	0.35100758210642	0.154629052542137	2.26999762551587	0.0232077271134518	0.0783063162427889
MER34	48.5942010127172	0.674830131042518	0.296971674520257	2.2723720440095	0.0230640487536216	0.0779752939809436
LTR44	9.61358766566918	1.20665320170241	0.530461642918622	2.2747228151377	0.0229225629558411	0.0776643667672161
LTR67B	284.751539829737	-0.357137418844879	0.156868433879589	-2.27666847951714	0.0228060301594065	0.0773626371162082
L1M6	170.650356751752	0.579709673958687	0.253599747495131	2.2859237033342	0.0222587224782507	0.0759897362167887
LTR6B	60.0340993233469	0.647853858467527	0.28331835694981	2.28666389796371	0.0222154484676864	0.0758695256052123
MER31-int	142.67057211337	0.586786713274804	0.256188049931417	2.29045310049353	0.0219950643437143	0.0752260777781297
MER30	150.998487721835	0.398700445619383	0.173832050502204	2.29359571188128	0.0218137319377948	0.0747281122681537
LTR83	10.9337132182091	0.984372588075151	0.427195110383356	2.30426932366289	0.0212075298472409	0.0731077901907329
HERVK11-int	55.2188392399337	0.735046532245108	0.318477587496827	2.30800081733359	0.0209990910309002	0.0725580856053924
L1PA11	559.286931121547	0.36117191279949	0.156013751986891	2.31500049322472	0.0206129050769128	0.0715785030355305
HAL1	1752.16829251707	0.353586607890789	0.152632185342043	2.31659271010512	0.0205259288570302	0.0713686508439249
MER4D	65.7947827080448	0.471336181844147	0.203420333106718	2.31705540270095	0.0205007139662032	0.0712941495857188
L1MD2	1120.09228318498	0.495003995368958	0.212946953992899	2.32454132866096	0.0200964991905626	0.0701431528475785
Charlie18a	210.178773846354	0.632135512054788	0.270925291103131	2.33324659163753	0.0196352067799291	0.0688824281090484
MamRep434	130.32826059269	0.694137036021018	0.297404144181708	2.33398575507715	0.0195964678286833	0.0687593439604117
L1MC3	2354.67613682165	0.578359549396616	0.247667482353606	2.33522602119751	0.019531616470442	0.0685904778355607
MER31A	131.608567539608	-0.407010722721549	0.173085853840297	-2.35149617193494	0.0186980820182616	0.0663242747202605
LTR84b	25.0616838147933	0.748444040326998	0.317224637926542	2.35935028634286	0.0183069661537641	0.0652443495512203
LTR49	80.7124333553734	0.348631605343588	0.147567245499714	2.36252702395441	0.0181508180492415	0.0648587460474414
Tigger8	41.0516061358279	0.79005590465288	0.334359060140054	2.36289665463812	0.0181327253335244	0.0648197575502875
MamSINE1	104.855832070333	0.348930878355041	0.147597140405748	2.3640761426395	0.0180750972124834	0.0646751719840589
L1MDb	117.666809844	-0.990433436380351	0.418913665785213	-2.36429010861672	0.0180646603422881	0.0646512224950195
LTR86A1	30.4733926347189	0.665525209684047	0.281280025412905	2.36605926320964	0.0179785662599145	0.064489154865228
L1ME4b	28.7807665363443	0.837072378366643	0.353701849647004	2.36660446984387	0.0179521068906461	0.0644556664992084
MER52D	58.0750577630009	-0.607392490304517	0.255206718579654	-2.38000195952889	0.0173125459887186	0.0626976001642627
Charlie10	120.541452975073	0.753737025887538	0.315418368421114	2.38964214310191	0.0168647964011739	0.0615218160481039
MER4E	51.7874025122452	0.576232275850086	0.238731785823898	2.41372247043444	0.0157904847792727	0.0584498485296398
THE1D	620.021959912851	0.38364339891119	0.158381369281149	2.42227605843064	0.0154236288074653	0.0574451849140001
MER41G	19.6961751822465	0.950823866888007	0.392115269722957	2.42485804635916	0.0153143736251121	0.0571741137794042
MLT1G-int	28.3152453123616	0.768847262208611	0.316592087634424	2.42851066794953	0.015160979082346	0.0567285859460903
MER66-int	50.2832985017947	0.522944882909949	0.215151090554586	2.43059368912318	0.015074108257292	0.0564371974359443
L1MB7	2317.62362975966	0.465977723579504	0.191272444378281	2.43619892606138	0.0148425195691282	0.0557031028535518
BLACKJACK	29.2042317411365	0.715031809991899	0.293199103230042	2.43872440984545	0.0147392039888662	0.0553595207093296
L1M3c	32.5653333251171	0.773527468918707	0.316939643587024	2.4406144342316	0.0146622997535449	0.055213914298013
Charlie29b	10.1414038656639	1.01108490586636	0.412637469175312	2.45029834030121	0.0142737892309678	0.0539127006052671
LTR48	58.5525699169572	0.520841912231323	0.212289038594815	2.45345645577785	0.0141490668764387	0.0535921891087647
Charlie1a	449.001385808339	0.516396417304609	0.209749987695198	2.46196160952829	0.0138179456415424	0.0526879163126964
MLT2B4	198.328760652737	0.374540959119471	0.151701524439956	2.46893339076309	0.0135516441023233	0.0518300129343278
L1M5	2146.65526922266	0.616543434006873	0.249263218441903	2.47346334473561	0.0133810530159108	0.0513654494824509
MLT1E3-int	19.4628514799878	0.936200260765797	0.378381933497728	2.47422029934582	0.013352733097697	0.0512776555053571
MER2B	57.1024048735531	0.726872045091771	0.29353758607958	2.47624862900764	0.0132771082723783	0.0510601664884415
MSTA-int	521.62677275709	0.432435939100838	0.173923255129394	2.48636065820592	0.0129057099043079	0.0498662217427588
MLT1F1	339.606579870275	0.347612592836231	0.139442898345891	2.49286695098641	0.0126716318850037	0.04917376983663
MER58A	701.770446006041	0.47536183030184	0.189950323254313	2.50255868038407	0.0123299183886248	0.0481555081951252
MLT1E3	154.818908418445	0.362974761647886	0.144775380236913	2.50715806136312	0.0121706274120853	0.047698696819423
L1MC2	447.149627325427	0.51210607922645	0.203897245818201	2.51158899754366	0.0120188975990208	0.0472249836557766
LTR56	36.5104408765044	0.686656821493608	0.270134269387052	2.54190933661126	0.0110248767046357	0.0442240418708331
LTR19-int	39.4241224018211	0.727967744282963	0.286114021357547	2.54432740076463	0.0109488406962069	0.0439994197208866
MER6A	75.74150187684	0.546812303925418	0.214837717487545	2.54523419034704	0.0109204470721047	0.0439174646034364
L1ME2	856.331457202538	0.556871791961742	0.218777551873001	2.54537902629518	0.0109159179981357	0.0439086327512101
L1MCa	261.980455129315	0.582376685163965	0.228566700505918	2.5479507026829	0.0108357782109937	0.043651579989108
LTR54	33.8798581806256	0.73529561138947	0.287858678375943	2.55436318799871	0.0106382227411843	0.0429845406208308
L1MEf	563.273120140043	0.652378474603967	0.25521668732011	2.55617483893485	0.0105829929023477	0.0427981326633187
MER2	577.502645326446	0.487024587187716	0.189807990008189	2.56588032551583	0.0102914328611265	0.0418438232618842
ORSL	10.5378368600111	1.1626892169121	0.452889095478891	2.5672713883355	0.0102502353998238	0.0417641652936132
L1M4b	390.173237561649	0.542143823222349	0.209513705870696	2.5876293914487	0.00966388930221137	0.0397821654761418
LTR21B	15.9500053282945	1.520938038558	0.583415032634039	2.60695723195745	0.00913507694532868	0.0380210710278707
Arthur1A	45.6186159499579	0.871685675117979	0.33405675116205	2.60939397897433	0.00907027475996963	0.0378518051568489
MER101-int	153.040897059803	0.734212763046972	0.280843679687106	2.61431114940872	0.00894075724367242	0.0374108475062603
L1MB4	796.480775321654	0.552795359294733	0.211275035936039	2.61647267906316	0.00888434739443184	0.037260988805119
L1MC5	1455.12855656989	0.578325654648682	0.220496853761497	2.6228295088248	0.00872028978254119	0.036733342434469
L1ME3A	931.529300343034	0.418940926374615	0.15921979530674	2.63121131117847	0.00850811167479339	0.0360007126419259
Harlequin-int	451.536961710595	0.601951939763274	0.22653917470974	2.65716488344474	0.00788008917584402	0.0339229547983898
LTR24	34.2727336164254	0.708135514707766	0.265819037486486	2.66397591912042	0.00772230905304936	0.033358177343916
LTR16E2	91.008391544524	0.437339037752199	0.163800796264907	2.66994451629473	0.00758637817338329	0.0328917815252815
MER58C	97.079300643812	0.653310435994255	0.244437734210456	2.6727069701594	0.00752419436625589	0.0326673269128724
L1M2	378.916082355847	0.494936171281039	0.184473405977709	2.68296759989809	0.0072972059585453	0.0318434299433761
L1PA17	261.81052885867	0.448191544480174	0.166890363283568	2.68554478318582	0.00724116700509281	0.0316649638017778
L1ME3B	649.018095161179	0.502202934545077	0.186234603875073	2.69661450716193	0.00700483094408795	0.0308970994137988
L1PA8A	143.17636493644	0.576254984546555	0.213324989421009	2.701300893583	0.00690688211966852	0.030622951324919
L1MC1	1007.1170911148	0.513958971167936	0.190242058196393	2.70160539704295	0.00690056055612715	0.0306064597083188
L1ME1	1804.94424879191	0.564379971802317	0.208270490471792	2.70984127671586	0.00673154131149839	0.0299653243678488
LTR25	108.278515565248	-0.538720165546571	0.198331506794491	-2.71626114404903	0.00660238170915566	0.0294812398927684
L1MEg	656.412689784931	0.584607175100328	0.215042064346672	2.71857125663505	0.0065564531923695	0.0293248587294644
MARNA	547.685772023613	0.468057961915952	0.171954827645518	2.72198209451173	0.00648916583221511	0.029076043878934
Arthur1	28.2085706943022	0.985826641048563	0.361196443196516	2.72933651373805	0.00634619073322317	0.0285419777153507
L1MDa	376.800353421077	0.702361618444528	0.256571423289751	2.73748966053534	0.00619100661661237	0.0279359711175405
MER77B	91.9251946929349	0.535596966596627	0.195506488137754	2.7395355095287	0.00615260681360199	0.0278160492046128
L1P3	318.66856143838	0.517225613230133	0.188335368683257	2.74630100998185	0.00602714363552789	0.0273539595766266
Charlie4a	160.601730696391	0.635173216042958	0.231252208678716	2.74666875474223	0.0060203904914126	0.0273299009741622
MamRep4096	39.3900496882574	0.702128538155909	0.255185592997791	2.75144270453382	0.00593333981281506	0.0269998521801239
PRIMA4_LTR	24.1506339163856	0.99582680285802	0.359857349481813	2.76728210301107	0.00565258182679778	0.0259228173884408
PABL_A	41.8154666194555	0.759443793111504	0.274110956274422	2.77057073322964	0.00559581447845501	0.0257314498653804
MamRep1151	17.0039446278221	1.58741551042445	0.569783630664317	2.78599704342798	0.00533633584308496	0.0247982120307869
L1MB5	1042.85144441212	0.509349164237747	0.182188088194455	2.79573252722265	0.00517822363707721	0.0242255399138529
MER106A	32.472996638034	0.741277687598161	0.265034375931212	2.79691147608171	0.00515936673137814	0.0241673572053927
L1MA5	232.804838310879	0.695714638249606	0.248108972130394	2.80406884231487	0.00504621292236032	0.0237199733795563
MER61E	15.6537255050078	0.802600062000943	0.286158308430055	2.80474142583605	0.00503569594337306	0.0236764509993066
LTR12C	1113.09194428685	-0.30948560087632	0.109749777664278	-2.81992007148324	0.00480356127300121	0.022744107350731
L1PA13	536.611872459896	0.446616388427	0.157653319029734	2.83290190892059	0.00461275383967387	0.0220458710046983
MER68-int	102.519331043272	0.51732294632491	0.182411803143993	2.83601684435158	0.00456800367096053	0.0218869237274064
Charlie7	61.7655993674457	0.831776385548417	0.291680511027209	2.85166939203157	0.00434903073757287	0.0210635891692895
MER113	121.940179097982	0.569062923294842	0.199466057218964	2.85293112637281	0.00433180088918567	0.0209909434952017
MER46C	451.561645172175	0.641078431085814	0.224502637244187	2.85554966727864	0.00429624026003406	0.0208723639478836
Charlie23a	11.2646717104535	1.05235981400727	0.366647327492038	2.87022360480761	0.00410181622820862	0.0200624436671295
HERVK-int	578.416716009719	0.845530521427259	0.294460492512557	2.87145658900643	0.00408584896841447	0.0199999384745198
L1ME3C	718.517753804659	0.839832800816871	0.291690019396367	2.87919621848855	0.00398690191261922	0.0196279050215554
MER33	202.58957343389	0.546785144445271	0.189783973232297	2.88109230264666	0.00396299565312095	0.0195458331613283
MSTC	242.310838197125	0.472147620841389	0.16345801825007	2.88849470889255	0.00387090541239198	0.0192156960277969
MER58D	18.0007545093797	0.989115047449019	0.340704317770085	2.90314796690219	0.00369432045736495	0.0185407373543246
L4	404.500549258429	0.544043649828646	0.187128779141006	2.90732217848061	0.00364537535005147	0.0183203229541572
L1PA10	944.151021074022	0.509389561633598	0.174879749386654	2.91279901429498	0.0035820507138278	0.0180703447049822
MIRc	3047.93355216169	0.326701605914426	0.111875666798459	2.9202204131035	0.00349783898113339	0.0177255862853828
L1PA7	1715.02544927863	0.477903328530682	0.163267590085965	2.92711693900212	0.00342120217858477	0.0173948163842439
L1MC5a	192.537227754609	0.537193759586911	0.181998077446704	2.95164524330881	0.0031608585095286	0.0163211297689541
L1PA5	1749.33574465264	0.566102687304862	0.191161481461194	2.96138470458433	0.0030625913456647	0.0158834477037077
L1M3	244.49814329814	0.722821344143309	0.243206635134658	2.97204615220757	0.00295822211917167	0.0154101019941683
MER34B-int	427.502832280297	1.47828282327917	0.496490369285319	2.97746525356999	0.0029064258674473	0.0152118579675266
L1MC4a	1674.04266184033	0.670978581931817	0.225258425226782	2.97870581868936	0.00289468548115371	0.0151598971476834
MLT1A0-int	56.8280296468996	0.79634690803919	0.265720872397577	2.99693020293747	0.00272713144882942	0.0144490819869483
MamRep137	156.015210232696	0.352212958741729	0.117078435728379	3.00835039817974	0.00262670090335951	0.0139969246042269
MER92B	137.000849259999	0.504598138077894	0.166484376882423	3.03090384531551	0.00243822881644966	0.0131527384793348
MER112	78.8316702990385	0.885013684887389	0.291573469356402	3.03530251514619	0.0024029453221924	0.0129847355466504
Charlie9	126.067027389758	1.01614847535743	0.334745507678253	3.03558509987271	0.00240069465310786	0.0129762992722984
HUERS-P3b-int	140.054819086637	0.727109386347554	0.239338850377642	3.03799147192477	0.00238160694441167	0.0128953464616721
MER34C	36.413426325018	0.931885711795032	0.306567315041662	3.03974254942472	0.00236780457965244	0.0128371485297468
MER11C	292.906233024186	0.450148929689793	0.148045861184985	3.04060462134315	0.00236103648310692	0.0128208504467846
Charlie1b	190.38353051943	0.742293589704731	0.243649352916279	3.04656499522817	0.00231472429691751	0.0126349843365094
L1MC4	2805.61884294082	0.550361461147974	0.180343348085127	3.05174250667781	0.00227517181598774	0.012444350115869
L1PB3	146.655114526761	0.653835155784122	0.214151899630216	3.05313731474306	0.00226462286192027	0.0124010668851328
MLT2C2	26.5587184368599	0.86550423721277	0.281648410241327	3.07299528682294	0.00211921834794036	0.0117539479721752
LTR79	80.4081746448144	0.484546200674603	0.157561962132743	3.07527396914734	0.00210309269672886	0.0116830896237113
L1PA4	2143.68159853394	0.506709090118356	0.162413749764048	3.11986571860138	0.00180933501001584	0.0103474610220322
Tigger15a	213.350093420262	0.599849818433078	0.191653293760003	3.12986960288947	0.00174883914765052	0.0100350309749788
L1MC	270.710409142439	0.880058769175885	0.28076622919032	3.13448939964688	0.00172153473678159	0.00990553509048188
MamGypLTR1c	17.4524859730592	1.16059546519004	0.370079745815586	3.13606858606193	0.00171229154321924	0.00986139508412772
MLT1J	1117.79614811842	0.44067446911924	0.14018792621981	3.14345522472654	0.00166965957346425	0.00965606350954767
MER57B1	49.8185461592976	0.828516048021563	0.262908833750626	3.15134351403128	0.0016252122424634	0.0094612185633788
Charlie11	47.2947965809322	0.843216971494782	0.266927091919399	3.15897860135305	0.00158323114724572	0.00928286399448965
Looper	30.6690319029739	1.18194251666428	0.372130906344784	3.17614714744816	0.00149245227443125	0.0088498564136958
Tigger3b	502.422231829807	0.378973366793287	0.119006044313673	3.18448839282817	0.00145010126226744	0.00863135858859437
L1PB4	3888.77846367965	0.539166465872438	0.16879807529608	3.19415055489651	0.00140242957374563	0.0084007406134521
L1MEg1	48.3839457299803	0.748535869138724	0.232037728958668	3.22592309663597	0.00125567091292768	0.0076655797120376
MLT1B-int	84.4613721070576	0.925835081551808	0.285814761994637	3.2392836363336	0.00119830343765114	0.00737999640053405
LTR12E	16.0661315119083	-1.36341381207069	0.416502758282824	-3.27348087127162	0.00106231580708828	0.00666964677910107
PABL_A-int	38.8831448524331	0.703164106549195	0.214047026929847	3.28509167651113	0.00101949193822894	0.00645403894026466
MER77	445.789776552142	0.382052785659461	0.114560820088099	3.33493410195262	0.000853196154883994	0.00556796284017741
LTR78	136.302750400128	0.648371471531651	0.194042564648199	3.34138786872435	0.000833606803859017	0.00546285294409142
LTR45	24.3483838619179	1.28910523269245	0.384561576768468	3.35214257109356	0.000801887119157666	0.00528745505140635
MER99	30.7187394236734	1.19377609248301	0.355714028679818	3.35599947214211	0.000790787197014189	0.00523326506153448
MER34A	43.4255651895613	0.868630679252757	0.255695862102641	3.39712450608244	0.000680979753241163	0.0046219689634879
LTR10E	42.8101513770075	0.925659163611685	0.272155629288017	3.40121262982248	0.000670876232808031	0.00456987389709734
MER58B	294.473703294343	0.46349896626548	0.135680702579955	3.41610087103099	0.000635247112219058	0.004363498503312
L1M3a	82.2101394254697	-0.600752321003554	0.175578708177079	-3.42155565011715	0.000622639812855313	0.00429156277509045
L1ME4a	1795.42593561469	0.890343649525425	0.259431058890054	3.43190847439261	0.000599349792769356	0.00415945131670291
MER4-int	317.884434389549	0.813711048614286	0.236353271263606	3.44277464096002	0.000575778899399077	0.00402852589798886
LTR22C	63.4156418057254	0.767220677258495	0.22195884401541	3.45658980457309	0.000547056890470204	0.00385047035734469
MLT1I	377.839114715351	0.613121565621296	0.175613694154878	3.49130840036067	0.000480661078017378	0.00344629415213908
L1M3f	78.0641047251533	0.745705804329377	0.212282606451096	3.51279747689157	0.000443415322477652	0.00323094068306306
Tigger6a	115.253478841783	0.837599672970098	0.237716354904982	3.5235256459527	0.000425845882895834	0.00313079896952441
MER103C	276.021788786829	0.827363517423053	0.234746727728457	3.52449435793672	0.00042429185036627	0.00312059277676575
MER4E1	93.1348913310863	0.635117955849597	0.18004573265491	3.52753684569083	0.000419445379203906	0.00308977748806133
Zaphod2	24.9172235668164	1.33542673459545	0.376259740967803	3.54921504798921	0.000386381396015855	0.00289378601449042
ERVL-E-int	274.16251856579	0.472654098338472	0.132818161385588	3.55865563419672	0.000372757885863765	0.00281302172006492
L1PA15-16	43.4579771959297	0.891994220223212	0.248655029940976	3.58727599612583	0.000334150580455657	0.00256800656380397
L3	2184.19938450306	0.367788316471261	0.100409593796971	3.66288023448171	0.000249395160371504	0.00201799927487192
MLT2B3	498.717971654668	0.485909907740706	0.132285821356539	3.67318207467657	0.000239548668245038	0.00195006292605531
L1MEc	911.833549523847	0.582025821696367	0.157600028827588	3.69305656874654	0.000221574709897893	0.00182505803719398
L1MA7	343.166673486351	0.871597861558399	0.230806878640964	3.77630799693032	0.000159170151580621	0.00137798564719591
HSMAR2	505.977276611903	0.822220793276852	0.216338842534645	3.80061566218826	0.00014433702668506	0.00127120597999041
Tigger16b	92.7752593284184	1.15188643615253	0.301221863866298	3.82404657274085	0.000131279100371709	0.00117155236988901
L1PA16	689.714292035018	0.692990539262751	0.178489052302734	3.88253806226375	0.000103371829335087	0.000952306020516728
LTR71B	44.8054359466692	0.799022099849143	0.204631745061431	3.90468301782441	9.43489684624482e-05	0.000880824372733996
HERVIP10FH-int	178.168125650194	0.853065635579729	0.205105143637265	4.15916256633915	3.19416511804301e-05	0.000343920947864345
MLT1E2	663.397795119781	0.514066832436446	0.122182785921949	4.20735890540942	2.58372619903885e-05	0.000285377410751821
MER41B	161.189838573316	0.559596451320536	0.12893117914632	4.34027250061419	1.42306131690321e-05	0.0001716886990092
Tigger14a	50.1049252704441	1.16051479078666	0.264425679260069	4.38881274327849	1.13971149040118e-05	0.000140664603522137
MLT1D	2371.0073981988	0.501765907778124	0.113014352674196	4.4398423377661	9.0024805164359e-06	0.000114560977552292
AluJo	7220.09725919944	-0.0115726716476696	0.193780173152494	-0.0597206177463913	0.952378150454901	1
AluJr	7808.69859383194	0.00996097115572707	0.178956401935977	0.0556614407082832	0.955611517712313	1
AluSc	5056.66866377992	0.0100507862309344	0.218955773639232	0.045903271075623	0.963387346986061	1
AluSc5	626.127318214076	0.000141950006344375	0.230826778491637	0.000614963338621118	0.999509330277581	1
AluSg	5502.29637875261	-0.0163952819263661	0.245098689539309	-0.0668925727721471	0.946667225865473	1
AluSg4	778.954692555926	0.00174449258129981	0.237828476715649	0.00733508705681846	0.994147499766102	1
AluSp	7180.86539696933	0.00474942654599401	0.280743053363482	0.0169173430618953	0.986502556984329	1
AluSx	15756.0759536296	-0.00555693094242147	0.21426339893008	-0.0259350452301694	0.97930914738933	1
Charlie17a	29.6185236275308	0.00113036296971219	0.341738906995204	0.00330768006385662	0.997360857957339	1
ERVL-int	69.7067007148448	0.0198782901686534	0.328606938719645	0.0604926062915939	0.951763304391967	1
FordPrefect	14.086220178106	0.0158061517101408	0.452747575432415	0.0349116208850913	0.972150214136643	1
HERV16-int	117.462640049544	-0.0115895632545211	0.16822659580342	-0.0688925743231705	0.945075129308804	1
HERVFH21-int	58.8319002366665	-0.0151594761541702	0.266263179053302	-0.0569341814668843	0.954597625590148	1
L1P5	5.1062951514306	0.00050151855416031	0.529433139361781	0.000947274578929605	0.999244184351667	1
LTR12D	82.2345094162856	-0.00170263986768145	0.217066979998893	-0.00784384556181755	0.993741580904794	1
LTR16A2	57.4977414482204	0.000620178593885281	0.229164574820513	0.00270625856710628	0.997840720707467	1
LTR17	119.659739585141	-0.00580536645332248	0.134220914757271	-0.0432523237069354	0.965500395797366	1
LTR1B	209.794548263138	-0.00444682787235419	0.199962743239744	-0.0222382819934747	0.982257880518813	1
LTR27B	23.0668035755128	0.00283404310837309	0.250158105908425	0.0113290077012757	0.990960953021229	1
LTR38C	6.2260248282732	0.00358945536756759	0.583217186864568	0.00615457748573022	0.995089388647254	1
LTR47A	31.7423288150888	0.00430520344684107	0.235794537605572	0.0182582832094382	0.985432807090068	1
LTR55	12.4291799661421	-0.0201838470250665	0.402838094750116	-0.0501041169842358	0.960039418981923	1
LTR57-int	16.9454899104142	-0.00796547909427027	0.486577851227902	-0.0163704103550316	0.986938885701718	1
LTR6A	97.7244933439414	0.011491606255835	0.281988525294441	0.0407520350121904	0.967493578080852	1
LTR81	13.4268722016983	-0.020801687169611	0.447940827069702	-0.0464384711384527	0.962960774039771	1
MER102c	167.218962599328	-0.0153717399140894	0.272976477066364	-0.0563115916773748	0.95509358466539	1
MER70B	18.8395793433131	-0.00833673171934112	0.462644457366894	-0.0180197375902632	0.985623107646932	1
MER87	11.9678059396429	-0.00416739950454263	0.456478942247272	-0.00912944523580055	0.992715857782755	1
MER87B	16.5963569479476	-0.018695762699485	0.415454480246691	-0.0450007487905384	0.964106712111932	1
MER91B	31.5293976485967	0.00695547395091507	0.255025568242517	0.0272736337726763	0.978241486244955	1

## Sheet: TEs diff
genes_ids	baseMean	log2FoldChange	lfcSE	stat	pvalue	padj
LTR39	714.239827148535	2.00240557638132	0.266540192196279	7.51258397422765	5.79715314491087e-14	3.98205180074334e-12
MamRep1151	17.0039446278221	1.58741551042445	0.569783630664317	2.78599704342798	0.00533633584308496	0.0247982120307869
LTR58	21.9006682928041	1.52106948855468	0.33510197641149	4.53912419390471	5.64883595988378e-06	7.63221404170658e-05
LTR21B	15.9500053282945	1.520938038558	0.583415032634039	2.60695723195745	0.00913507694532868	0.0380210710278707
MER34B-int	427.502832280297	1.47828282327917	0.496490369285319	2.97746525356999	0.0029064258674473	0.0152118579675266
Zaphod2	24.9172235668164	1.33542673459545	0.376259740967803	3.54921504798921	0.000386381396015855	0.00289378601449042
LTR45	24.3483838619179	1.28910523269245	0.384561576768468	3.35214257109356	0.000801887119157666	0.00528745505140635
Charlie22a	41.406280020485	1.22414939935979	0.26503787207433	4.61877161093593	3.86018450706178e-06	5.44621683713717e-05
MER99	30.7187394236734	1.19377609248301	0.355714028679818	3.35599947214211	0.000790787197014189	0.00523326506153448
Looper	30.6690319029739	1.18194251666428	0.372130906344784	3.17614714744816	0.00149245227443125	0.0088498564136958
ORSL	10.5378368600111	1.1626892169121	0.452889095478891	2.5672713883355	0.0102502353998238	0.0417641652936132
MamGypLTR1c	17.4524859730592	1.16059546519004	0.370079745815586	3.13606858606193	0.00171229154321924	0.00986139508412772
Tigger14a	50.1049252704441	1.16051479078666	0.264425679260069	4.38881274327849	1.13971149040118e-05	0.000140664603522137
Tigger16b	92.7752593284184	1.15188643615253	0.301221863866298	3.82404657274085	0.000131279100371709	0.00117155236988901
HAL1ME	39.8701727774765	1.12945390204156	0.244496564595511	4.61950826961557	3.84650550233154e-06	5.43098875164156e-05
Charlie23a	11.2646717104535	1.05235981400727	0.366647327492038	2.87022360480761	0.00410181622820862	0.0200624436671295
MER39	188.297219841229	1.02675782402671	0.161170495938162	6.3706314114753	1.88251564250773e-10	7.20138758285327e-09
Charlie9	126.067027389758	1.01614847535743	0.334745507678253	3.03558509987271	0.00240069465310786	0.0129762992722984
MER31B	126.669443112881	1.01248892781148	0.165377880375473	6.12227539446466	9.22484018348222e-10	3.04064303140664e-08
PRIMA4_LTR	24.1506339163856	0.99582680285802	0.359857349481813	2.76728210301107	0.00565258182679778	0.0259228173884408
MER58D	18.0007545093797	0.989115047449019	0.340704317770085	2.90314796690219	0.00369432045736495	0.0185407373543246
Arthur1	28.2085706943022	0.985826641048563	0.361196443196516	2.72933651373805	0.00634619073322317	0.0285419777153507
HUERS-P3-int	129.546894339088	0.972194823632862	0.196222947620596	4.95454194028638	7.25008780556555e-07	1.24388243015998e-05
MER34C	36.413426325018	0.931885711795032	0.306567315041662	3.03974254942472	0.00236780457965244	0.0128371485297468
MLT1B-int	84.4613721070576	0.925835081551808	0.285814761994637	3.2392836363336	0.00119830343765114	0.00737999640053405
LTR10E	42.8101513770075	0.925659163611685	0.272155629288017	3.40121262982248	0.000670876232808031	0.00456987389709734
L1PA15-16	43.4579771959297	0.891994220223212	0.248655029940976	3.58727599612583	0.000334150580455657	0.00256800656380397
L1ME4a	1795.42593561469	0.890343649525425	0.259431058890054	3.43190847439261	0.000599349792769356	0.00415945131670291
LTR13A	200.547729072131	0.888195029740999	0.181393996469722	4.89649628448016	9.75604919801561e-07	1.62456530826314e-05
MER112	78.8316702990385	0.885013684887389	0.291573469356402	3.03530251514619	0.0024029453221924	0.0129847355466504
L1MC	270.710409142439	0.880058769175885	0.28076622919032	3.13448939964688	0.00172153473678159	0.00990553509048188
Arthur1A	45.6186159499579	0.871685675117979	0.33405675116205	2.60939397897433	0.00907027475996963	0.0378518051568489
L1MA7	343.166673486351	0.871597861558399	0.230806878640964	3.77630799693032	0.000159170151580621	0.00137798564719591
MER34A	43.4255651895613	0.868630679252757	0.255695862102641	3.39712450608244	0.000680979753241163	0.0046219689634879
MLT2C2	26.5587184368599	0.86550423721277	0.281648410241327	3.07299528682294	0.00211921834794036	0.0117539479721752
HERVIP10FH-int	178.168125650194	0.853065635579729	0.205105143637265	4.15916256633915	3.19416511804301e-05	0.000343920947864345
HERVK-int	578.416716009719	0.845530521427259	0.294460492512557	2.87145658900643	0.00408584896841447	0.0199999384745198
Charlie11	47.2947965809322	0.843216971494782	0.266927091919399	3.15897860135305	0.00158323114724572	0.00928286399448965
L1ME3C	718.517753804659	0.839832800816871	0.291690019396367	2.87919621848855	0.00398690191261922	0.0196279050215554
Tigger6a	115.253478841783	0.837599672970098	0.237716354904982	3.5235256459527	0.000425845882895834	0.00313079896952441
Charlie7	61.7655993674457	0.831776385548417	0.291680511027209	2.85166939203157	0.00434903073757287	0.0210635891692895
MER57B1	49.8185461592976	0.828516048021563	0.262908833750626	3.15134351403128	0.0016252122424634	0.0094612185633788
MER103C	276.021788786829	0.827363517423053	0.234746727728457	3.52449435793672	0.00042429185036627	0.00312059277676575
HSMAR2	505.977276611903	0.822220793276852	0.216338842534645	3.80061566218826	0.00014433702668506	0.00127120597999041
MER4-int	317.884434389549	0.813711048614286	0.236353271263606	3.44277464096002	0.000575778899399077	0.00402852589798886
MER61E	15.6537255050078	0.802600062000943	0.286158308430055	2.80474142583605	0.00503569594337306	0.0236764509993066
LTR71B	44.8054359466692	0.799022099849143	0.204631745061431	3.90468301782441	9.43489684624482e-05	0.000880824372733996
MLT1A0-int	56.8280296468996	0.79634690803919	0.265720872397577	2.99693020293747	0.00272713144882942	0.0144490819869483
LTR22C	63.4156418057254	0.767220677258495	0.22195884401541	3.45658980457309	0.000547056890470204	0.00385047035734469
PABL_A	41.8154666194555	0.759443793111504	0.274110956274422	2.77057073322964	0.00559581447845501	0.0257314498653804
L1MEg1	48.3839457299803	0.748535869138724	0.232037728958668	3.22592309663597	0.00125567091292768	0.0076655797120376
L1M3f	78.0641047251533	0.745705804329377	0.212282606451096	3.51279747689157	0.000443415322477652	0.00323094068306306
Charlie1b	190.38353051943	0.742293589704731	0.243649352916279	3.04656499522817	0.00231472429691751	0.0126349843365094
MER106A	32.472996638034	0.741277687598161	0.265034375931212	2.79691147608171	0.00515936673137814	0.0241673572053927
LTR54	33.8798581806256	0.73529561138947	0.287858678375943	2.55436318799871	0.0106382227411843	0.0429845406208308
MER101-int	153.040897059803	0.734212763046972	0.280843679687106	2.61431114940872	0.00894075724367242	0.0374108475062603
LTR19-int	39.4241224018211	0.727967744282963	0.286114021357547	2.54432740076463	0.0109488406962069	0.0439994197208866
HUERS-P3b-int	140.054819086637	0.727109386347554	0.239338850377642	3.03799147192477	0.00238160694441167	0.0128953464616721
L1M3	244.49814329814	0.722821344143309	0.243206635134658	2.97204615220757	0.00295822211917167	0.0154101019941683
LTR24	34.2727336164254	0.708135514707766	0.265819037486486	2.66397591912042	0.00772230905304936	0.033358177343916
MIR3	2986.04680799133	0.704260967656482	0.139283406774811	5.05631635500635	4.27432075352781e-07	7.75019180174825e-06
PABL_A-int	38.8831448524331	0.703164106549195	0.214047026929847	3.28509167651113	0.00101949193822894	0.00645403894026466
L1MDa	376.800353421077	0.702361618444528	0.256571423289751	2.73748966053534	0.00619100661661237	0.0279359711175405
MamRep4096	39.3900496882574	0.702128538155909	0.255185592997791	2.75144270453382	0.00593333981281506	0.0269998521801239
L1MA5	232.804838310879	0.695714638249606	0.248108972130394	2.80406884231487	0.00504621292236032	0.0237199733795563
L1PA16	689.714292035018	0.692990539262751	0.178489052302734	3.88253806226375	0.000103371829335087	0.000952306020516728
LTR56	36.5104408765044	0.686656821493608	0.270134269387052	2.54190933661126	0.0110248767046357	0.0442240418708331
L1MC4a	1674.04266184033	0.670978581931817	0.225258425226782	2.97870581868936	0.00289468548115371	0.0151598971476834
L1PB3	146.655114526761	0.653835155784122	0.214151899630216	3.05313731474306	0.00226462286192027	0.0124010668851328
MER58C	97.079300643812	0.653310435994255	0.244437734210456	2.6727069701594	0.00752419436625589	0.0326673269128724
L1MEf	563.273120140043	0.652378474603967	0.25521668732011	2.55617483893485	0.0105829929023477	0.0427981326633187
LTR78	136.302750400128	0.648371471531651	0.194042564648199	3.34138786872435	0.000833606803859017	0.00546285294409142
MER46C	451.561645172175	0.641078431085814	0.224502637244187	2.85554966727864	0.00429624026003406	0.0208723639478836
Charlie4a	160.601730696391	0.635173216042958	0.231252208678716	2.74666875474223	0.0060203904914126	0.0273299009741622
MER4E1	93.1348913310863	0.635117955849597	0.18004573265491	3.52753684569083	0.000419445379203906	0.00308977748806133
MER11A	151.38271855481	0.630983713798739	0.139784948292134	4.51396034771969	6.36281183683589e-06	8.46321424601331e-05
MLT1I	377.839114715351	0.613121565621296	0.175613694154878	3.49130840036067	0.000480661078017378	0.00344629415213908
L1P2	375.899093128278	0.604406874514997	0.128982210048287	4.68597083496032	2.78635943309722e-06	4.10988016381839e-05
THE1D-int	217.753416612487	0.603796002029069	0.116213340628165	5.19558252749114	2.04079774962648e-07	4.01356890759875e-06
Harlequin-int	451.536961710595	0.601951939763274	0.22653917470974	2.65716488344474	0.00788008917584402	0.0339229547983898
Tigger15a	213.350093420262	0.599849818433078	0.191653293760003	3.12986960288947	0.00174883914765052	0.0100350309749788
L1MEg	656.412689784931	0.584607175100328	0.215042064346672	2.71857125663505	0.0065564531923695	0.0293248587294644
L1MCa	261.980455129315	0.582376685163965	0.228566700505918	2.5479507026829	0.0108357782109937	0.043651579989108
L1MEc	911.833549523847	0.582025821696367	0.157600028827588	3.69305656874654	0.000221574709897893	0.00182505803719398
L1MC5	1455.12855656989	0.578325654648682	0.220496853761497	2.6228295088248	0.00872028978254119	0.036733342434469
L1PA8A	143.17636493644	0.576254984546555	0.213324989421009	2.701300893583	0.00690688211966852	0.030622951324919
MER113	121.940179097982	0.569062923294842	0.199466057218964	2.85293112637281	0.00433180088918567	0.0209909434952017
L1PA5	1749.33574465264	0.566102687304862	0.191161481461194	2.96138470458433	0.0030625913456647	0.0158834477037077
L1ME1	1804.94424879191	0.564379971802317	0.208270490471792	2.70984127671586	0.00673154131149839	0.0299653243678488
MER41B	161.189838573316	0.559596451320536	0.12893117914632	4.34027250061419	1.42306131690321e-05	0.0001716886990092
L1ME2	856.331457202538	0.556871791961742	0.218777551873001	2.54537902629518	0.0109159179981357	0.0439086327512101
L1MB4	796.480775321654	0.552795359294733	0.211275035936039	2.61647267906316	0.00888434739443184	0.037260988805119
L1MC4	2805.61884294082	0.550361461147974	0.180343348085127	3.05174250667781	0.00227517181598774	0.012444350115869
MER6A	75.74150187684	0.546812303925418	0.214837717487545	2.54523419034704	0.0109204470721047	0.0439174646034364
MER33	202.58957343389	0.546785144445271	0.189783973232297	2.88109230264666	0.00396299565312095	0.0195458331613283
L4	404.500549258429	0.544043649828646	0.187128779141006	2.90732217848061	0.00364537535005147	0.0183203229541572
L1M4b	390.173237561649	0.542143823222349	0.209513705870696	2.5876293914487	0.00966388930221137	0.0397821654761418
L1PB4	3888.77846367965	0.539166465872438	0.16879807529608	3.19415055489651	0.00140242957374563	0.0084007406134521
L1MC5a	192.537227754609	0.537193759586911	0.181998077446704	2.95164524330881	0.0031608585095286	0.0163211297689541
MER77B	91.9251946929349	0.535596966596627	0.195506488137754	2.7395355095287	0.00615260681360199	0.0278160492046128
MER68-int	102.519331043272	0.51732294632491	0.182411803143993	2.83601684435158	0.00456800367096053	0.0218869237274064
L1P3	318.66856143838	0.517225613230133	0.188335368683257	2.74630100998185	0.00602714363552789	0.0273539595766266
MLT1E2	663.397795119781	0.514066832436446	0.122182785921949	4.20735890540942	2.58372619903885e-05	0.000285377410751821
L1MC1	1007.1170911148	0.513958971167936	0.190242058196393	2.70160539704295	0.00690056055612715	0.0306064597083188
L1MC2	447.149627325427	0.51210607922645	0.203897245818201	2.51158899754366	0.0120188975990208	0.0472249836557766
L1PA10	944.151021074022	0.509389561633598	0.174879749386654	2.91279901429498	0.0035820507138278	0.0180703447049822
L1MB5	1042.85144441212	0.509349164237747	0.182188088194455	2.79573252722265	0.00517822363707721	0.0242255399138529
L1PA4	2143.68159853394	0.506709090118356	0.162413749764048	3.11986571860138	0.00180933501001584	0.0103474610220322
MER92B	137.000849259999	0.504598138077894	0.166484376882423	3.03090384531551	0.00243822881644966	0.0131527384793348
L1ME3B	649.018095161179	0.502202934545077	0.186234603875073	2.69661450716193	0.00700483094408795	0.0308970994137988
MLT1D	2371.0073981988	0.501765907778124	0.113014352674196	4.4398423377661	9.0024805164359e-06	0.000114560977552292
L1M2	378.916082355847	0.494936171281039	0.184473405977709	2.68296759989809	0.0072972059585453	0.0318434299433761
MER2	577.502645326446	0.487024587187716	0.189807990008189	2.56588032551583	0.0102914328611265	0.0418438232618842
MLT2B3	498.717971654668	0.485909907740706	0.132285821356539	3.67318207467657	0.000239548668245038	0.00195006292605531
LTR79	80.4081746448144	0.484546200674603	0.157561962132743	3.07527396914734	0.00210309269672886	0.0116830896237113
L1PA7	1715.02544927863	0.477903328530682	0.163267590085965	2.92711693900212	0.00342120217858477	0.0173948163842439
MER58A	701.770446006041	0.47536183030184	0.189950323254313	2.50255868038407	0.0123299183886248	0.0481555081951252
ERVL-E-int	274.16251856579	0.472654098338472	0.132818161385588	3.55865563419672	0.000372757885863765	0.00281302172006492
MSTC	242.310838197125	0.472147620841389	0.16345801825007	2.88849470889255	0.00387090541239198	0.0192156960277969
MARNA	547.685772023613	0.468057961915952	0.171954827645518	2.72198209451173	0.00648916583221511	0.029076043878934
MER58B	294.473703294343	0.46349896626548	0.135680702579955	3.41610087103099	0.000635247112219058	0.004363498503312
MER11C	292.906233024186	0.450148929689793	0.148045861184985	3.04060462134315	0.00236103648310692	0.0128208504467846
L1PA17	261.81052885867	0.448191544480174	0.166890363283568	2.68554478318582	0.00724116700509281	0.0316649638017778
L1PA13	536.611872459896	0.446616388427	0.157653319029734	2.83290190892059	0.00461275383967387	0.0220458710046983
MLT1J	1117.79614811842	0.44067446911924	0.14018792621981	3.14345522472654	0.00166965957346425	0.00965606350954767
LTR16E2	91.008391544524	0.437339037752199	0.163800796264907	2.66994451629473	0.00758637817338329	0.0328917815252815
MSTA-int	521.62677275709	0.432435939100838	0.173923255129394	2.48636065820592	0.0129057099043079	0.0498662217427588
L1ME3A	931.529300343034	0.418940926374615	0.15921979530674	2.63121131117847	0.00850811167479339	0.0360007126419259
MER77	445.789776552142	0.382052785659461	0.114560820088099	3.33493410195262	0.000853196154883994	0.00556796284017741
Tigger3b	502.422231829807	0.378973366793287	0.119006044313673	3.18448839282817	0.00145010126226744	0.00863135858859437
L3	2184.19938450306	0.367788316471261	0.100409593796971	3.66288023448171	0.000249395160371504	0.00201799927487192
MLT1E3	154.818908418445	0.362974761647886	0.144775380236913	2.50715806136312	0.0121706274120853	0.047698696819423
MamRep137	156.015210232696	0.352212958741729	0.117078435728379	3.00835039817974	0.00262670090335951	0.0139969246042269
MLT1F1	339.606579870275	0.347612592836231	0.139442898345891	2.49286695098641	0.0126716318850037	0.04917376983663
MIRc	3047.93355216169	0.326701605914426	0.111875666798459	2.9202204131035	0.00349783898113339	0.0177255862853828
LTR12E	16.0661315119083	-1.36341381207069	0.416502758282824	-3.27348087127162	0.00106231580708828	0.00666964677910107
L1M3a	82.2101394254697	-0.600752321003554	0.175578708177079	-3.42155565011715	0.000622639812855313	0.00429156277509045
LTR25	108.278515565248	-0.538720165546571	0.198331506794491	-2.71626114404903	0.00660238170915566	0.0294812398927684
LTR12C	1113.09194428685	-0.30948560087632	0.109749777664278	-2.81992007148324	0.00480356127300121	0.022744107350731

## Sheet: up
genes_ids	baseMean	log2FoldChange	lfcSE	stat	pvalue	padj
LTR39	714.239827148535	2.00240557638132	0.266540192196279	7.51258397422765	5.79715314491087e-14	3.98205180074334e-12
MamRep1151	17.0039446278221	1.58741551042445	0.569783630664317	2.78599704342798	0.00533633584308496	0.0247982120307869
LTR58	21.9006682928041	1.52106948855468	0.33510197641149	4.53912419390471	5.64883595988378e-06	7.63221404170658e-05
LTR21B	15.9500053282945	1.520938038558	0.583415032634039	2.60695723195745	0.00913507694532868	0.0380210710278707
MER34B-int	427.502832280297	1.47828282327917	0.496490369285319	2.97746525356999	0.0029064258674473	0.0152118579675266
Zaphod2	24.9172235668164	1.33542673459545	0.376259740967803	3.54921504798921	0.000386381396015855	0.00289378601449042
LTR45	24.3483838619179	1.28910523269245	0.384561576768468	3.35214257109356	0.000801887119157666	0.00528745505140635
Charlie22a	41.406280020485	1.22414939935979	0.26503787207433	4.61877161093593	3.86018450706178e-06	5.44621683713717e-05
MER99	30.7187394236734	1.19377609248301	0.355714028679818	3.35599947214211	0.000790787197014189	0.00523326506153448
Looper	30.6690319029739	1.18194251666428	0.372130906344784	3.17614714744816	0.00149245227443125	0.0088498564136958
ORSL	10.5378368600111	1.1626892169121	0.452889095478891	2.5672713883355	0.0102502353998238	0.0417641652936132
MamGypLTR1c	17.4524859730592	1.16059546519004	0.370079745815586	3.13606858606193	0.00171229154321924	0.00986139508412772
Tigger14a	50.1049252704441	1.16051479078666	0.264425679260069	4.38881274327849	1.13971149040118e-05	0.000140664603522137
Tigger16b	92.7752593284184	1.15188643615253	0.301221863866298	3.82404657274085	0.000131279100371709	0.00117155236988901
HAL1ME	39.8701727774765	1.12945390204156	0.244496564595511	4.61950826961557	3.84650550233154e-06	5.43098875164156e-05
Charlie23a	11.2646717104535	1.05235981400727	0.366647327492038	2.87022360480761	0.00410181622820862	0.0200624436671295
MER39	188.297219841229	1.02675782402671	0.161170495938162	6.3706314114753	1.88251564250773e-10	7.20138758285327e-09
Charlie9	126.067027389758	1.01614847535743	0.334745507678253	3.03558509987271	0.00240069465310786	0.0129762992722984
MER31B	126.669443112881	1.01248892781148	0.165377880375473	6.12227539446466	9.22484018348222e-10	3.04064303140664e-08
PRIMA4_LTR	24.1506339163856	0.99582680285802	0.359857349481813	2.76728210301107	0.00565258182679778	0.0259228173884408
MER58D	18.0007545093797	0.989115047449019	0.340704317770085	2.90314796690219	0.00369432045736495	0.0185407373543246
Arthur1	28.2085706943022	0.985826641048563	0.361196443196516	2.72933651373805	0.00634619073322317	0.0285419777153507
HUERS-P3-int	129.546894339088	0.972194823632862	0.196222947620596	4.95454194028638	7.25008780556555e-07	1.24388243015998e-05
MER34C	36.413426325018	0.931885711795032	0.306567315041662	3.03974254942472	0.00236780457965244	0.0128371485297468
MLT1B-int	84.4613721070576	0.925835081551808	0.285814761994637	3.2392836363336	0.00119830343765114	0.00737999640053405
LTR10E	42.8101513770075	0.925659163611685	0.272155629288017	3.40121262982248	0.000670876232808031	0.00456987389709734
L1PA15-16	43.4579771959297	0.891994220223212	0.248655029940976	3.58727599612583	0.000334150580455657	0.00256800656380397
L1ME4a	1795.42593561469	0.890343649525425	0.259431058890054	3.43190847439261	0.000599349792769356	0.00415945131670291
LTR13A	200.547729072131	0.888195029740999	0.181393996469722	4.89649628448016	9.75604919801561e-07	1.62456530826314e-05
MER112	78.8316702990385	0.885013684887389	0.291573469356402	3.03530251514619	0.0024029453221924	0.0129847355466504
L1MC	270.710409142439	0.880058769175885	0.28076622919032	3.13448939964688	0.00172153473678159	0.00990553509048188
Arthur1A	45.6186159499579	0.871685675117979	0.33405675116205	2.60939397897433	0.00907027475996963	0.0378518051568489
L1MA7	343.166673486351	0.871597861558399	0.230806878640964	3.77630799693032	0.000159170151580621	0.00137798564719591
MER34A	43.4255651895613	0.868630679252757	0.255695862102641	3.39712450608244	0.000680979753241163	0.0046219689634879
MLT2C2	26.5587184368599	0.86550423721277	0.281648410241327	3.07299528682294	0.00211921834794036	0.0117539479721752
HERVIP10FH-int	178.168125650194	0.853065635579729	0.205105143637265	4.15916256633915	3.19416511804301e-05	0.000343920947864345
HERVK-int	578.416716009719	0.845530521427259	0.294460492512557	2.87145658900643	0.00408584896841447	0.0199999384745198
Charlie11	47.2947965809322	0.843216971494782	0.266927091919399	3.15897860135305	0.00158323114724572	0.00928286399448965
L1ME3C	718.517753804659	0.839832800816871	0.291690019396367	2.87919621848855	0.00398690191261922	0.0196279050215554
Tigger6a	115.253478841783	0.837599672970098	0.237716354904982	3.5235256459527	0.000425845882895834	0.00313079896952441
Charlie7	61.7655993674457	0.831776385548417	0.291680511027209	2.85166939203157	0.00434903073757287	0.0210635891692895
MER57B1	49.8185461592976	0.828516048021563	0.262908833750626	3.15134351403128	0.0016252122424634	0.0094612185633788
MER103C	276.021788786829	0.827363517423053	0.234746727728457	3.52449435793672	0.00042429185036627	0.00312059277676575
HSMAR2	505.977276611903	0.822220793276852	0.216338842534645	3.80061566218826	0.00014433702668506	0.00127120597999041
MER4-int	317.884434389549	0.813711048614286	0.236353271263606	3.44277464096002	0.000575778899399077	0.00402852589798886
MER61E	15.6537255050078	0.802600062000943	0.286158308430055	2.80474142583605	0.00503569594337306	0.0236764509993066
LTR71B	44.8054359466692	0.799022099849143	0.204631745061431	3.90468301782441	9.43489684624482e-05	0.000880824372733996
MLT1A0-int	56.8280296468996	0.79634690803919	0.265720872397577	2.99693020293747	0.00272713144882942	0.0144490819869483
LTR22C	63.4156418057254	0.767220677258495	0.22195884401541	3.45658980457309	0.000547056890470204	0.00385047035734469
PABL_A	41.8154666194555	0.759443793111504	0.274110956274422	2.77057073322964	0.00559581447845501	0.0257314498653804
L1MEg1	48.3839457299803	0.748535869138724	0.232037728958668	3.22592309663597	0.00125567091292768	0.0076655797120376
L1M3f	78.0641047251533	0.745705804329377	0.212282606451096	3.51279747689157	0.000443415322477652	0.00323094068306306
Charlie1b	190.38353051943	0.742293589704731	0.243649352916279	3.04656499522817	0.00231472429691751	0.0126349843365094
MER106A	32.472996638034	0.741277687598161	0.265034375931212	2.79691147608171	0.00515936673137814	0.0241673572053927
LTR54	33.8798581806256	0.73529561138947	0.287858678375943	2.55436318799871	0.0106382227411843	0.0429845406208308
MER101-int	153.040897059803	0.734212763046972	0.280843679687106	2.61431114940872	0.00894075724367242	0.0374108475062603
LTR19-int	39.4241224018211	0.727967744282963	0.286114021357547	2.54432740076463	0.0109488406962069	0.0439994197208866
HUERS-P3b-int	140.054819086637	0.727109386347554	0.239338850377642	3.03799147192477	0.00238160694441167	0.0128953464616721
L1M3	244.49814329814	0.722821344143309	0.243206635134658	2.97204615220757	0.00295822211917167	0.0154101019941683
LTR24	34.2727336164254	0.708135514707766	0.265819037486486	2.66397591912042	0.00772230905304936	0.033358177343916
MIR3	2986.04680799133	0.704260967656482	0.139283406774811	5.05631635500635	4.27432075352781e-07	7.75019180174825e-06
PABL_A-int	38.8831448524331	0.703164106549195	0.214047026929847	3.28509167651113	0.00101949193822894	0.00645403894026466
L1MDa	376.800353421077	0.702361618444528	0.256571423289751	2.73748966053534	0.00619100661661237	0.0279359711175405
MamRep4096	39.3900496882574	0.702128538155909	0.255185592997791	2.75144270453382	0.00593333981281506	0.0269998521801239
L1MA5	232.804838310879	0.695714638249606	0.248108972130394	2.80406884231487	0.00504621292236032	0.0237199733795563
L1PA16	689.714292035018	0.692990539262751	0.178489052302734	3.88253806226375	0.000103371829335087	0.000952306020516728
LTR56	36.5104408765044	0.686656821493608	0.270134269387052	2.54190933661126	0.0110248767046357	0.0442240418708331
L1MC4a	1674.04266184033	0.670978581931817	0.225258425226782	2.97870581868936	0.00289468548115371	0.0151598971476834
L1PB3	146.655114526761	0.653835155784122	0.214151899630216	3.05313731474306	0.00226462286192027	0.0124010668851328
MER58C	97.079300643812	0.653310435994255	0.244437734210456	2.6727069701594	0.00752419436625589	0.0326673269128724
L1MEf	563.273120140043	0.652378474603967	0.25521668732011	2.55617483893485	0.0105829929023477	0.0427981326633187
LTR78	136.302750400128	0.648371471531651	0.194042564648199	3.34138786872435	0.000833606803859017	0.00546285294409142
MER46C	451.561645172175	0.641078431085814	0.224502637244187	2.85554966727864	0.00429624026003406	0.0208723639478836
Charlie4a	160.601730696391	0.635173216042958	0.231252208678716	2.74666875474223	0.0060203904914126	0.0273299009741622
MER4E1	93.1348913310863	0.635117955849597	0.18004573265491	3.52753684569083	0.000419445379203906	0.00308977748806133
MER11A	151.38271855481	0.630983713798739	0.139784948292134	4.51396034771969	6.36281183683589e-06	8.46321424601331e-05
MLT1I	377.839114715351	0.613121565621296	0.175613694154878	3.49130840036067	0.000480661078017378	0.00344629415213908
L1P2	375.899093128278	0.604406874514997	0.128982210048287	4.68597083496032	2.78635943309722e-06	4.10988016381839e-05
THE1D-int	217.753416612487	0.603796002029069	0.116213340628165	5.19558252749114	2.04079774962648e-07	4.01356890759875e-06
Harlequin-int	451.536961710595	0.601951939763274	0.22653917470974	2.65716488344474	0.00788008917584402	0.0339229547983898
Tigger15a	213.350093420262	0.599849818433078	0.191653293760003	3.12986960288947	0.00174883914765052	0.0100350309749788
L1MEg	656.412689784931	0.584607175100328	0.215042064346672	2.71857125663505	0.0065564531923695	0.0293248587294644
L1MCa	261.980455129315	0.582376685163965	0.228566700505918	2.5479507026829	0.0108357782109937	0.043651579989108
L1MEc	911.833549523847	0.582025821696367	0.157600028827588	3.69305656874654	0.000221574709897893	0.00182505803719398
L1MC5	1455.12855656989	0.578325654648682	0.220496853761497	2.6228295088248	0.00872028978254119	0.036733342434469
L1PA8A	143.17636493644	0.576254984546555	0.213324989421009	2.701300893583	0.00690688211966852	0.030622951324919
MER113	121.940179097982	0.569062923294842	0.199466057218964	2.85293112637281	0.00433180088918567	0.0209909434952017
L1PA5	1749.33574465264	0.566102687304862	0.191161481461194	2.96138470458433	0.0030625913456647	0.0158834477037077
L1ME1	1804.94424879191	0.564379971802317	0.208270490471792	2.70984127671586	0.00673154131149839	0.0299653243678488
MER41B	161.189838573316	0.559596451320536	0.12893117914632	4.34027250061419	1.42306131690321e-05	0.0001716886990092
L1ME2	856.331457202538	0.556871791961742	0.218777551873001	2.54537902629518	0.0109159179981357	0.0439086327512101
L1MB4	796.480775321654	0.552795359294733	0.211275035936039	2.61647267906316	0.00888434739443184	0.037260988805119
L1MC4	2805.61884294082	0.550361461147974	0.180343348085127	3.05174250667781	0.00227517181598774	0.012444350115869
MER6A	75.74150187684	0.546812303925418	0.214837717487545	2.54523419034704	0.0109204470721047	0.0439174646034364
MER33	202.58957343389	0.546785144445271	0.189783973232297	2.88109230264666	0.00396299565312095	0.0195458331613283
L4	404.500549258429	0.544043649828646	0.187128779141006	2.90732217848061	0.00364537535005147	0.0183203229541572
L1M4b	390.173237561649	0.542143823222349	0.209513705870696	2.5876293914487	0.00966388930221137	0.0397821654761418
L1PB4	3888.77846367965	0.539166465872438	0.16879807529608	3.19415055489651	0.00140242957374563	0.0084007406134521
L1MC5a	192.537227754609	0.537193759586911	0.181998077446704	2.95164524330881	0.0031608585095286	0.0163211297689541
MER77B	91.9251946929349	0.535596966596627	0.195506488137754	2.7395355095287	0.00615260681360199	0.0278160492046128
MER68-int	102.519331043272	0.51732294632491	0.182411803143993	2.83601684435158	0.00456800367096053	0.0218869237274064
L1P3	318.66856143838	0.517225613230133	0.188335368683257	2.74630100998185	0.00602714363552789	0.0273539595766266
MLT1E2	663.397795119781	0.514066832436446	0.122182785921949	4.20735890540942	2.58372619903885e-05	0.000285377410751821
L1MC1	1007.1170911148	0.513958971167936	0.190242058196393	2.70160539704295	0.00690056055612715	0.0306064597083188
L1MC2	447.149627325427	0.51210607922645	0.203897245818201	2.51158899754366	0.0120188975990208	0.0472249836557766
L1PA10	944.151021074022	0.509389561633598	0.174879749386654	2.91279901429498	0.0035820507138278	0.0180703447049822
L1MB5	1042.85144441212	0.509349164237747	0.182188088194455	2.79573252722265	0.00517822363707721	0.0242255399138529
L1PA4	2143.68159853394	0.506709090118356	0.162413749764048	3.11986571860138	0.00180933501001584	0.0103474610220322
MER92B	137.000849259999	0.504598138077894	0.166484376882423	3.03090384531551	0.00243822881644966	0.0131527384793348
L1ME3B	649.018095161179	0.502202934545077	0.186234603875073	2.69661450716193	0.00700483094408795	0.0308970994137988
MLT1D	2371.0073981988	0.501765907778124	0.113014352674196	4.4398423377661	9.0024805164359e-06	0.000114560977552292
L1M2	378.916082355847	0.494936171281039	0.184473405977709	2.68296759989809	0.0072972059585453	0.0318434299433761
MER2	577.502645326446	0.487024587187716	0.189807990008189	2.56588032551583	0.0102914328611265	0.0418438232618842
MLT2B3	498.717971654668	0.485909907740706	0.132285821356539	3.67318207467657	0.000239548668245038	0.00195006292605531
LTR79	80.4081746448144	0.484546200674603	0.157561962132743	3.07527396914734	0.00210309269672886	0.0116830896237113
L1PA7	1715.02544927863	0.477903328530682	0.163267590085965	2.92711693900212	0.00342120217858477	0.0173948163842439
MER58A	701.770446006041	0.47536183030184	0.189950323254313	2.50255868038407	0.0123299183886248	0.0481555081951252
ERVL-E-int	274.16251856579	0.472654098338472	0.132818161385588	3.55865563419672	0.000372757885863765	0.00281302172006492
MSTC	242.310838197125	0.472147620841389	0.16345801825007	2.88849470889255	0.00387090541239198	0.0192156960277969
MARNA	547.685772023613	0.468057961915952	0.171954827645518	2.72198209451173	0.00648916583221511	0.029076043878934
MER58B	294.473703294343	0.46349896626548	0.135680702579955	3.41610087103099	0.000635247112219058	0.004363498503312
MER11C	292.906233024186	0.450148929689793	0.148045861184985	3.04060462134315	0.00236103648310692	0.0128208504467846
L1PA17	261.81052885867	0.448191544480174	0.166890363283568	2.68554478318582	0.00724116700509281	0.0316649638017778
L1PA13	536.611872459896	0.446616388427	0.157653319029734	2.83290190892059	0.00461275383967387	0.0220458710046983
MLT1J	1117.79614811842	0.44067446911924	0.14018792621981	3.14345522472654	0.00166965957346425	0.00965606350954767
LTR16E2	91.008391544524	0.437339037752199	0.163800796264907	2.66994451629473	0.00758637817338329	0.0328917815252815
MSTA-int	521.62677275709	0.432435939100838	0.173923255129394	2.48636065820592	0.0129057099043079	0.0498662217427588
L1ME3A	931.529300343034	0.418940926374615	0.15921979530674	2.63121131117847	0.00850811167479339	0.0360007126419259
MER77	445.789776552142	0.382052785659461	0.114560820088099	3.33493410195262	0.000853196154883994	0.00556796284017741
Tigger3b	502.422231829807	0.378973366793287	0.119006044313673	3.18448839282817	0.00145010126226744	0.00863135858859437
L3	2184.19938450306	0.367788316471261	0.100409593796971	3.66288023448171	0.000249395160371504	0.00201799927487192
MLT1E3	154.818908418445	0.362974761647886	0.144775380236913	2.50715806136312	0.0121706274120853	0.047698696819423
MamRep137	156.015210232696	0.352212958741729	0.117078435728379	3.00835039817974	0.00262670090335951	0.0139969246042269
MLT1F1	339.606579870275	0.347612592836231	0.139442898345891	2.49286695098641	0.0126716318850037	0.04917376983663
MIRc	3047.93355216169	0.326701605914426	0.111875666798459	2.9202204131035	0.00349783898113339	0.0177255862853828

## Sheet: down
genes_ids	baseMean	log2FoldChange	lfcSE	stat	pvalue	padj
LTR12E	16.0661315119083	-1.36341381207069	0.416502758282824	-3.27348087127162	0.00106231580708828	0.00666964677910107
L1M3a	82.2101394254697	-0.600752321003554	0.175578708177079	-3.42155565011715	0.000622639812855313	0.00429156277509045
LTR25	108.278515565248	-0.538720165546571	0.198331506794491	-2.71626114404903	0.00660238170915566	0.0294812398927684
LTR12C	1113.09194428685	-0.30948560087632	0.109749777664278	-2.81992007148324	0.00480356127300121	0.022744107350731
