# Supplementary material for: Genome-wide bioinformatic analyses predict key host and viral factors in SARS-CoV-2 pathogenesis
Source: Commun Biol. 2021 May 17;4:590. doi: 10.1038/s42003-021-02095-0 (PMC8128904; doi:10.1038/s42003-021-02095-0)
Supplement: Supplementary file 12 — Supplementary Data 10 [file 42003_2021_2095_MOESM12_ESM.zip]

Archive with 38 entries (35 files):
- GREAT_Analysis_TE/
- GREAT_Analysis_TE/GREATperFamily_Analysis_MER11C.tsv
- __MACOSX/
- __MACOSX/GREAT_Analysis_TE/
- __MACOSX/GREAT_Analysis_TE/._GREATperFamily_Analysis_MER11C.tsv
- GREAT_Analysis_TE/GREAT_Analysis_All_TE_Families.txt
- __MACOSX/GREAT_Analysis_TE/._GREAT_Analysis_All_TE_Families.txt
- GREAT_Analysis_TE/GREATperFamily_Analysis_LTR13A.tsv
- __MACOSX/GREAT_Analysis_TE/._GREATperFamily_Analysis_LTR13A.tsv
- GREAT_Analysis_TE/GREATperFamily_Analysis_MLT1l.tsv
- __MACOSX/GREAT_Analysis_TE/._GREATperFamily_Analysis_MLT1l.tsv
- GREAT_Analysis_TE/GREATperFamily_Analysis_Charlie9.tsv
- __MACOSX/GREAT_Analysis_TE/._GREATperFamily_Analysis_Charlie9.tsv
- GREAT_Analysis_TE/GREATperFamily_Analysis_MER41B.tsv
- __MACOSX/GREAT_Analysis_TE/._GREATperFamily_Analysis_MER41B.tsv
- GREAT_Analysis_TE/GREATperFamily_Analysis_MLT1F1.tsv
- __MACOSX/GREAT_Analysis_TE/._GREATperFamily_Analysis_MLT1F1.tsv
- GREAT_Analysis_TE/GREATperFamily_Analysis_MER77B.tsv
- __MACOSX/GREAT_Analysis_TE/._GREATperFamily_Analysis_MER77B.tsv
- GREAT_Analysis_TE/GREATperFamily_Analysis_LTR79.tsv
- __MACOSX/GREAT_Analysis_TE/._GREATperFamily_Analysis_LTR79.tsv
- GREAT_Analysis_TE/GREATperFamily_Analysis_MLT2C2.tsv
- __MACOSX/GREAT_Analysis_TE/._GREATperFamily_Analysis_MLT2C2.tsv
- GREAT_Analysis_TE/GREATperFamily_Analysis_L1MEg1.tsv
- __MACOSX/GREAT_Analysis_TE/._GREATperFamily_Analysis_L1MEg1.tsv
- GREAT_Analysis_TE/GREATperFamily_Analysis_MamRep137.tsv
- __MACOSX/GREAT_Analysis_TE/._GREATperFamily_Analysis_MamRep137.tsv
- GREAT_Analysis_TE/GREATperFamily_Analysis_MER34A.tsv
- __MACOSX/GREAT_Analysis_TE/._GREATperFamily_Analysis_MER34A.tsv
- GREAT_Analysis_TE/GREATperFamily_Analysis_MamRep4096.tsv
- __MACOSX/GREAT_Analysis_TE/._GREATperFamily_Analysis_MamRep4096.tsv
- GREAT_Analysis_TE/GREATperFamily_Analysis_THE1D-int.tsv
- __MACOSX/GREAT_Analysis_TE/._GREATperFamily_Analysis_THE1D-int.tsv
- GREAT_Analysis_TE/GREATperFamily_Analysis_PABL_A.tsv
- __MACOSX/GREAT_Analysis_TE/._GREATperFamily_Analysis_PABL_A.tsv
- GREAT_Analysis_TE/GREATperFamily_Analysis_L1MB5.tsv
- __MACOSX/GREAT_Analysis_TE/._GREATperFamily_Analysis_L1MB5.tsv
- __MACOSX/._GREAT_Analysis_TE
