# Supplementary material for: Genome-wide bioinformatic analyses predict key host and viral factors in SARS-CoV-2 pathogenesis
Source: Commun Biol. 2021 May 17;4:590. doi: 10.1038/s42003-021-02095-0 (PMC8128904; doi:10.1038/s42003-021-02095-0)
Supplement: Supplementary file 12 — Supplementary Data 10 [file 42003_2021_2095_MOESM12_ESM.zip › GREAT_Analysis_TE/GREATperFamily_Analysis_MER11C.tsv]

# GREAT version 4.0.4	Species assembly: hg19	Association rule: Basal+extension: 5000 bp upstream, 1000 bp downstream, 1000000 bp max extension, curated regulatory domains included
# Ontology summary statistics are provided in the footer.
#
# Ontology	ID	Desc	BinomRank	BinomP	BinomBonfP	BinomFdrQ	RegionFoldEnrich	ExpRegions	ObsRegions	GenomeFrac	SetCov	HyperRank	HyperP	HyperBonfP	HyperFdrQ	GeneFoldEnrich	ExpGenes	ObsGenes	TotalGenes	GeneSetCov	TermCov	Regions	Genes
Ensembl Genes	9840	ZNF254	1	1.804382e-8	3.346948e-4	3.346948e-4	3.815736e+1	1.572436e-1	6	1.863076e-4	7.109005e-3	1	6.199795e-2	1.000000e+0	1.000000e+0	1.612957e+1	6.199795e-2	1	1	8.695652e-4	1.000000e+0	MER11C,MER11C,MER11C,MER11C,MER11C,MER11C	ZNF254
Ensembl Genes	3292	OR4A5	2	1.803113e-7	3.344594e-3	1.672297e-3	2.572142e+1	2.332686e-1	6	2.763847e-4	7.109005e-3	1	6.199795e-2	1.000000e+0	1.000000e+0	1.612957e+1	6.199795e-2	1	1	8.695652e-4	1.000000e+0	MER11C,MER11C,MER11C,MER11C,MER11C,MER11C	OR4A5
Ensembl Genes	3291	OR4C12	3	2.055682e-7	3.813085e-3	1.271028e-3	2.514658e+1	2.386010e-1	6	2.827027e-4	7.109005e-3	1	6.199795e-2	1.000000e+0	1.000000e+0	1.612957e+1	6.199795e-2	1	1	8.695652e-4	1.000000e+0	MER11C,MER11C,MER11C,MER11C,MER11C,MER11C	OR4C12
Ensembl Genes	2771	DMBT1	4	9.237391e-7	1.713444e-2	4.283609e-3	5.738896e+1	6.969982e-2	4	8.258272e-5	4.739336e-3	1	6.199795e-2	1.000000e+0	1.000000e+0	1.612957e+1	6.199795e-2	1	1	8.695652e-4	1.000000e+0	MER11C,MER11C,MER11C,MER11C	DMBT1
Ensembl Genes	13939	COL6A5	5	1.047954e-6	1.943850e-2	3.887700e-3	2.922456e+1	1.710890e-1	5	2.027121e-4	5.924171e-3	1	6.199795e-2	1.000000e+0	1.000000e+0	1.612957e+1	6.199795e-2	1	1	8.695652e-4	1.000000e+0	MER11C,MER11C,MER11C,MER11C,MER11C	COL6A5
Ensembl Genes	2772	C10orf120	6	2.017362e-6	3.742005e-2	6.236675e-3	4.706537e+1	8.498819e-2	4	1.006969e-4	4.739336e-3	1	6.199795e-2	1.000000e+0	1.000000e+0	1.612957e+1	6.199795e-2	1	1	8.695652e-4	1.000000e+0	MER11C,MER11C,MER11C,MER11C	C10orf120
Ensembl Genes	13940	COL6A6	7	2.485693e-4	1.000000e+0	6.586731e-1	2.547030e+1	1.177842e-1	3	1.395548e-4	3.554502e-3	1	6.199795e-2	1.000000e+0	1.000000e+0	1.612957e+1	6.199795e-2	1	1	8.695652e-4	1.000000e+0	MER11C,MER11C,MER11C	COL6A6
Ensembl Genes	6235	NDN	8	2.664671e-4	1.000000e+0	6.178373e-1	1.330328e+1	3.006778e-1	4	3.562533e-4	4.739336e-3	1	6.199795e-2	1.000000e+0	1.000000e+0	1.612957e+1	6.199795e-2	1	1	8.695652e-4	1.000000e+0	MER11C,MER11C,MER11C,MER11C	NDN
Ensembl Genes	18003	FAM86B2	9	3.107612e-4	1.000000e+0	6.404788e-1	2.358832e+1	1.271816e-1	3	1.506891e-4	3.554502e-3	1	6.199795e-2	1.000000e+0	1.000000e+0	1.612957e+1	6.199795e-2	1	1	8.695652e-4	1.000000e+0	MER11C,MER11C,MER11C	FAM86B2
Ensembl Genes	6236	NPAP1	10	3.874453e-4	1.000000e+0	7.186723e-1	1.203976e+1	3.322326e-1	4	3.936405e-4	4.739336e-3	1	6.199795e-2	1.000000e+0	1.000000e+0	1.612957e+1	6.199795e-2	1	1	8.695652e-4	1.000000e+0	MER11C,MER11C,MER11C,MER11C	NPAP1
Ensembl Genes	17965	ZNF705B	11	4.498827e-4	1.000000e+0	7.586249e-1	2.076249e+1	1.444913e-1	3	1.711983e-4	3.554502e-3	1	6.199795e-2	1.000000e+0	1.000000e+0	1.612957e+1	6.199795e-2	1	1	8.695652e-4	1.000000e+0	MER11C,MER11C,MER11C	ZNF705B
Ensembl Genes	18004	LONRF1	12	4.755093e-4	1.000000e+0	7.350185e-1	2.036852e+1	1.472861e-1	3	1.745096e-4	3.554502e-3	1	6.199795e-2	1.000000e+0	1.000000e+0	1.612957e+1	6.199795e-2	1	1	8.695652e-4	1.000000e+0	MER11C,MER11C,MER11C	LONRF1
Ensembl Genes	15221	SNX18	13	5.588273e-4	1.000000e+0	7.973606e-1	1.926092e+1	1.557558e-1	3	1.845448e-4	3.554502e-3	1	6.199795e-2	1.000000e+0	1.000000e+0	1.612957e+1	6.199795e-2	1	1	8.695652e-4	1.000000e+0	MER11C,MER11C,MER11C	SNX18
Ensembl Genes	19649	SSX5	14	5.982673e-4	1.000000e+0	7.926614e-1	5.711631e+1	3.501627e-2	2	4.148847e-5	2.369668e-3	1	6.199795e-2	1.000000e+0	1.000000e+0	1.612957e+1	6.199795e-2	1	1	8.695652e-4	1.000000e+0	MER11C,MER11C	SSX5
Ensembl Genes	18926	FRMD3	15	6.285669e-4	1.000000e+0	7.772858e-1	1.849082e+1	1.622427e-1	3	1.922306e-4	3.554502e-3	1	6.199795e-2	1.000000e+0	1.000000e+0	1.612957e+1	6.199795e-2	1	1	8.695652e-4	1.000000e+0	MER11C,MER11C,MER11C	FRMD3
Ensembl Genes	15540	PPP2CA	16	8.395196e-4	1.000000e+0	9.732656e-1	4.811149e+1	4.157011e-2	2	4.925369e-5	2.369668e-3	1	6.199795e-2	1.000000e+0	1.000000e+0	1.612957e+1	6.199795e-2	1	1	8.695652e-4	1.000000e+0	MER11C,MER11C	PPP2CA
Ensembl Genes	15541	CDKL3	16	8.395196e-4	1.000000e+0	9.732656e-1	4.811149e+1	4.157011e-2	2	4.925369e-5	2.369668e-3	1	6.199795e-2	1.000000e+0	1.000000e+0	1.612957e+1	6.199795e-2	1	1	8.695652e-4	1.000000e+0	MER11C,MER11C	CDKL3
Ensembl Genes	9490	ZNF562	18	8.428833e-4	1.000000e+0	8.685912e-1	4.801405e+1	4.165447e-2	2	4.935364e-5	2.369668e-3	1	6.199795e-2	1.000000e+0	1.000000e+0	1.612957e+1	6.199795e-2	1	1	8.695652e-4	1.000000e+0	MER11C,MER11C	ZNF562
Ensembl Genes	18547	LY6E	19	9.822197e-4	1.000000e+0	9.589049e-1	4.442874e+1	4.501590e-2	2	5.333638e-5	2.369668e-3	1	6.199795e-2	1.000000e+0	1.000000e+0	1.612957e+1	6.199795e-2	1	1	8.695652e-4	1.000000e+0	MER11C,MER11C	LY6E
Ensembl Genes	19650	SSX1	20	9.986173e-4	1.000000e+0	9.261676e-1	4.405692e+1	4.539582e-2	2	5.378651e-5	2.369668e-3	1	6.199795e-2	1.000000e+0	1.000000e+0	1.612957e+1	6.199795e-2	1	1	8.695652e-4	1.000000e+0	MER11C,MER11C	SSX1
Ensembl Genes	20281	AMELY	21	1.053118e-3	1.000000e+0	9.302041e-1	1.544608e+1	1.942240e-1	3	2.301233e-4	3.554502e-3	1	6.199795e-2	1.000000e+0	1.000000e+0	1.612957e+1	6.199795e-2	1	1	8.695652e-4	1.000000e+0	MER11C,MER11C,MER11C	AMELY
Ensembl Genes	5392	MED4	22	1.504936e-3	1.000000e+0	1.000000e+0	3.576356e+1	5.592285e-2	2	6.625930e-5	2.369668e-3	1	6.199795e-2	1.000000e+0	1.000000e+0	1.612957e+1	6.199795e-2	1	1	8.695652e-4	1.000000e+0	MER11C,MER11C	MED4
Ensembl Genes	17967	ENSG00000182319	23	1.538765e-3	1.000000e+0	1.000000e+0	1.351937e+1	2.219039e-1	3	2.629193e-4	3.554502e-3	1	6.199795e-2	1.000000e+0	1.000000e+0	1.612957e+1	6.199795e-2	1	1	8.695652e-4	1.000000e+0	MER11C,MER11C,MER11C	ENSG00000182319
Ensembl Genes	15430	FER	24	1.619520e-3	1.000000e+0	1.000000e+0	8.163446e+0	4.899891e-1	4	5.805558e-4	4.739336e-3	1	6.199795e-2	1.000000e+0	1.000000e+0	1.612957e+1	6.199795e-2	1	1	8.695652e-4	1.000000e+0	MER11C,MER11C,MER11C,MER11C	FER
Ensembl Genes	5393	ITM2B	25	1.649595e-3	1.000000e+0	1.000000e+0	3.412920e+1	5.860085e-2	2	6.943228e-5	2.369668e-3	1	6.199795e-2	1.000000e+0	1.000000e+0	1.612957e+1	6.199795e-2	1	1	8.695652e-4	1.000000e+0	MER11C,MER11C	ITM2B
Ensembl Genes	6815	LYSMD4	26	1.669734e-3	1.000000e+0	1.000000e+0	1.313521e+1	2.283937e-1	3	2.706087e-4	3.554502e-3	1	6.199795e-2	1.000000e+0	1.000000e+0	1.612957e+1	6.199795e-2	1	1	8.695652e-4	1.000000e+0	MER11C,MER11C,MER11C	LYSMD4
Ensembl Genes	11715	KANSL1L	27	2.031065e-3	1.000000e+0	1.000000e+0	3.069090e+1	6.516590e-2	2	7.721078e-5	2.369668e-3	1	6.199795e-2	1.000000e+0	1.000000e+0	1.612957e+1	6.199795e-2	1	1	8.695652e-4	1.000000e+0	MER11C,MER11C	KANSL1L
Ensembl Genes	20319	DAZ2	28	2.121839e-3	1.000000e+0	1.000000e+0	1.206664e+1	2.486193e-1	3	2.945726e-4	3.554502e-3	1	6.199795e-2	1.000000e+0	1.000000e+0	1.612957e+1	6.199795e-2	1	1	8.695652e-4	1.000000e+0	MER11C,MER11C,MER11C	DAZ2
Ensembl Genes	18730	IFNK	29	2.135122e-3	1.000000e+0	1.000000e+0	2.991700e+1	6.685163e-2	2	7.920809e-5	2.369668e-3	1	6.199795e-2	1.000000e+0	1.000000e+0	1.612957e+1	6.199795e-2	1	1	8.695652e-4	1.000000e+0	MER11C,MER11C	IFNK
Ensembl Genes	19841	CHIC1	30	2.179466e-3	1.000000e+0	1.000000e+0	1.195235e+1	2.509967e-1	3	2.973894e-4	3.554502e-3	1	6.199795e-2	1.000000e+0	1.000000e+0	1.612957e+1	6.199795e-2	1	1	8.695652e-4	1.000000e+0	MER11C,MER11C,MER11C	CHIC1
Ensembl Genes	19842	ZCCHC13	31	2.188974e-3	1.000000e+0	1.000000e+0	1.193388e+1	2.513851e-1	3	2.978497e-4	3.554502e-3	1	6.199795e-2	1.000000e+0	1.000000e+0	1.612957e+1	6.199795e-2	1	1	8.695652e-4	1.000000e+0	MER11C,MER11C,MER11C	ZCCHC13
Ensembl Genes	8301	KRTAP2-1	32	2.331640e-3	1.000000e+0	1.000000e+0	4.283831e+2	2.334359e-3	1	2.765828e-6	1.184834e-3	1	6.199795e-2	1.000000e+0	1.000000e+0	1.612957e+1	6.199795e-2	1	1	8.695652e-4	1.000000e+0	MER11C	KRTAP2-1
Ensembl Genes	11717	MYL1	33	2.431262e-3	1.000000e+0	1.000000e+0	2.799328e+1	7.144572e-2	2	8.465133e-5	2.369668e-3	1	6.199795e-2	1.000000e+0	1.000000e+0	1.612957e+1	6.199795e-2	1	1	8.695652e-4	1.000000e+0	MER11C,MER11C	MYL1
Ensembl Genes	18441	ENY2	34	2.539922e-3	1.000000e+0	1.000000e+0	2.737330e+1	7.306390e-2	2	8.656860e-5	2.369668e-3	1	6.199795e-2	1.000000e+0	1.000000e+0	1.612957e+1	6.199795e-2	1	1	8.695652e-4	1.000000e+0	MER11C,MER11C	ENY2
Ensembl Genes	11214	INPP4A	35	2.717295e-3	1.000000e+0	1.000000e+0	2.644233e+1	7.563630e-2	2	8.961647e-5	2.369668e-3	1	6.199795e-2	1.000000e+0	1.000000e+0	1.612957e+1	6.199795e-2	1	1	8.695652e-4	1.000000e+0	MER11C,MER11C	INPP4A
Ensembl Genes	8669	DDX5	36	2.793845e-3	1.000000e+0	1.000000e+0	3.574301e+2	2.797750e-3	1	3.314870e-6	1.184834e-3	1	6.199795e-2	1.000000e+0	1.000000e+0	1.612957e+1	6.199795e-2	1	1	8.695652e-4	1.000000e+0	MER11C	DDX5
Ensembl Genes	14547	SRD5A3	37	2.799352e-3	1.000000e+0	1.000000e+0	2.604189e+1	7.679935e-2	2	9.099449e-5	2.369668e-3	1	6.199795e-2	1.000000e+0	1.000000e+0	1.612957e+1	6.199795e-2	1	1	8.695652e-4	1.000000e+0	MER11C,MER11C	SRD5A3
Ensembl Genes	17314	ZNF679	38	2.846039e-3	1.000000e+0	1.000000e+0	2.582182e+1	7.745388e-2	2	9.177000e-5	2.369668e-3	1	6.199795e-2	1.000000e+0	1.000000e+0	1.612957e+1	6.199795e-2	1	1	8.695652e-4	1.000000e+0	MER11C,MER11C	ZNF679
Ensembl Genes	15472	HSD17B4	39	2.989179e-3	1.000000e+0	1.000000e+0	2.517954e+1	7.942956e-2	2	9.411085e-5	2.369668e-3	1	6.199795e-2	1.000000e+0	1.000000e+0	1.612957e+1	6.199795e-2	1	1	8.695652e-4	1.000000e+0	MER11C,MER11C	HSD17B4
Ensembl Genes	19612	GPR34	40	3.020321e-3	1.000000e+0	1.000000e+0	2.504589e+1	7.985342e-2	2	9.461306e-5	2.369668e-3	1	6.199795e-2	1.000000e+0	1.000000e+0	1.612957e+1	6.199795e-2	1	1	8.695652e-4	1.000000e+0	MER11C,MER11C	GPR34
Ensembl Genes	20283	TSPY4	41	3.104167e-3	1.000000e+0	1.000000e+0	1.053542e+1	2.847537e-1	3	3.373859e-4	3.554502e-3	1	6.199795e-2	1.000000e+0	1.000000e+0	1.612957e+1	6.199795e-2	1	1	8.695652e-4	1.000000e+0	MER11C,MER11C,MER11C	TSPY4
Ensembl Genes	13325	ZNF385D	42	3.147157e-3	1.000000e+0	1.000000e+0	6.780448e+0	5.899315e-1	4	6.989710e-4	4.739336e-3	1	6.199795e-2	1.000000e+0	1.000000e+0	1.612957e+1	6.199795e-2	1	1	8.695652e-4	1.000000e+0	MER11C,MER11C,MER11C,MER11C	ZNF385D
Ensembl Genes	5693	TSSK4	43	3.470438e-3	1.000000e+0	1.000000e+0	2.876484e+2	3.476466e-3	1	4.119036e-6	1.184834e-3	1	6.199795e-2	1.000000e+0	1.000000e+0	1.612957e+1	6.199795e-2	1	1	8.695652e-4	1.000000e+0	MER11C	TSSK4
Ensembl Genes	15197	ANXA2R	44	3.676365e-3	1.000000e+0	1.000000e+0	2.263787e+1	8.834755e-2	2	1.046772e-4	2.369668e-3	1	6.199795e-2	1.000000e+0	1.000000e+0	1.612957e+1	6.199795e-2	1	1	8.695652e-4	1.000000e+0	MER11C,MER11C	ANXA2R
Ensembl Genes	19981	IRS4	45	3.784134e-3	1.000000e+0	1.000000e+0	9.811578e+0	3.057612e-1	3	3.622763e-4	3.554502e-3	1	6.199795e-2	1.000000e+0	1.000000e+0	1.612957e+1	6.199795e-2	1	1	8.695652e-4	1.000000e+0	MER11C,MER11C,MER11C	IRS4
Ensembl Genes	20310	RBMY1A1	46	4.065244e-3	1.000000e+0	1.000000e+0	2.149453e+1	9.304695e-2	2	1.102452e-4	2.369668e-3	1	6.199795e-2	1.000000e+0	1.000000e+0	1.612957e+1	6.199795e-2	1	1	8.695652e-4	1.000000e+0	MER11C,MER11C	RBMY1A1
Ensembl Genes	20311	RBMY1D	46	4.065244e-3	1.000000e+0	1.000000e+0	2.149453e+1	9.304695e-2	2	1.102452e-4	2.369668e-3	1	6.199795e-2	1.000000e+0	1.000000e+0	1.612957e+1	6.199795e-2	1	1	8.695652e-4	1.000000e+0	MER11C,MER11C	RBMY1D
Ensembl Genes	17315	ZNF736	48	4.505094e-3	1.000000e+0	1.000000e+0	2.038417e+1	9.811534e-2	2	1.162504e-4	2.369668e-3	1	6.199795e-2	1.000000e+0	1.000000e+0	1.612957e+1	6.199795e-2	1	1	8.695652e-4	1.000000e+0	MER11C,MER11C	ZNF736
Ensembl Genes	14108	OTOL1	49	4.675022e-3	1.000000e+0	1.000000e+0	9.089666e+0	3.300451e-1	3	3.910487e-4	3.554502e-3	1	6.199795e-2	1.000000e+0	1.000000e+0	1.612957e+1	6.199795e-2	1	1	8.695652e-4	1.000000e+0	MER11C,MER11C,MER11C	OTOL1
Ensembl Genes	4435	ERGIC2	50	4.875021e-3	1.000000e+0	1.000000e+0	1.956913e+1	1.022018e-1	2	1.210922e-4	2.369668e-3	1	6.199795e-2	1.000000e+0	1.000000e+0	1.612957e+1	6.199795e-2	1	1	8.695652e-4	1.000000e+0	MER11C,MER11C	ERGIC2
Ensembl Genes	19610	NYX	51	4.959324e-3	1.000000e+0	1.000000e+0	1.939626e+1	1.031127e-1	2	1.221714e-4	2.369668e-3	1	6.199795e-2	1.000000e+0	1.000000e+0	1.612957e+1	6.199795e-2	1	1	8.695652e-4	1.000000e+0	MER11C,MER11C	NYX
Ensembl Genes	8122	CRLF3	52	5.009876e-3	1.000000e+0	1.000000e+0	1.929470e+1	1.036554e-1	2	1.228144e-4	2.369668e-3	1	6.199795e-2	1.000000e+0	1.000000e+0	1.612957e+1	6.199795e-2	1	1	8.695652e-4	1.000000e+0	MER11C,MER11C	CRLF3
Ensembl Genes	11213	CNGA3	53	5.016790e-3	1.000000e+0	1.000000e+0	1.928093e+1	1.037294e-1	2	1.229022e-4	2.369668e-3	1	6.199795e-2	1.000000e+0	1.000000e+0	1.612957e+1	6.199795e-2	1	1	8.695652e-4	1.000000e+0	MER11C,MER11C	CNGA3
Ensembl Genes	17948	ZNF705G	54	5.084873e-3	1.000000e+0	1.000000e+0	1.914683e+1	1.044559e-1	2	1.237629e-4	2.369668e-3	1	6.199795e-2	1.000000e+0	1.000000e+0	1.612957e+1	6.199795e-2	1	1	8.695652e-4	1.000000e+0	MER11C,MER11C	ZNF705G
Ensembl Genes	8960	PIEZO2	55	5.125269e-3	1.000000e+0	1.000000e+0	8.791133e+0	3.412530e-1	3	4.043281e-4	3.554502e-3	1	6.199795e-2	1.000000e+0	1.000000e+0	1.612957e+1	6.199795e-2	1	1	8.695652e-4	1.000000e+0	MER11C,MER11C,MER11C	PIEZO2
Ensembl Genes	17947	DEFA5	56	5.284302e-3	1.000000e+0	1.000000e+0	1.876904e+1	1.065584e-1	2	1.262541e-4	2.369668e-3	1	6.199795e-2	1.000000e+0	1.000000e+0	1.612957e+1	6.199795e-2	1	1	8.695652e-4	1.000000e+0	MER11C,MER11C	DEFA5
Ensembl Genes	18933	RMI1	57	5.358754e-3	1.000000e+0	1.000000e+0	1.863344e+1	1.073339e-1	2	1.271729e-4	2.369668e-3	1	6.199795e-2	1.000000e+0	1.000000e+0	1.612957e+1	6.199795e-2	1	1	8.695652e-4	1.000000e+0	MER11C,MER11C	RMI1
Ensembl Genes	18233	RAB2A	58	6.044938e-3	1.000000e+0	1.000000e+0	1.750403e+1	1.142594e-1	2	1.353784e-4	2.369668e-3	1	6.199795e-2	1.000000e+0	1.000000e+0	1.612957e+1	6.199795e-2	1	1	8.695652e-4	1.000000e+0	MER11C,MER11C	RAB2A
Ensembl Genes	18232	CA8	59	6.068399e-3	1.000000e+0	1.000000e+0	8.265856e+0	3.629388e-1	3	4.300223e-4	3.554502e-3	1	6.199795e-2	1.000000e+0	1.000000e+0	1.612957e+1	6.199795e-2	1	1	8.695652e-4	1.000000e+0	MER11C,MER11C,MER11C	CA8
Ensembl Genes	16568	BEND6	60	6.232083e-3	1.000000e+0	1.000000e+0	1.722885e+1	1.160844e-1	2	1.375407e-4	2.369668e-3	1	6.199795e-2	1.000000e+0	1.000000e+0	1.612957e+1	6.199795e-2	1	1	8.695652e-4	1.000000e+0	MER11C,MER11C	BEND6
Ensembl Genes	11714	RPE	61	6.349524e-3	1.000000e+0	1.000000e+0	1.706241e+1	1.172167e-1	2	1.388824e-4	2.369668e-3	1	6.199795e-2	1.000000e+0	1.000000e+0	1.612957e+1	6.199795e-2	1	1	8.695652e-4	1.000000e+0	MER11C,MER11C	RPE
Ensembl Genes	14825	NDST3	62	6.494699e-3	1.000000e+0	1.000000e+0	8.062863e+0	3.720763e-1	3	4.408487e-4	3.554502e-3	1	6.199795e-2	1.000000e+0	1.000000e+0	1.612957e+1	6.199795e-2	1	1	8.695652e-4	1.000000e+0	MER11C,MER11C,MER11C	NDST3
Ensembl Genes	1860	MARK1	63	6.660124e-3	1.000000e+0	1.000000e+0	1.664363e+1	1.201661e-1	2	1.423769e-4	2.369668e-3	1	6.199795e-2	1.000000e+0	1.000000e+0	1.612957e+1	6.199795e-2	1	1	8.695652e-4	1.000000e+0	MER11C,MER11C	MARK1
Ensembl Genes	829	PIGK	64	6.698486e-3	1.000000e+0	1.000000e+0	1.659394e+1	1.205260e-1	2	1.428033e-4	2.369668e-3	1	6.199795e-2	1.000000e+0	1.000000e+0	1.612957e+1	6.199795e-2	1	1	8.695652e-4	1.000000e+0	MER11C,MER11C	PIGK
Ensembl Genes	18728	EQTN	65	6.715971e-3	1.000000e+0	1.000000e+0	1.657143e+1	1.206897e-1	2	1.429972e-4	2.369668e-3	1	6.199795e-2	1.000000e+0	1.000000e+0	1.612957e+1	6.199795e-2	1	1	8.695652e-4	1.000000e+0	MER11C,MER11C	EQTN
Ensembl Genes	17684	SND1	66	6.721583e-3	1.000000e+0	1.000000e+0	1.656422e+1	1.207422e-1	2	1.430594e-4	2.369668e-3	1	6.199795e-2	1.000000e+0	1.000000e+0	1.612957e+1	6.199795e-2	1	1	8.695652e-4	1.000000e+0	MER11C,MER11C	SND1
Ensembl Genes	12738	KRTAP10-12	67	6.883441e-3	1.000000e+0	1.000000e+0	1.447762e+2	6.907213e-3	1	8.183902e-6	1.184834e-3	1	6.199795e-2	1.000000e+0	1.000000e+0	1.612957e+1	6.199795e-2	1	1	8.695652e-4	1.000000e+0	MER11C	KRTAP10-12
Ensembl Genes	15438	CAMK4	68	7.022677e-3	1.000000e+0	1.000000e+0	1.619038e+1	1.235302e-1	2	1.463628e-4	2.369668e-3	1	6.199795e-2	1.000000e+0	1.000000e+0	1.612957e+1	6.199795e-2	1	1	8.695652e-4	1.000000e+0	MER11C,MER11C	CAMK4
Ensembl Genes	17284	VWC2	69	7.308905e-3	1.000000e+0	1.000000e+0	7.720408e+0	3.885805e-1	3	4.604034e-4	3.554502e-3	1	6.199795e-2	1.000000e+0	1.000000e+0	1.612957e+1	6.199795e-2	1	1	8.695652e-4	1.000000e+0	MER11C,MER11C,MER11C	VWC2
Ensembl Genes	1858	RAB3GAP2	70	7.324769e-3	1.000000e+0	1.000000e+0	1.583869e+1	1.262731e-1	2	1.496126e-4	2.369668e-3	1	6.199795e-2	1.000000e+0	1.000000e+0	1.612957e+1	6.199795e-2	1	1	8.695652e-4	1.000000e+0	MER11C,MER11C	RAB3GAP2
Ensembl Genes	1469	USF1	71	7.333877e-3	1.000000e+0	1.000000e+0	1.358535e+2	7.360870e-3	1	8.721410e-6	1.184834e-3	1	6.199795e-2	1.000000e+0	1.000000e+0	1.612957e+1	6.199795e-2	1	1	8.695652e-4	1.000000e+0	MER11C	USF1
Ensembl Genes	19871	POU3F4	72	7.777137e-3	1.000000e+0	1.000000e+0	7.545653e+0	3.975799e-1	3	4.710662e-4	3.554502e-3	1	6.199795e-2	1.000000e+0	1.000000e+0	1.612957e+1	6.199795e-2	1	1	8.695652e-4	1.000000e+0	MER11C,MER11C,MER11C	POU3F4
Ensembl Genes	8120	GOSR1	73	7.850570e-3	1.000000e+0	1.000000e+0	1.527568e+1	1.309270e-1	2	1.551268e-4	2.369668e-3	1	6.199795e-2	1.000000e+0	1.000000e+0	1.612957e+1	6.199795e-2	1	1	8.695652e-4	1.000000e+0	MER11C,MER11C	GOSR1
Ensembl Genes	19775	FAAH2	74	7.883300e-3	1.000000e+0	1.000000e+0	1.524251e+1	1.312120e-1	2	1.554644e-4	2.369668e-3	1	6.199795e-2	1.000000e+0	1.000000e+0	1.612957e+1	6.199795e-2	1	1	8.695652e-4	1.000000e+0	MER11C,MER11C	FAAH2
Ensembl Genes	12909	CRYBB1	75	8.203128e-3	1.000000e+0	1.000000e+0	1.214046e+2	8.236919e-3	1	9.759382e-6	1.184834e-3	1	6.199795e-2	1.000000e+0	1.000000e+0	1.612957e+1	6.199795e-2	1	1	8.695652e-4	1.000000e+0	MER11C	CRYBB1
Ensembl Genes	13938	TRH	76	8.233041e-3	1.000000e+0	1.000000e+0	1.490048e+1	1.342239e-1	2	1.590330e-4	2.369668e-3	1	6.199795e-2	1.000000e+0	1.000000e+0	1.612957e+1	6.199795e-2	1	1	8.695652e-4	1.000000e+0	MER11C,MER11C	TRH
Ensembl Genes	9995	EIF3K	77	8.392682e-3	1.000000e+0	1.000000e+0	1.186513e+2	8.428056e-3	1	9.985849e-6	1.184834e-3	1	6.199795e-2	1.000000e+0	1.000000e+0	1.612957e+1	6.199795e-2	1	1	8.695652e-4	1.000000e+0	MER11C	EIF3K
Ensembl Genes	10442	FPR1	78	8.456443e-3	1.000000e+0	1.000000e+0	1.177529e+2	8.492359e-3	1	1.006204e-5	1.184834e-3	1	6.199795e-2	1.000000e+0	1.000000e+0	1.612957e+1	6.199795e-2	1	1	8.695652e-4	1.000000e+0	MER11C	FPR1
Ensembl Genes	20321	CDY1B	79	8.493513e-3	1.000000e+0	1.000000e+0	7.303742e+0	4.107484e-1	3	4.866687e-4	3.554502e-3	1	6.199795e-2	1.000000e+0	1.000000e+0	1.612957e+1	6.199795e-2	1	1	8.695652e-4	1.000000e+0	MER11C,MER11C,MER11C	CDY1B
Ensembl Genes	10446	ZNF649	80	8.595943e-3	1.000000e+0	1.000000e+0	1.158338e+2	8.633058e-3	1	1.022874e-5	1.184834e-3	1	6.199795e-2	1.000000e+0	1.000000e+0	1.612957e+1	6.199795e-2	1	1	8.695652e-4	1.000000e+0	MER11C	ZNF649
Ensembl Genes	18520	FAM135B	81	8.888037e-3	1.000000e+0	1.000000e+0	7.181811e+0	4.177219e-1	3	4.949312e-4	3.554502e-3	1	6.199795e-2	1.000000e+0	1.000000e+0	1.612957e+1	6.199795e-2	1	1	8.695652e-4	1.000000e+0	MER11C,MER11C,MER11C	FAM135B
Ensembl Genes	17891	GALNT11	82	9.030094e-3	1.000000e+0	1.000000e+0	1.419659e+1	1.408789e-1	2	1.669181e-4	2.369668e-3	1	6.199795e-2	1.000000e+0	1.000000e+0	1.612957e+1	6.199795e-2	1	1	8.695652e-4	1.000000e+0	MER11C,MER11C	GALNT11
Ensembl Genes	14352	OTOP1	83	9.109734e-3	1.000000e+0	1.000000e+0	1.413138e+1	1.415290e-1	2	1.676884e-4	2.369668e-3	1	6.199795e-2	1.000000e+0	1.000000e+0	1.612957e+1	6.199795e-2	1	1	8.695652e-4	1.000000e+0	MER11C,MER11C	OTOP1
Ensembl Genes	13065	APOBEC3C	84	9.600236e-3	1.000000e+0	1.000000e+0	1.036639e+2	9.646560e-3	1	1.142957e-5	1.184834e-3	1	6.199795e-2	1.000000e+0	1.000000e+0	1.612957e+1	6.199795e-2	1	1	8.695652e-4	1.000000e+0	MER11C	APOBEC3C
Ensembl Genes	2047	OR2L2	85	9.609000e-3	1.000000e+0	1.000000e+0	1.035689e+2	9.655409e-3	1	1.144006e-5	1.184834e-3	1	6.199795e-2	1.000000e+0	1.000000e+0	1.612957e+1	6.199795e-2	1	1	8.695652e-4	1.000000e+0	MER11C	OR2L2
Ensembl Genes	4216	SCNN1A	86	9.718836e-3	1.000000e+0	1.000000e+0	1.023928e+2	9.766316e-3	1	1.157146e-5	1.184834e-3	1	6.199795e-2	1.000000e+0	1.000000e+0	1.612957e+1	6.199795e-2	1	1	8.695652e-4	1.000000e+0	MER11C	SCNN1A
Ensembl Genes	18188	SPIDR	87	9.868590e-3	1.000000e+0	1.000000e+0	6.907632e+0	4.343023e-1	3	5.145761e-4	3.554502e-3	1	6.199795e-2	1.000000e+0	1.000000e+0	1.612957e+1	6.199795e-2	1	1	8.695652e-4	1.000000e+0	MER11C,MER11C,MER11C	SPIDR
Ensembl Genes	15223	ESM1	88	9.872002e-3	1.000000e+0	1.000000e+0	1.354767e+1	1.476268e-1	2	1.749133e-4	2.369668e-3	1	6.199795e-2	1.000000e+0	1.000000e+0	1.612957e+1	6.199795e-2	1	1	8.695652e-4	1.000000e+0	MER11C,MER11C	ESM1
Ensembl Genes	18925	RASEF	89	9.903291e-3	1.000000e+0	1.000000e+0	6.898598e+0	4.348710e-1	3	5.152499e-4	3.554502e-3	1	6.199795e-2	1.000000e+0	1.000000e+0	1.612957e+1	6.199795e-2	1	1	8.695652e-4	1.000000e+0	MER11C,MER11C,MER11C	RASEF
Ensembl Genes	8068	NLK	90	1.017841e-2	1.000000e+0	1.000000e+0	1.333172e+1	1.500181e-1	2	1.777466e-4	2.369668e-3	1	6.199795e-2	1.000000e+0	1.000000e+0	1.612957e+1	6.199795e-2	1	1	8.695652e-4	1.000000e+0	MER11C,MER11C	NLK
Ensembl Genes	20155	AFF2	91	1.071424e-2	1.000000e+0	1.000000e+0	6.698768e+0	4.478435e-1	3	5.306203e-4	3.554502e-3	1	6.199795e-2	1.000000e+0	1.000000e+0	1.612957e+1	6.199795e-2	1	1	8.695652e-4	1.000000e+0	MER11C,MER11C,MER11C	AFF2
Ensembl Genes	11179	ZNF514	92	1.103155e-2	1.000000e+0	1.000000e+0	9.014875e+1	1.109278e-2	1	1.314310e-5	1.184834e-3	1	6.199795e-2	1.000000e+0	1.000000e+0	1.612957e+1	6.199795e-2	1	1	8.695652e-4	1.000000e+0	MER11C	ZNF514
Ensembl Genes	1470	ARHGAP30	93	1.103593e-2	1.000000e+0	1.000000e+0	9.011281e+1	1.109720e-2	1	1.314834e-5	1.184834e-3	1	6.199795e-2	1.000000e+0	1.000000e+0	1.612957e+1	6.199795e-2	1	1	8.695652e-4	1.000000e+0	MER11C	ARHGAP30
Ensembl Genes	8744	ATP5H	94	1.123077e-2	1.000000e+0	1.000000e+0	8.854072e+1	1.129424e-2	1	1.338180e-5	1.184834e-3	1	6.199795e-2	1.000000e+0	1.000000e+0	1.612957e+1	6.199795e-2	1	1	8.695652e-4	1.000000e+0	MER11C	ATP5H
Ensembl Genes	5597	RNASE4	95	1.126519e-2	1.000000e+0	1.000000e+0	8.826870e+1	1.132904e-2	1	1.342304e-5	1.184834e-3	1	6.199795e-2	1.000000e+0	1.000000e+0	1.612957e+1	6.199795e-2	1	1	8.695652e-4	1.000000e+0	MER11C	RNASE4
Ensembl Genes	18439	TRHR	96	1.127320e-2	1.000000e+0	1.000000e+0	1.263340e+1	1.583105e-1	2	1.875717e-4	2.369668e-3	1	6.199795e-2	1.000000e+0	1.000000e+0	1.612957e+1	6.199795e-2	1	1	8.695652e-4	1.000000e+0	MER11C,MER11C	TRHR
Ensembl Genes	20326	CDY1	97	1.161753e-2	1.000000e+0	1.000000e+0	6.498596e+0	4.616382e-1	3	5.469647e-4	3.554502e-3	1	6.199795e-2	1.000000e+0	1.000000e+0	1.612957e+1	6.199795e-2	1	1	8.695652e-4	1.000000e+0	MER11C,MER11C,MER11C	CDY1
Ensembl Genes	15707	DPYSL3	98	1.163841e-2	1.000000e+0	1.000000e+0	1.242266e+1	1.609961e-1	2	1.907537e-4	2.369668e-3	1	6.199795e-2	1.000000e+0	1.000000e+0	1.612957e+1	6.199795e-2	1	1	8.695652e-4	1.000000e+0	MER11C,MER11C	DPYSL3
Ensembl Genes	5631	ABHD4	99	1.189582e-2	1.000000e+0	1.000000e+0	8.356275e+1	1.196706e-2	1	1.417898e-5	1.184834e-3	1	6.199795e-2	1.000000e+0	1.000000e+0	1.612957e+1	6.199795e-2	1	1	8.695652e-4	1.000000e+0	MER11C	ABHD4
Ensembl Genes	13525	LAMB2	100	1.195644e-2	1.000000e+0	1.000000e+0	8.313652e+1	1.202841e-2	1	1.425167e-5	1.184834e-3	1	6.199795e-2	1.000000e+0	1.000000e+0	1.612957e+1	6.199795e-2	1	1	8.695652e-4	1.000000e+0	MER11C	LAMB2
Ensembl Genes	8745	KCTD2	101	1.222278e-2	1.000000e+0	1.000000e+0	8.131399e+1	1.229801e-2	1	1.457110e-5	1.184834e-3	1	6.199795e-2	1.000000e+0	1.000000e+0	1.612957e+1	6.199795e-2	1	1	8.695652e-4	1.000000e+0	MER11C	KCTD2
Ensembl Genes	20280	TSPY2	102	1.287537e-2	1.000000e+0	1.000000e+0	6.251931e+0	4.798518e-1	3	5.685447e-4	3.554502e-3	1	6.199795e-2	1.000000e+0	1.000000e+0	1.612957e+1	6.199795e-2	1	1	8.695652e-4	1.000000e+0	MER11C,MER11C,MER11C	TSPY2
Ensembl Genes	17685	LRRC4	103	1.318752e-2	1.000000e+0	1.000000e+0	1.162822e+1	1.719954e-1	2	2.037860e-4	2.369668e-3	1	6.199795e-2	1.000000e+0	1.000000e+0	1.612957e+1	6.199795e-2	1	1	8.695652e-4	1.000000e+0	MER11C,MER11C	LRRC4
Ensembl Genes	10168	ENSG00000267173	104	1.373614e-2	1.000000e+0	1.000000e+0	7.230010e+1	1.383124e-2	1	1.638772e-5	1.184834e-3	1	6.199795e-2	1.000000e+0	1.000000e+0	1.612957e+1	6.199795e-2	1	1	8.695652e-4	1.000000e+0	MER11C	ENSG00000267173
Ensembl Genes	18263	CPA6	105	1.384925e-2	1.000000e+0	1.000000e+0	1.133021e+1	1.765193e-1	2	2.091461e-4	2.369668e-3	1	6.199795e-2	1.000000e+0	1.000000e+0	1.612957e+1	6.199795e-2	1	1	8.695652e-4	1.000000e+0	MER11C,MER11C	CPA6
Ensembl Genes	19875	APOOL	106	1.394327e-2	1.000000e+0	1.000000e+0	1.128959e+1	1.771544e-1	2	2.098985e-4	2.369668e-3	1	6.199795e-2	1.000000e+0	1.000000e+0	1.612957e+1	6.199795e-2	1	1	8.695652e-4	1.000000e+0	MER11C,MER11C	APOOL
Ensembl Genes	5572	OR4K1	107	1.430937e-2	1.000000e+0	1.000000e+0	6.938365e+1	1.441262e-2	1	1.707656e-5	1.184834e-3	1	6.199795e-2	1.000000e+0	1.000000e+0	1.612957e+1	6.199795e-2	1	1	8.695652e-4	1.000000e+0	MER11C	OR4K1
Ensembl Genes	15196	SEPP1	108	1.468652e-2	1.000000e+0	1.000000e+0	1.098237e+1	1.821101e-1	2	2.157702e-4	2.369668e-3	1	6.199795e-2	1.000000e+0	1.000000e+0	1.612957e+1	6.199795e-2	1	1	8.695652e-4	1.000000e+0	MER11C,MER11C	SEPP1
Ensembl Genes	20158	CXorf40A	109	1.491046e-2	1.000000e+0	1.000000e+0	6.656635e+1	1.502261e-2	1	1.779930e-5	1.184834e-3	1	6.199795e-2	1.000000e+0	1.000000e+0	1.612957e+1	6.199795e-2	1	1	8.695652e-4	1.000000e+0	MER11C	CXorf40A
Ensembl Genes	14824	TRAM1L1	110	1.513286e-2	1.000000e+0	1.000000e+0	5.880755e+0	5.101385e-1	3	6.044296e-4	3.554502e-3	1	6.199795e-2	1.000000e+0	1.000000e+0	1.612957e+1	6.199795e-2	1	1	8.695652e-4	1.000000e+0	MER11C,MER11C,MER11C	TRAM1L1
Ensembl Genes	4324	TAS2R50	111	1.539908e-2	1.000000e+0	1.000000e+0	6.443823e+1	1.551874e-2	1	1.838713e-5	1.184834e-3	1	6.199795e-2	1.000000e+0	1.000000e+0	1.612957e+1	6.199795e-2	1	1	8.695652e-4	1.000000e+0	MER11C	TAS2R50
Ensembl Genes	20159	MAGEA9B	112	1.545020e-2	1.000000e+0	1.000000e+0	6.422339e+1	1.557065e-2	1	1.844864e-5	1.184834e-3	1	6.199795e-2	1.000000e+0	1.000000e+0	1.612957e+1	6.199795e-2	1	1	8.695652e-4	1.000000e+0	MER11C	MAGEA9B
Ensembl Genes	13770	NFKBIZ	113	1.587988e-2	1.000000e+0	1.000000e+0	1.053494e+1	1.898444e-1	2	2.249341e-4	2.369668e-3	1	6.199795e-2	1.000000e+0	1.000000e+0	1.612957e+1	6.199795e-2	1	1	8.695652e-4	1.000000e+0	MER11C,MER11C	NFKBIZ
Ensembl Genes	17627	DOCK4	114	1.590247e-2	1.000000e+0	1.000000e+0	1.052696e+1	1.899883e-1	2	2.251046e-4	2.369668e-3	1	6.199795e-2	1.000000e+0	1.000000e+0	1.612957e+1	6.199795e-2	1	1	8.695652e-4	1.000000e+0	MER11C,MER11C	DOCK4
Ensembl Genes	13064	APOBEC3B	115	1.618873e-2	1.000000e+0	1.000000e+0	6.127059e+1	1.632104e-2	1	1.933773e-5	1.184834e-3	1	6.199795e-2	1.000000e+0	1.000000e+0	1.612957e+1	6.199795e-2	1	1	8.695652e-4	1.000000e+0	MER11C	APOBEC3B
Ensembl Genes	4323	TAS2R14	116	1.628885e-2	1.000000e+0	1.000000e+0	6.089093e+1	1.642281e-2	1	1.945830e-5	1.184834e-3	1	6.199795e-2	1.000000e+0	1.000000e+0	1.612957e+1	6.199795e-2	1	1	8.695652e-4	1.000000e+0	MER11C	TAS2R14
Ensembl Genes	13527	KLHDC8B	117	1.631525e-2	1.000000e+0	1.000000e+0	6.079157e+1	1.644965e-2	1	1.949011e-5	1.184834e-3	1	6.199795e-2	1.000000e+0	1.000000e+0	1.612957e+1	6.199795e-2	1	1	8.695652e-4	1.000000e+0	MER11C	KLHDC8B
Ensembl Genes	12420	FAM209A	118	1.635210e-2	1.000000e+0	1.000000e+0	6.065344e+1	1.648711e-2	1	1.953449e-5	1.184834e-3	1	6.199795e-2	1.000000e+0	1.000000e+0	1.612957e+1	6.199795e-2	1	1	8.695652e-4	1.000000e+0	MER11C	FAM209A
Ensembl Genes	20301	CDY2A	119	1.647895e-2	1.000000e+0	1.000000e+0	1.032887e+1	1.936320e-1	2	2.294218e-4	2.369668e-3	1	6.199795e-2	1.000000e+0	1.000000e+0	1.612957e+1	6.199795e-2	1	1	8.695652e-4	1.000000e+0	MER11C,MER11C	CDY2A
Ensembl Genes	19790	AR	120	1.653126e-2	1.000000e+0	1.000000e+0	5.685866e+0	5.276241e-1	3	6.251471e-4	3.554502e-3	1	6.199795e-2	1.000000e+0	1.000000e+0	1.612957e+1	6.199795e-2	1	1	8.695652e-4	1.000000e+0	MER11C,MER11C,MER11C	AR
Ensembl Genes	6819	LINS	121	1.682348e-2	1.000000e+0	1.000000e+0	5.893992e+1	1.696643e-2	1	2.010240e-5	1.184834e-3	1	6.199795e-2	1.000000e+0	1.000000e+0	1.612957e+1	6.199795e-2	1	1	8.695652e-4	1.000000e+0	MER11C	LINS
Ensembl Genes	18934	SLC28A3	122	1.751897e-2	1.000000e+0	1.000000e+0	9.996518e+0	2.000697e-1	2	2.370494e-4	2.369668e-3	1	6.199795e-2	1.000000e+0	1.000000e+0	1.612957e+1	6.199795e-2	1	1	8.695652e-4	1.000000e+0	MER11C,MER11C	SLC28A3
Ensembl Genes	14546	KDR	123	1.770817e-2	1.000000e+0	1.000000e+0	9.939223e+0	2.012230e-1	2	2.384159e-4	2.369668e-3	1	6.199795e-2	1.000000e+0	1.000000e+0	1.612957e+1	6.199795e-2	1	1	8.695652e-4	1.000000e+0	MER11C,MER11C	KDR
Ensembl Genes	4217	LTBR	124	1.778410e-2	1.000000e+0	1.000000e+0	5.572910e+1	1.794395e-2	1	2.126060e-5	1.184834e-3	1	6.199795e-2	1.000000e+0	1.000000e+0	1.612957e+1	6.199795e-2	1	1	8.695652e-4	1.000000e+0	MER11C	LTBR
Ensembl Genes	14351	ADRA2C	125	1.800698e-2	1.000000e+0	1.000000e+0	9.850578e+0	2.030338e-1	2	2.405613e-4	2.369668e-3	1	6.199795e-2	1.000000e+0	1.000000e+0	1.612957e+1	6.199795e-2	1	1	8.695652e-4	1.000000e+0	MER11C,MER11C	ADRA2C
Ensembl Genes	8961	GNAL	126	1.822624e-2	1.000000e+0	1.000000e+0	9.786922e+0	2.043543e-1	2	2.421260e-4	2.369668e-3	1	6.199795e-2	1.000000e+0	1.000000e+0	1.612957e+1	6.199795e-2	1	1	8.695652e-4	1.000000e+0	MER11C,MER11C	GNAL
Ensembl Genes	16567	DST	127	1.845951e-2	1.000000e+0	1.000000e+0	9.720446e+0	2.057519e-1	2	2.437819e-4	2.369668e-3	1	6.199795e-2	1.000000e+0	1.000000e+0	1.612957e+1	6.199795e-2	1	1	8.695652e-4	1.000000e+0	MER11C,MER11C	DST
Ensembl Genes	14535	USP46	128	1.849735e-2	1.000000e+0	1.000000e+0	9.709783e+0	2.059778e-1	2	2.440496e-4	2.369668e-3	1	6.199795e-2	1.000000e+0	1.000000e+0	1.612957e+1	6.199795e-2	1	1	8.695652e-4	1.000000e+0	MER11C,MER11C	USP46
Ensembl Genes	5596	OR6S1	129	1.878894e-2	1.000000e+0	1.000000e+0	5.272182e+1	1.896748e-2	1	2.247331e-5	1.184834e-3	1	6.199795e-2	1.000000e+0	1.000000e+0	1.612957e+1	6.199795e-2	1	1	8.695652e-4	1.000000e+0	MER11C	OR6S1
Ensembl Genes	12643	CBR1	130	1.898197e-2	1.000000e+0	1.000000e+0	5.218058e+1	1.916422e-2	1	2.270642e-5	1.184834e-3	1	6.199795e-2	1.000000e+0	1.000000e+0	1.612957e+1	6.199795e-2	1	1	8.695652e-4	1.000000e+0	MER11C	CBR1
Ensembl Genes	9086	RPL17	131	1.913330e-2	1.000000e+0	1.000000e+0	5.176389e+1	1.931849e-2	1	2.288920e-5	1.184834e-3	1	6.199795e-2	1.000000e+0	1.000000e+0	1.612957e+1	6.199795e-2	1	1	8.695652e-4	1.000000e+0	MER11C	RPL17
Ensembl Genes	5063	OAS3	132	1.916744e-2	1.000000e+0	1.000000e+0	5.167079e+1	1.935329e-2	1	2.293044e-5	1.184834e-3	1	6.199795e-2	1.000000e+0	1.000000e+0	1.612957e+1	6.199795e-2	1	1	8.695652e-4	1.000000e+0	MER11C	OAS3
Ensembl Genes	12881	GSTT2	133	1.926407e-2	1.000000e+0	1.000000e+0	5.140909e+1	1.945181e-2	1	2.304717e-5	1.184834e-3	1	6.199795e-2	1.000000e+0	1.000000e+0	1.612957e+1	6.199795e-2	1	1	8.695652e-4	1.000000e+0	MER11C	GSTT2
Ensembl Genes	1351	SSR2	134	1.934448e-2	1.000000e+0	1.000000e+0	5.119329e+1	1.953381e-2	1	2.314433e-5	1.184834e-3	1	6.199795e-2	1.000000e+0	1.000000e+0	1.612957e+1	6.199795e-2	1	1	8.695652e-4	1.000000e+0	MER11C	SSR2
Ensembl Genes	2046	OR2L5	135	1.955129e-2	1.000000e+0	1.000000e+0	5.064647e+1	1.974471e-2	1	2.339421e-5	1.184834e-3	1	6.199795e-2	1.000000e+0	1.000000e+0	1.612957e+1	6.199795e-2	1	1	8.695652e-4	1.000000e+0	MER11C	OR2L5
Ensembl Genes	15614	CD14	136	2.027461e-2	1.000000e+0	1.000000e+0	4.882165e+1	2.048272e-2	1	2.426862e-5	1.184834e-3	1	6.199795e-2	1.000000e+0	1.000000e+0	1.612957e+1	6.199795e-2	1	1	8.695652e-4	1.000000e+0	MER11C	CD14
Ensembl Genes	12878	GSTT2B	137	2.077791e-2	1.000000e+0	1.000000e+0	4.762688e+1	2.099655e-2	1	2.487743e-5	1.184834e-3	1	6.199795e-2	1.000000e+0	1.000000e+0	1.612957e+1	6.199795e-2	1	1	8.695652e-4	1.000000e+0	MER11C	GSTT2B
Ensembl Genes	18435	RSPO2	138	2.085225e-2	1.000000e+0	1.000000e+0	9.104255e+0	2.196775e-1	2	2.602814e-4	2.369668e-3	1	6.199795e-2	1.000000e+0	1.000000e+0	1.612957e+1	6.199795e-2	1	1	8.695652e-4	1.000000e+0	MER11C,MER11C	RSPO2
Ensembl Genes	20302	HSFY1	139	2.091461e-2	1.000000e+0	1.000000e+0	9.089621e+0	2.200312e-1	2	2.607004e-4	2.369668e-3	1	6.199795e-2	1.000000e+0	1.000000e+0	1.612957e+1	6.199795e-2	1	1	8.695652e-4	1.000000e+0	MER11C,MER11C	HSFY1
Ensembl Genes	2316	NCOA4	140	2.096795e-2	1.000000e+0	1.000000e+0	4.719066e+1	2.119063e-2	1	2.510739e-5	1.184834e-3	1	6.199795e-2	1.000000e+0	1.000000e+0	1.612957e+1	6.199795e-2	1	1	8.695652e-4	1.000000e+0	MER11C	NCOA4
Ensembl Genes	15439	STARD4	141	2.116977e-2	1.000000e+0	1.000000e+0	9.030423e+0	2.214736e-1	2	2.624094e-4	2.369668e-3	1	6.199795e-2	1.000000e+0	1.000000e+0	1.612957e+1	6.199795e-2	1	1	8.695652e-4	1.000000e+0	MER11C,MER11C	STARD4
Ensembl Genes	16159	ZKSCAN3	142	2.122609e-2	1.000000e+0	1.000000e+0	4.661063e+1	2.145433e-2	1	2.541983e-5	1.184834e-3	1	6.199795e-2	1.000000e+0	1.000000e+0	1.612957e+1	6.199795e-2	1	1	8.695652e-4	1.000000e+0	MER11C	ZKSCAN3
Ensembl Genes	15613	SLC35A4	143	2.124804e-2	1.000000e+0	1.000000e+0	4.656198e+1	2.147675e-2	1	2.544639e-5	1.184834e-3	1	6.199795e-2	1.000000e+0	1.000000e+0	1.612957e+1	6.199795e-2	1	1	8.695652e-4	1.000000e+0	MER11C	SLC35A4
Ensembl Genes	13001	APOL4	144	2.130924e-2	1.000000e+0	1.000000e+0	4.642680e+1	2.153928e-2	1	2.552048e-5	1.184834e-3	1	6.199795e-2	1.000000e+0	1.000000e+0	1.612957e+1	6.199795e-2	1	1	8.695652e-4	1.000000e+0	MER11C	APOL4
Ensembl Genes	3667	GSTP1	145	2.143394e-2	1.000000e+0	1.000000e+0	4.615376e+1	2.166671e-2	1	2.567146e-5	1.184834e-3	1	6.199795e-2	1.000000e+0	1.000000e+0	1.612957e+1	6.199795e-2	1	1	8.695652e-4	1.000000e+0	MER11C	GSTP1
Ensembl Genes	15693	HMHB1	146	2.170216e-2	1.000000e+0	1.000000e+0	8.910282e+0	2.244598e-1	2	2.659476e-4	2.369668e-3	1	6.199795e-2	1.000000e+0	1.000000e+0	1.612957e+1	6.199795e-2	1	1	8.695652e-4	1.000000e+0	MER11C,MER11C	HMHB1
Ensembl Genes	4360	HIST4H4	147	2.174881e-2	1.000000e+0	1.000000e+0	4.547828e+1	2.198852e-2	1	2.605274e-5	1.184834e-3	1	6.199795e-2	1.000000e+0	1.000000e+0	1.612957e+1	6.199795e-2	1	1	8.695652e-4	1.000000e+0	MER11C	HIST4H4
Ensembl Genes	19044	CYLC2	148	2.208479e-2	1.000000e+0	1.000000e+0	5.085336e+0	5.899315e-1	3	6.989710e-4	3.554502e-3	1	6.199795e-2	1.000000e+0	1.000000e+0	1.612957e+1	6.199795e-2	1	1	8.695652e-4	1.000000e+0	MER11C,MER11C,MER11C	CYLC2
Ensembl Genes	14150	TBL1XR1	148	2.208479e-2	1.000000e+0	1.000000e+0	5.085336e+0	5.899315e-1	3	6.989710e-4	3.554502e-3	1	6.199795e-2	1.000000e+0	1.000000e+0	1.612957e+1	6.199795e-2	1	1	8.695652e-4	1.000000e+0	MER11C,MER11C,MER11C	TBL1XR1
Ensembl Genes	13712	ROBO1	148	2.208479e-2	1.000000e+0	1.000000e+0	5.085336e+0	5.899315e-1	3	6.989710e-4	3.554502e-3	1	6.199795e-2	1.000000e+0	1.000000e+0	1.612957e+1	6.199795e-2	1	1	8.695652e-4	1.000000e+0	MER11C,MER11C,MER11C	ROBO1
Ensembl Genes	19584	TMEM47	148	2.208479e-2	1.000000e+0	1.000000e+0	5.085336e+0	5.899315e-1	3	6.989710e-4	3.554502e-3	1	6.199795e-2	1.000000e+0	1.000000e+0	1.612957e+1	6.199795e-2	1	1	8.695652e-4	1.000000e+0	MER11C,MER11C,MER11C	TMEM47
Ensembl Genes	15428	EFNA5	148	2.208479e-2	1.000000e+0	1.000000e+0	5.085336e+0	5.899315e-1	3	6.989710e-4	3.554502e-3	1	6.199795e-2	1.000000e+0	1.000000e+0	1.612957e+1	6.199795e-2	1	1	8.695652e-4	1.000000e+0	MER11C,MER11C,MER11C	EFNA5
Ensembl Genes	13119	NAGA	153	2.218069e-2	1.000000e+0	1.000000e+0	4.458299e+1	2.243008e-2	1	2.657592e-5	1.184834e-3	1	6.199795e-2	1.000000e+0	1.000000e+0	1.612957e+1	6.199795e-2	1	1	8.695652e-4	1.000000e+0	MER11C	NAGA
Ensembl Genes	14281	CEP19	154	2.234364e-2	1.000000e+0	1.000000e+0	4.425418e+1	2.259674e-2	1	2.677338e-5	1.184834e-3	1	6.199795e-2	1.000000e+0	1.000000e+0	1.612957e+1	6.199795e-2	1	1	8.695652e-4	1.000000e+0	MER11C	CEP19
Ensembl Genes	1350	ARHGEF2	155	2.253482e-2	1.000000e+0	1.000000e+0	4.387447e+1	2.279230e-2	1	2.700509e-5	1.184834e-3	1	6.199795e-2	1.000000e+0	1.000000e+0	1.612957e+1	6.199795e-2	1	1	8.695652e-4	1.000000e+0	MER11C	ARHGEF2
Ensembl Genes	5573	OR4K15	156	2.262564e-2	1.000000e+0	1.000000e+0	4.369634e+1	2.288521e-2	1	2.711518e-5	1.184834e-3	1	6.199795e-2	1.000000e+0	1.000000e+0	1.612957e+1	6.199795e-2	1	1	8.695652e-4	1.000000e+0	MER11C	OR4K15
Ensembl Genes	8344	EIF1	157	2.267234e-2	1.000000e+0	1.000000e+0	4.360529e+1	2.293300e-2	1	2.717180e-5	1.184834e-3	1	6.199795e-2	1.000000e+0	1.000000e+0	1.612957e+1	6.199795e-2	1	1	8.695652e-4	1.000000e+0	MER11C	EIF1
Ensembl Genes	3377	OR5B12	158	2.297326e-2	1.000000e+0	1.000000e+0	4.302752e+1	2.324094e-2	1	2.753666e-5	1.184834e-3	1	6.199795e-2	1.000000e+0	1.000000e+0	1.612957e+1	6.199795e-2	1	1	8.695652e-4	1.000000e+0	MER11C	OR5B12
Ensembl Genes	12882	GSTT1	159	2.318564e-2	1.000000e+0	1.000000e+0	4.262878e+1	2.345833e-2	1	2.779423e-5	1.184834e-3	1	6.199795e-2	1.000000e+0	1.000000e+0	1.612957e+1	6.199795e-2	1	1	8.695652e-4	1.000000e+0	MER11C	GSTT1
Ensembl Genes	19982	GUCY2F	160	2.322441e-2	1.000000e+0	1.000000e+0	8.589827e+0	2.328336e-1	2	2.758692e-4	2.369668e-3	1	6.199795e-2	1.000000e+0	1.000000e+0	1.612957e+1	6.199795e-2	1	1	8.695652e-4	1.000000e+0	MER11C,MER11C	GUCY2F
Ensembl Genes	6613	ISLR2	161	2.364396e-2	1.000000e+0	1.000000e+0	4.179270e+1	2.392762e-2	1	2.835026e-5	1.184834e-3	1	6.199795e-2	1.000000e+0	1.000000e+0	1.612957e+1	6.199795e-2	1	1	8.695652e-4	1.000000e+0	MER11C	ISLR2
Ensembl Genes	13796	TMPRSS7	162	2.378103e-2	1.000000e+0	1.000000e+0	4.154890e+1	2.406803e-2	1	2.851662e-5	1.184834e-3	1	6.199795e-2	1.000000e+0	1.000000e+0	1.612957e+1	6.199795e-2	1	1	8.695652e-4	1.000000e+0	MER11C	TMPRSS7
Ensembl Genes	1460	CD48	163	2.388844e-2	1.000000e+0	1.000000e+0	4.135983e+1	2.417805e-2	1	2.864698e-5	1.184834e-3	1	6.199795e-2	1.000000e+0	1.000000e+0	1.612957e+1	6.199795e-2	1	1	8.695652e-4	1.000000e+0	MER11C	CD48
Ensembl Genes	9161	CD226	164	2.396511e-2	1.000000e+0	1.000000e+0	8.445042e+0	2.368253e-1	2	2.805987e-4	2.369668e-3	1	6.199795e-2	1.000000e+0	1.000000e+0	1.612957e+1	6.199795e-2	1	1	8.695652e-4	1.000000e+0	MER11C,MER11C	CD226
Ensembl Genes	2244	ZNF37A	165	2.404598e-2	1.000000e+0	1.000000e+0	8.429640e+0	2.372581e-1	2	2.811114e-4	2.369668e-3	1	6.199795e-2	1.000000e+0	1.000000e+0	1.612957e+1	6.199795e-2	1	1	8.695652e-4	1.000000e+0	MER11C,MER11C	ZNF37A
Ensembl Genes	6817	ADAMTS17	166	2.409791e-2	1.000000e+0	1.000000e+0	8.419790e+0	2.375356e-1	2	2.814403e-4	2.369668e-3	1	6.199795e-2	1.000000e+0	1.000000e+0	1.612957e+1	6.199795e-2	1	1	8.695652e-4	1.000000e+0	MER11C,MER11C	ADAMTS17
Ensembl Genes	19874	HDX	167	2.413199e-2	1.000000e+0	1.000000e+0	8.413344e+0	2.377176e-1	2	2.816559e-4	2.369668e-3	1	6.199795e-2	1.000000e+0	1.000000e+0	1.612957e+1	6.199795e-2	1	1	8.695652e-4	1.000000e+0	MER11C,MER11C	HDX
Ensembl Genes	18965	CENPP	168	2.420712e-2	1.000000e+0	1.000000e+0	4.080871e+1	2.450457e-2	1	2.903386e-5	1.184834e-3	1	6.199795e-2	1.000000e+0	1.000000e+0	1.612957e+1	6.199795e-2	1	1	8.695652e-4	1.000000e+0	MER11C	CENPP
Ensembl Genes	13740	OR5H2	169	2.436081e-2	1.000000e+0	1.000000e+0	4.054807e+1	2.466209e-2	1	2.922048e-5	1.184834e-3	1	6.199795e-2	1.000000e+0	1.000000e+0	1.612957e+1	6.199795e-2	1	1	8.695652e-4	1.000000e+0	MER11C	OR5H2
Ensembl Genes	7462	TPPP3	170	2.438988e-2	1.000000e+0	1.000000e+0	4.049915e+1	2.469188e-2	1	2.925578e-5	1.184834e-3	1	6.199795e-2	1.000000e+0	1.000000e+0	1.612957e+1	6.199795e-2	1	1	8.695652e-4	1.000000e+0	MER11C	TPPP3
Ensembl Genes	4271	CLEC4A	171	2.456685e-2	1.000000e+0	1.000000e+0	4.020378e+1	2.487328e-2	1	2.947071e-5	1.184834e-3	1	6.199795e-2	1.000000e+0	1.000000e+0	1.612957e+1	6.199795e-2	1	1	8.695652e-4	1.000000e+0	MER11C	CLEC4A
Ensembl Genes	9488	ZNF561	172	2.463619e-2	1.000000e+0	1.000000e+0	4.008921e+1	2.494437e-2	1	2.955494e-5	1.184834e-3	1	6.199795e-2	1.000000e+0	1.000000e+0	1.612957e+1	6.199795e-2	1	1	8.695652e-4	1.000000e+0	MER11C	ZNF561
Ensembl Genes	16157	PGBD1	173	2.465403e-2	1.000000e+0	1.000000e+0	4.005984e+1	2.496266e-2	1	2.957661e-5	1.184834e-3	1	6.199795e-2	1.000000e+0	1.000000e+0	1.612957e+1	6.199795e-2	1	1	8.695652e-4	1.000000e+0	MER11C	PGBD1
Ensembl Genes	15970	SERPINB6	174	2.524766e-2	1.000000e+0	1.000000e+0	3.910609e+1	2.557147e-2	1	3.029795e-5	1.184834e-3	1	6.199795e-2	1.000000e+0	1.000000e+0	1.612957e+1	6.199795e-2	1	1	8.695652e-4	1.000000e+0	MER11C	SERPINB6
Ensembl Genes	3101	RRAS2	175	2.543145e-2	1.000000e+0	1.000000e+0	8.177274e+0	2.445803e-1	2	2.897871e-4	2.369668e-3	1	6.199795e-2	1.000000e+0	1.000000e+0	1.612957e+1	6.199795e-2	1	1	8.695652e-4	1.000000e+0	MER11C,MER11C	RRAS2
Ensembl Genes	3411	MS4A4E	176	2.544000e-2	1.000000e+0	1.000000e+0	3.880662e+1	2.576880e-2	1	3.053175e-5	1.184834e-3	1	6.199795e-2	1.000000e+0	1.000000e+0	1.612957e+1	6.199795e-2	1	1	8.695652e-4	1.000000e+0	MER11C	MS4A4E
Ensembl Genes	12644	CBR3	177	2.579410e-2	1.000000e+0	1.000000e+0	3.826697e+1	2.613220e-2	1	3.096232e-5	1.184834e-3	1	6.199795e-2	1.000000e+0	1.000000e+0	1.612957e+1	6.199795e-2	1	1	8.695652e-4	1.000000e+0	MER11C	CBR3
Ensembl Genes	8168	SLC35G3	178	2.597369e-2	1.000000e+0	1.000000e+0	3.799890e+1	2.631655e-2	1	3.118075e-5	1.184834e-3	1	6.199795e-2	1.000000e+0	1.000000e+0	1.612957e+1	6.199795e-2	1	1	8.695652e-4	1.000000e+0	MER11C	SLC35G3
Ensembl Genes	19243	GLE1	179	2.624631e-2	1.000000e+0	1.000000e+0	3.759897e+1	2.659647e-2	1	3.151241e-5	1.184834e-3	1	6.199795e-2	1.000000e+0	1.000000e+0	1.612957e+1	6.199795e-2	1	1	8.695652e-4	1.000000e+0	MER11C	GLE1
Ensembl Genes	19865	ITM2A	180	2.634643e-2	1.000000e+0	1.000000e+0	8.021617e+0	2.493263e-1	2	2.954103e-4	2.369668e-3	1	6.199795e-2	1.000000e+0	1.000000e+0	1.612957e+1	6.199795e-2	1	1	8.695652e-4	1.000000e+0	MER11C,MER11C	ITM2A
Ensembl Genes	3343	TNKS1BP1	181	2.657571e-2	1.000000e+0	1.000000e+0	3.712669e+1	2.693480e-2	1	3.191327e-5	1.184834e-3	1	6.199795e-2	1.000000e+0	1.000000e+0	1.612957e+1	6.199795e-2	1	1	8.695652e-4	1.000000e+0	MER11C	TNKS1BP1
Ensembl Genes	13118	WBP2NL	182	2.661189e-2	1.000000e+0	1.000000e+0	3.707554e+1	2.697196e-2	1	3.195730e-5	1.184834e-3	1	6.199795e-2	1.000000e+0	1.000000e+0	1.612957e+1	6.199795e-2	1	1	8.695652e-4	1.000000e+0	MER11C	WBP2NL
Ensembl Genes	13797	C3orf52	183	2.664290e-2	1.000000e+0	1.000000e+0	3.703180e+1	2.700382e-2	1	3.199505e-5	1.184834e-3	1	6.199795e-2	1.000000e+0	1.000000e+0	1.612957e+1	6.199795e-2	1	1	8.695652e-4	1.000000e+0	MER11C	C3orf52
Ensembl Genes	9973	ZFP30	184	2.664347e-2	1.000000e+0	1.000000e+0	3.703099e+1	2.700441e-2	1	3.199575e-5	1.184834e-3	1	6.199795e-2	1.000000e+0	1.000000e+0	1.612957e+1	6.199795e-2	1	1	8.695652e-4	1.000000e+0	MER11C	ZFP30
Ensembl Genes	2462	SFTPA2	185	2.687113e-2	1.000000e+0	1.000000e+0	3.671299e+1	2.723832e-2	1	3.227289e-5	1.184834e-3	1	6.199795e-2	1.000000e+0	1.000000e+0	1.612957e+1	6.199795e-2	1	1	8.695652e-4	1.000000e+0	MER11C	SFTPA2
Ensembl Genes	10170	ZNF229	186	2.700201e-2	1.000000e+0	1.000000e+0	3.653259e+1	2.737282e-2	1	3.243225e-5	1.184834e-3	1	6.199795e-2	1.000000e+0	1.000000e+0	1.612957e+1	6.199795e-2	1	1	8.695652e-4	1.000000e+0	MER11C	ZNF229
Ensembl Genes	18966	OGN	187	2.709127e-2	1.000000e+0	1.000000e+0	3.641057e+1	2.746456e-2	1	3.254094e-5	1.184834e-3	1	6.199795e-2	1.000000e+0	1.000000e+0	1.612957e+1	6.199795e-2	1	1	8.695652e-4	1.000000e+0	MER11C	OGN
Ensembl Genes	14660	SCARB2	188	2.712398e-2	1.000000e+0	1.000000e+0	3.636604e+1	2.749818e-2	1	3.258078e-5	1.184834e-3	1	6.199795e-2	1.000000e+0	1.000000e+0	1.612957e+1	6.199795e-2	1	1	8.695652e-4	1.000000e+0	MER11C	SCARB2
Ensembl Genes	672	STIL	189	2.735354e-2	1.000000e+0	1.000000e+0	3.605662e+1	2.773415e-2	1	3.286037e-5	1.184834e-3	1	6.199795e-2	1.000000e+0	1.000000e+0	1.612957e+1	6.199795e-2	1	1	8.695652e-4	1.000000e+0	MER11C	STIL
Ensembl Genes	10747	RAD51AP2	190	2.750515e-2	1.000000e+0	1.000000e+0	7.835734e+0	2.552409e-1	2	3.024182e-4	2.369668e-3	1	6.199795e-2	1.000000e+0	1.000000e+0	1.612957e+1	6.199795e-2	1	1	8.695652e-4	1.000000e+0	MER11C,MER11C	RAD51AP2
Ensembl Genes	1051	SIKE1	191	2.752194e-2	1.000000e+0	1.000000e+0	3.583292e+1	2.790730e-2	1	3.306552e-5	1.184834e-3	1	6.199795e-2	1.000000e+0	1.000000e+0	1.612957e+1	6.199795e-2	1	1	8.695652e-4	1.000000e+0	MER11C	SIKE1
Ensembl Genes	10235	IGFL2	192	2.765532e-2	1.000000e+0	1.000000e+0	3.565767e+1	2.804446e-2	1	3.322803e-5	1.184834e-3	1	6.199795e-2	1.000000e+0	1.000000e+0	1.612957e+1	6.199795e-2	1	1	8.695652e-4	1.000000e+0	MER11C	IGFL2
Ensembl Genes	5718	CTSG	193	2.774595e-2	1.000000e+0	1.000000e+0	3.553955e+1	2.813767e-2	1	3.333847e-5	1.184834e-3	1	6.199795e-2	1.000000e+0	1.000000e+0	1.612957e+1	6.199795e-2	1	1	8.695652e-4	1.000000e+0	MER11C	CTSG
Ensembl Genes	6720	FSD2	194	2.796446e-2	1.000000e+0	1.000000e+0	3.525791e+1	2.836243e-2	1	3.360478e-5	1.184834e-3	1	6.199795e-2	1.000000e+0	1.000000e+0	1.612957e+1	6.199795e-2	1	1	8.695652e-4	1.000000e+0	MER11C	FSD2
Ensembl Genes	16541	IL17F	195	2.804932e-2	1.000000e+0	1.000000e+0	3.514970e+1	2.844974e-2	1	3.370822e-5	1.184834e-3	1	6.199795e-2	1.000000e+0	1.000000e+0	1.612957e+1	6.199795e-2	1	1	8.695652e-4	1.000000e+0	MER11C	IL17F
Ensembl Genes	12876	MIF	196	2.820642e-2	1.000000e+0	1.000000e+0	3.495112e+1	2.861138e-2	1	3.389974e-5	1.184834e-3	1	6.199795e-2	1.000000e+0	1.000000e+0	1.612957e+1	6.199795e-2	1	1	8.695652e-4	1.000000e+0	MER11C	MIF
Ensembl Genes	15971	NQO2	197	2.823423e-2	1.000000e+0	1.000000e+0	3.491621e+1	2.863999e-2	1	3.393364e-5	1.184834e-3	1	6.199795e-2	1.000000e+0	1.000000e+0	1.612957e+1	6.199795e-2	1	1	8.695652e-4	1.000000e+0	MER11C	NQO2
Ensembl Genes	13487	ELP6	198	2.868789e-2	1.000000e+0	1.000000e+0	3.435609e+1	2.910693e-2	1	3.448688e-5	1.184834e-3	1	6.199795e-2	1.000000e+0	1.000000e+0	1.612957e+1	6.199795e-2	1	1	8.695652e-4	1.000000e+0	MER11C	ELP6
Ensembl Genes	10441	HAS1	199	2.880621e-2	1.000000e+0	1.000000e+0	3.421289e+1	2.922875e-2	1	3.463122e-5	1.184834e-3	1	6.199795e-2	1.000000e+0	1.000000e+0	1.612957e+1	6.199795e-2	1	1	8.695652e-4	1.000000e+0	MER11C	HAS1
Ensembl Genes	12908	TPST2	200	2.891048e-2	1.000000e+0	1.000000e+0	3.408768e+1	2.933611e-2	1	3.475843e-5	1.184834e-3	1	6.199795e-2	1.000000e+0	1.000000e+0	1.612957e+1	6.199795e-2	1	1	8.695652e-4	1.000000e+0	MER11C	TPST2
Ensembl Genes	18187	HGSNAT	201	2.891274e-2	1.000000e+0	1.000000e+0	7.625104e+0	2.622915e-1	2	3.107719e-4	2.369668e-3	1	6.199795e-2	1.000000e+0	1.000000e+0	1.612957e+1	6.199795e-2	1	1	8.695652e-4	1.000000e+0	MER11C,MER11C	HGSNAT
Ensembl Genes	14929	TIGD4	202	2.895144e-2	1.000000e+0	1.000000e+0	3.403874e+1	2.937829e-2	1	3.480840e-5	1.184834e-3	1	6.199795e-2	1.000000e+0	1.000000e+0	1.612957e+1	6.199795e-2	1	1	8.695652e-4	1.000000e+0	MER11C	TIGD4
Ensembl Genes	743	TMEM61	203	2.955707e-2	1.000000e+0	1.000000e+0	3.333095e+1	3.000215e-2	1	3.554757e-5	1.184834e-3	1	6.199795e-2	1.000000e+0	1.000000e+0	1.612957e+1	6.199795e-2	1	1	8.695652e-4	1.000000e+0	MER11C	TMEM61
Ensembl Genes	13741	OR5K4	204	2.957539e-2	1.000000e+0	1.000000e+0	3.330999e+1	3.002102e-2	1	3.556993e-5	1.184834e-3	1	6.199795e-2	1.000000e+0	1.000000e+0	1.612957e+1	6.199795e-2	1	1	8.695652e-4	1.000000e+0	MER11C	OR5K4
Ensembl Genes	1581	ANKRD45	205	2.960716e-2	1.000000e+0	1.000000e+0	3.327370e+1	3.005377e-2	1	3.560873e-5	1.184834e-3	1	6.199795e-2	1.000000e+0	1.000000e+0	1.612957e+1	6.199795e-2	1	1	8.695652e-4	1.000000e+0	MER11C	ANKRD45
Ensembl Genes	4272	ZNF705A	206	2.963521e-2	1.000000e+0	1.000000e+0	3.324173e+1	3.008267e-2	1	3.564298e-5	1.184834e-3	1	6.199795e-2	1.000000e+0	1.000000e+0	1.612957e+1	6.199795e-2	1	1	8.695652e-4	1.000000e+0	MER11C	ZNF705A
Ensembl Genes	9972	ZNF571	207	2.964065e-2	1.000000e+0	1.000000e+0	3.323554e+1	3.008828e-2	1	3.564962e-5	1.184834e-3	1	6.199795e-2	1.000000e+0	1.000000e+0	1.612957e+1	6.199795e-2	1	1	8.695652e-4	1.000000e+0	MER11C	ZNF571
Ensembl Genes	6502	C2CD4A	208	2.972680e-2	1.000000e+0	1.000000e+0	3.313775e+1	3.017706e-2	1	3.575481e-5	1.184834e-3	1	6.199795e-2	1.000000e+0	1.000000e+0	1.612957e+1	6.199795e-2	1	1	8.695652e-4	1.000000e+0	MER11C	C2CD4A
Ensembl Genes	12721	TSPEAR	209	2.988163e-2	1.000000e+0	1.000000e+0	3.296344e+1	3.033664e-2	1	3.594388e-5	1.184834e-3	1	6.199795e-2	1.000000e+0	1.000000e+0	1.612957e+1	6.199795e-2	1	1	8.695652e-4	1.000000e+0	MER11C	TSPEAR
Ensembl Genes	1401	CD1A	210	3.016517e-2	1.000000e+0	1.000000e+0	3.264885e+1	3.062895e-2	1	3.629022e-5	1.184834e-3	1	6.199795e-2	1.000000e+0	1.000000e+0	1.612957e+1	6.199795e-2	1	1	8.695652e-4	1.000000e+0	MER11C	CD1A
Ensembl Genes	13732	ENSG00000233280	211	3.091098e-2	1.000000e+0	1.000000e+0	3.184894e+1	3.139822e-2	1	3.720168e-5	1.184834e-3	1	6.199795e-2	1.000000e+0	1.000000e+0	1.612957e+1	6.199795e-2	1	1	8.695652e-4	1.000000e+0	MER11C	ENSG00000233280
Ensembl Genes	265	MINOS1-NBL1	212	3.120994e-2	1.000000e+0	1.000000e+0	3.153902e+1	3.170675e-2	1	3.756724e-5	1.184834e-3	1	6.199795e-2	1.000000e+0	1.000000e+0	1.612957e+1	6.199795e-2	1	1	8.695652e-4	1.000000e+0	MER11C	MINOS1-NBL1
Ensembl Genes	5630	DAD1	213	3.130977e-2	1.000000e+0	1.000000e+0	7.299603e+0	2.739875e-1	2	3.246297e-4	2.369668e-3	1	6.199795e-2	1.000000e+0	1.000000e+0	1.612957e+1	6.199795e-2	1	1	8.695652e-4	1.000000e+0	MER11C,MER11C	DAD1
Ensembl Genes	13739	OR5H6	214	3.140853e-2	1.000000e+0	1.000000e+0	3.133642e+1	3.191175e-2	1	3.781014e-5	1.184834e-3	1	6.199795e-2	1.000000e+0	1.000000e+0	1.612957e+1	6.199795e-2	1	1	8.695652e-4	1.000000e+0	MER11C	OR5H6
Ensembl Genes	13262	BRK1	215	3.152452e-2	1.000000e+0	1.000000e+0	3.121926e+1	3.203151e-2	1	3.795203e-5	1.184834e-3	1	6.199795e-2	1.000000e+0	1.000000e+0	1.612957e+1	6.199795e-2	1	1	8.695652e-4	1.000000e+0	MER11C	BRK1
Ensembl Genes	13738	OR5H15	216	3.161708e-2	1.000000e+0	1.000000e+0	3.112639e+1	3.212708e-2	1	3.806526e-5	1.184834e-3	1	6.199795e-2	1.000000e+0	1.000000e+0	1.612957e+1	6.199795e-2	1	1	8.695652e-4	1.000000e+0	MER11C	OR5H15
Ensembl Genes	12130	CST8	217	3.189869e-2	1.000000e+0	1.000000e+0	3.084714e+1	3.241792e-2	1	3.840985e-5	1.184834e-3	1	6.199795e-2	1.000000e+0	1.000000e+0	1.612957e+1	6.199795e-2	1	1	8.695652e-4	1.000000e+0	MER11C	CST8
Ensembl Genes	17861	GIMAP7	218	3.211084e-2	1.000000e+0	1.000000e+0	3.064000e+1	3.263708e-2	1	3.866952e-5	1.184834e-3	1	6.199795e-2	1.000000e+0	1.000000e+0	1.612957e+1	6.199795e-2	1	1	8.695652e-4	1.000000e+0	MER11C	GIMAP7
Ensembl Genes	10964	ENSG00000270898	219	3.212027e-2	1.000000e+0	1.000000e+0	3.063087e+1	3.264681e-2	1	3.868105e-5	1.184834e-3	1	6.199795e-2	1.000000e+0	1.000000e+0	1.612957e+1	6.199795e-2	1	1	8.695652e-4	1.000000e+0	MER11C	ENSG00000270898
Ensembl Genes	16324	COL11A2	220	3.243684e-2	1.000000e+0	1.000000e+0	3.032699e+1	3.297393e-2	1	3.906863e-5	1.184834e-3	1	6.199795e-2	1.000000e+0	1.000000e+0	1.612957e+1	6.199795e-2	1	1	8.695652e-4	1.000000e+0	MER11C	COL11A2
Ensembl Genes	6465	RAB27A	221	3.246623e-2	1.000000e+0	1.000000e+0	3.029908e+1	3.300431e-2	1	3.910463e-5	1.184834e-3	1	6.199795e-2	1.000000e+0	1.000000e+0	1.612957e+1	6.199795e-2	1	1	8.695652e-4	1.000000e+0	MER11C	RAB27A
Ensembl Genes	19791	OPHN1	222	3.247409e-2	1.000000e+0	1.000000e+0	7.154636e+0	2.795390e-1	2	3.312074e-4	2.369668e-3	1	6.199795e-2	1.000000e+0	1.000000e+0	1.612957e+1	6.199795e-2	1	1	8.695652e-4	1.000000e+0	MER11C,MER11C	OPHN1
Ensembl Genes	5628	OR4E2	223	3.256006e-2	1.000000e+0	1.000000e+0	7.144240e+0	2.799458e-1	2	3.316893e-4	2.369668e-3	1	6.199795e-2	1.000000e+0	1.000000e+0	1.612957e+1	6.199795e-2	1	1	8.695652e-4	1.000000e+0	MER11C,MER11C	OR4E2
Ensembl Genes	15293	MARVELD2	224	3.257639e-2	1.000000e+0	1.000000e+0	3.019491e+1	3.311816e-2	1	3.923953e-5	1.184834e-3	1	6.199795e-2	1.000000e+0	1.000000e+0	1.612957e+1	6.199795e-2	1	1	8.695652e-4	1.000000e+0	MER11C	MARVELD2
Ensembl Genes	7460	KCTD19	225	3.262376e-2	1.000000e+0	1.000000e+0	3.015033e+1	3.316713e-2	1	3.929755e-5	1.184834e-3	1	6.199795e-2	1.000000e+0	1.000000e+0	1.612957e+1	6.199795e-2	1	1	8.695652e-4	1.000000e+0	MER11C	KCTD19
Ensembl Genes	15972	RIPK1	226	3.270194e-2	1.000000e+0	1.000000e+0	3.007704e+1	3.324795e-2	1	3.939330e-5	1.184834e-3	1	6.199795e-2	1.000000e+0	1.000000e+0	1.612957e+1	6.199795e-2	1	1	8.695652e-4	1.000000e+0	MER11C	RIPK1
Ensembl Genes	12131	CST9L	227	3.271050e-2	1.000000e+0	1.000000e+0	3.006904e+1	3.325680e-2	1	3.940379e-5	1.184834e-3	1	6.199795e-2	1.000000e+0	1.000000e+0	1.612957e+1	6.199795e-2	1	1	8.695652e-4	1.000000e+0	MER11C	CST9L
Ensembl Genes	18222	CHCHD7	228	3.276158e-2	1.000000e+0	1.000000e+0	3.002138e+1	3.330960e-2	1	3.946635e-5	1.184834e-3	1	6.199795e-2	1.000000e+0	1.000000e+0	1.612957e+1	6.199795e-2	1	1	8.695652e-4	1.000000e+0	MER11C	CHCHD7
Ensembl Genes	19754	MAGED2	229	3.284289e-2	1.000000e+0	1.000000e+0	2.994580e+1	3.339366e-2	1	3.956595e-5	1.184834e-3	1	6.199795e-2	1.000000e+0	1.000000e+0	1.612957e+1	6.199795e-2	1	1	8.695652e-4	1.000000e+0	MER11C	MAGED2
Ensembl Genes	15969	SERPINB9	230	3.287398e-2	1.000000e+0	1.000000e+0	2.991700e+1	3.342581e-2	1	3.960404e-5	1.184834e-3	1	6.199795e-2	1.000000e+0	1.000000e+0	1.612957e+1	6.199795e-2	1	1	8.695652e-4	1.000000e+0	MER11C	SERPINB9
Ensembl Genes	20140	SPANXA2	231	3.287798e-2	1.000000e+0	1.000000e+0	2.991330e+1	3.342994e-2	1	3.960894e-5	1.184834e-3	1	6.199795e-2	1.000000e+0	1.000000e+0	1.612957e+1	6.199795e-2	1	1	8.695652e-4	1.000000e+0	MER11C	SPANXA2
Ensembl Genes	19866	TBX22	232	3.312757e-2	1.000000e+0	1.000000e+0	7.076634e+0	2.826203e-1	2	3.348581e-4	2.369668e-3	1	6.199795e-2	1.000000e+0	1.000000e+0	1.612957e+1	6.199795e-2	1	1	8.695652e-4	1.000000e+0	MER11C,MER11C	TBX22
Ensembl Genes	16322	HLA-DPA1	233	3.323137e-2	1.000000e+0	1.000000e+0	2.958982e+1	3.379541e-2	1	4.004195e-5	1.184834e-3	1	6.199795e-2	1.000000e+0	1.000000e+0	1.612957e+1	6.199795e-2	1	1	8.695652e-4	1.000000e+0	MER11C	HLA-DPA1
Ensembl Genes	18319	CHMP4C	234	3.334886e-2	1.000000e+0	1.000000e+0	2.948380e+1	3.391693e-2	1	4.018594e-5	1.184834e-3	1	6.199795e-2	1.000000e+0	1.000000e+0	1.612957e+1	6.199795e-2	1	1	8.695652e-4	1.000000e+0	MER11C	CHMP4C
Ensembl Genes	16686	PNISR	235	3.340189e-2	1.000000e+0	1.000000e+0	2.943618e+1	3.397180e-2	1	4.025094e-5	1.184834e-3	1	6.199795e-2	1.000000e+0	1.000000e+0	1.612957e+1	6.199795e-2	1	1	8.695652e-4	1.000000e+0	MER11C	PNISR
Ensembl Genes	17862	GIMAP4	236	3.351138e-2	1.000000e+0	1.000000e+0	2.933837e+1	3.408506e-2	1	4.038514e-5	1.184834e-3	1	6.199795e-2	1.000000e+0	1.000000e+0	1.612957e+1	6.199795e-2	1	1	8.695652e-4	1.000000e+0	MER11C	GIMAP4
Ensembl Genes	4439	IPO8	237	3.354052e-2	1.000000e+0	1.000000e+0	7.028520e+0	2.845549e-1	2	3.371504e-4	2.369668e-3	1	6.199795e-2	1.000000e+0	1.000000e+0	1.612957e+1	6.199795e-2	1	1	8.695652e-4	1.000000e+0	MER11C,MER11C	IPO8
Ensembl Genes	19647	ZNF630	238	3.382635e-2	1.000000e+0	1.000000e+0	2.906048e+1	3.441100e-2	1	4.077133e-5	1.184834e-3	1	6.199795e-2	1.000000e+0	1.000000e+0	1.612957e+1	6.199795e-2	1	1	8.695652e-4	1.000000e+0	MER11C	ZNF630
Ensembl Genes	4106	CCDC15	239	3.390102e-2	1.000000e+0	1.000000e+0	2.899536e+1	3.448828e-2	1	4.086289e-5	1.184834e-3	1	6.199795e-2	1.000000e+0	1.000000e+0	1.612957e+1	6.199795e-2	1	1	8.695652e-4	1.000000e+0	MER11C	CCDC15
Ensembl Genes	16304	HLA-DRA	240	3.396827e-2	1.000000e+0	1.000000e+0	2.893695e+1	3.455789e-2	1	4.094537e-5	1.184834e-3	1	6.199795e-2	1.000000e+0	1.000000e+0	1.612957e+1	6.199795e-2	1	1	8.695652e-4	1.000000e+0	MER11C	HLA-DRA
Ensembl Genes	1680	CFHR4	241	3.421473e-2	1.000000e+0	1.000000e+0	2.872487e+1	3.481304e-2	1	4.124767e-5	1.184834e-3	1	6.199795e-2	1.000000e+0	1.000000e+0	1.612957e+1	6.199795e-2	1	1	8.695652e-4	1.000000e+0	MER11C	CFHR4
Ensembl Genes	671	TAL1	242	3.423211e-2	1.000000e+0	1.000000e+0	2.871003e+1	3.483103e-2	1	4.126899e-5	1.184834e-3	1	6.199795e-2	1.000000e+0	1.000000e+0	1.612957e+1	6.199795e-2	1	1	8.695652e-4	1.000000e+0	MER11C	TAL1
Ensembl Genes	18181	THAP1	243	3.424920e-2	1.000000e+0	1.000000e+0	2.869545e+1	3.484873e-2	1	4.128996e-5	1.184834e-3	1	6.199795e-2	1.000000e+0	1.000000e+0	1.612957e+1	6.199795e-2	1	1	8.695652e-4	1.000000e+0	MER11C	THAP1
Ensembl Genes	13260	FANCD2	244	3.434206e-2	1.000000e+0	1.000000e+0	2.861649e+1	3.494489e-2	1	4.140389e-5	1.184834e-3	1	6.199795e-2	1.000000e+0	1.000000e+0	1.612957e+1	6.199795e-2	1	1	8.695652e-4	1.000000e+0	MER11C	FANCD2
Ensembl Genes	6414	C15orf48	245	3.434377e-2	1.000000e+0	1.000000e+0	2.861504e+1	3.494666e-2	1	4.140599e-5	1.184834e-3	1	6.199795e-2	1.000000e+0	1.000000e+0	1.612957e+1	6.199795e-2	1	1	8.695652e-4	1.000000e+0	MER11C	C15orf48
Ensembl Genes	4857	GLIPR1	246	3.436514e-2	1.000000e+0	1.000000e+0	2.859694e+1	3.496878e-2	1	4.143220e-5	1.184834e-3	1	6.199795e-2	1.000000e+0	1.000000e+0	1.612957e+1	6.199795e-2	1	1	8.695652e-4	1.000000e+0	MER11C	GLIPR1
Ensembl Genes	3889	CASP4	247	3.441726e-2	1.000000e+0	1.000000e+0	2.855286e+1	3.502276e-2	1	4.149616e-5	1.184834e-3	1	6.199795e-2	1.000000e+0	1.000000e+0	1.612957e+1	6.199795e-2	1	1	8.695652e-4	1.000000e+0	MER11C	CASP4
Ensembl Genes	1570	VAMP4	248	3.449786e-2	1.000000e+0	1.000000e+0	2.848497e+1	3.510623e-2	1	4.159506e-5	1.184834e-3	1	6.199795e-2	1.000000e+0	1.000000e+0	1.612957e+1	6.199795e-2	1	1	8.695652e-4	1.000000e+0	MER11C	VAMP4
Ensembl Genes	18195	C8orf22	249	3.450700e-2	1.000000e+0	1.000000e+0	6.919298e+0	2.890467e-1	2	3.424724e-4	2.369668e-3	1	6.199795e-2	1.000000e+0	1.000000e+0	1.612957e+1	6.199795e-2	1	1	8.695652e-4	1.000000e+0	MER11C,MER11C	C8orf22
Ensembl Genes	148	EXOSC10	250	3.458273e-2	1.000000e+0	1.000000e+0	2.841383e+1	3.519413e-2	1	4.169921e-5	1.184834e-3	1	6.199795e-2	1.000000e+0	1.000000e+0	1.612957e+1	6.199795e-2	1	1	8.695652e-4	1.000000e+0	MER11C	EXOSC10
Ensembl Genes	19648	SPACA5B	251	3.469663e-2	1.000000e+0	1.000000e+0	2.831889e+1	3.531212e-2	1	4.183900e-5	1.184834e-3	1	6.199795e-2	1.000000e+0	1.000000e+0	1.612957e+1	6.199795e-2	1	1	8.695652e-4	1.000000e+0	MER11C	SPACA5B
Ensembl Genes	6324	CASC5	252	3.474134e-2	1.000000e+0	1.000000e+0	2.828180e+1	3.535843e-2	1	4.189387e-5	1.184834e-3	1	6.199795e-2	1.000000e+0	1.000000e+0	1.612957e+1	6.199795e-2	1	1	8.695652e-4	1.000000e+0	MER11C	CASC5
Ensembl Genes	19623	ZNF674	253	3.504140e-2	1.000000e+0	1.000000e+0	2.803530e+1	3.566932e-2	1	4.226223e-5	1.184834e-3	1	6.199795e-2	1.000000e+0	1.000000e+0	1.612957e+1	6.199795e-2	1	1	8.695652e-4	1.000000e+0	MER11C	ZNF674
Ensembl Genes	11627	C2orf66	254	3.507071e-2	1.000000e+0	1.000000e+0	2.801144e+1	3.569970e-2	1	4.229823e-5	1.184834e-3	1	6.199795e-2	1.000000e+0	1.000000e+0	1.612957e+1	6.199795e-2	1	1	8.695652e-4	1.000000e+0	MER11C	C2orf66
Ensembl Genes	9147	SERPINB3	255	3.509377e-2	1.000000e+0	1.000000e+0	2.799270e+1	3.572360e-2	1	4.232654e-5	1.184834e-3	1	6.199795e-2	1.000000e+0	1.000000e+0	1.612957e+1	6.199795e-2	1	1	8.695652e-4	1.000000e+0	MER11C	SERPINB3
Ensembl Genes	12200	NECAB3	256	3.535815e-2	1.000000e+0	1.000000e+0	2.777961e+1	3.599762e-2	1	4.265121e-5	1.184834e-3	1	6.199795e-2	1.000000e+0	1.000000e+0	1.612957e+1	6.199795e-2	1	1	8.695652e-4	1.000000e+0	MER11C	NECAB3
Ensembl Genes	2314	AGAP7	257	3.536982e-2	1.000000e+0	1.000000e+0	2.777028e+1	3.600971e-2	1	4.266554e-5	1.184834e-3	1	6.199795e-2	1.000000e+0	1.000000e+0	1.612957e+1	6.199795e-2	1	1	8.695652e-4	1.000000e+0	MER11C	AGAP7
Ensembl Genes	16309	HLA-DQA2	258	3.595381e-2	1.000000e+0	1.000000e+0	2.731100e+1	3.661528e-2	1	4.338303e-5	1.184834e-3	1	6.199795e-2	1.000000e+0	1.000000e+0	1.612957e+1	6.199795e-2	1	1	8.695652e-4	1.000000e+0	MER11C	HLA-DQA2
Ensembl Genes	17308	NUPR1L	259	3.610986e-2	1.000000e+0	1.000000e+0	6.747896e+0	2.963887e-1	2	3.511714e-4	2.369668e-3	1	6.199795e-2	1.000000e+0	1.000000e+0	1.612957e+1	6.199795e-2	1	1	8.695652e-4	1.000000e+0	MER11C,MER11C	NUPR1L
Ensembl Genes	14027	ZIC1	260	3.612130e-2	1.000000e+0	1.000000e+0	6.746715e+0	2.964406e-1	2	3.512329e-4	2.369668e-3	1	6.199795e-2	1.000000e+0	1.000000e+0	1.612957e+1	6.199795e-2	1	1	8.695652e-4	1.000000e+0	MER11C,MER11C	ZIC1
Ensembl Genes	15473	FAM170A	261	3.617030e-2	1.000000e+0	1.000000e+0	6.741657e+0	2.966630e-1	2	3.514964e-4	2.369668e-3	1	6.199795e-2	1.000000e+0	1.000000e+0	1.612957e+1	6.199795e-2	1	1	8.695652e-4	1.000000e+0	MER11C,MER11C	FAM170A
Ensembl Genes	15155	DNAJC21	262	3.629301e-2	1.000000e+0	1.000000e+0	2.705103e+1	3.696717e-2	1	4.379997e-5	1.184834e-3	1	6.199795e-2	1.000000e+0	1.000000e+0	1.612957e+1	6.199795e-2	1	1	8.695652e-4	1.000000e+0	MER11C	DNAJC21
Ensembl Genes	1459	SLAMF1	263	3.658292e-2	1.000000e+0	1.000000e+0	2.683264e+1	3.726804e-2	1	4.415644e-5	1.184834e-3	1	6.199795e-2	1.000000e+0	1.000000e+0	1.612957e+1	6.199795e-2	1	1	8.695652e-4	1.000000e+0	MER11C	SLAMF1
Ensembl Genes	6611	GOLGA6A	264	3.677558e-2	1.000000e+0	1.000000e+0	2.668942e+1	3.746802e-2	1	4.439339e-5	1.184834e-3	1	6.199795e-2	1.000000e+0	1.000000e+0	1.612957e+1	6.199795e-2	1	1	8.695652e-4	1.000000e+0	MER11C	GOLGA6A
Ensembl Genes	5717	CMA1	265	3.689832e-2	1.000000e+0	1.000000e+0	2.659896e+1	3.759545e-2	1	4.454437e-5	1.184834e-3	1	6.199795e-2	1.000000e+0	1.000000e+0	1.612957e+1	6.199795e-2	1	1	8.695652e-4	1.000000e+0	MER11C	CMA1
Ensembl Genes	7327	LONP2	266	3.694747e-2	1.000000e+0	1.000000e+0	2.656291e+1	3.764648e-2	1	4.460483e-5	1.184834e-3	1	6.199795e-2	1.000000e+0	1.000000e+0	1.612957e+1	6.199795e-2	1	1	8.695652e-4	1.000000e+0	MER11C	LONP2
Ensembl Genes	18546	CYP11B2	267	3.724627e-2	1.000000e+0	1.000000e+0	2.634575e+1	3.795678e-2	1	4.497249e-5	1.184834e-3	1	6.199795e-2	1.000000e+0	1.000000e+0	1.612957e+1	6.199795e-2	1	1	8.695652e-4	1.000000e+0	MER11C	CYP11B2
Ensembl Genes	3378	OR5B21	268	3.731869e-2	1.000000e+0	1.000000e+0	2.629365e+1	3.803200e-2	1	4.506161e-5	1.184834e-3	1	6.199795e-2	1.000000e+0	1.000000e+0	1.612957e+1	6.199795e-2	1	1	8.695652e-4	1.000000e+0	MER11C	OR5B21
Ensembl Genes	20156	IDS	269	3.760079e-2	1.000000e+0	1.000000e+0	6.598379e+0	3.031047e-1	2	3.591288e-4	2.369668e-3	1	6.199795e-2	1.000000e+0	1.000000e+0	1.612957e+1	6.199795e-2	1	1	8.695652e-4	1.000000e+0	MER11C,MER11C	IDS
Ensembl Genes	3503	SLC22A10	270	3.766450e-2	1.000000e+0	1.000000e+0	2.604759e+1	3.839127e-2	1	4.548728e-5	1.184834e-3	1	6.199795e-2	1.000000e+0	1.000000e+0	1.612957e+1	6.199795e-2	1	1	8.695652e-4	1.000000e+0	MER11C	SLC22A10
Ensembl Genes	13486	SCAP	271	3.783112e-2	1.000000e+0	1.000000e+0	2.593064e+1	3.856441e-2	1	4.569243e-5	1.184834e-3	1	6.199795e-2	1.000000e+0	1.000000e+0	1.612957e+1	6.199795e-2	1	1	8.695652e-4	1.000000e+0	MER11C	SCAP
Ensembl Genes	6466	PIGB	272	3.814980e-2	1.000000e+0	1.000000e+0	2.570981e+1	3.889566e-2	1	4.608490e-5	1.184834e-3	1	6.199795e-2	1.000000e+0	1.000000e+0	1.612957e+1	6.199795e-2	1	1	8.695652e-4	1.000000e+0	MER11C	PIGB
Ensembl Genes	11178	MRPS5	273	3.816654e-2	1.000000e+0	1.000000e+0	2.569831e+1	3.891306e-2	1	4.610552e-5	1.184834e-3	1	6.199795e-2	1.000000e+0	1.000000e+0	1.612957e+1	6.199795e-2	1	1	8.695652e-4	1.000000e+0	MER11C	MRPS5
Ensembl Genes	274	PLA2G5	274	3.851176e-2	1.000000e+0	1.000000e+0	2.546341e+1	3.927203e-2	1	4.653085e-5	1.184834e-3	1	6.199795e-2	1.000000e+0	1.000000e+0	1.612957e+1	6.199795e-2	1	1	8.695652e-4	1.000000e+0	MER11C	PLA2G5
Ensembl Genes	14280	NRROS	275	3.869043e-2	1.000000e+0	1.000000e+0	2.534349e+1	3.945786e-2	1	4.675102e-5	1.184834e-3	1	6.199795e-2	1.000000e+0	1.000000e+0	1.612957e+1	6.199795e-2	1	1	8.695652e-4	1.000000e+0	MER11C	NRROS
Ensembl Genes	16383	BRPF3	276	3.879477e-2	1.000000e+0	1.000000e+0	2.527396e+1	3.956641e-2	1	4.687963e-5	1.184834e-3	1	6.199795e-2	1.000000e+0	1.000000e+0	1.612957e+1	6.199795e-2	1	1	8.695652e-4	1.000000e+0	MER11C	BRPF3
Ensembl Genes	89	NPHP4	277	3.898685e-2	1.000000e+0	1.000000e+0	6.467123e+0	3.092565e-1	2	3.664177e-4	2.369668e-3	1	6.199795e-2	1.000000e+0	1.000000e+0	1.612957e+1	6.199795e-2	1	1	8.695652e-4	1.000000e+0	MER11C,MER11C	NPHP4
Ensembl Genes	16214	IER3	278	3.918881e-2	1.000000e+0	1.000000e+0	2.501475e+1	3.997641e-2	1	4.736542e-5	1.184834e-3	1	6.199795e-2	1.000000e+0	1.000000e+0	1.612957e+1	6.199795e-2	1	1	8.695652e-4	1.000000e+0	MER11C	IER3
Ensembl Genes	5844	DLGAP5	279	3.939568e-2	1.000000e+0	1.000000e+0	2.488074e+1	4.019174e-2	1	4.762054e-5	1.184834e-3	1	6.199795e-2	1.000000e+0	1.000000e+0	1.612957e+1	6.199795e-2	1	1	8.695652e-4	1.000000e+0	MER11C	DLGAP5
Ensembl Genes	15181	DAB2	280	3.946720e-2	1.000000e+0	1.000000e+0	6.423251e+0	3.113688e-1	2	3.689204e-4	2.369668e-3	1	6.199795e-2	1.000000e+0	1.000000e+0	1.612957e+1	6.199795e-2	1	1	8.695652e-4	1.000000e+0	MER11C,MER11C	DAB2
Ensembl Genes	273	PLA2G2A	281	3.948947e-2	1.000000e+0	1.000000e+0	2.482044e+1	4.028937e-2	1	4.773622e-5	1.184834e-3	1	6.199795e-2	1.000000e+0	1.000000e+0	1.612957e+1	6.199795e-2	1	1	8.695652e-4	1.000000e+0	MER11C	PLA2G2A
Ensembl Genes	14659	NUP54	282	3.965775e-2	1.000000e+0	1.000000e+0	2.471297e+1	4.046458e-2	1	4.794382e-5	1.184834e-3	1	6.199795e-2	1.000000e+0	1.000000e+0	1.612957e+1	6.199795e-2	1	1	8.695652e-4	1.000000e+0	MER11C	NUP54
Ensembl Genes	16687	USP45	283	3.979400e-2	1.000000e+0	1.000000e+0	2.462662e+1	4.060646e-2	1	4.811192e-5	1.184834e-3	1	6.199795e-2	1.000000e+0	1.000000e+0	1.612957e+1	6.199795e-2	1	1	8.695652e-4	1.000000e+0	MER11C	USP45
Ensembl Genes	11234	CHST10	284	3.981751e-2	1.000000e+0	1.000000e+0	2.461178e+1	4.063094e-2	1	4.814093e-5	1.184834e-3	1	6.199795e-2	1.000000e+0	1.000000e+0	1.612957e+1	6.199795e-2	1	1	8.695652e-4	1.000000e+0	MER11C	CHST10
Ensembl Genes	11716	ACADL	285	3.983422e-2	1.000000e+0	1.000000e+0	2.460125e+1	4.064834e-2	1	4.816155e-5	1.184834e-3	1	6.199795e-2	1.000000e+0	1.000000e+0	1.612957e+1	6.199795e-2	1	1	8.695652e-4	1.000000e+0	MER11C	ACADL
Ensembl Genes	14179	ABCC5	286	3.986708e-2	1.000000e+0	1.000000e+0	2.458056e+1	4.068256e-2	1	4.820209e-5	1.184834e-3	1	6.199795e-2	1.000000e+0	1.000000e+0	1.612957e+1	6.199795e-2	1	1	8.695652e-4	1.000000e+0	MER11C	ABCC5
Ensembl Genes	9492	ZNF846	287	3.987614e-2	1.000000e+0	1.000000e+0	2.457486e+1	4.069200e-2	1	4.821327e-5	1.184834e-3	1	6.199795e-2	1.000000e+0	1.000000e+0	1.612957e+1	6.199795e-2	1	1	8.695652e-4	1.000000e+0	MER11C	ZNF846
Ensembl Genes	5843	LGALS3	288	3.990248e-2	1.000000e+0	1.000000e+0	2.455830e+1	4.071943e-2	1	4.824577e-5	1.184834e-3	1	6.199795e-2	1.000000e+0	1.000000e+0	1.612957e+1	6.199795e-2	1	1	8.695652e-4	1.000000e+0	MER11C	LGALS3
Ensembl Genes	3342	APLNR	289	4.001660e-2	1.000000e+0	1.000000e+0	2.448682e+1	4.083830e-2	1	4.838661e-5	1.184834e-3	1	6.199795e-2	1.000000e+0	1.000000e+0	1.612957e+1	6.199795e-2	1	1	8.695652e-4	1.000000e+0	MER11C	APLNR
Ensembl Genes	15294	OCLN	290	4.020886e-2	1.000000e+0	1.000000e+0	2.436731e+1	4.103858e-2	1	4.862392e-5	1.184834e-3	1	6.199795e-2	1.000000e+0	1.000000e+0	1.612957e+1	6.199795e-2	1	1	8.695652e-4	1.000000e+0	MER11C	OCLN
Ensembl Genes	3410	MS4A6A	291	4.028304e-2	1.000000e+0	1.000000e+0	2.432151e+1	4.111587e-2	1	4.871548e-5	1.184834e-3	1	6.199795e-2	1.000000e+0	1.000000e+0	1.612957e+1	6.199795e-2	1	1	8.695652e-4	1.000000e+0	MER11C	MS4A6A
Ensembl Genes	11374	IMP4	292	4.038806e-2	1.000000e+0	1.000000e+0	2.425695e+1	4.122530e-2	1	4.884514e-5	1.184834e-3	1	6.199795e-2	1.000000e+0	1.000000e+0	1.612957e+1	6.199795e-2	1	1	8.695652e-4	1.000000e+0	MER11C	IMP4
Ensembl Genes	4856	GLIPR1L2	293	4.045429e-2	1.000000e+0	1.000000e+0	2.421641e+1	4.129432e-2	1	4.892692e-5	1.184834e-3	1	6.199795e-2	1.000000e+0	1.000000e+0	1.612957e+1	6.199795e-2	1	1	8.695652e-4	1.000000e+0	MER11C	GLIPR1L2
Ensembl Genes	12797	HIRA	294	4.046052e-2	1.000000e+0	1.000000e+0	2.421260e+1	4.130081e-2	1	4.893461e-5	1.184834e-3	1	6.199795e-2	1.000000e+0	1.000000e+0	1.612957e+1	6.199795e-2	1	1	8.695652e-4	1.000000e+0	MER11C	HIRA
Ensembl Genes	18549	ENSG00000261667	295	4.050722e-2	1.000000e+0	1.000000e+0	2.418410e+1	4.134948e-2	1	4.899227e-5	1.184834e-3	1	6.199795e-2	1.000000e+0	1.000000e+0	1.612957e+1	6.199795e-2	1	1	8.695652e-4	1.000000e+0	MER11C	ENSG00000261667
Ensembl Genes	20258	F8A1	296	4.054713e-2	1.000000e+0	1.000000e+0	2.415980e+1	4.139107e-2	1	4.904155e-5	1.184834e-3	1	6.199795e-2	1.000000e+0	1.000000e+0	1.612957e+1	6.199795e-2	1	1	8.695652e-4	1.000000e+0	MER11C	F8A1
Ensembl Genes	20256	F8	297	4.056666e-2	1.000000e+0	1.000000e+0	2.414793e+1	4.141142e-2	1	4.906566e-5	1.184834e-3	1	6.199795e-2	1.000000e+0	1.000000e+0	1.612957e+1	6.199795e-2	1	1	8.695652e-4	1.000000e+0	MER11C	F8
Ensembl Genes	5132	CAMKK2	298	4.056779e-2	1.000000e+0	1.000000e+0	2.414724e+1	4.141260e-2	1	4.906706e-5	1.184834e-3	1	6.199795e-2	1.000000e+0	1.000000e+0	1.612957e+1	6.199795e-2	1	1	8.695652e-4	1.000000e+0	MER11C	CAMKK2
Ensembl Genes	13847	HGD	299	4.057487e-2	1.000000e+0	1.000000e+0	2.414294e+1	4.141998e-2	1	4.907580e-5	1.184834e-3	1	6.199795e-2	1.000000e+0	1.000000e+0	1.612957e+1	6.199795e-2	1	1	8.695652e-4	1.000000e+0	MER11C	HGD
Ensembl Genes	5062	OAS1	300	4.065241e-2	1.000000e+0	1.000000e+0	2.409592e+1	4.150080e-2	1	4.917156e-5	1.184834e-3	1	6.199795e-2	1.000000e+0	1.000000e+0	1.612957e+1	6.199795e-2	1	1	8.695652e-4	1.000000e+0	MER11C	OAS1
Ensembl Genes	15182	PTGER4	301	4.081167e-2	1.000000e+0	1.000000e+0	6.304590e+0	3.172292e-1	2	3.758639e-4	2.369668e-3	1	6.199795e-2	1.000000e+0	1.000000e+0	1.612957e+1	6.199795e-2	1	1	8.695652e-4	1.000000e+0	MER11C,MER11C	PTGER4
Ensembl Genes	15744	NDST1	302	4.083181e-2	1.000000e+0	1.000000e+0	2.398783e+1	4.168780e-2	1	4.939313e-5	1.184834e-3	1	6.199795e-2	1.000000e+0	1.000000e+0	1.612957e+1	6.199795e-2	1	1	8.695652e-4	1.000000e+0	MER11C	NDST1
Ensembl Genes	16307	HLA-DQA1	303	4.087764e-2	1.000000e+0	1.000000e+0	2.396037e+1	4.173559e-2	1	4.944975e-5	1.184834e-3	1	6.199795e-2	1.000000e+0	1.000000e+0	1.612957e+1	6.199795e-2	1	1	8.695652e-4	1.000000e+0	MER11C	HLA-DQA1
Ensembl Genes	13385	XYLB	304	4.099703e-2	1.000000e+0	1.000000e+0	2.388912e+1	4.186006e-2	1	4.959723e-5	1.184834e-3	1	6.199795e-2	1.000000e+0	1.000000e+0	1.612957e+1	6.199795e-2	1	1	8.695652e-4	1.000000e+0	MER11C	XYLB
Ensembl Genes	15941	FLT4	305	4.117919e-2	1.000000e+0	1.000000e+0	2.378120e+1	4.205002e-2	1	4.982230e-5	1.184834e-3	1	6.199795e-2	1.000000e+0	1.000000e+0	1.612957e+1	6.199795e-2	1	1	8.695652e-4	1.000000e+0	MER11C	FLT4
Ensembl Genes	17282	ABCA13	306	4.124416e-2	1.000000e+0	1.000000e+0	6.267654e+0	3.190987e-1	2	3.780790e-4	2.369668e-3	1	6.199795e-2	1.000000e+0	1.000000e+0	1.612957e+1	6.199795e-2	1	1	8.695652e-4	1.000000e+0	MER11C,MER11C	ABCA13
Ensembl Genes	10236	IGFL1	307	4.137856e-2	1.000000e+0	1.000000e+0	2.366417e+1	4.225797e-2	1	5.006869e-5	1.184834e-3	1	6.199795e-2	1.000000e+0	1.000000e+0	1.612957e+1	6.199795e-2	1	1	8.695652e-4	1.000000e+0	MER11C	IGFL1
Ensembl Genes	13386	ACVR2B	308	4.144332e-2	1.000000e+0	1.000000e+0	2.362641e+1	4.232552e-2	1	5.014872e-5	1.184834e-3	1	6.199795e-2	1.000000e+0	1.000000e+0	1.612957e+1	6.199795e-2	1	1	8.695652e-4	1.000000e+0	MER11C	ACVR2B
Ensembl Genes	4922	FGD6	309	4.151909e-2	1.000000e+0	1.000000e+0	2.358236e+1	4.240457e-2	1	5.024238e-5	1.184834e-3	1	6.199795e-2	1.000000e+0	1.000000e+0	1.612957e+1	6.199795e-2	1	1	8.695652e-4	1.000000e+0	MER11C	FGD6
Ensembl Genes	18180	CHRNA6	310	4.156037e-2	1.000000e+0	1.000000e+0	2.355844e+1	4.244764e-2	1	5.029341e-5	1.184834e-3	1	6.199795e-2	1.000000e+0	1.000000e+0	1.612957e+1	6.199795e-2	1	1	8.695652e-4	1.000000e+0	MER11C	CHRNA6
Ensembl Genes	17053	RBAK	311	4.166186e-2	1.000000e+0	1.000000e+0	2.349981e+1	4.255353e-2	1	5.041887e-5	1.184834e-3	1	6.199795e-2	1.000000e+0	1.000000e+0	1.612957e+1	6.199795e-2	1	1	8.695652e-4	1.000000e+0	MER11C	RBAK
Ensembl Genes	14028	AGTR1	312	4.168368e-2	1.000000e+0	1.000000e+0	6.230707e+0	3.209909e-1	2	3.803209e-4	2.369668e-3	1	6.199795e-2	1.000000e+0	1.000000e+0	1.612957e+1	6.199795e-2	1	1	8.695652e-4	1.000000e+0	MER11C,MER11C	AGTR1
Ensembl Genes	1582	KLHL20	313	4.176730e-2	1.000000e+0	1.000000e+0	2.343921e+1	4.266355e-2	1	5.054923e-5	1.184834e-3	1	6.199795e-2	1.000000e+0	1.000000e+0	1.612957e+1	6.199795e-2	1	1	8.695652e-4	1.000000e+0	MER11C	KLHL20
Ensembl Genes	19730	XAGE1E	314	4.177182e-2	1.000000e+0	1.000000e+0	2.343662e+1	4.266827e-2	1	5.055482e-5	1.184834e-3	1	6.199795e-2	1.000000e+0	1.000000e+0	1.612957e+1	6.199795e-2	1	1	8.695652e-4	1.000000e+0	MER11C	XAGE1E
Ensembl Genes	14283	PAK2	315	4.202816e-2	1.000000e+0	1.000000e+0	2.329059e+1	4.293580e-2	1	5.087181e-5	1.184834e-3	1	6.199795e-2	1.000000e+0	1.000000e+0	1.612957e+1	6.199795e-2	1	1	8.695652e-4	1.000000e+0	MER11C	PAK2
Ensembl Genes	14590	UGT2A2	316	4.209315e-2	1.000000e+0	1.000000e+0	2.325384e+1	4.300365e-2	1	5.095219e-5	1.184834e-3	1	6.199795e-2	1.000000e+0	1.000000e+0	1.612957e+1	6.199795e-2	1	1	8.695652e-4	1.000000e+0	MER11C	UGT2A2
Ensembl Genes	16551	GSTA4	317	4.218498e-2	1.000000e+0	1.000000e+0	2.320212e+1	4.309951e-2	1	5.106577e-5	1.184834e-3	1	6.199795e-2	1.000000e+0	1.000000e+0	1.612957e+1	6.199795e-2	1	1	8.695652e-4	1.000000e+0	MER11C	GSTA4
Ensembl Genes	4353	GSG1	318	4.227398e-2	1.000000e+0	1.000000e+0	2.315221e+1	4.319242e-2	1	5.117586e-5	1.184834e-3	1	6.199795e-2	1.000000e+0	1.000000e+0	1.612957e+1	6.199795e-2	1	1	8.695652e-4	1.000000e+0	MER11C	GSG1
Ensembl Genes	5052	ALDH2	319	4.233245e-2	1.000000e+0	1.000000e+0	2.311953e+1	4.325348e-2	1	5.124820e-5	1.184834e-3	1	6.199795e-2	1.000000e+0	1.000000e+0	1.612957e+1	6.199795e-2	1	1	8.695652e-4	1.000000e+0	MER11C	ALDH2
Ensembl Genes	15745	SYNPO	320	4.236946e-2	1.000000e+0	1.000000e+0	2.309889e+1	4.329212e-2	1	5.129398e-5	1.184834e-3	1	6.199795e-2	1.000000e+0	1.000000e+0	1.612957e+1	6.199795e-2	1	1	8.695652e-4	1.000000e+0	MER11C	SYNPO
Ensembl Genes	4107	SLC37A2	321	4.248781e-2	1.000000e+0	1.000000e+0	2.303314e+1	4.341571e-2	1	5.144042e-5	1.184834e-3	1	6.199795e-2	1.000000e+0	1.000000e+0	1.612957e+1	6.199795e-2	1	1	8.695652e-4	1.000000e+0	MER11C	SLC37A2
Ensembl Genes	8403	TMEM106A	322	4.266489e-2	1.000000e+0	1.000000e+0	2.293543e+1	4.360066e-2	1	5.165955e-5	1.184834e-3	1	6.199795e-2	1.000000e+0	1.000000e+0	1.612957e+1	6.199795e-2	1	1	8.695652e-4	1.000000e+0	MER11C	TMEM106A
Ensembl Genes	16305	HLA-DRB5	323	4.271883e-2	1.000000e+0	1.000000e+0	2.290584e+1	4.365700e-2	1	5.172630e-5	1.184834e-3	1	6.199795e-2	1.000000e+0	1.000000e+0	1.612957e+1	6.199795e-2	1	1	8.695652e-4	1.000000e+0	MER11C	HLA-DRB5
Ensembl Genes	13733	CRYBG3	324	4.283488e-2	1.000000e+0	1.000000e+0	2.284241e+1	4.377823e-2	1	5.186994e-5	1.184834e-3	1	6.199795e-2	1.000000e+0	1.000000e+0	1.612957e+1	6.199795e-2	1	1	8.695652e-4	1.000000e+0	MER11C	CRYBG3
Ensembl Genes	16550	GSTA3	325	4.286791e-2	1.000000e+0	1.000000e+0	2.282441e+1	4.381274e-2	1	5.191083e-5	1.184834e-3	1	6.199795e-2	1.000000e+0	1.000000e+0	1.612957e+1	6.199795e-2	1	1	8.695652e-4	1.000000e+0	MER11C	GSTA3
Ensembl Genes	11372	TUBA3E	326	4.313299e-2	1.000000e+0	1.000000e+0	2.268103e+1	4.408971e-2	1	5.223899e-5	1.184834e-3	1	6.199795e-2	1.000000e+0	1.000000e+0	1.612957e+1	6.199795e-2	1	1	8.695652e-4	1.000000e+0	MER11C	TUBA3E
Ensembl Genes	17625	IMMP2L	327	4.315910e-2	1.000000e+0	1.000000e+0	6.110819e+0	3.272884e-1	2	3.877825e-4	2.369668e-3	1	6.199795e-2	1.000000e+0	1.000000e+0	1.612957e+1	6.199795e-2	1	1	8.695652e-4	1.000000e+0	MER11C,MER11C	IMMP2L
Ensembl Genes	759	CYP2J2	328	4.325298e-2	1.000000e+0	1.000000e+0	6.103398e+0	3.276863e-1	2	3.882539e-4	2.369668e-3	1	6.199795e-2	1.000000e+0	1.000000e+0	1.612957e+1	6.199795e-2	1	1	8.695652e-4	1.000000e+0	MER11C,MER11C	CYP2J2
Ensembl Genes	19244	SPTAN1	329	4.330628e-2	1.000000e+0	1.000000e+0	2.258824e+1	4.427082e-2	1	5.245358e-5	1.184834e-3	1	6.199795e-2	1.000000e+0	1.000000e+0	1.612957e+1	6.199795e-2	1	1	8.695652e-4	1.000000e+0	MER11C	SPTAN1
Ensembl Genes	6415	SLC30A4	330	4.342706e-2	1.000000e+0	1.000000e+0	2.252401e+1	4.439706e-2	1	5.260316e-5	1.184834e-3	1	6.199795e-2	1.000000e+0	1.000000e+0	1.612957e+1	6.199795e-2	1	1	8.695652e-4	1.000000e+0	MER11C	SLC30A4
Ensembl Genes	1514	NUF2	331	4.347039e-2	1.000000e+0	1.000000e+0	6.086305e+0	3.286066e-1	2	3.893443e-4	2.369668e-3	1	6.199795e-2	1.000000e+0	1.000000e+0	1.612957e+1	6.199795e-2	1	1	8.695652e-4	1.000000e+0	MER11C,MER11C	NUF2
Ensembl Genes	16540	IL17A	332	4.353879e-2	1.000000e+0	1.000000e+0	2.246491e+1	4.451387e-2	1	5.274155e-5	1.184834e-3	1	6.199795e-2	1.000000e+0	1.000000e+0	1.612957e+1	6.199795e-2	1	1	8.695652e-4	1.000000e+0	MER11C	IL17A
Ensembl Genes	17097	ARL4A	333	4.358197e-2	1.000000e+0	1.000000e+0	6.077582e+0	3.290782e-1	2	3.899031e-4	2.369668e-3	1	6.199795e-2	1.000000e+0	1.000000e+0	1.612957e+1	6.199795e-2	1	1	8.695652e-4	1.000000e+0	MER11C,MER11C	ARL4A
Ensembl Genes	6719	AP3B2	334	4.374727e-2	1.000000e+0	1.000000e+0	2.235544e+1	4.473185e-2	1	5.299982e-5	1.184834e-3	1	6.199795e-2	1.000000e+0	1.000000e+0	1.612957e+1	6.199795e-2	1	1	8.695652e-4	1.000000e+0	MER11C	AP3B2
Ensembl Genes	4882	SLC6A15	335	4.405284e-2	1.000000e+0	1.000000e+0	6.041134e+0	3.310637e-1	2	3.922555e-4	2.369668e-3	1	6.199795e-2	1.000000e+0	1.000000e+0	1.612957e+1	6.199795e-2	1	1	8.695652e-4	1.000000e+0	MER11C,MER11C	SLC6A15
Ensembl Genes	20269	H2AFB3	336	4.412800e-2	1.000000e+0	1.000000e+0	2.215818e+1	4.513005e-2	1	5.347163e-5	1.184834e-3	1	6.199795e-2	1.000000e+0	1.000000e+0	1.612957e+1	6.199795e-2	1	1	8.695652e-4	1.000000e+0	MER11C	H2AFB3
Ensembl Genes	14750	METAP1	337	4.430195e-2	1.000000e+0	1.000000e+0	2.206919e+1	4.531205e-2	1	5.368726e-5	1.184834e-3	1	6.199795e-2	1.000000e+0	1.000000e+0	1.612957e+1	6.199795e-2	1	1	8.695652e-4	1.000000e+0	MER11C	METAP1
Ensembl Genes	16215	DDR1	338	4.430505e-2	1.000000e+0	1.000000e+0	2.206761e+1	4.531529e-2	1	5.369111e-5	1.184834e-3	1	6.199795e-2	1.000000e+0	1.000000e+0	1.612957e+1	6.199795e-2	1	1	8.695652e-4	1.000000e+0	MER11C	DDR1
Ensembl Genes	11274	SULT1C4	339	4.438765e-2	1.000000e+0	1.000000e+0	2.202560e+1	4.540172e-2	1	5.379350e-5	1.184834e-3	1	6.199795e-2	1.000000e+0	1.000000e+0	1.612957e+1	6.199795e-2	1	1	8.695652e-4	1.000000e+0	MER11C	SULT1C4
Ensembl Genes	15942	OR2Y1	340	4.446742e-2	1.000000e+0	1.000000e+0	2.198518e+1	4.548519e-2	1	5.389241e-5	1.184834e-3	1	6.199795e-2	1.000000e+0	1.000000e+0	1.612957e+1	6.199795e-2	1	1	8.695652e-4	1.000000e+0	MER11C	OR2Y1
Ensembl Genes	19103	SLC31A2	341	4.464780e-2	1.000000e+0	1.000000e+0	2.189431e+1	4.567397e-2	1	5.411608e-5	1.184834e-3	1	6.199795e-2	1.000000e+0	1.000000e+0	1.612957e+1	6.199795e-2	1	1	8.695652e-4	1.000000e+0	MER11C	SLC31A2
Ensembl Genes	19774	SPIN2A	342	4.473628e-2	1.000000e+0	1.000000e+0	2.185000e+1	4.576659e-2	1	5.422582e-5	1.184834e-3	1	6.199795e-2	1.000000e+0	1.000000e+0	1.612957e+1	6.199795e-2	1	1	8.695652e-4	1.000000e+0	MER11C	SPIN2A
Ensembl Genes	3102	COPB1	343	4.473656e-2	1.000000e+0	1.000000e+0	2.184986e+1	4.576689e-2	1	5.422617e-5	1.184834e-3	1	6.199795e-2	1.000000e+0	1.000000e+0	1.612957e+1	6.199795e-2	1	1	8.695652e-4	1.000000e+0	MER11C	COPB1
Ensembl Genes	11333	TMEM37	344	4.475967e-2	1.000000e+0	1.000000e+0	2.183832e+1	4.579107e-2	1	5.425483e-5	1.184834e-3	1	6.199795e-2	1.000000e+0	1.000000e+0	1.612957e+1	6.199795e-2	1	1	8.695652e-4	1.000000e+0	MER11C	TMEM37
Ensembl Genes	150	ANGPTL7	345	4.514957e-2	1.000000e+0	1.000000e+0	2.164535e+1	4.619931e-2	1	5.473851e-5	1.184834e-3	1	6.199795e-2	1.000000e+0	1.000000e+0	1.612957e+1	6.199795e-2	1	1	8.695652e-4	1.000000e+0	MER11C	ANGPTL7
Ensembl Genes	19998	AMOT	346	4.515794e-2	1.000000e+0	1.000000e+0	5.957838e+0	3.356923e-1	2	3.977396e-4	2.369668e-3	1	6.199795e-2	1.000000e+0	1.000000e+0	1.612957e+1	6.199795e-2	1	1	8.695652e-4	1.000000e+0	MER11C,MER11C	AMOT
Ensembl Genes	20300	CDY2B	347	4.533452e-2	1.000000e+0	1.000000e+0	5.944810e+0	3.364279e-1	2	3.986113e-4	2.369668e-3	1	6.199795e-2	1.000000e+0	1.000000e+0	1.612957e+1	6.199795e-2	1	1	8.695652e-4	1.000000e+0	MER11C,MER11C	CDY2B
Ensembl Genes	828	ST6GALNAC5	348	4.548638e-2	1.000000e+0	1.000000e+0	5.933667e+0	3.370597e-1	2	3.993599e-4	2.369668e-3	1	6.199795e-2	1.000000e+0	1.000000e+0	1.612957e+1	6.199795e-2	1	1	8.695652e-4	1.000000e+0	MER11C,MER11C	ST6GALNAC5
Ensembl Genes	5847	TBPL2	349	4.566544e-2	1.000000e+0	1.000000e+0	2.139510e+1	4.673968e-2	1	5.537877e-5	1.184834e-3	1	6.199795e-2	1.000000e+0	1.000000e+0	1.612957e+1	6.199795e-2	1	1	8.695652e-4	1.000000e+0	MER11C	TBPL2
Ensembl Genes	8670	CEP95	350	4.595338e-2	1.000000e+0	1.000000e+0	2.125786e+1	4.704143e-2	1	5.573629e-5	1.184834e-3	1	6.199795e-2	1.000000e+0	1.000000e+0	1.612957e+1	6.199795e-2	1	1	8.695652e-4	1.000000e+0	MER11C	CEP95
Ensembl Genes	6325	RAD51	351	4.605216e-2	1.000000e+0	1.000000e+0	2.121117e+1	4.714497e-2	1	5.585896e-5	1.184834e-3	1	6.199795e-2	1.000000e+0	1.000000e+0	1.612957e+1	6.199795e-2	1	1	8.695652e-4	1.000000e+0	MER11C	RAD51
Ensembl Genes	16017	SYCP2L	352	4.651691e-2	1.000000e+0	1.000000e+0	2.099418e+1	4.763225e-2	1	5.643631e-5	1.184834e-3	1	6.199795e-2	1.000000e+0	1.000000e+0	1.612957e+1	6.199795e-2	1	1	8.695652e-4	1.000000e+0	MER11C	SYCP2L
Ensembl Genes	11718	LANCL1	353	4.653520e-2	1.000000e+0	1.000000e+0	2.098573e+1	4.765142e-2	1	5.645903e-5	1.184834e-3	1	6.199795e-2	1.000000e+0	1.000000e+0	1.612957e+1	6.199795e-2	1	1	8.695652e-4	1.000000e+0	MER11C	LANCL1
Ensembl Genes	16382	MAPK13	354	4.663054e-2	1.000000e+0	1.000000e+0	2.094179e+1	4.775141e-2	1	5.657751e-5	1.184834e-3	1	6.199795e-2	1.000000e+0	1.000000e+0	1.612957e+1	6.199795e-2	1	1	8.695652e-4	1.000000e+0	MER11C	MAPK13
Ensembl Genes	5632	OR6J1	355	4.682653e-2	1.000000e+0	1.000000e+0	2.085201e+1	4.795701e-2	1	5.682110e-5	1.184834e-3	1	6.199795e-2	1.000000e+0	1.000000e+0	1.612957e+1	6.199795e-2	1	1	8.695652e-4	1.000000e+0	MER11C	OR6J1
Ensembl Genes	15570	PKD2L2	356	4.701096e-2	1.000000e+0	1.000000e+0	2.076821e+1	4.815050e-2	1	5.705036e-5	1.184834e-3	1	6.199795e-2	1.000000e+0	1.000000e+0	1.612957e+1	6.199795e-2	1	1	8.695652e-4	1.000000e+0	MER11C	PKD2L2
Ensembl Genes	5131	P2RX4	357	4.707843e-2	1.000000e+0	1.000000e+0	2.073773e+1	4.822130e-2	1	5.713424e-5	1.184834e-3	1	6.199795e-2	1.000000e+0	1.000000e+0	1.612957e+1	6.199795e-2	1	1	8.695652e-4	1.000000e+0	MER11C	P2RX4
Ensembl Genes	15201	CCL28	358	4.732070e-2	1.000000e+0	1.000000e+0	2.062895e+1	4.847556e-2	1	5.743549e-5	1.184834e-3	1	6.199795e-2	1.000000e+0	1.000000e+0	1.612957e+1	6.199795e-2	1	1	8.695652e-4	1.000000e+0	MER11C	CCL28
Ensembl Genes	14299	ZNF721	359	4.759578e-2	1.000000e+0	1.000000e+0	2.050679e+1	4.876433e-2	1	5.777764e-5	1.184834e-3	1	6.199795e-2	1.000000e+0	1.000000e+0	1.612957e+1	6.199795e-2	1	1	8.695652e-4	1.000000e+0	MER11C	ZNF721
Ensembl Genes	13985	CEP70	360	4.834673e-2	1.000000e+0	1.000000e+0	2.018039e+1	4.955307e-2	1	5.871216e-5	1.184834e-3	1	6.199795e-2	1.000000e+0	1.000000e+0	1.612957e+1	6.199795e-2	1	1	8.695652e-4	1.000000e+0	MER11C	CEP70
Ensembl Genes	742	DHCR24	361	4.854153e-2	1.000000e+0	1.000000e+0	2.009736e+1	4.975777e-2	1	5.895471e-5	1.184834e-3	1	6.199795e-2	1.000000e+0	1.000000e+0	1.612957e+1	6.199795e-2	1	1	8.695652e-4	1.000000e+0	MER11C	DHCR24
Ensembl Genes	4434	FAR2	362	4.879277e-2	1.000000e+0	1.000000e+0	5.704049e+0	3.506281e-1	2	4.154362e-4	2.369668e-3	1	6.199795e-2	1.000000e+0	1.000000e+0	1.612957e+1	6.199795e-2	1	1	8.695652e-4	1.000000e+0	MER11C,MER11C	FAR2
Ensembl Genes	11635	MOB4	363	4.889454e-2	1.000000e+0	1.000000e+0	1.994860e+1	5.012884e-2	1	5.939436e-5	1.184834e-3	1	6.199795e-2	1.000000e+0	1.000000e+0	1.612957e+1	6.199795e-2	1	1	8.695652e-4	1.000000e+0	MER11C	MOB4
Ensembl Genes	13000	APOL3	364	4.902303e-2	1.000000e+0	1.000000e+0	1.989498e+1	5.026393e-2	1	5.955442e-5	1.184834e-3	1	6.199795e-2	1.000000e+0	1.000000e+0	1.612957e+1	6.199795e-2	1	1	8.695652e-4	1.000000e+0	MER11C	APOL3
Ensembl Genes	4438	TMTC1	365	4.905461e-2	1.000000e+0	1.000000e+0	5.686860e+0	3.516880e-1	2	4.166919e-4	2.369668e-3	1	6.199795e-2	1.000000e+0	1.000000e+0	1.612957e+1	6.199795e-2	1	1	8.695652e-4	1.000000e+0	MER11C,MER11C	TMTC1
Ensembl Genes	1910	SNAP47	366	4.931669e-2	1.000000e+0	1.000000e+0	1.977349e+1	5.057276e-2	1	5.992033e-5	1.184834e-3	1	6.199795e-2	1.000000e+0	1.000000e+0	1.612957e+1	6.199795e-2	1	1	8.695652e-4	1.000000e+0	MER11C	SNAP47
Ensembl Genes	3145	MRGPRX2	367	4.950344e-2	1.000000e+0	1.000000e+0	1.969698e+1	5.076921e-2	1	6.015309e-5	1.184834e-3	1	6.199795e-2	1.000000e+0	1.000000e+0	1.612957e+1	6.199795e-2	1	1	8.695652e-4	1.000000e+0	MER11C	MRGPRX2
Ensembl Genes	18264	PREX2	368	4.967397e-2	1.000000e+0	1.000000e+0	5.646741e+0	3.541866e-1	2	4.196524e-4	2.369668e-3	1	6.199795e-2	1.000000e+0	1.000000e+0	1.612957e+1	6.199795e-2	1	1	8.695652e-4	1.000000e+0	MER11C,MER11C	PREX2
Ensembl Genes	8169	SLFN5	369	4.981405e-2	1.000000e+0	1.000000e+0	1.957099e+1	5.109603e-2	1	6.054032e-5	1.184834e-3	1	6.199795e-2	1.000000e+0	1.000000e+0	1.612957e+1	6.199795e-2	1	1	8.695652e-4	1.000000e+0	MER11C	SLFN5
Ensembl Genes	17932	DLGAP2	370	5.006836e-2	1.000000e+0	1.000000e+0	5.621582e+0	3.557718e-1	2	4.215305e-4	2.369668e-3	1	6.199795e-2	1.000000e+0	1.000000e+0	1.612957e+1	6.199795e-2	1	1	8.695652e-4	1.000000e+0	MER11C,MER11C	DLGAP2
Ensembl Genes	11460	MARCH7	371	5.046494e-2	1.000000e+0	1.000000e+0	1.931201e+1	5.178124e-2	1	6.135218e-5	1.184834e-3	1	6.199795e-2	1.000000e+0	1.000000e+0	1.612957e+1	6.199795e-2	1	1	8.695652e-4	1.000000e+0	MER11C	MARCH7
Ensembl Genes	18617	ZNF251	372	5.048035e-2	1.000000e+0	1.000000e+0	1.930597e+1	5.179746e-2	1	6.137140e-5	1.184834e-3	1	6.199795e-2	1.000000e+0	1.000000e+0	1.612957e+1	6.199795e-2	1	1	8.695652e-4	1.000000e+0	MER11C	ZNF251
Ensembl Genes	17085	MIOS	373	5.080212e-2	1.000000e+0	1.000000e+0	1.918047e+1	5.213638e-2	1	6.177296e-5	1.184834e-3	1	6.199795e-2	1.000000e+0	1.000000e+0	1.612957e+1	6.199795e-2	1	1	8.695652e-4	1.000000e+0	MER11C	MIOS
Ensembl Genes	17293	VSTM2A	374	5.084250e-2	1.000000e+0	1.000000e+0	5.573048e+0	3.588701e-1	2	4.252015e-4	2.369668e-3	1	6.199795e-2	1.000000e+0	1.000000e+0	1.612957e+1	6.199795e-2	1	1	8.695652e-4	1.000000e+0	MER11C,MER11C	VSTM2A
Ensembl Genes	2317	TIMM23	375	5.095387e-2	1.000000e+0	1.000000e+0	1.912183e+1	5.229625e-2	1	6.196238e-5	1.184834e-3	1	6.199795e-2	1.000000e+0	1.000000e+0	1.612957e+1	6.199795e-2	1	1	8.695652e-4	1.000000e+0	MER11C	TIMM23
Ensembl Genes	1638	SHCBP1L	376	5.117640e-2	1.000000e+0	1.000000e+0	1.903647e+1	5.253075e-2	1	6.224022e-5	1.184834e-3	1	6.199795e-2	1.000000e+0	1.000000e+0	1.612957e+1	6.199795e-2	1	1	8.695652e-4	1.000000e+0	MER11C	SHCBP1L
Ensembl Genes	13715	VGLL3	377	5.192022e-2	1.000000e+0	1.000000e+0	5.507290e+0	3.631550e-1	2	4.302785e-4	2.369668e-3	1	6.199795e-2	1.000000e+0	1.000000e+0	1.612957e+1	6.199795e-2	1	1	8.695652e-4	1.000000e+0	MER11C,MER11C	VGLL3
Ensembl Genes	201	PDPN	378	5.193599e-2	1.000000e+0	1.000000e+0	1.875062e+1	5.333158e-2	1	6.318907e-5	1.184834e-3	1	6.199795e-2	1.000000e+0	1.000000e+0	1.612957e+1	6.199795e-2	1	1	8.695652e-4	1.000000e+0	MER11C	PDPN
Ensembl Genes	3075	ZNF143	379	5.256587e-2	1.000000e+0	1.000000e+0	1.851984e+1	5.399613e-2	1	6.397646e-5	1.184834e-3	1	6.199795e-2	1.000000e+0	1.000000e+0	1.612957e+1	6.199795e-2	1	1	8.695652e-4	1.000000e+0	MER11C	ZNF143
Ensembl Genes	11636	RFTN2	380	5.269777e-2	1.000000e+0	1.000000e+0	1.847222e+1	5.413536e-2	1	6.414142e-5	1.184834e-3	1	6.199795e-2	1.000000e+0	1.000000e+0	1.612957e+1	6.199795e-2	1	1	8.695652e-4	1.000000e+0	MER11C	RFTN2
Ensembl Genes	14298	ZNF141	381	5.280312e-2	1.000000e+0	1.000000e+0	1.843435e+1	5.424656e-2	1	6.427318e-5	1.184834e-3	1	6.199795e-2	1.000000e+0	1.000000e+0	1.612957e+1	6.199795e-2	1	1	8.695652e-4	1.000000e+0	MER11C	ZNF141
Ensembl Genes	19731	SSX7	382	5.283497e-2	1.000000e+0	1.000000e+0	1.842293e+1	5.428019e-2	1	6.431302e-5	1.184834e-3	1	6.199795e-2	1.000000e+0	1.000000e+0	1.612957e+1	6.199795e-2	1	1	8.695652e-4	1.000000e+0	MER11C	SSX7
Ensembl Genes	7134	CRYM	383	5.285480e-2	1.000000e+0	1.000000e+0	1.841582e+1	5.430113e-2	1	6.433783e-5	1.184834e-3	1	6.199795e-2	1.000000e+0	1.000000e+0	1.612957e+1	6.199795e-2	1	1	8.695652e-4	1.000000e+0	MER11C	CRYM
Ensembl Genes	19755	TRO	384	5.296292e-2	1.000000e+0	1.000000e+0	1.837719e+1	5.441528e-2	1	6.447308e-5	1.184834e-3	1	6.199795e-2	1.000000e+0	1.000000e+0	1.612957e+1	6.199795e-2	1	1	8.695652e-4	1.000000e+0	MER11C	TRO
Ensembl Genes	9883	ZNF30	385	5.306153e-2	1.000000e+0	1.000000e+0	1.834209e+1	5.451940e-2	1	6.459645e-5	1.184834e-3	1	6.199795e-2	1.000000e+0	1.000000e+0	1.612957e+1	6.199795e-2	1	1	8.695652e-4	1.000000e+0	MER11C	ZNF30
Ensembl Genes	9882	ZNF599	386	5.337433e-2	1.000000e+0	1.000000e+0	1.823162e+1	5.484977e-2	1	6.498787e-5	1.184834e-3	1	6.199795e-2	1.000000e+0	1.000000e+0	1.612957e+1	6.199795e-2	1	1	8.695652e-4	1.000000e+0	MER11C	ZNF599
Ensembl Genes	14178	PARL	387	5.350948e-2	1.000000e+0	1.000000e+0	1.818429e+1	5.499253e-2	1	6.515703e-5	1.184834e-3	1	6.199795e-2	1.000000e+0	1.000000e+0	1.612957e+1	6.199795e-2	1	1	8.695652e-4	1.000000e+0	MER11C	PARL
Ensembl Genes	20199	ZNF275	388	5.385199e-2	1.000000e+0	1.000000e+0	1.806539e+1	5.535445e-2	1	6.558584e-5	1.184834e-3	1	6.199795e-2	1.000000e+0	1.000000e+0	1.612957e+1	6.199795e-2	1	1	8.695652e-4	1.000000e+0	MER11C	ZNF275
Ensembl Genes	9994	MAP4K1	389	5.397228e-2	1.000000e+0	1.000000e+0	1.802400e+1	5.548158e-2	1	6.573647e-5	1.184834e-3	1	6.199795e-2	1.000000e+0	1.000000e+0	1.612957e+1	6.199795e-2	1	1	8.695652e-4	1.000000e+0	MER11C	MAP4K1
Ensembl Genes	4456	ALG10	390	5.400245e-2	1.000000e+0	1.000000e+0	5.385839e+0	3.713442e-1	2	4.399813e-4	2.369668e-3	1	6.199795e-2	1.000000e+0	1.000000e+0	1.612957e+1	6.199795e-2	1	1	8.695652e-4	1.000000e+0	MER11C,MER11C	ALG10
Ensembl Genes	12148	GINS1	391	5.409478e-2	1.000000e+0	1.000000e+0	1.798203e+1	5.561107e-2	1	6.588990e-5	1.184834e-3	1	6.199795e-2	1.000000e+0	1.000000e+0	1.612957e+1	6.199795e-2	1	1	8.695652e-4	1.000000e+0	MER11C	GINS1
Ensembl Genes	15571	FAM13B	392	5.411766e-2	1.000000e+0	1.000000e+0	1.797421e+1	5.563526e-2	1	6.591855e-5	1.184834e-3	1	6.199795e-2	1.000000e+0	1.000000e+0	1.612957e+1	6.199795e-2	1	1	8.695652e-4	1.000000e+0	MER11C	FAM13B
Ensembl Genes	2449	COMTD1	393	5.424126e-2	1.000000e+0	1.000000e+0	1.793210e+1	5.576593e-2	1	6.607338e-5	1.184834e-3	1	6.199795e-2	1.000000e+0	1.000000e+0	1.612957e+1	6.199795e-2	1	1	8.695652e-4	1.000000e+0	MER11C	COMTD1
Ensembl Genes	2719	NHLRC2	394	5.433248e-2	1.000000e+0	1.000000e+0	1.790113e+1	5.586238e-2	1	6.618766e-5	1.184834e-3	1	6.199795e-2	1.000000e+0	1.000000e+0	1.612957e+1	6.199795e-2	1	1	8.695652e-4	1.000000e+0	MER11C	NHLRC2
Ensembl Genes	16777	MAN1A1	395	5.453798e-2	1.000000e+0	1.000000e+0	5.355728e+0	3.734319e-1	2	4.424549e-4	2.369668e-3	1	6.199795e-2	1.000000e+0	1.000000e+0	1.612957e+1	6.199795e-2	1	1	8.695652e-4	1.000000e+0	MER11C,MER11C	MAN1A1
Ensembl Genes	8404	ARL4D	396	5.490529e-2	1.000000e+0	1.000000e+0	1.770907e+1	5.646824e-2	1	6.690550e-5	1.184834e-3	1	6.199795e-2	1.000000e+0	1.000000e+0	1.612957e+1	6.199795e-2	1	1	8.695652e-4	1.000000e+0	MER11C	ARL4D
Ensembl Genes	6227	NIPA2	397	5.499840e-2	1.000000e+0	1.000000e+0	1.767823e+1	5.656676e-2	1	6.702223e-5	1.184834e-3	1	6.199795e-2	1.000000e+0	1.000000e+0	1.612957e+1	6.199795e-2	1	1	8.695652e-4	1.000000e+0	MER11C	NIPA2
Ensembl Genes	14536	ERVMER34-1	398	5.532728e-2	1.000000e+0	1.000000e+0	1.757012e+1	5.691482e-2	1	6.743462e-5	1.184834e-3	1	6.199795e-2	1.000000e+0	1.000000e+0	1.612957e+1	6.199795e-2	1	1	8.695652e-4	1.000000e+0	MER11C	ERVMER34-1
Ensembl Genes	18446	KCNV1	399	5.552937e-2	1.000000e+0	1.000000e+0	5.301135e+0	3.772777e-1	2	4.470115e-4	2.369668e-3	1	6.199795e-2	1.000000e+0	1.000000e+0	1.612957e+1	6.199795e-2	1	1	8.695652e-4	1.000000e+0	MER11C,MER11C	KCNV1
Ensembl Genes	7305	AHSP	400	5.584713e-2	1.000000e+0	1.000000e+0	1.740183e+1	5.746523e-2	1	6.808676e-5	1.184834e-3	1	6.199795e-2	1.000000e+0	1.000000e+0	1.612957e+1	6.199795e-2	1	1	8.695652e-4	1.000000e+0	MER11C	AHSP
Ensembl Genes	16674	MANEA	401	5.586422e-2	1.000000e+0	1.000000e+0	5.283023e+0	3.785711e-1	2	4.485440e-4	2.369668e-3	1	6.199795e-2	1.000000e+0	1.000000e+0	1.612957e+1	6.199795e-2	1	1	8.695652e-4	1.000000e+0	MER11C,MER11C	MANEA
Ensembl Genes	10074	CYP2B6	402	5.609748e-2	1.000000e+0	1.000000e+0	1.732190e+1	5.773040e-2	1	6.840095e-5	1.184834e-3	1	6.199795e-2	1.000000e+0	1.000000e+0	1.612957e+1	6.199795e-2	1	1	8.695652e-4	1.000000e+0	MER11C	CYP2B6
Ensembl Genes	4359	GUCY2C	403	5.617182e-2	1.000000e+0	1.000000e+0	1.729830e+1	5.780916e-2	1	6.849426e-5	1.184834e-3	1	6.199795e-2	1.000000e+0	1.000000e+0	1.612957e+1	6.199795e-2	1	1	8.695652e-4	1.000000e+0	MER11C	GUCY2C
Ensembl Genes	2452	KCNMA1	404	5.620423e-2	1.000000e+0	1.000000e+0	5.264797e+0	3.798817e-1	2	4.500968e-4	2.369668e-3	1	6.199795e-2	1.000000e+0	1.000000e+0	1.612957e+1	6.199795e-2	1	1	8.695652e-4	1.000000e+0	MER11C,MER11C	KCNMA1
Ensembl Genes	3076	WEE1	405	5.648526e-2	1.000000e+0	1.000000e+0	1.719948e+1	5.814129e-2	1	6.888778e-5	1.184834e-3	1	6.199795e-2	1.000000e+0	1.000000e+0	1.612957e+1	6.199795e-2	1	1	8.695652e-4	1.000000e+0	MER11C	WEE1
Ensembl Genes	15220	HSPB3	406	5.650669e-2	1.000000e+0	1.000000e+0	1.719277e+1	5.816400e-2	1	6.891469e-5	1.184834e-3	1	6.199795e-2	1.000000e+0	1.000000e+0	1.612957e+1	6.199795e-2	1	1	8.695652e-4	1.000000e+0	MER11C	HSPB3
Ensembl Genes	4577	SLC4A8	407	5.664111e-2	1.000000e+0	1.000000e+0	1.715076e+1	5.830647e-2	1	6.908349e-5	1.184834e-3	1	6.199795e-2	1.000000e+0	1.000000e+0	1.612957e+1	6.199795e-2	1	1	8.695652e-4	1.000000e+0	MER11C	SLC4A8
Ensembl Genes	633	UROD	408	5.684645e-2	1.000000e+0	1.000000e+0	1.708696e+1	5.852415e-2	1	6.934141e-5	1.184834e-3	1	6.199795e-2	1.000000e+0	1.000000e+0	1.612957e+1	6.199795e-2	1	1	8.695652e-4	1.000000e+0	MER11C	UROD
Ensembl Genes	17309	ZNF479	409	5.692805e-2	1.000000e+0	1.000000e+0	5.226540e+0	3.826623e-1	2	4.533914e-4	2.369668e-3	1	6.199795e-2	1.000000e+0	1.000000e+0	1.612957e+1	6.199795e-2	1	1	8.695652e-4	1.000000e+0	MER11C,MER11C	ZNF479
Ensembl Genes	3504	SLC22A9	410	5.701921e-2	1.000000e+0	1.000000e+0	1.703365e+1	5.870733e-2	1	6.955845e-5	1.184834e-3	1	6.199795e-2	1.000000e+0	1.000000e+0	1.612957e+1	6.199795e-2	1	1	8.695652e-4	1.000000e+0	MER11C	SLC22A9
Ensembl Genes	9812	ZNF626	411	5.748030e-2	1.000000e+0	1.000000e+0	1.689292e+1	5.919638e-2	1	7.013789e-5	1.184834e-3	1	6.199795e-2	1.000000e+0	1.000000e+0	1.612957e+1	6.199795e-2	1	1	8.695652e-4	1.000000e+0	MER11C	ZNF626
Ensembl Genes	14284	SENP5	412	5.749476e-2	1.000000e+0	1.000000e+0	1.688855e+1	5.921172e-2	1	7.015607e-5	1.184834e-3	1	6.199795e-2	1.000000e+0	1.000000e+0	1.612957e+1	6.199795e-2	1	1	8.695652e-4	1.000000e+0	MER11C	SENP5
Ensembl Genes	16018	ELOVL2	413	5.762292e-2	1.000000e+0	1.000000e+0	1.684985e+1	5.934770e-2	1	7.031718e-5	1.184834e-3	1	6.199795e-2	1.000000e+0	1.000000e+0	1.612957e+1	6.199795e-2	1	1	8.695652e-4	1.000000e+0	MER11C	ELOVL2
Ensembl Genes	18434	ANGPT1	414	5.770655e-2	1.000000e+0	1.000000e+0	5.186196e+0	3.856391e-1	2	4.569184e-4	2.369668e-3	1	6.199795e-2	1.000000e+0	1.000000e+0	1.612957e+1	6.199795e-2	1	1	8.695652e-4	1.000000e+0	MER11C,MER11C	ANGPT1
Ensembl Genes	18971	BICD2	415	5.775329e-2	1.000000e+0	1.000000e+0	1.681067e+1	5.948604e-2	1	7.048109e-5	1.184834e-3	1	6.199795e-2	1.000000e+0	1.000000e+0	1.612957e+1	6.199795e-2	1	1	8.695652e-4	1.000000e+0	MER11C	BICD2
Ensembl Genes	11332	DBI	416	5.785529e-2	1.000000e+0	1.000000e+0	1.678013e+1	5.959429e-2	1	7.060935e-5	1.184834e-3	1	6.199795e-2	1.000000e+0	1.000000e+0	1.612957e+1	6.199795e-2	1	1	8.695652e-4	1.000000e+0	MER11C	DBI
Ensembl Genes	15063	PLEKHG4B	417	5.822124e-2	1.000000e+0	1.000000e+0	1.667146e+1	5.998276e-2	1	7.106962e-5	1.184834e-3	1	6.199795e-2	1.000000e+0	1.000000e+0	1.612957e+1	6.199795e-2	1	1	8.695652e-4	1.000000e+0	MER11C	PLEKHG4B
Ensembl Genes	4921	NR2C1	418	5.839347e-2	1.000000e+0	1.000000e+0	1.662078e+1	6.016564e-2	1	7.128630e-5	1.184834e-3	1	6.199795e-2	1.000000e+0	1.000000e+0	1.612957e+1	6.199795e-2	1	1	8.695652e-4	1.000000e+0	MER11C	NR2C1
Ensembl Genes	3753	XRRA1	419	5.848929e-2	1.000000e+0	1.000000e+0	1.659272e+1	6.026740e-2	1	7.140687e-5	1.184834e-3	1	6.199795e-2	1.000000e+0	1.000000e+0	1.612957e+1	6.199795e-2	1	1	8.695652e-4	1.000000e+0	MER11C	XRRA1
Ensembl Genes	9058	SLC14A1	420	5.859788e-2	1.000000e+0	1.000000e+0	1.656103e+1	6.038273e-2	1	7.154352e-5	1.184834e-3	1	6.199795e-2	1.000000e+0	1.000000e+0	1.612957e+1	6.199795e-2	1	1	8.695652e-4	1.000000e+0	MER11C	SLC14A1
Ensembl Genes	2490	MMRN2	421	5.873755e-2	1.000000e+0	1.000000e+0	1.652043e+1	6.053110e-2	1	7.171931e-5	1.184834e-3	1	6.199795e-2	1.000000e+0	1.000000e+0	1.612957e+1	6.199795e-2	1	1	8.695652e-4	1.000000e+0	MER11C	MMRN2
Ensembl Genes	16610	IMPG1	422	5.886613e-2	1.000000e+0	1.000000e+0	5.127586e+0	3.900471e-1	2	4.621411e-4	2.369668e-3	1	6.199795e-2	1.000000e+0	1.000000e+0	1.612957e+1	6.199795e-2	1	1	8.695652e-4	1.000000e+0	MER11C,MER11C	IMPG1
Ensembl Genes	19624	CHST7	423	5.940370e-2	1.000000e+0	1.000000e+0	1.632946e+1	6.123902e-2	1	7.255808e-5	1.184834e-3	1	6.199795e-2	1.000000e+0	1.000000e+0	1.612957e+1	6.199795e-2	1	1	8.695652e-4	1.000000e+0	MER11C	CHST7
Ensembl Genes	3752	RNF169	424	5.953049e-2	1.000000e+0	1.000000e+0	1.629359e+1	6.137382e-2	1	7.271779e-5	1.184834e-3	1	6.199795e-2	1.000000e+0	1.000000e+0	1.612957e+1	6.199795e-2	1	1	8.695652e-4	1.000000e+0	MER11C	RNF169
Ensembl Genes	12979	RFPL2	425	6.015144e-2	1.000000e+0	1.000000e+0	1.612013e+1	6.203425e-2	1	7.350029e-5	1.184834e-3	1	6.199795e-2	1.000000e+0	1.000000e+0	1.612957e+1	6.199795e-2	1	1	8.695652e-4	1.000000e+0	MER11C	RFPL2
Ensembl Genes	9818	ZNF708	426	6.031195e-2	1.000000e+0	1.000000e+0	1.607587e+1	6.220503e-2	1	7.370264e-5	1.184834e-3	1	6.199795e-2	1.000000e+0	1.000000e+0	1.612957e+1	6.199795e-2	1	1	8.695652e-4	1.000000e+0	MER11C	ZNF708
Ensembl Genes	10764	HS1BP3	427	6.106009e-2	1.000000e+0	1.000000e+0	1.587265e+1	6.300144e-2	1	7.464625e-5	1.184834e-3	1	6.199795e-2	1.000000e+0	1.000000e+0	1.612957e+1	6.199795e-2	1	1	8.695652e-4	1.000000e+0	MER11C	HS1BP3
Ensembl Genes	12149	NINL	428	6.129825e-2	1.000000e+0	1.000000e+0	1.580900e+1	6.325511e-2	1	7.494681e-5	1.184834e-3	1	6.199795e-2	1.000000e+0	1.000000e+0	1.612957e+1	6.199795e-2	1	1	8.695652e-4	1.000000e+0	MER11C	NINL
Ensembl Genes	16373	FKBP5	429	6.162938e-2	1.000000e+0	1.000000e+0	1.572132e+1	6.360789e-2	1	7.536480e-5	1.184834e-3	1	6.199795e-2	1.000000e+0	1.000000e+0	1.612957e+1	6.199795e-2	1	1	8.695652e-4	1.000000e+0	MER11C	FKBP5
Ensembl Genes	3709	KRTAP5-11	430	6.171407e-2	1.000000e+0	1.000000e+0	1.569904e+1	6.369815e-2	1	7.547174e-5	1.184834e-3	1	6.199795e-2	1.000000e+0	1.000000e+0	1.612957e+1	6.199795e-2	1	1	8.695652e-4	1.000000e+0	MER11C	KRTAP5-11
Ensembl Genes	9837	ZNF681	431	6.219445e-2	1.000000e+0	1.000000e+0	1.557385e+1	6.421021e-2	1	7.607845e-5	1.184834e-3	1	6.199795e-2	1.000000e+0	1.000000e+0	1.612957e+1	6.199795e-2	1	1	8.695652e-4	1.000000e+0	MER11C	ZNF681
Ensembl Genes	16747	HS3ST5	432	6.235940e-2	1.000000e+0	1.000000e+0	4.960965e+0	4.031474e-1	2	4.776628e-4	2.369668e-3	1	6.199795e-2	1.000000e+0	1.000000e+0	1.612957e+1	6.199795e-2	1	1	8.695652e-4	1.000000e+0	MER11C,MER11C	HS3ST5
Ensembl Genes	3849	PIWIL4	433	6.242486e-2	1.000000e+0	1.000000e+0	1.551448e+1	6.445592e-2	1	7.636957e-5	1.184834e-3	1	6.199795e-2	1.000000e+0	1.000000e+0	1.612957e+1	6.199795e-2	1	1	8.695652e-4	1.000000e+0	MER11C	PIWIL4
Ensembl Genes	13918	RAB7A	434	6.249151e-2	1.000000e+0	1.000000e+0	1.549739e+1	6.452700e-2	1	7.645379e-5	1.184834e-3	1	6.199795e-2	1.000000e+0	1.000000e+0	1.612957e+1	6.199795e-2	1	1	8.695652e-4	1.000000e+0	MER11C	RAB7A
Ensembl Genes	10919	OXER1	435	6.340784e-2	1.000000e+0	1.000000e+0	1.526605e+1	6.550481e-2	1	7.761234e-5	1.184834e-3	1	6.199795e-2	1.000000e+0	1.000000e+0	1.612957e+1	6.199795e-2	1	1	8.695652e-4	1.000000e+0	MER11C	OXER1
Ensembl Genes	18970	IPPK	436	6.359597e-2	1.000000e+0	1.000000e+0	1.521938e+1	6.570569e-2	1	7.785034e-5	1.184834e-3	1	6.199795e-2	1.000000e+0	1.000000e+0	1.612957e+1	6.199795e-2	1	1	8.695652e-4	1.000000e+0	MER11C	IPPK
Ensembl Genes	1639	LAMC1	437	6.364017e-2	1.000000e+0	1.000000e+0	1.520846e+1	6.575288e-2	1	7.790626e-5	1.184834e-3	1	6.199795e-2	1.000000e+0	1.000000e+0	1.612957e+1	6.199795e-2	1	1	8.695652e-4	1.000000e+0	MER11C	LAMC1
Ensembl Genes	13917	RPN1	438	6.364542e-2	1.000000e+0	1.000000e+0	1.520716e+1	6.575848e-2	1	7.791290e-5	1.184834e-3	1	6.199795e-2	1.000000e+0	1.000000e+0	1.612957e+1	6.199795e-2	1	1	8.695652e-4	1.000000e+0	MER11C	RPN1
Ensembl Genes	12199	CBFA2T2	439	6.408173e-2	1.000000e+0	1.000000e+0	1.510014e+1	6.622453e-2	1	7.846508e-5	1.184834e-3	1	6.199795e-2	1.000000e+0	1.000000e+0	1.612957e+1	6.199795e-2	1	1	8.695652e-4	1.000000e+0	MER11C	CBFA2T2
Ensembl Genes	13846	NDUFB4	440	6.430313e-2	1.000000e+0	1.000000e+0	1.504640e+1	6.646109e-2	1	7.874537e-5	1.184834e-3	1	6.199795e-2	1.000000e+0	1.000000e+0	1.612957e+1	6.199795e-2	1	1	8.695652e-4	1.000000e+0	MER11C	NDUFB4
Ensembl Genes	16372	TULP1	441	6.435529e-2	1.000000e+0	1.000000e+0	1.503379e+1	6.651684e-2	1	7.881142e-5	1.184834e-3	1	6.199795e-2	1.000000e+0	1.000000e+0	1.612957e+1	6.199795e-2	1	1	8.695652e-4	1.000000e+0	MER11C	TULP1
Ensembl Genes	1799	C4BPA	442	6.461912e-2	1.000000e+0	1.000000e+0	1.497032e+1	6.679883e-2	1	7.914553e-5	1.184834e-3	1	6.199795e-2	1.000000e+0	1.000000e+0	1.612957e+1	6.199795e-2	1	1	8.695652e-4	1.000000e+0	MER11C	C4BPA
Ensembl Genes	18223	SDR16C5	443	6.525023e-2	1.000000e+0	1.000000e+0	1.482059e+1	6.747371e-2	1	7.994515e-5	1.184834e-3	1	6.199795e-2	1.000000e+0	1.000000e+0	1.612957e+1	6.199795e-2	1	1	8.695652e-4	1.000000e+0	MER11C	SDR16C5
Ensembl Genes	17054	WIPI2	444	6.587237e-2	1.000000e+0	1.000000e+0	1.467579e+1	6.813945e-2	1	8.073394e-5	1.184834e-3	1	6.199795e-2	1.000000e+0	1.000000e+0	1.612957e+1	6.199795e-2	1	1	8.695652e-4	1.000000e+0	MER11C	WIPI2
Ensembl Genes	15231	SKIV2L2	445	6.592803e-2	1.000000e+0	1.000000e+0	1.466297e+1	6.819903e-2	1	8.080454e-5	1.184834e-3	1	6.199795e-2	1.000000e+0	1.000000e+0	1.612957e+1	6.199795e-2	1	1	8.695652e-4	1.000000e+0	MER11C	SKIV2L2
Ensembl Genes	1820	TRAF5	446	6.600380e-2	1.000000e+0	1.000000e+0	1.464555e+1	6.828015e-2	1	8.090065e-5	1.184834e-3	1	6.199795e-2	1.000000e+0	1.000000e+0	1.612957e+1	6.199795e-2	1	1	8.695652e-4	1.000000e+0	MER11C	TRAF5
Ensembl Genes	12936	MTMR3	447	6.611731e-2	1.000000e+0	1.000000e+0	1.461953e+1	6.840167e-2	1	8.104464e-5	1.184834e-3	1	6.199795e-2	1.000000e+0	1.000000e+0	1.612957e+1	6.199795e-2	1	1	8.695652e-4	1.000000e+0	MER11C	MTMR3
Ensembl Genes	611	ARTN	448	6.652934e-2	1.000000e+0	1.000000e+0	1.452582e+1	6.884294e-2	1	8.156747e-5	1.184834e-3	1	6.199795e-2	1.000000e+0	1.000000e+0	1.612957e+1	6.199795e-2	1	1	8.695652e-4	1.000000e+0	MER11C	ARTN
Ensembl Genes	12695	WDR4	449	6.656156e-2	1.000000e+0	1.000000e+0	1.451854e+1	6.887745e-2	1	8.160836e-5	1.184834e-3	1	6.199795e-2	1.000000e+0	1.000000e+0	1.612957e+1	6.199795e-2	1	1	8.695652e-4	1.000000e+0	MER11C	WDR4
Ensembl Genes	14928	TMEM154	450	6.665105e-2	1.000000e+0	1.000000e+0	1.449836e+1	6.897332e-2	1	8.172194e-5	1.184834e-3	1	6.199795e-2	1.000000e+0	1.000000e+0	1.612957e+1	6.199795e-2	1	1	8.695652e-4	1.000000e+0	MER11C	TMEM154
Ensembl Genes	911	GCLM	451	6.722658e-2	1.000000e+0	1.000000e+0	1.436986e+1	6.959009e-2	1	8.245271e-5	1.184834e-3	1	6.199795e-2	1.000000e+0	1.000000e+0	1.612957e+1	6.199795e-2	1	1	8.695652e-4	1.000000e+0	MER11C	GCLM
Ensembl Genes	9059	SIGLEC15	452	6.794859e-2	1.000000e+0	1.000000e+0	1.421174e+1	7.036437e-2	1	8.337011e-5	1.184834e-3	1	6.199795e-2	1.000000e+0	1.000000e+0	1.612957e+1	6.199795e-2	1	1	8.695652e-4	1.000000e+0	MER11C	SIGLEC15
Ensembl Genes	1052	SYCP1	453	6.810172e-2	1.000000e+0	1.000000e+0	1.417863e+1	7.052867e-2	1	8.356477e-5	1.184834e-3	1	6.199795e-2	1.000000e+0	1.000000e+0	1.612957e+1	6.199795e-2	1	1	8.695652e-4	1.000000e+0	MER11C	SYCP1
Ensembl Genes	1032	FAM19A3	454	6.824934e-2	1.000000e+0	1.000000e+0	1.414686e+1	7.068707e-2	1	8.375245e-5	1.184834e-3	1	6.199795e-2	1.000000e+0	1.000000e+0	1.612957e+1	6.199795e-2	1	1	8.695652e-4	1.000000e+0	MER11C	FAM19A3
Ensembl Genes	3711	FAM86C1	455	6.843594e-2	1.000000e+0	1.000000e+0	1.410689e+1	7.088735e-2	1	8.398975e-5	1.184834e-3	1	6.199795e-2	1.000000e+0	1.000000e+0	1.612957e+1	6.199795e-2	1	1	8.695652e-4	1.000000e+0	MER11C	FAM86C1
Ensembl Genes	5053	MAPKAPK5	456	6.845518e-2	1.000000e+0	1.000000e+0	1.410278e+1	7.090800e-2	1	8.401421e-5	1.184834e-3	1	6.199795e-2	1.000000e+0	1.000000e+0	1.612957e+1	6.199795e-2	1	1	8.695652e-4	1.000000e+0	MER11C	MAPKAPK5
Ensembl Genes	9833	ZNF730	457	6.867224e-2	1.000000e+0	1.000000e+0	1.405659e+1	7.114102e-2	1	8.429031e-5	1.184834e-3	1	6.199795e-2	1.000000e+0	1.000000e+0	1.612957e+1	6.199795e-2	1	1	8.695652e-4	1.000000e+0	MER11C	ZNF730
Ensembl Genes	12796	CLTCL1	458	6.919327e-2	1.000000e+0	1.000000e+0	1.394689e+1	7.170057e-2	1	8.495328e-5	1.184834e-3	1	6.199795e-2	1.000000e+0	1.000000e+0	1.612957e+1	6.199795e-2	1	1	8.695652e-4	1.000000e+0	MER11C	CLTCL1
Ensembl Genes	17628	ZNF277	459	6.940165e-2	1.000000e+0	1.000000e+0	1.390348e+1	7.192445e-2	1	8.521854e-5	1.184834e-3	1	6.199795e-2	1.000000e+0	1.000000e+0	1.612957e+1	6.199795e-2	1	1	8.695652e-4	1.000000e+0	MER11C	ZNF277
Ensembl Genes	18231	TOX	460	6.947396e-2	1.000000e+0	1.000000e+0	4.661146e+0	4.290790e-1	2	5.083874e-4	2.369668e-3	1	6.199795e-2	1.000000e+0	1.000000e+0	1.612957e+1	6.199795e-2	1	1	8.695652e-4	1.000000e+0	MER11C,MER11C	TOX
Ensembl Genes	13984	ESYT3	461	6.962673e-2	1.000000e+0	1.000000e+0	1.385688e+1	7.216632e-2	1	8.550512e-5	1.184834e-3	1	6.199795e-2	1.000000e+0	1.000000e+0	1.612957e+1	6.199795e-2	1	1	8.695652e-4	1.000000e+0	MER11C	ESYT3
Ensembl Genes	9817	ZNF431	462	6.977684e-2	1.000000e+0	1.000000e+0	1.382597e+1	7.232767e-2	1	8.569629e-5	1.184834e-3	1	6.199795e-2	1.000000e+0	1.000000e+0	1.612957e+1	6.199795e-2	1	1	8.695652e-4	1.000000e+0	MER11C	ZNF431
Ensembl Genes	10969	PSME4	463	6.981416e-2	1.000000e+0	1.000000e+0	1.381830e+1	7.236778e-2	1	8.574382e-5	1.184834e-3	1	6.199795e-2	1.000000e+0	1.000000e+0	1.612957e+1	6.199795e-2	1	1	8.695652e-4	1.000000e+0	MER11C	PSME4
Ensembl Genes	2313	TIMM23B	464	7.010141e-2	1.000000e+0	1.000000e+0	1.375958e+1	7.267661e-2	1	8.610973e-5	1.184834e-3	1	6.199795e-2	1.000000e+0	1.000000e+0	1.612957e+1	6.199795e-2	1	1	8.695652e-4	1.000000e+0	MER11C	TIMM23B
Ensembl Genes	8218	TBC1D3F	465	7.024925e-2	1.000000e+0	1.000000e+0	1.372955e+1	7.283560e-2	1	8.629810e-5	1.184834e-3	1	6.199795e-2	1.000000e+0	1.000000e+0	1.612957e+1	6.199795e-2	1	1	8.695652e-4	1.000000e+0	MER11C	TBC1D3F
Ensembl Genes	1513	RGS5	466	7.031782e-2	1.000000e+0	1.000000e+0	1.371566e+1	7.290934e-2	1	8.638547e-5	1.184834e-3	1	6.199795e-2	1.000000e+0	1.000000e+0	1.612957e+1	6.199795e-2	1	1	8.695652e-4	1.000000e+0	MER11C	RGS5
Ensembl Genes	14799	SEC24B	467	7.042257e-2	1.000000e+0	1.000000e+0	1.369450e+1	7.302202e-2	1	8.651898e-5	1.184834e-3	1	6.199795e-2	1.000000e+0	1.000000e+0	1.612957e+1	6.199795e-2	1	1	8.695652e-4	1.000000e+0	MER11C	SEC24B
Ensembl Genes	20299	NLGN4Y	468	7.045289e-2	1.000000e+0	1.000000e+0	4.623467e+0	4.325758e-1	2	5.125306e-4	2.369668e-3	1	6.199795e-2	1.000000e+0	1.000000e+0	1.612957e+1	6.199795e-2	1	1	8.695652e-4	1.000000e+0	MER11C,MER11C	NLGN4Y
Ensembl Genes	17433	AKAP9	469	7.049085e-2	1.000000e+0	1.000000e+0	1.368074e+1	7.309546e-2	1	8.660600e-5	1.184834e-3	1	6.199795e-2	1.000000e+0	1.000000e+0	1.612957e+1	6.199795e-2	1	1	8.695652e-4	1.000000e+0	MER11C	AKAP9
Ensembl Genes	17626	LRRN3	470	7.076406e-2	1.000000e+0	1.000000e+0	4.611653e+0	4.336840e-1	2	5.138436e-4	2.369668e-3	1	6.199795e-2	1.000000e+0	1.000000e+0	1.612957e+1	6.199795e-2	1	1	8.695652e-4	1.000000e+0	MER11C,MER11C	LRRN3
Ensembl Genes	1821	RD3	471	7.106539e-2	1.000000e+0	1.000000e+0	1.356600e+1	7.371371e-2	1	8.733852e-5	1.184834e-3	1	6.199795e-2	1.000000e+0	1.000000e+0	1.612957e+1	6.199795e-2	1	1	8.695652e-4	1.000000e+0	MER11C	RD3
Ensembl Genes	19102	ZFP37	472	7.109882e-2	1.000000e+0	1.000000e+0	1.355938e+1	7.374970e-2	1	8.738116e-5	1.184834e-3	1	6.199795e-2	1.000000e+0	1.000000e+0	1.612957e+1	6.199795e-2	1	1	8.695652e-4	1.000000e+0	MER11C	ZFP37
Ensembl Genes	6818	CERS3	473	7.123582e-2	1.000000e+0	1.000000e+0	1.353232e+1	7.389718e-2	1	8.755590e-5	1.184834e-3	1	6.199795e-2	1.000000e+0	1.000000e+0	1.612957e+1	6.199795e-2	1	1	8.695652e-4	1.000000e+0	MER11C	CERS3
Ensembl Genes	20088	USP26	474	7.135225e-2	1.000000e+0	1.000000e+0	1.350940e+1	7.402254e-2	1	8.770443e-5	1.184834e-3	1	6.199795e-2	1.000000e+0	1.000000e+0	1.612957e+1	6.199795e-2	1	1	8.695652e-4	1.000000e+0	MER11C	USP26
Ensembl Genes	17456	PEG10	475	7.145059e-2	1.000000e+0	1.000000e+0	1.349010e+1	7.412843e-2	1	8.782990e-5	1.184834e-3	1	6.199795e-2	1.000000e+0	1.000000e+0	1.612957e+1	6.199795e-2	1	1	8.695652e-4	1.000000e+0	MER11C	PEG10
Ensembl Genes	9813	ZNF66	476	7.155522e-2	1.000000e+0	1.000000e+0	1.346963e+1	7.424111e-2	1	8.796340e-5	1.184834e-3	1	6.199795e-2	1.000000e+0	1.000000e+0	1.612957e+1	6.199795e-2	1	1	8.695652e-4	1.000000e+0	MER11C	ZNF66
Ensembl Genes	12977	SLC5A1	477	7.167408e-2	1.000000e+0	1.000000e+0	1.344644e+1	7.436912e-2	1	8.811508e-5	1.184834e-3	1	6.199795e-2	1.000000e+0	1.000000e+0	1.612957e+1	6.199795e-2	1	1	8.695652e-4	1.000000e+0	MER11C	SLC5A1
Ensembl Genes	11005	MDH1	478	7.176965e-2	1.000000e+0	1.000000e+0	1.342785e+1	7.447207e-2	1	8.823705e-5	1.184834e-3	1	6.199795e-2	1.000000e+0	1.000000e+0	1.612957e+1	6.199795e-2	1	1	8.695652e-4	1.000000e+0	MER11C	MDH1
Ensembl Genes	1400	CD1D	479	7.233081e-2	1.000000e+0	1.000000e+0	1.331970e+1	7.507675e-2	1	8.895349e-5	1.184834e-3	1	6.199795e-2	1.000000e+0	1.000000e+0	1.612957e+1	6.199795e-2	1	1	8.695652e-4	1.000000e+0	MER11C	CD1D
Ensembl Genes	1569	MYOC	480	7.237624e-2	1.000000e+0	1.000000e+0	1.331102e+1	7.512571e-2	1	8.901151e-5	1.184834e-3	1	6.199795e-2	1.000000e+0	1.000000e+0	1.612957e+1	6.199795e-2	1	1	8.695652e-4	1.000000e+0	MER11C	MYOC
Ensembl Genes	20198	MAGEA1	481	7.254560e-2	1.000000e+0	1.000000e+0	1.327875e+1	7.530830e-2	1	8.922784e-5	1.184834e-3	1	6.199795e-2	1.000000e+0	1.000000e+0	1.612957e+1	6.199795e-2	1	1	8.695652e-4	1.000000e+0	MER11C	MAGEA1
Ensembl Genes	17472	ASNS	482	7.281287e-2	1.000000e+0	1.000000e+0	1.322813e+1	7.559648e-2	1	8.956929e-5	1.184834e-3	1	6.199795e-2	1.000000e+0	1.000000e+0	1.612957e+1	6.199795e-2	1	1	8.695652e-4	1.000000e+0	MER11C	ASNS
Ensembl Genes	14586	UGT2B7	483	7.299091e-2	1.000000e+0	1.000000e+0	1.319461e+1	7.578850e-2	1	8.979680e-5	1.184834e-3	1	6.199795e-2	1.000000e+0	1.000000e+0	1.612957e+1	6.199795e-2	1	1	8.695652e-4	1.000000e+0	MER11C	UGT2B7
Ensembl Genes	14237	CLDN1	484	7.299145e-2	1.000000e+0	1.000000e+0	1.319451e+1	7.578909e-2	1	8.979750e-5	1.184834e-3	1	6.199795e-2	1.000000e+0	1.000000e+0	1.612957e+1	6.199795e-2	1	1	8.695652e-4	1.000000e+0	MER11C	CLDN1
Ensembl Genes	14964	RAPGEF2	485	7.303977e-2	1.000000e+0	1.000000e+0	4.527546e+0	4.417404e-1	2	5.233891e-4	2.369668e-3	1	6.199795e-2	1.000000e+0	1.000000e+0	1.612957e+1	6.199795e-2	1	1	8.695652e-4	1.000000e+0	MER11C,MER11C	RAPGEF2
Ensembl Genes	19625	SLC9A7	486	7.304997e-2	1.000000e+0	1.000000e+0	1.318353e+1	7.585221e-2	1	8.987229e-5	1.184834e-3	1	6.199795e-2	1.000000e+0	1.000000e+0	1.612957e+1	6.199795e-2	1	1	8.695652e-4	1.000000e+0	MER11C	SLC9A7
Ensembl Genes	2414	MCU	487	7.313719e-2	1.000000e+0	1.000000e+0	1.316720e+1	7.594631e-2	1	8.998377e-5	1.184834e-3	1	6.199795e-2	1.000000e+0	1.000000e+0	1.612957e+1	6.199795e-2	1	1	8.695652e-4	1.000000e+0	MER11C	MCU
Ensembl Genes	19973	MID2	488	7.360380e-2	1.000000e+0	1.000000e+0	1.308048e+1	7.644981e-2	1	9.058035e-5	1.184834e-3	1	6.199795e-2	1.000000e+0	1.000000e+0	1.612957e+1	6.199795e-2	1	1	8.695652e-4	1.000000e+0	MER11C	MID2
Ensembl Genes	19975	VSIG1	489	7.376967e-2	1.000000e+0	1.000000e+0	1.304991e+1	7.662886e-2	1	9.079248e-5	1.184834e-3	1	6.199795e-2	1.000000e+0	1.000000e+0	1.612957e+1	6.199795e-2	1	1	8.695652e-4	1.000000e+0	MER11C	VSIG1
Ensembl Genes	11840	ARMC9	490	7.394233e-2	1.000000e+0	1.000000e+0	1.301824e+1	7.681528e-2	1	9.101336e-5	1.184834e-3	1	6.199795e-2	1.000000e+0	1.000000e+0	1.612957e+1	6.199795e-2	1	1	8.695652e-4	1.000000e+0	MER11C	ARMC9
Ensembl Genes	2415	OIT3	491	7.400434e-2	1.000000e+0	1.000000e+0	1.300691e+1	7.688223e-2	1	9.109269e-5	1.184834e-3	1	6.199795e-2	1.000000e+0	1.000000e+0	1.612957e+1	6.199795e-2	1	1	8.695652e-4	1.000000e+0	MER11C	OIT3
Ensembl Genes	12381	ZNFX1	492	7.418270e-2	1.000000e+0	1.000000e+0	1.297440e+1	7.707484e-2	1	9.132091e-5	1.184834e-3	1	6.199795e-2	1.000000e+0	1.000000e+0	1.612957e+1	6.199795e-2	1	1	8.695652e-4	1.000000e+0	MER11C	ZNFX1
Ensembl Genes	3144	MRGPRX1	493	7.460265e-2	1.000000e+0	1.000000e+0	1.289848e+1	7.752850e-2	1	9.185841e-5	1.184834e-3	1	6.199795e-2	1.000000e+0	1.000000e+0	1.612957e+1	6.199795e-2	1	1	8.695652e-4	1.000000e+0	MER11C	MRGPRX1
Ensembl Genes	2938	ART5	494	7.467062e-2	1.000000e+0	1.000000e+0	1.288627e+1	7.760195e-2	1	9.194544e-5	1.184834e-3	1	6.199795e-2	1.000000e+0	1.000000e+0	1.612957e+1	6.199795e-2	1	1	8.695652e-4	1.000000e+0	MER11C	ART5
Ensembl Genes	11841	B3GNT7	495	7.493208e-2	1.000000e+0	1.000000e+0	1.283952e+1	7.788453e-2	1	9.228024e-5	1.184834e-3	1	6.199795e-2	1.000000e+0	1.000000e+0	1.612957e+1	6.199795e-2	1	1	8.695652e-4	1.000000e+0	MER11C	B3GNT7
Ensembl Genes	10918	MTA3	496	7.496428e-2	1.000000e+0	1.000000e+0	1.283379e+1	7.791933e-2	1	9.232148e-5	1.184834e-3	1	6.199795e-2	1.000000e+0	1.000000e+0	1.612957e+1	6.199795e-2	1	1	8.695652e-4	1.000000e+0	MER11C	MTA3
Ensembl Genes	17629	IFRD1	497	7.508189e-2	1.000000e+0	1.000000e+0	1.281288e+1	7.804646e-2	1	9.247211e-5	1.184834e-3	1	6.199795e-2	1.000000e+0	1.000000e+0	1.612957e+1	6.199795e-2	1	1	8.695652e-4	1.000000e+0	MER11C	IFRD1
Ensembl Genes	18876	CBWD5	498	7.564650e-2	1.000000e+0	1.000000e+0	1.271342e+1	7.865704e-2	1	9.319555e-5	1.184834e-3	1	6.199795e-2	1.000000e+0	1.000000e+0	1.612957e+1	6.199795e-2	1	1	8.695652e-4	1.000000e+0	MER11C	CBWD5
Ensembl Genes	18878	CBWD3	499	7.578365e-2	1.000000e+0	1.000000e+0	1.268948e+1	7.880541e-2	1	9.337134e-5	1.184834e-3	1	6.199795e-2	1.000000e+0	1.000000e+0	1.612957e+1	6.199795e-2	1	1	8.695652e-4	1.000000e+0	MER11C	CBWD3
Ensembl Genes	14800	CCDC109B	500	7.591750e-2	1.000000e+0	1.000000e+0	1.266621e+1	7.895024e-2	1	9.354293e-5	1.184834e-3	1	6.199795e-2	1.000000e+0	1.000000e+0	1.612957e+1	6.199795e-2	1	1	8.695652e-4	1.000000e+0	MER11C	CCDC109B
GO Biological Process	GO:0007600	sensory perception	1	4.195176e-5	5.413036e-1	5.413036e-1	1.565807e+0	5.364646e+1	84	6.356215e-2	9.952607e-2	248	2.145640e-2	1.000000e+0	1.000000e+0	1.274345e+0	5.493018e+1	70	886	6.086957e-2	7.900677e-2	MER11C,MER11C,MER11C,MER11C,MER11C,MER11C,MER11C,MER11C,MER11C,MER11C,MER11C,MER11C,MER11C,MER11C,MER11C,MER11C,MER11C,MER11C,MER11C,MER11C,MER11C,MER11C,MER11C,MER11C,MER11C,MER11C,MER11C,MER11C,MER11C,MER11C,MER11C,MER11C,MER11C,MER11C,MER11C,MER11C,MER11C,MER11C,MER11C,MER11C,MER11C,MER11C,MER11C,MER11C,MER11C,MER11C,MER11C,MER11C,MER11C,MER11C,MER11C,MER11C,MER11C,MER11C,MER11C,MER11C,MER11C,…	ABCA4,ARL6,ATP8A2,CHD7,CNGA3,CNGB3,CNR1,COL11A2,CRYBB1,CRYM,DLG2,EYA1,EYS,FBXO11,GABRB2,GNAL,GNAT3,GRM7,GRM8,GRXCR1,GUCY2F,HMCN1,IMPG1,KCND2,LAMB2,LRIG2,MARVELD2,MRGPRX2,MYO3A,NDN,NYX,OPRK1,OR11H1,OR11H12,OR13H1,OR2L2,OR2L5,OR2Y1,OR4A5,OR4C12,OR4E2,OR4K1,OR4K15,OR5B12,OR5B21,OR5H15,OR5H2,OR5H6,OR5K4,OR6J1,OR6S1,P2RX4,PCDH15,PGAP1,PIEZO2,POU3F4,RD3,RIMS1,RP1,SCNN1A,SERPINB6,SOX14,SYT10,TACR1,TAS2R…
GO Biological Process	GO:0050911	detection of chemical stimulus involved in sensory perception of smell	2	6.545974e-5	8.446270e-1	4.223135e-1	2.675988e+0	7.847570e+0	21	9.298069e-3	2.488152e-2	5456	8.632387e-1	1.000000e+0	1.000000e+0	8.064783e-1	2.355922e+1	19	380	1.652174e-2	5.000000e-2	MER11C,MER11C,MER11C,MER11C,MER11C,MER11C,MER11C,MER11C,MER11C,MER11C,MER11C,MER11C,MER11C,MER11C,MER11C,MER11C,MER11C,MER11C,MER11C,MER11C,MER11C	OR11H1,OR11H12,OR13H1,OR2L2,OR2L5,OR2Y1,OR4A5,OR4C12,OR4E2,OR4K1,OR4K15,OR5B12,OR5B21,OR5H15,OR5H2,OR5H6,OR5K4,OR6J1,OR6S1
GO Biological Process	GO:0050906	detection of stimulus involved in sensory perception	3	7.551140e-5	9.743236e-1	3.247745e-1	2.134093e+0	1.499466e+1	32	1.776618e-2	3.791469e-2	4645	7.007401e-1	1.000000e+0	1.000000e+0	9.207151e-1	2.932503e+1	27	473	2.347826e-2	5.708245e-2	MER11C,MER11C,MER11C,MER11C,MER11C,MER11C,MER11C,MER11C,MER11C,MER11C,MER11C,MER11C,MER11C,MER11C,MER11C,MER11C,MER11C,MER11C,MER11C,MER11C,MER11C,MER11C,MER11C,MER11C,MER11C,MER11C,MER11C,MER11C,MER11C,MER11C,MER11C,MER11C	ATP8A2,EYS,GNAT3,GUCY2F,OR11H1,OR11H12,OR13H1,OR2L2,OR2L5,OR2Y1,OR4A5,OR4C12,OR4E2,OR4K1,OR4K15,OR5B12,OR5B21,OR5H15,OR5H2,OR5H6,OR5K4,OR6J1,OR6S1,PIEZO2,TAS2R14,TAS2R50,TULP1
GO Biological Process	GO:0007608	sensory perception of smell	4	8.449467e-5	1.000000e+0	2.725587e-1	2.386962e+0	1.047356e+1	25	1.240944e-2	2.962085e-2	5050	7.814232e-1	1.000000e+0	1.000000e+0	8.697315e-1	2.529516e+1	22	408	1.913043e-2	5.392157e-2	MER11C,MER11C,MER11C,MER11C,MER11C,MER11C,MER11C,MER11C,MER11C,MER11C,MER11C,MER11C,MER11C,MER11C,MER11C,MER11C,MER11C,MER11C,MER11C,MER11C,MER11C,MER11C,MER11C,MER11C,MER11C	GNAL,OR11H1,OR11H12,OR13H1,OR2L2,OR2L5,OR2Y1,OR4A5,OR4C12,OR4E2,OR4K1,OR4K15,OR5B12,OR5B21,OR5H15,OR5H2,OR5H6,OR5K4,OR6J1,OR6S1,SYT10,UGT2A2
GO Biological Process	GO:0050907	detection of chemical stimulus involved in sensory perception	5	1.101694e-4	1.000000e+0	2.843032e-1	2.449841e+0	9.388363e+0	23	1.112365e-2	2.725118e-2	5324	8.352012e-1	1.000000e+0	1.000000e+0	8.369114e-1	2.628713e+1	22	424	1.913043e-2	5.188679e-2	MER11C,MER11C,MER11C,MER11C,MER11C,MER11C,MER11C,MER11C,MER11C,MER11C,MER11C,MER11C,MER11C,MER11C,MER11C,MER11C,MER11C,MER11C,MER11C,MER11C,MER11C,MER11C,MER11C	GNAT3,OR11H1,OR11H12,OR13H1,OR2L2,OR2L5,OR2Y1,OR4A5,OR4C12,OR4E2,OR4K1,OR4K15,OR5B12,OR5B21,OR5H15,OR5H2,OR5H6,OR5K4,OR6J1,OR6S1,TAS2R14,TAS2R50
GO Biological Process	GO:0007606	sensory perception of chemical stimulus	6	2.273883e-4	1.000000e+0	4.889985e-1	2.121516e+0	1.319811e+1	28	1.563757e-2	3.317536e-2	5053	7.837551e-1	1.000000e+0	1.000000e+0	8.773404e-1	2.963502e+1	26	478	2.260870e-2	5.439331e-2	MER11C,MER11C,MER11C,MER11C,MER11C,MER11C,MER11C,MER11C,MER11C,MER11C,MER11C,MER11C,MER11C,MER11C,MER11C,MER11C,MER11C,MER11C,MER11C,MER11C,MER11C,MER11C,MER11C,MER11C,MER11C,MER11C,MER11C,MER11C	GNAL,GNAT3,OR11H1,OR11H12,OR13H1,OR2L2,OR2L5,OR2Y1,OR4A5,OR4C12,OR4E2,OR4K1,OR4K15,OR5B12,OR5B21,OR5H15,OR5H2,OR5H6,OR5K4,OR6J1,OR6S1,SCNN1A,SYT10,TAS2R14,TAS2R50,UGT2A2
GO Biological Process	GO:0043152	induction of bacterial agglutination	7	2.730713e-4	1.000000e+0	5.033484e-1	1.321699e+1	3.026408e-1	4	3.585791e-4	4.739336e-3	2385	3.189178e-1	1.000000e+0	1.000000e+0	2.688261e+0	3.719877e-1	1	6	8.695652e-4	1.666667e-1	MER11C,MER11C,MER11C,MER11C	DMBT1
GO Biological Process	GO:0009593	detection of chemical stimulus	8	4.658585e-4	1.000000e+0	7.513715e-1	2.056632e+0	1.312826e+1	27	1.555481e-2	3.199052e-2	5055	7.847977e-1	1.000000e+0	1.000000e+0	8.747053e-1	2.858106e+1	25	461	2.173913e-2	5.422993e-2	MER11C,MER11C,MER11C,MER11C,MER11C,MER11C,MER11C,MER11C,MER11C,MER11C,MER11C,MER11C,MER11C,MER11C,MER11C,MER11C,MER11C,MER11C,MER11C,MER11C,MER11C,MER11C,MER11C,MER11C,MER11C,MER11C,MER11C	GNAT3,NKX6-1,OR11H1,OR11H12,OR13H1,OR2L2,OR2L5,OR2Y1,OR4A5,OR4C12,OR4E2,OR4K1,OR4K15,OR5B12,OR5B21,OR5H15,OR5H2,OR5H6,OR5K4,OR6J1,OR6S1,SYT1,TAS2R14,TAS2R50,UGT2A2
GO Biological Process	GO:0051606	detection of stimulus	9	7.212576e-4	1.000000e+0	1.000000e+0	1.672539e+0	2.690520e+1	45	3.187820e-2	5.331754e-2	3507	4.866286e-1	1.000000e+0	1.000000e+0	1.014602e+0	3.843873e+1	39	620	3.391304e-2	6.290323e-2	MER11C,MER11C,MER11C,MER11C,MER11C,MER11C,MER11C,MER11C,MER11C,MER11C,MER11C,MER11C,MER11C,MER11C,MER11C,MER11C,MER11C,MER11C,MER11C,MER11C,MER11C,MER11C,MER11C,MER11C,MER11C,MER11C,MER11C,MER11C,MER11C,MER11C,MER11C,MER11C,MER11C,MER11C,MER11C,MER11C,MER11C,MER11C,MER11C,MER11C,MER11C,MER11C,MER11C,MER11C,MER11C	ABCA4,ATP8A2,CADM1,CD1D,EYS,GNAT3,GUCY2F,NKX6-1,NPFFR2,OR11H1,OR11H12,OR13H1,OR2L2,OR2L5,OR2Y1,OR4A5,OR4C12,OR4E2,OR4K1,OR4K15,OR5B12,OR5B21,OR5H15,OR5H2,OR5H6,OR5K4,OR6J1,OR6S1,PIEZO2,PKD2L2,RP1,RPA3,SYT1,TACR1,TAS2R14,TAS2R50,TRPM3,TULP1,UGT2A2
GO Biological Process	GO:0019348	dolichol metabolic process	10	9.529364e-4	1.000000e+0	1.000000e+0	1.599575e+1	1.875498e-1	3	2.222155e-4	3.554502e-3	311	3.386857e-2	1.000000e+0	1.000000e+0	6.451826e+0	3.099898e-1	2	5	1.739130e-3	4.000000e-1	MER11C,MER11C,MER11C	NUS1,SRD5A3
GO Biological Process	GO:0007506	gonadal mesoderm development	11	1.028664e-3	1.000000e+0	1.000000e+0	4.569313e+0	1.531959e+0	7	1.815117e-3	8.293839e-3	96	6.887124e-3	1.000000e+0	9.256725e-1	6.912671e+0	4.339857e-1	3	7	2.608696e-3	4.285714e-1	MER11C,MER11C,MER11C,MER11C,MER11C,MER11C,MER11C	TSPY1,TSPY2,TSPY4
GO Biological Process	GO:0030210	heparin biosynthetic process	12	1.034166e-3	1.000000e+0	1.000000e+0	4.565039e+0	1.533393e+0	7	1.816817e-3	8.293839e-3	23	8.408026e-4	1.000000e+0	4.716903e-1	8.064783e+0	4.959836e-1	4	8	3.478261e-3	5.000000e-1	MER11C,MER11C,MER11C,MER11C,MER11C,MER11C,MER11C	ANGPT1,NDST1,NDST3,NDST4
GO Biological Process	GO:0006489	dolichyl diphosphate biosynthetic process	13	1.516573e-3	1.000000e+0	1.000000e+0	1.358878e+1	2.207704e-1	3	2.615763e-4	3.554502e-3	643	6.548167e-2	1.000000e+0	1.000000e+0	4.608447e+0	4.339857e-1	2	7	1.739130e-3	2.857143e-1	MER11C,MER11C,MER11C	NUS1,SRD5A3
GO Biological Process	GO:0019731	antibacterial humoral response	14	1.561311e-3	1.000000e+0	1.000000e+0	6.094684e+0	8.203871e-1	5	9.720226e-4	5.924171e-3	4293	6.317466e-1	1.000000e+0	1.000000e+0	9.487980e-1	2.107930e+0	2	34	1.739130e-3	5.882353e-2	MER11C,MER11C,MER11C,MER11C,MER11C	CTSG,DMBT1
GO Biological Process	GO:1903348	positive regulation of bicellular tight junction assembly	15	1.600097e-3	1.000000e+0	1.000000e+0	8.190723e+0	4.883574e-1	4	5.786225e-4	4.739336e-3	9	2.377215e-4	1.000000e+0	3.408134e-1	1.612957e+1	1.859939e-1	3	3	2.608696e-3	1.000000e+0	MER11C,MER11C,MER11C,MER11C	CLDN1,NPHP1,NPHP4
GO Biological Process	GO:0019730	antimicrobial humoral response	16	1.895482e-3	1.000000e+0	1.000000e+0	3.651233e+0	2.191041e+0	8	2.596020e-3	9.478673e-3	4742	7.205259e-1	1.000000e+0	1.000000e+0	8.271572e-1	4.835840e+0	4	78	3.478261e-3	5.128205e-2	MER11C,MER11C,MER11C,MER11C,MER11C,MER11C,MER11C,MER11C	CTSG,DEFA5,DMBT1,PLA2G2A
GO Biological Process	GO:0050832	defense response to fungus	17	2.428715e-3	1.000000e+0	1.000000e+0	5.499459e+0	9.091803e-1	5	1.077228e-3	5.924171e-3	1709	2.208265e-1	1.000000e+0	1.000000e+0	1.654314e+0	2.417920e+0	4	39	3.478261e-3	1.025641e-1	MER11C,MER11C,MER11C,MER11C,MER11C	CLEC6A,CTSG,DEFA5,IL17A
GO Biological Process	GO:0003016	respiratory system process	18	2.444100e-3	1.000000e+0	1.000000e+0	5.491319e+0	9.105280e-1	5	1.078825e-3	5.924171e-3	1667	2.140847e-1	1.000000e+0	1.000000e+0	2.304224e+0	8.679713e-1	2	14	1.739130e-3	1.428571e-1	MER11C,MER11C,MER11C,MER11C,MER11C	FLT4,NDN
GO Biological Process	GO:0016093	polyprenol metabolic process	19	2.937192e-3	1.000000e+0	1.000000e+0	1.074612e+1	2.791706e-1	3	3.307709e-4	3.554502e-3	744	8.380392e-2	1.000000e+0	1.000000e+0	4.032391e+0	4.959836e-1	2	8	1.739130e-3	2.500000e-1	MER11C,MER11C,MER11C	NUS1,SRD5A3
GO Biological Process	GO:0036111	very long-chain fatty-acyl-CoA metabolic process	20	2.989179e-3	1.000000e+0	1.000000e+0	2.517954e+1	7.942956e-2	2	9.411085e-5	2.369668e-3	493	6.199795e-2	1.000000e+0	1.000000e+0	1.612957e+1	6.199795e-2	1	1	8.695652e-4	1.000000e+0	MER11C,MER11C	HSD17B4
GO Biological Process	GO:0072757	cellular response to camptothecin	21	3.231363e-3	1.000000e+0	1.000000e+0	6.730034e+0	5.943507e-1	4	7.042070e-4	4.739336e-3	226	2.118600e-2	1.000000e+0	1.000000e+0	8.064783e+0	2.479918e-1	2	4	1.739130e-3	5.000000e-1	MER11C,MER11C,MER11C,MER11C	RAD51,SPIDR
GO Biological Process	GO:1901563	response to camptothecin	22	3.665887e-3	1.000000e+0	1.000000e+0	6.493619e+0	6.159894e-1	4	7.298452e-4	4.739336e-3	311	3.386857e-2	1.000000e+0	1.000000e+0	6.451826e+0	3.099898e-1	2	5	1.739130e-3	4.000000e-1	MER11C,MER11C,MER11C,MER11C	RAD51,SPIDR
GO Biological Process	GO:0042985	negative regulation of amyloid precursor protein biosynthetic process	23	4.265400e-3	1.000000e+0	1.000000e+0	6.219328e+0	6.431563e-1	4	7.620335e-4	4.739336e-3	415	4.874037e-2	1.000000e+0	1.000000e+0	5.376522e+0	3.719877e-1	2	6	1.739130e-3	3.333333e-1	MER11C,MER11C,MER11C,MER11C	ITM2A,ITM2B
GO Biological Process	GO:0097051	establishment of protein localization to endoplasmic reticulum membrane	24	4.522115e-3	1.000000e+0	1.000000e+0	9.199891e+0	3.260908e-1	3	3.863635e-4	3.554502e-3	137	1.104639e-2	1.000000e+0	1.000000e+0	1.075304e+1	1.859939e-1	2	3	1.739130e-3	6.666667e-1	MER11C,MER11C,MER11C	RAB3GAP1,RAB3GAP2
GO Biological Process	GO:0007283	spermatogenesis	25	4.596627e-3	1.000000e+0	1.000000e+0	1.437228e+0	3.965969e+1	57	4.699015e-2	6.753555e-2	720	7.989289e-2	1.000000e+0	1.000000e+0	1.257666e+0	3.180495e+1	40	513	3.478261e-2	7.797271e-2	MER11C,MER11C,MER11C,MER11C,MER11C,MER11C,MER11C,MER11C,MER11C,MER11C,MER11C,MER11C,MER11C,MER11C,MER11C,MER11C,MER11C,MER11C,MER11C,MER11C,MER11C,MER11C,MER11C,MER11C,MER11C,MER11C,MER11C,MER11C,MER11C,MER11C,MER11C,MER11C,MER11C,MER11C,MER11C,MER11C,MER11C,MER11C,MER11C,MER11C,MER11C,MER11C,MER11C,MER11C,MER11C,MER11C,MER11C,MER11C,MER11C,MER11C,MER11C,MER11C,MER11C,MER11C,MER11C,MER11C,MER11C	ADAM29,AR,CADM1,CASC5,CDY1,CDY1B,CDY2A,CDY2B,CNR1,CYLC2,DAZ2,DMRT1,GPR64,HOOK1,HSF2,ICA1L,IMMP2L,MAST2,MROH2B,NPAP1,NPHP1,PGM3,PIAS1,PIWIL4,PSME4,SEPT7,SHCBP1L,SIAH1,SPAG6,SPANXA2,SPATA31A5,SPATA31A6,SSTR1,SYCP1,TDRP,TP63,TSPY1,TSPY2,TSPY4,TSSK4
GO Biological Process	GO:0030574	collagen catabolic process	26	4.848707e-3	1.000000e+0	1.000000e+0	2.329695e+0	5.580129e+0	13	6.611528e-3	1.540284e-2	75	4.549609e-3	1.000000e+0	7.827147e-1	2.601543e+0	3.843873e+0	10	62	8.695652e-3	1.612903e-1	MER11C,MER11C,MER11C,MER11C,MER11C,MER11C,MER11C,MER11C,MER11C,MER11C,MER11C,MER11C,MER11C	ADAMTS3,COL11A2,COL12A1,COL13A1,COL3A1,COL4A5,COL6A1,COL6A5,COL6A6,MMP16
GO Biological Process	GO:0006488	dolichol-linked oligosaccharide biosynthetic process	27	4.899384e-3	1.000000e+0	1.000000e+0	3.912692e+0	1.533471e+0	6	1.816909e-3	7.109005e-3	306	3.209479e-2	1.000000e+0	1.000000e+0	3.225913e+0	1.239959e+0	4	20	3.478261e-3	2.000000e-1	MER11C,MER11C,MER11C,MER11C,MER11C,MER11C	ALG10,ALG10B,NUS1,SRD5A3
GO Biological Process	GO:0006490	oligosaccharide-lipid intermediate biosynthetic process	28	4.954371e-3	1.000000e+0	1.000000e+0	3.903474e+0	1.537092e+0	6	1.821199e-3	7.109005e-3	361	3.775892e-2	1.000000e+0	1.000000e+0	3.072298e+0	1.301957e+0	4	21	3.478261e-3	1.904762e-1	MER11C,MER11C,MER11C,MER11C,MER11C,MER11C	ALG10,ALG10B,NUS1,SRD5A3
GO Biological Process	GO:0010873	positive regulation of cholesterol esterification	29	5.126690e-3	1.000000e+0	1.000000e+0	5.899700e+0	6.780006e-1	4	8.033182e-4	4.739336e-3	833	1.034471e-1	1.000000e+0	1.000000e+0	3.584348e+0	5.579816e-1	2	9	1.739130e-3	2.222222e-1	MER11C,MER11C,MER11C,MER11C	AGTR1,STARD4
GO Biological Process	GO:0042984	regulation of amyloid precursor protein biosynthetic process	30	5.291125e-3	1.000000e+0	1.000000e+0	4.567378e+0	1.094720e+0	5	1.297062e-3	5.924171e-3	181	1.505274e-2	1.000000e+0	1.000000e+0	5.376522e+0	5.579816e-1	3	9	2.608696e-3	3.333333e-1	MER11C,MER11C,MER11C,MER11C,MER11C	ITM2A,ITM2B,NECAB3
GO Biological Process	GO:0038028	insulin receptor signaling pathway via phosphatidylinositol 3-kinase	31	5.348413e-3	1.000000e+0	1.000000e+0	5.828142e+0	6.863251e-1	4	8.131814e-4	4.739336e-3	1722	2.258843e-1	1.000000e+0	1.000000e+0	4.032391e+0	2.479918e-1	1	4	8.695652e-4	2.500000e-1	MER11C,MER11C,MER11C,MER11C	FER
GO Biological Process	GO:0050904	diapedesis	32	5.418662e-3	1.000000e+0	1.000000e+0	5.806237e+0	6.889143e-1	4	8.162492e-4	4.739336e-3	914	1.201553e-1	1.000000e+0	1.000000e+0	8.064783e+0	1.239959e-1	1	2	8.695652e-4	5.000000e-1	MER11C,MER11C,MER11C,MER11C	FER
GO Biological Process	GO:0048232	male gamete generation	33	5.589219e-3	1.000000e+0	1.000000e+0	1.423121e+0	4.005282e+1	57	4.745594e-2	6.753555e-2	739	8.351779e-2	1.000000e+0	1.000000e+0	1.252782e+0	3.192894e+1	40	515	3.478261e-2	7.766990e-2	MER11C,MER11C,MER11C,MER11C,MER11C,MER11C,MER11C,MER11C,MER11C,MER11C,MER11C,MER11C,MER11C,MER11C,MER11C,MER11C,MER11C,MER11C,MER11C,MER11C,MER11C,MER11C,MER11C,MER11C,MER11C,MER11C,MER11C,MER11C,MER11C,MER11C,MER11C,MER11C,MER11C,MER11C,MER11C,MER11C,MER11C,MER11C,MER11C,MER11C,MER11C,MER11C,MER11C,MER11C,MER11C,MER11C,MER11C,MER11C,MER11C,MER11C,MER11C,MER11C,MER11C,MER11C,MER11C,MER11C,MER11C	ADAM29,AR,CADM1,CASC5,CDY1,CDY1B,CDY2A,CDY2B,CNR1,CYLC2,DAZ2,DMRT1,GPR64,HOOK1,HSF2,ICA1L,IMMP2L,MAST2,MROH2B,NPAP1,NPHP1,PGM3,PIAS1,PIWIL4,PSME4,SEPT7,SHCBP1L,SIAH1,SPAG6,SPANXA2,SPATA31A5,SPATA31A6,SSTR1,SYCP1,TDRP,TP63,TSPY1,TSPY2,TSPY4,TSSK4
GO Biological Process	GO:0014054	positive regulation of gamma-aminobutyric acid secretion	34	5.593781e-3	1.000000e+0	1.000000e+0	8.515448e+0	3.523009e-1	3	4.174181e-4	3.554502e-3	226	2.118600e-2	1.000000e+0	1.000000e+0	8.064783e+0	2.479918e-1	2	4	1.739130e-3	5.000000e-1	MER11C,MER11C,MER11C	SLC6A1,TRH
GO Biological Process	GO:0044236	multicellular organism metabolic process	35	5.653979e-3	1.000000e+0	1.000000e+0	1.978163e+0	9.099353e+0	18	1.078122e-2	2.132701e-2	33	1.370348e-3	1.000000e+0	5.358061e-1	2.395480e+0	6.261793e+0	15	101	1.304348e-2	1.485149e-1	MER11C,MER11C,MER11C,MER11C,MER11C,MER11C,MER11C,MER11C,MER11C,MER11C,MER11C,MER11C,MER11C,MER11C,MER11C,MER11C,MER11C,MER11C	ADAMTS3,ADRB1,ADRB2,COL11A2,COL12A1,COL13A1,COL3A1,COL4A5,COL6A1,COL6A5,COL6A6,GHR,LEPREL1,MC4R,MMP16
GO Biological Process	GO:0032963	collagen metabolic process	36	5.752314e-3	1.000000e+0	1.000000e+0	2.200823e+0	6.361256e+0	14	7.537033e-3	1.658768e-2	103	6.955522e-3	1.000000e+0	8.713311e-1	2.334542e+0	4.711844e+0	11	76	9.565217e-3	1.447368e-1	MER11C,MER11C,MER11C,MER11C,MER11C,MER11C,MER11C,MER11C,MER11C,MER11C,MER11C,MER11C,MER11C,MER11C	ADAMTS3,COL11A2,COL12A1,COL13A1,COL3A1,COL4A5,COL6A1,COL6A5,COL6A6,LEPREL1,MMP16
GO Biological Process	GO:0016255	attachment of GPI anchor to protein	37	5.770924e-3	1.000000e+0	1.000000e+0	8.419103e+0	3.563325e-1	3	4.221949e-4	3.554502e-3	643	6.548167e-2	1.000000e+0	1.000000e+0	4.608447e+0	4.339857e-1	2	7	1.739130e-3	2.857143e-1	MER11C,MER11C,MER11C	PGAP1,PIGK
GO Biological Process	GO:1903373	positive regulation of endoplasmic reticulum tubular network organization	38	5.862406e-3	1.000000e+0	1.000000e+0	8.370876e+0	3.583854e-1	3	4.246273e-4	3.554502e-3	226	2.118600e-2	1.000000e+0	1.000000e+0	8.064783e+0	2.479918e-1	2	4	1.739130e-3	5.000000e-1	MER11C,MER11C,MER11C	RAB3GAP1,RAB3GAP2
GO Biological Process	GO:0050908	detection of light stimulus involved in visual perception	39	6.094039e-3	1.000000e+0	1.000000e+0	3.735355e+0	1.606273e+0	6	1.903167e-3	7.109005e-3	174	1.467274e-2	1.000000e+0	1.000000e+0	4.032391e+0	9.919672e-1	4	16	3.478261e-3	2.500000e-1	MER11C,MER11C,MER11C,MER11C,MER11C,MER11C	ATP8A2,EYS,GUCY2F,TULP1
GO Biological Process	GO:2000786	positive regulation of autophagosome assembly	40	6.420453e-3	1.000000e+0	1.000000e+0	5.527754e+0	7.236212e-1	4	8.573711e-4	4.739336e-3	271	2.694458e-2	1.000000e+0	1.000000e+0	4.398972e+0	6.819775e-1	3	11	2.608696e-3	2.727273e-1	MER11C,MER11C,MER11C,MER11C	PIP4K2A,RAB3GAP1,RAB3GAP2
GO Biological Process	GO:0071880	adenylate cyclase-activating adrenergic receptor signaling pathway	41	7.001029e-3	1.000000e+0	1.000000e+0	2.926551e+0	2.733593e+0	8	3.238855e-3	9.478673e-3	6	1.092718e-4	1.000000e+0	2.349890e-1	6.912671e+0	8.679713e-1	6	14	5.217391e-3	4.285714e-1	MER11C,MER11C,MER11C,MER11C,MER11C,MER11C,MER11C,MER11C	ADCY9,ADRA1D,ADRA2C,ADRB1,ADRB2,RAPGEF2
GO Biological Process	GO:0019323	pentose catabolic process	42	7.145868e-3	1.000000e+0	1.000000e+0	7.784790e+0	3.853669e-1	3	4.565958e-4	3.554502e-3	415	4.874037e-2	1.000000e+0	1.000000e+0	5.376522e+0	3.719877e-1	2	6	1.739130e-3	3.333333e-1	MER11C,MER11C,MER11C	RPE,XYLB
GO Biological Process	GO:0044243	multicellular organismal catabolic process	43	7.203961e-3	1.000000e+0	1.000000e+0	2.216314e+0	5.865594e+0	13	6.949756e-3	1.540284e-2	133	1.075749e-2	1.000000e+0	1.000000e+0	2.304224e+0	4.339857e+0	10	70	8.695652e-3	1.428571e-1	MER11C,MER11C,MER11C,MER11C,MER11C,MER11C,MER11C,MER11C,MER11C,MER11C,MER11C,MER11C,MER11C	ADAMTS3,COL11A2,COL12A1,COL13A1,COL3A1,COL4A5,COL6A1,COL6A5,COL6A6,MMP16
GO Biological Process	GO:0038109	Kit signaling pathway	44	7.386548e-3	1.000000e+0	1.000000e+0	5.306208e+0	7.538339e-1	4	8.931682e-4	4.739336e-3	914	1.201553e-1	1.000000e+0	1.000000e+0	8.064783e+0	1.239959e-1	1	2	8.695652e-4	5.000000e-1	MER11C,MER11C,MER11C,MER11C	FER
GO Biological Process	GO:0010872	regulation of cholesterol esterification	45	7.499019e-3	1.000000e+0	1.000000e+0	5.282774e+0	7.571780e-1	4	8.971303e-4	4.739336e-3	1214	1.457846e-1	1.000000e+0	1.000000e+0	2.932648e+0	6.819775e-1	2	11	1.739130e-3	1.818182e-1	MER11C,MER11C,MER11C,MER11C	AGTR1,STARD4
GO Biological Process	GO:0044259	multicellular organismal macromolecule metabolic process	46	7.838575e-3	1.000000e+0	1.000000e+0	2.119703e+0	6.604698e+0	14	7.825472e-3	1.658768e-2	144	1.113109e-2	1.000000e+0	9.973920e-1	2.190435e+0	5.021834e+0	11	81	9.565217e-3	1.358025e-1	MER11C,MER11C,MER11C,MER11C,MER11C,MER11C,MER11C,MER11C,MER11C,MER11C,MER11C,MER11C,MER11C,MER11C	ADAMTS3,COL11A2,COL12A1,COL13A1,COL3A1,COL4A5,COL6A1,COL6A5,COL6A6,LEPREL1,MMP16
GO Biological Process	GO:1901687	glutathione derivative biosynthetic process	47	8.341097e-3	1.000000e+0	1.000000e+0	5.120162e+0	7.812253e-1	4	9.256224e-4	4.739336e-3	123	9.861519e-3	1.000000e+0	1.000000e+0	3.665810e+0	1.363955e+0	5	22	4.347826e-3	2.272727e-1	MER11C,MER11C,MER11C,MER11C	GSTA3,GSTA4,GSTP1,GSTT1,GSTT2B
GO Biological Process	GO:0060628	regulation of ER to Golgi vesicle-mediated transport	48	8.503935e-3	1.000000e+0	1.000000e+0	4.064320e+0	1.230218e+0	5	1.457604e-3	5.924171e-3	19	4.980017e-4	1.000000e+0	3.381956e-1	6.720652e+0	7.439754e-1	5	12	4.347826e-3	4.166667e-1	MER11C,MER11C,MER11C,MER11C,MER11C	GAS1,INSIG1,SEC24B,SORL1,YIPF5
GO Biological Process	GO:0048209	regulation of vesicle targeting, to, from or within Golgi	49	8.511568e-3	1.000000e+0	1.000000e+0	1.464330e+1	1.365812e-1	2	1.618261e-4	2.369668e-3	914	1.201553e-1	1.000000e+0	1.000000e+0	8.064783e+0	1.239959e-1	1	2	8.695652e-4	5.000000e-1	MER11C,MER11C	GOSR1
GO Biological Process	GO:0014052	regulation of gamma-aminobutyric acid secretion	50	8.605062e-3	1.000000e+0	1.000000e+0	7.268514e+0	4.127391e-1	3	4.890273e-4	3.554502e-3	415	4.874037e-2	1.000000e+0	1.000000e+0	5.376522e+0	3.719877e-1	2	6	1.739130e-3	3.333333e-1	MER11C,MER11C,MER11C	SLC6A1,TRH
GO Biological Process	GO:0033559	unsaturated fatty acid metabolic process	51	8.784187e-3	1.000000e+0	1.000000e+0	2.160325e+0	6.017612e+0	13	7.129872e-3	1.540284e-2	1275	1.565478e-1	1.000000e+0	1.000000e+0	1.440140e+0	6.943771e+0	10	112	8.695652e-3	8.928571e-2	MER11C,MER11C,MER11C,MER11C,MER11C,MER11C,MER11C,MER11C,MER11C,MER11C,MER11C,MER11C,MER11C	CBR1,CYP2B6,CYP2J2,ELOVL2,FAAH2,GSTP1,HSD17B4,MIF,PDPN,PLA2G5
GO Biological Process	GO:1903371	regulation of endoplasmic reticulum tubular network organization	52	9.409772e-3	1.000000e+0	1.000000e+0	7.031190e+0	4.266703e-1	3	5.055335e-4	3.554502e-3	311	3.386857e-2	1.000000e+0	1.000000e+0	6.451826e+0	3.099898e-1	2	5	1.739130e-3	4.000000e-1	MER11C,MER11C,MER11C	RAB3GAP1,RAB3GAP2
GO Biological Process	GO:0009100	glycoprotein metabolic process	53	9.547691e-3	1.000000e+0	1.000000e+0	1.402998e+0	3.777625e+1	53	4.475859e-2	6.279621e-2	2	2.823686e-5	3.643402e-1	1.821701e-1	1.926587e+0	2.231926e+1	43	360	3.739130e-2	1.194444e-1	MER11C,MER11C,MER11C,MER11C,MER11C,MER11C,MER11C,MER11C,MER11C,MER11C,MER11C,MER11C,MER11C,MER11C,MER11C,MER11C,MER11C,MER11C,MER11C,MER11C,MER11C,MER11C,MER11C,MER11C,MER11C,MER11C,MER11C,MER11C,MER11C,MER11C,MER11C,MER11C,MER11C,MER11C,MER11C,MER11C,MER11C,MER11C,MER11C,MER11C,MER11C,MER11C,MER11C,MER11C,MER11C,MER11C,MER11C,MER11C,MER11C,MER11C,MER11C,MER11C,MER11C	ADAMTS12,ADAMTS5,ADAMTSL1,ALG10,ALG10B,ART5,B3GALNT1,B3GNT7,BMP2,C1GALT1,CHST7,CHSY3,DAD1,EDEM1,FUT8,FUT9,GALNT1,GALNT11,GALNT13,GALNT7,GXYLT1,HS3ST4,HS3ST5,HS6ST2,IDS,LARGE,MAN1A1,MGAT4C,NDST1,NDST3,NDST4,NUS1,PGM3,RPN1,SPOCK3,SRD5A3,ST3GAL3,ST6GALNAC5,ST8SIA2,SULF1,THBS1,TNKS,WBSCR17
GO Biological Process	GO:1902204	positive regulation of hepatocyte growth factor receptor signaling pathway	54	9.872002e-3	1.000000e+0	1.000000e+0	1.354767e+1	1.476268e-1	2	1.749133e-4	2.369668e-3	493	6.199795e-2	1.000000e+0	1.000000e+0	1.612957e+1	6.199795e-2	1	1	8.695652e-4	1.000000e+0	MER11C,MER11C	ESM1
GO Biological Process	GO:0043651	linoleic acid metabolic process	55	9.902754e-3	1.000000e+0	1.000000e+0	4.866648e+0	8.219209e-1	4	9.738399e-4	4.739336e-3	774	8.437551e-2	1.000000e+0	1.000000e+0	2.846394e+0	1.053965e+0	3	17	2.608696e-3	1.764706e-1	MER11C,MER11C,MER11C,MER11C	CYP2J2,ELOVL2,GSTP1
GO Biological Process	GO:0006334	nucleosome assembly	56	1.034539e-2	1.000000e+0	1.000000e+0	1.990294e+0	7.536575e+0	15	8.929591e-3	1.777251e-2	2004	2.585393e-1	1.000000e+0	1.000000e+0	1.258335e+0	8.741711e+0	11	141	9.565217e-3	7.801418e-2	MER11C,MER11C,MER11C,MER11C,MER11C,MER11C,MER11C,MER11C,MER11C,MER11C,MER11C,MER11C,MER11C,MER11C,MER11C	CASC5,CENPP,H2AFB3,H2AFY2,HIRA,HIST4H4,NAP1L3,NAP1L5,TSPY1,TSPY2,TSPY4
GO Biological Process	GO:0035426	extracellular matrix-cell signaling	57	1.036281e-2	1.000000e+0	1.000000e+0	4.801318e+0	8.331045e-1	4	9.870906e-4	4.739336e-3	2077	2.738883e-1	1.000000e+0	1.000000e+0	3.225913e+0	3.099898e-1	1	5	8.695652e-4	2.000000e-1	MER11C,MER11C,MER11C,MER11C	FER
GO Biological Process	GO:2000810	regulation of bicellular tight junction assembly	58	1.042022e-2	1.000000e+0	1.000000e+0	2.973094e+0	2.354450e+0	7	2.789633e-3	8.293839e-3	31	1.356756e-3	1.000000e+0	5.647169e-1	4.608447e+0	1.301957e+0	6	21	5.217391e-3	2.857143e-1	MER11C,MER11C,MER11C,MER11C,MER11C,MER11C,MER11C	CLDN1,GJA1,NPHP1,NPHP4,OCLN,PKP2
GO Biological Process	GO:0016095	polyprenol catabolic process	59	1.043272e-2	1.000000e+0	1.000000e+0	1.315976e+1	1.519784e-1	2	1.800692e-4	2.369668e-3	1368	1.747097e-1	1.000000e+0	1.000000e+0	5.376522e+0	1.859939e-1	1	3	8.695652e-4	3.333333e-1	MER11C,MER11C	SRD5A3
GO Biological Process	GO:0009584	detection of visible light	60	1.083758e-2	1.000000e+0	1.000000e+0	2.706358e+0	2.956002e+0	8	3.502372e-3	9.478673e-3	394	4.351460e-2	1.000000e+0	1.000000e+0	2.304224e+0	2.603914e+0	6	42	5.217391e-3	1.428571e-1	MER11C,MER11C,MER11C,MER11C,MER11C,MER11C,MER11C,MER11C	ABCA4,ATP8A2,EYS,GUCY2F,RP1,TULP1
GO Biological Process	GO:0051923	sulfation	61	1.105667e-2	1.000000e+0	1.000000e+0	3.804938e+0	1.314082e+0	5	1.556969e-3	5.924171e-3	174	1.467274e-2	1.000000e+0	1.000000e+0	4.032391e+0	9.919672e-1	4	16	3.478261e-3	2.500000e-1	MER11C,MER11C,MER11C,MER11C,MER11C	HS3ST5,NDST1,SULT1C4,TPST2
GO Biological Process	GO:0003365	establishment of cell polarity involved in ameboidal cell migration	62	1.109829e-2	1.000000e+0	1.000000e+0	6.611017e+0	4.537880e-1	3	5.376635e-4	3.554502e-3	61	3.840611e-3	1.000000e+0	8.123837e-1	1.612957e+1	1.239959e-1	2	2	1.739130e-3	1.000000e+0	MER11C,MER11C,MER11C	AMOT,AMOTL1
GO Biological Process	GO:0044090	positive regulation of vacuole organization	63	1.115913e-2	1.000000e+0	1.000000e+0	3.796055e+0	1.317157e+0	5	1.560612e-3	5.924171e-3	276	2.696288e-2	1.000000e+0	1.000000e+0	3.395698e+0	1.177961e+0	4	19	3.478261e-3	2.105263e-1	MER11C,MER11C,MER11C,MER11C,MER11C	ADRB2,PIP4K2A,RAB3GAP1,RAB3GAP2
GO Biological Process	GO:0010561	negative regulation of glycoprotein biosynthetic process	64	1.128839e-2	1.000000e+0	1.000000e+0	4.680178e+0	8.546683e-1	4	1.012640e-3	4.739336e-3	1919	2.375090e-1	1.000000e+0	1.000000e+0	2.150609e+0	9.299693e-1	2	15	1.739130e-3	1.333333e-1	MER11C,MER11C,MER11C,MER11C	ITM2A,ITM2B
GO Biological Process	GO:1901137	carbohydrate derivative biosynthetic process	65	1.136839e-2	1.000000e+0	1.000000e+0	1.323710e+0	5.288166e+1	70	6.265599e-2	8.293839e-2	12	2.761152e-4	1.000000e+0	2.968929e-1	1.591379e+0	3.707477e+1	59	598	5.130435e-2	9.866221e-2	MER11C,MER11C,MER11C,MER11C,MER11C,MER11C,MER11C,MER11C,MER11C,MER11C,MER11C,MER11C,MER11C,MER11C,MER11C,MER11C,MER11C,MER11C,MER11C,MER11C,MER11C,MER11C,MER11C,MER11C,MER11C,MER11C,MER11C,MER11C,MER11C,MER11C,MER11C,MER11C,MER11C,MER11C,MER11C,MER11C,MER11C,MER11C,MER11C,MER11C,MER11C,MER11C,MER11C,MER11C,MER11C,MER11C,MER11C,MER11C,MER11C,MER11C,MER11C,MER11C,MER11C,MER11C,MER11C,MER11C,MER11C,…	ABCC5,ADAMTS5,ADAMTSL1,ADCY1,ADCY9,ALG10,ALG10B,ANGPT1,ART5,ATP5G3,ATP5H,B3GALNT1,B3GNT7,C1GALT1,CHST7,CHSY3,CMPK2,DAD1,DHFRL1,EDEM1,FUT8,FUT9,GALNT1,GALNT11,GALNT13,GALNT7,GK2,GK5,GPC5,GUCY2C,GUCY2F,GXYLT1,HAS1,HS3ST1,HS3ST5,HS6ST2,LARGE,MAN1A1,MGAT4C,NDST1,NDST3,NDST4,NUS1,OGN,PGAP1,PGM3,PIGB,PIGK,RPN1,SRD5A3,ST3GAL3,ST6GALNAC5,ST8SIA2,THBS1,TNKS,UCK2,UGP2,WBSCR17,XYLB
GO Biological Process	GO:0007168	receptor guanylyl cyclase signaling pathway	66	1.142636e-2	1.000000e+0	1.000000e+0	6.539196e+0	4.587720e-1	3	5.435688e-4	3.554502e-3	1109	1.241774e-1	1.000000e+0	1.000000e+0	3.225913e+0	6.199795e-1	2	10	1.739130e-3	2.000000e-1	MER11C,MER11C,MER11C	GUCY2C,GUCY2F
GO Biological Process	GO:1902715	positive regulation of interferon-gamma secretion	67	1.145224e-2	1.000000e+0	1.000000e+0	4.660019e+0	8.583657e-1	4	1.017021e-3	4.739336e-3	127	1.051492e-2	1.000000e+0	1.000000e+0	6.048587e+0	4.959836e-1	3	8	2.608696e-3	3.750000e-1	MER11C,MER11C,MER11C,MER11C	HMHB1,RASGRP1,SLAMF1
GO Biological Process	GO:0036089	cleavage furrow formation	68	1.189814e-2	1.000000e+0	1.000000e+0	6.440583e+0	4.657963e-1	3	5.518914e-4	3.554502e-3	2657	3.611572e-1	1.000000e+0	1.000000e+0	2.304224e+0	4.339857e-1	1	7	8.695652e-4	1.428571e-1	MER11C,MER11C,MER11C	SNX18
GO Biological Process	GO:0048677	axon extension involved in regeneration	69	1.195644e-2	1.000000e+0	1.000000e+0	8.313652e+1	1.202841e-2	1	1.425167e-5	1.184834e-3	493	6.199795e-2	1.000000e+0	1.000000e+0	1.612957e+1	6.199795e-2	1	1	8.695652e-4	1.000000e+0	MER11C	LAMB2
GO Biological Process	GO:0072274	metanephric glomerular basement membrane development	69	1.195644e-2	1.000000e+0	1.000000e+0	8.313652e+1	1.202841e-2	1	1.425167e-5	1.184834e-3	493	6.199795e-2	1.000000e+0	1.000000e+0	1.612957e+1	6.199795e-2	1	1	8.695652e-4	1.000000e+0	MER11C	LAMB2
GO Biological Process	GO:0009101	glycoprotein biosynthetic process	71	1.252244e-2	1.000000e+0	1.000000e+0	1.419408e+0	3.240788e+1	46	3.839797e-2	5.450237e-2	10	2.480793e-4	1.000000e+0	3.200967e-1	1.841957e+0	2.008734e+1	37	324	3.217391e-2	1.141975e-1	MER11C,MER11C,MER11C,MER11C,MER11C,MER11C,MER11C,MER11C,MER11C,MER11C,MER11C,MER11C,MER11C,MER11C,MER11C,MER11C,MER11C,MER11C,MER11C,MER11C,MER11C,MER11C,MER11C,MER11C,MER11C,MER11C,MER11C,MER11C,MER11C,MER11C,MER11C,MER11C,MER11C,MER11C,MER11C,MER11C,MER11C,MER11C,MER11C,MER11C,MER11C,MER11C,MER11C,MER11C,MER11C,MER11C	ADAMTS5,ADAMTSL1,ALG10,ALG10B,ART5,B3GALNT1,B3GNT7,C1GALT1,CHST7,CHSY3,DAD1,EDEM1,FUT8,FUT9,GALNT1,GALNT11,GALNT13,GALNT7,GXYLT1,HS3ST5,HS6ST2,LARGE,MAN1A1,MGAT4C,NDST1,NDST3,NDST4,NUS1,PGM3,RPN1,SRD5A3,ST3GAL3,ST6GALNAC5,ST8SIA2,THBS1,TNKS,WBSCR17
GO Biological Process	GO:0072711	cellular response to hydroxyurea	72	1.288584e-2	1.000000e+0	1.000000e+0	3.659489e+0	1.366311e+0	5	1.618852e-3	5.924171e-3	127	1.051492e-2	1.000000e+0	1.000000e+0	6.048587e+0	4.959836e-1	3	8	2.608696e-3	3.750000e-1	MER11C,MER11C,MER11C,MER11C,MER11C	FMR1,RAD51,SPIDR
GO Biological Process	GO:0044088	regulation of vacuole organization	73	1.313321e-2	1.000000e+0	1.000000e+0	2.612663e+0	3.062010e+0	8	3.627974e-3	9.478673e-3	297	3.040059e-2	1.000000e+0	1.000000e+0	2.304224e+0	3.037900e+0	7	49	6.086957e-3	1.428571e-1	MER11C,MER11C,MER11C,MER11C,MER11C,MER11C,MER11C,MER11C	ADRB2,C9orf72,MTMR3,PIP4K2A,RAB3GAP1,RAB3GAP2,SCARB2
GO Biological Process	GO:0046164	alcohol catabolic process	74	1.315211e-2	1.000000e+0	1.000000e+0	2.611969e+0	3.062824e+0	8	3.628938e-3	9.478673e-3	254	2.220988e-2	1.000000e+0	1.000000e+0	2.454499e+0	2.851906e+0	7	46	6.086957e-3	1.521739e-1	MER11C,MER11C,MER11C,MER11C,MER11C,MER11C,MER11C,MER11C	ALDH2,ALDH3B2,GK2,GK5,HAO1,SRD5A3,SULT1C4
GO Biological Process	GO:0033004	negative regulation of mast cell activation	75	1.319338e-2	1.000000e+0	1.000000e+0	3.637450e+0	1.374589e+0	5	1.628660e-3	5.924171e-3	1109	1.241774e-1	1.000000e+0	1.000000e+0	3.225913e+0	6.199795e-1	2	10	1.739130e-3	2.000000e-1	MER11C,MER11C,MER11C,MER11C,MER11C	CNR1,FER
GO Biological Process	GO:0036112	medium-chain fatty-acyl-CoA metabolic process	76	1.335698e-2	1.000000e+0	1.000000e+0	1.154980e+1	1.731632e-1	2	2.051696e-4	2.369668e-3	1368	1.747097e-1	1.000000e+0	1.000000e+0	5.376522e+0	1.859939e-1	1	3	8.695652e-4	3.333333e-1	MER11C,MER11C	HSD17B4
GO Biological Process	GO:0036109	alpha-linolenic acid metabolic process	77	1.363886e-2	1.000000e+0	1.000000e+0	6.117311e+0	4.904115e-1	3	5.810563e-4	3.554502e-3	1585	1.908975e-1	1.000000e+0	1.000000e+0	2.481472e+0	8.059734e-1	2	13	1.739130e-3	1.538462e-1	MER11C,MER11C,MER11C	ELOVL2,HSD17B4
GO Biological Process	GO:0050829	defense response to Gram-negative bacterium	78	1.416037e-2	1.000000e+0	1.000000e+0	2.412570e+0	3.730462e+0	9	4.419978e-3	1.066351e-2	3885	5.582352e-1	1.000000e+0	1.000000e+0	1.008098e+0	4.959836e+0	5	80	4.347826e-3	6.250000e-2	MER11C,MER11C,MER11C,MER11C,MER11C,MER11C,MER11C,MER11C,MER11C	CTSG,DEFA5,DMBT1,NOS2,SPACA5B
GO Biological Process	GO:0070085	glycosylation	79	1.435947e-2	1.000000e+0	1.000000e+0	1.471688e+0	2.514120e+1	37	2.978816e-2	4.383886e-2	34	1.418588e-3	1.000000e+0	5.383541e-1	1.773108e+0	1.748342e+1	31	282	2.695652e-2	1.099291e-1	MER11C,MER11C,MER11C,MER11C,MER11C,MER11C,MER11C,MER11C,MER11C,MER11C,MER11C,MER11C,MER11C,MER11C,MER11C,MER11C,MER11C,MER11C,MER11C,MER11C,MER11C,MER11C,MER11C,MER11C,MER11C,MER11C,MER11C,MER11C,MER11C,MER11C,MER11C,MER11C,MER11C,MER11C,MER11C,MER11C,MER11C	ADAMTS5,ADAMTSL1,ALG10,ALG10B,ART5,B3GALNT1,B3GNT7,C1GALT1,DAD1,EDEM1,FUT8,FUT9,GALNT1,GALNT11,GALNT13,GALNT7,GXYLT1,LARGE,MAN1A1,MGAT4C,NUS1,PGM3,PIGB,RPN1,SRD5A3,ST3GAL3,ST6GALNAC5,ST8SIA2,THBS1,TNKS,WBSCR17
GO Biological Process	GO:0050925	negative regulation of negative chemotaxis	80	1.437450e-2	1.000000e+0	1.000000e+0	4.351197e+0	9.192873e-1	4	1.089203e-3	4.739336e-3	61	3.840611e-3	1.000000e+0	8.123837e-1	1.612957e+1	1.239959e-1	2	2	1.739130e-3	1.000000e+0	MER11C,MER11C,MER11C,MER11C	ROBO1,ROBO2
GO Biological Process	GO:0072710	response to hydroxyurea	81	1.439946e-2	1.000000e+0	1.000000e+0	3.556555e+0	1.405855e+0	5	1.665705e-3	5.924171e-3	181	1.505274e-2	1.000000e+0	1.000000e+0	5.376522e+0	5.579816e-1	3	9	2.608696e-3	3.333333e-1	MER11C,MER11C,MER11C,MER11C,MER11C	FMR1,RAD51,SPIDR
GO Biological Process	GO:0034310	primary alcohol catabolic process	82	1.491208e-2	1.000000e+0	1.000000e+0	4.302876e+0	9.296108e-1	4	1.101435e-3	4.739336e-3	150	1.156202e-2	1.000000e+0	9.945650e-1	4.301217e+0	9.299693e-1	4	15	3.478261e-3	2.666667e-1	MER11C,MER11C,MER11C,MER11C	ALDH2,ALDH3B2,HAO1,SULT1C4
GO Biological Process	GO:0048488	synaptic vesicle endocytosis	83	1.510302e-2	1.000000e+0	1.000000e+0	2.385886e+0	3.772183e+0	9	4.469411e-3	1.066351e-2	90	6.495464e-3	1.000000e+0	9.312330e-1	3.456335e+0	1.735943e+0	6	28	5.217391e-3	2.142857e-1	MER11C,MER11C,MER11C,MER11C,MER11C,MER11C,MER11C,MER11C,MER11C	NLGN4X,NLGN4Y,OPHN1,SH3GL2,SNCA,SYT1
GO Biological Process	GO:1901301	regulation of cargo loading into COPII-coated vesicle	84	1.527116e-2	1.000000e+0	1.000000e+0	1.075662e+1	1.859320e-1	2	2.202985e-4	2.369668e-3	61	3.840611e-3	1.000000e+0	8.123837e-1	1.612957e+1	1.239959e-1	2	2	1.739130e-3	1.000000e+0	MER11C,MER11C	INSIG1,SEC24B
GO Biological Process	GO:1902202	regulation of hepatocyte growth factor receptor signaling pathway	85	1.584067e-2	1.000000e+0	1.000000e+0	5.779254e+0	5.190981e-1	3	6.150452e-4	3.554502e-3	226	2.118600e-2	1.000000e+0	1.000000e+0	8.064783e+0	2.479918e-1	2	4	1.739130e-3	5.000000e-1	MER11C,MER11C,MER11C	ADAMTS12,ESM1
GO Biological Process	GO:0050830	defense response to Gram-positive bacterium	86	1.600013e-2	1.000000e+0	1.000000e+0	2.240279e+0	4.463730e+0	10	5.288779e-3	1.184834e-2	3515	4.880813e-1	1.000000e+0	1.000000e+0	1.075304e+0	5.579816e+0	6	90	5.217391e-3	6.666667e-2	MER11C,MER11C,MER11C,MER11C,MER11C,MER11C,MER11C,MER11C,MER11C,MER11C	CTSG,DEFA5,DMBT1,IL12A,PLA2G2A,SPACA5B
GO Biological Process	GO:0006486	protein glycosylation	87	1.652708e-2	1.000000e+0	1.000000e+0	1.465246e+0	2.456925e+1	36	2.911049e-2	4.265403e-2	36	1.593856e-3	1.000000e+0	5.712646e-1	1.778996e+0	1.686344e+1	30	272	2.608696e-2	1.102941e-1	MER11C,MER11C,MER11C,MER11C,MER11C,MER11C,MER11C,MER11C,MER11C,MER11C,MER11C,MER11C,MER11C,MER11C,MER11C,MER11C,MER11C,MER11C,MER11C,MER11C,MER11C,MER11C,MER11C,MER11C,MER11C,MER11C,MER11C,MER11C,MER11C,MER11C,MER11C,MER11C,MER11C,MER11C,MER11C,MER11C	ADAMTS5,ADAMTSL1,ALG10,ALG10B,ART5,B3GALNT1,B3GNT7,C1GALT1,DAD1,EDEM1,FUT8,FUT9,GALNT1,GALNT11,GALNT13,GALNT7,GXYLT1,LARGE,MAN1A1,MGAT4C,NUS1,PGM3,RPN1,SRD5A3,ST3GAL3,ST6GALNAC5,ST8SIA2,THBS1,TNKS,WBSCR17
GO Biological Process	GO:0019102	male somatic sex determination	88	1.653126e-2	1.000000e+0	1.000000e+0	5.685866e+0	5.276241e-1	3	6.251471e-4	3.554502e-3	493	6.199795e-2	1.000000e+0	1.000000e+0	1.612957e+1	6.199795e-2	1	1	8.695652e-4	1.000000e+0	MER11C,MER11C,MER11C	AR
GO Biological Process	GO:0060520	activation of prostate induction by androgen receptor signaling pathway	88	1.653126e-2	1.000000e+0	1.000000e+0	5.685866e+0	5.276241e-1	3	6.251471e-4	3.554502e-3	493	6.199795e-2	1.000000e+0	1.000000e+0	1.612957e+1	6.199795e-2	1	1	8.695652e-4	1.000000e+0	MER11C,MER11C,MER11C	AR
GO Biological Process	GO:0071875	adrenergic receptor signaling pathway	90	1.689054e-2	1.000000e+0	1.000000e+0	2.492666e+0	3.209415e+0	8	3.802624e-3	9.478673e-3	11	2.616769e-4	1.000000e+0	3.069470e-1	6.048587e+0	9.919672e-1	6	16	5.217391e-3	3.750000e-1	MER11C,MER11C,MER11C,MER11C,MER11C,MER11C,MER11C,MER11C	ADCY9,ADRA1D,ADRA2C,ADRB1,ADRB2,RAPGEF2
GO Biological Process	GO:0006068	ethanol catabolic process	91	1.725560e-2	1.000000e+0	1.000000e+0	5.593322e+0	5.363539e-1	3	6.354904e-4	3.554502e-3	339	3.430398e-2	1.000000e+0	1.000000e+0	4.032391e+0	7.439754e-1	3	12	2.608696e-3	2.500000e-1	MER11C,MER11C,MER11C	ALDH2,ALDH3B2,SULT1C4
GO Biological Process	GO:0001676	long-chain fatty acid metabolic process	92	1.761608e-2	1.000000e+0	1.000000e+0	2.110883e+0	5.211090e+0	11	6.174277e-3	1.303318e-2	1917	2.356613e-1	1.000000e+0	1.000000e+0	1.358279e+0	5.889805e+0	8	95	6.956522e-3	8.421053e-2	MER11C,MER11C,MER11C,MER11C,MER11C,MER11C,MER11C,MER11C,MER11C,MER11C,MER11C	ACADL,CBR1,CYP2B6,CYP2J2,ELOVL2,FAAH2,GSTP1,HSD17B4
GO Biological Process	GO:0006477	protein sulfation	93	1.797186e-2	1.000000e+0	1.000000e+0	4.063727e+0	9.843181e-1	4	1.166254e-3	4.739336e-3	96	6.887124e-3	1.000000e+0	9.256725e-1	6.912671e+0	4.339857e-1	3	7	2.608696e-3	4.285714e-1	MER11C,MER11C,MER11C,MER11C	HS3ST5,NDST1,TPST2
GO Biological Process	GO:0070473	negative regulation of uterine smooth muscle contraction	94	1.800698e-2	1.000000e+0	1.000000e+0	9.850578e+0	2.030338e-1	2	2.405613e-4	2.369668e-3	493	6.199795e-2	1.000000e+0	1.000000e+0	1.612957e+1	6.199795e-2	1	1	8.695652e-4	1.000000e+0	MER11C,MER11C	ADRA2C
GO Biological Process	GO:0048808	male genitalia morphogenesis	95	1.826448e-2	1.000000e+0	1.000000e+0	4.043530e+0	9.892346e-1	4	1.172079e-3	4.739336e-3	226	2.118600e-2	1.000000e+0	1.000000e+0	8.064783e+0	2.479918e-1	2	4	1.739130e-3	5.000000e-1	MER11C,MER11C,MER11C,MER11C	AR,FGF10
GO Biological Process	GO:0070472	regulation of uterine smooth muscle contraction	96	1.831862e-2	1.000000e+0	1.000000e+0	4.039837e+0	9.901390e-1	4	1.173150e-3	4.739336e-3	181	1.505274e-2	1.000000e+0	1.000000e+0	5.376522e+0	5.579816e-1	3	9	2.608696e-3	3.333333e-1	MER11C,MER11C,MER11C,MER11C	ADRA2C,TACR1,TACR3
GO Biological Process	GO:0070346	positive regulation of fat cell proliferation	97	1.924006e-2	1.000000e+0	1.000000e+0	3.297755e+0	1.516183e+0	5	1.796425e-3	5.924171e-3	1	1.470218e-5	1.897022e-1	1.897022e-1	1.612957e+1	2.479918e-1	4	4	3.478261e-3	1.000000e+0	MER11C,MER11C,MER11C,MER11C,MER11C	FGF10,FGF16,PID1,VSTM2A
GO Biological Process	GO:0018993	somatic sex determination	98	1.937481e-2	1.000000e+0	1.000000e+0	5.349742e+0	5.607747e-1	3	6.644250e-4	3.554502e-3	914	1.201553e-1	1.000000e+0	1.000000e+0	8.064783e+0	1.239959e-1	1	2	8.695652e-4	5.000000e-1	MER11C,MER11C,MER11C	AR
GO Biological Process	GO:0006622	protein targeting to lysosome	99	1.938851e-2	1.000000e+0	1.000000e+0	3.291078e+0	1.519259e+0	5	1.800070e-3	5.924171e-3	89	6.435216e-3	1.000000e+0	9.329617e-1	4.032391e+0	1.239959e+0	5	20	4.347826e-3	2.500000e-1	MER11C,MER11C,MER11C,MER11C,MER11C	NCOA4,RAB7A,SCARB2,SNX16,SORL1
GO Biological Process	GO:1903019	negative regulation of glycoprotein metabolic process	100	2.066173e-2	1.000000e+0	1.000000e+0	3.891853e+0	1.027788e+0	4	1.217758e-3	4.739336e-3	2323	3.080874e-1	1.000000e+0	1.000000e+0	1.792174e+0	1.115963e+0	2	18	1.739130e-3	1.111111e-1	MER11C,MER11C,MER11C,MER11C	ITM2A,ITM2B
GO Biological Process	GO:0060700	regulation of ribonuclease activity	101	2.107998e-2	1.000000e+0	1.000000e+0	9.051133e+0	2.209668e-1	2	2.618090e-4	2.369668e-3	311	3.386857e-2	1.000000e+0	1.000000e+0	6.451826e+0	3.099898e-1	2	5	1.739130e-3	4.000000e-1	MER11C,MER11C	ABCE1,OAS3
GO Biological Process	GO:0060083	smooth muscle contraction involved in micturition	102	2.112466e-2	1.000000e+0	1.000000e+0	5.173843e+0	5.798398e-1	3	6.870140e-4	3.554502e-3	137	1.104639e-2	1.000000e+0	1.000000e+0	1.075304e+1	1.859939e-1	2	3	1.739130e-3	6.666667e-1	MER11C,MER11C,MER11C	KCNMA1,TACR1
GO Biological Process	GO:0010879	cholesterol transport involved in cholesterol storage	103	2.116977e-2	1.000000e+0	1.000000e+0	9.030423e+0	2.214736e-1	2	2.624094e-4	2.369668e-3	493	6.199795e-2	1.000000e+0	1.000000e+0	1.612957e+1	6.199795e-2	1	1	8.695652e-4	1.000000e+0	MER11C,MER11C	STARD4
GO Biological Process	GO:1904881	cellular response to hydrogen sulfide	104	2.126958e-2	1.000000e+0	1.000000e+0	9.007558e+0	2.220358e-1	2	2.630755e-4	2.369668e-3	914	1.201553e-1	1.000000e+0	1.000000e+0	8.064783e+0	1.239959e-1	1	2	8.695652e-4	5.000000e-1	MER11C,MER11C	KDR
GO Biological Process	GO:0035732	nitric oxide storage	105	2.143394e-2	1.000000e+0	1.000000e+0	4.615376e+1	2.166671e-2	1	2.567146e-5	1.184834e-3	493	6.199795e-2	1.000000e+0	1.000000e+0	1.612957e+1	6.199795e-2	1	1	8.695652e-4	1.000000e+0	MER11C	GSTP1
GO Biological Process	GO:0015864	pyrimidine nucleoside transport	106	2.172157e-2	1.000000e+0	1.000000e+0	8.905987e+0	2.245680e-1	2	2.660759e-4	2.369668e-3	914	1.201553e-1	1.000000e+0	1.000000e+0	8.064783e+0	1.239959e-1	1	2	8.695652e-4	5.000000e-1	MER11C,MER11C	SLC28A3
GO Biological Process	GO:0033007	negative regulation of mast cell activation involved in immune response	107	2.197979e-2	1.000000e+0	1.000000e+0	3.817457e+0	1.047818e+0	4	1.241491e-3	4.739336e-3	2657	3.611572e-1	1.000000e+0	1.000000e+0	2.304224e+0	4.339857e-1	1	7	8.695652e-4	1.428571e-1	MER11C,MER11C,MER11C,MER11C	FER
GO Biological Process	GO:0010877	lipid transport involved in lipid storage	108	2.206749e-2	1.000000e+0	1.000000e+0	8.830364e+0	2.264912e-1	2	2.683545e-4	2.369668e-3	914	1.201553e-1	1.000000e+0	1.000000e+0	8.064783e+0	1.239959e-1	1	2	8.695652e-4	5.000000e-1	MER11C,MER11C	STARD4
GO Biological Process	GO:0034728	nucleosome organization	109	2.209168e-2	1.000000e+0	1.000000e+0	1.770871e+0	9.035102e+0	16	1.070510e-2	1.895735e-2	2792	3.638517e-1	1.000000e+0	1.000000e+0	1.138558e+0	1.053965e+1	12	170	1.043478e-2	7.058824e-2	MER11C,MER11C,MER11C,MER11C,MER11C,MER11C,MER11C,MER11C,MER11C,MER11C,MER11C,MER11C,MER11C,MER11C,MER11C,MER11C	CASC5,CENPP,H2AFB3,H2AFY2,HIRA,HIST4H4,NAP1L3,NAP1L5,PSME4,TSPY1,TSPY2,TSPY4
GO Biological Process	GO:0097712	vesicle targeting, trans-Golgi to periciliary membrane compartment	110	2.234364e-2	1.000000e+0	1.000000e+0	4.425418e+1	2.259674e-2	1	2.677338e-5	1.184834e-3	493	6.199795e-2	1.000000e+0	1.000000e+0	1.612957e+1	6.199795e-2	1	1	8.695652e-4	1.000000e+0	MER11C	CEP19
GO Biological Process	GO:0015014	heparan sulfate proteoglycan biosynthetic process, polysaccharide chain biosynthetic process	111	2.236405e-2	1.000000e+0	1.000000e+0	3.796802e+0	1.053518e+0	4	1.248244e-3	4.739336e-3	311	3.386857e-2	1.000000e+0	1.000000e+0	6.451826e+0	3.099898e-1	2	5	1.739130e-3	4.000000e-1	MER11C,MER11C,MER11C,MER11C	NDST1,NDST3
GO Biological Process	GO:0071802	negative regulation of podosome assembly	112	2.253482e-2	1.000000e+0	1.000000e+0	4.387447e+1	2.279230e-2	1	2.700509e-5	1.184834e-3	493	6.199795e-2	1.000000e+0	1.000000e+0	1.612957e+1	6.199795e-2	1	1	8.695652e-4	1.000000e+0	MER11C	ARHGEF2
GO Biological Process	GO:1901888	regulation of cell junction assembly	113	2.261008e-2	1.000000e+0	1.000000e+0	1.765722e+0	9.061449e+0	16	1.073631e-2	1.895735e-2	156	1.215752e-2	1.000000e+0	1.000000e+0	2.163722e+0	5.083832e+0	11	82	9.565217e-3	1.341463e-1	MER11C,MER11C,MER11C,MER11C,MER11C,MER11C,MER11C,MER11C,MER11C,MER11C,MER11C,MER11C,MER11C,MER11C,MER11C,MER11C	CLDN1,EFNA5,GJA1,KDR,MYOC,NPHP1,NPHP4,OCLN,PKP2,RAPGEF2,THBS1
GO Biological Process	GO:0035063	nuclear speck organization	114	2.278301e-2	1.000000e+0	1.000000e+0	5.024117e+0	5.971198e-1	3	7.074879e-4	3.554502e-3	914	1.201553e-1	1.000000e+0	1.000000e+0	8.064783e+0	1.239959e-1	1	2	8.695652e-4	5.000000e-1	MER11C,MER11C,MER11C	AFF2
GO Biological Process	GO:0019255	glucose 1-phosphate metabolic process	115	2.290694e-2	1.000000e+0	1.000000e+0	8.654017e+0	2.311065e-1	2	2.738229e-4	2.369668e-3	61	3.840611e-3	1.000000e+0	8.123837e-1	1.612957e+1	1.239959e-1	2	2	1.739130e-3	1.000000e+0	MER11C,MER11C	PGM3,UGP2
GO Biological Process	GO:0007041	lysosomal transport	116	2.341126e-2	1.000000e+0	1.000000e+0	1.949040e+0	6.156878e+0	12	7.294880e-3	1.421801e-2	212	1.989590e-2	1.000000e+0	1.000000e+0	2.016196e+0	5.455820e+0	11	88	9.565217e-3	1.250000e-1	MER11C,MER11C,MER11C,MER11C,MER11C,MER11C,MER11C,MER11C,MER11C,MER11C,MER11C,MER11C	ADRB2,C9orf72,HGSNAT,HOOK1,NCOA4,RAB12,RAB7A,RHOB,SCARB2,SNX16,SORL1
GO Biological Process	GO:1902713	regulation of interferon-gamma secretion	117	2.351660e-2	1.000000e+0	1.000000e+0	3.737391e+0	1.070265e+0	4	1.268087e-3	4.739336e-3	271	2.694458e-2	1.000000e+0	1.000000e+0	4.398972e+0	6.819775e-1	3	11	2.608696e-3	2.727273e-1	MER11C,MER11C,MER11C,MER11C	HMHB1,RASGRP1,SLAMF1
GO Biological Process	GO:0002025	vasodilation by norepinephrine-epinephrine involved in regulation of systemic arterial blood pressure	118	2.371555e-2	1.000000e+0	1.000000e+0	8.493067e+0	2.354862e-1	2	2.790121e-4	2.369668e-3	137	1.104639e-2	1.000000e+0	1.000000e+0	1.075304e+1	1.859939e-1	2	3	1.739130e-3	6.666667e-1	MER11C,MER11C	ADRB1,ADRB2
GO Biological Process	GO:0002729	positive regulation of natural killer cell cytokine production	119	2.396511e-2	1.000000e+0	1.000000e+0	8.445042e+0	2.368253e-1	2	2.805987e-4	2.369668e-3	493	6.199795e-2	1.000000e+0	1.000000e+0	1.612957e+1	6.199795e-2	1	1	8.695652e-4	1.000000e+0	MER11C,MER11C	CD226
GO Biological Process	GO:0048011	neurotrophin TRK receptor signaling pathway	120	2.468249e-2	1.000000e+0	1.000000e+0	3.680849e+0	1.086706e+0	4	1.287566e-3	4.739336e-3	4197	6.172685e-1	1.000000e+0	1.000000e+0	1.075304e+0	9.299693e-1	1	15	8.695652e-4	6.666667e-2	MER11C,MER11C,MER11C,MER11C	NDN
GO Biological Process	GO:0031497	chromatin assembly	121	2.528771e-2	1.000000e+0	1.000000e+0	1.778046e+0	8.436227e+0	15	9.995529e-3	1.777251e-2	2826	3.743741e-1	1.000000e+0	1.000000e+0	1.137341e+0	9.671680e+0	11	156	9.565217e-3	7.051282e-2	MER11C,MER11C,MER11C,MER11C,MER11C,MER11C,MER11C,MER11C,MER11C,MER11C,MER11C,MER11C,MER11C,MER11C,MER11C	CASC5,CENPP,H2AFB3,H2AFY2,HIRA,HIST4H4,NAP1L3,NAP1L5,TSPY1,TSPY2,TSPY4
GO Biological Process	GO:0016239	positive regulation of macroautophagy	122	2.562082e-2	1.000000e+0	1.000000e+0	2.071455e+0	4.827525e+0	10	5.719816e-3	1.184834e-2	263	2.357855e-2	1.000000e+0	1.000000e+0	2.263799e+0	3.533883e+0	8	57	6.956522e-3	1.403509e-1	MER11C,MER11C,MER11C,MER11C,MER11C,MER11C,MER11C,MER11C,MER11C,MER11C	ADRB2,C9orf72,EPM2A,KDR,PIP4K2A,RAB12,RAB3GAP1,RAB3GAP2
GO Biological Process	GO:0006790	sulfur compound metabolic process	123	2.576774e-2	1.000000e+0	1.000000e+0	1.375589e+0	3.053237e+1	42	3.617579e-2	4.976303e-2	41	1.954124e-3	1.000000e+0	6.149771e-1	1.648602e+0	2.244326e+1	37	362	3.217391e-2	1.022099e-1	MER11C,MER11C,MER11C,MER11C,MER11C,MER11C,MER11C,MER11C,MER11C,MER11C,MER11C,MER11C,MER11C,MER11C,MER11C,MER11C,MER11C,MER11C,MER11C,MER11C,MER11C,MER11C,MER11C,MER11C,MER11C,MER11C,MER11C,MER11C,MER11C,MER11C,MER11C,MER11C,MER11C,MER11C,MER11C,MER11C,MER11C,MER11C,MER11C,MER11C,MER11C,MER11C	ANGPT1,B3GNT7,CHAC2,CHST7,CHSY3,DBI,ELOVL2,FAR1,FAR2,GCLM,GHR,GLRX3,GSTA3,GSTA4,GSTP1,GSTT1,GSTT2,GSTT2B,HS3ST4,HS3ST5,HS6ST2,HSD17B4,IDS,MUT,NDST1,NDST3,NDST4,OGN,PDHA1,PDHA2,SPOCK3,ST3GAL3,SUCLG2,SULF1,SULT1C4,TPK1,TPST2
GO Biological Process	GO:1903061	positive regulation of protein lipidation	124	2.590572e-2	1.000000e+0	1.000000e+0	4.777949e+0	6.278844e-1	3	7.439389e-4	3.554502e-3	226	2.118600e-2	1.000000e+0	1.000000e+0	8.064783e+0	2.479918e-1	2	4	1.739130e-3	5.000000e-1	MER11C,MER11C,MER11C	RAB3GAP1,RAB3GAP2
GO Biological Process	GO:0036465	synaptic vesicle recycling	125	2.666705e-2	1.000000e+0	1.000000e+0	2.156310e+0	4.173798e+0	9	4.945258e-3	1.066351e-2	252	2.206313e-2	1.000000e+0	1.000000e+0	2.688261e+0	2.231926e+0	6	36	5.217391e-3	1.666667e-1	MER11C,MER11C,MER11C,MER11C,MER11C,MER11C,MER11C,MER11C,MER11C	NLGN4X,NLGN4Y,OPHN1,SH3GL2,SNCA,SYT1
GO Biological Process	GO:0030521	androgen receptor signaling pathway	126	2.707115e-2	1.000000e+0	1.000000e+0	2.052025e+0	4.873235e+0	10	5.773975e-3	1.184834e-2	211	1.985873e-2	1.000000e+0	1.000000e+0	2.509043e+0	2.789908e+0	7	45	6.086957e-3	1.555556e-1	MER11C,MER11C,MER11C,MER11C,MER11C,MER11C,MER11C,MER11C,MER11C,MER11C	AR,DDX5,MED4,NCOA4,PIAS1,PPAP2A,UBE3A
GO Biological Process	GO:0070946	neutrophil mediated killing of gram-positive bacterium	127	2.774595e-2	1.000000e+0	1.000000e+0	3.553955e+1	2.813767e-2	1	3.333847e-5	1.184834e-3	493	6.199795e-2	1.000000e+0	1.000000e+0	1.612957e+1	6.199795e-2	1	1	8.695652e-4	1.000000e+0	MER11C	CTSG
GO Biological Process	GO:0070859	positive regulation of bile acid biosynthetic process	128	2.777861e-2	1.000000e+0	1.000000e+0	7.793565e+0	2.566220e-1	2	3.040545e-4	2.369668e-3	1368	1.747097e-1	1.000000e+0	1.000000e+0	5.376522e+0	1.859939e-1	1	3	8.695652e-4	3.333333e-1	MER11C,MER11C	STARD4
GO Biological Process	GO:0044331	cell-cell adhesion mediated by cadherin	129	2.791470e-2	1.000000e+0	1.000000e+0	3.539930e+0	1.129966e+0	4	1.338822e-3	4.739336e-3	1722	2.258843e-1	1.000000e+0	1.000000e+0	4.032391e+0	2.479918e-1	1	4	8.695652e-4	2.500000e-1	MER11C,MER11C,MER11C,MER11C	FER
GO Biological Process	GO:0006323	DNA packaging	130	2.802761e-2	1.000000e+0	1.000000e+0	1.658157e+0	1.085543e+1	18	1.286188e-2	2.132701e-2	2588	3.379179e-1	1.000000e+0	1.000000e+0	1.146264e+0	1.221360e+1	14	197	1.217391e-2	7.106599e-2	MER11C,MER11C,MER11C,MER11C,MER11C,MER11C,MER11C,MER11C,MER11C,MER11C,MER11C,MER11C,MER11C,MER11C,MER11C,MER11C,MER11C,MER11C	CASC5,CENPP,H2AFB3,H2AFY2,HIRA,HIST4H4,NAP1L3,NAP1L5,PSME4,SMC2,SYCP1,TSPY1,TSPY2,TSPY4
GO Biological Process	GO:0061078	positive regulation of prostaglandin secretion involved in immune response	131	2.820642e-2	1.000000e+0	1.000000e+0	3.495112e+1	2.861138e-2	1	3.389974e-5	1.184834e-3	493	6.199795e-2	1.000000e+0	1.000000e+0	1.612957e+1	6.199795e-2	1	1	8.695652e-4	1.000000e+0	MER11C	MIF
GO Biological Process	GO:0002860	positive regulation of natural killer cell mediated cytotoxicity directed against tumor cell target	132	2.821938e-2	1.000000e+0	1.000000e+0	4.619619e+0	6.494043e-1	3	7.694363e-4	3.554502e-3	643	6.548167e-2	1.000000e+0	1.000000e+0	4.608447e+0	4.339857e-1	2	7	1.739130e-3	2.857143e-1	MER11C,MER11C,MER11C	CD226,IL12A
GO Biological Process	GO:0035112	genitalia morphogenesis	133	2.856883e-2	1.000000e+0	1.000000e+0	2.634921e+0	2.277108e+0	6	2.697995e-3	7.109005e-3	118	8.909429e-3	1.000000e+0	9.742234e-1	4.608447e+0	8.679713e-1	4	14	3.478261e-3	2.857143e-1	MER11C,MER11C,MER11C,MER11C,MER11C,MER11C	AR,FGF10,ROR2,TP63
GO Biological Process	GO:1903059	regulation of protein lipidation	134	2.863553e-2	1.000000e+0	1.000000e+0	4.592962e+0	6.531733e-1	3	7.739021e-4	3.554502e-3	311	3.386857e-2	1.000000e+0	1.000000e+0	6.451826e+0	3.099898e-1	2	5	1.739130e-3	4.000000e-1	MER11C,MER11C,MER11C	RAB3GAP1,RAB3GAP2
GO Biological Process	GO:0006506	GPI anchor biosynthetic process	135	2.877780e-2	1.000000e+0	1.000000e+0	3.505685e+0	1.141004e+0	4	1.351900e-3	4.739336e-3	2374	3.187217e-1	1.000000e+0	1.000000e+0	1.512147e+0	1.983934e+0	3	32	2.608696e-3	9.375000e-2	MER11C,MER11C,MER11C,MER11C	PGAP1,PIGB,PIGK
GO Biological Process	GO:0033003	regulation of mast cell activation	136	2.911484e-2	1.000000e+0	1.000000e+0	2.402145e+0	2.914062e+0	7	3.452680e-3	8.293839e-3	3074	4.048677e-1	1.000000e+0	1.000000e+0	1.307803e+0	2.293924e+0	3	37	2.608696e-3	8.108108e-2	MER11C,MER11C,MER11C,MER11C,MER11C,MER11C,MER11C	CD226,CNR1,FER
GO Biological Process	GO:0050746	regulation of lipoprotein metabolic process	137	2.922833e-2	1.000000e+0	1.000000e+0	3.488309e+0	1.146687e+0	4	1.358634e-3	4.739336e-3	480	6.182710e-2	1.000000e+0	1.000000e+0	3.225913e+0	9.299693e-1	3	15	2.608696e-3	2.000000e-1	MER11C,MER11C,MER11C,MER11C	LIPG,RAB3GAP1,RAB3GAP2
GO Biological Process	GO:2001214	positive regulation of vasculogenesis	138	2.940138e-2	1.000000e+0	1.000000e+0	3.481723e+0	1.148856e+0	4	1.361204e-3	4.739336e-3	1109	1.241774e-1	1.000000e+0	1.000000e+0	3.225913e+0	6.199795e-1	2	10	1.739130e-3	2.000000e-1	MER11C,MER11C,MER11C,MER11C	KDR,RAPGEF2
GO Biological Process	GO:0002323	natural killer cell activation involved in immune response	139	2.943013e-2	1.000000e+0	1.000000e+0	4.543460e+0	6.602897e-1	3	7.823337e-4	3.554502e-3	3130	4.218212e-1	1.000000e+0	1.000000e+0	1.402571e+0	1.425953e+0	2	23	1.739130e-3	8.695652e-2	MER11C,MER11C,MER11C	IFNK,RAB27A
GO Biological Process	GO:2000785	regulation of autophagosome assembly	140	2.985482e-2	1.000000e+0	1.000000e+0	2.607065e+0	2.301438e+0	6	2.726823e-3	7.109005e-3	685	6.947653e-2	1.000000e+0	1.000000e+0	2.240217e+0	2.231926e+0	5	36	4.347826e-3	1.388889e-1	MER11C,MER11C,MER11C,MER11C,MER11C,MER11C	C9orf72,MTMR3,PIP4K2A,RAB3GAP1,RAB3GAP2
GO Biological Process	GO:0033148	positive regulation of intracellular estrogen receptor signaling pathway	141	3.019490e-2	1.000000e+0	1.000000e+0	3.452122e+0	1.158707e+0	4	1.372876e-3	4.739336e-3	1109	1.241774e-1	1.000000e+0	1.000000e+0	3.225913e+0	6.199795e-1	2	10	1.739130e-3	2.000000e-1	MER11C,MER11C,MER11C,MER11C	AR,FOXA1
GO Biological Process	GO:0051952	regulation of amine transport	142	3.048873e-2	1.000000e+0	1.000000e+0	1.699409e+0	9.415037e+0	16	1.115526e-2	1.895735e-2	22	7.387248e-4	1.000000e+0	4.332621e-1	2.759005e+0	4.711844e+0	13	76	1.130435e-2	1.710526e-1	MER11C,MER11C,MER11C,MER11C,MER11C,MER11C,MER11C,MER11C,MER11C,MER11C,MER11C,MER11C,MER11C,MER11C,MER11C,MER11C	ADRA2C,CHRNA6,CNR1,DTNBP1,GRM7,KCNB1,OPRK1,OSR1,RAB3GAP1,SLC6A1,SNCA,SYT1,TRH
GO Biological Process	GO:0006702	androgen biosynthetic process	143	3.056604e-2	1.000000e+0	1.000000e+0	4.475689e+0	6.702878e-1	3	7.941799e-4	3.554502e-3	1109	1.241774e-1	1.000000e+0	1.000000e+0	3.225913e+0	6.199795e-1	2	10	1.739130e-3	2.000000e-1	MER11C,MER11C,MER11C	HSD17B3,SRD5A3
GO Biological Process	GO:0045907	positive regulation of vasoconstriction	144	3.074407e-2	1.000000e+0	1.000000e+0	2.373745e+0	2.948926e+0	7	3.493988e-3	8.293839e-3	158	1.265565e-2	1.000000e+0	1.000000e+0	3.024293e+0	1.983934e+0	6	32	5.217391e-3	1.875000e-1	MER11C,MER11C,MER11C,MER11C,MER11C,MER11C,MER11C	ADRA1D,ADRA2C,EGFR,GJA1,HRH1,TACR1
GO Biological Process	GO:0002839	positive regulation of immune response to tumor cell	145	3.077530e-2	1.000000e+0	1.000000e+0	4.463568e+0	6.721081e-1	3	7.963366e-4	3.554502e-3	833	1.034471e-1	1.000000e+0	1.000000e+0	3.584348e+0	5.579816e-1	2	9	1.739130e-3	2.222222e-1	MER11C,MER11C,MER11C	CD226,IL12A
GO Biological Process	GO:0038083	peptidyl-tyrosine autophosphorylation	146	3.080197e-2	1.000000e+0	1.000000e+0	2.099636e+0	4.286457e+0	9	5.078740e-3	1.066351e-2	1298	1.644373e-1	1.000000e+0	1.000000e+0	1.715911e+0	2.913904e+0	5	47	4.347826e-3	1.063830e-1	MER11C,MER11C,MER11C,MER11C,MER11C,MER11C,MER11C,MER11C,MER11C	DDR1,EGFR,FER,FRK,KDR
GO Biological Process	GO:0048489	synaptic vesicle transport	147	3.084619e-2	1.000000e+0	1.000000e+0	1.666302e+0	1.020224e+1	17	1.208796e-2	2.014218e-2	105	7.412479e-3	1.000000e+0	9.108878e-1	2.071687e+0	6.757777e+0	14	109	1.217391e-2	1.284404e-1	MER11C,MER11C,MER11C,MER11C,MER11C,MER11C,MER11C,MER11C,MER11C,MER11C,MER11C,MER11C,MER11C,MER11C,MER11C,MER11C,MER11C	AP3B2,DTNBP1,NLGN4X,NLGN4Y,OPHN1,PCLO,RAB27A,RIMS1,SH3GL2,SNAP47,SNCA,SYT1,SYT10,UNC13B
GO Biological Process	GO:0006505	GPI anchor metabolic process	148	3.093420e-2	1.000000e+0	1.000000e+0	3.425396e+0	1.167748e+0	4	1.383588e-3	4.739336e-3	2579	3.360637e-1	1.000000e+0	1.000000e+0	1.466324e+0	2.045932e+0	3	33	2.608696e-3	9.090909e-2	MER11C,MER11C,MER11C,MER11C	PGAP1,PIGB,PIGK
GO Biological Process	GO:0050747	positive regulation of lipoprotein metabolic process	149	3.163596e-2	1.000000e+0	1.000000e+0	4.414837e+0	6.795268e-1	3	8.051265e-4	3.554502e-3	311	3.386857e-2	1.000000e+0	1.000000e+0	6.451826e+0	3.099898e-1	2	5	1.739130e-3	4.000000e-1	MER11C,MER11C,MER11C	RAB3GAP1,RAB3GAP2
GO Biological Process	GO:0016198	axon choice point recognition	150	3.174784e-2	1.000000e+0	1.000000e+0	2.568454e+0	2.336035e+0	6	2.767814e-3	7.109005e-3	16	4.421172e-4	1.000000e+0	3.565399e-1	9.216894e+0	4.339857e-1	4	7	3.478261e-3	5.714286e-1	MER11C,MER11C,MER11C,MER11C,MER11C,MER11C	FOXG1,GAP43,ROBO1,ROBO2
GO Biological Process	GO:0099003	vesicle-mediated transport in synapse	151	3.176125e-2	1.000000e+0	1.000000e+0	1.660162e+0	1.023996e+1	17	1.213266e-2	2.014218e-2	114	8.023180e-3	1.000000e+0	9.080973e-1	2.052854e+0	6.819775e+0	14	110	1.217391e-2	1.272727e-1	MER11C,MER11C,MER11C,MER11C,MER11C,MER11C,MER11C,MER11C,MER11C,MER11C,MER11C,MER11C,MER11C,MER11C,MER11C,MER11C,MER11C	AP3B2,DTNBP1,NLGN4X,NLGN4Y,OPHN1,PCLO,RAB27A,RIMS1,SH3GL2,SNAP47,SNCA,SYT1,SYT10,UNC13B
GO Biological Process	GO:0043316	cytotoxic T cell degranulation	152	3.246623e-2	1.000000e+0	1.000000e+0	3.029908e+1	3.300431e-2	1	3.910463e-5	1.184834e-3	493	6.199795e-2	1.000000e+0	1.000000e+0	1.612957e+1	6.199795e-2	1	1	8.695652e-4	1.000000e+0	MER11C	RAB27A
GO Biological Process	GO:1903435	positive regulation of constitutive secretory pathway	152	3.246623e-2	1.000000e+0	1.000000e+0	3.029908e+1	3.300431e-2	1	3.910463e-5	1.184834e-3	493	6.199795e-2	1.000000e+0	1.000000e+0	1.612957e+1	6.199795e-2	1	1	8.695652e-4	1.000000e+0	MER11C	RAB27A
GO Biological Process	GO:0097278	complement-dependent cytotoxicity	152	3.246623e-2	1.000000e+0	1.000000e+0	3.029908e+1	3.300431e-2	1	3.910463e-5	1.184834e-3	493	6.199795e-2	1.000000e+0	1.000000e+0	1.612957e+1	6.199795e-2	1	1	8.695652e-4	1.000000e+0	MER11C	RAB27A
GO Biological Process	GO:0070926	regulation of ATP:ADP antiporter activity	155	3.270194e-2	1.000000e+0	1.000000e+0	3.007704e+1	3.324795e-2	1	3.939330e-5	1.184834e-3	493	6.199795e-2	1.000000e+0	1.000000e+0	1.612957e+1	6.199795e-2	1	1	8.695652e-4	1.000000e+0	MER11C	RIPK1
GO Biological Process	GO:0019585	glucuronate metabolic process	156	3.285503e-2	1.000000e+0	1.000000e+0	4.348738e+0	6.898553e-1	3	8.173641e-4	3.554502e-3	154	1.197060e-2	1.000000e+0	1.000000e+0	3.506427e+0	1.425953e+0	5	23	4.347826e-3	2.173913e-1	MER11C,MER11C,MER11C	UGT2A2,UGT2A3,UGT2B4,UGT2B7,XYLB
GO Biological Process	GO:0032890	regulation of organic acid transport	157	3.287580e-2	1.000000e+0	1.000000e+0	1.910714e+0	5.757010e+0	11	6.821102e-3	1.303318e-2	26	1.001289e-3	1.000000e+0	4.969089e-1	3.162660e+0	3.161896e+0	10	51	8.695652e-3	1.960784e-1	MER11C,MER11C,MER11C,MER11C,MER11C,MER11C,MER11C,MER11C,MER11C,MER11C,MER11C	GRM7,IRS2,MIF,OSR1,P2RX4,RAB3GAP1,SLC6A1,SNCA,THBS1,TRH
GO Biological Process	GO:0010762	regulation of fibroblast migration	158	3.393398e-2	1.000000e+0	1.000000e+0	2.322685e+0	3.013754e+0	7	3.570799e-3	8.293839e-3	826	1.019182e-1	1.000000e+0	1.000000e+0	2.224768e+0	1.797941e+0	4	29	3.478261e-3	1.379310e-1	MER11C,MER11C,MER11C,MER11C,MER11C,MER11C,MER11C	FER,HAS1,SLC8A1,THBS1
GO Biological Process	GO:0060217	hemangioblast cell differentiation	159	3.423211e-2	1.000000e+0	1.000000e+0	2.871003e+1	3.483103e-2	1	4.126899e-5	1.184834e-3	493	6.199795e-2	1.000000e+0	1.000000e+0	1.612957e+1	6.199795e-2	1	1	8.695652e-4	1.000000e+0	MER11C	TAL1
GO Biological Process	GO:0035038	female pronucleus assembly	160	3.525998e-2	1.000000e+0	1.000000e+0	2.785837e+1	3.589586e-2	1	4.253064e-5	1.184834e-3	914	1.201553e-1	1.000000e+0	1.000000e+0	8.064783e+0	1.239959e-1	1	2	8.695652e-4	5.000000e-1	MER11C	WBP2NL
GO Biological Process	GO:1901890	positive regulation of cell junction assembly	161	3.530459e-2	1.000000e+0	1.000000e+0	2.302357e+0	3.040363e+0	7	3.602326e-3	8.293839e-3	376	4.024129e-2	1.000000e+0	1.000000e+0	2.601543e+0	1.921936e+0	5	31	4.347826e-3	1.612903e-1	MER11C,MER11C,MER11C,MER11C,MER11C,MER11C,MER11C	CLDN1,KDR,MYOC,NPHP1,NPHP4
GO Biological Process	GO:0070352	positive regulation of white fat cell proliferation	162	3.566064e-2	1.000000e+0	1.000000e+0	4.208231e+0	7.128886e-1	3	8.446547e-4	3.554502e-3	61	3.840611e-3	1.000000e+0	8.123837e-1	1.612957e+1	1.239959e-1	2	2	1.739130e-3	1.000000e+0	MER11C,MER11C,MER11C	FGF10,VSTM2A
GO Biological Process	GO:0016199	axon midline choice point recognition	163	3.573821e-2	1.000000e+0	1.000000e+0	2.788543e+0	1.793051e+0	5	2.124468e-3	5.924171e-3	43	2.162134e-3	1.000000e+0	6.487910e-1	9.677739e+0	3.099898e-1	3	5	2.608696e-3	6.000000e-1	MER11C,MER11C,MER11C,MER11C,MER11C	FOXG1,ROBO1,ROBO2
GO Biological Process	GO:0002858	regulation of natural killer cell mediated cytotoxicity directed against tumor cell target	164	3.600510e-2	1.000000e+0	1.000000e+0	4.191990e+0	7.156506e-1	3	8.479273e-4	3.554502e-3	833	1.034471e-1	1.000000e+0	1.000000e+0	3.584348e+0	5.579816e-1	2	9	1.739130e-3	2.222222e-1	MER11C,MER11C,MER11C	CD226,IL12A
GO Biological Process	GO:2000348	regulation of CD40 signaling pathway	165	3.602272e-2	1.000000e+0	1.000000e+0	6.756921e+0	2.959928e-1	2	3.507024e-4	2.369668e-3	415	4.874037e-2	1.000000e+0	1.000000e+0	5.376522e+0	3.719877e-1	2	6	1.739130e-3	3.333333e-1	MER11C,MER11C	FANCD2,SLAMF1
GO Biological Process	GO:0042373	vitamin K metabolic process	166	3.685977e-2	1.000000e+0	1.000000e+0	6.671562e+0	2.997799e-1	2	3.551894e-4	2.369668e-3	415	4.874037e-2	1.000000e+0	1.000000e+0	5.376522e+0	3.719877e-1	2	6	1.739130e-3	3.333333e-1	MER11C,MER11C	CBR1,VKORC1L1
GO Biological Process	GO:0042501	serine phosphorylation of STAT protein	167	3.686959e-2	1.000000e+0	1.000000e+0	6.670577e+0	2.998241e-1	2	3.552419e-4	2.369668e-3	1722	2.258843e-1	1.000000e+0	1.000000e+0	4.032391e+0	2.479918e-1	1	4	8.695652e-4	2.500000e-1	MER11C,MER11C	NLK
GO Biological Process	GO:0050720	interleukin-1 beta biosynthetic process	168	3.689832e-2	1.000000e+0	1.000000e+0	2.659896e+1	3.759545e-2	1	4.454437e-5	1.184834e-3	493	6.199795e-2	1.000000e+0	1.000000e+0	1.612957e+1	6.199795e-2	1	1	8.695652e-4	1.000000e+0	MER11C	CMA1
GO Biological Process	GO:1900748	positive regulation of vascular endothelial growth factor signaling pathway	169	3.788211e-2	1.000000e+0	1.000000e+0	3.207348e+0	1.247136e+0	4	1.477649e-3	4.739336e-3	311	3.386857e-2	1.000000e+0	1.000000e+0	6.451826e+0	3.099898e-1	2	5	1.739130e-3	4.000000e-1	MER11C,MER11C,MER11C,MER11C	ADAMTS3,ROBO1
GO Biological Process	GO:0070102	interleukin-6-mediated signaling pathway	170	3.806273e-2	1.000000e+0	1.000000e+0	3.202352e+0	1.249082e+0	4	1.479955e-3	4.739336e-3	2947	4.007791e-1	1.000000e+0	1.000000e+0	2.016196e+0	4.959836e-1	1	8	8.695652e-4	1.250000e-1	MER11C,MER11C,MER11C,MER11C	FER
GO Biological Process	GO:0097479	synaptic vesicle localization	171	3.851309e-2	1.000000e+0	1.000000e+0	1.619641e+0	1.049615e+1	17	1.243620e-2	2.014218e-2	116	8.673061e-3	1.000000e+0	9.647285e-1	2.034360e+0	6.881773e+0	14	111	1.217391e-2	1.261261e-1	MER11C,MER11C,MER11C,MER11C,MER11C,MER11C,MER11C,MER11C,MER11C,MER11C,MER11C,MER11C,MER11C,MER11C,MER11C,MER11C,MER11C	AP3B2,DTNBP1,NLGN4X,NLGN4Y,OPHN1,PCLO,RAB27A,RIMS1,SH3GL2,SNAP47,SNCA,SYT1,SYT10,UNC13B
GO Biological Process	GO:0070202	regulation of establishment of protein localization to chromosome	172	3.900166e-2	1.000000e+0	1.000000e+0	4.058856e+0	7.391246e-1	3	8.757400e-4	3.554502e-3	3558	5.055111e-1	1.000000e+0	1.000000e+0	1.466324e+0	6.819775e-1	1	11	8.695652e-4	9.090909e-2	MER11C,MER11C,MER11C	SPIDR
GO Biological Process	GO:0002317	plasma cell differentiation	173	3.913351e-2	1.000000e+0	1.000000e+0	6.453642e+0	3.099025e-1	2	3.671831e-4	2.369668e-3	1368	1.747097e-1	1.000000e+0	1.000000e+0	5.376522e+0	1.859939e-1	1	3	8.695652e-4	3.333333e-1	MER11C,MER11C	ITM2A
GO Biological Process	GO:2000481	positive regulation of cAMP-dependent protein kinase activity	174	3.918294e-2	1.000000e+0	1.000000e+0	4.051238e+0	7.405145e-1	3	8.773868e-4	3.554502e-3	311	3.386857e-2	1.000000e+0	1.000000e+0	6.451826e+0	3.099898e-1	2	5	1.739130e-3	4.000000e-1	MER11C,MER11C,MER11C	ADRB2,RAPGEF2
GO Biological Process	GO:0045162	clustering of voltage-gated sodium channels	175	3.920267e-2	1.000000e+0	1.000000e+0	4.050412e+0	7.406655e-1	3	8.775657e-4	3.554502e-3	96	6.887124e-3	1.000000e+0	9.256725e-1	6.912671e+0	4.339857e-1	3	7	2.608696e-3	4.285714e-1	MER11C,MER11C,MER11C	GLDN,MYOC,SCLT1
GO Biological Process	GO:0060545	positive regulation of necroptotic process	176	3.920411e-2	1.000000e+0	1.000000e+0	2.500479e+1	3.999234e-2	1	4.738429e-5	1.184834e-3	914	1.201553e-1	1.000000e+0	1.000000e+0	8.064783e+0	1.239959e-1	1	2	8.695652e-4	5.000000e-1	MER11C	RIPK1
GO Biological Process	GO:0042413	carnitine catabolic process	177	3.983422e-2	1.000000e+0	1.000000e+0	2.460125e+1	4.064834e-2	1	4.816155e-5	1.184834e-3	493	6.199795e-2	1.000000e+0	1.000000e+0	1.612957e+1	6.199795e-2	1	1	8.695652e-4	1.000000e+0	MER11C	ACADL
GO Biological Process	GO:0007260	tyrosine phosphorylation of STAT protein	178	3.987919e-2	1.000000e+0	1.000000e+0	3.153669e+0	1.268364e+0	4	1.502801e-3	4.739336e-3	3178	4.379456e-1	1.000000e+0	1.000000e+0	1.792174e+0	5.579816e-1	1	9	8.695652e-4	1.111111e-1	MER11C,MER11C,MER11C,MER11C	FER
GO Biological Process	GO:0001887	selenium compound metabolic process	179	3.988409e-2	1.000000e+0	1.000000e+0	6.385818e+0	3.131940e-1	2	3.710830e-4	2.369668e-3	2077	2.738883e-1	1.000000e+0	1.000000e+0	3.225913e+0	3.099898e-1	1	5	8.695652e-4	2.000000e-1	MER11C,MER11C	SEPP1
GO Biological Process	GO:1904325	positive regulation of inhibitory G-protein coupled receptor phosphorylation	180	4.001660e-2	1.000000e+0	1.000000e+0	2.448682e+1	4.083830e-2	1	4.838661e-5	1.184834e-3	493	6.199795e-2	1.000000e+0	1.000000e+0	1.612957e+1	6.199795e-2	1	1	8.695652e-4	1.000000e+0	MER11C	APLNR
GO Biological Process	GO:2000420	negative regulation of eosinophil extravasation	181	4.081167e-2	1.000000e+0	1.000000e+0	6.304590e+0	3.172292e-1	2	3.758639e-4	2.369668e-3	493	6.199795e-2	1.000000e+0	1.000000e+0	1.612957e+1	6.199795e-2	1	1	8.695652e-4	1.000000e+0	MER11C,MER11C	PTGER4
GO Biological Process	GO:0005998	xylulose catabolic process	182	4.099703e-2	1.000000e+0	1.000000e+0	2.388912e+1	4.186006e-2	1	4.959723e-5	1.184834e-3	493	6.199795e-2	1.000000e+0	1.000000e+0	1.612957e+1	6.199795e-2	1	1	8.695652e-4	1.000000e+0	MER11C	XYLB
GO Biological Process	GO:0010025	wax biosynthetic process	183	4.137470e-2	1.000000e+0	1.000000e+0	3.962667e+0	7.570659e-1	3	8.969975e-4	3.554502e-3	226	2.118600e-2	1.000000e+0	1.000000e+0	8.064783e+0	2.479918e-1	2	4	1.739130e-3	5.000000e-1	MER11C,MER11C,MER11C	FAR1,FAR2
GO Biological Process	GO:0051953	negative regulation of amine transport	184	4.149419e-2	1.000000e+0	1.000000e+0	2.086473e+0	3.834221e+0	8	4.542916e-3	9.478673e-3	44	2.268823e-3	1.000000e+0	6.653323e-1	4.207713e+0	1.425953e+0	6	23	5.217391e-3	2.608696e-1	MER11C,MER11C,MER11C,MER11C,MER11C,MER11C,MER11C,MER11C	ADRA2C,CNR1,GRM7,OSR1,SNCA,TRH
GO Biological Process	GO:1990390	protein K33-linked ubiquitination	185	4.176730e-2	1.000000e+0	1.000000e+0	2.343921e+1	4.266355e-2	1	5.054923e-5	1.184834e-3	493	6.199795e-2	1.000000e+0	1.000000e+0	1.612957e+1	6.199795e-2	1	1	8.695652e-4	1.000000e+0	MER11C	KLHL20
GO Biological Process	GO:0010878	cholesterol storage	186	4.188611e-2	1.000000e+0	1.000000e+0	6.213885e+0	3.218598e-1	2	3.813505e-4	2.369668e-3	914	1.201553e-1	1.000000e+0	1.000000e+0	8.064783e+0	1.239959e-1	1	2	8.695652e-4	5.000000e-1	MER11C,MER11C	STARD4
GO Biological Process	GO:0016973	poly(A)+ mRNA export from nucleus	187	4.219078e-2	1.000000e+0	1.000000e+0	3.931258e+0	7.631144e-1	3	9.041640e-4	3.554502e-3	1919	2.375090e-1	1.000000e+0	1.000000e+0	2.150609e+0	9.299693e-1	2	15	1.739130e-3	1.333333e-1	MER11C,MER11C,MER11C	ENY2,GLE1
GO Biological Process	GO:0006101	citrate metabolic process	188	4.225790e-2	1.000000e+0	1.000000e+0	2.211124e+0	3.165810e+0	7	3.750960e-3	8.293839e-3	80	5.027949e-3	1.000000e+0	8.109453e-1	3.225913e+0	2.169928e+0	7	35	6.086957e-3	2.000000e-1	MER11C,MER11C,MER11C,MER11C,MER11C,MER11C,MER11C	GHR,MDH1,NNT,PDHA1,PDHA2,SUCLG1,SUCLG2
GO Biological Process	GO:1905355	spine apparatus assembly	189	4.236946e-2	1.000000e+0	1.000000e+0	2.309889e+1	4.329212e-2	1	5.129398e-5	1.184834e-3	493	6.199795e-2	1.000000e+0	1.000000e+0	1.612957e+1	6.199795e-2	1	1	8.695652e-4	1.000000e+0	MER11C	SYNPO
GO Biological Process	GO:0036006	cellular response to macrophage colony-stimulating factor stimulus	190	4.294298e-2	1.000000e+0	1.000000e+0	3.077439e+0	1.299782e+0	4	1.540026e-3	4.739336e-3	2947	4.007791e-1	1.000000e+0	1.000000e+0	2.016196e+0	4.959836e-1	1	8	8.695652e-4	1.250000e-1	MER11C,MER11C,MER11C,MER11C	FER
GO Biological Process	GO:0043950	positive regulation of cAMP-mediated signaling	191	4.318145e-2	1.000000e+0	1.000000e+0	3.894191e+0	7.703783e-1	3	9.127705e-4	3.554502e-3	833	1.034471e-1	1.000000e+0	1.000000e+0	3.584348e+0	5.579816e-1	2	9	1.739130e-3	2.222222e-1	MER11C,MER11C,MER11C	ADRB1,RAPGEF2
GO Biological Process	GO:0001773	myeloid dendritic cell activation	192	4.418731e-2	1.000000e+0	1.000000e+0	2.626502e+0	1.903673e+0	5	2.255536e-3	5.924171e-3	472	5.795795e-2	1.000000e+0	1.000000e+0	2.688261e+0	1.487951e+0	4	24	3.478261e-3	1.666667e-1	MER11C,MER11C,MER11C,MER11C,MER11C	CAMK4,LTBR,RBPJ,SLAMF1
GO Biological Process	GO:1902311	regulation of copper ion transmembrane transport	193	4.464780e-2	1.000000e+0	1.000000e+0	2.189431e+1	4.567397e-2	1	5.411608e-5	1.184834e-3	493	6.199795e-2	1.000000e+0	1.000000e+0	1.612957e+1	6.199795e-2	1	1	8.695652e-4	1.000000e+0	MER11C	SLC31A2
GO Biological Process	GO:0002692	negative regulation of cellular extravasation	194	4.483678e-2	1.000000e+0	1.000000e+0	3.033588e+0	1.318571e+0	4	1.562287e-3	4.739336e-3	127	1.051492e-2	1.000000e+0	1.000000e+0	6.048587e+0	4.959836e-1	3	8	2.608696e-3	3.750000e-1	MER11C,MER11C,MER11C,MER11C	CCL28,PLCB1,PTGER4
GO Biological Process	GO:0035743	CD4-positive, alpha-beta T cell cytokine production	195	4.524013e-2	1.000000e+0	1.000000e+0	3.820635e+0	7.852097e-1	3	9.303433e-4	3.554502e-3	181	1.505274e-2	1.000000e+0	1.000000e+0	5.376522e+0	5.579816e-1	3	9	2.608696e-3	3.333333e-1	MER11C,MER11C,MER11C	CD55,IL12A,SLAMF1
GO Biological Process	GO:1904978	regulation of endosome organization	196	4.585170e-2	1.000000e+0	1.000000e+0	5.907086e+0	3.385764e-1	2	4.011569e-4	2.369668e-3	226	2.118600e-2	1.000000e+0	1.000000e+0	8.064783e+0	2.479918e-1	2	4	1.739130e-3	5.000000e-1	MER11C,MER11C	RAB7A,SCARB2
GO Biological Process	GO:1904631	response to glucoside	197	4.605216e-2	1.000000e+0	1.000000e+0	2.121117e+1	4.714497e-2	1	5.585896e-5	1.184834e-3	493	6.199795e-2	1.000000e+0	1.000000e+0	1.612957e+1	6.199795e-2	1	1	8.695652e-4	1.000000e+0	MER11C	RAD51
GO Biological Process	GO:0031649	heat generation	198	4.622561e-2	1.000000e+0	1.000000e+0	5.880206e+0	3.401241e-1	2	4.029907e-4	2.369668e-3	744	8.380392e-2	1.000000e+0	1.000000e+0	4.032391e+0	4.959836e-1	2	8	1.739130e-3	2.500000e-1	MER11C,MER11C	ADRB1,ADRB2
GO Biological Process	GO:1905123	regulation of glucosylceramidase activity	199	4.625699e-2	1.000000e+0	1.000000e+0	2.111500e+1	4.735970e-2	1	5.611339e-5	1.184834e-3	914	1.201553e-1	1.000000e+0	1.000000e+0	8.064783e+0	1.239959e-1	1	2	8.695652e-4	5.000000e-1	MER11C	SCARB2
GO Biological Process	GO:0009583	detection of light stimulus	200	4.638919e-2	1.000000e+0	1.000000e+0	2.038230e+0	3.924974e+0	8	4.650444e-3	9.478673e-3	1106	1.238365e-1	1.000000e+0	1.000000e+0	1.759589e+0	3.409887e+0	6	55	5.217391e-3	1.090909e-1	MER11C,MER11C,MER11C,MER11C,MER11C,MER11C,MER11C,MER11C	ABCA4,ATP8A2,EYS,GUCY2F,RP1,TULP1
GO Biological Process	GO:0070344	regulation of fat cell proliferation	201	4.692228e-2	1.000000e+0	1.000000e+0	2.581711e+0	1.936700e+0	5	2.294668e-3	5.924171e-3	58	3.410274e-3	1.000000e+0	7.586684e-1	5.865296e+0	6.819775e-1	4	11	3.478261e-3	3.636364e-1	MER11C,MER11C,MER11C,MER11C,MER11C	FGF10,FGF16,PID1,VSTM2A
GO Biological Process	GO:0042269	regulation of natural killer cell mediated cytotoxicity	202	4.733398e-2	1.000000e+0	1.000000e+0	2.325314e+0	2.580297e+0	6	3.057224e-3	7.109005e-3	376	4.024129e-2	1.000000e+0	1.000000e+0	2.601543e+0	1.921936e+0	5	31	4.347826e-3	1.612903e-1	MER11C,MER11C,MER11C,MER11C,MER11C,MER11C	CADM1,CD226,IL12A,RASGRP1,SERPINB9
GO Biological Process	GO:0015855	pyrimidine nucleobase transport	203	4.745158e-2	1.000000e+0	1.000000e+0	5.794304e+0	3.451666e-1	2	4.089651e-4	2.369668e-3	1368	1.747097e-1	1.000000e+0	1.000000e+0	5.376522e+0	1.859939e-1	1	3	8.695652e-4	3.333333e-1	MER11C,MER11C	SLC28A3
GO Biological Process	GO:1904823	purine nucleobase transmembrane transport	203	4.745158e-2	1.000000e+0	1.000000e+0	5.794304e+0	3.451666e-1	2	4.089651e-4	2.369668e-3	1368	1.747097e-1	1.000000e+0	1.000000e+0	5.376522e+0	1.859939e-1	1	3	8.695652e-4	3.333333e-1	MER11C,MER11C	SLC28A3
GO Biological Process	GO:2000417	negative regulation of eosinophil migration	205	4.772860e-2	1.000000e+0	1.000000e+0	5.775352e+0	3.462992e-1	2	4.103071e-4	2.369668e-3	914	1.201553e-1	1.000000e+0	1.000000e+0	8.064783e+0	1.239959e-1	1	2	8.695652e-4	5.000000e-1	MER11C,MER11C	PTGER4
GO Biological Process	GO:0014050	negative regulation of glutamate secretion	206	4.781467e-2	1.000000e+0	1.000000e+0	3.734635e+0	8.032914e-1	3	9.517671e-4	3.554502e-3	311	3.386857e-2	1.000000e+0	1.000000e+0	6.451826e+0	3.099898e-1	2	5	1.739130e-3	4.000000e-1	MER11C,MER11C,MER11C	GRM7,TRH
GO Biological Process	GO:0061302	smooth muscle cell-matrix adhesion	207	4.806681e-2	1.000000e+0	1.000000e+0	2.030086e+1	4.925898e-2	1	5.836373e-5	1.184834e-3	914	1.201553e-1	1.000000e+0	1.000000e+0	8.064783e+0	1.239959e-1	1	2	8.695652e-4	5.000000e-1	MER11C	DDR1
GO Biological Process	GO:0071460	cellular response to cell-matrix adhesion	208	4.811960e-2	1.000000e+0	1.000000e+0	2.027804e+1	4.931444e-2	1	5.842943e-5	1.184834e-3	914	1.201553e-1	1.000000e+0	1.000000e+0	8.064783e+0	1.239959e-1	1	2	8.695652e-4	5.000000e-1	MER11C	GSTP1
GO Biological Process	GO:0051955	regulation of amino acid transport	209	4.817839e-2	1.000000e+0	1.000000e+0	2.145641e+0	3.262429e+0	7	3.865437e-3	8.293839e-3	109	7.768778e-3	1.000000e+0	9.196380e-1	3.337151e+0	1.797941e+0	6	29	5.217391e-3	2.068966e-1	MER11C,MER11C,MER11C,MER11C,MER11C,MER11C,MER11C	GRM7,OSR1,RAB3GAP1,SLC6A1,SNCA,TRH
GO Biological Process	GO:0051650	establishment of vesicle localization	210	4.884581e-2	1.000000e+0	1.000000e+0	1.414254e+0	1.909133e+1	27	2.262006e-2	3.199052e-2	120	9.196413e-3	1.000000e+0	9.888443e-1	1.675799e+0	1.432153e+1	24	231	2.086957e-2	1.038961e-1	MER11C,MER11C,MER11C,MER11C,MER11C,MER11C,MER11C,MER11C,MER11C,MER11C,MER11C,MER11C,MER11C,MER11C,MER11C,MER11C,MER11C,MER11C,MER11C,MER11C,MER11C,MER11C,MER11C,MER11C,MER11C,MER11C,MER11C	AP3B2,ARL6,CEP19,CNIH3,DTNBP1,F8,MREG,NLGN4X,NLGN4Y,OPHN1,PCLO,PPP6R3,RAB27A,RASGRP1,RIMS1,SEC23A,SEC24B,SH3GL2,SNAP47,SNCA,SYT1,SYT10,TFG,UNC13B
GO Biological Process	GO:1902857	positive regulation of non-motile cilium assembly	211	4.928283e-2	1.000000e+0	1.000000e+0	3.688280e+0	8.133872e-1	3	9.637289e-4	3.554502e-3	127	1.051492e-2	1.000000e+0	1.000000e+0	6.048587e+0	4.959836e-1	3	8	2.608696e-3	3.750000e-1	MER11C,MER11C,MER11C	CEP135,RP1,SEPT7
GO Biological Process	GO:1904322	cellular response to forskolin	212	4.953808e-2	1.000000e+0	1.000000e+0	2.541642e+0	1.967232e+0	5	2.330844e-3	5.924171e-3	217	2.052614e-2	1.000000e+0	1.000000e+0	4.838870e+0	6.199795e-1	3	10	2.608696e-3	3.000000e-1	MER11C,MER11C,MER11C,MER11C,MER11C	ADCY1,EFNA5,FDX1
GO Biological Process	GO:0006749	glutathione metabolic process	213	4.960600e-2	1.000000e+0	1.000000e+0	2.297606e+0	2.611414e+0	6	3.094092e-3	7.109005e-3	247	2.139198e-2	1.000000e+0	1.000000e+0	2.304224e+0	3.471885e+0	8	56	6.956522e-3	1.428571e-1	MER11C,MER11C,MER11C,MER11C,MER11C,MER11C	CHAC2,GCLM,GSTA3,GSTA4,GSTP1,GSTT1,GSTT2,GSTT2B
GO Biological Process	GO:0060748	tertiary branching involved in mammary gland duct morphogenesis	214	4.989970e-2	1.000000e+0	1.000000e+0	3.669344e+0	8.175849e-1	3	9.687025e-4	3.554502e-3	1368	1.747097e-1	1.000000e+0	1.000000e+0	5.376522e+0	1.859939e-1	1	3	8.695652e-4	3.333333e-1	MER11C,MER11C,MER11C	AR
GO Biological Process	GO:0090435	protein localization to nuclear envelope	215	4.999599e-2	1.000000e+0	1.000000e+0	5.626176e+0	3.554812e-1	2	4.211863e-4	2.369668e-3	744	8.380392e-2	1.000000e+0	1.000000e+0	4.032391e+0	4.959836e-1	2	8	1.739130e-3	2.500000e-1	MER11C,MER11C	NUP54,OSBPL8
GO Biological Process	GO:0030201	heparan sulfate proteoglycan metabolic process	216	5.013360e-2	1.000000e+0	1.000000e+0	1.838355e+0	5.439646e+0	10	6.445078e-3	1.184834e-2	27	1.024003e-3	1.000000e+0	4.893597e-1	4.181739e+0	1.673945e+0	7	27	6.086957e-3	2.592593e-1	MER11C,MER11C,MER11C,MER11C,MER11C,MER11C,MER11C,MER11C,MER11C,MER11C	HS3ST4,HS3ST5,HS6ST2,NDST1,NDST3,NDST4,SULF1
GO Biological Process	GO:0045726	positive regulation of integrin biosynthetic process	217	5.016239e-2	1.000000e+0	1.000000e+0	3.661373e+0	8.193647e-1	3	9.708113e-4	3.554502e-3	1368	1.747097e-1	1.000000e+0	1.000000e+0	5.376522e+0	1.859939e-1	1	3	8.695652e-4	3.333333e-1	MER11C,MER11C,MER11C	AR
GO Biological Process	GO:0006891	intra-Golgi vesicle-mediated transport	218	5.091436e-2	1.000000e+0	1.000000e+0	2.282292e+0	2.628936e+0	6	3.114853e-3	7.109005e-3	709	7.642668e-2	1.000000e+0	1.000000e+0	2.179671e+0	2.293924e+0	5	37	4.347826e-3	1.351351e-1	MER11C,MER11C,MER11C,MER11C,MER11C,MER11C	BICD2,COPB1,GOSR1,NAPG,SORL1
GO Biological Process	GO:0032892	positive regulation of organic acid transport	219	5.100276e-2	1.000000e+0	1.000000e+0	2.281273e+0	2.630110e+0	6	3.116244e-3	7.109005e-3	376	4.024129e-2	1.000000e+0	1.000000e+0	2.601543e+0	1.921936e+0	5	31	4.347826e-3	1.612903e-1	MER11C,MER11C,MER11C,MER11C,MER11C,MER11C	MIF,P2RX4,RAB3GAP1,SLC6A1,TRH
GO Biological Process	GO:0002837	regulation of immune response to tumor cell	220	5.172022e-2	1.000000e+0	1.000000e+0	3.615211e+0	8.298271e-1	3	9.832075e-4	3.554502e-3	1318	1.680808e-1	1.000000e+0	1.000000e+0	2.688261e+0	7.439754e-1	2	12	1.739130e-3	1.666667e-1	MER11C,MER11C,MER11C	CD226,IL12A
GO Biological Process	GO:1904328	regulation of myofibroblast contraction	221	5.193599e-2	1.000000e+0	1.000000e+0	1.875062e+1	5.333158e-2	1	6.318907e-5	1.184834e-3	493	6.199795e-2	1.000000e+0	1.000000e+0	1.612957e+1	6.199795e-2	1	1	8.695652e-4	1.000000e+0	MER11C	PDPN
GO Biological Process	GO:0044272	sulfur compound biosynthetic process	222	5.195866e-2	1.000000e+0	1.000000e+0	1.426630e+0	1.752382e+1	25	2.076282e-2	2.962085e-2	54	3.088371e-3	1.000000e+0	7.379491e-1	1.887502e+0	1.165561e+1	22	188	1.913043e-2	1.170213e-1	MER11C,MER11C,MER11C,MER11C,MER11C,MER11C,MER11C,MER11C,MER11C,MER11C,MER11C,MER11C,MER11C,MER11C,MER11C,MER11C,MER11C,MER11C,MER11C,MER11C,MER11C,MER11C,MER11C,MER11C,MER11C	ANGPT1,B3GNT7,CHAC2,CHST7,CHSY3,ELOVL2,GCLM,GSTA3,GSTA4,GSTP1,GSTT1,GSTT2B,HS3ST5,HS6ST2,NDST1,NDST3,NDST4,OGN,PDHA1,PDHA2,ST3GAL3,TPK1
GO Biological Process	GO:0060391	positive regulation of SMAD protein import into nucleus	223	5.253557e-2	1.000000e+0	1.000000e+0	2.876219e+0	1.390715e+0	4	1.647766e-3	4.739336e-3	339	3.430398e-2	1.000000e+0	1.000000e+0	4.032391e+0	7.439754e-1	3	12	2.608696e-3	2.500000e-1	MER11C,MER11C,MER11C,MER11C	BMPR1A,DAB2,RBPMS
GO Biological Process	GO:0009410	response to xenobiotic stimulus	224	5.271633e-2	1.000000e+0	1.000000e+0	1.762556e+0	6.240937e+0	11	7.394475e-3	1.303318e-2	2220	2.837818e-1	1.000000e+0	1.000000e+0	1.262314e+0	7.129764e+0	9	115	7.826087e-3	7.826087e-2	MER11C,MER11C,MER11C,MER11C,MER11C,MER11C,MER11C,MER11C,MER11C,MER11C,MER11C	CBR3,CYP2B6,CYP2J2,GSTA4,GSTP1,NQO2,RORA,SLITRK5,UGT2B4
GO Biological Process	GO:0042270	protection from natural killer cell mediated cytotoxicity	225	5.336484e-2	1.000000e+0	1.000000e+0	1.823495e+1	5.483974e-2	1	6.497599e-5	1.184834e-3	914	1.201553e-1	1.000000e+0	1.000000e+0	8.064783e+0	1.239959e-1	1	2	8.695652e-4	5.000000e-1	MER11C	SERPINB9
GO Biological Process	GO:0019369	arachidonic acid metabolic process	226	5.363057e-2	1.000000e+0	1.000000e+0	2.251870e+0	2.664452e+0	6	3.156934e-3	7.109005e-3	2909	3.901217e-1	1.000000e+0	1.000000e+0	1.265064e+0	3.161896e+0	4	51	3.478261e-3	7.843137e-2	MER11C,MER11C,MER11C,MER11C,MER11C,MER11C	CBR1,CYP2B6,CYP2J2,FAAH2
GO Biological Process	GO:0045494	photoreceptor cell maintenance	227	5.372387e-2	1.000000e+0	1.000000e+0	2.091873e+0	3.346283e+0	7	3.964790e-3	8.293839e-3	709	7.642668e-2	1.000000e+0	1.000000e+0	2.179671e+0	2.293924e+0	5	37	4.347826e-3	1.351351e-1	MER11C,MER11C,MER11C,MER11C,MER11C,MER11C,MER11C	ABCA4,NPHP4,PCDH15,RP1,TULP1
GO Biological Process	GO:0002017	regulation of blood volume by renal aldosterone	228	5.379087e-2	1.000000e+0	1.000000e+0	1.808650e+1	5.528985e-2	1	6.550931e-5	1.184834e-3	914	1.201553e-1	1.000000e+0	1.000000e+0	8.064783e+0	1.239959e-1	1	2	8.695652e-4	5.000000e-1	MER11C	CYP11B2
GO Biological Process	GO:0015012	heparan sulfate proteoglycan biosynthetic process	229	5.390718e-2	1.000000e+0	1.000000e+0	1.973894e+0	4.052902e+0	8	4.802016e-3	9.478673e-3	111	8.022235e-3	1.000000e+0	9.325306e-1	3.840373e+0	1.301957e+0	5	21	4.347826e-3	2.380952e-1	MER11C,MER11C,MER11C,MER11C,MER11C,MER11C,MER11C,MER11C	HS3ST5,HS6ST2,NDST1,NDST3,NDST4
GO Biological Process	GO:0006739	NADP metabolic process	230	5.398074e-2	1.000000e+0	1.000000e+0	2.478948e+0	2.016984e+0	5	2.389792e-3	5.924171e-3	895	1.121366e-1	1.000000e+0	1.000000e+0	2.150609e+0	1.859939e+0	4	30	3.478261e-3	1.333333e-1	MER11C,MER11C,MER11C,MER11C,MER11C	ME1,NNT,NUDT12,RPE
GO Biological Process	GO:1902983	DNA strand elongation involved in mitotic DNA replication	231	5.409478e-2	1.000000e+0	1.000000e+0	1.798203e+1	5.561107e-2	1	6.588990e-5	1.184834e-3	493	6.199795e-2	1.000000e+0	1.000000e+0	1.612957e+1	6.199795e-2	1	1	8.695652e-4	1.000000e+0	MER11C	GINS1
GO Biological Process	GO:0086097	phospholipase C-activating angiotensin-activated signaling pathway	232	5.476690e-2	1.000000e+0	1.000000e+0	5.342991e+0	3.743222e-1	2	4.435097e-4	2.369668e-3	914	1.201553e-1	1.000000e+0	1.000000e+0	8.064783e+0	1.239959e-1	1	2	8.695652e-4	5.000000e-1	MER11C,MER11C	AGTR1
GO Biological Process	GO:0070294	renal sodium ion absorption	233	5.507235e-2	1.000000e+0	1.000000e+0	5.326119e+0	3.755079e-1	2	4.449146e-4	2.369668e-3	226	2.118600e-2	1.000000e+0	1.000000e+0	8.064783e+0	2.479918e-1	2	4	1.739130e-3	5.000000e-1	MER11C,MER11C	MAGED2,SGK1
GO Biological Process	GO:0045986	negative regulation of smooth muscle contraction	234	5.519725e-2	1.000000e+0	1.000000e+0	2.462827e+0	2.030187e+0	5	2.405435e-3	5.924171e-3	451	5.177408e-2	1.000000e+0	1.000000e+0	3.456335e+0	8.679713e-1	3	14	2.608696e-3	2.142857e-1	MER11C,MER11C,MER11C,MER11C,MER11C	ADRA2C,ADRB2,DOCK4
GO Biological Process	GO:1902743	regulation of lamellipodium organization	235	5.556169e-2	1.000000e+0	1.000000e+0	1.961031e+0	4.079487e+0	8	4.833516e-3	9.478673e-3	1143	1.254541e-1	1.000000e+0	1.000000e+0	1.875531e+0	2.665912e+0	5	43	4.347826e-3	1.162791e-1	MER11C,MER11C,MER11C,MER11C,MER11C,MER11C,MER11C,MER11C	BRK1,CAPZB,FER,KANK1,PDPN
GO Biological Process	GO:0015820	leucine transport	236	5.631159e-2	1.000000e+0	1.000000e+0	5.259076e+0	3.802949e-1	2	4.505864e-4	2.369668e-3	1368	1.747097e-1	1.000000e+0	1.000000e+0	5.376522e+0	1.859939e-1	1	3	8.695652e-4	3.333333e-1	MER11C,MER11C	SLC6A15
GO Biological Process	GO:0032242	regulation of nucleoside transport	237	5.631352e-2	1.000000e+0	1.000000e+0	1.725349e+1	5.795929e-2	1	6.867215e-5	1.184834e-3	914	1.201553e-1	1.000000e+0	1.000000e+0	8.064783e+0	1.239959e-1	1	2	8.695652e-4	5.000000e-1	MER11C	RIPK1
GO Biological Process	GO:0014048	regulation of glutamate secretion	238	5.633527e-2	1.000000e+0	1.000000e+0	2.448116e+0	2.042386e+0	5	2.419889e-3	5.924171e-3	150	1.156202e-2	1.000000e+0	9.945650e-1	4.301217e+0	9.299693e-1	4	15	3.478261e-3	2.666667e-1	MER11C,MER11C,MER11C,MER11C,MER11C	GRM7,RAB3GAP1,SNCA,TRH
GO Biological Process	GO:0006623	protein targeting to vacuole	239	5.674097e-2	1.000000e+0	1.000000e+0	2.442956e+0	2.046701e+0	5	2.425001e-3	5.924171e-3	376	4.024129e-2	1.000000e+0	1.000000e+0	2.601543e+0	1.921936e+0	5	31	4.347826e-3	1.612903e-1	MER11C,MER11C,MER11C,MER11C,MER11C	NCOA4,RAB7A,SCARB2,SNX16,SORL1
GO Biological Process	GO:0015913	short-chain fatty acid import	240	5.701921e-2	1.000000e+0	1.000000e+0	1.703365e+1	5.870733e-2	1	6.955845e-5	1.184834e-3	493	6.199795e-2	1.000000e+0	1.000000e+0	1.612957e+1	6.199795e-2	1	1	8.695652e-4	1.000000e+0	MER11C	SLC22A9
GO Biological Process	GO:0060073	micturition	241	5.713236e-2	1.000000e+0	1.000000e+0	3.468059e+0	8.650372e-1	3	1.024926e-3	3.554502e-3	643	6.548167e-2	1.000000e+0	1.000000e+0	4.608447e+0	4.339857e-1	2	7	1.739130e-3	2.857143e-1	MER11C,MER11C,MER11C	KCNMA1,TACR1
GO Biological Process	GO:0035337	fatty-acyl-CoA metabolic process	242	5.713907e-2	1.000000e+0	1.000000e+0	2.215046e+0	2.708747e+0	6	3.209416e-3	7.109005e-3	1654	2.075523e-1	1.000000e+0	1.000000e+0	1.697849e+0	2.355922e+0	4	38	3.478261e-3	1.052632e-1	MER11C,MER11C,MER11C,MER11C,MER11C,MER11C	ELOVL2,FAR1,FAR2,HSD17B4
GO Biological Process	GO:0051901	positive regulation of mitochondrial depolarization	243	5.723686e-2	1.000000e+0	1.000000e+0	3.465400e+0	8.657009e-1	3	1.025712e-3	3.554502e-3	1109	1.241774e-1	1.000000e+0	1.000000e+0	3.225913e+0	6.199795e-1	2	10	1.739130e-3	2.000000e-1	MER11C,MER11C,MER11C	KDR,MYOC
GO Biological Process	GO:0072350	tricarboxylic acid metabolic process	244	5.740607e-2	1.000000e+0	1.000000e+0	2.059431e+0	3.398997e+0	7	4.027248e-3	8.293839e-3	122	9.274792e-3	1.000000e+0	9.809233e-1	2.895050e+0	2.417920e+0	7	39	6.086957e-3	1.794872e-1	MER11C,MER11C,MER11C,MER11C,MER11C,MER11C,MER11C	GHR,MDH1,NNT,PDHA1,PDHA2,SUCLG1,SUCLG2
GO Biological Process	GO:0003096	renal sodium ion transport	245	5.764617e-2	1.000000e+0	1.000000e+0	5.189296e+0	3.854087e-1	2	4.566454e-4	2.369668e-3	311	3.386857e-2	1.000000e+0	1.000000e+0	6.451826e+0	3.099898e-1	2	5	1.739130e-3	4.000000e-1	MER11C,MER11C	MAGED2,SGK1
GO Biological Process	GO:0006067	ethanol metabolic process	246	5.768672e-2	1.000000e+0	1.000000e+0	3.454027e+0	8.685514e-1	3	1.029089e-3	3.554502e-3	1093	1.235949e-1	1.000000e+0	1.000000e+0	2.419435e+0	1.239959e+0	3	20	2.608696e-3	1.500000e-1	MER11C,MER11C,MER11C	ALDH2,ALDH3B2,SULT1C4
GO Biological Process	GO:2000446	regulation of macrophage migration inhibitory factor signaling pathway	247	5.770655e-2	1.000000e+0	1.000000e+0	5.186196e+0	3.856391e-1	2	4.569184e-4	2.369668e-3	493	6.199795e-2	1.000000e+0	1.000000e+0	1.612957e+1	6.199795e-2	1	1	8.695652e-4	1.000000e+0	MER11C,MER11C	ANGPT1
GO Biological Process	GO:0042732	D-xylose metabolic process	248	5.796812e-2	1.000000e+0	1.000000e+0	1.674648e+1	5.971405e-2	1	7.075124e-5	1.184834e-3	1368	1.747097e-1	1.000000e+0	1.000000e+0	5.376522e+0	1.859939e-1	1	3	8.695652e-4	3.333333e-1	MER11C	XYLB
GO Biological Process	GO:0001956	positive regulation of neurotransmitter secretion	249	5.841478e-2	1.000000e+0	1.000000e+0	2.773974e+0	1.441975e+0	4	1.708501e-3	4.739336e-3	94	6.687896e-3	1.000000e+0	9.180204e-1	4.962943e+0	8.059734e-1	4	13	3.478261e-3	3.076923e-1	MER11C,MER11C,MER11C,MER11C	DTNBP1,RAB3GAP1,SNCA,UNC13B
GO Biological Process	GO:0002016	regulation of blood volume by renin-angiotensin	250	5.860847e-2	1.000000e+0	1.000000e+0	3.431084e+0	8.743593e-1	3	1.035971e-3	3.554502e-3	833	1.034471e-1	1.000000e+0	1.000000e+0	3.584348e+0	5.579816e-1	2	9	1.739130e-3	2.222222e-1	MER11C,MER11C,MER11C	AGTR1,TACR1
GO Biological Process	GO:0002727	regulation of natural killer cell cytokine production	251	5.904103e-2	1.000000e+0	1.000000e+0	5.118896e+0	3.907093e-1	2	4.629257e-4	2.369668e-3	914	1.201553e-1	1.000000e+0	1.000000e+0	8.064783e+0	1.239959e-1	1	2	8.695652e-4	5.000000e-1	MER11C,MER11C	CD226
GO Biological Process	GO:0035845	photoreceptor cell outer segment organization	252	5.934552e-2	1.000000e+0	1.000000e+0	3.413077e+0	8.789723e-1	3	1.041436e-3	3.554502e-3	833	1.034471e-1	1.000000e+0	1.000000e+0	3.584348e+0	5.579816e-1	2	9	1.739130e-3	2.222222e-1	MER11C,MER11C,MER11C	NPHP4,RP1
GO Biological Process	GO:0033624	negative regulation of integrin activation	253	5.941550e-2	1.000000e+0	1.000000e+0	5.100417e+0	3.921248e-1	2	4.646029e-4	2.369668e-3	914	1.201553e-1	1.000000e+0	1.000000e+0	8.064783e+0	1.239959e-1	1	2	8.695652e-4	5.000000e-1	MER11C,MER11C	PTGER4
GO Biological Process	GO:0045161	neuronal ion channel clustering	254	5.972130e-2	1.000000e+0	1.000000e+0	2.752958e+0	1.452983e+0	4	1.721543e-3	4.739336e-3	77	4.866410e-3	1.000000e+0	8.154713e-1	5.376522e+0	7.439754e-1	4	12	3.478261e-3	3.333333e-1	MER11C,MER11C,MER11C,MER11C	CNTNAP2,GLDN,MYOC,SCLT1
GO Biological Process	GO:0072583	clathrin-dependent endocytosis	255	5.972323e-2	1.000000e+0	1.000000e+0	1.845960e+0	4.875512e+0	9	5.776673e-3	1.066351e-2	635	6.323996e-2	1.000000e+0	1.000000e+0	2.103856e+0	2.851906e+0	6	46	5.217391e-3	1.304348e-1	MER11C,MER11C,MER11C,MER11C,MER11C,MER11C,MER11C,MER11C,MER11C	NLGN4X,NLGN4Y,OPHN1,SH3GL2,SNCA,SYT1
GO Biological Process	GO:0032891	negative regulation of organic acid transport	256	6.025968e-2	1.000000e+0	1.000000e+0	2.184369e+0	2.746788e+0	6	3.254489e-3	7.109005e-3	52	2.999279e-3	1.000000e+0	7.442249e-1	4.743990e+0	1.053965e+0	5	17	4.347826e-3	2.941176e-1	MER11C,MER11C,MER11C,MER11C,MER11C,MER11C	GRM7,IRS2,OSR1,THBS1,TRH
GO Biological Process	GO:1903793	positive regulation of anion transport	257	6.030002e-2	1.000000e+0	1.000000e+0	2.035491e+0	3.438973e+0	7	4.074612e-3	8.293839e-3	462	5.281761e-2	1.000000e+0	1.000000e+0	2.199486e+0	2.727910e+0	6	44	5.217391e-3	1.363636e-1	MER11C,MER11C,MER11C,MER11C,MER11C,MER11C,MER11C	ATP8A2,MIF,P2RX4,RAB3GAP1,SLC6A1,TRH
GO Biological Process	GO:0061300	cerebellum vasculature development	258	6.035210e-2	1.000000e+0	1.000000e+0	5.054951e+0	3.956517e-1	2	4.687817e-4	2.369668e-3	914	1.201553e-1	1.000000e+0	1.000000e+0	8.064783e+0	1.239959e-1	1	2	8.695652e-4	5.000000e-1	MER11C,MER11C	IMMP2L
GO Biological Process	GO:0035744	T-helper 1 cell cytokine production	259	6.044355e-2	1.000000e+0	1.000000e+0	5.050568e+0	3.959951e-1	2	4.691885e-4	2.369668e-3	311	3.386857e-2	1.000000e+0	1.000000e+0	6.451826e+0	3.099898e-1	2	5	1.739130e-3	4.000000e-1	MER11C,MER11C	IL12A,SLAMF1
GO Biological Process	GO:0003071	renal system process involved in regulation of systemic arterial blood pressure	260	6.046437e-2	1.000000e+0	1.000000e+0	2.397511e+0	2.085496e+0	5	2.470967e-3	5.924171e-3	439	5.069261e-2	1.000000e+0	1.000000e+0	2.805142e+0	1.425953e+0	4	23	3.478261e-3	1.739130e-1	MER11C,MER11C,MER11C,MER11C,MER11C	AGTR1,CYP11B2,GJA1,PCSK5
GO Biological Process	GO:0008209	androgen metabolic process	261	6.084306e-2	1.000000e+0	1.000000e+0	2.178832e+0	2.753768e+0	6	3.262759e-3	7.109005e-3	730	8.285826e-2	1.000000e+0	1.000000e+0	2.389565e+0	1.673945e+0	4	27	3.478261e-3	1.481481e-1	MER11C,MER11C,MER11C,MER11C,MER11C,MER11C	HSD17B3,HSD17B4,SRD5A3,UGT2B7
GO Biological Process	GO:0050953	sensory perception of light stimulus	262	6.103593e-2	1.000000e+0	1.000000e+0	1.391209e+0	1.868879e+1	26	2.214311e-2	3.080569e-2	338	3.415171e-2	1.000000e+0	1.000000e+0	1.550920e+0	1.289557e+1	20	208	1.739130e-2	9.615385e-2	MER11C,MER11C,MER11C,MER11C,MER11C,MER11C,MER11C,MER11C,MER11C,MER11C,MER11C,MER11C,MER11C,MER11C,MER11C,MER11C,MER11C,MER11C,MER11C,MER11C,MER11C,MER11C,MER11C,MER11C,MER11C,MER11C	ABCA4,ARL6,ATP8A2,CNGA3,CNGB3,CRYBB1,EYS,GRM8,GUCY2F,HMCN1,IMPG1,LAMB2,MYO3A,NYX,PCDH15,RD3,RIMS1,RP1,SOX14,TULP1
GO Biological Process	GO:0002506	polysaccharide assembly with MHC class II protein complex	263	6.123706e-2	1.000000e+0	1.000000e+0	1.582531e+1	6.318992e-2	1	7.486958e-5	1.184834e-3	914	1.201553e-1	1.000000e+0	1.000000e+0	8.064783e+0	1.239959e-1	1	2	8.695652e-4	5.000000e-1	MER11C	HLA-DRA
GO Biological Process	GO:0006333	chromatin assembly or disassembly	264	6.174177e-2	1.000000e+0	1.000000e+0	1.567930e+0	9.566751e+0	15	1.133501e-2	1.777251e-2	3749	5.335480e-1	1.000000e+0	1.000000e+0	1.008098e+0	1.091164e+1	11	176	9.565217e-3	6.250000e-2	MER11C,MER11C,MER11C,MER11C,MER11C,MER11C,MER11C,MER11C,MER11C,MER11C,MER11C,MER11C,MER11C,MER11C,MER11C	CASC5,CENPP,H2AFB3,H2AFY2,HIRA,HIST4H4,NAP1L3,NAP1L5,TSPY1,TSPY2,TSPY4
GO Biological Process	GO:2000252	negative regulation of feeding behavior	265	6.184045e-2	1.000000e+0	1.000000e+0	3.354242e+0	8.943898e-1	3	1.059704e-3	3.554502e-3	744	8.380392e-2	1.000000e+0	1.000000e+0	4.032391e+0	4.959836e-1	2	8	1.739130e-3	2.500000e-1	MER11C,MER11C,MER11C	MC4R,TRH
GO Biological Process	GO:2000521	negative regulation of immunological synapse formation	266	6.193686e-2	1.000000e+0	1.000000e+0	1.564074e+1	6.393560e-2	1	7.575308e-5	1.184834e-3	914	1.201553e-1	1.000000e+0	1.000000e+0	8.064783e+0	1.239959e-1	1	2	8.695652e-4	5.000000e-1	MER11C	LGALS3
GO Biological Process	GO:0002715	regulation of natural killer cell mediated immunity	267	6.195081e-2	1.000000e+0	1.000000e+0	2.168481e+0	2.766914e+0	6	3.278334e-3	7.109005e-3	444	5.082696e-2	1.000000e+0	1.000000e+0	2.443874e+0	2.045932e+0	5	33	4.347826e-3	1.515152e-1	MER11C,MER11C,MER11C,MER11C,MER11C,MER11C	CADM1,CD226,IL12A,RASGRP1,SERPINB9
GO Biological Process	GO:0030221	basophil differentiation	268	6.214299e-2	1.000000e+0	1.000000e+0	1.558717e+1	6.415535e-2	1	7.601344e-5	1.184834e-3	914	1.201553e-1	1.000000e+0	1.000000e+0	8.064783e+0	1.239959e-1	1	2	8.695652e-4	5.000000e-1	MER11C	TAL1
GO Biological Process	GO:0043534	blood vessel endothelial cell migration	269	6.218156e-2	1.000000e+0	1.000000e+0	2.020591e+0	3.464334e+0	7	4.104661e-3	8.293839e-3	1632	1.998597e-1	1.000000e+0	1.000000e+0	1.935548e+0	1.549949e+0	3	25	2.608696e-3	1.200000e-1	MER11C,MER11C,MER11C,MER11C,MER11C,MER11C,MER11C	AMOT,KDR,ROBO1
GO Biological Process	GO:0072537	fibroblast activation	270	6.232255e-2	1.000000e+0	1.000000e+0	4.962650e+0	4.030105e-1	2	4.775006e-4	2.369668e-3	226	2.118600e-2	1.000000e+0	1.000000e+0	8.064783e+0	2.479918e-1	2	4	1.739130e-3	5.000000e-1	MER11C,MER11C	GCLM,IL17A
GO Biological Process	GO:0061724	lipophagy	271	6.249151e-2	1.000000e+0	1.000000e+0	1.549739e+1	6.452700e-2	1	7.645379e-5	1.184834e-3	493	6.199795e-2	1.000000e+0	1.000000e+0	1.612957e+1	6.199795e-2	1	1	8.695652e-4	1.000000e+0	MER11C	RAB7A
GO Biological Process	GO:0007174	epidermal growth factor catabolic process	271	6.249151e-2	1.000000e+0	1.000000e+0	1.549739e+1	6.452700e-2	1	7.645379e-5	1.184834e-3	493	6.199795e-2	1.000000e+0	1.000000e+0	1.612957e+1	6.199795e-2	1	1	8.695652e-4	1.000000e+0	MER11C	RAB7A
GO Biological Process	GO:0042376	phylloquinone catabolic process	273	6.268895e-2	1.000000e+0	1.000000e+0	1.544697e+1	6.473761e-2	1	7.670333e-5	1.184834e-3	1368	1.747097e-1	1.000000e+0	1.000000e+0	5.376522e+0	1.859939e-1	1	3	8.695652e-4	3.333333e-1	MER11C	CBR3
GO Biological Process	GO:0009620	response to fungus	274	6.283110e-2	1.000000e+0	1.000000e+0	2.370286e+0	2.109450e+0	5	2.499349e-3	5.924171e-3	3105	4.186022e-1	1.000000e+0	1.000000e+0	1.217326e+0	3.285891e+0	4	53	3.478261e-3	7.547170e-2	MER11C,MER11C,MER11C,MER11C,MER11C	CLEC6A,CTSG,DEFA5,IL17A
GO Biological Process	GO:0070935	3'-UTR-mediated mRNA stabilization	275	6.287724e-2	1.000000e+0	1.000000e+0	3.330703e+0	9.007107e-1	3	1.067193e-3	3.554502e-3	4454	6.632917e-1	1.000000e+0	1.000000e+0	9.487980e-1	1.053965e+0	1	17	8.695652e-4	5.882353e-2	MER11C,MER11C,MER11C	DAZ2
GO Biological Process	GO:0006959	humoral immune response	276	6.329310e-2	1.000000e+0	1.000000e+0	1.562065e+0	9.602672e+0	15	1.137757e-2	1.777251e-2	4017	5.790131e-1	1.000000e+0	1.000000e+0	9.748638e-1	1.128363e+1	11	182	9.565217e-3	6.043956e-2	MER11C,MER11C,MER11C,MER11C,MER11C,MER11C,MER11C,MER11C,MER11C,MER11C,MER11C,MER11C,MER11C,MER11C,MER11C	C4BPA,C6,CD55,CTSG,DEFA5,DMBT1,IFNK,IL7,PLA2G2A,RBPJ,TNFRSF21
GO Biological Process	GO:0052746	inositol phosphorylation	277	6.359597e-2	1.000000e+0	1.000000e+0	1.521938e+1	6.570569e-2	1	7.785034e-5	1.184834e-3	493	6.199795e-2	1.000000e+0	1.000000e+0	1.612957e+1	6.199795e-2	1	1	8.695652e-4	1.000000e+0	MER11C	IPPK
GO Biological Process	GO:0002503	peptide antigen assembly with MHC class II protein complex	278	6.396163e-2	1.000000e+0	1.000000e+0	1.512946e+1	6.609622e-2	1	7.831306e-5	1.184834e-3	1368	1.747097e-1	1.000000e+0	1.000000e+0	5.376522e+0	1.859939e-1	1	3	8.695652e-4	3.333333e-1	MER11C	HLA-DRA
GO Biological Process	GO:0051607	defense response to virus	279	6.399668e-2	1.000000e+0	1.000000e+0	1.620302e+0	8.023198e+0	13	9.506158e-3	1.540284e-2	3831	5.412453e-1	1.000000e+0	1.000000e+0	1.002402e+0	1.097364e+1	11	177	9.565217e-3	6.214689e-2	MER11C,MER11C,MER11C,MER11C,MER11C,MER11C,MER11C,MER11C,MER11C,MER11C,MER11C,MER11C,MER11C	AIMP1,APOBEC3B,APOBEC3C,DMBT1,EXOC1,IFNK,OAS1,OAS3,OPRK1,PMAIP1,UNC93B1
GO Biological Process	GO:0015803	branched-chain amino acid transport	280	6.403482e-2	1.000000e+0	1.000000e+0	4.885908e+0	4.093405e-1	2	4.850006e-4	2.369668e-3	1722	2.258843e-1	1.000000e+0	1.000000e+0	4.032391e+0	2.479918e-1	1	4	8.695652e-4	2.500000e-1	MER11C,MER11C	SLC6A15
GO Biological Process	GO:0070350	regulation of white fat cell proliferation	281	6.421994e-2	1.000000e+0	1.000000e+0	3.300967e+0	9.088246e-1	3	1.076806e-3	3.554502e-3	226	2.118600e-2	1.000000e+0	1.000000e+0	8.064783e+0	2.479918e-1	2	4	1.739130e-3	5.000000e-1	MER11C,MER11C,MER11C	FGF10,VSTM2A
GO Biological Process	GO:0044878	mitotic cytokinesis checkpoint	282	6.561303e-2	1.000000e+0	1.000000e+0	1.473581e+1	6.786188e-2	1	8.040508e-5	1.184834e-3	1722	2.258843e-1	1.000000e+0	1.000000e+0	4.032391e+0	2.479918e-1	1	4	8.695652e-4	2.500000e-1	MER11C	CHMP4C
GO Biological Process	GO:0045716	positive regulation of low-density lipoprotein particle receptor biosynthetic process	283	6.591673e-2	1.000000e+0	1.000000e+0	1.466557e+1	6.818694e-2	1	8.079021e-5	1.184834e-3	1722	2.258843e-1	1.000000e+0	1.000000e+0	4.032391e+0	2.479918e-1	1	4	8.695652e-4	2.500000e-1	MER11C	SCAP
GO Biological Process	GO:0002501	peptide antigen assembly with MHC protein complex	284	6.596991e-2	1.000000e+0	1.000000e+0	1.465333e+1	6.824387e-2	1	8.085766e-5	1.184834e-3	1722	2.258843e-1	1.000000e+0	1.000000e+0	4.032391e+0	2.479918e-1	1	4	8.695652e-4	2.500000e-1	MER11C	HLA-DRA
GO Biological Process	GO:0045954	positive regulation of natural killer cell mediated cytotoxicity	285	6.630596e-2	1.000000e+0	1.000000e+0	2.332401e+0	2.143713e+0	5	2.539945e-3	5.924171e-3	276	2.696288e-2	1.000000e+0	1.000000e+0	3.395698e+0	1.177961e+0	4	19	3.478261e-3	2.105263e-1	MER11C,MER11C,MER11C,MER11C,MER11C	CADM1,CD226,IL12A,RASGRP1
GO Biological Process	GO:0045720	negative regulation of integrin biosynthetic process	286	6.674905e-2	1.000000e+0	1.000000e+0	3.247115e+0	9.238970e-1	3	1.094665e-3	3.554502e-3	914	1.201553e-1	1.000000e+0	1.000000e+0	8.064783e+0	1.239959e-1	1	2	8.695652e-4	5.000000e-1	MER11C,MER11C,MER11C	AR
GO Biological Process	GO:0006099	tricarboxylic acid cycle	287	6.686095e-2	1.000000e+0	1.000000e+0	2.124970e+0	2.823569e+0	6	3.345461e-3	7.109005e-3	134	1.083757e-2	1.000000e+0	1.000000e+0	3.121851e+0	1.921936e+0	6	31	5.217391e-3	1.935484e-1	MER11C,MER11C,MER11C,MER11C,MER11C,MER11C	MDH1,NNT,PDHA1,PDHA2,SUCLG1,SUCLG2
GO Biological Process	GO:0035229	positive regulation of glutamate-cysteine ligase activity	288	6.722658e-2	1.000000e+0	1.000000e+0	1.436986e+1	6.959009e-2	1	8.245271e-5	1.184834e-3	493	6.199795e-2	1.000000e+0	1.000000e+0	1.612957e+1	6.199795e-2	1	1	8.695652e-4	1.000000e+0	MER11C	GCLM
GO Biological Process	GO:0035733	hepatic stellate cell activation	288	6.722658e-2	1.000000e+0	1.000000e+0	1.436986e+1	6.959009e-2	1	8.245271e-5	1.184834e-3	493	6.199795e-2	1.000000e+0	1.000000e+0	1.612957e+1	6.199795e-2	1	1	8.695652e-4	1.000000e+0	MER11C	GCLM
GO Biological Process	GO:0046777	protein autophosphorylation	290	6.747674e-2	1.000000e+0	1.000000e+0	1.396321e+0	1.718803e+1	24	2.036496e-2	2.843602e-2	679	6.667452e-2	1.000000e+0	1.000000e+0	1.466324e+0	1.227559e+1	18	198	1.565217e-2	9.090909e-2	MER11C,MER11C,MER11C,MER11C,MER11C,MER11C,MER11C,MER11C,MER11C,MER11C,MER11C,MER11C,MER11C,MER11C,MER11C,MER11C,MER11C,MER11C,MER11C,MER11C,MER11C,MER11C,MER11C,MER11C	CAMK4,CAMKK2,DDR1,DYRK1A,EGFR,ENSG00000134602,FER,FLT4,FRK,KDR,MAP4K1,MAPKAPK5,MUSK,MYO3A,NLK,PAK2,RIPK1,STK17B
GO Biological Process	GO:0051957	positive regulation of amino acid transport	291	6.758436e-2	1.000000e+0	1.000000e+0	2.637323e+0	1.516690e+0	4	1.797026e-3	4.739336e-3	693	7.270887e-2	1.000000e+0	1.000000e+0	3.024293e+0	9.919672e-1	3	16	2.608696e-3	1.875000e-1	MER11C,MER11C,MER11C,MER11C	RAB3GAP1,SLC6A1,TRH
GO Biological Process	GO:0051956	negative regulation of amino acid transport	292	6.781879e-2	1.000000e+0	1.000000e+0	2.634131e+0	1.518528e+0	4	1.799203e-3	4.739336e-3	217	2.052614e-2	1.000000e+0	1.000000e+0	4.838870e+0	6.199795e-1	3	10	2.608696e-3	3.000000e-1	MER11C,MER11C,MER11C,MER11C	GRM7,OSR1,TRH
GO Biological Process	GO:1901616	organic hydroxy compound catabolic process	293	6.789987e-2	1.000000e+0	1.000000e+0	1.876368e+0	4.263555e+0	8	5.051606e-3	9.478673e-3	785	8.803882e-2	1.000000e+0	1.000000e+0	1.821080e+0	3.843873e+0	7	62	6.086957e-3	1.129032e-1	MER11C,MER11C,MER11C,MER11C,MER11C,MER11C,MER11C,MER11C	ALDH2,ALDH3B2,GK2,GK5,HAO1,SRD5A3,SULT1C4
GO Biological Process	GO:0051878	lateral element assembly	294	6.810172e-2	1.000000e+0	1.000000e+0	1.417863e+1	7.052867e-2	1	8.356477e-5	1.184834e-3	493	6.199795e-2	1.000000e+0	1.000000e+0	1.612957e+1	6.199795e-2	1	1	8.695652e-4	1.000000e+0	MER11C	SYCP1
GO Biological Process	GO:0036297	interstrand cross-link repair	295	6.831111e-2	1.000000e+0	1.000000e+0	2.112801e+0	2.839832e+0	6	3.364730e-3	7.109005e-3	782	8.745136e-2	1.000000e+0	1.000000e+0	1.935548e+0	3.099898e+0	6	50	5.217391e-3	1.200000e-1	MER11C,MER11C,MER11C,MER11C,MER11C,MER11C	ERCC4,ERCC6L2,FAN1,FANCD2,RAD51,RPA3
GO Biological Process	GO:1901655	cellular response to ketone	296	6.843136e-2	1.000000e+0	1.000000e+0	1.543595e+0	9.717576e+0	15	1.151372e-2	1.777251e-2	386	4.256674e-2	1.000000e+0	1.000000e+0	1.853973e+0	5.393822e+0	10	87	8.695652e-3	1.149425e-1	MER11C,MER11C,MER11C,MER11C,MER11C,MER11C,MER11C,MER11C,MER11C,MER11C,MER11C,MER11C,MER11C,MER11C,MER11C	ADCY1,AR,EFNA5,EGFR,EIF4E,FDX1,MSTN,NR3C1,PTGER4,XRN1
GO Biological Process	GO:0008333	endosome to lysosome transport	297	6.847275e-2	1.000000e+0	1.000000e+0	2.111462e+0	2.841632e+0	6	3.366863e-3	7.109005e-3	635	6.323996e-2	1.000000e+0	1.000000e+0	2.103856e+0	2.851906e+0	6	46	5.217391e-3	1.304348e-1	MER11C,MER11C,MER11C,MER11C,MER11C,MER11C	ADRB2,HOOK1,RAB12,RAB7A,RHOB,SNX16
GO Biological Process	GO:0051648	vesicle localization	298	6.920848e-2	1.000000e+0	1.000000e+0	1.362899e+0	1.981071e+1	27	2.347240e-2	3.199052e-2	191	1.565657e-2	1.000000e+0	1.000000e+0	1.599626e+0	1.500350e+1	24	242	2.086957e-2	9.917355e-2	MER11C,MER11C,MER11C,MER11C,MER11C,MER11C,MER11C,MER11C,MER11C,MER11C,MER11C,MER11C,MER11C,MER11C,MER11C,MER11C,MER11C,MER11C,MER11C,MER11C,MER11C,MER11C,MER11C,MER11C,MER11C,MER11C,MER11C	AP3B2,ARL6,CEP19,CNIH3,DTNBP1,F8,MREG,NLGN4X,NLGN4Y,OPHN1,PCLO,PPP6R3,RAB27A,RASGRP1,RIMS1,SEC23A,SEC24B,SH3GL2,SNAP47,SNCA,SYT1,SYT10,TFG,UNC13B
GO Biological Process	GO:1900025	negative regulation of substrate adhesion-dependent cell spreading	299	6.921865e-2	1.000000e+0	1.000000e+0	2.615346e+0	1.529435e+0	4	1.812126e-3	4.739336e-3	1585	1.908975e-1	1.000000e+0	1.000000e+0	2.481472e+0	8.059734e-1	2	13	1.739130e-3	1.538462e-1	MER11C,MER11C,MER11C,MER11C	EFNA5,KANK1
GO Biological Process	GO:0006024	glycosaminoglycan biosynthetic process	300	6.971477e-2	1.000000e+0	1.000000e+0	1.441827e+0	1.387129e+1	20	1.643518e-2	2.369668e-2	37	1.675586e-3	1.000000e+0	5.843267e-1	2.348966e+0	6.385789e+0	15	103	1.304348e-2	1.456311e-1	MER11C,MER11C,MER11C,MER11C,MER11C,MER11C,MER11C,MER11C,MER11C,MER11C,MER11C,MER11C,MER11C,MER11C,MER11C,MER11C,MER11C,MER11C,MER11C,MER11C	ABCC5,ANGPT1,B3GNT7,CHST7,CHSY3,GPC5,HAS1,HS3ST1,HS3ST5,HS6ST2,NDST1,NDST3,NDST4,OGN,ST3GAL3
GO Biological Process	GO:0002717	positive regulation of natural killer cell mediated immunity	301	6.972377e-2	1.000000e+0	1.000000e+0	2.297323e+0	2.176446e+0	5	2.578728e-3	5.924171e-3	306	3.209479e-2	1.000000e+0	1.000000e+0	3.225913e+0	1.239959e+0	4	20	3.478261e-3	2.000000e-1	MER11C,MER11C,MER11C,MER11C,MER11C	CADM1,CD226,IL12A,RASGRP1
GO Biological Process	GO:1901731	positive regulation of platelet aggregation	302	6.994010e-2	1.000000e+0	1.000000e+0	1.379250e+1	7.250317e-2	1	8.590423e-5	1.184834e-3	914	1.201553e-1	1.000000e+0	1.000000e+0	8.064783e+0	1.239959e-1	1	2	8.695652e-4	5.000000e-1	MER11C	PDPN
GO Biological Process	GO:0010591	regulation of lamellipodium assembly	303	7.010187e-2	1.000000e+0	1.000000e+0	2.098166e+0	2.859640e+0	6	3.388199e-3	7.109005e-3	2299	3.013900e-1	1.000000e+0	1.000000e+0	1.560926e+0	1.921936e+0	3	31	2.608696e-3	9.677419e-2	MER11C,MER11C,MER11C,MER11C,MER11C,MER11C	BRK1,CAPZB,FER
GO Biological Process	GO:0006023	aminoglycan biosynthetic process	304	7.012585e-2	1.000000e+0	1.000000e+0	1.440722e+0	1.388193e+1	20	1.644778e-2	2.369668e-2	39	1.848313e-3	1.000000e+0	6.115072e-1	2.326380e+0	6.447787e+0	15	104	1.304348e-2	1.442308e-1	MER11C,MER11C,MER11C,MER11C,MER11C,MER11C,MER11C,MER11C,MER11C,MER11C,MER11C,MER11C,MER11C,MER11C,MER11C,MER11C,MER11C,MER11C,MER11C,MER11C	ABCC5,ANGPT1,B3GNT7,CHST7,CHSY3,GPC5,HAS1,HS3ST1,HS3ST5,HS6ST2,NDST1,NDST3,NDST4,OGN,ST3GAL3
GO Biological Process	GO:0048245	eosinophil chemotaxis	305	7.019415e-2	1.000000e+0	1.000000e+0	4.633349e+0	4.316532e-1	2	5.114374e-4	2.369668e-3	833	1.034471e-1	1.000000e+0	1.000000e+0	3.584348e+0	5.579816e-1	2	9	1.739130e-3	2.222222e-1	MER11C,MER11C	HRH1,LGALS3
GO Biological Process	GO:0071514	genetic imprinting	306	7.038149e-2	1.000000e+0	1.000000e+0	2.600090e+0	1.538408e+0	4	1.822759e-3	4.739336e-3	4987	7.707574e-1	1.000000e+0	1.000000e+0	7.012854e-1	1.425953e+0	1	23	8.695652e-4	4.347826e-2	MER11C,MER11C,MER11C,MER11C	NDN
GO Biological Process	GO:0051900	regulation of mitochondrial depolarization	307	7.055199e-2	1.000000e+0	1.000000e+0	2.597879e+0	1.539718e+0	4	1.824310e-3	4.739336e-3	1093	1.235949e-1	1.000000e+0	1.000000e+0	2.419435e+0	1.239959e+0	3	20	2.608696e-3	1.500000e-1	MER11C,MER11C,MER11C,MER11C	GCLM,KDR,MYOC
GO Biological Process	GO:0016573	histone acetylation	308	7.155636e-2	1.000000e+0	1.000000e+0	1.625940e+0	7.380346e+0	12	8.744486e-3	1.421801e-2	4145	6.021261e-1	1.000000e+0	1.000000e+0	9.581920e-1	6.261793e+0	6	101	5.217391e-3	5.940594e-2	MER11C,MER11C,MER11C,MER11C,MER11C,MER11C,MER11C,MER11C,MER11C,MER11C,MER11C,MER11C	BRPF3,CDY1,CDY1B,CDY2A,CDY2B,CREBBP
GO Biological Process	GO:0061462	protein localization to lysosome	309	7.193308e-2	1.000000e+0	1.000000e+0	2.275692e+0	2.197134e+0	5	2.603239e-3	5.924171e-3	349	3.549875e-2	1.000000e+0	1.000000e+0	2.688261e+0	1.859939e+0	5	30	4.347826e-3	1.666667e-1	MER11C,MER11C,MER11C,MER11C,MER11C	NCOA4,RAB7A,SCARB2,SNX16,SORL1
GO Biological Process	GO:0007188	adenylate cyclase-modulating G-protein coupled receptor signaling pathway	310	7.229519e-2	1.000000e+0	1.000000e+0	1.356370e+0	1.990607e+1	27	2.358539e-2	3.199052e-2	5	6.937608e-5	8.951596e-1	1.790319e-1	2.424706e+0	9.485687e+0	23	153	2.000000e-2	1.503268e-1	MER11C,MER11C,MER11C,MER11C,MER11C,MER11C,MER11C,MER11C,MER11C,MER11C,MER11C,MER11C,MER11C,MER11C,MER11C,MER11C,MER11C,MER11C,MER11C,MER11C,MER11C,MER11C,MER11C,MER11C,MER11C,MER11C,MER11C	ADCY1,ADCY9,ADRA1D,ADRA2C,ADRB1,ADRB2,CNR1,FPR1,GALR1,GNAL,GNAT3,GPR37,GRM3,GRM4,GRM7,GRM8,HTR1A,HTR5A,HTR7,MC4R,OPRK1,PTGER4,RAPGEF2
GO Biological Process	GO:0048006	antigen processing and presentation, endogenous lipid antigen via MHC class Ib	311	7.233081e-2	1.000000e+0	1.000000e+0	1.331970e+1	7.507675e-2	1	8.895349e-5	1.184834e-3	493	6.199795e-2	1.000000e+0	1.000000e+0	1.612957e+1	6.199795e-2	1	1	8.695652e-4	1.000000e+0	MER11C	CD1D
GO Biological Process	GO:0038133	ERBB2-ERBB3 signaling pathway	312	7.237624e-2	1.000000e+0	1.000000e+0	1.331102e+1	7.512571e-2	1	8.901151e-5	1.184834e-3	493	6.199795e-2	1.000000e+0	1.000000e+0	1.612957e+1	6.199795e-2	1	1	8.695652e-4	1.000000e+0	MER11C	MYOC
GO Biological Process	GO:0014734	skeletal muscle hypertrophy	312	7.237624e-2	1.000000e+0	1.000000e+0	1.331102e+1	7.512571e-2	1	8.901151e-5	1.184834e-3	493	6.199795e-2	1.000000e+0	1.000000e+0	1.612957e+1	6.199795e-2	1	1	8.695652e-4	1.000000e+0	MER11C	MYOC
GO Biological Process	GO:0060375	regulation of mast cell differentiation	314	7.245887e-2	1.000000e+0	1.000000e+0	1.329526e+1	7.521479e-2	1	8.911705e-5	1.184834e-3	914	1.201553e-1	1.000000e+0	1.000000e+0	8.064783e+0	1.239959e-1	1	2	8.695652e-4	5.000000e-1	MER11C	TAL1
GO Biological Process	GO:0002369	T cell cytokine production	315	7.256295e-2	1.000000e+0	1.000000e+0	3.132886e+0	9.575836e-1	3	1.134578e-3	3.554502e-3	339	3.430398e-2	1.000000e+0	1.000000e+0	4.032391e+0	7.439754e-1	3	12	2.608696e-3	2.500000e-1	MER11C,MER11C,MER11C	CD55,IL12A,SLAMF1
GO Biological Process	GO:0070981	L-asparagine biosynthetic process	316	7.281287e-2	1.000000e+0	1.000000e+0	1.322813e+1	7.559648e-2	1	8.956929e-5	1.184834e-3	493	6.199795e-2	1.000000e+0	1.000000e+0	1.612957e+1	6.199795e-2	1	1	8.695652e-4	1.000000e+0	MER11C	ASNS
GO Biological Process	GO:1990414	replication-born double-strand break repair via sister chromatid exchange	317	7.297477e-2	1.000000e+0	1.000000e+0	1.319764e+1	7.577110e-2	1	8.977618e-5	1.184834e-3	1368	1.747097e-1	1.000000e+0	1.000000e+0	5.376522e+0	1.859939e-1	1	3	8.695652e-4	3.333333e-1	MER11C	RAD51
GO Biological Process	GO:1903545	cellular response to butyrate	318	7.299145e-2	1.000000e+0	1.000000e+0	1.319451e+1	7.578909e-2	1	8.979750e-5	1.184834e-3	493	6.199795e-2	1.000000e+0	1.000000e+0	1.612957e+1	6.199795e-2	1	1	8.695652e-4	1.000000e+0	MER11C	CLDN1
GO Biological Process	GO:0061772	drug transport across blood-nerve barrier	318	7.299145e-2	1.000000e+0	1.000000e+0	1.319451e+1	7.578909e-2	1	8.979750e-5	1.184834e-3	493	6.199795e-2	1.000000e+0	1.000000e+0	1.612957e+1	6.199795e-2	1	1	8.695652e-4	1.000000e+0	MER11C	CLDN1
GO Biological Process	GO:0044070	regulation of anion transport	320	7.313332e-2	1.000000e+0	1.000000e+0	1.554310e+0	9.007213e+0	14	1.067205e-2	1.658768e-2	205	1.731690e-2	1.000000e+0	1.000000e+0	1.923710e+0	6.757777e+0	13	109	1.130435e-2	1.192661e-1	MER11C,MER11C,MER11C,MER11C,MER11C,MER11C,MER11C,MER11C,MER11C,MER11C,MER11C,MER11C,MER11C,MER11C	ATP8A2,GRM7,IRS2,MIF,OSR1,P2RX4,PRNP,RAB3GAP1,RIPK1,SLC6A1,SNCA,THBS1,TRH
GO Biological Process	GO:0071034	CUT catabolic process	321	7.317110e-2	1.000000e+0	1.000000e+0	1.316086e+1	7.598288e-2	1	9.002711e-5	1.184834e-3	1722	2.258843e-1	1.000000e+0	1.000000e+0	4.032391e+0	2.479918e-1	1	4	8.695652e-4	2.500000e-1	MER11C	EXOSC10
GO Biological Process	GO:0036228	protein targeting to nuclear inner membrane	322	7.353684e-2	1.000000e+0	1.000000e+0	1.309285e+1	7.637755e-2	1	9.049472e-5	1.184834e-3	914	1.201553e-1	1.000000e+0	1.000000e+0	8.064783e+0	1.239959e-1	1	2	8.695652e-4	5.000000e-1	MER11C	NUP54
GO Biological Process	GO:0071394	cellular response to testosterone stimulus	323	7.373712e-2	1.000000e+0	1.000000e+0	3.111270e+0	9.642365e-1	3	1.142460e-3	3.554502e-3	2947	4.007791e-1	1.000000e+0	1.000000e+0	2.016196e+0	4.959836e-1	1	8	8.695652e-4	1.250000e-1	MER11C,MER11C,MER11C	AR
GO Biological Process	GO:0060535	trachea cartilage morphogenesis	324	7.391657e-2	1.000000e+0	1.000000e+0	4.496175e+0	4.448225e-1	2	5.270409e-4	2.369668e-3	1722	2.258843e-1	1.000000e+0	1.000000e+0	4.032391e+0	2.479918e-1	1	4	8.695652e-4	2.500000e-1	MER11C,MER11C	RSPO2
GO Biological Process	GO:1903118	urate homeostasis	325	7.400434e-2	1.000000e+0	1.000000e+0	1.300691e+1	7.688223e-2	1	9.109269e-5	1.184834e-3	493	6.199795e-2	1.000000e+0	1.000000e+0	1.612957e+1	6.199795e-2	1	1	8.695652e-4	1.000000e+0	MER11C	OIT3
GO Biological Process	GO:0072677	eosinophil migration	326	7.416919e-2	1.000000e+0	1.000000e+0	4.487240e+0	4.457083e-1	2	5.280904e-4	2.369668e-3	1109	1.241774e-1	1.000000e+0	1.000000e+0	3.225913e+0	6.199795e-1	2	10	1.739130e-3	2.000000e-1	MER11C,MER11C	HRH1,LGALS3
GO Biological Process	GO:0009109	coenzyme catabolic process	327	7.420832e-2	1.000000e+0	1.000000e+0	3.102722e+0	9.668930e-1	3	1.145608e-3	3.554502e-3	339	3.430398e-2	1.000000e+0	1.000000e+0	4.032391e+0	7.439754e-1	3	12	2.608696e-3	2.500000e-1	MER11C,MER11C,MER11C	CBR3,MTHFS,NUDT12
GO Biological Process	GO:0001946	lymphangiogenesis	328	7.428321e-2	1.000000e+0	1.000000e+0	3.101370e+0	9.673145e-1	3	1.146107e-3	3.554502e-3	339	3.430398e-2	1.000000e+0	1.000000e+0	4.032391e+0	7.439754e-1	3	12	2.608696e-3	2.500000e-1	MER11C,MER11C,MER11C	ACVR2B,FLT4,PDPN
GO Biological Process	GO:0032430	positive regulation of phospholipase A2 activity	329	7.461425e-2	1.000000e+0	1.000000e+0	3.095415e+0	9.691754e-1	3	1.148312e-3	3.554502e-3	311	3.386857e-2	1.000000e+0	1.000000e+0	6.451826e+0	3.099898e-1	2	5	1.739130e-3	4.000000e-1	MER11C,MER11C,MER11C	AGTR1,EGFR
GO Biological Process	GO:0060599	lateral sprouting involved in mammary gland duct morphogenesis	330	7.658650e-2	1.000000e+0	1.000000e+0	3.060640e+0	9.801871e-1	3	1.161359e-3	3.554502e-3	914	1.201553e-1	1.000000e+0	1.000000e+0	8.064783e+0	1.239959e-1	1	2	8.695652e-4	5.000000e-1	MER11C,MER11C,MER11C	AR
GO Biological Process	GO:0035565	regulation of pronephros size	331	7.668537e-2	1.000000e+0	1.000000e+0	1.253424e+1	7.978145e-2	1	9.452779e-5	1.184834e-3	493	6.199795e-2	1.000000e+0	1.000000e+0	1.612957e+1	6.199795e-2	1	1	8.695652e-4	1.000000e+0	MER11C	HNF1B
GO Biological Process	GO:0061296	negative regulation of mesenchymal cell apoptotic process involved in mesonephric nephron morphogenesis	331	7.668537e-2	1.000000e+0	1.000000e+0	1.253424e+1	7.978145e-2	1	9.452779e-5	1.184834e-3	493	6.199795e-2	1.000000e+0	1.000000e+0	1.612957e+1	6.199795e-2	1	1	8.695652e-4	1.000000e+0	MER11C	HNF1B
GO Biological Process	GO:0045799	positive regulation of chromatin assembly or disassembly	333	7.683570e-2	1.000000e+0	1.000000e+0	1.250871e+1	7.994427e-2	1	9.472070e-5	1.184834e-3	1368	1.747097e-1	1.000000e+0	1.000000e+0	5.376522e+0	1.859939e-1	1	3	8.695652e-4	3.333333e-1	MER11C	TAL1
GO Biological Process	GO:0043011	myeloid dendritic cell differentiation	334	7.708951e-2	1.000000e+0	1.000000e+0	2.517697e+0	1.588753e+0	4	1.882409e-3	4.739336e-3	883	1.098699e-1	1.000000e+0	1.000000e+0	2.546773e+0	1.177961e+0	3	19	2.608696e-3	1.578947e-1	MER11C,MER11C,MER11C,MER11C	CAMK4,LTBR,RBPJ
GO Biological Process	GO:2000510	positive regulation of dendritic cell chemotaxis	335	7.720713e-2	1.000000e+0	1.000000e+0	4.383218e+0	4.562858e-1	2	5.406229e-4	2.369668e-3	833	1.034471e-1	1.000000e+0	1.000000e+0	3.584348e+0	5.579816e-1	2	9	1.739130e-3	2.222222e-1	MER11C,MER11C	IL12A,SLAMF1
GO Biological Process	GO:0010499	proteasomal ubiquitin-independent protein catabolic process	336	7.776273e-2	1.000000e+0	1.000000e+0	4.364852e+0	4.582057e-1	2	5.428977e-4	2.369668e-3	226	2.118600e-2	1.000000e+0	1.000000e+0	8.064783e+0	2.479918e-1	2	4	1.739130e-3	5.000000e-1	MER11C,MER11C	ENC1,PSME4
GO Biological Process	GO:0007034	vacuolar transport	337	7.858959e-2	1.000000e+0	1.000000e+0	1.599042e+0	7.504494e+0	12	8.891581e-3	1.421801e-2	626	6.204860e-2	1.000000e+0	1.000000e+0	1.640295e+0	7.315758e+0	12	118	1.043478e-2	1.016949e-1	MER11C,MER11C,MER11C,MER11C,MER11C,MER11C,MER11C,MER11C,MER11C,MER11C,MER11C,MER11C	ADRB2,C9orf72,CHMP4C,HGSNAT,HOOK1,NCOA4,RAB12,RAB7A,RHOB,SCARB2,SNX16,SORL1
GO Biological Process	GO:2001189	negative regulation of T cell activation via T cell receptor contact with antigen bound to MHC molecule on antigen presenting cell	338	7.906419e-2	1.000000e+0	1.000000e+0	1.214168e+1	8.236093e-2	1	9.758404e-5	1.184834e-3	1368	1.747097e-1	1.000000e+0	1.000000e+0	5.376522e+0	1.859939e-1	1	3	8.695652e-4	3.333333e-1	MER11C	LGALS3
GO Biological Process	GO:1902855	regulation of non-motile cilium assembly	339	7.939204e-2	1.000000e+0	1.000000e+0	3.013146e+0	9.956371e-1	3	1.179665e-3	3.554502e-3	271	2.694458e-2	1.000000e+0	1.000000e+0	4.398972e+0	6.819775e-1	3	11	2.608696e-3	2.727273e-1	MER11C,MER11C,MER11C	CEP135,RP1,SEPT7
GO Biological Process	GO:0014832	urinary bladder smooth muscle contraction	340	7.961130e-2	1.000000e+0	1.000000e+0	3.009527e+0	9.968344e-1	3	1.181083e-3	3.554502e-3	643	6.548167e-2	1.000000e+0	1.000000e+0	4.608447e+0	4.339857e-1	2	7	1.739130e-3	2.857143e-1	MER11C,MER11C,MER11C	KCNMA1,TACR1
GO Biological Process	GO:0031648	protein destabilization	341	8.000490e-2	1.000000e+0	1.000000e+0	1.899870e+0	3.684463e+0	7	4.365477e-3	8.293839e-3	166	1.385434e-2	1.000000e+0	1.000000e+0	2.688261e+0	2.603914e+0	7	42	6.086957e-3	1.666667e-1	MER11C,MER11C,MER11C,MER11C,MER11C,MER11C,MER11C	BMP2,CREBBP,FBXO4,MYLIP,PRNP,SIAH1,SNCA
GO Biological Process	GO:1905285	fibrous ring of heart morphogenesis	342	8.041748e-2	1.000000e+0	1.000000e+0	1.192871e+1	8.383133e-2	1	9.932622e-5	1.184834e-3	493	6.199795e-2	1.000000e+0	1.000000e+0	1.612957e+1	6.199795e-2	1	1	8.695652e-4	1.000000e+0	MER11C	BMPR1A
GO Biological Process	GO:1904414	positive regulation of cardiac ventricle development	342	8.041748e-2	1.000000e+0	1.000000e+0	1.192871e+1	8.383133e-2	1	9.932622e-5	1.184834e-3	493	6.199795e-2	1.000000e+0	1.000000e+0	1.612957e+1	6.199795e-2	1	1	8.695652e-4	1.000000e+0	MER11C	BMPR1A
GO Biological Process	GO:0048352	paraxial mesoderm structural organization	342	8.041748e-2	1.000000e+0	1.000000e+0	1.192871e+1	8.383133e-2	1	9.932622e-5	1.184834e-3	493	6.199795e-2	1.000000e+0	1.000000e+0	1.612957e+1	6.199795e-2	1	1	8.695652e-4	1.000000e+0	MER11C	BMPR1A
GO Biological Process	GO:0021998	neural plate mediolateral regionalization	342	8.041748e-2	1.000000e+0	1.000000e+0	1.192871e+1	8.383133e-2	1	9.932622e-5	1.184834e-3	493	6.199795e-2	1.000000e+0	1.000000e+0	1.612957e+1	6.199795e-2	1	1	8.695652e-4	1.000000e+0	MER11C	BMPR1A
GO Biological Process	GO:0046167	glycerol-3-phosphate biosynthetic process	346	8.044662e-2	1.000000e+0	1.000000e+0	4.278809e+0	4.674198e-1	2	5.538150e-4	2.369668e-3	137	1.104639e-2	1.000000e+0	1.000000e+0	1.075304e+1	1.859939e-1	2	3	1.739130e-3	6.666667e-1	MER11C,MER11C	GK2,GK5
GO Biological Process	GO:0000711	meiotic DNA repair synthesis	347	8.076708e-2	1.000000e+0	1.000000e+0	1.187486e+1	8.421154e-2	1	9.977671e-5	1.184834e-3	1368	1.747097e-1	1.000000e+0	1.000000e+0	5.376522e+0	1.859939e-1	1	3	8.695652e-4	3.333333e-1	MER11C	SYCP1
GO Biological Process	GO:0034769	basement membrane disassembly	348	8.153932e-2	1.000000e+0	1.000000e+0	1.175753e+1	8.505190e-2	1	1.007724e-4	1.184834e-3	1368	1.747097e-1	1.000000e+0	1.000000e+0	5.376522e+0	1.859939e-1	1	3	8.695652e-4	3.333333e-1	MER11C	CMA1
GO Biological Process	GO:1902891	negative regulation of root hair elongation	349	8.166124e-2	1.000000e+0	1.000000e+0	1.173921e+1	8.518463e-2	1	1.009297e-4	1.184834e-3	493	6.199795e-2	1.000000e+0	1.000000e+0	1.612957e+1	6.199795e-2	1	1	8.695652e-4	1.000000e+0	MER11C	GAL
GO Biological Process	GO:0018393	internal peptidyl-lysine acetylation	350	8.169109e-2	1.000000e+0	1.000000e+0	1.587933e+0	7.556994e+0	12	8.953784e-3	1.421801e-2	4328	6.400273e-1	1.000000e+0	1.000000e+0	9.216894e-1	6.509785e+0	6	105	5.217391e-3	5.714286e-2	MER11C,MER11C,MER11C,MER11C,MER11C,MER11C,MER11C,MER11C,MER11C,MER11C,MER11C,MER11C	BRPF3,CDY1,CDY1B,CDY2A,CDY2B,CREBBP
GO Biological Process	GO:0060390	regulation of SMAD protein import into nucleus	351	8.173574e-2	1.000000e+0	1.000000e+0	2.465580e+0	1.622336e+0	4	1.922200e-3	4.739336e-3	693	7.270887e-2	1.000000e+0	1.000000e+0	3.024293e+0	9.919672e-1	3	16	2.608696e-3	1.875000e-1	MER11C,MER11C,MER11C,MER11C	BMPR1A,DAB2,RBPMS
GO Biological Process	GO:0019953	sexual reproduction	352	8.184568e-2	1.000000e+0	1.000000e+0	1.179108e+0	6.275929e+1	74	7.435934e-2	8.767773e-2	1242	1.488951e-1	1.000000e+0	1.000000e+0	1.153610e+0	4.767642e+1	55	769	4.782609e-2	7.152146e-2	MER11C,MER11C,MER11C,MER11C,MER11C,MER11C,MER11C,MER11C,MER11C,MER11C,MER11C,MER11C,MER11C,MER11C,MER11C,MER11C,MER11C,MER11C,MER11C,MER11C,MER11C,MER11C,MER11C,MER11C,MER11C,MER11C,MER11C,MER11C,MER11C,MER11C,MER11C,MER11C,MER11C,MER11C,MER11C,MER11C,MER11C,MER11C,MER11C,MER11C,MER11C,MER11C,MER11C,MER11C,MER11C,MER11C,MER11C,MER11C,MER11C,MER11C,MER11C,MER11C,MER11C,MER11C,MER11C,MER11C,MER11C,…	ADAM29,AR,CADM1,CASC5,CDY1,CDY1B,CDY2A,CDY2B,CNR1,CYLC2,DAZ2,DMRT1,DMRTA1,EQTN,FANCD2,GPR64,HOOK1,HSF2,ICA1L,IMMP2L,MAST2,MROH2B,NPAP1,NPHP1,PGM3,PIAS1,PIWIL4,PLCB1,PPAP2A,PRDM1,PSME4,SEPP1,SEPT7,SHCBP1L,SIAH1,SPAG6,SPANXA2,SPATA31A5,SPATA31A6,SPIN2A,SPIN4,SSTR1,SYCP1,TACR1,TDRP,TP63,TRIM36,TRPC7,TSPY1,TSPY2,TSPY4,TSSK4,UBE3A,WBP2NL,ZPBP
GO Biological Process	GO:0010891	negative regulation of sequestering of triglyceride	353	8.261215e-2	1.000000e+0	1.000000e+0	4.212440e+0	4.747842e-1	2	5.625406e-4	2.369668e-3	311	3.386857e-2	1.000000e+0	1.000000e+0	6.451826e+0	3.099898e-1	2	5	1.739130e-3	4.000000e-1	MER11C,MER11C	ABHD5,OSBPL8
GO Biological Process	GO:0021836	chemorepulsion involved in postnatal olfactory bulb interneuron migration	354	8.301285e-2	1.000000e+0	1.000000e+0	2.955003e+0	1.015228e+0	3	1.202876e-3	3.554502e-3	914	1.201553e-1	1.000000e+0	1.000000e+0	8.064783e+0	1.239959e-1	1	2	8.695652e-4	5.000000e-1	MER11C,MER11C,MER11C	ROBO1
GO Biological Process	GO:0008286	insulin receptor signaling pathway	355	8.315652e-2	1.000000e+0	1.000000e+0	1.621118e+0	6.785440e+0	11	8.039620e-3	1.303318e-2	2905	3.879192e-1	1.000000e+0	1.000000e+0	1.194783e+0	5.021834e+0	6	81	5.217391e-3	7.407407e-2	MER11C,MER11C,MER11C,MER11C,MER11C,MER11C,MER11C,MER11C,MER11C,MER11C,MER11C	ATP6V1H,FER,IRS2,IRS4,PIK3R1,PIK3R3
GO Biological Process	GO:1902608	positive regulation of large conductance calcium-activated potassium channel activity	356	8.328523e-2	1.000000e+0	1.000000e+0	1.150028e+1	8.695443e-2	1	1.030266e-4	1.184834e-3	914	1.201553e-1	1.000000e+0	1.000000e+0	8.064783e+0	1.239959e-1	1	2	8.695652e-4	5.000000e-1	MER11C	GAL
GO Biological Process	GO:0019408	dolichol biosynthetic process	357	8.338421e-2	1.000000e+0	1.000000e+0	1.148602e+1	8.706239e-2	1	1.031545e-4	1.184834e-3	493	6.199795e-2	1.000000e+0	1.000000e+0	1.612957e+1	6.199795e-2	1	1	8.695652e-4	1.000000e+0	MER11C	NUS1
GO Biological Process	GO:0030203	glycosaminoglycan metabolic process	358	8.343800e-2	1.000000e+0	1.000000e+0	1.343046e+0	1.935898e+1	26	2.293718e-2	3.080569e-2	55	3.191481e-3	1.000000e+0	7.487214e-1	1.990011e+0	9.547685e+0	19	154	1.652174e-2	1.233766e-1	MER11C,MER11C,MER11C,MER11C,MER11C,MER11C,MER11C,MER11C,MER11C,MER11C,MER11C,MER11C,MER11C,MER11C,MER11C,MER11C,MER11C,MER11C,MER11C,MER11C,MER11C,MER11C,MER11C,MER11C,MER11C,MER11C	ABCC5,ANGPT1,B3GNT7,CHST7,CHSY3,GPC5,HAS1,HGSNAT,HS3ST1,HS3ST5,HS6ST2,IDS,NDST1,NDST3,NDST4,OGN,SPOCK3,ST3GAL3,TMEM2
GO Biological Process	GO:0015732	prostaglandin transport	359	8.357144e-2	1.000000e+0	1.000000e+0	2.946328e+0	1.018216e+0	3	1.206418e-3	3.554502e-3	68	4.124979e-3	1.000000e+0	7.827148e-1	8.064783e+0	3.719877e-1	3	6	2.608696e-3	5.000000e-1	MER11C,MER11C,MER11C	NOS2,SLCO2A1,SLCO3A1
GO Biological Process	GO:0042109	lymphotoxin A biosynthetic process	360	8.359725e-2	1.000000e+0	1.000000e+0	1.145543e+1	8.729482e-2	1	1.034299e-4	1.184834e-3	914	1.201553e-1	1.000000e+0	1.000000e+0	8.064783e+0	1.239959e-1	1	2	8.695652e-4	5.000000e-1	MER11C	IL17F
GO Biological Process	GO:0006405	RNA export from nucleus	361	8.359895e-2	1.000000e+0	1.000000e+0	1.619476e+0	6.792322e+0	11	8.047775e-3	1.303318e-2	4398	6.464903e-1	1.000000e+0	1.000000e+0	9.179427e-1	7.625748e+0	7	123	6.086957e-3	5.691057e-2	MER11C,MER11C,MER11C,MER11C,MER11C,MER11C,MER11C,MER11C,MER11C,MER11C,MER11C	EIF4E,ENY2,GLE1,NPAP1,NUP54,POM121,POM121L12
GO Biological Process	GO:0007338	single fertilization	362	8.366973e-2	1.000000e+0	1.000000e+0	1.520421e+0	9.207978e+0	14	1.090993e-2	1.658768e-2	3086	4.070458e-1	1.000000e+0	1.000000e+0	1.125319e+0	7.997736e+0	9	129	7.826087e-3	6.976744e-2	MER11C,MER11C,MER11C,MER11C,MER11C,MER11C,MER11C,MER11C,MER11C,MER11C,MER11C,MER11C,MER11C,MER11C	AR,DAZ2,EQTN,PLCB1,TRIM36,TRPC7,UBE3A,WBP2NL,ZPBP
GO Biological Process	GO:0009052	pentose-phosphate shunt, non-oxidative branch	363	8.381736e-2	1.000000e+0	1.000000e+0	4.176614e+0	4.788568e-1	2	5.673659e-4	2.369668e-3	2385	3.189178e-1	1.000000e+0	1.000000e+0	2.688261e+0	3.719877e-1	1	6	8.695652e-4	1.666667e-1	MER11C,MER11C	RPE
GO Biological Process	GO:0019373	epoxygenase P450 pathway	364	8.398265e-2	1.000000e+0	1.000000e+0	2.939991e+0	1.020411e+0	3	1.209018e-3	3.554502e-3	2627	3.544973e-1	1.000000e+0	1.000000e+0	1.612957e+0	1.239959e+0	2	20	1.739130e-3	1.000000e-1	MER11C,MER11C,MER11C	CYP2B6,CYP2J2
GO Biological Process	GO:0019481	L-alanine catabolic process, by transamination	365	8.442006e-2	1.000000e+0	1.000000e+0	1.133877e+1	8.819299e-2	1	1.044941e-4	1.184834e-3	493	6.199795e-2	1.000000e+0	1.000000e+0	1.612957e+1	6.199795e-2	1	1	8.695652e-4	1.000000e+0	MER11C	AGXT2
GO Biological Process	GO:0071691	cardiac muscle thin filament assembly	366	8.454515e-2	1.000000e+0	1.000000e+0	4.155348e+0	4.813074e-1	2	5.702694e-4	2.369668e-3	493	6.199795e-2	1.000000e+0	1.000000e+0	1.612957e+1	6.199795e-2	1	1	8.695652e-4	1.000000e+0	MER11C,MER11C	NEBL
GO Biological Process	GO:0032342	aldosterone biosynthetic process	367	8.489179e-2	1.000000e+0	1.000000e+0	1.127290e+1	8.870829e-2	1	1.051046e-4	1.184834e-3	1368	1.747097e-1	1.000000e+0	1.000000e+0	5.376522e+0	1.859939e-1	1	3	8.695652e-4	3.333333e-1	MER11C	CYP11B2
GO Biological Process	GO:0034651	cortisol biosynthetic process	367	8.489179e-2	1.000000e+0	1.000000e+0	1.127290e+1	8.870829e-2	1	1.051046e-4	1.184834e-3	1368	1.747097e-1	1.000000e+0	1.000000e+0	5.376522e+0	1.859939e-1	1	3	8.695652e-4	3.333333e-1	MER11C	CYP11B2
GO Biological Process	GO:0072666	establishment of protein localization to vacuole	369	8.510208e-2	1.000000e+0	1.000000e+0	2.160921e+0	2.313828e+0	5	2.741503e-3	5.924171e-3	468	5.667424e-2	1.000000e+0	1.000000e+0	2.371995e+0	2.107930e+0	5	34	4.347826e-3	1.470588e-1	MER11C,MER11C,MER11C,MER11C,MER11C	NCOA4,RAB7A,SCARB2,SNX16,SORL1
GO Biological Process	GO:0031349	positive regulation of defense response	370	8.514519e-2	1.000000e+0	1.000000e+0	1.280901e+0	2.732453e+1	35	3.237503e-2	4.146919e-2	1213	1.457224e-1	1.000000e+0	1.000000e+0	1.225030e+0	2.448919e+1	30	395	2.608696e-2	7.594937e-2	MER11C,MER11C,MER11C,MER11C,MER11C,MER11C,MER11C,MER11C,MER11C,MER11C,MER11C,MER11C,MER11C,MER11C,MER11C,MER11C,MER11C,MER11C,MER11C,MER11C,MER11C,MER11C,MER11C,MER11C,MER11C,MER11C,MER11C,MER11C,MER11C,MER11C,MER11C,MER11C,MER11C,MER11C,MER11C	AGTR1,CADM1,CD14,CD1D,CD226,CLEC4A,CLEC6A,CNR1,CREBBP,DMBT1,EGFR,GJA1,IFNK,IL12A,IL17A,IL17F,LRRC70,MAPK13,PAK2,PIK3C3,PLA2G2A,PSME4,PTGER4,RASGRP1,RIPK1,SFTPA1,SFTPA2,SNCA,UNC13B,UNC93B1
GO Biological Process	GO:0035026	leading edge cell differentiation	371	8.549043e-2	1.000000e+0	1.000000e+0	4.128132e+0	4.844807e-1	2	5.740292e-4	2.369668e-3	914	1.201553e-1	1.000000e+0	1.000000e+0	8.064783e+0	1.239959e-1	1	2	8.695652e-4	5.000000e-1	MER11C,MER11C	DAB2
GO Biological Process	GO:0033600	negative regulation of mammary gland epithelial cell proliferation	372	8.581696e-2	1.000000e+0	1.000000e+0	2.912208e+0	1.030146e+0	3	1.220552e-3	3.554502e-3	1722	2.258843e-1	1.000000e+0	1.000000e+0	4.032391e+0	2.479918e-1	1	4	8.695652e-4	2.500000e-1	MER11C,MER11C,MER11C	ROBO1
GO Biological Process	GO:2000416	regulation of eosinophil migration	373	8.581919e-2	1.000000e+0	1.000000e+0	4.118771e+0	4.855818e-1	2	5.753338e-4	2.369668e-3	2385	3.189178e-1	1.000000e+0	1.000000e+0	2.688261e+0	3.719877e-1	1	6	8.695652e-4	1.666667e-1	MER11C,MER11C	PTGER4
GO Biological Process	GO:0052695	cellular glucuronidation	374	8.650744e-2	1.000000e+0	1.000000e+0	4.099345e+0	4.878828e-1	2	5.780602e-4	2.369668e-3	257	2.235637e-2	1.000000e+0	1.000000e+0	3.584348e+0	1.115963e+0	4	18	3.478261e-3	2.222222e-1	MER11C,MER11C	UGT2A2,UGT2A3,UGT2B4,UGT2B7
GO Biological Process	GO:0065004	protein-DNA complex assembly	375	8.654433e-2	1.000000e+0	1.000000e+0	1.414955e+0	1.342799e+1	19	1.590994e-2	2.251185e-2	2215	2.781926e-1	1.000000e+0	1.000000e+0	1.183821e+0	1.351555e+1	16	218	1.391304e-2	7.339450e-2	MER11C,MER11C,MER11C,MER11C,MER11C,MER11C,MER11C,MER11C,MER11C,MER11C,MER11C,MER11C,MER11C,MER11C,MER11C,MER11C,MER11C,MER11C,MER11C	CASC5,CCNH,CENPP,H2AFB3,H2AFY2,HIRA,HIST4H4,HNF1B,NAP1L3,NAP1L5,PIAS1,RAD51,RPA3,TSPY1,TSPY2,TSPY4
GO Biological Process	GO:0003044	regulation of systemic arterial blood pressure mediated by a chemical signal	376	8.682861e-2	1.000000e+0	1.000000e+0	1.706386e+0	5.274305e+0	9	6.249176e-3	1.066351e-2	29	1.294982e-3	1.000000e+0	5.761777e-1	3.299229e+0	2.727910e+0	9	44	7.826087e-3	2.045455e-1	MER11C,MER11C,MER11C,MER11C,MER11C,MER11C,MER11C,MER11C,MER11C	ADRA1D,ADRB1,ADRB2,AGTR1,CMA1,CTSG,CYP11B2,PCSK5,TACR1
GO Biological Process	GO:0006805	xenobiotic metabolic process	377	8.842538e-2	1.000000e+0	1.000000e+0	1.699639e+0	5.295243e+0	9	6.273985e-3	1.066351e-2	2362	3.166955e-1	1.000000e+0	1.000000e+0	1.240736e+0	6.447787e+0	8	104	6.956522e-3	7.692308e-2	MER11C,MER11C,MER11C,MER11C,MER11C,MER11C,MER11C,MER11C,MER11C	CBR3,CYP2B6,CYP2J2,GSTA4,GSTP1,NQO2,RORA,UGT2B4
GO Biological Process	GO:0030539	male genitalia development	378	8.869166e-2	1.000000e+0	1.000000e+0	1.851213e+0	3.781304e+0	7	4.480218e-3	8.293839e-3	123	9.861519e-3	1.000000e+0	1.000000e+0	3.665810e+0	1.363955e+0	5	22	4.347826e-3	2.272727e-1	MER11C,MER11C,MER11C,MER11C,MER11C,MER11C,MER11C	AR,DHCR24,FGF10,HSD17B3,ROR2
GO Biological Process	GO:0071372	cellular response to follicle-stimulating hormone stimulus	379	8.927154e-2	1.000000e+0	1.000000e+0	2.128804e+0	2.348737e+0	5	2.782863e-3	5.924171e-3	271	2.694458e-2	1.000000e+0	1.000000e+0	4.398972e+0	6.819775e-1	3	11	2.608696e-3	2.727273e-1	MER11C,MER11C,MER11C,MER11C,MER11C	EFNA5,GCLM,INHBA
GO Biological Process	GO:0018243	protein O-linked glycosylation via threonine	380	8.933921e-2	1.000000e+0	1.000000e+0	2.387605e+0	1.675319e+0	4	1.984975e-3	4.739336e-3	96	6.887124e-3	1.000000e+0	9.256725e-1	6.912671e+0	4.339857e-1	3	7	2.608696e-3	4.285714e-1	MER11C,MER11C,MER11C,MER11C	GALNT1,GALNT11,GALNT13
GO Biological Process	GO:0042489	negative regulation of odontogenesis of dentin-containing tooth	381	8.971495e-2	1.000000e+0	1.000000e+0	4.011760e+0	4.985343e-1	2	5.906804e-4	2.369668e-3	914	1.201553e-1	1.000000e+0	1.000000e+0	8.064783e+0	1.239959e-1	1	2	8.695652e-4	5.000000e-1	MER11C,MER11C	RSPO2
GO Biological Process	GO:0034465	response to carbon monoxide	382	9.020762e-2	1.000000e+0	1.000000e+0	3.998719e+0	5.001601e-1	2	5.926068e-4	2.369668e-3	1722	2.258843e-1	1.000000e+0	1.000000e+0	4.032391e+0	2.479918e-1	1	4	8.695652e-4	2.500000e-1	MER11C,MER11C	KCNMA1
GO Biological Process	GO:0032026	response to magnesium ion	383	9.030578e-2	1.000000e+0	1.000000e+0	2.121104e+0	2.357263e+0	5	2.792966e-3	5.924171e-3	257	2.235637e-2	1.000000e+0	1.000000e+0	3.584348e+0	1.115963e+0	4	18	3.478261e-3	2.222222e-1	MER11C,MER11C,MER11C,MER11C,MER11C	CD14,CNGA3,SNCA,THBS1
GO Biological Process	GO:0002399	MHC class II protein complex assembly	384	9.038475e-2	1.000000e+0	1.000000e+0	1.055651e+1	9.472825e-2	1	1.122373e-4	1.184834e-3	1722	2.258843e-1	1.000000e+0	1.000000e+0	4.032391e+0	2.479918e-1	1	4	8.695652e-4	2.500000e-1	MER11C	HLA-DRA
GO Biological Process	GO:0018394	peptidyl-lysine acetylation	385	9.043049e-2	1.000000e+0	1.000000e+0	1.558742e+0	7.698516e+0	12	9.121465e-3	1.421801e-2	4514	6.669912e-1	1.000000e+0	1.000000e+0	8.960870e-1	6.695779e+0	6	108	5.217391e-3	5.555556e-2	MER11C,MER11C,MER11C,MER11C,MER11C,MER11C,MER11C,MER11C,MER11C,MER11C,MER11C,MER11C	BRPF3,CDY1,CDY1B,CDY2A,CDY2B,CREBBP
GO Biological Process	GO:0046322	negative regulation of fatty acid oxidation	386	9.063838e-2	1.000000e+0	1.000000e+0	3.987404e+0	5.015795e-1	2	5.942885e-4	2.369668e-3	833	1.034471e-1	1.000000e+0	1.000000e+0	3.584348e+0	5.579816e-1	2	9	1.739130e-3	2.222222e-1	MER11C,MER11C	ACADL,CNR1
GO Biological Process	GO:0006022	aminoglycan metabolic process	387	9.076337e-2	1.000000e+0	1.000000e+0	1.329854e+0	1.955102e+1	26	2.316472e-2	3.080569e-2	83	5.209849e-3	1.000000e+0	8.099118e-1	1.903489e+0	9.981670e+0	19	161	1.652174e-2	1.180124e-1	MER11C,MER11C,MER11C,MER11C,MER11C,MER11C,MER11C,MER11C,MER11C,MER11C,MER11C,MER11C,MER11C,MER11C,MER11C,MER11C,MER11C,MER11C,MER11C,MER11C,MER11C,MER11C,MER11C,MER11C,MER11C,MER11C	ABCC5,ANGPT1,B3GNT7,CHST7,CHSY3,GPC5,HAS1,HGSNAT,HS3ST1,HS3ST5,HS6ST2,IDS,NDST1,NDST3,NDST4,OGN,SPOCK3,ST3GAL3,TMEM2
GO Biological Process	GO:0003081	regulation of systemic arterial blood pressure by renin-angiotensin	388	9.078046e-2	1.000000e+0	1.000000e+0	2.117604e+0	2.361159e+0	5	2.797582e-3	5.924171e-3	111	8.022235e-3	1.000000e+0	9.325306e-1	3.840373e+0	1.301957e+0	5	21	4.347826e-3	2.380952e-1	MER11C,MER11C,MER11C,MER11C,MER11C	AGTR1,CMA1,CTSG,PCSK5,TACR1
GO Biological Process	GO:0042407	cristae formation	389	9.080686e-2	1.000000e+0	1.000000e+0	2.373480e+0	1.685289e+0	4	1.996788e-3	4.739336e-3	2299	3.013900e-1	1.000000e+0	1.000000e+0	1.560926e+0	1.921936e+0	3	31	2.608696e-3	9.677419e-2	MER11C,MER11C,MER11C,MER11C	APOOL,ATP5G3,ATP5H
GO Biological Process	GO:0042182	ketone catabolic process	390	9.135120e-2	1.000000e+0	1.000000e+0	3.968853e+0	5.039239e-1	2	5.970662e-4	2.369668e-3	744	8.380392e-2	1.000000e+0	1.000000e+0	4.032391e+0	4.959836e-1	2	8	1.739130e-3	2.500000e-1	MER11C,MER11C	CBR3,OXCT1
GO Biological Process	GO:1903510	mucopolysaccharide metabolic process	391	9.165608e-2	1.000000e+0	1.000000e+0	1.418504e+0	1.268942e+1	18	1.503486e-2	2.132701e-2	105	7.412479e-3	1.000000e+0	9.108878e-1	2.071687e+0	6.757777e+0	14	109	1.217391e-2	1.284404e-1	MER11C,MER11C,MER11C,MER11C,MER11C,MER11C,MER11C,MER11C,MER11C,MER11C,MER11C,MER11C,MER11C,MER11C,MER11C,MER11C,MER11C,MER11C	ABCC5,ANGPT1,B3GNT7,CHST7,CHSY3,HAS1,IDS,NDST1,NDST3,NDST4,OGN,SPOCK3,ST3GAL3,TMEM2
GO Biological Process	GO:0051464	positive regulation of cortisol secretion	392	9.216918e-2	1.000000e+0	1.000000e+0	3.947829e+0	5.066075e-1	2	6.002459e-4	2.369668e-3	226	2.118600e-2	1.000000e+0	1.000000e+0	8.064783e+0	2.479918e-1	2	4	1.739130e-3	5.000000e-1	MER11C,MER11C	GAL,GALR1
GO Biological Process	GO:0002396	MHC protein complex assembly	393	9.233640e-2	1.000000e+0	1.000000e+0	1.032249e+1	9.687590e-2	1	1.147819e-4	1.184834e-3	2077	2.738883e-1	1.000000e+0	1.000000e+0	3.225913e+0	3.099898e-1	1	5	8.695652e-4	2.000000e-1	MER11C	HLA-DRA
GO Biological Process	GO:2000479	regulation of cAMP-dependent protein kinase activity	394	9.237252e-2	1.000000e+0	1.000000e+0	2.358713e+0	1.695840e+0	4	2.009290e-3	4.739336e-3	480	6.182710e-2	1.000000e+0	1.000000e+0	3.225913e+0	9.299693e-1	3	15	2.608696e-3	2.000000e-1	MER11C,MER11C,MER11C,MER11C	ADRB2,NPFFR2,RAPGEF2
GO Biological Process	GO:1903792	negative regulation of anion transport	395	9.262624e-2	1.000000e+0	1.000000e+0	1.943292e+0	3.087544e+0	6	3.658227e-3	7.109005e-3	170	1.436591e-2	1.000000e+0	1.000000e+0	3.360326e+0	1.487951e+0	5	24	4.347826e-3	2.083333e-1	MER11C,MER11C,MER11C,MER11C,MER11C,MER11C	GRM7,IRS2,OSR1,THBS1,TRH
GO Biological Process	GO:0032354	response to follicle-stimulating hormone	396	9.268433e-2	1.000000e+0	1.000000e+0	1.942949e+0	3.088089e+0	6	3.658874e-3	7.109005e-3	174	1.467274e-2	1.000000e+0	1.000000e+0	4.032391e+0	9.919672e-1	4	16	3.478261e-3	2.500000e-1	MER11C,MER11C,MER11C,MER11C,MER11C,MER11C	ASNS,EFNA5,GCLM,INHBA
GO Biological Process	GO:0042659	regulation of cell fate specification	397	9.302536e-2	1.000000e+0	1.000000e+0	2.101331e+0	2.379444e+0	5	2.819247e-3	5.924171e-3	387	4.258880e-2	1.000000e+0	1.000000e+0	3.722207e+0	8.059734e-1	3	13	2.608696e-3	2.307692e-1	MER11C,MER11C,MER11C,MER11C,MER11C	AR,BMPR1A,HNF1B
GO Biological Process	GO:0010739	positive regulation of protein kinase A signaling	398	9.334350e-2	1.000000e+0	1.000000e+0	2.805847e+0	1.069196e+0	3	1.266820e-3	3.554502e-3	217	2.052614e-2	1.000000e+0	1.000000e+0	4.838870e+0	6.199795e-1	3	10	2.608696e-3	3.000000e-1	MER11C,MER11C,MER11C	ADRB2,MIF,RAMP3
GO Biological Process	GO:0033145	positive regulation of intracellular steroid hormone receptor signaling pathway	399	9.342397e-2	1.000000e+0	1.000000e+0	2.348964e+0	1.702878e+0	4	2.017628e-3	4.739336e-3	2241	2.846087e-1	1.000000e+0	1.000000e+0	1.897596e+0	1.053965e+0	2	17	1.739130e-3	1.176471e-1	MER11C,MER11C,MER11C,MER11C	AR,FOXA1
GO Biological Process	GO:0072249	metanephric glomerular visceral epithelial cell development	400	9.352341e-2	1.000000e+0	1.000000e+0	1.018492e+1	9.818436e-2	1	1.163322e-4	1.184834e-3	914	1.201553e-1	1.000000e+0	1.000000e+0	8.064783e+0	1.239959e-1	1	2	8.695652e-4	5.000000e-1	MER11C	LAMB2
GO Biological Process	GO:0090557	establishment of endothelial intestinal barrier	401	9.366278e-2	1.000000e+0	1.000000e+0	2.801584e+0	1.070823e+0	3	1.268747e-3	3.554502e-3	833	1.034471e-1	1.000000e+0	1.000000e+0	3.584348e+0	5.579816e-1	2	9	1.739130e-3	2.222222e-1	MER11C,MER11C,MER11C	CLDN1,RAPGEF2
GO Biological Process	GO:0035590	purinergic nucleotide receptor signaling pathway	402	9.382616e-2	1.000000e+0	1.000000e+0	2.799410e+0	1.071654e+0	3	1.269732e-3	3.554502e-3	3130	4.218212e-1	1.000000e+0	1.000000e+0	1.402571e+0	1.425953e+0	2	23	1.739130e-3	8.695652e-2	MER11C,MER11C,MER11C	GPR34,P2RX4
GO Biological Process	GO:0019254	carnitine metabolic process, CoA-linked	403	9.452859e-2	1.000000e+0	1.000000e+0	1.007113e+1	9.929373e-2	1	1.176466e-4	1.184834e-3	1368	1.747097e-1	1.000000e+0	1.000000e+0	5.376522e+0	1.859939e-1	1	3	8.695652e-4	3.333333e-1	MER11C	ACADL
GO Biological Process	GO:0060742	epithelial cell differentiation involved in prostate gland development	404	9.465098e-2	1.000000e+0	1.000000e+0	2.089826e+0	2.392544e+0	5	2.834768e-3	5.924171e-3	339	3.430398e-2	1.000000e+0	1.000000e+0	4.032391e+0	7.439754e-1	3	12	2.608696e-3	2.500000e-1	MER11C,MER11C,MER11C,MER11C,MER11C	AR,FOXA1,TP63
GO Biological Process	GO:0008065	establishment of blood-nerve barrier	405	9.467923e-2	1.000000e+0	1.000000e+0	1.005428e+1	9.946009e-2	1	1.178437e-4	1.184834e-3	1368	1.747097e-1	1.000000e+0	1.000000e+0	5.376522e+0	1.859939e-1	1	3	8.695652e-4	3.333333e-1	MER11C	CLDN1
GO Biological Process	GO:0038179	neurotrophin signaling pathway	406	9.501896e-2	1.000000e+0	1.000000e+0	1.929349e+0	3.109857e+0	6	3.684664e-3	7.109005e-3	3130	4.218212e-1	1.000000e+0	1.000000e+0	1.402571e+0	1.425953e+0	2	23	1.739130e-3	8.695652e-2	MER11C,MER11C,MER11C,MER11C,MER11C,MER11C	NDN,RAPGEF2
GO Biological Process	GO:0061762	CAMKK-AMPK signaling cascade	407	9.510750e-2	1.000000e+0	1.000000e+0	1.000668e+1	9.993322e-2	1	1.184043e-4	1.184834e-3	1368	1.747097e-1	1.000000e+0	1.000000e+0	5.376522e+0	1.859939e-1	1	3	8.695652e-4	3.333333e-1	MER11C	CAMKK2
GO Biological Process	GO:0030859	polarized epithelial cell differentiation	408	9.511438e-2	1.000000e+0	1.000000e+0	2.333567e+0	1.714114e+0	4	2.030941e-3	4.739336e-3	693	7.270887e-2	1.000000e+0	1.000000e+0	3.024293e+0	9.919672e-1	3	16	2.608696e-3	1.875000e-1	MER11C,MER11C,MER11C,MER11C	DLG5,OPHN1,TP63
GO Biological Process	GO:0007616	long-term memory	409	9.573152e-2	1.000000e+0	1.000000e+0	1.815402e+0	3.855895e+0	7	4.568596e-3	8.293839e-3	177	1.467730e-2	1.000000e+0	1.000000e+0	2.932648e+0	2.045932e+0	6	33	5.217391e-3	1.818182e-1	MER11C,MER11C,MER11C,MER11C,MER11C,MER11C,MER11C	ADCY1,CAMK4,PJA2,PRNP,SGK1,TACR1
GO Biological Process	GO:0071028	nuclear mRNA surveillance	410	9.574899e-2	1.000000e+0	1.000000e+0	3.858985e+0	5.182710e-1	2	6.140652e-4	2.369668e-3	1585	1.908975e-1	1.000000e+0	1.000000e+0	2.481472e+0	8.059734e-1	2	13	1.739130e-3	1.538462e-1	MER11C,MER11C	EXOSC10,XRN1
GO Biological Process	GO:0006529	asparagine biosynthetic process	411	9.579863e-2	1.000000e+0	1.000000e+0	9.930765e+0	1.006972e-1	1	1.193095e-4	1.184834e-3	914	1.201553e-1	1.000000e+0	1.000000e+0	8.064783e+0	1.239959e-1	1	2	8.695652e-4	5.000000e-1	MER11C	ASNS
GO Biological Process	GO:0014842	regulation of skeletal muscle satellite cell proliferation	412	9.589364e-2	1.000000e+0	1.000000e+0	2.772322e+0	1.082126e+0	3	1.282139e-3	3.554502e-3	1109	1.241774e-1	1.000000e+0	1.000000e+0	3.225913e+0	6.199795e-1	2	10	1.739130e-3	2.000000e-1	MER11C,MER11C,MER11C	ANGPT1,MSTN
GO Biological Process	GO:0006041	glucosamine metabolic process	413	9.590597e-2	1.000000e+0	1.000000e+0	3.855202e+0	5.187796e-1	2	6.146677e-4	2.369668e-3	226	2.118600e-2	1.000000e+0	1.000000e+0	8.064783e+0	2.479918e-1	2	4	1.739130e-3	5.000000e-1	MER11C,MER11C	GNPDA2,PGM3
GO Biological Process	GO:0033574	response to testosterone	414	9.594459e-2	1.000000e+0	1.000000e+0	1.924059e+0	3.118407e+0	6	3.694795e-3	7.109005e-3	2041	2.618446e-1	1.000000e+0	1.000000e+0	1.536149e+0	2.603914e+0	4	42	3.478261e-3	9.523810e-2	MER11C,MER11C,MER11C,MER11C,MER11C,MER11C	AR,MSTN,THBS1,XRN1
GO Biological Process	GO:0007276	gamete generation	415	9.603638e-2	1.000000e+0	1.000000e+0	1.186127e+0	5.227096e+1	62	6.193242e-2	7.345972e-2	1545	1.790794e-1	1.000000e+0	1.000000e+0	1.152112e+0	3.905871e+1	45	630	3.913043e-2	7.142857e-2	MER11C,MER11C,MER11C,MER11C,MER11C,MER11C,MER11C,MER11C,MER11C,MER11C,MER11C,MER11C,MER11C,MER11C,MER11C,MER11C,MER11C,MER11C,MER11C,MER11C,MER11C,MER11C,MER11C,MER11C,MER11C,MER11C,MER11C,MER11C,MER11C,MER11C,MER11C,MER11C,MER11C,MER11C,MER11C,MER11C,MER11C,MER11C,MER11C,MER11C,MER11C,MER11C,MER11C,MER11C,MER11C,MER11C,MER11C,MER11C,MER11C,MER11C,MER11C,MER11C,MER11C,MER11C,MER11C,MER11C,MER11C,…	ADAM29,AR,CADM1,CASC5,CDY1,CDY1B,CDY2A,CDY2B,CNR1,CYLC2,DAZ2,DMRT1,FANCD2,GPR64,HOOK1,HSF2,ICA1L,IMMP2L,MAST2,MROH2B,NPAP1,NPHP1,PGM3,PIAS1,PIWIL4,PPAP2A,PRDM1,PSME4,SEPT7,SHCBP1L,SIAH1,SPAG6,SPANXA2,SPATA31A5,SPATA31A6,SPIN2A,SPIN4,SSTR1,SYCP1,TDRP,TP63,TSPY1,TSPY2,TSPY4,TSSK4
GO Biological Process	GO:0019229	regulation of vasoconstriction	416	9.611189e-2	1.000000e+0	1.000000e+0	1.576294e+0	6.978395e+0	11	8.268240e-3	1.303318e-2	291	2.841281e-2	1.000000e+0	1.000000e+0	2.187060e+0	3.657879e+0	8	59	6.956522e-3	1.355932e-1	MER11C,MER11C,MER11C,MER11C,MER11C,MER11C,MER11C,MER11C,MER11C,MER11C,MER11C	ADRA1D,ADRA2C,AGTR1,DOCK4,EGFR,GJA1,HRH1,TACR1
GO Biological Process	GO:0032506	cytokinetic process	417	9.652953e-2	1.000000e+0	1.000000e+0	2.764143e+0	1.085327e+0	3	1.285933e-3	3.554502e-3	4555	6.841861e-1	1.000000e+0	1.000000e+0	8.960870e-1	1.115963e+0	1	18	8.695652e-4	5.555556e-2	MER11C,MER11C,MER11C	SNX18
GO Biological Process	GO:0007343	egg activation	418	9.667125e-2	1.000000e+0	1.000000e+0	3.836892e+0	5.212552e-1	2	6.176010e-4	2.369668e-3	311	3.386857e-2	1.000000e+0	1.000000e+0	6.451826e+0	3.099898e-1	2	5	1.739130e-3	4.000000e-1	MER11C,MER11C	PLCB1,WBP2NL
GO Biological Process	GO:0002740	negative regulation of cytokine secretion involved in immune response	419	9.668101e-2	1.000000e+0	1.000000e+0	3.836660e+0	5.212868e-1	2	6.176384e-4	2.369668e-3	2385	3.189178e-1	1.000000e+0	1.000000e+0	2.688261e+0	3.719877e-1	1	6	8.695652e-4	1.666667e-1	MER11C,MER11C	ANGPT1
GO Biological Process	GO:0071466	cellular response to xenobiotic stimulus	420	9.686583e-2	1.000000e+0	1.000000e+0	1.665934e+0	5.402376e+0	9	6.400920e-3	1.066351e-2	2622	3.543776e-1	1.000000e+0	1.000000e+0	1.194783e+0	6.695779e+0	8	108	6.956522e-3	7.407407e-2	MER11C,MER11C,MER11C,MER11C,MER11C,MER11C,MER11C,MER11C,MER11C	CBR3,CYP2B6,CYP2J2,GSTA4,GSTP1,NQO2,RORA,UGT2B4
GO Biological Process	GO:0043249	erythrocyte maturation	421	9.693233e-2	1.000000e+0	1.000000e+0	3.830695e+0	5.220985e-1	2	6.186001e-4	2.369668e-3	1318	1.680808e-1	1.000000e+0	1.000000e+0	2.688261e+0	7.439754e-1	2	12	1.739130e-3	1.666667e-1	MER11C,MER11C	L3MBTL3,TAL1
GO Biological Process	GO:0015728	mevalonate transport	422	9.723894e-2	1.000000e+0	1.000000e+0	9.776015e+0	1.022912e-1	1	1.211981e-4	1.184834e-3	493	6.199795e-2	1.000000e+0	1.000000e+0	1.612957e+1	6.199795e-2	1	1	8.695652e-4	1.000000e+0	MER11C	SLC16A1
GO Biological Process	GO:0051780	behavioral response to nutrient	422	9.723894e-2	1.000000e+0	1.000000e+0	9.776015e+0	1.022912e-1	1	1.211981e-4	1.184834e-3	493	6.199795e-2	1.000000e+0	1.000000e+0	1.612957e+1	6.199795e-2	1	1	8.695652e-4	1.000000e+0	MER11C	SLC16A1
GO Biological Process	GO:0006487	protein N-linked glycosylation	424	9.725592e-2	1.000000e+0	1.000000e+0	1.537817e+0	7.803271e+0	12	9.245582e-3	1.421801e-2	789	8.959579e-2	1.000000e+0	1.000000e+0	1.668576e+0	5.393822e+0	9	87	7.826087e-3	1.034483e-1	MER11C,MER11C,MER11C,MER11C,MER11C,MER11C,MER11C,MER11C,MER11C,MER11C,MER11C,MER11C	DAD1,EDEM1,FUT8,MAN1A1,PGM3,RPN1,ST3GAL3,ST6GALNAC5,ST8SIA2
GO Biological Process	GO:2001212	regulation of vasculogenesis	425	9.750230e-2	1.000000e+0	1.000000e+0	2.312370e+0	1.729827e+0	4	2.049558e-3	4.739336e-3	1667	2.140847e-1	1.000000e+0	1.000000e+0	2.304224e+0	8.679713e-1	2	14	1.739130e-3	1.428571e-1	MER11C,MER11C,MER11C,MER11C	KDR,RAPGEF2
GO Biological Process	GO:0000042	protein targeting to Golgi	426	9.785325e-2	1.000000e+0	1.000000e+0	3.809031e+0	5.250679e-1	2	6.221184e-4	2.369668e-3	744	8.380392e-2	1.000000e+0	1.000000e+0	4.032391e+0	4.959836e-1	2	8	1.739130e-3	2.500000e-1	MER11C,MER11C	BICD2,SORL1
GO Biological Process	GO:0035385	Roundabout signaling pathway	427	9.800548e-2	1.000000e+0	1.000000e+0	2.307984e+0	1.733115e+0	4	2.053453e-3	4.739336e-3	643	6.548167e-2	1.000000e+0	1.000000e+0	4.608447e+0	4.339857e-1	2	7	1.739130e-3	2.857143e-1	MER11C,MER11C,MER11C,MER11C	ROBO1,ROBO2
GO Biological Process	GO:0006863	purine nucleobase transport	428	9.828267e-2	1.000000e+0	1.000000e+0	3.799032e+0	5.264499e-1	2	6.237557e-4	2.369668e-3	2657	3.611572e-1	1.000000e+0	1.000000e+0	2.304224e+0	4.339857e-1	1	7	8.695652e-4	1.428571e-1	MER11C,MER11C	SLC28A3
GO Biological Process	GO:0016094	polyprenol biosynthetic process	429	9.833337e-2	1.000000e+0	1.000000e+0	9.661456e+0	1.035041e-1	1	1.226352e-4	1.184834e-3	914	1.201553e-1	1.000000e+0	1.000000e+0	8.064783e+0	1.239959e-1	1	2	8.695652e-4	5.000000e-1	MER11C	NUS1
GO Biological Process	GO:0007171	activation of transmembrane receptor protein tyrosine kinase activity	430	9.846612e-2	1.000000e+0	1.000000e+0	1.909929e+0	3.141478e+0	6	3.722130e-3	7.109005e-3	387	4.258880e-2	1.000000e+0	1.000000e+0	3.722207e+0	8.059734e-1	3	13	2.608696e-3	2.307692e-1	MER11C,MER11C,MER11C,MER11C,MER11C,MER11C	ADRB2,ANGPT1,EFNA5
GO Biological Process	GO:0007198	adenylate cyclase-inhibiting serotonin receptor signaling pathway	431	9.860651e-2	1.000000e+0	1.000000e+0	2.737911e+0	1.095726e+0	3	1.298253e-3	3.554502e-3	24	9.067795e-4	1.000000e+0	4.875073e-1	1.209717e+1	2.479918e-1	3	4	2.608696e-3	7.500000e-1	MER11C,MER11C,MER11C	HTR1A,HTR5A,HTR7
GO Biological Process	GO:0032933	SREBP signaling pathway	432	9.914212e-2	1.000000e+0	1.000000e+0	3.779215e+0	5.292104e-1	2	6.270266e-4	2.369668e-3	643	6.548167e-2	1.000000e+0	1.000000e+0	4.608447e+0	4.339857e-1	2	7	1.739130e-3	2.857143e-1	MER11C,MER11C	INSIG1,SCAP
GO Biological Process	GO:0070208	protein heterotrimerization	433	9.918055e-2	1.000000e+0	1.000000e+0	3.778335e+0	5.293337e-1	2	6.271727e-4	2.369668e-3	1585	1.908975e-1	1.000000e+0	1.000000e+0	2.481472e+0	8.059734e-1	2	13	1.739130e-3	1.538462e-1	MER11C,MER11C	COL6A1,NUP54
GO Biological Process	GO:0034369	plasma lipoprotein particle remodeling	434	9.966169e-2	1.000000e+0	1.000000e+0	2.293735e+0	1.743881e+0	4	2.066209e-3	4.739336e-3	1971	2.498410e-1	1.000000e+0	1.000000e+0	1.728168e+0	1.735943e+0	3	28	2.608696e-3	1.071429e-1	MER11C,MER11C,MER11C,MER11C	AGTR1,LIPG,PLA2G2A
GO Biological Process	GO:1905671	regulation of lysosome organization	435	9.984295e-2	1.000000e+0	1.000000e+0	9.507558e+0	1.051795e-1	1	1.246202e-4	1.184834e-3	1368	1.747097e-1	1.000000e+0	1.000000e+0	5.376522e+0	1.859939e-1	1	3	8.695652e-4	3.333333e-1	MER11C	SCARB2
GO Biological Process	GO:0019886	antigen processing and presentation of exogenous peptide antigen via MHC class II	436	9.984305e-2	1.000000e+0	1.000000e+0	1.654759e+0	5.438859e+0	9	6.444145e-3	1.066351e-2	308	3.293583e-2	1.000000e+0	1.000000e+0	1.867634e+0	5.889805e+0	11	95	9.565217e-3	1.157895e-1	MER11C,MER11C,MER11C,MER11C,MER11C,MER11C,MER11C,MER11C,MER11C	CAPZB,HLA-DPA1,HLA-DQA1,HLA-DQA2,HLA-DRA,HLA-DRB5,KIF2B,RAB7A,SEC23A,SEC24B,SH3GL2
GO Biological Process	GO:2000520	regulation of immunological synapse formation	437	1.001310e-1	1.000000e+0	1.000000e+0	9.478717e+0	1.054995e-1	1	1.249994e-4	1.184834e-3	1368	1.747097e-1	1.000000e+0	1.000000e+0	5.376522e+0	1.859939e-1	1	3	8.695652e-4	3.333333e-1	MER11C	LGALS3
GO Biological Process	GO:0006690	icosanoid metabolic process	438	1.004470e-1	1.000000e+0	1.000000e+0	1.652534e+0	5.446182e+0	9	6.452822e-3	1.066351e-2	3104	4.165174e-1	1.000000e+0	1.000000e+0	1.140474e+0	6.137797e+0	7	99	6.086957e-3	7.070707e-2	MER11C,MER11C,MER11C,MER11C,MER11C,MER11C,MER11C,MER11C,MER11C	CBR1,CYP2B6,CYP2J2,FAAH2,MIF,PDPN,PLA2G5
GO Biological Process	GO:0032930	positive regulation of superoxide anion generation	439	1.005838e-1	1.000000e+0	1.000000e+0	3.746539e+0	5.338261e-1	2	6.324953e-4	2.369668e-3	1585	1.908975e-1	1.000000e+0	1.000000e+0	2.481472e+0	8.059734e-1	2	13	1.739130e-3	1.538462e-1	MER11C,MER11C	EGFR,GSTP1
GO Biological Process	GO:0016075	rRNA catabolic process	440	1.008169e-1	1.000000e+0	1.000000e+0	3.741321e+0	5.345706e-1	2	6.333774e-4	2.369668e-3	2241	2.846087e-1	1.000000e+0	1.000000e+0	1.897596e+0	1.053965e+0	2	17	1.739130e-3	1.176471e-1	MER11C,MER11C	EXOSC10,XRN1
GO Biological Process	GO:0045956	positive regulation of calcium ion-dependent exocytosis	441	1.009176e-1	1.000000e+0	1.000000e+0	2.047505e+0	2.441997e+0	5	2.893361e-3	5.924171e-3	398	4.395834e-2	1.000000e+0	1.000000e+0	2.932648e+0	1.363955e+0	4	22	3.478261e-3	1.818182e-1	MER11C,MER11C,MER11C,MER11C,MER11C	KCNB1,SYT1,SYT10,UNC13B
GO Biological Process	GO:1903433	regulation of constitutive secretory pathway	442	1.011363e-1	1.000000e+0	1.000000e+0	9.379355e+0	1.066171e-1	1	1.263236e-4	1.184834e-3	914	1.201553e-1	1.000000e+0	1.000000e+0	8.064783e+0	1.239959e-1	1	2	8.695652e-4	5.000000e-1	MER11C	RAB27A
GO Biological Process	GO:0006851	mitochondrial calcium ion transport	443	1.012295e-1	1.000000e+0	1.000000e+0	2.705795e+0	1.108731e+0	3	1.313663e-3	3.554502e-3	1560	1.837662e-1	1.000000e+0	1.000000e+0	2.016196e+0	1.487951e+0	3	24	2.608696e-3	1.250000e-1	MER11C,MER11C,MER11C	CCDC109B,MCU,PARL
GO Biological Process	GO:0009582	detection of abiotic stimulus	444	1.015961e-1	1.000000e+0	1.000000e+0	1.449352e+0	1.034945e+1	15	1.226239e-2	1.777251e-2	808	9.586491e-2	1.000000e+0	1.000000e+0	1.556362e+0	7.067766e+0	11	114	9.565217e-3	9.649123e-2	MER11C,MER11C,MER11C,MER11C,MER11C,MER11C,MER11C,MER11C,MER11C,MER11C,MER11C,MER11C,MER11C,MER11C,MER11C	ABCA4,ATP8A2,EYS,GUCY2F,NPFFR2,PIEZO2,PKD2L2,RP1,TACR1,TRPM3,TULP1
GO Biological Process	GO:0006730	one-carbon metabolic process	445	1.017087e-1	1.000000e+0	1.000000e+0	2.042376e+0	2.448129e+0	5	2.900626e-3	5.924171e-3	2814	3.706407e-1	1.000000e+0	1.000000e+0	1.382534e+0	2.169928e+0	3	35	2.608696e-3	8.571429e-2	MER11C,MER11C,MER11C,MER11C,MER11C	CA8,DHFRL1,MTHFS
GO Biological Process	GO:0006627	protein processing involved in protein targeting to mitochondrion	446	1.018435e-1	1.000000e+0	1.000000e+0	3.718552e+0	5.378438e-1	2	6.372557e-4	2.369668e-3	2077	2.738883e-1	1.000000e+0	1.000000e+0	3.225913e+0	3.099898e-1	1	5	8.695652e-4	2.000000e-1	MER11C,MER11C	IMMP2L
GO Biological Process	GO:0098746	fast, calcium ion-dependent exocytosis of neurotransmitter	447	1.020305e-1	1.000000e+0	1.000000e+0	3.714441e+0	5.384390e-1	2	6.379609e-4	2.369668e-3	493	6.199795e-2	1.000000e+0	1.000000e+0	1.612957e+1	6.199795e-2	1	1	8.695652e-4	1.000000e+0	MER11C,MER11C	SYT1
GO Biological Process	GO:0072181	mesonephric duct formation	448	1.020356e-1	1.000000e+0	1.000000e+0	9.292129e+0	1.076180e-1	1	1.275094e-4	1.184834e-3	914	1.201553e-1	1.000000e+0	1.000000e+0	8.064783e+0	1.239959e-1	1	2	8.695652e-4	5.000000e-1	MER11C	HNF1B
GO Biological Process	GO:0007601	visual perception	449	1.021481e-1	1.000000e+0	1.000000e+0	1.327633e+0	1.807728e+1	24	2.141858e-2	2.843602e-2	434	5.000237e-2	1.000000e+0	1.000000e+0	1.502263e+0	1.264758e+1	19	204	1.652174e-2	9.313725e-2	MER11C,MER11C,MER11C,MER11C,MER11C,MER11C,MER11C,MER11C,MER11C,MER11C,MER11C,MER11C,MER11C,MER11C,MER11C,MER11C,MER11C,MER11C,MER11C,MER11C,MER11C,MER11C,MER11C,MER11C	ABCA4,ARL6,ATP8A2,CNGA3,CNGB3,CRYBB1,EYS,GRM8,GUCY2F,HMCN1,IMPG1,LAMB2,MYO3A,NYX,RD3,RIMS1,RP1,SOX14,TULP1
GO Biological Process	GO:0033864	positive regulation of NAD(P)H oxidase activity	450	1.028356e-1	1.000000e+0	1.000000e+0	3.696870e+0	5.409982e-1	2	6.409931e-4	2.369668e-3	2077	2.738883e-1	1.000000e+0	1.000000e+0	3.225913e+0	3.099898e-1	1	5	8.695652e-4	2.000000e-1	MER11C,MER11C	AGTR1
GO Biological Process	GO:0071035	nuclear polyadenylation-dependent rRNA catabolic process	451	1.031872e-1	1.000000e+0	1.000000e+0	9.182647e+0	1.089011e-1	1	1.290297e-4	1.184834e-3	2385	3.189178e-1	1.000000e+0	1.000000e+0	2.688261e+0	3.719877e-1	1	6	8.695652e-4	1.666667e-1	MER11C	EXOSC10
GO Biological Process	GO:0006108	malate metabolic process	452	1.032953e-1	1.000000e+0	1.000000e+0	3.686928e+0	5.424571e-1	2	6.427216e-4	2.369668e-3	744	8.380392e-2	1.000000e+0	1.000000e+0	4.032391e+0	4.959836e-1	2	8	1.739130e-3	2.500000e-1	MER11C,MER11C	MDH1,ME1
GO Biological Process	GO:0060478	acrosomal vesicle exocytosis	453	1.033792e-1	1.000000e+0	1.000000e+0	3.685120e+0	5.427231e-1	2	6.430369e-4	2.369668e-3	1368	1.747097e-1	1.000000e+0	1.000000e+0	5.376522e+0	1.859939e-1	1	3	8.695652e-4	3.333333e-1	MER11C,MER11C	EQTN
GO Biological Process	GO:0098542	defense response to other organism	454	1.034504e-1	1.000000e+0	1.000000e+0	1.309118e+0	1.986071e+1	26	2.353164e-2	3.080569e-2	4857	7.416944e-1	1.000000e+0	1.000000e+0	8.939277e-1	2.572915e+1	23	415	2.000000e-2	5.542169e-2	MER11C,MER11C,MER11C,MER11C,MER11C,MER11C,MER11C,MER11C,MER11C,MER11C,MER11C,MER11C,MER11C,MER11C,MER11C,MER11C,MER11C,MER11C,MER11C,MER11C,MER11C,MER11C,MER11C,MER11C,MER11C,MER11C	ADAMTS5,AIMP1,ANXA3,APOBEC3B,APOBEC3C,CLEC6A,CTSG,DEFA5,DMBT1,EXOC1,IFNK,IL12A,IL17A,NOS2,OAS1,OAS3,OPRK1,PLA2G2A,PMAIP1,RBPJ,SPACA5B,UNC93B1,WIPI2
GO Biological Process	GO:0006545	glycine biosynthetic process	455	1.038282e-1	1.000000e+0	1.000000e+0	3.675484e+0	5.441460e-1	2	6.447228e-4	2.369668e-3	415	4.874037e-2	1.000000e+0	1.000000e+0	5.376522e+0	3.719877e-1	2	6	1.739130e-3	3.333333e-1	MER11C,MER11C	AGXT2,DHFRL1
GO Biological Process	GO:0051954	positive regulation of amine transport	456	1.041978e-1	1.000000e+0	1.000000e+0	1.879240e+0	3.192780e+0	6	3.782914e-3	7.109005e-3	407	4.534974e-2	1.000000e+0	1.000000e+0	2.520245e+0	1.983934e+0	5	32	4.347826e-3	1.562500e-1	MER11C,MER11C,MER11C,MER11C,MER11C,MER11C	KCNB1,OPRK1,RAB3GAP1,SLC6A1,TRH
GO Biological Process	GO:0048672	positive regulation of collateral sprouting	457	1.044622e-1	1.000000e+0	1.000000e+0	2.667674e+0	1.124575e+0	3	1.332435e-3	3.554502e-3	3178	4.379456e-1	1.000000e+0	1.000000e+0	1.792174e+0	5.579816e-1	1	9	8.695652e-4	1.111111e-1	MER11C,MER11C,MER11C	EFNA5
GO Biological Process	GO:1904562	phosphatidylinositol 5-phosphate metabolic process	458	1.045637e-1	1.000000e+0	1.000000e+0	9.054941e+0	1.104369e-1	1	1.308495e-4	1.184834e-3	914	1.201553e-1	1.000000e+0	1.000000e+0	8.064783e+0	1.239959e-1	1	2	8.695652e-4	5.000000e-1	MER11C	MTMR3
GO Biological Process	GO:0070944	neutrophil mediated killing of bacterium	459	1.046450e-1	1.000000e+0	1.000000e+0	9.047498e+0	1.105278e-1	1	1.309571e-4	1.184834e-3	2385	3.189178e-1	1.000000e+0	1.000000e+0	2.688261e+0	3.719877e-1	1	6	8.695652e-4	1.666667e-1	MER11C	CTSG
GO Biological Process	GO:1903305	regulation of regulated secretory pathway	460	1.053732e-1	1.000000e+0	1.000000e+0	1.486475e+0	8.745522e+0	13	1.036199e-2	1.540284e-2	1988	2.504686e-1	1.000000e+0	1.000000e+0	1.307803e+0	6.881773e+0	9	111	7.826087e-3	8.108108e-2	MER11C,MER11C,MER11C,MER11C,MER11C,MER11C,MER11C,MER11C,MER11C,MER11C,MER11C,MER11C,MER11C	FER,FMR1,KCNB1,RAB27A,RAB3GAP1,RIMS1,SYT1,SYT10,UNC13B
GO Biological Process	GO:0006579	amino-acid betaine catabolic process	461	1.055680e-1	1.000000e+0	1.000000e+0	8.963867e+0	1.115590e-1	1	1.321789e-4	1.184834e-3	1368	1.747097e-1	1.000000e+0	1.000000e+0	5.376522e+0	1.859939e-1	1	3	8.695652e-4	3.333333e-1	MER11C	ACADL
GO Biological Process	GO:0060369	positive regulation of Fc receptor mediated stimulatory signaling pathway	462	1.062445e-1	1.000000e+0	1.000000e+0	3.624673e+0	5.517738e-1	2	6.537605e-4	2.369668e-3	1722	2.258843e-1	1.000000e+0	1.000000e+0	4.032391e+0	2.479918e-1	1	4	8.695652e-4	2.500000e-1	MER11C,MER11C	CD226
GO Biological Process	GO:0050923	regulation of negative chemotaxis	463	1.066066e-1	1.000000e+0	1.000000e+0	2.236952e+0	1.788148e+0	4	2.118658e-3	4.739336e-3	226	2.118600e-2	1.000000e+0	1.000000e+0	8.064783e+0	2.479918e-1	2	4	1.739130e-3	5.000000e-1	MER11C,MER11C,MER11C,MER11C	ROBO1,ROBO2
GO Biological Process	GO:1901303	negative regulation of cargo loading into COPII-coated vesicle	464	1.067756e-1	1.000000e+0	1.000000e+0	8.856616e+0	1.129099e-1	1	1.337795e-4	1.184834e-3	493	6.199795e-2	1.000000e+0	1.000000e+0	1.612957e+1	6.199795e-2	1	1	8.695652e-4	1.000000e+0	MER11C	INSIG1
GO Biological Process	GO:0071103	DNA conformation change	465	1.073459e-1	1.000000e+0	1.000000e+0	1.337774e+0	1.644523e+1	22	1.948487e-2	2.606635e-2	2813	3.696061e-1	1.000000e+0	1.000000e+0	1.098429e+0	1.729743e+1	19	279	1.652174e-2	6.810036e-2	MER11C,MER11C,MER11C,MER11C,MER11C,MER11C,MER11C,MER11C,MER11C,MER11C,MER11C,MER11C,MER11C,MER11C,MER11C,MER11C,MER11C,MER11C,MER11C,MER11C,MER11C,MER11C	CASC5,CENPP,GINS1,H2AFB3,H2AFY2,HIRA,HIST4H4,MTERF,NAP1L3,NAP1L5,PSME4,RAD51,SMARCA1,SMC2,SYCP1,TSPY1,TSPY2,TSPY4,ZRANB3
GO Biological Process	GO:0045186	zonula adherens assembly	466	1.075956e-1	1.000000e+0	1.000000e+0	8.785172e+0	1.138282e-1	1	1.348675e-4	1.184834e-3	493	6.199795e-2	1.000000e+0	1.000000e+0	1.612957e+1	6.199795e-2	1	1	8.695652e-4	1.000000e+0	MER11C	DLG5
GO Biological Process	GO:0072600	establishment of protein localization to Golgi	467	1.077057e-1	1.000000e+0	1.000000e+0	3.594770e+0	5.563638e-1	2	6.591988e-4	2.369668e-3	833	1.034471e-1	1.000000e+0	1.000000e+0	3.584348e+0	5.579816e-1	2	9	1.739130e-3	2.222222e-1	MER11C,MER11C	BICD2,SORL1
GO Biological Process	GO:1990426	mitotic recombination-dependent replication fork processing	468	1.079243e-1	1.000000e+0	1.000000e+0	8.756830e+0	1.141966e-1	1	1.353040e-4	1.184834e-3	914	1.201553e-1	1.000000e+0	1.000000e+0	8.064783e+0	1.239959e-1	1	2	8.695652e-4	5.000000e-1	MER11C	RAD51
GO Biological Process	GO:0048014	Tie signaling pathway	469	1.079331e-1	1.000000e+0	1.000000e+0	3.590172e+0	5.570764e-1	2	6.600432e-4	2.369668e-3	1368	1.747097e-1	1.000000e+0	1.000000e+0	5.376522e+0	1.859939e-1	1	3	8.695652e-4	3.333333e-1	MER11C,MER11C	ANGPT1
GO Biological Process	GO:0033668	negative regulation by symbiont of host apoptotic process	470	1.079375e-1	1.000000e+0	1.000000e+0	8.755699e+0	1.142113e-1	1	1.353215e-4	1.184834e-3	1722	2.258843e-1	1.000000e+0	1.000000e+0	4.032391e+0	2.479918e-1	1	4	8.695652e-4	2.500000e-1	MER11C	SERPINB9
GO Biological Process	GO:0006475	internal protein amino acid acetylation	471	1.079861e-1	1.000000e+0	1.000000e+0	1.507664e+0	7.959335e+0	12	9.430492e-3	1.421801e-2	4601	6.842406e-1	1.000000e+0	1.000000e+0	8.797945e-1	6.819775e+0	6	110	5.217391e-3	5.454545e-2	MER11C,MER11C,MER11C,MER11C,MER11C,MER11C,MER11C,MER11C,MER11C,MER11C,MER11C,MER11C	BRPF3,CDY1,CDY1B,CDY2A,CDY2B,CREBBP
GO Biological Process	GO:0051590	positive regulation of neurotransmitter transport	472	1.081782e-1	1.000000e+0	1.000000e+0	2.224719e+0	1.797980e+0	4	2.130308e-3	4.739336e-3	207	1.826457e-2	1.000000e+0	1.000000e+0	3.795192e+0	1.053965e+0	4	17	3.478261e-3	2.352941e-1	MER11C,MER11C,MER11C,MER11C	DTNBP1,RAB3GAP1,SNCA,UNC13B
GO Biological Process	GO:0050872	white fat cell differentiation	473	1.084171e-1	1.000000e+0	1.000000e+0	2.222879e+0	1.799468e+0	4	2.132071e-3	4.739336e-3	1585	1.908975e-1	1.000000e+0	1.000000e+0	2.481472e+0	8.059734e-1	2	13	1.739130e-3	1.538462e-1	MER11C,MER11C,MER11C,MER11C	FGF10,TBL1XR1
GO Biological Process	GO:0072332	intrinsic apoptotic signaling pathway by p53 class mediator	474	1.087434e-1	1.000000e+0	1.000000e+0	1.623276e+0	5.544342e+0	9	6.569126e-3	1.066351e-2	1196	1.401749e-1	1.000000e+0	1.000000e+0	1.697849e+0	3.533883e+0	6	57	5.217391e-3	1.052632e-1	MER11C,MER11C,MER11C,MER11C,MER11C,MER11C,MER11C,MER11C,MER11C	DDX5,EDA2R,HINT1,PMAIP1,TP63,ZNF385D
GO Biological Process	GO:1904381	Golgi apparatus mannose trimming	475	1.091585e-1	1.000000e+0	1.000000e+0	3.565630e+0	5.609107e-1	2	6.645861e-4	2.369668e-3	1368	1.747097e-1	1.000000e+0	1.000000e+0	5.376522e+0	1.859939e-1	1	3	8.695652e-4	3.333333e-1	MER11C,MER11C	MAN1A1
GO Biological Process	GO:0072520	seminiferous tubule development	476	1.098261e-1	1.000000e+0	1.000000e+0	2.607692e+0	1.150443e+0	3	1.363084e-3	3.554502e-3	3558	5.055111e-1	1.000000e+0	1.000000e+0	1.466324e+0	6.819775e-1	1	11	8.695652e-4	9.090909e-2	MER11C,MER11C,MER11C	AR
GO Biological Process	GO:0051490	negative regulation of filopodium assembly	477	1.098276e-1	1.000000e+0	1.000000e+0	8.596077e+0	1.163321e-1	1	1.378343e-4	1.184834e-3	914	1.201553e-1	1.000000e+0	1.000000e+0	8.064783e+0	1.239959e-1	1	2	8.695652e-4	5.000000e-1	MER11C	CAPZB
GO Biological Process	GO:0002541	activation of plasma proteins involved in acute inflammatory response	478	1.102222e-1	1.000000e+0	1.000000e+0	8.563443e+0	1.167755e-1	1	1.383596e-4	1.184834e-3	493	6.199795e-2	1.000000e+0	1.000000e+0	1.612957e+1	6.199795e-2	1	1	8.695652e-4	1.000000e+0	MER11C	F3
GO Biological Process	GO:1901071	glucosamine-containing compound metabolic process	479	1.102305e-1	1.000000e+0	1.000000e+0	2.209063e+0	1.810722e+0	4	2.145406e-3	4.739336e-3	439	5.069261e-2	1.000000e+0	1.000000e+0	2.805142e+0	1.425953e+0	4	23	3.478261e-3	1.739130e-1	MER11C,MER11C,MER11C,MER11C	CHST7,GNPDA2,LARGE,PGM3
GO Biological Process	GO:2000846	regulation of corticosteroid hormone secretion	480	1.103576e-1	1.000000e+0	1.000000e+0	2.208105e+0	1.811508e+0	4	2.146337e-3	4.739336e-3	480	6.182710e-2	1.000000e+0	1.000000e+0	3.225913e+0	9.299693e-1	3	15	2.608696e-3	2.000000e-1	MER11C,MER11C,MER11C,MER11C	AGTR1,GAL,GALR1
GO Biological Process	GO:0061314	Notch signaling involved in heart development	481	1.106956e-1	1.000000e+0	1.000000e+0	2.598328e+0	1.154589e+0	3	1.367996e-3	3.554502e-3	833	1.034471e-1	1.000000e+0	1.000000e+0	3.584348e+0	5.579816e-1	2	9	1.739130e-3	2.222222e-1	MER11C,MER11C,MER11C	GALNT11,RBPJ
GO Biological Process	GO:0033484	nitric oxide homeostasis	482	1.108801e-1	1.000000e+0	1.000000e+0	8.509556e+0	1.175149e-1	1	1.392357e-4	1.184834e-3	1368	1.747097e-1	1.000000e+0	1.000000e+0	5.376522e+0	1.859939e-1	1	3	8.695652e-4	3.333333e-1	MER11C	GSTP1
GO Biological Process	GO:0046877	regulation of saliva secretion	483	1.109937e-1	1.000000e+0	1.000000e+0	2.595140e+0	1.156007e+0	3	1.369677e-3	3.554502e-3	181	1.505274e-2	1.000000e+0	1.000000e+0	5.376522e+0	5.579816e-1	3	9	2.608696e-3	3.333333e-1	MER11C,MER11C,MER11C	FGF10,OPRK1,TACR1
GO Biological Process	GO:0032649	regulation of interferon-gamma production	484	1.115718e-1	1.000000e+0	1.000000e+0	1.498235e+0	8.009423e+0	12	9.489838e-3	1.421801e-2	465	5.498721e-2	1.000000e+0	1.000000e+0	1.772480e+0	5.641814e+0	10	91	8.695652e-3	1.098901e-1	MER11C,MER11C,MER11C,MER11C,MER11C,MER11C,MER11C,MER11C,MER11C,MER11C,MER11C,MER11C	CD14,CD226,HLA-DPA1,HMHB1,IL12A,IL20RB,INHBA,PRNP,RASGRP1,SLAMF1
GO Biological Process	GO:0001912	positive regulation of leukocyte mediated cytotoxicity	485	1.116525e-1	1.000000e+0	1.000000e+0	1.841990e+0	3.257346e+0	6	3.859415e-3	7.109005e-3	444	5.082696e-2	1.000000e+0	1.000000e+0	2.443874e+0	2.045932e+0	5	33	4.347826e-3	1.515152e-1	MER11C,MER11C,MER11C,MER11C,MER11C,MER11C	CADM1,CD226,IL12A,NOS2,RASGRP1
GO Biological Process	GO:0018279	protein N-linked glycosylation via asparagine	486	1.117960e-1	1.000000e+0	1.000000e+0	1.743253e+0	4.015481e+0	7	4.757679e-3	8.293839e-3	1204	1.443762e-1	1.000000e+0	1.000000e+0	1.792174e+0	2.789908e+0	5	45	4.347826e-3	1.111111e-1	MER11C,MER11C,MER11C,MER11C,MER11C,MER11C,MER11C	DAD1,FUT8,RPN1,ST3GAL3,ST6GALNAC5
GO Biological Process	GO:0010983	positive regulation of high-density lipoprotein particle clearance	487	1.128951e-1	1.000000e+0	1.000000e+0	8.348393e+0	1.197835e-1	1	1.419236e-4	1.184834e-3	914	1.201553e-1	1.000000e+0	1.000000e+0	8.064783e+0	1.239959e-1	1	2	8.695652e-4	5.000000e-1	MER11C	LIPG
GO Biological Process	GO:0051656	establishment of organelle localization	488	1.129466e-1	1.000000e+0	1.000000e+0	1.228584e+0	3.174387e+1	39	3.761122e-2	4.620853e-2	132	1.071729e-2	1.000000e+0	1.000000e+0	1.492710e+0	2.411720e+1	36	389	3.130435e-2	9.254499e-2	MER11C,MER11C,MER11C,MER11C,MER11C,MER11C,MER11C,MER11C,MER11C,MER11C,MER11C,MER11C,MER11C,MER11C,MER11C,MER11C,MER11C,MER11C,MER11C,MER11C,MER11C,MER11C,MER11C,MER11C,MER11C,MER11C,MER11C,MER11C,MER11C,MER11C,MER11C,MER11C,MER11C,MER11C,MER11C,MER11C,MER11C,MER11C,MER11C	ABCE1,AP3B2,ARHGEF2,ARL6,BICD2,CEP19,CHMP4C,CNIH3,DLGAP5,DTNBP1,EYA1,F8,FGF10,KIF2B,MCPH1,MREG,MRGPRX2,NLGN4X,NLGN4Y,OPHN1,PCLO,PPP6R3,RAB27A,RASGRP1,RIMS1,SEC23A,SEC24B,SH3GL2,SNAP47,SNCA,SPRY1,SYT1,SYT10,TFG,TRAPPC12,UNC13B
GO Biological Process	GO:0035329	hippo signaling	489	1.130472e-1	1.000000e+0	1.000000e+0	1.835324e+0	3.269177e+0	6	3.873432e-3	7.109005e-3	730	8.285826e-2	1.000000e+0	1.000000e+0	2.389565e+0	1.673945e+0	4	27	3.478261e-3	1.481481e-1	MER11C,MER11C,MER11C,MER11C,MER11C,MER11C	AMOT,AMOTL1,NPHP4,PJA2
GO Biological Process	GO:0002232	leukocyte chemotaxis involved in inflammatory response	490	1.131021e-1	1.000000e+0	1.000000e+0	8.332164e+0	1.200168e-1	1	1.422001e-4	1.184834e-3	1368	1.747097e-1	1.000000e+0	1.000000e+0	5.376522e+0	1.859939e-1	1	3	8.695652e-4	3.333333e-1	MER11C	SLAMF1
GO Biological Process	GO:0036444	mitochondrial calcium uptake	491	1.139091e-1	1.000000e+0	1.000000e+0	3.474226e+0	5.756678e-1	2	6.820709e-4	2.369668e-3	1109	1.241774e-1	1.000000e+0	1.000000e+0	3.225913e+0	6.199795e-1	2	10	1.739130e-3	2.000000e-1	MER11C,MER11C	CCDC109B,MCU
GO Biological Process	GO:0002034	regulation of blood vessel diameter by renin-angiotensin	492	1.139520e-1	1.000000e+0	1.000000e+0	3.473425e+0	5.758006e-1	2	6.822282e-4	2.369668e-3	1722	2.258843e-1	1.000000e+0	1.000000e+0	4.032391e+0	2.479918e-1	1	4	8.695652e-4	2.500000e-1	MER11C,MER11C	AGTR1
GO Biological Process	GO:0005997	xylulose metabolic process	493	1.139525e-1	1.000000e+0	1.000000e+0	8.266097e+0	1.209761e-1	1	1.433366e-4	1.184834e-3	1722	2.258843e-1	1.000000e+0	1.000000e+0	4.032391e+0	2.479918e-1	1	4	8.695652e-4	2.500000e-1	MER11C	XYLB
GO Biological Process	GO:0006970	response to osmotic stress	494	1.140240e-1	1.000000e+0	1.000000e+0	1.605814e+0	5.604633e+0	9	6.640561e-3	1.066351e-2	413	4.689980e-2	1.000000e+0	1.000000e+0	1.985177e+0	4.029867e+0	8	65	6.956522e-3	1.230769e-1	MER11C,MER11C,MER11C,MER11C,MER11C,MER11C,MER11C,MER11C,MER11C	ARHGEF2,CLDN1,EGFR,KCNMA1,MAPK13,OSR1,SERPINB6,TACR3
GO Biological Process	GO:1904181	positive regulation of membrane depolarization	495	1.140534e-1	1.000000e+0	1.000000e+0	2.563043e+0	1.170484e+0	3	1.386829e-3	3.554502e-3	1318	1.680808e-1	1.000000e+0	1.000000e+0	2.688261e+0	7.439754e-1	2	12	1.739130e-3	1.666667e-1	MER11C,MER11C,MER11C	KDR,MYOC
GO Biological Process	GO:0002018	renin-angiotensin regulation of aldosterone production	496	1.146673e-1	1.000000e+0	1.000000e+0	3.460159e+0	5.780081e-1	2	6.848437e-4	2.369668e-3	1722	2.258843e-1	1.000000e+0	1.000000e+0	4.032391e+0	2.479918e-1	1	4	8.695652e-4	2.500000e-1	MER11C,MER11C	AGTR1
GO Biological Process	GO:0032020	ISG15-protein conjugation	497	1.146968e-1	1.000000e+0	1.000000e+0	3.459614e+0	5.780992e-1	2	6.849517e-4	2.369668e-3	2385	3.189178e-1	1.000000e+0	1.000000e+0	2.688261e+0	3.719877e-1	1	6	8.695652e-4	1.666667e-1	MER11C,MER11C	UBE2E2
GO Biological Process	GO:0043536	positive regulation of blood vessel endothelial cell migration	498	1.156402e-1	1.000000e+0	1.000000e+0	1.727624e+0	4.051807e+0	7	4.800720e-3	8.293839e-3	444	5.082696e-2	1.000000e+0	1.000000e+0	2.443874e+0	2.045932e+0	5	33	4.347826e-3	1.515152e-1	MER11C,MER11C,MER11C,MER11C,MER11C,MER11C,MER11C	AMOTL1,ANGPT1,KDR,P2RX4,THBS1
GO Biological Process	GO:0010808	positive regulation of synaptic vesicle priming	499	1.157598e-1	1.000000e+0	1.000000e+0	8.128923e+0	1.230175e-1	1	1.457554e-4	1.184834e-3	493	6.199795e-2	1.000000e+0	1.000000e+0	1.612957e+1	6.199795e-2	1	1	8.695652e-4	1.000000e+0	MER11C	UNC13B
GO Biological Process	GO:0010982	regulation of high-density lipoprotein particle clearance	500	1.160454e-1	1.000000e+0	1.000000e+0	8.107636e+0	1.233405e-1	1	1.461381e-4	1.184834e-3	1368	1.747097e-1	1.000000e+0	1.000000e+0	5.376522e+0	1.859939e-1	1	3	8.695652e-4	3.333333e-1	MER11C	LIPG
GO Cellular Component	GO:0005578	proteinaceous extracellular matrix	1	9.430849e-4	1.000000e+0	1.000000e+0	1.522335e+0	4.007003e+1	61	4.747633e-2	7.227488e-2	1	5.754954e-6	9.581998e-3	9.581998e-3	2.016196e+0	2.231926e+1	45	360	3.913043e-2	1.250000e-1	MER11C,MER11C,MER11C,MER11C,MER11C,MER11C,MER11C,MER11C,MER11C,MER11C,MER11C,MER11C,MER11C,MER11C,MER11C,MER11C,MER11C,MER11C,MER11C,MER11C,MER11C,MER11C,MER11C,MER11C,MER11C,MER11C,MER11C,MER11C,MER11C,MER11C,MER11C,MER11C,MER11C,MER11C,MER11C,MER11C,MER11C,MER11C,MER11C,MER11C,MER11C,MER11C,MER11C,MER11C,MER11C,MER11C,MER11C,MER11C,MER11C,MER11C,MER11C,MER11C,MER11C,MER11C,MER11C,MER11C,MER11C,…	ABI3BP,ADAMTS12,ADAMTS17,ADAMTS3,ADAMTS5,ADAMTSL1,AMELY,COL11A2,COL12A1,COL3A1,COL4A5,COL6A1,COL6A5,COL6A6,CPA6,DST,EFNA5,FN1,FRAS1,GLDN,GPC5,HMCN1,IMPG1,KAL1,LAMB2,LAMC1,LEPREL1,LINGO2,LRFN5,LRRC70,LRRN3,MMP16,MMRN2,MYOC,NPNT,NYX,OGN,PTPRZ1,SFTPA1,SFTPA2,SMOC2,SPOCK3,THBS2,VWC2,ZPLD1
GO Cellular Component	GO:0042589	zymogen granule membrane	2	1.454570e-3	1.000000e+0	1.000000e+0	8.409191e+0	4.756700e-1	4	5.635901e-4	4.739336e-3	440	5.055111e-1	1.000000e+0	1.000000e+0	1.466324e+0	6.819775e-1	1	11	8.695652e-4	9.090909e-2	MER11C,MER11C,MER11C,MER11C	DMBT1
GO Cellular Component	GO:0042613	MHC class II protein complex	3	2.159238e-3	1.000000e+0	1.000000e+0	1.199201e+1	2.501666e-1	3	2.964060e-4	3.554502e-3	15	1.614807e-3	1.000000e+0	1.792436e-1	5.376522e+0	9.299693e-1	5	15	4.347826e-3	3.333333e-1	MER11C,MER11C,MER11C	HLA-DPA1,HLA-DQA1,HLA-DQA2,HLA-DRA,HLA-DRB5
GO Cellular Component	GO:0042588	zymogen granule	4	2.433695e-3	1.000000e+0	1.000000e+0	7.288869e+0	5.487820e-1	4	6.502156e-4	4.739336e-3	501	5.919512e-1	1.000000e+0	1.000000e+0	1.152112e+0	8.679713e-1	1	14	8.695652e-4	7.142857e-2	MER11C,MER11C,MER11C,MER11C	DMBT1
GO Cellular Component	GO:0097733	photoreceptor cell cilium	5	2.520500e-3	1.000000e+0	8.393265e-1	2.263975e+0	7.067215e+0	16	8.373477e-3	1.895735e-2	41	2.075630e-2	1.000000e+0	8.429083e-1	1.935548e+0	6.199795e+0	12	100	1.043478e-2	1.200000e-1	MER11C,MER11C,MER11C,MER11C,MER11C,MER11C,MER11C,MER11C,MER11C,MER11C,MER11C,MER11C,MER11C,MER11C,MER11C,MER11C	ABCA4,ATP8A2,CNGA3,CNGB3,GNAT3,GUCY2F,NPHP1,NPHP4,PCDH15,RAB27A,RP1,TULP1
GO Cellular Component	GO:0071819	DUBm complex	6	2.539922e-3	1.000000e+0	7.048284e-1	2.737330e+1	7.306390e-2	2	8.656860e-5	2.369668e-3	79	6.199795e-2	1.000000e+0	1.000000e+0	1.612957e+1	6.199795e-2	1	1	8.695652e-4	1.000000e+0	MER11C,MER11C	ENY2
GO Cellular Component	GO:0031305	integral component of mitochondrial inner membrane	7	3.217307e-3	1.000000e+0	7.652595e-1	3.722277e+0	1.880569e+0	7	2.228163e-3	8.293839e-3	34	1.691273e-2	1.000000e+0	8.282263e-1	2.846394e+0	2.107930e+0	6	34	5.217391e-3	1.764706e-1	MER11C,MER11C,MER11C,MER11C,MER11C,MER11C,MER11C	APOOL,CCDC109B,MCU,MINOS1-NBL1,TIMM23,TIMM23B
GO Cellular Component	GO:0098800	inner mitochondrial membrane protein complex	8	4.057896e-3	1.000000e+0	8.445496e-1	2.218353e+0	6.761774e+0	15	8.011581e-3	1.777251e-2	99	7.248417e-2	1.000000e+0	1.000000e+0	1.564809e+0	8.307725e+0	13	134	1.130435e-2	9.701493e-2	MER11C,MER11C,MER11C,MER11C,MER11C,MER11C,MER11C,MER11C,MER11C,MER11C,MER11C,MER11C,MER11C,MER11C,MER11C	APOOL,ATP5G3,ATP5H,C15orf48,IMMP2L,MINOS1-NBL1,NDUFB4,NDUFS4,SNCA,TIMM23,TIMM23B,TMEM261,UQCRFS1
GO Cellular Component	GO:0043260	laminin-11 complex	9	4.748538e-3	1.000000e+0	8.784795e-1	1.983707e+1	1.008214e-1	2	1.194566e-4	2.369668e-3	26	1.104639e-2	1.000000e+0	7.073938e-1	1.075304e+1	1.859939e-1	2	3	1.739130e-3	6.666667e-1	MER11C,MER11C	LAMB2,LAMC1
GO Cellular Component	GO:0001750	photoreceptor outer segment	10	5.711982e-3	1.000000e+0	9.510450e-1	2.282501e+0	5.695506e+0	13	6.748230e-3	1.540284e-2	46	2.570641e-2	1.000000e+0	9.304603e-1	2.016196e+0	4.959836e+0	10	80	8.695652e-3	1.250000e-1	MER11C,MER11C,MER11C,MER11C,MER11C,MER11C,MER11C,MER11C,MER11C,MER11C,MER11C,MER11C,MER11C	ABCA4,ATP8A2,CNGA3,CNGB3,GNAT3,GUCY2F,PCDH15,RAB27A,RP1,TULP1
GO Cellular Component	GO:0031233	intrinsic component of external side of plasma membrane	11	5.826603e-3	1.000000e+0	8.819358e-1	3.771337e+0	1.590948e+0	6	1.885009e-3	7.109005e-3	48	2.696288e-2	1.000000e+0	9.352749e-1	3.395698e+0	1.177961e+0	4	19	3.478261e-3	2.105263e-1	MER11C,MER11C,MER11C,MER11C,MER11C,MER11C	CD14,EFNA5,F3,PRNP
GO Cellular Component	GO:0031012	extracellular matrix	12	5.972646e-3	1.000000e+0	8.287046e-1	1.364273e+0	5.130937e+1	70	6.079310e-2	8.293839e-2	7	3.609734e-4	6.010207e-1	8.586010e-2	1.604206e+0	3.428487e+1	55	553	4.782609e-2	9.945750e-2	MER11C,MER11C,MER11C,MER11C,MER11C,MER11C,MER11C,MER11C,MER11C,MER11C,MER11C,MER11C,MER11C,MER11C,MER11C,MER11C,MER11C,MER11C,MER11C,MER11C,MER11C,MER11C,MER11C,MER11C,MER11C,MER11C,MER11C,MER11C,MER11C,MER11C,MER11C,MER11C,MER11C,MER11C,MER11C,MER11C,MER11C,MER11C,MER11C,MER11C,MER11C,MER11C,MER11C,MER11C,MER11C,MER11C,MER11C,MER11C,MER11C,MER11C,MER11C,MER11C,MER11C,MER11C,MER11C,MER11C,MER11C,…	ABI3BP,ADAMTS12,ADAMTS17,ADAMTS3,ADAMTS5,ADAMTSL1,AMELY,CLEC14A,CMA1,COL11A2,COL12A1,COL3A1,COL4A5,COL6A1,COL6A5,COL6A6,CPA6,CTSG,DDX5,DST,EFNA5,F3,FGF10,FN1,FRAS1,GLDN,GPC5,HIST4H4,HMCN1,IMPG1,KAL1,LAMB2,LAMC1,LEPREL1,LGALS3,LINGO2,LRFN5,LRRC70,LRRN3,MMP16,MMRN2,MYOC,NPNT,NYX,OGN,PTPRZ1,RPN1,SFTPA1,SFTPA2,SMOC2,SPOCK3,THBS1,THBS2,VWC2,ZPLD1
GO Cellular Component	GO:0071556	integral component of lumenal side of endoplasmic reticulum membrane	13	6.926354e-3	1.000000e+0	8.871061e-1	5.406937e+0	7.397903e-1	4	8.765288e-4	4.739336e-3	17	1.768672e-3	1.000000e+0	1.732258e-1	4.398972e+0	1.363955e+0	6	22	5.217391e-3	2.727273e-1	MER11C,MER11C,MER11C,MER11C	HLA-DPA1,HLA-DQA1,HLA-DQA2,HLA-DRA,HLA-DRB5,IMP4
GO Cellular Component	GO:0005581	collagen trimer	14	6.992265e-3	1.000000e+0	8.315801e-1	1.979176e+0	8.589431e+0	17	1.017705e-2	2.014218e-2	20	2.923869e-3	1.000000e+0	2.434121e-1	2.382777e+0	5.455820e+0	13	88	1.130435e-2	1.477273e-1	MER11C,MER11C,MER11C,MER11C,MER11C,MER11C,MER11C,MER11C,MER11C,MER11C,MER11C,MER11C,MER11C,MER11C,MER11C,MER11C,MER11C	C1QTNF7,COL11A2,COL12A1,COL13A1,COL3A1,COL4A5,COL6A1,COL6A5,COL6A6,GLDN,OTOL1,SFTPA1,SFTPA2
GO Cellular Component	GO:0005782	peroxisomal matrix	15	7.834104e-3	1.000000e+0	8.695855e-1	2.664628e+0	3.377582e+0	9	4.001875e-3	1.066351e-2	31	1.568777e-2	1.000000e+0	8.425851e-1	2.625743e+0	2.665912e+0	7	43	6.086957e-3	1.627907e-1	MER11C,MER11C,MER11C,MER11C,MER11C,MER11C,MER11C,MER11C,MER11C	CRYM,FAR1,FAR2,HAO1,HSD17B4,LONP2,NUDT12
GO Cellular Component	GO:0098798	mitochondrial protein complex	16	7.964996e-3	1.000000e+0	8.288574e-1	1.999103e+0	8.003589e+0	16	9.482925e-3	1.895735e-2	124	1.131096e-1	1.000000e+0	1.000000e+0	1.429202e+0	9.795676e+0	14	158	1.217391e-2	8.860759e-2	MER11C,MER11C,MER11C,MER11C,MER11C,MER11C,MER11C,MER11C,MER11C,MER11C,MER11C,MER11C,MER11C,MER11C,MER11C,MER11C	APOOL,ATP5G3,ATP5H,C15orf48,IMMP2L,MINOS1-NBL1,NDUFB4,NDUFS4,SNCA,SUCLG2,TIMM23,TIMM23B,TMEM261,UQCRFS1
GO Cellular Component	GO:0030660	Golgi-associated vesicle membrane	17	8.360553e-3	1.000000e+0	8.188424e-1	2.835898e+0	2.820976e+0	8	3.342389e-3	9.478673e-3	50	3.040059e-2	1.000000e+0	1.000000e+0	2.304224e+0	3.037900e+0	7	49	6.086957e-3	1.428571e-1	MER11C,MER11C,MER11C,MER11C,MER11C,MER11C,MER11C,MER11C	C3orf58,CLTCL1,COPB1,GJA1,IMP4,ITM2B,ZDHHC17
GO Cellular Component	GO:0097730	non-motile cilium	18	8.533536e-3	1.000000e+0	7.893521e-1	1.895347e+0	9.496941e+0	18	1.125230e-2	2.132701e-2	47	2.580724e-2	1.000000e+0	9.142352e-1	1.778062e+0	7.873740e+0	14	127	1.217391e-2	1.102362e-1	MER11C,MER11C,MER11C,MER11C,MER11C,MER11C,MER11C,MER11C,MER11C,MER11C,MER11C,MER11C,MER11C,MER11C,MER11C,MER11C,MER11C,MER11C	ABCA4,ATP8A2,CNGA3,CNGB3,GNAT3,GRXCR1,GUCY2F,NPHP1,NPHP4,PCDH15,RAB27A,RP1,SEPT7,TULP1
GO Cellular Component	GO:0033011	perinuclear theca	19	1.027525e-2	1.000000e+0	9.004364e-1	4.813471e+0	8.310011e-1	4	9.845985e-4	4.739336e-3	43	2.118600e-2	1.000000e+0	8.203416e-1	8.064783e+0	2.479918e-1	2	4	1.739130e-3	5.000000e-1	MER11C,MER11C,MER11C,MER11C	CYLC2,WBP2NL
GO Cellular Component	GO:0000274	mitochondrial proton-transporting ATP synthase, stator stalk	20	1.123077e-2	1.000000e+0	9.349616e-1	8.854072e+1	1.129424e-2	1	1.338180e-5	1.184834e-3	79	6.199795e-2	1.000000e+0	1.000000e+0	1.612957e+1	6.199795e-2	1	1	8.695652e-4	1.000000e+0	MER11C	ATP5H
GO Cellular Component	GO:0042611	MHC protein complex	21	1.309722e-2	1.000000e+0	1.000000e+0	6.211743e+0	4.829563e-1	3	5.722231e-4	3.554502e-3	24	6.435216e-3	1.000000e+0	4.464431e-1	4.032391e+0	1.239959e+0	5	20	4.347826e-3	2.500000e-1	MER11C,MER11C,MER11C	HLA-DPA1,HLA-DQA1,HLA-DQA2,HLA-DRA,HLA-DRB5
GO Cellular Component	GO:0031362	anchored component of external side of plasma membrane	22	1.429810e-2	1.000000e+0	1.000000e+0	3.563039e+0	1.403297e+0	5	1.662674e-3	5.924171e-3	72	5.177408e-2	1.000000e+0	1.000000e+0	3.456335e+0	8.679713e-1	3	14	2.608696e-3	2.142857e-1	MER11C,MER11C,MER11C,MER11C,MER11C	CD14,EFNA5,PRNP
GO Cellular Component	GO:0005793	endoplasmic reticulum-Golgi intermediate compartment	23	1.434296e-2	1.000000e+0	1.000000e+0	1.964012e+0	7.128266e+0	14	8.445813e-3	1.658768e-2	108	8.715814e-2	1.000000e+0	1.000000e+0	1.584154e+0	6.943771e+0	11	112	9.565217e-3	9.821429e-2	MER11C,MER11C,MER11C,MER11C,MER11C,MER11C,MER11C,MER11C,MER11C,MER11C,MER11C,MER11C,MER11C,MER11C	CD55,CLN8,CNIH3,COPB1,ERGIC2,F8,FN1,MAN1A1,RAB2A,STK17B,TRAPPC12
GO Cellular Component	GO:0002081	outer acrosomal membrane	24	1.520075e-2	1.000000e+0	1.000000e+0	1.078312e+1	1.854751e-1	2	2.197572e-4	2.369668e-3	177	1.747097e-1	1.000000e+0	1.000000e+0	5.376522e+0	1.859939e-1	1	3	8.695652e-4	3.333333e-1	MER11C,MER11C	EQTN
GO Cellular Component	GO:0042765	GPI-anchor transamidase complex	25	1.605388e-2	1.000000e+0	1.000000e+0	1.047390e+1	1.909508e-1	2	2.262450e-4	2.369668e-3	261	2.738883e-1	1.000000e+0	1.000000e+0	3.225913e+0	3.099898e-1	1	5	8.695652e-4	2.000000e-1	MER11C,MER11C	PIGK
GO Cellular Component	GO:0000139	Golgi membrane	26	1.614020e-2	1.000000e+0	1.000000e+0	1.290216e+0	5.735472e+1	74	6.795583e-2	8.767773e-2	4	1.411759e-4	2.350579e-1	5.876447e-2	1.571362e+0	4.327457e+1	68	698	5.913043e-2	9.742120e-2	MER11C,MER11C,MER11C,MER11C,MER11C,MER11C,MER11C,MER11C,MER11C,MER11C,MER11C,MER11C,MER11C,MER11C,MER11C,MER11C,MER11C,MER11C,MER11C,MER11C,MER11C,MER11C,MER11C,MER11C,MER11C,MER11C,MER11C,MER11C,MER11C,MER11C,MER11C,MER11C,MER11C,MER11C,MER11C,MER11C,MER11C,MER11C,MER11C,MER11C,MER11C,MER11C,MER11C,MER11C,MER11C,MER11C,MER11C,MER11C,MER11C,MER11C,MER11C,MER11C,MER11C,MER11C,MER11C,MER11C,MER11C,…	B3GALNT1,B3GNT7,C1GALT1,C3orf58,CD55,CHST10,CHST7,CHSY3,CLVS1,CNIH3,COPB1,DHCR24,EDEM1,EGFR,ENSG00000134602,F8,FUT8,FUT9,GALNT1,GALNT11,GALNT13,GALNT7,GJA1,GOLGA8I,GOLIM4,GOSR1,HLA-DPA1,HLA-DQA1,HLA-DQA2,HLA-DRA,HLA-DRB5,HS3ST4,HS3ST5,HS6ST2,IMP4,ITM2B,LARGE,MALL,MAN1A1,MANEA,MGAT4C,MOB4,NDST1,NDST3,NDST4,PJA2,PPP6R3,RAB12,RAB2A,RASGRP1,RND3,SCAP,SEC23A,SEC24B,SH3GL2,SLC35A4,SLC9A7,SORL1,ST3GAL3,…
GO Cellular Component	GO:0030135	coated vesicle	27	1.662784e-2	1.000000e+0	1.000000e+0	1.526666e+0	1.965067e+1	30	2.328278e-2	3.554502e-2	13	1.255044e-3	1.000000e+0	1.607422e-1	1.827177e+0	1.587148e+1	29	256	2.521739e-2	1.132812e-1	MER11C,MER11C,MER11C,MER11C,MER11C,MER11C,MER11C,MER11C,MER11C,MER11C,MER11C,MER11C,MER11C,MER11C,MER11C,MER11C,MER11C,MER11C,MER11C,MER11C,MER11C,MER11C,MER11C,MER11C,MER11C,MER11C,MER11C,MER11C,MER11C,MER11C	ADRB2,AP3B2,C3orf58,CLTCL1,CLVS1,CNIH3,COPB1,DAB2,EGFR,F8,HLA-DPA1,HLA-DQA1,HLA-DQA2,HLA-DRA,HLA-DRB5,MALL,RAB27A,ROR2,SCAP,SCARB2,SEC23A,SEC24B,SFTPA1,SFTPA2,SH3GL2,SNX18,SYT1,VAMP4,YIPF5
GO Cellular Component	GO:0031673	H zone	28	1.845951e-2	1.000000e+0	1.000000e+0	9.720446e+0	2.057519e-1	2	2.437819e-4	2.369668e-3	79	6.199795e-2	1.000000e+0	1.000000e+0	1.612957e+1	6.199795e-2	1	1	8.695652e-4	1.000000e+0	MER11C,MER11C	DST
GO Cellular Component	GO:0005604	basement membrane	29	1.891590e-2	1.000000e+0	1.000000e+0	1.736474e+0	1.036583e+1	18	1.228179e-2	2.132701e-2	14	1.540743e-3	1.000000e+0	1.832384e-1	2.454499e+0	5.703812e+0	14	92	1.217391e-2	1.521739e-1	MER11C,MER11C,MER11C,MER11C,MER11C,MER11C,MER11C,MER11C,MER11C,MER11C,MER11C,MER11C,MER11C,MER11C,MER11C,MER11C,MER11C,MER11C	COL4A5,DST,EFNA5,FN1,FRAS1,HMCN1,LAMB2,LAMC1,LEPREL1,MMRN2,NPNT,SMOC2,THBS2,VWC2
GO Cellular Component	GO:0030662	coated vesicle membrane	30	1.961890e-2	1.000000e+0	1.000000e+0	1.629219e+0	1.350341e+1	22	1.599930e-2	2.606635e-2	9	4.343166e-4	7.231371e-1	8.034857e-2	2.190435e+0	1.004367e+1	22	162	1.913043e-2	1.358025e-1	MER11C,MER11C,MER11C,MER11C,MER11C,MER11C,MER11C,MER11C,MER11C,MER11C,MER11C,MER11C,MER11C,MER11C,MER11C,MER11C,MER11C,MER11C,MER11C,MER11C,MER11C,MER11C	ADRB2,AP3B2,C3orf58,CLTCL1,CLVS1,CNIH3,COPB1,DAB2,EGFR,HLA-DPA1,HLA-DQA1,HLA-DQA2,HLA-DRA,HLA-DRB5,ROR2,SCAP,SCARB2,SEC23A,SEC24B,SH3GL2,SYT1,VAMP4
GO Cellular Component	GO:0005798	Golgi-associated vesicle	31	2.009106e-2	1.000000e+0	1.000000e+0	2.158013e+0	4.633892e+0	10	5.490393e-3	1.184834e-2	96	6.688941e-2	1.000000e+0	1.000000e+0	1.770318e+0	5.083832e+0	9	82	7.826087e-3	1.097561e-1	MER11C,MER11C,MER11C,MER11C,MER11C,MER11C,MER11C,MER11C,MER11C,MER11C	AP3B2,C3orf58,CLTCL1,COPB1,ENSG00000134602,GJA1,IMP4,ITM2B,ZDHHC17
GO Cellular Component	GO:0044420	extracellular matrix component	32	2.053283e-2	1.000000e+0	1.000000e+0	1.621643e+0	1.356648e+1	22	1.607403e-2	2.606635e-2	8	3.805471e-4	6.336109e-1	7.920137e-2	2.439766e+0	7.377756e+0	18	119	1.565217e-2	1.512605e-1	MER11C,MER11C,MER11C,MER11C,MER11C,MER11C,MER11C,MER11C,MER11C,MER11C,MER11C,MER11C,MER11C,MER11C,MER11C,MER11C,MER11C,MER11C,MER11C,MER11C,MER11C,MER11C	COL11A2,COL12A1,COL3A1,COL4A5,DST,EFNA5,FN1,FRAS1,HMCN1,LAMB2,LAMC1,LEPREL1,MMRN2,NPNT,PTPRZ1,SMOC2,THBS2,VWC2
GO Cellular Component	GO:0044455	mitochondrial membrane part	33	2.135210e-2	1.000000e+0	1.000000e+0	1.712354e+0	1.051184e+1	18	1.245479e-2	2.132701e-2	223	2.201855e-1	1.000000e+0	1.000000e+0	1.240736e+0	1.289557e+1	16	208	1.391304e-2	7.692308e-2	MER11C,MER11C,MER11C,MER11C,MER11C,MER11C,MER11C,MER11C,MER11C,MER11C,MER11C,MER11C,MER11C,MER11C,MER11C,MER11C,MER11C,MER11C	APOOL,ATP5G3,ATP5H,C15orf48,CCDC109B,IMMP2L,MCU,MINOS1-NBL1,NDUFB4,NDUFS4,NNT,SNCA,TIMM23,TIMM23B,TMEM261,UQCRFS1
GO Cellular Component	GO:0002079	inner acrosomal membrane	34	2.577649e-2	1.000000e+0	1.000000e+0	8.117604e+0	2.463781e-1	2	2.919172e-4	2.369668e-3	229	2.258843e-1	1.000000e+0	1.000000e+0	4.032391e+0	2.479918e-1	1	4	8.695652e-4	2.500000e-1	MER11C,MER11C	EQTN
GO Cellular Component	GO:0030134	ER to Golgi transport vesicle	35	2.761888e-2	1.000000e+0	1.000000e+0	2.142468e+0	4.200763e+0	9	4.977207e-3	1.066351e-2	22	5.114058e-3	1.000000e+0	3.870412e-1	2.430482e+0	4.525850e+0	11	73	9.565217e-3	1.506849e-1	MER11C,MER11C,MER11C,MER11C,MER11C,MER11C,MER11C,MER11C,MER11C	CNIH3,F8,HLA-DPA1,HLA-DQA1,HLA-DQA2,HLA-DRA,HLA-DRB5,SCAP,SEC23A,SEC24B,YIPF5
GO Cellular Component	GO:0061617	MICOS complex	36	3.087563e-2	1.000000e+0	1.000000e+0	4.457795e+0	6.729785e-1	3	7.973679e-4	3.554502e-3	115	1.034471e-1	1.000000e+0	1.000000e+0	3.584348e+0	5.579816e-1	2	9	1.739130e-3	2.222222e-1	MER11C,MER11C,MER11C	APOOL,MINOS1-NBL1
GO Cellular Component	GO:0005614	interstitial matrix	37	3.104222e-2	1.000000e+0	1.000000e+0	2.899475e+0	1.724450e+0	5	2.043188e-3	5.924171e-3	62	4.258880e-2	1.000000e+0	1.000000e+0	3.722207e+0	8.059734e-1	3	13	2.608696e-3	2.307692e-1	MER11C,MER11C,MER11C,MER11C,MER11C	ABI3BP,SMOC2,VWC2
GO Cellular Component	GO:0019898	extrinsic component of membrane	38	3.326235e-2	1.000000e+0	1.000000e+0	1.427710e+0	2.171309e+1	31	2.572641e-2	3.672986e-2	107	8.603620e-2	1.000000e+0	1.000000e+0	1.364809e+0	1.611947e+1	22	260	1.913043e-2	8.461538e-2	MER11C,MER11C,MER11C,MER11C,MER11C,MER11C,MER11C,MER11C,MER11C,MER11C,MER11C,MER11C,MER11C,MER11C,MER11C,MER11C,MER11C,MER11C,MER11C,MER11C,MER11C,MER11C,MER11C,MER11C,MER11C,MER11C,MER11C,MER11C,MER11C,MER11C,MER11C	DMBT1,ESYT3,FER,FMR1,FRK,GFRA1,GNAL,GNAT3,JAKMIP1,MTMR3,OSR1,PIK3C3,PIK3R1,PIK3R3,PRNP,RAB7A,RGS6,RGS7,SEC23A,SNX16,SNX18,WIPI2
GO Cellular Component	GO:0033193	Lsd1/2 complex	39	3.423211e-2	1.000000e+0	1.000000e+0	2.871003e+1	3.483103e-2	1	4.126899e-5	1.184834e-3	79	6.199795e-2	1.000000e+0	1.000000e+0	1.612957e+1	6.199795e-2	1	1	8.695652e-4	1.000000e+0	MER11C	TAL1
GO Cellular Component	GO:1990246	uniplex complex	40	3.667188e-2	1.000000e+0	1.000000e+0	6.690468e+0	2.989327e-1	2	3.541857e-4	2.369668e-3	53	3.386857e-2	1.000000e+0	1.000000e+0	6.451826e+0	3.099898e-1	2	5	1.739130e-3	4.000000e-1	MER11C,MER11C	CCDC109B,MCU
GO Cellular Component	GO:0012507	ER to Golgi transport vesicle membrane	41	3.732688e-2	1.000000e+0	1.000000e+0	2.273906e+0	3.078404e+0	7	3.647398e-3	8.293839e-3	21	4.913333e-3	1.000000e+0	3.895571e-1	2.738983e+0	3.285891e+0	9	53	7.826087e-3	1.698113e-1	MER11C,MER11C,MER11C,MER11C,MER11C,MER11C,MER11C	CNIH3,HLA-DPA1,HLA-DQA1,HLA-DQA2,HLA-DRA,HLA-DRB5,SCAP,SEC23A,SEC24B
GO Cellular Component	GO:0097427	microtubule bundle	42	3.774596e-2	1.000000e+0	1.000000e+0	6.584296e+0	3.037531e-1	2	3.598970e-4	2.369668e-3	67	4.874037e-2	1.000000e+0	1.000000e+0	5.376522e+0	3.719877e-1	2	6	1.739130e-3	3.333333e-1	MER11C,MER11C	SOGA2,TPPP3
GO Cellular Component	GO:0031301	integral component of organelle membrane	43	3.907178e-2	1.000000e+0	1.000000e+0	1.591769e+0	1.130817e+1	18	1.339831e-2	2.132701e-2	167	1.598646e-1	1.000000e+0	1.000000e+0	1.344130e+0	1.041566e+1	14	168	1.217391e-2	8.333333e-2	MER11C,MER11C,MER11C,MER11C,MER11C,MER11C,MER11C,MER11C,MER11C,MER11C,MER11C,MER11C,MER11C,MER11C,MER11C,MER11C,MER11C,MER11C	APOOL,CCDC109B,FAR1,FAR2,ITM2B,LARGE,MCU,MINOS1-NBL1,P2RX4,SYT1,TIMM23,TIMM23B,VAMP4,VOPP1
GO Cellular Component	GO:0033116	endoplasmic reticulum-Golgi intermediate compartment membrane	44	3.910097e-2	1.000000e+0	1.000000e+0	2.112349e+0	3.787253e+0	8	4.487267e-3	9.478673e-3	228	2.243321e-1	1.000000e+0	1.000000e+0	1.466324e+0	4.091865e+0	6	66	5.217391e-3	9.090909e-2	MER11C,MER11C,MER11C,MER11C,MER11C,MER11C,MER11C,MER11C	CD55,CLN8,CNIH3,ERGIC2,F8,RAB2A
GO Cellular Component	GO:0016442	RISC complex	45	4.010628e-2	1.000000e+0	1.000000e+0	4.013146e+0	7.475432e-1	3	8.857147e-4	3.554502e-3	152	1.241774e-1	1.000000e+0	1.000000e+0	3.225913e+0	6.199795e-1	2	10	1.739130e-3	2.000000e-1	MER11C,MER11C,MER11C	EIF4E,SND1
GO Cellular Component	GO:0097057	TRAF2-GSTP1 complex	46	4.114242e-2	1.000000e+0	1.000000e+0	2.380291e+1	4.201168e-2	1	4.977687e-5	1.184834e-3	128	1.201553e-1	1.000000e+0	1.000000e+0	8.064783e+0	1.239959e-1	1	2	8.695652e-4	5.000000e-1	MER11C	GSTP1
GO Cellular Component	GO:0097444	spine apparatus	47	4.236946e-2	1.000000e+0	1.000000e+0	2.309889e+1	4.329212e-2	1	5.129398e-5	1.184834e-3	79	6.199795e-2	1.000000e+0	1.000000e+0	1.612957e+1	6.199795e-2	1	1	8.695652e-4	1.000000e+0	MER11C	SYNPO
GO Cellular Component	GO:0030665	clathrin-coated vesicle membrane	48	4.261651e-2	1.000000e+0	1.000000e+0	1.625101e+0	9.845543e+0	16	1.166534e-2	1.895735e-2	10	6.507391e-4	1.000000e+0	1.083481e-1	2.481472e+0	6.447787e+0	16	104	1.391304e-2	1.538462e-1	MER11C,MER11C,MER11C,MER11C,MER11C,MER11C,MER11C,MER11C,MER11C,MER11C,MER11C,MER11C,MER11C,MER11C,MER11C,MER11C	ADRB2,AP3B2,CLTCL1,CLVS1,DAB2,EGFR,HLA-DPA1,HLA-DQA1,HLA-DQA2,HLA-DRA,HLA-DRB5,ROR2,SCARB2,SH3GL2,SYT1,VAMP4
GO Cellular Component	GO:0097470	ribbon synapse	49	4.292150e-2	1.000000e+0	1.000000e+0	3.903808e+0	7.684805e-1	3	9.105219e-4	3.554502e-3	53	3.386857e-2	1.000000e+0	1.000000e+0	6.451826e+0	3.099898e-1	2	5	1.739130e-3	4.000000e-1	MER11C,MER11C,MER11C	NPHP4,UNC13B
GO Cellular Component	GO:0005744	mitochondrial inner membrane presequence translocase complex	50	4.331196e-2	1.000000e+0	1.000000e+0	6.098748e+0	3.279361e-1	2	3.885499e-4	2.369668e-3	159	1.457846e-1	1.000000e+0	1.000000e+0	2.932648e+0	6.819775e-1	2	11	1.739130e-3	1.818182e-1	MER11C,MER11C	TIMM23,TIMM23B
GO Cellular Component	GO:0005811	lipid particle	51	4.464520e-2	1.000000e+0	1.000000e+0	2.054761e+0	3.893397e+0	8	4.613030e-3	9.478673e-3	163	1.497459e-1	1.000000e+0	1.000000e+0	1.590239e+0	4.401855e+0	7	71	6.086957e-3	9.859155e-2	MER11C,MER11C,MER11C,MER11C,MER11C,MER11C,MER11C,MER11C	ABHD5,ALDH3B2,FAAH2,GIMAP7,RAB3GAP1,RAB7A,SCCPDH
GO Cellular Component	GO:0032592	integral component of mitochondrial membrane	52	4.750599e-2	1.000000e+0	1.000000e+0	2.152619e+0	3.251853e+0	7	3.852907e-3	8.293839e-3	214	1.945608e-1	1.000000e+0	1.000000e+0	1.536149e+0	3.905871e+0	6	63	5.217391e-3	9.523810e-2	MER11C,MER11C,MER11C,MER11C,MER11C,MER11C,MER11C	APOOL,CCDC109B,MCU,MINOS1-NBL1,TIMM23,TIMM23B
GO Cellular Component	GO:0005640	nuclear outer membrane	53	4.757627e-2	1.000000e+0	1.000000e+0	2.571453e+0	1.944426e+0	5	2.303823e-3	5.924171e-3	206	1.837662e-1	1.000000e+0	1.000000e+0	2.016196e+0	1.487951e+0	3	24	2.608696e-3	1.250000e-1	MER11C,MER11C,MER11C,MER11C,MER11C	GUCY2F,NAV3,SNCA
GO Cellular Component	GO:0033150	cytoskeletal calyx	54	4.792121e-2	1.000000e+0	1.000000e+0	3.731208e+0	8.040291e-1	3	9.526412e-4	3.554502e-3	177	1.747097e-1	1.000000e+0	1.000000e+0	5.376522e+0	1.859939e-1	1	3	8.695652e-4	3.333333e-1	MER11C,MER11C,MER11C	CYLC2
GO Cellular Component	GO:0044431	Golgi apparatus part	55	4.876252e-2	1.000000e+0	1.000000e+0	1.192925e+0	7.460653e+1	89	8.839636e-2	1.054502e-1	11	6.609687e-4	1.000000e+0	1.000466e-1	1.432560e+0	5.654213e+1	81	912	7.043478e-2	8.881579e-2	MER11C,MER11C,MER11C,MER11C,MER11C,MER11C,MER11C,MER11C,MER11C,MER11C,MER11C,MER11C,MER11C,MER11C,MER11C,MER11C,MER11C,MER11C,MER11C,MER11C,MER11C,MER11C,MER11C,MER11C,MER11C,MER11C,MER11C,MER11C,MER11C,MER11C,MER11C,MER11C,MER11C,MER11C,MER11C,MER11C,MER11C,MER11C,MER11C,MER11C,MER11C,MER11C,MER11C,MER11C,MER11C,MER11C,MER11C,MER11C,MER11C,MER11C,MER11C,MER11C,MER11C,MER11C,MER11C,MER11C,MER11C,…	AKAP9,AP3B2,B3GALNT1,B3GNT7,C1GALT1,C3orf58,CD55,CHST10,CHST7,CHSY3,CLTCL1,CLVS1,CNIH3,COPB1,DEFA5,DHCR24,EDEM1,EGFR,ENSG00000134602,F8,FUT8,FUT9,GALNT1,GALNT11,GALNT13,GALNT7,GJA1,GOLGA8I,GOLIM4,GOSR1,GPC5,HLA-DPA1,HLA-DQA1,HLA-DQA2,HLA-DRA,HLA-DRB5,HS3ST1,HS3ST4,HS3ST5,HS6ST2,IMP4,ITM2B,KLHL20,LARGE,MALL,MAN1A1,MANEA,MGAT4C,MMP16,MOB4,NBEA,NDST1,NDST3,NDST4,NECAB3,OGN,PCSK5,PJA2,PPP6R3,RAB12,RA…
GO Cellular Component	GO:0098573	intrinsic component of mitochondrial membrane	56	4.899005e-2	1.000000e+0	1.000000e+0	2.137358e+0	3.275071e+0	7	3.880416e-3	8.293839e-3	218	2.043161e-1	1.000000e+0	1.000000e+0	1.512147e+0	3.967869e+0	6	64	5.217391e-3	9.375000e-2	MER11C,MER11C,MER11C,MER11C,MER11C,MER11C,MER11C	APOOL,CCDC109B,MCU,MINOS1-NBL1,TIMM23,TIMM23B
GO Cellular Component	GO:0030136	clathrin-coated vesicle	57	4.970213e-2	1.000000e+0	1.000000e+0	1.472779e+0	1.493774e+1	22	1.769875e-2	2.606635e-2	19	2.618006e-3	1.000000e+0	2.294200e-1	1.946672e+0	1.078764e+1	21	174	1.826087e-2	1.206897e-1	MER11C,MER11C,MER11C,MER11C,MER11C,MER11C,MER11C,MER11C,MER11C,MER11C,MER11C,MER11C,MER11C,MER11C,MER11C,MER11C,MER11C,MER11C,MER11C,MER11C,MER11C,MER11C	ADRB2,AP3B2,CLTCL1,CLVS1,DAB2,EGFR,HLA-DPA1,HLA-DQA1,HLA-DQA2,HLA-DRA,HLA-DRB5,MALL,RAB27A,ROR2,SCARB2,SFTPA1,SFTPA2,SH3GL2,SNX18,SYT1,VAMP4
GO Cellular Component	GO:0042720	mitochondrial inner membrane peptidase complex	58	5.328581e-2	1.000000e+0	1.000000e+0	5.426838e+0	3.685388e-1	2	4.366573e-4	2.369668e-3	128	1.201553e-1	1.000000e+0	1.000000e+0	8.064783e+0	1.239959e-1	1	2	8.695652e-4	5.000000e-1	MER11C,MER11C	IMMP2L
GO Cellular Component	GO:0098983	symmetric, GABA-ergic, inhibitory synapse	59	5.446028e-2	1.000000e+0	1.000000e+0	3.538302e+0	8.478643e-1	3	1.004579e-3	3.554502e-3	43	2.118600e-2	1.000000e+0	8.203416e-1	8.064783e+0	2.479918e-1	2	4	1.739130e-3	5.000000e-1	MER11C,MER11C,MER11C	NLGN4X,NLGN4Y
GO Cellular Component	GO:0031089	platelet dense granule lumen	60	5.784170e-2	1.000000e+0	1.000000e+0	3.450136e+0	8.695310e-1	3	1.030250e-3	3.554502e-3	220	2.140847e-1	1.000000e+0	1.000000e+0	2.304224e+0	8.679713e-1	2	14	1.739130e-3	1.428571e-1	MER11C,MER11C,MER11C	FAM3C,SEPP1
GO Cellular Component	GO:0031234	extrinsic component of cytoplasmic side of plasma membrane	61	5.790819e-2	1.000000e+0	1.000000e+0	1.612864e+0	8.680213e+0	14	1.028461e-2	1.658768e-2	323	3.543776e-1	1.000000e+0	1.000000e+0	1.194783e+0	6.695779e+0	8	108	6.956522e-3	7.407407e-2	MER11C,MER11C,MER11C,MER11C,MER11C,MER11C,MER11C,MER11C,MER11C,MER11C,MER11C,MER11C,MER11C,MER11C	ESYT3,FER,FRK,GNAL,GNAT3,RGS6,RGS7,SNX18
GO Cellular Component	GO:0045095	keratin filament	62	5.897369e-2	1.000000e+0	1.000000e+0	3.422124e+0	8.766485e-1	3	1.038683e-3	3.554502e-3	710	9.445873e-1	1.000000e+0	1.000000e+0	4.988525e-1	6.013801e+0	3	97	2.608696e-3	3.092784e-2	MER11C,MER11C,MER11C	KRTAP10-12,KRTAP2-1,KRTAP5-11
GO Cellular Component	GO:0032419	extrinsic component of lysosome membrane	63	6.249151e-2	1.000000e+0	1.000000e+0	1.549739e+1	6.452700e-2	1	7.645379e-5	1.184834e-3	79	6.199795e-2	1.000000e+0	1.000000e+0	1.612957e+1	6.199795e-2	1	1	8.695652e-4	1.000000e+0	MER11C	RAB7A
GO Cellular Component	GO:0031300	intrinsic component of organelle membrane	64	6.384660e-2	1.000000e+0	1.000000e+0	1.492712e+0	1.205859e+1	18	1.428742e-2	2.132701e-2	253	2.393141e-1	1.000000e+0	1.000000e+0	1.240736e+0	1.128363e+1	14	182	1.217391e-2	7.692308e-2	MER11C,MER11C,MER11C,MER11C,MER11C,MER11C,MER11C,MER11C,MER11C,MER11C,MER11C,MER11C,MER11C,MER11C,MER11C,MER11C,MER11C,MER11C	APOOL,CCDC109B,FAR1,FAR2,ITM2B,LARGE,MCU,MINOS1-NBL1,P2RX4,SYT1,TIMM23,TIMM23B,VAMP4,VOPP1
GO Cellular Component	GO:0031332	RNAi effector complex	65	6.406802e-2	1.000000e+0	1.000000e+0	3.304291e+0	9.079105e-1	3	1.075723e-3	3.554502e-3	159	1.457846e-1	1.000000e+0	1.000000e+0	2.932648e+0	6.819775e-1	2	11	1.739130e-3	1.818182e-1	MER11C,MER11C,MER11C	EIF4E,SND1
GO Cellular Component	GO:0031262	Ndc80 complex	66	6.514553e-2	1.000000e+0	1.000000e+0	4.837745e+0	4.134157e-1	2	4.898291e-4	2.369668e-3	229	2.258843e-1	1.000000e+0	1.000000e+0	4.032391e+0	2.479918e-1	1	4	8.695652e-4	2.500000e-1	MER11C,MER11C	NUF2
GO Cellular Component	GO:0097443	sorting endosome	67	6.562030e-2	1.000000e+0	1.000000e+0	3.270812e+0	9.172034e-1	3	1.086734e-3	3.554502e-3	67	4.874037e-2	1.000000e+0	1.000000e+0	5.376522e+0	3.719877e-1	2	6	1.739130e-3	3.333333e-1	MER11C,MER11C,MER11C	CLTCL1,KDR
GO Cellular Component	GO:0098982	GABA-ergic synapse	68	6.583092e-2	1.000000e+0	1.000000e+0	3.266350e+0	9.184564e-1	3	1.088218e-3	3.554502e-3	53	3.386857e-2	1.000000e+0	1.000000e+0	6.451826e+0	3.099898e-1	2	5	1.739130e-3	4.000000e-1	MER11C,MER11C,MER11C	NLGN4X,NLGN4Y
GO Cellular Component	GO:0030667	secretory granule membrane	69	6.736270e-2	1.000000e+0	1.000000e+0	1.366932e+0	1.975226e+1	27	2.340315e-2	3.199052e-2	350	3.896838e-1	1.000000e+0	1.000000e+0	1.082521e+0	1.847539e+1	20	298	1.739130e-2	6.711409e-2	MER11C,MER11C,MER11C,MER11C,MER11C,MER11C,MER11C,MER11C,MER11C,MER11C,MER11C,MER11C,MER11C,MER11C,MER11C,MER11C,MER11C,MER11C,MER11C,MER11C,MER11C,MER11C,MER11C,MER11C,MER11C,MER11C,MER11C	ABCA13,CD109,CD14,CD55,COPB1,DMBT1,EQTN,FPR1,GLIPR1,HGSNAT,LGALS3,PTPRB,RAB27A,RAB7A,RAP2B,SERPINB6,SLC30A5,SNCA,SYT1,ZPBP
GO Cellular Component	GO:0098796	membrane protein complex	70	6.762876e-2	1.000000e+0	1.000000e+0	1.235374e+0	4.371146e+1	54	5.179083e-2	6.398104e-2	123	1.125789e-1	1.000000e+0	1.000000e+0	1.191253e+0	4.197261e+1	50	677	4.347826e-2	7.385524e-2	MER11C,MER11C,MER11C,MER11C,MER11C,MER11C,MER11C,MER11C,MER11C,MER11C,MER11C,MER11C,MER11C,MER11C,MER11C,MER11C,MER11C,MER11C,MER11C,MER11C,MER11C,MER11C,MER11C,MER11C,MER11C,MER11C,MER11C,MER11C,MER11C,MER11C,MER11C,MER11C,MER11C,MER11C,MER11C,MER11C,MER11C,MER11C,MER11C,MER11C,MER11C,MER11C,MER11C,MER11C,MER11C,MER11C,MER11C,MER11C,MER11C,MER11C,MER11C,MER11C,MER11C,MER11C	AP3B2,APOOL,ARL6,ATP5G3,ATP5H,ATP6V1H,C15orf48,C3orf58,C6,CHMP4C,CLTCL1,COL13A1,COPB1,EGFR,GJA1,GNAL,GNAT3,GOSR1,HCN1,HLA-DPA1,HLA-DQA1,HLA-DQA2,HLA-DRA,HLA-DRB5,HOOK1,IMMP2L,INSIG1,KCNQ5,MAGEE1,MINOS1-NBL1,NAPG,NDUFB4,NDUFS4,NPNT,RAB7A,RGS6,RGS7,RIPK1,SCLT1,SEC23A,SEC24B,SNAP47,SNCA,SNTG1,SYT1,TIMM23,TIMM23B,TMEM261,UQCRFS1,VAMP4
GO Cellular Component	GO:0000802	transverse filament	71	6.810172e-2	1.000000e+0	1.000000e+0	1.417863e+1	7.052867e-2	1	8.356477e-5	1.184834e-3	79	6.199795e-2	1.000000e+0	1.000000e+0	1.612957e+1	6.199795e-2	1	1	8.695652e-4	1.000000e+0	MER11C	SYCP1
GO Cellular Component	GO:0072557	IPAF inflammasome complex	72	6.860191e-2	1.000000e+0	1.000000e+0	1.407152e+1	7.106551e-2	1	8.420084e-5	1.184834e-3	177	1.747097e-1	1.000000e+0	1.000000e+0	5.376522e+0	1.859939e-1	1	3	8.695652e-4	3.333333e-1	MER11C	CASP4
GO Cellular Component	GO:0060170	ciliary membrane	73	6.902663e-2	1.000000e+0	1.000000e+0	1.791709e+0	5.023137e+0	9	5.951585e-3	1.066351e-2	254	2.548948e-1	1.000000e+0	1.000000e+0	1.360325e+0	5.145830e+0	7	83	6.086957e-3	8.433735e-2	MER11C,MER11C,MER11C,MER11C,MER11C,MER11C,MER11C,MER11C,MER11C	ABCA4,CNGA3,GUCY2F,HHIP,SCNN1A,TMEM17,TSPEAR
GO Cellular Component	GO:0060076	excitatory synapse	74	6.954791e-2	1.000000e+0	1.000000e+0	1.788899e+0	5.031027e+0	9	5.960933e-3	1.066351e-2	23	5.380670e-3	1.000000e+0	3.895137e-1	3.584348e+0	1.673945e+0	6	27	5.217391e-3	2.222222e-1	MER11C,MER11C,MER11C,MER11C,MER11C,MER11C,MER11C,MER11C,MER11C	LRRC4,LRRTM1,NETO1,NLGN4X,NLGN4Y,SYT1
GO Cellular Component	GO:0044307	dendritic branch	75	7.049085e-2	1.000000e+0	1.000000e+0	1.368074e+1	7.309546e-2	1	8.660600e-5	1.184834e-3	79	6.199795e-2	1.000000e+0	1.000000e+0	1.612957e+1	6.199795e-2	1	1	8.695652e-4	1.000000e+0	MER11C	AKAP9
GO Cellular Component	GO:0030141	secretory granule	76	7.273885e-2	1.000000e+0	1.000000e+0	1.211971e+0	5.033126e+1	61	5.963419e-2	7.227488e-2	374	4.027993e-1	1.000000e+0	1.000000e+0	1.039984e+0	5.096232e+1	53	822	4.608696e-2	6.447689e-2	MER11C,MER11C,MER11C,MER11C,MER11C,MER11C,MER11C,MER11C,MER11C,MER11C,MER11C,MER11C,MER11C,MER11C,MER11C,MER11C,MER11C,MER11C,MER11C,MER11C,MER11C,MER11C,MER11C,MER11C,MER11C,MER11C,MER11C,MER11C,MER11C,MER11C,MER11C,MER11C,MER11C,MER11C,MER11C,MER11C,MER11C,MER11C,MER11C,MER11C,MER11C,MER11C,MER11C,MER11C,MER11C,MER11C,MER11C,MER11C,MER11C,MER11C,MER11C,MER11C,MER11C,MER11C,MER11C,MER11C,MER11C,…	ABCA13,ANXA3,APOOL,CASC5,CD109,CD14,CD55,CMA1,COPB1,CTSG,DEFA5,DMBT1,EQTN,F8,FAM3C,FN1,FPR1,FRK,GAL,GCA,GLIPR1,GNAT3,GSTP1,HGSNAT,ICA1L,IQUB,LGALS3,MAGED2,MIF,MROH2B,NHLRC2,OSTF1,PCSK5,PLA2G2A,PTPRB,RAB27A,RAB7A,RAP2B,SCCPDH,SEPP1,SERPINB3,SERPINB6,SFTPA1,SFTPA2,SLC30A5,SNCA,SPTAN1,SYT1,THBS1,THBS2,TRH,TRIM36,ZPBP
GO Cellular Component	GO:0005765	lysosomal membrane	77	7.392155e-2	1.000000e+0	1.000000e+0	1.353032e+0	1.995518e+1	27	2.364358e-2	3.199052e-2	247	2.365846e-1	1.000000e+0	1.000000e+0	1.168809e+0	2.138929e+1	25	345	2.173913e-2	7.246377e-2	MER11C,MER11C,MER11C,MER11C,MER11C,MER11C,MER11C,MER11C,MER11C,MER11C,MER11C,MER11C,MER11C,MER11C,MER11C,MER11C,MER11C,MER11C,MER11C,MER11C,MER11C,MER11C,MER11C,MER11C,MER11C,MER11C,MER11C	ABCA13,ATP6V1H,CCZ1B,CD164,CD1D,COL6A1,DAB2,EVA1A,FPR1,GLIPR1,HGSNAT,HLA-DPA1,HLA-DQA1,HLA-DQA2,HLA-DRA,HLA-DRB5,IMP4,MIOS,NAPG,P2RX4,RAB12,RAB2A,RAB7A,SCARB2,SLC30A4
GO Cellular Component	GO:0000795	synaptonemal complex	78	7.532241e-2	1.000000e+0	1.000000e+0	2.243961e+0	2.228203e+0	5	2.640051e-3	5.924171e-3	126	1.164509e-1	1.000000e+0	1.000000e+0	1.920186e+0	2.603914e+0	5	42	4.347826e-3	1.190476e-1	MER11C,MER11C,MER11C,MER11C,MER11C	FAM9C,HORMAD2,RAD51,SYCP1,SYCP2L
GO Cellular Component	GO:0008074	guanylate cyclase complex, soluble	79	7.811663e-2	1.000000e+0	1.000000e+0	2.219019e+0	2.253248e+0	5	2.669726e-3	5.924171e-3	38	1.826457e-2	1.000000e+0	8.002766e-1	3.795192e+0	1.053965e+0	4	17	3.478261e-3	2.352941e-1	MER11C,MER11C,MER11C,MER11C,MER11C	ADCY1,ADCY9,GUCY2C,GUCY2F
GO Cellular Component	GO:0097433	dense body	80	7.854349e-2	1.000000e+0	1.000000e+0	4.339370e+0	4.608964e-1	2	5.460857e-4	2.369668e-3	298	3.189178e-1	1.000000e+0	1.000000e+0	2.688261e+0	3.719877e-1	1	6	8.695652e-4	1.666667e-1	MER11C,MER11C	SND1
GO Cellular Component	GO:0045335	phagocytic vesicle	81	7.869478e-2	1.000000e+0	1.000000e+0	1.685379e+0	5.933382e+0	10	7.030074e-3	1.184834e-2	380	4.165174e-1	1.000000e+0	1.000000e+0	1.140474e+0	6.137797e+0	7	99	6.086957e-3	7.070707e-2	MER11C,MER11C,MER11C,MER11C,MER11C,MER11C,MER11C,MER11C,MER11C,MER11C	ANXA3,DMBT1,PIK3C3,RAB7A,SLAMF1,UNC13B,UNC93B1
GO Cellular Component	GO:0031201	SNARE complex	82	8.150289e-2	1.000000e+0	1.000000e+0	1.891084e+0	3.701580e+0	7	4.385758e-3	8.293839e-3	243	2.303467e-1	1.000000e+0	1.000000e+0	1.521657e+0	3.285891e+0	5	53	4.347826e-3	9.433962e-2	MER11C,MER11C,MER11C,MER11C,MER11C,MER11C,MER11C	GOSR1,NAPG,SNAP47,SYT1,VAMP4
GO Cellular Component	GO:0030137	COPI-coated vesicle	83	8.338245e-2	1.000000e+0	1.000000e+0	2.949255e+0	1.017206e+0	3	1.205221e-3	3.554502e-3	165	1.527340e-1	1.000000e+0	1.000000e+0	2.199486e+0	1.363955e+0	3	22	2.608696e-3	1.363636e-1	MER11C,MER11C,MER11C	AP3B2,C3orf58,COPB1
GO Cellular Component	GO:0000276	mitochondrial proton-transporting ATP synthase complex, coupling factor F(o)	84	8.586942e-2	1.000000e+0	1.000000e+0	4.117345e+0	4.857499e-1	2	5.755330e-4	2.369668e-3	159	1.457846e-1	1.000000e+0	1.000000e+0	2.932648e+0	6.819775e-1	2	11	1.739130e-3	1.818182e-1	MER11C,MER11C	ATP5G3,ATP5H
GO Cellular Component	GO:0034457	Mpp10 complex	85	8.595317e-2	1.000000e+0	1.000000e+0	1.112735e+1	8.986869e-2	1	1.064795e-4	1.184834e-3	177	1.747097e-1	1.000000e+0	1.000000e+0	5.376522e+0	1.859939e-1	1	3	8.695652e-4	3.333333e-1	MER11C	IMP4
GO Cellular Component	GO:0097169	AIM2 inflammasome complex	86	8.967606e-2	1.000000e+0	1.000000e+0	1.064401e+1	9.394954e-2	1	1.113146e-4	1.184834e-3	229	2.258843e-1	1.000000e+0	1.000000e+0	4.032391e+0	2.479918e-1	1	4	8.695652e-4	2.500000e-1	MER11C	CASP4
GO Cellular Component	GO:0045263	proton-transporting ATP synthase complex, coupling factor F(o)	87	9.367693e-2	1.000000e+0	1.000000e+0	3.909795e+0	5.115358e-1	2	6.060851e-4	2.369668e-3	210	1.908975e-1	1.000000e+0	1.000000e+0	2.481472e+0	8.059734e-1	2	13	1.739130e-3	1.538462e-1	MER11C,MER11C	ATP5G3,ATP5H
GO Cellular Component	GO:0032420	stereocilium	88	9.384775e-2	1.000000e+0	1.000000e+0	1.824701e+0	3.836245e+0	7	4.545315e-3	8.293839e-3	155	1.254541e-1	1.000000e+0	1.000000e+0	1.875531e+0	2.665912e+0	5	43	4.347826e-3	1.162791e-1	MER11C,MER11C,MER11C,MER11C,MER11C,MER11C,MER11C	DOCK4,GRXCR1,MYO3A,PCDH15,TSPEAR
GO Cellular Component	GO:0097381	photoreceptor disc membrane	89	9.508080e-2	1.000000e+0	1.000000e+0	2.782880e+0	1.078020e+0	3	1.277275e-3	3.554502e-3	383	4.218212e-1	1.000000e+0	1.000000e+0	1.402571e+0	1.425953e+0	2	23	1.739130e-3	8.695652e-2	MER11C,MER11C,MER11C	ABCA4,GUCY2F
GO Cellular Component	GO:0002080	acrosomal membrane	90	9.799834e-2	1.000000e+0	1.000000e+0	2.745517e+0	1.092690e+0	3	1.294657e-3	3.554502e-3	418	4.646454e-1	1.000000e+0	1.000000e+0	1.290365e+0	1.549949e+0	2	25	1.739130e-3	8.000000e-2	MER11C,MER11C,MER11C	EQTN,ZPBP
GO Cellular Component	GO:0030117	membrane coat	91	1.035442e-1	1.000000e+0	1.000000e+0	1.593017e+0	6.277395e+0	10	7.437672e-3	1.184834e-2	97	6.958392e-2	1.000000e+0	1.000000e+0	1.697849e+0	5.889805e+0	10	95	8.695652e-3	1.052632e-1	MER11C,MER11C,MER11C,MER11C,MER11C,MER11C,MER11C,MER11C,MER11C,MER11C	AP3B2,ARL6,C3orf58,CLTCL1,COPB1,EGFR,KCNQ5,SCLT1,SEC23A,SEC24B
GO Cellular Component	GO:0030670	phagocytic vesicle membrane	92	1.038238e-1	1.000000e+0	1.000000e+0	1.777569e+0	3.937964e+0	7	4.665834e-3	8.293839e-3	500	5.913144e-1	1.000000e+0	1.000000e+0	9.775494e-1	4.091865e+0	4	66	3.478261e-3	6.060606e-2	MER11C,MER11C,MER11C,MER11C,MER11C,MER11C,MER11C	ANXA3,DMBT1,PIK3C3,RAB7A
GO Cellular Component	GO:0008250	oligosaccharyltransferase complex	93	1.049923e-1	1.000000e+0	1.000000e+0	2.661569e+0	1.127155e+0	3	1.335491e-3	3.554502e-3	171	1.680808e-1	1.000000e+0	1.000000e+0	2.688261e+0	7.439754e-1	2	12	1.739130e-3	1.666667e-1	MER11C,MER11C,MER11C	DAD1,RPN1
GO Cellular Component	GO:0005764	lysosome	94	1.052290e-1	1.000000e+0	1.000000e+0	1.200850e+0	4.246990e+1	51	5.031979e-2	6.042654e-2	176	1.703494e-1	1.000000e+0	1.000000e+0	1.153865e+0	4.073265e+1	47	657	4.086957e-2	7.153729e-2	MER11C,MER11C,MER11C,MER11C,MER11C,MER11C,MER11C,MER11C,MER11C,MER11C,MER11C,MER11C,MER11C,MER11C,MER11C,MER11C,MER11C,MER11C,MER11C,MER11C,MER11C,MER11C,MER11C,MER11C,MER11C,MER11C,MER11C,MER11C,MER11C,MER11C,MER11C,MER11C,MER11C,MER11C,MER11C,MER11C,MER11C,MER11C,MER11C,MER11C,MER11C,MER11C,MER11C,MER11C,MER11C,MER11C,MER11C,MER11C,MER11C,MER11C,MER11C	ABCA13,ADRB2,ATP6V1H,C9orf72,CCZ1B,CD164,CD1D,COL6A1,CTSG,DAB2,EVA1A,FPR1,FRK,GCA,GJA1,GLIPR1,GPC5,HGSNAT,HLA-DPA1,HLA-DQA1,HLA-DQA2,HLA-DRA,HLA-DRB5,IDS,IMP4,MIOS,MRGPRX2,NAGA,NAPG,NCOA4,OGN,P2RX4,PIK3C3,RAB12,RAB27A,RAB2A,RAB7A,RAMP3,RASGRP1,SCARB2,SERPINB3,SLC30A4,SNCA,SNX16,TMEM97,UNC93B1,VAMP4
GO Cellular Component	GO:0072559	NLRP3 inflammasome complex	95	1.092182e-1	1.000000e+0	1.000000e+0	8.646943e+0	1.156478e-1	1	1.370235e-4	1.184834e-3	298	3.189178e-1	1.000000e+0	1.000000e+0	2.688261e+0	3.719877e-1	1	6	8.695652e-4	1.666667e-1	MER11C	CASP4
GO Cellular Component	GO:0043527	tRNA methyltransferase complex	96	1.097738e-1	1.000000e+0	1.000000e+0	8.600548e+0	1.162717e-1	1	1.377626e-4	1.184834e-3	261	2.738883e-1	1.000000e+0	1.000000e+0	3.225913e+0	3.099898e-1	1	5	8.695652e-4	2.000000e-1	MER11C	WDR4
GO Cellular Component	GO:0060203	clathrin-sculpted glutamate transport vesicle membrane	97	1.107862e-1	1.000000e+0	1.000000e+0	3.533659e+0	5.659856e-1	2	6.705990e-4	2.369668e-3	229	2.258843e-1	1.000000e+0	1.000000e+0	4.032391e+0	2.479918e-1	1	4	8.695652e-4	2.500000e-1	MER11C,MER11C	SYT1
GO Cellular Component	GO:0042622	photoreceptor outer segment membrane	98	1.111859e-1	1.000000e+0	1.000000e+0	3.525914e+0	5.672289e-1	2	6.720721e-4	2.369668e-3	453	5.361866e-1	1.000000e+0	1.000000e+0	1.344130e+0	7.439754e-1	1	12	8.695652e-4	8.333333e-2	MER11C,MER11C	CNGA3
GO Cellular Component	GO:0030056	hemidesmosome	99	1.113979e-1	1.000000e+0	1.000000e+0	3.521822e+0	5.678878e-1	2	6.728529e-4	2.369668e-3	298	3.189178e-1	1.000000e+0	1.000000e+0	2.688261e+0	3.719877e-1	1	6	8.695652e-4	1.666667e-1	MER11C,MER11C	DST
GO Cellular Component	GO:0060201	clathrin-sculpted acetylcholine transport vesicle membrane	100	1.139841e-1	1.000000e+0	1.000000e+0	3.472827e+0	5.758997e-1	2	6.823456e-4	2.369668e-3	177	1.747097e-1	1.000000e+0	1.000000e+0	5.376522e+0	1.859939e-1	1	3	8.695652e-4	3.333333e-1	MER11C,MER11C	SYT1
GO Cellular Component	GO:0005605	basal lamina	101	1.146331e-1	1.000000e+0	1.000000e+0	2.176628e+0	1.837705e+0	4	2.177375e-3	4.739336e-3	58	3.775892e-2	1.000000e+0	1.000000e+0	3.072298e+0	1.301957e+0	4	21	3.478261e-3	1.904762e-1	MER11C,MER11C,MER11C,MER11C	COL4A5,FN1,LAMB2,LAMC1
GO Cellular Component	GO:0005600	collagen type XIII trimer	102	1.156244e-1	1.000000e+0	1.000000e+0	8.139051e+0	1.228644e-1	1	1.455740e-4	1.184834e-3	79	6.199795e-2	1.000000e+0	1.000000e+0	1.612957e+1	6.199795e-2	1	1	8.695652e-4	1.000000e+0	MER11C	COL13A1
GO Cellular Component	GO:0032009	early phagosome	103	1.165572e-1	1.000000e+0	1.000000e+0	3.425690e+0	5.838239e-1	2	6.917345e-4	2.369668e-3	102	8.380392e-2	1.000000e+0	1.000000e+0	4.032391e+0	4.959836e-1	2	8	1.739130e-3	2.500000e-1	MER11C,MER11C	UNC13B,UNC93B1
GO Cellular Component	GO:0016589	NURF complex	104	1.189071e-1	1.000000e+0	1.000000e+0	3.383969e+0	5.910220e-1	2	7.002630e-4	2.369668e-3	102	8.380392e-2	1.000000e+0	1.000000e+0	4.032391e+0	4.959836e-1	2	8	1.739130e-3	2.500000e-1	MER11C,MER11C	SMARCA1,USF1
GO Cellular Component	GO:0098985	asymmetric, glutamatergic, excitatory synapse	105	1.233565e-1	1.000000e+0	1.000000e+0	2.471939e+0	1.213622e+0	3	1.437941e-3	3.554502e-3	43	2.118600e-2	1.000000e+0	8.203416e-1	8.064783e+0	2.479918e-1	2	4	1.739130e-3	5.000000e-1	MER11C,MER11C,MER11C	NLGN4X,NLGN4Y
GO Cellular Component	GO:0000811	GINS complex	106	1.244555e-1	1.000000e+0	1.000000e+0	7.524518e+0	1.328989e-1	1	1.574631e-4	1.184834e-3	177	1.747097e-1	1.000000e+0	1.000000e+0	5.376522e+0	1.859939e-1	1	3	8.695652e-4	3.333333e-1	MER11C	GINS1
GO Cellular Component	GO:0099503	secretory vesicle	107	1.277009e-1	1.000000e+0	1.000000e+0	1.150492e+0	5.997432e+1	69	7.105962e-2	8.175355e-2	376	4.088206e-1	1.000000e+0	1.000000e+0	1.035052e+0	5.796808e+1	60	935	5.217391e-2	6.417112e-2	MER11C,MER11C,MER11C,MER11C,MER11C,MER11C,MER11C,MER11C,MER11C,MER11C,MER11C,MER11C,MER11C,MER11C,MER11C,MER11C,MER11C,MER11C,MER11C,MER11C,MER11C,MER11C,MER11C,MER11C,MER11C,MER11C,MER11C,MER11C,MER11C,MER11C,MER11C,MER11C,MER11C,MER11C,MER11C,MER11C,MER11C,MER11C,MER11C,MER11C,MER11C,MER11C,MER11C,MER11C,MER11C,MER11C,MER11C,MER11C,MER11C,MER11C,MER11C,MER11C,MER11C,MER11C,MER11C,MER11C,MER11C,…	ABCA13,ANXA3,APOOL,CASC5,CD109,CD14,CD55,CMA1,COPB1,CTSG,DEFA5,DMBT1,DMXL2,DPYSL3,DTNBP1,EQTN,F8,FAM3C,FN1,FPR1,FRK,GAL,GCA,GLIPR1,GNAT3,GSTP1,HGSNAT,ICA1L,IQUB,LGALS3,MAGED2,MIF,MROH2B,NHLRC2,OSTF1,PCSK5,PLA2G2A,PTPRB,RAB27A,RAB7A,RAP2B,SCCPDH,SEPP1,SERPINB3,SERPINB6,SFTPA1,SFTPA2,SLC30A5,SNAP47,SNCA,SPTAN1,SYN3,SYT1,SYT10,THBS1,THBS2,TRH,TRIM36,VAMP4,ZPBP
GO Cellular Component	GO:1990111	spermatoproteasome complex	108	1.306746e-1	1.000000e+0	1.000000e+0	7.141524e+0	1.400261e-1	1	1.659077e-4	1.184834e-3	261	2.738883e-1	1.000000e+0	1.000000e+0	3.225913e+0	3.099898e-1	1	5	8.695652e-4	2.000000e-1	MER11C	PSME4
GO Cellular Component	GO:0031985	Golgi cisterna	109	1.310272e-1	1.000000e+0	1.000000e+0	1.451687e+0	8.266247e+0	12	9.794132e-3	1.421801e-2	57	3.519977e-2	1.000000e+0	1.000000e+0	1.848179e+0	5.951803e+0	11	96	9.565217e-3	1.145833e-1	MER11C,MER11C,MER11C,MER11C,MER11C,MER11C,MER11C,MER11C,MER11C,MER11C,MER11C,MER11C	CHSY3,FUT8,FUT9,GALNT1,GOLGA8I,GOLIM4,GOSR1,MOB4,NECAB3,SORL1,ST3GAL3
GO Cellular Component	GO:0017102	methionyl glutamyl tRNA synthetase complex	110	1.311861e-1	1.000000e+0	1.000000e+0	7.111637e+0	1.406146e-1	1	1.666050e-4	1.184834e-3	128	1.201553e-1	1.000000e+0	1.000000e+0	8.064783e+0	1.239959e-1	1	2	8.695652e-4	5.000000e-1	MER11C	AIMP1
GO Cellular Component	GO:0032391	photoreceptor connecting cilium	111	1.314279e-1	1.000000e+0	1.000000e+0	2.065354e+0	1.936714e+0	4	2.294685e-3	4.739336e-3	291	3.013900e-1	1.000000e+0	1.000000e+0	1.560926e+0	1.921936e+0	3	31	2.608696e-3	9.677419e-2	MER11C,MER11C,MER11C,MER11C	NPHP1,NPHP4,RP1
GO Cellular Component	GO:0005797	Golgi medial cisterna	112	1.316347e-1	1.000000e+0	1.000000e+0	3.177524e+0	6.294209e-1	2	7.457594e-4	2.369668e-3	355	4.007791e-1	1.000000e+0	1.000000e+0	2.016196e+0	4.959836e-1	1	8	8.695652e-4	1.250000e-1	MER11C,MER11C	GOSR1
GO Cellular Component	GO:0005833	hemoglobin complex	113	1.321739e-1	1.000000e+0	1.000000e+0	7.054575e+0	1.417520e-1	1	1.679526e-4	1.184834e-3	453	5.361866e-1	1.000000e+0	1.000000e+0	1.344130e+0	7.439754e-1	1	12	8.695652e-4	8.333333e-2	MER11C	AHSP
GO Cellular Component	GO:0030127	COPII vesicle coat	114	1.329580e-1	1.000000e+0	1.000000e+0	3.157755e+0	6.333614e-1	2	7.504282e-4	2.369668e-3	210	1.908975e-1	1.000000e+0	1.000000e+0	2.481472e+0	8.059734e-1	2	13	1.739130e-3	1.538462e-1	MER11C,MER11C	SEC23A,SEC24B
GO Cellular Component	GO:0005779	integral component of peroxisomal membrane	115	1.336149e-1	1.000000e+0	1.000000e+0	2.381270e+0	1.259832e+0	3	1.492692e-3	3.554502e-3	280	2.846087e-1	1.000000e+0	1.000000e+0	1.897596e+0	1.053965e+0	2	17	1.739130e-3	1.176471e-1	MER11C,MER11C,MER11C	FAR1,FAR2
GO Cellular Component	GO:0000124	SAGA complex	116	1.342777e-1	1.000000e+0	1.000000e+0	3.138328e+0	6.372821e-1	2	7.550735e-4	2.369668e-3	424	4.728087e-1	1.000000e+0	1.000000e+0	1.612957e+0	6.199795e-1	1	10	8.695652e-4	1.000000e-1	MER11C,MER11C	ENY2
GO Cellular Component	GO:0005882	intermediate filament	117	1.342892e-1	1.000000e+0	1.000000e+0	1.595310e+0	5.014699e+0	8	5.941586e-3	9.478673e-3	743	9.844301e-1	1.000000e+0	1.000000e+0	4.937622e-1	1.215160e+1	6	196	5.217391e-3	3.061224e-2	MER11C,MER11C,MER11C,MER11C,MER11C,MER11C,MER11C,MER11C	DLGAP2,DST,KRTAP10-12,KRTAP2-1,KRTAP5-11,PKP2
GO Cellular Component	GO:0043256	laminin complex	118	1.351797e-1	1.000000e+0	1.000000e+0	3.125211e+0	6.399568e-1	2	7.582427e-4	2.369668e-3	102	8.380392e-2	1.000000e+0	1.000000e+0	4.032391e+0	4.959836e-1	2	8	1.739130e-3	2.500000e-1	MER11C,MER11C	LAMB2,LAMC1
GO Cellular Component	GO:0032421	stereocilium bundle	119	1.386214e-1	1.000000e+0	1.000000e+0	1.644329e+0	4.257057e+0	7	5.043906e-3	8.293839e-3	217	1.964276e-1	1.000000e+0	1.000000e+0	1.612957e+0	3.099898e+0	5	50	4.347826e-3	1.000000e-1	MER11C,MER11C,MER11C,MER11C,MER11C,MER11C,MER11C	DOCK4,GRXCR1,MYO3A,PCDH15,TSPEAR
GO Cellular Component	GO:0046658	anchored component of plasma membrane	120	1.387932e-1	1.000000e+0	1.000000e+0	1.726220e+0	3.475803e+0	6	4.118250e-3	7.109005e-3	224	2.208265e-1	1.000000e+0	1.000000e+0	1.654314e+0	2.417920e+0	4	39	3.478261e-3	1.025641e-1	MER11C,MER11C,MER11C,MER11C,MER11C,MER11C	CD14,EFNA5,GAS1,PRNP
GO Cellular Component	GO:0032809	neuronal cell body membrane	121	1.392772e-1	1.000000e+0	1.000000e+0	1.840466e+0	2.716704e+0	5	3.218843e-3	5.924171e-3	58	3.775892e-2	1.000000e+0	1.000000e+0	3.072298e+0	1.301957e+0	4	21	3.478261e-3	1.904762e-1	MER11C,MER11C,MER11C,MER11C,MER11C	KCNB1,KCND2,SLC4A8,TACR3
GO Cellular Component	GO:0070847	core mediator complex	122	1.398216e-1	1.000000e+0	1.000000e+0	3.059700e+0	6.536588e-1	2	7.744773e-4	2.369668e-3	298	3.189178e-1	1.000000e+0	1.000000e+0	2.688261e+0	3.719877e-1	1	6	8.695652e-4	1.666667e-1	MER11C,MER11C	MED4
GO Cellular Component	GO:0000800	lateral element	123	1.411400e-1	1.000000e+0	1.000000e+0	2.320296e+0	1.292938e+0	3	1.531918e-3	3.554502e-3	106	8.437551e-2	1.000000e+0	1.000000e+0	2.846394e+0	1.053965e+0	3	17	2.608696e-3	1.764706e-1	MER11C,MER11C,MER11C	FAM9C,RAD51,SYCP2L
GO Cellular Component	GO:0030120	vesicle coat	124	1.414897e-1	1.000000e+0	1.000000e+0	1.716084e+0	3.496332e+0	6	4.142574e-3	7.109005e-3	109	8.745136e-2	1.000000e+0	1.000000e+0	1.935548e+0	3.099898e+0	6	50	5.217391e-3	1.200000e-1	MER11C,MER11C,MER11C,MER11C,MER11C,MER11C	C3orf58,CLTCL1,COPB1,EGFR,SEC23A,SEC24B
GO Cellular Component	GO:0043259	laminin-10 complex	125	1.468577e-1	1.000000e+0	1.000000e+0	6.296675e+0	1.588140e-1	1	1.881682e-4	1.184834e-3	177	1.747097e-1	1.000000e+0	1.000000e+0	5.376522e+0	1.859939e-1	1	3	8.695652e-4	3.333333e-1	MER11C	LAMC1
GO Cellular Component	GO:0017109	glutamate-cysteine ligase complex	126	1.489364e-1	1.000000e+0	1.000000e+0	6.201433e+0	1.612531e-1	1	1.910581e-4	1.184834e-3	128	1.201553e-1	1.000000e+0	1.000000e+0	8.064783e+0	1.239959e-1	1	2	8.695652e-4	5.000000e-1	MER11C	GCLM
GO Cellular Component	GO:1905286	serine-type peptidase complex	127	1.496412e-1	1.000000e+0	1.000000e+0	6.169742e+0	1.620813e-1	1	1.920395e-4	1.184834e-3	177	1.747097e-1	1.000000e+0	1.000000e+0	5.376522e+0	1.859939e-1	1	3	8.695652e-4	3.333333e-1	MER11C	F3
GO Cellular Component	GO:0070083	clathrin-sculpted monoamine transport vesicle membrane	128	1.510898e-1	1.000000e+0	1.000000e+0	2.913232e+0	6.865227e-1	2	8.134156e-4	2.369668e-3	261	2.738883e-1	1.000000e+0	1.000000e+0	3.225913e+0	3.099898e-1	1	5	8.695652e-4	2.000000e-1	MER11C,MER11C	SYT1
GO Cellular Component	GO:0101003	ficolin-1-rich granule membrane	129	1.532581e-1	1.000000e+0	1.000000e+0	1.780640e+0	2.807980e+0	5	3.326990e-3	5.924171e-3	316	3.270952e-1	1.000000e+0	1.000000e+0	1.322096e+0	3.781875e+0	5	61	4.347826e-3	8.196721e-2	MER11C,MER11C,MER11C,MER11C,MER11C	CD55,COPB1,FPR1,LGALS3,SERPINB6
GO Cellular Component	GO:0030139	endocytic vesicle	130	1.564821e-1	1.000000e+0	1.000000e+0	1.235673e+0	2.185044e+1	27	2.588915e-2	3.199052e-2	49	2.836892e-2	1.000000e+0	9.639643e-1	1.499030e+0	1.667745e+1	25	269	2.173913e-2	9.293680e-2	MER11C,MER11C,MER11C,MER11C,MER11C,MER11C,MER11C,MER11C,MER11C,MER11C,MER11C,MER11C,MER11C,MER11C,MER11C,MER11C,MER11C,MER11C,MER11C,MER11C,MER11C,MER11C,MER11C,MER11C,MER11C,MER11C,MER11C	AMOT,ANXA3,CD2AP,CLTCL1,CLVS1,DMBT1,EGFR,GOLIM4,GRIA3,HLA-DPA1,HLA-DQA1,HLA-DQA2,HLA-DRA,HLA-DRB5,OCLN,PIK3C3,RAB7A,RAPGEF2,ROR2,SFTPA1,SFTPA2,SH3GL2,SLAMF1,UNC13B,UNC93B1
GO Cellular Component	GO:0031227	intrinsic component of endoplasmic reticulum membrane	131	1.589552e-1	1.000000e+0	1.000000e+0	1.419705e+0	7.748086e+0	11	9.180197e-3	1.303318e-2	166	1.595056e-1	1.000000e+0	1.000000e+0	1.382534e+0	8.679713e+0	12	140	1.043478e-2	8.571429e-2	MER11C,MER11C,MER11C,MER11C,MER11C,MER11C,MER11C,MER11C,MER11C,MER11C,MER11C	EDEM1,ELOVL2,ESYT3,HLA-DPA1,HLA-DQA1,HLA-DQA2,HLA-DRA,HLA-DRB5,IMP4,INSIG1,PIGK,SLC37A2
GO Cellular Component	GO:0071439	clathrin complex	132	1.603101e-1	1.000000e+0	1.000000e+0	2.804866e+0	7.130467e-1	2	8.448420e-4	2.369668e-3	115	1.034471e-1	1.000000e+0	1.000000e+0	3.584348e+0	5.579816e-1	2	9	1.739130e-3	2.222222e-1	MER11C,MER11C	CLTCL1,SCLT1
GO Cellular Component	GO:0031083	BLOC-1 complex	133	1.604925e-1	1.000000e+0	1.000000e+0	2.802816e+0	7.135682e-1	2	8.454599e-4	2.369668e-3	280	2.846087e-1	1.000000e+0	1.000000e+0	1.897596e+0	1.053965e+0	2	17	1.739130e-3	1.176471e-1	MER11C,MER11C	DTNBP1,SNAP47
GO Cellular Component	GO:0097489	multivesicular body, internal vesicle lumen	134	1.610989e-1	1.000000e+0	1.000000e+0	5.693330e+0	1.756441e-1	1	2.081092e-4	1.184834e-3	79	6.199795e-2	1.000000e+0	1.000000e+0	1.612957e+1	6.199795e-2	1	1	8.695652e-4	1.000000e+0	MER11C	EGFR
GO Cellular Component	GO:0044614	nuclear pore cytoplasmic filaments	135	1.622598e-1	1.000000e+0	1.000000e+0	5.648801e+0	1.770287e-1	1	2.097497e-4	1.184834e-3	229	2.258843e-1	1.000000e+0	1.000000e+0	4.032391e+0	2.479918e-1	1	4	8.695652e-4	2.500000e-1	MER11C	GLE1
GO Cellular Component	GO:0070435	Shc-EGFR complex	136	1.633232e-1	1.000000e+0	1.000000e+0	5.608571e+0	1.782985e-1	1	2.112542e-4	1.184834e-3	128	1.201553e-1	1.000000e+0	1.000000e+0	8.064783e+0	1.239959e-1	1	2	8.695652e-4	5.000000e-1	MER11C	EGFR
GO Cellular Component	GO:0031261	DNA replication preinitiation complex	137	1.667264e-1	1.000000e+0	1.000000e+0	5.483253e+0	1.823735e-1	1	2.160823e-4	1.184834e-3	261	2.738883e-1	1.000000e+0	1.000000e+0	3.225913e+0	3.099898e-1	1	5	8.695652e-4	2.000000e-1	MER11C	GINS1
GO Cellular Component	GO:0044439	peroxisomal part	138	1.687823e-1	1.000000e+0	1.000000e+0	1.461477e+0	6.158154e+0	9	7.296391e-3	1.066351e-2	320	3.445016e-1	1.000000e+0	1.000000e+0	1.227250e+0	5.703812e+0	7	92	6.086957e-3	7.608696e-2	MER11C,MER11C,MER11C,MER11C,MER11C,MER11C,MER11C,MER11C,MER11C	CRYM,FAR1,FAR2,HAO1,HSD17B4,LONP2,NUDT12
GO Cellular Component	GO:0043186	P granule	139	1.703098e-1	1.000000e+0	1.000000e+0	2.697252e+0	7.414955e-1	2	8.785492e-4	2.369668e-3	255	2.610519e-1	1.000000e+0	1.000000e+0	2.016196e+0	9.919672e-1	2	16	1.739130e-3	1.250000e-1	MER11C,MER11C	HENMT1,PIWIL4
GO Cellular Component	GO:0031093	platelet alpha granule lumen	140	1.726226e-1	1.000000e+0	1.000000e+0	1.493307e+0	5.357239e+0	8	6.347440e-3	9.478673e-3	148	1.202238e-1	1.000000e+0	1.000000e+0	1.685178e+0	4.153863e+0	7	67	6.086957e-3	1.044776e-1	MER11C,MER11C,MER11C,MER11C,MER11C,MER11C,MER11C,MER11C	APOOL,F8,FN1,MAGED2,NHLRC2,SCCPDH,THBS1
GO Cellular Component	GO:0098592	cytoplasmic side of apical plasma membrane	141	1.738636e-1	1.000000e+0	1.000000e+0	5.236320e+0	1.909738e-1	1	2.262723e-4	1.184834e-3	177	1.747097e-1	1.000000e+0	1.000000e+0	5.376522e+0	1.859939e-1	1	3	8.695652e-4	3.333333e-1	MER11C	EXOC1
GO Cellular Component	GO:0070971	endoplasmic reticulum exit site	142	1.738690e-1	1.000000e+0	1.000000e+0	2.096767e+0	1.430774e+0	3	1.695230e-3	3.554502e-3	62	4.258880e-2	1.000000e+0	1.000000e+0	3.722207e+0	8.059734e-1	3	13	2.608696e-3	2.307692e-1	MER11C,MER11C,MER11C	SEC23A,TFG,YIPF5
GO Cellular Component	GO:0071547	piP-body	143	1.744440e-1	1.000000e+0	1.000000e+0	5.217126e+0	1.916764e-1	1	2.271048e-4	1.184834e-3	261	2.738883e-1	1.000000e+0	1.000000e+0	3.225913e+0	3.099898e-1	1	5	8.695652e-4	2.000000e-1	MER11C	PIWIL4
GO Cellular Component	GO:0030126	COPI vesicle coat	144	1.776218e-1	1.000000e+0	1.000000e+0	2.624266e+0	7.621178e-1	2	9.029831e-4	2.369668e-3	171	1.680808e-1	1.000000e+0	1.000000e+0	2.688261e+0	7.439754e-1	2	12	1.739130e-3	1.666667e-1	MER11C,MER11C	C3orf58,COPB1
GO Cellular Component	GO:0072687	meiotic spindle	145	1.798328e-1	1.000000e+0	1.000000e+0	5.044804e+0	1.982238e-1	1	2.348623e-4	1.184834e-3	355	4.007791e-1	1.000000e+0	1.000000e+0	2.016196e+0	4.959836e-1	1	8	8.695652e-4	1.250000e-1	MER11C	SHCBP1L
GO Cellular Component	GO:0097342	ripoptosome	146	1.807325e-1	1.000000e+0	1.000000e+0	5.017032e+0	1.993210e-1	1	2.361624e-4	1.184834e-3	325	3.611572e-1	1.000000e+0	1.000000e+0	2.304224e+0	4.339857e-1	1	7	8.695652e-4	1.428571e-1	MER11C	RIPK1
GO Cellular Component	GO:0061618	sublamina densa	147	1.824845e-1	1.000000e+0	1.000000e+0	4.963732e+0	2.014613e-1	1	2.386982e-4	1.184834e-3	79	6.199795e-2	1.000000e+0	1.000000e+0	1.612957e+1	6.199795e-2	1	1	8.695652e-4	1.000000e+0	MER11C	FRAS1
GO Cellular Component	GO:0043291	RAVE complex	148	1.838126e-1	1.000000e+0	1.000000e+0	4.924001e+0	2.030869e-1	1	2.406243e-4	1.184834e-3	128	1.201553e-1	1.000000e+0	1.000000e+0	8.064783e+0	1.239959e-1	1	2	8.695652e-4	5.000000e-1	MER11C	DMXL2
GO Cellular Component	GO:0005834	heterotrimeric G-protein complex	149	1.843539e-1	1.000000e+0	1.000000e+0	1.666942e+0	2.999505e+0	5	3.553916e-3	5.924171e-3	205	1.817524e-1	1.000000e+0	1.000000e+0	1.792174e+0	2.231926e+0	4	36	3.478261e-3	1.111111e-1	MER11C,MER11C,MER11C,MER11C,MER11C	GNAL,GNAT3,RGS6,RGS7
GO Cellular Component	GO:0030663	COPI-coated vesicle membrane	150	1.881378e-1	1.000000e+0	1.000000e+0	2.526695e+0	7.915480e-1	2	9.378530e-4	2.369668e-3	248	2.375090e-1	1.000000e+0	1.000000e+0	2.150609e+0	9.299693e-1	2	15	1.739130e-3	1.333333e-1	MER11C,MER11C	C3orf58,COPB1
GO Cellular Component	GO:0042827	platelet dense granule	151	1.886349e-1	1.000000e+0	1.000000e+0	2.012880e+0	1.490402e+0	3	1.765879e-3	3.554502e-3	344	3.772970e-1	1.000000e+0	1.000000e+0	1.536149e+0	1.301957e+0	2	21	1.739130e-3	9.523810e-2	MER11C,MER11C,MER11C	FAM3C,SEPP1
GO Cellular Component	GO:0070022	transforming growth factor beta receptor complex	152	1.886439e-1	1.000000e+0	1.000000e+0	2.522201e+0	7.929582e-1	2	9.395239e-4	2.369668e-3	229	2.258843e-1	1.000000e+0	1.000000e+0	4.032391e+0	2.479918e-1	1	4	8.695652e-4	2.500000e-1	MER11C,MER11C	DAB2
GO Cellular Component	GO:0045334	clathrin-coated endocytic vesicle	153	1.897857e-1	1.000000e+0	1.000000e+0	1.418144e+0	6.346324e+0	9	7.519342e-3	1.066351e-2	12	7.648147e-4	1.000000e+0	1.061180e-1	2.888877e+0	4.153863e+0	12	67	1.043478e-2	1.791045e-1	MER11C,MER11C,MER11C,MER11C,MER11C,MER11C,MER11C,MER11C,MER11C	CLTCL1,CLVS1,EGFR,HLA-DPA1,HLA-DQA1,HLA-DQA2,HLA-DRA,HLA-DRB5,ROR2,SFTPA1,SFTPA2,SH3GL2
GO Cellular Component	GO:0009898	cytoplasmic side of plasma membrane	154	1.901442e-1	1.000000e+0	1.000000e+0	1.272028e+0	1.336449e+1	17	1.583470e-2	2.014218e-2	434	4.865619e-1	1.000000e+0	1.000000e+0	1.043678e+0	1.053965e+1	11	170	9.565217e-3	6.470588e-2	MER11C,MER11C,MER11C,MER11C,MER11C,MER11C,MER11C,MER11C,MER11C,MER11C,MER11C,MER11C,MER11C,MER11C,MER11C,MER11C,MER11C	ESYT3,EXOC1,FER,FRK,GNAL,GNAT3,PTPN3,RGS6,RGS7,SNX18,TRAF5
GO Cellular Component	GO:0044224	juxtaparanode region of axon	155	1.945540e-1	1.000000e+0	1.000000e+0	1.981565e+0	1.513955e+0	3	1.793785e-3	3.554502e-3	40	2.052614e-2	1.000000e+0	8.544006e-1	4.838870e+0	6.199795e-1	3	10	2.608696e-3	3.000000e-1	MER11C,MER11C,MER11C	CNTNAP2,DLG2,EPB41L3
GO Cellular Component	GO:0034045	pre-autophagosomal structure membrane	156	1.960885e-1	1.000000e+0	1.000000e+0	2.458074e+0	8.136453e-1	2	9.640347e-4	2.369668e-3	255	2.610519e-1	1.000000e+0	1.000000e+0	2.016196e+0	9.919672e-1	2	16	1.739130e-3	1.250000e-1	MER11C,MER11C	RAB7A,WIPI2
GO Cellular Component	GO:0005753	mitochondrial proton-transporting ATP synthase complex	157	1.960971e-1	1.000000e+0	1.000000e+0	2.458002e+0	8.136689e-1	2	9.640627e-4	2.369668e-3	383	4.218212e-1	1.000000e+0	1.000000e+0	1.402571e+0	1.425953e+0	2	23	1.739130e-3	8.695652e-2	MER11C,MER11C	ATP5G3,ATP5H
GO Cellular Component	GO:0061689	tricellular tight junction	158	1.966864e-1	1.000000e+0	1.000000e+0	4.566592e+0	2.189817e-1	1	2.594570e-4	1.184834e-3	229	2.258843e-1	1.000000e+0	1.000000e+0	4.032391e+0	2.479918e-1	1	4	8.695652e-4	2.500000e-1	MER11C	MARVELD2
GO Cellular Component	GO:0031091	platelet alpha granule	159	1.990585e-1	1.000000e+0	1.000000e+0	1.348559e+0	8.156856e+0	11	9.664521e-3	1.303318e-2	71	5.168173e-2	1.000000e+0	1.000000e+0	1.792174e+0	5.579816e+0	10	90	8.695652e-3	1.111111e-1	MER11C,MER11C,MER11C,MER11C,MER11C,MER11C,MER11C,MER11C,MER11C,MER11C,MER11C	APOOL,CD109,F8,FN1,MAGED2,NHLRC2,SCCPDH,SNCA,THBS1,THBS2
GO Cellular Component	GO:0098562	cytoplasmic side of membrane	160	2.007324e-1	1.000000e+0	1.000000e+0	1.250041e+0	1.439953e+1	18	1.706106e-2	2.132701e-2	447	5.088462e-1	1.000000e+0	1.000000e+0	1.024099e+0	1.171761e+1	12	189	1.043478e-2	6.349206e-2	MER11C,MER11C,MER11C,MER11C,MER11C,MER11C,MER11C,MER11C,MER11C,MER11C,MER11C,MER11C,MER11C,MER11C,MER11C,MER11C,MER11C,MER11C	ESYT3,EXOC1,FER,FRK,GNAL,GNAT3,IMP4,PTPN3,RGS6,RGS7,SNX18,TRAF5
GO Cellular Component	GO:0005795	Golgi stack	161	2.011606e-1	1.000000e+0	1.000000e+0	1.293765e+0	1.082113e+1	14	1.282125e-2	1.658768e-2	74	5.413526e-2	1.000000e+0	1.000000e+0	1.638159e+0	7.935738e+0	13	128	1.130435e-2	1.015625e-1	MER11C,MER11C,MER11C,MER11C,MER11C,MER11C,MER11C,MER11C,MER11C,MER11C,MER11C,MER11C,MER11C,MER11C	AKAP9,CHSY3,FUT8,FUT9,GALNT1,GOLGA8I,GOLIM4,GOSR1,MOB4,NECAB3,SORL1,ST3GAL3,SULF1
GO Cellular Component	GO:0005608	laminin-3 complex	162	2.025165e-1	1.000000e+0	1.000000e+0	4.419620e+0	2.262638e-1	1	2.680851e-4	1.184834e-3	128	1.201553e-1	1.000000e+0	1.000000e+0	8.064783e+0	1.239959e-1	1	2	8.695652e-4	5.000000e-1	MER11C	LAMB2
GO Cellular Component	GO:0097225	sperm midpiece	163	2.031834e-1	1.000000e+0	1.000000e+0	1.938013e+0	1.547978e+0	3	1.834097e-3	3.554502e-3	150	1.235949e-1	1.000000e+0	1.000000e+0	2.419435e+0	1.239959e+0	3	20	2.608696e-3	1.500000e-1	MER11C,MER11C,MER11C	MROH2B,TACR1,TACR3
GO Cellular Component	GO:0032280	symmetric synapse	164	2.039812e-1	1.000000e+0	1.000000e+0	1.934105e+0	1.551105e+0	3	1.837803e-3	3.554502e-3	102	8.380392e-2	1.000000e+0	1.000000e+0	4.032391e+0	4.959836e-1	2	8	1.739130e-3	2.500000e-1	MER11C,MER11C,MER11C	NLGN4X,NLGN4Y
GO Cellular Component	GO:0000788	nuclear nucleosome	165	2.051794e-1	1.000000e+0	1.000000e+0	2.384429e+0	8.387752e-1	2	9.938095e-4	2.369668e-3	575	7.186752e-1	1.000000e+0	1.000000e+0	8.064783e-1	2.479918e+0	2	40	1.739130e-3	5.000000e-2	MER11C,MER11C	H2AFB3,HIST4H4
GO Cellular Component	GO:0045259	proton-transporting ATP synthase complex	166	2.054087e-1	1.000000e+0	1.000000e+0	2.382633e+0	8.394073e-1	2	9.945584e-4	2.369668e-3	409	4.434625e-1	1.000000e+0	1.000000e+0	1.344130e+0	1.487951e+0	2	24	1.739130e-3	8.333333e-2	MER11C,MER11C	ATP5G3,ATP5H
GO Cellular Component	GO:0005801	cis-Golgi network	167	2.055008e-1	1.000000e+0	1.000000e+0	1.522042e+0	3.942073e+0	6	4.670703e-3	7.109005e-3	155	1.254541e-1	1.000000e+0	1.000000e+0	1.875531e+0	2.665912e+0	5	43	4.347826e-3	1.162791e-1	MER11C,MER11C,MER11C,MER11C,MER11C,MER11C	AKAP9,GOLIM4,GOSR1,PIK3R1,TRPC7
GO Cellular Component	GO:0033588	Elongator holoenzyme complex	168	2.061131e-1	1.000000e+0	1.000000e+0	4.333081e+0	2.307827e-1	1	2.734392e-4	1.184834e-3	298	3.189178e-1	1.000000e+0	1.000000e+0	2.688261e+0	3.719877e-1	1	6	8.695652e-4	1.666667e-1	MER11C	ELP6
GO Cellular Component	GO:0005577	fibrinogen complex	169	2.117903e-1	1.000000e+0	1.000000e+0	2.333799e+0	8.569717e-1	2	1.015369e-3	2.369668e-3	115	1.034471e-1	1.000000e+0	1.000000e+0	3.584348e+0	5.579816e-1	2	9	1.739130e-3	2.222222e-1	MER11C,MER11C	FN1,THBS1
GO Cellular Component	GO:0005746	mitochondrial respiratory chain	170	2.129657e-1	1.000000e+0	1.000000e+0	1.449202e+0	4.830246e+0	7	5.723040e-3	8.293839e-3	318	3.342975e-1	1.000000e+0	1.000000e+0	1.240736e+0	5.641814e+0	7	91	6.086957e-3	7.692308e-2	MER11C,MER11C,MER11C,MER11C,MER11C,MER11C,MER11C	C15orf48,NDUFB4,NDUFS4,NNT,SNCA,TMEM261,UQCRFS1
GO Cellular Component	GO:0042599	lamellar body	171	2.150901e-1	1.000000e+0	1.000000e+0	2.309380e+0	8.660333e-1	2	1.026106e-3	2.369668e-3	121	1.098699e-1	1.000000e+0	1.000000e+0	2.546773e+0	1.177961e+0	3	19	2.608696e-3	1.578947e-1	MER11C,MER11C	RAB7A,SFTPA1,SFTPA2
GO Cellular Component	GO:0031010	ISWI-type complex	172	2.161965e-1	1.000000e+0	1.000000e+0	2.301315e+0	8.690685e-1	2	1.029702e-3	2.369668e-3	171	1.680808e-1	1.000000e+0	1.000000e+0	2.688261e+0	7.439754e-1	2	12	1.739130e-3	1.666667e-1	MER11C,MER11C	SMARCA1,USF1
GO Cellular Component	GO:1904115	axon cytoplasm	173	2.165665e-1	1.000000e+0	1.000000e+0	1.681890e+0	2.378277e+0	4	2.817864e-3	4.739336e-3	406	4.385266e-1	1.000000e+0	1.000000e+0	1.240736e+0	2.417920e+0	3	39	2.608696e-3	7.692308e-2	MER11C,MER11C,MER11C,MER11C	AP3B2,DST,DTNBP1
GO Cellular Component	GO:0001669	acrosomal vesicle	174	2.179947e-1	1.000000e+0	1.000000e+0	1.366668e+0	6.585361e+0	9	7.802560e-3	1.066351e-2	378	4.116627e-1	1.000000e+0	1.000000e+0	1.131899e+0	7.067766e+0	8	114	6.956522e-3	7.017544e-2	MER11C,MER11C,MER11C,MER11C,MER11C,MER11C,MER11C,MER11C,MER11C	CASC5,EQTN,GNAT3,ICA1L,IQUB,MROH2B,TRIM36,ZPBP
GO Cellular Component	GO:0002193	MAML1-RBP-Jkappa- ICN1 complex	175	2.182234e-1	1.000000e+0	1.000000e+0	4.062557e+0	2.461504e-1	1	2.916474e-4	1.184834e-3	177	1.747097e-1	1.000000e+0	1.000000e+0	5.376522e+0	1.859939e-1	1	3	8.695652e-4	3.333333e-1	MER11C	RBPJ
GO Cellular Component	GO:0061202	clathrin-sculpted gamma-aminobutyric acid transport vesicle membrane	176	2.190610e-1	1.000000e+0	1.000000e+0	2.280708e+0	8.769208e-1	2	1.039006e-3	2.369668e-3	355	4.007791e-1	1.000000e+0	1.000000e+0	2.016196e+0	4.959836e-1	1	8	8.695652e-4	1.250000e-1	MER11C,MER11C	SYT1
GO Cellular Component	GO:0033177	proton-transporting two-sector ATPase complex, proton-transporting domain	177	2.221211e-1	1.000000e+0	1.000000e+0	2.259123e+0	8.852993e-1	2	1.048933e-3	2.369668e-3	383	4.218212e-1	1.000000e+0	1.000000e+0	1.402571e+0	1.425953e+0	2	23	1.739130e-3	8.695652e-2	MER11C,MER11C	ATP5G3,ATP5H
GO Cellular Component	GO:0031372	UBC13-MMS2 complex	178	2.223984e-1	1.000000e+0	1.000000e+0	3.976089e+0	2.515034e-1	1	2.979898e-4	1.184834e-3	128	1.201553e-1	1.000000e+0	1.000000e+0	8.064783e+0	1.239959e-1	1	2	8.695652e-4	5.000000e-1	MER11C	UBE2V2
GO Cellular Component	GO:0000137	Golgi cis cisterna	179	2.234223e-1	1.000000e+0	1.000000e+0	3.955372e+0	2.528207e-1	1	2.995506e-4	1.184834e-3	325	3.611572e-1	1.000000e+0	1.000000e+0	2.304224e+0	4.339857e-1	1	7	8.695652e-4	1.428571e-1	MER11C	NECAB3
GO Cellular Component	GO:0030658	transport vesicle membrane	180	2.250738e-1	1.000000e+0	1.000000e+0	1.241552e+0	1.288710e+1	16	1.526908e-2	1.895735e-2	65	4.427348e-2	1.000000e+0	1.000000e+0	1.566872e+0	1.084964e+1	17	175	1.478261e-2	9.714286e-2	MER11C,MER11C,MER11C,MER11C,MER11C,MER11C,MER11C,MER11C,MER11C,MER11C,MER11C,MER11C,MER11C,MER11C,MER11C,MER11C	CLTCL1,CNIH3,DMXL2,DTNBP1,HLA-DPA1,HLA-DQA1,HLA-DQA2,HLA-DRA,HLA-DRB5,SCAP,SEC23A,SEC24B,SNAP47,SYN3,SYT1,SYT10,VAMP4
GO Cellular Component	GO:1990752	microtubule end	181	2.273722e-1	1.000000e+0	1.000000e+0	1.646171e+0	2.429881e+0	4	2.879006e-3	4.739336e-3	446	5.055352e-1	1.000000e+0	1.000000e+0	1.194783e+0	1.673945e+0	2	27	1.739130e-3	7.407407e-2	MER11C,MER11C,MER11C,MER11C	DST,NAV3
GO Cellular Component	GO:0070469	respiratory chain	182	2.285954e-1	1.000000e+0	1.000000e+0	1.417105e+0	4.939647e+0	7	5.852662e-3	8.293839e-3	380	4.165174e-1	1.000000e+0	1.000000e+0	1.140474e+0	6.137797e+0	7	99	6.086957e-3	7.070707e-2	MER11C,MER11C,MER11C,MER11C,MER11C,MER11C,MER11C	C15orf48,NDUFB4,NDUFS4,NNT,SNCA,TMEM261,UQCRFS1
GO Cellular Component	GO:0031616	spindle pole centrosome	183	2.292435e-1	1.000000e+0	1.000000e+0	3.841091e+0	2.603427e-1	1	3.084629e-4	1.184834e-3	453	5.361866e-1	1.000000e+0	1.000000e+0	1.344130e+0	7.439754e-1	1	12	8.695652e-4	8.333333e-2	MER11C	DLGAP5
GO Cellular Component	GO:0005586	collagen type III trimer	184	2.297953e-1	1.000000e+0	1.000000e+0	3.830558e+0	2.610586e-1	1	3.093111e-4	1.184834e-3	79	6.199795e-2	1.000000e+0	1.000000e+0	1.612957e+1	6.199795e-2	1	1	8.695652e-4	1.000000e+0	MER11C	COL3A1
GO Cellular Component	GO:0030176	integral component of endoplasmic reticulum membrane	185	2.316617e-1	1.000000e+0	1.000000e+0	1.319876e+0	7.576469e+0	10	8.976859e-3	1.184834e-2	226	2.228973e-1	1.000000e+0	1.000000e+0	1.304597e+0	8.431721e+0	11	136	9.565217e-3	8.088235e-2	MER11C,MER11C,MER11C,MER11C,MER11C,MER11C,MER11C,MER11C,MER11C,MER11C	EDEM1,ELOVL2,HLA-DPA1,HLA-DQA1,HLA-DQA2,HLA-DRA,HLA-DRB5,IMP4,INSIG1,PIGK,SLC37A2
GO Cellular Component	GO:0070195	growth hormone receptor complex	186	2.331782e-1	1.000000e+0	1.000000e+0	3.767058e+0	2.654591e-1	1	3.145251e-4	1.184834e-3	128	1.201553e-1	1.000000e+0	1.000000e+0	8.064783e+0	1.239959e-1	1	2	8.695652e-4	5.000000e-1	MER11C	GHR
GO Cellular Component	GO:0030485	smooth muscle contractile fiber	187	2.331830e-1	1.000000e+0	1.000000e+0	3.766970e+0	2.654653e-1	1	3.145324e-4	1.184834e-3	177	1.747097e-1	1.000000e+0	1.000000e+0	5.376522e+0	1.859939e-1	1	3	8.695652e-4	3.333333e-1	MER11C	NPNT
GO Cellular Component	GO:0044754	autolysosome	188	2.348488e-1	1.000000e+0	1.000000e+0	2.173775e+0	9.200583e-1	2	1.090117e-3	2.369668e-3	115	1.034471e-1	1.000000e+0	1.000000e+0	3.584348e+0	5.579816e-1	2	9	1.739130e-3	2.222222e-1	MER11C,MER11C	NCOA4,PIK3C3
GO Cellular Component	GO:0060077	inhibitory synapse	189	2.366211e-1	1.000000e+0	1.000000e+0	1.788959e+0	1.676953e+0	3	1.986911e-3	3.554502e-3	248	2.375090e-1	1.000000e+0	1.000000e+0	2.150609e+0	9.299693e-1	2	15	1.739130e-3	1.333333e-1	MER11C,MER11C,MER11C	NLGN4X,NLGN4Y
GO Cellular Component	GO:0019031	viral envelope	190	2.396593e-1	1.000000e+0	1.000000e+0	3.650379e+0	2.739441e-1	1	3.245784e-4	1.184834e-3	261	2.738883e-1	1.000000e+0	1.000000e+0	3.225913e+0	3.099898e-1	1	5	8.695652e-4	2.000000e-1	MER11C	ERVMER34-1
GO Cellular Component	GO:0005642	annulate lamellae	191	2.404573e-1	1.000000e+0	1.000000e+0	3.636444e+0	2.749939e-1	1	3.258222e-4	1.184834e-3	261	2.738883e-1	1.000000e+0	1.000000e+0	3.225913e+0	3.099898e-1	1	5	8.695652e-4	2.000000e-1	MER11C	BICD2
GO Cellular Component	GO:0043083	synaptic cleft	192	2.410162e-1	1.000000e+0	1.000000e+0	1.771338e+0	1.693635e+0	3	2.006676e-3	3.554502e-3	152	1.241774e-1	1.000000e+0	1.000000e+0	3.225913e+0	6.199795e-1	2	10	1.739130e-3	2.000000e-1	MER11C,MER11C,MER11C	BAI3,LAMB2
GO Cellular Component	GO:0005774	vacuolar membrane	193	2.425872e-1	1.000000e+0	1.000000e+0	1.160512e+0	2.326559e+1	27	2.756587e-2	3.199052e-2	435	4.872722e-1	1.000000e+0	1.000000e+0	1.020859e+0	2.448919e+1	25	395	2.173913e-2	6.329114e-2	MER11C,MER11C,MER11C,MER11C,MER11C,MER11C,MER11C,MER11C,MER11C,MER11C,MER11C,MER11C,MER11C,MER11C,MER11C,MER11C,MER11C,MER11C,MER11C,MER11C,MER11C,MER11C,MER11C,MER11C,MER11C,MER11C,MER11C	ABCA13,ATP6V1H,CCZ1B,CD164,CD1D,COL6A1,DAB2,EVA1A,FPR1,GLIPR1,HGSNAT,HLA-DPA1,HLA-DQA1,HLA-DQA2,HLA-DRA,HLA-DRB5,IMP4,MIOS,NAPG,P2RX4,RAB12,RAB2A,RAB7A,SCARB2,SLC30A4
GO Cellular Component	GO:0005923	bicellular tight junction	194	2.443420e-1	1.000000e+0	1.000000e+0	1.220987e+0	1.310416e+1	16	1.552625e-2	1.895735e-2	33	1.656731e-2	1.000000e+0	8.358961e-1	1.881783e+0	7.439754e+0	14	120	1.217391e-2	1.166667e-1	MER11C,MER11C,MER11C,MER11C,MER11C,MER11C,MER11C,MER11C,MER11C,MER11C,MER11C,MER11C,MER11C,MER11C,MER11C,MER11C	AMOT,AMOTL1,ARHGEF2,CLDN1,CLDN12,MAGI1,MAGI3,MARVELD2,NPHP1,NPHP4,OCLN,RAP2B,RAPGEF2,SYNPO
GO Cellular Component	GO:0005747	mitochondrial respiratory chain complex I	195	2.474466e-1	1.000000e+0	1.000000e+0	1.584687e+0	2.524157e+0	4	2.990707e-3	4.739336e-3	351	3.901217e-1	1.000000e+0	1.000000e+0	1.265064e+0	3.161896e+0	4	51	3.478261e-3	7.843137e-2	MER11C,MER11C,MER11C,MER11C	NDUFB4,NDUFS4,SNCA,TMEM261
GO Cellular Component	GO:0030669	clathrin-coated endocytic vesicle membrane	196	2.495521e-1	1.000000e+0	1.000000e+0	1.377297e+0	5.082420e+0	7	6.021825e-3	8.293839e-3	18	2.452701e-3	1.000000e+0	2.268748e-1	3.024293e+0	2.975902e+0	9	48	7.826087e-3	1.875000e-1	MER11C,MER11C,MER11C,MER11C,MER11C,MER11C,MER11C	CLVS1,EGFR,HLA-DPA1,HLA-DQA1,HLA-DQA2,HLA-DRA,HLA-DRB5,ROR2,SH3GL2
GO Cellular Component	GO:0000221	vacuolar proton-transporting V-type ATPase, V1 domain	197	2.498392e-1	1.000000e+0	1.000000e+0	3.479244e+0	2.874188e-1	1	3.405435e-4	1.184834e-3	177	1.747097e-1	1.000000e+0	1.000000e+0	5.376522e+0	1.859939e-1	1	3	8.695652e-4	3.333333e-1	MER11C	ATP6V1H
GO Cellular Component	GO:0097208	alveolar lamellar body	198	2.530214e-1	1.000000e+0	1.000000e+0	3.428552e+0	2.916683e-1	1	3.455786e-4	1.184834e-3	325	3.611572e-1	1.000000e+0	1.000000e+0	2.304224e+0	4.339857e-1	1	7	8.695652e-4	1.428571e-1	MER11C	RAB7A
GO Cellular Component	GO:0045244	succinate-CoA ligase complex (GDP-forming)	199	2.551798e-1	1.000000e+0	1.000000e+0	3.394882e+0	2.945611e-1	1	3.490060e-4	1.184834e-3	79	6.199795e-2	1.000000e+0	1.000000e+0	1.612957e+1	6.199795e-2	1	1	8.695652e-4	1.000000e+0	MER11C	SUCLG2
GO Cellular Component	GO:0030133	transport vesicle	200	2.557417e-1	1.000000e+0	1.000000e+0	1.141541e+0	2.628027e+1	30	3.113776e-2	3.554502e-2	162	1.465974e-1	1.000000e+0	1.000000e+0	1.233956e+0	2.269125e+1	28	366	2.434783e-2	7.650273e-2	MER11C,MER11C,MER11C,MER11C,MER11C,MER11C,MER11C,MER11C,MER11C,MER11C,MER11C,MER11C,MER11C,MER11C,MER11C,MER11C,MER11C,MER11C,MER11C,MER11C,MER11C,MER11C,MER11C,MER11C,MER11C,MER11C,MER11C,MER11C,MER11C,MER11C	AIMP1,CD55,CLTCL1,CNIH3,COPB1,DEFA5,DMXL2,DPYSL3,DTNBP1,F8,GOLIM4,GOSR1,HLA-DPA1,HLA-DQA1,HLA-DQA2,HLA-DRA,HLA-DRB5,RAB27A,SCAP,SEC23A,SEC24B,SNAP47,SNCA,SYN3,SYT1,SYT10,VAMP4,YIPF5
GO Cellular Component	GO:0071458	integral component of cytoplasmic side of endoplasmic reticulum membrane	201	2.567454e-1	1.000000e+0	1.000000e+0	3.370812e+0	2.966645e-1	1	3.514982e-4	1.184834e-3	298	3.189178e-1	1.000000e+0	1.000000e+0	2.688261e+0	3.719877e-1	1	6	8.695652e-4	1.666667e-1	MER11C	IMP4
GO Cellular Component	GO:0035869	ciliary transition zone	202	2.596360e-1	1.000000e+0	1.000000e+0	1.461268e+0	3.421685e+0	5	4.054129e-3	5.924171e-3	413	4.467609e-1	1.000000e+0	1.000000e+0	1.173059e+0	3.409887e+0	4	55	3.478261e-3	7.272727e-2	MER11C,MER11C,MER11C,MER11C,MER11C	NPHP1,NPHP4,RP1,TMEM17
GO Cellular Component	GO:0042584	chromaffin granule membrane	203	2.610202e-1	1.000000e+0	1.000000e+0	2.017655e+0	9.912498e-1	2	1.174467e-3	2.369668e-3	298	3.189178e-1	1.000000e+0	1.000000e+0	2.688261e+0	3.719877e-1	1	6	8.695652e-4	1.666667e-1	MER11C,MER11C	SYT1
GO Cellular Component	GO:0070160	occluding junction	204	2.613440e-1	1.000000e+0	1.000000e+0	1.203911e+0	1.329002e+1	16	1.574647e-2	1.895735e-2	39	2.015318e-2	1.000000e+0	8.603858e-1	1.835885e+0	7.625748e+0	14	123	1.217391e-2	1.138211e-1	MER11C,MER11C,MER11C,MER11C,MER11C,MER11C,MER11C,MER11C,MER11C,MER11C,MER11C,MER11C,MER11C,MER11C,MER11C,MER11C	AMOT,AMOTL1,ARHGEF2,CLDN1,CLDN12,MAGI1,MAGI3,MARVELD2,NPHP1,NPHP4,OCLN,RAP2B,RAPGEF2,SYNPO
GO Cellular Component	GO:0043514	interleukin-12 complex	205	2.614925e-1	1.000000e+0	1.000000e+0	3.299572e+0	3.030696e-1	1	3.590872e-4	1.184834e-3	128	1.201553e-1	1.000000e+0	1.000000e+0	8.064783e+0	1.239959e-1	1	2	8.695652e-4	5.000000e-1	MER11C	IL12A
GO Cellular Component	GO:0044423	virion part	206	2.639189e-1	1.000000e+0	1.000000e+0	3.264140e+0	3.063594e-1	1	3.629851e-4	1.184834e-3	298	3.189178e-1	1.000000e+0	1.000000e+0	2.688261e+0	3.719877e-1	1	6	8.695652e-4	1.666667e-1	MER11C	ERVMER34-1
GO Cellular Component	GO:0005595	collagen type XII trimer	207	2.649271e-1	1.000000e+0	1.000000e+0	3.249607e+0	3.077295e-1	1	3.646084e-4	1.184834e-3	79	6.199795e-2	1.000000e+0	1.000000e+0	1.612957e+1	6.199795e-2	1	1	8.695652e-4	1.000000e+0	MER11C	COL12A1
GO Cellular Component	GO:0043195	terminal bouton	208	2.651154e-1	1.000000e+0	1.000000e+0	1.318157e+0	6.069080e+0	8	7.190854e-3	9.478673e-3	207	1.849872e-1	1.000000e+0	1.000000e+0	1.560926e+0	3.843873e+0	6	62	5.217391e-3	9.677419e-2	MER11C,MER11C,MER11C,MER11C,MER11C,MER11C,MER11C,MER11C	OPHN1,P2RX4,RAB7A,SNCA,SYT1,UNC13B
GO Cellular Component	GO:0010494	cytoplasmic stress granule	209	2.672913e-1	1.000000e+0	1.000000e+0	1.529218e+0	2.615716e+0	4	3.099189e-3	4.739336e-3	278	2.758333e-1	1.000000e+0	1.000000e+0	1.500425e+0	2.665912e+0	4	43	3.478261e-3	9.302326e-2	MER11C,MER11C,MER11C,MER11C	C9orf72,CTSG,EIF4E,RBPMS
GO Cellular Component	GO:1902737	dendritic filopodium	210	2.694695e-1	1.000000e+0	1.000000e+0	3.185466e+0	3.139259e-1	1	3.719501e-4	1.184834e-3	79	6.199795e-2	1.000000e+0	1.000000e+0	1.612957e+1	6.199795e-2	1	1	8.695652e-4	1.000000e+0	MER11C	FMR1
GO Cellular Component	GO:0030659	cytoplasmic vesicle membrane	211	2.698948e-1	1.000000e+0	1.000000e+0	1.085478e+0	5.711771e+1	62	6.767501e-2	7.345972e-2	127	1.191767e-1	1.000000e+0	1.000000e+0	1.179127e+0	4.494851e+1	53	725	4.608696e-2	7.310345e-2	MER11C,MER11C,MER11C,MER11C,MER11C,MER11C,MER11C,MER11C,MER11C,MER11C,MER11C,MER11C,MER11C,MER11C,MER11C,MER11C,MER11C,MER11C,MER11C,MER11C,MER11C,MER11C,MER11C,MER11C,MER11C,MER11C,MER11C,MER11C,MER11C,MER11C,MER11C,MER11C,MER11C,MER11C,MER11C,MER11C,MER11C,MER11C,MER11C,MER11C,MER11C,MER11C,MER11C,MER11C,MER11C,MER11C,MER11C,MER11C,MER11C,MER11C,MER11C,MER11C,MER11C,MER11C,MER11C,MER11C,MER11C,…	ABCA13,ADRB2,ANXA3,AP3B2,C3orf58,CD109,CD14,CD55,CLTCL1,CLVS1,CNIH3,COPB1,DAB2,DMBT1,DMXL2,DTNBP1,EGFR,EQTN,FPR1,GABRB2,GLIPR1,GRIA3,HGSNAT,HLA-DPA1,HLA-DQA1,HLA-DQA2,HLA-DRA,HLA-DRB5,LGALS3,PIK3C3,PTPRB,RAB27A,RAB7A,RAP2B,ROR2,SCAP,SCARB2,SEC23A,SEC24B,SERPINB6,SH3GL2,SLC30A5,SNAP47,SNCA,SNX18,SYN3,SYT1,SYT10,VAMP4,VOPP1,ZDHHC17,ZPBP,ZPLD1
GO Cellular Component	GO:0012506	vesicle membrane	212	2.704302e-1	1.000000e+0	1.000000e+0	1.084443e+0	5.809433e+1	63	6.883214e-2	7.464455e-2	154	1.253294e-1	1.000000e+0	1.000000e+0	1.172270e+0	4.606448e+1	54	743	4.695652e-2	7.267833e-2	MER11C,MER11C,MER11C,MER11C,MER11C,MER11C,MER11C,MER11C,MER11C,MER11C,MER11C,MER11C,MER11C,MER11C,MER11C,MER11C,MER11C,MER11C,MER11C,MER11C,MER11C,MER11C,MER11C,MER11C,MER11C,MER11C,MER11C,MER11C,MER11C,MER11C,MER11C,MER11C,MER11C,MER11C,MER11C,MER11C,MER11C,MER11C,MER11C,MER11C,MER11C,MER11C,MER11C,MER11C,MER11C,MER11C,MER11C,MER11C,MER11C,MER11C,MER11C,MER11C,MER11C,MER11C,MER11C,MER11C,MER11C,…	ABCA13,ADRB2,ANXA3,AP3B2,C3orf58,CD109,CD14,CD55,CLTCL1,CLVS1,CNIH3,COPB1,DAB2,DMBT1,DMXL2,DTNBP1,EGFR,ENSG00000134602,EQTN,FPR1,GABRB2,GLIPR1,GRIA3,HGSNAT,HLA-DPA1,HLA-DQA1,HLA-DQA2,HLA-DRA,HLA-DRB5,LGALS3,PIK3C3,PTPRB,RAB27A,RAB7A,RAP2B,ROR2,SCAP,SCARB2,SEC23A,SEC24B,SERPINB6,SH3GL2,SLC30A5,SNAP47,SNCA,SNX18,SYN3,SYT1,SYT10,VAMP4,VOPP1,ZDHHC17,ZPBP,ZPLD1
GO Cellular Component	GO:0097227	sperm annulus	213	2.716301e-1	1.000000e+0	1.000000e+0	3.155702e+0	3.168867e-1	1	3.754582e-4	1.184834e-3	298	3.189178e-1	1.000000e+0	1.000000e+0	2.688261e+0	3.719877e-1	1	6	8.695652e-4	1.666667e-1	MER11C	SEPT7
GO Cellular Component	GO:0070545	PeBoW complex	214	2.731737e-1	1.000000e+0	1.000000e+0	3.134722e+0	3.190075e-1	1	3.779710e-4	1.184834e-3	261	2.738883e-1	1.000000e+0	1.000000e+0	3.225913e+0	3.099898e-1	1	5	8.695652e-4	2.000000e-1	MER11C	WDR12
GO Cellular Component	GO:0000178	exosome (RNase complex)	215	2.738166e-1	1.000000e+0	1.000000e+0	1.949287e+0	1.026016e+0	2	1.215659e-3	2.369668e-3	383	4.218212e-1	1.000000e+0	1.000000e+0	1.402571e+0	1.425953e+0	2	23	1.739130e-3	8.695652e-2	MER11C,MER11C	EXOSC10,SKIV2L2
GO Cellular Component	GO:0005777	peroxisome	216	2.747549e-1	1.000000e+0	1.000000e+0	1.244041e+0	8.842155e+0	11	1.047649e-2	1.303318e-2	389	4.249747e-1	1.000000e+0	1.000000e+0	1.108138e+0	8.121732e+0	9	131	7.826087e-3	6.870229e-2	MER11C,MER11C,MER11C,MER11C,MER11C,MER11C,MER11C,MER11C,MER11C,MER11C,MER11C	CRYM,FAR1,FAR2,HAO1,HSD17B4,LONP2,NOS2,NUDT12,PIK3C3
GO Cellular Component	GO:0060198	clathrin-sculpted vesicle	217	2.748366e-1	1.000000e+0	1.000000e+0	1.944035e+0	1.028788e+0	2	1.218943e-3	2.369668e-3	453	5.361866e-1	1.000000e+0	1.000000e+0	1.344130e+0	7.439754e-1	1	12	8.695652e-4	8.333333e-2	MER11C,MER11C	SYT1
GO Cellular Component	GO:0098803	respiratory chain complex	218	2.752202e-1	1.000000e+0	1.000000e+0	1.372143e+0	4.372723e+0	6	5.180951e-3	7.109005e-3	392	4.328309e-1	1.000000e+0	1.000000e+0	1.138558e+0	5.269826e+0	6	85	5.217391e-3	7.058824e-2	MER11C,MER11C,MER11C,MER11C,MER11C,MER11C	C15orf48,NDUFB4,NDUFS4,SNCA,TMEM261,UQCRFS1
GO Cellular Component	GO:0005845	mRNA cap binding complex	219	2.770541e-1	1.000000e+0	1.000000e+0	1.932712e+0	1.034815e+0	2	1.226084e-3	2.369668e-3	220	2.140847e-1	1.000000e+0	1.000000e+0	2.304224e+0	8.679713e-1	2	14	1.739130e-3	1.428571e-1	MER11C,MER11C	EIF4E,FMR1
GO Cellular Component	GO:0070985	TFIIK complex	220	2.796669e-1	1.000000e+0	1.000000e+0	3.048988e+0	3.279777e-1	1	3.885992e-4	1.184834e-3	128	1.201553e-1	1.000000e+0	1.000000e+0	8.064783e+0	1.239959e-1	1	2	8.695652e-4	5.000000e-1	MER11C	CCNH
GO Cellular Component	GO:0042587	glycogen granule	221	2.797629e-1	1.000000e+0	1.000000e+0	3.047749e+0	3.281110e-1	1	3.887572e-4	1.184834e-3	261	2.738883e-1	1.000000e+0	1.000000e+0	3.225913e+0	3.099898e-1	1	5	8.695652e-4	2.000000e-1	MER11C	PPP1R3B
GO Cellular Component	GO:0031082	BLOC complex	222	2.805932e-1	1.000000e+0	1.000000e+0	1.914908e+0	1.044437e+0	2	1.237484e-3	2.369668e-3	352	3.997533e-1	1.000000e+0	1.000000e+0	1.466324e+0	1.363955e+0	2	22	1.739130e-3	9.090909e-2	MER11C,MER11C	DTNBP1,SNAP47
GO Cellular Component	GO:0044441	ciliary part	223	2.808472e-1	1.000000e+0	1.000000e+0	1.116173e+0	3.046123e+1	34	3.609151e-2	4.028436e-2	209	1.893093e-1	1.000000e+0	1.000000e+0	1.185997e+0	2.529516e+1	30	408	2.608696e-2	7.352941e-2	MER11C,MER11C,MER11C,MER11C,MER11C,MER11C,MER11C,MER11C,MER11C,MER11C,MER11C,MER11C,MER11C,MER11C,MER11C,MER11C,MER11C,MER11C,MER11C,MER11C,MER11C,MER11C,MER11C,MER11C,MER11C,MER11C,MER11C,MER11C,MER11C,MER11C,MER11C,MER11C,MER11C,MER11C	ABCA4,ARL6,ATP8A2,CEP19,CNGA3,CNGB3,DLG5,GNAT3,GUCY2F,HHIP,INTU,MROH2B,NPHP1,NPHP4,PCDH15,PIK3C3,RAB27A,RP1,RTTN,SCLT1,SCNN1A,SEPT7,SPAG6,TACR1,TACR3,TBC1D7,TMEM17,TSPEAR,TUBA3C,TULP1
GO Cellular Component	GO:0034774	secretory granule lumen	224	2.808811e-1	1.000000e+0	1.000000e+0	1.151653e+0	1.910298e+1	22	2.263386e-2	2.606635e-2	517	6.168470e-1	1.000000e+0	1.000000e+0	9.547095e-1	1.990134e+1	19	321	1.652174e-2	5.919003e-2	MER11C,MER11C,MER11C,MER11C,MER11C,MER11C,MER11C,MER11C,MER11C,MER11C,MER11C,MER11C,MER11C,MER11C,MER11C,MER11C,MER11C,MER11C,MER11C,MER11C,MER11C,MER11C	APOOL,CTSG,DEFA5,F8,FAM3C,FN1,FRK,GCA,GSTP1,MAGED2,MIF,NHLRC2,OSTF1,RAB27A,SCCPDH,SEPP1,SERPINB3,SPTAN1,THBS1
GO Cellular Component	GO:0070695	FHF complex	225	2.822164e-1	1.000000e+0	1.000000e+0	3.016391e+0	3.315220e-1	1	3.927986e-4	1.184834e-3	261	2.738883e-1	1.000000e+0	1.000000e+0	3.225913e+0	3.099898e-1	1	5	8.695652e-4	2.000000e-1	MER11C	HOOK1
GO Cellular Component	GO:0097487	multivesicular body, internal vesicle	226	2.830111e-1	1.000000e+0	1.000000e+0	3.006349e+0	3.326293e-1	1	3.941106e-4	1.184834e-3	229	2.258843e-1	1.000000e+0	1.000000e+0	4.032391e+0	2.479918e-1	1	4	8.695652e-4	2.500000e-1	MER11C	EGFR
GO Cellular Component	GO:0044326	dendritic spine neck	227	2.842329e-1	1.000000e+0	1.000000e+0	2.991019e+0	3.343342e-1	1	3.961306e-4	1.184834e-3	177	1.747097e-1	1.000000e+0	1.000000e+0	5.376522e+0	1.859939e-1	1	3	8.695652e-4	3.333333e-1	MER11C	PPP1R9A
GO Cellular Component	GO:0089717	spanning component of membrane	228	2.862084e-1	1.000000e+0	1.000000e+0	1.610474e+0	1.862806e+0	3	2.207116e-3	3.554502e-3	115	1.034471e-1	1.000000e+0	1.000000e+0	3.584348e+0	5.579816e-1	2	9	1.739130e-3	2.222222e-1	MER11C,MER11C,MER11C	NLGN4X,NLGN4Y
GO Cellular Component	GO:0031983	vesicle lumen	229	2.866784e-1	1.000000e+0	1.000000e+0	1.143298e+0	2.011724e+1	23	2.383560e-2	2.725118e-2	521	6.240621e-1	1.000000e+0	1.000000e+0	9.515968e-1	2.101731e+1	20	339	1.739130e-2	5.899705e-2	MER11C,MER11C,MER11C,MER11C,MER11C,MER11C,MER11C,MER11C,MER11C,MER11C,MER11C,MER11C,MER11C,MER11C,MER11C,MER11C,MER11C,MER11C,MER11C,MER11C,MER11C,MER11C,MER11C	APOOL,CTSG,DEFA5,EGFR,F8,FAM3C,FN1,FRK,GCA,GSTP1,MAGED2,MIF,NHLRC2,OSTF1,RAB27A,SCCPDH,SEPP1,SERPINB3,SPTAN1,THBS1
GO Cellular Component	GO:0019034	viral replication complex	230	2.883912e-1	1.000000e+0	1.000000e+0	2.939807e+0	3.401583e-1	1	4.030312e-4	1.184834e-3	128	1.201553e-1	1.000000e+0	1.000000e+0	8.064783e+0	1.239959e-1	1	2	8.695652e-4	5.000000e-1	MER11C	FMR1
GO Cellular Component	GO:0019866	organelle inner membrane	231	2.903680e-1	1.000000e+0	1.000000e+0	1.114869e+0	2.870293e+1	32	3.400821e-2	3.791469e-2	682	9.175620e-1	1.000000e+0	1.000000e+0	7.918150e-1	3.409887e+1	27	550	2.347826e-2	4.909091e-2	MER11C,MER11C,MER11C,MER11C,MER11C,MER11C,MER11C,MER11C,MER11C,MER11C,MER11C,MER11C,MER11C,MER11C,MER11C,MER11C,MER11C,MER11C,MER11C,MER11C,MER11C,MER11C,MER11C,MER11C,MER11C,MER11C,MER11C,MER11C,MER11C,MER11C,MER11C,MER11C	APOOL,ATP5G3,ATP5H,C15orf48,CCDC109B,CYP11B2,DHFRL1,IMMP2L,LGALS3,MCU,MINOS1-NBL1,MRPS5,MYOC,NDUFB4,NDUFS4,NNT,NPAP1,P2RX4,PARL,SLC25A26,SMIM20,SNCA,SUCLG1,TIMM23,TIMM23B,TMEM261,UQCRFS1
GO Cellular Component	GO:0034518	RNA cap binding complex	232	2.915768e-1	1.000000e+0	1.000000e+0	1.861634e+0	1.074325e+0	2	1.272897e-3	2.369668e-3	255	2.610519e-1	1.000000e+0	1.000000e+0	2.016196e+0	9.919672e-1	2	16	1.739130e-3	1.250000e-1	MER11C,MER11C	EIF4E,FMR1
GO Cellular Component	GO:0005606	laminin-1 complex	233	2.953696e-1	1.000000e+0	1.000000e+0	2.857067e+0	3.500093e-1	1	4.147030e-4	1.184834e-3	177	1.747097e-1	1.000000e+0	1.000000e+0	5.376522e+0	1.859939e-1	1	3	8.695652e-4	3.333333e-1	MER11C	LAMC1
GO Cellular Component	GO:0005852	eukaryotic translation initiation factor 3 complex	234	2.971156e-1	1.000000e+0	1.000000e+0	1.835842e+0	1.089419e+0	2	1.290780e-3	2.369668e-3	280	2.846087e-1	1.000000e+0	1.000000e+0	1.897596e+0	1.053965e+0	2	17	1.739130e-3	1.176471e-1	MER11C,MER11C	ABCE1,EIF3K
GO Cellular Component	GO:0001740	Barr body	235	2.975395e-1	1.000000e+0	1.000000e+0	2.832121e+0	3.530923e-1	1	4.183558e-4	1.184834e-3	261	2.738883e-1	1.000000e+0	1.000000e+0	3.225913e+0	3.099898e-1	1	5	8.695652e-4	2.000000e-1	MER11C	H2AFY2
GO Cellular Component	GO:0000306	extrinsic component of vacuolar membrane	236	2.980915e-1	1.000000e+0	1.000000e+0	2.825832e+0	3.538781e-1	1	4.192868e-4	1.184834e-3	177	1.747097e-1	1.000000e+0	1.000000e+0	5.376522e+0	1.859939e-1	1	3	8.695652e-4	3.333333e-1	MER11C	RAB7A
GO Cellular Component	GO:0048188	Set1C/COMPASS complex	237	2.984494e-1	1.000000e+0	1.000000e+0	2.821768e+0	3.543878e-1	1	4.198907e-4	1.184834e-3	484	5.649607e-1	1.000000e+0	1.000000e+0	1.240736e+0	8.059734e-1	1	13	8.695652e-4	7.692308e-2	MER11C	USF1
GO Cellular Component	GO:0000407	pre-autophagosomal structure	238	3.002415e-1	1.000000e+0	1.000000e+0	1.566770e+0	1.914767e+0	3	2.268681e-3	3.554502e-3	291	3.013900e-1	1.000000e+0	1.000000e+0	1.560926e+0	1.921936e+0	3	31	2.608696e-3	9.677419e-2	MER11C,MER11C,MER11C	PIK3C3,RAB7A,WIPI2
GO Cellular Component	GO:0031941	filamentous actin	239	3.010104e-1	1.000000e+0	1.000000e+0	1.444750e+0	2.768646e+0	4	3.280386e-3	4.739336e-3	291	3.013900e-1	1.000000e+0	1.000000e+0	1.560926e+0	1.921936e+0	3	31	2.608696e-3	9.677419e-2	MER11C,MER11C,MER11C,MER11C	CD2AP,DPYSL3,MYO3A
GO Cellular Component	GO:0071598	neuronal ribonucleoprotein granule	240	3.024973e-1	1.000000e+0	1.000000e+0	2.776451e+0	3.601721e-1	1	4.267441e-4	1.184834e-3	177	1.747097e-1	1.000000e+0	1.000000e+0	5.376522e+0	1.859939e-1	1	3	8.695652e-4	3.333333e-1	MER11C	FMR1
GO Cellular Component	GO:0019897	extrinsic component of plasma membrane	241	3.072094e-1	1.000000e+0	1.000000e+0	1.168700e+0	1.283477e+1	15	1.520707e-2	1.777251e-2	512	5.971594e-1	1.000000e+0	1.000000e+0	9.613648e-1	9.361691e+0	9	151	7.826087e-3	5.960265e-2	MER11C,MER11C,MER11C,MER11C,MER11C,MER11C,MER11C,MER11C,MER11C,MER11C,MER11C,MER11C,MER11C,MER11C,MER11C	ESYT3,FER,FMR1,FRK,GNAL,GNAT3,RGS6,RGS7,SNX18
GO Cellular Component	GO:0005767	secondary lysosome	242	3.078393e-1	1.000000e+0	1.000000e+0	1.787794e+0	1.118697e+0	2	1.325470e-3	2.369668e-3	220	2.140847e-1	1.000000e+0	1.000000e+0	2.304224e+0	8.679713e-1	2	14	1.739130e-3	1.428571e-1	MER11C,MER11C	NCOA4,PIK3C3
GO Cellular Component	GO:0005637	nuclear inner membrane	243	3.097564e-1	1.000000e+0	1.000000e+0	1.356846e+0	3.685017e+0	5	4.366134e-3	5.924171e-3	655	8.632147e-1	1.000000e+0	1.000000e+0	5.865296e-1	3.409887e+0	2	55	1.739130e-3	3.636364e-2	MER11C,MER11C,MER11C,MER11C,MER11C	NPAP1,P2RX4
GO Cellular Component	GO:0042583	chromaffin granule	244	3.105247e-1	1.000000e+0	1.000000e+0	1.776133e+0	1.126042e+0	2	1.334173e-3	2.369668e-3	355	4.007791e-1	1.000000e+0	1.000000e+0	2.016196e+0	4.959836e-1	1	8	8.695652e-4	1.250000e-1	MER11C,MER11C	SYT1
GO Cellular Component	GO:0005643	nuclear pore	245	3.113017e-1	1.000000e+0	1.000000e+0	1.308875e+0	4.584090e+0	6	5.431386e-3	7.109005e-3	438	5.001850e-1	1.000000e+0	1.000000e+0	1.075304e+0	4.649846e+0	5	75	4.347826e-3	6.666667e-2	MER11C,MER11C,MER11C,MER11C,MER11C,MER11C	BICD2,ENY2,GLE1,NUP54,TNKS
GO Cellular Component	GO:1903440	amylin receptor complex	246	3.165576e-1	1.000000e+0	1.000000e+0	2.627934e+0	3.805271e-1	1	4.508614e-4	1.184834e-3	229	2.258843e-1	1.000000e+0	1.000000e+0	4.032391e+0	2.479918e-1	1	4	8.695652e-4	2.500000e-1	MER11C	RAMP3
GO Cellular Component	GO:0032580	Golgi cisterna membrane	247	3.196699e-1	1.000000e+0	1.000000e+0	1.240266e+0	6.450229e+0	8	7.642451e-3	9.478673e-3	111	9.226800e-2	1.000000e+0	1.000000e+0	1.720487e+0	4.649846e+0	8	75	6.956522e-3	1.066667e-1	MER11C,MER11C,MER11C,MER11C,MER11C,MER11C,MER11C,MER11C	CHSY3,FUT8,FUT9,GALNT1,GOLGA8I,GOLIM4,MOB4,ST3GAL3
GO Cellular Component	GO:0005778	peroxisomal membrane	248	3.215635e-1	1.000000e+0	1.000000e+0	1.334764e+0	3.745979e+0	5	4.438364e-3	5.924171e-3	574	7.060045e-1	1.000000e+0	1.000000e+0	8.342879e-1	3.595881e+0	3	58	2.608696e-3	5.172414e-2	MER11C,MER11C,MER11C,MER11C,MER11C	FAR1,FAR2,HSD17B4
GO Cellular Component	GO:0005773	vacuole	249	3.222098e-1	1.000000e+0	1.000000e+0	1.072221e+0	4.849744e+1	52	5.746143e-2	6.161137e-2	391	4.305286e-1	1.000000e+0	1.000000e+0	1.032292e+0	4.649846e+1	48	750	4.173913e-2	6.400000e-2	MER11C,MER11C,MER11C,MER11C,MER11C,MER11C,MER11C,MER11C,MER11C,MER11C,MER11C,MER11C,MER11C,MER11C,MER11C,MER11C,MER11C,MER11C,MER11C,MER11C,MER11C,MER11C,MER11C,MER11C,MER11C,MER11C,MER11C,MER11C,MER11C,MER11C,MER11C,MER11C,MER11C,MER11C,MER11C,MER11C,MER11C,MER11C,MER11C,MER11C,MER11C,MER11C,MER11C,MER11C,MER11C,MER11C,MER11C,MER11C,MER11C,MER11C,MER11C,MER11C	ABCA13,ADRB2,ATP6V1H,C9orf72,CCZ1B,CD164,CD1D,COL6A1,CTSG,DAB2,EVA1A,FPR1,FRK,GCA,GJA1,GLIPR1,GPC5,HGSNAT,HLA-DPA1,HLA-DQA1,HLA-DQA2,HLA-DRA,HLA-DRB5,IDS,IMP4,MIOS,MRGPRX2,NAGA,NAPG,NCOA4,OGN,P2RX4,PIK3C3,PIP4K2A,RAB12,RAB27A,RAB2A,RAB7A,RAMP3,RASGRP1,SCARB2,SERPINB3,SLC30A4,SNCA,SNX16,TMEM97,UNC93B1,VAMP4
GO Cellular Component	GO:0000801	central element	250	3.224636e-1	1.000000e+0	1.000000e+0	2.569358e+0	3.892023e-1	1	4.611402e-4	1.184834e-3	355	4.007791e-1	1.000000e+0	1.000000e+0	2.016196e+0	4.959836e-1	1	8	8.695652e-4	1.250000e-1	MER11C	SYCP1
GO Cellular Component	GO:0044094	host cell nuclear part	251	3.224994e-1	1.000000e+0	1.000000e+0	2.569009e+0	3.892551e-1	1	4.612027e-4	1.184834e-3	177	1.747097e-1	1.000000e+0	1.000000e+0	5.376522e+0	1.859939e-1	1	3	8.695652e-4	3.333333e-1	MER11C	FMR1
GO Cellular Component	GO:0070821	tertiary granule membrane	252	3.226023e-1	1.000000e+0	1.000000e+0	1.290505e+0	4.649342e+0	6	5.508699e-3	7.109005e-3	417	4.639881e-1	1.000000e+0	1.000000e+0	1.120109e+0	4.463852e+0	5	72	4.347826e-3	6.944444e-2	MER11C,MER11C,MER11C,MER11C,MER11C,MER11C	COPB1,HGSNAT,PTPRB,RAP2B,SERPINB6
GO Cellular Component	GO:0030118	clathrin coat	253	3.228482e-1	1.000000e+0	1.000000e+0	1.332411e+0	3.752596e+0	5	4.446204e-3	5.924171e-3	208	1.855300e-1	1.000000e+0	1.000000e+0	1.645874e+0	3.037900e+0	5	49	4.347826e-3	1.020408e-1	MER11C,MER11C,MER11C,MER11C,MER11C	AP3B2,CLTCL1,EGFR,KCNQ5,SCLT1
GO Cellular Component	GO:0032937	SREBP-SCAP-Insig complex	254	3.230113e-1	1.000000e+0	1.000000e+0	2.564034e+0	3.900105e-1	1	4.620977e-4	1.184834e-3	177	1.747097e-1	1.000000e+0	1.000000e+0	5.376522e+0	1.859939e-1	1	3	8.695652e-4	3.333333e-1	MER11C	INSIG1
GO Cellular Component	GO:0000308	cytoplasmic cyclin-dependent protein kinase holoenzyme complex	255	3.239691e-1	1.000000e+0	1.000000e+0	2.554763e+0	3.914257e-1	1	4.637746e-4	1.184834e-3	128	1.201553e-1	1.000000e+0	1.000000e+0	8.064783e+0	1.239959e-1	1	2	8.695652e-4	5.000000e-1	MER11C	CDK14
GO Cellular Component	GO:0090537	CERF complex	256	3.269574e-1	1.000000e+0	1.000000e+0	2.526185e+0	3.958538e-1	1	4.690211e-4	1.184834e-3	128	1.201553e-1	1.000000e+0	1.000000e+0	8.064783e+0	1.239959e-1	1	2	8.695652e-4	5.000000e-1	MER11C	SMARCA1
GO Cellular Component	GO:0019907	cyclin-dependent protein kinase activating kinase holoenzyme complex	257	3.278843e-1	1.000000e+0	1.000000e+0	2.517425e+0	3.972313e-1	1	4.706531e-4	1.184834e-3	325	3.611572e-1	1.000000e+0	1.000000e+0	2.304224e+0	4.339857e-1	1	7	8.695652e-4	1.428571e-1	MER11C	CCNH
GO Cellular Component	GO:0061702	inflammasome complex	258	3.288981e-1	1.000000e+0	1.000000e+0	2.507900e+0	3.987400e-1	1	4.724408e-4	1.184834e-3	453	5.361866e-1	1.000000e+0	1.000000e+0	1.344130e+0	7.439754e-1	1	12	8.695652e-4	8.333333e-2	MER11C	CASP4
GO Cellular Component	GO:0045111	intermediate filament cytoskeleton	259	3.295623e-1	1.000000e+0	1.000000e+0	1.209568e+0	7.440675e+0	9	8.815966e-3	1.066351e-2	748	9.904588e-1	1.000000e+0	1.000000e+0	4.887747e-1	1.432153e+1	7	231	6.086957e-3	3.030303e-2	MER11C,MER11C,MER11C,MER11C,MER11C,MER11C,MER11C,MER11C,MER11C	DLGAP2,DST,KRTAP10-12,KRTAP2-1,KRTAP5-11,PJA2,PKP2
GO Cellular Component	GO:0035631	CD40 receptor complex	260	3.333551e-1	1.000000e+0	1.000000e+0	2.466698e+0	4.054003e-1	1	4.803321e-4	1.184834e-3	440	5.055111e-1	1.000000e+0	1.000000e+0	1.466324e+0	6.819775e-1	1	11	8.695652e-4	9.090909e-2	MER11C	TRAF5
GO Cellular Component	GO:0033093	Weibel-Palade body	261	3.341358e-1	1.000000e+0	1.000000e+0	2.459591e+0	4.065716e-1	1	4.817200e-4	1.184834e-3	261	2.738883e-1	1.000000e+0	1.000000e+0	3.225913e+0	3.099898e-1	1	5	8.695652e-4	2.000000e-1	MER11C	RAB27A
GO Cellular Component	GO:0048788	cytoskeleton of presynaptic active zone	262	3.378029e-1	1.000000e+0	1.000000e+0	2.426646e+0	4.120913e-1	1	4.882599e-4	1.184834e-3	128	1.201553e-1	1.000000e+0	1.000000e+0	8.064783e+0	1.239959e-1	1	2	8.695652e-4	5.000000e-1	MER11C	PCLO
GO Cellular Component	GO:0071782	endoplasmic reticulum tubular network	263	3.378196e-1	1.000000e+0	1.000000e+0	1.665149e+0	1.201093e+0	2	1.423097e-3	2.369668e-3	294	3.080874e-1	1.000000e+0	1.000000e+0	1.792174e+0	1.115963e+0	2	18	1.739130e-3	1.111111e-1	MER11C,MER11C	ASPH,RAB3GAP1
GO Cellular Component	GO:0070522	ERCC4-ERCC1 complex	264	3.378832e-1	1.000000e+0	1.000000e+0	2.425933e+0	4.122126e-1	1	4.884035e-4	1.184834e-3	229	2.258843e-1	1.000000e+0	1.000000e+0	4.032391e+0	2.479918e-1	1	4	8.695652e-4	2.500000e-1	MER11C	ERCC4
GO Cellular Component	GO:0031264	death-inducing signaling complex	265	3.398173e-1	1.000000e+0	1.000000e+0	2.408846e+0	4.151366e-1	1	4.918680e-4	1.184834e-3	393	4.379456e-1	1.000000e+0	1.000000e+0	1.792174e+0	5.579816e-1	1	9	8.695652e-4	1.111111e-1	MER11C	RIPK1
GO Cellular Component	GO:0000110	nucleotide-excision repair factor 1 complex	266	3.413834e-1	1.000000e+0	1.000000e+0	2.395150e+0	4.175104e-1	1	4.946806e-4	1.184834e-3	177	1.747097e-1	1.000000e+0	1.000000e+0	5.376522e+0	1.859939e-1	1	3	8.695652e-4	3.333333e-1	MER11C	ERCC4
GO Cellular Component	GO:0016281	eukaryotic translation initiation factor 4F complex	267	3.440293e-1	1.000000e+0	1.000000e+0	2.372289e+0	4.215338e-1	1	4.994476e-4	1.184834e-3	393	4.379456e-1	1.000000e+0	1.000000e+0	1.792174e+0	5.579816e-1	1	9	8.695652e-4	1.111111e-1	MER11C	EIF4E
GO Cellular Component	GO:0070461	SAGA-type complex	268	3.462872e-1	1.000000e+0	1.000000e+0	1.633248e+0	1.224554e+0	2	1.450893e-3	2.369668e-3	617	8.108549e-1	1.000000e+0	1.000000e+0	6.203679e-1	1.611947e+0	1	26	8.695652e-4	3.846154e-2	MER11C,MER11C	ENY2
GO Cellular Component	GO:0030285	integral component of synaptic vesicle membrane	269	3.466194e-1	1.000000e+0	1.000000e+0	1.438150e+0	2.086013e+0	3	2.471580e-3	3.554502e-3	248	2.375090e-1	1.000000e+0	1.000000e+0	2.150609e+0	9.299693e-1	2	15	1.739130e-3	1.333333e-1	MER11C,MER11C,MER11C	SYT1,VAMP4
GO Cellular Component	GO:0016469	proton-transporting two-sector ATPase complex	270	3.472344e-1	1.000000e+0	1.000000e+0	1.436584e+0	2.088287e+0	3	2.474273e-3	3.554502e-3	528	6.335177e-1	1.000000e+0	1.000000e+0	9.305518e-1	3.223893e+0	3	52	2.608696e-3	5.769231e-2	MER11C,MER11C,MER11C	ATP5G3,ATP5H,ATP6V1H
GO Cellular Component	GO:0060205	cytoplasmic vesicle lumen	271	3.502910e-1	1.000000e+0	1.000000e+0	1.103221e+0	1.994160e+1	22	2.362749e-2	2.606635e-2	570	7.041697e-1	1.000000e+0	1.000000e+0	9.066915e-1	2.095531e+1	19	338	1.652174e-2	5.621302e-2	MER11C,MER11C,MER11C,MER11C,MER11C,MER11C,MER11C,MER11C,MER11C,MER11C,MER11C,MER11C,MER11C,MER11C,MER11C,MER11C,MER11C,MER11C,MER11C,MER11C,MER11C,MER11C	APOOL,CTSG,DEFA5,F8,FAM3C,FN1,FRK,GCA,GSTP1,MAGED2,MIF,NHLRC2,OSTF1,RAB27A,SCCPDH,SEPP1,SERPINB3,SPTAN1,THBS1
GO Cellular Component	GO:0044613	nuclear pore central transport channel	272	3.516379e-1	1.000000e+0	1.000000e+0	2.308431e+0	4.331947e-1	1	5.132638e-4	1.184834e-3	298	3.189178e-1	1.000000e+0	1.000000e+0	2.688261e+0	3.719877e-1	1	6	8.695652e-4	1.666667e-1	MER11C	NUP54
GO Cellular Component	GO:0031906	late endosome lumen	273	3.550367e-1	1.000000e+0	1.000000e+0	2.280772e+0	4.384480e-1	1	5.194882e-4	1.184834e-3	393	4.379456e-1	1.000000e+0	1.000000e+0	1.792174e+0	5.579816e-1	1	9	8.695652e-4	1.111111e-1	MER11C	IL12A
GO Cellular Component	GO:0045254	pyruvate dehydrogenase complex	274	3.552373e-1	1.000000e+0	1.000000e+0	2.279156e+0	4.387589e-1	1	5.198565e-4	1.184834e-3	325	3.611572e-1	1.000000e+0	1.000000e+0	2.304224e+0	4.339857e-1	1	7	8.695652e-4	1.428571e-1	MER11C	PDHA1
GO Cellular Component	GO:0097223	sperm part	275	3.584347e-1	1.000000e+0	1.000000e+0	1.145126e+0	1.047919e+1	12	1.241610e-2	1.421801e-2	499	5.864078e-1	1.000000e+0	1.000000e+0	9.695367e-1	1.134563e+1	11	183	9.565217e-3	6.010929e-2	MER11C,MER11C,MER11C,MER11C,MER11C,MER11C,MER11C,MER11C,MER11C,MER11C,MER11C,MER11C	CASC5,EQTN,GNAT3,ICA1L,IQUB,MROH2B,SEPT7,TACR1,TACR3,TRIM36,ZPBP
GO Cellular Component	GO:0097197	tetraspanin-enriched microdomain	276	3.603158e-1	1.000000e+0	1.000000e+0	2.238827e+0	4.466625e-1	1	5.292210e-4	1.184834e-3	325	3.611572e-1	1.000000e+0	1.000000e+0	2.304224e+0	4.339857e-1	1	7	8.695652e-4	1.428571e-1	MER11C	PDPN
GO Cellular Component	GO:0008091	spectrin	277	3.608073e-1	1.000000e+0	1.000000e+0	2.234984e+0	4.474306e-1	1	5.301310e-4	1.184834e-3	355	4.007791e-1	1.000000e+0	1.000000e+0	2.016196e+0	4.959836e-1	1	8	8.695652e-4	1.250000e-1	MER11C	SPTAN1
GO Cellular Component	GO:0033267	axon part	278	3.613833e-1	1.000000e+0	1.000000e+0	1.098963e+0	1.910892e+1	21	2.264090e-2	2.488152e-2	52	3.382620e-2	1.000000e+0	1.000000e+0	1.595232e+0	1.128363e+1	18	182	1.565217e-2	9.890110e-2	MER11C,MER11C,MER11C,MER11C,MER11C,MER11C,MER11C,MER11C,MER11C,MER11C,MER11C,MER11C,MER11C,MER11C,MER11C,MER11C,MER11C,MER11C,MER11C,MER11C,MER11C	AP3B2,C9orf72,CNTNAP2,COBL,DLG2,DST,DTNBP1,EPB41L3,GPM6A,MYOC,OPHN1,P2RX4,RAB7A,ROBO2,SCN8A,SNCA,SYT1,UNC13B
GO Cellular Component	GO:0044437	vacuolar part	279	3.616451e-1	1.000000e+0	1.000000e+0	1.070655e+0	3.362427e+1	36	3.983918e-2	4.265403e-2	551	6.764807e-1	1.000000e+0	1.000000e+0	9.367443e-1	3.416087e+1	32	551	2.782609e-2	5.807623e-2	MER11C,MER11C,MER11C,MER11C,MER11C,MER11C,MER11C,MER11C,MER11C,MER11C,MER11C,MER11C,MER11C,MER11C,MER11C,MER11C,MER11C,MER11C,MER11C,MER11C,MER11C,MER11C,MER11C,MER11C,MER11C,MER11C,MER11C,MER11C,MER11C,MER11C,MER11C,MER11C,MER11C,MER11C,MER11C,MER11C	ABCA13,ATP6V1H,CCZ1B,CD164,CD1D,COL6A1,CTSG,DAB2,EVA1A,FPR1,FRK,GCA,GLIPR1,GPC5,HGSNAT,HLA-DPA1,HLA-DQA1,HLA-DQA2,HLA-DRA,HLA-DRB5,IDS,IMP4,MIOS,NAPG,OGN,P2RX4,RAB12,RAB2A,RAB7A,SCARB2,SERPINB3,SLC30A4
GO Cellular Component	GO:0043509	activin A complex	280	3.638214e-1	1.000000e+0	1.000000e+0	2.211632e+0	4.521548e-1	1	5.357284e-4	1.184834e-3	79	6.199795e-2	1.000000e+0	1.000000e+0	1.612957e+1	6.199795e-2	1	1	8.695652e-4	1.000000e+0	MER11C	INHBA
GO Cellular Component	GO:0098644	complex of collagen trimers	281	3.652325e-1	1.000000e+0	1.000000e+0	1.392153e+0	2.154935e+0	3	2.553241e-3	3.554502e-3	150	1.235949e-1	1.000000e+0	1.000000e+0	2.419435e+0	1.239959e+0	3	20	2.608696e-3	1.500000e-1	MER11C,MER11C,MER11C	COL11A2,COL3A1,COL4A5
GO Cellular Component	GO:1990761	growth cone lamellipodium	282	3.658028e-1	1.000000e+0	1.000000e+0	2.196486e+0	4.552726e-1	1	5.394225e-4	1.184834e-3	177	1.747097e-1	1.000000e+0	1.000000e+0	5.376522e+0	1.859939e-1	1	3	8.695652e-4	3.333333e-1	MER11C	PPP1R9A
GO Cellular Component	GO:0005592	collagen type XI trimer	283	3.672211e-1	1.000000e+0	1.000000e+0	2.185744e+0	4.575102e-1	1	5.420737e-4	1.184834e-3	128	1.201553e-1	1.000000e+0	1.000000e+0	8.064783e+0	1.239959e-1	1	2	8.695652e-4	5.000000e-1	MER11C	COL11A2
GO Cellular Component	GO:0005579	membrane attack complex	284	3.673822e-1	1.000000e+0	1.000000e+0	2.184528e+0	4.577647e-1	1	5.423753e-4	1.184834e-3	325	3.611572e-1	1.000000e+0	1.000000e+0	2.304224e+0	4.339857e-1	1	7	8.695652e-4	1.428571e-1	MER11C	C6
GO Cellular Component	GO:0043512	inhibin A complex	285	3.686245e-1	1.000000e+0	1.000000e+0	2.175194e+0	4.597292e-1	1	5.447028e-4	1.184834e-3	128	1.201553e-1	1.000000e+0	1.000000e+0	8.064783e+0	1.239959e-1	1	2	8.695652e-4	5.000000e-1	MER11C	INHBA
GO Cellular Component	GO:0031225	anchored component of membrane	286	3.697904e-1	1.000000e+0	1.000000e+0	1.103208e+0	1.631605e+1	18	1.933182e-2	2.132701e-2	113	9.698426e-2	1.000000e+0	1.000000e+0	1.466324e+0	9.547685e+0	14	154	1.217391e-2	9.090909e-2	MER11C,MER11C,MER11C,MER11C,MER11C,MER11C,MER11C,MER11C,MER11C,MER11C,MER11C,MER11C,MER11C,MER11C,MER11C,MER11C,MER11C,MER11C	CD109,CD14,CD48,CD55,EFNA5,ENSG00000261667,GAS1,GFRA1,GPC5,LSAMP,LY6E,NRN1,PRNP,RGMA
GO Cellular Component	GO:0005743	mitochondrial inner membrane	287	3.738647e-1	1.000000e+0	1.000000e+0	1.077549e+0	2.505687e+1	27	2.968824e-2	3.199052e-2	668	8.811956e-1	1.000000e+0	1.000000e+0	8.146245e-1	3.068899e+1	25	495	2.173913e-2	5.050505e-2	MER11C,MER11C,MER11C,MER11C,MER11C,MER11C,MER11C,MER11C,MER11C,MER11C,MER11C,MER11C,MER11C,MER11C,MER11C,MER11C,MER11C,MER11C,MER11C,MER11C,MER11C,MER11C,MER11C,MER11C,MER11C,MER11C,MER11C	APOOL,ATP5G3,ATP5H,C15orf48,CCDC109B,CYP11B2,DHFRL1,IMMP2L,LGALS3,MCU,MINOS1-NBL1,MRPS5,MYOC,NDUFB4,NDUFS4,NNT,PARL,SLC25A26,SMIM20,SNCA,SUCLG1,TIMM23,TIMM23B,TMEM261,UQCRFS1
GO Cellular Component	GO:0032389	MutLalpha complex	288	3.742241e-1	1.000000e+0	1.000000e+0	2.133867e+0	4.686327e-1	1	5.552521e-4	1.184834e-3	229	2.258843e-1	1.000000e+0	1.000000e+0	4.032391e+0	2.479918e-1	1	4	8.695652e-4	2.500000e-1	MER11C	PMS1
GO Cellular Component	GO:0030123	AP-3 adaptor complex	289	3.753858e-1	1.000000e+0	1.000000e+0	2.125444e+0	4.704898e-1	1	5.574524e-4	1.184834e-3	424	4.728087e-1	1.000000e+0	1.000000e+0	1.612957e+0	6.199795e-1	1	10	8.695652e-4	1.000000e-1	MER11C	AP3B2
GO Cellular Component	GO:0005583	fibrillar collagen trimer	290	3.796010e-1	1.000000e+0	1.000000e+0	1.517540e+0	1.317923e+0	2	1.561520e-3	2.369668e-3	171	1.680808e-1	1.000000e+0	1.000000e+0	2.688261e+0	7.439754e-1	2	12	1.739130e-3	1.666667e-1	MER11C,MER11C	COL11A2,COL3A1
GO Cellular Component	GO:0098827	endoplasmic reticulum subcompartment	291	3.797785e-1	1.000000e+0	1.000000e+0	1.516961e+0	1.318425e+0	2	1.562115e-3	2.369668e-3	352	3.997533e-1	1.000000e+0	1.000000e+0	1.466324e+0	1.363955e+0	2	22	1.739130e-3	9.090909e-2	MER11C,MER11C	ASPH,RAB3GAP1
GO Cellular Component	GO:0034708	methyltransferase complex	292	3.829111e-1	1.000000e+0	1.000000e+0	1.201540e+0	4.993592e+0	6	5.916578e-3	7.109005e-3	437	4.989366e-1	1.000000e+0	1.000000e+0	1.063488e+0	5.641814e+0	6	91	5.217391e-3	6.593407e-2	MER11C,MER11C,MER11C,MER11C,MER11C,MER11C	H2AFY2,HDAC2,KMT2C,MAX,USF1,WDR4
GO Cellular Component	GO:0030934	anchoring collagen complex	293	3.852939e-1	1.000000e+0	1.000000e+0	2.055622e+0	4.864708e-1	1	5.763872e-4	1.184834e-3	177	1.747097e-1	1.000000e+0	1.000000e+0	5.376522e+0	1.859939e-1	1	3	8.695652e-4	3.333333e-1	MER11C	COL12A1
GO Cellular Component	GO:0008076	voltage-gated potassium channel complex	294	3.863769e-1	1.000000e+0	1.000000e+0	1.103343e+0	1.359504e+1	15	1.610787e-2	1.777251e-2	30	1.544172e-2	1.000000e+0	8.570155e-1	2.016196e+0	5.951803e+0	12	96	1.043478e-2	1.250000e-1	MER11C,MER11C,MER11C,MER11C,MER11C,MER11C,MER11C,MER11C,MER11C,MER11C,MER11C,MER11C,MER11C,MER11C,MER11C	AKAP9,CNTNAP2,DLG2,HCN1,KCNB1,KCND2,KCNJ3,KCNJ6,KCNMA1,KCNQ5,KCNT2,KCNV1
GO Cellular Component	GO:0043204	perikaryon	295	3.865886e-1	1.000000e+0	1.000000e+0	1.103182e+0	1.359704e+1	15	1.611023e-2	1.777251e-2	175	1.693107e-1	1.000000e+0	1.000000e+0	1.414874e+0	7.067766e+0	10	114	8.695652e-3	8.771930e-2	MER11C,MER11C,MER11C,MER11C,MER11C,MER11C,MER11C,MER11C,MER11C,MER11C,MER11C,MER11C,MER11C,MER11C,MER11C	CNGA3,CNTNAP2,FMR1,HTR5A,KCNB1,KCND2,NDN,OPRK1,PDE9A,SYNPO
GO Cellular Component	GO:0032541	cortical endoplasmic reticulum	296	3.869759e-1	1.000000e+0	1.000000e+0	2.044115e+0	4.892092e-1	1	5.796318e-4	1.184834e-3	298	3.189178e-1	1.000000e+0	1.000000e+0	2.688261e+0	3.719877e-1	1	6	8.695652e-4	1.666667e-1	MER11C	ASPH
GO Cellular Component	GO:0000164	protein phosphatase type 1 complex	297	3.879041e-1	1.000000e+0	1.000000e+0	2.037807e+0	4.907236e-1	1	5.814261e-4	1.184834e-3	393	4.379456e-1	1.000000e+0	1.000000e+0	1.792174e+0	5.579816e-1	1	9	8.695652e-4	1.111111e-1	MER11C	PPP1R3B
GO Cellular Component	GO:0000815	ESCRT III complex	298	3.913195e-1	1.000000e+0	1.000000e+0	2.014846e+0	4.963159e-1	1	5.880520e-4	1.184834e-3	453	5.361866e-1	1.000000e+0	1.000000e+0	1.344130e+0	7.439754e-1	1	12	8.695652e-4	8.333333e-2	MER11C	CHMP4C
GO Cellular Component	GO:0008180	COP9 signalosome	299	3.914564e-1	1.000000e+0	1.000000e+0	1.331767e+0	2.252645e+0	3	2.669011e-3	3.554502e-3	523	6.317466e-1	1.000000e+0	1.000000e+0	9.487980e-1	2.107930e+0	2	34	1.739130e-3	5.882353e-2	MER11C,MER11C,MER11C	AMOT,AMOTL1
GO Cellular Component	GO:0031209	SCAR complex	300	3.917712e-1	1.000000e+0	1.000000e+0	2.011839e+0	4.970577e-1	1	5.889309e-4	1.184834e-3	355	4.007791e-1	1.000000e+0	1.000000e+0	2.016196e+0	4.959836e-1	1	8	8.695652e-4	1.250000e-1	MER11C	BRK1
GO Cellular Component	GO:0005832	chaperonin-containing T-complex	301	3.944031e-1	1.000000e+0	1.000000e+0	1.994449e+0	5.013916e-1	1	5.940659e-4	1.184834e-3	440	5.055111e-1	1.000000e+0	1.000000e+0	1.466324e+0	6.819775e-1	1	11	8.695652e-4	9.090909e-2	MER11C	CCT8L2
GO Cellular Component	GO:1990124	messenger ribonucleoprotein complex	302	3.956076e-1	1.000000e+0	1.000000e+0	1.466803e+0	1.363510e+0	2	1.615533e-3	2.369668e-3	115	1.034471e-1	1.000000e+0	1.000000e+0	3.584348e+0	5.579816e-1	2	9	1.739130e-3	2.222222e-1	MER11C,MER11C	CPEB2,FMR1
GO Cellular Component	GO:0005883	neurofilament	303	3.960793e-1	1.000000e+0	1.000000e+0	1.465350e+0	1.364861e+0	2	1.617134e-3	2.369668e-3	325	3.611572e-1	1.000000e+0	1.000000e+0	2.304224e+0	4.339857e-1	1	7	8.695652e-4	1.428571e-1	MER11C,MER11C	DLGAP2
GO Cellular Component	GO:0070820	tertiary granule	304	3.971472e-1	1.000000e+0	1.000000e+0	1.125698e+0	8.883377e+0	10	1.052533e-2	1.184834e-2	558	6.874244e-1	1.000000e+0	1.000000e+0	8.905895e-1	1.010567e+1	9	163	7.826087e-3	5.521472e-2	MER11C,MER11C,MER11C,MER11C,MER11C,MER11C,MER11C,MER11C,MER11C,MER11C	CD55,COPB1,FPR1,HGSNAT,LGALS3,PTPRB,RAP2B,SERPINB6,SPTAN1
GO Cellular Component	GO:0033162	melanosome membrane	305	3.977756e-1	1.000000e+0	1.000000e+0	1.317907e+0	2.276336e+0	3	2.697081e-3	3.554502e-3	56	3.430398e-2	1.000000e+0	1.000000e+0	4.032391e+0	7.439754e-1	3	12	2.608696e-3	2.500000e-1	MER11C,MER11C,MER11C	DTNBP1,RAB27A,RAB7A
GO Cellular Component	GO:0072534	perineuronal net	306	4.015806e-1	1.000000e+0	1.000000e+0	1.948151e+0	5.133074e-1	1	6.081841e-4	1.184834e-3	128	1.201553e-1	1.000000e+0	1.000000e+0	8.064783e+0	1.239959e-1	1	2	8.695652e-4	5.000000e-1	MER11C	PTPRZ1
GO Cellular Component	GO:0035371	microtubule plus-end	307	4.045138e-1	1.000000e+0	1.000000e+0	1.439768e+0	1.389113e+0	2	1.645868e-3	2.369668e-3	564	7.037849e-1	1.000000e+0	1.000000e+0	8.489245e-1	1.177961e+0	1	19	8.695652e-4	5.263158e-2	MER11C,MER11C	DST
GO Cellular Component	GO:0016013	syntrophin complex	308	4.054860e-1	1.000000e+0	1.000000e+0	1.436866e+0	1.391919e+0	2	1.649193e-3	2.369668e-3	229	2.258843e-1	1.000000e+0	1.000000e+0	4.032391e+0	2.479918e-1	1	4	8.695652e-4	2.500000e-1	MER11C,MER11C	SNTG1
GO Cellular Component	GO:0031105	septin complex	309	4.103996e-1	1.000000e+0	1.000000e+0	1.893419e+0	5.281450e-1	1	6.257642e-4	1.184834e-3	298	3.189178e-1	1.000000e+0	1.000000e+0	2.688261e+0	3.719877e-1	1	6	8.695652e-4	1.666667e-1	MER11C	SEPT7
GO Cellular Component	GO:0030666	endocytic vesicle membrane	310	4.161018e-1	1.000000e+0	1.000000e+0	1.081156e+0	1.387404e+1	15	1.643843e-2	1.777251e-2	149	1.217325e-1	1.000000e+0	1.000000e+0	1.411337e+0	9.919672e+0	14	160	1.217391e-2	8.750000e-2	MER11C,MER11C,MER11C,MER11C,MER11C,MER11C,MER11C,MER11C,MER11C,MER11C,MER11C,MER11C,MER11C,MER11C,MER11C	ANXA3,CLVS1,DMBT1,EGFR,GRIA3,HLA-DPA1,HLA-DQA1,HLA-DQA2,HLA-DRA,HLA-DRB5,PIK3C3,RAB7A,ROR2,SH3GL2
GO Cellular Component	GO:0098563	intrinsic component of synaptic vesicle membrane	311	4.177081e-1	1.000000e+0	1.000000e+0	1.275763e+0	2.351534e+0	3	2.786177e-3	3.554502e-3	352	3.997533e-1	1.000000e+0	1.000000e+0	1.466324e+0	1.363955e+0	2	22	1.739130e-3	9.090909e-2	MER11C,MER11C,MER11C	SYT1,VAMP4
GO Cellular Component	GO:0070724	BMP receptor complex	312	4.201434e-1	1.000000e+0	1.000000e+0	1.835541e+0	5.447985e-1	1	6.454958e-4	1.184834e-3	128	1.201553e-1	1.000000e+0	1.000000e+0	8.064783e+0	1.239959e-1	1	2	8.695652e-4	5.000000e-1	MER11C	BMP2
GO Cellular Component	GO:0035097	histone methyltransferase complex	313	4.211981e-1	1.000000e+0	1.000000e+0	1.174772e+0	4.256144e+0	5	5.042825e-3	5.924171e-3	390	4.270458e-1	1.000000e+0	1.000000e+0	1.168809e+0	4.277859e+0	5	69	4.347826e-3	7.246377e-2	MER11C,MER11C,MER11C,MER11C,MER11C	H2AFY2,HDAC2,KMT2C,MAX,USF1
GO Cellular Component	GO:0005736	DNA-directed RNA polymerase I complex	314	4.237851e-1	1.000000e+0	1.000000e+0	1.814571e+0	5.510945e-1	1	6.529556e-4	1.184834e-3	501	5.919512e-1	1.000000e+0	1.000000e+0	1.152112e+0	8.679713e-1	1	14	8.695652e-4	7.142857e-2	MER11C	IPPK
GO Cellular Component	GO:0031371	ubiquitin conjugating enzyme complex	315	4.243316e-1	1.000000e+0	1.000000e+0	1.811454e+0	5.520429e-1	1	6.540792e-4	1.184834e-3	393	4.379456e-1	1.000000e+0	1.000000e+0	1.792174e+0	5.579816e-1	1	9	8.695652e-4	1.111111e-1	MER11C	UBE2V2
GO Cellular Component	GO:0005589	collagen type VI trimer	316	4.244633e-1	1.000000e+0	1.000000e+0	1.810704e+0	5.522714e-1	1	6.543501e-4	1.184834e-3	177	1.747097e-1	1.000000e+0	1.000000e+0	5.376522e+0	1.859939e-1	1	3	8.695652e-4	3.333333e-1	MER11C	COL6A1
GO Cellular Component	GO:1990578	perinuclear endoplasmic reticulum membrane	317	4.245653e-1	1.000000e+0	1.000000e+0	1.810123e+0	5.524487e-1	1	6.545601e-4	1.184834e-3	79	6.199795e-2	1.000000e+0	1.000000e+0	1.612957e+1	6.199795e-2	1	1	8.695652e-4	1.000000e+0	MER11C	PIK3R1
GO Cellular Component	GO:1905368	peptidase complex	318	4.266251e-1	1.000000e+0	1.000000e+0	1.167108e+0	4.284092e+0	5	5.075939e-3	5.924171e-3	611	7.956848e-1	1.000000e+0	1.000000e+0	7.415892e-1	5.393822e+0	4	87	3.478261e-3	4.597701e-2	MER11C,MER11C,MER11C,MER11C,MER11C	ENY2,F3,PSME4,UBE3A
GO Cellular Component	GO:0005587	collagen type IV trimer	319	4.276697e-1	1.000000e+0	1.000000e+0	1.792582e+0	5.578546e-1	1	6.609651e-4	1.184834e-3	298	3.189178e-1	1.000000e+0	1.000000e+0	2.688261e+0	3.719877e-1	1	6	8.695652e-4	1.666667e-1	MER11C	COL4A5
GO Cellular Component	GO:0046696	lipopolysaccharide receptor complex	320	4.295298e-1	1.000000e+0	1.000000e+0	1.782189e+0	5.611077e-1	1	6.648196e-4	1.184834e-3	261	2.738883e-1	1.000000e+0	1.000000e+0	3.225913e+0	3.099898e-1	1	5	8.695652e-4	2.000000e-1	MER11C	CD14
GO Cellular Component	GO:0000118	histone deacetylase complex	321	4.299411e-1	1.000000e+0	1.000000e+0	1.112399e+0	7.191663e+0	8	8.520928e-3	9.478673e-3	169	1.664239e-1	1.000000e+0	1.000000e+0	1.612957e+0	3.719877e+0	6	60	5.217391e-3	1.000000e-1	MER11C,MER11C,MER11C,MER11C,MER11C,MER11C,MER11C,MER11C	HDAC2,HINT1,MBD2,MECOM,TAL1,TBL1XR1
GO Cellular Component	GO:0032156	septin cytoskeleton	322	4.334259e-1	1.000000e+0	1.000000e+0	1.760699e+0	5.679563e-1	1	6.729339e-4	1.184834e-3	325	3.611572e-1	1.000000e+0	1.000000e+0	2.304224e+0	4.339857e-1	1	7	8.695652e-4	1.428571e-1	MER11C	SEPT7
GO Cellular Component	GO:0016461	unconventional myosin complex	323	4.353323e-1	1.000000e+0	1.000000e+0	1.750319e+0	5.713245e-1	1	6.769247e-4	1.184834e-3	424	4.728087e-1	1.000000e+0	1.000000e+0	1.612957e+0	6.199795e-1	1	10	8.695652e-4	1.000000e-1	MER11C	MYO18B
GO Cellular Component	GO:0005771	multivesicular body	324	4.362753e-1	1.000000e+0	1.000000e+0	1.238471e+0	2.422342e+0	3	2.870073e-3	3.554502e-3	382	4.217804e-1	1.000000e+0	1.000000e+0	1.273387e+0	2.355922e+0	3	38	2.608696e-3	7.894737e-2	MER11C,MER11C,MER11C	EGFR,GJA1,RAB27A
GO Cellular Component	GO:1990812	growth cone filopodium	325	4.367064e-1	1.000000e+0	1.000000e+0	1.742892e+0	5.737591e-1	1	6.798094e-4	1.184834e-3	177	1.747097e-1	1.000000e+0	1.000000e+0	5.376522e+0	1.859939e-1	1	3	8.695652e-4	3.333333e-1	MER11C	FMR1
GO Cellular Component	GO:0000176	nuclear exosome (RNase complex)	326	4.368897e-1	1.000000e+0	1.000000e+0	1.741904e+0	5.740845e-1	1	6.801949e-4	1.184834e-3	484	5.649607e-1	1.000000e+0	1.000000e+0	1.240736e+0	8.059734e-1	1	13	8.695652e-4	7.692308e-2	MER11C	EXOSC10
GO Cellular Component	GO:0000780	condensed nuclear chromosome, centromeric region	327	4.371451e-1	1.000000e+0	1.000000e+0	1.347179e+0	1.484584e+0	2	1.758985e-3	2.369668e-3	344	3.772970e-1	1.000000e+0	1.000000e+0	1.536149e+0	1.301957e+0	2	21	1.739130e-3	9.523810e-2	MER11C,MER11C	SGOL1,SYCP2L
GO Cellular Component	GO:0030130	clathrin coat of trans-Golgi network vesicle	328	4.393281e-1	1.000000e+0	1.000000e+0	1.728844e+0	5.784210e-1	1	6.853330e-4	1.184834e-3	453	5.361866e-1	1.000000e+0	1.000000e+0	1.344130e+0	7.439754e-1	1	12	8.695652e-4	8.333333e-2	MER11C	CLTCL1
GO Cellular Component	GO:0043296	apical junction complex	329	4.398153e-1	1.000000e+0	1.000000e+0	1.061254e+0	1.507651e+1	16	1.786316e-2	1.895735e-2	66	4.495737e-2	1.000000e+0	1.000000e+0	1.648277e+0	8.493719e+0	14	137	1.217391e-2	1.021898e-1	MER11C,MER11C,MER11C,MER11C,MER11C,MER11C,MER11C,MER11C,MER11C,MER11C,MER11C,MER11C,MER11C,MER11C,MER11C,MER11C	AMOT,AMOTL1,ARHGEF2,CLDN1,CLDN12,MAGI1,MAGI3,MARVELD2,NPHP1,NPHP4,OCLN,RAP2B,RAPGEF2,SYNPO
GO Cellular Component	GO:0045171	intercellular bridge	330	4.406341e-1	1.000000e+0	1.000000e+0	1.229969e+0	2.439087e+0	3	2.889913e-3	3.554502e-3	449	5.190559e-1	1.000000e+0	1.000000e+0	1.099743e+0	2.727910e+0	3	44	2.608696e-3	6.818182e-2	MER11C,MER11C,MER11C	CDC7,FAN1,NINL
GO Cellular Component	GO:0000805	X chromosome	331	4.419748e-1	1.000000e+0	1.000000e+0	1.714826e+0	5.831496e-1	1	6.909356e-4	1.184834e-3	393	4.379456e-1	1.000000e+0	1.000000e+0	1.792174e+0	5.579816e-1	1	9	8.695652e-4	1.111111e-1	MER11C	H2AFY2
GO Cellular Component	GO:0005942	phosphatidylinositol 3-kinase complex	332	4.420228e-1	1.000000e+0	1.000000e+0	1.227279e+0	2.444432e+0	3	2.896247e-3	3.554502e-3	121	1.098699e-1	1.000000e+0	1.000000e+0	2.546773e+0	1.177961e+0	3	19	2.608696e-3	1.578947e-1	MER11C,MER11C,MER11C	PIK3C3,PIK3R1,PIK3R3
GO Cellular Component	GO:0005859	muscle myosin complex	333	4.423921e-1	1.000000e+0	1.000000e+0	1.333151e+0	1.500205e+0	2	1.777494e-3	2.369668e-3	629	8.225980e-1	1.000000e+0	1.000000e+0	5.973913e-1	1.673945e+0	1	27	8.695652e-4	3.703704e-2	MER11C,MER11C	MYL1
GO Cellular Component	GO:0060091	kinocilium	334	4.433325e-1	1.000000e+0	1.000000e+0	1.707697e+0	5.855840e-1	1	6.938199e-4	1.184834e-3	355	4.007791e-1	1.000000e+0	1.000000e+0	2.016196e+0	4.959836e-1	1	8	8.695652e-4	1.250000e-1	MER11C	GRXCR1
GO Cellular Component	GO:0005758	mitochondrial intermembrane space	335	4.458604e-1	1.000000e+0	1.000000e+0	1.170116e+0	3.418465e+0	4	4.050314e-3	4.739336e-3	583	7.297866e-1	1.000000e+0	1.000000e+0	8.166868e-1	4.897838e+0	4	79	3.478261e-3	5.063291e-2	MER11C,MER11C,MER11C,MER11C	CHCHD7,MYOC,PRELID2,TIMM23
GO Cellular Component	GO:0005639	integral component of nuclear inner membrane	336	4.493846e-1	1.000000e+0	1.000000e+0	1.676424e+0	5.965078e-1	1	7.067627e-4	1.184834e-3	532	6.410163e-1	1.000000e+0	1.000000e+0	1.008098e+0	9.919672e-1	1	16	8.695652e-4	6.250000e-2	MER11C	P2RX4
GO Cellular Component	GO:0017101	aminoacyl-tRNA synthetase multienzyme complex	337	4.495558e-1	1.000000e+0	1.000000e+0	1.675551e+0	5.968187e-1	1	7.071311e-4	1.184834e-3	453	5.361866e-1	1.000000e+0	1.000000e+0	1.344130e+0	7.439754e-1	1	12	8.695652e-4	8.333333e-2	MER11C	AIMP1
GO Cellular Component	GO:0005750	mitochondrial respiratory chain complex III	338	4.501791e-1	1.000000e+0	1.000000e+0	1.672379e+0	5.979507e-1	1	7.084724e-4	1.184834e-3	484	5.649607e-1	1.000000e+0	1.000000e+0	1.240736e+0	8.059734e-1	1	13	8.695652e-4	7.692308e-2	MER11C	UQCRFS1
GO Cellular Component	GO:0098589	membrane region	339	4.517673e-1	1.000000e+0	1.000000e+0	1.030041e+0	3.495007e+1	36	4.141004e-2	4.265403e-2	246	2.361465e-1	1.000000e+0	1.000000e+0	1.161329e+0	2.324923e+1	27	375	2.347826e-2	7.200000e-2	MER11C,MER11C,MER11C,MER11C,MER11C,MER11C,MER11C,MER11C,MER11C,MER11C,MER11C,MER11C,MER11C,MER11C,MER11C,MER11C,MER11C,MER11C,MER11C,MER11C,MER11C,MER11C,MER11C,MER11C,MER11C,MER11C,MER11C,MER11C,MER11C,MER11C,MER11C,MER11C,MER11C,MER11C,MER11C,MER11C	ADCY1,ANGPT1,BICD2,BMPR1A,CBLB,CD14,CD1A,CD226,CD48,CD55,CLTCL1,CNR1,DAB2,EFNA5,EGFR,EQTN,GJA1,KCND2,KCNMA1,KDR,MALL,PDPN,PRNP,RAP2B,RFTN2,RIPK1,SULF1
GO Cellular Component	GO:0044453	nuclear membrane part	340	4.522386e-1	1.000000e+0	1.000000e+0	1.661955e+0	6.017009e-1	1	7.129158e-4	1.184834e-3	545	6.632917e-1	1.000000e+0	1.000000e+0	9.487980e-1	1.053965e+0	1	17	8.695652e-4	5.882353e-2	MER11C	P2RX4
GO Cellular Component	GO:0098855	HCN channel complex	341	4.522701e-1	1.000000e+0	1.000000e+0	1.661796e+0	6.017584e-1	1	7.129839e-4	1.184834e-3	177	1.747097e-1	1.000000e+0	1.000000e+0	5.376522e+0	1.859939e-1	1	3	8.695652e-4	3.333333e-1	MER11C	HCN1
GO Cellular Component	GO:0005943	phosphatidylinositol 3-kinase complex, class IA	342	4.532660e-1	1.000000e+0	1.000000e+0	1.656790e+0	6.035769e-1	1	7.151385e-4	1.184834e-3	128	1.201553e-1	1.000000e+0	1.000000e+0	8.064783e+0	1.239959e-1	1	2	8.695652e-4	5.000000e-1	MER11C	PIK3R1
GO Cellular Component	GO:0000123	histone acetyltransferase complex	343	4.537426e-1	1.000000e+0	1.000000e+0	1.111523e+0	5.397999e+0	6	6.395734e-3	7.109005e-3	588	7.388156e-1	1.000000e+0	1.000000e+0	8.064783e-1	4.959836e+0	4	80	3.478261e-3	5.000000e-2	MER11C,MER11C,MER11C,MER11C,MER11C,MER11C	BRPF3,CREBBP,ENY2,KANSL1L
GO Cellular Component	GO:0032281	AMPA glutamate receptor complex	344	4.548383e-1	1.000000e+0	1.000000e+0	1.128586e+0	4.430322e+0	5	5.249197e-3	5.924171e-3	244	2.329458e-1	1.000000e+0	1.000000e+0	1.792174e+0	1.673945e+0	3	27	2.608696e-3	1.111111e-1	MER11C,MER11C,MER11C,MER11C,MER11C	CNIH3,GRIA3,VWC2
GO Cellular Component	GO:0033648	host intracellular membrane-bounded organelle	345	4.554529e-1	1.000000e+0	1.000000e+0	1.645869e+0	6.075820e-1	1	7.198838e-4	1.184834e-3	261	2.738883e-1	1.000000e+0	1.000000e+0	3.225913e+0	3.099898e-1	1	5	8.695652e-4	2.000000e-1	MER11C	FMR1
GO Cellular Component	GO:0034678	integrin alpha8-beta1 complex	346	4.561110e-1	1.000000e+0	1.000000e+0	1.642601e+0	6.087904e-1	1	7.213157e-4	1.184834e-3	177	1.747097e-1	1.000000e+0	1.000000e+0	5.376522e+0	1.859939e-1	1	3	8.695652e-4	3.333333e-1	MER11C	NPNT
GO Cellular Component	GO:0000775	chromosome, centromeric region	347	4.572116e-1	1.000000e+0	1.000000e+0	1.051976e+0	1.425888e+1	15	1.689441e-2	1.777251e-2	375	4.051624e-1	1.000000e+0	1.000000e+0	1.097824e+0	1.184161e+1	13	191	1.130435e-2	6.806283e-2	MER11C,MER11C,MER11C,MER11C,MER11C,MER11C,MER11C,MER11C,MER11C,MER11C,MER11C,MER11C,MER11C,MER11C,MER11C	CASC5,CENPP,FMR1,KDM4C,KIF2B,NUF2,PPP2CA,SEPT7,SGOL1,SYCP1,SYCP2L,TNKS,TRAPPC12
GO Cellular Component	GO:0034705	potassium channel complex	348	4.579096e-1	1.000000e+0	1.000000e+0	1.051494e+0	1.426542e+1	15	1.690216e-2	1.777251e-2	41	2.075630e-2	1.000000e+0	8.429083e-1	1.935548e+0	6.199795e+0	12	100	1.043478e-2	1.200000e-1	MER11C,MER11C,MER11C,MER11C,MER11C,MER11C,MER11C,MER11C,MER11C,MER11C,MER11C,MER11C,MER11C,MER11C,MER11C	AKAP9,CNTNAP2,DLG2,HCN1,KCNB1,KCND2,KCNJ3,KCNJ6,KCNMA1,KCNQ5,KCNT2,KCNV1
GO Cellular Component	GO:0071008	U2-type post-mRNA release spliceosomal complex	349	4.593105e-1	1.000000e+0	1.000000e+0	1.626846e+0	6.146862e-1	1	7.283012e-4	1.184834e-3	229	2.258843e-1	1.000000e+0	1.000000e+0	4.032391e+0	2.479918e-1	1	4	8.695652e-4	2.500000e-1	MER11C	GCFC2
GO Cellular Component	GO:1990712	HFE-transferrin receptor complex	350	4.662156e-1	1.000000e+0	1.000000e+0	1.593550e+0	6.275299e-1	1	7.435188e-4	1.184834e-3	355	4.007791e-1	1.000000e+0	1.000000e+0	2.016196e+0	4.959836e-1	1	8	8.695652e-4	1.250000e-1	MER11C	BMPR1A
GO Cellular Component	GO:0045121	membrane raft	351	4.670618e-1	1.000000e+0	1.000000e+0	1.026832e+0	2.921607e+1	30	3.461620e-2	3.554502e-2	168	1.640665e-1	1.000000e+0	1.000000e+0	1.244899e+0	1.847539e+1	23	298	2.000000e-2	7.718121e-2	MER11C,MER11C,MER11C,MER11C,MER11C,MER11C,MER11C,MER11C,MER11C,MER11C,MER11C,MER11C,MER11C,MER11C,MER11C,MER11C,MER11C,MER11C,MER11C,MER11C,MER11C,MER11C,MER11C,MER11C,MER11C,MER11C,MER11C,MER11C,MER11C,MER11C	ADCY1,ANGPT1,BMPR1A,CBLB,CD14,CD1A,CD226,CD48,CD55,CNR1,EFNA5,EGFR,GJA1,KCND2,KCNMA1,KDR,MALL,PDPN,PRNP,RAP2B,RFTN2,RIPK1,SULF1
GO Cellular Component	GO:0035577	azurophil granule membrane	352	4.685664e-1	1.000000e+0	1.000000e+0	1.135382e+0	3.523042e+0	4	4.174220e-3	4.739336e-3	561	6.947357e-1	1.000000e+0	1.000000e+0	8.489245e-1	3.533883e+0	3	57	2.608696e-3	5.263158e-2	MER11C,MER11C,MER11C,MER11C	ABCA13,FPR1,GLIPR1
GO Cellular Component	GO:0000794	condensed nuclear chromosome	353	4.686041e-1	1.000000e+0	1.000000e+0	1.094096e+0	5.483980e+0	6	6.497606e-3	7.109005e-3	472	5.414896e-1	1.000000e+0	1.000000e+0	1.018709e+0	5.889805e+0	6	95	5.217391e-3	6.315789e-2	MER11C,MER11C,MER11C,MER11C,MER11C,MER11C	FAM9C,HORMAD2,RAD51,SGOL1,SYCP1,SYCP2L
GO Cellular Component	GO:0005658	alpha DNA polymerase:primase complex	354	4.704635e-1	1.000000e+0	1.000000e+0	1.573530e+0	6.355137e-1	1	7.529784e-4	1.184834e-3	298	3.189178e-1	1.000000e+0	1.000000e+0	2.688261e+0	3.719877e-1	1	6	8.695652e-4	1.666667e-1	MER11C	PRIM2
GO Cellular Component	GO:0098857	membrane microdomain	355	4.717518e-1	1.000000e+0	1.000000e+0	1.024642e+0	2.927851e+1	30	3.469018e-2	3.554502e-2	170	1.679579e-1	1.000000e+0	1.000000e+0	1.240736e+0	1.853739e+1	23	299	2.000000e-2	7.692308e-2	MER11C,MER11C,MER11C,MER11C,MER11C,MER11C,MER11C,MER11C,MER11C,MER11C,MER11C,MER11C,MER11C,MER11C,MER11C,MER11C,MER11C,MER11C,MER11C,MER11C,MER11C,MER11C,MER11C,MER11C,MER11C,MER11C,MER11C,MER11C,MER11C,MER11C	ADCY1,ANGPT1,BMPR1A,CBLB,CD14,CD1A,CD226,CD48,CD55,CNR1,EFNA5,EGFR,GJA1,KCND2,KCNMA1,KDR,MALL,PDPN,PRNP,RAP2B,RFTN2,RIPK1,SULF1
GO Cellular Component	GO:0033180	proton-transporting V-type ATPase, V1 domain	356	4.724278e-1	1.000000e+0	1.000000e+0	1.564389e+0	6.392274e-1	1	7.573784e-4	1.184834e-3	393	4.379456e-1	1.000000e+0	1.000000e+0	1.792174e+0	5.579816e-1	1	9	8.695652e-4	1.111111e-1	MER11C	ATP6V1H
GO Cellular Component	GO:0000228	nuclear chromosome	357	4.743318e-1	1.000000e+0	1.000000e+0	1.019275e+0	3.826250e+1	39	4.533471e-2	4.620853e-2	542	6.523962e-1	1.000000e+0	1.000000e+0	9.470570e-1	3.378888e+1	32	545	2.782609e-2	5.871560e-2	MER11C,MER11C,MER11C,MER11C,MER11C,MER11C,MER11C,MER11C,MER11C,MER11C,MER11C,MER11C,MER11C,MER11C,MER11C,MER11C,MER11C,MER11C,MER11C,MER11C,MER11C,MER11C,MER11C,MER11C,MER11C,MER11C,MER11C,MER11C,MER11C,MER11C,MER11C,MER11C,MER11C,MER11C,MER11C,MER11C,MER11C,MER11C,MER11C	AR,CREBBP,ENC1,ERCC4,FAM9C,FER,GINS1,H2AFB3,H2AFY2,HDAC2,HIRA,HIST4H4,HORMAD2,KDM4C,MAX,MBD2,MEF2A,PLCB1,PRIM2,RAD51,RPA3,SGOL1,SMC2,SPIDR,SYCP1,SYCP2L,TAL1,TNKS,TNKS1BP1,TP63,USF1,ZRANB3
[truncated: 2,153 more rows]
