# Supplementary material for: Genome-wide bioinformatic analyses predict key host and viral factors in SARS-CoV-2 pathogenesis
Source: Commun Biol. 2021 May 17;4:590. doi: 10.1038/s42003-021-02095-0 (PMC8128904; doi:10.1038/s42003-021-02095-0)
Supplement: Supplementary file 12 — Supplementary Data 10 [file 42003_2021_2095_MOESM12_ESM.zip › GREAT_Analysis_TE/GREAT_Analysis_All_TE_Families.txt]

# GREAT version 4.0.4	Species assembly: hg19	Association rule: Basal+extension: 5000 bp upstream, 1000 bp downstream, 1000000 bp max extension, curated regulatory domains included
# Ontology summary statistics are provided in the footer.
#
# Ontology	ID	Desc	BinomRank	BinomP	BinomBonfP	BinomFdrQ	RegionFoldEnrich	ExpRegions	ObsRegions	GenomeFrac	SetCov	HyperRank	HyperP	HyperBonfP	HyperFdrQ	GeneFoldEnrich	ExpGenes	ObsGenes	TotalGenes	GeneSetCov	TermCov	Regions	Genes
Ensembl Genes	16187	HLA-G	1	4.272948e-30	7.925891e-26	7.925891e-26	9.443302e+0	5.082968e+0	48	1.159754e-4	1.095190e-3	1	6.335652e-1	1.000000e+0	1.000000e+0	1.578370e+0	6.335652e-1	1	1	8.509190e-5	1.000000e+0	Charlie9,Charlie9,Charlie9,Charlie9,Charlie9,Charlie9,Charlie9,Charlie9,Charlie9,Charlie9,Charlie9,Charlie9,Charlie9,Charlie9,Charlie9,Charlie9,Charlie9,Charlie9,Charlie9,Charlie9,Charlie9,Charlie9,Charlie9,Charlie9,Charlie9,Charlie9,Charlie9,Charlie9,Charlie9,L1MB5,L1MB5,LTR13A,MLT1F1,MLT1F1,MLT1F1,MLT1F1,MLT1F1,MLT1F1,MLT1F1,MLT1F1,MLT1F1,MLT1F1,MLT1F1,MLT1F1,MLT1F1,MLT1F1,MLT1F1,MLT1F1	HLA-G
Ensembl Genes	15614	CD14	2	5.744668e-23	1.065578e-18	5.327892e-19	2.162375e+1	1.063645e+0	23	2.426862e-5	5.247787e-4	1	6.335652e-1	1.000000e+0	1.000000e+0	1.578370e+0	6.335652e-1	1	1	8.509190e-5	1.000000e+0	L1MB5,L1MB5,L1MB5,L1MB5,L1MB5,L1MB5,L1MB5,L1MB5,L1MB5,L1MB5,L1MB5,L1MB5,L1MB5,L1MB5,L1MB5,L1MB5,L1MB5,L1MB5,L1MB5,L1MB5,L1MB5,MER11C,MER41B	CD14
Ensembl Genes	15613	SLC35A4	3	1.626283e-22	3.016592e-18	1.005531e-18	2.062291e+1	1.115264e+0	23	2.544639e-5	5.247787e-4	1	6.335652e-1	1.000000e+0	1.000000e+0	1.578370e+0	6.335652e-1	1	1	8.509190e-5	1.000000e+0	L1MB5,L1MB5,L1MB5,L1MB5,L1MB5,L1MB5,L1MB5,L1MB5,L1MB5,L1MB5,L1MB5,L1MB5,L1MB5,L1MB5,L1MB5,L1MB5,L1MB5,L1MB5,L1MB5,L1MB5,L1MB5,MER11C,MER41B	SLC35A4
Ensembl Genes	8029	SLC5A10	4	2.320603e-20	4.304487e-16	1.076122e-16	1.218205e+1	2.216375e+0	27	5.056985e-5	6.160445e-4	1	6.335652e-1	1.000000e+0	1.000000e+0	1.578370e+0	6.335652e-1	1	1	8.509190e-5	1.000000e+0	L1MB5,L1MB5,L1MB5,L1MB5,L1MB5,L1MB5,L1MB5,L1MB5,L1MB5,L1MB5,L1MB5,L1MB5,L1MB5,L1MB5,L1MB5,L1MB5,L1MB5,L1MB5,L1MB5,L1MB5,L1MB5,L1MB5,L1MB5,L1MB5,L1MB5,MER34A,MER34A	SLC5A10
Ensembl Genes	8028	PRPSAP2	5	6.717021e-16	1.245940e-11	2.491880e-12	9.486353e+0	2.529950e+0	24	5.772452e-5	5.475951e-4	1	6.335652e-1	1.000000e+0	1.000000e+0	1.578370e+0	6.335652e-1	1	1	8.509190e-5	1.000000e+0	L1MB5,L1MB5,L1MB5,L1MB5,L1MB5,L1MB5,L1MB5,L1MB5,L1MB5,L1MB5,L1MB5,L1MB5,L1MB5,L1MB5,L1MB5,L1MB5,L1MB5,L1MB5,L1MB5,L1MB5,L1MB5,MER34A,MER34A,MLT1I	PRPSAP2
Ensembl Genes	5132	CAMKK2	6	2.353832e-15	4.366123e-11	7.276872e-12	1.023013e+1	2.150511e+0	22	4.906706e-5	5.019622e-4	1	6.335652e-1	1.000000e+0	1.000000e+0	1.578370e+0	6.335652e-1	1	1	8.509190e-5	1.000000e+0	L1MB5,L1MB5,L1MB5,L1MB5,L1MB5,L1MB5,L1MB5,L1MB5,L1MB5,L1MB5,L1MB5,L1MB5,L1MB5,L1MB5,L1MB5,L1MB5,L1MB5,L1MB5,L1MB5,L1MB5,L1MB5,MER11C	CAMKK2
Ensembl Genes	5188	SCARB1	7	1.365669e-14	2.533179e-10	3.618828e-11	5.360399e+0	6.342812e+0	34	1.447205e-4	7.757598e-4	1	6.335652e-1	1.000000e+0	1.000000e+0	1.578370e+0	6.335652e-1	1	1	8.509190e-5	1.000000e+0	Charlie9,Charlie9,L1MB5,L1MB5,L1MB5,L1MB5,L1MB5,L1MB5,L1MB5,L1MB5,L1MB5,L1MB5,L1MB5,L1MB5,L1MB5,L1MB5,L1MB5,L1MB5,L1MB5,L1MB5,L1MB5,L1MB5,L1MB5,MLT1F1,MLT1F1,MLT1I,MLT1I,MLT1I,MLT1I,MLT1I,MLT1I,MamRep137,MamRep137,MamRep4096	SCARB1
Ensembl Genes	5133	ANAPC5	8	1.906188e-14	3.535788e-10	4.419735e-11	1.279976e+1	1.406277e+0	18	3.208626e-5	4.106964e-4	1	6.335652e-1	1.000000e+0	1.000000e+0	1.578370e+0	6.335652e-1	1	1	8.509190e-5	1.000000e+0	L1MB5,L1MB5,L1MB5,L1MB5,L1MB5,L1MB5,L1MB5,L1MB5,L1MB5,L1MB5,L1MB5,L1MB5,L1MB5,L1MB5,L1MB5,L1MB5,L1MB5,L1MB5	ANAPC5
Ensembl Genes	16189	ZNRD1	9	2.102306e-14	3.899567e-10	4.332853e-11	7.245471e+0	3.588449e+0	26	8.187571e-5	5.932281e-4	1	6.335652e-1	1.000000e+0	1.000000e+0	1.578370e+0	6.335652e-1	1	1	8.509190e-5	1.000000e+0	Charlie9,Charlie9,Charlie9,Charlie9,Charlie9,Charlie9,Charlie9,Charlie9,Charlie9,Charlie9,Charlie9,Charlie9,Charlie9,Charlie9,Charlie9,L1MB5,LTR13A,MLT1F1,MLT1F1,MLT1F1,MLT1F1,MLT1F1,MLT1F1,MLT1F1,MLT1F1,MLT1F1	ZNRD1
Ensembl Genes	16186	HLA-F	10	2.239336e-14	4.153744e-10	4.153744e-11	9.805207e+0	2.141719e+0	21	4.886646e-5	4.791458e-4	1	6.335652e-1	1.000000e+0	1.000000e+0	1.578370e+0	6.335652e-1	1	1	8.509190e-5	1.000000e+0	Charlie9,Charlie9,Charlie9,Charlie9,Charlie9,Charlie9,Charlie9,Charlie9,Charlie9,Charlie9,Charlie9,Charlie9,Charlie9,Charlie9,L1MB5,MLT1F1,MLT1F1,MLT1F1,MLT1F1,MLT1F1,MLT1F1	HLA-F
Ensembl Genes	9693	AP1M1	11	9.459328e-14	1.754611e-9	1.595101e-10	9.788060e+0	2.043306e+0	20	4.662101e-5	4.563293e-4	1	6.335652e-1	1.000000e+0	1.000000e+0	1.578370e+0	6.335652e-1	1	1	8.509190e-5	1.000000e+0	L1MB5,L1MB5,L1MB5,L1MB5,L1MB5,L1MB5,L1MB5,L1MB5,L1MB5,L1MB5,L1MB5,L1MB5,L1MB5,L1MB5,L1MB5,L1MB5,L1MB5,L1MB5,PABL_A,PABL_A	AP1M1
Ensembl Genes	18996	ZNF367	12	6.769813e-13	1.255733e-8	1.046444e-9	1.617503e+1	8.655318e-1	14	1.974838e-5	3.194305e-4	1	6.335652e-1	1.000000e+0	1.000000e+0	1.578370e+0	6.335652e-1	1	1	8.509190e-5	1.000000e+0	L1MB5,L1MB5,L1MB5,L1MB5,L1MB5,L1MB5,L1MB5,L1MB5,L1MB5,L1MB5,L1MB5,MLT1I,MLT1I,MLT1I	ZNF367
Ensembl Genes	7088	FOPNL	13	7.918025e-12	1.468714e-7	1.129780e-8	1.186081e+1	1.264669e+0	15	2.885527e-5	3.422470e-4	1	6.335652e-1	1.000000e+0	1.000000e+0	1.578370e+0	6.335652e-1	1	1	8.509190e-5	1.000000e+0	Charlie9,L1MB5,L1MB5,L1MB5,L1MB5,L1MB5,L1MB5,L1MB5,L1MB5,L1MB5,L1MB5,L1MB5,L1MB5,L1MB5,L1MB5	FOPNL
Ensembl Genes	4989	NUAK1	14	2.415786e-11	4.481041e-7	3.200744e-8	3.115326e+0	1.540770e+1	48	3.515492e-4	1.095190e-3	1	6.335652e-1	1.000000e+0	1.000000e+0	1.578370e+0	6.335652e-1	1	1	8.509190e-5	1.000000e+0	Charlie9,Charlie9,L1MEg1,LTR79,LTR79,LTR79,LTR79,LTR79,LTR79,LTR79,LTR79,LTR79,LTR79,LTR79,LTR79,LTR79,MER34A,MLT1F1,MLT1F1,MLT1F1,MLT1I,MLT1I,MLT1I,MLT1I,MLT1I,MLT1I,MLT1I,MLT1I,MLT1I,MLT1I,MLT1I,MLT1I,MLT1I,MLT1I,MLT1I,MLT1I,MLT1I,MLT1I,MLT2C2,MamRep137,MamRep137,MamRep4096,MamRep4096,MamRep4096,MamRep4096,THE1D-int,THE1D-int,THE1D-int	NUAK1
Ensembl Genes	5193	TMEM132B	15	2.500974e-11	4.639057e-7	3.092704e-8	2.849244e+0	1.930336e+1	55	4.404345e-4	1.254906e-3	1	6.335652e-1	1.000000e+0	1.000000e+0	1.578370e+0	6.335652e-1	1	1	8.509190e-5	1.000000e+0	Charlie9,Charlie9,L1MB5,L1MB5,L1MB5,L1MB5,L1MB5,L1MB5,L1MB5,L1MB5,L1MB5,L1MB5,L1MB5,L1MB5,L1MB5,L1MB5,L1MB5,L1MB5,L1MB5,L1MEg1,L1MEg1,LTR79,LTR79,MER41B,MER41B,MER41B,MER41B,MER77B,MLT1F1,MLT1F1,MLT1F1,MLT1F1,MLT1I,MLT1I,MLT1I,MLT1I,MLT1I,MLT1I,MLT1I,MLT1I,MLT1I,MLT1I,MLT1I,MLT1I,MLT1I,MLT1I,MamRep137,MamRep137,MamRep137,MamRep4096,MamRep4096,MamRep4096,MamRep4096,MamRep4096,THE1D-int	TMEM132B
Ensembl Genes	12343	WFDC13	16	5.061770e-11	9.389077e-7	5.868173e-8	2.270892e+1	4.403556e-1	10	1.004736e-5	2.281646e-4	1	6.335652e-1	1.000000e+0	1.000000e+0	1.578370e+0	6.335652e-1	1	1	8.509190e-5	1.000000e+0	L1MB5,L1MB5,L1MB5,L1MB5,L1MB5,L1MB5,L1MB5,L1MB5,L1MB5,L1MB5	WFDC13
Ensembl Genes	5187	NCOR2	17	8.061689e-11	1.495363e-6	8.796251e-8	3.875994e+0	8.771944e+0	34	2.001447e-4	7.757598e-4	1	6.335652e-1	1.000000e+0	1.000000e+0	1.578370e+0	6.335652e-1	1	1	8.509190e-5	1.000000e+0	Charlie9,Charlie9,L1MB5,L1MB5,L1MB5,L1MB5,L1MB5,L1MB5,L1MB5,L1MB5,L1MB5,L1MB5,L1MB5,L1MB5,L1MB5,L1MB5,L1MB5,L1MB5,L1MB5,L1MB5,L1MB5,L1MB5,MLT1F1,MLT1F1,MLT1I,MLT1I,MLT1I,MLT1I,MLT1I,MLT1I,MLT1I,MamRep137,MamRep137,MamRep4096	NCOR2
Ensembl Genes	9791	MAU2	18	1.523490e-10	2.825922e-6	1.569956e-7	1.655016e+1	6.646461e-1	11	1.516487e-5	2.509811e-4	1	6.335652e-1	1.000000e+0	1.000000e+0	1.578370e+0	6.335652e-1	1	1	8.509190e-5	1.000000e+0	L1MB5,L1MB5,L1MB5,L1MB5,L1MB5,L1MB5,L1MB5,L1MB5,L1MB5,L1MB5,L1MB5	MAU2
Ensembl Genes	18209	LYPLA1	19	1.564085e-10	2.901221e-6	1.526959e-7	9.537282e+0	1.572775e+0	15	3.588517e-5	3.422470e-4	1	6.335652e-1	1.000000e+0	1.000000e+0	1.578370e+0	6.335652e-1	1	1	8.509190e-5	1.000000e+0	L1MB5,L1MB5,L1MB5,L1MB5,L1MB5,L1MB5,L1MB5,L1MB5,L1MB5,L1MB5,MER41B,MER41B,MER41B,MLT1I,MLT1I	LYPLA1
Ensembl Genes	13580	VPRBP	20	1.752306e-10	3.250352e-6	1.625176e-7	7.878890e+0	2.157664e+0	17	4.923027e-5	3.878799e-4	1	6.335652e-1	1.000000e+0	1.000000e+0	1.578370e+0	6.335652e-1	1	1	8.509190e-5	1.000000e+0	L1MB5,L1MB5,L1MB5,L1MB5,L1MB5,L1MB5,L1MB5,L1MB5,L1MB5,L1MB5,L1MB5,L1MB5,L1MB5,L1MB5,L1MB5,L1MB5,L1MB5	VPRBP
Ensembl Genes	6168	AMN	21	1.960545e-10	3.636615e-6	1.731721e-7	5.401602e+0	4.257996e+0	23	9.715242e-5	5.247787e-4	1	6.335652e-1	1.000000e+0	1.000000e+0	1.578370e+0	6.335652e-1	1	1	8.509190e-5	1.000000e+0	Charlie9,L1MB5,L1MB5,L1MB5,L1MB5,L1MB5,L1MB5,L1MB5,L1MB5,L1MB5,L1MB5,L1MB5,L1MB5,L1MB5,L1MB5,L1MB5,L1MB5,L1MB5,L1MB5,L1MB5,L1MB5,MER41B,MER41B	AMN
Ensembl Genes	9706	SIN3B	22	2.072771e-10	3.844783e-6	1.747629e-7	7.214794e+0	2.494874e+0	18	5.692420e-5	4.106964e-4	1	6.335652e-1	1.000000e+0	1.000000e+0	1.578370e+0	6.335652e-1	1	1	8.509190e-5	1.000000e+0	L1MB5,L1MB5,L1MB5,L1MB5,L1MB5,L1MB5,L1MB5,L1MB5,L1MB5,L1MB5,L1MB5,L1MB5,L1MB5,L1MB5,MER34A,MER41B,MER41B,MER41B	SIN3B
Ensembl Genes	10236	IGFL1	23	2.255935e-10	4.184534e-6	1.819363e-7	7.746955e+0	2.194410e+0	17	5.006869e-5	3.878799e-4	1	6.335652e-1	1.000000e+0	1.000000e+0	1.578370e+0	6.335652e-1	1	1	8.509190e-5	1.000000e+0	L1MB5,L1MB5,L1MB5,L1MB5,L1MB5,L1MB5,L1MB5,L1MB5,L1MB5,L1MB5,L1MB5,L1MB5,L1MB5,L1MB5,L1MB5,MER11C,MLT1I	IGFL1
Ensembl Genes	88	AJAP1	24	2.676301e-10	4.964271e-6	2.068446e-7	2.434286e+0	2.670187e+1	65	6.092423e-4	1.483070e-3	1	6.335652e-1	1.000000e+0	1.000000e+0	1.578370e+0	6.335652e-1	1	1	8.509190e-5	1.000000e+0	L1MB5,L1MB5,L1MB5,L1MB5,L1MB5,L1MB5,L1MB5,L1MB5,L1MB5,L1MB5,L1MB5,L1MB5,L1MB5,L1MB5,L1MB5,LTR79,LTR79,LTR79,LTR79,LTR79,LTR79,LTR79,LTR79,LTR79,LTR79,LTR79,LTR79,LTR79,LTR79,LTR79,MER34A,MER34A,MER41B,MER77B,MER77B,MER77B,MER77B,MER77B,MER77B,MER77B,MER77B,MER77B,MER77B,MER77B,MER77B,MER77B,MER77B,MLT1F1,MLT1F1,MLT1I,MLT1I,MLT1I,MLT1I,MLT1I,MLT1I,MLT1I,MLT1I,MLT1I,MLT1I,MLT1I,MLT1I,MLT1I,MLT1I,ML…	AJAP1
Ensembl Genes	18623	ZNF250	25	3.341724e-10	6.198564e-6	2.479426e-7	1.002712e+1	1.396213e+0	14	3.185665e-5	3.194305e-4	1	6.335652e-1	1.000000e+0	1.000000e+0	1.578370e+0	6.335652e-1	1	1	8.509190e-5	1.000000e+0	L1MB5,L1MB5,L1MB5,L1MB5,L1MB5,L1MB5,L1MB5,L1MB5,L1MB5,L1MB5,L1MB5,L1MB5,L1MB5,L1MB5	ZNF250
Ensembl Genes	18995	SLC35D2	26	4.044829e-10	7.502753e-6	2.885674e-7	8.888317e+0	1.687609e+0	15	3.850526e-5	3.422470e-4	1	6.335652e-1	1.000000e+0	1.000000e+0	1.578370e+0	6.335652e-1	1	1	8.509190e-5	1.000000e+0	L1MB5,L1MB5,L1MB5,L1MB5,L1MB5,L1MB5,L1MB5,L1MB5,L1MB5,L1MB5,L1MB5,MER34A,MER77B,MLT1I,MLT1I	SLC35D2
Ensembl Genes	9789	TM6SF2	27	4.228350e-10	7.843166e-6	2.904876e-7	1.499759e+1	7.334512e-1	11	1.673476e-5	2.509811e-4	1	6.335652e-1	1.000000e+0	1.000000e+0	1.578370e+0	6.335652e-1	1	1	8.509190e-5	1.000000e+0	L1MB5,L1MB5,L1MB5,L1MB5,L1MB5,L1MB5,L1MB5,L1MB5,L1MB5,L1MB5,L1MB5	TM6SF2
Ensembl Genes	20257	H2AFB1	28	4.693156e-10	8.705335e-6	3.109048e-7	1.484690e+1	7.408954e-1	11	1.690461e-5	2.509811e-4	1	6.335652e-1	1.000000e+0	1.000000e+0	1.578370e+0	6.335652e-1	1	1	8.509190e-5	1.000000e+0	L1MB5,L1MB5,L1MB5,L1MB5,L1MB5,L1MB5,L1MB5,L1MB5,L1MB5,L1MB5,L1MB5	H2AFB1
Ensembl Genes	15860	DRD1	29	4.948382e-10	9.178754e-6	3.165088e-7	3.317274e+0	1.145519e+1	38	2.613669e-4	8.670256e-4	1	6.335652e-1	1.000000e+0	1.000000e+0	1.578370e+0	6.335652e-1	1	1	8.509190e-5	1.000000e+0	L1MB5,L1MB5,L1MB5,L1MB5,L1MB5,L1MB5,L1MB5,L1MB5,L1MB5,L1MB5,LTR79,LTR79,MER41B,MER41B,MER77B,MER77B,MER77B,MLT1F1,MLT1F1,MLT1F1,MLT1F1,MLT1I,MLT1I,MLT1I,MLT1I,MLT1I,MLT1I,MLT1I,MLT2C2,MLT2C2,MLT2C2,MLT2C2,MamRep4096,MamRep4096,MamRep4096,MamRep4096,THE1D-int,THE1D-int	DRD1
Ensembl Genes	371	LIN28A	30	6.054384e-10	1.123028e-5	3.743426e-7	1.448485e+1	7.594139e-1	11	1.732714e-5	2.509811e-4	1	6.335652e-1	1.000000e+0	1.000000e+0	1.578370e+0	6.335652e-1	1	1	8.509190e-5	1.000000e+0	L1MB5,L1MB5,L1MB5,L1MB5,L1MB5,L1MB5,L1MB5,L1MB5,L1MB5,L1MB5,L1MB5	LIN28A
Ensembl Genes	16451	PRPH2	31	1.044654e-9	1.937729e-5	6.250738e-7	6.501174e+0	2.768731e+0	18	6.317265e-5	4.106964e-4	1	6.335652e-1	1.000000e+0	1.000000e+0	1.578370e+0	6.335652e-1	1	1	8.509190e-5	1.000000e+0	L1MB5,L1MB5,L1MEg1,L1MEg1,L1MEg1,L1MEg1,L1MEg1,L1MEg1,L1MEg1,L1MEg1,L1MEg1,L1MEg1,L1MEg1,L1MEg1,L1MEg1,L1MEg1,LTR13A,MER34A	PRPH2
Ensembl Genes	19466	MXRA5	32	1.164109e-9	2.159306e-5	6.747831e-7	3.409754e+0	1.026467e+1	35	2.342035e-4	7.985763e-4	1	6.335652e-1	1.000000e+0	1.000000e+0	1.578370e+0	6.335652e-1	1	1	8.509190e-5	1.000000e+0	L1MB5,L1MB5,L1MB5,L1MB5,L1MB5,L1MB5,L1MB5,L1MB5,L1MB5,L1MB5,L1MB5,L1MB5,L1MB5,L1MB5,L1MB5,MER34A,MER34A,MER34A,MER41B,MER41B,MER41B,MER41B,MER41B,MER41B,MER77B,MER77B,MER77B,MER77B,MLT1F1,MLT1I,MLT1I,MLT2C2,MLT2C2,MLT2C2,MamRep137	MXRA5
Ensembl Genes	7040	ATF7IP2	33	1.354292e-9	2.512076e-5	7.612352e-7	4.330804e+0	6.003504e+0	26	1.369787e-4	5.932281e-4	1	6.335652e-1	1.000000e+0	1.000000e+0	1.578370e+0	6.335652e-1	1	1	8.509190e-5	1.000000e+0	L1MB5,LTR13A,LTR79,MER34A,MER34A,MER34A,MER34A,MER34A,MER34A,MER34A,MER41B,MER41B,MER41B,MER41B,MLT1F1,MLT1F1,MLT1F1,MLT1I,MLT1I,MLT2C2,MLT2C2,PABL_A,PABL_A,PABL_A,PABL_A,PABL_A	ATF7IP2
Ensembl Genes	503	AGO4	34	1.616731e-9	2.998874e-5	8.820219e-7	8.849750e+0	1.581966e+0	14	3.609486e-5	3.194305e-4	1	6.335652e-1	1.000000e+0	1.000000e+0	1.578370e+0	6.335652e-1	1	1	8.509190e-5	1.000000e+0	L1MB5,L1MB5,L1MB5,L1MB5,L1MB5,L1MB5,L1MB5,L1MB5,L1MB5,LTR79,LTR79,MLT1I,MLT1I,MLT1I	AGO4
Ensembl Genes	16450	UBR2	35	2.392298e-9	4.437474e-5	1.267850e-6	5.182809e+0	4.051857e+0	21	9.244905e-5	4.791458e-4	1	6.335652e-1	1.000000e+0	1.000000e+0	1.578370e+0	6.335652e-1	1	1	8.509190e-5	1.000000e+0	L1MB5,L1MB5,L1MB5,L1MEg1,L1MEg1,L1MEg1,L1MEg1,L1MEg1,L1MEg1,L1MEg1,L1MEg1,L1MEg1,L1MEg1,L1MEg1,L1MEg1,L1MEg1,L1MEg1,MER34A,MER41B,MLT1I,MLT1I	UBR2
Ensembl Genes	370	ZNF683	36	2.395565e-9	4.443534e-5	1.234315e-6	1.266748e+1	8.683655e-1	11	1.981303e-5	2.509811e-4	1	6.335652e-1	1.000000e+0	1.000000e+0	1.578370e+0	6.335652e-1	1	1	8.509190e-5	1.000000e+0	L1MB5,L1MB5,L1MB5,L1MB5,L1MB5,L1MB5,L1MB5,L1MB5,L1MB5,L1MB5,L1MB5	ZNF683
Ensembl Genes	9694	KLF2	37	3.872654e-9	7.183386e-5	1.941456e-6	5.038990e+0	4.167502e+0	21	9.508766e-5	4.791458e-4	1	6.335652e-1	1.000000e+0	1.000000e+0	1.578370e+0	6.335652e-1	1	1	8.509190e-5	1.000000e+0	L1MB5,L1MB5,L1MB5,L1MB5,L1MB5,L1MB5,L1MB5,L1MB5,L1MB5,L1MB5,L1MB5,L1MB5,L1MB5,L1MB5,L1MB5,L1MB5,L1MB5,L1MB5,L1MB5,L1MB5,L1MB5	KLF2
Ensembl Genes	4987	APPL2	38	4.181345e-9	7.755977e-5	2.041047e-6	2.788045e+0	1.578167e+1	44	3.600819e-4	1.003924e-3	1	6.335652e-1	1.000000e+0	1.000000e+0	1.578370e+0	6.335652e-1	1	1	8.509190e-5	1.000000e+0	Charlie9,Charlie9,L1MB5,L1MB5,L1MB5,L1MEg1,LTR79,LTR79,LTR79,LTR79,LTR79,LTR79,LTR79,LTR79,LTR79,LTR79,LTR79,LTR79,LTR79,MER34A,MLT1F1,MLT1F1,MLT1F1,MLT1I,MLT1I,MLT1I,MLT1I,MLT1I,MLT1I,MLT1I,MLT1I,MLT1I,MLT1I,MLT1I,MLT1I,MLT1I,MLT2C2,MamRep137,MamRep137,MamRep4096,MamRep4096,THE1D-int,THE1D-int,THE1D-int	APPL2
Ensembl Genes	18208	TCEA1	39	4.439275e-9	8.234411e-5	2.111387e-6	5.260535e+0	3.801895e+0	20	8.674579e-5	4.563293e-4	1	6.335652e-1	1.000000e+0	1.000000e+0	1.578370e+0	6.335652e-1	1	1	8.509190e-5	1.000000e+0	L1MB5,L1MB5,L1MB5,L1MB5,L1MB5,L1MB5,L1MB5,L1MB5,L1MB5,L1MB5,L1MB5,L1MB5,L1MB5,L1MB5,L1MB5,L1MB5,MER41B,MLT1I,MLT2C2,MLT2C2	TCEA1
Ensembl Genes	12009	ZNF343	40	5.033252e-9	9.336179e-5	2.334045e-6	2.224959e+1	3.595571e-1	8	8.203822e-6	1.825317e-4	1	6.335652e-1	1.000000e+0	1.000000e+0	1.578370e+0	6.335652e-1	1	1	8.509190e-5	1.000000e+0	L1MB5,L1MB5,L1MB5,L1MB5,MER41B,MER41B,MER41B,MER41B	ZNF343
Ensembl Genes	3440	CYB561A3	41	9.223087e-9	1.710790e-4	4.172660e-6	2.056005e+1	3.891041e-1	8	8.877980e-6	1.825317e-4	1	6.335652e-1	1.000000e+0	1.000000e+0	1.578370e+0	6.335652e-1	1	1	8.509190e-5	1.000000e+0	L1MEg1,L1MEg1,L1MEg1,L1MEg1,L1MEg1,L1MEg1,L1MEg1,L1MEg1	CYB561A3
Ensembl Genes	18624	ZNF16	42	1.046718e-8	1.941557e-4	4.622755e-6	6.949396e+0	2.158461e+0	15	4.924845e-5	3.422470e-4	1	6.335652e-1	1.000000e+0	1.000000e+0	1.578370e+0	6.335652e-1	1	1	8.509190e-5	1.000000e+0	L1MB5,L1MB5,L1MB5,L1MB5,L1MB5,L1MB5,L1MB5,L1MB5,L1MB5,L1MB5,L1MB5,L1MB5,L1MB5,L1MB5,LTR13A	ZNF16
Ensembl Genes	9468	OR2Z1	43	1.543409e-8	2.862869e-4	6.657836e-6	7.376875e+0	1.897823e+0	14	4.330160e-5	3.194305e-4	1	6.335652e-1	1.000000e+0	1.000000e+0	1.578370e+0	6.335652e-1	1	1	8.509190e-5	1.000000e+0	L1MB5,L1MB5,L1MB5,L1MB5,L1MB5,L1MB5,L1MB5,L1MB5,L1MB5,L1MB5,L1MB5,L1MB5,L1MB5,L1MB5	OR2Z1
Ensembl Genes	6167	TRAF3	44	1.594600e-8	2.957824e-4	6.722326e-6	4.433060e+0	4.962712e+0	22	1.132315e-4	5.019622e-4	1	6.335652e-1	1.000000e+0	1.000000e+0	1.578370e+0	6.335652e-1	1	1	8.509190e-5	1.000000e+0	Charlie9,L1MB5,L1MB5,L1MB5,L1MB5,L1MB5,L1MB5,L1MB5,L1MB5,L1MB5,L1MB5,L1MB5,L1MB5,L1MB5,L1MB5,L1MB5,L1MB5,L1MB5,L1MB5,L1MB5,MER41B,MER41B	TRAF3
Ensembl Genes	16473	CRIP3	45	1.798129e-8	3.335349e-4	7.411888e-6	1.038081e+1	1.059647e+0	11	2.417741e-5	2.509811e-4	1	6.335652e-1	1.000000e+0	1.000000e+0	1.578370e+0	6.335652e-1	1	1	8.509190e-5	1.000000e+0	L1MB5,L1MB5,L1MB5,L1MB5,L1MB5,L1MB5,L1MB5,L1MB5,L1MB5,LTR79,LTR79	CRIP3
Ensembl Genes	3258	PACSIN3	46	1.866673e-8	3.462492e-4	7.527156e-6	1.874751e+1	4.267233e-1	8	9.736316e-6	1.825317e-4	1	6.335652e-1	1.000000e+0	1.000000e+0	1.578370e+0	6.335652e-1	1	1	8.509190e-5	1.000000e+0	MER34A,MER34A,MER34A,MER34A,MER41B,MER41B,MER41B,MER41B	PACSIN3
Ensembl Genes	9469	ZNF558	47	1.882306e-8	3.491489e-4	7.428701e-6	8.030318e+0	1.618865e+0	13	3.693677e-5	2.966140e-4	1	6.335652e-1	1.000000e+0	1.000000e+0	1.578370e+0	6.335652e-1	1	1	8.509190e-5	1.000000e+0	L1MB5,L1MB5,L1MB5,L1MB5,L1MB5,L1MB5,L1MB5,L1MB5,L1MB5,L1MB5,L1MB5,L1MB5,L1MB5	ZNF558
Ensembl Genes	11126	SUCLG1	48	2.096113e-8	3.888080e-4	8.100167e-6	2.668595e+0	1.611335e+1	43	3.676496e-4	9.811080e-4	1	6.335652e-1	1.000000e+0	1.000000e+0	1.578370e+0	6.335652e-1	1	1	8.509190e-5	1.000000e+0	L1MB5,L1MB5,L1MB5,L1MB5,L1MB5,L1MB5,L1MB5,L1MB5,L1MB5,L1MB5,L1MB5,L1MB5,L1MB5,L1MB5,L1MB5,L1MB5,L1MB5,L1MB5,L1MB5,L1MEg1,LTR79,LTR79,LTR79,MER11C,MER77B,MER77B,MER77B,MLT1F1,MLT1F1,MLT1I,MLT1I,MLT1I,MLT1I,MLT1I,MLT1I,MLT1I,MLT1I,MLT1I,MLT1I,MLT1I,MamRep137,MamRep137,PABL_A	SUCLG1
Ensembl Genes	5082	MAP1LC3B2	49	2.195312e-8	4.072084e-4	8.310376e-6	3.764109e+0	6.907344e+0	26	1.576012e-4	5.932281e-4	1	6.335652e-1	1.000000e+0	1.000000e+0	1.578370e+0	6.335652e-1	1	1	8.509190e-5	1.000000e+0	L1MB5,L1MB5,L1MB5,L1MB5,L1MB5,L1MB5,L1MB5,L1MB5,L1MB5,L1MB5,L1MB5,L1MB5,L1MB5,L1MB5,MLT1F1,MLT1F1,MLT1F1,MLT1F1,MLT1I,MLT1I,MLT1I,MLT1I,MLT1I,MamRep137,MamRep137,MamRep137	MAP1LC3B2
Ensembl Genes	19447	SHOX	50	2.207971e-8	4.095565e-4	8.191131e-6	2.917075e+0	1.268394e+1	37	2.894026e-4	8.442092e-4	1	6.335652e-1	1.000000e+0	1.000000e+0	1.578370e+0	6.335652e-1	1	1	8.509190e-5	1.000000e+0	L1MB5,L1MB5,L1MB5,L1MB5,L1MB5,L1MB5,L1MB5,L1MB5,L1MB5,L1MB5,L1MB5,L1MB5,L1MB5,L1MB5,L1MB5,L1MB5,L1MB5,L1MB5,L1MB5,L1MB5,L1MB5,L1MB5,L1MB5,L1MB5,L1MB5,L1MB5,L1MB5,L1MB5,L1MB5,L1MB5,L1MB5,MER34A,MER34A,MER41B,MER41B,MER41B,MER77B	SHOX
Ensembl Genes	18942	GAS1	51	2.304552e-8	4.274714e-4	8.381791e-6	2.591925e+0	1.736161e+1	45	3.961306e-4	1.026741e-3	1	6.335652e-1	1.000000e+0	1.000000e+0	1.578370e+0	6.335652e-1	1	1	8.509190e-5	1.000000e+0	Charlie9,L1MB5,L1MB5,L1MB5,L1MB5,L1MB5,L1MB5,L1MB5,L1MB5,LTR79,LTR79,MER11C,MER34A,MER34A,MER34A,MER41B,MER41B,MER77B,MLT1F1,MLT1F1,MLT1F1,MLT1I,MLT1I,MLT1I,MLT1I,MLT1I,MLT1I,MLT1I,MLT1I,MLT1I,MLT1I,MLT1I,MLT1I,MLT1I,MLT1I,MLT1I,MLT1I,MLT1I,MLT1I,MLT1I,MamRep4096,MamRep4096,MamRep4096,THE1D-int,THE1D-int	GAS1
Ensembl Genes	5197	TMEM132D	52	2.386360e-8	4.426459e-4	8.512421e-6	2.499395e+0	1.920465e+1	48	4.381821e-4	1.095190e-3	1	6.335652e-1	1.000000e+0	1.000000e+0	1.578370e+0	6.335652e-1	1	1	8.509190e-5	1.000000e+0	Charlie9,Charlie9,Charlie9,L1MB5,L1MB5,L1MB5,L1MB5,L1MB5,L1MB5,LTR79,MER41B,MER41B,MER41B,MER41B,MER77B,MLT1F1,MLT1F1,MLT1F1,MLT1F1,MLT1I,MLT1I,MLT1I,MLT1I,MLT1I,MLT1I,MLT1I,MLT1I,MLT1I,MLT1I,MLT1I,MLT1I,MLT1I,MLT1I,MLT1I,MLT1I,MLT2C2,MLT2C2,MLT2C2,MamRep137,MamRep137,MamRep137,MamRep137,MamRep137,MamRep137,MamRep137,MamRep137,MamRep4096,MamRep4096	TMEM132D
Ensembl Genes	11152	IMMT	53	2.641170e-8	4.899106e-4	9.243597e-6	8.742180e+0	1.372655e+0	12	3.131914e-5	2.737976e-4	1	6.335652e-1	1.000000e+0	1.000000e+0	1.578370e+0	6.335652e-1	1	1	8.509190e-5	1.000000e+0	Charlie9,Charlie9,L1MB5,L1MB5,L1MB5,L1MB5,MLT2C2,MLT2C2,MLT2C2,MLT2C2,MLT2C2,MamRep137	IMMT
Ensembl Genes	16762	KPNA5	54	3.087852e-8	5.727657e-4	1.060677e-5	8.615848e+0	1.392782e+0	12	3.177837e-5	2.737976e-4	1	6.335652e-1	1.000000e+0	1.000000e+0	1.578370e+0	6.335652e-1	1	1	8.509190e-5	1.000000e+0	L1MB5,L1MB5,L1MB5,L1MB5,L1MB5,L1MB5,L1MB5,L1MB5,L1MB5,L1MB5,MER41B,MER41B	KPNA5
Ensembl Genes	19464	ARSF	55	3.307764e-8	6.135571e-4	1.115558e-5	4.249012e+0	5.177675e+0	22	1.181362e-4	5.019622e-4	1	6.335652e-1	1.000000e+0	1.000000e+0	1.578370e+0	6.335652e-1	1	1	8.509190e-5	1.000000e+0	L1MB5,L1MB5,L1MB5,L1MB5,L1MB5,L1MB5,L1MB5,MER34A,MER34A,MER34A,MER41B,MER41B,MER41B,MER77B,MER77B,MER77B,MER77B,MLT1I,MLT1I,MLT2C2,MLT2C2,MLT2C2	ARSF
Ensembl Genes	16036	CD83	56	3.640066e-8	6.751958e-4	1.205707e-5	2.519899e+0	1.825470e+1	46	4.165077e-4	1.049557e-3	1	6.335652e-1	1.000000e+0	1.000000e+0	1.578370e+0	6.335652e-1	1	1	8.509190e-5	1.000000e+0	Charlie9,L1MB5,L1MB5,L1MB5,LTR79,LTR79,MER34A,MER34A,MER34A,MER34A,MER34A,MER34A,MER34A,MER34A,MER34A,MER41B,MER41B,MER41B,MER41B,MER41B,MER41B,MER41B,MER41B,MER77B,MLT1F1,MLT1F1,MLT1F1,MLT1F1,MLT1F1,MLT1I,MLT1I,MLT1I,MLT1I,MLT1I,MLT1I,MLT2C2,MLT2C2,MamRep137,MamRep137,MamRep137,MamRep137,MamRep137,MamRep4096,MamRep4096,MamRep4096,MamRep4096	CD83
Ensembl Genes	11151	PTCD3	57	4.056296e-8	7.524023e-4	1.320004e-5	8.399147e+0	1.428716e+0	12	3.259826e-5	2.737976e-4	1	6.335652e-1	1.000000e+0	1.000000e+0	1.578370e+0	6.335652e-1	1	1	8.509190e-5	1.000000e+0	Charlie9,Charlie9,L1MB5,L1MB5,L1MB5,L1MB5,MLT2C2,MLT2C2,MLT2C2,MLT2C2,MLT2C2,MamRep137	PTCD3
Ensembl Genes	7055	LITAF	58	4.315547e-8	8.004908e-4	1.380157e-5	6.779174e+0	2.065148e+0	14	4.711938e-5	3.194305e-4	1	6.335652e-1	1.000000e+0	1.000000e+0	1.578370e+0	6.335652e-1	1	1	8.509190e-5	1.000000e+0	L1MB5,L1MB5,L1MB5,L1MB5,L1MB5,L1MB5,L1MB5,L1MB5,L1MB5,L1MB5,L1MB5,L1MB5,L1MB5,L1MB5	LITAF
Ensembl Genes	7108	TMC5	59	4.491402e-8	8.331102e-4	1.412051e-5	5.063581e+0	3.554797e+0	18	8.110789e-5	4.106964e-4	1	6.335652e-1	1.000000e+0	1.000000e+0	1.578370e+0	6.335652e-1	1	1	8.509190e-5	1.000000e+0	L1MB5,L1MB5,L1MB5,L1MB5,L1MB5,MER34A,MER34A,MER34A,MER41B,MER77B,MLT1F1,MLT1F1,MLT1I,MLT1I,MLT1I,MLT1I,MamRep137,MamRep137	TMC5
Ensembl Genes	9408	VAV1	60	4.872594e-8	9.038175e-4	1.506362e-5	7.390038e+0	1.759125e+0	13	4.013701e-5	2.966140e-4	1	6.335652e-1	1.000000e+0	1.000000e+0	1.578370e+0	6.335652e-1	1	1	8.509190e-5	1.000000e+0	L1MB5,L1MB5,L1MB5,L1MB5,L1MB5,L1MB5,L1MB5,LTR13A,MER41B,MLT1F1,MLT1F1,MLT2C2,MLT2C2	VAV1
Ensembl Genes	3601	FOSL1	61	4.883647e-8	9.058677e-4	1.485029e-5	2.205072e+1	3.174500e-1	7	7.243087e-6	1.597153e-4	1	6.335652e-1	1.000000e+0	1.000000e+0	1.578370e+0	6.335652e-1	1	1	8.509190e-5	1.000000e+0	L1MB5,L1MB5,L1MB5,L1MB5,L1MB5,MamRep4096,MamRep4096	FOSL1
Ensembl Genes	6382	PPIP5K1	62	4.978660e-8	9.234916e-4	1.489503e-5	9.374277e+0	1.173424e+0	11	2.677338e-5	2.509811e-4	1	6.335652e-1	1.000000e+0	1.000000e+0	1.578370e+0	6.335652e-1	1	1	8.509190e-5	1.000000e+0	L1MB5,L1MB5,L1MB5,L1MB5,L1MB5,L1MB5,L1MB5,L1MB5,L1MB5,MER41B,MLT1F1	PPIP5K1
Ensembl Genes	9705	NWD1	63	5.050355e-8	9.367903e-4	1.486969e-5	6.149414e+0	2.439257e+0	15	5.565521e-5	3.422470e-4	1	6.335652e-1	1.000000e+0	1.000000e+0	1.578370e+0	6.335652e-1	1	1	8.509190e-5	1.000000e+0	L1MB5,L1MB5,L1MB5,L1MB5,L1MB5,L1MB5,L1MB5,L1MB5,L1MB5,MER34A,MER41B,MER41B,MER41B,MLT1F1,MLT1F1	NWD1
Ensembl Genes	291	NBPF3	64	5.356557e-8	9.935878e-4	1.552481e-5	5.313334e+0	3.199498e+0	17	7.300123e-5	3.878799e-4	1	6.335652e-1	1.000000e+0	1.000000e+0	1.578370e+0	6.335652e-1	1	1	8.509190e-5	1.000000e+0	L1MB5,L1MB5,L1MB5,L1MB5,L1MB5,L1MB5,L1MB5,L1MB5,L1MB5,MER41B,MER41B,MER41B,MER41B,MER41B,MER41B,MLT1I,PABL_A	NBPF3
Ensembl Genes	2873	SCT	65	5.709544e-8	1.059063e-3	1.629328e-5	5.308658e+1	9.418577e-2	5	2.148986e-6	1.140823e-4	1	6.335652e-1	1.000000e+0	1.000000e+0	1.578370e+0	6.335652e-1	1	1	8.509190e-5	1.000000e+0	L1MB5,L1MB5,L1MB5,L1MB5,L1MB5	SCT
Ensembl Genes	116	ERRFI1	66	6.020233e-8	1.116693e-3	1.691959e-5	4.102113e+0	5.363090e+0	22	1.223668e-4	5.019622e-4	1	6.335652e-1	1.000000e+0	1.000000e+0	1.578370e+0	6.335652e-1	1	1	8.509190e-5	1.000000e+0	L1MB5,L1MB5,LTR79,MER34A,MER34A,MER34A,MER34A,MER34A,MER34A,MER34A,MER34A,MER41B,MER77B,MER77B,MLT1I,MLT1I,MLT1I,MLT2C2,MLT2C2,MLT2C2,MLT2C2,MLT2C2	ERRFI1
Ensembl Genes	18689	PLIN2	67	6.205049e-8	1.150975e-3	1.717872e-5	7.234508e+0	1.796943e+0	13	4.099989e-5	2.966140e-4	1	6.335652e-1	1.000000e+0	1.000000e+0	1.578370e+0	6.335652e-1	1	1	8.509190e-5	1.000000e+0	L1MB5,L1MB5,L1MB5,L1MB5,L1MB5,L1MB5,L1MB5,L1MB5,MER41B,MER41B,MER41B,MER41B,THE1D-int	PLIN2
Ensembl Genes	16278	C2	68	6.218585e-8	1.153485e-3	1.696302e-5	2.127170e+1	3.290758e-1	7	7.508346e-6	1.597153e-4	1	6.335652e-1	1.000000e+0	1.000000e+0	1.578370e+0	6.335652e-1	1	1	8.509190e-5	1.000000e+0	MLT1I,MLT1I,MLT1I,MLT2C2,MLT2C2,MLT2C2,MLT2C2	C2
Ensembl Genes	4999	BTBD11	69	7.624756e-8	1.414316e-3	2.049733e-5	3.253630e+0	8.913123e+0	29	2.033660e-4	6.616775e-4	1	6.335652e-1	1.000000e+0	1.000000e+0	1.578370e+0	6.335652e-1	1	1	8.509190e-5	1.000000e+0	L1MB5,L1MB5,L1MB5,L1MB5,L1MB5,LTR79,LTR79,LTR79,LTR79,LTR79,LTR79,MER41B,MLT1I,MLT1I,MLT1I,MLT1I,MLT1I,MLT1I,MLT1I,MLT1I,MLT1I,MLT1I,MLT2C2,MamRep137,MamRep137,MamRep4096,MamRep4096,THE1D-int,THE1D-int	BTBD11
Ensembl Genes	7172	HS3ST4	70	7.658888e-8	1.420647e-3	2.029496e-5	2.329853e+0	2.188979e+1	51	4.994476e-4	1.163640e-3	1	6.335652e-1	1.000000e+0	1.000000e+0	1.578370e+0	6.335652e-1	1	1	8.509190e-5	1.000000e+0	L1MB5,L1MB5,L1MB5,LTR79,MER11C,MER34A,MER41B,MER41B,MER41B,MER41B,MER41B,MER77B,MLT1F1,MLT1I,MLT1I,MLT1I,MLT1I,MLT1I,MLT1I,MLT1I,MLT1I,MLT1I,MLT1I,MLT1I,MLT1I,MLT1I,MLT1I,MLT1I,MLT1I,MLT1I,MLT1I,MLT1I,MLT1I,MLT1I,MLT1I,MLT1I,MLT1I,MLT1I,MLT2C2,MLT2C2,MLT2C2,MLT2C2,MamRep137,MamRep137,MamRep137,MamRep137,MamRep137,MamRep4096,MamRep4096,MamRep4096,MamRep4096	HS3ST4
Ensembl Genes	18578	GRINA	71	8.120705e-8	1.506310e-3	2.121563e-5	2.044199e+1	3.424324e-1	7	7.813097e-6	1.597153e-4	1	6.335652e-1	1.000000e+0	1.000000e+0	1.578370e+0	6.335652e-1	1	1	8.509190e-5	1.000000e+0	L1MEg1,L1MEg1,L1MEg1,L1MEg1,L1MEg1,L1MEg1,L1MEg1	GRINA
Ensembl Genes	10680	ZBTB45	72	8.235805e-8	1.527659e-3	2.121749e-5	2.039910e+1	3.431523e-1	7	7.829523e-6	1.597153e-4	1	6.335652e-1	1.000000e+0	1.000000e+0	1.578370e+0	6.335652e-1	1	1	8.509190e-5	1.000000e+0	L1MB5,L1MB5,L1MB5,L1MB5,L1MB5,L1MB5,L1MB5	ZBTB45
Ensembl Genes	12732	KRTAP10-10	73	8.304534e-8	1.540408e-3	2.110148e-5	2.947222e+1	2.035816e-1	6	4.645012e-6	1.368988e-4	1	6.335652e-1	1.000000e+0	1.000000e+0	1.578370e+0	6.335652e-1	1	1	8.509190e-5	1.000000e+0	L1MB5,L1MB5,L1MB5,L1MB5,L1MB5,L1MB5	KRTAP10-10
Ensembl Genes	6753	ABHD2	74	1.051394e-7	1.950231e-3	2.635447e-5	4.318706e+0	4.631017e+0	20	1.056634e-4	4.563293e-4	1	6.335652e-1	1.000000e+0	1.000000e+0	1.578370e+0	6.335652e-1	1	1	8.509190e-5	1.000000e+0	L1MB5,L1MB5,L1MB5,L1MB5,MLT1F1,MLT1I,MLT1I,MLT1I,MLT1I,MLT1I,MLT1I,MLT1I,MLT1I,MLT1I,MLT1I,MLT1I,MamRep137,MamRep137,PABL_A,PABL_A	ABHD2
Ensembl Genes	19467	PRKX	75	1.072536e-7	1.989447e-3	2.652596e-5	2.348814e+0	2.086159e+1	49	4.759877e-4	1.118007e-3	1	6.335652e-1	1.000000e+0	1.000000e+0	1.578370e+0	6.335652e-1	1	1	8.509190e-5	1.000000e+0	L1MB5,L1MB5,L1MB5,L1MB5,L1MB5,L1MB5,L1MB5,L1MB5,L1MB5,L1MB5,L1MB5,L1MB5,L1MB5,L1MB5,L1MB5,L1MB5,L1MB5,L1MB5,L1MB5,L1MB5,L1MB5,L1MB5,L1MB5,L1MB5,L1MB5,L1MB5,L1MB5,L1MB5,L1MB5,L1MB5,L1MB5,MER41B,MER41B,MER41B,MER41B,MER41B,MER41B,MER41B,MER41B,MER41B,MER41B,MER77B,MLT1F1,MLT1I,MLT1I,MLT1I,MLT1I,MLT2C2,MamRep137	PRKX
Ensembl Genes	5029	ANKRD13A	76	1.253949e-7	2.325950e-3	3.060461e-5	6.797670e+0	1.912420e+0	13	4.363466e-5	2.966140e-4	1	6.335652e-1	1.000000e+0	1.000000e+0	1.578370e+0	6.335652e-1	1	1	8.509190e-5	1.000000e+0	Charlie9,L1MB5,L1MB5,L1MB5,L1MB5,L1MB5,L1MB5,L1MB5,L1MB5,MLT1I,MLT1I,MamRep137,MamRep137	ANKRD13A
Ensembl Genes	5046	FAM109A	77	1.264348e-7	2.345239e-3	3.045765e-5	3.925102e+0	5.604949e+0	22	1.278851e-4	5.019622e-4	1	6.335652e-1	1.000000e+0	1.000000e+0	1.578370e+0	6.335652e-1	1	1	8.509190e-5	1.000000e+0	L1MB5,L1MB5,L1MB5,L1MB5,L1MB5,L1MB5,L1MB5,L1MB5,L1MB5,L1MB5,L1MB5,L1MB5,L1MB5,L1MB5,L1MB5,L1MB5,L1MB5,L1MB5,MLT1F1,MLT1F1,MLT1F1,MLT1I	FAM109A
Ensembl Genes	5134	RNF34	78	1.300043e-7	2.411450e-3	3.091602e-5	4.985356e+0	3.409987e+0	17	7.780386e-5	3.878799e-4	1	6.335652e-1	1.000000e+0	1.000000e+0	1.578370e+0	6.335652e-1	1	1	8.509190e-5	1.000000e+0	L1MB5,L1MB5,L1MB5,L1MB5,L1MB5,L1MB5,L1MB5,L1MB5,L1MB5,L1MB5,L1MB5,LTR79,LTR79,LTR79,MLT1F1,MLT1F1,MamRep137	RNF34
Ensembl Genes	9409	EMR1	79	1.473835e-7	2.733817e-3	3.460527e-5	4.666017e+0	3.857680e+0	18	8.801862e-5	4.106964e-4	1	6.335652e-1	1.000000e+0	1.000000e+0	1.578370e+0	6.335652e-1	1	1	8.509190e-5	1.000000e+0	L1MB5,L1MB5,L1MB5,L1MB5,L1MB5,L1MB5,L1MB5,L1MB5,L1MB5,LTR13A,MER41B,MLT1F1,MLT1F1,MLT1I,MLT1I,MLT2C2,MLT2C2,MamRep137	EMR1
Ensembl Genes	14458	SEL1L3	80	1.517187e-7	2.814230e-3	3.517788e-5	4.656624e+0	3.865461e+0	18	8.819616e-5	4.106964e-4	1	6.335652e-1	1.000000e+0	1.000000e+0	1.578370e+0	6.335652e-1	1	1	8.509190e-5	1.000000e+0	L1MB5,L1MB5,L1MB5,L1MB5,L1MB5,L1MB5,L1MB5,L1MB5,L1MB5,LTR79,LTR79,MER34A,MER41B,MER41B,MLT1I,MLT1I,MLT1I,MamRep4096	SEL1L3
Ensembl Genes	9958	ZNF345	81	1.602134e-7	2.971798e-3	3.668887e-5	9.607080e+0	1.040899e+0	10	2.374964e-5	2.281646e-4	1	6.335652e-1	1.000000e+0	1.000000e+0	1.578370e+0	6.335652e-1	1	1	8.509190e-5	1.000000e+0	L1MB5,L1MEg1,L1MEg1,L1MEg1,L1MEg1,L1MEg1,L1MEg1,MER77B,MER77B,MER77B	ZNF345
Ensembl Genes	13581	RAD54L2	82	1.763754e-7	3.271587e-3	3.989741e-5	4.876233e+0	3.486298e+0	17	7.954499e-5	3.878799e-4	1	6.335652e-1	1.000000e+0	1.000000e+0	1.578370e+0	6.335652e-1	1	1	8.509190e-5	1.000000e+0	L1MB5,L1MB5,L1MB5,L1MB5,L1MB5,L1MB5,L1MB5,L1MB5,L1MB5,L1MB5,L1MB5,L1MB5,L1MB5,L1MB5,L1MB5,L1MB5,L1MB5	RAD54L2
Ensembl Genes	9625	CACNA1A	83	1.768892e-7	3.281118e-3	3.953154e-5	3.198490e+0	8.754130e+0	28	1.997383e-4	6.388610e-4	1	6.335652e-1	1.000000e+0	1.000000e+0	1.578370e+0	6.335652e-1	1	1	8.509190e-5	1.000000e+0	L1MB5,L1MB5,L1MB5,L1MB5,L1MB5,L1MB5,L1MB5,L1MB5,L1MB5,L1MB5,L1MB5,L1MB5,L1MB5,L1MB5,L1MB5,L1MB5,MER34A,MER34A,MER34A,MER34A,MER41B,MLT1I,MLT1I,MLT1I,MLT1I,MLT1I,MLT1I,MamRep137	CACNA1A
Ensembl Genes	5194	TMEM132C	84	1.778171e-7	3.298329e-3	3.926583e-5	2.224347e+0	2.382722e+1	53	5.436530e-4	1.209273e-3	1	6.335652e-1	1.000000e+0	1.000000e+0	1.578370e+0	6.335652e-1	1	1	8.509190e-5	1.000000e+0	Charlie9,L1MB5,L1MB5,L1MB5,L1MB5,L1MB5,L1MB5,L1MB5,L1MB5,L1MB5,L1MB5,L1MB5,L1MB5,L1MB5,LTR79,LTR79,LTR79,LTR79,MER41B,MER77B,MER77B,MER77B,MLT1F1,MLT1I,MLT1I,MLT1I,MLT1I,MLT1I,MLT1I,MLT1I,MLT1I,MLT1I,MLT1I,MLT1I,MLT1I,MLT1I,MLT1I,MLT1I,MamRep137,MamRep137,MamRep137,MamRep137,MamRep137,MamRep137,MamRep137,MamRep137,MamRep137,MamRep4096,MamRep4096,MamRep4096,MamRep4096,MamRep4096,MamRep4096	TMEM132C
Ensembl Genes	5201	STX2	85	1.888231e-7	3.502480e-3	4.120564e-5	3.985324e+0	5.269333e+0	21	1.202275e-4	4.791458e-4	1	6.335652e-1	1.000000e+0	1.000000e+0	1.578370e+0	6.335652e-1	1	1	8.509190e-5	1.000000e+0	Charlie9,L1MB5,L1MB5,L1MB5,L1MB5,L1MB5,L1MB5,L1MB5,L1MB5,L1MB5,MER77B,MLT1F1,MLT1F1,MLT1F1,MLT1I,MLT1I,MamRep137,MamRep4096,MamRep4096,MamRep4096,MamRep4096	STX2
Ensembl Genes	12222	EDEM2	86	1.888344e-7	3.502689e-3	4.072895e-5	9.434238e+0	1.059969e+0	10	2.418474e-5	2.281646e-4	1	6.335652e-1	1.000000e+0	1.000000e+0	1.578370e+0	6.335652e-1	1	1	8.509190e-5	1.000000e+0	Charlie9,Charlie9,Charlie9,Charlie9,Charlie9,Charlie9,MamRep137,MamRep137,MamRep137,MamRep137	EDEM2
Ensembl Genes	9894	FAM187B	87	1.940901e-7	3.600177e-3	4.138135e-5	8.165652e+0	1.347106e+0	11	3.073620e-5	2.509811e-4	1	6.335652e-1	1.000000e+0	1.000000e+0	1.578370e+0	6.335652e-1	1	1	8.509190e-5	1.000000e+0	Charlie9,Charlie9,MER41B,MER77B,MLT1I,MLT1I,MLT1I,MLT1I,MLT1I,MLT1I,MLT1I	FAM187B
Ensembl Genes	6476	ZNF280D	88	2.294487e-7	4.256044e-3	4.836414e-5	3.533064e+0	6.792971e+0	24	1.549916e-4	5.475951e-4	1	6.335652e-1	1.000000e+0	1.000000e+0	1.578370e+0	6.335652e-1	1	1	8.509190e-5	1.000000e+0	L1MB5,L1MB5,L1MB5,L1MB5,L1MB5,L1MB5,L1MB5,L1MB5,L1MB5,L1MB5,L1MB5,L1MB5,L1MB5,MER34A,MER34A,MER34A,MER41B,MER41B,MER41B,MER41B,MLT1I,MLT1I,MLT1I,MamRep137	ZNF280D
Ensembl Genes	6381	MAP1A	89	2.400420e-7	4.452539e-3	5.002853e-5	7.989860e+0	1.376745e+0	11	3.141245e-5	2.509811e-4	1	6.335652e-1	1.000000e+0	1.000000e+0	1.578370e+0	6.335652e-1	1	1	8.509190e-5	1.000000e+0	L1MB5,L1MB5,L1MB5,L1MB5,L1MB5,L1MB5,L1MB5,L1MB5,L1MB5,MER41B,MLT1F1	MAP1A
Ensembl Genes	9727	TMEM221	90	2.716690e-7	5.039188e-3	5.599098e-5	1.314789e+1	6.084624e-1	8	1.388296e-5	1.825317e-4	1	6.335652e-1	1.000000e+0	1.000000e+0	1.578370e+0	6.335652e-1	1	1	8.509190e-5	1.000000e+0	L1MB5,L1MB5,L1MB5,L1MB5,L1MB5,L1MB5,L1MB5,L1MB5	TMEM221
Ensembl Genes	7991	ZNF287	91	2.948257e-7	5.468722e-3	6.009585e-5	4.696587e+0	3.619650e+0	17	8.258761e-5	3.878799e-4	1	6.335652e-1	1.000000e+0	1.000000e+0	1.578370e+0	6.335652e-1	1	1	8.509190e-5	1.000000e+0	L1MB5,L1MB5,L1MB5,L1MB5,L1MB5,L1MB5,L1MB5,L1MB5,L1MB5,L1MB5,L1MB5,L1MB5,L1MB5,MLT1F1,MLT1F1,MLT1F1,MLT1F1	ZNF287
Ensembl Genes	7107	CLEC19A	92	2.977971e-7	5.523838e-3	6.004172e-5	4.693131e+0	3.622315e+0	17	8.264842e-5	3.878799e-4	1	6.335652e-1	1.000000e+0	1.000000e+0	1.578370e+0	6.335652e-1	1	1	8.509190e-5	1.000000e+0	L1MB5,L1MB5,L1MB5,L1MB5,L1MB5,L1MB5,MER34A,MER34A,MER34A,MER41B,MER77B,MER77B,MLT1F1,MLT1F1,MLT1I,MamRep137,MamRep137	CLEC19A
Ensembl Genes	14457	SLC34A2	93	3.007232e-7	5.578115e-3	5.997973e-5	3.373968e+0	7.409674e+0	25	1.690626e-4	5.704116e-4	1	6.335652e-1	1.000000e+0	1.000000e+0	1.578370e+0	6.335652e-1	1	1	8.509190e-5	1.000000e+0	L1MB5,L1MB5,L1MB5,L1MB5,L1MB5,L1MB5,L1MB5,L1MB5,L1MB5,L1MEg1,L1MEg1,L1MEg1,LTR79,LTR79,LTR79,LTR79,MER34A,MER34A,MER34A,MER41B,MER41B,MLT1I,MLT1I,MLT1I,MamRep4096	SLC34A2
Ensembl Genes	12376	PREX1	94	3.587528e-7	6.654506e-3	7.079261e-5	2.457949e+0	1.668058e+1	41	3.805918e-4	9.354750e-4	1	6.335652e-1	1.000000e+0	1.000000e+0	1.578370e+0	6.335652e-1	1	1	8.509190e-5	1.000000e+0	Charlie9,Charlie9,Charlie9,L1MB5,L1MB5,LTR79,MER41B,MER41B,MER77B,MER77B,MLT1F1,MLT1F1,MLT1F1,MLT1I,MLT1I,MLT1I,MLT1I,MLT1I,MLT1I,MLT1I,MLT1I,MLT1I,MLT1I,MLT1I,MLT1I,MLT1I,MLT1I,MLT1I,MLT1I,MLT1I,MLT1I,MLT2C2,MLT2C2,MLT2C2,MLT2C2,MamRep137,MamRep137,MamRep137,MamRep137,MamRep4096,MamRep4096	PREX1
Ensembl Genes	552	HPCAL4	95	3.638673e-7	6.749375e-3	7.104605e-5	1.033331e+1	8.709695e-1	9	1.987244e-5	2.053482e-4	1	6.335652e-1	1.000000e+0	1.000000e+0	1.578370e+0	6.335652e-1	1	1	8.509190e-5	1.000000e+0	L1MB5,L1MB5,L1MB5,L1MB5,MLT2C2,MLT2C2,MLT2C2,MLT2C2,MLT2C2	HPCAL4
Ensembl Genes	10681	TRIM28	96	4.015169e-7	7.447737e-3	7.758059e-5	1.608253e+1	4.352550e-1	7	9.930979e-6	1.597153e-4	1	6.335652e-1	1.000000e+0	1.000000e+0	1.578370e+0	6.335652e-1	1	1	8.509190e-5	1.000000e+0	L1MB5,L1MB5,L1MB5,L1MB5,L1MB5,L1MB5,L1MB5	TRIM28
Ensembl Genes	2554	CYP2C9	97	5.203053e-7	9.651143e-3	9.949632e-5	4.068670e+0	4.669831e+0	19	1.065490e-4	4.335128e-4	1	6.335652e-1	1.000000e+0	1.000000e+0	1.578370e+0	6.335652e-1	1	1	8.509190e-5	1.000000e+0	L1MB5,L1MB5,L1MB5,L1MB5,L1MB5,L1MB5,L1MB5,L1MB5,L1MB5,L1MB5,L1MB5,L1MEg1,L1MEg1,L1MEg1,L1MEg1,L1MEg1,L1MEg1,L1MEg1,L1MEg1	CYP2C9
Ensembl Genes	17361	EIF4H	98	5.484347e-7	1.017292e-2	1.038053e-4	6.557111e+0	1.830074e+0	12	4.175583e-5	2.737976e-4	1	6.335652e-1	1.000000e+0	1.000000e+0	1.578370e+0	6.335652e-1	1	1	8.509190e-5	1.000000e+0	MER41B,MER41B,MER41B,MER41B,MER41B,MER41B,MER41B,MER41B,MER41B,MER41B,MER41B,MER41B	EIF4H
Ensembl Genes	7041	EMP2	99	5.729309e-7	1.062730e-2	1.073464e-4	4.041929e+0	4.700726e+0	19	1.072539e-4	4.335128e-4	1	6.335652e-1	1.000000e+0	1.000000e+0	1.578370e+0	6.335652e-1	1	1	8.509190e-5	1.000000e+0	L1MB5,L1MB5,L1MB5,L1MB5,L1MB5,L1MB5,L1MB5,LTR79,MER34A,MER34A,MER41B,MER41B,MER41B,MLT1F1,MLT1F1,MamRep4096,PABL_A,PABL_A,PABL_A	EMP2
Ensembl Genes	2473	DYDC2	100	6.522976e-7	1.209947e-2	1.209947e-4	9.622877e+0	9.352713e-1	9	2.133958e-5	2.053482e-4	1	6.335652e-1	1.000000e+0	1.000000e+0	1.578370e+0	6.335652e-1	1	1	8.509190e-5	1.000000e+0	L1MB5,L1MB5,L1MB5,L1MB5,L1MB5,L1MB5,L1MB5,L1MB5,L1MB5	DYDC2
Ensembl Genes	20259	FUNDC2	101	6.658048e-7	1.235001e-2	1.222774e-4	1.165351e+1	6.864885e-1	8	1.566324e-5	1.825317e-4	1	6.335652e-1	1.000000e+0	1.000000e+0	1.578370e+0	6.335652e-1	1	1	8.509190e-5	1.000000e+0	L1MB5,L1MB5,L1MB5,L1MB5,L1MB5,L1MB5,L1MB5,MER77B	FUNDC2
Ensembl Genes	12221	TRPC4AP	102	6.721735e-7	1.246815e-2	1.222367e-4	5.377686e+0	2.603350e+0	14	5.939925e-5	3.194305e-4	1	6.335652e-1	1.000000e+0	1.000000e+0	1.578370e+0	6.335652e-1	1	1	8.509190e-5	1.000000e+0	Charlie9,Charlie9,Charlie9,Charlie9,Charlie9,Charlie9,L1MB5,L1MB5,L1MB5,L1MB5,MamRep137,MamRep137,MamRep137,MamRep137	TRPC4AP
Ensembl Genes	13000	APOL3	103	6.928233e-7	1.285118e-2	1.247687e-4	5.363674e+0	2.610151e+0	14	5.955442e-5	3.194305e-4	1	6.335652e-1	1.000000e+0	1.000000e+0	1.578370e+0	6.335652e-1	1	1	8.509190e-5	1.000000e+0	L1MB5,L1MB5,L1MB5,L1MB5,LTR79,MER11C,MER77B,MER77B,MER77B,MER77B,MLT1I,MLT1I,MLT1I,MLT1I	APOL3
Ensembl Genes	6411	SLC28A2	104	7.521169e-7	1.395102e-2	1.341444e-4	5.325795e+0	2.628716e+0	14	5.997800e-5	3.194305e-4	1	6.335652e-1	1.000000e+0	1.000000e+0	1.578370e+0	6.335652e-1	1	1	8.509190e-5	1.000000e+0	Charlie9,L1MB5,L1MB5,L1MB5,L1MB5,L1MB5,MLT1F1,MLT1F1,MLT1F1,MLT1F1,MLT1F1,MLT2C2,MLT2C2,MLT2C2	SLC28A2
Ensembl Genes	3776	CAPN5	105	7.889886e-7	1.463495e-2	1.393805e-4	9.401015e+0	9.573434e-1	9	2.184319e-5	2.053482e-4	1	6.335652e-1	1.000000e+0	1.000000e+0	1.578370e+0	6.335652e-1	1	1	8.509190e-5	1.000000e+0	Charlie9,L1MB5,L1MB5,L1MB5,L1MB5,MER41B,MER41B,MER41B,MER41B	CAPN5
Ensembl Genes	89	NPHP4	106	9.021750e-7	1.673444e-2	1.578721e-4	2.428491e+0	1.605936e+1	39	3.664177e-4	8.898421e-4	1	6.335652e-1	1.000000e+0	1.000000e+0	1.578370e+0	6.335652e-1	1	1	8.509190e-5	1.000000e+0	L1MB5,L1MB5,L1MB5,L1MB5,L1MB5,L1MB5,L1MB5,L1MB5,L1MB5,L1MB5,L1MB5,L1MB5,LTR79,LTR79,LTR79,LTR79,LTR79,LTR79,LTR79,LTR79,MER11C,MER11C,MER77B,MER77B,MER77B,MER77B,MER77B,MLT1I,MLT1I,MLT1I,MLT1I,MLT1I,MLT1I,MLT1I,MLT1I,MLT1I,MLT1I,MLT1I,MLT1I	NPHP4
Ensembl Genes	8004	PEMT	107	9.472696e-7	1.757090e-2	1.642141e-4	5.220513e+0	2.681729e+0	14	6.118757e-5	3.194305e-4	1	6.335652e-1	1.000000e+0	1.000000e+0	1.578370e+0	6.335652e-1	1	1	8.509190e-5	1.000000e+0	L1MB5,L1MB5,L1MB5,L1MB5,L1MB5,L1MB5,L1MB5,L1MB5,L1MB5,L1MB5,L1MB5,MLT1I,MLT1I,MLT1I	PEMT
Ensembl Genes	19181	LHX2	108	9.538175e-7	1.769236e-2	1.638182e-4	3.902508e+0	4.868664e+0	19	1.110857e-4	4.335128e-4	1	6.335652e-1	1.000000e+0	1.000000e+0	1.578370e+0	6.335652e-1	1	1	8.509190e-5	1.000000e+0	L1MB5,L1MB5,L1MB5,L1MB5,L1MB5,L1MB5,LTR79,MER34A,MER34A,MER41B,MER41B,MER77B,MER77B,MLT1F1,MLT1I,MLT1I,MLT1I,MLT1I,MLT1I	LHX2
Ensembl Genes	18505	EFR3A	109	9.682841e-7	1.796070e-2	1.647771e-4	2.453980e+0	1.548505e+1	38	3.533141e-4	8.670256e-4	1	6.335652e-1	1.000000e+0	1.000000e+0	1.578370e+0	6.335652e-1	1	1	8.509190e-5	1.000000e+0	L1MB5,L1MB5,L1MB5,L1MB5,LTR79,LTR79,LTR79,LTR79,LTR79,LTR79,LTR79,LTR79,LTR79,LTR79,LTR79,LTR79,LTR79,MLT1I,MLT1I,MLT1I,MLT1I,MLT1I,MLT1I,MLT1I,MLT1I,MLT1I,MLT1I,MLT1I,MLT1I,MLT1I,MLT1I,MLT1I,MamRep137,MamRep137,MamRep4096,THE1D-int,THE1D-int,THE1D-int	EFR3A
Ensembl Genes	7114	GPRC5B	110	9.761604e-7	1.810680e-2	1.646073e-4	3.734003e+0	5.356182e+0	20	1.222091e-4	4.563293e-4	1	6.335652e-1	1.000000e+0	1.000000e+0	1.578370e+0	6.335652e-1	1	1	8.509190e-5	1.000000e+0	L1MB5,L1MB5,L1MB5,L1MB5,L1MB5,L1MB5,LTR79,LTR79,MLT1F1,MLT1I,MLT1I,MLT1I,MLT1I,MLT1I,MLT1I,MLT1I,MLT1I,MamRep137,MamRep137,MamRep137	GPRC5B
Ensembl Genes	9678	CYP4F22	111	1.031694e-6	1.913689e-2	1.724044e-4	5.618926e+0	2.313609e+0	13	5.278838e-5	2.966140e-4	1	6.335652e-1	1.000000e+0	1.000000e+0	1.578370e+0	6.335652e-1	1	1	8.509190e-5	1.000000e+0	L1MB5,L1MB5,L1MB5,L1MB5,L1MB5,L1MB5,L1MB5,L1MB5,L1MB5,L1MB5,L1MB5,L1MB5,L1MB5	CYP4F22
Ensembl Genes	8848	CHMP6	112	1.035931e-6	1.921548e-2	1.715668e-4	3.238025e+0	7.411925e+0	24	1.691139e-4	5.475951e-4	1	6.335652e-1	1.000000e+0	1.000000e+0	1.578370e+0	6.335652e-1	1	1	8.509190e-5	1.000000e+0	L1MB5,L1MB5,L1MB5,L1MB5,L1MB5,L1MB5,L1MB5,L1MB5,L1MB5,L1MB5,L1MB5,L1MB5,L1MB5,L1MB5,L1MB5,L1MB5,L1MEg1,L1MEg1,MER77B,MER77B,MLT1F1,MLT1F1,MLT1F1,MamRep137	CHMP6
Ensembl Genes	4351	HEBP1	113	1.058057e-6	1.962590e-2	1.736805e-4	7.781484e+0	1.285102e+0	10	2.932148e-5	2.281646e-4	1	6.335652e-1	1.000000e+0	1.000000e+0	1.578370e+0	6.335652e-1	1	1	8.509190e-5	1.000000e+0	Charlie9,Charlie9,Charlie9,Charlie9,Charlie9,Charlie9,Charlie9,Charlie9,LTR79,MER34A	HEBP1
Ensembl Genes	4998	CRY1	114	1.113465e-6	2.065366e-2	1.811725e-4	3.860845e+0	4.921203e+0	19	1.122844e-4	4.335128e-4	1	6.335652e-1	1.000000e+0	1.000000e+0	1.578370e+0	6.335652e-1	1	1	8.509190e-5	1.000000e+0	L1MB5,L1MB5,L1MB5,L1MB5,LTR79,LTR79,LTR79,MER41B,MER41B,MLT1I,MLT1I,MLT1I,MLT1I,MLT1I,MLT1I,MLT1I,MLT1I,THE1D-int,THE1D-int	CRY1
Ensembl Genes	20261	MTCP1	115	1.186583e-6	2.200993e-2	1.913907e-4	1.077480e+1	7.424730e-1	8	1.694061e-5	1.825317e-4	1	6.335652e-1	1.000000e+0	1.000000e+0	1.578370e+0	6.335652e-1	1	1	8.509190e-5	1.000000e+0	L1MB5,L1MB5,L1MB5,L1MB5,L1MB5,L1MB5,L1MB5,MER77B	MTCP1
Ensembl Genes	7028	FAM86A	116	1.330505e-6	2.467954e-2	2.127546e-4	2.420378e+0	1.570003e+1	38	3.582191e-4	8.670256e-4	1	6.335652e-1	1.000000e+0	1.000000e+0	1.578370e+0	6.335652e-1	1	1	8.509190e-5	1.000000e+0	Charlie9,L1MB5,L1MB5,L1MB5,L1MB5,L1MB5,L1MB5,L1MB5,L1MB5,L1MB5,L1MB5,L1MB5,L1MB5,L1MB5,L1MB5,L1MB5,L1MB5,L1MB5,MLT1F1,MLT1F1,MLT1F1,MLT1I,MLT1I,MLT1I,MLT1I,MLT1I,MLT1I,MLT1I,MLT1I,MLT1I,MLT2C2,MamRep137,MamRep137,MamRep137,MamRep137,MamRep137,MamRep4096,PABL_A	FAM86A
Ensembl Genes	16474	ZNF318	117	1.503277e-6	2.788429e-2	2.383272e-4	6.603264e+0	1.665843e+0	11	3.800864e-5	2.509811e-4	1	6.335652e-1	1.000000e+0	1.000000e+0	1.578370e+0	6.335652e-1	1	1	8.509190e-5	1.000000e+0	L1MB5,L1MB5,L1MB5,L1MB5,L1MB5,L1MB5,L1MB5,L1MB5,L1MB5,LTR79,LTR79	ZNF318
Ensembl Genes	7089	ABCC1	118	1.554580e-6	2.883590e-2	2.443721e-4	3.772040e+0	5.037062e+0	19	1.149280e-4	4.335128e-4	1	6.335652e-1	1.000000e+0	1.000000e+0	1.578370e+0	6.335652e-1	1	1	8.509190e-5	1.000000e+0	Charlie9,L1MB5,L1MB5,L1MB5,L1MB5,L1MB5,L1MB5,L1MB5,L1MB5,L1MB5,L1MB5,L1MB5,L1MB5,L1MB5,L1MB5,MLT1I,MLT1I,MamRep137,MamRep137	ABCC1
Ensembl Genes	13315	DAZL	119	1.584193e-6	2.938520e-2	2.469344e-4	3.614563e+0	5.533173e+0	20	1.262474e-4	4.563293e-4	1	6.335652e-1	1.000000e+0	1.000000e+0	1.578370e+0	6.335652e-1	1	1	8.509190e-5	1.000000e+0	Charlie9,L1MB5,L1MB5,L1MB5,L1MB5,LTR79,LTR79,MER34A,MER77B,MER77B,MER77B,MLT1I,MLT1I,MLT1I,MLT1I,MLT1I,MLT1I,MLT1I,MamRep137,THE1D-int	DAZL
Ensembl Genes	8005	RAI1	120	1.645275e-6	3.051821e-2	2.543184e-4	4.365360e+0	3.665219e+0	16	8.362733e-5	3.650634e-4	1	6.335652e-1	1.000000e+0	1.000000e+0	1.578370e+0	6.335652e-1	1	1	8.509190e-5	1.000000e+0	L1MB5,L1MB5,L1MB5,L1MB5,L1MB5,L1MB5,L1MB5,L1MB5,L1MB5,L1MB5,MLT1I,MLT1I,MLT1I,MLT1I,MLT1I,MLT1I	RAI1
Ensembl Genes	10160	ZNF224	121	1.646211e-6	3.053557e-2	2.523601e-4	1.297782e+1	5.393816e-1	7	1.230678e-5	1.597153e-4	1	6.335652e-1	1.000000e+0	1.000000e+0	1.578370e+0	6.335652e-1	1	1	8.509190e-5	1.000000e+0	L1MB5,L1MB5,L1MB5,L1MB5,L1MB5,MER77B,MER77B	ZNF224
Ensembl Genes	11322	ACTR3	122	2.068175e-6	3.836258e-2	3.144474e-4	2.314823e+0	1.727994e+1	40	3.942672e-4	9.126586e-4	1	6.335652e-1	1.000000e+0	1.000000e+0	1.578370e+0	6.335652e-1	1	1	8.509190e-5	1.000000e+0	L1MB5,L1MB5,L1MB5,L1MB5,L1MB5,LTR79,LTR79,LTR79,LTR79,MER34A,MER34A,MER41B,MLT1F1,MLT1F1,MLT1F1,MLT1F1,MLT1F1,MLT1F1,MLT1F1,MLT1I,MLT1I,MLT1I,MLT1I,MLT1I,MLT1I,MLT1I,MLT1I,MLT1I,MLT1I,MLT1I,MLT1I,MLT1I,MLT1I,MLT1I,MLT1I,MLT1I,MLT1I,MLT1I,MLT2C2,PABL_A	ACTR3
Ensembl Genes	18994	HSD17B3	123	2.197734e-6	4.076577e-2	3.314290e-4	3.096581e+0	7.750482e+0	24	1.768386e-4	5.475951e-4	1	6.335652e-1	1.000000e+0	1.000000e+0	1.578370e+0	6.335652e-1	1	1	8.509190e-5	1.000000e+0	L1MB5,L1MB5,L1MB5,L1MB5,L1MB5,L1MB5,L1MB5,L1MB5,L1MEg1,MER11C,MER34A,MER77B,MLT1F1,MLT1F1,MLT1I,MLT1I,MLT1I,MLT1I,MLT1I,MLT1I,MamRep137,MamRep137,MamRep137,MamRep137	HSD17B3
Ensembl Genes	5131	P2RX4	124	2.423377e-6	4.495122e-2	3.625098e-4	5.191529e+0	2.504079e+0	13	5.713424e-5	2.966140e-4	1	6.335652e-1	1.000000e+0	1.000000e+0	1.578370e+0	6.335652e-1	1	1	8.509190e-5	1.000000e+0	L1MB5,L1MB5,L1MB5,L1MB5,L1MB5,L1MB5,L1MB5,L1MB5,L1MB5,L1MB5,L1MB5,MER11C,MamRep137	P2RX4
Ensembl Genes	15855	BOD1	125	2.742101e-6	5.086323e-2	4.069059e-4	2.974158e+0	8.405739e+0	25	1.917892e-4	5.704116e-4	1	6.335652e-1	1.000000e+0	1.000000e+0	1.578370e+0	6.335652e-1	1	1	8.509190e-5	1.000000e+0	L1MB5,MLT1F1,MLT1F1,MLT1F1,MLT1F1,MLT1F1,MLT1F1,MLT1I,MLT1I,MLT1I,MLT1I,MLT1I,MLT1I,MLT1I,MLT1I,MLT1I,MLT1I,MLT1I,MLT1I,MamRep137,MamRep4096,MamRep4096,MamRep4096,MamRep4096,MamRep4096	BOD1
Ensembl Genes	2555	CYP2C8	126	2.781683e-6	5.159744e-2	4.095035e-4	4.186183e+0	3.822098e+0	16	8.720676e-5	3.650634e-4	1	6.335652e-1	1.000000e+0	1.000000e+0	1.578370e+0	6.335652e-1	1	1	8.509190e-5	1.000000e+0	L1MB5,L1MB5,L1MB5,L1MB5,L1MB5,L1MB5,L1MB5,L1MEg1,L1MEg1,L1MEg1,L1MEg1,L1MEg1,L1MEg1,L1MEg1,LTR79,MLT1I	CYP2C8
Ensembl Genes	15110	CMBL	127	2.837947e-6	5.264108e-2	4.144967e-4	6.954183e+0	1.437983e+0	10	3.280970e-5	2.281646e-4	1	6.335652e-1	1.000000e+0	1.000000e+0	1.578370e+0	6.335652e-1	1	1	8.509190e-5	1.000000e+0	MLT1F1,MLT1F1,MLT1F1,MLT1F1,MLT1F1,MLT1F1,MLT1F1,MLT1I,MLT1I,MLT1I	CMBL
Ensembl Genes	17360	LIMK1	128	2.850695e-6	5.287754e-2	4.131058e-4	5.577764e+0	2.151400e+0	12	4.908733e-5	2.737976e-4	1	6.335652e-1	1.000000e+0	1.000000e+0	1.578370e+0	6.335652e-1	1	1	8.509190e-5	1.000000e+0	MER41B,MER41B,MER41B,MER41B,MER41B,MER41B,MER41B,MER41B,MER41B,MER41B,MER41B,MER41B	LIMK1
Ensembl Genes	553	PPIE	129	2.971732e-6	5.512266e-2	4.273074e-4	7.976932e+0	1.128253e+0	9	2.574275e-5	2.053482e-4	1	6.335652e-1	1.000000e+0	1.000000e+0	1.578370e+0	6.335652e-1	1	1	8.509190e-5	1.000000e+0	L1MB5,L1MB5,L1MB5,L1MB5,MLT2C2,MLT2C2,MLT2C2,MLT2C2,MLT2C2	PPIE
Ensembl Genes	10235	IGFL2	130	3.168676e-6	5.877577e-2	4.521213e-4	6.866631e+0	1.456318e+0	10	3.322803e-5	2.281646e-4	1	6.335652e-1	1.000000e+0	1.000000e+0	1.578370e+0	6.335652e-1	1	1	8.509190e-5	1.000000e+0	L1MB5,L1MB5,L1MB5,L1MB5,L1MB5,L1MB5,L1MB5,L1MB5,L1MB5,MER11C	IGFL2
Ensembl Genes	19994	ALG13	131	3.208068e-6	5.950645e-2	4.542477e-4	2.746277e+0	1.019562e+1	28	2.326280e-4	6.388610e-4	1	6.335652e-1	1.000000e+0	1.000000e+0	1.578370e+0	6.335652e-1	1	1	8.509190e-5	1.000000e+0	L1MB5,L1MB5,L1MB5,L1MB5,L1MB5,L1MB5,L1MB5,L1MB5,L1MB5,MER34A,MLT1F1,MLT1I,MLT1I,MLT1I,MLT1I,MamRep137,MamRep137,MamRep137,MamRep137,MamRep137,MamRep4096,MamRep4096,PABL_A,PABL_A,PABL_A,PABL_A,THE1D-int,THE1D-int	ALG13
Ensembl Genes	18334	PSKH2	132	3.282679e-6	6.089041e-2	4.612910e-4	3.439592e+0	5.814642e+0	20	1.326696e-4	4.563293e-4	1	6.335652e-1	1.000000e+0	1.000000e+0	1.578370e+0	6.335652e-1	1	1	8.509190e-5	1.000000e+0	LTR79,MLT1F1,MLT1F1,MLT1F1,MLT1F1,MLT1F1,MLT1F1,MLT1F1,MLT1F1,MLT1F1,MLT1F1,MLT1F1,MLT1F1,MLT1F1,MLT1F1,MLT1I,MLT1I,MLT2C2,MLT2C2,MLT2C2	PSKH2
Ensembl Genes	15941	FLT4	133	3.308773e-6	6.137443e-2	4.614619e-4	5.495482e+0	2.183612e+0	12	4.982230e-5	2.737976e-4	1	6.335652e-1	1.000000e+0	1.000000e+0	1.578370e+0	6.335652e-1	1	1	8.509190e-5	1.000000e+0	L1MB5,L1MB5,L1MB5,L1MB5,L1MB5,L1MB5,L1MB5,L1MB5,L1MB5,LTR13A,LTR13A,MER11C	FLT4
Ensembl Genes	20170	CD99L2	134	3.380389e-6	6.270284e-2	4.679316e-4	3.909664e+0	4.348200e+0	17	9.921054e-5	3.878799e-4	1	6.335652e-1	1.000000e+0	1.000000e+0	1.578370e+0	6.335652e-1	1	1	8.509190e-5	1.000000e+0	Charlie9,L1MB5,L1MB5,L1MB5,L1MB5,L1MB5,L1MB5,L1MB5,L1MB5,L1MB5,L1MB5,L1MB5,L1MB5,L1MB5,L1MB5,L1MB5,L1MB5	CD99L2
Ensembl Genes	13010	PVALB	135	3.380477e-6	6.270447e-2	4.644775e-4	7.849271e+0	1.146603e+0	9	2.616143e-5	2.053482e-4	1	6.335652e-1	1.000000e+0	1.000000e+0	1.578370e+0	6.335652e-1	1	1	8.509190e-5	1.000000e+0	L1MB5,L1MB5,L1MB5,L1MB5,L1MB5,L1MB5,L1MB5,MLT1I,MLT1I	PVALB
Ensembl Genes	8017	TOP3A	136	3.435938e-6	6.373321e-2	4.686266e-4	9.313747e+0	8.589454e-1	8	1.959810e-5	1.825317e-4	1	6.335652e-1	1.000000e+0	1.000000e+0	1.578370e+0	6.335652e-1	1	1	8.509190e-5	1.000000e+0	L1MB5,L1MB5,L1MB5,L1MB5,L1MB5,L1MB5,L1MB5,L1MB5	TOP3A
Ensembl Genes	20292	USP9Y	137	3.644911e-6	6.760945e-2	4.934997e-4	2.233240e+0	1.835898e+1	41	4.188870e-4	9.354750e-4	1	6.335652e-1	1.000000e+0	1.000000e+0	1.578370e+0	6.335652e-1	1	1	8.509190e-5	1.000000e+0	L1MB5,L1MB5,L1MB5,L1MB5,L1MB5,L1MB5,L1MB5,L1MB5,L1MB5,L1MB5,L1MB5,L1MB5,L1MB5,L1MB5,L1MB5,L1MB5,L1MB5,L1MB5,MER34A,MER34A,MER41B,MER41B,MER41B,MER41B,MER41B,MER77B,MER77B,MER77B,MER77B,MLT1F1,MLT1F1,MLT1F1,MLT1I,MLT1I,MLT2C2,MLT2C2,MLT2C2,PABL_A,PABL_A,PABL_A,PABL_A	USP9Y
Ensembl Genes	18387	MTDH	138	3.793162e-6	7.035936e-2	5.098504e-4	3.082633e+0	7.461155e+0	23	1.702372e-4	5.247787e-4	1	6.335652e-1	1.000000e+0	1.000000e+0	1.578370e+0	6.335652e-1	1	1	8.509190e-5	1.000000e+0	Charlie9,Charlie9,Charlie9,Charlie9,L1MB5,LTR79,LTR79,LTR79,LTR79,LTR79,LTR79,LTR79,LTR79,MER41B,MER41B,MER77B,MLT1I,MLT1I,MLT1I,MLT1I,MLT1I,MLT2C2,MLT2C2	MTDH
Ensembl Genes	3259	DDB2	139	3.879200e-6	7.195528e-2	5.176639e-4	9.158912e+0	8.734662e-1	8	1.992941e-5	1.825317e-4	1	6.335652e-1	1.000000e+0	1.000000e+0	1.578370e+0	6.335652e-1	1	1	8.509190e-5	1.000000e+0	MER34A,MER34A,MER34A,MER34A,MER41B,MER41B,MER41B,MER41B	DDB2
Ensembl Genes	12404	ZFP64	140	3.936885e-6	7.302528e-2	5.216091e-4	2.251458e+0	1.776626e+1	40	4.053633e-4	9.126586e-4	1	6.335652e-1	1.000000e+0	1.000000e+0	1.578370e+0	6.335652e-1	1	1	8.509190e-5	1.000000e+0	L1MB5,L1MB5,L1MB5,L1MB5,L1MB5,L1MB5,L1MB5,L1MB5,L1MB5,L1MB5,LTR79,LTR79,MLT1F1,MLT1F1,MLT1F1,MLT1F1,MLT1I,MLT1I,MLT1I,MLT1I,MLT1I,MLT1I,MLT1I,MLT1I,MLT1I,MLT1I,MLT1I,MLT2C2,MamRep137,MamRep137,MamRep137,MamRep137,MamRep137,MamRep4096,MamRep4096,MamRep4096,MamRep4096,MamRep4096,MamRep4096,THE1D-int	ZFP64
Ensembl Genes	3442	TMEM216	141	4.261757e-6	7.905133e-2	5.606477e-4	9.040486e+0	8.849082e-1	8	2.019048e-5	1.825317e-4	1	6.335652e-1	1.000000e+0	1.000000e+0	1.578370e+0	6.335652e-1	1	1	8.509190e-5	1.000000e+0	L1MEg1,L1MEg1,L1MEg1,L1MEg1,L1MEg1,L1MEg1,L1MEg1,L1MEg1	TMEM216
Ensembl Genes	12886	SPECC1L	142	4.292884e-6	7.962871e-2	5.607655e-4	4.920038e+0	2.642256e+0	13	6.028694e-5	2.966140e-4	1	6.335652e-1	1.000000e+0	1.000000e+0	1.578370e+0	6.335652e-1	1	1	8.509190e-5	1.000000e+0	L1MB5,L1MB5,L1MB5,L1MB5,L1MB5,L1MB5,L1MB5,L1MB5,L1MB5,L1MB5,L1MB5,L1MB5,L1MB5	SPECC1L
Ensembl Genes	19617	EFHC2	143	4.294786e-6	7.966399e-2	5.570908e-4	2.896460e+0	8.631224e+0	25	1.969340e-4	5.704116e-4	1	6.335652e-1	1.000000e+0	1.000000e+0	1.578370e+0	6.335652e-1	1	1	8.509190e-5	1.000000e+0	Charlie9,L1MB5,L1MB5,L1MB5,L1MB5,L1MB5,L1MB5,L1MB5,L1MB5,L1MB5,L1MB5,L1MB5,L1MB5,MER34A,MER34A,MER41B,MER41B,MER41B,MER41B,MER41B,MER41B,MER77B,MLT1I,MLT1I,MamRep137	EFHC2
Ensembl Genes	20274	SRY	144	4.542700e-6	8.426254e-2	5.851565e-4	2.353148e+0	1.529865e+1	36	3.490612e-4	8.213927e-4	1	6.335652e-1	1.000000e+0	1.000000e+0	1.578370e+0	6.335652e-1	1	1	8.509190e-5	1.000000e+0	L1MB5,L1MB5,L1MB5,L1MB5,L1MB5,L1MB5,L1MB5,L1MB5,L1MB5,L1MB5,L1MB5,L1MB5,L1MB5,L1MB5,L1MB5,L1MB5,L1MB5,L1MB5,L1MB5,L1MB5,L1MB5,L1MB5,L1MB5,L1MB5,LTR79,MER41B,MER41B,MER41B,MER41B,MER41B,MER41B,MLT1I,MLT1I,MLT2C2,PABL_A,PABL_A	SRY
Ensembl Genes	14995	SAP30	145	4.613904e-6	8.558331e-2	5.902297e-4	8.941586e+0	8.946959e-1	8	2.041380e-5	1.825317e-4	1	6.335652e-1	1.000000e+0	1.000000e+0	1.578370e+0	6.335652e-1	1	1	8.509190e-5	1.000000e+0	L1MB5,LTR79,LTR79,LTR79,LTR79,MER77B,MER77B,MER77B	SAP30
Ensembl Genes	1301	ATP8B2	146	4.726526e-6	8.767233e-2	6.004954e-4	7.525556e+0	1.195925e+0	9	2.728678e-5	2.053482e-4	1	6.335652e-1	1.000000e+0	1.000000e+0	1.578370e+0	6.335652e-1	1	1	8.509190e-5	1.000000e+0	L1MB5,L1MB5,L1MB5,L1MB5,L1MB5,L1MB5,MER41B,MER41B,MER41B	ATP8B2
Ensembl Genes	502	CLSPN	147	5.033589e-6	9.336804e-2	6.351568e-4	7.466078e+0	1.205452e+0	9	2.750416e-5	2.053482e-4	1	6.335652e-1	1.000000e+0	1.000000e+0	1.578370e+0	6.335652e-1	1	1	8.509190e-5	1.000000e+0	L1MB5,L1MB5,L1MB5,L1MB5,L1MB5,L1MB5,L1MB5,L1MB5,L1MB5	CLSPN
Ensembl Genes	7103	COQ7	148	5.150821e-6	9.554258e-2	6.455580e-4	5.791582e+0	1.899308e+0	11	4.333550e-5	2.509811e-4	1	6.335652e-1	1.000000e+0	1.000000e+0	1.578370e+0	6.335652e-1	1	1	8.509190e-5	1.000000e+0	L1MB5,L1MB5,MLT1F1,MLT1F1,MLT1I,MLT1I,MamRep137,MamRep137,MamRep137,MamRep137,MamRep137	COQ7
Ensembl Genes	9624	IER2	149	5.192992e-6	9.632481e-2	6.464752e-4	3.462475e+0	5.487405e+0	19	1.252032e-4	4.335128e-4	1	6.335652e-1	1.000000e+0	1.000000e+0	1.578370e+0	6.335652e-1	1	1	8.509190e-5	1.000000e+0	L1MB5,L1MB5,L1MB5,L1MB5,L1MB5,L1MB5,L1MB5,L1MB5,L1MB5,L1MB5,L1MB5,MER34A,MER34A,MER34A,MER34A,MLT1I,MLT1I,MLT1I,MLT1I	IER2
Ensembl Genes	6121	TCL1B	150	5.838095e-6	1.082908e-1	7.219388e-4	4.778701e+0	2.720405e+0	13	6.207002e-5	2.966140e-4	1	6.335652e-1	1.000000e+0	1.000000e+0	1.578370e+0	6.335652e-1	1	1	8.509190e-5	1.000000e+0	L1MEg1,L1MEg1,L1MEg1,L1MEg1,L1MEg1,LTR79,LTR79,MER41B,MLT1F1,MLT1F1,MLT1F1,MLT1F1,MLT1I	TCL1B
Ensembl Genes	9684	OR10H1	151	5.902175e-6	1.094794e-1	7.250294e-4	6.389926e+0	1.564963e+0	10	3.570693e-5	2.281646e-4	1	6.335652e-1	1.000000e+0	1.000000e+0	1.578370e+0	6.335652e-1	1	1	8.509190e-5	1.000000e+0	L1MB5,L1MB5,L1MB5,L1MB5,L1MB5,L1MB5,MER41B,MER41B,MLT1I,MLT1I	OR10H1
Ensembl Genes	13496	SPINK8	152	6.200764e-6	1.150180e-1	7.566972e-4	8.581777e+0	9.322078e-1	8	2.126969e-5	1.825317e-4	1	6.335652e-1	1.000000e+0	1.000000e+0	1.578370e+0	6.335652e-1	1	1	8.509190e-5	1.000000e+0	L1MB5,L1MB5,L1MB5,L1MB5,L1MB5,L1MEg1,L1MEg1,L1MEg1	SPINK8
Ensembl Genes	18504	ADCY8	153	6.382814e-6	1.183948e-1	7.738223e-4	2.056431e+0	2.285513e+1	47	5.214732e-4	1.072374e-3	1	6.335652e-1	1.000000e+0	1.000000e+0	1.578370e+0	6.335652e-1	1	1	8.509190e-5	1.000000e+0	L1MB5,L1MB5,L1MB5,L1MB5,L1MB5,L1MB5,LTR13A,LTR79,LTR79,LTR79,LTR79,LTR79,LTR79,LTR79,LTR79,LTR79,LTR79,LTR79,LTR79,MLT1F1,MLT1F1,MLT1I,MLT1I,MLT1I,MLT1I,MLT1I,MLT1I,MLT1I,MLT1I,MLT1I,MLT1I,MLT1I,MLT1I,MLT1I,MLT1I,MLT1I,MLT1I,MamRep137,MamRep137,MamRep137,MamRep137,MamRep4096,THE1D-int,THE1D-int,THE1D-int,THE1D-int,THE1D-int	ADCY8
Ensembl Genes	15197	ANXA2R	154	6.734654e-6	1.249211e-1	8.111760e-4	3.705486e+0	4.587792e+0	17	1.046772e-4	3.878799e-4	1	6.335652e-1	1.000000e+0	1.000000e+0	1.578370e+0	6.335652e-1	1	1	8.509190e-5	1.000000e+0	LTR79,LTR79,MER11C,MER11C,MER34A,MER34A,MER34A,MER34A,MER34A,MER34A,MER41B,MER41B,MLT1F1,MamRep4096,MamRep4096,MamRep4096,MamRep4096	ANXA2R
Ensembl Genes	15942	OR2Y1	155	7.218341e-6	1.338930e-1	8.638259e-4	5.080448e+0	2.361996e+0	12	5.389241e-5	2.737976e-4	1	6.335652e-1	1.000000e+0	1.000000e+0	1.578370e+0	6.335652e-1	1	1	8.509190e-5	1.000000e+0	L1MB5,L1MB5,L1MB5,L1MB5,L1MB5,L1MB5,L1MB5,L1MB5,L1MB5,MER11C,MLT1F1,MLT1F1	OR2Y1
Ensembl Genes	7017	ZNF500	156	7.268647e-6	1.348261e-1	8.642701e-4	1.031768e+1	6.784469e-1	7	1.547976e-5	1.597153e-4	1	6.335652e-1	1.000000e+0	1.000000e+0	1.578370e+0	6.335652e-1	1	1	8.509190e-5	1.000000e+0	L1MB5,L1MB5,L1MB5,L1MB5,L1MB5,MER41B,MER41B	ZNF500
Ensembl Genes	11385	FAM168B	157	7.628985e-6	1.415100e-1	9.013379e-4	4.658260e+0	2.790742e+0	13	6.367486e-5	2.966140e-4	1	6.335652e-1	1.000000e+0	1.000000e+0	1.578370e+0	6.335652e-1	1	1	8.509190e-5	1.000000e+0	L1MB5,L1MB5,L1MB5,L1MB5,L1MB5,L1MB5,L1MB5,L1MB5,L1MEg1,L1MEg1,L1MEg1,L1MEg1,L1MEg1	FAM168B
Ensembl Genes	6752	MFGE8	158	7.773250e-6	1.441860e-1	9.125697e-4	4.649914e+0	2.795750e+0	13	6.378914e-5	2.966140e-4	1	6.335652e-1	1.000000e+0	1.000000e+0	1.578370e+0	6.335652e-1	1	1	8.509190e-5	1.000000e+0	L1MB5,L1MB5,MLT1F1,MLT1I,MLT1I,MLT1I,MLT1I,MLT1I,MLT1I,MLT1I,MLT1I,PABL_A,PABL_A	MFGE8
Ensembl Genes	9893	FXYD5	159	8.018422e-6	1.487337e-1	9.354321e-4	7.038571e+0	1.278669e+0	9	2.917470e-5	2.053482e-4	1	6.335652e-1	1.000000e+0	1.000000e+0	1.578370e+0	6.335652e-1	1	1	8.509190e-5	1.000000e+0	Charlie9,Charlie9,MER41B,MER77B,MLT1I,MLT1I,MLT1I,MLT1I,MLT1I	FXYD5
Ensembl Genes	17050	PAPOLB	160	8.154899e-6	1.512652e-1	9.454076e-4	6.153356e+0	1.625130e+0	10	3.707971e-5	2.281646e-4	1	6.335652e-1	1.000000e+0	1.000000e+0	1.578370e+0	6.335652e-1	1	1	8.509190e-5	1.000000e+0	L1MB5,L1MB5,L1MEg1,L1MEg1,L1MEg1,L1MEg1,L1MEg1,MER41B,MER41B,MamRep137	PAPOLB
Ensembl Genes	9904	KRTDAP	161	8.266202e-6	1.533298e-1	9.523589e-4	8.244207e+0	9.703784e-1	8	2.214060e-5	1.825317e-4	1	6.335652e-1	1.000000e+0	1.000000e+0	1.578370e+0	6.335652e-1	1	1	8.509190e-5	1.000000e+0	MER34A,MER34A,MER34A,MER34A,MamRep137,MamRep137,MamRep4096,MamRep4096	KRTDAP
Ensembl Genes	87	C1orf174	162	8.409530e-6	1.559884e-1	9.628912e-4	2.506685e+0	1.196800e+1	30	2.730673e-4	6.844939e-4	1	6.335652e-1	1.000000e+0	1.000000e+0	1.578370e+0	6.335652e-1	1	1	8.509190e-5	1.000000e+0	L1MB5,L1MB5,L1MB5,L1MB5,LTR79,LTR79,LTR79,LTR79,LTR79,LTR79,MER34A,MER34A,MER77B,MER77B,MER77B,MER77B,MER77B,MER77B,MER77B,MER77B,MLT1F1,MLT1F1,MLT1I,MLT1I,MLT1I,MLT1I,MLT1I,MLT1I,MLT1I,MamRep4096	C1orf174
Ensembl Genes	4350	GPRC5D	163	9.115818e-6	1.690893e-1	1.037358e-3	6.073556e+0	1.646482e+0	10	3.756689e-5	2.281646e-4	1	6.335652e-1	1.000000e+0	1.000000e+0	1.578370e+0	6.335652e-1	1	1	8.509190e-5	1.000000e+0	Charlie9,Charlie9,Charlie9,Charlie9,Charlie9,Charlie9,Charlie9,Charlie9,MER34A,MLT1I	GPRC5D
Ensembl Genes	8001	NT5M	164	9.300860e-6	1.725217e-1	1.051961e-3	4.570559e+0	2.844291e+0	13	6.489666e-5	2.966140e-4	1	6.335652e-1	1.000000e+0	1.000000e+0	1.578370e+0	6.335652e-1	1	1	8.509190e-5	1.000000e+0	L1MB5,L1MB5,L1MB5,L1MB5,L1MB5,L1MB5,L1MB5,MLT1F1,MLT1F1,MLT1I,MLT1I,MLT1I,MLT1I	NT5M
Ensembl Genes	12850	PPM1F	165	1.044780e-5	1.937962e-1	1.174523e-3	5.977027e+0	1.673073e+0	10	3.817360e-5	2.281646e-4	1	6.335652e-1	1.000000e+0	1.000000e+0	1.578370e+0	6.335652e-1	1	1	8.509190e-5	1.000000e+0	L1MB5,L1MB5,L1MB5,L1MB5,L1MB5,L1MB5,L1MB5,L1MB5,L1MB5,L1MB5	PPM1F
Ensembl Genes	13707	PDZRN3	166	1.049703e-5	1.947094e-1	1.172948e-3	2.015584e+0	2.331831e+1	47	5.320413e-4	1.072374e-3	1	6.335652e-1	1.000000e+0	1.000000e+0	1.578370e+0	6.335652e-1	1	1	8.509190e-5	1.000000e+0	Charlie9,Charlie9,L1MB5,L1MB5,LTR79,LTR79,LTR79,LTR79,LTR79,MER41B,MER77B,MLT1F1,MLT1F1,MLT1F1,MLT1I,MLT1I,MLT1I,MLT1I,MLT1I,MLT1I,MLT1I,MLT1I,MLT1I,MLT1I,MLT1I,MLT1I,MLT1I,MLT1I,MLT1I,MLT2C2,MamRep137,MamRep137,MamRep137,MamRep137,MamRep137,MamRep137,MamRep137,MamRep137,MamRep137,MamRep137,MamRep137,MamRep137,MamRep137,MamRep137,MamRep4096,MamRep4096,THE1D-int	PDZRN3
Ensembl Genes	4933	LTA4H	167	1.058332e-5	1.963100e-1	1.175509e-3	4.514064e+0	2.879888e+0	13	6.570886e-5	2.966140e-4	1	6.335652e-1	1.000000e+0	1.000000e+0	1.578370e+0	6.335652e-1	1	1	8.509190e-5	1.000000e+0	Charlie9,Charlie9,L1MB5,L1MB5,LTR79,MER41B,MLT1I,MLT1I,MamRep4096,MamRep4096,PABL_A,THE1D-int,THE1D-int	LTA4H
Ensembl Genes	17503	CYP3A43	168	1.088019e-5	2.018166e-1	1.201290e-3	6.769896e+0	1.329415e+0	9	3.033254e-5	2.053482e-4	1	6.335652e-1	1.000000e+0	1.000000e+0	1.578370e+0	6.335652e-1	1	1	8.509190e-5	1.000000e+0	L1MB5,L1MB5,L1MB5,L1MB5,L1MB5,L1MB5,L1MB5,L1MB5,MER41B	CYP3A43
Ensembl Genes	19901	CENPI	169	1.131917e-5	2.099593e-1	1.242363e-3	5.316990e+0	2.068840e+0	11	4.720361e-5	2.509811e-4	1	6.335652e-1	1.000000e+0	1.000000e+0	1.578370e+0	6.335652e-1	1	1	8.509190e-5	1.000000e+0	L1MB5,L1MB5,L1MB5,L1MB5,L1MB5,L1MB5,L1MB5,L1MB5,L1MB5,L1MB5,MLT2C2	CENPI
Ensembl Genes	5097	SRRM4	170	1.178358e-5	2.185736e-1	1.285727e-3	2.461463e+0	1.218787e+1	30	2.780842e-4	6.844939e-4	1	6.335652e-1	1.000000e+0	1.000000e+0	1.578370e+0	6.335652e-1	1	1	8.509190e-5	1.000000e+0	L1MB5,L1MB5,L1MB5,L1MB5,LTR79,LTR79,LTR79,MER34A,MER41B,MER41B,MER41B,MER41B,MLT1F1,MLT1F1,MLT1I,MLT1I,MLT1I,MLT1I,MLT1I,MLT1I,MLT1I,MLT1I,MLT1I,MLT1I,MLT1I,MLT1I,MLT1I,MLT1I,MamRep137,MamRep137	SRRM4
Ensembl Genes	10237	HIF3A	171	1.220027e-5	2.263028e-1	1.323408e-3	5.868815e+0	1.703921e+0	10	3.887746e-5	2.281646e-4	1	6.335652e-1	1.000000e+0	1.000000e+0	1.578370e+0	6.335652e-1	1	1	8.509190e-5	1.000000e+0	L1MB5,L1MB5,L1MB5,L1MB5,L1MB5,L1MB5,L1MB5,MER77B,MLT1F1,MLT1I	HIF3A
Ensembl Genes	17335	TYW1	172	1.235853e-5	2.292384e-1	1.332781e-3	2.273637e+0	1.539384e+1	35	3.512329e-4	7.985763e-4	1	6.335652e-1	1.000000e+0	1.000000e+0	1.578370e+0	6.335652e-1	1	1	8.509190e-5	1.000000e+0	Charlie9,L1MB5,L1MB5,L1MB5,L1MB5,L1MB5,L1MB5,L1MB5,L1MB5,L1MB5,L1MB5,L1MEg1,L1MEg1,L1MEg1,LTR79,LTR79,MER41B,MER41B,MER41B,MER41B,MER41B,MER41B,MER41B,MER41B,MER77B,MER77B,MER77B,MER77B,MER77B,MLT1I,MLT1I,MLT1I,MLT1I,THE1D-int,THE1D-int	TYW1
Ensembl Genes	10980	CCDC104	173	1.312795e-5	2.435103e-1	1.407574e-3	4.420996e+0	2.940514e+0	13	6.709213e-5	2.966140e-4	1	6.335652e-1	1.000000e+0	1.000000e+0	1.578370e+0	6.335652e-1	1	1	8.509190e-5	1.000000e+0	L1MB5,L1MB5,L1MB5,L1MB5,L1MB5,L1MB5,L1MB5,L1MB5,L1MB5,MLT1I,THE1D-int,THE1D-int,THE1D-int	CCDC104
Ensembl Genes	6566	PIAS1	174	1.337108e-5	2.480202e-1	1.425403e-3	3.231485e+0	5.879649e+0	19	1.341528e-4	4.335128e-4	1	6.335652e-1	1.000000e+0	1.000000e+0	1.578370e+0	6.335652e-1	1	1	8.509190e-5	1.000000e+0	L1MB5,L1MB5,L1MB5,L1MB5,L1MB5,L1MB5,L1MB5,MER11C,MER34A,MER41B,MER41B,MER41B,MER41B,MLT1F1,MLT1F1,MLT1F1,MLT1I,MLT1I,MamRep137	PIAS1
Ensembl Genes	3006	OR52E8	175	1.352002e-5	2.507829e-1	1.433045e-3	1.210006e+1	4.958653e-1	6	1.131389e-5	1.368988e-4	1	6.335652e-1	1.000000e+0	1.000000e+0	1.578370e+0	6.335652e-1	1	1	8.509190e-5	1.000000e+0	L1MB5,L1MB5,L1MB5,L1MB5,L1MB5,MER77B	OR52E8
Ensembl Genes	18579	SPATC1	176	1.377951e-5	2.555961e-1	1.452251e-3	9.333792e+0	7.499632e-1	7	1.711151e-5	1.597153e-4	1	6.335652e-1	1.000000e+0	1.000000e+0	1.578370e+0	6.335652e-1	1	1	8.509190e-5	1.000000e+0	L1MEg1,L1MEg1,L1MEg1,L1MEg1,L1MEg1,L1MEg1,L1MEg1	SPATC1
Ensembl Genes	12044	RNF24	177	1.431768e-5	2.655786e-1	1.500444e-3	3.860267e+0	3.885741e+0	15	8.865888e-5	3.422470e-4	1	6.335652e-1	1.000000e+0	1.000000e+0	1.578370e+0	6.335652e-1	1	1	8.509190e-5	1.000000e+0	L1MB5,L1MB5,L1MB5,L1MB5,L1MB5,L1MB5,L1MB5,L1MB5,L1MB5,L1MB5,L1MB5,L1MB5,MLT1I,MLT1I,MamRep137	RNF24
Ensembl Genes	7614	CDH13	178	1.445729e-5	2.681683e-1	1.506563e-3	2.023688e+0	2.223663e+1	45	5.073614e-4	1.026741e-3	1	6.335652e-1	1.000000e+0	1.000000e+0	1.578370e+0	6.335652e-1	1	1	8.509190e-5	1.000000e+0	L1MB5,L1MB5,L1MB5,L1MB5,L1MB5,L1MB5,L1MB5,L1MB5,L1MB5,L1MB5,L1MB5,L1MB5,L1MB5,LTR79,LTR79,LTR79,MLT1F1,MLT1I,MLT1I,MLT1I,MLT1I,MLT1I,MLT1I,MLT1I,MLT1I,MLT1I,MLT1I,MLT1I,MLT1I,MLT1I,MLT1I,MLT1I,MLT1I,MLT1I,MLT1I,MLT1I,MLT1I,MamRep137,MamRep137,MamRep137,MamRep137,MamRep137,MamRep137,MamRep137,MamRep4096	CDH13
Ensembl Genes	5198	FZD10	179	1.598165e-5	2.964436e-1	1.656110e-3	3.077925e+0	6.497884e+0	20	1.482587e-4	4.563293e-4	1	6.335652e-1	1.000000e+0	1.000000e+0	1.578370e+0	6.335652e-1	1	1	8.509190e-5	1.000000e+0	Charlie9,Charlie9,Charlie9,L1MB5,L1MB5,L1MB5,L1MB5,L1MB5,L1MB5,MLT1F1,MLT1F1,MLT1I,MLT1I,MLT1I,MLT1I,MLT1I,MLT2C2,MLT2C2,MLT2C2,MamRep4096	FZD10
Ensembl Genes	11321	SLC35F5	180	1.640546e-5	3.043049e-1	1.690583e-3	3.814452e+0	3.932413e+0	15	8.972376e-5	3.422470e-4	1	6.335652e-1	1.000000e+0	1.000000e+0	1.578370e+0	6.335652e-1	1	1	8.509190e-5	1.000000e+0	L1MB5,L1MB5,L1MB5,LTR79,LTR79,MER34A,MLT1F1,MLT1F1,MLT1F1,MLT1I,MLT1I,MLT1I,MLT2C2,MamRep137,MamRep137	SLC35F5
Ensembl Genes	11438	STAM2	181	1.662204e-5	3.083222e-1	1.703438e-3	4.041450e+0	3.464103e+0	14	7.903859e-5	3.194305e-4	1	6.335652e-1	1.000000e+0	1.000000e+0	1.578370e+0	6.335652e-1	1	1	8.509190e-5	1.000000e+0	L1MB5,L1MB5,L1MB5,L1MB5,L1MB5,L1MB5,L1MB5,LTR79,LTR79,LTR79,MER41B,MER41B,MER41B,MLT1I	STAM2
Ensembl Genes	5147	IL31	182	1.670831e-5	3.099224e-1	1.702871e-3	5.654317e+0	1.768560e+0	10	4.035229e-5	2.281646e-4	1	6.335652e-1	1.000000e+0	1.000000e+0	1.578370e+0	6.335652e-1	1	1	8.509190e-5	1.000000e+0	L1MB5,L1MB5,L1MB5,L1MB5,L1MB5,LTR79,MER77B,MER77B,MER77B,MER77B	IL31
Ensembl Genes	18004	LONRF1	183	1.724404e-5	3.198597e-1	1.747867e-3	2.876415e+0	7.648408e+0	22	1.745096e-4	5.019622e-4	1	6.335652e-1	1.000000e+0	1.000000e+0	1.578370e+0	6.335652e-1	1	1	8.509190e-5	1.000000e+0	L1MB5,L1MB5,L1MB5,L1MB5,L1MB5,L1MB5,L1MB5,MER11C,MER11C,MER11C,MLT1F1,MLT1I,MLT1I,MLT1I,MLT1I,MLT1I,MLT2C2,MLT2C2,MLT2C2,MamRep137,MamRep137,MamRep137	LONRF1
Ensembl Genes	14436	QDPR	184	1.742638e-5	3.232419e-1	1.756750e-3	2.660711e+0	9.395984e+0	25	2.143831e-4	5.704116e-4	1	6.335652e-1	1.000000e+0	1.000000e+0	1.578370e+0	6.335652e-1	1	1	8.509190e-5	1.000000e+0	L1MB5,L1MB5,L1MB5,L1MB5,LTR79,LTR79,LTR79,LTR79,LTR79,LTR79,LTR79,MER41B,MER77B,MER77B,MLT1I,MLT1I,MLT1I,MLT1I,MLT1I,MLT1I,MLT1I,MLT1I,MamRep137,MamRep4096,THE1D-int	QDPR
Ensembl Genes	10262	C5AR1	185	1.843122e-5	3.418807e-1	1.848004e-3	8.915007e+0	7.851929e-1	7	1.791532e-5	1.597153e-4	1	6.335652e-1	1.000000e+0	1.000000e+0	1.578370e+0	6.335652e-1	1	1	8.509190e-5	1.000000e+0	L1MB5,L1MB5,L1MB5,L1MB5,L1MB5,L1MB5,L1MB5	C5AR1
Ensembl Genes	18189	CEBPD	186	1.851253e-5	3.433889e-1	1.846177e-3	2.538737e+0	1.063521e+1	27	2.426579e-4	6.160445e-4	1	6.335652e-1	1.000000e+0	1.000000e+0	1.578370e+0	6.335652e-1	1	1	8.509190e-5	1.000000e+0	L1MB5,L1MB5,L1MB5,L1MB5,L1MB5,L1MB5,L1MB5,L1MB5,L1MB5,L1MB5,L1MB5,L1MB5,L1MB5,L1MB5,L1MB5,L1MB5,L1MB5,L1MB5,L1MB5,L1MB5,L1MB5,L1MB5,MER77B,MLT1F1,MLT1F1,MLT1F1,MamRep4096	CEBPD
Ensembl Genes	9903	FFAR2	187	1.949742e-5	3.616576e-1	1.933998e-3	5.551378e+0	1.801355e+0	10	4.110054e-5	2.281646e-4	1	6.335652e-1	1.000000e+0	1.000000e+0	1.578370e+0	6.335652e-1	1	1	8.509190e-5	1.000000e+0	MER34A,MER34A,MER34A,MER34A,MLT2C2,MLT2C2,MamRep4096,MamRep4096,MamRep4096,MamRep4096	FFAR2
Ensembl Genes	5498	GPR183	188	1.963460e-5	3.642022e-1	1.937246e-3	3.979598e+0	3.517943e+0	14	8.026703e-5	3.194305e-4	1	6.335652e-1	1.000000e+0	1.000000e+0	1.578370e+0	6.335652e-1	1	1	8.509190e-5	1.000000e+0	LTR13A,MER34A,MER34A,MER34A,MLT1F1,MLT1F1,MLT1I,MLT1I,MLT1I,MLT1I,MLT1I,MLT2C2,MLT2C2,MamRep137	GPR183
Ensembl Genes	19253	CCBL1	189	2.074735e-5	3.848426e-1	2.036204e-3	8.749447e+0	8.000506e-1	7	1.825433e-5	1.597153e-4	1	6.335652e-1	1.000000e+0	1.000000e+0	1.578370e+0	6.335652e-1	1	1	8.509190e-5	1.000000e+0	Charlie9,L1MB5,L1MB5,L1MB5,L1MB5,L1MB5,L1MB5	CCBL1
Ensembl Genes	7597	WWOX	190	2.138918e-5	3.967479e-1	2.088147e-3	2.184493e+0	1.647980e+1	36	3.760107e-4	8.213927e-4	1	6.335652e-1	1.000000e+0	1.000000e+0	1.578370e+0	6.335652e-1	1	1	8.509190e-5	1.000000e+0	L1MB5,L1MB5,L1MB5,L1MB5,L1MB5,L1MB5,L1MB5,LTR13A,LTR79,MER41B,MER77B,MLT1F1,MLT1F1,MLT1F1,MLT1I,MLT1I,MLT1I,MLT1I,MLT1I,MLT1I,MLT1I,MLT1I,MLT1I,MLT1I,MLT1I,MLT1I,MLT1I,MLT1I,MLT1I,MLT1I,MLT1I,MLT1I,MLT1I,MamRep137,MamRep137,MamRep137	WWOX
Ensembl Genes	3175	FSHB	191	2.215814e-5	4.110113e-1	2.151892e-3	3.528644e+0	4.534319e+0	16	1.034571e-4	3.650634e-4	1	6.335652e-1	1.000000e+0	1.000000e+0	1.578370e+0	6.335652e-1	1	1	8.509190e-5	1.000000e+0	L1MEg1,L1MEg1,L1MEg1,L1MEg1,LTR79,LTR79,LTR79,LTR79,LTR79,LTR79,MER41B,MLT1I,MLT1I,MLT1I,MamRep137,THE1D-int	FSHB
Ensembl Genes	3674	UNC93B1	192	2.226165e-5	4.129313e-1	2.150684e-3	3.368407e+0	5.046896e+0	17	1.151523e-4	3.878799e-4	1	6.335652e-1	1.000000e+0	1.000000e+0	1.578370e+0	6.335652e-1	1	1	8.509190e-5	1.000000e+0	L1MB5,L1MB5,L1MB5,L1MB5,L1MB5,L1MB5,L1MB5,L1MB5,L1MB5,MER11C,MLT1I,MLT1I,MLT1I,MLT1I,MamRep137,MamRep137,MamRep137	UNC93B1
Ensembl Genes	16763	FAM162B	193	2.270087e-5	4.210784e-1	2.181754e-3	4.923891e+0	2.234006e+0	11	5.097211e-5	2.509811e-4	1	6.335652e-1	1.000000e+0	1.000000e+0	1.578370e+0	6.335652e-1	1	1	8.509190e-5	1.000000e+0	L1MB5,L1MB5,L1MB5,L1MB5,L1MB5,L1MB5,L1MB5,L1MB5,L1MB5,L1MB5,LTR79	FAM162B
Ensembl Genes	15339	ZBED3	194	2.399452e-5	4.450744e-1	2.294198e-3	4.489676e+0	2.672799e+0	12	6.098382e-5	2.737976e-4	1	6.335652e-1	1.000000e+0	1.000000e+0	1.578370e+0	6.335652e-1	1	1	8.509190e-5	1.000000e+0	Charlie9,L1MB5,L1MB5,L1MB5,L1MB5,L1MB5,L1MB5,MLT1F1,MLT1F1,MLT1I,MLT1I,MLT1I	ZBED3
Ensembl Genes	16277	ZBTB12	195	2.446759e-5	4.538493e-1	2.327432e-3	1.519407e+1	3.290758e-1	5	7.508346e-6	1.140823e-4	1	6.335652e-1	1.000000e+0	1.000000e+0	1.578370e+0	6.335652e-1	1	1	8.509190e-5	1.000000e+0	MLT1I,MLT2C2,MLT2C2,MLT2C2,MLT2C2	ZBTB12
Ensembl Genes	5165	OGFOD2	196	2.514572e-5	4.664280e-1	2.379734e-3	7.045080e+0	1.135544e+0	8	2.590911e-5	1.825317e-4	1	6.335652e-1	1.000000e+0	1.000000e+0	1.578370e+0	6.335652e-1	1	1	8.509190e-5	1.000000e+0	Charlie9,L1MB5,L1MB5,L1MB5,L1MB5,L1MB5,L1MB5,L1MB5	OGFOD2
Ensembl Genes	8016	MIEF2	197	2.618699e-5	4.857425e-1	2.465698e-3	8.431755e+0	8.301949e-1	7	1.894211e-5	1.597153e-4	1	6.335652e-1	1.000000e+0	1.000000e+0	1.578370e+0	6.335652e-1	1	1	8.509190e-5	1.000000e+0	L1MB5,L1MB5,L1MB5,L1MB5,L1MB5,L1MB5,L1MB5	MIEF2
Ensembl Genes	17278	HUS1	198	2.628828e-5	4.876213e-1	2.462734e-3	7.000509e+0	1.142774e+0	8	2.607406e-5	1.825317e-4	1	6.335652e-1	1.000000e+0	1.000000e+0	1.578370e+0	6.335652e-1	1	1	8.509190e-5	1.000000e+0	L1MB5,L1MB5,L1MB5,L1MB5,L1MB5,L1MB5,L1MB5,L1MB5	HUS1
Ensembl Genes	8687	NOL11	199	2.774637e-5	5.146674e-1	2.586268e-3	2.957390e+0	6.762719e+0	20	1.543013e-4	4.563293e-4	1	6.335652e-1	1.000000e+0	1.000000e+0	1.578370e+0	6.335652e-1	1	1	8.509190e-5	1.000000e+0	L1MB5,L1MB5,L1MB5,L1MB5,L1MB5,L1MB5,L1MB5,L1MB5,L1MB5,L1MB5,L1MB5,L1MB5,L1MB5,L1MB5,L1MB5,L1MB5,L1MB5,L1MB5,L1MB5,MLT1I	NOL11
Ensembl Genes	10993	C2orf74	200	2.795101e-5	5.184633e-1	2.592316e-3	4.810915e+0	2.286467e+0	11	5.216910e-5	2.509811e-4	1	6.335652e-1	1.000000e+0	1.000000e+0	1.578370e+0	6.335652e-1	1	1	8.509190e-5	1.000000e+0	L1MB5,L1MB5,L1MB5,L1MB5,L1MB5,L1MB5,L1MB5,L1MB5,MLT1F1,MLT1F1,MLT1I	C2orf74
Ensembl Genes	20182	GABRQ	201	2.797736e-5	5.189521e-1	2.581851e-3	3.850327e+0	3.636055e+0	14	8.296191e-5	3.194305e-4	1	6.335652e-1	1.000000e+0	1.000000e+0	1.578370e+0	6.335652e-1	1	1	8.509190e-5	1.000000e+0	L1MB5,L1MB5,L1MEg1,L1MEg1,MER41B,MER41B,MER41B,MLT1I,MLT1I,MLT1I,MLT1I,MLT2C2,MamRep137,THE1D-int	GABRQ
Ensembl Genes	718	NDC1	202	2.846051e-5	5.279140e-1	2.613436e-3	4.801202e+0	2.291093e+0	11	5.227464e-5	2.509811e-4	1	6.335652e-1	1.000000e+0	1.000000e+0	1.578370e+0	6.335652e-1	1	1	8.509190e-5	1.000000e+0	L1MB5,L1MB5,L1MB5,L1MB5,L1MB5,L1MB5,L1MB5,L1MB5,L1MB5,MLT1I,MLT1I	NDC1
Ensembl Genes	55	CALML6	203	2.866902e-5	5.317817e-1	2.619614e-3	1.469277e+1	3.403033e-1	5	7.764519e-6	1.140823e-4	1	6.335652e-1	1.000000e+0	1.000000e+0	1.578370e+0	6.335652e-1	1	1	8.509190e-5	1.000000e+0	L1MB5,L1MB5,L1MB5,L1MB5,L1MB5	CALML6
Ensembl Genes	6477	TCF12	204	2.874883e-5	5.332620e-1	2.614030e-3	2.578777e+0	9.694517e+0	25	2.211946e-4	5.704116e-4	1	6.335652e-1	1.000000e+0	1.000000e+0	1.578370e+0	6.335652e-1	1	1	8.509190e-5	1.000000e+0	L1MB5,L1MB5,L1MB5,L1MB5,L1MB5,L1MB5,L1MB5,L1MB5,L1MB5,L1MB5,L1MB5,L1MB5,L1MB5,L1MB5,L1MB5,L1MB5,L1MB5,L1MB5,L1MB5,L1MB5,MER41B,MER41B,MER41B,MER41B,MamRep137	TCF12
Ensembl Genes	15174	EGFLAM	205	2.890516e-5	5.361618e-1	2.615423e-3	2.425770e+0	1.154273e+1	28	2.633642e-4	6.388610e-4	1	6.335652e-1	1.000000e+0	1.000000e+0	1.578370e+0	6.335652e-1	1	1	8.509190e-5	1.000000e+0	Charlie9,LTR79,LTR79,LTR79,MER34A,MER41B,MLT1I,MLT1I,MLT1I,MLT1I,MLT1I,MLT1I,MLT1I,MLT1I,MLT1I,MLT1I,MLT1I,MLT1I,MLT1I,MLT1I,MLT1I,MLT1I,MLT1I,MLT2C2,MamRep137,MamRep4096,THE1D-int,THE1D-int	EGFLAM
Ensembl Genes	1638	SHCBP1L	206	2.915440e-5	5.407850e-1	2.625170e-3	4.399046e+0	2.727864e+0	12	6.224022e-5	2.737976e-4	1	6.335652e-1	1.000000e+0	1.000000e+0	1.578370e+0	6.335652e-1	1	1	8.509190e-5	1.000000e+0	L1MB5,L1MB5,L1MB5,L1MB5,L1MB5,L1MB5,L1MB5,L1MB5,L1MB5,L1MB5,L1MB5,MER11C	SHCBP1L
Ensembl Genes	10364	CPT1C	207	2.996617e-5	5.558425e-1	2.685229e-3	6.870570e+0	1.164387e+0	8	2.656719e-5	1.825317e-4	1	6.335652e-1	1.000000e+0	1.000000e+0	1.578370e+0	6.335652e-1	1	1	8.509190e-5	1.000000e+0	MER41B,MER41B,MER41B,MER41B,MLT1F1,MLT1F1,MLT1F1,MLT1F1	CPT1C
Ensembl Genes	18112	LEPROTL1	208	3.031376e-5	5.622899e-1	2.703317e-3	8.237371e+0	8.497857e-1	7	1.938911e-5	1.597153e-4	1	6.335652e-1	1.000000e+0	1.000000e+0	1.578370e+0	6.335652e-1	1	1	8.509190e-5	1.000000e+0	LTR79,LTR79,MER34A,MER34A,MER34A,MLT1I,MLT1I	LEPROTL1
Ensembl Genes	10365	TSKS	209	3.051230e-5	5.659727e-1	2.708003e-3	6.852811e+0	1.167404e+0	8	2.663604e-5	1.825317e-4	1	6.335652e-1	1.000000e+0	1.000000e+0	1.578370e+0	6.335652e-1	1	1	8.509190e-5	1.000000e+0	MER41B,MER41B,MER41B,MER41B,MLT1F1,MLT1F1,MLT1F1,MLT1F1	TSKS
Ensembl Genes	4910	EEA1	210	3.055145e-5	5.666988e-1	2.698566e-3	2.568902e+0	9.731784e+0	25	2.220449e-4	5.704116e-4	1	6.335652e-1	1.000000e+0	1.000000e+0	1.578370e+0	6.335652e-1	1	1	8.509190e-5	1.000000e+0	Charlie9,L1MB5,L1MB5,L1MB5,L1MB5,L1MB5,L1MB5,L1MB5,L1MB5,LTR79,LTR79,LTR79,MER34A,MER34A,MER34A,MER34A,MER34A,MER34A,MER34A,MER34A,MLT1F1,MLT1I,MLT1I,MLT1I,MamRep137	EEA1
Ensembl Genes	11179	ZNF514	211	3.104203e-5	5.757986e-1	2.728903e-3	1.041602e+1	5.760358e-1	6	1.314310e-5	1.368988e-4	1	6.335652e-1	1.000000e+0	1.000000e+0	1.578370e+0	6.335652e-1	1	1	8.509190e-5	1.000000e+0	MER11C,MER77B,MER77B,MER77B,MLT1I,MLT1I	ZNF514
Ensembl Genes	10952	KCNK12	212	3.189998e-5	5.917127e-1	2.791098e-3	3.141152e+0	5.730382e+0	18	1.307471e-4	4.106964e-4	1	6.335652e-1	1.000000e+0	1.000000e+0	1.578370e+0	6.335652e-1	1	1	8.509190e-5	1.000000e+0	L1MB5,L1MB5,L1MB5,L1MB5,L1MB5,MER34A,MER34A,MER34A,MER34A,MER34A,MER34A,MER34A,MER34A,MER34A,MER41B,MER41B,MER41B,MLT1I	KCNK12
Ensembl Genes	9453	CERS4	213	3.384048e-5	6.277071e-1	2.946982e-3	4.708867e+0	2.336018e+0	11	5.329968e-5	2.509811e-4	1	6.335652e-1	1.000000e+0	1.000000e+0	1.578370e+0	6.335652e-1	1	1	8.509190e-5	1.000000e+0	L1MB5,L1MB5,L1MB5,L1MB5,L1MB5,L1MB5,L1MB5,L1MB5,L1MB5,L1MB5,L1MB5	CERS4
Ensembl Genes	11440	PRPF40A	214	3.402471e-5	6.311243e-1	2.949179e-3	2.402654e+0	1.165378e+1	28	2.658980e-4	6.388610e-4	1	6.335652e-1	1.000000e+0	1.000000e+0	1.578370e+0	6.335652e-1	1	1	8.509190e-5	1.000000e+0	Charlie9,Charlie9,Charlie9,L1MB5,L1MB5,L1MB5,L1MB5,L1MB5,LTR79,LTR79,LTR79,MLT1I,MLT1I,MLT1I,MLT1I,MLT1I,MLT1I,MLT1I,MLT1I,MLT1I,MLT2C2,MamRep137,MamRep137,PABL_A,THE1D-int,THE1D-int,THE1D-int,THE1D-int	PRPF40A
Ensembl Genes	7311	TP53TG3C	215	3.596737e-5	6.671587e-1	3.103064e-3	2.664914e+0	8.630673e+0	23	1.969214e-4	5.247787e-4	1	6.335652e-1	1.000000e+0	1.000000e+0	1.578370e+0	6.335652e-1	1	1	8.509190e-5	1.000000e+0	L1MB5,L1MB5,L1MB5,L1MB5,L1MB5,L1MB5,L1MB5,L1MB5,L1MB5,L1MB5,L1MB5,L1MB5,L1MB5,L1MB5,LTR13A,LTR13A,LTR13A,LTR13A,LTR13A,LTR13A,MER77B,MER77B,MER77B	TP53TG3C
Ensembl Genes	5031	IFT81	216	3.622556e-5	6.719479e-1	3.110870e-3	3.555152e+0	4.219228e+0	15	9.626787e-5	3.422470e-4	1	6.335652e-1	1.000000e+0	1.000000e+0	1.578370e+0	6.335652e-1	1	1	8.509190e-5	1.000000e+0	Charlie9,L1MB5,L1MB5,L1MB5,L1MB5,L1MB5,L1MB5,L1MB5,L1MB5,MLT1I,MLT1I,MamRep137,MamRep137,MamRep137,MamRep4096	IFT81
Ensembl Genes	12375	SULF2	217	3.700162e-5	6.863430e-1	3.162871e-3	2.034366e+0	1.966214e+1	40	4.486205e-4	9.126586e-4	1	6.335652e-1	1.000000e+0	1.000000e+0	1.578370e+0	6.335652e-1	1	1	8.509190e-5	1.000000e+0	Charlie9,Charlie9,Charlie9,L1MB5,L1MB5,L1MB5,LTR79,LTR79,LTR79,MER41B,MER41B,MER77B,MER77B,MLT1F1,MLT1F1,MLT1F1,MLT1I,MLT1I,MLT1I,MLT1I,MLT1I,MLT1I,MLT1I,MLT1I,MLT1I,MLT1I,MLT1I,MLT1I,MLT1I,MLT1I,MLT1I,MLT1I,MLT1I,MLT1I,MLT2C2,MLT2C2,MLT2C2,MLT2C2,MamRep137,MamRep4096	SULF2
Ensembl Genes	19252	C9orf114	218	4.013832e-5	7.445257e-1	3.415255e-3	7.875527e+0	8.888294e-1	7	2.027994e-5	1.597153e-4	1	6.335652e-1	1.000000e+0	1.000000e+0	1.578370e+0	6.335652e-1	1	1	8.509190e-5	1.000000e+0	Charlie9,L1MB5,L1MB5,L1MB5,L1MB5,L1MB5,L1MB5	C9orf114
Ensembl Genes	8688	BPTF	219	4.118128e-5	7.638716e-1	3.487998e-3	3.346631e+0	4.780927e+0	16	1.090839e-4	3.650634e-4	1	6.335652e-1	1.000000e+0	1.000000e+0	1.578370e+0	6.335652e-1	1	1	8.509190e-5	1.000000e+0	L1MB5,L1MB5,L1MB5,L1MB5,L1MB5,L1MB5,L1MB5,L1MB5,L1MB5,L1MB5,L1MB5,L1MB5,MER41B,MLT1F1,MLT1F1,MLT1F1	BPTF
Ensembl Genes	18690	DENND4C	220	4.204677e-5	7.799255e-1	3.545116e-3	3.705244e+0	3.778429e+0	14	8.621038e-5	3.194305e-4	1	6.335652e-1	1.000000e+0	1.000000e+0	1.578370e+0	6.335652e-1	1	1	8.509190e-5	1.000000e+0	L1MB5,L1MB5,L1MB5,L1MB5,L1MB5,L1MB5,L1MB5,L1MB5,L1MB5,MER41B,MER41B,MER41B,MER41B,THE1D-int	DENND4C
Ensembl Genes	19616	NDP	221	4.205336e-5	7.800478e-1	3.529628e-3	2.868290e+0	6.972795e+0	20	1.590945e-4	4.563293e-4	1	6.335652e-1	1.000000e+0	1.000000e+0	1.578370e+0	6.335652e-1	1	1	8.509190e-5	1.000000e+0	Charlie9,L1MB5,L1MB5,L1MB5,L1MB5,L1MB5,L1MB5,L1MB5,L1MB5,L1MB5,L1MB5,L1MB5,MER34A,MER34A,MER41B,MER41B,MER41B,MLT1I,MLT1I,MamRep137	NDP
Ensembl Genes	2471	MAT1A	222	4.252654e-5	7.888248e-1	3.553265e-3	5.054181e+0	1.978560e+0	10	4.514374e-5	2.281646e-4	1	6.335652e-1	1.000000e+0	1.000000e+0	1.578370e+0	6.335652e-1	1	1	8.509190e-5	1.000000e+0	L1MB5,L1MB5,L1MB5,L1MB5,L1MB5,L1MB5,L1MB5,L1MB5,L1MB5,MLT1I	MAT1A
Ensembl Genes	3673	ALDH3B2	223	4.255829e-5	7.894137e-1	3.539972e-3	3.194181e+0	5.322178e+0	17	1.214333e-4	3.878799e-4	1	6.335652e-1	1.000000e+0	1.000000e+0	1.578370e+0	6.335652e-1	1	1	8.509190e-5	1.000000e+0	L1MB5,L1MB5,L1MB5,L1MB5,L1MB5,L1MB5,L1MB5,L1MB5,L1MB5,MER11C,MLT1I,MLT1I,MLT1I,MLT1I,MamRep137,MamRep137,MamRep137	ALDH3B2
Ensembl Genes	7352	IRX5	224	4.344658e-5	8.058906e-1	3.597726e-3	2.161371e+0	1.573075e+1	34	3.589202e-4	7.757598e-4	1	6.335652e-1	1.000000e+0	1.000000e+0	1.578370e+0	6.335652e-1	1	1	8.509190e-5	1.000000e+0	Charlie9,L1MB5,L1MB5,L1MB5,L1MB5,LTR79,MER41B,MLT1F1,MLT1F1,MLT1F1,MLT1I,MLT1I,MLT1I,MLT1I,MLT1I,MLT1I,MLT1I,MLT1I,MLT1I,MLT1I,MLT1I,MLT1I,MLT1I,MLT1I,MLT1I,MLT1I,MLT1I,MLT1I,MLT1I,MLT1I,MLT2C2,MLT2C2,MamRep137,MamRep137	IRX5
Ensembl Genes	7629	TLDC1	225	4.364139e-5	8.095041e-1	3.597796e-3	3.692177e+0	3.791800e+0	14	8.651548e-5	3.194305e-4	1	6.335652e-1	1.000000e+0	1.000000e+0	1.578370e+0	6.335652e-1	1	1	8.509190e-5	1.000000e+0	L1MB5,L1MB5,L1MB5,L1MB5,L1MB5,L1MB5,L1MB5,L1MB5,L1MB5,L1MB5,L1MB5,L1MB5,L1MB5,MER77B	TLDC1
Ensembl Genes	7924	ODF4	226	4.573642e-5	8.483649e-1	3.753827e-3	7.712057e+0	9.076696e-1	7	2.070981e-5	1.597153e-4	1	6.335652e-1	1.000000e+0	1.000000e+0	1.578370e+0	6.335652e-1	1	1	8.509190e-5	1.000000e+0	LTR79,LTR79,LTR79,MLT1F1,MLT1I,MLT1I,MLT1I	ODF4
Ensembl Genes	19881	KLHL4	227	4.620695e-5	8.570927e-1	3.775739e-3	1.795361e+0	3.063450e+1	55	6.989710e-4	1.254906e-3	1	6.335652e-1	1.000000e+0	1.000000e+0	1.578370e+0	6.335652e-1	1	1	8.509190e-5	1.000000e+0	L1MB5,L1MB5,L1MB5,L1MB5,L1MB5,L1MB5,L1MB5,L1MB5,L1MB5,L1MB5,L1MB5,L1MB5,L1MB5,L1MB5,L1MB5,L1MB5,L1MB5,L1MB5,L1MB5,L1MB5,L1MB5,L1MB5,L1MB5,L1MB5,L1MB5,LTR79,MER34A,MER34A,MER34A,MER34A,MER34A,MER41B,MER41B,MER77B,MLT1F1,MLT1F1,MLT1F1,MLT1F1,MLT1I,MLT1I,MLT1I,MLT1I,MLT1I,MLT1I,PABL_A,PABL_A,THE1D-int,THE1D-int,THE1D-int,THE1D-int,THE1D-int,THE1D-int,THE1D-int,THE1D-int,THE1D-int	KLHL4
Ensembl Genes	6173	MARK3	228	4.653716e-5	8.632178e-1	3.786043e-3	4.187005e+0	2.866011e+0	12	6.539223e-5	2.737976e-4	1	6.335652e-1	1.000000e+0	1.000000e+0	1.578370e+0	6.335652e-1	1	1	8.509190e-5	1.000000e+0	L1MB5,L1MB5,L1MB5,L1MB5,L1MB5,MER41B,MER41B,MLT1I,MLT1I,MLT1I,MLT1I,MamRep137	MARK3
Ensembl Genes	12888	ADORA2A	229	4.813802e-5	8.929121e-1	3.899180e-3	3.889269e+0	3.342530e+0	13	7.626472e-5	2.966140e-4	1	6.335652e-1	1.000000e+0	1.000000e+0	1.578370e+0	6.335652e-1	1	1	8.509190e-5	1.000000e+0	L1MB5,L1MB5,L1MB5,L1MB5,L1MB5,L1MB5,L1MB5,L1MB5,L1MB5,L1MB5,L1MB5,L1MB5,L1MB5	ADORA2A
Ensembl Genes	7102	TMC7	230	4.816618e-5	8.934345e-1	3.884498e-3	4.978182e+0	2.008765e+0	10	4.583292e-5	2.281646e-4	1	6.335652e-1	1.000000e+0	1.000000e+0	1.578370e+0	6.335652e-1	1	1	8.509190e-5	1.000000e+0	L1MB5,L1MB5,L1MB5,L1MB5,L1MB5,MLT1I,MLT1I,MamRep137,MamRep137,MamRep4096	TMC7
Ensembl Genes	1637	DHX9	231	4.924669e-5	9.134769e-1	3.954445e-3	4.513453e+0	2.437158e+0	11	5.560733e-5	2.509811e-4	1	6.335652e-1	1.000000e+0	1.000000e+0	1.578370e+0	6.335652e-1	1	1	8.509190e-5	1.000000e+0	L1MB5,L1MB5,L1MB5,L1MB5,L1MB5,L1MB5,L1MB5,L1MB5,L1MB5,L1MB5,L1MB5	DHX9
Ensembl Genes	7052	PRM1	232	4.982231e-5	9.241540e-1	3.983423e-3	7.606543e+0	9.202604e-1	7	2.099709e-5	1.597153e-4	1	6.335652e-1	1.000000e+0	1.000000e+0	1.578370e+0	6.335652e-1	1	1	8.509190e-5	1.000000e+0	L1MB5,L1MB5,L1MB5,L1MB5,L1MB5,L1MB5,L1MB5	PRM1
Ensembl Genes	15859	MSX2	233	5.256817e-5	9.750870e-1	4.184923e-3	1.963337e+0	2.139215e+1	42	4.880932e-4	9.582915e-4	1	6.335652e-1	1.000000e+0	1.000000e+0	1.578370e+0	6.335652e-1	1	1	8.509190e-5	1.000000e+0	L1MB5,L1MB5,L1MB5,L1MB5,L1MB5,L1MB5,L1MB5,L1MB5,L1MB5,L1MB5,L1MB5,LTR79,LTR79,LTR79,MER41B,MER41B,MER77B,MER77B,MER77B,MLT1F1,MLT1F1,MLT1F1,MLT1F1,MLT1F1,MLT1I,MLT1I,MLT1I,MLT1I,MLT1I,MLT1I,MLT1I,MLT2C2,MLT2C2,MLT2C2,MLT2C2,MamRep4096,MamRep4096,MamRep4096,MamRep4096,MamRep4096,THE1D-int,THE1D-int	MSX2
Ensembl Genes	18472	ZHX2	234	5.264919e-5	9.765898e-1	4.173461e-3	2.020703e+0	1.930021e+1	39	4.403625e-4	8.898421e-4	1	6.335652e-1	1.000000e+0	1.000000e+0	1.578370e+0	6.335652e-1	1	1	8.509190e-5	1.000000e+0	Charlie9,L1MB5,L1MB5,L1MB5,L1MB5,L1MB5,L1MEg1,LTR79,LTR79,LTR79,LTR79,LTR79,LTR79,LTR79,LTR79,LTR79,MER41B,MLT1I,MLT1I,MLT1I,MLT1I,MLT1I,MLT1I,MLT1I,MLT1I,MLT1I,MLT1I,MLT1I,MLT1I,MLT1I,MLT1I,MLT1I,MLT1I,MamRep137,MamRep137,MamRep137,MamRep137,MamRep4096,MamRep4096	ZHX2
Ensembl Genes	19902	DRP2	235	5.540077e-5	1.000000e+0	4.372889e-3	4.109907e+0	2.919774e+0	12	6.661892e-5	2.737976e-4	1	6.335652e-1	1.000000e+0	1.000000e+0	1.578370e+0	6.335652e-1	1	1	8.509190e-5	1.000000e+0	Charlie9,L1MB5,L1MB5,L1MB5,L1MB5,L1MB5,L1MB5,L1MB5,L1MB5,L1MB5,L1MB5,MLT2C2	DRP2
Ensembl Genes	290	ECE1	236	5.549714e-5	1.000000e+0	4.361934e-3	3.608563e+0	3.879660e+0	14	8.852013e-5	3.194305e-4	1	6.335652e-1	1.000000e+0	1.000000e+0	1.578370e+0	6.335652e-1	1	1	8.509190e-5	1.000000e+0	L1MB5,L1MB5,L1MB5,L1MB5,L1MB5,L1MB5,L1MB5,L1MB5,MER41B,MER41B,MER41B,MER41B,MER41B,MER41B	ECE1
Ensembl Genes	19448	CRLF2	237	5.610184e-5	1.000000e+0	4.390857e-3	2.471108e+0	1.011692e+1	25	2.308324e-4	5.704116e-4	1	6.335652e-1	1.000000e+0	1.000000e+0	1.578370e+0	6.335652e-1	1	1	8.509190e-5	1.000000e+0	L1MB5,L1MB5,L1MB5,L1MB5,L1MB5,L1MB5,L1MB5,L1MB5,L1MB5,L1MB5,L1MB5,L1MB5,L1MB5,L1MB5,L1MB5,L1MB5,L1MB5,L1MB5,L1MB5,L1MB5,L1MB5,MER34A,MER34A,MER41B,MER41B	CRLF2
Ensembl Genes	11131	KCMF1	238	5.654182e-5	1.000000e+0	4.406698e-3	3.826770e+0	3.397121e+0	13	7.751029e-5	2.966140e-4	1	6.335652e-1	1.000000e+0	1.000000e+0	1.578370e+0	6.335652e-1	1	1	8.509190e-5	1.000000e+0	Charlie9,L1MB5,L1MB5,L1MB5,L1MB5,L1MB5,L1MB5,L1MB5,MLT1F1,MLT1F1,MLT1F1,MLT1F1,MLT1I	KCMF1
Ensembl Genes	16383	BRPF3	239	5.794528e-5	1.000000e+0	4.497184e-3	4.867031e+0	2.054641e+0	10	4.687963e-5	2.281646e-4	1	6.335652e-1	1.000000e+0	1.000000e+0	1.578370e+0	6.335652e-1	1	1	8.509190e-5	1.000000e+0	L1MB5,L1MB5,L1MB5,MER11C,MER34A,MLT1I,MLT1I,MLT1I,MLT2C2,MLT2C2	BRPF3
Ensembl Genes	5499	TM9SF2	240	6.212378e-5	1.000000e+0	4.801392e-3	3.385459e+0	4.430714e+0	15	1.010932e-4	3.422470e-4	1	6.335652e-1	1.000000e+0	1.000000e+0	1.578370e+0	6.335652e-1	1	1	8.509190e-5	1.000000e+0	L1MB5,L1MB5,L1MB5,LTR13A,MER34A,MER34A,MER34A,MLT1F1,MLT1I,MLT1I,MLT1I,MLT1I,MLT2C2,MLT2C2,MamRep137	TM9SF2
Ensembl Genes	10421	CD33	241	6.432415e-5	1.000000e+0	4.950824e-3	5.370572e+0	1.675799e+0	9	3.823581e-5	2.053482e-4	1	6.335652e-1	1.000000e+0	1.000000e+0	1.578370e+0	6.335652e-1	1	1	8.509190e-5	1.000000e+0	L1MB5,L1MB5,L1MB5,L1MB5,L1MB5,L1MB5,L1MB5,MER34A,PABL_A	CD33
Ensembl Genes	4997	MTERFD3	242	6.525479e-5	1.000000e+0	5.001699e-3	4.796623e+0	2.084800e+0	10	4.756777e-5	2.281646e-4	1	6.335652e-1	1.000000e+0	1.000000e+0	1.578370e+0	6.335652e-1	1	1	8.509190e-5	1.000000e+0	L1MB5,L1MB5,LTR79,LTR79,MER41B,MLT1I,MLT1I,MamRep137,MamRep137,MamRep137	MTERFD3
Ensembl Genes	4016	DDX6	243	6.556962e-5	1.000000e+0	5.005148e-3	4.036366e+0	2.972971e+0	12	6.783269e-5	2.737976e-4	1	6.335652e-1	1.000000e+0	1.000000e+0	1.578370e+0	6.335652e-1	1	1	8.509190e-5	1.000000e+0	MER41B,MER41B,MER41B,MER41B,MER41B,MER41B,MER41B,MER41B,MER41B,MER41B,MER41B,MER41B	DDX6
Ensembl Genes	5088	FBXO21	244	6.693932e-5	1.000000e+0	5.088760e-3	3.761957e+0	3.455648e+0	13	7.884567e-5	2.966140e-4	1	6.335652e-1	1.000000e+0	1.000000e+0	1.578370e+0	6.335652e-1	1	1	8.509190e-5	1.000000e+0	L1MB5,L1MB5,L1MB5,L1MB5,MamRep137,MamRep137,MamRep137,MamRep137,MamRep137,MamRep4096,MamRep4096,MamRep4096,MamRep4096	FBXO21
Ensembl Genes	7345	CHD9	245	6.754319e-5	1.000000e+0	5.113709e-3	2.232222e+0	1.343952e+1	30	3.066424e-4	6.844939e-4	1	6.335652e-1	1.000000e+0	1.000000e+0	1.578370e+0	6.335652e-1	1	1	8.509190e-5	1.000000e+0	L1MB5,L1MB5,LTR79,LTR79,MER34A,MER41B,MER41B,MER41B,MER41B,MER77B,MER77B,MER77B,MLT1I,MLT1I,MLT1I,MLT1I,MLT1I,MLT1I,MLT1I,MLT1I,MLT1I,MamRep137,MamRep137,MamRep137,MamRep137,MamRep137,MamRep4096,MamRep4096,MamRep4096,MamRep4096	CHD9
Ensembl Genes	3398	OR4D9	246	6.964055e-5	1.000000e+0	5.251067e-3	5.314083e+0	1.693613e+0	9	3.864226e-5	2.053482e-4	1	6.335652e-1	1.000000e+0	1.000000e+0	1.578370e+0	6.335652e-1	1	1	8.509190e-5	1.000000e+0	Charlie9,MER41B,MER41B,MLT2C2,MLT2C2,MLT2C2,MLT2C2,MamRep4096,MamRep4096	OR4D9
Ensembl Genes	5192	AACS	247	7.009806e-5	1.000000e+0	5.264166e-3	3.195237e+0	5.007454e+0	16	1.142524e-4	3.650634e-4	1	6.335652e-1	1.000000e+0	1.000000e+0	1.578370e+0	6.335652e-1	1	1	8.509190e-5	1.000000e+0	L1MB5,L1MB5,L1MB5,L1MB5,L1MB5,L1MB5,L1MB5,L1MB5,L1MB5,L1MB5,LTR79,MLT1I,MLT1I,MLT1I,MamRep4096,MamRep4096	AACS
Ensembl Genes	14370	MRFAP1	248	7.614295e-5	1.000000e+0	5.695063e-3	5.251156e+0	1.713908e+0	9	3.910533e-5	2.053482e-4	1	6.335652e-1	1.000000e+0	1.000000e+0	1.578370e+0	6.335652e-1	1	1	8.509190e-5	1.000000e+0	L1MB5,L1MB5,L1MB5,MLT1F1,MLT1F1,MLT1I,MLT1I,MLT1I,MLT2C2	MRFAP1
Ensembl Genes	18331	REXO1L1P	249	7.708011e-5	1.000000e+0	5.742004e-3	2.593301e+0	8.483398e+0	22	1.935611e-4	5.019622e-4	1	6.335652e-1	1.000000e+0	1.000000e+0	1.578370e+0	6.335652e-1	1	1	8.509190e-5	1.000000e+0	LTR79,MLT1F1,MLT1F1,MLT1F1,MLT1F1,MLT1F1,MLT1F1,MLT1F1,MLT1F1,MLT1F1,MLT1F1,MLT1F1,MLT1F1,MLT1F1,MLT1F1,MLT1F1,MLT1I,MLT1I,MLT1I,MLT2C2,MLT2C2,MLT2C2	REXO1L1P
Ensembl Genes	14272	TCTEX1D2	250	7.945398e-5	1.000000e+0	5.895168e-3	8.771053e+0	6.840684e-1	6	1.560802e-5	1.368988e-4	1	6.335652e-1	1.000000e+0	1.000000e+0	1.578370e+0	6.335652e-1	1	1	8.509190e-5	1.000000e+0	L1MEg1,L1MEg1,L1MEg1,L1MEg1,L1MEg1,L1MEg1	TCTEX1D2
Ensembl Genes	10990	PUS10	251	8.316611e-5	1.000000e+0	6.146009e-3	4.655329e+0	2.148076e+0	10	4.901149e-5	2.281646e-4	1	6.335652e-1	1.000000e+0	1.000000e+0	1.578370e+0	6.335652e-1	1	1	8.509190e-5	1.000000e+0	L1MB5,L1MB5,L1MB5,L1MB5,L1MB5,L1MB5,L1MB5,L1MB5,MLT1F1,MLT1I	PUS10
Ensembl Genes	15969	SERPINB9	252	8.370875e-5	1.000000e+0	6.161562e-3	5.185031e+0	1.735766e+0	9	3.960404e-5	2.053482e-4	1	6.335652e-1	1.000000e+0	1.000000e+0	1.578370e+0	6.335652e-1	1	1	8.509190e-5	1.000000e+0	L1MB5,L1MB5,L1MB5,MER11C,MER41B,MER41B,MLT1I,MLT1I,MamRep4096	SERPINB9
Ensembl Genes	7347	AKTIP	253	8.380181e-5	1.000000e+0	6.144031e-3	3.468133e+0	4.036754e+0	14	9.210445e-5	3.194305e-4	1	6.335652e-1	1.000000e+0	1.000000e+0	1.578370e+0	6.335652e-1	1	1	8.509190e-5	1.000000e+0	L1MB5,L1MB5,L1MB5,L1MB5,L1MB5,L1MB5,L1MB5,L1MB5,L1MB5,L1MB5,MLT1I,MLT1I,MLT1I,MLT1I	AKTIP
Ensembl Genes	19457	ZBED1	254	8.763547e-5	1.000000e+0	6.399804e-3	2.451610e+0	9.789484e+0	24	2.233614e-4	5.475951e-4	1	6.335652e-1	1.000000e+0	1.000000e+0	1.578370e+0	6.335652e-1	1	1	8.509190e-5	1.000000e+0	L1MB5,L1MB5,L1MB5,L1MB5,L1MB5,L1MB5,L1MB5,L1MB5,L1MB5,L1MB5,L1MB5,L1MB5,L1MB5,L1MB5,L1MB5,L1MB5,LTR79,MER41B,MER41B,MER41B,MER41B,MLT1I,MLT1I,MLT2C2	ZBED1
Ensembl Genes	7072	BFAR	255	8.776280e-5	1.000000e+0	6.383969e-3	6.939505e+0	1.008717e+0	7	2.301537e-5	1.597153e-4	1	6.335652e-1	1.000000e+0	1.000000e+0	1.578370e+0	6.335652e-1	1	1	8.509190e-5	1.000000e+0	L1MB5,L1MB5,L1MB5,L1MB5,L1MB5,L1MB5,L1MB5	BFAR
Ensembl Genes	5524	TNFSF13B	256	9.402571e-5	1.000000e+0	6.812824e-3	2.988563e+0	5.688352e+0	17	1.297881e-4	3.878799e-4	1	6.335652e-1	1.000000e+0	1.000000e+0	1.578370e+0	6.335652e-1	1	1	8.509190e-5	1.000000e+0	L1MB5,L1MB5,L1MB5,L1MB5,L1MB5,L1MB5,L1MB5,MER34A,MER77B,MLT1F1,MLT1F1,MLT1I,MLT1I,MLT1I,MLT1I,THE1D-int,THE1D-int	TNFSF13B
Ensembl Genes	14545	KIT	257	9.402872e-5	1.000000e+0	6.786532e-3	2.189594e+0	1.370117e+1	30	3.126123e-4	6.844939e-4	1	6.335652e-1	1.000000e+0	1.000000e+0	1.578370e+0	6.335652e-1	1	1	8.509190e-5	1.000000e+0	Charlie9,Charlie9,L1MB5,L1MB5,LTR79,LTR79,LTR79,LTR79,LTR79,LTR79,LTR79,MER41B,MER41B,MER41B,MER41B,MER41B,MLT1I,MLT1I,MLT1I,MLT1I,MLT1I,MLT1I,MLT1I,MLT1I,MLT1I,MLT2C2,MLT2C2,MLT2C2,MLT2C2,MamRep4096	KIT
Ensembl Genes	10442	FPR1	258	9.642300e-5	1.000000e+0	6.932365e-3	1.133790e+1	4.409989e-1	5	1.006204e-5	1.140823e-4	1	6.335652e-1	1.000000e+0	1.000000e+0	1.578370e+0	6.335652e-1	1	1	8.509190e-5	1.000000e+0	L1MB5,L1MB5,L1MB5,MER11C,MER77B	FPR1
Ensembl Genes	2242	ZNF25	259	9.754251e-5	1.000000e+0	6.985776e-3	4.564201e+0	2.190964e+0	10	4.999005e-5	2.281646e-4	1	6.335652e-1	1.000000e+0	1.000000e+0	1.578370e+0	6.335652e-1	1	1	8.509190e-5	1.000000e+0	L1MB5,L1MB5,L1MB5,L1MB5,L1MB5,L1MB5,L1MB5,L1MB5,L1MB5,L1MB5	ZNF25
Ensembl Genes	18128	DUSP26	260	9.772059e-5	1.000000e+0	6.971612e-3	2.095791e+0	1.574584e+1	33	3.592644e-4	7.529433e-4	1	6.335652e-1	1.000000e+0	1.000000e+0	1.578370e+0	6.335652e-1	1	1	8.509190e-5	1.000000e+0	L1MB5,L1MB5,L1MB5,LTR79,LTR79,LTR79,LTR79,LTR79,LTR79,MER11C,MER34A,MER41B,MER41B,MLT1F1,MLT1F1,MLT1F1,MLT1F1,MLT1F1,MLT1F1,MLT1F1,MLT1F1,MLT1I,MLT1I,MLT1I,MLT1I,MLT1I,MLT1I,MLT1I,MLT1I,MLT1I,MLT1I,MamRep137,MamRep137	DUSP26
Ensembl Genes	5096	SUDS3	261	1.019869e-4	1.000000e+0	7.248103e-3	2.481471e+0	9.268698e+0	23	2.114789e-4	5.247787e-4	1	6.335652e-1	1.000000e+0	1.000000e+0	1.578370e+0	6.335652e-1	1	1	8.509190e-5	1.000000e+0	L1MB5,L1MB5,L1MB5,L1MB5,LTR79,LTR79,LTR79,MER34A,MER41B,MER41B,MLT1F1,MLT1I,MLT1I,MLT1I,MLT1I,MLT1I,MLT1I,MLT1I,MLT1I,MLT1I,MLT1I,MLT1I,MamRep137	SUDS3
Ensembl Genes	11414	SPOPL	262	1.045895e-4	1.000000e+0	7.404697e-3	2.245598e+0	1.246884e+1	28	2.844948e-4	6.388610e-4	1	6.335652e-1	1.000000e+0	1.000000e+0	1.578370e+0	6.335652e-1	1	1	8.509190e-5	1.000000e+0	L1MB5,L1MB5,L1MB5,L1MB5,L1MB5,L1MB5,L1MB5,L1MB5,L1MB5,L1MEg1,L1MEg1,L1MEg1,L1MEg1,L1MEg1,L1MEg1,L1MEg1,LTR79,LTR79,LTR79,MLT1I,MLT1I,MLT1I,MLT1I,MLT1I,MLT2C2,MamRep4096,THE1D-int,THE1D-int	SPOPL
Ensembl Genes	5089	NOS1	263	1.066320e-4	1.000000e+0	7.520597e-3	2.281757e+0	1.183299e+1	27	2.699870e-4	6.160445e-4	1	6.335652e-1	1.000000e+0	1.000000e+0	1.578370e+0	6.335652e-1	1	1	8.509190e-5	1.000000e+0	L1MB5,L1MB5,L1MB5,L1MB5,L1MB5,L1MB5,L1MB5,L1MB5,L1MB5,L1MB5,L1MB5,L1MB5,LTR79,MLT1I,MLT1I,MamRep137,MamRep137,MamRep137,MamRep137,MamRep137,MamRep4096,MamRep4096,MamRep4096,MamRep4096,MamRep4096,MamRep4096,MamRep4096	NOS1
Ensembl Genes	2219	KIAA1462	264	1.079355e-4	1.000000e+0	7.583695e-3	2.471655e+0	9.305505e+0	23	2.123187e-4	5.247787e-4	1	6.335652e-1	1.000000e+0	1.000000e+0	1.578370e+0	6.335652e-1	1	1	8.509190e-5	1.000000e+0	L1MB5,LTR13A,LTR79,MER34A,MER34A,MER34A,MER41B,MER77B,MER77B,MER77B,MLT1I,MLT1I,MLT1I,MLT1I,MLT1I,MLT1I,MLT1I,MLT1I,MLT1I,MamRep137,MamRep137,MamRep137,MamRep137	KIAA1462
Ensembl Genes	10369	PTOV1	265	1.080889e-4	1.000000e+0	7.565815e-3	8.285535e+0	7.241536e-1	6	1.652263e-5	1.368988e-4	1	6.335652e-1	1.000000e+0	1.000000e+0	1.578370e+0	6.335652e-1	1	1	8.509190e-5	1.000000e+0	L1MB5,MLT1F1,MLT1F1,MLT1F1,MLT1F1,MLT1I	PTOV1
Ensembl Genes	10261	PRR24	266	1.097995e-4	1.000000e+0	7.656658e-3	8.261420e+0	7.262674e-1	6	1.657085e-5	1.368988e-4	1	6.335652e-1	1.000000e+0	1.000000e+0	1.578370e+0	6.335652e-1	1	1	8.509190e-5	1.000000e+0	L1MB5,L1MB5,L1MB5,L1MB5,L1MB5,L1MB5	PRR24
Ensembl Genes	9957	ZNF790	267	1.101501e-4	1.000000e+0	7.652338e-3	6.686386e+0	1.046903e+0	7	2.388663e-5	1.597153e-4	1	6.335652e-1	1.000000e+0	1.000000e+0	1.578370e+0	6.335652e-1	1	1	8.509190e-5	1.000000e+0	L1MEg1,L1MEg1,L1MEg1,L1MEg1,L1MEg1,L1MEg1,L1MEg1	ZNF790
Ensembl Genes	18812	CCIN	268	1.198360e-4	1.000000e+0	8.294172e-3	8.128221e+0	7.381689e-1	6	1.684240e-5	1.368988e-4	1	6.335652e-1	1.000000e+0	1.000000e+0	1.578370e+0	6.335652e-1	1	1	8.509190e-5	1.000000e+0	L1MB5,L1MB5,L1MB5,L1MB5,MLT2C2,MLT2C2	CCIN
Ensembl Genes	1032	FAM19A3	269	1.206797e-4	1.000000e+0	8.321516e-3	3.541557e+0	3.670702e+0	13	8.375245e-5	2.966140e-4	1	6.335652e-1	1.000000e+0	1.000000e+0	1.578370e+0	6.335652e-1	1	1	8.509190e-5	1.000000e+0	L1MB5,L1MB5,L1MB5,L1MB5,L1MB5,L1MB5,MER11C,MER41B,MLT1F1,MLT1F1,MLT1F1,MLT1F1,MLT1F1	FAM19A3
Ensembl Genes	8557	NME1	270	1.207679e-4	1.000000e+0	8.296755e-3	3.264294e+1	9.190350e-2	3	2.096913e-6	6.844939e-5	1	6.335652e-1	1.000000e+0	1.000000e+0	1.578370e+0	6.335652e-1	1	1	8.509190e-5	1.000000e+0	MER41B,MER41B,MER41B	NME1
Ensembl Genes	5189	UBC	271	1.224354e-4	1.000000e+0	8.380274e-3	4.926244e+0	1.826950e+0	9	4.168453e-5	2.053482e-4	1	6.335652e-1	1.000000e+0	1.000000e+0	1.578370e+0	6.335652e-1	1	1	8.509190e-5	1.000000e+0	L1MB5,L1MB5,L1MB5,L1MB5,L1MB5,L1MB5,L1MB5,L1MB5,L1MB5	UBC
Ensembl Genes	7342	SALL1	272	1.237568e-4	1.000000e+0	8.439577e-3	1.901734e+0	2.155927e+1	41	4.919064e-4	9.354750e-4	1	6.335652e-1	1.000000e+0	1.000000e+0	1.578370e+0	6.335652e-1	1	1	8.509190e-5	1.000000e+0	L1MB5,L1MB5,L1MB5,L1MB5,L1MB5,L1MB5,L1MB5,L1MB5,LTR79,MER34A,MER34A,MER34A,MER34A,MER34A,MER41B,MER41B,MLT1I,MLT1I,MLT1I,MLT1I,MLT1I,MLT1I,MLT1I,MLT1I,MLT1I,MLT1I,MLT1I,MLT1I,MLT1I,MLT1I,MLT1I,MLT1I,MLT1I,MLT1I,MLT2C2,MamRep137,MamRep137,MamRep137,MamRep137,MamRep4096,MamRep4096	SALL1
Ensembl Genes	3711	FAM86C1	273	1.240239e-4	1.000000e+0	8.426811e-3	3.531550e+0	3.681103e+0	13	8.398975e-5	2.966140e-4	1	6.335652e-1	1.000000e+0	1.000000e+0	1.578370e+0	6.335652e-1	1	1	8.509190e-5	1.000000e+0	L1MB5,L1MB5,L1MB5,L1MB5,LTR79,MER11C,MLT1I,MLT1I,MLT1I,MLT1I,MamRep137,MamRep137,MamRep137	FAM86C1
Ensembl Genes	4621	ZNF740	274	1.279716e-4	1.000000e+0	8.663304e-3	1.066484e+1	4.688304e-1	5	1.069705e-5	1.140823e-4	1	6.335652e-1	1.000000e+0	1.000000e+0	1.578370e+0	6.335652e-1	1	1	8.509190e-5	1.000000e+0	L1MB5,L1MB5,L1MB5,L1MB5,L1MB5	ZNF740
Ensembl Genes	19455	ASMT	275	1.300659e-4	1.000000e+0	8.773063e-3	2.386605e+0	1.005613e+1	24	2.294453e-4	5.475951e-4	1	6.335652e-1	1.000000e+0	1.000000e+0	1.578370e+0	6.335652e-1	1	1	8.509190e-5	1.000000e+0	L1MB5,L1MB5,L1MB5,L1MB5,L1MB5,L1MB5,L1MB5,L1MB5,L1MB5,L1MB5,L1MB5,L1MB5,L1MB5,L1MB5,L1MB5,L1MB5,LTR79,MER41B,MER41B,MER41B,MER41B,MLT1I,MLT1I,MLT2C2	ASMT
Ensembl Genes	9041	ENSG00000267140	276	1.328659e-4	1.000000e+0	8.929455e-3	4.871959e+0	1.847306e+0	9	4.214900e-5	2.053482e-4	1	6.335652e-1	1.000000e+0	1.000000e+0	1.578370e+0	6.335652e-1	1	1	8.509190e-5	1.000000e+0	L1MB5,L1MB5,L1MB5,L1MB5,L1MB5,L1MB5,MLT1I,MLT1I,MLT1I	ENSG00000267140
Ensembl Genes	19470	VCX3A	277	1.336603e-4	1.000000e+0	8.950415e-3	2.144516e+0	1.398917e+1	30	3.191833e-4	6.844939e-4	1	6.335652e-1	1.000000e+0	1.000000e+0	1.578370e+0	6.335652e-1	1	1	8.509190e-5	1.000000e+0	L1MB5,L1MB5,L1MB5,L1MB5,L1MB5,L1MB5,L1MB5,LTR79,MER11C,MER34A,MER34A,MER34A,MER34A,MER34A,MER41B,MER41B,MER41B,MER41B,MER41B,MER41B,MER77B,MER77B,MLT1F1,MLT1F1,MLT1F1,MLT2C2,MLT2C2,MLT2C2,MLT2C2,PABL_A	VCX3A
Ensembl Genes	13708	CNTN3	278	1.338255e-4	1.000000e+0	8.929242e-3	1.760564e+0	2.896798e+1	51	6.609469e-4	1.163640e-3	1	6.335652e-1	1.000000e+0	1.000000e+0	1.578370e+0	6.335652e-1	1	1	8.509190e-5	1.000000e+0	L1MB5,L1MB5,L1MB5,L1MB5,LTR79,LTR79,LTR79,LTR79,LTR79,MER34A,MER41B,MER77B,MLT1F1,MLT1F1,MLT1I,MLT1I,MLT1I,MLT1I,MLT1I,MLT1I,MLT1I,MLT1I,MLT1I,MLT1I,MLT1I,MLT1I,MLT1I,MLT1I,MLT1I,MLT1I,MLT1I,MLT1I,MLT1I,MLT1I,MLT2C2,MamRep137,MamRep137,MamRep137,MamRep137,MamRep137,MamRep137,MamRep137,MamRep137,MamRep137,MamRep137,MamRep137,MamRep4096,MamRep4096,PABL_A,THE1D-int,THE1D-int	CNTN3
Ensembl Genes	7609	CMIP	279	1.343503e-4	1.000000e+0	8.932128e-3	2.706558e+0	7.019987e+0	19	1.601713e-4	4.335128e-4	1	6.335652e-1	1.000000e+0	1.000000e+0	1.578370e+0	6.335652e-1	1	1	8.509190e-5	1.000000e+0	L1MB5,L1MB5,L1MB5,L1MB5,L1MB5,L1MB5,L1MB5,L1MB5,L1MB5,L1MB5,L1MB5,L1MB5,MLT1F1,MLT1F1,MLT1I,MLT1I,MLT1I,PABL_A,PABL_A	CMIP
Ensembl Genes	5208	ULK1	280	1.365917e-4	1.000000e+0	9.048712e-3	5.507613e+0	1.452535e+0	8	3.314171e-5	1.825317e-4	1	6.335652e-1	1.000000e+0	1.000000e+0	1.578370e+0	6.335652e-1	1	1	8.509190e-5	1.000000e+0	L1MB5,L1MB5,L1MB5,L1MB5,L1MB5,L1MB5,L1MB5,L1MB5	ULK1
Ensembl Genes	12849	MAPK1	281	1.418780e-4	1.000000e+0	9.365463e-3	3.711428e+0	3.233257e+0	12	7.377149e-5	2.737976e-4	1	6.335652e-1	1.000000e+0	1.000000e+0	1.578370e+0	6.335652e-1	1	1	8.509190e-5	1.000000e+0	L1MB5,L1MB5,L1MB5,L1MB5,L1MB5,L1MB5,L1MB5,L1MB5,L1MB5,L1MB5,MER77B,MER77B	MAPK1
Ensembl Genes	5200	RIMBP2	282	1.424162e-4	1.000000e+0	9.367653e-3	2.615054e+0	7.648025e+0	20	1.745009e-4	4.563293e-4	1	6.335652e-1	1.000000e+0	1.000000e+0	1.578370e+0	6.335652e-1	1	1	8.509190e-5	1.000000e+0	Charlie9,L1MB5,L1MB5,L1MB5,L1MB5,L1MB5,L1MB5,L1MB5,L1MB5,L1MB5,MER41B,MLT1F1,MLT1I,MLT1I,MamRep137,MamRep137,MamRep137,MamRep137,MamRep4096,MamRep4096	RIMBP2
Ensembl Genes	7073	PLA2G10	283	1.439096e-4	1.000000e+0	9.432435e-3	6.398694e+0	1.093973e+0	7	2.496060e-5	1.597153e-4	1	6.335652e-1	1.000000e+0	1.000000e+0	1.578370e+0	6.335652e-1	1	1	8.509190e-5	1.000000e+0	L1MB5,L1MB5,L1MB5,L1MB5,L1MB5,L1MB5,L1MB5	PLA2G10
Ensembl Genes	2859	IFITM3	284	1.452503e-4	1.000000e+0	9.486788e-3	7.841990e+0	7.651119e-1	6	1.745715e-5	1.368988e-4	1	6.335652e-1	1.000000e+0	1.000000e+0	1.578370e+0	6.335652e-1	1	1	8.509190e-5	1.000000e+0	LTR13A,LTR13A,LTR13A,LTR13A,MLT1I,MLT1I	IFITM3
Ensembl Genes	12444	CTSZ	285	1.581000e-4	1.000000e+0	1.028981e-2	1.018627e+1	4.908566e-1	5	1.119961e-5	1.140823e-4	1	6.335652e-1	1.000000e+0	1.000000e+0	1.578370e+0	6.335652e-1	1	1	8.509190e-5	1.000000e+0	MER41B,MER41B,MamRep137,MamRep137,MamRep137	CTSZ
Ensembl Genes	3399	OSBP	286	1.590447e-4	1.000000e+0	1.031511e-2	4.293202e+0	2.329264e+0	10	5.314556e-5	2.281646e-4	1	6.335652e-1	1.000000e+0	1.000000e+0	1.578370e+0	6.335652e-1	1	1	8.509190e-5	1.000000e+0	Charlie9,MER41B,MER41B,MLT2C2,MLT2C2,MLT2C2,MLT2C2,MLT2C2,MamRep4096,MamRep4096	OSBP
Ensembl Genes	15936	RASGEF1C	287	1.605157e-4	1.000000e+0	1.037424e-2	3.661215e+0	3.277600e+0	12	7.478325e-5	2.737976e-4	1	6.335652e-1	1.000000e+0	1.000000e+0	1.578370e+0	6.335652e-1	1	1	8.509190e-5	1.000000e+0	L1MB5,L1MB5,L1MB5,L1MB5,L1MB5,L1MB5,L1MB5,L1MB5,L1MB5,L1MB5,L1MB5,MamRep4096	RASGEF1C
Ensembl Genes	9769	CRTC1	288	1.613886e-4	1.000000e+0	1.039443e-2	4.285284e+0	2.333568e+0	10	5.324376e-5	2.281646e-4	1	6.335652e-1	1.000000e+0	1.000000e+0	1.578370e+0	6.335652e-1	1	1	8.509190e-5	1.000000e+0	L1MB5,L1MB5,L1MB5,L1MB5,L1MB5,L1MB5,L1MB5,L1MB5,L1MB5,L1MB5	CRTC1
Ensembl Genes	6565	SKOR1	289	1.667192e-4	1.000000e+0	1.070060e-2	2.583175e+0	7.742410e+0	20	1.766544e-4	4.563293e-4	1	6.335652e-1	1.000000e+0	1.000000e+0	1.578370e+0	6.335652e-1	1	1	8.509190e-5	1.000000e+0	L1MB5,L1MB5,L1MB5,L1MB5,L1MB5,L1MB5,L1MB5,LTR79,MER11C,MER34A,MER41B,MER41B,MER41B,MER41B,MER41B,MLT1F1,MLT1F1,MLT1F1,MLT1I,MLT1I	SKOR1
Ensembl Genes	14357	STX18	290	1.669558e-4	1.000000e+0	1.067884e-2	2.582889e+0	7.743268e+0	20	1.766740e-4	4.563293e-4	1	6.335652e-1	1.000000e+0	1.000000e+0	1.578370e+0	6.335652e-1	1	1	8.509190e-5	1.000000e+0	L1MB5,L1MB5,L1MB5,L1MB5,L1MB5,LTR79,LTR79,LTR79,LTR79,MER41B,MER41B,MLT1I,MLT1I,MLT1I,MLT1I,MLT1I,MLT1I,MLT2C2,MLT2C2,MamRep137	STX18
Ensembl Genes	13349	ZNF860	291	1.701701e-4	1.000000e+0	1.084703e-2	4.710494e+0	1.910628e+0	9	4.359377e-5	2.053482e-4	1	6.335652e-1	1.000000e+0	1.000000e+0	1.578370e+0	6.335652e-1	1	1	8.509190e-5	1.000000e+0	MER41B,MER41B,MER41B,MER41B,MER41B,MLT1F1,MLT1I,MLT1I,MLT1I	ZNF860
Ensembl Genes	9114	ST8SIA3	292	1.707720e-4	1.000000e+0	1.084812e-2	3.233987e+0	4.329022e+0	14	9.877299e-5	3.194305e-4	1	6.335652e-1	1.000000e+0	1.000000e+0	1.578370e+0	6.335652e-1	1	1	8.509190e-5	1.000000e+0	L1MB5,L1MB5,L1MB5,L1MB5,L1MB5,L1MB5,MER41B,MER41B,MLT1I,MLT1I,MLT1I,MamRep137,MamRep137,MamRep137	ST8SIA3
Ensembl Genes	4381	CAPZA3	293	1.743512e-4	1.000000e+0	1.103768e-2	2.833755e+0	5.999108e+0	17	1.368784e-4	3.878799e-4	1	6.335652e-1	1.000000e+0	1.000000e+0	1.578370e+0	6.335652e-1	1	1	8.509190e-5	1.000000e+0	LTR79,LTR79,LTR79,MER34A,MER34A,MER34A,MER34A,MER41B,MER41B,MER41B,MLT1I,MLT1I,MLT1I,MLT1I,MLT1I,THE1D-int,THE1D-int	CAPZA3
Ensembl Genes	2707	ADRA2A	294	1.745547e-4	1.000000e+0	1.101298e-2	1.982084e+0	1.765819e+1	35	4.028973e-4	7.985763e-4	1	6.335652e-1	1.000000e+0	1.000000e+0	1.578370e+0	6.335652e-1	1	1	8.509190e-5	1.000000e+0	L1MB5,L1MEg1,L1MEg1,L1MEg1,L1MEg1,L1MEg1,L1MEg1,LTR79,LTR79,LTR79,LTR79,LTR79,MLT1F1,MLT1F1,MLT1I,MLT1I,MLT1I,MLT1I,MLT1I,MLT1I,MLT1I,MLT1I,MLT1I,MLT1I,MLT1I,MLT1I,MLT2C2,MLT2C2,MamRep137,MamRep137,MamRep4096,MamRep4096,PABL_A,THE1D-int,THE1D-int	ADRA2A
Ensembl Genes	10368	MED25	295	1.776439e-4	1.000000e+0	1.116989e-2	9.930921e+0	5.034780e-1	5	1.148759e-5	1.140823e-4	1	6.335652e-1	1.000000e+0	1.000000e+0	1.578370e+0	6.335652e-1	1	1	8.509190e-5	1.000000e+0	L1MB5,MLT1F1,MLT1F1,MLT1F1,MLT1F1	MED25
Ensembl Genes	15097	MED10	296	1.833545e-4	1.000000e+0	1.149001e-2	2.048327e+0	1.562251e+1	32	3.564504e-4	7.301269e-4	1	6.335652e-1	1.000000e+0	1.000000e+0	1.578370e+0	6.335652e-1	1	1	8.509190e-5	1.000000e+0	L1MB5,L1MB5,L1MB5,L1MB5,L1MB5,L1MB5,L1MB5,L1MB5,L1MB5,L1MB5,L1MB5,L1MB5,L1MB5,L1MB5,LTR79,MER34A,MER41B,MLT1F1,MLT1F1,MLT1I,MLT1I,MLT1I,MLT1I,MLT1I,MLT1I,MLT1I,MLT1I,MLT2C2,MLT2C2,MLT2C2,THE1D-int,THE1D-int	MED10
Ensembl Genes	17279	SUN3	297	1.835128e-4	1.000000e+0	1.146121e-2	5.270302e+0	1.517939e+0	8	3.463401e-5	1.825317e-4	1	6.335652e-1	1.000000e+0	1.000000e+0	1.578370e+0	6.335652e-1	1	1	8.509190e-5	1.000000e+0	L1MB5,L1MB5,L1MB5,L1MB5,L1MB5,L1MB5,L1MB5,L1MB5	SUN3
Ensembl Genes	6010	TGFB3	298	1.835305e-4	1.000000e+0	1.142385e-2	3.060256e+0	4.901551e+0	15	1.118361e-4	3.422470e-4	1	6.335652e-1	1.000000e+0	1.000000e+0	1.578370e+0	6.335652e-1	1	1	8.509190e-5	1.000000e+0	Charlie9,Charlie9,L1MB5,L1MB5,L1MB5,L1MB5,L1MB5,L1MB5,L1MB5,LTR79,LTR79,MLT1F1,MamRep137,MamRep137,MamRep137	TGFB3
Ensembl Genes	18453	AARD	299	1.843110e-4	1.000000e+0	1.143406e-2	3.388617e+0	3.836374e+0	13	8.753248e-5	2.966140e-4	1	6.335652e-1	1.000000e+0	1.000000e+0	1.578370e+0	6.335652e-1	1	1	8.509190e-5	1.000000e+0	L1MB5,L1MB5,L1MB5,L1MB5,L1MB5,LTR79,MER41B,MLT1F1,MLT1I,MLT1I,MLT1I,MLT1I,THE1D-int	AARD
Ensembl Genes	5040	TCTN1	300	1.871145e-4	1.000000e+0	1.156929e-2	5.254978e+0	1.522366e+0	8	3.473501e-5	1.825317e-4	1	6.335652e-1	1.000000e+0	1.000000e+0	1.578370e+0	6.335652e-1	1	1	8.509190e-5	1.000000e+0	L1MB5,L1MB5,L1MB5,L1MB5,LTR79,LTR79,MamRep4096,MamRep4096	TCTN1
Ensembl Genes	12713	ICOSLG	301	1.897688e-4	1.000000e+0	1.169442e-2	4.640699e+0	1.939363e+0	9	4.424941e-5	2.053482e-4	1	6.335652e-1	1.000000e+0	1.000000e+0	1.578370e+0	6.335652e-1	1	1	8.509190e-5	1.000000e+0	L1MB5,L1MB5,L1MB5,L1MB5,L1MB5,MER41B,MER41B,MER41B,MER41B	ICOSLG
Ensembl Genes	435	SERINC2	302	1.913442e-4	1.000000e+0	1.175246e-2	3.856597e+0	2.852256e+0	11	6.507839e-5	2.509811e-4	1	6.335652e-1	1.000000e+0	1.000000e+0	1.578370e+0	6.335652e-1	1	1	8.509190e-5	1.000000e+0	L1MB5,L1MB5,MER41B,MER77B,MER77B,MLT1I,MLT1I,MLT1I,MamRep4096,MamRep4096,MamRep4096	SERINC2
Ensembl Genes	3962	CLDN25	303	1.926449e-4	1.000000e+0	1.179330e-2	5.232078e+0	1.529029e+0	8	3.488704e-5	1.825317e-4	1	6.335652e-1	1.000000e+0	1.000000e+0	1.578370e+0	6.335652e-1	1	1	8.509190e-5	1.000000e+0	L1MB5,L1MB5,L1MB5,L1MB5,L1MB5,L1MB5,L1MB5,L1MB5	CLDN25
Ensembl Genes	11147	GNLY	304	1.956802e-4	1.000000e+0	1.193971e-2	6.081024e+0	1.151122e+0	7	2.626453e-5	1.597153e-4	1	6.335652e-1	1.000000e+0	1.000000e+0	1.578370e+0	6.335652e-1	1	1	8.509190e-5	1.000000e+0	MLT1F1,MLT1F1,MLT1F1,MLT1I,MLT1I,MLT1I,MLT1I	GNLY
Ensembl Genes	7575	CTRB1	305	1.957122e-4	1.000000e+0	1.190251e-2	7.415759e+0	8.090878e-1	6	1.846052e-5	1.368988e-4	1	6.335652e-1	1.000000e+0	1.000000e+0	1.578370e+0	6.335652e-1	1	1	8.509190e-5	1.000000e+0	L1MB5,L1MB5,L1MB5,L1MB5,L1MB5,L1MB5	CTRB1
Ensembl Genes	5196	GLT1D1	306	1.981660e-4	1.000000e+0	1.201236e-2	2.039084e+0	1.569332e+1	32	3.580661e-4	7.301269e-4	1	6.335652e-1	1.000000e+0	1.000000e+0	1.578370e+0	6.335652e-1	1	1	8.509190e-5	1.000000e+0	L1MB5,LTR79,MER41B,MER41B,MER41B,MER41B,MER77B,MLT1F1,MLT1I,MLT1I,MLT1I,MLT1I,MLT1I,MLT1I,MLT1I,MLT1I,MLT1I,MLT1I,MLT1I,MLT1I,MLT1I,MamRep137,MamRep137,MamRep137,MamRep137,MamRep137,MamRep137,MamRep137,MamRep137,MamRep137,MamRep137,MamRep4096	GLT1D1
Ensembl Genes	9319	HMG20B	307	1.994077e-4	1.000000e+0	1.204825e-2	1.438886e+1	2.779928e-1	4	6.342812e-6	9.126586e-5	1	6.335652e-1	1.000000e+0	1.000000e+0	1.578370e+0	6.335652e-1	1	1	8.509190e-5	1.000000e+0	L1MB5,L1MB5,L1MB5,L1MB5	HMG20B
Ensembl Genes	11269	ST6GAL2	308	2.041298e-4	1.000000e+0	1.229352e-2	1.888050e+0	2.065623e+1	39	4.713021e-4	8.898421e-4	1	6.335652e-1	1.000000e+0	1.000000e+0	1.578370e+0	6.335652e-1	1	1	8.509190e-5	1.000000e+0	L1MB5,L1MB5,L1MB5,L1MB5,L1MEg1,L1MEg1,L1MEg1,L1MEg1,L1MEg1,LTR79,LTR79,LTR79,LTR79,LTR79,MER34A,MER34A,MER34A,MER34A,MER34A,MER34A,MER41B,MER41B,MER41B,MER41B,MER41B,MER77B,MLT1F1,MLT1I,MLT1I,MLT1I,MLT1I,MLT1I,MLT1I,MLT2C2,MLT2C2,MLT2C2,PABL_A,PABL_A,THE1D-int	ST6GAL2
Ensembl Genes	12405	TSHZ2	309	2.048476e-4	1.000000e+0	1.229682e-2	1.870852e+0	2.138063e+1	40	4.878304e-4	9.126586e-4	1	6.335652e-1	1.000000e+0	1.000000e+0	1.578370e+0	6.335652e-1	1	1	8.509190e-5	1.000000e+0	L1MB5,L1MB5,L1MB5,L1MB5,L1MB5,L1MB5,L1MB5,LTR79,LTR79,MLT1F1,MLT1F1,MLT1F1,MLT1F1,MLT1F1,MLT1F1,MLT1I,MLT1I,MLT1I,MLT1I,MLT1I,MLT1I,MLT1I,MLT1I,MLT1I,MLT1I,MLT1I,MLT1I,MLT1I,MLT2C2,MamRep137,MamRep137,MamRep137,MamRep137,MamRep137,MamRep137,MamRep137,MamRep4096,MamRep4096,MamRep4096,THE1D-int	TSHZ2
Ensembl Genes	6009	TTLL5	310	2.084718e-4	1.000000e+0	1.247401e-2	3.023297e+0	4.961472e+0	15	1.132032e-4	3.422470e-4	1	6.335652e-1	1.000000e+0	1.000000e+0	1.578370e+0	6.335652e-1	1	1	8.509190e-5	1.000000e+0	Charlie9,Charlie9,L1MB5,L1MB5,L1MB5,L1MB5,L1MB5,L1MB5,L1MB5,LTR79,LTR79,MLT1F1,MamRep137,MamRep137,MamRep137	TTLL5
Ensembl Genes	9313	NFIC	311	2.093255e-4	1.000000e+0	1.248482e-2	3.343509e+0	3.888131e+0	13	8.871340e-5	2.966140e-4	1	6.335652e-1	1.000000e+0	1.000000e+0	1.578370e+0	6.335652e-1	1	1	8.509190e-5	1.000000e+0	L1MB5,L1MB5,L1MB5,L1MB5,L1MB5,L1MB5,MER41B,MER41B,MER41B,MLT2C2,MLT2C2,MLT2C2,MLT2C2	NFIC
Ensembl Genes	3401	OR10V1	312	2.106115e-4	1.000000e+0	1.252126e-2	6.007007e+0	1.165306e+0	7	2.658816e-5	1.597153e-4	1	6.335652e-1	1.000000e+0	1.000000e+0	1.578370e+0	6.335652e-1	1	1	8.509190e-5	1.000000e+0	MER41B,MER41B,MER41B,MLT1F1,MLT1F1,PABL_A,PABL_A	OR10V1
Ensembl Genes	19793	STARD8	313	2.136497e-4	1.000000e+0	1.266130e-2	3.016210e+0	4.973128e+0	15	1.134692e-4	3.422470e-4	1	6.335652e-1	1.000000e+0	1.000000e+0	1.578370e+0	6.335652e-1	1	1	8.509190e-5	1.000000e+0	L1MB5,L1MB5,L1MB5,L1MB5,L1MB5,L1MB5,L1MB5,MER34A,MER77B,MLT1F1,MLT1F1,MLT1F1,MLT1I,THE1D-int,THE1D-int	STARD8
Ensembl Genes	10404	KLK2	314	2.162524e-4	1.000000e+0	1.277473e-2	7.277706e+0	8.244357e-1	6	1.881071e-5	1.368988e-4	1	6.335652e-1	1.000000e+0	1.000000e+0	1.578370e+0	6.335652e-1	1	1	8.509190e-5	1.000000e+0	L1MB5,L1MB5,L1MB5,L1MB5,L1MB5,L1MB5	KLK2
Ensembl Genes	18944	DAPK1	315	2.300322e-4	1.000000e+0	1.354561e-2	2.209252e+0	1.176869e+1	26	2.685198e-4	5.932281e-4	1	6.335652e-1	1.000000e+0	1.000000e+0	1.578370e+0	6.335652e-1	1	1	8.509190e-5	1.000000e+0	Charlie9,L1MB5,L1MB5,L1MB5,LTR79,MER34A,MER34A,MER34A,MER41B,MER41B,MER77B,MLT1F1,MLT1F1,MLT1F1,MLT1I,MLT1I,MLT1I,MLT1I,MLT1I,MLT1I,MLT1I,MLT1I,MLT1I,MLT1I,MamRep4096,MamRep4096	DAPK1
Ensembl Genes	16179	OR2H1	316	2.300414e-4	1.000000e+0	1.350328e-2	9.385278e+0	5.327493e-1	5	1.215545e-5	1.140823e-4	1	6.335652e-1	1.000000e+0	1.000000e+0	1.578370e+0	6.335652e-1	1	1	8.509190e-5	1.000000e+0	L1MB5,LTR79,LTR79,MER41B,MLT1F1	OR2H1
Ensembl Genes	5000	PWP1	317	2.369295e-4	1.000000e+0	1.386374e-2	2.666253e+0	6.751047e+0	18	1.540350e-4	4.106964e-4	1	6.335652e-1	1.000000e+0	1.000000e+0	1.578370e+0	6.335652e-1	1	1	8.509190e-5	1.000000e+0	L1MB5,L1MB5,L1MB5,L1MEg1,LTR79,LTR79,LTR79,LTR79,LTR79,MLT1I,MLT1I,MLT1I,MLT1I,MLT2C2,MamRep137,MamRep137,MamRep4096,MamRep4096	PWP1
Ensembl Genes	2273	GPRIN2	318	2.375002e-4	1.000000e+0	1.385343e-2	5.069861e+0	1.577952e+0	8	3.600330e-5	1.825317e-4	1	6.335652e-1	1.000000e+0	1.000000e+0	1.578370e+0	6.335652e-1	1	1	8.509190e-5	1.000000e+0	L1MB5,L1MB5,L1MB5,L1MB5,MLT1I,MLT1I,MLT1I,MLT1I	GPRIN2
Ensembl Genes	8002	MED9	319	2.375084e-4	1.000000e+0	1.381048e-2	3.758758e+0	2.926498e+0	11	6.677235e-5	2.509811e-4	1	6.335652e-1	1.000000e+0	1.000000e+0	1.578370e+0	6.335652e-1	1	1	8.509190e-5	1.000000e+0	L1MB5,L1MB5,L1MB5,L1MB5,L1MB5,L1MB5,L1MB5,MLT1F1,MLT1F1,MLT1I,MLT1I	MED9
Ensembl Genes	8896	SLC16A3	320	2.405778e-4	1.000000e+0	1.394524e-2	7.132729e+0	8.411927e-1	6	1.919304e-5	1.368988e-4	1	6.335652e-1	1.000000e+0	1.000000e+0	1.578370e+0	6.335652e-1	1	1	8.509190e-5	1.000000e+0	L1MB5,L1MB5,L1MB5,L1MB5,L1MB5,L1MB5	SLC16A3
Ensembl Genes	10954	MSH6	321	2.441104e-4	1.000000e+0	1.410593e-2	2.977881e+0	5.037139e+0	15	1.149297e-4	3.422470e-4	1	6.335652e-1	1.000000e+0	1.000000e+0	1.578370e+0	6.335652e-1	1	1	8.509190e-5	1.000000e+0	L1MB5,L1MB5,L1MB5,L1MB5,LTR79,MER34A,MER34A,MER34A,MER34A,MER34A,MER41B,MER41B,MER41B,MLT1F1,MLT1I	MSH6
Ensembl Genes	5047	SH2B3	322	2.474212e-4	1.000000e+0	1.425284e-2	3.488813e+0	3.439565e+0	12	7.847871e-5	2.737976e-4	1	6.335652e-1	1.000000e+0	1.000000e+0	1.578370e+0	6.335652e-1	1	1	8.509190e-5	1.000000e+0	Charlie9,L1MB5,L1MB5,L1MB5,L1MB5,L1MB5,L1MB5,L1MB5,MER41B,MLT1F1,MLT1F1,MLT1F1	SH2B3
Ensembl Genes	12711	C21orf33	323	2.519815e-4	1.000000e+0	1.447060e-2	4.462872e+0	2.016638e+0	9	4.601256e-5	2.053482e-4	1	6.335652e-1	1.000000e+0	1.000000e+0	1.578370e+0	6.335652e-1	1	1	8.509190e-5	1.000000e+0	L1MB5,L1MB5,L1MB5,L1MB5,L1MB5,MER41B,MER41B,MER41B,MER41B	C21orf33
Ensembl Genes	10460	ZNF528	324	2.534722e-4	1.000000e+0	1.451128e-2	7.062640e+0	8.495406e-1	6	1.938351e-5	1.368988e-4	1	6.335652e-1	1.000000e+0	1.000000e+0	1.578370e+0	6.335652e-1	1	1	8.509190e-5	1.000000e+0	L1MB5,L1MB5,L1MB5,L1MB5,L1MB5,L1MB5	ZNF528
Ensembl Genes	15901	TMED9	325	2.555187e-4	1.000000e+0	1.458343e-2	9.171425e+0	5.451716e-1	5	1.243889e-5	1.140823e-4	1	6.335652e-1	1.000000e+0	1.000000e+0	1.578370e+0	6.335652e-1	1	1	8.509190e-5	1.000000e+0	LTR79,MER34A,MER34A,MER34A,MER34A	TMED9
Ensembl Genes	11178	MRPS5	326	2.556813e-4	1.000000e+0	1.454795e-2	4.453874e+0	2.020713e+0	9	4.610552e-5	2.053482e-4	1	6.335652e-1	1.000000e+0	1.000000e+0	1.578370e+0	6.335652e-1	1	1	8.509190e-5	1.000000e+0	L1MB5,L1MB5,MER11C,MER77B,MER77B,MER77B,MLT1I,MLT1I,MamRep4096	MRPS5
Ensembl Genes	10459	ZNF880	327	2.558230e-4	1.000000e+0	1.451150e-2	7.050310e+0	8.510264e-1	6	1.941741e-5	1.368988e-4	1	6.335652e-1	1.000000e+0	1.000000e+0	1.578370e+0	6.335652e-1	1	1	8.509190e-5	1.000000e+0	L1MB5,L1MB5,L1MB5,L1MB5,L1MB5,L1MB5	ZNF880
Ensembl Genes	9537	LDLR	328	2.563248e-4	1.000000e+0	1.449564e-2	3.724662e+0	2.953288e+0	11	6.738360e-5	2.509811e-4	1	6.335652e-1	1.000000e+0	1.000000e+0	1.578370e+0	6.335652e-1	1	1	8.509190e-5	1.000000e+0	Charlie9,Charlie9,Charlie9,Charlie9,Charlie9,Charlie9,Charlie9,Charlie9,Charlie9,L1MB5,MLT1F1	LDLR
Ensembl Genes	13974	NCK1	329	2.688555e-4	1.000000e+0	1.515806e-2	4.422962e+0	2.034835e+0	9	4.642775e-5	2.053482e-4	1	6.335652e-1	1.000000e+0	1.000000e+0	1.578370e+0	6.335652e-1	1	1	8.509190e-5	1.000000e+0	L1MB5,L1MB5,L1MB5,L1MB5,L1MB5,L1MB5,L1MB5,L1MB5,MLT2C2	NCK1
Ensembl Genes	19286	FIBCD1	330	2.735344e-4	1.000000e+0	1.537512e-2	4.962677e+0	1.612033e+0	8	3.678090e-5	1.825317e-4	1	6.335652e-1	1.000000e+0	1.000000e+0	1.578370e+0	6.335652e-1	1	1	8.509190e-5	1.000000e+0	Charlie9,L1MB5,L1MB5,L1MB5,L1MB5,MLT1F1,MLT1F1,MLT1F1	FIBCD1
Ensembl Genes	19461	ARSD	331	2.777717e-4	1.000000e+0	1.556612e-2	4.402977e+0	2.044072e+0	9	4.663849e-5	2.053482e-4	1	6.335652e-1	1.000000e+0	1.000000e+0	1.578370e+0	6.335652e-1	1	1	8.509190e-5	1.000000e+0	L1MB5,L1MB5,L1MB5,MER41B,MER41B,PABL_A,PABL_A,PABL_A,PABL_A	ARSD
Ensembl Genes	14499	PHOX2B	332	2.866666e-4	1.000000e+0	1.601620e-2	2.412324e+0	8.705299e+0	21	1.986241e-4	4.791458e-4	1	6.335652e-1	1.000000e+0	1.000000e+0	1.578370e+0	6.335652e-1	1	1	8.509190e-5	1.000000e+0	Charlie9,Charlie9,LTR79,LTR79,MER41B,MER41B,MLT1F1,MLT1F1,MLT1F1,MLT1I,MLT1I,MLT1I,MLT1I,MLT1I,MLT1I,MLT1I,MLT2C2,MLT2C2,MamRep137,MamRep137,MamRep137	PHOX2B
Ensembl Genes	9454	CD320	333	2.893953e-4	1.000000e+0	1.612010e-2	4.920412e+0	1.625880e+0	8	3.709684e-5	1.825317e-4	1	6.335652e-1	1.000000e+0	1.000000e+0	1.578370e+0	6.335652e-1	1	1	8.509190e-5	1.000000e+0	L1MB5,L1MB5,L1MB5,L1MB5,L1MB5,L1MB5,L1MB5,L1MB5	CD320
Ensembl Genes	7228	TMEM219	334	2.902854e-4	1.000000e+0	1.612127e-2	8.917617e+0	5.606879e-1	5	1.279292e-5	1.140823e-4	1	6.335652e-1	1.000000e+0	1.000000e+0	1.578370e+0	6.335652e-1	1	1	8.509190e-5	1.000000e+0	L1MB5,L1MB5,L1MB5,L1MB5,L1MB5	TMEM219
Ensembl Genes	16632	SNAP91	335	2.937890e-4	1.000000e+0	1.626714e-2	2.925073e+0	5.128077e+0	15	1.170046e-4	3.422470e-4	1	6.335652e-1	1.000000e+0	1.000000e+0	1.578370e+0	6.335652e-1	1	1	8.509190e-5	1.000000e+0	L1MB5,L1MB5,L1MB5,L1MB5,L1MB5,L1MB5,MER77B,MLT1F1,MLT1F1,MLT1F1,MLT1I,MLT1I,MLT1I,MLT1I,MLT1I	SNAP91
Ensembl Genes	19446	PPP2R3B	336	2.959895e-4	1.000000e+0	1.634021e-2	3.059995e+0	4.575171e+0	14	1.043892e-4	3.194305e-4	1	6.335652e-1	1.000000e+0	1.000000e+0	1.578370e+0	6.335652e-1	1	1	8.509190e-5	1.000000e+0	L1MB5,L1MB5,L1MB5,L1MB5,L1MB5,L1MB5,L1MB5,L1MB5,L1MB5,L1MB5,MER41B,MER41B,MER77B,PABL_A	PPP2R3B
Ensembl Genes	2708	GPAM	337	2.967523e-4	1.000000e+0	1.633370e-2	1.967572e+0	1.677194e+1	33	3.826765e-4	7.529433e-4	1	6.335652e-1	1.000000e+0	1.000000e+0	1.578370e+0	6.335652e-1	1	1	8.509190e-5	1.000000e+0	L1MEg1,L1MEg1,L1MEg1,L1MEg1,L1MEg1,L1MEg1,LTR79,LTR79,LTR79,LTR79,MER41B,MLT1F1,MLT1F1,MLT1I,MLT1I,MLT1I,MLT1I,MLT1I,MLT1I,MLT1I,MLT1I,MLT1I,MLT1I,MLT1I,MLT1I,MLT2C2,MLT2C2,MamRep137,MamRep4096,MamRep4096,PABL_A,THE1D-int,THE1D-int	GPAM
Ensembl Genes	9495	PIN1	338	2.987431e-4	1.000000e+0	1.639463e-2	4.896701e+0	1.633753e+0	8	3.727647e-5	1.825317e-4	1	6.335652e-1	1.000000e+0	1.000000e+0	1.578370e+0	6.335652e-1	1	1	8.509190e-5	1.000000e+0	L1MB5,L1MB5,L1MB5,L1MB5,MLT1I,MLT1I,MLT1I,MLT1I	PIN1
Ensembl Genes	9726	MVB12A	339	3.017566e-4	1.000000e+0	1.651116e-2	8.841771e+0	5.654975e-1	5	1.290265e-5	1.140823e-4	1	6.335652e-1	1.000000e+0	1.000000e+0	1.578370e+0	6.335652e-1	1	1	8.509190e-5	1.000000e+0	L1MB5,L1MB5,L1MB5,L1MB5,L1MB5	MVB12A
Ensembl Genes	3701	CTTN	340	3.039532e-4	1.000000e+0	1.658244e-2	2.206895e+0	1.132813e+1	25	2.584679e-4	5.704116e-4	1	6.335652e-1	1.000000e+0	1.000000e+0	1.578370e+0	6.335652e-1	1	1	8.509190e-5	1.000000e+0	L1MB5,L1MB5,L1MB5,L1MB5,L1MB5,L1MB5,L1MB5,L1MB5,L1MB5,L1MB5,L1MB5,L1MB5,L1MB5,L1MB5,L1MB5,LTR79,MER77B,MLT1F1,MLT1F1,MLT1F1,MLT1F1,MLT1I,MLT1I,MLT1I,MamRep4096	CTTN
Ensembl Genes	10860	YPEL5	341	3.085916e-4	1.000000e+0	1.678612e-2	3.047040e+0	4.594624e+0	14	1.048331e-4	3.194305e-4	1	6.335652e-1	1.000000e+0	1.000000e+0	1.578370e+0	6.335652e-1	1	1	8.509190e-5	1.000000e+0	LTR79,MLT1F1,MLT1F1,MLT1I,MLT1I,MLT1I,MLT1I,MLT1I,MLT1I,MLT1I,MLT1I,MLT2C2,MamRep137,PABL_A	YPEL5
Ensembl Genes	7164	CACNG3	342	3.131749e-4	1.000000e+0	1.698562e-2	2.244237e+0	1.069406e+1	24	2.440006e-4	5.475951e-4	1	6.335652e-1	1.000000e+0	1.000000e+0	1.578370e+0	6.335652e-1	1	1	8.509190e-5	1.000000e+0	Charlie9,L1MB5,L1MB5,L1MB5,MER34A,MER41B,MER41B,MLT1I,MLT1I,MLT1I,MLT1I,MLT1I,MLT1I,MLT1I,MLT1I,MamRep137,MamRep137,MamRep137,MamRep137,MamRep137,MamRep137,MamRep137,MamRep4096,MamRep4096	CACNG3
Ensembl Genes	12047	ADRA1D	343	3.139628e-4	1.000000e+0	1.697871e-2	2.456868e+0	8.140444e+0	20	1.857362e-4	4.563293e-4	1	6.335652e-1	1.000000e+0	1.000000e+0	1.578370e+0	6.335652e-1	1	1	8.509190e-5	1.000000e+0	L1MB5,L1MB5,L1MB5,L1MB5,L1MB5,LTR79,MER11C,MER41B,MER41B,MER77B,MER77B,MER77B,MER77B,MLT1F1,MLT1I,MLT1I,MLT1I,MLT1I,MLT1I,MLT1I	ADRA1D
Ensembl Genes	14424	CPEB2	344	3.156560e-4	1.000000e+0	1.702065e-2	1.862144e+0	2.040659e+1	38	4.656062e-4	8.670256e-4	1	6.335652e-1	1.000000e+0	1.000000e+0	1.578370e+0	6.335652e-1	1	1	8.509190e-5	1.000000e+0	Charlie9,L1MB5,LTR79,LTR79,LTR79,LTR79,LTR79,LTR79,LTR79,LTR79,LTR79,LTR79,LTR79,LTR79,MER11C,MLT1I,MLT1I,MLT1I,MLT1I,MLT1I,MLT1I,MLT1I,MLT1I,MLT1I,MLT1I,MLT1I,MLT1I,MLT1I,MLT1I,MLT1I,MLT2C2,MLT2C2,MamRep137,MamRep4096,MamRep4096,THE1D-int,THE1D-int,THE1D-int	CPEB2
Ensembl Genes	668	CYP4Z1	345	3.220375e-4	1.000000e+0	1.731442e-2	4.841056e+0	1.652532e+0	8	3.770494e-5	1.825317e-4	1	6.335652e-1	1.000000e+0	1.000000e+0	1.578370e+0	6.335652e-1	1	1	8.509190e-5	1.000000e+0	L1MB5,L1MB5,L1MB5,L1MB5,L1MB5,L1MB5,L1MB5,L1MB5	CYP4Z1
Ensembl Genes	18424	SLC25A32	346	3.241061e-4	1.000000e+0	1.737527e-2	5.588040e+0	1.252675e+0	7	2.858162e-5	1.597153e-4	1	6.335652e-1	1.000000e+0	1.000000e+0	1.578370e+0	6.335652e-1	1	1	8.509190e-5	1.000000e+0	L1MB5,L1MB5,L1MB5,MamRep137,MamRep137,MamRep137,MamRep137	SLC25A32
Ensembl Genes	14428	FAM200B	347	3.253330e-4	1.000000e+0	1.739078e-2	8.696203e+0	5.749636e-1	5	1.311864e-5	1.140823e-4	1	6.335652e-1	1.000000e+0	1.000000e+0	1.578370e+0	6.335652e-1	1	1	8.509190e-5	1.000000e+0	Charlie9,Charlie9,Charlie9,Charlie9,Charlie9	FAM200B
Ensembl Genes	1393	FCRL5	348	3.323474e-4	1.000000e+0	1.771469e-2	2.590075e+0	6.949605e+0	18	1.585654e-4	4.106964e-4	1	6.335652e-1	1.000000e+0	1.000000e+0	1.578370e+0	6.335652e-1	1	1	8.509190e-5	1.000000e+0	LTR79,MER77B,MER77B,MLT1I,MLT1I,MamRep137,MamRep137,MamRep137,MamRep137,MamRep137,MamRep137,MamRep137,MamRep137,MamRep137,PABL_A,PABL_A,PABL_A,PABL_A	FCRL5
Ensembl Genes	18941	ZCCHC6	349	3.329856e-4	1.000000e+0	1.769785e-2	2.279742e+0	1.008886e+1	23	2.301921e-4	5.247787e-4	1	6.335652e-1	1.000000e+0	1.000000e+0	1.578370e+0	6.335652e-1	1	1	8.509190e-5	1.000000e+0	L1MB5,L1MB5,L1MB5,L1MB5,L1MB5,L1MB5,LTR79,MER11C,MLT1F1,MLT1F1,MLT1I,MLT1I,MLT1I,MLT1I,MLT1I,MLT1I,MLT1I,MLT1I,MLT1I,MLT1I,MamRep4096,THE1D-int,THE1D-int	ZCCHC6
Ensembl Genes	14916	PRMT10	350	3.378778e-4	1.000000e+0	1.790656e-2	4.805732e+0	1.664679e+0	8	3.798208e-5	1.825317e-4	1	6.335652e-1	1.000000e+0	1.000000e+0	1.578370e+0	6.335652e-1	1	1	8.509190e-5	1.000000e+0	MER41B,MER41B,MLT1I,MLT1I,MLT1I,MLT1I,MLT1I,MamRep137	PRMT10
Ensembl Genes	13702	RYBP	351	3.380831e-4	1.000000e+0	1.786639e-2	1.975705e+0	1.619675e+1	32	3.695526e-4	7.301269e-4	1	6.335652e-1	1.000000e+0	1.000000e+0	1.578370e+0	6.335652e-1	1	1	8.509190e-5	1.000000e+0	L1MB5,LTR79,MER34A,MER34A,MER34A,MER34A,MER34A,MER34A,MLT1F1,MLT1F1,MLT1F1,MLT1F1,MLT1F1,MLT1F1,MLT1F1,MLT1F1,MLT1F1,MLT1F1,MLT1F1,MLT1F1,MLT1I,MLT1I,MLT1I,MLT1I,MLT1I,MLT1I,MLT1I,MLT1I,MLT1I,MLT2C2,MamRep137,PABL_A	RYBP
Ensembl Genes	10996	XPO1	352	3.415666e-4	1.000000e+0	1.799920e-2	2.768667e+0	5.778953e+0	16	1.318553e-4	3.650634e-4	1	6.335652e-1	1.000000e+0	1.000000e+0	1.578370e+0	6.335652e-1	1	1	8.509190e-5	1.000000e+0	Charlie9,L1MB5,L1MB5,L1MB5,L1MB5,L1MB5,L1MB5,L1MB5,L1MB5,MER41B,MER41B,MER41B,MLT1F1,MLT1F1,MLT1F1,MLT1I	XPO1
Ensembl Genes	20126	ZIC3	353	3.421921e-4	1.000000e+0	1.798108e-2	1.792786e+0	2.342723e+1	42	5.345265e-4	9.582915e-4	1	6.335652e-1	1.000000e+0	1.000000e+0	1.578370e+0	6.335652e-1	1	1	8.509190e-5	1.000000e+0	L1MB5,L1MB5,L1MB5,L1MB5,L1MB5,L1MB5,L1MB5,L1MB5,L1MB5,L1MB5,L1MB5,L1MB5,L1MB5,L1MB5,L1MB5,L1MB5,L1MB5,L1MB5,L1MB5,L1MB5,L1MB5,L1MB5,L1MB5,L1MB5,LTR79,LTR79,MER34A,MER34A,MLT1F1,MLT1F1,MLT1F1,MLT1F1,MLT1I,MLT1I,MLT1I,MLT1I,MLT1I,MLT1I,MLT1I,MamRep4096,THE1D-int,THE1D-int	ZIC3
Ensembl Genes	1766	LEMD1	354	3.452904e-4	1.000000e+0	1.809263e-2	4.271424e+0	2.107026e+0	9	4.807487e-5	2.053482e-4	1	6.335652e-1	1.000000e+0	1.000000e+0	1.578370e+0	6.335652e-1	1	1	8.509190e-5	1.000000e+0	L1MB5,L1MB5,L1MB5,L1MB5,L1MB5,L1MB5,L1MB5,L1MB5,L1MB5	LEMD1
Ensembl Genes	12008	ENSG00000256566	355	3.461048e-4	1.000000e+0	1.808422e-2	8.578056e+0	5.828826e-1	5	1.329932e-5	1.140823e-4	1	6.335652e-1	1.000000e+0	1.000000e+0	1.578370e+0	6.335652e-1	1	1	8.509190e-5	1.000000e+0	L1MB5,L1MB5,L1MB5,MLT1I,MLT1I	ENSG00000256566
Ensembl Genes	7013	MGRN1	356	3.561445e-4	1.000000e+0	1.855653e-2	3.872602e+0	2.582243e+0	10	5.891766e-5	2.281646e-4	1	6.335652e-1	1.000000e+0	1.000000e+0	1.578370e+0	6.335652e-1	1	1	8.509190e-5	1.000000e+0	L1MB5,L1MB5,L1MB5,L1MB5,L1MB5,L1MB5,L1MB5,L1MB5,L1MB5,MamRep137	MGRN1
Ensembl Genes	12046	SMOX	357	3.566628e-4	1.000000e+0	1.853148e-2	3.158755e+0	4.115546e+0	13	9.390221e-5	2.966140e-4	1	6.335652e-1	1.000000e+0	1.000000e+0	1.578370e+0	6.335652e-1	1	1	8.509190e-5	1.000000e+0	L1MB5,L1MB5,L1MB5,L1MB5,L1MB5,L1MB5,L1MB5,L1MB5,MER41B,MER41B,MLT1I,MLT1I,MLT1I	SMOX
Ensembl Genes	11437	CACNB4	358	3.602144e-4	1.000000e+0	1.866373e-2	2.867574e+0	5.230902e+0	15	1.193507e-4	3.422470e-4	1	6.335652e-1	1.000000e+0	1.000000e+0	1.578370e+0	6.335652e-1	1	1	8.509190e-5	1.000000e+0	L1MB5,L1MB5,L1MB5,L1MB5,L1MB5,L1MB5,L1MB5,LTR79,LTR79,MER41B,MLT1I,MLT1I,MLT1I,MLT1I,THE1D-int	CACNB4
Ensembl Genes	7010	CDIP1	359	3.621959e-4	1.000000e+0	1.871413e-2	4.242924e+0	2.121179e+0	9	4.839780e-5	2.053482e-4	1	6.335652e-1	1.000000e+0	1.000000e+0	1.578370e+0	6.335652e-1	1	1	8.509190e-5	1.000000e+0	L1MB5,L1MB5,L1MB5,L1MB5,L1MB5,L1MB5,L1MB5,L1MB5,MamRep137	CDIP1
Ensembl Genes	10310	FGF21	360	3.655382e-4	1.000000e+0	1.883436e-2	6.587656e+0	9.107943e-1	6	2.078111e-5	1.368988e-4	1	6.335652e-1	1.000000e+0	1.000000e+0	1.578370e+0	6.335652e-1	1	1	8.509190e-5	1.000000e+0	L1MB5,L1MB5,LTR13A,LTR13A,LTR13A,MamRep137	FGF21
Ensembl Genes	1302	IL6R	361	3.658262e-4	1.000000e+0	1.879698e-2	3.859142e+0	2.591250e+0	10	5.912316e-5	2.281646e-4	1	6.335652e-1	1.000000e+0	1.000000e+0	1.578370e+0	6.335652e-1	1	1	8.509190e-5	1.000000e+0	L1MB5,L1MB5,L1MB5,L1MB5,L1MB5,L1MB5,LTR13A,MER41B,MER41B,MER41B	IL6R
Ensembl Genes	11514	GAD1	362	3.670173e-4	1.000000e+0	1.880609e-2	4.235064e+0	2.125115e+0	9	4.848762e-5	2.053482e-4	1	6.335652e-1	1.000000e+0	1.000000e+0	1.578370e+0	6.335652e-1	1	1	8.509190e-5	1.000000e+0	L1MB5,L1MB5,L1MB5,L1MB5,LTR79,MLT1F1,MLT1F1,MamRep4096,MamRep4096	GAD1
Ensembl Genes	12309	WISP2	363	3.806344e-4	1.000000e+0	1.945010e-2	5.438094e+0	1.287216e+0	7	2.936971e-5	1.597153e-4	1	6.335652e-1	1.000000e+0	1.000000e+0	1.578370e+0	6.335652e-1	1	1	8.509190e-5	1.000000e+0	MLT1I,MLT1I,MLT1I,MLT1I,MLT1I,MamRep137,MamRep137	WISP2
Ensembl Genes	873	GTF2B	364	3.833927e-4	1.000000e+0	1.953723e-2	2.980118e+0	4.697801e+0	14	1.071872e-4	3.194305e-4	1	6.335652e-1	1.000000e+0	1.000000e+0	1.578370e+0	6.335652e-1	1	1	8.509190e-5	1.000000e+0	L1MB5,L1MB5,L1MB5,L1MB5,L1MB5,L1MB5,L1MB5,L1MB5,L1MB5,LTR79,LTR79,MLT1I,MLT1I,MamRep137	GTF2B
Ensembl Genes	15198	ZNF131	365	3.851244e-4	1.000000e+0	1.957171e-2	4.206534e+0	2.139529e+0	9	4.881648e-5	2.053482e-4	1	6.335652e-1	1.000000e+0	1.000000e+0	1.578370e+0	6.335652e-1	1	1	8.509190e-5	1.000000e+0	LTR79,MER34A,MER34A,MER34A,MER34A,MER34A,MER34A,MamRep4096,MamRep4096	ZNF131
Ensembl Genes	7053	RMI2	366	3.870261e-4	1.000000e+0	1.961461e-2	3.316290e+0	3.618501e+0	12	8.256140e-5	2.737976e-4	1	6.335652e-1	1.000000e+0	1.000000e+0	1.578370e+0	6.335652e-1	1	1	8.509190e-5	1.000000e+0	Charlie9,L1MB5,L1MB5,L1MB5,L1MB5,L1MB5,L1MB5,L1MB5,L1MB5,L1MB5,MER34A,MER34A	RMI2
Ensembl Genes	4271	CLEC4A	367	3.884151e-4	1.000000e+0	1.963137e-2	5.419457e+0	1.291642e+0	7	2.947071e-5	1.597153e-4	1	6.335652e-1	1.000000e+0	1.000000e+0	1.578370e+0	6.335652e-1	1	1	8.509190e-5	1.000000e+0	L1MEg1,L1MEg1,LTR79,MER11C,MER41B,MER77B,MLT1I	CLEC4A
Ensembl Genes	14443	LCORL	368	3.911989e-4	1.000000e+0	1.971834e-2	1.894538e+0	1.847417e+1	35	4.215151e-4	7.985763e-4	1	6.335652e-1	1.000000e+0	1.000000e+0	1.578370e+0	6.335652e-1	1	1	8.509190e-5	1.000000e+0	Charlie9,L1MB5,L1MB5,L1MB5,LTR79,LTR79,LTR79,LTR79,LTR79,MLT1F1,MLT1F1,MLT1I,MLT1I,MLT1I,MLT1I,MLT1I,MLT1I,MLT1I,MLT1I,MLT1I,MLT1I,MLT1I,MLT1I,MLT1I,MLT2C2,MamRep137,MamRep137,MamRep137,MamRep4096,MamRep4096,MamRep4096,THE1D-int,THE1D-int,THE1D-int,THE1D-int	LCORL
Ensembl Genes	10997	FAM161A	369	3.940305e-4	1.000000e+0	1.980724e-2	2.842463e+0	5.277114e+0	15	1.204051e-4	3.422470e-4	1	6.335652e-1	1.000000e+0	1.000000e+0	1.578370e+0	6.335652e-1	1	1	8.509190e-5	1.000000e+0	Charlie9,L1MB5,L1MB5,L1MB5,L1MB5,L1MB5,L1MB5,L1MB5,MER41B,MER41B,MER41B,MLT1F1,MLT1F1,MLT1F1,MLT1I	FAM161A
Ensembl Genes	19939	RAB40A	370	3.950214e-4	1.000000e+0	1.980338e-2	3.535255e+0	3.111515e+0	11	7.099378e-5	2.509811e-4	1	6.335652e-1	1.000000e+0	1.000000e+0	1.578370e+0	6.335652e-1	1	1	8.509190e-5	1.000000e+0	LTR79,LTR79,LTR79,LTR79,LTR79,LTR79,LTR79,LTR79,LTR79,MLT1I,MamRep137	RAB40A
Ensembl Genes	16633	RIPPLY2	371	3.961043e-4	1.000000e+0	1.980415e-2	4.189946e+0	2.147999e+0	9	4.900975e-5	2.053482e-4	1	6.335652e-1	1.000000e+0	1.000000e+0	1.578370e+0	6.335652e-1	1	1	8.509190e-5	1.000000e+0	L1MB5,L1MB5,MLT1I,MLT1I,MLT1I,MLT1I,MLT1I,MLT1I,MLT1I	RIPPLY2
Ensembl Genes	5043	CCDC63	372	4.088320e-4	1.000000e+0	2.038555e-2	3.803718e+0	2.629007e+0	10	5.998464e-5	2.281646e-4	1	6.335652e-1	1.000000e+0	1.000000e+0	1.578370e+0	6.335652e-1	1	1	8.509190e-5	1.000000e+0	Charlie9,Charlie9,MER41B,MER41B,MER41B,MER41B,MER41B,MLT1I,MLT1I,MamRep137	CCDC63
Ensembl Genes	7636	FAM92B	373	4.189408e-4	1.000000e+0	2.083360e-2	2.400198e+0	8.332645e+0	20	1.901215e-4	4.563293e-4	1	6.335652e-1	1.000000e+0	1.000000e+0	1.578370e+0	6.335652e-1	1	1	8.509190e-5	1.000000e+0	L1MB5,L1MB5,L1MB5,L1MB5,L1MB5,L1MB5,L1MB5,L1MB5,L1MB5,L1MB5,L1MB5,L1MB5,L1MB5,L1MB5,L1MB5,MLT1F1,MLT1F1,MLT1F1,MLT1F1,MamRep4096	FAM92B
Ensembl Genes	6410	SHF	374	4.201591e-4	1.000000e+0	2.083832e-2	4.647922e+0	1.721199e+0	8	3.927168e-5	1.825317e-4	1	6.335652e-1	1.000000e+0	1.000000e+0	1.578370e+0	6.335652e-1	1	1	8.509190e-5	1.000000e+0	LTR79,LTR79,MLT1F1,MLT1F1,MLT1F1,MLT1F1,MLT1F1,MamRep4096	SHF
Ensembl Genes	7613	MPHOSPH6	375	4.214967e-4	1.000000e+0	2.084891e-2	2.340663e+0	8.971819e+0	21	2.047052e-4	4.791458e-4	1	6.335652e-1	1.000000e+0	1.000000e+0	1.578370e+0	6.335652e-1	1	1	8.509190e-5	1.000000e+0	L1MB5,L1MB5,L1MB5,L1MB5,L1MB5,LTR79,LTR79,LTR79,LTR79,LTR79,MER41B,MLT1I,MLT1I,MLT1I,MLT1I,MLT1I,MamRep137,MamRep137,MamRep137,MamRep4096,PABL_A	MPHOSPH6
Ensembl Genes	3141	TMEM86A	376	4.267834e-4	1.000000e+0	2.105427e-2	5.333377e+0	1.312489e+0	7	2.994636e-5	1.597153e-4	1	6.335652e-1	1.000000e+0	1.000000e+0	1.578370e+0	6.335652e-1	1	1	8.509190e-5	1.000000e+0	MER41B,MER41B,MER41B,MER41B,MER41B,MER41B,MER41B	TMEM86A
Ensembl Genes	9770	COMP	377	4.385333e-4	1.000000e+0	2.157654e-2	4.130303e+0	2.179017e+0	9	4.971746e-5	2.053482e-4	1	6.335652e-1	1.000000e+0	1.000000e+0	1.578370e+0	6.335652e-1	1	1	8.509190e-5	1.000000e+0	L1MB5,L1MB5,L1MB5,L1MB5,L1MB5,L1MB5,L1MB5,L1MB5,L1MB5	COMP
Ensembl Genes	19347	SOHLH1	378	4.435673e-4	1.000000e+0	2.176648e-2	8.118720e+0	6.158607e-1	5	1.405176e-5	1.140823e-4	1	6.335652e-1	1.000000e+0	1.000000e+0	1.578370e+0	6.335652e-1	1	1	8.509190e-5	1.000000e+0	L1MB5,L1MB5,L1MB5,L1MB5,L1MB5	SOHLH1
Ensembl Genes	19471	HDHD1	379	4.571598e-4	1.000000e+0	2.237429e-2	2.226743e+0	1.032899e+1	23	2.356710e-4	5.247787e-4	1	6.335652e-1	1.000000e+0	1.000000e+0	1.578370e+0	6.335652e-1	1	1	8.509190e-5	1.000000e+0	L1MB5,L1MB5,L1MB5,L1MB5,L1MB5,L1MB5,L1MB5,LTR79,MER34A,MER34A,MER34A,MER34A,MER34A,MER41B,MER41B,MER41B,MER41B,MER77B,MER77B,MLT1F1,MLT1F1,MLT1F1,PABL_A	HDHD1
Ensembl Genes	4911	NUDT4	380	4.578506e-4	1.000000e+0	2.234913e-2	2.446944e+0	7.764789e+0	19	1.771650e-4	4.335128e-4	1	6.335652e-1	1.000000e+0	1.000000e+0	1.578370e+0	6.335652e-1	1	1	8.509190e-5	1.000000e+0	L1MB5,L1MB5,L1MB5,L1MB5,L1MB5,L1MB5,L1MB5,L1MB5,MER34A,MER34A,MER34A,MER34A,MER34A,MER34A,MER34A,MER34A,MLT1I,MLT1I,MamRep137	NUDT4
Ensembl Genes	9157	TMX3	381	4.635464e-4	1.000000e+0	2.256777e-2	1.938379e+0	1.650864e+1	32	3.766688e-4	7.301269e-4	1	6.335652e-1	1.000000e+0	1.000000e+0	1.578370e+0	6.335652e-1	1	1	8.509190e-5	1.000000e+0	L1MB5,L1MB5,L1MB5,L1MB5,L1MB5,L1MEg1,L1MEg1,L1MEg1,L1MEg1,L1MEg1,L1MEg1,L1MEg1,L1MEg1,LTR79,LTR79,MER41B,MER41B,MER41B,MLT1F1,MLT1F1,MLT1I,MLT1I,MLT1I,MLT1I,MLT1I,MLT2C2,MLT2C2,MLT2C2,MLT2C2,MamRep137,MamRep137,THE1D-int	TMX3
Ensembl Genes	10158	ZNF223	382	4.708549e-4	1.000000e+0	2.286358e-2	8.011519e+0	6.241013e-1	5	1.423979e-5	1.140823e-4	1	6.335652e-1	1.000000e+0	1.000000e+0	1.578370e+0	6.335652e-1	1	1	8.509190e-5	1.000000e+0	L1MB5,L1MB5,L1MB5,MER77B,MER77B	ZNF223
Ensembl Genes	4273	FAM90A1	383	4.784462e-4	1.000000e+0	2.317154e-2	3.059661e+0	4.248837e+0	13	9.694343e-5	2.966140e-4	1	6.335652e-1	1.000000e+0	1.000000e+0	1.578370e+0	6.335652e-1	1	1	8.509190e-5	1.000000e+0	L1MB5,L1MB5,L1MB5,L1MB5,MER11C,MLT1I,MLT1I,MLT1I,MLT1I,MamRep137,MamRep137,MamRep137,THE1D-int	FAM90A1
Ensembl Genes	6412	GATM	384	4.803054e-4	1.000000e+0	2.320100e-2	4.077507e+0	2.207231e+0	9	5.036121e-5	2.053482e-4	1	6.335652e-1	1.000000e+0	1.000000e+0	1.578370e+0	6.335652e-1	1	1	8.509190e-5	1.000000e+0	Charlie9,L1MB5,L1MB5,L1MB5,L1MB5,L1MB5,MLT2C2,MLT2C2,MLT2C2	GATM
Ensembl Genes	19460	GYG2	385	4.804389e-4	1.000000e+0	2.314717e-2	3.724237e+0	2.685114e+0	10	6.126481e-5	2.281646e-4	1	6.335652e-1	1.000000e+0	1.000000e+0	1.578370e+0	6.335652e-1	1	1	8.509190e-5	1.000000e+0	L1MB5,L1MB5,L1MB5,L1MB5,L1MB5,MER41B,MER41B,PABL_A,PABL_A,PABL_A	GYG2
Ensembl Genes	6810	LRRC28	386	4.864291e-4	1.000000e+0	2.337506e-2	2.907705e+0	4.814794e+0	14	1.098566e-4	3.194305e-4	1	6.335652e-1	1.000000e+0	1.000000e+0	1.578370e+0	6.335652e-1	1	1	8.509190e-5	1.000000e+0	L1MB5,L1MB5,L1MB5,L1MB5,L1MB5,L1MB5,L1MB5,L1MB5,L1MB5,L1MB5,LTR79,LTR79,MLT1I,MLT2C2	LRRC28
Ensembl Genes	7171	ZKSCAN2	387	4.874957e-4	1.000000e+0	2.336578e-2	2.505080e+0	7.185398e+0	18	1.639454e-4	4.106964e-4	1	6.335652e-1	1.000000e+0	1.000000e+0	1.578370e+0	6.335652e-1	1	1	8.509190e-5	1.000000e+0	MER11C,MER34A,MER41B,MER41B,MER41B,MLT1F1,MLT1I,MLT1I,MLT1I,MLT1I,MLT1I,MLT1I,MLT1I,MLT1I,MamRep137,MamRep137,MamRep4096,MamRep4096	ZKSCAN2
Ensembl Genes	10033	EID2B	388	4.942842e-4	1.000000e+0	2.363010e-2	1.129611e+1	3.541042e-1	4	8.079405e-6	9.126586e-5	1	6.335652e-1	1.000000e+0	1.000000e+0	1.578370e+0	6.335652e-1	1	1	8.509190e-5	1.000000e+0	MER77B,MER77B,MER77B,MER77B	EID2B
Ensembl Genes	10161	ZNF225	389	4.956563e-4	1.000000e+0	2.363478e-2	7.920351e+0	6.312851e-1	5	1.440369e-5	1.140823e-4	1	6.335652e-1	1.000000e+0	1.000000e+0	1.578370e+0	6.335652e-1	1	1	8.509190e-5	1.000000e+0	L1MB5,L1MB5,MER77B,MER77B,MER77B	ZNF225
Ensembl Genes	15937	MAPK9	390	4.992442e-4	1.000000e+0	2.374482e-2	3.435474e+0	3.201887e+0	11	7.305575e-5	2.509811e-4	1	6.335652e-1	1.000000e+0	1.000000e+0	1.578370e+0	6.335652e-1	1	1	8.509190e-5	1.000000e+0	L1MB5,L1MB5,L1MB5,L1MB5,L1MB5,L1MB5,L1MB5,L1MB5,L1MB5,L1MB5,L1MB5	MAPK9
Ensembl Genes	18678	SNAPC3	391	5.032105e-4	1.000000e+0	2.387225e-2	2.307993e+0	9.098814e+0	21	2.076028e-4	4.791458e-4	1	6.335652e-1	1.000000e+0	1.000000e+0	1.578370e+0	6.335652e-1	1	1	8.509190e-5	1.000000e+0	Charlie9,Charlie9,L1MB5,L1MB5,L1MB5,L1MB5,L1MB5,L1MB5,LTR79,MLT1I,MLT1I,MLT1I,MLT1I,MLT1I,MLT2C2,MLT2C2,MamRep137,MamRep137,MamRep137,MamRep137,THE1D-int	SNAPC3
Ensembl Genes	5326	CCDC169-SOHLH2	392	5.081151e-4	1.000000e+0	2.404344e-2	3.428045e+0	3.208826e+0	11	7.321406e-5	2.509811e-4	1	6.335652e-1	1.000000e+0	1.000000e+0	1.578370e+0	6.335652e-1	1	1	8.509190e-5	1.000000e+0	L1MB5,L1MB5,L1MB5,L1MB5,L1MB5,L1MB5,L1MB5,L1MB5,L1MB5,MER41B,PABL_A	CCDC169-SOHLH2
Ensembl Genes	18003	FAM86B2	393	5.118755e-4	1.000000e+0	2.415974e-2	2.574042e+0	6.604400e+0	17	1.506891e-4	3.878799e-4	1	6.335652e-1	1.000000e+0	1.000000e+0	1.578370e+0	6.335652e-1	1	1	8.509190e-5	1.000000e+0	L1MB5,L1MB5,L1MB5,LTR79,MER11C,MER11C,MER11C,MLT1I,MLT1I,MLT1I,MLT1I,MLT1I,MamRep137,MamRep137,MamRep137,MamRep137,THE1D-int	FAM86B2
Ensembl Genes	11012	SLC1A4	394	5.187665e-4	1.000000e+0	2.442284e-2	2.661620e+0	6.011377e+0	16	1.371584e-4	3.650634e-4	1	6.335652e-1	1.000000e+0	1.000000e+0	1.578370e+0	6.335652e-1	1	1	8.509190e-5	1.000000e+0	L1MB5,L1MB5,L1MB5,L1MB5,LTR79,LTR79,LTR79,MER34A,MLT1F1,MLT1F1,MLT1F1,MLT1I,MLT1I,MLT1I,MLT1I,MamRep137	SLC1A4
Ensembl Genes	17048	AP5Z1	395	5.324485e-4	1.000000e+0	2.500351e-2	3.674227e+0	2.721661e+0	10	6.209868e-5	2.281646e-4	1	6.335652e-1	1.000000e+0	1.000000e+0	1.578370e+0	6.335652e-1	1	1	8.509190e-5	1.000000e+0	L1MB5,L1MB5,L1MEg1,L1MEg1,L1MEg1,L1MEg1,L1MEg1,MER41B,MER41B,MamRep137	AP5Z1
Ensembl Genes	17504	OR2AE1	396	5.475894e-4	1.000000e+0	2.564959e-2	5.110954e+0	1.369607e+0	7	3.124959e-5	1.597153e-4	1	6.335652e-1	1.000000e+0	1.000000e+0	1.578370e+0	6.335652e-1	1	1	8.509190e-5	1.000000e+0	L1MB5,L1MB5,L1MB5,L1MB5,L1MB5,L1MB5,MER41B	OR2AE1
Ensembl Genes	9746	MAST3	397	5.551241e-4	1.000000e+0	2.593702e-2	5.098979e+0	1.372824e+0	7	3.132299e-5	1.597153e-4	1	6.335652e-1	1.000000e+0	1.000000e+0	1.578370e+0	6.335652e-1	1	1	8.509190e-5	1.000000e+0	L1MB5,L1MB5,L1MB5,L1MB5,L1MB5,L1MB5,L1MB5	MAST3
Ensembl Genes	3681	LRP5	398	5.584452e-4	1.000000e+0	2.602663e-2	3.651192e+0	2.738831e+0	10	6.249045e-5	2.281646e-4	1	6.335652e-1	1.000000e+0	1.000000e+0	1.578370e+0	6.335652e-1	1	1	8.509190e-5	1.000000e+0	L1MB5,L1MB5,L1MB5,L1MB5,L1MB5,L1MB5,L1MB5,L1MB5,L1MB5,MLT1F1	LRP5
Ensembl Genes	9040	ZNF396	399	5.655199e-4	1.000000e+0	2.629030e-2	3.983977e+0	2.259049e+0	9	5.154352e-5	2.053482e-4	1	6.335652e-1	1.000000e+0	1.000000e+0	1.578370e+0	6.335652e-1	1	1	8.509190e-5	1.000000e+0	L1MB5,L1MB5,L1MB5,L1MB5,L1MB5,L1MB5,MLT1I,MLT1I,MLT1I	ZNF396
Ensembl Genes	20266	H2AFB2	400	5.670346e-4	1.000000e+0	2.629481e-2	7.685754e+0	6.505542e-1	5	1.484335e-5	1.140823e-4	1	6.335652e-1	1.000000e+0	1.000000e+0	1.578370e+0	6.335652e-1	1	1	8.509190e-5	1.000000e+0	L1MB5,L1MB5,L1MB5,L1MB5,L1MB5	H2AFB2
Ensembl Genes	5400	CDADC1	401	5.692921e-4	1.000000e+0	2.633366e-2	3.641925e+0	2.745801e+0	10	6.264947e-5	2.281646e-4	1	6.335652e-1	1.000000e+0	1.000000e+0	1.578370e+0	6.335652e-1	1	1	8.509190e-5	1.000000e+0	L1MB5,L1MB5,L1MB5,L1MB5,L1MB5,L1MB5,LTR79,MLT1I,MLT1I,MamRep137	CDADC1
Ensembl Genes	5186	FAM101A	402	5.694881e-4	1.000000e+0	2.627720e-2	2.401949e+0	7.910241e+0	19	1.804837e-4	4.335128e-4	1	6.335652e-1	1.000000e+0	1.000000e+0	1.578370e+0	6.335652e-1	1	1	8.509190e-5	1.000000e+0	L1MB5,L1MB5,L1MB5,L1MB5,L1MB5,L1MB5,L1MB5,L1MB5,L1MB5,L1MB5,L1MB5,L1MB5,MER41B,MLT1F1,MLT1F1,MLT1I,MLT1I,MLT1I,MLT1I	FAM101A
Ensembl Genes	7043	NUBP1	403	5.713905e-4	1.000000e+0	2.629956e-2	4.432171e+0	1.804985e+0	8	4.118337e-5	1.825317e-4	1	6.335652e-1	1.000000e+0	1.000000e+0	1.578370e+0	6.335652e-1	1	1	8.509190e-5	1.000000e+0	L1MB5,L1MB5,MLT1I,MLT1I,MamRep137,MamRep137,PABL_A,PABL_A	NUBP1
Ensembl Genes	4347	APOLD1	404	5.769580e-4	1.000000e+0	2.649008e-2	5.065296e+0	1.381953e+0	7	3.153128e-5	1.597153e-4	1	6.335652e-1	1.000000e+0	1.000000e+0	1.578370e+0	6.335652e-1	1	1	8.509190e-5	1.000000e+0	LTR79,LTR79,LTR79,MLT2C2,MamRep4096,MamRep4096,MamRep4096	APOLD1
Ensembl Genes	7992	ZNF624	405	5.839047e-4	1.000000e+0	2.674284e-2	2.631706e+0	6.079707e+0	16	1.387174e-4	3.650634e-4	1	6.335652e-1	1.000000e+0	1.000000e+0	1.578370e+0	6.335652e-1	1	1	8.509190e-5	1.000000e+0	L1MB5,L1MB5,L1MB5,L1MB5,L1MB5,L1MB5,L1MB5,L1MB5,L1MB5,L1MB5,L1MB5,LTR79,MER41B,MamRep137,PABL_A,THE1D-int	ZNF624
Ensembl Genes	4934	ELK3	406	5.951144e-4	1.000000e+0	2.718911e-2	2.728590e+0	5.497346e+0	15	1.254300e-4	3.422470e-4	1	6.335652e-1	1.000000e+0	1.000000e+0	1.578370e+0	6.335652e-1	1	1	8.509190e-5	1.000000e+0	Charlie9,Charlie9,L1MB5,L1MB5,L1MB5,LTR79,MER41B,MLT1I,MLT1I,MLT1I,MamRep4096,MamRep4096,PABL_A,THE1D-int,THE1D-int	ELK3
Ensembl Genes	5244	GJB2	407	5.968730e-4	1.000000e+0	2.720245e-2	5.994479e+0	1.000921e+0	6	2.283748e-5	1.368988e-4	1	6.335652e-1	1.000000e+0	1.000000e+0	1.578370e+0	6.335652e-1	1	1	8.509190e-5	1.000000e+0	L1MEg1,L1MEg1,L1MEg1,L1MEg1,L1MEg1,MamRep4096	GJB2
Ensembl Genes	3963	USP28	408	6.062146e-4	1.000000e+0	2.756048e-2	4.391549e+0	1.821681e+0	8	4.156431e-5	1.825317e-4	1	6.335652e-1	1.000000e+0	1.000000e+0	1.578370e+0	6.335652e-1	1	1	8.509190e-5	1.000000e+0	L1MB5,L1MB5,L1MB5,L1MB5,L1MB5,L1MB5,L1MB5,L1MB5	USP28
Ensembl Genes	18471	HAS2	409	6.076727e-4	1.000000e+0	2.755922e-2	1.683071e+0	2.792514e+1	47	6.371529e-4	1.072374e-3	1	6.335652e-1	1.000000e+0	1.000000e+0	1.578370e+0	6.335652e-1	1	1	8.509190e-5	1.000000e+0	L1MB5,L1MB5,L1MB5,L1MB5,L1MB5,L1MEg1,LTR79,LTR79,LTR79,LTR79,LTR79,LTR79,LTR79,LTR79,LTR79,MER34A,MER34A,MER41B,MLT1F1,MLT1I,MLT1I,MLT1I,MLT1I,MLT1I,MLT1I,MLT1I,MLT1I,MLT1I,MLT1I,MLT1I,MLT1I,MLT1I,MLT1I,MLT1I,MLT1I,MLT1I,MLT1I,MLT1I,MLT1I,MamRep137,MamRep137,MamRep137,MamRep4096,MamRep4096,MamRep4096,THE1D-int,THE1D-int	HAS2
Ensembl Genes	2536	HHEX	410	6.153199e-4	1.000000e+0	2.783797e-2	3.143353e+0	3.817579e+0	12	8.710366e-5	2.737976e-4	1	6.335652e-1	1.000000e+0	1.000000e+0	1.578370e+0	6.335652e-1	1	1	8.509190e-5	1.000000e+0	L1MB5,L1MB5,L1MB5,L1MB5,L1MB5,L1MB5,L1MB5,L1MB5,LTR79,MER41B,MLT1F1,MLT1F1	HHEX
Ensembl Genes	6034	ALKBH1	411	6.160981e-4	1.000000e+0	2.780536e-2	5.008396e+0	1.397653e+0	7	3.188950e-5	1.597153e-4	1	6.335652e-1	1.000000e+0	1.000000e+0	1.578370e+0	6.335652e-1	1	1	8.509190e-5	1.000000e+0	LTR79,LTR79,LTR79,MLT1F1,MLT1I,MLT1I,MamRep137	ALKBH1
Ensembl Genes	5146	MLXIP	412	6.195744e-4	1.000000e+0	2.789438e-2	3.932384e+0	2.288688e+0	9	5.221977e-5	2.053482e-4	1	6.335652e-1	1.000000e+0	1.000000e+0	1.578370e+0	6.335652e-1	1	1	8.509190e-5	1.000000e+0	L1MB5,L1MB5,L1MB5,L1MB5,LTR79,MER77B,MER77B,MER77B,MER77B	MLXIP
Ensembl Genes	3381	ZFP91-CNTF	413	6.309327e-4	1.000000e+0	2.833697e-2	7.503951e+0	6.663157e-1	5	1.520297e-5	1.140823e-4	1	6.335652e-1	1.000000e+0	1.000000e+0	1.578370e+0	6.335652e-1	1	1	8.509190e-5	1.000000e+0	L1MB5,L1MB5,L1MB5,L1MB5,L1MB5	ZFP91-CNTF
Ensembl Genes	16210	NRM	414	6.395116e-4	1.000000e+0	2.865290e-2	1.053848e+1	3.795614e-1	4	8.660250e-6	9.126586e-5	1	6.335652e-1	1.000000e+0	1.000000e+0	1.578370e+0	6.335652e-1	1	1	8.509190e-5	1.000000e+0	L1MB5,L1MB5,L1MB5,L1MB5	NRM
Ensembl Genes	6123	C14orf132	415	6.408743e-4	1.000000e+0	2.864476e-2	2.445159e+0	7.361486e+0	18	1.679631e-4	4.106964e-4	1	6.335652e-1	1.000000e+0	1.000000e+0	1.578370e+0	6.335652e-1	1	1	8.509190e-5	1.000000e+0	L1MB5,L1MB5,L1MB5,L1MB5,LTR79,LTR79,LTR79,MER41B,MLT1F1,MLT1I,MLT1I,MLT1I,MLT2C2,MLT2C2,MamRep4096,MamRep4096,MamRep4096,THE1D-int	C14orf132
Ensembl Genes	17070	FAM220A	416	6.418684e-4	1.000000e+0	2.862023e-2	4.973133e+0	1.407563e+0	7	3.211562e-5	1.597153e-4	1	6.335652e-1	1.000000e+0	1.000000e+0	1.578370e+0	6.335652e-1	1	1	8.509190e-5	1.000000e+0	L1MB5,L1MB5,L1MB5,L1MB5,L1MB5,L1MB5,L1MB5	FAM220A
Ensembl Genes	11996	NSFL1C	417	6.558313e-4	1.000000e+0	2.917270e-2	4.954693e+0	1.412802e+0	7	3.223514e-5	1.597153e-4	1	6.335652e-1	1.000000e+0	1.000000e+0	1.578370e+0	6.335652e-1	1	1	8.509190e-5	1.000000e+0	L1MB5,L1MB5,L1MB5,L1MB5,L1MB5,MER77B,MLT1I	NSFL1C
Ensembl Genes	4015	TREH	418	6.567714e-4	1.000000e+0	2.914462e-2	3.573568e+0	2.798324e+0	10	6.384785e-5	2.281646e-4	1	6.335652e-1	1.000000e+0	1.000000e+0	1.578370e+0	6.335652e-1	1	1	8.509190e-5	1.000000e+0	L1MB5,MER41B,MER41B,MER41B,MER41B,MER41B,MER41B,MER41B,MLT1I,MLT1I	TREH
Ensembl Genes	9536	SMARCA4	419	6.578712e-4	1.000000e+0	2.912375e-2	3.898750e+0	2.308432e+0	9	5.267026e-5	2.053482e-4	1	6.335652e-1	1.000000e+0	1.000000e+0	1.578370e+0	6.335652e-1	1	1	8.509190e-5	1.000000e+0	Charlie9,Charlie9,Charlie9,Charlie9,Charlie9,Charlie9,Charlie9,Charlie9,Charlie9	SMARCA4
Ensembl Genes	669	CYP4A22	420	6.617483e-4	1.000000e+0	2.922564e-2	4.331887e+0	1.846770e+0	8	4.213677e-5	1.825317e-4	1	6.335652e-1	1.000000e+0	1.000000e+0	1.578370e+0	6.335652e-1	1	1	8.509190e-5	1.000000e+0	L1MB5,L1MB5,L1MB5,L1MB5,L1MB5,L1MB5,L1MB5,L1MB5	CYP4A22
Ensembl Genes	9685	CYP4F2	421	6.667140e-4	1.000000e+0	2.937501e-2	4.326827e+0	1.848930e+0	8	4.218604e-5	1.825317e-4	1	6.335652e-1	1.000000e+0	1.000000e+0	1.578370e+0	6.335652e-1	1	1	8.509190e-5	1.000000e+0	L1MB5,L1MB5,L1MB5,L1MB5,MER41B,MER41B,MLT1I,MLT1I	CYP4F2
Ensembl Genes	7390	CIAPIN1	422	6.771263e-4	1.000000e+0	2.976307e-2	1.803809e+1	1.663147e-1	3	3.794713e-6	6.844939e-5	1	6.335652e-1	1.000000e+0	1.000000e+0	1.578370e+0	6.335652e-1	1	1	8.509190e-5	1.000000e+0	MamRep137,MamRep137,MamRep137	CIAPIN1
Ensembl Genes	5045	CUX2	423	6.789945e-4	1.000000e+0	2.977463e-2	2.507908e+0	6.778557e+0	17	1.546627e-4	3.878799e-4	1	6.335652e-1	1.000000e+0	1.000000e+0	1.578370e+0	6.335652e-1	1	1	8.509190e-5	1.000000e+0	L1MB5,L1MB5,L1MB5,L1MB5,L1MB5,L1MB5,L1MB5,L1MB5,L1MB5,L1MB5,L1MB5,L1MB5,L1MB5,L1MB5,MLT1I,MLT1I,MLT1I	CUX2
Ensembl Genes	16390	SRSF3	424	6.856484e-4	1.000000e+0	2.999550e-2	4.307912e+0	1.857048e+0	8	4.237127e-5	1.825317e-4	1	6.335652e-1	1.000000e+0	1.000000e+0	1.578370e+0	6.335652e-1	1	1	8.509190e-5	1.000000e+0	Charlie9,L1MB5,L1MB5,MLT1I,MLT1I,MLT1I,MLT2C2,MLT2C2	SRSF3
Ensembl Genes	10955	FBXO11	425	6.993257e-4	1.000000e+0	3.052186e-2	2.359904e+0	8.051175e+0	19	1.836994e-4	4.335128e-4	1	6.335652e-1	1.000000e+0	1.000000e+0	1.578370e+0	6.335652e-1	1	1	8.509190e-5	1.000000e+0	L1MB5,L1MB5,L1MB5,L1MB5,L1MB5,LTR79,MER11C,MER34A,MER34A,MER34A,MLT1F1,MLT1F1,MLT1F1,MLT1I,MLT1I,MLT1I,MLT1I,MamRep4096,MamRep4096	FBXO11
Ensembl Genes	18289	UBE2W	426	7.007730e-4	1.000000e+0	3.051324e-2	4.898242e+0	1.429084e+0	7	3.260665e-5	1.597153e-4	1	6.335652e-1	1.000000e+0	1.000000e+0	1.578370e+0	6.335652e-1	1	1	8.509190e-5	1.000000e+0	L1MB5,L1MB5,L1MB5,L1MB5,L1MB5,L1MB5,MER77B	UBE2W
Ensembl Genes	18290	TCEB1	427	7.042078e-4	1.000000e+0	3.059098e-2	4.894098e+0	1.430294e+0	7	3.263426e-5	1.597153e-4	1	6.335652e-1	1.000000e+0	1.000000e+0	1.578370e+0	6.335652e-1	1	1	8.509190e-5	1.000000e+0	L1MB5,L1MB5,L1MB5,L1MB5,L1MB5,L1MB5,MER77B	TCEB1
Ensembl Genes	18999	AAED1	428	7.054269e-4	1.000000e+0	3.057234e-2	3.859872e+0	2.331684e+0	9	5.320078e-5	2.053482e-4	1	6.335652e-1	1.000000e+0	1.000000e+0	1.578370e+0	6.335652e-1	1	1	8.509190e-5	1.000000e+0	L1MB5,L1MB5,L1MB5,L1MB5,L1MB5,MER77B,MLT2C2,MLT2C2,MLT2C2	AAED1
Ensembl Genes	13370	EPM2AIP1	429	7.099486e-4	1.000000e+0	3.069659e-2	3.091151e+0	3.882050e+0	12	8.857465e-5	2.737976e-4	1	6.335652e-1	1.000000e+0	1.000000e+0	1.578370e+0	6.335652e-1	1	1	8.509190e-5	1.000000e+0	L1MB5,L1MB5,L1MB5,MER34A,MER34A,MER34A,MLT1I,MLT1I,MLT1I,MLT1I,MLT1I,MamRep137	EPM2AIP1
Ensembl Genes	18560	GSDMD	430	7.127788e-4	1.000000e+0	3.074729e-2	1.023370e+1	3.908656e-1	4	8.918171e-6	9.126586e-5	1	6.335652e-1	1.000000e+0	1.000000e+0	1.578370e+0	6.335652e-1	1	1	8.509190e-5	1.000000e+0	MER41B,MER41B,MER41B,MER41B	GSDMD
Ensembl Genes	666	CYP4A11	431	7.144200e-4	1.000000e+0	3.074658e-2	3.286372e+0	3.347156e+0	11	7.637027e-5	2.509811e-4	1	6.335652e-1	1.000000e+0	1.000000e+0	1.578370e+0	6.335652e-1	1	1	8.509190e-5	1.000000e+0	L1MB5,L1MB5,L1MB5,L1MB5,L1MB5,L1MB5,L1MB5,L1MB5,PABL_A,PABL_A,THE1D-int	CYP4A11
Ensembl Genes	14372	S100P	432	7.209468e-4	1.000000e+0	3.095565e-2	5.778363e+0	1.038356e+0	6	2.369162e-5	1.368988e-4	1	6.335652e-1	1.000000e+0	1.000000e+0	1.578370e+0	6.335652e-1	1	1	8.509190e-5	1.000000e+0	L1MB5,L1MB5,L1MB5,MLT1F1,MLT1I,MLT2C2	S100P
Ensembl Genes	1519	MGST3	433	7.260017e-4	1.000000e+0	3.110071e-2	3.843938e+0	2.341349e+0	9	5.342130e-5	2.053482e-4	1	6.335652e-1	1.000000e+0	1.000000e+0	1.578370e+0	6.335652e-1	1	1	8.509190e-5	1.000000e+0	LTR13A,LTR13A,MER41B,MER41B,MLT1I,MLT1I,MLT1I,MLT1I,MLT1I	MGST3
Ensembl Genes	18518	ZFAT	434	7.278865e-4	1.000000e+0	3.110960e-2	1.688993e+0	2.664310e+1	45	6.079013e-4	1.026741e-3	1	6.335652e-1	1.000000e+0	1.000000e+0	1.578370e+0	6.335652e-1	1	1	8.509190e-5	1.000000e+0	L1MB5,L1MB5,L1MB5,L1MB5,L1MB5,LTR79,LTR79,LTR79,LTR79,LTR79,LTR79,MER11C,MER77B,MER77B,MER77B,MLT1F1,MLT1F1,MLT1I,MLT1I,MLT1I,MLT1I,MLT1I,MLT1I,MLT1I,MLT1I,MLT1I,MLT1I,MLT1I,MLT1I,MLT1I,MLT1I,MLT1I,MLT1I,MLT1I,MLT1I,MLT1I,MLT1I,MLT1I,MLT1I,MLT1I,MLT1I,MLT1I,MamRep4096,THE1D-int,THE1D-int	ZFAT
Ensembl Genes	20169	MTMR1	435	7.320927e-4	1.000000e+0	3.121744e-2	2.785649e+0	5.025758e+0	14	1.146700e-4	3.194305e-4	1	6.335652e-1	1.000000e+0	1.000000e+0	1.578370e+0	6.335652e-1	1	1	8.509190e-5	1.000000e+0	Charlie9,L1MB5,L1MB5,L1MB5,L1MB5,L1MB5,L1MB5,L1MB5,L1MB5,L1MB5,L1MB5,L1MB5,L1MB5,L1MB5	MTMR1
Ensembl Genes	18993	ERCC6L2	436	7.347713e-4	1.000000e+0	3.125980e-2	2.072591e+0	1.206220e+1	25	2.752167e-4	5.704116e-4	1	6.335652e-1	1.000000e+0	1.000000e+0	1.578370e+0	6.335652e-1	1	1	8.509190e-5	1.000000e+0	L1MB5,L1MB5,L1MB5,L1MB5,L1MB5,L1MB5,L1MB5,L1MB5,L1MEg1,LTR79,MER11C,MLT1F1,MLT1F1,MLT1I,MLT1I,MLT1I,MLT1I,MLT1I,MLT1I,MLT1I,MLT1I,MamRep137,MamRep137,MamRep137,MamRep137	ERCC6L2
Ensembl Genes	10420	SIGLEC7	437	7.402447e-4	1.000000e+0	3.142059e-2	4.851958e+0	1.442716e+0	7	3.291769e-5	1.597153e-4	1	6.335652e-1	1.000000e+0	1.000000e+0	1.578370e+0	6.335652e-1	1	1	8.509190e-5	1.000000e+0	L1MB5,L1MB5,L1MB5,L1MB5,L1MB5,L1MB5,MER34A	SIGLEC7
Ensembl Genes	7346	RBL2	438	7.421408e-4	1.000000e+0	3.142915e-2	2.487254e+0	6.834848e+0	17	1.559471e-4	3.878799e-4	1	6.335652e-1	1.000000e+0	1.000000e+0	1.578370e+0	6.335652e-1	1	1	8.509190e-5	1.000000e+0	L1MB5,L1MB5,L1MB5,L1MB5,L1MB5,L1MB5,L1MB5,L1MB5,L1MB5,L1MB5,L1MB5,LTR79,MER41B,MER41B,MER77B,MamRep137,MamRep4096	RBL2
Ensembl Genes	1765	KLHDC8A	439	7.452428e-4	1.000000e+0	3.148863e-2	4.846298e+0	1.444401e+0	7	3.295613e-5	1.597153e-4	1	6.335652e-1	1.000000e+0	1.000000e+0	1.578370e+0	6.335652e-1	1	1	8.509190e-5	1.000000e+0	L1MB5,L1MB5,L1MB5,L1MB5,L1MB5,L1MB5,L1MB5	KLHDC8A
Ensembl Genes	5203	GPR133	440	7.461537e-4	1.000000e+0	3.145547e-2	2.037103e+0	1.276322e+1	26	2.912116e-4	5.932281e-4	1	6.335652e-1	1.000000e+0	1.000000e+0	1.578370e+0	6.335652e-1	1	1	8.509190e-5	1.000000e+0	L1MB5,L1MB5,L1MB5,L1MB5,LTR13A,MER34A,MER34A,MER34A,MER34A,MER34A,MER41B,MER41B,MER41B,MLT1I,MLT1I,MLT1I,MLT1I,MLT1I,MLT1I,MLT1I,MamRep137,MamRep137,MamRep137,MamRep4096,MamRep4096,THE1D-int	GPR133
Ensembl Genes	1392	ETV3	441	7.509458e-4	1.000000e+0	3.158570e-2	2.484520e+0	6.842369e+0	17	1.561187e-4	3.878799e-4	1	6.335652e-1	1.000000e+0	1.000000e+0	1.578370e+0	6.335652e-1	1	1	8.509190e-5	1.000000e+0	LTR79,MER77B,MER77B,MLT1I,MamRep137,MamRep137,MamRep137,MamRep137,MamRep137,MamRep137,MamRep137,MamRep137,MamRep137,PABL_A,PABL_A,PABL_A,PABL_A	ETV3
Ensembl Genes	7173	KDM8	442	7.547299e-4	1.000000e+0	3.167304e-2	1.902448e+0	1.629480e+1	31	3.717896e-4	7.073104e-4	1	6.335652e-1	1.000000e+0	1.000000e+0	1.578370e+0	6.335652e-1	1	1	8.509190e-5	1.000000e+0	L1MB5,L1MB5,MER41B,MER41B,MER41B,MLT1I,MLT1I,MLT1I,MLT1I,MLT1I,MLT1I,MLT1I,MLT1I,MLT1I,MLT1I,MLT1I,MLT1I,MLT1I,MLT1I,MLT1I,MLT1I,MLT1I,MLT1I,MLT1I,MLT2C2,MLT2C2,MamRep137,MamRep137,MamRep4096,MamRep4096,MamRep4096	KDM8
Ensembl Genes	17674	SPAM1	443	7.605546e-4	1.000000e+0	3.184543e-2	3.504322e+0	2.853619e+0	10	6.510950e-5	2.281646e-4	1	6.335652e-1	1.000000e+0	1.000000e+0	1.578370e+0	6.335652e-1	1	1	8.509190e-5	1.000000e+0	Charlie9,MER34A,MER34A,MER34A,MER34A,MER34A,MER41B,MER41B,MLT1I,MLT1I	SPAM1
Ensembl Genes	17478	BAIAP2L1	444	7.645099e-4	1.000000e+0	3.193895e-2	2.772880e+0	5.048903e+0	14	1.151981e-4	3.194305e-4	1	6.335652e-1	1.000000e+0	1.000000e+0	1.578370e+0	6.335652e-1	1	1	8.509190e-5	1.000000e+0	L1MB5,L1MB5,L1MB5,L1MB5,MER77B,MLT1I,MLT1I,MLT1I,MLT1I,MLT1I,MLT1I,MLT1I,MamRep4096,MamRep4096	BAIAP2L1
Ensembl Genes	19129	DEC1	445	7.704686e-4	1.000000e+0	3.211556e-2	1.922887e+0	1.560154e+1	30	3.559719e-4	6.844939e-4	1	6.335652e-1	1.000000e+0	1.000000e+0	1.578370e+0	6.335652e-1	1	1	8.509190e-5	1.000000e+0	L1MB5,L1MB5,L1MB5,L1MB5,L1MB5,L1MB5,LTR79,LTR79,LTR79,LTR79,MER41B,MLT1I,MLT1I,MLT1I,MLT1I,MLT1I,MLT1I,MLT1I,MLT1I,MLT1I,MLT1I,MLT1I,MLT1I,MLT1I,MLT2C2,MLT2C2,MLT2C2,MLT2C2,THE1D-int,THE1D-int	DEC1
Ensembl Genes	1456	VANGL2	446	7.709717e-4	1.000000e+0	3.206447e-2	3.810781e+0	2.361721e+0	9	5.388612e-5	2.053482e-4	1	6.335652e-1	1.000000e+0	1.000000e+0	1.578370e+0	6.335652e-1	1	1	8.509190e-5	1.000000e+0	L1MB5,L1MB5,L1MB5,L1MB5,L1MB5,L1MB5,L1MB5,MLT1F1,MLT1F1	VANGL2
Ensembl Genes	4622	ITGB7	447	7.820538e-4	1.000000e+0	3.245261e-2	7.149758e+0	6.993244e-1	5	1.595611e-5	1.140823e-4	1	6.335652e-1	1.000000e+0	1.000000e+0	1.578370e+0	6.335652e-1	1	1	8.509190e-5	1.000000e+0	L1MB5,L1MB5,L1MB5,L1MB5,L1MB5	ITGB7
Ensembl Genes	2469	ANXA11	448	7.982755e-4	1.000000e+0	3.305181e-2	3.791673e+0	2.373622e+0	9	5.415767e-5	2.053482e-4	1	6.335652e-1	1.000000e+0	1.000000e+0	1.578370e+0	6.335652e-1	1	1	8.509190e-5	1.000000e+0	L1MB5,L1MB5,L1MB5,L1MB5,L1MB5,L1MB5,L1MB5,L1MB5,MLT1I	ANXA11
Ensembl Genes	13670	FHIT	449	7.985307e-4	1.000000e+0	3.298874e-2	1.800367e+0	1.999592e+1	36	4.562362e-4	8.213927e-4	1	6.335652e-1	1.000000e+0	1.000000e+0	1.578370e+0	6.335652e-1	1	1	8.509190e-5	1.000000e+0	Charlie9,L1MB5,L1MB5,L1MB5,L1MB5,L1MB5,L1MB5,L1MB5,L1MB5,MER34A,MER34A,MER34A,MER34A,MER34A,MER34A,MER34A,MER34A,MER41B,MLT1F1,MLT1F1,MLT1F1,MLT1F1,MLT1F1,MLT1F1,MLT1I,MLT1I,MLT1I,MLT1I,MLT1I,MLT1I,MLT2C2,MamRep137,MamRep137,MamRep4096,MamRep4096,THE1D-int	FHIT
Ensembl Genes	5121	CABP1	450	8.001202e-4	1.000000e+0	3.298095e-2	4.786856e+0	1.462338e+0	7	3.336538e-5	1.597153e-4	1	6.335652e-1	1.000000e+0	1.000000e+0	1.578370e+0	6.335652e-1	1	1	8.509190e-5	1.000000e+0	L1MB5,L1MB5,L1MB5,L1MB5,L1MB5,L1MB5,L1MB5	CABP1
Ensembl Genes	2073	SH3BP5L	451	8.086709e-4	1.000000e+0	3.325950e-2	5.650174e+0	1.061914e+0	6	2.422913e-5	1.368988e-4	1	6.335652e-1	1.000000e+0	1.000000e+0	1.578370e+0	6.335652e-1	1	1	8.509190e-5	1.000000e+0	MLT1I,MLT1I,MLT1I,THE1D-int,THE1D-int,THE1D-int	SH3BP5L
Ensembl Genes	19592	PRRG1	452	8.199113e-4	1.000000e+0	3.364720e-2	3.230200e+0	3.405362e+0	11	7.769831e-5	2.509811e-4	1	6.335652e-1	1.000000e+0	1.000000e+0	1.578370e+0	6.335652e-1	1	1	8.509190e-5	1.000000e+0	Charlie9,L1MB5,LTR79,LTR79,LTR79,LTR79,MLT1F1,MLT1F1,MLT2C2,THE1D-int,THE1D-int	PRRG1
Ensembl Genes	20255	SMIM9	453	8.201747e-4	1.000000e+0	3.358371e-2	5.634569e+0	1.064855e+0	6	2.429623e-5	1.368988e-4	1	6.335652e-1	1.000000e+0	1.000000e+0	1.578370e+0	6.335652e-1	1	1	8.509190e-5	1.000000e+0	L1MB5,L1MB5,L1MB5,L1MB5,L1MB5,MLT1F1	SMIM9
Ensembl Genes	7344	TOX3	454	8.282740e-4	1.000000e+0	3.384065e-2	1.737454e+0	2.302219e+1	40	5.252851e-4	9.126586e-4	1	6.335652e-1	1.000000e+0	1.000000e+0	1.578370e+0	6.335652e-1	1	1	8.509190e-5	1.000000e+0	L1MB5,LTR79,LTR79,LTR79,MER34A,MER34A,MER34A,MER41B,MER41B,MER41B,MER77B,MER77B,MLT1F1,MLT1F1,MLT1I,MLT1I,MLT1I,MLT1I,MLT1I,MLT1I,MLT1I,MLT1I,MLT1I,MLT1I,MLT1I,MLT1I,MLT1I,MLT1I,MLT1I,MLT1I,MLT1I,MLT1I,MLT2C2,MamRep137,MamRep137,MamRep137,MamRep137,MamRep137,MamRep137,MamRep4096	TOX3
Ensembl Genes	2468	PLAC9	455	8.287125e-4	1.000000e+0	3.378415e-2	4.181541e+0	1.913170e+0	8	4.365179e-5	1.825317e-4	1	6.335652e-1	1.000000e+0	1.000000e+0	1.578370e+0	6.335652e-1	1	1	8.509190e-5	1.000000e+0	L1MB5,L1MB5,L1MB5,L1MB5,L1MB5,L1MB5,L1MB5,L1MB5	PLAC9
Ensembl Genes	20037	CUL4B	456	8.309026e-4	1.000000e+0	3.379915e-2	4.179801e+0	1.913967e+0	8	4.366996e-5	1.825317e-4	1	6.335652e-1	1.000000e+0	1.000000e+0	1.578370e+0	6.335652e-1	1	1	8.509190e-5	1.000000e+0	L1MB5,L1MB5,L1MB5,L1MB5,L1MB5,L1MB5,L1MB5,L1MB5	CUL4B
Ensembl Genes	10157	ZNF222	457	8.317961e-4	1.000000e+0	3.376146e-2	9.813735e+0	4.075920e-1	4	9.299809e-6	9.126586e-5	1	6.335652e-1	1.000000e+0	1.000000e+0	1.578370e+0	6.335652e-1	1	1	8.509190e-5	1.000000e+0	L1MB5,L1MB5,L1MB5,MER77B	ZNF222
Ensembl Genes	8895	CCDC57	458	8.478624e-4	1.000000e+0	3.433843e-2	4.166496e+0	1.920079e+0	8	4.380940e-5	1.825317e-4	1	6.335652e-1	1.000000e+0	1.000000e+0	1.578370e+0	6.335652e-1	1	1	8.509190e-5	1.000000e+0	L1MB5,L1MB5,L1MB5,L1MB5,L1MB5,L1MB5,L1MB5,L1MB5	CCDC57
Ensembl Genes	9666	CASP14	459	8.641275e-4	1.000000e+0	3.492092e-2	5.577208e+0	1.075807e+0	6	2.454611e-5	1.368988e-4	1	6.335652e-1	1.000000e+0	1.000000e+0	1.578370e+0	6.335652e-1	1	1	8.509190e-5	1.000000e+0	L1MB5,L1MB5,L1MB5,L1MB5,L1MB5,MLT1I	CASP14
Ensembl Genes	542	GJA9	460	8.668852e-4	1.000000e+0	3.495620e-2	6.985136e+0	7.158057e-1	5	1.633216e-5	1.140823e-4	1	6.335652e-1	1.000000e+0	1.000000e+0	1.578370e+0	6.335652e-1	1	1	8.509190e-5	1.000000e+0	Charlie9,L1MB5,L1MB5,L1MB5,L1MB5	GJA9
Ensembl Genes	4093	PANX3	461	8.793158e-4	1.000000e+0	3.538054e-2	6.962638e+0	7.181186e-1	5	1.638493e-5	1.140823e-4	1	6.335652e-1	1.000000e+0	1.000000e+0	1.578370e+0	6.335652e-1	1	1	8.509190e-5	1.000000e+0	MLT1F1,MLT1F1,MLT1F1,MLT2C2,MLT2C2	PANX3
Ensembl Genes	20183	MAGEA6	462	8.797251e-4	1.000000e+0	3.532039e-2	5.557663e+0	1.079590e+0	6	2.463244e-5	1.368988e-4	1	6.335652e-1	1.000000e+0	1.000000e+0	1.578370e+0	6.335652e-1	1	1	8.509190e-5	1.000000e+0	MER41B,MER41B,MER41B,MLT1I,MLT2C2,MLT2C2	MAGEA6
Ensembl Genes	54	GNB1	463	8.916794e-4	1.000000e+0	3.572303e-2	4.133456e+0	1.935426e+0	8	4.415959e-5	1.825317e-4	1	6.335652e-1	1.000000e+0	1.000000e+0	1.578370e+0	6.335652e-1	1	1	8.509190e-5	1.000000e+0	L1MB5,L1MB5,L1MB5,L1MB5,L1MB5,L1MB5,L1MB5,L1MB5	GNB1
Ensembl Genes	19526	REPS2	464	9.006055e-4	1.000000e+0	3.600287e-2	2.371478e+0	7.590203e+0	18	1.731816e-4	4.106964e-4	1	6.335652e-1	1.000000e+0	1.000000e+0	1.578370e+0	6.335652e-1	1	1	8.509190e-5	1.000000e+0	L1MB5,L1MB5,LTR79,LTR79,MER41B,MLT1F1,MLT1F1,MLT1F1,MLT1I,MLT1I,MLT1I,MLT1I,MLT1I,MLT1I,MLT1I,MamRep137,PABL_A,PABL_A	REPS2
Ensembl Genes	15854	STC2	465	9.253986e-4	1.000000e+0	3.691445e-2	2.609327e+0	5.748610e+0	15	1.311630e-4	3.422470e-4	1	6.335652e-1	1.000000e+0	1.000000e+0	1.578370e+0	6.335652e-1	1	1	8.509190e-5	1.000000e+0	L1MB5,L1MB5,MLT1F1,MLT1F1,MLT1F1,MLT1F1,MLT1F1,MLT1F1,MLT1I,MLT1I,MLT1I,MLT1I,MLT1I,MLT1I,MLT1I	STC2
Ensembl Genes	3045	ZNF214	466	9.266498e-4	1.000000e+0	3.688504e-2	4.665848e+0	1.500263e+0	7	3.423071e-5	1.597153e-4	1	6.335652e-1	1.000000e+0	1.000000e+0	1.578370e+0	6.335652e-1	1	1	8.509190e-5	1.000000e+0	L1MB5,L1MB5,L1MEg1,L1MEg1,L1MEg1,L1MEg1,MLT1F1	ZNF214
Ensembl Genes	5390	SUCLA2	467	9.302313e-4	1.000000e+0	3.694831e-2	1.899244e+0	1.579576e+1	30	3.604034e-4	6.844939e-4	1	6.335652e-1	1.000000e+0	1.000000e+0	1.578370e+0	6.335652e-1	1	1	8.509190e-5	1.000000e+0	L1MB5,L1MB5,L1MEg1,LTR79,LTR79,LTR79,LTR79,LTR79,MER77B,MER77B,MER77B,MLT1F1,MLT1F1,MLT1F1,MLT1F1,MLT1I,MLT1I,MLT1I,MLT1I,MLT1I,MLT1I,MLT1I,MLT1I,MLT2C2,MLT2C2,MamRep137,MamRep4096,MamRep4096,MamRep4096,PABL_A	SUCLA2
Ensembl Genes	10887	EIF2AK2	468	9.407448e-4	1.000000e+0	3.728606e-2	4.653542e+0	1.504231e+0	7	3.432122e-5	1.597153e-4	1	6.335652e-1	1.000000e+0	1.000000e+0	1.578370e+0	6.335652e-1	1	1	8.509190e-5	1.000000e+0	L1MB5,L1MB5,L1MB5,L1MB5,LTR79,LTR79,MLT1I	EIF2AK2
Ensembl Genes	16037	JARID2	469	9.441183e-4	1.000000e+0	3.733998e-2	1.752335e+0	2.168535e+1	38	4.947830e-4	8.670256e-4	1	6.335652e-1	1.000000e+0	1.000000e+0	1.578370e+0	6.335652e-1	1	1	8.509190e-5	1.000000e+0	Charlie9,L1MB5,L1MB5,L1MB5,LTR79,LTR79,MER34A,MER34A,MER34A,MER34A,MER34A,MER34A,MER34A,MER34A,MER34A,MER34A,MER41B,MER41B,MER41B,MER41B,MER41B,MER41B,MLT1F1,MLT1I,MLT1I,MLT1I,MLT2C2,MLT2C2,MamRep137,MamRep137,MamRep137,MamRep137,MamRep4096,MamRep4096,MamRep4096,MamRep4096,THE1D-int,THE1D-int	JARID2
Ensembl Genes	5896	SGPP1	470	9.575240e-4	1.000000e+0	3.778960e-2	2.832926e+0	4.588895e+0	13	1.047024e-4	2.966140e-4	1	6.335652e-1	1.000000e+0	1.000000e+0	1.578370e+0	6.335652e-1	1	1	8.509190e-5	1.000000e+0	L1MB5,L1MB5,L1MB5,L1MB5,L1MB5,L1MB5,L1MB5,L1MB5,L1MEg1,L1MEg1,MLT1I,MLT1I,MLT1I	SGPP1
Ensembl Genes	17314	ZNF679	471	9.579426e-4	1.000000e+0	3.772585e-2	2.983520e+0	4.022095e+0	12	9.177000e-5	2.737976e-4	1	6.335652e-1	1.000000e+0	1.000000e+0	1.578370e+0	6.335652e-1	1	1	8.509190e-5	1.000000e+0	L1MB5,L1MB5,L1MB5,MER11C,MER11C,MER41B,MER41B,MER41B,MER41B,THE1D-int,THE1D-int,THE1D-int	ZNF679
Ensembl Genes	901	EVI5	472	9.689394e-4	1.000000e+0	3.807809e-2	2.703589e+0	5.178303e+0	14	1.181506e-4	3.194305e-4	1	6.335652e-1	1.000000e+0	1.000000e+0	1.578370e+0	6.335652e-1	1	1	8.509190e-5	1.000000e+0	Charlie9,L1MB5,L1MB5,L1MB5,LTR79,LTR79,MLT1I,MLT1I,MLT1I,MLT1I,MLT1I,MLT2C2,MLT2C2,MamRep137	EVI5
Ensembl Genes	13135	BIK	473	9.723951e-4	1.000000e+0	3.813310e-2	6.805432e+0	7.347072e-1	5	1.676342e-5	1.140823e-4	1	6.335652e-1	1.000000e+0	1.000000e+0	1.578370e+0	6.335652e-1	1	1	8.509190e-5	1.000000e+0	L1MB5,LTR13A,MER41B,MER41B,MLT1I	BIK
Ensembl Genes	2938	ART5	474	9.734155e-4	1.000000e+0	3.809258e-2	2.977827e+0	4.029785e+0	12	9.194544e-5	2.737976e-4	1	6.335652e-1	1.000000e+0	1.000000e+0	1.578370e+0	6.335652e-1	1	1	8.509190e-5	1.000000e+0	L1MB5,L1MB5,L1MB5,L1MB5,MER11C,MLT1I,MLT1I,MLT1I,MLT1I,MamRep137,MamRep137,MamRep137	ART5
Ensembl Genes	12715	AIRE	475	9.811160e-4	1.000000e+0	3.831310e-2	9.382176e+0	4.263403e-1	4	9.727579e-6	9.126586e-5	1	6.335652e-1	1.000000e+0	1.000000e+0	1.578370e+0	6.335652e-1	1	1	8.509190e-5	1.000000e+0	L1MB5,L1MB5,L1MB5,L1MB5	AIRE
Ensembl Genes	6794	FAM174B	476	9.939430e-4	1.000000e+0	3.873246e-2	2.350291e+0	7.658625e+0	18	1.747427e-4	4.106964e-4	1	6.335652e-1	1.000000e+0	1.000000e+0	1.578370e+0	6.335652e-1	1	1	8.509190e-5	1.000000e+0	L1MB5,L1MB5,L1MB5,L1MB5,L1MB5,L1MB5,L1MB5,L1MB5,L1MB5,L1MB5,L1MB5,L1MB5,LTR79,LTR79,MLT1I,MLT1I,MLT2C2,MLT2C2	FAM174B
Ensembl Genes	4671	OR6C74	477	9.948529e-4	1.000000e+0	3.868664e-2	5.424818e+0	1.106028e+0	6	2.523565e-5	1.368988e-4	1	6.335652e-1	1.000000e+0	1.000000e+0	1.578370e+0	6.335652e-1	1	1	8.509190e-5	1.000000e+0	L1MB5,L1MB5,L1MB5,L1MB5,L1MB5,L1MB5	OR6C74
Ensembl Genes	19453	P2RY8	478	1.002218e-3	1.000000e+0	3.889151e-2	4.057575e+0	1.971621e+0	8	4.498542e-5	1.825317e-4	1	6.335652e-1	1.000000e+0	1.000000e+0	1.578370e+0	6.335652e-1	1	1	8.509190e-5	1.000000e+0	L1MB5,L1MB5,L1MB5,L1MB5,L1MB5,L1MB5,L1MB5,L1MB5	P2RY8
Ensembl Genes	6863	FAM195A	479	1.010515e-3	1.000000e+0	3.913161e-2	1.568743e+1	1.912359e-1	3	4.363326e-6	6.844939e-5	1	6.335652e-1	1.000000e+0	1.000000e+0	1.578370e+0	6.335652e-1	1	1	8.509190e-5	1.000000e+0	PABL_A,PABL_A,PABL_A	FAM195A
Ensembl Genes	7956	PIRT	480	1.014734e-3	1.000000e+0	3.921313e-2	2.345853e+0	7.673115e+0	18	1.750734e-4	4.106964e-4	1	6.335652e-1	1.000000e+0	1.000000e+0	1.578370e+0	6.335652e-1	1	1	8.509190e-5	1.000000e+0	L1MB5,L1MB5,L1MB5,L1MB5,L1MB5,L1MB5,L1MB5,LTR79,LTR79,LTR79,MLT1F1,MLT1I,MLT1I,MLT1I,MLT1I,MLT1I,MamRep137,MamRep4096	PIRT
Ensembl Genes	7556	HP	481	1.019043e-3	1.000000e+0	3.929777e-2	6.733279e+0	7.425803e-1	5	1.694306e-5	1.140823e-4	1	6.335652e-1	1.000000e+0	1.000000e+0	1.578370e+0	6.335652e-1	1	1	8.509190e-5	1.000000e+0	MLT1F1,MLT1F1,MLT1F1,MamRep137,MamRep137	HP
Ensembl Genes	19522	S100G	482	1.035597e-3	1.000000e+0	3.985330e-2	2.225672e+0	8.986048e+0	20	2.050299e-4	4.563293e-4	1	6.335652e-1	1.000000e+0	1.000000e+0	1.578370e+0	6.335652e-1	1	1	8.509190e-5	1.000000e+0	L1MB5,L1MB5,LTR79,LTR79,MER11C,MER34A,MER41B,MER41B,MLT1F1,MLT1F1,MLT1F1,MLT1I,MLT1I,MLT1I,MLT1I,MLT1I,MLT1I,MLT1I,PABL_A,THE1D-int	S100G
Ensembl Genes	13168	PKDREJ	483	1.047483e-3	1.000000e+0	4.022725e-2	1.549139e+1	1.936560e-1	3	4.418545e-6	6.844939e-5	1	6.335652e-1	1.000000e+0	1.000000e+0	1.578370e+0	6.335652e-1	1	1	8.509190e-5	1.000000e+0	L1MB5,L1MB5,L1MB5	PKDREJ
Ensembl Genes	3140	SPTY2D1	484	1.049495e-3	1.000000e+0	4.022125e-2	4.565126e+0	1.533364e+0	7	3.498594e-5	1.597153e-4	1	6.335652e-1	1.000000e+0	1.000000e+0	1.578370e+0	6.335652e-1	1	1	8.509190e-5	1.000000e+0	MER41B,MER41B,MER41B,MER41B,MER41B,MER41B,MER41B	SPTY2D1
Ensembl Genes	14425	C1QTNF7	485	1.053927e-3	1.000000e+0	4.030782e-2	2.406508e+0	7.064178e+0	17	1.611796e-4	3.878799e-4	1	6.335652e-1	1.000000e+0	1.000000e+0	1.578370e+0	6.335652e-1	1	1	8.509190e-5	1.000000e+0	L1MB5,LTR79,LTR79,LTR79,MER11C,MLT1I,MLT1I,MLT1I,MLT1I,MLT1I,MLT1I,MLT1I,MLT1I,MLT2C2,THE1D-int,THE1D-int,THE1D-int	C1QTNF7
Ensembl Genes	5120	POP5	486	1.055115e-3	1.000000e+0	4.027022e-2	4.560844e+0	1.534804e+0	7	3.501879e-5	1.597153e-4	1	6.335652e-1	1.000000e+0	1.000000e+0	1.578370e+0	6.335652e-1	1	1	8.509190e-5	1.000000e+0	L1MB5,L1MB5,L1MB5,L1MB5,L1MB5,L1MB5,L1MB5	POP5
Ensembl Genes	13052	DDX17	487	1.055595e-3	1.000000e+0	4.020581e-2	4.560480e+0	1.534926e+0	7	3.502159e-5	1.597153e-4	1	6.335652e-1	1.000000e+0	1.000000e+0	1.578370e+0	6.335652e-1	1	1	8.509190e-5	1.000000e+0	MER41B,MER41B,MER41B,MER41B,MER41B,PABL_A,PABL_A	DDX17
Ensembl Genes	5111	MSI1	488	1.061059e-3	1.000000e+0	4.033111e-2	4.556342e+0	1.536320e+0	7	3.505339e-5	1.597153e-4	1	6.335652e-1	1.000000e+0	1.000000e+0	1.578370e+0	6.335652e-1	1	1	8.509190e-5	1.000000e+0	L1MB5,L1MB5,L1MB5,L1MB5,THE1D-int,THE1D-int,THE1D-int	MSI1
Ensembl Genes	16409	GLO1	489	1.065837e-3	1.000000e+0	4.042988e-2	5.351520e+0	1.121177e+0	6	2.558129e-5	1.368988e-4	1	6.335652e-1	1.000000e+0	1.000000e+0	1.578370e+0	6.335652e-1	1	1	8.509190e-5	1.000000e+0	MLT1I,MLT1I,MLT1I,MLT1I,MLT1I,MamRep4096	GLO1
Ensembl Genes	353	AUNIP	490	1.073747e-3	1.000000e+0	4.064680e-2	6.653541e+0	7.514796e-1	5	1.714611e-5	1.140823e-4	1	6.335652e-1	1.000000e+0	1.000000e+0	1.578370e+0	6.335652e-1	1	1	8.509190e-5	1.000000e+0	MLT1F1,MLT1F1,MLT1F1,MLT1F1,MLT1F1	AUNIP
Ensembl Genes	5090	KSR2	491	1.074196e-3	1.000000e+0	4.058098e-2	2.125836e+0	1.034887e+1	22	2.361246e-4	5.019622e-4	1	6.335652e-1	1.000000e+0	1.000000e+0	1.578370e+0	6.335652e-1	1	1	8.509190e-5	1.000000e+0	L1MB5,L1MB5,L1MB5,L1MB5,L1MB5,L1MB5,L1MB5,L1MB5,L1MB5,L1MB5,L1MB5,L1MB5,L1MB5,L1MB5,L1MB5,L1MB5,LTR79,MLT1I,MLT1I,MamRep4096,MamRep4096,MamRep4096	KSR2
Ensembl Genes	9158	CCDC102B	492	1.076562e-3	1.000000e+0	4.058770e-2	2.125458e+0	1.035071e+1	22	2.361666e-4	5.019622e-4	1	6.335652e-1	1.000000e+0	1.000000e+0	1.578370e+0	6.335652e-1	1	1	8.509190e-5	1.000000e+0	L1MB5,L1MB5,L1MB5,L1MEg1,L1MEg1,L1MEg1,LTR79,LTR79,LTR79,LTR79,MLT1F1,MLT1F1,MLT1F1,MLT1I,MLT1I,MLT1I,MLT1I,MLT1I,MLT2C2,MamRep137,THE1D-int,THE1D-int	CCDC102B
Ensembl Genes	15254	ERCC8	493	1.083019e-3	1.000000e+0	4.074832e-2	4.539956e+0	1.541865e+0	7	3.517991e-5	1.597153e-4	1	6.335652e-1	1.000000e+0	1.000000e+0	1.578370e+0	6.335652e-1	1	1	8.509190e-5	1.000000e+0	L1MEg1,L1MEg1,L1MEg1,L1MEg1,L1MEg1,L1MEg1,L1MEg1	ERCC8
Ensembl Genes	9707	F2RL3	494	1.083472e-3	1.000000e+0	4.068284e-2	3.341003e+0	2.993113e+0	10	6.829226e-5	2.281646e-4	1	6.335652e-1	1.000000e+0	1.000000e+0	1.578370e+0	6.335652e-1	1	1	8.509190e-5	1.000000e+0	L1MB5,L1MB5,L1MB5,L1MB5,L1MB5,L1MB5,L1MB5,L1MB5,MER77B,MLT1F1	F2RL3
Ensembl Genes	19101	SLC46A2	495	1.085622e-3	1.000000e+0	4.068122e-2	2.792942e+0	4.654591e+0	13	1.062013e-4	2.966140e-4	1	6.335652e-1	1.000000e+0	1.000000e+0	1.578370e+0	6.335652e-1	1	1	8.509190e-5	1.000000e+0	L1MB5,L1MB5,L1MB5,L1MB5,L1MB5,MER41B,MER77B,MER77B,MLT1I,MLT1I,MLT1I,MLT1I,MamRep137	SLC46A2
Ensembl Genes	12048	PRNP	496	1.094084e-3	1.000000e+0	4.091565e-2	2.397965e+0	7.089344e+0	17	1.617538e-4	3.878799e-4	1	6.335652e-1	1.000000e+0	1.000000e+0	1.578370e+0	6.335652e-1	1	1	8.509190e-5	1.000000e+0	L1MB5,L1MB5,L1MB5,L1MB5,L1MB5,LTR79,MER11C,MER77B,MER77B,MER77B,MER77B,MLT1F1,MLT1I,MLT1I,MLT1I,MLT1I,MLT1I	PRNP
Ensembl Genes	14724	HERC6	497	1.100573e-3	1.000000e+0	4.107551e-2	3.618527e+0	2.487200e+0	9	5.674910e-5	2.053482e-4	1	6.335652e-1	1.000000e+0	1.000000e+0	1.578370e+0	6.335652e-1	1	1	8.509190e-5	1.000000e+0	MER34A,MER34A,MER34A,MER34A,MER34A,MER34A,MER41B,MLT1I,MLT1I	HERC6
Ensembl Genes	13169	TTC38	498	1.108300e-3	1.000000e+0	4.128084e-2	9.074729e+0	4.407845e-1	4	1.005714e-5	9.126586e-5	1	6.335652e-1	1.000000e+0	1.000000e+0	1.578370e+0	6.335652e-1	1	1	8.509190e-5	1.000000e+0	L1MB5,L1MB5,L1MB5,MLT1I	TTC38
Ensembl Genes	8847	RPTOR	499	1.113732e-3	1.000000e+0	4.140003e-2	2.325934e+0	7.738826e+0	18	1.765726e-4	4.106964e-4	1	6.335652e-1	1.000000e+0	1.000000e+0	1.578370e+0	6.335652e-1	1	1	8.509190e-5	1.000000e+0	L1MB5,L1MB5,L1MB5,L1MB5,L1MB5,L1MB5,L1MB5,L1MB5,L1MB5,L1MB5,L1MB5,L1MB5,MER77B,MER77B,MLT1F1,MLT1F1,MLT1F1,MamRep137	RPTOR
Ensembl Genes	15096	KIAA0947	500	1.140184e-3	1.000000e+0	4.229855e-2	1.795505e+0	1.893618e+1	34	4.320567e-4	7.757598e-4	1	6.335652e-1	1.000000e+0	1.000000e+0	1.578370e+0	6.335652e-1	1	1	8.509190e-5	1.000000e+0	L1MB5,L1MB5,L1MB5,L1MB5,L1MB5,L1MB5,L1MB5,L1MB5,L1MB5,L1MB5,L1MB5,L1MB5,L1MB5,L1MB5,LTR79,MER34A,MER41B,MLT1F1,MLT1F1,MLT1I,MLT1I,MLT1I,MLT1I,MLT1I,MLT1I,MLT1I,MLT2C2,MLT2C2,MLT2C2,MLT2C2,MLT2C2,MLT2C2,THE1D-int,THE1D-int	KIAA0947
GO Biological Process	GO:0002480	antigen processing and presentation of exogenous peptide antigen via MHC class I, TAP-independent	1	7.969075e-22	1.028250e-17	1.028250e-17	4.315111e+0	1.529509e+1	66	3.489798e-4	1.505887e-3	4490	3.972709e-1	1.000000e+0	1.000000e+0	1.262696e+0	3.167826e+0	4	5	3.403676e-4	8.000000e-1	Charlie9,Charlie9,Charlie9,Charlie9,Charlie9,Charlie9,Charlie9,Charlie9,Charlie9,Charlie9,Charlie9,Charlie9,Charlie9,Charlie9,Charlie9,Charlie9,Charlie9,Charlie9,Charlie9,Charlie9,Charlie9,Charlie9,Charlie9,Charlie9,Charlie9,Charlie9,Charlie9,Charlie9,Charlie9,Charlie9,Charlie9,Charlie9,Charlie9,Charlie9,L1MB5,L1MB5,L1MB5,L1MEg1,L1MEg1,L1MEg1,LTR13A,MLT1F1,MLT1F1,MLT1F1,MLT1F1,MLT1F1,MLT1F1,MLT1F…	HLA-B,HLA-F,HLA-G,LNPEP
GO Biological Process	GO:2001199	negative regulation of dendritic cell differentiation	2	2.307755e-19	2.977696e-15	1.488848e-15	4.970693e+0	1.005896e+1	50	2.295099e-4	1.140823e-3	10105	8.639440e-1	1.000000e+0	1.000000e+0	7.891848e-1	3.801391e+0	3	6	2.552757e-4	5.000000e-1	Charlie9,Charlie9,Charlie9,Charlie9,Charlie9,Charlie9,Charlie9,Charlie9,Charlie9,Charlie9,Charlie9,Charlie9,Charlie9,Charlie9,Charlie9,Charlie9,Charlie9,Charlie9,Charlie9,Charlie9,Charlie9,Charlie9,Charlie9,Charlie9,Charlie9,Charlie9,Charlie9,Charlie9,Charlie9,L1MB5,L1MB5,L1MB5,L1MB5,LTR13A,MLT1F1,MLT1F1,MLT1F1,MLT1F1,MLT1F1,MLT1F1,MLT1F1,MLT1F1,MLT1F1,MLT1F1,MLT1F1,MLT1F1,MLT1F1,MLT1F1,MLT1F1,ML…	HLA-G,LILRB1,ZBTB46
GO Biological Process	GO:0002767	immune response-inhibiting cell surface receptor signaling pathway	3	4.912425e-19	6.338502e-15	2.112834e-15	4.449123e+0	1.236199e+1	55	2.820568e-4	1.254906e-3	6672	6.136544e-1	1.000000e+0	1.000000e+0	1.052246e+0	3.801391e+0	4	6	3.403676e-4	6.666667e-1	Charlie9,Charlie9,Charlie9,Charlie9,Charlie9,Charlie9,Charlie9,Charlie9,Charlie9,Charlie9,Charlie9,Charlie9,Charlie9,Charlie9,Charlie9,Charlie9,Charlie9,Charlie9,Charlie9,Charlie9,Charlie9,Charlie9,Charlie9,Charlie9,Charlie9,Charlie9,Charlie9,Charlie9,Charlie9,Charlie9,L1MB5,L1MB5,L1MB5,L1MB5,L1MB5,L1MB5,LTR13A,MLT1F1,MLT1F1,MLT1F1,MLT1F1,MLT1F1,MLT1F1,MLT1F1,MLT1F1,MLT1F1,MLT1F1,MLT1F1,MLT1F1,ML…	HLA-G,LILRB1,LILRB2,LYN
GO Biological Process	GO:0010899	regulation of phosphatidylcholine catabolic process	4	2.043596e-16	2.636852e-12	6.592130e-13	4.609224e+0	9.763031e+0	45	2.227579e-4	1.026741e-3	8659	6.955922e-1	1.000000e+0	1.000000e+0	1.052246e+0	1.900695e+0	2	3	1.701838e-4	6.666667e-1	Charlie9,Charlie9,Charlie9,Charlie9,Charlie9,Charlie9,Charlie9,Charlie9,Charlie9,Charlie9,Charlie9,L1MB5,L1MB5,L1MB5,L1MB5,L1MB5,L1MB5,L1MB5,L1MB5,L1MB5,L1MB5,L1MB5,L1MB5,L1MB5,L1MB5,L1MB5,L1MB5,L1MB5,L1MB5,L1MB5,L1MB5,L1MB5,L1MB5,MLT1F1,MLT1F1,MLT1F1,MLT1I,MLT1I,MLT1I,MLT1I,MLT1I,MLT1I,MamRep137,MamRep137,MamRep4096	LDLR,SCARB1
GO Biological Process	GO:0060696	regulation of phospholipid catabolic process	5	1.846328e-15	2.382317e-11	4.764634e-12	3.882072e+0	1.313731e+1	51	2.997471e-4	1.163640e-3	6672	6.136544e-1	1.000000e+0	1.000000e+0	1.052246e+0	3.801391e+0	4	6	3.403676e-4	6.666667e-1	Charlie9,Charlie9,Charlie9,Charlie9,Charlie9,Charlie9,Charlie9,Charlie9,Charlie9,Charlie9,Charlie9,L1MB5,L1MB5,L1MB5,L1MB5,L1MB5,L1MB5,L1MB5,L1MB5,L1MB5,L1MB5,L1MB5,L1MB5,L1MB5,L1MB5,L1MB5,L1MB5,L1MB5,L1MB5,L1MB5,L1MB5,L1MB5,L1MB5,LTR79,MER41B,MER41B,MER41B,MER41B,MLT1F1,MLT1F1,MLT1F1,MLT1I,MLT1I,MLT1I,MLT1I,MLT1I,MLT1I,MamRep137,MamRep137,MamRep4096,MamRep4096	IDH1,LDLR,PRKCD,SCARB1
GO Biological Process	GO:0002765	immune response-inhibiting signal transduction	6	4.821369e-15	6.221012e-11	1.036835e-11	2.874186e+0	2.609434e+1	75	5.953807e-4	1.711235e-3	5787	4.947152e-1	1.000000e+0	1.000000e+0	1.127407e+0	4.434956e+0	5	7	4.254595e-4	7.142857e-1	Charlie9,Charlie9,Charlie9,Charlie9,Charlie9,Charlie9,Charlie9,Charlie9,Charlie9,Charlie9,Charlie9,Charlie9,Charlie9,Charlie9,Charlie9,Charlie9,Charlie9,Charlie9,Charlie9,Charlie9,Charlie9,Charlie9,Charlie9,Charlie9,Charlie9,Charlie9,Charlie9,Charlie9,Charlie9,Charlie9,L1MB5,L1MB5,L1MB5,L1MB5,L1MB5,L1MB5,L1MB5,L1MB5,L1MB5,L1MB5,L1MB5,L1MB5,L1MB5,L1MB5,LTR13A,MER11C,MER41B,MLT1F1,MLT1F1,MLT1F1,MLT…	HLA-G,IL20RB,LILRB1,LILRB2,LYN
GO Biological Process	GO:0015920	lipopolysaccharide transport	7	7.309731e-14	9.431746e-10	1.347392e-10	4.412507e+0	8.838513e+0	39	2.016636e-4	8.898421e-4	4674	4.013923e-1	1.000000e+0	1.000000e+0	1.578370e+0	1.267130e+0	2	2	1.701838e-4	1.000000e+0	Charlie9,Charlie9,L1MB5,L1MB5,L1MB5,L1MB5,L1MB5,L1MB5,L1MB5,L1MB5,L1MB5,L1MB5,L1MB5,L1MB5,L1MB5,L1MB5,L1MB5,L1MB5,L1MB5,L1MB5,L1MB5,L1MB5,L1MB5,L1MB5,MER41B,MER77B,MER77B,MLT1F1,MLT1F1,MLT1I,MLT1I,MLT1I,MLT1I,MLT1I,MLT1I,MLT1I,MamRep137,MamRep137,MamRep4096	LBP,SCARB1
GO Biological Process	GO:0002666	positive regulation of T cell tolerance induction	8	1.045745e-13	1.349325e-9	1.686656e-10	2.582863e+0	3.136055e+1	81	7.155369e-4	1.848134e-3	5787	4.947152e-1	1.000000e+0	1.000000e+0	1.127407e+0	4.434956e+0	5	7	4.254595e-4	7.142857e-1	Charlie9,Charlie9,Charlie9,Charlie9,Charlie9,Charlie9,Charlie9,Charlie9,Charlie9,Charlie9,Charlie9,Charlie9,Charlie9,Charlie9,Charlie9,Charlie9,Charlie9,Charlie9,Charlie9,Charlie9,Charlie9,Charlie9,Charlie9,Charlie9,Charlie9,Charlie9,Charlie9,Charlie9,Charlie9,L1MB5,L1MB5,L1MB5,L1MB5,L1MB5,L1MB5,LTR13A,LTR79,MER34A,MER34A,MER41B,MER41B,MER41B,MER41B,MER41B,MER41B,MER77B,MLT1F1,MLT1F1,MLT1F1,MLT1F…	HLA-G,IDO1,ITCH,LILRB2,TGFBR2
GO Biological Process	GO:0002645	positive regulation of tolerance induction	9	1.475470e-13	1.903799e-9	2.115332e-10	2.468972e+0	3.523733e+1	87	8.039914e-4	1.985032e-3	3907	3.000897e-1	1.000000e+0	9.910564e-1	1.227621e+0	5.702086e+0	7	9	5.956433e-4	7.777778e-1	Charlie9,Charlie9,Charlie9,Charlie9,Charlie9,Charlie9,Charlie9,Charlie9,Charlie9,Charlie9,Charlie9,Charlie9,Charlie9,Charlie9,Charlie9,Charlie9,Charlie9,Charlie9,Charlie9,Charlie9,Charlie9,Charlie9,Charlie9,Charlie9,Charlie9,Charlie9,Charlie9,Charlie9,Charlie9,L1MB5,L1MB5,L1MB5,L1MB5,L1MB5,L1MB5,L1MB5,L1MB5,LTR13A,LTR79,MER34A,MER34A,MER41B,MER41B,MER41B,MER41B,MER41B,MER41B,MER77B,MLT1F1,MLT1F1,…	FOXJ1,HLA-G,IDO1,IRAK3,ITCH,LILRB2,TGFBR2
GO Biological Process	GO:0034384	high-density lipoprotein particle clearance	10	6.504795e-13	8.393137e-9	8.393137e-10	2.821442e+0	2.303786e+1	65	5.256426e-4	1.483070e-3	11054	9.335382e-1	1.000000e+0	1.000000e+0	7.014976e-1	5.702086e+0	4	9	3.403676e-4	4.444444e-1	Charlie9,Charlie9,Charlie9,Charlie9,L1MB5,L1MB5,L1MB5,L1MB5,L1MB5,L1MB5,L1MB5,L1MB5,L1MB5,L1MB5,L1MB5,L1MB5,L1MB5,L1MB5,L1MB5,L1MB5,L1MB5,L1MB5,L1MB5,L1MB5,L1MB5,L1MB5,L1MB5,L1MB5,L1MB5,L1MB5,L1MB5,L1MB5,L1MB5,L1MB5,L1MB5,L1MB5,L1MB5,L1MB5,L1MB5,L1MB5,L1MB5,L1MB5,L1MB5,L1MB5,L1MB5,MER41B,MER41B,MER41B,MER41B,MER77B,MER77B,MLT1F1,MLT1F1,MLT1I,MLT1I,MLT1I,MLT1I,MLT1I,MLT1I,MLT1I,MLT1I,MLT1I,MamRep1…	AMN,APOA1,CUBN,SCARB1
GO Biological Process	GO:2001198	regulation of dendritic cell differentiation	11	3.254064e-12	4.198719e-8	3.817017e-9	2.879485e+0	2.048978e+1	59	4.675043e-4	1.346171e-3	9115	7.144281e-1	1.000000e+0	1.000000e+0	9.470218e-1	6.335652e+0	6	10	5.105514e-4	6.000000e-1	Charlie9,Charlie9,Charlie9,Charlie9,Charlie9,Charlie9,Charlie9,Charlie9,Charlie9,Charlie9,Charlie9,Charlie9,Charlie9,Charlie9,Charlie9,Charlie9,Charlie9,Charlie9,Charlie9,Charlie9,Charlie9,Charlie9,Charlie9,Charlie9,Charlie9,Charlie9,Charlie9,Charlie9,Charlie9,Charlie9,L1MB5,L1MB5,L1MB5,L1MB5,L1MB5,L1MB5,L1MB5,LTR13A,LTR79,MER41B,MLT1F1,MLT1F1,MLT1F1,MLT1F1,MLT1F1,MLT1F1,MLT1F1,MLT1F1,MLT1F1,MLT1…	HLA-G,HMGB1,LGALS9,LILRB1,LILRB2,ZBTB46
GO Biological Process	GO:0035461	vitamin transmembrane transport	12	1.308737e-11	1.688663e-7	1.407219e-8	2.625428e+0	2.475787e+1	65	5.648870e-4	1.483070e-3	10724	8.739282e-1	1.000000e+0	1.000000e+0	7.891848e-1	5.068521e+0	4	8	3.403676e-4	5.000000e-1	Charlie9,Charlie9,Charlie9,Charlie9,L1MB5,L1MB5,L1MB5,L1MB5,L1MB5,L1MB5,L1MB5,L1MB5,L1MB5,L1MB5,L1MB5,L1MB5,L1MB5,L1MB5,L1MB5,L1MB5,L1MB5,L1MB5,L1MB5,L1MB5,L1MB5,L1MB5,L1MB5,L1MB5,L1MB5,L1MB5,L1MB5,L1MB5,L1MB5,L1MB5,L1MB5,L1MB5,L1MB5,L1MB5,L1MB5,L1MB5,L1MB5,L1MB5,L1MB5,L1MB5,LTR79,MER34A,MER34A,MLT1F1,MLT1F1,MLT1F1,MLT1I,MLT1I,MLT1I,MLT1I,MLT1I,MLT1I,MLT1I,MLT1I,MLT1I,MLT1I,MamRep137,MamRep137,Ma…	ABCC1,SCARB1,SLC19A2,SLC23A2
GO Biological Process	GO:0002664	regulation of T cell tolerance induction	13	1.348521e-11	1.739997e-7	1.338459e-8	2.105649e+0	4.844112e+1	102	1.105255e-3	2.327279e-3	4307	3.808002e-1	1.000000e+0	1.000000e+0	1.147905e+0	6.969217e+0	8	11	6.807352e-4	7.272727e-1	Charlie9,Charlie9,Charlie9,Charlie9,Charlie9,Charlie9,Charlie9,Charlie9,Charlie9,Charlie9,Charlie9,Charlie9,Charlie9,Charlie9,Charlie9,Charlie9,Charlie9,Charlie9,Charlie9,Charlie9,Charlie9,Charlie9,Charlie9,Charlie9,Charlie9,Charlie9,Charlie9,Charlie9,Charlie9,L1MB5,L1MB5,L1MB5,L1MB5,L1MB5,L1MB5,L1MB5,L1MB5,L1MB5,L1MB5,L1MB5,L1MB5,L1MB5,L1MB5,L1MB5,L1MB5,LTR13A,LTR79,LTR79,LTR79,LTR79,MER34A,MER3…	CD86,HLA-G,IDO1,IL2RA,ITCH,LILRB2,PHLPP1,TGFBR2
GO Biological Process	GO:0031663	lipopolysaccharide-mediated signaling pathway	14	3.509854e-11	4.528765e-7	3.234832e-8	1.649566e+0	1.212440e+2	200	2.766360e-3	4.563293e-3	2218	1.423533e-1	1.000000e+0	8.281265e-1	1.171048e+0	1.964052e+1	23	31	1.957114e-3	7.419355e-1	Charlie9,Charlie9,Charlie9,Charlie9,Charlie9,Charlie9,Charlie9,L1MB5,L1MB5,L1MB5,L1MB5,L1MB5,L1MB5,L1MB5,L1MB5,L1MB5,L1MB5,L1MB5,L1MB5,L1MB5,L1MB5,L1MB5,L1MB5,L1MB5,L1MB5,L1MB5,L1MB5,L1MB5,L1MB5,L1MB5,L1MB5,L1MB5,L1MB5,L1MB5,L1MB5,L1MB5,L1MB5,L1MB5,L1MB5,L1MB5,L1MB5,L1MB5,L1MB5,L1MB5,L1MB5,L1MB5,L1MB5,L1MB5,L1MB5,L1MB5,L1MB5,L1MB5,L1MB5,L1MB5,L1MB5,L1MB5,L1MB5,L1MB5,L1MB5,L1MB5,L1MB5,L1MB5,L1MB5,…	CCL2,CCL3,CCL5,CD14,CD6,HCK,IL1B,IRAK1,IRAK2,LBP,LY96,LYN,MAPK1,MAPK14,MTDH,NFKBIA,PRKCE,PTAFR,PTPN22,RIPK2,SCARB1,TLR2,TLR4
GO Biological Process	GO:0072365	regulation of cellular ketone metabolic process by negative regulation of transcription from RNA polymerase II promoter	15	8.061689e-11	1.040200e-6	6.934665e-8	3.875994e+0	8.771944e+0	34	2.001447e-4	7.757598e-4	6890	6.335652e-1	1.000000e+0	1.000000e+0	1.578370e+0	6.335652e-1	1	1	8.509190e-5	1.000000e+0	Charlie9,Charlie9,L1MB5,L1MB5,L1MB5,L1MB5,L1MB5,L1MB5,L1MB5,L1MB5,L1MB5,L1MB5,L1MB5,L1MB5,L1MB5,L1MB5,L1MB5,L1MB5,L1MB5,L1MB5,L1MB5,L1MB5,MLT1F1,MLT1F1,MLT1I,MLT1I,MLT1I,MLT1I,MLT1I,MLT1I,MLT1I,MamRep137,MamRep137,MamRep4096	NCOR2
GO Biological Process	GO:1990245	histone H2A-T120 phosphorylation	16	1.752306e-10	2.261000e-6	1.413125e-7	7.878890e+0	2.157664e+0	17	4.923027e-5	3.878799e-4	6890	6.335652e-1	1.000000e+0	1.000000e+0	1.578370e+0	6.335652e-1	1	1	8.509190e-5	1.000000e+0	L1MB5,L1MB5,L1MB5,L1MB5,L1MB5,L1MB5,L1MB5,L1MB5,L1MB5,L1MB5,L1MB5,L1MB5,L1MB5,L1MB5,L1MB5,L1MB5,L1MB5	VPRBP
GO Biological Process	GO:0035212	cell competition in a multicellular organism	16	1.752306e-10	2.261000e-6	1.413125e-7	7.878890e+0	2.157664e+0	17	4.923027e-5	3.878799e-4	6890	6.335652e-1	1.000000e+0	1.000000e+0	1.578370e+0	6.335652e-1	1	1	8.509190e-5	1.000000e+0	L1MB5,L1MB5,L1MB5,L1MB5,L1MB5,L1MB5,L1MB5,L1MB5,L1MB5,L1MB5,L1MB5,L1MB5,L1MB5,L1MB5,L1MB5,L1MB5,L1MB5	VPRBP
GO Biological Process	GO:0002643	regulation of tolerance induction	18	2.540478e-10	3.277979e-6	1.821099e-7	1.893622e+0	6.178637e+1	117	1.409747e-3	2.669526e-3	4215	3.648933e-1	1.000000e+0	1.000000e+0	1.114143e+0	1.077061e+1	12	17	1.021103e-3	7.058824e-1	Charlie9,Charlie9,Charlie9,Charlie9,Charlie9,Charlie9,Charlie9,Charlie9,Charlie9,Charlie9,Charlie9,Charlie9,Charlie9,Charlie9,Charlie9,Charlie9,Charlie9,Charlie9,Charlie9,Charlie9,Charlie9,Charlie9,Charlie9,Charlie9,Charlie9,Charlie9,Charlie9,Charlie9,Charlie9,Charlie9,L1MB5,L1MB5,L1MB5,L1MB5,L1MB5,L1MB5,L1MB5,L1MB5,L1MB5,L1MB5,L1MB5,L1MB5,L1MB5,L1MB5,L1MB5,L1MB5,L1MB5,L1MB5,L1MB5,L1MB5,L1MB5,L1M…	CD86,FOXJ1,HLA-G,HMGB1,IDO1,IL2RA,IRAK3,ITCH,LILRB2,MARCH7,PHLPP1,TGFBR2
GO Biological Process	GO:0046960	sensitization	19	3.873222e-10	4.997618e-6	2.630325e-7	2.665314e+0	2.026028e+1	54	4.622679e-4	1.232089e-3	4674	4.013923e-1	1.000000e+0	1.000000e+0	1.578370e+0	1.267130e+0	2	2	1.701838e-4	1.000000e+0	L1MB5,L1MB5,L1MB5,L1MB5,L1MB5,L1MB5,L1MB5,L1MB5,L1MB5,L1MB5,L1MB5,L1MB5,L1MB5,LTR79,LTR79,LTR79,MER41B,MER41B,MER77B,MER77B,MER77B,MLT1F1,MLT1F1,MLT1F1,MLT1F1,MLT1F1,MLT1I,MLT1I,MLT1I,MLT1I,MLT1I,MLT1I,MLT1I,MLT1I,MLT1I,MLT1I,MLT1I,MLT1I,MLT1I,MLT1I,MLT1I,MLT2C2,MLT2C2,MLT2C2,MLT2C2,MamRep137,MamRep137,MamRep137,MamRep4096,MamRep4096,MamRep4096,MamRep4096,THE1D-int,THE1D-int	DRD1,DRD5
GO Biological Process	GO:0042738	exogenous drug catabolic process	20	6.569120e-10	8.476136e-6	4.238068e-7	2.170406e+0	3.639872e+1	79	8.304900e-4	1.802501e-3	2631	1.700026e-1	1.000000e+0	8.337300e-1	1.291393e+0	6.969217e+0	9	11	7.658271e-4	8.181818e-1	L1MB5,L1MB5,L1MB5,L1MB5,L1MB5,L1MB5,L1MB5,L1MB5,L1MB5,L1MB5,L1MB5,L1MB5,L1MB5,L1MB5,L1MB5,L1MB5,L1MB5,L1MB5,L1MB5,L1MB5,L1MB5,L1MB5,L1MB5,L1MB5,L1MB5,L1MB5,L1MB5,L1MB5,L1MB5,L1MB5,L1MB5,L1MB5,L1MB5,L1MB5,L1MB5,L1MB5,L1MB5,L1MB5,L1MB5,L1MB5,L1MB5,L1MB5,L1MB5,L1MB5,L1MEg1,L1MEg1,L1MEg1,L1MEg1,L1MEg1,L1MEg1,L1MEg1,L1MEg1,L1MEg1,L1MEg1,L1MEg1,L1MEg1,L1MEg1,L1MEg1,LTR79,LTR79,MER11C,MLT1F1,MLT1I,MLT1I…	CYP2B6,CYP2C19,CYP2C8,CYP2C9,CYP3A4,CYP4B1,NOS1,NR1I2,NUDT15
GO Biological Process	GO:0061762	CAMKK-AMPK signaling cascade	21	1.639367e-9	2.115275e-5	1.007274e-6	4.624792e+0	5.189423e+0	24	1.184043e-4	5.475951e-4	8659	6.955922e-1	1.000000e+0	1.000000e+0	1.052246e+0	1.900695e+0	2	3	1.701838e-4	6.666667e-1	L1MB5,L1MB5,L1MB5,L1MB5,L1MB5,L1MB5,L1MB5,L1MB5,L1MB5,L1MB5,L1MB5,L1MB5,L1MB5,L1MB5,L1MB5,L1MB5,L1MB5,L1MB5,L1MB5,L1MB5,L1MB5,MER11C,MLT1I,MamRep137	CAMKK2,IRGM
GO Biological Process	GO:0010867	positive regulation of triglyceride biosynthetic process	22	1.651744e-9	2.131245e-5	9.687479e-7	2.436508e+0	2.421498e+1	59	5.525002e-4	1.346171e-3	4307	3.808002e-1	1.000000e+0	1.000000e+0	1.147905e+0	6.969217e+0	8	11	6.807352e-4	7.272727e-1	Charlie9,Charlie9,Charlie9,Charlie9,Charlie9,Charlie9,Charlie9,Charlie9,Charlie9,Charlie9,Charlie9,Charlie9,L1MB5,L1MB5,L1MB5,L1MB5,L1MB5,L1MB5,L1MB5,L1MB5,L1MB5,L1MB5,L1MB5,L1MB5,L1MB5,L1MB5,L1MB5,L1MB5,L1MB5,L1MB5,L1MB5,L1MB5,L1MB5,L1MB5,L1MB5,LTR79,MER41B,MLT1F1,MLT1F1,MLT1F1,MLT1F1,MLT1I,MLT1I,MLT1I,MLT1I,MLT1I,MLT1I,MLT1I,MLT1I,MLT1I,MLT1I,MamRep137,MamRep137,MamRep137,MamRep137,MamRep4096,M…	CNEP1R1,DGAT2,GPLD1,LDLR,NR1H2,RGN,SCARB1,SREBF1
GO Biological Process	GO:0006283	transcription-coupled nucleotide-excision repair	23	2.167209e-9	2.796350e-5	1.215804e-6	1.469587e+0	1.796423e+2	264	4.098803e-3	6.023547e-3	8639	6.887071e-1	1.000000e+0	1.000000e+0	9.680667e-1	4.751739e+1	46	75	3.914227e-3	6.133333e-1	Charlie9,Charlie9,Charlie9,Charlie9,L1MB5,L1MB5,L1MB5,L1MB5,L1MB5,L1MB5,L1MB5,L1MB5,L1MB5,L1MB5,L1MB5,L1MB5,L1MB5,L1MB5,L1MB5,L1MB5,L1MB5,L1MB5,L1MB5,L1MB5,L1MB5,L1MB5,L1MB5,L1MB5,L1MB5,L1MB5,L1MB5,L1MB5,L1MB5,L1MB5,L1MB5,L1MB5,L1MB5,L1MB5,L1MB5,L1MB5,L1MB5,L1MB5,L1MB5,L1MB5,L1MB5,L1MB5,L1MB5,L1MB5,L1MB5,L1MB5,L1MB5,L1MB5,L1MB5,L1MB5,L1MB5,L1MB5,L1MB5,L1MB5,L1MB5,L1MB5,L1MB5,L1MB5,L1MB5,L1MB5,L1M…	AQR,CCNH,CDK7,COPS2,COPS3,COPS4,COPS7B,COPS8,CUL4A,CUL4B,EP300,ERCC2,ERCC3,ERCC4,ERCC5,ERCC6,ERCC6-PGBD3,ERCC8,GTF2H2,GTF2H3,GTF2H5,HMGN1,ISY1,MNAT1,PGBD3,POLD1,POLD3,POLK,POLR2A,POLR2B,POLR2C,POLR2D,POLR2E,POLR2F,POLR2I,PPIE,RBX1,RFC3,RFC5,RPA1,RPA3,TCEA1,UBC,USP7,XPA,XRCC1
GO Biological Process	GO:0016572	histone phosphorylation	24	3.349788e-9	4.322231e-5	1.800930e-6	1.595446e+0	1.128211e+2	180	2.574179e-3	4.106964e-3	4471	3.892562e-1	1.000000e+0	1.000000e+0	1.071037e+0	1.773982e+1	19	28	1.616746e-3	6.785714e-1	Charlie9,Charlie9,Charlie9,Charlie9,Charlie9,L1MB5,L1MB5,L1MB5,L1MB5,L1MB5,L1MB5,L1MB5,L1MB5,L1MB5,L1MB5,L1MB5,L1MB5,L1MB5,L1MB5,L1MB5,L1MB5,L1MB5,L1MB5,L1MB5,L1MB5,L1MB5,L1MB5,L1MB5,L1MB5,L1MB5,L1MB5,L1MB5,L1MB5,L1MB5,L1MB5,L1MB5,L1MB5,L1MB5,L1MB5,L1MB5,L1MB5,L1MB5,L1MB5,L1MB5,L1MB5,L1MB5,L1MB5,L1MB5,LTR79,LTR79,LTR79,LTR79,LTR79,LTR79,LTR79,LTR79,LTR79,MER34A,MER34A,MER34A,MER34A,MER34A,MER41B,…	ATM,AURKA,AURKB,AURKC,BAZ1B,CCNA2,CDK1,DRD1,HMGA2,JAK2,NEK11,PRKAA2,PRKCA,PRKCB,PRKCD,RPS6KA4,RPS6KA5,VPRBP,VRK1
GO Biological Process	GO:0042737	drug catabolic process	25	3.672935e-9	4.739188e-5	1.895675e-6	2.005208e+0	4.338701e+1	87	9.899383e-4	1.985032e-3	2742	1.845389e-1	1.000000e+0	8.683827e-1	1.240148e+0	8.869912e+0	11	14	9.360109e-4	7.857143e-1	L1MB5,L1MB5,L1MB5,L1MB5,L1MB5,L1MB5,L1MB5,L1MB5,L1MB5,L1MB5,L1MB5,L1MB5,L1MB5,L1MB5,L1MB5,L1MB5,L1MB5,L1MB5,L1MB5,L1MB5,L1MB5,L1MB5,L1MB5,L1MB5,L1MB5,L1MB5,L1MB5,L1MB5,L1MB5,L1MB5,L1MB5,L1MB5,L1MB5,L1MB5,L1MB5,L1MB5,L1MB5,L1MB5,L1MB5,L1MB5,L1MB5,L1MB5,L1MB5,L1MB5,L1MEg1,L1MEg1,L1MEg1,L1MEg1,L1MEg1,L1MEg1,L1MEg1,L1MEg1,L1MEg1,L1MEg1,L1MEg1,L1MEg1,L1MEg1,L1MEg1,LTR79,LTR79,LTR79,MER11C,MLT1F1,MLT1I…	CYP2B6,CYP2C19,CYP2C8,CYP2C9,CYP3A4,CYP3A5,CYP4B1,FMO4,NOS1,NR1I2,NUDT15
GO Biological Process	GO:0060364	frontal suture morphogenesis	26	3.824601e-9	4.934883e-5	1.898032e-6	1.977311e+0	4.551636e+1	90	1.038522e-3	2.053482e-3	6005	5.338822e-1	1.000000e+0	1.000000e+0	1.183777e+0	2.534261e+0	3	4	2.552757e-4	7.500000e-1	Charlie9,Charlie9,L1MB5,L1MB5,L1MB5,L1MB5,L1MB5,L1MB5,L1MB5,L1MB5,L1MB5,L1MB5,L1MB5,L1MB5,L1MB5,L1MB5,L1MB5,L1MB5,L1MB5,L1MB5,L1MB5,L1MB5,L1MB5,LTR79,LTR79,LTR79,LTR79,LTR79,LTR79,LTR79,LTR79,LTR79,LTR79,MER34A,MER34A,MER41B,MER41B,MER41B,MER41B,MER41B,MER41B,MER77B,MER77B,MER77B,MER77B,MER77B,MLT1F1,MLT1F1,MLT1F1,MLT1F1,MLT1F1,MLT1F1,MLT1F1,MLT1F1,MLT1F1,MLT1I,MLT1I,MLT1I,MLT1I,MLT1I,MLT1I,MLT1I…	GLI3,MSX2,TGFB3
GO Biological Process	GO:0038123	toll-like receptor TLR1:TLR2 signaling pathway	27	8.330767e-9	1.074919e-4	3.981181e-6	3.955005e+0	6.573949e+0	26	1.499943e-4	5.932281e-4	8659	6.955922e-1	1.000000e+0	1.000000e+0	1.052246e+0	1.900695e+0	2	3	1.701838e-4	6.666667e-1	L1MB5,L1MB5,L1MB5,L1MB5,L1MB5,L1MB5,L1MB5,L1MB5,L1MB5,L1MB5,L1MB5,L1MB5,L1MB5,L1MB5,L1MB5,L1MB5,L1MB5,L1MB5,L1MB5,L1MB5,L1MB5,LTR79,LTR79,LTR79,MER11C,MER41B	CD14,TLR2
GO Biological Process	GO:0071727	cellular response to triacyl bacterial lipopeptide	27	8.330767e-9	1.074919e-4	3.981181e-6	3.955005e+0	6.573949e+0	26	1.499943e-4	5.932281e-4	8659	6.955922e-1	1.000000e+0	1.000000e+0	1.052246e+0	1.900695e+0	2	3	1.701838e-4	6.666667e-1	L1MB5,L1MB5,L1MB5,L1MB5,L1MB5,L1MB5,L1MB5,L1MB5,L1MB5,L1MB5,L1MB5,L1MB5,L1MB5,L1MB5,L1MB5,L1MB5,L1MB5,L1MB5,L1MB5,L1MB5,L1MB5,LTR79,LTR79,LTR79,MER11C,MER41B	CD14,TLR2
GO Biological Process	GO:0090208	positive regulation of triglyceride metabolic process	29	8.837947e-9	1.140360e-4	3.932277e-6	2.001640e+0	4.146600e+1	83	9.461075e-4	1.893767e-3	5462	4.213535e-1	1.000000e+0	9.953724e-1	1.079937e+0	1.203774e+1	13	19	1.106195e-3	6.842105e-1	Charlie9,Charlie9,Charlie9,Charlie9,Charlie9,Charlie9,Charlie9,Charlie9,Charlie9,Charlie9,Charlie9,Charlie9,Charlie9,L1MB5,L1MB5,L1MB5,L1MB5,L1MB5,L1MB5,L1MB5,L1MB5,L1MB5,L1MB5,L1MB5,L1MB5,L1MB5,L1MB5,L1MB5,L1MB5,L1MB5,L1MB5,L1MB5,L1MB5,L1MB5,L1MB5,L1MB5,L1MB5,L1MB5,LTR13A,LTR13A,LTR13A,LTR79,LTR79,MER11C,MER34A,MER41B,MER77B,MER77B,MER77B,MLT1F1,MLT1F1,MLT1F1,MLT1F1,MLT1F1,MLT1F1,MLT1F1,MLT1F1,M…	AADAC,ABHD5,APOA1,APOA4,CNEP1R1,DGAT2,FGF21,GPLD1,LDLR,NR1H2,RGN,SCARB1,SREBF1
GO Biological Process	GO:0072707	cellular response to sodium dodecyl sulfate	30	1.046718e-8	1.350580e-4	4.501934e-6	6.949396e+0	2.158461e+0	15	4.924845e-5	3.422470e-4	6890	6.335652e-1	1.000000e+0	1.000000e+0	1.578370e+0	6.335652e-1	1	1	8.509190e-5	1.000000e+0	L1MB5,L1MB5,L1MB5,L1MB5,L1MB5,L1MB5,L1MB5,L1MB5,L1MB5,L1MB5,L1MB5,L1MB5,L1MB5,L1MB5,LTR13A	ZNF16
GO Biological Process	GO:0006702	androgen biosynthetic process	31	1.095363e-8	1.413347e-4	4.559183e-6	2.097260e+0	3.480732e+1	73	7.941799e-4	1.665602e-3	5648	4.694823e-1	1.000000e+0	1.000000e+0	1.104859e+0	6.335652e+0	7	10	5.956433e-4	7.000000e-1	Charlie9,Charlie9,L1MB5,L1MB5,L1MB5,L1MB5,L1MB5,L1MB5,L1MB5,L1MB5,L1MB5,L1MB5,L1MB5,L1MB5,L1MB5,L1MB5,L1MB5,L1MB5,L1MB5,L1MB5,L1MB5,L1MB5,L1MB5,L1MB5,L1MB5,L1MB5,L1MB5,L1MB5,L1MB5,L1MB5,L1MB5,L1MB5,L1MB5,L1MB5,L1MEg1,LTR13A,MER11C,MER11C,MER11C,MER34A,MER41B,MER41B,MER41B,MER77B,MLT1F1,MLT1F1,MLT1F1,MLT1F1,MLT1F1,MLT1I,MLT1I,MLT1I,MLT1I,MLT1I,MLT1I,MLT1I,MLT1I,MLT1I,MLT1I,MLT1I,MLT1I,MLT1I,MLT1I,…	CYP17A1,HSD17B3,HSD3B2,SCARB1,SRD5A1,SRD5A3,WNT4
GO Biological Process	GO:0030860	regulation of polarized epithelial cell differentiation	32	1.635499e-8	2.110284e-4	6.594639e-6	1.981839e+0	4.137571e+1	82	9.440473e-4	1.870950e-3	3280	2.542923e-1	1.000000e+0	1.000000e+0	1.578370e+0	1.900695e+0	3	3	2.552757e-4	1.000000e+0	L1MB5,L1MB5,L1MB5,L1MB5,L1MB5,L1MB5,L1MB5,L1MB5,L1MB5,L1MB5,L1MB5,L1MB5,L1MB5,L1MB5,L1MB5,L1MB5,L1MB5,L1MB5,L1MEg1,LTR79,LTR79,LTR79,LTR79,LTR79,LTR79,LTR79,LTR79,LTR79,LTR79,LTR79,LTR79,LTR79,LTR79,LTR79,MER34A,MER34A,MER34A,MER41B,MER41B,MER41B,MER41B,MER77B,MER77B,MER77B,MER77B,MER77B,MER77B,MER77B,MER77B,MER77B,MER77B,MER77B,MER77B,MER77B,MER77B,MLT1F1,MLT1F1,MLT1F1,MLT1F1,MLT1I,MLT1I,MLT1I,M…	AHI1,AJAP1,NUMB
GO Biological Process	GO:0060628	regulation of ER to Golgi vesicle-mediated transport	33	1.800777e-8	2.323543e-4	7.041038e-6	1.768834e+0	6.388388e+1	113	1.457604e-3	2.578260e-3	6312	5.353109e-1	1.000000e+0	1.000000e+0	1.052246e+0	7.602782e+0	8	12	6.807352e-4	6.666667e-1	Charlie9,L1MB5,L1MB5,L1MB5,L1MB5,L1MB5,L1MB5,L1MB5,L1MB5,L1MB5,L1MB5,L1MB5,L1MB5,L1MB5,L1MB5,L1MB5,L1MB5,L1MB5,L1MB5,L1MB5,L1MB5,L1MB5,L1MB5,L1MB5,L1MB5,L1MB5,L1MB5,L1MB5,L1MB5,L1MB5,L1MB5,L1MB5,LTR79,LTR79,LTR79,LTR79,LTR79,LTR79,LTR79,LTR79,LTR79,LTR79,MER11C,MER11C,MER11C,MER11C,MER11C,MER34A,MER34A,MER34A,MER41B,MER41B,MER41B,MER41B,MER77B,MER77B,MER77B,MER77B,MLT1F1,MLT1F1,MLT1F1,MLT1F1,MLT1…	ARF1,GAS1,INSIG1,SCFD1,SEC24B,SORL1,STX18,YIPF5
GO Biological Process	GO:0007266	Rho protein signal transduction	34	2.135706e-8	2.755701e-4	8.105004e-6	1.364472e+0	2.521121e+2	344	5.752307e-3	7.848864e-3	4072	3.143644e-1	1.000000e+0	9.961306e-1	1.060871e+0	3.864747e+1	41	61	3.488768e-3	6.721311e-1	Charlie9,Charlie9,Charlie9,L1MB5,L1MB5,L1MB5,L1MB5,L1MB5,L1MB5,L1MB5,L1MB5,L1MB5,L1MB5,L1MB5,L1MB5,L1MB5,L1MB5,L1MB5,L1MB5,L1MB5,L1MB5,L1MB5,L1MB5,L1MB5,L1MB5,L1MB5,L1MB5,L1MB5,L1MB5,L1MB5,L1MB5,L1MB5,L1MB5,L1MB5,L1MB5,L1MB5,L1MB5,L1MB5,L1MB5,L1MB5,L1MB5,L1MB5,L1MB5,L1MB5,L1MB5,L1MB5,L1MB5,L1MB5,L1MB5,L1MB5,L1MB5,L1MB5,L1MB5,L1MB5,L1MB5,L1MB5,L1MB5,L1MB5,L1MB5,L1MB5,L1MB5,L1MB5,L1MB5,L1MB5,L1MB5,…	ADRA2A,AGTR1,ARHGAP1,ARHGAP29,ARHGAP5,ARHGAP6,ARHGEF3,BCL6,CDC42,CDC42EP3,CDC42EP4,CDC42EP5,CDH13,CELSR1,CHUK,COL1A2,CTNNAL1,EPS8L1,EPS8L2,GNA12,GNA13,KALRN,KIAA1598,LIMK1,MYO9B,NTN1,PAK1,PAK2,PAK3,PAK7,PDPN,PTH,PTPLAD1,RHOA,RHOB,RHOJ,ROCK1,ROCK2,SBK2,VANGL2,WAS
GO Biological Process	GO:2000850	negative regulation of glucocorticoid secretion	35	3.012273e-8	3.886736e-4	1.110496e-5	3.104251e+0	1.063058e+1	33	2.425524e-4	7.529433e-4	4674	4.013923e-1	1.000000e+0	1.000000e+0	1.578370e+0	1.267130e+0	2	2	1.701838e-4	1.000000e+0	L1MB5,L1MB5,L1MB5,L1MB5,L1MB5,LTR79,LTR79,LTR79,MER41B,MER41B,MER41B,MER41B,MER41B,MER41B,MER41B,MER41B,MLT1F1,MLT1I,MLT1I,MLT1I,MLT1I,MLT1I,MLT1I,MLT1I,MLT1I,MLT1I,MLT1I,MLT2C2,MLT2C2,MLT2C2,THE1D-int,THE1D-int,THE1D-int	CRY1,PTPN11
GO Biological Process	GO:0001661	conditioned taste aversion	36	3.912870e-8	5.048776e-4	1.402438e-5	2.382508e+0	2.140601e+1	51	4.884095e-4	1.163640e-3	9196	7.387992e-1	1.000000e+0	1.000000e+0	9.470218e-1	3.167826e+0	3	5	2.552757e-4	6.000000e-1	L1MB5,L1MB5,L1MB5,L1MB5,L1MB5,L1MB5,L1MB5,L1MB5,L1MB5,L1MB5,L1MB5,L1MB5,L1MB5,L1MB5,L1MB5,L1MB5,LTR79,LTR79,MER41B,MER41B,MER77B,MER77B,MER77B,MLT1F1,MLT1F1,MLT1F1,MLT1F1,MLT1I,MLT1I,MLT1I,MLT1I,MLT1I,MLT1I,MLT1I,MLT1I,MLT1I,MLT1I,MLT1I,MLT1I,MLT2C2,MLT2C2,MLT2C2,MLT2C2,MamRep137,MamRep137,MamRep4096,MamRep4096,MamRep4096,MamRep4096,THE1D-int,THE1D-int	DRD1,FOS,TBR1
GO Biological Process	GO:0032497	detection of lipopolysaccharide	37	3.980940e-8	5.136607e-4	1.388272e-5	2.100636e+0	3.189511e+1	67	7.277336e-4	1.528703e-3	2403	1.610957e-1	1.000000e+0	8.650095e-1	1.578370e+0	2.534261e+0	4	4	3.403676e-4	1.000000e+0	Charlie9,Charlie9,L1MB5,L1MB5,L1MB5,L1MB5,L1MB5,L1MB5,L1MB5,L1MB5,L1MB5,L1MB5,L1MB5,L1MB5,L1MB5,L1MB5,L1MB5,L1MB5,L1MB5,L1MB5,L1MB5,L1MB5,L1MB5,L1MB5,L1MB5,L1MB5,LTR13A,LTR79,LTR79,LTR79,LTR79,LTR79,LTR79,LTR79,LTR79,MER41B,MER77B,MLT1F1,MLT1F1,MLT1F1,MLT1F1,MLT1F1,MLT1F1,MLT1I,MLT1I,MLT1I,MLT1I,MLT1I,MLT1I,MLT1I,MLT1I,MLT1I,MLT1I,MLT1I,MLT1I,MLT1I,MLT1I,MLT1I,MLT1I,MLT1I,MLT1I,MLT2C2,MLT2C2,MamR…	LY96,SCARB1,TLR4,TREM2
GO Biological Process	GO:0035666	TRIF-dependent toll-like receptor signaling pathway	38	5.520130e-8	7.122624e-4	1.874375e-5	1.640369e+0	8.290817e+1	136	1.891671e-3	3.103039e-3	8394	6.373363e-1	1.000000e+0	9.796939e-1	9.796777e-1	1.837339e+1	18	29	1.531654e-3	6.206897e-1	Charlie9,Charlie9,Charlie9,Charlie9,Charlie9,L1MB5,L1MB5,L1MB5,L1MB5,L1MB5,L1MB5,L1MB5,L1MB5,L1MB5,L1MB5,L1MB5,L1MB5,L1MB5,L1MB5,L1MB5,L1MB5,L1MB5,L1MB5,L1MB5,L1MB5,L1MB5,L1MB5,L1MB5,L1MB5,L1MB5,L1MB5,L1MB5,L1MB5,L1MB5,L1MB5,L1MB5,L1MB5,L1MB5,L1MB5,L1MB5,L1MB5,L1MB5,L1MB5,L1MB5,L1MB5,L1MB5,L1MB5,L1MB5,L1MB5,L1MB5,L1MB5,L1MB5,L1MB5,L1MB5,L1MB5,L1MB5,L1MB5,L1MB5,L1MB5,L1MB5,L1MB5,L1MB5,L1MB5,L1MB5,…	BIRC2,BIRC3,CD14,CD300LF,CHUK,FADD,IKBKE,LY96,RIPK1,TANK,TBK1,TLR3,TLR4,TMED7-TICAM2,TRAF3,UBC,UBE2D1,UBE2D3
GO Biological Process	GO:1903640	negative regulation of gastrin-induced gastric acid secretion	39	5.709544e-8	7.367025e-4	1.888981e-5	5.308658e+1	9.418577e-2	5	2.148986e-6	1.140823e-4	6890	6.335652e-1	1.000000e+0	1.000000e+0	1.578370e+0	6.335652e-1	1	1	8.509190e-5	1.000000e+0	L1MB5,L1MB5,L1MB5,L1MB5,L1MB5	SCT
GO Biological Process	GO:0015889	cobalamin transport	40	8.508631e-8	1.097869e-3	2.744672e-5	2.009202e+0	3.533742e+1	71	8.062749e-4	1.619969e-3	2243	1.460284e-1	1.000000e+0	8.400376e-1	1.381073e+0	5.068521e+0	7	8	5.956433e-4	8.750000e-1	Charlie9,Charlie9,L1MB5,L1MB5,L1MB5,L1MB5,L1MB5,L1MB5,L1MB5,L1MB5,L1MB5,L1MB5,L1MB5,L1MB5,L1MB5,L1MB5,L1MB5,L1MB5,L1MB5,L1MB5,L1MB5,L1MB5,L1MB5,L1MB5,L1MB5,L1MB5,L1MB5,L1MB5,L1MB5,L1MB5,L1MB5,L1MB5,L1MB5,L1MB5,L1MB5,L1MB5,L1MB5,L1MB5,L1MB5,L1MB5,L1MB5,L1MB5,L1MB5,L1MB5,LTR79,LTR79,LTR79,LTR79,LTR79,LTR79,LTR79,MER41B,MER41B,MER41B,MER41B,MLT1F1,MLT1F1,MLT1I,MLT1I,MLT1I,MLT1I,MLT1I,MLT1I,MLT1I,MLT…	ABCC1,AMN,CD320,CUBN,GIF,LMBRD1,TCN2
GO Biological Process	GO:0051580	regulation of neurotransmitter uptake	41	9.397909e-8	1.212612e-3	2.957591e-5	1.654634e+0	7.675414e+1	127	1.751258e-3	2.897691e-3	2742	1.845389e-1	1.000000e+0	8.683827e-1	1.240148e+0	8.869912e+0	11	14	9.360109e-4	7.857143e-1	Charlie9,Charlie9,L1MB5,L1MB5,L1MB5,L1MB5,L1MB5,L1MB5,L1MB5,L1MB5,L1MB5,L1MB5,L1MB5,L1MB5,L1MB5,L1MB5,L1MB5,L1MB5,L1MB5,L1MB5,L1MB5,L1MB5,L1MB5,L1MB5,L1MB5,L1MB5,L1MB5,L1MB5,L1MB5,L1MB5,L1MB5,L1MB5,L1MB5,L1MB5,LTR79,LTR79,LTR79,LTR79,LTR79,LTR79,LTR79,LTR79,LTR79,LTR79,MER11C,MER34A,MER34A,MER41B,MER41B,MER41B,MER41B,MER77B,MER77B,MER77B,MER77B,MER77B,MLT1F1,MLT1F1,MLT1F1,MLT1F1,MLT1F1,MLT1F1,MLT…	DRD1,DRD2,DRD3,DRD4,GDNF,GPM6B,NOS1,PARK2,PER2,RAB3B,SNCA
GO Biological Process	GO:0043987	histone H3-S10 phosphorylation	42	1.158944e-7	1.495385e-3	3.560442e-5	1.922949e+0	4.056270e+1	78	9.254973e-4	1.779684e-3	6672	6.136544e-1	1.000000e+0	1.000000e+0	1.052246e+0	3.801391e+0	4	6	3.403676e-4	6.666667e-1	Charlie9,Charlie9,L1MB5,L1MB5,L1MB5,L1MB5,L1MB5,L1MB5,L1MB5,L1MB5,L1MB5,L1MB5,L1MB5,L1MB5,L1MB5,L1MB5,L1MB5,L1MB5,LTR79,LTR79,LTR79,LTR79,LTR79,LTR79,MER41B,MER41B,MER41B,MER41B,MER77B,MER77B,MER77B,MER77B,MLT1F1,MLT1F1,MLT1F1,MLT1F1,MLT1F1,MLT1F1,MLT1F1,MLT1I,MLT1I,MLT1I,MLT1I,MLT1I,MLT1I,MLT1I,MLT1I,MLT1I,MLT1I,MLT1I,MLT1I,MLT1I,MLT1I,MLT1I,MLT1I,MLT1I,MLT1I,MLT1I,MLT1I,MLT1I,MLT1I,MLT1I,MLT2C2…	DRD1,RPS6KA4,RPS6KA5,VRK1
GO Biological Process	GO:0033522	histone H2A ubiquitination	43	1.162732e-7	1.500273e-3	3.489007e-5	1.637434e+0	7.939252e+1	130	1.811457e-3	2.966140e-3	6565	5.841932e-1	1.000000e+0	1.000000e+0	1.004417e+0	1.393843e+1	14	22	1.191287e-3	6.363636e-1	L1MB5,L1MB5,L1MB5,L1MB5,L1MB5,L1MB5,L1MB5,L1MB5,L1MB5,L1MB5,L1MB5,L1MB5,L1MB5,L1MB5,L1MB5,L1MB5,L1MB5,L1MB5,L1MB5,L1MB5,L1MB5,L1MB5,L1MB5,L1MB5,L1MB5,L1MB5,L1MEg1,L1MEg1,L1MEg1,L1MEg1,L1MEg1,L1MEg1,L1MEg1,L1MEg1,L1MEg1,L1MEg1,L1MEg1,L1MEg1,L1MEg1,L1MEg1,L1MEg1,LTR79,LTR79,LTR79,LTR79,LTR79,LTR79,LTR79,LTR79,LTR79,LTR79,MER34A,MER34A,MER34A,MER34A,MER34A,MER34A,MER34A,MER34A,MER34A,MER34A,MER34A,M…	BCOR,CUL4B,DDB2,KDM2B,PCGF5,PCGF6,RNF168,RNF2,RNF8,RYBP,TRIM37,UBE2A,UBE2B,UBR2
GO Biological Process	GO:0090187	positive regulation of pancreatic juice secretion	44	1.467177e-7	1.893098e-3	4.302497e-5	2.672547e+1	2.245049e-1	6	5.122409e-6	1.368988e-4	4674	4.013923e-1	1.000000e+0	1.000000e+0	1.578370e+0	1.267130e+0	2	2	1.701838e-4	1.000000e+0	L1MB5,L1MB5,L1MB5,L1MB5,L1MB5,MER41B	NR1H2,SCT
GO Biological Process	GO:1903979	negative regulation of microglial cell activation	45	1.471001e-7	1.898033e-3	4.217850e-5	3.623194e+0	6.623991e+0	24	1.511360e-4	5.475951e-4	4674	4.013923e-1	1.000000e+0	1.000000e+0	1.578370e+0	1.267130e+0	2	2	1.701838e-4	1.000000e+0	Charlie9,Charlie9,Charlie9,Charlie9,Charlie9,Charlie9,Charlie9,Charlie9,Charlie9,L1MB5,L1MB5,L1MB5,L1MB5,L1MB5,L1MB5,L1MB5,MER11C,MER41B,MLT1F1,MLT1F1,MLT1F1,MLT1F1,MLT1F1,MLT1F1	FAM19A3,LDLR
GO Biological Process	GO:0018105	peptidyl-serine phosphorylation	46	1.598619e-7	2.062698e-3	4.484126e-5	1.185168e+0	7.956678e+2	943	1.815433e-2	2.151593e-2	736	1.066874e-2	1.000000e+0	1.870363e-1	1.138339e+0	1.045383e+2	119	165	1.012594e-2	7.212121e-1	Charlie9,Charlie9,Charlie9,Charlie9,Charlie9,Charlie9,Charlie9,Charlie9,Charlie9,Charlie9,Charlie9,Charlie9,Charlie9,Charlie9,Charlie9,Charlie9,Charlie9,Charlie9,Charlie9,Charlie9,Charlie9,Charlie9,Charlie9,Charlie9,Charlie9,L1MB5,L1MB5,L1MB5,L1MB5,L1MB5,L1MB5,L1MB5,L1MB5,L1MB5,L1MB5,L1MB5,L1MB5,L1MB5,L1MB5,L1MB5,L1MB5,L1MB5,L1MB5,L1MB5,L1MB5,L1MB5,L1MB5,L1MB5,L1MB5,L1MB5,L1MB5,L1MB5,L1MB5,L1MB5,…	ADRBK1,AKT2,AKT3,ATM,ATR,AURKA,AURKB,AURKC,BCL2,BRSK2,CAB39,CAMK1D,CAMK1G,CAMK2A,CAMK2B,CAMK2D,CAMK4,CAMKK2,CDC7,CDK1,CDK5R1,CHEK2,CHUK,CLSPN,CSNK1A1,CSNK1A1L,CSNK1G2,CSNK1G3,DCLK1,DCLK2,DCLK3,DRD1,DYRK1A,EIF2AK3,GAS6,GSK3B,HIPK2,HIPK3,HMGA2,IKBKE,IL24,LMTK2,LRRK2,MAP2K2,MAP4K1,MAPK1,MAPK13,MAPK14,MAPK8,MAPK9,MAPKAPK2,MAPKAPK3,MAPKAPK5,MAST1,MAST2,MAST3,MAST4,MASTL,MKNK2,MORC3,MYLK3,MYLK4,NEK6,NL…
GO Biological Process	GO:0035106	operant conditioning	47	1.810044e-7	2.335500e-3	4.969148e-5	2.242580e+0	2.318757e+1	52	5.290585e-4	1.186456e-3	3280	2.542923e-1	1.000000e+0	1.000000e+0	1.578370e+0	1.900695e+0	3	3	2.552757e-4	1.000000e+0	Charlie9,L1MB5,L1MB5,L1MB5,L1MB5,L1MB5,L1MB5,L1MB5,L1MB5,L1MB5,L1MB5,L1MEg1,LTR79,LTR79,LTR79,MER11C,MER34A,MER34A,MER41B,MER41B,MER77B,MER77B,MER77B,MLT1F1,MLT1F1,MLT1F1,MLT1F1,MLT1I,MLT1I,MLT1I,MLT1I,MLT1I,MLT1I,MLT1I,MLT1I,MLT1I,MLT1I,MLT1I,MLT1I,MLT1I,MLT2C2,MLT2C2,MLT2C2,MLT2C2,MamRep137,MamRep4096,MamRep4096,MamRep4096,MamRep4096,THE1D-int,THE1D-int,THE1D-int	DRD1,TACR1,TACR2
GO Biological Process	GO:0051584	regulation of dopamine uptake involved in synaptic transmission	48	1.990318e-7	2.568107e-3	5.350224e-5	1.825737e+0	4.765198e+1	87	1.087250e-3	1.985032e-3	2243	1.460284e-1	1.000000e+0	8.400376e-1	1.381073e+0	5.068521e+0	7	8	5.956433e-4	8.750000e-1	Charlie9,Charlie9,L1MB5,L1MB5,L1MB5,L1MB5,L1MB5,L1MB5,L1MB5,L1MB5,L1MB5,L1MB5,L1MB5,L1MB5,L1MB5,L1MB5,L1MB5,L1MB5,L1MB5,LTR79,LTR79,LTR79,LTR79,LTR79,LTR79,LTR79,MER11C,MER34A,MER41B,MER41B,MER41B,MER41B,MER77B,MER77B,MER77B,MER77B,MER77B,MLT1F1,MLT1F1,MLT1F1,MLT1F1,MLT1F1,MLT1F1,MLT1F1,MLT1I,MLT1I,MLT1I,MLT1I,MLT1I,MLT1I,MLT1I,MLT1I,MLT1I,MLT1I,MLT1I,MLT1I,MLT1I,MLT1I,MLT1I,MLT1I,MLT1I,MLT1I,MLT…	DRD1,DRD2,DRD3,DRD4,GDNF,RAB3B,SNCA
GO Biological Process	GO:2000767	positive regulation of cytoplasmic translation	49	2.009866e-7	2.593330e-3	5.292510e-5	2.967422e+0	1.044678e+1	31	2.383585e-4	7.073104e-4	11016	9.327220e-1	1.000000e+0	1.000000e+0	6.764441e-1	4.434956e+0	3	7	2.552757e-4	4.285714e-1	L1MB5,L1MB5,L1MB5,L1MB5,L1MB5,L1MB5,L1MB5,L1MB5,L1MB5,L1MB5,L1MB5,L1MB5,L1MB5,L1MB5,L1MB5,L1MB5,L1MB5,L1MB5,L1MB5,L1MB5,L1MB5,L1MB5,L1MB5,L1MB5,L1MB5,L1MB5,L1MB5,L1MB5,L1MB5,L1MB5,MLT2C2	DHX9,LIN28A,NCK1
GO Biological Process	GO:1901523	icosanoid catabolic process	50	2.049854e-7	2.644927e-3	5.289853e-5	3.174567e+0	8.820101e+0	28	2.012435e-4	6.388610e-4	1869	1.020519e-1	1.000000e+0	7.045349e-1	1.578370e+0	3.167826e+0	5	5	4.254595e-4	1.000000e+0	Charlie9,L1MB5,L1MB5,L1MB5,L1MB5,L1MB5,L1MB5,L1MB5,L1MB5,L1MB5,L1MB5,L1MB5,L1MB5,L1MB5,L1MB5,L1MB5,L1MB5,L1MB5,L1MB5,L1MB5,L1MB5,MER41B,MER41B,MLT1I,MLT1I,PABL_A,PABL_A,THE1D-int	ABHD16A,CYP4A11,CYP4F12,CYP4F2,CYP4F3
GO Biological Process	GO:0051180	vitamin transport	51	2.538546e-7	3.275486e-3	6.422521e-5	1.489509e+0	1.221880e+2	182	2.787897e-3	4.152597e-3	709	1.023922e-2	1.000000e+0	1.863423e-1	1.307792e+0	2.217478e+1	29	35	2.467665e-3	8.285714e-1	Charlie9,Charlie9,Charlie9,Charlie9,Charlie9,Charlie9,Charlie9,Charlie9,L1MB5,L1MB5,L1MB5,L1MB5,L1MB5,L1MB5,L1MB5,L1MB5,L1MB5,L1MB5,L1MB5,L1MB5,L1MB5,L1MB5,L1MB5,L1MB5,L1MB5,L1MB5,L1MB5,L1MB5,L1MB5,L1MB5,L1MB5,L1MB5,L1MB5,L1MB5,L1MB5,L1MB5,L1MB5,L1MB5,L1MB5,L1MB5,L1MB5,L1MB5,L1MB5,L1MB5,L1MB5,L1MB5,L1MB5,L1MB5,L1MB5,L1MB5,L1MB5,L1MB5,L1MB5,L1MB5,L1MB5,L1MB5,L1MB5,L1MB5,L1MB5,L1MB5,L1MB5,L1MB5,L1M…	ABCC1,AFM,AMN,APOA1,CD320,CUBN,FOLR1,FOLR2,FOLR3,GC,GIF,LMBRD1,LRP2,SCARB1,SLC19A1,SLC19A2,SLC23A2,SLC25A32,SLC2A1,SLC2A2,SLC2A3,SLC35F3,SLC46A1,SLC52A1,SLC52A2,SLC52A3,STRA6,TCN2,TTPA
GO Biological Process	GO:0045744	negative regulation of G-protein coupled receptor protein signaling pathway	52	2.576448e-7	3.324391e-3	6.393059e-5	1.427976e+0	1.568654e+2	224	3.579113e-3	5.110888e-3	657	7.676580e-3	1.000000e+0	1.507624e-1	1.315308e+0	2.280835e+1	30	36	2.552757e-3	8.333333e-1	Charlie9,Charlie9,Charlie9,Charlie9,Charlie9,Charlie9,Charlie9,Charlie9,Charlie9,L1MB5,L1MB5,L1MB5,L1MB5,L1MB5,L1MB5,L1MB5,L1MB5,L1MB5,L1MB5,L1MB5,L1MB5,L1MB5,L1MB5,L1MB5,L1MB5,L1MB5,L1MB5,L1MB5,L1MB5,L1MB5,L1MB5,L1MB5,L1MB5,L1MB5,L1MB5,L1MB5,L1MB5,L1MB5,L1MB5,L1MB5,L1MB5,L1MB5,L1MB5,L1MB5,L1MB5,L1MB5,L1MB5,L1MB5,L1MB5,L1MB5,L1MB5,L1MB5,L1MB5,L1MB5,L1MB5,L1MB5,L1MB5,L1MEg1,L1MEg1,L1MEg1,L1MEg1,L1…	ADA,ADM,ADRA2A,ADRB2,ADRBK1,ARRB1,ARRB2,ATP2B4,BICD1,CCL5,CRY1,DRD2,DRD3,GPRASP1,GRK4,GTF2H2,HTR1B,IL8,MGRN1,NOS1,PALM,PLEK,RGS13,RGS2,RGS4,RPGRIP1L,RPH3AL,SNCA,STMN1,YWHAB
GO Biological Process	GO:0002933	lipid hydroxylation	53	2.583798e-7	3.333875e-3	6.290329e-5	3.063254e+0	9.467056e+0	29	2.160047e-4	6.616775e-4	3703	2.890791e-1	1.000000e+0	1.000000e+0	1.315308e+0	3.801391e+0	5	6	4.254595e-4	8.333333e-1	L1MB5,L1MB5,L1MB5,L1MB5,L1MB5,L1MB5,L1MB5,L1MB5,L1MB5,L1MB5,L1MB5,L1MB5,L1MB5,L1MB5,L1MB5,L1MB5,L1MB5,L1MEg1,L1MEg1,L1MEg1,L1MEg1,L1MEg1,L1MEg1,L1MEg1,LTR79,MLT1I,MamRep137,MamRep137,MamRep137	CYP2C8,CYP3A4,CYP3A5,CYP3A7,CYP4A22
GO Biological Process	GO:0010579	positive regulation of adenylate cyclase activity involved in G-protein coupled receptor signaling pathway	54	2.770063e-7	3.574212e-3	6.618912e-5	1.630192e+0	7.606465e+1	124	1.735526e-3	2.829242e-3	1820	1.020109e-1	1.000000e+0	7.232124e-1	1.402995e+0	5.702086e+0	8	9	6.807352e-4	8.888889e-1	Charlie9,Charlie9,L1MB5,L1MB5,L1MB5,L1MB5,L1MB5,L1MB5,L1MB5,L1MB5,L1MB5,L1MB5,L1MB5,L1MB5,L1MB5,L1MB5,L1MB5,L1MB5,L1MB5,L1MB5,L1MB5,L1MB5,L1MB5,L1MB5,L1MB5,L1MB5,L1MB5,L1MB5,L1MB5,L1MB5,L1MB5,L1MB5,L1MB5,L1MB5,LTR13A,LTR79,LTR79,LTR79,MER34A,MER34A,MER34A,MER34A,MER34A,MER34A,MER41B,MER41B,MER41B,MER41B,MER41B,MER41B,MER41B,MER41B,MER41B,MER41B,MER41B,MER77B,MER77B,MER77B,MER77B,MER77B,MLT1F1,MLT…	ADCYAP1,ADORA2A,CRHR1,DRD1,DRD5,GPER1,GPR126,GPR133
GO Biological Process	GO:0035234	ectopic germ cell programmed cell death	55	2.890107e-7	3.729105e-3	6.780191e-5	1.903616e+0	3.939871e+1	75	8.989392e-4	1.711235e-3	4378	3.892133e-1	1.000000e+0	1.000000e+0	1.183777e+0	5.068521e+0	6	8	5.105514e-4	7.500000e-1	Charlie9,Charlie9,L1MB5,L1MB5,L1MB5,L1MB5,L1MB5,L1MB5,L1MB5,L1MB5,L1MB5,L1MB5,L1MB5,L1MB5,L1MB5,L1MB5,L1MB5,L1MB5,LTR79,LTR79,LTR79,LTR79,LTR79,LTR79,LTR79,LTR79,LTR79,LTR79,MER34A,MER34A,MER41B,MER41B,MER41B,MER41B,MER41B,MER41B,MER41B,MER77B,MLT1F1,MLT1I,MLT1I,MLT1I,MLT1I,MLT1I,MLT1I,MLT1I,MLT1I,MLT1I,MLT1I,MLT1I,MLT1I,MLT1I,MLT1I,MLT1I,MLT1I,MLT1I,MLT1I,MLT1I,MLT1I,MLT1I,MLT1I,MLT1I,MLT1I,MLT2…	CASP5,IL1A,IL1B,KIT,KITLG,PRKDC
GO Biological Process	GO:0007147	female meiosis II	56	3.042244e-7	3.925407e-3	7.009656e-5	3.476629e+0	6.903239e+0	24	1.575075e-4	5.475951e-4	4674	4.013923e-1	1.000000e+0	1.000000e+0	1.578370e+0	1.267130e+0	2	2	1.701838e-4	1.000000e+0	Charlie9,L1MB5,L1MB5,L1MB5,L1MB5,LTR79,LTR79,MER34A,MER41B,MER41B,MER41B,MER77B,MER77B,MER77B,MLT1I,MLT1I,MLT1I,MLT1I,MLT1I,MLT1I,MLT1I,MLT2C2,MamRep137,THE1D-int	DAZL,MASTL
GO Biological Process	GO:0036101	leukotriene B4 catabolic process	57	3.065077e-7	3.954869e-3	6.938366e-5	3.188934e+0	8.466778e+0	27	1.931819e-4	6.160445e-4	2403	1.610957e-1	1.000000e+0	8.650095e-1	1.578370e+0	2.534261e+0	4	4	3.403676e-4	1.000000e+0	L1MB5,L1MB5,L1MB5,L1MB5,L1MB5,L1MB5,L1MB5,L1MB5,L1MB5,L1MB5,L1MB5,L1MB5,L1MB5,L1MB5,L1MB5,L1MB5,L1MB5,L1MB5,L1MB5,L1MB5,MER41B,MER41B,MLT1I,MLT1I,PABL_A,PABL_A,THE1D-int	CYP4A11,CYP4F12,CYP4F2,CYP4F3
GO Biological Process	GO:0016574	histone ubiquitination	58	3.369157e-7	4.347223e-3	7.495213e-5	1.451245e+0	1.391909e+2	202	3.175843e-3	4.608926e-3	6552	5.824065e-1	1.000000e+0	1.000000e+0	9.968650e-1	2.407548e+1	24	38	2.042206e-3	6.315789e-1	Charlie9,L1MB5,L1MB5,L1MB5,L1MB5,L1MB5,L1MB5,L1MB5,L1MB5,L1MB5,L1MB5,L1MB5,L1MB5,L1MB5,L1MB5,L1MB5,L1MB5,L1MB5,L1MB5,L1MB5,L1MB5,L1MB5,L1MB5,L1MB5,L1MB5,L1MB5,L1MB5,L1MB5,L1MB5,L1MB5,L1MB5,L1MB5,L1MB5,L1MB5,L1MB5,L1MB5,L1MB5,L1MB5,L1MB5,L1MB5,L1MB5,L1MB5,L1MB5,L1MB5,L1MB5,L1MB5,L1MB5,L1MB5,L1MB5,L1MB5,L1MB5,L1MB5,L1MB5,L1MB5,L1MEg1,L1MEg1,L1MEg1,L1MEg1,L1MEg1,L1MEg1,L1MEg1,L1MEg1,L1MEg1,L1MEg1,L1…	BCOR,CTR9,CUL4B,DDB2,HUWE1,KDM2B,LEO1,PCGF5,PCGF6,PHC1,RAG1,RNF168,RNF2,RNF8,RYBP,TRIM37,UBE2A,UBE2B,UBE2E1,UBE2N,UBE2U,UBR2,USP22,WAC
GO Biological Process	GO:0016458	gene silencing	59	3.612869e-7	4.661685e-3	7.901161e-5	1.242580e+0	4.474559e+2	556	1.020936e-2	1.268595e-2	11615	9.769647e-1	1.000000e+0	1.000000e+0	8.905885e-1	1.134082e+2	101	179	8.594282e-3	5.642458e-1	Charlie9,Charlie9,Charlie9,Charlie9,Charlie9,Charlie9,Charlie9,Charlie9,Charlie9,L1MB5,L1MB5,L1MB5,L1MB5,L1MB5,L1MB5,L1MB5,L1MB5,L1MB5,L1MB5,L1MB5,L1MB5,L1MB5,L1MB5,L1MB5,L1MB5,L1MB5,L1MB5,L1MB5,L1MB5,L1MB5,L1MB5,L1MB5,L1MB5,L1MB5,L1MB5,L1MB5,L1MB5,L1MB5,L1MB5,L1MB5,L1MB5,L1MB5,L1MB5,L1MB5,L1MB5,L1MB5,L1MB5,L1MB5,L1MB5,L1MB5,L1MB5,L1MB5,L1MB5,L1MB5,L1MB5,L1MB5,L1MB5,L1MB5,L1MB5,L1MB5,L1MB5,L1MB5,…	ADAR,AGO1,AGO2,AGO3,AGO4,ARID1A,ASZ1,BAZ2A,BEND3,C9orf114,CNOT10,CNOT11,CNOT2,CNOT3,CNOT6,CNOT6L,CNOT7,CNOT8,CXorf27,DDX17,DDX4,DHX9,DICER1,DNMT1,DNMT3A,DROSHA,DYDC1,DYDC2,ERI1,EXD1,FKBP6,FMR1,H2AFB1,H2AFB2,H2AFB3,H2AFY,H2AFY2,H2AFZ,H3F3A,HDAC2,HDAC5,HELLS,HENMT1,HIST1H2AA,HIST1H2AB,HIST1H2AC,HIST1H2AH,HIST1H3B,HIST1H3C,HIST1H4H,HIST1H4I,HIST2H4A,HIST2H4B,HIST3H2A,HIST4H4,KCNQ1,LIMD1,LIN28A,LIN28…
GO Biological Process	GO:0071233	cellular response to leucine	60	3.801675e-7	4.905301e-3	8.175502e-5	2.168068e+0	2.444573e+1	53	5.577652e-4	1.209273e-3	2862	2.068246e-1	1.000000e+0	9.324451e-1	1.352888e+0	4.434956e+0	6	7	5.105514e-4	8.571429e-1	Charlie9,Charlie9,Charlie9,L1MB5,L1MB5,L1MB5,L1MB5,L1MB5,L1MB5,L1MB5,L1MB5,L1MB5,L1MB5,L1MB5,L1MB5,L1MB5,L1MB5,L1MB5,L1MB5,L1MB5,L1MB5,L1MB5,L1MB5,L1MEg1,L1MEg1,L1MEg1,L1MEg1,L1MEg1,L1MEg1,L1MEg1,L1MEg1,L1MEg1,L1MEg1,L1MEg1,L1MEg1,L1MEg1,L1MEg1,LTR79,LTR79,MER34A,MER41B,MER77B,MER77B,MLT1F1,MLT1F1,MLT1F1,MLT1F1,MLT1I,MLT1I,MLT1I,MLT1I,MamRep137,MamRep137	LARS,RPTOR,RRAGD,SESN2,UBR1,UBR2
GO Biological Process	GO:0051446	positive regulation of meiotic cell cycle	61	4.619976e-7	5.961155e-3	9.772385e-5	1.448461e+0	1.373872e+2	199	3.134691e-3	4.540476e-3	538	4.611751e-3	1.000000e+0	1.106049e-1	1.485524e+0	1.077061e+1	16	17	1.361470e-3	9.411765e-1	Charlie9,Charlie9,Charlie9,Charlie9,Charlie9,L1MB5,L1MB5,L1MB5,L1MB5,L1MB5,L1MB5,L1MB5,L1MB5,L1MB5,L1MB5,L1MB5,L1MB5,L1MB5,L1MB5,L1MB5,L1MB5,L1MB5,L1MB5,L1MB5,L1MB5,L1MB5,L1MB5,L1MB5,L1MB5,L1MB5,L1MB5,L1MB5,L1MB5,L1MB5,L1MB5,L1MB5,L1MB5,L1MB5,L1MB5,L1MB5,L1MB5,L1MB5,L1MB5,L1MB5,L1MB5,L1MB5,L1MB5,L1MB5,L1MB5,L1MB5,L1MB5,L1MB5,L1MB5,L1MB5,L1MB5,L1MB5,L1MB5,L1MB5,L1MB5,L1MB5,L1MEg1,L1MEg1,L1MEg1,LTR…	C17orf104,DAZL,DMRT1,INSR,LFNG,MSX1,MSX2,NPM2,OVOL1,PIWIL2,PLCB1,PRDM9,TOPAZ1,UBE2B,WNT4,WNT5A
GO Biological Process	GO:0035405	histone-threonine phosphorylation	62	5.547054e-7	7.157364e-3	1.154414e-4	1.844645e+0	4.228455e+1	78	9.647840e-4	1.779684e-3	9491	7.722400e-1	1.000000e+0	1.000000e+0	9.019255e-1	4.434956e+0	4	7	3.403676e-4	5.714286e-1	Charlie9,Charlie9,Charlie9,L1MB5,L1MB5,L1MB5,L1MB5,L1MB5,L1MB5,L1MB5,L1MB5,L1MB5,L1MB5,L1MB5,L1MB5,L1MB5,L1MB5,L1MB5,L1MB5,L1MB5,L1MB5,L1MB5,L1MB5,L1MB5,L1MB5,L1MB5,LTR79,LTR79,LTR79,MER34A,MER34A,MER34A,MER34A,MER41B,MER41B,MER41B,MER41B,MER41B,MER41B,MER77B,MLT1F1,MLT1F1,MLT1F1,MLT1I,MLT1I,MLT1I,MLT1I,MLT1I,MLT1I,MLT1I,MLT1I,MLT1I,MLT1I,MLT1I,MLT1I,MLT1I,MLT1I,MLT1I,MLT1I,MLT1I,MLT1I,MLT1I,MLT1…	PRKCA,PRKCB,VPRBP,VRK1
GO Biological Process	GO:0010813	neuropeptide catabolic process	63	6.124586e-7	7.902553e-3	1.254374e-4	3.339096e+0	7.187573e+0	24	1.639950e-4	5.475951e-4	4674	4.013923e-1	1.000000e+0	1.000000e+0	1.578370e+0	1.267130e+0	2	2	1.701838e-4	1.000000e+0	L1MB5,L1MB5,L1MB5,L1MB5,L1MB5,L1MB5,L1MB5,L1MB5,L1MB5,L1MB5,L1MB5,L1MB5,LTR13A,MER41B,MER41B,MER41B,MER41B,MER41B,MER41B,MLT1F1,MLT1I,MLT1I,MLT1I,MLT1I	CTSH,ECE1
GO Biological Process	GO:0007613	memory	64	6.454612e-7	8.328386e-3	1.301310e-4	1.196405e+0	6.394156e+2	765	1.458920e-2	1.745460e-2	1557	6.718877e-2	1.000000e+0	5.567994e-1	1.116771e+0	6.715791e+1	75	106	6.381892e-3	7.075472e-1	Charlie9,Charlie9,Charlie9,Charlie9,Charlie9,Charlie9,Charlie9,Charlie9,Charlie9,Charlie9,Charlie9,Charlie9,Charlie9,Charlie9,Charlie9,Charlie9,Charlie9,Charlie9,Charlie9,Charlie9,Charlie9,Charlie9,Charlie9,Charlie9,L1MB5,L1MB5,L1MB5,L1MB5,L1MB5,L1MB5,L1MB5,L1MB5,L1MB5,L1MB5,L1MB5,L1MB5,L1MB5,L1MB5,L1MB5,L1MB5,L1MB5,L1MB5,L1MB5,L1MB5,L1MB5,L1MB5,L1MB5,L1MB5,L1MB5,L1MB5,L1MB5,L1MB5,L1MB5,L1MB5,L1M…	ADCY1,ADCY8,ADNP,ATP1A3,ATXN1,BRINP1,BTBD9,CALB1,CAMK4,CCND2,CEBPB,CHRNA7,CNR1,CPEB3,CREB1,CRTC1,CUX2,CX3CR1,DBH,DRD1,DRD2,EIF2AK4,EIF4EBP2,FEN1,FGF13,FOXO6,GIP,GPR110,GRIA1,GRIN2A,HRH1,HRH2,HTR2A,INSR,ITGA8,ITPR3,JPH3,KALRN,KCNK10,KCNK2,LDLR,LMX1A,LRRN4,MAPT,MECP2,MUSK,NETO1,NQO2,NTAN1,OXTR,PAK7,PJA2,PLCB1,PLK2,PPP3CB,PRKCZ,PRNP,PSEN1,PTGS2,RASGRF1,RELN,S100B,SERPINF1,SGK1,SHANK3,SLC24A2,SLC6A4,…
GO Biological Process	GO:0044406	adhesion of symbiont to host	65	6.891333e-7	8.891887e-3	1.367983e-4	2.287126e+0	1.967534e+1	45	4.489218e-4	1.026741e-3	9115	7.144281e-1	1.000000e+0	1.000000e+0	9.470218e-1	6.335652e+0	6	10	5.105514e-4	6.000000e-1	Charlie9,Charlie9,Charlie9,L1MB5,L1MB5,L1MB5,L1MB5,L1MB5,L1MB5,L1MB5,L1MB5,L1MB5,L1MB5,L1MB5,L1MB5,L1MB5,L1MB5,L1MB5,L1MB5,L1MB5,L1MB5,L1MB5,L1MB5,L1MB5,L1MB5,L1MB5,L1MB5,L1MB5,L1MB5,L1MB5,L1MB5,LTR79,MLT1F1,MLT1F1,MLT1F1,MLT1I,MLT1I,MLT1I,MLT1I,MLT1I,MLT1I,MLT1I,MamRep137,MamRep137,MamRep4096	ACE2,CLEC4M,GAS6,LRRC15,PVRL2,SCARB1
GO Biological Process	GO:0072364	regulation of cellular ketone metabolic process by regulation of transcription from RNA polymerase II promoter	66	7.236525e-7	9.337288e-3	1.414741e-4	2.641734e+0	1.287033e+1	34	2.936555e-4	7.757598e-4	10204	8.657380e-1	1.000000e+0	1.000000e+0	7.891848e-1	1.267130e+0	1	2	8.509190e-5	5.000000e-1	Charlie9,Charlie9,L1MB5,L1MB5,L1MB5,L1MB5,L1MB5,L1MB5,L1MB5,L1MB5,L1MB5,L1MB5,L1MB5,L1MB5,L1MB5,L1MB5,L1MB5,L1MB5,L1MB5,L1MB5,L1MB5,L1MB5,MLT1F1,MLT1F1,MLT1I,MLT1I,MLT1I,MLT1I,MLT1I,MLT1I,MLT1I,MamRep137,MamRep137,MamRep4096	NCOR2
GO Biological Process	GO:1903575	cornified envelope assembly	67	7.637001e-7	9.854022e-3	1.470750e-4	3.648304e+0	5.756100e+0	21	1.313338e-4	4.791458e-4	10204	8.657380e-1	1.000000e+0	1.000000e+0	7.891848e-1	1.267130e+0	1	2	8.509190e-5	5.000000e-1	Charlie9,L1MB5,L1MB5,L1MB5,L1MB5,L1MB5,L1MB5,L1MB5,L1MB5,L1MB5,MER77B,MLT1F1,MLT1F1,MLT1F1,MLT1I,MLT1I,MamRep137,MamRep4096,MamRep4096,MamRep4096,MamRep4096	STX2
GO Biological Process	GO:0031296	B cell costimulation	68	7.948432e-7	1.025586e-2	1.508215e-4	3.030913e+0	8.908206e+0	27	2.032538e-4	6.160445e-4	6005	5.338822e-1	1.000000e+0	1.000000e+0	1.183777e+0	2.534261e+0	3	4	2.552757e-4	7.500000e-1	L1MB5,L1MB5,L1MB5,L1MB5,L1MB5,L1MB5,L1MB5,L1MB5,L1MB5,L1MB5,L1MB5,L1MB5,L1MB5,L1MB5,L1MB5,MER34A,MER77B,MER77B,MER77B,MLT1F1,MLT1F1,MLT1I,MLT1I,MLT1I,MLT1I,THE1D-int,THE1D-int	CD320,IL4,TNFSF13B
GO Biological Process	GO:0071878	negative regulation of adrenergic receptor signaling pathway	69	9.561297e-7	1.233694e-2	1.787963e-4	1.937364e+0	3.355075e+1	65	7.655095e-4	1.483070e-3	3280	2.542923e-1	1.000000e+0	1.000000e+0	1.578370e+0	1.900695e+0	3	3	2.552757e-4	1.000000e+0	L1MB5,L1MB5,L1MB5,L1MB5,L1MB5,L1MB5,L1MB5,L1MB5,L1MB5,L1MB5,L1MB5,L1MB5,L1MB5,L1MEg1,L1MEg1,L1MEg1,L1MEg1,L1MEg1,L1MEg1,LTR79,LTR79,LTR79,LTR79,LTR79,LTR79,LTR79,MER41B,MER41B,MLT1F1,MLT1F1,MLT1I,MLT1I,MLT1I,MLT1I,MLT1I,MLT1I,MLT1I,MLT1I,MLT1I,MLT1I,MLT1I,MLT1I,MLT1I,MLT1I,MLT2C2,MLT2C2,MamRep137,MamRep137,MamRep137,MamRep137,MamRep137,MamRep137,MamRep137,MamRep4096,MamRep4096,MamRep4096,MamRep40…	ADRA2A,ATP2B4,NOS1
GO Biological Process	GO:0045589	regulation of regulatory T cell differentiation	70	9.731090e-7	1.255603e-2	1.793718e-4	1.445893e+0	1.307151e+2	189	2.982455e-3	4.312312e-3	1422	5.990627e-2	1.000000e+0	5.435799e-1	1.262696e+0	1.583913e+1	20	25	1.701838e-3	8.000000e-1	Charlie9,Charlie9,Charlie9,Charlie9,Charlie9,Charlie9,Charlie9,Charlie9,Charlie9,Charlie9,Charlie9,Charlie9,Charlie9,Charlie9,Charlie9,Charlie9,Charlie9,Charlie9,Charlie9,Charlie9,Charlie9,Charlie9,Charlie9,Charlie9,Charlie9,Charlie9,Charlie9,Charlie9,Charlie9,Charlie9,Charlie9,L1MB5,L1MB5,L1MB5,L1MB5,L1MB5,L1MB5,L1MB5,L1MB5,L1MB5,L1MB5,L1MB5,L1MB5,L1MB5,L1MB5,L1MB5,L1MB5,L1MB5,L1MB5,L1MB5,L1MB5,…	BCL6,CBFB,CD28,CR1,CTLA4,DROSHA,DUSP10,FANCA,FANCD2,HLA-G,IFNG,IL2,IL2RA,LGALS9,LILRB2,LILRB4,NFATC2,RUNX1,SOCS1,TNFSF4
GO Biological Process	GO:1904902	ESCRT III complex assembly	71	1.035931e-6	1.336662e-2	1.882622e-4	3.238025e+0	7.411925e+0	24	1.691139e-4	5.475951e-4	6890	6.335652e-1	1.000000e+0	1.000000e+0	1.578370e+0	6.335652e-1	1	1	8.509190e-5	1.000000e+0	L1MB5,L1MB5,L1MB5,L1MB5,L1MB5,L1MB5,L1MB5,L1MB5,L1MB5,L1MB5,L1MB5,L1MB5,L1MB5,L1MB5,L1MB5,L1MB5,L1MEg1,L1MEg1,MER77B,MER77B,MLT1F1,MLT1F1,MLT1F1,MamRep137	CHMP6
GO Biological Process	GO:2000374	regulation of oxygen metabolic process	72	1.054475e-6	1.360589e-2	1.889707e-4	4.272405e+0	3.979023e+0	17	9.078724e-5	3.878799e-4	10204	8.657380e-1	1.000000e+0	1.000000e+0	7.891848e-1	1.267130e+0	1	2	8.509190e-5	5.000000e-1	L1MB5,L1MB5,L1MB5,L1MB5,L1MB5,L1MB5,L1MB5,L1MB5,L1MB5,L1MB5,L1MB5,LTR79,LTR79,LTR79,MLT1F1,MLT1F1,MamRep137	RNF34
GO Biological Process	GO:0032490	detection of molecule of bacterial origin	73	1.116041e-6	1.440028e-2	1.972641e-4	1.817332e+0	4.236980e+1	77	9.667289e-4	1.756868e-3	6834	6.246758e-1	1.000000e+0	1.000000e+0	1.004417e+0	6.969217e+0	7	11	5.956433e-4	6.363636e-1	Charlie9,Charlie9,L1MB5,L1MB5,L1MB5,L1MB5,L1MB5,L1MB5,L1MB5,L1MB5,L1MB5,L1MB5,L1MB5,L1MB5,L1MB5,L1MB5,L1MB5,L1MB5,L1MB5,L1MB5,L1MB5,L1MB5,L1MB5,L1MB5,L1MB5,L1MB5,L1MB5,L1MB5,L1MB5,LTR13A,LTR79,LTR79,LTR79,LTR79,LTR79,LTR79,LTR79,LTR79,LTR79,LTR79,LTR79,MER41B,MER41B,MER77B,MER77B,MER77B,MLT1F1,MLT1F1,MLT1F1,MLT1F1,MLT1F1,MLT1F1,MLT1I,MLT1I,MLT1I,MLT1I,MLT1I,MLT1I,MLT1I,MLT1I,MLT1I,MLT1I,MLT1I,MLT…	LBP,LY96,SCARB1,SSC5D,TLR2,TLR4,TREM2
GO Biological Process	GO:0030432	peristalsis	74	1.145579e-6	1.478141e-2	1.997487e-4	1.786262e+0	4.534609e+1	81	1.034637e-3	1.848134e-3	1574	7.064042e-2	1.000000e+0	5.790809e-1	1.420533e+0	6.335652e+0	9	10	7.658271e-4	9.000000e-1	Charlie9,L1MB5,L1MB5,L1MB5,L1MB5,L1MB5,L1MB5,L1MB5,L1MB5,L1MB5,L1MB5,L1MB5,L1MB5,L1MB5,L1MB5,L1MB5,L1MB5,L1MB5,L1MEg1,LTR79,LTR79,LTR79,LTR79,LTR79,MER34A,MER34A,MER34A,MER41B,MER41B,MER41B,MER41B,MER77B,MER77B,MER77B,MER77B,MLT1F1,MLT1F1,MLT1F1,MLT1F1,MLT1F1,MLT1F1,MLT1I,MLT1I,MLT1I,MLT1I,MLT1I,MLT1I,MLT1I,MLT1I,MLT1I,MLT1I,MLT1I,MLT1I,MLT1I,MLT1I,MLT1I,MLT1I,MLT1I,MLT1I,MLT1I,MLT1I,MLT1I,MLT1I,…	C5orf20,DLG1,DRD1,DRD2,GDNF,NEUROG1,P2RX2,SSTR2,TIFAB
GO Biological Process	GO:0036257	multivesicular body organization	75	1.182460e-6	1.525728e-2	2.034304e-4	1.612670e+0	7.131030e+1	115	1.627049e-3	2.623893e-3	9624	7.893085e-1	1.000000e+0	1.000000e+0	9.164727e-1	1.964052e+1	18	31	1.531654e-3	5.806452e-1	Charlie9,Charlie9,Charlie9,L1MB5,L1MB5,L1MB5,L1MB5,L1MB5,L1MB5,L1MB5,L1MB5,L1MB5,L1MB5,L1MB5,L1MB5,L1MB5,L1MB5,L1MB5,L1MB5,L1MB5,L1MB5,L1MB5,L1MB5,L1MB5,L1MB5,L1MB5,L1MB5,L1MB5,L1MB5,L1MB5,L1MB5,L1MB5,L1MB5,L1MB5,L1MB5,L1MB5,L1MB5,L1MB5,L1MB5,L1MB5,L1MB5,L1MB5,L1MB5,L1MB5,L1MB5,L1MB5,L1MB5,L1MB5,L1MB5,L1MB5,L1MB5,L1MB5,L1MB5,L1MB5,L1MEg1,L1MEg1,L1MEg1,L1MEg1,L1MEg1,L1MEg1,LTR79,LTR79,LTR79,LTR79,…	CHMP1B,CHMP2B,CHMP4B,CHMP4C,CHMP6,MVB12A,PDCD6IP,RAB11A,RAB27A,SNF8,STAM,STAM2,TSG101,VPS36,VPS37A,VPS37B,VPS37C,VTA1
GO Biological Process	GO:0048024	regulation of mRNA splicing, via spliceosome	76	1.232905e-6	1.590817e-2	2.093181e-4	1.271367e+0	3.272069e+2	416	7.465704e-3	9.491649e-3	9651	7.978922e-1	1.000000e+0	1.000000e+0	9.390300e-1	5.005165e+1	47	79	3.999319e-3	5.949367e-1	Charlie9,Charlie9,Charlie9,Charlie9,Charlie9,Charlie9,Charlie9,Charlie9,Charlie9,Charlie9,Charlie9,Charlie9,Charlie9,Charlie9,L1MB5,L1MB5,L1MB5,L1MB5,L1MB5,L1MB5,L1MB5,L1MB5,L1MB5,L1MB5,L1MB5,L1MB5,L1MB5,L1MB5,L1MB5,L1MB5,L1MB5,L1MB5,L1MB5,L1MB5,L1MB5,L1MB5,L1MB5,L1MB5,L1MB5,L1MB5,L1MB5,L1MB5,L1MB5,L1MB5,L1MB5,L1MB5,L1MB5,L1MB5,L1MB5,L1MB5,L1MB5,L1MB5,L1MB5,L1MB5,L1MB5,L1MB5,L1MB5,L1MB5,L1MB5,L1M…	CELF4,CELF5,CWC22,DDX17,DDX5,DYRK1A,EIF4A3,FMR1,HNRNPA1,HNRNPL,HNRNPU,HSPA8,KHDRBS1,KHDRBS2,KHDRBS3,MBNL2,METTL16,MYOD1,NPM1,NSRP1,PRDX6,PTBP1,RBFOX1,RBFOX2,RBFOX3,RBM11,RBM5,RBM7,RBMX,RBMY1A1,RNPS1,SAP18,SFSWAP,SMU1,SNRNP70,SNW1,SREK1,SRPK1,SRPK2,SRRM4,SRSF10,SRSF2,SRSF3,SRSF6,STH,TRA2B,YTHDC1
GO Biological Process	GO:0018107	peptidyl-threonine phosphorylation	77	1.240561e-6	1.600696e-2	2.078826e-4	1.247840e+0	3.886717e+2	485	8.868114e-3	1.106599e-2	3846	2.902572e-1	1.000000e+0	9.737880e-1	1.059169e+0	4.815095e+1	51	76	4.339687e-3	6.710526e-1	Charlie9,Charlie9,Charlie9,Charlie9,Charlie9,Charlie9,Charlie9,Charlie9,Charlie9,Charlie9,Charlie9,Charlie9,Charlie9,L1MB5,L1MB5,L1MB5,L1MB5,L1MB5,L1MB5,L1MB5,L1MB5,L1MB5,L1MB5,L1MB5,L1MB5,L1MB5,L1MB5,L1MB5,L1MB5,L1MB5,L1MB5,L1MB5,L1MB5,L1MB5,L1MB5,L1MB5,L1MB5,L1MB5,L1MB5,L1MB5,L1MB5,L1MB5,L1MB5,L1MB5,L1MB5,L1MB5,L1MB5,L1MB5,L1MB5,L1MB5,L1MB5,L1MB5,L1MB5,L1MB5,L1MB5,L1MB5,L1MB5,L1MB5,L1MB5,L1MB5,…	ACVR1,ACVR1B,ADRBK1,BCL2,CAMK1D,CAMK1G,CAMK2A,CAMK2B,CAMK2D,CAMKK2,CDK1,CDK5R1,CHEK2,CSNK2A1,DCLK1,DCLK2,DCLK3,DYRK1A,GSK3B,HIPK2,HIPK3,LMTK2,LRRK2,MAP2K1,MAPK1,MAPK8,MARK2,MYLK3,MYLK4,NLK,OSR1,OXSR1,PRKCA,PRKCB,PRKCD,PRKD1,PSKH2,SBK1,STK11,STK33,STK39,TAF1,TBK1,TGFBR1,TGFBR2,TNKS,TTK,ULK1,VPRBP,VRK1,WNK1
GO Biological Process	GO:0045836	positive regulation of meiotic nuclear division	78	1.315727e-6	1.697683e-2	2.176516e-4	1.464292e+0	1.181458e+2	173	2.695670e-3	3.947248e-3	1115	3.317424e-2	1.000000e+0	3.838989e-1	1.446839e+0	7.602782e+0	11	12	9.360109e-4	9.166667e-1	Charlie9,Charlie9,Charlie9,Charlie9,Charlie9,L1MB5,L1MB5,L1MB5,L1MB5,L1MB5,L1MB5,L1MB5,L1MB5,L1MB5,L1MB5,L1MB5,L1MB5,L1MB5,L1MB5,L1MB5,L1MB5,L1MB5,L1MB5,L1MB5,L1MB5,L1MB5,L1MB5,L1MB5,L1MB5,L1MB5,L1MB5,L1MB5,L1MB5,L1MB5,L1MB5,L1MB5,L1MB5,L1MB5,L1MB5,L1MB5,L1MB5,L1MB5,L1MB5,L1MB5,L1MB5,L1MB5,L1MB5,L1MB5,L1MB5,L1MB5,L1MB5,L1MEg1,L1MEg1,L1MEg1,LTR79,LTR79,LTR79,LTR79,LTR79,LTR79,LTR79,LTR79,LTR79,MER…	DAZL,DMRT1,MSX1,MSX2,NPM2,PIWIL2,PLCB1,PRDM9,UBE2B,WNT4,WNT5A
GO Biological Process	GO:0051321	meiotic cell cycle	79	1.357627e-6	1.751746e-2	2.217400e-4	1.182113e+0	6.945192e+2	821	1.584647e-2	1.873232e-2	4097	3.258544e-1	1.000000e+0	1.000000e+0	1.027429e+0	1.343158e+2	138	212	1.174268e-2	6.509434e-1	Charlie9,Charlie9,Charlie9,Charlie9,Charlie9,Charlie9,Charlie9,Charlie9,Charlie9,Charlie9,Charlie9,Charlie9,Charlie9,Charlie9,Charlie9,L1MB5,L1MB5,L1MB5,L1MB5,L1MB5,L1MB5,L1MB5,L1MB5,L1MB5,L1MB5,L1MB5,L1MB5,L1MB5,L1MB5,L1MB5,L1MB5,L1MB5,L1MB5,L1MB5,L1MB5,L1MB5,L1MB5,L1MB5,L1MB5,L1MB5,L1MB5,L1MB5,L1MB5,L1MB5,L1MB5,L1MB5,L1MB5,L1MB5,L1MB5,L1MB5,L1MB5,L1MB5,L1MB5,L1MB5,L1MB5,L1MB5,L1MB5,L1MB5,L1MB5,…	ACTR2,ACTR3,AGO4,ASPM,ASZ1,ATM,ATRX,AURKA,AURKC,BOLL,BRCA2,BRDT,BUB3,C11orf80,C14orf39,C15orf43,C15orf60,C17orf104,CCDC36,CCNA1,CCNB3,CCNE1,CENPC,CKS2,CYP26B1,DAZL,DDX4,DMC1,DNMT3L,DPEP3,EME1,ERCC4,EXD1,EXO1,FAM9A,FAM9B,FAM9C,FANCA,FANCD2,FANCM,FIGNL1,FKBP6,FMN2,GOLGA2,HFM1,HORMAD2,HUS1,HUS1B,ING2,KIAA0196,KIAA0430,KIF18A,LEMD2,LEMD3,LEPREL4,M1AP,MASTL,MCMDC2,MEI1,MEI4,MKI67,MLH3,MND1,MNS1,MOV10L…
GO Biological Process	GO:0006099	tricarboxylic acid cycle	80	1.456492e-6	1.879312e-2	2.349140e-4	1.411766e+0	1.466249e+2	207	3.345461e-3	4.723008e-3	4300	3.803229e-1	1.000000e+0	1.000000e+0	1.069218e+0	1.964052e+1	21	31	1.786930e-3	6.774194e-1	L1MB5,L1MB5,L1MB5,L1MB5,L1MB5,L1MB5,L1MB5,L1MB5,L1MB5,L1MB5,L1MB5,L1MB5,L1MB5,L1MB5,L1MB5,L1MB5,L1MB5,L1MB5,L1MB5,L1MB5,L1MB5,L1MB5,L1MB5,L1MB5,L1MB5,L1MB5,L1MB5,L1MB5,L1MB5,L1MB5,L1MB5,L1MB5,L1MB5,L1MB5,L1MB5,L1MB5,L1MB5,L1MB5,L1MB5,L1MB5,L1MB5,L1MB5,L1MB5,L1MB5,L1MB5,L1MB5,L1MEg1,L1MEg1,L1MEg1,L1MEg1,L1MEg1,L1MEg1,L1MEg1,L1MEg1,L1MEg1,LTR79,LTR79,LTR79,LTR79,LTR79,LTR79,LTR79,LTR79,LTR79,LTR79,…	ACO1,ACO2,DHTKD1,DLAT,DLD,FH,IDH1,IDH2,IDH3A,MDH1,NNT,OGDH,OGDHL,PDHA1,PDHA2,PDHB,SDHAF2,SDHB,SUCLA2,SUCLG1,SUCLG2
GO Biological Process	GO:0006968	cellular defense response	81	1.486977e-6	1.918646e-2	2.368699e-4	1.440197e+0	1.291490e+2	186	2.946723e-3	4.243862e-3	10778	8.761347e-1	1.000000e+0	1.000000e+0	8.980379e-1	3.674678e+1	33	58	2.808033e-3	5.689655e-1	Charlie9,Charlie9,Charlie9,Charlie9,Charlie9,Charlie9,Charlie9,Charlie9,Charlie9,Charlie9,Charlie9,Charlie9,Charlie9,Charlie9,Charlie9,Charlie9,Charlie9,Charlie9,Charlie9,Charlie9,Charlie9,Charlie9,Charlie9,Charlie9,Charlie9,Charlie9,Charlie9,Charlie9,Charlie9,Charlie9,Charlie9,Charlie9,L1MB5,L1MB5,L1MB5,L1MB5,L1MB5,L1MB5,L1MB5,L1MB5,L1MB5,L1MB5,L1MB5,L1MB5,L1MB5,L1MB5,L1MB5,L1MB5,L1MB5,L1MB5,L1M…	ADORA2A,ADORA2B,BCL10,C5AR1,CCR2,CCR3,CCR5,CCR6,CD160,CD300C,CD5L,CX3CR1,FOSL1,GAGE1,GNLY,HLA-G,IL1RL2,IL4,ITGB1,LBP,LILRB2,LY96,MNDA,NCF1,NCR2,PAGE1,PRF1,PTK2B,RAB23,SH2D1A,SPN,VEZF1,ZNF148
GO Biological Process	GO:0034775	glutathione transmembrane transport	82	1.554580e-6	2.005875e-2	2.446189e-4	3.772040e+0	5.037062e+0	19	1.149280e-4	4.335128e-4	6890	6.335652e-1	1.000000e+0	1.000000e+0	1.578370e+0	6.335652e-1	1	1	8.509190e-5	1.000000e+0	Charlie9,L1MB5,L1MB5,L1MB5,L1MB5,L1MB5,L1MB5,L1MB5,L1MB5,L1MB5,L1MB5,L1MB5,L1MB5,L1MB5,L1MB5,MLT1I,MLT1I,MamRep137,MamRep137	ABCC1
GO Biological Process	GO:0018209	peptidyl-serine modification	83	1.570396e-6	2.026282e-2	2.441304e-4	1.154647e+0	9.370832e+2	1082	2.138092e-2	2.468741e-2	445	2.460915e-3	1.000000e+0	7.135547e-2	1.158043e+0	1.165760e+2	135	184	1.148741e-2	7.336957e-1	Charlie9,Charlie9,Charlie9,Charlie9,Charlie9,Charlie9,Charlie9,Charlie9,Charlie9,Charlie9,Charlie9,Charlie9,Charlie9,Charlie9,Charlie9,Charlie9,Charlie9,Charlie9,Charlie9,Charlie9,Charlie9,Charlie9,Charlie9,Charlie9,Charlie9,Charlie9,Charlie9,Charlie9,L1MB5,L1MB5,L1MB5,L1MB5,L1MB5,L1MB5,L1MB5,L1MB5,L1MB5,L1MB5,L1MB5,L1MB5,L1MB5,L1MB5,L1MB5,L1MB5,L1MB5,L1MB5,L1MB5,L1MB5,L1MB5,L1MB5,L1MB5,L1MB5,L1M…	ADRBK1,AKT2,AKT3,ATM,ATR,AURKA,AURKB,AURKC,BCL2,BRSK2,C4orf27,CAB39,CAMK1D,CAMK1G,CAMK2A,CAMK2B,CAMK2D,CAMK4,CAMKK2,CDC7,CDK1,CDK5R1,CHEK2,CHUK,CLSPN,CSNK1A1,CSNK1A1L,CSNK1G2,CSNK1G3,DCLK1,DCLK2,DCLK3,DCN,DRD1,DYRK1A,EGFLAM,EIF2AK3,GALNT1,GALNT13,GALNT16,GALNT2,GALNT3,GAS6,GSK3B,HIPK2,HIPK3,HMGA2,IKBKE,IL24,LMTK2,LRRK2,MAP2K2,MAP4K1,MAPK1,MAPK13,MAPK14,MAPK8,MAPK9,MAPKAPK2,MAPKAPK3,MAPKAPK5,MAST1…
GO Biological Process	GO:0034635	glutathione transport	84	1.662348e-6	2.144928e-2	2.553485e-4	3.602824e+0	5.551201e+0	20	1.266588e-4	4.563293e-4	4674	4.013923e-1	1.000000e+0	1.000000e+0	1.578370e+0	1.267130e+0	2	2	1.701838e-4	1.000000e+0	Charlie9,Charlie9,L1MB5,L1MB5,L1MB5,L1MB5,L1MB5,L1MB5,L1MB5,L1MB5,L1MB5,L1MB5,L1MB5,L1MB5,L1MB5,L1MB5,MLT1I,MLT1I,MamRep137,MamRep137	ABCC1,SLC9A3R1
GO Biological Process	GO:0009785	blue light signaling pathway	85	1.750465e-6	2.258625e-2	2.657206e-4	3.457502e+0	6.073749e+0	21	1.385815e-4	4.791458e-4	4674	4.013923e-1	1.000000e+0	1.000000e+0	1.578370e+0	1.267130e+0	2	2	1.701838e-4	1.000000e+0	L1MB5,L1MB5,L1MB5,L1MB5,L1MB5,L1MB5,LTR79,LTR79,LTR79,MER41B,MER41B,MLT1I,MLT1I,MLT1I,MLT1I,MLT1I,MLT1I,MLT1I,MLT1I,THE1D-int,THE1D-int	CRY1,CRY2
GO Biological Process	GO:0044257	cellular protein catabolic process	86	1.824700e-6	2.354410e-2	2.737687e-4	1.102276e+0	2.023993e+3	2231	4.618037e-2	5.090353e-2	5643	4.628083e-1	1.000000e+0	1.000000e+0	1.004417e+0	3.623993e+2	364	572	3.097345e-2	6.363636e-1	Charlie9,Charlie9,Charlie9,Charlie9,Charlie9,Charlie9,Charlie9,Charlie9,Charlie9,Charlie9,Charlie9,Charlie9,Charlie9,Charlie9,Charlie9,Charlie9,Charlie9,Charlie9,Charlie9,Charlie9,Charlie9,Charlie9,Charlie9,Charlie9,Charlie9,Charlie9,Charlie9,Charlie9,Charlie9,Charlie9,Charlie9,Charlie9,Charlie9,Charlie9,Charlie9,Charlie9,Charlie9,Charlie9,Charlie9,Charlie9,Charlie9,Charlie9,Charlie9,Charlie9,Cha…	ABTB1,ABTB2,ACR,ADAMTS12,ADAMTS7,AMER1,AMFR,ANAPC1,ANAPC16,ANAPC4,ANAPC5,ANAPC7,ANKIB1,APC,ARIH1,ARNTL,ARRB1,ARRB2,ASB2,ATE1,ATXN3L,AURKA,AURKB,BFAR,BIRC2,BNIP3,BNIP3L,BTBD11,BTBD2,BTBD3,BTBD9,BTRC,BUB3,C17orf97,C18orf25,C19orf68,C2orf40,CACUL1,CAPN2,CBL,CCIN,CD2AP,CDC16,CDC20,CDC23,CDC27,CDK1,CHEK2,CHFR,CHMP4B,CHMP4C,CLPP,CLPX,CLTA,CLTC,COPS3,CPA2,CPVL,CRBN,CSNK1A1,CTNNB1,CTSC,CTSH,CTSL,CTSO,CTS…
GO Biological Process	GO:0070508	cholesterol import	87	1.945789e-6	2.510652e-2	2.885806e-4	1.916431e+0	3.287361e+1	63	7.500595e-4	1.437437e-3	1452	6.464643e-2	1.000000e+0	5.744717e-1	1.578370e+0	3.801391e+0	6	6	5.105514e-4	1.000000e+0	Charlie9,Charlie9,Charlie9,Charlie9,Charlie9,Charlie9,Charlie9,Charlie9,Charlie9,Charlie9,Charlie9,Charlie9,L1MB5,L1MB5,L1MB5,L1MB5,L1MB5,L1MB5,L1MB5,L1MB5,L1MB5,L1MB5,L1MB5,L1MB5,L1MB5,L1MB5,L1MB5,L1MB5,L1MB5,L1MB5,L1MB5,L1MB5,L1MB5,L1MB5,L1MB5,L1MB5,L1MB5,LTR79,MER11C,MER11C,MER77B,MER77B,MER77B,MER77B,MLT1F1,MLT1F1,MLT1F1,MLT1F1,MLT1F1,MLT1I,MLT1I,MLT1I,MLT1I,MLT1I,MLT1I,MLT2C2,MamRep137,MamRe…	APOA1,CD36,LDLR,SCARB1,STARD4,STARD5
GO Biological Process	GO:0002636	positive regulation of germinal center formation	88	1.999030e-6	2.579348e-2	2.931078e-4	2.952560e+0	8.805918e+0	26	2.009199e-4	5.932281e-4	8659	6.955922e-1	1.000000e+0	1.000000e+0	1.052246e+0	1.900695e+0	2	3	1.701838e-4	6.666667e-1	Charlie9,Charlie9,L1MB5,L1MB5,L1MB5,L1MB5,L1MB5,L1MB5,L1MB5,MER34A,MER77B,MLT1F1,MLT1F1,MLT1F1,MLT1I,MLT1I,MLT1I,MLT1I,MLT1I,MLT1I,MLT1I,MLT1I,MamRep137,MamRep137,THE1D-int,THE1D-int	ADA,TNFSF13B
GO Biological Process	GO:0018198	peptidyl-cysteine modification	89	2.782223e-6	3.589902e-2	4.033598e-4	1.599882e+0	6.875509e+1	110	1.568748e-3	2.509811e-3	2379	1.599900e-1	1.000000e+0	8.677390e-1	1.202567e+0	1.330487e+1	16	21	1.361470e-3	7.619048e-1	L1MB5,L1MB5,L1MB5,L1MB5,L1MB5,L1MB5,L1MB5,L1MB5,L1MB5,L1MB5,L1MB5,L1MB5,L1MB5,L1MB5,L1MB5,L1MB5,L1MB5,L1MB5,L1MB5,L1MB5,L1MB5,L1MB5,L1MB5,L1MB5,L1MB5,L1MB5,L1MB5,L1MB5,L1MB5,L1MB5,L1MB5,L1MEg1,L1MEg1,L1MEg1,L1MEg1,L1MEg1,L1MEg1,L1MEg1,L1MEg1,LTR79,LTR79,LTR79,LTR79,LTR79,LTR79,LTR79,LTR79,LTR79,MER11C,MER34A,MER34A,MER34A,MER41B,MER41B,MER41B,MER41B,MER41B,MER41B,MER41B,MER41B,MER41B,MER77B,MER77…	ADH5,CLIP3,GOLGA7,GOLGA7B,MOCS3,NOS1,NOS2,PARK7,PRDX3,RAB3B,RAB3D,RAB6A,TMX3,ZDHHC21,ZDHHC7,ZDHHC9
GO Biological Process	GO:0001881	receptor recycling	90	2.814807e-6	3.631945e-2	4.035495e-4	2.036589e+0	2.553289e+1	52	5.825703e-4	1.186456e-3	9756	8.221308e-1	1.000000e+0	1.000000e+0	8.609289e-1	6.969217e+0	6	11	5.105514e-4	5.454545e-1	Charlie9,L1MB5,L1MB5,L1MB5,L1MB5,L1MB5,L1MB5,L1MB5,L1MB5,L1MB5,L1MB5,L1MB5,L1MB5,L1MB5,L1MB5,L1MB5,L1MB5,L1MB5,L1MB5,L1MB5,L1MB5,L1MB5,L1MB5,L1MB5,L1MB5,L1MB5,L1MB5,L1MB5,L1MB5,LTR79,LTR79,LTR79,MER34A,MER34A,MLT1F1,MLT1F1,MLT1F1,MLT1I,MLT1I,MLT1I,MLT1I,MLT1I,MamRep137,MamRep137,MamRep137,MamRep137,MamRep137,MamRep137,MamRep137,MamRep4096,MamRep4096,PABL_A	ARFGEF2,EHD3,ENSG00000168824,FAM109A,LMTK2,REP15
GO Biological Process	GO:0019941	modification-dependent protein catabolic process	91	3.167190e-6	4.086625e-2	4.490797e-4	1.107451e+0	1.758091e+3	1947	4.011341e-2	4.442366e-2	5906	4.984366e-1	1.000000e+0	1.000000e+0	1.001839e+0	3.174161e+2	318	501	2.705922e-2	6.347305e-1	Charlie9,Charlie9,Charlie9,Charlie9,Charlie9,Charlie9,Charlie9,Charlie9,Charlie9,Charlie9,Charlie9,Charlie9,Charlie9,Charlie9,Charlie9,Charlie9,Charlie9,Charlie9,Charlie9,Charlie9,Charlie9,Charlie9,Charlie9,Charlie9,Charlie9,Charlie9,Charlie9,Charlie9,Charlie9,Charlie9,Charlie9,Charlie9,Charlie9,Charlie9,Charlie9,Charlie9,Charlie9,Charlie9,Charlie9,Charlie9,Charlie9,Charlie9,Charlie9,Charlie9,Cha…	ABTB1,ABTB2,AMER1,AMFR,ANAPC1,ANAPC16,ANAPC4,ANAPC5,ANAPC7,ANKIB1,APC,ARIH1,ARNTL,ARRB1,ARRB2,ASB2,ATE1,ATXN3L,AURKA,AURKB,BFAR,BIRC2,BTBD11,BTBD2,BTBD3,BTBD9,BTRC,BUB3,C17orf97,C18orf25,C19orf68,C2orf40,CACUL1,CBL,CCIN,CD2AP,CDC16,CDC20,CDC23,CDC27,CDK1,CHFR,COPS3,CRBN,CSNK1A1,CTNNB1,CUL1,CUL2,CUL3,CUL4A,CUL4B,CUL5,CYLD,DERL1,DNAJC10,DTL,DZIP3,EDEM1,ENSG00000256206,ENSG00000258677,ERCC8,ERLEC1,E…
GO Biological Process	GO:2000765	regulation of cytoplasmic translation	92	3.180072e-6	4.103247e-2	4.460051e-4	1.622263e+0	6.349155e+1	103	1.448653e-3	2.350096e-3	9596	7.790884e-1	1.000000e+0	1.000000e+0	9.019255e-1	8.869912e+0	8	14	6.807352e-4	5.714286e-1	Charlie9,L1MB5,L1MB5,L1MB5,L1MB5,L1MB5,L1MB5,L1MB5,L1MB5,L1MB5,L1MB5,L1MB5,L1MB5,L1MB5,L1MB5,L1MB5,L1MB5,L1MB5,L1MB5,L1MB5,L1MB5,L1MB5,L1MB5,L1MB5,L1MB5,L1MB5,L1MB5,L1MB5,L1MB5,L1MB5,L1MB5,L1MB5,LTR79,LTR79,LTR79,LTR79,LTR79,LTR79,LTR79,LTR79,LTR79,LTR79,LTR79,LTR79,LTR79,LTR79,LTR79,LTR79,MER11C,MER11C,MER34A,MER34A,MER41B,MER41B,MER41B,MER41B,MER41B,MER41B,MLT1I,MLT1I,MLT1I,MLT1I,MLT1I,MLT1I,ML…	CPEB1,CPEB2,CPEB3,CPEB4,DHX9,FMR1,LIN28A,NCK1
GO Biological Process	GO:0006511	ubiquitin-dependent protein catabolic process	93	3.226543e-6	4.163208e-2	4.476568e-4	1.107475e+0	1.754442e+3	1943	4.003016e-2	4.433239e-2	5494	4.307898e-1	1.000000e+0	1.000000e+0	1.007606e+0	3.136148e+2	316	495	2.688904e-2	6.383838e-1	Charlie9,Charlie9,Charlie9,Charlie9,Charlie9,Charlie9,Charlie9,Charlie9,Charlie9,Charlie9,Charlie9,Charlie9,Charlie9,Charlie9,Charlie9,Charlie9,Charlie9,Charlie9,Charlie9,Charlie9,Charlie9,Charlie9,Charlie9,Charlie9,Charlie9,Charlie9,Charlie9,Charlie9,Charlie9,Charlie9,Charlie9,Charlie9,Charlie9,Charlie9,Charlie9,Charlie9,Charlie9,Charlie9,Charlie9,Charlie9,Charlie9,Charlie9,Charlie9,Charlie9,Cha…	ABTB1,ABTB2,AMER1,AMFR,ANAPC1,ANAPC16,ANAPC4,ANAPC5,ANAPC7,ANKIB1,APC,ARIH1,ARNTL,ARRB1,ARRB2,ASB2,ATE1,ATXN3L,AURKA,AURKB,BFAR,BIRC2,BTBD11,BTBD2,BTBD3,BTBD9,BTRC,BUB3,C17orf97,C18orf25,C19orf68,C2orf40,CACUL1,CBL,CCIN,CD2AP,CDC16,CDC20,CDC23,CDC27,CDK1,CHFR,COPS3,CRBN,CSNK1A1,CTNNB1,CUL1,CUL2,CUL3,CUL4A,CUL4B,CUL5,CYLD,DERL1,DNAJC10,DTL,DZIP3,EDEM1,ENSG00000256206,ENSG00000258677,ERCC8,ERLEC1,E…
GO Biological Process	GO:0050994	regulation of lipid catabolic process	94	3.236282e-6	4.175775e-2	4.442313e-4	1.334870e+0	2.015177e+2	269	4.597921e-3	6.137629e-3	6664	6.114797e-1	1.000000e+0	1.000000e+0	9.864810e-1	3.547965e+1	35	56	2.978216e-3	6.250000e-1	Charlie9,Charlie9,Charlie9,Charlie9,Charlie9,Charlie9,Charlie9,Charlie9,Charlie9,Charlie9,Charlie9,Charlie9,Charlie9,Charlie9,Charlie9,Charlie9,Charlie9,L1MB5,L1MB5,L1MB5,L1MB5,L1MB5,L1MB5,L1MB5,L1MB5,L1MB5,L1MB5,L1MB5,L1MB5,L1MB5,L1MB5,L1MB5,L1MB5,L1MB5,L1MB5,L1MB5,L1MB5,L1MB5,L1MB5,L1MB5,L1MB5,L1MB5,L1MB5,L1MB5,L1MB5,L1MB5,L1MB5,L1MB5,L1MB5,L1MB5,L1MB5,L1MB5,L1MB5,L1MB5,L1MB5,L1MB5,L1MB5,L1MB5,…	AADAC,ABCD2,ABHD5,ACACB,ADRA2A,ADRB2,AKT2,APOA1,APOA4,APOC3,C7orf55,CIDEA,CNR1,CPT1A,CRTC3,FGF21,GPLD1,HCAR2,HTT,IDH1,IL1B,IRS1,IRS2,LDLR,LONP2,METTL20,PDE3B,PIK3CG,PRKCD,PRKCE,SCARB1,SESN2,SPTLC1,SPTLC2,TWIST1
GO Biological Process	GO:0071726	cellular response to diacyl bacterial lipopeptide	95	3.912647e-6	5.048488e-2	5.314198e-4	2.563197e+0	1.209427e+1	31	2.759485e-4	7.073104e-4	6005	5.338822e-1	1.000000e+0	1.000000e+0	1.183777e+0	2.534261e+0	3	4	2.552757e-4	7.500000e-1	L1MB5,L1MB5,L1MB5,L1MB5,L1MB5,L1MB5,L1MB5,L1MB5,L1MB5,L1MB5,L1MB5,L1MB5,L1MB5,L1MB5,L1MB5,L1MB5,L1MB5,L1MB5,L1MB5,L1MB5,L1MB5,L1MB5,L1MB5,LTR79,LTR79,LTR79,LTR79,MER11C,MER41B,MLT2C2,THE1D-int	CD14,CD36,TLR2
GO Biological Process	GO:0038124	toll-like receptor TLR6:TLR2 signaling pathway	95	3.912647e-6	5.048488e-2	5.314198e-4	2.563197e+0	1.209427e+1	31	2.759485e-4	7.073104e-4	6005	5.338822e-1	1.000000e+0	1.000000e+0	1.183777e+0	2.534261e+0	3	4	2.552757e-4	7.500000e-1	L1MB5,L1MB5,L1MB5,L1MB5,L1MB5,L1MB5,L1MB5,L1MB5,L1MB5,L1MB5,L1MB5,L1MB5,L1MB5,L1MB5,L1MB5,L1MB5,L1MB5,L1MB5,L1MB5,L1MB5,L1MB5,L1MB5,L1MB5,LTR79,LTR79,LTR79,LTR79,MER11C,MER41B,MLT2C2,THE1D-int	CD14,CD36,TLR2
GO Biological Process	GO:0050910	detection of mechanical stimulus involved in sensory perception of sound	97	4.208480e-6	5.430202e-2	5.598146e-4	1.623701e+0	6.158771e+1	100	1.405214e-3	2.281646e-3	2631	1.700026e-1	1.000000e+0	8.337300e-1	1.291393e+0	6.969217e+0	9	11	7.658271e-4	8.181818e-1	Charlie9,Charlie9,Charlie9,L1MB5,L1MB5,L1MB5,L1MB5,L1MB5,L1MB5,L1MB5,L1MB5,L1MB5,L1MB5,L1MB5,L1MB5,L1MEg1,L1MEg1,LTR79,LTR79,LTR79,LTR79,LTR79,LTR79,LTR79,LTR79,LTR79,LTR79,LTR79,LTR79,LTR79,LTR79,LTR79,LTR79,LTR79,LTR79,MER34A,MER34A,MER34A,MER41B,MER41B,MER41B,MER41B,MER41B,MER41B,MER41B,MER41B,MER41B,MER41B,MER77B,MER77B,MER77B,MER77B,MER77B,MLT1F1,MLT1F1,MLT1F1,MLT1F1,MLT1F1,MLT1F1,MLT1I,MLT1…	CHRNA9,COL11A1,HPN,KIT,LHFPL5,MKKS,STRC,TMC1,TMC2
GO Biological Process	GO:0034381	plasma lipoprotein particle clearance	98	4.302534e-6	5.551560e-2	5.664857e-4	1.409882e+0	1.340538e+2	189	3.058633e-3	4.312312e-3	10875	8.954044e-1	1.000000e+0	1.000000e+0	8.681033e-1	2.534261e+1	22	40	1.872022e-3	5.500000e-1	Charlie9,Charlie9,Charlie9,Charlie9,Charlie9,Charlie9,Charlie9,Charlie9,Charlie9,Charlie9,Charlie9,Charlie9,Charlie9,Charlie9,Charlie9,Charlie9,L1MB5,L1MB5,L1MB5,L1MB5,L1MB5,L1MB5,L1MB5,L1MB5,L1MB5,L1MB5,L1MB5,L1MB5,L1MB5,L1MB5,L1MB5,L1MB5,L1MB5,L1MB5,L1MB5,L1MB5,L1MB5,L1MB5,L1MB5,L1MB5,L1MB5,L1MB5,L1MB5,L1MB5,L1MB5,L1MB5,L1MB5,L1MB5,L1MB5,L1MB5,L1MB5,L1MB5,L1MB5,L1MB5,L1MB5,L1MB5,L1MB5,L1MB5,L1M…	AMN,APOA1,APOB,APOC3,CD36,CLTA,CLTC,CUBN,DGAT2,HMOX1,LDLR,LDLRAP1,LIPA,LIPC,LMF1,MSR1,NCEH1,PCSK9,SCARB1,SOAT1,SOAT2,VLDLR
GO Biological Process	GO:0051603	proteolysis involved in cellular protein catabolic process	99	4.463176e-6	5.758836e-2	5.817006e-4	1.100599e+0	1.928949e+3	2123	4.401180e-2	4.843935e-2	5924	5.072548e-1	1.000000e+0	1.000000e+0	1.000988e+0	3.446594e+2	345	544	2.935671e-2	6.341912e-1	Charlie9,Charlie9,Charlie9,Charlie9,Charlie9,Charlie9,Charlie9,Charlie9,Charlie9,Charlie9,Charlie9,Charlie9,Charlie9,Charlie9,Charlie9,Charlie9,Charlie9,Charlie9,Charlie9,Charlie9,Charlie9,Charlie9,Charlie9,Charlie9,Charlie9,Charlie9,Charlie9,Charlie9,Charlie9,Charlie9,Charlie9,Charlie9,Charlie9,Charlie9,Charlie9,Charlie9,Charlie9,Charlie9,Charlie9,Charlie9,Charlie9,Charlie9,Charlie9,Charlie9,Cha…	ABTB1,ABTB2,ACR,ADAMTS12,ADAMTS7,AMER1,AMFR,ANAPC1,ANAPC16,ANAPC4,ANAPC5,ANAPC7,ANKIB1,APC,ARIH1,ARNTL,ARRB1,ARRB2,ASB2,ATE1,ATXN3L,AURKA,AURKB,BFAR,BIRC2,BTBD11,BTBD2,BTBD3,BTBD9,BTRC,BUB3,C17orf97,C18orf25,C19orf68,C2orf40,CACUL1,CAPN2,CBL,CCIN,CD2AP,CDC16,CDC20,CDC23,CDC27,CDK1,CHFR,CHMP4B,CHMP4C,CLPP,CLPX,COPS3,CPVL,CRBN,CSNK1A1,CTNNB1,CTSC,CTSH,CTSL,CTSO,CTSZ,CUL1,CUL2,CUL3,CUL4A,CUL4B,CUL5,…
GO Biological Process	GO:1903772	regulation of viral budding via host ESCRT complex	100	4.508385e-6	5.817169e-2	5.817169e-4	3.365121e+0	5.943323e+0	20	1.356056e-4	4.563293e-4	4490	3.972709e-1	1.000000e+0	1.000000e+0	1.262696e+0	3.167826e+0	4	5	3.403676e-4	8.000000e-1	Charlie9,L1MB5,L1MB5,L1MB5,L1MB5,L1MB5,L1MB5,L1MB5,L1MB5,L1MB5,L1MB5,L1MB5,L1MB5,L1MB5,L1MEg1,L1MEg1,L1MEg1,L1MEg1,MER77B,MamRep137	MVB12A,SNF8,TSG101,VPS37B
GO Biological Process	GO:0045591	positive regulation of regulatory T cell differentiation	101	4.520039e-6	5.832206e-2	5.774462e-4	1.588985e+0	6.796791e+1	108	1.550787e-3	2.464178e-3	3991	3.035449e-1	1.000000e+0	9.813680e-1	1.183777e+0	7.602782e+0	9	12	7.658271e-4	7.500000e-1	Charlie9,Charlie9,Charlie9,Charlie9,Charlie9,Charlie9,Charlie9,Charlie9,Charlie9,Charlie9,Charlie9,Charlie9,Charlie9,Charlie9,Charlie9,Charlie9,Charlie9,Charlie9,Charlie9,Charlie9,Charlie9,Charlie9,Charlie9,Charlie9,Charlie9,Charlie9,Charlie9,Charlie9,Charlie9,Charlie9,L1MB5,L1MB5,L1MB5,L1MB5,L1MB5,L1MB5,L1MB5,L1MB5,L1MB5,L1MB5,L1MB5,L1MB5,L1MEg1,L1MEg1,LTR13A,LTR79,LTR79,LTR79,LTR79,LTR79,LTR79,…	BCL6,DUSP10,HLA-G,IFNG,IL2,LGALS9,LILRB2,LILRB4,SOCS1
GO Biological Process	GO:0036258	multivesicular body assembly	102	4.661533e-6	6.014776e-2	5.896839e-4	1.580541e+0	6.959642e+1	110	1.587944e-3	2.509811e-3	9814	8.295583e-1	1.000000e+0	1.000000e+0	8.944095e-1	1.900695e+1	17	30	1.446562e-3	5.666667e-1	Charlie9,Charlie9,Charlie9,L1MB5,L1MB5,L1MB5,L1MB5,L1MB5,L1MB5,L1MB5,L1MB5,L1MB5,L1MB5,L1MB5,L1MB5,L1MB5,L1MB5,L1MB5,L1MB5,L1MB5,L1MB5,L1MB5,L1MB5,L1MB5,L1MB5,L1MB5,L1MB5,L1MB5,L1MB5,L1MB5,L1MB5,L1MB5,L1MB5,L1MB5,L1MB5,L1MB5,L1MB5,L1MB5,L1MB5,L1MB5,L1MB5,L1MB5,L1MB5,L1MB5,L1MB5,L1MB5,L1MB5,L1MB5,L1MB5,L1MB5,L1MB5,L1MEg1,L1MEg1,L1MEg1,L1MEg1,L1MEg1,L1MEg1,LTR79,LTR79,LTR79,LTR79,MER11C,MER34A,MER3…	CHMP1B,CHMP2B,CHMP4B,CHMP4C,CHMP6,MVB12A,PDCD6IP,RAB11A,SNF8,STAM,STAM2,TSG101,VPS36,VPS37A,VPS37B,VPS37C,VTA1
GO Biological Process	GO:0007032	endosome organization	103	4.727352e-6	6.099702e-2	5.922041e-4	1.331423e+0	1.982840e+2	264	4.524141e-3	6.023547e-3	9056	7.006428e-1	1.000000e+0	9.982767e-1	9.645592e-1	4.561669e+1	44	72	3.744044e-3	6.111111e-1	Charlie9,Charlie9,Charlie9,Charlie9,Charlie9,L1MB5,L1MB5,L1MB5,L1MB5,L1MB5,L1MB5,L1MB5,L1MB5,L1MB5,L1MB5,L1MB5,L1MB5,L1MB5,L1MB5,L1MB5,L1MB5,L1MB5,L1MB5,L1MB5,L1MB5,L1MB5,L1MB5,L1MB5,L1MB5,L1MB5,L1MB5,L1MB5,L1MB5,L1MB5,L1MB5,L1MB5,L1MB5,L1MB5,L1MB5,L1MB5,L1MB5,L1MB5,L1MB5,L1MB5,L1MB5,L1MB5,L1MB5,L1MB5,L1MB5,L1MB5,L1MB5,L1MB5,L1MB5,L1MB5,L1MB5,L1MB5,L1MB5,L1MB5,L1MB5,L1MB5,L1MB5,L1MB5,L1MB5,L1MB5,…	AKTIP,ALS2CL,ANXA8L1,AQP11,ARFGEF2,CHMP1B,CHMP2B,CHMP4B,CHMP4C,CHMP6,CLCN3,DNAJC13,EXOC8,FAM109A,FASLG,HOOK1,HOOK3,KIAA1033,LAPTM4B,MVB12A,PDCD6IP,PI4K2B,PIK3C3,PLEKHF1,RAB11A,RAB22A,RAB27A,RNF26,SNF8,SNX10,SNX3,SQSTM1,STAM,STAM2,STX6,TMEM127,TSG101,USP8,VPS33B,VPS36,VPS37A,VPS37B,VPS37C,VTA1
GO Biological Process	GO:1903348	positive regulation of bicellular tight junction assembly	104	4.871960e-6	6.286290e-2	6.044510e-4	2.011052e+0	2.535987e+1	51	5.786225e-4	1.163640e-3	3280	2.542923e-1	1.000000e+0	1.000000e+0	1.578370e+0	1.900695e+0	3	3	2.552757e-4	1.000000e+0	L1MB5,L1MB5,L1MB5,L1MB5,L1MB5,L1MB5,L1MB5,L1MB5,L1MB5,L1MB5,L1MB5,L1MB5,L1MB5,L1MB5,L1MB5,L1MB5,L1MB5,LTR79,LTR79,LTR79,LTR79,LTR79,LTR79,LTR79,LTR79,LTR79,MER11C,MER11C,MER11C,MER11C,MER77B,MER77B,MER77B,MER77B,MER77B,MLT1I,MLT1I,MLT1I,MLT1I,MLT1I,MLT1I,MLT1I,MLT1I,MLT1I,MLT1I,MLT1I,MLT1I,MLT1I,MamRep137,MamRep137,THE1D-int	CLDN1,NPHP1,NPHP4
GO Biological Process	GO:0035404	histone-serine phosphorylation	105	4.940177e-6	6.374310e-2	6.070772e-4	1.625813e+0	6.027754e+1	98	1.375320e-3	2.236014e-3	3991	3.035449e-1	1.000000e+0	9.813680e-1	1.183777e+0	7.602782e+0	9	12	7.658271e-4	7.500000e-1	Charlie9,Charlie9,Charlie9,L1MB5,L1MB5,L1MB5,L1MB5,L1MB5,L1MB5,L1MB5,L1MB5,L1MB5,L1MB5,L1MB5,L1MB5,L1MB5,L1MB5,L1MB5,L1MB5,L1MB5,L1MB5,LTR79,LTR79,LTR79,LTR79,LTR79,LTR79,LTR79,LTR79,MER34A,MER41B,MER41B,MER41B,MER41B,MER41B,MER41B,MER41B,MER77B,MER77B,MER77B,MER77B,MER77B,MLT1F1,MLT1F1,MLT1F1,MLT1F1,MLT1F1,MLT1F1,MLT1F1,MLT1F1,MLT1F1,MLT1I,MLT1I,MLT1I,MLT1I,MLT1I,MLT1I,MLT1I,MLT1I,MLT1I,MLT1I,ML…	AURKA,AURKB,AURKC,DRD1,HMGA2,PRKAA2,RPS6KA4,RPS6KA5,VRK1
GO Biological Process	GO:0032493	response to bacterial lipoprotein	106	6.094957e-6	7.864323e-2	7.419173e-4	2.424163e+0	1.361295e+1	33	3.105993e-4	7.529433e-4	9491	7.722400e-1	1.000000e+0	1.000000e+0	9.019255e-1	4.434956e+0	4	7	3.403676e-4	5.714286e-1	L1MB5,L1MB5,L1MB5,L1MB5,L1MB5,L1MB5,L1MB5,L1MB5,L1MB5,L1MB5,L1MB5,L1MB5,L1MB5,L1MB5,L1MB5,L1MB5,L1MB5,L1MB5,L1MB5,L1MB5,L1MB5,L1MB5,L1MB5,L1MB5,L1MB5,LTR79,LTR79,LTR79,LTR79,MER11C,MER41B,MLT2C2,THE1D-int	CD14,CD36,SSC5D,TLR2
GO Biological Process	GO:0006289	nucleotide-excision repair	107	6.438770e-6	8.307945e-2	7.764435e-4	1.249624e+0	3.296991e+2	412	7.522568e-3	9.400383e-3	8436	6.526114e-1	1.000000e+0	9.981798e-1	9.796777e-1	7.349356e+1	72	116	6.126617e-3	6.206897e-1	Charlie9,Charlie9,Charlie9,Charlie9,Charlie9,L1MB5,L1MB5,L1MB5,L1MB5,L1MB5,L1MB5,L1MB5,L1MB5,L1MB5,L1MB5,L1MB5,L1MB5,L1MB5,L1MB5,L1MB5,L1MB5,L1MB5,L1MB5,L1MB5,L1MB5,L1MB5,L1MB5,L1MB5,L1MB5,L1MB5,L1MB5,L1MB5,L1MB5,L1MB5,L1MB5,L1MB5,L1MB5,L1MB5,L1MB5,L1MB5,L1MB5,L1MB5,L1MB5,L1MB5,L1MB5,L1MB5,L1MB5,L1MB5,L1MB5,L1MB5,L1MB5,L1MB5,L1MB5,L1MB5,L1MB5,L1MB5,L1MB5,L1MB5,L1MB5,L1MB5,L1MB5,L1MB5,L1MB5,L1MB5,…	AQR,BRCA2,CCNH,CDK7,CETN2,CHD1L,COPS2,COPS3,COPS4,COPS7B,COPS8,CUL4A,CUL4B,DDB2,EP300,ERCC2,ERCC3,ERCC4,ERCC5,ERCC6,ERCC6-PGBD3,ERCC8,FAN1,FANCC,GTF2H2,GTF2H2C,GTF2H3,GTF2H5,HMGN1,HUS1,HUS1B,ISY1,LIG4,MNAT1,NEIL3,ORAOV1,PARP1,PGBD3,POLD1,POLD3,POLK,POLL,POLR2A,POLR2B,POLR2C,POLR2D,POLR2E,POLR2F,POLR2I,PPIE,RAD23B,RBBP8,RBX1,RFC3,RFC5,RNF111,RPA1,RPA3,RPA4,SLC30A9,SLX4,SUMO1,SUMO3,TCEA1,UBC,UBE2N,…
GO Biological Process	GO:0006707	cholesterol catabolic process	108	6.529233e-6	8.424669e-2	7.800620e-4	1.946059e+0	2.774839e+1	54	6.331202e-4	1.232089e-3	9756	8.221308e-1	1.000000e+0	1.000000e+0	8.609289e-1	6.969217e+0	6	11	5.105514e-4	5.454545e-1	Charlie9,Charlie9,Charlie9,L1MB5,L1MB5,L1MB5,L1MB5,L1MB5,L1MB5,L1MB5,L1MB5,L1MB5,L1MB5,L1MB5,L1MB5,L1MB5,L1MB5,L1MB5,L1MB5,L1MB5,L1MB5,L1MB5,L1MB5,L1MB5,L1MB5,L1MB5,L1MB5,L1MB5,MER34A,MER34A,MER34A,MER34A,MER41B,MER41B,MER41B,MER41B,MLT1F1,MLT1F1,MLT1I,MLT1I,MLT1I,MLT1I,MLT1I,MLT1I,MLT1I,MLT1I,MLT1I,MLT1I,MLT1I,MLT1I,MLT1I,MamRep137,MamRep137,MamRep4096	AKR1D1,CYP39A1,CYP46A1,SCARB1,SCARF1,TRERF1
GO Biological Process	GO:0000715	nucleotide-excision repair, DNA damage recognition	109	6.665489e-6	8.600480e-2	7.890349e-4	1.660808e+0	5.298626e+1	88	1.208959e-3	2.007849e-3	5970	5.201980e-1	1.000000e+0	1.000000e+0	1.029372e+0	1.457200e+1	15	23	1.276378e-3	6.521739e-1	L1MB5,L1MB5,L1MB5,L1MB5,L1MB5,L1MB5,L1MB5,L1MB5,L1MB5,L1MB5,L1MB5,L1MB5,L1MB5,L1MB5,L1MB5,L1MB5,L1MB5,L1MB5,L1MB5,L1MB5,L1MB5,L1MB5,L1MB5,L1MB5,L1MB5,L1MB5,L1MB5,L1MB5,L1MB5,L1MB5,L1MB5,L1MB5,L1MB5,L1MB5,L1MB5,L1MB5,L1MB5,L1MB5,L1MB5,L1MB5,L1MB5,L1MB5,L1MB5,L1MB5,LTR13A,LTR79,MER34A,MER34A,MER34A,MER34A,MER34A,MER41B,MER41B,MER41B,MER41B,MER41B,MER41B,MER41B,MLT1F1,MLT1F1,MLT1F1,MLT1F1,MLT1I,MLT1…	CETN2,COPS2,COPS3,COPS4,COPS7B,COPS8,CUL4A,CUL4B,DDB2,PARP1,RAD23B,RBX1,UBC,XPA,XPC
GO Biological Process	GO:0031081	nuclear pore distribution	110	6.764532e-6	8.728276e-2	7.934796e-4	3.895091e+0	4.107734e+0	16	9.372397e-5	3.650634e-4	4674	4.013923e-1	1.000000e+0	1.000000e+0	1.578370e+0	1.267130e+0	2	2	1.701838e-4	1.000000e+0	Charlie9,L1MB5,L1MB5,L1MB5,L1MB5,L1MB5,L1MB5,L1MB5,L1MB5,L1MB5,L1MB5,L1MB5,MER41B,MER41B,MLT1I,MLT1I	NDC1,NUP133
GO Biological Process	GO:0043632	modification-dependent macromolecule catabolic process	111	6.795970e-6	8.768840e-2	7.899856e-4	1.102861e+0	1.778102e+3	1961	4.057000e-2	4.474309e-2	5757	4.873748e-1	1.000000e+0	1.000000e+0	1.002729e+0	3.231182e+2	324	510	2.756978e-2	6.352941e-1	Charlie9,Charlie9,Charlie9,Charlie9,Charlie9,Charlie9,Charlie9,Charlie9,Charlie9,Charlie9,Charlie9,Charlie9,Charlie9,Charlie9,Charlie9,Charlie9,Charlie9,Charlie9,Charlie9,Charlie9,Charlie9,Charlie9,Charlie9,Charlie9,Charlie9,Charlie9,Charlie9,Charlie9,Charlie9,Charlie9,Charlie9,Charlie9,Charlie9,Charlie9,Charlie9,Charlie9,Charlie9,Charlie9,Charlie9,Charlie9,Charlie9,Charlie9,Charlie9,Charlie9,Cha…	ABTB1,ABTB2,AMER1,AMFR,ANAPC1,ANAPC16,ANAPC4,ANAPC5,ANAPC7,ANKIB1,APC,ARIH1,ARNTL,ARRB1,ARRB2,ASB2,ATE1,ATXN3L,AURKA,AURKB,BFAR,BIRC2,BTBD11,BTBD2,BTBD3,BTBD9,BTRC,BUB3,C17orf97,C18orf25,C19orf68,C2orf40,CACUL1,CBL,CCIN,CD2AP,CDC16,CDC20,CDC23,CDC27,CDK1,CHFR,COPS3,CRBN,CSNK1A1,CTNNB1,CUL1,CUL2,CUL3,CUL4A,CUL4B,CUL5,CYLD,DERL1,DIS3L2,DNAJC10,DTL,DZIP3,EDEM1,ENSG00000256206,ENSG00000258677,ERCC8,E…
GO Biological Process	GO:0018171	peptidyl-cysteine oxidation	112	6.940023e-6	8.954712e-2	7.995278e-4	2.196063e+0	1.821442e+1	40	4.155886e-4	9.126586e-4	3280	2.542923e-1	1.000000e+0	1.000000e+0	1.578370e+0	1.900695e+0	3	3	2.552757e-4	1.000000e+0	L1MB5,L1MB5,L1MB5,L1MB5,L1MB5,L1MB5,L1MB5,L1MB5,L1MB5,L1MB5,L1MEg1,L1MEg1,L1MEg1,L1MEg1,L1MEg1,L1MEg1,L1MEg1,L1MEg1,LTR79,LTR79,MER34A,MER41B,MER41B,MER41B,MLT1F1,MLT1F1,MLT1I,MLT1I,MLT1I,MLT1I,MLT1I,MLT1I,MLT2C2,MLT2C2,MLT2C2,MLT2C2,MamRep137,MamRep137,MamRep4096,THE1D-int	PARK7,PRDX3,TMX3
GO Biological Process	GO:0042758	long-chain fatty acid catabolic process	113	7.061606e-6	9.111590e-2	8.063354e-4	2.336540e+0	1.497941e+1	35	3.417772e-4	7.985763e-4	2243	1.460284e-1	1.000000e+0	8.400376e-1	1.381073e+0	5.068521e+0	7	8	5.956433e-4	8.750000e-1	L1MB5,L1MB5,L1MB5,L1MB5,L1MB5,L1MB5,L1MB5,L1MB5,L1MB5,L1MB5,L1MB5,L1MB5,L1MB5,L1MB5,L1MB5,L1MB5,L1MB5,L1MB5,L1MB5,L1MB5,L1MB5,L1MB5,MER11C,MER41B,MER41B,MLT1I,MLT1I,MLT2C2,MLT2C2,MamRep4096,MamRep4096,MamRep4096,PABL_A,PABL_A,THE1D-int	ABCD1,ACADL,CYP4A11,CYP4F12,CYP4F2,CYP4F3,GLYATL2
GO Biological Process	GO:0098581	detection of external biotic stimulus	114	7.099465e-6	9.160440e-2	8.035473e-4	1.652770e+0	5.384899e+1	89	1.228643e-3	2.030665e-3	8596	6.767621e-1	1.000000e+0	1.000000e+0	9.645592e-1	1.140417e+1	11	18	9.360109e-4	6.111111e-1	Charlie9,Charlie9,L1MB5,L1MB5,L1MB5,L1MB5,L1MB5,L1MB5,L1MB5,L1MB5,L1MB5,L1MB5,L1MB5,L1MB5,L1MB5,L1MB5,L1MB5,L1MB5,L1MB5,L1MB5,L1MB5,L1MB5,L1MB5,L1MB5,L1MB5,L1MB5,L1MB5,L1MB5,L1MB5,L1MB5,L1MB5,L1MB5,L1MB5,LTR13A,LTR79,LTR79,LTR79,LTR79,LTR79,LTR79,LTR79,LTR79,LTR79,LTR79,LTR79,LTR79,LTR79,MER11C,MER41B,MER41B,MER41B,MER77B,MER77B,MER77B,MLT1F1,MLT1F1,MLT1F1,MLT1F1,MLT1F1,MLT1F1,MLT1F1,MLT1F1,MLT1I…	CD1D,LBP,LY96,NLRC4,NOD1,PGLYRP2,SCARB1,SSC5D,TLR2,TLR4,TREM2
GO Biological Process	GO:0036511	trimming of first mannose on A branch	115	7.114690e-6	9.180085e-2	7.982682e-4	6.252298e+0	1.599412e+0	10	3.649292e-5	2.281646e-4	10204	8.657380e-1	1.000000e+0	1.000000e+0	7.891848e-1	1.267130e+0	1	2	8.509190e-5	5.000000e-1	Charlie9,Charlie9,Charlie9,Charlie9,Charlie9,Charlie9,MamRep137,MamRep137,MamRep137,MamRep137	EDEM2
GO Biological Process	GO:0036512	trimming of second mannose on A branch	115	7.114690e-6	9.180085e-2	7.982682e-4	6.252298e+0	1.599412e+0	10	3.649292e-5	2.281646e-4	10204	8.657380e-1	1.000000e+0	1.000000e+0	7.891848e-1	1.267130e+0	1	2	8.509190e-5	5.000000e-1	Charlie9,Charlie9,Charlie9,Charlie9,Charlie9,Charlie9,MamRep137,MamRep137,MamRep137,MamRep137	EDEM2
GO Biological Process	GO:0036509	trimming of terminal mannose on B branch	115	7.114690e-6	9.180085e-2	7.982682e-4	6.252298e+0	1.599412e+0	10	3.649292e-5	2.281646e-4	10204	8.657380e-1	1.000000e+0	1.000000e+0	7.891848e-1	1.267130e+0	1	2	8.509190e-5	5.000000e-1	Charlie9,Charlie9,Charlie9,Charlie9,Charlie9,Charlie9,MamRep137,MamRep137,MamRep137,MamRep137	EDEM2
GO Biological Process	GO:0009595	detection of biotic stimulus	118	7.386048e-6	9.530218e-2	8.076456e-4	1.613400e+0	6.012148e+1	97	1.371760e-3	2.213197e-3	8414	6.484659e-1	1.000000e+0	9.944326e-1	9.770860e-1	1.330487e+1	13	21	1.106195e-3	6.190476e-1	Charlie9,Charlie9,L1MB5,L1MB5,L1MB5,L1MB5,L1MB5,L1MB5,L1MB5,L1MB5,L1MB5,L1MB5,L1MB5,L1MB5,L1MB5,L1MB5,L1MB5,L1MB5,L1MB5,L1MB5,L1MB5,L1MB5,L1MB5,L1MB5,L1MB5,L1MB5,L1MB5,L1MB5,L1MB5,L1MB5,L1MB5,L1MB5,L1MB5,L1MB5,L1MB5,L1MB5,LTR13A,LTR79,LTR79,LTR79,LTR79,LTR79,LTR79,LTR79,LTR79,LTR79,LTR79,LTR79,LTR79,LTR79,MER11C,MER41B,MER41B,MER41B,MER41B,MER77B,MER77B,MER77B,MLT1F1,MLT1F1,MLT1F1,MLT1F1,MLT1F1,M…	CD1D,LBP,LY96,NLRC4,NLRP3,NOD1,PGLYRP2,SCARB1,SMO,SSC5D,TLR2,TLR4,TREM2
GO Biological Process	GO:0007141	male meiosis I	119	7.607050e-6	9.815377e-2	8.248216e-4	1.740192e+0	4.252406e+1	74	9.702486e-4	1.688418e-3	3244	2.485359e-1	1.000000e+0	9.885508e-1	1.147905e+0	1.393843e+1	16	22	1.361470e-3	7.272727e-1	Charlie9,Charlie9,L1MB5,L1MB5,L1MB5,L1MB5,L1MB5,L1MB5,L1MB5,L1MB5,L1MB5,L1MB5,L1MB5,L1MB5,L1MB5,L1MB5,L1MB5,L1MB5,L1MB5,L1MB5,L1MEg1,L1MEg1,L1MEg1,L1MEg1,L1MEg1,L1MEg1,L1MEg1,L1MEg1,L1MEg1,L1MEg1,L1MEg1,L1MEg1,L1MEg1,L1MEg1,LTR13A,LTR79,MER34A,MER34A,MER34A,MER34A,MER34A,MER34A,MER41B,MER41B,MER41B,MER41B,MER41B,MER41B,MER77B,MLT1F1,MLT1F1,MLT1F1,MLT1F1,MLT1F1,MLT1F1,MLT1I,MLT1I,MLT1I,MLT1I,MLT1I…	BRCA2,BRDT,C17orf104,CCNA1,DDX4,DMC1,DNMT3L,ING2,MEI1,MOV10L1,MYBL1,SLC2A8,SPO11,SYCP3,TDRD9,UBR2
GO Biological Process	GO:0097267	omega-hydroxylase P450 pathway	120	7.749152e-6	9.998731e-2	8.332276e-4	2.040491e+0	2.303367e+1	47	5.255468e-4	1.072374e-3	6460	5.674606e-1	1.000000e+0	1.000000e+0	1.052246e+0	5.702086e+0	6	9	5.105514e-4	6.666667e-1	L1MB5,L1MB5,L1MB5,L1MB5,L1MB5,L1MB5,L1MB5,L1MB5,L1MB5,L1MB5,L1MB5,L1MB5,L1MB5,L1MB5,L1MB5,L1MB5,L1MB5,L1MB5,L1MB5,L1MB5,L1MB5,L1MB5,L1MB5,L1MEg1,L1MEg1,L1MEg1,L1MEg1,L1MEg1,L1MEg1,L1MEg1,L1MEg1,L1MEg1,L1MEg1,L1MEg1,L1MEg1,L1MEg1,L1MEg1,LTR79,MER41B,MER41B,MLT1I,MLT1I,MLT1I,MLT1I,PABL_A,PABL_A,THE1D-int	CYP1B1,CYP2C19,CYP2C8,CYP2C9,CYP4A11,CYP4F2
GO Biological Process	GO:0046588	negative regulation of calcium-dependent cell-cell adhesion	121	8.018422e-6	1.034617e-1	8.550554e-4	7.038571e+0	1.278669e+0	9	2.917470e-5	2.053482e-4	6890	6.335652e-1	1.000000e+0	1.000000e+0	1.578370e+0	6.335652e-1	1	1	8.509190e-5	1.000000e+0	Charlie9,Charlie9,MER41B,MER77B,MLT1I,MLT1I,MLT1I,MLT1I,MLT1I	FXYD5
GO Biological Process	GO:0016567	protein ubiquitination	122	8.237262e-6	1.062854e-1	8.711917e-4	1.083218e+0	2.594122e+3	2810	5.918868e-2	6.411426e-2	3150	2.391540e-1	1.000000e+0	9.796203e-1	1.021036e+0	4.485641e+2	458	708	3.897209e-2	6.468927e-1	Charlie9,Charlie9,Charlie9,Charlie9,Charlie9,Charlie9,Charlie9,Charlie9,Charlie9,Charlie9,Charlie9,Charlie9,Charlie9,Charlie9,Charlie9,Charlie9,Charlie9,Charlie9,Charlie9,Charlie9,Charlie9,Charlie9,Charlie9,Charlie9,Charlie9,Charlie9,Charlie9,Charlie9,Charlie9,Charlie9,Charlie9,Charlie9,Charlie9,Charlie9,Charlie9,Charlie9,Charlie9,Charlie9,Charlie9,Charlie9,Charlie9,Charlie9,Charlie9,Charlie9,Cha…	ABTB1,ABTB2,AKTIP,AMFR,ANAPC1,ANAPC13,ANAPC16,ANAPC4,ANAPC5,ANAPC7,ANKIB1,ARIH1,ARRB1,ARRB2,ARRDC4,ASB1,ASB14,ASB16,ASB17,ASB18,ASB2,ASB4,ASB5,ASB7,ASB9,ATG3,ATG7,AURKA,AURKB,BACH1,BACH2,BARD1,BCL10,BCL2,BCOR,BFAR,BIRC2,BIRC3,BIRC6,BLMH,BRCA1,BTBD11,BTBD2,BTBD3,BTBD9,BTRC,BUB3,C18orf25,CACUL1,CAND1,CBFB,CBL,CBLB,CBLL1,CCIN,CDC16,CDC20,CDC23,CDC27,CDC42,CDK1,CHFR,CNOT4,COMMD1,CRBN,CTR9,CUL1,CUL2,C…
GO Biological Process	GO:0097010	eukaryotic translation initiation factor 4F complex assembly	123	8.849684e-6	1.141875e-1	9.283534e-4	4.281783e+0	3.269666e+0	14	7.460222e-5	3.194305e-4	4674	4.013923e-1	1.000000e+0	1.000000e+0	1.578370e+0	1.267130e+0	2	2	1.701838e-4	1.000000e+0	MER41B,MER41B,MER41B,MER41B,MER41B,MER41B,MER41B,MER41B,MER41B,MER41B,MER41B,MER41B,MER41B,MER41B	EIF4B,EIF4H
GO Biological Process	GO:0002232	leukocyte chemotaxis involved in inflammatory response	124	8.892215e-6	1.147363e-1	9.252923e-4	3.209066e+0	6.232344e+0	20	1.422001e-4	4.563293e-4	3280	2.542923e-1	1.000000e+0	1.000000e+0	1.578370e+0	1.900695e+0	3	3	2.552757e-4	1.000000e+0	L1MB5,LTR79,LTR79,LTR79,MER11C,MER34A,MER34A,MER34A,MER34A,MER41B,MER41B,MER77B,MER77B,MLT1I,MLT2C2,MLT2C2,MamRep4096,MamRep4096,MamRep4096,MamRep4096	FFAR2,LBP,SLAMF1
GO Biological Process	GO:0044265	cellular macromolecule catabolic process	125	8.896737e-6	1.147946e-1	9.183568e-4	1.080233e+0	2.754961e+3	2976	6.285846e-2	6.790180e-2	10782	8.766267e-1	1.000000e+0	1.000000e+0	9.713044e-1	5.353626e+2	520	845	4.424779e-2	6.153846e-1	Charlie9,Charlie9,Charlie9,Charlie9,Charlie9,Charlie9,Charlie9,Charlie9,Charlie9,Charlie9,Charlie9,Charlie9,Charlie9,Charlie9,Charlie9,Charlie9,Charlie9,Charlie9,Charlie9,Charlie9,Charlie9,Charlie9,Charlie9,Charlie9,Charlie9,Charlie9,Charlie9,Charlie9,Charlie9,Charlie9,Charlie9,Charlie9,Charlie9,Charlie9,Charlie9,Charlie9,Charlie9,Charlie9,Charlie9,Charlie9,Charlie9,Charlie9,Charlie9,Charlie9,Cha…	ABTB1,ABTB2,ACR,ADAMTS12,ADAMTS7,ADAMTS9,AGO1,AGO3,AGO4,AMER1,AMFR,ANAPC1,ANAPC16,ANAPC4,ANAPC5,ANAPC7,ANKIB1,APC,ARIH1,ARNTL,ARRB1,ARRB2,ASB2,ATE1,ATM,ATXN3L,AURKA,AURKB,BFAR,BIRC2,BNIP3,BNIP3L,BTBD11,BTBD2,BTBD3,BTBD9,BTRC,BUB3,C17orf97,C18orf25,C19orf68,C2orf40,CACUL1,CAPN2,CASP3,CBL,CCIN,CCRN4L,CD2AP,CDC16,CDC20,CDC23,CDC27,CDK1,CECR2,CHEK2,CHFR,CHMP4B,CHMP4C,CLN6,CLPP,CLPX,CLTA,CLTC,CNOT10,C…
GO Biological Process	GO:0035507	regulation of myosin-light-chain-phosphatase activity	126	8.947632e-6	1.154513e-1	9.162801e-4	1.786095e+0	3.751201e+1	67	8.558913e-4	1.528703e-3	9491	7.722400e-1	1.000000e+0	1.000000e+0	9.019255e-1	4.434956e+0	4	7	3.403676e-4	5.714286e-1	Charlie9,Charlie9,Charlie9,Charlie9,L1MB5,L1MB5,L1MB5,L1MB5,L1MB5,L1MEg1,LTR79,LTR79,LTR79,LTR79,LTR79,LTR79,LTR79,LTR79,LTR79,LTR79,LTR79,LTR79,LTR79,LTR79,LTR79,LTR79,MER34A,MER41B,MLT1F1,MLT1F1,MLT1F1,MLT1I,MLT1I,MLT1I,MLT1I,MLT1I,MLT1I,MLT1I,MLT1I,MLT1I,MLT1I,MLT1I,MLT1I,MLT1I,MLT1I,MLT1I,MLT1I,MLT1I,MLT1I,MLT1I,MLT1I,MLT1I,MLT1I,MLT1I,MLT2C2,MamRep137,MamRep137,MamRep4096,MamRep4096,MamRep40…	NUAK1,PPP1R12A,ROCK1,ROCK2
GO Biological Process	GO:0046079	dUMP catabolic process	127	9.300860e-6	1.200090e-1	9.449527e-4	4.570559e+0	2.844291e+0	13	6.489666e-5	2.966140e-4	6890	6.335652e-1	1.000000e+0	1.000000e+0	1.578370e+0	6.335652e-1	1	1	8.509190e-5	1.000000e+0	L1MB5,L1MB5,L1MB5,L1MB5,L1MB5,L1MB5,L1MB5,MLT1F1,MLT1F1,MLT1I,MLT1I,MLT1I,MLT1I	NT5M
GO Biological Process	GO:0006706	steroid catabolic process	128	1.005380e-5	1.297242e-1	1.013470e-3	1.663168e+0	5.050601e+1	84	1.152369e-3	1.916583e-3	9094	7.112589e-1	1.000000e+0	1.000000e+0	9.470218e-1	1.267130e+1	12	20	1.021103e-3	6.000000e-1	Charlie9,Charlie9,Charlie9,L1MB5,L1MB5,L1MB5,L1MB5,L1MB5,L1MB5,L1MB5,L1MB5,L1MB5,L1MB5,L1MB5,L1MB5,L1MB5,L1MB5,L1MB5,L1MB5,L1MB5,L1MB5,L1MB5,L1MB5,L1MB5,L1MB5,L1MB5,L1MB5,L1MB5,L1MB5,L1MB5,L1MB5,L1MB5,L1MB5,L1MB5,L1MB5,L1MB5,L1MB5,L1MB5,L1MB5,L1MB5,L1MB5,LTR79,LTR79,MER34A,MER34A,MER34A,MER34A,MER41B,MER41B,MER41B,MER41B,MER41B,MLT1F1,MLT1F1,MLT1I,MLT1I,MLT1I,MLT1I,MLT1I,MLT1I,MLT1I,MLT1I,MLT1I,M…	AKR1D1,CYP24A1,CYP39A1,CYP3A4,CYP46A1,FGF23,SCARB1,SCARF1,STS,SULT2A1,TRERF1,YWHAH
GO Biological Process	GO:0007340	acrosome reaction	129	1.043001e-5	1.345784e-1	1.043244e-3	1.519161e+0	7.899095e+1	120	1.802294e-3	2.737976e-3	5462	4.213535e-1	1.000000e+0	9.953724e-1	1.079937e+0	1.203774e+1	13	19	1.106195e-3	6.842105e-1	Charlie9,Charlie9,Charlie9,Charlie9,L1MB5,L1MB5,L1MB5,L1MB5,L1MB5,L1MB5,L1MB5,L1MB5,L1MB5,L1MB5,L1MB5,L1MB5,L1MB5,L1MB5,L1MB5,L1MB5,L1MB5,L1MB5,L1MB5,L1MB5,L1MB5,L1MB5,L1MB5,L1MB5,L1MB5,L1MB5,L1MB5,LTR79,LTR79,LTR79,LTR79,LTR79,LTR79,LTR79,LTR79,LTR79,LTR79,LTR79,LTR79,LTR79,MER11C,MER11C,MER11C,MER41B,MER41B,MER77B,MER77B,MER77B,MLT1F1,MLT1F1,MLT1F1,MLT1F1,MLT1F1,MLT1F1,MLT1F1,MLT1F1,MLT1F1,MLT1…	ABHD2,ACR,ADCY3,AKAP3,EQTN,GLRA1,GLRB,PKDREJ,SPESP1,STX2,SYT6,TRIM36,ZP4
GO Biological Process	GO:0030163	protein catabolic process	130	1.060896e-5	1.368874e-1	1.052980e-3	1.091229e+0	2.132458e+3	2327	4.865515e-2	5.309391e-2	5644	4.632155e-1	1.000000e+0	1.000000e+0	1.004183e+0	3.883754e+2	390	613	3.318584e-2	6.362153e-1	Charlie9,Charlie9,Charlie9,Charlie9,Charlie9,Charlie9,Charlie9,Charlie9,Charlie9,Charlie9,Charlie9,Charlie9,Charlie9,Charlie9,Charlie9,Charlie9,Charlie9,Charlie9,Charlie9,Charlie9,Charlie9,Charlie9,Charlie9,Charlie9,Charlie9,Charlie9,Charlie9,Charlie9,Charlie9,Charlie9,Charlie9,Charlie9,Charlie9,Charlie9,Charlie9,Charlie9,Charlie9,Charlie9,Charlie9,Charlie9,Charlie9,Charlie9,Charlie9,Charlie9,Cha…	ABTB1,ABTB2,ACE2,ACR,ADAMTS12,ADAMTS7,AMBP,AMER1,AMFR,ANAPC1,ANAPC16,ANAPC4,ANAPC5,ANAPC7,ANKIB1,ANXA2,APC,ARIH1,ARNTL,ARRB1,ARRB2,ASB2,ATE1,ATXN3L,AURKA,AURKB,BACE2,BFAR,BIRC2,BNIP3,BNIP3L,BRSK2,BTBD11,BTBD2,BTBD3,BTBD9,BTRC,BUB3,C17orf97,C18orf25,C19orf68,C2orf40,CACUL1,CAPN2,CBL,CCIN,CD2AP,CDC16,CDC20,CDC23,CDC27,CDK1,CEACAM1,CHEK2,CHFR,CHMP4B,CHMP4C,CLN6,CLN8,CLPP,CLPX,CLTA,CLTC,COPS3,CPA2,CP…
GO Biological Process	GO:0006101	citrate metabolic process	131	1.076973e-5	1.389618e-1	1.060777e-3	1.350389e+0	1.643971e+2	222	3.750960e-3	5.065255e-3	4094	3.256612e-1	1.000000e+0	1.000000e+0	1.082311e+0	2.217478e+1	24	35	2.042206e-3	6.857143e-1	Charlie9,L1MB5,L1MB5,L1MB5,L1MB5,L1MB5,L1MB5,L1MB5,L1MB5,L1MB5,L1MB5,L1MB5,L1MB5,L1MB5,L1MB5,L1MB5,L1MB5,L1MB5,L1MB5,L1MB5,L1MB5,L1MB5,L1MB5,L1MB5,L1MB5,L1MB5,L1MB5,L1MB5,L1MB5,L1MB5,L1MB5,L1MB5,L1MB5,L1MB5,L1MB5,L1MB5,L1MB5,L1MB5,L1MB5,L1MB5,L1MB5,L1MB5,L1MB5,L1MB5,L1MB5,L1MB5,L1MB5,L1MEg1,L1MEg1,L1MEg1,L1MEg1,L1MEg1,L1MEg1,L1MEg1,L1MEg1,L1MEg1,LTR79,LTR79,LTR79,LTR79,LTR79,LTR79,LTR79,LTR79,LTR…	ACLY,ACO1,ACO2,DHTKD1,DLAT,DLD,FH,GHR,IDH1,IDH2,IDH3A,MDH1,NNT,OGDH,OGDHL,PDHA1,PDHA2,PDHB,SDHAF2,SDHB,STAT5A,SUCLA2,SUCLG1,SUCLG2
GO Biological Process	GO:0045814	negative regulation of gene expression, epigenetic	132	1.112851e-5	1.435912e-1	1.087812e-3	1.285764e+0	2.411018e+2	310	5.501090e-3	7.073104e-3	12003	9.997462e-1	1.000000e+0	1.000000e+0	7.542651e-1	7.159286e+1	54	113	4.594963e-3	4.778761e-1	Charlie9,Charlie9,Charlie9,Charlie9,Charlie9,Charlie9,Charlie9,L1MB5,L1MB5,L1MB5,L1MB5,L1MB5,L1MB5,L1MB5,L1MB5,L1MB5,L1MB5,L1MB5,L1MB5,L1MB5,L1MB5,L1MB5,L1MB5,L1MB5,L1MB5,L1MB5,L1MB5,L1MB5,L1MB5,L1MB5,L1MB5,L1MB5,L1MB5,L1MB5,L1MB5,L1MB5,L1MB5,L1MB5,L1MB5,L1MB5,L1MB5,L1MB5,L1MB5,L1MB5,L1MB5,L1MB5,L1MB5,L1MB5,L1MB5,L1MB5,L1MB5,L1MB5,L1MB5,L1MB5,L1MB5,L1MB5,L1MB5,L1MB5,L1MB5,L1MB5,L1MB5,L1MB5,L1MB5,…	AEBP2,ARID1A,BAZ2A,BEND3,CXorf27,DNMT1,DNMT3A,DYDC1,DYDC2,EED,EPC1,EZH2,H2AFB1,H2AFB2,H2AFB3,H2AFY,H2AFY2,H2AFZ,H3F3A,HDAC2,HDAC5,HELLS,HIST1H2AA,HIST1H2AB,HIST1H2AC,HIST1H2AH,HIST1H3B,HIST1H3C,HIST1H4H,HIST1H4I,HIST2H4A,HIST2H4B,HIST3H2A,HIST4H4,JARID2,MBD2,MBD3,MBD3L5,MECP2,MORF4L1,MORF4L2,MSL3,MTF2,NRDE2,PPM1D,RBBP4,RBBP7,RIF1,SIRT4,TNP1,TNRC18,TRIM27,UBE2B,UBR2
GO Biological Process	GO:0043654	recognition of apoptotic cell	133	1.143078e-5	1.474914e-1	1.108958e-3	2.025810e+0	2.270697e+1	46	5.180927e-4	1.049557e-3	9491	7.722400e-1	1.000000e+0	1.000000e+0	9.019255e-1	4.434956e+0	4	7	3.403676e-4	5.714286e-1	Charlie9,Charlie9,L1MB5,L1MB5,L1MB5,L1MB5,L1MB5,L1MB5,L1MB5,L1MB5,L1MB5,L1MB5,L1MB5,L1MB5,L1MB5,L1MB5,L1MB5,L1MB5,L1MB5,L1MB5,L1MB5,L1MB5,L1MB5,L1MB5,L1MB5,L1MB5,MER34A,MER41B,MER77B,MER77B,MLT1F1,MLT1F1,MLT1F1,MLT1I,MLT1I,MLT1I,MLT1I,MLT1I,MLT1I,MLT1I,MamRep137,MamRep137,MamRep4096,MamRep4096,MamRep4096,MamRep4096	FCN1,FCN2,MEGF10,SCARB1
GO Biological Process	GO:0071221	cellular response to bacterial lipopeptide	134	1.174496e-5	1.515452e-1	1.130934e-3	2.420280e+0	1.280844e+1	31	2.922433e-4	7.073104e-4	10105	8.639440e-1	1.000000e+0	1.000000e+0	7.891848e-1	3.801391e+0	3	6	2.552757e-4	5.000000e-1	L1MB5,L1MB5,L1MB5,L1MB5,L1MB5,L1MB5,L1MB5,L1MB5,L1MB5,L1MB5,L1MB5,L1MB5,L1MB5,L1MB5,L1MB5,L1MB5,L1MB5,L1MB5,L1MB5,L1MB5,L1MB5,L1MB5,L1MB5,LTR79,LTR79,LTR79,LTR79,MER11C,MER41B,MLT2C2,THE1D-int	CD14,CD36,TLR2
GO Biological Process	GO:0035625	epidermal growth factor-activated receptor transactivation by G-protein coupled receptor signaling pathway	135	1.254096e-5	1.618160e-1	1.198637e-3	1.841500e+0	3.203909e+1	59	7.310188e-4	1.346171e-3	2403	1.610957e-1	1.000000e+0	8.650095e-1	1.578370e+0	2.534261e+0	4	4	3.403676e-4	1.000000e+0	L1MB5,L1MB5,L1MB5,L1MB5,L1MB5,L1MB5,L1MB5,L1MEg1,L1MEg1,L1MEg1,L1MEg1,L1MEg1,L1MEg1,LTR79,LTR79,LTR79,LTR79,LTR79,LTR79,MER11C,MER11C,MER41B,MER41B,MLT1F1,MLT1F1,MLT1I,MLT1I,MLT1I,MLT1I,MLT1I,MLT1I,MLT1I,MLT1I,MLT1I,MLT1I,MLT1I,MLT1I,MLT1I,MLT1I,MLT1I,MLT1I,MLT1I,MLT1I,MLT1I,MLT1I,MLT1I,MLT2C2,MLT2C2,MamRep137,MamRep137,MamRep137,MamRep137,MamRep137,MamRep137,MamRep4096,MamRep4096,PABL_A,THE1D-in…	ADAM17,ADRA2A,ADRA2B,ADRA2C
GO Biological Process	GO:0032446	protein modification by small protein conjugation	136	1.281750e-5	1.653842e-1	1.216060e-3	1.076681e+0	2.889434e+3	3111	6.592667e-2	7.098202e-2	4673	4.013909e-1	1.000000e+0	1.000000e+0	1.007682e+0	5.011500e+2	505	791	4.297141e-2	6.384324e-1	Charlie9,Charlie9,Charlie9,Charlie9,Charlie9,Charlie9,Charlie9,Charlie9,Charlie9,Charlie9,Charlie9,Charlie9,Charlie9,Charlie9,Charlie9,Charlie9,Charlie9,Charlie9,Charlie9,Charlie9,Charlie9,Charlie9,Charlie9,Charlie9,Charlie9,Charlie9,Charlie9,Charlie9,Charlie9,Charlie9,Charlie9,Charlie9,Charlie9,Charlie9,Charlie9,Charlie9,Charlie9,Charlie9,Charlie9,Charlie9,Charlie9,Charlie9,Charlie9,Charlie9,Cha…	ABTB1,ABTB2,AKTIP,AMFR,ANAPC1,ANAPC13,ANAPC16,ANAPC4,ANAPC5,ANAPC7,ANKIB1,ARIH1,ARRB1,ARRB2,ARRDC4,ASB1,ASB14,ASB16,ASB17,ASB18,ASB2,ASB4,ASB5,ASB7,ASB9,ATG10,ATG3,ATG7,AURKA,AURKB,BACH1,BACH2,BARD1,BCL10,BCL11A,BCL2,BCOR,BFAR,BIRC2,BIRC3,BIRC6,BLMH,BRCA1,BTBD11,BTBD2,BTBD3,BTBD9,BTRC,BUB3,C18orf25,CACUL1,CAND1,CBFB,CBL,CBLB,CBLL1,CBX4,CCIN,CDC16,CDC20,CDC23,CDC27,CDC42,CDCA8,CDK1,CHFR,CNOT4,COMM…
GO Biological Process	GO:0032826	regulation of natural killer cell differentiation involved in immune response	137	1.294525e-5	1.670326e-1	1.219216e-3	4.135569e+0	3.385265e+0	14	7.723979e-5	3.194305e-4	9910	8.573023e-1	1.000000e+0	1.000000e+0	7.891848e-1	2.534261e+0	2	4	1.701838e-4	5.000000e-1	L1MB5,L1MB5,L1MB5,L1MB5,L1MB5,L1MB5,L1MB5,L1MB5,L1MB5,L1MB5,L1MB5,L1MB5,L1MB5,L1MB5	PGLYRP2,ZNF683
GO Biological Process	GO:0006342	chromatin silencing	138	1.314199e-5	1.695711e-1	1.228776e-3	1.353808e+0	1.580727e+2	214	3.606660e-3	4.882723e-3	12016	9.998438e-1	1.000000e+0	1.000000e+0	7.234194e-1	6.082225e+1	44	96	3.744044e-3	4.583333e-1	Charlie9,Charlie9,Charlie9,L1MB5,L1MB5,L1MB5,L1MB5,L1MB5,L1MB5,L1MB5,L1MB5,L1MB5,L1MB5,L1MB5,L1MB5,L1MB5,L1MB5,L1MB5,L1MB5,L1MB5,L1MB5,L1MB5,L1MB5,L1MB5,L1MB5,L1MB5,L1MB5,L1MB5,L1MB5,L1MB5,L1MB5,L1MB5,L1MB5,L1MB5,L1MB5,L1MB5,L1MB5,L1MB5,L1MB5,L1MB5,L1MB5,L1MB5,L1MB5,L1MB5,L1MB5,L1MB5,L1MB5,L1MB5,L1MB5,L1MB5,L1MB5,L1MB5,L1MB5,L1MB5,L1MB5,L1MB5,L1MB5,L1MB5,L1MB5,L1MB5,L1MB5,L1MB5,L1MB5,L1MB5,L1MB5,…	ARID1A,BAZ2A,BEND3,CXorf27,DNMT3A,DYDC1,DYDC2,H2AFB1,H2AFB2,H2AFB3,H2AFY,H2AFY2,H2AFZ,H3F3A,HDAC2,HDAC5,HELLS,HIST1H2AA,HIST1H2AB,HIST1H2AC,HIST1H2AH,HIST1H3B,HIST1H3C,HIST1H4H,HIST1H4I,HIST2H4A,HIST2H4B,HIST3H2A,HIST4H4,MBD2,MBD3,MBD3L5,MECP2,MORF4L1,MORF4L2,MSL3,NRDE2,PPM1D,RIF1,SIRT4,TNP1,TNRC18,UBE2B,UBR2
GO Biological Process	GO:0003095	pressure natriuresis	139	1.406524e-5	1.814838e-1	1.305639e-3	3.106226e+0	6.438683e+0	20	1.469080e-4	4.563293e-4	3280	2.542923e-1	1.000000e+0	1.000000e+0	1.578370e+0	1.900695e+0	3	3	2.552757e-4	1.000000e+0	L1MB5,L1MB5,L1MB5,L1MB5,L1MB5,L1MB5,L1MB5,L1MB5,L1MB5,L1MB5,L1MB5,L1MB5,L1MB5,MER41B,MER41B,MLT1I,MLT1I,PABL_A,PABL_A,THE1D-int	CYP4A11,CYP4F12,CYP4F2
GO Biological Process	GO:0038178	complement component C5a signaling pathway	140	1.425633e-5	1.839494e-1	1.313924e-3	7.636221e+0	1.047639e+0	8	2.390341e-5	1.825317e-4	4674	4.013923e-1	1.000000e+0	1.000000e+0	1.578370e+0	1.267130e+0	2	2	1.701838e-4	1.000000e+0	L1MB5,L1MB5,L1MB5,L1MB5,L1MB5,L1MB5,L1MB5,L1MB5	C5AR1,C5AR2
GO Biological Process	GO:0045621	positive regulation of lymphocyte differentiation	141	1.429707e-5	1.844751e-1	1.308334e-3	1.199750e+0	4.650970e+2	558	1.061187e-2	1.273159e-2	1061	2.795728e-2	1.000000e+0	3.399932e-1	1.164987e+0	5.321947e+1	62	84	5.275698e-3	7.380952e-1	Charlie9,Charlie9,Charlie9,Charlie9,Charlie9,Charlie9,Charlie9,Charlie9,Charlie9,Charlie9,Charlie9,Charlie9,Charlie9,Charlie9,Charlie9,Charlie9,Charlie9,Charlie9,Charlie9,Charlie9,Charlie9,Charlie9,Charlie9,Charlie9,Charlie9,Charlie9,Charlie9,Charlie9,Charlie9,Charlie9,Charlie9,Charlie9,Charlie9,Charlie9,Charlie9,Charlie9,Charlie9,Charlie9,Charlie9,L1MB5,L1MB5,L1MB5,L1MB5,L1MB5,L1MB5,L1MB5,L1MB5,…	ADA,ANXA1,AP3B1,AP3D1,ATP11C,AXL,BCL6,CCL19,CD83,CD86,CYLD,DUSP10,FLT3LG,GAS6,GATA3,GLI2,GLI3,HLA-G,HLX,IFNG,IHH,IL12A,IL12B,IL12RB1,IL15,IL1RL2,IL2,IL23R,IL2RA,IL36B,IL4,IL4R,IL6,IL7,IL7R,INPP5D,ITPKB,LGALS9,LILRB2,LILRB4,MMP14,MYB,NLRP3,PCID2,PRDM1,PRKCZ,RAG1,RASGRP1,RIPK2,SASH3,SHB,SHH,SOCS1,SOCS5,SYK,TESPA1,TGFBR2,TNFSF4,VNN1,XBP1,ZAP70,ZMIZ1
GO Biological Process	GO:0007126	meiotic nuclear division	142	1.541236e-5	1.988657e-1	1.400463e-3	1.195258e+0	4.819045e+2	576	1.099536e-2	1.314228e-2	5983	5.212645e-1	1.000000e+0	1.000000e+0	1.002478e+0	9.376764e+1	94	148	7.998639e-3	6.351351e-1	Charlie9,Charlie9,Charlie9,Charlie9,Charlie9,Charlie9,Charlie9,Charlie9,Charlie9,L1MB5,L1MB5,L1MB5,L1MB5,L1MB5,L1MB5,L1MB5,L1MB5,L1MB5,L1MB5,L1MB5,L1MB5,L1MB5,L1MB5,L1MB5,L1MB5,L1MB5,L1MB5,L1MB5,L1MB5,L1MB5,L1MB5,L1MB5,L1MB5,L1MB5,L1MB5,L1MB5,L1MB5,L1MB5,L1MB5,L1MB5,L1MB5,L1MB5,L1MB5,L1MB5,L1MB5,L1MB5,L1MB5,L1MB5,L1MB5,L1MB5,L1MB5,L1MB5,L1MB5,L1MB5,L1MB5,L1MB5,L1MB5,L1MB5,L1MB5,L1MB5,L1MB5,L1MB5,…	ACTR2,ACTR3,AGO4,ASPM,ASZ1,ATM,AURKA,BRCA2,BRDT,C11orf80,C14orf39,C15orf43,C17orf104,CCDC36,CCNA1,CCNE1,CENPC,CKS2,CYP26B1,DAZL,DDX4,DMC1,DNMT3L,DPEP3,EME1,ERCC4,FANCA,FANCD2,FANCM,FIGNL1,FMN2,GOLGA2,HFM1,HORMAD2,ING2,KIAA0196,KIAA0430,KIF18A,LEMD2,LEMD3,LEPREL4,M1AP,MASTL,MCMDC2,MEI1,MEI4,MLH3,MND1,MOV10L1,MSH2,MSH6,MYBL1,NCAPH,NDC1,PPP2R1A,PRDM9,PRKAR1A,PTTG1,PTTG2,RAD21,RAD21L1,RAD51,RAD51B,RA…
GO Biological Process	GO:0006353	DNA-templated transcription, termination	143	1.580164e-5	2.038886e-1	1.425794e-3	1.274294e+0	2.511194e+2	320	5.729657e-3	7.301269e-3	10907	9.036047e-1	1.000000e+0	1.000000e+0	9.122687e-1	6.905860e+1	63	109	5.360790e-3	5.779817e-1	Charlie9,Charlie9,Charlie9,Charlie9,Charlie9,Charlie9,Charlie9,Charlie9,Charlie9,Charlie9,Charlie9,Charlie9,Charlie9,Charlie9,Charlie9,Charlie9,Charlie9,Charlie9,Charlie9,L1MB5,L1MB5,L1MB5,L1MB5,L1MB5,L1MB5,L1MB5,L1MB5,L1MB5,L1MB5,L1MB5,L1MB5,L1MB5,L1MB5,L1MB5,L1MB5,L1MB5,L1MB5,L1MB5,L1MB5,L1MB5,L1MB5,L1MB5,L1MB5,L1MB5,L1MB5,L1MB5,L1MB5,L1MB5,L1MB5,L1MB5,L1MB5,L1MB5,L1MB5,L1MB5,L1MB5,L1MB5,L1MB5,…	CCNH,CDC40,CDK7,CPSF2,CPSF3,CSTF1,CSTF2T,CSTF3,DHX9,EIF4A3,ERCC2,ERCC3,GTF2H2,GTF2H3,GTF2H5,LSM11,MAGOHB,MED18,MNAT1,MTERF,MTERFD3,NCBP2,PAPOLA,PCF11,POLDIP3,POLR1A,POLR1C,POLR1D,POLR1E,POLR2A,POLR2E,POLR2F,RNPS1,SETX,SMN1,SMN2,SNRPB,SNRPE,SNRPF,SRRM1,SRSF1,SRSF11,SRSF2,SRSF3,SRSF5,SRSF6,SYMPK,TAF1B,TAF1C,THOC1,THOC2,THOC3,THOC5,THOC7,TTF1,TWISTNB,U2AF1,UBTF,UPF3B,WDR33,XRN2,ZNF473,ZNRD1
GO Biological Process	GO:0001787	natural killer cell proliferation	144	1.690028e-5	2.180643e-1	1.514336e-3	2.967771e+0	7.076018e+0	21	1.614497e-4	4.791458e-4	3280	2.542923e-1	1.000000e+0	1.000000e+0	1.578370e+0	1.900695e+0	3	3	2.552757e-4	1.000000e+0	L1MB5,L1MB5,L1MB5,L1MB5,L1MB5,L1MB5,L1MB5,L1MB5,L1MB5,L1MB5,L1MB5,L1MB5,L1MB5,L1MB5,LTR79,LTR79,LTR79,MER11C,MER41B,MLT1F1,MLT1F1	ELF4,SLAMF1,SLAMF6
GO Biological Process	GO:0014060	regulation of epinephrine secretion	145	1.708092e-5	2.203951e-1	1.519966e-3	1.710745e+0	4.208693e+1	72	9.602750e-4	1.642785e-3	1869	1.020519e-1	1.000000e+0	7.045349e-1	1.578370e+0	3.167826e+0	5	5	4.254595e-4	1.000000e+0	Charlie9,L1MB5,L1MB5,L1MB5,L1MB5,L1MB5,L1MB5,L1MEg1,L1MEg1,L1MEg1,L1MEg1,L1MEg1,L1MEg1,LTR79,LTR79,LTR79,LTR79,LTR79,MER11C,MER11C,MER34A,MER34A,MER34A,MER34A,MER34A,MER34A,MER41B,MER41B,MER41B,MER41B,MLT1F1,MLT1F1,MLT1F1,MLT1I,MLT1I,MLT1I,MLT1I,MLT1I,MLT1I,MLT1I,MLT1I,MLT1I,MLT1I,MLT1I,MLT1I,MLT1I,MLT1I,MLT1I,MLT1I,MLT1I,MLT1I,MLT1I,MLT1I,MLT1I,MLT1I,MLT1I,MLT1I,MLT1I,MLT1I,MLT2C2,MLT2C2,MamRep1…	ADRA2A,ADRA2B,ADRA2C,CARTPT,CRH
GO Biological Process	GO:1903039	positive regulation of leukocyte cell-cell adhesion	146	1.775814e-5	2.291333e-1	1.569406e-3	1.132234e+0	1.000676e+3	1133	2.283189e-2	2.585105e-2	1707	8.575863e-2	1.000000e+0	6.482388e-1	1.074795e+0	1.330487e+2	143	210	1.216814e-2	6.809524e-1	Charlie9,Charlie9,Charlie9,Charlie9,Charlie9,Charlie9,Charlie9,Charlie9,Charlie9,Charlie9,Charlie9,Charlie9,Charlie9,Charlie9,Charlie9,Charlie9,Charlie9,Charlie9,Charlie9,Charlie9,Charlie9,Charlie9,Charlie9,Charlie9,Charlie9,Charlie9,Charlie9,Charlie9,Charlie9,Charlie9,Charlie9,Charlie9,Charlie9,Charlie9,Charlie9,Charlie9,Charlie9,Charlie9,Charlie9,Charlie9,Charlie9,Charlie9,Charlie9,Charlie9,Cha…	ADA,ANXA1,AP3B1,AP3D1,BCL10,BCL6,BTLA,CARD11,CCL19,CCL2,CCL21,CCL5,CCR2,CD1D,CD244,CD247,CD276,CD28,CD40LG,CD44,CD47,CD5,CD55,CD6,CD83,CD86,CDC42,CLECL1,CTLA4,CYLD,DOCK8,DPP4,DUSP10,EFNB1,EFNB2,ENSG00000113811,ETS1,FADD,FAM49B,FYN,GATA3,GLI2,GLI3,GPAM,GRAP2,HAS2,HES1,HHLA2,HLA-DPA1,HLA-DPB1,HLA-DQA1,HLA-DQA2,HLA-DRA,HLA-DRB1,HLA-DRB5,HLA-G,HLX,HMGB1,HSPH1,ICOS,ICOSLG,IFNG,IGF1,IGFBP2,IHH,IL12A,IL…
GO Biological Process	GO:0090186	regulation of pancreatic juice secretion	147	1.818799e-5	2.346796e-1	1.596460e-3	2.149614e+0	1.767759e+1	38	4.033401e-4	8.670256e-4	5787	4.947152e-1	1.000000e+0	1.000000e+0	1.127407e+0	4.434956e+0	5	7	4.254595e-4	7.142857e-1	Charlie9,L1MB5,L1MB5,L1MB5,L1MB5,L1MB5,L1MB5,L1MB5,L1MB5,L1MB5,L1MB5,L1MB5,L1MB5,L1MB5,L1MB5,L1MB5,L1MB5,L1MB5,L1MB5,L1MB5,L1MB5,L1MB5,L1MB5,L1MB5,L1MB5,LTR79,LTR79,MER41B,MER41B,MER41B,MER41B,MLT1I,MLT1I,MLT1I,MLT1I,MamRep137,MamRep4096,MamRep4096	NR1H2,SCT,STK39,WNK1,WNK3
GO Biological Process	GO:0045582	positive regulation of T cell differentiation	148	1.883870e-5	2.430757e-1	1.642404e-3	1.209595e+0	4.117080e+2	498	9.393722e-3	1.136260e-2	1446	6.194321e-2	1.000000e+0	5.527339e-1	1.145940e+0	4.625026e+1	53	73	4.509871e-3	7.260274e-1	Charlie9,Charlie9,Charlie9,Charlie9,Charlie9,Charlie9,Charlie9,Charlie9,Charlie9,Charlie9,Charlie9,Charlie9,Charlie9,Charlie9,Charlie9,Charlie9,Charlie9,Charlie9,Charlie9,Charlie9,Charlie9,Charlie9,Charlie9,Charlie9,Charlie9,Charlie9,Charlie9,Charlie9,Charlie9,Charlie9,Charlie9,Charlie9,Charlie9,Charlie9,Charlie9,Charlie9,Charlie9,Charlie9,Charlie9,L1MB5,L1MB5,L1MB5,L1MB5,L1MB5,L1MB5,L1MB5,L1MB5,…	ADA,ANXA1,AP3B1,AP3D1,BCL6,CCL19,CD83,CD86,CYLD,DUSP10,GATA3,GLI2,GLI3,HLA-G,HLX,IFNG,IHH,IL12A,IL12B,IL12RB1,IL1RL2,IL2,IL23R,IL2RA,IL36B,IL4,IL4R,IL6,IL7,IL7R,ITPKB,LGALS9,LILRB2,LILRB4,MYB,NLRP3,PRKCZ,RAG1,RASGRP1,RIPK2,SASH3,SHB,SHH,SOCS1,SOCS5,SYK,TESPA1,TGFBR2,TNFSF4,VNN1,XBP1,ZAP70,ZMIZ1
GO Biological Process	GO:0036145	dendritic cell homeostasis	149	1.963460e-5	2.533452e-1	1.700304e-3	3.979598e+0	3.517943e+0	14	8.026703e-5	3.194305e-4	6890	6.335652e-1	1.000000e+0	1.000000e+0	1.578370e+0	6.335652e-1	1	1	8.509190e-5	1.000000e+0	LTR13A,MER34A,MER34A,MER34A,MLT1F1,MLT1F1,MLT1I,MLT1I,MLT1I,MLT1I,MLT1I,MLT2C2,MLT2C2,MamRep137	GPR183
GO Biological Process	GO:0031047	gene silencing by RNA	150	1.989381e-5	2.566898e-1	1.711266e-3	1.268259e+0	2.554684e+2	324	5.828885e-3	7.392534e-3	1709	8.609115e-2	1.000000e+0	6.499907e-1	1.127407e+0	4.878452e+1	55	77	4.680054e-3	7.142857e-1	Charlie9,Charlie9,Charlie9,Charlie9,Charlie9,Charlie9,L1MB5,L1MB5,L1MB5,L1MB5,L1MB5,L1MB5,L1MB5,L1MB5,L1MB5,L1MB5,L1MB5,L1MB5,L1MB5,L1MB5,L1MB5,L1MB5,L1MB5,L1MB5,L1MB5,L1MB5,L1MB5,L1MB5,L1MB5,L1MB5,L1MB5,L1MB5,L1MB5,L1MB5,L1MB5,L1MB5,L1MB5,L1MB5,L1MB5,L1MB5,L1MB5,L1MB5,L1MB5,L1MB5,L1MB5,L1MB5,L1MB5,L1MB5,L1MB5,L1MB5,L1MB5,L1MB5,L1MB5,L1MB5,L1MB5,L1MB5,L1MB5,L1MB5,L1MB5,L1MB5,L1MB5,L1MB5,L1MB5,L1M…	ADAR,AGO1,AGO2,AGO3,AGO4,ASZ1,C9orf114,CNOT10,CNOT11,CNOT2,CNOT3,CNOT6,CNOT6L,CNOT7,CNOT8,DDX17,DDX4,DHX9,DICER1,DROSHA,ERI1,EXD1,FKBP6,FMR1,HENMT1,LIMD1,LIN28A,LIN28B,MOV10,NCBP2,NRDE2,PABPC1,PIWIL1,PIWIL2,PIWIL3,PIWIL4,PRKRA,PUM1,PUM2,RAN,SMAD1,SMAD2,SMAD3,SND1,SNIP1,STAT3,TDRD1,TDRD9,TNRC6B,TNRC6C,TRIM71,TSN,TSNAX,XPO5,ZCCHC11
GO Biological Process	GO:0017144	drug metabolic process	151	2.016682e-5	2.602125e-1	1.723261e-3	1.442466e+0	9.913578e+1	143	2.261928e-3	3.262754e-3	4246	3.720102e-1	1.000000e+0	1.000000e+0	1.067721e+0	2.154122e+1	23	34	1.957114e-3	6.764706e-1	L1MB5,L1MB5,L1MB5,L1MB5,L1MB5,L1MB5,L1MB5,L1MB5,L1MB5,L1MB5,L1MB5,L1MB5,L1MB5,L1MB5,L1MB5,L1MB5,L1MB5,L1MB5,L1MB5,L1MB5,L1MB5,L1MB5,L1MB5,L1MB5,L1MB5,L1MB5,L1MB5,L1MB5,L1MB5,L1MB5,L1MB5,L1MB5,L1MB5,L1MB5,L1MB5,L1MB5,L1MB5,L1MB5,L1MB5,L1MB5,L1MB5,L1MB5,L1MB5,L1MB5,L1MB5,L1MB5,L1MB5,L1MB5,L1MB5,L1MB5,L1MB5,L1MB5,L1MB5,L1MEg1,L1MEg1,L1MEg1,L1MEg1,L1MEg1,L1MEg1,L1MEg1,L1MEg1,L1MEg1,L1MEg1,L1MEg1,L1ME…	ABCC2,AOX1,BCHE,CBR1,CYP2B6,CYP2C19,CYP2C8,CYP2C9,CYP2E1,CYP3A4,CYP3A5,CYP4B1,CYP4F12,CYP4F2,DPEP1,EPHX2,FMO1,FMO2,FMO4,NOS1,NR1I2,NT5C2,NUDT15
GO Biological Process	GO:1903589	positive regulation of blood vessel endothelial cell proliferation involved in sprouting angiogenesis	152	2.057546e-5	2.654852e-1	1.746613e-3	2.429201e+0	1.193808e+1	29	2.723848e-4	6.616775e-4	4674	4.013923e-1	1.000000e+0	1.000000e+0	1.578370e+0	1.267130e+0	2	2	1.701838e-4	1.000000e+0	L1MB5,L1MB5,L1MB5,LTR13A,LTR79,MER34A,MER34A,MER34A,MER41B,MER77B,MER77B,MER77B,MLT1F1,MLT1F1,MLT1I,MLT1I,MLT1I,MLT1I,MLT1I,MLT1I,MLT1I,MLT1I,MLT1I,MLT1I,MLT1I,MamRep137,MamRep137,MamRep137,MamRep137	KIAA1462,PPP1R16B
GO Biological Process	GO:0006691	leukotriene metabolic process	153	2.087845e-5	2.693946e-1	1.760749e-3	1.453679e+0	9.424364e+1	137	2.150307e-3	3.125856e-3	532	4.519486e-3	1.000000e+0	1.096145e-1	1.367920e+0	1.900695e+1	26	30	2.212389e-3	8.666667e-1	Charlie9,Charlie9,Charlie9,Charlie9,L1MB5,L1MB5,L1MB5,L1MB5,L1MB5,L1MB5,L1MB5,L1MB5,L1MB5,L1MB5,L1MB5,L1MB5,L1MB5,L1MB5,L1MB5,L1MB5,L1MB5,L1MB5,L1MB5,L1MB5,L1MB5,L1MB5,L1MB5,L1MB5,L1MB5,L1MB5,L1MB5,L1MB5,L1MB5,L1MB5,L1MB5,L1MB5,L1MB5,L1MB5,L1MB5,L1MB5,L1MB5,L1MB5,L1MB5,L1MB5,L1MB5,L1MB5,L1MB5,L1MB5,LTR13A,LTR13A,LTR79,LTR79,LTR79,LTR79,LTR79,LTR79,LTR79,MER11C,MER34A,MER34A,MER34A,MER34A,MER34A,M…	ABCC1,ALOX12,ALOX15,ALOX5,ALOX5AP,CYP4A11,CYP4F12,CYP4F2,CYP4F3,DPEP1,GGT1,GGT2,GGT5,GGT6,GGTLC1,GGTLC2,GGTLC3,LTA4H,LTC4S,MAPKAPK2,MGST2,MGST3,PLA2G1B,PLA2G5,SYK,TLR2
GO Biological Process	GO:0070914	UV-damage excision repair	154	2.225143e-5	2.871102e-1	1.864352e-3	2.041877e+0	2.056930e+1	42	4.693188e-4	9.582915e-4	4307	3.808002e-1	1.000000e+0	1.000000e+0	1.147905e+0	6.969217e+0	8	11	6.807352e-4	7.272727e-1	L1MB5,L1MB5,L1MB5,L1MB5,L1MB5,L1MB5,L1MB5,L1MB5,L1MB5,L1MB5,L1MB5,L1MB5,L1MB5,L1MB5,L1MB5,L1MB5,L1MB5,L1MB5,MER34A,MER34A,MER34A,MER34A,MER41B,MER41B,MER41B,MER41B,MER41B,MER41B,MER41B,MER41B,MER41B,MER41B,MER41B,MER41B,MER77B,MLT1F1,MLT1F1,MLT1F1,MLT1I,MLT1I,MLT1I,MamRep137	ACTR5,CUL4B,DDB2,HIST3H2A,INO80,MC1R,XPA,XPC
GO Biological Process	GO:0010866	regulation of triglyceride biosynthetic process	155	2.231979e-5	2.879923e-1	1.858015e-3	1.652145e+0	4.781662e+1	79	1.091006e-3	1.802501e-3	5506	4.347423e-1	1.000000e+0	1.000000e+0	1.085129e+0	1.013704e+1	11	16	9.360109e-4	6.875000e-1	Charlie9,Charlie9,Charlie9,Charlie9,Charlie9,Charlie9,Charlie9,Charlie9,Charlie9,Charlie9,Charlie9,Charlie9,Charlie9,L1MB5,L1MB5,L1MB5,L1MB5,L1MB5,L1MB5,L1MB5,L1MB5,L1MB5,L1MB5,L1MB5,L1MB5,L1MB5,L1MB5,L1MB5,L1MB5,L1MB5,L1MB5,L1MB5,L1MB5,L1MB5,L1MB5,L1MB5,L1MB5,L1MB5,L1MB5,L1MB5,LTR79,LTR79,LTR79,MER41B,MLT1F1,MLT1F1,MLT1F1,MLT1F1,MLT1F1,MLT1F1,MLT1F1,MLT1F1,MLT1I,MLT1I,MLT1I,MLT1I,MLT1I,MLT1I,MLT…	CNEP1R1,DGAT2,FBXW7,FITM2,GPLD1,LDLR,NR1H2,RGN,SCARB1,SIK1,SREBF1
GO Biological Process	GO:0040020	regulation of meiotic nuclear division	156	2.299004e-5	2.966405e-1	1.901542e-3	1.338876e+0	1.613293e+2	216	3.680965e-3	4.928356e-3	5496	4.325522e-1	1.000000e+0	1.000000e+0	1.052246e+0	1.900695e+1	20	30	1.701838e-3	6.666667e-1	Charlie9,Charlie9,Charlie9,Charlie9,Charlie9,L1MB5,L1MB5,L1MB5,L1MB5,L1MB5,L1MB5,L1MB5,L1MB5,L1MB5,L1MB5,L1MB5,L1MB5,L1MB5,L1MB5,L1MB5,L1MB5,L1MB5,L1MB5,L1MB5,L1MB5,L1MB5,L1MB5,L1MB5,L1MB5,L1MB5,L1MB5,L1MB5,L1MB5,L1MB5,L1MB5,L1MB5,L1MB5,L1MB5,L1MB5,L1MB5,L1MB5,L1MB5,L1MB5,L1MB5,L1MB5,L1MB5,L1MB5,L1MB5,L1MB5,L1MB5,L1MB5,L1MB5,L1MB5,L1MB5,L1MB5,L1MB5,L1MB5,L1MB5,L1MB5,L1MB5,L1MB5,L1MB5,L1MB5,L1MEg1…	CCDC36,CDC20,DAZL,DMRT1,FZR1,LIF,MSH2,MSX1,MSX2,NPM2,OSM,PDE3A,PIWIL2,PLCB1,PRDM9,PRKAR1A,TTK,UBE2B,WNT4,WNT5A
GO Biological Process	GO:0061298	retina vasculature development in camera-type eye	157	2.382335e-5	3.073927e-1	1.957915e-3	1.471908e+0	8.628254e+1	127	1.968663e-3	2.897691e-3	1982	1.068895e-1	1.000000e+0	6.958604e-1	1.282425e+0	1.013704e+1	13	16	1.106195e-3	8.125000e-1	Charlie9,Charlie9,Charlie9,Charlie9,Charlie9,Charlie9,Charlie9,Charlie9,L1MB5,L1MB5,L1MB5,L1MB5,L1MB5,L1MB5,L1MB5,L1MB5,L1MB5,L1MB5,L1MB5,L1MB5,L1MB5,L1MB5,L1MB5,L1MB5,L1MB5,L1MB5,L1MB5,L1MB5,L1MB5,L1MB5,L1MB5,L1MB5,L1MB5,L1MB5,L1MB5,L1MB5,L1MB5,L1MB5,L1MB5,L1MB5,L1MB5,L1MB5,L1MB5,L1MB5,L1MEg1,L1MEg1,L1MEg1,L1MEg1,LTR79,LTR79,LTR79,LTR79,LTR79,LTR79,LTR79,LTR79,LTR79,LTR79,LTR79,LTR79,LTR79,LTR79…	ACVR2B,ARHGEF15,BMPR2,CLIC4,COL4A1,CYP1B1,FZD4,HIF1A,LRP5,NDP,NRP1,PDGFRA,RHOJ
GO Biological Process	GO:1903046	meiotic cell cycle process	158	2.508432e-5	3.236630e-1	2.048500e-3	1.184848e+0	5.072379e+2	601	1.157338e-2	1.371270e-2	6563	5.836719e-1	1.000000e+0	1.000000e+0	9.926853e-1	1.007369e+2	100	159	8.509190e-3	6.289308e-1	Charlie9,Charlie9,Charlie9,Charlie9,Charlie9,Charlie9,Charlie9,Charlie9,Charlie9,Charlie9,Charlie9,L1MB5,L1MB5,L1MB5,L1MB5,L1MB5,L1MB5,L1MB5,L1MB5,L1MB5,L1MB5,L1MB5,L1MB5,L1MB5,L1MB5,L1MB5,L1MB5,L1MB5,L1MB5,L1MB5,L1MB5,L1MB5,L1MB5,L1MB5,L1MB5,L1MB5,L1MB5,L1MB5,L1MB5,L1MB5,L1MB5,L1MB5,L1MB5,L1MB5,L1MB5,L1MB5,L1MB5,L1MB5,L1MB5,L1MB5,L1MB5,L1MB5,L1MB5,L1MB5,L1MB5,L1MB5,L1MB5,L1MB5,L1MB5,L1MB5,L1MB5,…	ACTR2,ACTR3,AGO4,ASPM,ASZ1,ATM,ATRX,AURKA,BRCA2,BRDT,C11orf80,C14orf39,C15orf43,C17orf104,CCDC36,CCNA1,CCNE1,CENPC,CKS2,CYP26B1,DAZL,DDX4,DMC1,DNMT3L,DPEP3,EME1,ERCC4,FANCA,FANCD2,FANCM,FIGNL1,FMN2,GOLGA2,HFM1,HORMAD2,HUS1,HUS1B,ING2,KIAA0196,KIAA0430,KIF18A,LEMD2,LEMD3,LEPREL4,M1AP,MASTL,MCMDC2,MEI1,MEI4,MLH3,MND1,MOV10L1,MSH2,MSH6,MYBL1,MYH9,NCAPH,NDC1,NSUN2,ORAOV1,PPP2R1A,PRDM9,PRKAR1A,PTTG1,P…
GO Biological Process	GO:0032958	inositol phosphate biosynthetic process	159	2.512169e-5	3.241452e-1	2.038649e-3	2.011819e+0	2.137369e+1	43	4.876720e-4	9.811080e-4	2862	2.068246e-1	1.000000e+0	9.324451e-1	1.352888e+0	4.434956e+0	6	7	5.105514e-4	8.571429e-1	L1MB5,L1MB5,L1MB5,L1MB5,L1MB5,L1MB5,L1MB5,L1MB5,L1MB5,L1MB5,L1MB5,L1MB5,L1MB5,L1MB5,L1MB5,L1MB5,L1MB5,L1MB5,L1MB5,L1MB5,L1MB5,MER11C,MER34A,MER34A,MER34A,MER34A,MER34A,MER41B,MER41B,MER41B,MER41B,MER41B,MLT1F1,MLT1F1,MLT1F1,MLT1I,MLT1I,MLT1I,MLT1I,MLT1I,MLT2C2,PABL_A,PABL_A	FGF2,IP6K3,IPPK,PLCG2,PPIP5K1,PTAFR
GO Biological Process	GO:0007175	negative regulation of epidermal growth factor-activated receptor activity	160	2.680077e-5	3.458103e-1	2.161315e-3	1.592276e+0	5.589483e+1	89	1.275323e-3	2.030665e-3	6584	5.902877e-1	1.000000e+0	1.000000e+0	1.014666e+0	8.869912e+0	9	14	7.658271e-4	6.428571e-1	L1MB5,L1MB5,L1MB5,L1MB5,L1MB5,L1MB5,L1MB5,L1MB5,L1MB5,L1MB5,L1MB5,L1MB5,L1MB5,L1MB5,L1MB5,L1MB5,L1MB5,L1MB5,L1MB5,L1MB5,L1MB5,L1MB5,L1MB5,L1MB5,L1MB5,L1MB5,L1MB5,L1MB5,L1MB5,L1MB5,L1MEg1,L1MEg1,L1MEg1,L1MEg1,L1MEg1,L1MEg1,L1MEg1,LTR79,LTR79,LTR79,MER11C,MER34A,MER34A,MER34A,MER34A,MER34A,MER34A,MER34A,MER34A,MER34A,MER41B,MER41B,MER41B,MER77B,MER77B,MER77B,MER77B,MER77B,MER77B,MLT1F1,MLT1F1,MLT1F…	CBL,CBLB,CHMP6,ERRFI1,GPRC5A,PSEN1,SOCS5,TSG101,ZFYVE28
GO Biological Process	GO:0070970	interleukin-2 secretion	161	2.702913e-5	3.487569e-1	2.166192e-3	1.938164e+0	2.424975e+1	47	5.532935e-4	1.072374e-3	8659	6.955922e-1	1.000000e+0	1.000000e+0	1.052246e+0	1.900695e+0	2	3	1.701838e-4	6.666667e-1	Charlie9,L1MB5,L1MB5,L1MB5,L1MB5,L1MB5,L1MB5,L1MB5,L1MEg1,L1MEg1,L1MEg1,L1MEg1,L1MEg1,L1MEg1,LTR79,LTR79,LTR79,LTR79,MER41B,MER41B,MLT1F1,MLT1F1,MLT1F1,MLT1F1,MLT1I,MLT1I,MLT1I,MLT1I,MLT1I,MLT1I,MLT1I,MLT1I,MLT1I,MLT1I,MLT1I,MLT1I,MLT1I,MLT1I,MLT2C2,MLT2C2,MamRep137,MamRep4096,MamRep4096,MamRep4096,PABL_A,THE1D-int,THE1D-int	CARD11,GPAM
GO Biological Process	GO:2001055	positive regulation of mesenchymal cell apoptotic process	162	2.861126e-5	3.691711e-1	2.278834e-3	1.852281e+0	2.861337e+1	53	6.528560e-4	1.209273e-3	4674	4.013923e-1	1.000000e+0	1.000000e+0	1.578370e+0	1.267130e+0	2	2	1.701838e-4	1.000000e+0	L1MB5,L1MB5,L1MB5,L1MB5,L1MB5,L1MB5,L1MB5,L1MB5,L1MB5,L1MB5,L1MB5,L1MB5,L1MB5,LTR79,LTR79,LTR79,LTR79,MER41B,MER41B,MER41B,MER41B,MER77B,MER77B,MER77B,MLT1F1,MLT1F1,MLT1F1,MLT1F1,MLT1F1,MLT1I,MLT1I,MLT1I,MLT1I,MLT1I,MLT1I,MLT1I,MLT1I,MLT1I,MLT1I,MLT1I,MLT2C2,MLT2C2,MLT2C2,MLT2C2,MLT2C2,MLT2C2,MamRep4096,MamRep4096,MamRep4096,MamRep4096,MamRep4096,THE1D-int,THE1D-int	MSX1,MSX2
GO Biological Process	GO:0035524	proline transmembrane transport	163	3.004549e-5	3.876770e-1	2.378386e-3	1.756274e+0	3.530202e+1	62	8.054672e-4	1.414621e-3	1214	4.095006e-2	1.000000e+0	4.352377e-1	1.578370e+0	4.434956e+0	7	7	5.956433e-4	1.000000e+0	L1MB5,L1MB5,L1MB5,L1MB5,L1MB5,L1MB5,L1MEg1,L1MEg1,L1MEg1,LTR79,LTR79,LTR79,LTR79,LTR79,LTR79,MER11C,MER11C,MER34A,MER34A,MER34A,MER77B,MLT1F1,MLT1F1,MLT1F1,MLT1F1,MLT1F1,MLT1F1,MLT1F1,MLT1F1,MLT1I,MLT1I,MLT1I,MLT1I,MLT1I,MLT1I,MLT1I,MLT1I,MLT1I,MLT1I,MLT1I,MLT1I,MLT1I,MLT1I,MLT1I,MLT1I,MLT1I,MLT1I,MLT1I,MLT2C2,MLT2C2,MamRep137,MamRep137,MamRep137,MamRep137,MamRep137,MamRep137,MamRep4096,MamRep409…	SLC1A4,SLC36A1,SLC36A2,SLC36A3,SLC36A4,SLC6A15,SLC6A7
GO Biological Process	GO:0016189	synaptic vesicle to endosome fusion	164	3.055145e-5	3.942054e-1	2.403691e-3	2.568902e+0	9.731784e+0	25	2.220449e-4	5.704116e-4	6890	6.335652e-1	1.000000e+0	1.000000e+0	1.578370e+0	6.335652e-1	1	1	8.509190e-5	1.000000e+0	Charlie9,L1MB5,L1MB5,L1MB5,L1MB5,L1MB5,L1MB5,L1MB5,L1MB5,LTR79,LTR79,LTR79,MER34A,MER34A,MER34A,MER34A,MER34A,MER34A,MER34A,MER34A,MLT1F1,MLT1I,MLT1I,MLT1I,MamRep137	EEA1
GO Biological Process	GO:1902310	positive regulation of peptidyl-serine dephosphorylation	165	3.296740e-5	4.253784e-1	2.578051e-3	2.164571e+0	1.616949e+1	35	3.689305e-4	7.985763e-4	4674	4.013923e-1	1.000000e+0	1.000000e+0	1.578370e+0	1.267130e+0	2	2	1.701838e-4	1.000000e+0	L1MB5,L1MB5,L1MB5,LTR79,LTR79,LTR79,LTR79,LTR79,LTR79,MER11C,MER34A,MER41B,MER41B,MER41B,MER41B,MLT1F1,MLT1F1,MLT1F1,MLT1F1,MLT1F1,MLT1F1,MLT1F1,MLT1F1,MLT1I,MLT1I,MLT1I,MLT1I,MLT1I,MLT1I,MLT1I,MLT1I,MLT1I,MLT1I,MamRep137,MamRep137	DUSP26,PPP1R15A
GO Biological Process	GO:0018210	peptidyl-threonine modification	166	3.368229e-5	4.346026e-1	2.618088e-3	1.187800e+0	4.756692e+2	565	1.085309e-2	1.289130e-2	2146	1.302717e-1	1.000000e+0	7.832692e-1	1.102957e+0	5.258591e+1	58	83	4.935330e-3	6.987952e-1	Charlie9,Charlie9,Charlie9,Charlie9,Charlie9,Charlie9,Charlie9,Charlie9,Charlie9,Charlie9,Charlie9,Charlie9,Charlie9,Charlie9,L1MB5,L1MB5,L1MB5,L1MB5,L1MB5,L1MB5,L1MB5,L1MB5,L1MB5,L1MB5,L1MB5,L1MB5,L1MB5,L1MB5,L1MB5,L1MB5,L1MB5,L1MB5,L1MB5,L1MB5,L1MB5,L1MB5,L1MB5,L1MB5,L1MB5,L1MB5,L1MB5,L1MB5,L1MB5,L1MB5,L1MB5,L1MB5,L1MB5,L1MB5,L1MB5,L1MB5,L1MB5,L1MB5,L1MB5,L1MB5,L1MB5,L1MB5,L1MB5,L1MB5,L1MB5,L1M…	ACVR1,ACVR1B,ADRBK1,BCL2,CAMK1D,CAMK1G,CAMK2A,CAMK2B,CAMK2D,CAMKK2,CDK1,CDK5R1,CHEK2,CSNK2A1,DCLK1,DCLK2,DCLK3,DYRK1A,GALNT1,GALNT11,GALNT13,GALNT16,GALNT2,GALNT3,GALNTL6,GSK3B,HIPK2,HIPK3,LMTK2,LRRK2,MAP2K1,MAPK1,MAPK8,MARK2,MYLK3,MYLK4,NLK,OSR1,OXSR1,PRKCA,PRKCB,PRKCD,PRKD1,PSKH2,SBK1,STK11,STK33,STK39,TAF1,TBK1,TGFBR1,TGFBR2,TNKS,TTK,ULK1,VPRBP,VRK1,WNK1
GO Biological Process	GO:2000810	regulation of bicellular tight junction assembly	167	3.551286e-5	4.582224e-1	2.743847e-3	1.382255e+0	1.222640e+2	169	2.789633e-3	3.855982e-3	2379	1.599900e-1	1.000000e+0	8.677390e-1	1.202567e+0	1.330487e+1	16	21	1.361470e-3	7.619048e-1	Charlie9,Charlie9,Charlie9,Charlie9,L1MB5,L1MB5,L1MB5,L1MB5,L1MB5,L1MB5,L1MB5,L1MB5,L1MB5,L1MB5,L1MB5,L1MB5,L1MB5,L1MB5,L1MB5,L1MB5,L1MB5,L1MB5,L1MB5,L1MB5,L1MB5,L1MB5,L1MB5,L1MB5,L1MB5,L1MB5,L1MB5,L1MB5,L1MB5,L1MB5,L1MB5,L1MB5,L1MB5,L1MB5,L1MB5,L1MB5,L1MB5,L1MB5,L1MB5,L1MB5,L1MEg1,L1MEg1,L1MEg1,L1MEg1,LTR79,LTR79,LTR79,LTR79,LTR79,LTR79,LTR79,LTR79,LTR79,LTR79,LTR79,LTR79,LTR79,LTR79,LTR79,LTR79…	CBFB,CLDN1,CLDN5,FZD5,GJA1,NPHP1,NPHP4,OCLN,PKP2,PRKCH,ROCK1,ROCK2,RUNX1,SNAI1,SNAI2,TJP1
GO Biological Process	GO:0010818	T cell chemotaxis	168	3.559871e-5	4.593302e-1	2.734108e-3	1.930862e+0	2.382356e+1	46	5.435695e-4	1.049557e-3	3116	2.382854e-1	1.000000e+0	9.867126e-1	1.214130e+0	8.236347e+0	10	13	8.509190e-4	7.692308e-1	L1MB5,L1MB5,L1MB5,L1MB5,L1MB5,L1MB5,L1MB5,L1MB5,L1MB5,L1MB5,L1MB5,L1MB5,LTR13A,LTR79,MER34A,MER34A,MER34A,MER34A,MER41B,MER41B,MER41B,MER41B,MER41B,MER77B,MER77B,MER77B,MER77B,MLT1F1,MLT1F1,MLT1F1,MLT1F1,MLT1F1,MLT1I,MLT1I,MLT1I,MLT1I,MLT1I,MLT1I,MLT1I,MLT1I,MLT1I,MLT1I,MLT1I,MLT2C2,MLT2C2,MamRep137	CCL26,CCL3,CCR2,CXCL10,CXCL11,CXCR3,DEFA1,GPR183,PIK3CD,PIK3CG
GO Biological Process	GO:0035624	receptor transactivation	169	3.563126e-5	4.597501e-1	2.720415e-3	1.712848e+0	3.853232e+1	66	8.791713e-4	1.505887e-3	1869	1.020519e-1	1.000000e+0	7.045349e-1	1.578370e+0	3.167826e+0	5	5	4.254595e-4	1.000000e+0	Charlie9,L1MB5,L1MB5,L1MB5,L1MB5,L1MB5,L1MB5,L1MB5,L1MB5,L1MB5,L1MEg1,L1MEg1,L1MEg1,L1MEg1,L1MEg1,L1MEg1,LTR79,LTR79,LTR79,LTR79,LTR79,LTR79,LTR79,LTR79,MER11C,MER11C,MER41B,MER41B,MER41B,MLT1F1,MLT1F1,MLT1I,MLT1I,MLT1I,MLT1I,MLT1I,MLT1I,MLT1I,MLT1I,MLT1I,MLT1I,MLT1I,MLT1I,MLT1I,MLT1I,MLT1I,MLT1I,MLT1I,MLT1I,MLT1I,MLT1I,MLT1I,MLT2C2,MLT2C2,MamRep137,MamRep137,MamRep137,MamRep137,MamRep137,MamRep1…	ADAM17,ADRA2A,ADRA2B,ADRA2C,NCOA3
GO Biological Process	GO:0000271	polysaccharide biosynthetic process	170	3.696309e-5	4.769348e-1	2.805499e-3	1.309857e+0	1.809358e+2	237	4.128316e-3	5.407502e-3	2979	2.085620e-1	1.000000e+0	9.033486e-1	1.121473e+0	2.407548e+1	27	38	2.297481e-3	7.105263e-1	Charlie9,Charlie9,Charlie9,Charlie9,L1MB5,L1MB5,L1MB5,L1MB5,L1MB5,L1MB5,L1MB5,L1MB5,L1MB5,L1MB5,L1MB5,L1MB5,L1MB5,L1MB5,L1MB5,L1MB5,L1MB5,L1MB5,L1MB5,L1MB5,L1MB5,L1MB5,L1MB5,L1MB5,L1MB5,L1MB5,L1MB5,L1MB5,L1MB5,L1MB5,L1MB5,L1MB5,L1MB5,L1MB5,L1MB5,L1MB5,L1MB5,L1MB5,L1MB5,L1MB5,L1MB5,L1MB5,L1MB5,L1MB5,L1MB5,L1MB5,L1MB5,L1MB5,L1MB5,L1MB5,L1MB5,L1MEg1,L1MEg1,L1MEg1,L1MEg1,L1MEg1,L1MEg1,L1MEg1,L1MEg1,L…	AGL,AKT2,B3GNT2,B3GNT3,B3GNT4,CSGALNACT1,CSGALNACT2,EXT1,EXT2,GBE1,GLT8D1,GYG1,GYG2,GYS2,HAS1,HAS2,HAS3,NDST1,NDST3,NHLRC1,PER2,PGM1,PGM2,PGM2L1,PPP1R3C,UBC,UGP2
GO Biological Process	GO:0009060	aerobic respiration	171	3.714603e-5	4.792952e-1	2.802896e-3	1.289039e+0	2.063553e+2	266	4.708299e-3	6.069180e-3	4370	3.852963e-1	1.000000e+0	1.000000e+0	1.043329e+0	3.738034e+1	39	59	3.318584e-3	6.610169e-1	Charlie9,Charlie9,Charlie9,Charlie9,Charlie9,Charlie9,L1MB5,L1MB5,L1MB5,L1MB5,L1MB5,L1MB5,L1MB5,L1MB5,L1MB5,L1MB5,L1MB5,L1MB5,L1MB5,L1MB5,L1MB5,L1MB5,L1MB5,L1MB5,L1MB5,L1MB5,L1MB5,L1MB5,L1MB5,L1MB5,L1MB5,L1MB5,L1MB5,L1MB5,L1MB5,L1MB5,L1MB5,L1MB5,L1MB5,L1MB5,L1MB5,L1MB5,L1MB5,L1MB5,L1MB5,L1MB5,L1MB5,L1MB5,L1MB5,L1MB5,L1MB5,L1MB5,L1MB5,L1MB5,L1MB5,L1MB5,L1MB5,L1MB5,L1MB5,L1MB5,L1MB5,L1MB5,L1MB5,L1M…	ACO1,ACO2,ADSL,CHCHD5,COX10,COX19,COX20,COX6A1,DHTKD1,DLAT,DLD,FH,FXN,IDH1,IDH2,IDH3A,MDH1,ME3,MTFR1,MTFR1L,MTFR2,NNT,OGDH,OGDHL,OXA1L,PANK2,PDHA1,PDHA2,PDHB,PMPCB,SDHAF2,SDHB,SIRT3,SLC25A14,SUCLA2,SUCLG1,SUCLG2,UQCRB,UQCRC2
GO Biological Process	GO:0042058	regulation of epidermal growth factor receptor signaling pathway	172	3.883496e-5	5.010875e-1	2.913299e-3	1.196751e+0	4.278248e+2	512	9.761450e-3	1.168203e-2	2767	1.863362e-1	1.000000e+0	8.689180e-1	1.083941e+0	5.258591e+1	57	83	4.850238e-3	6.867470e-1	Charlie9,Charlie9,Charlie9,Charlie9,Charlie9,Charlie9,Charlie9,Charlie9,Charlie9,L1MB5,L1MB5,L1MB5,L1MB5,L1MB5,L1MB5,L1MB5,L1MB5,L1MB5,L1MB5,L1MB5,L1MB5,L1MB5,L1MB5,L1MB5,L1MB5,L1MB5,L1MB5,L1MB5,L1MB5,L1MB5,L1MB5,L1MB5,L1MB5,L1MB5,L1MB5,L1MB5,L1MB5,L1MB5,L1MB5,L1MB5,L1MB5,L1MB5,L1MB5,L1MB5,L1MB5,L1MB5,L1MB5,L1MB5,L1MB5,L1MB5,L1MB5,L1MB5,L1MB5,L1MB5,L1MB5,L1MB5,L1MB5,L1MB5,L1MB5,L1MB5,L1MB5,L1MB5,…	ADAM17,ADRA2A,ADRA2B,ADRA2C,AFAP1L2,AGT,APP,ARHGEF7,CBL,CBLB,CDC42,CDH13,CEACAM1,CHMP6,DAB2IP,DOK1,EGF,EGFR,EPN1,EPS15,EPS15L1,ERRFI1,FASLG,FBXW7,FER,GPER1,GPRC5A,HIP1,HIP1R,ITGA1,MMP9,MVB12A,MVB12B,NCF1,NCK2,NEURL1,PSEN1,PTPN12,PTPN2,PTPN3,PTPRJ,RAB7A,RHBDF2,RNF115,SH3GL2,SH3KBP1,SHKBP1,SOCS5,SOS1,SPRY1,SPRY2,STAM,STAM2,TGFA,TSG101,UBC,ZFYVE28
GO Biological Process	GO:0033692	cellular polysaccharide biosynthetic process	173	3.950160e-5	5.096891e-1	2.946180e-3	1.310761e+0	1.785223e+2	234	4.073247e-3	5.339053e-3	2707	1.762715e-1	1.000000e+0	8.402036e-1	1.139934e+0	2.280835e+1	26	36	2.212389e-3	7.222222e-1	Charlie9,Charlie9,Charlie9,Charlie9,L1MB5,L1MB5,L1MB5,L1MB5,L1MB5,L1MB5,L1MB5,L1MB5,L1MB5,L1MB5,L1MB5,L1MB5,L1MB5,L1MB5,L1MB5,L1MB5,L1MB5,L1MB5,L1MB5,L1MB5,L1MB5,L1MB5,L1MB5,L1MB5,L1MB5,L1MB5,L1MB5,L1MB5,L1MB5,L1MB5,L1MB5,L1MB5,L1MB5,L1MB5,L1MB5,L1MB5,L1MB5,L1MB5,L1MB5,L1MB5,L1MB5,L1MB5,L1MB5,L1MB5,L1MB5,L1MB5,L1MB5,L1MB5,L1MEg1,L1MEg1,L1MEg1,L1MEg1,L1MEg1,L1MEg1,L1MEg1,L1MEg1,LTR79,LTR79,LTR79,L…	AGL,AKT2,B3GNT2,B3GNT3,B3GNT4,CSGALNACT1,CSGALNACT2,EXT1,EXT2,GBE1,GYG1,GYG2,GYS2,HAS1,HAS2,HAS3,NDST1,NDST3,NHLRC1,PER2,PGM1,PGM2,PGM2L1,PPP1R3C,UBC,UGP2
GO Biological Process	GO:0033762	response to glucagon	174	3.965491e-5	5.116673e-1	2.940617e-3	1.293673e+0	1.986591e+2	257	4.532698e-3	5.863831e-3	1359	4.969805e-2	1.000000e+0	4.718572e-1	1.191830e+0	3.104469e+1	37	49	3.148400e-3	7.551020e-1	Charlie9,Charlie9,Charlie9,L1MB5,L1MB5,L1MB5,L1MB5,L1MB5,L1MB5,L1MB5,L1MB5,L1MB5,L1MB5,L1MB5,L1MB5,L1MB5,L1MB5,L1MB5,L1MB5,L1MB5,L1MB5,L1MB5,L1MB5,L1MB5,L1MB5,L1MB5,L1MB5,L1MB5,L1MB5,L1MB5,L1MB5,L1MB5,L1MB5,L1MB5,L1MB5,L1MB5,L1MB5,L1MB5,L1MB5,L1MB5,L1MB5,L1MB5,L1MB5,L1MB5,L1MB5,L1MB5,L1MB5,L1MB5,L1MB5,L1MB5,L1MB5,L1MB5,L1MB5,L1MB5,L1MB5,L1MB5,L1MB5,L1MB5,L1MB5,L1MB5,L1MB5,L1MB5,L1MB5,L1MB5,L1MEg1…	ADCY1,ADCY2,ADCY3,ADCY5,ADCY6,ADCY7,ADCY8,ADCY9,ARG1,CCNA2,CDO1,CPS1,CREB1,CRY1,FGF21,GCG,GJB2,GLP1R,GLP2R,GNB1,GNB2,GNB4,GNG10,GNG11,GNG12,GNG13,GNG2,GNG7,PCK1,PRKACB,PRKACG,PRKAR1A,PRKAR1B,PRKAR2A,PRKAR2B,QDPR,SREBF1
GO Biological Process	GO:0035518	histone H2A monoubiquitination	175	3.976519e-5	5.130902e-1	2.931944e-3	1.514069e+0	6.934954e+1	105	1.582311e-3	2.395729e-3	9382	7.426632e-1	1.000000e+0	1.000000e+0	9.284527e-1	1.077061e+1	10	17	8.509190e-4	5.882353e-1	L1MB5,L1MB5,L1MB5,L1MB5,L1MB5,L1MB5,L1MB5,L1MB5,L1MB5,L1MB5,L1MB5,L1MB5,L1MB5,L1MB5,L1MB5,L1MB5,L1MB5,L1MB5,L1MB5,L1MB5,L1MB5,L1MB5,L1MEg1,LTR79,LTR79,LTR79,LTR79,LTR79,LTR79,LTR79,LTR79,LTR79,LTR79,MER34A,MER34A,MER34A,MER34A,MER34A,MER34A,MER34A,MER34A,MER34A,MER34A,MER34A,MER34A,MER41B,MER41B,MER41B,MER41B,MER41B,MER77B,MER77B,MER77B,MLT1F1,MLT1F1,MLT1F1,MLT1F1,MLT1F1,MLT1F1,MLT1F1,MLT1F1,MLT1…	BCOR,CUL4B,DDB2,KDM2B,PCGF5,PCGF6,RNF168,RNF2,RYBP,TRIM37
GO Biological Process	GO:1990441	negative regulation of transcription from RNA polymerase II promoter in response to endoplasmic reticulum stress	176	4.119482e-5	5.315368e-1	3.020095e-3	1.934290e+0	2.326434e+1	45	5.308101e-4	1.026741e-3	1869	1.020519e-1	1.000000e+0	7.045349e-1	1.578370e+0	3.167826e+0	5	5	4.254595e-4	1.000000e+0	Charlie9,L1MB5,L1MB5,L1MB5,L1MB5,L1MB5,L1MB5,L1MB5,L1MB5,L1MB5,LTR79,LTR79,LTR79,LTR79,LTR79,MER34A,MER34A,MER34A,MER34A,MER34A,MER41B,MER41B,MER41B,MER41B,MER41B,MLT1F1,MLT1F1,MLT1F1,MLT1F1,MLT1F1,MLT1F1,MLT1I,MLT1I,MLT1I,MLT1I,MLT1I,MLT1I,MLT1I,MLT1I,MLT1I,MLT1I,MLT1I,MLT2C2,MamRep137,MamRep137	JUN,NCK1,NCK2,PPP1R15A,TMBIM6
GO Biological Process	GO:0018065	protein-cofactor linkage	177	4.222740e-5	5.448601e-1	3.078306e-3	1.847865e+0	2.759942e+1	51	6.297211e-4	1.163640e-3	5565	4.503788e-1	1.000000e+0	1.000000e+0	1.092717e+0	8.236347e+0	9	13	7.658271e-4	6.923077e-1	L1MB5,L1MB5,L1MB5,L1MB5,L1MB5,L1MB5,L1MB5,L1MB5,L1MB5,L1MB5,L1MB5,L1MB5,L1MB5,L1MB5,L1MB5,L1MEg1,LTR79,LTR79,LTR79,LTR79,MER41B,MER41B,MER41B,MER41B,MER41B,MER41B,MLT1F1,MLT1F1,MLT1F1,MLT1F1,MLT1F1,MLT1F1,MLT1F1,MLT1F1,MLT1F1,MLT1I,MLT1I,MLT1I,MLT1I,MLT1I,MLT1I,MLT1I,MLT2C2,MamRep4096,MamRep4096,MamRep4096,MamRep4096,THE1D-int,THE1D-int,THE1D-int,THE1D-int	CTH,GAD1,GCSH,GLRX5,LIPT2,NDUFAB1,NNAT,POP5,SDHAF2
GO Biological Process	GO:0009087	methionine catabolic process	178	4.252654e-5	5.487199e-1	3.082696e-3	5.054181e+0	1.978560e+0	10	4.514374e-5	2.281646e-4	6890	6.335652e-1	1.000000e+0	1.000000e+0	1.578370e+0	6.335652e-1	1	1	8.509190e-5	1.000000e+0	L1MB5,L1MB5,L1MB5,L1MB5,L1MB5,L1MB5,L1MB5,L1MB5,L1MB5,MLT1I	MAT1A
GO Biological Process	GO:0043542	endothelial cell migration	179	4.525715e-5	5.839530e-1	3.262307e-3	1.214036e+0	3.574853e+2	434	8.156552e-3	9.902346e-3	807	1.482960e-2	1.000000e+0	2.371082e-1	1.224597e+0	3.674678e+1	45	58	3.829135e-3	7.758621e-1	Charlie9,Charlie9,Charlie9,Charlie9,Charlie9,Charlie9,Charlie9,Charlie9,Charlie9,Charlie9,L1MB5,L1MB5,L1MB5,L1MB5,L1MB5,L1MB5,L1MB5,L1MB5,L1MB5,L1MB5,L1MB5,L1MB5,L1MB5,L1MB5,L1MB5,L1MB5,L1MB5,L1MB5,L1MB5,L1MB5,L1MB5,L1MB5,L1MB5,L1MB5,L1MB5,L1MB5,L1MB5,L1MB5,L1MB5,L1MB5,L1MB5,L1MB5,L1MB5,L1MB5,L1MB5,L1MB5,L1MB5,L1MB5,L1MB5,L1MB5,L1MB5,L1MB5,L1MB5,L1MB5,L1MB5,L1MB5,L1MB5,L1MB5,L1MB5,L1MB5,L1MB5,L1M…	ABL1,AMOT,APOA1,CDH13,CXCL13,CYP1B1,DPP4,EFNB2,EMP2,FAP,FGF2,GIPC1,GPLD1,GPR124,GPX1,GREM1,HMGB1,ID1,ITGB1,KDR,LGALS8,LOXL2,MYH9,NOV,NRP1,PAXIP1,PIK3CA,PLXND1,PRKX,PRSS3,PTK2,PTK2B,PTP4A3,PXN,RHOA,ROBO1,S100P,SCARB1,SCG2,SLIT2,SRF,STARD13,TDGF1,TGFBR1,VEGFA
GO Biological Process	GO:0050684	regulation of mRNA processing	180	4.551091e-5	5.872273e-1	3.262374e-3	1.198413e+0	4.130464e+2	495	9.424257e-3	1.129415e-2	11460	9.543048e-1	1.000000e+0	1.000000e+0	8.861023e-1	7.222643e+1	64	114	5.445882e-3	5.614035e-1	Charlie9,Charlie9,Charlie9,Charlie9,Charlie9,Charlie9,Charlie9,Charlie9,Charlie9,Charlie9,Charlie9,Charlie9,Charlie9,Charlie9,Charlie9,L1MB5,L1MB5,L1MB5,L1MB5,L1MB5,L1MB5,L1MB5,L1MB5,L1MB5,L1MB5,L1MB5,L1MB5,L1MB5,L1MB5,L1MB5,L1MB5,L1MB5,L1MB5,L1MB5,L1MB5,L1MB5,L1MB5,L1MB5,L1MB5,L1MB5,L1MB5,L1MB5,L1MB5,L1MB5,L1MB5,L1MB5,L1MB5,L1MB5,L1MB5,L1MB5,L1MB5,L1MB5,L1MB5,L1MB5,L1MB5,L1MB5,L1MB5,L1MB5,L1MB5,…	BARD1,CCNT1,CDK19,CELF4,CELF5,CPEB3,CTR9,CWC22,DDX17,DDX5,DHX9,DYRK1A,EIF4A3,FMR1,HNRNPA1,HNRNPL,HNRNPU,HSPA1A,HSPA8,KHDRBS1,KHDRBS2,KHDRBS3,LEO1,MBNL2,METTL16,MYOD1,NCBP2,NPM1,NSRP1,PAPOLA,PRDX6,PTBP1,PTCD2,RBFOX1,RBFOX2,RBFOX3,RBM11,RBM5,RBM7,RBMX,RBMY1A1,RNPS1,SAFB2,SAP18,SFSWAP,SLTM,SMU1,SNRNP70,SNRPA,SNW1,SREK1,SRPK1,SRPK2,SRRM4,SRSF10,SRSF2,SRSF3,SRSF6,STH,TMBIM6,TRA2B,YTHDC1,ZC3H14,ZFP36L1
GO Biological Process	GO:0010390	histone monoubiquitination	181	4.564146e-5	5.889118e-1	3.253656e-3	1.428090e+0	9.593233e+1	137	2.188837e-3	3.125856e-3	9893	8.510560e-1	1.000000e+0	1.000000e+0	8.768720e-1	1.710626e+1	15	27	1.276378e-3	5.555556e-1	Charlie9,L1MB5,L1MB5,L1MB5,L1MB5,L1MB5,L1MB5,L1MB5,L1MB5,L1MB5,L1MB5,L1MB5,L1MB5,L1MB5,L1MB5,L1MB5,L1MB5,L1MB5,L1MB5,L1MB5,L1MB5,L1MB5,L1MB5,L1MB5,L1MB5,L1MB5,L1MB5,L1MB5,L1MB5,L1MB5,L1MB5,L1MB5,L1MB5,L1MB5,L1MB5,L1MEg1,LTR79,LTR79,LTR79,LTR79,LTR79,LTR79,LTR79,LTR79,LTR79,LTR79,LTR79,MER34A,MER34A,MER34A,MER34A,MER34A,MER34A,MER34A,MER34A,MER34A,MER34A,MER34A,MER34A,MER41B,MER41B,MER41B,MER41B,M…	BCOR,CTR9,CUL4B,DDB2,KDM2B,LEO1,PCGF5,PCGF6,RAG1,RNF168,RNF2,RYBP,TRIM37,UBE2E1,WAC
GO Biological Process	GO:0099532	synaptic vesicle endosomal processing	182	4.674769e-5	6.031854e-1	3.314206e-3	2.448818e+0	1.061737e+1	26	2.422508e-4	5.932281e-4	4674	4.013923e-1	1.000000e+0	1.000000e+0	1.578370e+0	1.267130e+0	2	2	1.701838e-4	1.000000e+0	Charlie9,L1MB5,L1MB5,L1MB5,L1MB5,L1MB5,L1MB5,L1MB5,L1MB5,L1MB5,LTR79,LTR79,LTR79,MER34A,MER34A,MER34A,MER34A,MER34A,MER34A,MER34A,MER34A,MLT1F1,MLT1I,MLT1I,MLT1I,MamRep137	AP3D1,EEA1
GO Biological Process	GO:0002879	positive regulation of acute inflammatory response to non-antigenic stimulus	183	4.770096e-5	6.154855e-1	3.363309e-3	4.984073e+0	2.006391e+0	10	4.577875e-5	2.281646e-4	10204	8.657380e-1	1.000000e+0	1.000000e+0	7.891848e-1	1.267130e+0	1	2	8.509190e-5	5.000000e-1	MER34A,MER34A,MER34A,MER34A,MLT2C2,MLT2C2,MamRep4096,MamRep4096,MamRep4096,MamRep4096	FFAR2
GO Biological Process	GO:2000458	regulation of astrocyte chemotaxis	184	4.880150e-5	6.296858e-1	3.422205e-3	3.158098e+0	5.382987e+0	17	1.228207e-4	3.878799e-4	4674	4.013923e-1	1.000000e+0	1.000000e+0	1.578370e+0	1.267130e+0	2	2	1.701838e-4	1.000000e+0	L1MB5,L1MB5,LTR13A,MER34A,MER34A,MER34A,MLT1F1,MLT1F1,MLT1I,MLT1I,MLT1I,MLT1I,MLT1I,MLT1I,MLT2C2,MLT2C2,MamRep137	CCR2,GPR183
GO Biological Process	GO:0039695	DNA-templated viral transcription	185	4.924669e-5	6.354300e-1	3.434757e-3	4.513453e+0	2.437158e+0	11	5.560733e-5	2.509811e-4	6890	6.335652e-1	1.000000e+0	1.000000e+0	1.578370e+0	6.335652e-1	1	1	8.509190e-5	1.000000e+0	L1MB5,L1MB5,L1MB5,L1MB5,L1MB5,L1MB5,L1MB5,L1MB5,L1MB5,L1MB5,L1MB5	DHX9
GO Biological Process	GO:1904973	positive regulation of viral translation	185	4.924669e-5	6.354300e-1	3.434757e-3	4.513453e+0	2.437158e+0	11	5.560733e-5	2.509811e-4	6890	6.335652e-1	1.000000e+0	1.000000e+0	1.578370e+0	6.335652e-1	1	1	8.509190e-5	1.000000e+0	L1MB5,L1MB5,L1MB5,L1MB5,L1MB5,L1MB5,L1MB5,L1MB5,L1MB5,L1MB5,L1MB5	DHX9
GO Biological Process	GO:1905698	positive regulation of polysome binding	185	4.924669e-5	6.354300e-1	3.434757e-3	4.513453e+0	2.437158e+0	11	5.560733e-5	2.509811e-4	6890	6.335652e-1	1.000000e+0	1.000000e+0	1.578370e+0	6.335652e-1	1	1	8.509190e-5	1.000000e+0	L1MB5,L1MB5,L1MB5,L1MB5,L1MB5,L1MB5,L1MB5,L1MB5,L1MB5,L1MB5,L1MB5	DHX9
GO Biological Process	GO:0006293	nucleotide-excision repair, preincision complex stabilization	188	4.970282e-5	6.413155e-1	3.411253e-3	1.501893e+0	7.057761e+1	106	1.610332e-3	2.418545e-3	2379	1.599900e-1	1.000000e+0	8.677390e-1	1.202567e+0	1.330487e+1	16	21	1.361470e-3	7.619048e-1	L1MB5,L1MB5,L1MB5,L1MB5,L1MB5,L1MB5,L1MB5,L1MB5,L1MB5,L1MB5,L1MB5,L1MB5,L1MB5,L1MB5,L1MB5,L1MB5,L1MB5,L1MB5,L1MB5,L1MB5,L1MB5,L1MB5,L1MB5,L1MB5,L1MB5,L1MB5,L1MB5,L1MB5,L1MB5,L1MB5,L1MB5,L1MB5,L1MB5,LTR79,LTR79,LTR79,LTR79,LTR79,LTR79,LTR79,LTR79,MER11C,MER11C,MER34A,MER34A,MER34A,MER34A,MER41B,MER41B,MER41B,MER41B,MER41B,MER41B,MER41B,MER41B,MER41B,MER41B,MER41B,MER41B,MER77B,MER77B,MLT1F1,MLT1F1…	CHD1L,CUL4A,CUL4B,DDB2,ERCC2,ERCC3,ERCC4,ERCC5,GTF2H2,GTF2H3,GTF2H5,PARP1,RBX1,RPA1,RPA3,XPA
GO Biological Process	GO:0007176	regulation of epidermal growth factor-activated receptor activity	189	5.065530e-5	6.536053e-1	3.458229e-3	1.333575e+0	1.514725e+2	202	3.456067e-3	4.608926e-3	4120	3.375436e-1	1.000000e+0	1.000000e+0	1.088531e+0	1.837339e+1	20	29	1.701838e-3	6.896552e-1	Charlie9,Charlie9,L1MB5,L1MB5,L1MB5,L1MB5,L1MB5,L1MB5,L1MB5,L1MB5,L1MB5,L1MB5,L1MB5,L1MB5,L1MB5,L1MB5,L1MB5,L1MB5,L1MB5,L1MB5,L1MB5,L1MB5,L1MB5,L1MB5,L1MB5,L1MB5,L1MB5,L1MB5,L1MB5,L1MB5,L1MB5,L1MB5,L1MB5,L1MB5,L1MB5,L1MB5,L1MB5,L1MB5,L1MB5,L1MB5,L1MB5,L1MB5,L1MB5,L1MB5,L1MB5,L1MB5,L1MEg1,L1MEg1,L1MEg1,L1MEg1,L1MEg1,L1MEg1,L1MEg1,L1MEg1,L1MEg1,L1MEg1,L1MEg1,L1MEg1,L1MEg1,LTR79,LTR79,LTR79,LTR79,LT…	ADAM17,ADRA2A,ADRA2B,ADRA2C,APP,CBL,CBLB,CHMP6,EGF,ERRFI1,FBXW7,GPRC5A,NCF1,NCK2,NEURL1,PSEN1,SOCS5,TGFA,TSG101,ZFYVE28
GO Biological Process	GO:0042446	hormone biosynthetic process	190	5.118372e-5	6.604235e-1	3.475913e-3	1.287629e+0	2.003683e+2	258	4.571696e-3	5.886648e-3	4237	3.692844e-1	1.000000e+0	1.000000e+0	1.052246e+0	3.231182e+1	34	51	2.893125e-3	6.666667e-1	Charlie9,Charlie9,Charlie9,Charlie9,Charlie9,Charlie9,L1MB5,L1MB5,L1MB5,L1MB5,L1MB5,L1MB5,L1MB5,L1MB5,L1MB5,L1MB5,L1MB5,L1MB5,L1MB5,L1MB5,L1MB5,L1MB5,L1MB5,L1MB5,L1MB5,L1MB5,L1MB5,L1MB5,L1MB5,L1MB5,L1MB5,L1MB5,L1MB5,L1MB5,L1MB5,L1MB5,L1MB5,L1MB5,L1MB5,L1MB5,L1MB5,L1MB5,L1MB5,L1MB5,L1MB5,L1MB5,L1MB5,L1MB5,L1MB5,L1MB5,L1MB5,L1MB5,L1MB5,L1MB5,L1MB5,L1MB5,L1MB5,L1MB5,L1MB5,L1MB5,L1MB5,L1MB5,L1MB5,L1M…	AANAT,ADM,AKR1B1,AKR1B15,ASMT,CACNA1H,CHST8,CHST9,CYP11A1,CYP11B2,CYP17A1,CYP19A1,DHCR7,DIO1,DIO2,DIO3,DUOX1,DUOX2,FDX1,FSHB,HSD17B11,HSD17B12,HSD17B2,HSD17B3,HSD17B7,HSD3B2,SCARB1,SRD5A1,SRD5A3,STARD3NL,TG,TPO,TSPO,WNT4
GO Biological Process	GO:0051445	regulation of meiotic cell cycle	191	5.124508e-5	6.612153e-1	3.461860e-3	1.282422e+0	2.074200e+2	266	4.732592e-3	6.069180e-3	2966	2.070790e-1	1.000000e+0	9.008565e-1	1.112033e+0	2.787687e+1	31	44	2.637849e-3	7.045455e-1	Charlie9,Charlie9,Charlie9,Charlie9,Charlie9,L1MB5,L1MB5,L1MB5,L1MB5,L1MB5,L1MB5,L1MB5,L1MB5,L1MB5,L1MB5,L1MB5,L1MB5,L1MB5,L1MB5,L1MB5,L1MB5,L1MB5,L1MB5,L1MB5,L1MB5,L1MB5,L1MB5,L1MB5,L1MB5,L1MB5,L1MB5,L1MB5,L1MB5,L1MB5,L1MB5,L1MB5,L1MB5,L1MB5,L1MB5,L1MB5,L1MB5,L1MB5,L1MB5,L1MB5,L1MB5,L1MB5,L1MB5,L1MB5,L1MB5,L1MB5,L1MB5,L1MB5,L1MB5,L1MB5,L1MB5,L1MB5,L1MB5,L1MB5,L1MB5,L1MB5,L1MB5,L1MB5,L1MB5,L1MB5,…	ASPM,C17orf104,CCDC36,CDC20,CDK1,DAZL,DMRT1,DUSP1,FZR1,INSR,LFNG,LIF,MSH2,MSX1,MSX2,NPM2,NPPC,OSM,OVOL1,PDE3A,PIWIL2,PLCB1,PPP2R1A,PRDM9,PRKACB,PRKAR1A,TOPAZ1,TTK,UBE2B,WNT4,WNT5A
GO Biological Process	GO:0060158	phospholipase C-activating dopamine receptor signaling pathway	192	5.164996e-5	6.664394e-1	3.471039e-3	1.589167e+0	5.222861e+1	83	1.191672e-3	1.893767e-3	2085	1.254885e-1	1.000000e+0	7.765842e-1	1.315308e+0	7.602782e+0	10	12	8.509190e-4	8.333333e-1	Charlie9,L1MB5,L1MB5,L1MB5,L1MB5,L1MB5,L1MB5,L1MB5,L1MB5,L1MB5,L1MB5,L1MB5,L1MB5,L1MB5,L1MB5,L1MB5,L1MB5,LTR79,LTR79,LTR79,LTR79,LTR79,LTR79,MER41B,MER41B,MER41B,MER41B,MER77B,MER77B,MER77B,MLT1F1,MLT1F1,MLT1F1,MLT1F1,MLT1F1,MLT1F1,MLT1F1,MLT1F1,MLT1F1,MLT1I,MLT1I,MLT1I,MLT1I,MLT1I,MLT1I,MLT1I,MLT1I,MLT1I,MLT1I,MLT1I,MLT1I,MLT1I,MLT1I,MLT1I,MLT1I,MLT1I,MLT1I,MLT1I,MLT1I,MLT1I,MLT1I,MLT1I,MLT1I,ML…	DRD1,DRD2,DRD5,GNA11,GNA14,GNA15,GNAQ,OR13F1,OR5T1,SLC9A3R1
GO Biological Process	GO:0006295	nucleotide-excision repair, DNA incision, 3'-to lesion	193	5.216875e-5	6.731334e-1	3.487738e-3	1.499940e+0	7.066952e+1	106	1.612429e-3	2.418545e-3	3244	2.485359e-1	1.000000e+0	9.885508e-1	1.147905e+0	1.393843e+1	16	22	1.361470e-3	7.272727e-1	L1MB5,L1MB5,L1MB5,L1MB5,L1MB5,L1MB5,L1MB5,L1MB5,L1MB5,L1MB5,L1MB5,L1MB5,L1MB5,L1MB5,L1MB5,L1MB5,L1MB5,L1MB5,L1MB5,L1MB5,L1MB5,L1MB5,L1MB5,L1MB5,L1MB5,L1MB5,L1MB5,L1MB5,L1MB5,L1MB5,L1MB5,L1MB5,L1MB5,LTR79,LTR79,LTR79,LTR79,LTR79,LTR79,LTR79,LTR79,MER11C,MER11C,MER34A,MER34A,MER34A,MER34A,MER41B,MER41B,MER41B,MER41B,MER41B,MER41B,MER41B,MER41B,MER41B,MER41B,MER41B,MER41B,MER77B,MER77B,MLT1F1,MLT1F1…	CHD1L,CUL4A,CUL4B,DDB2,ERCC2,ERCC3,ERCC4,ERCC5,GTF2H2,GTF2H3,GTF2H5,PARP1,RBX1,RPA1,RPA3,XPA
GO Biological Process	GO:0031281	positive regulation of cyclase activity	194	5.537615e-5	7.145185e-1	3.683085e-3	1.216517e+0	3.411379e+2	415	7.783561e-3	9.468833e-3	322	7.787632e-4	1.000000e+0	3.120615e-2	1.310849e+0	3.738034e+1	49	59	4.169503e-3	8.305085e-1	Charlie9,Charlie9,Charlie9,L1MB5,L1MB5,L1MB5,L1MB5,L1MB5,L1MB5,L1MB5,L1MB5,L1MB5,L1MB5,L1MB5,L1MB5,L1MB5,L1MB5,L1MB5,L1MB5,L1MB5,L1MB5,L1MB5,L1MB5,L1MB5,L1MB5,L1MB5,L1MB5,L1MB5,L1MB5,L1MB5,L1MB5,L1MB5,L1MB5,L1MB5,L1MB5,L1MB5,L1MB5,L1MB5,L1MB5,L1MB5,L1MB5,L1MB5,L1MB5,L1MB5,L1MB5,L1MB5,L1MB5,L1MB5,L1MB5,L1MB5,L1MB5,L1MB5,L1MB5,L1MB5,L1MB5,L1MB5,L1MB5,L1MB5,L1MB5,L1MB5,L1MB5,L1MB5,L1MB5,L1MB5,L1MB5,…	ACR,ADCY1,ADCY2,ADCY3,ADCY5,ADCY6,ADCY7,ADCY8,ADCY9,ADCYAP1,ADORA2A,ADORA2B,ADORA3,ADRB1,ADRB2,AVPR2,CALCA,CALCR,CAP1,CAP2,CRHR1,DRD1,DRD5,EDNRA,FSHR,GHRHR,GLP1R,GNAL,GPER1,GPR126,GPR133,GUCA1A,GUCA1B,GUCA1C,GUCA2A,GUCA2B,LHCGR,MAPK14,MAPK8,NF1,NOS1,NOS2,PRKCA,RAF1,RCVRN,RIT2,TSHR,VIPR2,WFS1
GO Biological Process	GO:0010816	calcitonin catabolic process	195	5.549714e-5	7.160796e-1	3.672203e-3	3.608563e+0	3.879660e+0	14	8.852013e-5	3.194305e-4	6890	6.335652e-1	1.000000e+0	1.000000e+0	1.578370e+0	6.335652e-1	1	1	8.509190e-5	1.000000e+0	L1MB5,L1MB5,L1MB5,L1MB5,L1MB5,L1MB5,L1MB5,L1MB5,MER41B,MER41B,MER41B,MER41B,MER41B,MER41B	ECE1
GO Biological Process	GO:0034959	endothelin maturation	195	5.549714e-5	7.160796e-1	3.672203e-3	3.608563e+0	3.879660e+0	14	8.852013e-5	3.194305e-4	6890	6.335652e-1	1.000000e+0	1.000000e+0	1.578370e+0	6.335652e-1	1	1	8.509190e-5	1.000000e+0	L1MB5,L1MB5,L1MB5,L1MB5,L1MB5,L1MB5,L1MB5,L1MB5,MER41B,MER41B,MER41B,MER41B,MER41B,MER41B	ECE1
GO Biological Process	GO:0010814	substance P catabolic process	195	5.549714e-5	7.160796e-1	3.672203e-3	3.608563e+0	3.879660e+0	14	8.852013e-5	3.194305e-4	6890	6.335652e-1	1.000000e+0	1.000000e+0	1.578370e+0	6.335652e-1	1	1	8.509190e-5	1.000000e+0	L1MB5,L1MB5,L1MB5,L1MB5,L1MB5,L1MB5,L1MB5,L1MB5,MER41B,MER41B,MER41B,MER41B,MER41B,MER41B	ECE1
GO Biological Process	GO:0034128	negative regulation of MyD88-independent toll-like receptor signaling pathway	198	5.825500e-5	7.516643e-1	3.796284e-3	1.759048e+0	3.240389e+1	57	7.393421e-4	1.300538e-3	5787	4.947152e-1	1.000000e+0	1.000000e+0	1.127407e+0	4.434956e+0	5	7	4.254595e-4	7.142857e-1	L1MB5,L1MB5,L1MB5,L1MB5,L1MB5,L1MB5,L1MB5,L1MB5,L1MB5,L1MB5,L1MB5,L1MB5,L1MB5,L1MB5,L1MB5,L1MB5,L1MB5,L1MB5,L1MB5,L1MB5,L1MB5,L1MB5,L1MB5,L1MB5,LTR13A,LTR79,LTR79,LTR79,LTR79,LTR79,LTR79,LTR79,LTR79,LTR79,MER11C,MER41B,MER77B,MLT1F1,MLT1F1,MLT1F1,MLT1F1,MLT1I,MLT1I,MLT1I,MLT1I,MLT1I,MLT1I,MLT1I,MLT1I,MLT1I,MLT1I,MLT1I,MLT1I,MLT2C2,MLT2C2,MLT2C2,PABL_A	CD14,LY96,TLR3,TLR4,TMED7-TICAM2
GO Biological Process	GO:0016071	mRNA metabolic process	199	5.852903e-5	7.552001e-1	3.794975e-3	1.084424e+0	2.045326e+3	2218	4.666711e-2	5.060692e-2	12058	9.999902e-1	1.000000e+0	1.000000e+0	8.744363e-1	4.105502e+2	359	648	3.054799e-2	5.540123e-1	Charlie9,Charlie9,Charlie9,Charlie9,Charlie9,Charlie9,Charlie9,Charlie9,Charlie9,Charlie9,Charlie9,Charlie9,Charlie9,Charlie9,Charlie9,Charlie9,Charlie9,Charlie9,Charlie9,Charlie9,Charlie9,Charlie9,Charlie9,Charlie9,Charlie9,Charlie9,Charlie9,Charlie9,Charlie9,Charlie9,Charlie9,Charlie9,Charlie9,Charlie9,Charlie9,Charlie9,Charlie9,Charlie9,Charlie9,Charlie9,Charlie9,Charlie9,Charlie9,Charlie9,Cha…	A1CF,AAR2,ADAR,ADARB1,ADARB2,AFF2,AGO1,AGO2,AGO3,AGO4,AICDA,AKAP17A,APOBEC1,APOBEC4,APP,AQR,ATM,BCAS2,BRDT,BUD13,BUD31,C17orf85,CCAR1,CCNH,CCRN4L,CD2BP2,CDC40,CDC5L,CDK13,CDK7,CEBPG,CELF2,CELF4,CELF5,CMTR2,CNOT10,CNOT11,CNOT2,CNOT3,CNOT4,CNOT6,CNOT6L,CNOT7,CNOT8,CPEB1,CPSF2,CPSF3,CPSF6,CRNKL1,CSTF1,CSTF2T,CSTF3,CTIF,CTNNBL1,CWC22,CWC27,DCP1B,DCP2,DCPS,DDX1,DDX17,DDX20,DDX46,DDX47,DDX5,DDX6,DHX15,…
GO Biological Process	GO:0090002	establishment of protein localization to plasma membrane	200	6.042828e-5	7.797061e-1	3.898530e-3	1.326220e+0	1.545746e+2	205	3.526847e-3	4.677375e-3	1393	5.528626e-2	1.000000e+0	5.121024e-1	1.202567e+0	2.660974e+1	32	42	2.722941e-3	7.619048e-1	Charlie9,Charlie9,L1MB5,L1MB5,L1MB5,L1MB5,L1MB5,L1MB5,L1MB5,L1MB5,L1MB5,L1MB5,L1MB5,L1MB5,L1MB5,L1MB5,L1MB5,L1MB5,L1MB5,L1MB5,L1MB5,L1MB5,L1MB5,L1MB5,L1MB5,L1MB5,L1MB5,L1MB5,L1MB5,L1MB5,L1MB5,L1MB5,L1MB5,L1MB5,L1MB5,L1MB5,L1MB5,L1MB5,L1MB5,L1MB5,L1MB5,L1MB5,L1MB5,L1MB5,L1MB5,L1MB5,L1MB5,L1MB5,L1MB5,L1MB5,L1MB5,L1MB5,L1MB5,L1MB5,L1MB5,L1MB5,L1MB5,L1MB5,L1MB5,L1MB5,L1MB5,L1MB5,L1MB5,L1MB5,L1MB5,L1M…	AMN,ANK3,ARHGAP44,ARL6,ATP1B1,BBS1,BBS2,BLZF1,CLIP1,ENSG00000168824,GOLGA4,GOLGA7,GOLPH3,GRIPAP1,KIF13A,MACF1,OPTN,RAB10,RAB11A,RAB31,RAB8A,RILPL1,SCRIB,SNAP25,SNAP47,SPTBN1,STX3,TUSC5,VAMP3,VAMP5,VAMP7,VPS35
GO Biological Process	GO:0050870	positive regulation of T cell activation	201	6.072313e-5	7.835105e-1	3.898062e-3	1.127929e+0	9.247034e+2	1043	2.109846e-2	2.379757e-2	1719	8.800031e-2	1.000000e+0	6.605398e-1	1.075804e+0	1.273466e+2	137	201	1.165759e-2	6.815920e-1	Charlie9,Charlie9,Charlie9,Charlie9,Charlie9,Charlie9,Charlie9,Charlie9,Charlie9,Charlie9,Charlie9,Charlie9,Charlie9,Charlie9,Charlie9,Charlie9,Charlie9,Charlie9,Charlie9,Charlie9,Charlie9,Charlie9,Charlie9,Charlie9,Charlie9,Charlie9,Charlie9,Charlie9,Charlie9,Charlie9,Charlie9,Charlie9,Charlie9,Charlie9,Charlie9,Charlie9,Charlie9,Charlie9,Charlie9,Charlie9,Charlie9,Charlie9,Charlie9,Charlie9,Cha…	ADA,ANXA1,AP3B1,AP3D1,BCL10,BCL6,BTLA,CARD11,CCL19,CCL2,CCL21,CCL5,CCR2,CD1D,CD244,CD247,CD276,CD28,CD40LG,CD47,CD5,CD55,CD6,CD83,CD86,CDC42,CLECL1,CTLA4,CYLD,DOCK8,DPP4,DUSP10,EFNB1,EFNB2,ENSG00000113811,FADD,FAM49B,FYN,GATA3,GLI2,GLI3,GPAM,GRAP2,HES1,HHLA2,HLA-DPA1,HLA-DPB1,HLA-DQA1,HLA-DQA2,HLA-DRA,HLA-DRB1,HLA-DRB5,HLA-G,HLX,HMGB1,HSPH1,ICOS,ICOSLG,IFNG,IGF1,IGFBP2,IHH,IL12A,IL12B,IL12RB1,IL1…
GO Biological Process	GO:0060292	long term synaptic depression	202	6.246698e-5	8.060114e-1	3.990156e-3	1.389638e+0	1.101006e+2	153	2.512107e-3	3.490919e-3	1982	1.068895e-1	1.000000e+0	6.958604e-1	1.282425e+0	1.013704e+1	13	16	1.106195e-3	8.125000e-1	Charlie9,Charlie9,Charlie9,Charlie9,L1MB5,L1MB5,L1MB5,L1MB5,L1MB5,L1MB5,L1MB5,L1MB5,L1MB5,L1MB5,L1MB5,L1MB5,L1MB5,L1MB5,L1MB5,L1MB5,L1MB5,L1MB5,L1MB5,L1MB5,L1MB5,L1MB5,L1MB5,L1MB5,L1MB5,L1MB5,L1MB5,L1MB5,L1MB5,L1MB5,L1MB5,L1MB5,L1MB5,L1MB5,L1MB5,L1MB5,L1MB5,L1MB5,L1MB5,L1MB5,L1MEg1,L1MEg1,L1MEg1,L1MEg1,L1MEg1,L1MEg1,L1MEg1,L1MEg1,LTR79,LTR79,LTR79,LTR79,LTR79,LTR79,LTR79,LTR79,LTR79,MER34A,MER34A…	ARF1,CD38,DRD1,DRD5,GRIA1,GRID2IP,PLK2,PTK2B,SHANK2,SLC24A1,SLC24A2,SRF,STXBP1
GO Biological Process	GO:0070989	oxidative demethylation	203	6.289420e-5	8.115239e-1	3.997654e-3	1.763557e+0	3.175401e+1	56	7.245142e-4	1.277722e-3	6312	5.353109e-1	1.000000e+0	1.000000e+0	1.052246e+0	7.602782e+0	8	12	6.807352e-4	6.666667e-1	L1MB5,L1MB5,L1MB5,L1MB5,L1MB5,L1MB5,L1MB5,L1MB5,L1MB5,L1MB5,L1MB5,L1MB5,L1MB5,L1MB5,L1MB5,L1MB5,L1MB5,L1MB5,L1MEg1,L1MEg1,L1MEg1,L1MEg1,L1MEg1,L1MEg1,L1MEg1,L1MEg1,L1MEg1,L1MEg1,L1MEg1,LTR79,LTR79,LTR79,LTR79,LTR79,LTR79,MER41B,MER41B,MLT1F1,MLT1I,MLT1I,MLT1I,MLT1I,MLT1I,MLT1I,MLT1I,MLT1I,MLT1I,MamRep137,MamRep137,MamRep137,MamRep137,MamRep137,MamRep137,MamRep137,MamRep137,MamRep137	ALKBH1,ALKBH3,CYP2C8,CYP2C9,CYP3A4,CYP3A5,FTO,TDG
GO Biological Process	GO:0016569	covalent chromatin modification	204	6.443710e-5	8.314319e-1	4.075647e-3	1.084259e+0	2.029036e+3	2200	4.629542e-2	5.019622e-2	2738	1.820357e-1	1.000000e+0	8.578549e-1	1.033176e+0	2.971421e+2	307	469	2.612321e-2	6.545842e-1	Charlie9,Charlie9,Charlie9,Charlie9,Charlie9,Charlie9,Charlie9,Charlie9,Charlie9,Charlie9,Charlie9,Charlie9,Charlie9,Charlie9,Charlie9,Charlie9,Charlie9,Charlie9,Charlie9,Charlie9,Charlie9,Charlie9,Charlie9,Charlie9,Charlie9,Charlie9,Charlie9,Charlie9,Charlie9,Charlie9,Charlie9,Charlie9,Charlie9,Charlie9,Charlie9,Charlie9,Charlie9,Charlie9,Charlie9,Charlie9,Charlie9,Charlie9,Charlie9,Charlie9,Cha…	ACTL6A,AEBP2,ANP32E,ARID1A,ARID1B,ARID2,ARID5B,ASF1A,ASF1B,ASH1L,ASXL1,ATF2,ATM,ATRX,ATXN3L,ATXN7,AURKA,AURKB,AURKC,BANP,BAZ1B,BAZ2A,BCOR,BCORL1,BEND3,BPTF,BRCA2,BRCC3,BRD1,BRD3,BRD9,BRDT,BRE,BRMS1L,BRPF3,C11orf30,C17orf96,CABIN1,CARM1,CBX2,CBX4,CBX6,CBX7,CCNA2,CDK1,CDY1,CDY1B,CDY2A,CDY2B,CECR2,CHD1,CHD2,CHD3,CHD5,CHD6,CHD7,CHD9,COPRS,CREBBP,CSRP2BP,CTBP1,CTCFL,CTR9,CUL4B,CXXC1,DAXX,DDB2,DEK,DNAJ…
GO Biological Process	GO:0006687	glycosphingolipid metabolic process	205	6.667003e-5	8.602434e-1	4.196309e-3	1.226149e+0	3.066512e+2	376	6.996696e-3	8.578991e-3	5612	4.535930e-1	1.000000e+0	1.000000e+0	1.022606e+0	4.498313e+1	46	71	3.914227e-3	6.478873e-1	Charlie9,Charlie9,Charlie9,Charlie9,Charlie9,Charlie9,L1MB5,L1MB5,L1MB5,L1MB5,L1MB5,L1MB5,L1MB5,L1MB5,L1MB5,L1MB5,L1MB5,L1MB5,L1MB5,L1MB5,L1MB5,L1MB5,L1MB5,L1MB5,L1MB5,L1MB5,L1MB5,L1MB5,L1MB5,L1MB5,L1MB5,L1MB5,L1MB5,L1MB5,L1MB5,L1MB5,L1MB5,L1MB5,L1MB5,L1MB5,L1MB5,L1MB5,L1MB5,L1MB5,L1MB5,L1MB5,L1MB5,L1MB5,L1MB5,L1MB5,L1MB5,L1MB5,L1MB5,L1MB5,L1MB5,L1MB5,L1MB5,L1MB5,L1MB5,L1MB5,L1MB5,L1MB5,L1MB5,L1M…	A3GALT2,A4GALT,ALDH5A1,ARSB,ARSD,ARSE,ARSF,ARSH,ARSI,ARSJ,ARSK,ASAH1,B3GALNT1,B3GALT1,B3GALT2,B4GALT6,CLN6,CREM,ENPP7,ESYT2,ESYT3,GALC,GM2A,HEXB,ITGB8,KIT,LARGE,NAGA,NEU4,PSAP,SERPINA6,SMPD1,SMPD3,ST3GAL5,ST6GALNAC1,ST6GALNAC3,ST6GALNAC5,ST8SIA1,ST8SIA2,ST8SIA3,ST8SIA4,ST8SIA6,STS,SUMF1,UGCG,UGT8
GO Biological Process	GO:0090427	activation of meiosis	206	6.690666e-5	8.632966e-1	4.190760e-3	1.623457e+0	4.558175e+1	74	1.040014e-3	1.688418e-3	3280	2.542923e-1	1.000000e+0	1.000000e+0	1.578370e+0	1.900695e+0	3	3	2.552757e-4	1.000000e+0	Charlie9,Charlie9,L1MB5,L1MB5,L1MB5,L1MB5,L1MB5,L1MB5,L1MB5,L1MB5,L1MB5,L1MB5,L1MB5,L1MB5,L1MB5,L1MB5,L1MB5,LTR79,LTR79,LTR79,LTR79,LTR79,MER11C,MER41B,MER41B,MER41B,MER41B,MER77B,MER77B,MER77B,MLT1F1,MLT1F1,MLT1F1,MLT1F1,MLT1F1,MLT1F1,MLT1F1,MLT1F1,MLT1F1,MLT1F1,MLT1I,MLT1I,MLT1I,MLT1I,MLT1I,MLT1I,MLT1I,MLT1I,MLT1I,MLT1I,MLT1I,MLT1I,MLT1I,MLT1I,MLT1I,MLT1I,MLT1I,MLT1I,MLT1I,MLT2C2,MLT2C2,MLT2C2,…	MSX1,MSX2,PLCB1
GO Biological Process	GO:0009057	macromolecule catabolic process	207	6.768390e-5	8.733254e-1	4.218963e-3	1.064805e+0	3.282290e+3	3495	7.489025e-2	7.974354e-2	10783	8.767098e-1	1.000000e+0	1.000000e+0	9.735141e-1	6.265959e+2	610	989	5.190606e-2	6.167846e-1	Charlie9,Charlie9,Charlie9,Charlie9,Charlie9,Charlie9,Charlie9,Charlie9,Charlie9,Charlie9,Charlie9,Charlie9,Charlie9,Charlie9,Charlie9,Charlie9,Charlie9,Charlie9,Charlie9,Charlie9,Charlie9,Charlie9,Charlie9,Charlie9,Charlie9,Charlie9,Charlie9,Charlie9,Charlie9,Charlie9,Charlie9,Charlie9,Charlie9,Charlie9,Charlie9,Charlie9,Charlie9,Charlie9,Charlie9,Charlie9,Charlie9,Charlie9,Charlie9,Charlie9,Cha…	ABHD12,ABHD17B,ABHD17C,ABTB1,ABTB2,ACAN,ACE2,ACR,ADAMTS12,ADAMTS7,ADAMTS9,AGL,AGO1,AGO3,AGO4,AGRN,AMBP,AMER1,AMFR,ANAPC1,ANAPC16,ANAPC4,ANAPC5,ANAPC7,ANKIB1,ANXA2,APC,APOB,ARIH1,ARNTL,ARRB1,ARRB2,ARSB,ASB2,ATE1,ATM,ATXN3L,AURKA,AURKB,BACE2,BCAN,BFAR,BIRC2,BNIP3,BNIP3L,BRSK2,BTBD11,BTBD2,BTBD3,BTBD9,BTRC,BUB3,C17orf97,C18orf25,C19orf68,C2orf40,CACUL1,CALM1,CAPN2,CASP3,CBL,CCIN,CCRN4L,CD2AP,CD44,CD…
GO Biological Process	GO:1903599	positive regulation of mitophagy	208	6.922078e-5	8.931557e-1	4.294018e-3	1.666076e+0	4.021424e+1	67	9.175469e-4	1.528703e-3	2631	1.700026e-1	1.000000e+0	8.337300e-1	1.291393e+0	6.969217e+0	9	11	7.658271e-4	8.181818e-1	L1MB5,L1MB5,L1MB5,L1MB5,L1MB5,L1MB5,L1MB5,L1MB5,L1MB5,L1MB5,L1MB5,L1MB5,L1MB5,L1MB5,L1MB5,L1MB5,L1MB5,L1MB5,L1MB5,L1MB5,L1MB5,L1MB5,L1MB5,L1MB5,L1MB5,L1MB5,L1MEg1,L1MEg1,L1MEg1,L1MEg1,LTR79,LTR79,LTR79,LTR79,LTR79,LTR79,MER11C,MER34A,MER34A,MER41B,MER41B,MER41B,MER41B,MER41B,MER41B,MER41B,MER41B,MLT1I,MLT1I,MLT1I,MLT1I,MLT1I,MLT1I,MLT1I,MLT1I,MLT1I,MLT1I,MLT1I,MLT1I,MLT1I,MLT1I,MLT2C2,MamRep137,M…	ATPIF1,BNIP3,CAMKK2,FBXO7,HIF1A,HK2,HTT,PARK2,PARK7
GO Biological Process	GO:0016570	histone modification	209	6.942410e-5	8.957792e-1	4.286025e-3	1.099560e+0	1.466950e+3	1613	3.347062e-2	3.680296e-2	2777	1.929689e-1	1.000000e+0	8.966070e-1	1.037214e+0	2.217478e+2	230	350	1.957114e-2	6.571429e-1	Charlie9,Charlie9,Charlie9,Charlie9,Charlie9,Charlie9,Charlie9,Charlie9,Charlie9,Charlie9,Charlie9,Charlie9,Charlie9,Charlie9,Charlie9,Charlie9,Charlie9,Charlie9,Charlie9,Charlie9,Charlie9,Charlie9,Charlie9,Charlie9,Charlie9,Charlie9,Charlie9,Charlie9,Charlie9,Charlie9,Charlie9,Charlie9,Charlie9,Charlie9,Charlie9,Charlie9,Charlie9,Charlie9,Charlie9,Charlie9,L1MB5,L1MB5,L1MB5,L1MB5,L1MB5,L1MB5,L1M…	ACTL6A,ARID5B,ASH1L,ASXL1,ATF2,ATM,ATXN3L,ATXN7,AURKA,AURKB,AURKC,BAZ1B,BAZ2A,BCOR,BEND3,BRCA2,BRCC3,BRD1,BRMS1L,BRPF3,C17orf96,CARM1,CCNA2,CDK1,CDY1,CDY1B,CDY2A,CDY2B,CHD3,CHD5,COPRS,CREBBP,CSRP2BP,CTBP1,CTCFL,CTR9,CUL4B,CXXC1,DDB2,DR1,DRD1,DYDC1,DYDC2,EED,ELP3,ENY2,EP300,EP400,EPC1,EPC2,EYA1,EYA2,EYA3,EYA4,EZH2,FBLL1,HDAC11,HDAC2,HDAC4,HDAC5,HDAC8,HDAC9,HIST1H1C,HIST1H1E,HMG20B,HMGA2,HUWE1,ING3…
GO Biological Process	GO:0001963	synaptic transmission, dopaminergic	210	7.113379e-5	9.178393e-1	4.370663e-3	1.454649e+0	8.111922e+1	118	1.850854e-3	2.692343e-3	2049	1.182144e-1	1.000000e+0	7.444219e-1	1.246081e+0	1.203774e+1	15	19	1.276378e-3	7.894737e-1	Charlie9,Charlie9,L1MB5,L1MB5,L1MB5,L1MB5,L1MB5,L1MB5,L1MB5,L1MB5,L1MB5,L1MB5,L1MB5,L1MB5,L1MB5,L1MB5,L1MB5,L1MB5,L1MB5,L1MB5,L1MB5,L1MB5,L1MB5,L1MB5,L1MB5,L1MB5,L1MB5,L1MB5,L1MB5,L1MB5,L1MB5,L1MB5,L1MB5,L1MEg1,LTR79,LTR79,LTR79,LTR79,LTR79,LTR79,LTR79,LTR79,LTR79,MER11C,MER34A,MER34A,MER34A,MER34A,MER41B,MER41B,MER41B,MER41B,MER77B,MER77B,MER77B,MER77B,MER77B,MLT1F1,MLT1F1,MLT1F1,MLT1F1,MLT1F1,M…	ADORA2A,CRH,DRD1,DRD2,DRD3,DRD5,OR13F1,OR5T1,PARK2,PARK7,RASD2,SLC6A3,SLC6A4,SNCA,TH
GO Biological Process	GO:0032006	regulation of TOR signaling	211	7.210321e-5	9.303477e-1	4.409231e-3	1.194506e+0	4.051883e+2	484	9.244965e-3	1.104317e-2	1814	9.999005e-2	1.000000e+0	7.112302e-1	1.112033e+0	5.575373e+1	62	88	5.275698e-3	7.045455e-1	Charlie9,Charlie9,Charlie9,Charlie9,Charlie9,Charlie9,Charlie9,Charlie9,Charlie9,Charlie9,Charlie9,Charlie9,Charlie9,Charlie9,Charlie9,Charlie9,Charlie9,Charlie9,Charlie9,Charlie9,Charlie9,L1MB5,L1MB5,L1MB5,L1MB5,L1MB5,L1MB5,L1MB5,L1MB5,L1MB5,L1MB5,L1MB5,L1MB5,L1MB5,L1MB5,L1MB5,L1MB5,L1MB5,L1MB5,L1MB5,L1MB5,L1MB5,L1MB5,L1MB5,L1MB5,L1MB5,L1MB5,L1MB5,L1MB5,L1MB5,L1MB5,L1MB5,L1MB5,L1MB5,L1MB5,L1MB5,…	AGPAT9,AKT3,ARNTL,ATM,C12orf66,C9orf72,CLEC16A,DDIT4,DEPDC5,DEPTOR,EPM2A,FAM83D,FBXO9,FLCN,FNIP1,GAS6,GATSL1,GATSL2,GATSL3,GNA12,GOLPH3,HIF1A,HTR6,ITFG2,LARS,LEP,LIN28A,MAPKAPK5,MIOS,MTM1,NPRL3,PIK3CA,PKHD1,PREX1,PREX2,PRKAA2,RELN,RHEB,RICTOR,RNF152,ROS1,RPTOR,RRAGA,RRAGB,RRAGC,RRAGD,SEH1L,SESN1,SESN2,SESN3,SH3BP4,SMCR8,STK11,TBC1D7,TBCK,TELO2,TMEM127,TNFAIP8L1,TTI1,UBR1,UBR2,WDR59
GO Biological Process	GO:0014741	negative regulation of muscle hypertrophy	212	7.234476e-5	9.334644e-1	4.403134e-3	1.363394e+0	1.232219e+2	168	2.811488e-3	3.833166e-3	1106	3.215070e-2	1.000000e+0	3.750818e-1	1.341614e+0	1.267130e+1	17	20	1.446562e-3	8.500000e-1	Charlie9,Charlie9,L1MB5,L1MB5,L1MB5,L1MB5,L1MB5,L1MB5,L1MB5,L1MB5,L1MB5,L1MB5,L1MB5,L1MB5,L1MB5,L1MB5,L1MB5,L1MB5,L1MB5,L1MB5,L1MB5,L1MB5,L1MB5,L1MB5,L1MB5,L1MB5,L1MB5,L1MB5,L1MB5,L1MB5,L1MB5,L1MB5,L1MB5,L1MB5,L1MB5,L1MB5,L1MB5,L1MB5,L1MB5,LTR79,LTR79,LTR79,LTR79,LTR79,LTR79,LTR79,LTR79,LTR79,MER11C,MER11C,MER11C,MER34A,MER34A,MER34A,MER34A,MER34A,MER34A,MER34A,MER34A,MER34A,MER34A,MER34A,MER34A,…	ATP2B4,BMP10,CAV3,CTDP1,ERRFI1,FOXO1,GLRX3,IGFBP5,JARID2,MLIP,MSTN,P2RX4,PAK1,RGS2,SMAD3,SMAD4,TRIM63
GO Biological Process	GO:0097094	craniofacial suture morphogenesis	213	7.260806e-5	9.368618e-1	4.398412e-3	1.316983e+0	1.594553e+2	210	3.638206e-3	4.791458e-3	474	3.076477e-3	1.000000e+0	8.374638e-2	1.490682e+0	1.140417e+1	17	18	1.446562e-3	9.444444e-1	Charlie9,Charlie9,Charlie9,Charlie9,Charlie9,Charlie9,L1MB5,L1MB5,L1MB5,L1MB5,L1MB5,L1MB5,L1MB5,L1MB5,L1MB5,L1MB5,L1MB5,L1MB5,L1MB5,L1MB5,L1MB5,L1MB5,L1MB5,L1MB5,L1MB5,L1MB5,L1MB5,L1MB5,L1MB5,L1MB5,L1MB5,L1MB5,L1MB5,L1MB5,L1MB5,L1MB5,L1MB5,L1MB5,L1MB5,L1MB5,L1MB5,L1MB5,L1MB5,L1MB5,L1MB5,L1MB5,L1MB5,L1MB5,L1MB5,L1MB5,L1MB5,L1MB5,L1MEg1,L1MEg1,L1MEg1,L1MEg1,LTR13A,LTR79,LTR79,LTR79,LTR79,LTR79,LTR7…	BMP4,C5orf20,FGF4,FOXN3,FREM1,GLI3,INSIG1,INSIG2,MEGF8,MMP14,MMP16,MSX2,NEUROG1,RAB23,TGFB3,TIFAB,TWIST1
GO Biological Process	GO:0042590	antigen processing and presentation of exogenous peptide antigen via MHC class I	214	7.263684e-5	9.372331e-1	4.379594e-3	1.324518e+0	1.525083e+2	202	3.479700e-3	4.608926e-3	11987	9.994792e-1	1.000000e+0	1.000000e+0	7.135096e-1	4.625026e+1	33	73	2.808033e-3	4.520548e-1	Charlie9,Charlie9,Charlie9,Charlie9,Charlie9,Charlie9,Charlie9,Charlie9,Charlie9,Charlie9,Charlie9,Charlie9,Charlie9,Charlie9,Charlie9,Charlie9,Charlie9,Charlie9,Charlie9,Charlie9,Charlie9,Charlie9,Charlie9,Charlie9,Charlie9,Charlie9,Charlie9,Charlie9,Charlie9,Charlie9,Charlie9,Charlie9,Charlie9,Charlie9,Charlie9,Charlie9,Charlie9,Charlie9,Charlie9,Charlie9,L1MB5,L1MB5,L1MB5,L1MB5,L1MB5,L1MB5,L1M…	CD207,CD36,CHUK,CYBA,CYBB,FCGR1A,FCGR1B,HLA-B,HLA-F,HLA-G,ITGAV,ITGB5,LNPEP,NCF1,NCF4,PSMA1,PSMA2,PSMB1,PSMB2,PSMB7,PSMC1,PSMC4,PSMC6,PSMD12,PSMD14,PSMD6,PSMD7,PSMD8,PSMD9,PSME4,PSMF1,SNAP23,VAMP3
GO Biological Process	GO:0032811	negative regulation of epinephrine secretion	215	7.414013e-5	9.566301e-1	4.449442e-3	1.724398e+0	3.421483e+1	59	7.806615e-4	1.346171e-3	2403	1.610957e-1	1.000000e+0	8.650095e-1	1.578370e+0	2.534261e+0	4	4	3.403676e-4	1.000000e+0	Charlie9,L1MB5,L1MB5,L1MB5,L1MB5,L1MB5,L1MB5,L1MEg1,L1MEg1,L1MEg1,L1MEg1,L1MEg1,L1MEg1,LTR79,LTR79,LTR79,LTR79,LTR79,MER11C,MER11C,MER34A,MER41B,MER41B,MLT1F1,MLT1F1,MLT1I,MLT1I,MLT1I,MLT1I,MLT1I,MLT1I,MLT1I,MLT1I,MLT1I,MLT1I,MLT1I,MLT1I,MLT1I,MLT1I,MLT1I,MLT1I,MLT1I,MLT1I,MLT1I,MLT1I,MLT1I,MLT2C2,MLT2C2,MamRep137,MamRep137,MamRep137,MamRep137,MamRep137,MamRep137,MamRep4096,MamRep4096,PABL_A,THE1…	ADRA2A,ADRA2B,ADRA2C,CRH
GO Biological Process	GO:1902107	positive regulation of leukocyte differentiation	216	7.673737e-5	9.901423e-1	4.583992e-3	1.142423e+0	7.309024e+2	835	1.667661e-2	1.905175e-2	465	2.879737e-3	1.000000e+0	7.990806e-2	1.183777e+0	8.363060e+1	99	132	8.424098e-3	7.500000e-1	Charlie9,Charlie9,Charlie9,Charlie9,Charlie9,Charlie9,Charlie9,Charlie9,Charlie9,Charlie9,Charlie9,Charlie9,Charlie9,Charlie9,Charlie9,Charlie9,Charlie9,Charlie9,Charlie9,Charlie9,Charlie9,Charlie9,Charlie9,Charlie9,Charlie9,Charlie9,Charlie9,Charlie9,Charlie9,Charlie9,Charlie9,Charlie9,Charlie9,Charlie9,Charlie9,Charlie9,Charlie9,Charlie9,Charlie9,Charlie9,Charlie9,Charlie9,Charlie9,L1MB5,L1MB5,…	ADA,ANXA1,AP3B1,AP3D1,ATP11C,AXL,BCL6,CA2,CCL19,CD101,CD83,CD86,CREB1,CSF1,CTNNBIP1,CYLD,DCSTAMP,DUSP10,FADD,FLT3LG,FOS,GAS6,GATA3,GLI2,GLI3,GNAS,GPR68,HAX1,HCLS1,HLA-G,HLX,HMGB1,IFNG,IHH,IL12A,IL12B,IL12RB1,IL15,IL17A,IL1RL2,IL2,IL20,IL23R,IL2RA,IL36B,IL4,IL4R,IL6,IL7,IL7R,INPP5D,ITPKB,JUN,KITLG,KLF10,LEF1,LGALS9,LIF,LILRB2,LILRB4,MMP14,MYB,NLRP3,OCSTAMP,PCID2,PF4,POU4F1,POU4F2,PPARGC1B,PRDM1,PR…
GO Biological Process	GO:0039702	viral budding via host ESCRT complex	217	7.757867e-5	1.000000e+0	4.612892e-3	1.583466e+0	5.052208e+1	80	1.152735e-3	1.825317e-3	9868	8.433874e-1	1.000000e+0	1.000000e+0	8.681033e-1	1.267130e+1	11	20	9.360109e-4	5.500000e-1	Charlie9,Charlie9,L1MB5,L1MB5,L1MB5,L1MB5,L1MB5,L1MB5,L1MB5,L1MB5,L1MB5,L1MB5,L1MB5,L1MB5,L1MB5,L1MB5,L1MB5,L1MB5,L1MB5,L1MB5,L1MB5,L1MB5,L1MB5,L1MB5,L1MB5,L1MB5,L1MB5,L1MB5,L1MB5,L1MB5,L1MB5,L1MB5,L1MB5,L1MB5,L1MB5,L1MB5,L1MB5,L1MB5,L1MB5,L1MB5,L1MB5,L1MEg1,L1MEg1,L1MEg1,L1MEg1,L1MEg1,L1MEg1,LTR79,MER11C,MER34A,MER34A,MER41B,MER77B,MER77B,MER77B,MLT1F1,MLT1F1,MLT1F1,MLT1F1,MLT1I,MLT1I,MLT1I,MLT1…	CHMP1B,CHMP2B,CHMP4B,CHMP4C,CHMP6,MVB12A,PDCD6IP,TSG101,VPS37A,VPS37B,VPS37C
GO Biological Process	GO:0007632	visual behavior	218	7.824751e-5	1.000000e+0	4.631319e-3	1.235301e+0	2.784746e+2	344	6.353805e-3	7.848864e-3	4671	4.010491e-1	1.000000e+0	1.000000e+0	1.042320e+0	3.357895e+1	35	53	2.978216e-3	6.603774e-1	Charlie9,Charlie9,Charlie9,Charlie9,Charlie9,Charlie9,L1MB5,L1MB5,L1MB5,L1MB5,L1MB5,L1MB5,L1MB5,L1MB5,L1MB5,L1MB5,L1MB5,L1MB5,L1MB5,L1MB5,L1MB5,L1MB5,L1MB5,L1MB5,L1MB5,L1MB5,L1MB5,L1MB5,L1MB5,L1MB5,L1MB5,L1MB5,L1MB5,L1MB5,L1MB5,L1MB5,L1MB5,L1MB5,L1MB5,L1MB5,L1MB5,L1MB5,L1MB5,L1MB5,L1MB5,L1MB5,L1MB5,L1MB5,L1MB5,L1MB5,L1MB5,L1MB5,L1MB5,L1MB5,L1MB5,L1MB5,L1MB5,L1MB5,L1MB5,L1MB5,L1MB5,L1MB5,L1MB5,L1M…	ADAM2,APP,ATP1A3,CREB1,DBH,DDHD2,DRD1,DRD2,DRD3,DYNLRB1,FOXB1,GRIN2A,HIF1A,HMGCR,HOXA1,HRH1,HRH2,ITGB1,KIT,KRAS,LRRN4,MECP2,MEIS2,NETO1,NF1,NPHP1,NPHP4,NPS,NPTN,PIAS1,RAG1,RIC8A,SLC1A2,SYNPO,TANC1
GO Biological Process	GO:0019373	epoxygenase P450 pathway	219	8.197269e-5	1.000000e+0	4.829651e-3	1.566367e+0	5.298885e+1	83	1.209018e-3	1.893767e-3	4182	3.575315e-1	1.000000e+0	1.000000e+0	1.104859e+0	1.267130e+1	14	20	1.191287e-3	7.000000e-1	L1MB5,L1MB5,L1MB5,L1MB5,L1MB5,L1MB5,L1MB5,L1MB5,L1MB5,L1MB5,L1MB5,L1MB5,L1MB5,L1MB5,L1MB5,L1MB5,L1MB5,L1MB5,L1MB5,L1MB5,L1MB5,L1MB5,L1MB5,L1MB5,L1MB5,L1MB5,L1MB5,L1MB5,L1MB5,L1MB5,L1MB5,L1MB5,L1MB5,L1MB5,L1MB5,L1MEg1,L1MEg1,L1MEg1,L1MEg1,L1MEg1,L1MEg1,L1MEg1,L1MEg1,L1MEg1,L1MEg1,L1MEg1,L1MEg1,L1MEg1,L1MEg1,LTR79,LTR79,LTR79,LTR79,MER11C,MER11C,MER11C,MER41B,MER41B,MER77B,MER77B,MER77B,MLT1F1,MLT1…	CYP1B1,CYP2A13,CYP2A7,CYP2B6,CYP2C18,CYP2C19,CYP2C8,CYP2C9,CYP2E1,CYP2J2,CYP4A11,CYP4F12,CYP4F2,EPHX2
GO Biological Process	GO:0010498	proteasomal protein catabolic process	220	8.335996e-5	1.000000e+0	4.889062e-3	1.117008e+0	1.053707e+3	1177	2.404188e-2	2.685498e-2	10842	8.888935e-1	1.000000e+0	1.000000e+0	9.500866e-1	1.957716e+2	186	309	1.582709e-2	6.019417e-1	Charlie9,Charlie9,Charlie9,Charlie9,Charlie9,Charlie9,Charlie9,Charlie9,Charlie9,Charlie9,Charlie9,Charlie9,Charlie9,Charlie9,Charlie9,Charlie9,Charlie9,Charlie9,Charlie9,Charlie9,Charlie9,Charlie9,Charlie9,Charlie9,Charlie9,Charlie9,Charlie9,Charlie9,Charlie9,Charlie9,Charlie9,Charlie9,Charlie9,L1MB5,L1MB5,L1MB5,L1MB5,L1MB5,L1MB5,L1MB5,L1MB5,L1MB5,L1MB5,L1MB5,L1MB5,L1MB5,L1MB5,L1MB5,L1MB5,L1MB5,…	ABTB1,ABTB2,AMER1,AMFR,ANAPC1,ANAPC16,ANAPC4,ANAPC5,ANAPC7,APC,ARNTL,ARRB1,ARRB2,ATE1,ATXN3L,AURKA,AURKB,BFAR,BIRC2,BTBD11,BTBD2,BTBD3,BTBD9,BTRC,BUB3,C18orf25,C2orf40,CD2AP,CDC16,CDC20,CDC23,CDC27,CDK1,CRBN,CSNK1A1,CTNNB1,CUL1,CUL3,CUL4A,CUL4B,DERL1,DNAJC10,DZIP3,EDEM1,ENC1,ENSG00000258677,ERCC8,ERLEC1,ERLIN1,FAF1,FAF2,FBXL18,FBXL19,FBXL2,FBXL22,FBXL5,FBXL7,FBXO15,FBXO2,FBXO31,FBXO39,FBXO4,FBXO4…
GO Biological Process	GO:0006362	transcription elongation from RNA polymerase I promoter	221	8.370522e-5	1.000000e+0	4.887097e-3	1.480760e+0	7.158486e+1	106	1.633313e-3	2.418545e-3	4103	3.314762e-1	1.000000e+0	1.000000e+0	1.085129e+0	2.027408e+1	22	32	1.872022e-3	6.875000e-1	Charlie9,Charlie9,Charlie9,Charlie9,Charlie9,Charlie9,Charlie9,Charlie9,Charlie9,Charlie9,Charlie9,Charlie9,Charlie9,Charlie9,Charlie9,Charlie9,L1MB5,L1MB5,L1MB5,L1MB5,L1MB5,L1MB5,L1MB5,L1MB5,L1MB5,L1MB5,L1MB5,L1MB5,L1MB5,L1MB5,L1MB5,L1MB5,L1MB5,L1MB5,L1MB5,L1MB5,L1MB5,L1MB5,L1MB5,L1MB5,L1MB5,L1MB5,LTR13A,LTR79,LTR79,LTR79,LTR79,LTR79,LTR79,LTR79,MER11C,MER34A,MER41B,MER41B,MER41B,MER77B,MER77B,M…	CCNH,CDK7,ERCC2,ERCC3,ERCC6,ERCC6-PGBD3,GTF2H2,GTF2H3,GTF2H5,MNAT1,PGBD3,POLR1A,POLR1C,POLR1D,POLR1E,POLR2E,POLR2F,TAF1B,TAF1C,TWISTNB,UBTF,ZNRD1
GO Biological Process	GO:0071276	cellular response to cadmium ion	222	8.394819e-5	1.000000e+0	4.879205e-3	1.512901e+0	6.345425e+1	96	1.447802e-3	2.190381e-3	10789	8.784332e-1	1.000000e+0	1.000000e+0	8.655575e-1	1.964052e+1	17	31	1.446562e-3	5.483871e-1	Charlie9,L1MB5,L1MB5,L1MB5,L1MB5,L1MB5,L1MB5,L1MB5,L1MB5,L1MB5,L1MB5,L1MB5,L1MB5,L1MB5,L1MB5,L1MB5,L1MB5,L1MB5,L1MB5,L1MB5,L1MB5,L1MB5,L1MB5,L1MB5,L1MB5,L1MB5,L1MB5,L1MB5,L1MB5,L1MB5,L1MB5,L1MB5,L1MB5,L1MB5,L1MB5,LTR13A,LTR13A,LTR79,LTR79,LTR79,LTR79,LTR79,LTR79,LTR79,LTR79,MER11C,MER41B,MER41B,MER77B,MER77B,MER77B,MER77B,MLT1F1,MLT1F1,MLT1F1,MLT1F1,MLT1F1,MLT1F1,MLT1F1,MLT1F1,MLT1I,MLT1I,MLT1I,M…	AKR1C3,CHUK,CYBB,DAXX,EGFR,FOS,GSN,HMOX1,JUN,MAPK1,MAPK8,MAPK9,MMP9,NCF1,PPP5C,SOD1,SUMO1
GO Biological Process	GO:0045716	positive regulation of low-density lipoprotein particle receptor biosynthetic process	223	8.502963e-5	1.000000e+0	4.919898e-3	3.671411e+0	3.540873e+0	13	8.079021e-5	2.966140e-4	9910	8.573023e-1	1.000000e+0	1.000000e+0	7.891848e-1	2.534261e+0	2	4	1.701838e-4	5.000000e-1	L1MB5,L1MB5,L1MB5,L1MB5,L1MB5,L1MB5,L1MB5,LTR13A,LTR13A,LTR13A,MER11C,MLT1I,MamRep137	FGF21,SCAP
GO Biological Process	GO:0043001	Golgi to plasma membrane protein transport	224	8.967045e-5	1.000000e+0	5.165258e-3	1.423402e+0	8.992543e+1	128	2.051780e-3	2.920507e-3	4658	3.989396e-1	1.000000e+0	1.000000e+0	1.073291e+0	1.583913e+1	17	25	1.446562e-3	6.800000e-1	Charlie9,L1MB5,L1MB5,L1MB5,L1MB5,L1MB5,L1MB5,L1MB5,L1MB5,L1MB5,L1MB5,L1MB5,L1MB5,L1MB5,L1MB5,L1MB5,L1MB5,L1MB5,L1MB5,L1MB5,L1MB5,L1MB5,L1MB5,L1MB5,L1MB5,L1MB5,L1MB5,L1MB5,L1MB5,L1MB5,L1MB5,L1MB5,L1MB5,L1MB5,L1MB5,L1MB5,L1MB5,L1MB5,L1MB5,L1MB5,L1MB5,L1MB5,L1MB5,L1MB5,L1MB5,L1MB5,L1MB5,L1MB5,L1MB5,L1MB5,L1MB5,L1MB5,L1MB5,L1MB5,L1MB5,L1MEg1,LTR79,LTR79,LTR79,LTR79,LTR79,LTR79,LTR79,LTR79,MER34A,MER3…	AMN,ANK3,BBS1,BBS2,BLZF1,GOLGA4,GOLGA7,GOLPH3,KIF13A,MACF1,OPTN,RAB10,RAB31,SPTBN1,VAMP3,VAMP5,VAMP7
GO Biological Process	GO:0034754	cellular hormone metabolic process	225	9.252416e-5	1.000000e+0	5.305952e-3	1.192307e+0	4.009035e+2	478	9.147201e-3	1.090627e-2	2978	2.081017e-1	1.000000e+0	9.016576e-1	1.066861e+0	6.842504e+1	73	108	6.211709e-3	6.759259e-1	Charlie9,Charlie9,Charlie9,Charlie9,Charlie9,Charlie9,Charlie9,Charlie9,Charlie9,L1MB5,L1MB5,L1MB5,L1MB5,L1MB5,L1MB5,L1MB5,L1MB5,L1MB5,L1MB5,L1MB5,L1MB5,L1MB5,L1MB5,L1MB5,L1MB5,L1MB5,L1MB5,L1MB5,L1MB5,L1MB5,L1MB5,L1MB5,L1MB5,L1MB5,L1MB5,L1MB5,L1MB5,L1MB5,L1MB5,L1MB5,L1MB5,L1MB5,L1MB5,L1MB5,L1MB5,L1MB5,L1MB5,L1MB5,L1MB5,L1MB5,L1MB5,L1MB5,L1MB5,L1MB5,L1MB5,L1MB5,L1MB5,L1MB5,L1MB5,L1MB5,L1MB5,L1MB5,…	AANAT,ADH4,ADH7,ADM,AFP,AKR1B1,AKR1B15,AKR1C2,AKR1C3,AKR1C4,AKR1D1,ALDH1A1,ALDH1A2,ALDH1A3,ALDH8A1,ASMT,AWAT2,BCMO1,CACNA1H,CRABP1,CYP11A1,CYP11B2,CYP17A1,CYP19A1,CYP1B1,CYP26A1,CYP26B1,CYP26C1,CYP27C1,CYP3A4,DGAT2,DHRS2,DHRS3,DHRS4,DHRS9,ECE1,ESR1,FDX1,FSHB,HSD17B11,HSD17B12,HSD17B2,HSD17B3,HSD17B4,HSD17B7,HSD3B2,LRAT,PDGFRA,PLB1,PLEKHA1,PNPLA4,PPARGC1A,RBP1,RDH10,RDH14,RPE65,SCARB1,SCPEP1,SDR16…
GO Biological Process	GO:0006383	transcription from RNA polymerase III promoter	226	9.268554e-5	1.000000e+0	5.291688e-3	1.395467e+0	1.017581e+2	142	2.321759e-3	3.239938e-3	10709	8.697230e-1	1.000000e+0	1.000000e+0	8.854269e-1	2.597617e+1	23	41	1.957114e-3	5.609756e-1	Charlie9,Charlie9,Charlie9,L1MB5,L1MB5,L1MB5,L1MB5,L1MB5,L1MB5,L1MB5,L1MB5,L1MB5,L1MB5,L1MB5,L1MB5,L1MB5,L1MB5,L1MB5,L1MB5,L1MB5,L1MB5,L1MB5,L1MB5,L1MB5,L1MB5,L1MB5,L1MB5,L1MB5,L1MB5,L1MB5,L1MB5,L1MB5,L1MB5,L1MB5,L1MB5,L1MB5,L1MB5,L1MB5,L1MB5,L1MB5,L1MB5,L1MB5,L1MB5,L1MB5,L1MB5,L1MB5,L1MB5,L1MB5,L1MEg1,L1MEg1,L1MEg1,L1MEg1,L1MEg1,L1MEg1,LTR79,LTR79,LTR79,LTR79,LTR79,MER11C,MER11C,MER34A,MER34A,ME…	BDP1,CRCP,GTF3A,GTF3C1,GTF3C3,GTF3C6,IVNS1ABP,KIAA0947,NARG2,POLR1C,POLR1D,POLR2E,POLR2F,POLR3B,POLR3E,POLR3F,POLR3H,SNAPC1,SNAPC3,SNAPC5,ZC3H8,ZNF143,ZNF345
GO Biological Process	GO:0002371	dendritic cell cytokine production	227	9.402872e-5	1.000000e+0	5.344725e-3	2.189594e+0	1.370117e+1	30	3.126123e-4	6.844939e-4	6890	6.335652e-1	1.000000e+0	1.000000e+0	1.578370e+0	6.335652e-1	1	1	8.509190e-5	1.000000e+0	Charlie9,Charlie9,L1MB5,L1MB5,LTR79,LTR79,LTR79,LTR79,LTR79,LTR79,LTR79,MER41B,MER41B,MER41B,MER41B,MER41B,MLT1I,MLT1I,MLT1I,MLT1I,MLT1I,MLT1I,MLT1I,MLT1I,MLT1I,MLT2C2,MLT2C2,MLT2C2,MLT2C2,MamRep4096	KIT
GO Biological Process	GO:1904343	positive regulation of colon smooth muscle contraction	227	9.402872e-5	1.000000e+0	5.344725e-3	2.189594e+0	1.370117e+1	30	3.126123e-4	6.844939e-4	6890	6.335652e-1	1.000000e+0	1.000000e+0	1.578370e+0	6.335652e-1	1	1	8.509190e-5	1.000000e+0	Charlie9,Charlie9,L1MB5,L1MB5,LTR79,LTR79,LTR79,LTR79,LTR79,LTR79,LTR79,MER41B,MER41B,MER41B,MER41B,MER41B,MLT1I,MLT1I,MLT1I,MLT1I,MLT1I,MLT1I,MLT1I,MLT1I,MLT1I,MLT2C2,MLT2C2,MLT2C2,MLT2C2,MamRep4096	KIT
GO Biological Process	GO:0097326	melanocyte adhesion	227	9.402872e-5	1.000000e+0	5.344725e-3	2.189594e+0	1.370117e+1	30	3.126123e-4	6.844939e-4	6890	6.335652e-1	1.000000e+0	1.000000e+0	1.578370e+0	6.335652e-1	1	1	8.509190e-5	1.000000e+0	Charlie9,Charlie9,L1MB5,L1MB5,LTR79,LTR79,LTR79,LTR79,LTR79,LTR79,LTR79,MER41B,MER41B,MER41B,MER41B,MER41B,MLT1I,MLT1I,MLT1I,MLT1I,MLT1I,MLT1I,MLT1I,MLT1I,MLT1I,MLT2C2,MLT2C2,MLT2C2,MLT2C2,MamRep4096	KIT
GO Biological Process	GO:0070662	mast cell proliferation	227	9.402872e-5	1.000000e+0	5.344725e-3	2.189594e+0	1.370117e+1	30	3.126123e-4	6.844939e-4	6890	6.335652e-1	1.000000e+0	1.000000e+0	1.578370e+0	6.335652e-1	1	1	8.509190e-5	1.000000e+0	Charlie9,Charlie9,L1MB5,L1MB5,LTR79,LTR79,LTR79,LTR79,LTR79,LTR79,LTR79,MER41B,MER41B,MER41B,MER41B,MER41B,MLT1I,MLT1I,MLT1I,MLT1I,MLT1I,MLT1I,MLT1I,MLT1I,MLT1I,MLT2C2,MLT2C2,MLT2C2,MLT2C2,MamRep4096	KIT
GO Biological Process	GO:0045226	extracellular polysaccharide biosynthetic process	231	9.424773e-5	1.000000e+0	5.264409e-3	1.717178e+0	3.377634e+1	58	7.706567e-4	1.323355e-3	3280	2.542923e-1	1.000000e+0	1.000000e+0	1.578370e+0	1.900695e+0	3	3	2.552757e-4	1.000000e+0	L1MB5,L1MB5,L1MB5,L1MB5,L1MB5,L1MB5,L1MB5,L1MB5,L1MB5,L1MEg1,LTR79,LTR79,LTR79,LTR79,LTR79,LTR79,LTR79,LTR79,LTR79,LTR79,LTR79,MER11C,MER34A,MER34A,MER41B,MER41B,MER41B,MER77B,MLT1F1,MLT1F1,MLT1I,MLT1I,MLT1I,MLT1I,MLT1I,MLT1I,MLT1I,MLT1I,MLT1I,MLT1I,MLT1I,MLT1I,MLT1I,MLT1I,MLT1I,MLT1I,MLT1I,MLT1I,MLT1I,MLT1I,MamRep137,MamRep137,MamRep137,MamRep4096,MamRep4096,MamRep4096,THE1D-int,THE1D-int	HAS1,HAS2,HAS3
GO Biological Process	GO:0006665	sphingolipid metabolic process	232	9.467688e-5	1.000000e+0	5.265585e-3	1.153445e+0	6.164145e+2	711	1.406440e-2	1.622251e-2	1799	9.954167e-2	1.000000e+0	7.139445e-1	1.082600e+0	9.883616e+1	107	156	9.104833e-3	6.858974e-1	Charlie9,Charlie9,Charlie9,Charlie9,Charlie9,Charlie9,Charlie9,Charlie9,Charlie9,Charlie9,Charlie9,Charlie9,Charlie9,Charlie9,Charlie9,L1MB5,L1MB5,L1MB5,L1MB5,L1MB5,L1MB5,L1MB5,L1MB5,L1MB5,L1MB5,L1MB5,L1MB5,L1MB5,L1MB5,L1MB5,L1MB5,L1MB5,L1MB5,L1MB5,L1MB5,L1MB5,L1MB5,L1MB5,L1MB5,L1MB5,L1MB5,L1MB5,L1MB5,L1MB5,L1MB5,L1MB5,L1MB5,L1MB5,L1MB5,L1MB5,L1MB5,L1MB5,L1MB5,L1MB5,L1MB5,L1MB5,L1MB5,L1MB5,L1MB5,…	A3GALT2,A4GALT,ACER1,ACER2,ACER3,AGK,ALDH3A2,ALDH3B2,ALDH5A1,ALOX12B,ALOXE3,ARSB,ARSD,ARSE,ARSF,ARSH,ARSI,ARSJ,ARSK,ARV1,ASAH1,ASAH2,B3GALNT1,B3GALT1,B3GALT2,B4GALT6,CERS3,CERS4,CERS6,CLN6,CLN8,CREM,CSNK1G2,DEGS1,DEGS2,ELOVL2,ELOVL3,ELOVL4,ELOVL5,ELOVL6,ELOVL7,ENPP7,ESYT2,ESYT3,FA2H,GALC,GM2A,HEXB,ITGB8,KDSR,KIT,LARGE,NAGA,NEU4,NSMAF,P2RX1,P2RX7,PEMT,PPAP2A,PPAP2B,PPAP2C,PPM1L,PPP2CA,PPP2R1A,PPT1…
GO Biological Process	GO:0021910	smoothened signaling pathway involved in ventral spinal cord patterning	233	9.517494e-5	1.000000e+0	5.270568e-3	1.691266e+0	3.606767e+1	61	8.229366e-4	1.391804e-3	6005	5.338822e-1	1.000000e+0	1.000000e+0	1.183777e+0	2.534261e+0	3	4	2.552757e-4	7.500000e-1	L1MB5,L1MB5,L1MB5,L1MB5,L1MB5,L1MB5,L1MB5,L1MB5,L1MB5,L1MB5,L1MB5,L1MB5,L1MB5,LTR79,LTR79,LTR79,LTR79,LTR79,LTR79,LTR79,LTR79,MER34A,MER34A,MER34A,MER34A,MER41B,MER41B,MER41B,MER41B,MER77B,MER77B,MER77B,MER77B,MLT1F1,MLT1F1,MLT1F1,MLT1F1,MLT1I,MLT1I,MLT1I,MLT1I,MLT1I,MLT1I,MLT1I,MLT1I,MLT1I,MLT1I,MLT1I,MLT1I,MLT1I,MLT1I,MLT1I,MLT1I,MLT1I,MLT1I,MamRep137,MamRep137,MamRep137,MamRep137,MamRep137,THE…	GLI2,GLI3,SMO
GO Biological Process	GO:0032328	alanine transport	234	9.549288e-5	1.000000e+0	5.265575e-3	1.716293e+0	3.379376e+1	58	7.710541e-4	1.323355e-3	3024	2.274928e-1	1.000000e+0	9.706811e-1	1.262696e+0	6.335652e+0	8	10	6.807352e-4	8.000000e-1	Charlie9,Charlie9,Charlie9,L1MB5,L1MB5,L1MB5,L1MB5,L1MB5,L1MB5,L1MB5,L1MB5,L1MB5,L1MB5,L1MB5,L1MB5,LTR79,LTR79,LTR79,LTR79,MER34A,MER34A,MER34A,MER41B,MER41B,MER41B,MLT1F1,MLT1F1,MLT1F1,MLT1F1,MLT1F1,MLT1F1,MLT1F1,MLT1F1,MLT1I,MLT1I,MLT1I,MLT1I,MLT1I,MLT1I,MLT1I,MLT1I,MLT1I,MLT1I,MLT1I,MLT1I,MamRep137,MamRep137,MamRep137,MamRep137,MamRep137,MamRep137,MamRep4096,MamRep4096,MamRep4096,MamRep4096,Ma…	NAT1,SLC1A4,SLC36A1,SLC36A2,SLC36A3,SLC36A4,SLC38A2,SLC7A10
GO Biological Process	GO:0002906	negative regulation of mature B cell apoptotic process	235	9.801290e-5	1.000000e+0	5.381534e-3	2.549175e+0	8.630244e+0	22	1.969117e-4	5.019622e-4	6005	5.338822e-1	1.000000e+0	1.000000e+0	1.183777e+0	2.534261e+0	3	4	2.552757e-4	7.500000e-1	Charlie9,Charlie9,LTR79,LTR79,LTR79,MER11C,MER34A,MER34A,MER34A,MLT1F1,MLT1F1,MLT1F1,MLT1F1,MLT1I,MLT1I,MLT1I,MLT1I,MLT1I,MamRep137,MamRep137,MamRep137,MamRep137	ADA,BCL10,MIF
GO Biological Process	GO:0043249	erythrocyte maturation	236	9.834698e-5	1.000000e+0	5.376996e-3	1.807317e+0	2.711201e+1	49	6.186001e-4	1.118007e-3	2085	1.254885e-1	1.000000e+0	7.765842e-1	1.315308e+0	7.602782e+0	10	12	8.509190e-4	8.333333e-1	L1MB5,L1MB5,L1MB5,L1MB5,L1MB5,L1MB5,L1MB5,L1MB5,L1MB5,L1MB5,L1MB5,L1MB5,L1MB5,L1MB5,L1MB5,L1MB5,L1MB5,L1MB5,L1MB5,L1MB5,L1MB5,L1MB5,L1MB5,L1MB5,L1MB5,L1MB5,LTR79,MER11C,MER11C,MER41B,MER77B,MER77B,MLT1F1,MLT1F1,MLT1F1,MLT1I,MLT1I,MLT1I,MLT1I,MLT1I,MLT1I,MLT1I,MLT1I,MLT1I,MLT2C2,MLT2C2,THE1D-int,THE1D-int,THE1D-int	EPB42,ERCC2,FAM210B,FLVCR1,HBZ,KLF2,L3MBTL3,MAEA,PTBP3,TAL1
GO Biological Process	GO:0010614	negative regulation of cardiac muscle hypertrophy	237	1.010746e-4	1.000000e+0	5.502808e-3	1.370279e+0	1.138454e+2	156	2.597550e-3	3.559368e-3	1414	5.955774e-2	1.000000e+0	5.434749e-1	1.315308e+0	1.140417e+1	15	18	1.276378e-3	8.333333e-1	Charlie9,Charlie9,L1MB5,L1MB5,L1MB5,L1MB5,L1MB5,L1MB5,L1MB5,L1MB5,L1MB5,L1MB5,L1MB5,L1MB5,L1MB5,L1MB5,L1MB5,L1MB5,L1MB5,L1MB5,L1MB5,L1MB5,L1MB5,L1MB5,L1MB5,L1MB5,L1MB5,L1MB5,L1MB5,L1MB5,L1MB5,L1MB5,L1MB5,L1MB5,L1MB5,L1MB5,L1MB5,LTR79,LTR79,LTR79,LTR79,LTR79,LTR79,LTR79,LTR79,LTR79,MER11C,MER11C,MER34A,MER34A,MER34A,MER34A,MER34A,MER34A,MER34A,MER34A,MER34A,MER34A,MER34A,MER34A,MER34A,MER34A,MER34…	ATP2B4,BMP10,CAV3,CTDP1,ERRFI1,FOXO1,GLRX3,JARID2,MLIP,P2RX4,PAK1,RGS2,SMAD3,SMAD4,TRIM63
GO Biological Process	GO:0071482	cellular response to light stimulus	238	1.014350e-4	1.000000e+0	5.499226e-3	1.213918e+0	3.229213e+2	392	7.367922e-3	8.944054e-3	9489	7.710467e-1	1.000000e+0	1.000000e+0	9.504161e-1	5.892156e+1	56	93	4.765146e-3	6.021505e-1	Charlie9,Charlie9,Charlie9,Charlie9,Charlie9,Charlie9,Charlie9,Charlie9,Charlie9,L1MB5,L1MB5,L1MB5,L1MB5,L1MB5,L1MB5,L1MB5,L1MB5,L1MB5,L1MB5,L1MB5,L1MB5,L1MB5,L1MB5,L1MB5,L1MB5,L1MB5,L1MB5,L1MB5,L1MB5,L1MB5,L1MB5,L1MB5,L1MB5,L1MB5,L1MB5,L1MB5,L1MB5,L1MB5,L1MB5,L1MB5,L1MB5,L1MB5,L1MB5,L1MB5,L1MB5,L1MB5,L1MB5,L1MB5,L1MB5,L1MB5,L1MB5,L1MB5,L1MB5,L1MB5,L1MB5,L1MB5,L1MB5,L1MB5,L1MB5,L1MB5,L1MB5,L1MB5,…	ACTR5,AKT2,ATR,AURKB,BMF,CASP9,CDC25A,CDKN1A,CNGB1,CREBBP,CRY1,CRY2,CUL4B,DDB2,EIF2AK4,EIF2S1,EP300,ERCC4,FMR1,GNB1,HIST3H2A,INO80,KDM1A,MC1R,MDM2,MME,MYC,N4BP1,NDNL2,NEDD4,NPM1,OPN4,PBK,PDE6A,PIK3R1,POLD1,POLK,PTGS2,PTN,PTPRK,RHBDD1,RP1,RS1,SAG,STK11,TAF1,TMEM161A,TP53INP1,TP63,TP73,TRPM1,USP28,USP47,XPA,XPC,YY1
GO Biological Process	GO:0034127	regulation of MyD88-independent toll-like receptor signaling pathway	239	1.025644e-4	1.000000e+0	5.537190e-3	1.720373e+0	3.313234e+1	57	7.559630e-4	1.300538e-3	8469	6.705518e-1	1.000000e+0	1.000000e+0	9.864810e-1	5.068521e+0	5	8	4.254595e-4	6.250000e-1	L1MB5,L1MB5,L1MB5,L1MB5,L1MB5,L1MB5,L1MB5,L1MB5,L1MB5,L1MB5,L1MB5,L1MB5,L1MB5,L1MB5,L1MB5,L1MB5,L1MB5,L1MB5,L1MB5,L1MB5,L1MB5,L1MB5,L1MB5,L1MB5,LTR13A,LTR79,LTR79,LTR79,LTR79,LTR79,LTR79,LTR79,LTR79,LTR79,MER11C,MER41B,MER77B,MLT1F1,MLT1F1,MLT1F1,MLT1F1,MLT1I,MLT1I,MLT1I,MLT1I,MLT1I,MLT1I,MLT1I,MLT1I,MLT1I,MLT1I,MLT1I,MLT1I,MLT2C2,MLT2C2,MLT2C2,PABL_A	CD14,LY96,TLR3,TLR4,TMED7-TICAM2
GO Biological Process	GO:0098924	retrograde trans-synaptic signaling by nitric oxide	240	1.066320e-4	1.000000e+0	5.732803e-3	2.281757e+0	1.183299e+1	27	2.699870e-4	6.160445e-4	6890	6.335652e-1	1.000000e+0	1.000000e+0	1.578370e+0	6.335652e-1	1	1	8.509190e-5	1.000000e+0	L1MB5,L1MB5,L1MB5,L1MB5,L1MB5,L1MB5,L1MB5,L1MB5,L1MB5,L1MB5,L1MB5,L1MB5,LTR79,MLT1I,MLT1I,MamRep137,MamRep137,MamRep137,MamRep137,MamRep137,MamRep4096,MamRep4096,MamRep4096,MamRep4096,MamRep4096,MamRep4096,MamRep4096	NOS1
GO Biological Process	GO:1901206	positive regulation of adrenergic receptor signaling pathway involved in heart process	240	1.066320e-4	1.000000e+0	5.732803e-3	2.281757e+0	1.183299e+1	27	2.699870e-4	6.160445e-4	6890	6.335652e-1	1.000000e+0	1.000000e+0	1.578370e+0	6.335652e-1	1	1	8.509190e-5	1.000000e+0	L1MB5,L1MB5,L1MB5,L1MB5,L1MB5,L1MB5,L1MB5,L1MB5,L1MB5,L1MB5,L1MB5,L1MB5,LTR79,MLT1I,MLT1I,MamRep137,MamRep137,MamRep137,MamRep137,MamRep137,MamRep4096,MamRep4096,MamRep4096,MamRep4096,MamRep4096,MamRep4096,MamRep4096	NOS1
GO Biological Process	GO:0030201	heparan sulfate proteoglycan metabolic process	242	1.078459e-4	1.000000e+0	5.750147e-3	1.228428e+0	2.824749e+2	347	6.445078e-3	7.917313e-3	481	3.097974e-3	1.000000e+0	8.310428e-2	1.402995e+0	1.710626e+1	24	27	2.042206e-3	8.888889e-1	Charlie9,Charlie9,Charlie9,Charlie9,Charlie9,Charlie9,L1MB5,L1MB5,L1MB5,L1MB5,L1MB5,L1MB5,L1MB5,L1MB5,L1MB5,L1MB5,L1MB5,L1MB5,L1MB5,L1MB5,L1MB5,L1MB5,L1MB5,L1MB5,L1MB5,L1MB5,L1MB5,L1MB5,L1MB5,L1MB5,L1MB5,L1MB5,L1MB5,L1MB5,L1MB5,L1MB5,L1MB5,L1MB5,L1MB5,L1MB5,L1MB5,L1MB5,L1MB5,L1MB5,L1MB5,L1MB5,L1MB5,L1MB5,L1MB5,L1MB5,L1MB5,L1MB5,L1MB5,L1MB5,L1MB5,L1MB5,L1MB5,L1MB5,L1MB5,L1MB5,L1MB5,L1MB5,L1MB5,L1M…	CSGALNACT1,DSE,EXT1,EXT2,EXTL2,EXTL3,GLCE,GPC1,HPSE,HS3ST3B1,HS3ST4,HS3ST5,HS6ST1,HS6ST2,HS6ST3,NDST1,NDST3,NDST4,SGSH,SULF1,SULF2,VANGL2,XYLT1,XYLT2
GO Biological Process	GO:0060448	dichotomous subdivision of terminal units involved in lung branching	243	1.102005e-4	1.000000e+0	5.851511e-3	2.413808e+0	9.942794e+0	24	2.268594e-4	5.475951e-4	3280	2.542923e-1	1.000000e+0	1.000000e+0	1.578370e+0	1.900695e+0	3	3	2.552757e-4	1.000000e+0	L1MB5,L1MB5,L1MB5,L1MB5,L1MB5,L1MB5,L1MB5,L1MB5,L1MB5,L1MB5,L1MB5,L1MB5,L1MB5,L1MB5,L1MB5,L1MB5,LTR13A,MLT1F1,MLT1F1,MLT1F1,MLT1I,MLT1I,MLT1I,MLT1I	CELSR1,CTSH,VANGL2
GO Biological Process	GO:0072350	tricarboxylic acid metabolic process	244	1.109234e-4	1.000000e+0	5.865757e-3	1.291739e+0	1.765062e+2	228	4.027248e-3	5.202154e-3	5409	4.018252e-1	1.000000e+0	9.585414e-1	1.052246e+0	2.470904e+1	26	39	2.212389e-3	6.666667e-1	Charlie9,L1MB5,L1MB5,L1MB5,L1MB5,L1MB5,L1MB5,L1MB5,L1MB5,L1MB5,L1MB5,L1MB5,L1MB5,L1MB5,L1MB5,L1MB5,L1MB5,L1MB5,L1MB5,L1MB5,L1MB5,L1MB5,L1MB5,L1MB5,L1MB5,L1MB5,L1MB5,L1MB5,L1MB5,L1MB5,L1MB5,L1MB5,L1MB5,L1MB5,L1MB5,L1MB5,L1MB5,L1MB5,L1MB5,L1MB5,L1MB5,L1MB5,L1MB5,L1MB5,L1MB5,L1MB5,L1MB5,L1MB5,L1MB5,L1MEg1,L1MEg1,L1MEg1,L1MEg1,L1MEg1,L1MEg1,L1MEg1,L1MEg1,L1MEg1,LTR79,LTR79,LTR79,LTR79,LTR79,LTR79,LTR…	ACLY,ACO1,ACO2,DHTKD1,DLAT,DLD,FH,GHR,GLUD1,IDH1,IDH2,IDH3A,MDH1,NNT,OGDH,OGDHL,PDHA1,PDHA2,PDHB,SDHAF2,SDHB,SIRT4,STAT5A,SUCLA2,SUCLG1,SUCLG2
GO Biological Process	GO:0030213	hyaluronan biosynthetic process	245	1.125274e-4	1.000000e+0	5.926290e-3	1.624374e+0	4.247790e+1	69	9.691956e-4	1.574336e-3	2862	2.068246e-1	1.000000e+0	9.324451e-1	1.352888e+0	4.434956e+0	6	7	5.105514e-4	8.571429e-1	L1MB5,L1MB5,L1MB5,L1MB5,L1MB5,L1MB5,L1MB5,L1MB5,L1MB5,L1MEg1,LTR79,LTR79,LTR79,LTR79,LTR79,LTR79,LTR79,LTR79,LTR79,LTR79,LTR79,LTR79,LTR79,MER11C,MER11C,MER34A,MER34A,MER41B,MER41B,MER41B,MER41B,MER41B,MER41B,MER77B,MLT1F1,MLT1F1,MLT1I,MLT1I,MLT1I,MLT1I,MLT1I,MLT1I,MLT1I,MLT1I,MLT1I,MLT1I,MLT1I,MLT1I,MLT1I,MLT1I,MLT1I,MLT1I,MLT1I,MLT1I,MLT1I,MLT1I,MLT1I,MLT1I,MLT1I,MLT1I,MamRep137,MamRep137,MamRe…	ABCC5,HAS1,HAS2,HAS3,IL1B,KIAA1199
GO Biological Process	GO:0043484	regulation of RNA splicing	246	1.137882e-4	1.000000e+0	5.968330e-3	1.168209e+0	5.041904e+2	589	1.150384e-2	1.343890e-2	9190	7.356094e-1	1.000000e+0	1.000000e+0	9.630730e-1	7.476069e+1	72	118	6.126617e-3	6.101695e-1	Charlie9,Charlie9,Charlie9,Charlie9,Charlie9,Charlie9,Charlie9,Charlie9,Charlie9,Charlie9,Charlie9,Charlie9,Charlie9,Charlie9,Charlie9,L1MB5,L1MB5,L1MB5,L1MB5,L1MB5,L1MB5,L1MB5,L1MB5,L1MB5,L1MB5,L1MB5,L1MB5,L1MB5,L1MB5,L1MB5,L1MB5,L1MB5,L1MB5,L1MB5,L1MB5,L1MB5,L1MB5,L1MB5,L1MB5,L1MB5,L1MB5,L1MB5,L1MB5,L1MB5,L1MB5,L1MB5,L1MB5,L1MB5,L1MB5,L1MB5,L1MB5,L1MB5,L1MB5,L1MB5,L1MB5,L1MB5,L1MB5,L1MB5,L1MB5,…	AFF2,AKAP17A,BRDT,CELF4,CELF5,CLK4,CWC22,DDX17,DDX5,DYRK1A,EIF4A3,ESRP1,ESRP2,FMR1,HABP4,HNRNPA1,HNRNPL,HNRNPLL,HNRNPU,HSPA1A,HSPA8,KHDRBS1,KHDRBS2,KHDRBS3,MBNL1,MBNL2,MBNL3,METTL16,MYOD1,NPM1,NSRP1,PIK3R1,POLR2A,PRDX6,PTBP1,PTBP2,PTBP3,RBFOX1,RBFOX2,RBFOX3,RBM11,RBM20,RBM38,RBM5,RBM7,RBMX,RBMY1A1,RNPS1,RPS13,RPS26,RRP1B,SAP18,SETX,SFSWAP,SMU1,SNRNP70,SNW1,SREK1,SRPK1,SRPK2,SRRM4,SRSF1,SRSF10,SRS…
GO Biological Process	GO:0035845	photoreceptor cell outer segment organization	247	1.152340e-4	1.000000e+0	6.019694e-3	1.599331e+0	4.564407e+1	73	1.041436e-3	1.665602e-3	6460	5.674606e-1	1.000000e+0	1.000000e+0	1.052246e+0	5.702086e+0	6	9	5.105514e-4	6.666667e-1	Charlie9,Charlie9,L1MB5,L1MB5,L1MB5,L1MB5,L1MB5,L1MB5,L1MB5,L1MB5,L1MB5,L1MB5,L1MB5,L1MB5,L1MB5,L1MB5,L1MB5,L1MB5,L1MB5,L1MB5,L1MB5,L1MB5,L1MB5,L1MB5,LTR79,LTR79,LTR79,LTR79,LTR79,LTR79,LTR79,LTR79,LTR79,LTR79,MER11C,MER11C,MER11C,MER34A,MER41B,MER41B,MER41B,MER77B,MER77B,MER77B,MER77B,MER77B,MER77B,MLT1F1,MLT1F1,MLT1F1,MLT1I,MLT1I,MLT1I,MLT1I,MLT1I,MLT1I,MLT1I,MLT1I,MLT1I,MLT1I,MLT1I,MLT1I,MLT1I…	AHI1,BBS4,C2orf71,CNGB1,NPHP4,RP1
GO Biological Process	GO:0061099	negative regulation of protein tyrosine kinase activity	248	1.154194e-4	1.000000e+0	6.005067e-3	1.416504e+0	8.965733e+1	127	2.045663e-3	2.897691e-3	6630	6.020013e-1	1.000000e+0	1.000000e+0	9.937883e-1	1.710626e+1	17	27	1.446562e-3	6.296296e-1	Charlie9,Charlie9,Charlie9,L1MB5,L1MB5,L1MB5,L1MB5,L1MB5,L1MB5,L1MB5,L1MB5,L1MB5,L1MB5,L1MB5,L1MB5,L1MB5,L1MB5,L1MB5,L1MB5,L1MB5,L1MB5,L1MB5,L1MB5,L1MB5,L1MB5,L1MB5,L1MB5,L1MB5,L1MB5,L1MB5,L1MB5,L1MB5,L1MB5,L1MB5,L1MB5,L1MB5,L1MB5,L1MEg1,L1MEg1,L1MEg1,L1MEg1,L1MEg1,L1MEg1,L1MEg1,LTR79,LTR79,LTR79,LTR79,LTR79,LTR79,MER11C,MER34A,MER34A,MER34A,MER34A,MER34A,MER34A,MER34A,MER34A,MER34A,MER34A,MER34A…	CBL,CBLB,CHMP6,ERRFI1,FGFR1OP,GPRC5A,IBTK,MVP,PSEN1,PTPN2,SH3BP5,SH3BP5L,SOCS5,SRCIN1,THY1,TSG101,ZFYVE28
GO Biological Process	GO:0032007	negative regulation of TOR signaling	249	1.158501e-4	1.000000e+0	6.003268e-3	1.272638e+0	1.995854e+2	254	4.553833e-3	5.795382e-3	1968	1.043154e-1	1.000000e+0	6.839337e-1	1.164987e+0	2.660974e+1	31	42	2.637849e-3	7.380952e-1	Charlie9,Charlie9,Charlie9,Charlie9,Charlie9,Charlie9,Charlie9,Charlie9,Charlie9,Charlie9,Charlie9,L1MB5,L1MB5,L1MB5,L1MB5,L1MB5,L1MB5,L1MB5,L1MB5,L1MB5,L1MB5,L1MB5,L1MB5,L1MB5,L1MB5,L1MB5,L1MB5,L1MB5,L1MB5,L1MB5,L1MB5,L1MB5,L1MB5,L1MB5,L1MB5,L1MB5,L1MB5,L1MB5,L1MB5,L1MB5,L1MB5,L1MB5,L1MB5,L1MB5,L1MB5,L1MB5,L1MB5,L1MB5,L1MB5,L1MB5,L1MB5,L1MB5,L1MB5,L1MB5,L1MB5,L1MB5,L1MB5,L1MB5,L1MB5,L1MB5,L1MB5,…	ARNTL,ATM,C12orf66,DDIT4,DEPDC5,DEPTOR,EPM2A,FLCN,FNIP1,GATSL1,GATSL2,GATSL3,HIF1A,ITFG2,MAPKAPK5,MTM1,NPRL3,PREX1,PREX2,PRKAA2,RNF152,SESN1,SESN2,SESN3,SH3BP4,STK11,TBC1D7,TMEM127,TNFAIP8L1,UBR1,UBR2
GO Biological Process	GO:0016575	histone deacetylation	250	1.159681e-4	1.000000e+0	5.985346e-3	1.236774e+0	2.611634e+2	323	5.958824e-3	7.369718e-3	4370	3.852963e-1	1.000000e+0	1.000000e+0	1.043329e+0	3.738034e+1	39	59	3.318584e-3	6.610169e-1	Charlie9,Charlie9,Charlie9,Charlie9,Charlie9,Charlie9,Charlie9,Charlie9,Charlie9,Charlie9,Charlie9,Charlie9,L1MB5,L1MB5,L1MB5,L1MB5,L1MB5,L1MB5,L1MB5,L1MB5,L1MB5,L1MB5,L1MB5,L1MB5,L1MB5,L1MB5,L1MB5,L1MB5,L1MB5,L1MB5,L1MB5,L1MB5,L1MB5,L1MB5,L1MB5,L1MB5,L1MB5,L1MB5,L1MB5,L1MB5,L1MB5,L1MB5,L1MB5,L1MB5,L1MB5,L1MB5,L1MB5,L1MB5,L1MB5,L1MB5,L1MB5,L1MB5,L1MB5,L1MB5,L1MB5,L1MB5,L1MB5,L1MB5,L1MB5,L1MB5,L1M…	ATXN3L,BAZ2A,BRMS1L,CHD3,HDAC11,HDAC2,HDAC4,HDAC5,HDAC8,HDAC9,HMG20B,KDM1A,MBD3,MIER1,MORF4L1,MORF4L2,MSL3,MTA3,NACC2,PER2,PHF21A,PRDM5,RBBP4,RBBP7,RCOR1,REST,SALL1,SAP18,SAP30,SAP30L,SFPQ,SIN3A,SIN3B,SIRT3,SMARCAD1,SUDS3,TBL1X,TBL1XR1,TBL1Y
GO Biological Process	GO:0040029	regulation of gene expression, epigenetic	251	1.171216e-4	1.000000e+0	6.020797e-3	1.142799e+0	6.877849e+2	786	1.569282e-2	1.793374e-2	11618	9.775276e-1	1.000000e+0	1.000000e+0	9.064532e-1	1.577577e+2	143	249	1.216814e-2	5.742972e-1	Charlie9,Charlie9,Charlie9,Charlie9,Charlie9,Charlie9,Charlie9,Charlie9,Charlie9,Charlie9,Charlie9,Charlie9,Charlie9,Charlie9,Charlie9,Charlie9,Charlie9,Charlie9,Charlie9,Charlie9,Charlie9,Charlie9,Charlie9,Charlie9,Charlie9,Charlie9,Charlie9,Charlie9,Charlie9,Charlie9,Charlie9,Charlie9,Charlie9,Charlie9,L1MB5,L1MB5,L1MB5,L1MB5,L1MB5,L1MB5,L1MB5,L1MB5,L1MB5,L1MB5,L1MB5,L1MB5,L1MB5,L1MB5,L1MB5,L1M…	ADAR,AEBP2,AGO1,AGO2,AGO3,AGO4,AICDA,APOBEC1,ARID1A,ARID1B,ASF1A,ATAD2B,BAZ1B,BAZ2A,BEND3,BRCA1,C9orf114,CDYL,CNOT6,CNOT7,CNOT8,CTCFL,CTNNB1,CXorf27,DDX21,DEK,DHX9,DICER1,DIRAS3,DNMT1,DNMT3A,DNMT3L,DROSHA,DYDC1,DYDC2,EED,EIF1,EP300,EPC1,ERCC6,ERCC6-PGBD3,EXOSC10,EZH2,GLMN,GPX1,H2AFB1,H2AFB2,H2AFB3,H2AFY,H2AFY2,H2AFZ,H3F3A,HDAC2,HDAC4,HDAC5,HELLS,HIST1H2AA,HIST1H2AB,HIST1H2AC,HIST1H2AH,HIST1H3B,HI…
GO Biological Process	GO:0048278	vesicle docking	252	1.190750e-4	1.000000e+0	6.096924e-3	1.249110e+0	2.361682e+2	295	5.388523e-3	6.730857e-3	3695	2.860655e-1	1.000000e+0	9.989454e-1	1.070081e+0	3.738034e+1	40	59	3.403676e-3	6.779661e-1	Charlie9,Charlie9,Charlie9,Charlie9,Charlie9,Charlie9,Charlie9,L1MB5,L1MB5,L1MB5,L1MB5,L1MB5,L1MB5,L1MB5,L1MB5,L1MB5,L1MB5,L1MB5,L1MB5,L1MB5,L1MB5,L1MB5,L1MB5,L1MB5,L1MB5,L1MB5,L1MB5,L1MB5,L1MB5,L1MB5,L1MB5,L1MB5,L1MB5,L1MB5,L1MB5,L1MB5,L1MB5,L1MB5,L1MB5,L1MB5,L1MB5,L1MB5,L1MB5,L1MB5,L1MB5,L1MB5,L1MB5,L1MB5,L1MB5,L1MB5,L1MB5,L1MB5,L1MB5,L1MB5,L1MB5,L1MB5,L1MB5,L1MB5,L1MB5,L1MB5,L1MB5,L1MB5,L1MB5,…	BLOC1S6,CAV2,CCDC41,CFTR,CPLX2,ENSG00000256861,EXOC2,EXOC4,EXOC5,EXOC6,EXOC6B,EXOC8,KCNB1,PLEK,RAB10,RAB8A,SCFD1,SCFD2,SNAP25,SNPH,STX11,STX16,STX17,STX2,STX3,STX4,STX6,STX8,STXBP1,STXBP3,SYT1,SYTL2,TSNARE1,UNC13A,UNC13B,USO1,VAMP3,VPS33B,VTI1B,YKT6
GO Biological Process	GO:0042787	protein ubiquitination involved in ubiquitin-dependent protein catabolic process	253	1.203146e-4	1.000000e+0	6.136045e-3	1.149193e+0	6.300071e+2	724	1.437454e-2	1.651912e-2	567	5.436696e-3	1.000000e+0	1.237208e-1	1.166621e+0	8.743199e+1	102	138	8.679374e-3	7.391304e-1	Charlie9,Charlie9,Charlie9,Charlie9,Charlie9,Charlie9,Charlie9,Charlie9,Charlie9,Charlie9,Charlie9,Charlie9,Charlie9,Charlie9,Charlie9,L1MB5,L1MB5,L1MB5,L1MB5,L1MB5,L1MB5,L1MB5,L1MB5,L1MB5,L1MB5,L1MB5,L1MB5,L1MB5,L1MB5,L1MB5,L1MB5,L1MB5,L1MB5,L1MB5,L1MB5,L1MB5,L1MB5,L1MB5,L1MB5,L1MB5,L1MB5,L1MB5,L1MB5,L1MB5,L1MB5,L1MB5,L1MB5,L1MB5,L1MB5,L1MB5,L1MB5,L1MB5,L1MB5,L1MB5,L1MB5,L1MB5,L1MB5,L1MB5,L1MB5,…	ABTB1,ABTB2,AMFR,ANAPC1,ANAPC16,ANAPC4,ANAPC5,ANAPC7,ANKIB1,ARIH1,ASB2,AURKA,AURKB,BFAR,BTBD11,BTBD2,BTBD3,BTBD9,BUB3,C18orf25,CACUL1,CBL,CCIN,CDC16,CDC20,CDC23,CDC27,CDK1,CUL1,CUL2,CUL3,CUL4A,CUL4B,CUL5,DZIP3,FBXL14,FBXO10,FBXO45,FBXO7,FZR1,HACE1,HECW1,HECW2,HUWE1,ITCH,KBTBD8,KLHL11,KLHL15,KLHL2,KLHL25,KLHL29,KLHL3,KLHL8,LNX1,MAD2L1,MAEA,MDM2,MYLIP,NEDD4,NEDD4L,PARK2,PTTG1,RBBP6,RBX1,RMND5A,RNF1…
GO Biological Process	GO:0031129	inductive cell-cell signaling	254	1.237568e-4	1.000000e+0	6.286748e-3	1.901734e+0	2.155927e+1	41	4.919064e-4	9.354750e-4	6890	6.335652e-1	1.000000e+0	1.000000e+0	1.578370e+0	6.335652e-1	1	1	8.509190e-5	1.000000e+0	L1MB5,L1MB5,L1MB5,L1MB5,L1MB5,L1MB5,L1MB5,L1MB5,LTR79,MER34A,MER34A,MER34A,MER34A,MER34A,MER41B,MER41B,MLT1I,MLT1I,MLT1I,MLT1I,MLT1I,MLT1I,MLT1I,MLT1I,MLT1I,MLT1I,MLT1I,MLT1I,MLT1I,MLT1I,MLT1I,MLT1I,MLT1I,MLT1I,MLT2C2,MamRep137,MamRep137,MamRep137,MamRep137,MamRep4096,MamRep4096	SALL1
GO Biological Process	GO:0044341	sodium-dependent phosphate transport	255	1.279877e-4	1.000000e+0	6.476178e-3	2.119645e+0	1.462509e+1	31	3.336929e-4	7.073104e-4	11016	9.327220e-1	1.000000e+0	1.000000e+0	6.764441e-1	4.434956e+0	3	7	2.552757e-4	4.285714e-1	L1MB5,L1MB5,L1MB5,L1MB5,L1MB5,L1MB5,L1MB5,L1MB5,L1MB5,L1MEg1,L1MEg1,L1MEg1,LTR79,LTR79,LTR79,LTR79,LTR79,LTR79,LTR79,LTR79,MER34A,MER34A,MER34A,MER41B,MER41B,MLT1I,MLT1I,MLT1I,MLT1I,MLT1I,MamRep4096	SLC17A1,SLC20A1,SLC34A2
GO Biological Process	GO:0050995	negative regulation of lipid catabolic process	256	1.280141e-4	1.000000e+0	6.452211e-3	1.472045e+0	6.997068e+1	103	1.596484e-3	2.350096e-3	9366	7.413042e-1	1.000000e+0	1.000000e+0	9.326730e-1	1.393843e+1	13	22	1.106195e-3	5.909091e-1	Charlie9,Charlie9,L1MB5,L1MB5,L1MB5,L1MB5,L1MB5,L1MB5,L1MB5,L1MB5,L1MB5,L1MEg1,L1MEg1,L1MEg1,L1MEg1,L1MEg1,L1MEg1,L1MEg1,LTR79,LTR79,LTR79,LTR79,LTR79,LTR79,LTR79,LTR79,LTR79,LTR79,LTR79,LTR79,LTR79,LTR79,LTR79,LTR79,MER11C,MER34A,MER34A,MER34A,MER34A,MER34A,MER34A,MER34A,MER34A,MER41B,MER41B,MER41B,MER41B,MER41B,MER41B,MER41B,MER41B,MER77B,MLT1F1,MLT1F1,MLT1F1,MLT1F1,MLT1F1,MLT1F1,MLT1F1,MLT1F1,…	ACACB,ADRA2A,APOC3,C7orf55,CIDEA,CNR1,CRTC3,GPLD1,HCAR2,IL1B,METTL20,PDE3B,PIK3CG
GO Biological Process	GO:0008340	determination of adult lifespan	257	1.283594e-4	1.000000e+0	6.444441e-3	1.481090e+0	6.751784e+1	100	1.540518e-3	2.281646e-3	2085	1.254885e-1	1.000000e+0	7.765842e-1	1.315308e+0	7.602782e+0	10	12	8.509190e-4	8.333333e-1	L1MB5,L1MB5,L1MB5,L1MB5,L1MB5,L1MB5,L1MB5,L1MB5,L1MB5,L1MB5,L1MB5,L1MB5,L1MB5,L1MB5,L1MB5,L1MB5,L1MB5,L1MB5,L1MB5,L1MB5,L1MB5,L1MB5,L1MEg1,L1MEg1,L1MEg1,L1MEg1,L1MEg1,LTR79,LTR79,LTR79,LTR79,LTR79,LTR79,LTR79,MER11C,MER34A,MER34A,MER34A,MER34A,MER34A,MER34A,MER34A,MER34A,MER34A,MER34A,MER34A,MER34A,MER41B,MER41B,MER41B,MER77B,MER77B,MER77B,MLT1F1,MLT1F1,MLT1F1,MLT1F1,MLT1F1,MLT1F1,MLT1F1,MLT1F1,M…	ATM,GHRHR,IDE,INPP5D,LRRK2,MSH2,MSH6,POU1F1,PRDM2,TFCP2L1
GO Biological Process	GO:0009159	deoxyribonucleoside monophosphate catabolic process	258	1.284408e-4	1.000000e+0	6.423533e-3	3.518768e+0	3.694475e+0	13	8.429485e-5	2.966140e-4	10204	8.657380e-1	1.000000e+0	1.000000e+0	7.891848e-1	1.267130e+0	1	2	8.509190e-5	5.000000e-1	L1MB5,L1MB5,L1MB5,L1MB5,L1MB5,L1MB5,L1MB5,MLT1F1,MLT1F1,MLT1I,MLT1I,MLT1I,MLT1I	NT5M
GO Biological Process	GO:0006684	sphingomyelin metabolic process	259	1.299890e-4	1.000000e+0	6.475861e-3	1.687095e+0	3.497135e+1	59	7.979225e-4	1.346171e-3	5565	4.503788e-1	1.000000e+0	1.000000e+0	1.092717e+0	8.236347e+0	9	13	7.658271e-4	6.923077e-1	L1MB5,L1MB5,L1MB5,L1MB5,L1MB5,L1MB5,L1MB5,L1MB5,L1MB5,L1MB5,L1MB5,L1MB5,L1MB5,L1MB5,L1MB5,L1MB5,L1MB5,L1MB5,L1MB5,L1MB5,L1MB5,L1MB5,L1MB5,LTR79,LTR79,LTR79,LTR79,LTR79,LTR79,LTR79,LTR79,MER34A,MER34A,MER34A,MER34A,MER41B,MER41B,MER41B,MER77B,MER77B,MER77B,MLT1F1,MLT1F1,MLT1I,MLT1I,MLT1I,MLT1I,MLT1I,MLT1I,MLT1I,MLT1I,MLT1I,MLT1I,MLT1I,MLT1I,MLT1I,MLT1I,MamRep137,PABL_A	ENPP7,PEMT,SAMD8,SGMS1,SGMS2,SMPD1,SMPD3,SPTLC1,SPTLC2
GO Biological Process	GO:1900625	positive regulation of monocyte aggregation	260	1.326556e-4	1.000000e+0	6.583289e-3	1.591518e+0	4.586816e+1	73	1.046549e-3	1.665602e-3	3280	2.542923e-1	1.000000e+0	1.000000e+0	1.578370e+0	1.900695e+0	3	3	2.552757e-4	1.000000e+0	L1MB5,L1MB5,L1MB5,L1MB5,L1MB5,L1MB5,L1MEg1,LTR79,LTR79,LTR79,LTR79,LTR79,LTR79,LTR79,LTR79,LTR79,LTR79,LTR79,LTR79,MER34A,MER34A,MER41B,MER41B,MLT1F1,MLT1I,MLT1I,MLT1I,MLT1I,MLT1I,MLT1I,MLT1I,MLT1I,MLT1I,MLT1I,MLT1I,MLT1I,MLT1I,MLT1I,MLT1I,MLT1I,MLT1I,MLT1I,MLT1I,MLT1I,MLT1I,MLT1I,MLT1I,MLT1I,MLT1I,MLT1I,MLT1I,MLT1I,MLT1I,MLT1I,MLT1I,MLT1I,MLT1I,MamRep137,MamRep137,MamRep137,MamRep137,MamRep137,M…	CD44,HAS2,NR4A3
GO Biological Process	GO:0035408	histone H3-T6 phosphorylation	261	1.328506e-4	1.000000e+0	6.567706e-3	2.035273e+0	1.670538e+1	34	3.811576e-4	7.757598e-4	4674	4.013923e-1	1.000000e+0	1.000000e+0	1.578370e+0	1.267130e+0	2	2	1.701838e-4	1.000000e+0	Charlie9,L1MB5,L1MB5,L1MB5,L1MB5,L1MB5,MER34A,MER34A,MER34A,MER34A,MER41B,MER41B,MER41B,MER41B,MER41B,MER41B,MLT1F1,MLT1I,MLT1I,MLT1I,MLT1I,MLT1I,MLT1I,MLT1I,MLT1I,MLT1I,MamRep137,MamRep137,MamRep137,MamRep137,MamRep137,MamRep137,MamRep137,MamRep137	PRKCA,PRKCB
GO Biological Process	GO:0018158	protein oxidation	262	1.331014e-4	1.000000e+0	6.554990e-3	1.848516e+0	2.380288e+1	44	5.430976e-4	1.003924e-3	5787	4.947152e-1	1.000000e+0	1.000000e+0	1.127407e+0	4.434956e+0	5	7	4.254595e-4	7.142857e-1	Charlie9,L1MB5,L1MB5,L1MB5,L1MB5,L1MB5,L1MB5,L1MB5,L1MB5,L1MB5,L1MB5,L1MEg1,L1MEg1,L1MEg1,L1MEg1,L1MEg1,L1MEg1,L1MEg1,L1MEg1,LTR79,LTR79,MER34A,MER41B,MER41B,MER41B,MER77B,MER77B,MLT1F1,MLT1F1,MLT1F1,MLT1I,MLT1I,MLT1I,MLT1I,MLT1I,MLT1I,MLT2C2,MLT2C2,MLT2C2,MLT2C2,MamRep137,MamRep137,MamRep4096,THE1D-int	APOA1,GPX1,PARK7,PRDX3,TMX3
GO Biological Process	GO:0043161	proteasome-mediated ubiquitin-dependent protein catabolic process	263	1.362873e-4	1.000000e+0	6.686369e-3	1.115653e+0	1.009275e+3	1126	2.302808e-2	2.569134e-2	9867	8.428553e-1	1.000000e+0	1.000000e+0	9.586742e-1	1.888024e+2	181	298	1.540163e-2	6.073826e-1	Charlie9,Charlie9,Charlie9,Charlie9,Charlie9,Charlie9,Charlie9,Charlie9,Charlie9,Charlie9,Charlie9,Charlie9,Charlie9,Charlie9,Charlie9,Charlie9,Charlie9,Charlie9,Charlie9,Charlie9,Charlie9,Charlie9,Charlie9,Charlie9,Charlie9,Charlie9,Charlie9,Charlie9,Charlie9,Charlie9,Charlie9,L1MB5,L1MB5,L1MB5,L1MB5,L1MB5,L1MB5,L1MB5,L1MB5,L1MB5,L1MB5,L1MB5,L1MB5,L1MB5,L1MB5,L1MB5,L1MB5,L1MB5,L1MB5,L1MB5,L1MB5,…	ABTB1,ABTB2,AMER1,AMFR,ANAPC1,ANAPC16,ANAPC4,ANAPC5,ANAPC7,APC,ARNTL,ARRB1,ARRB2,ATXN3L,AURKA,AURKB,BFAR,BIRC2,BTBD11,BTBD2,BTBD3,BTBD9,BTRC,BUB3,C18orf25,C2orf40,CD2AP,CDC16,CDC20,CDC23,CDC27,CDK1,CRBN,CSNK1A1,CTNNB1,CUL1,CUL3,CUL4A,DERL1,DNAJC10,DZIP3,EDEM1,ENSG00000258677,ERCC8,ERLEC1,ERLIN1,FAF1,FAF2,FBXL18,FBXL19,FBXL2,FBXL22,FBXL5,FBXL7,FBXO15,FBXO2,FBXO31,FBXO39,FBXO4,FBXO45,FBXO9,FBXW11,F…
GO Biological Process	GO:0006701	progesterone biosynthetic process	264	1.405124e-4	1.000000e+0	6.867544e-3	2.617786e+0	7.640045e+0	20	1.743188e-4	4.563293e-4	9910	8.573023e-1	1.000000e+0	1.000000e+0	7.891848e-1	2.534261e+0	2	4	1.701838e-4	5.000000e-1	Charlie9,Charlie9,Charlie9,L1MEg1,L1MEg1,L1MEg1,L1MEg1,LTR79,LTR79,LTR79,LTR79,LTR79,LTR79,MER41B,MLT1I,MLT1I,MLT1I,MLT1I,MamRep137,THE1D-int	ADM,FSHB
GO Biological Process	GO:0048245	eosinophil chemotaxis	265	1.406609e-4	1.000000e+0	6.848859e-3	1.873722e+0	2.241528e+1	42	5.114374e-4	9.582915e-4	3907	3.000897e-1	1.000000e+0	9.910564e-1	1.227621e+0	5.702086e+0	7	9	5.956433e-4	7.777778e-1	Charlie9,Charlie9,Charlie9,L1MB5,L1MB5,L1MB5,LTR79,LTR79,MER11C,MER11C,MER41B,MER41B,MER41B,MER41B,MER41B,MER41B,MER41B,MER41B,MER41B,MLT1F1,MLT1F1,MLT1I,MLT1I,MLT1I,MLT1I,MLT1I,MLT1I,MLT1I,MLT1I,MLT1I,MLT1I,MLT1I,MLT1I,MLT2C2,MLT2C2,MLT2C2,MLT2C2,MLT2C2,MamRep137,MamRep4096,MamRep4096,MamRep4096	CCL11,CCL24,CCL3,CCL5,HRH1,LGALS3,SCG2
GO Biological Process	GO:0035880	embryonic nail plate morphogenesis	266	1.426786e-4	1.000000e+0	6.920985e-3	1.715706e+0	3.205677e+1	55	7.314221e-4	1.254906e-3	3280	2.542923e-1	1.000000e+0	1.000000e+0	1.578370e+0	1.900695e+0	3	3	2.552757e-4	1.000000e+0	L1MB5,L1MB5,L1MB5,L1MB5,L1MB5,L1MB5,L1MB5,L1MB5,L1MB5,L1MB5,L1MB5,L1MB5,L1MB5,LTR79,LTR79,LTR79,LTR79,LTR79,MER41B,MER41B,MER41B,MER41B,MER77B,MER77B,MER77B,MLT1F1,MLT1F1,MLT1F1,MLT1F1,MLT1F1,MLT1I,MLT1I,MLT1I,MLT1I,MLT1I,MLT1I,MLT1I,MLT1I,MLT1I,MLT1I,MLT1I,MLT2C2,MLT2C2,MLT2C2,MLT2C2,MLT2C2,MLT2C2,MamRep137,MamRep4096,MamRep4096,MamRep4096,MamRep4096,MamRep4096,THE1D-int,THE1D-int	FZD6,MSX1,MSX2
GO Biological Process	GO:0009311	oligosaccharide metabolic process	267	1.469126e-4	1.000000e+0	7.099675e-3	1.201098e+0	3.455171e+2	415	7.883479e-3	9.468833e-3	5486	4.265046e-1	1.000000e+0	1.000000e+0	1.029372e+0	4.371600e+1	45	69	3.829135e-3	6.521739e-1	Charlie9,Charlie9,Charlie9,Charlie9,Charlie9,Charlie9,Charlie9,Charlie9,Charlie9,Charlie9,Charlie9,Charlie9,Charlie9,L1MB5,L1MB5,L1MB5,L1MB5,L1MB5,L1MB5,L1MB5,L1MB5,L1MB5,L1MB5,L1MB5,L1MB5,L1MB5,L1MB5,L1MB5,L1MB5,L1MB5,L1MB5,L1MB5,L1MB5,L1MB5,L1MB5,L1MB5,L1MB5,L1MB5,L1MB5,L1MB5,L1MB5,L1MB5,L1MB5,L1MB5,L1MB5,L1MB5,L1MB5,L1MB5,L1MB5,L1MB5,L1MB5,L1MB5,L1MB5,L1MB5,L1MB5,L1MB5,L1MB5,L1MB5,L1MB5,L1MB5,…	B3GALNT1,B3GALT1,B3GALT2,B4GALT1,EDEM1,EDEM2,EDEM3,FBP1,FBP2,FUT8,GANC,GM2A,GNPTAB,GNPTG,HEXB,MAN1A1,MAN1A2,MAN1C1,MAN2A1,MAN2B2,MAN2C1,MANBA,MGAM,MGAT4A,MGAT4B,NAGA,NDUFAB1,NEU4,SERPINA6,SLC2A1,ST3GAL1,ST3GAL3,ST3GAL4,ST3GAL5,ST6GAL1,ST6GAL2,ST6GALNAC1,ST6GALNAC2,ST6GALNAC3,ST6GALNAC5,ST8SIA2,ST8SIA3,ST8SIA4,ST8SIA6,TREH
GO Biological Process	GO:1902630	regulation of membrane hyperpolarization	268	1.500781e-4	1.000000e+0	7.225589e-3	2.129718e+0	1.408637e+1	30	3.214012e-4	6.844939e-4	4674	4.013923e-1	1.000000e+0	1.000000e+0	1.578370e+0	1.267130e+0	2	2	1.701838e-4	1.000000e+0	L1MB5,L1MB5,L1MB5,L1MB5,L1MB5,L1MB5,L1MB5,L1MB5,L1MB5,L1MB5,L1MB5,L1MB5,L1MB5,L1MB5,L1MB5,L1MB5,L1MB5,L1MB5,L1MB5,L1MB5,MER41B,MER41B,MLT1I,MLT1I,MLT1I,MLT1I,MLT1I,MamRep4096,THE1D-int,THE1D-int	CRTC1,TRPC5
GO Biological Process	GO:0010886	positive regulation of cholesterol storage	269	1.551931e-4	1.000000e+0	7.444076e-3	1.499351e+0	6.135988e+1	92	1.400015e-3	2.099115e-3	5787	4.947152e-1	1.000000e+0	1.000000e+0	1.127407e+0	4.434956e+0	5	7	4.254595e-4	7.142857e-1	Charlie9,Charlie9,Charlie9,Charlie9,L1MB5,L1MB5,L1MB5,L1MB5,L1MB5,L1MB5,L1MB5,L1MB5,L1MB5,L1MB5,L1MB5,L1MB5,L1MB5,L1MB5,L1MB5,L1MB5,L1MB5,L1MB5,L1MB5,L1MB5,L1MB5,L1MB5,L1MB5,L1MB5,L1MB5,L1MB5,L1MB5,L1MB5,L1MB5,L1MB5,L1MB5,L1MB5,L1MB5,L1MB5,L1MB5,L1MB5,L1MB5,L1MB5,L1MB5,L1MB5,L1MEg1,L1MEg1,L1MEg1,L1MEg1,L1MEg1,LTR79,LTR79,LTR79,LTR79,LTR79,LTR79,LTR79,LTR79,LTR79,LTR79,MER34A,MER41B,MER41B,MER41B,…	APOB,CD36,LPL,MSR1,SCARB1
GO Biological Process	GO:0003198	epithelial to mesenchymal transition involved in endocardial cushion formation	270	1.560566e-4	1.000000e+0	7.457772e-3	1.478897e+0	6.626559e+1	98	1.511947e-3	2.236014e-3	2085	1.254885e-1	1.000000e+0	7.765842e-1	1.315308e+0	7.602782e+0	10	12	8.509190e-4	8.333333e-1	Charlie9,Charlie9,L1MB5,L1MB5,L1MB5,L1MB5,L1MB5,L1MB5,L1MB5,L1MB5,L1MB5,L1MB5,L1MB5,L1MB5,L1MB5,L1MB5,L1MB5,L1MB5,L1MB5,L1MB5,L1MB5,L1MB5,L1MB5,L1MB5,L1MB5,L1MB5,LTR79,LTR79,LTR79,LTR79,MER11C,MER34A,MER34A,MER34A,MER34A,MER41B,MER41B,MER41B,MER41B,MER41B,MER41B,MER41B,MER77B,MER77B,MER77B,MLT1F1,MLT1F1,MLT1F1,MLT1F1,MLT1F1,MLT1F1,MLT1F1,MLT1I,MLT1I,MLT1I,MLT1I,MLT1I,MLT1I,MLT1I,MLT1I,MLT1I,MLT1I…	HEY1,HEYL,MSX1,MSX2,NOTCH1,RBPJ,SMAD4,SNAI1,SNAI2,TMEM100
GO Biological Process	GO:2001271	negative regulation of cysteine-type endopeptidase activity involved in execution phase of apoptosis	271	1.576576e-4	1.000000e+0	7.506480e-3	2.594462e+0	7.708728e+0	20	1.758859e-4	4.563293e-4	8659	6.955922e-1	1.000000e+0	1.000000e+0	1.052246e+0	1.900695e+0	2	3	1.701838e-4	6.666667e-1	L1MB5,L1MB5,L1MB5,L1MB5,L1MB5,L1MB5,L1MB5,L1MB5,L1MB5,L1MB5,L1MB5,LTR79,LTR79,LTR79,MER11C,MER41B,MER41B,MLT1F1,MLT1F1,MamRep137	PAK2,RNF34
GO Biological Process	GO:0044128	positive regulation of growth of symbiont in host	272	1.590447e-4	1.000000e+0	7.544683e-3	4.293202e+0	2.329264e+0	10	5.314556e-5	2.281646e-4	6890	6.335652e-1	1.000000e+0	1.000000e+0	1.578370e+0	6.335652e-1	1	1	8.509190e-5	1.000000e+0	Charlie9,MER41B,MER41B,MLT2C2,MLT2C2,MLT2C2,MLT2C2,MLT2C2,MamRep4096,MamRep4096	OSBP
GO Biological Process	GO:0001994	norepinephrine-epinephrine vasoconstriction involved in regulation of systemic arterial blood pressure	273	1.604380e-4	1.000000e+0	7.582899e-3	1.650063e+0	3.757433e+1	62	8.573134e-4	1.414621e-3	2403	1.610957e-1	1.000000e+0	8.650095e-1	1.578370e+0	2.534261e+0	4	4	3.403676e-4	1.000000e+0	Charlie9,Charlie9,L1MB5,L1MB5,L1MB5,L1MB5,L1MB5,L1MB5,L1MB5,L1MB5,L1MB5,L1MB5,L1MB5,L1MB5,LTR79,LTR79,LTR79,LTR79,LTR79,MER11C,MER34A,MER41B,MER41B,MER41B,MER41B,MER77B,MER77B,MER77B,MER77B,MLT1F1,MLT1F1,MLT1I,MLT1I,MLT1I,MLT1I,MLT1I,MLT1I,MLT1I,MLT1I,MLT1I,MLT1I,MLT1I,MLT1I,MLT1I,MLT1I,MLT1I,MLT1I,MLT1I,MLT1I,MLT1I,MLT1I,MLT1I,MLT1I,MLT1I,MLT2C2,MamRep137,MamRep137,MamRep137,MamRep137,MamRep137,…	ADRA1A,ADRA1B,ADRA1D,DRD5
GO Biological Process	GO:1902631	negative regulation of membrane hyperpolarization	274	1.613886e-4	1.000000e+0	7.599989e-3	4.285284e+0	2.333568e+0	10	5.324376e-5	2.281646e-4	6890	6.335652e-1	1.000000e+0	1.000000e+0	1.578370e+0	6.335652e-1	1	1	8.509190e-5	1.000000e+0	L1MB5,L1MB5,L1MB5,L1MB5,L1MB5,L1MB5,L1MB5,L1MB5,L1MB5,L1MB5	CRTC1
GO Biological Process	GO:0030187	melatonin biosynthetic process	275	1.627080e-4	1.000000e+0	7.634259e-3	2.303405e+0	1.085350e+1	25	2.476384e-4	5.704116e-4	4674	4.013923e-1	1.000000e+0	1.000000e+0	1.578370e+0	1.267130e+0	2	2	1.701838e-4	1.000000e+0	L1MB5,L1MB5,L1MB5,L1MB5,L1MB5,L1MB5,L1MB5,L1MB5,L1MB5,L1MB5,L1MB5,L1MB5,L1MB5,L1MB5,L1MB5,L1MB5,L1MB5,LTR79,MER41B,MER41B,MER41B,MER41B,MLT1I,MLT1I,MLT2C2	AANAT,ASMT
GO Biological Process	GO:0007140	male meiosis	276	1.690121e-4	1.000000e+0	7.901316e-3	1.351605e+0	1.168981e+2	158	2.667201e-3	3.605001e-3	2732	1.777727e-1	1.000000e+0	8.396051e-1	1.122396e+0	2.851043e+1	32	45	2.722941e-3	7.111111e-1	Charlie9,Charlie9,Charlie9,Charlie9,L1MB5,L1MB5,L1MB5,L1MB5,L1MB5,L1MB5,L1MB5,L1MB5,L1MB5,L1MB5,L1MB5,L1MB5,L1MB5,L1MB5,L1MB5,L1MB5,L1MB5,L1MB5,L1MB5,L1MB5,L1MB5,L1MB5,L1MB5,L1MB5,L1MB5,L1MB5,L1MB5,L1MB5,L1MB5,L1MB5,L1MB5,L1MB5,L1MB5,L1MB5,L1MB5,L1MB5,L1MB5,L1MB5,L1MB5,L1MB5,L1MB5,L1MEg1,L1MEg1,L1MEg1,L1MEg1,L1MEg1,L1MEg1,L1MEg1,L1MEg1,L1MEg1,L1MEg1,L1MEg1,L1MEg1,L1MEg1,L1MEg1,L1MEg1,L1MEg1,L1MEg…	AGO4,ASZ1,ATM,BRCA2,BRDT,C17orf104,CCNA1,CYP26B1,DDX4,DMC1,DNMT3L,DPEP3,FANCA,FIGNL1,ING2,KIF18A,M1AP,MEI1,MLH3,MOV10L1,MYBL1,SLC2A8,SPDYA,SPO11,SYCP2,SYCP3,TAF1L,TDRD9,TEX11,TEX14,TEX19,UBR2
GO Biological Process	GO:0048170	positive regulation of long-term neuronal synaptic plasticity	277	1.700783e-4	1.000000e+0	7.922456e-3	1.732037e+0	3.002245e+1	52	6.850062e-4	1.186456e-3	1869	1.020519e-1	1.000000e+0	7.045349e-1	1.578370e+0	3.167826e+0	5	5	4.254595e-4	1.000000e+0	Charlie9,Charlie9,L1MB5,L1MB5,L1MB5,L1MB5,L1MB5,L1MB5,L1MB5,L1MB5,L1MB5,L1MB5,L1MB5,LTR79,LTR79,LTR79,LTR79,LTR79,LTR79,LTR79,LTR79,MER41B,MER41B,MER41B,MER41B,MER41B,MER41B,MER41B,MER41B,MLT1F1,MLT1F1,MLT1I,MLT1I,MLT1I,MLT1I,MLT1I,MLT1I,MLT1I,MLT1I,MLT1I,MLT1I,MLT1I,MLT1I,MLT1I,MLT1I,MLT1I,MLT1I,MLT2C2,MLT2C2,MLT2C2,MLT2C2,MamRep4096	EPHB2,KIT,NEURL1,NPTN,SHANK3
GO Biological Process	GO:0000381	regulation of alternative mRNA splicing, via spliceosome	278	1.709923e-4	1.000000e+0	7.936380e-3	1.271007e+0	1.911870e+2	243	4.362211e-3	5.544401e-3	3659	2.755739e-1	1.000000e+0	9.717765e-1	1.089827e+0	2.660974e+1	29	42	2.467665e-3	6.904762e-1	Charlie9,Charlie9,Charlie9,Charlie9,Charlie9,Charlie9,Charlie9,Charlie9,Charlie9,Charlie9,L1MB5,L1MB5,L1MB5,L1MB5,L1MB5,L1MB5,L1MB5,L1MB5,L1MB5,L1MB5,L1MB5,L1MB5,L1MB5,L1MB5,L1MB5,L1MB5,L1MB5,L1MB5,L1MB5,L1MB5,L1MB5,L1MB5,L1MB5,L1MB5,L1MB5,L1MB5,L1MB5,L1MB5,L1MB5,L1MB5,L1MB5,L1MB5,L1MB5,L1MB5,L1MB5,L1MB5,L1MB5,L1MB5,L1MB5,L1MB5,L1MB5,L1MB5,L1MB5,L1MB5,L1MB5,L1MB5,L1MB5,L1MB5,L1MB5,L1MB5,L1MB5,L1M…	CELF4,CELF5,DDX17,DDX5,DYRK1A,FMR1,HNRNPA1,HNRNPL,HNRNPU,MBNL2,MYOD1,NSRP1,PTBP1,RBFOX1,RBFOX2,RBFOX3,RBM11,RBM5,RBM7,RBMX,RBMY1A1,RNPS1,SAP18,SMU1,SREK1,SRRM4,SRSF2,SRSF6,TRA2B
GO Biological Process	GO:0071881	adenylate cyclase-inhibiting adrenergic receptor signaling pathway	279	1.745547e-4	1.000000e+0	8.072686e-3	1.982084e+0	1.765819e+1	35	4.028973e-4	7.985763e-4	6890	6.335652e-1	1.000000e+0	1.000000e+0	1.578370e+0	6.335652e-1	1	1	8.509190e-5	1.000000e+0	L1MB5,L1MEg1,L1MEg1,L1MEg1,L1MEg1,L1MEg1,L1MEg1,LTR79,LTR79,LTR79,LTR79,LTR79,MLT1F1,MLT1F1,MLT1I,MLT1I,MLT1I,MLT1I,MLT1I,MLT1I,MLT1I,MLT1I,MLT1I,MLT1I,MLT1I,MLT1I,MLT2C2,MLT2C2,MamRep137,MamRep137,MamRep4096,MamRep4096,PABL_A,THE1D-int,THE1D-int	ADRA2A
GO Biological Process	GO:0071882	phospholipase C-activating adrenergic receptor signaling pathway	279	1.745547e-4	1.000000e+0	8.072686e-3	1.982084e+0	1.765819e+1	35	4.028973e-4	7.985763e-4	6890	6.335652e-1	1.000000e+0	1.000000e+0	1.578370e+0	6.335652e-1	1	1	8.509190e-5	1.000000e+0	L1MB5,L1MEg1,L1MEg1,L1MEg1,L1MEg1,L1MEg1,L1MEg1,LTR79,LTR79,LTR79,LTR79,LTR79,MLT1F1,MLT1F1,MLT1I,MLT1I,MLT1I,MLT1I,MLT1I,MLT1I,MLT1I,MLT1I,MLT1I,MLT1I,MLT1I,MLT1I,MLT2C2,MLT2C2,MamRep137,MamRep137,MamRep4096,MamRep4096,PABL_A,THE1D-int,THE1D-int	ADRA2A
GO Biological Process	GO:0000717	nucleotide-excision repair, DNA duplex unwinding	281	1.763337e-4	1.000000e+0	8.096917e-3	1.545827e+0	5.110531e+1	79	1.166043e-3	1.802501e-3	3244	2.485359e-1	1.000000e+0	9.885508e-1	1.147905e+0	1.393843e+1	16	22	1.361470e-3	7.272727e-1	L1MB5,L1MB5,L1MB5,L1MB5,L1MB5,L1MB5,L1MB5,L1MB5,L1MB5,L1MB5,L1MB5,L1MB5,L1MB5,L1MB5,L1MB5,L1MB5,L1MB5,L1MB5,L1MB5,L1MB5,L1MB5,L1MB5,L1MB5,L1MB5,L1MB5,L1MB5,L1MB5,L1MB5,L1MB5,L1MB5,L1MB5,L1MB5,L1MB5,L1MB5,L1MB5,L1MB5,L1MB5,L1MB5,L1MB5,L1MB5,L1MB5,L1MB5,LTR79,LTR79,MER34A,MER34A,MER34A,MER34A,MER41B,MER41B,MER41B,MER41B,MER41B,MER41B,MER41B,MER41B,MLT1F1,MLT1I,MLT1I,MLT1I,MLT1I,MLT1I,MLT1I,MLT1I,ML…	CETN2,CHD1L,CUL4A,CUL4B,DDB2,ERCC2,ERCC3,GTF2H2,GTF2H3,GTF2H5,PARP1,RAD23B,RBX1,UBC,XPA,XPC
GO Biological Process	GO:0006476	protein deacetylation	282	1.796001e-4	1.000000e+0	8.217660e-3	1.228085e+0	2.638255e+2	324	6.019565e-3	7.392534e-3	5453	4.147575e-1	1.000000e+0	9.814077e-1	1.034996e+0	3.864747e+1	40	61	3.403676e-3	6.557377e-1	Charlie9,Charlie9,Charlie9,Charlie9,Charlie9,Charlie9,Charlie9,Charlie9,Charlie9,Charlie9,Charlie9,Charlie9,L1MB5,L1MB5,L1MB5,L1MB5,L1MB5,L1MB5,L1MB5,L1MB5,L1MB5,L1MB5,L1MB5,L1MB5,L1MB5,L1MB5,L1MB5,L1MB5,L1MB5,L1MB5,L1MB5,L1MB5,L1MB5,L1MB5,L1MB5,L1MB5,L1MB5,L1MB5,L1MB5,L1MB5,L1MB5,L1MB5,L1MB5,L1MB5,L1MB5,L1MB5,L1MB5,L1MB5,L1MB5,L1MB5,L1MB5,L1MB5,L1MB5,L1MB5,L1MB5,L1MB5,L1MB5,L1MB5,L1MB5,L1MB5,L1M…	ATXN3L,BAZ2A,BRMS1L,CHD3,HDAC11,HDAC2,HDAC4,HDAC5,HDAC8,HDAC9,HMG20B,KDM1A,MBD3,MIER1,MORF4L1,MORF4L2,MSL3,MTA3,NACC2,PER2,PHF21A,PRDM5,RBBP4,RBBP7,RCOR1,REST,SALL1,SAP18,SAP30,SAP30L,SFPQ,SIN3A,SIN3B,SIRT3,SIRT4,SMARCAD1,SUDS3,TBL1X,TBL1XR1,TBL1Y
GO Biological Process	GO:0070483	detection of hypoxia	283	1.835305e-4	1.000000e+0	8.367823e-3	3.060256e+0	4.901551e+0	15	1.118361e-4	3.422470e-4	6890	6.335652e-1	1.000000e+0	1.000000e+0	1.578370e+0	6.335652e-1	1	1	8.509190e-5	1.000000e+0	Charlie9,Charlie9,L1MB5,L1MB5,L1MB5,L1MB5,L1MB5,L1MB5,L1MB5,LTR79,LTR79,MLT1F1,MamRep137,MamRep137,MamRep137	TGFB3
GO Biological Process	GO:0006325	chromatin organization	284	1.856892e-4	1.000000e+0	8.436436e-3	1.067178e+0	2.699644e+3	2881	6.159634e-2	6.573423e-2	10100	8.597975e-1	1.000000e+0	1.000000e+0	9.704220e-1	4.358928e+2	423	688	3.599387e-2	6.148256e-1	Charlie9,Charlie9,Charlie9,Charlie9,Charlie9,Charlie9,Charlie9,Charlie9,Charlie9,Charlie9,Charlie9,Charlie9,Charlie9,Charlie9,Charlie9,Charlie9,Charlie9,Charlie9,Charlie9,Charlie9,Charlie9,Charlie9,Charlie9,Charlie9,Charlie9,Charlie9,Charlie9,Charlie9,Charlie9,Charlie9,Charlie9,Charlie9,Charlie9,Charlie9,Charlie9,Charlie9,Charlie9,Charlie9,Charlie9,Charlie9,Charlie9,Charlie9,Charlie9,Charlie9,Cha…	ACTL6A,ACTR6,AEBP2,ANP32B,ANP32E,ARID1A,ARID1B,ARID2,ARID5B,ASF1A,ASF1B,ASH1L,ASXL1,ATF2,ATM,ATRX,ATXN3L,ATXN7,AURKA,AURKB,AURKC,BANP,BAZ1B,BAZ2A,BCOR,BCORL1,BEND3,BPTF,BRCA2,BRCC3,BRD1,BRD3,BRD9,BRDT,BRE,BRMS1L,BRPF3,BRWD1,C11orf30,C17orf96,CABIN1,CARM1,CASC5,CBX2,CBX4,CBX6,CBX7,CCNA2,CDAN1,CDK1,CDKN2A,CDY1,CDY1B,CDY2A,CDY2B,CECR2,CENPA,CENPC,CENPH,CENPI,CENPM,CENPO,CENPP,CENPU,CENPV,CENPW,CHAF1…
GO Biological Process	GO:0021956	central nervous system interneuron axonogenesis	285	1.871145e-4	1.000000e+0	8.471363e-3	5.254978e+0	1.522366e+0	8	3.473501e-5	1.825317e-4	6890	6.335652e-1	1.000000e+0	1.000000e+0	1.578370e+0	6.335652e-1	1	1	8.509190e-5	1.000000e+0	L1MB5,L1MB5,L1MB5,L1MB5,LTR79,LTR79,MamRep4096,MamRep4096	TCTN1
GO Biological Process	GO:0034383	low-density lipoprotein particle clearance	286	1.872091e-4	1.000000e+0	8.446011e-3	1.453127e+0	7.156979e+1	104	1.632970e-3	2.372912e-3	9462	7.676333e-1	1.000000e+0	1.000000e+0	9.207156e-1	1.520556e+1	14	24	1.191287e-3	5.833333e-1	Charlie9,Charlie9,Charlie9,Charlie9,Charlie9,Charlie9,Charlie9,Charlie9,Charlie9,Charlie9,Charlie9,Charlie9,Charlie9,Charlie9,L1MB5,L1MB5,L1MB5,L1MB5,L1MB5,L1MB5,L1MB5,L1MB5,L1MB5,L1MB5,L1MB5,L1MB5,L1MB5,L1MB5,L1MB5,L1MB5,L1MB5,L1MB5,L1MB5,L1MB5,L1MB5,L1MB5,L1MB5,L1MB5,L1MB5,L1MB5,L1MB5,L1MB5,L1MB5,L1MB5,L1MB5,L1MB5,L1MB5,L1MB5,L1MB5,L1MB5,L1MB5,L1MB5,L1MB5,L1MB5,LTR79,LTR79,LTR79,LTR79,LTR79,LTR…	APOB,CD36,CLTA,CLTC,DGAT2,HMOX1,LDLR,LDLRAP1,LIPA,NCEH1,PCSK9,SCARB1,SOAT1,SOAT2
GO Biological Process	GO:0010623	programmed cell death involved in cell development	287	1.882383e-4	1.000000e+0	8.462853e-3	1.542405e+0	5.121871e+1	79	1.168630e-3	1.802501e-3	6834	6.246758e-1	1.000000e+0	1.000000e+0	1.004417e+0	6.969217e+0	7	11	5.956433e-4	6.363636e-1	Charlie9,Charlie9,L1MB5,L1MB5,L1MB5,L1MB5,L1MB5,L1MB5,L1MB5,L1MB5,L1MB5,L1MB5,L1MB5,L1MB5,L1MB5,L1MB5,L1MB5,L1MB5,LTR79,LTR79,LTR79,LTR79,LTR79,LTR79,LTR79,LTR79,LTR79,LTR79,MER34A,MER34A,MER41B,MER41B,MER41B,MER41B,MER41B,MER41B,MER41B,MER77B,MLT1F1,MLT1I,MLT1I,MLT1I,MLT1I,MLT1I,MLT1I,MLT1I,MLT1I,MLT1I,MLT1I,MLT1I,MLT1I,MLT1I,MLT1I,MLT1I,MLT1I,MLT1I,MLT1I,MLT1I,MLT1I,MLT1I,MLT1I,MLT1I,MLT1I,MLT1…	CASP5,FASLG,IL1A,IL1B,KIT,KITLG,PRKDC
GO Biological Process	GO:0051066	dihydrobiopterin metabolic process	288	1.887543e-4	1.000000e+0	8.456586e-3	2.019647e+0	1.633949e+1	33	3.728094e-4	7.529433e-4	4674	4.013923e-1	1.000000e+0	1.000000e+0	1.578370e+0	1.267130e+0	2	2	1.701838e-4	1.000000e+0	Charlie9,L1MB5,L1MB5,L1MB5,L1MB5,L1MB5,LTR79,LTR79,LTR79,LTR79,LTR79,LTR79,LTR79,MER41B,MER77B,MER77B,MLT1F1,MLT1I,MLT1I,MLT1I,MLT1I,MLT1I,MLT1I,MLT1I,MLT1I,MLT1I,MLT2C2,MamRep137,MamRep137,MamRep4096,MamRep4096,MamRep4096,THE1D-int	GCH1,QDPR
GO Biological Process	GO:0099004	calmodulin dependent kinase signaling pathway	289	1.922135e-4	1.000000e+0	8.581767e-3	1.860736e+0	2.203429e+1	41	5.027447e-4	9.354750e-4	6005	5.338822e-1	1.000000e+0	1.000000e+0	1.183777e+0	2.534261e+0	3	4	2.552757e-4	7.500000e-1	L1MB5,L1MB5,L1MB5,L1MB5,L1MB5,L1MB5,L1MB5,L1MB5,L1MB5,L1MB5,L1MB5,L1MB5,L1MB5,L1MB5,L1MB5,L1MB5,L1MB5,L1MB5,L1MB5,L1MB5,L1MB5,LTR13A,LTR79,LTR79,LTR79,MER11C,MER34A,MER34A,MLT1F1,MLT1F1,MLT1I,MLT1I,MLT1I,MLT1I,MLT1I,MLT1I,MLT1I,MLT1I,MLT2C2,MLT2C2,MamRep137	CAMKK2,IRGM,PCP4
GO Biological Process	GO:0051251	positive regulation of lymphocyte activation	290	1.932797e-4	1.000000e+0	8.599614e-3	1.101107e+0	1.242387e+3	1368	2.834687e-2	3.121292e-2	1561	6.767010e-2	1.000000e+0	5.593512e-1	1.072327e+0	1.659941e+2	178	262	1.514636e-2	6.793893e-1	Charlie9,Charlie9,Charlie9,Charlie9,Charlie9,Charlie9,Charlie9,Charlie9,Charlie9,Charlie9,Charlie9,Charlie9,Charlie9,Charlie9,Charlie9,Charlie9,Charlie9,Charlie9,Charlie9,Charlie9,Charlie9,Charlie9,Charlie9,Charlie9,Charlie9,Charlie9,Charlie9,Charlie9,Charlie9,Charlie9,Charlie9,Charlie9,Charlie9,Charlie9,Charlie9,Charlie9,Charlie9,Charlie9,Charlie9,Charlie9,Charlie9,Charlie9,Charlie9,Charlie9,Cha…	ADA,ANXA1,AP3B1,AP3D1,ATP11C,AXL,BCL10,BCL2,BCL6,BST1,BTLA,CARD11,CCL19,CCL2,CCL21,CCL5,CCR2,CCR7,CD1D,CD244,CD247,CD276,CD28,CD320,CD38,CD40,CD40LG,CD47,CD5,CD55,CD6,CD83,CD86,CDC42,CDKN1A,CLECL1,CTLA4,CYLD,DOCK8,DPP4,DUSP10,EFNB1,EFNB2,ENSG00000113811,ENSG00000259680,FADD,FAM49B,FCRL3,FGF10,FLT3LG,FYN,GAS6,GATA3,GLI2,GLI3,GPAM,GPR183,GRAP2,HES1,HHLA2,HLA-DPA1,HLA-DPB1,HLA-DQA1,HLA-DQA2,HLA-DRA,…
GO Biological Process	GO:0010756	positive regulation of plasminogen activation	291	1.941669e-4	1.000000e+0	8.609400e-3	2.195981e+0	1.229519e+1	27	2.805327e-4	6.160445e-4	1452	6.464643e-2	1.000000e+0	5.744717e-1	1.578370e+0	3.801391e+0	6	6	5.105514e-4	1.000000e+0	Charlie9,L1MB5,L1MB5,L1MB5,LTR79,MER34A,MER34A,MER34A,MER41B,MER41B,MER41B,MER41B,MER41B,MER41B,MER77B,MLT1I,MLT1I,MLT1I,MamRep137,MamRep137,MamRep4096,MamRep4096,MamRep4096,PABL_A,PABL_A,PABL_A,THE1D-int	CLEC3B,ENO1,F12,HPN,MFI2,PLGRKT
GO Biological Process	GO:0034637	cellular carbohydrate biosynthetic process	292	1.945592e-4	1.000000e+0	8.597251e-3	1.238756e+0	2.389493e+2	296	5.451979e-3	6.753673e-3	1628	7.579606e-2	1.000000e+0	6.007350e-1	1.167994e+0	3.167826e+1	37	50	3.148400e-3	7.400000e-1	Charlie9,Charlie9,Charlie9,Charlie9,L1MB5,L1MB5,L1MB5,L1MB5,L1MB5,L1MB5,L1MB5,L1MB5,L1MB5,L1MB5,L1MB5,L1MB5,L1MB5,L1MB5,L1MB5,L1MB5,L1MB5,L1MB5,L1MB5,L1MB5,L1MB5,L1MB5,L1MB5,L1MB5,L1MB5,L1MB5,L1MB5,L1MB5,L1MB5,L1MB5,L1MB5,L1MB5,L1MB5,L1MB5,L1MB5,L1MB5,L1MB5,L1MB5,L1MB5,L1MB5,L1MB5,L1MB5,L1MB5,L1MB5,L1MB5,L1MB5,L1MB5,L1MB5,L1MB5,L1MB5,L1MEg1,L1MEg1,L1MEg1,L1MEg1,L1MEg1,L1MEg1,L1MEg1,L1MEg1,L1MEg1,…	AGL,AKR1B1,AKT2,B3GNT2,B3GNT3,B3GNT4,B4GALT1,CSGALNACT1,CSGALNACT2,EXT1,EXT2,FBP1,FBP2,GBE1,GOT1,GYG1,GYG2,GYS2,HAS1,HAS2,HAS3,IMPA1,IMPA2,IMPAD1,LEP,NDST1,NDST3,NHLRC1,PCK1,PER2,PGM1,PGM2,PGM2L1,PPP1R3C,SLC2A1,UBC,UGP2
GO Biological Process	GO:0018298	protein-chromophore linkage	293	1.946204e-4	1.000000e+0	8.570604e-3	1.776789e+0	2.645222e+1	47	6.035461e-4	1.072374e-3	3116	2.382854e-1	1.000000e+0	9.867126e-1	1.214130e+0	8.236347e+0	10	13	8.509190e-4	7.692308e-1	Charlie9,Charlie9,L1MB5,L1MB5,L1MB5,L1MB5,L1MB5,L1MB5,L1MB5,L1MB5,L1MB5,L1MB5,L1MB5,L1MB5,L1MB5,L1MB5,L1MB5,L1MB5,L1MB5,LTR79,LTR79,LTR79,MER41B,MER41B,MER41B,MLT1F1,MLT1F1,MLT1F1,MLT1F1,MLT1I,MLT1I,MLT1I,MLT1I,MLT1I,MLT1I,MLT1I,MLT1I,MLT1I,MLT1I,MLT1I,MLT1I,MLT1I,MLT1I,MLT2C2,MamRep137,THE1D-int,THE1D-int	AMBP,CRY1,CRY2,OPN1LW,OPN1MW,OPN1MW2,OPN3,OPN4,OPN5,RGR
GO Biological Process	GO:0008643	carbohydrate transport	294	1.948085e-4	1.000000e+0	8.549708e-3	1.230682e+0	2.551430e+2	314	5.821462e-3	7.164370e-3	8637	6.857022e-1	1.000000e+0	1.000000e+0	9.698416e-1	5.258591e+1	51	83	4.339687e-3	6.144578e-1	Charlie9,Charlie9,Charlie9,Charlie9,Charlie9,Charlie9,L1MB5,L1MB5,L1MB5,L1MB5,L1MB5,L1MB5,L1MB5,L1MB5,L1MB5,L1MB5,L1MB5,L1MB5,L1MB5,L1MB5,L1MB5,L1MB5,L1MB5,L1MB5,L1MB5,L1MB5,L1MB5,L1MB5,L1MB5,L1MB5,L1MB5,L1MB5,L1MB5,L1MB5,L1MB5,L1MB5,L1MB5,L1MB5,L1MB5,L1MB5,L1MB5,L1MB5,L1MB5,L1MB5,L1MB5,L1MB5,L1MB5,L1MB5,L1MB5,L1MB5,L1MB5,L1MB5,L1MB5,L1MB5,L1MB5,L1MB5,L1MB5,L1MB5,L1MB5,L1MB5,L1MB5,L1MB5,L1MB5,L1M…	ABCB4,AKT2,AQP10,AQP7,AQP9,DRD1,EDN1,EDNRA,EZR,FABP5,KIAA1919,KLF15,PLA2G1B,PLS1,RAB4B,SESN2,SLC23A2,SLC26A5,SLC2A1,SLC2A10,SLC2A12,SLC2A13,SLC2A14,SLC2A2,SLC2A3,SLC2A5,SLC2A8,SLC2A9,SLC35A3,SLC35A4,SLC35B4,SLC35C1,SLC35D1,SLC35D2,SLC35D3,SLC37A1,SLC37A2,SLC37A3,SLC45A1,SLC45A4,SLC5A1,SLC5A10,SLC5A11,SLC5A4,SLC5A9,SORBS1,STXBP3,STXBP4,TMEM144,TUSC5,VIL1
GO Biological Process	GO:0070911	global genome nucleotide-excision repair	295	1.953578e-4	1.000000e+0	8.544752e-3	1.391725e+0	9.340928e+1	130	2.131269e-3	2.966140e-3	2988	2.086703e-1	1.000000e+0	9.010953e-1	1.134453e+0	2.027408e+1	23	32	1.957114e-3	7.187500e-1	L1MB5,L1MB5,L1MB5,L1MB5,L1MB5,L1MB5,L1MB5,L1MB5,L1MB5,L1MB5,L1MB5,L1MB5,L1MB5,L1MB5,L1MB5,L1MB5,L1MB5,L1MB5,L1MB5,L1MB5,L1MB5,L1MB5,L1MB5,L1MB5,L1MB5,L1MB5,L1MB5,L1MB5,L1MB5,L1MB5,L1MB5,L1MB5,L1MB5,L1MB5,L1MB5,L1MB5,L1MB5,L1MB5,L1MB5,L1MB5,L1MB5,L1MB5,L1MB5,L1MB5,L1MB5,L1MB5,L1MB5,L1MB5,L1MB5,L1MB5,L1MB5,LTR13A,LTR79,LTR79,LTR79,LTR79,LTR79,LTR79,LTR79,MER11C,MER11C,MER11C,MER34A,MER34A,MER34A,ME…	CETN2,CHD1L,CUL4A,CUL4B,DDB2,ERCC2,ERCC3,ERCC4,GTF2H2,GTF2H3,GTF2H5,PARP1,RAD23B,RBX1,RNF111,SUMO1,SUMO3,UBC,UBE2N,UBE2V2,USP45,XPA,XPC
GO Biological Process	GO:0002818	intracellular defense response	296	1.956802e-4	1.000000e+0	8.529938e-3	6.081024e+0	1.151122e+0	7	2.626453e-5	1.597153e-4	6890	6.335652e-1	1.000000e+0	1.000000e+0	1.578370e+0	6.335652e-1	1	1	8.509190e-5	1.000000e+0	MLT1F1,MLT1F1,MLT1F1,MLT1I,MLT1I,MLT1I,MLT1I	GNLY
GO Biological Process	GO:0002479	antigen processing and presentation of exogenous peptide antigen via MHC class I, TAP-dependent	297	1.982517e-4	1.000000e+0	8.612935e-3	1.306978e+0	1.476689e+2	193	3.369282e-3	4.403578e-3	11965	9.991271e-1	1.000000e+0	1.000000e+0	7.215404e-1	4.434956e+1	32	70	2.722941e-3	4.571429e-1	Charlie9,Charlie9,Charlie9,Charlie9,Charlie9,Charlie9,Charlie9,Charlie9,Charlie9,Charlie9,Charlie9,Charlie9,Charlie9,Charlie9,Charlie9,Charlie9,Charlie9,Charlie9,Charlie9,Charlie9,Charlie9,Charlie9,Charlie9,Charlie9,Charlie9,Charlie9,Charlie9,Charlie9,Charlie9,Charlie9,Charlie9,Charlie9,Charlie9,Charlie9,Charlie9,Charlie9,Charlie9,Charlie9,Charlie9,L1MB5,L1MB5,L1MB5,L1MB5,L1MB5,L1MB5,L1MB5,L1MB5,…	CD207,CD36,CHUK,CYBA,CYBB,FCGR1A,FCGR1B,HLA-B,HLA-F,HLA-G,ITGAV,ITGB5,NCF1,NCF4,PSMA1,PSMA2,PSMB1,PSMB2,PSMB7,PSMC1,PSMC4,PSMC6,PSMD12,PSMD14,PSMD6,PSMD7,PSMD8,PSMD9,PSME4,PSMF1,SNAP23,VAMP3
GO Biological Process	GO:0060395	SMAD protein signal transduction	298	1.987701e-4	1.000000e+0	8.606479e-3	1.201214e+0	3.304991e+2	397	7.540821e-3	9.058136e-3	739	1.080629e-2	1.000000e+0	1.886787e-1	1.240148e+0	3.547965e+1	44	56	3.744044e-3	7.857143e-1	Charlie9,Charlie9,Charlie9,Charlie9,Charlie9,Charlie9,Charlie9,Charlie9,Charlie9,Charlie9,L1MB5,L1MB5,L1MB5,L1MB5,L1MB5,L1MB5,L1MB5,L1MB5,L1MB5,L1MB5,L1MB5,L1MB5,L1MB5,L1MB5,L1MB5,L1MB5,L1MB5,L1MB5,L1MB5,L1MB5,L1MB5,L1MB5,L1MB5,L1MB5,L1MB5,L1MB5,L1MB5,L1MB5,L1MB5,L1MB5,L1MB5,L1MB5,L1MB5,L1MB5,L1MB5,L1MB5,L1MB5,L1MB5,L1MB5,L1MB5,L1MB5,L1MB5,L1MB5,L1MB5,L1MB5,L1MB5,L1MB5,L1MB5,L1MB5,L1MB5,L1MB5,L1M…	AFP,ATOH8,BMP10,BMP15,BMP2,BMP3,BMP4,BMP5,BMP6,BMP7,BMP8A,BMP8B,BTBD11,CITED1,FOS,GDF1,GDF10,GDF15,GDF2,GDF6,GDF7,HIPK2,HNF4A,INHBA,INHBB,JUN,LEFTY2,LNPEP,MAGI2,MSTN,NODAL,ROR2,SLC33A1,SMAD1,SMAD2,SMAD3,SMAD4,SMAD5,SMAD9,SUB1,T,TGFB2,TGFB3,VIM
GO Biological Process	GO:0010586	miRNA metabolic process	299	1.999465e-4	1.000000e+0	8.628461e-3	1.530325e+0	5.292994e+1	81	1.207674e-3	1.848134e-3	2338	1.521601e-1	1.000000e+0	8.397441e-1	1.227621e+0	1.140417e+1	14	18	1.191287e-3	7.777778e-1	L1MB5,L1MB5,L1MB5,L1MB5,L1MB5,L1MB5,L1MB5,L1MB5,L1MB5,L1MB5,L1MB5,L1MB5,L1MB5,L1MB5,L1MB5,L1MB5,L1MB5,L1MB5,L1MB5,L1MB5,L1MB5,L1MB5,L1MB5,L1MB5,L1MB5,L1MB5,L1MB5,L1MB5,L1MB5,L1MB5,L1MB5,L1MB5,L1MB5,L1MB5,L1MB5,L1MEg1,L1MEg1,L1MEg1,L1MEg1,L1MEg1,L1MEg1,LTR79,LTR79,LTR79,LTR79,LTR79,LTR79,LTR79,LTR79,MER34A,MER41B,MER41B,MER41B,MER41B,MER41B,MER41B,MER41B,MER41B,MER41B,MER77B,MER77B,MLT1F1,MLT1F1,M…	AGO1,AGO2,AGO4,DDX17,DICER1,DIS3L2,DROSHA,LIN28A,LIN28B,PRKRA,RAN,TRIM71,XPO5,ZCCHC11
GO Biological Process	GO:0043691	reverse cholesterol transport	300	2.051053e-4	1.000000e+0	8.821579e-3	1.595230e+0	4.262708e+1	68	9.725992e-4	1.551520e-3	6420	5.627990e-1	1.000000e+0	1.000000e+0	1.021298e+0	1.077061e+1	11	17	9.360109e-4	6.470588e-1	Charlie9,Charlie9,Charlie9,L1MB5,L1MB5,L1MB5,L1MB5,L1MB5,L1MB5,L1MB5,L1MB5,L1MB5,L1MB5,L1MB5,L1MB5,L1MB5,L1MB5,L1MB5,L1MB5,L1MB5,L1MB5,L1MB5,L1MB5,L1MB5,L1MB5,L1MB5,L1MB5,L1MB5,L1MB5,L1MB5,LTR79,LTR79,MER11C,MER34A,MER41B,MER41B,MER41B,MER41B,MER77B,MER77B,MLT1F1,MLT1F1,MLT1I,MLT1I,MLT1I,MLT1I,MLT1I,MLT1I,MLT1I,MLT1I,MLT1I,MLT1I,MLT1I,MLT2C2,MLT2C2,MLT2C2,MLT2C2,MLT2C2,MamRep137,MamRep137,MamRep1…	ABCA1,ABCA5,ABCG1,APOA1,APOA4,APOC3,CETP,CLU,LIPC,LIPG,SCARB1
GO Biological Process	GO:0035350	FAD transmembrane transport	301	2.116017e-4	1.000000e+0	9.070753e-3	3.339694e+0	3.892573e+0	13	8.881475e-5	2.966140e-4	4674	4.013923e-1	1.000000e+0	1.000000e+0	1.578370e+0	1.267130e+0	2	2	1.701838e-4	1.000000e+0	L1MB5,L1MB5,L1MB5,L1MB5,L1MB5,L1MB5,MamRep137,MamRep137,MamRep137,MamRep137,PABL_A,PABL_A,PABL_A	SLC25A17,SLC25A32
GO Biological Process	GO:0035435	phosphate ion transmembrane transport	302	2.123877e-4	1.000000e+0	9.074300e-3	1.570553e+0	4.584373e+1	72	1.045992e-3	1.642785e-3	8596	6.767621e-1	1.000000e+0	1.000000e+0	9.645592e-1	1.140417e+1	11	18	9.360109e-4	6.111111e-1	Charlie9,L1MB5,L1MB5,L1MB5,L1MB5,L1MB5,L1MB5,L1MB5,L1MB5,L1MB5,L1MB5,L1MB5,L1MB5,L1MB5,L1MB5,L1MB5,L1MEg1,L1MEg1,L1MEg1,L1MEg1,L1MEg1,L1MEg1,L1MEg1,LTR79,LTR79,LTR79,LTR79,LTR79,LTR79,LTR79,LTR79,LTR79,LTR79,MER11C,MER34A,MER34A,MER34A,MER34A,MER34A,MER34A,MER34A,MER41B,MER41B,MER41B,MER41B,MER41B,MLT1F1,MLT1F1,MLT1I,MLT1I,MLT1I,MLT1I,MLT1I,MLT1I,MLT1I,MLT1I,MLT1I,MLT1I,MLT1I,MLT1I,MLT1I,MLT1I,ML…	ADAMTS8,ANKH,SLC17A1,SLC17A2,SLC17A3,SLC17A4,SLC20A1,SLC34A2,SLC37A1,SLC37A2,XPR1
GO Biological Process	GO:0051349	positive regulation of lyase activity	303	2.138682e-4	1.000000e+0	9.107397e-3	1.192876e+0	3.546053e+2	423	8.090838e-3	9.651364e-3	230	2.544351e-4	1.000000e+0	1.427381e-2	1.337601e+0	3.738034e+1	50	59	4.254595e-3	8.474576e-1	Charlie9,Charlie9,Charlie9,L1MB5,L1MB5,L1MB5,L1MB5,L1MB5,L1MB5,L1MB5,L1MB5,L1MB5,L1MB5,L1MB5,L1MB5,L1MB5,L1MB5,L1MB5,L1MB5,L1MB5,L1MB5,L1MB5,L1MB5,L1MB5,L1MB5,L1MB5,L1MB5,L1MB5,L1MB5,L1MB5,L1MB5,L1MB5,L1MB5,L1MB5,L1MB5,L1MB5,L1MB5,L1MB5,L1MB5,L1MB5,L1MB5,L1MB5,L1MB5,L1MB5,L1MB5,L1MB5,L1MB5,L1MB5,L1MB5,L1MB5,L1MB5,L1MB5,L1MB5,L1MB5,L1MB5,L1MB5,L1MB5,L1MB5,L1MB5,L1MB5,L1MB5,L1MB5,L1MB5,L1MB5,L1MB5,…	ACR,ADCY1,ADCY2,ADCY3,ADCY5,ADCY6,ADCY7,ADCY8,ADCY9,ADCYAP1,ADORA2A,ADORA2B,ADORA3,ADRB1,ADRB2,AVPR2,CALCA,CALCR,CAP1,CAP2,CRHR1,DRD1,DRD5,EDNRA,FSHR,FTMT,FXN,GHRHR,GLP1R,GNAL,GPER1,GPR126,GPR133,GUCA1A,GUCA1B,GUCA1C,GUCA2A,GUCA2B,LHCGR,NF1,NOS1,NOS2,PARK7,PRKCA,RAF1,RCVRN,RIT2,TSHR,VIPR2,WFS1
GO Biological Process	GO:0060363	cranial suture morphogenesis	304	2.185618e-4	1.000000e+0	9.276654e-3	1.385850e+0	9.452684e+1	131	2.156768e-3	2.988957e-3	1820	1.020109e-1	1.000000e+0	7.232124e-1	1.402995e+0	5.702086e+0	8	9	6.807352e-4	8.888889e-1	Charlie9,Charlie9,Charlie9,Charlie9,L1MB5,L1MB5,L1MB5,L1MB5,L1MB5,L1MB5,L1MB5,L1MB5,L1MB5,L1MB5,L1MB5,L1MB5,L1MB5,L1MB5,L1MB5,L1MB5,L1MB5,L1MB5,L1MB5,L1MB5,L1MB5,L1MB5,L1MB5,L1MB5,L1MB5,L1MB5,L1MB5,L1MB5,L1MB5,L1MB5,L1MEg1,LTR79,LTR79,LTR79,LTR79,LTR79,LTR79,LTR79,LTR79,LTR79,LTR79,LTR79,MER11C,MER34A,MER34A,MER34A,MER41B,MER41B,MER41B,MER41B,MER41B,MER41B,MER41B,MER77B,MER77B,MER77B,MER77B,MER77…	BMP4,FGF4,GLI3,INSIG1,INSIG2,MSX2,TGFB3,TWIST1
GO Biological Process	GO:0030431	sleep	305	2.186142e-4	1.000000e+0	9.248456e-3	1.433338e+0	7.604624e+1	109	1.735106e-3	2.486995e-3	2193	1.412043e-1	1.000000e+0	8.308067e-1	1.262696e+0	9.503477e+0	12	15	1.021103e-3	8.000000e-1	Charlie9,L1MB5,L1MB5,L1MB5,L1MB5,L1MB5,L1MB5,L1MB5,L1MB5,L1MB5,L1MB5,L1MB5,L1MB5,L1MB5,L1MB5,L1MB5,L1MEg1,LTR13A,LTR79,LTR79,LTR79,LTR79,LTR79,LTR79,LTR79,LTR79,LTR79,MER11C,MER34A,MER34A,MER34A,MER34A,MER34A,MER41B,MER41B,MER77B,MER77B,MLT1F1,MLT1F1,MLT1F1,MLT1F1,MLT1F1,MLT1F1,MLT1F1,MLT1F1,MLT1F1,MLT1F1,MLT1F1,MLT1F1,MLT1F1,MLT1I,MLT1I,MLT1I,MLT1I,MLT1I,MLT1I,MLT1I,MLT1I,MLT1I,MLT1I,MLT1I,MLT1I…	BTBD9,CACNA1I,CST3,DLAT,FOS,GRIN2A,HTR2A,MRGPRX2,OXTR,PTGDR,SLC29A1,SRD5A1
GO Biological Process	GO:0046586	regulation of calcium-dependent cell-cell adhesion	306	2.196979e-4	1.000000e+0	9.263928e-3	3.008159e+0	4.986439e+0	15	1.137729e-4	3.422470e-4	4674	4.013923e-1	1.000000e+0	1.000000e+0	1.578370e+0	1.267130e+0	2	2	1.701838e-4	1.000000e+0	Charlie9,Charlie9,Charlie9,Charlie9,L1MB5,L1MB5,L1MB5,MER41B,MER77B,MLT1I,MLT1I,MLT1I,MLT1I,MLT1I,MLT1I	FXYD5,KIFAP3
GO Biological Process	GO:0090132	epithelium migration	307	2.249751e-4	1.000000e+0	9.455550e-3	1.161798e+0	4.932010e+2	573	1.125310e-2	1.307383e-2	1712	8.652653e-2	1.000000e+0	6.521331e-1	1.124588e+0	5.068521e+1	57	80	4.850238e-3	7.125000e-1	Charlie9,Charlie9,Charlie9,Charlie9,Charlie9,Charlie9,Charlie9,Charlie9,Charlie9,Charlie9,Charlie9,Charlie9,Charlie9,L1MB5,L1MB5,L1MB5,L1MB5,L1MB5,L1MB5,L1MB5,L1MB5,L1MB5,L1MB5,L1MB5,L1MB5,L1MB5,L1MB5,L1MB5,L1MB5,L1MB5,L1MB5,L1MB5,L1MB5,L1MB5,L1MB5,L1MB5,L1MB5,L1MB5,L1MB5,L1MB5,L1MB5,L1MB5,L1MB5,L1MB5,L1MB5,L1MB5,L1MB5,L1MB5,L1MB5,L1MB5,L1MB5,L1MB5,L1MB5,L1MB5,L1MB5,L1MB5,L1MB5,L1MB5,L1MB5,L1MB5,…	ABL1,AMOT,ANLN,APOA1,ARSB,CDH13,CXCL13,CYP1B1,DPP4,EFNB2,EMP2,FAP,FAT2,FERMT1,FGF10,FGF2,GIPC1,GPLD1,GPR124,GPX1,GREM1,GRHL2,HMGB1,ID1,ITGB1,KDR,KIT,LGALS8,LOXL2,MYH9,NANOS1,NOV,NRP1,PAXIP1,PIK3CA,PKN2,PKN3,PLXND1,PRKX,PRSS3,PTK2,PTK2B,PTP4A3,PTPN11,PXN,RHOA,ROBO1,S100P,SCARB1,SCG2,SLIT2,SRF,STARD13,TDGF1,TGFBR1,VEGFA,ZEB2
GO Biological Process	GO:0003272	endocardial cushion formation	308	2.265598e-4	1.000000e+0	9.491237e-3	1.368992e+0	1.022650e+2	140	2.333327e-3	3.194305e-3	1665	8.013605e-2	1.000000e+0	6.210183e-1	1.299834e+0	1.077061e+1	14	17	1.191287e-3	8.235294e-1	Charlie9,Charlie9,Charlie9,L1MB5,L1MB5,L1MB5,L1MB5,L1MB5,L1MB5,L1MB5,L1MB5,L1MB5,L1MB5,L1MB5,L1MB5,L1MB5,L1MB5,L1MB5,L1MB5,L1MB5,L1MB5,L1MB5,L1MB5,L1MB5,L1MB5,L1MB5,L1MB5,L1MB5,L1MB5,L1MB5,L1MB5,L1MB5,LTR79,LTR79,LTR79,LTR79,LTR79,LTR79,LTR79,MER11C,MER11C,MER34A,MER34A,MER34A,MER34A,MER34A,MER34A,MER34A,MER41B,MER41B,MER41B,MER41B,MER41B,MER41B,MER41B,MER41B,MER77B,MER77B,MER77B,MLT1F1,MLT1F1,ML…	BMP5,BMP7,BMPR1A,HEY1,HEYL,MSX1,MSX2,NOTCH1,RBPJ,SMAD4,SNAI1,SNAI2,TBX20,TMEM100
GO Biological Process	GO:0070487	monocyte aggregation	309	2.287517e-4	1.000000e+0	9.552049e-3	1.894386e+0	2.005927e+1	38	4.576816e-4	8.670256e-4	3280	2.542923e-1	1.000000e+0	1.000000e+0	1.578370e+0	1.900695e+0	3	3	2.552757e-4	1.000000e+0	L1MB5,L1MB5,L1MB5,L1MB5,L1MB5,LTR79,LTR79,LTR79,MER34A,MER34A,MER41B,MER41B,MER41B,MLT1I,MLT1I,MLT1I,MLT1I,MLT1I,MLT1I,MLT1I,MLT1I,MLT1I,MLT1I,MLT1I,MLT1I,MLT1I,MLT1I,MLT1I,MLT1I,MamRep137,MamRep137,MamRep137,MamRep137,MamRep4096,MamRep4096,MamRep4096,MamRep4096,PABL_A	BMP7,CD44,IL1B
GO Biological Process	GO:0035601	protein deacylation	310	2.291646e-4	1.000000e+0	9.538422e-3	1.207303e+0	3.056398e+2	369	6.973620e-3	8.419275e-3	4199	3.577561e-1	1.000000e+0	1.000000e+0	1.044836e+0	4.498313e+1	47	71	3.999319e-3	6.619718e-1	Charlie9,Charlie9,Charlie9,Charlie9,Charlie9,Charlie9,Charlie9,Charlie9,Charlie9,Charlie9,Charlie9,Charlie9,L1MB5,L1MB5,L1MB5,L1MB5,L1MB5,L1MB5,L1MB5,L1MB5,L1MB5,L1MB5,L1MB5,L1MB5,L1MB5,L1MB5,L1MB5,L1MB5,L1MB5,L1MB5,L1MB5,L1MB5,L1MB5,L1MB5,L1MB5,L1MB5,L1MB5,L1MB5,L1MB5,L1MB5,L1MB5,L1MB5,L1MB5,L1MB5,L1MB5,L1MB5,L1MB5,L1MB5,L1MB5,L1MB5,L1MB5,L1MB5,L1MB5,L1MB5,L1MB5,L1MB5,L1MB5,L1MB5,L1MB5,L1MB5,L1M…	ABHD12,ABHD17B,ABHD17C,ATXN3L,BAZ2A,BRMS1L,CHD3,HDAC11,HDAC2,HDAC4,HDAC5,HDAC8,HDAC9,HMG20B,KDM1A,LYPLA1,LYPLAL1,MBD3,MIER1,MORF4L1,MORF4L2,MSL3,MTA3,NACC2,NOTUM,PER2,PHF21A,PPT1,PRDM5,RBBP4,RBBP7,RCOR1,REST,SALL1,SAP18,SAP30,SAP30L,SFPQ,SIN3A,SIN3B,SIRT3,SIRT4,SMARCAD1,SUDS3,TBL1X,TBL1XR1,TBL1Y
GO Biological Process	GO:0033344	cholesterol efflux	311	2.352584e-4	1.000000e+0	9.760576e-3	1.470113e+0	6.462087e+1	95	1.474420e-3	2.167564e-3	11605	9.750731e-1	1.000000e+0	1.000000e+0	7.234194e-1	1.520556e+1	11	24	9.360109e-4	4.583333e-1	Charlie9,Charlie9,Charlie9,Charlie9,Charlie9,Charlie9,L1MB5,L1MB5,L1MB5,L1MB5,L1MB5,L1MB5,L1MB5,L1MB5,L1MB5,L1MB5,L1MB5,L1MB5,L1MB5,L1MB5,L1MB5,L1MB5,L1MB5,L1MB5,L1MB5,L1MB5,L1MB5,L1MB5,L1MB5,L1MB5,L1MB5,L1MB5,L1MB5,L1MB5,L1MB5,L1MB5,L1MB5,L1MB5,L1MB5,L1MB5,L1MB5,LTR79,LTR79,LTR79,LTR79,LTR79,LTR79,LTR79,MER34A,MER34A,MER34A,MER34A,MER41B,MER41B,MER41B,MER77B,MER77B,MER77B,MER77B,MER77B,MLT1F1,ML…	ABCA1,ABCA5,ABCG1,ABCG2,APOA1,APOA4,APOB,APOC3,SCARB1,SOAT1,SOAT2
GO Biological Process	GO:0010884	positive regulation of lipid storage	312	2.355193e-4	1.000000e+0	9.740082e-3	1.345315e+0	1.152147e+2	155	2.628791e-3	3.536552e-3	5426	4.095521e-1	1.000000e+0	9.739128e-1	1.076161e+0	1.393843e+1	15	22	1.276378e-3	6.818182e-1	Charlie9,Charlie9,Charlie9,Charlie9,Charlie9,Charlie9,Charlie9,L1MB5,L1MB5,L1MB5,L1MB5,L1MB5,L1MB5,L1MB5,L1MB5,L1MB5,L1MB5,L1MB5,L1MB5,L1MB5,L1MB5,L1MB5,L1MB5,L1MB5,L1MB5,L1MB5,L1MB5,L1MB5,L1MB5,L1MB5,L1MB5,L1MB5,L1MB5,L1MB5,L1MB5,L1MB5,L1MB5,L1MB5,L1MB5,L1MB5,L1MB5,L1MB5,L1MB5,L1MB5,L1MB5,L1MB5,L1MB5,L1MB5,L1MB5,L1MB5,L1MB5,L1MB5,L1MB5,L1MB5,L1MB5,L1MB5,L1MB5,L1MB5,L1MB5,L1MB5,L1MB5,L1MEg1,L1MEg…	ACACB,APOB,CD36,CIDEA,FITM2,HILPDA,IKBKE,LPL,MSR1,NR1H2,OSBPL11,PLA2G10,SCARB1,VSTM2A,ZC3H12A
GO Biological Process	GO:0098732	macromolecule deacylation	313	2.379753e-4	1.000000e+0	9.810209e-3	1.206633e+0	3.058096e+2	369	6.977493e-3	8.419275e-3	5457	4.184697e-1	1.000000e+0	9.894657e-1	1.030325e+0	4.561669e+1	47	72	3.999319e-3	6.527778e-1	Charlie9,Charlie9,Charlie9,Charlie9,Charlie9,Charlie9,Charlie9,Charlie9,Charlie9,Charlie9,Charlie9,Charlie9,L1MB5,L1MB5,L1MB5,L1MB5,L1MB5,L1MB5,L1MB5,L1MB5,L1MB5,L1MB5,L1MB5,L1MB5,L1MB5,L1MB5,L1MB5,L1MB5,L1MB5,L1MB5,L1MB5,L1MB5,L1MB5,L1MB5,L1MB5,L1MB5,L1MB5,L1MB5,L1MB5,L1MB5,L1MB5,L1MB5,L1MB5,L1MB5,L1MB5,L1MB5,L1MB5,L1MB5,L1MB5,L1MB5,L1MB5,L1MB5,L1MB5,L1MB5,L1MB5,L1MB5,L1MB5,L1MB5,L1MB5,L1MB5,L1M…	ABHD12,ABHD17B,ABHD17C,ATXN3L,BAZ2A,BRMS1L,CHD3,HDAC11,HDAC2,HDAC4,HDAC5,HDAC8,HDAC9,HMG20B,KDM1A,LYPLA1,LYPLAL1,MBD3,MIER1,MORF4L1,MORF4L2,MSL3,MTA3,NACC2,NOTUM,PER2,PHF21A,PPT1,PRDM5,RBBP4,RBBP7,RCOR1,REST,SALL1,SAP18,SAP30,SAP30L,SFPQ,SIN3A,SIN3B,SIRT3,SIRT4,SMARCAD1,SUDS3,TBL1X,TBL1XR1,TBL1Y
GO Biological Process	GO:0034369	plasma lipoprotein particle remodeling	314	2.435992e-4	1.000000e+0	1.001007e-2	1.391376e+0	9.055782e+1	126	2.066209e-3	2.874875e-3	4471	3.892562e-1	1.000000e+0	1.000000e+0	1.071037e+0	1.773982e+1	19	28	1.616746e-3	6.785714e-1	Charlie9,Charlie9,Charlie9,Charlie9,Charlie9,L1MB5,L1MB5,L1MB5,L1MB5,L1MB5,L1MB5,L1MB5,L1MB5,L1MB5,L1MB5,L1MB5,L1MB5,L1MB5,L1MB5,L1MB5,L1MB5,L1MB5,L1MB5,L1MB5,L1MB5,L1MB5,L1MB5,L1MB5,L1MB5,L1MB5,L1MB5,L1MB5,L1MB5,L1MB5,L1MB5,L1MB5,L1MB5,L1MB5,L1MB5,L1MB5,L1MB5,L1MB5,L1MB5,L1MB5,L1MB5,L1MB5,LTR79,LTR79,LTR79,LTR79,LTR79,LTR79,LTR79,LTR79,LTR79,LTR79,LTR79,MER11C,MER11C,MER11C,MER11C,MER34A,MER34A,…	ABCA5,ABCG1,AGT,AGTR1,ALB,APOA1,APOA4,APOB,APOC3,CETP,GPIHBP1,LIPC,LIPG,LPA,LPL,PLA2G2A,PLA2G2E,PLA2G7,SCARB1
GO Biological Process	GO:1903774	positive regulation of viral budding via host ESCRT complex	315	2.436682e-4	1.000000e+0	9.981114e-3	3.120867e+0	4.485932e+0	14	1.023531e-4	3.194305e-4	8659	6.955922e-1	1.000000e+0	1.000000e+0	1.052246e+0	1.900695e+0	2	3	1.701838e-4	6.666667e-1	Charlie9,L1MB5,L1MB5,L1MB5,L1MB5,L1MB5,L1MB5,L1MB5,L1MB5,L1MEg1,L1MEg1,L1MEg1,L1MEg1,MER77B	TSG101,VPS37B
GO Biological Process	GO:1905696	regulation of polysome binding	316	2.459221e-4	1.000000e+0	1.004156e-2	3.743163e+0	2.938691e+0	11	6.705054e-5	2.509811e-4	10204	8.657380e-1	1.000000e+0	1.000000e+0	7.891848e-1	1.267130e+0	1	2	8.509190e-5	5.000000e-1	L1MB5,L1MB5,L1MB5,L1MB5,L1MB5,L1MB5,L1MB5,L1MB5,L1MB5,L1MB5,L1MB5	DHX9
GO Biological Process	GO:0090170	regulation of Golgi inheritance	317	2.526178e-4	1.000000e+0	1.028242e-2	2.571365e+0	7.389072e+0	19	1.685925e-4	4.335128e-4	6005	5.338822e-1	1.000000e+0	1.000000e+0	1.183777e+0	2.534261e+0	3	4	2.552757e-4	7.500000e-1	L1MB5,L1MB5,L1MB5,L1MB5,L1MB5,L1MB5,L1MB5,L1MB5,L1MB5,L1MB5,L1MB5,MER41B,MER41B,MER41B,MER77B,MER77B,MER77B,MER77B,MLT1I	MAP2K1,MAP2K2,MAPK1
GO Biological Process	GO:0090207	regulation of triglyceride metabolic process	318	2.527015e-4	1.000000e+0	1.025348e-2	1.347214e+0	1.128254e+2	152	2.574277e-3	3.468103e-3	2696	1.748468e-1	1.000000e+0	8.368132e-1	1.147905e+0	2.090765e+1	24	33	2.042206e-3	7.272727e-1	Charlie9,Charlie9,Charlie9,Charlie9,Charlie9,Charlie9,Charlie9,Charlie9,Charlie9,Charlie9,Charlie9,Charlie9,Charlie9,Charlie9,Charlie9,L1MB5,L1MB5,L1MB5,L1MB5,L1MB5,L1MB5,L1MB5,L1MB5,L1MB5,L1MB5,L1MB5,L1MB5,L1MB5,L1MB5,L1MB5,L1MB5,L1MB5,L1MB5,L1MB5,L1MB5,L1MB5,L1MB5,L1MB5,L1MB5,L1MB5,L1MB5,L1MB5,L1MB5,L1MB5,L1MB5,L1MB5,L1MB5,L1MB5,L1MB5,L1MB5,L1MB5,L1MB5,L1MB5,L1MB5,L1MB5,L1MB5,L1MB5,LTR13A,LTR13…	AADAC,ABHD5,APOA1,APOA4,APOBEC1,APOC3,ATG14,CNEP1R1,DGAT2,FBXW7,FGF21,FITM2,GPLD1,LDLR,LMF1,NR1H2,PANK2,PIK3CG,RGN,SCARB1,SERPINA12,SIK1,SREBF1,TBL1XR1
GO Biological Process	GO:0014846	esophagus smooth muscle contraction	319	2.541751e-4	1.000000e+0	1.028094e-2	1.600687e+0	4.060758e+1	65	9.265213e-4	1.483070e-3	4674	4.013923e-1	1.000000e+0	1.000000e+0	1.578370e+0	1.267130e+0	2	2	1.701838e-4	1.000000e+0	Charlie9,Charlie9,Charlie9,Charlie9,L1MB5,L1MB5,L1MB5,L1MB5,L1MB5,L1MB5,L1MB5,L1MB5,L1MB5,L1MB5,L1MB5,L1MB5,LTR79,LTR79,LTR79,LTR79,MER11C,MER34A,MER41B,MER41B,MER41B,MER41B,MER77B,MER77B,MLT1F1,MLT1F1,MLT1F1,MLT1F1,MLT1I,MLT1I,MLT1I,MLT1I,MLT1I,MLT1I,MLT1I,MLT1I,MLT1I,MLT1I,MLT1I,MLT1I,MLT1I,MLT1I,MLT1I,MLT1I,MLT1I,MLT1I,MLT1I,MLT1I,MLT1I,MLT1I,MLT1I,MLT2C2,MLT2C2,MLT2C2,MLT2C2,MamRep137,MamRep4…	SULF1,SULF2
GO Biological Process	GO:0002696	positive regulation of leukocyte activation	320	2.580103e-4	1.000000e+0	1.040346e-2	1.094109e+0	1.365495e+3	1494	3.115576e-2	3.408780e-2	1008	2.525489e-2	1.000000e+0	3.232776e-1	1.088159e+0	1.856346e+2	202	293	1.718856e-2	6.894198e-1	Charlie9,Charlie9,Charlie9,Charlie9,Charlie9,Charlie9,Charlie9,Charlie9,Charlie9,Charlie9,Charlie9,Charlie9,Charlie9,Charlie9,Charlie9,Charlie9,Charlie9,Charlie9,Charlie9,Charlie9,Charlie9,Charlie9,Charlie9,Charlie9,Charlie9,Charlie9,Charlie9,Charlie9,Charlie9,Charlie9,Charlie9,Charlie9,Charlie9,Charlie9,Charlie9,Charlie9,Charlie9,Charlie9,Charlie9,Charlie9,Charlie9,Charlie9,Charlie9,Charlie9,Cha…	ADA,ADORA2B,ANXA1,AP3B1,AP3D1,APP,ATP11C,AXL,BCL10,BCL2,BCL6,BST1,BTLA,CARD11,CCL19,CCL2,CCL21,CCL5,CCR2,CCR7,CD1D,CD2,CD226,CD244,CD247,CD276,CD28,CD320,CD38,CD40,CD40LG,CD47,CD5,CD55,CD6,CD83,CD86,CDC42,CDKN1A,CLECL1,CTLA4,CYLD,DOCK8,DPP4,DUSP10,EFNB1,EFNB2,ENSG00000113811,ENSG00000259680,F2RL1,FADD,FAM19A3,FAM49B,FCRL3,FGF10,FGR,FLT3LG,FYN,GAB2,GAS6,GATA2,GATA3,GLI2,GLI3,GPAM,GPR183,GRAP2,HES1…
GO Biological Process	GO:0071596	ubiquitin-dependent protein catabolic process via the N-end rule pathway	321	2.603276e-4	1.000000e+0	1.046420e-2	2.154360e+0	1.253273e+1	27	2.859525e-4	6.160445e-4	3280	2.542923e-1	1.000000e+0	1.000000e+0	1.578370e+0	1.900695e+0	3	3	2.552757e-4	1.000000e+0	L1MB5,L1MB5,L1MB5,L1MB5,L1MB5,L1MB5,L1MEg1,L1MEg1,L1MEg1,L1MEg1,L1MEg1,L1MEg1,L1MEg1,L1MEg1,L1MEg1,L1MEg1,L1MEg1,L1MEg1,L1MEg1,L1MEg1,LTR79,MER34A,MER41B,MLT1F1,MLT1I,MLT1I,MLT1I	UBR1,UBR2,UBR3
GO Biological Process	GO:0009100	glycoprotein metabolic process	322	2.613116e-4	1.000000e+0	1.047113e-2	1.077648e+0	1.961679e+3	2114	4.475859e-2	4.823401e-2	677	8.406094e-3	1.000000e+0	1.602125e-1	1.096090e+0	2.280835e+2	250	360	2.127297e-2	6.944444e-1	Charlie9,Charlie9,Charlie9,Charlie9,Charlie9,Charlie9,Charlie9,Charlie9,Charlie9,Charlie9,Charlie9,Charlie9,Charlie9,Charlie9,Charlie9,Charlie9,Charlie9,Charlie9,Charlie9,Charlie9,Charlie9,Charlie9,Charlie9,Charlie9,Charlie9,Charlie9,Charlie9,Charlie9,Charlie9,Charlie9,Charlie9,Charlie9,Charlie9,Charlie9,Charlie9,Charlie9,Charlie9,Charlie9,Charlie9,Charlie9,Charlie9,Charlie9,Charlie9,Charlie9,Cha…	A4GALT,ACPL2,ADAMTS12,ADAMTS13,ADAMTS5,ADAMTS7,ADAMTS9,ADAMTSL1,ADAMTSL4,ALG1,ALG10,ALG10B,ALG1L,ALG2,ALG3,ALG6,ALG8,ARF4,ARSB,ART4,ART5,ASGR1,ASGR2,B3GALNT1,B3GALNT2,B3GALT1,B3GALT2,B3GALT5,B3GALTL,B3GAT1,B3GAT2,B3GNT2,B3GNT3,B3GNT4,B3GNT5,B3GNT6,B3GNT7,B4GALNT2,B4GALT1,B4GALT4,B4GALT5,B4GALT6,B4GALT7,BCAN,BMP2,BMPR1B,BMPR2,C1GALT1,C4orf27,CANT1,CCDC126,CHST11,CHST12,CHST13,CHST14,CHST15,CHST3,C…
GO Biological Process	GO:1903676	positive regulation of cap-dependent translational initiation	323	2.688555e-4	1.000000e+0	1.074007e-2	4.422962e+0	2.034835e+0	9	4.642775e-5	2.053482e-4	6890	6.335652e-1	1.000000e+0	1.000000e+0	1.578370e+0	6.335652e-1	1	1	8.509190e-5	1.000000e+0	L1MB5,L1MB5,L1MB5,L1MB5,L1MB5,L1MB5,L1MB5,L1MB5,MLT2C2	NCK1
GO Biological Process	GO:0072677	eosinophil migration	324	2.692270e-4	1.000000e+0	1.072172e-2	1.814635e+0	2.314515e+1	42	5.280904e-4	9.582915e-4	5648	4.694823e-1	1.000000e+0	1.000000e+0	1.104859e+0	6.335652e+0	7	10	5.956433e-4	7.000000e-1	Charlie9,Charlie9,Charlie9,L1MB5,L1MB5,L1MB5,LTR79,LTR79,MER11C,MER11C,MER41B,MER41B,MER41B,MER41B,MER41B,MER41B,MER41B,MER41B,MER41B,MLT1F1,MLT1F1,MLT1I,MLT1I,MLT1I,MLT1I,MLT1I,MLT1I,MLT1I,MLT1I,MLT1I,MLT1I,MLT1I,MLT1I,MLT2C2,MLT2C2,MLT2C2,MLT2C2,MLT2C2,MamRep137,MamRep4096,MamRep4096,MamRep4096	CCL11,CCL24,CCL3,CCL5,HRH1,LGALS3,SCG2
GO Biological Process	GO:0006817	phosphate ion transport	325	2.695553e-4	1.000000e+0	1.070176e-2	1.510748e+0	5.427775e+1	82	1.238426e-3	1.870950e-3	6370	5.398800e-1	1.000000e+0	1.000000e+0	1.025940e+0	1.267130e+1	13	20	1.106195e-3	6.500000e-1	Charlie9,Charlie9,Charlie9,L1MB5,L1MB5,L1MB5,L1MB5,L1MB5,L1MB5,L1MB5,L1MB5,L1MB5,L1MB5,L1MB5,L1MB5,L1MB5,L1MB5,L1MB5,L1MB5,L1MB5,L1MB5,L1MEg1,L1MEg1,L1MEg1,L1MEg1,L1MEg1,L1MEg1,L1MEg1,LTR79,LTR79,LTR79,LTR79,LTR79,LTR79,LTR79,LTR79,LTR79,LTR79,MER11C,MER34A,MER34A,MER34A,MER34A,MER34A,MER34A,MER34A,MER41B,MER41B,MER41B,MER41B,MER41B,MLT1F1,MLT1F1,MLT1I,MLT1I,MLT1I,MLT1I,MLT1I,MLT1I,MLT1I,MLT1I,ML…	ADAMTS8,ANKH,FGFR1,IP6K2,SLC17A1,SLC17A2,SLC17A3,SLC17A4,SLC20A1,SLC34A2,SLC37A1,SLC37A2,XPR1
GO Biological Process	GO:0006513	protein monoubiquitination	326	2.720441e-4	1.000000e+0	1.076744e-2	1.220878e+0	2.637447e+2	322	6.017721e-3	7.346902e-3	4370	3.852963e-1	1.000000e+0	1.000000e+0	1.043329e+0	3.738034e+1	39	59	3.318584e-3	6.610169e-1	Charlie9,Charlie9,Charlie9,Charlie9,Charlie9,Charlie9,L1MB5,L1MB5,L1MB5,L1MB5,L1MB5,L1MB5,L1MB5,L1MB5,L1MB5,L1MB5,L1MB5,L1MB5,L1MB5,L1MB5,L1MB5,L1MB5,L1MB5,L1MB5,L1MB5,L1MB5,L1MB5,L1MB5,L1MB5,L1MB5,L1MB5,L1MB5,L1MB5,L1MB5,L1MB5,L1MB5,L1MB5,L1MB5,L1MB5,L1MB5,L1MB5,L1MB5,L1MB5,L1MB5,L1MB5,L1MB5,L1MB5,L1MB5,L1MB5,L1MB5,L1MB5,L1MB5,L1MB5,L1MB5,L1MB5,L1MB5,L1MB5,L1MB5,L1MB5,L1MB5,L1MB5,L1MB5,L1MB5,L1M…	BCOR,CBL,CTR9,CUL1,CUL3,CUL4B,DDB2,DTL,FANCL,FBXL2,HUWE1,KBTBD8,KDM2B,LEO1,MGRN1,NEDD4,NEDD4L,NEURL1,PARK2,PCGF5,PCGF6,RAD18,RAG1,RBX1,RNF168,RNF2,RYBP,TRIM25,TRIM37,TSG101,UBE2B,UBE2D3,UBE2E1,UBE2O,UBE2R2,UBE2W,UBE3D,UBE4B,WAC
GO Biological Process	GO:0016197	endosomal transport	327	2.785870e-4	1.000000e+0	1.099269e-2	1.117812e+0	8.785016e+2	982	2.004430e-2	2.240577e-2	6419	5.627783e-1	1.000000e+0	1.000000e+0	9.958761e-1	1.596584e+2	159	252	1.352961e-2	6.309524e-1	Charlie9,Charlie9,Charlie9,Charlie9,Charlie9,Charlie9,Charlie9,Charlie9,Charlie9,Charlie9,Charlie9,Charlie9,Charlie9,Charlie9,Charlie9,Charlie9,Charlie9,Charlie9,Charlie9,Charlie9,Charlie9,Charlie9,Charlie9,Charlie9,Charlie9,Charlie9,Charlie9,Charlie9,Charlie9,L1MB5,L1MB5,L1MB5,L1MB5,L1MB5,L1MB5,L1MB5,L1MB5,L1MB5,L1MB5,L1MB5,L1MB5,L1MB5,L1MB5,L1MB5,L1MB5,L1MB5,L1MB5,L1MB5,L1MB5,L1MB5,L1MB5,L1MB5,…	ABCA1,ADRB2,AKTIP,ALMS1,ANKFY1,ANKRD50,ANXA8L1,AP1AR,AP1M1,AP3D1,AP5B1,AP5M1,AP5Z1,ARHGAP44,ARL1,ARL4C,ATG14,BLOC1S6,C9orf72,CALY,CCDC132,CHMP2B,CHMP4B,CHMP4C,CHMP6,CLTC,CLTCL1,COMMD1,DCLK1,DENND1A,DENND1B,DENND2A,DENND3,DENND5A,DNM1L,DOPEY1,DOPEY2,EEA1,EHD2,EHD3,EMP2,ENSG00000168824,ENSG00000170091,ENSG00000262633,EPG5,EPS15,ERC1,EVI5,FAM109A,FAM21A,FAM21B,FAM21D,GBF1,GCC2,GOSR1,GPRASP1,GRIPAP1,…
GO Biological Process	GO:0010575	positive regulation of vascular endothelial growth factor production	328	2.807780e-4	1.000000e+0	1.104536e-2	1.289504e+0	1.566493e+2	202	3.574184e-3	4.608926e-3	2624	1.697784e-1	1.000000e+0	8.348516e-1	1.169163e+0	1.710626e+1	20	27	1.701838e-3	7.407407e-1	Charlie9,Charlie9,Charlie9,Charlie9,Charlie9,L1MB5,L1MB5,L1MB5,L1MB5,L1MB5,L1MB5,L1MB5,L1MB5,L1MB5,L1MB5,L1MB5,L1MB5,L1MB5,L1MB5,L1MB5,L1MB5,L1MB5,L1MB5,L1MB5,L1MB5,L1MB5,L1MB5,L1MB5,L1MB5,L1MB5,L1MB5,L1MB5,L1MB5,L1MB5,L1MB5,L1MB5,L1MB5,L1MB5,L1MB5,L1MB5,L1MB5,L1MB5,L1MB5,L1MB5,L1MB5,L1MB5,L1MB5,L1MB5,L1MB5,L1MB5,L1MB5,L1MB5,L1MB5,L1MEg1,L1MEg1,L1MEg1,L1MEg1,LTR13A,LTR13A,LTR79,LTR79,LTR79,LTR79,…	ADORA2B,BRCA1,C5AR1,CCBE1,CXCL17,CYP1B1,EIF2AK3,FLT4,GATA4,HIF1A,HPSE,IL1A,IL1B,IL6ST,ISL1,NODAL,PTGS2,RORA,SULF1,SULF2
GO Biological Process	GO:1901264	carbohydrate derivative transport	329	2.848491e-4	1.000000e+0	1.117145e-2	1.277819e+0	1.690380e+2	216	3.856849e-3	4.928356e-3	6883	6.251736e-1	1.000000e+0	1.000000e+0	9.827585e-1	3.357895e+1	33	53	2.808033e-3	6.226415e-1	Charlie9,Charlie9,Charlie9,Charlie9,L1MB5,L1MB5,L1MB5,L1MB5,L1MB5,L1MB5,L1MB5,L1MB5,L1MB5,L1MB5,L1MB5,L1MB5,L1MB5,L1MB5,L1MB5,L1MB5,L1MB5,L1MB5,L1MB5,L1MB5,L1MB5,L1MB5,L1MB5,L1MB5,L1MB5,L1MB5,L1MB5,L1MB5,L1MB5,L1MB5,L1MB5,L1MB5,L1MB5,L1MB5,L1MB5,L1MB5,L1MB5,L1MB5,L1MB5,L1MB5,L1MB5,L1MB5,L1MB5,L1MB5,L1MB5,L1MB5,L1MB5,L1MB5,L1MB5,L1MB5,L1MB5,L1MB5,L1MB5,L1MB5,L1MB5,L1MB5,L1MB5,L1MB5,L1MB5,L1MB5,L1M…	ABCB4,ABCG1,GJA1,LBP,MFSD2A,PLA2G10,PSAP,SCARB1,SLC17A3,SLC17A5,SLC25A17,SLC25A24,SLC25A4,SLC25A41,SLC25A42,SLC25A5,SLC25A6,SLC28A2,SLC28A3,SLC29A1,SLC29A3,SLC29A4,SLC35A3,SLC35B3,SLC35B4,SLC35C1,SLC35D1,SLC35D2,SLC35D3,SLC37A1,SLC37A2,TMEM241,VLDLR
GO Biological Process	GO:0061452	retrotrapezoid nucleus neuron differentiation	330	2.866666e-4	1.000000e+0	1.120866e-2	2.412324e+0	8.705299e+0	21	1.986241e-4	4.791458e-4	6890	6.335652e-1	1.000000e+0	1.000000e+0	1.578370e+0	6.335652e-1	1	1	8.509190e-5	1.000000e+0	Charlie9,Charlie9,LTR79,LTR79,MER41B,MER41B,MLT1F1,MLT1F1,MLT1F1,MLT1I,MLT1I,MLT1I,MLT1I,MLT1I,MLT1I,MLT1I,MLT2C2,MLT2C2,MamRep137,MamRep137,MamRep137	PHOX2B
GO Biological Process	GO:0021723	medullary reticular formation development	330	2.866666e-4	1.000000e+0	1.120866e-2	2.412324e+0	8.705299e+0	21	1.986241e-4	4.791458e-4	6890	6.335652e-1	1.000000e+0	1.000000e+0	1.578370e+0	6.335652e-1	1	1	8.509190e-5	1.000000e+0	Charlie9,Charlie9,LTR79,LTR79,MER41B,MER41B,MLT1F1,MLT1F1,MLT1F1,MLT1I,MLT1I,MLT1I,MLT1I,MLT1I,MLT1I,MLT1I,MLT2C2,MLT2C2,MamRep137,MamRep137,MamRep137	PHOX2B
GO Biological Process	GO:0048894	efferent axon development in a lateral line nerve	330	2.866666e-4	1.000000e+0	1.120866e-2	2.412324e+0	8.705299e+0	21	1.986241e-4	4.791458e-4	6890	6.335652e-1	1.000000e+0	1.000000e+0	1.578370e+0	6.335652e-1	1	1	8.509190e-5	1.000000e+0	Charlie9,Charlie9,LTR79,LTR79,MER41B,MER41B,MLT1F1,MLT1F1,MLT1F1,MLT1I,MLT1I,MLT1I,MLT1I,MLT1I,MLT1I,MLT1I,MLT2C2,MLT2C2,MamRep137,MamRep137,MamRep137	PHOX2B
GO Biological Process	GO:0061034	olfactory bulb mitral cell layer development	333	2.874999e-4	1.000000e+0	1.113997e-2	1.794729e+0	2.395904e+1	43	5.466606e-4	9.811080e-4	4674	4.013923e-1	1.000000e+0	1.000000e+0	1.578370e+0	1.267130e+0	2	2	1.701838e-4	1.000000e+0	L1MB5,L1MB5,L1MB5,L1MB5,L1MB5,L1MB5,L1MB5,L1MB5,L1MB5,L1MB5,LTR79,MER34A,MER34A,MER34A,MER34A,MER34A,MER41B,MER41B,MLT1I,MLT1I,MLT1I,MLT1I,MLT1I,MLT1I,MLT1I,MLT1I,MLT1I,MLT1I,MLT1I,MLT1I,MLT1I,MLT1I,MLT1I,MLT1I,MLT1I,MLT1I,MLT2C2,MamRep137,MamRep137,MamRep137,MamRep137,MamRep4096,MamRep4096	OGDH,SALL1
GO Biological Process	GO:0010631	epithelial cell migration	334	2.898947e-4	1.000000e+0	1.119914e-2	1.161213e+0	4.779485e+2	555	1.090510e-2	1.266314e-2	1620	7.414641e-2	1.000000e+0	5.905624e-1	1.133188e+0	4.941808e+1	56	78	4.765146e-3	7.179487e-1	Charlie9,Charlie9,Charlie9,Charlie9,Charlie9,Charlie9,Charlie9,Charlie9,Charlie9,Charlie9,Charlie9,Charlie9,Charlie9,L1MB5,L1MB5,L1MB5,L1MB5,L1MB5,L1MB5,L1MB5,L1MB5,L1MB5,L1MB5,L1MB5,L1MB5,L1MB5,L1MB5,L1MB5,L1MB5,L1MB5,L1MB5,L1MB5,L1MB5,L1MB5,L1MB5,L1MB5,L1MB5,L1MB5,L1MB5,L1MB5,L1MB5,L1MB5,L1MB5,L1MB5,L1MB5,L1MB5,L1MB5,L1MB5,L1MB5,L1MB5,L1MB5,L1MB5,L1MB5,L1MB5,L1MB5,L1MB5,L1MB5,L1MB5,L1MB5,L1MB5,…	ABL1,AMOT,ANLN,APOA1,ARSB,CDH13,CXCL13,CYP1B1,DPP4,EFNB2,EMP2,FAP,FAT2,FERMT1,FGF10,FGF2,GIPC1,GPLD1,GPR124,GPX1,GREM1,HMGB1,ID1,ITGB1,KDR,KIT,LGALS8,LOXL2,MYH9,NANOS1,NOV,NRP1,PAXIP1,PIK3CA,PKN2,PKN3,PLXND1,PRKX,PRSS3,PTK2,PTK2B,PTP4A3,PTPN11,PXN,RHOA,ROBO1,S100P,SCARB1,SCG2,SLIT2,SRF,STARD13,TDGF1,TGFBR1,VEGFA,ZEB2
GO Biological Process	GO:0045785	positive regulation of cell adhesion	335	2.950191e-4	1.000000e+0	1.136308e-2	1.075777e+0	2.017146e+3	2170	4.602415e-2	4.951173e-2	448	2.509585e-3	1.000000e+0	7.227941e-2	1.109464e+0	2.388541e+2	265	377	2.254935e-2	7.029178e-1	Charlie9,Charlie9,Charlie9,Charlie9,Charlie9,Charlie9,Charlie9,Charlie9,Charlie9,Charlie9,Charlie9,Charlie9,Charlie9,Charlie9,Charlie9,Charlie9,Charlie9,Charlie9,Charlie9,Charlie9,Charlie9,Charlie9,Charlie9,Charlie9,Charlie9,Charlie9,Charlie9,Charlie9,Charlie9,Charlie9,Charlie9,Charlie9,Charlie9,Charlie9,Charlie9,Charlie9,Charlie9,Charlie9,Charlie9,Charlie9,Charlie9,Charlie9,Charlie9,Charlie9,Cha…	ABI3BP,ABL1,ADA,ADAM9,ALOX12,ALOX15,ANGPT1,ANK3,ANXA1,AP3B1,AP3D1,APBB1IP,APOA1,ARHGEF7,AZU1,BCL10,BCL6,BMP7,BTLA,CARD11,CCDC80,CCL19,CCL2,CCL21,CCL25,CCL28,CCL5,CCR2,CCR7,CD1D,CD244,CD247,CD276,CD28,CD36,CD40LG,CD44,CD47,CD5,CD55,CD6,CD83,CD86,CDC42,CDH13,CDK6,CITED2,CLECL1,COL8A1,CRKL,CSF1,CTLA4,CX3CL1,CXCL12,CXCL13,CYLD,CYR61,CYTH3,DENND6A,DISC1,DMP1,DOCK1,DOCK5,DOCK8,DPP4,DUSP10,DUSP26,ECM2,E…
GO Biological Process	GO:0008156	negative regulation of DNA replication	336	2.967631e-4	1.000000e+0	1.139623e-2	1.309682e+0	1.366744e+2	179	3.118427e-3	4.084147e-3	1658	8.009230e-2	1.000000e+0	6.232997e-1	1.194442e+0	2.344191e+1	28	37	2.382573e-3	7.567568e-1	Charlie9,Charlie9,Charlie9,Charlie9,Charlie9,Charlie9,L1MB5,L1MB5,L1MB5,L1MB5,L1MB5,L1MB5,L1MB5,L1MB5,L1MB5,L1MB5,L1MB5,L1MB5,L1MB5,L1MB5,L1MB5,L1MB5,L1MB5,L1MB5,L1MB5,L1MB5,L1MB5,L1MB5,L1MB5,L1MB5,L1MB5,L1MB5,L1MB5,L1MB5,L1MB5,L1MB5,L1MB5,L1MB5,L1MB5,L1MB5,L1MB5,L1MB5,L1MB5,L1MB5,L1MB5,L1MB5,L1MB5,L1MB5,L1MB5,L1MB5,L1MB5,L1MB5,L1MB5,L1MB5,L1MB5,L1MB5,L1MB5,L1MB5,L1MB5,L1MB5,L1MB5,L1MB5,L1MB5,L1M…	ATG7,ATR,BCL6,BLM,BRCA2,CDAN1,CHEK2,DONSON,ENPP7,FBXO18,FBXW7,GDF2,GMNN,GTPBP4,HUS1,NF2,PDS5A,PID1,S100A11,STAG2,TERF1,TERF2,TGFB3,TIPIN,TSPYL2,TTF1,WAPAL,ZRANB3
GO Biological Process	GO:0006363	termination of RNA polymerase I transcription	337	3.046637e-4	1.000000e+0	1.166491e-2	1.440594e+0	7.010995e+1	101	1.599661e-3	2.304463e-3	5987	5.275146e-1	1.000000e+0	1.000000e+0	1.018303e+0	1.964052e+1	20	31	1.701838e-3	6.451613e-1	Charlie9,Charlie9,Charlie9,Charlie9,Charlie9,Charlie9,Charlie9,Charlie9,Charlie9,Charlie9,Charlie9,Charlie9,Charlie9,Charlie9,Charlie9,Charlie9,L1MB5,L1MB5,L1MB5,L1MB5,L1MB5,L1MB5,L1MB5,L1MB5,L1MB5,L1MB5,L1MB5,L1MB5,L1MB5,L1MB5,L1MB5,L1MB5,L1MB5,L1MB5,L1MB5,L1MB5,L1MB5,L1MB5,LTR13A,LTR79,LTR79,LTR79,LTR79,LTR79,LTR79,LTR79,MER11C,MER34A,MER41B,MER77B,MER77B,MLT1F1,MLT1F1,MLT1F1,MLT1F1,MLT1F1,MLT1…	CCNH,CDK7,ERCC2,ERCC3,GTF2H2,GTF2H3,GTF2H5,MNAT1,POLR1A,POLR1C,POLR1D,POLR1E,POLR2E,POLR2F,TAF1B,TAF1C,TTF1,TWISTNB,UBTF,ZNRD1
GO Biological Process	GO:0031274	positive regulation of pseudopodium assembly	338	3.082720e-4	1.000000e+0	1.176815e-2	1.559869e+0	4.487556e+1	70	1.023902e-3	1.597153e-3	3991	3.035449e-1	1.000000e+0	9.813680e-1	1.183777e+0	7.602782e+0	9	12	7.658271e-4	7.500000e-1	Charlie9,Charlie9,L1MB5,L1MB5,L1MB5,L1MB5,L1MB5,L1MB5,L1MB5,L1MB5,L1MB5,L1MB5,L1MB5,L1MB5,L1MB5,L1MB5,L1MB5,LTR79,LTR79,LTR79,LTR79,LTR79,LTR79,LTR79,LTR79,LTR79,LTR79,LTR79,LTR79,MER34A,MER34A,MER41B,MER41B,MER41B,MER41B,MER41B,MER41B,MER41B,MER77B,MER77B,MLT1F1,MLT1F1,MLT1F1,MLT1I,MLT1I,MLT1I,MLT1I,MLT1I,MLT1I,MLT1I,MLT1I,MLT1I,MLT1I,MLT1I,MLT1I,MLT1I,MLT1I,MLT1I,MLT1I,MLT1I,MLT2C2,MLT2C2,MLT2C…	APC,CCL21,CCR7,CDC42,CDC42EP3,CDC42EP4,CDC42EP5,F2RL1,KIT
GO Biological Process	GO:0006601	creatine biosynthetic process	339	3.166931e-4	1.000000e+0	1.205396e-2	3.931913e+0	2.543291e+0	10	5.802892e-5	2.281646e-4	4674	4.013923e-1	1.000000e+0	1.000000e+0	1.578370e+0	1.267130e+0	2	2	1.701838e-4	1.000000e+0	Charlie9,L1MB5,L1MB5,L1MB5,L1MB5,L1MB5,MER41B,MLT2C2,MLT2C2,MLT2C2	GAMT,GATM
[truncated: 2,671 more rows]
