# Supplementary material for: Genome-wide bioinformatic analyses predict key host and viral factors in SARS-CoV-2 pathogenesis
Source: Commun Biol. 2021 May 17;4:590. doi: 10.1038/s42003-021-02095-0 (PMC8128904; doi:10.1038/s42003-021-02095-0)
Supplement: Supplementary file 12 — Supplementary Data 10 [file 42003_2021_2095_MOESM12_ESM.zip › GREAT_Analysis_TE/GREATperFamily_Analysis_LTR13A.tsv]

# GREAT version 4.0.4	Species assembly: hg19	Association rule: Basal+extension: 5000 bp upstream, 1000 bp downstream, 1000000 bp max extension, curated regulatory domains included
# Ontology summary statistics are provided in the footer.
#
# Ontology	ID	Desc	BinomRank	BinomP	BinomBonfP	BinomFdrQ	RegionFoldEnrich	ExpRegions	ObsRegions	GenomeFrac	SetCov	HyperRank	HyperP	HyperBonfP	HyperFdrQ	GeneFoldEnrich	ExpGenes	ObsGenes	TotalGenes	GeneSetCov	TermCov	Regions	Genes
Ensembl Genes	7311	TP53TG3C	1	2.629030e-12	4.876588e-8	4.876588e-8	1.674121e+2	3.583970e-2	6	1.969214e-4	3.296703e-2	1	1.369346e-2	1.000000e+0	1.000000e+0	7.302756e+1	1.369346e-2	1	1	3.937008e-3	1.000000e+0	LTR13A,LTR13A,LTR13A,LTR13A,LTR13A,LTR13A	TP53TG3C
Ensembl Genes	2859	IFITM3	2	4.097114e-12	7.599737e-8	3.799868e-8	1.258970e+3	3.177201e-3	4	1.745715e-5	2.197802e-2	1	1.369346e-2	1.000000e+0	1.000000e+0	7.302756e+1	1.369346e-2	1	1	3.937008e-3	1.000000e+0	LTR13A,LTR13A,LTR13A,LTR13A	IFITM3
Ensembl Genes	8403	TMEM106A	3	3.126599e-10	5.799528e-6	1.933176e-6	4.254397e+2	9.402037e-3	4	5.165955e-5	2.197802e-2	1	1.369346e-2	1.000000e+0	1.000000e+0	7.302756e+1	1.369346e-2	1	1	3.937008e-3	1.000000e+0	LTR13A,LTR13A,LTR13A,LTR13A	TMEM106A
Ensembl Genes	8404	ARL4D	4	8.777576e-10	1.628153e-5	4.070381e-6	3.284935e+2	1.217680e-2	4	6.690550e-5	2.197802e-2	1	1.369346e-2	1.000000e+0	1.000000e+0	7.302756e+1	1.369346e-2	1	1	3.937008e-3	1.000000e+0	LTR13A,LTR13A,LTR13A,LTR13A	ARL4D
Ensembl Genes	8424	ASB16	5	6.411183e-9	1.189210e-4	2.378421e-5	8.830761e+2	3.397216e-3	3	1.866602e-5	1.648352e-2	1	1.369346e-2	1.000000e+0	1.000000e+0	7.302756e+1	1.369346e-2	1	1	3.937008e-3	1.000000e+0	LTR13A,LTR13A,LTR13A	ASB16
Ensembl Genes	10310	FGF21	6	8.844345e-9	1.640538e-4	2.734229e-5	7.931973e+2	3.782161e-3	3	2.078111e-5	1.648352e-2	1	1.369346e-2	1.000000e+0	1.000000e+0	7.302756e+1	1.369346e-2	1	1	3.937008e-3	1.000000e+0	LTR13A,LTR13A,LTR13A	FGF21
Ensembl Genes	13514	SLC25A20	7	9.535652e-9	1.768768e-4	2.526812e-5	7.735280e+2	3.878334e-3	3	2.130953e-5	1.648352e-2	1	1.369346e-2	1.000000e+0	1.000000e+0	7.302756e+1	1.369346e-2	1	1	3.937008e-3	1.000000e+0	LTR13A,LTR13A,LTR13A	SLC25A20
Ensembl Genes	2860	B4GALNT4	8	1.060039e-8	1.966266e-4	2.457833e-5	7.466849e+2	4.017759e-3	3	2.207560e-5	1.648352e-2	1	1.369346e-2	1.000000e+0	1.000000e+0	7.302756e+1	1.369346e-2	1	1	3.937008e-3	1.000000e+0	LTR13A,LTR13A,LTR13A	B4GALNT4
Ensembl Genes	8422	HDAC5	9	3.485184e-8	6.464668e-4	7.182964e-5	5.019112e+2	5.977153e-3	3	3.284150e-5	1.648352e-2	1	1.369346e-2	1.000000e+0	1.000000e+0	7.302756e+1	1.369346e-2	1	1	3.937008e-3	1.000000e+0	LTR13A,LTR13A,LTR13A	HDAC5
Ensembl Genes	10309	FUT1	10	1.446498e-7	2.683109e-3	2.683109e-4	3.707511e+3	5.394455e-4	2	2.963986e-6	1.098901e-2	1	1.369346e-2	1.000000e+0	1.000000e+0	7.302756e+1	1.369346e-2	1	1	3.937008e-3	1.000000e+0	LTR13A,LTR13A	FUT1
Ensembl Genes	13513	PRKAR2A	11	2.270976e-7	4.212433e-3	3.829485e-4	2.683754e+2	1.117837e-2	3	6.141963e-5	1.648352e-2	1	1.369346e-2	1.000000e+0	1.000000e+0	7.302756e+1	1.369346e-2	1	1	3.937008e-3	1.000000e+0	LTR13A,LTR13A,LTR13A	PRKAR2A
Ensembl Genes	8890	DCXR	12	4.130969e-7	7.662534e-3	6.385445e-4	2.193623e+3	9.117335e-4	2	5.009525e-6	1.098901e-2	1	1.369346e-2	1.000000e+0	1.000000e+0	7.302756e+1	1.369346e-2	1	1	3.937008e-3	1.000000e+0	LTR13A,LTR13A	DCXR
Ensembl Genes	7310	TP53TG3	13	4.811998e-7	8.925775e-3	6.865981e-4	6.726292e+1	5.946813e-2	4	3.267480e-4	2.197802e-2	1	1.369346e-2	1.000000e+0	1.000000e+0	7.302756e+1	1.369346e-2	1	1	3.937008e-3	1.000000e+0	LTR13A,LTR13A,LTR13A,LTR13A	TP53TG3
Ensembl Genes	9493	FBXL12	14	5.107112e-6	9.473182e-2	6.766559e-3	6.234069e+2	3.208177e-3	2	1.762735e-5	1.098901e-2	1	1.369346e-2	1.000000e+0	1.000000e+0	7.302756e+1	1.369346e-2	1	1	3.937008e-3	1.000000e+0	LTR13A,LTR13A	FBXL12
Ensembl Genes	211	CASP9	15	5.468718e-6	1.014393e-1	6.762617e-3	6.024216e+2	3.319934e-3	2	1.824139e-5	1.098901e-2	1	1.369346e-2	1.000000e+0	1.000000e+0	7.302756e+1	1.369346e-2	1	1	3.937008e-3	1.000000e+0	LTR13A,LTR13A	CASP9
Ensembl Genes	210	CELA2B	16	8.239682e-6	1.528379e-1	9.552366e-3	4.906591e+2	4.076150e-3	2	2.239643e-5	1.098901e-2	1	1.369346e-2	1.000000e+0	1.000000e+0	7.302756e+1	1.369346e-2	1	1	3.937008e-3	1.000000e+0	LTR13A,LTR13A	CELA2B
Ensembl Genes	11991	RAD21L1	17	1.035206e-5	1.920204e-1	1.129532e-2	4.376743e+2	4.569608e-3	2	2.510774e-5	1.098901e-2	1	1.369346e-2	1.000000e+0	1.000000e+0	7.302756e+1	1.369346e-2	1	1	3.937008e-3	1.000000e+0	LTR13A,LTR13A	RAD21L1
Ensembl Genes	11961	GAL3ST2	18	1.042672e-5	1.934052e-1	1.074473e-2	4.361021e+2	4.586082e-3	2	2.519825e-5	1.098901e-2	1	1.369346e-2	1.000000e+0	1.000000e+0	7.302756e+1	1.369346e-2	1	1	3.937008e-3	1.000000e+0	LTR13A,LTR13A	GAL3ST2
Ensembl Genes	10464	ZNF701	19	2.311562e-5	4.287716e-1	2.256693e-2	2.926764e+2	6.833485e-3	2	3.754662e-5	1.098901e-2	1	1.369346e-2	1.000000e+0	1.000000e+0	7.302756e+1	1.369346e-2	1	1	3.937008e-3	1.000000e+0	LTR13A,LTR13A	ZNF701
Ensembl Genes	9687	OR10H4	20	3.013335e-5	5.589435e-1	2.794718e-2	2.562582e+2	7.804627e-3	2	4.288257e-5	1.098901e-2	1	1.369346e-2	1.000000e+0	1.000000e+0	7.302756e+1	1.369346e-2	1	1	3.937008e-3	1.000000e+0	LTR13A,LTR13A	OR10H4
Ensembl Genes	2093	AKR1C2	21	3.104048e-5	5.757699e-1	2.741761e-2	2.524763e+2	7.921536e-3	2	4.352492e-5	1.098901e-2	1	1.369346e-2	1.000000e+0	1.000000e+0	7.302756e+1	1.369346e-2	1	1	3.937008e-3	1.000000e+0	LTR13A,LTR13A	AKR1C2
Ensembl Genes	9492	ZNF846	22	3.806636e-5	7.060929e-1	3.209513e-2	2.279250e+2	8.774815e-3	2	4.821327e-5	1.098901e-2	1	1.369346e-2	1.000000e+0	1.000000e+0	7.302756e+1	1.369346e-2	1	1	3.937008e-3	1.000000e+0	LTR13A,LTR13A	ZNF846
Ensembl Genes	15941	FLT4	23	4.064171e-5	7.538631e-1	3.277666e-2	2.205641e+2	9.067659e-3	2	4.982230e-5	1.098901e-2	1	1.369346e-2	1.000000e+0	1.000000e+0	7.302756e+1	1.369346e-2	1	1	3.937008e-3	1.000000e+0	LTR13A,LTR13A	FLT4
Ensembl Genes	1519	MGST3	24	4.670527e-5	8.663361e-1	3.609734e-2	2.057047e+2	9.722677e-3	2	5.342130e-5	1.098901e-2	1	1.369346e-2	1.000000e+0	1.000000e+0	7.302756e+1	1.369346e-2	1	1	3.937008e-3	1.000000e+0	LTR13A,LTR13A	MGST3
Ensembl Genes	15940	SCGB3A1	25	4.690956e-5	8.701254e-1	3.480502e-2	2.052548e+2	9.743985e-3	2	5.353838e-5	1.098901e-2	1	1.369346e-2	1.000000e+0	1.000000e+0	7.302756e+1	1.369346e-2	1	1	3.937008e-3	1.000000e+0	LTR13A,LTR13A	SCGB3A1
Ensembl Genes	16353	C6orf1	26	4.728267e-5	8.770462e-1	3.373255e-2	2.044408e+2	9.782785e-3	2	5.375157e-5	1.098901e-2	1	1.369346e-2	1.000000e+0	1.000000e+0	7.302756e+1	1.369346e-2	1	1	3.937008e-3	1.000000e+0	LTR13A,LTR13A	C6orf1
Ensembl Genes	9688	TPM4	27	4.902603e-5	9.093838e-1	3.368088e-2	2.007611e+2	9.962091e-3	2	5.473677e-5	1.098901e-2	1	1.369346e-2	1.000000e+0	1.000000e+0	7.302756e+1	1.369346e-2	1	1	3.937008e-3	1.000000e+0	LTR13A,LTR13A	TPM4
Ensembl Genes	10465	ZNF83	28	5.269212e-5	9.773861e-1	3.490665e-2	1.936277e+2	1.032910e-2	2	5.675330e-5	1.098901e-2	1	1.369346e-2	1.000000e+0	1.000000e+0	7.302756e+1	1.369346e-2	1	1	3.937008e-3	1.000000e+0	LTR13A,LTR13A	ZNF83
Ensembl Genes	16354	NUDT3	29	5.811909e-5	1.000000e+0	3.717417e-2	1.843344e+2	1.084985e-2	2	5.961453e-5	1.098901e-2	1	1.369346e-2	1.000000e+0	1.000000e+0	7.302756e+1	1.369346e-2	1	1	3.937008e-3	1.000000e+0	LTR13A,LTR13A	NUDT3
Ensembl Genes	2094	AKR1C3	30	6.107728e-5	1.000000e+0	3.776408e-2	1.797988e+2	1.112354e-2	2	6.111837e-5	1.098901e-2	1	1.369346e-2	1.000000e+0	1.000000e+0	7.302756e+1	1.369346e-2	1	1	3.937008e-3	1.000000e+0	LTR13A,LTR13A	AKR1C3
Ensembl Genes	1518	LRRC52	31	6.162341e-5	1.000000e+0	3.687267e-2	1.789974e+2	1.117335e-2	2	6.139202e-5	1.098901e-2	1	1.369346e-2	1.000000e+0	1.000000e+0	7.302756e+1	1.369346e-2	1	1	3.937008e-3	1.000000e+0	LTR13A,LTR13A	LRRC52
Ensembl Genes	5210	EP400	32	8.729647e-5	1.000000e+0	5.060194e-2	1.502851e+2	1.330804e-2	2	7.312110e-5	1.098901e-2	1	1.369346e-2	1.000000e+0	1.000000e+0	7.302756e+1	1.369346e-2	1	1	3.937008e-3	1.000000e+0	LTR13A,LTR13A	EP400
Ensembl Genes	10986	FANCL	33	9.381062e-5	1.000000e+0	5.273010e-2	3.539063e+1	8.476819e-2	3	4.657593e-4	1.648352e-2	1	1.369346e-2	1.000000e+0	1.000000e+0	7.302756e+1	1.369346e-2	1	1	3.937008e-3	1.000000e+0	LTR13A,LTR13A,LTR13A	FANCL
Ensembl Genes	10789	POMC	34	1.769789e-4	1.000000e+0	9.655240e-2	1.053518e+2	1.898402e-2	2	1.043078e-4	1.098901e-2	1	1.369346e-2	1.000000e+0	1.000000e+0	7.302756e+1	1.369346e-2	1	1	3.937008e-3	1.000000e+0	LTR13A,LTR13A	POMC
Ensembl Genes	597	EBNA1BP2	35	1.802143e-4	1.000000e+0	9.550843e-2	1.043958e+2	1.915785e-2	2	1.052629e-4	1.098901e-2	1	1.369346e-2	1.000000e+0	1.000000e+0	7.302756e+1	1.369346e-2	1	1	3.937008e-3	1.000000e+0	LTR13A,LTR13A	EBNA1BP2
Ensembl Genes	595	SLC2A1	36	2.082566e-4	1.000000e+0	1.073042e-1	9.706700e+1	2.060433e-2	2	1.132106e-4	1.098901e-2	1	1.369346e-2	1.000000e+0	1.000000e+0	7.302756e+1	1.369346e-2	1	1	3.937008e-3	1.000000e+0	LTR13A,LTR13A	SLC2A1
Ensembl Genes	5214	GALNT9	37	2.125190e-4	1.000000e+0	1.065409e-1	9.608196e+1	2.081556e-2	2	1.143712e-4	1.098901e-2	1	1.369346e-2	1.000000e+0	1.000000e+0	7.302756e+1	1.369346e-2	1	1	3.937008e-3	1.000000e+0	LTR13A,LTR13A	GALNT9
Ensembl Genes	5216	FBRSL1	38	3.084695e-4	1.000000e+0	1.505737e-1	7.963801e+1	2.511363e-2	2	1.379870e-4	1.098901e-2	1	1.369346e-2	1.000000e+0	1.000000e+0	7.302756e+1	1.369346e-2	1	1	3.937008e-3	1.000000e+0	LTR13A,LTR13A	FBRSL1
Ensembl Genes	7312	TP53TG3B	39	3.836009e-4	1.000000e+0	1.824465e-1	7.134601e+1	2.803240e-2	2	1.540242e-4	1.098901e-2	1	1.369346e-2	1.000000e+0	1.000000e+0	7.302756e+1	1.369346e-2	1	1	3.937008e-3	1.000000e+0	LTR13A,LTR13A	TP53TG3B
Ensembl Genes	10790	DNMT3A	40	4.900480e-4	1.000000e+0	2.272475e-1	6.304681e+1	3.172246e-2	2	1.742992e-4	1.098901e-2	1	1.369346e-2	1.000000e+0	1.000000e+0	7.302756e+1	1.369346e-2	1	1	3.937008e-3	1.000000e+0	LTR13A,LTR13A	DNMT3A
Ensembl Genes	7307	ZNF267	41	5.599109e-4	1.000000e+0	2.533119e-1	5.893961e+1	3.393304e-2	2	1.864453e-4	1.098901e-2	1	1.369346e-2	1.000000e+0	1.000000e+0	7.302756e+1	1.369346e-2	1	1	3.937008e-3	1.000000e+0	LTR13A,LTR13A	ZNF267
Ensembl Genes	15958	EXOC2	42	8.164186e-4	1.000000e+0	3.605654e-1	4.869577e+1	4.107133e-2	2	2.256666e-4	1.098901e-2	1	1.369346e-2	1.000000e+0	1.000000e+0	7.302756e+1	1.369346e-2	1	1	3.937008e-3	1.000000e+0	LTR13A,LTR13A	EXOC2
Ensembl Genes	7864	NEURL4	43	8.750969e-4	1.000000e+0	3.774924e-1	1.142233e+3	8.754779e-4	1	4.810318e-6	5.494505e-3	1	1.369346e-2	1.000000e+0	1.000000e+0	7.302756e+1	1.369346e-2	1	1	3.937008e-3	1.000000e+0	LTR13A	NEURL4
Ensembl Genes	13206	TYMP	44	8.911752e-4	1.000000e+0	3.756911e-1	1.121617e+3	8.915703e-4	1	4.898738e-6	5.494505e-3	1	1.369346e-2	1.000000e+0	1.000000e+0	7.302756e+1	1.369346e-2	1	1	3.937008e-3	1.000000e+0	LTR13A	TYMP
Ensembl Genes	15961	FOXQ1	45	9.224586e-4	1.000000e+0	3.802374e-1	4.577200e+1	4.369483e-2	2	2.400815e-4	1.098901e-2	1	1.369346e-2	1.000000e+0	1.000000e+0	7.302756e+1	1.369346e-2	1	1	3.937008e-3	1.000000e+0	LTR13A,LTR13A	FOXQ1
Ensembl Genes	7865	ACAP1	46	9.765192e-4	1.000000e+0	3.937708e-1	1.023548e+3	9.769937e-4	1	5.368097e-6	5.494505e-3	1	1.369346e-2	1.000000e+0	1.000000e+0	7.302756e+1	1.369346e-2	1	1	3.937008e-3	1.000000e+0	LTR13A	ACAP1
Ensembl Genes	18600	SLC52A2	47	9.846528e-4	1.000000e+0	3.886027e-1	1.015089e+3	9.851353e-4	1	5.412831e-6	5.494505e-3	1	1.369346e-2	1.000000e+0	1.000000e+0	7.302756e+1	1.369346e-2	1	1	3.937008e-3	1.000000e+0	LTR13A	SLC52A2
Ensembl Genes	2838	ECHS1	48	9.958365e-4	1.000000e+0	3.848286e-1	1.003684e+3	9.963300e-4	1	5.474341e-6	5.494505e-3	1	1.369346e-2	1.000000e+0	1.000000e+0	7.302756e+1	1.369346e-2	1	1	3.937008e-3	1.000000e+0	LTR13A	ECHS1
Ensembl Genes	15984	ECI2	49	1.094082e-3	1.000000e+0	4.141659e-1	4.197440e+1	4.764810e-2	2	2.618027e-4	1.098901e-2	1	1.369346e-2	1.000000e+0	1.000000e+0	7.302756e+1	1.369346e-2	1	1	3.937008e-3	1.000000e+0	LTR13A,LTR13A	ECI2
Ensembl Genes	7309	TP53TG3D	50	1.248121e-3	1.000000e+0	4.630279e-1	3.925640e+1	5.094710e-2	2	2.799291e-4	1.098901e-2	1	1.369346e-2	1.000000e+0	1.000000e+0	7.302756e+1	1.369346e-2	1	1	3.937008e-3	1.000000e+0	LTR13A,LTR13A	TP53TG3D
Ensembl Genes	17017	COX19	51	1.328622e-3	1.000000e+0	4.832276e-1	7.521624e+2	1.329500e-3	1	7.304946e-6	5.494505e-3	1	1.369346e-2	1.000000e+0	1.000000e+0	7.302756e+1	1.369346e-2	1	1	3.937008e-3	1.000000e+0	LTR13A	COX19
Ensembl Genes	15985	CDYL	52	1.443350e-3	1.000000e+0	5.148596e-1	3.645823e+1	5.485730e-2	2	3.014138e-4	1.098901e-2	1	1.369346e-2	1.000000e+0	1.000000e+0	7.302756e+1	1.369346e-2	1	1	3.937008e-3	1.000000e+0	LTR13A,LTR13A	CDYL
Ensembl Genes	19374	TMEM141	53	1.451784e-3	1.000000e+0	5.080970e-1	6.883104e+2	1.452833e-3	1	7.982598e-6	5.494505e-3	1	1.369346e-2	1.000000e+0	1.000000e+0	7.302756e+1	1.369346e-2	1	1	3.937008e-3	1.000000e+0	LTR13A	TMEM141
Ensembl Genes	19373	LCN15	54	1.470012e-3	1.000000e+0	5.049491e-1	6.797691e+2	1.471088e-3	1	8.082900e-6	5.494505e-3	1	1.369346e-2	1.000000e+0	1.000000e+0	7.302756e+1	1.369346e-2	1	1	3.937008e-3	1.000000e+0	LTR13A	LCN15
Ensembl Genes	2837	FUOM	55	1.559943e-3	1.000000e+0	5.260979e-1	6.405516e+2	1.561154e-3	1	8.577772e-6	5.494505e-3	1	1.369346e-2	1.000000e+0	1.000000e+0	7.302756e+1	1.369346e-2	1	1	3.937008e-3	1.000000e+0	LTR13A	FUOM
Ensembl Genes	17357	WBSCR27	56	1.742257e-3	1.000000e+0	5.770915e-1	5.734707e+2	1.743768e-3	1	9.581145e-6	5.494505e-3	1	1.369346e-2	1.000000e+0	1.000000e+0	7.302756e+1	1.369346e-2	1	1	3.937008e-3	1.000000e+0	LTR13A	WBSCR27
Ensembl Genes	8432	SLC25A39	57	1.952153e-3	1.000000e+0	6.352717e-1	5.117574e+2	1.954051e-3	1	1.073654e-5	5.494505e-3	1	1.369346e-2	1.000000e+0	1.000000e+0	7.302756e+1	1.369346e-2	1	1	3.937008e-3	1.000000e+0	LTR13A	SLC25A39
Ensembl Genes	2834	ZNF511	58	2.060830e-3	1.000000e+0	6.590748e-1	4.847439e+2	2.062945e-3	1	1.133486e-5	5.494505e-3	1	1.369346e-2	1.000000e+0	1.000000e+0	7.302756e+1	1.369346e-2	1	1	3.937008e-3	1.000000e+0	LTR13A	ZNF511
Ensembl Genes	2835	CALY	59	2.075937e-3	1.000000e+0	6.526535e-1	4.812127e+2	2.078083e-3	1	1.141804e-5	5.494505e-3	1	1.369346e-2	1.000000e+0	1.000000e+0	7.302756e+1	1.369346e-2	1	1	3.937008e-3	1.000000e+0	LTR13A	CALY
Ensembl Genes	13065	APOBEC3C	60	2.078032e-3	1.000000e+0	6.424236e-1	4.807271e+2	2.080182e-3	1	1.142957e-5	5.494505e-3	1	1.369346e-2	1.000000e+0	1.000000e+0	7.302756e+1	1.369346e-2	1	1	3.937008e-3	1.000000e+0	LTR13A	APOBEC3C
Ensembl Genes	8433	GRN	61	2.100629e-3	1.000000e+0	6.387634e-1	4.755505e+2	2.102826e-3	1	1.155399e-5	5.494505e-3	1	1.369346e-2	1.000000e+0	1.000000e+0	7.302756e+1	1.369346e-2	1	1	3.937008e-3	1.000000e+0	LTR13A	GRN
Ensembl Genes	18007	C8orf48	62	2.110650e-3	1.000000e+0	6.314588e-1	3.003316e+1	6.659306e-2	2	3.658959e-4	1.098901e-2	1	1.369346e-2	1.000000e+0	1.000000e+0	7.302756e+1	1.369346e-2	1	1	3.937008e-3	1.000000e+0	LTR13A,LTR13A	C8orf48
Ensembl Genes	10492	PRKCG	63	2.155786e-3	1.000000e+0	6.347250e-1	4.633705e+2	2.158100e-3	1	1.185769e-5	5.494505e-3	1	1.369346e-2	1.000000e+0	1.000000e+0	7.302756e+1	1.369346e-2	1	1	3.937008e-3	1.000000e+0	LTR13A	PRKCG
Ensembl Genes	14019	C3orf58	64	2.400810e-3	1.000000e+0	6.958223e-1	2.811799e+1	7.112883e-2	2	3.908177e-4	1.098901e-2	1	1.369346e-2	1.000000e+0	1.000000e+0	7.302756e+1	1.369346e-2	1	1	3.937008e-3	1.000000e+0	LTR13A,LTR13A	C3orf58
Ensembl Genes	10004	RINL	65	2.519784e-3	1.000000e+0	7.190688e-1	3.963620e+2	2.522946e-3	1	1.386234e-5	5.494505e-3	1	1.369346e-2	1.000000e+0	1.000000e+0	7.302756e+1	1.369346e-2	1	1	3.937008e-3	1.000000e+0	LTR13A	RINL
Ensembl Genes	10003	HNRNPL	66	2.558422e-3	1.000000e+0	7.190329e-1	3.903684e+2	2.561682e-3	1	1.407518e-5	5.494505e-3	1	1.369346e-2	1.000000e+0	1.000000e+0	7.302756e+1	1.369346e-2	1	1	3.937008e-3	1.000000e+0	LTR13A	HNRNPL
Ensembl Genes	10018	IFNL2	67	2.624656e-3	1.000000e+0	7.266380e-1	3.805048e+2	2.628087e-3	1	1.444004e-5	5.494505e-3	1	1.369346e-2	1.000000e+0	1.000000e+0	7.302756e+1	1.369346e-2	1	1	3.937008e-3	1.000000e+0	LTR13A	IFNL2
Ensembl Genes	7845	SLC16A11	68	2.682702e-3	1.000000e+0	7.317859e-1	3.722610e+2	2.686287e-3	1	1.475982e-5	5.494505e-3	1	1.369346e-2	1.000000e+0	1.000000e+0	7.302756e+1	1.369346e-2	1	1	3.937008e-3	1.000000e+0	LTR13A	SLC16A11
Ensembl Genes	2861	PKP3	69	2.742331e-3	1.000000e+0	7.372101e-1	3.641558e+2	2.746077e-3	1	1.508834e-5	5.494505e-3	1	1.369346e-2	1.000000e+0	1.000000e+0	7.302756e+1	1.369346e-2	1	1	3.937008e-3	1.000000e+0	LTR13A	PKP3
Ensembl Genes	10684	MZF1	70	2.772969e-3	1.000000e+0	7.347972e-1	3.601269e+2	2.776799e-3	1	1.525714e-5	5.494505e-3	1	1.369346e-2	1.000000e+0	1.000000e+0	7.302756e+1	1.369346e-2	1	1	3.937008e-3	1.000000e+0	LTR13A	MZF1
Ensembl Genes	18232	CA8	71	2.893078e-3	1.000000e+0	7.558268e-1	2.555451e+1	7.826406e-2	2	4.300223e-4	1.098901e-2	1	1.369346e-2	1.000000e+0	1.000000e+0	7.302756e+1	1.369346e-2	1	1	3.937008e-3	1.000000e+0	LTR13A,LTR13A	CA8
Ensembl Genes	12321	SEMG2	72	2.894241e-3	1.000000e+0	7.456288e-1	3.450162e+2	2.898415e-3	1	1.592535e-5	5.494505e-3	1	1.369346e-2	1.000000e+0	1.000000e+0	7.302756e+1	1.369346e-2	1	1	3.937008e-3	1.000000e+0	LTR13A	SEMG2
Ensembl Genes	19235	SWI5	73	2.946374e-3	1.000000e+0	7.486615e-1	3.389028e+2	2.950699e-3	1	1.621263e-5	5.494505e-3	1	1.369346e-2	1.000000e+0	1.000000e+0	7.302756e+1	1.369346e-2	1	1	3.937008e-3	1.000000e+0	LTR13A	SWI5
Ensembl Genes	18601	ADCK5	74	2.958487e-3	1.000000e+0	7.415807e-1	3.375131e+2	2.962848e-3	1	1.627938e-5	5.494505e-3	1	1.369346e-2	1.000000e+0	1.000000e+0	7.302756e+1	1.369346e-2	1	1	3.937008e-3	1.000000e+0	LTR13A	ADCK5
Ensembl Genes	4763	PIP4K2C	75	3.028309e-3	1.000000e+0	7.489614e-1	3.297198e+2	3.032878e-3	1	1.666417e-5	5.494505e-3	1	1.369346e-2	1.000000e+0	1.000000e+0	7.302756e+1	1.369346e-2	1	1	3.937008e-3	1.000000e+0	LTR13A	PIP4K2C
Ensembl Genes	13135	BIK	76	3.046319e-3	1.000000e+0	7.435023e-1	3.277676e+2	3.050943e-3	1	1.676342e-5	5.494505e-3	1	1.369346e-2	1.000000e+0	1.000000e+0	7.302756e+1	1.369346e-2	1	1	3.937008e-3	1.000000e+0	LTR13A	BIK
Ensembl Genes	2870	PHRF1	77	3.108652e-3	1.000000e+0	7.488622e-1	3.211853e+2	3.113468e-3	1	1.710696e-5	5.494505e-3	1	1.369346e-2	1.000000e+0	1.000000e+0	7.302756e+1	1.369346e-2	1	1	3.937008e-3	1.000000e+0	LTR13A	PHRF1
Ensembl Genes	5209	PUS1	78	3.131670e-3	1.000000e+0	7.447352e-1	3.188210e+2	3.136557e-3	1	1.723383e-5	5.494505e-3	1	1.369346e-2	1.000000e+0	1.000000e+0	7.302756e+1	1.369346e-2	1	1	3.937008e-3	1.000000e+0	LTR13A	PUS1
Ensembl Genes	14278	WDR53	79	3.382798e-3	1.000000e+0	7.942724e-1	2.951157e+2	3.388502e-3	1	1.861814e-5	5.494505e-3	1	1.369346e-2	1.000000e+0	1.000000e+0	7.302756e+1	1.369346e-2	1	1	3.937008e-3	1.000000e+0	LTR13A	WDR53
Ensembl Genes	10017	IFNL3	80	3.444541e-3	1.000000e+0	7.986599e-1	2.898169e+2	3.450454e-3	1	1.895854e-5	5.494505e-3	1	1.369346e-2	1.000000e+0	1.000000e+0	7.302756e+1	1.369346e-2	1	1	3.937008e-3	1.000000e+0	LTR13A	IFNL3
Ensembl Genes	14277	SMCO1	81	3.487137e-3	1.000000e+0	7.985544e-1	2.862707e+2	3.493198e-3	1	1.919339e-5	5.494505e-3	1	1.369346e-2	1.000000e+0	1.000000e+0	7.302756e+1	1.369346e-2	1	1	3.937008e-3	1.000000e+0	LTR13A	SMCO1
Ensembl Genes	465	RBBP4	82	3.553880e-3	1.000000e+0	8.039137e-1	2.808851e+2	3.560175e-3	1	1.956140e-5	5.494505e-3	1	1.369346e-2	1.000000e+0	1.000000e+0	7.302756e+1	1.369346e-2	1	1	3.937008e-3	1.000000e+0	LTR13A	RBBP4
Ensembl Genes	15	AGRN	83	3.738493e-3	1.000000e+0	8.354856e-1	2.669899e+2	3.745460e-3	1	2.057945e-5	5.494505e-3	1	1.369346e-2	1.000000e+0	1.000000e+0	7.302756e+1	1.369346e-2	1	1	3.937008e-3	1.000000e+0	LTR13A	AGRN
Ensembl Genes	18568	ZNF707	84	3.839246e-3	1.000000e+0	8.477878e-1	2.599702e+2	3.846594e-3	1	2.113513e-5	5.494505e-3	1	1.369346e-2	1.000000e+0	1.000000e+0	7.302756e+1	1.369346e-2	1	1	3.937008e-3	1.000000e+0	LTR13A	ZNF707
Ensembl Genes	19356	GPSM1	85	4.097673e-3	1.000000e+0	8.942087e-1	2.435434e+2	4.106045e-3	1	2.256069e-5	5.494505e-3	1	1.369346e-2	1.000000e+0	1.000000e+0	7.302756e+1	1.369346e-2	1	1	3.937008e-3	1.000000e+0	LTR13A	GPSM1
Ensembl Genes	10468	ZNF28	86	4.116803e-3	1.000000e+0	8.879370e-1	2.424093e+2	4.125254e-3	1	2.266623e-5	5.494505e-3	1	1.369346e-2	1.000000e+0	1.000000e+0	7.302756e+1	1.369346e-2	1	1	3.937008e-3	1.000000e+0	LTR13A	ZNF28
Ensembl Genes	7846	CLEC10A	87	4.118704e-3	1.000000e+0	8.781361e-1	2.422972e+2	4.127162e-3	1	2.267672e-5	5.494505e-3	1	1.369346e-2	1.000000e+0	1.000000e+0	7.302756e+1	1.369346e-2	1	1	3.937008e-3	1.000000e+0	LTR13A	CLEC10A
Ensembl Genes	12740	SUMO3	88	4.177740e-3	1.000000e+0	8.806011e-1	2.388662e+2	4.186443e-3	1	2.300244e-5	5.494505e-3	1	1.369346e-2	1.000000e+0	1.000000e+0	7.302756e+1	1.369346e-2	1	1	3.937008e-3	1.000000e+0	LTR13A	SUMO3
Ensembl Genes	19354	QSOX2	89	4.252164e-3	1.000000e+0	8.862179e-1	2.346767e+2	4.261181e-3	1	2.341308e-5	5.494505e-3	1	1.369346e-2	1.000000e+0	1.000000e+0	7.302756e+1	1.369346e-2	1	1	3.937008e-3	1.000000e+0	LTR13A	QSOX2
Ensembl Genes	164	KIAA2013	90	4.283769e-3	1.000000e+0	8.828848e-1	2.329417e+2	4.292920e-3	1	2.358747e-5	5.494505e-3	1	1.369346e-2	1.000000e+0	1.000000e+0	7.302756e+1	1.369346e-2	1	1	3.937008e-3	1.000000e+0	LTR13A	KIAA2013
Ensembl Genes	10469	ZNF468	91	4.438042e-3	1.000000e+0	9.046290e-1	2.248269e+2	4.447865e-3	1	2.443882e-5	5.494505e-3	1	1.369346e-2	1.000000e+0	1.000000e+0	7.302756e+1	1.369346e-2	1	1	3.937008e-3	1.000000e+0	LTR13A	ZNF468
Ensembl Genes	19234	GOLGA2	92	4.544297e-3	1.000000e+0	9.162192e-1	2.195584e+2	4.554597e-3	1	2.502526e-5	5.494505e-3	1	1.369346e-2	1.000000e+0	1.000000e+0	7.302756e+1	1.369346e-2	1	1	3.937008e-3	1.000000e+0	LTR13A	GOLGA2
Ensembl Genes	163	NPPB	93	4.609767e-3	1.000000e+0	9.194255e-1	2.164331e+2	4.620366e-3	1	2.538663e-5	5.494505e-3	1	1.369346e-2	1.000000e+0	1.000000e+0	7.302756e+1	1.369346e-2	1	1	3.937008e-3	1.000000e+0	LTR13A	NPPB
Ensembl Genes	10311	BCAT2	94	4.777410e-3	1.000000e+0	9.427253e-1	2.088208e+2	4.788795e-3	1	2.631206e-5	5.494505e-3	1	1.369346e-2	1.000000e+0	1.000000e+0	7.302756e+1	1.369346e-2	1	1	3.937008e-3	1.000000e+0	LTR13A	BCAT2
Ensembl Genes	12322	SLPI	95	5.047176e-3	1.000000e+0	9.854744e-1	1.976329e+2	5.059886e-3	1	2.780157e-5	5.494505e-3	1	1.369346e-2	1.000000e+0	1.000000e+0	7.302756e+1	1.369346e-2	1	1	3.937008e-3	1.000000e+0	LTR13A	SLPI
Ensembl Genes	466	SYNC	96	5.157922e-3	1.000000e+0	9.966072e-1	1.933788e+2	5.171197e-3	1	2.841317e-5	5.494505e-3	1	1.369346e-2	1.000000e+0	1.000000e+0	7.302756e+1	1.369346e-2	1	1	3.937008e-3	1.000000e+0	LTR13A	SYNC
Ensembl Genes	11749	C2orf62	97	5.403356e-3	1.000000e+0	1.000000e+0	1.845725e+2	5.417926e-3	1	2.976882e-5	5.494505e-3	1	1.369346e-2	1.000000e+0	1.000000e+0	7.302756e+1	1.369346e-2	1	1	3.937008e-3	1.000000e+0	LTR13A	C2orf62
Ensembl Genes	6361	GANC	98	5.413858e-3	1.000000e+0	1.000000e+0	1.842135e+2	5.428485e-3	1	2.982684e-5	5.494505e-3	1	1.369346e-2	1.000000e+0	1.000000e+0	7.302756e+1	1.369346e-2	1	1	3.937008e-3	1.000000e+0	LTR13A	GANC
Ensembl Genes	13134	TTLL1	99	5.430116e-3	1.000000e+0	1.000000e+0	1.836604e+2	5.444831e-3	1	2.991666e-5	5.494505e-3	1	1.369346e-2	1.000000e+0	1.000000e+0	7.302756e+1	1.369346e-2	1	1	3.937008e-3	1.000000e+0	LTR13A	TTLL1
Ensembl Genes	10496	VSTM1	100	5.524437e-3	1.000000e+0	1.000000e+0	1.805162e+2	5.539669e-3	1	3.043774e-5	5.494505e-3	1	1.369346e-2	1.000000e+0	1.000000e+0	7.302756e+1	1.369346e-2	1	1	3.937008e-3	1.000000e+0	LTR13A	VSTM1
Ensembl Genes	13127	SERHL2	101	5.655180e-3	1.000000e+0	1.000000e+0	1.763313e+2	5.671143e-3	1	3.116013e-5	5.494505e-3	1	1.369346e-2	1.000000e+0	1.000000e+0	7.302756e+1	1.369346e-2	1	1	3.937008e-3	1.000000e+0	LTR13A	SERHL2
Ensembl Genes	19423	PNPLA7	102	5.784199e-3	1.000000e+0	1.000000e+0	1.723870e+2	5.800900e-3	1	3.187308e-5	5.494505e-3	1	1.369346e-2	1.000000e+0	1.000000e+0	7.302756e+1	1.369346e-2	1	1	3.937008e-3	1.000000e+0	LTR13A	PNPLA7
Ensembl Genes	7847	ASGR2	103	5.914276e-3	1.000000e+0	1.000000e+0	1.685847e+2	5.931738e-3	1	3.259197e-5	5.494505e-3	1	1.369346e-2	1.000000e+0	1.000000e+0	7.302756e+1	1.369346e-2	1	1	3.937008e-3	1.000000e+0	LTR13A	ASGR2
Ensembl Genes	16	RNF223	104	5.959739e-3	1.000000e+0	1.000000e+0	1.672948e+2	5.977471e-3	1	3.284325e-5	5.494505e-3	1	1.369346e-2	1.000000e+0	1.000000e+0	7.302756e+1	1.369346e-2	1	1	3.937008e-3	1.000000e+0	LTR13A	RNF223
Ensembl Genes	10485	ZNF765	105	6.090426e-3	1.000000e+0	1.000000e+0	1.636944e+2	6.108945e-3	1	3.356563e-5	5.494505e-3	1	1.369346e-2	1.000000e+0	1.000000e+0	7.302756e+1	1.369346e-2	1	1	3.937008e-3	1.000000e+0	LTR13A	ZNF765
Ensembl Genes	17016	ADAP1	106	6.153898e-3	1.000000e+0	1.000000e+0	1.620009e+2	6.172806e-3	1	3.391652e-5	5.494505e-3	1	1.369346e-2	1.000000e+0	1.000000e+0	7.302756e+1	1.369346e-2	1	1	3.937008e-3	1.000000e+0	LTR13A	ADAP1
Ensembl Genes	7696	FANCA	107	6.183862e-3	1.000000e+0	1.000000e+0	1.612135e+2	6.202956e-3	1	3.408217e-5	5.494505e-3	1	1.369346e-2	1.000000e+0	1.000000e+0	7.302756e+1	1.369346e-2	1	1	3.937008e-3	1.000000e+0	LTR13A	FANCA
Ensembl Genes	14694	COPS4	108	6.206935e-3	1.000000e+0	1.000000e+0	1.606123e+2	6.226172e-3	1	3.420974e-5	5.494505e-3	1	1.369346e-2	1.000000e+0	1.000000e+0	7.302756e+1	1.369346e-2	1	1	3.937008e-3	1.000000e+0	LTR13A	COPS4
Ensembl Genes	10495	CACNG6	109	6.271917e-3	1.000000e+0	1.000000e+0	1.589431e+2	6.291559e-3	1	3.456901e-5	5.494505e-3	1	1.369346e-2	1.000000e+0	1.000000e+0	7.302756e+1	1.369346e-2	1	1	3.937008e-3	1.000000e+0	LTR13A	CACNG6
Ensembl Genes	10470	ZNF320	110	6.292649e-3	1.000000e+0	1.000000e+0	1.584178e+2	6.312422e-3	1	3.468364e-5	5.494505e-3	1	1.369346e-2	1.000000e+0	1.000000e+0	7.302756e+1	1.369346e-2	1	1	3.937008e-3	1.000000e+0	LTR13A	ZNF320
Ensembl Genes	19422	NSMF	111	6.324696e-3	1.000000e+0	1.000000e+0	1.576126e+2	6.344671e-3	1	3.486083e-5	5.494505e-3	1	1.369346e-2	1.000000e+0	1.000000e+0	7.302756e+1	1.369346e-2	1	1	3.937008e-3	1.000000e+0	LTR13A	NSMF
Ensembl Genes	16128	HIST1H2AH	112	6.381074e-3	1.000000e+0	1.000000e+0	1.562156e+2	6.401407e-3	1	3.517257e-5	5.494505e-3	1	1.369346e-2	1.000000e+0	1.000000e+0	7.302756e+1	1.369346e-2	1	1	3.937008e-3	1.000000e+0	LTR13A	HIST1H2AH
Ensembl Genes	1303	SHE	113	6.398771e-3	1.000000e+0	1.000000e+0	1.557822e+2	6.419217e-3	1	3.527042e-5	5.494505e-3	1	1.369346e-2	1.000000e+0	1.000000e+0	7.302756e+1	1.369346e-2	1	1	3.937008e-3	1.000000e+0	LTR13A	SHE
Ensembl Genes	10133	LYPD3	114	6.431572e-3	1.000000e+0	1.000000e+0	1.549852e+2	6.452229e-3	1	3.545181e-5	5.494505e-3	1	1.369346e-2	1.000000e+0	1.000000e+0	7.302756e+1	1.369346e-2	1	1	3.937008e-3	1.000000e+0	LTR13A	LYPD3
Ensembl Genes	11989	TMEM74B	115	6.436817e-3	1.000000e+0	1.000000e+0	1.548585e+2	6.457508e-3	1	3.548081e-5	5.494505e-3	1	1.369346e-2	1.000000e+0	1.000000e+0	7.302756e+1	1.369346e-2	1	1	3.937008e-3	1.000000e+0	LTR13A	TMEM74B
Ensembl Genes	2668	CYP17A1	116	6.609336e-3	1.000000e+0	1.000000e+0	1.508033e+2	6.631154e-3	1	3.643491e-5	5.494505e-3	1	1.369346e-2	1.000000e+0	1.000000e+0	7.302756e+1	1.369346e-2	1	1	3.937008e-3	1.000000e+0	LTR13A	CYP17A1
Ensembl Genes	12741	PTTG1IP	117	6.640361e-3	1.000000e+0	1.000000e+0	1.500964e+2	6.662384e-3	1	3.660651e-5	5.494505e-3	1	1.369346e-2	1.000000e+0	1.000000e+0	7.302756e+1	1.369346e-2	1	1	3.937008e-3	1.000000e+0	LTR13A	PTTG1IP
Ensembl Genes	10472	ZNF816	118	6.742465e-3	1.000000e+0	1.000000e+0	1.478159e+2	6.765172e-3	1	3.717128e-5	5.494505e-3	1	1.369346e-2	1.000000e+0	1.000000e+0	7.302756e+1	1.369346e-2	1	1	3.937008e-3	1.000000e+0	LTR13A	ZNF816
Ensembl Genes	17913	NOM1	119	7.062167e-3	1.000000e+0	1.000000e+0	1.411018e+2	7.087084e-3	1	3.894002e-5	5.494505e-3	1	1.369346e-2	1.000000e+0	1.000000e+0	7.302756e+1	1.369346e-2	1	1	3.937008e-3	1.000000e+0	LTR13A	NOM1
Ensembl Genes	13126	RRP7A	120	7.068609e-3	1.000000e+0	1.000000e+0	1.409727e+2	7.093572e-3	1	3.897567e-5	5.494505e-3	1	1.369346e-2	1.000000e+0	1.000000e+0	7.302756e+1	1.369346e-2	1	1	3.937008e-3	1.000000e+0	LTR13A	RRP7A
Ensembl Genes	2440	PLAU	121	7.195235e-3	1.000000e+0	1.000000e+0	1.384830e+2	7.221103e-3	1	3.967639e-5	5.494505e-3	1	1.369346e-2	1.000000e+0	1.000000e+0	7.302756e+1	1.369346e-2	1	1	3.937008e-3	1.000000e+0	LTR13A	PLAU
Ensembl Genes	9408	VAV1	122	7.278465e-3	1.000000e+0	1.000000e+0	1.368937e+2	7.304936e-3	1	4.013701e-5	5.494505e-3	1	1.369346e-2	1.000000e+0	1.000000e+0	7.302756e+1	1.369346e-2	1	1	3.937008e-3	1.000000e+0	LTR13A	VAV1
Ensembl Genes	18447	CSMD3	123	7.402762e-3	1.000000e+0	1.000000e+0	1.572170e+1	1.272127e-1	2	6.989710e-4	1.098901e-2	1	1.369346e-2	1.000000e+0	1.000000e+0	7.302756e+1	1.369346e-2	1	1	3.937008e-3	1.000000e+0	LTR13A,LTR13A	CSMD3
Ensembl Genes	2667	WBP1L	124	7.422427e-3	1.000000e+0	1.000000e+0	1.342289e+2	7.449958e-3	1	4.093384e-5	5.494505e-3	1	1.369346e-2	1.000000e+0	1.000000e+0	7.302756e+1	1.369346e-2	1	1	3.937008e-3	1.000000e+0	LTR13A	WBP1L
Ensembl Genes	13382	OXSR1	125	7.515676e-3	1.000000e+0	1.000000e+0	1.325573e+2	7.543905e-3	1	4.145003e-5	5.494505e-3	1	1.369346e-2	1.000000e+0	1.000000e+0	7.302756e+1	1.369346e-2	1	1	3.937008e-3	1.000000e+0	LTR13A	OXSR1
Ensembl Genes	2530	FGFBP3	126	7.569589e-3	1.000000e+0	1.000000e+0	1.316097e+2	7.598225e-3	1	4.174849e-5	5.494505e-3	1	1.369346e-2	1.000000e+0	1.000000e+0	7.302756e+1	1.369346e-2	1	1	3.937008e-3	1.000000e+0	LTR13A	FGFBP3
Ensembl Genes	10486	ZNF813	127	7.595976e-3	1.000000e+0	1.000000e+0	1.311508e+2	7.624812e-3	1	4.189457e-5	5.494505e-3	1	1.369346e-2	1.000000e+0	1.000000e+0	7.302756e+1	1.369346e-2	1	1	3.937008e-3	1.000000e+0	LTR13A	ZNF813
Ensembl Genes	6234	MAGEL2	128	7.603677e-3	1.000000e+0	1.000000e+0	1.310174e+2	7.632572e-3	1	4.193721e-5	5.494505e-3	1	1.369346e-2	1.000000e+0	1.000000e+0	7.302756e+1	1.369346e-2	1	1	3.937008e-3	1.000000e+0	LTR13A	MAGEL2
Ensembl Genes	81	TP73	129	7.620784e-3	1.000000e+0	1.000000e+0	1.307222e+2	7.649809e-3	1	4.203192e-5	5.494505e-3	1	1.369346e-2	1.000000e+0	1.000000e+0	7.302756e+1	1.369346e-2	1	1	3.937008e-3	1.000000e+0	LTR13A	TP73
Ensembl Genes	18625	C8orf33	130	7.777320e-3	1.000000e+0	1.000000e+0	1.280811e+2	7.807553e-3	1	4.289864e-5	5.494505e-3	1	1.369346e-2	1.000000e+0	1.000000e+0	7.302756e+1	1.369346e-2	1	1	3.937008e-3	1.000000e+0	LTR13A	C8orf33
Ensembl Genes	16347	UQCC2	131	7.895526e-3	1.000000e+0	1.000000e+0	1.261561e+2	7.926688e-3	1	4.355323e-5	5.494505e-3	1	1.369346e-2	1.000000e+0	1.000000e+0	7.302756e+1	1.369346e-2	1	1	3.937008e-3	1.000000e+0	LTR13A	UQCC2
Ensembl Genes	16345	ITPR3	132	7.950049e-3	1.000000e+0	1.000000e+0	1.252875e+2	7.981644e-3	1	4.385519e-5	5.494505e-3	1	1.369346e-2	1.000000e+0	1.000000e+0	7.302756e+1	1.369346e-2	1	1	3.937008e-3	1.000000e+0	LTR13A	ITPR3
Ensembl Genes	6680	MORF4L1	133	8.087289e-3	1.000000e+0	1.000000e+0	1.231529e+2	8.119988e-3	1	4.461532e-5	5.494505e-3	1	1.369346e-2	1.000000e+0	1.000000e+0	7.302756e+1	1.369346e-2	1	1	3.937008e-3	1.000000e+0	LTR13A	MORF4L1
Ensembl Genes	13383	SLC22A13	134	8.514412e-3	1.000000e+0	1.000000e+0	1.169500e+2	8.550666e-3	1	4.698168e-5	5.494505e-3	1	1.369346e-2	1.000000e+0	1.000000e+0	7.302756e+1	1.369346e-2	1	1	3.937008e-3	1.000000e+0	LTR13A	SLC22A13
Ensembl Genes	13157	UPK3A	135	8.811417e-3	1.000000e+0	1.000000e+0	1.129911e+2	8.850252e-3	1	4.862776e-5	5.494505e-3	1	1.369346e-2	1.000000e+0	1.000000e+0	7.302756e+1	1.369346e-2	1	1	3.937008e-3	1.000000e+0	LTR13A	UPK3A
Ensembl Genes	83	SMIM1	136	8.892747e-3	1.000000e+0	1.000000e+0	1.119532e+2	8.932304e-3	1	4.907860e-5	5.494505e-3	1	1.369346e-2	1.000000e+0	1.000000e+0	7.302756e+1	1.369346e-2	1	1	3.937008e-3	1.000000e+0	LTR13A	SMIM1
Ensembl Genes	18624	ZNF16	137	8.923386e-3	1.000000e+0	1.000000e+0	1.115671e+2	8.963217e-3	1	4.924845e-5	5.494505e-3	1	1.369346e-2	1.000000e+0	1.000000e+0	7.302756e+1	1.369346e-2	1	1	3.937008e-3	1.000000e+0	LTR13A	ZNF16
Ensembl Genes	17922	ESYT2	138	8.977348e-3	1.000000e+0	1.000000e+0	1.108935e+2	9.017664e-3	1	4.954761e-5	5.494505e-3	1	1.369346e-2	1.000000e+0	1.000000e+0	7.302756e+1	1.369346e-2	1	1	3.937008e-3	1.000000e+0	LTR13A	ESYT2
Ensembl Genes	16452	TBCC	139	9.310577e-3	1.000000e+0	1.000000e+0	1.069067e+2	9.353951e-3	1	5.139534e-5	5.494505e-3	1	1.369346e-2	1.000000e+0	1.000000e+0	7.302756e+1	1.369346e-2	1	1	3.937008e-3	1.000000e+0	LTR13A	TBCC
Ensembl Genes	16129	PRSS16	140	1.008350e-2	1.000000e+0	1.000000e+0	9.867381e+1	1.013440e-2	1	5.568352e-5	5.494505e-3	1	1.369346e-2	1.000000e+0	1.000000e+0	7.302756e+1	1.369346e-2	1	1	3.937008e-3	1.000000e+0	LTR13A	PRSS16
Ensembl Genes	1302	IL6R	141	1.070304e-2	1.000000e+0	1.000000e+0	9.293322e+1	1.076041e-2	1	5.912316e-5	5.494505e-3	1	1.369346e-2	1.000000e+0	1.000000e+0	7.302756e+1	1.369346e-2	1	1	3.937008e-3	1.000000e+0	LTR13A	IL6R
Ensembl Genes	3579	SCYL1	142	1.072727e-2	1.000000e+0	1.000000e+0	9.272220e+1	1.078490e-2	1	5.925771e-5	5.494505e-3	1	1.369346e-2	1.000000e+0	1.000000e+0	7.302756e+1	1.369346e-2	1	1	3.937008e-3	1.000000e+0	LTR13A	SCYL1
Ensembl Genes	17239	COA1	143	1.073136e-2	1.000000e+0	1.000000e+0	9.268667e+1	1.078904e-2	1	5.928043e-5	5.494505e-3	1	1.369346e-2	1.000000e+0	1.000000e+0	7.302756e+1	1.369346e-2	1	1	3.937008e-3	1.000000e+0	LTR13A	COA1
Ensembl Genes	19546	SMPX	144	1.083726e-2	1.000000e+0	1.000000e+0	9.177606e+1	1.089609e-2	1	5.986861e-5	5.494505e-3	1	1.369346e-2	1.000000e+0	1.000000e+0	7.302756e+1	1.369346e-2	1	1	3.937008e-3	1.000000e+0	LTR13A	SMPX
Ensembl Genes	6486	FAM63B	145	1.123799e-2	1.000000e+0	1.000000e+0	8.848571e+1	1.130126e-2	1	6.209483e-5	5.494505e-3	1	1.369346e-2	1.000000e+0	1.000000e+0	7.302756e+1	1.369346e-2	1	1	3.937008e-3	1.000000e+0	LTR13A	FAM63B
Ensembl Genes	6362	CAPN3	146	1.125019e-2	1.000000e+0	1.000000e+0	8.838920e+1	1.131360e-2	1	6.216263e-5	5.494505e-3	1	1.369346e-2	1.000000e+0	1.000000e+0	7.302756e+1	1.369346e-2	1	1	3.937008e-3	1.000000e+0	LTR13A	CAPN3
Ensembl Genes	16451	PRPH2	147	1.143194e-2	1.000000e+0	1.000000e+0	8.697602e+1	1.149742e-2	1	6.317265e-5	5.494505e-3	1	1.369346e-2	1.000000e+0	1.000000e+0	7.302756e+1	1.369346e-2	1	1	3.937008e-3	1.000000e+0	LTR13A	PRPH2
Ensembl Genes	6651	UBE2Q2	148	1.144772e-2	1.000000e+0	1.000000e+0	8.685542e+1	1.151339e-2	1	6.326037e-5	5.494505e-3	1	1.369346e-2	1.000000e+0	1.000000e+0	7.302756e+1	1.369346e-2	1	1	3.937008e-3	1.000000e+0	LTR13A	UBE2Q2
Ensembl Genes	6647	CSPG4	149	1.167206e-2	1.000000e+0	1.000000e+0	8.517645e+1	1.174033e-2	1	6.450733e-5	5.494505e-3	1	1.369346e-2	1.000000e+0	1.000000e+0	7.302756e+1	1.369346e-2	1	1	3.937008e-3	1.000000e+0	LTR13A	CSPG4
Ensembl Genes	15847	DUSP1	150	1.182488e-2	1.000000e+0	1.000000e+0	8.406921e+1	1.189496e-2	1	6.535693e-5	5.494505e-3	1	1.369346e-2	1.000000e+0	1.000000e+0	7.302756e+1	1.369346e-2	1	1	3.937008e-3	1.000000e+0	LTR13A	DUSP1
Ensembl Genes	10132	TEX101	151	1.202117e-2	1.000000e+0	1.000000e+0	8.268834e+1	1.209360e-2	1	6.644837e-5	5.494505e-3	1	1.369346e-2	1.000000e+0	1.000000e+0	7.302756e+1	1.369346e-2	1	1	3.937008e-3	1.000000e+0	LTR13A	TEX101
Ensembl Genes	6233	MKRN3	152	1.218845e-2	1.000000e+0	1.000000e+0	8.154662e+1	1.226292e-2	1	6.737870e-5	5.494505e-3	1	1.369346e-2	1.000000e+0	1.000000e+0	7.302756e+1	1.369346e-2	1	1	3.937008e-3	1.000000e+0	LTR13A	MKRN3
Ensembl Genes	14523	TEC	153	1.245678e-2	1.000000e+0	1.000000e+0	7.977925e+1	1.253459e-2	1	6.887136e-5	5.494505e-3	1	1.369346e-2	1.000000e+0	1.000000e+0	7.302756e+1	1.369346e-2	1	1	3.937008e-3	1.000000e+0	LTR13A	TEC
Ensembl Genes	5212	DDX51	154	1.253895e-2	1.000000e+0	1.000000e+0	7.925322e+1	1.261778e-2	1	6.932848e-5	5.494505e-3	1	1.369346e-2	1.000000e+0	1.000000e+0	7.302756e+1	1.369346e-2	1	1	3.937008e-3	1.000000e+0	LTR13A	DDX51
Ensembl Genes	715	LRP8	155	1.331853e-2	1.000000e+0	1.000000e+0	7.458501e+1	1.340752e-2	1	7.366770e-5	5.494505e-3	1	1.369346e-2	1.000000e+0	1.000000e+0	7.302756e+1	1.369346e-2	1	1	3.937008e-3	1.000000e+0	LTR13A	LRP8
Ensembl Genes	17240	BLVRA	156	1.347367e-2	1.000000e+0	1.000000e+0	7.372046e+1	1.356476e-2	1	7.453162e-5	5.494505e-3	1	1.369346e-2	1.000000e+0	1.000000e+0	7.302756e+1	1.369346e-2	1	1	3.937008e-3	1.000000e+0	LTR13A	BLVRA
Ensembl Genes	6681	CTSH	157	1.364303e-2	1.000000e+0	1.000000e+0	7.279912e+1	1.373643e-2	1	7.547488e-5	5.494505e-3	1	1.369346e-2	1.000000e+0	1.000000e+0	7.302756e+1	1.369346e-2	1	1	3.937008e-3	1.000000e+0	LTR13A	CTSH
Ensembl Genes	5316	BRCA2	158	1.435553e-2	1.000000e+0	1.000000e+0	6.916109e+1	1.445900e-2	1	7.944504e-5	5.494505e-3	1	1.369346e-2	1.000000e+0	1.000000e+0	7.302756e+1	1.369346e-2	1	1	3.937008e-3	1.000000e+0	LTR13A	BRCA2
Ensembl Genes	9853	DPY19L3	159	1.449058e-2	1.000000e+0	1.000000e+0	6.851190e+1	1.459601e-2	1	8.019783e-5	5.494505e-3	1	1.369346e-2	1.000000e+0	1.000000e+0	7.302756e+1	1.369346e-2	1	1	3.937008e-3	1.000000e+0	LTR13A	DPY19L3
Ensembl Genes	5498	GPR183	160	1.450299e-2	1.000000e+0	1.000000e+0	6.845283e+1	1.460860e-2	1	8.026703e-5	5.494505e-3	1	1.369346e-2	1.000000e+0	1.000000e+0	7.302756e+1	1.369346e-2	1	1	3.937008e-3	1.000000e+0	LTR13A	GPR183
Ensembl Genes	7712	VPS53	161	1.477584e-2	1.000000e+0	1.000000e+0	6.717957e+1	1.488548e-2	1	8.178834e-5	5.494505e-3	1	1.369346e-2	1.000000e+0	1.000000e+0	7.302756e+1	1.369346e-2	1	1	3.937008e-3	1.000000e+0	LTR13A	VPS53
Ensembl Genes	2441	VCL	162	1.477878e-2	1.000000e+0	1.000000e+0	6.716608e+1	1.488847e-2	1	8.180477e-5	5.494505e-3	1	1.369346e-2	1.000000e+0	1.000000e+0	7.302756e+1	1.369346e-2	1	1	3.937008e-3	1.000000e+0	LTR13A	VCL
Ensembl Genes	16189	ZNRD1	163	1.479150e-2	1.000000e+0	1.000000e+0	6.710788e+1	1.490138e-2	1	8.187571e-5	5.494505e-3	1	1.369346e-2	1.000000e+0	1.000000e+0	7.302756e+1	1.369346e-2	1	1	3.937008e-3	1.000000e+0	LTR13A	ZNRD1
Ensembl Genes	14695	PLAC8	164	1.564033e-2	1.000000e+0	1.000000e+0	6.343871e+1	1.576325e-2	1	8.661124e-5	5.494505e-3	1	1.369346e-2	1.000000e+0	1.000000e+0	7.302756e+1	1.369346e-2	1	1	3.937008e-3	1.000000e+0	LTR13A	PLAC8
Ensembl Genes	14522	TXK	165	1.584481e-2	1.000000e+0	1.000000e+0	6.261355e+1	1.597098e-2	1	8.775266e-5	5.494505e-3	1	1.369346e-2	1.000000e+0	1.000000e+0	7.302756e+1	1.369346e-2	1	1	3.937008e-3	1.000000e+0	LTR13A	TXK
Ensembl Genes	9409	EMR1	166	1.589245e-2	1.000000e+0	1.000000e+0	6.242436e+1	1.601939e-2	1	8.801862e-5	5.494505e-3	1	1.369346e-2	1.000000e+0	1.000000e+0	7.302756e+1	1.369346e-2	1	1	3.937008e-3	1.000000e+0	LTR13A	EMR1
Ensembl Genes	7711	FAM101B	167	1.615077e-2	1.000000e+0	1.000000e+0	6.141792e+1	1.628189e-2	1	8.946094e-5	5.494505e-3	1	1.369346e-2	1.000000e+0	1.000000e+0	7.302756e+1	1.369346e-2	1	1	3.937008e-3	1.000000e+0	LTR13A	FAM101B
Ensembl Genes	5318	N4BP2L2	168	1.647009e-2	1.000000e+0	1.000000e+0	6.021747e+1	1.660648e-2	1	9.124437e-5	5.494505e-3	1	1.369346e-2	1.000000e+0	1.000000e+0	7.302756e+1	1.369346e-2	1	1	3.937008e-3	1.000000e+0	LTR13A	N4BP2L2
Ensembl Genes	9854	PDCD5	169	1.660773e-2	1.000000e+0	1.000000e+0	5.971429e+1	1.674641e-2	1	9.201324e-5	5.494505e-3	1	1.369346e-2	1.000000e+0	1.000000e+0	7.302756e+1	1.369346e-2	1	1	3.937008e-3	1.000000e+0	LTR13A	PDCD5
Ensembl Genes	13155	NUP50	170	1.673277e-2	1.000000e+0	1.000000e+0	5.926432e+1	1.687356e-2	1	9.271186e-5	5.494505e-3	1	1.369346e-2	1.000000e+0	1.000000e+0	7.302756e+1	1.369346e-2	1	1	3.937008e-3	1.000000e+0	LTR13A	NUP50
Ensembl Genes	2529	TNKS2	171	1.705471e-2	1.000000e+0	1.000000e+0	5.813614e+1	1.720100e-2	1	9.451101e-5	5.494505e-3	1	1.369346e-2	1.000000e+0	1.000000e+0	7.302756e+1	1.369346e-2	1	1	3.937008e-3	1.000000e+0	LTR13A	TNKS2
Ensembl Genes	5499	TM9SF2	172	1.823165e-2	1.000000e+0	1.000000e+0	5.435088e+1	1.839897e-2	1	1.010932e-4	5.494505e-3	1	1.369346e-2	1.000000e+0	1.000000e+0	7.302756e+1	1.369346e-2	1	1	3.937008e-3	1.000000e+0	LTR13A	TM9SF2
Ensembl Genes	17912	LMBR1	173	1.884381e-2	1.000000e+0	1.000000e+0	5.256898e+1	1.902263e-2	1	1.045199e-4	5.494505e-3	1	1.369346e-2	1.000000e+0	1.000000e+0	7.302756e+1	1.369346e-2	1	1	3.937008e-3	1.000000e+0	LTR13A	LMBR1
Ensembl Genes	3060	LMO1	174	1.895409e-2	1.000000e+0	1.000000e+0	5.226021e+1	1.913502e-2	1	1.051375e-4	5.494505e-3	1	1.369346e-2	1.000000e+0	1.000000e+0	7.302756e+1	1.369346e-2	1	1	3.937008e-3	1.000000e+0	LTR13A	LMO1
Ensembl Genes	12539	BTG3	175	1.921424e-2	1.000000e+0	1.000000e+0	5.154588e+1	1.940019e-2	1	1.065945e-4	5.494505e-3	1	1.369346e-2	1.000000e+0	1.000000e+0	7.302756e+1	1.369346e-2	1	1	3.937008e-3	1.000000e+0	LTR13A	BTG3
Ensembl Genes	17923	WDR60	176	1.948410e-2	1.000000e+0	1.000000e+0	5.082500e+1	1.967535e-2	1	1.081063e-4	5.494505e-3	1	1.369346e-2	1.000000e+0	1.000000e+0	7.302756e+1	1.369346e-2	1	1	3.937008e-3	1.000000e+0	LTR13A	WDR60
Ensembl Genes	15846	NEURL1B	177	1.956774e-2	1.000000e+0	1.000000e+0	5.060562e+1	1.976065e-2	1	1.085750e-4	5.494505e-3	1	1.369346e-2	1.000000e+0	1.000000e+0	7.302756e+1	1.369346e-2	1	1	3.937008e-3	1.000000e+0	LTR13A	NEURL1B
Ensembl Genes	16187	HLA-G	178	2.088751e-2	1.000000e+0	1.000000e+0	4.737649e+1	2.110752e-2	1	1.159754e-4	5.494505e-3	1	1.369346e-2	1.000000e+0	1.000000e+0	7.302756e+1	1.369346e-2	1	1	3.937008e-3	1.000000e+0	LTR13A	HLA-G
Ensembl Genes	5482	CLDN10	179	2.113587e-2	1.000000e+0	1.000000e+0	4.681390e+1	2.136118e-2	1	1.173691e-4	5.494505e-3	1	1.369346e-2	1.000000e+0	1.000000e+0	7.302756e+1	1.369346e-2	1	1	3.937008e-3	1.000000e+0	LTR13A	CLDN10
Ensembl Genes	6693	FAH	180	2.131949e-2	1.000000e+0	1.000000e+0	4.640640e+1	2.154875e-2	1	1.183997e-4	5.494505e-3	1	1.369346e-2	1.000000e+0	1.000000e+0	7.302756e+1	1.369346e-2	1	1	3.937008e-3	1.000000e+0	LTR13A	FAH
Ensembl Genes	2561	ENTPD1	181	2.137402e-2	1.000000e+0	1.000000e+0	4.628671e+1	2.160447e-2	1	1.187059e-4	5.494505e-3	1	1.369346e-2	1.000000e+0	1.000000e+0	7.302756e+1	1.369346e-2	1	1	3.937008e-3	1.000000e+0	LTR13A	ENTPD1
Ensembl Genes	18292	LY96	182	2.158454e-2	1.000000e+0	1.000000e+0	4.583038e+1	2.181959e-2	1	1.198878e-4	5.494505e-3	1	1.369346e-2	1.000000e+0	1.000000e+0	7.302756e+1	1.369346e-2	1	1	3.937008e-3	1.000000e+0	LTR13A	LY96
Ensembl Genes	18293	JPH1	183	2.220607e-2	1.000000e+0	1.000000e+0	4.453361e+1	2.245495e-2	1	1.233789e-4	5.494505e-3	1	1.369346e-2	1.000000e+0	1.000000e+0	7.302756e+1	1.369346e-2	1	1	3.937008e-3	1.000000e+0	LTR13A	JPH1
Ensembl Genes	75	ACTRT2	184	2.272314e-2	1.000000e+0	1.000000e+0	4.350883e+1	2.298384e-2	1	1.262848e-4	5.494505e-3	1	1.369346e-2	1.000000e+0	1.000000e+0	7.302756e+1	1.369346e-2	1	1	3.937008e-3	1.000000e+0	LTR13A	ACTRT2
Ensembl Genes	73	MMEL1	185	2.287774e-2	1.000000e+0	1.000000e+0	4.321142e+1	2.314203e-2	1	1.271540e-4	5.494505e-3	1	1.369346e-2	1.000000e+0	1.000000e+0	7.302756e+1	1.369346e-2	1	1	3.937008e-3	1.000000e+0	LTR13A	MMEL1
Ensembl Genes	2220	MTPAP	186	2.291379e-2	1.000000e+0	1.000000e+0	4.314265e+1	2.317892e-2	1	1.273567e-4	5.494505e-3	1	1.369346e-2	1.000000e+0	1.000000e+0	7.302756e+1	1.369346e-2	1	1	3.937008e-3	1.000000e+0	LTR13A	MTPAP
Ensembl Genes	5268	PARP4	187	2.308987e-2	1.000000e+0	1.000000e+0	4.280984e+1	2.335912e-2	1	1.283468e-4	5.494505e-3	1	1.369346e-2	1.000000e+0	1.000000e+0	7.302756e+1	1.369346e-2	1	1	3.937008e-3	1.000000e+0	LTR13A	PARP4
Ensembl Genes	19545	KLHL34	188	2.396306e-2	1.000000e+0	1.000000e+0	4.123162e+1	2.425323e-2	1	1.332595e-4	5.494505e-3	1	1.369346e-2	1.000000e+0	1.000000e+0	7.302756e+1	1.369346e-2	1	1	3.937008e-3	1.000000e+0	LTR13A	KLHL34
Ensembl Genes	2453	DLG5	189	2.424870e-2	1.000000e+0	1.000000e+0	4.074003e+1	2.454588e-2	1	1.348675e-4	5.494505e-3	1	1.369346e-2	1.000000e+0	1.000000e+0	7.302756e+1	1.369346e-2	1	1	3.937008e-3	1.000000e+0	LTR13A	DLG5
Ensembl Genes	18233	RAB2A	190	2.433944e-2	1.000000e+0	1.000000e+0	4.058627e+1	2.463888e-2	1	1.353784e-4	5.494505e-3	1	1.369346e-2	1.000000e+0	1.000000e+0	7.302756e+1	1.369346e-2	1	1	3.937008e-3	1.000000e+0	LTR13A	RAB2A
Ensembl Genes	7040	ATF7IP2	191	2.462361e-2	1.000000e+0	1.000000e+0	4.011210e+1	2.493013e-2	1	1.369787e-4	5.494505e-3	1	1.369346e-2	1.000000e+0	1.000000e+0	7.302756e+1	1.369346e-2	1	1	3.937008e-3	1.000000e+0	LTR13A	ATF7IP2
Ensembl Genes	716	DMRTB1	192	2.513519e-2	1.000000e+0	1.000000e+0	3.928549e+1	2.545469e-2	1	1.398609e-4	5.494505e-3	1	1.369346e-2	1.000000e+0	1.000000e+0	7.302756e+1	1.369346e-2	1	1	3.937008e-3	1.000000e+0	LTR13A	DMRTB1
Ensembl Genes	3061	STK33	193	2.524787e-2	1.000000e+0	1.000000e+0	3.910793e+1	2.557026e-2	1	1.404960e-4	5.494505e-3	1	1.369346e-2	1.000000e+0	1.000000e+0	7.302756e+1	1.369346e-2	1	1	3.937008e-3	1.000000e+0	LTR13A	STK33
Ensembl Genes	3172	KIF18A	194	2.557317e-2	1.000000e+0	1.000000e+0	3.860407e+1	2.590401e-2	1	1.423297e-4	5.494505e-3	1	1.369346e-2	1.000000e+0	1.000000e+0	7.302756e+1	1.369346e-2	1	1	3.937008e-3	1.000000e+0	LTR13A	KIF18A
Ensembl Genes	19339	PPP1R26	195	2.626776e-2	1.000000e+0	1.000000e+0	3.757002e+1	2.661697e-2	1	1.462471e-4	5.494505e-3	1	1.369346e-2	1.000000e+0	1.000000e+0	7.302756e+1	1.369346e-2	1	1	3.937008e-3	1.000000e+0	LTR13A	PPP1R26
Ensembl Genes	14944	RBM46	196	2.875440e-2	1.000000e+0	1.000000e+0	3.427761e+1	2.917356e-2	1	1.602943e-4	5.494505e-3	1	1.369346e-2	1.000000e+0	1.000000e+0	7.302756e+1	1.369346e-2	1	1	3.937008e-3	1.000000e+0	LTR13A	RBM46
Ensembl Genes	18408	YWHAZ	197	2.986081e-2	1.000000e+0	1.000000e+0	3.298893e+1	3.031320e-2	1	1.665560e-4	5.494505e-3	1	1.369346e-2	1.000000e+0	1.000000e+0	7.302756e+1	1.369346e-2	1	1	3.937008e-3	1.000000e+0	LTR13A	YWHAZ
Ensembl Genes	14555	AASDH	198	3.014356e-2	1.000000e+0	1.000000e+0	3.267478e+1	3.060464e-2	1	1.681574e-4	5.494505e-3	1	1.369346e-2	1.000000e+0	1.000000e+0	7.302756e+1	1.369346e-2	1	1	3.937008e-3	1.000000e+0	LTR13A	AASDH
Ensembl Genes	19715	NUDT10	199	3.068797e-2	1.000000e+0	1.000000e+0	3.208621e+1	3.116603e-2	1	1.712419e-4	5.494505e-3	1	1.369346e-2	1.000000e+0	1.000000e+0	7.302756e+1	1.369346e-2	1	1	3.937008e-3	1.000000e+0	LTR13A	NUDT10
Ensembl Genes	19714	BMP15	200	3.180069e-2	1.000000e+0	1.000000e+0	3.094591e+1	3.231445e-2	1	1.775519e-4	5.494505e-3	1	1.369346e-2	1.000000e+0	1.000000e+0	7.302756e+1	1.369346e-2	1	1	3.937008e-3	1.000000e+0	LTR13A	BMP15
Ensembl Genes	2567	CCNJ	201	3.216101e-2	1.000000e+0	1.000000e+0	3.059357e+1	3.268661e-2	1	1.795967e-4	5.494505e-3	1	1.369346e-2	1.000000e+0	1.000000e+0	7.302756e+1	1.369346e-2	1	1	3.937008e-3	1.000000e+0	LTR13A	CCNJ
Ensembl Genes	18409	ZNF706	202	3.311854e-2	1.000000e+0	1.000000e+0	2.969451e+1	3.367626e-2	1	1.850344e-4	5.494505e-3	1	1.369346e-2	1.000000e+0	1.000000e+0	7.302756e+1	1.369346e-2	1	1	3.937008e-3	1.000000e+0	LTR13A	ZNF706
Ensembl Genes	5266	C1QTNF9	203	3.321431e-2	1.000000e+0	1.000000e+0	2.960744e+1	3.377529e-2	1	1.855785e-4	5.494505e-3	1	1.369346e-2	1.000000e+0	1.000000e+0	7.302756e+1	1.369346e-2	1	1	3.937008e-3	1.000000e+0	LTR13A	C1QTNF9
Ensembl Genes	14553	CEP135	204	3.326843e-2	1.000000e+0	1.000000e+0	2.955845e+1	3.383127e-2	1	1.858861e-4	5.494505e-3	1	1.369346e-2	1.000000e+0	1.000000e+0	7.302756e+1	1.369346e-2	1	1	3.937008e-3	1.000000e+0	LTR13A	CEP135
Ensembl Genes	14201	VPS8	205	3.352455e-2	1.000000e+0	1.000000e+0	2.932879e+1	3.409619e-2	1	1.873417e-4	5.494505e-3	1	1.369346e-2	1.000000e+0	1.000000e+0	7.302756e+1	1.369346e-2	1	1	3.937008e-3	1.000000e+0	LTR13A	VPS8
Ensembl Genes	6695	ARNT2	206	3.355357e-2	1.000000e+0	1.000000e+0	2.930299e+1	3.412621e-2	1	1.875067e-4	5.494505e-3	1	1.369346e-2	1.000000e+0	1.000000e+0	7.302756e+1	1.369346e-2	1	1	3.937008e-3	1.000000e+0	LTR13A	ARNT2
Ensembl Genes	14203	EHHADH	207	3.407328e-2	1.000000e+0	1.000000e+0	2.884837e+1	3.466400e-2	1	1.904616e-4	5.494505e-3	1	1.369346e-2	1.000000e+0	1.000000e+0	7.302756e+1	1.369346e-2	1	1	3.937008e-3	1.000000e+0	LTR13A	EHHADH
Ensembl Genes	18913	RFK	208	3.407604e-2	1.000000e+0	1.000000e+0	2.884599e+1	3.466686e-2	1	1.904773e-4	5.494505e-3	1	1.369346e-2	1.000000e+0	1.000000e+0	7.302756e+1	1.369346e-2	1	1	3.937008e-3	1.000000e+0	LTR13A	RFK
Ensembl Genes	19336	OLFM1	209	3.449480e-2	1.000000e+0	1.000000e+0	2.848970e+1	3.510041e-2	1	1.928594e-4	5.494505e-3	1	1.369346e-2	1.000000e+0	1.000000e+0	7.302756e+1	1.369346e-2	1	1	3.937008e-3	1.000000e+0	LTR13A	OLFM1
Ensembl Genes	4451	FGD4	210	3.536804e-2	1.000000e+0	1.000000e+0	2.777386e+1	3.600508e-2	1	1.978301e-4	5.494505e-3	1	1.369346e-2	1.000000e+0	1.000000e+0	7.302756e+1	1.369346e-2	1	1	3.937008e-3	1.000000e+0	LTR13A	FGD4
Ensembl Genes	11885	SPP2	211	3.607929e-2	1.000000e+0	1.000000e+0	2.721642e+1	3.674253e-2	1	2.018820e-4	5.494505e-3	1	1.369346e-2	1.000000e+0	1.000000e+0	7.302756e+1	1.369346e-2	1	1	3.937008e-3	1.000000e+0	LTR13A	SPP2
Ensembl Genes	5504	GGACT	212	3.645072e-2	1.000000e+0	1.000000e+0	2.693395e+1	3.712786e-2	1	2.039992e-4	5.494505e-3	1	1.369346e-2	1.000000e+0	1.000000e+0	7.302756e+1	1.369346e-2	1	1	3.937008e-3	1.000000e+0	LTR13A	GGACT
Ensembl Genes	3171	BDNF	213	3.693285e-2	1.000000e+0	1.000000e+0	2.657578e+1	3.762825e-2	1	2.067486e-4	5.494505e-3	1	1.369346e-2	1.000000e+0	1.000000e+0	7.302756e+1	1.369346e-2	1	1	3.937008e-3	1.000000e+0	LTR13A	BDNF
Ensembl Genes	14945	NPY2R	214	3.706629e-2	1.000000e+0	1.000000e+0	2.647829e+1	3.776678e-2	1	2.075098e-4	5.494505e-3	1	1.369346e-2	1.000000e+0	1.000000e+0	7.302756e+1	1.369346e-2	1	1	3.937008e-3	1.000000e+0	LTR13A	NPY2R
Ensembl Genes	5503	PCCA	215	3.746244e-2	1.000000e+0	1.000000e+0	2.619297e+1	3.817819e-2	1	2.097703e-4	5.494505e-3	1	1.369346e-2	1.000000e+0	1.000000e+0	7.302756e+1	1.369346e-2	1	1	3.937008e-3	1.000000e+0	LTR13A	PCCA
Ensembl Genes	2219	KIAA1462	216	3.790888e-2	1.000000e+0	1.000000e+0	2.587857e+1	3.864201e-2	1	2.123187e-4	5.494505e-3	1	1.369346e-2	1.000000e+0	1.000000e+0	7.302756e+1	1.369346e-2	1	1	3.937008e-3	1.000000e+0	LTR13A	KIAA1462
Ensembl Genes	12540	C21orf91	217	3.879409e-2	1.000000e+0	1.000000e+0	2.527657e+1	3.956233e-2	1	2.173754e-4	5.494505e-3	1	1.369346e-2	1.000000e+0	1.000000e+0	7.302756e+1	1.369346e-2	1	1	3.937008e-3	1.000000e+0	LTR13A	C21orf91
Ensembl Genes	4450	BICD1	218	4.354801e-2	1.000000e+0	1.000000e+0	2.246220e+1	4.451923e-2	1	2.446112e-4	5.494505e-3	1	1.369346e-2	1.000000e+0	1.000000e+0	7.302756e+1	1.369346e-2	1	1	3.937008e-3	1.000000e+0	LTR13A	BICD1
Ensembl Genes	2604	HPS1	219	5.050601e-2	1.000000e+0	1.000000e+0	1.929805e+1	5.181870e-2	1	2.847181e-4	5.494505e-3	1	1.369346e-2	1.000000e+0	1.000000e+0	7.302756e+1	1.369346e-2	1	1	3.937008e-3	1.000000e+0	LTR13A	HPS1
Ensembl Genes	6057	TTC8	220	5.085029e-2	1.000000e+0	1.000000e+0	1.916397e+1	5.218126e-2	1	2.867102e-4	5.494505e-3	1	1.369346e-2	1.000000e+0	1.000000e+0	7.302756e+1	1.369346e-2	1	1	3.937008e-3	1.000000e+0	LTR13A	TTC8
Ensembl Genes	5481	ABCC4	221	5.146673e-2	1.000000e+0	1.000000e+0	1.892837e+1	5.283074e-2	1	2.902788e-4	5.494505e-3	1	1.369346e-2	1.000000e+0	1.000000e+0	7.302756e+1	1.369346e-2	1	1	3.937008e-3	1.000000e+0	LTR13A	ABCC4
Ensembl Genes	5203	GPR133	222	5.162779e-2	1.000000e+0	1.000000e+0	1.886774e+1	5.300051e-2	1	2.912116e-4	5.494505e-3	1	1.369346e-2	1.000000e+0	1.000000e+0	7.302756e+1	1.369346e-2	1	1	3.937008e-3	1.000000e+0	LTR13A	GPR133
Ensembl Genes	14018	SLC9A9	223	5.242449e-2	1.000000e+0	1.000000e+0	1.857332e+1	5.384068e-2	1	2.958279e-4	5.494505e-3	1	1.369346e-2	1.000000e+0	1.000000e+0	7.302756e+1	1.369346e-2	1	1	3.937008e-3	1.000000e+0	LTR13A	SLC9A9
Ensembl Genes	11173	RPIA	224	5.318383e-2	1.000000e+0	1.000000e+0	1.830090e+1	5.464212e-2	1	3.002314e-4	5.494505e-3	1	1.369346e-2	1.000000e+0	1.000000e+0	7.302756e+1	1.369346e-2	1	1	3.937008e-3	1.000000e+0	LTR13A	RPIA
Ensembl Genes	5206	SFSWAP	225	5.375108e-2	1.000000e+0	1.000000e+0	1.810242e+1	5.524123e-2	1	3.035232e-4	5.494505e-3	1	1.369346e-2	1.000000e+0	1.000000e+0	7.302756e+1	1.369346e-2	1	1	3.937008e-3	1.000000e+0	LTR13A	SFSWAP
Ensembl Genes	2605	HPSE2	226	5.397297e-2	1.000000e+0	1.000000e+0	1.802592e+1	5.547568e-2	1	3.048115e-4	5.494505e-3	1	1.369346e-2	1.000000e+0	1.000000e+0	7.302756e+1	1.369346e-2	1	1	3.937008e-3	1.000000e+0	LTR13A	HPSE2
Ensembl Genes	11886	ARL4C	227	5.696664e-2	1.000000e+0	1.000000e+0	1.705199e+1	5.864417e-2	1	3.222207e-4	5.494505e-3	1	1.369346e-2	1.000000e+0	1.000000e+0	7.302756e+1	1.369346e-2	1	1	3.937008e-3	1.000000e+0	LTR13A	ARL4C
Ensembl Genes	17230	SUGCT	228	6.193461e-2	1.000000e+0	1.000000e+0	1.564348e+1	6.392439e-2	1	3.512329e-4	5.494505e-3	1	1.369346e-2	1.000000e+0	1.000000e+0	7.302756e+1	1.369346e-2	1	1	3.937008e-3	1.000000e+0	LTR13A	SUGCT
Ensembl Genes	13180	BRD1	229	6.307020e-2	1.000000e+0	1.000000e+0	1.535267e+1	6.513526e-2	1	3.578861e-4	5.494505e-3	1	1.369346e-2	1.000000e+0	1.000000e+0	7.302756e+1	1.369346e-2	1	1	3.937008e-3	1.000000e+0	LTR13A	BRD1
Ensembl Genes	12544	MRPL39	230	6.323217e-2	1.000000e+0	1.000000e+0	1.531204e+1	6.530808e-2	1	3.588356e-4	5.494505e-3	1	1.369346e-2	1.000000e+0	1.000000e+0	7.302756e+1	1.369346e-2	1	1	3.937008e-3	1.000000e+0	LTR13A	MRPL39
Ensembl Genes	17272	IGFBP3	231	6.353855e-2	1.000000e+0	1.000000e+0	1.523575e+1	6.563508e-2	1	3.606323e-4	5.494505e-3	1	1.369346e-2	1.000000e+0	1.000000e+0	7.302756e+1	1.369346e-2	1	1	3.937008e-3	1.000000e+0	LTR13A	IGFBP3
Ensembl Genes	18633	DMRT2	232	6.396068e-2	1.000000e+0	1.000000e+0	1.513184e+1	6.608580e-2	1	3.631088e-4	5.494505e-3	1	1.369346e-2	1.000000e+0	1.000000e+0	7.302756e+1	1.369346e-2	1	1	3.937008e-3	1.000000e+0	LTR13A	DMRT2
Ensembl Genes	2355	REEP3	233	6.464537e-2	1.000000e+0	1.000000e+0	1.496619e+1	6.681727e-2	1	3.671279e-4	5.494505e-3	1	1.369346e-2	1.000000e+0	1.000000e+0	7.302756e+1	1.369346e-2	1	1	3.937008e-3	1.000000e+0	LTR13A	REEP3
Ensembl Genes	7597	WWOX	234	6.615688e-2	1.000000e+0	1.000000e+0	1.461263e+1	6.843395e-2	1	3.760107e-4	5.494505e-3	1	1.369346e-2	1.000000e+0	1.000000e+0	7.302756e+1	1.369346e-2	1	1	3.937008e-3	1.000000e+0	LTR13A	WWOX
Ensembl Genes	18503	ASAP1	235	6.738585e-2	1.000000e+0	1.000000e+0	1.433685e+1	6.975035e-2	1	3.832437e-4	5.494505e-3	1	1.369346e-2	1.000000e+0	1.000000e+0	7.302756e+1	1.369346e-2	1	1	3.937008e-3	1.000000e+0	LTR13A	ASAP1
Ensembl Genes	12673	PCP4	236	6.757205e-2	1.000000e+0	1.000000e+0	1.429594e+1	6.994995e-2	1	3.843404e-4	5.494505e-3	1	1.369346e-2	1.000000e+0	1.000000e+0	7.302756e+1	1.369346e-2	1	1	3.937008e-3	1.000000e+0	LTR13A	PCP4
Ensembl Genes	6058	FOXN3	237	6.908715e-2	1.000000e+0	1.000000e+0	1.397125e+1	7.157553e-2	1	3.932722e-4	5.494505e-3	1	1.369346e-2	1.000000e+0	1.000000e+0	7.302756e+1	1.369346e-2	1	1	3.937008e-3	1.000000e+0	LTR13A	FOXN3
Ensembl Genes	7039	GRIN2A	238	7.340200e-2	1.000000e+0	1.000000e+0	1.312000e+1	7.621950e-2	1	4.187885e-4	5.494505e-3	1	1.369346e-2	1.000000e+0	1.000000e+0	7.302756e+1	1.369346e-2	1	1	3.937008e-3	1.000000e+0	LTR13A	GRIN2A
Ensembl Genes	17274	TNS3	239	7.648586e-2	1.000000e+0	1.000000e+0	1.257043e+1	7.955177e-2	1	4.370976e-4	5.494505e-3	1	1.369346e-2	1.000000e+0	1.000000e+0	7.302756e+1	1.369346e-2	1	1	3.937008e-3	1.000000e+0	LTR13A	TNS3
Ensembl Genes	2452	KCNMA1	240	7.866913e-2	1.000000e+0	1.000000e+0	1.220739e+1	8.191761e-2	1	4.500968e-4	5.494505e-3	1	1.369346e-2	1.000000e+0	1.000000e+0	7.302756e+1	1.369346e-2	1	1	3.937008e-3	1.000000e+0	LTR13A	KCNMA1
Ensembl Genes	12674	DSCAM	241	7.905605e-2	1.000000e+0	1.000000e+0	1.214514e+1	8.233748e-2	1	4.524037e-4	5.494505e-3	1	1.369346e-2	1.000000e+0	1.000000e+0	7.302756e+1	1.369346e-2	1	1	3.937008e-3	1.000000e+0	LTR13A	DSCAM
Ensembl Genes	18912	PCSK5	242	7.939654e-2	1.000000e+0	1.000000e+0	1.209086e+1	8.270709e-2	1	4.544346e-4	5.494505e-3	1	1.369346e-2	1.000000e+0	1.000000e+0	7.302756e+1	1.369346e-2	1	1	3.937008e-3	1.000000e+0	LTR13A	PCSK5
Ensembl Genes	17284	VWC2	243	8.039654e-2	1.000000e+0	1.000000e+0	1.193411e+1	8.379343e-2	1	4.604034e-4	5.494505e-3	1	1.369346e-2	1.000000e+0	1.000000e+0	7.302756e+1	1.369346e-2	1	1	3.937008e-3	1.000000e+0	LTR13A	VWC2
Ensembl Genes	4851	TRHDE	244	8.130092e-2	1.000000e+0	1.000000e+0	1.179567e+1	8.477691e-2	1	4.658072e-4	5.494505e-3	1	1.369346e-2	1.000000e+0	1.000000e+0	7.302756e+1	1.369346e-2	1	1	3.937008e-3	1.000000e+0	LTR13A	TRHDE
Ensembl Genes	19045	SMC2	245	8.550512e-2	1.000000e+0	1.000000e+0	1.119051e+1	8.936146e-2	1	4.909970e-4	5.494505e-3	1	1.369346e-2	1.000000e+0	1.000000e+0	7.302756e+1	1.369346e-2	1	1	3.937008e-3	1.000000e+0	LTR13A	SMC2
Ensembl Genes	18231	TOX	246	8.839641e-2	1.000000e+0	1.000000e+0	1.080771e+1	9.252652e-2	1	5.083874e-4	5.494505e-3	1	1.369346e-2	1.000000e+0	1.000000e+0	7.302756e+1	1.369346e-2	1	1	3.937008e-3	1.000000e+0	LTR13A	TOX
Ensembl Genes	18504	ADCY8	247	9.056603e-2	1.000000e+0	1.000000e+0	1.053651e+1	9.490813e-2	1	5.214732e-4	5.494505e-3	1	1.369346e-2	1.000000e+0	1.000000e+0	7.302756e+1	1.369346e-2	1	1	3.937008e-3	1.000000e+0	LTR13A	ADCY8
Ensembl Genes	18634	SMARCA2	248	9.480214e-2	1.000000e+0	1.000000e+0	1.004273e+1	9.957448e-2	1	5.471125e-4	5.494505e-3	1	1.369346e-2	1.000000e+0	1.000000e+0	7.302756e+1	1.369346e-2	1	1	3.937008e-3	1.000000e+0	LTR13A	SMARCA2
Ensembl Genes	5786	RPL10L	249	1.019707e-1	1.000000e+0	1.000000e+0	9.300524e+0	1.075208e-1	1	5.907738e-4	5.494505e-3	1	1.369346e-2	1.000000e+0	1.000000e+0	7.302756e+1	1.369346e-2	1	1	3.937008e-3	1.000000e+0	LTR13A	RPL10L
Ensembl Genes	2332	ZWINT	250	1.060126e-1	1.000000e+0	1.000000e+0	8.926256e+0	1.120291e-1	1	6.155442e-4	5.494505e-3	1	1.369346e-2	1.000000e+0	1.000000e+0	7.302756e+1	1.369346e-2	1	1	3.937008e-3	1.000000e+0	LTR13A	ZWINT
Ensembl Genes	5473	SLITRK6	251	1.110460e-1	1.000000e+0	1.000000e+0	8.498216e+0	1.176718e-1	1	6.465481e-4	5.494505e-3	1	1.369346e-2	1.000000e+0	1.000000e+0	7.302756e+1	1.369346e-2	1	1	3.937008e-3	1.000000e+0	LTR13A	SLITRK6
Ensembl Genes	13177	FAM19A5	252	1.194928e-1	1.000000e+0	1.000000e+0	7.860849e+0	1.272127e-1	1	6.989710e-4	5.494505e-3	1	1.369346e-2	1.000000e+0	1.000000e+0	7.302756e+1	1.369346e-2	1	1	3.937008e-3	1.000000e+0	LTR13A	FAM19A5
Ensembl Genes	5472	SLITRK1	252	1.194928e-1	1.000000e+0	1.000000e+0	7.860849e+0	1.272127e-1	1	6.989710e-4	5.494505e-3	1	1.369346e-2	1.000000e+0	1.000000e+0	7.302756e+1	1.369346e-2	1	1	3.937008e-3	1.000000e+0	LTR13A	SLITRK1
Ensembl Genes	19044	CYLC2	252	1.194928e-1	1.000000e+0	1.000000e+0	7.860849e+0	1.272127e-1	1	6.989710e-4	5.494505e-3	1	1.369346e-2	1.000000e+0	1.000000e+0	7.302756e+1	1.369346e-2	1	1	3.937008e-3	1.000000e+0	LTR13A	CYLC2
GO Biological Process	GO:1902616	acyl carnitine transmembrane transport	1	9.535652e-9	1.230385e-4	1.230385e-4	7.735280e+2	3.878334e-3	3	2.130953e-5	1.648352e-2	39	1.369346e-2	1.000000e+0	1.000000e+0	7.302756e+1	1.369346e-2	1	1	3.937008e-3	1.000000e+0	LTR13A,LTR13A,LTR13A	SLC25A20
GO Biological Process	GO:0045716	positive regulation of low-density lipoprotein particle receptor biosynthetic process	2	5.155118e-7	6.651649e-3	3.325824e-3	2.040286e+2	1.470382e-2	3	8.079021e-5	1.648352e-2	203	5.366326e-2	1.000000e+0	1.000000e+0	1.825689e+1	5.477384e-2	1	4	3.937008e-3	2.500000e-1	LTR13A,LTR13A,LTR13A	FGF21
GO Biological Process	GO:0045071	negative regulation of viral genome replication	3	9.141429e-7	1.179519e-2	3.931729e-3	1.398206e+1	5.006415e-1	7	2.750778e-3	3.846154e-2	19	5.182156e-3	1.000000e+0	1.000000e+0	5.727652e+0	6.983665e-1	4	51	1.574803e-2	7.843137e-2	LTR13A,LTR13A,LTR13A,LTR13A,LTR13A,LTR13A,LTR13A	APOBEC3C,IFITM3,IFNL3,SLPI
GO Biological Process	GO:0006342	chromatin silencing	4	5.344976e-6	6.896623e-2	1.724156e-2	1.066403e+1	6.564121e-1	7	3.606660e-3	3.846154e-2	180	4.294059e-2	1.000000e+0	1.000000e+0	3.042815e+0	1.314572e+0	4	96	1.574803e-2	4.166667e-2	LTR13A,LTR13A,LTR13A,LTR13A,LTR13A,LTR13A,LTR13A	DNMT3A,HDAC5,HIST1H2AH,MORF4L1
GO Biological Process	GO:0071377	cellular response to glucagon stimulus	5	7.371085e-6	9.510911e-2	1.902182e-2	1.014466e+1	6.900184e-1	7	3.791310e-3	3.846154e-2	66	1.613261e-2	1.000000e+0	1.000000e+0	5.617505e+0	5.340450e-1	3	39	1.181102e-2	7.692308e-2	LTR13A,LTR13A,LTR13A,LTR13A,LTR13A,LTR13A,LTR13A	ADCY8,FGF21,PRKAR2A
GO Biological Process	GO:0045814	negative regulation of gene expression, epigenetic	6	9.173484e-6	1.183655e-1	1.972758e-2	7.990424e+0	1.001198e+0	8	5.501090e-3	4.395604e-2	78	1.966915e-2	1.000000e+0	1.000000e+0	3.231308e+0	1.547361e+0	5	113	1.968504e-2	4.424779e-2	LTR13A,LTR13A,LTR13A,LTR13A,LTR13A,LTR13A,LTR13A,LTR13A	DNMT3A,HDAC5,HIST1H2AH,MORF4L1,RBBP4
GO Biological Process	GO:1902603	carnitine transmembrane transport	7	1.317935e-5	1.700532e-1	2.429331e-2	6.876832e+1	4.362474e-2	3	2.396964e-4	1.648352e-2	203	5.366326e-2	1.000000e+0	1.000000e+0	1.825689e+1	5.477384e-2	1	4	3.937008e-3	2.500000e-1	LTR13A,LTR13A,LTR13A	SLC25A20
GO Biological Process	GO:0046597	negative regulation of viral entry into host cell	8	1.596093e-5	2.059439e-1	2.574298e-2	2.756371e+1	1.451184e-1	4	7.973536e-4	2.197802e-2	841	2.305672e-1	1.000000e+0	1.000000e+0	3.843556e+0	2.601758e-1	1	19	3.937008e-3	5.263158e-2	LTR13A,LTR13A,LTR13A,LTR13A	IFITM3
GO Biological Process	GO:0044282	small molecule catabolic process	9	2.057701e-5	2.655052e-1	2.950057e-2	3.447528e+0	4.641006e+0	16	2.550003e-2	8.791209e-2	27	7.417046e-3	1.000000e+0	1.000000e+0	2.362656e+0	4.655777e+0	11	340	4.330709e-2	3.235294e-2	LTR13A,LTR13A,LTR13A,LTR13A,LTR13A,LTR13A,LTR13A,LTR13A,LTR13A,LTR13A,LTR13A,LTR13A,LTR13A,LTR13A,LTR13A,LTR13A	AKR1C3,BCAT2,DCXR,ECHS1,ECI2,EHHADH,ENTPD1,FAH,FUT1,NUDT3,PCCA
GO Biological Process	GO:0015879	carnitine transport	10	2.080913e-5	2.685002e-1	2.685002e-2	5.895143e+1	5.088935e-2	3	2.796118e-4	1.648352e-2	258	6.662468e-2	1.000000e+0	1.000000e+0	1.460551e+1	6.846730e-2	1	5	3.937008e-3	2.000000e-1	LTR13A,LTR13A,LTR13A	SLC25A20
GO Biological Process	GO:0033762	response to glucagon	11	2.299060e-5	2.966477e-1	2.696797e-2	8.485352e+0	8.249511e-1	7	4.532698e-3	3.846154e-2	125	2.945086e-2	1.000000e+0	1.000000e+0	4.471075e+0	6.709796e-1	3	49	1.181102e-2	6.122449e-2	LTR13A,LTR13A,LTR13A,LTR13A,LTR13A,LTR13A,LTR13A	ADCY8,FGF21,PRKAR2A
GO Biological Process	GO:0035456	response to interferon-beta	12	3.017782e-5	3.893844e-1	3.244870e-2	2.338778e+1	1.710295e-1	4	9.397224e-4	2.197802e-2	995	2.718989e-1	1.000000e+0	1.000000e+0	3.175111e+0	3.149496e-1	1	23	3.937008e-3	4.347826e-2	LTR13A,LTR13A,LTR13A,LTR13A	IFITM3
GO Biological Process	GO:1903901	negative regulation of viral life cycle	13	3.108857e-5	4.011358e-1	3.085660e-2	8.088178e+0	8.654607e-1	7	4.755278e-3	3.846154e-2	132	3.159731e-2	1.000000e+0	1.000000e+0	3.357589e+0	1.191331e+0	4	87	1.574803e-2	4.597701e-2	LTR13A,LTR13A,LTR13A,LTR13A,LTR13A,LTR13A,LTR13A	APOBEC3C,IFITM3,IFNL3,SLPI
GO Biological Process	GO:0045714	regulation of low-density lipoprotein particle receptor biosynthetic process	14	5.614467e-5	7.244347e-1	5.174533e-2	4.213536e+1	7.119911e-2	3	3.912039e-4	1.648352e-2	453	1.167259e-1	1.000000e+0	1.000000e+0	8.114173e+0	1.232411e-1	1	9	3.937008e-3	1.111111e-1	LTR13A,LTR13A,LTR13A	FGF21
GO Biological Process	GO:0010898	positive regulation of triglyceride catabolic process	15	5.716745e-5	7.376316e-1	4.917544e-2	4.187807e+1	7.163653e-2	3	3.936073e-4	1.648352e-2	398	1.044575e-1	1.000000e+0	1.000000e+0	9.128445e+0	1.095477e-1	1	8	3.937008e-3	1.250000e-1	LTR13A,LTR13A,LTR13A	FGF21
GO Biological Process	GO:0014823	response to activity	16	5.751501e-5	7.421162e-1	4.638226e-2	7.328970e+0	9.551138e-1	7	5.247878e-3	3.846154e-2	196	4.908650e-2	1.000000e+0	1.000000e+0	3.651378e+0	8.216076e-1	3	60	1.181102e-2	5.000000e-2	LTR13A,LTR13A,LTR13A,LTR13A,LTR13A,LTR13A,LTR13A	CAPN3,FGF21,HDAC5
GO Biological Process	GO:0071544	diphosphoinositol polyphosphate catabolic process	17	5.811909e-5	7.499106e-1	4.411239e-2	1.843344e+2	1.084985e-2	2	5.961453e-5	1.098901e-2	39	1.369346e-2	1.000000e+0	1.000000e+0	7.302756e+1	1.369346e-2	1	1	3.937008e-3	1.000000e+0	LTR13A,LTR13A	NUDT3
GO Biological Process	GO:1900053	negative regulation of retinoic acid biosynthetic process	18	6.107728e-5	7.880801e-1	4.378223e-2	1.797988e+2	1.112354e-2	2	6.111837e-5	1.098901e-2	39	1.369346e-2	1.000000e+0	1.000000e+0	7.302756e+1	1.369346e-2	1	1	3.937008e-3	1.000000e+0	LTR13A,LTR13A	AKR1C3
GO Biological Process	GO:0048525	negative regulation of viral process	19	6.541860e-5	8.440962e-1	4.442612e-2	7.178225e+0	9.751714e-1	7	5.358085e-3	3.846154e-2	140	3.394449e-2	1.000000e+0	1.000000e+0	3.282137e+0	1.218718e+0	4	89	1.574803e-2	4.494382e-2	LTR13A,LTR13A,LTR13A,LTR13A,LTR13A,LTR13A,LTR13A	APOBEC3C,IFITM3,IFNL3,SLPI
GO Biological Process	GO:0035455	response to interferon-alpha	20	6.776905e-5	8.744241e-1	4.372120e-2	1.895729e+1	2.110007e-1	4	1.159344e-3	2.197802e-2	875	2.411142e-1	1.000000e+0	1.000000e+0	3.651378e+0	2.738692e-1	1	20	3.937008e-3	5.000000e-2	LTR13A,LTR13A,LTR13A,LTR13A	IFITM3
GO Biological Process	GO:0042732	D-xylose metabolic process	21	8.175281e-5	1.000000e+0	5.023126e-2	1.553190e+2	1.287673e-2	2	7.075124e-5	1.098901e-2	151	4.052257e-2	1.000000e+0	1.000000e+0	2.434252e+1	4.108038e-2	1	3	3.937008e-3	3.333333e-1	LTR13A,LTR13A	DCXR
GO Biological Process	GO:0060337	type I interferon signaling pathway	22	9.429466e-5	1.000000e+0	5.530382e-2	1.128123e+1	4.432141e-1	5	2.435242e-3	2.747253e-2	759	2.034222e-1	1.000000e+0	1.000000e+0	2.394346e+0	8.353011e-1	2	61	7.874016e-3	3.278689e-2	LTR13A,LTR13A,LTR13A,LTR13A,LTR13A	HLA-G,IFITM3
GO Biological Process	GO:0015838	amino-acid betaine transport	23	9.765591e-5	1.000000e+0	5.478497e-2	3.490990e+1	8.593550e-2	3	4.721731e-4	1.648352e-2	316	7.940927e-2	1.000000e+0	1.000000e+0	1.217126e+1	8.216076e-2	1	6	3.937008e-3	1.666667e-1	LTR13A,LTR13A,LTR13A	SLC25A20
GO Biological Process	GO:0090080	positive regulation of MAPKKK cascade by fibroblast growth factor receptor signaling pathway	24	9.882287e-5	1.000000e+0	5.312965e-2	3.476898e+1	8.628381e-2	3	4.740868e-4	1.648352e-2	258	6.662468e-2	1.000000e+0	1.000000e+0	1.460551e+1	6.846730e-2	1	5	3.937008e-3	2.000000e-1	LTR13A,LTR13A,LTR13A	FGF21
GO Biological Process	GO:0016488	farnesol catabolic process	25	1.292975e-4	1.000000e+0	6.673303e-2	1.233684e+2	1.621161e-2	2	8.907476e-5	1.098901e-2	98	2.720014e-2	1.000000e+0	1.000000e+0	3.651378e+1	2.738692e-2	1	2	3.937008e-3	5.000000e-1	LTR13A,LTR13A	AKR1C3
GO Biological Process	GO:1901909	diadenosine hexaphosphate catabolic process	26	1.322546e-4	1.000000e+0	6.563389e-2	3.148105e+1	9.529543e-2	3	5.236012e-4	1.648352e-2	2	1.100497e-3	1.000000e+0	1.000000e+0	3.651378e+1	5.477384e-2	2	4	7.874016e-3	5.000000e-1	LTR13A,LTR13A,LTR13A	NUDT10,NUDT3
GO Biological Process	GO:1901911	adenosine 5'-(hexahydrogen pentaphosphate) catabolic process	26	1.322546e-4	1.000000e+0	6.563389e-2	3.148105e+1	9.529543e-2	3	5.236012e-4	1.648352e-2	2	1.100497e-3	1.000000e+0	1.000000e+0	3.651378e+1	5.477384e-2	2	4	7.874016e-3	5.000000e-1	LTR13A,LTR13A,LTR13A	NUDT10,NUDT3
GO Biological Process	GO:0071543	diphosphoinositol polyphosphate metabolic process	26	1.322546e-4	1.000000e+0	6.563389e-2	3.148105e+1	9.529543e-2	3	5.236012e-4	1.648352e-2	2	1.100497e-3	1.000000e+0	1.000000e+0	3.651378e+1	5.477384e-2	2	4	7.874016e-3	5.000000e-1	LTR13A,LTR13A,LTR13A	NUDT10,NUDT3
GO Biological Process	GO:1901907	diadenosine pentaphosphate catabolic process	26	1.322546e-4	1.000000e+0	6.563389e-2	3.148105e+1	9.529543e-2	3	5.236012e-4	1.648352e-2	2	1.100497e-3	1.000000e+0	1.000000e+0	3.651378e+1	5.477384e-2	2	4	7.874016e-3	5.000000e-1	LTR13A,LTR13A,LTR13A	NUDT10,NUDT3
GO Biological Process	GO:0042448	progesterone metabolic process	30	1.382656e-4	1.000000e+0	5.946803e-2	3.100700e+1	9.675233e-2	3	5.316062e-4	1.648352e-2	1	5.094626e-4	1.000000e+0	1.000000e+0	1.825689e+1	1.643215e-1	3	12	1.181102e-2	2.500000e-1	LTR13A,LTR13A,LTR13A	AKR1C2,AKR1C3,CYP17A1
GO Biological Process	GO:0005984	disaccharide metabolic process	31	1.397030e-4	1.000000e+0	5.814799e-2	3.089770e+1	9.709460e-2	3	5.334868e-4	1.648352e-2	28	7.817319e-3	1.000000e+0	1.000000e+0	1.460551e+1	1.369346e-1	2	10	7.874016e-3	2.000000e-1	LTR13A,LTR13A,LTR13A	GANC,SLC2A1
GO Biological Process	GO:0045069	regulation of viral genome replication	32	1.405360e-4	1.000000e+0	5.666675e-2	6.337057e+0	1.104614e+0	7	6.069306e-3	3.846154e-2	97	2.719823e-2	1.000000e+0	1.000000e+0	3.519400e+0	1.136557e+0	4	83	1.574803e-2	4.819277e-2	LTR13A,LTR13A,LTR13A,LTR13A,LTR13A,LTR13A,LTR13A	APOBEC3C,IFITM3,IFNL3,SLPI
GO Biological Process	GO:0034340	response to type I interferon	33	1.432021e-4	1.000000e+0	5.599202e-2	1.030724e+1	4.850959e-1	5	2.665362e-3	2.747253e-2	836	2.285741e-1	1.000000e+0	1.000000e+0	2.212956e+0	9.037684e-1	2	66	7.874016e-3	3.030303e-2	LTR13A,LTR13A,LTR13A,LTR13A,LTR13A	HLA-G,IFITM3
GO Biological Process	GO:1904019	epithelial cell apoptotic process	34	1.521149e-4	1.000000e+0	5.772760e-2	1.017307e+1	4.914939e-1	5	2.700516e-3	2.747253e-2	199	5.238201e-2	1.000000e+0	1.000000e+0	5.409449e+0	3.697234e-1	2	27	7.874016e-3	7.407407e-2	LTR13A,LTR13A,LTR13A,LTR13A,LTR13A	DNMT3A,FGF21
GO Biological Process	GO:0040029	regulation of gene expression, epigenetic	35	1.632869e-4	1.000000e+0	6.019688e-2	3.851415e+0	2.856093e+0	11	1.569282e-2	6.043956e-2	238	5.600884e-2	1.000000e+0	1.000000e+0	2.052984e+0	3.409672e+0	7	249	2.755906e-2	2.811245e-2	LTR13A,LTR13A,LTR13A,LTR13A,LTR13A,LTR13A,LTR13A,LTR13A,LTR13A,LTR13A,LTR13A	CDYL,DNMT3A,HDAC5,HIST1H2AH,MORF4L1,RBBP4,ZNRD1
GO Biological Process	GO:0010896	regulation of triglyceride catabolic process	36	1.634695e-4	1.000000e+0	5.859019e-2	2.928285e+1	1.024490e-1	3	5.629068e-4	1.648352e-2	583	1.525356e-1	1.000000e+0	1.000000e+0	6.085630e+0	1.643215e-1	1	12	3.937008e-3	8.333333e-2	LTR13A,LTR13A,LTR13A	FGF21
GO Biological Process	GO:0010832	negative regulation of myotube differentiation	37	2.030102e-4	1.000000e+0	7.079569e-2	1.421397e+1	2.814133e-1	4	1.546227e-3	2.197802e-2	79	1.975124e-2	1.000000e+0	1.000000e+0	9.128445e+0	2.190954e-1	2	16	7.874016e-3	1.250000e-1	LTR13A,LTR13A,LTR13A,LTR13A	BDNF,HDAC5
GO Biological Process	GO:0072577	endothelial cell apoptotic process	38	2.154212e-4	1.000000e+0	7.314684e-2	2.664306e+1	1.125997e-1	3	6.186795e-4	1.648352e-2	398	1.044575e-1	1.000000e+0	1.000000e+0	9.128445e+0	1.095477e-1	1	8	3.937008e-3	1.250000e-1	LTR13A,LTR13A,LTR13A	FGF21
GO Biological Process	GO:0010988	regulation of low-density lipoprotein particle clearance	39	2.269743e-4	1.000000e+0	7.509357e-2	2.617009e+1	1.146347e-1	3	6.298609e-4	1.648352e-2	493	1.288268e-1	1.000000e+0	1.000000e+0	7.302756e+0	1.369346e-1	1	10	3.937008e-3	1.000000e-1	LTR13A,LTR13A,LTR13A	FGF21
GO Biological Process	GO:1904640	response to methionine	40	2.419915e-4	1.000000e+0	7.806041e-2	2.560119e+1	1.171821e-1	3	6.438575e-4	1.648352e-2	151	4.052257e-2	1.000000e+0	1.000000e+0	2.434252e+1	4.108038e-2	1	3	3.937008e-3	3.333333e-1	LTR13A,LTR13A,LTR13A	FGF21
GO Biological Process	GO:0009164	nucleoside catabolic process	41	2.526858e-4	1.000000e+0	7.952207e-2	9.106676e+0	5.490477e-1	5	3.016746e-3	2.747253e-2	8	1.589936e-3	1.000000e+0	1.000000e+0	7.894871e+0	5.066580e-1	4	37	1.574803e-2	1.081081e-1	LTR13A,LTR13A,LTR13A,LTR13A,LTR13A	APOBEC3C,NUDT10,NUDT3,TYMP
GO Biological Process	GO:0015959	diadenosine polyphosphate metabolic process	42	2.741357e-4	1.000000e+0	8.421840e-2	2.452790e+1	1.223097e-1	3	6.720312e-4	1.648352e-2	13	3.748356e-3	1.000000e+0	1.000000e+0	2.086502e+1	9.585422e-2	2	7	7.874016e-3	2.857143e-1	LTR13A,LTR13A,LTR13A	NUDT10,NUDT3
GO Biological Process	GO:0010830	regulation of myotube differentiation	43	2.837883e-4	1.000000e+0	8.515629e-2	6.834533e+0	8.778946e-1	6	4.823597e-3	3.296703e-2	149	3.952690e-2	1.000000e+0	1.000000e+0	3.983321e+0	7.531403e-1	3	55	1.181102e-2	5.454545e-2	LTR13A,LTR13A,LTR13A,LTR13A,LTR13A,LTR13A	BDNF,HDAC5,SCGB3A1
GO Biological Process	GO:0046596	regulation of viral entry into host cell	44	2.981157e-4	1.000000e+0	8.742243e-2	1.283677e+1	3.116047e-1	4	1.712114e-3	2.197802e-2	1200	3.389781e-1	1.000000e+0	1.000000e+0	2.434252e+0	4.108038e-1	1	30	3.937008e-3	3.333333e-2	LTR13A,LTR13A,LTR13A,LTR13A	IFITM3
GO Biological Process	GO:0010870	positive regulation of receptor biosynthetic process	45	3.044300e-4	1.000000e+0	8.729023e-2	2.365974e+1	1.267977e-1	3	6.966906e-4	1.648352e-2	539	1.407626e-1	1.000000e+0	1.000000e+0	6.638869e+0	1.506281e-1	1	11	3.937008e-3	9.090909e-2	LTR13A,LTR13A,LTR13A	FGF21
GO Biological Process	GO:0032897	negative regulation of viral transcription	46	3.271400e-4	1.000000e+0	9.176277e-2	1.252310e+1	3.194098e-1	4	1.754999e-3	2.197802e-2	1028	2.818815e-1	1.000000e+0	1.000000e+0	3.042815e+0	3.286431e-1	1	24	3.937008e-3	4.166667e-2	LTR13A,LTR13A,LTR13A,LTR13A	IFITM3
GO Biological Process	GO:0015697	quaternary ammonium group transport	47	3.284814e-4	1.000000e+0	9.017863e-2	2.304864e+1	1.301595e-1	3	7.151623e-4	1.648352e-2	453	1.167259e-1	1.000000e+0	1.000000e+0	8.114173e+0	1.232411e-1	1	9	3.937008e-3	1.111111e-1	LTR13A,LTR13A,LTR13A	SLC25A20
GO Biological Process	GO:0005997	xylulose metabolic process	48	3.326378e-4	1.000000e+0	8.941720e-2	7.666578e+1	2.608726e-2	2	1.433366e-4	1.098901e-2	203	5.366326e-2	1.000000e+0	1.000000e+0	1.825689e+1	5.477384e-2	1	4	3.937008e-3	2.500000e-1	LTR13A,LTR13A	DCXR
GO Biological Process	GO:0042454	ribonucleoside catabolic process	49	3.506118e-4	1.000000e+0	9.232539e-2	1.229383e+1	3.253664e-1	4	1.787728e-3	2.197802e-2	21	5.821740e-3	1.000000e+0	1.000000e+0	8.114173e+0	3.697234e-1	3	27	1.181102e-2	1.111111e-1	LTR13A,LTR13A,LTR13A,LTR13A	APOBEC3C,NUDT10,NUDT3
GO Biological Process	GO:1901658	glycosyl compound catabolic process	50	3.639663e-4	1.000000e+0	9.392514e-2	8.403629e+0	5.949811e-1	5	3.269127e-3	2.747253e-2	12	3.293317e-3	1.000000e+0	1.000000e+0	6.491339e+0	6.162057e-1	4	45	1.574803e-2	8.888889e-2	LTR13A,LTR13A,LTR13A,LTR13A,LTR13A	APOBEC3C,NUDT10,NUDT3,TYMP
GO Biological Process	GO:0016095	polyprenol catabolic process	51	5.226690e-4	1.000000e+0	1.322353e-1	6.102658e+1	3.277260e-2	2	1.800692e-4	1.098901e-2	151	4.052257e-2	1.000000e+0	1.000000e+0	2.434252e+1	4.108038e-2	1	3	3.937008e-3	3.333333e-1	LTR13A,LTR13A	AKR1C3
GO Biological Process	GO:0003014	renal system process	52	5.262846e-4	1.000000e+0	1.305894e-1	3.961027e+0	2.272138e+0	9	1.248427e-2	4.945055e-2	11	2.799058e-3	1.000000e+0	1.000000e+0	4.295739e+0	1.396733e+0	6	102	2.362205e-2	5.882353e-2	LTR13A,LTR13A,LTR13A,LTR13A,LTR13A,LTR13A,LTR13A,LTR13A,LTR13A	ADCY8,AKR1C3,KCNMA1,NPPB,PCSK5,PRKAR2A
GO Biological Process	GO:0071395	cellular response to jasmonic acid stimulus	53	5.455576e-4	1.000000e+0	1.328175e-1	5.971860e+1	3.349040e-2	2	1.840132e-4	1.098901e-2	2	1.100497e-3	1.000000e+0	1.000000e+0	3.651378e+1	5.477384e-2	2	4	7.874016e-3	5.000000e-1	LTR13A,LTR13A	AKR1C2,AKR1C3
GO Biological Process	GO:2000480	negative regulation of cAMP-dependent protein kinase activity	54	6.610152e-4	1.000000e+0	1.579459e-1	1.809820e+1	1.657623e-1	3	9.107819e-4	1.648352e-2	398	1.044575e-1	1.000000e+0	1.000000e+0	9.128445e+0	1.095477e-1	1	8	3.937008e-3	1.250000e-1	LTR13A,LTR13A,LTR13A	PRKAR2A
GO Biological Process	GO:0034199	activation of protein kinase A activity	55	6.851440e-4	1.000000e+0	1.607348e-1	1.026969e+1	3.894956e-1	4	2.140086e-3	2.197802e-2	86	2.218514e-2	1.000000e+0	1.000000e+0	8.591478e+0	2.327888e-1	2	17	7.874016e-3	1.176471e-1	LTR13A,LTR13A,LTR13A,LTR13A	ADCY8,PRKAR2A
GO Biological Process	GO:2000224	regulation of testosterone biosynthetic process	56	6.893686e-4	1.000000e+0	1.588379e-1	5.305219e+1	3.769873e-2	2	2.071359e-4	1.098901e-2	151	4.052257e-2	1.000000e+0	1.000000e+0	2.434252e+1	4.108038e-2	1	3	3.937008e-3	3.333333e-1	LTR13A,LTR13A	AKR1C3
GO Biological Process	GO:0072329	monocarboxylic acid catabolic process	57	7.056281e-4	1.000000e+0	1.597319e-1	4.830901e+0	1.449005e+0	7	7.961567e-3	3.846154e-2	69	1.649253e-2	1.000000e+0	1.000000e+0	3.380906e+0	1.478894e+0	5	108	1.968504e-2	4.629630e-2	LTR13A,LTR13A,LTR13A,LTR13A,LTR13A,LTR13A,LTR13A	DCXR,ECHS1,ECI2,EHHADH,PCCA
GO Biological Process	GO:0090208	positive regulation of triglyceride metabolic process	58	7.374728e-4	1.000000e+0	1.640623e-1	1.742246e+1	1.721916e-1	3	9.461075e-4	1.648352e-2	841	2.305672e-1	1.000000e+0	1.000000e+0	3.843556e+0	2.601758e-1	1	19	3.937008e-3	5.263158e-2	LTR13A,LTR13A,LTR13A	FGF21
GO Biological Process	GO:0005989	lactose biosynthetic process	59	7.826442e-4	1.000000e+0	1.711603e-1	4.974961e+1	4.020132e-2	2	2.208864e-4	1.098901e-2	151	4.052257e-2	1.000000e+0	1.000000e+0	2.434252e+1	4.108038e-2	1	3	3.937008e-3	3.333333e-1	LTR13A,LTR13A	SLC2A1
GO Biological Process	GO:0006853	carnitine shuttle	60	8.224778e-4	1.000000e+0	1.768739e-1	1.677298e+1	1.788590e-1	3	9.827420e-4	1.648352e-2	539	1.407626e-1	1.000000e+0	1.000000e+0	6.638869e+0	1.506281e-1	1	11	3.937008e-3	9.090909e-2	LTR13A,LTR13A,LTR13A	SLC25A20
GO Biological Process	GO:0010984	regulation of lipoprotein particle clearance	61	8.239624e-4	1.000000e+0	1.742883e-1	1.676245e+1	1.789715e-1	3	9.833599e-4	1.648352e-2	768	2.090332e-1	1.000000e+0	1.000000e+0	4.295739e+0	2.327888e-1	1	17	3.937008e-3	5.882353e-2	LTR13A,LTR13A,LTR13A	FGF21
GO Biological Process	GO:1902001	fatty acid transmembrane transport	62	8.582569e-4	1.000000e+0	1.786143e-1	1.652581e+1	1.815343e-1	3	9.974410e-4	1.648352e-2	583	1.525356e-1	1.000000e+0	1.000000e+0	6.085630e+0	1.643215e-1	1	12	3.937008e-3	8.333333e-2	LTR13A,LTR13A,LTR13A	SLC25A20
GO Biological Process	GO:0090116	C-5 methylation of cytosine	63	8.780921e-4	1.000000e+0	1.798416e-1	4.693072e+1	4.261601e-2	2	2.341539e-4	1.098901e-2	151	4.052257e-2	1.000000e+0	1.000000e+0	2.434252e+1	4.108038e-2	1	3	3.937008e-3	3.333333e-1	LTR13A,LTR13A	DNMT3A
GO Biological Process	GO:0019640	glucuronate catabolic process to xylulose 5-phosphate	64	9.165780e-4	1.000000e+0	1.847907e-1	4.592074e+1	4.355331e-2	2	2.393039e-4	1.098901e-2	258	6.662468e-2	1.000000e+0	1.000000e+0	1.460551e+1	6.846730e-2	1	5	3.937008e-3	2.000000e-1	LTR13A,LTR13A	DCXR
GO Biological Process	GO:0033540	fatty acid beta-oxidation using acyl-CoA oxidase	65	9.260117e-4	1.000000e+0	1.838204e-1	1.609335e+1	1.864124e-1	3	1.024244e-3	1.648352e-2	70	1.743799e-2	1.000000e+0	1.000000e+0	9.737008e+0	2.054019e-1	2	15	7.874016e-3	1.333333e-1	LTR13A,LTR13A,LTR13A	ECI2,EHHADH
GO Biological Process	GO:0009169	purine ribonucleoside monophosphate catabolic process	66	9.334901e-4	1.000000e+0	1.824973e-1	1.604820e+1	1.869368e-1	3	1.027125e-3	1.648352e-2	15	4.952788e-3	1.000000e+0	1.000000e+0	1.825689e+1	1.095477e-1	2	8	7.874016e-3	2.500000e-1	LTR13A,LTR13A,LTR13A	NUDT10,NUDT3
GO Biological Process	GO:0043968	histone H2A acetylation	67	9.352273e-4	1.000000e+0	1.801080e-1	1.603779e+1	1.870582e-1	3	1.027792e-3	1.648352e-2	70	1.743799e-2	1.000000e+0	1.000000e+0	9.737008e+0	2.054019e-1	2	15	7.874016e-3	1.333333e-1	LTR13A,LTR13A,LTR13A	EP400,MORF4L1
GO Biological Process	GO:0043901	negative regulation of multi-organism process	68	9.403709e-4	1.000000e+0	1.784354e-1	4.596307e+0	1.522962e+0	7	8.367922e-3	3.846154e-2	393	9.921906e-2	1.000000e+0	1.000000e+0	2.282111e+0	1.752763e+0	4	128	1.574803e-2	3.125000e-2	LTR13A,LTR13A,LTR13A,LTR13A,LTR13A,LTR13A,LTR13A	APOBEC3C,IFITM3,IFNL3,SLPI
GO Biological Process	GO:0032776	DNA methylation on cytosine	69	9.706296e-4	1.000000e+0	1.815077e-1	4.460499e+1	4.483803e-2	2	2.463628e-4	1.098901e-2	203	5.366326e-2	1.000000e+0	1.000000e+0	1.825689e+1	5.477384e-2	1	4	3.937008e-3	2.500000e-1	LTR13A,LTR13A	DNMT3A
GO Biological Process	GO:0009128	purine nucleoside monophosphate catabolic process	70	9.756822e-4	1.000000e+0	1.798461e-1	1.580225e+1	1.898464e-1	3	1.043112e-3	1.648352e-2	22	6.310573e-3	1.000000e+0	1.000000e+0	1.622835e+1	1.232411e-1	2	9	7.874016e-3	2.222222e-1	LTR13A,LTR13A,LTR13A	NUDT10,NUDT3
GO Biological Process	GO:0001927	exocyst assembly	71	1.074805e-3	1.000000e+0	1.953269e-1	4.235508e+1	4.721983e-2	2	2.594496e-4	1.098901e-2	98	2.720014e-2	1.000000e+0	1.000000e+0	3.651378e+1	2.738692e-2	1	2	3.937008e-3	5.000000e-1	LTR13A,LTR13A	EXOC2
GO Biological Process	GO:0009125	nucleoside monophosphate catabolic process	72	1.218112e-3	1.000000e+0	2.182958e-1	1.462073e+1	2.051881e-1	3	1.127407e-3	1.648352e-2	31	9.468725e-3	1.000000e+0	1.000000e+0	1.327774e+1	1.506281e-1	2	11	7.874016e-3	1.818182e-1	LTR13A,LTR13A,LTR13A	NUDT10,NUDT3
GO Biological Process	GO:0051181	cofactor transport	73	1.323345e-3	1.000000e+0	2.339058e-1	1.420147e+1	2.112458e-1	3	1.160691e-3	1.648352e-2	1091	3.014396e-1	1.000000e+0	1.000000e+0	2.808752e+0	3.560300e-1	1	26	3.937008e-3	3.846154e-2	LTR13A,LTR13A,LTR13A	SLC25A20
GO Biological Process	GO:0070197	meiotic attachment of telomere to nuclear envelope	74	1.439041e-3	1.000000e+0	2.509182e-1	3.651377e+1	5.477385e-2	2	3.009552e-4	1.098901e-2	398	1.044575e-1	1.000000e+0	1.000000e+0	9.128445e+0	1.095477e-1	1	8	3.937008e-3	1.250000e-1	LTR13A,LTR13A	RAD21L1
GO Biological Process	GO:0044712	single-organism catabolic process	75	1.499454e-3	1.000000e+0	2.579661e-1	2.008807e+0	1.095177e+1	22	6.017457e-2	1.208791e-1	185	4.331546e-2	1.000000e+0	1.000000e+0	1.577470e+0	1.077675e+1	17	787	6.692913e-2	2.160102e-2	LTR13A,LTR13A,LTR13A,LTR13A,LTR13A,LTR13A,LTR13A,LTR13A,LTR13A,LTR13A,LTR13A,LTR13A,LTR13A,LTR13A,LTR13A,LTR13A,LTR13A,LTR13A,LTR13A,LTR13A,LTR13A,LTR13A	AKR1C3,APOBEC3C,BCAT2,BLVRA,CSPG4,DCXR,ECHS1,ECI2,EHHADH,ENTPD1,FAH,FUT1,NUDT10,NUDT3,PCCA,PNPLA7,TYMP
GO Biological Process	GO:0016093	polyprenol metabolic process	76	1.732116e-3	1.000000e+0	2.940723e-1	3.322243e+1	6.020030e-2	2	3.307709e-4	1.098901e-2	398	1.044575e-1	1.000000e+0	1.000000e+0	9.128445e+0	1.095477e-1	1	8	3.937008e-3	1.250000e-1	LTR13A,LTR13A	AKR1C3
GO Biological Process	GO:0010869	regulation of receptor biosynthetic process	77	1.753358e-3	1.000000e+0	2.938127e-1	1.286096e+1	2.332641e-1	3	1.281671e-3	1.648352e-2	875	2.411142e-1	1.000000e+0	1.000000e+0	3.651378e+0	2.738692e-1	1	20	3.937008e-3	5.000000e-2	LTR13A,LTR13A,LTR13A	FGF21
GO Biological Process	GO:0072488	ammonium transmembrane transport	78	1.775078e-3	1.000000e+0	2.936389e-1	1.280512e+1	2.342813e-1	3	1.287260e-3	1.648352e-2	801	2.198742e-1	1.000000e+0	1.000000e+0	4.057087e+0	2.464823e-1	1	18	3.937008e-3	5.555556e-2	LTR13A,LTR13A,LTR13A	SLC25A20
GO Biological Process	GO:0061370	testosterone biosynthetic process	79	1.852894e-3	1.000000e+0	3.026315e-1	3.209922e+1	6.230682e-2	2	3.423451e-4	1.098901e-2	203	5.366326e-2	1.000000e+0	1.000000e+0	1.825689e+1	5.477384e-2	1	4	3.937008e-3	2.500000e-1	LTR13A,LTR13A	AKR1C3
GO Biological Process	GO:0034398	telomere tethering at nuclear periphery	80	1.885063e-3	1.000000e+0	3.040371e-1	3.181841e+1	6.285669e-2	2	3.453664e-4	1.098901e-2	453	1.167259e-1	1.000000e+0	1.000000e+0	8.114173e+0	1.232411e-1	1	9	3.937008e-3	1.111111e-1	LTR13A,LTR13A	RAD21L1
GO Biological Process	GO:2000351	regulation of endothelial cell apoptotic process	81	1.886139e-3	1.000000e+0	3.004550e-1	5.793968e+0	8.629665e-1	5	4.741574e-3	2.747253e-2	396	1.038516e-1	1.000000e+0	1.000000e+0	3.651378e+0	5.477384e-1	2	40	7.874016e-3	5.000000e-2	LTR13A,LTR13A,LTR13A,LTR13A,LTR13A	AKR1C3,FGF21
GO Biological Process	GO:0071470	cellular response to osmotic stress	82	1.920460e-3	1.000000e+0	3.021914e-1	7.744767e+0	5.164778e-1	4	2.837790e-3	2.197802e-2	24	6.455213e-3	1.000000e+0	1.000000e+0	7.824381e+0	3.834169e-1	3	28	1.181102e-2	1.071429e-1	LTR13A,LTR13A,LTR13A,LTR13A	CAPN3,OXSR1,SLC2A1
GO Biological Process	GO:0046351	disaccharide biosynthetic process	83	1.972136e-3	1.000000e+0	3.065840e-1	3.109310e+1	6.432295e-2	2	3.534228e-4	1.098901e-2	258	6.662468e-2	1.000000e+0	1.000000e+0	1.460551e+1	6.846730e-2	1	5	3.937008e-3	2.000000e-1	LTR13A,LTR13A	SLC2A1
GO Biological Process	GO:0072520	seminiferous tubule development	84	2.086480e-3	1.000000e+0	3.204982e-1	1.209281e+1	2.480812e-1	3	1.363084e-3	1.648352e-2	31	9.468725e-3	1.000000e+0	1.000000e+0	1.327774e+1	1.506281e-1	2	11	7.874016e-3	1.818182e-1	LTR13A,LTR13A,LTR13A	KIF18A,RAD21L1
GO Biological Process	GO:0006771	riboflavin metabolic process	85	2.138808e-3	1.000000e+0	3.246711e-1	2.983038e+1	6.704574e-2	2	3.683832e-4	1.098901e-2	13	3.748356e-3	1.000000e+0	1.000000e+0	2.086502e+1	9.585422e-2	2	7	7.874016e-3	2.857143e-1	LTR13A,LTR13A	RFK,SLC52A2
GO Biological Process	GO:0070837	dehydroascorbic acid transport	86	2.182390e-3	1.000000e+0	3.274346e-1	2.952429e+1	6.774083e-2	2	3.722024e-4	1.098901e-2	203	5.366326e-2	1.000000e+0	1.000000e+0	1.825689e+1	5.477384e-2	1	4	3.937008e-3	2.500000e-1	LTR13A,LTR13A	SLC2A1
GO Biological Process	GO:0043903	regulation of symbiosis, encompassing mutualism through parasitism	87	2.199096e-3	1.000000e+0	3.261487e-1	3.216654e+0	2.797939e+0	9	1.537329e-2	4.945055e-2	677	1.800519e-1	1.000000e+0	1.000000e+0	1.674944e+0	2.985174e+0	5	218	1.968504e-2	2.293578e-2	LTR13A,LTR13A,LTR13A,LTR13A,LTR13A,LTR13A,LTR13A,LTR13A,LTR13A	APOBEC3C,EXOC2,IFITM3,IFNL3,SLPI
GO Biological Process	GO:0042726	flavin-containing compound metabolic process	88	2.503244e-3	1.000000e+0	3.670382e-1	2.752280e+1	7.266702e-2	2	3.992693e-4	1.098901e-2	15	4.952788e-3	1.000000e+0	1.000000e+0	1.825689e+1	1.095477e-1	2	8	7.874016e-3	2.500000e-1	LTR13A,LTR13A	RFK,SLC52A2
GO Biological Process	GO:0046130	purine ribonucleoside catabolic process	89	2.510314e-3	1.000000e+0	3.639391e-1	1.132341e+1	2.649378e-1	3	1.455702e-3	1.648352e-2	79	1.975124e-2	1.000000e+0	1.000000e+0	9.128445e+0	2.190954e-1	2	16	7.874016e-3	1.250000e-1	LTR13A,LTR13A,LTR13A	NUDT10,NUDT3
GO Biological Process	GO:0008207	C21-steroid hormone metabolic process	90	2.841992e-3	1.000000e+0	4.074469e-1	1.083297e+1	2.769324e-1	3	1.521606e-3	1.648352e-2	20	5.227133e-3	1.000000e+0	1.000000e+0	8.426257e+0	3.560300e-1	3	26	1.181102e-2	1.153846e-1	LTR13A,LTR13A,LTR13A	AKR1C2,AKR1C3,CYP17A1
GO Biological Process	GO:0071799	cellular response to prostaglandin D stimulus	91	2.867971e-3	1.000000e+0	4.066531e-1	2.566906e+1	7.791480e-2	2	4.281033e-4	1.098901e-2	9	1.817584e-3	1.000000e+0	1.000000e+0	2.921102e+1	6.846730e-2	2	5	7.874016e-3	4.000000e-1	LTR13A,LTR13A	AKR1C2,AKR1C3
GO Biological Process	GO:0016458	gene silencing	92	2.868761e-3	1.000000e+0	4.023437e-1	3.767281e+0	1.858104e+0	7	1.020936e-2	3.846154e-2	863	2.306398e-1	1.000000e+0	1.000000e+0	1.631901e+0	2.451129e+0	4	179	1.574803e-2	2.234637e-2	LTR13A,LTR13A,LTR13A,LTR13A,LTR13A,LTR13A,LTR13A	DNMT3A,HDAC5,HIST1H2AH,MORF4L1
GO Biological Process	GO:0019321	pentose metabolic process	93	2.882841e-3	1.000000e+0	3.999709e-1	1.077785e+1	2.783485e-1	3	1.529388e-3	1.648352e-2	70	1.743799e-2	1.000000e+0	1.000000e+0	9.737008e+0	2.054019e-1	2	15	7.874016e-3	1.333333e-1	LTR13A,LTR13A,LTR13A	DCXR,RPIA
GO Biological Process	GO:0032025	response to cobalt ion	94	2.949617e-3	1.000000e+0	4.048820e-1	2.530193e+1	7.904534e-2	2	4.343150e-4	1.098901e-2	493	1.288268e-1	1.000000e+0	1.000000e+0	7.302756e+0	1.369346e-1	1	10	3.937008e-3	1.000000e-1	LTR13A,LTR13A	CASP9
GO Biological Process	GO:0090049	regulation of cell migration involved in sprouting angiogenesis	95	2.989053e-3	1.000000e+0	4.059763e-1	6.843758e+0	5.844742e-1	4	3.211397e-3	2.197802e-2	147	3.912013e-2	1.000000e+0	1.000000e+0	6.350223e+0	3.149496e-1	2	23	7.874016e-3	8.695652e-2	LTR13A,LTR13A,LTR13A,LTR13A	HDAC5,KIAA1462
GO Biological Process	GO:0046456	icosanoid biosynthetic process	96	3.039788e-3	1.000000e+0	4.085665e-1	6.811384e+0	5.872521e-1	4	3.226660e-3	2.197802e-2	435	1.082314e-1	1.000000e+0	1.000000e+0	3.562320e+0	5.614319e-1	2	41	7.874016e-3	4.878049e-2	LTR13A,LTR13A,LTR13A,LTR13A	AKR1C3,MGST3
GO Biological Process	GO:1901565	organonitrogen compound catabolic process	97	3.054041e-3	1.000000e+0	4.062504e-1	2.333126e+0	6.000533e+0	14	3.296996e-2	7.692308e-2	7	1.312052e-3	1.000000e+0	1.000000e+0	2.666737e+0	4.874872e+0	13	356	5.118110e-2	3.651685e-2	LTR13A,LTR13A,LTR13A,LTR13A,LTR13A,LTR13A,LTR13A,LTR13A,LTR13A,LTR13A,LTR13A,LTR13A,LTR13A,LTR13A	AGRN,APOBEC3C,BCAT2,BLVRA,CSPG4,CTSH,FAH,GGACT,HPSE2,NUDT10,NUDT3,TRHDE,TYMP
GO Biological Process	GO:0070902	mitochondrial tRNA pseudouridine synthesis	98	3.131670e-3	1.000000e+0	4.123259e-1	3.188210e+2	3.136557e-3	1	1.723383e-5	5.494505e-3	39	1.369346e-2	1.000000e+0	1.000000e+0	7.302756e+1	1.369346e-2	1	1	3.937008e-3	1.000000e+0	LTR13A	PUS1
GO Biological Process	GO:0043045	DNA methylation involved in embryo development	99	3.151078e-3	1.000000e+0	4.106905e-1	2.445788e+1	8.177322e-2	2	4.493034e-4	1.098901e-2	398	1.044575e-1	1.000000e+0	1.000000e+0	9.128445e+0	1.095477e-1	1	8	3.937008e-3	1.250000e-1	LTR13A,LTR13A	DNMT3A
GO Biological Process	GO:1904016	response to Thyroglobulin triiodothyronine	100	3.172777e-3	1.000000e+0	4.093834e-1	2.437180e+1	8.206206e-2	2	4.508904e-4	1.098901e-2	203	5.366326e-2	1.000000e+0	1.000000e+0	1.825689e+1	5.477384e-2	1	4	3.937008e-3	2.500000e-1	LTR13A,LTR13A	SLC2A1
GO Biological Process	GO:0036297	interstrand cross-link repair	101	3.525704e-3	1.000000e+0	4.504174e-1	6.531882e+0	6.123809e-1	4	3.364730e-3	2.197802e-2	578	1.495798e-1	1.000000e+0	1.000000e+0	2.921102e+0	6.846730e-1	2	50	7.874016e-3	4.000000e-2	LTR13A,LTR13A,LTR13A,LTR13A	FANCA,FANCL
GO Biological Process	GO:0060816	random inactivation of X chromosome	102	3.537682e-3	1.000000e+0	4.475168e-1	2.304496e+1	8.678687e-2	2	4.768509e-4	1.098901e-2	98	2.720014e-2	1.000000e+0	1.000000e+0	3.651378e+1	2.738692e-2	1	2	3.937008e-3	5.000000e-1	LTR13A,LTR13A	CDYL
GO Biological Process	GO:0090051	negative regulation of cell migration involved in sprouting angiogenesis	103	3.544964e-3	1.000000e+0	4.440842e-1	1.000797e+1	2.997612e-1	3	1.647039e-3	1.648352e-2	583	1.525356e-1	1.000000e+0	1.000000e+0	6.085630e+0	1.643215e-1	1	12	3.937008e-3	8.333333e-2	LTR13A,LTR13A,LTR13A	HDAC5
GO Biological Process	GO:0006004	fucose metabolic process	104	3.547315e-3	1.000000e+0	4.401058e-1	1.000558e+1	2.998326e-1	3	1.647432e-3	1.648352e-2	79	1.975124e-2	1.000000e+0	1.000000e+0	9.128445e+0	2.190954e-1	2	16	7.874016e-3	1.250000e-1	LTR13A,LTR13A,LTR13A	FUOM,FUT1
GO Biological Process	GO:0045887	positive regulation of synaptic growth at neuromuscular junction	105	3.738493e-3	1.000000e+0	4.594074e-1	2.669899e+2	3.745460e-3	1	2.057945e-5	5.494505e-3	39	1.369346e-2	1.000000e+0	1.000000e+0	7.302756e+1	1.369346e-2	1	1	3.937008e-3	1.000000e+0	LTR13A	AGRN
GO Biological Process	GO:0006636	unsaturated fatty acid biosynthetic process	106	3.758910e-3	1.000000e+0	4.575586e-1	6.414285e+0	6.236081e-1	4	3.426418e-3	2.197802e-2	616	1.591552e-1	1.000000e+0	1.000000e+0	2.808752e+0	7.120599e-1	2	52	7.874016e-3	3.846154e-2	LTR13A,LTR13A,LTR13A,LTR13A	AKR1C3,MGST3
GO Biological Process	GO:0006635	fatty acid beta-oxidation	107	3.796960e-3	1.000000e+0	4.578708e-1	6.395962e+0	6.253946e-1	4	3.436234e-3	2.197802e-2	183	4.322594e-2	1.000000e+0	1.000000e+0	3.843556e+0	7.805273e-1	3	57	1.181102e-2	5.263158e-2	LTR13A,LTR13A,LTR13A,LTR13A	ECHS1,ECI2,EHHADH
GO Biological Process	GO:0019747	regulation of isoprenoid metabolic process	108	3.868156e-3	1.000000e+0	4.621372e-1	2.200912e+1	9.087141e-2	2	4.992935e-4	1.098901e-2	151	4.052257e-2	1.000000e+0	1.000000e+0	2.434252e+1	4.108038e-2	1	3	3.937008e-3	3.333333e-1	LTR13A,LTR13A	AKR1C3
GO Biological Process	GO:0043434	response to peptide hormone	109	4.008678e-3	1.000000e+0	4.745319e-1	2.261840e+0	6.189650e+0	14	3.400906e-2	7.692308e-2	871	2.370594e-1	1.000000e+0	1.000000e+0	1.396702e+0	5.011807e+0	7	366	2.755906e-2	1.912568e-2	LTR13A,LTR13A,LTR13A,LTR13A,LTR13A,LTR13A,LTR13A,LTR13A,LTR13A,LTR13A,LTR13A,LTR13A,LTR13A,LTR13A	ADCY8,FGF21,HDAC5,NPPB,PRKAR2A,RBBP4,SLC2A1
GO Biological Process	GO:0033617	mitochondrial respiratory chain complex IV assembly	110	4.207883e-3	1.000000e+0	4.935847e-1	2.107414e+1	9.490304e-2	2	5.214453e-4	1.098901e-2	70	1.743799e-2	1.000000e+0	1.000000e+0	9.737008e+0	2.054019e-1	2	15	7.874016e-3	1.333333e-1	LTR13A,LTR13A	COA1,COX19
GO Biological Process	GO:0007126	meiotic nuclear division	111	4.285460e-3	1.000000e+0	4.981558e-1	3.497980e+0	2.001155e+0	7	1.099536e-2	3.846154e-2	68	1.634861e-2	1.000000e+0	1.000000e+0	2.960577e+0	2.026632e+0	6	148	2.362205e-2	4.054054e-2	LTR13A,LTR13A,LTR13A,LTR13A,LTR13A,LTR13A,LTR13A	BRCA2,FANCA,GOLGA2,KIF18A,RAD21L1,SMC2
GO Biological Process	GO:0043967	histone H4 acetylation	112	4.424787e-3	1.000000e+0	5.097592e-1	6.123074e+0	6.532666e-1	4	3.589377e-3	2.197802e-2	134	3.263764e-2	1.000000e+0	1.000000e+0	4.295739e+0	6.983665e-1	3	51	1.181102e-2	5.882353e-2	LTR13A,LTR13A,LTR13A,LTR13A	BRCA2,EP400,MORF4L1
GO Biological Process	GO:0097034	mitochondrial respiratory chain complex IV biogenesis	113	4.451905e-3	1.000000e+0	5.083445e-1	2.046966e+1	9.770560e-2	2	5.368440e-4	1.098901e-2	79	1.975124e-2	1.000000e+0	1.000000e+0	9.128445e+0	2.190954e-1	2	16	7.874016e-3	1.250000e-1	LTR13A,LTR13A	COA1,COX19
GO Biological Process	GO:2000535	regulation of entry of bacterium into host cell	114	4.466612e-3	1.000000e+0	5.055500e-1	2.043482e+1	9.787218e-2	2	5.377593e-4	1.098901e-2	368	9.201942e-2	1.000000e+0	1.000000e+0	1.043251e+1	9.585422e-2	1	7	3.937008e-3	1.428571e-1	LTR13A,LTR13A	EXOC2
GO Biological Process	GO:0044598	doxorubicin metabolic process	115	4.493574e-3	1.000000e+0	5.041790e-1	2.037139e+1	9.817692e-2	2	5.394336e-4	1.098901e-2	15	4.952788e-3	1.000000e+0	1.000000e+0	1.825689e+1	1.095477e-1	2	8	7.874016e-3	2.500000e-1	LTR13A,LTR13A	AKR1C2,AKR1C3
GO Biological Process	GO:0044597	daunorubicin metabolic process	115	4.493574e-3	1.000000e+0	5.041790e-1	2.037139e+1	9.817692e-2	2	5.394336e-4	1.098901e-2	15	4.952788e-3	1.000000e+0	1.000000e+0	1.825689e+1	1.095477e-1	2	8	7.874016e-3	2.500000e-1	LTR13A,LTR13A	AKR1C2,AKR1C3
GO Biological Process	GO:0046164	alcohol catabolic process	117	4.597651e-3	1.000000e+0	5.070384e-1	6.056323e+0	6.604667e-1	4	3.628938e-3	2.197802e-2	520	1.308137e-1	1.000000e+0	1.000000e+0	3.175111e+0	6.298992e-1	2	46	7.874016e-3	4.347826e-2	LTR13A,LTR13A,LTR13A,LTR13A	AKR1C3,NUDT3
GO Biological Process	GO:1903816	positive regulation of collecting lymphatic vessel constriction	118	4.609767e-3	1.000000e+0	5.040663e-1	2.164331e+2	4.620366e-3	1	2.538663e-5	5.494505e-3	39	1.369346e-2	1.000000e+0	1.000000e+0	7.302756e+1	1.369346e-2	1	1	3.937008e-3	1.000000e+0	LTR13A	NPPB
GO Biological Process	GO:0071404	cellular response to low-density lipoprotein particle stimulus	119	4.689826e-3	1.000000e+0	5.085111e-1	9.046453e+0	3.316217e-1	3	1.822097e-3	1.648352e-2	654	1.756015e-1	1.000000e+0	1.000000e+0	5.216254e+0	1.917084e-1	1	14	3.937008e-3	7.142857e-2	LTR13A,LTR13A,LTR13A	FGF21
GO Biological Process	GO:0030647	aminoglycoside antibiotic metabolic process	120	4.726243e-3	1.000000e+0	5.081893e-1	1.984677e+1	1.007721e-1	2	5.536926e-4	1.098901e-2	22	6.310573e-3	1.000000e+0	1.000000e+0	1.622835e+1	1.232411e-1	2	9	7.874016e-3	2.222222e-1	LTR13A,LTR13A	AKR1C2,AKR1C3
GO Biological Process	GO:0046137	negative regulation of vitamin metabolic process	121	4.768165e-3	1.000000e+0	5.084598e-1	1.975635e+1	1.012333e-1	2	5.562268e-4	1.098901e-2	316	7.940927e-2	1.000000e+0	1.000000e+0	1.217126e+1	8.216076e-2	1	6	3.937008e-3	1.666667e-1	LTR13A,LTR13A	AKR1C3
GO Biological Process	GO:0046365	monosaccharide catabolic process	122	4.864273e-3	1.000000e+0	5.144567e-1	5.959271e+0	6.712230e-1	4	3.688039e-3	2.197802e-2	726	1.934507e-1	1.000000e+0	1.000000e+0	2.475510e+0	8.079142e-1	2	59	7.874016e-3	3.389831e-2	LTR13A,LTR13A,LTR13A,LTR13A	DCXR,FUT1
GO Biological Process	GO:0016575	histone deacetylation	123	4.958571e-3	1.000000e+0	5.201662e-1	4.610394e+0	1.084506e+0	5	5.958824e-3	2.747253e-2	191	4.709178e-2	1.000000e+0	1.000000e+0	3.713266e+0	8.079142e-1	3	59	1.181102e-2	5.084746e-2	LTR13A,LTR13A,LTR13A,LTR13A,LTR13A	HDAC5,MORF4L1,RBBP4
GO Biological Process	GO:0070932	histone H3 deacetylation	124	5.079241e-3	1.000000e+0	5.285278e-1	8.788347e+0	3.413611e-1	3	1.875611e-3	1.648352e-2	909	2.515172e-1	1.000000e+0	1.000000e+0	3.477503e+0	2.875627e-1	1	21	3.937008e-3	4.761905e-2	LTR13A,LTR13A,LTR13A	HDAC5
GO Biological Process	GO:0017004	cytochrome complex assembly	125	5.134557e-3	1.000000e+0	5.300095e-1	8.753821e+0	3.427075e-1	3	1.883008e-3	1.648352e-2	30	9.389399e-3	1.000000e+0	1.000000e+0	6.846334e+0	4.381907e-1	3	32	1.181102e-2	9.375000e-2	LTR13A,LTR13A,LTR13A	COA1,COX19,UQCC2
GO Biological Process	GO:0006476	protein deacetylation	126	5.171028e-3	1.000000e+0	5.295379e-1	4.563873e+0	1.095561e+0	5	6.019565e-3	2.747253e-2	198	5.112200e-2	1.000000e+0	1.000000e+0	3.591519e+0	8.353011e-1	3	61	1.181102e-2	4.918033e-2	LTR13A,LTR13A,LTR13A,LTR13A,LTR13A	HDAC5,MORF4L1,RBBP4
GO Biological Process	GO:2000852	regulation of corticosterone secretion	127	5.370743e-3	1.000000e+0	5.456590e-1	1.857598e+1	1.076659e-1	2	5.915709e-4	1.098901e-2	203	5.366326e-2	1.000000e+0	1.000000e+0	1.825689e+1	5.477384e-2	1	4	3.937008e-3	2.500000e-1	LTR13A,LTR13A	POMC
GO Biological Process	GO:1905419	sperm flagellum movement involved in flagellated sperm motility	128	5.430116e-3	1.000000e+0	5.473811e-1	1.836604e+2	5.444831e-3	1	2.991666e-5	5.494505e-3	39	1.369346e-2	1.000000e+0	1.000000e+0	7.302756e+1	1.369346e-2	1	1	3.937008e-3	1.000000e+0	LTR13A	TTLL1
GO Biological Process	GO:1903046	meiotic cell cycle process	129	5.625827e-3	1.000000e+0	5.627135e-1	3.323277e+0	2.106354e+0	7	1.157338e-2	3.846154e-2	89	2.240249e-2	1.000000e+0	1.000000e+0	2.755757e+0	2.177260e+0	6	159	2.362205e-2	3.773585e-2	LTR13A,LTR13A,LTR13A,LTR13A,LTR13A,LTR13A,LTR13A	BRCA2,FANCA,GOLGA2,KIF18A,RAD21L1,SMC2
GO Biological Process	GO:0046395	carboxylic acid catabolic process	130	5.842073e-3	1.000000e+0	5.798482e-1	2.765331e+0	3.254583e+0	9	1.788232e-2	4.945055e-2	131	3.153499e-2	1.000000e+0	1.000000e+0	2.334214e+0	2.998868e+0	7	219	2.755906e-2	3.196347e-2	LTR13A,LTR13A,LTR13A,LTR13A,LTR13A,LTR13A,LTR13A,LTR13A,LTR13A	BCAT2,DCXR,ECHS1,ECI2,EHHADH,FAH,PCCA
GO Biological Process	GO:0009062	fatty acid catabolic process	131	5.922587e-3	1.000000e+0	5.833522e-1	4.415943e+0	1.132261e+0	5	6.221214e-3	2.747253e-2	129	3.046072e-2	1.000000e+0	1.000000e+0	3.396631e+0	1.177638e+0	4	86	1.574803e-2	4.651163e-2	LTR13A,LTR13A,LTR13A,LTR13A,LTR13A	ECHS1,ECI2,EHHADH,PCCA
GO Biological Process	GO:0019371	cyclooxygenase pathway	132	6.092662e-3	1.000000e+0	5.955577e-1	1.739931e+1	1.149471e-1	2	6.315772e-4	1.098901e-2	539	1.407626e-1	1.000000e+0	1.000000e+0	6.638869e+0	1.506281e-1	1	11	3.937008e-3	9.090909e-2	LTR13A,LTR13A	AKR1C3
GO Biological Process	GO:0060312	regulation of blood vessel remodeling	133	6.094446e-3	1.000000e+0	5.912529e-1	1.739667e+1	1.149645e-1	2	6.316733e-4	1.098901e-2	453	1.167259e-1	1.000000e+0	1.000000e+0	8.114173e+0	1.232411e-1	1	9	3.937008e-3	1.111111e-1	LTR13A,LTR13A	FLT4
GO Biological Process	GO:2000479	regulation of cAMP-dependent protein kinase activity	134	6.135249e-3	1.000000e+0	5.907695e-1	8.203654e+0	3.656907e-1	3	2.009290e-3	1.648352e-2	689	1.868989e-1	1.000000e+0	1.000000e+0	4.868504e+0	2.054019e-1	1	15	3.937008e-3	6.666667e-2	LTR13A,LTR13A,LTR13A	PRKAR2A
GO Biological Process	GO:1903900	regulation of viral life cycle	135	6.150928e-3	1.000000e+0	5.878920e-1	3.267322e+0	2.142427e+0	7	1.177158e-2	3.846154e-2	874	2.394515e-1	1.000000e+0	1.000000e+0	1.605001e+0	2.492210e+0	4	182	1.574803e-2	2.197802e-2	LTR13A,LTR13A,LTR13A,LTR13A,LTR13A,LTR13A,LTR13A	APOBEC3C,IFITM3,IFNL3,SLPI
GO Biological Process	GO:0032365	intracellular lipid transport	136	6.239024e-3	1.000000e+0	5.919274e-1	8.153479e+0	3.679411e-1	3	2.021654e-3	1.648352e-2	1028	2.818815e-1	1.000000e+0	1.000000e+0	3.042815e+0	3.286431e-1	1	24	3.937008e-3	4.166667e-2	LTR13A,LTR13A,LTR13A	SLC25A20
GO Biological Process	GO:0019852	L-ascorbic acid metabolic process	137	6.316913e-3	1.000000e+0	5.949425e-1	1.707552e+1	1.171267e-1	2	6.435534e-4	1.098901e-2	539	1.407626e-1	1.000000e+0	1.000000e+0	6.638869e+0	1.506281e-1	1	11	3.937008e-3	9.090909e-2	LTR13A,LTR13A	SLC2A1
GO Biological Process	GO:0008635	activation of cysteine-type endopeptidase activity involved in apoptotic process by cytochrome c	138	6.371199e-3	1.000000e+0	5.957071e-1	1.699972e+1	1.176490e-1	2	6.464230e-4	1.098901e-2	453	1.167259e-1	1.000000e+0	1.000000e+0	8.114173e+0	1.232411e-1	1	9	3.937008e-3	1.111111e-1	LTR13A,LTR13A	CASP9
GO Biological Process	GO:0051154	negative regulation of striated muscle cell differentiation	139	6.513844e-3	1.000000e+0	6.046628e-1	5.477457e+0	7.302659e-1	4	4.012450e-3	2.197802e-2	286	6.698793e-2	1.000000e+0	1.000000e+0	4.711455e+0	4.244973e-1	2	31	7.874016e-3	6.451613e-2	LTR13A,LTR13A,LTR13A,LTR13A	BDNF,HDAC5
GO Biological Process	GO:0005996	monosaccharide metabolic process	140	6.638906e-3	1.000000e+0	6.118700e-1	2.926339e+0	2.733791e+0	8	1.502083e-2	4.395604e-2	527	1.343494e-1	1.000000e+0	1.000000e+0	1.853491e+0	2.697612e+0	5	197	1.968504e-2	2.538071e-2	LTR13A,LTR13A,LTR13A,LTR13A,LTR13A,LTR13A,LTR13A,LTR13A	DCXR,FUOM,FUT1,RPIA,SLC2A1
GO Biological Process	GO:0046782	regulation of viral transcription	141	7.018907e-3	1.000000e+0	6.423047e-1	5.359672e+0	7.463144e-1	4	4.100629e-3	2.197802e-2	1832	5.925291e-1	1.000000e+0	1.000000e+0	1.123501e+0	8.900749e-1	1	65	3.937008e-3	1.538462e-2	LTR13A,LTR13A,LTR13A,LTR13A	IFITM3
GO Biological Process	GO:0071474	cellular hyperosmotic response	142	7.225665e-3	1.000000e+0	6.565687e-1	1.592149e+1	1.256164e-1	2	6.901999e-4	1.098901e-2	493	1.288268e-1	1.000000e+0	1.000000e+0	7.302756e+0	1.369346e-1	1	10	3.937008e-3	1.000000e-1	LTR13A,LTR13A	SLC2A1
GO Biological Process	GO:1903814	regulation of collecting lymphatic vessel constriction	143	7.425711e-3	1.000000e+0	6.700276e-1	1.341694e+2	7.453266e-3	1	4.095201e-5	5.494505e-3	98	2.720014e-2	1.000000e+0	1.000000e+0	3.651378e+1	2.738692e-2	1	2	3.937008e-3	5.000000e-1	LTR13A	NPPB
GO Biological Process	GO:0071402	cellular response to lipoprotein particle stimulus	144	7.473179e-3	1.000000e+0	6.696280e-1	7.630795e+0	3.931438e-1	3	2.160131e-3	1.648352e-2	689	1.868989e-1	1.000000e+0	1.000000e+0	4.868504e+0	2.054019e-1	1	15	3.937008e-3	6.666667e-2	LTR13A,LTR13A,LTR13A	FGF21
GO Biological Process	GO:0000724	double-strand break repair via homologous recombination	145	7.516793e-3	1.000000e+0	6.688909e-1	4.165239e+0	1.200411e+0	5	6.595666e-3	2.747253e-2	123	2.934873e-2	1.000000e+0	1.000000e+0	3.436591e+0	1.163944e+0	4	85	1.574803e-2	4.705882e-2	LTR13A,LTR13A,LTR13A,LTR13A,LTR13A	BRCA2,MORF4L1,RAD21L1,SWI5
GO Biological Process	GO:0000725	recombinational repair	146	7.538912e-3	1.000000e+0	6.662643e-1	4.162220e+0	1.201282e+0	5	6.600451e-3	2.747253e-2	129	3.046072e-2	1.000000e+0	1.000000e+0	3.396631e+0	1.177638e+0	4	86	1.574803e-2	4.651163e-2	LTR13A,LTR13A,LTR13A,LTR13A,LTR13A	BRCA2,MORF4L1,RAD21L1,SWI5
GO Biological Process	GO:0006970	response to osmotic stress	147	7.726104e-3	1.000000e+0	6.781627e-1	4.137079e+0	1.208582e+0	5	6.640561e-3	2.747253e-2	37	1.210582e-2	1.000000e+0	1.000000e+0	4.494004e+0	8.900749e-1	4	65	1.574803e-2	6.153846e-2	LTR13A,LTR13A,LTR13A,LTR13A,LTR13A	CAPN3,KCNMA1,OXSR1,SLC2A1
GO Biological Process	GO:0045141	meiotic telomere clustering	148	7.919061e-3	1.000000e+0	6.904030e-1	1.517797e+1	1.317699e-1	2	7.240106e-4	1.098901e-2	654	1.756015e-1	1.000000e+0	1.000000e+0	5.216254e+0	1.917084e-1	1	14	3.937008e-3	7.142857e-2	LTR13A,LTR13A	RAD21L1
GO Biological Process	GO:0055098	response to low-density lipoprotein particle	149	7.981458e-3	1.000000e+0	6.911728e-1	7.447872e+0	4.027996e-1	3	2.213185e-3	1.648352e-2	801	2.198742e-1	1.000000e+0	1.000000e+0	4.057087e+0	2.464823e-1	1	18	3.937008e-3	5.555556e-2	LTR13A,LTR13A,LTR13A	FGF21
GO Biological Process	GO:0006475	internal protein amino acid acetylation	150	8.014791e-3	1.000000e+0	6.894323e-1	3.495791e+0	1.716350e+0	6	9.430492e-3	3.296703e-2	76	1.771890e-2	1.000000e+0	1.000000e+0	3.319435e+0	1.506281e+0	5	110	1.968504e-2	4.545455e-2	LTR13A,LTR13A,LTR13A,LTR13A,LTR13A,LTR13A	BRCA2,BRD1,EHHADH,EP400,MORF4L1
GO Biological Process	GO:1903671	negative regulation of sprouting angiogenesis	151	8.226034e-3	1.000000e+0	7.029173e-1	7.365286e+0	4.073162e-1	3	2.238001e-3	1.648352e-2	689	1.868989e-1	1.000000e+0	1.000000e+0	4.868504e+0	2.054019e-1	1	15	3.937008e-3	6.666667e-2	LTR13A,LTR13A,LTR13A	HDAC5
GO Biological Process	GO:0090220	chromosome localization to nuclear envelope involved in homologous chromosome segregation	152	8.305555e-3	1.000000e+0	7.050433e-1	1.480456e+1	1.350935e-1	2	7.422722e-4	1.098901e-2	689	1.868989e-1	1.000000e+0	1.000000e+0	4.868504e+0	2.054019e-1	1	15	3.937008e-3	6.666667e-2	LTR13A,LTR13A	RAD21L1
GO Biological Process	GO:0051607	defense response to virus	153	8.315533e-3	1.000000e+0	7.012766e-1	3.467966e+0	1.730121e+0	6	9.506158e-3	3.296703e-2	833	2.248117e-1	1.000000e+0	1.000000e+0	1.650340e+0	2.423743e+0	4	177	1.574803e-2	2.259887e-2	LTR13A,LTR13A,LTR13A,LTR13A,LTR13A,LTR13A	APOBEC3C,IFITM3,IFNL2,IFNL3
GO Biological Process	GO:2001142	nicotinate transport	154	8.514412e-3	1.000000e+0	7.133861e-1	1.169500e+2	8.550666e-3	1	4.698168e-5	5.494505e-3	39	1.369346e-2	1.000000e+0	1.000000e+0	7.302756e+1	1.369346e-2	1	1	3.937008e-3	1.000000e+0	LTR13A	SLC22A13
GO Biological Process	GO:0072707	cellular response to sodium dodecyl sulfate	155	8.923386e-3	1.000000e+0	7.428287e-1	1.115671e+2	8.963217e-3	1	4.924845e-5	5.494505e-3	39	1.369346e-2	1.000000e+0	1.000000e+0	7.302756e+1	1.369346e-2	1	1	3.937008e-3	1.000000e+0	LTR13A	ZNF16
GO Biological Process	GO:0034397	telomere localization	156	9.280112e-3	1.000000e+0	7.675723e-1	1.396878e+1	1.431764e-1	2	7.866834e-4	1.098901e-2	733	1.980421e-1	1.000000e+0	1.000000e+0	4.564222e+0	2.190954e-1	1	16	3.937008e-3	6.250000e-2	LTR13A,LTR13A	RAD21L1
GO Biological Process	GO:0034349	glial cell apoptotic process	157	9.369374e-3	1.000000e+0	7.700193e-1	1.389882e+1	1.438971e-1	2	7.906435e-4	1.098901e-2	368	9.201942e-2	1.000000e+0	1.000000e+0	1.043251e+1	9.585422e-2	1	7	3.937008e-3	1.428571e-1	LTR13A,LTR13A	CASP9
GO Biological Process	GO:0044242	cellular lipid catabolic process	158	9.374655e-3	1.000000e+0	7.655770e-1	3.011540e+0	2.324392e+0	7	1.277139e-2	3.846154e-2	351	8.474452e-2	1.000000e+0	1.000000e+0	2.147869e+0	2.327888e+0	5	170	1.968504e-2	2.941176e-2	LTR13A,LTR13A,LTR13A,LTR13A,LTR13A,LTR13A,LTR13A	AKR1C3,ECHS1,ECI2,EHHADH,PCCA
GO Biological Process	GO:0035601	protein deacylation	159	9.407087e-3	1.000000e+0	7.633940e-1	3.939493e+0	1.269199e+0	5	6.973620e-3	2.747253e-2	301	7.363779e-2	1.000000e+0	1.000000e+0	3.085672e+0	9.722357e-1	3	71	1.181102e-2	4.225352e-2	LTR13A,LTR13A,LTR13A,LTR13A,LTR13A	HDAC5,MORF4L1,RBBP4
GO Biological Process	GO:0098732	macromolecule deacylation	160	9.427997e-3	1.000000e+0	7.603090e-1	3.937307e+0	1.269904e+0	5	6.977493e-3	2.747253e-2	309	7.609648e-2	1.000000e+0	1.000000e+0	3.042815e+0	9.859292e-1	3	72	1.181102e-2	4.166667e-2	LTR13A,LTR13A,LTR13A,LTR13A,LTR13A	HDAC5,MORF4L1,RBBP4
GO Biological Process	GO:0008630	intrinsic apoptotic signaling pathway in response to DNA damage	161	9.467024e-3	1.000000e+0	7.587144e-1	4.908698e+0	8.148801e-1	4	4.477363e-3	2.197802e-2	301	7.363779e-2	1.000000e+0	1.000000e+0	3.085672e+0	9.722357e-1	3	71	1.181102e-2	4.225352e-2	LTR13A,LTR13A,LTR13A,LTR13A	BRCA2,CASP9,TP73
GO Biological Process	GO:0003091	renal water homeostasis	162	9.633719e-3	1.000000e+0	7.673079e-1	4.883390e+0	8.191032e-1	4	4.500567e-3	2.197802e-2	314	7.871479e-2	1.000000e+0	1.000000e+0	4.295739e+0	4.655777e-1	2	34	7.874016e-3	5.882353e-2	LTR13A,LTR13A,LTR13A,LTR13A	ADCY8,PRKAR2A
GO Biological Process	GO:0050792	regulation of viral process	163	9.713827e-3	1.000000e+0	7.689418e-1	2.990585e+0	2.340679e+0	7	1.286087e-2	3.846154e-2	973	2.633099e-1	1.000000e+0	1.000000e+0	1.537422e+0	2.601758e+0	4	190	1.574803e-2	2.105263e-2	LTR13A,LTR13A,LTR13A,LTR13A,LTR13A,LTR13A,LTR13A	APOBEC3C,IFITM3,IFNL3,SLPI
GO Biological Process	GO:0006739	NADP metabolic process	164	9.817796e-3	1.000000e+0	7.724331e-1	6.897469e+0	4.349421e-1	3	2.389792e-3	1.648352e-2	251	6.322063e-2	1.000000e+0	1.000000e+0	4.868504e+0	4.108038e-1	2	30	7.874016e-3	6.666667e-2	LTR13A,LTR13A,LTR13A	DCXR,RPIA
GO Biological Process	GO:0019585	glucuronate metabolic process	165	9.981685e-3	1.000000e+0	7.805678e-1	1.344445e+1	1.487603e-1	2	8.173641e-4	1.098901e-2	995	2.718989e-1	1.000000e+0	1.000000e+0	3.175111e+0	3.149496e-1	1	23	3.937008e-3	4.347826e-2	LTR13A,LTR13A	DCXR
GO Biological Process	GO:0071545	inositol phosphate catabolic process	166	1.005487e-2	1.000000e+0	7.815541e-1	1.339294e+1	1.493325e-1	2	8.205080e-4	1.098901e-2	539	1.407626e-1	1.000000e+0	1.000000e+0	6.638869e+0	1.506281e-1	1	11	3.937008e-3	9.090909e-2	LTR13A,LTR13A	NUDT3
GO Biological Process	GO:0010827	regulation of glucose transport	167	1.007082e-2	1.000000e+0	7.781065e-1	3.872765e+0	1.291067e+0	5	7.093777e-3	2.747253e-2	976	2.640847e-1	1.000000e+0	1.000000e+0	2.000755e+0	9.996226e-1	2	73	7.874016e-3	2.739726e-2	LTR13A,LTR13A,LTR13A,LTR13A,LTR13A	FGF21,SLC2A1
GO Biological Process	GO:0016115	terpenoid catabolic process	168	1.025559e-2	1.000000e+0	7.876659e-1	1.325449e+1	1.508922e-1	2	8.290781e-4	1.098901e-2	316	7.940927e-2	1.000000e+0	1.000000e+0	1.217126e+1	8.216076e-2	1	6	3.937008e-3	1.666667e-1	LTR13A,LTR13A	AKR1C3
GO Biological Process	GO:0010469	regulation of receptor activity	169	1.026060e-2	1.000000e+0	7.833877e-1	1.828149e+0	9.846026e+0	18	5.409904e-2	9.890110e-2	36	1.172362e-2	1.000000e+0	1.000000e+0	1.931946e+0	7.764192e+0	15	567	5.905512e-2	2.645503e-2	LTR13A,LTR13A,LTR13A,LTR13A,LTR13A,LTR13A,LTR13A,LTR13A,LTR13A,LTR13A,LTR13A,LTR13A,LTR13A,LTR13A,LTR13A,LTR13A,LTR13A,LTR13A	BDNF,BICD1,BMP15,C1QTNF9,FGF21,GRN,IFNL2,IFNL3,JPH1,NPPB,PLAU,POMC,SCGB3A1,TYMP,VSTM1
GO Biological Process	GO:0006767	water-soluble vitamin metabolic process	170	1.049912e-2	1.000000e+0	7.968832e-1	3.832423e+0	1.304658e+0	5	7.168449e-3	2.747253e-2	121	2.826125e-2	1.000000e+0	1.000000e+0	3.477503e+0	1.150251e+0	4	84	1.574803e-2	4.761905e-2	LTR13A,LTR13A,LTR13A,LTR13A,LTR13A	PCCA,RFK,SLC2A1,SLC52A2
GO Biological Process	GO:0016137	glycoside metabolic process	171	1.056944e-2	1.000000e+0	7.975291e-1	1.304596e+1	1.533041e-1	2	8.423303e-4	1.098901e-2	92	2.473600e-2	1.000000e+0	1.000000e+0	8.114173e+0	2.464823e-1	2	18	7.874016e-3	1.111111e-1	LTR13A,LTR13A	AKR1C2,AKR1C3
GO Biological Process	GO:1904035	regulation of epithelial cell apoptotic process	172	1.106405e-2	1.000000e+0	8.299967e-1	3.782107e+0	1.322015e+0	5	7.263816e-3	2.747253e-2	939	2.539220e-1	1.000000e+0	1.000000e+0	2.057114e+0	9.722357e-1	2	71	7.874016e-3	2.816901e-2	LTR13A,LTR13A,LTR13A,LTR13A,LTR13A	AKR1C3,FGF21
GO Biological Process	GO:0006346	methylation-dependent chromatin silencing	173	1.122637e-2	1.000000e+0	8.373055e-1	1.263813e+1	1.582512e-1	2	8.695122e-4	1.098901e-2	539	1.407626e-1	1.000000e+0	1.000000e+0	6.638869e+0	1.506281e-1	1	11	3.937008e-3	9.090909e-2	LTR13A,LTR13A	DNMT3A
GO Biological Process	GO:0007130	synaptonemal complex assembly	174	1.124561e-2	1.000000e+0	8.339201e-1	1.262673e+1	1.583941e-1	2	8.702975e-4	1.098901e-2	909	2.515172e-1	1.000000e+0	1.000000e+0	3.477503e+0	2.875627e-1	1	21	3.937008e-3	4.761905e-2	LTR13A,LTR13A	RAD21L1
GO Biological Process	GO:0006281	DNA repair	175	1.166792e-2	1.000000e+0	8.602924e-1	2.054623e+0	6.327194e+0	13	3.476480e-2	7.142857e-2	572	1.460252e-1	1.000000e+0	1.000000e+0	1.469367e+0	6.805650e+0	10	497	3.937008e-2	2.012072e-2	LTR13A,LTR13A,LTR13A,LTR13A,LTR13A,LTR13A,LTR13A,LTR13A,LTR13A,LTR13A,LTR13A,LTR13A,LTR13A	BRCA2,COPS4,FANCA,FANCL,MORF4L1,PARP4,RAD21L1,SUMO3,SWI5,TP73
GO Biological Process	GO:0090207	regulation of triglyceride metabolic process	176	1.197763e-2	1.000000e+0	8.781100e-1	6.403165e+0	4.685183e-1	3	2.574277e-3	1.648352e-2	1279	3.658072e-1	1.000000e+0	1.000000e+0	2.212956e+0	4.518842e-1	1	33	3.937008e-3	3.030303e-2	LTR13A,LTR13A,LTR13A	FGF21
GO Biological Process	GO:0006631	fatty acid metabolic process	177	1.213886e-2	1.000000e+0	8.849023e-1	2.317486e+0	4.315020e+0	10	2.370890e-2	5.494505e-2	242	5.946340e-2	1.000000e+0	1.000000e+0	1.915477e+0	4.176505e+0	8	305	3.149606e-2	2.622951e-2	LTR13A,LTR13A,LTR13A,LTR13A,LTR13A,LTR13A,LTR13A,LTR13A,LTR13A,LTR13A	AASDH,AKR1C2,AKR1C3,ECHS1,ECI2,EHHADH,MGST3,PCCA
GO Biological Process	GO:0070193	synaptonemal complex organization	178	1.253565e-2	1.000000e+0	9.086938e-1	1.192306e+1	1.677421e-1	2	9.216600e-4	1.098901e-2	1028	2.818815e-1	1.000000e+0	1.000000e+0	3.042815e+0	3.286431e-1	1	24	3.937008e-3	4.166667e-2	LTR13A,LTR13A	RAD21L1
GO Biological Process	GO:0042220	response to cocaine	179	1.257429e-2	1.000000e+0	9.064026e-1	3.661330e+0	1.365624e+0	5	7.503428e-3	2.747253e-2	616	1.591552e-1	1.000000e+0	1.000000e+0	2.808752e+0	7.120599e-1	2	52	7.874016e-3	3.846154e-2	LTR13A,LTR13A,LTR13A,LTR13A,LTR13A	DNMT3A,HDAC5
GO Biological Process	GO:1901687	glutathione derivative biosynthetic process	180	1.263774e-2	1.000000e+0	9.059153e-1	1.187202e+1	1.684633e-1	2	9.256224e-4	1.098901e-2	958	2.617781e-1	1.000000e+0	1.000000e+0	3.319435e+0	3.012561e-1	1	22	3.937008e-3	4.545455e-2	LTR13A,LTR13A	MGST3
GO Biological Process	GO:0008300	isoprenoid catabolic process	181	1.296766e-2	1.000000e+0	9.244294e-1	1.171122e+1	1.707765e-1	2	9.383322e-4	1.098901e-2	398	1.044575e-1	1.000000e+0	1.000000e+0	9.128445e+0	1.095477e-1	1	8	3.937008e-3	1.250000e-1	LTR13A,LTR13A	AKR1C3
GO Biological Process	GO:0006473	protein acetylation	182	1.297326e-2	1.000000e+0	9.197471e-1	3.144053e+0	1.908365e+0	6	1.048552e-2	3.296703e-2	127	2.972754e-2	1.000000e+0	1.000000e+0	2.897919e+0	1.725376e+0	5	126	1.968504e-2	3.968254e-2	LTR13A,LTR13A,LTR13A,LTR13A,LTR13A,LTR13A	BRCA2,BRD1,EHHADH,EP400,MORF4L1
GO Biological Process	GO:0014718	positive regulation of satellite cell activation involved in skeletal muscle regeneration	183	1.308634e-2	1.000000e+0	9.226942e-1	7.591723e+1	1.317224e-2	1	7.237495e-5	5.494505e-3	98	2.720014e-2	1.000000e+0	1.000000e+0	3.651378e+1	2.738692e-2	1	2	3.937008e-3	5.000000e-1	LTR13A	CAPN3
GO Biological Process	GO:0007140	male meiosis	184	1.316060e-2	1.000000e+0	9.228871e-1	6.180081e+0	4.854305e-1	3	2.667201e-3	1.648352e-2	91	2.359909e-2	1.000000e+0	1.000000e+0	4.868504e+0	6.162057e-1	3	45	1.181102e-2	6.666667e-2	LTR13A,LTR13A,LTR13A	BRCA2,FANCA,KIF18A
GO Biological Process	GO:0021541	ammon gyrus development	185	1.331853e-2	1.000000e+0	9.289135e-1	7.458501e+1	1.340752e-2	1	7.366770e-5	5.494505e-3	39	1.369346e-2	1.000000e+0	1.000000e+0	7.302756e+1	1.369346e-2	1	1	3.937008e-3	1.000000e+0	LTR13A	LRP8
GO Biological Process	GO:0050996	positive regulation of lipid catabolic process	186	1.340448e-2	1.000000e+0	9.298817e-1	6.137392e+0	4.888070e-1	3	2.685753e-3	1.648352e-2	1122	3.110187e-1	1.000000e+0	1.000000e+0	2.704724e+0	3.697234e-1	1	27	3.937008e-3	3.703704e-2	LTR13A,LTR13A,LTR13A	FGF21
GO Biological Process	GO:0055094	response to lipoprotein particle	187	1.345753e-2	1.000000e+0	9.285696e-1	6.128242e+0	4.895368e-1	3	2.689763e-3	1.648352e-2	909	2.515172e-1	1.000000e+0	1.000000e+0	3.477503e+0	2.875627e-1	1	21	3.937008e-3	4.761905e-2	LTR13A,LTR13A,LTR13A	FGF21
GO Biological Process	GO:1903670	regulation of sprouting angiogenesis	188	1.379301e-2	1.000000e+0	9.466554e-1	4.386072e+0	9.119777e-1	4	5.010867e-3	2.197802e-2	363	9.102472e-2	1.000000e+0	1.000000e+0	3.947436e+0	5.066580e-1	2	37	7.874016e-3	5.405405e-2	LTR13A,LTR13A,LTR13A,LTR13A	HDAC5,KIAA1462
GO Biological Process	GO:1901616	organic hydroxy compound catabolic process	189	1.416699e-2	1.000000e+0	9.671782e-1	4.350700e+0	9.193922e-1	4	5.051606e-3	2.197802e-2	762	2.084297e-1	1.000000e+0	1.000000e+0	2.355728e+0	8.489946e-1	2	62	7.874016e-3	3.225806e-2	LTR13A,LTR13A,LTR13A,LTR13A	AKR1C3,NUDT3
GO Biological Process	GO:1901136	carbohydrate derivative catabolic process	190	1.438592e-2	1.000000e+0	9.769554e-1	2.547060e+0	3.140876e+0	8	1.725756e-2	4.395604e-2	35	9.923708e-3	1.000000e+0	1.000000e+0	2.954872e+0	2.368969e+0	7	173	2.755906e-2	4.046243e-2	LTR13A,LTR13A,LTR13A,LTR13A,LTR13A,LTR13A,LTR13A,LTR13A	AGRN,APOBEC3C,CSPG4,HPSE2,NUDT10,NUDT3,TYMP
GO Biological Process	GO:0036145	dendritic cell homeostasis	191	1.450299e-2	1.000000e+0	9.797491e-1	6.845283e+1	1.460860e-2	1	8.026703e-5	5.494505e-3	39	1.369346e-2	1.000000e+0	1.000000e+0	7.302756e+1	1.369346e-2	1	1	3.937008e-3	1.000000e+0	LTR13A	GPR183
GO Biological Process	GO:0051592	response to calcium ion	192	1.472596e-2	1.000000e+0	9.896305e-1	2.752022e+0	2.543584e+0	7	1.397574e-2	3.846154e-2	26	6.709088e-3	1.000000e+0	1.000000e+0	3.591519e+0	1.670602e+0	6	122	2.362205e-2	4.918033e-2	LTR13A,LTR13A,LTR13A,LTR13A,LTR13A,LTR13A,LTR13A	AKR1C3,CAPN3,DUSP1,ITPR3,KCNMA1,NPPB
GO Biological Process	GO:0032218	riboflavin transport	193	1.475678e-2	1.000000e+0	9.865634e-1	6.726695e+1	1.486614e-2	1	8.168210e-5	5.494505e-3	151	4.052257e-2	1.000000e+0	1.000000e+0	2.434252e+1	4.108038e-2	1	3	3.937008e-3	3.333333e-1	LTR13A	SLC52A2
GO Biological Process	GO:0051180	vitamin transport	194	1.479334e-2	1.000000e+0	9.839096e-1	5.912527e+0	5.073973e-1	3	2.787897e-3	1.648352e-2	345	8.275667e-2	1.000000e+0	1.000000e+0	4.173003e+0	4.792711e-1	2	35	7.874016e-3	5.714286e-2	LTR13A,LTR13A,LTR13A	SLC2A1,SLC52A2
GO Biological Process	GO:0097284	hepatocyte apoptotic process	195	1.496803e-2	1.000000e+0	9.904230e-1	1.085285e+1	1.842833e-1	2	1.012546e-3	1.098901e-2	583	1.525356e-1	1.000000e+0	1.000000e+0	6.085630e+0	1.643215e-1	1	12	3.937008e-3	8.333333e-2	LTR13A,LTR13A	DNMT3A
GO Biological Process	GO:0071375	cellular response to peptide hormone stimulus	196	1.523556e-2	1.000000e+0	1.000000e+0	2.235491e+0	4.473291e+0	10	2.457852e-2	5.494505e-2	1537	4.570449e-1	1.000000e+0	1.000000e+0	1.154586e+0	3.464446e+0	4	253	1.574803e-2	1.581028e-2	LTR13A,LTR13A,LTR13A,LTR13A,LTR13A,LTR13A,LTR13A,LTR13A,LTR13A,LTR13A	ADCY8,FGF21,HDAC5,PRKAR2A
GO Biological Process	GO:0071214	cellular response to abiotic stimulus	197	1.582219e-2	1.000000e+0	1.000000e+0	2.221980e+0	4.500490e+0	10	2.472796e-2	5.494505e-2	143	3.547627e-2	1.000000e+0	1.000000e+0	2.132192e+0	3.752008e+0	8	274	3.149606e-2	2.919708e-2	LTR13A,LTR13A,LTR13A,LTR13A,LTR13A,LTR13A,LTR13A,LTR13A,LTR13A,LTR13A	CAPN3,CASP9,NPPB,NSMF,OXSR1,SLC2A1,SWI5,TP73
GO Biological Process	GO:0061182	negative regulation of chondrocyte development	198	1.615077e-2	1.000000e+0	1.000000e+0	6.141792e+1	1.628189e-2	1	8.946094e-5	5.494505e-3	39	1.369346e-2	1.000000e+0	1.000000e+0	7.302756e+1	1.369346e-2	1	1	3.937008e-3	1.000000e+0	LTR13A	FAM101B
GO Biological Process	GO:1900005	positive regulation of serine-type endopeptidase activity	199	1.656713e-2	1.000000e+0	1.000000e+0	5.986186e+1	1.670513e-2	1	9.178642e-5	5.494505e-3	151	4.052257e-2	1.000000e+0	1.000000e+0	2.434252e+1	4.108038e-2	1	3	3.937008e-3	3.333333e-1	LTR13A	SEMG2
GO Biological Process	GO:1903638	positive regulation of protein import into mitochondrial outer membrane	200	1.660773e-2	1.000000e+0	1.000000e+0	5.971429e+1	1.674641e-2	1	9.201324e-5	5.494505e-3	39	1.369346e-2	1.000000e+0	1.000000e+0	7.302756e+1	1.369346e-2	1	1	3.937008e-3	1.000000e+0	LTR13A	PDCD5
GO Biological Process	GO:1903645	negative regulation of chaperone-mediated protein folding	200	1.660773e-2	1.000000e+0	1.000000e+0	5.971429e+1	1.674641e-2	1	9.201324e-5	5.494505e-3	39	1.369346e-2	1.000000e+0	1.000000e+0	7.302756e+1	1.369346e-2	1	1	3.937008e-3	1.000000e+0	LTR13A	PDCD5
GO Biological Process	GO:0003016	respiratory system process	202	1.685912e-2	1.000000e+0	1.000000e+0	1.018610e+1	1.963461e-1	2	1.078825e-3	1.098901e-2	654	1.756015e-1	1.000000e+0	1.000000e+0	5.216254e+0	1.917084e-1	1	14	3.937008e-3	7.142857e-2	LTR13A,LTR13A	FLT4
GO Biological Process	GO:0019395	fatty acid oxidation	203	1.687164e-2	1.000000e+0	1.000000e+0	4.125200e+0	9.696499e-1	4	5.327747e-3	2.197802e-2	354	8.628545e-2	1.000000e+0	1.000000e+0	2.882667e+0	1.040703e+0	3	76	1.181102e-2	3.947368e-2	LTR13A,LTR13A,LTR13A,LTR13A	ECHS1,ECI2,EHHADH
GO Biological Process	GO:0048313	Golgi inheritance	204	1.688117e-2	1.000000e+0	1.000000e+0	1.017899e+1	1.964832e-1	2	1.079578e-3	1.098901e-2	28	7.817319e-3	1.000000e+0	1.000000e+0	1.460551e+1	1.369346e-1	2	10	7.874016e-3	2.000000e-1	LTR13A,LTR13A	GOLGA2,YWHAZ
GO Biological Process	GO:0042168	heme metabolic process	205	1.700380e-2	1.000000e+0	1.000000e+0	1.013971e+1	1.972442e-1	2	1.083759e-3	1.098901e-2	251	6.322063e-2	1.000000e+0	1.000000e+0	4.868504e+0	4.108038e-1	2	30	7.874016e-3	6.666667e-2	LTR13A,LTR13A	BLVRA,SLC25A39
GO Biological Process	GO:0034440	lipid oxidation	206	1.706302e-2	1.000000e+0	1.000000e+0	4.110965e+0	9.730076e-1	4	5.346195e-3	2.197802e-2	360	8.891886e-2	1.000000e+0	1.000000e+0	2.845230e+0	1.054396e+0	3	77	1.181102e-2	3.896104e-2	LTR13A,LTR13A,LTR13A,LTR13A	ECHS1,ECI2,EHHADH
GO Biological Process	GO:2000352	negative regulation of endothelial cell apoptotic process	207	1.710646e-2	1.000000e+0	1.000000e+0	5.594149e+0	5.362746e-1	3	2.946563e-3	1.648352e-2	1091	3.014396e-1	1.000000e+0	1.000000e+0	2.808752e+0	3.560300e-1	1	26	3.937008e-3	3.846154e-2	LTR13A,LTR13A,LTR13A	FGF21
GO Biological Process	GO:0034310	primary alcohol catabolic process	208	1.752633e-2	1.000000e+0	1.000000e+0	9.976998e+0	2.004611e-1	2	1.101435e-3	1.098901e-2	689	1.868989e-1	1.000000e+0	1.000000e+0	4.868504e+0	2.054019e-1	1	15	3.937008e-3	6.666667e-2	LTR13A,LTR13A	AKR1C3
GO Biological Process	GO:0006550	isoleucine catabolic process	209	1.786467e-2	1.000000e+0	1.000000e+0	5.547764e+1	1.802528e-2	1	9.903999e-5	5.494505e-3	98	2.720014e-2	1.000000e+0	1.000000e+0	3.651378e+1	2.738692e-2	1	2	3.937008e-3	5.000000e-1	LTR13A	BCAT2
GO Biological Process	GO:0006978	DNA damage response, signal transduction by p53 class mediator resulting in transcription of p21 class mediator	210	1.812325e-2	1.000000e+0	1.000000e+0	9.799789e+0	2.040860e-1	2	1.121352e-3	1.098901e-2	79	1.975124e-2	1.000000e+0	1.000000e+0	9.128445e+0	2.190954e-1	2	16	7.874016e-3	1.250000e-1	LTR13A,LTR13A	BRCA2,TP73
GO Biological Process	GO:0043046	DNA methylation involved in gamete generation	211	1.819212e-2	1.000000e+0	1.000000e+0	9.779904e+0	2.045010e-1	2	1.123632e-3	1.098901e-2	875	2.411142e-1	1.000000e+0	1.000000e+0	3.651378e+0	2.738692e-1	1	20	3.937008e-3	5.000000e-2	LTR13A,LTR13A	DNMT3A
GO Biological Process	GO:0048308	organelle inheritance	212	1.824343e-2	1.000000e+0	1.000000e+0	9.765164e+0	2.048097e-1	2	1.125328e-3	1.098901e-2	31	9.468725e-3	1.000000e+0	1.000000e+0	1.327774e+1	1.506281e-1	2	11	7.874016e-3	1.818182e-1	LTR13A,LTR13A	GOLGA2,YWHAZ
GO Biological Process	GO:0042772	DNA damage response, signal transduction resulting in transcription	213	1.845713e-2	1.000000e+0	1.000000e+0	9.704435e+0	2.060913e-1	2	1.132370e-3	1.098901e-2	86	2.218514e-2	1.000000e+0	1.000000e+0	8.591478e+0	2.327888e-1	2	17	7.874016e-3	1.176471e-1	LTR13A,LTR13A	BRCA2,TP73
GO Biological Process	GO:0001946	lymphangiogenesis	214	1.887704e-2	1.000000e+0	1.000000e+0	9.588118e+0	2.085915e-1	2	1.146107e-3	1.098901e-2	583	1.525356e-1	1.000000e+0	1.000000e+0	6.085630e+0	1.643215e-1	1	12	3.937008e-3	8.333333e-2	LTR13A,LTR13A	FLT4
GO Biological Process	GO:0042355	L-fucose catabolic process	215	1.941664e-2	1.000000e+0	1.000000e+0	9.444212e+0	2.117699e-1	2	1.163571e-3	1.098901e-2	453	1.167259e-1	1.000000e+0	1.000000e+0	8.114173e+0	1.232411e-1	1	9	3.937008e-3	1.111111e-1	LTR13A,LTR13A	FUT1
GO Biological Process	GO:0032351	negative regulation of hormone metabolic process	216	1.956494e-2	1.000000e+0	1.000000e+0	9.405709e+0	2.126368e-1	2	1.168334e-3	1.098901e-2	316	7.940927e-2	1.000000e+0	1.000000e+0	1.217126e+1	8.216076e-2	1	6	3.937008e-3	1.666667e-1	LTR13A,LTR13A	AKR1C3
GO Biological Process	GO:1903644	regulation of chaperone-mediated protein folding	217	1.970195e-2	1.000000e+0	1.000000e+0	5.025749e+1	1.989753e-2	1	1.093271e-4	5.494505e-3	98	2.720014e-2	1.000000e+0	1.000000e+0	3.651378e+1	2.738692e-2	1	2	3.937008e-3	5.000000e-1	LTR13A	PDCD5
GO Biological Process	GO:0042908	xenobiotic transport	218	1.970596e-2	1.000000e+0	1.000000e+0	9.369498e+0	2.134586e-1	2	1.172850e-3	1.098901e-2	493	1.288268e-1	1.000000e+0	1.000000e+0	7.302756e+0	1.369346e-1	1	10	3.937008e-3	1.000000e-1	LTR13A,LTR13A	SLC2A1
GO Biological Process	GO:0009048	dosage compensation by inactivation of X chromosome	219	1.980533e-2	1.000000e+0	1.000000e+0	9.344216e+0	2.140362e-1	2	1.176023e-3	1.098901e-2	539	1.407626e-1	1.000000e+0	1.000000e+0	6.638869e+0	1.506281e-1	1	11	3.937008e-3	9.090909e-2	LTR13A,LTR13A	CDYL
GO Biological Process	GO:1901741	positive regulation of myoblast fusion	220	1.996566e-2	1.000000e+0	1.000000e+0	9.303818e+0	2.149655e-1	2	1.181129e-3	1.098901e-2	841	2.305672e-1	1.000000e+0	1.000000e+0	3.843556e+0	2.601758e-1	1	19	3.937008e-3	5.263158e-2	LTR13A,LTR13A	SCGB3A1
GO Biological Process	GO:0000023	maltose metabolic process	221	2.006557e-2	1.000000e+0	1.000000e+0	4.933768e+1	2.026848e-2	1	1.113653e-4	5.494505e-3	151	4.052257e-2	1.000000e+0	1.000000e+0	2.434252e+1	4.108038e-2	1	3	3.937008e-3	3.333333e-1	LTR13A	GANC
GO Biological Process	GO:0043900	regulation of multi-organism process	222	2.043499e-2	1.000000e+0	1.000000e+0	2.242612e+0	4.013178e+0	9	2.205043e-2	4.945055e-2	1271	3.626911e-1	1.000000e+0	1.000000e+0	1.263453e+0	3.957410e+0	5	289	1.968504e-2	1.730104e-2	LTR13A,LTR13A,LTR13A,LTR13A,LTR13A,LTR13A,LTR13A,LTR13A,LTR13A	APOBEC3C,EXOC2,IFITM3,IFNL3,SLPI
GO Biological Process	GO:1901137	carbohydrate derivative biosynthetic process	223	2.053485e-2	1.000000e+0	1.000000e+0	1.666171e+0	1.140339e+1	19	6.265599e-2	1.043956e-1	77	1.814864e-2	1.000000e+0	1.000000e+0	1.831795e+0	8.188689e+0	15	598	5.905512e-2	2.508361e-2	LTR13A,LTR13A,LTR13A,LTR13A,LTR13A,LTR13A,LTR13A,LTR13A,LTR13A,LTR13A,LTR13A,LTR13A,LTR13A,LTR13A,LTR13A,LTR13A,LTR13A,LTR13A,LTR13A	ADCY8,AGRN,ASGR2,CSPG4,DCXR,DPY19L3,FUT1,GAL3ST2,GALNT9,GOLGA2,NPPB,PARP4,RFK,TNKS2,TYMP
GO Biological Process	GO:0002251	organ or tissue specific immune response	224	2.084696e-2	1.000000e+0	1.000000e+0	9.090144e+0	2.200185e-1	2	1.208893e-3	1.098901e-2	292	7.082783e-2	1.000000e+0	1.000000e+0	4.564222e+0	4.381907e-1	2	32	7.874016e-3	6.250000e-2	LTR13A,LTR13A	IFNL2,IL6R
GO Biological Process	GO:0036065	fucosylation	225	2.089985e-2	1.000000e+0	1.000000e+0	5.179341e+0	5.792243e-1	3	3.182551e-3	1.648352e-2	194	4.893310e-2	1.000000e+0	1.000000e+0	5.617505e+0	3.560300e-1	2	26	7.874016e-3	7.692308e-2	LTR13A,LTR13A,LTR13A	FUOM,FUT1
GO Biological Process	GO:1901739	regulation of myoblast fusion	226	2.123433e-2	1.000000e+0	1.000000e+0	9.000456e+0	2.222110e-1	2	1.220939e-3	1.098901e-2	909	2.515172e-1	1.000000e+0	1.000000e+0	3.477503e+0	2.875627e-1	1	21	3.937008e-3	4.761905e-2	LTR13A,LTR13A	SCGB3A1
GO Biological Process	GO:1901318	negative regulation of flagellated sperm motility	227	2.126576e-2	1.000000e+0	1.000000e+0	4.652491e+1	2.149386e-2	1	1.180981e-4	5.494505e-3	258	6.662468e-2	1.000000e+0	1.000000e+0	1.460551e+1	6.846730e-2	1	5	3.937008e-3	2.000000e-1	LTR13A	SEMG2
GO Biological Process	GO:0016042	lipid catabolic process	228	2.160760e-2	1.000000e+0	1.000000e+0	2.359131e+0	3.391079e+0	8	1.863230e-2	4.395604e-2	573	1.477114e-1	1.000000e+0	1.000000e+0	1.685251e+0	3.560300e+0	6	260	2.362205e-2	2.307692e-2	LTR13A,LTR13A,LTR13A,LTR13A,LTR13A,LTR13A,LTR13A,LTR13A	AKR1C3,ECHS1,ECI2,EHHADH,PCCA,PNPLA7
GO Biological Process	GO:2000097	regulation of smooth muscle cell-matrix adhesion	229	2.164604e-2	1.000000e+0	1.000000e+0	4.569876e+1	2.188243e-2	1	1.202331e-4	5.494505e-3	151	4.052257e-2	1.000000e+0	1.000000e+0	2.434252e+1	4.108038e-2	1	3	3.937008e-3	3.333333e-1	LTR13A	PLAU
GO Biological Process	GO:0032425	positive regulation of mismatch repair	230	2.164684e-2	1.000000e+0	1.000000e+0	4.569703e+1	2.188326e-2	1	1.202377e-4	5.494505e-3	98	2.720014e-2	1.000000e+0	1.000000e+0	3.651378e+1	2.738692e-2	1	2	3.937008e-3	5.000000e-1	LTR13A	PRKCG
GO Biological Process	GO:0001516	prostaglandin biosynthetic process	231	2.169612e-2	1.000000e+0	1.000000e+0	8.896686e+0	2.248028e-1	2	1.235180e-3	1.098901e-2	801	2.198742e-1	1.000000e+0	1.000000e+0	4.057087e+0	2.464823e-1	1	18	3.937008e-3	5.555556e-2	LTR13A,LTR13A	AKR1C3
GO Biological Process	GO:2000458	regulation of astrocyte chemotaxis	232	2.210673e-2	1.000000e+0	1.000000e+0	4.473598e+1	2.235337e-2	1	1.228207e-4	5.494505e-3	98	2.720014e-2	1.000000e+0	1.000000e+0	3.651378e+1	2.738692e-2	1	2	3.937008e-3	5.000000e-1	LTR13A	GPR183
GO Biological Process	GO:0031119	tRNA pseudouridine synthesis	233	2.213435e-2	1.000000e+0	1.000000e+0	4.467953e+1	2.238161e-2	1	1.229759e-4	5.494505e-3	368	9.201942e-2	1.000000e+0	1.000000e+0	1.043251e+1	9.585422e-2	1	7	3.937008e-3	1.428571e-1	LTR13A	PUS1
GO Biological Process	GO:0043537	negative regulation of blood vessel endothelial cell migration	234	2.239954e-2	1.000000e+0	1.000000e+0	5.042025e+0	5.949990e-1	3	3.269225e-3	1.648352e-2	1122	3.110187e-1	1.000000e+0	1.000000e+0	2.704724e+0	3.697234e-1	1	27	3.937008e-3	3.703704e-2	LTR13A,LTR13A,LTR13A	HDAC5
GO Biological Process	GO:0050817	coagulation	235	2.252361e-2	1.000000e+0	1.000000e+0	2.097296e+0	4.768044e+0	10	2.619805e-2	5.494505e-2	94	2.508614e-2	1.000000e+0	1.000000e+0	2.154912e+0	4.176505e+0	9	305	3.543307e-2	2.950820e-2	LTR13A,LTR13A,LTR13A,LTR13A,LTR13A,LTR13A,LTR13A,LTR13A,LTR13A,LTR13A	ENTPD1,ITPR3,PLAU,PRKAR2A,PRKCG,SEMG2,VAV1,VCL,YWHAZ
GO Biological Process	GO:0006349	regulation of gene expression by genetic imprinting	236	2.256301e-2	1.000000e+0	1.000000e+0	8.710546e+0	2.296067e-1	2	1.261575e-3	1.098901e-2	801	2.198742e-1	1.000000e+0	1.000000e+0	4.057087e+0	2.464823e-1	1	18	3.937008e-3	5.555556e-2	LTR13A,LTR13A	DNMT3A
GO Biological Process	GO:0016573	histone acetylation	237	2.264261e-2	1.000000e+0	1.000000e+0	3.141697e+0	1.591496e+0	5	8.744486e-3	2.747253e-2	197	5.011129e-2	1.000000e+0	1.000000e+0	2.892181e+0	1.383040e+0	4	101	1.574803e-2	3.960396e-2	LTR13A,LTR13A,LTR13A,LTR13A,LTR13A	BRCA2,BRD1,EP400,MORF4L1
GO Biological Process	GO:0090037	positive regulation of protein kinase C signaling	238	2.279151e-2	1.000000e+0	1.000000e+0	8.663258e+0	2.308600e-1	2	1.268462e-3	1.098901e-2	398	1.044575e-1	1.000000e+0	1.000000e+0	9.128445e+0	1.095477e-1	1	8	3.937008e-3	1.250000e-1	LTR13A,LTR13A	FLT4
GO Biological Process	GO:0042574	retinal metabolic process	239	2.297269e-2	1.000000e+0	1.000000e+0	8.626264e+0	2.318501e-1	2	1.273901e-3	1.098901e-2	622	1.641478e-1	1.000000e+0	1.000000e+0	5.617505e+0	1.780150e-1	1	13	3.937008e-3	7.692308e-2	LTR13A,LTR13A	AKR1C3
GO Biological Process	GO:0032787	monocarboxylic acid metabolic process	240	2.346772e-2	1.000000e+0	1.000000e+0	1.868172e+0	6.958675e+0	13	3.823448e-2	7.142857e-2	534	1.370041e-1	1.000000e+0	1.000000e+0	1.490358e+0	6.709796e+0	10	490	3.937008e-2	2.040816e-2	LTR13A,LTR13A,LTR13A,LTR13A,LTR13A,LTR13A,LTR13A,LTR13A,LTR13A,LTR13A,LTR13A,LTR13A,LTR13A	AASDH,AKR1C2,AKR1C3,CSPG4,DCXR,ECHS1,ECI2,EHHADH,MGST3,PCCA
GO Biological Process	GO:0015718	monocarboxylic acid transport	241	2.376573e-2	1.000000e+0	1.000000e+0	2.736356e+0	2.192697e+0	6	1.204779e-2	3.296703e-2	450	1.146169e-1	1.000000e+0	1.000000e+0	2.163780e+0	1.848617e+0	4	135	1.574803e-2	2.962963e-2	LTR13A,LTR13A,LTR13A,LTR13A,LTR13A,LTR13A	ABCC4,SLC16A11,SLC22A13,SLC25A20
GO Biological Process	GO:0030656	regulation of vitamin metabolic process	242	2.387967e-2	1.000000e+0	1.000000e+0	8.447435e+0	2.367583e-1	2	1.300870e-3	1.098901e-2	583	1.525356e-1	1.000000e+0	1.000000e+0	6.085630e+0	1.643215e-1	1	12	3.937008e-3	8.333333e-2	LTR13A,LTR13A	AKR1C3
GO Biological Process	GO:0045186	zonula adherens assembly	243	2.424870e-2	1.000000e+0	1.000000e+0	4.074003e+1	2.454588e-2	1	1.348675e-4	5.494505e-3	39	1.369346e-2	1.000000e+0	1.000000e+0	7.302756e+1	1.369346e-2	1	1	3.937008e-3	1.000000e+0	LTR13A	DLG5
GO Biological Process	GO:1990426	mitotic recombination-dependent replication fork processing	244	2.432622e-2	1.000000e+0	1.000000e+0	4.060860e+1	2.462533e-2	1	1.353040e-4	5.494505e-3	98	2.720014e-2	1.000000e+0	1.000000e+0	3.651378e+1	2.738692e-2	1	2	3.937008e-3	5.000000e-1	LTR13A	BRCA2
GO Biological Process	GO:0018393	internal peptidyl-lysine acetylation	245	2.473773e-2	1.000000e+0	1.000000e+0	3.068259e+0	1.629589e+0	5	8.953784e-3	2.747253e-2	239	5.629248e-2	1.000000e+0	1.000000e+0	2.782002e+0	1.437813e+0	4	105	1.574803e-2	3.809524e-2	LTR13A,LTR13A,LTR13A,LTR13A,LTR13A	BRCA2,BRD1,EP400,MORF4L1
GO Biological Process	GO:2000849	regulation of glucocorticoid secretion	246	2.490587e-2	1.000000e+0	1.000000e+0	8.256980e+0	2.422193e-1	2	1.330875e-3	1.098901e-2	453	1.167259e-1	1.000000e+0	1.000000e+0	8.114173e+0	1.232411e-1	1	9	3.937008e-3	1.111111e-1	LTR13A,LTR13A	POMC
GO Biological Process	GO:0008535	respiratory chain complex IV assembly	247	2.518161e-2	1.000000e+0	1.000000e+0	8.207797e+0	2.436707e-1	2	1.338850e-3	1.098901e-2	145	3.603748e-2	1.000000e+0	1.000000e+0	6.638869e+0	3.012561e-1	2	22	7.874016e-3	9.090909e-2	LTR13A,LTR13A	COA1,COX19
GO Biological Process	GO:0051153	regulation of striated muscle cell differentiation	248	2.528863e-2	1.000000e+0	1.000000e+0	2.696517e+0	2.225093e+0	6	1.222578e-2	3.296703e-2	528	1.352586e-1	1.000000e+0	1.000000e+0	2.355728e+0	1.273492e+0	3	93	1.181102e-2	3.225806e-2	LTR13A,LTR13A,LTR13A,LTR13A,LTR13A,LTR13A	BDNF,HDAC5,SCGB3A1
GO Biological Process	GO:0051186	cofactor metabolic process	249	2.623322e-2	1.000000e+0	1.000000e+0	2.044306e+0	4.891635e+0	10	2.687711e-2	5.494505e-2	234	5.473075e-2	1.000000e+0	1.000000e+0	1.861892e+0	4.833792e+0	9	353	3.543307e-2	2.549575e-2	LTR13A,LTR13A,LTR13A,LTR13A,LTR13A,LTR13A,LTR13A,LTR13A,LTR13A,LTR13A	AKR1C2,AKR1C3,BLVRA,DCXR,PCCA,RFK,RPIA,SLC22A13,SLC25A39
GO Biological Process	GO:1901652	response to peptide	250	2.623892e-2	1.000000e+0	1.000000e+0	1.790020e+0	7.821140e+0	14	4.297330e-2	7.692308e-2	1350	3.843269e-1	1.000000e+0	1.000000e+0	1.177864e+0	5.942962e+0	7	434	2.755906e-2	1.612903e-2	LTR13A,LTR13A,LTR13A,LTR13A,LTR13A,LTR13A,LTR13A,LTR13A,LTR13A,LTR13A,LTR13A,LTR13A,LTR13A,LTR13A	ADCY8,FGF21,HDAC5,NPPB,PRKAR2A,RBBP4,SLC2A1
GO Biological Process	GO:0018394	peptidyl-lysine acetylation	251	2.650341e-2	1.000000e+0	1.000000e+0	3.011855e+0	1.660107e+0	5	9.121465e-3	2.747253e-2	248	6.118537e-2	1.000000e+0	1.000000e+0	2.704724e+0	1.478894e+0	4	108	1.574803e-2	3.703704e-2	LTR13A,LTR13A,LTR13A,LTR13A,LTR13A	BRCA2,BRD1,EP400,MORF4L1
GO Biological Process	GO:0010243	response to organonitrogen compound	252	2.651655e-2	1.000000e+0	1.000000e+0	1.518429e+0	1.580581e+1	24	8.684512e-2	1.318681e-1	530	1.353294e-1	1.000000e+0	1.000000e+0	1.370980e+0	1.094107e+1	15	799	5.905512e-2	1.877347e-2	LTR13A,LTR13A,LTR13A,LTR13A,LTR13A,LTR13A,LTR13A,LTR13A,LTR13A,LTR13A,LTR13A,LTR13A,LTR13A,LTR13A,LTR13A,LTR13A,LTR13A,LTR13A,LTR13A,LTR13A,LTR13A,LTR13A,LTR13A,LTR13A	ABCC4,ADCY8,DNMT3A,DUSP1,FGF21,GRIN2A,HDAC5,MGST3,NPPB,NSMF,PRKAR2A,PRKCG,RBBP4,SLC2A1,TP73
GO Biological Process	GO:0010038	response to metal ion	253	2.674283e-2	1.000000e+0	1.000000e+0	1.957040e+0	5.620732e+0	11	3.088314e-2	6.043956e-2	353	8.599989e-2	1.000000e+0	1.000000e+0	1.765017e+0	4.532535e+0	8	331	3.149606e-2	2.416918e-2	LTR13A,LTR13A,LTR13A,LTR13A,LTR13A,LTR13A,LTR13A,LTR13A,LTR13A,LTR13A,LTR13A	AKR1C3,CAPN3,CASP9,DNMT3A,DUSP1,ITPR3,KCNMA1,NPPB
GO Biological Process	GO:0051321	meiotic cell cycle	254	2.689321e-2	1.000000e+0	1.000000e+0	2.427136e+0	2.884058e+0	7	1.584647e-2	3.846154e-2	299	7.195956e-2	1.000000e+0	1.000000e+0	2.066818e+0	2.903014e+0	6	212	2.362205e-2	2.830189e-2	LTR13A,LTR13A,LTR13A,LTR13A,LTR13A,LTR13A,LTR13A	BRCA2,FANCA,GOLGA2,KIF18A,RAD21L1,SMC2
GO Biological Process	GO:0070086	ubiquitin-dependent endocytosis	255	2.712117e-2	1.000000e+0	1.000000e+0	3.637203e+1	2.749366e-2	1	1.510641e-4	5.494505e-3	98	2.720014e-2	1.000000e+0	1.000000e+0	3.651378e+1	2.738692e-2	1	2	3.937008e-3	5.000000e-1	LTR13A	NEURL1B
GO Biological Process	GO:1902037	negative regulation of hematopoietic stem cell differentiation	256	2.730162e-2	1.000000e+0	1.000000e+0	3.612830e+1	2.767913e-2	1	1.520832e-4	5.494505e-3	98	2.720014e-2	1.000000e+0	1.000000e+0	3.651378e+1	2.738692e-2	1	2	3.937008e-3	5.000000e-1	LTR13A	N4BP2L2
GO Biological Process	GO:0036303	lymph vessel morphogenesis	257	2.735750e-2	1.000000e+0	1.000000e+0	7.846101e+0	2.549037e-1	2	1.400570e-3	1.098901e-2	689	1.868989e-1	1.000000e+0	1.000000e+0	4.868504e+0	2.054019e-1	1	15	3.937008e-3	6.666667e-2	LTR13A,LTR13A	FLT4
GO Biological Process	GO:0006471	protein ADP-ribosylation	258	2.747713e-2	1.000000e+0	1.000000e+0	7.827467e+0	2.555105e-1	2	1.403904e-3	1.098901e-2	137	3.305436e-2	1.000000e+0	1.000000e+0	6.955006e+0	2.875627e-1	2	21	7.874016e-3	9.523810e-2	LTR13A,LTR13A	PARP4,TNKS2
GO Biological Process	GO:0015908	fatty acid transport	259	2.759327e-2	1.000000e+0	1.000000e+0	3.538576e+0	1.130398e+0	4	6.210980e-3	2.197802e-2	894	2.437685e-1	1.000000e+0	1.000000e+0	2.116741e+0	9.448488e-1	2	69	7.874016e-3	2.898551e-2	LTR13A,LTR13A,LTR13A,LTR13A	ABCC4,SLC25A20
GO Biological Process	GO:1901317	regulation of flagellated sperm motility	260	2.799109e-2	1.000000e+0	1.000000e+0	7.748777e+0	2.581053e-1	2	1.418161e-3	1.098901e-2	86	2.218514e-2	1.000000e+0	1.000000e+0	8.591478e+0	2.327888e-1	2	17	7.874016e-3	1.176471e-1	LTR13A,LTR13A	SEMG2,TEX101
GO Biological Process	GO:0007549	dosage compensation	261	2.853973e-2	1.000000e+0	1.000000e+0	7.667130e+0	2.608538e-1	2	1.433263e-3	1.098901e-2	622	1.641478e-1	1.000000e+0	1.000000e+0	5.617505e+0	1.780150e-1	1	13	3.937008e-3	7.692308e-2	LTR13A,LTR13A	CDYL
GO Biological Process	GO:0008584	male gonad development	262	2.885886e-2	1.000000e+0	1.000000e+0	2.390534e+0	2.928216e+0	7	1.608910e-2	3.846154e-2	148	3.933412e-2	1.000000e+0	1.000000e+0	2.684837e+0	1.862311e+0	5	136	1.968504e-2	3.676471e-2	LTR13A,LTR13A,LTR13A,LTR13A,LTR13A,LTR13A,LTR13A	AKR1C3,BIK,FANCA,KIF18A,RAD21L1
GO Biological Process	GO:0071276	cellular response to cadmium ion	263	2.907197e-2	1.000000e+0	1.000000e+0	7.590136e+0	2.634999e-1	2	1.447802e-3	1.098901e-2	1221	3.480445e-1	1.000000e+0	1.000000e+0	2.355728e+0	4.244973e-1	1	31	3.937008e-3	3.225806e-2	LTR13A,LTR13A	AKR1C3
GO Biological Process	GO:1903333	negative regulation of protein folding	264	2.917557e-2	1.000000e+0	1.000000e+0	3.377553e+1	2.960723e-2	1	1.626771e-4	5.494505e-3	258	6.662468e-2	1.000000e+0	1.000000e+0	1.460551e+1	6.846730e-2	1	5	3.937008e-3	2.000000e-1	LTR13A	PDCD5
GO Biological Process	GO:0098542	defense response to other organism	265	2.932676e-2	1.000000e+0	1.000000e+0	2.101449e+0	4.282759e+0	9	2.353164e-2	4.945055e-2	790	2.104746e-1	1.000000e+0	1.000000e+0	1.407760e+0	5.682786e+0	8	415	3.149606e-2	1.927711e-2	LTR13A,LTR13A,LTR13A,LTR13A,LTR13A,LTR13A,LTR13A,LTR13A,LTR13A	APOBEC3C,IFITM3,IFNL2,IFNL3,IL6R,PLAC8,SEMG2,SLPI
GO Biological Process	GO:0010813	neuropeptide catabolic process	266	2.940844e-2	1.000000e+0	1.000000e+0	3.350410e+1	2.984709e-2	1	1.639950e-4	5.494505e-3	98	2.720014e-2	1.000000e+0	1.000000e+0	3.651378e+1	2.738692e-2	1	2	3.937008e-3	5.000000e-1	LTR13A	CTSH
GO Biological Process	GO:0043041	amino acid activation for nonribosomal peptide biosynthetic process	267	3.014356e-2	1.000000e+0	1.000000e+0	3.267478e+1	3.060464e-2	1	1.681574e-4	5.494505e-3	39	1.369346e-2	1.000000e+0	1.000000e+0	7.302756e+1	1.369346e-2	1	1	3.937008e-3	1.000000e+0	LTR13A	AASDH
GO Biological Process	GO:0002384	hepatic immune response	268	3.041303e-2	1.000000e+0	1.000000e+0	3.238082e+1	3.088248e-2	1	1.696839e-4	5.494505e-3	98	2.720014e-2	1.000000e+0	1.000000e+0	3.651378e+1	2.738692e-2	1	2	3.937008e-3	5.000000e-1	LTR13A	IL6R
GO Biological Process	GO:0046546	development of primary male sexual characteristics	269	3.070465e-2	1.000000e+0	1.000000e+0	2.358602e+0	2.967860e+0	7	1.630692e-2	3.846154e-2	150	4.038724e-2	1.000000e+0	1.000000e+0	2.665239e+0	1.876004e+0	5	137	1.968504e-2	3.649635e-2	LTR13A,LTR13A,LTR13A,LTR13A,LTR13A,LTR13A,LTR13A	AKR1C3,BIK,FANCA,KIF18A,RAD21L1
GO Biological Process	GO:0042493	response to drug	270	3.094206e-2	1.000000e+0	1.000000e+0	1.749807e+0	8.000881e+0	14	4.396089e-2	7.692308e-2	431	1.045768e-1	1.000000e+0	1.000000e+0	1.626852e+0	5.532158e+0	9	404	3.543307e-2	2.227723e-2	LTR13A,LTR13A,LTR13A,LTR13A,LTR13A,LTR13A,LTR13A,LTR13A,LTR13A,LTR13A,LTR13A,LTR13A,LTR13A,LTR13A	ABCC4,DNMT3A,FGF21,GRIN2A,HDAC5,LRP8,NPPB,PARP4,TP73
GO Biological Process	GO:0006690	icosanoid metabolic process	271	3.109942e-2	1.000000e+0	1.000000e+0	3.405955e+0	1.174414e+0	4	6.452822e-3	2.197802e-2	610	1.544100e-1	1.000000e+0	1.000000e+0	2.212956e+0	1.355653e+0	3	99	1.181102e-2	3.030303e-2	LTR13A,LTR13A,LTR13A,LTR13A	AKR1C2,AKR1C3,MGST3
GO Biological Process	GO:0030220	platelet formation	272	3.114674e-2	1.000000e+0	1.000000e+0	7.309047e+0	2.736335e-1	2	1.503481e-3	1.098901e-2	841	2.305672e-1	1.000000e+0	1.000000e+0	3.843556e+0	2.601758e-1	1	19	3.937008e-3	5.263158e-2	LTR13A,LTR13A	CASP9
GO Biological Process	GO:0032355	response to estradiol	273	3.137888e-2	1.000000e+0	1.000000e+0	2.347465e+0	2.981940e+0	7	1.638428e-2	3.846154e-2	141	3.432205e-2	1.000000e+0	1.000000e+0	2.787311e+0	1.793843e+0	5	131	1.968504e-2	3.816794e-2	LTR13A,LTR13A,LTR13A,LTR13A,LTR13A,LTR13A,LTR13A	ARNT2,CASP9,DNMT3A,DUSP1,KIF18A
GO Biological Process	GO:0060359	response to ammonium ion	274	3.165219e-2	1.000000e+0	1.000000e+0	2.343027e+0	2.987589e+0	7	1.641532e-2	3.846154e-2	359	8.885778e-2	1.000000e+0	1.000000e+0	2.374880e+0	1.684296e+0	4	123	1.574803e-2	3.252033e-2	LTR13A,LTR13A,LTR13A,LTR13A,LTR13A,LTR13A,LTR13A	AGRN,DNMT3A,HDAC5,PRKCG
GO Biological Process	GO:0042181	ketone biosynthetic process	275	3.165837e-2	1.000000e+0	1.000000e+0	7.244006e+0	2.760903e-1	2	1.516980e-3	1.098901e-2	1155	3.204670e-1	1.000000e+0	1.000000e+0	2.608127e+0	3.834169e-1	1	28	3.937008e-3	3.571429e-2	LTR13A,LTR13A	AKR1C3
GO Biological Process	GO:0060016	granulosa cell development	276	3.180069e-2	1.000000e+0	1.000000e+0	3.094591e+1	3.231445e-2	1	1.775519e-4	5.494505e-3	39	1.369346e-2	1.000000e+0	1.000000e+0	7.302756e+1	1.369346e-2	1	1	3.937008e-3	1.000000e+0	LTR13A	BMP15
GO Biological Process	GO:0014717	regulation of satellite cell activation involved in skeletal muscle regeneration	277	3.190004e-2	1.000000e+0	1.000000e+0	3.084797e+1	3.241704e-2	1	1.781156e-4	5.494505e-3	151	4.052257e-2	1.000000e+0	1.000000e+0	2.434252e+1	4.108038e-2	1	3	3.937008e-3	3.333333e-1	LTR13A	CAPN3
GO Biological Process	GO:0070293	renal absorption	278	3.208497e-2	1.000000e+0	1.000000e+0	7.190964e+0	2.781268e-1	2	1.528169e-3	1.098901e-2	689	1.868989e-1	1.000000e+0	1.000000e+0	4.868504e+0	2.054019e-1	1	15	3.937008e-3	6.666667e-2	LTR13A,LTR13A	AKR1C3
GO Biological Process	GO:0071361	cellular response to ethanol	279	3.210987e-2	1.000000e+0	1.000000e+0	7.187900e+0	2.782454e-1	2	1.528821e-3	1.098901e-2	689	1.868989e-1	1.000000e+0	1.000000e+0	4.868504e+0	2.054019e-1	1	15	3.937008e-3	6.666667e-2	LTR13A,LTR13A	DNMT3A
GO Biological Process	GO:0043200	response to amino acid	280	3.223573e-2	1.000000e+0	1.000000e+0	2.544131e+0	2.358370e+0	6	1.295807e-2	3.296703e-2	678	1.811510e-1	1.000000e+0	1.000000e+0	2.047502e+0	1.465200e+0	3	107	1.181102e-2	2.803738e-2	LTR13A,LTR13A,LTR13A,LTR13A,LTR13A,LTR13A	DNMT3A,FGF21,NSMF
GO Biological Process	GO:0006259	DNA metabolic process	281	3.228297e-2	1.000000e+0	1.000000e+0	1.635549e+0	1.039407e+1	17	5.711025e-2	9.340659e-2	1013	2.728886e-1	1.000000e+0	1.000000e+0	1.217126e+0	1.068090e+1	13	780	5.118110e-2	1.666667e-2	LTR13A,LTR13A,LTR13A,LTR13A,LTR13A,LTR13A,LTR13A,LTR13A,LTR13A,LTR13A,LTR13A,LTR13A,LTR13A,LTR13A,LTR13A,LTR13A,LTR13A	APOBEC3C,BRCA2,COPS4,DNMT3A,FANCA,FANCL,MORF4L1,PARP4,RAD21L1,RBBP4,SUMO3,SWI5,TP73
GO Biological Process	GO:0010288	response to lead ion	282	3.265205e-2	1.000000e+0	1.000000e+0	7.122068e+0	2.808173e-1	2	1.542952e-3	1.098901e-2	841	2.305672e-1	1.000000e+0	1.000000e+0	3.843556e+0	2.601758e-1	1	19	3.937008e-3	5.263158e-2	LTR13A,LTR13A	DNMT3A
GO Biological Process	GO:0006778	porphyrin-containing compound metabolic process	283	3.289329e-2	1.000000e+0	1.000000e+0	7.093299e+0	2.819562e-1	2	1.549210e-3	1.098901e-2	363	9.102472e-2	1.000000e+0	1.000000e+0	3.947436e+0	5.066580e-1	2	37	7.874016e-3	5.405405e-2	LTR13A,LTR13A	BLVRA,SLC25A39
GO Biological Process	GO:0019370	leukotriene biosynthetic process	284	3.293173e-2	1.000000e+0	1.000000e+0	7.088745e+0	2.821374e-1	2	1.550205e-3	1.098901e-2	841	2.305672e-1	1.000000e+0	1.000000e+0	3.843556e+0	2.601758e-1	1	19	3.937008e-3	5.263158e-2	LTR13A,LTR13A	MGST3
GO Biological Process	GO:0016486	peptide hormone processing	285	3.310960e-2	1.000000e+0	1.000000e+0	4.323066e+0	6.939519e-1	3	3.812922e-3	1.648352e-2	357	8.686080e-2	1.000000e+0	1.000000e+0	4.057087e+0	4.929646e-1	2	36	7.874016e-3	5.555556e-2	LTR13A,LTR13A,LTR13A	PCSK5,POMC
GO Biological Process	GO:0033189	response to vitamin A	286	3.311159e-2	1.000000e+0	1.000000e+0	7.067538e+0	2.829840e-1	2	1.554857e-3	1.098901e-2	768	2.090332e-1	1.000000e+0	1.000000e+0	4.295739e+0	2.327888e-1	1	17	3.937008e-3	5.882353e-2	LTR13A,LTR13A	DNMT3A
GO Biological Process	GO:0050891	multicellular organismal water homeostasis	287	3.321187e-2	1.000000e+0	1.000000e+0	3.334658e+0	1.199523e+0	4	6.590788e-3	2.197802e-2	762	2.084297e-1	1.000000e+0	1.000000e+0	2.355728e+0	8.489946e-1	2	62	7.874016e-3	3.225806e-2	LTR13A,LTR13A,LTR13A,LTR13A	ADCY8,PRKAR2A
GO Biological Process	GO:0043543	protein acylation	288	3.372672e-2	1.000000e+0	1.000000e+0	2.516307e+0	2.384447e+0	6	1.310136e-2	3.296703e-2	291	6.934028e-2	1.000000e+0	1.000000e+0	2.282111e+0	2.190954e+0	5	160	1.968504e-2	3.125000e-2	LTR13A,LTR13A,LTR13A,LTR13A,LTR13A,LTR13A	BRCA2,BRD1,EHHADH,EP400,MORF4L1
GO Biological Process	GO:1990481	mRNA pseudouridine synthesis	289	3.396678e-2	1.000000e+0	1.000000e+0	2.894040e+1	3.455377e-2	1	1.898559e-4	5.494505e-3	203	5.366326e-2	1.000000e+0	1.000000e+0	1.825689e+1	5.477384e-2	1	4	3.937008e-3	2.500000e-1	LTR13A	PUS1
GO Biological Process	GO:0009398	FMN biosynthetic process	290	3.407604e-2	1.000000e+0	1.000000e+0	2.884599e+1	3.466686e-2	1	1.904773e-4	5.494505e-3	39	1.369346e-2	1.000000e+0	1.000000e+0	7.302756e+1	1.369346e-2	1	1	3.937008e-3	1.000000e+0	LTR13A	RFK
GO Biological Process	GO:0009231	riboflavin biosynthetic process	290	3.407604e-2	1.000000e+0	1.000000e+0	2.884599e+1	3.466686e-2	1	1.904773e-4	5.494505e-3	39	1.369346e-2	1.000000e+0	1.000000e+0	7.302756e+1	1.369346e-2	1	1	3.937008e-3	1.000000e+0	LTR13A	RFK
GO Biological Process	GO:1904036	negative regulation of epithelial cell apoptotic process	292	3.464963e-2	1.000000e+0	1.000000e+0	4.245185e+0	7.066830e-1	3	3.882874e-3	1.648352e-2	1362	3.915515e-1	1.000000e+0	1.000000e+0	2.028543e+0	4.929646e-1	1	36	3.937008e-3	2.777778e-2	LTR13A,LTR13A,LTR13A	FGF21
GO Biological Process	GO:0042727	flavin-containing compound biosynthetic process	293	3.486475e-2	1.000000e+0	1.000000e+0	2.818206e+1	3.548357e-2	1	1.949647e-4	5.494505e-3	98	2.720014e-2	1.000000e+0	1.000000e+0	3.651378e+1	2.738692e-2	1	2	3.937008e-3	5.000000e-1	LTR13A	RFK
GO Biological Process	GO:1905333	regulation of gastric motility	294	3.528930e-2	1.000000e+0	1.000000e+0	2.783695e+1	3.592347e-2	1	1.973817e-4	5.494505e-3	151	4.052257e-2	1.000000e+0	1.000000e+0	2.434252e+1	4.108038e-2	1	3	3.937008e-3	3.333333e-1	LTR13A	TYMP
GO Biological Process	GO:1903332	regulation of protein folding	295	3.562484e-2	1.000000e+0	1.000000e+0	2.757003e+1	3.627127e-2	1	1.992927e-4	5.494505e-3	368	9.201942e-2	1.000000e+0	1.000000e+0	1.043251e+1	9.585422e-2	1	7	3.937008e-3	1.428571e-1	LTR13A	PDCD5
GO Biological Process	GO:0042273	ribosomal large subunit biogenesis	296	3.598684e-2	1.000000e+0	1.000000e+0	4.181184e+0	7.175001e-1	3	3.942308e-3	1.648352e-2	939	2.539220e-1	1.000000e+0	1.000000e+0	2.057114e+0	9.722357e-1	2	71	7.874016e-3	2.816901e-2	LTR13A,LTR13A,LTR13A	EBNA1BP2,RPL10L
GO Biological Process	GO:0042771	intrinsic apoptotic signaling pathway in response to DNA damage by p53 class mediator	297	3.638871e-2	1.000000e+0	1.000000e+0	6.709037e+0	2.981054e-1	2	1.637942e-3	1.098901e-2	243	5.952866e-2	1.000000e+0	1.000000e+0	5.036383e+0	3.971104e-1	2	29	7.874016e-3	6.896552e-2	LTR13A,LTR13A	BRCA2,TP73
GO Biological Process	GO:0036344	platelet morphogenesis	298	3.642446e-2	1.000000e+0	1.000000e+0	6.705394e+0	2.982673e-1	2	1.638831e-3	1.098901e-2	875	2.411142e-1	1.000000e+0	1.000000e+0	3.651378e+0	2.738692e-1	1	20	3.937008e-3	5.000000e-2	LTR13A,LTR13A	CASP9
GO Biological Process	GO:0034341	response to interferon-gamma	299	3.689922e-2	1.000000e+0	1.000000e+0	2.750586e+0	1.817794e+0	5	9.987881e-3	2.747253e-2	1813	5.815690e-1	1.000000e+0	1.000000e+0	1.028557e+0	1.944471e+0	2	142	7.874016e-3	1.408451e-2	LTR13A,LTR13A,LTR13A,LTR13A,LTR13A	HLA-G,IFITM3
GO Biological Process	GO:0070198	protein localization to chromosome, telomeric region	300	3.693030e-2	1.000000e+0	1.000000e+0	6.654420e+0	3.005521e-1	2	1.651385e-3	1.098901e-2	70	1.743799e-2	1.000000e+0	1.000000e+0	9.737008e+0	2.054019e-1	2	15	7.874016e-3	1.333333e-1	LTR13A,LTR13A	BRCA2,TNKS2
GO Biological Process	GO:0031550	positive regulation of brain-derived neurotrophic factor receptor signaling pathway	301	3.693285e-2	1.000000e+0	1.000000e+0	2.657578e+1	3.762825e-2	1	2.067486e-4	5.494505e-3	39	1.369346e-2	1.000000e+0	1.000000e+0	7.302756e+1	1.369346e-2	1	1	3.937008e-3	1.000000e+0	LTR13A	BDNF
GO Biological Process	GO:1901698	response to nitrogen compound	302	3.704210e-2	1.000000e+0	1.000000e+0	1.454818e+0	1.718428e+1	25	9.441913e-2	1.373626e-1	682	1.830850e-1	1.000000e+0	1.000000e+0	1.285414e+0	1.244736e+1	16	909	6.299213e-2	1.760176e-2	LTR13A,LTR13A,LTR13A,LTR13A,LTR13A,LTR13A,LTR13A,LTR13A,LTR13A,LTR13A,LTR13A,LTR13A,LTR13A,LTR13A,LTR13A,LTR13A,LTR13A,LTR13A,LTR13A,LTR13A,LTR13A,LTR13A,LTR13A,LTR13A,LTR13A	ABCC4,ADCY8,AGRN,DNMT3A,DUSP1,FGF21,GRIN2A,HDAC5,MGST3,NPPB,NSMF,PRKAR2A,PRKCG,RBBP4,SLC2A1,TP73
GO Biological Process	GO:0044724	single-organism carbohydrate catabolic process	303	3.766462e-2	1.000000e+0	1.000000e+0	3.201168e+0	1.249544e+0	4	6.865626e-3	2.197802e-2	1435	4.178651e-1	1.000000e+0	1.000000e+0	1.404376e+0	1.424120e+0	2	104	7.874016e-3	1.923077e-2	LTR13A,LTR13A,LTR13A,LTR13A	DCXR,FUT1
GO Biological Process	GO:0070192	chromosome organization involved in meiotic cell cycle	304	3.783125e-2	1.000000e+0	1.000000e+0	4.097893e+0	7.320835e-1	3	4.022437e-3	1.648352e-2	867	2.336326e-1	1.000000e+0	1.000000e+0	2.179927e+0	9.174619e-1	2	67	7.874016e-3	2.985075e-2	LTR13A,LTR13A,LTR13A	RAD21L1,SMC2
GO Biological Process	GO:0006766	vitamin metabolic process	305	3.799141e-2	1.000000e+0	1.000000e+0	2.728279e+0	1.832657e+0	5	1.006954e-2	2.747253e-2	310	7.716012e-2	1.000000e+0	1.000000e+0	2.496669e+0	1.602135e+0	4	117	1.574803e-2	3.418803e-2	LTR13A,LTR13A,LTR13A,LTR13A,LTR13A	PCCA,RFK,SLC2A1,SLC52A2
GO Biological Process	GO:0060335	positive regulation of interferon-gamma-mediated signaling pathway	306	3.804083e-2	1.000000e+0	1.000000e+0	2.578706e+1	3.877914e-2	1	2.130722e-4	5.494505e-3	316	7.940927e-2	1.000000e+0	1.000000e+0	1.217126e+1	8.216076e-2	1	6	3.937008e-3	1.666667e-1	LTR13A	TXK
GO Biological Process	GO:1903818	positive regulation of voltage-gated potassium channel activity	307	3.815229e-2	1.000000e+0	1.000000e+0	6.535475e+0	3.060221e-1	2	1.681440e-3	1.098901e-2	622	1.641478e-1	1.000000e+0	1.000000e+0	5.617505e+0	1.780150e-1	1	13	3.937008e-3	7.692308e-2	LTR13A,LTR13A	LRRC52
GO Biological Process	GO:0060014	granulosa cell differentiation	308	3.869863e-2	1.000000e+0	1.000000e+0	2.534017e+1	3.946304e-2	1	2.168299e-4	5.494505e-3	98	2.720014e-2	1.000000e+0	1.000000e+0	3.651378e+1	2.738692e-2	1	2	3.937008e-3	5.000000e-1	LTR13A	BMP15
GO Biological Process	GO:0046135	pyrimidine nucleoside catabolic process	309	3.938367e-2	1.000000e+0	1.000000e+0	6.421245e+0	3.114661e-1	2	1.711352e-3	1.098901e-2	137	3.305436e-2	1.000000e+0	1.000000e+0	6.955006e+0	2.875627e-1	2	21	7.874016e-3	9.523810e-2	LTR13A,LTR13A	APOBEC3C,TYMP
GO Biological Process	GO:0015909	long-chain fatty acid transport	310	3.975277e-2	1.000000e+0	1.000000e+0	4.016645e+0	7.468920e-1	3	4.103802e-3	1.648352e-2	1713	5.320801e-1	1.000000e+0	1.000000e+0	1.327774e+0	7.531403e-1	1	55	3.937008e-3	1.818182e-2	LTR13A,LTR13A,LTR13A	SLC25A20
GO Biological Process	GO:0060143	positive regulation of syncytium formation by plasma membrane fusion	311	3.997163e-2	1.000000e+0	1.000000e+0	6.368568e+0	3.140423e-1	2	1.725507e-3	1.098901e-2	1064	2.917278e-1	1.000000e+0	1.000000e+0	2.921102e+0	3.423365e-1	1	25	3.937008e-3	4.000000e-2	LTR13A,LTR13A	SCGB3A1
GO Biological Process	GO:0046013	regulation of T cell homeostatic proliferation	312	4.005667e-2	1.000000e+0	1.000000e+0	2.446397e+1	4.087644e-2	1	2.245958e-4	5.494505e-3	151	4.052257e-2	1.000000e+0	1.000000e+0	2.434252e+1	4.108038e-2	1	3	3.937008e-3	3.333333e-1	LTR13A	LMO1
GO Biological Process	GO:0060448	dichotomous subdivision of terminal units involved in lung branching	313	4.045215e-2	1.000000e+0	1.000000e+0	2.421987e+1	4.128841e-2	1	2.268594e-4	5.494505e-3	151	4.052257e-2	1.000000e+0	1.000000e+0	2.434252e+1	4.108038e-2	1	3	3.937008e-3	3.333333e-1	LTR13A	CTSH
GO Biological Process	GO:0030104	water homeostasis	314	4.088359e-2	1.000000e+0	1.000000e+0	3.116226e+0	1.283604e+0	4	7.052768e-3	2.197802e-2	836	2.285741e-1	1.000000e+0	1.000000e+0	2.212956e+0	9.037684e-1	2	66	7.874016e-3	3.030303e-2	LTR13A,LTR13A,LTR13A,LTR13A	ADCY8,PRKAR2A
GO Biological Process	GO:2001199	negative regulation of dendritic cell differentiation	315	4.091502e-2	1.000000e+0	1.000000e+0	2.394017e+1	4.177080e-2	1	2.295099e-4	5.494505e-3	316	7.940927e-2	1.000000e+0	1.000000e+0	1.217126e+1	8.216076e-2	1	6	3.937008e-3	1.666667e-1	LTR13A	HLA-G
GO Biological Process	GO:0090200	positive regulation of release of cytochrome c from mitochondria	316	4.097220e-2	1.000000e+0	1.000000e+0	6.281537e+0	3.183934e-1	2	1.749414e-3	1.098901e-2	243	5.952866e-2	1.000000e+0	1.000000e+0	5.036383e+0	3.971104e-1	2	29	7.874016e-3	6.896552e-2	LTR13A,LTR13A	BIK,PDCD5
GO Biological Process	GO:0046174	polyol catabolic process	317	4.141308e-2	1.000000e+0	1.000000e+0	6.244191e+0	3.202977e-1	2	1.759877e-3	1.098901e-2	801	2.198742e-1	1.000000e+0	1.000000e+0	4.057087e+0	2.464823e-1	1	18	3.937008e-3	5.555556e-2	LTR13A,LTR13A	NUDT3
GO Biological Process	GO:0060142	regulation of syncytium formation by plasma membrane fusion	318	4.164301e-2	1.000000e+0	1.000000e+0	6.224948e+0	3.212878e-1	2	1.765318e-3	1.098901e-2	1122	3.110187e-1	1.000000e+0	1.000000e+0	2.704724e+0	3.697234e-1	1	27	3.937008e-3	3.703704e-2	LTR13A,LTR13A	SCGB3A1
GO Biological Process	GO:0033559	unsaturated fatty acid metabolic process	319	4.225396e-2	1.000000e+0	1.000000e+0	3.082527e+0	1.297637e+0	4	7.129872e-3	2.197802e-2	754	1.984552e-1	1.000000e+0	1.000000e+0	1.956095e+0	1.533668e+0	3	112	1.181102e-2	2.678571e-2	LTR13A,LTR13A,LTR13A,LTR13A	AKR1C2,AKR1C3,MGST3
GO Biological Process	GO:2000353	positive regulation of endothelial cell apoptotic process	320	4.290651e-2	1.000000e+0	1.000000e+0	6.121976e+0	3.266919e-1	2	1.795011e-3	1.098901e-2	654	1.756015e-1	1.000000e+0	1.000000e+0	5.216254e+0	1.917084e-1	1	14	3.937008e-3	7.142857e-2	LTR13A,LTR13A	AKR1C3
GO Biological Process	GO:0055017	cardiac muscle tissue growth	321	4.323800e-2	1.000000e+0	1.000000e+0	3.881749e+0	7.728476e-1	3	4.246415e-3	1.648352e-2	194	4.893310e-2	1.000000e+0	1.000000e+0	5.617505e+0	3.560300e-1	2	26	7.874016e-3	7.692308e-2	LTR13A,LTR13A,LTR13A	C3orf58,NPPB
GO Biological Process	GO:0006572	tyrosine catabolic process	322	4.341485e-2	1.000000e+0	1.000000e+0	2.253264e+1	4.438006e-2	1	2.438465e-4	5.494505e-3	258	6.662468e-2	1.000000e+0	1.000000e+0	1.460551e+1	6.846730e-2	1	5	3.937008e-3	2.000000e-1	LTR13A	FAH
GO Biological Process	GO:0090306	spindle assembly involved in meiosis	323	4.348654e-2	1.000000e+0	1.000000e+0	2.249466e+1	4.445499e-2	1	2.442582e-4	5.494505e-3	316	7.940927e-2	1.000000e+0	1.000000e+0	1.217126e+1	8.216076e-2	1	6	3.937008e-3	1.666667e-1	LTR13A	GOLGA2
GO Biological Process	GO:1900276	regulation of proteinase activated receptor activity	324	4.354801e-2	1.000000e+0	1.000000e+0	2.246220e+1	4.451923e-2	1	2.446112e-4	5.494505e-3	39	1.369346e-2	1.000000e+0	1.000000e+0	7.302756e+1	1.369346e-2	1	1	3.937008e-3	1.000000e+0	LTR13A	BICD1
GO Biological Process	GO:1900737	negative regulation of phospholipase C-activating G-protein coupled receptor signaling pathway	324	4.354801e-2	1.000000e+0	1.000000e+0	2.246220e+1	4.451923e-2	1	2.446112e-4	5.494505e-3	39	1.369346e-2	1.000000e+0	1.000000e+0	7.302756e+1	1.369346e-2	1	1	3.937008e-3	1.000000e+0	LTR13A	BICD1
GO Biological Process	GO:0009972	cytidine deamination	326	4.374259e-2	1.000000e+0	1.000000e+0	2.236004e+1	4.472265e-2	1	2.457288e-4	5.494505e-3	453	1.167259e-1	1.000000e+0	1.000000e+0	8.114173e+0	1.232411e-1	1	9	3.937008e-3	1.111111e-1	LTR13A	APOBEC3C
GO Biological Process	GO:0060419	heart growth	327	4.389975e-2	1.000000e+0	1.000000e+0	3.857754e+0	7.776546e-1	3	4.272828e-3	1.648352e-2	199	5.238201e-2	1.000000e+0	1.000000e+0	5.409449e+0	3.697234e-1	2	27	7.874016e-3	7.407407e-2	LTR13A,LTR13A,LTR13A	C3orf58,NPPB
GO Biological Process	GO:0071514	genetic imprinting	328	4.410011e-2	1.000000e+0	1.000000e+0	6.028780e+0	3.317421e-1	2	1.822759e-3	1.098901e-2	995	2.718989e-1	1.000000e+0	1.000000e+0	3.175111e+0	3.149496e-1	1	23	3.937008e-3	4.347826e-2	LTR13A,LTR13A	DNMT3A
GO Biological Process	GO:0006693	prostaglandin metabolic process	329	4.428898e-2	1.000000e+0	1.000000e+0	6.014378e+0	3.325365e-1	2	1.827123e-3	1.098901e-2	237	5.591484e-2	1.000000e+0	1.000000e+0	5.216254e+0	3.834169e-1	2	28	7.874016e-3	7.142857e-2	LTR13A,LTR13A	AKR1C2,AKR1C3
GO Biological Process	GO:0016052	carbohydrate catabolic process	330	4.434442e-2	1.000000e+0	1.000000e+0	3.033626e+0	1.318554e+0	4	7.244802e-3	2.197802e-2	1516	4.505377e-1	1.000000e+0	1.000000e+0	1.315812e+0	1.519974e+0	2	111	7.874016e-3	1.801802e-2	LTR13A,LTR13A,LTR13A,LTR13A	DCXR,FUT1
GO Biological Process	GO:0010822	positive regulation of mitochondrion organization	331	4.568236e-2	1.000000e+0	1.000000e+0	2.333928e+0	2.570773e+0	6	1.412513e-2	3.296703e-2	135	3.286105e-2	1.000000e+0	1.000000e+0	2.518192e+0	2.382662e+0	6	174	2.362205e-2	3.448276e-2	LTR13A,LTR13A,LTR13A,LTR13A,LTR13A,LTR13A	BIK,IFNL3,PDCD5,TP73,UQCC2,YWHAZ
GO Biological Process	GO:0042167	heme catabolic process	332	4.594268e-2	1.000000e+0	1.000000e+0	2.126508e+1	4.702545e-2	1	2.583816e-4	5.494505e-3	398	1.044575e-1	1.000000e+0	1.000000e+0	9.128445e+0	1.095477e-1	1	8	3.937008e-3	1.250000e-1	LTR13A	BLVRA
GO Biological Process	GO:0006081	cellular aldehyde metabolic process	333	4.601190e-2	1.000000e+0	1.000000e+0	3.784253e+0	7.927588e-1	3	4.355818e-3	1.648352e-2	831	2.235233e-1	1.000000e+0	1.000000e+0	2.247002e+0	8.900749e-1	2	65	7.874016e-3	3.076923e-2	LTR13A,LTR13A,LTR13A	AKR1C3,RPIA
GO Biological Process	GO:0070315	G1 to G0 transition involved in cell differentiation	334	4.636979e-2	1.000000e+0	1.000000e+0	2.106455e+1	4.747311e-2	1	2.608413e-4	5.494505e-3	151	4.052257e-2	1.000000e+0	1.000000e+0	2.434252e+1	4.108038e-2	1	3	3.937008e-3	3.333333e-1	LTR13A	CAPN3
GO Biological Process	GO:0032870	cellular response to hormone stimulus	335	4.640349e-2	1.000000e+0	1.000000e+0	1.561871e+0	1.088438e+1	17	5.980430e-2	9.340659e-2	798	2.186544e-1	1.000000e+0	1.000000e+0	1.335056e+0	7.490323e+0	10	547	3.937008e-2	1.828154e-2	LTR13A,LTR13A,LTR13A,LTR13A,LTR13A,LTR13A,LTR13A,LTR13A,LTR13A,LTR13A,LTR13A,LTR13A,LTR13A,LTR13A,LTR13A,LTR13A,LTR13A	ADCY8,AKR1C2,AKR1C3,CASP9,CTSH,DUSP1,FGF21,HDAC5,NSMF,PRKAR2A
GO Biological Process	GO:1901661	quinone metabolic process	336	4.640809e-2	1.000000e+0	1.000000e+0	5.858845e+0	3.413642e-1	2	1.875627e-3	1.098901e-2	305	7.473766e-2	1.000000e+0	1.000000e+0	4.425913e+0	4.518842e-1	2	33	7.874016e-3	6.060606e-2	LTR13A,LTR13A	AKR1C2,AKR1C3
GO Biological Process	GO:0070085	glycosylation	337	4.715477e-2	1.000000e+0	1.000000e+0	1.844527e+0	5.421445e+0	10	2.978816e-2	5.494505e-2	177	4.089809e-2	1.000000e+0	1.000000e+0	2.071704e+0	3.861556e+0	8	282	3.149606e-2	2.836879e-2	LTR13A,LTR13A,LTR13A,LTR13A,LTR13A,LTR13A,LTR13A,LTR13A,LTR13A,LTR13A	ASGR2,DPY19L3,FUOM,FUT1,GALNT9,GOLGA2,PARP4,TNKS2
GO Biological Process	GO:0046326	positive regulation of glucose import	338	4.741834e-2	1.000000e+0	1.000000e+0	3.737736e+0	8.026249e-1	3	4.410027e-3	1.648352e-2	1486	4.399587e-1	1.000000e+0	1.000000e+0	1.738751e+0	5.751253e-1	1	42	3.937008e-3	2.380952e-2	LTR13A,LTR13A,LTR13A	FGF21
GO Biological Process	GO:2001235	positive regulation of apoptotic signaling pathway	339	4.761238e-2	1.000000e+0	1.000000e+0	2.309618e+0	2.597832e+0	6	1.427380e-2	3.296703e-2	135	3.286105e-2	1.000000e+0	1.000000e+0	2.518192e+0	2.382662e+0	6	174	2.362205e-2	3.448276e-2	LTR13A,LTR13A,LTR13A,LTR13A,LTR13A,LTR13A	BIK,CTSH,PDCD5,TP73,WWOX,YWHAZ
GO Biological Process	GO:1903589	positive regulation of blood vessel endothelial cell proliferation involved in sprouting angiogenesis	340	4.837172e-2	1.000000e+0	1.000000e+0	2.017185e+1	4.957403e-2	1	2.723848e-4	5.494505e-3	98	2.720014e-2	1.000000e+0	1.000000e+0	3.651378e+1	2.738692e-2	1	2	3.937008e-3	5.000000e-1	LTR13A	KIAA1462
GO Biological Process	GO:0042770	signal transduction in response to DNA damage	341	4.851026e-2	1.000000e+0	1.000000e+0	2.944122e+0	1.358639e+0	4	7.465052e-3	2.197802e-2	574	1.479330e-1	1.000000e+0	1.000000e+0	2.258584e+0	1.328266e+0	3	97	1.181102e-2	3.092784e-2	LTR13A,LTR13A,LTR13A,LTR13A	BRCA2,CASP9,TP73
GO Biological Process	GO:1904659	glucose transmembrane transport	342	4.964372e-2	1.000000e+0	1.000000e+0	5.640795e+0	3.545600e-1	2	1.948132e-3	1.098901e-2	958	2.617781e-1	1.000000e+0	1.000000e+0	3.319435e+0	3.012561e-1	1	22	3.937008e-3	4.545455e-2	LTR13A,LTR13A	SLC2A1
GO Biological Process	GO:0002767	immune response-inhibiting cell surface receptor signaling pathway	343	5.004587e-2	1.000000e+0	1.000000e+0	1.948014e+1	5.133434e-2	1	2.820568e-4	5.494505e-3	316	7.940927e-2	1.000000e+0	1.000000e+0	1.217126e+1	8.216076e-2	1	6	3.937008e-3	1.666667e-1	LTR13A	HLA-G
GO Biological Process	GO:0046010	positive regulation of circadian sleep/wake cycle, non-REM sleep	344	5.015719e-2	1.000000e+0	1.000000e+0	1.943578e+1	5.145150e-2	1	2.827006e-4	5.494505e-3	151	4.052257e-2	1.000000e+0	1.000000e+0	2.434252e+1	4.108038e-2	1	3	3.937008e-3	3.333333e-1	LTR13A	NPY2R
GO Biological Process	GO:0051147	regulation of muscle cell differentiation	345	5.050224e-2	1.000000e+0	1.000000e+0	1.988599e+0	4.022932e+0	8	2.210402e-2	4.395604e-2	348	8.312884e-2	1.000000e+0	1.000000e+0	2.160579e+0	2.314195e+0	5	169	1.968504e-2	2.958580e-2	LTR13A,LTR13A,LTR13A,LTR13A,LTR13A,LTR13A,LTR13A,LTR13A	BDNF,CAPN3,HDAC5,IGFBP3,SCGB3A1
GO Biological Process	GO:0050917	sensory perception of umami taste	346	5.056606e-2	1.000000e+0	1.000000e+0	1.927454e+1	5.188193e-2	1	2.850655e-4	5.494505e-3	316	7.940927e-2	1.000000e+0	1.000000e+0	1.217126e+1	8.216076e-2	1	6	3.937008e-3	1.666667e-1	LTR13A	ITPR3
GO Biological Process	GO:0010566	regulation of ketone biosynthetic process	347	5.084377e-2	1.000000e+0	1.000000e+0	5.565244e+0	3.593733e-1	2	1.974578e-3	1.098901e-2	622	1.641478e-1	1.000000e+0	1.000000e+0	5.617505e+0	1.780150e-1	1	13	3.937008e-3	7.692308e-2	LTR13A,LTR13A	AKR1C3
GO Biological Process	GO:0006974	cellular response to DNA damage stimulus	348	5.107817e-2	1.000000e+0	1.000000e+0	1.567504e+0	1.020731e+1	16	5.608413e-2	8.791209e-2	1141	3.140471e-1	1.000000e+0	1.000000e+0	1.185833e+0	1.011947e+1	12	739	4.724409e-2	1.623816e-2	LTR13A,LTR13A,LTR13A,LTR13A,LTR13A,LTR13A,LTR13A,LTR13A,LTR13A,LTR13A,LTR13A,LTR13A,LTR13A,LTR13A,LTR13A,LTR13A	BRCA2,CASP9,COPS4,FANCA,FANCL,FOXN3,MORF4L1,PARP4,RAD21L1,SUMO3,SWI5,TP73
GO Biological Process	GO:0007596	blood coagulation	349	5.132305e-2	1.000000e+0	1.000000e+0	1.889525e+0	4.763103e+0	9	2.617090e-2	4.945055e-2	241	5.766872e-2	1.000000e+0	1.000000e+0	1.928120e+0	4.149119e+0	8	303	3.149606e-2	2.640264e-2	LTR13A,LTR13A,LTR13A,LTR13A,LTR13A,LTR13A,LTR13A,LTR13A,LTR13A	ENTPD1,ITPR3,PLAU,PRKAR2A,PRKCG,VAV1,VCL,YWHAZ
GO Biological Process	GO:0050994	regulation of lipid catabolic process	350	5.245514e-2	1.000000e+0	1.000000e+0	3.584993e+0	8.368217e-1	3	4.597921e-3	1.648352e-2	1723	5.385066e-1	1.000000e+0	1.000000e+0	1.304064e+0	7.668338e-1	1	56	3.937008e-3	1.785714e-2	LTR13A,LTR13A,LTR13A	FGF21
GO Biological Process	GO:0001523	retinoid metabolic process	351	5.337715e-2	1.000000e+0	1.000000e+0	2.850801e+0	1.403115e+0	4	7.709421e-3	2.197802e-2	485	1.260145e-1	1.000000e+0	1.000000e+0	2.434252e+0	1.232411e+0	3	90	1.181102e-2	3.333333e-2	LTR13A,LTR13A,LTR13A,LTR13A	AGRN,AKR1C3,LRP8
GO Biological Process	GO:0051707	response to other organism	352	5.338162e-2	1.000000e+0	1.000000e+0	1.557998e+0	1.026959e+1	16	5.642632e-2	8.791209e-2	1297	3.665398e-1	1.000000e+0	1.000000e+0	1.136616e+0	1.055766e+1	12	771	4.724409e-2	1.556420e-2	LTR13A,LTR13A,LTR13A,LTR13A,LTR13A,LTR13A,LTR13A,LTR13A,LTR13A,LTR13A,LTR13A,LTR13A,LTR13A,LTR13A,LTR13A,LTR13A	APOBEC3C,CASP9,HDAC5,IFITM3,IFNL2,IFNL3,IL6R,LY96,NPPB,PLAC8,SEMG2,SLPI
GO Biological Process	GO:0007599	hemostasis	353	5.353300e-2	1.000000e+0	1.000000e+0	1.873845e+0	4.802958e+0	9	2.638988e-2	4.945055e-2	250	6.222097e-2	1.000000e+0	1.000000e+0	1.896820e+0	4.217586e+0	8	308	3.149606e-2	2.597403e-2	LTR13A,LTR13A,LTR13A,LTR13A,LTR13A,LTR13A,LTR13A,LTR13A,LTR13A	ENTPD1,ITPR3,PLAU,PRKAR2A,PRKCG,VAV1,VCL,YWHAZ
GO Biological Process	GO:1900158	negative regulation of bone mineralization involved in bone maturation	354	5.417790e-2	1.000000e+0	1.000000e+0	1.795582e+1	5.569226e-2	1	3.060015e-4	5.494505e-3	151	4.052257e-2	1.000000e+0	1.000000e+0	2.434252e+1	4.108038e-2	1	3	3.937008e-3	3.333333e-1	LTR13A	FAM101B
GO Biological Process	GO:0000280	nuclear division	355	5.423416e-2	1.000000e+0	1.000000e+0	1.958629e+0	4.084490e+0	8	2.244225e-2	4.395604e-2	443	1.117178e-1	1.000000e+0	1.000000e+0	1.732857e+0	4.039571e+0	7	295	2.755906e-2	2.372881e-2	LTR13A,LTR13A,LTR13A,LTR13A,LTR13A,LTR13A,LTR13A,LTR13A	BRCA2,FANCA,GOLGA2,KIF18A,RAD21L1,SMC2,ZWINT
GO Biological Process	GO:0034551	mitochondrial respiratory chain complex III assembly	356	5.467888e-2	1.000000e+0	1.000000e+0	1.778666e+1	5.622191e-2	1	3.089116e-4	5.494505e-3	453	1.167259e-1	1.000000e+0	1.000000e+0	8.114173e+0	1.232411e-1	1	9	3.937008e-3	1.111111e-1	LTR13A	UQCC2
GO Biological Process	GO:1901653	cellular response to peptide	357	5.506475e-2	1.000000e+0	1.000000e+0	1.792590e+0	5.578519e+0	10	3.065121e-2	5.494505e-2	1805	5.798901e-1	1.000000e+0	1.000000e+0	9.868589e-1	4.053264e+0	4	296	1.574803e-2	1.351351e-2	LTR13A,LTR13A,LTR13A,LTR13A,LTR13A,LTR13A,LTR13A,LTR13A,LTR13A,LTR13A	ADCY8,FGF21,HDAC5,PRKAR2A
GO Biological Process	GO:0010828	positive regulation of glucose transport	358	5.506973e-2	1.000000e+0	1.000000e+0	3.513128e+0	8.539398e-1	3	4.691977e-3	1.648352e-2	1560	4.700792e-1	1.000000e+0	1.000000e+0	1.587556e+0	6.298992e-1	1	46	3.937008e-3	2.173913e-2	LTR13A,LTR13A,LTR13A	FGF21
GO Biological Process	GO:0048385	regulation of retinoic acid receptor signaling pathway	359	5.528461e-2	1.000000e+0	1.000000e+0	5.307311e+0	3.768387e-1	2	2.070542e-3	1.098901e-2	733	1.980421e-1	1.000000e+0	1.000000e+0	4.564222e+0	2.190954e-1	1	16	3.937008e-3	6.250000e-2	LTR13A,LTR13A	AKR1C3
GO Biological Process	GO:0008582	regulation of synaptic growth at neuromuscular junction	360	5.535097e-2	1.000000e+0	1.000000e+0	1.756453e+1	5.693291e-2	1	3.128182e-4	5.494505e-3	258	6.662468e-2	1.000000e+0	1.000000e+0	1.460551e+1	6.846730e-2	1	5	3.937008e-3	2.000000e-1	LTR13A	AGRN
GO Biological Process	GO:1900275	negative regulation of phospholipase C activity	361	5.552850e-2	1.000000e+0	1.000000e+0	1.750676e+1	5.712080e-2	1	3.138505e-4	5.494505e-3	98	2.720014e-2	1.000000e+0	1.000000e+0	3.651378e+1	2.738692e-2	1	2	3.937008e-3	5.000000e-1	LTR13A	BICD1
GO Biological Process	GO:0046496	nicotinamide nucleotide metabolic process	362	5.611936e-2	1.000000e+0	1.000000e+0	2.802698e+0	1.427196e+0	4	7.841738e-3	2.197802e-2	671	1.777411e-1	1.000000e+0	1.000000e+0	2.066818e+0	1.451507e+0	3	106	1.181102e-2	2.830189e-2	LTR13A,LTR13A,LTR13A,LTR13A	DCXR,RPIA,SLC22A13
GO Biological Process	GO:0043207	response to external biotic stimulus	363	5.650828e-2	1.000000e+0	1.000000e+0	1.545718e+0	1.035118e+1	16	5.687461e-2	8.791209e-2	1302	3.715352e-1	1.000000e+0	1.000000e+0	1.132210e+0	1.059874e+1	12	774	4.724409e-2	1.550388e-2	LTR13A,LTR13A,LTR13A,LTR13A,LTR13A,LTR13A,LTR13A,LTR13A,LTR13A,LTR13A,LTR13A,LTR13A,LTR13A,LTR13A,LTR13A,LTR13A	APOBEC3C,CASP9,HDAC5,IFITM3,IFNL2,IFNL3,IL6R,LY96,NPPB,PLAC8,SEMG2,SLPI
GO Biological Process	GO:0070131	positive regulation of mitochondrial translation	364	5.663777e-2	1.000000e+0	1.000000e+0	1.715395e+1	5.829561e-2	1	3.203055e-4	5.494505e-3	493	1.288268e-1	1.000000e+0	1.000000e+0	7.302756e+0	1.369346e-1	1	10	3.937008e-3	1.000000e-1	LTR13A	UQCC2
GO Biological Process	GO:0001824	blastocyst development	365	5.709414e-2	1.000000e+0	1.000000e+0	3.460503e+0	8.669261e-1	3	4.763330e-3	1.648352e-2	191	4.709178e-2	1.000000e+0	1.000000e+0	3.713266e+0	8.079142e-1	3	59	1.181102e-2	5.084746e-2	LTR13A,LTR13A,LTR13A	BRCA2,RBM46,RRP7A
GO Biological Process	GO:0097033	mitochondrial respiratory chain complex III biogenesis	366	5.732533e-2	1.000000e+0	1.000000e+0	1.694212e+1	5.902447e-2	1	3.243103e-4	5.494505e-3	493	1.288268e-1	1.000000e+0	1.000000e+0	7.302756e+0	1.369346e-1	1	10	3.937008e-3	1.000000e-1	LTR13A	UQCC2
GO Biological Process	GO:0033108	mitochondrial respiratory chain complex assembly	367	5.795015e-2	1.000000e+0	1.000000e+0	3.438984e+0	8.723507e-1	3	4.793136e-3	1.648352e-2	566	1.415477e-1	1.000000e+0	1.000000e+0	2.306133e+0	1.300879e+0	3	95	1.181102e-2	3.157895e-2	LTR13A,LTR13A,LTR13A	COA1,COX19,UQCC2
GO Biological Process	GO:0046133	pyrimidine ribonucleoside catabolic process	368	5.864851e-2	1.000000e+0	1.000000e+0	1.654844e+1	6.042865e-2	1	3.320255e-4	5.494505e-3	539	1.407626e-1	1.000000e+0	1.000000e+0	6.638869e+0	1.506281e-1	1	11	3.937008e-3	9.090909e-2	LTR13A	APOBEC3C
GO Biological Process	GO:0071384	cellular response to corticosteroid stimulus	369	5.871621e-2	1.000000e+0	1.000000e+0	2.759726e+0	1.449419e+0	4	7.963842e-3	2.197802e-2	797	2.184815e-1	1.000000e+0	1.000000e+0	2.282111e+0	8.763815e-1	2	64	7.874016e-3	3.125000e-2	LTR13A,LTR13A,LTR13A,LTR13A	AKR1C3,CASP9
GO Biological Process	GO:2000846	regulation of corticosteroid hormone secretion	370	5.888490e-2	1.000000e+0	1.000000e+0	5.119891e+0	3.906333e-1	2	2.146337e-3	1.098901e-2	689	1.868989e-1	1.000000e+0	1.000000e+0	4.868504e+0	2.054019e-1	1	15	3.937008e-3	6.666667e-2	LTR13A,LTR13A	POMC
GO Biological Process	GO:0006691	leukotriene metabolic process	371	5.907567e-2	1.000000e+0	1.000000e+0	5.110439e+0	3.913558e-1	2	2.150307e-3	1.098901e-2	1200	3.389781e-1	1.000000e+0	1.000000e+0	2.434252e+0	4.108038e-1	1	30	3.937008e-3	3.333333e-2	LTR13A,LTR13A	MGST3
GO Biological Process	GO:0006338	chromatin remodeling	372	5.912531e-2	1.000000e+0	1.000000e+0	2.184464e+0	2.746669e+0	6	1.509159e-2	3.296703e-2	676	1.797756e-1	1.000000e+0	1.000000e+0	1.814349e+0	2.204647e+0	4	161	1.574803e-2	2.484472e-2	LTR13A,LTR13A,LTR13A,LTR13A,LTR13A,LTR13A	HDAC5,MORF4L1,RBBP4,SMARCA2
GO Biological Process	GO:0033059	cellular pigmentation	373	5.916391e-2	1.000000e+0	1.000000e+0	3.409179e+0	8.799772e-1	3	4.835040e-3	1.648352e-2	569	1.448375e-1	1.000000e+0	1.000000e+0	2.980717e+0	6.709796e-1	2	49	7.874016e-3	4.081633e-2	LTR13A,LTR13A,LTR13A	HPS1,POMC
GO Biological Process	GO:1900157	regulation of bone mineralization involved in bone maturation	374	5.921543e-2	1.000000e+0	1.000000e+0	1.638515e+1	6.103087e-2	1	3.353345e-4	5.494505e-3	203	5.366326e-2	1.000000e+0	1.000000e+0	1.825689e+1	5.477384e-2	1	4	3.937008e-3	2.500000e-1	LTR13A	FAM101B
GO Biological Process	GO:0051148	negative regulation of muscle cell differentiation	375	5.989819e-2	1.000000e+0	1.000000e+0	2.740930e+0	1.459359e+0	4	8.018455e-3	2.197802e-2	794	2.134499e-1	1.000000e+0	1.000000e+0	2.318335e+0	8.626880e-1	2	63	7.874016e-3	3.174603e-2	LTR13A,LTR13A,LTR13A,LTR13A	BDNF,HDAC5
GO Biological Process	GO:0042180	cellular ketone metabolic process	376	6.051007e-2	1.000000e+0	1.000000e+0	3.377050e+0	8.883493e-1	3	4.881040e-3	1.648352e-2	301	7.363779e-2	1.000000e+0	1.000000e+0	3.085672e+0	9.722357e-1	3	71	1.181102e-2	4.225352e-2	LTR13A,LTR13A,LTR13A	AKR1C2,AKR1C3,CYP17A1
GO Biological Process	GO:0090168	Golgi reassembly	377	6.061118e-2	1.000000e+0	1.000000e+0	1.599614e+1	6.251506e-2	1	3.434894e-4	5.494505e-3	203	5.366326e-2	1.000000e+0	1.000000e+0	1.825689e+1	5.477384e-2	1	4	3.937008e-3	2.500000e-1	LTR13A	YWHAZ
GO Biological Process	GO:0043535	regulation of blood vessel endothelial cell migration	378	6.100347e-2	1.000000e+0	1.000000e+0	2.723759e+0	1.468559e+0	4	8.069003e-3	2.197802e-2	762	2.084297e-1	1.000000e+0	1.000000e+0	2.355728e+0	8.489946e-1	2	62	7.874016e-3	3.225806e-2	LTR13A,LTR13A,LTR13A,LTR13A	HDAC5,KIAA1462
GO Biological Process	GO:0009725	response to hormone	379	6.102819e-2	1.000000e+0	1.000000e+0	1.433377e+0	1.465072e+1	21	8.049845e-2	1.153846e-1	994	2.714114e-1	1.000000e+0	1.000000e+0	1.218688e+0	1.066721e+1	13	779	5.118110e-2	1.668806e-2	LTR13A,LTR13A,LTR13A,LTR13A,LTR13A,LTR13A,LTR13A,LTR13A,LTR13A,LTR13A,LTR13A,LTR13A,LTR13A,LTR13A,LTR13A,LTR13A,LTR13A,LTR13A,LTR13A,LTR13A,LTR13A	ADCY8,AKR1C2,AKR1C3,CASP9,CTSH,DUSP1,FGF21,HDAC5,NPPB,NSMF,PRKAR2A,RBBP4,SLC2A1
GO Biological Process	GO:0002480	antigen processing and presentation of exogenous peptide antigen via MHC class I, TAP-independent	380	6.154972e-2	1.000000e+0	1.000000e+0	1.574448e+1	6.351432e-2	1	3.489798e-4	5.494505e-3	258	6.662468e-2	1.000000e+0	1.000000e+0	1.460551e+1	6.846730e-2	1	5	3.937008e-3	2.000000e-1	LTR13A	HLA-G
GO Biological Process	GO:2000348	regulation of CD40 signaling pathway	381	6.184400e-2	1.000000e+0	1.000000e+0	1.566715e+1	6.382784e-2	1	3.507024e-4	5.494505e-3	316	7.940927e-2	1.000000e+0	1.000000e+0	1.217126e+1	8.216076e-2	1	6	3.937008e-3	1.666667e-1	LTR13A	FANCA
GO Biological Process	GO:0055075	potassium ion homeostasis	382	6.204281e-2	1.000000e+0	1.000000e+0	4.969052e+0	4.024912e-1	2	2.211490e-3	1.098901e-2	70	1.743799e-2	1.000000e+0	1.000000e+0	9.737008e+0	2.054019e-1	2	15	7.874016e-3	1.333333e-1	LTR13A,LTR13A	KCNMA1,UPK3A
GO Biological Process	GO:1990542	mitochondrial transmembrane transport	383	6.219263e-2	1.000000e+0	1.000000e+0	3.338190e+0	8.986907e-1	3	4.937861e-3	1.648352e-2	2051	6.779716e-1	1.000000e+0	1.000000e+0	8.905800e-1	1.122864e+0	1	82	3.937008e-3	1.219512e-2	LTR13A,LTR13A,LTR13A	SLC25A20
GO Biological Process	GO:0032456	endocytic recycling	384	6.223929e-2	1.000000e+0	1.000000e+0	4.960047e+0	4.032220e-1	2	2.215506e-3	1.098901e-2	199	5.238201e-2	1.000000e+0	1.000000e+0	5.409449e+0	3.697234e-1	2	27	7.874016e-3	7.407407e-2	LTR13A,LTR13A	ARL4C,VPS53
GO Biological Process	GO:0051298	centrosome duplication	385	6.242492e-2	1.000000e+0	1.000000e+0	4.951577e+0	4.039117e-1	2	2.219295e-3	1.098901e-2	286	6.698793e-2	1.000000e+0	1.000000e+0	4.711455e+0	4.244973e-1	2	31	7.874016e-3	6.451613e-2	LTR13A,LTR13A	BRCA2,CEP135
GO Biological Process	GO:2000831	regulation of steroid hormone secretion	386	6.252624e-2	1.000000e+0	1.000000e+0	4.946970e+0	4.042879e-1	2	2.221362e-3	1.098901e-2	801	2.198742e-1	1.000000e+0	1.000000e+0	4.057087e+0	2.464823e-1	1	18	3.937008e-3	5.555556e-2	LTR13A,LTR13A	POMC
GO Biological Process	GO:2000287	positive regulation of myotome development	387	6.396068e-2	1.000000e+0	1.000000e+0	1.513184e+1	6.608580e-2	1	3.631088e-4	5.494505e-3	39	1.369346e-2	1.000000e+0	1.000000e+0	7.302756e+1	1.369346e-2	1	1	3.937008e-3	1.000000e+0	LTR13A	DMRT2
GO Biological Process	GO:1902036	regulation of hematopoietic stem cell differentiation	388	6.399808e-2	1.000000e+0	1.000000e+0	3.298000e+0	9.096423e-1	3	4.998035e-3	1.648352e-2	647	1.676225e-1	1.000000e+0	1.000000e+0	2.127016e+0	1.410426e+0	3	103	1.181102e-2	2.912621e-2	LTR13A,LTR13A,LTR13A	LMO1,N4BP2L2,TP73
GO Biological Process	GO:0010942	positive regulation of cell death	389	6.424609e-2	1.000000e+0	1.000000e+0	1.474985e+0	1.220352e+1	18	6.705229e-2	9.890110e-2	133	3.188213e-2	1.000000e+0	1.000000e+0	1.703598e+0	8.804895e+0	15	643	5.905512e-2	2.332815e-2	LTR13A,LTR13A,LTR13A,LTR13A,LTR13A,LTR13A,LTR13A,LTR13A,LTR13A,LTR13A,LTR13A,LTR13A,LTR13A,LTR13A,LTR13A,LTR13A,LTR13A,LTR13A	AKR1C3,BIK,CASP9,CTSH,DNMT3A,DUSP1,FGD4,GRIN2A,IGFBP3,KCNMA1,PDCD5,TP73,VAV1,WWOX,YWHAZ
GO Biological Process	GO:0015696	ammonium transport	390	6.438744e-2	1.000000e+0	1.000000e+0	3.289527e+0	9.119851e-1	3	5.010907e-3	1.648352e-2	1642	4.985857e-1	1.000000e+0	1.000000e+0	1.460551e+0	6.846730e-1	1	50	3.937008e-3	2.000000e-2	LTR13A,LTR13A,LTR13A	SLC25A20
GO Biological Process	GO:0034219	carbohydrate transmembrane transport	391	6.449209e-2	1.000000e+0	1.000000e+0	4.859733e+0	4.115453e-1	2	2.261238e-3	1.098901e-2	1200	3.389781e-1	1.000000e+0	1.000000e+0	2.434252e+0	4.108038e-1	1	30	3.937008e-3	3.333333e-2	LTR13A,LTR13A	SLC2A1
GO Biological Process	GO:0043647	inositol phosphate metabolic process	392	6.495311e-2	1.000000e+0	1.000000e+0	3.277338e+0	9.153770e-1	3	5.029544e-3	1.648352e-2	651	1.737203e-1	1.000000e+0	1.000000e+0	2.655548e+0	7.531403e-1	2	55	7.874016e-3	3.636364e-2	LTR13A,LTR13A,LTR13A	NUDT10,NUDT3
GO Biological Process	GO:0007023	post-chaperonin tubulin folding pathway	393	6.576944e-2	1.000000e+0	1.000000e+0	1.470171e+1	6.801930e-2	1	3.737324e-4	5.494505e-3	203	5.366326e-2	1.000000e+0	1.000000e+0	1.825689e+1	5.477384e-2	1	4	3.937008e-3	2.500000e-1	LTR13A	TBCC
GO Biological Process	GO:0030049	muscle filament sliding	394	6.610393e-2	1.000000e+0	1.000000e+0	4.791112e+0	4.174396e-1	2	2.293624e-3	1.098901e-2	1386	3.998995e-1	1.000000e+0	1.000000e+0	1.973718e+0	5.066580e-1	1	37	3.937008e-3	2.702703e-2	LTR13A,LTR13A	TPM4
GO Biological Process	GO:0045654	positive regulation of megakaryocyte differentiation	395	6.654381e-2	1.000000e+0	1.000000e+0	1.452470e+1	6.884822e-2	1	3.782869e-4	5.494505e-3	316	7.940927e-2	1.000000e+0	1.000000e+0	1.217126e+1	8.216076e-2	1	6	3.937008e-3	1.666667e-1	LTR13A	ZNF16
GO Biological Process	GO:0050916	sensory perception of sweet taste	396	6.715195e-2	1.000000e+0	1.000000e+0	1.438856e+1	6.949968e-2	1	3.818664e-4	5.494505e-3	316	7.940927e-2	1.000000e+0	1.000000e+0	1.217126e+1	8.216076e-2	1	6	3.937008e-3	1.666667e-1	LTR13A	ITPR3
GO Biological Process	GO:0007129	synapsis	397	6.949236e-2	1.000000e+0	1.000000e+0	4.654677e+0	4.296753e-1	2	2.360853e-3	1.098901e-2	1560	4.700792e-1	1.000000e+0	1.000000e+0	1.587556e+0	6.298992e-1	1	46	3.937008e-3	2.173913e-2	LTR13A,LTR13A	RAD21L1
GO Biological Process	GO:1905098	negative regulation of guanyl-nucleotide exchange factor activity	398	6.963403e-2	1.000000e+0	1.000000e+0	1.385753e+1	7.216294e-2	1	3.964997e-4	5.494505e-3	258	6.662468e-2	1.000000e+0	1.000000e+0	1.460551e+1	6.846730e-2	1	5	3.937008e-3	2.000000e-1	LTR13A	GPSM1
GO Biological Process	GO:0072524	pyridine-containing compound metabolic process	399	6.967550e-2	1.000000e+0	1.000000e+0	2.601005e+0	1.537867e+0	4	8.449820e-3	2.197802e-2	754	1.984552e-1	1.000000e+0	1.000000e+0	1.956095e+0	1.533668e+0	3	112	1.181102e-2	2.678571e-2	LTR13A,LTR13A,LTR13A,LTR13A	DCXR,RPIA,SLC22A13
GO Biological Process	GO:2000687	negative regulation of rubidium ion transmembrane transporter activity	400	7.010834e-2	1.000000e+0	1.000000e+0	1.376033e+1	7.267268e-2	1	3.993004e-4	5.494505e-3	151	4.052257e-2	1.000000e+0	1.000000e+0	2.434252e+1	4.108038e-2	1	3	3.937008e-3	3.333333e-1	LTR13A	OXSR1
GO Biological Process	GO:0006704	glucocorticoid biosynthetic process	401	7.015165e-2	1.000000e+0	1.000000e+0	1.375152e+1	7.271924e-2	1	3.995563e-4	5.494505e-3	493	1.288268e-1	1.000000e+0	1.000000e+0	7.302756e+0	1.369346e-1	1	10	3.937008e-3	1.000000e-1	LTR13A	CYP17A1
GO Biological Process	GO:1905039	carboxylic acid transmembrane transport	402	7.032852e-2	1.000000e+0	1.000000e+0	2.592523e+0	1.542898e+0	4	8.477464e-3	2.197802e-2	1305	3.744838e-1	1.000000e+0	1.000000e+0	1.537422e+0	1.300879e+0	2	95	7.874016e-3	2.105263e-2	LTR13A,LTR13A,LTR13A,LTR13A	SLC16A11,SLC25A20
GO Biological Process	GO:0007021	tubulin complex assembly	403	7.038125e-2	1.000000e+0	1.000000e+0	1.370500e+1	7.296610e-2	1	4.009126e-4	5.494505e-3	368	9.201942e-2	1.000000e+0	1.000000e+0	1.043251e+1	9.585422e-2	1	7	3.937008e-3	1.428571e-1	LTR13A	TBCC
GO Biological Process	GO:0009154	purine ribonucleotide catabolic process	404	7.048926e-2	1.000000e+0	1.000000e+0	3.164959e+0	9.478795e-1	3	5.208129e-3	1.648352e-2	243	5.952866e-2	1.000000e+0	1.000000e+0	5.036383e+0	3.971104e-1	2	29	7.874016e-3	6.896552e-2	LTR13A,LTR13A,LTR13A	NUDT10,NUDT3
GO Biological Process	GO:0006302	double-strand break repair	405	7.109470e-2	1.000000e+0	1.000000e+0	2.274812e+0	2.197983e+0	5	1.207683e-2	2.747253e-2	796	2.161440e-1	1.000000e+0	1.000000e+0	1.678794e+0	2.382662e+0	4	174	1.574803e-2	2.298851e-2	LTR13A,LTR13A,LTR13A,LTR13A,LTR13A	BRCA2,MORF4L1,RAD21L1,SWI5
GO Biological Process	GO:0031638	zymogen activation	406	7.131610e-2	1.000000e+0	1.000000e+0	4.585280e+0	4.361784e-1	2	2.396584e-3	1.098901e-2	292	7.082783e-2	1.000000e+0	1.000000e+0	4.564222e+0	4.381907e-1	2	32	7.874016e-3	6.250000e-2	LTR13A,LTR13A	CTSH,PLAU
GO Biological Process	GO:0006335	DNA replication-dependent nucleosome assembly	407	7.148240e-2	1.000000e+0	1.000000e+0	1.348603e+1	7.415083e-2	1	4.074221e-4	5.494505e-3	1253	3.569869e-1	1.000000e+0	1.000000e+0	2.282111e+0	4.381907e-1	1	32	3.937008e-3	3.125000e-2	LTR13A	RBBP4
GO Biological Process	GO:0009099	valine biosynthetic process	408	7.161940e-2	1.000000e+0	1.000000e+0	1.345925e+1	7.429833e-2	1	4.082326e-4	5.494505e-3	98	2.720014e-2	1.000000e+0	1.000000e+0	3.651378e+1	2.738692e-2	1	2	3.937008e-3	5.000000e-1	LTR13A	BCAT2
GO Biological Process	GO:0009098	leucine biosynthetic process	408	7.161940e-2	1.000000e+0	1.000000e+0	1.345925e+1	7.429833e-2	1	4.082326e-4	5.494505e-3	98	2.720014e-2	1.000000e+0	1.000000e+0	3.651378e+1	2.738692e-2	1	2	3.937008e-3	5.000000e-1	LTR13A	BCAT2
GO Biological Process	GO:0009261	ribonucleotide catabolic process	410	7.175887e-2	1.000000e+0	1.000000e+0	3.140814e+0	9.551665e-1	3	5.248168e-3	1.648352e-2	251	6.322063e-2	1.000000e+0	1.000000e+0	4.868504e+0	4.108038e-1	2	30	7.874016e-3	6.666667e-2	LTR13A,LTR13A,LTR13A	NUDT10,NUDT3
GO Biological Process	GO:0044728	DNA methylation or demethylation	411	7.192886e-2	1.000000e+0	1.000000e+0	3.137623e+0	9.561377e-1	3	5.253504e-3	1.648352e-2	762	2.084297e-1	1.000000e+0	1.000000e+0	2.355728e+0	8.489946e-1	2	62	7.874016e-3	3.225806e-2	LTR13A,LTR13A,LTR13A	APOBEC3C,DNMT3A
GO Biological Process	GO:0090036	regulation of protein kinase C signaling	412	7.193129e-2	1.000000e+0	1.000000e+0	4.562465e+0	4.383596e-1	2	2.408569e-3	1.098901e-2	689	1.868989e-1	1.000000e+0	1.000000e+0	4.868504e+0	2.054019e-1	1	15	3.937008e-3	6.666667e-2	LTR13A,LTR13A	FLT4
GO Biological Process	GO:0008406	gonad development	413	7.211598e-2	1.000000e+0	1.000000e+0	1.763953e+0	5.102176e+0	9	2.803393e-2	4.945055e-2	96	2.590649e-2	1.000000e+0	1.000000e+0	2.434252e+0	2.875627e+0	7	210	2.755906e-2	3.333333e-2	LTR13A,LTR13A,LTR13A,LTR13A,LTR13A,LTR13A,LTR13A,LTR13A,LTR13A	AKR1C3,BIK,BMP15,BRCA2,FANCA,KIF18A,RAD21L1
GO Biological Process	GO:0071379	cellular response to prostaglandin stimulus	414	7.260491e-2	1.000000e+0	1.000000e+0	4.537813e+0	4.407409e-1	2	2.421653e-3	1.098901e-2	145	3.603748e-2	1.000000e+0	1.000000e+0	6.638869e+0	3.012561e-1	2	22	7.874016e-3	9.090909e-2	LTR13A,LTR13A	AKR1C2,AKR1C3
GO Biological Process	GO:0072529	pyrimidine-containing compound catabolic process	415	7.277962e-2	1.000000e+0	1.000000e+0	4.531475e+0	4.413574e-1	2	2.425041e-3	1.098901e-2	305	7.473766e-2	1.000000e+0	1.000000e+0	4.425913e+0	4.518842e-1	2	33	7.874016e-3	6.060606e-2	LTR13A,LTR13A	APOBEC3C,TYMP
GO Biological Process	GO:0071896	protein localization to adherens junction	416	7.295885e-2	1.000000e+0	1.000000e+0	1.320279e+1	7.574156e-2	1	4.161624e-4	5.494505e-3	203	5.366326e-2	1.000000e+0	1.000000e+0	1.825689e+1	5.477384e-2	1	4	3.937008e-3	2.500000e-1	LTR13A	DLG5
GO Biological Process	GO:0016101	diterpenoid metabolic process	417	7.316565e-2	1.000000e+0	1.000000e+0	2.556758e+0	1.564481e+0	4	8.596052e-3	2.197802e-2	574	1.479330e-1	1.000000e+0	1.000000e+0	2.258584e+0	1.328266e+0	3	97	1.181102e-2	3.092784e-2	LTR13A,LTR13A,LTR13A,LTR13A	AGRN,AKR1C3,LRP8
GO Biological Process	GO:0019318	hexose metabolic process	418	7.321191e-2	1.000000e+0	1.000000e+0	2.254700e+0	2.217590e+0	5	1.218456e-2	2.747253e-2	1245	3.530480e-1	1.000000e+0	1.000000e+0	1.422615e+0	2.108793e+0	3	154	1.181102e-2	1.948052e-2	LTR13A,LTR13A,LTR13A,LTR13A,LTR13A	DCXR,FUOM,FUT1
GO Biological Process	GO:0010831	positive regulation of myotube differentiation	419	7.465108e-2	1.000000e+0	1.000000e+0	4.464977e+0	4.479307e-1	2	2.461158e-3	1.098901e-2	1253	3.569869e-1	1.000000e+0	1.000000e+0	2.282111e+0	4.381907e-1	1	32	3.937008e-3	3.125000e-2	LTR13A,LTR13A	SCGB3A1
GO Biological Process	GO:0097191	extrinsic apoptotic signaling pathway	420	7.473938e-2	1.000000e+0	1.000000e+0	2.537639e+0	1.576268e+0	4	8.660814e-3	2.197802e-2	535	1.383909e-1	1.000000e+0	1.000000e+0	2.330667e+0	1.287185e+0	3	94	1.181102e-2	3.191489e-2	LTR13A,LTR13A,LTR13A,LTR13A	CASP9,IL6R,WWOX
GO Biological Process	GO:0006839	mitochondrial transport	421	7.476341e-2	1.000000e+0	1.000000e+0	2.052551e+0	2.923191e+0	6	1.606149e-2	3.296703e-2	1418	4.113439e-1	1.000000e+0	1.000000e+0	1.227354e+0	3.259044e+0	4	238	1.574803e-2	1.680672e-2	LTR13A,LTR13A,LTR13A,LTR13A,LTR13A,LTR13A	SLC25A20,SLC25A39,TP73,YWHAZ
GO Biological Process	GO:0097306	cellular response to alcohol	422	7.478182e-2	1.000000e+0	1.000000e+0	3.085512e+0	9.722858e-1	3	5.342230e-3	1.648352e-2	445	1.126595e-1	1.000000e+0	1.000000e+0	3.477503e+0	5.751253e-1	2	42	7.874016e-3	4.761905e-2	LTR13A,LTR13A,LTR13A	DNMT3A,LRP8
GO Biological Process	GO:0015747	urate transport	423	7.514418e-2	1.000000e+0	1.000000e+0	1.280399e+1	7.810066e-2	1	4.291245e-4	5.494505e-3	493	1.288268e-1	1.000000e+0	1.000000e+0	7.302756e+0	1.369346e-1	1	10	3.937008e-3	1.000000e-1	LTR13A	SLC22A13
GO Biological Process	GO:0045087	innate immune response	424	7.519704e-2	1.000000e+0	1.000000e+0	1.640099e+0	6.706910e+0	11	3.685116e-2	6.043956e-2	1617	4.886477e-1	1.000000e+0	1.000000e+0	1.049917e+0	8.572106e+0	9	626	3.543307e-2	1.437700e-2	LTR13A,LTR13A,LTR13A,LTR13A,LTR13A,LTR13A,LTR13A,LTR13A,LTR13A,LTR13A,LTR13A	APOBEC3C,CLEC10A,HLA-G,IFITM3,IFNL2,IFNL3,LY96,SLPI,TEC
GO Biological Process	GO:0031639	plasminogen activation	425	7.544404e-2	1.000000e+0	1.000000e+0	1.275107e+1	7.842479e-2	1	4.309055e-4	5.494505e-3	539	1.407626e-1	1.000000e+0	1.000000e+0	6.638869e+0	1.506281e-1	1	11	3.937008e-3	9.090909e-2	LTR13A	PLAU
GO Biological Process	GO:1903587	regulation of blood vessel endothelial cell proliferation involved in sprouting angiogenesis	426	7.579314e-2	1.000000e+0	1.000000e+0	1.268999e+1	7.880230e-2	1	4.329797e-4	5.494505e-3	258	6.662468e-2	1.000000e+0	1.000000e+0	1.460551e+1	6.846730e-2	1	5	3.937008e-3	2.000000e-1	LTR13A	KIAA1462
GO Biological Process	GO:0010950	positive regulation of endopeptidase activity	427	7.583876e-2	1.000000e+0	1.000000e+0	2.230662e+0	2.241487e+0	5	1.231586e-2	2.747253e-2	524	1.309940e-1	1.000000e+0	1.000000e+0	2.057114e+0	1.944471e+0	4	142	1.574803e-2	2.816901e-2	LTR13A,LTR13A,LTR13A,LTR13A,LTR13A	CASP9,CTSH,PDCD5,SEMG2
GO Biological Process	GO:0046661	male sex differentiation	428	7.630706e-2	1.000000e+0	1.000000e+0	1.912434e+0	3.660256e+0	7	2.011130e-2	3.846154e-2	290	6.789272e-2	1.000000e+0	1.000000e+0	2.296464e+0	2.177260e+0	5	159	1.968504e-2	3.144654e-2	LTR13A,LTR13A,LTR13A,LTR13A,LTR13A,LTR13A,LTR13A	AKR1C3,BIK,FANCA,KIF18A,RAD21L1
GO Biological Process	GO:0006633	fatty acid biosynthetic process	429	7.670120e-2	1.000000e+0	1.000000e+0	2.514481e+0	1.590786e+0	4	8.740581e-3	2.197802e-2	1480	4.366590e-1	1.000000e+0	1.000000e+0	1.352362e+0	1.478894e+0	2	108	7.874016e-3	1.851852e-2	LTR13A,LTR13A,LTR13A,LTR13A	AKR1C3,MGST3
GO Biological Process	GO:0000060	protein import into nucleus, translocation	430	7.747332e-2	1.000000e+0	1.000000e+0	4.369259e+0	4.577435e-1	2	2.515074e-3	1.098901e-2	1155	3.204670e-1	1.000000e+0	1.000000e+0	2.608127e+0	3.834169e-1	1	28	3.937008e-3	3.571429e-2	LTR13A,LTR13A	AKR1C3
GO Biological Process	GO:0007098	centrosome cycle	431	7.842036e-2	1.000000e+0	1.000000e+0	3.022715e+0	9.924853e-1	3	5.453216e-3	1.648352e-2	313	7.859106e-2	1.000000e+0	1.000000e+0	3.001133e+0	9.996226e-1	3	73	1.181102e-2	4.109589e-2	LTR13A,LTR13A,LTR13A	BRCA2,CEP135,GOLGA2
GO Biological Process	GO:0006733	oxidoreduction coenzyme metabolic process	432	7.874498e-2	1.000000e+0	1.000000e+0	2.491109e+0	1.605711e+0	4	8.822587e-3	2.197802e-2	872	2.377657e-1	1.000000e+0	1.000000e+0	1.781160e+0	1.684296e+0	3	123	1.181102e-2	2.439024e-2	LTR13A,LTR13A,LTR13A,LTR13A	DCXR,RPIA,SLC22A13
GO Biological Process	GO:0060060	post-embryonic retina morphogenesis in camera-type eye	433	7.905605e-2	1.000000e+0	1.000000e+0	1.214514e+1	8.233748e-2	1	4.524037e-4	5.494505e-3	39	1.369346e-2	1.000000e+0	1.000000e+0	7.302756e+1	1.369346e-2	1	1	3.937008e-3	1.000000e+0	LTR13A	DSCAM
GO Biological Process	GO:0070593	dendrite self-avoidance	433	7.905605e-2	1.000000e+0	1.000000e+0	1.214514e+1	8.233748e-2	1	4.524037e-4	5.494505e-3	39	1.369346e-2	1.000000e+0	1.000000e+0	7.302756e+1	1.369346e-2	1	1	3.937008e-3	1.000000e+0	LTR13A	DSCAM
GO Biological Process	GO:0002001	renin secretion into blood stream	435	7.939654e-2	1.000000e+0	1.000000e+0	1.209086e+1	8.270709e-2	1	4.544346e-4	5.494505e-3	39	1.369346e-2	1.000000e+0	1.000000e+0	7.302756e+1	1.369346e-2	1	1	3.937008e-3	1.000000e+0	LTR13A	PCSK5
GO Biological Process	GO:0060999	positive regulation of dendritic spine development	436	7.944414e-2	1.000000e+0	1.000000e+0	3.005730e+0	9.980935e-1	3	5.484030e-3	1.648352e-2	66	1.613261e-2	1.000000e+0	1.000000e+0	5.617505e+0	5.340450e-1	3	39	1.181102e-2	7.692308e-2	LTR13A,LTR13A,LTR13A	C21orf91,DLG5,LRP8
GO Biological Process	GO:0070900	mitochondrial tRNA modification	437	7.947961e-2	1.000000e+0	1.000000e+0	1.207769e+1	8.279729e-2	1	4.549301e-4	5.494505e-3	453	1.167259e-1	1.000000e+0	1.000000e+0	8.114173e+0	1.232411e-1	1	9	3.937008e-3	1.111111e-1	LTR13A	PUS1
GO Biological Process	GO:0042572	retinol metabolic process	438	8.034094e-2	1.000000e+0	1.000000e+0	4.277179e+0	4.675979e-1	2	2.569219e-3	1.098901e-2	1200	3.389781e-1	1.000000e+0	1.000000e+0	2.434252e+0	4.108038e-1	1	30	3.937008e-3	3.333333e-2	LTR13A,LTR13A	AKR1C3
GO Biological Process	GO:0006972	hyperosmotic response	439	8.051105e-2	1.000000e+0	1.000000e+0	4.271871e+0	4.681789e-1	2	2.572412e-3	1.098901e-2	995	2.718989e-1	1.000000e+0	1.000000e+0	3.175111e+0	3.149496e-1	1	23	3.937008e-3	4.347826e-2	LTR13A,LTR13A	SLC2A1
GO Biological Process	GO:0010212	response to ionizing radiation	440	8.066832e-2	1.000000e+0	1.000000e+0	2.188882e+0	2.284271e+0	5	1.255094e-2	2.747253e-2	581	1.508139e-1	1.000000e+0	1.000000e+0	1.947402e+0	2.054019e+0	4	150	1.574803e-2	2.666667e-2	LTR13A,LTR13A,LTR13A,LTR13A,LTR13A	BRCA2,DNMT3A,SWI5,TP73
GO Biological Process	GO:1904398	positive regulation of neuromuscular junction development	441	8.120580e-2	1.000000e+0	1.000000e+0	1.181008e+1	8.467342e-2	1	4.652386e-4	5.494505e-3	203	5.366326e-2	1.000000e+0	1.000000e+0	1.825689e+1	5.477384e-2	1	4	3.937008e-3	2.500000e-1	LTR13A	AGRN
GO Biological Process	GO:0006721	terpenoid metabolic process	442	8.133641e-2	1.000000e+0	1.000000e+0	2.462512e+0	1.624358e+0	4	8.925041e-3	2.197802e-2	678	1.811510e-1	1.000000e+0	1.000000e+0	2.047502e+0	1.465200e+0	3	107	1.181102e-2	2.803738e-2	LTR13A,LTR13A,LTR13A,LTR13A	AGRN,AKR1C3,LRP8
GO Biological Process	GO:2001198	regulation of dendritic cell differentiation	443	8.158477e-2	1.000000e+0	1.000000e+0	1.175285e+1	8.508578e-2	1	4.675043e-4	5.494505e-3	493	1.288268e-1	1.000000e+0	1.000000e+0	7.302756e+0	1.369346e-1	1	10	3.937008e-3	1.000000e-1	LTR13A	HLA-G
GO Biological Process	GO:1903825	organic acid transmembrane transport	444	8.191340e-2	1.000000e+0	1.000000e+0	2.456295e+0	1.628469e+0	4	8.947630e-3	2.197802e-2	1435	4.178651e-1	1.000000e+0	1.000000e+0	1.404376e+0	1.424120e+0	2	104	7.874016e-3	1.923077e-2	LTR13A,LTR13A,LTR13A,LTR13A	SLC16A11,SLC25A20
GO Biological Process	GO:1900736	regulation of phospholipase C-activating G-protein coupled receptor signaling pathway	445	8.199566e-2	1.000000e+0	1.000000e+0	1.169139e+1	8.553306e-2	1	4.699619e-4	5.494505e-3	258	6.662468e-2	1.000000e+0	1.000000e+0	1.460551e+1	6.846730e-2	1	5	3.937008e-3	2.000000e-1	LTR13A	BICD1
GO Biological Process	GO:0009312	oligosaccharide biosynthetic process	446	8.208071e-2	1.000000e+0	1.000000e+0	4.223665e+0	4.735224e-1	2	2.601771e-3	1.098901e-2	801	2.198742e-1	1.000000e+0	1.000000e+0	4.057087e+0	2.464823e-1	1	18	3.937008e-3	5.555556e-2	LTR13A,LTR13A	SLC2A1
GO Biological Process	GO:0045938	positive regulation of circadian sleep/wake cycle, sleep	447	8.208241e-2	1.000000e+0	1.000000e+0	1.167849e+1	8.562752e-2	1	4.704809e-4	5.494505e-3	368	9.201942e-2	1.000000e+0	1.000000e+0	1.043251e+1	9.585422e-2	1	7	3.937008e-3	1.428571e-1	LTR13A	NPY2R
GO Biological Process	GO:0055086	nucleobase-containing small molecule metabolic process	448	8.248338e-2	1.000000e+0	1.000000e+0	1.539904e+0	8.442084e+0	13	4.638508e-2	7.142857e-2	609	1.541542e-1	1.000000e+0	1.000000e+0	1.421775e+0	7.736805e+0	11	565	4.330709e-2	1.946903e-2	LTR13A,LTR13A,LTR13A,LTR13A,LTR13A,LTR13A,LTR13A,LTR13A,LTR13A,LTR13A,LTR13A,LTR13A,LTR13A	ADCY8,APOBEC3C,DCXR,ENTPD1,NPPB,NUDT10,NUDT3,RFK,RPIA,SLC22A13,TYMP
GO Biological Process	GO:0006549	isoleucine metabolic process	449	8.268836e-2	1.000000e+0	1.000000e+0	1.158916e+1	8.628756e-2	1	4.741075e-4	5.494505e-3	258	6.662468e-2	1.000000e+0	1.000000e+0	1.460551e+1	6.846730e-2	1	5	3.937008e-3	2.000000e-1	LTR13A	BCAT2
GO Biological Process	GO:0070213	protein auto-ADP-ribosylation	450	8.289516e-2	1.000000e+0	1.000000e+0	1.155897e+1	8.651292e-2	1	4.753457e-4	5.494505e-3	203	5.366326e-2	1.000000e+0	1.000000e+0	1.825689e+1	5.477384e-2	1	4	3.937008e-3	2.500000e-1	LTR13A	TNKS2
GO Biological Process	GO:0048285	organelle fission	451	8.302017e-2	1.000000e+0	1.000000e+0	1.782593e+0	4.487843e+0	8	2.465848e-2	4.395604e-2	608	1.526861e-1	1.000000e+0	1.000000e+0	1.592501e+0	4.395601e+0	7	321	2.755906e-2	2.180685e-2	LTR13A,LTR13A,LTR13A,LTR13A,LTR13A,LTR13A,LTR13A,LTR13A	BRCA2,FANCA,GOLGA2,KIF18A,RAD21L1,SMC2,ZWINT
GO Biological Process	GO:0033058	directional locomotion	452	8.367052e-2	1.000000e+0	1.000000e+0	1.144711e+1	8.735831e-2	1	4.799907e-4	5.494505e-3	151	4.052257e-2	1.000000e+0	1.000000e+0	2.434252e+1	4.108038e-2	1	3	3.937008e-3	3.333333e-1	LTR13A	GRIN2A
GO Biological Process	GO:0002159	desmosome assembly	453	8.434990e-2	1.000000e+0	1.000000e+0	1.135078e+1	8.809964e-2	1	4.840640e-4	5.494505e-3	203	5.366326e-2	1.000000e+0	1.000000e+0	1.825689e+1	5.477384e-2	1	4	3.937008e-3	2.500000e-1	LTR13A	PKP3
GO Biological Process	GO:0009607	response to biotic stimulus	454	8.438178e-2	1.000000e+0	1.000000e+0	1.458620e+0	1.096927e+1	16	6.027072e-2	8.791209e-2	1458	4.268968e-1	1.000000e+0	1.000000e+0	1.085912e+0	1.105062e+1	12	807	4.724409e-2	1.486989e-2	LTR13A,LTR13A,LTR13A,LTR13A,LTR13A,LTR13A,LTR13A,LTR13A,LTR13A,LTR13A,LTR13A,LTR13A,LTR13A,LTR13A,LTR13A,LTR13A	APOBEC3C,CASP9,HDAC5,IFITM3,IFNL2,IFNL3,IL6R,LY96,NPPB,PLAC8,SEMG2,SLPI
GO Biological Process	GO:2000686	regulation of rubidium ion transmembrane transporter activity	455	8.461830e-2	1.000000e+0	1.000000e+0	1.131315e+1	8.839267e-2	1	4.856740e-4	5.494505e-3	203	5.366326e-2	1.000000e+0	1.000000e+0	1.825689e+1	5.477384e-2	1	4	3.937008e-3	2.500000e-1	LTR13A	OXSR1
GO Biological Process	GO:0000338	protein deneddylation	456	8.473329e-2	1.000000e+0	1.000000e+0	1.129711e+1	8.851823e-2	1	4.863639e-4	5.494505e-3	493	1.288268e-1	1.000000e+0	1.000000e+0	7.302756e+0	1.369346e-1	1	10	3.937008e-3	1.000000e-1	LTR13A	COPS4
GO Biological Process	GO:0019752	carboxylic acid metabolic process	457	8.497745e-2	1.000000e+0	1.000000e+0	1.437487e+0	1.182619e+1	17	6.497906e-2	9.340659e-2	1199	3.386422e-1	1.000000e+0	1.000000e+0	1.153534e+0	1.126972e+1	13	823	5.118110e-2	1.579587e-2	LTR13A,LTR13A,LTR13A,LTR13A,LTR13A,LTR13A,LTR13A,LTR13A,LTR13A,LTR13A,LTR13A,LTR13A,LTR13A,LTR13A,LTR13A,LTR13A,LTR13A	AASDH,AKR1C2,AKR1C3,BCAT2,CSPG4,DCXR,ECHS1,ECI2,EHHADH,FAH,MGST3,PCCA,SLC2A1
GO Biological Process	GO:0032423	regulation of mismatch repair	458	8.501171e-2	1.000000e+0	1.000000e+0	1.125843e+1	8.882234e-2	1	4.880348e-4	5.494505e-3	151	4.052257e-2	1.000000e+0	1.000000e+0	2.434252e+1	4.108038e-2	1	3	3.937008e-3	3.333333e-1	LTR13A	PRKCG
GO Biological Process	GO:0048478	replication fork protection	459	8.502528e-2	1.000000e+0	1.000000e+0	1.125655e+1	8.883716e-2	1	4.881162e-4	5.494505e-3	368	9.201942e-2	1.000000e+0	1.000000e+0	1.043251e+1	9.585422e-2	1	7	3.937008e-3	1.428571e-1	LTR13A	BRCA2
GO Biological Process	GO:0032098	regulation of appetite	460	8.553337e-2	1.000000e+0	1.000000e+0	4.122305e+0	4.851654e-1	2	2.665744e-3	1.098901e-2	958	2.617781e-1	1.000000e+0	1.000000e+0	3.319435e+0	3.012561e-1	1	22	3.937008e-3	4.545455e-2	LTR13A,LTR13A	POMC
GO Biological Process	GO:2000680	regulation of rubidium ion transport	461	8.560120e-2	1.000000e+0	1.000000e+0	1.117737e+1	8.946648e-2	1	4.915740e-4	5.494505e-3	258	6.662468e-2	1.000000e+0	1.000000e+0	1.460551e+1	6.846730e-2	1	5	3.937008e-3	2.000000e-1	LTR13A	OXSR1
GO Biological Process	GO:0072385	minus-end-directed organelle transport along microtubule	462	8.573374e-2	1.000000e+0	1.000000e+0	1.115930e+1	8.961137e-2	1	4.923702e-4	5.494505e-3	203	5.366326e-2	1.000000e+0	1.000000e+0	1.825689e+1	5.477384e-2	1	4	3.937008e-3	2.500000e-1	LTR13A	BICD1
GO Biological Process	GO:1901532	regulation of hematopoietic progenitor cell differentiation	463	8.595146e-2	1.000000e+0	1.000000e+0	2.904089e+0	1.033026e+0	3	5.675968e-3	1.648352e-2	758	2.019634e-1	1.000000e+0	1.000000e+0	1.938785e+0	1.547361e+0	3	113	1.181102e-2	2.654867e-2	LTR13A,LTR13A,LTR13A	LMO1,N4BP2L2,TP73
GO Biological Process	GO:0006486	protein glycosylation	464	8.622395e-2	1.000000e+0	1.000000e+0	1.698719e+0	5.298109e+0	9	2.911049e-2	4.945055e-2	342	8.108754e-2	1.000000e+0	1.000000e+0	1.879386e+0	3.724621e+0	7	272	2.755906e-2	2.573529e-2	LTR13A,LTR13A,LTR13A,LTR13A,LTR13A,LTR13A,LTR13A,LTR13A,LTR13A	ASGR2,DPY19L3,FUT1,GALNT9,GOLGA2,PARP4,TNKS2
GO Biological Process	GO:0001825	blastocyst formation	465	8.636463e-2	1.000000e+0	1.000000e+0	4.098807e+0	4.879468e-1	2	2.681027e-3	1.098901e-2	243	5.952866e-2	1.000000e+0	1.000000e+0	5.036383e+0	3.971104e-1	2	29	7.874016e-3	6.896552e-2	LTR13A,LTR13A	RBM46,RRP7A
GO Biological Process	GO:0060038	cardiac muscle cell proliferation	466	8.641364e-2	1.000000e+0	1.000000e+0	4.097432e+0	4.881105e-1	2	2.681926e-3	1.098901e-2	654	1.756015e-1	1.000000e+0	1.000000e+0	5.216254e+0	1.917084e-1	1	14	3.937008e-3	7.142857e-2	LTR13A,LTR13A	C3orf58
GO Biological Process	GO:0099004	calmodulin dependent kinase signaling pathway	467	8.745925e-2	1.000000e+0	1.000000e+0	1.092902e+1	9.149953e-2	1	5.027447e-4	5.494505e-3	203	5.366326e-2	1.000000e+0	1.000000e+0	1.825689e+1	5.477384e-2	1	4	3.937008e-3	2.500000e-1	LTR13A	PCP4
GO Biological Process	GO:0042445	hormone metabolic process	468	8.839998e-2	1.000000e+0	1.000000e+0	1.960535e+0	3.060389e+0	6	1.681532e-2	3.296703e-2	356	8.637672e-2	1.000000e+0	1.000000e+0	2.135309e+0	2.341582e+0	5	171	1.968504e-2	2.923977e-2	LTR13A,LTR13A,LTR13A,LTR13A,LTR13A,LTR13A	AKR1C2,AKR1C3,CYP17A1,PCSK5,POMC
GO Biological Process	GO:1901018	positive regulation of potassium ion transmembrane transporter activity	469	8.944165e-2	1.000000e+0	1.000000e+0	4.014673e+0	4.981726e-1	2	2.737212e-3	1.098901e-2	958	2.617781e-1	1.000000e+0	1.000000e+0	3.319435e+0	3.012561e-1	1	22	3.937008e-3	4.545455e-2	LTR13A,LTR13A	LRRC52
GO Biological Process	GO:1901533	negative regulation of hematopoietic progenitor cell differentiation	470	9.098091e-2	1.000000e+0	1.000000e+0	1.048612e+1	9.536419e-2	1	5.239790e-4	5.494505e-3	316	7.940927e-2	1.000000e+0	1.000000e+0	1.217126e+1	8.216076e-2	1	6	3.937008e-3	1.666667e-1	LTR13A	N4BP2L2
GO Biological Process	GO:0045137	development of primary sexual characteristics	471	9.127296e-2	1.000000e+0	1.000000e+0	1.678024e+0	5.363451e+0	9	2.946951e-2	4.945055e-2	126	2.957528e-2	1.000000e+0	1.000000e+0	2.366634e+0	2.957787e+0	7	216	2.755906e-2	3.240741e-2	LTR13A,LTR13A,LTR13A,LTR13A,LTR13A,LTR13A,LTR13A,LTR13A,LTR13A	AKR1C3,BIK,BMP15,BRCA2,FANCA,KIF18A,RAD21L1
GO Biological Process	GO:0006014	D-ribose metabolic process	472	9.137975e-2	1.000000e+0	1.000000e+0	1.043811e+1	9.580282e-2	1	5.263891e-4	5.494505e-3	151	4.052257e-2	1.000000e+0	1.000000e+0	2.434252e+1	4.108038e-2	1	3	3.937008e-3	3.333333e-1	LTR13A	RPIA
GO Biological Process	GO:0031548	regulation of brain-derived neurotrophic factor receptor signaling pathway	473	9.139259e-2	1.000000e+0	1.000000e+0	1.043657e+1	9.581694e-2	1	5.264667e-4	5.494505e-3	98	2.720014e-2	1.000000e+0	1.000000e+0	3.651378e+1	2.738692e-2	1	2	3.937008e-3	5.000000e-1	LTR13A	BDNF
GO Biological Process	GO:0071901	negative regulation of protein serine/threonine kinase activity	474	9.215812e-2	1.000000e+0	1.000000e+0	2.100097e+0	2.380842e+0	5	1.308155e-2	2.747253e-2	893	2.414073e-1	1.000000e+0	1.000000e+0	1.766796e+0	1.697989e+0	3	124	1.181102e-2	2.419355e-2	LTR13A,LTR13A,LTR13A,LTR13A,LTR13A	DUSP1,PRKAR2A,TP73
GO Biological Process	GO:1903527	positive regulation of membrane tubulation	475	9.268236e-2	1.000000e+0	1.000000e+0	1.028418e+1	9.723669e-2	1	5.342675e-4	5.494505e-3	151	4.052257e-2	1.000000e+0	1.000000e+0	2.434252e+1	4.108038e-2	1	3	3.937008e-3	3.333333e-1	LTR13A	ASAP1
GO Biological Process	GO:0019439	aromatic compound catabolic process	476	9.297651e-2	1.000000e+0	1.000000e+0	1.671306e+0	5.385009e+0	9	2.958796e-2	4.945055e-2	790	2.104746e-1	1.000000e+0	1.000000e+0	1.407760e+0	5.682786e+0	8	415	3.149606e-2	1.927711e-2	LTR13A,LTR13A,LTR13A,LTR13A,LTR13A,LTR13A,LTR13A,LTR13A,LTR13A	APOBEC3C,BLVRA,ENTPD1,FAH,MTPAP,NUDT10,NUDT3,TYMP
GO Biological Process	GO:0070525	tRNA threonylcarbamoyladenosine metabolic process	477	9.306984e-2	1.000000e+0	1.000000e+0	1.023923e+1	9.766362e-2	1	5.366133e-4	5.494505e-3	622	1.641478e-1	1.000000e+0	1.000000e+0	5.617505e+0	1.780150e-1	1	13	3.937008e-3	7.692308e-2	LTR13A	PUS1
GO Biological Process	GO:0009615	response to virus	478	9.307178e-2	1.000000e+0	1.000000e+0	1.932588e+0	3.104645e+0	6	1.705849e-2	3.296703e-2	1598	4.809434e-1	1.000000e+0	1.000000e+0	1.119196e+0	3.573993e+0	4	261	1.574803e-2	1.532567e-2	LTR13A,LTR13A,LTR13A,LTR13A,LTR13A,LTR13A	APOBEC3C,IFITM3,IFNL2,IFNL3
GO Biological Process	GO:0032310	prostaglandin secretion	479	9.355154e-2	1.000000e+0	1.000000e+0	1.018386e+1	9.819460e-2	1	5.395308e-4	5.494505e-3	151	4.052257e-2	1.000000e+0	1.000000e+0	2.434252e+1	4.108038e-2	1	3	3.937008e-3	3.333333e-1	LTR13A	ABCC4
GO Biological Process	GO:1900740	positive regulation of protein insertion into mitochondrial membrane involved in apoptotic signaling pathway	480	9.405954e-2	1.000000e+0	1.000000e+0	3.896176e+0	5.133238e-1	2	2.820460e-3	1.098901e-2	243	5.952866e-2	1.000000e+0	1.000000e+0	5.036383e+0	3.971104e-1	2	29	7.874016e-3	6.896552e-2	LTR13A,LTR13A	TP73,YWHAZ
GO Biological Process	GO:0007168	receptor guanylyl cyclase signaling pathway	481	9.421781e-2	1.000000e+0	1.000000e+0	1.010821e+1	9.892951e-2	1	5.435688e-4	5.494505e-3	493	1.288268e-1	1.000000e+0	1.000000e+0	7.302756e+0	1.369346e-1	1	10	3.937008e-3	1.000000e-1	LTR13A	NPPB
GO Biological Process	GO:0010818	T cell chemotaxis	482	9.421793e-2	1.000000e+0	1.000000e+0	1.010819e+1	9.892964e-2	1	5.435695e-4	5.494505e-3	622	1.641478e-1	1.000000e+0	1.000000e+0	5.617505e+0	1.780150e-1	1	13	3.937008e-3	7.692308e-2	LTR13A	GPR183
GO Biological Process	GO:0014855	striated muscle cell proliferation	483	9.479707e-2	1.000000e+0	1.000000e+0	3.878050e+0	5.157231e-1	2	2.833643e-3	1.098901e-2	689	1.868989e-1	1.000000e+0	1.000000e+0	4.868504e+0	2.054019e-1	1	15	3.937008e-3	6.666667e-2	LTR13A,LTR13A	C3orf58
GO Biological Process	GO:0070200	establishment of protein localization to telomere	484	9.481631e-2	1.000000e+0	1.000000e+0	1.004116e+1	9.959013e-2	1	5.471985e-4	5.494505e-3	316	7.940927e-2	1.000000e+0	1.000000e+0	1.217126e+1	8.216076e-2	1	6	3.937008e-3	1.666667e-1	LTR13A	BRCA2
GO Biological Process	GO:0045188	regulation of circadian sleep/wake cycle, non-REM sleep	485	9.565284e-2	1.000000e+0	1.000000e+0	9.948843e+0	1.005142e-1	1	5.522758e-4	5.494505e-3	398	1.044575e-1	1.000000e+0	1.000000e+0	9.128445e+0	1.095477e-1	1	8	3.937008e-3	1.250000e-1	LTR13A	NPY2R
GO Biological Process	GO:0051289	protein homotetramerization	486	9.649686e-2	1.000000e+0	1.000000e+0	2.759079e+0	1.087319e+0	3	5.974282e-3	1.648352e-2	952	2.590027e-1	1.000000e+0	1.000000e+0	2.028543e+0	9.859292e-1	2	72	7.874016e-3	2.777778e-2	LTR13A,LTR13A,LTR13A	DCXR,GOLGA2
GO Biological Process	GO:2001014	regulation of skeletal muscle cell differentiation	487	9.661176e-2	1.000000e+0	1.000000e+0	3.834330e+0	5.216035e-1	2	2.865953e-3	1.098901e-2	92	2.473600e-2	1.000000e+0	1.000000e+0	8.114173e+0	2.464823e-1	2	18	7.874016e-3	1.111111e-1	LTR13A,LTR13A	CAPN3,UQCC2
GO Biological Process	GO:0006195	purine nucleotide catabolic process	488	9.710123e-2	1.000000e+0	1.000000e+0	2.751401e+0	1.090354e+0	3	5.990955e-3	1.648352e-2	445	1.126595e-1	1.000000e+0	1.000000e+0	3.477503e+0	5.751253e-1	2	42	7.874016e-3	4.761905e-2	LTR13A,LTR13A,LTR13A	NUDT10,NUDT3
GO Biological Process	GO:0070314	G1 to G0 transition	489	9.724759e-2	1.000000e+0	1.000000e+0	9.777255e+0	1.022782e-1	1	5.619681e-4	5.494505e-3	368	9.201942e-2	1.000000e+0	1.000000e+0	1.043251e+1	9.585422e-2	1	7	3.937008e-3	1.428571e-1	LTR13A	CAPN3
GO Biological Process	GO:0006513	protein monoubiquitination	490	9.807474e-2	1.000000e+0	1.000000e+0	2.739162e+0	1.095225e+0	3	6.017721e-3	1.648352e-2	1763	5.572633e-1	1.000000e+0	1.000000e+0	1.237755e+0	8.079142e-1	1	59	3.937008e-3	1.694915e-2	LTR13A,LTR13A,LTR13A	FANCL
GO Biological Process	GO:0009052	pentose-phosphate shunt, non-oxidative branch	491	9.813452e-2	1.000000e+0	1.000000e+0	9.684236e+0	1.032606e-1	1	5.673659e-4	5.494505e-3	316	7.940927e-2	1.000000e+0	1.000000e+0	1.217126e+1	8.216076e-2	1	6	3.937008e-3	1.666667e-1	LTR13A	RPIA
GO Biological Process	GO:0016485	protein processing	492	9.815405e-2	1.000000e+0	1.000000e+0	2.058683e+0	2.428738e+0	5	1.334471e-2	2.747253e-2	576	1.482758e-1	1.000000e+0	1.000000e+0	1.960471e+0	2.040326e+0	4	149	1.574803e-2	2.684564e-2	LTR13A,LTR13A,LTR13A,LTR13A,LTR13A	CTSH,PCSK5,PLAU,POMC
GO Biological Process	GO:0006304	DNA modification	493	9.839883e-2	1.000000e+0	1.000000e+0	2.735123e+0	1.096843e+0	3	6.026608e-3	1.648352e-2	1142	3.147721e-1	1.000000e+0	1.000000e+0	1.759700e+0	1.136557e+0	2	83	7.874016e-3	2.409639e-2	LTR13A,LTR13A,LTR13A	APOBEC3C,DNMT3A
GO Biological Process	GO:0006730	one-carbon metabolic process	494	9.857020e-2	1.000000e+0	1.000000e+0	3.788496e+0	5.279140e-1	2	2.900626e-3	1.098901e-2	1336	3.830879e-1	1.000000e+0	1.000000e+0	2.086502e+0	4.792711e-1	1	35	3.937008e-3	2.857143e-2	LTR13A,LTR13A	CA8
GO Biological Process	GO:0051303	establishment of chromosome localization	495	9.957358e-2	1.000000e+0	1.000000e+0	2.720627e+0	1.102687e+0	3	6.058720e-3	1.648352e-2	906	2.488436e-1	1.000000e+0	1.000000e+0	2.086502e+0	9.585422e-1	2	70	7.874016e-3	2.857143e-2	LTR13A,LTR13A,LTR13A	KIF18A,RAD21L1
GO Biological Process	GO:0018406	protein C-linked glycosylation via 2'-alpha-mannosyl-L-tryptophan	496	9.968583e-2	1.000000e+0	1.000000e+0	9.525514e+0	1.049812e-1	1	5.768198e-4	5.494505e-3	258	6.662468e-2	1.000000e+0	1.000000e+0	1.460551e+1	6.846730e-2	1	5	3.937008e-3	2.000000e-1	LTR13A	DPY19L3
GO Biological Process	GO:0043065	positive regulation of apoptotic process	497	1.000884e-1	1.000000e+0	1.000000e+0	1.421093e+0	1.125894e+1	16	6.186229e-2	8.791209e-2	139	3.353477e-2	1.000000e+0	1.000000e+0	1.729925e+0	8.092835e+0	14	591	5.511811e-2	2.368866e-2	LTR13A,LTR13A,LTR13A,LTR13A,LTR13A,LTR13A,LTR13A,LTR13A,LTR13A,LTR13A,LTR13A,LTR13A,LTR13A,LTR13A,LTR13A,LTR13A	AKR1C3,BIK,CASP9,CTSH,DUSP1,FGD4,GRIN2A,IGFBP3,KCNMA1,PDCD5,TP73,VAV1,WWOX,YWHAZ
GO Biological Process	GO:1904037	positive regulation of epithelial cell apoptotic process	498	1.003001e-1	1.000000e+0	1.000000e+0	3.749121e+0	5.334583e-1	2	2.931090e-3	1.098901e-2	1253	3.569869e-1	1.000000e+0	1.000000e+0	2.282111e+0	4.381907e-1	1	32	3.937008e-3	3.125000e-2	LTR13A,LTR13A	AKR1C3
GO Biological Process	GO:0000212	meiotic spindle organization	499	1.006693e-1	1.000000e+0	1.000000e+0	9.427423e+0	1.060735e-1	1	5.828216e-4	5.494505e-3	583	1.525356e-1	1.000000e+0	1.000000e+0	6.085630e+0	1.643215e-1	1	12	3.937008e-3	8.333333e-2	LTR13A	GOLGA2
GO Biological Process	GO:0006968	cellular defense response	500	1.011911e-1	1.000000e+0	1.000000e+0	3.729231e+0	5.363036e-1	2	2.946723e-3	1.098901e-2	721	1.884894e-1	1.000000e+0	1.000000e+0	2.518192e+0	7.942207e-1	2	58	7.874016e-3	3.448276e-2	LTR13A,LTR13A	HLA-G,LY96
GO Cellular Component	GO:0043240	Fanconi anaemia nuclear complex	1	9.027234e-5	1.503034e-1	1.503034e-1	1.758979e+1	2.274047e-1	4	1.249476e-3	2.197802e-2	4	1.318875e-2	1.000000e+0	1.000000e+0	1.123501e+1	1.780150e-1	2	13	7.874016e-3	1.538462e-1	LTR13A,LTR13A,LTR13A,LTR13A	FANCA,FANCL
GO Cellular Component	GO:0032580	Golgi cisterna membrane	2	9.164987e-5	1.525970e-1	7.629852e-2	5.751564e+0	1.390926e+0	8	7.642451e-3	4.395604e-2	10	1.956208e-2	1.000000e+0	1.000000e+0	3.894803e+0	1.027010e+0	4	75	1.574803e-2	5.333333e-2	LTR13A,LTR13A,LTR13A,LTR13A,LTR13A,LTR13A,LTR13A,LTR13A	B4GALNT4,FUT1,GAL3ST2,GOLGA2
GO Cellular Component	GO:0005952	cAMP-dependent protein kinase complex	3	1.564201e-4	2.604395e-1	8.681316e-2	2.972745e+1	1.009168e-1	3	5.544881e-4	1.648352e-2	76	1.044575e-1	1.000000e+0	1.000000e+0	9.128445e+0	1.095477e-1	1	8	3.937008e-3	1.250000e-1	LTR13A,LTR13A,LTR13A	PRKAR2A
GO Cellular Component	GO:0034991	nuclear meiotic cohesin complex	4	2.385965e-4	3.972632e-1	9.931579e-2	9.064215e+1	2.206479e-2	2	1.212351e-4	1.098901e-2	38	5.366326e-2	1.000000e+0	1.000000e+0	1.825689e+1	5.477384e-2	1	4	3.937008e-3	2.500000e-1	LTR13A,LTR13A	RAD21L1
GO Cellular Component	GO:0031588	nucleotide-activated protein kinase complex	5	2.482209e-4	4.132878e-1	8.265756e-2	2.537884e+1	1.182087e-1	3	6.494985e-4	1.648352e-2	98	1.288268e-1	1.000000e+0	1.000000e+0	7.302756e+0	1.369346e-1	1	10	3.937008e-3	1.000000e-1	LTR13A,LTR13A,LTR13A	PRKAR2A
GO Cellular Component	GO:0030893	meiotic cohesin complex	6	4.688718e-4	7.806715e-1	1.301119e-1	6.446965e+1	3.102235e-2	2	1.704525e-4	1.098901e-2	57	7.940927e-2	1.000000e+0	1.000000e+0	1.217126e+1	8.216076e-2	1	6	3.937008e-3	1.666667e-1	LTR13A,LTR13A	RAD21L1
GO Cellular Component	GO:0031985	Golgi cisterna	7	4.798511e-4	7.989521e-1	1.141360e-1	4.487998e+0	1.782532e+0	8	9.794132e-3	4.395604e-2	35	4.294059e-2	1.000000e+0	1.000000e+0	3.042815e+0	1.314572e+0	4	96	1.574803e-2	4.166667e-2	LTR13A,LTR13A,LTR13A,LTR13A,LTR13A,LTR13A,LTR13A,LTR13A	B4GALNT4,FUT1,GAL3ST2,GOLGA2
GO Cellular Component	GO:0000798	nuclear cohesin complex	8	5.173658e-4	8.614141e-1	1.076768e-1	6.134196e+1	3.260411e-2	2	1.791435e-4	1.098901e-2	46	6.662468e-2	1.000000e+0	1.000000e+0	1.460551e+1	6.846730e-2	1	5	3.937008e-3	2.000000e-1	LTR13A,LTR13A	RAD21L1
GO Cellular Component	GO:0030126	COPI vesicle coat	9	6.448496e-4	1.000000e+0	1.192972e-1	1.825451e+1	1.643429e-1	3	9.029831e-4	1.648352e-2	3	1.126058e-2	1.000000e+0	1.000000e+0	1.217126e+1	1.643215e-1	2	12	7.874016e-3	1.666667e-1	LTR13A,LTR13A,LTR13A	C3orf58,SCYL1
GO Cellular Component	GO:0045120	pronucleus	10	7.164602e-4	1.000000e+0	1.192906e-1	1.759854e+1	1.704687e-1	3	9.366414e-4	1.648352e-2	8	1.743799e-2	1.000000e+0	1.000000e+0	9.737008e+0	2.054019e-1	2	15	7.874016e-3	1.333333e-1	LTR13A,LTR13A,LTR13A	HNRNPL,SLC2A1
GO Cellular Component	GO:0030663	COPI-coated vesicle membrane	11	7.191283e-4	1.000000e+0	1.088499e-1	1.757580e+1	1.706893e-1	3	9.378530e-4	1.648352e-2	8	1.743799e-2	1.000000e+0	1.000000e+0	9.737008e+0	2.054019e-1	2	15	7.874016e-3	1.333333e-1	LTR13A,LTR13A,LTR13A	C3orf58,SCYL1
GO Cellular Component	GO:0005862	muscle thin filament tropomyosin	12	1.272063e-3	1.000000e+0	1.764987e-1	3.887891e+1	5.144177e-2	2	2.826471e-4	1.098901e-2	38	5.366326e-2	1.000000e+0	1.000000e+0	1.825689e+1	5.477384e-2	1	4	3.937008e-3	2.500000e-1	LTR13A,LTR13A	TPM4
GO Cellular Component	GO:0030137	COPI-coated vesicle	13	1.472828e-3	1.000000e+0	1.886353e-1	1.367676e+1	2.193502e-1	3	1.205221e-3	1.648352e-2	25	3.603748e-2	1.000000e+0	1.000000e+0	6.638869e+0	3.012561e-1	2	22	7.874016e-3	9.090909e-2	LTR13A,LTR13A,LTR13A	C3orf58,SCYL1
GO Cellular Component	GO:0000812	Swr1 complex	14	1.664157e-3	1.000000e+0	1.979158e-1	3.390753e+1	5.898396e-2	2	3.240877e-4	1.098901e-2	85	1.167259e-1	1.000000e+0	1.000000e+0	8.114173e+0	1.232411e-1	1	9	3.937008e-3	1.111111e-1	LTR13A,LTR13A	EP400
GO Cellular Component	GO:0044853	plasma membrane raft	15	1.908340e-3	1.000000e+0	2.118257e-1	3.608962e+0	2.216704e+0	8	1.217969e-2	4.395604e-2	2	9.878607e-3	1.000000e+0	1.000000e+0	3.843556e+0	1.300879e+0	5	95	1.968504e-2	5.263158e-2	LTR13A,LTR13A,LTR13A,LTR13A,LTR13A,LTR13A,LTR13A,LTR13A	KCNMA1,KIF18A,LRP8,PRKAR2A,SLC2A1
GO Cellular Component	GO:0043293	apoptosome	16	2.141722e-3	1.000000e+0	2.228729e-1	2.980962e+1	6.709243e-2	2	3.686397e-4	1.098901e-2	16	2.720014e-2	1.000000e+0	1.000000e+0	3.651378e+1	2.738692e-2	1	2	3.937008e-3	5.000000e-1	LTR13A,LTR13A	CASP9
GO Cellular Component	GO:0035267	NuA4 histone acetyltransferase complex	17	2.160044e-3	1.000000e+0	2.115573e-1	1.194503e+1	2.511505e-1	3	1.379948e-3	1.648352e-2	14	2.473600e-2	1.000000e+0	1.000000e+0	8.114173e+0	2.464823e-1	2	18	7.874016e-3	1.111111e-1	LTR13A,LTR13A,LTR13A	EP400,MORF4L1
GO Cellular Component	GO:0002102	podosome	18	2.211590e-3	1.000000e+0	2.045721e-1	7.446527e+0	5.371631e-1	4	2.951446e-3	2.197802e-2	1	7.128169e-3	1.000000e+0	1.000000e+0	7.554575e+0	3.971104e-1	3	29	1.181102e-2	1.034483e-1	LTR13A,LTR13A,LTR13A,LTR13A	ASAP1,TPM4,VCL
GO Cellular Component	GO:0005795	Golgi stack	19	2.610262e-3	1.000000e+0	2.287414e-1	3.428375e+0	2.333467e+0	8	1.282125e-2	4.395604e-2	74	9.921906e-2	1.000000e+0	1.000000e+0	2.282111e+0	1.752763e+0	4	128	1.574803e-2	3.125000e-2	LTR13A,LTR13A,LTR13A,LTR13A,LTR13A,LTR13A,LTR13A,LTR13A	B4GALNT4,FUT1,GAL3ST2,GOLGA2
GO Cellular Component	GO:0000800	lateral element	20	2.896200e-3	1.000000e+0	2.411086e-1	1.076005e+1	2.788090e-1	3	1.531918e-3	1.648352e-2	13	2.218514e-2	1.000000e+0	1.000000e+0	8.591478e+0	2.327888e-1	2	17	7.874016e-3	1.176471e-1	LTR13A,LTR13A,LTR13A	BRCA2,RAD21L1
GO Cellular Component	GO:0001939	female pronucleus	21	3.081274e-3	1.000000e+0	2.443010e-1	2.474095e+1	8.083764e-2	2	4.441628e-4	1.098901e-2	76	1.044575e-1	1.000000e+0	1.000000e+0	9.128445e+0	1.095477e-1	1	8	3.937008e-3	1.250000e-1	LTR13A,LTR13A	SLC2A1
GO Cellular Component	GO:0097546	ciliary base	22	3.490656e-3	1.000000e+0	2.641792e-1	6.550393e+0	6.106504e-1	4	3.355222e-3	2.197802e-2	45	5.591484e-2	1.000000e+0	1.000000e+0	5.216254e+0	3.834169e-1	2	28	7.874016e-3	7.142857e-2	LTR13A,LTR13A,LTR13A,LTR13A	PRKAR2A,WDR60
GO Cellular Component	GO:0001741	XY body	23	5.535463e-3	1.000000e+0	4.007194e-1	1.828735e+1	1.093652e-1	2	6.009078e-4	1.098901e-2	98	1.288268e-1	1.000000e+0	1.000000e+0	7.302756e+0	1.369346e-1	1	10	3.937008e-3	1.000000e-1	LTR13A,LTR13A	DNMT3A
GO Cellular Component	GO:0008278	cohesin complex	24	7.876925e-3	1.000000e+0	5.464617e-1	1.522033e+1	1.314032e-1	2	7.219954e-4	1.098901e-2	110	1.525356e-1	1.000000e+0	1.000000e+0	6.085630e+0	1.643215e-1	1	12	3.937008e-3	8.333333e-2	LTR13A,LTR13A	RAD21L1
GO Cellular Component	GO:0044448	cell cortex part	25	9.588592e-3	1.000000e+0	6.386002e-1	2.998225e+0	2.334715e+0	7	1.282810e-2	3.846154e-2	82	1.123556e-1	1.000000e+0	1.000000e+0	2.179927e+0	1.834924e+0	4	134	1.574803e-2	2.985075e-2	LTR13A,LTR13A,LTR13A,LTR13A,LTR13A,LTR13A,LTR13A	EXOC2,NSMF,SLC2A1,TPM4
GO Cellular Component	GO:0097346	INO80-type complex	26	1.039586e-2	1.000000e+0	6.657349e-1	1.316013e+1	1.519742e-1	2	8.350232e-4	1.098901e-2	181	2.617781e-1	1.000000e+0	1.000000e+0	3.319435e+0	3.012561e-1	1	22	3.937008e-3	4.545455e-2	LTR13A,LTR13A	EP400
GO Cellular Component	GO:0032798	Swi5-Sfr1 complex	27	1.180860e-2	1.000000e+0	7.281970e-1	8.418580e+1	1.187849e-2	1	6.526641e-5	5.494505e-3	16	2.720014e-2	1.000000e+0	1.000000e+0	3.651378e+1	2.738692e-2	1	2	3.937008e-3	5.000000e-1	LTR13A	SWI5
GO Cellular Component	GO:0000795	synaptonemal complex	28	1.280833e-2	1.000000e+0	7.616382e-1	6.243636e+0	4.804892e-1	3	2.640051e-3	1.648352e-2	83	1.126595e-1	1.000000e+0	1.000000e+0	3.477503e+0	5.751253e-1	2	42	7.874016e-3	4.761905e-2	LTR13A,LTR13A,LTR13A	BRCA2,RAD21L1
GO Cellular Component	GO:0033593	BRCA2-MAGE-D1 complex	29	1.435553e-2	1.000000e+0	8.242054e-1	6.916109e+1	1.445900e-2	1	7.944504e-5	5.494505e-3	6	1.369346e-2	1.000000e+0	1.000000e+0	7.302756e+1	1.369346e-2	1	1	3.937008e-3	1.000000e+0	LTR13A	BRCA2
GO Cellular Component	GO:0005865	striated muscle thin filament	30	1.615658e-2	1.000000e+0	8.966902e-1	1.042011e+1	1.919366e-1	2	1.054597e-3	1.098901e-2	173	2.515172e-1	1.000000e+0	1.000000e+0	3.477503e+0	2.875627e-1	1	21	3.937008e-3	4.761905e-2	LTR13A,LTR13A	TPM4
GO Cellular Component	GO:1902562	H4 histone acetyltransferase complex	31	1.616294e-2	1.000000e+0	8.681063e-1	5.716683e+0	5.247799e-1	3	2.883406e-3	1.648352e-2	62	8.686080e-2	1.000000e+0	1.000000e+0	4.057087e+0	4.929646e-1	2	36	7.874016e-3	5.555556e-2	LTR13A,LTR13A,LTR13A	EP400,MORF4L1
GO Cellular Component	GO:0033186	CAF-1 complex	32	1.721764e-2	1.000000e+0	8.958553e-1	5.758126e+1	1.736676e-2	1	9.542177e-5	5.494505e-3	27	4.052257e-2	1.000000e+0	1.000000e+0	2.434252e+1	4.108038e-2	1	3	3.937008e-3	3.333333e-1	LTR13A	RBBP4
GO Cellular Component	GO:0031902	late endosome membrane	33	1.895922e-2	1.000000e+0	9.565788e-1	3.292650e+0	1.518534e+0	5	8.343593e-3	2.747253e-2	283	4.997092e-1	1.000000e+0	1.000000e+0	1.197173e+0	1.670602e+0	2	122	7.874016e-3	1.639344e-2	LTR13A,LTR13A,LTR13A,LTR13A,LTR13A	IFITM3,SLC9A9
GO Cellular Component	GO:0000228	nuclear chromosome	34	1.929422e-2	1.000000e+0	9.448493e-1	1.817980e+0	8.250918e+0	15	4.533471e-2	8.241758e-2	53	7.267657e-2	1.000000e+0	1.000000e+0	1.607946e+0	7.462936e+0	12	545	4.724409e-2	2.201835e-2	LTR13A,LTR13A,LTR13A,LTR13A,LTR13A,LTR13A,LTR13A,LTR13A,LTR13A,LTR13A,LTR13A,LTR13A,LTR13A,LTR13A,LTR13A	BRCA2,DNMT3A,EP400,HIST1H2AH,MORF4L1,NSMF,RAD21L1,RBBP4,SMARCA2,SMC2,SWI5,TNKS2
GO Cellular Component	GO:0030863	cortical cytoskeleton	35	1.964856e-2	1.000000e+0	9.347101e-1	3.261889e+0	1.532854e+0	5	8.422275e-3	2.747253e-2	84	1.140656e-1	1.000000e+0	1.000000e+0	2.547473e+0	1.177638e+0	3	86	1.181102e-2	3.488372e-2	LTR13A,LTR13A,LTR13A,LTR13A,LTR13A	NSMF,SLC2A1,TPM4
GO Cellular Component	GO:0016580	Sin3 complex	36	1.987288e-2	1.000000e+0	9.191207e-1	9.327136e+0	2.144281e-1	2	1.178176e-3	1.098901e-2	4	1.318875e-2	1.000000e+0	1.000000e+0	1.123501e+1	1.780150e-1	2	13	7.874016e-3	1.538462e-1	LTR13A,LTR13A	MORF4L1,RBBP4
GO Cellular Component	GO:0000118	histone deacetylase complex	37	2.053587e-2	1.000000e+0	9.241142e-1	3.224124e+0	1.550809e+0	5	8.520928e-3	2.747253e-2	36	4.908650e-2	1.000000e+0	1.000000e+0	3.651378e+0	8.216076e-1	3	60	1.181102e-2	5.000000e-2	LTR13A,LTR13A,LTR13A,LTR13A,LTR13A	HDAC5,MORF4L1,RBBP4
GO Cellular Component	GO:0044454	nuclear chromosome part	38	2.133997e-2	1.000000e+0	9.350276e-1	1.840591e+0	7.606252e+0	14	4.179259e-2	7.692308e-2	64	9.198556e-2	1.000000e+0	1.000000e+0	1.578199e+0	6.969971e+0	11	509	4.330709e-2	2.161100e-2	LTR13A,LTR13A,LTR13A,LTR13A,LTR13A,LTR13A,LTR13A,LTR13A,LTR13A,LTR13A,LTR13A,LTR13A,LTR13A,LTR13A	BRCA2,DNMT3A,EP400,HIST1H2AH,MORF4L1,NSMF,RAD21L1,RBBP4,SMARCA2,SWI5,TNKS2
GO Cellular Component	GO:0000791	euchromatin	39	2.207800e-2	1.000000e+0	9.425608e-1	5.070419e+0	5.916670e-1	3	3.250918e-3	1.648352e-2	52	7.082783e-2	1.000000e+0	1.000000e+0	4.564222e+0	4.381907e-1	2	32	7.874016e-3	6.250000e-2	LTR13A,LTR13A,LTR13A	DNMT3A,NSMF
GO Cellular Component	GO:0044449	contractile fiber part	40	2.218248e-2	1.000000e+0	9.233457e-1	2.210214e+0	4.072004e+0	9	2.237365e-2	4.945055e-2	15	2.709279e-2	1.000000e+0	1.000000e+0	2.411287e+0	2.903014e+0	7	212	2.755906e-2	3.301887e-2	LTR13A,LTR13A,LTR13A,LTR13A,LTR13A,LTR13A,LTR13A,LTR13A,LTR13A	CAPN3,JPH1,SLC2A1,SMPX,SYNC,TPM4,VCL
GO Cellular Component	GO:0005927	muscle tendon junction	41	2.224240e-2	1.000000e+0	9.032584e-1	4.446006e+1	2.249210e-2	1	1.235830e-4	5.494505e-3	27	4.052257e-2	1.000000e+0	1.000000e+0	2.434252e+1	4.108038e-2	1	3	3.937008e-3	3.333333e-1	LTR13A	SMPX
GO Cellular Component	GO:0070603	SWI/SNF superfamily-type complex	42	2.247491e-2	1.000000e+0	8.909696e-1	3.774936e+0	1.059621e+0	4	5.822092e-3	2.197802e-2	54	7.363779e-2	1.000000e+0	1.000000e+0	3.085672e+0	9.722357e-1	3	71	1.181102e-2	4.225352e-2	LTR13A,LTR13A,LTR13A,LTR13A	EP400,RBBP4,SMARCA2
GO Cellular Component	GO:0030016	myofibril	43	2.284667e-2	1.000000e+0	8.846443e-1	2.198615e+0	4.093487e+0	9	2.249168e-2	4.945055e-2	22	2.957528e-2	1.000000e+0	1.000000e+0	2.366634e+0	2.957787e+0	7	216	2.755906e-2	3.240741e-2	LTR13A,LTR13A,LTR13A,LTR13A,LTR13A,LTR13A,LTR13A,LTR13A,LTR13A	CAPN3,JPH1,SLC2A1,SMPX,SYNC,TPM4,VCL
GO Cellular Component	GO:0030660	Golgi-associated vesicle membrane	44	2.371000e-2	1.000000e+0	8.972080e-1	4.931658e+0	6.083147e-1	3	3.342389e-3	1.648352e-2	105	1.448375e-1	1.000000e+0	1.000000e+0	2.980717e+0	6.709796e-1	2	49	7.874016e-3	4.081633e-2	LTR13A,LTR13A,LTR13A	C3orf58,SCYL1
GO Cellular Component	GO:0034456	UTP-C complex	45	2.539792e-2	1.000000e+0	9.397230e-1	3.887391e+1	2.572419e-2	1	1.413417e-4	5.494505e-3	16	2.720014e-2	1.000000e+0	1.000000e+0	3.651378e+1	2.738692e-2	1	2	3.937008e-3	5.000000e-1	LTR13A	RRP7A
GO Cellular Component	GO:0032545	CURI complex	45	2.539792e-2	1.000000e+0	9.397230e-1	3.887391e+1	2.572419e-2	1	1.413417e-4	5.494505e-3	16	2.720014e-2	1.000000e+0	1.000000e+0	3.651378e+1	2.738692e-2	1	2	3.937008e-3	5.000000e-1	LTR13A	RRP7A
GO Cellular Component	GO:0099023	tethering complex	47	2.540899e-2	1.000000e+0	9.001270e-1	3.632205e+0	1.101259e+0	4	6.050875e-3	2.197802e-2	54	7.363779e-2	1.000000e+0	1.000000e+0	3.085672e+0	9.722357e-1	3	71	1.181102e-2	4.225352e-2	LTR13A,LTR13A,LTR13A,LTR13A	EXOC2,VPS53,VPS8
GO Cellular Component	GO:0030687	preribosome, large subunit precursor	48	2.565204e-2	1.000000e+0	8.898051e-1	8.125719e+0	2.461321e-1	2	1.352374e-3	1.098901e-2	207	3.014396e-1	1.000000e+0	1.000000e+0	2.808752e+0	3.560300e-1	1	26	3.937008e-3	3.846154e-2	LTR13A,LTR13A	EBNA1BP2
GO Cellular Component	GO:0043292	contractile fiber	49	2.746494e-2	1.000000e+0	9.332475e-1	2.126803e+0	4.231704e+0	9	2.325112e-2	4.945055e-2	26	3.718161e-2	1.000000e+0	1.000000e+0	2.251951e+0	3.108416e+0	7	227	2.755906e-2	3.083700e-2	LTR13A,LTR13A,LTR13A,LTR13A,LTR13A,LTR13A,LTR13A,LTR13A,LTR13A	CAPN3,JPH1,SLC2A1,SMPX,SYNC,TPM4,VCL
GO Cellular Component	GO:0070822	Sin3-type complex	50	2.863186e-2	1.000000e+0	9.534409e-1	7.653648e+0	2.613133e-1	2	1.435787e-3	1.098901e-2	11	1.975124e-2	1.000000e+0	1.000000e+0	9.128445e+0	2.190954e-1	2	16	7.874016e-3	1.250000e-1	LTR13A,LTR13A	MORF4L1,RBBP4
GO Cellular Component	GO:0097486	multivesicular body lumen	51	2.877324e-2	1.000000e+0	9.393617e-1	3.425483e+1	2.919296e-2	1	1.604009e-4	5.494505e-3	65	9.201942e-2	1.000000e+0	1.000000e+0	1.043251e+1	9.585422e-2	1	7	3.937008e-3	1.428571e-1	LTR13A	CTSH
GO Cellular Component	GO:0000123	histone acetyltransferase complex	52	3.024923e-2	1.000000e+0	9.685571e-1	3.436357e+0	1.164024e+0	4	6.395734e-3	2.197802e-2	73	9.701800e-2	1.000000e+0	1.000000e+0	2.738533e+0	1.095477e+0	3	80	1.181102e-2	3.750000e-2	LTR13A,LTR13A,LTR13A,LTR13A	BRD1,EP400,MORF4L1
GO Cellular Component	GO:0000790	nuclear chromatin	53	3.111415e-2	1.000000e+0	9.774540e-1	1.985550e+0	5.036389e+0	10	2.767247e-2	5.494505e-2	51	6.699254e-2	1.000000e+0	1.000000e+0	1.866519e+0	4.286053e+0	8	313	3.149606e-2	2.555911e-2	LTR13A,LTR13A,LTR13A,LTR13A,LTR13A,LTR13A,LTR13A,LTR13A,LTR13A,LTR13A	DNMT3A,EP400,HIST1H2AH,MORF4L1,NSMF,RBBP4,SMARCA2,SWI5
GO Cellular Component	GO:0044431	Golgi apparatus part	54	3.175074e-2	1.000000e+0	9.789811e-1	1.491782e+0	1.608814e+1	24	8.839636e-2	1.318681e-1	56	7.696319e-2	1.000000e+0	1.000000e+0	1.441333e+0	1.248844e+1	18	912	7.086614e-2	1.973684e-2	LTR13A,LTR13A,LTR13A,LTR13A,LTR13A,LTR13A,LTR13A,LTR13A,LTR13A,LTR13A,LTR13A,LTR13A,LTR13A,LTR13A,LTR13A,LTR13A,LTR13A,LTR13A,LTR13A,LTR13A,LTR13A,LTR13A,LTR13A,LTR13A	AGRN,B4GALNT4,BICD1,C3orf58,CSPG4,FUT1,GAL3ST2,GALNT9,GOLGA2,GPSM1,HLA-G,PCSK5,QSOX2,RAB2A,SCYL1,SLC2A1,TNKS2,VPS53
GO Cellular Component	GO:0036379	myofilament	55	3.189424e-2	1.000000e+0	9.655256e-1	7.214547e+0	2.772177e-1	2	1.523174e-3	1.098901e-2	197	2.818815e-1	1.000000e+0	1.000000e+0	3.042815e+0	3.286431e-1	1	24	3.937008e-3	4.166667e-2	LTR13A,LTR13A	TPM4
GO Cellular Component	GO:0005901	caveola	56	3.534913e-2	1.000000e+0	1.000000e+0	2.783614e+0	1.796226e+0	5	9.869374e-3	2.747253e-2	12	2.043331e-2	1.000000e+0	1.000000e+0	3.843556e+0	1.040703e+0	4	76	1.574803e-2	5.263158e-2	LTR13A,LTR13A,LTR13A,LTR13A,LTR13A	KCNMA1,KIF18A,LRP8,SLC2A1
GO Cellular Component	GO:0098791	Golgi subcompartment	57	3.621076e-2	1.000000e+0	1.000000e+0	1.933767e+0	5.171254e+0	10	2.841348e-2	5.494505e-2	160	2.253659e-1	1.000000e+0	1.000000e+0	1.470354e+0	4.080651e+0	6	298	2.362205e-2	2.013423e-2	LTR13A,LTR13A,LTR13A,LTR13A,LTR13A,LTR13A,LTR13A,LTR13A,LTR13A,LTR13A	B4GALNT4,BICD1,FUT1,GAL3ST2,GOLGA2,VPS53
GO Cellular Component	GO:0005782	peroxisomal matrix	58	3.735341e-2	1.000000e+0	1.000000e+0	4.118949e+0	7.283412e-1	3	4.001875e-3	1.648352e-2	94	1.171338e-1	1.000000e+0	1.000000e+0	3.396631e+0	5.888188e-1	2	43	7.874016e-3	4.651163e-2	LTR13A,LTR13A,LTR13A	ECI2,EHHADH
GO Cellular Component	GO:0005881	cytoplasmic microtubule	59	3.781470e-2	1.000000e+0	1.000000e+0	4.098617e+0	7.319542e-1	3	4.021727e-3	1.648352e-2	107	1.495798e-1	1.000000e+0	1.000000e+0	2.921102e+0	6.846730e-1	2	50	7.874016e-3	4.000000e-2	LTR13A,LTR13A,LTR13A	BICD1,DCXR
GO Cellular Component	GO:0000938	GARP complex	60	3.854199e-2	1.000000e+0	1.000000e+0	2.544520e+1	3.930014e-2	1	2.159348e-4	5.494505e-3	38	5.366326e-2	1.000000e+0	1.000000e+0	1.825689e+1	5.477384e-2	1	4	3.937008e-3	2.500000e-1	LTR13A	VPS53
GO Cellular Component	GO:0000803	sex chromosome	61	3.856722e-2	1.000000e+0	1.000000e+0	6.496375e+0	3.078640e-1	2	1.691560e-3	1.098901e-2	207	3.014396e-1	1.000000e+0	1.000000e+0	2.808752e+0	3.560300e-1	1	26	3.937008e-3	3.846154e-2	LTR13A,LTR13A	DNMT3A
GO Cellular Component	GO:0030684	preribosome	62	3.886287e-2	1.000000e+0	1.000000e+0	4.053613e+0	7.400806e-1	3	4.066377e-3	1.648352e-2	191	2.691671e-1	1.000000e+0	1.000000e+0	1.973718e+0	1.013316e+0	2	74	7.874016e-3	2.702703e-2	LTR13A,LTR13A,LTR13A	EBNA1BP2,RRP7A
GO Cellular Component	GO:0031248	protein acetyltransferase complex	63	3.979069e-2	1.000000e+0	1.000000e+0	3.144114e+0	1.272218e+0	4	6.990211e-3	2.197802e-2	97	1.260145e-1	1.000000e+0	1.000000e+0	2.434252e+0	1.232411e+0	3	90	1.181102e-2	3.333333e-2	LTR13A,LTR13A,LTR13A,LTR13A	BRD1,EP400,MORF4L1
GO Cellular Component	GO:0030017	sarcomere	64	4.056624e-2	1.000000e+0	1.000000e+0	2.081713e+0	3.842990e+0	8	2.111533e-2	4.395604e-2	37	5.215593e-2	1.000000e+0	1.000000e+0	2.247002e+0	2.670225e+0	6	195	2.362205e-2	3.076923e-2	LTR13A,LTR13A,LTR13A,LTR13A,LTR13A,LTR13A,LTR13A,LTR13A	CAPN3,JPH1,SLC2A1,SMPX,SYNC,TPM4
GO Cellular Component	GO:0030120	vesicle coat	65	4.068554e-2	1.000000e+0	1.000000e+0	3.979052e+0	7.539484e-1	3	4.142574e-3	1.648352e-2	107	1.495798e-1	1.000000e+0	1.000000e+0	2.921102e+0	6.846730e-1	2	50	7.874016e-3	4.000000e-2	LTR13A,LTR13A,LTR13A	C3orf58,SCYL1
GO Cellular Component	GO:1990745	EARP complex	66	4.132998e-2	1.000000e+0	1.000000e+0	2.369474e+1	4.220345e-2	1	2.318871e-4	5.494505e-3	38	5.366326e-2	1.000000e+0	1.000000e+0	1.825689e+1	5.477384e-2	1	4	3.937008e-3	2.500000e-1	LTR13A	VPS53
GO Cellular Component	GO:0042827	platelet dense granule	67	4.166677e-2	1.000000e+0	1.000000e+0	6.222969e+0	3.213900e-1	2	1.765879e-3	1.098901e-2	24	3.305436e-2	1.000000e+0	1.000000e+0	6.955006e+0	2.875627e-1	2	21	7.874016e-3	9.523810e-2	LTR13A,LTR13A	ABCC4,SPP2
GO Cellular Component	GO:0000139	Golgi membrane	68	4.181030e-2	1.000000e+0	1.000000e+0	1.536227e+0	1.236796e+1	19	6.795583e-2	1.043956e-1	120	1.629912e-1	1.000000e+0	1.000000e+0	1.360112e+0	9.558035e+0	13	698	5.118110e-2	1.862464e-2	LTR13A,LTR13A,LTR13A,LTR13A,LTR13A,LTR13A,LTR13A,LTR13A,LTR13A,LTR13A,LTR13A,LTR13A,LTR13A,LTR13A,LTR13A,LTR13A,LTR13A,LTR13A,LTR13A	B4GALNT4,C3orf58,FUT1,GAL3ST2,GALNT9,GOLGA2,GPSM1,HLA-G,QSOX2,RAB2A,SLC2A1,TNKS2,VPS53
GO Cellular Component	GO:0072517	host cell viral assembly compartment	69	4.354801e-2	1.000000e+0	1.000000e+0	2.246220e+1	4.451923e-2	1	2.446112e-4	5.494505e-3	6	1.369346e-2	1.000000e+0	1.000000e+0	7.302756e+1	1.369346e-2	1	1	3.937008e-3	1.000000e+0	LTR13A	BICD1
GO Cellular Component	GO:0031984	organelle subcompartment	70	4.635044e-2	1.000000e+0	1.000000e+0	1.850309e+0	5.404503e+0	10	2.969507e-2	5.494505e-2	194	2.707187e-1	1.000000e+0	1.000000e+0	1.377878e+0	4.354520e+0	6	318	2.362205e-2	1.886792e-2	LTR13A,LTR13A,LTR13A,LTR13A,LTR13A,LTR13A,LTR13A,LTR13A,LTR13A,LTR13A	B4GALNT4,BICD1,FUT1,GAL3ST2,GOLGA2,VPS53
GO Cellular Component	GO:0042612	MHC class I protein complex	71	4.896616e-2	1.000000e+0	1.000000e+0	1.992083e+1	5.019871e-2	1	2.758171e-4	5.494505e-3	46	6.662468e-2	1.000000e+0	1.000000e+0	1.460551e+1	6.846730e-2	1	5	3.937008e-3	2.000000e-1	LTR13A	HLA-G
GO Cellular Component	GO:0016607	nuclear speck	72	4.914390e-2	1.000000e+0	1.000000e+0	1.769368e+0	6.216910e+0	11	3.415884e-2	6.043956e-2	171	2.452252e-1	1.000000e+0	1.000000e+0	1.381602e+0	5.066580e+0	7	370	2.755906e-2	1.891892e-2	LTR13A,LTR13A,LTR13A,LTR13A,LTR13A,LTR13A,LTR13A,LTR13A,LTR13A,LTR13A,LTR13A	BDNF,BRD1,CDYL,COPS4,EP400,HDAC5,MORF4L1
GO Cellular Component	GO:0090543	Flemming body	73	5.293849e-2	1.000000e+0	1.000000e+0	5.439553e+0	3.676773e-1	2	2.020205e-3	1.098901e-2	195	2.718989e-1	1.000000e+0	1.000000e+0	3.175111e+0	3.149496e-1	1	23	3.937008e-3	4.347826e-2	LTR13A,LTR13A	EXOC2
GO Cellular Component	GO:0044427	chromosomal part	74	5.294764e-2	1.000000e+0	1.000000e+0	1.492607e+0	1.272940e+1	19	6.994178e-2	1.043956e-1	96	1.195298e-1	1.000000e+0	1.000000e+0	1.382770e+0	1.157097e+1	16	845	6.299213e-2	1.893491e-2	LTR13A,LTR13A,LTR13A,LTR13A,LTR13A,LTR13A,LTR13A,LTR13A,LTR13A,LTR13A,LTR13A,LTR13A,LTR13A,LTR13A,LTR13A,LTR13A,LTR13A,LTR13A,LTR13A	BRCA2,DNMT3A,EP400,HIST1H2AH,KIF18A,MORF4L1,NSMF,RAD21L1,RBBP4,SMARCA2,SMC2,SUMO3,SWI5,TNKS2,TP73,ZWINT
GO Cellular Component	GO:0000137	Golgi cis cisterna	75	5.306648e-2	1.000000e+0	1.000000e+0	1.834249e+1	5.451822e-2	1	2.995506e-4	5.494505e-3	65	9.201942e-2	1.000000e+0	1.000000e+0	1.043251e+1	9.585422e-2	1	7	3.937008e-3	1.428571e-1	LTR13A	GOLGA2
GO Cellular Component	GO:0031085	BLOC-3 complex	76	5.403593e-2	1.000000e+0	1.000000e+0	1.800432e+1	5.554222e-2	1	3.051770e-4	5.494505e-3	16	2.720014e-2	1.000000e+0	1.000000e+0	3.651378e+1	2.738692e-2	1	2	3.937008e-3	5.000000e-1	LTR13A	HPS1
GO Cellular Component	GO:0034774	secretory granule lumen	77	5.642498e-2	1.000000e+0	1.000000e+0	1.942048e+0	4.119363e+0	8	2.263386e-2	4.395604e-2	115	1.526861e-1	1.000000e+0	1.000000e+0	1.592501e+0	4.395601e+0	7	321	2.755906e-2	2.180685e-2	LTR13A,LTR13A,LTR13A,LTR13A,LTR13A,LTR13A,LTR13A,LTR13A	CTSH,GRN,PLAC8,POMC,SLPI,SPP2,VCL
GO Cellular Component	GO:0044445	cytosolic part	78	5.940804e-2	1.000000e+0	1.000000e+0	2.181745e+0	2.750092e+0	6	1.511040e-2	3.296703e-2	166	2.306610e-1	1.000000e+0	1.000000e+0	1.527773e+0	3.272737e+0	5	239	1.968504e-2	2.092050e-2	LTR13A,LTR13A,LTR13A,LTR13A,LTR13A,LTR13A	ADCY8,CASP9,COA1,HPS1,RPL10L
GO Cellular Component	GO:0097208	alveolar lamellar body	79	6.096842e-2	1.000000e+0	1.000000e+0	1.589944e+1	6.289530e-2	1	3.455786e-4	5.494505e-3	65	9.201942e-2	1.000000e+0	1.000000e+0	1.043251e+1	9.585422e-2	1	7	3.937008e-3	1.428571e-1	LTR13A	CTSH
GO Cellular Component	GO:0005694	chromosome	80	6.165940e-2	1.000000e+0	1.000000e+0	1.431612e+0	1.466877e+1	21	8.059766e-2	1.153846e-1	131	1.773125e-1	1.000000e+0	1.000000e+0	1.281185e+0	1.326896e+1	17	969	6.692913e-2	1.754386e-2	LTR13A,LTR13A,LTR13A,LTR13A,LTR13A,LTR13A,LTR13A,LTR13A,LTR13A,LTR13A,LTR13A,LTR13A,LTR13A,LTR13A,LTR13A,LTR13A,LTR13A,LTR13A,LTR13A,LTR13A,LTR13A	BRCA2,CDYL,DNMT3A,EP400,HIST1H2AH,KIF18A,MORF4L1,NSMF,RAD21L1,RBBP4,SMARCA2,SMC2,SUMO3,SWI5,TNKS2,TP73,ZWINT
GO Cellular Component	GO:0033263	CORVET complex	81	6.222554e-2	1.000000e+0	1.000000e+0	1.556797e+1	6.423447e-2	1	3.529367e-4	5.494505e-3	38	5.366326e-2	1.000000e+0	1.000000e+0	1.825689e+1	5.477384e-2	1	4	3.937008e-3	2.500000e-1	LTR13A	VPS8
GO Cellular Component	GO:0000145	exocyst	82	6.409613e-2	1.000000e+0	1.000000e+0	4.876982e+0	4.100897e-1	2	2.253240e-3	1.098901e-2	164	2.305672e-1	1.000000e+0	1.000000e+0	3.843556e+0	2.601758e-1	1	19	3.937008e-3	5.263158e-2	LTR13A,LTR13A	EXOC2
GO Cellular Component	GO:0045298	tubulin complex	83	6.518901e-2	1.000000e+0	1.000000e+0	1.483714e+1	6.739844e-2	1	3.703211e-4	5.494505e-3	27	4.052257e-2	1.000000e+0	1.000000e+0	2.434252e+1	4.108038e-2	1	3	3.937008e-3	3.333333e-1	LTR13A	BICD1
GO Cellular Component	GO:0060205	cytoplasmic vesicle lumen	84	6.868568e-2	1.000000e+0	1.000000e+0	1.860377e+0	4.300203e+0	8	2.362749e-2	4.395604e-2	134	1.827623e-1	1.000000e+0	1.000000e+0	1.512405e+0	4.628390e+0	7	338	2.755906e-2	2.071006e-2	LTR13A,LTR13A,LTR13A,LTR13A,LTR13A,LTR13A,LTR13A,LTR13A	CTSH,GRN,PLAC8,POMC,SLPI,SPP2,VCL
GO Cellular Component	GO:0000242	pericentriolar material	85	6.980989e-2	1.000000e+0	1.000000e+0	4.642401e+0	4.308116e-1	2	2.367097e-3	1.098901e-2	23	3.017413e-2	1.000000e+0	1.000000e+0	7.302756e+0	2.738692e-1	2	20	7.874016e-3	1.000000e-1	LTR13A,LTR13A	TNKS2,WDR60
GO Cellular Component	GO:0031983	vesicle lumen	86	7.144635e-2	1.000000e+0	1.000000e+0	1.844134e+0	4.338079e+0	8	2.383560e-2	4.395604e-2	136	1.846050e-1	1.000000e+0	1.000000e+0	1.507944e+0	4.642083e+0	7	339	2.755906e-2	2.064897e-2	LTR13A,LTR13A,LTR13A,LTR13A,LTR13A,LTR13A,LTR13A,LTR13A	CTSH,GRN,PLAC8,POMC,SLPI,SPP2,VCL
GO Cellular Component	GO:0016604	nuclear body	87	7.362910e-2	1.000000e+0	1.000000e+0	1.467222e+0	1.158652e+1	17	6.366221e-2	9.340659e-2	244	3.935647e-1	1.000000e+0	1.000000e+0	1.120367e+0	9.818211e+0	11	717	4.330709e-2	1.534170e-2	LTR13A,LTR13A,LTR13A,LTR13A,LTR13A,LTR13A,LTR13A,LTR13A,LTR13A,LTR13A,LTR13A,LTR13A,LTR13A,LTR13A,LTR13A,LTR13A,LTR13A	BDNF,BRD1,CDYL,COPS4,EP400,FANCL,HDAC5,MORF4L1,SUMO3,UQCC2,ZWINT
GO Cellular Component	GO:0070110	ciliary neurotrophic factor receptor complex	88	7.410934e-2	1.000000e+0	1.000000e+0	1.298991e+1	7.698284e-2	1	4.229826e-4	5.494505e-3	27	4.052257e-2	1.000000e+0	1.000000e+0	2.434252e+1	4.108038e-2	1	3	3.937008e-3	3.333333e-1	LTR13A	IL6R
GO Cellular Component	GO:0031021	interphase microtubule organizing center	89	7.435581e-2	1.000000e+0	1.000000e+0	1.294516e+1	7.724897e-2	1	4.244449e-4	5.494505e-3	27	4.052257e-2	1.000000e+0	1.000000e+0	2.434252e+1	4.108038e-2	1	3	3.937008e-3	3.333333e-1	LTR13A	WDR60
GO Cellular Component	GO:0015934	large ribosomal subunit	90	7.461193e-2	1.000000e+0	1.000000e+0	3.088542e+0	9.713321e-1	3	5.336989e-3	1.648352e-2	155	2.161369e-1	1.000000e+0	1.000000e+0	1.872502e+0	1.602135e+0	3	117	1.181102e-2	2.564103e-2	LTR13A,LTR13A,LTR13A	COA1,MRPL39,RPL10L
GO Cellular Component	GO:0043034	costamere	91	7.473815e-2	1.000000e+0	1.000000e+0	4.461944e+0	4.482351e-1	2	2.462830e-3	1.098901e-2	21	2.740018e-2	1.000000e+0	1.000000e+0	7.687111e+0	2.601758e-1	2	19	7.874016e-3	1.052632e-1	LTR13A,LTR13A	SMPX,VCL
GO Cellular Component	GO:0005798	Golgi-associated vesicle	92	7.965628e-2	1.000000e+0	1.000000e+0	3.002247e+0	9.992516e-1	3	5.490393e-3	1.648352e-2	211	3.097271e-1	1.000000e+0	1.000000e+0	1.781160e+0	1.122864e+0	2	82	7.874016e-3	2.439024e-2	LTR13A,LTR13A,LTR13A	C3orf58,SCYL1
GO Cellular Component	GO:0042470	melanosome	93	8.107003e-2	1.000000e+0	1.000000e+0	2.465400e+0	1.622455e+0	4	8.914586e-3	2.197802e-2	125	1.709763e-1	1.000000e+0	1.000000e+0	2.106564e+0	1.424120e+0	3	104	1.181102e-2	2.884615e-2	LTR13A,LTR13A,LTR13A,LTR13A	RAB2A,SLC2A1,YWHAZ
GO Cellular Component	GO:0033655	host cell cytoplasm part	94	8.470842e-2	1.000000e+0	1.000000e+0	1.130057e+1	8.849107e-2	1	4.862147e-4	5.494505e-3	57	7.940927e-2	1.000000e+0	1.000000e+0	1.217126e+1	8.216076e-2	1	6	3.937008e-3	1.666667e-1	LTR13A	BICD1
GO Cellular Component	GO:0005896	interleukin-6 receptor complex	95	8.775328e-2	1.000000e+0	1.000000e+0	1.089068e+1	9.182163e-2	1	5.045144e-4	5.494505e-3	27	4.052257e-2	1.000000e+0	1.000000e+0	2.434252e+1	4.108038e-2	1	3	3.937008e-3	3.333333e-1	LTR13A	IL6R
GO Cellular Component	GO:0031906	late endosome lumen	96	9.023723e-2	1.000000e+0	1.000000e+0	1.057677e+1	9.454684e-2	1	5.194882e-4	5.494505e-3	85	1.167259e-1	1.000000e+0	1.000000e+0	8.114173e+0	1.232411e-1	1	9	3.937008e-3	1.111111e-1	LTR13A	CTSH
GO Cellular Component	GO:0005720	nuclear heterochromatin	97	9.281544e-2	1.000000e+0	1.000000e+0	3.927236e+0	5.092641e-1	2	2.798154e-3	1.098901e-2	236	3.745070e-1	1.000000e+0	1.000000e+0	2.147869e+0	4.655777e-1	1	34	3.937008e-3	2.941176e-2	LTR13A,LTR13A	DNMT3A
GO Cellular Component	GO:0044440	endosomal part	98	9.530175e-2	1.000000e+0	1.000000e+0	1.532648e+0	7.829589e+0	12	4.301972e-2	6.593407e-2	150	2.070109e-1	1.000000e+0	1.000000e+0	1.380773e+0	6.518087e+0	9	476	3.543307e-2	1.890756e-2	LTR13A,LTR13A,LTR13A,LTR13A,LTR13A,LTR13A,LTR13A,LTR13A,LTR13A,LTR13A,LTR13A,LTR13A	ACAP1,CTSH,HLA-G,IFITM3,LY96,SLC9A9,TM9SF2,VPS53,VPS8
GO Cellular Component	GO:0042611	MHC protein complex	99	9.893187e-2	1.000000e+0	1.000000e+0	9.602034e+0	1.041446e-1	1	5.722231e-4	5.494505e-3	169	2.411142e-1	1.000000e+0	1.000000e+0	3.651378e+0	2.738692e-1	1	20	3.937008e-3	5.000000e-2	LTR13A	HLA-G
GO Cellular Component	GO:0033061	DNA recombinase mediator complex	100	1.001497e-1	1.000000e+0	1.000000e+0	9.479011e+0	1.054962e-1	1	5.796496e-4	5.494505e-3	65	9.201942e-2	1.000000e+0	1.000000e+0	1.043251e+1	9.585422e-2	1	7	3.937008e-3	1.428571e-1	LTR13A	SWI5
GO Cellular Component	GO:0005770	late endosome	101	1.035603e-1	1.000000e+0	1.000000e+0	1.875114e+0	3.199805e+0	6	1.758134e-2	3.296703e-2	316	6.097109e-1	1.000000e+0	1.000000e+0	9.566929e-1	3.135802e+0	3	229	1.181102e-2	1.310044e-2	LTR13A,LTR13A,LTR13A,LTR13A,LTR13A,LTR13A	CTSH,IFITM3,SLC9A9
GO Cellular Component	GO:0005635	nuclear envelope	102	1.080361e-1	1.000000e+0	1.000000e+0	1.530347e+0	7.187914e+0	11	3.949403e-2	6.043956e-2	106	1.457854e-1	1.000000e+0	1.000000e+0	1.507450e+0	5.970349e+0	9	436	3.543307e-2	2.064220e-2	LTR13A,LTR13A,LTR13A,LTR13A,LTR13A,LTR13A,LTR13A,LTR13A,LTR13A,LTR13A,LTR13A	DPY19L3,FANCL,ITPR3,MGST3,NSMF,NUP50,PNPLA7,QSOX2,TNKS2
GO Cellular Component	GO:0034399	nuclear periphery	103	1.097317e-1	1.000000e+0	1.000000e+0	1.986342e+0	2.517190e+0	5	1.383072e-2	2.747253e-2	179	2.560621e-1	1.000000e+0	1.000000e+0	1.711583e+0	1.752763e+0	3	128	1.181102e-2	2.343750e-2	LTR13A,LTR13A,LTR13A,LTR13A,LTR13A	DNMT3A,EBNA1BP2,NSMF
GO Cellular Component	GO:0005736	DNA-directed RNA polymerase I complex	104	1.120828e-1	1.000000e+0	1.000000e+0	8.414822e+0	1.188379e-1	1	6.529556e-4	5.494505e-3	127	1.756015e-1	1.000000e+0	1.000000e+0	5.216254e+0	1.917084e-1	1	14	3.937008e-3	7.142857e-2	LTR13A	ZNRD1
GO Cellular Component	GO:0046696	lipopolysaccharide receptor complex	105	1.139992e-1	1.000000e+0	1.000000e+0	8.264656e+0	1.209972e-1	1	6.648196e-4	5.494505e-3	46	6.662468e-2	1.000000e+0	1.000000e+0	1.460551e+1	6.846730e-2	1	5	3.937008e-3	2.000000e-1	LTR13A	LY96
GO Cellular Component	GO:0032432	actin filament bundle	106	1.158154e-1	1.000000e+0	1.000000e+0	2.540531e+0	1.180856e+0	3	6.488218e-3	1.648352e-2	141	1.884894e-1	1.000000e+0	1.000000e+0	2.518192e+0	7.942207e-1	2	58	7.874016e-3	3.448276e-2	LTR13A,LTR13A,LTR13A	FAM101B,TPM4
GO Cellular Component	GO:0000794	condensed nuclear chromosome	107	1.161811e-1	1.000000e+0	1.000000e+0	2.536860e+0	1.182564e+0	3	6.497606e-3	1.648352e-2	233	3.744838e-1	1.000000e+0	1.000000e+0	1.537422e+0	1.300879e+0	2	95	7.874016e-3	2.105263e-2	LTR13A,LTR13A,LTR13A	BRCA2,RAD21L1
GO Cellular Component	GO:0016589	NURF complex	108	1.197000e-1	1.000000e+0	1.000000e+0	7.846345e+0	1.274479e-1	1	7.002630e-4	5.494505e-3	76	1.044575e-1	1.000000e+0	1.000000e+0	9.128445e+0	1.095477e-1	1	8	3.937008e-3	1.250000e-1	LTR13A	RBBP4
GO Cellular Component	GO:0042567	insulin-like growth factor ternary complex	109	1.197432e-1	1.000000e+0	1.000000e+0	7.843323e+0	1.274970e-1	1	7.005328e-4	5.494505e-3	38	5.366326e-2	1.000000e+0	1.000000e+0	1.825689e+1	5.477384e-2	1	4	3.937008e-3	2.500000e-1	LTR13A	IGFBP3
GO Cellular Component	GO:0031941	filamentous actin	110	1.207062e-1	1.000000e+0	1.000000e+0	3.349914e+0	5.970303e-1	2	3.280386e-3	1.098901e-2	220	3.480445e-1	1.000000e+0	1.000000e+0	2.355728e+0	4.244973e-1	1	31	3.937008e-3	3.225806e-2	LTR13A,LTR13A	TPM4
GO Cellular Component	GO:0072562	blood microparticle	111	1.210708e-1	1.000000e+0	1.000000e+0	2.489168e+0	1.205222e+0	3	6.622099e-3	1.648352e-2	276	4.732325e-1	1.000000e+0	1.000000e+0	1.259096e+0	1.588441e+0	2	116	7.874016e-3	1.724138e-2	LTR13A,LTR13A,LTR13A	SLC2A1,YWHAZ
GO Cellular Component	GO:0022625	cytosolic large ribosomal subunit	112	1.220296e-1	1.000000e+0	1.000000e+0	3.327502e+0	6.010515e-1	2	3.302481e-3	1.098901e-2	147	2.034222e-1	1.000000e+0	1.000000e+0	2.394346e+0	8.353011e-1	2	61	7.874016e-3	3.278689e-2	LTR13A,LTR13A	COA1,RPL10L
GO Cellular Component	GO:0031088	platelet dense granule membrane	113	1.220868e-1	1.000000e+0	1.000000e+0	7.682793e+0	1.301610e-1	1	7.151703e-4	5.494505e-3	57	7.940927e-2	1.000000e+0	1.000000e+0	1.217126e+1	8.216076e-2	1	6	3.937008e-3	1.666667e-1	LTR13A	ABCC4
GO Cellular Component	GO:0000785	chromatin	114	1.224088e-1	1.000000e+0	1.000000e+0	1.492425e+0	7.370557e+0	11	4.049757e-2	6.043956e-2	154	2.153282e-1	1.000000e+0	1.000000e+0	1.366420e+0	6.586555e+0	9	481	3.543307e-2	1.871102e-2	LTR13A,LTR13A,LTR13A,LTR13A,LTR13A,LTR13A,LTR13A,LTR13A,LTR13A,LTR13A,LTR13A	DNMT3A,EP400,HIST1H2AH,MORF4L1,NSMF,RBBP4,SMARCA2,SWI5,TP73
GO Cellular Component	GO:0016942	insulin-like growth factor binding protein complex	115	1.224604e-1	1.000000e+0	1.000000e+0	7.657773e+0	1.305863e-1	1	7.175070e-4	5.494505e-3	46	6.662468e-2	1.000000e+0	1.000000e+0	1.460551e+1	6.846730e-2	1	5	3.937008e-3	2.000000e-1	LTR13A	IGFBP3
GO Cellular Component	GO:0005938	cell cortex	116	1.224693e-1	1.000000e+0	1.000000e+0	1.625317e+0	4.922116e+0	8	2.704459e-2	4.395604e-2	172	2.509433e-1	1.000000e+0	1.000000e+0	1.478291e+0	3.382285e+0	5	247	1.968504e-2	2.024291e-2	LTR13A,LTR13A,LTR13A,LTR13A,LTR13A,LTR13A,LTR13A,LTR13A	EXOC2,GPSM1,NSMF,SLC2A1,TPM4
GO Cellular Component	GO:0033648	host intracellular membrane-bounded organelle	117	1.228402e-1	1.000000e+0	1.000000e+0	7.632489e+0	1.310189e-1	1	7.198838e-4	5.494505e-3	46	6.662468e-2	1.000000e+0	1.000000e+0	1.460551e+1	6.846730e-2	1	5	3.937008e-3	2.000000e-1	LTR13A	BICD1
GO Cellular Component	GO:0005777	peroxisome	118	1.254570e-1	1.000000e+0	1.000000e+0	2.097843e+0	1.906721e+0	4	1.047649e-2	2.197802e-2	190	2.671331e-1	1.000000e+0	1.000000e+0	1.672387e+0	1.793843e+0	3	131	1.181102e-2	2.290076e-2	LTR13A,LTR13A,LTR13A,LTR13A	ECI2,EHHADH,SERHL2
GO Cellular Component	GO:0030314	junctional membrane complex	119	1.302449e-1	1.000000e+0	1.000000e+0	7.168969e+0	1.394901e-1	1	7.664290e-4	5.494505e-3	65	9.201942e-2	1.000000e+0	1.000000e+0	1.043251e+1	9.585422e-2	1	7	3.937008e-3	1.428571e-1	LTR13A	JPH1
GO Cellular Component	GO:0005764	lysosome	120	1.303859e-1	1.000000e+0	1.000000e+0	1.419493e+0	9.158202e+0	13	5.031979e-2	7.142857e-2	251	4.120838e-1	1.000000e+0	1.000000e+0	1.111531e+0	8.996604e+0	10	657	3.937008e-2	1.522070e-2	LTR13A,LTR13A,LTR13A,LTR13A,LTR13A,LTR13A,LTR13A,LTR13A,LTR13A,LTR13A,LTR13A,LTR13A,LTR13A	AGRN,CSPG4,CTSH,GRN,HPS1,IFITM3,PLAC8,PNPLA7,PRSS16,RAB2A
GO Cellular Component	GO:0005930	axoneme	121	1.315788e-1	1.000000e+0	1.000000e+0	2.059664e+0	1.942064e+0	4	1.067068e-2	2.197802e-2	260	4.413064e-1	1.000000e+0	1.000000e+0	1.339955e+0	1.492587e+0	2	109	7.874016e-3	1.834862e-2	LTR13A,LTR13A,LTR13A,LTR13A	PRKAR2A,TMEM141
GO Cellular Component	GO:0097014	ciliary plasm	122	1.323020e-1	1.000000e+0	1.000000e+0	2.055294e+0	1.946193e+0	4	1.069337e-2	2.197802e-2	261	4.459327e-1	1.000000e+0	1.000000e+0	1.327774e+0	1.506281e+0	2	110	7.874016e-3	1.818182e-2	LTR13A,LTR13A,LTR13A,LTR13A	PRKAR2A,TMEM141
GO Cellular Component	GO:0031095	platelet dense tubular network membrane	123	1.326007e-1	1.000000e+0	1.000000e+0	7.032335e+0	1.422003e-1	1	7.813202e-4	5.494505e-3	85	1.167259e-1	1.000000e+0	1.000000e+0	8.114173e+0	1.232411e-1	1	9	3.937008e-3	1.111111e-1	LTR13A	ITPR3
GO Cellular Component	GO:0099061	integral component of postsynaptic density membrane	124	1.380459e-1	1.000000e+0	1.000000e+0	6.734339e+0	1.484927e-1	1	8.158938e-4	5.494505e-3	27	4.052257e-2	1.000000e+0	1.000000e+0	2.434252e+1	4.108038e-2	1	3	3.937008e-3	3.333333e-1	LTR13A	GRIN2A
GO Cellular Component	GO:0000796	condensin complex	125	1.422744e-1	1.000000e+0	1.000000e+0	6.518636e+0	1.534063e-1	1	8.428919e-4	5.494505e-3	65	9.201942e-2	1.000000e+0	1.000000e+0	1.043251e+1	9.585422e-2	1	7	3.937008e-3	1.428571e-1	LTR13A	SMC2
GO Cellular Component	GO:0070776	MOZ/MORF histone acetyltransferase complex	126	1.448964e-1	1.000000e+0	1.000000e+0	6.391192e+0	1.564653e-1	1	8.596997e-4	5.494505e-3	65	9.201942e-2	1.000000e+0	1.000000e+0	1.043251e+1	9.585422e-2	1	7	3.937008e-3	1.428571e-1	LTR13A	BRD1
GO Cellular Component	GO:0031094	platelet dense tubular network	127	1.452540e-1	1.000000e+0	1.000000e+0	6.374165e+0	1.568833e-1	1	8.619962e-4	5.494505e-3	103	1.407626e-1	1.000000e+0	1.000000e+0	6.638869e+0	1.506281e-1	1	11	3.937008e-3	9.090909e-2	LTR13A	ITPR3
GO Cellular Component	GO:0071556	integral component of lumenal side of endoplasmic reticulum membrane	128	1.475138e-1	1.000000e+0	1.000000e+0	6.268482e+0	1.595282e-1	1	8.765288e-4	5.494505e-3	181	2.617781e-1	1.000000e+0	1.000000e+0	3.319435e+0	3.012561e-1	1	22	3.937008e-3	4.545455e-2	LTR13A	HLA-G
GO Cellular Component	GO:0005828	kinetochore microtubule	129	1.480672e-1	1.000000e+0	1.000000e+0	6.243090e+0	1.601771e-1	1	8.800939e-4	5.494505e-3	65	9.201942e-2	1.000000e+0	1.000000e+0	1.043251e+1	9.585422e-2	1	7	3.937008e-3	1.428571e-1	LTR13A	KIF18A
GO Cellular Component	GO:0044439	peroxisomal part	130	1.487927e-1	1.000000e+0	1.000000e+0	2.259133e+0	1.327943e+0	3	7.296391e-3	1.648352e-2	228	3.597275e-1	1.000000e+0	1.000000e+0	1.587556e+0	1.259798e+0	2	92	7.874016e-3	2.173913e-2	LTR13A,LTR13A,LTR13A	ECI2,EHHADH
GO Cellular Component	GO:0030117	membrane coat	131	1.548437e-1	1.000000e+0	1.000000e+0	2.216220e+0	1.353656e+0	3	7.437672e-3	1.648352e-2	233	3.744838e-1	1.000000e+0	1.000000e+0	1.537422e+0	1.300879e+0	2	95	7.874016e-3	2.105263e-2	LTR13A,LTR13A,LTR13A	C3orf58,SCYL1
GO Cellular Component	GO:0099512	supramolecular fiber	132	1.551606e-1	1.000000e+0	1.000000e+0	1.297501e+0	1.387282e+1	18	7.622427e-2	9.890110e-2	178	2.555466e-1	1.000000e+0	1.000000e+0	1.214427e+0	1.235150e+1	15	902	5.905512e-2	1.662971e-2	LTR13A,LTR13A,LTR13A,LTR13A,LTR13A,LTR13A,LTR13A,LTR13A,LTR13A,LTR13A,LTR13A,LTR13A,LTR13A,LTR13A,LTR13A,LTR13A,LTR13A,LTR13A	BICD1,CAPN3,DCXR,GOLGA2,JPH1,KIF18A,PARP4,REEP3,SLC2A1,SMPX,SYNC,TBCC,TPM4,TTLL1,VCL
GO Cellular Component	GO:0005924	cell-substrate adherens junction	133	1.582196e-1	1.000000e+0	1.000000e+0	1.443486e+0	6.927675e+0	10	3.806415e-2	5.494505e-2	133	1.793221e-1	1.000000e+0	1.000000e+0	1.471588e+0	5.436304e+0	8	397	3.149606e-2	2.015113e-2	LTR13A,LTR13A,LTR13A,LTR13A,LTR13A,LTR13A,LTR13A,LTR13A,LTR13A,LTR13A	CSPG4,PLAU,PRKAR2A,SMPX,TNS3,TPM4,VCL,YWHAZ
GO Cellular Component	GO:0033646	host intracellular part	134	1.584516e-1	1.000000e+0	1.000000e+0	5.799456e+0	1.724300e-1	1	9.474174e-4	5.494505e-3	85	1.167259e-1	1.000000e+0	1.000000e+0	8.114173e+0	1.232411e-1	1	9	3.937008e-3	1.111111e-1	LTR13A	BICD1
GO Cellular Component	GO:0014704	intercalated disc	135	1.590523e-1	1.000000e+0	1.000000e+0	2.187623e+0	1.371351e+0	3	7.534898e-3	1.648352e-2	107	1.495798e-1	1.000000e+0	1.000000e+0	2.921102e+0	6.846730e-1	2	50	7.874016e-3	4.000000e-2	LTR13A,LTR13A,LTR13A	SLC2A1,VCL
GO Cellular Component	GO:0033150	cytoskeletal calyx	136	1.592520e-1	1.000000e+0	1.000000e+0	5.767655e+0	1.733807e-1	1	9.526412e-4	5.494505e-3	27	4.052257e-2	1.000000e+0	1.000000e+0	2.434252e+1	4.108038e-2	1	3	3.937008e-3	3.333333e-1	LTR13A	CYLC2
GO Cellular Component	GO:0033011	perinuclear theca	137	1.641325e-1	1.000000e+0	1.000000e+0	5.580453e+0	1.791969e-1	1	9.845985e-4	5.494505e-3	38	5.366326e-2	1.000000e+0	1.000000e+0	1.825689e+1	5.477384e-2	1	4	3.937008e-3	2.500000e-1	LTR13A	CYLC2
GO Cellular Component	GO:0005773	vacuole	138	1.648845e-1	1.000000e+0	1.000000e+0	1.338691e+0	1.045798e+1	14	5.746143e-2	7.692308e-2	265	4.515966e-1	1.000000e+0	1.000000e+0	1.071071e+0	1.027010e+1	11	750	4.330709e-2	1.466667e-2	LTR13A,LTR13A,LTR13A,LTR13A,LTR13A,LTR13A,LTR13A,LTR13A,LTR13A,LTR13A,LTR13A,LTR13A,LTR13A,LTR13A	AGRN,CSPG4,CTSH,GRN,HPS1,IFITM3,PIP4K2C,PLAC8,PNPLA7,PRSS16,RAB2A
GO Cellular Component	GO:0035580	specific granule lumen	139	1.674907e-1	1.000000e+0	1.000000e+0	2.725056e+0	7.339298e-1	2	4.032581e-3	1.098901e-2	151	2.084297e-1	1.000000e+0	1.000000e+0	2.355728e+0	8.489946e-1	2	62	7.874016e-3	3.225806e-2	LTR13A,LTR13A	SLPI,VCL
GO Cellular Component	GO:0099081	supramolecular polymer	140	1.677784e-1	1.000000e+0	1.000000e+0	1.281070e+0	1.405075e+1	18	7.720192e-2	9.890110e-2	187	2.649483e-1	1.000000e+0	1.000000e+0	1.205075e+0	1.244736e+1	15	909	5.905512e-2	1.650165e-2	LTR13A,LTR13A,LTR13A,LTR13A,LTR13A,LTR13A,LTR13A,LTR13A,LTR13A,LTR13A,LTR13A,LTR13A,LTR13A,LTR13A,LTR13A,LTR13A,LTR13A,LTR13A	BICD1,CAPN3,DCXR,GOLGA2,JPH1,KIF18A,PARP4,REEP3,SLC2A1,SMPX,SYNC,TBCC,TPM4,TTLL1,VCL
GO Cellular Component	GO:0099080	supramolecular complex	141	1.679639e-1	1.000000e+0	1.000000e+0	1.280837e+0	1.405331e+1	18	7.721599e-2	9.890110e-2	188	2.663017e-1	1.000000e+0	1.000000e+0	1.203751e+0	1.246105e+1	15	910	5.905512e-2	1.648352e-2	LTR13A,LTR13A,LTR13A,LTR13A,LTR13A,LTR13A,LTR13A,LTR13A,LTR13A,LTR13A,LTR13A,LTR13A,LTR13A,LTR13A,LTR13A,LTR13A,LTR13A,LTR13A	BICD1,CAPN3,DCXR,GOLGA2,JPH1,KIF18A,PARP4,REEP3,SLC2A1,SMPX,SYNC,TBCC,TPM4,TTLL1,VCL
GO Cellular Component	GO:0005758	mitochondrial intermembrane space	142	1.686296e-1	1.000000e+0	1.000000e+0	2.713126e+0	7.371572e-1	2	4.050314e-3	1.098901e-2	204	2.945507e-1	1.000000e+0	1.000000e+0	1.848799e+0	1.081783e+0	2	79	7.874016e-3	2.531646e-2	LTR13A,LTR13A	COX19,UQCC2
GO Cellular Component	GO:0030018	Z disc	143	1.698489e-1	1.000000e+0	1.000000e+0	1.713022e+0	2.918818e+0	5	1.603746e-2	2.747253e-2	60	8.096822e-2	1.000000e+0	1.000000e+0	2.454708e+0	1.629522e+0	4	119	1.574803e-2	3.361345e-2	LTR13A,LTR13A,LTR13A,LTR13A,LTR13A	CAPN3,JPH1,SLC2A1,SYNC
GO Cellular Component	GO:0042599	lamellar body	144	1.704295e-1	1.000000e+0	1.000000e+0	5.354716e+0	1.867513e-1	1	1.026106e-3	5.494505e-3	164	2.305672e-1	1.000000e+0	1.000000e+0	3.843556e+0	2.601758e-1	1	19	3.937008e-3	5.263158e-2	LTR13A	CTSH
GO Cellular Component	GO:0033643	host cell part	145	1.707159e-1	1.000000e+0	1.000000e+0	5.344844e+0	1.870962e-1	1	1.028001e-3	5.494505e-3	110	1.525356e-1	1.000000e+0	1.000000e+0	6.085630e+0	1.643215e-1	1	12	3.937008e-3	8.333333e-2	LTR13A	BICD1
GO Cellular Component	GO:0031010	ISWI-type complex	146	1.709728e-1	1.000000e+0	1.000000e+0	5.336015e+0	1.874058e-1	1	1.029702e-3	5.494505e-3	110	1.525356e-1	1.000000e+0	1.000000e+0	6.085630e+0	1.643215e-1	1	12	3.937008e-3	8.333333e-2	LTR13A	RBBP4
GO Cellular Component	GO:0031089	platelet dense granule lumen	147	1.710556e-1	1.000000e+0	1.000000e+0	5.333177e+0	1.875055e-1	1	1.030250e-3	5.494505e-3	127	1.756015e-1	1.000000e+0	1.000000e+0	5.216254e+0	1.917084e-1	1	14	3.937008e-3	7.142857e-2	LTR13A	SPP2
GO Cellular Component	GO:0030055	cell-substrate junction	148	1.754363e-1	1.000000e+0	1.000000e+0	1.409154e+0	7.096459e+0	10	3.899153e-2	5.494505e-2	138	1.860613e-1	1.000000e+0	1.000000e+0	1.456909e+0	5.491078e+0	8	401	3.149606e-2	1.995012e-2	LTR13A,LTR13A,LTR13A,LTR13A,LTR13A,LTR13A,LTR13A,LTR13A,LTR13A,LTR13A	CSPG4,PLAU,PRKAR2A,SMPX,TNS3,TPM4,VCL,YWHAZ
GO Cellular Component	GO:0010008	endosome membrane	149	1.786385e-1	1.000000e+0	1.000000e+0	1.403125e+0	7.126950e+0	10	3.915907e-2	5.494505e-2	243	3.843269e-1	1.000000e+0	1.000000e+0	1.177864e+0	5.942962e+0	7	434	2.755906e-2	1.612903e-2	LTR13A,LTR13A,LTR13A,LTR13A,LTR13A,LTR13A,LTR13A,LTR13A,LTR13A,LTR13A	ACAP1,HLA-G,IFITM3,LY96,SLC9A9,TM9SF2,VPS53
GO Cellular Component	GO:0005876	spindle microtubule	150	1.792703e-1	1.000000e+0	1.000000e+0	2.607098e+0	7.671364e-1	2	4.215035e-3	1.098901e-2	121	1.639850e-1	1.000000e+0	1.000000e+0	2.755757e+0	7.257534e-1	2	53	7.874016e-3	3.773585e-2	LTR13A,LTR13A	KIF18A,PARP4
GO Cellular Component	GO:0005902	microvillus	151	1.802159e-1	1.000000e+0	1.000000e+0	2.057207e+0	1.458288e+0	3	8.012572e-3	1.648352e-2	206	2.996156e-1	1.000000e+0	1.000000e+0	1.825689e+0	1.095477e+0	2	80	7.874016e-3	2.500000e-2	LTR13A,LTR13A,LTR13A	DCXR,WWOX
GO Cellular Component	GO:0045121	membrane raft	152	1.818324e-1	1.000000e+0	1.000000e+0	1.428538e+0	6.300149e+0	9	3.461620e-2	4.945055e-2	160	2.253659e-1	1.000000e+0	1.000000e+0	1.470354e+0	4.080651e+0	6	298	2.362205e-2	2.013423e-2	LTR13A,LTR13A,LTR13A,LTR13A,LTR13A,LTR13A,LTR13A,LTR13A,LTR13A	KCNMA1,KIF18A,LRP8,PRKAR2A,SLC2A1,TEX101
GO Cellular Component	GO:0098857	membrane microdomain	153	1.833639e-1	1.000000e+0	1.000000e+0	1.425491e+0	6.313613e+0	9	3.469018e-2	4.945055e-2	162	2.275727e-1	1.000000e+0	1.000000e+0	1.465436e+0	4.094345e+0	6	299	2.362205e-2	2.006689e-2	LTR13A,LTR13A,LTR13A,LTR13A,LTR13A,LTR13A,LTR13A,LTR13A,LTR13A	KCNMA1,KIF18A,LRP8,PRKAR2A,SLC2A1,TEX101
GO Cellular Component	GO:0034464	BBSome	154	1.835638e-1	1.000000e+0	1.000000e+0	4.933556e+0	2.026936e-1	1	1.113701e-3	5.494505e-3	98	1.288268e-1	1.000000e+0	1.000000e+0	7.302756e+0	1.369346e-1	1	10	3.937008e-3	1.000000e-1	LTR13A	TTC8
GO Cellular Component	GO:0098687	chromosomal region	155	1.842177e-1	1.000000e+0	1.000000e+0	1.510330e+0	4.634749e+0	7	2.546565e-2	3.846154e-2	226	3.519531e-1	1.000000e+0	1.000000e+0	1.244788e+0	4.820098e+0	6	352	2.362205e-2	1.704545e-2	LTR13A,LTR13A,LTR13A,LTR13A,LTR13A,LTR13A,LTR13A	BRCA2,DNMT3A,KIF18A,SUMO3,TNKS2,ZWINT
GO Cellular Component	GO:0044815	DNA packaging complex	156	1.859711e-1	1.000000e+0	1.000000e+0	2.544949e+0	7.858702e-1	2	4.317968e-3	1.098901e-2	263	4.505377e-1	1.000000e+0	1.000000e+0	1.315812e+0	1.519974e+0	2	111	7.874016e-3	1.801802e-2	LTR13A,LTR13A	HIST1H2AH,SMC2
GO Cellular Component	GO:0044437	vacuolar part	157	1.919157e-1	1.000000e+0	1.000000e+0	1.379171e+0	7.250731e+0	10	3.983918e-2	5.494505e-2	329	6.325813e-1	1.000000e+0	1.000000e+0	9.277548e-1	7.545097e+0	7	551	2.755906e-2	1.270417e-2	LTR13A,LTR13A,LTR13A,LTR13A,LTR13A,LTR13A,LTR13A,LTR13A,LTR13A,LTR13A	AGRN,CSPG4,GRN,IFITM3,PLAC8,PNPLA7,RAB2A
GO Cellular Component	GO:0031674	I band	158	1.929675e-1	1.000000e+0	1.000000e+0	1.635776e+0	3.056654e+0	5	1.679480e-2	2.747253e-2	81	1.101145e-1	1.000000e+0	1.000000e+0	2.196318e+0	1.821230e+0	4	133	1.574803e-2	3.007519e-2	LTR13A,LTR13A,LTR13A,LTR13A,LTR13A	CAPN3,JPH1,SLC2A1,SYNC
GO Cellular Component	GO:1902554	serine/threonine protein kinase complex	159	1.952589e-1	1.000000e+0	1.000000e+0	1.975839e+0	1.518342e+0	3	8.342541e-3	1.648352e-2	355	7.117522e-1	1.000000e+0	1.000000e+0	8.114173e-1	1.232411e+0	1	90	3.937008e-3	1.111111e-2	LTR13A,LTR13A,LTR13A	PRKAR2A
GO Cellular Component	GO:1990234	transferase complex	160	1.960649e-1	1.000000e+0	1.000000e+0	1.280560e+0	1.171362e+1	15	6.436056e-2	8.241758e-2	359	7.180099e-1	1.000000e+0	1.000000e+0	8.648000e-1	1.040703e+1	9	760	3.543307e-2	1.184211e-2	LTR13A,LTR13A,LTR13A,LTR13A,LTR13A,LTR13A,LTR13A,LTR13A,LTR13A,LTR13A,LTR13A,LTR13A,LTR13A,LTR13A,LTR13A	ASB16,BRD1,EP400,FBXL12,KLHL34,MORF4L1,PRKAR2A,RBBP4,ZNRD1
GO Cellular Component	GO:0000775	chromosome, centromeric region	161	1.960887e-1	1.000000e+0	1.000000e+0	1.626132e+0	3.074782e+0	5	1.689441e-2	2.747253e-2	189	2.663246e-1	1.000000e+0	1.000000e+0	1.529373e+0	2.615451e+0	4	191	1.574803e-2	2.094241e-2	LTR13A,LTR13A,LTR13A,LTR13A,LTR13A	DNMT3A,KIF18A,SUMO3,ZWINT
GO Cellular Component	GO:0033116	endoplasmic reticulum-Golgi intermediate compartment membrane	162	1.970670e-1	1.000000e+0	1.000000e+0	2.448932e+0	8.166825e-1	2	4.487267e-3	1.098901e-2	163	2.285741e-1	1.000000e+0	1.000000e+0	2.212956e+0	9.037684e-1	2	66	7.874016e-3	3.030303e-2	LTR13A,LTR13A	GOLGA2,RAB2A
GO Cellular Component	GO:0071564	npBAF complex	163	1.987235e-1	1.000000e+0	1.000000e+0	4.516419e+0	2.214144e-1	1	1.216562e-3	5.494505e-3	110	1.525356e-1	1.000000e+0	1.000000e+0	6.085630e+0	1.643215e-1	1	12	3.937008e-3	8.333333e-2	LTR13A	SMARCA2
GO Cellular Component	GO:0005793	endoplasmic reticulum-Golgi intermediate compartment	164	2.000301e-1	1.000000e+0	1.000000e+0	1.951679e+0	1.537138e+0	3	8.445813e-3	1.648352e-2	145	1.984552e-1	1.000000e+0	1.000000e+0	1.956095e+0	1.533668e+0	3	112	1.181102e-2	2.678571e-2	LTR13A,LTR13A,LTR13A	GOLGA2,RAB2A,SCYL1
GO Cellular Component	GO:0043657	host cell	165	2.003323e-1	1.000000e+0	1.000000e+0	2.422169e+0	8.257063e-1	2	4.536848e-3	1.098901e-2	167	2.386978e-1	1.000000e+0	1.000000e+0	2.147869e+0	9.311553e-1	2	68	7.874016e-3	2.941176e-2	LTR13A,LTR13A	BICD1,NUP50
GO Cellular Component	GO:0031082	BLOC complex	166	2.017724e-1	1.000000e+0	1.000000e+0	4.440062e+0	2.252221e-1	1	1.237484e-3	5.494505e-3	181	2.617781e-1	1.000000e+0	1.000000e+0	3.319435e+0	3.012561e-1	1	22	3.937008e-3	4.545455e-2	LTR13A	HPS1
GO Cellular Component	GO:0005775	vacuolar lumen	167	2.076570e-1	1.000000e+0	1.000000e+0	1.710436e+0	2.338585e+0	4	1.284937e-2	2.197802e-2	146	2.019136e-1	1.000000e+0	1.000000e+0	1.728463e+0	2.314195e+0	4	169	1.574803e-2	2.366864e-2	LTR13A,LTR13A,LTR13A,LTR13A	AGRN,CSPG4,GRN,PLAC8
GO Cellular Component	GO:0005801	cis-Golgi network	168	2.091786e-1	1.000000e+0	1.000000e+0	2.352753e+0	8.500679e-1	2	4.670703e-3	1.098901e-2	94	1.171338e-1	1.000000e+0	1.000000e+0	3.396631e+0	5.888188e-1	2	43	7.874016e-3	4.651163e-2	LTR13A,LTR13A	GOLGA2,SCYL1
GO Cellular Component	GO:0002080	acrosomal membrane	169	2.100457e-1	1.000000e+0	1.000000e+0	4.243986e+0	2.356275e-1	1	1.294657e-3	5.494505e-3	201	2.917278e-1	1.000000e+0	1.000000e+0	2.921102e+0	3.423365e-1	1	25	3.937008e-3	4.000000e-2	LTR13A	TEX101
GO Cellular Component	GO:0005912	adherens junction	170	2.127438e-1	1.000000e+0	1.000000e+0	1.287058e+0	1.010055e+1	13	5.549754e-2	7.142857e-2	63	8.824721e-2	1.000000e+0	1.000000e+0	1.590699e+0	6.915198e+0	11	505	4.330709e-2	2.178218e-2	LTR13A,LTR13A,LTR13A,LTR13A,LTR13A,LTR13A,LTR13A,LTR13A,LTR13A,LTR13A,LTR13A,LTR13A,LTR13A	CSPG4,DLG5,KIAA1462,PKP3,PLAU,PRKAR2A,SMPX,TNS3,TPM4,VCL,YWHAZ
GO Cellular Component	GO:0005903	brush border	171	2.168851e-1	1.000000e+0	1.000000e+0	1.871827e+0	1.602712e+0	3	8.806109e-3	1.648352e-2	240	3.793722e-1	1.000000e+0	1.000000e+0	1.521407e+0	1.314572e+0	2	96	7.874016e-3	2.083333e-2	LTR13A,LTR13A,LTR13A	DCXR,ITPR3
GO Cellular Component	GO:0044216	other organism cell	172	2.202203e-1	1.000000e+0	1.000000e+0	2.271885e+0	8.803261e-1	2	4.836957e-3	1.098901e-2	191	2.691671e-1	1.000000e+0	1.000000e+0	1.973718e+0	1.013316e+0	2	74	7.874016e-3	2.702703e-2	LTR13A,LTR13A	BICD1,NUP50
GO Cellular Component	GO:0014701	junctional sarcoplasmic reticulum membrane	173	2.212835e-1	1.000000e+0	1.000000e+0	4.001018e+0	2.499364e-1	1	1.373277e-3	5.494505e-3	85	1.167259e-1	1.000000e+0	1.000000e+0	8.114173e+0	1.232411e-1	1	9	3.937008e-3	1.111111e-1	LTR13A	JPH1
GO Cellular Component	GO:0044391	ribosomal subunit	174	2.269164e-1	1.000000e+0	1.000000e+0	1.827921e+0	1.641208e+0	3	9.017629e-3	1.648352e-2	277	4.768434e-1	1.000000e+0	1.000000e+0	1.165333e+0	2.574371e+0	3	188	1.181102e-2	1.595745e-2	LTR13A,LTR13A,LTR13A	COA1,MRPL39,RPL10L
GO Cellular Component	GO:0030134	ER to Golgi transport vesicle	175	2.295726e-1	1.000000e+0	1.000000e+0	2.207867e+0	9.058517e-1	2	4.977207e-3	1.098901e-2	186	2.640847e-1	1.000000e+0	1.000000e+0	2.000755e+0	9.996226e-1	2	73	7.874016e-3	2.739726e-2	LTR13A,LTR13A	GOLGA2,HLA-G
GO Cellular Component	GO:0000793	condensed chromosome	176	2.296883e-1	1.000000e+0	1.000000e+0	1.531787e+0	3.264162e+0	5	1.793496e-2	2.747253e-2	219	3.431661e-1	1.000000e+0	1.000000e+0	1.352362e+0	2.957787e+0	4	216	1.574803e-2	1.851852e-2	LTR13A,LTR13A,LTR13A,LTR13A,LTR13A	BRCA2,RAD21L1,SMC2,ZWINT
GO Cellular Component	GO:0016581	NuRD complex	177	2.323381e-1	1.000000e+0	1.000000e+0	3.784812e+0	2.642139e-1	1	1.451725e-3	5.494505e-3	143	1.980421e-1	1.000000e+0	1.000000e+0	4.564222e+0	2.190954e-1	1	16	3.937008e-3	6.250000e-2	LTR13A	RBBP4
GO Cellular Component	GO:0005813	centrosome	178	2.355759e-1	1.000000e+0	1.000000e+0	1.310023e+0	7.633455e+0	10	4.194206e-2	5.494505e-2	245	3.987603e-1	1.000000e+0	1.000000e+0	1.145530e+0	6.983665e+0	8	510	3.149606e-2	1.568627e-2	LTR13A,LTR13A,LTR13A,LTR13A,LTR13A,LTR13A,LTR13A,LTR13A,LTR13A,LTR13A	BICD1,BRCA2,CEP135,NEURL4,PRKAR2A,TNKS2,TTC8,WDR60
GO Cellular Component	GO:0042383	sarcolemma	179	2.372982e-1	1.000000e+0	1.000000e+0	1.512486e+0	3.305817e+0	5	1.816383e-2	2.747253e-2	61	8.685160e-2	1.000000e+0	1.000000e+0	2.394346e+0	1.670602e+0	4	122	1.574803e-2	3.278689e-2	LTR13A,LTR13A,LTR13A,LTR13A,LTR13A	CAPN3,SLC2A1,SYNC,VCL
GO Cellular Component	GO:0099568	cytoplasmic region	180	2.381294e-1	1.000000e+0	1.000000e+0	1.358900e+0	5.887115e+0	8	3.234679e-2	4.395604e-2	254	4.142112e-1	1.000000e+0	1.000000e+0	1.185512e+0	4.217586e+0	5	308	1.968504e-2	1.623377e-2	LTR13A,LTR13A,LTR13A,LTR13A,LTR13A,LTR13A,LTR13A,LTR13A	EXOC2,GPSM1,NSMF,SLC2A1,TPM4
GO Cellular Component	GO:0070161	anchoring junction	181	2.406709e-1	1.000000e+0	1.000000e+0	1.252609e+0	1.037834e+1	13	5.702383e-2	7.142857e-2	80	1.047914e-1	1.000000e+0	1.000000e+0	1.538895e+0	7.147986e+0	11	522	4.330709e-2	2.107280e-2	LTR13A,LTR13A,LTR13A,LTR13A,LTR13A,LTR13A,LTR13A,LTR13A,LTR13A,LTR13A,LTR13A,LTR13A,LTR13A	CSPG4,DLG5,KIAA1462,PKP3,PLAU,PRKAR2A,SMPX,TNS3,TPM4,VCL,YWHAZ
GO Cellular Component	GO:0030904	retromer complex	182	2.491428e-1	1.000000e+0	1.000000e+0	3.492665e+0	2.863143e-1	1	1.573155e-3	5.494505e-3	173	2.515172e-1	1.000000e+0	1.000000e+0	3.477503e+0	2.875627e-1	1	21	3.937008e-3	4.761905e-2	LTR13A	MAGEL2
GO Cellular Component	GO:1990023	mitotic spindle midzone	183	2.500949e-1	1.000000e+0	1.000000e+0	3.477279e+0	2.875812e-1	1	1.580116e-3	5.494505e-3	110	1.525356e-1	1.000000e+0	1.000000e+0	6.085630e+0	1.643215e-1	1	12	3.937008e-3	8.333333e-2	LTR13A	KIF18A
GO Cellular Component	GO:0044450	microtubule organizing center part	184	2.513698e-1	1.000000e+0	1.000000e+0	1.571761e+0	2.544917e+0	4	1.398306e-2	2.197802e-2	140	1.879801e-1	1.000000e+0	1.000000e+0	1.781160e+0	2.245728e+0	4	164	1.574803e-2	2.439024e-2	LTR13A,LTR13A,LTR13A,LTR13A	CEP135,NEURL4,TNKS2,WDR60
GO Cellular Component	GO:0016514	SWI/SNF complex	185	2.523825e-1	1.000000e+0	1.000000e+0	3.440783e+0	2.906315e-1	1	1.596876e-3	5.494505e-3	139	1.868989e-1	1.000000e+0	1.000000e+0	4.868504e+0	2.054019e-1	1	15	3.937008e-3	6.666667e-2	LTR13A	SMARCA2
GO Cellular Component	GO:0055037	recycling endosome	186	2.541207e-1	1.000000e+0	1.000000e+0	1.563969e+0	2.557596e+0	4	1.405272e-2	2.197802e-2	119	1.611300e-1	1.000000e+0	1.000000e+0	1.896820e+0	2.108793e+0	4	154	1.574803e-2	2.597403e-2	LTR13A,LTR13A,LTR13A,LTR13A	ACAP1,HLA-G,SLC9A9,VPS53
GO Cellular Component	GO:1990124	messenger ribonucleoprotein complex	187	2.549208e-1	1.000000e+0	1.000000e+0	3.401048e+0	2.940270e-1	1	1.615533e-3	5.494505e-3	85	1.167259e-1	1.000000e+0	1.000000e+0	8.114173e+0	1.232411e-1	1	9	3.937008e-3	1.111111e-1	LTR13A	PKP3
GO Cellular Component	GO:0005925	focal adhesion	188	2.558699e-1	1.000000e+0	1.000000e+0	1.303369e+0	6.905182e+0	9	3.794056e-2	4.945055e-2	205	2.958831e-1	1.000000e+0	1.000000e+0	1.297444e+0	5.395223e+0	7	394	2.755906e-2	1.776650e-2	LTR13A,LTR13A,LTR13A,LTR13A,LTR13A,LTR13A,LTR13A,LTR13A,LTR13A	CSPG4,PLAU,PRKAR2A,TNS3,TPM4,VCL,YWHAZ
GO Cellular Component	GO:0005765	lysosomal membrane	189	2.624545e-1	1.000000e+0	1.000000e+0	1.394334e+0	4.303131e+0	6	2.364358e-2	3.296703e-2	396	8.544835e-1	1.000000e+0	1.000000e+0	6.350223e-1	4.724244e+0	3	345	1.181102e-2	8.695652e-3	LTR13A,LTR13A,LTR13A,LTR13A,LTR13A,LTR13A	IFITM3,PNPLA7,RAB2A
GO Cellular Component	GO:0097440	apical dendrite	190	2.635837e-1	1.000000e+0	1.000000e+0	3.271152e+0	3.057027e-1	1	1.679685e-3	5.494505e-3	127	1.756015e-1	1.000000e+0	1.000000e+0	5.216254e+0	1.917084e-1	1	14	3.937008e-3	7.142857e-2	LTR13A	NSMF
GO Cellular Component	GO:0005815	microtubule organizing center	191	2.639682e-1	1.000000e+0	1.000000e+0	1.226388e+0	1.060023e+1	13	5.824305e-2	7.142857e-2	210	3.072565e-1	1.000000e+0	1.000000e+0	1.204353e+0	9.133538e+0	11	667	4.330709e-2	1.649175e-2	LTR13A,LTR13A,LTR13A,LTR13A,LTR13A,LTR13A,LTR13A,LTR13A,LTR13A,LTR13A,LTR13A,LTR13A,LTR13A	BICD1,BRCA2,CEP135,DLG5,KIF18A,NEURL4,PRKAR2A,SCYL1,TNKS2,TTC8,WDR60
GO Cellular Component	GO:0099513	polymeric cytoskeletal fiber	192	2.653182e-1	1.000000e+0	1.000000e+0	1.237524e+0	9.696784e+0	12	5.327903e-2	6.593407e-2	264	4.508900e-1	1.000000e+0	1.000000e+0	1.077103e+0	9.284166e+0	10	678	3.937008e-2	1.474926e-2	LTR13A,LTR13A,LTR13A,LTR13A,LTR13A,LTR13A,LTR13A,LTR13A,LTR13A,LTR13A,LTR13A,LTR13A	BICD1,DCXR,GOLGA2,KIF18A,PARP4,REEP3,SYNC,TBCC,TPM4,TTLL1
GO Cellular Component	GO:0030496	midbody	193	2.657543e-1	1.000000e+0	1.000000e+0	1.532034e+0	2.610908e+0	4	1.434565e-2	2.197802e-2	334	6.464867e-1	1.000000e+0	1.000000e+0	9.128445e-1	2.190954e+0	2	160	7.874016e-3	1.250000e-2	LTR13A,LTR13A,LTR13A,LTR13A	EXOC2,SLC2A1
GO Cellular Component	GO:1902911	protein kinase complex	194	2.661676e-1	1.000000e+0	1.000000e+0	1.676865e+0	1.789053e+0	3	9.829963e-3	1.648352e-2	366	7.559187e-1	1.000000e+0	1.000000e+0	7.159565e-1	1.396733e+0	1	102	3.937008e-3	9.803922e-3	LTR13A,LTR13A,LTR13A	PRKAR2A
GO Cellular Component	GO:0031258	lamellipodium membrane	195	2.713282e-1	1.000000e+0	1.000000e+0	3.161987e+0	3.162568e-1	1	1.737675e-3	5.494505e-3	181	2.617781e-1	1.000000e+0	1.000000e+0	3.319435e+0	3.012561e-1	1	22	3.937008e-3	4.545455e-2	LTR13A	CSPG4
GO Cellular Component	GO:0031970	organelle envelope lumen	196	2.729614e-1	1.000000e+0	1.000000e+0	1.953808e+0	1.023642e+0	2	5.624408e-3	1.098901e-2	217	3.348633e-1	1.000000e+0	1.000000e+0	1.678794e+0	1.191331e+0	2	87	7.874016e-3	2.298851e-2	LTR13A,LTR13A	COX19,UQCC2
GO Cellular Component	GO:0001725	stress fiber	197	2.735959e-1	1.000000e+0	1.000000e+0	1.950530e+0	1.025363e+0	2	5.633860e-3	1.098901e-2	286	5.122608e-1	1.000000e+0	1.000000e+0	1.404376e+0	7.120599e-1	1	52	3.937008e-3	1.923077e-2	LTR13A,LTR13A	TPM4
GO Cellular Component	GO:0055038	recycling endosome membrane	198	2.745189e-1	1.000000e+0	1.000000e+0	1.945781e+0	1.027865e+0	2	5.647610e-3	1.098901e-2	147	2.034222e-1	1.000000e+0	1.000000e+0	2.394346e+0	8.353011e-1	2	61	7.874016e-3	3.278689e-2	LTR13A,LTR13A	ACAP1,HLA-G
GO Cellular Component	GO:0005768	endosome	199	2.753760e-1	1.000000e+0	1.000000e+0	1.178890e+0	1.442034e+1	17	7.923265e-2	9.340659e-2	200	2.853281e-1	1.000000e+0	1.000000e+0	1.194376e+0	1.172160e+1	14	856	5.511811e-2	1.635514e-2	LTR13A,LTR13A,LTR13A,LTR13A,LTR13A,LTR13A,LTR13A,LTR13A,LTR13A,LTR13A,LTR13A,LTR13A,LTR13A,LTR13A,LTR13A,LTR13A,LTR13A	ACAP1,CALY,CTSH,GRN,HLA-G,IFITM3,LY96,MAGEL2,NEURL1B,PRSS16,SLC9A9,TM9SF2,VPS53,VPS8
GO Cellular Component	GO:0044232	organelle membrane contact site	200	2.771604e-1	1.000000e+0	1.000000e+0	3.083767e+0	3.242788e-1	1	1.781751e-3	5.494505e-3	143	1.980421e-1	1.000000e+0	1.000000e+0	4.564222e+0	2.190954e-1	1	16	3.937008e-3	6.250000e-2	LTR13A	ESYT2
GO Cellular Component	GO:0030864	cortical actin cytoskeleton	201	2.783187e-1	1.000000e+0	1.000000e+0	1.926468e+0	1.038169e+0	2	5.704228e-3	1.098901e-2	299	5.633453e-1	1.000000e+0	1.000000e+0	1.217126e+0	8.216076e-1	1	60	3.937008e-3	1.666667e-2	LTR13A,LTR13A	SLC2A1
GO Cellular Component	GO:0019866	organelle inner membrane	202	2.804772e-1	1.000000e+0	1.000000e+0	1.292513e+0	6.189494e+0	8	3.400821e-2	4.395604e-2	369	7.679784e-1	1.000000e+0	1.000000e+0	7.966643e-1	7.531403e+0	6	550	2.362205e-2	1.090909e-2	LTR13A,LTR13A,LTR13A,LTR13A,LTR13A,LTR13A,LTR13A,LTR13A	COA1,DPY19L3,MRPL39,SLC25A20,SLC25A39,UQCC2
GO Cellular Component	GO:0035578	azurophil granule lumen	203	2.822275e-1	1.000000e+0	1.000000e+0	1.906991e+0	1.048773e+0	2	5.762486e-3	1.098901e-2	225	3.498196e-1	1.000000e+0	1.000000e+0	1.622835e+0	1.232411e+0	2	90	7.874016e-3	2.222222e-2	LTR13A,LTR13A	GRN,PLAC8
GO Cellular Component	GO:0005874	microtubule	204	2.866913e-1	1.000000e+0	1.000000e+0	1.260920e+0	7.137646e+0	9	3.921783e-2	4.945055e-2	132	1.776545e-1	1.000000e+0	1.000000e+0	1.475304e+0	5.422610e+0	8	396	3.149606e-2	2.020202e-2	LTR13A,LTR13A,LTR13A,LTR13A,LTR13A,LTR13A,LTR13A,LTR13A,LTR13A	BICD1,DCXR,GOLGA2,KIF18A,PARP4,REEP3,TBCC,TTLL1
GO Cellular Component	GO:0071565	nBAF complex	205	2.939082e-1	1.000000e+0	1.000000e+0	2.876228e+0	3.476776e-1	1	1.910316e-3	5.494505e-3	127	1.756015e-1	1.000000e+0	1.000000e+0	5.216254e+0	1.917084e-1	1	14	3.937008e-3	7.142857e-2	LTR13A	SMARCA2
GO Cellular Component	GO:0098839	postsynaptic density membrane	206	2.954417e-1	1.000000e+0	1.000000e+0	2.858388e+0	3.498475e-1	1	1.922239e-3	5.494505e-3	76	1.044575e-1	1.000000e+0	1.000000e+0	9.128445e+0	1.095477e-1	1	8	3.937008e-3	1.250000e-1	LTR13A	GRIN2A
GO Cellular Component	GO:0030686	90S preribosome	207	2.964120e-1	1.000000e+0	1.000000e+0	2.847194e+0	3.512230e-1	1	1.929797e-3	5.494505e-3	220	3.480445e-1	1.000000e+0	1.000000e+0	2.355728e+0	4.244973e-1	1	31	3.937008e-3	3.225806e-2	LTR13A	RRP7A
GO Cellular Component	GO:0005743	mitochondrial inner membrane	208	2.974132e-1	1.000000e+0	1.000000e+0	1.295514e+0	5.403260e+0	7	2.968824e-2	3.846154e-2	380	8.114567e-1	1.000000e+0	1.000000e+0	7.376521e-1	6.778263e+0	5	495	1.968504e-2	1.010101e-2	LTR13A,LTR13A,LTR13A,LTR13A,LTR13A,LTR13A,LTR13A	COA1,MRPL39,SLC25A20,SLC25A39,UQCC2
GO Cellular Component	GO:0099634	postsynaptic specialization membrane	209	2.995405e-1	1.000000e+0	1.000000e+0	2.811589e+0	3.556708e-1	1	1.954235e-3	5.494505e-3	85	1.167259e-1	1.000000e+0	1.000000e+0	8.114173e+0	1.232411e-1	1	9	3.937008e-3	1.111111e-1	LTR13A	GRIN2A
GO Cellular Component	GO:0005762	mitochondrial large ribosomal subunit	210	3.030794e-1	1.000000e+0	1.000000e+0	2.772188e+0	3.607258e-1	1	1.982010e-3	5.494505e-3	288	5.189585e-1	1.000000e+0	1.000000e+0	1.377878e+0	7.257534e-1	1	53	3.937008e-3	1.886792e-2	LTR13A	MRPL39
GO Cellular Component	GO:0017146	NMDA selective glutamate receptor complex	211	3.080016e-1	1.000000e+0	1.000000e+0	2.718872e+0	3.677996e-1	1	2.020877e-3	5.494505e-3	103	1.407626e-1	1.000000e+0	1.000000e+0	6.638869e+0	1.506281e-1	1	11	3.937008e-3	9.090909e-2	LTR13A	GRIN2A
GO Cellular Component	GO:0005614	interstitial matrix	212	3.108116e-1	1.000000e+0	1.000000e+0	2.689183e+0	3.718601e-1	1	2.043188e-3	5.494505e-3	122	1.641478e-1	1.000000e+0	1.000000e+0	5.617505e+0	1.780150e-1	1	13	3.937008e-3	7.692308e-2	LTR13A	VWC2
GO Cellular Component	GO:0005796	Golgi lumen	213	3.115553e-1	1.000000e+0	1.000000e+0	1.533147e+0	1.956759e+0	3	1.075142e-2	1.648352e-2	125	1.709763e-1	1.000000e+0	1.000000e+0	2.106564e+0	1.424120e+0	3	104	1.181102e-2	2.884615e-2	LTR13A,LTR13A,LTR13A	AGRN,CSPG4,PCSK5
GO Cellular Component	GO:0000792	heterochromatin	214	3.118517e-1	1.000000e+0	1.000000e+0	1.770914e+0	1.129360e+0	2	6.205275e-3	1.098901e-2	327	6.301508e-1	1.000000e+0	1.000000e+0	1.014272e+0	9.859292e-1	1	72	3.937008e-3	1.388889e-2	LTR13A,LTR13A	DNMT3A
GO Cellular Component	GO:0035098	ESC/E(Z) complex	215	3.120225e-1	1.000000e+0	1.000000e+0	2.676551e+0	3.736152e-1	1	2.052831e-3	5.494505e-3	157	2.198742e-1	1.000000e+0	1.000000e+0	4.057087e+0	2.464823e-1	1	18	3.937008e-3	5.555556e-2	LTR13A	RBBP4
GO Cellular Component	GO:0099055	integral component of postsynaptic membrane	216	3.171572e-1	1.000000e+0	1.000000e+0	2.624045e+0	3.810911e-1	1	2.093907e-3	5.494505e-3	85	1.167259e-1	1.000000e+0	1.000000e+0	8.114173e+0	1.232411e-1	1	9	3.937008e-3	1.111111e-1	LTR13A	GRIN2A
GO Cellular Component	GO:0044291	cell-cell contact zone	217	3.181315e-1	1.000000e+0	1.000000e+0	1.514439e+0	1.980932e+0	3	1.088424e-2	1.648352e-2	167	2.386978e-1	1.000000e+0	1.000000e+0	2.147869e+0	9.311553e-1	2	68	7.874016e-3	2.941176e-2	LTR13A,LTR13A,LTR13A	SLC2A1,VCL
GO Cellular Component	GO:0030529	intracellular ribonucleoprotein complex	218	3.262643e-1	1.000000e+0	1.000000e+0	1.184386e+0	9.287509e+0	11	5.103027e-2	6.043956e-2	342	6.728967e-1	1.000000e+0	1.000000e+0	9.038064e-1	1.106432e+1	10	808	3.937008e-2	1.237624e-2	LTR13A,LTR13A,LTR13A,LTR13A,LTR13A,LTR13A,LTR13A,LTR13A,LTR13A,LTR13A,LTR13A	COA1,CTSH,EBNA1BP2,HNRNPL,MKRN3,MRPL39,PARP4,PKP3,RPL10L,RRP7A
GO Cellular Component	GO:0005605	basal lamina	219	3.274739e-1	1.000000e+0	1.000000e+0	2.523454e+0	3.962823e-1	1	2.177375e-3	5.494505e-3	173	2.515172e-1	1.000000e+0	1.000000e+0	3.477503e+0	2.875627e-1	1	21	3.937008e-3	4.761905e-2	LTR13A	AGRN
GO Cellular Component	GO:1990904	ribonucleoprotein complex	220	3.277459e-1	1.000000e+0	1.000000e+0	1.182873e+0	9.299393e+0	11	5.109557e-2	6.043956e-2	344	6.773822e-1	1.000000e+0	1.000000e+0	9.004631e-1	1.110540e+1	10	811	3.937008e-2	1.233046e-2	LTR13A,LTR13A,LTR13A,LTR13A,LTR13A,LTR13A,LTR13A,LTR13A,LTR13A,LTR13A,LTR13A	COA1,CTSH,EBNA1BP2,HNRNPL,MKRN3,MRPL39,PARP4,PKP3,RPL10L,RRP7A
GO Cellular Component	GO:0016324	apical plasma membrane	221	3.319536e-1	1.000000e+0	1.000000e+0	1.245541e+0	5.620049e+0	7	3.087939e-2	3.846154e-2	153	2.101233e-1	1.000000e+0	1.000000e+0	1.505723e+0	3.984797e+0	6	291	2.362205e-2	2.061856e-2	LTR13A,LTR13A,LTR13A,LTR13A,LTR13A,LTR13A,LTR13A	CSPG4,IL6R,KCNMA1,SLC22A13,SLC2A1,UPK3A
GO Cellular Component	GO:0030662	coated vesicle membrane	222	3.328677e-1	1.000000e+0	1.000000e+0	1.373687e+0	2.911872e+0	4	1.599930e-2	2.197802e-2	242	3.828414e-1	1.000000e+0	1.000000e+0	1.352362e+0	2.218341e+0	3	162	1.181102e-2	1.851852e-2	LTR13A,LTR13A,LTR13A,LTR13A	C3orf58,HLA-G,SCYL1
GO Cellular Component	GO:0031305	integral component of mitochondrial inner membrane	223	3.336752e-1	1.000000e+0	1.000000e+0	2.465935e+0	4.055256e-1	1	2.228163e-3	5.494505e-3	236	3.745070e-1	1.000000e+0	1.000000e+0	2.147869e+0	4.655777e-1	1	34	3.937008e-3	2.941176e-2	LTR13A	COA1
GO Cellular Component	GO:0005916	fascia adherens	224	3.343765e-1	1.000000e+0	1.000000e+0	2.459563e+0	4.065762e-1	1	2.233935e-3	5.494505e-3	98	1.288268e-1	1.000000e+0	1.000000e+0	7.302756e+0	1.369346e-1	1	10	3.937008e-3	1.000000e-1	LTR13A	VCL
GO Cellular Component	GO:0044441	ciliary part	225	3.361137e-1	1.000000e+0	1.000000e+0	1.217905e+0	6.568654e+0	8	3.609151e-2	4.395604e-2	215	3.264517e-1	1.000000e+0	1.000000e+0	1.252924e+0	5.586932e+0	7	408	2.755906e-2	1.715686e-2	LTR13A,LTR13A,LTR13A,LTR13A,LTR13A,LTR13A,LTR13A,LTR13A	DLG5,PRKAR2A,PRPH2,TBCC,TMEM141,TTC8,WDR60
GO Cellular Component	GO:0042645	mitochondrial nucleoid	226	3.382380e-1	1.000000e+0	1.000000e+0	2.424940e+0	4.123814e-1	1	2.265832e-3	5.494505e-3	262	4.476450e-1	1.000000e+0	1.000000e+0	1.698315e+0	5.888188e-1	1	43	3.937008e-3	2.325581e-2	LTR13A	UQCC2
GO Cellular Component	GO:0030057	desmosome	227	3.400020e-1	1.000000e+0	1.000000e+0	2.409380e+0	4.150445e-1	1	2.280464e-3	5.494505e-3	197	2.818815e-1	1.000000e+0	1.000000e+0	3.042815e+0	3.286431e-1	1	24	3.937008e-3	4.166667e-2	LTR13A	PKP3
GO Cellular Component	GO:0001726	ruffle	228	3.411171e-1	1.000000e+0	1.000000e+0	1.356652e+0	2.948434e+0	4	1.620019e-2	2.197802e-2	137	1.852318e-1	1.000000e+0	1.000000e+0	1.792087e+0	2.232034e+0	4	163	1.574803e-2	2.453988e-2	LTR13A,LTR13A,LTR13A,LTR13A	FGD4,KIAA1462,KIF18A,RINL
GO Cellular Component	GO:0098589	membrane region	229	3.416839e-1	1.000000e+0	1.000000e+0	1.194168e+0	7.536627e+0	9	4.141004e-2	4.945055e-2	249	4.080964e-1	1.000000e+0	1.000000e+0	1.168441e+0	5.135048e+0	6	375	2.362205e-2	1.600000e-2	LTR13A,LTR13A,LTR13A,LTR13A,LTR13A,LTR13A,LTR13A,LTR13A,LTR13A	KCNMA1,KIF18A,LRP8,PRKAR2A,SLC2A1,TEX101
GO Cellular Component	GO:0032391	photoreceptor connecting cilium	230	3.417119e-1	1.000000e+0	1.000000e+0	2.394448e+0	4.176327e-1	1	2.294685e-3	5.494505e-3	220	3.480445e-1	1.000000e+0	1.000000e+0	2.355728e+0	4.244973e-1	1	31	3.937008e-3	3.225806e-2	LTR13A	TBCC
GO Cellular Component	GO:0005640	nuclear outer membrane	231	3.428083e-1	1.000000e+0	1.000000e+0	2.384952e+0	4.192957e-1	1	2.303823e-3	5.494505e-3	197	2.818815e-1	1.000000e+0	1.000000e+0	3.042815e+0	3.286431e-1	1	24	3.937008e-3	4.166667e-2	LTR13A	ITPR3
GO Cellular Component	GO:0000776	kinetochore	232	3.438010e-1	1.000000e+0	1.000000e+0	1.445597e+0	2.075267e+0	3	1.140257e-2	1.648352e-2	196	2.745453e-1	1.000000e+0	1.000000e+0	1.647238e+0	1.821230e+0	3	133	1.181102e-2	2.255639e-2	LTR13A,LTR13A,LTR13A	KIF18A,SUMO3,ZWINT
GO Cellular Component	GO:0000151	ubiquitin ligase complex	233	3.467900e-1	1.000000e+0	1.000000e+0	1.252540e+0	4.790265e+0	6	2.632014e-2	3.296703e-2	370	7.739585e-1	1.000000e+0	1.000000e+0	7.401442e-1	4.053264e+0	3	296	1.181102e-2	1.013514e-2	LTR13A,LTR13A,LTR13A,LTR13A,LTR13A,LTR13A	ASB16,FBXL12,KLHL34
GO Cellular Component	GO:0090544	BAF-type complex	234	3.496179e-1	1.000000e+0	1.000000e+0	2.327274e+0	4.296873e-1	1	2.360919e-3	5.494505e-3	169	2.411142e-1	1.000000e+0	1.000000e+0	3.651378e+0	2.738692e-1	1	20	3.937008e-3	5.000000e-2	LTR13A	SMARCA2
GO Cellular Component	GO:0072686	mitotic spindle	235	3.557660e-1	1.000000e+0	1.000000e+0	1.599666e+0	1.250261e+0	2	6.869568e-3	1.098901e-2	209	3.046747e-1	1.000000e+0	1.000000e+0	1.803150e+0	1.109170e+0	2	81	7.874016e-3	2.469136e-2	LTR13A,LTR13A	GOLGA2,KIF18A
GO Cellular Component	GO:0000784	nuclear chromosome, telomeric region	236	3.561709e-1	1.000000e+0	1.000000e+0	1.598226e+0	1.251388e+0	2	6.875756e-3	1.098901e-2	296	5.418999e-1	1.000000e+0	1.000000e+0	1.106478e+0	1.807537e+0	2	132	7.874016e-3	1.515152e-2	LTR13A,LTR13A	BRCA2,TNKS2
GO Cellular Component	GO:0022626	cytosolic ribosome	237	3.602048e-1	1.000000e+0	1.000000e+0	1.584005e+0	1.262622e+0	2	6.937485e-3	1.098901e-2	271	4.596824e-1	1.000000e+0	1.000000e+0	1.292523e+0	1.547361e+0	2	113	7.874016e-3	1.769912e-2	LTR13A,LTR13A	COA1,RPL10L
GO Cellular Component	GO:0016363	nuclear matrix	238	3.603034e-1	1.000000e+0	1.000000e+0	1.404471e+0	2.136035e+0	3	1.173646e-2	1.648352e-2	253	4.131172e-1	1.000000e+0	1.000000e+0	1.418011e+0	1.410426e+0	2	103	7.874016e-3	1.941748e-2	LTR13A,LTR13A,LTR13A	DNMT3A,NSMF
GO Cellular Component	GO:0005868	cytoplasmic dynein complex	239	3.603427e-1	1.000000e+0	1.000000e+0	2.240772e+0	4.462747e-1	1	2.452059e-3	5.494505e-3	181	2.617781e-1	1.000000e+0	1.000000e+0	3.319435e+0	3.012561e-1	1	22	3.937008e-3	4.545455e-2	LTR13A	WDR60
GO Cellular Component	GO:0090568	nuclear transcriptional repressor complex	240	3.642975e-1	1.000000e+0	1.000000e+0	2.210134e+0	4.524613e-1	1	2.486051e-3	5.494505e-3	214	3.204670e-1	1.000000e+0	1.000000e+0	2.608127e+0	3.834169e-1	1	28	3.937008e-3	3.571429e-2	LTR13A	RBBP4
GO Cellular Component	GO:0031430	M band	241	3.727847e-1	1.000000e+0	1.000000e+0	2.146530e+0	4.658681e-1	1	2.559715e-3	5.494505e-3	220	3.480445e-1	1.000000e+0	1.000000e+0	2.355728e+0	4.244973e-1	1	31	3.937008e-3	3.225806e-2	LTR13A	SMPX
GO Cellular Component	GO:0042641	actomyosin	242	3.757167e-1	1.000000e+0	1.000000e+0	1.531307e+0	1.306074e+0	2	7.176231e-3	1.098901e-2	307	5.868521e-1	1.000000e+0	1.000000e+0	1.141056e+0	8.763815e-1	1	64	3.937008e-3	1.562500e-2	LTR13A,LTR13A	TPM4
GO Cellular Component	GO:0008180	COP9 signalosome	243	3.851700e-1	1.000000e+0	1.000000e+0	2.058630e+0	4.857600e-1	1	2.669011e-3	5.494505e-3	236	3.745070e-1	1.000000e+0	1.000000e+0	2.147869e+0	4.655777e-1	1	34	3.937008e-3	2.941176e-2	LTR13A	COPS4
GO Cellular Component	GO:0008074	guanylate cyclase complex, soluble	244	3.852501e-1	1.000000e+0	1.000000e+0	2.058079e+0	4.858900e-1	1	2.669726e-3	5.494505e-3	152	2.090332e-1	1.000000e+0	1.000000e+0	4.295739e+0	2.327888e-1	1	17	3.937008e-3	5.882353e-2	LTR13A	ADCY8
GO Cellular Component	GO:0005774	vacuolar membrane	245	3.870507e-1	1.000000e+0	1.000000e+0	1.195937e+0	5.016988e+0	6	2.756587e-2	3.296703e-2	403	9.097246e-1	1.000000e+0	1.000000e+0	5.546397e-1	5.408917e+0	3	395	1.181102e-2	7.594937e-3	LTR13A,LTR13A,LTR13A,LTR13A,LTR13A,LTR13A	IFITM3,PNPLA7,RAB2A
GO Cellular Component	GO:0045177	apical part of cell	246	3.880846e-1	1.000000e+0	1.000000e+0	1.157205e+0	6.913207e+0	8	3.798465e-2	4.395604e-2	159	2.249859e-1	1.000000e+0	1.000000e+0	1.419980e+0	4.929646e+0	7	360	2.755906e-2	1.944444e-2	LTR13A,LTR13A,LTR13A,LTR13A,LTR13A,LTR13A,LTR13A,LTR13A	CSPG4,IL6R,ITPR3,KCNMA1,SLC22A13,SLC2A1,UPK3A
GO Cellular Component	GO:0005740	mitochondrial envelope	247	3.883675e-1	1.000000e+0	1.000000e+0	1.133691e+0	8.820745e+0	10	4.846563e-2	5.494505e-2	377	8.036230e-1	1.000000e+0	1.000000e+0	7.852426e-1	1.018793e+1	8	744	3.149606e-2	1.075269e-2	LTR13A,LTR13A,LTR13A,LTR13A,LTR13A,LTR13A,LTR13A,LTR13A,LTR13A,LTR13A	BIK,COA1,COX19,MRPL39,PNPLA7,SLC25A20,SLC25A39,UQCC2
GO Cellular Component	GO:1904813	ficolin-1-rich granule lumen	248	3.921986e-1	1.000000e+0	1.000000e+0	1.478497e+0	1.352726e+0	2	7.432558e-3	1.098901e-2	287	5.126254e-1	1.000000e+0	1.000000e+0	1.168441e+0	1.711683e+0	2	125	7.874016e-3	1.600000e-2	LTR13A,LTR13A	CTSH,VCL
GO Cellular Component	GO:0001533	cornified envelope	249	3.976444e-1	1.000000e+0	1.000000e+0	1.975496e+0	5.062020e-1	1	2.781330e-3	5.494505e-3	305	5.810963e-1	1.000000e+0	1.000000e+0	1.159168e+0	8.626880e-1	1	63	3.937008e-3	1.587302e-2	LTR13A	PKP3
GO Cellular Component	GO:1904724	tertiary granule lumen	250	3.977855e-1	1.000000e+0	1.000000e+0	1.974584e+0	5.064357e-1	1	2.782614e-3	5.494505e-3	291	5.320801e-1	1.000000e+0	1.000000e+0	1.327774e+0	7.531403e-1	1	55	3.937008e-3	1.818182e-2	LTR13A	CTSH
GO Cellular Component	GO:0030141	secretory granule	251	4.026569e-1	1.000000e+0	1.000000e+0	1.105642e+0	1.085342e+1	12	5.963419e-2	6.593407e-2	266	4.521222e-1	1.000000e+0	1.000000e+0	1.066096e+0	1.125602e+1	12	822	4.724409e-2	1.459854e-2	LTR13A,LTR13A,LTR13A,LTR13A,LTR13A,LTR13A,LTR13A,LTR13A,LTR13A,LTR13A,LTR13A,LTR13A	ABCC4,BRCA2,CTSH,GRN,PCSK5,PLAC8,PLAU,POMC,SLPI,SPP2,TEX101,VCL
GO Cellular Component	GO:0015629	actin cytoskeleton	252	4.037070e-1	1.000000e+0	1.000000e+0	1.128679e+0	7.973924e+0	9	4.381277e-2	4.945055e-2	258	4.358169e-1	1.000000e+0	1.000000e+0	1.118584e+0	6.257911e+0	7	457	2.755906e-2	1.531729e-2	LTR13A,LTR13A,LTR13A,LTR13A,LTR13A,LTR13A,LTR13A,LTR13A,LTR13A	ASAP1,C2orf62,FAM101B,RINL,SLC2A1,TPM4,VCL
GO Cellular Component	GO:0051233	spindle midzone	253	4.057877e-1	1.000000e+0	1.000000e+0	1.923909e+0	5.197751e-1	1	2.855907e-3	5.494505e-3	220	3.480445e-1	1.000000e+0	1.000000e+0	2.355728e+0	4.244973e-1	1	31	3.937008e-3	3.225806e-2	LTR13A	KIF18A
GO Cellular Component	GO:0005771	multivesicular body	254	4.073222e-1	1.000000e+0	1.000000e+0	1.914413e+0	5.223533e-1	1	2.870073e-3	5.494505e-3	250	4.081334e-1	1.000000e+0	1.000000e+0	1.921778e+0	5.203515e-1	1	38	3.937008e-3	2.631579e-2	LTR13A	CTSH
GO Cellular Component	GO:0005913	cell-cell adherens junction	255	4.107486e-1	1.000000e+0	1.000000e+0	1.291119e+0	2.323566e+0	3	1.276684e-2	1.648352e-2	93	1.170109e-1	1.000000e+0	1.000000e+0	2.518192e+0	1.191331e+0	3	87	1.181102e-2	3.448276e-2	LTR13A,LTR13A,LTR13A	DLG5,PKP3,VCL
GO Cellular Component	GO:0005719	nuclear euchromatin	256	4.110125e-1	1.000000e+0	1.000000e+0	1.891857e+0	5.285812e-1	1	2.904293e-3	5.494505e-3	201	2.917278e-1	1.000000e+0	1.000000e+0	2.921102e+0	3.423365e-1	1	25	3.937008e-3	4.000000e-2	LTR13A	NSMF
GO Cellular Component	GO:0043202	lysosomal lumen	257	4.110654e-1	1.000000e+0	1.000000e+0	1.421639e+0	1.406827e+0	2	7.729819e-3	1.098901e-2	231	3.646609e-1	1.000000e+0	1.000000e+0	1.570485e+0	1.273492e+0	2	93	7.874016e-3	2.150538e-2	LTR13A,LTR13A	AGRN,CSPG4
GO Cellular Component	GO:0005840	ribosome	258	4.140510e-1	1.000000e+0	1.000000e+0	1.284257e+0	2.335981e+0	3	1.283506e-2	1.648352e-2	331	6.385181e-1	1.000000e+0	1.000000e+0	9.166639e-1	3.272737e+0	3	239	1.181102e-2	1.255230e-2	LTR13A,LTR13A,LTR13A	COA1,MRPL39,RPL10L
GO Cellular Component	GO:0005759	mitochondrial matrix	259	4.159752e-1	1.000000e+0	1.000000e+0	1.158378e+0	5.179657e+0	6	2.845966e-2	3.296703e-2	312	5.985350e-1	1.000000e+0	1.000000e+0	9.587863e-1	6.257911e+0	6	457	2.362205e-2	1.312910e-2	LTR13A,LTR13A,LTR13A,LTR13A,LTR13A,LTR13A	BCAT2,ECHS1,MRPL39,PCCA,PUS1,UQCC2
GO Cellular Component	GO:0030135	coated vesicle	260	4.179879e-1	1.000000e+0	1.000000e+0	1.179950e+0	4.237467e+0	5	2.328278e-2	2.747253e-2	273	4.660518e-1	1.000000e+0	1.000000e+0	1.141056e+0	3.505526e+0	4	256	1.574803e-2	1.562500e-2	LTR13A,LTR13A,LTR13A,LTR13A,LTR13A	C3orf58,GOLGA2,HLA-G,SCYL1
GO Cellular Component	GO:0098858	actin-based cell projection	261	4.305277e-1	1.000000e+0	1.000000e+0	1.162408e+0	4.301417e+0	5	2.363416e-2	2.747253e-2	180	2.573006e-1	1.000000e+0	1.000000e+0	1.553778e+0	2.574371e+0	4	188	1.574803e-2	2.127660e-2	LTR13A,LTR13A,LTR13A,LTR13A,LTR13A	ARL4C,DCXR,FGD4,WWOX
GO Cellular Component	GO:0098862	cluster of actin-based cell projections	262	4.431629e-1	1.000000e+0	1.000000e+0	1.226262e+0	2.446458e+0	3	1.344208e-2	1.648352e-2	302	5.738403e-1	1.000000e+0	1.000000e+0	1.043251e+0	1.917084e+0	2	140	7.874016e-3	1.428571e-2	LTR13A,LTR13A,LTR13A	DCXR,ITPR3
GO Cellular Component	GO:0031904	endosome lumen	263	4.454154e-1	1.000000e+0	1.000000e+0	1.698998e+0	5.885822e-1	1	3.233968e-3	5.494505e-3	236	3.745070e-1	1.000000e+0	1.000000e+0	2.147869e+0	4.655777e-1	1	34	3.937008e-3	2.941176e-2	LTR13A	CTSH
GO Cellular Component	GO:0005761	mitochondrial ribosome	264	4.565627e-1	1.000000e+0	1.000000e+0	1.642521e+0	6.088203e-1	1	3.345167e-3	5.494505e-3	350	6.995193e-1	1.000000e+0	1.000000e+0	8.393972e-1	1.191331e+0	1	87	3.937008e-3	1.149425e-2	LTR13A	MRPL39
GO Cellular Component	GO:0005875	microtubule associated complex	265	4.612567e-1	1.000000e+0	1.000000e+0	1.192269e+0	2.516212e+0	3	1.382534e-2	1.648352e-2	216	3.343363e-1	1.000000e+0	1.000000e+0	1.470354e+0	2.040326e+0	3	149	1.181102e-2	2.013423e-2	LTR13A,LTR13A,LTR13A	KIF18A,LRP8,WDR60
GO Cellular Component	GO:0005929	cilium	266	4.614341e-1	1.000000e+0	1.000000e+0	1.074108e+0	8.379047e+0	9	4.603872e-2	4.945055e-2	267	4.548863e-1	1.000000e+0	1.000000e+0	1.087934e+0	7.353388e+0	8	537	3.149606e-2	1.489758e-2	LTR13A,LTR13A,LTR13A,LTR13A,LTR13A,LTR13A,LTR13A,LTR13A,LTR13A	DLG5,NPY2R,PRKAR2A,PRPH2,TBCC,TMEM141,TTC8,WDR60
GO Cellular Component	GO:0031966	mitochondrial membrane	267	4.634757e-1	1.000000e+0	1.000000e+0	1.072264e+0	8.393453e+0	9	4.611787e-2	4.945055e-2	393	8.493697e-1	1.000000e+0	1.000000e+0	7.292338e-1	9.599116e+0	7	701	2.755906e-2	9.985735e-3	LTR13A,LTR13A,LTR13A,LTR13A,LTR13A,LTR13A,LTR13A,LTR13A,LTR13A	BIK,COA1,MRPL39,PNPLA7,SLC25A20,SLC25A39,UQCC2
GO Cellular Component	GO:0000786	nucleosome	268	4.693037e-1	1.000000e+0	1.000000e+0	1.581118e+0	6.324639e-1	1	3.475076e-3	5.494505e-3	368	7.625942e-1	1.000000e+0	1.000000e+0	7.021881e-1	1.424120e+0	1	104	3.937008e-3	9.615385e-3	LTR13A	HIST1H2AH
GO Cellular Component	GO:0000781	chromosome, telomeric region	269	4.764991e-1	1.000000e+0	1.000000e+0	1.248619e+0	1.601770e+0	2	8.800932e-3	1.098901e-2	340	6.694972e-1	1.000000e+0	1.000000e+0	8.745815e-1	2.286808e+0	2	167	7.874016e-3	1.197605e-2	LTR13A,LTR13A	BRCA2,TNKS2
GO Cellular Component	GO:0045111	intermediate filament cytoskeleton	270	4.773864e-1	1.000000e+0	1.000000e+0	1.246490e+0	1.604506e+0	2	8.815966e-3	1.098901e-2	386	8.277251e-1	1.000000e+0	1.000000e+0	6.322732e-1	3.163189e+0	2	231	7.874016e-3	8.658009e-3	LTR13A,LTR13A	SMARCA2,SYNC
GO Cellular Component	GO:0012507	ER to Golgi transport vesicle membrane	271	4.857470e-1	1.000000e+0	1.000000e+0	1.506418e+0	6.638264e-1	1	3.647398e-3	5.494505e-3	288	5.189585e-1	1.000000e+0	1.000000e+0	1.377878e+0	7.257534e-1	1	53	3.937008e-3	1.886792e-2	LTR13A	HLA-G
GO Cellular Component	GO:0005884	actin filament	272	4.882744e-1	1.000000e+0	1.000000e+0	1.220768e+0	1.638313e+0	2	9.001718e-3	1.098901e-2	350	6.995193e-1	1.000000e+0	1.000000e+0	8.393972e-1	1.191331e+0	1	87	3.937008e-3	1.149425e-2	LTR13A,LTR13A	TPM4
GO Cellular Component	GO:0097542	ciliary tip	273	4.929312e-1	1.000000e+0	1.000000e+0	1.475268e+0	6.778431e-1	1	3.724413e-3	5.494505e-3	268	4.552263e-1	1.000000e+0	1.000000e+0	1.659717e+0	6.025123e-1	1	44	3.937008e-3	2.272727e-2	LTR13A	WDR60
GO Cellular Component	GO:0031672	A band	274	4.972945e-1	1.000000e+0	1.000000e+0	1.456764e+0	6.864529e-1	1	3.771719e-3	5.494505e-3	268	4.552263e-1	1.000000e+0	1.000000e+0	1.659717e+0	6.025123e-1	1	44	3.937008e-3	2.272727e-2	LTR13A	SMPX
GO Cellular Component	GO:0031227	intrinsic component of endoplasmic reticulum membrane	275	4.986026e-1	1.000000e+0	1.000000e+0	1.197034e+0	1.670796e+0	2	9.180197e-3	1.098901e-2	302	5.738403e-1	1.000000e+0	1.000000e+0	1.043251e+0	1.917084e+0	2	140	7.874016e-3	1.428571e-2	LTR13A,LTR13A	ESYT2,HLA-G
GO Cellular Component	GO:0032592	integral component of mitochondrial membrane	276	5.046959e-1	1.000000e+0	1.000000e+0	1.426068e+0	7.012290e-1	1	3.852907e-3	5.494505e-3	305	5.810963e-1	1.000000e+0	1.000000e+0	1.159168e+0	8.626880e-1	1	63	3.937008e-3	1.587302e-2	LTR13A	COA1
GO Cellular Component	GO:0017053	transcriptional repressor complex	277	5.052602e-1	1.000000e+0	1.000000e+0	1.182061e+0	1.691960e+0	2	9.296481e-3	1.098901e-2	211	3.097271e-1	1.000000e+0	1.000000e+0	1.781160e+0	1.122864e+0	2	82	7.874016e-3	2.439024e-2	LTR13A,LTR13A	N4BP2L2,RBBP4
GO Cellular Component	GO:0098573	intrinsic component of mitochondrial membrane	278	5.071791e-1	1.000000e+0	1.000000e+0	1.415958e+0	7.062356e-1	1	3.880416e-3	5.494505e-3	307	5.868521e-1	1.000000e+0	1.000000e+0	1.141056e+0	8.763815e-1	1	64	3.937008e-3	1.562500e-2	LTR13A	COA1
GO Cellular Component	GO:0005844	polysome	279	5.113060e-1	1.000000e+0	1.000000e+0	1.399361e+0	7.146121e-1	1	3.926440e-3	5.494505e-3	281	4.985857e-1	1.000000e+0	1.000000e+0	1.460551e+0	6.846730e-1	1	50	3.937008e-3	2.000000e-2	LTR13A	RPL10L
GO Cellular Component	GO:0031965	nuclear membrane	280	5.216766e-1	1.000000e+0	1.000000e+0	1.046398e+0	4.778299e+0	5	2.625439e-2	2.747253e-2	156	2.166107e-1	1.000000e+0	1.000000e+0	1.490358e+0	4.025877e+0	6	294	2.362205e-2	2.040816e-2	LTR13A,LTR13A,LTR13A,LTR13A,LTR13A	DPY19L3,ITPR3,NSMF,NUP50,PNPLA7,QSOX2
GO Cellular Component	GO:0035869	ciliary transition zone	281	5.225765e-1	1.000000e+0	1.000000e+0	1.355286e+0	7.378516e-1	1	4.054129e-3	5.494505e-3	291	5.320801e-1	1.000000e+0	1.000000e+0	1.327774e+0	7.531403e-1	1	55	3.937008e-3	1.818182e-2	LTR13A	TBCC
GO Cellular Component	GO:0005730	nucleolus	282	5.227062e-1	1.000000e+0	1.000000e+0	1.011146e+0	1.384567e+1	14	7.607514e-2	7.692308e-2	383	8.216533e-1	1.000000e+0	1.000000e+0	7.877838e-1	1.269384e+1	10	927	3.937008e-2	1.078749e-2	LTR13A,LTR13A,LTR13A,LTR13A,LTR13A,LTR13A,LTR13A,LTR13A,LTR13A,LTR13A,LTR13A,LTR13A,LTR13A,LTR13A	ARL4D,DDX51,EBNA1BP2,ITPR3,NOM1,PPP1R26,RRP7A,SMC2,ZNF16,ZNRD1
GO Cellular Component	GO:0043235	receptor complex	283	5.237565e-1	1.000000e+0	1.000000e+0	1.023429e+0	7.816857e+0	8	4.294977e-2	4.395604e-2	117	1.543871e-1	1.000000e+0	1.000000e+0	1.587556e+0	4.409294e+0	7	322	2.755906e-2	2.173913e-2	LTR13A,LTR13A,LTR13A,LTR13A,LTR13A,LTR13A,LTR13A,LTR13A	FLT4,GRIN2A,IL6R,ITPR3,LRP8,LY96,VWC2
GO Cellular Component	GO:0008328	ionotropic glutamate receptor complex	284	5.248226e-1	1.000000e+0	1.000000e+0	1.139448e+0	1.755236e+0	2	9.644153e-3	1.098901e-2	102	1.308137e-1	1.000000e+0	1.000000e+0	3.175111e+0	6.298992e-1	2	46	7.874016e-3	4.347826e-2	LTR13A,LTR13A	GRIN2A,VWC2
GO Cellular Component	GO:0030173	integral component of Golgi membrane	285	5.280015e-1	1.000000e+0	1.000000e+0	1.334698e+0	7.492332e-1	1	4.116666e-3	5.494505e-3	274	4.700792e-1	1.000000e+0	1.000000e+0	1.587556e+0	6.298992e-1	1	46	3.937008e-3	2.173913e-2	LTR13A	QSOX2
GO Cellular Component	GO:0046658	anchored component of plasma membrane	286	5.281381e-1	1.000000e+0	1.000000e+0	1.334185e+0	7.495214e-1	1	4.118250e-3	5.494505e-3	75	9.952246e-2	1.000000e+0	1.000000e+0	3.745003e+0	5.340450e-1	2	39	7.874016e-3	5.128205e-2	LTR13A	LYPD3,TEX101
GO Cellular Component	GO:0099503	secretory vesicle	287	5.333110e-1	1.000000e+0	1.000000e+0	1.005192e+0	1.293285e+1	13	7.105962e-2	7.142857e-2	248	4.045661e-1	1.000000e+0	1.000000e+0	1.093461e+0	1.280339e+1	14	935	5.511811e-2	1.497326e-2	LTR13A,LTR13A,LTR13A,LTR13A,LTR13A,LTR13A,LTR13A,LTR13A,LTR13A,LTR13A,LTR13A,LTR13A,LTR13A	ABCC4,BRCA2,COPS4,CTSH,GRIN2A,GRN,PCSK5,PLAC8,PLAU,POMC,SLPI,SPP2,TEX101,VCL
GO Cellular Component	GO:0031519	PcG protein complex	288	5.357032e-1	1.000000e+0	1.000000e+0	1.306137e+0	7.656164e-1	1	4.206684e-3	5.494505e-3	274	4.700792e-1	1.000000e+0	1.000000e+0	1.587556e+0	6.298992e-1	1	46	3.937008e-3	2.173913e-2	LTR13A	RBBP4
GO Cellular Component	GO:0036064	ciliary basal body	289	5.367238e-1	1.000000e+0	1.000000e+0	1.114465e+0	1.794583e+0	2	9.860347e-3	1.098901e-2	257	4.319909e-1	1.000000e+0	1.000000e+0	1.365001e+0	1.465200e+0	2	107	7.874016e-3	1.869159e-2	LTR13A,LTR13A	DLG5,TTC8
GO Cellular Component	GO:0005637	nuclear inner membrane	290	5.490398e-1	1.000000e+0	1.000000e+0	1.258437e+0	7.946365e-1	1	4.366134e-3	5.494505e-3	291	5.320801e-1	1.000000e+0	1.000000e+0	1.327774e+0	7.531403e-1	1	55	3.937008e-3	1.818182e-2	LTR13A	DPY19L3
GO Cellular Component	GO:0042582	azurophil granule	291	5.510790e-1	1.000000e+0	1.000000e+0	1.085203e+0	1.842974e+0	2	1.012623e-2	1.098901e-2	323	6.222316e-1	1.000000e+0	1.000000e+0	9.546086e-1	2.095099e+0	2	153	7.874016e-3	1.307190e-2	LTR13A,LTR13A	GRN,PLAC8
GO Cellular Component	GO:0005814	centriole	292	5.533784e-1	1.000000e+0	1.000000e+0	1.080599e+0	1.850824e+0	2	1.016937e-2	1.098901e-2	283	4.997092e-1	1.000000e+0	1.000000e+0	1.197173e+0	1.670602e+0	2	122	7.874016e-3	1.639344e-2	LTR13A,LTR13A	CEP135,NEURL4
GO Cellular Component	GO:0044295	axonal growth cone	293	5.573678e-1	1.000000e+0	1.000000e+0	1.229719e+0	8.131940e-1	1	4.468099e-3	5.494505e-3	173	2.515172e-1	1.000000e+0	1.000000e+0	3.477503e+0	2.875627e-1	1	21	3.937008e-3	4.761905e-2	LTR13A	OLFM1
GO Cellular Component	GO:0031234	extrinsic component of cytoplasmic side of plasma membrane	294	5.594813e-1	1.000000e+0	1.000000e+0	1.068491e+0	1.871799e+0	2	1.028461e-2	1.098901e-2	135	1.845786e-1	1.000000e+0	1.000000e+0	2.028543e+0	1.478894e+0	3	108	1.181102e-2	2.777778e-2	LTR13A,LTR13A	ESYT2,TEC,TXK
GO Cellular Component	GO:0016323	basolateral plasma membrane	295	5.615046e-1	1.000000e+0	1.000000e+0	1.009152e+0	3.963726e+0	4	2.177871e-2	2.197802e-2	297	5.444548e-1	1.000000e+0	1.000000e+0	1.053282e+0	2.848240e+0	3	208	1.181102e-2	1.442308e-2	LTR13A,LTR13A,LTR13A,LTR13A	ABCC4,IL6R,SLC2A1
GO Cellular Component	GO:0008076	voltage-gated potassium channel complex	296	5.630533e-1	1.000000e+0	1.000000e+0	1.023321e+0	2.931632e+0	3	1.610787e-2	1.648352e-2	240	3.793722e-1	1.000000e+0	1.000000e+0	1.521407e+0	1.314572e+0	2	96	7.874016e-3	2.083333e-2	LTR13A,LTR13A,LTR13A	KCNMA1,LRRC52
GO Cellular Component	GO:0043204	perikaryon	297	5.631526e-1	1.000000e+0	1.000000e+0	1.023171e+0	2.932062e+0	3	1.611023e-2	1.648352e-2	149	2.054861e-1	1.000000e+0	1.000000e+0	1.921778e+0	1.561055e+0	3	114	1.181102e-2	2.631579e-2	LTR13A,LTR13A,LTR13A	BRD1,NSMF,OLFM1
GO Cellular Component	GO:0031228	intrinsic component of Golgi membrane	298	5.659472e-1	1.000000e+0	1.000000e+0	1.200944e+0	8.326785e-1	1	4.575156e-3	5.494505e-3	285	5.054704e-1	1.000000e+0	1.000000e+0	1.431913e+0	6.983665e-1	1	51	3.937008e-3	1.960784e-2	LTR13A	QSOX2
GO Cellular Component	GO:0034703	cation channel complex	299	5.713611e-1	1.000000e+0	1.000000e+0	9.894807e-1	5.053156e+0	5	2.776459e-2	2.747253e-2	193	2.693458e-1	1.000000e+0	1.000000e+0	1.521407e+0	2.629144e+0	4	192	1.574803e-2	2.083333e-2	LTR13A,LTR13A,LTR13A,LTR13A,LTR13A	CACNG6,GRIN2A,KCNMA1,LRRC52
GO Cellular Component	GO:0070820	tertiary granule	300	5.720371e-1	1.000000e+0	1.000000e+0	1.044054e+0	1.915610e+0	2	1.052533e-2	1.098901e-2	337	6.564996e-1	1.000000e+0	1.000000e+0	8.960437e-1	2.232034e+0	2	163	7.874016e-3	1.226994e-2	LTR13A,LTR13A	CTSH,PLAU
GO Cellular Component	GO:0030670	phagocytic vesicle membrane	301	5.730844e-1	1.000000e+0	1.000000e+0	1.177604e+0	8.491817e-1	1	4.665834e-3	5.494505e-3	311	5.981284e-1	1.000000e+0	1.000000e+0	1.106478e+0	9.037684e-1	1	66	3.937008e-3	1.515152e-2	LTR13A	HLA-G
GO Cellular Component	GO:0033017	sarcoplasmic reticulum membrane	302	5.861327e-1	1.000000e+0	1.000000e+0	1.136266e+0	8.800753e-1	1	4.835578e-3	5.494505e-3	255	4.162547e-1	1.000000e+0	1.000000e+0	1.872502e+0	5.340450e-1	1	39	3.937008e-3	2.564103e-2	LTR13A	JPH1
GO Cellular Component	GO:0042581	specific granule	303	5.927317e-1	1.000000e+0	1.000000e+0	1.005079e+0	1.989892e+0	2	1.093348e-2	1.098901e-2	232	3.716976e-1	1.000000e+0	1.000000e+0	1.377878e+0	2.177260e+0	3	159	1.181102e-2	1.886792e-2	LTR13A,LTR13A	PLAU,SLPI,VCL
GO Cellular Component	GO:0034705	potassium channel complex	304	5.956650e-1	1.000000e+0	1.000000e+0	9.752314e-1	3.076193e+0	3	1.690216e-2	1.648352e-2	246	3.987611e-1	1.000000e+0	1.000000e+0	1.460551e+0	1.369346e+0	2	100	7.874016e-3	2.000000e-2	LTR13A,LTR13A,LTR13A	KCNMA1,LRRC52
GO Cellular Component	GO:0048471	perinuclear region of cytoplasm	305	6.010718e-1	1.000000e+0	1.000000e+0	9.584955e-1	1.147632e+1	11	6.305670e-2	6.043956e-2	203	2.922239e-1	1.000000e+0	1.000000e+0	1.220825e+0	9.010297e+0	11	658	4.330709e-2	1.671733e-2	LTR13A,LTR13A,LTR13A,LTR13A,LTR13A,LTR13A,LTR13A,LTR13A,LTR13A,LTR13A,LTR13A	BDNF,BICD1,CYLC2,KIAA1462,NPPB,PRKCG,SERHL2,STK33,SYNC,TNKS2,VPS53
GO Cellular Component	GO:0035097	histone methyltransferase complex	306	6.015272e-1	1.000000e+0	1.000000e+0	1.089569e+0	9.177941e-1	1	5.042825e-3	5.494505e-3	319	6.144706e-1	1.000000e+0	1.000000e+0	1.058370e+0	9.448488e-1	1	69	3.937008e-3	1.449275e-2	LTR13A	RBBP4
GO Cellular Component	GO:0005911	cell-cell junction	307	6.082531e-1	1.000000e+0	1.000000e+0	9.512416e-1	9.461319e+0	9	5.198527e-2	4.945055e-2	158	2.231310e-1	1.000000e+0	1.000000e+0	1.384409e+0	5.778640e+0	8	422	3.149606e-2	1.895735e-2	LTR13A,LTR13A,LTR13A,LTR13A,LTR13A,LTR13A,LTR13A,LTR13A,LTR13A	CLDN10,DLG5,KIAA1462,PKP3,PRKCG,SLC2A1,VAV1,VCL
GO Cellular Component	GO:0097730	non-motile cilium	308	6.083753e-1	1.000000e+0	1.000000e+0	9.766014e-1	2.047919e+0	2	1.125230e-2	1.098901e-2	177	2.523861e-1	1.000000e+0	1.000000e+0	1.725060e+0	1.739069e+0	3	127	1.181102e-2	2.362205e-2	LTR13A,LTR13A	NPY2R,PRPH2,TBCC
GO Cellular Component	GO:0005891	voltage-gated calcium channel complex	309	6.134631e-1	1.000000e+0	1.000000e+0	1.054796e+0	9.480502e-1	1	5.209067e-3	5.494505e-3	259	4.399587e-1	1.000000e+0	1.000000e+0	1.738751e+0	5.751253e-1	1	42	3.937008e-3	2.380952e-2	LTR13A	CACNG6
GO Cellular Component	GO:0032281	AMPA glutamate receptor complex	310	6.162907e-1	1.000000e+0	1.000000e+0	1.046733e+0	9.553539e-1	1	5.249197e-3	5.494505e-3	213	3.110187e-1	1.000000e+0	1.000000e+0	2.704724e+0	3.697234e-1	1	27	3.937008e-3	3.703704e-2	LTR13A	VWC2
GO Cellular Component	GO:0030286	dynein complex	311	6.164275e-1	1.000000e+0	1.000000e+0	1.046344e+0	9.557086e-1	1	5.251146e-3	5.494505e-3	281	4.985857e-1	1.000000e+0	1.000000e+0	1.460551e+0	6.846730e-1	1	50	3.937008e-3	2.000000e-2	LTR13A	WDR60
GO Cellular Component	GO:0061695	transferase complex, transferring phosphorus-containing groups	312	6.232343e-1	1.000000e+0	1.000000e+0	9.331024e-1	4.286775e+0	4	2.355371e-2	2.197802e-2	399	8.832442e-1	1.000000e+0	1.000000e+0	5.470229e-1	3.656154e+0	2	267	7.874016e-3	7.490637e-3	LTR13A,LTR13A,LTR13A,LTR13A	PRKAR2A,ZNRD1
GO Cellular Component	GO:0005643	nuclear pore	313	6.288714e-1	1.000000e+0	1.000000e+0	1.011621e+0	9.885123e-1	1	5.431386e-3	5.494505e-3	333	6.451956e-1	1.000000e+0	1.000000e+0	9.737008e-1	1.027010e+0	1	75	3.937008e-3	1.333333e-2	LTR13A	NUP50
GO Cellular Component	GO:0070821	tertiary granule membrane	314	6.340853e-1	1.000000e+0	1.000000e+0	9.974234e-1	1.002583e+0	1	5.508699e-3	5.494505e-3	327	6.301508e-1	1.000000e+0	1.000000e+0	1.014272e+0	9.859292e-1	1	72	3.937008e-3	1.388889e-2	LTR13A	PLAU
GO Cellular Component	GO:0000922	spindle pole	315	6.498816e-1	1.000000e+0	1.000000e+0	9.045923e-1	2.210941e+0	2	1.214803e-2	1.098901e-2	317	6.114514e-1	1.000000e+0	1.000000e+0	9.737008e-1	2.054019e+0	2	150	7.874016e-3	1.333333e-2	LTR13A,LTR13A	GOLGA2,WDR60
GO Cellular Component	GO:0005604	basement membrane	316	6.557731e-1	1.000000e+0	1.000000e+0	8.947401e-1	2.235286e+0	2	1.228179e-2	1.098901e-2	228	3.597275e-1	1.000000e+0	1.000000e+0	1.587556e+0	1.259798e+0	2	92	7.874016e-3	2.173913e-2	LTR13A,LTR13A	AGRN,VWC2
GO Cellular Component	GO:0034708	methyltransferase complex	317	6.604097e-1	1.000000e+0	1.000000e+0	9.286627e-1	1.076817e+0	1	5.916578e-3	5.494505e-3	358	7.157185e-1	1.000000e+0	1.000000e+0	8.025006e-1	1.246105e+0	1	91	3.937008e-3	1.098901e-2	LTR13A	RBBP4
GO Cellular Component	GO:0005882	intermediate filament	318	6.619610e-1	1.000000e+0	1.000000e+0	9.247540e-1	1.081369e+0	1	5.941586e-3	5.494505e-3	409	9.339187e-1	1.000000e+0	1.000000e+0	3.725896e-1	2.683918e+0	1	196	3.937008e-3	5.102041e-3	LTR13A	SYNC
GO Cellular Component	GO:0060170	ciliary membrane	319	6.625792e-1	1.000000e+0	1.000000e+0	9.232004e-1	1.083188e+0	1	5.951585e-3	5.494505e-3	345	6.824009e-1	1.000000e+0	1.000000e+0	8.798501e-1	1.136557e+0	1	83	3.937008e-3	1.204819e-2	LTR13A	TTC8
GO Cellular Component	GO:0005871	kinesin complex	320	6.684821e-1	1.000000e+0	1.000000e+0	9.084868e-1	1.100731e+0	1	6.047975e-3	5.494505e-3	291	5.320801e-1	1.000000e+0	1.000000e+0	1.327774e+0	7.531403e-1	1	55	3.937008e-3	1.818182e-2	LTR13A	KIF18A
GO Cellular Component	GO:0035579	specific granule membrane	321	6.934358e-1	1.000000e+0	1.000000e+0	8.485391e-1	1.178496e+0	1	6.475253e-3	5.494505e-3	355	7.117522e-1	1.000000e+0	1.000000e+0	8.114173e-1	1.232411e+0	1	90	3.937008e-3	1.111111e-2	LTR13A	PLAU
GO Cellular Component	GO:0031301	integral component of organelle membrane	322	7.019093e-1	1.000000e+0	1.000000e+0	8.201791e-1	2.438492e+0	2	1.339831e-2	1.098901e-2	341	6.726840e-1	1.000000e+0	1.000000e+0	8.693757e-1	2.300501e+0	2	168	7.874016e-3	1.190476e-2	LTR13A,LTR13A	COA1,QSOX2
GO Cellular Component	GO:0044452	nucleolar part	323	7.059397e-1	1.000000e+0	1.000000e+0	8.138556e-1	2.457438e+0	2	1.350241e-2	1.098901e-2	348	6.943002e-1	1.000000e+0	1.000000e+0	8.346007e-1	2.396356e+0	2	175	7.874016e-3	1.142857e-2	LTR13A,LTR13A	RRP7A,ZNRD1
GO Cellular Component	GO:0001750	photoreceptor outer segment	324	7.083907e-1	1.000000e+0	1.000000e+0	8.142144e-1	1.228178e+0	1	6.748230e-3	5.494505e-3	339	6.689277e-1	1.000000e+0	1.000000e+0	9.128445e-1	1.095477e+0	1	80	3.937008e-3	1.250000e-2	LTR13A	PRPH2
GO Cellular Component	GO:0005819	spindle	325	7.164672e-1	1.000000e+0	1.000000e+0	8.253466e-1	4.846449e+0	4	2.662884e-2	2.197802e-2	332	6.387276e-1	1.000000e+0	1.000000e+0	9.157061e-1	4.368214e+0	4	319	1.574803e-2	1.253918e-2	LTR13A,LTR13A,LTR13A,LTR13A	GOLGA2,KIF18A,PARP4,WDR60
GO Cellular Component	GO:0032588	trans-Golgi network membrane	326	7.198322e-1	1.000000e+0	1.000000e+0	7.886874e-1	1.267929e+0	1	6.966645e-3	5.494505e-3	343	6.734809e-1	1.000000e+0	1.000000e+0	9.015748e-1	1.109170e+0	1	81	3.937008e-3	1.234568e-2	LTR13A	VPS53
GO Cellular Component	GO:0045335	phagocytic vesicle	327	7.230704e-1	1.000000e+0	1.000000e+0	7.815715e-1	1.279473e+0	1	7.030074e-3	5.494505e-3	364	7.455533e-1	1.000000e+0	1.000000e+0	7.376521e-1	1.355653e+0	1	99	3.937008e-3	1.010101e-2	LTR13A	HLA-G
GO Cellular Component	GO:0030315	T-tubule	328	7.232111e-1	1.000000e+0	1.000000e+0	7.812634e-1	1.279978e+0	1	7.032847e-3	5.494505e-3	268	4.552263e-1	1.000000e+0	1.000000e+0	1.659717e+0	6.025123e-1	1	44	3.937008e-3	2.272727e-2	LTR13A	CAPN3
GO Cellular Component	GO:0014069	postsynaptic density	329	7.269332e-1	1.000000e+0	1.000000e+0	8.256322e-1	6.055965e+0	5	3.327453e-2	2.747253e-2	116	1.532512e-1	1.000000e+0	1.000000e+0	1.772514e+0	2.820853e+0	5	206	1.968504e-2	2.427184e-2	LTR13A,LTR13A,LTR13A,LTR13A,LTR13A	DLG5,GRIN2A,LRP8,NSMF,PRKCG
GO Cellular Component	GO:0030175	filopodium	330	7.271357e-1	1.000000e+0	1.000000e+0	7.810100e-1	2.560787e+0	2	1.407026e-2	1.098901e-2	233	3.744838e-1	1.000000e+0	1.000000e+0	1.537422e+0	1.300879e+0	2	95	7.874016e-3	2.105263e-2	LTR13A,LTR13A	ARL4C,FGD4
GO Cellular Component	GO:0099572	postsynaptic specialization	331	7.277056e-1	1.000000e+0	1.000000e+0	8.248391e-1	6.061789e+0	5	3.330653e-2	2.747253e-2	118	1.554173e-1	1.000000e+0	1.000000e+0	1.763951e+0	2.834546e+0	5	207	1.968504e-2	2.415459e-2	LTR13A,LTR13A,LTR13A,LTR13A,LTR13A	DLG5,GRIN2A,LRP8,NSMF,PRKCG
GO Cellular Component	GO:0031300	intrinsic component of organelle membrane	332	7.348955e-1	1.000000e+0	1.000000e+0	7.691387e-1	2.600311e+0	2	1.428742e-2	1.098901e-2	357	7.147282e-1	1.000000e+0	1.000000e+0	8.025006e-1	2.492210e+0	2	182	7.874016e-3	1.098901e-2	LTR13A,LTR13A	COA1,QSOX2
GO Cellular Component	GO:0016529	sarcoplasmic reticulum	333	7.426239e-1	1.000000e+0	1.000000e+0	7.395526e-1	1.352169e+0	1	7.429499e-3	5.494505e-3	301	5.693440e-1	1.000000e+0	1.000000e+0	1.197173e+0	8.353011e-1	1	61	3.937008e-3	1.639344e-2	LTR13A	JPH1
GO Cellular Component	GO:0035770	ribonucleoprotein granule	334	7.444013e-1	1.000000e+0	1.000000e+0	7.546928e-1	2.650085e+0	2	1.456091e-2	1.098901e-2	363	7.445136e-1	1.000000e+0	1.000000e+0	7.567623e-1	2.642838e+0	2	193	7.874016e-3	1.036269e-2	LTR13A,LTR13A	CTSH,HNRNPL
GO Cellular Component	GO:0034702	ion channel complex	335	7.477885e-1	1.000000e+0	1.000000e+0	8.158657e-1	7.354151e+0	6	4.040743e-2	3.296703e-2	227	3.572644e-1	1.000000e+0	1.000000e+0	1.272257e+0	3.930023e+0	5	287	1.968504e-2	1.742160e-2	LTR13A,LTR13A,LTR13A,LTR13A,LTR13A,LTR13A	CACNG6,GRIN2A,KCNMA1,LRRC52,VWC2
GO Cellular Component	GO:0005776	autophagosome	336	7.516285e-1	1.000000e+0	1.000000e+0	7.207136e-1	1.387514e+0	1	7.623702e-3	5.494505e-3	349	6.953279e-1	1.000000e+0	1.000000e+0	8.491577e-1	1.177638e+0	1	86	3.937008e-3	1.162791e-2	LTR13A	PIP4K2C
GO Cellular Component	GO:0001669	acrosomal vesicle	337	7.596442e-1	1.000000e+0	1.000000e+0	7.041926e-1	1.420066e+0	1	7.802560e-3	5.494505e-3	374	7.933404e-1	1.000000e+0	1.000000e+0	6.405926e-1	1.561055e+0	1	114	3.937008e-3	8.771930e-3	LTR13A	TEX101
GO Cellular Component	GO:0031463	Cul3-RING ubiquitin ligase complex	338	7.596959e-1	1.000000e+0	1.000000e+0	7.040869e-1	1.420279e+0	1	7.803732e-3	5.494505e-3	321	6.197696e-1	1.000000e+0	1.000000e+0	1.043251e+0	9.585422e-1	1	70	3.937008e-3	1.428571e-2	LTR13A	KLHL34
GO Cellular Component	GO:0019897	extrinsic component of plasma membrane	339	7.657125e-1	1.000000e+0	1.000000e+0	7.226250e-1	2.767687e+0	2	1.520707e-2	1.098901e-2	218	3.418258e-1	1.000000e+0	1.000000e+0	1.450879e+0	2.067713e+0	3	151	1.181102e-2	1.986755e-2	LTR13A,LTR13A	ESYT2,TEC,TXK
GO Cellular Component	GO:0098802	plasma membrane receptor complex	340	7.658453e-1	1.000000e+0	1.000000e+0	7.491111e-1	4.004746e+0	3	2.200410e-2	1.648352e-2	256	4.305290e-1	1.000000e+0	1.000000e+0	1.251901e+0	2.396356e+0	3	175	1.181102e-2	1.714286e-2	LTR13A,LTR13A,LTR13A	GRIN2A,IL6R,VWC2
GO Cellular Component	GO:0016605	PML body	341	7.670311e-1	1.000000e+0	1.000000e+0	6.891632e-1	1.451035e+0	1	7.972721e-3	5.494505e-3	361	7.347495e-1	1.000000e+0	1.000000e+0	7.607037e-1	1.314572e+0	1	96	3.937008e-3	1.041667e-2	LTR13A	SUMO3
GO Cellular Component	GO:0032279	asymmetric synapse	342	7.677307e-1	1.000000e+0	1.000000e+0	7.835202e-1	6.381456e+0	5	3.506295e-2	2.747253e-2	123	1.642072e-1	1.000000e+0	1.000000e+0	1.730511e+0	2.889320e+0	5	211	1.968504e-2	2.369668e-2	LTR13A,LTR13A,LTR13A,LTR13A,LTR13A	DLG5,GRIN2A,LRP8,NSMF,PRKCG
GO Cellular Component	GO:0031594	neuromuscular junction	343	7.694402e-1	1.000000e+0	1.000000e+0	6.843005e-1	1.461346e+0	1	8.029376e-3	5.494505e-3	291	5.320801e-1	1.000000e+0	1.000000e+0	1.327774e+0	7.531403e-1	1	55	3.937008e-3	1.818182e-2	LTR13A	SYNC
GO Cellular Component	GO:0034704	calcium channel complex	344	7.713445e-1	1.000000e+0	1.000000e+0	6.804696e-1	1.469573e+0	1	8.074579e-3	5.494505e-3	309	5.925291e-1	1.000000e+0	1.000000e+0	1.123501e+0	8.900749e-1	1	65	3.937008e-3	1.538462e-2	LTR13A	CACNG6
GO Cellular Component	GO:0098984	neuron to neuron synapse	345	7.738761e-1	1.000000e+0	1.000000e+0	7.771118e-1	6.434081e+0	5	3.535209e-2	2.747253e-2	124	1.709277e-1	1.000000e+0	1.000000e+0	1.706251e+0	2.930401e+0	5	214	1.968504e-2	2.336449e-2	LTR13A,LTR13A,LTR13A,LTR13A,LTR13A	DLG5,GRIN2A,LRP8,NSMF,PRKCG
GO Cellular Component	GO:0098590	plasma membrane region	346	7.751225e-1	1.000000e+0	1.000000e+0	8.688745e-1	2.186737e+1	19	1.201504e-1	1.043956e-1	142	1.934575e-1	1.000000e+0	1.000000e+0	1.261655e+0	1.347437e+1	17	984	6.692913e-2	1.727642e-2	LTR13A,LTR13A,LTR13A,LTR13A,LTR13A,LTR13A,LTR13A,LTR13A,LTR13A,LTR13A,LTR13A,LTR13A,LTR13A,LTR13A,LTR13A,LTR13A,LTR13A,LTR13A,LTR13A	ABCC4,ASAP1,CSPG4,DLG5,GRIN2A,IL6R,KCNMA1,KIAA1462,KIF18A,LRP8,NSMF,PRKAR2A,PRKCG,SLC22A13,SLC2A1,TTC8,UPK3A
GO Cellular Component	GO:0008021	synaptic vesicle	347	7.751509e-1	1.000000e+0	1.000000e+0	7.085314e-1	2.822740e+0	2	1.550956e-2	1.098901e-2	317	6.114514e-1	1.000000e+0	1.000000e+0	9.737008e-1	2.054019e+0	2	150	7.874016e-3	1.333333e-2	LTR13A,LTR13A	COPS4,GRIN2A
GO Cellular Component	GO:0097733	photoreceptor cell cilium	348	7.835486e-1	1.000000e+0	1.000000e+0	6.561797e-1	1.523973e+0	1	8.373477e-3	5.494505e-3	246	3.987611e-1	1.000000e+0	1.000000e+0	1.460551e+0	1.369346e+0	2	100	7.874016e-3	2.000000e-2	LTR13A	PRPH2,TBCC
GO Cellular Component	GO:0009898	cytoplasmic side of plasma membrane	349	7.849261e-1	1.000000e+0	1.000000e+0	6.939829e-1	2.881915e+0	2	1.583470e-2	1.098901e-2	252	4.123226e-1	1.000000e+0	1.000000e+0	1.288722e+0	2.327888e+0	3	170	1.181102e-2	1.764706e-2	LTR13A,LTR13A	ESYT2,TEC,TXK
GO Cellular Component	GO:0044420	extracellular matrix component	350	7.918825e-1	1.000000e+0	1.000000e+0	6.836499e-1	2.925474e+0	2	1.607403e-2	1.098901e-2	280	4.865767e-1	1.000000e+0	1.000000e+0	1.227354e+0	1.629522e+0	2	119	7.874016e-3	1.680672e-2	LTR13A,LTR13A	AGRN,VWC2
GO Cellular Component	GO:0032587	ruffle membrane	351	7.922768e-1	1.000000e+0	1.000000e+0	6.390662e-1	1.564783e+0	1	8.597709e-3	5.494505e-3	352	7.036534e-1	1.000000e+0	1.000000e+0	8.298586e-1	1.205025e+0	1	88	3.937008e-3	1.136364e-2	LTR13A	KIAA1462
GO Cellular Component	GO:1902495	transmembrane transporter complex	352	7.976259e-1	1.000000e+0	1.000000e+0	7.673913e-1	7.818697e+0	6	4.295987e-2	3.296703e-2	272	4.597840e-1	1.000000e+0	1.000000e+0	1.123501e+0	4.450375e+0	5	325	1.968504e-2	1.538462e-2	LTR13A,LTR13A,LTR13A,LTR13A,LTR13A,LTR13A	CACNG6,GRIN2A,KCNMA1,LRRC52,VWC2
GO Cellular Component	GO:0030667	secretory granule membrane	353	8.009122e-1	1.000000e+0	1.000000e+0	7.043290e-1	4.259373e+0	3	2.340315e-2	1.648352e-2	372	7.778509e-1	1.000000e+0	1.000000e+0	7.351768e-1	4.080651e+0	3	298	1.181102e-2	1.006711e-2	LTR13A,LTR13A,LTR13A	ABCC4,PLAU,TEX101
GO Cellular Component	GO:1990351	transporter complex	354	8.021431e-1	1.000000e+0	1.000000e+0	7.628843e-1	7.864888e+0	6	4.321367e-2	3.296703e-2	278	4.782722e-1	1.000000e+0	1.000000e+0	1.099813e+0	4.546229e+0	5	332	1.968504e-2	1.506024e-2	LTR13A,LTR13A,LTR13A,LTR13A,LTR13A,LTR13A	CACNG6,GRIN2A,KCNMA1,LRRC52,VWC2
GO Cellular Component	GO:0030176	integral component of endoplasmic reticulum membrane	355	8.062460e-1	1.000000e+0	1.000000e+0	6.120744e-1	1.633788e+0	1	8.976859e-3	5.494505e-3	392	8.477275e-1	1.000000e+0	1.000000e+0	5.369673e-1	1.862311e+0	1	136	3.937008e-3	7.352941e-3	LTR13A	HLA-G
GO Cellular Component	GO:0016528	sarcoplasm	356	8.117642e-1	1.000000e+0	1.000000e+0	6.015323e-1	1.662421e+0	1	9.134181e-3	5.494505e-3	321	6.197696e-1	1.000000e+0	1.000000e+0	1.043251e+0	9.585422e-1	1	70	3.937008e-3	1.428571e-2	LTR13A	JPH1
GO Cellular Component	GO:0000777	condensed chromosome kinetochore	357	8.178788e-1	1.000000e+0	1.000000e+0	5.899221e-1	1.695139e+0	1	9.313951e-3	5.494505e-3	366	7.559187e-1	1.000000e+0	1.000000e+0	7.159565e-1	1.396733e+0	1	102	3.937008e-3	9.803922e-3	LTR13A	ZWINT
GO Cellular Component	GO:0098562	cytoplasmic side of membrane	358	8.185235e-1	1.000000e+0	1.000000e+0	6.440991e-1	3.105112e+0	2	1.706106e-2	1.098901e-2	279	4.803360e-1	1.000000e+0	1.000000e+0	1.159168e+0	2.588064e+0	3	189	1.181102e-2	1.587302e-2	LTR13A,LTR13A	ESYT2,TEC,TXK
GO Cellular Component	GO:0070382	exocytic vesicle	359	8.185751e-1	1.000000e+0	1.000000e+0	6.440223e-1	3.105483e+0	2	1.706309e-2	1.098901e-2	338	6.630486e-1	1.000000e+0	1.000000e+0	8.851825e-1	2.259421e+0	2	165	7.874016e-3	1.212121e-2	LTR13A,LTR13A	COPS4,GRIN2A
GO Cellular Component	GO:0030133	transport vesicle	360	8.209301e-1	1.000000e+0	1.000000e+0	7.058319e-1	5.667072e+0	4	3.113776e-2	2.197802e-2	362	7.413553e-1	1.000000e+0	1.000000e+0	7.981154e-1	5.011807e+0	4	366	1.574803e-2	1.092896e-2	LTR13A,LTR13A,LTR13A,LTR13A	COPS4,GOLGA2,GRIN2A,HLA-G
GO Cellular Component	GO:0031253	cell projection membrane	361	8.251297e-1	1.000000e+0	1.000000e+0	7.008485e-1	5.707367e+0	4	3.135916e-2	2.197802e-2	320	6.188780e-1	1.000000e+0	1.000000e+0	9.392612e-1	4.258666e+0	4	311	1.574803e-2	1.286174e-2	LTR13A,LTR13A,LTR13A,LTR13A	ASAP1,CSPG4,KIAA1462,TTC8
GO Cellular Component	GO:0005802	trans-Golgi network	362	8.331537e-1	1.000000e+0	1.000000e+0	6.222788e-1	3.213993e+0	2	1.765930e-2	1.098901e-2	365	7.496348e-1	1.000000e+0	1.000000e+0	7.490006e-1	2.670225e+0	2	195	7.874016e-3	1.025641e-2	LTR13A,LTR13A	BICD1,VPS53
GO Cellular Component	GO:0031256	leading edge membrane	363	8.364019e-1	1.000000e+0	1.000000e+0	6.174129e-1	3.239323e+0	2	1.779848e-2	1.098901e-2	314	6.004392e-1	1.000000e+0	1.000000e+0	9.935722e-1	2.012939e+0	2	147	7.874016e-3	1.360544e-2	LTR13A,LTR13A	CSPG4,KIAA1462
GO Cellular Component	GO:0000779	condensed chromosome, centromeric region	364	8.370803e-1	1.000000e+0	1.000000e+0	5.538684e-1	1.805483e+0	1	9.920236e-3	5.494505e-3	375	7.961877e-1	1.000000e+0	1.000000e+0	6.350223e-1	1.574748e+0	1	115	3.937008e-3	8.695652e-3	LTR13A	ZWINT
GO Cellular Component	GO:0005581	collagen trimer	365	8.445938e-1	1.000000e+0	1.000000e+0	5.398917e-1	1.852223e+0	1	1.017705e-2	5.494505e-3	352	7.036534e-1	1.000000e+0	1.000000e+0	8.298586e-1	1.205025e+0	1	88	3.937008e-3	1.136364e-2	LTR13A	C1QTNF9
GO Cellular Component	GO:0055029	nuclear DNA-directed RNA polymerase complex	366	8.573102e-1	1.000000e+0	1.000000e+0	5.163412e-1	1.936704e+0	1	1.064123e-2	5.494505e-3	389	8.434383e-1	1.000000e+0	1.000000e+0	5.449818e-1	1.834924e+0	1	134	3.937008e-3	7.462687e-3	LTR13A	ZNRD1
GO Cellular Component	GO:0000428	DNA-directed RNA polymerase complex	367	8.577471e-1	1.000000e+0	1.000000e+0	5.155334e-1	1.939738e+0	1	1.065790e-2	5.494505e-3	390	8.455977e-1	1.000000e+0	1.000000e+0	5.409449e-1	1.848617e+0	1	135	3.937008e-3	7.407407e-3	LTR13A	ZNRD1
GO Cellular Component	GO:0030880	RNA polymerase complex	368	8.603157e-1	1.000000e+0	1.000000e+0	5.107866e-1	1.957765e+0	1	1.075695e-2	5.494505e-3	394	8.498281e-1	1.000000e+0	1.000000e+0	5.330479e-1	1.876004e+0	1	137	3.937008e-3	7.299270e-3	LTR13A	ZNRD1
GO Cellular Component	GO:0030659	cytoplasmic vesicle membrane	369	8.734328e-1	1.000000e+0	1.000000e+0	7.307062e-1	1.231685e+1	9	6.767501e-2	4.945055e-2	373	7.804135e-1	1.000000e+0	1.000000e+0	8.058213e-1	9.927759e+0	8	725	3.149606e-2	1.103448e-2	LTR13A,LTR13A,LTR13A,LTR13A,LTR13A,LTR13A,LTR13A,LTR13A,LTR13A	ABCC4,C3orf58,CALY,HLA-G,PLAU,SCYL1,TEX101,YWHAZ
GO Cellular Component	GO:0005769	early endosome	370	8.735773e-1	1.000000e+0	1.000000e+0	6.407775e-1	6.242416e+0	4	3.429899e-2	2.197802e-2	336	6.555387e-1	1.000000e+0	1.000000e+0	8.960437e-1	4.464068e+0	4	326	1.574803e-2	1.226994e-2	LTR13A,LTR13A,LTR13A,LTR13A	HLA-G,MAGEL2,NEURL1B,VPS8
GO Cellular Component	GO:0031252	cell leading edge	371	8.792547e-1	1.000000e+0	1.000000e+0	6.592594e-1	7.584267e+0	5	4.167180e-2	2.747253e-2	300	5.669836e-1	1.000000e+0	1.000000e+0	9.949259e-1	5.025500e+0	5	367	1.968504e-2	1.362398e-2	LTR13A,LTR13A,LTR13A,LTR13A,LTR13A	CSPG4,FGD4,KIAA1462,KIF18A,RINL
GO Cellular Component	GO:0030027	lamellipodium	372	8.804945e-1	1.000000e+0	1.000000e+0	5.498099e-1	3.637621e+0	2	1.998693e-2	1.098901e-2	360	7.231278e-1	1.000000e+0	1.000000e+0	7.894871e-1	2.533290e+0	2	185	7.874016e-3	1.081081e-2	LTR13A,LTR13A	CSPG4,FGD4
GO Cellular Component	GO:0012506	vesicle membrane	373	8.852580e-1	1.000000e+0	1.000000e+0	7.184224e-1	1.252745e+1	9	6.883214e-2	4.945055e-2	376	8.024488e-1	1.000000e+0	1.000000e+0	7.862994e-1	1.017424e+1	8	743	3.149606e-2	1.076716e-2	LTR13A,LTR13A,LTR13A,LTR13A,LTR13A,LTR13A,LTR13A,LTR13A,LTR13A	ABCC4,C3orf58,CALY,HLA-G,PLAU,SCYL1,TEX101,YWHAZ
GO Cellular Component	GO:0005788	endoplasmic reticulum lumen	374	8.854944e-1	1.000000e+0	1.000000e+0	5.904087e-1	5.081226e+0	3	2.791883e-2	1.648352e-2	370	7.739585e-1	1.000000e+0	1.000000e+0	7.401442e-1	4.053264e+0	3	296	1.181102e-2	1.013514e-2	LTR13A,LTR13A,LTR13A	BMP15,IGFBP3,SPP2
GO Cellular Component	GO:0097223	sperm part	375	8.970876e-1	1.000000e+0	1.000000e+0	4.425305e-1	2.259731e+0	1	1.241610e-2	5.494505e-3	408	9.207990e-1	1.000000e+0	1.000000e+0	3.990577e-1	2.505903e+0	1	183	3.937008e-3	5.464481e-3	LTR13A	TEX101
GO Cellular Component	GO:0044455	mitochondrial membrane part	376	8.978187e-1	1.000000e+0	1.000000e+0	4.411560e-1	2.266772e+0	1	1.245479e-2	5.494505e-3	414	9.440981e-1	1.000000e+0	1.000000e+0	3.510940e-1	2.848240e+0	1	208	3.937008e-3	4.807692e-3	LTR13A	COA1
GO Cellular Component	GO:0032993	protein-DNA complex	377	9.002800e-1	1.000000e+0	1.000000e+0	4.365194e-1	2.290849e+0	1	1.258708e-2	5.494505e-3	411	9.375019e-1	1.000000e+0	1.000000e+0	3.651378e-1	2.738692e+0	1	200	3.937008e-3	5.000000e-3	LTR13A	HIST1H2AH
GO Cellular Component	GO:0043209	myelin sheath	378	9.044846e-1	1.000000e+0	1.000000e+0	4.285627e-1	2.333381e+0	1	1.282077e-2	5.494505e-3	402	8.953776e-1	1.000000e+0	1.000000e+0	4.480218e-1	2.232034e+0	1	163	3.937008e-3	6.134969e-3	LTR13A	ITPR3
GO Cellular Component	GO:0090575	RNA polymerase II transcription factor complex	379	9.062051e-1	1.000000e+0	1.000000e+0	4.252924e-1	2.351324e+0	1	1.291936e-2	5.494505e-3	388	8.367777e-1	1.000000e+0	1.000000e+0	5.574623e-1	1.793843e+0	1	131	3.937008e-3	7.633588e-3	LTR13A	WWOX
GO Cellular Component	GO:0031901	early endosome membrane	380	9.160215e-1	1.000000e+0	1.000000e+0	4.064359e-1	2.460413e+0	1	1.351875e-2	5.494505e-3	385	8.274559e-1	1.000000e+0	1.000000e+0	5.750202e-1	1.739069e+0	1	127	3.937008e-3	7.874016e-3	LTR13A	HLA-G
GO Cellular Component	GO:0036464	cytoplasmic ribonucleoprotein granule	381	9.196226e-1	1.000000e+0	1.000000e+0	3.994180e-1	2.503643e+0	1	1.375628e-2	5.494505e-3	406	9.196883e-1	1.000000e+0	1.000000e+0	4.012503e-1	2.492210e+0	1	182	3.937008e-3	5.494505e-3	LTR13A	CTSH
GO Cellular Component	GO:0042734	presynaptic membrane	382	9.211316e-1	1.000000e+0	1.000000e+0	3.964583e-1	2.522334e+0	1	1.385898e-2	5.494505e-3	324	6.249960e-1	1.000000e+0	1.000000e+0	1.028557e+0	9.722357e-1	1	71	3.937008e-3	1.408451e-2	LTR13A	GRIN2A
GO Cellular Component	GO:0031012	extracellular matrix	383	9.301751e-1	1.000000e+0	1.000000e+0	6.326629e-1	1.106434e+1	7	6.079310e-2	3.846154e-2	330	6.363483e-1	1.000000e+0	1.000000e+0	9.243995e-1	7.572484e+0	7	553	2.755906e-2	1.265823e-2	LTR13A,LTR13A,LTR13A,LTR13A,LTR13A,LTR13A,LTR13A	AGRN,CSPG4,FGFBP3,HPSE2,SLPI,SPP2,VWC2
GO Cellular Component	GO:0030426	growth cone	384	9.356179e-1	1.000000e+0	1.000000e+0	4.551352e-1	4.394298e+0	2	2.414450e-2	1.098901e-2	315	6.078065e-1	1.000000e+0	1.000000e+0	9.802357e-1	2.040326e+0	2	149	7.874016e-3	1.342282e-2	LTR13A,LTR13A	DSCAM,OLFM1
GO Cellular Component	GO:0030658	transport vesicle membrane	385	9.392146e-1	1.000000e+0	1.000000e+0	3.598453e-1	2.778972e+0	1	1.526908e-2	5.494505e-3	404	9.114672e-1	1.000000e+0	1.000000e+0	4.173003e-1	2.396356e+0	1	175	3.937008e-3	5.714286e-3	LTR13A	HLA-G
GO Cellular Component	GO:0030427	site of polarized growth	386	9.400988e-1	1.000000e+0	1.000000e+0	4.463662e-1	4.480626e+0	2	2.461882e-2	1.098901e-2	325	6.257734e-1	1.000000e+0	1.000000e+0	9.484099e-1	2.108793e+0	2	154	7.874016e-3	1.298701e-2	LTR13A,LTR13A	DSCAM,OLFM1
GO Cellular Component	GO:0005923	bicellular tight junction	387	9.420366e-1	1.000000e+0	1.000000e+0	3.538849e-1	2.825778e+0	1	1.552625e-2	5.494505e-3	379	8.098491e-1	1.000000e+0	1.000000e+0	6.085630e-1	1.643215e+0	1	120	3.937008e-3	8.333333e-3	LTR13A	CLDN10
GO Cellular Component	GO:0043025	neuronal cell body	388	9.421017e-1	1.000000e+0	1.000000e+0	5.933920e-1	1.011136e+1	6	5.555692e-2	3.296703e-2	298	5.524782e-1	1.000000e+0	1.000000e+0	1.004966e+0	5.970349e+0	6	436	2.362205e-2	1.376147e-2	LTR13A,LTR13A,LTR13A,LTR13A,LTR13A,LTR13A	BRD1,CYP17A1,ITPR3,LRP8,NSMF,OLFM1
GO Cellular Component	GO:0070160	occluding junction	389	9.443493e-1	1.000000e+0	1.000000e+0	3.489357e-1	2.865857e+0	1	1.574647e-2	5.494505e-3	382	8.176039e-1	1.000000e+0	1.000000e+0	5.937200e-1	1.684296e+0	1	123	3.937008e-3	8.130081e-3	LTR13A	CLDN10
GO Cellular Component	GO:0031968	organelle outer membrane	390	9.467191e-1	1.000000e+0	1.000000e+0	3.437981e-1	2.908684e+0	1	1.598178e-2	5.494505e-3	410	9.357352e-1	1.000000e+0	1.000000e+0	3.688261e-1	2.711305e+0	1	198	3.937008e-3	5.050505e-3	LTR13A	ITPR3
GO Cellular Component	GO:0044798	nuclear transcription factor complex	391	9.471601e-1	1.000000e+0	1.000000e+0	3.428342e-1	2.916861e+0	1	1.602671e-2	5.494505e-3	400	8.846796e-1	1.000000e+0	1.000000e+0	4.681254e-1	2.136180e+0	1	156	3.937008e-3	6.410256e-3	LTR13A	WWOX
GO Cellular Component	GO:0031461	cullin-RING ubiquitin ligase complex	392	9.484703e-1	1.000000e+0	1.000000e+0	3.399548e-1	2.941567e+0	1	1.616246e-2	5.494505e-3	405	9.126911e-1	1.000000e+0	1.000000e+0	4.149293e-1	2.410049e+0	1	176	3.937008e-3	5.681818e-3	LTR13A	KLHL34
GO Cellular Component	GO:0019898	extrinsic component of membrane	393	9.494414e-1	1.000000e+0	1.000000e+0	4.271490e-1	4.682207e+0	2	2.572641e-2	1.098901e-2	347	6.940763e-1	1.000000e+0	1.000000e+0	8.426257e-1	3.560300e+0	3	260	1.181102e-2	1.153846e-2	LTR13A,LTR13A	ESYT2,TEC,TXK
GO Cellular Component	GO:0019867	outer membrane	394	9.500688e-1	1.000000e+0	1.000000e+0	3.364097e-1	2.972566e+0	1	1.633278e-2	5.494505e-3	411	9.375019e-1	1.000000e+0	1.000000e+0	3.651378e-1	2.738692e+0	1	200	3.937008e-3	5.000000e-3	LTR13A	ITPR3
GO Cellular Component	GO:0098552	side of membrane	395	9.500694e-1	1.000000e+0	1.000000e+0	5.225391e-1	7.654930e+0	4	4.206006e-2	2.197802e-2	354	7.084011e-1	1.000000e+0	1.000000e+0	8.452264e-1	5.915575e+0	5	432	1.968504e-2	1.157407e-2	LTR13A,LTR13A,LTR13A,LTR13A	EMR1,ESYT2,HLA-G,TEC,TXK
GO Cellular Component	GO:0030666	endocytic vesicle membrane	396	9.510354e-1	1.000000e+0	1.000000e+0	3.342475e-1	2.991795e+0	1	1.643843e-2	5.494505e-3	401	8.909195e-1	1.000000e+0	1.000000e+0	4.564222e-1	2.190954e+0	1	160	3.937008e-3	6.250000e-3	LTR13A	HLA-G
GO Cellular Component	GO:0098796	membrane protein complex	397	9.615204e-1	1.000000e+0	1.000000e+0	5.304516e-1	9.425931e+0	5	5.179083e-2	2.747253e-2	419	9.843993e-1	1.000000e+0	1.000000e+0	4.314775e-1	9.270473e+0	4	677	1.574803e-2	5.908419e-3	LTR13A,LTR13A,LTR13A,LTR13A,LTR13A	C3orf58,HLA-G,MAGEL2,SCYL1
GO Cellular Component	GO:0043296	apical junction complex	398	9.623899e-1	1.000000e+0	1.000000e+0	3.075886e-1	3.251095e+0	1	1.786316e-2	5.494505e-3	394	8.498281e-1	1.000000e+0	1.000000e+0	5.330479e-1	1.876004e+0	1	137	3.937008e-3	7.299270e-3	LTR13A	CLDN10
GO Cellular Component	GO:0005667	transcription factor complex	399	9.670565e-1	1.000000e+0	1.000000e+0	4.432437e-1	6.768286e+0	3	3.718838e-2	1.648352e-2	378	8.087596e-1	1.000000e+0	1.000000e+0	6.955006e-1	4.313440e+0	3	315	1.181102e-2	9.523810e-3	LTR13A,LTR13A,LTR13A	ARNT2,TP73,WWOX
GO Cellular Component	GO:0031225	anchored component of membrane	400	9.713569e-1	1.000000e+0	1.000000e+0	2.842209e-1	3.518390e+0	1	1.933182e-2	5.494505e-3	325	6.257734e-1	1.000000e+0	1.000000e+0	9.484099e-1	2.108793e+0	2	154	7.874016e-3	1.298701e-2	LTR13A	LYPD3,TEX101
GO Cellular Component	GO:0044297	cell body	401	9.731577e-1	1.000000e+0	1.000000e+0	5.288184e-1	1.134605e+1	6	6.234093e-2	3.296703e-2	346	6.843464e-1	1.000000e+0	1.000000e+0	8.763307e-1	6.846730e+0	6	500	2.362205e-2	1.200000e-2	LTR13A,LTR13A,LTR13A,LTR13A,LTR13A,LTR13A	BRD1,CYP17A1,ITPR3,LRP8,NSMF,OLFM1
GO Cellular Component	GO:0043197	dendritic spine	402	9.753457e-1	1.000000e+0	1.000000e+0	2.728221e-1	3.665392e+0	1	2.013952e-2	5.494505e-3	384	8.250438e-1	1.000000e+0	1.000000e+0	5.795838e-1	1.725376e+0	1	126	3.937008e-3	7.936508e-3	LTR13A	ASAP1
GO Cellular Component	GO:0044309	neuron spine	403	9.765915e-1	1.000000e+0	1.000000e+0	2.690926e-1	3.716193e+0	1	2.041864e-2	5.494505e-3	387	8.298349e-1	1.000000e+0	1.000000e+0	5.705278e-1	1.752763e+0	1	128	3.937008e-3	7.812500e-3	LTR13A	ASAP1
GO Cellular Component	GO:0033267	axon part	404	9.845169e-1	1.000000e+0	1.000000e+0	2.426805e-1	4.120643e+0	1	2.264090e-2	5.494505e-3	406	9.196883e-1	1.000000e+0	1.000000e+0	4.012503e-1	2.492210e+0	1	182	3.937008e-3	5.494505e-3	LTR13A	OLFM1
GO Cellular Component	GO:0030425	dendrite	405	9.851022e-1	1.000000e+0	1.000000e+0	4.903204e-1	1.223690e+1	6	6.723569e-2	3.296703e-2	335	6.499163e-1	1.000000e+0	1.000000e+0	9.090568e-1	6.600248e+0	6	482	2.362205e-2	1.244813e-2	LTR13A,LTR13A,LTR13A,LTR13A,LTR13A,LTR13A	ASAP1,BRD1,LRP8,NSMF,PRKCG,ZWINT
GO Cellular Component	GO:0036477	somatodendritic compartment	406	9.866248e-1	1.000000e+0	1.000000e+0	5.459892e-1	1.648384e+1	9	9.057057e-2	4.945055e-2	313	5.994692e-1	1.000000e+0	1.000000e+0	9.580875e-1	9.393714e+0	9	686	3.543307e-2	1.311953e-2	LTR13A,LTR13A,LTR13A,LTR13A,LTR13A,LTR13A,LTR13A,LTR13A,LTR13A	ASAP1,BRD1,CYP17A1,ITPR3,LRP8,NSMF,OLFM1,PRKCG,ZWINT
GO Cellular Component	GO:0098797	plasma membrane protein complex	407	9.872694e-1	1.000000e+0	1.000000e+0	2.319189e-1	4.311852e+0	1	2.369149e-2	5.494505e-3	417	9.632220e-1	1.000000e+0	1.000000e+0	3.068385e-1	3.259044e+0	1	238	3.937008e-3	4.201681e-3	LTR13A	HLA-G
GO Cellular Component	GO:0045211	postsynaptic membrane	408	9.884476e-1	1.000000e+0	1.000000e+0	3.711297e-1	8.083429e+0	3	4.441444e-2	1.648352e-2	310	5.947485e-1	1.000000e+0	1.000000e+0	9.780477e-1	3.067335e+0	3	224	1.181102e-2	1.339286e-2	LTR13A,LTR13A,LTR13A	DLG5,GRIN2A,NSMF
GO Cellular Component	GO:0045202	synapse	409	9.898405e-1	1.000000e+0	1.000000e+0	5.877809e-1	2.211709e+1	13	1.215225e-1	7.142857e-2	230	3.607829e-1	1.000000e+0	1.000000e+0	1.134239e+0	1.146143e+1	13	837	5.118110e-2	1.553166e-2	LTR13A,LTR13A,LTR13A,LTR13A,LTR13A,LTR13A,LTR13A,LTR13A,LTR13A,LTR13A,LTR13A,LTR13A,LTR13A	AGRN,ASAP1,COPS4,DLG5,DSCAM,GRIN2A,LRP8,NSMF,OLFM1,PRKCG,SLITRK1,SYNC,VWC2
GO Cellular Component	GO:0009897	external side of plasma membrane	410	9.906837e-1	1.000000e+0	1.000000e+0	2.166176e-1	4.616429e+0	1	2.536500e-2	5.494505e-3	416	9.571158e-1	1.000000e+0	1.000000e+0	3.217073e-1	3.108416e+0	1	227	3.937008e-3	4.405286e-3	LTR13A	EMR1
GO Cellular Component	GO:0098794	postsynapse	411	9.907372e-1	1.000000e+0	1.000000e+0	4.640706e-1	1.292907e+1	6	7.103883e-2	3.296703e-2	290	5.205082e-1	1.000000e+0	1.000000e+0	1.038307e+0	5.778640e+0	6	422	2.362205e-2	1.421801e-2	LTR13A,LTR13A,LTR13A,LTR13A,LTR13A,LTR13A	ASAP1,DLG5,GRIN2A,LRP8,NSMF,PRKCG
GO Cellular Component	GO:0097060	synaptic membrane	412	9.910399e-1	1.000000e+0	1.000000e+0	4.002030e-1	9.994928e+0	4	5.491719e-2	2.197802e-2	304	5.745239e-1	1.000000e+0	1.000000e+0	9.935722e-1	4.025877e+0	4	294	1.574803e-2	1.360544e-2	LTR13A,LTR13A,LTR13A,LTR13A	DLG5,GRIN2A,NSMF,PRKCG
GO Cellular Component	GO:0030139	endocytic vesicle	413	9.915526e-1	1.000000e+0	1.000000e+0	2.122320e-1	4.711825e+0	1	2.588915e-2	5.494505e-3	418	9.761564e-1	1.000000e+0	1.000000e+0	2.714779e-1	3.683541e+0	1	269	3.937008e-3	3.717472e-3	LTR13A	HLA-G
GO Cellular Component	GO:0030424	axon	414	9.926648e-1	1.000000e+0	1.000000e+0	3.901457e-1	1.025258e+1	4	5.633285e-2	2.197802e-2	381	8.115126e-1	1.000000e+0	1.000000e+0	7.177156e-1	5.573238e+0	4	407	1.574803e-2	9.828010e-3	LTR13A,LTR13A,LTR13A,LTR13A	CYP17A1,DSCAM,LRP8,OLFM1
GO Cellular Component	GO:0005578	proteinaceous extracellular matrix	415	9.927075e-1	1.000000e+0	1.000000e+0	3.471944e-1	8.640693e+0	3	4.747633e-2	1.648352e-2	397	8.735583e-1	1.000000e+0	1.000000e+0	6.085630e-1	4.929646e+0	3	360	1.181102e-2	8.333333e-3	LTR13A,LTR13A,LTR13A	AGRN,HPSE2,VWC2
GO Cellular Component	GO:0098793	presynapse	416	9.976249e-1	1.000000e+0	1.000000e+0	2.467221e-1	8.106287e+0	2	4.454004e-2	1.098901e-2	415	9.554606e-1	1.000000e+0	1.000000e+0	4.149293e-1	4.820098e+0	2	352	7.874016e-3	5.681818e-3	LTR13A,LTR13A	COPS4,GRIN2A
GO Cellular Component	GO:0009986	cell surface	417	9.977602e-1	1.000000e+0	1.000000e+0	4.030087e-1	1.488801e+1	6	8.180228e-2	3.296703e-2	413	9.435508e-1	1.000000e+0	1.000000e+0	5.905193e-1	1.016055e+1	6	742	2.362205e-2	8.086253e-3	LTR13A,LTR13A,LTR13A,LTR13A,LTR13A,LTR13A	CSPG4,EMR1,GRIN2A,IL6R,PLAU,SLITRK6
GO Cellular Component	GO:0044456	synapse part	418	9.993391e-1	1.000000e+0	1.000000e+0	3.884871e-1	1.801862e+1	7	9.900339e-2	3.846154e-2	391	8.463270e-1	1.000000e+0	1.000000e+0	7.323681e-1	9.558035e+0	7	698	2.755906e-2	1.002865e-2	LTR13A,LTR13A,LTR13A,LTR13A,LTR13A,LTR13A,LTR13A	ASAP1,COPS4,DLG5,GRIN2A,LRP8,NSMF,PRKCG
GO Cellular Component	GO:0043005	neuron projection	419	9.997983e-1	1.000000e+0	1.000000e+0	4.158671e-1	2.404615e+1	10	1.321217e-1	5.494505e-2	398	8.749097e-1	1.000000e+0	1.000000e+0	7.391453e-1	1.352914e+1	10	988	3.937008e-2	1.012146e-2	LTR13A,LTR13A,LTR13A,LTR13A,LTR13A,LTR13A,LTR13A,LTR13A,LTR13A,LTR13A	ASAP1,BRD1,CYP17A1,DSCAM,GRIN2A,LRP8,NSMF,OLFM1,PRKCG,ZWINT
GO Molecular Function	GO:0005476	carnitine:acyl carnitine antiporter activity	1	9.535652e-9	3.978274e-5	3.978274e-5	7.735280e+2	3.878334e-3	3	2.130953e-5	1.648352e-2	27	1.369346e-2	1.000000e+0	1.000000e+0	7.302756e+1	1.369346e-2	1	1	3.937008e-3	1.000000e+0	LTR13A,LTR13A,LTR13A	SLC25A20
GO Molecular Function	GO:0015227	acyl carnitine transmembrane transporter activity	2	1.133488e-7	4.728912e-4	2.364456e-4	3.385233e+2	8.862019e-3	3	4.869241e-5	1.648352e-2	61	2.720014e-2	1.000000e+0	1.000000e+0	3.651378e+1	2.738692e-2	1	2	3.937008e-3	5.000000e-1	LTR13A,LTR13A,LTR13A	SLC25A20
GO Molecular Function	GO:0050038	L-xylulose reductase (NADP+) activity	3	4.130969e-7	1.723440e-3	5.744801e-4	2.193623e+3	9.117335e-4	2	5.009525e-6	1.098901e-2	27	1.369346e-2	1.000000e+0	1.000000e+0	7.302756e+1	1.369346e-2	1	1	3.937008e-3	1.000000e+0	LTR13A,LTR13A	DCXR
GO Molecular Function	GO:0033842	N-acetyl-beta-glucosaminyl-glycoprotein 4-beta-N-acetylgalactosaminyltransferase activity	4	1.404985e-6	5.861597e-3	1.465399e-3	1.458549e+2	2.056839e-2	3	1.130131e-4	1.648352e-2	61	2.720014e-2	1.000000e+0	1.000000e+0	3.651378e+1	2.738692e-2	1	2	3.937008e-3	5.000000e-1	LTR13A,LTR13A,LTR13A	B4GALNT4
GO Molecular Function	GO:0008107	galactoside 2-alpha-L-fucosyltransferase activity	5	4.858747e-6	2.027069e-2	4.054138e-3	6.391584e+2	3.129115e-3	2	1.719294e-5	1.098901e-2	61	2.720014e-2	1.000000e+0	1.000000e+0	3.651378e+1	2.738692e-2	1	2	3.937008e-3	5.000000e-1	LTR13A,LTR13A	FUT1
GO Molecular Function	GO:0015101	organic cation transmembrane transporter activity	6	1.267921e-5	5.289766e-2	8.816277e-3	2.924385e+1	1.367809e-1	4	7.515434e-4	2.197802e-2	55	1.743799e-2	1.000000e+0	1.000000e+0	9.737008e+0	2.054019e-1	2	15	7.874016e-3	1.333333e-1	LTR13A,LTR13A,LTR13A,LTR13A	SLC22A13,SLC25A20
GO Molecular Function	GO:0015226	carnitine transmembrane transporter activity	7	1.317935e-5	5.498425e-2	7.854893e-3	6.876832e+1	4.362474e-2	3	2.396964e-4	1.648352e-2	116	5.366326e-2	1.000000e+0	1.000000e+0	1.825689e+1	5.477384e-2	1	4	3.937008e-3	2.500000e-1	LTR13A,LTR13A,LTR13A	SLC25A20
GO Molecular Function	GO:0036328	VEGF-C-activated receptor activity	8	4.064171e-5	1.695572e-1	2.119465e-2	2.205641e+2	9.067659e-3	2	4.982230e-5	1.098901e-2	27	1.369346e-2	1.000000e+0	1.000000e+0	7.302756e+1	1.369346e-2	1	1	3.937008e-3	1.000000e+0	LTR13A,LTR13A	FLT4
GO Molecular Function	GO:0001733	galactosylceramide sulfotransferase activity	9	4.151494e-5	1.732003e-1	1.924448e-2	2.182251e+2	9.164849e-3	2	5.035631e-5	1.098901e-2	116	5.366326e-2	1.000000e+0	1.000000e+0	1.825689e+1	5.477384e-2	1	4	3.937008e-3	2.500000e-1	LTR13A,LTR13A	GAL3ST2
GO Molecular Function	GO:0036130	prostaglandin H2 endoperoxidase reductase activity	10	6.107728e-5	2.548144e-1	2.548144e-2	1.797988e+2	1.112354e-2	2	6.111837e-5	1.098901e-2	27	1.369346e-2	1.000000e+0	1.000000e+0	7.302756e+1	1.369346e-2	1	1	3.937008e-3	1.000000e+0	LTR13A,LTR13A	AKR1C3
GO Molecular Function	GO:0045703	ketoreductase activity	10	6.107728e-5	2.548144e-1	2.548144e-2	1.797988e+2	1.112354e-2	2	6.111837e-5	1.098901e-2	27	1.369346e-2	1.000000e+0	1.000000e+0	7.302756e+1	1.369346e-2	1	1	3.937008e-3	1.000000e+0	LTR13A,LTR13A	AKR1C3
GO Molecular Function	GO:0035410	dihydrotestosterone 17-beta-dehydrogenase activity	10	6.107728e-5	2.548144e-1	2.548144e-2	1.797988e+2	1.112354e-2	2	6.111837e-5	1.098901e-2	27	1.369346e-2	1.000000e+0	1.000000e+0	7.302756e+1	1.369346e-2	1	1	3.937008e-3	1.000000e+0	LTR13A,LTR13A	AKR1C3
GO Molecular Function	GO:0036131	prostaglandin D2 11-ketoreductase activity	10	6.107728e-5	2.548144e-1	2.548144e-2	1.797988e+2	1.112354e-2	2	6.111837e-5	1.098901e-2	27	1.369346e-2	1.000000e+0	1.000000e+0	7.302756e+1	1.369346e-2	1	1	3.937008e-3	1.000000e+0	LTR13A,LTR13A	AKR1C3
GO Molecular Function	GO:0047020	15-hydroxyprostaglandin-D dehydrogenase (NADP+) activity	10	6.107728e-5	2.548144e-1	2.548144e-2	1.797988e+2	1.112354e-2	2	6.111837e-5	1.098901e-2	27	1.369346e-2	1.000000e+0	1.000000e+0	7.302756e+1	1.369346e-2	1	1	3.937008e-3	1.000000e+0	LTR13A,LTR13A	AKR1C3
GO Molecular Function	GO:0008603	cAMP-dependent protein kinase regulator activity	15	8.874248e-5	3.702336e-1	2.468224e-2	3.606595e+1	8.318096e-2	3	4.570382e-4	1.648352e-2	155	9.201942e-2	1.000000e+0	1.000000e+0	1.043251e+1	9.585422e-2	1	7	3.937008e-3	1.428571e-1	LTR13A,LTR13A,LTR13A	PRKAR2A
GO Molecular Function	GO:0004165	dodecenoyl-CoA delta-isomerase activity	16	9.199706e-5	3.838117e-1	2.398823e-2	3.562657e+1	8.420680e-2	3	4.626747e-4	1.648352e-2	1	5.552724e-4	1.000000e+0	1.000000e+0	4.868504e+1	4.108038e-2	2	3	7.874016e-3	6.666667e-1	LTR13A,LTR13A,LTR13A	ECI2,EHHADH
GO Molecular Function	GO:0015651	quaternary ammonium group transmembrane transporter activity	17	1.224841e-4	5.110037e-1	3.005904e-2	3.231628e+1	9.283246e-2	3	5.100685e-4	1.648352e-2	172	1.044575e-1	1.000000e+0	1.000000e+0	9.128445e+0	1.095477e-1	1	8	3.937008e-3	1.250000e-1	LTR13A,LTR13A,LTR13A	SLC25A20
GO Molecular Function	GO:0047017	prostaglandin-F synthase activity	18	1.239363e-4	5.170622e-1	2.872568e-2	1.260226e+2	1.587017e-2	2	8.719872e-5	1.098901e-2	61	2.720014e-2	1.000000e+0	1.000000e+0	3.651378e+1	2.738692e-2	1	2	3.937008e-3	5.000000e-1	LTR13A,LTR13A	AKR1C3
GO Molecular Function	GO:0045550	geranylgeranyl reductase activity	19	1.292975e-4	5.394292e-1	2.839101e-2	1.233684e+2	1.621161e-2	2	8.907476e-5	1.098901e-2	61	2.720014e-2	1.000000e+0	1.000000e+0	3.651378e+1	2.738692e-2	1	2	3.937008e-3	5.000000e-1	LTR13A,LTR13A	AKR1C3
GO Molecular Function	GO:0052847	inositol-1,5-bisdiphosphate-2,3,4,6-tetrakisphosphate 5-diphosphatase activity	20	1.322546e-4	5.517662e-1	2.758831e-2	3.148105e+1	9.529543e-2	3	5.236012e-4	1.648352e-2	4	1.100497e-3	1.000000e+0	1.000000e+0	3.651378e+1	5.477384e-2	2	4	7.874016e-3	5.000000e-1	LTR13A,LTR13A,LTR13A	NUDT10,NUDT3
GO Molecular Function	GO:0052846	inositol-1,5-bisdiphosphate-2,3,4,6-tetrakisphosphate 1-diphosphatase activity	20	1.322546e-4	5.517662e-1	2.758831e-2	3.148105e+1	9.529543e-2	3	5.236012e-4	1.648352e-2	4	1.100497e-3	1.000000e+0	1.000000e+0	3.651378e+1	5.477384e-2	2	4	7.874016e-3	5.000000e-1	LTR13A,LTR13A,LTR13A	NUDT10,NUDT3
GO Molecular Function	GO:0052845	inositol-5-diphosphate-1,2,3,4,6-pentakisphosphate diphosphatase activity	20	1.322546e-4	5.517662e-1	2.758831e-2	3.148105e+1	9.529543e-2	3	5.236012e-4	1.648352e-2	4	1.100497e-3	1.000000e+0	1.000000e+0	3.651378e+1	5.477384e-2	2	4	7.874016e-3	5.000000e-1	LTR13A,LTR13A,LTR13A	NUDT10,NUDT3
GO Molecular Function	GO:0000298	endopolyphosphatase activity	20	1.322546e-4	5.517662e-1	2.758831e-2	3.148105e+1	9.529543e-2	3	5.236012e-4	1.648352e-2	4	1.100497e-3	1.000000e+0	1.000000e+0	3.651378e+1	5.477384e-2	2	4	7.874016e-3	5.000000e-1	LTR13A,LTR13A,LTR13A	NUDT10,NUDT3
GO Molecular Function	GO:0052840	inositol diphosphate tetrakisphosphate diphosphatase activity	20	1.322546e-4	5.517662e-1	2.758831e-2	3.148105e+1	9.529543e-2	3	5.236012e-4	1.648352e-2	4	1.100497e-3	1.000000e+0	1.000000e+0	3.651378e+1	5.477384e-2	2	4	7.874016e-3	5.000000e-1	LTR13A,LTR13A,LTR13A	NUDT10,NUDT3
GO Molecular Function	GO:0052843	inositol-1-diphosphate-2,3,4,5,6-pentakisphosphate diphosphatase activity	20	1.322546e-4	5.517662e-1	2.758831e-2	3.148105e+1	9.529543e-2	3	5.236012e-4	1.648352e-2	4	1.100497e-3	1.000000e+0	1.000000e+0	3.651378e+1	5.477384e-2	2	4	7.874016e-3	5.000000e-1	LTR13A,LTR13A,LTR13A	NUDT10,NUDT3
GO Molecular Function	GO:0052844	inositol-3-diphosphate-1,2,4,5,6-pentakisphosphate diphosphatase activity	20	1.322546e-4	5.517662e-1	2.758831e-2	3.148105e+1	9.529543e-2	3	5.236012e-4	1.648352e-2	4	1.100497e-3	1.000000e+0	1.000000e+0	3.651378e+1	5.477384e-2	2	4	7.874016e-3	5.000000e-1	LTR13A,LTR13A,LTR13A	NUDT10,NUDT3
GO Molecular Function	GO:0034432	bis(5'-adenosyl)-pentaphosphatase activity	20	1.322546e-4	5.517662e-1	2.758831e-2	3.148105e+1	9.529543e-2	3	5.236012e-4	1.648352e-2	4	1.100497e-3	1.000000e+0	1.000000e+0	3.651378e+1	5.477384e-2	2	4	7.874016e-3	5.000000e-1	LTR13A,LTR13A,LTR13A	NUDT10,NUDT3
GO Molecular Function	GO:0034431	bis(5'-adenosyl)-hexaphosphatase activity	20	1.322546e-4	5.517662e-1	2.758831e-2	3.148105e+1	9.529543e-2	3	5.236012e-4	1.648352e-2	4	1.100497e-3	1.000000e+0	1.000000e+0	3.651378e+1	5.477384e-2	2	4	7.874016e-3	5.000000e-1	LTR13A,LTR13A,LTR13A	NUDT10,NUDT3
GO Molecular Function	GO:0008486	diphosphoinositol-polyphosphate diphosphatase activity	20	1.322546e-4	5.517662e-1	2.758831e-2	3.148105e+1	9.529543e-2	3	5.236012e-4	1.648352e-2	4	1.100497e-3	1.000000e+0	1.000000e+0	3.651378e+1	5.477384e-2	2	4	7.874016e-3	5.000000e-1	LTR13A,LTR13A,LTR13A	NUDT10,NUDT3
GO Molecular Function	GO:0052848	inositol-3,5-bisdiphosphate-2,3,4,6-tetrakisphosphate 5-diphosphatase activity	20	1.322546e-4	5.517662e-1	2.758831e-2	3.148105e+1	9.529543e-2	3	5.236012e-4	1.648352e-2	4	1.100497e-3	1.000000e+0	1.000000e+0	3.651378e+1	5.477384e-2	2	4	7.874016e-3	5.000000e-1	LTR13A,LTR13A,LTR13A	NUDT10,NUDT3
GO Molecular Function	GO:0047086	ketosteroid monooxygenase activity	31	2.521013e-4	1.000000e+0	3.392796e-2	8.816293e+1	2.268527e-2	2	1.246443e-4	1.098901e-2	1	5.552724e-4	1.000000e+0	1.000000e+0	4.868504e+1	4.108038e-2	2	3	7.874016e-3	6.666667e-1	LTR13A,LTR13A	AKR1C2,AKR1C3
GO Molecular Function	GO:0018636	phenanthrene 9,10-monooxygenase activity	31	2.521013e-4	1.000000e+0	3.392796e-2	8.816293e+1	2.268527e-2	2	1.246443e-4	1.098901e-2	1	5.552724e-4	1.000000e+0	1.000000e+0	4.868504e+1	4.108038e-2	2	3	7.874016e-3	6.666667e-1	LTR13A,LTR13A	AKR1C2,AKR1C3
GO Molecular Function	GO:0047115	trans-1,2-dihydrobenzene-1,2-diol dehydrogenase activity	33	3.210158e-4	1.000000e+0	4.058418e-2	7.805315e+1	2.562357e-2	2	1.407888e-4	1.098901e-2	4	1.100497e-3	1.000000e+0	1.000000e+0	3.651378e+1	5.477384e-2	2	4	7.874016e-3	5.000000e-1	LTR13A,LTR13A	AKR1C2,AKR1C3
GO Molecular Function	GO:0016829	lyase activity	34	3.654168e-4	1.000000e+0	4.483879e-2	3.791476e+0	2.637495e+0	10	1.449173e-2	5.494505e-2	17	2.416872e-3	1.000000e+0	5.931288e-1	3.436591e+0	2.327888e+0	8	170	3.149606e-2	4.705882e-2	LTR13A,LTR13A,LTR13A,LTR13A,LTR13A,LTR13A,LTR13A,LTR13A,LTR13A,LTR13A	ADCY8,CA8,CYP17A1,ECHS1,EHHADH,GGACT,MGST3,PUS1
GO Molecular Function	GO:0047718	indanol dehydrogenase activity	35	3.664206e-4	1.000000e+0	4.367734e-2	7.301483e+1	2.739170e-2	2	1.505038e-4	1.098901e-2	91	4.052257e-2	1.000000e+0	1.000000e+0	2.434252e+1	4.108038e-2	1	3	3.937008e-3	3.333333e-1	LTR13A,LTR13A	AKR1C3
GO Molecular Function	GO:0001025	RNA polymerase III transcription factor binding	36	4.832144e-4	1.000000e+0	5.599918e-2	2.017443e+1	1.487031e-1	3	8.170499e-4	1.648352e-2	136	6.662468e-2	1.000000e+0	1.000000e+0	1.460551e+1	6.846730e-2	1	5	3.937008e-3	2.000000e-1	LTR13A,LTR13A,LTR13A	HDAC5
GO Molecular Function	GO:0047023	androsterone dehydrogenase activity	37	5.333285e-4	1.000000e+0	6.013639e-2	6.040697e+1	3.310876e-2	2	1.819163e-4	1.098901e-2	91	4.052257e-2	1.000000e+0	1.000000e+0	2.434252e+1	4.108038e-2	1	3	3.937008e-3	3.333333e-1	LTR13A,LTR13A	AKR1C3
GO Molecular Function	GO:0016836	hydro-lyase activity	38	6.296261e-4	1.000000e+0	6.912632e-2	7.438717e+0	6.721589e-1	5	3.693181e-3	2.747253e-2	23	5.182156e-3	1.000000e+0	9.399980e-1	5.727652e+0	6.983665e-1	4	51	1.574803e-2	7.843137e-2	LTR13A,LTR13A,LTR13A,LTR13A,LTR13A	CA8,ECHS1,EHHADH,PUS1
GO Molecular Function	GO:0050072	m7G(5')pppN diphosphatase activity	39	6.504617e-4	1.000000e+0	6.958272e-2	1.819966e+1	1.648382e-1	3	9.057046e-4	1.648352e-2	18	3.748356e-3	1.000000e+0	8.687856e-1	2.086502e+1	9.585422e-2	2	7	7.874016e-3	2.857143e-1	LTR13A,LTR13A,LTR13A	NUDT10,NUDT3
GO Molecular Function	GO:0047787	delta4-3-oxosteroid 5beta-reductase activity	40	7.610962e-4	1.000000e+0	7.938233e-2	5.045831e+1	3.963668e-2	2	2.177840e-4	1.098901e-2	61	2.720014e-2	1.000000e+0	1.000000e+0	3.651378e+1	2.738692e-2	1	2	3.937008e-3	5.000000e-1	LTR13A,LTR13A	AKR1C3
GO Molecular Function	GO:0099104	potassium channel activator activity	41	7.622081e-4	1.000000e+0	7.755932e-2	5.042101e+1	3.966601e-2	2	2.179451e-4	1.098901e-2	116	5.366326e-2	1.000000e+0	1.000000e+0	1.825689e+1	5.477384e-2	1	4	3.937008e-3	2.500000e-1	LTR13A,LTR13A	LRRC52
GO Molecular Function	GO:0004862	cAMP-dependent protein kinase inhibitor activity	42	8.296889e-4	1.000000e+0	8.241576e-2	1.672203e+1	1.794041e-1	3	9.857367e-4	1.648352e-2	182	1.167259e-1	1.000000e+0	1.000000e+0	8.114173e+0	1.232411e-1	1	9	3.937008e-3	1.111111e-1	LTR13A,LTR13A,LTR13A	PRKAR2A
GO Molecular Function	GO:0016860	intramolecular oxidoreductase activity	43	8.752652e-4	1.000000e+0	8.492108e-2	6.907100e+0	7.238928e-1	5	3.977433e-3	2.747253e-2	20	3.859434e-3	1.000000e+0	8.050779e-1	6.215111e+0	6.435926e-1	4	47	1.574803e-2	8.510638e-2	LTR13A,LTR13A,LTR13A,LTR13A,LTR13A	ECI2,EHHADH,QSOX2,RPIA
GO Molecular Function	GO:0003886	DNA (cytosine-5-)-methyltransferase activity	44	8.780921e-4	1.000000e+0	8.325910e-2	4.693072e+1	4.261601e-2	2	2.341539e-4	1.098901e-2	91	4.052257e-2	1.000000e+0	1.000000e+0	2.434252e+1	4.108038e-2	1	3	3.937008e-3	3.333333e-1	LTR13A,LTR13A	DNMT3A
GO Molecular Function	GO:0009032	thymidine phosphorylase activity	45	8.911752e-4	1.000000e+0	8.262184e-2	1.121617e+3	8.915703e-4	1	4.898738e-6	5.494505e-3	27	1.369346e-2	1.000000e+0	1.000000e+0	7.302756e+1	1.369346e-2	1	1	3.937008e-3	1.000000e+0	LTR13A	TYMP
GO Molecular Function	GO:0016154	pyrimidine-nucleoside phosphorylase activity	45	8.911752e-4	1.000000e+0	8.262184e-2	1.121617e+3	8.915703e-4	1	4.898738e-6	5.494505e-3	27	1.369346e-2	1.000000e+0	1.000000e+0	7.302756e+1	1.369346e-2	1	1	3.937008e-3	1.000000e+0	LTR13A	TYMP
GO Molecular Function	GO:0047045	testosterone 17-beta-dehydrogenase (NADP+) activity	47	1.046124e-3	1.000000e+0	9.286020e-2	4.294085e+1	4.657569e-2	2	2.559104e-4	1.098901e-2	91	4.052257e-2	1.000000e+0	1.000000e+0	2.434252e+1	4.108038e-2	1	3	3.937008e-3	3.333333e-1	LTR13A,LTR13A	AKR1C3
GO Molecular Function	GO:0016863	intramolecular oxidoreductase activity, transposing C=C bonds	48	1.063595e-3	1.000000e+0	9.244413e-2	1.533254e+1	1.956623e-1	3	1.075068e-3	1.648352e-2	26	1.126058e-2	1.000000e+0	1.000000e+0	1.217126e+1	1.643215e-1	2	12	7.874016e-3	1.666667e-1	LTR13A,LTR13A,LTR13A	ECI2,EHHADH
GO Molecular Function	GO:0004032	alditol:NADP+ 1-oxidoreductase activity	49	1.116043e-3	1.000000e+0	9.502309e-2	4.155277e+1	4.813157e-2	2	2.644592e-4	1.098901e-2	18	3.748356e-3	1.000000e+0	8.687856e-1	2.086502e+1	9.585422e-2	2	7	7.874016e-3	2.857143e-1	LTR13A,LTR13A	AKR1C2,AKR1C3
GO Molecular Function	GO:0070996	type 1 melanocortin receptor binding	50	1.150557e-3	1.000000e+0	9.600248e-2	4.091470e+1	4.888219e-2	2	2.685834e-4	1.098901e-2	91	4.052257e-2	1.000000e+0	1.000000e+0	2.434252e+1	4.108038e-2	1	3	3.937008e-3	3.333333e-1	LTR13A,LTR13A	POMC
GO Molecular Function	GO:0004464	leukotriene-C4 synthase activity	51	1.283415e-3	1.000000e+0	1.049884e-1	3.870362e+1	5.167476e-2	2	2.839272e-4	1.098901e-2	91	4.052257e-2	1.000000e+0	1.000000e+0	2.434252e+1	4.108038e-2	1	3	3.937008e-3	3.333333e-1	LTR13A,LTR13A	MGST3
GO Molecular Function	GO:0032041	NAD-dependent histone deacetylase activity (H3-K14 specific)	52	1.677734e-3	1.000000e+0	1.346059e-1	1.306281e+1	2.296596e-1	3	1.261866e-3	1.648352e-2	208	1.407626e-1	1.000000e+0	1.000000e+0	6.638869e+0	1.506281e-1	1	11	3.937008e-3	9.090909e-2	LTR13A,LTR13A,LTR13A	HDAC5
GO Molecular Function	GO:0031782	type 4 melanocortin receptor binding	53	1.757594e-3	1.000000e+0	1.383525e-1	3.297589e+1	6.065038e-2	2	3.332438e-4	1.098901e-2	116	5.366326e-2	1.000000e+0	1.000000e+0	1.825689e+1	5.477384e-2	1	4	3.937008e-3	2.500000e-1	LTR13A,LTR13A	POMC
GO Molecular Function	GO:0031781	type 3 melanocortin receptor binding	53	1.757594e-3	1.000000e+0	1.383525e-1	3.297589e+1	6.065038e-2	2	3.332438e-4	1.098901e-2	116	5.366326e-2	1.000000e+0	1.000000e+0	1.825689e+1	5.477384e-2	1	4	3.937008e-3	2.500000e-1	LTR13A,LTR13A	POMC
GO Molecular Function	GO:0035671	enone reductase activity	55	1.798496e-3	1.000000e+0	1.364241e-1	3.259109e+1	6.136646e-2	2	3.371784e-4	1.098901e-2	116	5.366326e-2	1.000000e+0	1.000000e+0	1.825689e+1	5.477384e-2	1	4	3.937008e-3	2.500000e-1	LTR13A,LTR13A	AKR1C3
GO Molecular Function	GO:0016655	oxidoreductase activity, acting on NAD(P)H, quinone or similar compound as acceptor	56	1.950037e-3	1.000000e+0	1.452778e-1	7.711969e+0	5.186743e-1	4	2.849859e-3	2.197802e-2	114	4.709178e-2	1.000000e+0	1.000000e+0	3.713266e+0	8.079142e-1	3	59	1.181102e-2	5.084746e-2	LTR13A,LTR13A,LTR13A,LTR13A	AKR1C2,AKR1C3,DCXR
GO Molecular Function	GO:0033300	dehydroascorbic acid transporter activity	57	2.182390e-3	1.000000e+0	1.597356e-1	2.952429e+1	6.774083e-2	2	3.722024e-4	1.098901e-2	116	5.366326e-2	1.000000e+0	1.000000e+0	1.825689e+1	5.477384e-2	1	4	3.937008e-3	2.500000e-1	LTR13A,LTR13A	SLC2A1
GO Molecular Function	GO:0017136	NAD-dependent histone deacetylase activity	58	2.197220e-3	1.000000e+0	1.580483e-1	1.187287e+1	2.526768e-1	3	1.388334e-3	1.648352e-2	258	1.980421e-1	1.000000e+0	1.000000e+0	4.564222e+0	2.190954e-1	1	16	3.937008e-3	6.250000e-2	LTR13A,LTR13A,LTR13A	HDAC5
GO Molecular Function	GO:0034979	NAD-dependent protein deacetylase activity	59	2.385430e-3	1.000000e+0	1.686782e-1	1.153102e+1	2.601678e-1	3	1.429493e-3	1.648352e-2	268	2.090332e-1	1.000000e+0	1.000000e+0	4.295739e+0	2.327888e-1	1	17	3.937008e-3	5.882353e-2	LTR13A,LTR13A,LTR13A	HDAC5
GO Molecular Function	GO:0016835	carbon-oxygen lyase activity	60	2.982173e-3	1.000000e+0	2.073604e-1	5.205256e+0	9.605675e-1	5	5.277843e-3	2.747253e-2	54	1.555319e-2	1.000000e+0	1.000000e+0	4.173003e+0	9.585422e-1	4	70	1.574803e-2	5.714286e-2	LTR13A,LTR13A,LTR13A,LTR13A,LTR13A	CA8,ECHS1,EHHADH,PUS1
GO Molecular Function	GO:0004730	pseudouridylate synthase activity	61	3.131670e-3	1.000000e+0	2.141857e-1	3.188210e+2	3.136557e-3	1	1.723383e-5	5.494505e-3	27	1.369346e-2	1.000000e+0	1.000000e+0	7.302756e+1	1.369346e-2	1	1	3.937008e-3	1.000000e+0	LTR13A	PUS1
GO Molecular Function	GO:0008376	acetylgalactosaminyltransferase activity	62	3.243070e-3	1.000000e+0	2.182272e-1	5.103056e+0	9.798051e-1	5	5.383545e-3	2.747253e-2	145	7.473766e-2	1.000000e+0	1.000000e+0	4.425913e+0	4.518842e-1	2	33	7.874016e-3	6.060606e-2	LTR13A,LTR13A,LTR13A,LTR13A,LTR13A	B4GALNT4,GALNT9
GO Molecular Function	GO:0016853	isomerase activity	63	3.257142e-3	1.000000e+0	2.156952e-1	3.680536e+0	1.901897e+0	7	1.044998e-2	3.846154e-2	53	1.538459e-2	1.000000e+0	1.000000e+0	3.001133e+0	1.999245e+0	6	146	2.362205e-2	4.109589e-2	LTR13A,LTR13A,LTR13A,LTR13A,LTR13A,LTR13A,LTR13A	ECI2,EHHADH,FUOM,PUS1,QSOX2,RPIA
GO Molecular Function	GO:0032052	bile acid binding	64	3.437136e-3	1.000000e+0	2.240583e-1	2.338938e+1	8.550889e-2	2	4.698291e-4	1.098901e-2	182	1.167259e-1	1.000000e+0	1.000000e+0	8.114173e+0	1.232411e-1	1	9	3.937008e-3	1.111111e-1	LTR13A,LTR13A	AKR1C2
GO Molecular Function	GO:0047035	testosterone dehydrogenase (NAD+) activity	65	3.469969e-3	1.000000e+0	2.227186e-1	2.327527e+1	8.592812e-2	2	4.721325e-4	1.098901e-2	147	7.940927e-2	1.000000e+0	1.000000e+0	1.217126e+1	8.216076e-2	1	6	3.937008e-3	1.666667e-1	LTR13A,LTR13A	AKR1C3
GO Molecular Function	GO:0097200	cysteine-type endopeptidase activity involved in execution phase of apoptosis	66	3.526169e-3	1.000000e+0	2.228966e-1	2.308365e+1	8.664140e-2	2	4.760517e-4	1.098901e-2	200	1.288268e-1	1.000000e+0	1.000000e+0	7.302756e+0	1.369346e-1	1	10	3.937008e-3	1.000000e-1	LTR13A,LTR13A	CASP9
GO Molecular Function	GO:1990405	protein antigen binding	67	4.129424e-3	1.000000e+0	2.571337e-1	2.127979e+1	9.398590e-2	2	5.164060e-4	1.098901e-2	147	7.940927e-2	1.000000e+0	1.000000e+0	1.217126e+1	8.216076e-2	1	6	3.937008e-3	1.666667e-1	LTR13A,LTR13A	EP400
GO Molecular Function	GO:0051183	vitamin transporter activity	68	4.353118e-3	1.000000e+0	2.670766e-1	9.293769e+0	3.227969e-1	3	1.773609e-3	1.648352e-2	112	4.557110e-2	1.000000e+0	1.000000e+0	5.842205e+0	3.423365e-1	2	25	7.874016e-3	8.000000e-2	LTR13A,LTR13A,LTR13A	SLC2A1,SLC52A2
GO Molecular Function	GO:0008613	diuretic hormone activity	69	4.609767e-3	1.000000e+0	2.787239e-1	2.164331e+2	4.620366e-3	1	2.538663e-5	5.494505e-3	27	1.369346e-2	1.000000e+0	1.000000e+0	7.302756e+1	1.369346e-2	1	1	3.937008e-3	1.000000e+0	LTR13A	NPPB
GO Molecular Function	GO:0004407	histone deacetylase activity	70	4.707840e-3	1.000000e+0	2.805873e-1	6.015385e+0	6.649616e-1	4	3.653635e-3	2.197802e-2	195	1.216523e-1	1.000000e+0	1.000000e+0	3.319435e+0	6.025123e-1	2	44	7.874016e-3	4.545455e-2	LTR13A,LTR13A,LTR13A,LTR13A	HDAC5,RBBP4
GO Molecular Function	GO:0016616	oxidoreductase activity, acting on the CH-OH group of donors, NAD or NADP as acceptor	71	4.719088e-3	1.000000e+0	2.772963e-1	3.913946e+0	1.532980e+0	6	8.422966e-3	3.296703e-2	57	2.104458e-2	1.000000e+0	1.000000e+0	3.175111e+0	1.574748e+0	5	115	1.968504e-2	4.347826e-2	LTR13A,LTR13A,LTR13A,LTR13A,LTR13A,LTR13A	ABCC4,AKR1C2,AKR1C3,DCXR,EHHADH
GO Molecular Function	GO:0097153	cysteine-type endopeptidase activity involved in apoptotic process	72	4.800067e-3	1.000000e+0	2.781372e-1	1.968834e+1	1.015830e-1	2	5.581482e-4	1.098901e-2	251	1.868989e-1	1.000000e+0	1.000000e+0	4.868504e+0	2.054019e-1	1	15	3.937008e-3	6.666667e-2	LTR13A,LTR13A	CASP9
GO Molecular Function	GO:0004551	nucleotide diphosphatase activity	73	4.852231e-3	1.000000e+0	2.773083e-1	8.935462e+0	3.357409e-1	3	1.844730e-3	1.648352e-2	52	1.524921e-2	1.000000e+0	1.000000e+0	1.043251e+1	1.917084e-1	2	14	7.874016e-3	1.428571e-1	LTR13A,LTR13A,LTR13A	NUDT10,NUDT3
GO Molecular Function	GO:0033558	protein deacetylase activity	74	4.895397e-3	1.000000e+0	2.759945e-1	5.948375e+0	6.724526e-1	4	3.694794e-3	2.197802e-2	198	1.262130e-1	1.000000e+0	1.000000e+0	3.245669e+0	6.162057e-1	2	45	7.874016e-3	4.444444e-2	LTR13A,LTR13A,LTR13A,LTR13A	HDAC5,RBBP4
GO Molecular Function	GO:0004300	enoyl-CoA hydratase activity	75	4.983093e-3	1.000000e+0	2.771929e-1	1.931084e+1	1.035688e-1	2	5.690592e-4	1.098901e-2	22	4.952788e-3	1.000000e+0	9.392287e-1	1.825689e+1	1.095477e-1	2	8	7.874016e-3	2.500000e-1	LTR13A,LTR13A	ECHS1,EHHADH
GO Molecular Function	GO:0072349	modified amino acid transmembrane transporter activity	76	5.552324e-3	1.000000e+0	3.047934e-1	8.508126e+0	3.526041e-1	3	1.937385e-3	1.648352e-2	280	2.198742e-1	1.000000e+0	1.000000e+0	4.057087e+0	2.464823e-1	1	18	3.937008e-3	5.555556e-2	LTR13A,LTR13A,LTR13A	SLC25A20
GO Molecular Function	GO:0043533	inositol 1,3,4,5 tetrakisphosphate binding	77	5.700153e-3	1.000000e+0	3.088447e-1	1.801137e+1	1.110410e-1	2	6.101153e-4	1.098901e-2	16	1.817584e-3	1.000000e+0	4.739350e-1	2.921102e+1	6.846730e-2	2	5	7.874016e-3	4.000000e-1	LTR13A,LTR13A	ADAP1,ITPR3
GO Molecular Function	GO:0047442	17-alpha-hydroxyprogesterone aldolase activity	78	6.609336e-3	1.000000e+0	3.535147e-1	1.508033e+2	6.631154e-3	1	3.643491e-5	5.494505e-3	27	1.369346e-2	1.000000e+0	1.000000e+0	7.302756e+1	1.369346e-2	1	1	3.937008e-3	1.000000e+0	LTR13A	CYP17A1
GO Molecular Function	GO:0004508	steroid 17-alpha-monooxygenase activity	78	6.609336e-3	1.000000e+0	3.535147e-1	1.508033e+2	6.631154e-3	1	3.643491e-5	5.494505e-3	27	1.369346e-2	1.000000e+0	1.000000e+0	7.302756e+1	1.369346e-2	1	1	3.937008e-3	1.000000e+0	LTR13A	CYP17A1
GO Molecular Function	GO:0016628	oxidoreductase activity, acting on the CH-CH group of donors, NAD or NADP as acceptor	80	6.715317e-3	1.000000e+0	3.502038e-1	7.936670e+0	3.779923e-1	3	2.076881e-3	1.648352e-2	21	4.151799e-3	1.000000e+0	8.248241e-1	9.128445e+0	3.286431e-1	3	24	1.181102e-2	1.250000e-1	LTR13A,LTR13A,LTR13A	AKR1C2,AKR1C3,BLVRA
GO Molecular Function	GO:0055056	D-glucose transmembrane transporter activity	81	6.760192e-3	1.000000e+0	3.481916e-1	1.648353e+1	1.213332e-1	2	6.666659e-4	1.098901e-2	182	1.167259e-1	1.000000e+0	1.000000e+0	8.114173e+0	1.232411e-1	1	9	3.937008e-3	1.111111e-1	LTR13A,LTR13A	SLC2A1
GO Molecular Function	GO:0008519	ammonium transmembrane transporter activity	82	7.776442e-3	1.000000e+0	3.956502e-1	7.519738e+0	3.989501e-1	3	2.192033e-3	1.648352e-2	353	3.204670e-1	1.000000e+0	1.000000e+0	2.608127e+0	3.834169e-1	1	28	3.937008e-3	3.571429e-2	LTR13A,LTR13A,LTR13A	SLC25A20
GO Molecular Function	GO:0004873	asialoglycoprotein receptor activity	83	8.034099e-3	1.000000e+0	4.038345e-1	1.239715e+2	8.066367e-3	1	4.432070e-5	5.494505e-3	61	2.720014e-2	1.000000e+0	1.000000e+0	3.651378e+1	2.738692e-2	1	2	3.937008e-3	5.000000e-1	LTR13A	ASGR2
GO Molecular Function	GO:0008307	structural constituent of muscle	84	8.415809e-3	1.000000e+0	4.179852e-1	5.082190e+0	7.870622e-1	4	4.324518e-3	2.197802e-2	59	2.359909e-2	1.000000e+0	1.000000e+0	4.868504e+0	6.162057e-1	3	45	1.181102e-2	6.666667e-2	LTR13A,LTR13A,LTR13A,LTR13A	CAPN3,JPH1,TPM4
GO Molecular Function	GO:0090416	nicotinate transporter activity	85	8.514412e-3	1.000000e+0	4.179074e-1	1.169500e+2	8.550666e-3	1	4.698168e-5	5.494505e-3	27	1.369346e-2	1.000000e+0	1.000000e+0	7.302756e+1	1.369346e-2	1	1	3.937008e-3	1.000000e+0	LTR13A	SLC22A13
GO Molecular Function	GO:0052650	NADP-retinol dehydrogenase activity	86	9.921063e-3	1.000000e+0	4.812869e-1	1.348755e+1	1.482849e-1	2	8.147520e-4	1.098901e-2	182	1.167259e-1	1.000000e+0	1.000000e+0	8.114173e+0	1.232411e-1	1	9	3.937008e-3	1.111111e-1	LTR13A,LTR13A	AKR1C3
GO Molecular Function	GO:0070119	ciliary neurotrophic factor binding	87	1.070304e-2	1.000000e+0	5.132538e-1	9.293322e+1	1.076041e-2	1	5.912316e-5	5.494505e-3	27	1.369346e-2	1.000000e+0	1.000000e+0	7.302756e+1	1.369346e-2	1	1	3.937008e-3	1.000000e+0	LTR13A	IL6R
GO Molecular Function	GO:0016614	oxidoreductase activity, acting on CH-OH group of donors	88	1.088207e-2	1.000000e+0	5.159090e-1	3.269460e+0	1.835166e+0	6	1.008333e-2	3.296703e-2	89	3.627637e-2	1.000000e+0	1.000000e+0	2.745397e+0	1.821230e+0	5	133	1.968504e-2	3.759398e-2	LTR13A,LTR13A,LTR13A,LTR13A,LTR13A,LTR13A	ABCC4,AKR1C2,AKR1C3,DCXR,EHHADH
GO Molecular Function	GO:0034236	protein kinase A catalytic subunit binding	89	1.098017e-2	1.000000e+0	5.147109e-1	6.615334e+0	4.534918e-1	3	2.491713e-3	1.648352e-2	241	1.756015e-1	1.000000e+0	1.000000e+0	5.216254e+0	1.917084e-1	1	14	3.937008e-3	7.142857e-2	LTR13A,LTR13A,LTR13A	PRKAR2A
GO Molecular Function	GO:0071795	K11-linked polyubiquitin binding	90	1.123799e-2	1.000000e+0	5.209433e-1	8.848571e+1	1.130126e-2	1	6.209483e-5	5.494505e-3	27	1.369346e-2	1.000000e+0	1.000000e+0	7.302756e+1	1.369346e-2	1	1	3.937008e-3	1.000000e+0	LTR13A	FAM63B
GO Molecular Function	GO:0055103	ligase regulator activity	91	1.125019e-2	1.000000e+0	5.157779e-1	8.838920e+1	1.131360e-2	1	6.216263e-5	5.494505e-3	27	1.369346e-2	1.000000e+0	1.000000e+0	7.302756e+1	1.369346e-2	1	1	3.937008e-3	1.000000e+0	LTR13A	CAPN3
GO Molecular Function	GO:0001758	retinal dehydrogenase activity	92	1.148452e-2	1.000000e+0	5.207980e-1	1.248753e+1	1.601598e-1	2	8.799989e-4	1.098901e-2	155	9.201942e-2	1.000000e+0	1.000000e+0	1.043251e+1	9.585422e-2	1	7	3.937008e-3	1.428571e-1	LTR13A,LTR13A	AKR1C3
GO Molecular Function	GO:0019213	deacetylase activity	93	1.192062e-2	1.000000e+0	5.347616e-1	4.583040e+0	8.727832e-1	4	4.795512e-3	2.197802e-2	255	1.884894e-1	1.000000e+0	1.000000e+0	2.518192e+0	7.942207e-1	2	58	7.874016e-3	3.448276e-2	LTR13A,LTR13A,LTR13A,LTR13A	HDAC5,RBBP4
GO Molecular Function	GO:0071796	K6-linked polyubiquitin binding	94	1.234603e-2	1.000000e+0	5.479536e-1	8.049943e+1	1.242245e-2	1	6.825521e-5	5.494505e-3	61	2.720014e-2	1.000000e+0	1.000000e+0	3.651378e+1	2.738692e-2	1	2	3.937008e-3	5.000000e-1	LTR13A	FAM63B
GO Molecular Function	GO:0004602	glutathione peroxidase activity	95	1.241753e-2	1.000000e+0	5.453256e-1	1.198291e+1	1.669044e-1	2	9.170572e-4	1.098901e-2	296	2.411142e-1	1.000000e+0	1.000000e+0	3.651378e+0	2.738692e-1	1	20	3.937008e-3	5.000000e-2	LTR13A,LTR13A	MGST3
GO Molecular Function	GO:0016846	carbon-sulfur lyase activity	96	1.284589e-2	1.000000e+0	5.582610e-1	1.176985e+1	1.699257e-1	2	9.336578e-4	1.098901e-2	200	1.288268e-1	1.000000e+0	1.000000e+0	7.302756e+0	1.369346e-1	1	10	3.937008e-3	1.000000e-1	LTR13A,LTR13A	MGST3
GO Molecular Function	GO:0004089	carbonate dehydratase activity	97	1.285984e-2	1.000000e+0	5.531057e-1	1.176309e+1	1.700234e-1	2	9.341943e-4	1.098901e-2	229	1.641478e-1	1.000000e+0	1.000000e+0	5.617505e+0	1.780150e-1	1	13	3.937008e-3	7.692308e-2	LTR13A,LTR13A	CA8
GO Molecular Function	GO:0030108	HLA-A specific activating MHC class I receptor activity	98	1.364303e-2	1.000000e+0	5.808033e-1	7.279912e+1	1.373643e-2	1	7.547488e-5	5.494505e-3	27	1.369346e-2	1.000000e+0	1.000000e+0	7.302756e+1	1.369346e-2	1	1	3.937008e-3	1.000000e+0	LTR13A	CTSH
GO Molecular Function	GO:0032217	riboflavin transporter activity	99	1.475678e-2	1.000000e+0	6.218716e-1	6.726695e+1	1.486614e-2	1	8.168210e-5	5.494505e-3	91	4.052257e-2	1.000000e+0	1.000000e+0	2.434252e+1	4.108038e-2	1	3	3.937008e-3	3.333333e-1	LTR13A	SLC52A2
GO Molecular Function	GO:0004074	biliverdin reductase activity	100	1.479909e-2	1.000000e+0	6.174180e-1	6.707324e+1	1.490908e-2	1	8.191800e-5	5.494505e-3	61	2.720014e-2	1.000000e+0	1.000000e+0	3.651378e+1	2.738692e-2	1	2	3.937008e-3	5.000000e-1	LTR13A	BLVRA
GO Molecular Function	GO:0017160	Ral GTPase binding	101	1.502400e-2	1.000000e+0	6.205953e-1	1.083133e+1	1.846496e-1	2	1.014558e-3	1.098901e-2	229	1.641478e-1	1.000000e+0	1.000000e+0	5.617505e+0	1.780150e-1	1	13	3.937008e-3	7.692308e-2	LTR13A,LTR13A	EXOC2
GO Molecular Function	GO:0000062	fatty-acyl-CoA binding	102	1.548147e-2	1.000000e+0	6.332225e-1	1.065981e+1	1.876206e-1	2	1.030883e-3	1.098901e-2	268	2.090332e-1	1.000000e+0	1.000000e+0	4.295739e+0	2.327888e-1	1	17	3.937008e-3	5.882353e-2	LTR13A,LTR13A	ECI2
GO Molecular Function	GO:0042910	xenobiotic transporter activity	103	1.565510e-2	1.000000e+0	6.341075e-1	1.059668e+1	1.887383e-1	2	1.037024e-3	1.098901e-2	182	1.167259e-1	1.000000e+0	1.000000e+0	8.114173e+0	1.232411e-1	1	9	3.937008e-3	1.111111e-1	LTR13A,LTR13A	SLC2A1
GO Molecular Function	GO:0031625	ubiquitin protein ligase binding	104	1.595209e-2	1.000000e+0	6.399242e-1	2.120363e+0	5.187792e+0	11	2.850435e-2	6.043956e-2	394	3.952623e-1	1.000000e+0	1.000000e+0	1.213082e+0	4.121732e+0	5	301	1.968504e-2	1.661130e-2	LTR13A,LTR13A,LTR13A,LTR13A,LTR13A,LTR13A,LTR13A,LTR13A,LTR13A,LTR13A,LTR13A	ASB16,FANCL,PRKAR2A,VCL,YWHAZ
GO Molecular Function	GO:0008106	alcohol dehydrogenase (NADP+) activity	105	1.656910e-2	1.000000e+0	6.583456e-1	1.028089e+1	1.945356e-1	2	1.068877e-3	1.098901e-2	56	1.975124e-2	1.000000e+0	1.000000e+0	9.128445e+0	2.190954e-1	2	16	7.874016e-3	1.250000e-1	LTR13A,LTR13A	AKR1C2,AKR1C3
GO Molecular Function	GO:0009008	DNA-methyltransferase activity	106	1.772507e-2	1.000000e+0	6.976320e-1	9.917007e+0	2.016738e-1	2	1.108098e-3	1.098901e-2	136	6.662468e-2	1.000000e+0	1.000000e+0	1.460551e+1	6.846730e-2	1	5	3.937008e-3	2.000000e-1	LTR13A,LTR13A	DNMT3A
GO Molecular Function	GO:0044389	ubiquitin-like protein ligase binding	107	1.786867e-2	1.000000e+0	6.967111e-1	2.084127e+0	5.277990e+0	11	2.899995e-2	6.043956e-2	417	4.330713e-1	1.000000e+0	1.000000e+0	1.159168e+0	4.313440e+0	5	315	1.968504e-2	1.587302e-2	LTR13A,LTR13A,LTR13A,LTR13A,LTR13A,LTR13A,LTR13A,LTR13A,LTR13A,LTR13A,LTR13A	ASB16,FANCL,PRKAR2A,VCL,YWHAZ
GO Molecular Function	GO:0004364	glutathione transferase activity	108	1.964487e-2	1.000000e+0	7.588741e-1	9.385136e+0	2.131029e-1	2	1.170895e-3	1.098901e-2	353	3.204670e-1	1.000000e+0	1.000000e+0	2.608127e+0	3.834169e-1	1	28	3.937008e-3	3.571429e-2	LTR13A,LTR13A	MGST3
GO Molecular Function	GO:0032450	maltose alpha-glucosidase activity	109	2.006557e-2	1.000000e+0	7.680143e-1	4.933768e+1	2.026848e-2	1	1.113653e-4	5.494505e-3	91	4.052257e-2	1.000000e+0	1.000000e+0	2.434252e+1	4.108038e-2	1	3	3.937008e-3	3.333333e-1	LTR13A	GANC
GO Molecular Function	GO:0004334	fumarylacetoacetase activity	110	2.131949e-2	1.000000e+0	8.085901e-1	4.640640e+1	2.154875e-2	1	1.183997e-4	5.494505e-3	27	1.369346e-2	1.000000e+0	1.000000e+0	7.302756e+1	1.369346e-2	1	1	3.937008e-3	1.000000e+0	LTR13A	FAH
GO Molecular Function	GO:0016971	flavin-linked sulfhydryl oxidase activity	111	2.155342e-2	1.000000e+0	8.100979e-1	4.589728e+1	2.178779e-2	1	1.197131e-4	5.494505e-3	91	4.052257e-2	1.000000e+0	1.000000e+0	2.434252e+1	4.108038e-2	1	3	3.937008e-3	3.333333e-1	LTR13A	QSOX2
GO Molecular Function	GO:0042806	fucose binding	112	2.185376e-2	1.000000e+0	8.140526e-1	4.525962e+1	2.209475e-2	1	1.213997e-4	5.494505e-3	116	5.366326e-2	1.000000e+0	1.000000e+0	1.825689e+1	5.477384e-2	1	4	3.937008e-3	2.500000e-1	LTR13A	FUOM
GO Molecular Function	GO:0016758	transferase activity, transferring hexosyl groups	113	2.336560e-2	1.000000e+0	8.626662e-1	2.189802e+0	4.109961e+0	9	2.258220e-2	4.945055e-2	223	1.532512e-1	1.000000e+0	1.000000e+0	1.772514e+0	2.820853e+0	5	206	1.968504e-2	2.427184e-2	LTR13A,LTR13A,LTR13A,LTR13A,LTR13A,LTR13A,LTR13A,LTR13A,LTR13A	B4GALNT4,DPY19L3,FUT1,GALNT9,TYMP
GO Molecular Function	GO:0002134	UTP binding	114	2.489640e-2	1.000000e+0	9.111209e-1	3.966710e+1	2.520981e-2	1	1.385154e-4	5.494505e-3	61	2.720014e-2	1.000000e+0	1.000000e+0	3.651378e+1	2.738692e-2	1	2	3.937008e-3	5.000000e-1	LTR13A	MTPAP
GO Molecular Function	GO:0004197	cysteine-type endopeptidase activity	115	2.520958e-2	1.000000e+0	9.145597e-1	3.641247e+0	1.098525e+0	4	6.035851e-3	2.197802e-2	180	1.054049e-1	1.000000e+0	1.000000e+0	2.639550e+0	1.136557e+0	3	83	1.181102e-2	3.614458e-2	LTR13A,LTR13A,LTR13A,LTR13A	CAPN3,CASP9,CTSH
GO Molecular Function	GO:0008417	fucosyltransferase activity	116	2.547560e-2	1.000000e+0	9.162431e-1	8.156238e+0	2.452111e-1	2	1.347314e-3	1.098901e-2	229	1.641478e-1	1.000000e+0	1.000000e+0	5.617505e+0	1.780150e-1	1	13	3.937008e-3	7.692308e-2	LTR13A,LTR13A	FUT1
GO Molecular Function	GO:0070463	tubulin-dependent ATPase activity	117	2.557317e-2	1.000000e+0	9.118912e-1	3.860407e+1	2.590401e-2	1	1.423297e-4	5.494505e-3	27	1.369346e-2	1.000000e+0	1.000000e+0	7.302756e+1	1.369346e-2	1	1	3.937008e-3	1.000000e+0	LTR13A	KIF18A
GO Molecular Function	GO:0016811	hydrolase activity, acting on carbon-nitrogen (but not peptide) bonds, in linear amides	118	2.590959e-2	1.000000e+0	9.160577e-1	3.609890e+0	1.108067e+0	4	6.088280e-3	2.197802e-2	368	3.498196e-1	1.000000e+0	1.000000e+0	1.622835e+0	1.232411e+0	2	90	7.874016e-3	2.222222e-2	LTR13A,LTR13A,LTR13A,LTR13A	HDAC5,RBBP4
GO Molecular Function	GO:0016757	transferase activity, transferring glycosyl groups	119	2.634528e-2	1.000000e+0	9.236345e-1	1.961717e+0	5.607332e+0	11	3.080952e-2	6.043956e-2	154	8.854836e-2	1.000000e+0	1.000000e+0	1.838823e+0	3.806782e+0	7	278	2.755906e-2	2.517986e-2	LTR13A,LTR13A,LTR13A,LTR13A,LTR13A,LTR13A,LTR13A,LTR13A,LTR13A,LTR13A,LTR13A	B4GALNT4,DPY19L3,FUT1,GALNT9,PARP4,TNKS2,TYMP
GO Molecular Function	GO:0030291	protein serine/threonine kinase inhibitor activity	120	2.647849e-2	1.000000e+0	9.205688e-1	4.723038e+0	6.351844e-1	3	3.490024e-3	1.648352e-2	376	3.658072e-1	1.000000e+0	1.000000e+0	2.212956e+0	4.518842e-1	1	33	3.937008e-3	3.030303e-2	LTR13A,LTR13A,LTR13A	PRKAR2A
GO Molecular Function	GO:0003823	antigen binding	121	2.997664e-2	1.000000e+0	1.000000e+0	4.497395e+0	6.670529e-1	3	3.665126e-3	1.648352e-2	278	2.184815e-1	1.000000e+0	1.000000e+0	2.282111e+0	8.763815e-1	2	64	7.874016e-3	3.125000e-2	LTR13A,LTR13A,LTR13A	EP400,HLA-G
GO Molecular Function	GO:0010484	H3 histone acetyltransferase activity	122	3.132864e-2	1.000000e+0	1.000000e+0	3.141977e+1	3.182709e-2	1	1.748741e-4	5.494505e-3	116	5.366326e-2	1.000000e+0	1.000000e+0	1.825689e+1	5.477384e-2	1	4	3.937008e-3	2.500000e-1	LTR13A	BRCA2
GO Molecular Function	GO:0004745	retinol dehydrogenase activity	123	3.142997e-2	1.000000e+0	1.000000e+0	7.272845e+0	2.749955e-1	2	1.510964e-3	1.098901e-2	268	2.090332e-1	1.000000e+0	1.000000e+0	4.295739e+0	2.327888e-1	1	17	3.937008e-3	5.882353e-2	LTR13A,LTR13A	AKR1C3
GO Molecular Function	GO:0036435	K48-linked polyubiquitin binding	124	3.153340e-2	1.000000e+0	1.000000e+0	3.121249e+1	3.203846e-2	1	1.760355e-4	5.494505e-3	147	7.940927e-2	1.000000e+0	1.000000e+0	1.217126e+1	8.216076e-2	1	6	3.937008e-3	1.666667e-1	LTR13A	FAM63B
GO Molecular Function	GO:0102490	8-oxo-dGTP phosphohydrolase activity	125	3.200695e-2	1.000000e+0	1.000000e+0	3.074325e+1	3.252746e-2	1	1.787223e-4	5.494505e-3	91	4.052257e-2	1.000000e+0	1.000000e+0	2.434252e+1	4.108038e-2	1	3	3.937008e-3	3.333333e-1	LTR13A	ENTPD1
GO Molecular Function	GO:0061676	importin-alpha family protein binding	126	3.294789e-2	1.000000e+0	1.000000e+0	2.985091e+1	3.349981e-2	1	1.840649e-4	5.494505e-3	116	5.366326e-2	1.000000e+0	1.000000e+0	1.825689e+1	5.477384e-2	1	4	3.937008e-3	2.500000e-1	LTR13A	GOLGA2
GO Molecular Function	GO:0033764	steroid dehydrogenase activity, acting on the CH-OH group of donors, NAD or NADP as acceptor	127	3.322649e-2	1.000000e+0	1.000000e+0	7.054080e+0	2.835239e-1	2	1.557824e-3	1.098901e-2	339	3.014396e-1	1.000000e+0	1.000000e+0	2.808752e+0	3.560300e-1	1	26	3.937008e-3	3.846154e-2	LTR13A,LTR13A	AKR1C3
GO Molecular Function	GO:0008531	riboflavin kinase activity	128	3.407604e-2	1.000000e+0	1.000000e+0	2.884599e+1	3.466686e-2	1	1.904773e-4	5.494505e-3	27	1.369346e-2	1.000000e+0	1.000000e+0	7.302756e+1	1.369346e-2	1	1	3.937008e-3	1.000000e+0	LTR13A	RFK
GO Molecular Function	GO:0031386	protein tag	129	3.427064e-2	1.000000e+0	1.000000e+0	2.867934e+1	3.486831e-2	1	1.915841e-4	5.494505e-3	155	9.201942e-2	1.000000e+0	1.000000e+0	1.043251e+1	9.585422e-2	1	7	3.937008e-3	1.428571e-1	LTR13A	SUMO3
GO Molecular Function	GO:0033293	monocarboxylic acid binding	130	3.532719e-2	1.000000e+0	1.000000e+0	4.212355e+0	7.121907e-1	3	3.913135e-3	1.648352e-2	257	1.934507e-1	1.000000e+0	1.000000e+0	2.475510e+0	8.079142e-1	2	59	7.874016e-3	3.389831e-2	LTR13A,LTR13A,LTR13A	AKR1C2,PCCA
GO Molecular Function	GO:0016627	oxidoreductase activity, acting on the CH-CH group of donors	131	3.559487e-2	1.000000e+0	1.000000e+0	4.199614e+0	7.143513e-1	3	3.925007e-3	1.648352e-2	111	4.513815e-2	1.000000e+0	1.000000e+0	3.777288e+0	7.942207e-1	3	58	1.181102e-2	5.172414e-2	LTR13A,LTR13A,LTR13A	AKR1C2,AKR1C3,BLVRA
GO Molecular Function	GO:0005355	glucose transmembrane transporter activity	132	3.783738e-2	1.000000e+0	1.000000e+0	6.565577e+0	3.046191e-1	2	1.673731e-3	1.098901e-2	303	2.515172e-1	1.000000e+0	1.000000e+0	3.477503e+0	2.875627e-1	1	21	3.937008e-3	4.761905e-2	LTR13A,LTR13A	SLC2A1
GO Molecular Function	GO:0016229	steroid dehydrogenase activity	133	3.797969e-2	1.000000e+0	1.000000e+0	6.551928e+0	3.052537e-1	2	1.677218e-3	1.098901e-2	353	3.204670e-1	1.000000e+0	1.000000e+0	2.608127e+0	3.834169e-1	1	28	3.937008e-3	3.571429e-2	LTR13A,LTR13A	AKR1C3
GO Molecular Function	GO:0005021	vascular endothelial growth factor-activated receptor activity	134	3.809439e-2	1.000000e+0	1.000000e+0	6.540982e+0	3.057645e-1	2	1.680025e-3	1.098901e-2	155	9.201942e-2	1.000000e+0	1.000000e+0	1.043251e+1	9.585422e-2	1	7	3.937008e-3	1.428571e-1	LTR13A,LTR13A	FLT4
GO Molecular Function	GO:0015149	hexose transmembrane transporter activity	135	3.882561e-2	1.000000e+0	1.000000e+0	6.472343e+0	3.090071e-1	2	1.697841e-3	1.098901e-2	310	2.617781e-1	1.000000e+0	1.000000e+0	3.319435e+0	3.012561e-1	1	22	3.937008e-3	4.545455e-2	LTR13A,LTR13A	SLC2A1
GO Molecular Function	GO:0032393	MHC class I receptor activity	136	3.974674e-2	1.000000e+0	1.000000e+0	2.465866e+1	4.055370e-2	1	2.228225e-4	5.494505e-3	155	9.201942e-2	1.000000e+0	1.000000e+0	1.043251e+1	9.585422e-2	1	7	3.937008e-3	1.428571e-1	LTR13A	CTSH
GO Molecular Function	GO:0030552	cAMP binding	137	3.975944e-2	1.000000e+0	1.000000e+0	4.016372e+0	7.469428e-1	3	4.104081e-3	1.648352e-2	316	2.718989e-1	1.000000e+0	1.000000e+0	3.175111e+0	3.149496e-1	1	23	3.937008e-3	4.347826e-2	LTR13A,LTR13A,LTR13A	PRKAR2A
GO Molecular Function	GO:0002162	dystroglycan binding	138	3.984664e-2	1.000000e+0	1.000000e+0	6.379669e+0	3.134959e-1	2	1.722505e-3	1.098901e-2	24	6.310573e-3	1.000000e+0	1.000000e+0	1.622835e+1	1.232411e-1	2	9	7.874016e-3	2.222222e-1	LTR13A,LTR13A	AGRN,VCL
GO Molecular Function	GO:0004033	aldo-keto reductase (NADP) activity	139	4.098263e-2	1.000000e+0	1.000000e+0	6.280647e+0	3.184386e-1	2	1.749662e-3	1.098901e-2	112	4.557110e-2	1.000000e+0	1.000000e+0	5.842205e+0	3.423365e-1	2	25	7.874016e-3	8.000000e-2	LTR13A,LTR13A	AKR1C2,AKR1C3
GO Molecular Function	GO:0016810	hydrolase activity, acting on carbon-nitrogen (but not peptide) bonds	140	4.125973e-2	1.000000e+0	1.000000e+0	2.665776e+0	1.875626e+0	5	1.030564e-2	2.747253e-2	360	3.230966e-1	1.000000e+0	1.000000e+0	1.500566e+0	1.999245e+0	3	146	1.181102e-2	2.054795e-2	LTR13A,LTR13A,LTR13A,LTR13A,LTR13A	APOBEC3C,HDAC5,RBBP4
GO Molecular Function	GO:0004252	serine-type endopeptidase activity	141	4.200328e-2	1.000000e+0	1.000000e+0	2.652366e+0	1.885109e+0	5	1.035774e-2	2.747253e-2	294	2.335680e-1	1.000000e+0	1.000000e+0	1.622835e+0	2.464823e+0	4	180	1.574803e-2	2.222222e-2	LTR13A,LTR13A,LTR13A,LTR13A,LTR13A	CELA2B,CTSH,PCSK5,PLAU
GO Molecular Function	GO:0003682	chromatin binding	142	4.202737e-2	1.000000e+0	1.000000e+0	1.609450e+0	9.941283e+0	16	5.462243e-2	8.791209e-2	222	1.526526e-1	1.000000e+0	1.000000e+0	1.454732e+0	6.874117e+0	10	502	3.937008e-2	1.992032e-2	LTR13A,LTR13A,LTR13A,LTR13A,LTR13A,LTR13A,LTR13A,LTR13A,LTR13A,LTR13A,LTR13A,LTR13A,LTR13A,LTR13A,LTR13A,LTR13A	CDYL,DNMT3A,EP400,HDAC5,MORF4L1,PLAC8,RAD21L1,RBBP4,SMARCA2,TP73
GO Molecular Function	GO:0008236	serine-type peptidase activity	143	4.278411e-2	1.000000e+0	1.000000e+0	2.372704e+0	2.528760e+0	6	1.389429e-2	3.296703e-2	226	1.554173e-1	1.000000e+0	1.000000e+0	1.763951e+0	2.834546e+0	5	207	1.968504e-2	2.415459e-2	LTR13A,LTR13A,LTR13A,LTR13A,LTR13A,LTR13A	CELA2B,CTSH,PCSK5,PLAU,PRSS16
GO Molecular Function	GO:0016309	1-phosphatidylinositol-5-phosphate 4-kinase activity	144	4.318173e-2	1.000000e+0	1.000000e+0	2.265701e+1	4.413645e-2	1	2.425080e-4	5.494505e-3	91	4.052257e-2	1.000000e+0	1.000000e+0	2.434252e+1	4.108038e-2	1	3	3.937008e-3	3.333333e-1	LTR13A	PIP4K2C
GO Molecular Function	GO:0015145	monosaccharide transmembrane transporter activity	145	4.366999e-2	1.000000e+0	1.000000e+0	6.061925e+0	3.299282e-1	2	1.812792e-3	1.098901e-2	328	2.818815e-1	1.000000e+0	1.000000e+0	3.042815e+0	3.286431e-1	1	24	3.937008e-3	4.166667e-2	LTR13A,LTR13A	SLC2A1
GO Molecular Function	GO:0003950	NAD+ ADP-ribosyltransferase activity	146	4.480440e-2	1.000000e+0	1.000000e+0	5.975539e+0	3.346979e-1	2	1.838999e-3	1.098901e-2	87	3.305436e-2	1.000000e+0	1.000000e+0	6.955006e+0	2.875627e-1	2	21	7.874016e-3	9.523810e-2	LTR13A,LTR13A	PARP4,TNKS2
GO Molecular Function	GO:0017171	serine hydrolase activity	147	4.509488e-2	1.000000e+0	1.000000e+0	2.341559e+0	2.562395e+0	6	1.407910e-2	3.296703e-2	239	1.664354e-1	1.000000e+0	1.000000e+0	1.722348e+0	2.903014e+0	5	212	1.968504e-2	2.358491e-2	LTR13A,LTR13A,LTR13A,LTR13A,LTR13A,LTR13A	CELA2B,CTSH,PCSK5,PLAU,PRSS16
GO Molecular Function	GO:0000822	inositol hexakisphosphate binding	148	4.535317e-2	1.000000e+0	1.000000e+0	2.154806e+1	4.640790e-2	1	2.549885e-4	5.494505e-3	91	4.052257e-2	1.000000e+0	1.000000e+0	2.434252e+1	4.108038e-2	1	3	3.937008e-3	3.333333e-1	LTR13A	ITPR3
GO Molecular Function	GO:0016651	oxidoreductase activity, acting on NAD(P)H	149	4.547615e-2	1.000000e+0	1.000000e+0	3.008320e+0	1.329646e+0	4	7.305747e-3	2.197802e-2	256	1.914847e-1	1.000000e+0	1.000000e+0	1.991661e+0	1.506281e+0	3	110	1.181102e-2	2.727273e-2	LTR13A,LTR13A,LTR13A,LTR13A	AKR1C2,AKR1C3,DCXR
GO Molecular Function	GO:0004177	aminopeptidase activity	150	4.784370e-2	1.000000e+0	1.000000e+0	3.724025e+0	8.055801e-1	3	4.426264e-3	1.648352e-2	58	2.224537e-2	1.000000e+0	1.000000e+0	4.979152e+0	6.025123e-1	3	44	1.181102e-2	6.818182e-2	LTR13A,LTR13A,LTR13A	CTSH,PRSS16,TRHDE
GO Molecular Function	GO:0005104	fibroblast growth factor receptor binding	151	4.850494e-2	1.000000e+0	1.000000e+0	3.703026e+0	8.101482e-1	3	4.451364e-3	1.648352e-2	339	3.014396e-1	1.000000e+0	1.000000e+0	2.808752e+0	3.560300e-1	1	26	3.937008e-3	3.846154e-2	LTR13A,LTR13A,LTR13A	FGF21
GO Molecular Function	GO:0015297	antiporter activity	152	4.930747e-2	1.000000e+0	1.000000e+0	2.928068e+0	1.366088e+0	4	7.505980e-3	2.197802e-2	349	3.147721e-1	1.000000e+0	1.000000e+0	1.759700e+0	1.136557e+0	2	83	7.874016e-3	2.409639e-2	LTR13A,LTR13A,LTR13A,LTR13A	SLC25A20,SLC9A9
GO Molecular Function	GO:0008234	cysteine-type peptidase activity	153	5.059084e-2	1.000000e+0	1.000000e+0	2.274205e+0	2.638284e+0	6	1.449607e-2	3.296703e-2	199	1.263065e-1	1.000000e+0	1.000000e+0	1.891906e+0	2.642838e+0	5	193	1.968504e-2	2.590674e-2	LTR13A,LTR13A,LTR13A,LTR13A,LTR13A,LTR13A	CAPN3,CASP9,COPS4,CTSH,FAM63B
GO Molecular Function	GO:0032557	pyrimidine ribonucleotide binding	154	5.086454e-2	1.000000e+0	1.000000e+0	1.915846e+1	5.219627e-2	1	2.867927e-4	5.494505e-3	91	4.052257e-2	1.000000e+0	1.000000e+0	2.434252e+1	4.108038e-2	1	3	3.937008e-3	3.333333e-1	LTR13A	MTPAP
GO Molecular Function	GO:0004645	phosphorylase activity	155	5.090222e-2	1.000000e+0	1.000000e+0	1.914390e+1	5.223596e-2	1	2.870108e-4	5.494505e-3	155	9.201942e-2	1.000000e+0	1.000000e+0	1.043251e+1	9.585422e-2	1	7	3.937008e-3	1.428571e-1	LTR13A	TYMP
GO Molecular Function	GO:0070491	repressing transcription factor binding	156	5.223781e-2	1.000000e+0	1.000000e+0	2.871685e+0	1.392910e+0	4	7.653354e-3	2.197802e-2	264	1.984288e-1	1.000000e+0	1.000000e+0	2.434252e+0	8.216076e-1	2	60	7.874016e-3	3.333333e-2	LTR13A,LTR13A,LTR13A,LTR13A	HDAC5,TTC8
GO Molecular Function	GO:0004751	ribose-5-phosphate isomerase activity	157	5.318383e-2	1.000000e+0	1.000000e+0	1.830090e+1	5.464212e-2	1	3.002314e-4	5.494505e-3	27	1.369346e-2	1.000000e+0	1.000000e+0	7.302756e+1	1.369346e-2	1	1	3.937008e-3	1.000000e+0	LTR13A	RPIA
GO Molecular Function	GO:0016832	aldehyde-lyase activity	158	5.344344e-2	1.000000e+0	1.000000e+0	1.820954e+1	5.491627e-2	1	3.017377e-4	5.494505e-3	182	1.167259e-1	1.000000e+0	1.000000e+0	8.114173e+0	1.232411e-1	1	9	3.937008e-3	1.111111e-1	LTR13A	CYP17A1
GO Molecular Function	GO:0016508	long-chain-enoyl-CoA hydratase activity	159	5.503921e-2	1.000000e+0	1.000000e+0	1.766689e+1	5.660304e-2	1	3.110057e-4	5.494505e-3	91	4.052257e-2	1.000000e+0	1.000000e+0	2.434252e+1	4.108038e-2	1	3	3.937008e-3	3.333333e-1	LTR13A	EHHADH
GO Molecular Function	GO:0001601	peptide YY receptor activity	160	5.532993e-2	1.000000e+0	1.000000e+0	1.757141e+1	5.691064e-2	1	3.126958e-4	5.494505e-3	91	4.052257e-2	1.000000e+0	1.000000e+0	2.434252e+1	4.108038e-2	1	3	3.937008e-3	3.333333e-1	LTR13A	NPY2R
GO Molecular Function	GO:0019103	pyrimidine nucleotide binding	161	5.563053e-2	1.000000e+0	1.000000e+0	1.747372e+1	5.722880e-2	1	3.144440e-4	5.494505e-3	136	6.662468e-2	1.000000e+0	1.000000e+0	1.460551e+1	6.846730e-2	1	5	3.937008e-3	2.000000e-1	LTR13A	MTPAP
GO Molecular Function	GO:0038025	reelin receptor activity	162	5.566730e-2	1.000000e+0	1.000000e+0	1.746184e+1	5.726773e-2	1	3.146579e-4	5.494505e-3	61	2.720014e-2	1.000000e+0	1.000000e+0	3.651378e+1	2.738692e-2	1	2	3.937008e-3	5.000000e-1	LTR13A	LRP8
GO Molecular Function	GO:0016807	cysteine-type carboxypeptidase activity	163	5.654089e-2	1.000000e+0	1.000000e+0	1.718421e+1	5.819295e-2	1	3.197415e-4	5.494505e-3	91	4.052257e-2	1.000000e+0	1.000000e+0	2.434252e+1	4.108038e-2	1	3	3.937008e-3	3.333333e-1	LTR13A	FAM63B
GO Molecular Function	GO:0045294	alpha-catenin binding	164	5.803722e-2	1.000000e+0	1.000000e+0	5.162452e+0	3.874128e-1	2	2.128642e-3	1.098901e-2	25	7.817319e-3	1.000000e+0	1.000000e+0	1.460551e+1	1.369346e-1	2	10	7.874016e-3	2.000000e-1	LTR13A,LTR13A	PKP3,VCL
GO Molecular Function	GO:0005080	protein kinase C binding	165	6.156347e-2	1.000000e+0	1.000000e+0	3.352557e+0	8.948394e-1	3	4.916700e-3	1.648352e-2	440	4.773537e-1	1.000000e+0	1.000000e+0	1.553778e+0	6.435926e-1	1	47	3.937008e-3	2.127660e-2	LTR13A,LTR13A,LTR13A	HDAC5
GO Molecular Function	GO:0047369	succinate-hydroxymethylglutarate CoA-transferase activity	166	6.193461e-2	1.000000e+0	1.000000e+0	1.564348e+1	6.392439e-2	1	3.512329e-4	5.494505e-3	27	1.369346e-2	1.000000e+0	1.000000e+0	7.302756e+1	1.369346e-2	1	1	3.937008e-3	1.000000e+0	LTR13A	SUGCT
GO Molecular Function	GO:0033608	formyl-CoA transferase activity	166	6.193461e-2	1.000000e+0	1.000000e+0	1.564348e+1	6.392439e-2	1	3.512329e-4	5.494505e-3	27	1.369346e-2	1.000000e+0	1.000000e+0	7.302756e+1	1.369346e-2	1	1	3.937008e-3	1.000000e+0	LTR13A	SUGCT
GO Molecular Function	GO:0051119	sugar transmembrane transporter activity	168	6.342955e-2	1.000000e+0	1.000000e+0	4.906383e+0	4.076322e-1	2	2.239737e-3	1.098901e-2	391	3.915515e-1	1.000000e+0	1.000000e+0	2.028543e+0	4.929646e-1	1	36	3.937008e-3	2.777778e-2	LTR13A,LTR13A	SLC2A1
GO Molecular Function	GO:0030305	heparanase activity	169	6.361762e-2	1.000000e+0	1.000000e+0	1.521619e+1	6.571949e-2	1	3.610961e-4	5.494505e-3	61	2.720014e-2	1.000000e+0	1.000000e+0	3.651378e+1	2.738692e-2	1	2	3.937008e-3	5.000000e-1	LTR13A	HPSE2
GO Molecular Function	GO:0010698	acetyltransferase activator activity	170	6.503298e-2	1.000000e+0	1.000000e+0	1.487396e+1	6.723160e-2	1	3.694044e-4	5.494505e-3	61	2.720014e-2	1.000000e+0	1.000000e+0	3.651378e+1	2.738692e-2	1	2	3.937008e-3	5.000000e-1	LTR13A	PDCD5
GO Molecular Function	GO:0008330	protein tyrosine/threonine phosphatase activity	171	6.554019e-2	1.000000e+0	1.000000e+0	1.475491e+1	6.777404e-2	1	3.723848e-4	5.494505e-3	91	4.052257e-2	1.000000e+0	1.000000e+0	2.434252e+1	4.108038e-2	1	3	3.937008e-3	3.333333e-1	LTR13A	DUSP1
GO Molecular Function	GO:0030229	very-low-density lipoprotein particle receptor activity	172	6.837404e-2	1.000000e+0	1.000000e+0	1.412228e+1	7.081010e-2	1	3.890665e-4	5.494505e-3	116	5.366326e-2	1.000000e+0	1.000000e+0	1.825689e+1	5.477384e-2	1	4	3.937008e-3	2.500000e-1	LTR13A	LRP8
GO Molecular Function	GO:0005184	neuropeptide hormone activity	173	6.900069e-2	1.000000e+0	1.000000e+0	4.673853e+0	4.279125e-1	2	2.351167e-3	1.098901e-2	353	3.204670e-1	1.000000e+0	1.000000e+0	2.608127e+0	3.834169e-1	1	28	3.937008e-3	3.571429e-2	LTR13A,LTR13A	POMC
GO Molecular Function	GO:0004915	interleukin-6 receptor activity	174	6.920265e-2	1.000000e+0	1.000000e+0	1.394709e+1	7.169957e-2	1	3.939537e-4	5.494505e-3	61	2.720014e-2	1.000000e+0	1.000000e+0	3.651378e+1	2.738692e-2	1	2	3.937008e-3	5.000000e-1	LTR13A	IL6R
GO Molecular Function	GO:0019981	interleukin-6 binding	174	6.920265e-2	1.000000e+0	1.000000e+0	1.394709e+1	7.169957e-2	1	3.939537e-4	5.494505e-3	61	2.720014e-2	1.000000e+0	1.000000e+0	3.651378e+1	2.738692e-2	1	2	3.937008e-3	5.000000e-1	LTR13A	IL6R
GO Molecular Function	GO:0016709	oxidoreductase activity, acting on paired donors, with incorporation or reduction of molecular oxygen, NAD(P)H as one donor, and incorporation of one atom of oxygen	176	7.057206e-2	1.000000e+0	1.000000e+0	4.613269e+0	4.335320e-1	2	2.382044e-3	1.098901e-2	146	7.871479e-2	1.000000e+0	1.000000e+0	4.295739e+0	4.655777e-1	2	34	7.874016e-3	5.882353e-2	LTR13A,LTR13A	AKR1C2,AKR1C3
GO Molecular Function	GO:0004658	propionyl-CoA carboxylase activity	177	7.059400e-2	1.000000e+0	1.000000e+0	1.366216e+1	7.319489e-2	1	4.021697e-4	5.494505e-3	61	2.720014e-2	1.000000e+0	1.000000e+0	3.651378e+1	2.738692e-2	1	2	3.937008e-3	5.000000e-1	LTR13A	PCCA
GO Molecular Function	GO:0004698	calcium-dependent protein kinase C activity	178	7.101670e-2	1.000000e+0	1.000000e+0	1.357780e+1	7.364961e-2	1	4.046682e-4	5.494505e-3	116	5.366326e-2	1.000000e+0	1.000000e+0	1.825689e+1	5.477384e-2	1	4	3.937008e-3	2.500000e-1	LTR13A	PRKCG
GO Molecular Function	GO:0004075	biotin carboxylase activity	179	7.157261e-2	1.000000e+0	1.000000e+0	1.346838e+1	7.424796e-2	1	4.079558e-4	5.494505e-3	136	6.662468e-2	1.000000e+0	1.000000e+0	1.460551e+1	6.846730e-2	1	5	3.937008e-3	2.000000e-1	LTR13A	PCCA
GO Molecular Function	GO:0052655	L-valine transaminase activity	180	7.161940e-2	1.000000e+0	1.000000e+0	1.345925e+1	7.429833e-2	1	4.082326e-4	5.494505e-3	61	2.720014e-2	1.000000e+0	1.000000e+0	3.651378e+1	2.738692e-2	1	2	3.937008e-3	5.000000e-1	LTR13A	BCAT2
GO Molecular Function	GO:0052654	L-leucine transaminase activity	180	7.161940e-2	1.000000e+0	1.000000e+0	1.345925e+1	7.429833e-2	1	4.082326e-4	5.494505e-3	61	2.720014e-2	1.000000e+0	1.000000e+0	3.651378e+1	2.738692e-2	1	2	3.937008e-3	5.000000e-1	LTR13A	BCAT2
GO Molecular Function	GO:0052656	L-isoleucine transaminase activity	180	7.161940e-2	1.000000e+0	1.000000e+0	1.345925e+1	7.429833e-2	1	4.082326e-4	5.494505e-3	61	2.720014e-2	1.000000e+0	1.000000e+0	3.651378e+1	2.738692e-2	1	2	3.937008e-3	5.000000e-1	LTR13A	BCAT2
GO Molecular Function	GO:0009982	pseudouridine synthase activity	183	7.377056e-2	1.000000e+0	1.000000e+0	1.305191e+1	7.661717e-2	1	4.209734e-4	5.494505e-3	229	1.641478e-1	1.000000e+0	1.000000e+0	5.617505e+0	1.780150e-1	1	13	3.937008e-3	7.692308e-2	LTR13A	PUS1
GO Molecular Function	GO:0047485	protein N-terminus binding	184	7.470250e-2	1.000000e+0	1.000000e+0	2.538082e+0	1.575993e+0	4	8.659304e-3	2.197802e-2	249	1.811510e-1	1.000000e+0	1.000000e+0	2.047502e+0	1.465200e+0	3	107	1.181102e-2	2.803738e-2	LTR13A,LTR13A,LTR13A,LTR13A	EXOC2,MORF4L1,ZWINT
GO Molecular Function	GO:0005179	hormone activity	185	7.548492e-2	1.000000e+0	1.000000e+0	2.528752e+0	1.581808e+0	4	8.691251e-3	2.197802e-2	277	2.161369e-1	1.000000e+0	1.000000e+0	1.872502e+0	1.602135e+0	3	117	1.181102e-2	2.564103e-2	LTR13A,LTR13A,LTR13A,LTR13A	C1QTNF9,NPPB,POMC
GO Molecular Function	GO:0019838	growth factor binding	186	7.841626e-2	1.000000e+0	1.000000e+0	2.026177e+0	2.961242e+0	6	1.627056e-2	3.296703e-2	88	3.336998e-2	1.000000e+0	1.000000e+0	2.808752e+0	1.780150e+0	5	130	1.968504e-2	3.846154e-2	LTR13A,LTR13A,LTR13A,LTR13A,LTR13A,LTR13A	DUSP1,FGFBP3,FLT4,IGFBP3,IL6R
GO Molecular Function	GO:0016763	transferase activity, transferring pentosyl groups	187	7.842299e-2	1.000000e+0	1.000000e+0	3.022671e+0	9.924997e-1	3	5.453295e-3	1.648352e-2	86	3.263764e-2	1.000000e+0	1.000000e+0	4.295739e+0	6.983665e-1	3	51	1.181102e-2	5.882353e-2	LTR13A,LTR13A,LTR13A	PARP4,TNKS2,TYMP
GO Molecular Function	GO:0071855	neuropeptide receptor binding	188	8.197213e-2	1.000000e+0	1.000000e+0	4.226956e+0	4.731538e-1	2	2.599746e-3	1.098901e-2	353	3.204670e-1	1.000000e+0	1.000000e+0	2.608127e+0	3.834169e-1	1	28	3.937008e-3	3.571429e-2	LTR13A,LTR13A	POMC
GO Molecular Function	GO:0015144	carbohydrate transmembrane transporter activity	189	8.246030e-2	1.000000e+0	1.000000e+0	4.212213e+0	4.748098e-1	2	2.608845e-3	1.098901e-2	423	4.476450e-1	1.000000e+0	1.000000e+0	1.698315e+0	5.888188e-1	1	43	3.937008e-3	2.325581e-2	LTR13A,LTR13A	SLC2A1
GO Molecular Function	GO:0016823	hydrolase activity, acting on acid carbon-carbon bonds, in ketonic substances	190	8.263244e-2	1.000000e+0	1.000000e+0	1.159735e+1	8.622662e-2	1	4.737727e-4	5.494505e-3	91	4.052257e-2	1.000000e+0	1.000000e+0	2.434252e+1	4.108038e-2	1	3	3.937008e-3	3.333333e-1	LTR13A	FAH
GO Molecular Function	GO:0005220	inositol 1,4,5-trisphosphate-sensitive calcium-release channel activity	191	8.313307e-2	1.000000e+0	1.000000e+0	1.152442e+1	8.677224e-2	1	4.767705e-4	5.494505e-3	91	4.052257e-2	1.000000e+0	1.000000e+0	2.434252e+1	4.108038e-2	1	3	3.937008e-3	3.333333e-1	LTR13A	ITPR3
GO Molecular Function	GO:0016404	15-hydroxyprostaglandin dehydrogenase (NAD+) activity	192	8.344995e-2	1.000000e+0	1.000000e+0	1.147872e+1	8.711775e-2	1	4.786689e-4	5.494505e-3	61	2.720014e-2	1.000000e+0	1.000000e+0	3.651378e+1	2.738692e-2	1	2	3.937008e-3	5.000000e-1	LTR13A	ABCC4
GO Molecular Function	GO:0008083	growth factor activity	193	8.349113e-2	1.000000e+0	1.000000e+0	1.870339e+0	3.742636e+0	7	2.056394e-2	3.846154e-2	144	7.228639e-2	1.000000e+0	1.000000e+0	2.253937e+0	2.218341e+0	5	162	1.968504e-2	3.086420e-2	LTR13A,LTR13A,LTR13A,LTR13A,LTR13A,LTR13A,LTR13A	BDNF,BMP15,FGF21,GRN,TYMP
GO Molecular Function	GO:0016462	pyrophosphatase activity	194	8.619318e-2	1.000000e+0	1.000000e+0	1.417040e+0	1.270253e+1	18	6.979412e-2	9.890110e-2	326	2.781546e-1	1.000000e+0	1.000000e+0	1.201393e+0	1.165313e+1	14	851	5.511811e-2	1.645123e-2	LTR13A,LTR13A,LTR13A,LTR13A,LTR13A,LTR13A,LTR13A,LTR13A,LTR13A,LTR13A,LTR13A,LTR13A,LTR13A,LTR13A,LTR13A,LTR13A,LTR13A,LTR13A	ABCC4,ARL4C,ARL4D,DDX51,ENTPD1,EP400,KIF18A,NUDT10,NUDT3,RAB2A,RBBP4,SMARCA2,TBCC,WDR60
GO Molecular Function	GO:0016972	thiol oxidase activity	195	8.640137e-2	1.000000e+0	1.000000e+0	1.106911e+1	9.034151e-2	1	4.963819e-4	5.494505e-3	116	5.366326e-2	1.000000e+0	1.000000e+0	1.825689e+1	5.477384e-2	1	4	3.937008e-3	2.500000e-1	LTR13A	QSOX2
GO Molecular Function	GO:0009374	biotin binding	196	8.701303e-2	1.000000e+0	1.000000e+0	1.098769e+1	9.101090e-2	1	5.000599e-4	5.494505e-3	136	6.662468e-2	1.000000e+0	1.000000e+0	1.460551e+1	6.846730e-2	1	5	3.937008e-3	2.000000e-1	LTR13A	PCCA
GO Molecular Function	GO:0016818	hydrolase activity, acting on acid anhydrides, in phosphorus-containing anhydrides	197	8.707443e-2	1.000000e+0	1.000000e+0	1.415018e+0	1.272069e+1	18	6.989388e-2	9.890110e-2	327	2.810167e-1	1.000000e+0	1.000000e+0	1.198577e+0	1.168052e+1	14	853	5.511811e-2	1.641266e-2	LTR13A,LTR13A,LTR13A,LTR13A,LTR13A,LTR13A,LTR13A,LTR13A,LTR13A,LTR13A,LTR13A,LTR13A,LTR13A,LTR13A,LTR13A,LTR13A,LTR13A,LTR13A	ABCC4,ARL4C,ARL4D,DDX51,ENTPD1,EP400,KIF18A,NUDT10,NUDT3,RAB2A,RBBP4,SMARCA2,TBCC,WDR60
GO Molecular Function	GO:0004558	alpha-1,4-glucosidase activity	198	8.726376e-2	1.000000e+0	1.000000e+0	1.095465e+1	9.128543e-2	1	5.015683e-4	5.494505e-3	116	5.366326e-2	1.000000e+0	1.000000e+0	1.825689e+1	5.477384e-2	1	4	3.937008e-3	2.500000e-1	LTR13A	GANC
GO Molecular Function	GO:0016817	hydrolase activity, acting on acid anhydrides	199	8.734778e-2	1.000000e+0	1.000000e+0	1.414395e+0	1.272629e+1	18	6.992469e-2	9.890110e-2	335	2.853281e-1	1.000000e+0	1.000000e+0	1.194376e+0	1.172160e+1	14	856	5.511811e-2	1.635514e-2	LTR13A,LTR13A,LTR13A,LTR13A,LTR13A,LTR13A,LTR13A,LTR13A,LTR13A,LTR13A,LTR13A,LTR13A,LTR13A,LTR13A,LTR13A,LTR13A,LTR13A,LTR13A	ABCC4,ARL4C,ARL4D,DDX51,ENTPD1,EP400,KIF18A,NUDT10,NUDT3,RAB2A,RBBP4,SMARCA2,TBCC,WDR60
GO Molecular Function	GO:0004601	peroxidase activity	200	8.913640e-2	1.000000e+0	1.000000e+0	4.022825e+0	4.971630e-1	2	2.731665e-3	1.098901e-2	423	4.476450e-1	1.000000e+0	1.000000e+0	1.698315e+0	5.888188e-1	1	43	3.937008e-3	2.325581e-2	LTR13A,LTR13A	MGST3
GO Molecular Function	GO:0008574	ATP-dependent microtubule motor activity, plus-end-directed	201	8.971459e-2	1.000000e+0	1.000000e+0	4.007418e+0	4.990745e-1	2	2.742168e-3	1.098901e-2	115	5.238201e-2	1.000000e+0	1.000000e+0	5.409449e+0	3.697234e-1	2	27	7.874016e-3	7.407407e-2	LTR13A,LTR13A	KIF18A,WDR60
GO Molecular Function	GO:0019900	kinase binding	202	9.108728e-2	1.000000e+0	1.000000e+0	1.423005e+0	1.194655e+1	17	6.564039e-2	9.340659e-2	393	3.936000e-1	1.000000e+0	1.000000e+0	1.128710e+0	8.859669e+0	10	647	3.937008e-2	1.545595e-2	LTR13A,LTR13A,LTR13A,LTR13A,LTR13A,LTR13A,LTR13A,LTR13A,LTR13A,LTR13A,LTR13A,LTR13A,LTR13A,LTR13A,LTR13A,LTR13A,LTR13A	BICD1,CASP9,CSPG4,EXOC2,GOLGA2,HDAC5,PRKAR2A,SLC2A1,TP73,YWHAZ
GO Molecular Function	GO:0016670	oxidoreductase activity, acting on a sulfur group of donors, oxygen as acceptor	203	9.214670e-2	1.000000e+0	1.000000e+0	1.034695e+1	9.664681e-2	1	5.310264e-4	5.494505e-3	155	9.201942e-2	1.000000e+0	1.000000e+0	1.043251e+1	9.585422e-2	1	7	3.937008e-3	1.428571e-1	LTR13A	QSOX2
GO Molecular Function	GO:0097371	MDM2/MDM4 family protein binding	204	9.263599e-2	1.000000e+0	1.000000e+0	1.028959e+1	9.718562e-2	1	5.339869e-4	5.494505e-3	147	7.940927e-2	1.000000e+0	1.000000e+0	1.217126e+1	8.216076e-2	1	6	3.937008e-3	1.666667e-1	LTR13A	TP73
GO Molecular Function	GO:0008160	protein tyrosine phosphatase activator activity	205	9.272480e-2	1.000000e+0	1.000000e+0	1.027924e+1	9.728344e-2	1	5.345244e-4	5.494505e-3	61	2.720014e-2	1.000000e+0	1.000000e+0	3.651378e+1	2.738692e-2	1	2	3.937008e-3	5.000000e-1	LTR13A	IGFBP3
GO Molecular Function	GO:0008429	phosphatidylethanolamine binding	206	9.290319e-2	1.000000e+0	1.000000e+0	1.025852e+1	9.747999e-2	1	5.356043e-4	5.494505e-3	182	1.167259e-1	1.000000e+0	1.000000e+0	8.114173e+0	1.232411e-1	1	9	3.937008e-3	1.111111e-1	LTR13A	ESYT2
GO Molecular Function	GO:0008410	CoA-transferase activity	207	9.325879e-2	1.000000e+0	1.000000e+0	1.021744e+1	9.787187e-2	1	5.377575e-4	5.494505e-3	116	5.366326e-2	1.000000e+0	1.000000e+0	1.825689e+1	5.477384e-2	1	4	3.937008e-3	2.500000e-1	LTR13A	SUGCT
GO Molecular Function	GO:0005125	cytokine activity	208	9.419998e-2	1.000000e+0	1.000000e+0	1.926071e+0	3.115149e+0	6	1.711621e-2	3.296703e-2	153	8.537455e-2	1.000000e+0	1.000000e+0	1.973718e+0	3.039948e+0	6	222	2.362205e-2	2.702703e-2	LTR13A,LTR13A,LTR13A,LTR13A,LTR13A,LTR13A	BMP15,GRN,IFNL2,IFNL3,SCGB3A1,VSTM1
GO Molecular Function	GO:0019784	NEDD8-specific protease activity	209	9.503254e-2	1.000000e+0	1.000000e+0	1.001714e+1	9.982891e-2	1	5.485105e-4	5.494505e-3	155	9.201942e-2	1.000000e+0	1.000000e+0	1.043251e+1	9.585422e-2	1	7	3.937008e-3	1.428571e-1	LTR13A	COPS4
GO Molecular Function	GO:0003924	GTPase activity	210	9.510855e-2	1.000000e+0	1.000000e+0	1.809906e+0	3.867604e+0	7	2.125057e-2	3.846154e-2	472	5.387405e-1	1.000000e+0	1.000000e+0	1.039538e+0	3.847862e+0	4	281	1.574803e-2	1.423488e-2	LTR13A,LTR13A,LTR13A,LTR13A,LTR13A,LTR13A,LTR13A	ARL4C,ARL4D,RAB2A,TBCC
GO Molecular Function	GO:0016684	oxidoreductase activity, acting on peroxide as acceptor	211	9.723444e-2	1.000000e+0	1.000000e+0	3.819609e+0	5.236138e-1	2	2.876999e-3	1.098901e-2	434	4.700792e-1	1.000000e+0	1.000000e+0	1.587556e+0	6.298992e-1	1	46	3.937008e-3	2.173913e-2	LTR13A,LTR13A	MGST3
GO Molecular Function	GO:0030551	cyclic nucleotide binding	212	9.757894e-2	1.000000e+0	1.000000e+0	2.745375e+0	1.092747e+0	3	6.004103e-3	1.648352e-2	395	3.998995e-1	1.000000e+0	1.000000e+0	1.973718e+0	5.066580e-1	1	37	3.937008e-3	2.702703e-2	LTR13A,LTR13A,LTR13A	PRKAR2A
GO Molecular Function	GO:0001054	RNA polymerase I activity	213	9.759224e-2	1.000000e+0	1.000000e+0	9.740908e+0	1.026598e-1	1	5.640650e-4	5.494505e-3	216	1.525356e-1	1.000000e+0	1.000000e+0	6.085630e+0	1.643215e-1	1	12	3.937008e-3	8.333333e-2	LTR13A	ZNRD1
GO Molecular Function	GO:0090599	alpha-glucosidase activity	214	9.990360e-2	1.000000e+0	1.000000e+0	9.503627e+0	1.052230e-1	1	5.781482e-4	5.494505e-3	147	7.940927e-2	1.000000e+0	1.000000e+0	1.217126e+1	8.216076e-2	1	6	3.937008e-3	1.666667e-1	LTR13A	GANC
GO Molecular Function	GO:0051400	BH domain binding	215	1.003969e-1	1.000000e+0	1.000000e+0	9.454398e+0	1.057709e-1	1	5.811587e-4	5.494505e-3	216	1.525356e-1	1.000000e+0	1.000000e+0	6.085630e+0	1.643215e-1	1	12	3.937008e-3	8.333333e-2	LTR13A	BIK
GO Molecular Function	GO:0008142	oxysterol binding	216	1.030233e-1	1.000000e+0	1.000000e+0	9.200233e+0	1.086929e-1	1	5.972137e-4	5.494505e-3	136	6.662468e-2	1.000000e+0	1.000000e+0	1.460551e+1	6.846730e-2	1	5	3.937008e-3	2.000000e-1	LTR13A	GPR183
GO Molecular Function	GO:0016620	oxidoreductase activity, acting on the aldehyde or oxo group of donors, NAD or NADP as acceptor	217	1.038960e-1	1.000000e+0	1.000000e+0	3.670412e+0	5.448980e-1	2	2.993945e-3	1.098901e-2	381	3.745070e-1	1.000000e+0	1.000000e+0	2.147869e+0	4.655777e-1	1	34	3.937008e-3	2.941176e-2	LTR13A,LTR13A	AKR1C3
GO Molecular Function	GO:1990380	Lys48-specific deubiquitinase activity	218	1.043933e-1	1.000000e+0	1.000000e+0	9.072720e+0	1.102205e-1	1	6.056073e-4	5.494505e-3	200	1.288268e-1	1.000000e+0	1.000000e+0	7.302756e+0	1.369346e-1	1	10	3.937008e-3	1.000000e-1	LTR13A	FAM63B
GO Molecular Function	GO:0004726	non-membrane spanning protein tyrosine phosphatase activity	219	1.053477e-1	1.000000e+0	1.000000e+0	8.985851e+0	1.112861e-1	1	6.114619e-4	5.494505e-3	172	1.044575e-1	1.000000e+0	1.000000e+0	9.128445e+0	1.095477e-1	1	8	3.937008e-3	1.250000e-1	LTR13A	DUSP1
GO Molecular Function	GO:0099604	ligand-gated calcium channel activity	220	1.062243e-1	1.000000e+0	1.000000e+0	3.621575e+0	5.522460e-1	2	3.034319e-3	1.098901e-2	90	3.912013e-2	1.000000e+0	1.000000e+0	6.350223e+0	3.149496e-1	2	23	7.874016e-3	8.695652e-2	LTR13A,LTR13A	GRIN2A,ITPR3
GO Molecular Function	GO:0008035	high-density lipoprotein particle binding	221	1.069676e-1	1.000000e+0	1.000000e+0	8.841947e+0	1.130973e-1	1	6.214135e-4	5.494505e-3	182	1.167259e-1	1.000000e+0	1.000000e+0	8.114173e+0	1.232411e-1	1	9	3.937008e-3	1.111111e-1	LTR13A	LRP8
GO Molecular Function	GO:0004897	ciliary neurotrophic factor receptor activity	222	1.077522e-1	1.000000e+0	1.000000e+0	8.773803e+0	1.139757e-1	1	6.262399e-4	5.494505e-3	116	5.366326e-2	1.000000e+0	1.000000e+0	1.825689e+1	5.477384e-2	1	4	3.937008e-3	2.500000e-1	LTR13A	IL6R
GO Molecular Function	GO:0016421	CoA carboxylase activity	223	1.100326e-1	1.000000e+0	1.000000e+0	8.581254e+0	1.165331e-1	1	6.402917e-4	5.494505e-3	147	7.940927e-2	1.000000e+0	1.000000e+0	1.217126e+1	8.216076e-2	1	6	3.937008e-3	1.666667e-1	LTR13A	PCCA
GO Molecular Function	GO:0003839	gamma-glutamylcyclotransferase activity	224	1.132422e-1	1.000000e+0	1.000000e+0	8.323366e+0	1.201437e-1	1	6.601302e-4	5.494505e-3	116	5.366326e-2	1.000000e+0	1.000000e+0	1.825689e+1	5.477384e-2	1	4	3.937008e-3	2.500000e-1	LTR13A	GGACT
GO Molecular Function	GO:0031871	proteinase activated receptor binding	225	1.137725e-1	1.000000e+0	1.000000e+0	8.282159e+0	1.207415e-1	1	6.634147e-4	5.494505e-3	91	4.052257e-2	1.000000e+0	1.000000e+0	2.434252e+1	4.108038e-2	1	3	3.937008e-3	3.333333e-1	LTR13A	BICD1
GO Molecular Function	GO:0019901	protein kinase binding	226	1.137874e-1	1.000000e+0	1.000000e+0	1.411076e+0	1.063019e+1	15	5.840762e-2	8.241758e-2	380	3.698978e-1	1.000000e+0	1.000000e+0	1.163271e+0	7.736805e+0	9	565	3.543307e-2	1.592920e-2	LTR13A,LTR13A,LTR13A,LTR13A,LTR13A,LTR13A,LTR13A,LTR13A,LTR13A,LTR13A,LTR13A,LTR13A,LTR13A,LTR13A,LTR13A	BICD1,CASP9,CSPG4,EXOC2,GOLGA2,HDAC5,PRKAR2A,TP73,YWHAZ
GO Molecular Function	GO:0032051	clathrin light chain binding	227	1.140707e-1	1.000000e+0	1.000000e+0	8.259151e+0	1.210778e-1	1	6.652627e-4	5.494505e-3	155	9.201942e-2	1.000000e+0	1.000000e+0	1.043251e+1	9.585422e-2	1	7	3.937008e-3	1.428571e-1	LTR13A	CALY
GO Molecular Function	GO:0017110	nucleoside-diphosphatase activity	228	1.147555e-1	1.000000e+0	1.000000e+0	8.206769e+0	1.218506e-1	1	6.695090e-4	5.494505e-3	241	1.756015e-1	1.000000e+0	1.000000e+0	5.216254e+0	1.917084e-1	1	14	3.937008e-3	7.142857e-2	LTR13A	ENTPD1
GO Molecular Function	GO:0016765	transferase activity, transferring alkyl or aryl (other than methyl) groups	229	1.183090e-1	1.000000e+0	1.000000e+0	3.391452e+0	5.897179e-1	2	3.240208e-3	1.098901e-2	484	5.572633e-1	1.000000e+0	1.000000e+0	1.237755e+0	8.079142e-1	1	59	3.937008e-3	1.694915e-2	LTR13A,LTR13A	MGST3
GO Molecular Function	GO:0005138	interleukin-6 receptor binding	230	1.184322e-1	1.000000e+0	1.000000e+0	7.935895e+0	1.260097e-1	1	6.923611e-4	5.494505e-3	155	9.201942e-2	1.000000e+0	1.000000e+0	1.043251e+1	9.585422e-2	1	7	3.937008e-3	1.428571e-1	LTR13A	IL6R
GO Molecular Function	GO:0051018	protein kinase A binding	231	1.200246e-1	1.000000e+0	1.000000e+0	2.499159e+0	1.200404e+0	3	6.595624e-3	1.648352e-2	449	4.916056e-1	1.000000e+0	1.000000e+0	1.490358e+0	6.709796e-1	1	49	3.937008e-3	2.040816e-2	LTR13A,LTR13A,LTR13A	PRKAR2A
GO Molecular Function	GO:0043236	laminin binding	232	1.223906e-1	1.000000e+0	1.000000e+0	3.321452e+0	6.021464e-1	2	3.308497e-3	1.098901e-2	135	5.952866e-2	1.000000e+0	1.000000e+0	5.036383e+0	3.971104e-1	2	29	7.874016e-3	6.896552e-2	LTR13A,LTR13A	AGRN,LYPD3
GO Molecular Function	GO:0042605	peptide antigen binding	233	1.225335e-1	1.000000e+0	1.000000e+0	7.652890e+0	1.306696e-1	1	7.179648e-4	5.494505e-3	280	2.198742e-1	1.000000e+0	1.000000e+0	4.057087e+0	2.464823e-1	1	18	3.937008e-3	5.555556e-2	LTR13A	HLA-G
GO Molecular Function	GO:0008238	exopeptidase activity	234	1.251695e-1	1.000000e+0	1.000000e+0	2.099690e+0	1.905043e+0	4	1.046727e-2	2.197802e-2	134	5.789909e-2	1.000000e+0	1.000000e+0	2.755757e+0	1.451507e+0	4	106	1.574803e-2	3.773585e-2	LTR13A,LTR13A,LTR13A,LTR13A	CTSH,FAM63B,PRSS16,TRHDE
GO Molecular Function	GO:0004993	G-protein coupled serotonin receptor activity	235	1.275045e-1	1.000000e+0	1.000000e+0	3.238476e+0	6.175745e-1	2	3.393266e-3	1.098901e-2	310	2.617781e-1	1.000000e+0	1.000000e+0	3.319435e+0	3.012561e-1	1	22	3.937008e-3	4.545455e-2	LTR13A,LTR13A	OR10H4
GO Molecular Function	GO:0004842	ubiquitin-protein transferase activity	236	1.285696e-1	1.000000e+0	1.000000e+0	1.477485e+0	7.445083e+0	11	4.090705e-2	6.043956e-2	482	5.524782e-1	1.000000e+0	1.000000e+0	1.004966e+0	5.970349e+0	6	436	2.362205e-2	1.376147e-2	LTR13A,LTR13A,LTR13A,LTR13A,LTR13A,LTR13A,LTR13A,LTR13A,LTR13A,LTR13A,LTR13A	ASB16,FANCL,FBXL12,KLHL34,MAGEL2,UBE2Q2
GO Molecular Function	GO:0016885	ligase activity, forming carbon-carbon bonds	237	1.297161e-1	1.000000e+0	1.000000e+0	7.200314e+0	1.388828e-1	1	7.630925e-4	5.494505e-3	172	1.044575e-1	1.000000e+0	1.000000e+0	9.128445e+0	1.095477e-1	1	8	3.937008e-3	1.250000e-1	LTR13A	PCCA
GO Molecular Function	GO:0008294	calcium- and calmodulin-responsive adenylate cyclase activity	238	1.315539e-1	1.000000e+0	1.000000e+0	7.092443e+0	1.409951e-1	1	7.746985e-4	5.494505e-3	61	2.720014e-2	1.000000e+0	1.000000e+0	3.651378e+1	2.738692e-2	1	2	3.937008e-3	5.000000e-1	LTR13A	ADCY8
GO Molecular Function	GO:0009931	calcium-dependent protein serine/threonine kinase activity	239	1.336946e-1	1.000000e+0	1.000000e+0	6.970525e+0	1.434612e-1	1	7.882484e-4	5.494505e-3	208	1.407626e-1	1.000000e+0	1.000000e+0	6.638869e+0	1.506281e-1	1	11	3.937008e-3	9.090909e-2	LTR13A	PRKCG
GO Molecular Function	GO:0099589	serotonin receptor activity	240	1.356916e-1	1.000000e+0	1.000000e+0	3.115404e+0	6.419714e-1	2	3.527315e-3	1.098901e-2	362	3.297862e-1	1.000000e+0	1.000000e+0	2.518192e+0	3.971104e-1	1	29	3.937008e-3	3.448276e-2	LTR13A,LTR13A	OR10H4
GO Molecular Function	GO:0003857	3-hydroxyacyl-CoA dehydrogenase activity	241	1.358919e-1	1.000000e+0	1.000000e+0	6.849369e+0	1.459989e-1	1	8.021915e-4	5.494505e-3	182	1.167259e-1	1.000000e+0	1.000000e+0	8.114173e+0	1.232411e-1	1	9	3.937008e-3	1.111111e-1	LTR13A	EHHADH
GO Molecular Function	GO:0043395	heparan sulfate proteoglycan binding	242	1.360194e-1	1.000000e+0	1.000000e+0	3.110706e+0	6.429408e-1	2	3.532642e-3	1.098901e-2	85	3.017413e-2	1.000000e+0	1.000000e+0	7.302756e+0	2.738692e-1	2	20	7.874016e-3	1.000000e-1	LTR13A,LTR13A	AGRN,HPSE2
GO Molecular Function	GO:0005198	structural molecule activity	243	1.367190e-1	1.000000e+0	1.000000e+0	1.406881e+0	9.240299e+0	13	5.077087e-2	7.142857e-2	309	2.561208e-1	1.000000e+0	1.000000e+0	1.248334e+0	9.612809e+0	12	702	4.724409e-2	1.709402e-2	LTR13A,LTR13A,LTR13A,LTR13A,LTR13A,LTR13A,LTR13A,LTR13A,LTR13A,LTR13A,LTR13A,LTR13A,LTR13A	AGRN,BICD1,CAPN3,CLDN10,COA1,CYLC2,DLG5,JPH1,RPL10L,SYNC,TPM4,VCL
GO Molecular Function	GO:0004652	polynucleotide adenylyltransferase activity	244	1.367567e-1	1.000000e+0	1.000000e+0	6.802756e+0	1.469993e-1	1	8.076882e-4	5.494505e-3	172	1.044575e-1	1.000000e+0	1.000000e+0	9.128445e+0	1.095477e-1	1	8	3.937008e-3	1.250000e-1	LTR13A	MTPAP
GO Molecular Function	GO:0010857	calcium-dependent protein kinase activity	245	1.375770e-1	1.000000e+0	1.000000e+0	6.759073e+0	1.479493e-1	1	8.129081e-4	5.494505e-3	216	1.525356e-1	1.000000e+0	1.000000e+0	6.085630e+0	1.643215e-1	1	12	3.937008e-3	8.333333e-2	LTR13A	PRKCG
GO Molecular Function	GO:0031995	insulin-like growth factor II binding	246	1.377435e-1	1.000000e+0	1.000000e+0	6.750274e+0	1.481421e-1	1	8.139678e-4	5.494505e-3	172	1.044575e-1	1.000000e+0	1.000000e+0	9.128445e+0	1.095477e-1	1	8	3.937008e-3	1.250000e-1	LTR13A	IGFBP3
GO Molecular Function	GO:0050833	pyruvate transmembrane transporter activity	247	1.384512e-1	1.000000e+0	1.000000e+0	6.713095e+0	1.489626e-1	1	8.184758e-4	5.494505e-3	116	5.366326e-2	1.000000e+0	1.000000e+0	1.825689e+1	5.477384e-2	1	4	3.937008e-3	2.500000e-1	LTR13A	SLC16A11
GO Molecular Function	GO:0008239	dipeptidyl-peptidase activity	248	1.385008e-1	1.000000e+0	1.000000e+0	6.710505e+0	1.490201e-1	1	8.187917e-4	5.494505e-3	208	1.407626e-1	1.000000e+0	1.000000e+0	6.638869e+0	1.506281e-1	1	11	3.937008e-3	9.090909e-2	LTR13A	PRSS16
GO Molecular Function	GO:0070740	tubulin-glutamic acid ligase activity	249	1.401141e-1	1.000000e+0	1.000000e+0	6.627211e+0	1.508930e-1	1	8.290827e-4	5.494505e-3	172	1.044575e-1	1.000000e+0	1.000000e+0	9.128445e+0	1.095477e-1	1	8	3.937008e-3	1.250000e-1	LTR13A	TTLL1
GO Molecular Function	GO:0004497	monooxygenase activity	250	1.407179e-1	1.000000e+0	1.000000e+0	2.320030e+0	1.293087e+0	3	7.104873e-3	1.648352e-2	197	1.260145e-1	1.000000e+0	1.000000e+0	2.434252e+0	1.232411e+0	3	90	1.181102e-2	3.333333e-2	LTR13A,LTR13A,LTR13A	AKR1C2,AKR1C3,CYP17A1
GO Molecular Function	GO:0070739	protein-glutamic acid ligase activity	251	1.409138e-1	1.000000e+0	1.000000e+0	6.586632e+0	1.518227e-1	1	8.341904e-4	5.494505e-3	182	1.167259e-1	1.000000e+0	1.000000e+0	8.114173e+0	1.232411e-1	1	9	3.937008e-3	1.111111e-1	LTR13A	TTLL1
GO Molecular Function	GO:0001875	lipopolysaccharide receptor activity	252	1.454874e-1	1.000000e+0	1.000000e+0	6.363100e+0	1.571561e-1	1	8.634951e-4	5.494505e-3	136	6.662468e-2	1.000000e+0	1.000000e+0	1.460551e+1	6.846730e-2	1	5	3.937008e-3	2.000000e-1	LTR13A	LY96
[truncated: 1,758 more rows]
