# Supplementary material for: Genome-wide bioinformatic analyses predict key host and viral factors in SARS-CoV-2 pathogenesis
Source: Commun Biol. 2021 May 17;4:590. doi: 10.1038/s42003-021-02095-0 (PMC8128904; doi:10.1038/s42003-021-02095-0)
Supplement: Supplementary file 12 — Supplementary Data 10 [file 42003_2021_2095_MOESM12_ESM.zip › GREAT_Analysis_TE/GREATperFamily_Analysis_MLT1l.tsv]

# GREAT version 4.0.4	Species assembly: hg19	Association rule: Basal+extension: 5000 bp upstream, 1000 bp downstream, 1000000 bp max extension, curated regulatory domains included
# Ontology summary statistics are provided in the footer.
#
# Ontology	ID	Desc	BinomRank	BinomP	BinomBonfP	BinomFdrQ	RegionFoldEnrich	ExpRegions	ObsRegions	GenomeFrac	SetCov	HyperRank	HyperP	HyperBonfP	HyperFdrQ	GeneFoldEnrich	ExpGenes	ObsGenes	TotalGenes	GeneSetCov	TermCov	Regions	Genes
Ensembl Genes	9101	MEX3C	1	5.133371e-10	9.521890e-6	9.521890e-6	5.129656e+0	4.483731e+0	23	4.075378e-4	2.090529e-3	1	3.106367e-1	1.000000e+0	1.000000e+0	3.219195e+0	3.106367e-1	1	1	1.735509e-4	1.000000e+0	MLT1I,MLT1I,MLT1I,MLT1I,MLT1I,MLT1I,MLT1I,MLT1I,MLT1I,MLT1I,MLT1I,MLT1I,MLT1I,MLT1I,MLT1I,MLT1I,MLT1I,MLT1I,MLT1I,MLT1I,MLT1I,MLT1I,MLT1I	MEX3C
Ensembl Genes	18519	KHDRBS3	2	6.663752e-10	1.236059e-5	6.180297e-6	4.186521e+0	6.688131e+0	28	6.079013e-4	2.544992e-3	1	3.106367e-1	1.000000e+0	1.000000e+0	3.219195e+0	3.106367e-1	1	1	1.735509e-4	1.000000e+0	MLT1I,MLT1I,MLT1I,MLT1I,MLT1I,MLT1I,MLT1I,MLT1I,MLT1I,MLT1I,MLT1I,MLT1I,MLT1I,MLT1I,MLT1I,MLT1I,MLT1I,MLT1I,MLT1I,MLT1I,MLT1I,MLT1I,MLT1I,MLT1I,MLT1I,MLT1I,MLT1I,MLT1I	KHDRBS3
Ensembl Genes	7172	HS3ST4	3	1.039338e-9	1.927868e-5	6.426227e-6	4.549655e+0	5.494923e+0	25	4.994476e-4	2.272314e-3	1	3.106367e-1	1.000000e+0	1.000000e+0	3.219195e+0	3.106367e-1	1	1	1.735509e-4	1.000000e+0	MLT1I,MLT1I,MLT1I,MLT1I,MLT1I,MLT1I,MLT1I,MLT1I,MLT1I,MLT1I,MLT1I,MLT1I,MLT1I,MLT1I,MLT1I,MLT1I,MLT1I,MLT1I,MLT1I,MLT1I,MLT1I,MLT1I,MLT1I,MLT1I,MLT1I	HS3ST4
Ensembl Genes	7352	IRX5	4	8.183127e-9	1.517888e-4	3.794721e-5	5.064779e+0	3.948840e+0	20	3.589202e-4	1.817851e-3	1	3.106367e-1	1.000000e+0	1.000000e+0	3.219195e+0	3.106367e-1	1	1	1.735509e-4	1.000000e+0	MLT1I,MLT1I,MLT1I,MLT1I,MLT1I,MLT1I,MLT1I,MLT1I,MLT1I,MLT1I,MLT1I,MLT1I,MLT1I,MLT1I,MLT1I,MLT1I,MLT1I,MLT1I,MLT1I,MLT1I	IRX5
Ensembl Genes	12288	CHD6	5	8.639403e-9	1.602523e-4	3.205046e-5	4.589568e+0	4.793480e+0	22	4.356917e-4	1.999636e-3	1	3.106367e-1	1.000000e+0	1.000000e+0	3.219195e+0	3.106367e-1	1	1	1.735509e-4	1.000000e+0	MLT1I,MLT1I,MLT1I,MLT1I,MLT1I,MLT1I,MLT1I,MLT1I,MLT1I,MLT1I,MLT1I,MLT1I,MLT1I,MLT1I,MLT1I,MLT1I,MLT1I,MLT1I,MLT1I,MLT1I,MLT1I,MLT1I	CHD6
Ensembl Genes	15174	EGFLAM	6	1.308432e-8	2.427011e-4	4.045018e-5	5.867060e+0	2.897533e+0	17	2.633642e-4	1.545174e-3	1	3.106367e-1	1.000000e+0	1.000000e+0	3.219195e+0	3.106367e-1	1	1	1.735509e-4	1.000000e+0	MLT1I,MLT1I,MLT1I,MLT1I,MLT1I,MLT1I,MLT1I,MLT1I,MLT1I,MLT1I,MLT1I,MLT1I,MLT1I,MLT1I,MLT1I,MLT1I,MLT1I	EGFLAM
Ensembl Genes	6753	ABHD2	7	4.523539e-8	8.390712e-4	1.198673e-4	9.462291e+0	1.162509e+0	11	1.056634e-4	9.998182e-4	1	3.106367e-1	1.000000e+0	1.000000e+0	3.219195e+0	3.106367e-1	1	1	1.735509e-4	1.000000e+0	MLT1I,MLT1I,MLT1I,MLT1I,MLT1I,MLT1I,MLT1I,MLT1I,MLT1I,MLT1I,MLT1I	ABHD2
Ensembl Genes	18518	ZFAT	8	4.553040e-8	8.445434e-4	1.055679e-4	3.737965e+0	6.688131e+0	25	6.079013e-4	2.272314e-3	1	3.106367e-1	1.000000e+0	1.000000e+0	3.219195e+0	3.106367e-1	1	1	1.735509e-4	1.000000e+0	MLT1I,MLT1I,MLT1I,MLT1I,MLT1I,MLT1I,MLT1I,MLT1I,MLT1I,MLT1I,MLT1I,MLT1I,MLT1I,MLT1I,MLT1I,MLT1I,MLT1I,MLT1I,MLT1I,MLT1I,MLT1I,MLT1I,MLT1I,MLT1I,MLT1I	ZFAT
Ensembl Genes	7173	KDM8	9	7.177474e-8	1.331350e-3	1.479277e-4	4.644989e+0	4.090430e+0	19	3.717896e-4	1.726959e-3	1	3.106367e-1	1.000000e+0	1.000000e+0	3.219195e+0	3.106367e-1	1	1	1.735509e-4	1.000000e+0	MLT1I,MLT1I,MLT1I,MLT1I,MLT1I,MLT1I,MLT1I,MLT1I,MLT1I,MLT1I,MLT1I,MLT1I,MLT1I,MLT1I,MLT1I,MLT1I,MLT1I,MLT1I,MLT1I	KDM8
Ensembl Genes	9894	FAM187B	10	7.455492e-8	1.382919e-3	1.382919e-4	2.070028e+1	3.381597e-1	7	3.073620e-5	6.362480e-4	1	3.106367e-1	1.000000e+0	1.000000e+0	3.219195e+0	3.106367e-1	1	1	1.735509e-4	1.000000e+0	MLT1I,MLT1I,MLT1I,MLT1I,MLT1I,MLT1I,MLT1I	FAM187B
Ensembl Genes	7597	WWOX	11	8.515648e-8	1.579568e-3	1.435970e-4	4.592844e+0	4.136870e+0	19	3.760107e-4	1.726959e-3	1	3.106367e-1	1.000000e+0	1.000000e+0	3.219195e+0	3.106367e-1	1	1	1.735509e-4	1.000000e+0	MLT1I,MLT1I,MLT1I,MLT1I,MLT1I,MLT1I,MLT1I,MLT1I,MLT1I,MLT1I,MLT1I,MLT1I,MLT1I,MLT1I,MLT1I,MLT1I,MLT1I,MLT1I,MLT1I	WWOX
Ensembl Genes	4989	NUAK1	12	1.520313e-7	2.820029e-3	2.350024e-4	4.653875e+0	3.867744e+0	18	3.515492e-4	1.636066e-3	1	3.106367e-1	1.000000e+0	1.000000e+0	3.219195e+0	3.106367e-1	1	1	1.735509e-4	1.000000e+0	MLT1I,MLT1I,MLT1I,MLT1I,MLT1I,MLT1I,MLT1I,MLT1I,MLT1I,MLT1I,MLT1I,MLT1I,MLT1I,MLT1I,MLT1I,MLT1I,MLT1I,MLT1I	NUAK1
Ensembl Genes	11322	ACTR3	13	1.736529e-7	3.221088e-3	2.477760e-4	4.380174e+0	4.337727e+0	19	3.942672e-4	1.726959e-3	1	3.106367e-1	1.000000e+0	1.000000e+0	3.219195e+0	3.106367e-1	1	1	1.735509e-4	1.000000e+0	MLT1I,MLT1I,MLT1I,MLT1I,MLT1I,MLT1I,MLT1I,MLT1I,MLT1I,MLT1I,MLT1I,MLT1I,MLT1I,MLT1I,MLT1I,MLT1I,MLT1I,MLT1I,MLT1I	ACTR3
Ensembl Genes	18942	GAS1	14	1.863154e-7	3.455964e-3	2.468546e-4	4.359569e+0	4.358229e+0	19	3.961306e-4	1.726959e-3	1	3.106367e-1	1.000000e+0	1.000000e+0	3.219195e+0	3.106367e-1	1	1	1.735509e-4	1.000000e+0	MLT1I,MLT1I,MLT1I,MLT1I,MLT1I,MLT1I,MLT1I,MLT1I,MLT1I,MLT1I,MLT1I,MLT1I,MLT1I,MLT1I,MLT1I,MLT1I,MLT1I,MLT1I,MLT1I	GAS1
Ensembl Genes	7353	IRX6	15	3.268103e-7	6.062004e-3	4.041336e-4	6.236716e+0	2.084430e+0	13	1.894592e-4	1.181603e-3	1	3.106367e-1	1.000000e+0	1.000000e+0	3.219195e+0	3.106367e-1	1	1	1.735509e-4	1.000000e+0	MLT1I,MLT1I,MLT1I,MLT1I,MLT1I,MLT1I,MLT1I,MLT1I,MLT1I,MLT1I,MLT1I,MLT1I,MLT1I	IRX6
Ensembl Genes	13318	SATB1	16	4.050254e-7	7.512816e-3	4.695510e-4	3.796898e+0	5.530831e+0	21	5.027115e-4	1.908744e-3	1	3.106367e-1	1.000000e+0	1.000000e+0	3.219195e+0	3.106367e-1	1	1	1.735509e-4	1.000000e+0	MLT1I,MLT1I,MLT1I,MLT1I,MLT1I,MLT1I,MLT1I,MLT1I,MLT1I,MLT1I,MLT1I,MLT1I,MLT1I,MLT1I,MLT1I,MLT1I,MLT1I,MLT1I,MLT1I,MLT1I,MLT1I	SATB1
Ensembl Genes	12376	PREX1	17	4.707903e-7	8.732689e-3	5.136876e-4	4.298743e+0	4.187271e+0	18	3.805918e-4	1.636066e-3	1	3.106367e-1	1.000000e+0	1.000000e+0	3.219195e+0	3.106367e-1	1	1	1.735509e-4	1.000000e+0	MLT1I,MLT1I,MLT1I,MLT1I,MLT1I,MLT1I,MLT1I,MLT1I,MLT1I,MLT1I,MLT1I,MLT1I,MLT1I,MLT1I,MLT1I,MLT1I,MLT1I,MLT1I	PREX1
Ensembl Genes	6752	MFGE8	18	7.824837e-7	1.451429e-2	8.063495e-4	1.139913e+1	7.018081e-1	8	6.378914e-5	7.271405e-4	1	3.106367e-1	1.000000e+0	1.000000e+0	3.219195e+0	3.106367e-1	1	1	1.735509e-4	1.000000e+0	MLT1I,MLT1I,MLT1I,MLT1I,MLT1I,MLT1I,MLT1I,MLT1I	MFGE8
Ensembl Genes	12289	PTPRT	19	9.154672e-7	1.698100e-2	8.937369e-4	3.911855e+0	4.857031e+0	19	4.414680e-4	1.726959e-3	1	3.106367e-1	1.000000e+0	1.000000e+0	3.219195e+0	3.106367e-1	1	1	1.735509e-4	1.000000e+0	MLT1I,MLT1I,MLT1I,MLT1I,MLT1I,MLT1I,MLT1I,MLT1I,MLT1I,MLT1I,MLT1I,MLT1I,MLT1I,MLT1I,MLT1I,MLT1I,MLT1I,MLT1I,MLT1I	PTPRT
Ensembl Genes	16633	RIPPLY2	20	1.640704e-6	3.043342e-2	1.521671e-3	1.298207e+1	5.392052e-1	7	4.900975e-5	6.362480e-4	1	3.106367e-1	1.000000e+0	1.000000e+0	3.219195e+0	3.106367e-1	1	1	1.735509e-4	1.000000e+0	MLT1I,MLT1I,MLT1I,MLT1I,MLT1I,MLT1I,MLT1I	RIPPLY2
Ensembl Genes	7614	CDH13	21	1.791826e-6	3.323658e-2	1.582694e-3	3.582952e+0	5.581990e+0	20	5.073614e-4	1.817851e-3	1	3.106367e-1	1.000000e+0	1.000000e+0	3.219195e+0	3.106367e-1	1	1	1.735509e-4	1.000000e+0	MLT1I,MLT1I,MLT1I,MLT1I,MLT1I,MLT1I,MLT1I,MLT1I,MLT1I,MLT1I,MLT1I,MLT1I,MLT1I,MLT1I,MLT1I,MLT1I,MLT1I,MLT1I,MLT1I,MLT1I	CDH13
Ensembl Genes	15855	BOD1	22	2.338138e-6	4.337012e-2	1.971369e-3	5.687028e+0	2.110065e+0	12	1.917892e-4	1.090711e-3	1	3.106367e-1	1.000000e+0	1.000000e+0	3.219195e+0	3.106367e-1	1	1	1.735509e-4	1.000000e+0	MLT1I,MLT1I,MLT1I,MLT1I,MLT1I,MLT1I,MLT1I,MLT1I,MLT1I,MLT1I,MLT1I,MLT1I	BOD1
Ensembl Genes	7599	MAF	23	3.604609e-6	6.686189e-2	2.907039e-3	3.090949e+0	7.441082e+0	23	6.763390e-4	2.090529e-3	1	3.106367e-1	1.000000e+0	1.000000e+0	3.219195e+0	3.106367e-1	1	1	1.735509e-4	1.000000e+0	MLT1I,MLT1I,MLT1I,MLT1I,MLT1I,MLT1I,MLT1I,MLT1I,MLT1I,MLT1I,MLT1I,MLT1I,MLT1I,MLT1I,MLT1I,MLT1I,MLT1I,MLT1I,MLT1I,MLT1I,MLT1I,MLT1I,MLT1I	MAF
Ensembl Genes	5097	SRRM4	24	4.218409e-6	7.824727e-2	3.260303e-3	4.575937e+0	3.059482e+0	14	2.780842e-4	1.272496e-3	1	3.106367e-1	1.000000e+0	1.000000e+0	3.219195e+0	3.106367e-1	1	1	1.735509e-4	1.000000e+0	MLT1I,MLT1I,MLT1I,MLT1I,MLT1I,MLT1I,MLT1I,MLT1I,MLT1I,MLT1I,MLT1I,MLT1I,MLT1I,MLT1I	SRRM4
Ensembl Genes	12375	SULF2	25	4.522484e-6	8.388756e-2	3.355502e-3	3.646882e+0	4.935723e+0	18	4.486205e-4	1.636066e-3	1	3.106367e-1	1.000000e+0	1.000000e+0	3.219195e+0	3.106367e-1	1	1	1.735509e-4	1.000000e+0	MLT1I,MLT1I,MLT1I,MLT1I,MLT1I,MLT1I,MLT1I,MLT1I,MLT1I,MLT1I,MLT1I,MLT1I,MLT1I,MLT1I,MLT1I,MLT1I,MLT1I,MLT1I	SULF2
Ensembl Genes	18499	MYC	26	1.019135e-5	1.890394e-1	7.270744e-3	5.376922e+0	2.045780e+0	11	1.859462e-4	9.998182e-4	1	3.106367e-1	1.000000e+0	1.000000e+0	3.219195e+0	3.106367e-1	1	1	1.735509e-4	1.000000e+0	MLT1I,MLT1I,MLT1I,MLT1I,MLT1I,MLT1I,MLT1I,MLT1I,MLT1I,MLT1I,MLT1I	MYC
Ensembl Genes	16409	GLO1	27	1.163931e-5	2.158976e-1	7.996206e-3	1.776544e+1	2.814453e-1	5	2.558129e-5	4.544628e-4	1	3.106367e-1	1.000000e+0	1.000000e+0	3.219195e+0	3.106367e-1	1	1	1.735509e-4	1.000000e+0	MLT1I,MLT1I,MLT1I,MLT1I,MLT1I	GLO1
Ensembl Genes	18505	EFR3A	28	1.432112e-5	2.656425e-1	9.487231e-3	3.858857e+0	3.887162e+0	15	3.533141e-4	1.363388e-3	1	3.106367e-1	1.000000e+0	1.000000e+0	3.219195e+0	3.106367e-1	1	1	1.735509e-4	1.000000e+0	MLT1I,MLT1I,MLT1I,MLT1I,MLT1I,MLT1I,MLT1I,MLT1I,MLT1I,MLT1I,MLT1I,MLT1I,MLT1I,MLT1I,MLT1I	EFR3A
Ensembl Genes	7342	SALL1	29	1.524468e-5	2.827736e-1	9.750813e-3	3.325970e+0	5.411954e+0	18	4.919064e-4	1.636066e-3	1	3.106367e-1	1.000000e+0	1.000000e+0	3.219195e+0	3.106367e-1	1	1	1.735509e-4	1.000000e+0	MLT1I,MLT1I,MLT1I,MLT1I,MLT1I,MLT1I,MLT1I,MLT1I,MLT1I,MLT1I,MLT1I,MLT1I,MLT1I,MLT1I,MLT1I,MLT1I,MLT1I,MLT1I	SALL1
Ensembl Genes	12311	RIMS4	30	1.667529e-5	3.093100e-1	1.031033e-2	1.165117e+1	5.149700e-1	6	4.680694e-5	5.453554e-4	1	3.106367e-1	1.000000e+0	1.000000e+0	3.219195e+0	3.106367e-1	1	1	1.735509e-4	1.000000e+0	MLT1I,MLT1I,MLT1I,MLT1I,MLT1I,MLT1I	RIMS4
Ensembl Genes	19135	BRINP1	31	1.856372e-5	3.443384e-1	1.110769e-2	2.860829e+0	7.690079e+0	22	6.989710e-4	1.999636e-3	1	3.106367e-1	1.000000e+0	1.000000e+0	3.219195e+0	3.106367e-1	1	1	1.735509e-4	1.000000e+0	MLT1I,MLT1I,MLT1I,MLT1I,MLT1I,MLT1I,MLT1I,MLT1I,MLT1I,MLT1I,MLT1I,MLT1I,MLT1I,MLT1I,MLT1I,MLT1I,MLT1I,MLT1I,MLT1I,MLT1I,MLT1I,MLT1I	BRINP1
Ensembl Genes	9893	FXYD5	32	2.173454e-5	4.031540e-1	1.259856e-2	1.557729e+1	3.209800e-1	5	2.917470e-5	4.544628e-4	1	3.106367e-1	1.000000e+0	1.000000e+0	3.219195e+0	3.106367e-1	1	1	1.735509e-4	1.000000e+0	MLT1I,MLT1I,MLT1I,MLT1I,MLT1I	FXYD5
Ensembl Genes	12309	WISP2	33	2.243091e-5	4.160709e-1	1.260821e-2	1.547386e+1	3.231256e-1	5	2.936971e-5	4.544628e-4	1	3.106367e-1	1.000000e+0	1.000000e+0	3.219195e+0	3.106367e-1	1	1	1.735509e-4	1.000000e+0	MLT1I,MLT1I,MLT1I,MLT1I,MLT1I	WISP2
Ensembl Genes	756	JUN	34	2.478893e-5	4.598099e-1	1.352382e-2	4.874574e+0	2.256607e+0	11	2.051088e-4	9.998182e-4	1	3.106367e-1	1.000000e+0	1.000000e+0	3.219195e+0	3.106367e-1	1	1	1.735509e-4	1.000000e+0	MLT1I,MLT1I,MLT1I,MLT1I,MLT1I,MLT1I,MLT1I,MLT1I,MLT1I,MLT1I,MLT1I	JUN
Ensembl Genes	10860	YPEL5	35	2.800269e-5	5.194219e-1	1.484063e-2	6.936175e+0	1.153373e+0	8	1.048331e-4	7.271405e-4	1	3.106367e-1	1.000000e+0	1.000000e+0	3.219195e+0	3.106367e-1	1	1	1.735509e-4	1.000000e+0	MLT1I,MLT1I,MLT1I,MLT1I,MLT1I,MLT1I,MLT1I,MLT1I	YPEL5
Ensembl Genes	12312	YWHAB	36	3.066883e-5	5.688761e-1	1.580211e-2	1.448242e+1	3.452461e-1	5	3.138030e-5	4.544628e-4	1	3.106367e-1	1.000000e+0	1.000000e+0	3.219195e+0	3.106367e-1	1	1	1.735509e-4	1.000000e+0	MLT1I,MLT1I,MLT1I,MLT1I,MLT1I	YWHAB
Ensembl Genes	14511	GABRG1	37	3.132478e-5	5.810433e-1	1.570387e-2	3.274662e+0	5.191376e+0	17	4.718575e-4	1.545174e-3	1	3.106367e-1	1.000000e+0	1.000000e+0	3.219195e+0	3.106367e-1	1	1	1.735509e-4	1.000000e+0	MLT1I,MLT1I,MLT1I,MLT1I,MLT1I,MLT1I,MLT1I,MLT1I,MLT1I,MLT1I,MLT1I,MLT1I,MLT1I,MLT1I,MLT1I,MLT1I,MLT1I	GABRG1
Ensembl Genes	5096	SUDS3	38	3.258076e-5	6.043405e-1	1.590370e-2	4.727744e+0	2.326691e+0	11	2.114789e-4	9.998182e-4	1	3.106367e-1	1.000000e+0	1.000000e+0	3.219195e+0	3.106367e-1	1	1	1.735509e-4	1.000000e+0	MLT1I,MLT1I,MLT1I,MLT1I,MLT1I,MLT1I,MLT1I,MLT1I,MLT1I,MLT1I,MLT1I	SUDS3
Ensembl Genes	7344	TOX3	39	3.534375e-5	6.555912e-1	1.681003e-2	3.114625e+0	5.779186e+0	18	5.252851e-4	1.636066e-3	1	3.106367e-1	1.000000e+0	1.000000e+0	3.219195e+0	3.106367e-1	1	1	1.735509e-4	1.000000e+0	MLT1I,MLT1I,MLT1I,MLT1I,MLT1I,MLT1I,MLT1I,MLT1I,MLT1I,MLT1I,MLT1I,MLT1I,MLT1I,MLT1I,MLT1I,MLT1I,MLT1I,MLT1I	TOX3
Ensembl Genes	18471	HAS2	40	4.492943e-5	8.333960e-1	2.083490e-2	2.853085e+0	7.009956e+0	20	6.371529e-4	1.817851e-3	1	3.106367e-1	1.000000e+0	1.000000e+0	3.219195e+0	3.106367e-1	1	1	1.735509e-4	1.000000e+0	MLT1I,MLT1I,MLT1I,MLT1I,MLT1I,MLT1I,MLT1I,MLT1I,MLT1I,MLT1I,MLT1I,MLT1I,MLT1I,MLT1I,MLT1I,MLT1I,MLT1I,MLT1I,MLT1I,MLT1I	HAS2
Ensembl Genes	4998	CRY1	41	4.514399e-5	8.373759e-1	2.042380e-2	6.475879e+0	1.235353e+0	8	1.122844e-4	7.271405e-4	1	3.106367e-1	1.000000e+0	1.000000e+0	3.219195e+0	3.106367e-1	1	1	1.735509e-4	1.000000e+0	MLT1I,MLT1I,MLT1I,MLT1I,MLT1I,MLT1I,MLT1I,MLT1I	CRY1
Ensembl Genes	5197	TMEM132D	42	4.516337e-5	8.377354e-1	1.994608e-2	3.318896e+0	4.820879e+0	16	4.381821e-4	1.454281e-3	1	3.106367e-1	1.000000e+0	1.000000e+0	3.219195e+0	3.106367e-1	1	1	1.735509e-4	1.000000e+0	MLT1I,MLT1I,MLT1I,MLT1I,MLT1I,MLT1I,MLT1I,MLT1I,MLT1I,MLT1I,MLT1I,MLT1I,MLT1I,MLT1I,MLT1I,MLT1I	TMEM132D
Ensembl Genes	18472	ZHX2	43	4.782778e-5	8.871575e-1	2.063157e-2	3.302463e+0	4.844869e+0	16	4.403625e-4	1.454281e-3	1	3.106367e-1	1.000000e+0	1.000000e+0	3.219195e+0	3.106367e-1	1	1	1.735509e-4	1.000000e+0	MLT1I,MLT1I,MLT1I,MLT1I,MLT1I,MLT1I,MLT1I,MLT1I,MLT1I,MLT1I,MLT1I,MLT1I,MLT1I,MLT1I,MLT1I,MLT1I	ZHX2
Ensembl Genes	2456	RPS24	44	5.306339e-5	9.842728e-1	2.236984e-2	3.622940e+0	3.864264e+0	14	3.512329e-4	1.272496e-3	1	3.106367e-1	1.000000e+0	1.000000e+0	3.219195e+0	3.106367e-1	1	1	1.735509e-4	1.000000e+0	MLT1I,MLT1I,MLT1I,MLT1I,MLT1I,MLT1I,MLT1I,MLT1I,MLT1I,MLT1I,MLT1I,MLT1I,MLT1I,MLT1I	RPS24
Ensembl Genes	13708	CNTN3	45	7.330489e-5	1.000000e+0	3.021628e-2	2.750374e+0	7.271738e+0	20	6.609469e-4	1.817851e-3	1	3.106367e-1	1.000000e+0	1.000000e+0	3.219195e+0	3.106367e-1	1	1	1.735509e-4	1.000000e+0	MLT1I,MLT1I,MLT1I,MLT1I,MLT1I,MLT1I,MLT1I,MLT1I,MLT1I,MLT1I,MLT1I,MLT1I,MLT1I,MLT1I,MLT1I,MLT1I,MLT1I,MLT1I,MLT1I,MLT1I	CNTN3
Ensembl Genes	9841	UQCRFS1	46	7.334806e-5	1.000000e+0	2.957681e-2	3.181455e+0	5.029146e+0	16	4.571120e-4	1.454281e-3	1	3.106367e-1	1.000000e+0	1.000000e+0	3.219195e+0	3.106367e-1	1	1	1.735509e-4	1.000000e+0	MLT1I,MLT1I,MLT1I,MLT1I,MLT1I,MLT1I,MLT1I,MLT1I,MLT1I,MLT1I,MLT1I,MLT1I,MLT1I,MLT1I,MLT1I,MLT1I	UQCRFS1
Ensembl Genes	14916	PRMT10	47	7.503714e-5	1.000000e+0	2.961413e-2	1.196519e+1	4.178789e-1	5	3.798208e-5	4.544628e-4	1	3.106367e-1	1.000000e+0	1.000000e+0	3.219195e+0	3.106367e-1	1	1	1.735509e-4	1.000000e+0	MLT1I,MLT1I,MLT1I,MLT1I,MLT1I	PRMT10
Ensembl Genes	17690	HILPDA	48	7.788742e-5	1.000000e+0	3.009862e-2	1.842024e+1	2.171524e-1	4	1.973754e-5	3.635703e-4	1	3.106367e-1	1.000000e+0	1.000000e+0	3.219195e+0	3.106367e-1	1	1	1.735509e-4	1.000000e+0	MLT1I,MLT1I,MLT1I,MLT1I	HILPDA
Ensembl Genes	7114	GPRC5B	49	8.079954e-5	1.000000e+0	3.058675e-2	5.949969e+0	1.344545e+0	8	1.222091e-4	7.271405e-4	1	3.106367e-1	1.000000e+0	1.000000e+0	3.219195e+0	3.106367e-1	1	1	1.735509e-4	1.000000e+0	MLT1I,MLT1I,MLT1I,MLT1I,MLT1I,MLT1I,MLT1I,MLT1I	GPRC5B
Ensembl Genes	16278	C2	50	8.829465e-5	1.000000e+0	3.275555e-2	3.631661e+1	8.260682e-2	3	7.508346e-6	2.726777e-4	1	3.106367e-1	1.000000e+0	1.000000e+0	3.219195e+0	3.106367e-1	1	1	1.735509e-4	1.000000e+0	MLT1I,MLT1I,MLT1I	C2
Ensembl Genes	18921	PSAT1	51	9.217265e-5	1.000000e+0	3.352373e-2	3.435165e+0	4.075496e+0	14	3.704322e-4	1.272496e-3	1	3.106367e-1	1.000000e+0	1.000000e+0	3.219195e+0	3.106367e-1	1	1	1.735509e-4	1.000000e+0	MLT1I,MLT1I,MLT1I,MLT1I,MLT1I,MLT1I,MLT1I,MLT1I,MLT1I,MLT1I,MLT1I,MLT1I,MLT1I,MLT1I	PSAT1
Ensembl Genes	15175	LIFR	52	1.147342e-4	1.000000e+0	4.092701e-2	4.471799e+0	2.236236e+0	10	2.032573e-4	9.089256e-4	1	3.106367e-1	1.000000e+0	1.000000e+0	3.219195e+0	3.106367e-1	1	1	1.735509e-4	1.000000e+0	MLT1I,MLT1I,MLT1I,MLT1I,MLT1I,MLT1I,MLT1I,MLT1I,MLT1I,MLT1I	LIFR
Ensembl Genes	4999	BTBD11	53	1.152265e-4	1.000000e+0	4.032710e-2	4.469409e+0	2.237432e+0	10	2.033660e-4	9.089256e-4	1	3.106367e-1	1.000000e+0	1.000000e+0	3.219195e+0	3.106367e-1	1	1	1.735509e-4	1.000000e+0	MLT1I,MLT1I,MLT1I,MLT1I,MLT1I,MLT1I,MLT1I,MLT1I,MLT1I,MLT1I	BTBD11
Ensembl Genes	13668	FAM3D	54	1.160851e-4	1.000000e+0	3.987523e-2	3.358647e+0	4.168346e+0	14	3.788716e-4	1.272496e-3	1	3.106367e-1	1.000000e+0	1.000000e+0	3.219195e+0	3.106367e-1	1	1	1.735509e-4	1.000000e+0	MLT1I,MLT1I,MLT1I,MLT1I,MLT1I,MLT1I,MLT1I,MLT1I,MLT1I,MLT1I,MLT1I,MLT1I,MLT1I,MLT1I	FAM3D
Ensembl Genes	9102	DCC	55	1.520742e-4	1.000000e+0	5.128772e-2	2.600754e+0	7.690079e+0	20	6.989710e-4	1.817851e-3	1	3.106367e-1	1.000000e+0	1.000000e+0	3.219195e+0	3.106367e-1	1	1	1.735509e-4	1.000000e+0	MLT1I,MLT1I,MLT1I,MLT1I,MLT1I,MLT1I,MLT1I,MLT1I,MLT1I,MLT1I,MLT1I,MLT1I,MLT1I,MLT1I,MLT1I,MLT1I,MLT1I,MLT1I,MLT1I,MLT1I	DCC
Ensembl Genes	11125	LRRTM1	55	1.520742e-4	1.000000e+0	5.128772e-2	2.600754e+0	7.690079e+0	20	6.989710e-4	1.817851e-3	1	3.106367e-1	1.000000e+0	1.000000e+0	3.219195e+0	3.106367e-1	1	1	1.735509e-4	1.000000e+0	MLT1I,MLT1I,MLT1I,MLT1I,MLT1I,MLT1I,MLT1I,MLT1I,MLT1I,MLT1I,MLT1I,MLT1I,MLT1I,MLT1I,MLT1I,MLT1I,MLT1I,MLT1I,MLT1I,MLT1I	LRRTM1
Ensembl Genes	12078	BTBD3	55	1.520742e-4	1.000000e+0	5.128772e-2	2.600754e+0	7.690079e+0	20	6.989710e-4	1.817851e-3	1	3.106367e-1	1.000000e+0	1.000000e+0	3.219195e+0	3.106367e-1	1	1	1.735509e-4	1.000000e+0	MLT1I,MLT1I,MLT1I,MLT1I,MLT1I,MLT1I,MLT1I,MLT1I,MLT1I,MLT1I,MLT1I,MLT1I,MLT1I,MLT1I,MLT1I,MLT1I,MLT1I,MLT1I,MLT1I,MLT1I	BTBD3
Ensembl Genes	2290	GDF10	58	1.525076e-4	1.000000e+0	4.877351e-2	5.417024e+0	1.476826e+0	8	1.342325e-4	7.271405e-4	1	3.106367e-1	1.000000e+0	1.000000e+0	3.219195e+0	3.106367e-1	1	1	1.735509e-4	1.000000e+0	MLT1I,MLT1I,MLT1I,MLT1I,MLT1I,MLT1I,MLT1I,MLT1I	GDF10
Ensembl Genes	18517	ST3GAL1	59	1.749127e-4	1.000000e+0	5.499077e-2	3.073320e+0	4.880716e+0	15	4.436208e-4	1.363388e-3	1	3.106367e-1	1.000000e+0	1.000000e+0	3.219195e+0	3.106367e-1	1	1	1.735509e-4	1.000000e+0	MLT1I,MLT1I,MLT1I,MLT1I,MLT1I,MLT1I,MLT1I,MLT1I,MLT1I,MLT1I,MLT1I,MLT1I,MLT1I,MLT1I,MLT1I	ST3GAL1
Ensembl Genes	19062	ZNF462	60	1.771323e-4	1.000000e+0	5.476045e-2	2.940403e+0	5.441430e+0	16	4.945856e-4	1.454281e-3	1	3.106367e-1	1.000000e+0	1.000000e+0	3.219195e+0	3.106367e-1	1	1	1.735509e-4	1.000000e+0	MLT1I,MLT1I,MLT1I,MLT1I,MLT1I,MLT1I,MLT1I,MLT1I,MLT1I,MLT1I,MLT1I,MLT1I,MLT1I,MLT1I,MLT1I,MLT1I	ZNF462
Ensembl Genes	6791	SLCO3A1	61	2.031070e-4	1.000000e+0	6.176118e-2	3.029903e+0	4.950653e+0	15	4.499776e-4	1.363388e-3	1	3.106367e-1	1.000000e+0	1.000000e+0	3.219195e+0	3.106367e-1	1	1	1.735509e-4	1.000000e+0	MLT1I,MLT1I,MLT1I,MLT1I,MLT1I,MLT1I,MLT1I,MLT1I,MLT1I,MLT1I,MLT1I,MLT1I,MLT1I,MLT1I,MLT1I	SLCO3A1
Ensembl Genes	3	OR4F29	62	2.032967e-4	1.000000e+0	6.082178e-2	5.189015e+0	1.541718e+0	8	1.401307e-4	7.271405e-4	1	3.106367e-1	1.000000e+0	1.000000e+0	3.219195e+0	3.106367e-1	1	1	1.735509e-4	1.000000e+0	MLT1I,MLT1I,MLT1I,MLT1I,MLT1I,MLT1I,MLT1I,MLT1I	OR4F29
Ensembl Genes	7957	SHISA6	63	2.094569e-4	1.000000e+0	6.167010e-2	3.814515e+0	2.883722e+0	11	2.621089e-4	9.998182e-4	1	3.106367e-1	1.000000e+0	1.000000e+0	3.219195e+0	3.106367e-1	1	1	1.735509e-4	1.000000e+0	MLT1I,MLT1I,MLT1I,MLT1I,MLT1I,MLT1I,MLT1I,MLT1I,MLT1I,MLT1I,MLT1I	SHISA6
Ensembl Genes	7068	ERCC4	64	2.182084e-4	1.000000e+0	6.324293e-2	3.154802e+0	4.437679e+0	14	4.033520e-4	1.272496e-3	1	3.106367e-1	1.000000e+0	1.000000e+0	3.219195e+0	3.106367e-1	1	1	1.735509e-4	1.000000e+0	MLT1I,MLT1I,MLT1I,MLT1I,MLT1I,MLT1I,MLT1I,MLT1I,MLT1I,MLT1I,MLT1I,MLT1I,MLT1I,MLT1I	ERCC4
Ensembl Genes	15814	CCNG1	65	2.223724e-4	1.000000e+0	6.345824e-2	3.321299e+0	3.914131e+0	13	3.557654e-4	1.181603e-3	1	3.106367e-1	1.000000e+0	1.000000e+0	3.219195e+0	3.106367e-1	1	1	1.735509e-4	1.000000e+0	MLT1I,MLT1I,MLT1I,MLT1I,MLT1I,MLT1I,MLT1I,MLT1I,MLT1I,MLT1I,MLT1I,MLT1I,MLT1I	CCNG1
Ensembl Genes	19129	DEC1	66	2.235957e-4	1.000000e+0	6.284056e-2	3.319372e+0	3.916403e+0	13	3.559719e-4	1.181603e-3	1	3.106367e-1	1.000000e+0	1.000000e+0	3.219195e+0	3.106367e-1	1	1	1.735509e-4	1.000000e+0	MLT1I,MLT1I,MLT1I,MLT1I,MLT1I,MLT1I,MLT1I,MLT1I,MLT1I,MLT1I,MLT1I,MLT1I,MLT1I	DEC1
Ensembl Genes	11147	GNLY	67	2.307002e-4	1.000000e+0	6.386952e-2	1.384263e+1	2.889624e-1	4	2.626453e-5	3.635703e-4	1	3.106367e-1	1.000000e+0	1.000000e+0	3.219195e+0	3.106367e-1	1	1	1.735509e-4	1.000000e+0	MLT1I,MLT1I,MLT1I,MLT1I	GNLY
Ensembl Genes	5300	POMP	68	2.352183e-4	1.000000e+0	6.416271e-2	7.162144e+0	8.377379e-1	6	7.614415e-5	5.453554e-4	1	3.106367e-1	1.000000e+0	1.000000e+0	3.219195e+0	3.106367e-1	1	1	1.735509e-4	1.000000e+0	MLT1I,MLT1I,MLT1I,MLT1I,MLT1I,MLT1I	POMP
Ensembl Genes	5196	GLT1D1	69	2.363272e-4	1.000000e+0	6.353092e-2	3.299959e+0	3.939443e+0	13	3.580661e-4	1.181603e-3	1	3.106367e-1	1.000000e+0	1.000000e+0	3.219195e+0	3.106367e-1	1	1	1.735509e-4	1.000000e+0	MLT1I,MLT1I,MLT1I,MLT1I,MLT1I,MLT1I,MLT1I,MLT1I,MLT1I,MLT1I,MLT1I,MLT1I,MLT1I	GLT1D1
Ensembl Genes	9895	LSR	70	2.423229e-4	1.000000e+0	6.421211e-2	2.572033e+1	1.166393e-1	3	1.060164e-5	2.726777e-4	1	3.106367e-1	1.000000e+0	1.000000e+0	3.219195e+0	3.106367e-1	1	1	1.735509e-4	1.000000e+0	MLT1I,MLT1I,MLT1I	LSR
Ensembl Genes	4987	APPL2	71	2.491633e-4	1.000000e+0	6.509479e-2	3.281485e+0	3.961621e+0	13	3.600819e-4	1.181603e-3	1	3.106367e-1	1.000000e+0	1.000000e+0	3.219195e+0	3.106367e-1	1	1	1.735509e-4	1.000000e+0	MLT1I,MLT1I,MLT1I,MLT1I,MLT1I,MLT1I,MLT1I,MLT1I,MLT1I,MLT1I,MLT1I,MLT1I,MLT1I	APPL2
Ensembl Genes	16748	FRK	72	2.602239e-4	1.000000e+0	6.704018e-2	3.266363e+0	3.979962e+0	13	3.617489e-4	1.181603e-3	1	3.106367e-1	1.000000e+0	1.000000e+0	3.219195e+0	3.106367e-1	1	1	1.735509e-4	1.000000e+0	MLT1I,MLT1I,MLT1I,MLT1I,MLT1I,MLT1I,MLT1I,MLT1I,MLT1I,MLT1I,MLT1I,MLT1I,MLT1I	FRK
Ensembl Genes	14814	ALPK1	73	2.740584e-4	1.000000e+0	6.963711e-2	6.957949e+0	8.623231e-1	6	7.837876e-5	5.453554e-4	1	3.106367e-1	1.000000e+0	1.000000e+0	3.219195e+0	3.106367e-1	1	1	1.735509e-4	1.000000e+0	MLT1I,MLT1I,MLT1I,MLT1I,MLT1I,MLT1I	ALPK1
Ensembl Genes	14424	CPEB2	74	2.896629e-4	1.000000e+0	7.260753e-2	2.928201e+0	5.122600e+0	15	4.656062e-4	1.363388e-3	1	3.106367e-1	1.000000e+0	1.000000e+0	3.219195e+0	3.106367e-1	1	1	1.735509e-4	1.000000e+0	MLT1I,MLT1I,MLT1I,MLT1I,MLT1I,MLT1I,MLT1I,MLT1I,MLT1I,MLT1I,MLT1I,MLT1I,MLT1I,MLT1I,MLT1I	CPEB2
Ensembl Genes	18941	ZCCHC6	75	3.059788e-4	1.000000e+0	7.567468e-2	3.948553e+0	2.532574e+0	10	2.301921e-4	9.089256e-4	1	3.106367e-1	1.000000e+0	1.000000e+0	3.219195e+0	3.106367e-1	1	1	1.735509e-4	1.000000e+0	MLT1I,MLT1I,MLT1I,MLT1I,MLT1I,MLT1I,MLT1I,MLT1I,MLT1I,MLT1I	ZCCHC6
Ensembl Genes	9853	DPY19L3	76	3.092477e-4	1.000000e+0	7.547678e-2	6.800126e+0	8.823365e-1	6	8.019783e-5	5.453554e-4	1	3.106367e-1	1.000000e+0	1.000000e+0	3.219195e+0	3.106367e-1	1	1	1.735509e-4	1.000000e+0	MLT1I,MLT1I,MLT1I,MLT1I,MLT1I,MLT1I	DPY19L3
Ensembl Genes	8462	MAPT	77	3.137579e-4	1.000000e+0	7.558306e-2	8.765010e+0	5.704500e-1	5	5.184967e-5	4.544628e-4	1	3.106367e-1	1.000000e+0	1.000000e+0	3.219195e+0	3.106367e-1	1	1	1.735509e-4	1.000000e+0	MLT1I,MLT1I,MLT1I,MLT1I,MLT1I	MAPT
Ensembl Genes	18504	ADCY8	78	3.149829e-4	1.000000e+0	7.490536e-2	2.788793e+0	5.737248e+0	16	5.214732e-4	1.454281e-3	1	3.106367e-1	1.000000e+0	1.000000e+0	3.219195e+0	3.106367e-1	1	1	1.735509e-4	1.000000e+0	MLT1I,MLT1I,MLT1I,MLT1I,MLT1I,MLT1I,MLT1I,MLT1I,MLT1I,MLT1I,MLT1I,MLT1I,MLT1I,MLT1I,MLT1I,MLT1I	ADCY8
Ensembl Genes	13346	GADL1	79	3.170820e-4	1.000000e+0	7.445005e-2	3.391591e+0	3.538163e+0	12	3.215927e-4	1.090711e-3	1	3.106367e-1	1.000000e+0	1.000000e+0	3.219195e+0	3.106367e-1	1	1	1.735509e-4	1.000000e+0	MLT1I,MLT1I,MLT1I,MLT1I,MLT1I,MLT1I,MLT1I,MLT1I,MLT1I,MLT1I,MLT1I,MLT1I	GADL1
Ensembl Genes	747	PPAP2B	80	3.272047e-4	1.000000e+0	7.586650e-2	3.187339e+0	4.078637e+0	13	3.707178e-4	1.181603e-3	1	3.106367e-1	1.000000e+0	1.000000e+0	3.219195e+0	3.106367e-1	1	1	1.735509e-4	1.000000e+0	MLT1I,MLT1I,MLT1I,MLT1I,MLT1I,MLT1I,MLT1I,MLT1I,MLT1I,MLT1I,MLT1I,MLT1I,MLT1I	PPAP2B
Ensembl Genes	17479	NPTX2	81	3.282198e-4	1.000000e+0	7.516233e-2	4.826164e+0	1.657631e+0	8	1.506663e-4	7.271405e-4	1	3.106367e-1	1.000000e+0	1.000000e+0	3.219195e+0	3.106367e-1	1	1	1.735509e-4	1.000000e+0	MLT1I,MLT1I,MLT1I,MLT1I,MLT1I,MLT1I,MLT1I,MLT1I	NPTX2
Ensembl Genes	10063	ITPKC	82	3.306425e-4	1.000000e+0	7.479375e-2	2.311370e+1	1.297931e-1	3	1.179723e-5	2.726777e-4	1	3.106367e-1	1.000000e+0	1.000000e+0	3.219195e+0	3.106367e-1	1	1	1.735509e-4	1.000000e+0	MLT1I,MLT1I,MLT1I	ITPKC
Ensembl Genes	17487	BUD31	83	3.350694e-4	1.000000e+0	7.488196e-2	2.300805e+1	1.303891e-1	3	1.185140e-5	2.726777e-4	1	3.106367e-1	1.000000e+0	1.000000e+0	3.219195e+0	3.106367e-1	1	1	1.735509e-4	1.000000e+0	MLT1I,MLT1I,MLT1I	BUD31
Ensembl Genes	17478	BAIAP2L1	84	3.470021e-4	1.000000e+0	7.662550e-2	5.523077e+0	1.267410e+0	7	1.151981e-4	6.362480e-4	1	3.106367e-1	1.000000e+0	1.000000e+0	3.219195e+0	3.106367e-1	1	1	1.735509e-4	1.000000e+0	MLT1I,MLT1I,MLT1I,MLT1I,MLT1I,MLT1I,MLT1I	BAIAP2L1
Ensembl Genes	1519	MGST3	85	3.591471e-4	1.000000e+0	7.837435e-2	8.507146e+0	5.877412e-1	5	5.342130e-5	4.544628e-4	1	3.106367e-1	1.000000e+0	1.000000e+0	3.219195e+0	3.106367e-1	1	1	1.735509e-4	1.000000e+0	MLT1I,MLT1I,MLT1I,MLT1I,MLT1I	MGST3
Ensembl Genes	7281	ZNF668	86	3.847020e-4	1.000000e+0	8.297485e-2	2.193803e+1	1.367488e-1	3	1.242945e-5	2.726777e-4	1	3.106367e-1	1.000000e+0	1.000000e+0	3.219195e+0	3.106367e-1	1	1	1.735509e-4	1.000000e+0	MLT1I,MLT1I,MLT1I	ZNF668
Ensembl Genes	8005	RAI1	87	3.851447e-4	1.000000e+0	8.211551e-2	6.521258e+0	9.200679e-1	6	8.362733e-5	5.453554e-4	1	3.106367e-1	1.000000e+0	1.000000e+0	3.219195e+0	3.106367e-1	1	1	1.735509e-4	1.000000e+0	MLT1I,MLT1I,MLT1I,MLT1I,MLT1I,MLT1I	RAI1
Ensembl Genes	7615	HSBP1	88	4.078732e-4	1.000000e+0	8.597318e-2	3.112430e+0	4.176801e+0	13	3.796401e-4	1.181603e-3	1	3.106367e-1	1.000000e+0	1.000000e+0	3.219195e+0	3.106367e-1	1	1	1.735509e-4	1.000000e+0	MLT1I,MLT1I,MLT1I,MLT1I,MLT1I,MLT1I,MLT1I,MLT1I,MLT1I,MLT1I,MLT1I,MLT1I,MLT1I	HSBP1
Ensembl Genes	13335	OXSM	89	4.982751e-4	1.000000e+0	1.038484e-1	3.435499e+0	3.201864e+0	11	2.910256e-4	9.998182e-4	1	3.106367e-1	1.000000e+0	1.000000e+0	3.219195e+0	3.106367e-1	1	1	1.735509e-4	1.000000e+0	MLT1I,MLT1I,MLT1I,MLT1I,MLT1I,MLT1I,MLT1I,MLT1I,MLT1I,MLT1I,MLT1I	OXSM
Ensembl Genes	485	GJB5	90	4.996200e-4	1.000000e+0	1.029717e-1	4.053986e+0	2.220037e+0	9	2.017849e-4	8.180331e-4	1	3.106367e-1	1.000000e+0	1.000000e+0	3.219195e+0	3.106367e-1	1	1	1.735509e-4	1.000000e+0	MLT1I,MLT1I,MLT1I,MLT1I,MLT1I,MLT1I,MLT1I,MLT1I,MLT1I	GJB5
Ensembl Genes	14425	C1QTNF7	91	5.091576e-4	1.000000e+0	1.037842e-1	4.511369e+0	1.773298e+0	8	1.611796e-4	7.271405e-4	1	3.106367e-1	1.000000e+0	1.000000e+0	3.219195e+0	3.106367e-1	1	1	1.735509e-4	1.000000e+0	MLT1I,MLT1I,MLT1I,MLT1I,MLT1I,MLT1I,MLT1I,MLT1I	C1QTNF7
Ensembl Genes	484	C1orf94	92	5.108685e-4	1.000000e+0	1.030011e-1	4.041198e+0	2.227062e+0	9	2.024234e-4	8.180331e-4	1	3.106367e-1	1.000000e+0	1.000000e+0	3.219195e+0	3.106367e-1	1	1	1.735509e-4	1.000000e+0	MLT1I,MLT1I,MLT1I,MLT1I,MLT1I,MLT1I,MLT1I,MLT1I,MLT1I	C1orf94
Ensembl Genes	5193	TMEM132B	93	5.158658e-4	1.000000e+0	1.028903e-1	2.889183e+0	4.845661e+0	14	4.404345e-4	1.272496e-3	1	3.106367e-1	1.000000e+0	1.000000e+0	3.219195e+0	3.106367e-1	1	1	1.735509e-4	1.000000e+0	MLT1I,MLT1I,MLT1I,MLT1I,MLT1I,MLT1I,MLT1I,MLT1I,MLT1I,MLT1I,MLT1I,MLT1I,MLT1I,MLT1I	TMEM132B
Ensembl Genes	14325	LETM1	94	5.234451e-4	1.000000e+0	1.032913e-1	1.112229e+1	3.596381e-1	4	3.268843e-5	3.635703e-4	1	3.106367e-1	1.000000e+0	1.000000e+0	3.219195e+0	3.106367e-1	1	1	1.735509e-4	1.000000e+0	MLT1I,MLT1I,MLT1I,MLT1I	LETM1
Ensembl Genes	5079	TBX3	95	5.560868e-4	1.000000e+0	1.085774e-1	2.866638e+0	4.883769e+0	14	4.438983e-4	1.272496e-3	1	3.106367e-1	1.000000e+0	1.000000e+0	3.219195e+0	3.106367e-1	1	1	1.735509e-4	1.000000e+0	MLT1I,MLT1I,MLT1I,MLT1I,MLT1I,MLT1I,MLT1I,MLT1I,MLT1I,MLT1I,MLT1I,MLT1I,MLT1I,MLT1I	TBX3
Ensembl Genes	13689	FAM19A1	96	5.585165e-4	1.000000e+0	1.079159e-1	2.865332e+0	4.885995e+0	14	4.441006e-4	1.272496e-3	1	3.106367e-1	1.000000e+0	1.000000e+0	3.219195e+0	3.106367e-1	1	1	1.735509e-4	1.000000e+0	MLT1I,MLT1I,MLT1I,MLT1I,MLT1I,MLT1I,MLT1I,MLT1I,MLT1I,MLT1I,MLT1I,MLT1I,MLT1I,MLT1I	FAM19A1
Ensembl Genes	7171	ZKSCAN2	97	5.681873e-4	1.000000e+0	1.086526e-1	4.435261e+0	1.803727e+0	8	1.639454e-4	7.271405e-4	1	3.106367e-1	1.000000e+0	1.000000e+0	3.219195e+0	3.106367e-1	1	1	1.735509e-4	1.000000e+0	MLT1I,MLT1I,MLT1I,MLT1I,MLT1I,MLT1I,MLT1I,MLT1I	ZKSCAN2
Ensembl Genes	2457	ZMIZ1	98	5.700304e-4	1.000000e+0	1.078928e-1	2.859223e+0	4.896435e+0	14	4.450495e-4	1.272496e-3	1	3.106367e-1	1.000000e+0	1.000000e+0	3.219195e+0	3.106367e-1	1	1	1.735509e-4	1.000000e+0	MLT1I,MLT1I,MLT1I,MLT1I,MLT1I,MLT1I,MLT1I,MLT1I,MLT1I,MLT1I,MLT1I,MLT1I,MLT1I,MLT1I	ZMIZ1
Ensembl Genes	13315	DAZL	99	5.936685e-4	1.000000e+0	1.112319e-1	5.039690e+0	1.388974e+0	7	1.262474e-4	6.362480e-4	1	3.106367e-1	1.000000e+0	1.000000e+0	3.219195e+0	3.106367e-1	1	1	1.735509e-4	1.000000e+0	MLT1I,MLT1I,MLT1I,MLT1I,MLT1I,MLT1I,MLT1I	DAZL
Ensembl Genes	9854	PDCD5	100	6.323355e-4	1.000000e+0	1.172919e-1	5.926923e+0	1.012330e+0	6	9.201324e-5	5.453554e-4	1	3.106367e-1	1.000000e+0	1.000000e+0	3.219195e+0	3.106367e-1	1	1	1.735509e-4	1.000000e+0	MLT1I,MLT1I,MLT1I,MLT1I,MLT1I,MLT1I	PDCD5
Ensembl Genes	11442	RPRM	101	6.538553e-4	1.000000e+0	1.200828e-1	2.955583e+0	4.398456e+0	13	3.997869e-4	1.181603e-3	1	3.106367e-1	1.000000e+0	1.000000e+0	3.219195e+0	3.106367e-1	1	1	1.735509e-4	1.000000e+0	MLT1I,MLT1I,MLT1I,MLT1I,MLT1I,MLT1I,MLT1I,MLT1I,MLT1I,MLT1I,MLT1I,MLT1I,MLT1I	RPRM
Ensembl Genes	12001	SIRPG	102	6.575002e-4	1.000000e+0	1.195683e-1	5.882151e+0	1.020035e+0	6	9.271361e-5	5.453554e-4	1	3.106367e-1	1.000000e+0	1.000000e+0	3.219195e+0	3.106367e-1	1	1	1.735509e-4	1.000000e+0	MLT1I,MLT1I,MLT1I,MLT1I,MLT1I,MLT1I	SIRPG
Ensembl Genes	6132	VRK1	103	6.635947e-4	1.000000e+0	1.195050e-1	2.813948e+0	4.975216e+0	14	4.522101e-4	1.272496e-3	1	3.106367e-1	1.000000e+0	1.000000e+0	3.219195e+0	3.106367e-1	1	1	1.735509e-4	1.000000e+0	MLT1I,MLT1I,MLT1I,MLT1I,MLT1I,MLT1I,MLT1I,MLT1I,MLT1I,MLT1I,MLT1I,MLT1I,MLT1I,MLT1I	VRK1
Ensembl Genes	1518	LRRC52	104	6.699428e-4	1.000000e+0	1.194882e-1	7.402637e+0	6.754350e-1	5	6.139202e-5	4.544628e-4	1	3.106367e-1	1.000000e+0	1.000000e+0	3.219195e+0	3.106367e-1	1	1	1.735509e-4	1.000000e+0	MLT1I,MLT1I,MLT1I,MLT1I,MLT1I	LRRC52
Ensembl Genes	13687	KBTBD8	105	6.734415e-4	1.000000e+0	1.189683e-1	2.945931e+0	4.412867e+0	13	4.010968e-4	1.181603e-3	1	3.106367e-1	1.000000e+0	1.000000e+0	3.219195e+0	3.106367e-1	1	1	1.735509e-4	1.000000e+0	MLT1I,MLT1I,MLT1I,MLT1I,MLT1I,MLT1I,MLT1I,MLT1I,MLT1I,MLT1I,MLT1I,MLT1I,MLT1I	KBTBD8
Ensembl Genes	20151	SLITRK2	106	6.769012e-4	1.000000e+0	1.184513e-1	3.107731e+0	3.861338e+0	12	3.509670e-4	1.090711e-3	1	3.106367e-1	1.000000e+0	1.000000e+0	3.219195e+0	3.106367e-1	1	1	1.735509e-4	1.000000e+0	MLT1I,MLT1I,MLT1I,MLT1I,MLT1I,MLT1I,MLT1I,MLT1I,MLT1I,MLT1I,MLT1I,MLT1I	SLITRK2
Ensembl Genes	12910	CRYBA4	107	6.812904e-4	1.000000e+0	1.181052e-1	3.105378e+0	3.864264e+0	12	3.512329e-4	1.090711e-3	1	3.106367e-1	1.000000e+0	1.000000e+0	3.219195e+0	3.106367e-1	1	1	1.735509e-4	1.000000e+0	MLT1I,MLT1I,MLT1I,MLT1I,MLT1I,MLT1I,MLT1I,MLT1I,MLT1I,MLT1I,MLT1I,MLT1I	CRYBA4
Ensembl Genes	2219	KIAA1462	108	7.134511e-4	1.000000e+0	1.225352e-1	3.852854e+0	2.335931e+0	9	2.123187e-4	8.180331e-4	1	3.106367e-1	1.000000e+0	1.000000e+0	3.219195e+0	3.106367e-1	1	1	1.735509e-4	1.000000e+0	MLT1I,MLT1I,MLT1I,MLT1I,MLT1I,MLT1I,MLT1I,MLT1I,MLT1I	KIAA1462
Ensembl Genes	254	TAS1R2	109	7.166947e-4	1.000000e+0	1.219630e-1	5.784251e+0	1.037299e+0	6	9.428280e-5	5.453554e-4	1	3.106367e-1	1.000000e+0	1.000000e+0	3.219195e+0	3.106367e-1	1	1	1.735509e-4	1.000000e+0	MLT1I,MLT1I,MLT1I,MLT1I,MLT1I,MLT1I	TAS1R2
Ensembl Genes	15173	GDNF	110	7.309302e-4	1.000000e+0	1.232548e-1	3.276270e+0	3.357477e+0	11	3.051697e-4	9.998182e-4	1	3.106367e-1	1.000000e+0	1.000000e+0	3.219195e+0	3.106367e-1	1	1	1.735509e-4	1.000000e+0	MLT1I,MLT1I,MLT1I,MLT1I,MLT1I,MLT1I,MLT1I,MLT1I,MLT1I,MLT1I,MLT1I	GDNF
Ensembl Genes	15854	STC2	111	7.405834e-4	1.000000e+0	1.237575e-1	4.850821e+0	1.443055e+0	7	1.311630e-4	6.362480e-4	1	3.106367e-1	1.000000e+0	1.000000e+0	3.219195e+0	3.106367e-1	1	1	1.735509e-4	1.000000e+0	MLT1I,MLT1I,MLT1I,MLT1I,MLT1I,MLT1I,MLT1I	STC2
Ensembl Genes	2273	GPRIN2	112	7.484487e-4	1.000000e+0	1.239551e-1	1.009825e+1	3.961083e-1	4	3.600330e-5	3.635703e-4	1	3.106367e-1	1.000000e+0	1.000000e+0	3.219195e+0	3.106367e-1	1	1	1.735509e-4	1.000000e+0	MLT1I,MLT1I,MLT1I,MLT1I	GPRIN2
Ensembl Genes	253	PAX7	113	7.572280e-4	1.000000e+0	1.242993e-1	4.832151e+0	1.448630e+0	7	1.316697e-4	6.362480e-4	1	3.106367e-1	1.000000e+0	1.000000e+0	3.219195e+0	3.106367e-1	1	1	1.735509e-4	1.000000e+0	MLT1I,MLT1I,MLT1I,MLT1I,MLT1I,MLT1I,MLT1I	PAX7
Ensembl Genes	18925	RASEF	114	8.046109e-4	1.000000e+0	1.309187e-1	2.646072e+0	5.668780e+0	15	5.152499e-4	1.363388e-3	1	3.106367e-1	1.000000e+0	1.000000e+0	3.219195e+0	3.106367e-1	1	1	1.735509e-4	1.000000e+0	MLT1I,MLT1I,MLT1I,MLT1I,MLT1I,MLT1I,MLT1I,MLT1I,MLT1I,MLT1I,MLT1I,MLT1I,MLT1I,MLT1I,MLT1I	RASEF
Ensembl Genes	10016	SYCN	115	8.102386e-4	1.000000e+0	1.306880e-1	1.694449e+1	1.770487e-1	3	1.609241e-5	2.726777e-4	1	3.106367e-1	1.000000e+0	1.000000e+0	3.219195e+0	3.106367e-1	1	1	1.735509e-4	1.000000e+0	MLT1I,MLT1I,MLT1I	SYCN
Ensembl Genes	9077	SKOR2	116	8.113344e-4	1.000000e+0	1.297366e-1	3.473382e+0	2.879039e+0	10	2.616832e-4	9.089256e-4	1	3.106367e-1	1.000000e+0	1.000000e+0	3.219195e+0	3.106367e-1	1	1	1.735509e-4	1.000000e+0	MLT1I,MLT1I,MLT1I,MLT1I,MLT1I,MLT1I,MLT1I,MLT1I,MLT1I,MLT1I	SKOR2
Ensembl Genes	9495	PIN1	117	8.506184e-4	1.000000e+0	1.348557e-1	9.753344e+0	4.101157e-1	4	3.727647e-5	3.635703e-4	1	3.106367e-1	1.000000e+0	1.000000e+0	3.219195e+0	3.106367e-1	1	1	1.735509e-4	1.000000e+0	MLT1I,MLT1I,MLT1I,MLT1I	PIN1
Ensembl Genes	7330	CBLN1	118	8.512553e-4	1.000000e+0	1.338130e-1	3.451047e+0	2.897672e+0	10	2.633768e-4	9.089256e-4	1	3.106367e-1	1.000000e+0	1.000000e+0	3.219195e+0	3.106367e-1	1	1	1.735509e-4	1.000000e+0	MLT1I,MLT1I,MLT1I,MLT1I,MLT1I,MLT1I,MLT1I,MLT1I,MLT1I,MLT1I	CBLN1
Ensembl Genes	2389	PPA1	119	8.651308e-4	1.000000e+0	1.348514e-1	9.708561e+0	4.120075e-1	4	3.744842e-5	3.635703e-4	1	3.106367e-1	1.000000e+0	1.000000e+0	3.219195e+0	3.106367e-1	1	1	1.735509e-4	1.000000e+0	MLT1I,MLT1I,MLT1I,MLT1I	PPA1
Ensembl Genes	7280	STX4	120	9.361515e-4	1.000000e+0	1.447056e-1	1.611139e+1	1.862037e-1	3	1.692453e-5	2.726777e-4	1	3.106367e-1	1.000000e+0	1.000000e+0	3.219195e+0	3.106367e-1	1	1	1.735509e-4	1.000000e+0	MLT1I,MLT1I,MLT1I	STX4
Ensembl Genes	10065	SNRPA	121	9.396963e-4	1.000000e+0	1.440531e-1	1.609012e+1	1.864498e-1	3	1.694690e-5	2.726777e-4	1	3.106367e-1	1.000000e+0	1.000000e+0	3.219195e+0	3.106367e-1	1	1	1.735509e-4	1.000000e+0	MLT1I,MLT1I,MLT1I	SNRPA
Ensembl Genes	16043	RBM24	122	9.478280e-4	1.000000e+0	1.441087e-1	5.476078e+0	1.095675e+0	6	9.958868e-5	5.453554e-4	1	3.106367e-1	1.000000e+0	1.000000e+0	3.219195e+0	3.106367e-1	1	1	1.735509e-4	1.000000e+0	MLT1I,MLT1I,MLT1I,MLT1I,MLT1I,MLT1I	RBM24
Ensembl Genes	89	NPHP4	123	9.746038e-4	1.000000e+0	1.469750e-1	2.976687e+0	4.031328e+0	12	3.664177e-4	1.090711e-3	1	3.106367e-1	1.000000e+0	1.000000e+0	3.219195e+0	3.106367e-1	1	1	1.735509e-4	1.000000e+0	MLT1I,MLT1I,MLT1I,MLT1I,MLT1I,MLT1I,MLT1I,MLT1I,MLT1I,MLT1I,MLT1I,MLT1I	NPHP4
Ensembl Genes	18944	DAPK1	124	9.824801e-4	1.000000e+0	1.469679e-1	3.384948e+0	2.954255e+0	10	2.685198e-4	9.089256e-4	1	3.106367e-1	1.000000e+0	1.000000e+0	3.219195e+0	3.106367e-1	1	1	1.735509e-4	1.000000e+0	MLT1I,MLT1I,MLT1I,MLT1I,MLT1I,MLT1I,MLT1I,MLT1I,MLT1I,MLT1I	DAPK1
Ensembl Genes	18806	TMEM8B	125	9.934315e-4	1.000000e+0	1.474173e-1	1.578031e+1	1.901103e-1	3	1.727961e-5	2.726777e-4	1	3.106367e-1	1.000000e+0	1.000000e+0	3.219195e+0	3.106367e-1	1	1	1.735509e-4	1.000000e+0	MLT1I,MLT1I,MLT1I	TMEM8B
Ensembl Genes	18129	UNC5D	126	1.035945e-3	1.000000e+0	1.525059e-1	2.340678e+0	7.690079e+0	18	6.989710e-4	1.636066e-3	1	3.106367e-1	1.000000e+0	1.000000e+0	3.219195e+0	3.106367e-1	1	1	1.735509e-4	1.000000e+0	MLT1I,MLT1I,MLT1I,MLT1I,MLT1I,MLT1I,MLT1I,MLT1I,MLT1I,MLT1I,MLT1I,MLT1I,MLT1I,MLT1I,MLT1I,MLT1I,MLT1I,MLT1I	UNC5D
Ensembl Genes	11065	CYP26B1	127	1.039512e-3	1.000000e+0	1.518260e-1	2.682495e+0	5.219022e+0	14	4.743703e-4	1.272496e-3	1	3.106367e-1	1.000000e+0	1.000000e+0	3.219195e+0	3.106367e-1	1	1	1.735509e-4	1.000000e+0	MLT1I,MLT1I,MLT1I,MLT1I,MLT1I,MLT1I,MLT1I,MLT1I,MLT1I,MLT1I,MLT1I,MLT1I,MLT1I,MLT1I	CYP26B1
Ensembl Genes	14443	LCORL	128	1.048694e-3	1.000000e+0	1.519705e-1	2.803229e+0	4.637510e+0	13	4.215151e-4	1.181603e-3	1	3.106367e-1	1.000000e+0	1.000000e+0	3.219195e+0	3.106367e-1	1	1	1.735509e-4	1.000000e+0	MLT1I,MLT1I,MLT1I,MLT1I,MLT1I,MLT1I,MLT1I,MLT1I,MLT1I,MLT1I,MLT1I,MLT1I,MLT1I	LCORL
Ensembl Genes	18997	HABP4	129	1.074664e-3	1.000000e+0	1.545267e-1	6.651510e+0	7.517090e-1	5	6.832476e-5	4.544628e-4	1	3.106367e-1	1.000000e+0	1.000000e+0	3.219195e+0	3.106367e-1	1	1	1.735509e-4	1.000000e+0	MLT1I,MLT1I,MLT1I,MLT1I,MLT1I	HABP4
Ensembl Genes	11118	GCFC2	130	1.095447e-3	1.000000e+0	1.563034e-1	2.935369e+0	4.088073e+0	12	3.715754e-4	1.090711e-3	1	3.106367e-1	1.000000e+0	1.000000e+0	3.219195e+0	3.106367e-1	1	1	1.735509e-4	1.000000e+0	MLT1I,MLT1I,MLT1I,MLT1I,MLT1I,MLT1I,MLT1I,MLT1I,MLT1I,MLT1I,MLT1I,MLT1I	GCFC2
Ensembl Genes	13707	PDZRN3	131	1.100313e-3	1.000000e+0	1.557993e-1	2.562561e+0	5.853519e+0	15	5.320413e-4	1.363388e-3	1	3.106367e-1	1.000000e+0	1.000000e+0	3.219195e+0	3.106367e-1	1	1	1.735509e-4	1.000000e+0	MLT1I,MLT1I,MLT1I,MLT1I,MLT1I,MLT1I,MLT1I,MLT1I,MLT1I,MLT1I,MLT1I,MLT1I,MLT1I,MLT1I,MLT1I	PDZRN3
Ensembl Genes	7351	IRX3	132	1.135238e-3	1.000000e+0	1.595267e-1	2.778092e+0	4.679470e+0	13	4.253291e-4	1.181603e-3	1	3.106367e-1	1.000000e+0	1.000000e+0	3.219195e+0	3.106367e-1	1	1	1.735509e-4	1.000000e+0	MLT1I,MLT1I,MLT1I,MLT1I,MLT1I,MLT1I,MLT1I,MLT1I,MLT1I,MLT1I,MLT1I,MLT1I,MLT1I	IRX3
Ensembl Genes	19527	NHS	133	1.148262e-3	1.000000e+0	1.601437e-1	3.314012e+0	3.017491e+0	10	2.742675e-4	9.089256e-4	1	3.106367e-1	1.000000e+0	1.000000e+0	3.219195e+0	3.106367e-1	1	1	1.735509e-4	1.000000e+0	MLT1I,MLT1I,MLT1I,MLT1I,MLT1I,MLT1I,MLT1I,MLT1I,MLT1I,MLT1I	NHS
Ensembl Genes	16418	MOCS1	134	1.232638e-3	1.000000e+0	1.706284e-1	3.282077e+0	3.046851e+0	10	2.769361e-4	9.089256e-4	1	3.106367e-1	1.000000e+0	1.000000e+0	3.219195e+0	3.106367e-1	1	1	1.735509e-4	1.000000e+0	MLT1I,MLT1I,MLT1I,MLT1I,MLT1I,MLT1I,MLT1I,MLT1I,MLT1I,MLT1I	MOCS1
Ensembl Genes	3111	C11orf58	135	1.261065e-3	1.000000e+0	1.732703e-1	3.910731e+0	2.045653e+0	8	1.859347e-4	7.271405e-4	1	3.106367e-1	1.000000e+0	1.000000e+0	3.219195e+0	3.106367e-1	1	1	1.735509e-4	1.000000e+0	MLT1I,MLT1I,MLT1I,MLT1I,MLT1I,MLT1I,MLT1I,MLT1I	C11orf58
Ensembl Genes	10017	IFNL3	136	1.294186e-3	1.000000e+0	1.765136e-1	1.438284e+1	2.085818e-1	3	1.895854e-5	2.726777e-4	1	3.106367e-1	1.000000e+0	1.000000e+0	3.219195e+0	3.106367e-1	1	1	1.735509e-4	1.000000e+0	MLT1I,MLT1I,MLT1I	IFNL3
Ensembl Genes	2904	KRTAP5-4	137	1.334748e-3	1.000000e+0	1.807171e-1	3.803662e+1	5.258091e-2	2	4.779214e-6	1.817851e-4	1	3.106367e-1	1.000000e+0	1.000000e+0	3.219195e+0	3.106367e-1	1	1	1.735509e-4	1.000000e+0	MLT1I,MLT1I	KRTAP5-4
Ensembl Genes	5194	TMEM132C	138	1.354407e-3	1.000000e+0	1.820500e-1	2.507829e+0	5.981270e+0	15	5.436530e-4	1.363388e-3	1	3.106367e-1	1.000000e+0	1.000000e+0	3.219195e+0	3.106367e-1	1	1	1.735509e-4	1.000000e+0	MLT1I,MLT1I,MLT1I,MLT1I,MLT1I,MLT1I,MLT1I,MLT1I,MLT1I,MLT1I,MLT1I,MLT1I,MLT1I,MLT1I,MLT1I	TMEM132C
Ensembl Genes	19130	PAPPA	139	1.392526e-3	1.000000e+0	1.858271e-1	2.713896e+0	4.790161e+0	13	4.353901e-4	1.181603e-3	1	3.106367e-1	1.000000e+0	1.000000e+0	3.219195e+0	3.106367e-1	1	1	1.735509e-4	1.000000e+0	MLT1I,MLT1I,MLT1I,MLT1I,MLT1I,MLT1I,MLT1I,MLT1I,MLT1I,MLT1I,MLT1I,MLT1I,MLT1I	PAPPA
Ensembl Genes	2708	GPAM	140	1.398037e-3	1.000000e+0	1.852299e-1	2.850216e+0	4.210207e+0	12	3.826765e-4	1.090711e-3	1	3.106367e-1	1.000000e+0	1.000000e+0	3.219195e+0	3.106367e-1	1	1	1.735509e-4	1.000000e+0	MLT1I,MLT1I,MLT1I,MLT1I,MLT1I,MLT1I,MLT1I,MLT1I,MLT1I,MLT1I,MLT1I,MLT1I	GPAM
Ensembl Genes	14953	PDGFC	141	1.448068e-3	1.000000e+0	1.904980e-1	2.838058e+0	4.228244e+0	12	3.843159e-4	1.090711e-3	1	3.106367e-1	1.000000e+0	1.000000e+0	3.219195e+0	3.106367e-1	1	1	1.735509e-4	1.000000e+0	MLT1I,MLT1I,MLT1I,MLT1I,MLT1I,MLT1I,MLT1I,MLT1I,MLT1I,MLT1I,MLT1I,MLT1I	PDGFC
Ensembl Genes	41	ATAD3B	142	1.451840e-3	1.000000e+0	1.896492e-1	1.381273e+1	2.171909e-1	3	1.974104e-5	2.726777e-4	1	3.106367e-1	1.000000e+0	1.000000e+0	3.219195e+0	3.106367e-1	1	1	1.735509e-4	1.000000e+0	MLT1I,MLT1I,MLT1I	ATAD3B
Ensembl Genes	18996	ZNF367	143	1.453373e-3	1.000000e+0	1.885218e-1	1.380760e+1	2.172716e-1	3	1.974838e-5	2.726777e-4	1	3.106367e-1	1.000000e+0	1.000000e+0	3.219195e+0	3.106367e-1	1	1	1.735509e-4	1.000000e+0	MLT1I,MLT1I,MLT1I	ZNF367
Ensembl Genes	6046	SEL1L	144	1.467598e-3	1.000000e+0	1.890450e-1	2.833433e+0	4.235145e+0	12	3.849432e-4	1.090711e-3	1	3.106367e-1	1.000000e+0	1.000000e+0	3.219195e+0	3.106367e-1	1	1	1.735509e-4	1.000000e+0	MLT1I,MLT1I,MLT1I,MLT1I,MLT1I,MLT1I,MLT1I,MLT1I,MLT1I,MLT1I,MLT1I,MLT1I	SEL1L
Ensembl Genes	13337	LRRC3B	145	1.546156e-3	1.000000e+0	1.977907e-1	2.473231e+0	6.064942e+0	15	5.512581e-4	1.363388e-3	1	3.106367e-1	1.000000e+0	1.000000e+0	3.219195e+0	3.106367e-1	1	1	1.735509e-4	1.000000e+0	MLT1I,MLT1I,MLT1I,MLT1I,MLT1I,MLT1I,MLT1I,MLT1I,MLT1I,MLT1I,MLT1I,MLT1I,MLT1I,MLT1I,MLT1I	LRRC3B
Ensembl Genes	6300	RASGRP1	146	1.559865e-3	1.000000e+0	1.981776e-1	2.812436e+0	4.266763e+0	12	3.878171e-4	1.090711e-3	1	3.106367e-1	1.000000e+0	1.000000e+0	3.219195e+0	3.106367e-1	1	1	1.735509e-4	1.000000e+0	MLT1I,MLT1I,MLT1I,MLT1I,MLT1I,MLT1I,MLT1I,MLT1I,MLT1I,MLT1I,MLT1I,MLT1I	RASGRP1
Ensembl Genes	759	CYP2J2	147	1.574300e-3	1.000000e+0	1.986510e-1	2.809272e+0	4.271569e+0	12	3.882539e-4	1.090711e-3	1	3.106367e-1	1.000000e+0	1.000000e+0	3.219195e+0	3.106367e-1	1	1	1.735509e-4	1.000000e+0	MLT1I,MLT1I,MLT1I,MLT1I,MLT1I,MLT1I,MLT1I,MLT1I,MLT1I,MLT1I,MLT1I,MLT1I	CYP2J2
Ensembl Genes	18474	TBC1D31	148	1.590443e-3	1.000000e+0	1.993319e-1	8.215739e+0	4.868704e-1	4	4.425290e-5	3.635703e-4	1	3.106367e-1	1.000000e+0	1.000000e+0	3.219195e+0	3.106367e-1	1	1	1.735509e-4	1.000000e+0	MLT1I,MLT1I,MLT1I,MLT1I	TBC1D31
Ensembl Genes	1530	DUSP27	149	1.597769e-3	1.000000e+0	1.989062e-1	8.205306e+0	4.874895e-1	4	4.430917e-5	3.635703e-4	1	3.106367e-1	1.000000e+0	1.000000e+0	3.219195e+0	3.106367e-1	1	1	1.735509e-4	1.000000e+0	MLT1I,MLT1I,MLT1I,MLT1I	DUSP27
Ensembl Genes	7924	ODF4	150	1.663052e-3	1.000000e+0	2.056530e-1	1.316660e+1	2.278493e-1	3	2.070981e-5	2.726777e-4	1	3.106367e-1	1.000000e+0	1.000000e+0	3.219195e+0	3.106367e-1	1	1	1.735509e-4	1.000000e+0	MLT1I,MLT1I,MLT1I	ODF4
Ensembl Genes	10139	PINLYP	151	1.721524e-3	1.000000e+0	2.114738e-1	3.341153e+1	5.985957e-2	2	5.440790e-6	1.817851e-4	1	3.106367e-1	1.000000e+0	1.000000e+0	3.219195e+0	3.106367e-1	1	1	1.735509e-4	1.000000e+0	MLT1I,MLT1I	PINLYP
Ensembl Genes	8156	CCL1	152	1.736596e-3	1.000000e+0	2.119218e-1	5.956916e+0	8.393605e-1	5	7.629163e-5	4.544628e-4	1	3.106367e-1	1.000000e+0	1.000000e+0	3.219195e+0	3.106367e-1	1	1	1.735509e-4	1.000000e+0	MLT1I,MLT1I,MLT1I,MLT1I,MLT1I	CCL1
Ensembl Genes	11116	EVA1A	153	1.757210e-3	1.000000e+0	2.130359e-1	4.165185e+0	1.680597e+0	7	1.527538e-4	6.362480e-4	1	3.106367e-1	1.000000e+0	1.000000e+0	3.219195e+0	3.106367e-1	1	1	1.735509e-4	1.000000e+0	MLT1I,MLT1I,MLT1I,MLT1I,MLT1I,MLT1I,MLT1I	EVA1A
Ensembl Genes	4	OR4F16	154	1.766094e-3	1.000000e+0	2.127226e-1	4.161415e+0	1.682120e+0	7	1.528922e-4	6.362480e-4	1	3.106367e-1	1.000000e+0	1.000000e+0	3.219195e+0	3.106367e-1	1	1	1.735509e-4	1.000000e+0	MLT1I,MLT1I,MLT1I,MLT1I,MLT1I,MLT1I,MLT1I	OR4F16
Ensembl Genes	14450	SOD3	155	1.831063e-3	1.000000e+0	2.191251e-1	4.134481e+0	1.693078e+0	7	1.538882e-4	6.362480e-4	1	3.106367e-1	1.000000e+0	1.000000e+0	3.219195e+0	3.106367e-1	1	1	1.735509e-4	1.000000e+0	MLT1I,MLT1I,MLT1I,MLT1I,MLT1I,MLT1I,MLT1I	SOD3
Ensembl Genes	18467	COL14A1	156	1.842582e-3	1.000000e+0	2.190901e-1	3.677868e+0	2.175173e+0	8	1.977071e-4	7.271405e-4	1	3.106367e-1	1.000000e+0	1.000000e+0	3.219195e+0	3.106367e-1	1	1	1.735509e-4	1.000000e+0	MLT1I,MLT1I,MLT1I,MLT1I,MLT1I,MLT1I,MLT1I,MLT1I	COL14A1
Ensembl Genes	13170	GTSE1	157	1.843903e-3	1.000000e+0	2.178507e-1	1.269465e+1	2.363200e-1	3	2.147973e-5	2.726777e-4	1	3.106367e-1	1.000000e+0	1.000000e+0	3.219195e+0	3.106367e-1	1	1	1.735509e-4	1.000000e+0	MLT1I,MLT1I,MLT1I	GTSE1
Ensembl Genes	5946	COX16	158	1.866271e-3	1.000000e+0	2.190979e-1	5.858213e+0	8.535026e-1	5	7.757704e-5	4.544628e-4	1	3.106367e-1	1.000000e+0	1.000000e+0	3.219195e+0	3.106367e-1	1	1	1.735509e-4	1.000000e+0	MLT1I,MLT1I,MLT1I,MLT1I,MLT1I	COX16
Ensembl Genes	15109	CCT5	159	1.899075e-3	1.000000e+0	2.215468e-1	1.256281e+1	2.388000e-1	3	2.170515e-5	2.726777e-4	1	3.106367e-1	1.000000e+0	1.000000e+0	3.219195e+0	3.106367e-1	1	1	1.735509e-4	1.000000e+0	MLT1I,MLT1I,MLT1I	CCT5
Ensembl Genes	19504	GEMIN8	160	1.910287e-3	1.000000e+0	2.214620e-1	3.333407e+0	2.699940e+0	9	2.454045e-4	8.180331e-4	1	3.106367e-1	1.000000e+0	1.000000e+0	3.219195e+0	3.106367e-1	1	1	1.735509e-4	1.000000e+0	MLT1I,MLT1I,MLT1I,MLT1I,MLT1I,MLT1I,MLT1I,MLT1I,MLT1I	GEMIN8
Ensembl Genes	19042	GRIN3A	161	1.922801e-3	1.000000e+0	2.215282e-1	2.741052e+0	4.377881e+0	12	3.979168e-4	1.090711e-3	1	3.106367e-1	1.000000e+0	1.000000e+0	3.219195e+0	3.106367e-1	1	1	1.735509e-4	1.000000e+0	MLT1I,MLT1I,MLT1I,MLT1I,MLT1I,MLT1I,MLT1I,MLT1I,MLT1I,MLT1I,MLT1I,MLT1I	GRIN3A
Ensembl Genes	11894	COPS8	162	1.923692e-3	1.000000e+0	2.202627e-1	3.086087e+0	3.240349e+0	10	2.945236e-4	9.089256e-4	1	3.106367e-1	1.000000e+0	1.000000e+0	3.219195e+0	3.106367e-1	1	1	1.735509e-4	1.000000e+0	MLT1I,MLT1I,MLT1I,MLT1I,MLT1I,MLT1I,MLT1I,MLT1I,MLT1I,MLT1I	COPS8
Ensembl Genes	12002	SIRPA	163	1.986047e-3	1.000000e+0	2.260073e-1	4.724663e+0	1.269932e+0	6	1.154274e-4	5.453554e-4	1	3.106367e-1	1.000000e+0	1.000000e+0	3.219195e+0	3.106367e-1	1	1	1.735509e-4	1.000000e+0	MLT1I,MLT1I,MLT1I,MLT1I,MLT1I,MLT1I	SIRPA
Ensembl Genes	16214	IER3	164	2.031942e-3	1.000000e+0	2.298201e-1	7.675859e+0	5.211143e-1	4	4.736542e-5	3.635703e-4	1	3.106367e-1	1.000000e+0	1.000000e+0	3.219195e+0	3.106367e-1	1	1	1.735509e-4	1.000000e+0	MLT1I,MLT1I,MLT1I,MLT1I	IER3
Ensembl Genes	14415	DRD5	165	2.032058e-3	1.000000e+0	2.284403e-1	3.619397e+0	2.210313e+0	8	2.009010e-4	7.271405e-4	1	3.106367e-1	1.000000e+0	1.000000e+0	3.219195e+0	3.106367e-1	1	1	1.735509e-4	1.000000e+0	MLT1I,MLT1I,MLT1I,MLT1I,MLT1I,MLT1I,MLT1I,MLT1I	DRD5
Ensembl Genes	11969	DEFB128	166	2.047756e-3	1.000000e+0	2.288182e-1	1.223155e+1	2.452674e-1	3	2.229298e-5	2.726777e-4	1	3.106367e-1	1.000000e+0	1.000000e+0	3.219195e+0	3.106367e-1	1	1	1.735509e-4	1.000000e+0	MLT1I,MLT1I,MLT1I	DEFB128
Ensembl Genes	12866	ZNF70	167	2.088174e-3	1.000000e+0	2.319374e-1	1.214700e+1	2.469746e-1	3	2.244815e-5	2.726777e-4	1	3.106367e-1	1.000000e+0	1.000000e+0	3.219195e+0	3.106367e-1	1	1	1.735509e-4	1.000000e+0	MLT1I,MLT1I,MLT1I	ZNF70
Ensembl Genes	14815	NEUROG2	168	2.092228e-3	1.000000e+0	2.310044e-1	4.675050e+0	1.283409e+0	6	1.166523e-4	5.453554e-4	1	3.106367e-1	1.000000e+0	1.000000e+0	3.219195e+0	3.106367e-1	1	1	1.735509e-4	1.000000e+0	MLT1I,MLT1I,MLT1I,MLT1I,MLT1I,MLT1I	NEUROG2
Ensembl Genes	2707	ADRA2A	169	2.125709e-3	1.000000e+0	2.333123e-1	2.707168e+0	4.432677e+0	12	4.028973e-4	1.090711e-3	1	3.106367e-1	1.000000e+0	1.000000e+0	3.219195e+0	3.106367e-1	1	1	1.735509e-4	1.000000e+0	MLT1I,MLT1I,MLT1I,MLT1I,MLT1I,MLT1I,MLT1I,MLT1I,MLT1I,MLT1I,MLT1I,MLT1I	ADRA2A
Ensembl Genes	17623	C7orf66	170	2.136255e-3	1.000000e+0	2.330906e-1	2.581931e+0	5.034991e+0	13	4.576432e-4	1.181603e-3	1	3.106367e-1	1.000000e+0	1.000000e+0	3.219195e+0	3.106367e-1	1	1	1.735509e-4	1.000000e+0	MLT1I,MLT1I,MLT1I,MLT1I,MLT1I,MLT1I,MLT1I,MLT1I,MLT1I,MLT1I,MLT1I,MLT1I,MLT1I	C7orf66
Ensembl Genes	5498	GPR183	171	2.160358e-3	1.000000e+0	2.343420e-1	5.661887e+0	8.830979e-1	5	8.026703e-5	4.544628e-4	1	3.106367e-1	1.000000e+0	1.000000e+0	3.219195e+0	3.106367e-1	1	1	1.735509e-4	1.000000e+0	MLT1I,MLT1I,MLT1I,MLT1I,MLT1I	GPR183
Ensembl Genes	8695	PRKAR1A	172	2.166199e-3	1.000000e+0	2.336094e-1	7.540165e+0	5.304924e-1	4	4.821781e-5	3.635703e-4	1	3.106367e-1	1.000000e+0	1.000000e+0	3.219195e+0	3.106367e-1	1	1	1.735509e-4	1.000000e+0	MLT1I,MLT1I,MLT1I,MLT1I	PRKAR1A
Ensembl Genes	2333	IPMK	173	2.186380e-3	1.000000e+0	2.344229e-1	2.846596e+0	3.864264e+0	11	3.512329e-4	9.998182e-4	1	3.106367e-1	1.000000e+0	1.000000e+0	3.219195e+0	3.106367e-1	1	1	1.735509e-4	1.000000e+0	MLT1I,MLT1I,MLT1I,MLT1I,MLT1I,MLT1I,MLT1I,MLT1I,MLT1I,MLT1I,MLT1I	IPMK
Ensembl Genes	11804	AP1S3	174	2.189658e-3	1.000000e+0	2.334251e-1	4.632030e+0	1.295328e+0	6	1.177357e-4	5.453554e-4	1	3.106367e-1	1.000000e+0	1.000000e+0	3.219195e+0	3.106367e-1	1	1	1.735509e-4	1.000000e+0	MLT1I,MLT1I,MLT1I,MLT1I,MLT1I,MLT1I	AP1S3
Ensembl Genes	3112	PLEKHA7	175	2.205816e-3	1.000000e+0	2.338039e-1	4.625111e+0	1.297266e+0	6	1.179119e-4	5.453554e-4	1	3.106367e-1	1.000000e+0	1.000000e+0	3.219195e+0	3.106367e-1	1	1	1.735509e-4	1.000000e+0	MLT1I,MLT1I,MLT1I,MLT1I,MLT1I,MLT1I	PLEKHA7
Ensembl Genes	13690	FAM19A4	176	2.226475e-3	1.000000e+0	2.346528e-1	2.839769e+0	3.873554e+0	11	3.520773e-4	9.998182e-4	1	3.106367e-1	1.000000e+0	1.000000e+0	3.219195e+0	3.106367e-1	1	1	1.735509e-4	1.000000e+0	MLT1I,MLT1I,MLT1I,MLT1I,MLT1I,MLT1I,MLT1I,MLT1I,MLT1I,MLT1I,MLT1I	FAM19A4
Ensembl Genes	5436	PRR20C	177	2.238539e-3	1.000000e+0	2.345913e-1	2.837741e+0	3.876323e+0	11	3.523289e-4	9.998182e-4	1	3.106367e-1	1.000000e+0	1.000000e+0	3.219195e+0	3.106367e-1	1	1	1.735509e-4	1.000000e+0	MLT1I,MLT1I,MLT1I,MLT1I,MLT1I,MLT1I,MLT1I,MLT1I,MLT1I,MLT1I,MLT1I	PRR20C
Ensembl Genes	8646	TACO1	178	2.248363e-3	1.000000e+0	2.342971e-1	1.183218e+1	2.535457e-1	3	2.304542e-5	2.726777e-4	1	3.106367e-1	1.000000e+0	1.000000e+0	3.219195e+0	3.106367e-1	1	1	1.735509e-4	1.000000e+0	MLT1I,MLT1I,MLT1I	TACO1
Ensembl Genes	2903	KRTAP5-3	179	2.248600e-3	1.000000e+0	2.330127e-1	2.914990e+1	6.861088e-2	2	6.236219e-6	1.817851e-4	1	3.106367e-1	1.000000e+0	1.000000e+0	3.219195e+0	3.106367e-1	1	1	1.735509e-4	1.000000e+0	MLT1I,MLT1I	KRTAP5-3
Ensembl Genes	16279	ENSG00000244255	180	2.289911e-3	1.000000e+0	2.359753e-1	2.887961e+1	6.925300e-2	2	6.294583e-6	1.817851e-4	1	3.106367e-1	1.000000e+0	1.000000e+0	3.219195e+0	3.106367e-1	1	1	1.735509e-4	1.000000e+0	MLT1I,MLT1I	ENSG00000244255
Ensembl Genes	3976	BUD13	181	2.339852e-3	1.000000e+0	2.397896e-1	2.821158e+0	3.899108e+0	11	3.543999e-4	9.998182e-4	1	3.106367e-1	1.000000e+0	1.000000e+0	3.219195e+0	3.106367e-1	1	1	1.735509e-4	1.000000e+0	MLT1I,MLT1I,MLT1I,MLT1I,MLT1I,MLT1I,MLT1I,MLT1I,MLT1I,MLT1I,MLT1I	BUD13
Ensembl Genes	18498	POU5F1B	182	2.355602e-3	1.000000e+0	2.400773e-1	2.672714e+0	4.489818e+0	12	4.080911e-4	1.090711e-3	1	3.106367e-1	1.000000e+0	1.000000e+0	3.219195e+0	3.106367e-1	1	1	1.735509e-4	1.000000e+0	MLT1I,MLT1I,MLT1I,MLT1I,MLT1I,MLT1I,MLT1I,MLT1I,MLT1I,MLT1I,MLT1I,MLT1I	POU5F1B
Ensembl Genes	11124	CTNNA2	183	2.455357e-3	1.000000e+0	2.488766e-1	2.803168e+0	3.924132e+0	11	3.566744e-4	9.998182e-4	1	3.106367e-1	1.000000e+0	1.000000e+0	3.219195e+0	3.106367e-1	1	1	1.735509e-4	1.000000e+0	MLT1I,MLT1I,MLT1I,MLT1I,MLT1I,MLT1I,MLT1I,MLT1I,MLT1I,MLT1I,MLT1I	CTNNA2
Ensembl Genes	3975	CADM1	184	2.455824e-3	1.000000e+0	2.475711e-1	2.280080e+0	7.017297e+0	16	6.378201e-4	1.454281e-3	1	3.106367e-1	1.000000e+0	1.000000e+0	3.219195e+0	3.106367e-1	1	1	1.735509e-4	1.000000e+0	MLT1I,MLT1I,MLT1I,MLT1I,MLT1I,MLT1I,MLT1I,MLT1I,MLT1I,MLT1I,MLT1I,MLT1I,MLT1I,MLT1I,MLT1I,MLT1I	CADM1
Ensembl Genes	2000	CEP170	185	2.480220e-3	1.000000e+0	2.486789e-1	3.204074e+0	2.808924e+0	9	2.553103e-4	8.180331e-4	1	3.106367e-1	1.000000e+0	1.000000e+0	3.219195e+0	3.106367e-1	1	1	1.735509e-4	1.000000e+0	MLT1I,MLT1I,MLT1I,MLT1I,MLT1I,MLT1I,MLT1I,MLT1I,MLT1I	CEP170
Ensembl Genes	18684	SH3GL2	186	2.481260e-3	1.000000e+0	2.474457e-1	2.536536e+0	5.125099e+0	13	4.658334e-4	1.181603e-3	1	3.106367e-1	1.000000e+0	1.000000e+0	3.219195e+0	3.106367e-1	1	1	1.735509e-4	1.000000e+0	MLT1I,MLT1I,MLT1I,MLT1I,MLT1I,MLT1I,MLT1I,MLT1I,MLT1I,MLT1I,MLT1I,MLT1I,MLT1I	SH3GL2
Ensembl Genes	18449	TRPS1	187	2.510359e-3	1.000000e+0	2.490088e-1	2.210641e+0	7.690079e+0	17	6.989710e-4	1.545174e-3	1	3.106367e-1	1.000000e+0	1.000000e+0	3.219195e+0	3.106367e-1	1	1	1.735509e-4	1.000000e+0	MLT1I,MLT1I,MLT1I,MLT1I,MLT1I,MLT1I,MLT1I,MLT1I,MLT1I,MLT1I,MLT1I,MLT1I,MLT1I,MLT1I,MLT1I,MLT1I,MLT1I	TRPS1
Ensembl Genes	3884	DCUN1D5	188	2.514259e-3	1.000000e+0	2.480691e-1	7.232352e+0	5.530705e-1	4	5.026999e-5	3.635703e-4	1	3.106367e-1	1.000000e+0	1.000000e+0	3.219195e+0	3.106367e-1	1	1	1.735509e-4	1.000000e+0	MLT1I,MLT1I,MLT1I,MLT1I	DCUN1D5
Ensembl Genes	10140	IRGQ	189	2.567795e-3	1.000000e+0	2.520107e-1	2.723445e+1	7.343641e-2	2	6.674823e-6	1.817851e-4	1	3.106367e-1	1.000000e+0	1.000000e+0	3.219195e+0	3.106367e-1	1	1	1.735509e-4	1.000000e+0	MLT1I,MLT1I	IRGQ
Ensembl Genes	2073	SH3BP5L	190	2.587864e-3	1.000000e+0	2.526436e-1	1.125413e+1	2.665689e-1	3	2.422913e-5	2.726777e-4	1	3.106367e-1	1.000000e+0	1.000000e+0	3.219195e+0	3.106367e-1	1	1	1.735509e-4	1.000000e+0	MLT1I,MLT1I,MLT1I	SH3BP5L
Ensembl Genes	19536	GPR64	191	2.614310e-3	1.000000e+0	2.538892e-1	4.467446e+0	1.343049e+0	6	1.220732e-4	5.453554e-4	1	3.106367e-1	1.000000e+0	1.000000e+0	3.219195e+0	3.106367e-1	1	1	1.735509e-4	1.000000e+0	MLT1I,MLT1I,MLT1I,MLT1I,MLT1I,MLT1I	GPR64
Ensembl Genes	13319	KCNH8	192	2.620632e-3	1.000000e+0	2.531776e-1	2.421547e+0	5.781428e+0	14	5.254888e-4	1.272496e-3	1	3.106367e-1	1.000000e+0	1.000000e+0	3.219195e+0	3.106367e-1	1	1	1.735509e-4	1.000000e+0	MLT1I,MLT1I,MLT1I,MLT1I,MLT1I,MLT1I,MLT1I,MLT1I,MLT1I,MLT1I,MLT1I,MLT1I,MLT1I,MLT1I	KCNH8
Ensembl Genes	16408	BTBD9	193	2.648342e-3	1.000000e+0	2.545290e-1	2.949894e+0	3.389952e+0	10	3.081214e-4	9.089256e-4	1	3.106367e-1	1.000000e+0	1.000000e+0	3.219195e+0	3.106367e-1	1	1	1.735509e-4	1.000000e+0	MLT1I,MLT1I,MLT1I,MLT1I,MLT1I,MLT1I,MLT1I,MLT1I,MLT1I,MLT1I	BTBD9
Ensembl Genes	19061	TMEM38B	194	2.651720e-3	1.000000e+0	2.535400e-1	2.774576e+0	3.964570e+0	11	3.603499e-4	9.998182e-4	1	3.106367e-1	1.000000e+0	1.000000e+0	3.219195e+0	3.106367e-1	1	1	1.735509e-4	1.000000e+0	MLT1I,MLT1I,MLT1I,MLT1I,MLT1I,MLT1I,MLT1I,MLT1I,MLT1I,MLT1I,MLT1I	TMEM38B
Ensembl Genes	5519	EFNB2	195	2.670316e-3	1.000000e+0	2.540087e-1	2.771987e+0	3.968273e+0	11	3.606865e-4	9.998182e-4	1	3.106367e-1	1.000000e+0	1.000000e+0	3.219195e+0	3.106367e-1	1	1	1.735509e-4	1.000000e+0	MLT1I,MLT1I,MLT1I,MLT1I,MLT1I,MLT1I,MLT1I,MLT1I,MLT1I,MLT1I,MLT1I	EFNB2
Ensembl Genes	18807	OR13J1	196	2.731283e-3	1.000000e+0	2.584825e-1	1.103948e+1	2.717520e-1	3	2.470024e-5	2.726777e-4	1	3.106367e-1	1.000000e+0	1.000000e+0	3.219195e+0	3.106367e-1	1	1	1.735509e-4	1.000000e+0	MLT1I,MLT1I,MLT1I	OR13J1
Ensembl Genes	11411	CXCR4	197	2.752217e-3	1.000000e+0	2.591415e-1	2.933752e+0	3.408604e+0	10	3.098168e-4	9.089256e-4	1	3.106367e-1	1.000000e+0	1.000000e+0	3.219195e+0	3.106367e-1	1	1	1.735509e-4	1.000000e+0	MLT1I,MLT1I,MLT1I,MLT1I,MLT1I,MLT1I,MLT1I,MLT1I,MLT1I,MLT1I	CXCR4
Ensembl Genes	14326	WHSC1	198	2.773717e-3	1.000000e+0	2.598469e-1	7.035577e+0	5.685390e-1	4	5.167597e-5	3.635703e-4	1	3.106367e-1	1.000000e+0	1.000000e+0	3.219195e+0	3.106367e-1	1	1	1.735509e-4	1.000000e+0	MLT1I,MLT1I,MLT1I,MLT1I	WHSC1
Ensembl Genes	5362	TNFSF11	199	2.820234e-3	1.000000e+0	2.628770e-1	3.141639e+0	2.864747e+0	9	2.603842e-4	8.180331e-4	1	3.106367e-1	1.000000e+0	1.000000e+0	3.219195e+0	3.106367e-1	1	1	1.735509e-4	1.000000e+0	MLT1I,MLT1I,MLT1I,MLT1I,MLT1I,MLT1I,MLT1I,MLT1I,MLT1I	TNFSF11
Ensembl Genes	13368	DCLK3	200	2.822859e-3	1.000000e+0	2.618061e-1	3.427755e+0	2.333889e+0	8	2.121331e-4	7.271405e-4	1	3.106367e-1	1.000000e+0	1.000000e+0	3.219195e+0	3.106367e-1	1	1	1.735509e-4	1.000000e+0	MLT1I,MLT1I,MLT1I,MLT1I,MLT1I,MLT1I,MLT1I,MLT1I	DCLK3
Ensembl Genes	10969	PSME4	201	2.861320e-3	1.000000e+0	2.640529e-1	5.300240e+0	9.433535e-1	5	8.574382e-5	4.544628e-4	1	3.106367e-1	1.000000e+0	1.000000e+0	3.219195e+0	3.106367e-1	1	1	1.735509e-4	1.000000e+0	MLT1I,MLT1I,MLT1I,MLT1I,MLT1I	PSME4
Ensembl Genes	14352	OTOP1	202	2.935897e-3	1.000000e+0	2.695938e-1	3.794228e+0	1.844908e+0	7	1.676884e-4	6.362480e-4	1	3.106367e-1	1.000000e+0	1.000000e+0	3.219195e+0	3.106367e-1	1	1	1.735509e-4	1.000000e+0	MLT1I,MLT1I,MLT1I,MLT1I,MLT1I,MLT1I,MLT1I	OTOP1
Ensembl Genes	14510	GNPDA2	203	2.976256e-3	1.000000e+0	2.719536e-1	2.731970e+0	4.026398e+0	11	3.659697e-4	9.998182e-4	1	3.106367e-1	1.000000e+0	1.000000e+0	3.219195e+0	3.106367e-1	1	1	1.735509e-4	1.000000e+0	MLT1I,MLT1I,MLT1I,MLT1I,MLT1I,MLT1I,MLT1I,MLT1I,MLT1I,MLT1I,MLT1I	GNPDA2
Ensembl Genes	11829	SP110	204	2.984811e-3	1.000000e+0	2.713983e-1	6.891696e+0	5.804087e-1	4	5.275483e-5	3.635703e-4	1	3.106367e-1	1.000000e+0	1.000000e+0	3.219195e+0	3.106367e-1	1	1	1.735509e-4	1.000000e+0	MLT1I,MLT1I,MLT1I,MLT1I	SP110
Ensembl Genes	14369	MAN2B2	205	3.005922e-3	1.000000e+0	2.719846e-1	5.238808e+0	9.544157e-1	5	8.674929e-5	4.544628e-4	1	3.106367e-1	1.000000e+0	1.000000e+0	3.219195e+0	3.106367e-1	1	1	1.735509e-4	1.000000e+0	MLT1I,MLT1I,MLT1I,MLT1I,MLT1I	MAN2B2
Ensembl Genes	14436	QDPR	206	3.006702e-3	1.000000e+0	2.707345e-1	3.391780e+0	2.358643e+0	8	2.143831e-4	7.271405e-4	1	3.106367e-1	1.000000e+0	1.000000e+0	3.219195e+0	3.106367e-1	1	1	1.735509e-4	1.000000e+0	MLT1I,MLT1I,MLT1I,MLT1I,MLT1I,MLT1I,MLT1I,MLT1I	QDPR
Ensembl Genes	7094	XYLT1	207	3.018385e-3	1.000000e+0	2.704735e-1	2.231383e+0	7.170441e+0	16	6.517398e-4	1.454281e-3	1	3.106367e-1	1.000000e+0	1.000000e+0	3.219195e+0	3.106367e-1	1	1	1.735509e-4	1.000000e+0	MLT1I,MLT1I,MLT1I,MLT1I,MLT1I,MLT1I,MLT1I,MLT1I,MLT1I,MLT1I,MLT1I,MLT1I,MLT1I,MLT1I,MLT1I,MLT1I	XYLT1
Ensembl Genes	4893	KITLG	208	3.024150e-3	1.000000e+0	2.696873e-1	2.589844e+0	4.633484e+0	12	4.211492e-4	1.090711e-3	1	3.106367e-1	1.000000e+0	1.000000e+0	3.219195e+0	3.106367e-1	1	1	1.735509e-4	1.000000e+0	MLT1I,MLT1I,MLT1I,MLT1I,MLT1I,MLT1I,MLT1I,MLT1I,MLT1I,MLT1I,MLT1I,MLT1I	KITLG
Ensembl Genes	6136	BCL11B	209	3.026619e-3	1.000000e+0	2.686161e-1	2.589575e+0	4.633964e+0	12	4.211929e-4	1.090711e-3	1	3.106367e-1	1.000000e+0	1.000000e+0	3.219195e+0	3.106367e-1	1	1	1.735509e-4	1.000000e+0	MLT1I,MLT1I,MLT1I,MLT1I,MLT1I,MLT1I,MLT1I,MLT1I,MLT1I,MLT1I,MLT1I,MLT1I	BCL11B
Ensembl Genes	2355	REEP3	210	3.046949e-3	1.000000e+0	2.691327e-1	2.723352e+0	4.039141e+0	11	3.671279e-4	9.998182e-4	1	3.106367e-1	1.000000e+0	1.000000e+0	3.219195e+0	3.106367e-1	1	1	1.735509e-4	1.000000e+0	MLT1I,MLT1I,MLT1I,MLT1I,MLT1I,MLT1I,MLT1I,MLT1I,MLT1I,MLT1I,MLT1I	REEP3
Ensembl Genes	11561	PDE11A	211	3.059947e-3	1.000000e+0	2.689998e-1	3.765412e+0	1.859027e+0	7	1.689717e-4	6.362480e-4	1	3.106367e-1	1.000000e+0	1.000000e+0	3.219195e+0	3.106367e-1	1	1	1.735509e-4	1.000000e+0	MLT1I,MLT1I,MLT1I,MLT1I,MLT1I,MLT1I,MLT1I	PDE11A
Ensembl Genes	12079	SPTLC3	212	3.078281e-3	1.000000e+0	2.693351e-1	2.584009e+0	4.643946e+0	12	4.221002e-4	1.090711e-3	1	3.106367e-1	1.000000e+0	1.000000e+0	3.219195e+0	3.106367e-1	1	1	1.735509e-4	1.000000e+0	MLT1I,MLT1I,MLT1I,MLT1I,MLT1I,MLT1I,MLT1I,MLT1I,MLT1I,MLT1I,MLT1I,MLT1I	SPTLC3
Ensembl Genes	11126	SUCLG1	213	3.079235e-3	1.000000e+0	2.681537e-1	2.719486e+0	4.044881e+0	11	3.676496e-4	9.998182e-4	1	3.106367e-1	1.000000e+0	1.000000e+0	3.219195e+0	3.106367e-1	1	1	1.735509e-4	1.000000e+0	MLT1I,MLT1I,MLT1I,MLT1I,MLT1I,MLT1I,MLT1I,MLT1I,MLT1I,MLT1I,MLT1I	SUCLG1
Ensembl Genes	15797	RNF145	214	3.154055e-3	1.000000e+0	2.733858e-1	6.785209e+0	5.895176e-1	4	5.358276e-5	3.635703e-4	1	3.106367e-1	1.000000e+0	1.000000e+0	3.219195e+0	3.106367e-1	1	1	1.735509e-4	1.000000e+0	MLT1I,MLT1I,MLT1I,MLT1I	RNF145
Ensembl Genes	16215	DDR1	215	3.176675e-3	1.000000e+0	2.740658e-1	6.771518e+0	5.907095e-1	4	5.369111e-5	3.635703e-4	1	3.106367e-1	1.000000e+0	1.000000e+0	3.219195e+0	3.106367e-1	1	1	1.735509e-4	1.000000e+0	MLT1I,MLT1I,MLT1I,MLT1I	DDR1
Ensembl Genes	3721	FOLR1	216	3.228337e-3	1.000000e+0	2.772334e-1	1.039802e+1	2.885164e-1	3	2.622399e-5	2.726777e-4	1	3.106367e-1	1.000000e+0	1.000000e+0	3.219195e+0	3.106367e-1	1	1	1.735509e-4	1.000000e+0	MLT1I,MLT1I,MLT1I	FOLR1
Ensembl Genes	11440	PRPF40A	217	3.230397e-3	1.000000e+0	2.761320e-1	3.076492e+0	2.925410e+0	9	2.658980e-4	8.180331e-4	1	3.106367e-1	1.000000e+0	1.000000e+0	3.219195e+0	3.106367e-1	1	1	1.735509e-4	1.000000e+0	MLT1I,MLT1I,MLT1I,MLT1I,MLT1I,MLT1I,MLT1I,MLT1I,MLT1I	PRPF40A
Ensembl Genes	13370	EPM2AIP1	218	3.281790e-3	1.000000e+0	2.792382e-1	5.130845e+0	9.744983e-1	5	8.857465e-5	4.544628e-4	1	3.106367e-1	1.000000e+0	1.000000e+0	3.219195e+0	3.106367e-1	1	1	1.735509e-4	1.000000e+0	MLT1I,MLT1I,MLT1I,MLT1I,MLT1I	EPM2AIP1
Ensembl Genes	7329	N4BP1	219	3.300812e-3	1.000000e+0	2.795743e-1	2.858191e+0	3.498717e+0	10	3.180073e-4	9.089256e-4	1	3.106367e-1	1.000000e+0	1.000000e+0	3.219195e+0	3.106367e-1	1	1	1.735509e-4	1.000000e+0	MLT1I,MLT1I,MLT1I,MLT1I,MLT1I,MLT1I,MLT1I,MLT1I,MLT1I,MLT1I	N4BP1
Ensembl Genes	15813	GABRG2	220	3.311957e-3	1.000000e+0	2.792431e-1	2.560015e+0	4.687472e+0	12	4.260564e-4	1.090711e-3	1	3.106367e-1	1.000000e+0	1.000000e+0	3.219195e+0	3.106367e-1	1	1	1.735509e-4	1.000000e+0	MLT1I,MLT1I,MLT1I,MLT1I,MLT1I,MLT1I,MLT1I,MLT1I,MLT1I,MLT1I,MLT1I,MLT1I	GABRG2
Ensembl Genes	9078	SMAD2	221	3.312212e-3	1.000000e+0	2.780010e-1	2.856769e+0	3.500458e+0	10	3.181656e-4	9.089256e-4	1	3.106367e-1	1.000000e+0	1.000000e+0	3.219195e+0	3.106367e-1	1	1	1.735509e-4	1.000000e+0	MLT1I,MLT1I,MLT1I,MLT1I,MLT1I,MLT1I,MLT1I,MLT1I,MLT1I,MLT1I	SMAD2
Ensembl Genes	9938	THAP8	222	3.342983e-3	1.000000e+0	2.793198e-1	2.378484e+1	8.408716e-2	2	7.642898e-6	1.817851e-4	1	3.106367e-1	1.000000e+0	1.000000e+0	3.219195e+0	3.106367e-1	1	1	1.735509e-4	1.000000e+0	MLT1I,MLT1I	THAP8
Ensembl Genes	18920	CEP78	223	3.405560e-3	1.000000e+0	2.832723e-1	5.085875e+0	9.831150e-1	5	8.935785e-5	4.544628e-4	1	3.106367e-1	1.000000e+0	1.000000e+0	3.219195e+0	3.106367e-1	1	1	1.735509e-4	1.000000e+0	MLT1I,MLT1I,MLT1I,MLT1I,MLT1I	CEP78
Ensembl Genes	17485	ARPC1B	224	3.435515e-3	1.000000e+0	2.844882e-1	1.016833e+1	2.950337e-1	3	2.681637e-5	2.726777e-4	1	3.106367e-1	1.000000e+0	1.000000e+0	3.219195e+0	3.106367e-1	1	1	1.735509e-4	1.000000e+0	MLT1I,MLT1I,MLT1I	ARPC1B
Ensembl Genes	19526	REPS2	225	3.495162e-3	1.000000e+0	2.881412e-1	3.673878e+0	1.905344e+0	7	1.731816e-4	6.362480e-4	1	3.106367e-1	1.000000e+0	1.000000e+0	3.219195e+0	3.106367e-1	1	1	1.735509e-4	1.000000e+0	MLT1I,MLT1I,MLT1I,MLT1I,MLT1I,MLT1I,MLT1I	REPS2
Ensembl Genes	14360	STK32B	226	3.500863e-3	1.000000e+0	2.873341e-1	3.672766e+0	1.905921e+0	7	1.732340e-4	6.362480e-4	1	3.106367e-1	1.000000e+0	1.000000e+0	3.219195e+0	3.106367e-1	1	1	1.735509e-4	1.000000e+0	MLT1I,MLT1I,MLT1I,MLT1I,MLT1I,MLT1I,MLT1I	STK32B
Ensembl Genes	15646	PCDHB7	227	3.503775e-3	1.000000e+0	2.863063e-1	2.321687e+1	8.614426e-2	2	7.829873e-6	1.817851e-4	1	3.106367e-1	1.000000e+0	1.000000e+0	3.219195e+0	3.106367e-1	1	1	1.735509e-4	1.000000e+0	MLT1I,MLT1I	PCDHB7
Ensembl Genes	15303	MCCC2	228	3.511033e-3	1.000000e+0	2.856410e-1	5.049066e+0	9.902822e-1	5	9.000929e-5	4.544628e-4	1	3.106367e-1	1.000000e+0	1.000000e+0	3.219195e+0	3.106367e-1	1	1	1.735509e-4	1.000000e+0	MLT1I,MLT1I,MLT1I,MLT1I,MLT1I	MCCC2
Ensembl Genes	18904	ALDH1A1	229	3.518128e-3	1.000000e+0	2.849684e-1	3.303315e+0	2.421810e+0	8	2.201245e-4	7.271405e-4	1	3.106367e-1	1.000000e+0	1.000000e+0	3.219195e+0	3.106367e-1	1	1	1.735509e-4	1.000000e+0	MLT1I,MLT1I,MLT1I,MLT1I,MLT1I,MLT1I,MLT1I,MLT1I	ALDH1A1
Ensembl Genes	3208	CD44	230	3.541617e-3	1.000000e+0	2.856237e-1	3.664877e+0	1.910023e+0	7	1.736069e-4	6.362480e-4	1	3.106367e-1	1.000000e+0	1.000000e+0	3.219195e+0	3.106367e-1	1	1	1.735509e-4	1.000000e+0	MLT1I,MLT1I,MLT1I,MLT1I,MLT1I,MLT1I,MLT1I	CD44
Ensembl Genes	4936	C12orf55	231	3.547567e-3	1.000000e+0	2.848650e-1	3.663734e+0	1.910619e+0	7	1.736611e-4	6.362480e-4	1	3.106367e-1	1.000000e+0	1.000000e+0	3.219195e+0	3.106367e-1	1	1	1.735509e-4	1.000000e+0	MLT1I,MLT1I,MLT1I,MLT1I,MLT1I,MLT1I,MLT1I	C12orf55
Ensembl Genes	18466	DEPTOR	232	3.600389e-3	1.000000e+0	2.878604e-1	5.018900e+0	9.962343e-1	5	9.055029e-5	4.544628e-4	1	3.106367e-1	1.000000e+0	1.000000e+0	3.219195e+0	3.106367e-1	1	1	1.735509e-4	1.000000e+0	MLT1I,MLT1I,MLT1I,MLT1I,MLT1I	DEPTOR
Ensembl Genes	1466	F11R	233	3.620340e-3	1.000000e+0	2.882132e-1	9.978464e+0	3.006475e-1	3	2.732662e-5	2.726777e-4	1	3.106367e-1	1.000000e+0	1.000000e+0	3.219195e+0	3.106367e-1	1	1	1.735509e-4	1.000000e+0	MLT1I,MLT1I,MLT1I	F11R
Ensembl Genes	12405	TSHZ2	234	3.638837e-3	1.000000e+0	2.884478e-1	2.422160e+0	5.367110e+0	13	4.878304e-4	1.181603e-3	1	3.106367e-1	1.000000e+0	1.000000e+0	3.219195e+0	3.106367e-1	1	1	1.735509e-4	1.000000e+0	MLT1I,MLT1I,MLT1I,MLT1I,MLT1I,MLT1I,MLT1I,MLT1I,MLT1I,MLT1I,MLT1I,MLT1I,MLT1I	TSHZ2
Ensembl Genes	13347	STT3B	235	3.662746e-3	1.000000e+0	2.891076e-1	2.656275e+0	4.141138e+0	11	3.763987e-4	9.998182e-4	1	3.106367e-1	1.000000e+0	1.000000e+0	3.219195e+0	3.106367e-1	1	1	1.735509e-4	1.000000e+0	MLT1I,MLT1I,MLT1I,MLT1I,MLT1I,MLT1I,MLT1I,MLT1I,MLT1I,MLT1I,MLT1I	STT3B
Ensembl Genes	16080	SLC17A2	236	3.667735e-3	1.000000e+0	2.882746e-1	9.931848e+0	3.020586e-1	3	2.745488e-5	2.726777e-4	1	3.106367e-1	1.000000e+0	1.000000e+0	3.219195e+0	3.106367e-1	1	1	1.735509e-4	1.000000e+0	MLT1I,MLT1I,MLT1I	SLC17A2
Ensembl Genes	5922	PLEKHH1	237	3.723091e-3	1.000000e+0	2.913908e-1	9.878405e+0	3.036927e-1	3	2.760341e-5	2.726777e-4	1	3.106367e-1	1.000000e+0	1.000000e+0	3.219195e+0	3.106367e-1	1	1	1.735509e-4	1.000000e+0	MLT1I,MLT1I,MLT1I	PLEKHH1
Ensembl Genes	19147	STOM	238	3.732083e-3	1.000000e+0	2.908673e-1	4.976033e+0	1.004816e+0	5	9.133034e-5	4.544628e-4	1	3.106367e-1	1.000000e+0	1.000000e+0	3.219195e+0	3.106367e-1	1	1	1.735509e-4	1.000000e+0	MLT1I,MLT1I,MLT1I,MLT1I,MLT1I	STOM
Ensembl Genes	12898	CRYBB3	239	3.822379e-3	1.000000e+0	2.966582e-1	4.947672e+0	1.010576e+0	5	9.185387e-5	4.544628e-4	1	3.106367e-1	1.000000e+0	1.000000e+0	3.219195e+0	3.106367e-1	1	1	1.735509e-4	1.000000e+0	MLT1I,MLT1I,MLT1I,MLT1I,MLT1I	CRYBB3
Ensembl Genes	88	AJAP1	240	3.889367e-3	1.000000e+0	3.005995e-1	2.237843e+0	6.702884e+0	15	6.092423e-4	1.363388e-3	1	3.106367e-1	1.000000e+0	1.000000e+0	3.219195e+0	3.106367e-1	1	1	1.735509e-4	1.000000e+0	MLT1I,MLT1I,MLT1I,MLT1I,MLT1I,MLT1I,MLT1I,MLT1I,MLT1I,MLT1I,MLT1I,MLT1I,MLT1I,MLT1I,MLT1I	AJAP1
Ensembl Genes	902	RPL5	241	3.921754e-3	1.000000e+0	3.018449e-1	6.378461e+0	6.271105e-1	4	5.699968e-5	3.635703e-4	1	3.106367e-1	1.000000e+0	1.000000e+0	3.219195e+0	3.106367e-1	1	1	1.735509e-4	1.000000e+0	MLT1I,MLT1I,MLT1I,MLT1I	RPL5
Ensembl Genes	5923	PIGH	242	3.924425e-3	1.000000e+0	3.008023e-1	9.692611e+0	3.095141e-1	3	2.813253e-5	2.726777e-4	1	3.106367e-1	1.000000e+0	1.000000e+0	3.219195e+0	3.106367e-1	1	1	1.735509e-4	1.000000e+0	MLT1I,MLT1I,MLT1I	PIGH
Ensembl Genes	2291	PTPN20B	243	4.066657e-3	1.000000e+0	3.104215e-1	2.772845e+0	3.606405e+0	10	3.277954e-4	9.089256e-4	1	3.106367e-1	1.000000e+0	1.000000e+0	3.219195e+0	3.106367e-1	1	1	1.735509e-4	1.000000e+0	MLT1I,MLT1I,MLT1I,MLT1I,MLT1I,MLT1I,MLT1I,MLT1I,MLT1I,MLT1I	PTPN20B
Ensembl Genes	7067	SHISA9	244	4.068733e-3	1.000000e+0	3.093071e-1	2.618363e+0	4.201098e+0	11	3.818485e-4	9.998182e-4	1	3.106367e-1	1.000000e+0	1.000000e+0	3.219195e+0	3.106367e-1	1	1	1.735509e-4	1.000000e+0	MLT1I,MLT1I,MLT1I,MLT1I,MLT1I,MLT1I,MLT1I,MLT1I,MLT1I,MLT1I,MLT1I	SHISA9
Ensembl Genes	12088	SNRPB2	245	4.078077e-3	1.000000e+0	3.087520e-1	6.307763e+0	6.341393e-1	4	5.763854e-5	3.635703e-4	1	3.106367e-1	1.000000e+0	1.000000e+0	3.219195e+0	3.106367e-1	1	1	1.735509e-4	1.000000e+0	MLT1I,MLT1I,MLT1I,MLT1I	SNRPB2
Ensembl Genes	4793	TMEM5	246	4.147005e-3	1.000000e+0	3.126943e-1	6.277654e+0	6.371807e-1	4	5.791499e-5	3.635703e-4	1	3.106367e-1	1.000000e+0	1.000000e+0	3.219195e+0	3.106367e-1	1	1	1.735509e-4	1.000000e+0	MLT1I,MLT1I,MLT1I,MLT1I	TMEM5
Ensembl Genes	15799	IL12B	247	4.147451e-3	1.000000e+0	3.114618e-1	3.212289e+0	2.490436e+0	8	2.263621e-4	7.271405e-4	1	3.106367e-1	1.000000e+0	1.000000e+0	3.219195e+0	3.106367e-1	1	1	1.735509e-4	1.000000e+0	MLT1I,MLT1I,MLT1I,MLT1I,MLT1I,MLT1I,MLT1I,MLT1I	IL12B
Ensembl Genes	1949	C1orf131	248	4.158388e-3	1.000000e+0	3.110239e-1	9.492033e+0	3.160545e-1	3	2.872701e-5	2.726777e-4	1	3.106367e-1	1.000000e+0	1.000000e+0	3.219195e+0	3.106367e-1	1	1	1.735509e-4	1.000000e+0	MLT1I,MLT1I,MLT1I	C1orf131
Ensembl Genes	15535	C5orf15	249	4.263363e-3	1.000000e+0	3.175949e-1	4.036672e+0	1.486373e+0	6	1.351003e-4	5.453554e-4	1	3.106367e-1	1.000000e+0	1.000000e+0	3.219195e+0	3.106367e-1	1	1	1.735509e-4	1.000000e+0	MLT1I,MLT1I,MLT1I,MLT1I,MLT1I,MLT1I	C5orf15
Ensembl Genes	19537	PDHA1	250	4.270356e-3	1.000000e+0	3.168433e-1	4.035283e+0	1.486884e+0	6	1.351467e-4	5.453554e-4	1	3.106367e-1	1.000000e+0	1.000000e+0	3.219195e+0	3.106367e-1	1	1	1.735509e-4	1.000000e+0	MLT1I,MLT1I,MLT1I,MLT1I,MLT1I,MLT1I	PDHA1
Ensembl Genes	15557	TIFAB	251	4.350263e-3	1.000000e+0	3.214862e-1	9.338433e+0	3.212530e-1	3	2.919951e-5	2.726777e-4	1	3.106367e-1	1.000000e+0	1.000000e+0	3.219195e+0	3.106367e-1	1	1	1.735509e-4	1.000000e+0	MLT1I,MLT1I,MLT1I	TIFAB
Ensembl Genes	16695	LIN28B	252	4.359814e-3	1.000000e+0	3.209135e-1	4.793928e+0	1.042986e+0	5	9.479968e-5	4.544628e-4	1	3.106367e-1	1.000000e+0	1.000000e+0	3.219195e+0	3.106367e-1	1	1	1.735509e-4	1.000000e+0	MLT1I,MLT1I,MLT1I,MLT1I,MLT1I	LIN28B
Ensembl Genes	16419	LRFN2	253	4.411700e-3	1.000000e+0	3.234491e-1	2.589368e+0	4.248142e+0	11	3.861245e-4	9.998182e-4	1	3.106367e-1	1.000000e+0	1.000000e+0	3.219195e+0	3.106367e-1	1	1	1.735509e-4	1.000000e+0	MLT1I,MLT1I,MLT1I,MLT1I,MLT1I,MLT1I,MLT1I,MLT1I,MLT1I,MLT1I,MLT1I	LRFN2
Ensembl Genes	18456	EXT1	254	4.417073e-3	1.000000e+0	3.225681e-1	2.365168e+0	5.496438e+0	13	4.995853e-4	1.181603e-3	1	3.106367e-1	1.000000e+0	1.000000e+0	3.219195e+0	3.106367e-1	1	1	1.735509e-4	1.000000e+0	MLT1I,MLT1I,MLT1I,MLT1I,MLT1I,MLT1I,MLT1I,MLT1I,MLT1I,MLT1I,MLT1I,MLT1I,MLT1I	EXT1
Ensembl Genes	15796	EBF1	255	4.542132e-3	1.000000e+0	3.304000e-1	2.578968e+0	4.265271e+0	11	3.876815e-4	9.998182e-4	1	3.106367e-1	1.000000e+0	1.000000e+0	3.219195e+0	3.106367e-1	1	1	1.735509e-4	1.000000e+0	MLT1I,MLT1I,MLT1I,MLT1I,MLT1I,MLT1I,MLT1I,MLT1I,MLT1I,MLT1I,MLT1I	EBF1
Ensembl Genes	13000	APOL3	256	4.571983e-3	1.000000e+0	3.312723e-1	6.104841e+0	6.552178e-1	4	5.955442e-5	3.635703e-4	1	3.106367e-1	1.000000e+0	1.000000e+0	3.219195e+0	3.106367e-1	1	1	1.735509e-4	1.000000e+0	MLT1I,MLT1I,MLT1I,MLT1I	APOL3
Ensembl Genes	10349	FLT3LG	257	4.586862e-3	1.000000e+0	3.310572e-1	2.020552e+1	9.898285e-2	2	8.996805e-6	1.817851e-4	1	3.106367e-1	1.000000e+0	1.000000e+0	3.219195e+0	3.106367e-1	1	1	1.735509e-4	1.000000e+0	MLT1I,MLT1I	FLT3LG
Ensembl Genes	9496	OLFM2	258	4.715725e-3	1.000000e+0	3.390387e-1	6.050868e+0	6.610622e-1	4	6.008564e-5	3.635703e-4	1	3.106367e-1	1.000000e+0	1.000000e+0	3.219195e+0	3.106367e-1	1	1	1.735509e-4	1.000000e+0	MLT1I,MLT1I,MLT1I,MLT1I	OLFM2
Ensembl Genes	14155	ZNF639	259	4.722941e-3	1.000000e+0	3.382465e-1	9.064386e+0	3.309656e-1	3	3.008231e-5	2.726777e-4	1	3.106367e-1	1.000000e+0	1.000000e+0	3.219195e+0	3.106367e-1	1	1	1.735509e-4	1.000000e+0	MLT1I,MLT1I,MLT1I	ZNF639
Ensembl Genes	5081	MED13L	260	4.742367e-3	1.000000e+0	3.383314e-1	2.443854e+0	4.910277e+0	12	4.463076e-4	1.090711e-3	1	3.106367e-1	1.000000e+0	1.000000e+0	3.219195e+0	3.106367e-1	1	1	1.735509e-4	1.000000e+0	MLT1I,MLT1I,MLT1I,MLT1I,MLT1I,MLT1I,MLT1I,MLT1I,MLT1I,MLT1I,MLT1I,MLT1I	MED13L
Ensembl Genes	11654	ORC2	261	4.767801e-3	1.000000e+0	3.388427e-1	6.031817e+0	6.631501e-1	4	6.027541e-5	3.635703e-4	1	3.106367e-1	1.000000e+0	1.000000e+0	3.219195e+0	3.106367e-1	1	1	1.735509e-4	1.000000e+0	MLT1I,MLT1I,MLT1I,MLT1I	ORC2
Ensembl Genes	11896	COL6A3	262	4.772316e-3	1.000000e+0	3.378690e-1	3.941969e+0	1.522082e+0	6	1.383459e-4	5.453554e-4	1	3.106367e-1	1.000000e+0	1.000000e+0	3.219195e+0	3.106367e-1	1	1	1.735509e-4	1.000000e+0	MLT1I,MLT1I,MLT1I,MLT1I,MLT1I,MLT1I	COL6A3
Ensembl Genes	10970	ACYP2	263	4.930585e-3	1.000000e+0	3.477468e-1	4.653643e+0	1.074427e+0	5	9.765743e-5	4.544628e-4	1	3.106367e-1	1.000000e+0	1.000000e+0	3.219195e+0	3.106367e-1	1	1	1.735509e-4	1.000000e+0	MLT1I,MLT1I,MLT1I,MLT1I,MLT1I	ACYP2
Ensembl Genes	5778	FSCB	264	4.951974e-3	1.000000e+0	3.479324e-1	2.331826e+0	5.575030e+0	13	5.067288e-4	1.181603e-3	1	3.106367e-1	1.000000e+0	1.000000e+0	3.219195e+0	3.106367e-1	1	1	1.735509e-4	1.000000e+0	MLT1I,MLT1I,MLT1I,MLT1I,MLT1I,MLT1I,MLT1I,MLT1I,MLT1I,MLT1I,MLT1I,MLT1I,MLT1I	FSCB
Ensembl Genes	18377	NDUFAF6	265	4.955329e-3	1.000000e+0	3.468543e-1	5.965305e+0	6.705441e-1	4	6.094747e-5	3.635703e-4	1	3.106367e-1	1.000000e+0	1.000000e+0	3.219195e+0	3.106367e-1	1	1	1.735509e-4	1.000000e+0	MLT1I,MLT1I,MLT1I,MLT1I	NDUFAF6
Ensembl Genes	15800	ADRA1B	266	4.974445e-3	1.000000e+0	3.468834e-1	3.113631e+0	2.569348e+0	8	2.335346e-4	7.271405e-4	1	3.106367e-1	1.000000e+0	1.000000e+0	3.219195e+0	3.106367e-1	1	1	1.735509e-4	1.000000e+0	MLT1I,MLT1I,MLT1I,MLT1I,MLT1I,MLT1I,MLT1I,MLT1I	ADRA1B
Ensembl Genes	11064	DYSF	267	4.978183e-3	1.000000e+0	3.458439e-1	2.874559e+0	3.130916e+0	9	2.845769e-4	8.180331e-4	1	3.106367e-1	1.000000e+0	1.000000e+0	3.219195e+0	3.106367e-1	1	1	1.735509e-4	1.000000e+0	MLT1I,MLT1I,MLT1I,MLT1I,MLT1I,MLT1I,MLT1I,MLT1I,MLT1I	DYSF
Ensembl Genes	5487	OXGR1	268	5.043194e-3	1.000000e+0	3.490530e-1	2.541793e+0	4.327653e+0	11	3.933515e-4	9.998182e-4	1	3.106367e-1	1.000000e+0	1.000000e+0	3.219195e+0	3.106367e-1	1	1	1.735509e-4	1.000000e+0	MLT1I,MLT1I,MLT1I,MLT1I,MLT1I,MLT1I,MLT1I,MLT1I,MLT1I,MLT1I,MLT1I	OXGR1
Ensembl Genes	15894	GRK6	269	5.108367e-3	1.000000e+0	3.522494e-1	1.911054e+1	1.046543e-1	2	9.512296e-6	1.817851e-4	1	3.106367e-1	1.000000e+0	1.000000e+0	3.219195e+0	3.106367e-1	1	1	1.735509e-4	1.000000e+0	MLT1I,MLT1I	GRK6
Ensembl Genes	12308	ADA	270	5.210820e-3	1.000000e+0	3.579833e-1	5.879569e+0	6.803220e-1	4	6.183621e-5	3.635703e-4	1	3.106367e-1	1.000000e+0	1.000000e+0	3.219195e+0	3.106367e-1	1	1	1.735509e-4	1.000000e+0	MLT1I,MLT1I,MLT1I,MLT1I	ADA
Ensembl Genes	6790	SV2B	271	5.245450e-3	1.000000e+0	3.590327e-1	2.850693e+0	3.157127e+0	9	2.869594e-4	8.180331e-4	1	3.106367e-1	1.000000e+0	1.000000e+0	3.219195e+0	3.106367e-1	1	1	1.735509e-4	1.000000e+0	MLT1I,MLT1I,MLT1I,MLT1I,MLT1I,MLT1I,MLT1I,MLT1I,MLT1I	SV2B
Ensembl Genes	18455	MED30	272	5.271116e-3	1.000000e+0	3.594630e-1	2.668737e+0	3.747091e+0	10	3.405827e-4	9.089256e-4	1	3.106367e-1	1.000000e+0	1.000000e+0	3.219195e+0	3.106367e-1	1	1	1.735509e-4	1.000000e+0	MLT1I,MLT1I,MLT1I,MLT1I,MLT1I,MLT1I,MLT1I,MLT1I,MLT1I,MLT1I	MED30
Ensembl Genes	18572	SCRIB	273	5.348526e-3	1.000000e+0	3.634059e-1	8.663596e+0	3.462765e-1	3	3.147396e-5	2.726777e-4	1	3.106367e-1	1.000000e+0	1.000000e+0	3.219195e+0	3.106367e-1	1	1	1.735509e-4	1.000000e+0	MLT1I,MLT1I,MLT1I	SCRIB
Ensembl Genes	14111	BCHE	274	5.415724e-3	1.000000e+0	3.666287e-1	2.224945e+0	6.292291e+0	14	5.719225e-4	1.272496e-3	1	3.106367e-1	1.000000e+0	1.000000e+0	3.219195e+0	3.106367e-1	1	1	1.735509e-4	1.000000e+0	MLT1I,MLT1I,MLT1I,MLT1I,MLT1I,MLT1I,MLT1I,MLT1I,MLT1I,MLT1I,MLT1I,MLT1I,MLT1I,MLT1I	BCHE
Ensembl Genes	15822	FBLL1	275	5.529334e-3	1.000000e+0	3.729586e-1	8.559240e+0	3.504984e-1	3	3.185770e-5	2.726777e-4	1	3.106367e-1	1.000000e+0	1.000000e+0	3.219195e+0	3.106367e-1	1	1	1.735509e-4	1.000000e+0	MLT1I,MLT1I,MLT1I	FBLL1
Ensembl Genes	16096	HIST1H1E	276	5.552543e-3	1.000000e+0	3.731671e-1	1.830228e+1	1.092760e-1	2	9.932377e-6	1.817851e-4	1	3.106367e-1	1.000000e+0	1.000000e+0	3.219195e+0	3.106367e-1	1	1	1.735509e-4	1.000000e+0	MLT1I,MLT1I	HIST1H1E
Ensembl Genes	5044	MYL2	277	5.644161e-3	1.000000e+0	3.779550e-1	5.745490e+0	6.961982e-1	4	6.327924e-5	3.635703e-4	1	3.106367e-1	1.000000e+0	1.000000e+0	3.219195e+0	3.106367e-1	1	1	1.735509e-4	1.000000e+0	MLT1I,MLT1I,MLT1I,MLT1I	MYL2
Ensembl Genes	6580	TLE3	278	5.713910e-3	1.000000e+0	3.812493e-1	2.384536e+0	5.032426e+0	12	4.574101e-4	1.090711e-3	1	3.106367e-1	1.000000e+0	1.000000e+0	3.219195e+0	3.106367e-1	1	1	1.735509e-4	1.000000e+0	MLT1I,MLT1I,MLT1I,MLT1I,MLT1I,MLT1I,MLT1I,MLT1I,MLT1I,MLT1I,MLT1I,MLT1I	TLE3
Ensembl Genes	19505	GLRA2	279	5.762512e-3	1.000000e+0	3.831141e-1	2.808080e+0	3.205036e+0	9	2.913140e-4	8.180331e-4	1	3.106367e-1	1.000000e+0	1.000000e+0	3.219195e+0	3.106367e-1	1	1	1.735509e-4	1.000000e+0	MLT1I,MLT1I,MLT1I,MLT1I,MLT1I,MLT1I,MLT1I,MLT1I,MLT1I	GLRA2
Ensembl Genes	16079	SLC17A3	280	5.764456e-3	1.000000e+0	3.818746e-1	8.430138e+0	3.558661e-1	3	3.234558e-5	2.726777e-4	1	3.106367e-1	1.000000e+0	1.000000e+0	3.219195e+0	3.106367e-1	1	1	1.735509e-4	1.000000e+0	MLT1I,MLT1I,MLT1I	SLC17A3
Ensembl Genes	14465	PCDH7	281	5.772223e-3	1.000000e+0	3.810283e-1	2.080603e+0	7.690079e+0	16	6.989710e-4	1.454281e-3	1	3.106367e-1	1.000000e+0	1.000000e+0	3.219195e+0	3.106367e-1	1	1	1.735509e-4	1.000000e+0	MLT1I,MLT1I,MLT1I,MLT1I,MLT1I,MLT1I,MLT1I,MLT1I,MLT1I,MLT1I,MLT1I,MLT1I,MLT1I,MLT1I,MLT1I,MLT1I	PCDH7
Ensembl Genes	18922	TLE4	281	5.772223e-3	1.000000e+0	3.810283e-1	2.080603e+0	7.690079e+0	16	6.989710e-4	1.454281e-3	1	3.106367e-1	1.000000e+0	1.000000e+0	3.219195e+0	3.106367e-1	1	1	1.735509e-4	1.000000e+0	MLT1I,MLT1I,MLT1I,MLT1I,MLT1I,MLT1I,MLT1I,MLT1I,MLT1I,MLT1I,MLT1I,MLT1I,MLT1I,MLT1I,MLT1I,MLT1I	TLE4
Ensembl Genes	13998	CLSTN2	283	5.858287e-3	1.000000e+0	3.839766e-1	2.626968e+0	3.806670e+0	10	3.459980e-4	9.089256e-4	1	3.106367e-1	1.000000e+0	1.000000e+0	3.219195e+0	3.106367e-1	1	1	1.735509e-4	1.000000e+0	MLT1I,MLT1I,MLT1I,MLT1I,MLT1I,MLT1I,MLT1I,MLT1I,MLT1I,MLT1I	CLSTN2
Ensembl Genes	5188	SCARB1	284	5.899809e-3	1.000000e+0	3.853365e-1	3.768334e+0	1.592215e+0	6	1.447205e-4	5.453554e-4	1	3.106367e-1	1.000000e+0	1.000000e+0	3.219195e+0	3.106367e-1	1	1	1.735509e-4	1.000000e+0	MLT1I,MLT1I,MLT1I,MLT1I,MLT1I,MLT1I	SCARB1
Ensembl Genes	15110	CMBL	285	5.993604e-3	1.000000e+0	3.900890e-1	8.310887e+0	3.609723e-1	3	3.280970e-5	2.726777e-4	1	3.106367e-1	1.000000e+0	1.000000e+0	3.219195e+0	3.106367e-1	1	1	1.735509e-4	1.000000e+0	MLT1I,MLT1I,MLT1I	CMBL
Ensembl Genes	18926	FRMD3	286	6.077212e-3	1.000000e+0	3.941476e-1	3.309815e+0	2.114922e+0	7	1.922306e-4	6.362480e-4	1	3.106367e-1	1.000000e+0	1.000000e+0	3.219195e+0	3.106367e-1	1	1	1.735509e-4	1.000000e+0	MLT1I,MLT1I,MLT1I,MLT1I,MLT1I,MLT1I,MLT1I	FRMD3
Ensembl Genes	18432	OXR1	287	6.137287e-3	1.000000e+0	3.966569e-1	2.361956e+0	5.080535e+0	12	4.617829e-4	1.090711e-3	1	3.106367e-1	1.000000e+0	1.000000e+0	3.219195e+0	3.106367e-1	1	1	1.735509e-4	1.000000e+0	MLT1I,MLT1I,MLT1I,MLT1I,MLT1I,MLT1I,MLT1I,MLT1I,MLT1I,MLT1I,MLT1I,MLT1I	OXR1
Ensembl Genes	8001	NT5M	288	6.157682e-3	1.000000e+0	3.965932e-1	5.602296e+0	7.139930e-1	4	6.489666e-5	3.635703e-4	1	3.106367e-1	1.000000e+0	1.000000e+0	3.219195e+0	3.106367e-1	1	1	1.735509e-4	1.000000e+0	MLT1I,MLT1I,MLT1I,MLT1I	NT5M
Ensembl Genes	3391	MPEG1	289	6.183753e-3	1.000000e+0	3.968942e-1	5.595425e+0	7.148697e-1	4	6.497634e-5	3.635703e-4	1	3.106367e-1	1.000000e+0	1.000000e+0	3.219195e+0	3.106367e-1	1	1	1.735509e-4	1.000000e+0	MLT1I,MLT1I,MLT1I,MLT1I	MPEG1
Ensembl Genes	18935	NTRK2	290	6.191241e-3	1.000000e+0	3.960046e-1	2.359197e+0	5.086476e+0	12	4.623228e-4	1.090711e-3	1	3.106367e-1	1.000000e+0	1.000000e+0	3.219195e+0	3.106367e-1	1	1	1.735509e-4	1.000000e+0	MLT1I,MLT1I,MLT1I,MLT1I,MLT1I,MLT1I,MLT1I,MLT1I,MLT1I,MLT1I,MLT1I,MLT1I	NTRK2
Ensembl Genes	950	AMY2A	291	6.200832e-3	1.000000e+0	3.952551e-1	8.208154e+0	3.654902e-1	3	3.322034e-5	2.726777e-4	1	3.106367e-1	1.000000e+0	1.000000e+0	3.219195e+0	3.106367e-1	1	1	1.735509e-4	1.000000e+0	MLT1I,MLT1I,MLT1I	AMY2A
Ensembl Genes	40	ATAD3C	292	6.201103e-3	1.000000e+0	3.939187e-1	1.728190e+1	1.157280e-1	2	1.051881e-5	1.817851e-4	1	3.106367e-1	1.000000e+0	1.000000e+0	3.219195e+0	3.106367e-1	1	1	1.735509e-4	1.000000e+0	MLT1I,MLT1I	ATAD3C
Ensembl Genes	13688	SUCLG2	293	6.205756e-3	1.000000e+0	3.928688e-1	2.604327e+0	3.839764e+0	10	3.490060e-4	9.089256e-4	1	3.106367e-1	1.000000e+0	1.000000e+0	3.219195e+0	3.106367e-1	1	1	1.735509e-4	1.000000e+0	MLT1I,MLT1I,MLT1I,MLT1I,MLT1I,MLT1I,MLT1I,MLT1I,MLT1I,MLT1I	SUCLG2
Ensembl Genes	12658	KCNJ6	294	6.234476e-3	1.000000e+0	3.933445e-1	2.993824e+0	2.672168e+0	8	2.428802e-4	7.271405e-4	1	3.106367e-1	1.000000e+0	1.000000e+0	3.219195e+0	3.106367e-1	1	1	1.735509e-4	1.000000e+0	MLT1I,MLT1I,MLT1I,MLT1I,MLT1I,MLT1I,MLT1I,MLT1I	KCNJ6
Ensembl Genes	12404	ZFP64	295	6.248743e-3	1.000000e+0	3.929083e-1	2.466474e+0	4.459807e+0	11	4.053633e-4	9.998182e-4	1	3.106367e-1	1.000000e+0	1.000000e+0	3.219195e+0	3.106367e-1	1	1	1.735509e-4	1.000000e+0	MLT1I,MLT1I,MLT1I,MLT1I,MLT1I,MLT1I,MLT1I,MLT1I,MLT1I,MLT1I,MLT1I	ZFP64
Ensembl Genes	6173	MARK3	296	6.321015e-3	1.000000e+0	3.961098e-1	5.559839e+0	7.194453e-1	4	6.539223e-5	3.635703e-4	1	3.106367e-1	1.000000e+0	1.000000e+0	3.219195e+0	3.106367e-1	1	1	1.735509e-4	1.000000e+0	MLT1I,MLT1I,MLT1I,MLT1I	MARK3
Ensembl Genes	1376	HAPLN2	297	6.352145e-3	1.000000e+0	3.967203e-1	1.706699e+1	1.171853e-1	2	1.065127e-5	1.817851e-4	1	3.106367e-1	1.000000e+0	1.000000e+0	3.219195e+0	3.106367e-1	1	1	1.735509e-4	1.000000e+0	MLT1I,MLT1I	HAPLN2
Ensembl Genes	7164	CACNG3	298	6.400397e-3	1.000000e+0	3.983925e-1	2.980076e+0	2.684495e+0	8	2.440006e-4	7.271405e-4	1	3.106367e-1	1.000000e+0	1.000000e+0	3.219195e+0	3.106367e-1	1	1	1.735509e-4	1.000000e+0	MLT1I,MLT1I,MLT1I,MLT1I,MLT1I,MLT1I,MLT1I,MLT1I	CACNG3
Ensembl Genes	9937	CLIP3	299	6.440586e-3	1.000000e+0	3.995533e-1	1.694468e+1	1.180312e-1	2	1.072816e-5	1.817851e-4	1	3.106367e-1	1.000000e+0	1.000000e+0	3.219195e+0	3.106367e-1	1	1	1.735509e-4	1.000000e+0	MLT1I,MLT1I	CLIP3
Ensembl Genes	11113	HK2	300	6.442961e-3	1.000000e+0	3.983683e-1	4.359818e+0	1.146837e+0	5	1.042389e-4	4.544628e-4	1	3.106367e-1	1.000000e+0	1.000000e+0	3.219195e+0	3.106367e-1	1	1	1.735509e-4	1.000000e+0	MLT1I,MLT1I,MLT1I,MLT1I,MLT1I	HK2
Ensembl Genes	18450	EIF3H	301	6.502254e-3	1.000000e+0	4.006987e-1	2.586062e+0	3.866883e+0	10	3.514709e-4	9.089256e-4	1	3.106367e-1	1.000000e+0	1.000000e+0	3.219195e+0	3.106367e-1	1	1	1.735509e-4	1.000000e+0	MLT1I,MLT1I,MLT1I,MLT1I,MLT1I,MLT1I,MLT1I,MLT1I,MLT1I,MLT1I	EIF3H
Ensembl Genes	4975	C12orf73	302	6.535271e-3	1.000000e+0	4.013998e-1	1.681649e+1	1.189309e-1	2	1.080994e-5	1.817851e-4	1	3.106367e-1	1.000000e+0	1.000000e+0	3.219195e+0	3.106367e-1	1	1	1.735509e-4	1.000000e+0	MLT1I,MLT1I	C12orf73
Ensembl Genes	6550	DIS3L	303	6.547461e-3	1.000000e+0	4.008213e-1	8.046139e+0	3.728496e-1	3	3.388926e-5	2.726777e-4	1	3.106367e-1	1.000000e+0	1.000000e+0	3.219195e+0	3.106367e-1	1	1	1.735509e-4	1.000000e+0	MLT1I,MLT1I,MLT1I	DIS3L
Ensembl Genes	16384	PNPLA1	304	6.547903e-3	1.000000e+0	3.995298e-1	5.503076e+0	7.268662e-1	4	6.606674e-5	3.635703e-4	1	3.106367e-1	1.000000e+0	1.000000e+0	3.219195e+0	3.106367e-1	1	1	1.735509e-4	1.000000e+0	MLT1I,MLT1I,MLT1I,MLT1I	PNPLA1
Ensembl Genes	18571	FAM83H	305	6.575472e-3	1.000000e+0	3.998965e-1	8.033547e+0	3.734341e-1	3	3.394238e-5	2.726777e-4	1	3.106367e-1	1.000000e+0	1.000000e+0	3.219195e+0	3.106367e-1	1	1	1.735509e-4	1.000000e+0	MLT1I,MLT1I,MLT1I	FAM83H
Ensembl Genes	12064	FERMT1	306	6.689774e-3	1.000000e+0	4.055184e-1	2.957019e+0	2.705427e+0	8	2.459032e-4	7.271405e-4	1	3.106367e-1	1.000000e+0	1.000000e+0	3.219195e+0	3.106367e-1	1	1	1.735509e-4	1.000000e+0	MLT1I,MLT1I,MLT1I,MLT1I,MLT1I,MLT1I,MLT1I,MLT1I	FERMT1
Ensembl Genes	10866	EHD3	307	6.804489e-3	1.000000e+0	4.111286e-1	5.441761e+0	7.350562e-1	4	6.681114e-5	3.635703e-4	1	3.106367e-1	1.000000e+0	1.000000e+0	3.219195e+0	3.106367e-1	1	1	1.735509e-4	1.000000e+0	MLT1I,MLT1I,MLT1I,MLT1I	EHD3
Ensembl Genes	12558	BACH1	308	6.858839e-3	1.000000e+0	4.130669e-1	2.730106e+0	3.296575e+0	9	2.996342e-4	8.180331e-4	1	3.106367e-1	1.000000e+0	1.000000e+0	3.219195e+0	3.106367e-1	1	1	1.735509e-4	1.000000e+0	MLT1I,MLT1I,MLT1I,MLT1I,MLT1I,MLT1I,MLT1I,MLT1I,MLT1I	BACH1
Ensembl Genes	11148	ATOH8	309	6.995822e-3	1.000000e+0	4.199531e-1	5.397882e+0	7.410314e-1	4	6.735424e-5	3.635703e-4	1	3.106367e-1	1.000000e+0	1.000000e+0	3.219195e+0	3.106367e-1	1	1	1.735509e-4	1.000000e+0	MLT1I,MLT1I,MLT1I,MLT1I	ATOH8
Ensembl Genes	5447	MZT1	310	7.014430e-3	1.000000e+0	4.197118e-1	2.720153e+0	3.308637e+0	9	3.007305e-4	8.180331e-4	1	3.106367e-1	1.000000e+0	1.000000e+0	3.219195e+0	3.106367e-1	1	1	1.735509e-4	1.000000e+0	MLT1I,MLT1I,MLT1I,MLT1I,MLT1I,MLT1I,MLT1I,MLT1I,MLT1I	MZT1
Ensembl Genes	16095	HIST1H2AC	311	7.029497e-3	1.000000e+0	4.192609e-1	1.618995e+1	1.235334e-1	2	1.122827e-5	1.817851e-4	1	3.106367e-1	1.000000e+0	1.000000e+0	3.219195e+0	3.106367e-1	1	1	1.735509e-4	1.000000e+0	MLT1I,MLT1I	HIST1H2AC
Ensembl Genes	12672	IGSF5	312	7.043167e-3	1.000000e+0	4.187298e-1	4.265293e+0	1.172253e+0	5	1.065490e-4	4.544628e-4	1	3.106367e-1	1.000000e+0	1.000000e+0	3.219195e+0	3.106367e-1	1	1	1.735509e-4	1.000000e+0	MLT1I,MLT1I,MLT1I,MLT1I,MLT1I	IGSF5
Ensembl Genes	2714	HABP2	313	7.147750e-3	1.000000e+0	4.235898e-1	2.922696e+0	2.737199e+0	8	2.487910e-4	7.271405e-4	1	3.106367e-1	1.000000e+0	1.000000e+0	3.219195e+0	3.106367e-1	1	1	1.735509e-4	1.000000e+0	MLT1I,MLT1I,MLT1I,MLT1I,MLT1I,MLT1I,MLT1I,MLT1I	HABP2
Ensembl Genes	14499	PHOX2B	314	7.201017e-3	1.000000e+0	4.253875e-1	3.203276e+0	2.185263e+0	7	1.986241e-4	6.362480e-4	1	3.106367e-1	1.000000e+0	1.000000e+0	3.219195e+0	3.106367e-1	1	1	1.735509e-4	1.000000e+0	MLT1I,MLT1I,MLT1I,MLT1I,MLT1I,MLT1I,MLT1I	PHOX2B
Ensembl Genes	12559	GRIK1	315	7.254632e-3	1.000000e+0	4.271942e-1	2.705252e+0	3.326863e+0	9	3.023871e-4	8.180331e-4	1	3.106367e-1	1.000000e+0	1.000000e+0	3.219195e+0	3.106367e-1	1	1	1.735509e-4	1.000000e+0	MLT1I,MLT1I,MLT1I,MLT1I,MLT1I,MLT1I,MLT1I,MLT1I,MLT1I	GRIK1
Ensembl Genes	19149	DAB2IP	316	7.466833e-3	1.000000e+0	4.382984e-1	2.900191e+0	2.758439e+0	8	2.507216e-4	7.271405e-4	1	3.106367e-1	1.000000e+0	1.000000e+0	3.219195e+0	3.106367e-1	1	1	1.735509e-4	1.000000e+0	MLT1I,MLT1I,MLT1I,MLT1I,MLT1I,MLT1I,MLT1I,MLT1I	DAB2IP
Ensembl Genes	5187	NCOR2	317	7.489517e-3	1.000000e+0	4.382431e-1	3.178939e+0	2.201992e+0	7	2.001447e-4	6.362480e-4	1	3.106367e-1	1.000000e+0	1.000000e+0	3.219195e+0	3.106367e-1	1	1	1.735509e-4	1.000000e+0	MLT1I,MLT1I,MLT1I,MLT1I,MLT1I,MLT1I,MLT1I	NCOR2
Ensembl Genes	14699	MRPS18C	318	7.493391e-3	1.000000e+0	4.370909e-1	1.565917e+1	1.277207e-1	2	1.160886e-5	1.817851e-4	1	3.106367e-1	1.000000e+0	1.000000e+0	3.219195e+0	3.106367e-1	1	1	1.735509e-4	1.000000e+0	MLT1I,MLT1I	MRPS18C
Ensembl Genes	4915	CRADD	319	7.504665e-3	1.000000e+0	4.363763e-1	3.177691e+0	2.202858e+0	7	2.002234e-4	6.362480e-4	1	3.106367e-1	1.000000e+0	1.000000e+0	3.219195e+0	3.106367e-1	1	1	1.735509e-4	1.000000e+0	MLT1I,MLT1I,MLT1I,MLT1I,MLT1I,MLT1I,MLT1I	CRADD
Ensembl Genes	18128	DUSP26	320	7.512473e-3	1.000000e+0	4.354652e-1	2.529963e+0	3.952627e+0	10	3.592644e-4	9.089256e-4	1	3.106367e-1	1.000000e+0	1.000000e+0	3.219195e+0	3.106367e-1	1	1	1.735509e-4	1.000000e+0	MLT1I,MLT1I,MLT1I,MLT1I,MLT1I,MLT1I,MLT1I,MLT1I,MLT1I,MLT1I	DUSP26
Ensembl Genes	17091	NDUFA4	321	7.542865e-3	1.000000e+0	4.358648e-1	2.528403e+0	3.955065e+0	10	3.594860e-4	9.089256e-4	1	3.106367e-1	1.000000e+0	1.000000e+0	3.219195e+0	3.106367e-1	1	1	1.735509e-4	1.000000e+0	MLT1I,MLT1I,MLT1I,MLT1I,MLT1I,MLT1I,MLT1I,MLT1I,MLT1I,MLT1I	NDUFA4
Ensembl Genes	7115	GPR139	322	7.543338e-3	1.000000e+0	4.345384e-1	3.574182e+0	1.678706e+0	6	1.525819e-4	5.453554e-4	1	3.106367e-1	1.000000e+0	1.000000e+0	3.219195e+0	3.106367e-1	1	1	1.735509e-4	1.000000e+0	MLT1I,MLT1I,MLT1I,MLT1I,MLT1I,MLT1I	GPR139
Ensembl Genes	12807	C22orf29	323	7.549568e-3	1.000000e+0	4.335509e-1	7.635502e+0	3.929015e-1	3	3.571182e-5	2.726777e-4	1	3.106367e-1	1.000000e+0	1.000000e+0	3.219195e+0	3.106367e-1	1	1	1.735509e-4	1.000000e+0	MLT1I,MLT1I,MLT1I	C22orf29
Ensembl Genes	18454	SLC30A8	324	7.750458e-3	1.000000e+0	4.437137e-1	3.157820e+0	2.216719e+0	7	2.014833e-4	6.362480e-4	1	3.106367e-1	1.000000e+0	1.000000e+0	3.219195e+0	3.106367e-1	1	1	1.735509e-4	1.000000e+0	MLT1I,MLT1I,MLT1I,MLT1I,MLT1I,MLT1I,MLT1I	SLC30A8
Ensembl Genes	8173	SLFN12L	325	7.767144e-3	1.000000e+0	4.433008e-1	7.555864e+0	3.970426e-1	3	3.608822e-5	2.726777e-4	1	3.106367e-1	1.000000e+0	1.000000e+0	3.219195e+0	3.106367e-1	1	1	1.735509e-4	1.000000e+0	MLT1I,MLT1I,MLT1I	SLFN12L
Ensembl Genes	503	AGO4	326	7.771015e-3	1.000000e+0	4.421612e-1	7.554474e+0	3.971157e-1	3	3.609486e-5	2.726777e-4	1	3.106367e-1	1.000000e+0	1.000000e+0	3.219195e+0	3.106367e-1	1	1	1.735509e-4	1.000000e+0	MLT1I,MLT1I,MLT1I	AGO4
Ensembl Genes	19611	CASK	327	7.831826e-3	1.000000e+0	4.442585e-1	2.388281e+0	4.605823e+0	11	4.186350e-4	9.998182e-4	1	3.106367e-1	1.000000e+0	1.000000e+0	3.219195e+0	3.106367e-1	1	1	1.735509e-4	1.000000e+0	MLT1I,MLT1I,MLT1I,MLT1I,MLT1I,MLT1I,MLT1I,MLT1I,MLT1I,MLT1I,MLT1I	CASK
Ensembl Genes	16044	CAP2	328	7.834066e-3	1.000000e+0	4.430308e-1	4.154439e+0	1.203532e+0	5	1.093921e-4	4.544628e-4	1	3.106367e-1	1.000000e+0	1.000000e+0	3.219195e+0	3.106367e-1	1	1	1.735509e-4	1.000000e+0	MLT1I,MLT1I,MLT1I,MLT1I,MLT1I	CAP2
Ensembl Genes	7345	CHD9	329	7.900458e-3	1.000000e+0	4.454273e-1	2.667710e+0	3.373680e+0	9	3.066424e-4	8.180331e-4	1	3.106367e-1	1.000000e+0	1.000000e+0	3.219195e+0	3.106367e-1	1	1	1.735509e-4	1.000000e+0	MLT1I,MLT1I,MLT1I,MLT1I,MLT1I,MLT1I,MLT1I,MLT1I,MLT1I	CHD9
Ensembl Genes	675	FOXD2	330	7.911045e-3	1.000000e+0	4.446726e-1	3.145218e+0	2.225601e+0	7	2.022906e-4	6.362480e-4	1	3.106367e-1	1.000000e+0	1.000000e+0	3.219195e+0	3.106367e-1	1	1	1.735509e-4	1.000000e+0	MLT1I,MLT1I,MLT1I,MLT1I,MLT1I,MLT1I,MLT1I	FOXD2
Ensembl Genes	17621	THAP5	331	7.983077e-3	1.000000e+0	4.473658e-1	4.135046e+0	1.209176e+0	5	1.099051e-4	4.544628e-4	1	3.106367e-1	1.000000e+0	1.000000e+0	3.219195e+0	3.106367e-1	1	1	1.735509e-4	1.000000e+0	MLT1I,MLT1I,MLT1I,MLT1I,MLT1I	THAP5
Ensembl Genes	7348	RPGRIP1L	332	8.019490e-3	1.000000e+0	4.480528e-1	5.186079e+0	7.712957e-1	4	7.010504e-5	3.635703e-4	1	3.106367e-1	1.000000e+0	1.000000e+0	3.219195e+0	3.106367e-1	1	1	1.735509e-4	1.000000e+0	MLT1I,MLT1I,MLT1I,MLT1I	RPGRIP1L
Ensembl Genes	17459	PON3	333	8.020117e-3	1.000000e+0	4.467422e-1	7.466922e+0	4.017720e-1	3	3.651809e-5	2.726777e-4	1	3.106367e-1	1.000000e+0	1.000000e+0	3.219195e+0	3.106367e-1	1	1	1.735509e-4	1.000000e+0	MLT1I,MLT1I,MLT1I	PON3
Ensembl Genes	18731	C9orf72	334	8.037592e-3	1.000000e+0	4.463751e-1	2.503929e+0	3.993723e+0	10	3.629997e-4	9.089256e-4	1	3.106367e-1	1.000000e+0	1.000000e+0	3.219195e+0	3.106367e-1	1	1	1.735509e-4	1.000000e+0	MLT1I,MLT1I,MLT1I,MLT1I,MLT1I,MLT1I,MLT1I,MLT1I,MLT1I,MLT1I	C9orf72
Ensembl Genes	17232	GLI3	335	8.067214e-3	1.000000e+0	4.466828e-1	2.378113e+0	4.625517e+0	11	4.204251e-4	9.998182e-4	1	3.106367e-1	1.000000e+0	1.000000e+0	3.219195e+0	3.106367e-1	1	1	1.735509e-4	1.000000e+0	MLT1I,MLT1I,MLT1I,MLT1I,MLT1I,MLT1I,MLT1I,MLT1I,MLT1I,MLT1I,MLT1I	GLI3
Ensembl Genes	4357	ATF7IP	336	8.152278e-3	1.000000e+0	4.500494e-1	3.126819e+0	2.238697e+0	7	2.034809e-4	6.362480e-4	1	3.106367e-1	1.000000e+0	1.000000e+0	3.219195e+0	3.106367e-1	1	1	1.735509e-4	1.000000e+0	MLT1I,MLT1I,MLT1I,MLT1I,MLT1I,MLT1I,MLT1I	ATF7IP
Ensembl Genes	7602	CMC2	337	8.280214e-3	1.000000e+0	4.557558e-1	5.137469e+0	7.785935e-1	4	7.076836e-5	3.635703e-4	1	3.106367e-1	1.000000e+0	1.000000e+0	3.219195e+0	3.106367e-1	1	1	1.735509e-4	1.000000e+0	MLT1I,MLT1I,MLT1I,MLT1I	CMC2
Ensembl Genes	16824	TAAR6	338	8.302734e-3	1.000000e+0	4.556432e-1	1.484194e+1	1.347532e-1	2	1.224807e-5	1.817851e-4	1	3.106367e-1	1.000000e+0	1.000000e+0	3.219195e+0	3.106367e-1	1	1	1.735509e-4	1.000000e+0	MLT1I,MLT1I	TAAR6
Ensembl Genes	19181	LHX2	339	8.333407e-3	1.000000e+0	4.559775e-1	4.091101e+0	1.222165e+0	5	1.110857e-4	4.544628e-4	1	3.106367e-1	1.000000e+0	1.000000e+0	3.219195e+0	3.106367e-1	1	1	1.735509e-4	1.000000e+0	MLT1I,MLT1I,MLT1I,MLT1I,MLT1I	LHX2
Ensembl Genes	18431	ZFPM2	340	8.333885e-3	1.000000e+0	4.546624e-1	2.111142e+0	6.631482e+0	14	6.027524e-4	1.272496e-3	1	3.106367e-1	1.000000e+0	1.000000e+0	3.219195e+0	3.106367e-1	1	1	1.735509e-4	1.000000e+0	MLT1I,MLT1I,MLT1I,MLT1I,MLT1I,MLT1I,MLT1I,MLT1I,MLT1I,MLT1I,MLT1I,MLT1I,MLT1I,MLT1I	ZFPM2
Ensembl Genes	13976	SOX14	341	8.420829e-3	1.000000e+0	4.580585e-1	2.486059e+0	4.022430e+0	10	3.656090e-4	9.089256e-4	1	3.106367e-1	1.000000e+0	1.000000e+0	3.219195e+0	3.106367e-1	1	1	1.735509e-4	1.000000e+0	MLT1I,MLT1I,MLT1I,MLT1I,MLT1I,MLT1I,MLT1I,MLT1I,MLT1I,MLT1I	SOX14
Ensembl Genes	475	AK2	342	8.428033e-3	1.000000e+0	4.571099e-1	7.331092e+0	4.092160e-1	3	3.719469e-5	2.726777e-4	1	3.106367e-1	1.000000e+0	1.000000e+0	3.219195e+0	3.106367e-1	1	1	1.735509e-4	1.000000e+0	MLT1I,MLT1I,MLT1I	AK2
Ensembl Genes	19522	S100G	343	8.474226e-3	1.000000e+0	4.582753e-1	3.103197e+0	2.255738e+0	7	2.050299e-4	6.362480e-4	1	3.106367e-1	1.000000e+0	1.000000e+0	3.219195e+0	3.106367e-1	1	1	1.735509e-4	1.000000e+0	MLT1I,MLT1I,MLT1I,MLT1I,MLT1I,MLT1I,MLT1I	S100G
Ensembl Genes	3392	OR5AN1	344	8.494660e-3	1.000000e+0	4.580449e-1	5.098892e+0	7.844841e-1	4	7.130378e-5	3.635703e-4	1	3.106367e-1	1.000000e+0	1.000000e+0	3.219195e+0	3.106367e-1	1	1	1.735509e-4	1.000000e+0	MLT1I,MLT1I,MLT1I,MLT1I	OR5AN1
Ensembl Genes	6085	CHGA	345	8.515597e-3	1.000000e+0	4.578429e-1	4.069107e+0	1.228771e+0	5	1.116861e-4	4.544628e-4	1	3.106367e-1	1.000000e+0	1.000000e+0	3.219195e+0	3.106367e-1	1	1	1.735509e-4	1.000000e+0	MLT1I,MLT1I,MLT1I,MLT1I,MLT1I	CHGA
Ensembl Genes	12134	CST4	346	8.549334e-3	1.000000e+0	4.583283e-1	7.292378e+0	4.113884e-1	3	3.739215e-5	2.726777e-4	1	3.106367e-1	1.000000e+0	1.000000e+0	3.219195e+0	3.106367e-1	1	1	1.735509e-4	1.000000e+0	MLT1I,MLT1I,MLT1I	CST4
Ensembl Genes	3861	JRKL	347	8.719787e-3	1.000000e+0	4.661191e-1	2.624629e+0	3.429056e+0	9	3.116757e-4	8.180331e-4	1	3.106367e-1	1.000000e+0	1.000000e+0	3.219195e+0	3.106367e-1	1	1	1.735509e-4	1.000000e+0	MLT1I,MLT1I,MLT1I,MLT1I,MLT1I,MLT1I,MLT1I,MLT1I,MLT1I	JRKL
Ensembl Genes	7341	CYLD	348	8.856785e-3	1.000000e+0	4.720819e-1	3.451282e+0	1.738485e+0	6	1.580153e-4	5.453554e-4	1	3.106367e-1	1.000000e+0	1.000000e+0	3.219195e+0	3.106367e-1	1	1	1.735509e-4	1.000000e+0	MLT1I,MLT1I,MLT1I,MLT1I,MLT1I,MLT1I	CYLD
Ensembl Genes	14545	KIT	349	8.879096e-3	1.000000e+0	4.719150e-1	2.616765e+0	3.439361e+0	9	3.126123e-4	8.180331e-4	1	3.106367e-1	1.000000e+0	1.000000e+0	3.219195e+0	3.106367e-1	1	1	1.735509e-4	1.000000e+0	MLT1I,MLT1I,MLT1I,MLT1I,MLT1I,MLT1I,MLT1I,MLT1I,MLT1I	KIT
Ensembl Genes	2461	EIF5AL1	350	8.937288e-3	1.000000e+0	4.736507e-1	7.173306e+0	4.182172e-1	3	3.801284e-5	2.726777e-4	1	3.106367e-1	1.000000e+0	1.000000e+0	3.219195e+0	3.106367e-1	1	1	1.735509e-4	1.000000e+0	MLT1I,MLT1I,MLT1I	EIF5AL1
Ensembl Genes	16615	HMGN3	351	8.951638e-3	1.000000e+0	4.730596e-1	3.443232e+0	1.742549e+0	6	1.583847e-4	5.453554e-4	1	3.106367e-1	1.000000e+0	1.000000e+0	3.219195e+0	3.106367e-1	1	1	1.735509e-4	1.000000e+0	MLT1I,MLT1I,MLT1I,MLT1I,MLT1I,MLT1I	HMGN3
Ensembl Genes	2570	OPALIN	352	8.996800e-3	1.000000e+0	4.740956e-1	5.013114e+0	7.979072e-1	4	7.252383e-5	3.635703e-4	1	3.106367e-1	1.000000e+0	1.000000e+0	3.219195e+0	3.106367e-1	1	1	1.735509e-4	1.000000e+0	MLT1I,MLT1I,MLT1I,MLT1I	OPALIN
Ensembl Genes	13975	IL20RB	353	9.001587e-3	1.000000e+0	4.730041e-1	2.610823e+0	3.447189e+0	9	3.133239e-4	8.180331e-4	1	3.106367e-1	1.000000e+0	1.000000e+0	3.219195e+0	3.106367e-1	1	1	1.735509e-4	1.000000e+0	MLT1I,MLT1I,MLT1I,MLT1I,MLT1I,MLT1I,MLT1I,MLT1I,MLT1I	IL20RB
Ensembl Genes	4990	CKAP4	354	9.012635e-3	1.000000e+0	4.722468e-1	5.010507e+0	7.983224e-1	4	7.256157e-5	3.635703e-4	1	3.106367e-1	1.000000e+0	1.000000e+0	3.219195e+0	3.106367e-1	1	1	1.735509e-4	1.000000e+0	MLT1I,MLT1I,MLT1I,MLT1I	CKAP4
Ensembl Genes	15019	ING2	355	9.167834e-3	1.000000e+0	4.790258e-1	4.985247e+0	8.023674e-1	4	7.292923e-5	3.635703e-4	1	3.106367e-1	1.000000e+0	1.000000e+0	3.219195e+0	3.106367e-1	1	1	1.735509e-4	1.000000e+0	MLT1I,MLT1I,MLT1I,MLT1I	ING2
Ensembl Genes	4974	HSP90B1	356	9.227470e-3	1.000000e+0	4.807875e-1	7.088647e+0	4.232119e-1	3	3.846682e-5	2.726777e-4	1	3.106367e-1	1.000000e+0	1.000000e+0	3.219195e+0	3.106367e-1	1	1	1.735509e-4	1.000000e+0	MLT1I,MLT1I,MLT1I	HSP90B1
Ensembl Genes	20185	MAGEA12	357	9.325742e-3	1.000000e+0	4.845467e-1	1.396528e+1	1.432123e-1	2	1.301694e-5	1.817851e-4	1	3.106367e-1	1.000000e+0	1.000000e+0	3.219195e+0	3.106367e-1	1	1	1.735509e-4	1.000000e+0	MLT1I,MLT1I	MAGEA12
Ensembl Genes	18194	SNAI2	358	9.348713e-3	1.000000e+0	4.843835e-1	3.975217e+0	1.257793e+0	5	1.143240e-4	4.544628e-4	1	3.106367e-1	1.000000e+0	1.000000e+0	3.219195e+0	3.106367e-1	1	1	1.735509e-4	1.000000e+0	MLT1I,MLT1I,MLT1I,MLT1I,MLT1I	SNAI2
Ensembl Genes	13232	EDEM1	359	9.420495e-3	1.000000e+0	4.867431e-1	2.443277e+0	4.092864e+0	10	3.720109e-4	9.089256e-4	1	3.106367e-1	1.000000e+0	1.000000e+0	3.219195e+0	3.106367e-1	1	1	1.735509e-4	1.000000e+0	MLT1I,MLT1I,MLT1I,MLT1I,MLT1I,MLT1I,MLT1I,MLT1I,MLT1I,MLT1I	EDEM1
Ensembl Genes	17691	METTL2B	360	9.426065e-3	1.000000e+0	4.856780e-1	4.944375e+0	8.090001e-1	4	7.353210e-5	3.635703e-4	1	3.106367e-1	1.000000e+0	1.000000e+0	3.219195e+0	3.106367e-1	1	1	1.735509e-4	1.000000e+0	MLT1I,MLT1I,MLT1I,MLT1I	METTL2B
Ensembl Genes	11179	ZNF514	361	9.498708e-3	1.000000e+0	4.880652e-1	1.383122e+1	1.446004e-1	2	1.314310e-5	1.817851e-4	1	3.106367e-1	1.000000e+0	1.000000e+0	3.219195e+0	3.106367e-1	1	1	1.735509e-4	1.000000e+0	MLT1I,MLT1I	ZNF514
Ensembl Genes	19171	OR1K1	362	9.572928e-3	1.000000e+0	4.905200e-1	1.377481e+1	1.451925e-1	2	1.319692e-5	1.817851e-4	1	3.106367e-1	1.000000e+0	1.000000e+0	3.219195e+0	3.106367e-1	1	1	1.735509e-4	1.000000e+0	MLT1I,MLT1I	OR1K1
Ensembl Genes	583	RIMKLA	363	9.575325e-3	1.000000e+0	4.892912e-1	6.991712e+0	4.290795e-1	3	3.900013e-5	2.726777e-4	1	3.106367e-1	1.000000e+0	1.000000e+0	3.219195e+0	3.106367e-1	1	1	1.735509e-4	1.000000e+0	MLT1I,MLT1I,MLT1I	RIMKLA
Ensembl Genes	10762	PUM2	364	9.614429e-3	1.000000e+0	4.899397e-1	4.915429e+0	8.137641e-1	4	7.396511e-5	3.635703e-4	1	3.106367e-1	1.000000e+0	1.000000e+0	3.219195e+0	3.106367e-1	1	1	1.735509e-4	1.000000e+0	MLT1I,MLT1I,MLT1I,MLT1I	PUM2
Ensembl Genes	12059	CHGB	365	9.637036e-3	1.000000e+0	4.897462e-1	3.945019e+0	1.267421e+0	5	1.151992e-4	4.544628e-4	1	3.106367e-1	1.000000e+0	1.000000e+0	3.219195e+0	3.106367e-1	1	1	1.735509e-4	1.000000e+0	MLT1I,MLT1I,MLT1I,MLT1I,MLT1I	CHGB
Ensembl Genes	14370	MRFAP1	366	9.644830e-3	1.000000e+0	4.888031e-1	6.972904e+0	4.302368e-1	3	3.910533e-5	2.726777e-4	1	3.106367e-1	1.000000e+0	1.000000e+0	3.219195e+0	3.106367e-1	1	1	1.735509e-4	1.000000e+0	MLT1I,MLT1I,MLT1I	MRFAP1
Ensembl Genes	12008	ENSG00000256566	367	9.714855e-3	1.000000e+0	4.910105e-1	1.366875e+1	1.463191e-1	2	1.329932e-5	1.817851e-4	1	3.106367e-1	1.000000e+0	1.000000e+0	3.219195e+0	3.106367e-1	1	1	1.735509e-4	1.000000e+0	MLT1I,MLT1I	ENSG00000256566
Ensembl Genes	13988	FOXL2	368	9.759538e-3	1.000000e+0	4.919285e-1	6.942254e+0	4.321363e-1	3	3.927797e-5	2.726777e-4	1	3.106367e-1	1.000000e+0	1.000000e+0	3.219195e+0	3.106367e-1	1	1	1.735509e-4	1.000000e+0	MLT1I,MLT1I,MLT1I	FOXL2
Ensembl Genes	871	LMO4	369	9.848341e-3	1.000000e+0	4.950593e-1	2.214818e+0	5.418053e+0	12	4.924607e-4	1.090711e-3	1	3.106367e-1	1.000000e+0	1.000000e+0	3.219195e+0	3.106367e-1	1	1	1.735509e-4	1.000000e+0	MLT1I,MLT1I,MLT1I,MLT1I,MLT1I,MLT1I,MLT1I,MLT1I,MLT1I,MLT1I,MLT1I,MLT1I	LMO4
Ensembl Genes	12865	RGL4	370	9.849018e-3	1.000000e+0	4.937552e-1	6.918677e+0	4.336089e-1	3	3.941183e-5	2.726777e-4	1	3.106367e-1	1.000000e+0	1.000000e+0	3.219195e+0	3.106367e-1	1	1	1.735509e-4	1.000000e+0	MLT1I,MLT1I,MLT1I	RGL4
Ensembl Genes	8573	NOG	371	1.016302e-2	1.000000e+0	5.081236e-1	2.414544e+0	4.141569e+0	10	3.764378e-4	9.089256e-4	1	3.106367e-1	1.000000e+0	1.000000e+0	3.219195e+0	3.106367e-1	1	1	1.735509e-4	1.000000e+0	MLT1I,MLT1I,MLT1I,MLT1I,MLT1I,MLT1I,MLT1I,MLT1I,MLT1I,MLT1I	NOG
Ensembl Genes	16885	EPM2A	372	1.019981e-2	1.000000e+0	5.085921e-1	2.413180e+0	4.143910e+0	10	3.766506e-4	9.089256e-4	1	3.106367e-1	1.000000e+0	1.000000e+0	3.219195e+0	3.106367e-1	1	1	1.735509e-4	1.000000e+0	MLT1I,MLT1I,MLT1I,MLT1I,MLT1I,MLT1I,MLT1I,MLT1I,MLT1I,MLT1I	EPM2A
Ensembl Genes	15469	DTWD2	373	1.021282e-2	1.000000e+0	5.078756e-1	2.412698e+0	4.144737e+0	10	3.767258e-4	9.089256e-4	1	3.106367e-1	1.000000e+0	1.000000e+0	3.219195e+0	3.106367e-1	1	1	1.735509e-4	1.000000e+0	MLT1I,MLT1I,MLT1I,MLT1I,MLT1I,MLT1I,MLT1I,MLT1I,MLT1I,MLT1I	DTWD2
Ensembl Genes	16632	SNAP91	374	1.025105e-2	1.000000e+0	5.084137e-1	3.884145e+0	1.287285e+0	5	1.170046e-4	4.544628e-4	1	3.106367e-1	1.000000e+0	1.000000e+0	3.219195e+0	3.106367e-1	1	1	1.735509e-4	1.000000e+0	MLT1I,MLT1I,MLT1I,MLT1I,MLT1I	SNAP91
Ensembl Genes	18868	FOXD4L6	375	1.025371e-2	1.000000e+0	5.071895e-1	2.739838e+0	2.919881e+0	8	2.653954e-4	7.271405e-4	1	3.106367e-1	1.000000e+0	1.000000e+0	3.219195e+0	3.106367e-1	1	1	1.735509e-4	1.000000e+0	MLT1I,MLT1I,MLT1I,MLT1I,MLT1I,MLT1I,MLT1I,MLT1I	FOXD4L6
Ensembl Genes	11052	CLEC4F	376	1.026748e-2	1.000000e+0	5.065199e-1	1.327694e+1	1.506371e-1	2	1.369179e-5	1.817851e-4	1	3.106367e-1	1.000000e+0	1.000000e+0	3.219195e+0	3.106367e-1	1	1	1.735509e-4	1.000000e+0	MLT1I,MLT1I	CLEC4F
Ensembl Genes	3709	KRTAP5-11	377	1.028881e-2	1.000000e+0	5.062258e-1	4.817303e+0	8.303401e-1	4	7.547174e-5	3.635703e-4	1	3.106367e-1	1.000000e+0	1.000000e+0	3.219195e+0	3.106367e-1	1	1	1.735509e-4	1.000000e+0	MLT1I,MLT1I,MLT1I,MLT1I	KRTAP5-11
Ensembl Genes	6681	CTSH	378	1.029025e-2	1.000000e+0	5.049573e-1	4.817103e+0	8.303747e-1	4	7.547488e-5	3.635703e-4	1	3.106367e-1	1.000000e+0	1.000000e+0	3.219195e+0	3.106367e-1	1	1	1.735509e-4	1.000000e+0	MLT1I,MLT1I,MLT1I,MLT1I	CTSH
Ensembl Genes	7767	SHPK	379	1.029090e-2	1.000000e+0	5.036567e-1	1.326103e+1	1.508178e-1	2	1.370822e-5	1.817851e-4	1	3.106367e-1	1.000000e+0	1.000000e+0	3.219195e+0	3.106367e-1	1	1	1.735509e-4	1.000000e+0	MLT1I,MLT1I	SHPK
Ensembl Genes	1999	PLD5	380	1.032234e-2	1.000000e+0	5.038660e-1	2.294202e+0	4.794695e+0	11	4.358021e-4	9.998182e-4	1	3.106367e-1	1.000000e+0	1.000000e+0	3.219195e+0	3.106367e-1	1	1	1.735509e-4	1.000000e+0	MLT1I,MLT1I,MLT1I,MLT1I,MLT1I,MLT1I,MLT1I,MLT1I,MLT1I,MLT1I,MLT1I	PLD5
Ensembl Genes	16391	CDKN1A	381	1.040609e-2	1.000000e+0	5.066209e-1	6.778032e+0	4.426063e-1	3	4.022962e-5	2.726777e-4	1	3.106367e-1	1.000000e+0	1.000000e+0	3.219195e+0	3.106367e-1	1	1	1.735509e-4	1.000000e+0	MLT1I,MLT1I,MLT1I	CDKN1A
Ensembl Genes	16375	CLPSL2	382	1.044752e-2	1.000000e+0	5.073064e-1	1.315605e+1	1.520213e-1	2	1.381761e-5	1.817851e-4	1	3.106367e-1	1.000000e+0	1.000000e+0	3.219195e+0	3.106367e-1	1	1	1.735509e-4	1.000000e+0	MLT1I,MLT1I	CLPSL2
Ensembl Genes	16374	ARMC12	382	1.044752e-2	1.000000e+0	5.073064e-1	1.315605e+1	1.520213e-1	2	1.381761e-5	1.817851e-4	1	3.106367e-1	1.000000e+0	1.000000e+0	3.219195e+0	3.106367e-1	1	1	1.735509e-4	1.000000e+0	MLT1I,MLT1I	ARMC12
Ensembl Genes	7109	GDE1	384	1.047881e-2	1.000000e+0	5.061756e-1	6.760414e+0	4.437598e-1	3	4.033447e-5	2.726777e-4	1	3.106367e-1	1.000000e+0	1.000000e+0	3.219195e+0	3.106367e-1	1	1	1.735509e-4	1.000000e+0	MLT1I,MLT1I,MLT1I	GDE1
Ensembl Genes	901	EVI5	385	1.065437e-2	1.000000e+0	5.133192e-1	3.846472e+0	1.299892e+0	5	1.181506e-4	4.544628e-4	1	3.106367e-1	1.000000e+0	1.000000e+0	3.219195e+0	3.106367e-1	1	1	1.735509e-4	1.000000e+0	MLT1I,MLT1I,MLT1I,MLT1I,MLT1I	EVI5
Ensembl Genes	13116	CENPM	386	1.067656e-2	1.000000e+0	5.130557e-1	1.300669e+1	1.537670e-1	2	1.397627e-5	1.817851e-4	1	3.106367e-1	1.000000e+0	1.000000e+0	3.219195e+0	3.106367e-1	1	1	1.735509e-4	1.000000e+0	MLT1I,MLT1I	CENPM
Ensembl Genes	3690	TPCN2	387	1.075545e-2	1.000000e+0	5.155112e-1	2.960318e+0	2.364611e+0	7	2.149255e-4	6.362480e-4	1	3.106367e-1	1.000000e+0	1.000000e+0	3.219195e+0	3.106367e-1	1	1	1.735509e-4	1.000000e+0	MLT1I,MLT1I,MLT1I,MLT1I,MLT1I,MLT1I,MLT1I	TPCN2
Ensembl Genes	504	AGO1	388	1.084556e-2	1.000000e+0	5.184904e-1	6.673961e+0	4.495082e-1	3	4.085695e-5	2.726777e-4	1	3.106367e-1	1.000000e+0	1.000000e+0	3.219195e+0	3.106367e-1	1	1	1.735509e-4	1.000000e+0	MLT1I,MLT1I,MLT1I	AGO1
Ensembl Genes	9179	TSHZ1	389	1.110806e-2	1.000000e+0	5.296746e-1	4.708333e+0	8.495576e-1	4	7.721847e-5	3.635703e-4	1	3.106367e-1	1.000000e+0	1.000000e+0	3.219195e+0	3.106367e-1	1	1	1.735509e-4	1.000000e+0	MLT1I,MLT1I,MLT1I,MLT1I	TSHZ1
Ensembl Genes	1691	ATP6V1G3	390	1.118735e-2	1.000000e+0	5.320876e-1	3.277731e+0	1.830535e+0	6	1.663820e-4	5.453554e-4	1	3.106367e-1	1.000000e+0	1.000000e+0	3.219195e+0	3.106367e-1	1	1	1.735509e-4	1.000000e+0	MLT1I,MLT1I,MLT1I,MLT1I,MLT1I,MLT1I	ATP6V1G3
Ensembl Genes	11186	GPAT2	391	1.123028e-2	1.000000e+0	5.327633e-1	6.587355e+0	4.554180e-1	3	4.139411e-5	2.726777e-4	1	3.106367e-1	1.000000e+0	1.000000e+0	3.219195e+0	3.106367e-1	1	1	1.735509e-4	1.000000e+0	MLT1I,MLT1I,MLT1I	GPAT2
Ensembl Genes	15104	FASTKD3	392	1.126330e-2	1.000000e+0	5.329667e-1	3.272795e+0	1.833296e+0	6	1.666329e-4	5.453554e-4	1	3.106367e-1	1.000000e+0	1.000000e+0	3.219195e+0	3.106367e-1	1	1	1.735509e-4	1.000000e+0	MLT1I,MLT1I,MLT1I,MLT1I,MLT1I,MLT1I	FASTKD3
Ensembl Genes	7927	KRBA2	393	1.135139e-2	1.000000e+0	5.357683e-1	1.259323e+1	1.588155e-1	2	1.443515e-5	1.817851e-4	1	3.106367e-1	1.000000e+0	1.000000e+0	3.219195e+0	3.106367e-1	1	1	1.735509e-4	1.000000e+0	MLT1I,MLT1I	KRBA2
Ensembl Genes	13343	ZCWPW2	394	1.136128e-2	1.000000e+0	5.348741e-1	2.510927e+0	3.584334e+0	9	3.257893e-4	8.180331e-4	1	3.106367e-1	1.000000e+0	1.000000e+0	3.219195e+0	3.106367e-1	1	1	1.735509e-4	1.000000e+0	MLT1I,MLT1I,MLT1I,MLT1I,MLT1I,MLT1I,MLT1I,MLT1I,MLT1I	ZCWPW2
Ensembl Genes	3692	CCND1	395	1.136138e-2	1.000000e+0	5.335247e-1	2.928065e+0	2.390657e+0	7	2.172929e-4	6.362480e-4	1	3.106367e-1	1.000000e+0	1.000000e+0	3.219195e+0	3.106367e-1	1	1	1.735509e-4	1.000000e+0	MLT1I,MLT1I,MLT1I,MLT1I,MLT1I,MLT1I,MLT1I	CCND1
Ensembl Genes	3088	GALNT18	396	1.139854e-2	1.000000e+0	5.339180e-1	3.264100e+0	1.838179e+0	6	1.670768e-4	5.453554e-4	1	3.106367e-1	1.000000e+0	1.000000e+0	3.219195e+0	3.106367e-1	1	1	1.735509e-4	1.000000e+0	MLT1I,MLT1I,MLT1I,MLT1I,MLT1I,MLT1I	GALNT18
Ensembl Genes	2072	LYPD8	397	1.142339e-2	1.000000e+0	5.337342e-1	6.545356e+0	4.583402e-1	3	4.165972e-5	2.726777e-4	1	3.106367e-1	1.000000e+0	1.000000e+0	3.219195e+0	3.106367e-1	1	1	1.735509e-4	1.000000e+0	MLT1I,MLT1I,MLT1I	LYPD8
Ensembl Genes	5945	SLC8A3	398	1.142540e-2	1.000000e+0	5.324868e-1	3.262388e+0	1.839144e+0	6	1.671645e-4	5.453554e-4	1	3.106367e-1	1.000000e+0	1.000000e+0	3.219195e+0	3.106367e-1	1	1	1.735509e-4	1.000000e+0	MLT1I,MLT1I,MLT1I,MLT1I,MLT1I,MLT1I	SLC8A3
Ensembl Genes	13117	SEPT3	399	1.151811e-2	1.000000e+0	5.354622e-1	1.249671e+1	1.600421e-1	2	1.454663e-5	1.817851e-4	1	3.106367e-1	1.000000e+0	1.000000e+0	3.219195e+0	3.106367e-1	1	1	1.735509e-4	1.000000e+0	MLT1I,MLT1I	SEPT3
Ensembl Genes	10202	KLC3	400	1.152755e-2	1.000000e+0	5.345613e-1	1.249131e+1	1.601113e-1	2	1.455293e-5	1.817851e-4	1	3.106367e-1	1.000000e+0	1.000000e+0	3.219195e+0	3.106367e-1	1	1	1.735509e-4	1.000000e+0	MLT1I,MLT1I	KLC3
Ensembl Genes	804	LRRC7	401	1.153448e-2	1.000000e+0	5.335488e-1	2.166469e+0	5.538968e+0	12	5.034510e-4	1.090711e-3	1	3.106367e-1	1.000000e+0	1.000000e+0	3.219195e+0	3.106367e-1	1	1	1.735509e-4	1.000000e+0	MLT1I,MLT1I,MLT1I,MLT1I,MLT1I,MLT1I,MLT1I,MLT1I,MLT1I,MLT1I,MLT1I,MLT1I	LRRC7
Ensembl Genes	203	KAZN	402	1.159889e-2	1.000000e+0	5.351936e-1	2.164772e+0	5.543309e+0	12	5.038455e-4	1.090711e-3	1	3.106367e-1	1.000000e+0	1.000000e+0	3.219195e+0	3.106367e-1	1	1	1.735509e-4	1.000000e+0	MLT1I,MLT1I,MLT1I,MLT1I,MLT1I,MLT1I,MLT1I,MLT1I,MLT1I,MLT1I,MLT1I,MLT1I	KAZN
Ensembl Genes	14444	SLIT2	403	1.160867e-2	1.000000e+0	5.343157e-1	2.164515e+0	5.543966e+0	12	5.039053e-4	1.090711e-3	1	3.106367e-1	1.000000e+0	1.000000e+0	3.219195e+0	3.106367e-1	1	1	1.735509e-4	1.000000e+0	MLT1I,MLT1I,MLT1I,MLT1I,MLT1I,MLT1I,MLT1I,MLT1I,MLT1I,MLT1I,MLT1I,MLT1I	SLIT2
Ensembl Genes	7443	C16orf70	404	1.162021e-2	1.000000e+0	5.335230e-1	6.503510e+0	4.612894e-1	3	4.192777e-5	2.726777e-4	1	3.106367e-1	1.000000e+0	1.000000e+0	3.219195e+0	3.106367e-1	1	1	1.735509e-4	1.000000e+0	MLT1I,MLT1I,MLT1I	C16orf70
Ensembl Genes	3213	LDLRAD3	405	1.162595e-2	1.000000e+0	5.324685e-1	2.914584e+0	2.401715e+0	7	2.182981e-4	6.362480e-4	1	3.106367e-1	1.000000e+0	1.000000e+0	3.219195e+0	3.106367e-1	1	1	1.735509e-4	1.000000e+0	MLT1I,MLT1I,MLT1I,MLT1I,MLT1I,MLT1I,MLT1I	LDLRAD3
Ensembl Genes	11644	TYW5	406	1.170732e-2	1.000000e+0	5.348746e-1	3.755612e+0	1.331341e+0	5	1.210090e-4	4.544628e-4	1	3.106367e-1	1.000000e+0	1.000000e+0	3.219195e+0	3.106367e-1	1	1	1.735509e-4	1.000000e+0	MLT1I,MLT1I,MLT1I,MLT1I,MLT1I	TYW5
Ensembl Genes	11149	ST3GAL5	407	1.171250e-2	1.000000e+0	5.337965e-1	3.755189e+0	1.331491e+0	5	1.210226e-4	4.544628e-4	1	3.106367e-1	1.000000e+0	1.000000e+0	3.219195e+0	3.106367e-1	1	1	1.735509e-4	1.000000e+0	MLT1I,MLT1I,MLT1I,MLT1I,MLT1I	ST3GAL5
Ensembl Genes	9041	ENSG00000267140	408	1.178411e-2	1.000000e+0	5.357438e-1	6.469376e+0	4.637233e-1	3	4.214900e-5	2.726777e-4	1	3.106367e-1	1.000000e+0	1.000000e+0	3.219195e+0	3.106367e-1	1	1	1.735509e-4	1.000000e+0	MLT1I,MLT1I,MLT1I	ENSG00000267140
Ensembl Genes	2715	NRAP	409	1.179399e-2	1.000000e+0	5.348820e-1	6.467338e+0	4.638694e-1	3	4.216228e-5	2.726777e-4	1	3.106367e-1	1.000000e+0	1.000000e+0	3.219195e+0	3.106367e-1	1	1	1.735509e-4	1.000000e+0	MLT1I,MLT1I,MLT1I	NRAP
Ensembl Genes	9081	CTIF	410	1.180315e-2	1.000000e+0	5.339918e-1	2.670370e+0	2.995839e+0	8	2.722995e-4	7.271405e-4	1	3.106367e-1	1.000000e+0	1.000000e+0	3.219195e+0	3.106367e-1	1	1	1.735509e-4	1.000000e+0	MLT1I,MLT1I,MLT1I,MLT1I,MLT1I,MLT1I,MLT1I,MLT1I	CTIF
Ensembl Genes	4894	DUSP6	411	1.181069e-2	1.000000e+0	5.330328e-1	2.494475e+0	3.607973e+0	9	3.279380e-4	8.180331e-4	1	3.106367e-1	1.000000e+0	1.000000e+0	3.219195e+0	3.106367e-1	1	1	1.735509e-4	1.000000e+0	MLT1I,MLT1I,MLT1I,MLT1I,MLT1I,MLT1I,MLT1I,MLT1I,MLT1I	DUSP6
Ensembl Genes	15558	NEUROG1	412	1.185625e-2	1.000000e+0	5.337902e-1	6.454551e+0	4.647883e-1	3	4.224581e-5	2.726777e-4	1	3.106367e-1	1.000000e+0	1.000000e+0	3.219195e+0	3.106367e-1	1	1	1.735509e-4	1.000000e+0	MLT1I,MLT1I,MLT1I	NEUROG1
Ensembl Genes	15016	CLDN22	413	1.188639e-2	1.000000e+0	5.338514e-1	4.613679e+0	8.669871e-1	4	7.880269e-5	3.635703e-4	1	3.106367e-1	1.000000e+0	1.000000e+0	3.219195e+0	3.106367e-1	1	1	1.735509e-4	1.000000e+0	MLT1I,MLT1I,MLT1I,MLT1I	CLDN22
Ensembl Genes	16390	SRSF3	414	1.195012e-2	1.000000e+0	5.354173e-1	6.435438e+0	4.661687e-1	3	4.237127e-5	2.726777e-4	1	3.106367e-1	1.000000e+0	1.000000e+0	3.219195e+0	3.106367e-1	1	1	1.735509e-4	1.000000e+0	MLT1I,MLT1I,MLT1I	SRSF3
Ensembl Genes	9007	ZNF521	415	1.213145e-2	1.000000e+0	5.422320e-1	2.076773e+0	6.259712e+0	13	5.689613e-4	1.181603e-3	1	3.106367e-1	1.000000e+0	1.000000e+0	3.219195e+0	3.106367e-1	1	1	1.735509e-4	1.000000e+0	MLT1I,MLT1I,MLT1I,MLT1I,MLT1I,MLT1I,MLT1I,MLT1I,MLT1I,MLT1I,MLT1I,MLT1I,MLT1I	ZNF521
Ensembl Genes	8153	CCL11	416	1.215060e-2	1.000000e+0	5.417824e-1	1.214880e+1	1.646254e-1	2	1.496322e-5	1.817851e-4	1	3.106367e-1	1.000000e+0	1.000000e+0	3.219195e+0	3.106367e-1	1	1	1.735509e-4	1.000000e+0	MLT1I,MLT1I	CCL11
Ensembl Genes	11803	SCG2	417	1.216153e-2	1.000000e+0	5.409694e-1	2.655734e+0	3.012350e+0	8	2.738002e-4	7.271405e-4	1	3.106367e-1	1.000000e+0	1.000000e+0	3.219195e+0	3.106367e-1	1	1	1.735509e-4	1.000000e+0	MLT1I,MLT1I,MLT1I,MLT1I,MLT1I,MLT1I,MLT1I,MLT1I	SCG2
Ensembl Genes	9100	SMAD4	418	1.220846e-2	1.000000e+0	5.417577e-1	4.576737e+0	8.739851e-1	4	7.943875e-5	3.635703e-4	1	3.106367e-1	1.000000e+0	1.000000e+0	3.219195e+0	3.106367e-1	1	1	1.735509e-4	1.000000e+0	MLT1I,MLT1I,MLT1I,MLT1I	SMAD4
Ensembl Genes	7963	ARHGAP44	419	1.224025e-2	1.000000e+0	5.418721e-1	3.713251e+0	1.346529e+0	5	1.223895e-4	4.544628e-4	1	3.106367e-1	1.000000e+0	1.000000e+0	3.219195e+0	3.106367e-1	1	1	1.735509e-4	1.000000e+0	MLT1I,MLT1I,MLT1I,MLT1I,MLT1I	ARHGAP44
Ensembl Genes	15384	MEF2C	420	1.225602e-2	1.000000e+0	5.412784e-1	2.073923e+0	6.268314e+0	13	5.697431e-4	1.181603e-3	1	3.106367e-1	1.000000e+0	1.000000e+0	3.219195e+0	3.106367e-1	1	1	1.735509e-4	1.000000e+0	MLT1I,MLT1I,MLT1I,MLT1I,MLT1I,MLT1I,MLT1I,MLT1I,MLT1I,MLT1I,MLT1I,MLT1I,MLT1I	MEF2C
Ensembl Genes	4812	IRAK3	421	1.227579e-2	1.000000e+0	5.408637e-1	6.370649e+0	4.709097e-1	3	4.280219e-5	2.726777e-4	1	3.106367e-1	1.000000e+0	1.000000e+0	3.219195e+0	3.106367e-1	1	1	1.735509e-4	1.000000e+0	MLT1I,MLT1I,MLT1I	IRAK3
Ensembl Genes	15562	LECT2	422	1.243475e-2	1.000000e+0	5.465691e-1	6.339848e+0	4.731974e-1	3	4.301013e-5	2.726777e-4	1	3.106367e-1	1.000000e+0	1.000000e+0	3.219195e+0	3.106367e-1	1	1	1.735509e-4	1.000000e+0	MLT1I,MLT1I,MLT1I	LECT2
Ensembl Genes	17056	TNRC18	423	1.249018e-2	1.000000e+0	5.477077e-1	4.545401e+0	8.800103e-1	4	7.998639e-5	3.635703e-4	1	3.106367e-1	1.000000e+0	1.000000e+0	3.219195e+0	3.106367e-1	1	1	1.735509e-4	1.000000e+0	MLT1I,MLT1I,MLT1I,MLT1I	TNRC18
Ensembl Genes	2520	SLC16A12	424	1.249091e-2	1.000000e+0	5.464479e-1	4.545322e+0	8.800257e-1	4	7.998779e-5	3.635703e-4	1	3.106367e-1	1.000000e+0	1.000000e+0	3.219195e+0	3.106367e-1	1	1	1.735509e-4	1.000000e+0	MLT1I,MLT1I,MLT1I,MLT1I	SLC16A12
Ensembl Genes	7149	HS3ST2	425	1.249447e-2	1.000000e+0	5.453175e-1	2.872636e+0	2.436786e+0	7	2.214857e-4	6.362480e-4	1	3.106367e-1	1.000000e+0	1.000000e+0	3.219195e+0	3.106367e-1	1	1	1.735509e-4	1.000000e+0	MLT1I,MLT1I,MLT1I,MLT1I,MLT1I,MLT1I,MLT1I	HS3ST2
Ensembl Genes	18993	ERCC6L2	426	1.250705e-2	1.000000e+0	5.445851e-1	2.642066e+0	3.027934e+0	8	2.752167e-4	7.271405e-4	1	3.106367e-1	1.000000e+0	1.000000e+0	3.219195e+0	3.106367e-1	1	1	1.735509e-4	1.000000e+0	MLT1I,MLT1I,MLT1I,MLT1I,MLT1I,MLT1I,MLT1I,MLT1I	ERCC6L2
Ensembl Genes	1665	BRINP3	427	1.256338e-2	1.000000e+0	5.457568e-1	1.950565e+0	7.690079e+0	15	6.989710e-4	1.363388e-3	1	3.106367e-1	1.000000e+0	1.000000e+0	3.219195e+0	3.106367e-1	1	1	1.735509e-4	1.000000e+0	MLT1I,MLT1I,MLT1I,MLT1I,MLT1I,MLT1I,MLT1I,MLT1I,MLT1I,MLT1I,MLT1I,MLT1I,MLT1I,MLT1I,MLT1I	BRINP3
Ensembl Genes	13233	GRM7	427	1.256338e-2	1.000000e+0	5.457568e-1	1.950565e+0	7.690079e+0	15	6.989710e-4	1.363388e-3	1	3.106367e-1	1.000000e+0	1.000000e+0	3.219195e+0	3.106367e-1	1	1	1.735509e-4	1.000000e+0	MLT1I,MLT1I,MLT1I,MLT1I,MLT1I,MLT1I,MLT1I,MLT1I,MLT1I,MLT1I,MLT1I,MLT1I,MLT1I,MLT1I,MLT1I	GRM7
Ensembl Genes	19134	TLR4	429	1.258931e-2	1.000000e+0	5.443336e-1	2.227538e+0	4.938188e+0	11	4.488446e-4	9.998182e-4	1	3.106367e-1	1.000000e+0	1.000000e+0	3.219195e+0	3.106367e-1	1	1	1.735509e-4	1.000000e+0	MLT1I,MLT1I,MLT1I,MLT1I,MLT1I,MLT1I,MLT1I,MLT1I,MLT1I,MLT1I,MLT1I	TLR4
Ensembl Genes	16728	METTL24	430	1.261536e-2	1.000000e+0	5.441914e-1	4.531759e+0	8.826595e-1	4	8.022719e-5	3.635703e-4	1	3.106367e-1	1.000000e+0	1.000000e+0	3.219195e+0	3.106367e-1	1	1	1.735509e-4	1.000000e+0	MLT1I,MLT1I,MLT1I,MLT1I	METTL24
Ensembl Genes	20181	GABRA3	431	1.268097e-2	1.000000e+0	5.457525e-1	3.187127e+0	1.882574e+0	6	1.711119e-4	5.453554e-4	1	3.106367e-1	1.000000e+0	1.000000e+0	3.219195e+0	3.106367e-1	1	1	1.735509e-4	1.000000e+0	MLT1I,MLT1I,MLT1I,MLT1I,MLT1I,MLT1I	GABRA3
Ensembl Genes	5477	DCT	432	1.269121e-2	1.000000e+0	5.449288e-1	2.331312e+0	4.289430e+0	10	3.898773e-4	9.089256e-4	1	3.106367e-1	1.000000e+0	1.000000e+0	3.219195e+0	3.106367e-1	1	1	1.735509e-4	1.000000e+0	MLT1I,MLT1I,MLT1I,MLT1I,MLT1I,MLT1I,MLT1I,MLT1I,MLT1I,MLT1I	DCT
Ensembl Genes	13640	ENSG00000113811	433	1.278099e-2	1.000000e+0	5.475164e-1	4.513963e+0	8.861393e-1	4	8.054347e-5	3.635703e-4	1	3.106367e-1	1.000000e+0	1.000000e+0	3.219195e+0	3.106367e-1	1	1	1.735509e-4	1.000000e+0	MLT1I,MLT1I,MLT1I,MLT1I	ENSG00000113811
Ensembl Genes	13349	ZNF860	434	1.288721e-2	1.000000e+0	5.507946e-1	6.254969e+0	4.796187e-1	3	4.359377e-5	2.726777e-4	1	3.106367e-1	1.000000e+0	1.000000e+0	3.219195e+0	3.106367e-1	1	1	1.735509e-4	1.000000e+0	MLT1I,MLT1I,MLT1I	ZNF860
Ensembl Genes	2481	LRIT2	435	1.301188e-2	1.000000e+0	5.548445e-1	1.171643e+1	1.707005e-1	2	1.551541e-5	1.817851e-4	1	3.106367e-1	1.000000e+0	1.000000e+0	3.219195e+0	3.106367e-1	1	1	1.735509e-4	1.000000e+0	MLT1I,MLT1I	LRIT2
Ensembl Genes	7108	TMC5	436	1.308000e-2	1.000000e+0	5.564700e-1	4.482551e+0	8.923490e-1	4	8.110789e-5	3.635703e-4	1	3.106367e-1	1.000000e+0	1.000000e+0	3.219195e+0	3.106367e-1	1	1	1.735509e-4	1.000000e+0	MLT1I,MLT1I,MLT1I,MLT1I	TMC5
Ensembl Genes	20065	OCRL	437	1.308487e-2	1.000000e+0	5.554033e-1	6.219121e+0	4.823832e-1	3	4.384505e-5	2.726777e-4	1	3.106367e-1	1.000000e+0	1.000000e+0	3.219195e+0	3.106367e-1	1	1	1.735509e-4	1.000000e+0	MLT1I,MLT1I,MLT1I	OCRL
Ensembl Genes	4882	SLC6A15	438	1.318379e-2	1.000000e+0	5.583245e-1	2.317177e+0	4.315595e+0	10	3.922555e-4	9.089256e-4	1	3.106367e-1	1.000000e+0	1.000000e+0	3.219195e+0	3.106367e-1	1	1	1.735509e-4	1.000000e+0	MLT1I,MLT1I,MLT1I,MLT1I,MLT1I,MLT1I,MLT1I,MLT1I,MLT1I,MLT1I	SLC6A15
Ensembl Genes	17237	HECW1	439	1.320141e-2	1.000000e+0	5.577972e-1	2.840841e+0	2.464059e+0	7	2.239646e-4	6.362480e-4	1	3.106367e-1	1.000000e+0	1.000000e+0	3.219195e+0	3.106367e-1	1	1	1.735509e-4	1.000000e+0	MLT1I,MLT1I,MLT1I,MLT1I,MLT1I,MLT1I,MLT1I	HECW1
Ensembl Genes	14430	CD38	440	1.340198e-2	1.000000e+0	5.649848e-1	4.449707e+0	8.989356e-1	4	8.170656e-5	3.635703e-4	1	3.106367e-1	1.000000e+0	1.000000e+0	3.219195e+0	3.106367e-1	1	1	1.735509e-4	1.000000e+0	MLT1I,MLT1I,MLT1I,MLT1I	CD38
Ensembl Genes	11968	DEFB127	441	1.352417e-2	1.000000e+0	5.688432e-1	1.147906e+1	1.742303e-1	2	1.583624e-5	1.817851e-4	1	3.106367e-1	1.000000e+0	1.000000e+0	3.219195e+0	3.106367e-1	1	1	1.735509e-4	1.000000e+0	MLT1I,MLT1I	DEFB127
Ensembl Genes	16169	OR2B3	442	1.355514e-2	1.000000e+0	5.688559e-1	1.146515e+1	1.744417e-1	2	1.585546e-5	1.817851e-4	1	3.106367e-1	1.000000e+0	1.000000e+0	3.219195e+0	3.106367e-1	1	1	1.735509e-4	1.000000e+0	MLT1I,MLT1I	OR2B3
Ensembl Genes	6604	NPTN	443	1.364276e-2	1.000000e+0	5.712405e-1	4.425779e+0	9.037957e-1	4	8.214831e-5	3.635703e-4	1	3.106367e-1	1.000000e+0	1.000000e+0	3.219195e+0	3.106367e-1	1	1	1.735509e-4	1.000000e+0	MLT1I,MLT1I,MLT1I,MLT1I	NPTN
Ensembl Genes	6792	ST8SIA2	444	1.364305e-2	1.000000e+0	5.699661e-1	2.599896e+0	3.077047e+0	8	2.796807e-4	7.271405e-4	1	3.106367e-1	1.000000e+0	1.000000e+0	3.219195e+0	3.106367e-1	1	1	1.735509e-4	1.000000e+0	MLT1I,MLT1I,MLT1I,MLT1I,MLT1I,MLT1I,MLT1I,MLT1I	ST8SIA2
Ensembl Genes	14452	LGI2	445	1.407669e-2	1.000000e+0	5.867607e-1	3.582503e+0	1.395672e+0	5	1.268562e-4	4.544628e-4	1	3.106367e-1	1.000000e+0	1.000000e+0	3.219195e+0	3.106367e-1	1	1	1.735509e-4	1.000000e+0	MLT1I,MLT1I,MLT1I,MLT1I,MLT1I	LGI2
Ensembl Genes	20182	GABRQ	446	1.409339e-2	1.000000e+0	5.861397e-1	4.382376e+0	9.127470e-1	4	8.296191e-5	3.635703e-4	1	3.106367e-1	1.000000e+0	1.000000e+0	3.219195e+0	3.106367e-1	1	1	1.735509e-4	1.000000e+0	MLT1I,MLT1I,MLT1I,MLT1I	GABRQ
Ensembl Genes	7122	ACSM2B	447	1.415174e-2	1.000000e+0	5.872497e-1	4.376881e+0	9.138928e-1	4	8.306606e-5	3.635703e-4	1	3.106367e-1	1.000000e+0	1.000000e+0	3.219195e+0	3.106367e-1	1	1	1.735509e-4	1.000000e+0	MLT1I,MLT1I,MLT1I,MLT1I	ACSM2B
Ensembl Genes	2220	MTPAP	448	1.429332e-2	1.000000e+0	5.918009e-1	3.568425e+0	1.401178e+0	5	1.273567e-4	4.544628e-4	1	3.106367e-1	1.000000e+0	1.000000e+0	3.219195e+0	3.106367e-1	1	1	1.735509e-4	1.000000e+0	MLT1I,MLT1I,MLT1I,MLT1I,MLT1I	MTPAP
Ensembl Genes	12805	TBX1	449	1.435722e-2	1.000000e+0	5.931227e-1	6.004418e+0	4.996321e-1	3	4.541284e-5	2.726777e-4	1	3.106367e-1	1.000000e+0	1.000000e+0	3.219195e+0	3.106367e-1	1	1	1.735509e-4	1.000000e+0	MLT1I,MLT1I,MLT1I	TBX1
Ensembl Genes	1465	ITLN2	450	1.442603e-2	1.000000e+0	5.946410e-1	5.993533e+0	5.005395e-1	3	4.549532e-5	2.726777e-4	1	3.106367e-1	1.000000e+0	1.000000e+0	3.219195e+0	3.106367e-1	1	1	1.735509e-4	1.000000e+0	MLT1I,MLT1I,MLT1I	ITLN2
Ensembl Genes	14954	GLRB	451	1.447602e-2	1.000000e+0	5.953785e-1	4.346851e+0	9.202063e-1	4	8.363991e-5	3.635703e-4	1	3.106367e-1	1.000000e+0	1.000000e+0	3.219195e+0	3.106367e-1	1	1	1.735509e-4	1.000000e+0	MLT1I,MLT1I,MLT1I,MLT1I	GLRB
Ensembl Genes	18729	MOB3B	452	1.456764e-2	1.000000e+0	5.978211e-1	1.103487e+1	1.812436e-1	2	1.647370e-5	1.817851e-4	1	3.106367e-1	1.000000e+0	1.000000e+0	3.219195e+0	3.106367e-1	1	1	1.735509e-4	1.000000e+0	MLT1I,MLT1I	MOB3B
Ensembl Genes	14357	STX18	453	1.460977e-2	1.000000e+0	5.982265e-1	3.086789e+0	1.943767e+0	6	1.766740e-4	5.453554e-4	1	3.106367e-1	1.000000e+0	1.000000e+0	3.219195e+0	3.106367e-1	1	1	1.735509e-4	1.000000e+0	MLT1I,MLT1I,MLT1I,MLT1I,MLT1I,MLT1I	STX18
Ensembl Genes	13302	ZFYVE20	454	1.463975e-2	1.000000e+0	5.981338e-1	5.960156e+0	5.033426e-1	3	4.575010e-5	2.726777e-4	1	3.106367e-1	1.000000e+0	1.000000e+0	3.219195e+0	3.106367e-1	1	1	1.735509e-4	1.000000e+0	MLT1I,MLT1I,MLT1I	ZFYVE20
Ensembl Genes	18994	HSD17B3	455	1.466978e-2	1.000000e+0	5.980434e-1	3.083916e+0	1.945578e+0	6	1.768386e-4	5.453554e-4	1	3.106367e-1	1.000000e+0	1.000000e+0	3.219195e+0	3.106367e-1	1	1	1.735509e-4	1.000000e+0	MLT1I,MLT1I,MLT1I,MLT1I,MLT1I,MLT1I	HSD17B3
Ensembl Genes	3711	FAM86C1	456	1.467600e-2	1.000000e+0	5.969849e-1	4.328746e+0	9.240552e-1	4	8.398975e-5	3.635703e-4	1	3.106367e-1	1.000000e+0	1.000000e+0	3.219195e+0	3.106367e-1	1	1	1.735509e-4	1.000000e+0	MLT1I,MLT1I,MLT1I,MLT1I	FAM86C1
Ensembl Genes	13234	LMCD1	457	1.469160e-2	1.000000e+0	5.963118e-1	2.277184e+0	4.391389e+0	10	3.991446e-4	9.089256e-4	1	3.106367e-1	1.000000e+0	1.000000e+0	3.219195e+0	3.106367e-1	1	1	1.735509e-4	1.000000e+0	MLT1I,MLT1I,MLT1I,MLT1I,MLT1I,MLT1I,MLT1I,MLT1I,MLT1I,MLT1I	LMCD1
Ensembl Genes	8680	CACNG5	458	1.481666e-2	1.000000e+0	6.000747e-1	2.774848e+0	2.522661e+0	7	2.292911e-4	6.362480e-4	1	3.106367e-1	1.000000e+0	1.000000e+0	3.219195e+0	3.106367e-1	1	1	1.735509e-4	1.000000e+0	MLT1I,MLT1I,MLT1I,MLT1I,MLT1I,MLT1I,MLT1I	CACNG5
Ensembl Genes	8215	SYNRG	459	1.481877e-2	1.000000e+0	5.988526e-1	5.932692e+0	5.056727e-1	3	4.596188e-5	2.726777e-4	1	3.106367e-1	1.000000e+0	1.000000e+0	3.219195e+0	3.106367e-1	1	1	1.735509e-4	1.000000e+0	MLT1I,MLT1I,MLT1I	SYNRG
Ensembl Genes	2272	SYT15	460	1.483231e-2	1.000000e+0	5.980968e-1	3.534468e+0	1.414640e+0	5	1.285803e-4	4.544628e-4	1	3.106367e-1	1.000000e+0	1.000000e+0	3.219195e+0	3.106367e-1	1	1	1.735509e-4	1.000000e+0	MLT1I,MLT1I,MLT1I,MLT1I,MLT1I	SYT15
Ensembl Genes	903	FAM69A	461	1.485506e-2	1.000000e+0	5.977148e-1	4.312792e+0	9.274735e-1	4	8.430044e-5	3.635703e-4	1	3.106367e-1	1.000000e+0	1.000000e+0	3.219195e+0	3.106367e-1	1	1	1.735509e-4	1.000000e+0	MLT1I,MLT1I,MLT1I,MLT1I	FAM69A
Ensembl Genes	5760	NKX2-8	462	1.485526e-2	1.000000e+0	5.964290e-1	5.927148e+0	5.061456e-1	3	4.600487e-5	2.726777e-4	1	3.106367e-1	1.000000e+0	1.000000e+0	3.219195e+0	3.106367e-1	1	1	1.735509e-4	1.000000e+0	MLT1I,MLT1I,MLT1I	NKX2-8
Ensembl Genes	12135	CST1	463	1.487159e-2	1.000000e+0	5.957951e-1	5.924673e+0	5.063571e-1	3	4.602409e-5	2.726777e-4	1	3.106367e-1	1.000000e+0	1.000000e+0	3.219195e+0	3.106367e-1	1	1	1.735509e-4	1.000000e+0	MLT1I,MLT1I,MLT1I	CST1
Ensembl Genes	14810	PITX2	464	1.500769e-2	1.000000e+0	5.999518e-1	2.269357e+0	4.406534e+0	10	4.005212e-4	9.089256e-4	1	3.106367e-1	1.000000e+0	1.000000e+0	3.219195e+0	3.106367e-1	1	1	1.735509e-4	1.000000e+0	MLT1I,MLT1I,MLT1I,MLT1I,MLT1I,MLT1I,MLT1I,MLT1I,MLT1I,MLT1I	PITX2
Ensembl Genes	20162	MAGEA11	465	1.501038e-2	1.000000e+0	5.987689e-1	5.903782e+0	5.081489e-1	3	4.618695e-5	2.726777e-4	1	3.106367e-1	1.000000e+0	1.000000e+0	3.219195e+0	3.106367e-1	1	1	1.735509e-4	1.000000e+0	MLT1I,MLT1I,MLT1I	MAGEA11
Ensembl Genes	9543	RAB3D	466	1.501354e-2	1.000000e+0	5.976098e-1	1.085932e+1	1.841735e-1	2	1.674001e-5	1.817851e-4	1	3.106367e-1	1.000000e+0	1.000000e+0	3.219195e+0	3.106367e-1	1	1	1.735509e-4	1.000000e+0	MLT1I,MLT1I	RAB3D
Ensembl Genes	18378	PLEKHF2	467	1.505872e-2	1.000000e+0	5.981246e-1	4.294933e+0	9.313300e-1	4	8.465098e-5	3.635703e-4	1	3.106367e-1	1.000000e+0	1.000000e+0	3.219195e+0	3.106367e-1	1	1	1.735509e-4	1.000000e+0	MLT1I,MLT1I,MLT1I,MLT1I	PLEKHF2
Ensembl Genes	12072	ANKEF1	468	1.512648e-2	1.000000e+0	5.995322e-1	3.516547e+0	1.421849e+0	5	1.292355e-4	4.544628e-4	1	3.106367e-1	1.000000e+0	1.000000e+0	3.219195e+0	3.106367e-1	1	1	1.735509e-4	1.000000e+0	MLT1I,MLT1I,MLT1I,MLT1I,MLT1I	ANKEF1
Ensembl Genes	11009	LGALSL	469	1.514038e-2	1.000000e+0	5.988036e-1	3.515710e+0	1.422188e+0	5	1.292663e-4	4.544628e-4	1	3.106367e-1	1.000000e+0	1.000000e+0	3.219195e+0	3.106367e-1	1	1	1.735509e-4	1.000000e+0	MLT1I,MLT1I,MLT1I,MLT1I,MLT1I	LGALSL
Ensembl Genes	16383	BRPF3	470	1.560885e-2	1.000000e+0	6.160182e-1	5.816549e+0	5.157697e-1	3	4.687963e-5	2.726777e-4	1	3.106367e-1	1.000000e+0	1.000000e+0	3.219195e+0	3.106367e-1	1	1	1.735509e-4	1.000000e+0	MLT1I,MLT1I,MLT1I	BRPF3
Ensembl Genes	1666	RGS18	471	1.562382e-2	1.000000e+0	6.152999e-1	2.254594e+0	4.435387e+0	10	4.031437e-4	9.089256e-4	1	3.106367e-1	1.000000e+0	1.000000e+0	3.219195e+0	3.106367e-1	1	1	1.735509e-4	1.000000e+0	MLT1I,MLT1I,MLT1I,MLT1I,MLT1I,MLT1I,MLT1I,MLT1I,MLT1I,MLT1I	RGS18
Ensembl Genes	15193	FBXO4	472	1.563929e-2	1.000000e+0	6.146042e-1	3.039281e+0	1.974151e+0	6	1.794356e-4	5.453554e-4	1	3.106367e-1	1.000000e+0	1.000000e+0	3.219195e+0	3.106367e-1	1	1	1.735509e-4	1.000000e+0	MLT1I,MLT1I,MLT1I,MLT1I,MLT1I,MLT1I	FBXO4
Ensembl Genes	11560	TTC30A	473	1.568094e-2	1.000000e+0	6.149382e-1	3.037436e+0	1.975350e+0	6	1.795447e-4	5.453554e-4	1	3.106367e-1	1.000000e+0	1.000000e+0	3.219195e+0	3.106367e-1	1	1	1.735509e-4	1.000000e+0	MLT1I,MLT1I,MLT1I,MLT1I,MLT1I,MLT1I	TTC30A
Ensembl Genes	5299	FLT1	474	1.579587e-2	1.000000e+0	6.181384e-1	3.032371e+0	1.978650e+0	6	1.798445e-4	5.453554e-4	1	3.106367e-1	1.000000e+0	1.000000e+0	3.219195e+0	3.106367e-1	1	1	1.735509e-4	1.000000e+0	MLT1I,MLT1I,MLT1I,MLT1I,MLT1I,MLT1I	FLT1
Ensembl Genes	17191	ADCYAP1R1	475	1.594350e-2	1.000000e+0	6.226021e-1	3.468865e+0	1.441394e+0	5	1.310120e-4	4.544628e-4	1	3.106367e-1	1.000000e+0	1.000000e+0	3.219195e+0	3.106367e-1	1	1	1.735509e-4	1.000000e+0	MLT1I,MLT1I,MLT1I,MLT1I,MLT1I	ADCYAP1R1
Ensembl Genes	18496	TRIB1	476	1.613057e-2	1.000000e+0	6.285839e-1	2.145386e+0	5.127283e+0	11	4.660319e-4	9.998182e-4	1	3.106367e-1	1.000000e+0	1.000000e+0	3.219195e+0	3.106367e-1	1	1	1.735509e-4	1.000000e+0	MLT1I,MLT1I,MLT1I,MLT1I,MLT1I,MLT1I,MLT1I,MLT1I,MLT1I,MLT1I,MLT1I	TRIB1
Ensembl Genes	11617	MYO1B	477	1.615765e-2	1.000000e+0	6.283192e-1	3.016701e+0	1.988927e+0	6	1.807787e-4	5.453554e-4	1	3.106367e-1	1.000000e+0	1.000000e+0	3.219195e+0	3.106367e-1	1	1	1.735509e-4	1.000000e+0	MLT1I,MLT1I,MLT1I,MLT1I,MLT1I,MLT1I	MYO1B
Ensembl Genes	2859	IFITM3	478	1.624317e-2	1.000000e+0	6.303233e-1	1.041322e+1	1.920636e-1	2	1.745715e-5	1.817851e-4	1	3.106367e-1	1.000000e+0	1.000000e+0	3.219195e+0	3.106367e-1	1	1	1.735509e-4	1.000000e+0	MLT1I,MLT1I	IFITM3
Ensembl Genes	2120	CELF2	479	1.628687e-2	1.000000e+0	6.306997e-1	2.062205e+0	5.819013e+0	12	5.289050e-4	1.090711e-3	1	3.106367e-1	1.000000e+0	1.000000e+0	3.219195e+0	3.106367e-1	1	1	1.735509e-4	1.000000e+0	MLT1I,MLT1I,MLT1I,MLT1I,MLT1I,MLT1I,MLT1I,MLT1I,MLT1I,MLT1I,MLT1I,MLT1I	CELF2
Ensembl Genes	2487	OPN4	480	1.638077e-2	1.000000e+0	6.330144e-1	5.710378e+0	5.253593e-1	3	4.775125e-5	2.726777e-4	1	3.106367e-1	1.000000e+0	1.000000e+0	3.219195e+0	3.106367e-1	1	1	1.735509e-4	1.000000e+0	MLT1I,MLT1I,MLT1I	OPN4
Ensembl Genes	18386	TSPYL5	481	1.640370e-2	1.000000e+0	6.325826e-1	2.357292e+0	3.817939e+0	9	3.470223e-4	8.180331e-4	1	3.106367e-1	1.000000e+0	1.000000e+0	3.219195e+0	3.106367e-1	1	1	1.735509e-4	1.000000e+0	MLT1I,MLT1I,MLT1I,MLT1I,MLT1I,MLT1I,MLT1I,MLT1I,MLT1I	TSPYL5
Ensembl Genes	11534	SP9	482	1.651064e-2	1.000000e+0	6.353856e-1	5.693169e+0	5.269473e-1	3	4.789559e-5	2.726777e-4	1	3.106367e-1	1.000000e+0	1.000000e+0	3.219195e+0	3.106367e-1	1	1	1.735509e-4	1.000000e+0	MLT1I,MLT1I,MLT1I	SP9
Ensembl Genes	1371	MEF2D	483	1.654280e-2	1.000000e+0	6.353052e-1	5.688935e+0	5.273394e-1	3	4.793124e-5	2.726777e-4	1	3.106367e-1	1.000000e+0	1.000000e+0	3.219195e+0	3.106367e-1	1	1	1.735509e-4	1.000000e+0	MLT1I,MLT1I,MLT1I	MEF2D
Ensembl Genes	6303	THBS1	484	1.655414e-2	1.000000e+0	6.344272e-1	2.136861e+0	5.147739e+0	11	4.678912e-4	9.998182e-4	1	3.106367e-1	1.000000e+0	1.000000e+0	3.219195e+0	3.106367e-1	1	1	1.735509e-4	1.000000e+0	MLT1I,MLT1I,MLT1I,MLT1I,MLT1I,MLT1I,MLT1I,MLT1I,MLT1I,MLT1I,MLT1I	THBS1
Ensembl Genes	18725	IFT74	485	1.658352e-2	1.000000e+0	6.342427e-1	1.029859e+1	1.942014e-1	2	1.765146e-5	1.817851e-4	1	3.106367e-1	1.000000e+0	1.000000e+0	3.219195e+0	3.106367e-1	1	1	1.735509e-4	1.000000e+0	MLT1I,MLT1I	IFT74
Ensembl Genes	18516	NDRG1	486	1.661192e-2	1.000000e+0	6.340216e-1	3.431961e+0	1.456893e+0	5	1.324207e-4	4.544628e-4	1	3.106367e-1	1.000000e+0	1.000000e+0	3.219195e+0	3.106367e-1	1	1	1.735509e-4	1.000000e+0	MLT1I,MLT1I,MLT1I,MLT1I,MLT1I	NDRG1
Ensembl Genes	3434	PGA3	487	1.663951e-2	1.000000e+0	6.337706e-1	1.028007e+1	1.945513e-1	2	1.768327e-5	1.817851e-4	1	3.106367e-1	1.000000e+0	1.000000e+0	3.219195e+0	3.106367e-1	1	1	1.735509e-4	1.000000e+0	MLT1I,MLT1I	PGA3
Ensembl Genes	11468	PSMD14	488	1.665509e-2	1.000000e+0	6.330641e-1	4.164588e+0	9.604793e-1	4	8.730043e-5	3.635703e-4	1	3.106367e-1	1.000000e+0	1.000000e+0	3.219195e+0	3.106367e-1	1	1	1.735509e-4	1.000000e+0	MLT1I,MLT1I,MLT1I,MLT1I	PSMD14
Ensembl Genes	8587	DYNLL2	489	1.674476e-2	1.000000e+0	6.351709e-1	5.662593e+0	5.297926e-1	3	4.815421e-5	2.726777e-4	1	3.106367e-1	1.000000e+0	1.000000e+0	3.219195e+0	3.106367e-1	1	1	1.735509e-4	1.000000e+0	MLT1I,MLT1I,MLT1I	DYNLL2
Ensembl Genes	18453	AARD	490	1.679974e-2	1.000000e+0	6.359559e-1	4.153547e+0	9.630324e-1	4	8.753248e-5	3.635703e-4	1	3.106367e-1	1.000000e+0	1.000000e+0	3.219195e+0	3.106367e-1	1	1	1.735509e-4	1.000000e+0	MLT1I,MLT1I,MLT1I,MLT1I	AARD
Ensembl Genes	719	YIPF1	491	1.683830e-2	1.000000e+0	6.361174e-1	1.021506e+1	1.957894e-1	2	1.779580e-5	1.817851e-4	1	3.106367e-1	1.000000e+0	1.000000e+0	3.219195e+0	3.106367e-1	1	1	1.735509e-4	1.000000e+0	MLT1I,MLT1I	YIPF1
Ensembl Genes	9842	VSTM2B	492	1.687772e-2	1.000000e+0	6.363106e-1	3.417772e+0	1.462941e+0	5	1.329705e-4	4.544628e-4	1	3.106367e-1	1.000000e+0	1.000000e+0	3.219195e+0	3.106367e-1	1	1	1.735509e-4	1.000000e+0	MLT1I,MLT1I,MLT1I,MLT1I,MLT1I	VSTM2B
Ensembl Genes	476	ADC	493	1.702816e-2	1.000000e+0	6.406802e-1	5.626333e+0	5.332070e-1	3	4.846455e-5	2.726777e-4	1	3.106367e-1	1.000000e+0	1.000000e+0	3.219195e+0	3.106367e-1	1	1	1.735509e-4	1.000000e+0	MLT1I,MLT1I,MLT1I	ADC
Ensembl Genes	1	OR4F5	494	1.727972e-2	1.000000e+0	6.488290e-1	4.117739e+0	9.714069e-1	4	8.829366e-5	3.635703e-4	1	3.106367e-1	1.000000e+0	1.000000e+0	3.219195e+0	3.106367e-1	1	1	1.735509e-4	1.000000e+0	MLT1I,MLT1I,MLT1I,MLT1I	OR4F5
Ensembl Genes	746	USP24	495	1.745062e-2	1.000000e+0	6.539223e-1	2.214225e+0	4.516252e+0	10	4.104938e-4	9.089256e-4	1	3.106367e-1	1.000000e+0	1.000000e+0	3.219195e+0	3.106367e-1	1	1	1.735509e-4	1.000000e+0	MLT1I,MLT1I,MLT1I,MLT1I,MLT1I,MLT1I,MLT1I,MLT1I,MLT1I,MLT1I	USP24
Ensembl Genes	3728	STARD10	496	1.745204e-2	1.000000e+0	6.526570e-1	1.002140e+1	1.995729e-1	2	1.813969e-5	1.817851e-4	1	3.106367e-1	1.000000e+0	1.000000e+0	3.219195e+0	3.106367e-1	1	1	1.735509e-4	1.000000e+0	MLT1I,MLT1I	STARD10
Ensembl Genes	16825	TAAR5	497	1.748347e-2	1.000000e+0	6.525169e-1	1.001176e+1	1.997652e-1	2	1.815717e-5	1.817851e-4	1	3.106367e-1	1.000000e+0	1.000000e+0	3.219195e+0	3.106367e-1	1	1	1.735509e-4	1.000000e+0	MLT1I,MLT1I	TAAR5
Ensembl Genes	3209	SLC1A2	498	1.756086e-2	1.000000e+0	6.540891e-1	3.382487e+0	1.478202e+0	5	1.343576e-4	4.544628e-4	1	3.106367e-1	1.000000e+0	1.000000e+0	3.219195e+0	3.106367e-1	1	1	1.735509e-4	1.000000e+0	MLT1I,MLT1I,MLT1I,MLT1I,MLT1I	SLC1A2
Ensembl Genes	8927	METTL4	499	1.757172e-2	1.000000e+0	6.531820e-1	2.329033e+0	3.864264e+0	9	3.512329e-4	8.180331e-4	1	3.106367e-1	1.000000e+0	1.000000e+0	3.219195e+0	3.106367e-1	1	1	1.735509e-4	1.000000e+0	MLT1I,MLT1I,MLT1I,MLT1I,MLT1I,MLT1I,MLT1I,MLT1I,MLT1I	METTL4
Ensembl Genes	19067	ACTL7B	499	1.757172e-2	1.000000e+0	6.531820e-1	2.329033e+0	3.864264e+0	9	3.512329e-4	8.180331e-4	1	3.106367e-1	1.000000e+0	1.000000e+0	3.219195e+0	3.106367e-1	1	1	1.735509e-4	1.000000e+0	MLT1I,MLT1I,MLT1I,MLT1I,MLT1I,MLT1I,MLT1I,MLT1I,MLT1I	ACTL7B
GO Biological Process	GO:0044708	single-organism behavior	1	1.086438e-11	1.401831e-7	1.401831e-7	1.263933e+0	6.550981e+2	828	5.954354e-2	7.525904e-2	36	4.364863e-12	5.631983e-8	1.564440e-9	1.524882e+0	1.239440e+2	189	399	3.280111e-2	4.736842e-1	MLT1I,MLT1I,MLT1I,MLT1I,MLT1I,MLT1I,MLT1I,MLT1I,MLT1I,MLT1I,MLT1I,MLT1I,MLT1I,MLT1I,MLT1I,MLT1I,MLT1I,MLT1I,MLT1I,MLT1I,MLT1I,MLT1I,MLT1I,MLT1I,MLT1I,MLT1I,MLT1I,MLT1I,MLT1I,MLT1I,MLT1I,MLT1I,MLT1I,MLT1I,MLT1I,MLT1I,MLT1I,MLT1I,MLT1I,MLT1I,MLT1I,MLT1I,MLT1I,MLT1I,MLT1I,MLT1I,MLT1I,MLT1I,MLT1I,MLT1I,MLT1I,MLT1I,MLT1I,MLT1I,MLT1I,MLT1I,MLT1I,MLT1I,MLT1I,MLT1I,MLT1I,MLT1I,MLT1I,MLT1I,MLT1I,MLT1I,MLT…	ABHD12,ADCY8,ADCYAP1,AFF2,ALK,APP,ATXN3L,AUTS2,AVPR1A,BAI3,BBS4,BCHE,BCL2,BHLHB9,BRINP1,BTBD9,CALB1,CARTPT,CCK,CCND2,CEBPB,CHL1,CHRNA7,CNR1,CNTNAP2,CREB1,CST3,CUX2,CXCL12,DAB1,DDO,DGKI,DKK1,DMBX1,DMRT3,DPP4,DRD1,DRD2,DRD5,EGFR,EIF4E,EN1,EPHA4,EPHB2,EPS8,ETV1,FBXL20,FGF12,FGF13,FOS,FOXA2,FOXB1,FOXO6,FOXP2,FZD9,GABRG2,GDNF,GLP1R,GLRA1,GLRB,GM2A,GPR110,GPR88,GRIA1,GRIK2,GRIN2A,GRIN2B,GRM5,GRPR,HDAC2…
GO Biological Process	GO:0001501	skeletal system development	2	1.345236e-10	1.735758e-6	8.678790e-7	1.237316e+0	7.120251e+2	881	6.471779e-2	8.007635e-2	33	1.452943e-12	1.874732e-8	5.681007e-10	1.495368e+0	1.444461e+2	216	465	3.748698e-2	4.645161e-1	MLT1I,MLT1I,MLT1I,MLT1I,MLT1I,MLT1I,MLT1I,MLT1I,MLT1I,MLT1I,MLT1I,MLT1I,MLT1I,MLT1I,MLT1I,MLT1I,MLT1I,MLT1I,MLT1I,MLT1I,MLT1I,MLT1I,MLT1I,MLT1I,MLT1I,MLT1I,MLT1I,MLT1I,MLT1I,MLT1I,MLT1I,MLT1I,MLT1I,MLT1I,MLT1I,MLT1I,MLT1I,MLT1I,MLT1I,MLT1I,MLT1I,MLT1I,MLT1I,MLT1I,MLT1I,MLT1I,MLT1I,MLT1I,MLT1I,MLT1I,MLT1I,MLT1I,MLT1I,MLT1I,MLT1I,MLT1I,MLT1I,MLT1I,MLT1I,MLT1I,MLT1I,MLT1I,MLT1I,MLT1I,MLT1I,MLT1I,MLT…	ACAN,ACVR2A,ACVR2B,AKAP13,ALPL,ALX1,ALX4,AMELX,ANKH,ANO6,ANXA2,ARID5B,ASH1L,AXIN2,BBX,BCAN,BMP2,BMP3,BMP4,BMP5,BMP7,BMP8A,BMPR1A,BMPR1B,BMPR2,CD44,CDH11,CDKN1C,CHST11,CHSY1,CLEC3A,CMKLR1,COL11A1,COL11A2,COL12A1,COL1A2,COL3A1,CTGF,CTNNB1,CYP26B1,CYTL1,DHRS3,DLX2,DLX6,DMRT2,DSCAML1,DYM,EDN1,EN1,ETS2,EXT1,EYA1,FAT4,FBN1,FBN2,FGF18,FGF9,FGFR1,FGFR2,FLI1,FLVCR1,FOXC1,FOXC2,FOXN3,FOXP1,FREM1,GDF10,GJA5…
GO Biological Process	GO:0050678	regulation of epithelial cell proliferation	3	2.561997e-9	3.305745e-5	1.101915e-5	1.275321e+0	4.696857e+2	599	4.269094e-2	5.444465e-2	155	4.900898e-7	6.323629e-3	4.079760e-5	1.443087e+0	9.008464e+1	130	290	2.256161e-2	4.482759e-1	MLT1I,MLT1I,MLT1I,MLT1I,MLT1I,MLT1I,MLT1I,MLT1I,MLT1I,MLT1I,MLT1I,MLT1I,MLT1I,MLT1I,MLT1I,MLT1I,MLT1I,MLT1I,MLT1I,MLT1I,MLT1I,MLT1I,MLT1I,MLT1I,MLT1I,MLT1I,MLT1I,MLT1I,MLT1I,MLT1I,MLT1I,MLT1I,MLT1I,MLT1I,MLT1I,MLT1I,MLT1I,MLT1I,MLT1I,MLT1I,MLT1I,MLT1I,MLT1I,MLT1I,MLT1I,MLT1I,MLT1I,MLT1I,MLT1I,MLT1I,MLT1I,MLT1I,MLT1I,MLT1I,MLT1I,MLT1I,MLT1I,MLT1I,MLT1I,MLT1I,MLT1I,MLT1I,MLT1I,MLT1I,MLT1I,MLT1I,MLT…	ALDH1A2,ARG1,ATOH8,BCL11B,BMP2,BMP4,BMP5,BMPR1A,BMPR2,CASK,CAV2,CCL11,CCL2,CCL26,CCND1,CD109,CDC42,CDH13,CDK6,CDKN1C,CDKN2B,CTNNB1,CXCL12,CYP7B1,DAB2IP,DLX6,DUSP10,EDNRB,EFNB2,EGFR,ERRFI1,EYA1,F3,FBXW7,FGF1,FGF10,FGF7,FGF9,FGFR2,FIGF,FOXP2,FRS2,FZD7,GATA3,GJA1,HAS2,HES1,HIF1A,HMGB2,HPN,IFT57,IFT74,IGF1,IL6,INTU,IQGAP3,ISL1,JUN,KDR,KIAA1462,KLF9,LAMB1,LEP,MAGED1,MEF2C,MTSS1,MYC,NFIB,NKX2-8,NOG,NR2…
GO Biological Process	GO:0003415	chondrocyte hypertrophy	4	5.749315e-9	7.418341e-5	1.854585e-5	2.683464e+0	1.714202e+1	46	1.558082e-3	4.181058e-3	2058	9.194281e-2	1.000000e+0	5.764519e-1	2.414396e+0	1.242547e+0	3	4	5.206526e-4	7.500000e-1	MLT1I,MLT1I,MLT1I,MLT1I,MLT1I,MLT1I,MLT1I,MLT1I,MLT1I,MLT1I,MLT1I,MLT1I,MLT1I,MLT1I,MLT1I,MLT1I,MLT1I,MLT1I,MLT1I,MLT1I,MLT1I,MLT1I,MLT1I,MLT1I,MLT1I,MLT1I,MLT1I,MLT1I,MLT1I,MLT1I,MLT1I,MLT1I,MLT1I,MLT1I,MLT1I,MLT1I,MLT1I,MLT1I,MLT1I,MLT1I,MLT1I,MLT1I,MLT1I,MLT1I,MLT1I,MLT1I	MEX3C,SOX9,TGFBR2
GO Biological Process	GO:0045785	positive regulation of cell adhesion	5	1.185249e-8	1.529327e-4	3.058654e-5	1.252079e+0	5.063577e+2	634	4.602415e-2	5.762589e-2	158	5.789636e-7	7.470367e-3	4.728081e-5	1.383314e+0	1.171100e+2	162	377	2.811524e-2	4.297082e-1	MLT1I,MLT1I,MLT1I,MLT1I,MLT1I,MLT1I,MLT1I,MLT1I,MLT1I,MLT1I,MLT1I,MLT1I,MLT1I,MLT1I,MLT1I,MLT1I,MLT1I,MLT1I,MLT1I,MLT1I,MLT1I,MLT1I,MLT1I,MLT1I,MLT1I,MLT1I,MLT1I,MLT1I,MLT1I,MLT1I,MLT1I,MLT1I,MLT1I,MLT1I,MLT1I,MLT1I,MLT1I,MLT1I,MLT1I,MLT1I,MLT1I,MLT1I,MLT1I,MLT1I,MLT1I,MLT1I,MLT1I,MLT1I,MLT1I,MLT1I,MLT1I,MLT1I,MLT1I,MLT1I,MLT1I,MLT1I,MLT1I,MLT1I,MLT1I,MLT1I,MLT1I,MLT1I,MLT1I,MLT1I,MLT1I,MLT1I,MLT…	ABI3BP,ADA,ANGPT1,ANK3,ANXA1,AP3B1,ARHGEF7,BCL6,BMP7,CARD11,CCL19,CCL2,CCL25,CCR2,CD1D,CD244,CD276,CD28,CD44,CD47,CD5,CD55,CD6,CD83,CDC42,CDH13,CDK6,CITED2,COL8A1,CRKL,CSF1,CTLA4,CX3CL1,CXCL12,CXCL13,CYLD,DISC1,DOCK1,DOCK8,DPP4,DUSP10,DUSP26,ECM2,EDIL3,EFNB1,EFNB2,EGFL6,EGFLAM,ENSG00000113811,EPB41L4B,EPB41L5,ETS1,FAM49B,FBLN2,FERMT1,FLCN,FN1,FOXA1,FOXA2,FOXC2,FOXF1,FRMD5,GATA3,GLI2,GLI3,GPAM,GRA…
GO Biological Process	GO:0007610	behavior	6	2.337115e-8	3.015579e-4	5.025966e-5	1.182882e+0	8.699094e+2	1029	7.906830e-2	9.352845e-2	40	7.557545e-12	9.751500e-8	2.437875e-9	1.440634e+0	1.686757e+2	243	543	4.217286e-2	4.475138e-1	MLT1I,MLT1I,MLT1I,MLT1I,MLT1I,MLT1I,MLT1I,MLT1I,MLT1I,MLT1I,MLT1I,MLT1I,MLT1I,MLT1I,MLT1I,MLT1I,MLT1I,MLT1I,MLT1I,MLT1I,MLT1I,MLT1I,MLT1I,MLT1I,MLT1I,MLT1I,MLT1I,MLT1I,MLT1I,MLT1I,MLT1I,MLT1I,MLT1I,MLT1I,MLT1I,MLT1I,MLT1I,MLT1I,MLT1I,MLT1I,MLT1I,MLT1I,MLT1I,MLT1I,MLT1I,MLT1I,MLT1I,MLT1I,MLT1I,MLT1I,MLT1I,MLT1I,MLT1I,MLT1I,MLT1I,MLT1I,MLT1I,MLT1I,MLT1I,MLT1I,MLT1I,MLT1I,MLT1I,MLT1I,MLT1I,MLT1I,MLT…	ABHD12,ADCY8,ADCYAP1,AFF2,ALDH1A3,ALK,ANKH,APBA1,APBA2,APLN,APP,ASTN1,ATXN3L,AUTS2,AVPR1A,BAI3,BBS4,BCHE,BCL2,BHLHB9,BRINP1,BTBD9,CALB1,CALCA,CARTPT,CCK,CCL3,CCND2,CEBPB,CHL1,CHRNA7,CNR1,CNTFR,CNTNAP2,CREB1,CST3,CUX2,CXCL12,DAB1,DACH1,DDO,DGKI,DKK1,DMBX1,DMRT3,DMRTA1,DPP4,DRD1,DRD2,DRD5,DSCAM,EGFR,EIF4E,EN1,EPHA4,EPHB2,EPS8,ETV1,FBXL20,FGF12,FGF13,FOS,FOXA2,FOXB1,FOXO6,FOXP2,FZD9,GABRG2,GCNT4,GDN…
GO Biological Process	GO:0045597	positive regulation of cell differentiation	7	4.542611e-8	5.861331e-4	8.373330e-5	1.138370e+0	1.362475e+3	1551	1.238388e-1	1.409744e-1	9	4.563708e-17	5.888552e-13	6.542836e-14	1.424160e+0	2.696326e+2	384	868	6.664353e-2	4.423963e-1	MLT1I,MLT1I,MLT1I,MLT1I,MLT1I,MLT1I,MLT1I,MLT1I,MLT1I,MLT1I,MLT1I,MLT1I,MLT1I,MLT1I,MLT1I,MLT1I,MLT1I,MLT1I,MLT1I,MLT1I,MLT1I,MLT1I,MLT1I,MLT1I,MLT1I,MLT1I,MLT1I,MLT1I,MLT1I,MLT1I,MLT1I,MLT1I,MLT1I,MLT1I,MLT1I,MLT1I,MLT1I,MLT1I,MLT1I,MLT1I,MLT1I,MLT1I,MLT1I,MLT1I,MLT1I,MLT1I,MLT1I,MLT1I,MLT1I,MLT1I,MLT1I,MLT1I,MLT1I,MLT1I,MLT1I,MLT1I,MLT1I,MLT1I,MLT1I,MLT1I,MLT1I,MLT1I,MLT1I,MLT1I,MLT1I,MLT1I,MLT…	ABL2,ACVR2A,ACVR2B,ADA,ADAMTS20,ADAMTS9,ADCYAP1,ADM,ADRA2B,ADRA2C,AGTR1,AHI1,AKAP6,ALX1,ANXA1,AP3B1,APOB,ARHGEF7,ARNTL,ASCL1,ASPM,ATF1,ATOH1,ATOH8,AXIN2,BAMBI,BCL2,BCL6,BDNF,BHLHB9,BIN1,BLOC1S6,BMP2,BMP4,BMP5,BMP7,BMPR1A,BMPR1B,BMPR2,BNIP2,BOC,BRINP1,BRINP2,BRINP3,BTG1,C21orf91,CA2,CAMK1D,CAPRIN1,CCDC71L,CCL19,CCR2,CCRN4L,CD83,CDC42,CDH2,CDH4,CDH5,CDKL5,CEBPB,CMKLR1,CNR1,CNTN1,COBL,CRB2,CREB1,CRK…
GO Biological Process	GO:0030201	heparan sulfate proteoglycan metabolic process	8	1.063478e-7	1.372206e-3	1.715257e-4	1.678213e+0	7.090875e+1	119	6.445078e-3	1.081622e-2	1165	1.944321e-2	1.000000e+0	2.153440e-1	1.669212e+0	8.387191e+0	14	27	2.429712e-3	5.185185e-1	MLT1I,MLT1I,MLT1I,MLT1I,MLT1I,MLT1I,MLT1I,MLT1I,MLT1I,MLT1I,MLT1I,MLT1I,MLT1I,MLT1I,MLT1I,MLT1I,MLT1I,MLT1I,MLT1I,MLT1I,MLT1I,MLT1I,MLT1I,MLT1I,MLT1I,MLT1I,MLT1I,MLT1I,MLT1I,MLT1I,MLT1I,MLT1I,MLT1I,MLT1I,MLT1I,MLT1I,MLT1I,MLT1I,MLT1I,MLT1I,MLT1I,MLT1I,MLT1I,MLT1I,MLT1I,MLT1I,MLT1I,MLT1I,MLT1I,MLT1I,MLT1I,MLT1I,MLT1I,MLT1I,MLT1I,MLT1I,MLT1I,MLT1I,MLT1I,MLT1I,MLT1I,MLT1I,MLT1I,MLT1I,MLT1I,MLT1I,MLT…	DSE,EXT1,EXTL2,HS3ST3B1,HS3ST4,HS3ST5,HS6ST1,HS6ST2,HS6ST3,NDST3,NDST4,SULF1,SULF2,XYLT1
GO Biological Process	GO:0036091	positive regulation of transcription from RNA polymerase II promoter in response to oxidative stress	9	1.133069e-7	1.461999e-3	1.624443e-4	3.804177e+0	6.045986e+0	23	5.495352e-4	2.090529e-3	5980	4.935661e-1	1.000000e+0	1.000000e+0	1.287678e+0	1.553183e+0	2	5	3.471017e-4	4.000000e-1	MLT1I,MLT1I,MLT1I,MLT1I,MLT1I,MLT1I,MLT1I,MLT1I,MLT1I,MLT1I,MLT1I,MLT1I,MLT1I,MLT1I,MLT1I,MLT1I,MLT1I,MLT1I,MLT1I,MLT1I,MLT1I,MLT1I,MLT1I	CHD6,NFE2L2
GO Biological Process	GO:0022409	positive regulation of cell-cell adhesion	10	1.224089e-7	1.579442e-3	1.579442e-4	1.302335e+0	3.117477e+2	406	2.833555e-2	3.690238e-2	335	1.113714e-4	1.000000e+0	4.289627e-3	1.368158e+0	7.455281e+1	102	240	1.770219e-2	4.250000e-1	MLT1I,MLT1I,MLT1I,MLT1I,MLT1I,MLT1I,MLT1I,MLT1I,MLT1I,MLT1I,MLT1I,MLT1I,MLT1I,MLT1I,MLT1I,MLT1I,MLT1I,MLT1I,MLT1I,MLT1I,MLT1I,MLT1I,MLT1I,MLT1I,MLT1I,MLT1I,MLT1I,MLT1I,MLT1I,MLT1I,MLT1I,MLT1I,MLT1I,MLT1I,MLT1I,MLT1I,MLT1I,MLT1I,MLT1I,MLT1I,MLT1I,MLT1I,MLT1I,MLT1I,MLT1I,MLT1I,MLT1I,MLT1I,MLT1I,MLT1I,MLT1I,MLT1I,MLT1I,MLT1I,MLT1I,MLT1I,MLT1I,MLT1I,MLT1I,MLT1I,MLT1I,MLT1I,MLT1I,MLT1I,MLT1I,MLT1I,MLT…	ADA,ANK3,ANXA1,AP3B1,BCL6,BMP7,CARD11,CCL19,CCL2,CCR2,CD1D,CD244,CD276,CD28,CD44,CD47,CD5,CD55,CD6,CD83,CDC42,CITED2,CTLA4,CXCL13,CYLD,DOCK8,DPP4,DUSP10,EFNB1,EFNB2,ENSG00000113811,ETS1,FAM49B,FOXA1,FOXA2,GATA3,GLI2,GLI3,GPAM,GRAP2,HAS2,HES1,HHLA2,HLA-DPA1,HLX,HSPH1,ICOS,IGF1,IGFBP2,IL12B,IL15,IL1B,IL4R,IL6,IL6ST,IL7,IL7R,ITGA4,ITGA6,ITPKB,KIRREL,LEP,LGALS9,MAP3K7,MYO10,NR4A3,PAK3,PDCD1LG2,PIK3CA…
GO Biological Process	GO:0008284	positive regulation of cell proliferation	11	1.355425e-7	1.748905e-3	1.589914e-4	1.151358e+0	1.090018e+3	1255	9.907449e-2	1.140702e-1	116	6.272824e-8	8.093825e-4	6.977435e-6	1.269647e+0	2.662156e+2	338	857	5.866019e-2	3.943991e-1	MLT1I,MLT1I,MLT1I,MLT1I,MLT1I,MLT1I,MLT1I,MLT1I,MLT1I,MLT1I,MLT1I,MLT1I,MLT1I,MLT1I,MLT1I,MLT1I,MLT1I,MLT1I,MLT1I,MLT1I,MLT1I,MLT1I,MLT1I,MLT1I,MLT1I,MLT1I,MLT1I,MLT1I,MLT1I,MLT1I,MLT1I,MLT1I,MLT1I,MLT1I,MLT1I,MLT1I,MLT1I,MLT1I,MLT1I,MLT1I,MLT1I,MLT1I,MLT1I,MLT1I,MLT1I,MLT1I,MLT1I,MLT1I,MLT1I,MLT1I,MLT1I,MLT1I,MLT1I,MLT1I,MLT1I,MLT1I,MLT1I,MLT1I,MLT1I,MLT1I,MLT1I,MLT1I,MLT1I,MLT1I,MLT1I,MLT1I,MLT…	ABCC4,ACER2,ADA,ADCYAP1,ADM,ADRA1D,ADRA2A,ALDH1A2,ANXA1,ANXA2,APLN,AREG,AREGB,ARG1,ARNT2,ASCL1,ASPM,ATF3,AVPR1A,BAMBI,BCL2,BCL6,BMP2,BMP4,BMP5,BMPR1A,BMPR2,BST1,CAPNS1,CARD11,CAV2,CCK,CCL11,CCL19,CCL2,CCL26,CCND1,CCND2,CCR2,CD1D,CD244,CD276,CD28,CD38,CD47,CD55,CD6,CDC42,CDCA7L,CDH13,CDK1,CDK13,CDK6,CDKN1A,CGA,CHRNA7,CNOT6,CNOT6L,CNTFR,CRKL,CSF1,CSNK2A3,CST3,CTF1,CTGF,CTNNB1,CTSH,CUL3,CXCL12,CYP7B…
GO Biological Process	GO:1900625	positive regulation of monocyte aggregation	12	1.774415e-7	2.289528e-3	1.907940e-4	2.866042e+0	1.151414e+1	33	1.046549e-3	2.999455e-3	1311	2.996418e-2	1.000000e+0	2.949106e-1	3.219195e+0	9.319101e-1	3	3	5.206526e-4	1.000000e+0	MLT1I,MLT1I,MLT1I,MLT1I,MLT1I,MLT1I,MLT1I,MLT1I,MLT1I,MLT1I,MLT1I,MLT1I,MLT1I,MLT1I,MLT1I,MLT1I,MLT1I,MLT1I,MLT1I,MLT1I,MLT1I,MLT1I,MLT1I,MLT1I,MLT1I,MLT1I,MLT1I,MLT1I,MLT1I,MLT1I,MLT1I,MLT1I,MLT1I	CD44,HAS2,NR4A3
GO Biological Process	GO:0043524	negative regulation of neuron apoptotic process	13	5.795262e-7	7.477627e-3	5.752020e-4	1.374032e+0	1.870408e+2	257	1.700062e-2	2.335939e-2	544	1.287364e-3	1.000000e+0	3.053466e-2	1.406907e+0	4.193595e+1	59	135	1.023950e-2	4.370370e-1	MLT1I,MLT1I,MLT1I,MLT1I,MLT1I,MLT1I,MLT1I,MLT1I,MLT1I,MLT1I,MLT1I,MLT1I,MLT1I,MLT1I,MLT1I,MLT1I,MLT1I,MLT1I,MLT1I,MLT1I,MLT1I,MLT1I,MLT1I,MLT1I,MLT1I,MLT1I,MLT1I,MLT1I,MLT1I,MLT1I,MLT1I,MLT1I,MLT1I,MLT1I,MLT1I,MLT1I,MLT1I,MLT1I,MLT1I,MLT1I,MLT1I,MLT1I,MLT1I,MLT1I,MLT1I,MLT1I,MLT1I,MLT1I,MLT1I,MLT1I,MLT1I,MLT1I,MLT1I,MLT1I,MLT1I,MLT1I,MLT1I,MLT1I,MLT1I,MLT1I,MLT1I,MLT1I,MLT1I,MLT1I,MLT1I,MLT1I,MLT…	ALKBH1,ANGPT1,BCL2,BDNF,BHLHB9,BOK,CCL2,CEBPB,CHL1,CNTFR,CPEB4,EN1,EN2,FAM134B,FGF20,FOXB1,FZD9,GABRB2,GABRB3,GCLC,GDNF,GFRAL,GRIK2,HIF1A,HIPK2,ISL1,ITSN1,JUN,KIF14,LGMN,MAP2K4,MEF2C,MSH2,NGF,NR4A2,NR4A3,NRBP2,NRP1,NTF3,NTRK2,OXR1,PARK2,PARK7,PIK3CA,PIN1,POU4F1,PPARGC1A,RASA1,SIX1,SLC30A10,SNCA,SOD2,TFAP2B,TFAP2D,TOX3,UBE2V2,UNC5B,VSTM2L,WFS1
GO Biological Process	GO:1903039	positive regulation of leukocyte cell-cell adhesion	14	8.663572e-7	1.117861e-2	7.984719e-4	1.313713e+0	2.511965e+2	330	2.283189e-2	2.999455e-2	405	3.288604e-4	1.000000e+0	1.047725e-2	1.364325e+0	6.523371e+1	89	210	1.544603e-2	4.238095e-1	MLT1I,MLT1I,MLT1I,MLT1I,MLT1I,MLT1I,MLT1I,MLT1I,MLT1I,MLT1I,MLT1I,MLT1I,MLT1I,MLT1I,MLT1I,MLT1I,MLT1I,MLT1I,MLT1I,MLT1I,MLT1I,MLT1I,MLT1I,MLT1I,MLT1I,MLT1I,MLT1I,MLT1I,MLT1I,MLT1I,MLT1I,MLT1I,MLT1I,MLT1I,MLT1I,MLT1I,MLT1I,MLT1I,MLT1I,MLT1I,MLT1I,MLT1I,MLT1I,MLT1I,MLT1I,MLT1I,MLT1I,MLT1I,MLT1I,MLT1I,MLT1I,MLT1I,MLT1I,MLT1I,MLT1I,MLT1I,MLT1I,MLT1I,MLT1I,MLT1I,MLT1I,MLT1I,MLT1I,MLT1I,MLT1I,MLT1I,MLT…	ADA,ANXA1,AP3B1,BCL6,CARD11,CCL19,CCL2,CCR2,CD1D,CD244,CD276,CD28,CD44,CD47,CD5,CD55,CD6,CD83,CDC42,CTLA4,CYLD,DOCK8,DPP4,DUSP10,EFNB1,EFNB2,ENSG00000113811,ETS1,FAM49B,GATA3,GLI2,GLI3,GPAM,GRAP2,HAS2,HES1,HHLA2,HLA-DPA1,HLX,HSPH1,ICOS,IGF1,IGFBP2,IL12B,IL15,IL1B,IL4R,IL6,IL6ST,IL7,IL7R,ITGA4,ITPKB,KIRREL,LEP,LGALS9,MAP3K7,NR4A3,PAK3,PDCD1LG2,PIK3CA,PIK3R1,PRKCQ,PTPN11,PTPRC,RAG1,RASGRP1,RIPK2,SH…
GO Biological Process	GO:0009100	glycoprotein metabolic process	15	1.050653e-6	1.355658e-2	9.037717e-4	1.216407e+0	4.924340e+2	599	4.475859e-2	5.444465e-2	357	1.778232e-4	1.000000e+0	6.427039e-3	1.287678e+0	1.118292e+2	144	360	2.499132e-2	4.000000e-1	MLT1I,MLT1I,MLT1I,MLT1I,MLT1I,MLT1I,MLT1I,MLT1I,MLT1I,MLT1I,MLT1I,MLT1I,MLT1I,MLT1I,MLT1I,MLT1I,MLT1I,MLT1I,MLT1I,MLT1I,MLT1I,MLT1I,MLT1I,MLT1I,MLT1I,MLT1I,MLT1I,MLT1I,MLT1I,MLT1I,MLT1I,MLT1I,MLT1I,MLT1I,MLT1I,MLT1I,MLT1I,MLT1I,MLT1I,MLT1I,MLT1I,MLT1I,MLT1I,MLT1I,MLT1I,MLT1I,MLT1I,MLT1I,MLT1I,MLT1I,MLT1I,MLT1I,MLT1I,MLT1I,MLT1I,MLT1I,MLT1I,MLT1I,MLT1I,MLT1I,MLT1I,MLT1I,MLT1I,MLT1I,MLT1I,MLT1I,MLT…	A4GALT,ACPL2,ADAMTS12,ADAMTS5,ADAMTS9,ADAMTSL1,ALG10,ALG10B,ALG1L,ALG2,ART5,B3GALNT1,B3GALT1,B3GALT2,B3GALT5,B3GALTL,B3GAT2,B3GNT2,B4GALT5,B4GALT6,BCAN,BMP2,BMPR1B,BMPR2,C1GALT1,C4orf27,CHST11,CHST14,CHST3,CHST7,CHST9,CHSY1,CHSY3,COL11A1,CYTL1,DAD1,DCN,DPY19L1,DPY19L2,DPY19L3,DPY19L4,DSE,DSEL,EDEM1,EDEM3,EGFLAM,ENSG00000228273,EXT1,EXTL2,FBXO2,FKTN,FOXL1,FUT10,FUT8,FUT9,GALNT1,GALNT10,GALNT11,GAL…
GO Biological Process	GO:0010837	regulation of keratinocyte proliferation	16	1.458134e-6	1.881430e-2	1.175894e-3	1.621635e+0	6.783277e+1	110	6.165494e-3	9.998182e-3	346	1.487620e-4	1.000000e+0	5.547619e-3	2.146130e+0	8.387191e+0	18	27	3.123915e-3	6.666667e-1	MLT1I,MLT1I,MLT1I,MLT1I,MLT1I,MLT1I,MLT1I,MLT1I,MLT1I,MLT1I,MLT1I,MLT1I,MLT1I,MLT1I,MLT1I,MLT1I,MLT1I,MLT1I,MLT1I,MLT1I,MLT1I,MLT1I,MLT1I,MLT1I,MLT1I,MLT1I,MLT1I,MLT1I,MLT1I,MLT1I,MLT1I,MLT1I,MLT1I,MLT1I,MLT1I,MLT1I,MLT1I,MLT1I,MLT1I,MLT1I,MLT1I,MLT1I,MLT1I,MLT1I,MLT1I,MLT1I,MLT1I,MLT1I,MLT1I,MLT1I,MLT1I,MLT1I,MLT1I,MLT1I,MLT1I,MLT1I,MLT1I,MLT1I,MLT1I,MLT1I,MLT1I,MLT1I,MLT1I,MLT1I,MLT1I,MLT1I,MLT…	BCL11B,CASK,CD109,EFNB2,FGF10,FGF7,HAS2,INTU,KLF9,OVOL2,PRKD1,PTPRK,REG3G,SNAI2,SRSF6,TP63,VDR,ZFP36L1
GO Biological Process	GO:1903708	positive regulation of hemopoiesis	17	1.472741e-6	1.900278e-2	1.117810e-3	1.328541e+0	2.205427e+2	293	2.004569e-2	2.663152e-2	524	1.067574e-3	1.000000e+0	2.628799e-2	1.374047e+0	5.094442e+1	70	164	1.214856e-2	4.268293e-1	MLT1I,MLT1I,MLT1I,MLT1I,MLT1I,MLT1I,MLT1I,MLT1I,MLT1I,MLT1I,MLT1I,MLT1I,MLT1I,MLT1I,MLT1I,MLT1I,MLT1I,MLT1I,MLT1I,MLT1I,MLT1I,MLT1I,MLT1I,MLT1I,MLT1I,MLT1I,MLT1I,MLT1I,MLT1I,MLT1I,MLT1I,MLT1I,MLT1I,MLT1I,MLT1I,MLT1I,MLT1I,MLT1I,MLT1I,MLT1I,MLT1I,MLT1I,MLT1I,MLT1I,MLT1I,MLT1I,MLT1I,MLT1I,MLT1I,MLT1I,MLT1I,MLT1I,MLT1I,MLT1I,MLT1I,MLT1I,MLT1I,MLT1I,MLT1I,MLT1I,MLT1I,MLT1I,MLT1I,MLT1I,MLT1I,MLT1I,MLT…	ACVR2A,ADA,ANXA1,AP3B1,BCL6,CA2,CCL19,CD83,CREB1,CSF1,CTNNBIP1,CYLD,DCSTAMP,DUSP10,ETS1,FLT3LG,FOS,FOXC1,FOXO3,GAS6,GATA3,GLI2,GLI3,GNAS,GPR68,HCLS1,HIF1A,HLX,HMGB2,IL12B,IL15,IL20,IL4R,IL6,IL7,IL7R,INHBA,ITPKB,JAG1,JUN,KITLG,KLF10,LEF1,LEP,LGALS9,PDCD2,POU4F1,POU4F2,PPARGC1B,PRDM1,PRKCA,RAG1,RASGRP1,RIPK2,RUNX1,SHB,SHH,SMAP1,SOCS1,SOCS5,SYK,TGFBR2,TMEM64,TNFSF11,TNFSF4,TRAF6,TRIB1,VNN1,ZFP36L1,Z…
GO Biological Process	GO:0021983	pituitary gland development	18	1.511885e-6	1.950785e-2	1.083770e-3	1.494298e+0	1.030584e+2	154	9.367245e-3	1.399746e-2	97	6.102355e-9	7.873869e-5	8.117390e-7	2.395680e+0	1.335738e+1	32	43	5.553627e-3	7.441860e-1	MLT1I,MLT1I,MLT1I,MLT1I,MLT1I,MLT1I,MLT1I,MLT1I,MLT1I,MLT1I,MLT1I,MLT1I,MLT1I,MLT1I,MLT1I,MLT1I,MLT1I,MLT1I,MLT1I,MLT1I,MLT1I,MLT1I,MLT1I,MLT1I,MLT1I,MLT1I,MLT1I,MLT1I,MLT1I,MLT1I,MLT1I,MLT1I,MLT1I,MLT1I,MLT1I,MLT1I,MLT1I,MLT1I,MLT1I,MLT1I,MLT1I,MLT1I,MLT1I,MLT1I,MLT1I,MLT1I,MLT1I,MLT1I,MLT1I,MLT1I,MLT1I,MLT1I,MLT1I,MLT1I,MLT1I,MLT1I,MLT1I,MLT1I,MLT1I,MLT1I,MLT1I,MLT1I,MLT1I,MLT1I,MLT1I,MLT1I,MLT…	ADCYAP1,ALDH1A2,BMP2,BMP4,BMPR1A,CREB1,DRD2,ETS1,FGF10,GHRH,GHRHR,GLI2,HES1,ISL1,MSX1,NKX2-1,NOG,NR0B1,OTP,PAX6,PITX1,PITX2,POU1F1,POU3F2,RBPJ,SALL1,SIX3,SLC6A3,SOX2,SRD5A1,WNT4,WNT5A
GO Biological Process	GO:0060040	retinal bipolar neuron differentiation	19	2.020215e-6	2.606683e-2	1.371939e-3	3.026082e+0	8.261509e+0	25	7.509098e-4	2.272314e-3	5088	3.671021e-1	1.000000e+0	9.309588e-1	1.609597e+0	1.242547e+0	2	4	3.471017e-4	5.000000e-1	MLT1I,MLT1I,MLT1I,MLT1I,MLT1I,MLT1I,MLT1I,MLT1I,MLT1I,MLT1I,MLT1I,MLT1I,MLT1I,MLT1I,MLT1I,MLT1I,MLT1I,MLT1I,MLT1I,MLT1I,MLT1I,MLT1I,MLT1I,MLT1I,MLT1I	IRX5,PTN
GO Biological Process	GO:0001936	regulation of endothelial cell proliferation	20	2.037444e-6	2.628914e-2	1.314457e-3	1.389538e+0	1.561670e+2	217	1.419442e-2	1.972369e-2	539	1.185931e-3	1.000000e+0	2.838974e-2	1.480830e+0	3.106367e+1	46	100	7.983339e-3	4.600000e-1	MLT1I,MLT1I,MLT1I,MLT1I,MLT1I,MLT1I,MLT1I,MLT1I,MLT1I,MLT1I,MLT1I,MLT1I,MLT1I,MLT1I,MLT1I,MLT1I,MLT1I,MLT1I,MLT1I,MLT1I,MLT1I,MLT1I,MLT1I,MLT1I,MLT1I,MLT1I,MLT1I,MLT1I,MLT1I,MLT1I,MLT1I,MLT1I,MLT1I,MLT1I,MLT1I,MLT1I,MLT1I,MLT1I,MLT1I,MLT1I,MLT1I,MLT1I,MLT1I,MLT1I,MLT1I,MLT1I,MLT1I,MLT1I,MLT1I,MLT1I,MLT1I,MLT1I,MLT1I,MLT1I,MLT1I,MLT1I,MLT1I,MLT1I,MLT1I,MLT1I,MLT1I,MLT1I,MLT1I,MLT1I,MLT1I,MLT1I,MLT…	ALDH1A2,ARG1,ATOH8,BMP2,BMP4,BMPR2,CAV2,CCL11,CCL2,CCL26,CDH13,CXCL12,F3,FIGF,GJA1,HIF1A,HMGB2,JUN,KDR,KIAA1462,LEP,NR2F2,NRP1,NRP2,PDCL3,PPP1R16B,PRKCA,PRKD1,PROX1,PTPRM,RGCC,RICTOR,SCG2,SEMA5A,SPARC,SULF1,TGFBR1,THBS1,THBS4,VASH1,VASH2,VEGFA,VEGFC,WNT2,WNT5A,XDH
GO Biological Process	GO:0021953	central nervous system neuron differentiation	21	2.107617e-6	2.719458e-2	1.294980e-3	1.239914e+0	3.838976e+2	476	3.489344e-2	4.326486e-2	37	4.417436e-12	5.699818e-8	1.540491e-9	1.833965e+0	5.125505e+1	94	165	1.631378e-2	5.696970e-1	MLT1I,MLT1I,MLT1I,MLT1I,MLT1I,MLT1I,MLT1I,MLT1I,MLT1I,MLT1I,MLT1I,MLT1I,MLT1I,MLT1I,MLT1I,MLT1I,MLT1I,MLT1I,MLT1I,MLT1I,MLT1I,MLT1I,MLT1I,MLT1I,MLT1I,MLT1I,MLT1I,MLT1I,MLT1I,MLT1I,MLT1I,MLT1I,MLT1I,MLT1I,MLT1I,MLT1I,MLT1I,MLT1I,MLT1I,MLT1I,MLT1I,MLT1I,MLT1I,MLT1I,MLT1I,MLT1I,MLT1I,MLT1I,MLT1I,MLT1I,MLT1I,MLT1I,MLT1I,MLT1I,MLT1I,MLT1I,MLT1I,MLT1I,MLT1I,MLT1I,MLT1I,MLT1I,MLT1I,MLT1I,MLT1I,MLT1I,MLT…	ABT1,AGTPBP1,ARX,ASCL1,BCL11B,C21orf91,CBLN1,CDH11,CTNNB1,DBX1,DCC,DCLK2,DISC1,DLX2,DMRT3,DRD1,DRD2,DYNC2H1,ENSG00000272781,EOMES,EPHA4,EPHB1,EPHB2,ERBB4,FGFR2,FOXG1,FZD1,GABRB1,GDF7,GLI2,GLI3,GNAQ,GRID2,HOXD10,ID4,INHBA,ISL1,ISL2,LEF1,LEP,LHX1,LHX5,LHX8,LMO4,LMX1A,MAP2,MDGA1,MDGA2,MTPN,NFIB,NKX2-1,NKX2-2,NKX6-1,NPY,NR2E1,NR4A2,NRP1,NTRK2,OLIG3,OTP,PAFAH1B1,PAX6,PAX7,PHOX2A,PHOX2B,PLXNA4,POU3F4,P…
GO Biological Process	GO:0070371	ERK1 and ERK2 cascade	22	2.502672e-6	3.229198e-2	1.467817e-3	1.774276e+0	4.339798e+1	77	3.944554e-3	6.998728e-3	630	2.249662e-3	1.000000e+0	4.607522e-2	1.907671e+0	8.387191e+0	16	27	2.776814e-3	5.925926e-1	MLT1I,MLT1I,MLT1I,MLT1I,MLT1I,MLT1I,MLT1I,MLT1I,MLT1I,MLT1I,MLT1I,MLT1I,MLT1I,MLT1I,MLT1I,MLT1I,MLT1I,MLT1I,MLT1I,MLT1I,MLT1I,MLT1I,MLT1I,MLT1I,MLT1I,MLT1I,MLT1I,MLT1I,MLT1I,MLT1I,MLT1I,MLT1I,MLT1I,MLT1I,MLT1I,MLT1I,MLT1I,MLT1I,MLT1I,MLT1I,MLT1I,MLT1I,MLT1I,MLT1I,MLT1I,MLT1I,MLT1I,MLT1I,MLT1I,MLT1I,MLT1I,MLT1I,MLT1I,MLT1I,MLT1I,MLT1I,MLT1I,MLT1I,MLT1I,MLT1I,MLT1I,MLT1I,MLT1I,MLT1I,MLT1I,MLT1I,MLT…	CCL11,CTSH,FGF10,IGF1,IQGAP3,ITGAV,KDR,LGALS9,MAP2K1,MYC,PTGER4,SOX9,SULT1A3,TNFSF11,ZFP36L1,ZFP36L2
GO Biological Process	GO:0060348	bone development	23	2.809965e-6	3.625698e-2	1.576390e-3	1.280194e+0	2.804262e+2	359	2.548866e-2	3.263043e-2	253	1.524297e-5	1.966800e-1	7.773915e-4	1.503576e+0	5.187633e+1	78	167	1.353697e-2	4.670659e-1	MLT1I,MLT1I,MLT1I,MLT1I,MLT1I,MLT1I,MLT1I,MLT1I,MLT1I,MLT1I,MLT1I,MLT1I,MLT1I,MLT1I,MLT1I,MLT1I,MLT1I,MLT1I,MLT1I,MLT1I,MLT1I,MLT1I,MLT1I,MLT1I,MLT1I,MLT1I,MLT1I,MLT1I,MLT1I,MLT1I,MLT1I,MLT1I,MLT1I,MLT1I,MLT1I,MLT1I,MLT1I,MLT1I,MLT1I,MLT1I,MLT1I,MLT1I,MLT1I,MLT1I,MLT1I,MLT1I,MLT1I,MLT1I,MLT1I,MLT1I,MLT1I,MLT1I,MLT1I,MLT1I,MLT1I,MLT1I,MLT1I,MLT1I,MLT1I,MLT1I,MLT1I,MLT1I,MLT1I,MLT1I,MLT1I,MLT1I,MLT…	AKAP13,ALPL,ANO6,ANXA2,AXIN2,BBX,BMP2,BMP4,BMPR1B,BMPR2,CHSY1,CYP26B1,DHRS3,DYM,FAT4,FGF18,FGFR2,FLI1,FOXC1,FOXN3,FOXP1,FREM1,GLI3,GNAS,HAS2,IGF1,IMPAD1,INSIG1,INSIG2,KIT,LEP,LRRK1,LTF,MATN1,MCPH1,MEF2C,MEF2D,MEIS1,MMP16,MSX1,MSX2,NAB1,NEUROG1,NPPC,PAFAH1B1,PAPPA2,PAX1,PDGFC,PHEX,PHOSPHO1,PIP4K2A,PITX2,PRPSAP2,PTGER4,PTPN11,PTPRC,RANBP3L,RARB,RIPPLY2,RUNX2,SERPINH1,SFRP2,SH3PXD2B,SHOX2,SMAD5,SOX9…
GO Biological Process	GO:0050804	modulation of synaptic transmission	24	3.314554e-6	4.276769e-2	1.781987e-3	1.203931e+0	4.983676e+2	600	4.529790e-2	5.453554e-2	131	1.816010e-7	2.343198e-3	1.788701e-5	1.447065e+0	9.536546e+1	138	307	2.395002e-2	4.495114e-1	MLT1I,MLT1I,MLT1I,MLT1I,MLT1I,MLT1I,MLT1I,MLT1I,MLT1I,MLT1I,MLT1I,MLT1I,MLT1I,MLT1I,MLT1I,MLT1I,MLT1I,MLT1I,MLT1I,MLT1I,MLT1I,MLT1I,MLT1I,MLT1I,MLT1I,MLT1I,MLT1I,MLT1I,MLT1I,MLT1I,MLT1I,MLT1I,MLT1I,MLT1I,MLT1I,MLT1I,MLT1I,MLT1I,MLT1I,MLT1I,MLT1I,MLT1I,MLT1I,MLT1I,MLT1I,MLT1I,MLT1I,MLT1I,MLT1I,MLT1I,MLT1I,MLT1I,MLT1I,MLT1I,MLT1I,MLT1I,MLT1I,MLT1I,MLT1I,MLT1I,MLT1I,MLT1I,MLT1I,MLT1I,MLT1I,MLT1I,MLT…	ACHE,ADCYAP1,ADRA1A,APP,BCHE,BTBD9,CA2,CACNA2D2,CALB1,CBLN1,CCL2,CD38,CELF4,CHRNA7,CLSTN1,CLSTN2,CNR1,CNTN4,CNTNAP4,CPLX2,CREB1,CUX2,DGKI,DISC1,DKK1,DRD1,DRD2,DRD5,DTNBP1,EDN1,EGFR,EPHA4,EPHB2,FGF14,FMR1,GDNF,GIPC1,GNAI1,GRIA1,GRID2,GRIK1,GRIK2,GRIK3,GRIN2A,GRM1,GRM2,GRM3,GRM4,GRM5,GRM7,GRM8,HRH1,HRH2,HTR1B,HTR2A,IL1B,KALRN,KCNB1,KCNMB4,KIF5B,KIT,LAMA2,LGI1,LRP8,LRRK2,LRRTM1,LZTS1,MCTP1,MEF2C,MTM…
GO Biological Process	GO:0002063	chondrocyte development	25	3.466905e-6	4.473348e-2	1.789339e-3	1.585850e+0	6.999401e+1	111	6.361936e-3	1.008907e-2	178	1.300478e-6	1.678007e-2	9.427004e-5	2.633887e+0	6.834007e+0	18	22	3.123915e-3	8.181818e-1	MLT1I,MLT1I,MLT1I,MLT1I,MLT1I,MLT1I,MLT1I,MLT1I,MLT1I,MLT1I,MLT1I,MLT1I,MLT1I,MLT1I,MLT1I,MLT1I,MLT1I,MLT1I,MLT1I,MLT1I,MLT1I,MLT1I,MLT1I,MLT1I,MLT1I,MLT1I,MLT1I,MLT1I,MLT1I,MLT1I,MLT1I,MLT1I,MLT1I,MLT1I,MLT1I,MLT1I,MLT1I,MLT1I,MLT1I,MLT1I,MLT1I,MLT1I,MLT1I,MLT1I,MLT1I,MLT1I,MLT1I,MLT1I,MLT1I,MLT1I,MLT1I,MLT1I,MLT1I,MLT1I,MLT1I,MLT1I,MLT1I,MLT1I,MLT1I,MLT1I,MLT1I,MLT1I,MLT1I,MLT1I,MLT1I,MLT1I,MLT…	BMPR1B,BMPR2,CHST11,CHSY1,COL11A1,FGF18,IMPAD1,MATN1,MEX3C,MSX2,RUNX2,SERPINH1,SFRP2,SHOX2,SOX9,SULF1,SULF2,TGFBR2
GO Biological Process	GO:0051960	regulation of nervous system development	26	3.724237e-6	4.805383e-2	1.848224e-3	1.113408e+0	1.410085e+3	1570	1.281662e-1	1.427013e-1	4	3.591242e-18	4.633780e-14	1.158445e-14	1.464016e+0	2.438498e+2	357	785	6.195765e-2	4.547771e-1	MLT1I,MLT1I,MLT1I,MLT1I,MLT1I,MLT1I,MLT1I,MLT1I,MLT1I,MLT1I,MLT1I,MLT1I,MLT1I,MLT1I,MLT1I,MLT1I,MLT1I,MLT1I,MLT1I,MLT1I,MLT1I,MLT1I,MLT1I,MLT1I,MLT1I,MLT1I,MLT1I,MLT1I,MLT1I,MLT1I,MLT1I,MLT1I,MLT1I,MLT1I,MLT1I,MLT1I,MLT1I,MLT1I,MLT1I,MLT1I,MLT1I,MLT1I,MLT1I,MLT1I,MLT1I,MLT1I,MLT1I,MLT1I,MLT1I,MLT1I,MLT1I,MLT1I,MLT1I,MLT1I,MLT1I,MLT1I,MLT1I,MLT1I,MLT1I,MLT1I,MLT1I,MLT1I,MLT1I,MLT1I,MLT1I,MLT1I,MLT…	ABL2,ADCYAP1,ADRA2B,ADRA2C,AMIGO2,APP,ARF6,ARHGAP44,ARHGEF15,ARNTL,ASAP1,ASCL1,ASIC2,ASPM,ATF1,ATOH1,BAI3,BARHL2,BCL11A,BCL11B,BCL2,BCL6,BDNF,BHLHB9,BIN1,BMP2,BMP4,BMP5,BMP7,BMPR1A,BMPR2,BRINP1,BRINP2,BRINP3,C21orf91,C3orf17,CAMK1D,CAPRIN1,CASZ1,CBLN1,CBLN2,CCDC88A,CCR2,CDH2,CDH4,CDK1,CDK5R1,CDK5RAP2,CDKL5,CHODL,CLSTN1,CLSTN2,CNR1,CNTN1,CNTN4,COBL,COL3A1,CREB1,CSF1,CSMD3,CTNNA1,CTNNB1,CTTN,CUX1,C…
GO Biological Process	GO:0060284	regulation of cell development	27	5.210223e-6	6.722751e-2	2.489908e-3	1.113614e+0	1.366721e+3	1522	1.242248e-1	1.383385e-1	6	5.499763e-18	7.096344e-14	1.182724e-14	1.454215e+0	2.509944e+2	365	808	6.334606e-2	4.517327e-1	MLT1I,MLT1I,MLT1I,MLT1I,MLT1I,MLT1I,MLT1I,MLT1I,MLT1I,MLT1I,MLT1I,MLT1I,MLT1I,MLT1I,MLT1I,MLT1I,MLT1I,MLT1I,MLT1I,MLT1I,MLT1I,MLT1I,MLT1I,MLT1I,MLT1I,MLT1I,MLT1I,MLT1I,MLT1I,MLT1I,MLT1I,MLT1I,MLT1I,MLT1I,MLT1I,MLT1I,MLT1I,MLT1I,MLT1I,MLT1I,MLT1I,MLT1I,MLT1I,MLT1I,MLT1I,MLT1I,MLT1I,MLT1I,MLT1I,MLT1I,MLT1I,MLT1I,MLT1I,MLT1I,MLT1I,MLT1I,MLT1I,MLT1I,MLT1I,MLT1I,MLT1I,MLT1I,MLT1I,MLT1I,MLT1I,MLT1I,MLT…	ABL2,ADCYAP1,ADRA2B,ADRA2C,AKAP13,AKAP6,AP1AR,APP,ARF6,ARHGAP44,ARHGEF7,ARNTL,ASAP1,ASCL1,ASPM,ATF1,ATOH1,AXIN2,BAI3,BARHL2,BCL11A,BCL11B,BCL2,BCL6,BDNF,BHLHB9,BIN1,BMP2,BMP4,BMP5,BMP7,BMPR1A,BMPR2,BRINP1,BRINP2,BRINP3,C21orf91,C3orf17,CAMK1D,CAPRIN1,CASZ1,CCDC88A,CCR2,CDC42,CDH2,CDH4,CDH5,CDK1,CDK5R1,CDK5RAP2,CDKL5,CHODL,CLDN18,CNR1,CNTN1,CNTN4,COBL,COL3A1,CREB1,CRKL,CSF1,CSMD3,CTDP1,CTNNA1,CTNN…
GO Biological Process	GO:0007611	learning or memory	28	6.325706e-6	8.162058e-2	2.915021e-3	1.233987e+0	3.638613e+2	449	3.307229e-2	4.081076e-2	232	8.217181e-6	1.060263e-1	4.570099e-4	1.436894e+0	7.237835e+1	104	233	1.804929e-2	4.463519e-1	MLT1I,MLT1I,MLT1I,MLT1I,MLT1I,MLT1I,MLT1I,MLT1I,MLT1I,MLT1I,MLT1I,MLT1I,MLT1I,MLT1I,MLT1I,MLT1I,MLT1I,MLT1I,MLT1I,MLT1I,MLT1I,MLT1I,MLT1I,MLT1I,MLT1I,MLT1I,MLT1I,MLT1I,MLT1I,MLT1I,MLT1I,MLT1I,MLT1I,MLT1I,MLT1I,MLT1I,MLT1I,MLT1I,MLT1I,MLT1I,MLT1I,MLT1I,MLT1I,MLT1I,MLT1I,MLT1I,MLT1I,MLT1I,MLT1I,MLT1I,MLT1I,MLT1I,MLT1I,MLT1I,MLT1I,MLT1I,MLT1I,MLT1I,MLT1I,MLT1I,MLT1I,MLT1I,MLT1I,MLT1I,MLT1I,MLT1I,MLT…	ADCY8,AFF2,APP,BAI3,BCHE,BHLHB9,BRINP1,BTBD9,CALB1,CCND2,CEBPB,CHRNA7,CNR1,CNTNAP2,CREB1,CUX2,DGKI,DKK1,DRD1,DRD2,DRD5,EGFR,EN1,EPHB2,FGF13,FOS,FOXB1,FOXO6,FOXP2,FZD9,GLP1R,GM2A,GPR110,GPR88,GRIA1,GRIN2A,GRIN2B,GRM5,HIF1A,HRH1,HRH2,HTR2A,INSR,ITGA8,ITGB1,JUN,KALRN,KCNAB1,KCNK2,KIT,LHX8,LMX1A,LRRN4,MAPT,MEF2C,MEIS2,NETO1,NEUROG1,NLGN4X,NLGN4Y,NPS,NPTN,NPTX2,NRGN,NRXN1,NRXN3,NTRK2,OPRK1,PAFAH1B1,PA…
GO Biological Process	GO:0045639	positive regulation of myeloid cell differentiation	29	6.683057e-6	8.623148e-2	2.973499e-3	1.448311e+0	1.077117e+2	156	9.790193e-3	1.417924e-2	1309	2.955281e-2	1.000000e+0	2.913063e-1	1.334788e+0	2.547221e+1	34	82	5.900729e-3	4.146341e-1	MLT1I,MLT1I,MLT1I,MLT1I,MLT1I,MLT1I,MLT1I,MLT1I,MLT1I,MLT1I,MLT1I,MLT1I,MLT1I,MLT1I,MLT1I,MLT1I,MLT1I,MLT1I,MLT1I,MLT1I,MLT1I,MLT1I,MLT1I,MLT1I,MLT1I,MLT1I,MLT1I,MLT1I,MLT1I,MLT1I,MLT1I,MLT1I,MLT1I,MLT1I,MLT1I,MLT1I,MLT1I,MLT1I,MLT1I,MLT1I,MLT1I,MLT1I,MLT1I,MLT1I,MLT1I,MLT1I,MLT1I,MLT1I,MLT1I,MLT1I,MLT1I,MLT1I,MLT1I,MLT1I,MLT1I,MLT1I,MLT1I,MLT1I,MLT1I,MLT1I,MLT1I,MLT1I,MLT1I,MLT1I,MLT1I,MLT1I,MLT…	ACVR2A,CA2,CREB1,CSF1,CTNNBIP1,DCSTAMP,ETS1,FOS,FOXO3,GNAS,GPR68,HCLS1,HIF1A,HMGB2,IL12B,IL20,INHBA,JAG1,JUN,KITLG,KLF10,LEF1,LEP,POU4F1,POU4F2,PPARGC1B,PRKCA,RUNX1,SMAP1,TMEM64,TNFSF11,TRAF6,TRIB1,ZFP36L1
GO Biological Process	GO:1902107	positive regulation of leukocyte differentiation	30	7.247664e-6	9.351661e-2	3.117220e-3	1.335324e+0	1.834760e+2	245	1.667661e-2	2.226868e-2	460	6.557494e-4	1.000000e+0	1.839377e-2	1.438882e+0	4.100404e+1	59	132	1.023950e-2	4.469697e-1	MLT1I,MLT1I,MLT1I,MLT1I,MLT1I,MLT1I,MLT1I,MLT1I,MLT1I,MLT1I,MLT1I,MLT1I,MLT1I,MLT1I,MLT1I,MLT1I,MLT1I,MLT1I,MLT1I,MLT1I,MLT1I,MLT1I,MLT1I,MLT1I,MLT1I,MLT1I,MLT1I,MLT1I,MLT1I,MLT1I,MLT1I,MLT1I,MLT1I,MLT1I,MLT1I,MLT1I,MLT1I,MLT1I,MLT1I,MLT1I,MLT1I,MLT1I,MLT1I,MLT1I,MLT1I,MLT1I,MLT1I,MLT1I,MLT1I,MLT1I,MLT1I,MLT1I,MLT1I,MLT1I,MLT1I,MLT1I,MLT1I,MLT1I,MLT1I,MLT1I,MLT1I,MLT1I,MLT1I,MLT1I,MLT1I,MLT1I,MLT…	ADA,ANXA1,AP3B1,BCL6,CA2,CCL19,CD83,CREB1,CSF1,CTNNBIP1,CYLD,DCSTAMP,DUSP10,FLT3LG,FOS,GAS6,GATA3,GLI2,GLI3,GNAS,GPR68,HCLS1,HLX,IL12B,IL15,IL20,IL4R,IL6,IL7,IL7R,ITPKB,JUN,KITLG,KLF10,LEF1,LGALS9,POU4F1,POU4F2,PPARGC1B,PRDM1,PRKCA,RAG1,RASGRP1,RIPK2,RUNX1,SHB,SHH,SOCS1,SOCS5,SYK,TGFBR2,TMEM64,TNFSF11,TNFSF4,TRAF6,TRIB1,VNN1,ZFP36L1,ZMIZ1
GO Biological Process	GO:0050890	cognition	31	8.501747e-6	1.096980e-1	3.538647e-3	1.216480e+0	4.085557e+2	497	3.713468e-2	4.517360e-2	209	4.068279e-6	5.249300e-2	2.511627e-4	1.418830e+0	8.387191e+1	119	270	2.065255e-2	4.407407e-1	MLT1I,MLT1I,MLT1I,MLT1I,MLT1I,MLT1I,MLT1I,MLT1I,MLT1I,MLT1I,MLT1I,MLT1I,MLT1I,MLT1I,MLT1I,MLT1I,MLT1I,MLT1I,MLT1I,MLT1I,MLT1I,MLT1I,MLT1I,MLT1I,MLT1I,MLT1I,MLT1I,MLT1I,MLT1I,MLT1I,MLT1I,MLT1I,MLT1I,MLT1I,MLT1I,MLT1I,MLT1I,MLT1I,MLT1I,MLT1I,MLT1I,MLT1I,MLT1I,MLT1I,MLT1I,MLT1I,MLT1I,MLT1I,MLT1I,MLT1I,MLT1I,MLT1I,MLT1I,MLT1I,MLT1I,MLT1I,MLT1I,MLT1I,MLT1I,MLT1I,MLT1I,MLT1I,MLT1I,MLT1I,MLT1I,MLT1I,MLT…	ADCY8,AFF2,APP,BAI3,BBS4,BCHE,BHLHB9,BRINP1,BTBD9,CALB1,CCND2,CEBPB,CHL1,CHMP2B,CHRNA7,CNR1,CNTNAP2,CREB1,CUX2,DGKI,DKK1,DOPEY2,DRD1,DRD2,DRD5,EGFR,EN1,EPHB2,FGF13,FOS,FOXB1,FOXO6,FOXP2,FZD9,GLP1R,GM2A,GNAS,GPR110,GPR88,GRIA1,GRIN2A,GRIN2B,GRM5,HIF1A,HOXA1,HRH1,HRH2,HTR2A,INSR,ITGA8,ITGB1,JAKMIP1,JUN,KALRN,KCNAB1,KCNK2,KIT,LHX8,LMX1A,LRRN4,MAPT,MEF2C,MEIS2,NETO1,NEUROG1,NIPBL,NLGN4X,NLGN4Y,NPS,NP…
GO Biological Process	GO:0030900	forebrain development	32	1.002609e-5	1.293666e-1	4.042707e-3	1.160666e+0	6.961518e+2	808	6.327502e-2	7.344119e-2	16	2.338730e-16	3.017663e-12	1.886040e-13	1.658373e+0	1.127611e+2	187	363	3.245401e-2	5.151515e-1	MLT1I,MLT1I,MLT1I,MLT1I,MLT1I,MLT1I,MLT1I,MLT1I,MLT1I,MLT1I,MLT1I,MLT1I,MLT1I,MLT1I,MLT1I,MLT1I,MLT1I,MLT1I,MLT1I,MLT1I,MLT1I,MLT1I,MLT1I,MLT1I,MLT1I,MLT1I,MLT1I,MLT1I,MLT1I,MLT1I,MLT1I,MLT1I,MLT1I,MLT1I,MLT1I,MLT1I,MLT1I,MLT1I,MLT1I,MLT1I,MLT1I,MLT1I,MLT1I,MLT1I,MLT1I,MLT1I,MLT1I,MLT1I,MLT1I,MLT1I,MLT1I,MLT1I,MLT1I,MLT1I,MLT1I,MLT1I,MLT1I,MLT1I,MLT1I,MLT1I,MLT1I,MLT1I,MLT1I,MLT1I,MLT1I,MLT1I,MLT…	ADCYAP1,AGTPBP1,ALDH1A2,ALDH1A3,ALK,APAF1,APP,ARHGAP11B,ARL13B,ARX,ASCL1,ASPM,ATOH1,AVPR1A,BBS4,BCAN,BCL11B,BCL2A1,BMP2,BMP4,BMPR1A,BTBD3,C21orf91,CDH2,CDK5R1,CDK6,CNTNAP2,COL3A1,CREB1,CTNNB1,CXCL12,DAB1,DAB2IP,DCLK2,DCT,DISC1,DKK1,DLC1,DLX2,DMRTA2,DNAH5,DRD1,DRD2,DYNC2H1,EGFR,EMX2,EOMES,EPHA5,EPHB2,ERBB4,ETS1,EXT1,FAT4,FGF10,FGF13,FGFR1,FGFR2,FOXB1,FOXG1,FOXP2,FRS2,FUT10,GDF7,GHRH,GHRHR,GLI2,GLI…
GO Biological Process	GO:0090096	positive regulation of metanephric cap mesenchymal cell proliferation	33	1.019135e-5	1.314990e-1	3.984818e-3	5.376922e+0	2.045780e+0	11	1.859462e-4	9.998182e-4	4073	3.106367e-1	1.000000e+0	9.840769e-1	3.219195e+0	3.106367e-1	1	1	1.735509e-4	1.000000e+0	MLT1I,MLT1I,MLT1I,MLT1I,MLT1I,MLT1I,MLT1I,MLT1I,MLT1I,MLT1I,MLT1I	MYC
GO Biological Process	GO:0061448	connective tissue development	34	1.122734e-5	1.448664e-1	4.260776e-3	1.237788e+0	3.336598e+2	413	3.032720e-2	3.753863e-2	185	1.807020e-6	2.331598e-2	1.260323e-4	1.512046e+0	6.150607e+1	93	198	1.614023e-2	4.696970e-1	MLT1I,MLT1I,MLT1I,MLT1I,MLT1I,MLT1I,MLT1I,MLT1I,MLT1I,MLT1I,MLT1I,MLT1I,MLT1I,MLT1I,MLT1I,MLT1I,MLT1I,MLT1I,MLT1I,MLT1I,MLT1I,MLT1I,MLT1I,MLT1I,MLT1I,MLT1I,MLT1I,MLT1I,MLT1I,MLT1I,MLT1I,MLT1I,MLT1I,MLT1I,MLT1I,MLT1I,MLT1I,MLT1I,MLT1I,MLT1I,MLT1I,MLT1I,MLT1I,MLT1I,MLT1I,MLT1I,MLT1I,MLT1I,MLT1I,MLT1I,MLT1I,MLT1I,MLT1I,MLT1I,MLT1I,MLT1I,MLT1I,MLT1I,MLT1I,MLT1I,MLT1I,MLT1I,MLT1I,MLT1I,MLT1I,MLT1I,MLT…	AACS,ALX1,AMELX,ARID5B,ARRDC3,AXIN2,BBS4,BMP2,BMP3,BMP4,BMP5,BMP7,BMP8A,BMPR1A,BMPR1B,BMPR2,CD44,CHST11,CHSY1,COL11A1,COL11A2,COL5A1,CSF1,CTGF,CYTL1,DLX2,EBF2,EDN1,FGF18,FGF9,FGFR1,FOXA1,FOXC2,FOXD1,FTO,GLI2,GNAS,HAND1,HAND2,HIF1A,HMGA2,ID4,IMPAD1,ITGB8,LEP,MATN1,MEF2C,MEF2D,MEX3C,MSX1,MSX2,MYCN,MYF5,NFIB,NOG,NOV,NPPC,OSR1,PAX7,PAXIP1,PIK3CA,PITX1,PPARGC1A,PRRX1,RARB,RSPO2,RUNX1,RUNX2,RUNX3,SATB2…
GO Biological Process	GO:0002763	positive regulation of myeloid leukocyte differentiation	35	1.215716e-5	1.568638e-1	4.481824e-3	1.542256e+0	7.132409e+1	110	6.482830e-3	9.998182e-3	724	3.940650e-3	1.000000e+0	7.022957e-2	1.609597e+0	1.553183e+1	25	50	4.338771e-3	5.000000e-1	MLT1I,MLT1I,MLT1I,MLT1I,MLT1I,MLT1I,MLT1I,MLT1I,MLT1I,MLT1I,MLT1I,MLT1I,MLT1I,MLT1I,MLT1I,MLT1I,MLT1I,MLT1I,MLT1I,MLT1I,MLT1I,MLT1I,MLT1I,MLT1I,MLT1I,MLT1I,MLT1I,MLT1I,MLT1I,MLT1I,MLT1I,MLT1I,MLT1I,MLT1I,MLT1I,MLT1I,MLT1I,MLT1I,MLT1I,MLT1I,MLT1I,MLT1I,MLT1I,MLT1I,MLT1I,MLT1I,MLT1I,MLT1I,MLT1I,MLT1I,MLT1I,MLT1I,MLT1I,MLT1I,MLT1I,MLT1I,MLT1I,MLT1I,MLT1I,MLT1I,MLT1I,MLT1I,MLT1I,MLT1I,MLT1I,MLT1I,MLT…	CA2,CREB1,CSF1,CTNNBIP1,DCSTAMP,FOS,GNAS,GPR68,HCLS1,IL12B,IL20,JUN,KITLG,KLF10,LEF1,POU4F1,POU4F2,PPARGC1B,PRKCA,RUNX1,TMEM64,TNFSF11,TRAF6,TRIB1,ZFP36L1
GO Biological Process	GO:0030155	regulation of cell adhesion	36	1.216238e-5	1.569312e-1	4.359200e-3	1.141274e+0	8.621940e+2	984	7.836703e-2	8.943828e-2	126	1.166894e-7	1.505643e-3	1.194955e-5	1.305480e+0	2.022245e+2	264	651	4.581742e-2	4.055300e-1	MLT1I,MLT1I,MLT1I,MLT1I,MLT1I,MLT1I,MLT1I,MLT1I,MLT1I,MLT1I,MLT1I,MLT1I,MLT1I,MLT1I,MLT1I,MLT1I,MLT1I,MLT1I,MLT1I,MLT1I,MLT1I,MLT1I,MLT1I,MLT1I,MLT1I,MLT1I,MLT1I,MLT1I,MLT1I,MLT1I,MLT1I,MLT1I,MLT1I,MLT1I,MLT1I,MLT1I,MLT1I,MLT1I,MLT1I,MLT1I,MLT1I,MLT1I,MLT1I,MLT1I,MLT1I,MLT1I,MLT1I,MLT1I,MLT1I,MLT1I,MLT1I,MLT1I,MLT1I,MLT1I,MLT1I,MLT1I,MLT1I,MLT1I,MLT1I,MLT1I,MLT1I,MLT1I,MLT1I,MLT1I,MLT1I,MLT1I,MLT…	ABI3BP,ABL2,ACER2,ADA,ADAMTS18,AJAP1,ANGPT1,ANK3,ANXA1,AP1AR,AP3B1,ARG1,ARHGAP6,ARHGEF7,ATXN3L,BCL2,BCL6,BMP2,BMP4,BMP7,BST1,CAMSAP3,CARD11,CASK,CBFB,CBLL1,CCL19,CCL2,CCL25,CCR2,CD1D,CD2,CD244,CD276,CD28,CD44,CD47,CD5,CD55,CD6,CD83,CDC42,CDH13,CDK6,CEBPB,CITED2,COL8A1,CRKL,CSF1,CTLA4,CTNNB1,CX3CL1,CXCL12,CXCL13,CYLD,CYP1B1,CYP26B1,CYTIP,DAB1,DDR1,DISC1,DLC1,DOCK1,DOCK8,DPP4,DROSHA,DSCAM,DUSP10,DU…
GO Biological Process	GO:0048705	skeletal system morphogenesis	37	1.296937e-5	1.673438e-1	4.522805e-3	1.240246e+0	3.225166e+2	400	2.931436e-2	3.635703e-2	169	1.064370e-6	1.373357e-2	8.126370e-5	1.509479e+0	6.492307e+1	98	209	1.700798e-2	4.688995e-1	MLT1I,MLT1I,MLT1I,MLT1I,MLT1I,MLT1I,MLT1I,MLT1I,MLT1I,MLT1I,MLT1I,MLT1I,MLT1I,MLT1I,MLT1I,MLT1I,MLT1I,MLT1I,MLT1I,MLT1I,MLT1I,MLT1I,MLT1I,MLT1I,MLT1I,MLT1I,MLT1I,MLT1I,MLT1I,MLT1I,MLT1I,MLT1I,MLT1I,MLT1I,MLT1I,MLT1I,MLT1I,MLT1I,MLT1I,MLT1I,MLT1I,MLT1I,MLT1I,MLT1I,MLT1I,MLT1I,MLT1I,MLT1I,MLT1I,MLT1I,MLT1I,MLT1I,MLT1I,MLT1I,MLT1I,MLT1I,MLT1I,MLT1I,MLT1I,MLT1I,MLT1I,MLT1I,MLT1I,MLT1I,MLT1I,MLT1I,MLT…	ACVR2B,ALPL,ALX1,ALX4,ARID5B,AXIN2,BMP4,BMP7,BMPR1B,BMPR2,CHST11,CHSY1,COL11A1,CTGF,CTNNB1,CYP26B1,DHRS3,DLX2,DSCAML1,EYA1,FBN2,FGF18,FGFR1,FGFR2,FLVCR1,FOXC1,FOXC2,FOXN3,FREM1,GLI3,GNAS,GRHL2,GSC,HAS2,HHIP,HOXA1,HOXB1,HOXD10,IMPAD1,INSIG1,INSIG2,IRX5,LHX1,LTF,MATN1,MDFI,MEF2C,MEF2D,MMP16,MMP2,MSX1,MSX2,MYCN,MYF5,NAB1,NEUROG1,NIPBL,NOG,NPPC,OSR1,P2RX7,PAPPA2,PAX1,PAX5,PDGFRA,PHOSPHO1,PLEKHA1,PPAR…
GO Biological Process	GO:0050767	regulation of neurogenesis	38	1.296942e-5	1.673444e-1	4.403801e-3	1.114692e+0	1.238907e+3	1381	1.126074e-1	1.255226e-1	12	1.806521e-16	2.330954e-12	1.942462e-13	1.468323e+0	2.158925e+2	317	695	5.501562e-2	4.561151e-1	MLT1I,MLT1I,MLT1I,MLT1I,MLT1I,MLT1I,MLT1I,MLT1I,MLT1I,MLT1I,MLT1I,MLT1I,MLT1I,MLT1I,MLT1I,MLT1I,MLT1I,MLT1I,MLT1I,MLT1I,MLT1I,MLT1I,MLT1I,MLT1I,MLT1I,MLT1I,MLT1I,MLT1I,MLT1I,MLT1I,MLT1I,MLT1I,MLT1I,MLT1I,MLT1I,MLT1I,MLT1I,MLT1I,MLT1I,MLT1I,MLT1I,MLT1I,MLT1I,MLT1I,MLT1I,MLT1I,MLT1I,MLT1I,MLT1I,MLT1I,MLT1I,MLT1I,MLT1I,MLT1I,MLT1I,MLT1I,MLT1I,MLT1I,MLT1I,MLT1I,MLT1I,MLT1I,MLT1I,MLT1I,MLT1I,MLT1I,MLT…	ABL2,ADCYAP1,ADRA2B,ADRA2C,APP,ARF6,ARHGAP44,ARNTL,ASAP1,ASCL1,ASPM,ATF1,ATOH1,BAI3,BARHL2,BCL11A,BCL11B,BCL2,BCL6,BDNF,BHLHB9,BIN1,BMP2,BMP4,BMP5,BMP7,BMPR1A,BMPR2,BRINP1,BRINP2,BRINP3,C21orf91,C3orf17,CAMK1D,CAPRIN1,CASZ1,CCDC88A,CCR2,CDH2,CDH4,CDK1,CDK5R1,CDK5RAP2,CDKL5,CHODL,CNR1,CNTN1,CNTN4,COBL,COL3A1,CREB1,CSF1,CSMD3,CTNNA1,CTNNB1,CTTN,CUX1,CUX2,CXCL12,CXCR4,DAB1,DAB2IP,DCC,DCT,DENND5A,DGU…
GO Biological Process	GO:0045665	negative regulation of neuron differentiation	39	1.301150e-5	1.678874e-1	4.304805e-3	1.223599e+0	3.685848e+2	451	3.350162e-2	4.099255e-2	161	6.917418e-7	8.925544e-3	5.543816e-5	1.542531e+0	5.964224e+1	92	192	1.596668e-2	4.791667e-1	MLT1I,MLT1I,MLT1I,MLT1I,MLT1I,MLT1I,MLT1I,MLT1I,MLT1I,MLT1I,MLT1I,MLT1I,MLT1I,MLT1I,MLT1I,MLT1I,MLT1I,MLT1I,MLT1I,MLT1I,MLT1I,MLT1I,MLT1I,MLT1I,MLT1I,MLT1I,MLT1I,MLT1I,MLT1I,MLT1I,MLT1I,MLT1I,MLT1I,MLT1I,MLT1I,MLT1I,MLT1I,MLT1I,MLT1I,MLT1I,MLT1I,MLT1I,MLT1I,MLT1I,MLT1I,MLT1I,MLT1I,MLT1I,MLT1I,MLT1I,MLT1I,MLT1I,MLT1I,MLT1I,MLT1I,MLT1I,MLT1I,MLT1I,MLT1I,MLT1I,MLT1I,MLT1I,MLT1I,MLT1I,MLT1I,MLT1I,MLT…	APP,ARF6,ASAP1,ASCL1,ASPM,BCL11A,BMP7,C3orf17,CDK5R1,CDK5RAP2,CNTN4,DAB1,DCC,DENND5A,DGUOK,DLX2,DNM3,DPYSL3,EDNRB,EFNB2,EIF4E,EPHA4,EPHA7,EPHB2,FGF13,FKBP4,FOXG1,FOXO3,FSTL4,GFI1,GLI3,HDAC2,HES1,HMG20A,ID2,ID4,IRX3,ISL1,ISL2,JAG1,KANK1,LINGO1,LMX1A,MAP4K4,MDM2,MEIS1,NKX2-2,NLGN1,NR2E1,NR2F1,NRP1,NTN1,OSTN,PAFAH1B1,PAQR3,PAX6,PBX1,PHOX2B,PLK2,PMP22,POU4F2,PPP3CA,PTCHD2,PTPRG,PTPRO,RAPGEF2,RGMA,RIT…
GO Biological Process	GO:0048167	regulation of synaptic plasticity	40	1.435635e-5	1.852400e-1	4.631000e-3	1.276653e+0	2.451723e+2	313	2.228434e-2	2.844937e-2	501	9.040174e-4	1.000000e+0	2.328251e-2	1.391523e+0	4.814869e+1	67	155	1.162791e-2	4.322581e-1	MLT1I,MLT1I,MLT1I,MLT1I,MLT1I,MLT1I,MLT1I,MLT1I,MLT1I,MLT1I,MLT1I,MLT1I,MLT1I,MLT1I,MLT1I,MLT1I,MLT1I,MLT1I,MLT1I,MLT1I,MLT1I,MLT1I,MLT1I,MLT1I,MLT1I,MLT1I,MLT1I,MLT1I,MLT1I,MLT1I,MLT1I,MLT1I,MLT1I,MLT1I,MLT1I,MLT1I,MLT1I,MLT1I,MLT1I,MLT1I,MLT1I,MLT1I,MLT1I,MLT1I,MLT1I,MLT1I,MLT1I,MLT1I,MLT1I,MLT1I,MLT1I,MLT1I,MLT1I,MLT1I,MLT1I,MLT1I,MLT1I,MLT1I,MLT1I,MLT1I,MLT1I,MLT1I,MLT1I,MLT1I,MLT1I,MLT1I,MLT…	APP,CALB1,CBLN1,CD38,CHRNA7,CNTN4,CPLX2,CREB1,DGKI,DRD1,DRD2,DRD5,EPHA4,EPHB2,FGF14,FMR1,GIPC1,GRIA1,GRID2,GRIK2,GRIN2A,GRM5,HRH1,HRH2,KALRN,KCNB1,KIT,LRRTM1,LZTS1,MCTP1,MEF2C,NETO1,NEURL1,NLGN1,NPTN,NR2E1,NRGN,NTRK2,PLK2,PPP1R9A,PPP3CB,PRNP,PTGS2,PTN,RAB11A,RAPGEF2,RASGRF1,RELN,SERPINE2,SHANK2,SHISA6,SHISA7,SHISA9,SIPA1L1,SLC24A2,SLC8A3,SNAP25,SNCA,SORCS3,SQSTM1,SRF,STX4,SYT4,TNR,TSHZ3,UNC13B,UN…
GO Biological Process	GO:0097191	extrinsic apoptotic signaling pathway	41	1.459912e-5	1.883724e-1	4.594450e-3	1.458762e+0	9.528628e+1	139	8.660814e-3	1.263407e-2	7444	6.433638e-1	1.000000e+0	1.000000e+0	9.589091e-1	2.919985e+1	28	94	4.859424e-3	2.978723e-1	MLT1I,MLT1I,MLT1I,MLT1I,MLT1I,MLT1I,MLT1I,MLT1I,MLT1I,MLT1I,MLT1I,MLT1I,MLT1I,MLT1I,MLT1I,MLT1I,MLT1I,MLT1I,MLT1I,MLT1I,MLT1I,MLT1I,MLT1I,MLT1I,MLT1I,MLT1I,MLT1I,MLT1I,MLT1I,MLT1I,MLT1I,MLT1I,MLT1I,MLT1I,MLT1I,MLT1I,MLT1I,MLT1I,MLT1I,MLT1I,MLT1I,MLT1I,MLT1I,MLT1I,MLT1I,MLT1I,MLT1I,MLT1I,MLT1I,MLT1I,MLT1I,MLT1I,MLT1I,MLT1I,MLT1I,MLT1I,MLT1I,MLT1I,MLT1I,MLT1I,MLT1I,MLT1I,MLT1I,MLT1I,MLT1I,MLT1I,MLT…	BCL2,BCL2A1,BCL2L10,BCL2L11,BOK,CD70,CRADD,DAB2IP,DAPK1,DCC,EYA2,FASLG,FOXO3,IL1A,IL1B,IL33,INHBA,ITGAV,KITLG,NGF,NGFRAP1,P2RX7,PARP2,PIK3R1,SGPP1,SMAD3,TGFB2,WWOX
GO Biological Process	GO:0031129	inductive cell-cell signaling	42	1.524468e-5	1.967021e-1	4.683383e-3	3.325970e+0	5.411954e+0	18	4.919064e-4	1.636066e-3	4073	3.106367e-1	1.000000e+0	9.840769e-1	3.219195e+0	3.106367e-1	1	1	1.735509e-4	1.000000e+0	MLT1I,MLT1I,MLT1I,MLT1I,MLT1I,MLT1I,MLT1I,MLT1I,MLT1I,MLT1I,MLT1I,MLT1I,MLT1I,MLT1I,MLT1I,MLT1I,MLT1I,MLT1I	SALL1
GO Biological Process	GO:0021537	telencephalon development	43	1.551402e-5	2.001774e-1	4.655288e-3	1.196402e+0	4.605475e+2	551	4.186034e-2	5.008180e-2	59	1.104754e-10	1.425464e-6	2.416041e-8	1.643844e+0	7.299962e+1	120	235	2.082610e-2	5.106383e-1	MLT1I,MLT1I,MLT1I,MLT1I,MLT1I,MLT1I,MLT1I,MLT1I,MLT1I,MLT1I,MLT1I,MLT1I,MLT1I,MLT1I,MLT1I,MLT1I,MLT1I,MLT1I,MLT1I,MLT1I,MLT1I,MLT1I,MLT1I,MLT1I,MLT1I,MLT1I,MLT1I,MLT1I,MLT1I,MLT1I,MLT1I,MLT1I,MLT1I,MLT1I,MLT1I,MLT1I,MLT1I,MLT1I,MLT1I,MLT1I,MLT1I,MLT1I,MLT1I,MLT1I,MLT1I,MLT1I,MLT1I,MLT1I,MLT1I,MLT1I,MLT1I,MLT1I,MLT1I,MLT1I,MLT1I,MLT1I,MLT1I,MLT1I,MLT1I,MLT1I,MLT1I,MLT1I,MLT1I,MLT1I,MLT1I,MLT1I,MLT…	AGTPBP1,ALDH1A3,ALK,ARHGAP11B,ARL13B,ARX,ASCL1,ASPM,ATOH1,AVPR1A,BBS4,BCAN,BCL11B,BCL2A1,BMP2,BMP4,BTBD3,CDH2,CDK5R1,CDK6,CNTNAP2,COL3A1,CTNNB1,CXCL12,DAB1,DAB2IP,DCLK2,DISC1,DLX2,DMRTA2,DNAH5,DRD1,DRD2,EGFR,EMX2,EOMES,EPHA5,EPHB2,ERBB4,EXT1,FAT4,FGF13,FOXB1,FOXG1,FOXP2,FUT10,GLI3,GNG12,HES1,HIF1A,HTR5A,HTR6,ID4,INHBA,KDM1A,KIF14,KIF5B,KIRREL3,LAMB1,LEF1,LHX1,LHX2,LHX5,LMX1A,LRP8,LRRK2,MCPH1,NCOA…
GO Biological Process	GO:0000578	embryonic axis specification	44	1.600865e-5	2.065596e-1	4.694537e-3	1.578869e+0	6.143639e+1	97	5.584111e-3	8.816579e-3	456	6.399556e-4	1.000000e+0	1.810822e-2	1.877864e+0	1.118292e+1	21	36	3.644568e-3	5.833333e-1	MLT1I,MLT1I,MLT1I,MLT1I,MLT1I,MLT1I,MLT1I,MLT1I,MLT1I,MLT1I,MLT1I,MLT1I,MLT1I,MLT1I,MLT1I,MLT1I,MLT1I,MLT1I,MLT1I,MLT1I,MLT1I,MLT1I,MLT1I,MLT1I,MLT1I,MLT1I,MLT1I,MLT1I,MLT1I,MLT1I,MLT1I,MLT1I,MLT1I,MLT1I,MLT1I,MLT1I,MLT1I,MLT1I,MLT1I,MLT1I,MLT1I,MLT1I,MLT1I,MLT1I,MLT1I,MLT1I,MLT1I,MLT1I,MLT1I,MLT1I,MLT1I,MLT1I,MLT1I,MLT1I,MLT1I,MLT1I,MLT1I,MLT1I,MLT1I,MLT1I,MLT1I,MLT1I,MLT1I,MLT1I,MLT1I,MLT1I,MLT…	BASP1,COBL,CTNNB1,CXXC4,EPB41L5,FRS2,LHX1,NEUROG1,PLD6,PTCH1,RIPPLY2,SMAD2,SMAD4,SMAD6,T,TBX3,TDGF1,TIFAB,WNT5A,WNT7A,WT1
GO Biological Process	GO:0007614	short-term memory	45	1.637018e-5	2.112244e-1	4.693876e-3	2.211935e+0	1.627534e+1	36	1.479307e-3	3.272132e-3	3930	2.949886e-1	1.000000e+0	9.685084e-1	1.430753e+0	2.795730e+0	4	9	6.942034e-4	4.444444e-1	MLT1I,MLT1I,MLT1I,MLT1I,MLT1I,MLT1I,MLT1I,MLT1I,MLT1I,MLT1I,MLT1I,MLT1I,MLT1I,MLT1I,MLT1I,MLT1I,MLT1I,MLT1I,MLT1I,MLT1I,MLT1I,MLT1I,MLT1I,MLT1I,MLT1I,MLT1I,MLT1I,MLT1I,MLT1I,MLT1I,MLT1I,MLT1I,MLT1I,MLT1I,MLT1I,MLT1I	BRINP1,CALB1,CHRNA7,CUX2
GO Biological Process	GO:1901215	negative regulation of neuron death	46	1.650317e-5	2.129404e-1	4.629139e-3	1.285973e+0	2.270655e+2	292	2.063857e-2	2.654063e-2	864	7.877790e-3	1.000000e+0	1.176471e-1	1.277181e+0	5.715715e+1	73	184	1.266921e-2	3.967391e-1	MLT1I,MLT1I,MLT1I,MLT1I,MLT1I,MLT1I,MLT1I,MLT1I,MLT1I,MLT1I,MLT1I,MLT1I,MLT1I,MLT1I,MLT1I,MLT1I,MLT1I,MLT1I,MLT1I,MLT1I,MLT1I,MLT1I,MLT1I,MLT1I,MLT1I,MLT1I,MLT1I,MLT1I,MLT1I,MLT1I,MLT1I,MLT1I,MLT1I,MLT1I,MLT1I,MLT1I,MLT1I,MLT1I,MLT1I,MLT1I,MLT1I,MLT1I,MLT1I,MLT1I,MLT1I,MLT1I,MLT1I,MLT1I,MLT1I,MLT1I,MLT1I,MLT1I,MLT1I,MLT1I,MLT1I,MLT1I,MLT1I,MLT1I,MLT1I,MLT1I,MLT1I,MLT1I,MLT1I,MLT1I,MLT1I,MLT1I,MLT…	ALKBH1,ANGPT1,BCL2,BDNF,BHLHB9,BOK,BTBD10,C12orf5,CCL2,CEBPB,CHGA,CHL1,CNTFR,CPEB4,CREB1,CTNNB1,EN1,EN2,FAM134B,FBXO7,FGF20,FOXB1,FZD1,FZD9,GABRB2,GABRB3,GCLC,GDNF,GFRAL,GRIK2,HIF1A,HIPK2,IL6,ISL1,ITSN1,JUN,KIF14,LGMN,LRRK2,MAP2K4,MEF2C,MSH2,NCOA7,NGF,NR4A2,NR4A3,NRBP2,NRP1,NTF3,NTRK2,OXR1,PARK2,PARK7,PIK3CA,PIN1,POU4F1,PPARGC1A,PSMC1,RASA1,SIX1,SLC30A10,SNCA,SOD2,SORL1,SULT1A3,TFAP2B,TFAP2D,TOX3…
GO Biological Process	GO:0050679	positive regulation of epithelial cell proliferation	47	1.730156e-5	2.232420e-1	4.749830e-3	1.260993e+0	2.680427e+2	338	2.436309e-2	3.072169e-2	310	6.837548e-5	8.822488e-1	2.845964e-3	1.463270e+0	5.125505e+1	75	165	1.301631e-2	4.545455e-1	MLT1I,MLT1I,MLT1I,MLT1I,MLT1I,MLT1I,MLT1I,MLT1I,MLT1I,MLT1I,MLT1I,MLT1I,MLT1I,MLT1I,MLT1I,MLT1I,MLT1I,MLT1I,MLT1I,MLT1I,MLT1I,MLT1I,MLT1I,MLT1I,MLT1I,MLT1I,MLT1I,MLT1I,MLT1I,MLT1I,MLT1I,MLT1I,MLT1I,MLT1I,MLT1I,MLT1I,MLT1I,MLT1I,MLT1I,MLT1I,MLT1I,MLT1I,MLT1I,MLT1I,MLT1I,MLT1I,MLT1I,MLT1I,MLT1I,MLT1I,MLT1I,MLT1I,MLT1I,MLT1I,MLT1I,MLT1I,MLT1I,MLT1I,MLT1I,MLT1I,MLT1I,MLT1I,MLT1I,MLT1I,MLT1I,MLT1I,MLT…	ARG1,BMP2,BMP4,BMP5,BMPR1A,BMPR2,CAV2,CCL11,CCL2,CCL26,CCND1,CDC42,CDH13,CTNNB1,CXCL12,CYP7B1,DLX6,EGFR,EYA1,F3,FGF1,FGF10,FGF7,FGF9,FGFR2,FIGF,FOXP2,FZD7,HAS2,HIF1A,HMGB2,HPN,IGF1,IL6,IQGAP3,JUN,KDR,KIAA1462,LAMB1,MYC,NOG,NR4A3,NRP1,NRP2,ODAM,OSR1,PAX2,PDCL3,PPP1R16B,PRKCA,PRKD1,PROX1,PTN,REG3G,RICTOR,RREB1,SCG2,SEMA5A,SHH,SOX11,SOX9,SRSF6,TACR1,TBX1,TGFA,TGFBR1,THBS4,TP63,VASH2,VEGFA,VEGFC,WNT2…
GO Biological Process	GO:0048706	embryonic skeletal system development	48	1.804475e-5	2.328314e-1	4.850654e-3	1.282561e+0	2.300086e+2	295	2.090607e-2	2.681331e-2	222	5.706767e-6	7.363441e-2	3.316866e-4	1.622684e+0	3.820831e+1	62	123	1.076015e-2	5.040650e-1	MLT1I,MLT1I,MLT1I,MLT1I,MLT1I,MLT1I,MLT1I,MLT1I,MLT1I,MLT1I,MLT1I,MLT1I,MLT1I,MLT1I,MLT1I,MLT1I,MLT1I,MLT1I,MLT1I,MLT1I,MLT1I,MLT1I,MLT1I,MLT1I,MLT1I,MLT1I,MLT1I,MLT1I,MLT1I,MLT1I,MLT1I,MLT1I,MLT1I,MLT1I,MLT1I,MLT1I,MLT1I,MLT1I,MLT1I,MLT1I,MLT1I,MLT1I,MLT1I,MLT1I,MLT1I,MLT1I,MLT1I,MLT1I,MLT1I,MLT1I,MLT1I,MLT1I,MLT1I,MLT1I,MLT1I,MLT1I,MLT1I,MLT1I,MLT1I,MLT1I,MLT1I,MLT1I,MLT1I,MLT1I,MLT1I,MLT1I,MLT…	ACVR2A,ALX1,ALX4,BMP4,BMP7,CHST11,COL11A1,CTNNB1,DLX2,DMRT2,DSCAML1,EXT1,EYA1,FGF9,FGFR2,FLVCR1,FOXC2,GLI3,GNAS,GRHL2,GSC,HOXA1,HOXB1,HOXD10,IRX5,KIAA1217,LHX1,MDFI,MEF2C,MMP16,MYCN,MYF5,NIPBL,NOG,OSR1,PAX5,PAX7,PBX1,PCSK5,PDGFRA,PRRX1,RUNX2,SATB2,SHH,SHOX2,SIX1,SIX2,SMAD2,SMAD3,SOX11,SP3,SULF1,SULF2,T,TBX1,TBX15,TFAP2A,TGFBR1,TGFBR2,WNT5A,WNT9B,ZEB1
GO Biological Process	GO:0009311	oligosaccharide metabolic process	49	1.868684e-5	2.411163e-1	4.920741e-3	1.475776e+0	8.673404e+1	128	7.883479e-3	1.163425e-2	648	2.572934e-3	1.000000e+0	5.123236e-2	1.539615e+0	2.143393e+1	33	69	5.727178e-3	4.782609e-1	MLT1I,MLT1I,MLT1I,MLT1I,MLT1I,MLT1I,MLT1I,MLT1I,MLT1I,MLT1I,MLT1I,MLT1I,MLT1I,MLT1I,MLT1I,MLT1I,MLT1I,MLT1I,MLT1I,MLT1I,MLT1I,MLT1I,MLT1I,MLT1I,MLT1I,MLT1I,MLT1I,MLT1I,MLT1I,MLT1I,MLT1I,MLT1I,MLT1I,MLT1I,MLT1I,MLT1I,MLT1I,MLT1I,MLT1I,MLT1I,MLT1I,MLT1I,MLT1I,MLT1I,MLT1I,MLT1I,MLT1I,MLT1I,MLT1I,MLT1I,MLT1I,MLT1I,MLT1I,MLT1I,MLT1I,MLT1I,MLT1I,MLT1I,MLT1I,MLT1I,MLT1I,MLT1I,MLT1I,MLT1I,MLT1I,MLT1I,MLT…	B3GALNT1,B3GALT1,B3GALT2,EDEM1,EDEM3,FBP1,FBP2,FUT8,GM2A,GNPTAB,MAN1A1,MAN1A2,MAN1C1,MAN2A1,MAN2B2,MAN2C1,MGAT4A,MGAT4B,SERPINA6,SLC2A1,ST3GAL1,ST3GAL3,ST3GAL4,ST3GAL5,ST6GAL1,ST6GAL2,ST6GALNAC3,ST6GALNAC5,ST8SIA2,ST8SIA3,ST8SIA4,ST8SIA6,TREH
GO Biological Process	GO:0030182	neuron differentiation	50	2.096141e-5	2.704651e-1	5.409301e-3	1.095207e+0	1.626176e+3	1781	1.478073e-1	1.618797e-1	1	1.929053e-29	2.489057e-25	2.489057e-25	1.557110e+0	2.857858e+2	445	920	7.723013e-2	4.836957e-1	MLT1I,MLT1I,MLT1I,MLT1I,MLT1I,MLT1I,MLT1I,MLT1I,MLT1I,MLT1I,MLT1I,MLT1I,MLT1I,MLT1I,MLT1I,MLT1I,MLT1I,MLT1I,MLT1I,MLT1I,MLT1I,MLT1I,MLT1I,MLT1I,MLT1I,MLT1I,MLT1I,MLT1I,MLT1I,MLT1I,MLT1I,MLT1I,MLT1I,MLT1I,MLT1I,MLT1I,MLT1I,MLT1I,MLT1I,MLT1I,MLT1I,MLT1I,MLT1I,MLT1I,MLT1I,MLT1I,MLT1I,MLT1I,MLT1I,MLT1I,MLT1I,MLT1I,MLT1I,MLT1I,MLT1I,MLT1I,MLT1I,MLT1I,MLT1I,MLT1I,MLT1I,MLT1I,MLT1I,MLT1I,MLT1I,MLT1I,MLT…	ABT1,ACSL4,ADCYAP1,ADM,ADNP2,AFG3L2,AGTPBP1,AHI1,ALCAM,ALDH1A2,ALK,ALKBH1,ANK3,APBB2,APP,AREG,AREGB,ARFGEF1,ARID1B,ARTN,ARX,ASCL1,ATOH1,ATP2B2,ATP8B1,ATXN10,AUTS2,B3GNT2,BAI3,BARHL2,BBS4,BCL11B,BCL2,BDNF,BLOC1S6,BMP4,BMP7,BMPR1B,BOC,BRSK2,BTBD3,C17orf96,C21orf91,C9orf72,CAMSAP3,CBLN1,CCK,CDC42,CDH11,CDH4,CDK5R1,CDKN1C,CEBPB,CHL1,CLIC5,CNR1,CNTN1,CNTN4,CNTN6,CNTNAP2,COBL,COL25A1,CRB1,CREB1,CTF1,CT…
GO Biological Process	GO:0046588	negative regulation of calcium-dependent cell-cell adhesion	51	2.173454e-5	2.804408e-1	5.498839e-3	1.557729e+1	3.209800e-1	5	2.917470e-5	4.544628e-4	4073	3.106367e-1	1.000000e+0	9.840769e-1	3.219195e+0	3.106367e-1	1	1	1.735509e-4	1.000000e+0	MLT1I,MLT1I,MLT1I,MLT1I,MLT1I	FXYD5
GO Biological Process	GO:0002062	chondrocyte differentiation	52	2.229448e-5	2.876657e-1	5.532032e-3	1.356952e+0	1.451784e+2	197	1.319563e-2	1.790584e-2	122	1.118206e-7	1.442821e-3	1.182640e-5	2.043933e+0	1.957011e+1	40	63	6.942034e-3	6.349206e-1	MLT1I,MLT1I,MLT1I,MLT1I,MLT1I,MLT1I,MLT1I,MLT1I,MLT1I,MLT1I,MLT1I,MLT1I,MLT1I,MLT1I,MLT1I,MLT1I,MLT1I,MLT1I,MLT1I,MLT1I,MLT1I,MLT1I,MLT1I,MLT1I,MLT1I,MLT1I,MLT1I,MLT1I,MLT1I,MLT1I,MLT1I,MLT1I,MLT1I,MLT1I,MLT1I,MLT1I,MLT1I,MLT1I,MLT1I,MLT1I,MLT1I,MLT1I,MLT1I,MLT1I,MLT1I,MLT1I,MLT1I,MLT1I,MLT1I,MLT1I,MLT1I,MLT1I,MLT1I,MLT1I,MLT1I,MLT1I,MLT1I,MLT1I,MLT1I,MLT1I,MLT1I,MLT1I,MLT1I,MLT1I,MLT1I,MLT1I,MLT…	AMELX,AXIN2,BMP2,BMP4,BMPR1A,BMPR1B,BMPR2,CHST11,CHSY1,COL11A1,CYTL1,FGF18,FGF9,FGFR1,GLI2,HMGA2,IMPAD1,MATN1,MEF2C,MEF2D,MEX3C,MSX2,NFIB,NOV,NPPC,OSR1,RUNX1,RUNX2,RUNX3,SERPINH1,SFRP2,SHOX2,SIX2,SNX19,SOX9,SULF1,SULF2,TGFBI,TGFBR2,WNT7A
GO Biological Process	GO:0051216	cartilage development	53	2.333143e-5	3.010454e-1	5.680103e-3	1.260131e+0	2.610839e+2	329	2.373058e-2	2.990365e-2	207	3.952174e-6	5.099490e-2	2.463522e-4	1.567240e+0	4.721678e+1	74	152	1.284276e-2	4.868421e-1	MLT1I,MLT1I,MLT1I,MLT1I,MLT1I,MLT1I,MLT1I,MLT1I,MLT1I,MLT1I,MLT1I,MLT1I,MLT1I,MLT1I,MLT1I,MLT1I,MLT1I,MLT1I,MLT1I,MLT1I,MLT1I,MLT1I,MLT1I,MLT1I,MLT1I,MLT1I,MLT1I,MLT1I,MLT1I,MLT1I,MLT1I,MLT1I,MLT1I,MLT1I,MLT1I,MLT1I,MLT1I,MLT1I,MLT1I,MLT1I,MLT1I,MLT1I,MLT1I,MLT1I,MLT1I,MLT1I,MLT1I,MLT1I,MLT1I,MLT1I,MLT1I,MLT1I,MLT1I,MLT1I,MLT1I,MLT1I,MLT1I,MLT1I,MLT1I,MLT1I,MLT1I,MLT1I,MLT1I,MLT1I,MLT1I,MLT1I,MLT…	ALX1,AMELX,AXIN2,BMP2,BMP3,BMP4,BMP5,BMP7,BMP8A,BMPR1A,BMPR1B,BMPR2,CD44,CHST11,CHSY1,COL11A1,COL11A2,CTGF,CYTL1,DLX2,EDN1,FGF18,FGF9,FGFR1,GLI2,GNAS,HAND1,HAND2,HIF1A,HMGA2,IMPAD1,ITGB8,MATN1,MEF2C,MEF2D,MEX3C,MSX1,MSX2,MYCN,MYF5,NFIB,NOG,NOV,NPPC,OSR1,PAX7,PITX1,PRRX1,RARB,RSPO2,RUNX1,RUNX2,RUNX3,SATB2,SERPINH1,SFRP2,SHOX2,SIX2,SMAD5,SNAI2,SNX19,SOX6,SOX9,SRF,STC1,SULF1,SULF2,TGFBI,TGFBR2,TYMS,…
GO Biological Process	GO:0043619	regulation of transcription from RNA polymerase II promoter in response to oxidative stress	54	2.583418e-5	3.333384e-1	6.172934e-3	2.356144e+0	1.273267e+1	30	1.157305e-3	2.726777e-3	3588	2.342413e-1	1.000000e+0	8.423678e-1	1.463270e+0	3.417004e+0	5	11	8.677543e-4	4.545455e-1	MLT1I,MLT1I,MLT1I,MLT1I,MLT1I,MLT1I,MLT1I,MLT1I,MLT1I,MLT1I,MLT1I,MLT1I,MLT1I,MLT1I,MLT1I,MLT1I,MLT1I,MLT1I,MLT1I,MLT1I,MLT1I,MLT1I,MLT1I,MLT1I,MLT1I,MLT1I,MLT1I,MLT1I,MLT1I,MLT1I	CHD6,EPAS1,HIF1A,NFE2L2,SIN3A
GO Biological Process	GO:0006935	chemotaxis	55	2.958774e-5	3.817706e-1	6.941284e-3	1.143481e+0	7.652072e+2	875	6.955164e-2	7.953099e-2	41	7.864417e-12	1.014746e-7	2.474990e-9	1.460920e+0	1.546971e+2	226	498	3.922249e-2	4.538153e-1	MLT1I,MLT1I,MLT1I,MLT1I,MLT1I,MLT1I,MLT1I,MLT1I,MLT1I,MLT1I,MLT1I,MLT1I,MLT1I,MLT1I,MLT1I,MLT1I,MLT1I,MLT1I,MLT1I,MLT1I,MLT1I,MLT1I,MLT1I,MLT1I,MLT1I,MLT1I,MLT1I,MLT1I,MLT1I,MLT1I,MLT1I,MLT1I,MLT1I,MLT1I,MLT1I,MLT1I,MLT1I,MLT1I,MLT1I,MLT1I,MLT1I,MLT1I,MLT1I,MLT1I,MLT1I,MLT1I,MLT1I,MLT1I,MLT1I,MLT1I,MLT1I,MLT1I,MLT1I,MLT1I,MLT1I,MLT1I,MLT1I,MLT1I,MLT1I,MLT1I,MLT1I,MLT1I,MLT1I,MLT1I,MLT1I,MLT1I,MLT…	ABCC1,ACKR3,AGTR1,ALCAM,ALKBH1,AMOT,ANGPT1,ANO6,ANXA1,APBB2,APP,ARHGEF16,ARTN,ARX,ATOH1,B3GNT2,BCL11B,BDNF,BMP4,BMP7,BMPR1B,BOC,CALCA,CCL1,CCL11,CCL17,CCL18,CCL19,CCL2,CCL25,CCL26,CCL27,CCL3,CCL8,CCR2,CCR4,CCR5,CCRL2,CDH4,CDK5R1,CHGA,CHL1,CMKLR1,CMTM3,CMTM4,CMTM6,CMTM7,CNTN4,CREB1,CSF3R,CX3CL1,CXADR,CXCL12,CXCL13,CXCL14,CXCR3,CXCR4,CYP7B1,CYSLTR1,DAB1,DCC,DEFB1,DOCK2,DOK2,DOK5,DOK6,DPYSL2,DRGX,ED…
GO Biological Process	GO:0060395	SMAD protein signal transduction	56	3.330132e-5	4.296869e-1	7.672981e-3	1.470515e+0	8.296411e+1	122	7.540821e-3	1.108889e-2	789	5.299218e-3	1.000000e+0	8.666136e-2	1.552112e+0	1.739565e+1	27	56	4.685873e-3	4.821429e-1	MLT1I,MLT1I,MLT1I,MLT1I,MLT1I,MLT1I,MLT1I,MLT1I,MLT1I,MLT1I,MLT1I,MLT1I,MLT1I,MLT1I,MLT1I,MLT1I,MLT1I,MLT1I,MLT1I,MLT1I,MLT1I,MLT1I,MLT1I,MLT1I,MLT1I,MLT1I,MLT1I,MLT1I,MLT1I,MLT1I,MLT1I,MLT1I,MLT1I,MLT1I,MLT1I,MLT1I,MLT1I,MLT1I,MLT1I,MLT1I,MLT1I,MLT1I,MLT1I,MLT1I,MLT1I,MLT1I,MLT1I,MLT1I,MLT1I,MLT1I,MLT1I,MLT1I,MLT1I,MLT1I,MLT1I,MLT1I,MLT1I,MLT1I,MLT1I,MLT1I,MLT1I,MLT1I,MLT1I,MLT1I,MLT1I,MLT1I,MLT…	ATOH8,BMP15,BMP2,BMP3,BMP4,BMP5,BMP7,BMP8A,BTBD11,FOS,GDF10,GDF6,GDF7,HIPK2,HNF4A,INHBA,INHBB,JUN,MAGI2,SMAD2,SMAD3,SMAD4,SMAD5,SUB1,T,TGFB2,VIM
GO Biological Process	GO:0045664	regulation of neuron differentiation	57	3.358681e-5	4.333706e-1	7.602993e-3	1.119555e+0	1.046844e+3	1172	9.515037e-2	1.065261e-1	14	2.141552e-16	2.763245e-12	1.973746e-13	1.519234e+0	1.770629e+2	269	570	4.668518e-2	4.719298e-1	MLT1I,MLT1I,MLT1I,MLT1I,MLT1I,MLT1I,MLT1I,MLT1I,MLT1I,MLT1I,MLT1I,MLT1I,MLT1I,MLT1I,MLT1I,MLT1I,MLT1I,MLT1I,MLT1I,MLT1I,MLT1I,MLT1I,MLT1I,MLT1I,MLT1I,MLT1I,MLT1I,MLT1I,MLT1I,MLT1I,MLT1I,MLT1I,MLT1I,MLT1I,MLT1I,MLT1I,MLT1I,MLT1I,MLT1I,MLT1I,MLT1I,MLT1I,MLT1I,MLT1I,MLT1I,MLT1I,MLT1I,MLT1I,MLT1I,MLT1I,MLT1I,MLT1I,MLT1I,MLT1I,MLT1I,MLT1I,MLT1I,MLT1I,MLT1I,MLT1I,MLT1I,MLT1I,MLT1I,MLT1I,MLT1I,MLT1I,MLT…	ABL2,ADCYAP1,ADRA2B,ADRA2C,APP,ARF6,ARHGAP44,ASAP1,ASCL1,ASPM,ATF1,ATOH1,BAI3,BARHL2,BCL11A,BCL11B,BCL2,BCL6,BDNF,BHLHB9,BIN1,BMP2,BMP4,BMP5,BMP7,BMPR2,BRINP1,BRINP2,BRINP3,C21orf91,C3orf17,CAMK1D,CAPRIN1,CASZ1,CCDC88A,CDH4,CDK5R1,CDK5RAP2,CDKL5,CHODL,CNR1,CNTN1,CNTN4,COBL,CSMD3,CTTN,CUX1,CUX2,CXCL12,DAB1,DAB2IP,DCC,DENND5A,DGUOK,DISC1,DKK1,DLX2,DNM3,DPYSL2,DPYSL3,DSCAM,DYNLT1,EDNRB,EFNA5,EFNB2,E…
GO Biological Process	GO:0003197	endocardial cushion development	58	3.652611e-5	4.712964e-1	8.125800e-3	1.455174e+0	8.727481e+1	127	7.932631e-3	1.154336e-2	243	1.090610e-5	1.407214e-1	5.791004e-4	2.117891e+0	1.180419e+1	25	38	4.338771e-3	6.578947e-1	MLT1I,MLT1I,MLT1I,MLT1I,MLT1I,MLT1I,MLT1I,MLT1I,MLT1I,MLT1I,MLT1I,MLT1I,MLT1I,MLT1I,MLT1I,MLT1I,MLT1I,MLT1I,MLT1I,MLT1I,MLT1I,MLT1I,MLT1I,MLT1I,MLT1I,MLT1I,MLT1I,MLT1I,MLT1I,MLT1I,MLT1I,MLT1I,MLT1I,MLT1I,MLT1I,MLT1I,MLT1I,MLT1I,MLT1I,MLT1I,MLT1I,MLT1I,MLT1I,MLT1I,MLT1I,MLT1I,MLT1I,MLT1I,MLT1I,MLT1I,MLT1I,MLT1I,MLT1I,MLT1I,MLT1I,MLT1I,MLT1I,MLT1I,MLT1I,MLT1I,MLT1I,MLT1I,MLT1I,MLT1I,MLT1I,MLT1I,MLT…	BMP2,BMP4,BMP5,BMP7,BMPR1A,BMPR2,ERG,FOXF1,GATA4,HEY1,ISL1,JAG1,MDM2,MSX1,MSX2,NEDD4,NOG,RBPJ,SMAD4,SNAI2,SOX9,TBX20,TBX5,TGFB2,TGFBR2
GO Biological Process	GO:0050773	regulation of dendrite development	59	3.860618e-5	4.981355e-1	8.442975e-3	1.263039e+0	2.414812e+2	305	2.194884e-2	2.772223e-2	184	1.782704e-6	2.300223e-2	1.250121e-4	1.633985e+0	4.100404e+1	67	132	1.162791e-2	5.075758e-1	MLT1I,MLT1I,MLT1I,MLT1I,MLT1I,MLT1I,MLT1I,MLT1I,MLT1I,MLT1I,MLT1I,MLT1I,MLT1I,MLT1I,MLT1I,MLT1I,MLT1I,MLT1I,MLT1I,MLT1I,MLT1I,MLT1I,MLT1I,MLT1I,MLT1I,MLT1I,MLT1I,MLT1I,MLT1I,MLT1I,MLT1I,MLT1I,MLT1I,MLT1I,MLT1I,MLT1I,MLT1I,MLT1I,MLT1I,MLT1I,MLT1I,MLT1I,MLT1I,MLT1I,MLT1I,MLT1I,MLT1I,MLT1I,MLT1I,MLT1I,MLT1I,MLT1I,MLT1I,MLT1I,MLT1I,MLT1I,MLT1I,MLT1I,MLT1I,MLT1I,MLT1I,MLT1I,MLT1I,MLT1I,MLT1I,MLT1I,MLT…	ARF6,ARHGAP44,ASAP1,BAI3,BCL11A,BHLHB9,BMP5,BMP7,C21orf91,CAMK1D,CAPRIN1,CDK5R1,CDKL5,COBL,CSMD3,CUX1,CUX2,DAB2IP,DCC,DISC1,DNM3,EPHA4,FBXO31,FMR1,FOXO6,FSTL4,HDAC2,IL1RAP,IL1RAPL1,KALRN,LLPH,LRP8,LRRK2,LZTS1,MAPK6,MEF2C,NEDD4,NEURL1,NLGN1,NR2E1,NRG1,OPA1,PAFAH1B1,PAK3,PDLIM5,PLK2,PPP1R9A,PPP3CA,PREX1,PTPRD,RAB17,RAP2A,RAPGEF2,RELN,SDC2,SDK1,SIPA1L1,SRCIN1,TIAM1,TMEM106B,TNIK,TRPC5,TRPC6,UBE3A,VA…
GO Biological Process	GO:0060349	bone morphogenesis	60	4.019440e-5	5.186283e-1	8.643806e-3	1.328090e+0	1.588748e+2	211	1.444054e-2	1.917833e-2	329	9.490155e-5	1.000000e+0	3.721929e-3	1.627683e+0	2.764667e+1	45	89	7.809788e-3	5.056180e-1	MLT1I,MLT1I,MLT1I,MLT1I,MLT1I,MLT1I,MLT1I,MLT1I,MLT1I,MLT1I,MLT1I,MLT1I,MLT1I,MLT1I,MLT1I,MLT1I,MLT1I,MLT1I,MLT1I,MLT1I,MLT1I,MLT1I,MLT1I,MLT1I,MLT1I,MLT1I,MLT1I,MLT1I,MLT1I,MLT1I,MLT1I,MLT1I,MLT1I,MLT1I,MLT1I,MLT1I,MLT1I,MLT1I,MLT1I,MLT1I,MLT1I,MLT1I,MLT1I,MLT1I,MLT1I,MLT1I,MLT1I,MLT1I,MLT1I,MLT1I,MLT1I,MLT1I,MLT1I,MLT1I,MLT1I,MLT1I,MLT1I,MLT1I,MLT1I,MLT1I,MLT1I,MLT1I,MLT1I,MLT1I,MLT1I,MLT1I,MLT…	ALPL,AXIN2,BMP4,BMPR1B,BMPR2,CHSY1,CYP26B1,DHRS3,FGF18,FGFR2,FOXC1,FOXN3,FREM1,GLI3,GNAS,HAS2,IMPAD1,INSIG1,INSIG2,LTF,MATN1,MEF2C,MEF2D,MMP16,MSX1,MSX2,NAB1,NEUROG1,NPPC,PAPPA2,PAX1,PHOSPHO1,RARB,RIPPLY2,RUNX2,SERPINH1,SFRP2,SHOX2,SOX9,SP5,STC1,T,TFAP2A,TGFBR2,TIFAB
GO Biological Process	GO:0014060	regulation of epinephrine secretion	61	4.284533e-5	5.528333e-1	9.062841e-3	2.460969e+0	1.056495e+1	26	9.602750e-4	2.363207e-3	1467	3.496725e-2	1.000000e+0	3.075545e-1	2.575356e+0	1.553183e+0	4	5	6.942034e-4	8.000000e-1	MLT1I,MLT1I,MLT1I,MLT1I,MLT1I,MLT1I,MLT1I,MLT1I,MLT1I,MLT1I,MLT1I,MLT1I,MLT1I,MLT1I,MLT1I,MLT1I,MLT1I,MLT1I,MLT1I,MLT1I,MLT1I,MLT1I,MLT1I,MLT1I,MLT1I,MLT1I	ADRA2A,ADRA2B,ADRA2C,CARTPT
GO Biological Process	GO:0021952	central nervous system projection neuron axonogenesis	62	4.307177e-5	5.557550e-1	8.963791e-3	1.522364e+0	6.634417e+1	101	6.030192e-3	9.180149e-3	938	9.922491e-3	1.000000e+0	1.364924e-1	1.819545e+0	7.144644e+0	13	23	2.256161e-3	5.652174e-1	MLT1I,MLT1I,MLT1I,MLT1I,MLT1I,MLT1I,MLT1I,MLT1I,MLT1I,MLT1I,MLT1I,MLT1I,MLT1I,MLT1I,MLT1I,MLT1I,MLT1I,MLT1I,MLT1I,MLT1I,MLT1I,MLT1I,MLT1I,MLT1I,MLT1I,MLT1I,MLT1I,MLT1I,MLT1I,MLT1I,MLT1I,MLT1I,MLT1I,MLT1I,MLT1I,MLT1I,MLT1I,MLT1I,MLT1I,MLT1I,MLT1I,MLT1I,MLT1I,MLT1I,MLT1I,MLT1I,MLT1I,MLT1I,MLT1I,MLT1I,MLT1I,MLT1I,MLT1I,MLT1I,MLT1I,MLT1I,MLT1I,MLT1I,MLT1I,MLT1I,MLT1I,MLT1I,MLT1I,MLT1I,MLT1I,MLT1I,MLT…	CDH11,DCC,EPHA4,EPHB1,EPHB2,GLI2,NFIB,NR2E1,NR4A2,PAFAH1B1,PLXNA4,SLIT2,ZEB2
GO Biological Process	GO:0060004	reflex	63	4.458175e-5	5.752383e-1	9.130767e-3	1.637892e+0	4.579057e+1	75	4.162022e-3	6.816942e-3	227	6.971962e-6	8.995923e-2	3.962961e-4	2.682662e+0	5.591460e+0	15	18	2.603263e-3	8.333333e-1	MLT1I,MLT1I,MLT1I,MLT1I,MLT1I,MLT1I,MLT1I,MLT1I,MLT1I,MLT1I,MLT1I,MLT1I,MLT1I,MLT1I,MLT1I,MLT1I,MLT1I,MLT1I,MLT1I,MLT1I,MLT1I,MLT1I,MLT1I,MLT1I,MLT1I,MLT1I,MLT1I,MLT1I,MLT1I,MLT1I,MLT1I,MLT1I,MLT1I,MLT1I,MLT1I,MLT1I,MLT1I,MLT1I,MLT1I,MLT1I,MLT1I,MLT1I,MLT1I,MLT1I,MLT1I,MLT1I,MLT1I,MLT1I,MLT1I,MLT1I,MLT1I,MLT1I,MLT1I,MLT1I,MLT1I,MLT1I,MLT1I,MLT1I,MLT1I,MLT1I,MLT1I,MLT1I,MLT1I,MLT1I,MLT1I,MLT1I,MLT…	ADRA1A,AFG3L2,ALDH1A3,ASCL1,AUTS2,FOXP2,GLRA1,GLRB,HPN,NPNT,NR4A3,SATB1,SLITRK6,TMC1,USP46
GO Biological Process	GO:0097529	myeloid leukocyte migration	64	4.968101e-5	6.410341e-1	1.001616e-2	1.406506e+0	1.038033e+2	146	9.434947e-3	1.327031e-2	1211	2.300929e-2	1.000000e+0	2.451601e-1	1.312681e+0	3.199558e+1	42	103	7.289136e-3	4.077670e-1	MLT1I,MLT1I,MLT1I,MLT1I,MLT1I,MLT1I,MLT1I,MLT1I,MLT1I,MLT1I,MLT1I,MLT1I,MLT1I,MLT1I,MLT1I,MLT1I,MLT1I,MLT1I,MLT1I,MLT1I,MLT1I,MLT1I,MLT1I,MLT1I,MLT1I,MLT1I,MLT1I,MLT1I,MLT1I,MLT1I,MLT1I,MLT1I,MLT1I,MLT1I,MLT1I,MLT1I,MLT1I,MLT1I,MLT1I,MLT1I,MLT1I,MLT1I,MLT1I,MLT1I,MLT1I,MLT1I,MLT1I,MLT1I,MLT1I,MLT1I,MLT1I,MLT1I,MLT1I,MLT1I,MLT1I,MLT1I,MLT1I,MLT1I,MLT1I,MLT1I,MLT1I,MLT1I,MLT1I,MLT1I,MLT1I,MLT1I,MLT…	ANXA1,CALCA,CCL1,CCL11,CCL17,CCL18,CCL19,CCL2,CCL25,CCL26,CCL3,CCL8,CHGA,CSF3R,CX3CL1,CXADR,EDN2,EDNRB,FLT1,HRH1,IL1B,IL6,ITGA1,ITGA9,KIT,MCOLN2,PDE4B,PDE4D,PIK3CG,PREX1,PTPRO,RPS19,SCG2,SFTPD,SYK,TGFB2,TNFRSF11A,TNFSF11,TREM1,VAV3,WDR1,XCL1
GO Biological Process	GO:0003203	endocardial cushion morphogenesis	65	4.969803e-5	6.412537e-1	9.865441e-3	1.519828e+0	6.579693e+1	100	5.980452e-3	9.089256e-3	530	1.127155e-3	1.000000e+0	2.744091e-2	1.954511e+0	8.697827e+0	17	28	2.950364e-3	6.071429e-1	MLT1I,MLT1I,MLT1I,MLT1I,MLT1I,MLT1I,MLT1I,MLT1I,MLT1I,MLT1I,MLT1I,MLT1I,MLT1I,MLT1I,MLT1I,MLT1I,MLT1I,MLT1I,MLT1I,MLT1I,MLT1I,MLT1I,MLT1I,MLT1I,MLT1I,MLT1I,MLT1I,MLT1I,MLT1I,MLT1I,MLT1I,MLT1I,MLT1I,MLT1I,MLT1I,MLT1I,MLT1I,MLT1I,MLT1I,MLT1I,MLT1I,MLT1I,MLT1I,MLT1I,MLT1I,MLT1I,MLT1I,MLT1I,MLT1I,MLT1I,MLT1I,MLT1I,MLT1I,MLT1I,MLT1I,MLT1I,MLT1I,MLT1I,MLT1I,MLT1I,MLT1I,MLT1I,MLT1I,MLT1I,MLT1I,MLT1I,MLT…	BMP2,BMP5,BMP7,BMPR1A,HEY1,ISL1,MDM2,MSX1,MSX2,NOG,RBPJ,SMAD4,SNAI2,SOX9,TBX20,TGFB2,TGFBR2
GO Biological Process	GO:0061081	positive regulation of myeloid leukocyte cytokine production involved in immune response	66	5.168226e-5	6.668562e-1	1.010388e-2	2.042505e+0	1.860461e+1	38	1.691020e-3	3.453917e-3	2029	9.081818e-2	1.000000e+0	5.775392e-1	1.755924e+0	3.417004e+0	6	11	1.041305e-3	5.454545e-1	MLT1I,MLT1I,MLT1I,MLT1I,MLT1I,MLT1I,MLT1I,MLT1I,MLT1I,MLT1I,MLT1I,MLT1I,MLT1I,MLT1I,MLT1I,MLT1I,MLT1I,MLT1I,MLT1I,MLT1I,MLT1I,MLT1I,MLT1I,MLT1I,MLT1I,MLT1I,MLT1I,MLT1I,MLT1I,MLT1I,MLT1I,MLT1I,MLT1I,MLT1I,MLT1I,MLT1I,MLT1I,MLT1I	GPRC5B,MIF,NR4A3,SEMA7A,TLR4,WNT5A
GO Biological Process	GO:0050768	negative regulation of neurogenesis	67	5.214581e-5	6.728374e-1	1.004235e-2	1.180256e+0	4.719316e+2	557	4.289507e-2	5.062716e-2	153	4.748919e-7	6.127530e-3	4.004922e-5	1.484771e+0	7.610599e+1	113	245	1.961125e-2	4.612245e-1	MLT1I,MLT1I,MLT1I,MLT1I,MLT1I,MLT1I,MLT1I,MLT1I,MLT1I,MLT1I,MLT1I,MLT1I,MLT1I,MLT1I,MLT1I,MLT1I,MLT1I,MLT1I,MLT1I,MLT1I,MLT1I,MLT1I,MLT1I,MLT1I,MLT1I,MLT1I,MLT1I,MLT1I,MLT1I,MLT1I,MLT1I,MLT1I,MLT1I,MLT1I,MLT1I,MLT1I,MLT1I,MLT1I,MLT1I,MLT1I,MLT1I,MLT1I,MLT1I,MLT1I,MLT1I,MLT1I,MLT1I,MLT1I,MLT1I,MLT1I,MLT1I,MLT1I,MLT1I,MLT1I,MLT1I,MLT1I,MLT1I,MLT1I,MLT1I,MLT1I,MLT1I,MLT1I,MLT1I,MLT1I,MLT1I,MLT1I,MLT…	ADCYAP1,APP,ARF6,ASAP1,ASCL1,ASPM,BCL11A,BMP7,BMPR1A,BRINP1,C3orf17,CDK5R1,CDK5RAP2,CNTN4,COL3A1,CTNNA1,CTNNB1,DAB1,DCC,DENND5A,DGUOK,DLX2,DNM3,DPYSL3,DUSP10,DYNLT1,EDNRB,EFNB2,EIF4E,EPHA4,EPHA7,EPHB2,ERBB4,FGF13,FKBP4,FOXG1,FOXO3,FSTL4,GFI1,GLI3,HDAC2,HES1,HMG20A,ID2,ID4,IDH2,IRX3,ISL1,ISL2,JAG1,KANK1,LINGO1,LMX1A,MAP4K4,MDM2,MEIS1,MYCN,NKX2-2,NKX6-1,NLGN1,NOG,NR2E1,NR2F1,NRG1,NRG3,NRP1,NTN1,NTR…
GO Biological Process	GO:0001938	positive regulation of endothelial cell proliferation	68	5.240848e-5	6.762266e-1	9.944509e-3	1.388202e+0	1.123756e+2	156	1.021410e-2	1.417924e-2	776	5.006939e-3	1.000000e+0	8.325327e-2	1.479089e+0	2.298712e+1	34	74	5.900729e-3	4.594595e-1	MLT1I,MLT1I,MLT1I,MLT1I,MLT1I,MLT1I,MLT1I,MLT1I,MLT1I,MLT1I,MLT1I,MLT1I,MLT1I,MLT1I,MLT1I,MLT1I,MLT1I,MLT1I,MLT1I,MLT1I,MLT1I,MLT1I,MLT1I,MLT1I,MLT1I,MLT1I,MLT1I,MLT1I,MLT1I,MLT1I,MLT1I,MLT1I,MLT1I,MLT1I,MLT1I,MLT1I,MLT1I,MLT1I,MLT1I,MLT1I,MLT1I,MLT1I,MLT1I,MLT1I,MLT1I,MLT1I,MLT1I,MLT1I,MLT1I,MLT1I,MLT1I,MLT1I,MLT1I,MLT1I,MLT1I,MLT1I,MLT1I,MLT1I,MLT1I,MLT1I,MLT1I,MLT1I,MLT1I,MLT1I,MLT1I,MLT1I,MLT…	ARG1,BMP2,BMP4,BMPR2,CAV2,CCL11,CCL2,CCL26,CDH13,CXCL12,F3,FIGF,HIF1A,HMGB2,JUN,KDR,KIAA1462,NRP1,NRP2,PDCL3,PPP1R16B,PRKCA,PRKD1,PROX1,RICTOR,SCG2,SEMA5A,TGFBR1,THBS4,VASH2,VEGFA,VEGFC,WNT2,WNT5A
GO Biological Process	GO:0021955	central nervous system neuron axonogenesis	69	5.291615e-5	6.827771e-1	9.895320e-3	1.491517e+0	7.240948e+1	108	6.581483e-3	9.816397e-3	1539	3.895681e-2	1.000000e+0	3.266145e-1	1.554094e+0	9.008464e+0	14	29	2.429712e-3	4.827586e-1	MLT1I,MLT1I,MLT1I,MLT1I,MLT1I,MLT1I,MLT1I,MLT1I,MLT1I,MLT1I,MLT1I,MLT1I,MLT1I,MLT1I,MLT1I,MLT1I,MLT1I,MLT1I,MLT1I,MLT1I,MLT1I,MLT1I,MLT1I,MLT1I,MLT1I,MLT1I,MLT1I,MLT1I,MLT1I,MLT1I,MLT1I,MLT1I,MLT1I,MLT1I,MLT1I,MLT1I,MLT1I,MLT1I,MLT1I,MLT1I,MLT1I,MLT1I,MLT1I,MLT1I,MLT1I,MLT1I,MLT1I,MLT1I,MLT1I,MLT1I,MLT1I,MLT1I,MLT1I,MLT1I,MLT1I,MLT1I,MLT1I,MLT1I,MLT1I,MLT1I,MLT1I,MLT1I,MLT1I,MLT1I,MLT1I,MLT1I,MLT…	CDH11,DCC,EPHA4,EPHB1,EPHB2,GLI2,NFIB,NR2E1,NR4A2,PAFAH1B1,PHOX2B,PLXNA4,SLIT2,ZEB2
GO Biological Process	GO:0072132	mesenchyme morphogenesis	70	5.599829e-5	7.225459e-1	1.032208e-2	1.411763e+0	9.987510e+1	141	9.077904e-3	1.281585e-2	255	1.755703e-5	2.265384e-1	8.883857e-4	2.021355e+0	1.335738e+1	27	43	4.685873e-3	6.279070e-1	MLT1I,MLT1I,MLT1I,MLT1I,MLT1I,MLT1I,MLT1I,MLT1I,MLT1I,MLT1I,MLT1I,MLT1I,MLT1I,MLT1I,MLT1I,MLT1I,MLT1I,MLT1I,MLT1I,MLT1I,MLT1I,MLT1I,MLT1I,MLT1I,MLT1I,MLT1I,MLT1I,MLT1I,MLT1I,MLT1I,MLT1I,MLT1I,MLT1I,MLT1I,MLT1I,MLT1I,MLT1I,MLT1I,MLT1I,MLT1I,MLT1I,MLT1I,MLT1I,MLT1I,MLT1I,MLT1I,MLT1I,MLT1I,MLT1I,MLT1I,MLT1I,MLT1I,MLT1I,MLT1I,MLT1I,MLT1I,MLT1I,MLT1I,MLT1I,MLT1I,MLT1I,MLT1I,MLT1I,MLT1I,MLT1I,MLT1I,MLT…	ACTC1,BMP2,BMP5,BMP7,BMPR1A,EXOC4,FOXC1,FOXC2,FOXF1,HEY1,ISL1,LEF1,MDM2,MSX1,MSX2,NOG,OSR1,RBPJ,SMAD2,SMAD3,SMAD4,SNAI2,SOX9,TBX20,TGFB2,TGFBR2,WNT5A
GO Biological Process	GO:0061564	axon development	71	5.619478e-5	7.250812e-1	1.021241e-2	1.140946e+0	7.353549e+2	839	6.683830e-2	7.625886e-2	17	2.480253e-16	3.200270e-12	1.882512e-13	1.648435e+0	1.158675e+2	191	373	3.314821e-2	5.120643e-1	MLT1I,MLT1I,MLT1I,MLT1I,MLT1I,MLT1I,MLT1I,MLT1I,MLT1I,MLT1I,MLT1I,MLT1I,MLT1I,MLT1I,MLT1I,MLT1I,MLT1I,MLT1I,MLT1I,MLT1I,MLT1I,MLT1I,MLT1I,MLT1I,MLT1I,MLT1I,MLT1I,MLT1I,MLT1I,MLT1I,MLT1I,MLT1I,MLT1I,MLT1I,MLT1I,MLT1I,MLT1I,MLT1I,MLT1I,MLT1I,MLT1I,MLT1I,MLT1I,MLT1I,MLT1I,MLT1I,MLT1I,MLT1I,MLT1I,MLT1I,MLT1I,MLT1I,MLT1I,MLT1I,MLT1I,MLT1I,MLT1I,MLT1I,MLT1I,MLT1I,MLT1I,MLT1I,MLT1I,MLT1I,MLT1I,MLT1I,MLT…	AFG3L2,ALCAM,ANK3,APBB2,APP,ARTN,ARX,ATOH1,AUTS2,B3GNT2,BCL11B,BCL2,BDNF,BMP7,BMPR1B,BOC,BRSK2,C9orf72,CCK,CDH11,CDH4,CDK5R1,CHL1,CNR1,CNTN4,COBL,COL25A1,CREB1,CTNNA1,CTNNA2,CXCL12,CXCR4,DAB1,DCC,DDR1,DHFR,DOK2,DOK5,DOK6,DPYSL2,DRD2,DRGX,DSCAML1,DYNLT1,EFNA5,EFNB1,EFNB2,ENSG00000117600,EPHA3,EPHA4,EPHA5,EPHA7,EPHA8,EPHB1,EPHB2,EPYC,ETV1,EXT1,FEZ2,FGFR2,FLRT2,FLRT3,FOLR1,FOXB1,FOXD1,FOXG1,FRS2,GAB…
GO Biological Process	GO:0010721	negative regulation of cell development	72	5.641165e-5	7.278795e-1	1.010944e-2	1.171607e+0	5.121172e+2	600	4.654765e-2	5.453554e-2	107	2.749565e-8	3.547764e-4	3.315667e-6	1.500763e+0	8.728891e+1	131	281	2.273516e-2	4.661922e-1	MLT1I,MLT1I,MLT1I,MLT1I,MLT1I,MLT1I,MLT1I,MLT1I,MLT1I,MLT1I,MLT1I,MLT1I,MLT1I,MLT1I,MLT1I,MLT1I,MLT1I,MLT1I,MLT1I,MLT1I,MLT1I,MLT1I,MLT1I,MLT1I,MLT1I,MLT1I,MLT1I,MLT1I,MLT1I,MLT1I,MLT1I,MLT1I,MLT1I,MLT1I,MLT1I,MLT1I,MLT1I,MLT1I,MLT1I,MLT1I,MLT1I,MLT1I,MLT1I,MLT1I,MLT1I,MLT1I,MLT1I,MLT1I,MLT1I,MLT1I,MLT1I,MLT1I,MLT1I,MLT1I,MLT1I,MLT1I,MLT1I,MLT1I,MLT1I,MLT1I,MLT1I,MLT1I,MLT1I,MLT1I,MLT1I,MLT1I,MLT…	ADCYAP1,AP1AR,APP,ARF6,ASAP1,ASCL1,ASPM,BCL11A,BCL2,BMP7,BMPR1A,BRINP1,C3orf17,CDK5R1,CDK5RAP2,CLDN18,CNTN4,COL3A1,CTDP1,CTNNA1,CTNNB1,DAB1,DCC,DENND5A,DGUOK,DLX2,DNM3,DPYSL3,DUSP10,DYNLT1,EDNRB,EFNA5,EFNB2,EIF4E,EPHA4,EPHA7,EPHB2,ERBB4,FBLN1,FBN1,FGF13,FKBP4,FOXG1,FOXO3,FSTL4,GFI1,GLI3,HDAC2,HES1,HMG20A,ID2,ID4,IDH2,IGF1,IRX3,ISL1,ISL2,JAG1,KANK1,LINGO1,LMX1A,LTF,MAP4K4,MDM2,MEIS1,MYCN,NKX2-2,NK…
GO Biological Process	GO:0099537	trans-synaptic signaling	73	5.678918e-5	7.327508e-1	1.003768e-2	1.159651e+0	5.846587e+2	678	5.314113e-2	6.162516e-2	190	2.187928e-6	2.823083e-2	1.485833e-4	1.347939e+0	1.261185e+2	170	406	2.950364e-2	4.187192e-1	MLT1I,MLT1I,MLT1I,MLT1I,MLT1I,MLT1I,MLT1I,MLT1I,MLT1I,MLT1I,MLT1I,MLT1I,MLT1I,MLT1I,MLT1I,MLT1I,MLT1I,MLT1I,MLT1I,MLT1I,MLT1I,MLT1I,MLT1I,MLT1I,MLT1I,MLT1I,MLT1I,MLT1I,MLT1I,MLT1I,MLT1I,MLT1I,MLT1I,MLT1I,MLT1I,MLT1I,MLT1I,MLT1I,MLT1I,MLT1I,MLT1I,MLT1I,MLT1I,MLT1I,MLT1I,MLT1I,MLT1I,MLT1I,MLT1I,MLT1I,MLT1I,MLT1I,MLT1I,MLT1I,MLT1I,MLT1I,MLT1I,MLT1I,MLT1I,MLT1I,MLT1I,MLT1I,MLT1I,MLT1I,MLT1I,MLT1I,MLT…	ACHE,AMPH,APBA1,APBA2,ARID1B,ASIC2,BLOC1S6,CACNA1E,CACNB4,CADPS,CARTPT,CASK,CBLN1,CDH8,CHRM2,CHRM3,CHRM5,CHRNA7,CHRNA9,CNIH3,CNR1,CPLX2,CTNNB1,DGKI,DLG2,DLGAP1,DLGAP2,DRD1,DRD2,DRD5,DTNA,EPHB2,EXOC4,FCHSD2,FGF12,GABBR2,GABRA1,GABRB2,GABRB3,GABRG1,GABRG2,GIPC1,GJD2,GLRA1,GLRA2,GLRA3,GLRB,GLS,GPR1,GPR149,GPR176,GPR88,GRIA1,GRIA2,GRIA3,GRIA4,GRID1,GRID2,GRIK1,GRIK2,GRIK3,GRIK4,GRIN2A,GRIN2B,GRIN3A,G…
GO Biological Process	GO:0061034	olfactory bulb mitral cell layer development	74	5.827075e-5	7.518675e-1	1.016037e-2	2.992837e+0	6.014360e+0	18	5.466606e-4	1.636066e-3	6268	5.247898e-1	1.000000e+0	1.000000e+0	1.609597e+0	6.212734e-1	1	2	1.735509e-4	5.000000e-1	MLT1I,MLT1I,MLT1I,MLT1I,MLT1I,MLT1I,MLT1I,MLT1I,MLT1I,MLT1I,MLT1I,MLT1I,MLT1I,MLT1I,MLT1I,MLT1I,MLT1I,MLT1I	SALL1
GO Biological Process	GO:2000311	regulation of alpha-amino-3-hydroxy-5-methyl-4-isoxazole propionate selective glutamate receptor activity	75	5.980207e-5	7.716261e-1	1.028835e-2	1.775793e+0	3.097208e+1	55	2.815131e-3	4.999091e-3	2616	1.352835e-1	1.000000e+0	6.672641e-1	1.448638e+0	6.212734e+0	9	20	1.561958e-3	4.500000e-1	MLT1I,MLT1I,MLT1I,MLT1I,MLT1I,MLT1I,MLT1I,MLT1I,MLT1I,MLT1I,MLT1I,MLT1I,MLT1I,MLT1I,MLT1I,MLT1I,MLT1I,MLT1I,MLT1I,MLT1I,MLT1I,MLT1I,MLT1I,MLT1I,MLT1I,MLT1I,MLT1I,MLT1I,MLT1I,MLT1I,MLT1I,MLT1I,MLT1I,MLT1I,MLT1I,MLT1I,MLT1I,MLT1I,MLT1I,MLT1I,MLT1I,MLT1I,MLT1I,MLT1I,MLT1I,MLT1I,MLT1I,MLT1I,MLT1I,MLT1I,MLT1I,MLT1I,MLT1I,MLT1I,MLT1I	ADRB2,CACNG3,CACNG4,CACNG5,CNIH3,MEF2C,NLGN1,RELN,SHISA9
GO Biological Process	GO:0035412	regulation of catenin import into nucleus	76	5.983470e-5	7.720471e-1	1.015851e-2	1.605556e+0	4.858131e+1	78	4.415680e-3	7.089620e-3	556	1.456419e-3	1.000000e+0	3.379887e-2	2.011997e+0	7.455281e+0	15	24	2.603263e-3	6.250000e-1	MLT1I,MLT1I,MLT1I,MLT1I,MLT1I,MLT1I,MLT1I,MLT1I,MLT1I,MLT1I,MLT1I,MLT1I,MLT1I,MLT1I,MLT1I,MLT1I,MLT1I,MLT1I,MLT1I,MLT1I,MLT1I,MLT1I,MLT1I,MLT1I,MLT1I,MLT1I,MLT1I,MLT1I,MLT1I,MLT1I,MLT1I,MLT1I,MLT1I,MLT1I,MLT1I,MLT1I,MLT1I,MLT1I,MLT1I,MLT1I,MLT1I,MLT1I,MLT1I,MLT1I,MLT1I,MLT1I,MLT1I,MLT1I,MLT1I,MLT1I,MLT1I,MLT1I,MLT1I,MLT1I,MLT1I,MLT1I,MLT1I,MLT1I,MLT1I,MLT1I,MLT1I,MLT1I,MLT1I,MLT1I,MLT1I,MLT1I,MLT…	AXIN2,BAMBI,DAB2IP,DACT1,EGFR,FERMT1,FZD1,FZD7,GNAQ,KANK1,SEMA5A,SFRP2,SMAD3,SNAI2,SULF2
GO Biological Process	GO:1901214	regulation of neuron death	77	6.750820e-5	8.710583e-1	1.131245e-2	1.206058e+0	3.565334e+2	430	3.240623e-2	3.908380e-2	517	9.909841e-4	1.000000e+0	2.473243e-2	1.285362e+0	8.635700e+1	111	278	1.926414e-2	3.992806e-1	MLT1I,MLT1I,MLT1I,MLT1I,MLT1I,MLT1I,MLT1I,MLT1I,MLT1I,MLT1I,MLT1I,MLT1I,MLT1I,MLT1I,MLT1I,MLT1I,MLT1I,MLT1I,MLT1I,MLT1I,MLT1I,MLT1I,MLT1I,MLT1I,MLT1I,MLT1I,MLT1I,MLT1I,MLT1I,MLT1I,MLT1I,MLT1I,MLT1I,MLT1I,MLT1I,MLT1I,MLT1I,MLT1I,MLT1I,MLT1I,MLT1I,MLT1I,MLT1I,MLT1I,MLT1I,MLT1I,MLT1I,MLT1I,MLT1I,MLT1I,MLT1I,MLT1I,MLT1I,MLT1I,MLT1I,MLT1I,MLT1I,MLT1I,MLT1I,MLT1I,MLT1I,MLT1I,MLT1I,MLT1I,MLT1I,MLT1I,MLT…	ALKBH1,ANGPT1,ASCL1,BCL2,BCL2L11,BDNF,BHLHB9,BOK,BTBD10,C12orf5,CCL2,CCL3,CDC42,CDK5R1,CEBPB,CHGA,CHL1,CHRNA7,CNTFR,CPEB4,CREB1,CTNNB1,DCC,DKK1,EFNB2,EGLN3,EN1,EN2,EPHA7,EPHB1,FAM134B,FASLG,FBXO7,FBXW7,FGF20,FOS,FOXB1,FOXO3,FZD1,FZD9,GABRB2,GABRB3,GATA3,GCLC,GDNF,GFRAL,GPR75,GRID2,GRIK2,GRM4,HDAC4,HIF1A,HIPK2,IL6,ISL1,ITGA1,ITSN1,JUN,KCNB1,KIF14,LGMN,LRRK2,MAP2K4,MAP3K5,MAPT,MEF2C,MSH2,NCOA7,NGF,…
GO Biological Process	GO:0021988	olfactory lobe development	78	6.960288e-5	8.980860e-1	1.151392e-2	1.456186e+0	8.034690e+1	117	7.302936e-3	1.063443e-2	339	1.265131e-4	1.000000e+0	4.815335e-3	2.076900e+0	9.629737e+0	20	31	3.471017e-3	6.451613e-1	MLT1I,MLT1I,MLT1I,MLT1I,MLT1I,MLT1I,MLT1I,MLT1I,MLT1I,MLT1I,MLT1I,MLT1I,MLT1I,MLT1I,MLT1I,MLT1I,MLT1I,MLT1I,MLT1I,MLT1I,MLT1I,MLT1I,MLT1I,MLT1I,MLT1I,MLT1I,MLT1I,MLT1I,MLT1I,MLT1I,MLT1I,MLT1I,MLT1I,MLT1I,MLT1I,MLT1I,MLT1I,MLT1I,MLT1I,MLT1I,MLT1I,MLT1I,MLT1I,MLT1I,MLT1I,MLT1I,MLT1I,MLT1I,MLT1I,MLT1I,MLT1I,MLT1I,MLT1I,MLT1I,MLT1I,MLT1I,MLT1I,MLT1I,MLT1I,MLT1I,MLT1I,MLT1I,MLT1I,MLT1I,MLT1I,MLT1I,MLT…	AGTPBP1,ARX,DLX2,EOMES,ERBB4,EXT1,KIF14,LHX2,LRRK2,NR2E1,ROBO1,ROBO2,RPGRIP1L,SALL1,SALL3,SEMA3A,SEMA7A,SLIT2,SRF,WNT5A
GO Biological Process	GO:0070665	positive regulation of leukocyte proliferation	79	7.048212e-5	9.094308e-1	1.151178e-2	1.304111e+0	1.709978e+2	223	1.554242e-2	2.026904e-2	355	1.675144e-4	1.000000e+0	6.088559e-3	1.480360e+0	4.255723e+1	63	137	1.093370e-2	4.598540e-1	MLT1I,MLT1I,MLT1I,MLT1I,MLT1I,MLT1I,MLT1I,MLT1I,MLT1I,MLT1I,MLT1I,MLT1I,MLT1I,MLT1I,MLT1I,MLT1I,MLT1I,MLT1I,MLT1I,MLT1I,MLT1I,MLT1I,MLT1I,MLT1I,MLT1I,MLT1I,MLT1I,MLT1I,MLT1I,MLT1I,MLT1I,MLT1I,MLT1I,MLT1I,MLT1I,MLT1I,MLT1I,MLT1I,MLT1I,MLT1I,MLT1I,MLT1I,MLT1I,MLT1I,MLT1I,MLT1I,MLT1I,MLT1I,MLT1I,MLT1I,MLT1I,MLT1I,MLT1I,MLT1I,MLT1I,MLT1I,MLT1I,MLT1I,MLT1I,MLT1I,MLT1I,MLT1I,MLT1I,MLT1I,MLT1I,MLT1I,MLT…	ADA,ANXA1,BCL2,BCL6,BST1,CARD11,CCL19,CCR2,CD1D,CD244,CD276,CD28,CD38,CD55,CD6,CDKN1A,CSF1,EFNB1,ENSG00000113811,FGF10,FLT3LG,GPAM,GPR183,HES1,HHLA2,HLA-DPA1,IGF1,IGFBP2,IL12B,IL15,IL1B,IL6,IL6ST,IL7,IRS2,KITLG,LEP,LGALS9,MEF2C,MIF,NFATC2,PDCD1LG2,PELI1,PRKCQ,PTPRC,RIPK2,SHH,SLC39A10,SPN,SYK,TAC1,TACR1,TFRC,TGFBR2,TLR4,TNFSF13B,TNFSF4,TRAF6,VAV3,VCAM1,VTCN1,XCL1,ZP4
GO Biological Process	GO:0050870	positive regulation of T cell activation	80	7.229502e-5	9.328226e-1	1.166028e-2	1.257941e+0	2.321253e+2	292	2.109846e-2	2.654063e-2	478	8.003187e-4	1.000000e+0	2.160358e-2	1.345335e+0	6.243798e+1	84	201	1.457827e-2	4.179104e-1	MLT1I,MLT1I,MLT1I,MLT1I,MLT1I,MLT1I,MLT1I,MLT1I,MLT1I,MLT1I,MLT1I,MLT1I,MLT1I,MLT1I,MLT1I,MLT1I,MLT1I,MLT1I,MLT1I,MLT1I,MLT1I,MLT1I,MLT1I,MLT1I,MLT1I,MLT1I,MLT1I,MLT1I,MLT1I,MLT1I,MLT1I,MLT1I,MLT1I,MLT1I,MLT1I,MLT1I,MLT1I,MLT1I,MLT1I,MLT1I,MLT1I,MLT1I,MLT1I,MLT1I,MLT1I,MLT1I,MLT1I,MLT1I,MLT1I,MLT1I,MLT1I,MLT1I,MLT1I,MLT1I,MLT1I,MLT1I,MLT1I,MLT1I,MLT1I,MLT1I,MLT1I,MLT1I,MLT1I,MLT1I,MLT1I,MLT1I,MLT…	ADA,ANXA1,AP3B1,BCL6,CARD11,CCL19,CCL2,CCR2,CD1D,CD244,CD276,CD28,CD47,CD5,CD55,CD6,CD83,CDC42,CTLA4,CYLD,DOCK8,DPP4,DUSP10,EFNB1,EFNB2,ENSG00000113811,FAM49B,GATA3,GLI2,GLI3,GPAM,GRAP2,HES1,HHLA2,HLA-DPA1,HLX,HSPH1,ICOS,IGF1,IGFBP2,IL12B,IL15,IL1B,IL4R,IL6,IL6ST,IL7,IL7R,ITPKB,KIRREL,LEP,LGALS9,MAP3K7,PAK3,PDCD1LG2,PIK3CA,PIK3R1,PRKCQ,PTPN11,PTPRC,RAG1,RASGRP1,RIPK2,SHB,SHH,SIRPG,SOCS1,SOCS5,SPN…
GO Biological Process	GO:0070487	monocyte aggregation	81	7.439401e-5	9.599059e-1	1.185069e-2	3.177495e+0	5.035413e+0	16	4.576816e-4	1.454281e-3	1311	2.996418e-2	1.000000e+0	2.949106e-1	3.219195e+0	9.319101e-1	3	3	5.206526e-4	1.000000e+0	MLT1I,MLT1I,MLT1I,MLT1I,MLT1I,MLT1I,MLT1I,MLT1I,MLT1I,MLT1I,MLT1I,MLT1I,MLT1I,MLT1I,MLT1I,MLT1I	BMP7,CD44,IL1B
GO Biological Process	GO:0030595	leukocyte chemotaxis	82	7.723439e-5	9.965553e-1	1.215311e-2	1.350464e+0	1.295851e+2	175	1.177832e-2	1.590620e-2	1303	2.889957e-2	1.000000e+0	2.861789e-1	1.262915e+0	4.038277e+1	51	130	8.851093e-3	3.923077e-1	MLT1I,MLT1I,MLT1I,MLT1I,MLT1I,MLT1I,MLT1I,MLT1I,MLT1I,MLT1I,MLT1I,MLT1I,MLT1I,MLT1I,MLT1I,MLT1I,MLT1I,MLT1I,MLT1I,MLT1I,MLT1I,MLT1I,MLT1I,MLT1I,MLT1I,MLT1I,MLT1I,MLT1I,MLT1I,MLT1I,MLT1I,MLT1I,MLT1I,MLT1I,MLT1I,MLT1I,MLT1I,MLT1I,MLT1I,MLT1I,MLT1I,MLT1I,MLT1I,MLT1I,MLT1I,MLT1I,MLT1I,MLT1I,MLT1I,MLT1I,MLT1I,MLT1I,MLT1I,MLT1I,MLT1I,MLT1I,MLT1I,MLT1I,MLT1I,MLT1I,MLT1I,MLT1I,MLT1I,MLT1I,MLT1I,MLT1I,MLT…	ANO6,ANXA1,CALCA,CCL1,CCL11,CCL17,CCL18,CCL19,CCL2,CCL25,CCL26,CCL3,CCL8,CCR2,CCR5,CHGA,CSF3R,CX3CL1,CXADR,CXCL13,CXCR3,CXCR4,CYP7B1,EDN2,EDNRB,FLT1,GAS6,GPR183,HRH1,IL16,IL1B,IL6,ITGA1,ITGA9,KIT,LBP,PDE4B,PDE4D,PIK3CG,PREX1,PTPRO,RPS19,SCG2,SFTPD,SYK,TGFB2,TNFRSF11A,TNFSF11,TREM1,VAV3,XCL1
GO Biological Process	GO:0007268	chemical synaptic transmission	83	7.957183e-5	1.000000e+0	1.237006e-2	1.158203e+0	5.707117e+2	661	5.187345e-2	6.007999e-2	218	5.366904e-6	6.924916e-2	3.176567e-4	1.335966e+0	1.242547e+2	166	400	2.880944e-2	4.150000e-1	MLT1I,MLT1I,MLT1I,MLT1I,MLT1I,MLT1I,MLT1I,MLT1I,MLT1I,MLT1I,MLT1I,MLT1I,MLT1I,MLT1I,MLT1I,MLT1I,MLT1I,MLT1I,MLT1I,MLT1I,MLT1I,MLT1I,MLT1I,MLT1I,MLT1I,MLT1I,MLT1I,MLT1I,MLT1I,MLT1I,MLT1I,MLT1I,MLT1I,MLT1I,MLT1I,MLT1I,MLT1I,MLT1I,MLT1I,MLT1I,MLT1I,MLT1I,MLT1I,MLT1I,MLT1I,MLT1I,MLT1I,MLT1I,MLT1I,MLT1I,MLT1I,MLT1I,MLT1I,MLT1I,MLT1I,MLT1I,MLT1I,MLT1I,MLT1I,MLT1I,MLT1I,MLT1I,MLT1I,MLT1I,MLT1I,MLT1I,MLT…	ACHE,AMPH,APBA1,APBA2,ARID1B,ASIC2,BLOC1S6,CACNA1E,CACNB4,CADPS,CARTPT,CASK,CBLN1,CDH8,CHRM2,CHRM3,CHRM5,CHRNA7,CHRNA9,CNIH3,CPLX2,CTNNB1,DGKI,DLG2,DLGAP1,DLGAP2,DRD1,DRD2,DRD5,DTNA,EXOC4,FCHSD2,FGF12,GABBR2,GABRA1,GABRB2,GABRB3,GABRG1,GABRG2,GIPC1,GJD2,GLRA1,GLRA2,GLRA3,GLRB,GLS,GPR1,GPR149,GPR176,GPR88,GRIA1,GRIA2,GRIA3,GRIA4,GRID1,GRID2,GRIK1,GRIK2,GRIK3,GRIK4,GRIN2A,GRIN2B,GRIN3A,GRM1,GRM2,GR…
GO Biological Process	GO:0002696	positive regulation of leukocyte activation	84	8.158492e-5	1.000000e+0	1.253203e-2	1.207787e+0	3.427757e+2	414	3.115576e-2	3.762952e-2	317	7.516085e-5	9.698004e-1	3.059307e-3	1.340416e+0	9.101655e+1	122	293	2.117320e-2	4.163823e-1	MLT1I,MLT1I,MLT1I,MLT1I,MLT1I,MLT1I,MLT1I,MLT1I,MLT1I,MLT1I,MLT1I,MLT1I,MLT1I,MLT1I,MLT1I,MLT1I,MLT1I,MLT1I,MLT1I,MLT1I,MLT1I,MLT1I,MLT1I,MLT1I,MLT1I,MLT1I,MLT1I,MLT1I,MLT1I,MLT1I,MLT1I,MLT1I,MLT1I,MLT1I,MLT1I,MLT1I,MLT1I,MLT1I,MLT1I,MLT1I,MLT1I,MLT1I,MLT1I,MLT1I,MLT1I,MLT1I,MLT1I,MLT1I,MLT1I,MLT1I,MLT1I,MLT1I,MLT1I,MLT1I,MLT1I,MLT1I,MLT1I,MLT1I,MLT1I,MLT1I,MLT1I,MLT1I,MLT1I,MLT1I,MLT1I,MLT1I,MLT…	ADA,ADORA2B,ANXA1,AP3B1,APP,BCL2,BCL6,BST1,CARD11,CCL19,CCL2,CCR2,CD1D,CD2,CD226,CD244,CD276,CD28,CD38,CD47,CD5,CD55,CD6,CD83,CDC42,CDKN1A,CTLA4,CYLD,DOCK8,DPP4,DUSP10,EFNB1,EFNB2,ENSG00000113811,ENSG00000259680,FAM49B,FGF10,FLT3LG,GAB2,GAS6,GATA3,GLI2,GLI3,GPAM,GPR183,GRAP2,HES1,HHLA2,HLA-DPA1,HLX,HSPH1,ICOS,IGF1,IGFBP2,IGLL1,IL12B,IL15,IL1B,IL33,IL4R,IL6,IL6ST,IL7,IL7R,IRS2,ITPKB,KIRREL,LBP,LEP…
GO Biological Process	GO:0007417	central nervous system development	85	8.311686e-5	1.000000e+0	1.261714e-2	1.094196e+0	1.433930e+3	1569	1.303336e-1	1.426104e-1	8	2.288388e-17	2.952707e-13	3.690884e-14	1.427066e+0	2.711858e+2	387	873	6.716418e-2	4.432990e-1	MLT1I,MLT1I,MLT1I,MLT1I,MLT1I,MLT1I,MLT1I,MLT1I,MLT1I,MLT1I,MLT1I,MLT1I,MLT1I,MLT1I,MLT1I,MLT1I,MLT1I,MLT1I,MLT1I,MLT1I,MLT1I,MLT1I,MLT1I,MLT1I,MLT1I,MLT1I,MLT1I,MLT1I,MLT1I,MLT1I,MLT1I,MLT1I,MLT1I,MLT1I,MLT1I,MLT1I,MLT1I,MLT1I,MLT1I,MLT1I,MLT1I,MLT1I,MLT1I,MLT1I,MLT1I,MLT1I,MLT1I,MLT1I,MLT1I,MLT1I,MLT1I,MLT1I,MLT1I,MLT1I,MLT1I,MLT1I,MLT1I,MLT1I,MLT1I,MLT1I,MLT1I,MLT1I,MLT1I,MLT1I,MLT1I,MLT1I,MLT…	ABT1,ACAN,ACTL6A,ADCYAP1,AFF2,AGTPBP1,AHI1,AK4,ALDH1A2,ALDH1A3,ALK,APAF1,APP,ARHGAP11B,ARL13B,ARL6,ARMC4,ARNT2,ARX,ASCL1,ASIC2,ASPM,ATOH1,ATP2B1,AVPR1A,BASP1,BBS4,BCAN,BCL11B,BCL2,BCL2A1,BCL2L11,BCR,BMP2,BMP4,BMP5,BMP7,BMPR1A,BMPR2,BOK,BTBD3,C21orf91,C5orf42,CA10,CASP5,CBLN1,CCDC14,CDC42,CDH11,CDH2,CDK5R1,CDK5RAP2,CDK6,CENPF,CKB,CMA1,CNTN1,CNTN4,CNTN6,CNTNAP2,COL3A1,COL4A1,CREB1,CST3,CTNNA2,CTNNB…
GO Biological Process	GO:0021772	olfactory bulb development	86	8.814292e-5	1.000000e+0	1.322451e-2	1.449801e+0	8.001099e+1	116	7.272404e-3	1.054354e-2	381	2.669038e-4	1.000000e+0	9.039002e-3	2.038823e+0	9.319101e+0	19	30	3.297466e-3	6.333333e-1	MLT1I,MLT1I,MLT1I,MLT1I,MLT1I,MLT1I,MLT1I,MLT1I,MLT1I,MLT1I,MLT1I,MLT1I,MLT1I,MLT1I,MLT1I,MLT1I,MLT1I,MLT1I,MLT1I,MLT1I,MLT1I,MLT1I,MLT1I,MLT1I,MLT1I,MLT1I,MLT1I,MLT1I,MLT1I,MLT1I,MLT1I,MLT1I,MLT1I,MLT1I,MLT1I,MLT1I,MLT1I,MLT1I,MLT1I,MLT1I,MLT1I,MLT1I,MLT1I,MLT1I,MLT1I,MLT1I,MLT1I,MLT1I,MLT1I,MLT1I,MLT1I,MLT1I,MLT1I,MLT1I,MLT1I,MLT1I,MLT1I,MLT1I,MLT1I,MLT1I,MLT1I,MLT1I,MLT1I,MLT1I,MLT1I,MLT1I,MLT…	AGTPBP1,ARX,DLX2,EOMES,ERBB4,EXT1,KIF14,LHX2,LRRK2,NR2E1,ROBO1,ROBO2,RPGRIP1L,SALL1,SALL3,SEMA3A,SLIT2,SRF,WNT5A
GO Biological Process	GO:0036003	positive regulation of transcription from RNA polymerase II promoter in response to stress	87	9.021349e-5	1.000000e+0	1.337959e-2	1.986492e+0	1.912920e+1	38	1.738702e-3	3.453917e-3	5933	4.808503e-1	1.000000e+0	1.000000e+0	1.073065e+0	7.455281e+0	8	24	1.388407e-3	3.333333e-1	MLT1I,MLT1I,MLT1I,MLT1I,MLT1I,MLT1I,MLT1I,MLT1I,MLT1I,MLT1I,MLT1I,MLT1I,MLT1I,MLT1I,MLT1I,MLT1I,MLT1I,MLT1I,MLT1I,MLT1I,MLT1I,MLT1I,MLT1I,MLT1I,MLT1I,MLT1I,MLT1I,MLT1I,MLT1I,MLT1I,MLT1I,MLT1I,MLT1I,MLT1I,MLT1I,MLT1I,MLT1I,MLT1I	ATF3,CEBPB,CHD6,HIF1A,MBTPS2,NFE2L2,RBPJ,VEGFA
GO Biological Process	GO:0007613	memory	88	9.432251e-5	1.000000e+0	1.383004e-2	1.308326e+0	1.605104e+2	210	1.458920e-2	1.908744e-2	654	2.681398e-3	1.000000e+0	5.290226e-2	1.427379e+0	3.292749e+1	47	106	8.156890e-3	4.433962e-1	MLT1I,MLT1I,MLT1I,MLT1I,MLT1I,MLT1I,MLT1I,MLT1I,MLT1I,MLT1I,MLT1I,MLT1I,MLT1I,MLT1I,MLT1I,MLT1I,MLT1I,MLT1I,MLT1I,MLT1I,MLT1I,MLT1I,MLT1I,MLT1I,MLT1I,MLT1I,MLT1I,MLT1I,MLT1I,MLT1I,MLT1I,MLT1I,MLT1I,MLT1I,MLT1I,MLT1I,MLT1I,MLT1I,MLT1I,MLT1I,MLT1I,MLT1I,MLT1I,MLT1I,MLT1I,MLT1I,MLT1I,MLT1I,MLT1I,MLT1I,MLT1I,MLT1I,MLT1I,MLT1I,MLT1I,MLT1I,MLT1I,MLT1I,MLT1I,MLT1I,MLT1I,MLT1I,MLT1I,MLT1I,MLT1I,MLT1I,MLT…	ADCY8,BRINP1,BTBD9,CALB1,CCND2,CEBPB,CHRNA7,CNR1,CREB1,CUX2,DRD1,DRD2,FGF13,FOXO6,GPR110,GRIA1,GRIN2A,HRH1,HRH2,HTR2A,INSR,ITGA8,KALRN,KCNK2,LMX1A,LRRN4,MAPT,NETO1,PAK7,PJA2,PLCB1,PLK2,PPP3CB,PRNP,PTGS2,RASGRF1,RELN,SGK1,SLC24A2,SLC6A4,SLC8A3,SORCS3,SRF,SYT4,TAC1,TACR1,VLDLR
GO Biological Process	GO:0010720	positive regulation of cell development	89	9.436805e-5	1.000000e+0	1.368125e-2	1.128748e+0	8.141765e+2	919	7.400259e-2	8.353027e-2	82	8.558273e-10	1.104274e-5	1.346676e-7	1.422435e+0	1.469312e+2	209	473	3.627213e-2	4.418605e-1	MLT1I,MLT1I,MLT1I,MLT1I,MLT1I,MLT1I,MLT1I,MLT1I,MLT1I,MLT1I,MLT1I,MLT1I,MLT1I,MLT1I,MLT1I,MLT1I,MLT1I,MLT1I,MLT1I,MLT1I,MLT1I,MLT1I,MLT1I,MLT1I,MLT1I,MLT1I,MLT1I,MLT1I,MLT1I,MLT1I,MLT1I,MLT1I,MLT1I,MLT1I,MLT1I,MLT1I,MLT1I,MLT1I,MLT1I,MLT1I,MLT1I,MLT1I,MLT1I,MLT1I,MLT1I,MLT1I,MLT1I,MLT1I,MLT1I,MLT1I,MLT1I,MLT1I,MLT1I,MLT1I,MLT1I,MLT1I,MLT1I,MLT1I,MLT1I,MLT1I,MLT1I,MLT1I,MLT1I,MLT1I,MLT1I,MLT1I,MLT…	ABL2,ADCYAP1,ADRA2B,ADRA2C,AKAP6,ARHGEF7,ASCL1,ASPM,ATF1,ATOH1,BCL2,BCL6,BDNF,BHLHB9,BIN1,BMP2,BMP4,BMP5,BMP7,BMPR2,BRINP1,BRINP2,BRINP3,C21orf91,CAMK1D,CAPRIN1,CCR2,CDC42,CDH4,CDH5,CDKL5,CNR1,CNTN1,COBL,CRKL,CSF1,CTNNB1,CUX1,CUX2,CXCL12,CXCR4,DAB1,DAB2IP,DCT,DISC1,DKK1,DLX2,DMRTA2,DOCK1,DPYSL3,DRD2,DSCAM,DYNLT1,EDN1,EFNA5,ENSG00000117598,EPHA3,EPHA4,EPHB2,FAM150B,FBXO31,FBXO38,FGF20,FGFR1,FMR1,F…
GO Biological Process	GO:0003231	cardiac ventricle development	90	9.597149e-5	1.000000e+0	1.375911e-2	1.248853e+0	2.394197e+2	299	2.176147e-2	2.717688e-2	87	1.221793e-9	1.576480e-5	1.812045e-7	1.870985e+0	3.634449e+1	68	117	1.180146e-2	5.811966e-1	MLT1I,MLT1I,MLT1I,MLT1I,MLT1I,MLT1I,MLT1I,MLT1I,MLT1I,MLT1I,MLT1I,MLT1I,MLT1I,MLT1I,MLT1I,MLT1I,MLT1I,MLT1I,MLT1I,MLT1I,MLT1I,MLT1I,MLT1I,MLT1I,MLT1I,MLT1I,MLT1I,MLT1I,MLT1I,MLT1I,MLT1I,MLT1I,MLT1I,MLT1I,MLT1I,MLT1I,MLT1I,MLT1I,MLT1I,MLT1I,MLT1I,MLT1I,MLT1I,MLT1I,MLT1I,MLT1I,MLT1I,MLT1I,MLT1I,MLT1I,MLT1I,MLT1I,MLT1I,MLT1I,MLT1I,MLT1I,MLT1I,MLT1I,MLT1I,MLT1I,MLT1I,MLT1I,MLT1I,MLT1I,MLT1I,MLT1I,MLT…	BMP4,BMPR1A,BMPR2,C5orf42,CITED2,COL11A1,CPE,FGFR2,FOXC1,FOXC2,FOXF1,FRS2,FZD1,GATA3,GATA4,GJA5,GRHL2,HAND1,HAND2,HEG1,HES1,HEY1,HIF1A,ISL1,JAG1,KCNK2,LMO4,LTBP1,MDM2,MEF2C,MYL2,MYOCD,NOG,NPY2R,NRG1,PAX8,PITX2,PKP2,POU4F1,PRDM1,PROX1,PTCD2,PTK7,RBPJ,RXRA,RYR2,SALL1,SALL4,SEMA3C,SFRP2,SMAD4,SMAD6,SMAD7,SOX11,SOX4,TBX20,TBX3,TBX5,TGFB2,TGFBR1,TGFBR2,TMEM65,TPM1,UBE4B,WHSC1,WNT5A,XIRP2,ZFPM2
GO Biological Process	GO:0014033	neural crest cell differentiation	91	9.615987e-5	1.000000e+0	1.363462e-2	1.314290e+0	1.544560e+2	203	1.403890e-2	1.845119e-2	175	1.175654e-6	1.516946e-2	8.668265e-5	1.921907e+0	2.081266e+1	40	67	6.942034e-3	5.970149e-1	MLT1I,MLT1I,MLT1I,MLT1I,MLT1I,MLT1I,MLT1I,MLT1I,MLT1I,MLT1I,MLT1I,MLT1I,MLT1I,MLT1I,MLT1I,MLT1I,MLT1I,MLT1I,MLT1I,MLT1I,MLT1I,MLT1I,MLT1I,MLT1I,MLT1I,MLT1I,MLT1I,MLT1I,MLT1I,MLT1I,MLT1I,MLT1I,MLT1I,MLT1I,MLT1I,MLT1I,MLT1I,MLT1I,MLT1I,MLT1I,MLT1I,MLT1I,MLT1I,MLT1I,MLT1I,MLT1I,MLT1I,MLT1I,MLT1I,MLT1I,MLT1I,MLT1I,MLT1I,MLT1I,MLT1I,MLT1I,MLT1I,MLT1I,MLT1I,MLT1I,MLT1I,MLT1I,MLT1I,MLT1I,MLT1I,MLT1I,MLT…	ALDH1A2,ALX1,BMPR1A,CYP26C1,EDN1,EDNRA,EDNRB,EFNB1,ERBB4,FGF19,FOLR1,FOXC1,FOXC2,GDNF,GSC,HAND2,HES1,HIF1A,ISL1,JAG1,KBTBD8,KITLG,LEF1,MEF2C,NRG1,NRP1,OVOL2,PEF1,PHOX2B,PITX2,SEMA3A,SEMA3C,SHH,SMAD4,SNAI2,SOX11,SOX9,TBX1,TCOF1,ZEB2
GO Biological Process	GO:2001037	positive regulation of tongue muscle cell differentiation	92	9.966381e-5	1.000000e+0	1.397785e-2	2.972728e+0	5.718654e+0	17	5.197831e-4	1.545174e-3	2178	9.648361e-2	1.000000e+0	5.715923e-1	3.219195e+0	6.212734e-1	2	2	3.471017e-4	1.000000e+0	MLT1I,MLT1I,MLT1I,MLT1I,MLT1I,MLT1I,MLT1I,MLT1I,MLT1I,MLT1I,MLT1I,MLT1I,MLT1I,MLT1I,MLT1I,MLT1I,MLT1I	CYP26B1,TBX1
GO Biological Process	GO:0035625	epidermal growth factor-activated receptor transactivation by G-protein coupled receptor signaling pathway	93	1.002335e-4	1.000000e+0	1.390659e-2	2.611074e+0	8.042669e+0	21	7.310188e-4	1.908744e-3	2058	9.194281e-2	1.000000e+0	5.764519e-1	2.414396e+0	1.242547e+0	3	4	5.206526e-4	7.500000e-1	MLT1I,MLT1I,MLT1I,MLT1I,MLT1I,MLT1I,MLT1I,MLT1I,MLT1I,MLT1I,MLT1I,MLT1I,MLT1I,MLT1I,MLT1I,MLT1I,MLT1I,MLT1I,MLT1I,MLT1I,MLT1I	ADRA2A,ADRA2B,ADRA2C
GO Biological Process	GO:0035234	ectopic germ cell programmed cell death	94	1.012569e-4	1.000000e+0	1.389913e-2	2.426662e+0	9.890129e+0	24	8.989392e-4	2.181422e-3	1773	6.660304e-2	1.000000e+0	4.847033e-1	2.011997e+0	2.485094e+0	5	8	8.677543e-4	6.250000e-1	MLT1I,MLT1I,MLT1I,MLT1I,MLT1I,MLT1I,MLT1I,MLT1I,MLT1I,MLT1I,MLT1I,MLT1I,MLT1I,MLT1I,MLT1I,MLT1I,MLT1I,MLT1I,MLT1I,MLT1I,MLT1I,MLT1I,MLT1I,MLT1I	CASP5,IL1A,IL1B,KIT,KITLG
GO Biological Process	GO:0051251	positive regulation of lymphocyte activation	95	1.018027e-4	1.000000e+0	1.382695e-2	1.215241e+0	3.118723e+2	379	2.834687e-2	3.444828e-2	359	1.830877e-4	1.000000e+0	6.580447e-3	1.339283e+0	8.138681e+1	109	262	1.891704e-2	4.160305e-1	MLT1I,MLT1I,MLT1I,MLT1I,MLT1I,MLT1I,MLT1I,MLT1I,MLT1I,MLT1I,MLT1I,MLT1I,MLT1I,MLT1I,MLT1I,MLT1I,MLT1I,MLT1I,MLT1I,MLT1I,MLT1I,MLT1I,MLT1I,MLT1I,MLT1I,MLT1I,MLT1I,MLT1I,MLT1I,MLT1I,MLT1I,MLT1I,MLT1I,MLT1I,MLT1I,MLT1I,MLT1I,MLT1I,MLT1I,MLT1I,MLT1I,MLT1I,MLT1I,MLT1I,MLT1I,MLT1I,MLT1I,MLT1I,MLT1I,MLT1I,MLT1I,MLT1I,MLT1I,MLT1I,MLT1I,MLT1I,MLT1I,MLT1I,MLT1I,MLT1I,MLT1I,MLT1I,MLT1I,MLT1I,MLT1I,MLT1I,MLT…	ADA,ANXA1,AP3B1,BCL2,BCL6,BST1,CARD11,CCL19,CCL2,CCR2,CD1D,CD244,CD276,CD28,CD38,CD47,CD5,CD55,CD6,CD83,CDC42,CDKN1A,CTLA4,CYLD,DOCK8,DPP4,DUSP10,EFNB1,EFNB2,ENSG00000113811,ENSG00000259680,FAM49B,FGF10,FLT3LG,GAS6,GATA3,GLI2,GLI3,GPAM,GPR183,GRAP2,HES1,HHLA2,HLA-DPA1,HLX,HSPH1,ICOS,IGF1,IGFBP2,IGLL1,IL12B,IL15,IL1B,IL4R,IL6,IL6ST,IL7,IL7R,IRS2,ITPKB,KIRREL,LEP,LGALS9,MAP3K7,MEF2C,MIF,MSH2,MSH6,N…
GO Biological Process	GO:0046881	positive regulation of follicle-stimulating hormone secretion	96	1.028510e-4	1.000000e+0	1.382382e-2	2.374020e+0	1.053066e+1	25	9.571586e-4	2.272314e-3	1007	1.284943e-2	1.000000e+0	1.646437e-1	2.682662e+0	1.863820e+0	5	6	8.677543e-4	8.333333e-1	MLT1I,MLT1I,MLT1I,MLT1I,MLT1I,MLT1I,MLT1I,MLT1I,MLT1I,MLT1I,MLT1I,MLT1I,MLT1I,MLT1I,MLT1I,MLT1I,MLT1I,MLT1I,MLT1I,MLT1I,MLT1I,MLT1I,MLT1I,MLT1I,MLT1I	FOXL2,INHBA,INHBB,LEP,SMAD4
GO Biological Process	GO:0007389	pattern specification process	97	1.038302e-4	1.000000e+0	1.381156e-2	1.147675e+0	6.264837e+2	719	5.694271e-2	6.535175e-2	39	7.224890e-12	9.322276e-8	2.390327e-9	1.514449e+0	1.261185e+2	191	406	3.314821e-2	4.704433e-1	MLT1I,MLT1I,MLT1I,MLT1I,MLT1I,MLT1I,MLT1I,MLT1I,MLT1I,MLT1I,MLT1I,MLT1I,MLT1I,MLT1I,MLT1I,MLT1I,MLT1I,MLT1I,MLT1I,MLT1I,MLT1I,MLT1I,MLT1I,MLT1I,MLT1I,MLT1I,MLT1I,MLT1I,MLT1I,MLT1I,MLT1I,MLT1I,MLT1I,MLT1I,MLT1I,MLT1I,MLT1I,MLT1I,MLT1I,MLT1I,MLT1I,MLT1I,MLT1I,MLT1I,MLT1I,MLT1I,MLT1I,MLT1I,MLT1I,MLT1I,MLT1I,MLT1I,MLT1I,MLT1I,MLT1I,MLT1I,MLT1I,MLT1I,MLT1I,MLT1I,MLT1I,MLT1I,MLT1I,MLT1I,MLT1I,MLT1I,MLT…	ACVR2A,ACVR2B,AHI1,ALDH1A2,ALX1,ALX4,ARL13B,ARL6,ARMC4,ASCL1,ASPH,ATP6AP2,AXIN2,BARX1,BASP1,BBS4,BCOR,BICC1,BMP2,BMP4,BMP5,BMP7,BMPR1A,BMPR1B,BMPR2,CC2D2A,CHSY1,CITED2,COBL,CRB2,CRKL,CTNNB1,CTNNBIP1,CXXC4,CYP26B1,CYP26C1,DAAM2,DAW1,DBX1,DISP1,DKK1,DLX2,DMRT3,DMRTA2,DNAH11,DNAH5,DSCAML1,DUSP6,DYNC2H1,EDN1,EFNB1,EMX2,EN1,EOMES,EPB41L5,ERBB4,ETS2,EYA1,FGF10,FGFR2,FOLR1,FOXA1,FOXA2,FOXB1,FOXC1,FOXC2,…
GO Biological Process	GO:0007214	gamma-aminobutyric acid signaling pathway	98	1.056619e-4	1.000000e+0	1.391179e-2	1.602685e+0	4.554855e+1	73	4.140025e-3	6.635157e-3	470	7.654334e-4	1.000000e+0	2.101359e-2	2.099475e+0	7.144644e+0	15	23	2.603263e-3	6.521739e-1	MLT1I,MLT1I,MLT1I,MLT1I,MLT1I,MLT1I,MLT1I,MLT1I,MLT1I,MLT1I,MLT1I,MLT1I,MLT1I,MLT1I,MLT1I,MLT1I,MLT1I,MLT1I,MLT1I,MLT1I,MLT1I,MLT1I,MLT1I,MLT1I,MLT1I,MLT1I,MLT1I,MLT1I,MLT1I,MLT1I,MLT1I,MLT1I,MLT1I,MLT1I,MLT1I,MLT1I,MLT1I,MLT1I,MLT1I,MLT1I,MLT1I,MLT1I,MLT1I,MLT1I,MLT1I,MLT1I,MLT1I,MLT1I,MLT1I,MLT1I,MLT1I,MLT1I,MLT1I,MLT1I,MLT1I,MLT1I,MLT1I,MLT1I,MLT1I,MLT1I,MLT1I,MLT1I,MLT1I,MLT1I,MLT1I,MLT1I,MLT…	GABBR2,GABRA1,GABRA2,GABRA3,GABRA6,GABRB1,GABRB2,GABRB3,GABRG1,GABRG2,GABRG3,HTR4,PLCL1,PLCL2,SLC12A2
GO Biological Process	GO:0031400	negative regulation of protein modification process	99	1.110897e-4	1.000000e+0	1.447869e-2	1.137515e+0	7.076832e+2	805	6.432314e-2	7.316851e-2	1172	1.956028e-2	1.000000e+0	2.153467e-1	1.125410e+0	1.910416e+2	215	615	3.731343e-2	3.495935e-1	MLT1I,MLT1I,MLT1I,MLT1I,MLT1I,MLT1I,MLT1I,MLT1I,MLT1I,MLT1I,MLT1I,MLT1I,MLT1I,MLT1I,MLT1I,MLT1I,MLT1I,MLT1I,MLT1I,MLT1I,MLT1I,MLT1I,MLT1I,MLT1I,MLT1I,MLT1I,MLT1I,MLT1I,MLT1I,MLT1I,MLT1I,MLT1I,MLT1I,MLT1I,MLT1I,MLT1I,MLT1I,MLT1I,MLT1I,MLT1I,MLT1I,MLT1I,MLT1I,MLT1I,MLT1I,MLT1I,MLT1I,MLT1I,MLT1I,MLT1I,MLT1I,MLT1I,MLT1I,MLT1I,MLT1I,MLT1I,MLT1I,MLT1I,MLT1I,MLT1I,MLT1I,MLT1I,MLT1I,MLT1I,MLT1I,MLT1I,MLT…	ACER2,ADAR,AMBP,ANAPC1,ANGPT1,APC,ARRB1,ASH1L,ASPN,ATF3,BCOR,BDKRB1,BMP4,BMP7,BUB3,C14orf166,C9orf72,CAMK2N1,CBLB,CD109,CDC23,CDK1,CDKN1A,CDKN1C,CDKN2B,CHORDC1,CHRNA7,CNKSR3,CRY1,CTDSP2,CTDSPL,CTNNB1,DAB2IP,DACT1,DCN,DEPTOR,DKK1,DMD,DNAJC10,DNMT1,DTNBP1,DUSP10,DUSP14,DUSP26,DUSP4,DUSP5,DUSP6,ENPP1,EPHB2,ERRFI1,FBLN1,FBXO7,FKTN,FLCN,FLRT2,FLRT3,FOXO1,FSCB,GADD45A,GCLC,GFRA2,GNAQ,GPD1L,GPRC5A,GSKIP…
GO Biological Process	GO:0001570	vasculogenesis	100	1.138696e-4	1.000000e+0	1.469259e-2	1.360396e+0	1.168777e+2	159	1.062332e-2	1.445192e-2	974	1.144634e-2	1.000000e+0	1.516346e-1	1.458698e+0	1.988075e+1	29	64	5.032975e-3	4.531250e-1	MLT1I,MLT1I,MLT1I,MLT1I,MLT1I,MLT1I,MLT1I,MLT1I,MLT1I,MLT1I,MLT1I,MLT1I,MLT1I,MLT1I,MLT1I,MLT1I,MLT1I,MLT1I,MLT1I,MLT1I,MLT1I,MLT1I,MLT1I,MLT1I,MLT1I,MLT1I,MLT1I,MLT1I,MLT1I,MLT1I,MLT1I,MLT1I,MLT1I,MLT1I,MLT1I,MLT1I,MLT1I,MLT1I,MLT1I,MLT1I,MLT1I,MLT1I,MLT1I,MLT1I,MLT1I,MLT1I,MLT1I,MLT1I,MLT1I,MLT1I,MLT1I,MLT1I,MLT1I,MLT1I,MLT1I,MLT1I,MLT1I,MLT1I,MLT1I,MLT1I,MLT1I,MLT1I,MLT1I,MLT1I,MLT1I,MLT1I,MLT…	ACKR3,ADM,AMOT,CTNNB1,FOXF1,HAS2,HEG1,ITGAV,KDR,MYOCD,NTRK2,PAXIP1,PITX2,QKI,RASA1,SHH,SPRED1,T,TBX5,TGFBR2,TIPARP,VEGFA,WARS2,WNT7A,WNT7B,WT1,ZFP36L1,ZFPM2,ZMIZ1
GO Biological Process	GO:0045576	mast cell activation	101	1.150353e-4	1.000000e+0	1.469604e-2	1.859983e+0	2.365613e+1	44	2.150166e-3	3.999273e-3	1979	8.318564e-2	1.000000e+0	5.423670e-1	1.532950e+0	6.523371e+0	10	21	1.735509e-3	4.761905e-1	MLT1I,MLT1I,MLT1I,MLT1I,MLT1I,MLT1I,MLT1I,MLT1I,MLT1I,MLT1I,MLT1I,MLT1I,MLT1I,MLT1I,MLT1I,MLT1I,MLT1I,MLT1I,MLT1I,MLT1I,MLT1I,MLT1I,MLT1I,MLT1I,MLT1I,MLT1I,MLT1I,MLT1I,MLT1I,MLT1I,MLT1I,MLT1I,MLT1I,MLT1I,MLT1I,MLT1I,MLT1I,MLT1I,MLT1I,MLT1I,MLT1I,MLT1I,MLT1I,MLT1I	CHGA,CPLX2,KIT,LAT,MRGPRX2,NDRG1,NR4A3,PIK3CG,RASGRP1,RHOH
GO Biological Process	GO:0050807	regulation of synapse organization	102	1.154153e-4	1.000000e+0	1.460004e-2	1.211513e+0	3.169592e+2	384	2.880923e-2	3.490274e-2	69	3.712416e-10	4.790130e-6	6.942218e-8	1.865089e+0	3.914022e+1	73	126	1.266921e-2	5.793651e-1	MLT1I,MLT1I,MLT1I,MLT1I,MLT1I,MLT1I,MLT1I,MLT1I,MLT1I,MLT1I,MLT1I,MLT1I,MLT1I,MLT1I,MLT1I,MLT1I,MLT1I,MLT1I,MLT1I,MLT1I,MLT1I,MLT1I,MLT1I,MLT1I,MLT1I,MLT1I,MLT1I,MLT1I,MLT1I,MLT1I,MLT1I,MLT1I,MLT1I,MLT1I,MLT1I,MLT1I,MLT1I,MLT1I,MLT1I,MLT1I,MLT1I,MLT1I,MLT1I,MLT1I,MLT1I,MLT1I,MLT1I,MLT1I,MLT1I,MLT1I,MLT1I,MLT1I,MLT1I,MLT1I,MLT1I,MLT1I,MLT1I,MLT1I,MLT1I,MLT1I,MLT1I,MLT1I,MLT1I,MLT1I,MLT1I,MLT1I,MLT…	AMIGO2,ARHGEF15,ASIC2,BAI3,BDNF,BHLHB9,C1QL3,CBLN1,CBLN2,CDC42,CDH2,CLSTN1,CLSTN2,CTNNA2,CUX2,DAB2IP,DISC1,DKK1,DRD2,EFNA5,EPHA4,EPHA7,EPHB1,EPHB2,FLRT2,FLRT3,FRMPD4,FZD9,GRID2,IL1RAP,IL1RAPL1,LINGO2,LPHN1,LPHN3,LRRC4,LRRN1,LRRN3,LRRTM1,LRRTM3,LRTM1,MEF2C,MESDC2,NEDD4,NEURL1,NLGN1,NRXN1,NTRK2,NTRK3,PDLIM5,PPP1R9A,PTN,PTPRD,PVRL1,RAB17,RELN,ROBO2,SIX1,SLITRK1,SLITRK2,SLITRK3,SLITRK4,SLITRK5,SLITRK…
GO Biological Process	GO:0002448	mast cell mediated immunity	103	1.190043e-4	1.000000e+0	1.490789e-2	1.921451e+0	2.081760e+1	40	1.892165e-3	3.635703e-3	1840	7.273470e-2	1.000000e+0	5.100521e-1	1.609597e+0	5.591460e+0	9	18	1.561958e-3	5.000000e-1	MLT1I,MLT1I,MLT1I,MLT1I,MLT1I,MLT1I,MLT1I,MLT1I,MLT1I,MLT1I,MLT1I,MLT1I,MLT1I,MLT1I,MLT1I,MLT1I,MLT1I,MLT1I,MLT1I,MLT1I,MLT1I,MLT1I,MLT1I,MLT1I,MLT1I,MLT1I,MLT1I,MLT1I,MLT1I,MLT1I,MLT1I,MLT1I,MLT1I,MLT1I,MLT1I,MLT1I,MLT1I,MLT1I,MLT1I,MLT1I	CHGA,CPLX2,KIT,LAT,MRGPRX2,NR4A3,PIK3CG,RASGRP1,SERPINB9
GO Biological Process	GO:0050798	activated T cell proliferation	104	1.246829e-4	1.000000e+0	1.546907e-2	2.569027e+0	8.174300e+0	21	7.429831e-4	1.908744e-3	8505	7.741972e-1	1.000000e+0	1.000000e+0	8.047987e-1	1.242547e+0	1	4	1.735509e-4	2.500000e-1	MLT1I,MLT1I,MLT1I,MLT1I,MLT1I,MLT1I,MLT1I,MLT1I,MLT1I,MLT1I,MLT1I,MLT1I,MLT1I,MLT1I,MLT1I,MLT1I,MLT1I,MLT1I,MLT1I,MLT1I,MLT1I	SATB1
GO Biological Process	GO:0035507	regulation of myosin-light-chain-phosphatase activity	105	1.270126e-4	1.000000e+0	1.560803e-2	2.442517e+0	9.416517e+0	23	8.558913e-4	2.090529e-3	5387	3.771650e-1	1.000000e+0	9.033896e-1	1.379655e+0	2.174457e+0	3	7	5.206526e-4	4.285714e-1	MLT1I,MLT1I,MLT1I,MLT1I,MLT1I,MLT1I,MLT1I,MLT1I,MLT1I,MLT1I,MLT1I,MLT1I,MLT1I,MLT1I,MLT1I,MLT1I,MLT1I,MLT1I,MLT1I,MLT1I,MLT1I,MLT1I,MLT1I	NUAK1,PPP1R12A,ROCK2
GO Biological Process	GO:0032278	positive regulation of gonadotropin secretion	106	1.291500e-4	1.000000e+0	1.572097e-2	2.338357e+0	1.069127e+1	25	9.717566e-4	2.272314e-3	1420	3.345361e-2	1.000000e+0	3.039802e-1	2.299425e+0	2.174457e+0	5	7	8.677543e-4	7.142857e-1	MLT1I,MLT1I,MLT1I,MLT1I,MLT1I,MLT1I,MLT1I,MLT1I,MLT1I,MLT1I,MLT1I,MLT1I,MLT1I,MLT1I,MLT1I,MLT1I,MLT1I,MLT1I,MLT1I,MLT1I,MLT1I,MLT1I,MLT1I,MLT1I,MLT1I	FOXL2,INHBA,INHBB,LEP,SMAD4
GO Biological Process	GO:0001994	norepinephrine-epinephrine vasoconstriction involved in regulation of systemic arterial blood pressure	107	1.300397e-4	1.000000e+0	1.568133e-2	2.438465e+0	9.432162e+0	23	8.573134e-4	2.090529e-3	903	9.304631e-3	1.000000e+0	1.329542e-1	3.219195e+0	1.242547e+0	4	4	6.942034e-4	1.000000e+0	MLT1I,MLT1I,MLT1I,MLT1I,MLT1I,MLT1I,MLT1I,MLT1I,MLT1I,MLT1I,MLT1I,MLT1I,MLT1I,MLT1I,MLT1I,MLT1I,MLT1I,MLT1I,MLT1I,MLT1I,MLT1I,MLT1I,MLT1I	ADRA1A,ADRA1B,ADRA1D,DRD5
GO Biological Process	GO:0007411	axon guidance	108	1.416347e-4	1.000000e+0	1.692141e-2	1.163829e+0	4.966367e+2	578	4.514058e-2	5.253590e-2	28	2.487096e-13	3.209100e-9	1.146107e-10	1.753311e+0	6.958262e+1	122	224	2.117320e-2	5.446429e-1	MLT1I,MLT1I,MLT1I,MLT1I,MLT1I,MLT1I,MLT1I,MLT1I,MLT1I,MLT1I,MLT1I,MLT1I,MLT1I,MLT1I,MLT1I,MLT1I,MLT1I,MLT1I,MLT1I,MLT1I,MLT1I,MLT1I,MLT1I,MLT1I,MLT1I,MLT1I,MLT1I,MLT1I,MLT1I,MLT1I,MLT1I,MLT1I,MLT1I,MLT1I,MLT1I,MLT1I,MLT1I,MLT1I,MLT1I,MLT1I,MLT1I,MLT1I,MLT1I,MLT1I,MLT1I,MLT1I,MLT1I,MLT1I,MLT1I,MLT1I,MLT1I,MLT1I,MLT1I,MLT1I,MLT1I,MLT1I,MLT1I,MLT1I,MLT1I,MLT1I,MLT1I,MLT1I,MLT1I,MLT1I,MLT1I,MLT1I,MLT…	ALCAM,APBB2,APP,ARTN,ARX,ATOH1,B3GNT2,BCL11B,BDNF,BMP7,BMPR1B,BOC,CDH4,CDK5R1,CHL1,CNTN4,CREB1,CXCL12,CXCR4,DAB1,DCC,DOK2,DOK5,DOK6,DPYSL2,DRGX,EFNA5,EFNB1,EFNB2,EPHA4,EPHA5,EPHA7,EPHA8,EPHB1,EPHB2,ETV1,EXT1,FEZ2,FLRT2,FLRT3,FOXD1,FOXG1,FRS2,GAB2,GAP43,GATA3,GDF7,GDNF,GFRA1,GFRA2,GFRA3,GLI2,GLI3,GRB10,IRS2,ISL1,ISL2,ISPD,KIF5B,KIRREL,KLF7,LAMA2,LGI1,LHX1,LHX2,LMX1A,NCAM1,NEO1,NFIB,NKX2-1,NOG,NR4A…
GO Biological Process	GO:0072525	pyridine-containing compound biosynthetic process	109	1.478120e-4	1.000000e+0	1.749742e-2	1.669230e+0	3.594473e+1	60	3.267108e-3	5.453554e-3	3581	2.327605e-1	1.000000e+0	8.386788e-1	1.230869e+0	1.056165e+1	13	34	2.256161e-3	3.823529e-1	MLT1I,MLT1I,MLT1I,MLT1I,MLT1I,MLT1I,MLT1I,MLT1I,MLT1I,MLT1I,MLT1I,MLT1I,MLT1I,MLT1I,MLT1I,MLT1I,MLT1I,MLT1I,MLT1I,MLT1I,MLT1I,MLT1I,MLT1I,MLT1I,MLT1I,MLT1I,MLT1I,MLT1I,MLT1I,MLT1I,MLT1I,MLT1I,MLT1I,MLT1I,MLT1I,MLT1I,MLT1I,MLT1I,MLT1I,MLT1I,MLT1I,MLT1I,MLT1I,MLT1I,MLT1I,MLT1I,MLT1I,MLT1I,MLT1I,MLT1I,MLT1I,MLT1I,MLT1I,MLT1I,MLT1I,MLT1I,MLT1I,MLT1I,MLT1I,MLT1I	ACMSD,HAAO,IDH2,KYNU,NAMPT,NMNAT2,NMNAT3,NUDT12,PSAT1,PTGS2,RNLS,SLC22A13,SLC5A8
GO Biological Process	GO:0043374	CD8-positive, alpha-beta T cell differentiation	110	1.492808e-4	1.000000e+0	1.751064e-2	1.936003e+0	1.962807e+1	38	1.784045e-3	3.453917e-3	1376	3.003264e-2	1.000000e+0	2.816215e-1	2.146130e+0	2.795730e+0	6	9	1.041305e-3	6.666667e-1	MLT1I,MLT1I,MLT1I,MLT1I,MLT1I,MLT1I,MLT1I,MLT1I,MLT1I,MLT1I,MLT1I,MLT1I,MLT1I,MLT1I,MLT1I,MLT1I,MLT1I,MLT1I,MLT1I,MLT1I,MLT1I,MLT1I,MLT1I,MLT1I,MLT1I,MLT1I,MLT1I,MLT1I,MLT1I,MLT1I,MLT1I,MLT1I,MLT1I,MLT1I,MLT1I,MLT1I,MLT1I,MLT1I	BCL2,EOMES,GPR18,PAX1,SATB1,TNFSF8
GO Biological Process	GO:0035850	epithelial cell differentiation involved in kidney development	111	1.500781e-4	1.000000e+0	1.744557e-2	1.488930e+0	6.380420e+1	95	5.799328e-3	8.634794e-3	777	5.038296e-3	1.000000e+0	8.366684e-2	1.765365e+0	9.629737e+0	17	31	2.950364e-3	5.483871e-1	MLT1I,MLT1I,MLT1I,MLT1I,MLT1I,MLT1I,MLT1I,MLT1I,MLT1I,MLT1I,MLT1I,MLT1I,MLT1I,MLT1I,MLT1I,MLT1I,MLT1I,MLT1I,MLT1I,MLT1I,MLT1I,MLT1I,MLT1I,MLT1I,MLT1I,MLT1I,MLT1I,MLT1I,MLT1I,MLT1I,MLT1I,MLT1I,MLT1I,MLT1I,MLT1I,MLT1I,MLT1I,MLT1I,MLT1I,MLT1I,MLT1I,MLT1I,MLT1I,MLT1I,MLT1I,MLT1I,MLT1I,MLT1I,MLT1I,MLT1I,MLT1I,MLT1I,MLT1I,MLT1I,MLT1I,MLT1I,MLT1I,MLT1I,MLT1I,MLT1I,MLT1I,MLT1I,MLT1I,MLT1I,MLT1I,MLT1I,MLT…	BASP1,BMP4,FOXC2,GDNF,JAG1,KLF15,MAGI2,MEF2C,MTSS1,PAX2,PAX8,PODXL,PROM1,PTPRO,SALL1,SIX2,WT1
GO Biological Process	GO:0061819	telomeric DNA-containing double minutes formation	112	1.519809e-4	1.000000e+0	1.750901e-2	3.114479e+0	4.816215e+0	15	4.377582e-4	1.363388e-3	3319	2.295225e-1	1.000000e+0	8.922955e-1	2.146130e+0	9.319101e-1	2	3	3.471017e-4	6.666667e-1	MLT1I,MLT1I,MLT1I,MLT1I,MLT1I,MLT1I,MLT1I,MLT1I,MLT1I,MLT1I,MLT1I,MLT1I,MLT1I,MLT1I,MLT1I	ERCC4,XRCC1
GO Biological Process	GO:1905765	negative regulation of protection from non-homologous end joining at telomere	112	1.519809e-4	1.000000e+0	1.750901e-2	3.114479e+0	4.816215e+0	15	4.377582e-4	1.363388e-3	3319	2.295225e-1	1.000000e+0	8.922955e-1	2.146130e+0	9.319101e-1	2	3	3.471017e-4	6.666667e-1	MLT1I,MLT1I,MLT1I,MLT1I,MLT1I,MLT1I,MLT1I,MLT1I,MLT1I,MLT1I,MLT1I,MLT1I,MLT1I,MLT1I,MLT1I	ERCC4,XRCC1
GO Biological Process	GO:0050867	positive regulation of cell activation	114	1.562029e-4	1.000000e+0	1.767970e-2	1.196172e+0	3.502840e+2	419	3.183821e-2	3.808398e-2	351	1.600336e-4	1.000000e+0	5.882945e-3	1.317426e+0	9.412292e+1	124	303	2.152031e-2	4.092409e-1	MLT1I,MLT1I,MLT1I,MLT1I,MLT1I,MLT1I,MLT1I,MLT1I,MLT1I,MLT1I,MLT1I,MLT1I,MLT1I,MLT1I,MLT1I,MLT1I,MLT1I,MLT1I,MLT1I,MLT1I,MLT1I,MLT1I,MLT1I,MLT1I,MLT1I,MLT1I,MLT1I,MLT1I,MLT1I,MLT1I,MLT1I,MLT1I,MLT1I,MLT1I,MLT1I,MLT1I,MLT1I,MLT1I,MLT1I,MLT1I,MLT1I,MLT1I,MLT1I,MLT1I,MLT1I,MLT1I,MLT1I,MLT1I,MLT1I,MLT1I,MLT1I,MLT1I,MLT1I,MLT1I,MLT1I,MLT1I,MLT1I,MLT1I,MLT1I,MLT1I,MLT1I,MLT1I,MLT1I,MLT1I,MLT1I,MLT1I,MLT…	ADA,ADORA2B,ANXA1,AP3B1,APP,BCL2,BCL6,BST1,CARD11,CCL19,CCL2,CCR2,CD1D,CD2,CD226,CD244,CD276,CD28,CD38,CD47,CD5,CD55,CD6,CD83,CDC42,CDKN1A,CTGF,CTLA4,CYLD,DOCK8,DPP4,DUSP10,EFNB1,EFNB2,ENSG00000113811,ENSG00000259680,FAM49B,FGF10,FLT3LG,GAB2,GAS6,GATA3,GLI2,GLI3,GPAM,GPR183,GRAP2,HES1,HHLA2,HLA-DPA1,HLX,HSPH1,ICOS,IGF1,IGFBP2,IGLL1,IL12B,IL15,IL1B,IL33,IL4R,IL6,IL6ST,IL7,IL7R,IRS2,ITPKB,KIRREL,LB…
GO Biological Process	GO:0060907	positive regulation of macrophage cytokine production	115	1.563642e-4	1.000000e+0	1.754406e-2	2.093852e+0	1.480525e+1	31	1.345687e-3	2.817670e-3	2671	1.402019e-1	1.000000e+0	6.772838e-1	1.839540e+0	2.174457e+0	4	7	6.942034e-4	5.714286e-1	MLT1I,MLT1I,MLT1I,MLT1I,MLT1I,MLT1I,MLT1I,MLT1I,MLT1I,MLT1I,MLT1I,MLT1I,MLT1I,MLT1I,MLT1I,MLT1I,MLT1I,MLT1I,MLT1I,MLT1I,MLT1I,MLT1I,MLT1I,MLT1I,MLT1I,MLT1I,MLT1I,MLT1I,MLT1I,MLT1I,MLT1I	GPRC5B,SEMA7A,TLR4,WNT5A
GO Biological Process	GO:0021536	diencephalon development	116	1.571045e-4	1.000000e+0	1.747517e-2	1.279819e+0	1.797129e+2	230	1.633457e-2	2.090529e-2	74	4.705680e-10	6.071739e-6	8.205053e-8	2.117891e+0	2.360839e+1	50	76	8.677543e-3	6.578947e-1	MLT1I,MLT1I,MLT1I,MLT1I,MLT1I,MLT1I,MLT1I,MLT1I,MLT1I,MLT1I,MLT1I,MLT1I,MLT1I,MLT1I,MLT1I,MLT1I,MLT1I,MLT1I,MLT1I,MLT1I,MLT1I,MLT1I,MLT1I,MLT1I,MLT1I,MLT1I,MLT1I,MLT1I,MLT1I,MLT1I,MLT1I,MLT1I,MLT1I,MLT1I,MLT1I,MLT1I,MLT1I,MLT1I,MLT1I,MLT1I,MLT1I,MLT1I,MLT1I,MLT1I,MLT1I,MLT1I,MLT1I,MLT1I,MLT1I,MLT1I,MLT1I,MLT1I,MLT1I,MLT1I,MLT1I,MLT1I,MLT1I,MLT1I,MLT1I,MLT1I,MLT1I,MLT1I,MLT1I,MLT1I,MLT1I,MLT1I,MLT…	ADCYAP1,ALDH1A2,ARX,BMP2,BMP4,BMPR1A,CNTNAP2,CREB1,DRD2,ETS1,FGF10,FOXB1,GHRH,GHRHR,GLI2,HES1,ISL1,KCNC2,LEF1,MSX1,NCOA1,NKX2-1,NKX2-6,NOG,NR0B1,NR4A2,NRP1,OTP,PAX6,PITX1,PITX2,POU1F1,POU3F2,POU4F1,PTCHD1,PTN,RBPJ,SALL1,SEMA3A,SEMA5A,SHH,SIX3,SLC6A3,SLC6A4,SOX2,SRD5A1,TAL2,WNT4,WNT5A,ZEB2
GO Biological Process	GO:1904506	negative regulation of telomere maintenance in response to DNA damage	117	1.598638e-4	1.000000e+0	1.763011e-2	3.099631e+0	4.839286e+0	15	4.398551e-4	1.363388e-3	5088	3.671021e-1	1.000000e+0	9.309588e-1	1.609597e+0	1.242547e+0	2	4	3.471017e-4	5.000000e-1	MLT1I,MLT1I,MLT1I,MLT1I,MLT1I,MLT1I,MLT1I,MLT1I,MLT1I,MLT1I,MLT1I,MLT1I,MLT1I,MLT1I,MLT1I	ERCC4,XRCC1
GO Biological Process	GO:0070295	renal water absorption	118	1.645939e-4	1.000000e+0	1.799792e-2	2.584772e+0	7.737626e+0	20	7.032927e-4	1.817851e-3	8505	7.741972e-1	1.000000e+0	1.000000e+0	8.047987e-1	1.242547e+0	1	4	1.735509e-4	2.500000e-1	MLT1I,MLT1I,MLT1I,MLT1I,MLT1I,MLT1I,MLT1I,MLT1I,MLT1I,MLT1I,MLT1I,MLT1I,MLT1I,MLT1I,MLT1I,MLT1I,MLT1I,MLT1I,MLT1I,MLT1I	HAS2
GO Biological Process	GO:0033194	response to hydroperoxide	119	1.694465e-4	1.000000e+0	1.837284e-2	1.840635e+0	2.336151e+1	43	2.123387e-3	3.908380e-3	1273	2.673353e-2	1.000000e+0	2.709684e-1	1.788442e+0	5.591460e+0	10	18	1.735509e-3	5.555556e-1	MLT1I,MLT1I,MLT1I,MLT1I,MLT1I,MLT1I,MLT1I,MLT1I,MLT1I,MLT1I,MLT1I,MLT1I,MLT1I,MLT1I,MLT1I,MLT1I,MLT1I,MLT1I,MLT1I,MLT1I,MLT1I,MLT1I,MLT1I,MLT1I,MLT1I,MLT1I,MLT1I,MLT1I,MLT1I,MLT1I,MLT1I,MLT1I,MLT1I,MLT1I,MLT1I,MLT1I,MLT1I,MLT1I,MLT1I,MLT1I,MLT1I,MLT1I,MLT1I	CD38,DAPK1,GPX3,MGST1,OXR1,PRKD1,STX2,STX4,TP53INP1,XRCC1
GO Biological Process	GO:0098727	maintenance of cell number	120	1.737386e-4	1.000000e+0	1.868124e-2	1.244061e+0	2.290885e+2	285	2.082244e-2	2.590438e-2	527	1.106090e-3	1.000000e+0	2.708136e-2	1.409866e+0	4.255723e+1	60	137	1.041305e-2	4.379562e-1	MLT1I,MLT1I,MLT1I,MLT1I,MLT1I,MLT1I,MLT1I,MLT1I,MLT1I,MLT1I,MLT1I,MLT1I,MLT1I,MLT1I,MLT1I,MLT1I,MLT1I,MLT1I,MLT1I,MLT1I,MLT1I,MLT1I,MLT1I,MLT1I,MLT1I,MLT1I,MLT1I,MLT1I,MLT1I,MLT1I,MLT1I,MLT1I,MLT1I,MLT1I,MLT1I,MLT1I,MLT1I,MLT1I,MLT1I,MLT1I,MLT1I,MLT1I,MLT1I,MLT1I,MLT1I,MLT1I,MLT1I,MLT1I,MLT1I,MLT1I,MLT1I,MLT1I,MLT1I,MLT1I,MLT1I,MLT1I,MLT1I,MLT1I,MLT1I,MLT1I,MLT1I,MLT1I,MLT1I,MLT1I,MLT1I,MLT1I,MLT…	ASPM,BMPR1A,CDH2,CTNNB1,DIS3L2,DPPA4,EIF4E,ELF5,EOMES,EPAS1,ESRRB,FANCC,FGF10,FOXD3,FOXO1,FOXO3,FOXP1,FUT10,FZD7,HES1,IGF1,JAG1,KIT,KLF10,KLF4,LDB2,MCPH1,MED10,MED14,MED21,MED30,METTL14,MTF2,NIPBL,NOG,NOTCH2,NR2E1,PBX1,POLR2I,PRDM16,PROX1,PRRX1,RBPJ,SALL1,SALL4,SIX2,SMAD2,SMAD4,SOX2,SOX4,SOX9,SS18,TBX3,TDGF1,WNT7A,WNT9B,ZCCHC11,ZFP36L2,ZHX2,ZIC3
GO Biological Process	GO:0008615	pyridoxine biosynthetic process	121	1.748107e-4	1.000000e+0	1.864118e-2	3.225521e+0	4.340384e+0	14	3.945086e-4	1.272496e-3	6268	5.247898e-1	1.000000e+0	1.000000e+0	1.609597e+0	6.212734e-1	1	2	1.735509e-4	5.000000e-1	MLT1I,MLT1I,MLT1I,MLT1I,MLT1I,MLT1I,MLT1I,MLT1I,MLT1I,MLT1I,MLT1I,MLT1I,MLT1I,MLT1I	PSAT1
GO Biological Process	GO:0072073	kidney epithelium development	122	1.776415e-4	1.000000e+0	1.878777e-2	1.216108e+0	2.869811e+2	349	2.608445e-2	3.172151e-2	85	1.140205e-9	1.471207e-5	1.730831e-7	1.839540e+0	3.914022e+1	72	126	1.249566e-2	5.714286e-1	MLT1I,MLT1I,MLT1I,MLT1I,MLT1I,MLT1I,MLT1I,MLT1I,MLT1I,MLT1I,MLT1I,MLT1I,MLT1I,MLT1I,MLT1I,MLT1I,MLT1I,MLT1I,MLT1I,MLT1I,MLT1I,MLT1I,MLT1I,MLT1I,MLT1I,MLT1I,MLT1I,MLT1I,MLT1I,MLT1I,MLT1I,MLT1I,MLT1I,MLT1I,MLT1I,MLT1I,MLT1I,MLT1I,MLT1I,MLT1I,MLT1I,MLT1I,MLT1I,MLT1I,MLT1I,MLT1I,MLT1I,MLT1I,MLT1I,MLT1I,MLT1I,MLT1I,MLT1I,MLT1I,MLT1I,MLT1I,MLT1I,MLT1I,MLT1I,MLT1I,MLT1I,MLT1I,MLT1I,MLT1I,MLT1I,MLT1I,MLT…	ADAMTS16,AHI1,BASP1,BCL2,BMP2,BMP4,BMP7,BMPER,CALB1,CTNNB1,CTNNBIP1,EFNB2,EPHA4,EPHA7,EYA1,FAT4,FGF1,FGFR1,FGFR2,FOXC1,FOXC2,FOXD1,GATA3,GDNF,GLI3,GZF1,HES1,HOXD11,IRX1,IRX2,IRX3,JAG1,KLF15,LGR4,LHX1,MAGI2,MEF2C,MTSS1,MYC,NOG,NPNT,OSR1,PAX2,PAX8,PBX1,PODXL,POU3F3,PROM1,PTCH1,PTPRO,RARB,ROBO2,SALL1,SHH,SIM1,SIX1,SIX2,SLIT2,SMAD2,SMAD3,SMAD4,SMAD5,SMAD6,SMAD7,SOX9,SPRY1,TCF21,TFAP2B,WNT4,WNT7B,WNT9…
GO Biological Process	GO:2001016	positive regulation of skeletal muscle cell differentiation	123	1.794176e-4	1.000000e+0	1.882134e-2	2.024413e+0	1.630102e+1	33	1.481642e-3	2.999455e-3	1467	3.496725e-2	1.000000e+0	3.075545e-1	2.575356e+0	1.553183e+0	4	5	6.942034e-4	8.000000e-1	MLT1I,MLT1I,MLT1I,MLT1I,MLT1I,MLT1I,MLT1I,MLT1I,MLT1I,MLT1I,MLT1I,MLT1I,MLT1I,MLT1I,MLT1I,MLT1I,MLT1I,MLT1I,MLT1I,MLT1I,MLT1I,MLT1I,MLT1I,MLT1I,MLT1I,MLT1I,MLT1I,MLT1I,MLT1I,MLT1I,MLT1I,MLT1I,MLT1I	ARNTL,CYP26B1,MEF2C,TBX1
GO Biological Process	GO:0050803	regulation of synapse structure or activity	124	1.798496e-4	1.000000e+0	1.871451e-2	1.202861e+0	3.225643e+2	388	2.931870e-2	3.526632e-2	73	4.583928e-10	5.914642e-6	8.102250e-8	1.843050e+0	4.069341e+1	75	131	1.301631e-2	5.725191e-1	MLT1I,MLT1I,MLT1I,MLT1I,MLT1I,MLT1I,MLT1I,MLT1I,MLT1I,MLT1I,MLT1I,MLT1I,MLT1I,MLT1I,MLT1I,MLT1I,MLT1I,MLT1I,MLT1I,MLT1I,MLT1I,MLT1I,MLT1I,MLT1I,MLT1I,MLT1I,MLT1I,MLT1I,MLT1I,MLT1I,MLT1I,MLT1I,MLT1I,MLT1I,MLT1I,MLT1I,MLT1I,MLT1I,MLT1I,MLT1I,MLT1I,MLT1I,MLT1I,MLT1I,MLT1I,MLT1I,MLT1I,MLT1I,MLT1I,MLT1I,MLT1I,MLT1I,MLT1I,MLT1I,MLT1I,MLT1I,MLT1I,MLT1I,MLT1I,MLT1I,MLT1I,MLT1I,MLT1I,MLT1I,MLT1I,MLT1I,MLT…	AMIGO2,APP,ARHGEF15,ASIC2,BAI3,BDNF,BHLHB9,C1QL3,CBLN1,CBLN2,CDC42,CDH2,CLSTN1,CLSTN2,CTNNA2,CUX2,DAB2IP,DISC1,DKK1,DRD2,EFNA5,EPHA4,EPHA7,EPHB1,EPHB2,FLRT2,FLRT3,FRMPD4,FZD9,GRID2,IL1RAP,IL1RAPL1,LINGO2,LPHN1,LPHN3,LRRC4,LRRN1,LRRN3,LRRTM1,LRRTM3,LRTM1,MEF2C,MESDC2,NEDD4,NEURL1,NLGN1,NRXN1,NTRK2,NTRK3,PDLIM5,PPP1R9A,PTN,PTPRD,PVRL1,RAB17,RELN,ROBO2,SIX1,SLITRK1,SLITRK2,SLITRK3,SLITRK4,SLITRK5,SL…
GO Biological Process	GO:0051962	positive regulation of nervous system development	125	1.841652e-4	1.000000e+0	1.901027e-2	1.116343e+0	8.966781e+2	1001	8.150137e-2	9.098346e-2	29	3.458435e-13	4.462419e-9	1.538765e-10	1.506857e+0	1.459992e+2	220	470	3.818119e-2	4.680851e-1	MLT1I,MLT1I,MLT1I,MLT1I,MLT1I,MLT1I,MLT1I,MLT1I,MLT1I,MLT1I,MLT1I,MLT1I,MLT1I,MLT1I,MLT1I,MLT1I,MLT1I,MLT1I,MLT1I,MLT1I,MLT1I,MLT1I,MLT1I,MLT1I,MLT1I,MLT1I,MLT1I,MLT1I,MLT1I,MLT1I,MLT1I,MLT1I,MLT1I,MLT1I,MLT1I,MLT1I,MLT1I,MLT1I,MLT1I,MLT1I,MLT1I,MLT1I,MLT1I,MLT1I,MLT1I,MLT1I,MLT1I,MLT1I,MLT1I,MLT1I,MLT1I,MLT1I,MLT1I,MLT1I,MLT1I,MLT1I,MLT1I,MLT1I,MLT1I,MLT1I,MLT1I,MLT1I,MLT1I,MLT1I,MLT1I,MLT1I,MLT…	ABL2,ADCYAP1,ADRA2B,ADRA2C,AMIGO2,ASCL1,ASIC2,ASPM,ATF1,ATOH1,BAI3,BCL2,BCL6,BDNF,BHLHB9,BIN1,BMP2,BMP4,BMP5,BMP7,BMPR2,BRINP1,BRINP2,BRINP3,C21orf91,CAMK1D,CAPRIN1,CBLN1,CBLN2,CCR2,CDH4,CDKL5,CLSTN1,CLSTN2,CNR1,CNTN1,COBL,CSF1,CTNNB1,CUX1,CUX2,CXCL12,CXCR4,DAB1,DAB2IP,DCT,DISC1,DKK1,DLX2,DMRTA2,DPYSL3,DRD2,DSCAM,DYNLT1,EFNA5,ENSG00000117598,EPHA3,EPHA4,EPHB1,EPHB2,FAM150B,FBXO31,FBXO38,FGF20,FGF…
GO Biological Process	GO:0009785	blue light signaling pathway	126	1.887797e-4	1.000000e+0	1.933194e-2	5.247025e+0	1.524673e+0	8	1.385815e-4	7.271405e-4	6268	5.247898e-1	1.000000e+0	1.000000e+0	1.609597e+0	6.212734e-1	1	2	1.735509e-4	5.000000e-1	MLT1I,MLT1I,MLT1I,MLT1I,MLT1I,MLT1I,MLT1I,MLT1I	CRY1
GO Biological Process	GO:2000427	positive regulation of apoptotic cell clearance	127	1.888429e-4	1.000000e+0	1.918614e-2	2.923324e+0	5.473221e+0	16	4.974751e-4	1.454281e-3	5834	4.751836e-1	1.000000e+0	1.000000e+0	1.207198e+0	2.485094e+0	3	8	5.206526e-4	3.750000e-1	MLT1I,MLT1I,MLT1I,MLT1I,MLT1I,MLT1I,MLT1I,MLT1I,MLT1I,MLT1I,MLT1I,MLT1I,MLT1I,MLT1I,MLT1I,MLT1I	C2,CCL2,MFGE8
GO Biological Process	GO:0043303	mast cell degranulation	128	1.913910e-4	1.000000e+0	1.929311e-2	1.911131e+0	1.988352e+1	38	1.807264e-3	3.453917e-3	2008	8.895207e-2	1.000000e+0	5.715879e-1	1.609597e+0	4.970187e+0	8	16	1.388407e-3	5.000000e-1	MLT1I,MLT1I,MLT1I,MLT1I,MLT1I,MLT1I,MLT1I,MLT1I,MLT1I,MLT1I,MLT1I,MLT1I,MLT1I,MLT1I,MLT1I,MLT1I,MLT1I,MLT1I,MLT1I,MLT1I,MLT1I,MLT1I,MLT1I,MLT1I,MLT1I,MLT1I,MLT1I,MLT1I,MLT1I,MLT1I,MLT1I,MLT1I,MLT1I,MLT1I,MLT1I,MLT1I,MLT1I,MLT1I	CHGA,CPLX2,KIT,LAT,MRGPRX2,NR4A3,PIK3CG,RASGRP1
GO Biological Process	GO:0014032	neural crest cell development	129	1.920072e-4	1.000000e+0	1.920519e-2	1.314890e+0	1.399356e+2	184	1.271911e-2	1.672423e-2	156	5.257388e-7	6.783608e-3	4.348466e-5	2.018817e+0	1.832756e+1	37	59	6.421381e-3	6.271186e-1	MLT1I,MLT1I,MLT1I,MLT1I,MLT1I,MLT1I,MLT1I,MLT1I,MLT1I,MLT1I,MLT1I,MLT1I,MLT1I,MLT1I,MLT1I,MLT1I,MLT1I,MLT1I,MLT1I,MLT1I,MLT1I,MLT1I,MLT1I,MLT1I,MLT1I,MLT1I,MLT1I,MLT1I,MLT1I,MLT1I,MLT1I,MLT1I,MLT1I,MLT1I,MLT1I,MLT1I,MLT1I,MLT1I,MLT1I,MLT1I,MLT1I,MLT1I,MLT1I,MLT1I,MLT1I,MLT1I,MLT1I,MLT1I,MLT1I,MLT1I,MLT1I,MLT1I,MLT1I,MLT1I,MLT1I,MLT1I,MLT1I,MLT1I,MLT1I,MLT1I,MLT1I,MLT1I,MLT1I,MLT1I,MLT1I,MLT1I,MLT…	ALDH1A2,ALX1,BMPR1A,CYP26C1,EDN1,EDNRA,EDNRB,EFNB1,ERBB4,FGF19,FOLR1,FOXC1,FOXC2,GDNF,HAND2,HES1,HIF1A,ISL1,JAG1,KBTBD8,KITLG,LEF1,NRG1,NRP1,OVOL2,PEF1,PHOX2B,PITX2,SEMA3A,SEMA3C,SHH,SNAI2,SOX11,SOX9,TBX1,TCOF1,ZEB2
GO Biological Process	GO:0051149	positive regulation of muscle cell differentiation	130	1.923385e-4	1.000000e+0	1.909034e-2	1.319103e+0	1.364563e+2	180	1.240287e-2	1.636066e-2	396	2.997480e-4	1.000000e+0	9.766789e-3	1.573829e+0	2.795730e+1	44	90	7.636237e-3	4.888889e-1	MLT1I,MLT1I,MLT1I,MLT1I,MLT1I,MLT1I,MLT1I,MLT1I,MLT1I,MLT1I,MLT1I,MLT1I,MLT1I,MLT1I,MLT1I,MLT1I,MLT1I,MLT1I,MLT1I,MLT1I,MLT1I,MLT1I,MLT1I,MLT1I,MLT1I,MLT1I,MLT1I,MLT1I,MLT1I,MLT1I,MLT1I,MLT1I,MLT1I,MLT1I,MLT1I,MLT1I,MLT1I,MLT1I,MLT1I,MLT1I,MLT1I,MLT1I,MLT1I,MLT1I,MLT1I,MLT1I,MLT1I,MLT1I,MLT1I,MLT1I,MLT1I,MLT1I,MLT1I,MLT1I,MLT1I,MLT1I,MLT1I,MLT1I,MLT1I,MLT1I,MLT1I,MLT1I,MLT1I,MLT1I,MLT1I,MLT1I,MLT…	AKAP6,BCL2,BMP4,BNIP2,BOC,BTG1,CDC42,CDH2,CTH,CTNNA1,CTNNA2,CTNNB1,CYP26B1,EDN1,EFNB2,FLT3LG,HIF1AN,IGF1,IGFBP3,IL4R,KIT,LMOD3,MAP3K5,MEF2A,MEF2C,MORF4L2,MYF5,MYOCD,NEK5,NFATC2,NRG1,OLFM2,PIAS1,PIN1,PLCB1,PROX1,RANBP3L,RBPJ,SETD3,SHH,SHOX2,TBX1,TNFSF14,TRIM32
GO Biological Process	GO:0007409	axonogenesis	131	1.939289e-4	1.000000e+0	1.910126e-2	1.134347e+0	6.858573e+2	778	6.233933e-2	7.071442e-2	26	2.296654e-14	2.963373e-10	1.139759e-11	1.628314e+0	1.068590e+2	174	344	3.019785e-2	5.058140e-1	MLT1I,MLT1I,MLT1I,MLT1I,MLT1I,MLT1I,MLT1I,MLT1I,MLT1I,MLT1I,MLT1I,MLT1I,MLT1I,MLT1I,MLT1I,MLT1I,MLT1I,MLT1I,MLT1I,MLT1I,MLT1I,MLT1I,MLT1I,MLT1I,MLT1I,MLT1I,MLT1I,MLT1I,MLT1I,MLT1I,MLT1I,MLT1I,MLT1I,MLT1I,MLT1I,MLT1I,MLT1I,MLT1I,MLT1I,MLT1I,MLT1I,MLT1I,MLT1I,MLT1I,MLT1I,MLT1I,MLT1I,MLT1I,MLT1I,MLT1I,MLT1I,MLT1I,MLT1I,MLT1I,MLT1I,MLT1I,MLT1I,MLT1I,MLT1I,MLT1I,MLT1I,MLT1I,MLT1I,MLT1I,MLT1I,MLT1I,MLT…	AFG3L2,ALCAM,ANK3,APBB2,APP,ARTN,ARX,ATOH1,AUTS2,B3GNT2,BCL11B,BCL2,BDNF,BMP7,BMPR1B,BOC,BRSK2,C9orf72,CCK,CDH11,CDH4,CDK5R1,CHL1,CNTN4,COBL,COL25A1,CREB1,CTNNA2,CXCL12,CXCR4,DAB1,DCC,DOK2,DOK5,DOK6,DPYSL2,DRD2,DRGX,DSCAML1,EFNA5,EFNB1,EFNB2,ENSG00000117600,EPHA4,EPHA5,EPHA7,EPHA8,EPHB1,EPHB2,EPYC,ETV1,EXT1,FEZ2,FGFR2,FLRT2,FLRT3,FOXB1,FOXD1,FOXG1,FRS2,GAB2,GAP43,GATA3,GDF7,GDNF,GFRA1,GFRA2,GFRA3…
GO Biological Process	GO:0097485	neuron projection guidance	132	1.954358e-4	1.000000e+0	1.910385e-2	1.159658e+0	4.984228e+2	578	4.530292e-2	5.253590e-2	31	5.721442e-13	7.382377e-9	2.381412e-10	1.737795e+0	7.020389e+1	122	226	2.117320e-2	5.398230e-1	MLT1I,MLT1I,MLT1I,MLT1I,MLT1I,MLT1I,MLT1I,MLT1I,MLT1I,MLT1I,MLT1I,MLT1I,MLT1I,MLT1I,MLT1I,MLT1I,MLT1I,MLT1I,MLT1I,MLT1I,MLT1I,MLT1I,MLT1I,MLT1I,MLT1I,MLT1I,MLT1I,MLT1I,MLT1I,MLT1I,MLT1I,MLT1I,MLT1I,MLT1I,MLT1I,MLT1I,MLT1I,MLT1I,MLT1I,MLT1I,MLT1I,MLT1I,MLT1I,MLT1I,MLT1I,MLT1I,MLT1I,MLT1I,MLT1I,MLT1I,MLT1I,MLT1I,MLT1I,MLT1I,MLT1I,MLT1I,MLT1I,MLT1I,MLT1I,MLT1I,MLT1I,MLT1I,MLT1I,MLT1I,MLT1I,MLT1I,MLT…	ALCAM,APBB2,APP,ARTN,ARX,ATOH1,B3GNT2,BCL11B,BDNF,BMP7,BMPR1B,BOC,CDH4,CDK5R1,CHL1,CNTN4,CREB1,CXCL12,CXCR4,DAB1,DCC,DOK2,DOK5,DOK6,DPYSL2,DRGX,EFNA5,EFNB1,EFNB2,EPHA4,EPHA5,EPHA7,EPHA8,EPHB1,EPHB2,ETV1,EXT1,FEZ2,FLRT2,FLRT3,FOXD1,FOXG1,FRS2,GAB2,GAP43,GATA3,GDF7,GDNF,GFRA1,GFRA2,GFRA3,GLI2,GLI3,GRB10,IRS2,ISL1,ISL2,ISPD,KIF5B,KIRREL,KLF7,LAMA2,LGI1,LHX1,LHX2,LMX1A,NCAM1,NEO1,NFIB,NKX2-1,NOG,NR4A…
GO Biological Process	GO:0051965	positive regulation of synapse assembly	133	1.958033e-4	1.000000e+0	1.899586e-2	1.250600e+0	2.142971e+2	268	1.947801e-2	2.435921e-2	106	2.550032e-8	3.290306e-4	3.104063e-6	2.080095e+0	2.019138e+1	42	65	7.289136e-3	6.461538e-1	MLT1I,MLT1I,MLT1I,MLT1I,MLT1I,MLT1I,MLT1I,MLT1I,MLT1I,MLT1I,MLT1I,MLT1I,MLT1I,MLT1I,MLT1I,MLT1I,MLT1I,MLT1I,MLT1I,MLT1I,MLT1I,MLT1I,MLT1I,MLT1I,MLT1I,MLT1I,MLT1I,MLT1I,MLT1I,MLT1I,MLT1I,MLT1I,MLT1I,MLT1I,MLT1I,MLT1I,MLT1I,MLT1I,MLT1I,MLT1I,MLT1I,MLT1I,MLT1I,MLT1I,MLT1I,MLT1I,MLT1I,MLT1I,MLT1I,MLT1I,MLT1I,MLT1I,MLT1I,MLT1I,MLT1I,MLT1I,MLT1I,MLT1I,MLT1I,MLT1I,MLT1I,MLT1I,MLT1I,MLT1I,MLT1I,MLT1I,MLT…	AMIGO2,ASIC2,BAI3,BDNF,BHLHB9,CBLN1,CBLN2,CLSTN1,CLSTN2,CUX2,EFNA5,EPHB1,EPHB2,FLRT2,FLRT3,GRID2,IL1RAP,IL1RAPL1,LINGO2,LPHN1,LPHN3,LRRN1,LRRN3,LRRTM1,LRRTM3,LRTM1,NLGN1,NRXN1,NTRK2,NTRK3,PTPRD,SLITRK1,SLITRK2,SLITRK3,SLITRK4,SLITRK5,SLITRK6,SYNDIG1,THBS2,TPBG,UBE2V2,WNT7A
GO Biological Process	GO:1901522	positive regulation of transcription from RNA polymerase II promoter involved in cellular response to chemical stimulus	134	2.135905e-4	1.000000e+0	2.056685e-2	1.616708e+0	3.958661e+1	64	3.598128e-3	5.817124e-3	1756	6.335555e-2	1.000000e+0	4.655334e-1	1.494626e+0	8.697827e+0	13	28	2.256161e-3	4.642857e-1	MLT1I,MLT1I,MLT1I,MLT1I,MLT1I,MLT1I,MLT1I,MLT1I,MLT1I,MLT1I,MLT1I,MLT1I,MLT1I,MLT1I,MLT1I,MLT1I,MLT1I,MLT1I,MLT1I,MLT1I,MLT1I,MLT1I,MLT1I,MLT1I,MLT1I,MLT1I,MLT1I,MLT1I,MLT1I,MLT1I,MLT1I,MLT1I,MLT1I,MLT1I,MLT1I,MLT1I,MLT1I,MLT1I,MLT1I,MLT1I,MLT1I,MLT1I,MLT1I,MLT1I,MLT1I,MLT1I,MLT1I,MLT1I,MLT1I,MLT1I,MLT1I,MLT1I,MLT1I,MLT1I,MLT1I,MLT1I,MLT1I,MLT1I,MLT1I,MLT1I,MLT1I,MLT1I,MLT1I,MLT1I	BMP2,CHD6,FOXA2,HIF1A,NCOA1,NFE2L2,RBPJ,RUNX2,RXRA,RXRG,SMAD4,SMAD5,VEGFA
GO Biological Process	GO:0060012	synaptic transmission, glycinergic	135	2.142534e-4	1.000000e+0	2.047786e-2	2.353192e+0	9.773959e+0	23	8.883802e-4	2.090529e-3	1420	3.345361e-2	1.000000e+0	3.039802e-1	2.299425e+0	2.174457e+0	5	7	8.677543e-4	7.142857e-1	MLT1I,MLT1I,MLT1I,MLT1I,MLT1I,MLT1I,MLT1I,MLT1I,MLT1I,MLT1I,MLT1I,MLT1I,MLT1I,MLT1I,MLT1I,MLT1I,MLT1I,MLT1I,MLT1I,MLT1I,MLT1I,MLT1I,MLT1I	GLRA1,GLRA2,GLRA3,GLRB,SLC6A5
GO Biological Process	GO:1905768	negative regulation of double-stranded telomeric DNA binding	136	2.182084e-4	1.000000e+0	2.070252e-2	3.154802e+0	4.437679e+0	14	4.033520e-4	1.272496e-3	4073	3.106367e-1	1.000000e+0	9.840769e-1	3.219195e+0	3.106367e-1	1	1	1.735509e-4	1.000000e+0	MLT1I,MLT1I,MLT1I,MLT1I,MLT1I,MLT1I,MLT1I,MLT1I,MLT1I,MLT1I,MLT1I,MLT1I,MLT1I,MLT1I	ERCC4
GO Biological Process	GO:0003097	renal water transport	137	2.221757e-4	1.000000e+0	2.092506e-2	2.524577e+0	7.922119e+0	20	7.200617e-4	1.817851e-3	9058	8.443550e-1	1.000000e+0	1.000000e+0	6.438389e-1	1.553183e+0	1	5	1.735509e-4	2.000000e-1	MLT1I,MLT1I,MLT1I,MLT1I,MLT1I,MLT1I,MLT1I,MLT1I,MLT1I,MLT1I,MLT1I,MLT1I,MLT1I,MLT1I,MLT1I,MLT1I,MLT1I,MLT1I,MLT1I,MLT1I	HAS2
GO Biological Process	GO:0061005	cell differentiation involved in kidney development	138	2.262804e-4	1.000000e+0	2.115722e-2	1.388562e+0	9.218173e+1	128	8.378633e-3	1.163425e-2	340	1.269434e-4	1.000000e+0	4.817502e-3	1.916187e+0	1.304674e+1	25	42	4.338771e-3	5.952381e-1	MLT1I,MLT1I,MLT1I,MLT1I,MLT1I,MLT1I,MLT1I,MLT1I,MLT1I,MLT1I,MLT1I,MLT1I,MLT1I,MLT1I,MLT1I,MLT1I,MLT1I,MLT1I,MLT1I,MLT1I,MLT1I,MLT1I,MLT1I,MLT1I,MLT1I,MLT1I,MLT1I,MLT1I,MLT1I,MLT1I,MLT1I,MLT1I,MLT1I,MLT1I,MLT1I,MLT1I,MLT1I,MLT1I,MLT1I,MLT1I,MLT1I,MLT1I,MLT1I,MLT1I,MLT1I,MLT1I,MLT1I,MLT1I,MLT1I,MLT1I,MLT1I,MLT1I,MLT1I,MLT1I,MLT1I,MLT1I,MLT1I,MLT1I,MLT1I,MLT1I,MLT1I,MLT1I,MLT1I,MLT1I,MLT1I,MLT1I,MLT…	BASP1,BMP4,FOXC2,GDNF,GLI3,HES1,JAG1,KLF15,LGR4,MAGI2,MEF2C,MTSS1,OSR1,PAX2,PAX8,PODXL,POU3F3,PROM1,PTCH1,PTPRO,SALL1,SIX2,TCF21,WNT4,WT1
GO Biological Process	GO:0002818	intracellular defense response	139	2.307002e-4	1.000000e+0	2.141529e-2	1.384263e+1	2.889624e-1	4	2.626453e-5	3.635703e-4	4073	3.106367e-1	1.000000e+0	9.840769e-1	3.219195e+0	3.106367e-1	1	1	1.735509e-4	1.000000e+0	MLT1I,MLT1I,MLT1I,MLT1I	GNLY
GO Biological Process	GO:0060712	spongiotrophoblast layer development	140	2.307629e-4	1.000000e+0	2.126810e-2	1.874971e+0	2.080032e+1	39	1.890594e-3	3.544810e-3	6896	5.400212e-1	1.000000e+0	1.000000e+0	1.073065e+0	3.727640e+0	4	12	6.942034e-4	3.333333e-1	MLT1I,MLT1I,MLT1I,MLT1I,MLT1I,MLT1I,MLT1I,MLT1I,MLT1I,MLT1I,MLT1I,MLT1I,MLT1I,MLT1I,MLT1I,MLT1I,MLT1I,MLT1I,MLT1I,MLT1I,MLT1I,MLT1I,MLT1I,MLT1I,MLT1I,MLT1I,MLT1I,MLT1I,MLT1I,MLT1I,MLT1I,MLT1I,MLT1I,MLT1I,MLT1I,MLT1I,MLT1I,MLT1I,MLT1I	ADM,GJB5,ZFAT,ZFP36L1
GO Biological Process	GO:0043009	chordate embryonic development	141	2.308667e-4	1.000000e+0	2.112676e-2	1.123569e+0	7.796585e+2	876	7.086517e-2	7.962189e-2	147	4.167930e-7	5.377880e-3	3.658422e-5	1.316680e+0	1.724034e+2	227	555	3.939604e-2	4.090090e-1	MLT1I,MLT1I,MLT1I,MLT1I,MLT1I,MLT1I,MLT1I,MLT1I,MLT1I,MLT1I,MLT1I,MLT1I,MLT1I,MLT1I,MLT1I,MLT1I,MLT1I,MLT1I,MLT1I,MLT1I,MLT1I,MLT1I,MLT1I,MLT1I,MLT1I,MLT1I,MLT1I,MLT1I,MLT1I,MLT1I,MLT1I,MLT1I,MLT1I,MLT1I,MLT1I,MLT1I,MLT1I,MLT1I,MLT1I,MLT1I,MLT1I,MLT1I,MLT1I,MLT1I,MLT1I,MLT1I,MLT1I,MLT1I,MLT1I,MLT1I,MLT1I,MLT1I,MLT1I,MLT1I,MLT1I,MLT1I,MLT1I,MLT1I,MLT1I,MLT1I,MLT1I,MLT1I,MLT1I,MLT1I,MLT1I,MLT1I,MLT…	ACVR2A,ADA,ADAR,ADM,ALDH1A2,ALKBH1,ALX1,ALX4,AMOT,ANGPT1,APAF1,APBA1,APBA2,APOB,ARL13B,ARNT2,ATP6AP2,AXIN2,B9D1,BBS4,BCL2L11,BMP2,BMP4,BMP5,BMP7,BMPR1A,BMPR2,BTF3,C6,CC2D2A,CDKN1C,CEBPB,CECR2,CHST11,CNOT2,COBL,COL11A1,COPS3,CRB2,CTNNB1,CUL3,DACT1,DAD1,DKK1,DLC1,DLX2,DMRT2,DSCAML1,E2F7,EDN1,EDNRA,EGFR,EN1,EOMES,EPAS1,EPB41L5,ERCC2,EXT1,EYA1,FGF9,FGFR1,FGFR2,FLCN,FLVCR1,FOLR1,FOXA1,FOXB1,FOXC1,FOXC…
GO Biological Process	GO:0032811	negative regulation of epinephrine secretion	142	2.395568e-4	1.000000e+0	2.176762e-2	2.445034e+0	8.588837e+0	21	7.806615e-4	1.908744e-3	2058	9.194281e-2	1.000000e+0	5.764519e-1	2.414396e+0	1.242547e+0	3	4	5.206526e-4	7.500000e-1	MLT1I,MLT1I,MLT1I,MLT1I,MLT1I,MLT1I,MLT1I,MLT1I,MLT1I,MLT1I,MLT1I,MLT1I,MLT1I,MLT1I,MLT1I,MLT1I,MLT1I,MLT1I,MLT1I,MLT1I,MLT1I	ADRA2A,ADRA2B,ADRA2C
GO Biological Process	GO:0009101	glycoprotein biosynthetic process	143	2.407770e-4	1.000000e+0	2.172549e-2	1.171724e+0	4.224544e+2	495	3.839797e-2	4.499182e-2	366	1.986603e-4	1.000000e+0	7.003590e-3	1.301588e+0	1.006463e+2	131	324	2.273516e-2	4.043210e-1	MLT1I,MLT1I,MLT1I,MLT1I,MLT1I,MLT1I,MLT1I,MLT1I,MLT1I,MLT1I,MLT1I,MLT1I,MLT1I,MLT1I,MLT1I,MLT1I,MLT1I,MLT1I,MLT1I,MLT1I,MLT1I,MLT1I,MLT1I,MLT1I,MLT1I,MLT1I,MLT1I,MLT1I,MLT1I,MLT1I,MLT1I,MLT1I,MLT1I,MLT1I,MLT1I,MLT1I,MLT1I,MLT1I,MLT1I,MLT1I,MLT1I,MLT1I,MLT1I,MLT1I,MLT1I,MLT1I,MLT1I,MLT1I,MLT1I,MLT1I,MLT1I,MLT1I,MLT1I,MLT1I,MLT1I,MLT1I,MLT1I,MLT1I,MLT1I,MLT1I,MLT1I,MLT1I,MLT1I,MLT1I,MLT1I,MLT1I,MLT…	A4GALT,ACPL2,ADAMTS5,ADAMTSL1,ALG10,ALG10B,ALG1L,ALG2,ART5,B3GALNT1,B3GALT1,B3GALT2,B3GALT5,B3GALTL,B3GAT2,B3GNT2,B4GALT5,B4GALT6,BCAN,BMPR1B,BMPR2,C1GALT1,C4orf27,CHST11,CHST14,CHST3,CHST7,CHST9,CHSY1,CHSY3,CYTL1,DAD1,DCN,DPY19L1,DPY19L2,DPY19L3,DPY19L4,DSE,DSEL,EDEM1,EDEM3,ENSG00000228273,EXT1,EXTL2,FKTN,FOXL1,FUT10,FUT8,FUT9,GALNT1,GALNT10,GALNT11,GALNT12,GALNT13,GALNT15,GALNT18,GALNT2,GALNT3,…
GO Biological Process	GO:0048259	regulation of receptor-mediated endocytosis	144	2.408355e-4	1.000000e+0	2.157986e-2	1.348417e+0	1.119831e+2	151	1.017843e-2	1.372478e-2	849	7.031408e-3	1.000000e+0	1.068625e-1	1.444510e+0	2.422966e+1	35	78	6.074280e-3	4.487179e-1	MLT1I,MLT1I,MLT1I,MLT1I,MLT1I,MLT1I,MLT1I,MLT1I,MLT1I,MLT1I,MLT1I,MLT1I,MLT1I,MLT1I,MLT1I,MLT1I,MLT1I,MLT1I,MLT1I,MLT1I,MLT1I,MLT1I,MLT1I,MLT1I,MLT1I,MLT1I,MLT1I,MLT1I,MLT1I,MLT1I,MLT1I,MLT1I,MLT1I,MLT1I,MLT1I,MLT1I,MLT1I,MLT1I,MLT1I,MLT1I,MLT1I,MLT1I,MLT1I,MLT1I,MLT1I,MLT1I,MLT1I,MLT1I,MLT1I,MLT1I,MLT1I,MLT1I,MLT1I,MLT1I,MLT1I,MLT1I,MLT1I,MLT1I,MLT1I,MLT1I,MLT1I,MLT1I,MLT1I,MLT1I,MLT1I,MLT1I,MLT…	AHI1,ANGPT1,ANXA2,APLN,ARF6,ARRB1,BICD1,BTBD9,CCL19,CD2AP,DAB2,DKK1,DNAJC6,DRD2,FMR1,HIP1,LDLRAP1,LRRTM1,MAGI2,MTMR2,NLGN1,NTF3,PCSK9,PICALM,PIK3CB,PLCG2,SGIP1,SH3GL2,SMAP1,SNAP91,SYK,TBC1D5,TNK2,UBQLN2,VEGFA
GO Biological Process	GO:1904274	tricellular tight junction assembly	145	2.423229e-4	1.000000e+0	2.156340e-2	2.572033e+1	1.166393e-1	3	1.060164e-5	2.726777e-4	4073	3.106367e-1	1.000000e+0	9.840769e-1	3.219195e+0	3.106367e-1	1	1	1.735509e-4	1.000000e+0	MLT1I,MLT1I,MLT1I	LSR
GO Biological Process	GO:0006029	proteoglycan metabolic process	146	2.512030e-4	1.000000e+0	2.220050e-2	1.276662e+0	1.715411e+2	219	1.559181e-2	1.990547e-2	509	9.384607e-4	1.000000e+0	2.378970e-2	1.549983e+0	2.516157e+1	39	81	6.768483e-3	4.814815e-1	MLT1I,MLT1I,MLT1I,MLT1I,MLT1I,MLT1I,MLT1I,MLT1I,MLT1I,MLT1I,MLT1I,MLT1I,MLT1I,MLT1I,MLT1I,MLT1I,MLT1I,MLT1I,MLT1I,MLT1I,MLT1I,MLT1I,MLT1I,MLT1I,MLT1I,MLT1I,MLT1I,MLT1I,MLT1I,MLT1I,MLT1I,MLT1I,MLT1I,MLT1I,MLT1I,MLT1I,MLT1I,MLT1I,MLT1I,MLT1I,MLT1I,MLT1I,MLT1I,MLT1I,MLT1I,MLT1I,MLT1I,MLT1I,MLT1I,MLT1I,MLT1I,MLT1I,MLT1I,MLT1I,MLT1I,MLT1I,MLT1I,MLT1I,MLT1I,MLT1I,MLT1I,MLT1I,MLT1I,MLT1I,MLT1I,MLT1I,MLT…	ACPL2,ADAMTS12,B3GAT2,BCAN,BMP2,BMPR1B,BMPR2,CHST11,CHST14,CHST3,CHST7,CHST9,CHSY1,CHSY3,COL11A1,CYTL1,DCN,DSE,DSEL,EGFLAM,EXT1,EXTL2,FOXL1,HS3ST3B1,HS3ST4,HS3ST5,HS6ST1,HS6ST2,HS6ST3,IDS,IGF1,IMPAD1,NDST3,NDST4,SPOCK3,SULF1,SULF2,VCAN,XYLT1
GO Biological Process	GO:0008595	anterior/posterior axis specification, embryo	147	2.525778e-4	1.000000e+0	2.217015e-2	1.778611e+0	2.530065e+1	45	2.299641e-3	4.090165e-3	769	4.830360e-3	1.000000e+0	8.104829e-2	2.146130e+0	4.659550e+0	10	15	1.735509e-3	6.666667e-1	MLT1I,MLT1I,MLT1I,MLT1I,MLT1I,MLT1I,MLT1I,MLT1I,MLT1I,MLT1I,MLT1I,MLT1I,MLT1I,MLT1I,MLT1I,MLT1I,MLT1I,MLT1I,MLT1I,MLT1I,MLT1I,MLT1I,MLT1I,MLT1I,MLT1I,MLT1I,MLT1I,MLT1I,MLT1I,MLT1I,MLT1I,MLT1I,MLT1I,MLT1I,MLT1I,MLT1I,MLT1I,MLT1I,MLT1I,MLT1I,MLT1I,MLT1I,MLT1I,MLT1I,MLT1I	BASP1,FRS2,NEUROG1,PLD6,T,TBX3,TDGF1,TIFAB,WNT5A,WT1
GO Biological Process	GO:0003002	regionalization	148	2.607911e-4	1.000000e+0	2.273640e-2	1.156653e+0	4.953951e+2	573	4.502773e-2	5.208144e-2	65	2.473598e-10	3.191683e-6	4.910282e-8	1.542745e+0	9.722928e+1	150	313	2.603263e-2	4.792332e-1	MLT1I,MLT1I,MLT1I,MLT1I,MLT1I,MLT1I,MLT1I,MLT1I,MLT1I,MLT1I,MLT1I,MLT1I,MLT1I,MLT1I,MLT1I,MLT1I,MLT1I,MLT1I,MLT1I,MLT1I,MLT1I,MLT1I,MLT1I,MLT1I,MLT1I,MLT1I,MLT1I,MLT1I,MLT1I,MLT1I,MLT1I,MLT1I,MLT1I,MLT1I,MLT1I,MLT1I,MLT1I,MLT1I,MLT1I,MLT1I,MLT1I,MLT1I,MLT1I,MLT1I,MLT1I,MLT1I,MLT1I,MLT1I,MLT1I,MLT1I,MLT1I,MLT1I,MLT1I,MLT1I,MLT1I,MLT1I,MLT1I,MLT1I,MLT1I,MLT1I,MLT1I,MLT1I,MLT1I,MLT1I,MLT1I,MLT1I,MLT…	ACVR2A,ACVR2B,AHI1,ALDH1A2,ALX1,ALX4,ARL13B,ASCL1,ATP6AP2,AXIN2,BARX1,BASP1,BMP2,BMP4,BMPR1A,BMPR1B,BMPR2,CHSY1,CITED2,COBL,CRB2,CRKL,CTNNB1,CTNNBIP1,CXXC4,CYP26B1,CYP26C1,DBX1,DISP1,DKK1,DLX2,DMRT3,DMRTA2,DSCAML1,DUSP6,DYNC2H1,EDN1,EMX2,EN1,EOMES,EPB41L5,ETS2,FGF10,FGFR2,FOXA1,FOXA2,FOXB1,FOXC1,FOXC2,FOXD1,FOXF1,FOXG1,FRS2,GATA4,GLI2,GLI3,GREM2,GSC,HES1,HHIP,HIPK2,HOXB1,HOXD10,HOXD11,HOXD13,HSPB…
GO Biological Process	GO:0046960	sensitization	149	2.688994e-4	1.000000e+0	2.328597e-2	2.949347e+0	5.085872e+0	15	4.622679e-4	1.363388e-3	2178	9.648361e-2	1.000000e+0	5.715923e-1	3.219195e+0	6.212734e-1	2	2	3.471017e-4	1.000000e+0	MLT1I,MLT1I,MLT1I,MLT1I,MLT1I,MLT1I,MLT1I,MLT1I,MLT1I,MLT1I,MLT1I,MLT1I,MLT1I,MLT1I,MLT1I	DRD1,DRD5
GO Biological Process	GO:0048871	multicellular organismal homeostasis	150	2.802692e-4	1.000000e+0	2.410876e-2	1.196230e+0	3.218444e+2	385	2.925327e-2	3.499364e-2	1243	2.534917e-2	1.000000e+0	2.631378e-1	1.178860e+0	8.822082e+1	104	284	1.804929e-2	3.661972e-1	MLT1I,MLT1I,MLT1I,MLT1I,MLT1I,MLT1I,MLT1I,MLT1I,MLT1I,MLT1I,MLT1I,MLT1I,MLT1I,MLT1I,MLT1I,MLT1I,MLT1I,MLT1I,MLT1I,MLT1I,MLT1I,MLT1I,MLT1I,MLT1I,MLT1I,MLT1I,MLT1I,MLT1I,MLT1I,MLT1I,MLT1I,MLT1I,MLT1I,MLT1I,MLT1I,MLT1I,MLT1I,MLT1I,MLT1I,MLT1I,MLT1I,MLT1I,MLT1I,MLT1I,MLT1I,MLT1I,MLT1I,MLT1I,MLT1I,MLT1I,MLT1I,MLT1I,MLT1I,MLT1I,MLT1I,MLT1I,MLT1I,MLT1I,MLT1I,MLT1I,MLT1I,MLT1I,MLT1I,MLT1I,MLT1I,MLT1I,MLT…	ABCA12,ADCY2,ADCY8,ADRB1,ADRB2,AIPL1,ALB,ALOX12B,ALOXE3,AMPD3,AQP4,ARMS2,ARRDC3,BARD1,BBS10,BBS4,BCL2,BTBD9,CLRN1,CRTC3,CSF1,CST4,CTGF,CTNNB1,CTSH,CUBN,CXADR,CYP26B1,CYP4F2,CYTL1,DFNB31,DRD1,DRD2,EDN2,EPAS1,ESRRB,FH,FLT3LG,FOXC1,FOXO1,FTO,GNAS,GPR116,GPR98,HAS2,HOMER2,HTR2A,IL1A,IL1B,IL20RB,IL7,ILDR2,LDB2,LEPR,LPCAT1,LRRK1,LTF,LYZ,MEX3C,MUC13,MUC2,MYO5B,NDN,NOX3,NOX4,NPHP3,NPHP4,NR4A3,OMA1,P2RX7,…
GO Biological Process	GO:0021965	spinal cord ventral commissure morphogenesis	151	2.832533e-4	1.000000e+0	2.420409e-2	2.141440e+0	1.260834e+1	27	1.146004e-3	2.454099e-3	3319	2.295225e-1	1.000000e+0	8.922955e-1	2.146130e+0	9.319101e-1	2	3	3.471017e-4	6.666667e-1	MLT1I,MLT1I,MLT1I,MLT1I,MLT1I,MLT1I,MLT1I,MLT1I,MLT1I,MLT1I,MLT1I,MLT1I,MLT1I,MLT1I,MLT1I,MLT1I,MLT1I,MLT1I,MLT1I,MLT1I,MLT1I,MLT1I,MLT1I,MLT1I,MLT1I,MLT1I,MLT1I	DCC,GLI2
GO Biological Process	GO:0009792	embryo development ending in birth or egg hatching	152	2.875475e-4	1.000000e+0	2.440938e-2	1.121085e+0	7.840620e+2	879	7.126541e-2	7.989456e-2	141	3.776901e-7	4.873335e-3	3.456266e-5	1.316421e+0	1.739565e+2	229	560	3.974314e-2	4.089286e-1	MLT1I,MLT1I,MLT1I,MLT1I,MLT1I,MLT1I,MLT1I,MLT1I,MLT1I,MLT1I,MLT1I,MLT1I,MLT1I,MLT1I,MLT1I,MLT1I,MLT1I,MLT1I,MLT1I,MLT1I,MLT1I,MLT1I,MLT1I,MLT1I,MLT1I,MLT1I,MLT1I,MLT1I,MLT1I,MLT1I,MLT1I,MLT1I,MLT1I,MLT1I,MLT1I,MLT1I,MLT1I,MLT1I,MLT1I,MLT1I,MLT1I,MLT1I,MLT1I,MLT1I,MLT1I,MLT1I,MLT1I,MLT1I,MLT1I,MLT1I,MLT1I,MLT1I,MLT1I,MLT1I,MLT1I,MLT1I,MLT1I,MLT1I,MLT1I,MLT1I,MLT1I,MLT1I,MLT1I,MLT1I,MLT1I,MLT1I,MLT…	ACSL4,ACVR2A,ADA,ADAR,ADM,ALDH1A2,ALKBH1,ALX1,ALX4,AMOT,ANGPT1,APAF1,APBA1,APBA2,APOB,ARL13B,ARNT2,ATP6AP2,AXIN2,B9D1,BBS4,BCL2L11,BMP2,BMP4,BMP5,BMP7,BMPR1A,BMPR2,BTF3,C6,CAMSAP3,CC2D2A,CDKN1C,CEBPB,CECR2,CHST11,CNOT2,COBL,COL11A1,COPS3,CRB2,CTNNB1,CUL3,DACT1,DAD1,DKK1,DLC1,DLX2,DMRT2,DSCAML1,E2F7,EDN1,EDNRA,EGFR,EN1,EOMES,EPAS1,EPB41L5,ERCC2,EXT1,EYA1,FGF9,FGFR1,FGFR2,FLCN,FLVCR1,FOLR1,FOXA1,FO…
GO Biological Process	GO:1903589	positive regulation of blood vessel endothelial cell proliferation involved in sprouting angiogenesis	153	2.889697e-4	1.000000e+0	2.436978e-2	3.670610e+0	2.996777e+0	11	2.723848e-4	9.998182e-4	2178	9.648361e-2	1.000000e+0	5.715923e-1	3.219195e+0	6.212734e-1	2	2	3.471017e-4	1.000000e+0	MLT1I,MLT1I,MLT1I,MLT1I,MLT1I,MLT1I,MLT1I,MLT1I,MLT1I,MLT1I,MLT1I	KIAA1462,PPP1R16B
GO Biological Process	GO:0048864	stem cell development	154	2.928196e-4	1.000000e+0	2.453410e-2	1.293516e+0	1.499788e+2	194	1.363196e-2	1.763316e-2	122	1.118206e-7	1.442821e-3	1.182640e-5	2.043933e+0	1.957011e+1	40	63	6.942034e-3	6.349206e-1	MLT1I,MLT1I,MLT1I,MLT1I,MLT1I,MLT1I,MLT1I,MLT1I,MLT1I,MLT1I,MLT1I,MLT1I,MLT1I,MLT1I,MLT1I,MLT1I,MLT1I,MLT1I,MLT1I,MLT1I,MLT1I,MLT1I,MLT1I,MLT1I,MLT1I,MLT1I,MLT1I,MLT1I,MLT1I,MLT1I,MLT1I,MLT1I,MLT1I,MLT1I,MLT1I,MLT1I,MLT1I,MLT1I,MLT1I,MLT1I,MLT1I,MLT1I,MLT1I,MLT1I,MLT1I,MLT1I,MLT1I,MLT1I,MLT1I,MLT1I,MLT1I,MLT1I,MLT1I,MLT1I,MLT1I,MLT1I,MLT1I,MLT1I,MLT1I,MLT1I,MLT1I,MLT1I,MLT1I,MLT1I,MLT1I,MLT1I,MLT…	ALDH1A2,ALX1,BMPR1A,CYP26C1,EDN1,EDNRA,EDNRB,EFNB1,ERBB4,FGF19,FOLR1,FOXC1,FOXC2,GDNF,HAND2,HES1,HIF1A,ISL1,JAG1,KBTBD8,KITLG,LEF1,MSI2,NRG1,NRP1,OVOL2,PEF1,PHOX2B,PITX2,PTPRC,SEMA3A,SEMA3C,SHH,SNAI2,SOX11,SOX9,TBX1,TCOF1,WNT7A,ZEB2
GO Biological Process	GO:0045777	positive regulation of blood pressure	155	2.984133e-4	1.000000e+0	2.484146e-2	1.484870e+0	5.859098e+1	87	5.325484e-3	7.907653e-3	747	4.548373e-3	1.000000e+0	7.856447e-2	1.694313e+0	1.180419e+1	20	38	3.471017e-3	5.263158e-1	MLT1I,MLT1I,MLT1I,MLT1I,MLT1I,MLT1I,MLT1I,MLT1I,MLT1I,MLT1I,MLT1I,MLT1I,MLT1I,MLT1I,MLT1I,MLT1I,MLT1I,MLT1I,MLT1I,MLT1I,MLT1I,MLT1I,MLT1I,MLT1I,MLT1I,MLT1I,MLT1I,MLT1I,MLT1I,MLT1I,MLT1I,MLT1I,MLT1I,MLT1I,MLT1I,MLT1I,MLT1I,MLT1I,MLT1I,MLT1I,MLT1I,MLT1I,MLT1I,MLT1I,MLT1I,MLT1I,MLT1I,MLT1I,MLT1I,MLT1I,MLT1I,MLT1I,MLT1I,MLT1I,MLT1I,MLT1I,MLT1I,MLT1I,MLT1I,MLT1I,MLT1I,MLT1I,MLT1I,MLT1I,MLT1I,MLT1I,MLT…	ADRA1A,ADRA1B,ADRA1D,ADRA2B,ADRB1,AVPR1A,CARTPT,CHRNA7,CNR1,DRD5,F11R,GLP1R,ID2,NR2F2,PDE4D,TACR1,TACR3,TPM1,UTS2,WNK1
GO Biological Process	GO:0030213	hyaluronan biosynthetic process	156	2.989369e-4	1.000000e+0	2.472553e-2	2.250755e+0	1.066309e+1	24	9.691956e-4	2.181422e-3	5387	3.771650e-1	1.000000e+0	9.033896e-1	1.379655e+0	2.174457e+0	3	7	5.206526e-4	4.285714e-1	MLT1I,MLT1I,MLT1I,MLT1I,MLT1I,MLT1I,MLT1I,MLT1I,MLT1I,MLT1I,MLT1I,MLT1I,MLT1I,MLT1I,MLT1I,MLT1I,MLT1I,MLT1I,MLT1I,MLT1I,MLT1I,MLT1I,MLT1I,MLT1I	HAS2,IL1B,KIAA1199
GO Biological Process	GO:0001889	liver development	157	3.068474e-4	1.000000e+0	2.521817e-2	1.271667e+0	1.722149e+2	219	1.565305e-2	1.990547e-2	458	6.522485e-4	1.000000e+0	1.837546e-2	1.453830e+0	3.851895e+1	56	124	9.718848e-3	4.516129e-1	MLT1I,MLT1I,MLT1I,MLT1I,MLT1I,MLT1I,MLT1I,MLT1I,MLT1I,MLT1I,MLT1I,MLT1I,MLT1I,MLT1I,MLT1I,MLT1I,MLT1I,MLT1I,MLT1I,MLT1I,MLT1I,MLT1I,MLT1I,MLT1I,MLT1I,MLT1I,MLT1I,MLT1I,MLT1I,MLT1I,MLT1I,MLT1I,MLT1I,MLT1I,MLT1I,MLT1I,MLT1I,MLT1I,MLT1I,MLT1I,MLT1I,MLT1I,MLT1I,MLT1I,MLT1I,MLT1I,MLT1I,MLT1I,MLT1I,MLT1I,MLT1I,MLT1I,MLT1I,MLT1I,MLT1I,MLT1I,MLT1I,MLT1I,MLT1I,MLT1I,MLT1I,MLT1I,MLT1I,MLT1I,MLT1I,MLT1I,MLT…	AACS,ADA,AK4,ALDH1A2,ANXA1,ARF6,ARG1,ARID5B,ASNS,BAAT,CCND1,CEBPB,CEBPG,CITED2,COBL,CPS1,CUL3,E2F7,EGFR,GATA6,GLI3,HES1,HGF,HLX,HNRNPD,JARID2,JUN,LSR,MAN2A1,NKX2-8,NPHP3,ONECUT1,ONECUT2,OTC,PCSK9,PHF2,PIK3CA,PROX1,PTCD2,PTCH1,PTN,PTPN3,QDPR,RB1CC1,RGN,RPGRIP1L,SMAD3,SOX9,SP3,SRD5A1,SRSF1,SULF2,TYMS,UPF2,WNT4,ZIC3
GO Biological Process	GO:0030970	retrograde protein transport, ER to cytosol	158	3.073122e-4	1.000000e+0	2.509651e-2	2.165598e+0	1.200592e+1	26	1.091249e-3	2.363207e-3	7128	5.868504e-1	1.000000e+0	1.000000e+0	1.005998e+0	4.970187e+0	5	16	8.677543e-4	3.125000e-1	MLT1I,MLT1I,MLT1I,MLT1I,MLT1I,MLT1I,MLT1I,MLT1I,MLT1I,MLT1I,MLT1I,MLT1I,MLT1I,MLT1I,MLT1I,MLT1I,MLT1I,MLT1I,MLT1I,MLT1I,MLT1I,MLT1I,MLT1I,MLT1I,MLT1I,MLT1I	DERL1,HERPUD1,HSP90B1,SEC61B,SEL1L
GO Biological Process	GO:0035026	leading edge cell differentiation	159	3.109451e-4	1.000000e+0	2.523349e-2	2.691803e+0	6.315469e+0	17	5.740292e-4	1.545174e-3	2178	9.648361e-2	1.000000e+0	5.715923e-1	3.219195e+0	6.212734e-1	2	2	3.471017e-4	1.000000e+0	MLT1I,MLT1I,MLT1I,MLT1I,MLT1I,MLT1I,MLT1I,MLT1I,MLT1I,MLT1I,MLT1I,MLT1I,MLT1I,MLT1I,MLT1I,MLT1I,MLT1I	DAB2,JUN
GO Biological Process	GO:0048812	neuron projection morphogenesis	160	3.119568e-4	1.000000e+0	2.515737e-2	1.115250e+0	8.473438e+2	945	7.701725e-2	8.589347e-2	11	1.022900e-16	1.319848e-12	1.199862e-13	1.602281e+0	1.366801e+2	219	440	3.800764e-2	4.977273e-1	MLT1I,MLT1I,MLT1I,MLT1I,MLT1I,MLT1I,MLT1I,MLT1I,MLT1I,MLT1I,MLT1I,MLT1I,MLT1I,MLT1I,MLT1I,MLT1I,MLT1I,MLT1I,MLT1I,MLT1I,MLT1I,MLT1I,MLT1I,MLT1I,MLT1I,MLT1I,MLT1I,MLT1I,MLT1I,MLT1I,MLT1I,MLT1I,MLT1I,MLT1I,MLT1I,MLT1I,MLT1I,MLT1I,MLT1I,MLT1I,MLT1I,MLT1I,MLT1I,MLT1I,MLT1I,MLT1I,MLT1I,MLT1I,MLT1I,MLT1I,MLT1I,MLT1I,MLT1I,MLT1I,MLT1I,MLT1I,MLT1I,MLT1I,MLT1I,MLT1I,MLT1I,MLT1I,MLT1I,MLT1I,MLT1I,MLT1I,MLT…	AFG3L2,ALCAM,ANK3,APBB2,APP,ARTN,ARX,ATOH1,AUTS2,B3GNT2,BCL11B,BCL2,BDNF,BMP7,BMPR1B,BOC,BRSK2,BTBD3,C9orf72,CCK,CDC42,CDH11,CDH4,CDK5R1,CHL1,CNTN4,CNTNAP2,COBL,COL25A1,CREB1,CTNNA2,CTNNB1,CTNND2,CTTN,CXCL12,CXCR4,DAB1,DAB2IP,DCC,DDR1,DOCK10,DOK2,DOK5,DOK6,DPYSL2,DRD2,DRGX,DSCAM,DSCAML1,DTNBP1,DYNLT1,EFNA5,EFNB1,EFNB2,EGFR,ENSG00000117600,ENSG00000134602,EPB41L3,EPHA4,EPHA5,EPHA7,EPHA8,EPHB1,EPHB…
GO Biological Process	GO:1905689	positive regulation of diacylglycerol kinase activity	161	3.137579e-4	1.000000e+0	2.514545e-2	8.765010e+0	5.704500e-1	5	5.184967e-5	4.544628e-4	4073	3.106367e-1	1.000000e+0	9.840769e-1	3.219195e+0	3.106367e-1	1	1	1.735509e-4	1.000000e+0	MLT1I,MLT1I,MLT1I,MLT1I,MLT1I	MAPT
GO Biological Process	GO:1902988	neurofibrillary tangle assembly	161	3.137579e-4	1.000000e+0	2.514545e-2	8.765010e+0	5.704500e-1	5	5.184967e-5	4.544628e-4	4073	3.106367e-1	1.000000e+0	9.840769e-1	3.219195e+0	3.106367e-1	1	1	1.735509e-4	1.000000e+0	MLT1I,MLT1I,MLT1I,MLT1I,MLT1I	MAPT
GO Biological Process	GO:0003337	mesenchymal to epithelial transition involved in metanephros morphogenesis	163	3.145897e-4	1.000000e+0	2.490277e-2	1.861429e+0	2.041442e+1	38	1.855519e-3	3.453917e-3	1057	1.356395e-2	1.000000e+0	1.655777e-1	2.414396e+0	2.485094e+0	6	8	1.041305e-3	7.500000e-1	MLT1I,MLT1I,MLT1I,MLT1I,MLT1I,MLT1I,MLT1I,MLT1I,MLT1I,MLT1I,MLT1I,MLT1I,MLT1I,MLT1I,MLT1I,MLT1I,MLT1I,MLT1I,MLT1I,MLT1I,MLT1I,MLT1I,MLT1I,MLT1I,MLT1I,MLT1I,MLT1I,MLT1I,MLT1I,MLT1I,MLT1I,MLT1I,MLT1I,MLT1I,MLT1I,MLT1I,MLT1I,MLT1I	BMP4,GDNF,PAX2,PAX8,SALL1,SIX2
GO Biological Process	GO:0019827	stem cell population maintenance	164	3.155501e-4	1.000000e+0	2.482648e-2	1.235095e+0	2.250839e+2	278	2.045845e-2	2.526813e-2	544	1.287364e-3	1.000000e+0	3.053466e-2	1.406907e+0	4.193595e+1	59	135	1.023950e-2	4.370370e-1	MLT1I,MLT1I,MLT1I,MLT1I,MLT1I,MLT1I,MLT1I,MLT1I,MLT1I,MLT1I,MLT1I,MLT1I,MLT1I,MLT1I,MLT1I,MLT1I,MLT1I,MLT1I,MLT1I,MLT1I,MLT1I,MLT1I,MLT1I,MLT1I,MLT1I,MLT1I,MLT1I,MLT1I,MLT1I,MLT1I,MLT1I,MLT1I,MLT1I,MLT1I,MLT1I,MLT1I,MLT1I,MLT1I,MLT1I,MLT1I,MLT1I,MLT1I,MLT1I,MLT1I,MLT1I,MLT1I,MLT1I,MLT1I,MLT1I,MLT1I,MLT1I,MLT1I,MLT1I,MLT1I,MLT1I,MLT1I,MLT1I,MLT1I,MLT1I,MLT1I,MLT1I,MLT1I,MLT1I,MLT1I,MLT1I,MLT1I,MLT…	ASPM,BMPR1A,CDH2,CTNNB1,DIS3L2,DPPA4,EIF4E,ELF5,EOMES,EPAS1,ESRRB,FANCC,FGF10,FOXD3,FOXO1,FOXO3,FOXP1,FUT10,FZD7,HES1,JAG1,KIT,KLF10,KLF4,LDB2,MCPH1,MED10,MED14,MED21,MED30,METTL14,MTF2,NIPBL,NOG,NOTCH2,NR2E1,PBX1,POLR2I,PRDM16,PROX1,PRRX1,RBPJ,SALL1,SALL4,SIX2,SMAD2,SMAD4,SOX2,SOX4,SOX9,SS18,TBX3,TDGF1,WNT7A,WNT9B,ZCCHC11,ZFP36L2,ZHX2,ZIC3
GO Biological Process	GO:0007189	adenylate cyclase-activating G-protein coupled receptor signaling pathway	165	3.162553e-4	1.000000e+0	2.473116e-2	1.331553e+0	1.179074e+2	157	1.071691e-2	1.427013e-2	229	7.297608e-6	9.416104e-2	4.111836e-4	1.853476e+0	2.050202e+1	38	66	6.594932e-3	5.757576e-1	MLT1I,MLT1I,MLT1I,MLT1I,MLT1I,MLT1I,MLT1I,MLT1I,MLT1I,MLT1I,MLT1I,MLT1I,MLT1I,MLT1I,MLT1I,MLT1I,MLT1I,MLT1I,MLT1I,MLT1I,MLT1I,MLT1I,MLT1I,MLT1I,MLT1I,MLT1I,MLT1I,MLT1I,MLT1I,MLT1I,MLT1I,MLT1I,MLT1I,MLT1I,MLT1I,MLT1I,MLT1I,MLT1I,MLT1I,MLT1I,MLT1I,MLT1I,MLT1I,MLT1I,MLT1I,MLT1I,MLT1I,MLT1I,MLT1I,MLT1I,MLT1I,MLT1I,MLT1I,MLT1I,MLT1I,MLT1I,MLT1I,MLT1I,MLT1I,MLT1I,MLT1I,MLT1I,MLT1I,MLT1I,MLT1I,MLT1I,MLT…	ADCY2,ADCY8,ADCYAP1,ADORA2B,ADRA1A,ADRA1B,ADRA1D,ADRA2A,ADRA2B,ADRA2C,ADRB1,ADRB2,CALCA,CALCR,CHGA,CRHR1,DRD1,DRD5,FSHR,GALR1,GHRH,GHRHR,GLP1R,GNA13,GNAL,GNAQ,GNAS,GNG2,GPR101,GPR126,GPR133,GPR26,OPRM1,PDE4D,PTGER2,RAPGEF2,RXFP2,UCN3
GO Biological Process	GO:0003321	positive regulation of blood pressure by epinephrine-norepinephrine	166	3.223380e-4	1.000000e+0	2.505498e-2	1.876504e+0	1.971752e+1	37	1.792176e-3	3.363025e-3	387	2.784054e-4	1.000000e+0	9.282338e-3	3.219195e+0	2.174457e+0	7	7	1.214856e-3	1.000000e+0	MLT1I,MLT1I,MLT1I,MLT1I,MLT1I,MLT1I,MLT1I,MLT1I,MLT1I,MLT1I,MLT1I,MLT1I,MLT1I,MLT1I,MLT1I,MLT1I,MLT1I,MLT1I,MLT1I,MLT1I,MLT1I,MLT1I,MLT1I,MLT1I,MLT1I,MLT1I,MLT1I,MLT1I,MLT1I,MLT1I,MLT1I,MLT1I,MLT1I,MLT1I,MLT1I,MLT1I,MLT1I	ADRA1A,ADRA1B,ADRA1D,ADRB1,DRD5,PDE4D,TPM1
GO Biological Process	GO:0072001	renal system development	167	3.239932e-4	1.000000e+0	2.503284e-2	1.151159e+0	5.125272e+2	590	4.658491e-2	5.362661e-2	35	2.395784e-12	3.091280e-8	8.832229e-10	1.658006e+0	8.262936e+1	137	266	2.377647e-2	5.150376e-1	MLT1I,MLT1I,MLT1I,MLT1I,MLT1I,MLT1I,MLT1I,MLT1I,MLT1I,MLT1I,MLT1I,MLT1I,MLT1I,MLT1I,MLT1I,MLT1I,MLT1I,MLT1I,MLT1I,MLT1I,MLT1I,MLT1I,MLT1I,MLT1I,MLT1I,MLT1I,MLT1I,MLT1I,MLT1I,MLT1I,MLT1I,MLT1I,MLT1I,MLT1I,MLT1I,MLT1I,MLT1I,MLT1I,MLT1I,MLT1I,MLT1I,MLT1I,MLT1I,MLT1I,MLT1I,MLT1I,MLT1I,MLT1I,MLT1I,MLT1I,MLT1I,MLT1I,MLT1I,MLT1I,MLT1I,MLT1I,MLT1I,MLT1I,MLT1I,MLT1I,MLT1I,MLT1I,MLT1I,MLT1I,MLT1I,MLT1I,MLT…	ACVR2B,ADAMTS1,ADAMTS16,AGTR1,AHI1,ALDH1A2,ANGPT1,ARID5B,BASP1,BCL2,BCL2L11,BMP2,BMP4,BMP7,BMPER,C1GALT1,C5orf42,CA2,CALB1,CDKN1C,CENPF,COL4A1,COL4A3,COL4A4,CTNNB1,CTNNBIP1,CTSH,DCHS2,DCN,EFNB2,EMX2,ENPEP,EPHA4,EPHA7,EYA1,FAT4,FBN1,FGF1,FGF10,FGFR1,FGFR2,FOXC1,FOXC2,FOXD1,FOXF1,FRAS1,GATA3,GCNT1,GCNT4,GDNF,GLI2,GLI3,GZF1,HAS2,HES1,HOXD11,HPGD,IRX1,IRX2,IRX3,ITGA6,ITGA8,JAG1,KIRREL3,KLF15,LGR4,LHX…
GO Biological Process	GO:0044330	canonical Wnt signaling pathway involved in positive regulation of wound healing	168	3.272047e-4	1.000000e+0	2.513049e-2	3.187339e+0	4.078637e+0	13	3.707178e-4	1.181603e-3	4073	3.106367e-1	1.000000e+0	9.840769e-1	3.219195e+0	3.106367e-1	1	1	1.735509e-4	1.000000e+0	MLT1I,MLT1I,MLT1I,MLT1I,MLT1I,MLT1I,MLT1I,MLT1I,MLT1I,MLT1I,MLT1I,MLT1I,MLT1I	PPAP2B
GO Biological Process	GO:0044328	canonical Wnt signaling pathway involved in positive regulation of endothelial cell migration	168	3.272047e-4	1.000000e+0	2.513049e-2	3.187339e+0	4.078637e+0	13	3.707178e-4	1.181603e-3	4073	3.106367e-1	1.000000e+0	9.840769e-1	3.219195e+0	3.106367e-1	1	1	1.735509e-4	1.000000e+0	MLT1I,MLT1I,MLT1I,MLT1I,MLT1I,MLT1I,MLT1I,MLT1I,MLT1I,MLT1I,MLT1I,MLT1I,MLT1I	PPAP2B
GO Biological Process	GO:0044329	canonical Wnt signaling pathway involved in positive regulation of cell-cell adhesion	168	3.272047e-4	1.000000e+0	2.513049e-2	3.187339e+0	4.078637e+0	13	3.707178e-4	1.181603e-3	4073	3.106367e-1	1.000000e+0	9.840769e-1	3.219195e+0	3.106367e-1	1	1	1.735509e-4	1.000000e+0	MLT1I,MLT1I,MLT1I,MLT1I,MLT1I,MLT1I,MLT1I,MLT1I,MLT1I,MLT1I,MLT1I,MLT1I,MLT1I	PPAP2B
GO Biological Process	GO:0061035	regulation of cartilage development	171	3.278818e-4	1.000000e+0	2.474070e-2	1.296008e+0	1.450608e+2	188	1.318495e-2	1.708780e-2	485	8.407567e-4	1.000000e+0	2.236760e-2	1.635147e+0	1.957011e+1	32	63	5.553627e-3	5.079365e-1	MLT1I,MLT1I,MLT1I,MLT1I,MLT1I,MLT1I,MLT1I,MLT1I,MLT1I,MLT1I,MLT1I,MLT1I,MLT1I,MLT1I,MLT1I,MLT1I,MLT1I,MLT1I,MLT1I,MLT1I,MLT1I,MLT1I,MLT1I,MLT1I,MLT1I,MLT1I,MLT1I,MLT1I,MLT1I,MLT1I,MLT1I,MLT1I,MLT1I,MLT1I,MLT1I,MLT1I,MLT1I,MLT1I,MLT1I,MLT1I,MLT1I,MLT1I,MLT1I,MLT1I,MLT1I,MLT1I,MLT1I,MLT1I,MLT1I,MLT1I,MLT1I,MLT1I,MLT1I,MLT1I,MLT1I,MLT1I,MLT1I,MLT1I,MLT1I,MLT1I,MLT1I,MLT1I,MLT1I,MLT1I,MLT1I,MLT1I,MLT…	ADAMTS12,AXIN2,BMP2,BMP4,BMPR1B,BMPR2,CTGF,CTNNB1,EFEMP1,FAM101A,FGF18,GDF6,GLI2,GLI3,KIAA1715,LEP,MAF,NOG,PKDCC,POR,RARB,RUNX2,SHOX2,SIX2,SMAD3,SNAI2,SOX5,SOX6,SOX9,TGFBR1,TRPS1,WNT5A
GO Biological Process	GO:0060039	pericardium development	172	3.337874e-4	1.000000e+0	2.503988e-2	1.548670e+0	4.584578e+1	71	4.167041e-3	6.453372e-3	306	6.696045e-5	8.639907e-1	2.823499e-3	2.414396e+0	6.212734e+0	15	20	2.603263e-3	7.500000e-1	MLT1I,MLT1I,MLT1I,MLT1I,MLT1I,MLT1I,MLT1I,MLT1I,MLT1I,MLT1I,MLT1I,MLT1I,MLT1I,MLT1I,MLT1I,MLT1I,MLT1I,MLT1I,MLT1I,MLT1I,MLT1I,MLT1I,MLT1I,MLT1I,MLT1I,MLT1I,MLT1I,MLT1I,MLT1I,MLT1I,MLT1I,MLT1I,MLT1I,MLT1I,MLT1I,MLT1I,MLT1I,MLT1I,MLT1I,MLT1I,MLT1I,MLT1I,MLT1I,MLT1I,MLT1I,MLT1I,MLT1I,MLT1I,MLT1I,MLT1I,MLT1I,MLT1I,MLT1I,MLT1I,MLT1I,MLT1I,MLT1I,MLT1I,MLT1I,MLT1I,MLT1I,MLT1I,MLT1I,MLT1I,MLT1I,MLT1I,MLT…	BMP2,BMP5,BMP7,FLRT3,HAND2,HEG1,NKX2-6,RPGRIP1L,SMAD2,SMAD3,SOS1,TBX20,TBX5,WNT5A,WT1
GO Biological Process	GO:0048024	regulation of mRNA splicing, via spliceosome	173	3.375661e-4	1.000000e+0	2.517697e-2	1.400088e+0	8.213768e+1	115	7.465704e-3	1.045264e-2	8464	7.683643e-1	1.000000e+0	1.000000e+0	8.964846e-1	2.454030e+1	22	79	3.818119e-3	2.784810e-1	MLT1I,MLT1I,MLT1I,MLT1I,MLT1I,MLT1I,MLT1I,MLT1I,MLT1I,MLT1I,MLT1I,MLT1I,MLT1I,MLT1I,MLT1I,MLT1I,MLT1I,MLT1I,MLT1I,MLT1I,MLT1I,MLT1I,MLT1I,MLT1I,MLT1I,MLT1I,MLT1I,MLT1I,MLT1I,MLT1I,MLT1I,MLT1I,MLT1I,MLT1I,MLT1I,MLT1I,MLT1I,MLT1I,MLT1I,MLT1I,MLT1I,MLT1I,MLT1I,MLT1I,MLT1I,MLT1I,MLT1I,MLT1I,MLT1I,MLT1I,MLT1I,MLT1I,MLT1I,MLT1I,MLT1I,MLT1I,MLT1I,MLT1I,MLT1I,MLT1I,MLT1I,MLT1I,MLT1I,MLT1I,MLT1I,MLT1I,MLT…	CELF4,CWC22,DYRK1A,FMR1,KHDRBS2,KHDRBS3,MBNL2,METTL16,NSRP1,PRDX6,RBFOX1,RBFOX2,RBFOX3,RBM11,RBM5,SFSWAP,SREK1,SRPK1,SRRM4,SRSF3,SRSF6,STH
GO Biological Process	GO:0071880	adenylate cyclase-activating adrenergic receptor signaling pathway	174	3.460739e-4	1.000000e+0	2.566317e-2	1.627665e+0	3.563388e+1	58	3.238855e-3	5.271769e-3	283	3.715737e-5	4.794415e-1	1.694140e-3	2.759310e+0	4.348914e+0	12	14	2.082610e-3	8.571429e-1	MLT1I,MLT1I,MLT1I,MLT1I,MLT1I,MLT1I,MLT1I,MLT1I,MLT1I,MLT1I,MLT1I,MLT1I,MLT1I,MLT1I,MLT1I,MLT1I,MLT1I,MLT1I,MLT1I,MLT1I,MLT1I,MLT1I,MLT1I,MLT1I,MLT1I,MLT1I,MLT1I,MLT1I,MLT1I,MLT1I,MLT1I,MLT1I,MLT1I,MLT1I,MLT1I,MLT1I,MLT1I,MLT1I,MLT1I,MLT1I,MLT1I,MLT1I,MLT1I,MLT1I,MLT1I,MLT1I,MLT1I,MLT1I,MLT1I,MLT1I,MLT1I,MLT1I,MLT1I,MLT1I,MLT1I,MLT1I,MLT1I,MLT1I	ADRA1A,ADRA1B,ADRA1D,ADRA2A,ADRA2B,ADRA2C,ADRB1,ADRB2,CHGA,GPR101,PDE4D,RAPGEF2
GO Biological Process	GO:0032946	positive regulation of mononuclear cell proliferation	175	3.582094e-4	1.000000e+0	2.641129e-2	1.275384e+0	1.638722e+2	209	1.489477e-2	1.899655e-2	358	1.781795e-4	1.000000e+0	6.421928e-3	1.487658e+0	4.100404e+1	61	132	1.058660e-2	4.621212e-1	MLT1I,MLT1I,MLT1I,MLT1I,MLT1I,MLT1I,MLT1I,MLT1I,MLT1I,MLT1I,MLT1I,MLT1I,MLT1I,MLT1I,MLT1I,MLT1I,MLT1I,MLT1I,MLT1I,MLT1I,MLT1I,MLT1I,MLT1I,MLT1I,MLT1I,MLT1I,MLT1I,MLT1I,MLT1I,MLT1I,MLT1I,MLT1I,MLT1I,MLT1I,MLT1I,MLT1I,MLT1I,MLT1I,MLT1I,MLT1I,MLT1I,MLT1I,MLT1I,MLT1I,MLT1I,MLT1I,MLT1I,MLT1I,MLT1I,MLT1I,MLT1I,MLT1I,MLT1I,MLT1I,MLT1I,MLT1I,MLT1I,MLT1I,MLT1I,MLT1I,MLT1I,MLT1I,MLT1I,MLT1I,MLT1I,MLT1I,MLT…	ADA,ANXA1,BCL2,BCL6,BST1,CARD11,CCL19,CCR2,CD1D,CD244,CD276,CD28,CD38,CD55,CD6,CDKN1A,CSF1,EFNB1,ENSG00000113811,FGF10,GPAM,GPR183,HES1,HHLA2,HLA-DPA1,IGF1,IGFBP2,IL12B,IL15,IL1B,IL6,IL6ST,IL7,IRS2,LEP,LGALS9,MEF2C,MIF,NFATC2,PDCD1LG2,PELI1,PRKCQ,PTPRC,RIPK2,SHH,SLC39A10,SPN,SYK,TAC1,TACR1,TFRC,TGFBR2,TLR4,TNFSF13B,TNFSF4,TRAF6,VAV3,VCAM1,VTCN1,XCL1,ZP4
GO Biological Process	GO:0032762	mast cell cytokine production	176	3.594512e-4	1.000000e+0	2.635227e-2	2.999059e+0	4.668131e+0	14	4.242984e-4	1.272496e-3	2178	9.648361e-2	1.000000e+0	5.715923e-1	3.219195e+0	6.212734e-1	2	2	3.471017e-4	1.000000e+0	MLT1I,MLT1I,MLT1I,MLT1I,MLT1I,MLT1I,MLT1I,MLT1I,MLT1I,MLT1I,MLT1I,MLT1I,MLT1I,MLT1I	CHGA,KIT
GO Biological Process	GO:0006486	protein glycosylation	177	3.608254e-4	1.000000e+0	2.630356e-2	1.192730e+0	3.202736e+2	382	2.911049e-2	3.472096e-2	1137	1.839075e-2	1.000000e+0	2.087035e-1	1.195363e+0	8.449318e+1	101	272	1.752864e-2	3.713235e-1	MLT1I,MLT1I,MLT1I,MLT1I,MLT1I,MLT1I,MLT1I,MLT1I,MLT1I,MLT1I,MLT1I,MLT1I,MLT1I,MLT1I,MLT1I,MLT1I,MLT1I,MLT1I,MLT1I,MLT1I,MLT1I,MLT1I,MLT1I,MLT1I,MLT1I,MLT1I,MLT1I,MLT1I,MLT1I,MLT1I,MLT1I,MLT1I,MLT1I,MLT1I,MLT1I,MLT1I,MLT1I,MLT1I,MLT1I,MLT1I,MLT1I,MLT1I,MLT1I,MLT1I,MLT1I,MLT1I,MLT1I,MLT1I,MLT1I,MLT1I,MLT1I,MLT1I,MLT1I,MLT1I,MLT1I,MLT1I,MLT1I,MLT1I,MLT1I,MLT1I,MLT1I,MLT1I,MLT1I,MLT1I,MLT1I,MLT1I,MLT…	A4GALT,ADAMTS5,ADAMTSL1,ALG10,ALG10B,ALG1L,ALG2,ART5,B3GALNT1,B3GALT1,B3GALT2,B3GALT5,B3GALTL,B3GAT2,B3GNT2,B4GALT5,B4GALT6,C1GALT1,C4orf27,DAD1,DPY19L1,DPY19L2,DPY19L3,DPY19L4,EDEM1,EDEM3,ENSG00000228273,EXT1,FKTN,FUT10,FUT8,FUT9,GALNT1,GALNT10,GALNT11,GALNT12,GALNT13,GALNT15,GALNT18,GALNT2,GALNT3,GALNT5,GALNT7,GALNT8,GALNT9,GALNTL6,GCNT1,GCNT4,GFPT1,GFPT2,GNPTAB,GXYLT1,GXYLT2,ISPD,LARGE,LMAN1,M…
GO Biological Process	GO:2001241	positive regulation of extrinsic apoptotic signaling pathway in absence of ligand	178	3.640123e-4	1.000000e+0	2.638680e-2	1.943116e+0	1.698303e+1	33	1.543631e-3	2.999455e-3	6896	5.400212e-1	1.000000e+0	1.000000e+0	1.073065e+0	3.727640e+0	4	12	6.942034e-4	3.333333e-1	MLT1I,MLT1I,MLT1I,MLT1I,MLT1I,MLT1I,MLT1I,MLT1I,MLT1I,MLT1I,MLT1I,MLT1I,MLT1I,MLT1I,MLT1I,MLT1I,MLT1I,MLT1I,MLT1I,MLT1I,MLT1I,MLT1I,MLT1I,MLT1I,MLT1I,MLT1I,MLT1I,MLT1I,MLT1I,MLT1I,MLT1I,MLT1I,MLT1I	CTNNA1,INHBA,SRPX,WWOX
GO Biological Process	GO:1901255	nucleotide-excision repair involved in interstrand cross-link repair	179	3.683399e-4	1.000000e+0	2.655134e-2	2.860467e+0	5.243899e+0	15	4.766314e-4	1.363388e-3	2178	9.648361e-2	1.000000e+0	5.715923e-1	3.219195e+0	6.212734e-1	2	2	3.471017e-4	1.000000e+0	MLT1I,MLT1I,MLT1I,MLT1I,MLT1I,MLT1I,MLT1I,MLT1I,MLT1I,MLT1I,MLT1I,MLT1I,MLT1I,MLT1I,MLT1I	ERCC4,XPA
GO Biological Process	GO:0072006	nephron development	180	3.730020e-4	1.000000e+0	2.673803e-2	1.217945e+0	2.528851e+2	308	2.298537e-2	2.799491e-2	127	1.185910e-7	1.530180e-3	1.204866e-5	1.743730e+0	3.727640e+1	65	120	1.128081e-2	5.416667e-1	MLT1I,MLT1I,MLT1I,MLT1I,MLT1I,MLT1I,MLT1I,MLT1I,MLT1I,MLT1I,MLT1I,MLT1I,MLT1I,MLT1I,MLT1I,MLT1I,MLT1I,MLT1I,MLT1I,MLT1I,MLT1I,MLT1I,MLT1I,MLT1I,MLT1I,MLT1I,MLT1I,MLT1I,MLT1I,MLT1I,MLT1I,MLT1I,MLT1I,MLT1I,MLT1I,MLT1I,MLT1I,MLT1I,MLT1I,MLT1I,MLT1I,MLT1I,MLT1I,MLT1I,MLT1I,MLT1I,MLT1I,MLT1I,MLT1I,MLT1I,MLT1I,MLT1I,MLT1I,MLT1I,MLT1I,MLT1I,MLT1I,MLT1I,MLT1I,MLT1I,MLT1I,MLT1I,MLT1I,MLT1I,MLT1I,MLT1I,MLT…	ADAMTS16,AHI1,ANGPT1,BASP1,BCL2,BMP2,BMP4,BMP7,CALB1,COL4A3,COL4A4,CTNNB1,CTNNBIP1,DCHS2,ENPEP,EYA1,FAT4,FGF1,FOXC1,FOXC2,FOXD1,GATA3,GDNF,GLI3,GZF1,HES1,HOXD11,IRX1,IRX2,IRX3,JAG1,KIRREL3,KLF15,LGR4,LHX1,MAGI2,MEF2C,MTSS1,MYC,NOG,NPNT,OSR1,PAX2,PAX8,PBX1,PDGFRA,PODXL,POU3F3,PROM1,PTCH1,PTPRO,SALL1,SHH,SIX1,SIX2,SMAD4,SOX9,SULF1,SULF2,TCF21,TFAP2B,WNT4,WNT7B,WNT9B,WT1
GO Biological Process	GO:0051466	positive regulation of corticotropin-releasing hormone secretion	181	3.745319e-4	1.000000e+0	2.669937e-2	3.327914e+0	3.605862e+0	12	3.277461e-4	1.090711e-3	2178	9.648361e-2	1.000000e+0	5.715923e-1	3.219195e+0	6.212734e-1	2	2	3.471017e-4	1.000000e+0	MLT1I,MLT1I,MLT1I,MLT1I,MLT1I,MLT1I,MLT1I,MLT1I,MLT1I,MLT1I,MLT1I,MLT1I	APLN,TNFSF11
GO Biological Process	GO:0043987	histone H3-S10 phosphorylation	182	3.752186e-4	1.000000e+0	2.660135e-2	2.258817e+0	1.018232e+1	23	9.254973e-4	2.090529e-3	1901	7.920289e-2	1.000000e+0	5.375881e-1	2.146130e+0	1.863820e+0	4	6	6.942034e-4	6.666667e-1	MLT1I,MLT1I,MLT1I,MLT1I,MLT1I,MLT1I,MLT1I,MLT1I,MLT1I,MLT1I,MLT1I,MLT1I,MLT1I,MLT1I,MLT1I,MLT1I,MLT1I,MLT1I,MLT1I,MLT1I,MLT1I,MLT1I,MLT1I	DRD1,RPS6KA4,RPS6KA5,VRK1
GO Biological Process	GO:0048667	cell morphogenesis involved in neuron differentiation	183	3.776507e-4	1.000000e+0	2.662747e-2	1.120280e+0	7.623092e+2	854	6.928824e-2	7.762225e-2	21	3.277540e-15	4.229010e-11	2.013814e-12	1.605502e+0	1.220802e+2	196	393	3.401597e-2	4.987277e-1	MLT1I,MLT1I,MLT1I,MLT1I,MLT1I,MLT1I,MLT1I,MLT1I,MLT1I,MLT1I,MLT1I,MLT1I,MLT1I,MLT1I,MLT1I,MLT1I,MLT1I,MLT1I,MLT1I,MLT1I,MLT1I,MLT1I,MLT1I,MLT1I,MLT1I,MLT1I,MLT1I,MLT1I,MLT1I,MLT1I,MLT1I,MLT1I,MLT1I,MLT1I,MLT1I,MLT1I,MLT1I,MLT1I,MLT1I,MLT1I,MLT1I,MLT1I,MLT1I,MLT1I,MLT1I,MLT1I,MLT1I,MLT1I,MLT1I,MLT1I,MLT1I,MLT1I,MLT1I,MLT1I,MLT1I,MLT1I,MLT1I,MLT1I,MLT1I,MLT1I,MLT1I,MLT1I,MLT1I,MLT1I,MLT1I,MLT1I,MLT…	AFG3L2,ALCAM,ANK3,APBB2,APP,ARTN,ARX,ATOH1,AUTS2,B3GNT2,BCL11B,BCL2,BDNF,BMP7,BMPR1B,BOC,BRSK2,BTBD3,C9orf72,CCK,CDC42,CDH11,CDH4,CDK5R1,CHL1,CLIC5,CNTN4,COBL,COL25A1,CREB1,CTNNA2,CTNND2,CXCL12,CXCR4,DAB1,DCC,DOCK10,DOK2,DOK5,DOK6,DPYSL2,DRD2,DRGX,DSCAM,DSCAML1,DTNBP1,EFNA5,EFNB1,EFNB2,ENSG00000117600,EPHA4,EPHA5,EPHA7,EPHA8,EPHB1,EPHB2,EPYC,ETV1,EXT1,FEZ2,FGFR2,FLRT2,FLRT3,FOXB1,FOXD1,FOXG1,FRS2…
GO Biological Process	GO:0010623	programmed cell death involved in cell development	184	3.801349e-4	1.000000e+0	2.665696e-2	2.099980e+0	1.285727e+1	27	1.168630e-3	2.454099e-3	2029	9.081818e-2	1.000000e+0	5.775392e-1	1.755924e+0	3.417004e+0	6	11	1.041305e-3	5.454545e-1	MLT1I,MLT1I,MLT1I,MLT1I,MLT1I,MLT1I,MLT1I,MLT1I,MLT1I,MLT1I,MLT1I,MLT1I,MLT1I,MLT1I,MLT1I,MLT1I,MLT1I,MLT1I,MLT1I,MLT1I,MLT1I,MLT1I,MLT1I,MLT1I,MLT1I,MLT1I,MLT1I	CASP5,FASLG,IL1A,IL1B,KIT,KITLG
GO Biological Process	GO:0014846	esophagus smooth muscle contraction	185	3.808622e-4	1.000000e+0	2.656359e-2	2.256320e+0	1.019359e+1	23	9.265213e-4	2.090529e-3	2178	9.648361e-2	1.000000e+0	5.715923e-1	3.219195e+0	6.212734e-1	2	2	3.471017e-4	1.000000e+0	MLT1I,MLT1I,MLT1I,MLT1I,MLT1I,MLT1I,MLT1I,MLT1I,MLT1I,MLT1I,MLT1I,MLT1I,MLT1I,MLT1I,MLT1I,MLT1I,MLT1I,MLT1I,MLT1I,MLT1I,MLT1I,MLT1I,MLT1I	SULF1,SULF2
GO Biological Process	GO:0042326	negative regulation of phosphorylation	186	3.818425e-4	1.000000e+0	2.648878e-2	1.137201e+0	5.979593e+2	680	5.435006e-2	6.180694e-2	377	2.442386e-4	1.000000e+0	8.359179e-3	1.250312e+0	1.391652e+2	174	448	3.019785e-2	3.883929e-1	MLT1I,MLT1I,MLT1I,MLT1I,MLT1I,MLT1I,MLT1I,MLT1I,MLT1I,MLT1I,MLT1I,MLT1I,MLT1I,MLT1I,MLT1I,MLT1I,MLT1I,MLT1I,MLT1I,MLT1I,MLT1I,MLT1I,MLT1I,MLT1I,MLT1I,MLT1I,MLT1I,MLT1I,MLT1I,MLT1I,MLT1I,MLT1I,MLT1I,MLT1I,MLT1I,MLT1I,MLT1I,MLT1I,MLT1I,MLT1I,MLT1I,MLT1I,MLT1I,MLT1I,MLT1I,MLT1I,MLT1I,MLT1I,MLT1I,MLT1I,MLT1I,MLT1I,MLT1I,MLT1I,MLT1I,MLT1I,MLT1I,MLT1I,MLT1I,MLT1I,MLT1I,MLT1I,MLT1I,MLT1I,MLT1I,MLT1I,MLT…	ADAR,AMBP,ANGPT1,APC,ARRB1,ASH1L,ASPN,ATF3,BDKRB1,BMP4,BMP7,C12orf5,C14orf166,C9orf72,CAMK2N1,CBLB,CD109,CDKN1A,CDKN1C,CDKN2B,CHORDC1,CHRNA7,CNKSR3,COX11,CTDSP2,CTDSPL,DAB2IP,DACT1,DCN,DEPTOR,DKK1,DMD,DNAJC10,DNAJC15,DTNBP1,DUSP10,DUSP14,DUSP26,DUSP4,DUSP5,DUSP6,ENPP1,EPHB2,ERRFI1,FBLN1,FBP1,FBXO7,FKTN,FLCN,FLRT2,FLRT3,FOXA2,FOXO1,GADD45A,GFRA2,GNAQ,GPD1L,GPRC5A,GRB10,GSKIP,H2AFY,HDAC4,HGF,HIPK3,…
GO Biological Process	GO:0007350	blastoderm segmentation	187	3.893977e-4	1.000000e+0	2.686844e-2	1.612308e+0	3.659352e+1	59	3.326079e-3	5.362661e-3	600	1.994218e-3	1.000000e+0	4.288566e-2	2.146130e+0	5.591460e+0	12	18	2.082610e-3	6.666667e-1	MLT1I,MLT1I,MLT1I,MLT1I,MLT1I,MLT1I,MLT1I,MLT1I,MLT1I,MLT1I,MLT1I,MLT1I,MLT1I,MLT1I,MLT1I,MLT1I,MLT1I,MLT1I,MLT1I,MLT1I,MLT1I,MLT1I,MLT1I,MLT1I,MLT1I,MLT1I,MLT1I,MLT1I,MLT1I,MLT1I,MLT1I,MLT1I,MLT1I,MLT1I,MLT1I,MLT1I,MLT1I,MLT1I,MLT1I,MLT1I,MLT1I,MLT1I,MLT1I,MLT1I,MLT1I,MLT1I,MLT1I,MLT1I,MLT1I,MLT1I,MLT1I,MLT1I,MLT1I,MLT1I,MLT1I,MLT1I,MLT1I,MLT1I,MLT1I	BASP1,FRS2,NEUROG1,NRP1,PLD6,SEMA3A,T,TBX3,TDGF1,TIFAB,WNT5A,WT1
GO Biological Process	GO:0006491	N-glycan processing	188	3.932356e-4	1.000000e+0	2.698893e-2	1.604593e+0	3.739265e+1	60	3.398714e-3	5.453554e-3	495	8.897440e-4	1.000000e+0	2.319266e-2	2.202607e+0	5.902097e+0	13	19	2.256161e-3	6.842105e-1	MLT1I,MLT1I,MLT1I,MLT1I,MLT1I,MLT1I,MLT1I,MLT1I,MLT1I,MLT1I,MLT1I,MLT1I,MLT1I,MLT1I,MLT1I,MLT1I,MLT1I,MLT1I,MLT1I,MLT1I,MLT1I,MLT1I,MLT1I,MLT1I,MLT1I,MLT1I,MLT1I,MLT1I,MLT1I,MLT1I,MLT1I,MLT1I,MLT1I,MLT1I,MLT1I,MLT1I,MLT1I,MLT1I,MLT1I,MLT1I,MLT1I,MLT1I,MLT1I,MLT1I,MLT1I,MLT1I,MLT1I,MLT1I,MLT1I,MLT1I,MLT1I,MLT1I,MLT1I,MLT1I,MLT1I,MLT1I,MLT1I,MLT1I,MLT1I,MLT1I	EDEM1,EDEM3,FUT8,GNPTAB,MAN1A1,MAN1A2,MAN1C1,MAN2A1,MGAT4A,MGAT4B,ST8SIA2,ST8SIA3,ST8SIA4
GO Biological Process	GO:0072009	nephron epithelium development	189	3.951737e-4	1.000000e+0	2.697845e-2	1.239544e+0	2.097546e+2	260	1.906513e-2	2.363207e-2	113	5.496437e-8	7.092053e-4	6.276153e-6	1.863744e+0	2.951049e+1	55	95	9.545297e-3	5.789474e-1	MLT1I,MLT1I,MLT1I,MLT1I,MLT1I,MLT1I,MLT1I,MLT1I,MLT1I,MLT1I,MLT1I,MLT1I,MLT1I,MLT1I,MLT1I,MLT1I,MLT1I,MLT1I,MLT1I,MLT1I,MLT1I,MLT1I,MLT1I,MLT1I,MLT1I,MLT1I,MLT1I,MLT1I,MLT1I,MLT1I,MLT1I,MLT1I,MLT1I,MLT1I,MLT1I,MLT1I,MLT1I,MLT1I,MLT1I,MLT1I,MLT1I,MLT1I,MLT1I,MLT1I,MLT1I,MLT1I,MLT1I,MLT1I,MLT1I,MLT1I,MLT1I,MLT1I,MLT1I,MLT1I,MLT1I,MLT1I,MLT1I,MLT1I,MLT1I,MLT1I,MLT1I,MLT1I,MLT1I,MLT1I,MLT1I,MLT1I,MLT…	ADAMTS16,AHI1,BASP1,BCL2,BMP2,BMP4,CALB1,CTNNB1,CTNNBIP1,EYA1,FAT4,FGF1,FOXC1,FOXC2,FOXD1,GATA3,GDNF,GLI3,GZF1,HES1,HOXD11,IRX1,IRX2,IRX3,JAG1,KLF15,LGR4,LHX1,MAGI2,MEF2C,MTSS1,MYC,NOG,NPNT,OSR1,PAX2,PAX8,PBX1,PODXL,POU3F3,PROM1,PTCH1,PTPRO,SALL1,SHH,SIX1,SIX2,SMAD4,SOX9,TCF21,TFAP2B,WNT4,WNT7B,WNT9B,WT1
GO Biological Process	GO:0000122	negative regulation of transcription from RNA polymerase II promoter	190	4.033457e-4	1.000000e+0	2.739142e-2	1.097286e+0	1.104543e+3	1212	1.003948e-1	1.101618e-1	198	2.550385e-6	3.290762e-2	1.662001e-4	1.242211e+0	2.463349e+2	306	793	5.310656e-2	3.858764e-1	MLT1I,MLT1I,MLT1I,MLT1I,MLT1I,MLT1I,MLT1I,MLT1I,MLT1I,MLT1I,MLT1I,MLT1I,MLT1I,MLT1I,MLT1I,MLT1I,MLT1I,MLT1I,MLT1I,MLT1I,MLT1I,MLT1I,MLT1I,MLT1I,MLT1I,MLT1I,MLT1I,MLT1I,MLT1I,MLT1I,MLT1I,MLT1I,MLT1I,MLT1I,MLT1I,MLT1I,MLT1I,MLT1I,MLT1I,MLT1I,MLT1I,MLT1I,MLT1I,MLT1I,MLT1I,MLT1I,MLT1I,MLT1I,MLT1I,MLT1I,MLT1I,MLT1I,MLT1I,MLT1I,MLT1I,MLT1I,MLT1I,MLT1I,MLT1I,MLT1I,MLT1I,MLT1I,MLT1I,MLT1I,MLT1I,MLT1I,MLT…	ACVR2B,AEBP2,ALX1,ARID5B,ARX,ASCL1,ATF3,ATF7IP,BACH1,BACH2,BCL11A,BCL6,BCOR,BEND3,BHLHE40,BHLHE41,BMP2,BMP4,BRMS1L,CBX6,CCND1,CDK6,CDKN1C,CHCHD3,CITED2,CNOT2,CRY1,CTNNB1,CTNNBIP1,CUL3,CUX1,CUX2,DAB2IP,DACH1,DACT1,DKK1,DLX2,DMBX1,DMRT1,DNMT1,DNMT3A,DUSP26,E2F6,E2F7,EDN1,EDNRB,EED,EID1,EN1,EOMES,EPC1,ETS2,ETV3,ETV6,ETV7,FASLG,FBP1,FGF9,FGFR1,FGFR2,FLCN,FNIP1,FOXA1,FOXA2,FOXC1,FOXC2,FOXD3,FOXE1,FOXF…
GO Biological Process	GO:0001933	negative regulation of protein phosphorylation	191	4.051557e-4	1.000000e+0	2.737028e-2	1.142393e+0	5.532245e+2	632	5.028399e-2	5.744410e-2	349	1.531745e-4	1.000000e+0	5.663068e-3	1.270530e+0	1.282930e+2	163	413	2.828879e-2	3.946731e-1	MLT1I,MLT1I,MLT1I,MLT1I,MLT1I,MLT1I,MLT1I,MLT1I,MLT1I,MLT1I,MLT1I,MLT1I,MLT1I,MLT1I,MLT1I,MLT1I,MLT1I,MLT1I,MLT1I,MLT1I,MLT1I,MLT1I,MLT1I,MLT1I,MLT1I,MLT1I,MLT1I,MLT1I,MLT1I,MLT1I,MLT1I,MLT1I,MLT1I,MLT1I,MLT1I,MLT1I,MLT1I,MLT1I,MLT1I,MLT1I,MLT1I,MLT1I,MLT1I,MLT1I,MLT1I,MLT1I,MLT1I,MLT1I,MLT1I,MLT1I,MLT1I,MLT1I,MLT1I,MLT1I,MLT1I,MLT1I,MLT1I,MLT1I,MLT1I,MLT1I,MLT1I,MLT1I,MLT1I,MLT1I,MLT1I,MLT1I,MLT…	ADAR,AMBP,ANGPT1,APC,ARRB1,ASH1L,ASPN,ATF3,BDKRB1,BMP4,BMP7,C14orf166,C9orf72,CAMK2N1,CBLB,CD109,CDKN1A,CDKN1C,CDKN2B,CHORDC1,CHRNA7,CNKSR3,CTDSP2,CTDSPL,DAB2IP,DACT1,DCN,DEPTOR,DKK1,DMD,DNAJC10,DTNBP1,DUSP10,DUSP14,DUSP26,DUSP4,DUSP5,DUSP6,ENPP1,EPHB2,ERRFI1,FBLN1,FBXO7,FKTN,FLCN,FLRT2,FLRT3,FOXO1,GADD45A,GFRA2,GNAQ,GPD1L,GPRC5A,GSKIP,H2AFY,HGF,HIPK3,HSPH1,IBTK,IGF1R,IGFBP3,IL1B,IL6,IRAK3,JUN,KI…
GO Biological Process	GO:0045165	cell fate commitment	192	4.093731e-4	1.000000e+0	2.751115e-2	1.158399e+0	4.532119e+2	525	4.119359e-2	4.771860e-2	49	2.501122e-11	3.227198e-7	6.586118e-9	1.680818e+0	7.020389e+1	118	226	2.047900e-2	5.221239e-1	MLT1I,MLT1I,MLT1I,MLT1I,MLT1I,MLT1I,MLT1I,MLT1I,MLT1I,MLT1I,MLT1I,MLT1I,MLT1I,MLT1I,MLT1I,MLT1I,MLT1I,MLT1I,MLT1I,MLT1I,MLT1I,MLT1I,MLT1I,MLT1I,MLT1I,MLT1I,MLT1I,MLT1I,MLT1I,MLT1I,MLT1I,MLT1I,MLT1I,MLT1I,MLT1I,MLT1I,MLT1I,MLT1I,MLT1I,MLT1I,MLT1I,MLT1I,MLT1I,MLT1I,MLT1I,MLT1I,MLT1I,MLT1I,MLT1I,MLT1I,MLT1I,MLT1I,MLT1I,MLT1I,MLT1I,MLT1I,MLT1I,MLT1I,MLT1I,MLT1I,MLT1I,MLT1I,MLT1I,MLT1I,MLT1I,MLT1I,MLT…	ARX,ASCL1,ATOH1,BARHL2,BCL11B,BCL2,BMP2,BMP4,C17orf96,C8orf22,CDC42,CEBPB,CTNNB1,CYLD,CYP26B1,DBX1,DLX2,DMRT3,DMRTA2,DSCAML1,EBF2,ELF5,EOMES,EPAS1,ERBB4,ETS2,EYA1,EYA2,FGF10,FGF13,FGFR2,FOXA1,FOXA2,FOXC2,FOXG1,GAP43,GAS1,GATA3,GATA6,GDF7,GLI2,GLI3,GSC,HES1,HOXD10,ID2,IL6,IL7,IRF4,ISL1,ISL2,ITGB1,JAG1,KLF4,MEF2C,MYF5,MYL2,MYT1L,NEUROD1,NEUROG1,NKX2-1,NKX2-2,NKX6-1,NOTCH2,NR2E1,NR2F2,NRG1,NRP1,NTRK…
GO Biological Process	GO:0097009	energy homeostasis	193	4.171026e-4	1.000000e+0	2.788536e-2	1.735764e+0	2.592519e+1	45	2.356407e-3	4.090165e-3	1400	3.207545e-2	1.000000e+0	2.956211e-1	1.810797e+0	4.970187e+0	9	16	1.561958e-3	5.625000e-1	MLT1I,MLT1I,MLT1I,MLT1I,MLT1I,MLT1I,MLT1I,MLT1I,MLT1I,MLT1I,MLT1I,MLT1I,MLT1I,MLT1I,MLT1I,MLT1I,MLT1I,MLT1I,MLT1I,MLT1I,MLT1I,MLT1I,MLT1I,MLT1I,MLT1I,MLT1I,MLT1I,MLT1I,MLT1I,MLT1I,MLT1I,MLT1I,MLT1I,MLT1I,MLT1I,MLT1I,MLT1I,MLT1I,MLT1I,MLT1I,MLT1I,MLT1I,MLT1I,MLT1I,MLT1I	AMPD3,CRTC3,EDN2,LEPR,MEX3C,NR4A3,OMA1,PIK3CA,PRCP
GO Biological Process	GO:0001755	neural crest cell migration	194	4.172333e-4	1.000000e+0	2.775032e-2	1.389514e+0	8.348242e+1	116	7.587931e-3	1.054354e-2	456	6.399556e-4	1.000000e+0	1.810822e-2	1.877864e+0	1.118292e+1	21	36	3.644568e-3	5.833333e-1	MLT1I,MLT1I,MLT1I,MLT1I,MLT1I,MLT1I,MLT1I,MLT1I,MLT1I,MLT1I,MLT1I,MLT1I,MLT1I,MLT1I,MLT1I,MLT1I,MLT1I,MLT1I,MLT1I,MLT1I,MLT1I,MLT1I,MLT1I,MLT1I,MLT1I,MLT1I,MLT1I,MLT1I,MLT1I,MLT1I,MLT1I,MLT1I,MLT1I,MLT1I,MLT1I,MLT1I,MLT1I,MLT1I,MLT1I,MLT1I,MLT1I,MLT1I,MLT1I,MLT1I,MLT1I,MLT1I,MLT1I,MLT1I,MLT1I,MLT1I,MLT1I,MLT1I,MLT1I,MLT1I,MLT1I,MLT1I,MLT1I,MLT1I,MLT1I,MLT1I,MLT1I,MLT1I,MLT1I,MLT1I,MLT1I,MLT1I,MLT…	ALX1,EDNRB,EFNB1,ERBB4,FGF19,FOLR1,GDNF,HAND2,HIF1A,ISL1,KITLG,LEF1,NRP1,OVOL2,PHOX2B,PITX2,SEMA3A,SEMA3C,SHH,TBX1,ZEB2
GO Biological Process	GO:1902809	regulation of skeletal muscle fiber differentiation	195	4.320412e-4	1.000000e+0	2.858783e-2	2.613268e+0	6.505264e+0	17	5.912802e-4	1.545174e-3	3319	2.295225e-1	1.000000e+0	8.922955e-1	2.146130e+0	9.319101e-1	2	3	3.471017e-4	6.666667e-1	MLT1I,MLT1I,MLT1I,MLT1I,MLT1I,MLT1I,MLT1I,MLT1I,MLT1I,MLT1I,MLT1I,MLT1I,MLT1I,MLT1I,MLT1I,MLT1I,MLT1I	CYP26B1,TBX1
GO Biological Process	GO:0007215	glutamate receptor signaling pathway	196	4.346278e-4	1.000000e+0	2.861226e-2	1.326567e+0	1.153353e+2	153	1.048312e-2	1.390656e-2	105	1.569029e-8	2.024518e-4	1.928112e-6	2.341233e+0	1.366801e+1	32	44	5.553627e-3	7.272727e-1	MLT1I,MLT1I,MLT1I,MLT1I,MLT1I,MLT1I,MLT1I,MLT1I,MLT1I,MLT1I,MLT1I,MLT1I,MLT1I,MLT1I,MLT1I,MLT1I,MLT1I,MLT1I,MLT1I,MLT1I,MLT1I,MLT1I,MLT1I,MLT1I,MLT1I,MLT1I,MLT1I,MLT1I,MLT1I,MLT1I,MLT1I,MLT1I,MLT1I,MLT1I,MLT1I,MLT1I,MLT1I,MLT1I,MLT1I,MLT1I,MLT1I,MLT1I,MLT1I,MLT1I,MLT1I,MLT1I,MLT1I,MLT1I,MLT1I,MLT1I,MLT1I,MLT1I,MLT1I,MLT1I,MLT1I,MLT1I,MLT1I,MLT1I,MLT1I,MLT1I,MLT1I,MLT1I,MLT1I,MLT1I,MLT1I,MLT1I,MLT…	APP,CDK5R1,CPEB4,FMR1,GNAQ,GRIA1,GRIA2,GRIA3,GRIA4,GRID1,GRID2,GRIK1,GRIK2,GRIK3,GRIK4,GRIN2A,GRIN2B,GRIN3A,GRM1,GRM2,GRM3,GRM4,GRM5,GRM7,GRM8,HOMER2,KCNB1,PLCB1,SSTR1,SULT1A3,TIAM1,TRPM1
GO Biological Process	GO:0035019	somatic stem cell population maintenance	197	4.358670e-4	1.000000e+0	2.854818e-2	1.314067e+0	1.240423e+2	163	1.127453e-2	1.481549e-2	767	4.808347e-3	1.000000e+0	8.088931e-2	1.512046e+0	2.050202e+1	31	66	5.380076e-3	4.696970e-1	MLT1I,MLT1I,MLT1I,MLT1I,MLT1I,MLT1I,MLT1I,MLT1I,MLT1I,MLT1I,MLT1I,MLT1I,MLT1I,MLT1I,MLT1I,MLT1I,MLT1I,MLT1I,MLT1I,MLT1I,MLT1I,MLT1I,MLT1I,MLT1I,MLT1I,MLT1I,MLT1I,MLT1I,MLT1I,MLT1I,MLT1I,MLT1I,MLT1I,MLT1I,MLT1I,MLT1I,MLT1I,MLT1I,MLT1I,MLT1I,MLT1I,MLT1I,MLT1I,MLT1I,MLT1I,MLT1I,MLT1I,MLT1I,MLT1I,MLT1I,MLT1I,MLT1I,MLT1I,MLT1I,MLT1I,MLT1I,MLT1I,MLT1I,MLT1I,MLT1I,MLT1I,MLT1I,MLT1I,MLT1I,MLT1I,MLT1I,MLT…	DPPA4,ELF5,EPAS1,FGF10,FOXD3,FOXP1,HES1,KIT,KLF10,KLF4,LDB2,NOG,NR2E1,PBX1,POLR2I,PRDM16,RBPJ,SALL1,SALL4,SIX2,SMAD2,SMAD4,SOX2,SOX4,SOX9,TDGF1,WNT7A,WNT9B,ZFP36L2,ZHX2,ZIC3
GO Biological Process	GO:0090303	positive regulation of wound healing	198	4.430318e-4	1.000000e+0	2.887091e-2	1.436693e+0	6.682012e+1	96	6.073452e-3	8.725686e-3	2825	1.553734e-1	1.000000e+0	7.096577e-1	1.248259e+0	1.522120e+1	19	49	3.297466e-3	3.877551e-1	MLT1I,MLT1I,MLT1I,MLT1I,MLT1I,MLT1I,MLT1I,MLT1I,MLT1I,MLT1I,MLT1I,MLT1I,MLT1I,MLT1I,MLT1I,MLT1I,MLT1I,MLT1I,MLT1I,MLT1I,MLT1I,MLT1I,MLT1I,MLT1I,MLT1I,MLT1I,MLT1I,MLT1I,MLT1I,MLT1I,MLT1I,MLT1I,MLT1I,MLT1I,MLT1I,MLT1I,MLT1I,MLT1I,MLT1I,MLT1I,MLT1I,MLT1I,MLT1I,MLT1I,MLT1I,MLT1I,MLT1I,MLT1I,MLT1I,MLT1I,MLT1I,MLT1I,MLT1I,MLT1I,MLT1I,MLT1I,MLT1I,MLT1I,MLT1I,MLT1I,MLT1I,MLT1I,MLT1I,MLT1I,MLT1I,MLT1I,MLT…	ADRA2A,ANO6,ANXA1,ARFGEF1,CCL2,F12,F3,FOXC2,KANK1,MYLK,NFE2L2,PLEK,PPAP2B,PRKCE,REG3G,RREB1,TGFBR2,THBS1,TLR4
GO Biological Process	GO:0031128	developmental induction	199	4.483258e-4	1.000000e+0	2.906908e-2	1.464845e+0	5.939196e+1	87	5.398288e-3	7.907653e-3	312	6.990763e-5	9.020181e-1	2.891084e-3	2.228673e+0	8.076554e+0	18	26	3.123915e-3	6.923077e-1	MLT1I,MLT1I,MLT1I,MLT1I,MLT1I,MLT1I,MLT1I,MLT1I,MLT1I,MLT1I,MLT1I,MLT1I,MLT1I,MLT1I,MLT1I,MLT1I,MLT1I,MLT1I,MLT1I,MLT1I,MLT1I,MLT1I,MLT1I,MLT1I,MLT1I,MLT1I,MLT1I,MLT1I,MLT1I,MLT1I,MLT1I,MLT1I,MLT1I,MLT1I,MLT1I,MLT1I,MLT1I,MLT1I,MLT1I,MLT1I,MLT1I,MLT1I,MLT1I,MLT1I,MLT1I,MLT1I,MLT1I,MLT1I,MLT1I,MLT1I,MLT1I,MLT1I,MLT1I,MLT1I,MLT1I,MLT1I,MLT1I,MLT1I,MLT1I,MLT1I,MLT1I,MLT1I,MLT1I,MLT1I,MLT1I,MLT1I,MLT…	BMP2,BMP4,CTNNB1,FGF1,FGF10,FGFR1,FRS2,GDNF,HIPK2,NKX2-1,SALL1,SIX1,SIX3,SOX9,SPRY1,WNT2,WNT3,WNT4
GO Biological Process	GO:0051446	positive regulation of meiotic cell cycle	200	4.558580e-4	1.000000e+0	2.940968e-2	1.623759e+0	3.448787e+1	56	3.134691e-3	5.089984e-3	1119	1.637886e-2	1.000000e+0	1.888619e-1	1.893644e+0	5.280824e+0	10	17	1.735509e-3	5.882353e-1	MLT1I,MLT1I,MLT1I,MLT1I,MLT1I,MLT1I,MLT1I,MLT1I,MLT1I,MLT1I,MLT1I,MLT1I,MLT1I,MLT1I,MLT1I,MLT1I,MLT1I,MLT1I,MLT1I,MLT1I,MLT1I,MLT1I,MLT1I,MLT1I,MLT1I,MLT1I,MLT1I,MLT1I,MLT1I,MLT1I,MLT1I,MLT1I,MLT1I,MLT1I,MLT1I,MLT1I,MLT1I,MLT1I,MLT1I,MLT1I,MLT1I,MLT1I,MLT1I,MLT1I,MLT1I,MLT1I,MLT1I,MLT1I,MLT1I,MLT1I,MLT1I,MLT1I,MLT1I,MLT1I,MLT1I,MLT1I	DAZL,DMRT1,INSR,MSX1,MSX2,PLCB1,PRDM9,TOPAZ1,WNT4,WNT5A
GO Biological Process	GO:2000850	negative regulation of glucocorticoid secretion	201	4.575555e-4	1.000000e+0	2.937233e-2	3.747338e+0	2.668561e+0	10	2.425524e-4	9.089256e-4	2178	9.648361e-2	1.000000e+0	5.715923e-1	3.219195e+0	6.212734e-1	2	2	3.471017e-4	1.000000e+0	MLT1I,MLT1I,MLT1I,MLT1I,MLT1I,MLT1I,MLT1I,MLT1I,MLT1I,MLT1I	CRY1,PTPN11
GO Biological Process	GO:0001993	regulation of systemic arterial blood pressure by norepinephrine-epinephrine	202	4.602496e-4	1.000000e+0	2.939901e-2	1.807617e+0	2.157537e+1	39	1.961041e-3	3.544810e-3	441	5.631617e-4	1.000000e+0	1.647727e-2	2.861506e+0	2.795730e+0	8	9	1.388407e-3	8.888889e-1	MLT1I,MLT1I,MLT1I,MLT1I,MLT1I,MLT1I,MLT1I,MLT1I,MLT1I,MLT1I,MLT1I,MLT1I,MLT1I,MLT1I,MLT1I,MLT1I,MLT1I,MLT1I,MLT1I,MLT1I,MLT1I,MLT1I,MLT1I,MLT1I,MLT1I,MLT1I,MLT1I,MLT1I,MLT1I,MLT1I,MLT1I,MLT1I,MLT1I,MLT1I,MLT1I,MLT1I,MLT1I,MLT1I,MLT1I	ADRA1A,ADRA1B,ADRA1D,ADRB1,ADRB2,DRD5,PDE4D,TPM1
GO Biological Process	GO:0035701	hematopoietic stem cell migration	203	4.737054e-4	1.000000e+0	3.010946e-2	2.266710e+0	9.705698e+0	22	8.821758e-4	1.999636e-3	2058	9.194281e-2	1.000000e+0	5.764519e-1	2.414396e+0	1.242547e+0	3	4	5.206526e-4	7.500000e-1	MLT1I,MLT1I,MLT1I,MLT1I,MLT1I,MLT1I,MLT1I,MLT1I,MLT1I,MLT1I,MLT1I,MLT1I,MLT1I,MLT1I,MLT1I,MLT1I,MLT1I,MLT1I,MLT1I,MLT1I,MLT1I,MLT1I	BCL11B,GAS6,KIT
GO Biological Process	GO:0050671	positive regulation of lymphocyte proliferation	204	4.764011e-4	1.000000e+0	3.013237e-2	1.269454e+0	1.630622e+2	207	1.482114e-2	1.881476e-2	382	2.701455e-4	1.000000e+0	9.124836e-3	1.474440e+0	4.069341e+1	60	131	1.041305e-2	4.580153e-1	MLT1I,MLT1I,MLT1I,MLT1I,MLT1I,MLT1I,MLT1I,MLT1I,MLT1I,MLT1I,MLT1I,MLT1I,MLT1I,MLT1I,MLT1I,MLT1I,MLT1I,MLT1I,MLT1I,MLT1I,MLT1I,MLT1I,MLT1I,MLT1I,MLT1I,MLT1I,MLT1I,MLT1I,MLT1I,MLT1I,MLT1I,MLT1I,MLT1I,MLT1I,MLT1I,MLT1I,MLT1I,MLT1I,MLT1I,MLT1I,MLT1I,MLT1I,MLT1I,MLT1I,MLT1I,MLT1I,MLT1I,MLT1I,MLT1I,MLT1I,MLT1I,MLT1I,MLT1I,MLT1I,MLT1I,MLT1I,MLT1I,MLT1I,MLT1I,MLT1I,MLT1I,MLT1I,MLT1I,MLT1I,MLT1I,MLT1I,MLT…	ADA,ANXA1,BCL2,BCL6,BST1,CARD11,CCL19,CCR2,CD1D,CD244,CD276,CD28,CD38,CD55,CD6,CDKN1A,EFNB1,ENSG00000113811,FGF10,GPAM,GPR183,HES1,HHLA2,HLA-DPA1,IGF1,IGFBP2,IL12B,IL15,IL1B,IL6,IL6ST,IL7,IRS2,LEP,LGALS9,MEF2C,MIF,NFATC2,PDCD1LG2,PELI1,PRKCQ,PTPRC,RIPK2,SHH,SLC39A10,SPN,SYK,TAC1,TACR1,TFRC,TGFBR2,TLR4,TNFSF13B,TNFSF4,TRAF6,VAV3,VCAM1,VTCN1,XCL1,ZP4
GO Biological Process	GO:0055096	low-density lipoprotein particle mediated signaling	205	4.770599e-4	1.000000e+0	3.002685e-2	2.373992e+0	8.424627e+0	20	7.657360e-4	1.817851e-3	7589	6.724234e-1	1.000000e+0	1.000000e+0	1.073065e+0	9.319101e-1	1	3	1.735509e-4	3.333333e-1	MLT1I,MLT1I,MLT1I,MLT1I,MLT1I,MLT1I,MLT1I,MLT1I,MLT1I,MLT1I,MLT1I,MLT1I,MLT1I,MLT1I,MLT1I,MLT1I,MLT1I,MLT1I,MLT1I,MLT1I	CDH13
GO Biological Process	GO:0030334	regulation of cell migration	206	4.926134e-4	1.000000e+0	3.085529e-2	1.098801e+0	1.042955e+3	1146	9.479688e-2	1.041629e-1	51	2.925516e-11	3.774793e-7	7.401555e-9	1.369966e+0	2.211733e+2	303	712	5.258591e-2	4.255618e-1	MLT1I,MLT1I,MLT1I,MLT1I,MLT1I,MLT1I,MLT1I,MLT1I,MLT1I,MLT1I,MLT1I,MLT1I,MLT1I,MLT1I,MLT1I,MLT1I,MLT1I,MLT1I,MLT1I,MLT1I,MLT1I,MLT1I,MLT1I,MLT1I,MLT1I,MLT1I,MLT1I,MLT1I,MLT1I,MLT1I,MLT1I,MLT1I,MLT1I,MLT1I,MLT1I,MLT1I,MLT1I,MLT1I,MLT1I,MLT1I,MLT1I,MLT1I,MLT1I,MLT1I,MLT1I,MLT1I,MLT1I,MLT1I,MLT1I,MLT1I,MLT1I,MLT1I,MLT1I,MLT1I,MLT1I,MLT1I,MLT1I,MLT1I,MLT1I,MLT1I,MLT1I,MLT1I,MLT1I,MLT1I,MLT1I,MLT1I,MLT…	ABHD2,ACKR3,ACVR1C,ADA,ADAMTS9,ADRA2A,AMOT,ANGPT1,ANO6,ANXA1,APC,APP,ARAP3,ARHGEF7,ARID2,ATOH8,BCL2,BCR,BDKRB1,BMP2,BMP4,BMP5,BMP7,BMPER,BMPR1A,BMPR2,BST1,CAMK1D,CAMSAP3,CAPN7,CBLL1,CCBE1,CCL1,CCL11,CCL19,CCL2,CCL25,CCL26,CCL3,CCL8,CCR2,CDH13,CGA,CITED2,CMKLR1,COL3A1,CPNE3,CSF1,CTSH,CX3CL1,CXCL12,CXCL13,CXCL14,CXCR3,CYP1B1,DAB2,DAB2IP,DACH1,DCN,DLC1,DOCK1,DOCK10,DOCK8,DPYSL3,DRD1,DRD2,DUSP10,EDN1…
GO Biological Process	GO:0030890	positive regulation of B cell proliferation	207	4.962069e-4	1.000000e+0	3.093023e-2	1.466831e+0	5.794806e+1	85	5.267048e-3	7.725868e-3	1046	1.316236e-2	1.000000e+0	1.623651e-1	1.570339e+0	1.273610e+1	20	41	3.471017e-3	4.878049e-1	MLT1I,MLT1I,MLT1I,MLT1I,MLT1I,MLT1I,MLT1I,MLT1I,MLT1I,MLT1I,MLT1I,MLT1I,MLT1I,MLT1I,MLT1I,MLT1I,MLT1I,MLT1I,MLT1I,MLT1I,MLT1I,MLT1I,MLT1I,MLT1I,MLT1I,MLT1I,MLT1I,MLT1I,MLT1I,MLT1I,MLT1I,MLT1I,MLT1I,MLT1I,MLT1I,MLT1I,MLT1I,MLT1I,MLT1I,MLT1I,MLT1I,MLT1I,MLT1I,MLT1I,MLT1I,MLT1I,MLT1I,MLT1I,MLT1I,MLT1I,MLT1I,MLT1I,MLT1I,MLT1I,MLT1I,MLT1I,MLT1I,MLT1I,MLT1I,MLT1I,MLT1I,MLT1I,MLT1I,MLT1I,MLT1I,MLT1I,MLT…	ADA,BCL2,BCL6,BST1,CARD11,CD38,CDKN1A,GPR183,IL7,IRS2,MEF2C,MIF,NFATC2,PELI1,PTPRC,SLC39A10,TFRC,TLR4,TNFSF13B,VAV3
GO Biological Process	GO:0001658	branching involved in ureteric bud morphogenesis	208	5.115394e-4	1.000000e+0	3.173266e-2	1.345385e+0	1.010863e+2	136	9.187995e-3	1.236139e-2	151	4.449879e-7	5.741679e-3	3.802436e-5	2.194905e+0	1.366801e+1	30	44	5.206526e-3	6.818182e-1	MLT1I,MLT1I,MLT1I,MLT1I,MLT1I,MLT1I,MLT1I,MLT1I,MLT1I,MLT1I,MLT1I,MLT1I,MLT1I,MLT1I,MLT1I,MLT1I,MLT1I,MLT1I,MLT1I,MLT1I,MLT1I,MLT1I,MLT1I,MLT1I,MLT1I,MLT1I,MLT1I,MLT1I,MLT1I,MLT1I,MLT1I,MLT1I,MLT1I,MLT1I,MLT1I,MLT1I,MLT1I,MLT1I,MLT1I,MLT1I,MLT1I,MLT1I,MLT1I,MLT1I,MLT1I,MLT1I,MLT1I,MLT1I,MLT1I,MLT1I,MLT1I,MLT1I,MLT1I,MLT1I,MLT1I,MLT1I,MLT1I,MLT1I,MLT1I,MLT1I,MLT1I,MLT1I,MLT1I,MLT1I,MLT1I,MLT1I,MLT…	ADAMTS16,BCL2,BMP2,BMP4,CTNNB1,CTNNBIP1,EYA1,FAT4,FGF1,FOXD1,GDNF,GLI3,GZF1,HOXD11,LHX1,MYC,NPNT,PAX2,PAX8,PBX1,PTCH1,SALL1,SHH,SIX1,SMAD4,SOX9,TCF21,WNT4,WNT9B,WT1
GO Biological Process	GO:1904888	cranial skeletal system development	209	5.139135e-4	1.000000e+0	3.172740e-2	1.308914e+0	1.245307e+2	163	1.131892e-2	1.481549e-2	142	3.802680e-7	4.906598e-3	3.455351e-5	1.981043e+0	2.019138e+1	40	65	6.942034e-3	6.153846e-1	MLT1I,MLT1I,MLT1I,MLT1I,MLT1I,MLT1I,MLT1I,MLT1I,MLT1I,MLT1I,MLT1I,MLT1I,MLT1I,MLT1I,MLT1I,MLT1I,MLT1I,MLT1I,MLT1I,MLT1I,MLT1I,MLT1I,MLT1I,MLT1I,MLT1I,MLT1I,MLT1I,MLT1I,MLT1I,MLT1I,MLT1I,MLT1I,MLT1I,MLT1I,MLT1I,MLT1I,MLT1I,MLT1I,MLT1I,MLT1I,MLT1I,MLT1I,MLT1I,MLT1I,MLT1I,MLT1I,MLT1I,MLT1I,MLT1I,MLT1I,MLT1I,MLT1I,MLT1I,MLT1I,MLT1I,MLT1I,MLT1I,MLT1I,MLT1I,MLT1I,MLT1I,MLT1I,MLT1I,MLT1I,MLT1I,MLT1I,MLT…	BMP4,CHST11,CTNNB1,DLX2,FGFR2,FOXC2,FOXE1,FOXN3,FREM1,GLI3,GNAS,GRHL2,HOXA1,INSIG1,INSIG2,IRX5,LHX1,MEF2C,MMP16,MSX2,NEUROG1,NIPBL,PAX5,PDGFRA,PRRX1,RUNX2,SH3PXD2B,SIX1,SIX2,SMAD2,SMAD3,TBX1,TBX15,TFAP2A,TGFB2,TGFBR1,TGFBR2,TIFAB,TP63,WNT9B
GO Biological Process	GO:0045226	extracellular polysaccharide biosynthetic process	210	5.157541e-4	1.000000e+0	3.168941e-2	2.358834e+0	8.478765e+0	20	7.706567e-4	1.817851e-3	7589	6.724234e-1	1.000000e+0	1.000000e+0	1.073065e+0	9.319101e-1	1	3	1.735509e-4	3.333333e-1	MLT1I,MLT1I,MLT1I,MLT1I,MLT1I,MLT1I,MLT1I,MLT1I,MLT1I,MLT1I,MLT1I,MLT1I,MLT1I,MLT1I,MLT1I,MLT1I,MLT1I,MLT1I,MLT1I,MLT1I	HAS2
GO Biological Process	GO:0021784	postganglionic parasympathetic fiber development	211	5.297449e-4	1.000000e+0	3.239478e-2	2.297699e+0	9.139578e+0	21	8.307197e-4	1.908744e-3	2178	9.648361e-2	1.000000e+0	5.715923e-1	3.219195e+0	6.212734e-1	2	2	3.471017e-4	1.000000e+0	MLT1I,MLT1I,MLT1I,MLT1I,MLT1I,MLT1I,MLT1I,MLT1I,MLT1I,MLT1I,MLT1I,MLT1I,MLT1I,MLT1I,MLT1I,MLT1I,MLT1I,MLT1I,MLT1I,MLT1I,MLT1I	GDNF,PLXNA4
GO Biological Process	GO:0032330	regulation of chondrocyte differentiation	212	5.360308e-4	1.000000e+0	3.262455e-2	1.322288e+0	1.141960e+2	151	1.037957e-2	1.372478e-2	298	5.638978e-5	7.275973e-1	2.441602e-3	1.931517e+0	1.397865e+1	27	45	4.685873e-3	6.000000e-1	MLT1I,MLT1I,MLT1I,MLT1I,MLT1I,MLT1I,MLT1I,MLT1I,MLT1I,MLT1I,MLT1I,MLT1I,MLT1I,MLT1I,MLT1I,MLT1I,MLT1I,MLT1I,MLT1I,MLT1I,MLT1I,MLT1I,MLT1I,MLT1I,MLT1I,MLT1I,MLT1I,MLT1I,MLT1I,MLT1I,MLT1I,MLT1I,MLT1I,MLT1I,MLT1I,MLT1I,MLT1I,MLT1I,MLT1I,MLT1I,MLT1I,MLT1I,MLT1I,MLT1I,MLT1I,MLT1I,MLT1I,MLT1I,MLT1I,MLT1I,MLT1I,MLT1I,MLT1I,MLT1I,MLT1I,MLT1I,MLT1I,MLT1I,MLT1I,MLT1I,MLT1I,MLT1I,MLT1I,MLT1I,MLT1I,MLT1I,MLT…	ADAMTS12,AXIN2,BMP4,BMPR1B,CTGF,CTNNB1,EFEMP1,FAM101A,FGF18,GDF6,GLI2,GLI3,KIAA1715,MAF,PKDCC,POR,RARB,RUNX2,SHOX2,SIX2,SMAD3,SNAI2,SOX5,SOX6,SOX9,TGFBR1,TRPS1
GO Biological Process	GO:0035414	negative regulation of catenin import into nucleus	213	5.367405e-4	1.000000e+0	3.251438e-2	1.898639e+0	1.738087e+1	33	1.579792e-3	2.999455e-3	3588	2.342413e-1	1.000000e+0	8.423678e-1	1.463270e+0	3.417004e+0	5	11	8.677543e-4	4.545455e-1	MLT1I,MLT1I,MLT1I,MLT1I,MLT1I,MLT1I,MLT1I,MLT1I,MLT1I,MLT1I,MLT1I,MLT1I,MLT1I,MLT1I,MLT1I,MLT1I,MLT1I,MLT1I,MLT1I,MLT1I,MLT1I,MLT1I,MLT1I,MLT1I,MLT1I,MLT1I,MLT1I,MLT1I,MLT1I,MLT1I,MLT1I,MLT1I,MLT1I	AXIN2,DAB2IP,FERMT1,FZD1,SNAI2
GO Biological Process	GO:1903333	negative regulation of protein folding	214	5.404686e-4	1.000000e+0	3.258723e-2	4.469839e+0	1.789774e+0	8	1.626771e-4	7.271405e-4	5980	4.935661e-1	1.000000e+0	1.000000e+0	1.287678e+0	1.553183e+0	2	5	3.471017e-4	4.000000e-1	MLT1I,MLT1I,MLT1I,MLT1I,MLT1I,MLT1I,MLT1I,MLT1I	PDCD5,PDCL
GO Biological Process	GO:0048858	cell projection morphogenesis	215	5.522292e-4	1.000000e+0	3.314146e-2	1.109465e+0	8.526632e+2	946	7.750074e-2	8.598437e-2	18	5.881145e-16	7.588441e-12	4.215801e-13	1.580855e+0	1.391652e+2	220	448	3.818119e-2	4.910714e-1	MLT1I,MLT1I,MLT1I,MLT1I,MLT1I,MLT1I,MLT1I,MLT1I,MLT1I,MLT1I,MLT1I,MLT1I,MLT1I,MLT1I,MLT1I,MLT1I,MLT1I,MLT1I,MLT1I,MLT1I,MLT1I,MLT1I,MLT1I,MLT1I,MLT1I,MLT1I,MLT1I,MLT1I,MLT1I,MLT1I,MLT1I,MLT1I,MLT1I,MLT1I,MLT1I,MLT1I,MLT1I,MLT1I,MLT1I,MLT1I,MLT1I,MLT1I,MLT1I,MLT1I,MLT1I,MLT1I,MLT1I,MLT1I,MLT1I,MLT1I,MLT1I,MLT1I,MLT1I,MLT1I,MLT1I,MLT1I,MLT1I,MLT1I,MLT1I,MLT1I,MLT1I,MLT1I,MLT1I,MLT1I,MLT1I,MLT1I,MLT…	AFG3L2,ALCAM,ANK3,APBB2,APP,ARTN,ARX,ATOH1,AUTS2,B3GNT2,BCL11B,BCL2,BDNF,BMP7,BMPR1B,BOC,BRSK2,BTBD3,C9orf72,CCK,CDC42,CDH11,CDH4,CDK5R1,CHL1,CNTN4,CNTNAP2,COBL,COL25A1,CREB1,CTNNA2,CTNNB1,CTNND2,CTTN,CXCL12,CXCR4,DAB1,DAB2IP,DCC,DDR1,DOCK10,DOK2,DOK5,DOK6,DPYSL2,DRD2,DRGX,DSCAM,DSCAML1,DTNBP1,DYNLT1,EFNA5,EFNB1,EFNB2,EGFR,ENSG00000117600,ENSG00000134602,EPB41L3,EPHA4,EPHA5,EPHA7,EPHA8,EPHB1,EPHB…
GO Biological Process	GO:0003167	atrioventricular bundle cell differentiation	216	5.560868e-4	1.000000e+0	3.321846e-2	2.866638e+0	4.883769e+0	14	4.438983e-4	1.272496e-3	4073	3.106367e-1	1.000000e+0	9.840769e-1	3.219195e+0	3.106367e-1	1	1	1.735509e-4	1.000000e+0	MLT1I,MLT1I,MLT1I,MLT1I,MLT1I,MLT1I,MLT1I,MLT1I,MLT1I,MLT1I,MLT1I,MLT1I,MLT1I,MLT1I	TBX3
GO Biological Process	GO:0060931	sinoatrial node cell development	216	5.560868e-4	1.000000e+0	3.321846e-2	2.866638e+0	4.883769e+0	14	4.438983e-4	1.272496e-3	4073	3.106367e-1	1.000000e+0	9.840769e-1	3.219195e+0	3.106367e-1	1	1	1.735509e-4	1.000000e+0	MLT1I,MLT1I,MLT1I,MLT1I,MLT1I,MLT1I,MLT1I,MLT1I,MLT1I,MLT1I,MLT1I,MLT1I,MLT1I,MLT1I	TBX3
GO Biological Process	GO:0046884	follicle-stimulating hormone secretion	216	5.560868e-4	1.000000e+0	3.321846e-2	2.866638e+0	4.883769e+0	14	4.438983e-4	1.272496e-3	4073	3.106367e-1	1.000000e+0	9.840769e-1	3.219195e+0	3.106367e-1	1	1	1.735509e-4	1.000000e+0	MLT1I,MLT1I,MLT1I,MLT1I,MLT1I,MLT1I,MLT1I,MLT1I,MLT1I,MLT1I,MLT1I,MLT1I,MLT1I,MLT1I	TBX3
GO Biological Process	GO:1901660	calcium ion export	219	5.647372e-4	1.000000e+0	3.327308e-2	2.236066e+0	9.838706e+0	22	8.942652e-4	1.999636e-3	2671	1.402019e-1	1.000000e+0	6.772838e-1	1.839540e+0	2.174457e+0	4	7	6.942034e-4	5.714286e-1	MLT1I,MLT1I,MLT1I,MLT1I,MLT1I,MLT1I,MLT1I,MLT1I,MLT1I,MLT1I,MLT1I,MLT1I,MLT1I,MLT1I,MLT1I,MLT1I,MLT1I,MLT1I,MLT1I,MLT1I,MLT1I,MLT1I	ATP2B1,LETM1,SLC35G1,SLC8A3
GO Biological Process	GO:0072091	regulation of stem cell proliferation	220	5.730888e-4	1.000000e+0	3.361166e-2	1.338263e+0	1.031188e+2	138	9.372730e-3	1.254317e-2	420	4.031972e-4	1.000000e+0	1.238679e-2	1.688758e+0	1.894884e+1	32	61	5.553627e-3	5.245902e-1	MLT1I,MLT1I,MLT1I,MLT1I,MLT1I,MLT1I,MLT1I,MLT1I,MLT1I,MLT1I,MLT1I,MLT1I,MLT1I,MLT1I,MLT1I,MLT1I,MLT1I,MLT1I,MLT1I,MLT1I,MLT1I,MLT1I,MLT1I,MLT1I,MLT1I,MLT1I,MLT1I,MLT1I,MLT1I,MLT1I,MLT1I,MLT1I,MLT1I,MLT1I,MLT1I,MLT1I,MLT1I,MLT1I,MLT1I,MLT1I,MLT1I,MLT1I,MLT1I,MLT1I,MLT1I,MLT1I,MLT1I,MLT1I,MLT1I,MLT1I,MLT1I,MLT1I,MLT1I,MLT1I,MLT1I,MLT1I,MLT1I,MLT1I,MLT1I,MLT1I,MLT1I,MLT1I,MLT1I,MLT1I,MLT1I,MLT1I,MLT…	ASPM,CTNNA1,CTNNB1,DCT,DISC1,DMRTA2,DRD2,EIF2AK2,FBLN1,FERMT1,FOXG1,GLI3,HIF1A,HMGA2,HMGB2,KITLG,LRRK2,NR2E1,OTP,OVOL2,PAX6,PDCD2,PTPRC,SHH,SIX3,SNAI2,SOX11,TBX3,VEGFA,VEGFC,YAP1,ZFP36L1
GO Biological Process	GO:0051961	negative regulation of nervous system development	221	5.745400e-4	1.000000e+0	3.354430e-2	1.146939e+0	4.934876e+2	566	4.485435e-2	5.144519e-2	195	2.426716e-6	3.131192e-2	1.605739e-4	1.433453e+0	8.231872e+1	118	265	2.047900e-2	4.452830e-1	MLT1I,MLT1I,MLT1I,MLT1I,MLT1I,MLT1I,MLT1I,MLT1I,MLT1I,MLT1I,MLT1I,MLT1I,MLT1I,MLT1I,MLT1I,MLT1I,MLT1I,MLT1I,MLT1I,MLT1I,MLT1I,MLT1I,MLT1I,MLT1I,MLT1I,MLT1I,MLT1I,MLT1I,MLT1I,MLT1I,MLT1I,MLT1I,MLT1I,MLT1I,MLT1I,MLT1I,MLT1I,MLT1I,MLT1I,MLT1I,MLT1I,MLT1I,MLT1I,MLT1I,MLT1I,MLT1I,MLT1I,MLT1I,MLT1I,MLT1I,MLT1I,MLT1I,MLT1I,MLT1I,MLT1I,MLT1I,MLT1I,MLT1I,MLT1I,MLT1I,MLT1I,MLT1I,MLT1I,MLT1I,MLT1I,MLT1I,MLT…	ADCYAP1,APP,ARF6,ARHGEF15,ASAP1,ASCL1,ASPM,BCL11A,BMP7,BMPR1A,BRINP1,C3orf17,CDK5R1,CDK5RAP2,CNTN4,COL3A1,CTNNA1,CTNNB1,DAB1,DCC,DENND5A,DGUOK,DLX2,DNM3,DPYSL3,DUSP10,DYNLT1,EDNRB,EFNB2,EIF4E,EPHA4,EPHA7,EPHB2,ERBB4,FGF13,FKBP4,FOXG1,FOXO3,FSTL4,GFI1,GLI3,HDAC2,HES1,HMG20A,ID2,ID4,IDH2,IRX3,ISL1,ISL2,JAG1,KANK1,LINGO1,LMX1A,MAP4K4,MDM2,MEIS1,MTMR2,MYCN,NKX2-2,NKX6-1,NLGN1,NOG,NR2E1,NR2F1,NRG1,NRG…
GO Biological Process	GO:0022410	circadian sleep/wake cycle process	222	5.780020e-4	1.000000e+0	3.359441e-2	2.633468e+0	6.075639e+0	16	5.522304e-4	1.454281e-3	1467	3.496725e-2	1.000000e+0	3.075545e-1	2.575356e+0	1.553183e+0	4	5	6.942034e-4	8.000000e-1	MLT1I,MLT1I,MLT1I,MLT1I,MLT1I,MLT1I,MLT1I,MLT1I,MLT1I,MLT1I,MLT1I,MLT1I,MLT1I,MLT1I,MLT1I,MLT1I	BTBD9,CST3,HCRTR2,SRD5A1
GO Biological Process	GO:0010839	negative regulation of keratinocyte proliferation	223	5.802728e-4	1.000000e+0	3.357516e-2	1.707470e+0	2.635478e+1	45	2.395454e-3	4.090165e-3	991	1.189383e-2	1.000000e+0	1.548598e-1	2.146130e+0	3.727640e+0	8	12	1.388407e-3	6.666667e-1	MLT1I,MLT1I,MLT1I,MLT1I,MLT1I,MLT1I,MLT1I,MLT1I,MLT1I,MLT1I,MLT1I,MLT1I,MLT1I,MLT1I,MLT1I,MLT1I,MLT1I,MLT1I,MLT1I,MLT1I,MLT1I,MLT1I,MLT1I,MLT1I,MLT1I,MLT1I,MLT1I,MLT1I,MLT1I,MLT1I,MLT1I,MLT1I,MLT1I,MLT1I,MLT1I,MLT1I,MLT1I,MLT1I,MLT1I,MLT1I,MLT1I,MLT1I,MLT1I,MLT1I,MLT1I	CASK,CD109,EFNB2,INTU,KLF9,PTPRK,SNAI2,VDR
GO Biological Process	GO:1902105	regulation of leukocyte differentiation	224	5.873518e-4	1.000000e+0	3.383304e-2	1.186358e+0	3.152505e+2	374	2.865392e-2	3.399382e-2	766	4.776675e-3	1.000000e+0	8.046141e-2	1.251909e+0	7.828045e+1	98	252	1.700798e-2	3.888889e-1	MLT1I,MLT1I,MLT1I,MLT1I,MLT1I,MLT1I,MLT1I,MLT1I,MLT1I,MLT1I,MLT1I,MLT1I,MLT1I,MLT1I,MLT1I,MLT1I,MLT1I,MLT1I,MLT1I,MLT1I,MLT1I,MLT1I,MLT1I,MLT1I,MLT1I,MLT1I,MLT1I,MLT1I,MLT1I,MLT1I,MLT1I,MLT1I,MLT1I,MLT1I,MLT1I,MLT1I,MLT1I,MLT1I,MLT1I,MLT1I,MLT1I,MLT1I,MLT1I,MLT1I,MLT1I,MLT1I,MLT1I,MLT1I,MLT1I,MLT1I,MLT1I,MLT1I,MLT1I,MLT1I,MLT1I,MLT1I,MLT1I,MLT1I,MLT1I,MLT1I,MLT1I,MLT1I,MLT1I,MLT1I,MLT1I,MLT1I,MLT…	ADA,ANXA1,AP3B1,BCL6,BMP4,CA2,CARD11,CARTPT,CBFB,CCL19,CCL3,CD2,CD28,CD83,CDK6,CEBPB,CLDN18,CREB1,CSF1,CTLA4,CTNNB1,CTNNBIP1,CYLD,CYP26B1,DCSTAMP,DROSHA,DUSP10,FBN1,FBXO7,FLT3LG,FOS,FOXP1,FSHB,FSHR,GAS6,GATA3,GLI2,GLI3,GNAS,GPR68,HCLS1,HLX,HMGB3,IL12B,IL15,IL20,IL4R,IL6,IL7,IL7R,INHBA,IRF4,ITPKB,JUN,KITLG,KLF10,LEF1,LGALS9,LTF,MAFB,MYC,NFATC2,PIK3R1,POU4F1,POU4F2,PPARGC1B,PRDM1,PRKCA,RAG1,RASGRP1…
GO Biological Process	GO:0048704	embryonic skeletal system morphogenesis	225	5.905901e-4	1.000000e+0	3.386837e-2	1.268396e+0	1.584679e+2	201	1.440355e-2	1.826941e-2	268	2.842907e-5	3.668203e-1	1.368732e-3	1.661520e+0	2.888921e+1	48	93	8.330441e-3	5.161290e-1	MLT1I,MLT1I,MLT1I,MLT1I,MLT1I,MLT1I,MLT1I,MLT1I,MLT1I,MLT1I,MLT1I,MLT1I,MLT1I,MLT1I,MLT1I,MLT1I,MLT1I,MLT1I,MLT1I,MLT1I,MLT1I,MLT1I,MLT1I,MLT1I,MLT1I,MLT1I,MLT1I,MLT1I,MLT1I,MLT1I,MLT1I,MLT1I,MLT1I,MLT1I,MLT1I,MLT1I,MLT1I,MLT1I,MLT1I,MLT1I,MLT1I,MLT1I,MLT1I,MLT1I,MLT1I,MLT1I,MLT1I,MLT1I,MLT1I,MLT1I,MLT1I,MLT1I,MLT1I,MLT1I,MLT1I,MLT1I,MLT1I,MLT1I,MLT1I,MLT1I,MLT1I,MLT1I,MLT1I,MLT1I,MLT1I,MLT1I,MLT…	ALX1,ALX4,BMP4,BMP7,CHST11,COL11A1,CTNNB1,DLX2,DSCAML1,EYA1,FGFR2,FLVCR1,FOXC2,GLI3,GNAS,GRHL2,GSC,HOXA1,HOXB1,HOXD10,IRX5,LHX1,MDFI,MEF2C,MMP16,MYCN,MYF5,NIPBL,NOG,OSR1,PAX5,PDGFRA,PRRX1,RUNX2,SATB2,SHOX2,SIX1,SIX2,SMAD2,SMAD3,SOX11,TBX1,TBX15,TFAP2A,TGFBR1,TGFBR2,WNT9B,ZEB1
GO Biological Process	GO:0002551	mast cell chemotaxis	226	5.911730e-4	1.000000e+0	3.375179e-2	2.627789e+0	6.088770e+0	16	5.534239e-4	1.454281e-3	2934	1.774062e-1	1.000000e+0	7.801882e-1	1.931517e+0	1.553183e+0	3	5	5.206526e-4	6.000000e-1	MLT1I,MLT1I,MLT1I,MLT1I,MLT1I,MLT1I,MLT1I,MLT1I,MLT1I,MLT1I,MLT1I,MLT1I,MLT1I,MLT1I,MLT1I,MLT1I	CCL11,CHGA,KIT
GO Biological Process	GO:0010811	positive regulation of cell-substrate adhesion	227	5.916773e-4	1.000000e+0	3.363177e-2	1.267550e+0	1.593626e+2	202	1.448487e-2	1.836030e-2	884	8.557812e-3	1.000000e+0	1.249111e-1	1.366639e+0	3.292749e+1	45	106	7.809788e-3	4.245283e-1	MLT1I,MLT1I,MLT1I,MLT1I,MLT1I,MLT1I,MLT1I,MLT1I,MLT1I,MLT1I,MLT1I,MLT1I,MLT1I,MLT1I,MLT1I,MLT1I,MLT1I,MLT1I,MLT1I,MLT1I,MLT1I,MLT1I,MLT1I,MLT1I,MLT1I,MLT1I,MLT1I,MLT1I,MLT1I,MLT1I,MLT1I,MLT1I,MLT1I,MLT1I,MLT1I,MLT1I,MLT1I,MLT1I,MLT1I,MLT1I,MLT1I,MLT1I,MLT1I,MLT1I,MLT1I,MLT1I,MLT1I,MLT1I,MLT1I,MLT1I,MLT1I,MLT1I,MLT1I,MLT1I,MLT1I,MLT1I,MLT1I,MLT1I,MLT1I,MLT1I,MLT1I,MLT1I,MLT1I,MLT1I,MLT1I,MLT1I,MLT…	ABI3BP,ARHGEF7,CCL25,CDC42,CDH13,CDK6,COL8A1,CRKL,CSF1,DISC1,DOCK1,ECM2,EDIL3,EGFL6,EGFLAM,EPB41L5,FBLN2,FERMT1,FN1,FOXF1,HAS2,HSD17B12,ITGA6,KDR,LRRC16A,NINJ1,NPNT,NPY2R,NRP1,OLFM4,PREX1,PRKCE,PTN,PTPRJ,RREB1,RSU1,SMAD3,SMOC2,THY1,UTRN,VEGFA,VEGFC,VIT,VWC2,WNT4
GO Biological Process	GO:0003279	cardiac septum development	228	5.919764e-4	1.000000e+0	3.350119e-2	1.226742e+0	2.176497e+2	267	1.978274e-2	2.426831e-2	80	7.474552e-10	9.644414e-6	1.205552e-7	1.978463e+0	2.982112e+1	59	96	1.023950e-2	6.145833e-1	MLT1I,MLT1I,MLT1I,MLT1I,MLT1I,MLT1I,MLT1I,MLT1I,MLT1I,MLT1I,MLT1I,MLT1I,MLT1I,MLT1I,MLT1I,MLT1I,MLT1I,MLT1I,MLT1I,MLT1I,MLT1I,MLT1I,MLT1I,MLT1I,MLT1I,MLT1I,MLT1I,MLT1I,MLT1I,MLT1I,MLT1I,MLT1I,MLT1I,MLT1I,MLT1I,MLT1I,MLT1I,MLT1I,MLT1I,MLT1I,MLT1I,MLT1I,MLT1I,MLT1I,MLT1I,MLT1I,MLT1I,MLT1I,MLT1I,MLT1I,MLT1I,MLT1I,MLT1I,MLT1I,MLT1I,MLT1I,MLT1I,MLT1I,MLT1I,MLT1I,MLT1I,MLT1I,MLT1I,MLT1I,MLT1I,MLT1I,MLT…	ANK2,BMP4,BMP5,BMP7,BMPR1A,BMPR2,C5orf42,CITED2,DHRS3,FGFR2,FRS2,FZD1,GATA3,GATA4,GATA6,GJA5,HAND1,HEG1,HES1,HEY1,ISL1,JAG1,LMO4,LTBP1,MDM2,MSX2,NOG,NOTCH2,NPHP3,NRP1,NRP2,PARVA,PAX8,PCSK5,PITX2,PRDM1,PROX1,PTK7,RARB,SALL1,SALL4,SEMA3C,SMAD4,SMAD6,SMAD7,SOX11,SOX4,TBX1,TBX20,TBX3,TBX5,TGFB2,TGFBR1,TGFBR2,WHSC1,WNT5A,XIRP2,ZBTB14,ZFPM2
GO Biological Process	GO:0030100	regulation of endocytosis	229	5.945427e-4	1.000000e+0	3.349950e-2	1.210434e+0	2.503235e+2	303	2.275255e-2	2.754045e-2	1828	6.952259e-2	1.000000e+0	4.907276e-1	1.158308e+0	6.647625e+1	77	214	1.336342e-2	3.598131e-1	MLT1I,MLT1I,MLT1I,MLT1I,MLT1I,MLT1I,MLT1I,MLT1I,MLT1I,MLT1I,MLT1I,MLT1I,MLT1I,MLT1I,MLT1I,MLT1I,MLT1I,MLT1I,MLT1I,MLT1I,MLT1I,MLT1I,MLT1I,MLT1I,MLT1I,MLT1I,MLT1I,MLT1I,MLT1I,MLT1I,MLT1I,MLT1I,MLT1I,MLT1I,MLT1I,MLT1I,MLT1I,MLT1I,MLT1I,MLT1I,MLT1I,MLT1I,MLT1I,MLT1I,MLT1I,MLT1I,MLT1I,MLT1I,MLT1I,MLT1I,MLT1I,MLT1I,MLT1I,MLT1I,MLT1I,MLT1I,MLT1I,MLT1I,MLT1I,MLT1I,MLT1I,MLT1I,MLT1I,MLT1I,MLT1I,MLT1I,MLT…	ABL2,AHI1,ANGPT1,ANO6,ANXA2,APLN,ARF6,ARRB1,BCR,BICD1,BIN1,BTBD9,C2,C4BPA,CAMK1D,CBLL1,CCL19,CCL2,CD2AP,CD47,CDH13,CLIP3,DAB2,DKK1,DNAJC6,DOCK2,DRD2,EPHA3,FMR1,GAS6,HIP1,IL1B,ITGAV,LDLRAP1,LRRTM1,MAGI2,MBL2,MCTP1,MFGE8,MTMR2,NEDD4L,NLGN1,NTF3,PACSIN2,PCSK9,PICALM,PIK3CB,PLCG2,PPP3CA,PRKD1,PTPN1,PTX3,RAB14,RAB17,RAB27A,RAB4A,RIT2,RUFY1,SCAMP5,SCARB1,SFTPD,SGIP1,SH3GL2,SMAP1,SNAP91,SNCA,SNX3,SPACA3…
GO Biological Process	GO:0014031	mesenchymal cell development	230	6.021026e-4	1.000000e+0	3.377796e-2	1.280622e+0	1.452420e+2	186	1.320142e-2	1.690602e-2	180	1.514968e-6	1.954763e-2	1.085980e-4	1.941737e+0	1.957011e+1	38	63	6.594932e-3	6.031746e-1	MLT1I,MLT1I,MLT1I,MLT1I,MLT1I,MLT1I,MLT1I,MLT1I,MLT1I,MLT1I,MLT1I,MLT1I,MLT1I,MLT1I,MLT1I,MLT1I,MLT1I,MLT1I,MLT1I,MLT1I,MLT1I,MLT1I,MLT1I,MLT1I,MLT1I,MLT1I,MLT1I,MLT1I,MLT1I,MLT1I,MLT1I,MLT1I,MLT1I,MLT1I,MLT1I,MLT1I,MLT1I,MLT1I,MLT1I,MLT1I,MLT1I,MLT1I,MLT1I,MLT1I,MLT1I,MLT1I,MLT1I,MLT1I,MLT1I,MLT1I,MLT1I,MLT1I,MLT1I,MLT1I,MLT1I,MLT1I,MLT1I,MLT1I,MLT1I,MLT1I,MLT1I,MLT1I,MLT1I,MLT1I,MLT1I,MLT1I,MLT…	ALDH1A2,ALX1,BCL2,BMPR1A,CYP26C1,EDN1,EDNRA,EDNRB,EFNB1,ERBB4,FGF19,FOLR1,FOXC1,FOXC2,GDNF,HAND2,HES1,HIF1A,ISL1,JAG1,KBTBD8,KITLG,LEF1,NRG1,NRP1,OVOL2,PEF1,PHOX2B,PITX2,SEMA3A,SEMA3C,SHH,SNAI2,SOX11,SOX9,TBX1,TCOF1,ZEB2
GO Biological Process	GO:0003281	ventricular septum development	231	6.132309e-4	1.000000e+0	3.425333e-2	1.283781e+0	1.417688e+2	182	1.288573e-2	1.654245e-2	180	1.514968e-6	1.954763e-2	1.085980e-4	1.941737e+0	1.957011e+1	38	63	6.594932e-3	6.031746e-1	MLT1I,MLT1I,MLT1I,MLT1I,MLT1I,MLT1I,MLT1I,MLT1I,MLT1I,MLT1I,MLT1I,MLT1I,MLT1I,MLT1I,MLT1I,MLT1I,MLT1I,MLT1I,MLT1I,MLT1I,MLT1I,MLT1I,MLT1I,MLT1I,MLT1I,MLT1I,MLT1I,MLT1I,MLT1I,MLT1I,MLT1I,MLT1I,MLT1I,MLT1I,MLT1I,MLT1I,MLT1I,MLT1I,MLT1I,MLT1I,MLT1I,MLT1I,MLT1I,MLT1I,MLT1I,MLT1I,MLT1I,MLT1I,MLT1I,MLT1I,MLT1I,MLT1I,MLT1I,MLT1I,MLT1I,MLT1I,MLT1I,MLT1I,MLT1I,MLT1I,MLT1I,MLT1I,MLT1I,MLT1I,MLT1I,MLT1I,MLT…	BMP4,BMPR2,C5orf42,CITED2,FGFR2,FRS2,FZD1,GATA3,GATA4,GJA5,HEG1,HES1,HEY1,LMO4,LTBP1,MDM2,NOG,PAX8,PITX2,PRDM1,PROX1,PTK7,SALL1,SALL4,SMAD4,SMAD6,SMAD7,SOX11,SOX4,TBX3,TBX5,TGFB2,TGFBR1,TGFBR2,WHSC1,WNT5A,XIRP2,ZFPM2
GO Biological Process	GO:0003272	endocardial cushion formation	232	6.143777e-4	1.000000e+0	3.416946e-2	1.713979e+0	2.567126e+1	44	2.333327e-3	3.999273e-3	1119	1.637886e-2	1.000000e+0	1.888619e-1	1.893644e+0	5.280824e+0	10	17	1.735509e-3	5.882353e-1	MLT1I,MLT1I,MLT1I,MLT1I,MLT1I,MLT1I,MLT1I,MLT1I,MLT1I,MLT1I,MLT1I,MLT1I,MLT1I,MLT1I,MLT1I,MLT1I,MLT1I,MLT1I,MLT1I,MLT1I,MLT1I,MLT1I,MLT1I,MLT1I,MLT1I,MLT1I,MLT1I,MLT1I,MLT1I,MLT1I,MLT1I,MLT1I,MLT1I,MLT1I,MLT1I,MLT1I,MLT1I,MLT1I,MLT1I,MLT1I,MLT1I,MLT1I,MLT1I,MLT1I	BMP5,BMP7,BMPR1A,HEY1,MSX1,MSX2,RBPJ,SMAD4,SNAI2,TBX20
GO Biological Process	GO:1903638	positive regulation of protein import into mitochondrial outer membrane	233	6.323355e-4	1.000000e+0	3.501727e-2	5.926923e+0	1.012330e+0	6	9.201324e-5	5.453554e-4	4073	3.106367e-1	1.000000e+0	9.840769e-1	3.219195e+0	3.106367e-1	1	1	1.735509e-4	1.000000e+0	MLT1I,MLT1I,MLT1I,MLT1I,MLT1I,MLT1I	PDCD5
GO Biological Process	GO:1903645	negative regulation of chaperone-mediated protein folding	233	6.323355e-4	1.000000e+0	3.501727e-2	5.926923e+0	1.012330e+0	6	9.201324e-5	5.453554e-4	4073	3.106367e-1	1.000000e+0	9.840769e-1	3.219195e+0	3.106367e-1	1	1	1.735509e-4	1.000000e+0	MLT1I,MLT1I,MLT1I,MLT1I,MLT1I,MLT1I	PDCD5
GO Biological Process	GO:0009790	embryo development	235	6.493254e-4	1.000000e+0	3.565211e-2	1.084785e+0	1.307172e+3	1418	1.188122e-1	1.288857e-1	5	4.348048e-18	5.610286e-14	1.122057e-14	1.428384e+0	2.814368e+2	402	906	6.976744e-2	4.437086e-1	MLT1I,MLT1I,MLT1I,MLT1I,MLT1I,MLT1I,MLT1I,MLT1I,MLT1I,MLT1I,MLT1I,MLT1I,MLT1I,MLT1I,MLT1I,MLT1I,MLT1I,MLT1I,MLT1I,MLT1I,MLT1I,MLT1I,MLT1I,MLT1I,MLT1I,MLT1I,MLT1I,MLT1I,MLT1I,MLT1I,MLT1I,MLT1I,MLT1I,MLT1I,MLT1I,MLT1I,MLT1I,MLT1I,MLT1I,MLT1I,MLT1I,MLT1I,MLT1I,MLT1I,MLT1I,MLT1I,MLT1I,MLT1I,MLT1I,MLT1I,MLT1I,MLT1I,MLT1I,MLT1I,MLT1I,MLT1I,MLT1I,MLT1I,MLT1I,MLT1I,MLT1I,MLT1I,MLT1I,MLT1I,MLT1I,MLT1I,MLT…	ACSL4,ACVR2A,ACVR2B,ADA,ADAR,ADM,AFF3,AHI1,ALDH1A2,ALDH1A3,ALKBH1,ALX1,ALX4,AMOT,ANGPT1,APAF1,APBA1,APBA2,APLNR,APOB,ARID2,ARL13B,ARNT2,ATOH1,ATOH8,ATP6AP2,ATP6V1B1,AXIN2,B9D1,BASP1,BBS4,BCL2L11,BCR,BMP2,BMP4,BMP5,BMP7,BMPR1A,BMPR2,BTF3,C5orf42,C6,CACNA1C,CAMSAP3,CC2D2A,CDK5R1,CDKN1C,CEBPB,CECR2,CELF4,CHRNA9,CHST11,CITED2,CLIC5,CNOT2,COBL,COL11A1,COL12A1,COL6A1,COL8A1,COPS3,CRB2,CTNNB1,CUL3,CXXC4…
GO Biological Process	GO:0070085	glycosylation	236	6.511670e-4	1.000000e+0	3.560173e-2	1.180853e+0	3.277293e+2	387	2.978816e-2	3.517542e-2	1180	2.072490e-2	1.000000e+0	2.266215e-1	1.187221e+0	8.759955e+1	104	282	1.804929e-2	3.687943e-1	MLT1I,MLT1I,MLT1I,MLT1I,MLT1I,MLT1I,MLT1I,MLT1I,MLT1I,MLT1I,MLT1I,MLT1I,MLT1I,MLT1I,MLT1I,MLT1I,MLT1I,MLT1I,MLT1I,MLT1I,MLT1I,MLT1I,MLT1I,MLT1I,MLT1I,MLT1I,MLT1I,MLT1I,MLT1I,MLT1I,MLT1I,MLT1I,MLT1I,MLT1I,MLT1I,MLT1I,MLT1I,MLT1I,MLT1I,MLT1I,MLT1I,MLT1I,MLT1I,MLT1I,MLT1I,MLT1I,MLT1I,MLT1I,MLT1I,MLT1I,MLT1I,MLT1I,MLT1I,MLT1I,MLT1I,MLT1I,MLT1I,MLT1I,MLT1I,MLT1I,MLT1I,MLT1I,MLT1I,MLT1I,MLT1I,MLT1I,MLT…	A4GALT,ADAMTS5,ADAMTSL1,ALG10,ALG10B,ALG1L,ALG2,ART5,B3GALNT1,B3GALT1,B3GALT2,B3GALT5,B3GALTL,B3GAT2,B3GNT2,B4GALT5,B4GALT6,C1GALT1,C4orf27,COG6,DAD1,DPY19L1,DPY19L2,DPY19L3,DPY19L4,EDEM1,EDEM3,ENSG00000228273,EXT1,FKTN,FUT10,FUT8,FUT9,GALNT1,GALNT10,GALNT11,GALNT12,GALNT13,GALNT15,GALNT18,GALNT2,GALNT3,GALNT5,GALNT7,GALNT8,GALNT9,GALNTL6,GCNT1,GCNT4,GFPT1,GFPT2,GLT6D1,GNPTAB,GXYLT1,GXYLT2,ISPD,L…
GO Biological Process	GO:0035405	histone-threonine phosphorylation	237	6.526130e-4	1.000000e+0	3.553023e-2	2.166836e+0	1.061455e+1	23	9.647840e-4	2.090529e-3	5387	3.771650e-1	1.000000e+0	9.033896e-1	1.379655e+0	2.174457e+0	3	7	5.206526e-4	4.285714e-1	MLT1I,MLT1I,MLT1I,MLT1I,MLT1I,MLT1I,MLT1I,MLT1I,MLT1I,MLT1I,MLT1I,MLT1I,MLT1I,MLT1I,MLT1I,MLT1I,MLT1I,MLT1I,MLT1I,MLT1I,MLT1I,MLT1I,MLT1I	PRKCA,PRKCB,VRK1
GO Biological Process	GO:0061008	hepaticobiliary system development	238	6.540948e-4	1.000000e+0	3.546128e-2	1.251003e+0	1.766583e+2	221	1.605693e-2	2.008726e-2	463	7.082522e-4	1.000000e+0	1.973775e-2	1.444835e+0	3.945086e+1	57	127	9.892398e-3	4.488189e-1	MLT1I,MLT1I,MLT1I,MLT1I,MLT1I,MLT1I,MLT1I,MLT1I,MLT1I,MLT1I,MLT1I,MLT1I,MLT1I,MLT1I,MLT1I,MLT1I,MLT1I,MLT1I,MLT1I,MLT1I,MLT1I,MLT1I,MLT1I,MLT1I,MLT1I,MLT1I,MLT1I,MLT1I,MLT1I,MLT1I,MLT1I,MLT1I,MLT1I,MLT1I,MLT1I,MLT1I,MLT1I,MLT1I,MLT1I,MLT1I,MLT1I,MLT1I,MLT1I,MLT1I,MLT1I,MLT1I,MLT1I,MLT1I,MLT1I,MLT1I,MLT1I,MLT1I,MLT1I,MLT1I,MLT1I,MLT1I,MLT1I,MLT1I,MLT1I,MLT1I,MLT1I,MLT1I,MLT1I,MLT1I,MLT1I,MLT1I,MLT…	AACS,ADA,AK4,ALDH1A2,ANXA1,ARF6,ARG1,ARID5B,ASNS,BAAT,CCND1,CEBPB,CEBPG,CITED2,COBL,CPS1,CUL3,E2F7,EGFR,GATA6,GLI3,HES1,HGF,HLX,HNRNPD,JARID2,JUN,LSR,MAN2A1,NIPBL,NKX2-8,NPHP3,ONECUT1,ONECUT2,OTC,PCSK9,PHF2,PIK3CA,PROX1,PTCD2,PTCH1,PTN,PTPN3,QDPR,RB1CC1,RGN,RPGRIP1L,SMAD3,SOX9,SP3,SRD5A1,SRSF1,SULF2,TYMS,UPF2,WNT4,ZIC3
GO Biological Process	GO:0071498	cellular response to fluid shear stress	239	6.616667e-4	1.000000e+0	3.572170e-2	1.646203e+0	3.037293e+1	50	2.760674e-3	4.544628e-3	1840	7.273470e-2	1.000000e+0	5.100521e-1	1.609597e+0	5.591460e+0	9	18	1.561958e-3	5.000000e-1	MLT1I,MLT1I,MLT1I,MLT1I,MLT1I,MLT1I,MLT1I,MLT1I,MLT1I,MLT1I,MLT1I,MLT1I,MLT1I,MLT1I,MLT1I,MLT1I,MLT1I,MLT1I,MLT1I,MLT1I,MLT1I,MLT1I,MLT1I,MLT1I,MLT1I,MLT1I,MLT1I,MLT1I,MLT1I,MLT1I,MLT1I,MLT1I,MLT1I,MLT1I,MLT1I,MLT1I,MLT1I,MLT1I,MLT1I,MLT1I,MLT1I,MLT1I,MLT1I,MLT1I,MLT1I,MLT1I,MLT1I,MLT1I,MLT1I,MLT1I	CA2,HAS2,KLF4,MEF2C,MTSS1,NFE2L2,PTGS2,SOCS5,TFPI2
GO Biological Process	GO:0032649	regulation of interferon-gamma production	240	6.682207e-4	1.000000e+0	3.592522e-2	1.331326e+0	1.044072e+2	139	9.489838e-3	1.263407e-2	4001	3.025361e-1	1.000000e+0	9.756619e-1	1.096649e+0	2.826794e+1	31	91	5.380076e-3	3.406593e-1	MLT1I,MLT1I,MLT1I,MLT1I,MLT1I,MLT1I,MLT1I,MLT1I,MLT1I,MLT1I,MLT1I,MLT1I,MLT1I,MLT1I,MLT1I,MLT1I,MLT1I,MLT1I,MLT1I,MLT1I,MLT1I,MLT1I,MLT1I,MLT1I,MLT1I,MLT1I,MLT1I,MLT1I,MLT1I,MLT1I,MLT1I,MLT1I,MLT1I,MLT1I,MLT1I,MLT1I,MLT1I,MLT1I,MLT1I,MLT1I,MLT1I,MLT1I,MLT1I,MLT1I,MLT1I,MLT1I,MLT1I,MLT1I,MLT1I,MLT1I,MLT1I,MLT1I,MLT1I,MLT1I,MLT1I,MLT1I,MLT1I,MLT1I,MLT1I,MLT1I,MLT1I,MLT1I,MLT1I,MLT1I,MLT1I,MLT1I,MLT…	CCR2,CD2,CD226,CD244,CD276,CD96,CEBPG,FAM49B,GAS6,GATA3,HLA-DPA1,HMHB1,IL12B,IL1B,IL20RB,IL33,INHBA,IRF8,ISL1,LGALS9,PDCD1LG2,PDE4B,PDE4D,PRNP,RASGRP1,RIPK2,TLR4,TNFSF4,WNT5A,XCL1,ZC3H12A
GO Biological Process	GO:0098661	inorganic anion transmembrane transport	241	6.682375e-4	1.000000e+0	3.577705e-2	1.296239e+0	1.288343e+2	167	1.171008e-2	1.517906e-2	898	9.243226e-3	1.000000e+0	1.328122e-1	1.334788e+0	3.820831e+1	51	123	8.851093e-3	4.146341e-1	MLT1I,MLT1I,MLT1I,MLT1I,MLT1I,MLT1I,MLT1I,MLT1I,MLT1I,MLT1I,MLT1I,MLT1I,MLT1I,MLT1I,MLT1I,MLT1I,MLT1I,MLT1I,MLT1I,MLT1I,MLT1I,MLT1I,MLT1I,MLT1I,MLT1I,MLT1I,MLT1I,MLT1I,MLT1I,MLT1I,MLT1I,MLT1I,MLT1I,MLT1I,MLT1I,MLT1I,MLT1I,MLT1I,MLT1I,MLT1I,MLT1I,MLT1I,MLT1I,MLT1I,MLT1I,MLT1I,MLT1I,MLT1I,MLT1I,MLT1I,MLT1I,MLT1I,MLT1I,MLT1I,MLT1I,MLT1I,MLT1I,MLT1I,MLT1I,MLT1I,MLT1I,MLT1I,MLT1I,MLT1I,MLT1I,MLT1I,MLT…	ABCC1,ABCC4,ABCC6,ABCC9,ANKH,ANO1,ANO2,ANO3,ANO4,ANO5,ANO6,CLCN4,CLDN17,CLIC5,FXYD3,GABRA1,GABRA2,GABRA3,GABRA6,GABRB1,GABRB2,GABRB3,GABRG1,GABRG2,GABRG3,GABRP,GABRQ,GLRA1,GLRA2,GLRA3,GLRB,NMUR2,SLC12A2,SLC12A3,SLC13A1,SLC17A2,SLC17A3,SLC17A4,SLC1A1,SLC1A3,SLC1A4,SLC20A1,SLC26A4,SLC26A5,SLC26A7,SLC26A9,SLC34A2,SLC37A1,SLC4A1,SLC4A11,XPR1
GO Biological Process	GO:0008354	germ cell migration	242	6.686946e-4	1.000000e+0	3.565358e-2	1.743484e+0	2.351614e+1	41	2.137442e-3	3.726595e-3	441	5.631617e-4	1.000000e+0	1.647727e-2	2.861506e+0	2.795730e+0	8	9	1.388407e-3	8.888889e-1	MLT1I,MLT1I,MLT1I,MLT1I,MLT1I,MLT1I,MLT1I,MLT1I,MLT1I,MLT1I,MLT1I,MLT1I,MLT1I,MLT1I,MLT1I,MLT1I,MLT1I,MLT1I,MLT1I,MLT1I,MLT1I,MLT1I,MLT1I,MLT1I,MLT1I,MLT1I,MLT1I,MLT1I,MLT1I,MLT1I,MLT1I,MLT1I,MLT1I,MLT1I,MLT1I,MLT1I,MLT1I,MLT1I,MLT1I,MLT1I,MLT1I	CXADR,DMRT1,FOXC1,ITGB1,KIT,PPAP2A,PPAP2B,TGFBR1
GO Biological Process	GO:0098609	cell-cell adhesion	243	6.766016e-4	1.000000e+0	3.592671e-2	1.101466e+0	9.460121e+2	1042	8.598547e-2	9.471005e-2	319	7.993099e-5	1.000000e+0	3.233071e-3	1.226360e+0	1.957011e+2	240	630	4.165220e-2	3.809524e-1	MLT1I,MLT1I,MLT1I,MLT1I,MLT1I,MLT1I,MLT1I,MLT1I,MLT1I,MLT1I,MLT1I,MLT1I,MLT1I,MLT1I,MLT1I,MLT1I,MLT1I,MLT1I,MLT1I,MLT1I,MLT1I,MLT1I,MLT1I,MLT1I,MLT1I,MLT1I,MLT1I,MLT1I,MLT1I,MLT1I,MLT1I,MLT1I,MLT1I,MLT1I,MLT1I,MLT1I,MLT1I,MLT1I,MLT1I,MLT1I,MLT1I,MLT1I,MLT1I,MLT1I,MLT1I,MLT1I,MLT1I,MLT1I,MLT1I,MLT1I,MLT1I,MLT1I,MLT1I,MLT1I,MLT1I,MLT1I,MLT1I,MLT1I,MLT1I,MLT1I,MLT1I,MLT1I,MLT1I,MLT1I,MLT1I,MLT1I,MLT…	ADA,ADD2,ALCAM,AMIGO2,ANXA1,ANXA2,ANXA9,ASTN1,ATP2C1,BAIAP2L1,BCL11B,BCL2,BMP5,BMP7,BVES,CADM1,CADM2,CADM3,CAMSAP3,CARD11,CBLL1,CBLN1,CCL19,CD1D,CD2,CD226,CD276,CD28,CD2AP,CD44,CD6,CD93,CDC42,CDH10,CDH11,CDH12,CDH13,CDH18,CDH19,CDH2,CDH20,CDH26,CDH4,CDH5,CDH6,CDH8,CDH9,CDHR3,CDK5R1,CDK6,CHRNA7,CLDN10,CLDN11,CLDN14,CLDN17,CLDN18,CLDN22,CLSTN1,CLSTN2,CNTN4,COL14A1,CSRP1,CTNNA1,CTNNA2,CTNNA3,CTNNB1,…
GO Biological Process	GO:0030431	sleep	244	6.817934e-4	1.000000e+0	3.605402e-2	1.833455e+0	1.908964e+1	35	1.735106e-3	3.181240e-3	1149	1.927154e-2	1.000000e+0	2.164149e-1	1.931517e+0	4.659550e+0	9	15	1.561958e-3	6.000000e-1	MLT1I,MLT1I,MLT1I,MLT1I,MLT1I,MLT1I,MLT1I,MLT1I,MLT1I,MLT1I,MLT1I,MLT1I,MLT1I,MLT1I,MLT1I,MLT1I,MLT1I,MLT1I,MLT1I,MLT1I,MLT1I,MLT1I,MLT1I,MLT1I,MLT1I,MLT1I,MLT1I,MLT1I,MLT1I,MLT1I,MLT1I,MLT1I,MLT1I,MLT1I,MLT1I	BTBD9,CACNA1I,CST3,FOS,GRIN2A,HTR2A,MRGPRX2,PTGDR,SRD5A1
GO Biological Process	GO:0040012	regulation of locomotion	245	6.873902e-4	1.000000e+0	3.620162e-2	1.090103e+0	1.165028e+3	1270	1.058924e-1	1.154336e-1	42	1.157025e-11	1.492909e-7	3.554546e-9	1.347121e+0	2.590710e+2	349	834	6.056925e-2	4.184652e-1	MLT1I,MLT1I,MLT1I,MLT1I,MLT1I,MLT1I,MLT1I,MLT1I,MLT1I,MLT1I,MLT1I,MLT1I,MLT1I,MLT1I,MLT1I,MLT1I,MLT1I,MLT1I,MLT1I,MLT1I,MLT1I,MLT1I,MLT1I,MLT1I,MLT1I,MLT1I,MLT1I,MLT1I,MLT1I,MLT1I,MLT1I,MLT1I,MLT1I,MLT1I,MLT1I,MLT1I,MLT1I,MLT1I,MLT1I,MLT1I,MLT1I,MLT1I,MLT1I,MLT1I,MLT1I,MLT1I,MLT1I,MLT1I,MLT1I,MLT1I,MLT1I,MLT1I,MLT1I,MLT1I,MLT1I,MLT1I,MLT1I,MLT1I,MLT1I,MLT1I,MLT1I,MLT1I,MLT1I,MLT1I,MLT1I,MLT1I,MLT…	ABHD2,ABL2,ACKR3,ACVR1C,ADA,ADAMTS9,ADRA2A,AMOT,ANGPT1,ANO6,ANXA1,AP1AR,APC,APP,ARAP3,ARHGAP18,ARHGEF7,ARID2,ARRDC3,ARTN,ATOH8,BBS4,BCL2,BCR,BDKRB1,BMP2,BMP4,BMP5,BMP7,BMPER,BMPR1A,BMPR2,BST1,BVES,C16orf80,CAMK1D,CAMSAP3,CAPN7,CAV2,CBLL1,CCBE1,CCL1,CCL11,CCL19,CCL2,CCL25,CCL26,CCL3,CCL8,CCR2,CCR4,CDH13,CDK6,CGA,CHMP2B,CITED2,CMKLR1,COL3A1,CPNE3,CSF1,CTNNA1,CTSH,CX3CL1,CXCL12,CXCL13,CXCL14,CXCR3,C…
GO Biological Process	GO:0045836	positive regulation of meiotic nuclear division	246	6.891764e-4	1.000000e+0	3.614814e-2	1.652181e+0	2.965776e+1	49	2.695670e-3	4.453736e-3	991	1.189383e-2	1.000000e+0	1.548598e-1	2.146130e+0	3.727640e+0	8	12	1.388407e-3	6.666667e-1	MLT1I,MLT1I,MLT1I,MLT1I,MLT1I,MLT1I,MLT1I,MLT1I,MLT1I,MLT1I,MLT1I,MLT1I,MLT1I,MLT1I,MLT1I,MLT1I,MLT1I,MLT1I,MLT1I,MLT1I,MLT1I,MLT1I,MLT1I,MLT1I,MLT1I,MLT1I,MLT1I,MLT1I,MLT1I,MLT1I,MLT1I,MLT1I,MLT1I,MLT1I,MLT1I,MLT1I,MLT1I,MLT1I,MLT1I,MLT1I,MLT1I,MLT1I,MLT1I,MLT1I,MLT1I,MLT1I,MLT1I,MLT1I,MLT1I	DAZL,DMRT1,MSX1,MSX2,PLCB1,PRDM9,WNT4,WNT5A
GO Biological Process	GO:0021545	cranial nerve development	247	7.144518e-4	1.000000e+0	3.732215e-2	1.347780e+0	9.422901e+1	127	8.564717e-3	1.154336e-2	287	4.314752e-5	5.567325e-1	1.939834e-3	1.905238e+0	1.522120e+1	29	49	5.032975e-3	5.918367e-1	MLT1I,MLT1I,MLT1I,MLT1I,MLT1I,MLT1I,MLT1I,MLT1I,MLT1I,MLT1I,MLT1I,MLT1I,MLT1I,MLT1I,MLT1I,MLT1I,MLT1I,MLT1I,MLT1I,MLT1I,MLT1I,MLT1I,MLT1I,MLT1I,MLT1I,MLT1I,MLT1I,MLT1I,MLT1I,MLT1I,MLT1I,MLT1I,MLT1I,MLT1I,MLT1I,MLT1I,MLT1I,MLT1I,MLT1I,MLT1I,MLT1I,MLT1I,MLT1I,MLT1I,MLT1I,MLT1I,MLT1I,MLT1I,MLT1I,MLT1I,MLT1I,MLT1I,MLT1I,MLT1I,MLT1I,MLT1I,MLT1I,MLT1I,MLT1I,MLT1I,MLT1I,MLT1I,MLT1I,MLT1I,MLT1I,MLT1I,MLT…	ATOH7,ATP8B1,CTNNB1,DRGX,EPHB1,EPHB2,GLI3,HES1,HOXA1,HOXB1,ISL1,MAFB,NAV2,NEUROG1,NKX2-2,NRP1,PAX2,PHOX2A,PHOX2B,PLXNA4,POU4F1,SALL1,SEMA3A,SIX1,SLC1A3,SLITRK6,TBX1,TFAP2A,TIFAB
GO Biological Process	GO:0048863	stem cell differentiation	248	7.163150e-4	1.000000e+0	3.726860e-2	1.196153e+0	2.767204e+2	331	2.515183e-2	3.008544e-2	79	6.400468e-10	8.258524e-6	1.045383e-7	1.825812e+0	4.162532e+1	76	134	1.318986e-2	5.671642e-1	MLT1I,MLT1I,MLT1I,MLT1I,MLT1I,MLT1I,MLT1I,MLT1I,MLT1I,MLT1I,MLT1I,MLT1I,MLT1I,MLT1I,MLT1I,MLT1I,MLT1I,MLT1I,MLT1I,MLT1I,MLT1I,MLT1I,MLT1I,MLT1I,MLT1I,MLT1I,MLT1I,MLT1I,MLT1I,MLT1I,MLT1I,MLT1I,MLT1I,MLT1I,MLT1I,MLT1I,MLT1I,MLT1I,MLT1I,MLT1I,MLT1I,MLT1I,MLT1I,MLT1I,MLT1I,MLT1I,MLT1I,MLT1I,MLT1I,MLT1I,MLT1I,MLT1I,MLT1I,MLT1I,MLT1I,MLT1I,MLT1I,MLT1I,MLT1I,MLT1I,MLT1I,MLT1I,MLT1I,MLT1I,MLT1I,MLT1I,MLT…	ALDH1A2,ALX1,ASCL1,BCHE,BMPR1A,C17orf96,CDK6,CYP26C1,EDN1,EDNRA,EDNRB,EFNB1,EOMES,ERBB4,ERCC2,FGF19,FGFR2,FOLR1,FOXA1,FOXC1,FOXC2,FZD1,GDNF,GPM6A,GSC,HAND2,HES1,HIF1A,HMGA2,ISL1,JAG1,JARID2,KBTBD8,KIT,KITLG,LEF1,MEF2C,MEOX1,MSI2,MSX1,MSX2,MTF2,MYOCD,NRG1,NRP1,OSR1,OVOL2,PAX2,PEF1,PHOX2B,PITX2,POU6F2,PTPRC,RBPJ,RUNX2,SEMA3A,SEMA3C,SHC4,SHH,SIX3,SMAD4,SNAI2,SOX11,SOX21,SOX9,SRF,T,TBX1,TCOF1,TGFB2,T…
GO Biological Process	GO:0070848	response to growth factor	249	7.178927e-4	1.000000e+0	3.720068e-2	1.116212e+0	7.328359e+2	818	6.660933e-2	7.435012e-2	145	3.896835e-7	5.028086e-3	3.467646e-5	1.337004e+0	1.540758e+2	206	496	3.575148e-2	4.153226e-1	MLT1I,MLT1I,MLT1I,MLT1I,MLT1I,MLT1I,MLT1I,MLT1I,MLT1I,MLT1I,MLT1I,MLT1I,MLT1I,MLT1I,MLT1I,MLT1I,MLT1I,MLT1I,MLT1I,MLT1I,MLT1I,MLT1I,MLT1I,MLT1I,MLT1I,MLT1I,MLT1I,MLT1I,MLT1I,MLT1I,MLT1I,MLT1I,MLT1I,MLT1I,MLT1I,MLT1I,MLT1I,MLT1I,MLT1I,MLT1I,MLT1I,MLT1I,MLT1I,MLT1I,MLT1I,MLT1I,MLT1I,MLT1I,MLT1I,MLT1I,MLT1I,MLT1I,MLT1I,MLT1I,MLT1I,MLT1I,MLT1I,MLT1I,MLT1I,MLT1I,MLT1I,MLT1I,MLT1I,MLT1I,MLT1I,MLT1I,MLT…	ACVR2A,ACVR2B,ADAMTS12,APAF1,APP,ARG1,ASCL1,BAMBI,BMP15,BMP2,BMP3,BMP4,BMP5,BMP7,BMP8A,BMPR1A,BMPR1B,BMPR2,CALCA,CCL2,CD44,CDC5L,CDH5,CHRDL1,CLEC3B,COL1A2,COL3A1,CPNE3,CPS1,CREB1,CTGF,CTNNB1,CXCL13,DAB2IP,DTYMK,DUSP6,EDN1,EGFR,EPB41L5,ERBB4,ERRFI1,F11R,FASLG,FAT4,FBN1,FER,FGF1,FGF10,FGF12,FGF16,FGF18,FGF19,FGF20,FGF3,FGF5,FGF7,FGF9,FGFBP1,FGFR1,FGFR2,FLRT2,FLRT3,FLT1,FOS,FOXC1,FOXO3,FRS2,FSHB,FUT…
GO Biological Process	GO:0003205	cardiac chamber development	250	7.195923e-4	1.000000e+0	3.713960e-2	1.185825e+0	3.061159e+2	363	2.782366e-2	3.299400e-2	34	1.752428e-12	2.261158e-8	6.650464e-10	1.881348e+0	4.783805e+1	90	154	1.561958e-2	5.844156e-1	MLT1I,MLT1I,MLT1I,MLT1I,MLT1I,MLT1I,MLT1I,MLT1I,MLT1I,MLT1I,MLT1I,MLT1I,MLT1I,MLT1I,MLT1I,MLT1I,MLT1I,MLT1I,MLT1I,MLT1I,MLT1I,MLT1I,MLT1I,MLT1I,MLT1I,MLT1I,MLT1I,MLT1I,MLT1I,MLT1I,MLT1I,MLT1I,MLT1I,MLT1I,MLT1I,MLT1I,MLT1I,MLT1I,MLT1I,MLT1I,MLT1I,MLT1I,MLT1I,MLT1I,MLT1I,MLT1I,MLT1I,MLT1I,MLT1I,MLT1I,MLT1I,MLT1I,MLT1I,MLT1I,MLT1I,MLT1I,MLT1I,MLT1I,MLT1I,MLT1I,MLT1I,MLT1I,MLT1I,MLT1I,MLT1I,MLT1I,MLT…	ADAMTS1,ANK2,BMP4,BMP5,BMP7,BMPR1A,BMPR2,C5orf42,CITED2,COL11A1,CPE,DHRS3,FGFR2,FOXC1,FOXC2,FOXF1,FRS2,FZD1,GATA3,GATA4,GATA6,GJA5,GPR126,GRHL2,HAND1,HAND2,HEG1,HES1,HEY1,HIF1A,ISL1,JAG1,KCNK2,LMO4,LTBP1,MDM2,MEF2C,MSX2,MYL2,MYOCD,NOG,NOTCH2,NPHP3,NPY2R,NRG1,NRP1,NRP2,OVOL2,PARVA,PAX8,PCSK5,PITX2,PKP2,POU4F1,PRDM1,PROX1,PTCD2,PTK7,RARB,RBPJ,RXRA,RYR2,SALL1,SALL4,SEMA3C,SFRP2,SHOX2,SMAD4,SMAD6,SMA…
GO Biological Process	GO:0002761	regulation of myeloid leukocyte differentiation	251	7.217760e-4	1.000000e+0	3.710389e-2	1.269337e+0	1.520478e+2	193	1.382002e-2	1.754227e-2	1547	3.919065e-2	1.000000e+0	3.268759e-1	1.264684e+0	3.479131e+1	44	112	7.636237e-3	3.928571e-1	MLT1I,MLT1I,MLT1I,MLT1I,MLT1I,MLT1I,MLT1I,MLT1I,MLT1I,MLT1I,MLT1I,MLT1I,MLT1I,MLT1I,MLT1I,MLT1I,MLT1I,MLT1I,MLT1I,MLT1I,MLT1I,MLT1I,MLT1I,MLT1I,MLT1I,MLT1I,MLT1I,MLT1I,MLT1I,MLT1I,MLT1I,MLT1I,MLT1I,MLT1I,MLT1I,MLT1I,MLT1I,MLT1I,MLT1I,MLT1I,MLT1I,MLT1I,MLT1I,MLT1I,MLT1I,MLT1I,MLT1I,MLT1I,MLT1I,MLT1I,MLT1I,MLT1I,MLT1I,MLT1I,MLT1I,MLT1I,MLT1I,MLT1I,MLT1I,MLT1I,MLT1I,MLT1I,MLT1I,MLT1I,MLT1I,MLT1I,MLT…	CA2,CARTPT,CCL3,CDK6,CEBPB,CLDN18,CREB1,CSF1,CTNNB1,CTNNBIP1,DCSTAMP,FBN1,FOS,FOXP1,FSHB,FSHR,GNAS,GPR68,HCLS1,IL12B,IL20,INHBA,JUN,KITLG,KLF10,LEF1,LTF,MAFB,MYC,PIK3R1,POU4F1,POU4F2,PPARGC1B,PRKCA,RASSF2,RUNX1,TJP2,TLR4,TMEM178A,TMEM64,TNFSF11,TRAF6,TRIB1,ZFP36L1
GO Biological Process	GO:0048701	embryonic cranial skeleton morphogenesis	252	7.228440e-4	1.000000e+0	3.701133e-2	1.367466e+0	8.482846e+1	116	7.710277e-3	1.054354e-2	298	5.638978e-5	7.275973e-1	2.441602e-3	1.931517e+0	1.397865e+1	27	45	4.685873e-3	6.000000e-1	MLT1I,MLT1I,MLT1I,MLT1I,MLT1I,MLT1I,MLT1I,MLT1I,MLT1I,MLT1I,MLT1I,MLT1I,MLT1I,MLT1I,MLT1I,MLT1I,MLT1I,MLT1I,MLT1I,MLT1I,MLT1I,MLT1I,MLT1I,MLT1I,MLT1I,MLT1I,MLT1I,MLT1I,MLT1I,MLT1I,MLT1I,MLT1I,MLT1I,MLT1I,MLT1I,MLT1I,MLT1I,MLT1I,MLT1I,MLT1I,MLT1I,MLT1I,MLT1I,MLT1I,MLT1I,MLT1I,MLT1I,MLT1I,MLT1I,MLT1I,MLT1I,MLT1I,MLT1I,MLT1I,MLT1I,MLT1I,MLT1I,MLT1I,MLT1I,MLT1I,MLT1I,MLT1I,MLT1I,MLT1I,MLT1I,MLT1I,MLT…	BMP4,CHST11,DLX2,FGFR2,FOXC2,GNAS,GRHL2,HOXA1,IRX5,LHX1,MEF2C,MMP16,NIPBL,PAX5,PDGFRA,PRRX1,RUNX2,SIX1,SIX2,SMAD2,SMAD3,TBX1,TBX15,TFAP2A,TGFBR1,TGFBR2,WNT9B
GO Biological Process	GO:0072080	nephron tubule development	253	7.315115e-4	1.000000e+0	3.730709e-2	1.248108e+0	1.770681e+2	221	1.609417e-2	2.008726e-2	132	1.840068e-7	2.374240e-3	1.798666e-5	1.923155e+0	2.391903e+1	46	77	7.983339e-3	5.974026e-1	MLT1I,MLT1I,MLT1I,MLT1I,MLT1I,MLT1I,MLT1I,MLT1I,MLT1I,MLT1I,MLT1I,MLT1I,MLT1I,MLT1I,MLT1I,MLT1I,MLT1I,MLT1I,MLT1I,MLT1I,MLT1I,MLT1I,MLT1I,MLT1I,MLT1I,MLT1I,MLT1I,MLT1I,MLT1I,MLT1I,MLT1I,MLT1I,MLT1I,MLT1I,MLT1I,MLT1I,MLT1I,MLT1I,MLT1I,MLT1I,MLT1I,MLT1I,MLT1I,MLT1I,MLT1I,MLT1I,MLT1I,MLT1I,MLT1I,MLT1I,MLT1I,MLT1I,MLT1I,MLT1I,MLT1I,MLT1I,MLT1I,MLT1I,MLT1I,MLT1I,MLT1I,MLT1I,MLT1I,MLT1I,MLT1I,MLT1I,MLT…	ADAMTS16,AHI1,BCL2,BMP2,BMP4,CALB1,CTNNB1,CTNNBIP1,EYA1,FAT4,FGF1,FOXD1,GATA3,GDNF,GLI3,GZF1,HES1,HOXD11,IRX1,IRX2,IRX3,JAG1,LGR4,LHX1,MEF2C,MTSS1,MYC,NOG,NPNT,OSR1,PAX2,PAX8,PBX1,POU3F3,PTCH1,SALL1,SHH,SIX1,SMAD4,SOX9,TCF21,TFAP2B,WNT4,WNT7B,WNT9B,WT1
GO Biological Process	GO:0051963	regulation of synapse assembly	254	7.349006e-4	1.000000e+0	3.733237e-2	1.203257e+0	2.576342e+2	310	2.341703e-2	2.817670e-2	95	4.703784e-9	6.069292e-5	6.388729e-7	1.983922e+0	2.671476e+1	53	86	9.198195e-3	6.162791e-1	MLT1I,MLT1I,MLT1I,MLT1I,MLT1I,MLT1I,MLT1I,MLT1I,MLT1I,MLT1I,MLT1I,MLT1I,MLT1I,MLT1I,MLT1I,MLT1I,MLT1I,MLT1I,MLT1I,MLT1I,MLT1I,MLT1I,MLT1I,MLT1I,MLT1I,MLT1I,MLT1I,MLT1I,MLT1I,MLT1I,MLT1I,MLT1I,MLT1I,MLT1I,MLT1I,MLT1I,MLT1I,MLT1I,MLT1I,MLT1I,MLT1I,MLT1I,MLT1I,MLT1I,MLT1I,MLT1I,MLT1I,MLT1I,MLT1I,MLT1I,MLT1I,MLT1I,MLT1I,MLT1I,MLT1I,MLT1I,MLT1I,MLT1I,MLT1I,MLT1I,MLT1I,MLT1I,MLT1I,MLT1I,MLT1I,MLT1I,MLT…	AMIGO2,ASIC2,BAI3,BDNF,BHLHB9,CBLN1,CBLN2,CLSTN1,CLSTN2,CUX2,EFNA5,EPHA7,EPHB1,EPHB2,FLRT2,FLRT3,GRID2,IL1RAP,IL1RAPL1,LINGO2,LPHN1,LPHN3,LRRN1,LRRN3,LRRTM1,LRRTM3,LRTM1,MEF2C,NLGN1,NRXN1,NTRK2,NTRK3,PDLIM5,PPP1R9A,PTPRD,PVRL1,RAB17,ROBO2,SIX1,SLITRK1,SLITRK2,SLITRK3,SLITRK4,SLITRK5,SLITRK6,SNCA,SYNDIG1,THBS2,TPBG,UBE2V2,VPS35,WNT5A,WNT7A
GO Biological Process	GO:0009880	embryonic pattern specification	255	7.490581e-4	1.000000e+0	3.790234e-2	1.302650e+0	1.212912e+2	158	1.102447e-2	1.436103e-2	250	1.372416e-5	1.770828e-1	7.083313e-4	1.832465e+0	2.019138e+1	37	65	6.421381e-3	5.692308e-1	MLT1I,MLT1I,MLT1I,MLT1I,MLT1I,MLT1I,MLT1I,MLT1I,MLT1I,MLT1I,MLT1I,MLT1I,MLT1I,MLT1I,MLT1I,MLT1I,MLT1I,MLT1I,MLT1I,MLT1I,MLT1I,MLT1I,MLT1I,MLT1I,MLT1I,MLT1I,MLT1I,MLT1I,MLT1I,MLT1I,MLT1I,MLT1I,MLT1I,MLT1I,MLT1I,MLT1I,MLT1I,MLT1I,MLT1I,MLT1I,MLT1I,MLT1I,MLT1I,MLT1I,MLT1I,MLT1I,MLT1I,MLT1I,MLT1I,MLT1I,MLT1I,MLT1I,MLT1I,MLT1I,MLT1I,MLT1I,MLT1I,MLT1I,MLT1I,MLT1I,MLT1I,MLT1I,MLT1I,MLT1I,MLT1I,MLT1I,MLT…	BASP1,BMP7,COBL,CTNNB1,CXXC4,DISP1,EFNB1,EPB41L5,ERBB4,FGF10,FGFR2,FRS2,LHX1,MEOX1,MEOX2,NEUROG1,NRP1,PGAP1,PLD6,PTCH1,RIPPLY2,SATB2,SEMA3A,SHH,SIM2,SMAD2,SMAD3,SMAD4,SMAD5,SMAD6,T,TBX3,TDGF1,TIFAB,WNT5A,WNT7A,WT1
GO Biological Process	GO:0014813	skeletal muscle satellite cell commitment	256	7.572280e-4	1.000000e+0	3.816607e-2	4.832151e+0	1.448630e+0	7	1.316697e-4	6.362480e-4	4073	3.106367e-1	1.000000e+0	9.840769e-1	3.219195e+0	3.106367e-1	1	1	1.735509e-4	1.000000e+0	MLT1I,MLT1I,MLT1I,MLT1I,MLT1I,MLT1I,MLT1I	PAX7
GO Biological Process	GO:0001667	ameboidal-type cell migration	257	7.808357e-4	1.000000e+0	3.920281e-2	1.213474e+0	2.323907e+2	282	2.112259e-2	2.563170e-2	709	3.719048e-3	1.000000e+0	6.768248e-2	1.350711e+0	4.442105e+1	60	143	1.041305e-2	4.195804e-1	MLT1I,MLT1I,MLT1I,MLT1I,MLT1I,MLT1I,MLT1I,MLT1I,MLT1I,MLT1I,MLT1I,MLT1I,MLT1I,MLT1I,MLT1I,MLT1I,MLT1I,MLT1I,MLT1I,MLT1I,MLT1I,MLT1I,MLT1I,MLT1I,MLT1I,MLT1I,MLT1I,MLT1I,MLT1I,MLT1I,MLT1I,MLT1I,MLT1I,MLT1I,MLT1I,MLT1I,MLT1I,MLT1I,MLT1I,MLT1I,MLT1I,MLT1I,MLT1I,MLT1I,MLT1I,MLT1I,MLT1I,MLT1I,MLT1I,MLT1I,MLT1I,MLT1I,MLT1I,MLT1I,MLT1I,MLT1I,MLT1I,MLT1I,MLT1I,MLT1I,MLT1I,MLT1I,MLT1I,MLT1I,MLT1I,MLT1I,MLT…	ALX1,AMOT,ANLN,ARID5B,CDH13,CRB2,CXCL13,CYP1B1,DPP4,EDNRB,EFNB1,EFNB2,EPB41L5,ERBB4,FERMT1,FGF10,FGF19,FOLR1,GDNF,GIPC1,HAND2,HIF1A,ISL1,ITGA4,ITGB1,KDR,KIT,KITLG,LEF1,MYH9,NOV,NRP1,OVOL2,PAFAH1B1,PAXIP1,PHOX2B,PIK3CA,PITX2,PKN2,PRKX,PTP4A3,PTPN11,ROBO1,S100P,SCARB1,SCG2,SEMA3A,SEMA3C,SHH,SLIT2,SRF,STARD13,T,TBX1,TDGF1,TGFBR1,TNS1,VEGFA,WNT5A,ZEB2
GO Biological Process	GO:0060079	excitatory postsynaptic potential	258	7.865662e-4	1.000000e+0	3.933746e-2	1.311983e+0	1.135685e+2	149	1.032254e-2	1.354299e-2	1510	3.511943e-2	1.000000e+0	3.000967e-1	1.352995e+0	2.143393e+1	29	69	5.032975e-3	4.202899e-1	MLT1I,MLT1I,MLT1I,MLT1I,MLT1I,MLT1I,MLT1I,MLT1I,MLT1I,MLT1I,MLT1I,MLT1I,MLT1I,MLT1I,MLT1I,MLT1I,MLT1I,MLT1I,MLT1I,MLT1I,MLT1I,MLT1I,MLT1I,MLT1I,MLT1I,MLT1I,MLT1I,MLT1I,MLT1I,MLT1I,MLT1I,MLT1I,MLT1I,MLT1I,MLT1I,MLT1I,MLT1I,MLT1I,MLT1I,MLT1I,MLT1I,MLT1I,MLT1I,MLT1I,MLT1I,MLT1I,MLT1I,MLT1I,MLT1I,MLT1I,MLT1I,MLT1I,MLT1I,MLT1I,MLT1I,MLT1I,MLT1I,MLT1I,MLT1I,MLT1I,MLT1I,MLT1I,MLT1I,MLT1I,MLT1I,MLT1I,MLT…	CHRNA7,CHRNA9,DGKI,GLRA1,GLRA2,GLRA3,GLRB,GRIA1,GRIA2,GRIA3,GRIA4,GRID1,GRID2,GRIK1,GRIK2,GRIK3,GRIK4,GRIN2A,GRIN2B,GRIN3A,LRRK2,MEF2C,OPRM1,P2RX1,P2RX7,PPP1R9A,PPP3CA,SNCA,TRPV1
GO Biological Process	GO:0010469	regulation of receptor activity	259	7.877862e-4	1.000000e+0	3.924635e-2	1.129037e+0	5.951977e+2	672	5.409904e-2	6.107980e-2	710	3.725636e-3	1.000000e+0	6.770688e-2	1.169584e+0	1.761310e+2	206	567	3.575148e-2	3.633157e-1	MLT1I,MLT1I,MLT1I,MLT1I,MLT1I,MLT1I,MLT1I,MLT1I,MLT1I,MLT1I,MLT1I,MLT1I,MLT1I,MLT1I,MLT1I,MLT1I,MLT1I,MLT1I,MLT1I,MLT1I,MLT1I,MLT1I,MLT1I,MLT1I,MLT1I,MLT1I,MLT1I,MLT1I,MLT1I,MLT1I,MLT1I,MLT1I,MLT1I,MLT1I,MLT1I,MLT1I,MLT1I,MLT1I,MLT1I,MLT1I,MLT1I,MLT1I,MLT1I,MLT1I,MLT1I,MLT1I,MLT1I,MLT1I,MLT1I,MLT1I,MLT1I,MLT1I,MLT1I,MLT1I,MLT1I,MLT1I,MLT1I,MLT1I,MLT1I,MLT1I,MLT1I,MLT1I,MLT1I,MLT1I,MLT1I,MLT1I,MLT…	ADCYAP1,ADM,ADRA2A,ADRA2B,ADRA2C,ADRB2,AKAP6,ALG10B,AMELX,ANXA2,APLN,APP,AREG,AREGB,ARTN,BDNF,BICD1,BMP15,BMP2,BMP3,BMP4,BMP5,BMP7,BMP8A,BUD31,CACNG3,CACNG4,CACNG5,CALCA,CAMK2D,CARTPT,CBLB,CCK,CCL1,CCL11,CCL17,CCL18,CCL19,CCL2,CCL25,CCL26,CCL27,CCL3,CCL8,CD70,CECR1,CGA,CHGB,CMTM3,CMTM4,CMTM6,CMTM7,CNIH3,CSF1,CTF1,CTGF,CX3CL1,CXCL12,CXCL13,CXCL14,DAPK1,DKK1,DMD,EDN1,EDN2,EFEMP1,EPHB2,ERRFI1,FAM3C,…
GO Biological Process	GO:0007084	mitotic nuclear envelope reassembly	260	7.953320e-4	1.000000e+0	3.946988e-2	2.059806e+0	1.213706e+1	25	1.103169e-3	2.272314e-3	9318	8.666159e-1	1.000000e+0	1.000000e+0	6.438389e-1	3.106367e+0	2	10	3.471017e-4	2.000000e-1	MLT1I,MLT1I,MLT1I,MLT1I,MLT1I,MLT1I,MLT1I,MLT1I,MLT1I,MLT1I,MLT1I,MLT1I,MLT1I,MLT1I,MLT1I,MLT1I,MLT1I,MLT1I,MLT1I,MLT1I,MLT1I,MLT1I,MLT1I,MLT1I,MLT1I	REEP3,VRK1
GO Biological Process	GO:0030178	negative regulation of Wnt signaling pathway	261	8.028938e-4	1.000000e+0	3.969249e-2	1.195248e+0	2.735835e+2	327	2.486671e-2	2.972187e-2	1272	2.655910e-2	1.000000e+0	2.694120e-1	1.215410e+0	6.088479e+1	74	196	1.284276e-2	3.775510e-1	MLT1I,MLT1I,MLT1I,MLT1I,MLT1I,MLT1I,MLT1I,MLT1I,MLT1I,MLT1I,MLT1I,MLT1I,MLT1I,MLT1I,MLT1I,MLT1I,MLT1I,MLT1I,MLT1I,MLT1I,MLT1I,MLT1I,MLT1I,MLT1I,MLT1I,MLT1I,MLT1I,MLT1I,MLT1I,MLT1I,MLT1I,MLT1I,MLT1I,MLT1I,MLT1I,MLT1I,MLT1I,MLT1I,MLT1I,MLT1I,MLT1I,MLT1I,MLT1I,MLT1I,MLT1I,MLT1I,MLT1I,MLT1I,MLT1I,MLT1I,MLT1I,MLT1I,MLT1I,MLT1I,MLT1I,MLT1I,MLT1I,MLT1I,MLT1I,MLT1I,MLT1I,MLT1I,MLT1I,MLT1I,MLT1I,MLT1I,MLT…	AMER2,ANKRD6,APC,APCDD1,AXIN2,BARX1,BICC1,BMP2,CCND1,CDH2,CSNK1A1,CTNNBIP1,CTNND1,CUL3,CXXC4,CYLD,DAB2,DAB2IP,DACT1,DKK1,DKK2,FERMT1,FGF9,FOXO1,FOXO3,G3BP1,GLI3,GRB10,GSC,HECW1,IGFBP2,ISL1,JADE1,LEF1,LIMD1,MDFI,MLLT3,NFATC1,NKD1,NLK,NOG,NPHP3,NPHP4,PARK2,PRICKLE1,PSMA2,PSMB7,PSMC1,PSMD14,PSMD6,PSMD7,PSME4,PSMF1,PTPRO,RBMS3,SDHAF2,SFRP2,SHH,SIAH2,SIX3,SNAI2,SOST,SOSTDC1,SOX2,SOX9,TBX18,TCF7L2,TLE1…
GO Biological Process	GO:0060411	cardiac septum morphogenesis	262	8.068351e-4	1.000000e+0	3.973509e-2	1.255283e+0	1.649030e+2	207	1.498846e-2	1.881476e-2	96	5.993443e-9	7.733340e-5	8.055562e-7	2.129621e+0	2.019138e+1	43	65	7.462687e-3	6.615385e-1	MLT1I,MLT1I,MLT1I,MLT1I,MLT1I,MLT1I,MLT1I,MLT1I,MLT1I,MLT1I,MLT1I,MLT1I,MLT1I,MLT1I,MLT1I,MLT1I,MLT1I,MLT1I,MLT1I,MLT1I,MLT1I,MLT1I,MLT1I,MLT1I,MLT1I,MLT1I,MLT1I,MLT1I,MLT1I,MLT1I,MLT1I,MLT1I,MLT1I,MLT1I,MLT1I,MLT1I,MLT1I,MLT1I,MLT1I,MLT1I,MLT1I,MLT1I,MLT1I,MLT1I,MLT1I,MLT1I,MLT1I,MLT1I,MLT1I,MLT1I,MLT1I,MLT1I,MLT1I,MLT1I,MLT1I,MLT1I,MLT1I,MLT1I,MLT1I,MLT1I,MLT1I,MLT1I,MLT1I,MLT1I,MLT1I,MLT1I,MLT…	BMP4,BMP5,BMP7,BMPR1A,BMPR2,CITED2,DHRS3,FGFR2,FZD1,GATA4,GATA6,GJA5,HAND1,HES1,HEY1,ISL1,JAG1,MDM2,MSX2,NOG,NOTCH2,NRP1,NRP2,PARVA,PITX2,PROX1,RARB,SEMA3C,SMAD4,SMAD6,SMAD7,SOX11,SOX4,TBX1,TBX20,TBX3,TBX5,TGFB2,TGFBR1,TGFBR2,WHSC1,WNT5A,ZFPM2
GO Biological Process	GO:0045657	positive regulation of monocyte differentiation	263	8.117415e-4	1.000000e+0	3.982472e-2	2.024058e+0	1.284548e+1	26	1.167559e-3	2.363207e-3	2503	1.123160e-1	1.000000e+0	5.789906e-1	1.788442e+0	2.795730e+0	5	9	8.677543e-4	5.555556e-1	MLT1I,MLT1I,MLT1I,MLT1I,MLT1I,MLT1I,MLT1I,MLT1I,MLT1I,MLT1I,MLT1I,MLT1I,MLT1I,MLT1I,MLT1I,MLT1I,MLT1I,MLT1I,MLT1I,MLT1I,MLT1I,MLT1I,MLT1I,MLT1I,MLT1I,MLT1I	CSF1,CTNNBIP1,DCSTAMP,JUN,ZFP36L1
GO Biological Process	GO:2000288	positive regulation of myoblast proliferation	264	8.133501e-4	1.000000e+0	3.975249e-2	2.271013e+0	8.806643e+0	20	8.004584e-4	1.817851e-3	3793	2.756094e-1	1.000000e+0	9.375661e-1	1.609597e+0	1.863820e+0	3	6	5.206526e-4	5.000000e-1	MLT1I,MLT1I,MLT1I,MLT1I,MLT1I,MLT1I,MLT1I,MLT1I,MLT1I,MLT1I,MLT1I,MLT1I,MLT1I,MLT1I,MLT1I,MLT1I,MLT1I,MLT1I,MLT1I,MLT1I	KCNA5,PAX7,PITX2
GO Biological Process	GO:0045744	negative regulation of G-protein coupled receptor protein signaling pathway	265	8.206228e-4	1.000000e+0	3.995659e-2	1.549112e+0	3.937740e+1	61	3.579113e-3	5.544446e-3	599	1.959312e-3	1.000000e+0	4.220535e-2	1.788442e+0	1.118292e+1	20	36	3.471017e-3	5.555556e-1	MLT1I,MLT1I,MLT1I,MLT1I,MLT1I,MLT1I,MLT1I,MLT1I,MLT1I,MLT1I,MLT1I,MLT1I,MLT1I,MLT1I,MLT1I,MLT1I,MLT1I,MLT1I,MLT1I,MLT1I,MLT1I,MLT1I,MLT1I,MLT1I,MLT1I,MLT1I,MLT1I,MLT1I,MLT1I,MLT1I,MLT1I,MLT1I,MLT1I,MLT1I,MLT1I,MLT1I,MLT1I,MLT1I,MLT1I,MLT1I,MLT1I,MLT1I,MLT1I,MLT1I,MLT1I,MLT1I,MLT1I,MLT1I,MLT1I,MLT1I,MLT1I,MLT1I,MLT1I,MLT1I,MLT1I,MLT1I,MLT1I,MLT1I,MLT1I,MLT1I,MLT1I	ADA,ADM,ADRA2A,ADRB2,ARRB1,BICD1,CRY1,DRD2,GPRASP1,GTF2H2,HTR1B,NOS1,PLEK,RGS13,RGS2,RGS4,RPGRIP1L,SNCA,STMN1,YWHAB
GO Biological Process	GO:0050805	negative regulation of synaptic transmission	266	8.597350e-4	1.000000e+0	4.170361e-2	1.300451e+0	1.199584e+2	156	1.090332e-2	1.417924e-2	316	7.284912e-5	9.399722e-1	2.974596e-3	1.760497e+0	1.988075e+1	35	64	6.074280e-3	5.468750e-1	MLT1I,MLT1I,MLT1I,MLT1I,MLT1I,MLT1I,MLT1I,MLT1I,MLT1I,MLT1I,MLT1I,MLT1I,MLT1I,MLT1I,MLT1I,MLT1I,MLT1I,MLT1I,MLT1I,MLT1I,MLT1I,MLT1I,MLT1I,MLT1I,MLT1I,MLT1I,MLT1I,MLT1I,MLT1I,MLT1I,MLT1I,MLT1I,MLT1I,MLT1I,MLT1I,MLT1I,MLT1I,MLT1I,MLT1I,MLT1I,MLT1I,MLT1I,MLT1I,MLT1I,MLT1I,MLT1I,MLT1I,MLT1I,MLT1I,MLT1I,MLT1I,MLT1I,MLT1I,MLT1I,MLT1I,MLT1I,MLT1I,MLT1I,MLT1I,MLT1I,MLT1I,MLT1I,MLT1I,MLT1I,MLT1I,MLT1I,MLT…	ACHE,BCHE,CBLN1,CD38,CELF4,DRD1,DRD2,DRD5,FMR1,GNAI1,GRIA1,GRIK2,GRIK3,HTR1B,HTR2A,IL1B,LRRK2,MTMR2,NLGN4X,NPY2R,OR13F1,PARK2,PCDH17,PLK2,PPP1R9A,PTGS2,RAP1B,SHANK2,SLC24A2,SLC6A1,SLC6A4,SNCA,SRF,SYT4,TNR
GO Biological Process	GO:0033555	multicellular organismal response to stress	267	8.651468e-4	1.000000e+0	4.180895e-2	1.307480e+0	1.147245e+2	150	1.042761e-2	1.363388e-2	464	7.097655e-4	1.000000e+0	1.973729e-2	1.634360e+0	2.019138e+1	33	65	5.727178e-3	5.076923e-1	MLT1I,MLT1I,MLT1I,MLT1I,MLT1I,MLT1I,MLT1I,MLT1I,MLT1I,MLT1I,MLT1I,MLT1I,MLT1I,MLT1I,MLT1I,MLT1I,MLT1I,MLT1I,MLT1I,MLT1I,MLT1I,MLT1I,MLT1I,MLT1I,MLT1I,MLT1I,MLT1I,MLT1I,MLT1I,MLT1I,MLT1I,MLT1I,MLT1I,MLT1I,MLT1I,MLT1I,MLT1I,MLT1I,MLT1I,MLT1I,MLT1I,MLT1I,MLT1I,MLT1I,MLT1I,MLT1I,MLT1I,MLT1I,MLT1I,MLT1I,MLT1I,MLT1I,MLT1I,MLT1I,MLT1I,MLT1I,MLT1I,MLT1I,MLT1I,MLT1I,MLT1I,MLT1I,MLT1I,MLT1I,MLT1I,MLT1I,MLT…	ADCYAP1,ADCYAP1R1,ADRB1,BCL2,BRINP1,CALCA,CCK,DPP4,DRD1,EDNRB,EIF4E,FBXL20,GCH1,GRIK2,HTR1A,HTR2C,KALRN,LYPD1,NMUR2,NOS1,NPY2R,NR2E1,NR4A2,PIRT,PPP3CA,RELN,TAC1,TACR1,THBS1,THBS4,TRPA1,TRPV1,USP46
GO Biological Process	GO:0021527	spinal cord association neuron differentiation	268	9.028702e-4	1.000000e+0	4.346916e-2	1.820595e+0	1.867521e+1	34	1.697438e-3	3.090347e-3	2467	1.093595e-1	1.000000e+0	5.719763e-1	1.609597e+0	4.348914e+0	7	14	1.214856e-3	5.000000e-1	MLT1I,MLT1I,MLT1I,MLT1I,MLT1I,MLT1I,MLT1I,MLT1I,MLT1I,MLT1I,MLT1I,MLT1I,MLT1I,MLT1I,MLT1I,MLT1I,MLT1I,MLT1I,MLT1I,MLT1I,MLT1I,MLT1I,MLT1I,MLT1I,MLT1I,MLT1I,MLT1I,MLT1I,MLT1I,MLT1I,MLT1I,MLT1I,MLT1I,MLT1I	ASCL1,GDF7,LHX1,LHX5,LMO4,MDGA1,PAX7
GO Biological Process	GO:0030534	adult behavior	269	9.058216e-4	1.000000e+0	4.344913e-2	1.203904e+0	2.466974e+2	297	2.242296e-2	2.699509e-2	386	2.760875e-4	1.000000e+0	9.228904e-3	1.459059e+0	4.317850e+1	63	139	1.093370e-2	4.532374e-1	MLT1I,MLT1I,MLT1I,MLT1I,MLT1I,MLT1I,MLT1I,MLT1I,MLT1I,MLT1I,MLT1I,MLT1I,MLT1I,MLT1I,MLT1I,MLT1I,MLT1I,MLT1I,MLT1I,MLT1I,MLT1I,MLT1I,MLT1I,MLT1I,MLT1I,MLT1I,MLT1I,MLT1I,MLT1I,MLT1I,MLT1I,MLT1I,MLT1I,MLT1I,MLT1I,MLT1I,MLT1I,MLT1I,MLT1I,MLT1I,MLT1I,MLT1I,MLT1I,MLT1I,MLT1I,MLT1I,MLT1I,MLT1I,MLT1I,MLT1I,MLT1I,MLT1I,MLT1I,MLT1I,MLT1I,MLT1I,MLT1I,MLT1I,MLT1I,MLT1I,MLT1I,MLT1I,MLT1I,MLT1I,MLT1I,MLT1I,MLT…	ABHD12,ALK,APP,BBS4,BTBD9,CARTPT,CCND2,CHL1,CHRNA7,CNTNAP2,CXCL12,DAB1,DMBX1,DMRT3,DRD1,DRD2,EN1,EPHA4,EPS8,FGF12,FOXA2,GABRG2,GDNF,GLRA1,GLRB,HDAC2,HIPK2,HOMER2,HOXD10,HTR2A,KALRN,KLHL1,LEP,NLGN4X,NPY,NR4A2,NR4A3,NRXN1,NRXN3,OPRK1,OPRM1,OR13F1,OXR1,PAFAH1B1,PARK2,PARK7,PAX5,PBX3,PCDH17,PREX2,RNF180,SDK1,SEZ6L,SHANK2,SLC1A2,SLITRK1,SLITRK5,SLITRK6,SNCA,TRH,UCHL1,USP46,ZIC1
GO Biological Process	GO:0010810	regulation of cell-substrate adhesion	270	9.115459e-4	1.000000e+0	4.356177e-2	1.190983e+0	2.787613e+2	332	2.533733e-2	3.017633e-2	426	4.289577e-4	1.000000e+0	1.299258e-2	1.382154e+0	5.715715e+1	79	184	1.371052e-2	4.293478e-1	MLT1I,MLT1I,MLT1I,MLT1I,MLT1I,MLT1I,MLT1I,MLT1I,MLT1I,MLT1I,MLT1I,MLT1I,MLT1I,MLT1I,MLT1I,MLT1I,MLT1I,MLT1I,MLT1I,MLT1I,MLT1I,MLT1I,MLT1I,MLT1I,MLT1I,MLT1I,MLT1I,MLT1I,MLT1I,MLT1I,MLT1I,MLT1I,MLT1I,MLT1I,MLT1I,MLT1I,MLT1I,MLT1I,MLT1I,MLT1I,MLT1I,MLT1I,MLT1I,MLT1I,MLT1I,MLT1I,MLT1I,MLT1I,MLT1I,MLT1I,MLT1I,MLT1I,MLT1I,MLT1I,MLT1I,MLT1I,MLT1I,MLT1I,MLT1I,MLT1I,MLT1I,MLT1I,MLT1I,MLT1I,MLT1I,MLT1I,MLT…	ABI3BP,ACER2,AJAP1,AP1AR,ARHGAP6,ARHGEF7,ATXN3L,BCL2,BCL6,BST1,CAMSAP3,CASK,CCL25,CDC42,CDH13,CDK6,COL8A1,CRKL,CSF1,DDR1,DISC1,DLC1,DOCK1,ECM2,EDIL3,EFNA5,EGFL6,EGFLAM,EPB41L5,EPHA3,FBLN1,FBLN2,FERMT1,FN1,FOXF1,FZD7,GPM6B,HAS2,HSD17B12,ITGA6,KANK1,KDR,LRRC16A,MACF1,MYF5,NINJ1,NPNT,NPY2R,NRP1,OLFM4,ONECUT1,ONECUT2,PHLDB2,PIK3CB,PIK3R1,PLET1,POSTN,PREX1,PRKCE,PTN,PTPRJ,PTPRO,RASA1,RCC2,ROCK2,RREB1,…
GO Biological Process	GO:0031468	nuclear envelope reassembly	271	9.175713e-4	1.000000e+0	4.368791e-2	1.877837e+0	1.650836e+1	31	1.500487e-3	2.817670e-3	9253	8.581643e-1	1.000000e+0	1.000000e+0	7.153766e-1	5.591460e+0	4	18	6.942034e-4	2.222222e-1	MLT1I,MLT1I,MLT1I,MLT1I,MLT1I,MLT1I,MLT1I,MLT1I,MLT1I,MLT1I,MLT1I,MLT1I,MLT1I,MLT1I,MLT1I,MLT1I,MLT1I,MLT1I,MLT1I,MLT1I,MLT1I,MLT1I,MLT1I,MLT1I,MLT1I,MLT1I,MLT1I,MLT1I,MLT1I,MLT1I,MLT1I	NSFL1C,REEP3,UBXN2B,VRK1
GO Biological Process	GO:0031650	regulation of heat generation	272	9.327306e-4	1.000000e+0	4.424641e-2	1.712350e+0	2.394370e+1	41	2.176304e-3	3.726595e-3	618	2.218840e-3	1.000000e+0	4.632636e-2	2.414396e+0	3.727640e+0	9	12	1.561958e-3	7.500000e-1	MLT1I,MLT1I,MLT1I,MLT1I,MLT1I,MLT1I,MLT1I,MLT1I,MLT1I,MLT1I,MLT1I,MLT1I,MLT1I,MLT1I,MLT1I,MLT1I,MLT1I,MLT1I,MLT1I,MLT1I,MLT1I,MLT1I,MLT1I,MLT1I,MLT1I,MLT1I,MLT1I,MLT1I,MLT1I,MLT1I,MLT1I,MLT1I,MLT1I,MLT1I,MLT1I,MLT1I,MLT1I,MLT1I,MLT1I,MLT1I,MLT1I	APLN,ARRDC3,CNR1,EDNRB,IL1B,PTGER3,PTGS2,TNFRSF11A,TNFSF11
GO Biological Process	GO:0021773	striatal medium spiny neuron differentiation	273	9.351091e-4	1.000000e+0	4.419675e-2	2.107648e+0	1.091264e+1	23	9.918779e-4	2.090529e-3	3319	2.295225e-1	1.000000e+0	8.922955e-1	2.146130e+0	9.319101e-1	2	3	3.471017e-4	6.666667e-1	MLT1I,MLT1I,MLT1I,MLT1I,MLT1I,MLT1I,MLT1I,MLT1I,MLT1I,MLT1I,MLT1I,MLT1I,MLT1I,MLT1I,MLT1I,MLT1I,MLT1I,MLT1I,MLT1I,MLT1I,MLT1I,MLT1I,MLT1I	BCL11B,INHBA
GO Biological Process	GO:0006366	transcription from RNA polymerase II promoter	274	9.382182e-4	1.000000e+0	4.418186e-2	1.096419e+0	9.813765e+2	1076	8.919983e-2	9.780040e-2	271	2.952379e-5	3.809455e-1	1.405703e-3	1.210164e+0	2.528583e+2	306	814	5.310656e-2	3.759214e-1	MLT1I,MLT1I,MLT1I,MLT1I,MLT1I,MLT1I,MLT1I,MLT1I,MLT1I,MLT1I,MLT1I,MLT1I,MLT1I,MLT1I,MLT1I,MLT1I,MLT1I,MLT1I,MLT1I,MLT1I,MLT1I,MLT1I,MLT1I,MLT1I,MLT1I,MLT1I,MLT1I,MLT1I,MLT1I,MLT1I,MLT1I,MLT1I,MLT1I,MLT1I,MLT1I,MLT1I,MLT1I,MLT1I,MLT1I,MLT1I,MLT1I,MLT1I,MLT1I,MLT1I,MLT1I,MLT1I,MLT1I,MLT1I,MLT1I,MLT1I,MLT1I,MLT1I,MLT1I,MLT1I,MLT1I,MLT1I,MLT1I,MLT1I,MLT1I,MLT1I,MLT1I,MLT1I,MLT1I,MLT1I,MLT1I,MLT1I,MLT…	ABT1,AHR,ALX1,ALX4,ARNT2,ARNTL,ARRB1,ASH1L,ATF1,ATF3,ATOH1,BACH1,BACH2,BARHL2,BARX1,BCL11B,BMPR2,BTF3,CAMTA1,CBFB,CCND1,CCNH,CCRN4L,CDC40,CDC5L,CDK1,CDK13,CDKN1A,CEBPB,CEBPG,CPSF2,CREB1,CREB5,CSRNP3,CSTF2T,CTCFL,CTDP1,CTGF,DACH1,DEK,DLX2,DMRT1,E2F3,EBF2,EBF3,EHF,ELF5,ELK3,ELL2,EPAS1,ERCC2,ERCC3,ERG,ESRRB,ESRRG,ETS1,ETV1,ETV4,ETV6,ETV7,FAM170A,FLI1,FOS,FOXA1,FOXC1,FOXC2,FOXD1,FOXD2,FOXF1,FOXF2,FOX…
GO Biological Process	GO:0048732	gland development	275	9.406178e-4	1.000000e+0	4.413379e-2	1.122983e+0	6.304635e+2	708	5.730444e-2	6.435194e-2	25	1.631479e-14	2.105097e-10	8.420389e-12	1.585332e+0	1.236334e+2	196	398	3.401597e-2	4.924623e-1	MLT1I,MLT1I,MLT1I,MLT1I,MLT1I,MLT1I,MLT1I,MLT1I,MLT1I,MLT1I,MLT1I,MLT1I,MLT1I,MLT1I,MLT1I,MLT1I,MLT1I,MLT1I,MLT1I,MLT1I,MLT1I,MLT1I,MLT1I,MLT1I,MLT1I,MLT1I,MLT1I,MLT1I,MLT1I,MLT1I,MLT1I,MLT1I,MLT1I,MLT1I,MLT1I,MLT1I,MLT1I,MLT1I,MLT1I,MLT1I,MLT1I,MLT1I,MLT1I,MLT1I,MLT1I,MLT1I,MLT1I,MLT1I,MLT1I,MLT1I,MLT1I,MLT1I,MLT1I,MLT1I,MLT1I,MLT1I,MLT1I,MLT1I,MLT1I,MLT1I,MLT1I,MLT1I,MLT1I,MLT1I,MLT1I,MLT1I,MLT…	AACS,ADA,ADCYAP1,AK4,ALDH1A2,ALDH1A3,ANXA1,APLN,AREG,AREGB,ARF6,ARG1,ARHGAP5,ARID5B,ASCL1,ASH1L,ASNS,BAAT,BCL11B,BCL2,BCL2L11,BMP2,BMP4,BMP7,BMPR1A,C8orf22,CCL11,CCND1,CDC42,CDKN1C,CEBPB,CEBPG,CITED2,COBL,CPS1,CREB1,CRKL,CSF1,CST3,CTNNB1,CUL3,CYP7B1,DDR1,DRD2,E2F7,EDA,EGFR,ELF5,ERBB4,ETS1,FGF10,FGF7,FGFR1,FGFR2,FKBP4,FOXA1,FOXB1,FOXC1,FOXE1,FOXF1,FRS2,GATA3,GATA6,GDF7,GHRH,GHRHR,GLI2,GLI3,HAND2,H…
GO Biological Process	GO:0032527	protein exit from endoplasmic reticulum	276	9.510391e-4	1.000000e+0	4.446108e-2	2.001168e+0	1.299241e+1	26	1.180914e-3	2.363207e-3	8354	7.506565e-1	1.000000e+0	1.000000e+0	8.471565e-1	5.902097e+0	5	19	8.677543e-4	2.631579e-1	MLT1I,MLT1I,MLT1I,MLT1I,MLT1I,MLT1I,MLT1I,MLT1I,MLT1I,MLT1I,MLT1I,MLT1I,MLT1I,MLT1I,MLT1I,MLT1I,MLT1I,MLT1I,MLT1I,MLT1I,MLT1I,MLT1I,MLT1I,MLT1I,MLT1I,MLT1I	DERL1,HERPUD1,HSP90B1,SEC61B,SEL1L
GO Biological Process	GO:0043397	regulation of corticotropin-releasing hormone secretion	277	9.551590e-4	1.000000e+0	4.449248e-2	2.240308e+0	8.927343e+0	20	8.114291e-4	1.817851e-3	1311	2.996418e-2	1.000000e+0	2.949106e-1	3.219195e+0	9.319101e-1	3	3	5.206526e-4	1.000000e+0	MLT1I,MLT1I,MLT1I,MLT1I,MLT1I,MLT1I,MLT1I,MLT1I,MLT1I,MLT1I,MLT1I,MLT1I,MLT1I,MLT1I,MLT1I,MLT1I,MLT1I,MLT1I,MLT1I,MLT1I	APLN,HTR2C,TNFSF11
GO Biological Process	GO:0021872	forebrain generation of neurons	278	9.571605e-4	1.000000e+0	4.442533e-2	1.256546e+0	1.583707e+2	199	1.439472e-2	1.808762e-2	122	1.118206e-7	1.442821e-3	1.182640e-5	2.043933e+0	1.957011e+1	40	63	6.942034e-3	6.349206e-1	MLT1I,MLT1I,MLT1I,MLT1I,MLT1I,MLT1I,MLT1I,MLT1I,MLT1I,MLT1I,MLT1I,MLT1I,MLT1I,MLT1I,MLT1I,MLT1I,MLT1I,MLT1I,MLT1I,MLT1I,MLT1I,MLT1I,MLT1I,MLT1I,MLT1I,MLT1I,MLT1I,MLT1I,MLT1I,MLT1I,MLT1I,MLT1I,MLT1I,MLT1I,MLT1I,MLT1I,MLT1I,MLT1I,MLT1I,MLT1I,MLT1I,MLT1I,MLT1I,MLT1I,MLT1I,MLT1I,MLT1I,MLT1I,MLT1I,MLT1I,MLT1I,MLT1I,MLT1I,MLT1I,MLT1I,MLT1I,MLT1I,MLT1I,MLT1I,MLT1I,MLT1I,MLT1I,MLT1I,MLT1I,MLT1I,MLT1I,MLT…	ARX,ASCL1,ASPM,BCL11B,DCLK2,DCT,DISC1,DLX2,DRD1,DRD2,ERBB4,FGFR1,FGFR2,FOXG1,GLI3,GNAQ,HES1,INHBA,LEF1,LHX5,LHX8,METTL14,NKX2-1,NR2E1,NRP1,OTP,PAX6,POU3F4,RAPGEF2,ROBO1,ROBO2,SALL1,SALL3,SATB2,SEMA3A,SLC4A10,SLIT2,SOX1,TBR1,WNT5A
GO Biological Process	GO:0060921	sinoatrial node cell differentiation	279	9.597049e-4	1.000000e+0	4.438377e-2	2.705650e+0	5.174358e+0	14	4.703107e-4	1.272496e-3	6268	5.247898e-1	1.000000e+0	1.000000e+0	1.609597e+0	6.212734e-1	1	2	1.735509e-4	5.000000e-1	MLT1I,MLT1I,MLT1I,MLT1I,MLT1I,MLT1I,MLT1I,MLT1I,MLT1I,MLT1I,MLT1I,MLT1I,MLT1I,MLT1I	TBX3
GO Biological Process	GO:0007050	cell cycle arrest	280	9.603595e-4	1.000000e+0	4.425542e-2	1.233001e+0	1.897809e+2	234	1.724967e-2	2.126886e-2	1973	8.209862e-2	1.000000e+0	5.369075e-1	1.180371e+0	4.659550e+1	55	150	9.545297e-3	3.666667e-1	MLT1I,MLT1I,MLT1I,MLT1I,MLT1I,MLT1I,MLT1I,MLT1I,MLT1I,MLT1I,MLT1I,MLT1I,MLT1I,MLT1I,MLT1I,MLT1I,MLT1I,MLT1I,MLT1I,MLT1I,MLT1I,MLT1I,MLT1I,MLT1I,MLT1I,MLT1I,MLT1I,MLT1I,MLT1I,MLT1I,MLT1I,MLT1I,MLT1I,MLT1I,MLT1I,MLT1I,MLT1I,MLT1I,MLT1I,MLT1I,MLT1I,MLT1I,MLT1I,MLT1I,MLT1I,MLT1I,MLT1I,MLT1I,MLT1I,MLT1I,MLT1I,MLT1I,MLT1I,MLT1I,MLT1I,MLT1I,MLT1I,MLT1I,MLT1I,MLT1I,MLT1I,MLT1I,MLT1I,MLT1I,MLT1I,MLT1I,MLT…	APBB2,APC,BARD1,BRINP1,BRINP2,BRINP3,CDC14B,CDK6,CDKN1A,CDKN1C,CDKN2B,CDKN3,CUL1,CUL3,CUL5,GADD45A,GAS1,GAS6,GAS7,HBP1,IL12B,INHBA,KIF20B,KLLN,KMT2E,MAGI2,MAP2K1,MAP2K6,MCPH1,MLF1,MSH2,MYC,NOTCH2,NUPR1L,PPM1A,PRKAA2,PRKAB1,PRKAB2,PRKAG2,PRNP,RGCC,RHEB,RPRM,RRAGC,RRAGD,SMAD3,SOX2,TBRG1,TCF7L2,TGFB2,TGFBR1,THBS1,TP53INP1,VASH1,WHAMM
GO Biological Process	GO:1901201	regulation of extracellular matrix assembly	281	9.617750e-4	1.000000e+0	4.416293e-2	1.663976e+0	2.704365e+1	45	2.458067e-3	4.090165e-3	1855	7.393868e-2	1.000000e+0	5.143023e-1	1.733413e+0	4.038277e+0	7	13	1.214856e-3	5.384615e-1	MLT1I,MLT1I,MLT1I,MLT1I,MLT1I,MLT1I,MLT1I,MLT1I,MLT1I,MLT1I,MLT1I,MLT1I,MLT1I,MLT1I,MLT1I,MLT1I,MLT1I,MLT1I,MLT1I,MLT1I,MLT1I,MLT1I,MLT1I,MLT1I,MLT1I,MLT1I,MLT1I,MLT1I,MLT1I,MLT1I,MLT1I,MLT1I,MLT1I,MLT1I,MLT1I,MLT1I,MLT1I,MLT1I,MLT1I,MLT1I,MLT1I,MLT1I,MLT1I,MLT1I,MLT1I	ANTXR1,HAS2,PHLDB1,PHLDB2,RGCC,SMAD3,SOX9
GO Biological Process	GO:0040020	regulation of meiotic nuclear division	282	9.872509e-4	1.000000e+0	4.517198e-2	1.530941e+0	4.049798e+1	62	3.680965e-3	5.635339e-3	3102	1.928161e-1	1.000000e+0	8.020329e-1	1.287678e+0	9.319101e+0	12	30	2.082610e-3	4.000000e-1	MLT1I,MLT1I,MLT1I,MLT1I,MLT1I,MLT1I,MLT1I,MLT1I,MLT1I,MLT1I,MLT1I,MLT1I,MLT1I,MLT1I,MLT1I,MLT1I,MLT1I,MLT1I,MLT1I,MLT1I,MLT1I,MLT1I,MLT1I,MLT1I,MLT1I,MLT1I,MLT1I,MLT1I,MLT1I,MLT1I,MLT1I,MLT1I,MLT1I,MLT1I,MLT1I,MLT1I,MLT1I,MLT1I,MLT1I,MLT1I,MLT1I,MLT1I,MLT1I,MLT1I,MLT1I,MLT1I,MLT1I,MLT1I,MLT1I,MLT1I,MLT1I,MLT1I,MLT1I,MLT1I,MLT1I,MLT1I,MLT1I,MLT1I,MLT1I,MLT1I,MLT1I,MLT1I	DAZL,DMRT1,MSH2,MSX1,MSX2,PDE3A,PLCB1,PRDM9,PRKAR1A,TTK,WNT4,WNT5A
GO Biological Process	GO:0030433	ER-associated ubiquitin-dependent protein catabolic process	283	9.908369e-4	1.000000e+0	4.517586e-2	1.489598e+0	4.699254e+1	70	4.271272e-3	6.362480e-3	8447	7.652720e-1	1.000000e+0	1.000000e+0	8.942208e-1	2.236584e+1	20	72	3.471017e-3	2.777778e-1	MLT1I,MLT1I,MLT1I,MLT1I,MLT1I,MLT1I,MLT1I,MLT1I,MLT1I,MLT1I,MLT1I,MLT1I,MLT1I,MLT1I,MLT1I,MLT1I,MLT1I,MLT1I,MLT1I,MLT1I,MLT1I,MLT1I,MLT1I,MLT1I,MLT1I,MLT1I,MLT1I,MLT1I,MLT1I,MLT1I,MLT1I,MLT1I,MLT1I,MLT1I,MLT1I,MLT1I,MLT1I,MLT1I,MLT1I,MLT1I,MLT1I,MLT1I,MLT1I,MLT1I,MLT1I,MLT1I,MLT1I,MLT1I,MLT1I,MLT1I,MLT1I,MLT1I,MLT1I,MLT1I,MLT1I,MLT1I,MLT1I,MLT1I,MLT1I,MLT1I,MLT1I,MLT1I,MLT1I,MLT1I,MLT1I,MLT1I,MLT…	DERL1,DNAJC10,EDEM1,ERLEC1,FBXO2,HSP90B1,JKAMP,KIAA0368,MARCH6,PARK2,PSMC1,RNF103,SEC61B,SEL1L,STT3B,UBE2G2,UBE4B,UBQLN1,UBQLN2,WFS1
GO Biological Process	GO:0097531	mast cell migration	284	1.002262e-3	1.000000e+0	4.553587e-2	2.496389e+0	6.409258e+0	16	5.825539e-4	1.454281e-3	3793	2.756094e-1	1.000000e+0	9.375661e-1	1.609597e+0	1.863820e+0	3	6	5.206526e-4	5.000000e-1	MLT1I,MLT1I,MLT1I,MLT1I,MLT1I,MLT1I,MLT1I,MLT1I,MLT1I,MLT1I,MLT1I,MLT1I,MLT1I,MLT1I,MLT1I,MLT1I	CCL11,CHGA,KIT
GO Biological Process	GO:0000187	activation of MAPK activity	285	1.022488e-3	1.000000e+0	4.629180e-2	1.232581e+0	1.882229e+2	232	1.710806e-2	2.108708e-2	977	1.166771e-2	1.000000e+0	1.540926e-1	1.296620e+0	4.473168e+1	58	144	1.006595e-2	4.027778e-1	MLT1I,MLT1I,MLT1I,MLT1I,MLT1I,MLT1I,MLT1I,MLT1I,MLT1I,MLT1I,MLT1I,MLT1I,MLT1I,MLT1I,MLT1I,MLT1I,MLT1I,MLT1I,MLT1I,MLT1I,MLT1I,MLT1I,MLT1I,MLT1I,MLT1I,MLT1I,MLT1I,MLT1I,MLT1I,MLT1I,MLT1I,MLT1I,MLT1I,MLT1I,MLT1I,MLT1I,MLT1I,MLT1I,MLT1I,MLT1I,MLT1I,MLT1I,MLT1I,MLT1I,MLT1I,MLT1I,MLT1I,MLT1I,MLT1I,MLT1I,MLT1I,MLT1I,MLT1I,MLT1I,MLT1I,MLT1I,MLT1I,MLT1I,MLT1I,MLT1I,MLT1I,MLT1I,MLT1I,MLT1I,MLT1I,MLT1I,MLT…	ADORA2B,ADRA2B,ALK,ARRB1,BMP2,CCL19,CDK1,CHRNA7,CXCR4,DAB2IP,DUSP5,DUSP6,FGF1,FGF10,FRS2,GHR,GRM1,GRM4,HGF,IGF1,IL1B,INSR,IQGAP3,IRAK2,ITGA1,KIT,LPAR3,LRRK2,MAP2K1,MAP2K4,MAP2K6,MAP3K2,MAP3K5,MAP3K7,MAPK10,MDFIC,NOD1,NRG1,NTF3,NTRK3,P2RX7,PAK3,PIK3CB,PROK2,PTPN1,PTPN11,RIPK2,SYK,TAB2,TAB3,TDGF1,TGFA,THBS1,TLR4,TNFSF11,TRAF6,WNT5A,WNT7B
GO Biological Process	GO:0046888	negative regulation of hormone secretion	286	1.026781e-3	1.000000e+0	4.632362e-2	1.351261e+0	8.658579e+1	117	7.870005e-3	1.063443e-2	1089	1.464444e-2	1.000000e+0	1.735144e-1	1.436256e+0	2.019138e+1	29	65	5.032975e-3	4.461538e-1	MLT1I,MLT1I,MLT1I,MLT1I,MLT1I,MLT1I,MLT1I,MLT1I,MLT1I,MLT1I,MLT1I,MLT1I,MLT1I,MLT1I,MLT1I,MLT1I,MLT1I,MLT1I,MLT1I,MLT1I,MLT1I,MLT1I,MLT1I,MLT1I,MLT1I,MLT1I,MLT1I,MLT1I,MLT1I,MLT1I,MLT1I,MLT1I,MLT1I,MLT1I,MLT1I,MLT1I,MLT1I,MLT1I,MLT1I,MLT1I,MLT1I,MLT1I,MLT1I,MLT1I,MLT1I,MLT1I,MLT1I,MLT1I,MLT1I,MLT1I,MLT1I,MLT1I,MLT1I,MLT1I,MLT1I,MLT1I,MLT1I,MLT1I,MLT1I,MLT1I,MLT1I,MLT1I,MLT1I,MLT1I,MLT1I,MLT1I,MLT…	ACVR1C,ADRA2A,ADRA2B,ADRA2C,BMP8A,CARTPT,CRY1,DRD2,EDN1,FAM3D,IL1B,IL6,INHBA,INHBB,IRS1,KALRN,KCNB1,LEP,MAP4K4,NOV,NPVF,OPRK1,PARK2,PDE8B,PPP3CA,PTPN11,SREBF1,STXBP5L,UTS2
GO Biological Process	GO:0071229	cellular response to acid chemical	287	1.028202e-3	1.000000e+0	4.622610e-2	1.190891e+0	2.729049e+2	325	2.480503e-2	2.954008e-2	304	6.449253e-5	8.321471e-1	2.737326e-3	1.427066e+0	6.026352e+1	86	194	1.492537e-2	4.432990e-1	MLT1I,MLT1I,MLT1I,MLT1I,MLT1I,MLT1I,MLT1I,MLT1I,MLT1I,MLT1I,MLT1I,MLT1I,MLT1I,MLT1I,MLT1I,MLT1I,MLT1I,MLT1I,MLT1I,MLT1I,MLT1I,MLT1I,MLT1I,MLT1I,MLT1I,MLT1I,MLT1I,MLT1I,MLT1I,MLT1I,MLT1I,MLT1I,MLT1I,MLT1I,MLT1I,MLT1I,MLT1I,MLT1I,MLT1I,MLT1I,MLT1I,MLT1I,MLT1I,MLT1I,MLT1I,MLT1I,MLT1I,MLT1I,MLT1I,MLT1I,MLT1I,MLT1I,MLT1I,MLT1I,MLT1I,MLT1I,MLT1I,MLT1I,MLT1I,MLT1I,MLT1I,MLT1I,MLT1I,MLT1I,MLT1I,MLT1I,MLT…	ABCA1,ABL2,ADNP2,AKR1C4,ALDH1A2,APOB,AVPR1A,BCL11A,BRINP1,BRINP2,BRINP3,CCL2,CEBPB,COL1A2,COL3A1,COL4A1,COL6A1,CPEB4,CPS1,CREB1,CYBB,CYP26B1,DNMT1,DNMT3A,EDN1,EGFR,EPHA3,FGFR2,FOLR1,FOLR2,FZD10,FZD7,GCLC,GLRA1,GLRA2,GNG2,HDAC2,HNRNPD,IPO5,KDR,KLF4,LARS,LEP,MMP2,NEURL1,NTRK2,NTRK3,OPA1,OSR1,PAX2,PDGFC,PDGFD,PDGFRA,PID1,PPARGC1A,PRKAA2,PRKCE,PTGDR,PTGER2,PTGER4,PTGFR,PTK7,RORB,RRAGC,RRAGD,SESN3,SH3…
GO Biological Process	GO:0009887	animal organ morphogenesis	288	1.040068e-3	1.000000e+0	4.659721e-2	1.080111e+0	1.335974e+3	1443	1.214301e-1	1.311580e-1	2	1.021184e-21	1.317634e-17	6.588169e-18	1.488083e+0	2.674582e+2	398	861	6.907324e-2	4.622532e-1	MLT1I,MLT1I,MLT1I,MLT1I,MLT1I,MLT1I,MLT1I,MLT1I,MLT1I,MLT1I,MLT1I,MLT1I,MLT1I,MLT1I,MLT1I,MLT1I,MLT1I,MLT1I,MLT1I,MLT1I,MLT1I,MLT1I,MLT1I,MLT1I,MLT1I,MLT1I,MLT1I,MLT1I,MLT1I,MLT1I,MLT1I,MLT1I,MLT1I,MLT1I,MLT1I,MLT1I,MLT1I,MLT1I,MLT1I,MLT1I,MLT1I,MLT1I,MLT1I,MLT1I,MLT1I,MLT1I,MLT1I,MLT1I,MLT1I,MLT1I,MLT1I,MLT1I,MLT1I,MLT1I,MLT1I,MLT1I,MLT1I,MLT1I,MLT1I,MLT1I,MLT1I,MLT1I,MLT1I,MLT1I,MLT1I,MLT1I,MLT…	ACTC1,ACVR2B,ADAMTS1,ADAMTS16,ADAMTS5,ADM,AGTPBP1,AHI1,ALDH1A2,ALDH1A3,ALPL,ALX1,ALX4,AMELX,AREG,AREGB,ARG1,ARID2,ARID5B,ARL13B,ARL6,ASH1L,ATOH1,ATP6V1B1,AXIN2,BBS4,BCL11B,BCL2,BCL2L11,BCOR,BCR,BHLHE41,BMP2,BMP4,BMP5,BMP7,BMPR1A,BMPR1B,BMPR2,CA2,CALB1,CCL11,CCL2,CDC42,CDH2,CEBPB,CHRNA9,CHST11,CHSY1,CITED2,CLIC5,COL11A1,COL1A2,COL3A1,COL5A1,COL8A1,COL9A1,CPE,CRB1,CRB2,CRKL,CSF1,CSF3R,CTGF,CTNNA1,C…
GO Biological Process	GO:0045672	positive regulation of osteoclast differentiation	289	1.044415e-3	1.000000e+0	4.663006e-2	1.618887e+0	3.026770e+1	49	2.751109e-3	4.453736e-3	556	1.456419e-3	1.000000e+0	3.379887e-2	2.011997e+0	7.455281e+0	15	24	2.603263e-3	6.250000e-1	MLT1I,MLT1I,MLT1I,MLT1I,MLT1I,MLT1I,MLT1I,MLT1I,MLT1I,MLT1I,MLT1I,MLT1I,MLT1I,MLT1I,MLT1I,MLT1I,MLT1I,MLT1I,MLT1I,MLT1I,MLT1I,MLT1I,MLT1I,MLT1I,MLT1I,MLT1I,MLT1I,MLT1I,MLT1I,MLT1I,MLT1I,MLT1I,MLT1I,MLT1I,MLT1I,MLT1I,MLT1I,MLT1I,MLT1I,MLT1I,MLT1I,MLT1I,MLT1I,MLT1I,MLT1I,MLT1I,MLT1I,MLT1I,MLT1I	CA2,CREB1,CSF1,FOS,GNAS,GPR68,IL12B,IL20,KLF10,POU4F1,POU4F2,PPARGC1B,TMEM64,TNFSF11,TRAF6
GO Biological Process	GO:0032276	regulation of gonadotropin secretion	290	1.062151e-3	1.000000e+0	4.725839e-2	1.785491e+0	1.960245e+1	35	1.781717e-3	3.181240e-3	1250	2.622054e-2	1.000000e+0	2.706589e-1	2.048578e+0	3.417004e+0	7	11	1.214856e-3	6.363636e-1	MLT1I,MLT1I,MLT1I,MLT1I,MLT1I,MLT1I,MLT1I,MLT1I,MLT1I,MLT1I,MLT1I,MLT1I,MLT1I,MLT1I,MLT1I,MLT1I,MLT1I,MLT1I,MLT1I,MLT1I,MLT1I,MLT1I,MLT1I,MLT1I,MLT1I,MLT1I,MLT1I,MLT1I,MLT1I,MLT1I,MLT1I,MLT1I,MLT1I,MLT1I,MLT1I	FOXL2,INHBA,INHBB,LEP,NPVF,OPRK1,SMAD4
GO Biological Process	GO:0035624	receptor transactivation	291	1.063002e-3	1.000000e+0	4.713373e-2	2.171072e+0	9.672642e+0	21	8.791713e-4	1.908744e-3	2934	1.774062e-1	1.000000e+0	7.801882e-1	1.931517e+0	1.553183e+0	3	5	5.206526e-4	6.000000e-1	MLT1I,MLT1I,MLT1I,MLT1I,MLT1I,MLT1I,MLT1I,MLT1I,MLT1I,MLT1I,MLT1I,MLT1I,MLT1I,MLT1I,MLT1I,MLT1I,MLT1I,MLT1I,MLT1I,MLT1I,MLT1I	ADRA2A,ADRA2B,ADRA2C
GO Biological Process	GO:0001582	detection of chemical stimulus involved in sensory perception of sweet taste	292	1.064839e-3	1.000000e+0	4.705348e-2	5.351804e+0	1.121117e+0	6	1.019012e-4	5.453554e-4	6268	5.247898e-1	1.000000e+0	1.000000e+0	1.609597e+0	6.212734e-1	1	2	1.735509e-4	5.000000e-1	MLT1I,MLT1I,MLT1I,MLT1I,MLT1I,MLT1I	TAS1R2
GO Biological Process	GO:1903748	negative regulation of establishment of protein localization to mitochondrion	293	1.067176e-3	1.000000e+0	4.699581e-2	2.797680e+0	4.646707e+0	13	4.223511e-4	1.181603e-3	2671	1.402019e-1	1.000000e+0	6.772838e-1	1.839540e+0	2.174457e+0	4	7	6.942034e-4	5.714286e-1	MLT1I,MLT1I,MLT1I,MLT1I,MLT1I,MLT1I,MLT1I,MLT1I,MLT1I,MLT1I,MLT1I,MLT1I,MLT1I	HSPH1,LRRK2,MAPT,SIAH3
GO Biological Process	GO:0050680	negative regulation of epithelial cell proliferation	294	1.068154e-3	1.000000e+0	4.687888e-2	1.218965e+0	2.091938e+2	255	1.901416e-2	2.317760e-2	554	1.432710e-3	1.000000e+0	3.336870e-2	1.440166e+0	3.541258e+1	51	114	8.851093e-3	4.473684e-1	MLT1I,MLT1I,MLT1I,MLT1I,MLT1I,MLT1I,MLT1I,MLT1I,MLT1I,MLT1I,MLT1I,MLT1I,MLT1I,MLT1I,MLT1I,MLT1I,MLT1I,MLT1I,MLT1I,MLT1I,MLT1I,MLT1I,MLT1I,MLT1I,MLT1I,MLT1I,MLT1I,MLT1I,MLT1I,MLT1I,MLT1I,MLT1I,MLT1I,MLT1I,MLT1I,MLT1I,MLT1I,MLT1I,MLT1I,MLT1I,MLT1I,MLT1I,MLT1I,MLT1I,MLT1I,MLT1I,MLT1I,MLT1I,MLT1I,MLT1I,MLT1I,MLT1I,MLT1I,MLT1I,MLT1I,MLT1I,MLT1I,MLT1I,MLT1I,MLT1I,MLT1I,MLT1I,MLT1I,MLT1I,MLT1I,MLT1I,MLT…	ATOH8,BMP4,CASK,CAV2,CD109,CDK6,CDKN1C,CDKN2B,DAB2IP,DUSP10,EFNB2,FBXW7,FGFR2,GATA3,GJA1,HPN,IFT57,IFT74,INTU,ISL1,KLF9,MAGED1,MEF2C,MTSS1,NFIB,NKX2-8,NR2F2,PAX6,PEX2,PTCH1,PTN,PTPRK,PTPRM,RGCC,RGN,ROBO1,RUNX3,SCG2,SFRP2,SNAI2,SOX2,SOX9,SPARC,SULF1,TGFB2,TGFBR1,THBS1,VASH1,VDR,WNT5A,XDH
GO Biological Process	GO:1900746	regulation of vascular endothelial growth factor signaling pathway	295	1.090692e-3	1.000000e+0	4.770576e-2	1.598624e+0	3.190244e+1	51	2.899695e-3	4.635521e-3	1196	2.256872e-2	1.000000e+0	2.434818e-1	1.981043e+0	4.038277e+0	8	13	1.388407e-3	6.153846e-1	MLT1I,MLT1I,MLT1I,MLT1I,MLT1I,MLT1I,MLT1I,MLT1I,MLT1I,MLT1I,MLT1I,MLT1I,MLT1I,MLT1I,MLT1I,MLT1I,MLT1I,MLT1I,MLT1I,MLT1I,MLT1I,MLT1I,MLT1I,MLT1I,MLT1I,MLT1I,MLT1I,MLT1I,MLT1I,MLT1I,MLT1I,MLT1I,MLT1I,MLT1I,MLT1I,MLT1I,MLT1I,MLT1I,MLT1I,MLT1I,MLT1I,MLT1I,MLT1I,MLT1I,MLT1I,MLT1I,MLT1I,MLT1I,MLT1I,MLT1I,MLT1I	ADAMTS3,CCBE1,DAB2IP,DCN,KIAA1462,PTP4A3,ROBO1,XDH
GO Biological Process	GO:0007423	sensory organ development	296	1.093255e-3	1.000000e+0	4.765632e-2	1.104698e+0	8.237548e+2	910	7.487318e-2	8.271223e-2	7	1.433170e-17	1.849219e-13	2.641742e-14	1.571872e+0	1.590460e+2	250	512	4.338771e-2	4.882812e-1	MLT1I,MLT1I,MLT1I,MLT1I,MLT1I,MLT1I,MLT1I,MLT1I,MLT1I,MLT1I,MLT1I,MLT1I,MLT1I,MLT1I,MLT1I,MLT1I,MLT1I,MLT1I,MLT1I,MLT1I,MLT1I,MLT1I,MLT1I,MLT1I,MLT1I,MLT1I,MLT1I,MLT1I,MLT1I,MLT1I,MLT1I,MLT1I,MLT1I,MLT1I,MLT1I,MLT1I,MLT1I,MLT1I,MLT1I,MLT1I,MLT1I,MLT1I,MLT1I,MLT1I,MLT1I,MLT1I,MLT1I,MLT1I,MLT1I,MLT1I,MLT1I,MLT1I,MLT1I,MLT1I,MLT1I,MLT1I,MLT1I,MLT1I,MLT1I,MLT1I,MLT1I,MLT1I,MLT1I,MLT1I,MLT1I,MLT1I,MLT…	ABCB5,ACHE,ACTL6A,ACVR2B,ADAMTS18,AGTPBP1,AHI1,ALDH1A2,ALDH1A3,ARHGEF15,ARL6,ASCL1,ATOH1,ATOH7,ATP2B1,ATP6V1B1,ATP8B1,B9D1,BBS4,BCL11B,BCL2,BCL2L11,BCR,BFSP1,BFSP2,BMP2,BMP4,BMP7,BMPER,BMPR1B,BMPR2,BNC2,C6orf57,CACNA1C,CALB1,CC2D2A,CDKN1C,CHRDL1,CHRNA9,CLIC5,COL11A1,COL4A1,COL5A1,COL8A1,CRB1,CRYBA4,CRYBB2,CRYGS,CST3,CTNNB1,CXCL14,CYP1B1,CYP26B1,CYTL1,DDR1,DFNA5,DFNB31,DIO3,DLX6,DSCAM,EDN1,EFEMP1,…
GO Biological Process	GO:0051412	response to corticosterone	297	1.096222e-3	1.000000e+0	4.762476e-2	1.697205e+0	2.415736e+1	41	2.195725e-3	3.726595e-3	1650	4.973412e-2	1.000000e+0	3.889208e-1	1.704280e+0	5.280824e+0	9	17	1.561958e-3	5.294118e-1	MLT1I,MLT1I,MLT1I,MLT1I,MLT1I,MLT1I,MLT1I,MLT1I,MLT1I,MLT1I,MLT1I,MLT1I,MLT1I,MLT1I,MLT1I,MLT1I,MLT1I,MLT1I,MLT1I,MLT1I,MLT1I,MLT1I,MLT1I,MLT1I,MLT1I,MLT1I,MLT1I,MLT1I,MLT1I,MLT1I,MLT1I,MLT1I,MLT1I,MLT1I,MLT1I,MLT1I,MLT1I,MLT1I,MLT1I,MLT1I,MLT1I	ATP2B1,AVPR1A,CCND1,CDKN1A,FOS,FOXO3,NTRK3,TRH,UCN3
GO Biological Process	GO:2000766	negative regulation of cytoplasmic translation	298	1.096775e-3	1.000000e+0	4.748889e-2	1.980597e+0	1.312735e+1	26	1.193179e-3	2.363207e-3	3793	2.756094e-1	1.000000e+0	9.375661e-1	1.609597e+0	1.863820e+0	3	6	5.206526e-4	5.000000e-1	MLT1I,MLT1I,MLT1I,MLT1I,MLT1I,MLT1I,MLT1I,MLT1I,MLT1I,MLT1I,MLT1I,MLT1I,MLT1I,MLT1I,MLT1I,MLT1I,MLT1I,MLT1I,MLT1I,MLT1I,MLT1I,MLT1I,MLT1I,MLT1I,MLT1I,MLT1I	CPEB2,CPEB4,FMR1
GO Biological Process	GO:1900449	regulation of glutamate receptor signaling pathway	299	1.105069e-3	1.000000e+0	4.768798e-2	1.413536e+0	6.296269e+1	89	5.722840e-3	8.089438e-3	1393	3.056685e-2	1.000000e+0	2.831329e-1	1.520175e+0	1.118292e+1	17	36	2.950364e-3	4.722222e-1	MLT1I,MLT1I,MLT1I,MLT1I,MLT1I,MLT1I,MLT1I,MLT1I,MLT1I,MLT1I,MLT1I,MLT1I,MLT1I,MLT1I,MLT1I,MLT1I,MLT1I,MLT1I,MLT1I,MLT1I,MLT1I,MLT1I,MLT1I,MLT1I,MLT1I,MLT1I,MLT1I,MLT1I,MLT1I,MLT1I,MLT1I,MLT1I,MLT1I,MLT1I,MLT1I,MLT1I,MLT1I,MLT1I,MLT1I,MLT1I,MLT1I,MLT1I,MLT1I,MLT1I,MLT1I,MLT1I,MLT1I,MLT1I,MLT1I,MLT1I,MLT1I,MLT1I,MLT1I,MLT1I,MLT1I,MLT1I,MLT1I,MLT1I,MLT1I,MLT1I,MLT1I,MLT1I,MLT1I,MLT1I,MLT1I,MLT1I,MLT…	ADRB2,APP,CACNG3,CACNG4,CACNG5,CNIH3,DAPK1,EPHB2,MEF2C,NETO1,NETO2,NLGN1,OPRM1,PPARGC1A,RASGRF1,RELN,SHISA9
GO Biological Process	GO:0016477	cell migration	300	1.106194e-3	1.000000e+0	4.757740e-2	1.088241e+0	1.116481e+3	1215	1.014798e-1	1.104345e-1	110	3.293973e-8	4.250213e-4	3.863830e-6	1.285276e+0	2.497519e+2	321	804	5.570982e-2	3.992537e-1	MLT1I,MLT1I,MLT1I,MLT1I,MLT1I,MLT1I,MLT1I,MLT1I,MLT1I,MLT1I,MLT1I,MLT1I,MLT1I,MLT1I,MLT1I,MLT1I,MLT1I,MLT1I,MLT1I,MLT1I,MLT1I,MLT1I,MLT1I,MLT1I,MLT1I,MLT1I,MLT1I,MLT1I,MLT1I,MLT1I,MLT1I,MLT1I,MLT1I,MLT1I,MLT1I,MLT1I,MLT1I,MLT1I,MLT1I,MLT1I,MLT1I,MLT1I,MLT1I,MLT1I,MLT1I,MLT1I,MLT1I,MLT1I,MLT1I,MLT1I,MLT1I,MLT1I,MLT1I,MLT1I,MLT1I,MLT1I,MLT1I,MLT1I,MLT1I,MLT1I,MLT1I,MLT1I,MLT1I,MLT1I,MLT1I,MLT1I,MLT…	ABCC1,ADAMTS12,ADD2,AGTR1,ALKBH1,ALX1,AMOT,ANGPT1,ANLN,ANO6,ANXA1,APBB2,APC,APCDD1,APOB,ARHGEF16,ARID5B,ARL13B,ARTN,ARX,ASCL1,ASPM,ASTN1,ATOH1,ATP1B3,AUTS2,BAMBI,BARHL2,BBS4,BCL11B,BDKRB1,BTG1,CALCA,CCDC88A,CCK,CCL1,CCL11,CCL17,CCL18,CCL19,CCL2,CCL25,CCL26,CCL27,CCL3,CCL8,CCR2,CCR4,CCR5,CD2,CD244,CD2AP,CD44,CD47,CDC42,CDH13,CDH2,CDK1,CDK5R1,CDKL5,CHGA,CHL1,COL1A2,COL5A1,CRB2,CSF3R,CTGF,CTNNA2,CTN…
GO Biological Process	GO:0072134	nephrogenic mesenchyme morphogenesis	301	1.122521e-3	1.000000e+0	4.811923e-2	3.103663e+0	3.544200e+0	11	3.221414e-4	9.998182e-4	2178	9.648361e-2	1.000000e+0	5.715923e-1	3.219195e+0	6.212734e-1	2	2	3.471017e-4	1.000000e+0	MLT1I,MLT1I,MLT1I,MLT1I,MLT1I,MLT1I,MLT1I,MLT1I,MLT1I,MLT1I,MLT1I	BMP7,SMAD4
GO Biological Process	GO:0045582	positive regulation of T cell differentiation	302	1.152475e-3	1.000000e+0	4.923969e-2	1.315920e+0	1.033497e+2	136	9.393722e-3	1.236139e-2	1249	2.585113e-2	1.000000e+0	2.670594e-1	1.367055e+0	2.267648e+1	31	73	5.380076e-3	4.246575e-1	MLT1I,MLT1I,MLT1I,MLT1I,MLT1I,MLT1I,MLT1I,MLT1I,MLT1I,MLT1I,MLT1I,MLT1I,MLT1I,MLT1I,MLT1I,MLT1I,MLT1I,MLT1I,MLT1I,MLT1I,MLT1I,MLT1I,MLT1I,MLT1I,MLT1I,MLT1I,MLT1I,MLT1I,MLT1I,MLT1I,MLT1I,MLT1I,MLT1I,MLT1I,MLT1I,MLT1I,MLT1I,MLT1I,MLT1I,MLT1I,MLT1I,MLT1I,MLT1I,MLT1I,MLT1I,MLT1I,MLT1I,MLT1I,MLT1I,MLT1I,MLT1I,MLT1I,MLT1I,MLT1I,MLT1I,MLT1I,MLT1I,MLT1I,MLT1I,MLT1I,MLT1I,MLT1I,MLT1I,MLT1I,MLT1I,MLT1I,MLT…	ADA,ANXA1,AP3B1,BCL6,CCL19,CD83,CYLD,DUSP10,GATA3,GLI2,GLI3,HLX,IL12B,IL4R,IL6,IL7,IL7R,ITPKB,LGALS9,RAG1,RASGRP1,RIPK2,SHB,SHH,SOCS1,SOCS5,SYK,TGFBR2,TNFSF4,VNN1,ZMIZ1
GO Biological Process	GO:0090500	endocardial cushion to mesenchymal transition	303	1.157151e-3	1.000000e+0	4.927630e-2	2.072782e+0	1.109620e+1	23	1.008562e-3	2.090529e-3	5088	3.671021e-1	1.000000e+0	9.309588e-1	1.609597e+0	1.242547e+0	2	4	3.471017e-4	5.000000e-1	MLT1I,MLT1I,MLT1I,MLT1I,MLT1I,MLT1I,MLT1I,MLT1I,MLT1I,MLT1I,MLT1I,MLT1I,MLT1I,MLT1I,MLT1I,MLT1I,MLT1I,MLT1I,MLT1I,MLT1I,MLT1I,MLT1I,MLT1I	ERG,HAS2
GO Biological Process	GO:0099601	regulation of neurotransmitter receptor activity	304	1.159608e-3	1.000000e+0	4.921849e-2	1.402548e+0	6.559492e+1	92	5.962091e-3	8.362116e-3	1183	2.139101e-2	1.000000e+0	2.333121e-1	1.529117e+0	1.242547e+1	19	40	3.297466e-3	4.750000e-1	MLT1I,MLT1I,MLT1I,MLT1I,MLT1I,MLT1I,MLT1I,MLT1I,MLT1I,MLT1I,MLT1I,MLT1I,MLT1I,MLT1I,MLT1I,MLT1I,MLT1I,MLT1I,MLT1I,MLT1I,MLT1I,MLT1I,MLT1I,MLT1I,MLT1I,MLT1I,MLT1I,MLT1I,MLT1I,MLT1I,MLT1I,MLT1I,MLT1I,MLT1I,MLT1I,MLT1I,MLT1I,MLT1I,MLT1I,MLT1I,MLT1I,MLT1I,MLT1I,MLT1I,MLT1I,MLT1I,MLT1I,MLT1I,MLT1I,MLT1I,MLT1I,MLT1I,MLT1I,MLT1I,MLT1I,MLT1I,MLT1I,MLT1I,MLT1I,MLT1I,MLT1I,MLT1I,MLT1I,MLT1I,MLT1I,MLT1I,MLT…	ADRB2,APP,CACNG3,CACNG4,CACNG5,CNIH3,DAPK1,EPHB2,LYPD6,LYPD6B,MEF2C,NETO1,NETO2,NLGN1,OPRM1,PPARGC1A,RASGRF1,RELN,SHISA9
GO Biological Process	GO:0060628	regulation of ER to Golgi vesicle-mediated transport	305	1.160172e-3	1.000000e+0	4.908098e-2	1.870725e+0	1.603656e+1	30	1.457604e-3	2.726777e-3	4004	3.048720e-1	1.000000e+0	9.824584e-1	1.341331e+0	3.727640e+0	5	12	8.677543e-4	4.166667e-1	MLT1I,MLT1I,MLT1I,MLT1I,MLT1I,MLT1I,MLT1I,MLT1I,MLT1I,MLT1I,MLT1I,MLT1I,MLT1I,MLT1I,MLT1I,MLT1I,MLT1I,MLT1I,MLT1I,MLT1I,MLT1I,MLT1I,MLT1I,MLT1I,MLT1I,MLT1I,MLT1I,MLT1I,MLT1I,MLT1I	GAS1,INSIG1,SCFD1,SORL1,STX18
GO Biological Process	GO:0001822	kidney development	306	1.173064e-3	1.000000e+0	4.946420e-2	1.140296e+0	4.744383e+2	541	4.312292e-2	4.917288e-2	47	2.112761e-11	2.726096e-7	5.800203e-9	1.648228e+0	7.765917e+1	128	250	2.221451e-2	5.120000e-1	MLT1I,MLT1I,MLT1I,MLT1I,MLT1I,MLT1I,MLT1I,MLT1I,MLT1I,MLT1I,MLT1I,MLT1I,MLT1I,MLT1I,MLT1I,MLT1I,MLT1I,MLT1I,MLT1I,MLT1I,MLT1I,MLT1I,MLT1I,MLT1I,MLT1I,MLT1I,MLT1I,MLT1I,MLT1I,MLT1I,MLT1I,MLT1I,MLT1I,MLT1I,MLT1I,MLT1I,MLT1I,MLT1I,MLT1I,MLT1I,MLT1I,MLT1I,MLT1I,MLT1I,MLT1I,MLT1I,MLT1I,MLT1I,MLT1I,MLT1I,MLT1I,MLT1I,MLT1I,MLT1I,MLT1I,MLT1I,MLT1I,MLT1I,MLT1I,MLT1I,MLT1I,MLT1I,MLT1I,MLT1I,MLT1I,MLT1I,MLT…	ACVR2B,ADAMTS1,ADAMTS16,AGTR1,AHI1,ALDH1A2,ANGPT1,ARID5B,BASP1,BCL2,BCL2L11,BMP2,BMP4,BMP7,BMPER,C1GALT1,C5orf42,CA2,CALB1,CDKN1C,CENPF,COL4A3,COL4A4,CTNNB1,CTNNBIP1,CTSH,DCHS2,DCN,EFNB2,ENPEP,EPHA4,EPHA7,EYA1,FAT4,FBN1,FGF1,FGF10,FGFR1,FGFR2,FOXC1,FOXC2,FOXD1,FRAS1,GATA3,GCNT1,GCNT4,GDNF,GLI2,GLI3,GZF1,HAS2,HES1,HOXD11,HPGD,IRX1,IRX2,IRX3,ITGA8,JAG1,KIRREL3,KLF15,LGR4,LHX1,LRRK2,MAGI2,MEF2C,MME,…
GO Biological Process	GO:0043523	regulation of neuron apoptotic process	307	1.192292e-3	1.000000e+0	5.011122e-2	1.187830e+0	2.736082e+2	325	2.486895e-2	2.954008e-2	354	1.672595e-4	1.000000e+0	6.096467e-3	1.401100e+0	5.995288e+1	84	193	1.457827e-2	4.352332e-1	MLT1I,MLT1I,MLT1I,MLT1I,MLT1I,MLT1I,MLT1I,MLT1I,MLT1I,MLT1I,MLT1I,MLT1I,MLT1I,MLT1I,MLT1I,MLT1I,MLT1I,MLT1I,MLT1I,MLT1I,MLT1I,MLT1I,MLT1I,MLT1I,MLT1I,MLT1I,MLT1I,MLT1I,MLT1I,MLT1I,MLT1I,MLT1I,MLT1I,MLT1I,MLT1I,MLT1I,MLT1I,MLT1I,MLT1I,MLT1I,MLT1I,MLT1I,MLT1I,MLT1I,MLT1I,MLT1I,MLT1I,MLT1I,MLT1I,MLT1I,MLT1I,MLT1I,MLT1I,MLT1I,MLT1I,MLT1I,MLT1I,MLT1I,MLT1I,MLT1I,MLT1I,MLT1I,MLT1I,MLT1I,MLT1I,MLT1I,MLT…	ALKBH1,ANGPT1,ASCL1,BCL2,BCL2L11,BDNF,BHLHB9,BOK,CCL2,CCL3,CDC42,CDK5R1,CEBPB,CHL1,CNTFR,CPEB4,CTNNB1,EGLN3,EN1,EN2,EPHA7,FAM134B,FASLG,FBXW7,FGF20,FOXB1,FOXO3,FZD9,GABRB2,GABRB3,GATA3,GCLC,GDNF,GFRAL,GRID2,GRIK2,GRM4,HDAC4,HIF1A,HIPK2,ISL1,ITGA1,ITSN1,JUN,KCNB1,KIF14,LGMN,MAP2K4,MEF2C,MSH2,NGF,NQO1,NR4A2,NR4A3,NRBP2,NRP1,NTF3,NTRK2,OXR1,PAK3,PARK2,PARK7,PCSK9,PIK3CA,PIN1,POU4F1,PPARGC1A,PRNP,RAS…
GO Biological Process	GO:0048172	regulation of short-term neuronal synaptic plasticity	308	1.192906e-3	1.000000e+0	4.997424e-2	1.701542e+0	2.350809e+1	40	2.136710e-3	3.635703e-3	4045	3.102458e-1	1.000000e+0	9.896419e-1	1.287678e+0	4.659550e+0	6	15	1.041305e-3	4.000000e-1	MLT1I,MLT1I,MLT1I,MLT1I,MLT1I,MLT1I,MLT1I,MLT1I,MLT1I,MLT1I,MLT1I,MLT1I,MLT1I,MLT1I,MLT1I,MLT1I,MLT1I,MLT1I,MLT1I,MLT1I,MLT1I,MLT1I,MLT1I,MLT1I,MLT1I,MLT1I,MLT1I,MLT1I,MLT1I,MLT1I,MLT1I,MLT1I,MLT1I,MLT1I,MLT1I,MLT1I,MLT1I,MLT1I,MLT1I,MLT1I	GRIK2,SHISA6,SHISA7,SHISA9,SYT4,UNC13B
GO Biological Process	GO:0016339	calcium-dependent cell-cell adhesion via plasma membrane cell adhesion molecules	309	1.200701e-3	1.000000e+0	5.013801e-2	1.688656e+0	2.427966e+1	41	2.206840e-3	3.726595e-3	10125	9.741348e-1	1.000000e+0	1.000000e+0	5.150712e-1	7.765917e+0	4	25	6.942034e-4	1.600000e-1	MLT1I,MLT1I,MLT1I,MLT1I,MLT1I,MLT1I,MLT1I,MLT1I,MLT1I,MLT1I,MLT1I,MLT1I,MLT1I,MLT1I,MLT1I,MLT1I,MLT1I,MLT1I,MLT1I,MLT1I,MLT1I,MLT1I,MLT1I,MLT1I,MLT1I,MLT1I,MLT1I,MLT1I,MLT1I,MLT1I,MLT1I,MLT1I,MLT1I,MLT1I,MLT1I,MLT1I,MLT1I,MLT1I,MLT1I,MLT1I,MLT1I	ATP2C1,CDH13,CDH2,NLGN1
GO Biological Process	GO:0032725	positive regulation of granulocyte macrophage colony-stimulating factor production	310	1.209181e-3	1.000000e+0	5.032923e-2	1.755691e+0	2.050475e+1	36	1.863730e-3	3.272132e-3	2467	1.093595e-1	1.000000e+0	5.719763e-1	1.609597e+0	4.348914e+0	7	14	1.214856e-3	5.000000e-1	MLT1I,MLT1I,MLT1I,MLT1I,MLT1I,MLT1I,MLT1I,MLT1I,MLT1I,MLT1I,MLT1I,MLT1I,MLT1I,MLT1I,MLT1I,MLT1I,MLT1I,MLT1I,MLT1I,MLT1I,MLT1I,MLT1I,MLT1I,MLT1I,MLT1I,MLT1I,MLT1I,MLT1I,MLT1I,MLT1I,MLT1I,MLT1I,MLT1I,MLT1I,MLT1I,MLT1I	IL12B,IL17D,IL1B,ISL1,PAEP,RASGRP1,SYK
GO Biological Process	GO:0045907	positive regulation of vasoconstriction	311	1.211665e-3	1.000000e+0	5.027046e-2	1.534825e+0	3.844086e+1	59	3.493988e-3	5.362661e-3	2021	8.923158e-2	1.000000e+0	5.696957e-1	1.408398e+0	9.940374e+0	14	32	2.429712e-3	4.375000e-1	MLT1I,MLT1I,MLT1I,MLT1I,MLT1I,MLT1I,MLT1I,MLT1I,MLT1I,MLT1I,MLT1I,MLT1I,MLT1I,MLT1I,MLT1I,MLT1I,MLT1I,MLT1I,MLT1I,MLT1I,MLT1I,MLT1I,MLT1I,MLT1I,MLT1I,MLT1I,MLT1I,MLT1I,MLT1I,MLT1I,MLT1I,MLT1I,MLT1I,MLT1I,MLT1I,MLT1I,MLT1I,MLT1I,MLT1I,MLT1I,MLT1I,MLT1I,MLT1I,MLT1I,MLT1I,MLT1I,MLT1I,MLT1I,MLT1I,MLT1I,MLT1I,MLT1I,MLT1I,MLT1I,MLT1I,MLT1I,MLT1I,MLT1I,MLT1I	ADRA1A,ADRA1B,ADRA1D,ADRA2C,AVPR1A,CD38,EGFR,GJA1,GJA5,HRH1,HRH2,HTR2A,PTGS2,TACR1
GO Biological Process	GO:0046426	negative regulation of JAK-STAT cascade	312	1.225055e-3	1.000000e+0	5.066309e-2	1.353452e+0	8.275135e+1	112	7.521482e-3	1.017997e-2	1972	8.132472e-2	1.000000e+0	5.321161e-1	1.325551e+0	1.584247e+1	21	51	3.644568e-3	4.117647e-1	MLT1I,MLT1I,MLT1I,MLT1I,MLT1I,MLT1I,MLT1I,MLT1I,MLT1I,MLT1I,MLT1I,MLT1I,MLT1I,MLT1I,MLT1I,MLT1I,MLT1I,MLT1I,MLT1I,MLT1I,MLT1I,MLT1I,MLT1I,MLT1I,MLT1I,MLT1I,MLT1I,MLT1I,MLT1I,MLT1I,MLT1I,MLT1I,MLT1I,MLT1I,MLT1I,MLT1I,MLT1I,MLT1I,MLT1I,MLT1I,MLT1I,MLT1I,MLT1I,MLT1I,MLT1I,MLT1I,MLT1I,MLT1I,MLT1I,MLT1I,MLT1I,MLT1I,MLT1I,MLT1I,MLT1I,MLT1I,MLT1I,MLT1I,MLT1I,MLT1I,MLT1I,MLT1I,MLT1I,MLT1I,MLT1I,MLT1I,MLT…	ASPN,DAB1,DCN,FLRT2,FLRT3,LEPROT,LRRC4,LRRC4C,LRRC66,LRRTM1,LRRTM3,LRRTM4,LRTM1,NEUROD1,NYX,PODN,RTN4RL1,SOCS1,SOCS2,SOCS5,SOCS6
GO Biological Process	GO:0014047	glutamate secretion	313	1.225865e-3	1.000000e+0	5.053462e-2	1.511125e+0	4.169080e+1	63	3.789384e-3	5.726232e-3	1113	1.620736e-2	1.000000e+0	1.878918e-1	1.665101e+0	9.008464e+0	15	29	2.603263e-3	5.172414e-1	MLT1I,MLT1I,MLT1I,MLT1I,MLT1I,MLT1I,MLT1I,MLT1I,MLT1I,MLT1I,MLT1I,MLT1I,MLT1I,MLT1I,MLT1I,MLT1I,MLT1I,MLT1I,MLT1I,MLT1I,MLT1I,MLT1I,MLT1I,MLT1I,MLT1I,MLT1I,MLT1I,MLT1I,MLT1I,MLT1I,MLT1I,MLT1I,MLT1I,MLT1I,MLT1I,MLT1I,MLT1I,MLT1I,MLT1I,MLT1I,MLT1I,MLT1I,MLT1I,MLT1I,MLT1I,MLT1I,MLT1I,MLT1I,MLT1I,MLT1I,MLT1I,MLT1I,MLT1I,MLT1I,MLT1I,MLT1I,MLT1I,MLT1I,MLT1I,MLT1I,MLT1I,MLT1I,MLT1I	APBA1,GIPC1,GLS,GRM2,NTRK2,PPFIA2,RIMS1,SLC1A1,SLC1A2,SLC1A3,SLC38A2,SNAP25,SYT1,TRPV1,UNC13B
GO Biological Process	GO:0021675	nerve development	314	1.238136e-3	1.000000e+0	5.087793e-2	1.270903e+0	1.361236e+2	173	1.237263e-2	1.572441e-2	261	2.145471e-5	2.768301e-1	1.060652e-3	1.763942e+0	2.267648e+1	40	73	6.942034e-3	5.479452e-1	MLT1I,MLT1I,MLT1I,MLT1I,MLT1I,MLT1I,MLT1I,MLT1I,MLT1I,MLT1I,MLT1I,MLT1I,MLT1I,MLT1I,MLT1I,MLT1I,MLT1I,MLT1I,MLT1I,MLT1I,MLT1I,MLT1I,MLT1I,MLT1I,MLT1I,MLT1I,MLT1I,MLT1I,MLT1I,MLT1I,MLT1I,MLT1I,MLT1I,MLT1I,MLT1I,MLT1I,MLT1I,MLT1I,MLT1I,MLT1I,MLT1I,MLT1I,MLT1I,MLT1I,MLT1I,MLT1I,MLT1I,MLT1I,MLT1I,MLT1I,MLT1I,MLT1I,MLT1I,MLT1I,MLT1I,MLT1I,MLT1I,MLT1I,MLT1I,MLT1I,MLT1I,MLT1I,MLT1I,MLT1I,MLT1I,MLT1I,MLT…	AFG3L2,ATOH7,ATP8B1,COL25A1,CTNNB1,DRGX,EPHB1,EPHB2,GABRB2,GABRB3,GLI3,HES1,HOXA1,HOXB1,ISL1,LRIG1,MAFB,NAV2,NEUROG1,NKX2-2,NRP1,NRP2,PAX2,PHOX2A,PHOX2B,PLXNA4,POU4F1,RNF165,SALL1,SEMA3A,SERPINE2,SIX1,SLC1A3,SLITRK6,SULF1,SULF2,TBX1,TFAP2A,TIFAB,UNC13B
GO Biological Process	GO:0071363	cellular response to growth factor stimulus	315	1.249488e-3	1.000000e+0	5.118141e-2	1.115916e+0	6.676128e+2	745	6.068104e-2	6.771496e-2	223	6.236979e-6	8.047574e-2	3.608778e-4	1.306938e+0	1.453780e+2	190	468	3.297466e-2	4.059829e-1	MLT1I,MLT1I,MLT1I,MLT1I,MLT1I,MLT1I,MLT1I,MLT1I,MLT1I,MLT1I,MLT1I,MLT1I,MLT1I,MLT1I,MLT1I,MLT1I,MLT1I,MLT1I,MLT1I,MLT1I,MLT1I,MLT1I,MLT1I,MLT1I,MLT1I,MLT1I,MLT1I,MLT1I,MLT1I,MLT1I,MLT1I,MLT1I,MLT1I,MLT1I,MLT1I,MLT1I,MLT1I,MLT1I,MLT1I,MLT1I,MLT1I,MLT1I,MLT1I,MLT1I,MLT1I,MLT1I,MLT1I,MLT1I,MLT1I,MLT1I,MLT1I,MLT1I,MLT1I,MLT1I,MLT1I,MLT1I,MLT1I,MLT1I,MLT1I,MLT1I,MLT1I,MLT1I,MLT1I,MLT1I,MLT1I,MLT1I,MLT…	ACVR2A,ACVR2B,ADAMTS12,APAF1,APP,ARG1,BAMBI,BMP15,BMP2,BMP3,BMP4,BMP5,BMP7,BMP8A,BMPR1A,BMPR1B,BMPR2,CALCA,CCL2,CD44,CDC5L,CDH5,CHRDL1,CLEC3B,COL1A2,COL3A1,CPNE3,CPS1,CREB1,CTGF,CTNNB1,CXCL13,DAB2IP,DTYMK,EDN1,EGFR,EPB41L5,ERBB4,ERRFI1,F11R,FAT4,FBN1,FGF1,FGF10,FGF12,FGF16,FGF18,FGF19,FGF20,FGF3,FGF5,FGF7,FGF9,FGFBP1,FGFR1,FGFR2,FLRT2,FLRT3,FLT1,FOS,FOXC1,FOXO3,FRS2,FSHB,FUT8,GALNT3,GAREM,GAS1,GA…
GO Biological Process	GO:0007492	endoderm development	316	1.254373e-3	1.000000e+0	5.121891e-2	1.280323e+0	1.273116e+2	163	1.157168e-2	1.481549e-2	398	3.056711e-4	1.000000e+0	9.909734e-3	1.631059e+0	2.329775e+1	38	75	6.594932e-3	5.066667e-1	MLT1I,MLT1I,MLT1I,MLT1I,MLT1I,MLT1I,MLT1I,MLT1I,MLT1I,MLT1I,MLT1I,MLT1I,MLT1I,MLT1I,MLT1I,MLT1I,MLT1I,MLT1I,MLT1I,MLT1I,MLT1I,MLT1I,MLT1I,MLT1I,MLT1I,MLT1I,MLT1I,MLT1I,MLT1I,MLT1I,MLT1I,MLT1I,MLT1I,MLT1I,MLT1I,MLT1I,MLT1I,MLT1I,MLT1I,MLT1I,MLT1I,MLT1I,MLT1I,MLT1I,MLT1I,MLT1I,MLT1I,MLT1I,MLT1I,MLT1I,MLT1I,MLT1I,MLT1I,MLT1I,MLT1I,MLT1I,MLT1I,MLT1I,MLT1I,MLT1I,MLT1I,MLT1I,MLT1I,MLT1I,MLT1I,MLT1I,MLT…	BMP4,BMPR1A,COL11A1,COL12A1,COL6A1,COL8A1,CTNNB1,DKK1,DUSP4,DUSP5,EOMES,EPB41L5,EXT1,FN1,GATA4,GATA6,HMGA2,HSBP1,INHBA,ITGA4,ITGAV,KIF16B,LAMA3,LAMB1,LHX1,MMP15,MMP2,MMP8,NKX2-1,NOG,ONECUT1,PAX9,SMAD2,SMAD3,SMAD4,SOX2,TBX20,ZFP36L1
GO Biological Process	GO:0048870	cell motility	317	1.266675e-3	1.000000e+0	5.155807e-2	1.083375e+0	1.204569e+3	1305	1.094864e-1	1.186148e-1	139	3.299200e-7	4.256958e-3	3.062560e-5	1.246370e+0	2.808156e+2	350	904	6.074280e-2	3.871681e-1	MLT1I,MLT1I,MLT1I,MLT1I,MLT1I,MLT1I,MLT1I,MLT1I,MLT1I,MLT1I,MLT1I,MLT1I,MLT1I,MLT1I,MLT1I,MLT1I,MLT1I,MLT1I,MLT1I,MLT1I,MLT1I,MLT1I,MLT1I,MLT1I,MLT1I,MLT1I,MLT1I,MLT1I,MLT1I,MLT1I,MLT1I,MLT1I,MLT1I,MLT1I,MLT1I,MLT1I,MLT1I,MLT1I,MLT1I,MLT1I,MLT1I,MLT1I,MLT1I,MLT1I,MLT1I,MLT1I,MLT1I,MLT1I,MLT1I,MLT1I,MLT1I,MLT1I,MLT1I,MLT1I,MLT1I,MLT1I,MLT1I,MLT1I,MLT1I,MLT1I,MLT1I,MLT1I,MLT1I,MLT1I,MLT1I,MLT1I,MLT…	ABCC1,ADAMTS12,ADD2,AGTR1,ALKBH1,ALX1,AMOT,ANGPT1,ANLN,ANO6,ANXA1,APBB2,APC,APCDD1,APOB,ARHGEF16,ARID5B,ARL13B,ARTN,ARX,ASCL1,ASH1L,ASPM,ASTN1,ATOH1,ATP1B3,AUTS2,BAMBI,BARHL2,BBS4,BCL11B,BDKRB1,BTG1,C12orf55,CACNA1I,CALCA,CATSPER2,CCDC88A,CCK,CCL1,CCL11,CCL17,CCL18,CCL19,CCL2,CCL25,CCL26,CCL27,CCL3,CCL8,CCR2,CCR4,CCR5,CD2,CD244,CD2AP,CD44,CD47,CDC42,CDH13,CDH2,CDK1,CDK5R1,CDKL5,CHGA,CHL1,CHRNA7,C…
GO Biological Process	GO:0043542	endothelial cell migration	318	1.270091e-3	1.000000e+0	5.153454e-2	1.337220e+0	8.973838e+1	120	8.156552e-3	1.090711e-2	1145	1.882353e-2	1.000000e+0	2.121223e-1	1.443087e+0	1.801693e+1	26	58	4.512322e-3	4.482759e-1	MLT1I,MLT1I,MLT1I,MLT1I,MLT1I,MLT1I,MLT1I,MLT1I,MLT1I,MLT1I,MLT1I,MLT1I,MLT1I,MLT1I,MLT1I,MLT1I,MLT1I,MLT1I,MLT1I,MLT1I,MLT1I,MLT1I,MLT1I,MLT1I,MLT1I,MLT1I,MLT1I,MLT1I,MLT1I,MLT1I,MLT1I,MLT1I,MLT1I,MLT1I,MLT1I,MLT1I,MLT1I,MLT1I,MLT1I,MLT1I,MLT1I,MLT1I,MLT1I,MLT1I,MLT1I,MLT1I,MLT1I,MLT1I,MLT1I,MLT1I,MLT1I,MLT1I,MLT1I,MLT1I,MLT1I,MLT1I,MLT1I,MLT1I,MLT1I,MLT1I,MLT1I,MLT1I,MLT1I,MLT1I,MLT1I,MLT1I,MLT…	AMOT,CDH13,CXCL13,CYP1B1,DPP4,EFNB2,GIPC1,ITGB1,KDR,MYH9,NOV,NRP1,PAXIP1,PIK3CA,PRKX,PTP4A3,ROBO1,S100P,SCARB1,SCG2,SLIT2,SRF,STARD13,TDGF1,TGFBR1,VEGFA
GO Biological Process	GO:0099565	chemical synaptic transmission, postsynaptic	319	1.281267e-3	1.000000e+0	5.182504e-2	1.280664e+0	1.264969e+2	162	1.149762e-2	1.472460e-2	1218	2.331179e-2	1.000000e+0	2.469557e-1	1.361967e+0	2.422966e+1	33	78	5.727178e-3	4.230769e-1	MLT1I,MLT1I,MLT1I,MLT1I,MLT1I,MLT1I,MLT1I,MLT1I,MLT1I,MLT1I,MLT1I,MLT1I,MLT1I,MLT1I,MLT1I,MLT1I,MLT1I,MLT1I,MLT1I,MLT1I,MLT1I,MLT1I,MLT1I,MLT1I,MLT1I,MLT1I,MLT1I,MLT1I,MLT1I,MLT1I,MLT1I,MLT1I,MLT1I,MLT1I,MLT1I,MLT1I,MLT1I,MLT1I,MLT1I,MLT1I,MLT1I,MLT1I,MLT1I,MLT1I,MLT1I,MLT1I,MLT1I,MLT1I,MLT1I,MLT1I,MLT1I,MLT1I,MLT1I,MLT1I,MLT1I,MLT1I,MLT1I,MLT1I,MLT1I,MLT1I,MLT1I,MLT1I,MLT1I,MLT1I,MLT1I,MLT1I,MLT…	CHRNA7,CHRNA9,DGKI,DRD2,GABRB3,GLRA1,GLRA2,GLRA3,GLRB,GRIA1,GRIA2,GRIA3,GRIA4,GRID1,GRID2,GRIK1,GRIK2,GRIK3,GRIK4,GRIN2A,GRIN2B,GRIN3A,GRM1,GRM5,LRRK2,MEF2C,OPRM1,P2RX1,P2RX7,PPP1R9A,PPP3CA,SNCA,TRPV1
GO Biological Process	GO:1903037	regulation of leukocyte cell-cell adhesion	320	1.300276e-3	1.000000e+0	5.242957e-2	1.157039e+0	3.768239e+2	436	3.425049e-2	3.962916e-2	663	2.838326e-3	1.000000e+0	5.523819e-2	1.235852e+0	1.003357e+2	124	323	2.152031e-2	3.839009e-1	MLT1I,MLT1I,MLT1I,MLT1I,MLT1I,MLT1I,MLT1I,MLT1I,MLT1I,MLT1I,MLT1I,MLT1I,MLT1I,MLT1I,MLT1I,MLT1I,MLT1I,MLT1I,MLT1I,MLT1I,MLT1I,MLT1I,MLT1I,MLT1I,MLT1I,MLT1I,MLT1I,MLT1I,MLT1I,MLT1I,MLT1I,MLT1I,MLT1I,MLT1I,MLT1I,MLT1I,MLT1I,MLT1I,MLT1I,MLT1I,MLT1I,MLT1I,MLT1I,MLT1I,MLT1I,MLT1I,MLT1I,MLT1I,MLT1I,MLT1I,MLT1I,MLT1I,MLT1I,MLT1I,MLT1I,MLT1I,MLT1I,MLT1I,MLT1I,MLT1I,MLT1I,MLT1I,MLT1I,MLT1I,MLT1I,MLT1I,MLT…	ADA,ANXA1,AP3B1,ARG1,BCL6,BMP4,CARD11,CBFB,CCL19,CCL2,CCL25,CCR2,CD1D,CD2,CD244,CD276,CD28,CD44,CD47,CD5,CD55,CD6,CD83,CDC42,CEBPB,CTLA4,CTNNB1,CXCL12,CYLD,CYP26B1,DOCK8,DPP4,DROSHA,DUSP10,EFNB1,EFNB2,ENSG00000113811,ETS1,FAM49B,GATA3,GLI2,GLI3,GPAM,GRAP2,GSN,HAS2,HES1,HHLA2,HLA-DPA1,HLX,HSPH1,ICOS,IFNL3,IGF1,IGFBP2,IL12B,IL15,IL1B,IL20RB,IL4R,IL6,IL6ST,IL7,IL7R,IRF4,ITGA4,ITPKB,KIRREL,KLF4,LAT,L…
GO Biological Process	GO:0060729	intestinal epithelial structure maintenance	321	1.300572e-3	1.000000e+0	5.227813e-2	1.985956e+0	1.258840e+1	25	1.144192e-3	2.272314e-3	3319	2.295225e-1	1.000000e+0	8.922955e-1	2.146130e+0	9.319101e-1	2	3	3.471017e-4	6.666667e-1	MLT1I,MLT1I,MLT1I,MLT1I,MLT1I,MLT1I,MLT1I,MLT1I,MLT1I,MLT1I,MLT1I,MLT1I,MLT1I,MLT1I,MLT1I,MLT1I,MLT1I,MLT1I,MLT1I,MLT1I,MLT1I,MLT1I,MLT1I,MLT1I,MLT1I	SOX9,TLR4
GO Biological Process	GO:0045936	negative regulation of phosphate metabolic process	322	1.310587e-3	1.000000e+0	5.251709e-2	1.107444e+0	7.603097e+2	842	6.910650e-2	7.653154e-2	274	3.102301e-5	4.002899e-1	1.460912e-3	1.251909e+0	1.789267e+2	224	576	3.887539e-2	3.888889e-1	MLT1I,MLT1I,MLT1I,MLT1I,MLT1I,MLT1I,MLT1I,MLT1I,MLT1I,MLT1I,MLT1I,MLT1I,MLT1I,MLT1I,MLT1I,MLT1I,MLT1I,MLT1I,MLT1I,MLT1I,MLT1I,MLT1I,MLT1I,MLT1I,MLT1I,MLT1I,MLT1I,MLT1I,MLT1I,MLT1I,MLT1I,MLT1I,MLT1I,MLT1I,MLT1I,MLT1I,MLT1I,MLT1I,MLT1I,MLT1I,MLT1I,MLT1I,MLT1I,MLT1I,MLT1I,MLT1I,MLT1I,MLT1I,MLT1I,MLT1I,MLT1I,MLT1I,MLT1I,MLT1I,MLT1I,MLT1I,MLT1I,MLT1I,MLT1I,MLT1I,MLT1I,MLT1I,MLT1I,MLT1I,MLT1I,MLT1I,MLT…	ADAR,ADRA2A,AKAP6,AMBP,ANGPT1,APC,ARRB1,ASH1L,ASPN,ATF3,BDKRB1,BMP4,BMP7,C12orf5,C14orf166,C9orf72,CAMK2N1,CAMSAP3,CBLB,CCR2,CD109,CDKN1A,CDKN1C,CDKN2B,CHORDC1,CHRNA7,CNKSR3,COX11,CSRNP3,CTDSP2,CTDSPL,DAB2IP,DACT1,DCN,DEPTOR,DKK1,DLG2,DMD,DNAJC10,DNAJC15,DRD2,DTNBP1,DUSP10,DUSP14,DUSP26,DUSP4,DUSP5,DUSP6,EDN1,EDNRA,EDNRB,ELFN2,ENPP1,EPHB2,ERRFI1,FBLN1,FBP1,FBXO7,FKTN,FLCN,FLRT2,FLRT3,FOXA2,FOXO1,…
GO Biological Process	GO:0072355	histone H3-T3 phosphorylation	323	1.318146e-3	1.000000e+0	5.265646e-2	2.614254e+0	5.355255e+0	14	4.867529e-4	1.272496e-3	6268	5.247898e-1	1.000000e+0	1.000000e+0	1.609597e+0	6.212734e-1	1	2	1.735509e-4	5.000000e-1	MLT1I,MLT1I,MLT1I,MLT1I,MLT1I,MLT1I,MLT1I,MLT1I,MLT1I,MLT1I,MLT1I,MLT1I,MLT1I,MLT1I	VRK1
GO Biological Process	GO:0032525	somite rostral/caudal axis specification	324	1.321117e-3	1.000000e+0	5.261226e-2	2.354371e+0	7.220611e+0	17	6.562998e-4	1.545174e-3	5507	3.789484e-1	1.000000e+0	8.878829e-1	1.287678e+0	3.106367e+0	4	10	6.942034e-4	4.000000e-1	MLT1I,MLT1I,MLT1I,MLT1I,MLT1I,MLT1I,MLT1I,MLT1I,MLT1I,MLT1I,MLT1I,MLT1I,MLT1I,MLT1I,MLT1I,MLT1I,MLT1I	EPB41L5,LHX1,RIPPLY2,SMAD4
GO Biological Process	GO:0010563	negative regulation of phosphorus metabolic process	325	1.329081e-3	1.000000e+0	5.276656e-2	1.107281e+0	7.604212e+2	842	6.911663e-2	7.653154e-2	281	3.530060e-5	4.554836e-1	1.620938e-3	1.249739e+0	1.792374e+2	224	577	3.887539e-2	3.882149e-1	MLT1I,MLT1I,MLT1I,MLT1I,MLT1I,MLT1I,MLT1I,MLT1I,MLT1I,MLT1I,MLT1I,MLT1I,MLT1I,MLT1I,MLT1I,MLT1I,MLT1I,MLT1I,MLT1I,MLT1I,MLT1I,MLT1I,MLT1I,MLT1I,MLT1I,MLT1I,MLT1I,MLT1I,MLT1I,MLT1I,MLT1I,MLT1I,MLT1I,MLT1I,MLT1I,MLT1I,MLT1I,MLT1I,MLT1I,MLT1I,MLT1I,MLT1I,MLT1I,MLT1I,MLT1I,MLT1I,MLT1I,MLT1I,MLT1I,MLT1I,MLT1I,MLT1I,MLT1I,MLT1I,MLT1I,MLT1I,MLT1I,MLT1I,MLT1I,MLT1I,MLT1I,MLT1I,MLT1I,MLT1I,MLT1I,MLT1I,MLT…	ADAR,ADRA2A,AKAP6,AMBP,ANGPT1,APC,ARRB1,ASH1L,ASPN,ATF3,BDKRB1,BMP4,BMP7,C12orf5,C14orf166,C9orf72,CAMK2N1,CAMSAP3,CBLB,CCR2,CD109,CDKN1A,CDKN1C,CDKN2B,CHORDC1,CHRNA7,CNKSR3,COX11,CSRNP3,CTDSP2,CTDSPL,DAB2IP,DACT1,DCN,DEPTOR,DKK1,DLG2,DMD,DNAJC10,DNAJC15,DRD2,DTNBP1,DUSP10,DUSP14,DUSP26,DUSP4,DUSP5,DUSP6,EDN1,EDNRA,EDNRB,ELFN2,ENPP1,EPHB2,ERRFI1,FBLN1,FBP1,FBXO7,FKTN,FLCN,FLRT2,FLRT3,FOXA2,FOXO1,…
GO Biological Process	GO:0021957	corticospinal tract morphogenesis	326	1.339540e-3	1.000000e+0	5.301866e-2	1.666878e+0	2.519681e+1	42	2.290203e-3	3.817488e-3	1901	7.920289e-2	1.000000e+0	5.375881e-1	2.146130e+0	1.863820e+0	4	6	6.942034e-4	6.666667e-1	MLT1I,MLT1I,MLT1I,MLT1I,MLT1I,MLT1I,MLT1I,MLT1I,MLT1I,MLT1I,MLT1I,MLT1I,MLT1I,MLT1I,MLT1I,MLT1I,MLT1I,MLT1I,MLT1I,MLT1I,MLT1I,MLT1I,MLT1I,MLT1I,MLT1I,MLT1I,MLT1I,MLT1I,MLT1I,MLT1I,MLT1I,MLT1I,MLT1I,MLT1I,MLT1I,MLT1I,MLT1I,MLT1I,MLT1I,MLT1I,MLT1I,MLT1I	CDH11,EPHA4,SLIT2,ZEB2
GO Biological Process	GO:0070723	response to cholesterol	327	1.344989e-3	1.000000e+0	5.307154e-2	1.645015e+0	2.674747e+1	44	2.431146e-3	3.999273e-3	1979	8.318564e-2	1.000000e+0	5.423670e-1	1.532950e+0	6.523371e+0	10	21	1.735509e-3	4.761905e-1	MLT1I,MLT1I,MLT1I,MLT1I,MLT1I,MLT1I,MLT1I,MLT1I,MLT1I,MLT1I,MLT1I,MLT1I,MLT1I,MLT1I,MLT1I,MLT1I,MLT1I,MLT1I,MLT1I,MLT1I,MLT1I,MLT1I,MLT1I,MLT1I,MLT1I,MLT1I,MLT1I,MLT1I,MLT1I,MLT1I,MLT1I,MLT1I,MLT1I,MLT1I,MLT1I,MLT1I,MLT1I,MLT1I,MLT1I,MLT1I,MLT1I,MLT1I,MLT1I,MLT1I	AACS,ABCA1,CCL3,CCR5,INHBA,LRP8,PTCH1,SMAD2,TGFBR1,TGFBR2
GO Biological Process	GO:0033563	dorsal/ventral axon guidance	328	1.347826e-3	1.000000e+0	5.302134e-2	2.174973e+0	9.195515e+0	20	8.358040e-4	1.817851e-3	7589	6.724234e-1	1.000000e+0	1.000000e+0	1.073065e+0	9.319101e-1	1	3	1.735509e-4	3.333333e-1	MLT1I,MLT1I,MLT1I,MLT1I,MLT1I,MLT1I,MLT1I,MLT1I,MLT1I,MLT1I,MLT1I,MLT1I,MLT1I,MLT1I,MLT1I,MLT1I,MLT1I,MLT1I,MLT1I,MLT1I	DCC
GO Biological Process	GO:2000727	positive regulation of cardiac muscle cell differentiation	329	1.351439e-3	1.000000e+0	5.300188e-2	1.521375e+0	3.943801e+1	60	3.584622e-3	5.453554e-3	1119	1.637886e-2	1.000000e+0	1.888619e-1	1.893644e+0	5.280824e+0	10	17	1.735509e-3	5.882353e-1	MLT1I,MLT1I,MLT1I,MLT1I,MLT1I,MLT1I,MLT1I,MLT1I,MLT1I,MLT1I,MLT1I,MLT1I,MLT1I,MLT1I,MLT1I,MLT1I,MLT1I,MLT1I,MLT1I,MLT1I,MLT1I,MLT1I,MLT1I,MLT1I,MLT1I,MLT1I,MLT1I,MLT1I,MLT1I,MLT1I,MLT1I,MLT1I,MLT1I,MLT1I,MLT1I,MLT1I,MLT1I,MLT1I,MLT1I,MLT1I,MLT1I,MLT1I,MLT1I,MLT1I,MLT1I,MLT1I,MLT1I,MLT1I,MLT1I,MLT1I,MLT1I,MLT1I,MLT1I,MLT1I,MLT1I,MLT1I,MLT1I,MLT1I,MLT1I,MLT1I	AKAP6,BMP4,EDN1,EFNB2,IGF1,MEF2C,MYOCD,NRG1,PIN1,RBPJ
GO Biological Process	GO:0060412	ventricular septum morphogenesis	330	1.367192e-3	1.000000e+0	5.345721e-2	1.322799e+0	9.600856e+1	127	8.726464e-3	1.154336e-2	362	1.880297e-4	1.000000e+0	6.702064e-3	1.967286e+0	1.118292e+1	22	36	3.818119e-3	6.111111e-1	MLT1I,MLT1I,MLT1I,MLT1I,MLT1I,MLT1I,MLT1I,MLT1I,MLT1I,MLT1I,MLT1I,MLT1I,MLT1I,MLT1I,MLT1I,MLT1I,MLT1I,MLT1I,MLT1I,MLT1I,MLT1I,MLT1I,MLT1I,MLT1I,MLT1I,MLT1I,MLT1I,MLT1I,MLT1I,MLT1I,MLT1I,MLT1I,MLT1I,MLT1I,MLT1I,MLT1I,MLT1I,MLT1I,MLT1I,MLT1I,MLT1I,MLT1I,MLT1I,MLT1I,MLT1I,MLT1I,MLT1I,MLT1I,MLT1I,MLT1I,MLT1I,MLT1I,MLT1I,MLT1I,MLT1I,MLT1I,MLT1I,MLT1I,MLT1I,MLT1I,MLT1I,MLT1I,MLT1I,MLT1I,MLT1I,MLT1I,MLT…	BMP4,BMPR2,CITED2,FGFR2,FZD1,GJA5,HES1,HEY1,NOG,PITX2,PROX1,SMAD4,SMAD7,SOX11,SOX4,TBX3,TGFB2,TGFBR1,TGFBR2,WHSC1,WNT5A,ZFPM2
GO Biological Process	GO:0032007	negative regulation of TOR signaling	331	1.377831e-3	1.000000e+0	5.371043e-2	1.457049e+0	5.010127e+1	73	4.553833e-3	6.635157e-3	2585	1.255600e-1	1.000000e+0	6.267314e-1	1.303007e+0	1.304674e+1	17	42	2.950364e-3	4.047619e-1	MLT1I,MLT1I,MLT1I,MLT1I,MLT1I,MLT1I,MLT1I,MLT1I,MLT1I,MLT1I,MLT1I,MLT1I,MLT1I,MLT1I,MLT1I,MLT1I,MLT1I,MLT1I,MLT1I,MLT1I,MLT1I,MLT1I,MLT1I,MLT1I,MLT1I,MLT1I,MLT1I,MLT1I,MLT1I,MLT1I,MLT1I,MLT1I,MLT1I,MLT1I,MLT1I,MLT1I,MLT1I,MLT1I,MLT1I,MLT1I,MLT1I,MLT1I,MLT1I,MLT1I,MLT1I,MLT1I,MLT1I,MLT1I,MLT1I,MLT1I,MLT1I,MLT1I,MLT1I,MLT1I,MLT1I,MLT1I,MLT1I,MLT1I,MLT1I,MLT1I,MLT1I,MLT1I,MLT1I,MLT1I,MLT1I,MLT1I,MLT…	ARNTL,C12orf66,DEPDC5,DEPTOR,EPM2A,FLCN,FNIP1,GATSL2,HIF1A,PREX1,PREX2,PRKAA2,RNF152,SESN3,SH3BP4,TBC1D7,UBR2
GO Biological Process	GO:0021954	central nervous system neuron development	332	1.382761e-3	1.000000e+0	5.374026e-2	1.230079e+0	1.812892e+2	223	1.647784e-2	2.026904e-2	270	2.938718e-5	3.791828e-1	1.404381e-3	1.772890e+0	2.143393e+1	38	69	6.594932e-3	5.507246e-1	MLT1I,MLT1I,MLT1I,MLT1I,MLT1I,MLT1I,MLT1I,MLT1I,MLT1I,MLT1I,MLT1I,MLT1I,MLT1I,MLT1I,MLT1I,MLT1I,MLT1I,MLT1I,MLT1I,MLT1I,MLT1I,MLT1I,MLT1I,MLT1I,MLT1I,MLT1I,MLT1I,MLT1I,MLT1I,MLT1I,MLT1I,MLT1I,MLT1I,MLT1I,MLT1I,MLT1I,MLT1I,MLT1I,MLT1I,MLT1I,MLT1I,MLT1I,MLT1I,MLT1I,MLT1I,MLT1I,MLT1I,MLT1I,MLT1I,MLT1I,MLT1I,MLT1I,MLT1I,MLT1I,MLT1I,MLT1I,MLT1I,MLT1I,MLT1I,MLT1I,MLT1I,MLT1I,MLT1I,MLT1I,MLT1I,MLT1I,MLT…	ARX,ASCL1,CDH11,DCC,DCLK2,DISC1,DRD1,DRD2,EPHA4,EPHB1,EPHB2,FGFR2,FOXG1,GABRB1,GLI2,GNAQ,LEP,LHX8,MAP2,NFIB,NPY,NR2E1,NR4A2,NRP1,NTRK2,PAFAH1B1,PHOX2B,PLXNA4,RAPGEF2,ROBO1,ROBO2,SALL3,SEMA3A,SLC4A10,SLIT2,SOX1,WNT5A,ZEB2
GO Biological Process	GO:0060291	long-term synaptic potentiation	333	1.387332e-3	1.000000e+0	5.375599e-2	1.362396e+0	7.707009e+1	105	7.005099e-3	9.543719e-3	1293	2.849758e-2	1.000000e+0	2.843807e-1	1.491822e+0	1.273610e+1	19	41	3.297466e-3	4.634146e-1	MLT1I,MLT1I,MLT1I,MLT1I,MLT1I,MLT1I,MLT1I,MLT1I,MLT1I,MLT1I,MLT1I,MLT1I,MLT1I,MLT1I,MLT1I,MLT1I,MLT1I,MLT1I,MLT1I,MLT1I,MLT1I,MLT1I,MLT1I,MLT1I,MLT1I,MLT1I,MLT1I,MLT1I,MLT1I,MLT1I,MLT1I,MLT1I,MLT1I,MLT1I,MLT1I,MLT1I,MLT1I,MLT1I,MLT1I,MLT1I,MLT1I,MLT1I,MLT1I,MLT1I,MLT1I,MLT1I,MLT1I,MLT1I,MLT1I,MLT1I,MLT1I,MLT1I,MLT1I,MLT1I,MLT1I,MLT1I,MLT1I,MLT1I,MLT1I,MLT1I,MLT1I,MLT1I,MLT1I,MLT1I,MLT1I,MLT1I,MLT…	DRD1,GRIN2A,LRRTM1,NLGN1,NPTN,NR2E1,NTRK2,PLK2,PTN,RELN,SERPINE2,SHANK2,SLC24A2,SLC8A3,SNAP25,SNCA,STX4,TNR,TSHZ3
GO Biological Process	GO:0070555	response to interleukin-1	334	1.420512e-3	1.000000e+0	5.487685e-2	1.277260e+0	1.268340e+2	162	1.152827e-2	1.472460e-2	1112	1.619187e-2	1.000000e+0	1.878810e-1	1.315671e+0	3.572322e+1	47	115	8.156890e-3	4.086957e-1	MLT1I,MLT1I,MLT1I,MLT1I,MLT1I,MLT1I,MLT1I,MLT1I,MLT1I,MLT1I,MLT1I,MLT1I,MLT1I,MLT1I,MLT1I,MLT1I,MLT1I,MLT1I,MLT1I,MLT1I,MLT1I,MLT1I,MLT1I,MLT1I,MLT1I,MLT1I,MLT1I,MLT1I,MLT1I,MLT1I,MLT1I,MLT1I,MLT1I,MLT1I,MLT1I,MLT1I,MLT1I,MLT1I,MLT1I,MLT1I,MLT1I,MLT1I,MLT1I,MLT1I,MLT1I,MLT1I,MLT1I,MLT1I,MLT1I,MLT1I,MLT1I,MLT1I,MLT1I,MLT1I,MLT1I,MLT1I,MLT1I,MLT1I,MLT1I,MLT1I,MLT1I,MLT1I,MLT1I,MLT1I,MLT1I,MLT1I,MLT…	ADAMTS12,ANXA1,CCL1,CCL11,CCL17,CCL18,CCL19,CCL2,CCL25,CCL26,CCL3,CCL8,CD38,CEBPB,CX3CL1,DAB2IP,EDN1,ETS1,GCLC,HAS2,HDAC4,HIF1A,HNMT,IL1A,IL1R1,IL6,IRAK2,IRAK3,IRG1,LGALS9,PLCB1,PRKCA,RIPK2,RORA,RPS6KA4,RPS6KA5,SLC30A8,SNCA,SOX9,ST18,TANK,TFPI,TNFRSF11A,TRAF6,XCL1,YTHDC2,ZC3H12A
GO Biological Process	GO:0010769	regulation of cell morphogenesis involved in differentiation	335	1.421234e-3	1.000000e+0	5.474084e-2	1.142432e+0	4.446654e+2	508	4.041677e-2	4.617342e-2	194	2.426403e-6	3.130788e-2	1.613808e-4	1.440496e+0	7.983363e+1	115	257	1.995835e-2	4.474708e-1	MLT1I,MLT1I,MLT1I,MLT1I,MLT1I,MLT1I,MLT1I,MLT1I,MLT1I,MLT1I,MLT1I,MLT1I,MLT1I,MLT1I,MLT1I,MLT1I,MLT1I,MLT1I,MLT1I,MLT1I,MLT1I,MLT1I,MLT1I,MLT1I,MLT1I,MLT1I,MLT1I,MLT1I,MLT1I,MLT1I,MLT1I,MLT1I,MLT1I,MLT1I,MLT1I,MLT1I,MLT1I,MLT1I,MLT1I,MLT1I,MLT1I,MLT1I,MLT1I,MLT1I,MLT1I,MLT1I,MLT1I,MLT1I,MLT1I,MLT1I,MLT1I,MLT1I,MLT1I,MLT1I,MLT1I,MLT1I,MLT1I,MLT1I,MLT1I,MLT1I,MLT1I,MLT1I,MLT1I,MLT1I,MLT1I,MLT1I,MLT…	AP1AR,ARHGAP44,ARHGEF7,BAI3,BARHL2,BDNF,BHLHB9,BMPR2,CAPRIN1,CDC42,CDH4,CDK5R1,CDKL5,CRKL,CTTN,CUX1,CUX2,CXCL12,DAB1,DCC,DISC1,DNM3,DOCK1,DPYSL2,DSCAM,EFNA5,EPHA4,EPHA7,EPHB2,FBLN1,FBXO31,FGF13,FN1,FSTL4,HAS2,IL1RAPL1,KALRN,KANK1,LINGO1,LPAR3,LRP8,LRRC16A,LRRC4C,LRRK2,LZTS1,MACF1,MAP2,MAP2K1,MAPT,NEDD4,NGF,NKX6-1,NLGN1,NR2E1,NRG1,NRP1,NTN1,NTRK2,NTRK3,OLFM1,OLFM4,OPA1,PAFAH1B1,PAK3,PDLIM5,PLXNA1,…
GO Biological Process	GO:0071300	cellular response to retinoic acid	336	1.427964e-3	1.000000e+0	5.483637e-2	1.293780e+0	1.136206e+2	147	1.032727e-2	1.336121e-2	878	8.220263e-3	1.000000e+0	1.208042e-1	1.467574e+0	2.112330e+1	31	68	5.380076e-3	4.558824e-1	MLT1I,MLT1I,MLT1I,MLT1I,MLT1I,MLT1I,MLT1I,MLT1I,MLT1I,MLT1I,MLT1I,MLT1I,MLT1I,MLT1I,MLT1I,MLT1I,MLT1I,MLT1I,MLT1I,MLT1I,MLT1I,MLT1I,MLT1I,MLT1I,MLT1I,MLT1I,MLT1I,MLT1I,MLT1I,MLT1I,MLT1I,MLT1I,MLT1I,MLT1I,MLT1I,MLT1I,MLT1I,MLT1I,MLT1I,MLT1I,MLT1I,MLT1I,MLT1I,MLT1I,MLT1I,MLT1I,MLT1I,MLT1I,MLT1I,MLT1I,MLT1I,MLT1I,MLT1I,MLT1I,MLT1I,MLT1I,MLT1I,MLT1I,MLT1I,MLT1I,MLT1I,MLT1I,MLT1I,MLT1I,MLT1I,MLT1I,MLT…	ABCA1,ABL2,ADNP2,ALDH1A2,BRINP1,BRINP2,BRINP3,CCL2,CYP26B1,EPHA3,FGFR2,FZD10,FZD7,HDAC2,KLF4,LEP,NTRK3,OSR1,PAX2,PTK7,RORB,SLC6A4,SOX9,T,TBX1,TNC,WNT2,WNT3,WNT5A,WNT7B,WNT9B
GO Biological Process	GO:0010770	positive regulation of cell morphogenesis involved in differentiation	337	1.455554e-3	1.000000e+0	5.573001e-2	1.201487e+0	2.305476e+2	277	2.095506e-2	2.517724e-2	431	4.801574e-4	1.000000e+0	1.437464e-2	1.443904e+0	4.224659e+1	61	136	1.058660e-2	4.485294e-1	MLT1I,MLT1I,MLT1I,MLT1I,MLT1I,MLT1I,MLT1I,MLT1I,MLT1I,MLT1I,MLT1I,MLT1I,MLT1I,MLT1I,MLT1I,MLT1I,MLT1I,MLT1I,MLT1I,MLT1I,MLT1I,MLT1I,MLT1I,MLT1I,MLT1I,MLT1I,MLT1I,MLT1I,MLT1I,MLT1I,MLT1I,MLT1I,MLT1I,MLT1I,MLT1I,MLT1I,MLT1I,MLT1I,MLT1I,MLT1I,MLT1I,MLT1I,MLT1I,MLT1I,MLT1I,MLT1I,MLT1I,MLT1I,MLT1I,MLT1I,MLT1I,MLT1I,MLT1I,MLT1I,MLT1I,MLT1I,MLT1I,MLT1I,MLT1I,MLT1I,MLT1I,MLT1I,MLT1I,MLT1I,MLT1I,MLT1I,MLT…	ARHGEF7,BDNF,BHLHB9,BMPR2,CAPRIN1,CDC42,CDH4,CDKL5,CRKL,CUX1,CUX2,CXCL12,DISC1,DOCK1,DSCAM,EFNA5,EPHA4,FBXO31,FN1,HAS2,IL1RAPL1,KALRN,LPAR3,LRP8,LRRC16A,MACF1,MAP2K1,MAPT,NGF,NRG1,NRP1,NTN1,NTRK2,NTRK3,OLFM4,OPA1,PAFAH1B1,PAK3,PLXNC1,POU4F2,PREX1,PTPRD,RAB11A,RELN,ROBO1,ROBO2,RREB1,SEMA5A,SEMA7A,SHOX2,SLIT2,SLITRK1,SRF,STK25,TIAM1,TRAK1,TRPC5,VAMP7,VEGFA,WNT3,ZEB2
GO Biological Process	GO:0021934	hindbrain tangential cell migration	338	1.461169e-3	1.000000e+0	5.577948e-2	2.331591e+0	7.291160e+0	17	6.627122e-4	1.545174e-3	2178	9.648361e-2	1.000000e+0	5.715923e-1	3.219195e+0	6.212734e-1	2	2	3.471017e-4	1.000000e+0	MLT1I,MLT1I,MLT1I,MLT1I,MLT1I,MLT1I,MLT1I,MLT1I,MLT1I,MLT1I,MLT1I,MLT1I,MLT1I,MLT1I,MLT1I,MLT1I,MLT1I	PHOX2B,PLXNA2
GO Biological Process	GO:0045637	regulation of myeloid cell differentiation	339	1.478440e-3	1.000000e+0	5.627230e-2	1.186334e+0	2.663668e+2	316	2.421077e-2	2.872205e-2	5954	4.820860e-1	1.000000e+0	1.000000e+0	1.010208e+0	7.424217e+1	75	239	1.301631e-2	3.138075e-1	MLT1I,MLT1I,MLT1I,MLT1I,MLT1I,MLT1I,MLT1I,MLT1I,MLT1I,MLT1I,MLT1I,MLT1I,MLT1I,MLT1I,MLT1I,MLT1I,MLT1I,MLT1I,MLT1I,MLT1I,MLT1I,MLT1I,MLT1I,MLT1I,MLT1I,MLT1I,MLT1I,MLT1I,MLT1I,MLT1I,MLT1I,MLT1I,MLT1I,MLT1I,MLT1I,MLT1I,MLT1I,MLT1I,MLT1I,MLT1I,MLT1I,MLT1I,MLT1I,MLT1I,MLT1I,MLT1I,MLT1I,MLT1I,MLT1I,MLT1I,MLT1I,MLT1I,MLT1I,MLT1I,MLT1I,MLT1I,MLT1I,MLT1I,MLT1I,MLT1I,MLT1I,MLT1I,MLT1I,MLT1I,MLT1I,MLT1I,MLT…	ACVR2A,AGO1,AGO4,CA2,CARTPT,CBFB,CCL3,CDK6,CEBPB,CLDN18,CREB1,CSF1,CSF3R,CTNNB1,CTNNBIP1,DCSTAMP,ETS1,FBN1,FOS,FOXO3,FOXP1,FSHB,FSHR,GABPA,GNAS,GPR68,H3F3A,HCLS1,HIF1A,HMGB2,HMGB3,HSPA9,IL12B,IL20,INHBA,ITPKB,JAG1,JUN,KITLG,KLF10,KLF13,KMT2C,KMT2E,LEF1,LEP,LTF,MAFB,MEF2C,MEIS1,MEIS2,MYC,NR4A3,PIK3R1,POU4F1,POU4F2,PPARGC1B,PRKCA,PRKCB,PRKCQ,PRMT6,RASSF2,RBFOX2,RUNX1,SIN3A,SMAP1,THBS1,TJP2,TLR4,TME…
GO Biological Process	GO:0002548	monocyte chemotaxis	340	1.491773e-3	1.000000e+0	5.661279e-2	1.635842e+0	2.689747e+1	44	2.444780e-3	3.999273e-3	1630	4.778035e-2	1.000000e+0	3.782269e-1	1.422435e+0	1.335738e+1	19	43	3.297466e-3	4.418605e-1	MLT1I,MLT1I,MLT1I,MLT1I,MLT1I,MLT1I,MLT1I,MLT1I,MLT1I,MLT1I,MLT1I,MLT1I,MLT1I,MLT1I,MLT1I,MLT1I,MLT1I,MLT1I,MLT1I,MLT1I,MLT1I,MLT1I,MLT1I,MLT1I,MLT1I,MLT1I,MLT1I,MLT1I,MLT1I,MLT1I,MLT1I,MLT1I,MLT1I,MLT1I,MLT1I,MLT1I,MLT1I,MLT1I,MLT1I,MLT1I,MLT1I,MLT1I,MLT1I,MLT1I	ANXA1,CALCA,CCL11,CCL17,CCL18,CCL19,CCL2,CCL25,CCL26,CCL3,CCL8,CX3CL1,FLT1,IL6,PTPRO,RPS19,TNFRSF11A,TNFSF11,XCL1
GO Biological Process	GO:1990034	calcium ion export from cell	341	1.496262e-3	1.000000e+0	5.661662e-2	2.262477e+0	7.955882e+0	18	7.231305e-4	1.636066e-3	2058	9.194281e-2	1.000000e+0	5.764519e-1	2.414396e+0	1.242547e+0	3	4	5.206526e-4	7.500000e-1	MLT1I,MLT1I,MLT1I,MLT1I,MLT1I,MLT1I,MLT1I,MLT1I,MLT1I,MLT1I,MLT1I,MLT1I,MLT1I,MLT1I,MLT1I,MLT1I,MLT1I,MLT1I	ATP2B1,SLC35G1,SLC8A3
GO Biological Process	GO:0003151	outflow tract morphogenesis	342	1.500269e-3	1.000000e+0	5.660225e-2	1.236758e+0	1.689903e+2	209	1.535996e-2	1.899655e-2	102	1.115878e-8	1.439817e-4	1.411586e-6	2.083008e+0	2.112330e+1	44	68	7.636237e-3	6.470588e-1	MLT1I,MLT1I,MLT1I,MLT1I,MLT1I,MLT1I,MLT1I,MLT1I,MLT1I,MLT1I,MLT1I,MLT1I,MLT1I,MLT1I,MLT1I,MLT1I,MLT1I,MLT1I,MLT1I,MLT1I,MLT1I,MLT1I,MLT1I,MLT1I,MLT1I,MLT1I,MLT1I,MLT1I,MLT1I,MLT1I,MLT1I,MLT1I,MLT1I,MLT1I,MLT1I,MLT1I,MLT1I,MLT1I,MLT1I,MLT1I,MLT1I,MLT1I,MLT1I,MLT1I,MLT1I,MLT1I,MLT1I,MLT1I,MLT1I,MLT1I,MLT1I,MLT1I,MLT1I,MLT1I,MLT1I,MLT1I,MLT1I,MLT1I,MLT1I,MLT1I,MLT1I,MLT1I,MLT1I,MLT1I,MLT1I,MLT1I,MLT…	BMP4,BMPR1A,BMPR2,CITED2,DHRS3,EYA1,FGFR2,FOLR1,FZD1,GATA6,GJA5,HAND2,HES1,HIF1A,ISL1,JAG1,JUN,MEF2C,MSX2,NEDD4,NIPBL,NOG,NPY1R,NPY2R,NRP1,NRP2,PARVA,PITX2,RARB,RBPJ,SEMA3C,SFRP2,SIX1,SMAD4,SMAD6,SOX11,TBX1,TBX20,TBX3,TGFB2,TGFBR2,VEGFA,WNT5A,ZFPM2
GO Biological Process	GO:0071621	granulocyte chemotaxis	343	1.506749e-3	1.000000e+0	5.668100e-2	1.369780e+0	7.300443e+1	100	6.635560e-3	9.089256e-3	1831	7.036186e-2	1.000000e+0	4.958378e-1	1.287678e+0	2.174457e+1	28	70	4.859424e-3	4.000000e-1	MLT1I,MLT1I,MLT1I,MLT1I,MLT1I,MLT1I,MLT1I,MLT1I,MLT1I,MLT1I,MLT1I,MLT1I,MLT1I,MLT1I,MLT1I,MLT1I,MLT1I,MLT1I,MLT1I,MLT1I,MLT1I,MLT1I,MLT1I,MLT1I,MLT1I,MLT1I,MLT1I,MLT1I,MLT1I,MLT1I,MLT1I,MLT1I,MLT1I,MLT1I,MLT1I,MLT1I,MLT1I,MLT1I,MLT1I,MLT1I,MLT1I,MLT1I,MLT1I,MLT1I,MLT1I,MLT1I,MLT1I,MLT1I,MLT1I,MLT1I,MLT1I,MLT1I,MLT1I,MLT1I,MLT1I,MLT1I,MLT1I,MLT1I,MLT1I,MLT1I,MLT1I,MLT1I,MLT1I,MLT1I,MLT1I,MLT1I,MLT…	ANXA1,CCL1,CCL11,CCL17,CCL18,CCL2,CCL25,CCL26,CCL3,CCL8,CSF3R,CX3CL1,CXADR,EDN2,HRH1,IL1B,ITGA1,ITGA9,PDE4B,PDE4D,PIK3CG,PREX1,SCG2,SYK,TGFB2,TREM1,VAV3,XCL1
GO Biological Process	GO:0050802	circadian sleep/wake cycle, sleep	344	1.511554e-3	1.000000e+0	5.669646e-2	2.823259e+0	4.250406e+0	12	3.863303e-4	1.090711e-3	2058	9.194281e-2	1.000000e+0	5.764519e-1	2.414396e+0	1.242547e+0	3	4	5.206526e-4	7.500000e-1	MLT1I,MLT1I,MLT1I,MLT1I,MLT1I,MLT1I,MLT1I,MLT1I,MLT1I,MLT1I,MLT1I,MLT1I	BTBD9,CST3,SRD5A1
GO Biological Process	GO:1903644	regulation of chaperone-mediated protein folding	345	1.516588e-3	1.000000e+0	5.672039e-2	4.988291e+0	1.202817e+0	6	1.093271e-4	5.453554e-4	6268	5.247898e-1	1.000000e+0	1.000000e+0	1.609597e+0	6.212734e-1	1	2	1.735509e-4	5.000000e-1	MLT1I,MLT1I,MLT1I,MLT1I,MLT1I,MLT1I	PDCD5
GO Biological Process	GO:2000425	regulation of apoptotic cell clearance	346	1.524030e-3	1.000000e+0	5.683399e-2	2.258591e+0	7.969571e+0	18	7.243747e-4	1.636066e-3	5761	4.616382e-1	1.000000e+0	1.000000e+0	1.170616e+0	3.417004e+0	4	11	6.942034e-4	3.636364e-1	MLT1I,MLT1I,MLT1I,MLT1I,MLT1I,MLT1I,MLT1I,MLT1I,MLT1I,MLT1I,MLT1I,MLT1I,MLT1I,MLT1I,MLT1I,MLT1I,MLT1I,MLT1I	C2,CCL2,ITGAV,MFGE8
GO Biological Process	GO:0097503	sialylation	347	1.525071e-3	1.000000e+0	5.670891e-2	1.524833e+0	3.803695e+1	58	3.457276e-3	5.271769e-3	980	1.174225e-2	1.000000e+0	1.546023e-1	1.839540e+0	6.523371e+0	12	21	2.082610e-3	5.714286e-1	MLT1I,MLT1I,MLT1I,MLT1I,MLT1I,MLT1I,MLT1I,MLT1I,MLT1I,MLT1I,MLT1I,MLT1I,MLT1I,MLT1I,MLT1I,MLT1I,MLT1I,MLT1I,MLT1I,MLT1I,MLT1I,MLT1I,MLT1I,MLT1I,MLT1I,MLT1I,MLT1I,MLT1I,MLT1I,MLT1I,MLT1I,MLT1I,MLT1I,MLT1I,MLT1I,MLT1I,MLT1I,MLT1I,MLT1I,MLT1I,MLT1I,MLT1I,MLT1I,MLT1I,MLT1I,MLT1I,MLT1I,MLT1I,MLT1I,MLT1I,MLT1I,MLT1I,MLT1I,MLT1I,MLT1I,MLT1I,MLT1I,MLT1I	ST3GAL1,ST3GAL3,ST3GAL4,ST3GAL5,ST6GAL1,ST6GAL2,ST6GALNAC3,ST6GALNAC5,ST8SIA2,ST8SIA3,ST8SIA4,ST8SIA6
GO Biological Process	GO:0048762	mesenchymal cell differentiation	348	1.527109e-3	1.000000e+0	5.662152e-2	1.179792e+0	2.831008e+2	334	2.573176e-2	3.035812e-2	91	2.523276e-9	3.255783e-5	3.577784e-7	1.807702e+0	4.038277e+1	73	130	1.266921e-2	5.615385e-1	MLT1I,MLT1I,MLT1I,MLT1I,MLT1I,MLT1I,MLT1I,MLT1I,MLT1I,MLT1I,MLT1I,MLT1I,MLT1I,MLT1I,MLT1I,MLT1I,MLT1I,MLT1I,MLT1I,MLT1I,MLT1I,MLT1I,MLT1I,MLT1I,MLT1I,MLT1I,MLT1I,MLT1I,MLT1I,MLT1I,MLT1I,MLT1I,MLT1I,MLT1I,MLT1I,MLT1I,MLT1I,MLT1I,MLT1I,MLT1I,MLT1I,MLT1I,MLT1I,MLT1I,MLT1I,MLT1I,MLT1I,MLT1I,MLT1I,MLT1I,MLT1I,MLT1I,MLT1I,MLT1I,MLT1I,MLT1I,MLT1I,MLT1I,MLT1I,MLT1I,MLT1I,MLT1I,MLT1I,MLT1I,MLT1I,MLT1I,MLT…	ALDH1A2,ALX1,AMELX,BCL2,BMP2,BMP4,BMP7,BMPR1A,CTNNB1,CYP26C1,EDN1,EDNRA,EDNRB,EFNB1,EOMES,EPB41L5,ERBB4,ERG,FGF10,FGF19,FGFR1,FGFR2,FOLR1,FOXC1,FOXC2,FOXF2,GDNF,GSC,HAND2,HAS2,HES1,HEY1,HGF,HIF1A,HMGA2,ISL1,JAG1,KBTBD8,KITLG,LEF1,MEF2C,MSX1,MSX2,NOG,NRG1,NRP1,OLFM1,OSR1,OVOL2,PAX2,PEF1,PHOX2B,PITX2,RANBP3L,RBPJ,SEMA3A,SEMA3C,SHH,SIX2,SMAD4,SNAI2,SOX11,SOX9,SPRY1,TBX1,TCF21,TCOF1,TGFB2,TGFBR1,WNT2…
GO Biological Process	GO:0001706	endoderm formation	349	1.549720e-3	1.000000e+0	5.729524e-2	1.332539e+0	8.855278e+1	118	8.048789e-3	1.072532e-2	693	3.314271e-3	1.000000e+0	6.170857e-2	1.609597e+0	1.615311e+1	26	52	4.512322e-3	5.000000e-1	MLT1I,MLT1I,MLT1I,MLT1I,MLT1I,MLT1I,MLT1I,MLT1I,MLT1I,MLT1I,MLT1I,MLT1I,MLT1I,MLT1I,MLT1I,MLT1I,MLT1I,MLT1I,MLT1I,MLT1I,MLT1I,MLT1I,MLT1I,MLT1I,MLT1I,MLT1I,MLT1I,MLT1I,MLT1I,MLT1I,MLT1I,MLT1I,MLT1I,MLT1I,MLT1I,MLT1I,MLT1I,MLT1I,MLT1I,MLT1I,MLT1I,MLT1I,MLT1I,MLT1I,MLT1I,MLT1I,MLT1I,MLT1I,MLT1I,MLT1I,MLT1I,MLT1I,MLT1I,MLT1I,MLT1I,MLT1I,MLT1I,MLT1I,MLT1I,MLT1I,MLT1I,MLT1I,MLT1I,MLT1I,MLT1I,MLT1I,MLT…	COL11A1,COL12A1,COL6A1,COL8A1,CTNNB1,DKK1,DUSP4,DUSP5,EOMES,FN1,GATA6,HMGA2,HSBP1,INHBA,ITGA4,ITGAV,LAMA3,LAMB1,LHX1,MMP15,MMP2,MMP8,NOG,SMAD2,SOX2,TBX20
GO Biological Process	GO:1903706	regulation of hemopoiesis	350	1.576186e-3	1.000000e+0	5.810722e-2	1.137551e+0	4.650340e+2	529	4.226813e-2	4.808217e-2	3111	1.963792e-1	1.000000e+0	8.144908e-1	1.063354e+0	1.373014e+2	146	442	2.533842e-2	3.303167e-1	MLT1I,MLT1I,MLT1I,MLT1I,MLT1I,MLT1I,MLT1I,MLT1I,MLT1I,MLT1I,MLT1I,MLT1I,MLT1I,MLT1I,MLT1I,MLT1I,MLT1I,MLT1I,MLT1I,MLT1I,MLT1I,MLT1I,MLT1I,MLT1I,MLT1I,MLT1I,MLT1I,MLT1I,MLT1I,MLT1I,MLT1I,MLT1I,MLT1I,MLT1I,MLT1I,MLT1I,MLT1I,MLT1I,MLT1I,MLT1I,MLT1I,MLT1I,MLT1I,MLT1I,MLT1I,MLT1I,MLT1I,MLT1I,MLT1I,MLT1I,MLT1I,MLT1I,MLT1I,MLT1I,MLT1I,MLT1I,MLT1I,MLT1I,MLT1I,MLT1I,MLT1I,MLT1I,MLT1I,MLT1I,MLT1I,MLT1I,MLT…	ACVR2A,ADA,AGO1,AGO4,ANXA1,AP3B1,BCL6,BMP4,C8orf4,CA2,CARD11,CARTPT,CBFB,CCL19,CCL3,CD2,CD28,CD83,CDK6,CEBPB,CLDN18,CREB1,CSF1,CSF3R,CTLA4,CTNNB1,CTNNBIP1,CYLD,CYP26B1,DCSTAMP,DROSHA,DUSP10,EIF2AK2,ETS1,FBN1,FBXO7,FLCN,FLT3LG,FNIP1,FOS,FOXC1,FOXO3,FOXP1,FSHB,FSHR,GABPA,GAS6,GATA3,GLI2,GLI3,GNAS,GPR68,H3F3A,HCLS1,HES1,HIF1A,HLX,HMGB2,HMGB3,HSPA9,IL12B,IL15,IL17D,IL20,IL4R,IL6,IL7,IL7R,INHBA,IRF4,I…
GO Biological Process	GO:1902476	chloride transmembrane transport	351	1.583033e-3	1.000000e+0	5.819338e-2	1.302758e+0	1.051615e+2	137	9.558399e-3	1.245228e-2	1588	4.578000e-2	1.000000e+0	3.719769e-1	1.280755e+0	2.888921e+1	37	93	6.421381e-3	3.978495e-1	MLT1I,MLT1I,MLT1I,MLT1I,MLT1I,MLT1I,MLT1I,MLT1I,MLT1I,MLT1I,MLT1I,MLT1I,MLT1I,MLT1I,MLT1I,MLT1I,MLT1I,MLT1I,MLT1I,MLT1I,MLT1I,MLT1I,MLT1I,MLT1I,MLT1I,MLT1I,MLT1I,MLT1I,MLT1I,MLT1I,MLT1I,MLT1I,MLT1I,MLT1I,MLT1I,MLT1I,MLT1I,MLT1I,MLT1I,MLT1I,MLT1I,MLT1I,MLT1I,MLT1I,MLT1I,MLT1I,MLT1I,MLT1I,MLT1I,MLT1I,MLT1I,MLT1I,MLT1I,MLT1I,MLT1I,MLT1I,MLT1I,MLT1I,MLT1I,MLT1I,MLT1I,MLT1I,MLT1I,MLT1I,MLT1I,MLT1I,MLT…	ANO1,ANO2,ANO3,ANO4,ANO5,ANO6,CLCN4,CLDN17,CLIC5,FXYD3,GABRA1,GABRA2,GABRA3,GABRA6,GABRB1,GABRB2,GABRB3,GABRG1,GABRG2,GABRG3,GABRP,GABRQ,GLRA1,GLRA2,GLRA3,GLRB,NMUR2,SLC12A2,SLC12A3,SLC1A1,SLC1A3,SLC1A4,SLC26A4,SLC26A5,SLC26A7,SLC26A9,SLC4A1
[truncated: 2,659 more rows]
