# Supplementary material for: Genome-wide bioinformatic analyses predict key host and viral factors in SARS-CoV-2 pathogenesis
Source: Commun Biol. 2021 May 17;4:590. doi: 10.1038/s42003-021-02095-0 (PMC8128904; doi:10.1038/s42003-021-02095-0)
Supplement: Supplementary file 12 — Supplementary Data 10 [file 42003_2021_2095_MOESM12_ESM.zip › GREAT_Analysis_TE/GREATperFamily_Analysis_Charlie9.tsv]

# GREAT version 4.0.4	Species assembly: hg19	Association rule: Basal+extension: 5000 bp upstream, 1000 bp downstream, 1000000 bp max extension, curated regulatory domains included
# Ontology summary statistics are provided in the footer.
#
# Ontology	ID	Desc	BinomRank	BinomP	BinomBonfP	BinomFdrQ	RegionFoldEnrich	ExpRegions	ObsRegions	GenomeFrac	SetCov	HyperRank	HyperP	HyperBonfP	HyperFdrQ	GeneFoldEnrich	ExpGenes	ObsGenes	TotalGenes	GeneSetCov	TermCov	Regions	Genes
Ensembl Genes	16187	HLA-G	1	1.296545e-57	2.404961e-53	2.404961e-53	2.236611e+2	1.296605e-1	29	1.159754e-4	2.593918e-2	1	8.086689e-2	1.000000e+0	1.000000e+0	1.236600e+1	8.086689e-2	1	1	6.666667e-4	1.000000e+0	Charlie9,Charlie9,Charlie9,Charlie9,Charlie9,Charlie9,Charlie9,Charlie9,Charlie9,Charlie9,Charlie9,Charlie9,Charlie9,Charlie9,Charlie9,Charlie9,Charlie9,Charlie9,Charlie9,Charlie9,Charlie9,Charlie9,Charlie9,Charlie9,Charlie9,Charlie9,Charlie9,Charlie9,Charlie9	HLA-G
Ensembl Genes	16186	HLA-F	2	2.121146e-29	3.934514e-25	1.967257e-25	2.562568e+2	5.463270e-2	14	4.886646e-5	1.252236e-2	1	8.086689e-2	1.000000e+0	1.000000e+0	1.236600e+1	8.086689e-2	1	1	6.666667e-4	1.000000e+0	Charlie9,Charlie9,Charlie9,Charlie9,Charlie9,Charlie9,Charlie9,Charlie9,Charlie9,Charlie9,Charlie9,Charlie9,Charlie9,Charlie9	HLA-F
Ensembl Genes	16189	ZNRD1	3	1.697163e-28	3.148068e-24	1.049356e-24	1.638681e+2	9.153705e-2	15	8.187571e-5	1.341682e-2	1	8.086689e-2	1.000000e+0	1.000000e+0	1.236600e+1	8.086689e-2	1	1	6.666667e-4	1.000000e+0	Charlie9,Charlie9,Charlie9,Charlie9,Charlie9,Charlie9,Charlie9,Charlie9,Charlie9,Charlie9,Charlie9,Charlie9,Charlie9,Charlie9,Charlie9	ZNRD1
Ensembl Genes	9536	SMARCA4	4	2.155047e-17	3.997397e-13	9.993492e-14	1.528394e+2	5.888535e-2	9	5.267026e-5	8.050089e-3	1	8.086689e-2	1.000000e+0	1.000000e+0	1.236600e+1	8.086689e-2	1	1	6.666667e-4	1.000000e+0	Charlie9,Charlie9,Charlie9,Charlie9,Charlie9,Charlie9,Charlie9,Charlie9,Charlie9	SMARCA4
Ensembl Genes	4351	HEBP1	5	3.133559e-17	5.812439e-13	1.162488e-13	2.440407e+2	3.278142e-2	8	2.932148e-5	7.155635e-3	1	8.086689e-2	1.000000e+0	1.000000e+0	1.236600e+1	8.086689e-2	1	1	6.666667e-4	1.000000e+0	Charlie9,Charlie9,Charlie9,Charlie9,Charlie9,Charlie9,Charlie9,Charlie9	HEBP1
Ensembl Genes	9537	LDLR	6	1.949760e-16	3.616610e-12	6.027683e-13	1.194666e+2	7.533486e-2	9	6.738360e-5	8.050089e-3	1	8.086689e-2	1.000000e+0	1.000000e+0	1.236600e+1	8.086689e-2	1	1	6.666667e-4	1.000000e+0	Charlie9,Charlie9,Charlie9,Charlie9,Charlie9,Charlie9,Charlie9,Charlie9,Charlie9	LDLR
Ensembl Genes	4350	GPRC5D	7	2.256633e-16	4.185829e-12	5.979755e-13	1.904772e+2	4.199979e-2	8	3.756689e-5	7.155635e-3	1	8.086689e-2	1.000000e+0	1.000000e+0	1.236600e+1	8.086689e-2	1	1	6.666667e-4	1.000000e+0	Charlie9,Charlie9,Charlie9,Charlie9,Charlie9,Charlie9,Charlie9,Charlie9	GPRC5D
Ensembl Genes	12222	EDEM2	8	5.232655e-13	9.706052e-9	1.213256e-9	2.219054e+2	2.703854e-2	6	2.418474e-5	5.366726e-3	1	8.086689e-2	1.000000e+0	1.000000e+0	1.236600e+1	8.086689e-2	1	1	6.666667e-4	1.000000e+0	Charlie9,Charlie9,Charlie9,Charlie9,Charlie9,Charlie9	EDEM2
Ensembl Genes	17761	UBN2	9	3.392503e-12	6.292754e-8	6.991949e-9	8.897476e+1	7.867400e-2	7	7.037030e-5	6.261181e-3	1	8.086689e-2	1.000000e+0	1.000000e+0	1.236600e+1	8.086689e-2	1	1	6.666667e-4	1.000000e+0	Charlie9,Charlie9,Charlie9,Charlie9,Charlie9,Charlie9,Charlie9	UBN2
Ensembl Genes	14428	FAM200B	10	5.537300e-12	1.027114e-7	1.027114e-8	3.409098e+2	1.466664e-2	5	1.311864e-5	4.472272e-3	1	8.086689e-2	1.000000e+0	1.000000e+0	1.236600e+1	8.086689e-2	1	1	6.666667e-4	1.000000e+0	Charlie9,Charlie9,Charlie9,Charlie9,Charlie9	FAM200B
Ensembl Genes	12221	TRPC4AP	11	1.110692e-10	2.060223e-6	1.872930e-7	9.035007e+1	6.640836e-2	6	5.939925e-5	5.366726e-3	1	8.086689e-2	1.000000e+0	1.000000e+0	1.236600e+1	8.086689e-2	1	1	6.666667e-4	1.000000e+0	Charlie9,Charlie9,Charlie9,Charlie9,Charlie9,Charlie9	TRPC4AP
Ensembl Genes	1047	DENND2C	12	1.064505e-9	1.974550e-5	1.645459e-6	1.185464e+2	4.217757e-2	5	3.772591e-5	4.472272e-3	1	8.086689e-2	1.000000e+0	1.000000e+0	1.236600e+1	8.086689e-2	1	1	6.666667e-4	1.000000e+0	Charlie9,Charlie9,Charlie9,Charlie9,Charlie9	DENND2C
Ensembl Genes	11672	NOP58	13	2.510840e-9	4.657357e-5	3.582582e-6	9.971971e+1	5.014054e-2	5	4.484842e-5	4.472272e-3	1	8.086689e-2	1.000000e+0	1.000000e+0	1.236600e+1	8.086689e-2	1	1	6.666667e-4	1.000000e+0	Charlie9,Charlie9,Charlie9,Charlie9,Charlie9	NOP58
Ensembl Genes	1817	HHAT	14	4.119819e-9	7.641852e-5	5.458466e-6	2.277069e+1	3.513288e-1	8	3.142476e-4	7.155635e-3	1	8.086689e-2	1.000000e+0	1.000000e+0	1.236600e+1	8.086689e-2	1	1	6.666667e-4	1.000000e+0	Charlie9,Charlie9,Charlie9,Charlie9,Charlie9,Charlie9,Charlie9,Charlie9	HHAT
Ensembl Genes	1046	BCAS2	15	5.976677e-9	1.108614e-4	7.390759e-6	8.370716e+1	5.973205e-2	5	5.342759e-5	4.472272e-3	1	8.086689e-2	1.000000e+0	1.000000e+0	1.236600e+1	8.086689e-2	1	1	6.666667e-4	1.000000e+0	Charlie9,Charlie9,Charlie9,Charlie9,Charlie9	BCAS2
Ensembl Genes	1781	SRGAP2	16	1.020480e-8	1.892888e-4	1.183055e-5	7.512817e+1	6.655293e-2	5	5.952856e-5	4.472272e-3	1	8.086689e-2	1.000000e+0	1.000000e+0	1.236600e+1	8.086689e-2	1	1	6.666667e-4	1.000000e+0	Charlie9,Charlie9,Charlie9,Charlie9,Charlie9	SRGAP2
Ensembl Genes	1816	SERTAD4	17	1.390873e-8	2.579930e-4	1.517606e-5	3.991578e+1	1.503165e-1	6	1.344513e-4	5.366726e-3	1	8.086689e-2	1.000000e+0	1.000000e+0	1.236600e+1	8.086689e-2	1	1	6.666667e-4	1.000000e+0	Charlie9,Charlie9,Charlie9,Charlie9,Charlie9,Charlie9	SERTAD4
Ensembl Genes	14427	FBXL5	18	2.606290e-8	4.834407e-4	2.685782e-5	6.213815e+1	8.046586e-2	5	7.197304e-5	4.472272e-3	1	8.086689e-2	1.000000e+0	1.000000e+0	1.236600e+1	8.086689e-2	1	1	6.666667e-4	1.000000e+0	Charlie9,Charlie9,Charlie9,Charlie9,Charlie9	FBXL5
Ensembl Genes	11058	TEX261	19	8.286734e-8	1.537106e-3	8.090033e-5	3.775961e+2	7.944997e-3	3	7.106438e-6	2.683363e-3	1	8.086689e-2	1.000000e+0	1.000000e+0	1.236600e+1	8.086689e-2	1	1	6.666667e-4	1.000000e+0	Charlie9,Charlie9,Charlie9	TEX261
Ensembl Genes	11673	BMPR2	20	4.241842e-7	7.868193e-3	3.934096e-4	3.520693e+1	1.420175e-1	5	1.270282e-4	4.472272e-3	1	8.086689e-2	1.000000e+0	1.000000e+0	1.236600e+1	8.086689e-2	1	1	6.666667e-4	1.000000e+0	Charlie9,Charlie9,Charlie9,Charlie9,Charlie9	BMPR2
Ensembl Genes	11057	ANKRD53	21	1.811937e-6	3.360962e-2	1.600458e-3	1.345514e+2	2.229632e-2	3	1.994304e-5	2.683363e-3	1	8.086689e-2	1.000000e+0	1.000000e+0	1.236600e+1	8.086689e-2	1	1	6.666667e-4	1.000000e+0	Charlie9,Charlie9,Charlie9	ANKRD53
Ensembl Genes	5756	BRMS1L	22	2.105516e-6	3.905522e-2	1.775237e-3	2.532141e+1	1.974614e-1	5	1.766202e-4	4.472272e-3	1	8.086689e-2	1.000000e+0	1.000000e+0	1.236600e+1	8.086689e-2	1	1	6.666667e-4	1.000000e+0	Charlie9,Charlie9,Charlie9,Charlie9,Charlie9	BRMS1L
Ensembl Genes	7736	SMYD4	23	3.612236e-6	6.700337e-2	2.913190e-3	1.067536e+2	2.810210e-2	3	2.513604e-5	2.683363e-3	1	8.086689e-2	1.000000e+0	1.000000e+0	1.236600e+1	8.086689e-2	1	1	6.666667e-4	1.000000e+0	Charlie9,Charlie9,Charlie9	SMYD4
Ensembl Genes	7735	SERPINF1	24	5.174127e-6	9.597488e-2	3.998953e-3	9.461772e+1	3.170653e-2	3	2.836005e-5	2.683363e-3	1	8.086689e-2	1.000000e+0	1.000000e+0	1.236600e+1	8.086689e-2	1	1	6.666667e-4	1.000000e+0	Charlie9,Charlie9,Charlie9	SERPINF1
Ensembl Genes	14210	TRA2B	25	5.295778e-6	9.823139e-2	3.929255e-3	3.681758e+1	1.086438e-1	4	9.717689e-5	3.577818e-3	1	8.086689e-2	1.000000e+0	1.000000e+0	1.236600e+1	8.086689e-2	1	1	6.666667e-4	1.000000e+0	Charlie9,Charlie9,Charlie9,Charlie9	TRA2B
Ensembl Genes	5757	MBIP	26	9.123337e-6	1.692288e-1	6.508799e-3	1.866743e+1	2.678461e-1	5	2.395761e-4	4.472272e-3	1	8.086689e-2	1.000000e+0	1.000000e+0	1.236600e+1	8.086689e-2	1	1	6.666667e-4	1.000000e+0	Charlie9,Charlie9,Charlie9,Charlie9,Charlie9	MBIP
Ensembl Genes	16855	KIAA1244	27	1.112478e-5	2.063535e-1	7.642724e-3	7.313881e+1	4.101790e-2	3	3.668864e-5	2.683363e-3	1	8.086689e-2	1.000000e+0	1.000000e+0	1.236600e+1	8.086689e-2	1	1	6.666667e-4	1.000000e+0	Charlie9,Charlie9,Charlie9	KIAA1244
Ensembl Genes	14208	IGF2BP2	28	1.299558e-5	2.410550e-1	8.609108e-3	2.925276e+1	1.367392e-1	4	1.223070e-4	3.577818e-3	1	8.086689e-2	1.000000e+0	1.000000e+0	1.236600e+1	8.086689e-2	1	1	6.666667e-4	1.000000e+0	Charlie9,Charlie9,Charlie9,Charlie9	IGF2BP2
Ensembl Genes	3079	ADM	29	2.985404e-5	5.537626e-1	1.909526e-2	5.241948e+1	5.723063e-2	3	5.119019e-5	2.683363e-3	1	8.086689e-2	1.000000e+0	1.000000e+0	1.236600e+1	8.086689e-2	1	1	6.666667e-4	1.000000e+0	Charlie9,Charlie9,Charlie9	ADM
Ensembl Genes	1782	IKBKE	30	3.782196e-5	7.015595e-1	2.338532e-2	4.838724e+1	6.199982e-2	3	5.545601e-5	2.683363e-3	1	8.086689e-2	1.000000e+0	1.000000e+0	1.236600e+1	8.086689e-2	1	1	6.666667e-4	1.000000e+0	Charlie9,Charlie9,Charlie9	IKBKE
Ensembl Genes	18387	MTDH	31	4.674737e-5	8.671170e-1	2.797152e-2	2.101666e+1	1.903252e-1	4	1.702372e-4	3.577818e-3	1	8.086689e-2	1.000000e+0	1.000000e+0	1.236600e+1	8.086689e-2	1	1	6.666667e-4	1.000000e+0	Charlie9,Charlie9,Charlie9,Charlie9	MTDH
Ensembl Genes	11751	CTDSP1	32	7.299684e-5	1.000000e+0	4.231307e-2	1.647842e+2	1.213708e-2	2	1.085607e-5	1.788909e-3	1	8.086689e-2	1.000000e+0	1.000000e+0	1.236600e+1	8.086689e-2	1	1	6.666667e-4	1.000000e+0	Charlie9,Charlie9	CTDSP1
Ensembl Genes	16666	RRAGD	33	7.433341e-5	1.000000e+0	4.178213e-2	3.847638e+1	7.796991e-2	3	6.974053e-5	2.683363e-3	1	8.086689e-2	1.000000e+0	1.000000e+0	1.236600e+1	8.086689e-2	1	1	6.666667e-4	1.000000e+0	Charlie9,Charlie9,Charlie9	RRAGD
Ensembl Genes	3080	AMPD3	34	7.715221e-5	1.000000e+0	4.209107e-2	3.799260e+1	7.896274e-2	3	7.062857e-5	2.683363e-3	1	8.086689e-2	1.000000e+0	1.000000e+0	1.236600e+1	8.086689e-2	1	1	6.666667e-4	1.000000e+0	Charlie9,Charlie9,Charlie9	AMPD3
Ensembl Genes	11453	UPP2	35	9.155080e-5	1.000000e+0	4.851931e-2	1.763820e+1	2.267806e-1	4	2.028449e-4	3.577818e-3	1	8.086689e-2	1.000000e+0	1.000000e+0	1.236600e+1	8.086689e-2	1	1	6.666667e-4	1.000000e+0	Charlie9,Charlie9,Charlie9,Charlie9	UPP2
Ensembl Genes	11454	CCDC148	36	9.229544e-5	1.000000e+0	4.755523e-2	1.760084e+1	2.272619e-1	4	2.032754e-4	3.577818e-3	1	8.086689e-2	1.000000e+0	1.000000e+0	1.236600e+1	8.086689e-2	1	1	6.666667e-4	1.000000e+0	Charlie9,Charlie9,Charlie9,Charlie9	CCDC148
Ensembl Genes	899	RPAP2	37	9.721372e-5	1.000000e+0	4.873560e-2	3.511903e+1	8.542377e-2	3	7.640766e-5	2.683363e-3	1	8.086689e-2	1.000000e+0	1.000000e+0	1.236600e+1	8.086689e-2	1	1	6.666667e-4	1.000000e+0	Charlie9,Charlie9,Charlie9	RPAP2
Ensembl Genes	1091	FAM72D	38	1.054643e-4	1.000000e+0	5.148046e-2	3.415786e+1	8.782750e-2	3	7.855770e-5	2.683363e-3	1	8.086689e-2	1.000000e+0	1.000000e+0	1.236600e+1	8.086689e-2	1	1	6.666667e-4	1.000000e+0	Charlie9,Charlie9,Charlie9	FAM72D
Ensembl Genes	17938	MCPH1	39	1.068773e-4	1.000000e+0	5.083249e-2	1.107158e+1	4.516067e-1	5	4.039416e-4	4.472272e-3	1	8.086689e-2	1.000000e+0	1.000000e+0	1.236600e+1	8.086689e-2	1	1	6.666667e-4	1.000000e+0	Charlie9,Charlie9,Charlie9,Charlie9,Charlie9	MCPH1
Ensembl Genes	10934	SRBD1	40	1.269299e-4	1.000000e+0	5.886057e-2	1.618961e+1	2.470721e-1	4	2.209947e-4	3.577818e-3	1	8.086689e-2	1.000000e+0	1.000000e+0	1.236600e+1	8.086689e-2	1	1	6.666667e-4	1.000000e+0	Charlie9,Charlie9,Charlie9,Charlie9	SRBD1
Ensembl Genes	10933	SIX2	41	1.559156e-4	1.000000e+0	7.053850e-2	1.533647e+1	2.608162e-1	4	2.332882e-4	3.577818e-3	1	8.086689e-2	1.000000e+0	1.000000e+0	1.236600e+1	8.086689e-2	1	1	6.666667e-4	1.000000e+0	Charlie9,Charlie9,Charlie9,Charlie9	SIX2
Ensembl Genes	895	BTBD8	42	1.670259e-4	1.000000e+0	7.376580e-2	2.919595e+1	1.027540e-1	3	9.190874e-5	2.683363e-3	1	8.086689e-2	1.000000e+0	1.000000e+0	1.236600e+1	8.086689e-2	1	1	6.666667e-4	1.000000e+0	Charlie9,Charlie9,Charlie9	BTBD8
Ensembl Genes	13511	NCKIPSD	43	1.759514e-4	1.000000e+0	7.590052e-2	1.059003e+2	1.888568e-2	2	1.689238e-5	1.788909e-3	1	8.086689e-2	1.000000e+0	1.000000e+0	1.236600e+1	8.086689e-2	1	1	6.666667e-4	1.000000e+0	Charlie9,Charlie9	NCKIPSD
Ensembl Genes	17495	ZKSCAN5	44	1.971666e-4	1.000000e+0	8.311917e-2	1.000038e+2	1.999925e-2	2	1.788841e-5	1.788909e-3	1	8.086689e-2	1.000000e+0	1.000000e+0	1.236600e+1	8.086689e-2	1	1	6.666667e-4	1.000000e+0	Charlie9,Charlie9	ZKSCAN5
Ensembl Genes	17496	FAM200A	44	1.971666e-4	1.000000e+0	8.311917e-2	1.000038e+2	1.999925e-2	2	1.788841e-5	1.788909e-3	1	8.086689e-2	1.000000e+0	1.000000e+0	1.236600e+1	8.086689e-2	1	1	6.666667e-4	1.000000e+0	Charlie9,Charlie9	FAM200A
Ensembl Genes	10043	PSMC4	46	2.069569e-4	1.000000e+0	8.345312e-2	9.759371e+1	2.049312e-2	2	1.833016e-5	1.788909e-3	1	8.086689e-2	1.000000e+0	1.000000e+0	1.236600e+1	8.086689e-2	1	1	6.666667e-4	1.000000e+0	Charlie9,Charlie9	PSMC4
Ensembl Genes	17939	ANGPT2	47	2.353438e-4	1.000000e+0	9.288068e-2	2.595993e+1	1.155627e-1	3	1.033656e-4	2.683363e-3	1	8.086689e-2	1.000000e+0	1.000000e+0	1.236600e+1	8.086689e-2	1	1	6.666667e-4	1.000000e+0	Charlie9,Charlie9,Charlie9	ANGPT2
Ensembl Genes	5360	DGKH	48	2.478490e-4	1.000000e+0	9.577815e-2	2.550267e+1	1.176347e-1	3	1.052189e-4	2.683363e-3	1	8.086689e-2	1.000000e+0	1.000000e+0	1.236600e+1	8.086689e-2	1	1	6.666667e-4	1.000000e+0	Charlie9,Charlie9,Charlie9	DGKH
Ensembl Genes	979	SYPL2	49	2.506635e-4	1.000000e+0	9.488892e-2	8.861696e+1	2.256904e-2	2	2.018698e-5	1.788909e-3	1	8.086689e-2	1.000000e+0	1.000000e+0	1.236600e+1	8.086689e-2	1	1	6.666667e-4	1.000000e+0	Charlie9,Charlie9	SYPL2
Ensembl Genes	16185	ZFP57	50	2.720797e-4	1.000000e+0	1.009361e-1	8.503094e+1	2.352085e-2	2	2.103833e-5	1.788909e-3	1	8.086689e-2	1.000000e+0	1.000000e+0	1.236600e+1	8.086689e-2	1	1	6.666667e-4	1.000000e+0	Charlie9,Charlie9	ZFP57
Ensembl Genes	8477	ITGB3	51	2.853505e-4	1.000000e+0	1.037837e-1	2.429744e+1	1.234698e-1	3	1.104381e-4	2.683363e-3	1	8.086689e-2	1.000000e+0	1.000000e+0	1.236600e+1	8.086689e-2	1	1	6.666667e-4	1.000000e+0	Charlie9,Charlie9,Charlie9	ITGB3
Ensembl Genes	325	HMGCL	52	2.874817e-4	1.000000e+0	1.025480e-1	8.270362e+1	2.418274e-2	2	2.163036e-5	1.788909e-3	1	8.086689e-2	1.000000e+0	1.000000e+0	1.236600e+1	8.086689e-2	1	1	6.666667e-4	1.000000e+0	Charlie9,Charlie9	HMGCL
Ensembl Genes	16600	MTO1	53	3.019302e-4	1.000000e+0	1.056699e-1	8.068430e+1	2.478797e-2	2	2.217171e-5	1.788909e-3	1	8.086689e-2	1.000000e+0	1.000000e+0	1.236600e+1	8.086689e-2	1	1	6.666667e-4	1.000000e+0	Charlie9,Charlie9	MTO1
Ensembl Genes	1937	TAF5L	54	3.399593e-4	1.000000e+0	1.167760e-1	7.599912e+1	2.631609e-2	2	2.353855e-5	1.788909e-3	1	8.086689e-2	1.000000e+0	1.000000e+0	1.236600e+1	8.086689e-2	1	1	6.666667e-4	1.000000e+0	Charlie9,Charlie9	TAF5L
Ensembl Genes	1780	CTSE	55	3.419635e-4	1.000000e+0	1.153287e-1	7.577411e+1	2.639424e-2	2	2.360844e-5	1.788909e-3	1	8.086689e-2	1.000000e+0	1.000000e+0	1.236600e+1	8.086689e-2	1	1	6.666667e-4	1.000000e+0	Charlie9,Charlie9	CTSE
Ensembl Genes	1092	NBPF8	56	3.685406e-4	1.000000e+0	1.220725e-1	2.224854e+1	1.348403e-1	3	1.206085e-4	2.683363e-3	1	8.086689e-2	1.000000e+0	1.000000e+0	1.236600e+1	8.086689e-2	1	1	6.666667e-4	1.000000e+0	Charlie9,Charlie9,Charlie9	NBPF8
Ensembl Genes	10283	C19orf68	57	4.137651e-4	1.000000e+0	1.346479e-1	6.882553e+1	2.905898e-2	2	2.599193e-5	1.788909e-3	1	8.086689e-2	1.000000e+0	1.000000e+0	1.236600e+1	8.086689e-2	1	1	6.666667e-4	1.000000e+0	Charlie9,Charlie9	C19orf68
Ensembl Genes	5465	SLAIN1	58	4.945483e-4	1.000000e+0	1.581617e-1	2.009910e+1	1.492604e-1	3	1.335066e-4	2.683363e-3	1	8.086689e-2	1.000000e+0	1.000000e+0	1.236600e+1	8.086689e-2	1	1	6.666667e-4	1.000000e+0	Charlie9,Charlie9,Charlie9	SLAIN1
Ensembl Genes	10044	ZNF546	59	5.167005e-4	1.000000e+0	1.624454e-1	6.151905e+1	3.251025e-2	2	2.907894e-5	1.788909e-3	1	8.086689e-2	1.000000e+0	1.000000e+0	1.236600e+1	8.086689e-2	1	1	6.666667e-4	1.000000e+0	Charlie9,Charlie9	ZNF546
Ensembl Genes	9893	FXYD5	60	5.200722e-4	1.000000e+0	1.607803e-1	6.131713e+1	3.261731e-2	2	2.917470e-5	1.788909e-3	1	8.086689e-2	1.000000e+0	1.000000e+0	1.236600e+1	8.086689e-2	1	1	6.666667e-4	1.000000e+0	Charlie9,Charlie9	FXYD5
Ensembl Genes	8480	NPEPPS	61	5.249880e-4	1.000000e+0	1.596394e-1	1.968768e+1	1.523795e-1	3	1.362965e-4	2.683363e-3	1	8.086689e-2	1.000000e+0	1.000000e+0	1.236600e+1	8.086689e-2	1	1	6.666667e-4	1.000000e+0	Charlie9,Charlie9,Charlie9	NPEPPS
Ensembl Genes	9894	FAM187B	62	5.765648e-4	1.000000e+0	1.724952e-1	5.820202e+1	3.436307e-2	2	3.073620e-5	1.788909e-3	1	8.086689e-2	1.000000e+0	1.000000e+0	1.236600e+1	8.086689e-2	1	1	6.666667e-4	1.000000e+0	Charlie9,Charlie9	FAM187B
Ensembl Genes	10164	ZNF227	63	5.872546e-4	1.000000e+0	1.729045e-1	5.766371e+1	3.468386e-2	2	3.102313e-5	1.788909e-3	1	8.086689e-2	1.000000e+0	1.000000e+0	1.236600e+1	8.086689e-2	1	1	6.666667e-4	1.000000e+0	Charlie9,Charlie9	ZNF227
Ensembl Genes	10284	CARD8	64	5.968402e-4	1.000000e+0	1.729811e-1	5.719337e+1	3.496909e-2	2	3.127825e-5	1.788909e-3	1	8.086689e-2	1.000000e+0	1.000000e+0	1.236600e+1	8.086689e-2	1	1	6.666667e-4	1.000000e+0	Charlie9,Charlie9	CARD8
Ensembl Genes	11152	IMMT	65	5.983835e-4	1.000000e+0	1.707602e-1	5.711870e+1	3.501480e-2	2	3.131914e-5	1.788909e-3	1	8.086689e-2	1.000000e+0	1.000000e+0	1.236600e+1	8.086689e-2	1	1	6.666667e-4	1.000000e+0	Charlie9,Charlie9	IMMT
Ensembl Genes	10165	ZNF233	66	6.099608e-4	1.000000e+0	1.714267e-1	5.656764e+1	3.535590e-2	2	3.162424e-5	1.788909e-3	1	8.086689e-2	1.000000e+0	1.000000e+0	1.236600e+1	8.086689e-2	1	1	6.666667e-4	1.000000e+0	Charlie9,Charlie9	ZNF233
Ensembl Genes	5842	MAPK1IP1L	67	6.298079e-4	1.000000e+0	1.743628e-1	5.565853e+1	3.593339e-2	2	3.214078e-5	1.788909e-3	1	8.086689e-2	1.000000e+0	1.000000e+0	1.236600e+1	8.086689e-2	1	1	6.666667e-4	1.000000e+0	Charlie9,Charlie9	MAPK1IP1L
Ensembl Genes	11151	PTCD3	68	6.476445e-4	1.000000e+0	1.766641e-1	5.487743e+1	3.644485e-2	2	3.259826e-5	1.788909e-3	1	8.086689e-2	1.000000e+0	1.000000e+0	1.236600e+1	8.086689e-2	1	1	6.666667e-4	1.000000e+0	Charlie9,Charlie9	PTCD3
Ensembl Genes	5198	FZD10	69	6.690303e-4	1.000000e+0	1.798528e-1	1.809919e+1	1.657533e-1	3	1.482587e-4	2.683363e-3	1	8.086689e-2	1.000000e+0	1.000000e+0	1.236600e+1	8.086689e-2	1	1	6.666667e-4	1.000000e+0	Charlie9,Charlie9,Charlie9	FZD10
Ensembl Genes	16468	SRF	70	7.337581e-4	1.000000e+0	1.944354e-1	5.151611e+1	3.882280e-2	2	3.472523e-5	1.788909e-3	1	8.086689e-2	1.000000e+0	1.000000e+0	1.236600e+1	8.086689e-2	1	1	6.666667e-4	1.000000e+0	Charlie9,Charlie9	SRF
Ensembl Genes	16467	PTK7	71	7.651468e-4	1.000000e+0	1.998973e-1	5.043444e+1	3.965544e-2	2	3.546998e-5	1.788909e-3	1	8.086689e-2	1.000000e+0	1.000000e+0	1.236600e+1	8.086689e-2	1	1	6.666667e-4	1.000000e+0	Charlie9,Charlie9	PTK7
Ensembl Genes	1906	ADCK3	72	7.721290e-4	1.000000e+0	1.989197e-1	1.721873e+1	1.742289e-1	3	1.558398e-4	2.683363e-3	1	8.086689e-2	1.000000e+0	1.000000e+0	1.236600e+1	8.086689e-2	1	1	6.666667e-4	1.000000e+0	Charlie9,Charlie9,Charlie9	ADCK3
Ensembl Genes	4286	KLRB1	73	7.994227e-4	1.000000e+0	2.031300e-1	1.701158e+1	1.763505e-1	3	1.577375e-4	2.683363e-3	1	8.086689e-2	1.000000e+0	1.000000e+0	1.236600e+1	8.086689e-2	1	1	6.666667e-4	1.000000e+0	Charlie9,Charlie9,Charlie9	KLRB1
Ensembl Genes	1936	ABCB10	74	8.632556e-4	1.000000e+0	2.163855e-1	4.744274e+1	4.215608e-2	2	3.770669e-5	1.788909e-3	1	8.086689e-2	1.000000e+0	1.000000e+0	1.236600e+1	8.086689e-2	1	1	6.666667e-4	1.000000e+0	Charlie9,Charlie9	ABCB10
Ensembl Genes	17760	TTC26	75	9.265745e-4	1.000000e+0	2.291604e-1	4.576963e+1	4.369710e-2	2	3.908506e-5	1.788909e-3	1	8.086689e-2	1.000000e+0	1.000000e+0	1.236600e+1	8.086689e-2	1	1	6.666667e-4	1.000000e+0	Charlie9,Charlie9	TTC26
Ensembl Genes	5948	ADAM21	76	9.287640e-4	1.000000e+0	2.266795e-1	4.571486e+1	4.374945e-2	2	3.913189e-5	1.788909e-3	1	8.086689e-2	1.000000e+0	1.000000e+0	1.236600e+1	8.086689e-2	1	1	6.666667e-4	1.000000e+0	Charlie9,Charlie9	ADAM21
Ensembl Genes	4285	PZP	77	9.865444e-4	1.000000e+0	2.376547e-1	1.580725e+1	1.897864e-1	3	1.697552e-4	2.683363e-3	1	8.086689e-2	1.000000e+0	1.000000e+0	1.236600e+1	8.086689e-2	1	1	6.666667e-4	1.000000e+0	Charlie9,Charlie9,Charlie9	PZP
Ensembl Genes	18320	SNX16	78	1.036401e-3	1.000000e+0	2.464641e-1	9.232410e+0	4.332563e-1	4	3.875280e-4	3.577818e-3	1	8.086689e-2	1.000000e+0	1.000000e+0	1.236600e+1	8.086689e-2	1	1	6.666667e-4	1.000000e+0	Charlie9,Charlie9,Charlie9,Charlie9	SNX16
Ensembl Genes	1089	FCGR1B	79	1.043907e-3	1.000000e+0	2.451067e-1	1.549773e+1	1.935768e-1	3	1.731456e-4	2.683363e-3	1	8.086689e-2	1.000000e+0	1.000000e+0	1.236600e+1	8.086689e-2	1	1	6.666667e-4	1.000000e+0	Charlie9,Charlie9,Charlie9	FCGR1B
Ensembl Genes	16520	GPR115	80	1.056727e-3	1.000000e+0	2.450154e-1	4.281562e+1	4.671193e-2	2	4.178169e-5	1.788909e-3	1	8.086689e-2	1.000000e+0	1.000000e+0	1.236600e+1	8.086689e-2	1	1	6.666667e-4	1.000000e+0	Charlie9,Charlie9	GPR115
Ensembl Genes	15449	DCP2	81	1.111840e-3	1.000000e+0	2.546114e-1	1.515925e+1	1.978990e-1	3	1.770116e-4	2.683363e-3	1	8.086689e-2	1.000000e+0	1.000000e+0	1.236600e+1	8.086689e-2	1	1	6.666667e-4	1.000000e+0	Charlie9,Charlie9,Charlie9	DCP2
Ensembl Genes	12306	PKIG	82	1.132523e-3	1.000000e+0	2.561850e-1	4.133511e+1	4.838501e-2	2	4.327819e-5	1.788909e-3	1	8.086689e-2	1.000000e+0	1.000000e+0	1.236600e+1	8.086689e-2	1	1	6.666667e-4	1.000000e+0	Charlie9,Charlie9	PKIG
Ensembl Genes	15451	TSSK1B	83	1.134554e-3	1.000000e+0	2.535523e-1	1.505217e+1	1.993068e-1	3	1.782708e-4	2.683363e-3	1	8.086689e-2	1.000000e+0	1.000000e+0	1.236600e+1	8.086689e-2	1	1	6.666667e-4	1.000000e+0	Charlie9,Charlie9,Charlie9	TSSK1B
Ensembl Genes	18034	DOK2	84	1.154493e-3	1.000000e+0	2.549368e-1	4.093350e+1	4.885974e-2	2	4.370281e-5	1.788909e-3	1	8.086689e-2	1.000000e+0	1.000000e+0	1.236600e+1	8.086689e-2	1	1	6.666667e-4	1.000000e+0	Charlie9,Charlie9	DOK2
Ensembl Genes	5361	AKAP11	85	1.194562e-3	1.000000e+0	2.606815e-1	1.478252e+1	2.029424e-1	3	1.815228e-4	2.683363e-3	1	8.086689e-2	1.000000e+0	1.000000e+0	1.236600e+1	8.086689e-2	1	1	6.666667e-4	1.000000e+0	Charlie9,Charlie9,Charlie9	AKAP11
Ensembl Genes	5843	LGALS3	86	1.402263e-3	1.000000e+0	3.024486e-1	3.707908e+1	5.393877e-2	2	4.824577e-5	1.788909e-3	1	8.086689e-2	1.000000e+0	1.000000e+0	1.236600e+1	8.086689e-2	1	1	6.666667e-4	1.000000e+0	Charlie9,Charlie9	LGALS3
Ensembl Genes	4484	SLC38A2	87	1.413042e-3	1.000000e+0	3.012703e-1	1.393511e+1	2.152835e-1	3	1.925613e-4	2.683363e-3	1	8.086689e-2	1.000000e+0	1.000000e+0	1.236600e+1	8.086689e-2	1	1	6.666667e-4	1.000000e+0	Charlie9,Charlie9,Charlie9	SLC38A2
Ensembl Genes	13003	APOL1	88	1.483473e-3	1.000000e+0	3.126925e-1	3.603115e+1	5.550753e-2	2	4.964896e-5	1.788909e-3	1	8.086689e-2	1.000000e+0	1.000000e+0	1.236600e+1	8.086689e-2	1	1	6.666667e-4	1.000000e+0	Charlie9,Charlie9	APOL1
Ensembl Genes	5949	ADAM20	89	1.576008e-3	1.000000e+0	3.284649e-1	3.493726e+1	5.724548e-2	2	5.120347e-5	1.788909e-3	1	8.086689e-2	1.000000e+0	1.000000e+0	1.236600e+1	8.086689e-2	1	1	6.666667e-4	1.000000e+0	Charlie9,Charlie9	ADAM20
Ensembl Genes	2222	LYZL2	90	1.765335e-3	1.000000e+0	3.638355e-1	1.288259e+1	2.328724e-1	3	2.082937e-4	2.683363e-3	1	8.086689e-2	1.000000e+0	1.000000e+0	1.236600e+1	8.086689e-2	1	1	6.666667e-4	1.000000e+0	Charlie9,Charlie9,Charlie9	LYZL2
Ensembl Genes	13512	IP6K2	91	1.780569e-3	1.000000e+0	3.629426e-1	3.282918e+1	6.092142e-2	2	5.449143e-5	1.788909e-3	1	8.086689e-2	1.000000e+0	1.000000e+0	1.236600e+1	8.086689e-2	1	1	6.666667e-4	1.000000e+0	Charlie9,Charlie9	IP6K2
Ensembl Genes	16233	MICB	92	1.908233e-3	1.000000e+0	3.847371e-1	3.168900e+1	6.311338e-2	2	5.645204e-5	1.788909e-3	1	8.086689e-2	1.000000e+0	1.000000e+0	1.236600e+1	8.086689e-2	1	1	6.666667e-4	1.000000e+0	Charlie9,Charlie9	MICB
Ensembl Genes	11752	VIL1	93	1.938327e-3	1.000000e+0	3.866024e-1	3.143677e+1	6.361976e-2	2	5.690497e-5	1.788909e-3	1	8.086689e-2	1.000000e+0	1.000000e+0	1.236600e+1	8.086689e-2	1	1	6.666667e-4	1.000000e+0	Charlie9,Charlie9	VIL1
Ensembl Genes	13229	BHLHE40	94	1.999469e-3	1.000000e+0	3.945548e-1	1.232681e+1	2.433719e-1	3	2.176851e-4	2.683363e-3	1	8.086689e-2	1.000000e+0	1.000000e+0	1.236600e+1	8.086689e-2	1	1	6.666667e-4	1.000000e+0	Charlie9,Charlie9,Charlie9	BHLHE40
Ensembl Genes	462	ZBTB8B	95	2.138949e-3	1.000000e+0	4.176354e-1	2.989367e+1	6.690380e-2	2	5.984240e-5	1.788909e-3	1	8.086689e-2	1.000000e+0	1.000000e+0	1.236600e+1	8.086689e-2	1	1	6.666667e-4	1.000000e+0	Charlie9,Charlie9	ZBTB8B
Ensembl Genes	5043	CCDC63	96	2.148904e-3	1.000000e+0	4.152085e-1	2.982278e+1	6.706283e-2	2	5.998464e-5	1.788909e-3	1	8.086689e-2	1.000000e+0	1.000000e+0	1.236600e+1	8.086689e-2	1	1	6.666667e-4	1.000000e+0	Charlie9,Charlie9	CCDC63
Ensembl Genes	12308	ADA	97	2.280488e-3	1.000000e+0	4.360904e-1	2.892979e+1	6.913289e-2	2	6.183621e-5	1.788909e-3	1	8.086689e-2	1.000000e+0	1.000000e+0	1.236600e+1	8.086689e-2	1	1	6.666667e-4	1.000000e+0	Charlie9,Charlie9	ADA
Ensembl Genes	1907	CDC42BPA	98	2.353466e-3	1.000000e+0	4.454535e-1	1.163327e+1	2.578811e-1	3	2.306629e-4	2.683363e-3	1	8.086689e-2	1.000000e+0	1.000000e+0	1.236600e+1	8.086689e-2	1	1	6.666667e-4	1.000000e+0	Charlie9,Charlie9,Charlie9	CDC42BPA
Ensembl Genes	463	ZBTB8A	99	2.360334e-3	1.000000e+0	4.422408e-1	2.842471e+1	7.036133e-2	2	6.293500e-5	1.788909e-3	1	8.086689e-2	1.000000e+0	1.000000e+0	1.236600e+1	8.086689e-2	1	1	6.666667e-4	1.000000e+0	Charlie9,Charlie9	ZBTB8A
Ensembl Genes	8972	CEP76	100	2.395845e-3	1.000000e+0	4.444053e-1	2.820822e+1	7.090131e-2	2	6.341799e-5	1.788909e-3	1	8.086689e-2	1.000000e+0	1.000000e+0	1.236600e+1	8.086689e-2	1	1	6.666667e-4	1.000000e+0	Charlie9,Charlie9	CEP76
Ensembl Genes	2368	TET1	101	2.454930e-3	1.000000e+0	4.508564e-1	2.785850e+1	7.179138e-2	2	6.421411e-5	1.788909e-3	1	8.086689e-2	1.000000e+0	1.000000e+0	1.236600e+1	8.086689e-2	1	1	6.666667e-4	1.000000e+0	Charlie9,Charlie9	TET1
Ensembl Genes	4933	LTA4H	102	2.567710e-3	1.000000e+0	4.669456e-1	2.722477e+1	7.346251e-2	2	6.570886e-5	1.788909e-3	1	8.086689e-2	1.000000e+0	1.000000e+0	1.236600e+1	8.086689e-2	1	1	6.666667e-4	1.000000e+0	Charlie9,Charlie9	LTA4H
Ensembl Genes	16601	EEF1A1	103	2.636418e-3	1.000000e+0	4.747856e-1	2.685878e+1	7.446355e-2	2	6.660424e-5	1.788909e-3	1	8.086689e-2	1.000000e+0	1.000000e+0	1.236600e+1	8.086689e-2	1	1	6.666667e-4	1.000000e+0	Charlie9,Charlie9	EEF1A1
Ensembl Genes	16639	SNX14	104	2.653094e-3	1.000000e+0	4.731946e-1	2.677211e+1	7.470462e-2	2	6.681988e-5	1.788909e-3	1	8.086689e-2	1.000000e+0	1.000000e+0	1.236600e+1	8.086689e-2	1	1	6.666667e-4	1.000000e+0	Charlie9,Charlie9	SNX14
Ensembl Genes	19727	XAGE2	105	2.658997e-3	1.000000e+0	4.697308e-1	2.674161e+1	7.478980e-2	2	6.689606e-5	1.788909e-3	1	8.086689e-2	1.000000e+0	1.000000e+0	1.236600e+1	8.086689e-2	1	1	6.666667e-4	1.000000e+0	Charlie9,Charlie9	XAGE2
Ensembl Genes	18683	CNTLN	106	2.758003e-3	1.000000e+0	4.826245e-1	1.099350e+1	2.728884e-1	3	2.440863e-4	2.683363e-3	1	8.086689e-2	1.000000e+0	1.000000e+0	1.236600e+1	8.086689e-2	1	1	6.666667e-4	1.000000e+0	Charlie9,Charlie9,Charlie9	CNTLN
Ensembl Genes	10855	WDR43	107	2.839196e-3	1.000000e+0	4.921892e-1	2.585721e+1	7.734788e-2	2	6.918415e-5	1.788909e-3	1	8.086689e-2	1.000000e+0	1.000000e+0	1.236600e+1	8.086689e-2	1	1	6.666667e-4	1.000000e+0	Charlie9,Charlie9	WDR43
Ensembl Genes	16741	TUBE1	108	2.853075e-3	1.000000e+0	4.900156e-1	2.579258e+1	7.754168e-2	2	6.935749e-5	1.788909e-3	1	8.086689e-2	1.000000e+0	1.000000e+0	1.236600e+1	8.086689e-2	1	1	6.666667e-4	1.000000e+0	Charlie9,Charlie9	TUBE1
Ensembl Genes	16018	ELOVL2	109	2.930497e-3	1.000000e+0	4.986953e-1	2.544057e+1	7.861461e-2	2	7.031718e-5	1.788909e-3	1	8.086689e-2	1.000000e+0	1.000000e+0	1.236600e+1	8.086689e-2	1	1	6.666667e-4	1.000000e+0	Charlie9,Charlie9	ELOVL2
Ensembl Genes	15120	FAM105B	110	3.074245e-3	1.000000e+0	5.184016e-1	1.057469e+1	2.836963e-1	3	2.537534e-4	2.683363e-3	1	8.086689e-2	1.000000e+0	1.000000e+0	1.236600e+1	8.086689e-2	1	1	6.666667e-4	1.000000e+0	Charlie9,Charlie9,Charlie9	FAM105B
Ensembl Genes	2010	COX20	111	3.171489e-3	1.000000e+0	5.299815e-1	2.442859e+1	8.187130e-2	2	7.323014e-5	1.788909e-3	1	8.086689e-2	1.000000e+0	1.000000e+0	1.236600e+1	8.086689e-2	1	1	6.666667e-4	1.000000e+0	Charlie9,Charlie9	COX20
Ensembl Genes	17286	C7orf72	112	3.264874e-3	1.000000e+0	5.407156e-1	2.406690e+1	8.310169e-2	2	7.433067e-5	1.788909e-3	1	8.086689e-2	1.000000e+0	1.000000e+0	1.236600e+1	8.086689e-2	1	1	6.666667e-4	1.000000e+0	Charlie9,Charlie9	C7orf72
Ensembl Genes	13888	SNX4	113	3.296296e-3	1.000000e+0	5.410884e-1	2.394867e+1	8.351195e-2	2	7.469763e-5	1.788909e-3	1	8.086689e-2	1.000000e+0	1.000000e+0	1.236600e+1	8.086689e-2	1	1	6.666667e-4	1.000000e+0	Charlie9,Charlie9	SNX4
Ensembl Genes	10857	C2orf71	114	3.327769e-3	1.000000e+0	5.414630e-1	2.383193e+1	8.392104e-2	2	7.506354e-5	1.788909e-3	1	8.086689e-2	1.000000e+0	1.000000e+0	1.236600e+1	8.086689e-2	1	1	6.666667e-4	1.000000e+0	Charlie9,Charlie9	C2orf71
Ensembl Genes	14138	TMEM212	115	3.488511e-3	1.000000e+0	5.626817e-1	2.326055e+1	8.598250e-2	2	7.690743e-5	1.788909e-3	1	8.086689e-2	1.000000e+0	1.000000e+0	1.236600e+1	8.086689e-2	1	1	6.666667e-4	1.000000e+0	Charlie9,Charlie9	TMEM212
Ensembl Genes	16667	ANKRD6	116	3.501584e-3	1.000000e+0	5.599214e-1	2.321582e+1	8.614817e-2	2	7.705561e-5	1.788909e-3	1	8.086689e-2	1.000000e+0	1.000000e+0	1.236600e+1	8.086689e-2	1	1	6.666667e-4	1.000000e+0	Charlie9,Charlie9	ANKRD6
Ensembl Genes	11440	PRPF40A	117	3.501887e-3	1.000000e+0	5.551838e-1	1.009170e+1	2.972740e-1	3	2.658980e-4	2.683363e-3	1	8.086689e-2	1.000000e+0	1.000000e+0	1.236600e+1	8.086689e-2	1	1	6.666667e-4	1.000000e+0	Charlie9,Charlie9,Charlie9	PRPF40A
Ensembl Genes	19285	QRFP	118	3.576699e-3	1.000000e+0	5.622389e-1	2.296356e+1	8.709450e-2	2	7.790206e-5	1.788909e-3	1	8.086689e-2	1.000000e+0	1.000000e+0	1.236600e+1	8.086689e-2	1	1	6.666667e-4	1.000000e+0	Charlie9,Charlie9	QRFP
Ensembl Genes	13004	MYH9	119	3.703945e-3	1.000000e+0	5.773485e-1	2.255388e+1	8.867655e-2	2	7.931713e-5	1.788909e-3	1	8.086689e-2	1.000000e+0	1.000000e+0	1.236600e+1	8.086689e-2	1	1	6.666667e-4	1.000000e+0	Charlie9,Charlie9	MYH9
Ensembl Genes	19598	SYTL5	120	3.739798e-3	1.000000e+0	5.780793e-1	2.244224e+1	8.911768e-2	2	7.971170e-5	1.788909e-3	1	8.086689e-2	1.000000e+0	1.000000e+0	1.236600e+1	8.086689e-2	1	1	6.666667e-4	1.000000e+0	Charlie9,Charlie9	SYTL5
Ensembl Genes	2601	R3HCC1L	121	3.846780e-3	1.000000e+0	5.897018e-1	2.211844e+1	9.042231e-2	2	8.087863e-5	1.788909e-3	1	8.086689e-2	1.000000e+0	1.000000e+0	1.236600e+1	8.086689e-2	1	1	6.666667e-4	1.000000e+0	Charlie9,Charlie9	R3HCC1L
Ensembl Genes	8974	PTPN2	122	3.971038e-3	1.000000e+0	6.037605e-1	2.175889e+1	9.191644e-2	2	8.221506e-5	1.788909e-3	1	8.086689e-2	1.000000e+0	1.000000e+0	1.236600e+1	8.086689e-2	1	1	6.666667e-4	1.000000e+0	Charlie9,Charlie9	PTPN2
Ensembl Genes	14014	PCOLCE2	123	4.037323e-3	1.000000e+0	6.088480e-1	2.157392e+1	9.270453e-2	2	8.291997e-5	1.788909e-3	1	8.086689e-2	1.000000e+0	1.000000e+0	1.236600e+1	8.086689e-2	1	1	6.666667e-4	1.000000e+0	Charlie9,Charlie9	PCOLCE2
Ensembl Genes	6817	ADAMTS17	124	4.099759e-3	1.000000e+0	6.132777e-1	9.534395e+0	3.146503e-1	3	2.814403e-4	2.683363e-3	1	8.086689e-2	1.000000e+0	1.000000e+0	1.236600e+1	8.086689e-2	1	1	6.666667e-4	1.000000e+0	Charlie9,Charlie9,Charlie9	ADAMTS17
Ensembl Genes	1558	KIFAP3	125	4.197198e-3	1.000000e+0	6.228306e-1	2.114594e+1	9.458079e-2	2	8.459820e-5	1.788909e-3	1	8.086689e-2	1.000000e+0	1.000000e+0	1.236600e+1	8.086689e-2	1	1	6.666667e-4	1.000000e+0	Charlie9,Charlie9	KIFAP3
Ensembl Genes	16638	NT5E	126	4.359372e-3	1.000000e+0	6.417618e-1	9.325070e+0	3.217134e-1	3	2.877580e-4	2.683363e-3	1	8.086689e-2	1.000000e+0	1.000000e+0	1.236600e+1	8.086689e-2	1	1	6.666667e-4	1.000000e+0	Charlie9,Charlie9,Charlie9	NT5E
Ensembl Genes	2369	CCAR1	127	4.851609e-3	1.000000e+0	7.086023e-1	1.962049e+1	1.019342e-1	2	9.117552e-5	1.788909e-3	1	8.086689e-2	1.000000e+0	1.000000e+0	1.236600e+1	8.086689e-2	1	1	6.666667e-4	1.000000e+0	Charlie9,Charlie9	CCAR1
Ensembl Genes	14013	TRPC1	128	4.957560e-3	1.000000e+0	7.184202e-1	1.940236e+1	1.030802e-1	2	9.220056e-5	1.788909e-3	1	8.086689e-2	1.000000e+0	1.000000e+0	1.236600e+1	8.086689e-2	1	1	6.666667e-4	1.000000e+0	Charlie9,Charlie9	TRPC1
Ensembl Genes	1975	NID1	129	5.022854e-3	1.000000e+0	7.222397e-1	1.927139e+1	1.037808e-1	2	9.282719e-5	1.788909e-3	1	8.086689e-2	1.000000e+0	1.000000e+0	1.236600e+1	8.086689e-2	1	1	6.666667e-4	1.000000e+0	Charlie9,Charlie9	NID1
Ensembl Genes	1557	SCYL3	130	5.323428e-3	1.000000e+0	7.595713e-1	1.869986e+1	1.069527e-1	2	9.566431e-5	1.788909e-3	1	8.086689e-2	1.000000e+0	1.000000e+0	1.236600e+1	8.086689e-2	1	1	6.666667e-4	1.000000e+0	Charlie9,Charlie9	SCYL3
Ensembl Genes	2221	MAP3K8	131	5.350251e-3	1.000000e+0	7.575710e-1	1.865120e+1	1.072317e-1	2	9.591384e-5	1.788909e-3	1	8.086689e-2	1.000000e+0	1.000000e+0	1.236600e+1	8.086689e-2	1	1	6.666667e-4	1.000000e+0	Charlie9,Charlie9	MAP3K8
Ensembl Genes	2602	LOXL4	132	5.504379e-3	1.000000e+0	7.734903e-1	1.837858e+1	1.088223e-1	2	9.733660e-5	1.788909e-3	1	8.086689e-2	1.000000e+0	1.000000e+0	1.236600e+1	8.086689e-2	1	1	6.666667e-4	1.000000e+0	Charlie9,Charlie9	LOXL4
Ensembl Genes	16093	HIST1H1T	133	5.582289e-3	1.000000e+0	7.785404e-1	1.786380e+2	5.597914e-3	1	5.007079e-6	8.944544e-4	1	8.086689e-2	1.000000e+0	1.000000e+0	1.236600e+1	8.086689e-2	1	1	6.666667e-4	1.000000e+0	Charlie9	HIST1H1T
Ensembl Genes	5466	EDNRB	134	5.614457e-3	1.000000e+0	7.771833e-1	8.506033e+0	3.526908e-1	3	3.154659e-4	2.683363e-3	1	8.086689e-2	1.000000e+0	1.000000e+0	1.236600e+1	8.086689e-2	1	1	6.666667e-4	1.000000e+0	Charlie9,Charlie9,Charlie9	EDNRB
Ensembl Genes	7230	HIRIP3	135	5.705450e-3	1.000000e+0	7.839288e-1	1.747710e+2	5.721774e-3	1	5.117865e-6	8.944544e-4	1	8.086689e-2	1.000000e+0	1.000000e+0	1.236600e+1	8.086689e-2	1	1	6.666667e-4	1.000000e+0	Charlie9	HIRIP3
Ensembl Genes	16854	PERP	136	5.890090e-3	1.000000e+0	8.033476e-1	1.774385e+1	1.127151e-1	2	1.008185e-4	1.788909e-3	1	8.086689e-2	1.000000e+0	1.000000e+0	1.236600e+1	8.086689e-2	1	1	6.666667e-4	1.000000e+0	Charlie9,Charlie9	PERP
Ensembl Genes	15962	FOXF2	137	6.029598e-3	1.000000e+0	8.163724e-1	1.752941e+1	1.140940e-1	2	1.020519e-4	1.788909e-3	1	8.086689e-2	1.000000e+0	1.000000e+0	1.236600e+1	8.086689e-2	1	1	6.666667e-4	1.000000e+0	Charlie9,Charlie9	FOXF2
Ensembl Genes	19599	SRPX	138	6.029796e-3	1.000000e+0	8.104832e-1	1.752911e+1	1.140959e-1	2	1.020536e-4	1.788909e-3	1	8.086689e-2	1.000000e+0	1.000000e+0	1.236600e+1	8.086689e-2	1	1	6.666667e-4	1.000000e+0	Charlie9,Charlie9	SRPX
Ensembl Genes	13621	SPCS1	139	6.154063e-3	1.000000e+0	8.212354e-1	1.619942e+2	6.173061e-3	1	5.521521e-6	8.944544e-4	1	8.086689e-2	1.000000e+0	1.000000e+0	1.236600e+1	8.086689e-2	1	1	6.666667e-4	1.000000e+0	Charlie9	SPCS1
Ensembl Genes	5883	TRMT5	140	6.370797e-3	1.000000e+0	8.440851e-1	1.703494e+1	1.174058e-1	2	1.050141e-4	1.788909e-3	1	8.086689e-2	1.000000e+0	1.000000e+0	1.236600e+1	8.086689e-2	1	1	6.666667e-4	1.000000e+0	Charlie9,Charlie9	TRMT5
Ensembl Genes	6254	GOLGA8J	141	6.459249e-3	1.000000e+0	8.497348e-1	1.691319e+1	1.182509e-1	2	1.057700e-4	1.788909e-3	1	8.086689e-2	1.000000e+0	1.000000e+0	1.236600e+1	8.086689e-2	1	1	6.666667e-4	1.000000e+0	Charlie9,Charlie9	GOLGA8J
Ensembl Genes	13887	ZNF148	142	6.465526e-3	1.000000e+0	8.445707e-1	1.690464e+1	1.183107e-1	2	1.058235e-4	1.788909e-3	1	8.086689e-2	1.000000e+0	1.000000e+0	1.236600e+1	8.086689e-2	1	1	6.666667e-4	1.000000e+0	Charlie9,Charlie9	ZNF148
Ensembl Genes	7729	SCARF1	143	6.585784e-3	1.000000e+0	8.542637e-1	1.513421e+2	6.607547e-3	1	5.910149e-6	8.944544e-4	1	8.086689e-2	1.000000e+0	1.000000e+0	1.236600e+1	8.086689e-2	1	1	6.666667e-4	1.000000e+0	Charlie9	SCARF1
Ensembl Genes	4441	TSPAN11	144	6.736149e-3	1.000000e+0	8.677002e-1	1.654768e+1	1.208629e-1	2	1.081063e-4	1.788909e-3	1	8.086689e-2	1.000000e+0	1.000000e+0	1.236600e+1	8.086689e-2	1	1	6.666667e-4	1.000000e+0	Charlie9,Charlie9	TSPAN11
Ensembl Genes	16231	HLA-B	145	7.078391e-3	1.000000e+0	9.054971e-1	1.612588e+1	1.240242e-1	2	1.109340e-4	1.788909e-3	1	8.086689e-2	1.000000e+0	1.000000e+0	1.236600e+1	8.086689e-2	1	1	6.666667e-4	1.000000e+0	Charlie9,Charlie9	HLA-B
Ensembl Genes	6010	TGFB3	146	7.189194e-3	1.000000e+0	9.133723e-1	1.599581e+1	1.250327e-1	2	1.118361e-4	1.788909e-3	1	8.086689e-2	1.000000e+0	1.000000e+0	1.236600e+1	8.086689e-2	1	1	6.666667e-4	1.000000e+0	Charlie9,Charlie9	TGFB3
Ensembl Genes	10009	SARS2	147	7.242324e-3	1.000000e+0	9.138630e-1	1.375771e+2	7.268653e-3	1	6.501478e-6	8.944544e-4	1	8.086689e-2	1.000000e+0	1.000000e+0	1.236600e+1	8.086689e-2	1	1	6.666667e-4	1.000000e+0	Charlie9	SARS2
Ensembl Genes	18386	TSPYL5	148	7.282449e-3	1.000000e+0	9.127172e-1	7.732538e+0	3.879709e-1	3	3.470223e-4	2.683363e-3	1	8.086689e-2	1.000000e+0	1.000000e+0	1.236600e+1	8.086689e-2	1	1	6.666667e-4	1.000000e+0	Charlie9,Charlie9,Charlie9	TSPYL5
Ensembl Genes	6009	TTLL5	149	7.358633e-3	1.000000e+0	9.160757e-1	1.580263e+1	1.265612e-1	2	1.132032e-4	1.788909e-3	1	8.086689e-2	1.000000e+0	1.000000e+0	1.236600e+1	8.086689e-2	1	1	6.666667e-4	1.000000e+0	Charlie9,Charlie9	TTLL5
Ensembl Genes	4654	HNRNPA1	150	7.397858e-3	1.000000e+0	9.148191e-1	1.346741e+2	7.425334e-3	1	6.641622e-6	8.944544e-4	1	8.086689e-2	1.000000e+0	1.000000e+0	1.236600e+1	8.086689e-2	1	1	6.666667e-4	1.000000e+0	Charlie9	HNRNPA1
Ensembl Genes	14837	PRDM5	151	7.412426e-3	1.000000e+0	9.105503e-1	7.682310e+0	3.905075e-1	3	3.492912e-4	2.683363e-3	1	8.086689e-2	1.000000e+0	1.000000e+0	1.236600e+1	8.086689e-2	1	1	6.666667e-4	1.000000e+0	Charlie9,Charlie9,Charlie9	PRDM5
Ensembl Genes	5885	TMEM30B	152	7.641654e-3	1.000000e+0	9.325332e-1	1.549438e+1	1.290791e-1	2	1.154553e-4	1.788909e-3	1	8.086689e-2	1.000000e+0	1.000000e+0	1.236600e+1	8.086689e-2	1	1	6.666667e-4	1.000000e+0	Charlie9,Charlie9	TMEM30B
Ensembl Genes	13619	GNL3	153	7.673960e-3	1.000000e+0	9.303548e-1	1.298106e+2	7.703530e-3	1	6.890456e-6	8.944544e-4	1	8.086689e-2	1.000000e+0	1.000000e+0	1.236600e+1	8.086689e-2	1	1	6.666667e-4	1.000000e+0	Charlie9	GNL3
Ensembl Genes	15618	WDR55	154	7.706916e-3	1.000000e+0	9.282830e-1	1.292534e+2	7.736741e-3	1	6.920162e-6	8.944544e-4	1	8.086689e-2	1.000000e+0	1.000000e+0	1.236600e+1	8.086689e-2	1	1	6.666667e-4	1.000000e+0	Charlie9	WDR55
Ensembl Genes	17873	ABCB8	155	7.963551e-3	1.000000e+0	9.530059e-1	1.250719e+2	7.995401e-3	1	7.151521e-6	8.944544e-4	1	8.086689e-2	1.000000e+0	1.000000e+0	1.236600e+1	8.086689e-2	1	1	6.666667e-4	1.000000e+0	Charlie9	ABCB8
Ensembl Genes	17287	IKZF1	156	8.008991e-3	1.000000e+0	9.522998e-1	1.511892e+1	1.322846e-1	2	1.183225e-4	1.788909e-3	1	8.086689e-2	1.000000e+0	1.000000e+0	1.236600e+1	8.086689e-2	1	1	6.666667e-4	1.000000e+0	Charlie9,Charlie9	IKZF1
Ensembl Genes	15619	DND1	157	8.074791e-3	1.000000e+0	9.540083e-1	1.233420e+2	8.107539e-3	1	7.251824e-6	8.944544e-4	1	8.086689e-2	1.000000e+0	1.000000e+0	1.236600e+1	8.086689e-2	1	1	6.666667e-4	1.000000e+0	Charlie9	DND1
Ensembl Genes	8460	CRHR1	158	8.263440e-3	1.000000e+0	9.701174e-1	1.487365e+1	1.344660e-1	2	1.202737e-4	1.788909e-3	1	8.086689e-2	1.000000e+0	1.000000e+0	1.236600e+1	8.086689e-2	1	1	6.666667e-4	1.000000e+0	Charlie9,Charlie9	CRHR1
Ensembl Genes	15819	TENM2	159	8.358385e-3	1.000000e+0	9.750923e-1	5.118693e+0	7.814495e-1	4	6.989710e-4	3.577818e-3	1	8.086689e-2	1.000000e+0	1.000000e+0	1.236600e+1	8.086689e-2	1	1	6.666667e-4	1.000000e+0	Charlie9,Charlie9,Charlie9,Charlie9	TENM2
Ensembl Genes	8459	PLEKHM1	160	8.483594e-3	1.000000e+0	9.835137e-1	1.467040e+1	1.363290e-1	2	1.219400e-4	1.788909e-3	1	8.086689e-2	1.000000e+0	1.000000e+0	1.236600e+1	8.086689e-2	1	1	6.666667e-4	1.000000e+0	Charlie9,Charlie9	PLEKHM1
Ensembl Genes	13204	NCAPH2	161	8.628865e-3	1.000000e+0	9.941417e-1	1.153898e+2	8.666275e-3	1	7.751588e-6	8.944544e-4	1	8.086689e-2	1.000000e+0	1.000000e+0	1.236600e+1	8.086689e-2	1	1	6.666667e-4	1.000000e+0	Charlie9	NCAPH2
Ensembl Genes	4934	ELK3	162	8.953141e-3	1.000000e+0	1.000000e+0	1.426221e+1	1.402307e-1	2	1.254300e-4	1.788909e-3	1	8.086689e-2	1.000000e+0	1.000000e+0	1.236600e+1	8.086689e-2	1	1	6.666667e-4	1.000000e+0	Charlie9,Charlie9	ELK3
Ensembl Genes	16254	ABHD16A	163	8.972390e-3	1.000000e+0	1.000000e+0	1.109527e+2	9.012848e-3	1	8.061582e-6	8.944544e-4	1	8.086689e-2	1.000000e+0	1.000000e+0	1.236600e+1	8.086689e-2	1	1	6.666667e-4	1.000000e+0	Charlie9	ABHD16A
Ensembl Genes	13347	STT3B	164	9.071937e-3	1.000000e+0	1.000000e+0	7.129045e+0	4.208137e-1	3	3.763987e-4	2.683363e-3	1	8.086689e-2	1.000000e+0	1.000000e+0	1.236600e+1	8.086689e-2	1	1	6.666667e-4	1.000000e+0	Charlie9,Charlie9,Charlie9	STT3B
Ensembl Genes	2113	SFMBT2	165	9.155220e-3	1.000000e+0	1.000000e+0	7.104881e+0	4.222449e-1	3	3.776788e-4	2.683363e-3	1	8.086689e-2	1.000000e+0	1.000000e+0	1.236600e+1	8.086689e-2	1	1	6.666667e-4	1.000000e+0	Charlie9,Charlie9,Charlie9	SFMBT2
Ensembl Genes	17874	ASIC3	166	9.222117e-3	1.000000e+0	1.000000e+0	1.079346e+2	9.264866e-3	1	8.287000e-6	8.944544e-4	1	8.086689e-2	1.000000e+0	1.000000e+0	1.236600e+1	8.086689e-2	1	1	6.666667e-4	1.000000e+0	Charlie9	ASIC3
Ensembl Genes	12376	PREX1	167	9.346393e-3	1.000000e+0	1.000000e+0	7.050502e+0	4.255016e-1	3	3.805918e-4	2.683363e-3	1	8.086689e-2	1.000000e+0	1.000000e+0	1.236600e+1	8.086689e-2	1	1	6.666667e-4	1.000000e+0	Charlie9,Charlie9,Charlie9	PREX1
Ensembl Genes	2009	DESI2	168	9.388356e-3	1.000000e+0	1.000000e+0	1.391153e+1	1.437656e-1	2	1.285918e-4	1.788909e-3	1	8.086689e-2	1.000000e+0	1.000000e+0	1.236600e+1	8.086689e-2	1	1	6.666667e-4	1.000000e+0	Charlie9,Charlie9	DESI2
Ensembl Genes	16521	OPN5	169	9.397644e-3	1.000000e+0	1.000000e+0	1.390431e+1	1.438402e-1	2	1.286585e-4	1.788909e-3	1	8.086689e-2	1.000000e+0	1.000000e+0	1.236600e+1	8.086689e-2	1	1	6.666667e-4	1.000000e+0	Charlie9,Charlie9	OPN5
Ensembl Genes	15408	CAST	170	9.430844e-3	1.000000e+0	1.000000e+0	1.387860e+1	1.441067e-1	2	1.288969e-4	1.788909e-3	1	8.086689e-2	1.000000e+0	1.000000e+0	1.236600e+1	8.086689e-2	1	1	6.666667e-4	1.000000e+0	Charlie9,Charlie9	CAST
Ensembl Genes	3192	HIPK3	171	9.528016e-3	1.000000e+0	1.000000e+0	1.380412e+1	1.448843e-1	2	1.295924e-4	1.788909e-3	1	8.086689e-2	1.000000e+0	1.000000e+0	1.236600e+1	8.086689e-2	1	1	6.666667e-4	1.000000e+0	Charlie9,Charlie9	HIPK3
Ensembl Genes	13203	LMF2	172	9.669532e-3	1.000000e+0	1.000000e+0	1.029173e+2	9.716544e-3	1	8.691005e-6	8.944544e-4	1	8.086689e-2	1.000000e+0	1.000000e+0	1.236600e+1	8.086689e-2	1	1	6.666667e-4	1.000000e+0	Charlie9	LMF2
Ensembl Genes	16419	LRFN2	173	9.715886e-3	1.000000e+0	1.000000e+0	6.949477e+0	4.316872e-1	3	3.861245e-4	2.683363e-3	1	8.086689e-2	1.000000e+0	1.000000e+0	1.236600e+1	8.086689e-2	1	1	6.666667e-4	1.000000e+0	Charlie9,Charlie9,Charlie9	LRFN2
Ensembl Genes	17669	NDUFA5	174	9.839389e-3	1.000000e+0	1.000000e+0	1.011320e+2	9.888072e-3	1	8.844429e-6	8.944544e-4	1	8.086689e-2	1.000000e+0	1.000000e+0	1.236600e+1	8.086689e-2	1	1	6.666667e-4	1.000000e+0	Charlie9	NDUFA5
Ensembl Genes	1647	COLGALT2	175	1.040442e-2	1.000000e+0	1.000000e+0	1.318021e+1	1.517427e-1	2	1.357269e-4	1.788909e-3	1	8.086689e-2	1.000000e+0	1.000000e+0	1.236600e+1	8.086689e-2	1	1	6.666667e-4	1.000000e+0	Charlie9,Charlie9	COLGALT2
Ensembl Genes	10687	ACP1	176	1.065963e-2	1.000000e+0	1.000000e+0	9.331144e+1	1.071680e-2	1	9.585688e-6	8.944544e-4	1	8.086689e-2	1.000000e+0	1.000000e+0	1.236600e+1	8.086689e-2	1	1	6.666667e-4	1.000000e+0	Charlie9	ACP1
Ensembl Genes	11442	RPRM	177	1.066438e-2	1.000000e+0	1.000000e+0	6.711983e+0	4.469618e-1	3	3.997869e-4	2.683363e-3	1	8.086689e-2	1.000000e+0	1.000000e+0	1.236600e+1	8.086689e-2	1	1	6.666667e-4	1.000000e+0	Charlie9,Charlie9,Charlie9	RPRM
Ensembl Genes	1646	APOBEC4	178	1.079500e-2	1.000000e+0	1.000000e+0	1.292694e+1	1.547157e-1	2	1.383861e-4	1.788909e-3	1	8.086689e-2	1.000000e+0	1.000000e+0	1.236600e+1	8.086689e-2	1	1	6.666667e-4	1.000000e+0	Charlie9,Charlie9	APOBEC4
Ensembl Genes	11396	LYPD1	179	1.081339e-2	1.000000e+0	1.000000e+0	6.677223e+0	4.492886e-1	3	4.018681e-4	2.683363e-3	1	8.086689e-2	1.000000e+0	1.000000e+0	1.236600e+1	8.086689e-2	1	1	6.666667e-4	1.000000e+0	Charlie9,Charlie9,Charlie9	LYPD1
Ensembl Genes	9391	CLPP	180	1.119101e-2	1.000000e+0	1.000000e+0	8.885694e+1	1.125405e-2	1	1.006623e-5	8.944544e-4	1	8.086689e-2	1.000000e+0	1.000000e+0	1.236600e+1	8.086689e-2	1	1	6.666667e-4	1.000000e+0	Charlie9	CLPP
Ensembl Genes	10333	LIN7B	181	1.124317e-2	1.000000e+0	1.000000e+0	8.844240e+1	1.130679e-2	1	1.011341e-5	8.944544e-4	1	8.086689e-2	1.000000e+0	1.000000e+0	1.236600e+1	8.086689e-2	1	1	6.666667e-4	1.000000e+0	Charlie9	LIN7B
Ensembl Genes	15112	ROPN1L	182	1.129348e-2	1.000000e+0	1.000000e+0	1.262298e+1	1.584412e-1	2	1.417185e-4	1.788909e-3	1	8.086689e-2	1.000000e+0	1.000000e+0	1.236600e+1	8.086689e-2	1	1	6.666667e-4	1.000000e+0	Charlie9,Charlie9	ROPN1L
Ensembl Genes	1974	LYST	183	1.148764e-2	1.000000e+0	1.000000e+0	1.250997e+1	1.598725e-1	2	1.429986e-4	1.788909e-3	1	8.086689e-2	1.000000e+0	1.000000e+0	1.236600e+1	8.086689e-2	1	1	6.666667e-4	1.000000e+0	Charlie9,Charlie9	LYST
Ensembl Genes	5188	SCARB1	184	1.175110e-2	1.000000e+0	1.000000e+0	1.236113e+1	1.617976e-1	2	1.447205e-4	1.788909e-3	1	8.086689e-2	1.000000e+0	1.000000e+0	1.236600e+1	8.086689e-2	1	1	6.666667e-4	1.000000e+0	Charlie9,Charlie9	SCARB1
Ensembl Genes	1588	RABGAP1L	185	1.184153e-2	1.000000e+0	1.000000e+0	1.231118e+1	1.624540e-1	2	1.453077e-4	1.788909e-3	1	8.086689e-2	1.000000e+0	1.000000e+0	1.236600e+1	8.086689e-2	1	1	6.666667e-4	1.000000e+0	Charlie9,Charlie9	RABGAP1L
Ensembl Genes	16253	LY6G5C	186	1.188544e-2	1.000000e+0	1.000000e+0	8.363604e+1	1.195657e-2	1	1.069461e-5	8.944544e-4	1	8.086689e-2	1.000000e+0	1.000000e+0	1.236600e+1	8.086689e-2	1	1	6.666667e-4	1.000000e+0	Charlie9	LY6G5C
Ensembl Genes	10332	SNRNP70	187	1.220120e-2	1.000000e+0	1.000000e+0	8.145855e+1	1.227618e-2	1	1.098048e-5	8.944544e-4	1	8.086689e-2	1.000000e+0	1.000000e+0	1.236600e+1	8.086689e-2	1	1	6.666667e-4	1.000000e+0	Charlie9	SNRNP70
Ensembl Genes	2112	PRKCQ	188	1.223386e-2	1.000000e+0	1.000000e+0	6.374938e+0	4.705928e-1	3	4.209238e-4	2.683363e-3	1	8.086689e-2	1.000000e+0	1.000000e+0	1.236600e+1	8.086689e-2	1	1	6.666667e-4	1.000000e+0	Charlie9,Charlie9,Charlie9	PRKCQ
Ensembl Genes	6082	RIN3	189	1.223807e-2	1.000000e+0	1.000000e+0	1.209875e+1	1.653063e-1	2	1.478589e-4	1.788909e-3	1	8.086689e-2	1.000000e+0	1.000000e+0	1.236600e+1	8.086689e-2	1	1	6.666667e-4	1.000000e+0	Charlie9,Charlie9	RIN3
Ensembl Genes	8733	NAT9	190	1.230193e-2	1.000000e+0	1.000000e+0	8.078745e+1	1.237816e-2	1	1.107170e-5	8.944544e-4	1	8.086689e-2	1.000000e+0	1.000000e+0	1.236600e+1	8.086689e-2	1	1	6.666667e-4	1.000000e+0	Charlie9	NAT9
Ensembl Genes	16637	TBX18	191	1.245205e-2	1.000000e+0	1.000000e+0	6.332638e+0	4.737362e-1	3	4.237354e-4	2.683363e-3	1	8.086689e-2	1.000000e+0	1.000000e+0	1.236600e+1	8.086689e-2	1	1	6.666667e-4	1.000000e+0	Charlie9,Charlie9,Charlie9	TBX18
Ensembl Genes	8933	MYL12A	192	1.254426e-2	1.000000e+0	1.000000e+0	7.921711e+1	1.262354e-2	1	1.129118e-5	8.944544e-4	1	8.086689e-2	1.000000e+0	1.000000e+0	1.236600e+1	8.086689e-2	1	1	6.666667e-4	1.000000e+0	Charlie9	MYL12A
Ensembl Genes	4151	SNX19	193	1.300551e-2	1.000000e+0	1.000000e+0	6.229621e+0	4.815702e-1	3	4.307426e-4	2.683363e-3	1	8.086689e-2	1.000000e+0	1.000000e+0	1.236600e+1	8.086689e-2	1	1	6.666667e-4	1.000000e+0	Charlie9,Charlie9,Charlie9	SNX19
Ensembl Genes	8732	SLC9A3R1	194	1.302952e-2	1.000000e+0	1.000000e+0	7.624818e+1	1.311507e-2	1	1.173083e-5	8.944544e-4	1	8.086689e-2	1.000000e+0	1.000000e+0	1.236600e+1	8.086689e-2	1	1	6.666667e-4	1.000000e+0	Charlie9	SLC9A3R1
Ensembl Genes	3193	KIAA1549L	195	1.324821e-2	1.000000e+0	1.000000e+0	1.160136e+1	1.723936e-1	2	1.541982e-4	1.788909e-3	1	8.086689e-2	1.000000e+0	1.000000e+0	1.236600e+1	8.086689e-2	1	1	6.666667e-4	1.000000e+0	Charlie9,Charlie9	KIAA1549L
Ensembl Genes	5197	TMEM132D	196	1.360828e-2	1.000000e+0	1.000000e+0	6.123854e+0	4.898876e-1	3	4.381821e-4	2.683363e-3	1	8.086689e-2	1.000000e+0	1.000000e+0	1.236600e+1	8.086689e-2	1	1	6.666667e-4	1.000000e+0	Charlie9,Charlie9,Charlie9	TMEM132D
Ensembl Genes	18682	BNC2	197	1.376607e-2	1.000000e+0	1.000000e+0	6.097190e+0	4.920299e-1	3	4.400983e-4	2.683363e-3	1	8.086689e-2	1.000000e+0	1.000000e+0	1.236600e+1	8.086689e-2	1	1	6.666667e-4	1.000000e+0	Charlie9,Charlie9,Charlie9	BNC2
Ensembl Genes	12236	RBM12	198	1.381128e-2	1.000000e+0	1.000000e+0	7.190387e+1	1.390746e-2	1	1.243959e-5	8.944544e-4	1	8.086689e-2	1.000000e+0	1.000000e+0	1.236600e+1	8.086689e-2	1	1	6.666667e-4	1.000000e+0	Charlie9	RBM12
Ensembl Genes	5178	EIF2B1	199	1.383980e-2	1.000000e+0	1.000000e+0	7.175469e+1	1.393637e-2	1	1.246545e-5	8.944544e-4	1	8.086689e-2	1.000000e+0	1.000000e+0	1.236600e+1	8.086689e-2	1	1	6.666667e-4	1.000000e+0	Charlie9	EIF2B1
Ensembl Genes	19246	SET	200	1.386561e-2	1.000000e+0	1.000000e+0	7.162016e+1	1.396255e-2	1	1.248886e-5	8.944544e-4	1	8.086689e-2	1.000000e+0	1.000000e+0	1.236600e+1	8.086689e-2	1	1	6.666667e-4	1.000000e+0	Charlie9	SET
Ensembl Genes	14906	MMAA	201	1.396158e-2	1.000000e+0	1.000000e+0	1.128308e+1	1.772566e-1	2	1.585479e-4	1.788909e-3	1	8.086689e-2	1.000000e+0	1.000000e+0	1.236600e+1	8.086689e-2	1	1	6.666667e-4	1.000000e+0	Charlie9,Charlie9	MMAA
Ensembl Genes	17372	GATSL2	202	1.436146e-2	1.000000e+0	1.000000e+0	1.111512e+1	1.799350e-1	2	1.609437e-4	1.788909e-3	1	8.086689e-2	1.000000e+0	1.000000e+0	1.236600e+1	8.086689e-2	1	1	6.666667e-4	1.000000e+0	Charlie9,Charlie9	GATSL2
Ensembl Genes	18798	CREB3	203	1.447383e-2	1.000000e+0	1.000000e+0	6.858944e+1	1.457950e-2	1	1.304070e-5	8.944544e-4	1	8.086689e-2	1.000000e+0	1.000000e+0	1.236600e+1	8.086689e-2	1	1	6.666667e-4	1.000000e+0	Charlie9	CREB3
Ensembl Genes	12375	SULF2	204	1.448045e-2	1.000000e+0	1.000000e+0	5.981365e+0	5.015578e-1	3	4.486205e-4	2.683363e-3	1	8.086689e-2	1.000000e+0	1.000000e+0	1.236600e+1	8.086689e-2	1	1	6.666667e-4	1.000000e+0	Charlie9,Charlie9,Charlie9	SULF2
Ensembl Genes	14836	MAD2L1	205	1.460552e-2	1.000000e+0	1.000000e+0	5.961868e+0	5.031980e-1	3	4.500877e-4	2.683363e-3	1	8.086689e-2	1.000000e+0	1.000000e+0	1.236600e+1	8.086689e-2	1	1	6.666667e-4	1.000000e+0	Charlie9,Charlie9,Charlie9	MAD2L1
Ensembl Genes	19247	PKN3	206	1.491195e-2	1.000000e+0	1.000000e+0	6.655951e+1	1.502415e-2	1	1.343842e-5	8.944544e-4	1	8.086689e-2	1.000000e+0	1.000000e+0	1.236600e+1	8.086689e-2	1	1	6.666667e-4	1.000000e+0	Charlie9	PKN3
Ensembl Genes	5151	ENSG00000256861	207	1.508014e-2	1.000000e+0	1.000000e+0	6.581157e+1	1.519490e-2	1	1.359114e-5	8.944544e-4	1	8.086689e-2	1.000000e+0	1.000000e+0	1.236600e+1	8.086689e-2	1	1	6.666667e-4	1.000000e+0	Charlie9	ENSG00000256861
Ensembl Genes	13472	TMIE	208	1.516018e-2	1.000000e+0	1.000000e+0	6.546145e+1	1.527617e-2	1	1.366383e-5	8.944544e-4	1	8.086689e-2	1.000000e+0	1.000000e+0	1.236600e+1	8.086689e-2	1	1	6.666667e-4	1.000000e+0	Charlie9	TMIE
Ensembl Genes	18408	YWHAZ	209	1.531743e-2	1.000000e+0	1.000000e+0	1.074058e+1	1.862097e-1	2	1.665560e-4	1.788909e-3	1	8.086689e-2	1.000000e+0	1.000000e+0	1.236600e+1	8.086689e-2	1	1	6.666667e-4	1.000000e+0	Charlie9,Charlie9	YWHAZ
Ensembl Genes	4251	C1S	210	1.544066e-2	1.000000e+0	1.000000e+0	6.426320e+1	1.556100e-2	1	1.391861e-5	8.944544e-4	1	8.086689e-2	1.000000e+0	1.000000e+0	1.236600e+1	8.086689e-2	1	1	6.666667e-4	1.000000e+0	Charlie9	C1S
Ensembl Genes	15115	DAP	211	1.554465e-2	1.000000e+0	1.000000e+0	5.822214e+0	5.152679e-1	3	4.608836e-4	2.683363e-3	1	8.086689e-2	1.000000e+0	1.000000e+0	1.236600e+1	8.086689e-2	1	1	6.666667e-4	1.000000e+0	Charlie9,Charlie9,Charlie9	DAP
Ensembl Genes	1885	CNIH3	212	1.585210e-2	1.000000e+0	1.000000e+0	1.054603e+1	1.896449e-1	2	1.696287e-4	1.788909e-3	1	8.086689e-2	1.000000e+0	1.000000e+0	1.236600e+1	8.086689e-2	1	1	6.666667e-4	1.000000e+0	Charlie9,Charlie9	CNIH3
Ensembl Genes	13474	PRSS46	213	1.605483e-2	1.000000e+0	1.000000e+0	6.178563e+1	1.618499e-2	1	1.447674e-5	8.944544e-4	1	8.086689e-2	1.000000e+0	1.000000e+0	1.236600e+1	8.086689e-2	1	1	6.666667e-4	1.000000e+0	Charlie9	PRSS46
Ensembl Genes	14498	LIMCH1	214	1.614555e-2	1.000000e+0	1.000000e+0	1.044337e+1	1.915091e-1	2	1.712961e-4	1.788909e-3	1	8.086689e-2	1.000000e+0	1.000000e+0	1.236600e+1	8.086689e-2	1	1	6.666667e-4	1.000000e+0	Charlie9,Charlie9	LIMCH1
Ensembl Genes	4517	RND1	215	1.627088e-2	1.000000e+0	1.000000e+0	6.095859e+1	1.640458e-2	1	1.467315e-5	8.944544e-4	1	8.086689e-2	1.000000e+0	1.000000e+0	1.236600e+1	8.086689e-2	1	1	6.666667e-4	1.000000e+0	Charlie9	RND1
Ensembl Genes	18947	CDK20	216	1.673394e-2	1.000000e+0	1.000000e+0	1.024573e+1	1.952034e-1	2	1.746005e-4	1.788909e-3	1	8.086689e-2	1.000000e+0	1.000000e+0	1.236600e+1	8.086689e-2	1	1	6.666667e-4	1.000000e+0	Charlie9,Charlie9	CDK20
Ensembl Genes	5177	DDX55	217	1.677543e-2	1.000000e+0	1.000000e+0	5.911004e+1	1.691760e-2	1	1.513202e-5	8.944544e-4	1	8.086689e-2	1.000000e+0	1.000000e+0	1.236600e+1	8.086689e-2	1	1	6.666667e-4	1.000000e+0	Charlie9	DDX55
Ensembl Genes	13227	ITPR1	218	1.687479e-2	1.000000e+0	1.000000e+0	1.019995e+1	1.960794e-1	2	1.753840e-4	1.788909e-3	1	8.086689e-2	1.000000e+0	1.000000e+0	1.236600e+1	8.086689e-2	1	1	6.666667e-4	1.000000e+0	Charlie9,Charlie9	ITPR1
Ensembl Genes	6253	TJP1	219	1.690583e-2	1.000000e+0	1.000000e+0	1.018994e+1	1.962720e-1	2	1.755563e-4	1.788909e-3	1	8.086689e-2	1.000000e+0	1.000000e+0	1.236600e+1	8.086689e-2	1	1	6.666667e-4	1.000000e+0	Charlie9,Charlie9	TJP1
Ensembl Genes	7772	P2RX5	220	1.751891e-2	1.000000e+0	1.000000e+0	5.658015e+1	1.767404e-2	1	1.580863e-5	8.944544e-4	1	8.086689e-2	1.000000e+0	1.000000e+0	1.236600e+1	8.086689e-2	1	1	6.666667e-4	1.000000e+0	Charlie9	P2RX5
Ensembl Genes	16169	OR2B3	221	1.757035e-2	1.000000e+0	1.000000e+0	5.641303e+1	1.772640e-2	1	1.585546e-5	8.944544e-4	1	8.086689e-2	1.000000e+0	1.000000e+0	1.236600e+1	8.086689e-2	1	1	6.666667e-4	1.000000e+0	Charlie9	OR2B3
Ensembl Genes	12621	GART	222	1.776150e-2	1.000000e+0	1.000000e+0	5.580051e+1	1.792098e-2	1	1.602950e-5	8.944544e-4	1	8.086689e-2	1.000000e+0	1.000000e+0	1.236600e+1	8.086689e-2	1	1	6.666667e-4	1.000000e+0	Charlie9	GART
Ensembl Genes	542	GJA9	223	1.809380e-2	1.000000e+0	1.000000e+0	5.476646e+1	1.825935e-2	1	1.633216e-5	8.944544e-4	1	8.086689e-2	1.000000e+0	1.000000e+0	1.236600e+1	8.086689e-2	1	1	6.666667e-4	1.000000e+0	Charlie9	GJA9
Ensembl Genes	16496	TMEM151B	224	1.814330e-2	1.000000e+0	1.000000e+0	5.461570e+1	1.830975e-2	1	1.637724e-5	8.944544e-4	1	8.086689e-2	1.000000e+0	1.000000e+0	1.236600e+1	8.086689e-2	1	1	6.666667e-4	1.000000e+0	Charlie9	TMEM151B
Ensembl Genes	20253	DKC1	225	1.875041e-2	1.000000e+0	1.000000e+0	5.283103e+1	1.892827e-2	1	1.693047e-5	8.944544e-4	1	8.086689e-2	1.000000e+0	1.000000e+0	1.236600e+1	8.086689e-2	1	1	6.666667e-4	1.000000e+0	Charlie9	DKC1
Ensembl Genes	225	CLCNKB	226	1.890070e-2	1.000000e+0	1.000000e+0	5.240696e+1	1.908143e-2	1	1.706747e-5	8.944544e-4	1	8.086689e-2	1.000000e+0	1.000000e+0	1.236600e+1	8.086689e-2	1	1	6.666667e-4	1.000000e+0	Charlie9	CLCNKB
Ensembl Genes	17888	RHEB	227	1.891210e-2	1.000000e+0	1.000000e+0	9.596097e+0	2.084181e-1	2	1.864204e-4	1.788909e-3	1	8.086689e-2	1.000000e+0	1.000000e+0	1.236600e+1	8.086689e-2	1	1	6.666667e-4	1.000000e+0	Charlie9,Charlie9	RHEB
Ensembl Genes	10010	MRPS12	228	1.894708e-2	1.000000e+0	1.000000e+0	5.227743e+1	1.912871e-2	1	1.710976e-5	8.944544e-4	1	8.086689e-2	1.000000e+0	1.000000e+0	1.236600e+1	8.086689e-2	1	1	6.666667e-4	1.000000e+0	Charlie9	MRPS12
Ensembl Genes	14962	FNIP2	229	1.897333e-2	1.000000e+0	1.000000e+0	9.579467e+0	2.087799e-1	2	1.867441e-4	1.788909e-3	1	8.086689e-2	1.000000e+0	1.000000e+0	1.236600e+1	8.086689e-2	1	1	6.666667e-4	1.000000e+0	Charlie9,Charlie9	FNIP2
Ensembl Genes	3792	KCTD21	230	1.902566e-2	1.000000e+0	1.000000e+0	5.205944e+1	1.920881e-2	1	1.718141e-5	8.944544e-4	1	8.086689e-2	1.000000e+0	1.000000e+0	1.236600e+1	8.086689e-2	1	1	6.666667e-4	1.000000e+0	Charlie9	KCTD21
Ensembl Genes	16676	UFL1	231	1.938946e-2	1.000000e+0	1.000000e+0	9.468540e+0	2.112258e-1	2	1.889319e-4	1.788909e-3	1	8.086689e-2	1.000000e+0	1.000000e+0	1.236600e+1	8.086689e-2	1	1	6.666667e-4	1.000000e+0	Charlie9,Charlie9	UFL1
Ensembl Genes	5991	FCF1	232	1.943187e-2	1.000000e+0	1.000000e+0	5.096066e+1	1.962298e-2	1	1.755186e-5	8.944544e-4	1	8.086689e-2	1.000000e+0	1.000000e+0	1.236600e+1	8.086689e-2	1	1	6.666667e-4	1.000000e+0	Charlie9	FCF1
Ensembl Genes	11397	NCKAP5	233	1.955233e-2	1.000000e+0	1.000000e+0	5.332068e+0	5.626335e-1	3	5.032500e-4	2.683363e-3	1	8.086689e-2	1.000000e+0	1.000000e+0	1.236600e+1	8.086689e-2	1	1	6.666667e-4	1.000000e+0	Charlie9,Charlie9,Charlie9	NCKAP5
Ensembl Genes	10291	GRIN2D	234	1.969084e-2	1.000000e+0	1.000000e+0	5.028383e+1	1.988711e-2	1	1.778811e-5	8.944544e-4	1	8.086689e-2	1.000000e+0	1.000000e+0	1.236600e+1	8.086689e-2	1	1	6.666667e-4	1.000000e+0	Charlie9	GRIN2D
Ensembl Genes	9033	ASXL3	235	1.971159e-2	1.000000e+0	1.000000e+0	5.315398e+0	5.643980e-1	3	5.048283e-4	2.683363e-3	1	8.086689e-2	1.000000e+0	1.000000e+0	1.236600e+1	8.086689e-2	1	1	6.666667e-4	1.000000e+0	Charlie9,Charlie9,Charlie9	ASXL3
Ensembl Genes	17590	DNAJC2	236	1.990302e-2	1.000000e+0	1.000000e+0	4.974241e+1	2.010357e-2	1	1.798173e-5	8.944544e-4	1	8.086689e-2	1.000000e+0	1.000000e+0	1.236600e+1	8.086689e-2	1	1	6.666667e-4	1.000000e+0	Charlie9	DNAJC2
Ensembl Genes	6250	APBA2	237	1.992438e-2	1.000000e+0	1.000000e+0	9.331076e+0	2.143375e-1	2	1.917152e-4	1.788909e-3	1	8.086689e-2	1.000000e+0	1.000000e+0	1.236600e+1	8.086689e-2	1	1	6.666667e-4	1.000000e+0	Charlie9,Charlie9	APBA2
Ensembl Genes	18948	SPIN1	238	2.004505e-2	1.000000e+0	1.000000e+0	9.300829e+0	2.150346e-1	2	1.923386e-4	1.788909e-3	1	8.086689e-2	1.000000e+0	1.000000e+0	1.236600e+1	8.086689e-2	1	1	6.666667e-4	1.000000e+0	Charlie9,Charlie9	SPIN1
Ensembl Genes	14908	ZNF827	239	2.012083e-2	1.000000e+0	1.000000e+0	9.281973e+0	2.154714e-1	2	1.927294e-4	1.788909e-3	1	8.086689e-2	1.000000e+0	1.000000e+0	1.236600e+1	8.086689e-2	1	1	6.666667e-4	1.000000e+0	Charlie9,Charlie9	ZNF827
Ensembl Genes	14544	PDGFRA	240	2.014940e-2	1.000000e+0	1.000000e+0	9.274893e+0	2.156359e-1	2	1.928765e-4	1.788909e-3	1	8.086689e-2	1.000000e+0	1.000000e+0	1.236600e+1	8.086689e-2	1	1	6.666667e-4	1.000000e+0	Charlie9,Charlie9	PDGFRA
Ensembl Genes	19253	CCBL1	241	2.020168e-2	1.000000e+0	1.000000e+0	4.899958e+1	2.040834e-2	1	1.825433e-5	8.944544e-4	1	8.086689e-2	1.000000e+0	1.000000e+0	1.236600e+1	8.086689e-2	1	1	6.666667e-4	1.000000e+0	Charlie9	CCBL1
Ensembl Genes	18796	TPM2	242	2.029623e-2	1.000000e+0	1.000000e+0	4.876896e+1	2.050485e-2	1	1.834065e-5	8.944544e-4	1	8.086689e-2	1.000000e+0	1.000000e+0	1.236600e+1	8.086689e-2	1	1	6.666667e-4	1.000000e+0	Charlie9	TPM2
Ensembl Genes	10180	TOMM40	243	2.058291e-2	1.000000e+0	1.000000e+0	4.808271e+1	2.079750e-2	1	1.860241e-5	8.944544e-4	1	8.086689e-2	1.000000e+0	1.000000e+0	1.236600e+1	8.086689e-2	1	1	6.666667e-4	1.000000e+0	Charlie9	TOMM40
Ensembl Genes	4519	CCDC65	244	2.085114e-2	1.000000e+0	1.000000e+0	4.745770e+1	2.107140e-2	1	1.884740e-5	8.944544e-4	1	8.086689e-2	1.000000e+0	1.000000e+0	1.236600e+1	8.086689e-2	1	1	6.666667e-4	1.000000e+0	Charlie9	CCDC65
Ensembl Genes	8577	COIL	245	2.090355e-2	1.000000e+0	1.000000e+0	4.733745e+1	2.112493e-2	1	1.889528e-5	8.944544e-4	1	8.086689e-2	1.000000e+0	1.000000e+0	1.236600e+1	8.086689e-2	1	1	6.666667e-4	1.000000e+0	Charlie9	COIL
Ensembl Genes	4451	FGD4	246	2.112112e-2	1.000000e+0	1.000000e+0	9.042652e+0	2.211741e-1	2	1.978301e-4	1.788909e-3	1	8.086689e-2	1.000000e+0	1.000000e+0	1.236600e+1	8.086689e-2	1	1	6.666667e-4	1.000000e+0	Charlie9,Charlie9	FGD4
Ensembl Genes	14499	PHOX2B	247	2.127867e-2	1.000000e+0	1.000000e+0	9.006503e+0	2.220618e-1	2	1.986241e-4	1.788909e-3	1	8.086689e-2	1.000000e+0	1.000000e+0	1.236600e+1	8.086689e-2	1	1	6.666667e-4	1.000000e+0	Charlie9,Charlie9	PHOX2B
Ensembl Genes	5187	NCOR2	248	2.158175e-2	1.000000e+0	1.000000e+0	8.938075e+0	2.237618e-1	2	2.001447e-4	1.788909e-3	1	8.086689e-2	1.000000e+0	1.000000e+0	1.236600e+1	8.086689e-2	1	1	6.666667e-4	1.000000e+0	Charlie9,Charlie9	NCOR2
Ensembl Genes	13926	ISY1	249	2.168902e-2	1.000000e+0	1.000000e+0	4.560489e+1	2.192747e-2	1	1.961313e-5	8.944544e-4	1	8.086689e-2	1.000000e+0	1.000000e+0	1.236600e+1	8.086689e-2	1	1	6.666667e-4	1.000000e+0	Charlie9	ISY1
Ensembl Genes	10152	ZNF45	250	2.213234e-2	1.000000e+0	1.000000e+0	4.468133e+1	2.238071e-2	1	2.001853e-5	8.944544e-4	1	8.086689e-2	1.000000e+0	1.000000e+0	1.236600e+1	8.086689e-2	1	1	6.666667e-4	1.000000e+0	Charlie9	ZNF45
Ensembl Genes	19252	C9orf114	251	2.241810e-2	1.000000e+0	1.000000e+0	4.410537e+1	2.267298e-2	1	2.027994e-5	8.944544e-4	1	8.086689e-2	1.000000e+0	1.000000e+0	1.236600e+1	8.086689e-2	1	1	6.666667e-4	1.000000e+0	Charlie9	C9orf114
Ensembl Genes	1650	EDEM3	252	2.248424e-2	1.000000e+0	1.000000e+0	8.742564e+0	2.287658e-1	2	2.046206e-4	1.788909e-3	1	8.086689e-2	1.000000e+0	1.000000e+0	1.236600e+1	8.086689e-2	1	1	6.666667e-4	1.000000e+0	Charlie9,Charlie9	EDEM3
Ensembl Genes	17711	SSMEM1	253	2.277671e-2	1.000000e+0	1.000000e+0	4.340303e+1	2.303987e-2	1	2.060811e-5	8.944544e-4	1	8.086689e-2	1.000000e+0	1.000000e+0	1.236600e+1	8.086689e-2	1	1	6.666667e-4	1.000000e+0	Charlie9	SSMEM1
Ensembl Genes	10292	GRWD1	254	2.305464e-2	1.000000e+0	1.000000e+0	4.287371e+1	2.332432e-2	1	2.086254e-5	8.944544e-4	1	8.086689e-2	1.000000e+0	1.000000e+0	1.236600e+1	8.086689e-2	1	1	6.666667e-4	1.000000e+0	Charlie9	GRWD1
Ensembl Genes	18678	SNAPC3	255	2.309408e-2	1.000000e+0	1.000000e+0	8.616979e+0	2.320999e-1	2	2.076028e-4	1.788909e-3	1	8.086689e-2	1.000000e+0	1.000000e+0	1.236600e+1	8.086689e-2	1	1	6.666667e-4	1.000000e+0	Charlie9,Charlie9	SNAPC3
Ensembl Genes	18910	NMRK1	256	2.310045e-2	1.000000e+0	1.000000e+0	4.278770e+1	2.337120e-2	1	2.090447e-5	8.944544e-4	1	8.086689e-2	1.000000e+0	1.000000e+0	1.236600e+1	8.086689e-2	1	1	6.666667e-4	1.000000e+0	Charlie9	NMRK1
Ensembl Genes	19724	XAGE2B	257	2.324225e-2	1.000000e+0	1.000000e+0	8.587215e+0	2.329044e-1	2	2.083224e-4	1.788909e-3	1	8.086689e-2	1.000000e+0	1.000000e+0	1.236600e+1	8.086689e-2	1	1	6.666667e-4	1.000000e+0	Charlie9,Charlie9	XAGE2B
Ensembl Genes	5150	DIABLO	258	2.350726e-2	1.000000e+0	1.000000e+0	4.203851e+1	2.378771e-2	1	2.127703e-5	8.944544e-4	1	8.086689e-2	1.000000e+0	1.000000e+0	1.236600e+1	8.086689e-2	1	1	6.666667e-4	1.000000e+0	Charlie9	DIABLO
Ensembl Genes	16019	SMIM13	259	2.371213e-2	1.000000e+0	1.000000e+0	4.167095e+1	2.399753e-2	1	2.146470e-5	8.944544e-4	1	8.086689e-2	1.000000e+0	1.000000e+0	1.236600e+1	8.086689e-2	1	1	6.666667e-4	1.000000e+0	Charlie9	SMIM13
Ensembl Genes	15274	TRIM23	260	2.373388e-2	1.000000e+0	1.000000e+0	4.163231e+1	2.401981e-2	1	2.148462e-5	8.944544e-4	1	8.086689e-2	1.000000e+0	1.000000e+0	1.236600e+1	8.086689e-2	1	1	6.666667e-4	1.000000e+0	Charlie9	TRIM23
Ensembl Genes	14139	FNDC3B	261	2.375074e-2	1.000000e+0	1.000000e+0	8.487191e+0	2.356492e-1	2	2.107775e-4	1.788909e-3	1	8.086689e-2	1.000000e+0	1.000000e+0	1.236600e+1	8.086689e-2	1	1	6.666667e-4	1.000000e+0	Charlie9,Charlie9	FNDC3B
Ensembl Genes	6508	RPS27L	262	2.380788e-2	1.000000e+0	1.000000e+0	4.150134e+1	2.409561e-2	1	2.155242e-5	8.944544e-4	1	8.086689e-2	1.000000e+0	1.000000e+0	1.236600e+1	8.086689e-2	1	1	6.666667e-4	1.000000e+0	Charlie9	RPS27L
Ensembl Genes	9046	SLC39A6	263	2.383572e-2	1.000000e+0	1.000000e+0	4.145227e+1	2.412413e-2	1	2.157793e-5	8.944544e-4	1	8.086689e-2	1.000000e+0	1.000000e+0	1.236600e+1	8.086689e-2	1	1	6.666667e-4	1.000000e+0	Charlie9	SLC39A6
Ensembl Genes	15273	PPWD1	264	2.385594e-2	1.000000e+0	1.000000e+0	4.141672e+1	2.414484e-2	1	2.159646e-5	8.944544e-4	1	8.086689e-2	1.000000e+0	1.000000e+0	1.236600e+1	8.086689e-2	1	1	6.666667e-4	1.000000e+0	Charlie9	PPWD1
Ensembl Genes	14057	P2RY13	265	2.388073e-2	1.000000e+0	1.000000e+0	4.137320e+1	2.417023e-2	1	2.161917e-5	8.944544e-4	1	8.086689e-2	1.000000e+0	1.000000e+0	1.236600e+1	8.086689e-2	1	1	6.666667e-4	1.000000e+0	Charlie9	P2RY13
Ensembl Genes	13802	ATG3	266	2.408743e-2	1.000000e+0	1.000000e+0	4.101385e+1	2.438201e-2	1	2.180859e-5	8.944544e-4	1	8.086689e-2	1.000000e+0	1.000000e+0	1.236600e+1	8.086689e-2	1	1	6.666667e-4	1.000000e+0	Charlie9	ATG3
Ensembl Genes	3776	CAPN5	267	2.412518e-2	1.000000e+0	1.000000e+0	4.094889e+1	2.442069e-2	1	2.184319e-5	8.944544e-4	1	8.086689e-2	1.000000e+0	1.000000e+0	1.236600e+1	8.086689e-2	1	1	6.666667e-4	1.000000e+0	Charlie9	CAPN5
Ensembl Genes	19919	BEX5	268	2.423994e-2	1.000000e+0	1.000000e+0	4.075262e+1	2.453830e-2	1	2.194839e-5	8.944544e-4	1	8.086689e-2	1.000000e+0	1.000000e+0	1.236600e+1	8.086689e-2	1	1	6.666667e-4	1.000000e+0	Charlie9	BEX5
Ensembl Genes	10821	ATRAID	269	2.432420e-2	1.000000e+0	1.000000e+0	4.060972e+1	2.462465e-2	1	2.202562e-5	8.944544e-4	1	8.086689e-2	1.000000e+0	1.000000e+0	1.236600e+1	8.086689e-2	1	1	6.666667e-4	1.000000e+0	Charlie9	ATRAID
Ensembl Genes	10163	ZNF226	270	2.505169e-2	1.000000e+0	1.000000e+0	3.941579e+1	2.537054e-2	1	2.269279e-5	8.944544e-4	1	8.086689e-2	1.000000e+0	1.000000e+0	1.236600e+1	8.086689e-2	1	1	6.666667e-4	1.000000e+0	Charlie9	ZNF226
Ensembl Genes	15399	ARSK	271	2.507912e-2	1.000000e+0	1.000000e+0	3.937214e+1	2.539867e-2	1	2.271795e-5	8.944544e-4	1	8.086689e-2	1.000000e+0	1.000000e+0	1.236600e+1	8.086689e-2	1	1	6.666667e-4	1.000000e+0	Charlie9	ARSK
Ensembl Genes	4983	SLC41A2	272	2.540962e-2	1.000000e+0	1.000000e+0	8.181988e+0	2.444394e-1	2	2.186399e-4	1.788909e-3	1	8.086689e-2	1.000000e+0	1.000000e+0	1.236600e+1	8.086689e-2	1	1	6.666667e-4	1.000000e+0	Charlie9,Charlie9	SLC41A2
Ensembl Genes	7831	MED31	273	2.570175e-2	1.000000e+0	1.000000e+0	3.840613e+1	2.603751e-2	1	2.328936e-5	8.944544e-4	1	8.086689e-2	1.000000e+0	1.000000e+0	1.236600e+1	8.086689e-2	1	1	6.666667e-4	1.000000e+0	Charlie9	MED31
Ensembl Genes	14845	CCNA2	274	2.590692e-2	1.000000e+0	1.000000e+0	3.809798e+1	2.624811e-2	1	2.347774e-5	8.944544e-4	1	8.086689e-2	1.000000e+0	1.000000e+0	1.236600e+1	8.086689e-2	1	1	6.666667e-4	1.000000e+0	Charlie9	CCNA2
Ensembl Genes	10819	TCF23	275	2.597276e-2	1.000000e+0	1.000000e+0	3.800012e+1	2.631570e-2	1	2.353820e-5	8.944544e-4	1	8.086689e-2	1.000000e+0	1.000000e+0	1.236600e+1	8.086689e-2	1	1	6.666667e-4	1.000000e+0	Charlie9	TCF23
Ensembl Genes	3078	SBF2	276	2.611650e-2	1.000000e+0	1.000000e+0	8.060844e+0	2.481130e-1	2	2.219257e-4	1.788909e-3	1	8.086689e-2	1.000000e+0	1.000000e+0	1.236600e+1	8.086689e-2	1	1	6.666667e-4	1.000000e+0	Charlie9,Charlie9	SBF2
Ensembl Genes	20254	MPP1	277	2.618777e-2	1.000000e+0	1.000000e+0	3.768400e+1	2.653646e-2	1	2.373566e-5	8.944544e-4	1	8.086689e-2	1.000000e+0	1.000000e+0	1.236600e+1	8.086689e-2	1	1	6.666667e-4	1.000000e+0	Charlie9	MPP1
Ensembl Genes	14665	SHROOM3	278	2.631869e-2	1.000000e+0	1.000000e+0	8.027093e+0	2.491562e-1	2	2.228589e-4	1.788909e-3	1	8.086689e-2	1.000000e+0	1.000000e+0	1.236600e+1	8.086689e-2	1	1	6.666667e-4	1.000000e+0	Charlie9,Charlie9	SHROOM3
Ensembl Genes	18489	TATDN1	279	2.635175e-2	1.000000e+0	1.000000e+0	3.744636e+1	2.670487e-2	1	2.388628e-5	8.944544e-4	1	8.086689e-2	1.000000e+0	1.000000e+0	1.236600e+1	8.086689e-2	1	1	6.666667e-4	1.000000e+0	Charlie9	TATDN1
Ensembl Genes	14667	SEPT11	280	2.641197e-2	1.000000e+0	1.000000e+0	8.011652e+0	2.496364e-1	2	2.232884e-4	1.788909e-3	1	8.086689e-2	1.000000e+0	1.000000e+0	1.236600e+1	8.086689e-2	1	1	6.666667e-4	1.000000e+0	Charlie9,Charlie9	SEPT11
Ensembl Genes	17226	YAE1D1	281	2.645589e-2	1.000000e+0	1.000000e+0	8.004411e+0	2.498622e-1	2	2.234904e-4	1.788909e-3	1	8.086689e-2	1.000000e+0	1.000000e+0	1.236600e+1	8.086689e-2	1	1	6.666667e-4	1.000000e+0	Charlie9,Charlie9	YAE1D1
Ensembl Genes	15450	MCC	282	2.646740e-2	1.000000e+0	1.000000e+0	3.728054e+1	2.682365e-2	1	2.399253e-5	8.944544e-4	1	8.086689e-2	1.000000e+0	1.000000e+0	1.236600e+1	8.086689e-2	1	1	6.666667e-4	1.000000e+0	Charlie9	MCC
Ensembl Genes	9971	ZNF540	283	2.673934e-2	1.000000e+0	1.000000e+0	3.689626e+1	2.710301e-2	1	2.424241e-5	8.944544e-4	1	8.086689e-2	1.000000e+0	1.000000e+0	1.236600e+1	8.086689e-2	1	1	6.666667e-4	1.000000e+0	Charlie9	ZNF540
Ensembl Genes	15958	EXOC2	284	2.693091e-2	1.000000e+0	1.000000e+0	7.927219e+0	2.522953e-1	2	2.256666e-4	1.788909e-3	1	8.086689e-2	1.000000e+0	1.000000e+0	1.236600e+1	8.086689e-2	1	1	6.666667e-4	1.000000e+0	Charlie9,Charlie9	EXOC2
Ensembl Genes	17225	POU6F2	285	2.704078e-2	1.000000e+0	1.000000e+0	7.909653e+0	2.528556e-1	2	2.261678e-4	1.788909e-3	1	8.086689e-2	1.000000e+0	1.000000e+0	1.236600e+1	8.086689e-2	1	1	6.666667e-4	1.000000e+0	Charlie9,Charlie9	POU6F2
Ensembl Genes	10070	EGLN2	286	2.706862e-2	1.000000e+0	1.000000e+0	3.644131e+1	2.744138e-2	1	2.454506e-5	8.944544e-4	1	8.086689e-2	1.000000e+0	1.000000e+0	1.236600e+1	8.086689e-2	1	1	6.666667e-4	1.000000e+0	Charlie9	EGLN2
Ensembl Genes	6670	WDR61	287	2.707090e-2	1.000000e+0	1.000000e+0	3.643820e+1	2.744373e-2	1	2.454716e-5	8.944544e-4	1	8.086689e-2	1.000000e+0	1.000000e+0	1.236600e+1	8.086689e-2	1	1	6.666667e-4	1.000000e+0	Charlie9	WDR61
Ensembl Genes	1204	CGN	288	2.729934e-2	1.000000e+0	1.000000e+0	3.612906e+1	2.767855e-2	1	2.475720e-5	8.944544e-4	1	8.086689e-2	1.000000e+0	1.000000e+0	1.236600e+1	8.086689e-2	1	1	6.666667e-4	1.000000e+0	Charlie9	CGN
Ensembl Genes	9390	ACER1	289	2.755168e-2	1.000000e+0	1.000000e+0	3.579355e+1	2.793799e-2	1	2.498926e-5	8.944544e-4	1	8.086689e-2	1.000000e+0	1.000000e+0	1.236600e+1	8.086689e-2	1	1	6.666667e-4	1.000000e+0	Charlie9	ACER1
Ensembl Genes	7631	KLHL36	290	2.770251e-2	1.000000e+0	1.000000e+0	3.559592e+1	2.809311e-2	1	2.512801e-5	8.944544e-4	1	8.086689e-2	1.000000e+0	1.000000e+0	1.236600e+1	8.086689e-2	1	1	6.666667e-4	1.000000e+0	Charlie9	KLHL36
Ensembl Genes	15996	RIOK1	291	2.784991e-2	1.000000e+0	1.000000e+0	3.540486e+1	2.824471e-2	1	2.526361e-5	8.944544e-4	1	8.086689e-2	1.000000e+0	1.000000e+0	1.236600e+1	8.086689e-2	1	1	6.666667e-4	1.000000e+0	Charlie9	RIOK1
Ensembl Genes	4429	MRPS35	292	2.803754e-2	1.000000e+0	1.000000e+0	3.516455e+1	2.843773e-2	1	2.543625e-5	8.944544e-4	1	8.086689e-2	1.000000e+0	1.000000e+0	1.236600e+1	8.086689e-2	1	1	6.666667e-4	1.000000e+0	Charlie9	MRPS35
Ensembl Genes	2890	CHID1	293	2.824753e-2	1.000000e+0	1.000000e+0	3.489938e+1	2.865380e-2	1	2.562952e-5	8.944544e-4	1	8.086689e-2	1.000000e+0	1.000000e+0	1.236600e+1	8.086689e-2	1	1	6.666667e-4	1.000000e+0	Charlie9	CHID1
Ensembl Genes	5165	OGFOD2	294	2.855124e-2	1.000000e+0	1.000000e+0	3.452278e+1	2.896638e-2	1	2.590911e-5	8.944544e-4	1	8.086689e-2	1.000000e+0	1.000000e+0	1.236600e+1	8.086689e-2	1	1	6.666667e-4	1.000000e+0	Charlie9	OGFOD2
Ensembl Genes	2443	ADK	295	2.924233e-2	1.000000e+0	1.000000e+0	7.578802e+0	2.638939e-1	2	2.360411e-4	1.788909e-3	1	8.086689e-2	1.000000e+0	1.000000e+0	1.236600e+1	8.086689e-2	1	1	6.666667e-4	1.000000e+0	Charlie9,Charlie9	ADK
Ensembl Genes	16168	OR2W1	296	2.927900e-2	1.000000e+0	1.000000e+0	3.365214e+1	2.971579e-2	1	2.657942e-5	8.944544e-4	1	8.086689e-2	1.000000e+0	1.000000e+0	1.236600e+1	8.086689e-2	1	1	6.666667e-4	1.000000e+0	Charlie9	OR2W1
Ensembl Genes	10179	PVRL2	297	2.930934e-2	1.000000e+0	1.000000e+0	3.361678e+1	2.974705e-2	1	2.660738e-5	8.944544e-4	1	8.086689e-2	1.000000e+0	1.000000e+0	1.236600e+1	8.086689e-2	1	1	6.666667e-4	1.000000e+0	Charlie9	PVRL2
Ensembl Genes	6252	NDNL2	298	2.959242e-2	1.000000e+0	1.000000e+0	7.529615e+0	2.656178e-1	2	2.375830e-4	1.788909e-3	1	8.086689e-2	1.000000e+0	1.000000e+0	1.236600e+1	8.086689e-2	1	1	6.666667e-4	1.000000e+0	Charlie9,Charlie9	NDNL2
Ensembl Genes	7728	SLC43A2	299	2.961197e-2	1.000000e+0	1.000000e+0	3.326808e+1	3.005885e-2	1	2.688627e-5	8.944544e-4	1	8.086689e-2	1.000000e+0	1.000000e+0	1.236600e+1	8.086689e-2	1	1	6.666667e-4	1.000000e+0	Charlie9	SLC43A2
Ensembl Genes	5852	OTX2	300	2.985600e-2	1.000000e+0	1.000000e+0	7.493153e+0	2.669103e-1	2	2.387391e-4	1.788909e-3	1	8.086689e-2	1.000000e+0	1.000000e+0	1.236600e+1	8.086689e-2	1	1	6.666667e-4	1.000000e+0	Charlie9,Charlie9	OTX2
Ensembl Genes	17712	CPA2	301	2.988606e-2	1.000000e+0	1.000000e+0	3.295833e+1	3.034134e-2	1	2.713895e-5	8.944544e-4	1	8.086689e-2	1.000000e+0	1.000000e+0	1.236600e+1	8.086689e-2	1	1	6.666667e-4	1.000000e+0	Charlie9	CPA2
Ensembl Genes	10807	CENPA	302	2.994633e-2	1.000000e+0	1.000000e+0	3.289099e+1	3.040347e-2	1	2.719451e-5	8.944544e-4	1	8.086689e-2	1.000000e+0	1.000000e+0	1.236600e+1	8.086689e-2	1	1	6.666667e-4	1.000000e+0	Charlie9	CENPA
Ensembl Genes	15961	FOXQ1	303	3.016323e-2	1.000000e+0	1.000000e+0	7.451256e+0	2.684111e-1	2	2.400815e-4	1.788909e-3	1	8.086689e-2	1.000000e+0	1.000000e+0	1.236600e+1	8.086689e-2	1	1	6.666667e-4	1.000000e+0	Charlie9,Charlie9	FOXQ1
Ensembl Genes	4551	RACGAP1	304	3.028664e-2	1.000000e+0	1.000000e+0	3.251574e+1	3.075434e-2	1	2.750835e-5	8.944544e-4	1	8.086689e-2	1.000000e+0	1.000000e+0	1.236600e+1	8.086689e-2	1	1	6.666667e-4	1.000000e+0	Charlie9	RACGAP1
Ensembl Genes	18676	FREM1	305	3.040640e-2	1.000000e+0	1.000000e+0	7.418546e+0	2.695946e-1	2	2.411401e-4	1.788909e-3	1	8.086689e-2	1.000000e+0	1.000000e+0	1.236600e+1	8.086689e-2	1	1	6.666667e-4	1.000000e+0	Charlie9,Charlie9	FREM1
Ensembl Genes	5850	TMEM260	306	3.041516e-2	1.000000e+0	1.000000e+0	7.417374e+0	2.696372e-1	2	2.411782e-4	1.788909e-3	1	8.086689e-2	1.000000e+0	1.000000e+0	1.236600e+1	8.086689e-2	1	1	6.666667e-4	1.000000e+0	Charlie9,Charlie9	TMEM260
Ensembl Genes	15407	PCSK1	307	3.042079e-2	1.000000e+0	1.000000e+0	7.416622e+0	2.696646e-1	2	2.412026e-4	1.788909e-3	1	8.086689e-2	1.000000e+0	1.000000e+0	1.236600e+1	8.086689e-2	1	1	6.666667e-4	1.000000e+0	Charlie9,Charlie9	PCSK1
Ensembl Genes	2145	DCLRE1C	308	3.045676e-2	1.000000e+0	1.000000e+0	3.233131e+1	3.092977e-2	1	2.766527e-5	8.944544e-4	1	8.086689e-2	1.000000e+0	1.000000e+0	1.236600e+1	8.086689e-2	1	1	6.666667e-4	1.000000e+0	Charlie9	DCLRE1C
Ensembl Genes	483	HMGB4	309	3.050392e-2	1.000000e+0	1.000000e+0	7.405537e+0	2.700682e-1	2	2.415637e-4	1.788909e-3	1	8.086689e-2	1.000000e+0	1.000000e+0	1.236600e+1	8.086689e-2	1	1	6.666667e-4	1.000000e+0	Charlie9,Charlie9	HMGB4
Ensembl Genes	4682	OR2AP1	310	3.064653e-2	1.000000e+0	1.000000e+0	3.212797e+1	3.112553e-2	1	2.784036e-5	8.944544e-4	1	8.086689e-2	1.000000e+0	1.000000e+0	1.236600e+1	8.086689e-2	1	1	6.666667e-4	1.000000e+0	Charlie9	OR2AP1
Ensembl Genes	5172	SETD8	311	3.087944e-2	1.000000e+0	1.000000e+0	3.188184e+1	3.136582e-2	1	2.805530e-5	8.944544e-4	1	8.086689e-2	1.000000e+0	1.000000e+0	1.236600e+1	8.086689e-2	1	1	6.666667e-4	1.000000e+0	Charlie9	SETD8
Ensembl Genes	321	TCEB3	312	3.101197e-2	1.000000e+0	1.000000e+0	3.174344e+1	3.150258e-2	1	2.817762e-5	8.944544e-4	1	8.086689e-2	1.000000e+0	1.000000e+0	1.236600e+1	8.086689e-2	1	1	6.666667e-4	1.000000e+0	Charlie9	TCEB3
Ensembl Genes	13776	CD47	313	3.102069e-2	1.000000e+0	1.000000e+0	7.337628e+0	2.725676e-1	2	2.437993e-4	1.788909e-3	1	8.086689e-2	1.000000e+0	1.000000e+0	1.236600e+1	8.086689e-2	1	1	6.666667e-4	1.000000e+0	Charlie9,Charlie9	CD47
Ensembl Genes	4450	BICD1	314	3.120921e-2	1.000000e+0	1.000000e+0	7.313275e+0	2.734753e-1	2	2.446112e-4	1.788909e-3	1	8.086689e-2	1.000000e+0	1.000000e+0	1.236600e+1	8.086689e-2	1	1	6.666667e-4	1.000000e+0	Charlie9,Charlie9	BICD1
Ensembl Genes	16160	ZSCAN12	315	3.122776e-2	1.000000e+0	1.000000e+0	3.152060e+1	3.172529e-2	1	2.837682e-5	8.944544e-4	1	8.086689e-2	1.000000e+0	1.000000e+0	1.236600e+1	8.086689e-2	1	1	6.666667e-4	1.000000e+0	Charlie9	ZSCAN12
Ensembl Genes	14286	PIGZ	316	3.123646e-2	1.000000e+0	1.000000e+0	3.151167e+1	3.173428e-2	1	2.838486e-5	8.944544e-4	1	8.086689e-2	1.000000e+0	1.000000e+0	1.236600e+1	8.086689e-2	1	1	6.666667e-4	1.000000e+0	Charlie9	PIGZ
Ensembl Genes	1649	C1orf21	317	3.131645e-2	1.000000e+0	1.000000e+0	7.299519e+0	2.739907e-1	2	2.450722e-4	1.788909e-3	1	8.086689e-2	1.000000e+0	1.000000e+0	1.236600e+1	8.086689e-2	1	1	6.666667e-4	1.000000e+0	Charlie9,Charlie9	C1orf21
Ensembl Genes	2569	DNTT	318	3.144198e-2	1.000000e+0	1.000000e+0	3.130239e+1	3.194644e-2	1	2.857463e-5	8.944544e-4	1	8.086689e-2	1.000000e+0	1.000000e+0	1.236600e+1	8.086689e-2	1	1	6.666667e-4	1.000000e+0	Charlie9	DNTT
Ensembl Genes	16625	UBE3D	319	3.172235e-2	1.000000e+0	1.000000e+0	7.248086e+0	2.759349e-1	2	2.468112e-4	1.788909e-3	1	8.086689e-2	1.000000e+0	1.000000e+0	1.236600e+1	8.086689e-2	1	1	6.666667e-4	1.000000e+0	Charlie9,Charlie9	UBE3D
Ensembl Genes	7088	FOPNL	320	3.174583e-2	1.000000e+0	1.000000e+0	3.099796e+1	3.226019e-2	1	2.885527e-5	8.944544e-4	1	8.086689e-2	1.000000e+0	1.000000e+0	1.236600e+1	8.086689e-2	1	1	6.666667e-4	1.000000e+0	Charlie9	FOPNL
Ensembl Genes	15118	TRIO	321	3.204941e-2	1.000000e+0	1.000000e+0	7.207355e+0	2.774943e-1	2	2.482060e-4	1.788909e-3	1	8.086689e-2	1.000000e+0	1.000000e+0	1.236600e+1	8.086689e-2	1	1	6.666667e-4	1.000000e+0	Charlie9,Charlie9	TRIO
Ensembl Genes	3077	SWAP70	322	3.273574e-2	1.000000e+0	1.000000e+0	7.123870e+0	2.807463e-1	2	2.511148e-4	1.788909e-3	1	8.086689e-2	1.000000e+0	1.000000e+0	1.236600e+1	8.086689e-2	1	1	6.666667e-4	1.000000e+0	Charlie9,Charlie9	SWAP70
Ensembl Genes	335	NIPAL3	323	3.346118e-2	1.000000e+0	1.000000e+0	2.938299e+1	3.403330e-2	1	3.044123e-5	8.944544e-4	1	8.086689e-2	1.000000e+0	1.000000e+0	1.236600e+1	8.086689e-2	1	1	6.666667e-4	1.000000e+0	Charlie9	NIPAL3
Ensembl Genes	10806	SLC35F6	324	3.351519e-2	1.000000e+0	1.000000e+0	2.933483e+1	3.408917e-2	1	3.049121e-5	8.944544e-4	1	8.086689e-2	1.000000e+0	1.000000e+0	1.236600e+1	8.086689e-2	1	1	6.666667e-4	1.000000e+0	Charlie9	SLC35F6
Ensembl Genes	16636	KIAA1009	325	3.358769e-2	1.000000e+0	1.000000e+0	7.023810e+0	2.847458e-1	2	2.546921e-4	1.788909e-3	1	8.086689e-2	1.000000e+0	1.000000e+0	1.236600e+1	8.086689e-2	1	1	6.666667e-4	1.000000e+0	Charlie9,Charlie9	KIAA1009
Ensembl Genes	7326	ABCC11	326	3.362054e-2	1.000000e+0	1.000000e+0	2.924132e+1	3.419819e-2	1	3.058872e-5	8.944544e-4	1	8.086689e-2	1.000000e+0	1.000000e+0	1.236600e+1	8.086689e-2	1	1	6.666667e-4	1.000000e+0	Charlie9	ABCC11
Ensembl Genes	13705	PPP4R2	327	3.409992e-2	1.000000e+0	1.000000e+0	6.965459e+0	2.871311e-1	2	2.568257e-4	1.788909e-3	1	8.086689e-2	1.000000e+0	1.000000e+0	1.236600e+1	8.086689e-2	1	1	6.666667e-4	1.000000e+0	Charlie9,Charlie9	PPP4R2
Ensembl Genes	12624	DONSON	328	3.440940e-2	1.000000e+0	1.000000e+0	2.855935e+1	3.501480e-2	1	3.131914e-5	8.944544e-4	1	8.086689e-2	1.000000e+0	1.000000e+0	1.236600e+1	8.086689e-2	1	1	6.666667e-4	1.000000e+0	Charlie9	DONSON
Ensembl Genes	14866	PGRMC2	329	3.473235e-2	1.000000e+0	1.000000e+0	6.895199e+0	2.900569e-1	2	2.594426e-4	1.788909e-3	1	8.086689e-2	1.000000e+0	1.000000e+0	1.236600e+1	8.086689e-2	1	1	6.666667e-4	1.000000e+0	Charlie9,Charlie9	PGRMC2
Ensembl Genes	14429	BST1	330	3.473269e-2	1.000000e+0	1.000000e+0	2.828882e+1	3.534965e-2	1	3.161865e-5	8.944544e-4	1	8.086689e-2	1.000000e+0	1.000000e+0	1.236600e+1	8.086689e-2	1	1	6.666667e-4	1.000000e+0	Charlie9	BST1
Ensembl Genes	18381	UQCRB	331	3.490240e-2	1.000000e+0	1.000000e+0	2.814881e+1	3.552548e-2	1	3.177592e-5	8.944544e-4	1	8.086689e-2	1.000000e+0	1.000000e+0	1.236600e+1	8.086689e-2	1	1	6.666667e-4	1.000000e+0	Charlie9	UQCRB
Ensembl Genes	16665	UBE2J1	332	3.492088e-2	1.000000e+0	1.000000e+0	2.813365e+1	3.554462e-2	1	3.179304e-5	8.944544e-4	1	8.086689e-2	1.000000e+0	1.000000e+0	1.236600e+1	8.086689e-2	1	1	6.666667e-4	1.000000e+0	Charlie9	UBE2J1
Ensembl Genes	2130	CCDC3	333	3.493057e-2	1.000000e+0	1.000000e+0	6.873570e+0	2.909696e-1	2	2.602590e-4	1.788909e-3	1	8.086689e-2	1.000000e+0	1.000000e+0	1.236600e+1	8.086689e-2	1	1	6.666667e-4	1.000000e+0	Charlie9,Charlie9	CCDC3
Ensembl Genes	4653	CBX5	334	3.497254e-2	1.000000e+0	1.000000e+0	2.809135e+1	3.559815e-2	1	3.184092e-5	8.944544e-4	1	8.086689e-2	1.000000e+0	1.000000e+0	1.236600e+1	8.086689e-2	1	1	6.666667e-4	1.000000e+0	Charlie9	CBX5
Ensembl Genes	17290	GRB10	335	3.498581e-2	1.000000e+0	1.000000e+0	6.867576e+0	2.912236e-1	2	2.604862e-4	1.788909e-3	1	8.086689e-2	1.000000e+0	1.000000e+0	1.236600e+1	8.086689e-2	1	1	6.666667e-4	1.000000e+0	Charlie9,Charlie9	GRB10
Ensembl Genes	17049	RADIL	336	3.501401e-2	1.000000e+0	1.000000e+0	2.805747e+1	3.564113e-2	1	3.187937e-5	8.944544e-4	1	8.086689e-2	1.000000e+0	1.000000e+0	1.236600e+1	8.086689e-2	1	1	6.666667e-4	1.000000e+0	Charlie9	RADIL
Ensembl Genes	18347	DECR1	337	3.537027e-2	1.000000e+0	1.000000e+0	2.776978e+1	3.601037e-2	1	3.220963e-5	8.944544e-4	1	8.086689e-2	1.000000e+0	1.000000e+0	1.236600e+1	8.086689e-2	1	1	6.666667e-4	1.000000e+0	Charlie9	DECR1
Ensembl Genes	8484	OSBPL7	338	3.550745e-2	1.000000e+0	1.000000e+0	2.766053e+1	3.615259e-2	1	3.233684e-5	8.944544e-4	1	8.086689e-2	1.000000e+0	1.000000e+0	1.236600e+1	8.086689e-2	1	1	6.666667e-4	1.000000e+0	Charlie9	OSBPL7
Ensembl Genes	4199	C12orf4	339	3.563181e-2	1.000000e+0	1.000000e+0	2.756223e+1	3.628153e-2	1	3.245217e-5	8.944544e-4	1	8.086689e-2	1.000000e+0	1.000000e+0	1.236600e+1	8.086689e-2	1	1	6.666667e-4	1.000000e+0	Charlie9	C12orf4
Ensembl Genes	4183	FKBP4	340	3.564419e-2	1.000000e+0	1.000000e+0	6.797200e+0	2.942388e-1	2	2.631832e-4	1.788909e-3	1	8.086689e-2	1.000000e+0	1.000000e+0	1.236600e+1	8.086689e-2	1	1	6.666667e-4	1.000000e+0	Charlie9,Charlie9	FKBP4
Ensembl Genes	7847	ASGR2	341	3.578253e-2	1.000000e+0	1.000000e+0	2.744401e+1	3.643782e-2	1	3.259197e-5	8.944544e-4	1	8.086689e-2	1.000000e+0	1.000000e+0	1.236600e+1	8.086689e-2	1	1	6.666667e-4	1.000000e+0	Charlie9	ASGR2
Ensembl Genes	4587	KRT7	342	3.588688e-2	1.000000e+0	1.000000e+0	2.736274e+1	3.654605e-2	1	3.268878e-5	8.944544e-4	1	8.086689e-2	1.000000e+0	1.000000e+0	1.236600e+1	8.086689e-2	1	1	6.666667e-4	1.000000e+0	Charlie9	KRT7
Ensembl Genes	15165	SKP2	343	3.596147e-2	1.000000e+0	1.000000e+0	2.730494e+1	3.662341e-2	1	3.275797e-5	8.944544e-4	1	8.086689e-2	1.000000e+0	1.000000e+0	1.236600e+1	8.086689e-2	1	1	6.666667e-4	1.000000e+0	Charlie9	SKP2
Ensembl Genes	11111	M1AP	344	3.610083e-2	1.000000e+0	1.000000e+0	2.719758e+1	3.676798e-2	1	3.288728e-5	8.944544e-4	1	8.086689e-2	1.000000e+0	1.000000e+0	1.236600e+1	8.086689e-2	1	1	6.666667e-4	1.000000e+0	Charlie9	M1AP
Ensembl Genes	7833	SLC13A5	345	3.613925e-2	1.000000e+0	1.000000e+0	2.716813e+1	3.680784e-2	1	3.292293e-5	8.944544e-4	1	8.086689e-2	1.000000e+0	1.000000e+0	1.236600e+1	8.086689e-2	1	1	6.666667e-4	1.000000e+0	Charlie9	SLC13A5
Ensembl Genes	1205	TUFT1	346	3.632038e-2	1.000000e+0	1.000000e+0	2.703011e+1	3.699577e-2	1	3.309103e-5	8.944544e-4	1	8.086689e-2	1.000000e+0	1.000000e+0	1.236600e+1	8.086689e-2	1	1	6.666667e-4	1.000000e+0	Charlie9	TUFT1
Ensembl Genes	13983	MRAS	347	3.633582e-2	1.000000e+0	1.000000e+0	2.701841e+1	3.701179e-2	1	3.310536e-5	8.944544e-4	1	8.086689e-2	1.000000e+0	1.000000e+0	1.236600e+1	8.086689e-2	1	1	6.666667e-4	1.000000e+0	Charlie9	MRAS
Ensembl Genes	10166	ZNF235	348	3.634749e-2	1.000000e+0	1.000000e+0	2.700958e+1	3.702391e-2	1	3.311620e-5	8.944544e-4	1	8.086689e-2	1.000000e+0	1.000000e+0	1.236600e+1	8.086689e-2	1	1	6.666667e-4	1.000000e+0	Charlie9	ZNF235
Ensembl Genes	3433	VPS37C	349	3.643334e-2	1.000000e+0	1.000000e+0	2.694474e+1	3.711299e-2	1	3.319588e-5	8.944544e-4	1	8.086689e-2	1.000000e+0	1.000000e+0	1.236600e+1	8.086689e-2	1	1	6.666667e-4	1.000000e+0	Charlie9	VPS37C
Ensembl Genes	17451	GNG11	350	3.676573e-2	1.000000e+0	1.000000e+0	2.669657e+1	3.745800e-2	1	3.350447e-5	8.944544e-4	1	8.086689e-2	1.000000e+0	1.000000e+0	1.236600e+1	8.086689e-2	1	1	6.666667e-4	1.000000e+0	Charlie9	GNG11
Ensembl Genes	4250	LPCAT3	351	3.710930e-2	1.000000e+0	1.000000e+0	2.644472e+1	3.781473e-2	1	3.382355e-5	8.944544e-4	1	8.086689e-2	1.000000e+0	1.000000e+0	1.236600e+1	8.086689e-2	1	1	6.666667e-4	1.000000e+0	Charlie9	LPCAT3
Ensembl Genes	11870	SAG	352	3.716762e-2	1.000000e+0	1.000000e+0	2.640243e+1	3.787530e-2	1	3.387772e-5	8.944544e-4	1	8.086689e-2	1.000000e+0	1.000000e+0	1.236600e+1	8.086689e-2	1	1	6.666667e-4	1.000000e+0	Charlie9	SAG
Ensembl Genes	6815	LYSMD4	353	3.748150e-2	1.000000e+0	1.000000e+0	6.610684e+0	3.025405e-1	2	2.706087e-4	1.788909e-3	1	8.086689e-2	1.000000e+0	1.000000e+0	1.236600e+1	8.086689e-2	1	1	6.666667e-4	1.000000e+0	Charlie9,Charlie9	LYSMD4
Ensembl Genes	19963	RIPPLY1	354	3.759829e-2	1.000000e+0	1.000000e+0	2.609421e+1	3.832268e-2	1	3.427789e-5	8.944544e-4	1	8.086689e-2	1.000000e+0	1.000000e+0	1.236600e+1	8.086689e-2	1	1	6.666667e-4	1.000000e+0	Charlie9	RIPPLY1
Ensembl Genes	13924	RAB43	355	3.767387e-2	1.000000e+0	1.000000e+0	2.604084e+1	3.840121e-2	1	3.434813e-5	8.944544e-4	1	8.086689e-2	1.000000e+0	1.000000e+0	1.236600e+1	8.086689e-2	1	1	6.666667e-4	1.000000e+0	Charlie9	RAB43
Ensembl Genes	3791	ALG8	356	3.782614e-2	1.000000e+0	1.000000e+0	2.593398e+1	3.855946e-2	1	3.448967e-5	8.944544e-4	1	8.086689e-2	1.000000e+0	1.000000e+0	1.236600e+1	8.086689e-2	1	1	6.666667e-4	1.000000e+0	Charlie9	ALG8
Ensembl Genes	4182	CACNA1C	357	3.801866e-2	1.000000e+0	1.000000e+0	6.558718e+0	3.049376e-1	2	2.727528e-4	1.788909e-3	1	8.086689e-2	1.000000e+0	1.000000e+0	1.236600e+1	8.086689e-2	1	1	6.666667e-4	1.000000e+0	Charlie9,Charlie9	CACNA1C
Ensembl Genes	543	RHBDL2	358	3.817121e-2	1.000000e+0	1.000000e+0	2.569496e+1	3.891814e-2	1	3.481050e-5	8.944544e-4	1	8.086689e-2	1.000000e+0	1.000000e+0	1.236600e+1	8.086689e-2	1	1	6.666667e-4	1.000000e+0	Charlie9	RHBDL2
Ensembl Genes	334	STPG1	359	3.819677e-2	1.000000e+0	1.000000e+0	2.567743e+1	3.894471e-2	1	3.483427e-5	8.944544e-4	1	8.086689e-2	1.000000e+0	1.000000e+0	1.236600e+1	8.086689e-2	1	1	6.666667e-4	1.000000e+0	Charlie9	STPG1
Ensembl Genes	5171	SBNO1	360	3.893270e-2	1.000000e+0	1.000000e+0	2.518248e+1	3.971014e-2	1	3.551891e-5	8.944544e-4	1	8.086689e-2	1.000000e+0	1.000000e+0	1.236600e+1	8.086689e-2	1	1	6.666667e-4	1.000000e+0	Charlie9	SBNO1
Ensembl Genes	1581	ANKRD45	361	3.902921e-2	1.000000e+0	1.000000e+0	2.511897e+1	3.981056e-2	1	3.560873e-5	8.944544e-4	1	8.086689e-2	1.000000e+0	1.000000e+0	1.236600e+1	8.086689e-2	1	1	6.666667e-4	1.000000e+0	Charlie9	ANKRD45
Ensembl Genes	7568	MLKL	362	3.904986e-2	1.000000e+0	1.000000e+0	2.510541e+1	3.983205e-2	1	3.562795e-5	8.944544e-4	1	8.086689e-2	1.000000e+0	1.000000e+0	1.236600e+1	8.086689e-2	1	1	6.666667e-4	1.000000e+0	Charlie9	MLKL
Ensembl Genes	9972	ZNF571	363	3.907314e-2	1.000000e+0	1.000000e+0	2.509015e+1	3.985627e-2	1	3.564962e-5	8.944544e-4	1	8.086689e-2	1.000000e+0	1.000000e+0	1.236600e+1	8.086689e-2	1	1	6.666667e-4	1.000000e+0	Charlie9	ZNF571
Ensembl Genes	16418	MOCS1	364	3.907517e-2	1.000000e+0	1.000000e+0	6.459644e+0	3.096146e-1	2	2.769361e-4	1.788909e-3	1	8.086689e-2	1.000000e+0	1.000000e+0	1.236600e+1	8.086689e-2	1	1	6.666667e-4	1.000000e+0	Charlie9,Charlie9	MOCS1
Ensembl Genes	17595	LHFPL3	365	3.940569e-2	1.000000e+0	1.000000e+0	6.429468e+0	3.110677e-1	2	2.782359e-4	1.788909e-3	1	8.086689e-2	1.000000e+0	1.000000e+0	1.236600e+1	8.086689e-2	1	1	6.666667e-4	1.000000e+0	Charlie9,Charlie9	LHFPL3
Ensembl Genes	4099	ESAM	366	3.950146e-2	1.000000e+0	1.000000e+0	2.481261e+1	4.030209e-2	1	3.604838e-5	8.944544e-4	1	8.086689e-2	1.000000e+0	1.000000e+0	1.236600e+1	8.086689e-2	1	1	6.666667e-4	1.000000e+0	Charlie9	ESAM
Ensembl Genes	8730	CD300LF	367	3.954161e-2	1.000000e+0	1.000000e+0	2.478690e+1	4.034390e-2	1	3.608577e-5	8.944544e-4	1	8.086689e-2	1.000000e+0	1.000000e+0	1.236600e+1	8.086689e-2	1	1	6.666667e-4	1.000000e+0	Charlie9	CD300LF
Ensembl Genes	2129	CAMK1D	368	3.971271e-2	1.000000e+0	1.000000e+0	6.401775e+0	3.124134e-1	2	2.794395e-4	1.788909e-3	1	8.086689e-2	1.000000e+0	1.000000e+0	1.236600e+1	8.086689e-2	1	1	6.666667e-4	1.000000e+0	Charlie9,Charlie9	CAMK1D
Ensembl Genes	17265	CCM2	369	3.975250e-2	1.000000e+0	1.000000e+0	2.465272e+1	4.056348e-2	1	3.628218e-5	8.944544e-4	1	8.086689e-2	1.000000e+0	1.000000e+0	1.236600e+1	8.086689e-2	1	1	6.666667e-4	1.000000e+0	Charlie9	CCM2
Ensembl Genes	7174	NSMCE1	370	3.979828e-2	1.000000e+0	1.000000e+0	2.462378e+1	4.061115e-2	1	3.632482e-5	8.944544e-4	1	8.086689e-2	1.000000e+0	1.000000e+0	1.236600e+1	8.086689e-2	1	1	6.666667e-4	1.000000e+0	Charlie9	NSMCE1
Ensembl Genes	19286	FIBCD1	371	4.028777e-2	1.000000e+0	1.000000e+0	2.431845e+1	4.112105e-2	1	3.678090e-5	8.944544e-4	1	8.086689e-2	1.000000e+0	1.000000e+0	1.236600e+1	8.086689e-2	1	1	6.666667e-4	1.000000e+0	Charlie9	FIBCD1
Ensembl Genes	1203	POGZ	372	4.052024e-2	1.000000e+0	1.000000e+0	2.417602e+1	4.136330e-2	1	3.699758e-5	8.944544e-4	1	8.086689e-2	1.000000e+0	1.000000e+0	1.236600e+1	8.086689e-2	1	1	6.666667e-4	1.000000e+0	Charlie9	POGZ
Ensembl Genes	10151	ZNF404	373	4.055961e-2	1.000000e+0	1.000000e+0	2.415207e+1	4.140432e-2	1	3.703428e-5	8.944544e-4	1	8.086689e-2	1.000000e+0	1.000000e+0	1.236600e+1	8.086689e-2	1	1	6.666667e-4	1.000000e+0	Charlie9	ZNF404
Ensembl Genes	6347	TYRO3	374	4.062859e-2	1.000000e+0	1.000000e+0	2.411020e+1	4.147622e-2	1	3.709858e-5	8.944544e-4	1	8.086689e-2	1.000000e+0	1.000000e+0	1.236600e+1	8.086689e-2	1	1	6.666667e-4	1.000000e+0	Charlie9	TYRO3
Ensembl Genes	16624	TPBG	375	4.063988e-2	1.000000e+0	1.000000e+0	6.320052e+0	3.164531e-1	2	2.830528e-4	1.788909e-3	1	8.086689e-2	1.000000e+0	1.000000e+0	1.236600e+1	8.086689e-2	1	1	6.666667e-4	1.000000e+0	Charlie9,Charlie9	TPBG
Ensembl Genes	1886	DNAH14	376	4.069501e-2	1.000000e+0	1.000000e+0	6.315280e+0	3.166922e-1	2	2.832667e-4	1.788909e-3	1	8.086689e-2	1.000000e+0	1.000000e+0	1.236600e+1	8.086689e-2	1	1	6.666667e-4	1.000000e+0	Charlie9,Charlie9	DNAH14
Ensembl Genes	647	IPP	377	4.093967e-2	1.000000e+0	1.000000e+0	2.392315e+1	4.180052e-2	1	3.738866e-5	8.944544e-4	1	8.086689e-2	1.000000e+0	1.000000e+0	1.236600e+1	8.086689e-2	1	1	6.666667e-4	1.000000e+0	Charlie9	IPP
Ensembl Genes	15314	BTF3	378	4.102623e-2	1.000000e+0	1.000000e+0	2.387160e+1	4.189077e-2	1	3.746939e-5	8.944544e-4	1	8.086689e-2	1.000000e+0	1.000000e+0	1.236600e+1	8.086689e-2	1	1	6.666667e-4	1.000000e+0	Charlie9	BTF3
Ensembl Genes	12683	ZBTB21	379	4.110604e-2	1.000000e+0	1.000000e+0	2.382427e+1	4.197400e-2	1	3.754383e-5	8.944544e-4	1	8.086689e-2	1.000000e+0	1.000000e+0	1.236600e+1	8.086689e-2	1	1	6.666667e-4	1.000000e+0	Charlie9	ZBTB21
Ensembl Genes	16542	MCM3	380	4.116749e-2	1.000000e+0	1.000000e+0	2.378796e+1	4.203808e-2	1	3.760114e-5	8.944544e-4	1	8.086689e-2	1.000000e+0	1.000000e+0	1.236600e+1	8.086689e-2	1	1	6.666667e-4	1.000000e+0	Charlie9	MCM3
Ensembl Genes	6751	HAPLN3	381	4.130947e-2	1.000000e+0	1.000000e+0	2.370446e+1	4.218616e-2	1	3.773360e-5	8.944544e-4	1	8.086689e-2	1.000000e+0	1.000000e+0	1.236600e+1	8.086689e-2	1	1	6.666667e-4	1.000000e+0	Charlie9	HAPLN3
Ensembl Genes	3072	TMEM41B	382	4.178210e-2	1.000000e+0	1.000000e+0	2.343059e+1	4.267926e-2	1	3.817465e-5	8.944544e-4	1	8.086689e-2	1.000000e+0	1.000000e+0	1.236600e+1	8.086689e-2	1	1	6.666667e-4	1.000000e+0	Charlie9	TMEM41B
Ensembl Genes	14636	CXCL2	383	4.185361e-2	1.000000e+0	1.000000e+0	2.338969e+1	4.275389e-2	1	3.824140e-5	8.944544e-4	1	8.086689e-2	1.000000e+0	1.000000e+0	1.236600e+1	8.086689e-2	1	1	6.666667e-4	1.000000e+0	Charlie9	CXCL2
Ensembl Genes	320	RPL11	384	4.200298e-2	1.000000e+0	1.000000e+0	2.330471e+1	4.290979e-2	1	3.838085e-5	8.944544e-4	1	8.086689e-2	1.000000e+0	1.000000e+0	1.236600e+1	8.086689e-2	1	1	6.666667e-4	1.000000e+0	Charlie9	RPL11
Ensembl Genes	2144	SUV39H2	385	4.206100e-2	1.000000e+0	1.000000e+0	2.327186e+1	4.297035e-2	1	3.843502e-5	8.944544e-4	1	8.086689e-2	1.000000e+0	1.000000e+0	1.236600e+1	8.086689e-2	1	1	6.666667e-4	1.000000e+0	Charlie9	SUV39H2
Ensembl Genes	16161	ZSCAN23	386	4.209206e-2	1.000000e+0	1.000000e+0	2.325431e+1	4.300278e-2	1	3.846402e-5	8.944544e-4	1	8.086689e-2	1.000000e+0	1.000000e+0	1.236600e+1	8.086689e-2	1	1	6.666667e-4	1.000000e+0	Charlie9	ZSCAN23
Ensembl Genes	226	FAM131C	387	4.218638e-2	1.000000e+0	1.000000e+0	2.320119e+1	4.310124e-2	1	3.855209e-5	8.944544e-4	1	8.086689e-2	1.000000e+0	1.000000e+0	1.236600e+1	8.086689e-2	1	1	6.666667e-4	1.000000e+0	Charlie9	FAM131C
Ensembl Genes	3398	OR4D9	388	4.228293e-2	1.000000e+0	1.000000e+0	2.314705e+1	4.320205e-2	1	3.864226e-5	8.944544e-4	1	8.086689e-2	1.000000e+0	1.000000e+0	1.236600e+1	8.086689e-2	1	1	6.666667e-4	1.000000e+0	Charlie9	OR4D9
Ensembl Genes	14716	DSPP	389	4.237050e-2	1.000000e+0	1.000000e+0	2.309817e+1	4.329348e-2	1	3.872404e-5	8.944544e-4	1	8.086689e-2	1.000000e+0	1.000000e+0	1.236600e+1	8.086689e-2	1	1	6.666667e-4	1.000000e+0	Charlie9	DSPP
Ensembl Genes	16499	AARS2	390	4.246628e-2	1.000000e+0	1.000000e+0	2.304492e+1	4.339350e-2	1	3.881351e-5	8.944544e-4	1	8.086689e-2	1.000000e+0	1.000000e+0	1.236600e+1	8.086689e-2	1	1	6.666667e-4	1.000000e+0	Charlie9	AARS2
Ensembl Genes	13342	AZI2	391	4.264361e-2	1.000000e+0	1.000000e+0	2.294699e+1	4.357871e-2	1	3.897916e-5	8.944544e-4	1	8.086689e-2	1.000000e+0	1.000000e+0	1.236600e+1	8.086689e-2	1	1	6.666667e-4	1.000000e+0	Charlie9	AZI2
Ensembl Genes	4832	LRRC10	392	4.284933e-2	1.000000e+0	1.000000e+0	2.283438e+1	4.379360e-2	1	3.917138e-5	8.944544e-4	1	8.086689e-2	1.000000e+0	1.000000e+0	1.236600e+1	8.086689e-2	1	1	6.666667e-4	1.000000e+0	Charlie9	LRRC10
Ensembl Genes	1589	GPR52	393	4.285098e-2	1.000000e+0	1.000000e+0	6.135947e+0	3.259481e-1	2	2.915457e-4	1.788909e-3	1	8.086689e-2	1.000000e+0	1.000000e+0	1.236600e+1	8.086689e-2	1	1	6.666667e-4	1.000000e+0	Charlie9,Charlie9	GPR52
Ensembl Genes	13005	TXN2	394	4.322400e-2	1.000000e+0	1.000000e+0	2.263206e+1	4.418511e-2	1	3.952157e-5	8.944544e-4	1	8.086689e-2	1.000000e+0	1.000000e+0	1.236600e+1	8.086689e-2	1	1	6.666667e-4	1.000000e+0	Charlie9	TXN2
Ensembl Genes	6507	LACTB	395	4.323634e-2	1.000000e+0	1.000000e+0	2.262546e+1	4.419800e-2	1	3.953310e-5	8.944544e-4	1	8.086689e-2	1.000000e+0	1.000000e+0	1.236600e+1	8.086689e-2	1	1	6.666667e-4	1.000000e+0	Charlie9	LACTB
Ensembl Genes	10858	CLIP4	396	4.350449e-2	1.000000e+0	1.000000e+0	6.084229e+0	3.287187e-1	2	2.940239e-4	1.788909e-3	1	8.086689e-2	1.000000e+0	1.000000e+0	1.236600e+1	8.086689e-2	1	1	6.666667e-4	1.000000e+0	Charlie9,Charlie9	CLIP4
Ensembl Genes	8729	CD300E	397	4.382571e-2	1.000000e+0	1.000000e+0	2.231437e+1	4.481418e-2	1	4.008424e-5	8.944544e-4	1	8.086689e-2	1.000000e+0	1.000000e+0	1.236600e+1	8.086689e-2	1	1	6.666667e-4	1.000000e+0	Charlie9	CD300E
Ensembl Genes	18827	TRMT10B	398	4.395946e-2	1.000000e+0	1.000000e+0	2.224493e+1	4.495406e-2	1	4.020935e-5	8.944544e-4	1	8.086689e-2	1.000000e+0	1.000000e+0	1.236600e+1	8.086689e-2	1	1	6.666667e-4	1.000000e+0	Charlie9	TRMT10B
Ensembl Genes	16391	CDKN1A	399	4.398113e-2	1.000000e+0	1.000000e+0	2.223372e+1	4.497672e-2	1	4.022962e-5	8.944544e-4	1	8.086689e-2	1.000000e+0	1.000000e+0	1.236600e+1	8.086689e-2	1	1	6.666667e-4	1.000000e+0	Charlie9	CDKN1A
Ensembl Genes	16167	ZNF311	400	4.403342e-2	1.000000e+0	1.000000e+0	2.220672e+1	4.503142e-2	1	4.027855e-5	8.944544e-4	1	8.086689e-2	1.000000e+0	1.000000e+0	1.236600e+1	8.086689e-2	1	1	6.666667e-4	1.000000e+0	Charlie9	ZNF311
Ensembl Genes	9472	OR1M1	401	4.429972e-2	1.000000e+0	1.000000e+0	2.207018e+1	4.531001e-2	1	4.052773e-5	8.944544e-4	1	8.086689e-2	1.000000e+0	1.000000e+0	1.236600e+1	8.086689e-2	1	1	6.666667e-4	1.000000e+0	Charlie9	OR1M1
Ensembl Genes	15462	ATG12	402	4.455026e-2	1.000000e+0	1.000000e+0	2.194321e+1	4.557218e-2	1	4.076224e-5	8.944544e-4	1	8.086689e-2	1.000000e+0	1.000000e+0	1.236600e+1	8.086689e-2	1	1	6.666667e-4	1.000000e+0	Charlie9	ATG12
Ensembl Genes	4130	DCPS	403	4.456407e-2	1.000000e+0	1.000000e+0	2.193625e+1	4.558664e-2	1	4.077517e-5	8.944544e-4	1	8.086689e-2	1.000000e+0	1.000000e+0	1.236600e+1	8.086689e-2	1	1	6.666667e-4	1.000000e+0	Charlie9	DCPS
Ensembl Genes	15963	FOXC1	404	4.467047e-2	1.000000e+0	1.000000e+0	5.994782e+0	3.336235e-1	2	2.984110e-4	1.788909e-3	1	8.086689e-2	1.000000e+0	1.000000e+0	1.236600e+1	8.086689e-2	1	1	6.666667e-4	1.000000e+0	Charlie9,Charlie9	FOXC1
Ensembl Genes	18447	CSMD3	405	4.473300e-2	1.000000e+0	1.000000e+0	3.839019e+0	7.814495e-1	3	6.989710e-4	2.683363e-3	1	8.086689e-2	1.000000e+0	1.000000e+0	1.236600e+1	8.086689e-2	1	1	6.666667e-4	1.000000e+0	Charlie9,Charlie9,Charlie9	CSMD3
Ensembl Genes	13713	GBE1	405	4.473300e-2	1.000000e+0	1.000000e+0	3.839019e+0	7.814495e-1	3	6.989710e-4	2.683363e-3	1	8.086689e-2	1.000000e+0	1.000000e+0	1.236600e+1	8.086689e-2	1	1	6.666667e-4	1.000000e+0	Charlie9,Charlie9,Charlie9	GBE1
Ensembl Genes	4833	BEST3	407	4.514442e-2	1.000000e+0	1.000000e+0	2.164773e+1	4.619422e-2	1	4.131862e-5	8.944544e-4	1	8.086689e-2	1.000000e+0	1.000000e+0	1.236600e+1	8.086689e-2	1	1	6.666667e-4	1.000000e+0	Charlie9	BEST3
Ensembl Genes	1935	NUP133	408	4.528395e-2	1.000000e+0	1.000000e+0	2.157947e+1	4.634035e-2	1	4.144933e-5	8.944544e-4	1	8.086689e-2	1.000000e+0	1.000000e+0	1.236600e+1	8.086689e-2	1	1	6.666667e-4	1.000000e+0	Charlie9	NUP133
Ensembl Genes	18694	MLLT3	409	4.537475e-2	1.000000e+0	1.000000e+0	5.942426e+0	3.365629e-1	2	3.010402e-4	1.788909e-3	1	8.086689e-2	1.000000e+0	1.000000e+0	1.236600e+1	8.086689e-2	1	1	6.666667e-4	1.000000e+0	Charlie9,Charlie9	MLLT3
Ensembl Genes	5919	EIF2S1	410	4.539100e-2	1.000000e+0	1.000000e+0	2.152737e+1	4.645249e-2	1	4.154963e-5	8.944544e-4	1	8.086689e-2	1.000000e+0	1.000000e+0	1.236600e+1	8.086689e-2	1	1	6.666667e-4	1.000000e+0	Charlie9	EIF2S1
Ensembl Genes	13978	DZIP1L	411	4.595035e-2	1.000000e+0	1.000000e+0	2.125915e+1	4.703857e-2	1	4.207386e-5	8.944544e-4	1	8.086689e-2	1.000000e+0	1.000000e+0	1.236600e+1	8.086689e-2	1	1	6.666667e-4	1.000000e+0	Charlie9	DZIP1L
Ensembl Genes	8576	TRIM25	412	4.623735e-2	1.000000e+0	1.000000e+0	2.112404e+1	4.733943e-2	1	4.234296e-5	8.944544e-4	1	8.086689e-2	1.000000e+0	1.000000e+0	1.236600e+1	8.086689e-2	1	1	6.666667e-4	1.000000e+0	Charlie9	TRIM25
Ensembl Genes	16390	SRSF3	413	4.626754e-2	1.000000e+0	1.000000e+0	2.110993e+1	4.737108e-2	1	4.237127e-5	8.944544e-4	1	8.086689e-2	1.000000e+0	1.000000e+0	1.236600e+1	8.086689e-2	1	1	6.666667e-4	1.000000e+0	Charlie9	SRSF3
Ensembl Genes	16197	TRIM39	414	4.646316e-2	1.000000e+0	1.000000e+0	2.101891e+1	4.757621e-2	1	4.255475e-5	8.944544e-4	1	8.086689e-2	1.000000e+0	1.000000e+0	1.236600e+1	8.086689e-2	1	1	6.666667e-4	1.000000e+0	Charlie9	TRIM39
Ensembl Genes	14846	BBS7	415	4.648477e-2	1.000000e+0	1.000000e+0	2.100890e+1	4.759887e-2	1	4.257502e-5	8.944544e-4	1	8.086689e-2	1.000000e+0	1.000000e+0	1.236600e+1	8.086689e-2	1	1	6.666667e-4	1.000000e+0	Charlie9	BBS7
Ensembl Genes	17762	C7orf55	416	4.670867e-2	1.000000e+0	1.000000e+0	2.090576e+1	4.783370e-2	1	4.278506e-5	8.944544e-4	1	8.086689e-2	1.000000e+0	1.000000e+0	1.236600e+1	8.086689e-2	1	1	6.666667e-4	1.000000e+0	Charlie9	C7orf55
Ensembl Genes	14058	P2RY12	417	4.698353e-2	1.000000e+0	1.000000e+0	2.078049e+1	4.812205e-2	1	4.304298e-5	8.944544e-4	1	8.086689e-2	1.000000e+0	1.000000e+0	1.236600e+1	8.086689e-2	1	1	6.666667e-4	1.000000e+0	Charlie9	P2RY12
Ensembl Genes	7176	IL4R	418	4.706023e-2	1.000000e+0	1.000000e+0	2.074579e+1	4.820254e-2	1	4.311498e-5	8.944544e-4	1	8.086689e-2	1.000000e+0	1.000000e+0	1.236600e+1	8.086689e-2	1	1	6.666667e-4	1.000000e+0	Charlie9	IL4R
Ensembl Genes	5840	WDHD1	419	4.737966e-2	1.000000e+0	1.000000e+0	2.060251e+1	4.853778e-2	1	4.341483e-5	8.944544e-4	1	8.086689e-2	1.000000e+0	1.000000e+0	1.236600e+1	8.086689e-2	1	1	6.666667e-4	1.000000e+0	Charlie9	WDHD1
Ensembl Genes	8483	TBX21	420	4.748462e-2	1.000000e+0	1.000000e+0	2.055584e+1	4.864797e-2	1	4.351339e-5	8.944544e-4	1	8.086689e-2	1.000000e+0	1.000000e+0	1.236600e+1	8.086689e-2	1	1	6.666667e-4	1.000000e+0	Charlie9	TBX21
Ensembl Genes	16347	UQCC2	421	4.752705e-2	1.000000e+0	1.000000e+0	2.053704e+1	4.869251e-2	1	4.355323e-5	8.944544e-4	1	8.086689e-2	1.000000e+0	1.000000e+0	1.236600e+1	8.086689e-2	1	1	6.666667e-4	1.000000e+0	Charlie9	UQCC2
Ensembl Genes	5029	ANKRD13A	422	4.761376e-2	1.000000e+0	1.000000e+0	2.049871e+1	4.878355e-2	1	4.363466e-5	8.944544e-4	1	8.086689e-2	1.000000e+0	1.000000e+0	1.236600e+1	8.086689e-2	1	1	6.666667e-4	1.000000e+0	Charlie9	ANKRD13A
Ensembl Genes	12682	C2CD2	423	4.762158e-2	1.000000e+0	1.000000e+0	2.049527e+1	4.879176e-2	1	4.364200e-5	8.944544e-4	1	8.086689e-2	1.000000e+0	1.000000e+0	1.236600e+1	8.086689e-2	1	1	6.666667e-4	1.000000e+0	Charlie9	C2CD2
Ensembl Genes	17092	PHF14	424	4.770235e-2	1.000000e+0	1.000000e+0	5.777690e+0	3.461591e-1	2	3.096235e-4	1.788909e-3	1	8.086689e-2	1.000000e+0	1.000000e+0	1.236600e+1	8.086689e-2	1	1	6.666667e-4	1.000000e+0	Charlie9,Charlie9	PHF14
Ensembl Genes	16543	PAQR8	425	4.784297e-2	1.000000e+0	1.000000e+0	2.039807e+1	4.902424e-2	1	4.384994e-5	8.944544e-4	1	8.086689e-2	1.000000e+0	1.000000e+0	1.236600e+1	8.086689e-2	1	1	6.666667e-4	1.000000e+0	Charlie9	PAQR8
Ensembl Genes	16345	ITPR3	426	4.784855e-2	1.000000e+0	1.000000e+0	2.039564e+1	4.903010e-2	1	4.385519e-5	8.944544e-4	1	8.086689e-2	1.000000e+0	1.000000e+0	1.236600e+1	8.086689e-2	1	1	6.666667e-4	1.000000e+0	Charlie9	ITPR3
Ensembl Genes	14243	UTS2B	427	4.827296e-2	1.000000e+0	1.000000e+0	2.021185e+1	4.947591e-2	1	4.425395e-5	8.944544e-4	1	8.086689e-2	1.000000e+0	1.000000e+0	1.236600e+1	8.086689e-2	1	1	6.666667e-4	1.000000e+0	Charlie9	UTS2B
Ensembl Genes	9061	PSTPIP2	428	4.843323e-2	1.000000e+0	1.000000e+0	2.014329e+1	4.964432e-2	1	4.440458e-5	8.944544e-4	1	8.086689e-2	1.000000e+0	1.000000e+0	1.236600e+1	8.086689e-2	1	1	6.666667e-4	1.000000e+0	Charlie9	PSTPIP2
Ensembl Genes	11907	SCLY	429	4.848677e-2	1.000000e+0	1.000000e+0	2.012049e+1	4.970058e-2	1	4.445490e-5	8.944544e-4	1	8.086689e-2	1.000000e+0	1.000000e+0	1.236600e+1	8.086689e-2	1	1	6.666667e-4	1.000000e+0	Charlie9	SCLY
Ensembl Genes	14545	KIT	430	4.852289e-2	1.000000e+0	1.000000e+0	5.722451e+0	3.495006e-1	2	3.126123e-4	1.788909e-3	1	8.086689e-2	1.000000e+0	1.000000e+0	1.236600e+1	8.086689e-2	1	1	6.666667e-4	1.000000e+0	Charlie9,Charlie9	KIT
Ensembl Genes	19903	TAF7L	431	4.856447e-2	1.000000e+0	1.000000e+0	2.008748e+1	4.978224e-2	1	4.452795e-5	8.944544e-4	1	8.086689e-2	1.000000e+0	1.000000e+0	1.236600e+1	8.086689e-2	1	1	6.666667e-4	1.000000e+0	Charlie9	TAF7L
Ensembl Genes	15454	TRIM36	432	4.904703e-2	1.000000e+0	1.000000e+0	5.687891e+0	3.516242e-1	2	3.145118e-4	1.788909e-3	1	8.086689e-2	1.000000e+0	1.000000e+0	1.236600e+1	8.086689e-2	1	1	6.666667e-4	1.000000e+0	Charlie9,Charlie9	TRIM36
Ensembl Genes	2444	KAT6B	433	4.919428e-2	1.000000e+0	1.000000e+0	5.678282e+0	3.522192e-1	2	3.150440e-4	1.788909e-3	1	8.086689e-2	1.000000e+0	1.000000e+0	1.236600e+1	8.086689e-2	1	1	6.666667e-4	1.000000e+0	Charlie9,Charlie9	KAT6B
Ensembl Genes	4101	ROBO3	434	4.952574e-2	1.000000e+0	1.000000e+0	1.968773e+1	5.079305e-2	1	4.543206e-5	8.944544e-4	1	8.086689e-2	1.000000e+0	1.000000e+0	1.236600e+1	8.086689e-2	1	1	6.666667e-4	1.000000e+0	Charlie9	ROBO3
Ensembl Genes	3505	HRASLS5	435	4.973296e-2	1.000000e+0	1.000000e+0	1.960359e+1	5.101107e-2	1	4.562708e-5	8.944544e-4	1	8.086689e-2	1.000000e+0	1.000000e+0	1.236600e+1	8.086689e-2	1	1	6.666667e-4	1.000000e+0	Charlie9	HRASLS5
Ensembl Genes	17264	MYO1G	436	5.014465e-2	1.000000e+0	1.000000e+0	1.943847e+1	5.144439e-2	1	4.601466e-5	8.944544e-4	1	8.086689e-2	1.000000e+0	1.000000e+0	1.236600e+1	8.086689e-2	1	1	6.666667e-4	1.000000e+0	Charlie9	MYO1G
Ensembl Genes	18747	NFX1	437	5.017954e-2	1.000000e+0	1.000000e+0	1.942460e+1	5.148111e-2	1	4.604751e-5	8.944544e-4	1	8.086689e-2	1.000000e+0	1.000000e+0	1.236600e+1	8.086689e-2	1	1	6.666667e-4	1.000000e+0	Charlie9	NFX1
Ensembl Genes	14032	HLTF	438	5.035952e-2	1.000000e+0	1.000000e+0	1.935336e+1	5.167062e-2	1	4.621701e-5	8.944544e-4	1	8.086689e-2	1.000000e+0	1.000000e+0	1.236600e+1	8.086689e-2	1	1	6.666667e-4	1.000000e+0	Charlie9	HLTF
Ensembl Genes	15338	AGGF1	439	5.049606e-2	1.000000e+0	1.000000e+0	1.929965e+1	5.181440e-2	1	4.634562e-5	8.944544e-4	1	8.086689e-2	1.000000e+0	1.000000e+0	1.236600e+1	8.086689e-2	1	1	6.666667e-4	1.000000e+0	Charlie9	AGGF1
Ensembl Genes	5163	VPS37B	440	5.069750e-2	1.000000e+0	1.000000e+0	1.922095e+1	5.202657e-2	1	4.653539e-5	8.944544e-4	1	8.086689e-2	1.000000e+0	1.000000e+0	1.236600e+1	8.086689e-2	1	1	6.666667e-4	1.000000e+0	Charlie9	VPS37B
Ensembl Genes	17598	PUS7	441	5.077539e-2	1.000000e+0	1.000000e+0	1.919068e+1	5.210862e-2	1	4.660878e-5	8.944544e-4	1	8.086689e-2	1.000000e+0	1.000000e+0	1.236600e+1	8.086689e-2	1	1	6.666667e-4	1.000000e+0	Charlie9	PUS7
Ensembl Genes	13346	GADL1	442	5.101901e-2	1.000000e+0	1.000000e+0	5.562654e+0	3.595406e-1	2	3.215927e-4	1.788909e-3	1	8.086689e-2	1.000000e+0	1.000000e+0	1.236600e+1	8.086689e-2	1	1	6.666667e-4	1.000000e+0	Charlie9,Charlie9	GADL1
Ensembl Genes	709	SCP2	443	5.137607e-2	1.000000e+0	1.000000e+0	1.896037e+1	5.274159e-2	1	4.717495e-5	8.944544e-4	1	8.086689e-2	1.000000e+0	1.000000e+0	1.236600e+1	8.086689e-2	1	1	6.666667e-4	1.000000e+0	Charlie9	SCP2
Ensembl Genes	1818	KCNH1	444	5.144469e-2	1.000000e+0	1.000000e+0	5.536565e+0	3.612348e-1	2	3.231081e-4	1.788909e-3	1	8.086689e-2	1.000000e+0	1.000000e+0	1.236600e+1	8.086689e-2	1	1	6.666667e-4	1.000000e+0	Charlie9,Charlie9	KCNH1
Ensembl Genes	6182	ZFYVE21	445	5.170109e-2	1.000000e+0	1.000000e+0	1.883798e+1	5.308426e-2	1	4.748145e-5	8.944544e-4	1	8.086689e-2	1.000000e+0	1.000000e+0	1.236600e+1	8.086689e-2	1	1	6.666667e-4	1.000000e+0	Charlie9	ZFYVE21
Ensembl Genes	16675	FUT9	446	5.280201e-2	1.000000e+0	1.000000e+0	5.455487e+0	3.666034e-1	2	3.279100e-4	1.788909e-3	1	8.086689e-2	1.000000e+0	1.000000e+0	1.236600e+1	8.086689e-2	1	1	6.666667e-4	1.000000e+0	Charlie9,Charlie9	FUT9
Ensembl Genes	4214	PLEKHG6	447	5.338149e-2	1.000000e+0	1.000000e+0	1.822896e+1	5.485776e-2	1	4.906776e-5	8.944544e-4	1	8.086689e-2	1.000000e+0	1.000000e+0	1.236600e+1	8.086689e-2	1	1	6.666667e-4	1.000000e+0	Charlie9	PLEKHG6
Ensembl Genes	15781	HAVCR1	448	5.340331e-2	1.000000e+0	1.000000e+0	1.822131e+1	5.488081e-2	1	4.908838e-5	8.944544e-4	1	8.086689e-2	1.000000e+0	1.000000e+0	1.236600e+1	8.086689e-2	1	1	6.666667e-4	1.000000e+0	Charlie9	HAVCR1
Ensembl Genes	6459	ARPP19	449	5.455441e-2	1.000000e+0	1.000000e+0	1.782610e+1	5.609753e-2	1	5.017668e-5	8.944544e-4	1	8.086689e-2	1.000000e+0	1.000000e+0	1.236600e+1	8.086689e-2	1	1	6.666667e-4	1.000000e+0	Charlie9	ARPP19
Ensembl Genes	15166	NADK2	450	5.468961e-2	1.000000e+0	1.000000e+0	1.778077e+1	5.624053e-2	1	5.030459e-5	8.944544e-4	1	8.086689e-2	1.000000e+0	1.000000e+0	1.236600e+1	8.086689e-2	1	1	6.666667e-4	1.000000e+0	Charlie9	NADK2
Ensembl Genes	19096	HSDL2	451	5.471325e-2	1.000000e+0	1.000000e+0	1.777287e+1	5.626554e-2	1	5.032696e-5	8.944544e-4	1	8.086689e-2	1.000000e+0	1.000000e+0	1.236600e+1	8.086689e-2	1	1	6.666667e-4	1.000000e+0	Charlie9	HSDL2
Ensembl Genes	6412	GATM	452	5.474944e-2	1.000000e+0	1.000000e+0	1.776078e+1	5.630383e-2	1	5.036121e-5	8.944544e-4	1	8.086689e-2	1.000000e+0	1.000000e+0	1.236600e+1	8.086689e-2	1	1	6.666667e-4	1.000000e+0	Charlie9	GATM
Ensembl Genes	5992	YLPM1	453	5.497768e-2	1.000000e+0	1.000000e+0	1.768494e+1	5.654530e-2	1	5.057719e-5	8.944544e-4	1	8.086689e-2	1.000000e+0	1.000000e+0	1.236600e+1	8.086689e-2	1	1	6.666667e-4	1.000000e+0	Charlie9	YLPM1
Ensembl Genes	15790	SOX30	454	5.523686e-2	1.000000e+0	1.000000e+0	1.759956e+1	5.681959e-2	1	5.082253e-5	8.944544e-4	1	8.086689e-2	1.000000e+0	1.000000e+0	1.236600e+1	8.086689e-2	1	1	6.666667e-4	1.000000e+0	Charlie9	SOX30
Ensembl Genes	14564	REST	455	5.545021e-2	1.000000e+0	1.000000e+0	1.752989e+1	5.704543e-2	1	5.102453e-5	8.944544e-4	1	8.086689e-2	1.000000e+0	1.000000e+0	1.236600e+1	8.086689e-2	1	1	6.666667e-4	1.000000e+0	Charlie9	REST
Ensembl Genes	19725	XAGE1B	456	5.551812e-2	1.000000e+0	1.000000e+0	1.750782e+1	5.711732e-2	1	5.108884e-5	8.944544e-4	1	8.086689e-2	1.000000e+0	1.000000e+0	1.236600e+1	8.086689e-2	1	1	6.666667e-4	1.000000e+0	Charlie9	XAGE1B
Ensembl Genes	19726	XAGE1A	457	5.551849e-2	1.000000e+0	1.000000e+0	1.750770e+1	5.711771e-2	1	5.108919e-5	8.944544e-4	1	8.086689e-2	1.000000e+0	1.000000e+0	1.236600e+1	8.086689e-2	1	1	6.666667e-4	1.000000e+0	Charlie9	XAGE1A
Ensembl Genes	6105	SERPINA10	458	5.585021e-2	1.000000e+0	1.000000e+0	1.740069e+1	5.746897e-2	1	5.140337e-5	8.944544e-4	1	8.086689e-2	1.000000e+0	1.000000e+0	1.236600e+1	8.086689e-2	1	1	6.666667e-4	1.000000e+0	Charlie9	SERPINA10
Ensembl Genes	5042	PPP1CC	459	5.628027e-2	1.000000e+0	1.000000e+0	1.726384e+1	5.792456e-2	1	5.181087e-5	8.944544e-4	1	8.086689e-2	1.000000e+0	1.000000e+0	1.236600e+1	8.086689e-2	1	1	6.666667e-4	1.000000e+0	Charlie9	PPP1CC
Ensembl Genes	4198	FGF6	460	5.661652e-2	1.000000e+0	1.000000e+0	1.715828e+1	5.828090e-2	1	5.212960e-5	8.944544e-4	1	8.086689e-2	1.000000e+0	1.000000e+0	1.236600e+1	8.086689e-2	1	1	6.666667e-4	1.000000e+0	Charlie9	FGF6
Ensembl Genes	17200	NT5C3A	461	5.692058e-2	1.000000e+0	1.000000e+0	1.706390e+1	5.860325e-2	1	5.241793e-5	8.944544e-4	1	8.086689e-2	1.000000e+0	1.000000e+0	1.236600e+1	8.086689e-2	1	1	6.666667e-4	1.000000e+0	Charlie9	NT5C3A
Ensembl Genes	18826	FRMPD1	462	5.737521e-2	1.000000e+0	1.000000e+0	1.692465e+1	5.908540e-2	1	5.284919e-5	8.944544e-4	1	8.086689e-2	1.000000e+0	1.000000e+0	1.236600e+1	8.086689e-2	1	1	6.666667e-4	1.000000e+0	Charlie9	FRMPD1
Ensembl Genes	3399	OSBP	463	5.768750e-2	1.000000e+0	1.000000e+0	1.683028e+1	5.941673e-2	1	5.314556e-5	8.944544e-4	1	8.086689e-2	1.000000e+0	1.000000e+0	1.236600e+1	8.086689e-2	1	1	6.666667e-4	1.000000e+0	Charlie9	OSBP
Ensembl Genes	17051	MMD2	464	5.773278e-2	1.000000e+0	1.000000e+0	1.681667e+1	5.946479e-2	1	5.318855e-5	8.944544e-4	1	8.086689e-2	1.000000e+0	1.000000e+0	1.236600e+1	8.086689e-2	1	1	6.666667e-4	1.000000e+0	Charlie9	MMD2
Ensembl Genes	19525	RBBP7	465	5.849573e-2	1.000000e+0	1.000000e+0	1.659069e+1	6.027477e-2	1	5.391303e-5	8.944544e-4	1	8.086689e-2	1.000000e+0	1.000000e+0	1.236600e+1	8.086689e-2	1	1	6.666667e-4	1.000000e+0	Charlie9	RBBP7
Ensembl Genes	18748	AQP7	466	5.880360e-2	1.000000e+0	1.000000e+0	1.650116e+1	6.060180e-2	1	5.420555e-5	8.944544e-4	1	8.086689e-2	1.000000e+0	1.000000e+0	1.236600e+1	8.086689e-2	1	1	6.666667e-4	1.000000e+0	Charlie9	AQP7
Ensembl Genes	18247	TRIM55	467	5.882750e-2	1.000000e+0	1.000000e+0	1.649425e+1	6.062720e-2	1	5.422826e-5	8.944544e-4	1	8.086689e-2	1.000000e+0	1.000000e+0	1.236600e+1	8.086689e-2	1	1	6.666667e-4	1.000000e+0	Charlie9	TRIM55
Ensembl Genes	16196	TRIM26	468	5.910071e-2	1.000000e+0	1.000000e+0	1.641564e+1	6.091751e-2	1	5.448793e-5	8.944544e-4	1	8.086689e-2	1.000000e+0	1.000000e+0	1.236600e+1	8.086689e-2	1	1	6.666667e-4	1.000000e+0	Charlie9	TRIM26
Ensembl Genes	15350	BHMT	469	5.933230e-2	1.000000e+0	1.000000e+0	1.634958e+1	6.116366e-2	1	5.470811e-5	8.944544e-4	1	8.086689e-2	1.000000e+0	1.000000e+0	1.236600e+1	8.086689e-2	1	1	6.666667e-4	1.000000e+0	Charlie9	BHMT
Ensembl Genes	4586	KRT80	470	5.955428e-2	1.000000e+0	1.000000e+0	1.628673e+1	6.139966e-2	1	5.491920e-5	8.944544e-4	1	8.086689e-2	1.000000e+0	1.000000e+0	1.236600e+1	8.086689e-2	1	1	6.666667e-4	1.000000e+0	Charlie9	KRT80
Ensembl Genes	9170	FBXO15	471	5.957137e-2	1.000000e+0	1.000000e+0	5.093226e+0	3.926784e-1	2	3.512329e-4	1.788909e-3	1	8.086689e-2	1.000000e+0	1.000000e+0	1.236600e+1	8.086689e-2	1	1	6.666667e-4	1.000000e+0	Charlie9,Charlie9	FBXO15
Ensembl Genes	6104	PPP4R4	472	5.963402e-2	1.000000e+0	1.000000e+0	1.626427e+1	6.148445e-2	1	5.499504e-5	8.944544e-4	1	8.086689e-2	1.000000e+0	1.000000e+0	1.236600e+1	8.086689e-2	1	1	6.666667e-4	1.000000e+0	Charlie9	PPP4R4
Ensembl Genes	4989	NUAK1	473	5.966513e-2	1.000000e+0	1.000000e+0	5.088644e+0	3.930320e-1	2	3.515492e-4	1.788909e-3	1	8.086689e-2	1.000000e+0	1.000000e+0	1.236600e+1	8.086689e-2	1	1	6.666667e-4	1.000000e+0	Charlie9,Charlie9	NUAK1
Ensembl Genes	19133	TRIM32	474	5.993042e-2	1.000000e+0	1.000000e+0	5.075737e+0	3.940315e-1	2	3.524432e-4	1.788909e-3	1	8.086689e-2	1.000000e+0	1.000000e+0	1.236600e+1	8.086689e-2	1	1	6.666667e-4	1.000000e+0	Charlie9,Charlie9	TRIM32
Ensembl Genes	1934	ACTA1	475	6.036605e-2	1.000000e+0	1.000000e+0	1.606086e+1	6.226316e-2	1	5.569156e-5	8.944544e-4	1	8.086689e-2	1.000000e+0	1.000000e+0	1.236600e+1	8.086689e-2	1	1	6.666667e-4	1.000000e+0	Charlie9	ACTA1
Ensembl Genes	7782	UBE2G1	476	6.054484e-2	1.000000e+0	1.000000e+0	1.601193e+1	6.245345e-2	1	5.586176e-5	8.944544e-4	1	8.086689e-2	1.000000e+0	1.000000e+0	1.236600e+1	8.086689e-2	1	1	6.666667e-4	1.000000e+0	Charlie9	UBE2G1
Ensembl Genes	13298	C3orf20	477	6.104322e-2	1.000000e+0	1.000000e+0	1.587704e+1	6.298405e-2	1	5.633636e-5	8.944544e-4	1	8.086689e-2	1.000000e+0	1.000000e+0	1.236600e+1	8.086689e-2	1	1	6.666667e-4	1.000000e+0	Charlie9	C3orf20
Ensembl Genes	16017	SYCP2L	478	6.114814e-2	1.000000e+0	1.000000e+0	1.584892e+1	6.309580e-2	1	5.643631e-5	8.944544e-4	1	8.086689e-2	1.000000e+0	1.000000e+0	1.236600e+1	8.086689e-2	1	1	6.666667e-4	1.000000e+0	Charlie9	SYCP2L
Ensembl Genes	5428	CKAP2	479	6.133852e-2	1.000000e+0	1.000000e+0	1.579814e+1	6.329858e-2	1	5.661770e-5	8.944544e-4	1	8.086689e-2	1.000000e+0	1.000000e+0	1.236600e+1	8.086689e-2	1	1	6.666667e-4	1.000000e+0	Charlie9	CKAP2
Ensembl Genes	14294	RPL35A	480	6.168506e-2	1.000000e+0	1.000000e+0	1.570652e+1	6.366782e-2	1	5.694796e-5	8.944544e-4	1	8.086689e-2	1.000000e+0	1.000000e+0	1.236600e+1	8.086689e-2	1	1	6.666667e-4	1.000000e+0	Charlie9	RPL35A
Ensembl Genes	10859	ALK	481	6.170930e-2	1.000000e+0	1.000000e+0	4.991339e+0	4.006941e-1	2	3.584026e-4	1.788909e-3	1	8.086689e-2	1.000000e+0	1.000000e+0	1.236600e+1	8.086689e-2	1	1	6.666667e-4	1.000000e+0	Charlie9,Charlie9	ALK
Ensembl Genes	14977	MSMO1	482	6.172209e-2	1.000000e+0	1.000000e+0	1.569679e+1	6.370728e-2	1	5.698326e-5	8.944544e-4	1	8.086689e-2	1.000000e+0	1.000000e+0	1.236600e+1	8.086689e-2	1	1	6.666667e-4	1.000000e+0	Charlie9	MSMO1
Ensembl Genes	3819	TMEM135	483	6.192962e-2	1.000000e+0	1.000000e+0	4.981138e+0	4.015146e-1	2	3.591365e-4	1.788909e-3	1	8.086689e-2	1.000000e+0	1.000000e+0	1.236600e+1	8.086689e-2	1	1	6.666667e-4	1.000000e+0	Charlie9,Charlie9	TMEM135
Ensembl Genes	13641	CACNA2D3	484	6.218920e-2	1.000000e+0	1.000000e+0	4.969190e+0	4.024801e-1	2	3.600001e-4	1.788909e-3	1	8.086689e-2	1.000000e+0	1.000000e+0	1.236600e+1	8.086689e-2	1	1	6.666667e-4	1.000000e+0	Charlie9,Charlie9	CACNA2D3
Ensembl Genes	4987	APPL2	485	6.221380e-2	1.000000e+0	1.000000e+0	4.968061e+0	4.025715e-1	2	3.600819e-4	1.788909e-3	1	8.086689e-2	1.000000e+0	1.000000e+0	1.236600e+1	8.086689e-2	1	1	6.666667e-4	1.000000e+0	Charlie9,Charlie9	APPL2
Ensembl Genes	5917	MPP5	486	6.227884e-2	1.000000e+0	1.000000e+0	1.555191e+1	6.430079e-2	1	5.751413e-5	8.944544e-4	1	8.086689e-2	1.000000e+0	1.000000e+0	1.236600e+1	8.086689e-2	1	1	6.666667e-4	1.000000e+0	Charlie9	MPP5
Ensembl Genes	17199	FKBP9	487	6.240048e-2	1.000000e+0	1.000000e+0	1.552060e+1	6.443051e-2	1	5.763016e-5	8.944544e-4	1	8.086689e-2	1.000000e+0	1.000000e+0	1.236600e+1	8.086689e-2	1	1	6.666667e-4	1.000000e+0	Charlie9	FKBP9
Ensembl Genes	7632	USP10	488	6.260525e-2	1.000000e+0	1.000000e+0	1.546816e+1	6.464893e-2	1	5.782552e-5	8.944544e-4	1	8.086689e-2	1.000000e+0	1.000000e+0	1.236600e+1	8.086689e-2	1	1	6.666667e-4	1.000000e+0	Charlie9	USP10
Ensembl Genes	18633	DMRT2	489	6.312671e-2	1.000000e+0	1.000000e+0	4.926647e+0	4.059556e-1	2	3.631088e-4	1.788909e-3	1	8.086689e-2	1.000000e+0	1.000000e+0	1.236600e+1	8.086689e-2	1	1	6.666667e-4	1.000000e+0	Charlie9,Charlie9	DMRT2
Ensembl Genes	15398	TTC37	490	6.341256e-2	1.000000e+0	1.000000e+0	1.526473e+1	6.551048e-2	1	5.859613e-5	8.944544e-4	1	8.086689e-2	1.000000e+0	1.000000e+0	1.236600e+1	8.086689e-2	1	1	6.666667e-4	1.000000e+0	Charlie9	TTC37
Ensembl Genes	4985	ALDH1L2	491	6.392259e-2	1.000000e+0	1.000000e+0	1.513887e+1	6.605515e-2	1	5.908332e-5	8.944544e-4	1	8.086689e-2	1.000000e+0	1.000000e+0	1.236600e+1	8.086689e-2	1	1	6.666667e-4	1.000000e+0	Charlie9	ALDH1L2
Ensembl Genes	6722	HOMER2	492	6.431717e-2	1.000000e+0	1.000000e+0	1.504286e+1	6.647674e-2	1	5.946041e-5	8.944544e-4	1	8.086689e-2	1.000000e+0	1.000000e+0	1.236600e+1	8.086689e-2	1	1	6.666667e-4	1.000000e+0	Charlie9	HOMER2
Ensembl Genes	13434	ZNF445	493	6.433472e-2	1.000000e+0	1.000000e+0	1.503861e+1	6.649550e-2	1	5.947719e-5	8.944544e-4	1	8.086689e-2	1.000000e+0	1.000000e+0	1.236600e+1	8.086689e-2	1	1	6.666667e-4	1.000000e+0	Charlie9	ZNF445
Ensembl Genes	3887	DDI1	494	6.456413e-2	1.000000e+0	1.000000e+0	4.863218e+0	4.112503e-1	2	3.678447e-4	1.788909e-3	1	8.086689e-2	1.000000e+0	1.000000e+0	1.236600e+1	8.086689e-2	1	1	6.666667e-4	1.000000e+0	Charlie9,Charlie9	DDI1
Ensembl Genes	16882	SF3B5	495	6.483255e-2	1.000000e+0	1.000000e+0	1.491921e+1	6.702766e-2	1	5.995319e-5	8.944544e-4	1	8.086689e-2	1.000000e+0	1.000000e+0	1.236600e+1	8.086689e-2	1	1	6.666667e-4	1.000000e+0	Charlie9	SF3B5
Ensembl Genes	6411	SLC28A2	496	6.485849e-2	1.000000e+0	1.000000e+0	1.491304e+1	6.705540e-2	1	5.997800e-5	8.944544e-4	1	8.086689e-2	1.000000e+0	1.000000e+0	1.236600e+1	8.086689e-2	1	1	6.666667e-4	1.000000e+0	Charlie9	SLC28A2
Ensembl Genes	3120	OTOG	497	6.506931e-2	1.000000e+0	1.000000e+0	1.486307e+1	6.728085e-2	1	6.017965e-5	8.944544e-4	1	8.086689e-2	1.000000e+0	1.000000e+0	1.236600e+1	8.086689e-2	1	1	6.666667e-4	1.000000e+0	Charlie9	OTOG
Ensembl Genes	4786	FAM19A2	498	6.562998e-2	1.000000e+0	1.000000e+0	4.817530e+0	4.151505e-1	2	3.713332e-4	1.788909e-3	1	8.086689e-2	1.000000e+0	1.000000e+0	1.236600e+1	8.086689e-2	1	1	6.666667e-4	1.000000e+0	Charlie9,Charlie9	FAM19A2
Ensembl Genes	15339	ZBED3	499	6.590954e-2	1.000000e+0	1.000000e+0	1.466708e+1	6.817991e-2	1	6.098382e-5	8.944544e-4	1	8.086689e-2	1.000000e+0	1.000000e+0	1.236600e+1	8.086689e-2	1	1	6.666667e-4	1.000000e+0	Charlie9	ZBED3
Ensembl Genes	1206	SNX27	500	6.591465e-2	1.000000e+0	1.000000e+0	1.466590e+1	6.818538e-2	1	6.098871e-5	8.944544e-4	1	8.086689e-2	1.000000e+0	1.000000e+0	1.236600e+1	8.086689e-2	1	1	6.666667e-4	1.000000e+0	Charlie9	SNX27
GO Biological Process	GO:0002480	antigen processing and presentation of exogenous peptide antigen via MHC class I, TAP-independent	1	1.787852e-53	2.306865e-49	2.306865e-49	8.714387e+1	3.901594e-1	34	3.489798e-4	3.041145e-2	45	1.992887e-4	1.000000e+0	5.714271e-2	9.892800e+0	4.043345e-1	4	5	2.666667e-3	8.000000e-1	Charlie9,Charlie9,Charlie9,Charlie9,Charlie9,Charlie9,Charlie9,Charlie9,Charlie9,Charlie9,Charlie9,Charlie9,Charlie9,Charlie9,Charlie9,Charlie9,Charlie9,Charlie9,Charlie9,Charlie9,Charlie9,Charlie9,Charlie9,Charlie9,Charlie9,Charlie9,Charlie9,Charlie9,Charlie9,Charlie9,Charlie9,Charlie9,Charlie9,Charlie9	HLA-B,HLA-F,HLA-G,LNPEP
GO Biological Process	GO:2001199	negative regulation of dendritic cell differentiation	2	4.544848e-49	5.864217e-45	2.932109e-45	1.130199e+2	2.565921e-1	29	2.295099e-4	2.593918e-2	4058	3.971080e-1	1.000000e+0	1.000000e+0	2.061000e+0	4.852014e-1	1	6	6.666667e-4	1.666667e-1	Charlie9,Charlie9,Charlie9,Charlie9,Charlie9,Charlie9,Charlie9,Charlie9,Charlie9,Charlie9,Charlie9,Charlie9,Charlie9,Charlie9,Charlie9,Charlie9,Charlie9,Charlie9,Charlie9,Charlie9,Charlie9,Charlie9,Charlie9,Charlie9,Charlie9,Charlie9,Charlie9,Charlie9,Charlie9	HLA-G
GO Biological Process	GO:0002767	immune response-inhibiting cell surface receptor signaling pathway	3	1.738733e-48	2.243487e-44	7.478291e-45	9.513556e+1	3.153395e-1	30	2.820568e-4	2.683363e-2	1110	7.875379e-2	1.000000e+0	9.154596e-1	4.122000e+0	4.852014e-1	2	6	1.333333e-3	3.333333e-1	Charlie9,Charlie9,Charlie9,Charlie9,Charlie9,Charlie9,Charlie9,Charlie9,Charlie9,Charlie9,Charlie9,Charlie9,Charlie9,Charlie9,Charlie9,Charlie9,Charlie9,Charlie9,Charlie9,Charlie9,Charlie9,Charlie9,Charlie9,Charlie9,Charlie9,Charlie9,Charlie9,Charlie9,Charlie9,Charlie9	HLA-G,LYN
GO Biological Process	GO:2001198	regulation of dendritic cell differentiation	4	5.481613e-42	7.072925e-38	1.768231e-38	5.739762e+1	5.226698e-1	30	4.675043e-4	2.683363e-2	2389	1.910638e-1	1.000000e+0	1.000000e+0	2.473200e+0	8.086689e-1	2	10	1.333333e-3	2.000000e-1	Charlie9,Charlie9,Charlie9,Charlie9,Charlie9,Charlie9,Charlie9,Charlie9,Charlie9,Charlie9,Charlie9,Charlie9,Charlie9,Charlie9,Charlie9,Charlie9,Charlie9,Charlie9,Charlie9,Charlie9,Charlie9,Charlie9,Charlie9,Charlie9,Charlie9,Charlie9,Charlie9,Charlie9,Charlie9,Charlie9	HLA-G,HMGB1
GO Biological Process	GO:0002765	immune response-inhibiting signal transduction	5	6.771939e-39	8.737833e-35	1.747567e-35	4.506971e+1	6.656356e-1	30	5.953807e-4	2.683363e-2	1557	1.044893e-1	1.000000e+0	8.659123e-1	3.533143e+0	5.660683e-1	2	7	1.333333e-3	2.857143e-1	Charlie9,Charlie9,Charlie9,Charlie9,Charlie9,Charlie9,Charlie9,Charlie9,Charlie9,Charlie9,Charlie9,Charlie9,Charlie9,Charlie9,Charlie9,Charlie9,Charlie9,Charlie9,Charlie9,Charlie9,Charlie9,Charlie9,Charlie9,Charlie9,Charlie9,Charlie9,Charlie9,Charlie9,Charlie9,Charlie9	HLA-G,LYN
GO Biological Process	GO:0002666	positive regulation of T cell tolerance induction	6	5.707261e-35	7.364079e-31	1.227346e-31	3.625135e+1	7.999703e-1	29	7.155369e-4	2.593918e-2	4466	4.458777e-1	1.000000e+0	1.000000e+0	1.766571e+0	5.660683e-1	1	7	6.666667e-4	1.428571e-1	Charlie9,Charlie9,Charlie9,Charlie9,Charlie9,Charlie9,Charlie9,Charlie9,Charlie9,Charlie9,Charlie9,Charlie9,Charlie9,Charlie9,Charlie9,Charlie9,Charlie9,Charlie9,Charlie9,Charlie9,Charlie9,Charlie9,Charlie9,Charlie9,Charlie9,Charlie9,Charlie9,Charlie9,Charlie9	HLA-G
GO Biological Process	GO:0002645	positive regulation of tolerance induction	7	1.527410e-33	1.970817e-29	2.815453e-30	3.226301e+1	8.988623e-1	29	8.039914e-4	2.593918e-2	5033	5.319077e-1	1.000000e+0	1.000000e+0	1.374000e+0	7.278020e-1	1	9	6.666667e-4	1.111111e-1	Charlie9,Charlie9,Charlie9,Charlie9,Charlie9,Charlie9,Charlie9,Charlie9,Charlie9,Charlie9,Charlie9,Charlie9,Charlie9,Charlie9,Charlie9,Charlie9,Charlie9,Charlie9,Charlie9,Charlie9,Charlie9,Charlie9,Charlie9,Charlie9,Charlie9,Charlie9,Charlie9,Charlie9,Charlie9	HLA-G
GO Biological Process	GO:0002664	regulation of T cell tolerance induction	8	1.133390e-29	1.462413e-25	1.828016e-26	2.346895e+1	1.235675e+0	29	1.105255e-3	2.593918e-2	5479	6.045886e-1	1.000000e+0	1.000000e+0	1.124182e+0	8.895358e-1	1	11	6.666667e-4	9.090909e-2	Charlie9,Charlie9,Charlie9,Charlie9,Charlie9,Charlie9,Charlie9,Charlie9,Charlie9,Charlie9,Charlie9,Charlie9,Charlie9,Charlie9,Charlie9,Charlie9,Charlie9,Charlie9,Charlie9,Charlie9,Charlie9,Charlie9,Charlie9,Charlie9,Charlie9,Charlie9,Charlie9,Charlie9,Charlie9	HLA-G
GO Biological Process	GO:0034340	response to type I interferon	9	6.401894e-29	8.260364e-25	9.178182e-26	1.275221e+1	2.979875e+0	38	2.665362e-3	3.398927e-2	5626	6.261475e-1	1.000000e+0	1.000000e+0	9.368182e-1	5.337215e+0	5	66	3.333333e-3	7.575758e-2	Charlie9,Charlie9,Charlie9,Charlie9,Charlie9,Charlie9,Charlie9,Charlie9,Charlie9,Charlie9,Charlie9,Charlie9,Charlie9,Charlie9,Charlie9,Charlie9,Charlie9,Charlie9,Charlie9,Charlie9,Charlie9,Charlie9,Charlie9,Charlie9,Charlie9,Charlie9,Charlie9,Charlie9,Charlie9,Charlie9,Charlie9,Charlie9,Charlie9,Charlie9,Charlie9,Charlie9,Charlie9,Charlie9	HLA-B,HLA-F,HLA-G,IKBKE,IP6K2
GO Biological Process	GO:0002643	regulation of tolerance induction	10	4.884040e-28	6.301877e-24	6.301877e-25	1.903437e+1	1.576097e+0	30	1.409747e-3	2.683363e-2	4249	4.049033e-1	1.000000e+0	1.000000e+0	1.454824e+0	1.374737e+0	2	17	1.333333e-3	1.176471e-1	Charlie9,Charlie9,Charlie9,Charlie9,Charlie9,Charlie9,Charlie9,Charlie9,Charlie9,Charlie9,Charlie9,Charlie9,Charlie9,Charlie9,Charlie9,Charlie9,Charlie9,Charlie9,Charlie9,Charlie9,Charlie9,Charlie9,Charlie9,Charlie9,Charlie9,Charlie9,Charlie9,Charlie9,Charlie9,Charlie9	HLA-G,HMGB1
GO Biological Process	GO:0042590	antigen processing and presentation of exogenous peptide antigen via MHC class I	11	6.178082e-27	7.971579e-23	7.246890e-24	1.028197e+1	3.890304e+0	40	3.479700e-3	3.577818e-2	4006	3.773423e-1	1.000000e+0	1.000000e+0	1.185781e+0	5.903283e+0	7	73	4.666667e-3	9.589041e-2	Charlie9,Charlie9,Charlie9,Charlie9,Charlie9,Charlie9,Charlie9,Charlie9,Charlie9,Charlie9,Charlie9,Charlie9,Charlie9,Charlie9,Charlie9,Charlie9,Charlie9,Charlie9,Charlie9,Charlie9,Charlie9,Charlie9,Charlie9,Charlie9,Charlie9,Charlie9,Charlie9,Charlie9,Charlie9,Charlie9,Charlie9,Charlie9,Charlie9,Charlie9,Charlie9,Charlie9,Charlie9,Charlie9,Charlie9,Charlie9	FCGR1A,FCGR1B,HLA-B,HLA-F,HLA-G,LNPEP,PSMC4
GO Biological Process	GO:0060337	type I interferon signaling pathway	12	7.293207e-27	9.410425e-23	7.842021e-24	1.285536e+1	2.722601e+0	35	2.435242e-3	3.130590e-2	6168	7.375976e-1	1.000000e+0	1.000000e+0	8.108852e-1	4.932880e+0	4	61	2.666667e-3	6.557377e-2	Charlie9,Charlie9,Charlie9,Charlie9,Charlie9,Charlie9,Charlie9,Charlie9,Charlie9,Charlie9,Charlie9,Charlie9,Charlie9,Charlie9,Charlie9,Charlie9,Charlie9,Charlie9,Charlie9,Charlie9,Charlie9,Charlie9,Charlie9,Charlie9,Charlie9,Charlie9,Charlie9,Charlie9,Charlie9,Charlie9,Charlie9,Charlie9,Charlie9,Charlie9,Charlie9	HLA-B,HLA-F,HLA-G,IP6K2
GO Biological Process	GO:0045591	positive regulation of regulatory T cell differentiation	13	7.355961e-27	9.491396e-23	7.301074e-24	1.730323e+1	1.733780e+0	30	1.550787e-3	2.683363e-2	2974	2.526473e-1	1.000000e+0	1.000000e+0	2.061000e+0	9.704027e-1	2	12	1.333333e-3	1.666667e-1	Charlie9,Charlie9,Charlie9,Charlie9,Charlie9,Charlie9,Charlie9,Charlie9,Charlie9,Charlie9,Charlie9,Charlie9,Charlie9,Charlie9,Charlie9,Charlie9,Charlie9,Charlie9,Charlie9,Charlie9,Charlie9,Charlie9,Charlie9,Charlie9,Charlie9,Charlie9,Charlie9,Charlie9,Charlie9,Charlie9	DUSP10,HLA-G
GO Biological Process	GO:0002479	antigen processing and presentation of exogenous peptide antigen via MHC class I, TAP-dependent	14	2.100335e-26	2.710062e-22	1.935759e-23	1.035346e+1	3.766857e+0	39	3.369282e-3	3.488372e-2	4922	5.032923e-1	1.000000e+0	1.000000e+0	1.059943e+0	5.660683e+0	6	70	4.000000e-3	8.571429e-2	Charlie9,Charlie9,Charlie9,Charlie9,Charlie9,Charlie9,Charlie9,Charlie9,Charlie9,Charlie9,Charlie9,Charlie9,Charlie9,Charlie9,Charlie9,Charlie9,Charlie9,Charlie9,Charlie9,Charlie9,Charlie9,Charlie9,Charlie9,Charlie9,Charlie9,Charlie9,Charlie9,Charlie9,Charlie9,Charlie9,Charlie9,Charlie9,Charlie9,Charlie9,Charlie9,Charlie9,Charlie9,Charlie9,Charlie9	FCGR1A,FCGR1B,HLA-B,HLA-F,HLA-G,PSMC4
GO Biological Process	GO:0060333	interferon-gamma-mediated signaling pathway	15	1.289942e-24	1.664412e-20	1.109608e-21	8.254264e+0	5.088279e+0	42	4.551234e-3	3.756708e-2	654	3.189907e-2	1.000000e+0	6.293482e-1	1.932188e+0	5.175481e+0	10	64	6.666667e-3	1.562500e-1	Charlie9,Charlie9,Charlie9,Charlie9,Charlie9,Charlie9,Charlie9,Charlie9,Charlie9,Charlie9,Charlie9,Charlie9,Charlie9,Charlie9,Charlie9,Charlie9,Charlie9,Charlie9,Charlie9,Charlie9,Charlie9,Charlie9,Charlie9,Charlie9,Charlie9,Charlie9,Charlie9,Charlie9,Charlie9,Charlie9,Charlie9,Charlie9,Charlie9,Charlie9,Charlie9,Charlie9,Charlie9,Charlie9,Charlie9,Charlie9,Charlie9,Charlie9	CAMK2B,CAMK2D,FCGR1A,FCGR1B,HLA-B,HLA-F,HLA-G,NCAM1,TRIM25,TRIM26
GO Biological Process	GO:0002474	antigen processing and presentation of peptide antigen via MHC class I	16	1.015433e-23	1.310213e-19	8.188832e-21	8.367169e+0	4.780589e+0	40	4.276019e-3	3.577818e-2	5388	5.747759e-1	1.000000e+0	1.000000e+0	9.836591e-1	7.116287e+0	7	88	4.666667e-3	7.954545e-2	Charlie9,Charlie9,Charlie9,Charlie9,Charlie9,Charlie9,Charlie9,Charlie9,Charlie9,Charlie9,Charlie9,Charlie9,Charlie9,Charlie9,Charlie9,Charlie9,Charlie9,Charlie9,Charlie9,Charlie9,Charlie9,Charlie9,Charlie9,Charlie9,Charlie9,Charlie9,Charlie9,Charlie9,Charlie9,Charlie9,Charlie9,Charlie9,Charlie9,Charlie9,Charlie9,Charlie9,Charlie9,Charlie9,Charlie9,Charlie9	FCGR1A,FCGR1B,HLA-B,HLA-F,HLA-G,LNPEP,PSMC4
GO Biological Process	GO:0006968	cellular defense response	17	4.043396e-21	5.217194e-17	3.068938e-18	9.713345e+0	3.294437e+0	32	2.946723e-3	2.862254e-2	6694	8.583845e-1	1.000000e+0	1.000000e+0	6.396207e-1	4.690280e+0	3	58	2.000000e-3	5.172414e-2	Charlie9,Charlie9,Charlie9,Charlie9,Charlie9,Charlie9,Charlie9,Charlie9,Charlie9,Charlie9,Charlie9,Charlie9,Charlie9,Charlie9,Charlie9,Charlie9,Charlie9,Charlie9,Charlie9,Charlie9,Charlie9,Charlie9,Charlie9,Charlie9,Charlie9,Charlie9,Charlie9,Charlie9,Charlie9,Charlie9,Charlie9,Charlie9	HLA-G,SH2D1A,ZNF148
GO Biological Process	GO:0032735	positive regulation of interleukin-12 production	18	2.750670e-20	3.549190e-16	1.971772e-17	7.974536e+0	4.388970e+0	35	3.925733e-3	3.130590e-2	754	4.068231e-2	1.000000e+0	6.961855e-1	2.318625e+0	2.587741e+0	6	32	4.000000e-3	1.875000e-1	Charlie9,Charlie9,Charlie9,Charlie9,Charlie9,Charlie9,Charlie9,Charlie9,Charlie9,Charlie9,Charlie9,Charlie9,Charlie9,Charlie9,Charlie9,Charlie9,Charlie9,Charlie9,Charlie9,Charlie9,Charlie9,Charlie9,Charlie9,Charlie9,Charlie9,Charlie9,Charlie9,Charlie9,Charlie9,Charlie9,Charlie9,Charlie9,Charlie9,Charlie9,Charlie9	HLA-G,HMGB1,IL23R,ISL1,PLCB1,TRAF6
GO Biological Process	GO:0045589	regulation of regulatory T cell differentiation	19	5.655603e-20	7.297425e-16	3.840750e-17	9.297067e+0	3.334385e+0	31	2.982455e-3	2.772809e-2	3568	3.292721e-1	1.000000e+0	1.000000e+0	1.483920e+0	2.021672e+0	3	25	2.000000e-3	1.200000e-1	Charlie9,Charlie9,Charlie9,Charlie9,Charlie9,Charlie9,Charlie9,Charlie9,Charlie9,Charlie9,Charlie9,Charlie9,Charlie9,Charlie9,Charlie9,Charlie9,Charlie9,Charlie9,Charlie9,Charlie9,Charlie9,Charlie9,Charlie9,Charlie9,Charlie9,Charlie9,Charlie9,Charlie9,Charlie9,Charlie9,Charlie9	DUSP10,HLA-G,RUNX1
GO Biological Process	GO:0002478	antigen processing and presentation of exogenous peptide antigen	20	1.894246e-19	2.444146e-15	1.222073e-16	4.717838e+0	1.102200e+1	52	9.858675e-3	4.651163e-2	3093	2.679236e-1	1.000000e+0	1.000000e+0	1.191904e+0	1.342390e+1	16	166	1.066667e-2	9.638554e-2	Charlie9,Charlie9,Charlie9,Charlie9,Charlie9,Charlie9,Charlie9,Charlie9,Charlie9,Charlie9,Charlie9,Charlie9,Charlie9,Charlie9,Charlie9,Charlie9,Charlie9,Charlie9,Charlie9,Charlie9,Charlie9,Charlie9,Charlie9,Charlie9,Charlie9,Charlie9,Charlie9,Charlie9,Charlie9,Charlie9,Charlie9,Charlie9,Charlie9,Charlie9,Charlie9,Charlie9,Charlie9,Charlie9,Charlie9,Charlie9,Charlie9,Charlie9,Charlie9,Charlie9,Cha…	AP1S3,CTSE,DYNC1I1,DYNC1I2,FCGR1A,FCGR1B,HLA-B,HLA-F,HLA-G,KIFAP3,LGMN,LNPEP,PSMC4,RACGAP1,SH3GL2,TRAF6
GO Biological Process	GO:0019884	antigen processing and presentation of exogenous antigen	21	8.443735e-19	1.089495e-14	5.188072e-16	4.550737e+0	1.142672e+1	52	1.022068e-2	4.651163e-2	3563	3.247652e-1	1.000000e+0	1.000000e+0	1.143676e+0	1.398997e+1	16	173	1.066667e-2	9.248555e-2	Charlie9,Charlie9,Charlie9,Charlie9,Charlie9,Charlie9,Charlie9,Charlie9,Charlie9,Charlie9,Charlie9,Charlie9,Charlie9,Charlie9,Charlie9,Charlie9,Charlie9,Charlie9,Charlie9,Charlie9,Charlie9,Charlie9,Charlie9,Charlie9,Charlie9,Charlie9,Charlie9,Charlie9,Charlie9,Charlie9,Charlie9,Charlie9,Charlie9,Charlie9,Charlie9,Charlie9,Charlie9,Charlie9,Charlie9,Charlie9,Charlie9,Charlie9,Charlie9,Charlie9,Cha…	AP1S3,CTSE,DYNC1I1,DYNC1I2,FCGR1A,FCGR1B,HLA-B,HLA-F,HLA-G,KIFAP3,LGMN,LNPEP,PSMC4,RACGAP1,SH3GL2,TRAF6
GO Biological Process	GO:0048002	antigen processing and presentation of peptide antigen	22	2.933107e-18	3.784588e-14	1.720267e-15	4.414892e+0	1.177832e+1	52	1.053517e-2	4.651163e-2	3847	3.500217e-1	1.000000e+0	1.000000e+0	1.124182e+0	1.423257e+1	16	176	1.066667e-2	9.090909e-2	Charlie9,Charlie9,Charlie9,Charlie9,Charlie9,Charlie9,Charlie9,Charlie9,Charlie9,Charlie9,Charlie9,Charlie9,Charlie9,Charlie9,Charlie9,Charlie9,Charlie9,Charlie9,Charlie9,Charlie9,Charlie9,Charlie9,Charlie9,Charlie9,Charlie9,Charlie9,Charlie9,Charlie9,Charlie9,Charlie9,Charlie9,Charlie9,Charlie9,Charlie9,Charlie9,Charlie9,Charlie9,Charlie9,Charlie9,Charlie9,Charlie9,Charlie9,Charlie9,Charlie9,Cha…	AP1S3,CTSE,DYNC1I1,DYNC1I2,FCGR1A,FCGR1B,HLA-B,HLA-F,HLA-G,KIFAP3,LGMN,LNPEP,PSMC4,RACGAP1,SH3GL2,TRAF6
GO Biological Process	GO:0034341	response to interferon-gamma	23	1.600344e-16	2.064924e-12	8.977930e-14	4.298591e+0	1.116645e+1	48	9.987881e-3	4.293381e-2	1650	1.104476e-1	1.000000e+0	8.637002e-1	1.393352e+0	1.148310e+1	16	142	1.066667e-2	1.126761e-1	Charlie9,Charlie9,Charlie9,Charlie9,Charlie9,Charlie9,Charlie9,Charlie9,Charlie9,Charlie9,Charlie9,Charlie9,Charlie9,Charlie9,Charlie9,Charlie9,Charlie9,Charlie9,Charlie9,Charlie9,Charlie9,Charlie9,Charlie9,Charlie9,Charlie9,Charlie9,Charlie9,Charlie9,Charlie9,Charlie9,Charlie9,Charlie9,Charlie9,Charlie9,Charlie9,Charlie9,Charlie9,Charlie9,Charlie9,Charlie9,Charlie9,Charlie9,Charlie9,Charlie9,Cha…	CAMK2B,CAMK2D,DAPK1,FCGR1A,FCGR1B,GCH1,HLA-B,HLA-F,HLA-G,IL23R,KYNU,NCAM1,NUB1,SNCA,TRIM25,TRIM26
GO Biological Process	GO:0032655	regulation of interleukin-12 production	24	5.004398e-16	6.457175e-12	2.690489e-13	5.576385e+0	6.455795e+0	36	5.774414e-3	3.220036e-2	1624	1.060446e-1	1.000000e+0	8.425452e-1	1.731240e+0	4.043345e+0	7	50	4.666667e-3	1.400000e-1	Charlie9,Charlie9,Charlie9,Charlie9,Charlie9,Charlie9,Charlie9,Charlie9,Charlie9,Charlie9,Charlie9,Charlie9,Charlie9,Charlie9,Charlie9,Charlie9,Charlie9,Charlie9,Charlie9,Charlie9,Charlie9,Charlie9,Charlie9,Charlie9,Charlie9,Charlie9,Charlie9,Charlie9,Charlie9,Charlie9,Charlie9,Charlie9,Charlie9,Charlie9,Charlie9,Charlie9	CMKLR1,HLA-G,HMGB1,IL23R,ISL1,PLCB1,TRAF6
GO Biological Process	GO:0071346	cellular response to interferon-gamma	25	7.283998e-16	9.398543e-12	3.759417e-13	4.575663e+0	9.397546e+0	43	8.405676e-3	3.846154e-2	4044	3.887108e-1	1.000000e+0	1.000000e+0	1.124182e+0	9.784894e+0	11	121	7.333333e-3	9.090909e-2	Charlie9,Charlie9,Charlie9,Charlie9,Charlie9,Charlie9,Charlie9,Charlie9,Charlie9,Charlie9,Charlie9,Charlie9,Charlie9,Charlie9,Charlie9,Charlie9,Charlie9,Charlie9,Charlie9,Charlie9,Charlie9,Charlie9,Charlie9,Charlie9,Charlie9,Charlie9,Charlie9,Charlie9,Charlie9,Charlie9,Charlie9,Charlie9,Charlie9,Charlie9,Charlie9,Charlie9,Charlie9,Charlie9,Charlie9,Charlie9,Charlie9,Charlie9,Charlie9	CAMK2B,CAMK2D,DAPK1,FCGR1A,FCGR1B,HLA-B,HLA-F,HLA-G,NCAM1,TRIM25,TRIM26
GO Biological Process	GO:1902661	positive regulation of glucose mediated signaling pathway	26	7.785619e-16	1.004578e-11	3.863763e-13	1.023034e+2	8.797364e-2	9	7.868840e-5	8.050089e-3	2637	2.235222e-1	1.000000e+0	1.000000e+0	4.122000e+0	2.426007e-1	1	3	6.666667e-4	3.333333e-1	Charlie9,Charlie9,Charlie9,Charlie9,Charlie9,Charlie9,Charlie9,Charlie9,Charlie9	SMARCA4
GO Biological Process	GO:0061771	response to caloric restriction	27	9.923485e-16	1.280427e-11	4.742323e-13	9.955834e+1	9.039926e-2	9	8.085801e-5	8.050089e-3	2637	2.235222e-1	1.000000e+0	1.000000e+0	4.122000e+0	2.426007e-1	1	3	6.666667e-4	3.333333e-1	Charlie9,Charlie9,Charlie9,Charlie9,Charlie9,Charlie9,Charlie9,Charlie9,Charlie9	LDLR
GO Biological Process	GO:0042130	negative regulation of T cell proliferation	28	2.936831e-15	3.789393e-11	1.353355e-12	5.595488e+0	6.076324e+0	34	5.434995e-3	3.041145e-2	4630	4.616183e-1	1.000000e+0	1.000000e+0	1.124182e+0	4.447679e+0	5	55	3.333333e-3	9.090909e-2	Charlie9,Charlie9,Charlie9,Charlie9,Charlie9,Charlie9,Charlie9,Charlie9,Charlie9,Charlie9,Charlie9,Charlie9,Charlie9,Charlie9,Charlie9,Charlie9,Charlie9,Charlie9,Charlie9,Charlie9,Charlie9,Charlie9,Charlie9,Charlie9,Charlie9,Charlie9,Charlie9,Charlie9,Charlie9,Charlie9,Charlie9,Charlie9,Charlie9,Charlie9	BMP4,HLA-G,PAWR,PDE5A,SHH
GO Biological Process	GO:0019882	antigen processing and presentation	29	3.979542e-15	5.134803e-11	1.770622e-12	3.627264e+0	1.461157e+1	53	1.306938e-2	4.740608e-2	4735	4.854943e-1	1.000000e+0	1.000000e+0	1.030500e+0	1.649685e+1	17	204	1.133333e-2	8.333333e-2	Charlie9,Charlie9,Charlie9,Charlie9,Charlie9,Charlie9,Charlie9,Charlie9,Charlie9,Charlie9,Charlie9,Charlie9,Charlie9,Charlie9,Charlie9,Charlie9,Charlie9,Charlie9,Charlie9,Charlie9,Charlie9,Charlie9,Charlie9,Charlie9,Charlie9,Charlie9,Charlie9,Charlie9,Charlie9,Charlie9,Charlie9,Charlie9,Charlie9,Charlie9,Charlie9,Charlie9,Charlie9,Charlie9,Charlie9,Charlie9,Charlie9,Charlie9,Charlie9,Charlie9,Cha…	AP1S3,CTSE,DYNC1I1,DYNC1I2,FCGR1A,FCGR1B,HLA-B,HLA-F,HLA-G,KIFAP3,LGMN,LNPEP,PSMC4,RAB35,RACGAP1,SH3GL2,TRAF6
GO Biological Process	GO:0010899	regulation of phosphatidylcholine catabolic process	30	4.348444e-15	5.610797e-11	1.870266e-12	4.416903e+1	2.490433e-1	11	2.227579e-4	9.838998e-3	480	1.855063e-2	1.000000e+0	4.986641e-1	8.244000e+0	2.426007e-1	2	3	1.333333e-3	6.666667e-1	Charlie9,Charlie9,Charlie9,Charlie9,Charlie9,Charlie9,Charlie9,Charlie9,Charlie9,Charlie9,Charlie9	LDLR,SCARB1
GO Biological Process	GO:1905167	positive regulation of lysosomal protein catabolic process	31	7.018527e-15	9.056005e-11	2.921292e-12	7.993267e+1	1.125948e-1	9	1.007109e-4	8.050089e-3	1923	1.551983e-1	1.000000e+0	1.000000e+0	6.183000e+0	1.617338e-1	1	2	6.666667e-4	5.000000e-1	Charlie9,Charlie9,Charlie9,Charlie9,Charlie9,Charlie9,Charlie9,Charlie9,Charlie9	LDLR
GO Biological Process	GO:0007070	negative regulation of transcription from RNA polymerase II promoter during mitotic cell cycle	32	5.105072e-14	6.587074e-10	2.058461e-11	6.393837e+1	1.407606e-1	9	1.259039e-4	8.050089e-3	1923	1.551983e-1	1.000000e+0	1.000000e+0	6.183000e+0	1.617338e-1	1	2	6.666667e-4	5.000000e-1	Charlie9,Charlie9,Charlie9,Charlie9,Charlie9,Charlie9,Charlie9,Charlie9,Charlie9	SMARCA4
GO Biological Process	GO:0060696	regulation of phospholipid catabolic process	33	1.053420e-13	1.359228e-9	4.118872e-11	3.282434e+1	3.351172e-1	11	2.997471e-4	9.838998e-3	1110	7.875379e-2	1.000000e+0	9.154596e-1	4.122000e+0	4.852014e-1	2	6	1.333333e-3	3.333333e-1	Charlie9,Charlie9,Charlie9,Charlie9,Charlie9,Charlie9,Charlie9,Charlie9,Charlie9,Charlie9,Charlie9	LDLR,SCARB1
GO Biological Process	GO:0050672	negative regulation of lymphocyte proliferation	34	2.480909e-13	3.201117e-9	9.415050e-11	4.509523e+0	7.983107e+0	36	7.140525e-3	3.220036e-2	3556	3.234313e-1	1.000000e+0	1.000000e+0	1.254522e+0	5.579816e+0	7	69	4.666667e-3	1.014493e-1	Charlie9,Charlie9,Charlie9,Charlie9,Charlie9,Charlie9,Charlie9,Charlie9,Charlie9,Charlie9,Charlie9,Charlie9,Charlie9,Charlie9,Charlie9,Charlie9,Charlie9,Charlie9,Charlie9,Charlie9,Charlie9,Charlie9,Charlie9,Charlie9,Charlie9,Charlie9,Charlie9,Charlie9,Charlie9,Charlie9,Charlie9,Charlie9,Charlie9,Charlie9,Charlie9,Charlie9	BMP4,HLA-G,LYN,PAWR,PDE5A,SHH,SOX11
GO Biological Process	GO:1903979	negative regulation of microglial cell activation	35	2.576550e-13	3.324522e-9	9.498636e-11	5.326386e+1	1.689701e-1	9	1.511360e-4	8.050089e-3	1923	1.551983e-1	1.000000e+0	1.000000e+0	6.183000e+0	1.617338e-1	1	2	6.666667e-4	5.000000e-1	Charlie9,Charlie9,Charlie9,Charlie9,Charlie9,Charlie9,Charlie9,Charlie9,Charlie9	LDLR
GO Biological Process	GO:0046021	regulation of transcription from RNA polymerase II promoter during mitotic cell cycle	36	4.438285e-13	5.726719e-9	1.590755e-10	5.008756e+1	1.796853e-1	9	1.607203e-4	8.050089e-3	2637	2.235222e-1	1.000000e+0	1.000000e+0	4.122000e+0	2.426007e-1	1	3	6.666667e-4	3.333333e-1	Charlie9,Charlie9,Charlie9,Charlie9,Charlie9,Charlie9,Charlie9,Charlie9,Charlie9	SMARCA4
GO Biological Process	GO:1905165	regulation of lysosomal protein catabolic process	37	5.008670e-13	6.462687e-9	1.746672e-10	3.643934e+1	2.744287e-1	10	2.454639e-4	8.944544e-3	1110	7.875379e-2	1.000000e+0	9.154596e-1	4.122000e+0	4.852014e-1	2	6	1.333333e-3	3.333333e-1	Charlie9,Charlie9,Charlie9,Charlie9,Charlie9,Charlie9,Charlie9,Charlie9,Charlie9,Charlie9	LAPTM4B,LDLR
GO Biological Process	GO:0050868	negative regulation of T cell activation	38	5.084886e-13	6.561028e-9	1.726586e-10	3.911096e+0	1.048299e+1	41	9.376560e-3	3.667263e-2	3094	2.679624e-1	1.000000e+0	1.000000e+0	1.261837e+0	7.924956e+0	10	98	6.666667e-3	1.020408e-1	Charlie9,Charlie9,Charlie9,Charlie9,Charlie9,Charlie9,Charlie9,Charlie9,Charlie9,Charlie9,Charlie9,Charlie9,Charlie9,Charlie9,Charlie9,Charlie9,Charlie9,Charlie9,Charlie9,Charlie9,Charlie9,Charlie9,Charlie9,Charlie9,Charlie9,Charlie9,Charlie9,Charlie9,Charlie9,Charlie9,Charlie9,Charlie9,Charlie9,Charlie9,Charlie9,Charlie9,Charlie9,Charlie9,Charlie9,Charlie9,Charlie9	BMP4,HLA-G,HMGB1,IL4R,LGALS3,PAWR,PDE5A,PTPN2,SHH,TBX21
GO Biological Process	GO:1902106	negative regulation of leukocyte differentiation	39	6.351731e-13	8.195639e-9	2.101446e-10	3.730996e+0	1.152507e+1	43	1.030865e-2	3.846154e-2	591	2.638137e-2	1.000000e+0	5.759709e-1	1.806270e+0	7.197153e+0	13	89	8.666667e-3	1.460674e-1	Charlie9,Charlie9,Charlie9,Charlie9,Charlie9,Charlie9,Charlie9,Charlie9,Charlie9,Charlie9,Charlie9,Charlie9,Charlie9,Charlie9,Charlie9,Charlie9,Charlie9,Charlie9,Charlie9,Charlie9,Charlie9,Charlie9,Charlie9,Charlie9,Charlie9,Charlie9,Charlie9,Charlie9,Charlie9,Charlie9,Charlie9,Charlie9,Charlie9,Charlie9,Charlie9,Charlie9,Charlie9,Charlie9,Charlie9,Charlie9,Charlie9,Charlie9,Charlie9	BMP4,CLDN18,CTNNB1,HLA-G,HMGB1,IL4R,LYN,MAFB,MYC,PTPN2,SHH,TBX21,TRIB1
GO Biological Process	GO:0002695	negative regulation of leukocyte activation	40	7.238989e-13	9.340468e-9	2.335117e-10	3.124467e+0	1.728295e+1	54	1.545881e-2	4.830054e-2	2884	2.316522e-1	1.000000e+0	1.000000e+0	1.236600e+0	1.213003e+1	15	150	1.000000e-2	1.000000e-1	Charlie9,Charlie9,Charlie9,Charlie9,Charlie9,Charlie9,Charlie9,Charlie9,Charlie9,Charlie9,Charlie9,Charlie9,Charlie9,Charlie9,Charlie9,Charlie9,Charlie9,Charlie9,Charlie9,Charlie9,Charlie9,Charlie9,Charlie9,Charlie9,Charlie9,Charlie9,Charlie9,Charlie9,Charlie9,Charlie9,Charlie9,Charlie9,Charlie9,Charlie9,Charlie9,Charlie9,Charlie9,Charlie9,Charlie9,Charlie9,Charlie9,Charlie9,Charlie9,Charlie9,Cha…	BMP4,CD300LF,HLA-G,HMGB1,IL4R,LDLR,LGALS3,LYN,PAWR,PDE5A,PTPN2,SHH,SOX11,TBX21,TYRO3
GO Biological Process	GO:0070664	negative regulation of leukocyte proliferation	41	1.196777e-12	1.544201e-8	3.766345e-10	4.265360e+0	8.440085e+0	36	7.549271e-3	3.220036e-2	4006	3.773423e-1	1.000000e+0	1.000000e+0	1.185781e+0	5.903283e+0	7	73	4.666667e-3	9.589041e-2	Charlie9,Charlie9,Charlie9,Charlie9,Charlie9,Charlie9,Charlie9,Charlie9,Charlie9,Charlie9,Charlie9,Charlie9,Charlie9,Charlie9,Charlie9,Charlie9,Charlie9,Charlie9,Charlie9,Charlie9,Charlie9,Charlie9,Charlie9,Charlie9,Charlie9,Charlie9,Charlie9,Charlie9,Charlie9,Charlie9,Charlie9,Charlie9,Charlie9,Charlie9,Charlie9,Charlie9	BMP4,HLA-G,LYN,PAWR,PDE5A,SHH,SOX11
GO Biological Process	GO:0050866	negative regulation of cell activation	42	1.477440e-12	1.906341e-8	4.538907e-10	2.955381e+0	1.928685e+1	57	1.725121e-2	5.098390e-2	2520	2.067596e-1	1.000000e+0	1.000000e+0	1.243917e+0	1.366650e+1	17	169	1.133333e-2	1.005917e-1	Charlie9,Charlie9,Charlie9,Charlie9,Charlie9,Charlie9,Charlie9,Charlie9,Charlie9,Charlie9,Charlie9,Charlie9,Charlie9,Charlie9,Charlie9,Charlie9,Charlie9,Charlie9,Charlie9,Charlie9,Charlie9,Charlie9,Charlie9,Charlie9,Charlie9,Charlie9,Charlie9,Charlie9,Charlie9,Charlie9,Charlie9,Charlie9,Charlie9,Charlie9,Charlie9,Charlie9,Charlie9,Charlie9,Charlie9,Charlie9,Charlie9,Charlie9,Charlie9,Charlie9,Cha…	BMP4,CD300LF,CD9,HLA-G,HMGB1,IL4R,LDLR,LGALS3,LYN,PAWR,PDE5A,PDGFRA,PTPN2,SHH,SOX11,TBX21,TYRO3
GO Biological Process	GO:0050777	negative regulation of immune response	43	2.039119e-12	2.631075e-8	6.118780e-10	3.532227e+0	1.245673e+1	44	1.114198e-2	3.935599e-2	2870	2.266232e-1	1.000000e+0	1.000000e+0	1.265811e+0	1.027010e+1	13	127	8.666667e-3	1.023622e-1	Charlie9,Charlie9,Charlie9,Charlie9,Charlie9,Charlie9,Charlie9,Charlie9,Charlie9,Charlie9,Charlie9,Charlie9,Charlie9,Charlie9,Charlie9,Charlie9,Charlie9,Charlie9,Charlie9,Charlie9,Charlie9,Charlie9,Charlie9,Charlie9,Charlie9,Charlie9,Charlie9,Charlie9,Charlie9,Charlie9,Charlie9,Charlie9,Charlie9,Charlie9,Charlie9,Charlie9,Charlie9,Charlie9,Charlie9,Charlie9,Charlie9,Charlie9,Charlie9,Charlie9	APOA1,DUSP10,HLA-G,IL4R,IL7R,LGALS3,LYN,PTPN2,PTPRC,TBX21,TGFB3,TRIM27,TYRO3
GO Biological Process	GO:1904352	positive regulation of protein catabolic process in the vacuole	44	2.583518e-12	3.333513e-8	7.576167e-10	4.102254e+1	2.193916e-1	9	1.962357e-4	8.050089e-3	3210	2.863237e-1	1.000000e+0	1.000000e+0	3.091500e+0	3.234676e-1	1	4	6.666667e-4	2.500000e-1	Charlie9,Charlie9,Charlie9,Charlie9,Charlie9,Charlie9,Charlie9,Charlie9,Charlie9	LDLR
GO Biological Process	GO:0010867	positive regulation of triglyceride biosynthetic process	45	3.456350e-12	4.459728e-8	9.910508e-10	1.942706e+1	6.176952e-1	12	5.525002e-4	1.073345e-2	874	5.326643e-2	1.000000e+0	7.863807e-1	3.372545e+0	8.895358e-1	3	11	2.000000e-3	2.727273e-1	Charlie9,Charlie9,Charlie9,Charlie9,Charlie9,Charlie9,Charlie9,Charlie9,Charlie9,Charlie9,Charlie9,Charlie9	CNEP1R1,LDLR,SCARB1
GO Biological Process	GO:0036512	trimming of second mannose on A branch	46	6.104261e-12	7.876328e-8	1.712245e-9	1.470621e+2	4.079909e-2	6	3.649292e-5	5.366726e-3	1923	1.551983e-1	1.000000e+0	1.000000e+0	6.183000e+0	1.617338e-1	1	2	6.666667e-4	5.000000e-1	Charlie9,Charlie9,Charlie9,Charlie9,Charlie9,Charlie9	EDEM2
GO Biological Process	GO:0036511	trimming of first mannose on A branch	46	6.104261e-12	7.876328e-8	1.712245e-9	1.470621e+2	4.079909e-2	6	3.649292e-5	5.366726e-3	1923	1.551983e-1	1.000000e+0	1.000000e+0	6.183000e+0	1.617338e-1	1	2	6.666667e-4	5.000000e-1	Charlie9,Charlie9,Charlie9,Charlie9,Charlie9,Charlie9	EDEM2
GO Biological Process	GO:0036509	trimming of terminal mannose on B branch	46	6.104261e-12	7.876328e-8	1.712245e-9	1.470621e+2	4.079909e-2	6	3.649292e-5	5.366726e-3	1923	1.551983e-1	1.000000e+0	1.000000e+0	6.183000e+0	1.617338e-1	1	2	6.666667e-4	5.000000e-1	Charlie9,Charlie9,Charlie9,Charlie9,Charlie9,Charlie9	EDEM2
GO Biological Process	GO:0045582	positive regulation of T cell differentiation	49	8.578845e-12	1.106928e-7	2.259037e-9	3.713514e+0	1.050218e+1	39	9.393722e-3	3.488372e-2	1812	1.335377e-1	1.000000e+0	9.509034e-1	1.524575e+0	5.903283e+0	9	73	6.000000e-3	1.232877e-1	Charlie9,Charlie9,Charlie9,Charlie9,Charlie9,Charlie9,Charlie9,Charlie9,Charlie9,Charlie9,Charlie9,Charlie9,Charlie9,Charlie9,Charlie9,Charlie9,Charlie9,Charlie9,Charlie9,Charlie9,Charlie9,Charlie9,Charlie9,Charlie9,Charlie9,Charlie9,Charlie9,Charlie9,Charlie9,Charlie9,Charlie9,Charlie9,Charlie9,Charlie9,Charlie9,Charlie9,Charlie9,Charlie9,Charlie9	ADA,CD83,DUSP10,GATA3,HLA-G,IL23R,IL4R,IL7R,SHH
GO Biological Process	GO:0090118	receptor-mediated endocytosis involved in cholesterol transport	50	9.473879e-12	1.222415e-7	2.444829e-9	3.538490e+1	2.543458e-1	9	2.275007e-4	8.050089e-3	2637	2.235222e-1	1.000000e+0	1.000000e+0	4.122000e+0	2.426007e-1	1	3	6.666667e-4	3.333333e-1	Charlie9,Charlie9,Charlie9,Charlie9,Charlie9,Charlie9,Charlie9,Charlie9,Charlie9	LDLR
GO Biological Process	GO:1904350	regulation of protein catabolic process in the vacuole	51	1.217735e-11	1.571243e-7	3.080870e-9	2.623120e+1	3.812255e-1	10	3.409888e-4	8.944544e-3	1742	1.320883e-1	1.000000e+0	9.783785e-1	3.091500e+0	6.469351e-1	2	8	1.333333e-3	2.500000e-1	Charlie9,Charlie9,Charlie9,Charlie9,Charlie9,Charlie9,Charlie9,Charlie9,Charlie9,Charlie9	LAPTM4B,LDLR
GO Biological Process	GO:1903038	negative regulation of leukocyte cell-cell adhesion	52	1.625906e-11	2.097907e-7	4.034436e-9	3.491621e+0	1.174240e+1	41	1.050304e-2	3.667263e-2	3620	3.427085e-1	1.000000e+0	1.000000e+0	1.177714e+0	8.491024e+0	10	105	6.666667e-3	9.523810e-2	Charlie9,Charlie9,Charlie9,Charlie9,Charlie9,Charlie9,Charlie9,Charlie9,Charlie9,Charlie9,Charlie9,Charlie9,Charlie9,Charlie9,Charlie9,Charlie9,Charlie9,Charlie9,Charlie9,Charlie9,Charlie9,Charlie9,Charlie9,Charlie9,Charlie9,Charlie9,Charlie9,Charlie9,Charlie9,Charlie9,Charlie9,Charlie9,Charlie9,Charlie9,Charlie9,Charlie9,Charlie9,Charlie9,Charlie9,Charlie9,Charlie9	BMP4,HLA-G,HMGB1,IL4R,LGALS3,PAWR,PDE5A,PTPN2,SHH,TBX21
GO Biological Process	GO:1903707	negative regulation of hemopoiesis	53	6.811389e-11	8.788735e-7	1.658252e-8	3.019719e+0	1.556436e+1	47	1.392161e-2	4.203936e-2	836	5.047983e-2	1.000000e+0	7.791163e-1	1.534467e+0	1.107876e+1	17	137	1.133333e-2	1.240876e-1	Charlie9,Charlie9,Charlie9,Charlie9,Charlie9,Charlie9,Charlie9,Charlie9,Charlie9,Charlie9,Charlie9,Charlie9,Charlie9,Charlie9,Charlie9,Charlie9,Charlie9,Charlie9,Charlie9,Charlie9,Charlie9,Charlie9,Charlie9,Charlie9,Charlie9,Charlie9,Charlie9,Charlie9,Charlie9,Charlie9,Charlie9,Charlie9,Charlie9,Charlie9,Charlie9,Charlie9,Charlie9,Charlie9,Charlie9,Charlie9,Charlie9,Charlie9,Charlie9,Charlie9,Cha…	BMP4,CLDN18,CTNNB1,HES1,HLA-G,HMGB1,IL4R,LYN,MAFB,MEIS2,MYC,N4BP2L2,PTPN2,SHH,TBX21,TRIB1,WDR61
GO Biological Process	GO:0006363	termination of RNA polymerase I transcription	54	8.977817e-11	1.158408e-6	2.145199e-8	8.946439e+0	1.788421e+0	16	1.599661e-3	1.431127e-2	6133	7.272647e-1	1.000000e+0	1.000000e+0	7.978065e-1	2.506874e+0	2	31	1.333333e-3	6.451613e-2	Charlie9,Charlie9,Charlie9,Charlie9,Charlie9,Charlie9,Charlie9,Charlie9,Charlie9,Charlie9,Charlie9,Charlie9,Charlie9,Charlie9,Charlie9,Charlie9	CCNH,ZNRD1
GO Biological Process	GO:0070508	cholesterol import	55	1.107877e-10	1.429494e-6	2.599079e-8	1.431014e+1	8.385665e-1	12	7.500595e-4	1.073345e-2	330	8.760702e-3	1.000000e+0	3.425434e-1	6.183000e+0	4.852014e-1	3	6	2.000000e-3	5.000000e-1	Charlie9,Charlie9,Charlie9,Charlie9,Charlie9,Charlie9,Charlie9,Charlie9,Charlie9,Charlie9,Charlie9,Charlie9	APOA1,LDLR,SCARB1
GO Biological Process	GO:0090208	positive regulation of triglyceride metabolic process	56	1.179181e-10	1.521497e-6	2.716959e-8	1.229026e+1	1.057748e+0	13	9.461075e-4	1.162791e-2	979	6.205285e-2	1.000000e+0	8.178426e-1	2.603368e+0	1.536471e+0	4	19	2.666667e-3	2.105263e-1	Charlie9,Charlie9,Charlie9,Charlie9,Charlie9,Charlie9,Charlie9,Charlie9,Charlie9,Charlie9,Charlie9,Charlie9,Charlie9	APOA1,CNEP1R1,LDLR,SCARB1
GO Biological Process	GO:0006362	transcription elongation from RNA polymerase I promoter	57	1.209903e-10	1.561138e-6	2.738838e-8	8.762109e+0	1.826044e+0	16	1.633313e-3	1.431127e-2	6216	7.434268e-1	1.000000e+0	1.000000e+0	7.728750e-1	2.587741e+0	2	32	1.333333e-3	6.250000e-2	Charlie9,Charlie9,Charlie9,Charlie9,Charlie9,Charlie9,Charlie9,Charlie9,Charlie9,Charlie9,Charlie9,Charlie9,Charlie9,Charlie9,Charlie9,Charlie9	CCNH,ZNRD1
GO Biological Process	GO:0045580	regulation of T cell differentiation	58	1.224066e-10	1.579412e-6	2.723125e-8	2.885333e+0	1.698244e+1	49	1.519002e-2	4.382826e-2	583	2.527431e-2	1.000000e+0	5.593729e-1	1.668429e+0	1.018923e+1	17	126	1.133333e-2	1.349206e-1	Charlie9,Charlie9,Charlie9,Charlie9,Charlie9,Charlie9,Charlie9,Charlie9,Charlie9,Charlie9,Charlie9,Charlie9,Charlie9,Charlie9,Charlie9,Charlie9,Charlie9,Charlie9,Charlie9,Charlie9,Charlie9,Charlie9,Charlie9,Charlie9,Charlie9,Charlie9,Charlie9,Charlie9,Charlie9,Charlie9,Charlie9,Charlie9,Charlie9,Charlie9,Charlie9,Charlie9,Charlie9,Charlie9,Charlie9,Charlie9,Charlie9,Charlie9,Charlie9,Charlie9,Cha…	ABL1,ADA,BMP4,CARD11,CD83,CYP26B1,DUSP10,GATA3,HLA-G,HMGB1,IL23R,IL4R,IL7R,PTPN2,RUNX1,SHH,TBX21
GO Biological Process	GO:0006379	mRNA cleavage	59	1.527116e-10	1.970438e-6	3.339725e-8	9.502307e+0	1.578564e+0	15	1.411954e-3	1.341682e-2	6674	8.563909e-1	1.000000e+0	1.000000e+0	5.376522e-1	1.859939e+0	1	23	6.666667e-4	4.347826e-2	Charlie9,Charlie9,Charlie9,Charlie9,Charlie9,Charlie9,Charlie9,Charlie9,Charlie9,Charlie9,Charlie9,Charlie9,Charlie9,Charlie9,Charlie9	ZNRD1
GO Biological Process	GO:0022408	negative regulation of cell-cell adhesion	60	2.525953e-10	3.259237e-6	5.432062e-8	2.859579e+0	1.678569e+1	48	1.501403e-2	4.293381e-2	2481	2.017017e-1	1.000000e+0	1.000000e+0	1.270479e+0	1.180657e+1	15	146	1.000000e-2	1.027397e-1	Charlie9,Charlie9,Charlie9,Charlie9,Charlie9,Charlie9,Charlie9,Charlie9,Charlie9,Charlie9,Charlie9,Charlie9,Charlie9,Charlie9,Charlie9,Charlie9,Charlie9,Charlie9,Charlie9,Charlie9,Charlie9,Charlie9,Charlie9,Charlie9,Charlie9,Charlie9,Charlie9,Charlie9,Charlie9,Charlie9,Charlie9,Charlie9,Charlie9,Charlie9,Charlie9,Charlie9,Charlie9,Charlie9,Charlie9,Charlie9,Charlie9,Charlie9,Charlie9,Charlie9,Cha…	ABL1,APOA1,BMP4,CD9,HLA-G,HMGB1,IL4R,LGALS3,PAWR,PDE5A,PODXL,PTPN2,SHH,SWAP70,TBX21
GO Biological Process	GO:0051250	negative regulation of lymphocyte activation	61	2.616690e-10	3.376315e-6	5.534943e-8	3.024810e+0	1.454637e+1	44	1.301106e-2	3.935599e-2	2955	2.434845e-1	1.000000e+0	1.000000e+0	1.246186e+0	1.043183e+1	13	129	8.666667e-3	1.007752e-1	Charlie9,Charlie9,Charlie9,Charlie9,Charlie9,Charlie9,Charlie9,Charlie9,Charlie9,Charlie9,Charlie9,Charlie9,Charlie9,Charlie9,Charlie9,Charlie9,Charlie9,Charlie9,Charlie9,Charlie9,Charlie9,Charlie9,Charlie9,Charlie9,Charlie9,Charlie9,Charlie9,Charlie9,Charlie9,Charlie9,Charlie9,Charlie9,Charlie9,Charlie9,Charlie9,Charlie9,Charlie9,Charlie9,Charlie9,Charlie9,Charlie9,Charlie9,Charlie9,Charlie9	BMP4,HLA-G,HMGB1,IL4R,LGALS3,LYN,PAWR,PDE5A,PTPN2,SHH,SOX11,TBX21,TYRO3
GO Biological Process	GO:0045621	positive regulation of lymphocyte differentiation	62	2.764256e-10	3.566720e-6	5.752773e-8	3.287236e+0	1.186407e+1	39	1.061187e-2	3.488372e-2	2900	2.373232e-1	1.000000e+0	1.000000e+0	1.324929e+0	6.792819e+0	9	84	6.000000e-3	1.071429e-1	Charlie9,Charlie9,Charlie9,Charlie9,Charlie9,Charlie9,Charlie9,Charlie9,Charlie9,Charlie9,Charlie9,Charlie9,Charlie9,Charlie9,Charlie9,Charlie9,Charlie9,Charlie9,Charlie9,Charlie9,Charlie9,Charlie9,Charlie9,Charlie9,Charlie9,Charlie9,Charlie9,Charlie9,Charlie9,Charlie9,Charlie9,Charlie9,Charlie9,Charlie9,Charlie9,Charlie9,Charlie9,Charlie9,Charlie9	ADA,CD83,DUSP10,GATA3,HLA-G,IL23R,IL4R,IL7R,SHH
GO Biological Process	GO:0006361	transcription initiation from RNA polymerase I promoter	63	2.770752e-10	3.575101e-6	5.674764e-8	8.267651e+0	1.935254e+0	16	1.730996e-3	1.431127e-2	6254	7.587606e-1	1.000000e+0	1.000000e+0	7.494545e-1	2.668607e+0	2	33	1.333333e-3	6.060606e-2	Charlie9,Charlie9,Charlie9,Charlie9,Charlie9,Charlie9,Charlie9,Charlie9,Charlie9,Charlie9,Charlie9,Charlie9,Charlie9,Charlie9,Charlie9,Charlie9	CCNH,ZNRD1
GO Biological Process	GO:0006360	transcription from RNA polymerase I promoter	64	4.970507e-10	6.413445e-6	1.002101e-7	7.933770e+0	2.016696e+0	16	1.803842e-3	1.431127e-2	6443	8.000779e-1	1.000000e+0	1.000000e+0	6.870000e-1	2.911208e+0	2	36	1.333333e-3	5.555556e-2	Charlie9,Charlie9,Charlie9,Charlie9,Charlie9,Charlie9,Charlie9,Charlie9,Charlie9,Charlie9,Charlie9,Charlie9,Charlie9,Charlie9,Charlie9,Charlie9	CCNH,ZNRD1
GO Biological Process	GO:0010866	regulation of triglyceride biosynthetic process	65	6.484052e-10	8.366372e-6	1.287134e-7	1.065796e+1	1.219745e+0	13	1.091006e-3	1.162791e-2	713	3.529888e-2	1.000000e+0	6.387959e-1	3.091500e+0	1.293870e+0	4	16	2.666667e-3	2.500000e-1	Charlie9,Charlie9,Charlie9,Charlie9,Charlie9,Charlie9,Charlie9,Charlie9,Charlie9,Charlie9,Charlie9,Charlie9,Charlie9	CNEP1R1,FBXW7,LDLR,SCARB1
GO Biological Process	GO:1901838	positive regulation of transcription of nuclear large rRNA transcript from RNA polymerase I promoter	66	9.150705e-10	1.180715e-5	1.788963e-7	1.670110e+1	5.987630e-1	10	5.355662e-4	8.944544e-3	2182	1.610817e-1	1.000000e+0	9.525377e-1	2.748000e+0	7.278020e-1	2	9	1.333333e-3	2.222222e-1	Charlie9,Charlie9,Charlie9,Charlie9,Charlie9,Charlie9,Charlie9,Charlie9,Charlie9,Charlie9	DDX11,SMARCA4
GO Biological Process	GO:0042129	regulation of T cell proliferation	67	9.452553e-10	1.219663e-5	1.820392e-7	2.779330e+0	1.691055e+1	47	1.512572e-2	4.203936e-2	2884	2.316522e-1	1.000000e+0	1.000000e+0	1.236600e+0	1.213003e+1	15	150	1.000000e-2	1.000000e-1	Charlie9,Charlie9,Charlie9,Charlie9,Charlie9,Charlie9,Charlie9,Charlie9,Charlie9,Charlie9,Charlie9,Charlie9,Charlie9,Charlie9,Charlie9,Charlie9,Charlie9,Charlie9,Charlie9,Charlie9,Charlie9,Charlie9,Charlie9,Charlie9,Charlie9,Charlie9,Charlie9,Charlie9,Charlie9,Charlie9,Charlie9,Charlie9,Charlie9,Charlie9,Charlie9,Charlie9,Charlie9,Charlie9,Charlie9,Charlie9,Charlie9,Charlie9,Charlie9,Charlie9,Cha…	BMP4,CARD11,CTNNB1,HES1,HLA-G,HMGB1,IL23R,LGALS3,NCK2,PAWR,PDE5A,PRKCQ,PTPRC,SHH,TRAF6
GO Biological Process	GO:1900223	positive regulation of beta-amyloid clearance	68	1.121509e-9	1.447083e-5	2.128063e-7	2.043927e+1	4.403288e-1	9	3.938541e-4	8.050089e-3	3623	3.440489e-1	1.000000e+0	1.000000e+0	2.473200e+0	4.043345e-1	1	5	6.666667e-4	2.000000e-1	Charlie9,Charlie9,Charlie9,Charlie9,Charlie9,Charlie9,Charlie9,Charlie9,Charlie9	LDLR
GO Biological Process	GO:0010986	positive regulation of lipoprotein particle clearance	69	1.322910e-9	1.706951e-5	2.473842e-7	2.005069e+1	4.488623e-1	9	4.014868e-4	8.050089e-3	3623	3.440489e-1	1.000000e+0	1.000000e+0	2.473200e+0	4.043345e-1	1	5	6.666667e-4	2.000000e-1	Charlie9,Charlie9,Charlie9,Charlie9,Charlie9,Charlie9,Charlie9,Charlie9,Charlie9	LDLR
GO Biological Process	GO:1900221	regulation of beta-amyloid clearance	70	1.588138e-9	2.049174e-5	2.927392e-7	1.313439e+1	8.374963e-1	11	7.491022e-4	9.838998e-3	2182	1.610817e-1	1.000000e+0	9.525377e-1	2.748000e+0	7.278020e-1	2	9	1.333333e-3	2.222222e-1	Charlie9,Charlie9,Charlie9,Charlie9,Charlie9,Charlie9,Charlie9,Charlie9,Charlie9,Charlie9,Charlie9	LDLR,SRF
GO Biological Process	GO:0050870	positive regulation of T cell activation	71	2.476027e-9	3.194818e-5	4.499743e-7	2.416475e+0	2.358808e+1	57	2.109846e-2	5.098390e-2	953	5.739714e-2	1.000000e+0	7.771199e-1	1.415015e+0	1.625425e+1	23	201	1.533333e-2	1.144279e-1	Charlie9,Charlie9,Charlie9,Charlie9,Charlie9,Charlie9,Charlie9,Charlie9,Charlie9,Charlie9,Charlie9,Charlie9,Charlie9,Charlie9,Charlie9,Charlie9,Charlie9,Charlie9,Charlie9,Charlie9,Charlie9,Charlie9,Charlie9,Charlie9,Charlie9,Charlie9,Charlie9,Charlie9,Charlie9,Charlie9,Charlie9,Charlie9,Charlie9,Charlie9,Charlie9,Charlie9,Charlie9,Charlie9,Charlie9,Charlie9,Charlie9,Charlie9,Charlie9,Charlie9,Cha…	ADA,BTLA,CARD11,CD47,CD5,CD83,DOCK8,DUSP10,GATA3,HES1,HLA-G,HMGB1,IL23R,IL4R,IL7R,LYN,MAP3K7,MAP3K8,NCK2,PRKCQ,PTPRC,SHH,TRAF6
GO Biological Process	GO:0034382	chylomicron remnant clearance	72	2.641962e-9	3.408924e-5	4.734616e-7	1.249659e+1	8.802404e-1	11	7.873349e-4	9.838998e-3	1742	1.320883e-1	1.000000e+0	9.783785e-1	3.091500e+0	6.469351e-1	2	8	1.333333e-3	2.500000e-1	Charlie9,Charlie9,Charlie9,Charlie9,Charlie9,Charlie9,Charlie9,Charlie9,Charlie9,Charlie9,Charlie9	APOB,LDLR
GO Biological Process	GO:0045087	innate immune response	73	3.018341e-9	3.894565e-5	5.335021e-7	2.014583e+0	4.119959e+1	83	3.685116e-2	7.423971e-2	6996	9.379620e-1	1.000000e+0	1.000000e+0	8.099137e-1	5.062268e+1	41	626	2.733333e-2	6.549521e-2	Charlie9,Charlie9,Charlie9,Charlie9,Charlie9,Charlie9,Charlie9,Charlie9,Charlie9,Charlie9,Charlie9,Charlie9,Charlie9,Charlie9,Charlie9,Charlie9,Charlie9,Charlie9,Charlie9,Charlie9,Charlie9,Charlie9,Charlie9,Charlie9,Charlie9,Charlie9,Charlie9,Charlie9,Charlie9,Charlie9,Charlie9,Charlie9,Charlie9,Charlie9,Charlie9,Charlie9,Charlie9,Charlie9,Charlie9,Charlie9,Charlie9,Charlie9,Charlie9,Charlie9,Cha…	ABL1,ABL2,APOL1,ATG12,C1S,CAMK2B,CAMK2D,CD300E,CHID1,DAPK1,FAM105B,FCGR1A,FCGR1B,GATA3,GCH1,HLA-B,HLA-F,HLA-G,HMGB1,IKBKE,IL23R,IP6K2,KYNU,LGALS3,LYN,LYST,MBL2,MICB,NCAM1,NUB1,POLR3F,PYDC2,SEC14L1,SH2D1A,SNCA,SRPK2,TRAF3,TRIM25,TRIM26,TRIM27,TRIM32
GO Biological Process	GO:0030299	intestinal cholesterol absorption	74	5.736765e-9	7.402148e-5	1.000290e-6	1.689424e+1	5.327259e-1	9	4.764990e-4	8.050089e-3	5033	5.319077e-1	1.000000e+0	1.000000e+0	1.374000e+0	7.278020e-1	1	9	6.666667e-4	1.111111e-1	Charlie9,Charlie9,Charlie9,Charlie9,Charlie9,Charlie9,Charlie9,Charlie9,Charlie9	LDLR
GO Biological Process	GO:0034383	low-density lipoprotein particle clearance	75	9.028182e-9	1.164906e-4	1.553208e-6	7.668460e+0	1.825660e+0	14	1.632970e-3	1.252236e-2	1717	1.241564e-1	1.000000e+0	9.330169e-1	2.061000e+0	1.940805e+0	4	24	2.666667e-3	1.666667e-1	Charlie9,Charlie9,Charlie9,Charlie9,Charlie9,Charlie9,Charlie9,Charlie9,Charlie9,Charlie9,Charlie9,Charlie9,Charlie9,Charlie9	APOB,LDLR,SCARB1,SOAT1
GO Biological Process	GO:0021816	extension of a leading process involved in cell motility in cerebral cortex radial glia guided migration	76	1.020480e-8	1.316725e-4	1.732533e-6	7.512817e+1	6.655293e-2	5	5.952856e-5	4.472272e-3	1170	8.086689e-2	1.000000e+0	8.918167e-1	1.236600e+1	8.086689e-2	1	1	6.666667e-4	1.000000e+0	Charlie9,Charlie9,Charlie9,Charlie9,Charlie9	SRGAP2
GO Biological Process	GO:0003363	lamellipodium assembly involved in ameboidal cell migration	76	1.020480e-8	1.316725e-4	1.732533e-6	7.512817e+1	6.655293e-2	5	5.952856e-5	4.472272e-3	1170	8.086689e-2	1.000000e+0	8.918167e-1	1.236600e+1	8.086689e-2	1	1	6.666667e-4	1.000000e+0	Charlie9,Charlie9,Charlie9,Charlie9,Charlie9	SRGAP2
GO Biological Process	GO:0045619	regulation of lymphocyte differentiation	78	1.095409e-8	1.413406e-4	1.812059e-6	2.505184e+0	1.955944e+1	49	1.749503e-2	4.382826e-2	1656	1.124795e-1	1.000000e+0	8.764028e-1	1.374000e+0	1.237263e+1	17	153	1.133333e-2	1.111111e-1	Charlie9,Charlie9,Charlie9,Charlie9,Charlie9,Charlie9,Charlie9,Charlie9,Charlie9,Charlie9,Charlie9,Charlie9,Charlie9,Charlie9,Charlie9,Charlie9,Charlie9,Charlie9,Charlie9,Charlie9,Charlie9,Charlie9,Charlie9,Charlie9,Charlie9,Charlie9,Charlie9,Charlie9,Charlie9,Charlie9,Charlie9,Charlie9,Charlie9,Charlie9,Charlie9,Charlie9,Charlie9,Charlie9,Charlie9,Charlie9,Charlie9,Charlie9,Charlie9,Charlie9,Cha…	ABL1,ADA,BMP4,CARD11,CD83,CYP26B1,DUSP10,GATA3,HLA-G,HMGB1,IL23R,IL4R,IL7R,PTPN2,RUNX1,SHH,TBX21
GO Biological Process	GO:0050670	regulation of lymphocyte proliferation	79	1.450371e-8	1.871414e-4	2.368878e-6	2.294698e+0	2.483987e+1	57	2.221813e-2	5.098390e-2	953	5.739714e-2	1.000000e+0	7.771199e-1	1.415015e+0	1.625425e+1	23	201	1.533333e-2	1.144279e-1	Charlie9,Charlie9,Charlie9,Charlie9,Charlie9,Charlie9,Charlie9,Charlie9,Charlie9,Charlie9,Charlie9,Charlie9,Charlie9,Charlie9,Charlie9,Charlie9,Charlie9,Charlie9,Charlie9,Charlie9,Charlie9,Charlie9,Charlie9,Charlie9,Charlie9,Charlie9,Charlie9,Charlie9,Charlie9,Charlie9,Charlie9,Charlie9,Charlie9,Charlie9,Charlie9,Charlie9,Charlie9,Charlie9,Charlie9,Charlie9,Charlie9,Charlie9,Charlie9,Charlie9,Cha…	ADA,BMP4,BST1,CARD11,CDKN1A,CTNNB1,HES1,HLA-G,HMGB1,IL23R,IRS2,LGALS3,LYN,MEF2C,NCK2,PAWR,PDE5A,PRKCQ,PTPRC,SHH,SOX11,TACR1,TRAF6
GO Biological Process	GO:0032944	regulation of mononuclear cell proliferation	80	1.620622e-8	2.091089e-4	2.613861e-6	2.287120e+0	2.492218e+1	57	2.229175e-2	5.098390e-2	970	6.003510e-2	1.000000e+0	7.985906e-1	1.408010e+0	1.633511e+1	23	202	1.533333e-2	1.138614e-1	Charlie9,Charlie9,Charlie9,Charlie9,Charlie9,Charlie9,Charlie9,Charlie9,Charlie9,Charlie9,Charlie9,Charlie9,Charlie9,Charlie9,Charlie9,Charlie9,Charlie9,Charlie9,Charlie9,Charlie9,Charlie9,Charlie9,Charlie9,Charlie9,Charlie9,Charlie9,Charlie9,Charlie9,Charlie9,Charlie9,Charlie9,Charlie9,Charlie9,Charlie9,Charlie9,Charlie9,Charlie9,Charlie9,Charlie9,Charlie9,Charlie9,Charlie9,Charlie9,Charlie9,Cha…	ADA,BMP4,BST1,CARD11,CDKN1A,CTNNB1,HES1,HLA-G,HMGB1,IL23R,IRS2,LGALS3,LYN,MEF2C,NCK2,PAWR,PDE5A,PRKCQ,PTPRC,SHH,SOX11,TACR1,TRAF6
GO Biological Process	GO:0031268	pseudopodium organization	81	1.999443e-8	2.579881e-4	3.185039e-6	6.556677e+1	7.625814e-2	5	6.820943e-5	4.472272e-3	1923	1.551983e-1	1.000000e+0	1.000000e+0	6.183000e+0	1.617338e-1	1	2	6.666667e-4	5.000000e-1	Charlie9,Charlie9,Charlie9,Charlie9,Charlie9	SRGAP2
GO Biological Process	GO:0045815	positive regulation of gene expression, epigenetic	82	3.042941e-8	3.926307e-4	4.788179e-6	4.641015e+0	4.309402e+0	20	3.854564e-3	1.788909e-2	6466	8.029268e-1	1.000000e+0	1.000000e+0	7.540244e-1	6.631085e+0	5	82	3.333333e-3	6.097561e-2	Charlie9,Charlie9,Charlie9,Charlie9,Charlie9,Charlie9,Charlie9,Charlie9,Charlie9,Charlie9,Charlie9,Charlie9,Charlie9,Charlie9,Charlie9,Charlie9,Charlie9,Charlie9,Charlie9,Charlie9	ARID1B,ATAD2B,CTNNB1,TET1,ZNRD1
GO Biological Process	GO:0045943	positive regulation of transcription from RNA polymerase I promoter	83	3.174800e-8	4.096444e-4	4.935475e-6	8.557550e+0	1.402271e+0	12	1.254267e-3	1.073345e-2	3065	2.610108e-1	1.000000e+0	1.000000e+0	1.686273e+0	1.779072e+0	3	22	2.000000e-3	1.363636e-1	Charlie9,Charlie9,Charlie9,Charlie9,Charlie9,Charlie9,Charlie9,Charlie9,Charlie9,Charlie9,Charlie9,Charlie9	DDX11,SMARCA4,WDR43
GO Biological Process	GO:1903039	positive regulation of leukocyte cell-cell adhesion	84	3.590682e-8	4.633057e-4	5.515544e-6	2.233013e+0	2.552605e+1	57	2.283189e-2	5.098390e-2	1428	8.424101e-2	1.000000e+0	7.611777e-1	1.354371e+0	1.698205e+1	23	210	1.533333e-2	1.095238e-1	Charlie9,Charlie9,Charlie9,Charlie9,Charlie9,Charlie9,Charlie9,Charlie9,Charlie9,Charlie9,Charlie9,Charlie9,Charlie9,Charlie9,Charlie9,Charlie9,Charlie9,Charlie9,Charlie9,Charlie9,Charlie9,Charlie9,Charlie9,Charlie9,Charlie9,Charlie9,Charlie9,Charlie9,Charlie9,Charlie9,Charlie9,Charlie9,Charlie9,Charlie9,Charlie9,Charlie9,Charlie9,Charlie9,Charlie9,Charlie9,Charlie9,Charlie9,Charlie9,Charlie9,Cha…	ADA,BTLA,CARD11,CD47,CD5,CD83,DOCK8,DUSP10,GATA3,HES1,HLA-G,HMGB1,IL23R,IL4R,IL7R,LYN,MAP3K7,MAP3K8,NCK2,PRKCQ,PTPRC,SHH,TRAF6
GO Biological Process	GO:0043173	nucleotide salvage	85	3.707283e-8	4.783507e-4	5.627656e-6	8.434657e+0	1.422702e+0	12	1.272542e-3	1.073345e-2	207	3.699708e-3	1.000000e+0	2.306151e-1	4.416429e+0	1.132137e+0	5	14	3.333333e-3	3.571429e-1	Charlie9,Charlie9,Charlie9,Charlie9,Charlie9,Charlie9,Charlie9,Charlie9,Charlie9,Charlie9,Charlie9,Charlie9	ADA,ADK,AMPD3,UCK1,UPP2
GO Biological Process	GO:0019221	cytokine-mediated signaling pathway	86	4.161469e-8	5.369543e-4	6.243655e-6	1.904254e+0	4.306148e+1	82	3.851653e-2	7.334526e-2	6920	9.135844e-1	1.000000e+0	1.000000e+0	8.198453e-1	4.391072e+1	36	543	2.400000e-2	6.629834e-2	Charlie9,Charlie9,Charlie9,Charlie9,Charlie9,Charlie9,Charlie9,Charlie9,Charlie9,Charlie9,Charlie9,Charlie9,Charlie9,Charlie9,Charlie9,Charlie9,Charlie9,Charlie9,Charlie9,Charlie9,Charlie9,Charlie9,Charlie9,Charlie9,Charlie9,Charlie9,Charlie9,Charlie9,Charlie9,Charlie9,Charlie9,Charlie9,Charlie9,Charlie9,Charlie9,Charlie9,Charlie9,Charlie9,Charlie9,Charlie9,Charlie9,Charlie9,Charlie9,Charlie9,Cha…	CAMK2B,CAMK2D,CD300LF,CLDN18,CMKLR1,CXCL2,CXCR4,EDA2R,FCGR1A,FCGR1B,FOXC1,GHR,GREM2,HLA-B,HLA-F,HLA-G,IL23R,IL4R,IL7R,IP6K2,IRS1,IRS2,KIT,LEPR,LRTM1,NCAM1,PLCB1,PODN,PRLR,PSMC4,SMARCA4,TNFRSF11A,TRAF3,TRAF6,TRIM25,TRIM26
GO Biological Process	GO:1901836	regulation of transcription of nuclear large rRNA transcript from RNA polymerase I promoter	87	4.528893e-8	5.843631e-4	6.716817e-6	1.099506e+1	9.094994e-1	10	8.135057e-4	8.944544e-3	2974	2.526473e-1	1.000000e+0	1.000000e+0	2.061000e+0	9.704027e-1	2	12	1.333333e-3	1.666667e-1	Charlie9,Charlie9,Charlie9,Charlie9,Charlie9,Charlie9,Charlie9,Charlie9,Charlie9,Charlie9	DDX11,SMARCA4
GO Biological Process	GO:0002768	immune response-regulating cell surface receptor signaling pathway	88	5.178823e-8	6.682235e-4	7.593449e-6	2.095187e+0	3.054619e+1	64	2.732218e-2	5.724508e-2	4321	4.180547e-1	1.000000e+0	1.000000e+0	1.053256e+0	2.563481e+1	27	317	1.800000e-2	8.517350e-2	Charlie9,Charlie9,Charlie9,Charlie9,Charlie9,Charlie9,Charlie9,Charlie9,Charlie9,Charlie9,Charlie9,Charlie9,Charlie9,Charlie9,Charlie9,Charlie9,Charlie9,Charlie9,Charlie9,Charlie9,Charlie9,Charlie9,Charlie9,Charlie9,Charlie9,Charlie9,Charlie9,Charlie9,Charlie9,Charlie9,Charlie9,Charlie9,Charlie9,Charlie9,Charlie9,Charlie9,Charlie9,Charlie9,Charlie9,Charlie9,Charlie9,Charlie9,Charlie9,Charlie9,Cha…	ABL1,ACTR2,CARD11,DENND1B,DOCK1,ELMO1,FCGR1A,FCGR1B,GAB2,GATA3,HLA-G,KIT,KLHL6,LYN,MAP3K7,MAPK10,MEF2C,MICB,MUC16,MYO1G,NCKIPSD,PDE4B,PRKCB,PRKCQ,PSMC4,PTPRC,TRAF6
GO Biological Process	GO:0002764	immune response-regulating signaling pathway	89	5.857611e-8	7.558075e-4	8.492220e-6	1.924941e+0	4.052073e+1	78	3.624394e-2	6.976744e-2	3845	3.484959e-1	1.000000e+0	1.000000e+0	1.075304e+0	3.347889e+1	36	414	2.400000e-2	8.695652e-2	Charlie9,Charlie9,Charlie9,Charlie9,Charlie9,Charlie9,Charlie9,Charlie9,Charlie9,Charlie9,Charlie9,Charlie9,Charlie9,Charlie9,Charlie9,Charlie9,Charlie9,Charlie9,Charlie9,Charlie9,Charlie9,Charlie9,Charlie9,Charlie9,Charlie9,Charlie9,Charlie9,Charlie9,Charlie9,Charlie9,Charlie9,Charlie9,Charlie9,Charlie9,Charlie9,Charlie9,Charlie9,Charlie9,Charlie9,Charlie9,Charlie9,Charlie9,Charlie9,Charlie9,Cha…	ABL1,ACTR2,APOB,CARD11,CD300LF,DENND1B,DOCK1,ELMO1,FAM105B,FCGR1A,FCGR1B,GAB2,GATA3,HLA-G,HMGB1,IKBKE,KIT,KLHL6,LGMN,LYN,MAP3K7,MAPK10,MEF2C,MICB,MUC16,MYO1G,NCKIPSD,PDE4B,PRKCB,PRKCQ,PSMC4,PTPRC,REG3G,SKAP2,TRAF3,TRAF6
GO Biological Process	GO:1903978	regulation of microglial cell activation	90	5.951149e-8	7.678768e-4	8.531964e-6	1.281094e+1	7.025243e-1	9	6.283759e-4	8.050089e-3	4466	4.458777e-1	1.000000e+0	1.000000e+0	1.766571e+0	5.660683e-1	1	7	6.666667e-4	1.428571e-1	Charlie9,Charlie9,Charlie9,Charlie9,Charlie9,Charlie9,Charlie9,Charlie9,Charlie9	LDLR
GO Biological Process	GO:0070663	regulation of leukocyte proliferation	91	6.457018e-8	8.331490e-4	9.155484e-6	2.193326e+0	2.598793e+1	57	2.324502e-2	5.098390e-2	1428	8.424101e-2	1.000000e+0	7.611777e-1	1.354371e+0	1.698205e+1	23	210	1.533333e-2	1.095238e-1	Charlie9,Charlie9,Charlie9,Charlie9,Charlie9,Charlie9,Charlie9,Charlie9,Charlie9,Charlie9,Charlie9,Charlie9,Charlie9,Charlie9,Charlie9,Charlie9,Charlie9,Charlie9,Charlie9,Charlie9,Charlie9,Charlie9,Charlie9,Charlie9,Charlie9,Charlie9,Charlie9,Charlie9,Charlie9,Charlie9,Charlie9,Charlie9,Charlie9,Charlie9,Charlie9,Charlie9,Charlie9,Charlie9,Charlie9,Charlie9,Charlie9,Charlie9,Charlie9,Charlie9,Cha…	ADA,BMP4,BST1,CARD11,CDKN1A,CTNNB1,HES1,HLA-G,HMGB1,IL23R,IRS2,LGALS3,LYN,MEF2C,NCK2,PAWR,PDE5A,PRKCQ,PTPRC,SHH,SOX11,TACR1,TRAF6
GO Biological Process	GO:0050863	regulation of T cell activation	92	7.897059e-8	1.018958e-3	1.107563e-5	1.993890e+0	3.510725e+1	70	3.140183e-2	6.261181e-2	957	5.907746e-2	1.000000e+0	7.965271e-1	1.324929e+0	2.490700e+1	33	308	2.200000e-2	1.071429e-1	Charlie9,Charlie9,Charlie9,Charlie9,Charlie9,Charlie9,Charlie9,Charlie9,Charlie9,Charlie9,Charlie9,Charlie9,Charlie9,Charlie9,Charlie9,Charlie9,Charlie9,Charlie9,Charlie9,Charlie9,Charlie9,Charlie9,Charlie9,Charlie9,Charlie9,Charlie9,Charlie9,Charlie9,Charlie9,Charlie9,Charlie9,Charlie9,Charlie9,Charlie9,Charlie9,Charlie9,Charlie9,Charlie9,Charlie9,Charlie9,Charlie9,Charlie9,Charlie9,Charlie9,Cha…	ABL1,ADA,BMP4,BTLA,CARD11,CD47,CD5,CD83,CTNNB1,CYP26B1,DOCK8,DUSP10,GATA3,HES1,HLA-G,HMGB1,IL23R,IL4R,IL7R,LGALS3,LYN,MAP3K7,MAP3K8,NCK2,PAWR,PDE5A,PRKCQ,PTPN2,PTPRC,RUNX1,SHH,TBX21,TRAF6
GO Biological Process	GO:0032986	protein-DNA complex disassembly	93	8.345784e-8	1.076857e-3	1.157910e-5	7.816443e+0	1.535225e+0	12	1.373189e-3	1.073345e-2	1073	7.279559e-2	1.000000e+0	8.753788e-1	2.473200e+0	1.617338e+0	4	20	2.666667e-3	2.000000e-1	Charlie9,Charlie9,Charlie9,Charlie9,Charlie9,Charlie9,Charlie9,Charlie9,Charlie9,Charlie9,Charlie9,Charlie9	GRWD1,MYC,SET,SMARCA4
GO Biological Process	GO:0043031	negative regulation of macrophage activation	94	1.095432e-7	1.413436e-3	1.503655e-5	1.190857e+1	7.557582e-1	9	6.759912e-4	8.050089e-3	5285	5.697792e-1	1.000000e+0	1.000000e+0	1.236600e+0	8.086689e-1	1	10	6.666667e-4	1.000000e-1	Charlie9,Charlie9,Charlie9,Charlie9,Charlie9,Charlie9,Charlie9,Charlie9,Charlie9	LDLR
GO Biological Process	GO:0002683	negative regulation of immune system process	95	1.308510e-7	1.688370e-3	1.777232e-5	1.868480e+0	4.281555e+1	80	3.829655e-2	7.155635e-2	2566	2.175923e-1	1.000000e+0	1.000000e+0	1.143855e+0	3.234676e+1	37	400	2.466667e-2	9.250000e-2	Charlie9,Charlie9,Charlie9,Charlie9,Charlie9,Charlie9,Charlie9,Charlie9,Charlie9,Charlie9,Charlie9,Charlie9,Charlie9,Charlie9,Charlie9,Charlie9,Charlie9,Charlie9,Charlie9,Charlie9,Charlie9,Charlie9,Charlie9,Charlie9,Charlie9,Charlie9,Charlie9,Charlie9,Charlie9,Charlie9,Charlie9,Charlie9,Charlie9,Charlie9,Charlie9,Charlie9,Charlie9,Charlie9,Charlie9,Charlie9,Charlie9,Charlie9,Charlie9,Charlie9,Cha…	ADA,APOA1,BMP4,BMP5,CD300LF,CLDN18,CTNNB1,DUSP10,HES1,HLA-G,HMGB1,IL4R,IL7R,LDLR,LGALS3,LYN,MAFB,MEIS2,MICB,MYC,N4BP2L2,PAWR,PDE5A,PLCB1,PLCL2,PTPN2,PTPRC,SEC14L1,SHH,SOX11,TBX21,TGFB3,TRIB1,TRIM27,TYRO3,UBQLN1,WDR61
GO Biological Process	GO:0006337	nucleosome disassembly	96	1.464515e-7	1.889664e-3	1.968400e-5	8.371988e+0	1.313905e+0	11	1.175228e-3	9.838998e-3	2308	1.740315e-1	1.000000e+0	9.729326e-1	2.061000e+0	1.455604e+0	3	18	2.000000e-3	1.666667e-1	Charlie9,Charlie9,Charlie9,Charlie9,Charlie9,Charlie9,Charlie9,Charlie9,Charlie9,Charlie9,Charlie9	GRWD1,SET,SMARCA4
GO Biological Process	GO:0002694	regulation of leukocyte activation	97	1.811872e-7	2.337858e-3	2.410163e-5	1.752257e+0	5.364511e+1	94	4.798311e-2	8.407871e-2	973	6.063473e-2	1.000000e+0	8.040801e-1	1.258013e+0	3.736050e+1	47	462	3.133333e-2	1.017316e-1	Charlie9,Charlie9,Charlie9,Charlie9,Charlie9,Charlie9,Charlie9,Charlie9,Charlie9,Charlie9,Charlie9,Charlie9,Charlie9,Charlie9,Charlie9,Charlie9,Charlie9,Charlie9,Charlie9,Charlie9,Charlie9,Charlie9,Charlie9,Charlie9,Charlie9,Charlie9,Charlie9,Charlie9,Charlie9,Charlie9,Charlie9,Charlie9,Charlie9,Charlie9,Charlie9,Charlie9,Charlie9,Charlie9,Charlie9,Charlie9,Charlie9,Charlie9,Charlie9,Charlie9,Cha…	ABL1,ADA,BMP4,BST1,BTLA,C12orf4,CARD11,CD300LF,CD47,CD5,CD83,CDKN1A,CTNNB1,CYP26B1,DOCK8,DUSP10,GAB2,GATA3,HES1,HLA-G,HMGB1,IL23R,IL4R,IL7R,IRS2,LDLR,LGALS3,LYN,MAP3K7,MAP3K8,MEF2C,NCK2,PAWR,PDE5A,PRKCQ,PTPN2,PTPRC,PVRL2,RUNX1,SHH,SNCA,SNX4,SOX11,TACR1,TBX21,TRAF6,TYRO3
GO Biological Process	GO:0051251	positive regulation of lymphocyte activation	98	1.856509e-7	2.395454e-3	2.444340e-5	2.019450e+0	3.169180e+1	64	2.834687e-2	5.724508e-2	861	5.233289e-2	1.000000e+0	7.842640e-1	1.368756e+0	2.118713e+1	29	262	1.933333e-2	1.106870e-1	Charlie9,Charlie9,Charlie9,Charlie9,Charlie9,Charlie9,Charlie9,Charlie9,Charlie9,Charlie9,Charlie9,Charlie9,Charlie9,Charlie9,Charlie9,Charlie9,Charlie9,Charlie9,Charlie9,Charlie9,Charlie9,Charlie9,Charlie9,Charlie9,Charlie9,Charlie9,Charlie9,Charlie9,Charlie9,Charlie9,Charlie9,Charlie9,Charlie9,Charlie9,Charlie9,Charlie9,Charlie9,Charlie9,Charlie9,Charlie9,Charlie9,Charlie9,Charlie9,Charlie9,Cha…	ADA,BST1,BTLA,CARD11,CD47,CD5,CD83,CDKN1A,DOCK8,DUSP10,GATA3,HES1,HLA-G,HMGB1,IL23R,IL4R,IL7R,IRS2,LYN,MAP3K7,MAP3K8,MEF2C,NCK2,PRKCQ,PTPRC,SHH,TACR1,TBX21,TRAF6
GO Biological Process	GO:0002696	positive regulation of leukocyte activation	99	2.569612e-7	3.315570e-3	3.349061e-5	1.952220e+0	3.483214e+1	68	3.115576e-2	6.082290e-2	835	5.044400e-2	1.000000e+0	7.794957e-1	1.350553e+0	2.369400e+1	32	293	2.133333e-2	1.092150e-1	Charlie9,Charlie9,Charlie9,Charlie9,Charlie9,Charlie9,Charlie9,Charlie9,Charlie9,Charlie9,Charlie9,Charlie9,Charlie9,Charlie9,Charlie9,Charlie9,Charlie9,Charlie9,Charlie9,Charlie9,Charlie9,Charlie9,Charlie9,Charlie9,Charlie9,Charlie9,Charlie9,Charlie9,Charlie9,Charlie9,Charlie9,Charlie9,Charlie9,Charlie9,Charlie9,Charlie9,Charlie9,Charlie9,Charlie9,Charlie9,Charlie9,Charlie9,Charlie9,Charlie9,Cha…	ADA,BST1,BTLA,CARD11,CD47,CD5,CD83,CDKN1A,DOCK8,DUSP10,GAB2,GATA3,HES1,HLA-G,HMGB1,IL23R,IL4R,IL7R,IRS2,LYN,MAP3K7,MAP3K8,MEF2C,NCK2,PRKCQ,PTPRC,PVRL2,SHH,SNX4,TACR1,TBX21,TRAF6
GO Biological Process	GO:0051014	actin filament severing	100	3.052011e-7	3.938010e-3	3.938010e-5	1.672107e+1	4.186335e-1	7	3.744485e-4	6.261181e-3	1742	1.320883e-1	1.000000e+0	9.783785e-1	3.091500e+0	6.469351e-1	2	8	1.333333e-3	2.500000e-1	Charlie9,Charlie9,Charlie9,Charlie9,Charlie9,Charlie9,Charlie9	SRGAP2,VIL1
GO Biological Process	GO:0090207	regulation of triglyceride metabolic process	101	3.786055e-7	4.885147e-3	4.836779e-5	5.211878e+0	2.878041e+0	15	2.574277e-3	1.341682e-2	815	4.644898e-2	1.000000e+0	7.353757e-1	2.248364e+0	2.668607e+0	6	33	4.000000e-3	1.818182e-1	Charlie9,Charlie9,Charlie9,Charlie9,Charlie9,Charlie9,Charlie9,Charlie9,Charlie9,Charlie9,Charlie9,Charlie9,Charlie9,Charlie9,Charlie9	APOA1,CNEP1R1,FBXW7,LDLR,SCARB1,TBL1XR1
GO Biological Process	GO:0003252	negative regulation of cell proliferation involved in heart valve morphogenesis	102	4.241842e-7	5.473249e-3	5.365930e-5	3.520693e+1	1.420175e-1	5	1.270282e-4	4.472272e-3	1170	8.086689e-2	1.000000e+0	8.918167e-1	1.236600e+1	8.086689e-2	1	1	6.666667e-4	1.000000e+0	Charlie9,Charlie9,Charlie9,Charlie9,Charlie9	BMPR2
GO Biological Process	GO:0007162	negative regulation of cell adhesion	103	5.100871e-7	6.581654e-3	6.389955e-5	1.984709e+0	3.123884e+1	62	2.794172e-2	5.545617e-2	1009	6.626038e-2	1.000000e+0	8.473317e-1	1.362356e+0	1.908459e+1	26	236	1.733333e-2	1.101695e-1	Charlie9,Charlie9,Charlie9,Charlie9,Charlie9,Charlie9,Charlie9,Charlie9,Charlie9,Charlie9,Charlie9,Charlie9,Charlie9,Charlie9,Charlie9,Charlie9,Charlie9,Charlie9,Charlie9,Charlie9,Charlie9,Charlie9,Charlie9,Charlie9,Charlie9,Charlie9,Charlie9,Charlie9,Charlie9,Charlie9,Charlie9,Charlie9,Charlie9,Charlie9,Charlie9,Charlie9,Charlie9,Charlie9,Charlie9,Charlie9,Charlie9,Charlie9,Charlie9,Charlie9,Cha…	ABL1,ANGPT2,APOA1,BMP4,CASK,CD9,DAB1,DLC1,FXYD5,HLA-G,HMGB1,IL4R,KANK1,LGALS3,MFI2,PAWR,PDE5A,PODXL,PTPN2,PTPRC,RASA1,RND1,SEMA3E,SHH,SWAP70,TBX21
GO Biological Process	GO:0050867	positive regulation of cell activation	104	5.463520e-7	7.049580e-3	6.778442e-5	1.910374e+0	3.559512e+1	68	3.183821e-2	6.082290e-2	1072	7.252306e-2	1.000000e+0	8.729152e-1	1.305980e+0	2.450267e+1	32	303	2.133333e-2	1.056106e-1	Charlie9,Charlie9,Charlie9,Charlie9,Charlie9,Charlie9,Charlie9,Charlie9,Charlie9,Charlie9,Charlie9,Charlie9,Charlie9,Charlie9,Charlie9,Charlie9,Charlie9,Charlie9,Charlie9,Charlie9,Charlie9,Charlie9,Charlie9,Charlie9,Charlie9,Charlie9,Charlie9,Charlie9,Charlie9,Charlie9,Charlie9,Charlie9,Charlie9,Charlie9,Charlie9,Charlie9,Charlie9,Charlie9,Charlie9,Charlie9,Charlie9,Charlie9,Charlie9,Charlie9,Cha…	ADA,BST1,BTLA,CARD11,CD47,CD5,CD83,CDKN1A,DOCK8,DUSP10,GAB2,GATA3,HES1,HLA-G,HMGB1,IL23R,IL4R,IL7R,IRS2,LYN,MAP3K7,MAP3K8,MEF2C,NCK2,PRKCQ,PTPRC,PVRL2,SHH,SNX4,TACR1,TBX21,TRAF6
GO Biological Process	GO:0050865	regulation of cell activation	105	5.911315e-7	7.627370e-3	7.264162e-5	1.687969e+0	5.746550e+1	97	5.140027e-2	8.676208e-2	1450	8.785780e-2	1.000000e+0	7.818132e-1	1.216735e+0	4.027171e+1	49	498	3.266667e-2	9.839357e-2	Charlie9,Charlie9,Charlie9,Charlie9,Charlie9,Charlie9,Charlie9,Charlie9,Charlie9,Charlie9,Charlie9,Charlie9,Charlie9,Charlie9,Charlie9,Charlie9,Charlie9,Charlie9,Charlie9,Charlie9,Charlie9,Charlie9,Charlie9,Charlie9,Charlie9,Charlie9,Charlie9,Charlie9,Charlie9,Charlie9,Charlie9,Charlie9,Charlie9,Charlie9,Charlie9,Charlie9,Charlie9,Charlie9,Charlie9,Charlie9,Charlie9,Charlie9,Charlie9,Charlie9,Cha…	ABL1,ADA,BMP4,BST1,BTLA,C12orf4,CARD11,CD300LF,CD47,CD5,CD83,CD9,CDKN1A,CTNNB1,CYP26B1,DOCK8,DUSP10,GAB2,GATA3,HES1,HLA-G,HMGB1,IL23R,IL4R,IL7R,IRS2,LDLR,LGALS3,LYN,MAP3K7,MAP3K8,MEF2C,NCK2,PAWR,PDE5A,PDGFRA,PRKCQ,PTPN2,PTPRC,PVRL2,RUNX1,SHH,SNCA,SNX4,SOX11,TACR1,TBX21,TRAF6,TYRO3
GO Biological Process	GO:0034381	plasma lipoprotein particle clearance	106	6.380423e-7	8.232660e-3	7.766660e-5	4.678976e+0	3.419552e+0	16	3.058633e-3	1.431127e-2	1526	1.003850e-1	1.000000e+0	8.487992e-1	1.854900e+0	3.234676e+0	6	40	4.000000e-3	1.500000e-1	Charlie9,Charlie9,Charlie9,Charlie9,Charlie9,Charlie9,Charlie9,Charlie9,Charlie9,Charlie9,Charlie9,Charlie9,Charlie9,Charlie9,Charlie9,Charlie9	AMN,APOA1,APOB,LDLR,SCARB1,SOAT1
GO Biological Process	GO:1904382	mannose trimming involved in glycoprotein ERAD pathway	107	6.452529e-7	8.325698e-3	7.781026e-5	1.167077e+1	6.854731e-1	8	6.131244e-4	7.155635e-3	678	3.511768e-2	1.000000e+0	6.683236e-1	6.183000e+0	3.234676e-1	2	4	1.333333e-3	5.000000e-1	Charlie9,Charlie9,Charlie9,Charlie9,Charlie9,Charlie9,Charlie9,Charlie9	EDEM2,EDEM3
GO Biological Process	GO:0043921	modulation by host of viral transcription	108	6.768342e-7	8.733192e-3	8.086289e-5	5.815172e+0	2.235531e+0	13	1.999581e-3	1.162791e-2	1909	1.542714e-1	1.000000e+0	1.000000e+0	1.902462e+0	2.102539e+0	4	26	2.666667e-3	1.538462e-1	Charlie9,Charlie9,Charlie9,Charlie9,Charlie9,Charlie9,Charlie9,Charlie9,Charlie9,Charlie9,Charlie9,Charlie9,Charlie9	CHD1,HMGA2,REST,SMARCA4
GO Biological Process	GO:1902107	positive regulation of leukocyte differentiation	109	7.473171e-7	9.642633e-3	8.846452e-5	2.306317e+0	1.864445e+1	43	1.667661e-2	3.846154e-2	3097	2.696262e-1	1.000000e+0	1.000000e+0	1.217864e+0	1.067443e+1	13	132	8.666667e-3	9.848485e-2	Charlie9,Charlie9,Charlie9,Charlie9,Charlie9,Charlie9,Charlie9,Charlie9,Charlie9,Charlie9,Charlie9,Charlie9,Charlie9,Charlie9,Charlie9,Charlie9,Charlie9,Charlie9,Charlie9,Charlie9,Charlie9,Charlie9,Charlie9,Charlie9,Charlie9,Charlie9,Charlie9,Charlie9,Charlie9,Charlie9,Charlie9,Charlie9,Charlie9,Charlie9,Charlie9,Charlie9,Charlie9,Charlie9,Charlie9,Charlie9,Charlie9,Charlie9,Charlie9	ADA,CD83,DUSP10,GATA3,HLA-G,HMGB1,IL23R,IL4R,IL7R,RUNX1,SHH,TRAF6,TRIB1
GO Biological Process	GO:0043923	positive regulation by host of viral transcription	110	8.290370e-7	1.069706e-2	9.724604e-5	7.002591e+0	1.570847e+0	11	1.405051e-3	9.838998e-3	3950	3.753533e-1	1.000000e+0	1.000000e+0	1.545750e+0	1.293870e+0	2	16	1.333333e-3	1.250000e-1	Charlie9,Charlie9,Charlie9,Charlie9,Charlie9,Charlie9,Charlie9,Charlie9,Charlie9,Charlie9,Charlie9	CHD1,SMARCA4
GO Biological Process	GO:2000188	regulation of cholesterol homeostasis	111	1.117315e-6	1.441672e-2	1.298803e-4	8.979581e+0	1.002274e+0	9	8.964883e-4	8.050089e-3	5660	6.365833e-1	1.000000e+0	1.000000e+0	1.030500e+0	9.704027e-1	1	12	6.666667e-4	8.333333e-2	Charlie9,Charlie9,Charlie9,Charlie9,Charlie9,Charlie9,Charlie9,Charlie9,Charlie9	LDLR
GO Biological Process	GO:1903037	regulation of leukocyte cell-cell adhesion	112	1.713378e-6	2.210772e-2	1.973903e-4	1.828056e+0	3.829205e+1	70	3.425049e-2	6.261181e-2	1502	9.736461e-2	1.000000e+0	8.364152e-1	1.263399e+0	2.612001e+1	33	323	2.200000e-2	1.021672e-1	Charlie9,Charlie9,Charlie9,Charlie9,Charlie9,Charlie9,Charlie9,Charlie9,Charlie9,Charlie9,Charlie9,Charlie9,Charlie9,Charlie9,Charlie9,Charlie9,Charlie9,Charlie9,Charlie9,Charlie9,Charlie9,Charlie9,Charlie9,Charlie9,Charlie9,Charlie9,Charlie9,Charlie9,Charlie9,Charlie9,Charlie9,Charlie9,Charlie9,Charlie9,Charlie9,Charlie9,Charlie9,Charlie9,Charlie9,Charlie9,Charlie9,Charlie9,Charlie9,Charlie9,Cha…	ABL1,ADA,BMP4,BTLA,CARD11,CD47,CD5,CD83,CTNNB1,CYP26B1,DOCK8,DUSP10,GATA3,HES1,HLA-G,HMGB1,IL23R,IL4R,IL7R,LGALS3,LYN,MAP3K7,MAP3K8,NCK2,PAWR,PDE5A,PRKCQ,PTPN2,PTPRC,RUNX1,SHH,TBX21,TRAF6
GO Biological Process	GO:1904587	response to glycoprotein	113	1.870187e-6	2.413102e-2	2.135489e-4	1.009853e+1	7.921945e-1	8	7.085818e-4	7.155635e-3	905	5.542276e-2	1.000000e+0	7.901877e-1	4.946400e+0	4.043345e-1	2	5	1.333333e-3	4.000000e-1	Charlie9,Charlie9,Charlie9,Charlie9,Charlie9,Charlie9,Charlie9,Charlie9	EDEM2,EDEM3
GO Biological Process	GO:0042159	lipoprotein catabolic process	114	1.968305e-6	2.539704e-2	2.227810e-4	6.394770e+0	1.720156e+0	11	1.538601e-3	9.838998e-3	3507	3.146106e-1	1.000000e+0	1.000000e+0	1.766571e+0	1.132137e+0	2	14	1.333333e-3	1.428571e-1	Charlie9,Charlie9,Charlie9,Charlie9,Charlie9,Charlie9,Charlie9,Charlie9,Charlie9,Charlie9,Charlie9	APOB,LDLR
GO Biological Process	GO:0032367	intracellular cholesterol transport	115	2.084199e-6	2.689242e-2	2.338471e-4	8.312643e+0	1.082688e+0	9	9.684152e-4	8.050089e-3	5479	6.045886e-1	1.000000e+0	1.000000e+0	1.124182e+0	8.895358e-1	1	11	6.666667e-4	9.090909e-2	Charlie9,Charlie9,Charlie9,Charlie9,Charlie9,Charlie9,Charlie9,Charlie9,Charlie9	LDLR
GO Biological Process	GO:0032261	purine nucleotide salvage	116	2.353754e-6	3.037049e-2	2.618146e-4	1.225611e+1	5.711439e-1	7	5.108622e-4	6.261181e-3	420	1.441511e-2	1.000000e+0	4.428528e-1	5.299714e+0	5.660683e-1	3	7	2.000000e-3	4.285714e-1	Charlie9,Charlie9,Charlie9,Charlie9,Charlie9,Charlie9,Charlie9	ADA,ADK,AMPD3
GO Biological Process	GO:0010984	regulation of lipoprotein particle clearance	117	2.357123e-6	3.041396e-2	2.599484e-4	8.186311e+0	1.099396e+0	9	9.833599e-4	8.050089e-3	6267	7.616843e-1	1.000000e+0	1.000000e+0	7.274118e-1	1.374737e+0	1	17	6.666667e-4	5.882353e-2	Charlie9,Charlie9,Charlie9,Charlie9,Charlie9,Charlie9,Charlie9,Charlie9,Charlie9	LDLR
GO Biological Process	GO:0015918	sterol transport	118	2.600612e-6	3.355570e-2	2.843703e-4	3.617527e+0	5.252207e+0	19	4.697860e-3	1.699463e-2	839	5.076569e-2	1.000000e+0	7.807267e-1	1.854900e+0	4.852014e+0	9	60	6.000000e-3	1.500000e-1	Charlie9,Charlie9,Charlie9,Charlie9,Charlie9,Charlie9,Charlie9,Charlie9,Charlie9,Charlie9,Charlie9,Charlie9,Charlie9,Charlie9,Charlie9,Charlie9,Charlie9,Charlie9,Charlie9	APOA1,APOB,CFTR,LDLR,OSBP,OSBPL7,SCARB1,SCP2,SOAT1
GO Biological Process	GO:0006354	DNA-templated transcription, elongation	119	2.920979e-6	3.768939e-2	3.167176e-4	3.322915e+0	6.319752e+0	21	5.652730e-3	1.878354e-2	6867	8.983286e-1	1.000000e+0	1.000000e+0	6.624643e-1	9.057092e+0	6	112	4.000000e-3	5.357143e-2	Charlie9,Charlie9,Charlie9,Charlie9,Charlie9,Charlie9,Charlie9,Charlie9,Charlie9,Charlie9,Charlie9,Charlie9,Charlie9,Charlie9,Charlie9,Charlie9,Charlie9,Charlie9,Charlie9,Charlie9,Charlie9	CCNH,MLLT3,TAF3,TCEB3,WDR61,ZNRD1
GO Biological Process	GO:1903708	positive regulation of hemopoiesis	120	2.974755e-6	3.838326e-2	3.198605e-4	2.097177e+0	2.241108e+1	47	2.004569e-2	4.203936e-2	2973	2.523686e-1	1.000000e+0	1.000000e+0	1.206439e+0	1.326217e+1	16	164	1.066667e-2	9.756098e-2	Charlie9,Charlie9,Charlie9,Charlie9,Charlie9,Charlie9,Charlie9,Charlie9,Charlie9,Charlie9,Charlie9,Charlie9,Charlie9,Charlie9,Charlie9,Charlie9,Charlie9,Charlie9,Charlie9,Charlie9,Charlie9,Charlie9,Charlie9,Charlie9,Charlie9,Charlie9,Charlie9,Charlie9,Charlie9,Charlie9,Charlie9,Charlie9,Charlie9,Charlie9,Charlie9,Charlie9,Charlie9,Charlie9,Charlie9,Charlie9,Charlie9,Charlie9,Charlie9,Charlie9,Cha…	ADA,CD83,DUSP10,FOXC1,GATA3,HLA-G,HMGB1,IL23R,IL4R,IL7R,N4BP2L2,PDCD2,RUNX1,SHH,TRAF6,TRIB1
GO Biological Process	GO:0044241	lipid digestion	121	3.134010e-6	4.043813e-2	3.341994e-4	7.900314e+0	1.139195e+0	9	1.018958e-3	8.050089e-3	6077	7.178632e-1	1.000000e+0	1.000000e+0	8.244000e-1	1.213003e+0	1	15	6.666667e-4	6.666667e-2	Charlie9,Charlie9,Charlie9,Charlie9,Charlie9,Charlie9,Charlie9,Charlie9,Charlie9	LDLR
GO Biological Process	GO:0006196	AMP catabolic process	122	4.034187e-6	5.205311e-2	4.266649e-4	1.497469e+1	4.006761e-1	6	3.583865e-4	5.366726e-3	271	6.535447e-3	1.000000e+0	3.111693e-1	1.236600e+1	1.617338e-1	2	2	1.333333e-3	1.000000e+0	Charlie9,Charlie9,Charlie9,Charlie9,Charlie9,Charlie9	AMPD3,NT5E
GO Biological Process	GO:2000137	negative regulation of cell proliferation involved in heart morphogenesis	123	4.183670e-6	5.398189e-2	4.388772e-4	1.121587e+1	6.241156e-1	7	5.582429e-4	6.261181e-3	271	6.535447e-3	1.000000e+0	3.111693e-1	1.236600e+1	1.617338e-1	2	2	1.333333e-3	1.000000e+0	Charlie9,Charlie9,Charlie9,Charlie9,Charlie9,Charlie9,Charlie9	BMP4,BMPR2
GO Biological Process	GO:0003250	regulation of cell proliferation involved in heart valve morphogenesis	124	4.471437e-6	5.769495e-2	4.652819e-4	2.166096e+1	2.308300e-1	5	2.064669e-4	4.472272e-3	1923	1.551983e-1	1.000000e+0	1.000000e+0	6.183000e+0	1.617338e-1	1	2	6.666667e-4	5.000000e-1	Charlie9,Charlie9,Charlie9,Charlie9,Charlie9	BMPR2
GO Biological Process	GO:0006356	regulation of transcription from RNA polymerase I promoter	125	4.607333e-6	5.944842e-2	4.755873e-4	5.295873e+0	2.265915e+0	12	2.026758e-3	1.073345e-2	4930	5.057529e-1	1.000000e+0	1.000000e+0	1.124182e+0	2.668607e+0	3	33	2.000000e-3	9.090909e-2	Charlie9,Charlie9,Charlie9,Charlie9,Charlie9,Charlie9,Charlie9,Charlie9,Charlie9,Charlie9,Charlie9,Charlie9	DDX11,SMARCA4,WDR43
GO Biological Process	GO:0052312	modulation of transcription in other organism involved in symbiotic interaction	126	5.304909e-6	6.844924e-2	5.432479e-4	4.802801e+0	2.706754e+0	13	2.421068e-3	1.162791e-2	2286	1.702595e-1	1.000000e+0	9.610054e-1	1.832000e+0	2.183406e+0	4	27	2.666667e-3	1.481481e-1	Charlie9,Charlie9,Charlie9,Charlie9,Charlie9,Charlie9,Charlie9,Charlie9,Charlie9,Charlie9,Charlie9,Charlie9,Charlie9	CHD1,HMGA2,REST,SMARCA4
GO Biological Process	GO:0046033	AMP metabolic process	127	5.897592e-6	7.609663e-2	5.991861e-4	6.369770e+0	1.569915e+0	10	1.404218e-3	8.944544e-3	147	1.678207e-3	1.000000e+0	1.473055e-1	5.152500e+0	9.704027e-1	5	12	3.333333e-3	4.166667e-1	Charlie9,Charlie9,Charlie9,Charlie9,Charlie9,Charlie9,Charlie9,Charlie9,Charlie9,Charlie9	ADK,ADSL,AMPD3,NT5E,PRPS2
GO Biological Process	GO:0022409	positive regulation of cell-cell adhesion	128	6.504283e-6	8.392476e-2	6.556622e-4	1.862424e+0	3.167914e+1	59	2.833555e-2	5.277281e-2	2260	1.640033e-1	1.000000e+0	9.363427e-1	1.236600e+0	1.940805e+1	24	240	1.600000e-2	1.000000e-1	Charlie9,Charlie9,Charlie9,Charlie9,Charlie9,Charlie9,Charlie9,Charlie9,Charlie9,Charlie9,Charlie9,Charlie9,Charlie9,Charlie9,Charlie9,Charlie9,Charlie9,Charlie9,Charlie9,Charlie9,Charlie9,Charlie9,Charlie9,Charlie9,Charlie9,Charlie9,Charlie9,Charlie9,Charlie9,Charlie9,Charlie9,Charlie9,Charlie9,Charlie9,Charlie9,Charlie9,Charlie9,Charlie9,Charlie9,Charlie9,Charlie9,Charlie9,Charlie9,Charlie9,Cha…	ADA,BTLA,CARD11,CD47,CD5,CD83,DOCK8,DUSP10,GATA3,HES1,HLA-G,HMGB1,IL23R,IL4R,IL7R,LYN,MAP3K7,MAP3K8,NCK2,PODXL,PRKCQ,PTPRC,SHH,TRAF6
GO Biological Process	GO:0050892	intestinal absorption	129	7.736422e-6	9.982305e-2	7.738221e-4	4.633334e+0	2.805755e+0	13	2.509620e-3	1.162791e-2	3927	3.748281e-1	1.000000e+0	1.000000e+0	1.374000e+0	2.183406e+0	3	27	2.000000e-3	1.111111e-1	Charlie9,Charlie9,Charlie9,Charlie9,Charlie9,Charlie9,Charlie9,Charlie9,Charlie9,Charlie9,Charlie9,Charlie9,Charlie9	LDLR,SCARB1,VIL1
GO Biological Process	GO:0036510	trimming of terminal mannose on C branch	130	8.437880e-6	1.088740e-1	8.374920e-4	1.313752e+1	4.567072e-1	6	4.085038e-4	5.366726e-3	2637	2.235222e-1	1.000000e+0	1.000000e+0	4.122000e+0	2.426007e-1	1	3	6.666667e-4	3.333333e-1	Charlie9,Charlie9,Charlie9,Charlie9,Charlie9,Charlie9	EDEM2
GO Biological Process	GO:0036503	ERAD pathway	131	8.591326e-6	1.108539e-1	8.462128e-4	3.320329e+0	5.722324e+0	19	5.118357e-3	1.699463e-2	1741	1.319758e-1	1.000000e+0	9.781067e-1	1.489880e+0	6.711952e+0	10	83	6.666667e-3	1.204819e-1	Charlie9,Charlie9,Charlie9,Charlie9,Charlie9,Charlie9,Charlie9,Charlie9,Charlie9,Charlie9,Charlie9,Charlie9,Charlie9,Charlie9,Charlie9,Charlie9,Charlie9,Charlie9,Charlie9	DERL1,EDEM2,EDEM3,PSMC4,SEL1L,STT3B,TRIM25,UBE2J1,UBQLN1,UGGT1
GO Biological Process	GO:1904154	positive regulation of retrograde protein transport, ER to cytosol	132	8.633315e-6	1.113957e-1	8.439065e-4	1.308404e+1	4.585741e-1	6	4.101736e-4	5.366726e-3	2637	2.235222e-1	1.000000e+0	1.000000e+0	4.122000e+0	2.426007e-1	1	3	6.666667e-4	3.333333e-1	Charlie9,Charlie9,Charlie9,Charlie9,Charlie9,Charlie9	EDEM2
GO Biological Process	GO:1902895	positive regulation of pri-miRNA transcription from RNA polymerase II promoter	133	8.976371e-6	1.158221e-1	8.708430e-4	4.950404e+0	2.424045e+0	12	2.168197e-3	1.073345e-2	2543	2.165978e-1	1.000000e+0	1.000000e+0	1.854900e+0	1.617338e+0	3	20	2.000000e-3	1.500000e-1	Charlie9,Charlie9,Charlie9,Charlie9,Charlie9,Charlie9,Charlie9,Charlie9,Charlie9,Charlie9,Charlie9,Charlie9	GNL3,SMARCA4,SRF
GO Biological Process	GO:0000173	inactivation of MAPK activity involved in osmosensory signaling pathway	134	9.123337e-6	1.177184e-1	8.784957e-4	1.866743e+1	2.678461e-1	5	2.395761e-4	4.472272e-3	1170	8.086689e-2	1.000000e+0	8.918167e-1	1.236600e+1	8.086689e-2	1	1	6.666667e-4	1.000000e+0	Charlie9,Charlie9,Charlie9,Charlie9,Charlie9	MBIP
GO Biological Process	GO:0046586	regulation of calcium-dependent cell-cell adhesion	135	9.804710e-6	1.265102e-1	9.371124e-4	3.144701e+1	1.271981e-1	4	1.137729e-4	3.577818e-3	271	6.535447e-3	1.000000e+0	3.111693e-1	1.236600e+1	1.617338e-1	2	2	1.333333e-3	1.000000e+0	Charlie9,Charlie9,Charlie9,Charlie9	FXYD5,KIFAP3
GO Biological Process	GO:0009164	nucleoside catabolic process	136	1.187254e-5	1.531914e-1	1.126407e-3	4.150950e+0	3.372722e+0	14	3.016746e-3	1.252236e-2	1091	7.436445e-2	1.000000e+0	8.794908e-1	2.005297e+0	2.992075e+0	6	37	4.000000e-3	1.621622e-1	Charlie9,Charlie9,Charlie9,Charlie9,Charlie9,Charlie9,Charlie9,Charlie9,Charlie9,Charlie9,Charlie9,Charlie9,Charlie9,Charlie9	ADA,AMPD3,DERA,NT5C3A,NT5E,UPP2
GO Biological Process	GO:0045906	negative regulation of vasoconstriction	137	1.219898e-5	1.574034e-1	1.148930e-3	6.652101e+0	1.352956e+0	9	1.210157e-3	8.050089e-3	420	1.441511e-2	1.000000e+0	4.428528e-1	5.299714e+0	5.660683e-1	3	7	2.000000e-3	4.285714e-1	Charlie9,Charlie9,Charlie9,Charlie9,Charlie9,Charlie9,Charlie9,Charlie9,Charlie9	ADM,BMPR2,DOCK4
GO Biological Process	GO:0050776	regulation of immune response	138	1.543543e-5	1.991634e-1	1.443213e-3	1.490563e+0	7.782292e+1	116	6.960905e-2	1.037567e-1	6477	8.053282e-1	1.000000e+0	1.000000e+0	9.124692e-1	7.342714e+1	67	908	4.466667e-2	7.378855e-2	Charlie9,Charlie9,Charlie9,Charlie9,Charlie9,Charlie9,Charlie9,Charlie9,Charlie9,Charlie9,Charlie9,Charlie9,Charlie9,Charlie9,Charlie9,Charlie9,Charlie9,Charlie9,Charlie9,Charlie9,Charlie9,Charlie9,Charlie9,Charlie9,Charlie9,Charlie9,Charlie9,Charlie9,Charlie9,Charlie9,Charlie9,Charlie9,Charlie9,Charlie9,Charlie9,Charlie9,Charlie9,Charlie9,Charlie9,Charlie9,Charlie9,Charlie9,Charlie9,Charlie9,Cha…	ABL1,ACTR2,ADA,APOA1,APOB,C12orf4,C1S,CADM1,CARD11,CD300E,CD300LF,DENND1B,DOCK1,DUSP10,ELMO1,FAM105B,FCGR1A,FCGR1B,GAB2,GATA3,GFI1,HLA-B,HLA-F,HLA-G,HMGB1,IKBKE,IL23R,IL4R,IL7R,KIT,KLHL6,KLRB1,LGALS3,LGMN,LYN,MAP3K7,MAPK10,MBL2,MEF2C,MICB,MUC16,MYO1G,NCKIPSD,PAWR,PDE4B,PLCL2,POLR3F,PRKCB,PRKCQ,PSMC4,PTPN2,PTPRC,PVRL2,RAPGEF1,REG3G,RUNX1,SEC14L1,SH2D1A,SKAP2,SNX4,TBX21,TGFB3,TRAF3,TRAF6,TRIM27,TYR…
GO Biological Process	GO:0051249	regulation of lymphocyte activation	139	1.625377e-5	2.097224e-1	1.508794e-3	1.651676e+0	4.722477e+1	78	4.224040e-2	6.976744e-2	1481	9.506527e-2	1.000000e+0	8.282425e-1	1.236600e+0	3.234676e+1	40	400	2.666667e-2	1.000000e-1	Charlie9,Charlie9,Charlie9,Charlie9,Charlie9,Charlie9,Charlie9,Charlie9,Charlie9,Charlie9,Charlie9,Charlie9,Charlie9,Charlie9,Charlie9,Charlie9,Charlie9,Charlie9,Charlie9,Charlie9,Charlie9,Charlie9,Charlie9,Charlie9,Charlie9,Charlie9,Charlie9,Charlie9,Charlie9,Charlie9,Charlie9,Charlie9,Charlie9,Charlie9,Charlie9,Charlie9,Charlie9,Charlie9,Charlie9,Charlie9,Charlie9,Charlie9,Charlie9,Charlie9,Cha…	ABL1,ADA,BMP4,BST1,BTLA,CARD11,CD47,CD5,CD83,CDKN1A,CTNNB1,CYP26B1,DOCK8,DUSP10,GATA3,HES1,HLA-G,HMGB1,IL23R,IL4R,IL7R,IRS2,LGALS3,LYN,MAP3K7,MAP3K8,MEF2C,NCK2,PAWR,PDE5A,PRKCQ,PTPN2,PTPRC,RUNX1,SHH,SOX11,TACR1,TBX21,TRAF6,TYRO3
GO Biological Process	GO:0014916	regulation of lung blood pressure	140	1.992759e-5	2.571257e-1	1.836612e-3	1.126318e+1	5.327095e-1	6	4.764843e-4	5.366726e-3	480	1.855063e-2	1.000000e+0	4.986641e-1	8.244000e+0	2.426007e-1	2	3	1.333333e-3	6.666667e-1	Charlie9,Charlie9,Charlie9,Charlie9,Charlie9,Charlie9	BMPR2,GCH1
GO Biological Process	GO:0043094	cellular metabolic compound salvage	141	2.103947e-5	2.714723e-1	1.925335e-3	4.205801e+0	3.090969e+0	13	2.764730e-3	1.162791e-2	1010	6.665381e-2	1.000000e+0	8.515189e-1	2.061000e+0	2.911208e+0	6	36	4.000000e-3	1.666667e-1	Charlie9,Charlie9,Charlie9,Charlie9,Charlie9,Charlie9,Charlie9,Charlie9,Charlie9,Charlie9,Charlie9,Charlie9,Charlie9	ADA,ADK,AMPD3,BHMT,UCK1,UPP2
GO Biological Process	GO:0048254	snoRNA localization	142	2.175104e-5	2.806537e-1	1.976434e-3	1.555176e+1	3.215071e-1	5	2.875734e-4	4.472272e-3	3210	2.863237e-1	1.000000e+0	1.000000e+0	3.091500e+0	3.234676e-1	1	4	6.666667e-4	2.500000e-1	Charlie9,Charlie9,Charlie9,Charlie9,Charlie9	NOP58
GO Biological Process	GO:0030301	cholesterol transport	143	2.221123e-5	2.865915e-1	2.004136e-3	3.511803e+0	4.556064e+0	16	4.075191e-3	1.431127e-2	2951	2.417792e-1	1.000000e+0	1.000000e+0	1.426846e+0	4.205078e+0	6	52	4.000000e-3	1.153846e-1	Charlie9,Charlie9,Charlie9,Charlie9,Charlie9,Charlie9,Charlie9,Charlie9,Charlie9,Charlie9,Charlie9,Charlie9,Charlie9,Charlie9,Charlie9,Charlie9	APOA1,APOB,CFTR,LDLR,SCARB1,SOAT1
GO Biological Process	GO:0046782	regulation of viral transcription	144	2.390690e-5	3.084707e-1	2.142158e-3	3.490019e+0	4.584503e+0	16	4.100629e-3	1.431127e-2	4370	4.308057e-1	1.000000e+0	1.000000e+0	1.141477e+0	5.256348e+0	6	65	4.000000e-3	9.230769e-2	Charlie9,Charlie9,Charlie9,Charlie9,Charlie9,Charlie9,Charlie9,Charlie9,Charlie9,Charlie9,Charlie9,Charlie9,Charlie9,Charlie9,Charlie9,Charlie9	CHD1,HMGA2,REST,SMARCA4,TRIM27,TRIM32
GO Biological Process	GO:0046085	adenosine metabolic process	145	2.417830e-5	3.119726e-1	2.151535e-3	7.066489e+0	1.132104e+0	8	1.012615e-3	7.155635e-3	261	6.014044e-3	1.000000e+0	2.973150e-1	4.946400e+0	8.086689e-1	4	10	2.666667e-3	4.000000e-1	Charlie9,Charlie9,Charlie9,Charlie9,Charlie9,Charlie9,Charlie9,Charlie9	ADA,ADK,NT5C3A,NT5E
GO Biological Process	GO:0050994	regulation of lipid catabolic process	146	2.631476e-5	3.395393e-1	2.325612e-3	3.307087e+0	5.140476e+0	17	4.597921e-3	1.520572e-2	2262	1.640880e-1	1.000000e+0	9.359980e-1	1.545750e+0	4.528546e+0	7	56	4.666667e-3	1.250000e-1	Charlie9,Charlie9,Charlie9,Charlie9,Charlie9,Charlie9,Charlie9,Charlie9,Charlie9,Charlie9,Charlie9,Charlie9,Charlie9,Charlie9,Charlie9,Charlie9,Charlie9	APOA1,C7orf55,IRS1,IRS2,LDLR,METTL20,SCARB1
GO Biological Process	GO:0042632	cholesterol homeostasis	147	2.812140e-5	3.628504e-1	2.468370e-3	3.289249e+0	5.168353e+0	17	4.622856e-3	1.520572e-2	3615	3.420362e-1	1.000000e+0	1.000000e+0	1.257559e+0	4.771147e+0	6	59	4.000000e-3	1.016949e-1	Charlie9,Charlie9,Charlie9,Charlie9,Charlie9,Charlie9,Charlie9,Charlie9,Charlie9,Charlie9,Charlie9,Charlie9,Charlie9,Charlie9,Charlie9,Charlie9,Charlie9	APOA1,APOB,LDLR,NR5A2,SCARB1,SOAT1
GO Biological Process	GO:1901658	glycosyl compound catabolic process	148	2.829840e-5	3.651343e-1	2.467123e-3	3.830491e+0	3.654884e+0	14	3.269127e-3	1.252236e-2	1890	1.528120e-1	1.000000e+0	1.000000e+0	1.648800e+0	3.639010e+0	6	45	4.000000e-3	1.333333e-1	Charlie9,Charlie9,Charlie9,Charlie9,Charlie9,Charlie9,Charlie9,Charlie9,Charlie9,Charlie9,Charlie9,Charlie9,Charlie9,Charlie9	ADA,AMPD3,DERA,NT5C3A,NT5E,UPP2
GO Biological Process	GO:0006516	glycoprotein catabolic process	149	2.987166e-5	3.854340e-1	2.586806e-3	4.759214e+0	2.311306e+0	11	2.067358e-3	9.838998e-3	1816	1.342393e-1	1.000000e+0	9.537939e-1	2.318625e+0	1.293870e+0	3	16	2.000000e-3	1.875000e-1	Charlie9,Charlie9,Charlie9,Charlie9,Charlie9,Charlie9,Charlie9,Charlie9,Charlie9,Charlie9,Charlie9	EDEM2,EDEM3,STT3B
GO Biological Process	GO:1902105	regulation of leukocyte differentiation	150	3.262043e-5	4.209014e-1	2.806009e-3	1.779299e+0	3.203509e+1	57	2.865392e-2	5.098390e-2	2280	1.678670e-1	1.000000e+0	9.499947e-1	1.226786e+0	2.037846e+1	25	252	1.666667e-2	9.920635e-2	Charlie9,Charlie9,Charlie9,Charlie9,Charlie9,Charlie9,Charlie9,Charlie9,Charlie9,Charlie9,Charlie9,Charlie9,Charlie9,Charlie9,Charlie9,Charlie9,Charlie9,Charlie9,Charlie9,Charlie9,Charlie9,Charlie9,Charlie9,Charlie9,Charlie9,Charlie9,Charlie9,Charlie9,Charlie9,Charlie9,Charlie9,Charlie9,Charlie9,Charlie9,Charlie9,Charlie9,Charlie9,Charlie9,Charlie9,Charlie9,Charlie9,Charlie9,Charlie9,Charlie9,Cha…	ABL1,ADA,BMP4,CARD11,CD83,CLDN18,CTNNB1,CYP26B1,DUSP10,GATA3,HLA-G,HMGB1,IL23R,IL4R,IL7R,LYN,MAFB,MYC,PTPN2,RASSF2,RUNX1,SHH,TBX21,TRAF6,TRIB1
GO Biological Process	GO:0006353	DNA-templated transcription, termination	151	3.905178e-5	5.038851e-1	3.336988e-3	2.966082e+0	6.405756e+0	19	5.729657e-3	1.699463e-2	7025	9.462269e-1	1.000000e+0	1.000000e+0	5.672477e-1	8.814491e+0	5	109	3.333333e-3	4.587156e-2	Charlie9,Charlie9,Charlie9,Charlie9,Charlie9,Charlie9,Charlie9,Charlie9,Charlie9,Charlie9,Charlie9,Charlie9,Charlie9,Charlie9,Charlie9,Charlie9,Charlie9,Charlie9,Charlie9	CCNH,MTERF,SETX,SRSF3,ZNRD1
GO Biological Process	GO:0021815	modulation of microtubule cytoskeleton involved in cerebral cortex radial glia guided migration	152	4.519760e-5	5.831846e-1	3.836741e-3	1.331668e+1	3.754689e-1	5	3.358398e-4	4.472272e-3	3210	2.863237e-1	1.000000e+0	1.000000e+0	3.091500e+0	3.234676e-1	1	4	6.666667e-4	2.500000e-1	Charlie9,Charlie9,Charlie9,Charlie9,Charlie9	SRGAP2
GO Biological Process	GO:0046039	GTP metabolic process	153	4.860498e-5	6.271501e-1	4.099020e-3	4.152908e+0	2.889542e+0	12	2.584563e-3	1.073345e-2	1537	1.009477e-1	1.000000e+0	8.474484e-1	1.994516e+0	2.506874e+0	5	31	3.333333e-3	1.612903e-1	Charlie9,Charlie9,Charlie9,Charlie9,Charlie9,Charlie9,Charlie9,Charlie9,Charlie9,Charlie9,Charlie9,Charlie9	AMPD3,GPHN,MBIP,MOCS1,OPA1
GO Biological Process	GO:1903706	regulation of hemopoiesis	154	4.895891e-5	6.317168e-1	4.102057e-3	1.608269e+0	4.725577e+1	76	4.226813e-2	6.797853e-2	3481	3.069099e-1	1.000000e+0	1.000000e+0	1.091118e+0	3.574317e+1	39	442	2.600000e-2	8.823529e-2	Charlie9,Charlie9,Charlie9,Charlie9,Charlie9,Charlie9,Charlie9,Charlie9,Charlie9,Charlie9,Charlie9,Charlie9,Charlie9,Charlie9,Charlie9,Charlie9,Charlie9,Charlie9,Charlie9,Charlie9,Charlie9,Charlie9,Charlie9,Charlie9,Charlie9,Charlie9,Charlie9,Charlie9,Charlie9,Charlie9,Charlie9,Charlie9,Charlie9,Charlie9,Charlie9,Charlie9,Charlie9,Charlie9,Charlie9,Charlie9,Charlie9,Charlie9,Charlie9,Charlie9,Cha…	ABL1,ADA,BMP4,CARD11,CD83,CLDN18,CTNNB1,CYP26B1,DUSP10,FOXC1,GATA3,HES1,HLA-G,HMGB1,IL23R,IL4R,IL7R,KMT2E,LGALS3,LYN,MAFB,MEF2C,MEIS2,MYC,N4BP2L2,PDCD2,PRKCB,PRKCQ,PSMC4,PTPN2,RASSF2,RUNX1,SHH,TBX21,TNRC6B,TRAF6,TRIB1,WDR61,YAP1
GO Biological Process	GO:0071404	cellular response to low-density lipoprotein particle stimulus	155	5.269467e-5	6.799193e-1	4.386576e-3	4.908928e+0	2.037105e+0	10	1.822097e-3	8.944544e-3	3507	3.146106e-1	1.000000e+0	1.000000e+0	1.766571e+0	1.132137e+0	2	14	1.333333e-3	1.428571e-1	Charlie9,Charlie9,Charlie9,Charlie9,Charlie9,Charlie9,Charlie9,Charlie9,Charlie9,Charlie9	CD9,LDLR
GO Biological Process	GO:0046847	filopodium assembly	156	5.494733e-5	7.089854e-1	4.544778e-3	5.468872e+0	1.645678e+0	9	1.471984e-3	8.050089e-3	848	5.221182e-2	1.000000e+0	7.944447e-1	2.748000e+0	1.455604e+0	4	18	2.666667e-3	2.222222e-1	Charlie9,Charlie9,Charlie9,Charlie9,Charlie9,Charlie9,Charlie9,Charlie9,Charlie9	DNM3,FGD4,FGD5,SRGAP2
GO Biological Process	GO:0030031	cell projection assembly	157	6.217674e-5	8.022665e-1	5.109978e-3	1.632687e+0	4.287410e+1	70	3.834892e-2	6.261181e-2	28	8.510739e-5	1.000000e+0	3.921931e-2	1.680816e+0	3.331716e+1	56	412	3.733333e-2	1.359223e-1	Charlie9,Charlie9,Charlie9,Charlie9,Charlie9,Charlie9,Charlie9,Charlie9,Charlie9,Charlie9,Charlie9,Charlie9,Charlie9,Charlie9,Charlie9,Charlie9,Charlie9,Charlie9,Charlie9,Charlie9,Charlie9,Charlie9,Charlie9,Charlie9,Charlie9,Charlie9,Charlie9,Charlie9,Charlie9,Charlie9,Charlie9,Charlie9,Charlie9,Charlie9,Charlie9,Charlie9,Charlie9,Charlie9,Charlie9,Charlie9,Charlie9,Charlie9,Charlie9,Charlie9,Cha…	ABL1,ABLIM1,ACTR2,ARHGEF7,ARID1B,BBS7,C5orf42,CC2D2A,CCDC41,CCDC63,CCDC65,CDK5RAP2,CENPJ,CEP164,CEP76,CEP78,DNAH14,DNAH6,DNM3,DYNC1I2,DYNC2H1,DZIP1L,FAM161A,FGD4,FGD5,FOPNL,FXYD5,IFT57,IFT81,IQUB,KIAA1009,KIFAP3,KIT,LPAR3,NCK2,NEK1,NEK2,NUDCD3,OPHN1,P2RY12,PTPDC1,RAB11A,RAB3IP,RAPGEF2,RFX3,S1PR1,SDCCAG8,SEPT7,SLC9A3R1,SNX10,SRGAP2,SSX2IP,TNIK,TTC26,TTC30A,TTLL5
GO Biological Process	GO:0002684	positive regulation of immune system process	158	6.271982e-5	8.092738e-1	5.121986e-3	1.425735e+0	8.556991e+1	122	7.653838e-2	1.091234e-1	4701	4.752674e-1	1.000000e+0	1.000000e+0	1.012016e+0	7.213327e+1	73	892	4.866667e-2	8.183857e-2	Charlie9,Charlie9,Charlie9,Charlie9,Charlie9,Charlie9,Charlie9,Charlie9,Charlie9,Charlie9,Charlie9,Charlie9,Charlie9,Charlie9,Charlie9,Charlie9,Charlie9,Charlie9,Charlie9,Charlie9,Charlie9,Charlie9,Charlie9,Charlie9,Charlie9,Charlie9,Charlie9,Charlie9,Charlie9,Charlie9,Charlie9,Charlie9,Charlie9,Charlie9,Charlie9,Charlie9,Charlie9,Charlie9,Charlie9,Charlie9,Charlie9,Charlie9,Charlie9,Charlie9,Cha…	ABL1,ACTR2,ADA,APOB,BST1,BTLA,C12orf4,C1S,CADM1,CAMK1D,CARD11,CD300LF,CD47,CD5,CD83,CDKN1A,CMKLR1,CREB3,CXCL2,DENND1B,DOCK1,DOCK8,DUSP10,ELMO1,FAM105B,FCGR1A,FOXC1,GAB2,GATA3,HES1,HLA-G,HMGB1,IKBKE,IL23R,IL4R,IL7R,IRS2,KLHL6,LGALS3,LGMN,LYN,MAP3K7,MAP3K8,MBL2,MEF2C,MICB,MUC16,MYO1G,N4BP2L2,NCK2,NCKIPSD,PDCD2,PDE4B,PDGFD,POLR3F,PRKCB,PRKCQ,PSMC4,PTPRC,PVRL2,RAPGEF1,REG3G,RUNX1,SH2D1A,SHH,SKAP2,SNX…
GO Biological Process	GO:0090501	RNA phosphodiester bond hydrolysis	159	7.735918e-5	9.981655e-1	6.277770e-3	2.578446e+0	8.532272e+0	22	7.631728e-3	1.967800e-2	7081	9.630085e-1	1.000000e+0	1.000000e+0	5.578647e-1	1.075530e+1	6	133	4.000000e-3	4.511278e-2	Charlie9,Charlie9,Charlie9,Charlie9,Charlie9,Charlie9,Charlie9,Charlie9,Charlie9,Charlie9,Charlie9,Charlie9,Charlie9,Charlie9,Charlie9,Charlie9,Charlie9,Charlie9,Charlie9,Charlie9,Charlie9,Charlie9	CCRN4L,DCP2,DCPS,ERI1,FCF1,ZNRD1
GO Biological Process	GO:0097006	regulation of plasma lipoprotein particle levels	160	8.373728e-5	1.000000e+0	6.752888e-3	3.004457e+0	5.658261e+0	17	5.061057e-3	1.520572e-2	3898	3.637913e-1	1.000000e+0	1.000000e+0	1.202250e+0	5.822416e+0	7	72	4.666667e-3	9.722222e-2	Charlie9,Charlie9,Charlie9,Charlie9,Charlie9,Charlie9,Charlie9,Charlie9,Charlie9,Charlie9,Charlie9,Charlie9,Charlie9,Charlie9,Charlie9,Charlie9,Charlie9	AMN,APOA1,APOB,LDLR,LPCAT3,SCARB1,SOAT1
GO Biological Process	GO:0036508	protein alpha-1,2-demannosylation	161	9.526199e-5	1.000000e+0	7.634568e-3	4.171225e+0	2.637115e+0	11	2.358779e-3	9.838998e-3	747	4.003516e-2	1.000000e+0	6.915310e-1	2.576250e+0	1.940805e+0	5	24	3.333333e-3	2.083333e-1	Charlie9,Charlie9,Charlie9,Charlie9,Charlie9,Charlie9,Charlie9,Charlie9,Charlie9,Charlie9,Charlie9	EDEM2,EDEM3,MAN1A1,SEL1L,UGGT1
GO Biological Process	GO:0030168	platelet activation	162	1.054221e-4	1.000000e+0	8.396675e-3	2.099699e+0	1.524028e+1	32	1.363174e-2	2.862254e-2	101	7.582339e-4	1.000000e+0	9.686626e-2	2.046173e+0	1.124050e+1	23	139	1.533333e-2	1.654676e-1	Charlie9,Charlie9,Charlie9,Charlie9,Charlie9,Charlie9,Charlie9,Charlie9,Charlie9,Charlie9,Charlie9,Charlie9,Charlie9,Charlie9,Charlie9,Charlie9,Charlie9,Charlie9,Charlie9,Charlie9,Charlie9,Charlie9,Charlie9,Charlie9,Charlie9,Charlie9,Charlie9,Charlie9,Charlie9,Charlie9,Charlie9,Charlie9	CD9,DGKD,DGKH,F2R,F2RL2,GNA12,ITGB3,ITPR1,ITPR2,ITPR3,LYN,MYH9,MYL12A,P2RY1,P2RY12,PDGFRA,PRKCB,PRKCQ,RAP2B,SLC7A11,SRF,TYRO3,YWHAZ
GO Biological Process	GO:0008203	cholesterol metabolic process	163	1.128780e-4	1.000000e+0	8.935367e-3	2.450264e+0	9.386742e+0	23	8.396013e-3	2.057245e-2	2356	1.856631e-1	1.000000e+0	1.000000e+0	1.336865e+0	8.976225e+0	12	111	8.000000e-3	1.081081e-1	Charlie9,Charlie9,Charlie9,Charlie9,Charlie9,Charlie9,Charlie9,Charlie9,Charlie9,Charlie9,Charlie9,Charlie9,Charlie9,Charlie9,Charlie9,Charlie9,Charlie9,Charlie9,Charlie9,Charlie9,Charlie9,Charlie9,Charlie9	APOA1,APOB,APOL1,CFTR,HMGCR,LDLR,LEPR,MSMO1,PON1,SCARB1,SCARF1,SOAT1
GO Biological Process	GO:1902731	negative regulation of chondrocyte proliferation	164	1.168515e-4	1.000000e+0	9.193506e-3	8.151239e+0	7.360844e-1	6	6.583940e-4	5.366726e-3	480	1.855063e-2	1.000000e+0	4.986641e-1	8.244000e+0	2.426007e-1	2	3	1.333333e-3	6.666667e-1	Charlie9,Charlie9,Charlie9,Charlie9,Charlie9,Charlie9	BMPR1B,BMPR2
GO Biological Process	GO:0046718	viral entry into host cell	165	1.175758e-4	1.000000e+0	9.194428e-3	2.567954e+0	8.177716e+0	21	7.314594e-3	1.878354e-2	2387	1.901853e-1	1.000000e+0	1.000000e+0	1.374000e+0	7.278020e+0	10	90	6.666667e-3	1.111111e-1	Charlie9,Charlie9,Charlie9,Charlie9,Charlie9,Charlie9,Charlie9,Charlie9,Charlie9,Charlie9,Charlie9,Charlie9,Charlie9,Charlie9,Charlie9,Charlie9,Charlie9,Charlie9,Charlie9,Charlie9,Charlie9	CXCR4,EGFR,HAVCR1,ITGB3,LDLR,NCAM1,PVRL2,SCARB1,TYRO3,WWP2
GO Biological Process	GO:0032365	intracellular lipid transport	166	1.222636e-4	1.000000e+0	9.503417e-3	4.424369e+0	2.260210e+0	10	2.021654e-3	8.944544e-3	5422	5.889553e-1	1.000000e+0	1.000000e+0	1.030500e+0	1.940805e+0	2	24	1.333333e-3	8.333333e-2	Charlie9,Charlie9,Charlie9,Charlie9,Charlie9,Charlie9,Charlie9,Charlie9,Charlie9,Charlie9	LDLR,PRKAG2
GO Biological Process	GO:0006188	IMP biosynthetic process	167	1.244331e-4	1.000000e+0	9.614133e-3	1.071330e+1	4.667098e-1	5	4.174506e-4	4.472272e-3	761	4.115326e-2	1.000000e+0	6.977668e-1	3.709800e+0	8.086689e-1	3	10	2.000000e-3	3.000000e-1	Charlie9,Charlie9,Charlie9,Charlie9,Charlie9	ADSL,AMPD3,GART
GO Biological Process	GO:0009156	ribonucleoside monophosphate biosynthetic process	168	1.251988e-4	1.000000e+0	9.615715e-3	2.903256e+0	5.855494e+0	17	5.237472e-3	1.520572e-2	1161	7.925698e-2	1.000000e+0	8.808379e-1	1.648800e+0	6.065017e+0	10	75	6.666667e-3	1.333333e-1	Charlie9,Charlie9,Charlie9,Charlie9,Charlie9,Charlie9,Charlie9,Charlie9,Charlie9,Charlie9,Charlie9,Charlie9,Charlie9,Charlie9,Charlie9,Charlie9,Charlie9	ADA,ADK,ADSL,AMPD3,GART,PRKAG2,PRPS1L1,PRPS2,UCK1,UPP2
GO Biological Process	GO:0008202	steroid metabolic process	169	1.288905e-4	1.000000e+0	9.840675e-3	1.936867e+0	1.961931e+1	38	1.754858e-2	3.398927e-2	1548	1.029092e-1	1.000000e+0	8.577761e-1	1.313204e+0	1.827592e+1	24	226	1.600000e-2	1.061947e-1	Charlie9,Charlie9,Charlie9,Charlie9,Charlie9,Charlie9,Charlie9,Charlie9,Charlie9,Charlie9,Charlie9,Charlie9,Charlie9,Charlie9,Charlie9,Charlie9,Charlie9,Charlie9,Charlie9,Charlie9,Charlie9,Charlie9,Charlie9,Charlie9,Charlie9,Charlie9,Charlie9,Charlie9,Charlie9,Charlie9,Charlie9,Charlie9,Charlie9,Charlie9,Charlie9,Charlie9,Charlie9,Charlie9	ADM,APOA1,APOB,APOL1,CFTR,CRH,CYP26B1,HMGCR,LDLR,LEPR,LGMN,LRP2,MSMO1,NR5A2,OSBP,OSBPL7,PBX1,PON1,PRKAG2,PRLR,SCARB1,SCARF1,SCP2,SOAT1
GO Biological Process	GO:0043966	histone H3 acetylation	170	1.431721e-4	1.000000e+0	1.086676e-2	3.278435e+0	4.270330e+0	14	3.819616e-3	1.252236e-2	589	2.627357e-2	1.000000e+0	5.755652e-1	2.198400e+0	3.639010e+0	8	45	5.333333e-3	1.777778e-1	Charlie9,Charlie9,Charlie9,Charlie9,Charlie9,Charlie9,Charlie9,Charlie9,Charlie9,Charlie9,Charlie9,Charlie9,Charlie9,Charlie9	BRCA2,JADE1,KAT6B,MAP3K7,MBIP,MYOD1,POLE4,TAF5L
GO Biological Process	GO:0048820	hair follicle maturation	171	1.522910e-4	1.000000e+0	1.149129e-2	6.325608e+0	1.106613e+0	7	9.898149e-4	6.261181e-3	2182	1.610817e-1	1.000000e+0	9.525377e-1	2.748000e+0	7.278020e-1	2	9	1.333333e-3	2.222222e-1	Charlie9,Charlie9,Charlie9,Charlie9,Charlie9,Charlie9,Charlie9	RBPJ,TRPC4AP
GO Biological Process	GO:0097168	mesenchymal stem cell proliferation	172	1.559156e-4	1.000000e+0	1.169639e-2	1.533647e+1	2.608162e-1	4	2.332882e-4	3.577818e-3	1170	8.086689e-2	1.000000e+0	8.918167e-1	1.236600e+1	8.086689e-2	1	1	6.666667e-4	1.000000e+0	Charlie9,Charlie9,Charlie9,Charlie9	SIX2
GO Biological Process	GO:0001819	positive regulation of cytokine production	173	1.590681e-4	1.000000e+0	1.186391e-2	1.633551e+0	3.795412e+1	62	3.394823e-2	5.545617e-2	6837	8.953880e-1	1.000000e+0	1.000000e+0	8.050781e-1	3.105289e+1	25	384	1.666667e-2	6.510417e-2	Charlie9,Charlie9,Charlie9,Charlie9,Charlie9,Charlie9,Charlie9,Charlie9,Charlie9,Charlie9,Charlie9,Charlie9,Charlie9,Charlie9,Charlie9,Charlie9,Charlie9,Charlie9,Charlie9,Charlie9,Charlie9,Charlie9,Charlie9,Charlie9,Charlie9,Charlie9,Charlie9,Charlie9,Charlie9,Charlie9,Charlie9,Charlie9,Charlie9,Charlie9,Charlie9,Charlie9,Charlie9,Charlie9,Charlie9,Charlie9,Charlie9,Charlie9,Charlie9,Charlie9,Cha…	ABL1,AFAP1L2,CADM1,CARD11,CARD8,CD83,CTNNB1,F2R,GATA3,HLA-G,HMGB1,IL23R,IL4R,ISL1,MAP3K7,PDE4B,PLCB1,POLR3F,PRKCQ,RUNX1,SULF1,SULF2,TRAF6,TRIM32,ZBTB20
GO Biological Process	GO:0060766	negative regulation of androgen receptor signaling pathway	174	1.640013e-4	1.000000e+0	1.216154e-2	4.721719e+0	1.906086e+0	9	1.704907e-3	8.050089e-3	5660	6.365833e-1	1.000000e+0	1.000000e+0	1.030500e+0	9.704027e-1	1	12	6.666667e-4	8.333333e-2	Charlie9,Charlie9,Charlie9,Charlie9,Charlie9,Charlie9,Charlie9,Charlie9,Charlie9	SMARCA4
GO Biological Process	GO:0050727	regulation of inflammatory response	175	1.742853e-4	1.000000e+0	1.285030e-2	1.714264e+0	3.033371e+1	52	2.713212e-2	4.651163e-2	4311	4.114443e-1	1.000000e+0	1.000000e+0	1.056589e+0	2.555394e+1	27	316	1.800000e-2	8.544304e-2	Charlie9,Charlie9,Charlie9,Charlie9,Charlie9,Charlie9,Charlie9,Charlie9,Charlie9,Charlie9,Charlie9,Charlie9,Charlie9,Charlie9,Charlie9,Charlie9,Charlie9,Charlie9,Charlie9,Charlie9,Charlie9,Charlie9,Charlie9,Charlie9,Charlie9,Charlie9,Charlie9,Charlie9,Charlie9,Charlie9,Charlie9,Charlie9,Charlie9,Charlie9,Charlie9,Charlie9,Charlie9,Charlie9,Charlie9,Charlie9,Charlie9,Charlie9,Charlie9,Charlie9,Cha…	ADA,APOA1,BST1,C1S,CD47,CDK19,CHID1,DUSP10,EDNRB,EGFR,FAM105B,GATA3,ISL1,LDLR,LYN,MCPH1,METRNL,NT5E,PBK,PTPN2,PYDC2,SERPINF1,SNCA,SNX4,STK39,TNFRSF11A,TYRO3
GO Biological Process	GO:0090181	regulation of cholesterol metabolic process	176	1.780288e-4	1.000000e+0	1.305174e-2	3.388832e+0	3.836130e+0	13	3.431243e-3	1.162791e-2	5633	6.304583e-1	1.000000e+0	1.000000e+0	9.332830e-1	4.285945e+0	4	53	2.666667e-3	7.547170e-2	Charlie9,Charlie9,Charlie9,Charlie9,Charlie9,Charlie9,Charlie9,Charlie9,Charlie9,Charlie9,Charlie9,Charlie9,Charlie9	APOB,FGF1,HMGCR,LDLR
GO Biological Process	GO:0070863	positive regulation of protein exit from endoplasmic reticulum	177	1.797867e-4	1.000000e+0	1.310615e-2	5.273861e+0	1.516915e+0	8	1.356811e-3	7.155635e-3	2389	1.910638e-1	1.000000e+0	1.000000e+0	2.473200e+0	8.086689e-1	2	10	1.333333e-3	2.000000e-1	Charlie9,Charlie9,Charlie9,Charlie9,Charlie9,Charlie9,Charlie9,Charlie9	EDEM2,TMEM30B
GO Biological Process	GO:0032324	molybdopterin cofactor biosynthetic process	178	1.883080e-4	1.000000e+0	1.365021e-2	5.237429e+0	1.527467e+0	8	1.366250e-3	7.155635e-3	420	1.441511e-2	1.000000e+0	4.428528e-1	5.299714e+0	5.660683e-1	3	7	2.000000e-3	4.285714e-1	Charlie9,Charlie9,Charlie9,Charlie9,Charlie9,Charlie9,Charlie9,Charlie9	GPHN,MBIP,MOCS1
GO Biological Process	GO:0050792	regulation of viral process	179	1.895122e-4	1.000000e+0	1.366076e-2	2.086455e+0	1.437846e+1	30	1.286087e-2	2.683363e-2	3121	2.756750e-1	1.000000e+0	1.000000e+0	1.171516e+0	1.536471e+1	18	190	1.200000e-2	9.473684e-2	Charlie9,Charlie9,Charlie9,Charlie9,Charlie9,Charlie9,Charlie9,Charlie9,Charlie9,Charlie9,Charlie9,Charlie9,Charlie9,Charlie9,Charlie9,Charlie9,Charlie9,Charlie9,Charlie9,Charlie9,Charlie9,Charlie9,Charlie9,Charlie9,Charlie9,Charlie9,Charlie9,Charlie9,Charlie9,Charlie9	CHD1,HMGA2,MBL2,NR5A2,PABPC1,PROX1,PVRL2,REST,SMARCA4,SRPK2,TRIM25,TRIM26,TRIM27,TRIM32,VAPA,VAPB,VPS37B,YTHDC2
GO Biological Process	GO:1902652	secondary alcohol metabolic process	180	1.902132e-4	1.000000e+0	1.363512e-2	2.361619e+0	9.739083e+0	23	8.711165e-3	2.057245e-2	2872	2.274923e-1	1.000000e+0	1.000000e+0	1.279241e+0	9.380560e+0	12	116	8.000000e-3	1.034483e-1	Charlie9,Charlie9,Charlie9,Charlie9,Charlie9,Charlie9,Charlie9,Charlie9,Charlie9,Charlie9,Charlie9,Charlie9,Charlie9,Charlie9,Charlie9,Charlie9,Charlie9,Charlie9,Charlie9,Charlie9,Charlie9,Charlie9,Charlie9	APOA1,APOB,APOL1,CFTR,HMGCR,LDLR,LEPR,MSMO1,PON1,SCARB1,SCARF1,SOAT1
GO Biological Process	GO:0051851	modification by host of symbiont morphology or physiology	181	1.937628e-4	1.000000e+0	1.381283e-2	2.795535e+0	6.081125e+0	17	5.439289e-3	1.520572e-2	3111	2.709610e-1	1.000000e+0	1.000000e+0	1.331723e+0	5.256348e+0	7	65	4.666667e-3	1.076923e-1	Charlie9,Charlie9,Charlie9,Charlie9,Charlie9,Charlie9,Charlie9,Charlie9,Charlie9,Charlie9,Charlie9,Charlie9,Charlie9,Charlie9,Charlie9,Charlie9,Charlie9	CHD1,HMGA2,MBL2,REST,SMARCA4,VAPA,YTHDC2
GO Biological Process	GO:0046108	uridine metabolic process	182	1.998798e-4	1.000000e+0	1.417060e-2	1.436280e+1	2.784973e-1	4	2.491031e-4	3.577818e-3	1923	1.551983e-1	1.000000e+0	1.000000e+0	6.183000e+0	1.617338e-1	1	2	6.666667e-4	5.000000e-1	Charlie9,Charlie9,Charlie9,Charlie9	UPP2
GO Biological Process	GO:0016125	sterol metabolic process	183	2.017020e-4	1.000000e+0	1.422164e-2	2.257178e+0	1.107578e+1	25	9.906778e-3	2.236136e-2	2180	1.592292e-1	1.000000e+0	9.424470e-1	1.342047e+0	1.043183e+1	14	129	9.333333e-3	1.085271e-1	Charlie9,Charlie9,Charlie9,Charlie9,Charlie9,Charlie9,Charlie9,Charlie9,Charlie9,Charlie9,Charlie9,Charlie9,Charlie9,Charlie9,Charlie9,Charlie9,Charlie9,Charlie9,Charlie9,Charlie9,Charlie9,Charlie9,Charlie9,Charlie9,Charlie9	APOA1,APOB,APOL1,CFTR,CYP26B1,HMGCR,LDLR,LEPR,MSMO1,PON1,PRKAG2,SCARB1,SCARF1,SOAT1
GO Biological Process	GO:0071402	cellular response to lipoprotein particle stimulus	184	2.068142e-4	1.000000e+0	1.450285e-2	4.140741e+0	2.415026e+0	10	2.160131e-3	8.944544e-3	3790	3.452141e-1	1.000000e+0	1.000000e+0	1.648800e+0	1.213003e+0	2	15	1.333333e-3	1.333333e-1	Charlie9,Charlie9,Charlie9,Charlie9,Charlie9,Charlie9,Charlie9,Charlie9,Charlie9,Charlie9	CD9,LDLR
GO Biological Process	GO:0050434	positive regulation of viral transcription	185	2.242432e-4	1.000000e+0	1.564005e-2	3.772885e+0	2.915541e+0	11	2.607818e-3	9.838998e-3	6703	8.642946e-1	1.000000e+0	1.000000e+0	5.888571e-1	3.396410e+0	2	42	1.333333e-3	4.761905e-2	Charlie9,Charlie9,Charlie9,Charlie9,Charlie9,Charlie9,Charlie9,Charlie9,Charlie9,Charlie9,Charlie9	CHD1,SMARCA4
GO Biological Process	GO:1903900	regulation of viral life cycle	186	2.245777e-4	1.000000e+0	1.557917e-2	2.127558e+0	1.316063e+1	28	1.177158e-2	2.504472e-2	3461	3.031572e-1	1.000000e+0	1.000000e+0	1.155066e+0	1.471777e+1	17	182	1.133333e-2	9.340659e-2	Charlie9,Charlie9,Charlie9,Charlie9,Charlie9,Charlie9,Charlie9,Charlie9,Charlie9,Charlie9,Charlie9,Charlie9,Charlie9,Charlie9,Charlie9,Charlie9,Charlie9,Charlie9,Charlie9,Charlie9,Charlie9,Charlie9,Charlie9,Charlie9,Charlie9,Charlie9,Charlie9,Charlie9	CHD1,HMGA2,NR5A2,PABPC1,PROX1,PVRL2,REST,SMARCA4,SRPK2,TRIM25,TRIM26,TRIM27,TRIM32,VAPA,VAPB,VPS37B,YTHDC2
GO Biological Process	GO:0050928	negative regulation of positive chemotaxis	187	2.353438e-4	1.000000e+0	1.623872e-2	2.595993e+1	1.155627e-1	3	1.033656e-4	2.683363e-3	1170	8.086689e-2	1.000000e+0	8.918167e-1	1.236600e+1	8.086689e-2	1	1	6.666667e-4	1.000000e+0	Charlie9,Charlie9,Charlie9	ANGPT2
GO Biological Process	GO:0034097	response to cytokine	188	2.391500e-4	1.000000e+0	1.641358e-2	1.383210e+0	8.675470e+1	120	7.759812e-2	1.073345e-1	6879	9.015318e-1	1.000000e+0	1.000000e+0	8.665829e-1	7.269934e+1	63	899	4.200000e-2	7.007786e-2	Charlie9,Charlie9,Charlie9,Charlie9,Charlie9,Charlie9,Charlie9,Charlie9,Charlie9,Charlie9,Charlie9,Charlie9,Charlie9,Charlie9,Charlie9,Charlie9,Charlie9,Charlie9,Charlie9,Charlie9,Charlie9,Charlie9,Charlie9,Charlie9,Charlie9,Charlie9,Charlie9,Charlie9,Charlie9,Charlie9,Charlie9,Charlie9,Charlie9,Charlie9,Charlie9,Charlie9,Charlie9,Charlie9,Charlie9,Charlie9,Charlie9,Charlie9,Charlie9,Charlie9,Cha…	APOB,ARID5B,CAMK2B,CAMK2D,CD300LF,CDC5L,CLDN18,CMKLR1,CTBP2,CXCL2,CXCR4,DAPK1,DOCK8,EDA2R,EFHC2,FCGR1A,FCGR1B,FOXC1,GATA3,GCH1,GHR,GREM2,HLA-B,HLA-F,HLA-G,IKBKE,IL23R,IL4R,IL7R,IP6K2,IRS1,IRS2,JARID2,KAT6B,KIT,KYNU,LEPR,LRTM1,MRAS,NCAM1,NFIL3,NPNT,NR5A2,NUB1,PCOLCE2,PLCB1,PODN,PRDM5,PRLR,PSMC4,SMARCA4,SNCA,SNRNP70,SNX10,SRF,TNFRSF11A,TRAF3,TRAF6,TRIM25,TRIM26,TRIM32,USP10,YTHDC2
GO Biological Process	GO:0097242	beta-amyloid clearance	189	2.468474e-4	1.000000e+0	1.685223e-2	4.463908e+0	2.016171e+0	9	1.803373e-3	8.050089e-3	5479	6.045886e-1	1.000000e+0	1.000000e+0	1.124182e+0	8.895358e-1	1	11	6.666667e-4	9.090909e-2	Charlie9,Charlie9,Charlie9,Charlie9,Charlie9,Charlie9,Charlie9,Charlie9,Charlie9	LDLR
GO Biological Process	GO:0055098	response to low-density lipoprotein particle	190	2.501516e-4	1.000000e+0	1.698793e-2	4.041481e+0	2.474340e+0	10	2.213185e-3	8.944544e-3	4383	4.337623e-1	1.000000e+0	1.000000e+0	1.374000e+0	1.455604e+0	2	18	1.333333e-3	1.111111e-1	Charlie9,Charlie9,Charlie9,Charlie9,Charlie9,Charlie9,Charlie9,Charlie9,Charlie9,Charlie9	CD9,LDLR
GO Biological Process	GO:0072038	mesenchymal stem cell maintenance involved in nephron morphogenesis	191	2.570158e-4	1.000000e+0	1.736270e-2	1.343681e+1	2.976897e-1	4	2.662698e-4	3.577818e-3	1923	1.551983e-1	1.000000e+0	1.000000e+0	6.183000e+0	1.617338e-1	1	2	6.666667e-4	5.000000e-1	Charlie9,Charlie9,Charlie9,Charlie9	SIX2
GO Biological Process	GO:0030260	entry into host cell	192	2.580696e-4	1.000000e+0	1.734308e-2	2.362446e+0	9.312381e+0	22	8.329500e-3	1.967800e-2	2478	2.010209e-1	1.000000e+0	1.000000e+0	1.333588e+0	8.248423e+0	11	102	7.333333e-3	1.078431e-1	Charlie9,Charlie9,Charlie9,Charlie9,Charlie9,Charlie9,Charlie9,Charlie9,Charlie9,Charlie9,Charlie9,Charlie9,Charlie9,Charlie9,Charlie9,Charlie9,Charlie9,Charlie9,Charlie9,Charlie9,Charlie9,Charlie9	CTNNB1,CXCR4,EGFR,HAVCR1,ITGB3,LDLR,NCAM1,PVRL2,SCARB1,TYRO3,WWP2
GO Biological Process	GO:0070527	platelet aggregation	193	2.682870e-4	1.000000e+0	1.793631e-2	3.445805e+0	3.482496e+0	12	3.114934e-3	1.073345e-2	410	1.338408e-2	1.000000e+0	4.212068e-1	2.473200e+0	3.234676e+0	8	40	5.333333e-3	2.000000e-1	Charlie9,Charlie9,Charlie9,Charlie9,Charlie9,Charlie9,Charlie9,Charlie9,Charlie9,Charlie9,Charlie9,Charlie9	ITGB3,MYH9,MYL12A,P2RY12,PDGFRA,RAP2B,SLC7A11,TYRO3
GO Biological Process	GO:0015914	phospholipid transport	194	2.776184e-4	1.000000e+0	1.846449e-2	2.539668e+0	7.481292e+0	19	6.691675e-3	1.699463e-2	1006	6.569383e-2	1.000000e+0	8.425919e-1	1.766571e+0	5.094614e+0	9	63	6.000000e-3	1.428571e-1	Charlie9,Charlie9,Charlie9,Charlie9,Charlie9,Charlie9,Charlie9,Charlie9,Charlie9,Charlie9,Charlie9,Charlie9,Charlie9,Charlie9,Charlie9,Charlie9,Charlie9,Charlie9,Charlie9	ABCA4,ABCC1,APOA1,ATP9B,LDLR,OSBPL10,SCARB1,SCP2,TMEM30B
GO Biological Process	GO:0040029	regulation of gene expression, epigenetic	195	2.815800e-4	1.000000e+0	1.863193e-2	1.937921e+0	1.754457e+1	34	1.569282e-2	3.041145e-2	6128	7.246573e-1	1.000000e+0	1.000000e+0	8.939277e-1	2.013586e+1	18	249	1.200000e-2	7.228916e-2	Charlie9,Charlie9,Charlie9,Charlie9,Charlie9,Charlie9,Charlie9,Charlie9,Charlie9,Charlie9,Charlie9,Charlie9,Charlie9,Charlie9,Charlie9,Charlie9,Charlie9,Charlie9,Charlie9,Charlie9,Charlie9,Charlie9,Charlie9,Charlie9,Charlie9,Charlie9,Charlie9,Charlie9,Charlie9,Charlie9,Charlie9,Charlie9,Charlie9,Charlie9	AEBP2,ARID1B,ATAD2B,BEND3,C9orf114,CTNNB1,DIRAS3,DNMT3A,JARID2,MBD2,RBBP7,SMAD2,TET1,TNRC6B,TRIM27,TSN,ZFP57,ZNRD1
GO Biological Process	GO:0006333	chromatin assembly or disassembly	196	2.817604e-4	1.000000e+0	1.854875e-2	2.130590e+0	1.267254e+1	27	1.133501e-2	2.415027e-2	3847	3.500217e-1	1.000000e+0	1.000000e+0	1.124182e+0	1.423257e+1	16	176	1.066667e-2	9.090909e-2	Charlie9,Charlie9,Charlie9,Charlie9,Charlie9,Charlie9,Charlie9,Charlie9,Charlie9,Charlie9,Charlie9,Charlie9,Charlie9,Charlie9,Charlie9,Charlie9,Charlie9,Charlie9,Charlie9,Charlie9,Charlie9,Charlie9,Charlie9,Charlie9,Charlie9,Charlie9,Charlie9	CENPA,GRWD1,H3F3C,HIRIP3,HIST1H1T,HIST2H3PS2,HMGA2,HMGB1,KAT6B,M1AP,MIS18BP1,RBBP7,SET,SMARCA4,SUV39H2,TSPYL5
GO Biological Process	GO:0046130	purine ribonucleoside catabolic process	197	2.868000e-4	1.000000e+0	1.878467e-2	4.915590e+0	1.627475e+0	8	1.455702e-3	7.155635e-3	1816	1.342393e-1	1.000000e+0	9.537939e-1	2.318625e+0	1.293870e+0	3	16	2.000000e-3	1.875000e-1	Charlie9,Charlie9,Charlie9,Charlie9,Charlie9,Charlie9,Charlie9,Charlie9	ADA,AMPD3,NT5E
GO Biological Process	GO:0010803	regulation of tumor necrosis factor-mediated signaling pathway	198	2.914642e-4	1.000000e+0	1.899375e-2	3.053505e+0	4.584896e+0	14	4.100980e-3	1.252236e-2	1544	1.012615e-1	1.000000e+0	8.462287e-1	1.676746e+0	4.771147e+0	8	59	5.333333e-3	1.355932e-1	Charlie9,Charlie9,Charlie9,Charlie9,Charlie9,Charlie9,Charlie9,Charlie9,Charlie9,Charlie9,Charlie9,Charlie9,Charlie9,Charlie9	APOA1,CARD8,CCDC3,FAM105B,PTPN2,PYDC2,TAX1BP1,TRIM32
GO Biological Process	GO:1904294	positive regulation of ERAD pathway	199	2.940801e-4	1.000000e+0	1.906792e-2	5.668538e+0	1.234886e+0	7	1.104550e-3	6.261181e-3	3160	2.836944e-1	1.000000e+0	1.000000e+0	1.902462e+0	1.051270e+0	2	13	1.333333e-3	1.538462e-1	Charlie9,Charlie9,Charlie9,Charlie9,Charlie9,Charlie9,Charlie9	EDEM2,UBQLN1
GO Biological Process	GO:0071345	cellular response to cytokine stimulus	200	2.942488e-4	1.000000e+0	1.898346e-2	1.403846e+0	7.693152e+1	108	6.881174e-2	9.660107e-2	6939	9.220400e-1	1.000000e+0	1.000000e+0	8.448820e-1	6.509785e+1	55	805	3.666667e-2	6.832298e-2	Charlie9,Charlie9,Charlie9,Charlie9,Charlie9,Charlie9,Charlie9,Charlie9,Charlie9,Charlie9,Charlie9,Charlie9,Charlie9,Charlie9,Charlie9,Charlie9,Charlie9,Charlie9,Charlie9,Charlie9,Charlie9,Charlie9,Charlie9,Charlie9,Charlie9,Charlie9,Charlie9,Charlie9,Charlie9,Charlie9,Charlie9,Charlie9,Charlie9,Charlie9,Charlie9,Charlie9,Charlie9,Charlie9,Charlie9,Charlie9,Charlie9,Charlie9,Charlie9,Charlie9,Cha…	APOB,ARID5B,CAMK2B,CAMK2D,CD300LF,CDC5L,CLDN18,CMKLR1,CTBP2,CXCL2,CXCR4,DAPK1,DOCK8,EDA2R,EFHC2,FCGR1A,FCGR1B,FOXC1,GATA3,GHR,GREM2,HLA-B,HLA-F,HLA-G,IL23R,IL4R,IL7R,IP6K2,IRS1,IRS2,JARID2,KAT6B,KIT,LEPR,LRTM1,MRAS,NCAM1,NFIL3,NPNT,NR5A2,PCOLCE2,PLCB1,PODN,PRDM5,PRLR,PSMC4,SMARCA4,SNRNP70,SNX10,TNFRSF11A,TRAF3,TRAF6,TRIM25,TRIM26,USP10
GO Biological Process	GO:0070899	mitochondrial tRNA wobble uridine modification	201	3.019302e-4	1.000000e+0	1.938212e-2	8.068430e+1	2.478797e-2	2	2.217171e-5	1.788909e-3	1170	8.086689e-2	1.000000e+0	8.918167e-1	1.236600e+1	8.086689e-2	1	1	6.666667e-4	1.000000e+0	Charlie9,Charlie9	MTO1
GO Biological Process	GO:0006898	receptor-mediated endocytosis	202	3.125047e-4	1.000000e+0	1.996162e-2	1.759955e+0	2.500064e+1	44	2.236193e-2	3.935599e-2	669	3.425033e-2	1.000000e+0	6.605860e-1	1.454824e+0	1.787158e+1	26	221	1.733333e-2	1.176471e-1	Charlie9,Charlie9,Charlie9,Charlie9,Charlie9,Charlie9,Charlie9,Charlie9,Charlie9,Charlie9,Charlie9,Charlie9,Charlie9,Charlie9,Charlie9,Charlie9,Charlie9,Charlie9,Charlie9,Charlie9,Charlie9,Charlie9,Charlie9,Charlie9,Charlie9,Charlie9,Charlie9,Charlie9,Charlie9,Charlie9,Charlie9,Charlie9,Charlie9,Charlie9,Charlie9,Charlie9,Charlie9,Charlie9,Charlie9,Charlie9,Charlie9,Charlie9,Charlie9,Charlie9	ADM,AMN,APOA1,APOB,APOL1,ASGR2,CD5,CD9,DNM3,FCGR1A,FCGR1B,LDLR,LDLRAD3,LOXL4,LRP12,LRP2,NEDD4,NLGN1,OPHN1,SCARA5,SCARB1,SCARF1,SH3GL2,SNCA,SYT1,TINAG
GO Biological Process	GO:1904380	endoplasmic reticulum mannose trimming	203	3.336241e-4	1.000000e+0	2.120567e-2	4.803818e+0	1.665342e+0	8	1.489572e-3	7.155635e-3	2543	2.165978e-1	1.000000e+0	1.000000e+0	1.854900e+0	1.617338e+0	3	20	2.000000e-3	1.500000e-1	Charlie9,Charlie9,Charlie9,Charlie9,Charlie9,Charlie9,Charlie9,Charlie9	EDEM2,SEL1L,UGGT1
GO Biological Process	GO:0051702	interaction with symbiont	204	3.398821e-4	1.000000e+0	2.149754e-2	2.660072e+0	6.390804e+0	17	5.716283e-3	1.520572e-2	3556	3.234313e-1	1.000000e+0	1.000000e+0	1.254522e+0	5.579816e+0	7	69	4.666667e-3	1.014493e-1	Charlie9,Charlie9,Charlie9,Charlie9,Charlie9,Charlie9,Charlie9,Charlie9,Charlie9,Charlie9,Charlie9,Charlie9,Charlie9,Charlie9,Charlie9,Charlie9,Charlie9	CHD1,HMGA2,MBL2,REST,SMARCA4,VAPA,YTHDC2
GO Biological Process	GO:1902732	positive regulation of chondrocyte proliferation	205	3.408299e-4	1.000000e+0	2.145233e-2	1.246413e+1	3.209210e-1	4	2.870492e-4	3.577818e-3	2637	2.235222e-1	1.000000e+0	1.000000e+0	4.122000e+0	2.426007e-1	1	3	6.666667e-4	3.333333e-1	Charlie9,Charlie9,Charlie9,Charlie9	SIX2
GO Biological Process	GO:0046086	adenosine biosynthetic process	206	3.511055e-4	1.000000e+0	2.199182e-2	8.538144e+0	5.856073e-1	5	5.237991e-4	4.472272e-3	271	6.535447e-3	1.000000e+0	3.111693e-1	1.236600e+1	1.617338e-1	2	2	1.333333e-3	1.000000e+0	Charlie9,Charlie9,Charlie9,Charlie9,Charlie9	ADK,NT5E
GO Biological Process	GO:1904152	regulation of retrograde protein transport, ER to cytosol	207	3.564820e-4	1.000000e+0	2.222071e-2	5.487495e+0	1.275628e+0	7	1.140991e-3	6.261181e-3	3160	2.836944e-1	1.000000e+0	1.000000e+0	1.902462e+0	1.051270e+0	2	13	1.333333e-3	1.538462e-1	Charlie9,Charlie9,Charlie9,Charlie9,Charlie9,Charlie9,Charlie9	EDEM2,UBE2J1
GO Biological Process	GO:0001817	regulation of cytokine production	208	3.740740e-4	1.000000e+0	2.320518e-2	1.464877e+0	5.802537e+1	85	5.190105e-2	7.602862e-2	6745	8.711867e-1	1.000000e+0	1.000000e+0	8.584661e-1	4.892447e+1	42	605	2.800000e-2	6.942149e-2	Charlie9,Charlie9,Charlie9,Charlie9,Charlie9,Charlie9,Charlie9,Charlie9,Charlie9,Charlie9,Charlie9,Charlie9,Charlie9,Charlie9,Charlie9,Charlie9,Charlie9,Charlie9,Charlie9,Charlie9,Charlie9,Charlie9,Charlie9,Charlie9,Charlie9,Charlie9,Charlie9,Charlie9,Charlie9,Charlie9,Charlie9,Charlie9,Charlie9,Charlie9,Charlie9,Charlie9,Charlie9,Charlie9,Charlie9,Charlie9,Charlie9,Charlie9,Charlie9,Charlie9,Cha…	ABL1,AFAP1L2,APOA1,CADM1,CARD11,CARD8,CD83,CHID1,CMKLR1,CTNNB1,F2R,GATA3,HLA-G,HMGB1,IGF2BP2,IKBKE,IL23R,IL4R,ISL1,LAPTM4B,LYN,MAP3K7,PDE4B,PLCB1,POLR3F,PRKCQ,PYDC2,RUNX1,SEC14L1,SULF1,SULF2,TAX1BP1,TBX21,TGFB3,TRAF3,TRAF6,TRIB2,TRIM25,TRIM27,TRIM32,UBE2J1,ZBTB20
GO Biological Process	GO:1901068	guanosine-containing compound metabolic process	209	3.808403e-4	1.000000e+0	2.351188e-2	2.841088e+0	5.279667e+0	15	4.722421e-3	1.341682e-2	842	5.080950e-2	1.000000e+0	7.786164e-1	1.939765e+0	4.124212e+0	8	51	5.333333e-3	1.568627e-1	Charlie9,Charlie9,Charlie9,Charlie9,Charlie9,Charlie9,Charlie9,Charlie9,Charlie9,Charlie9,Charlie9,Charlie9,Charlie9,Charlie9,Charlie9	AMPD3,CARD11,CASK,GPHN,MBIP,MOCS1,MPP1,OPA1
GO Biological Process	GO:0043903	regulation of symbiosis, encompassing mutualism through parasitism	210	4.022099e-4	1.000000e+0	2.471293e-2	1.920018e+0	1.718734e+1	33	1.537329e-2	2.951699e-2	3486	3.106413e-1	1.000000e+0	1.000000e+0	1.134495e+0	1.762898e+1	20	218	1.333333e-2	9.174312e-2	Charlie9,Charlie9,Charlie9,Charlie9,Charlie9,Charlie9,Charlie9,Charlie9,Charlie9,Charlie9,Charlie9,Charlie9,Charlie9,Charlie9,Charlie9,Charlie9,Charlie9,Charlie9,Charlie9,Charlie9,Charlie9,Charlie9,Charlie9,Charlie9,Charlie9,Charlie9,Charlie9,Charlie9,Charlie9,Charlie9,Charlie9,Charlie9,Charlie9	CHD1,EXOC2,HMGA2,MBL2,NR5A2,OSBP,PABPC1,PROX1,PVRL2,REST,SMARCA4,SRPK2,TRIM25,TRIM26,TRIM27,TRIM32,VAPA,VAPB,VPS37B,YTHDC2
GO Biological Process	GO:0022407	regulation of cell-cell adhesion	211	4.346345e-4	1.000000e+0	2.657862e-2	1.494487e+0	5.085356e+1	76	4.548619e-2	6.797853e-2	2522	2.086391e-1	1.000000e+0	1.000000e+0	1.149603e+0	3.218502e+1	37	398	2.466667e-2	9.296482e-2	Charlie9,Charlie9,Charlie9,Charlie9,Charlie9,Charlie9,Charlie9,Charlie9,Charlie9,Charlie9,Charlie9,Charlie9,Charlie9,Charlie9,Charlie9,Charlie9,Charlie9,Charlie9,Charlie9,Charlie9,Charlie9,Charlie9,Charlie9,Charlie9,Charlie9,Charlie9,Charlie9,Charlie9,Charlie9,Charlie9,Charlie9,Charlie9,Charlie9,Charlie9,Charlie9,Charlie9,Charlie9,Charlie9,Charlie9,Charlie9,Charlie9,Charlie9,Charlie9,Charlie9,Cha…	ABL1,ADA,APOA1,BMP4,BTLA,CARD11,CD47,CD5,CD83,CD9,CTNNB1,CYP26B1,DOCK8,DUSP10,GATA3,HES1,HLA-G,HMGB1,IL23R,IL4R,IL7R,LGALS3,LYN,MAP3K7,MAP3K8,NCK2,PAWR,PDE5A,PODXL,PRKCQ,PTPN2,PTPRC,RUNX1,SHH,SWAP70,TBX21,TRAF6
GO Biological Process	GO:0043900	regulation of multi-organism process	212	4.349381e-4	1.000000e+0	2.647173e-2	1.744254e+0	2.465238e+1	43	2.205043e-2	3.846154e-2	2954	2.430743e-1	1.000000e+0	1.000000e+0	1.155301e+0	2.337053e+1	27	289	1.800000e-2	9.342561e-2	Charlie9,Charlie9,Charlie9,Charlie9,Charlie9,Charlie9,Charlie9,Charlie9,Charlie9,Charlie9,Charlie9,Charlie9,Charlie9,Charlie9,Charlie9,Charlie9,Charlie9,Charlie9,Charlie9,Charlie9,Charlie9,Charlie9,Charlie9,Charlie9,Charlie9,Charlie9,Charlie9,Charlie9,Charlie9,Charlie9,Charlie9,Charlie9,Charlie9,Charlie9,Charlie9,Charlie9,Charlie9,Charlie9,Charlie9,Charlie9,Charlie9,Charlie9,Charlie9	ADA,CHD1,EDNRB,EXOC2,GLRA1,HMGA2,MBL2,NR5A2,OSBP,P2RY1,PABPC1,PDE5A,PLCB1,PROX1,PVRL2,REST,SMARCA4,SPINK2,SRPK2,TRIM25,TRIM26,TRIM27,TRIM32,VAPA,VAPB,VPS37B,YTHDC2
GO Biological Process	GO:0006897	endocytosis	213	4.455520e-4	1.000000e+0	2.699041e-2	1.467857e+0	5.586375e+1	82	4.996757e-2	7.334526e-2	191	2.927616e-3	1.000000e+0	1.977750e-1	1.439041e+0	4.099951e+1	59	507	3.933333e-2	1.163708e-1	Charlie9,Charlie9,Charlie9,Charlie9,Charlie9,Charlie9,Charlie9,Charlie9,Charlie9,Charlie9,Charlie9,Charlie9,Charlie9,Charlie9,Charlie9,Charlie9,Charlie9,Charlie9,Charlie9,Charlie9,Charlie9,Charlie9,Charlie9,Charlie9,Charlie9,Charlie9,Charlie9,Charlie9,Charlie9,Charlie9,Charlie9,Charlie9,Charlie9,Charlie9,Charlie9,Charlie9,Charlie9,Charlie9,Charlie9,Charlie9,Charlie9,Charlie9,Charlie9,Charlie9,Cha…	ABL1,ACTR2,ADM,AMN,ANK2,ANKFY1,APOA1,APOB,APOL1,ASGR2,ATP9B,BIN1,C9orf72,CD302,CD47,CD5,CD9,DGKD,DNM3,DOCK1,EEA1,ELMO1,FCGR1A,FCGR1B,GHR,HMGB1,LDLR,LDLRAD3,LEPR,LOXL4,LRP12,LRP2,LY75-CD302,LYN,MBL2,MRC2,MYH9,MYO1G,NCKIPSD,NEDD4,NLGN1,NOSTRIN,OPHN1,RABGAP1L,RIN2,RIN3,SCARA5,SCARB1,SCARF1,SH3GL2,SHH,SNCA,SNX10,SNX4,SRPX,SYT1,TINAG,TULP1,TYRO3
GO Biological Process	GO:0009124	nucleoside monophosphate biosynthetic process	214	5.186511e-4	1.000000e+0	3.127175e-2	2.560399e+0	6.639590e+0	17	5.938810e-3	1.520572e-2	1861	1.396368e-1	1.000000e+0	9.681535e-1	1.472143e+0	6.792819e+0	10	84	6.666667e-3	1.190476e-1	Charlie9,Charlie9,Charlie9,Charlie9,Charlie9,Charlie9,Charlie9,Charlie9,Charlie9,Charlie9,Charlie9,Charlie9,Charlie9,Charlie9,Charlie9,Charlie9,Charlie9	ADA,ADK,ADSL,AMPD3,GART,PRKAG2,PRPS1L1,PRPS2,UCK1,UPP2
GO Biological Process	GO:0046588	negative regulation of calcium-dependent cell-cell adhesion	215	5.200722e-4	1.000000e+0	3.121159e-2	6.131713e+1	3.261731e-2	2	2.917470e-5	1.788909e-3	1170	8.086689e-2	1.000000e+0	8.918167e-1	1.236600e+1	8.086689e-2	1	1	6.666667e-4	1.000000e+0	Charlie9,Charlie9	FXYD5
GO Biological Process	GO:0043101	purine-containing compound salvage	216	5.538737e-4	1.000000e+0	3.308626e-2	5.090656e+0	1.375068e+0	7	1.229936e-3	6.261181e-3	1816	1.342393e-1	1.000000e+0	9.537939e-1	2.318625e+0	1.293870e+0	3	16	2.000000e-3	1.875000e-1	Charlie9,Charlie9,Charlie9,Charlie9,Charlie9,Charlie9,Charlie9	ADA,ADK,AMPD3
GO Biological Process	GO:0010804	negative regulation of tumor necrosis factor-mediated signaling pathway	217	5.550111e-4	1.000000e+0	3.300142e-2	4.442138e+0	1.800934e+0	8	1.610854e-3	7.155635e-3	517	1.908187e-2	1.000000e+0	4.762348e-1	3.091500e+0	1.617338e+0	5	20	3.333333e-3	2.500000e-1	Charlie9,Charlie9,Charlie9,Charlie9,Charlie9,Charlie9,Charlie9,Charlie9	APOA1,CARD8,CCDC3,PTPN2,PYDC2
GO Biological Process	GO:0003186	tricuspid valve morphogenesis	218	5.671648e-4	1.000000e+0	3.356939e-2	6.043466e+0	9.928078e-1	6	8.880213e-4	5.366726e-3	905	5.542276e-2	1.000000e+0	7.901877e-1	4.946400e+0	4.043345e-1	2	5	1.333333e-3	4.000000e-1	Charlie9,Charlie9,Charlie9,Charlie9,Charlie9,Charlie9	BMPR2,HEY2
GO Biological Process	GO:0021814	cell motility involved in cerebral cortex radial glia guided migration	219	5.838219e-4	1.000000e+0	3.439751e-2	7.624559e+0	6.557757e-1	5	5.865614e-4	4.472272e-3	3623	3.440489e-1	1.000000e+0	1.000000e+0	2.473200e+0	4.043345e-1	1	5	6.666667e-4	2.000000e-1	Charlie9,Charlie9,Charlie9,Charlie9,Charlie9	SRGAP2
GO Biological Process	GO:0061626	pharyngeal arch artery morphogenesis	220	6.038968e-4	1.000000e+0	3.541855e-2	4.384241e+0	1.824717e+0	8	1.632126e-3	7.155635e-3	420	1.441511e-2	1.000000e+0	4.428528e-1	5.299714e+0	5.660683e-1	3	7	2.000000e-3	4.285714e-1	Charlie9,Charlie9,Charlie9,Charlie9,Charlie9,Charlie9,Charlie9,Charlie9	BMP4,BMPR2,HES1
GO Biological Process	GO:0055088	lipid homeostasis	221	6.084342e-4	1.000000e+0	3.552320e-2	2.262467e+0	9.281904e+0	21	8.302239e-3	1.878354e-2	4622	4.553020e-1	1.000000e+0	1.000000e+0	1.080524e+0	8.329290e+0	9	103	6.000000e-3	8.737864e-2	Charlie9,Charlie9,Charlie9,Charlie9,Charlie9,Charlie9,Charlie9,Charlie9,Charlie9,Charlie9,Charlie9,Charlie9,Charlie9,Charlie9,Charlie9,Charlie9,Charlie9,Charlie9,Charlie9,Charlie9,Charlie9	APOA1,APOB,ASGR2,FBXW7,IRS2,LDLR,NR5A2,SCARB1,SOAT1
GO Biological Process	GO:0002062	chondrocyte differentiation	222	6.122235e-4	1.000000e+0	3.558342e-2	1.965739e+0	1.475272e+1	29	1.319563e-2	2.593918e-2	10	6.919011e-6	8.927600e-2	8.927600e-3	3.336857e+0	5.094614e+0	17	63	1.133333e-2	2.698413e-1	Charlie9,Charlie9,Charlie9,Charlie9,Charlie9,Charlie9,Charlie9,Charlie9,Charlie9,Charlie9,Charlie9,Charlie9,Charlie9,Charlie9,Charlie9,Charlie9,Charlie9,Charlie9,Charlie9,Charlie9,Charlie9,Charlie9,Charlie9,Charlie9,Charlie9,Charlie9,Charlie9,Charlie9,Charlie9	AXIN2,BMP4,BMPR1B,BMPR2,CHST11,COL11A1,FGF9,HMGA2,MEF2C,OSR1,RUNX1,RUNX2,SIX2,SNX19,SULF1,SULF2,WNT2B
GO Biological Process	GO:1903902	positive regulation of viral life cycle	223	6.230924e-4	1.000000e+0	3.605274e-2	2.373048e+0	8.006581e+0	19	7.161522e-3	1.699463e-2	4056	3.963838e-1	1.000000e+0	1.000000e+0	1.135653e+0	7.924956e+0	9	98	6.000000e-3	9.183673e-2	Charlie9,Charlie9,Charlie9,Charlie9,Charlie9,Charlie9,Charlie9,Charlie9,Charlie9,Charlie9,Charlie9,Charlie9,Charlie9,Charlie9,Charlie9,Charlie9,Charlie9,Charlie9,Charlie9	CHD1,NR5A2,PABPC1,SMARCA4,SRPK2,VAPA,VAPB,VPS37B,YTHDC2
GO Biological Process	GO:0071279	cellular response to cobalt ion	224	6.384080e-4	1.000000e+0	3.677401e-2	1.839624e+1	1.630768e-1	3	1.458648e-4	2.683363e-3	3210	2.863237e-1	1.000000e+0	1.000000e+0	3.091500e+0	3.234676e-1	1	4	6.666667e-4	2.500000e-1	Charlie9,Charlie9,Charlie9	SERPINF1
GO Biological Process	GO:0032984	macromolecular complex disassembly	225	6.468394e-4	1.000000e+0	3.709408e-2	2.015143e+0	1.339855e+1	27	1.198439e-2	2.415027e-2	5449	5.943273e-1	1.000000e+0	1.000000e+0	9.660937e-1	1.552644e+1	15	192	1.000000e-2	7.812500e-2	Charlie9,Charlie9,Charlie9,Charlie9,Charlie9,Charlie9,Charlie9,Charlie9,Charlie9,Charlie9,Charlie9,Charlie9,Charlie9,Charlie9,Charlie9,Charlie9,Charlie9,Charlie9,Charlie9,Charlie9,Charlie9,Charlie9,Charlie9,Charlie9,Charlie9,Charlie9,Charlie9	CTNNB1,FZD1,GRWD1,MICAL3,MRPS12,MRPS28,MRPS35,MRPS9,MYC,PTCD3,SET,SH3GL2,SMARCA4,STMN4,VIL1
GO Biological Process	GO:0060623	regulation of chromosome condensation	226	6.499903e-4	1.000000e+0	3.710984e-2	7.443141e+0	6.717594e-1	5	6.008582e-4	4.472272e-3	3623	3.440489e-1	1.000000e+0	1.000000e+0	2.473200e+0	4.043345e-1	1	5	6.666667e-4	2.000000e-1	Charlie9,Charlie9,Charlie9,Charlie9,Charlie9	MCPH1
GO Biological Process	GO:0042157	lipoprotein metabolic process	227	6.589060e-4	1.000000e+0	3.745315e-2	1.826026e+0	1.916731e+1	35	1.714428e-2	3.130590e-2	4246	4.015311e-1	1.000000e+0	1.000000e+0	1.087121e+0	1.471777e+1	16	182	1.066667e-2	8.791209e-2	Charlie9,Charlie9,Charlie9,Charlie9,Charlie9,Charlie9,Charlie9,Charlie9,Charlie9,Charlie9,Charlie9,Charlie9,Charlie9,Charlie9,Charlie9,Charlie9,Charlie9,Charlie9,Charlie9,Charlie9,Charlie9,Charlie9,Charlie9,Charlie9,Charlie9,Charlie9,Charlie9,Charlie9,Charlie9,Charlie9,Charlie9,Charlie9,Charlie9,Charlie9,Charlie9	APOA1,APOB,APOL1,ATG10,ATG12,ATG4A,ATG7,BST1,HHAT,LDLR,LYPD1,MFI2,NTM,NTNG2,PIGN,PIGZ
GO Biological Process	GO:0070925	organelle assembly	228	6.658590e-4	1.000000e+0	3.768236e-2	1.443916e+0	5.748258e+1	83	5.141554e-2	7.423971e-2	355	9.260108e-3	1.000000e+0	3.365723e-1	1.322268e+0	5.369562e+1	71	664	4.733333e-2	1.069277e-1	Charlie9,Charlie9,Charlie9,Charlie9,Charlie9,Charlie9,Charlie9,Charlie9,Charlie9,Charlie9,Charlie9,Charlie9,Charlie9,Charlie9,Charlie9,Charlie9,Charlie9,Charlie9,Charlie9,Charlie9,Charlie9,Charlie9,Charlie9,Charlie9,Charlie9,Charlie9,Charlie9,Charlie9,Charlie9,Charlie9,Charlie9,Charlie9,Charlie9,Charlie9,Charlie9,Charlie9,Charlie9,Charlie9,Charlie9,Charlie9,Charlie9,Charlie9,Charlie9,Charlie9,Cha…	ABLIM1,ACTA1,ACTR2,ATG12,ATG3,ATG4A,ATG7,ATXN2,BBS7,BICD1,C5orf42,C9orf72,CC2D2A,CCDC41,CCDC63,CCDC65,CCRN4L,CDK5RAP2,CENPA,CENPJ,CEP164,CEP76,CEP78,DNAH14,DNAH6,DYNC1I2,DYNC2H1,DZIP1L,FAM161A,FOPNL,IFT57,IFT81,IQUB,KIAA1009,KIFAP3,MAP9,MYL2,MYOM2,MZT1,NEBL,NEK1,NEK2,NEK7,NRXN1,NUDCD3,PDGFRA,POGZ,PROX1,PTPDC1,PVRL2,RAB11A,RAB38,RAB3IP,RACGAP1,RB1CC1,RFX3,RPL11,RPS27L,SDCCAG8,SEPT7,SNX10,SRF,SRPX,…
GO Biological Process	GO:0060770	negative regulation of epithelial cell proliferation involved in prostate gland development	229	6.730580e-4	1.000000e+0	3.792344e-2	1.806147e+1	1.660994e-1	3	1.485684e-4	2.683363e-3	4058	3.971080e-1	1.000000e+0	1.000000e+0	2.061000e+0	4.852014e-1	1	6	6.666667e-4	1.666667e-1	Charlie9,Charlie9,Charlie9	SERPINF1
GO Biological Process	GO:1905314	semi-lunar valve development	230	6.906575e-4	1.000000e+0	3.874589e-2	3.290658e+0	3.342796e+0	11	2.989979e-3	9.838998e-3	302	7.044516e-3	1.000000e+0	3.009781e-1	3.864375e+0	1.293870e+0	5	16	3.333333e-3	3.125000e-1	Charlie9,Charlie9,Charlie9,Charlie9,Charlie9,Charlie9,Charlie9,Charlie9,Charlie9,Charlie9,Charlie9	BMP4,BMPR2,GATA3,HEY1,HEY2
GO Biological Process	GO:0072577	endothelial cell apoptotic process	231	7.401440e-4	1.000000e+0	4.134233e-2	7.228738e+0	6.916837e-1	5	6.186795e-4	4.472272e-3	4766	4.907048e-1	1.000000e+0	1.000000e+0	1.545750e+0	6.469351e-1	1	8	6.666667e-4	1.250000e-1	Charlie9,Charlie9,Charlie9,Charlie9,Charlie9	BMPR2
GO Biological Process	GO:0043902	positive regulation of multi-organism process	232	7.430679e-4	1.000000e+0	4.132675e-2	1.967448e+0	1.423163e+1	28	1.272954e-2	2.504472e-2	2446	1.945078e-1	1.000000e+0	1.000000e+0	1.279241e+0	1.172570e+1	15	145	1.000000e-2	1.034483e-1	Charlie9,Charlie9,Charlie9,Charlie9,Charlie9,Charlie9,Charlie9,Charlie9,Charlie9,Charlie9,Charlie9,Charlie9,Charlie9,Charlie9,Charlie9,Charlie9,Charlie9,Charlie9,Charlie9,Charlie9,Charlie9,Charlie9,Charlie9,Charlie9,Charlie9,Charlie9,Charlie9,Charlie9	CHD1,EDNRB,GLRA1,NR5A2,OSBP,P2RY1,PABPC1,PDE5A,PLCB1,SMARCA4,SRPK2,VAPA,VAPB,VPS37B,YTHDC2
GO Biological Process	GO:0051090	regulation of sequence-specific DNA binding transcription factor activity	233	7.597936e-4	1.000000e+0	4.207561e-2	1.496541e+0	4.610632e+1	69	4.124000e-2	6.171735e-2	585	2.584758e-2	1.000000e+0	5.701048e-1	1.359613e+0	3.089115e+1	42	382	2.800000e-2	1.099476e-1	Charlie9,Charlie9,Charlie9,Charlie9,Charlie9,Charlie9,Charlie9,Charlie9,Charlie9,Charlie9,Charlie9,Charlie9,Charlie9,Charlie9,Charlie9,Charlie9,Charlie9,Charlie9,Charlie9,Charlie9,Charlie9,Charlie9,Charlie9,Charlie9,Charlie9,Charlie9,Charlie9,Charlie9,Charlie9,Charlie9,Charlie9,Charlie9,Charlie9,Charlie9,Charlie9,Charlie9,Charlie9,Charlie9,Charlie9,Charlie9,Charlie9,Charlie9,Charlie9,Charlie9,Cha…	ABRA,ALK,AR,ARID5B,BHLHE40,CAMK1D,CARD11,CARD8,CMKLR1,CTNNB1,DAP,EDA2R,EPHA5,FAM105B,FZD1,GFI1,JMY,KIT,MAP3K7,MAPK10,MTDH,NDP,PRKCB,PRKCQ,PROX1,PYDC2,RWDD3,SHH,SMARCA4,SRF,TAF3,TAX1BP1,TNFRSF11A,TRAF3,TRAF6,TRIB1,TRIM25,TRIM26,TRIM27,TRIM32,UFL1,WWP2
GO Biological Process	GO:0046135	pyrimidine nucleoside catabolic process	234	8.174342e-4	1.000000e+0	4.507416e-2	4.181276e+0	1.913292e+0	8	1.711352e-3	7.155635e-3	2908	2.386285e-1	1.000000e+0	1.000000e+0	1.766571e+0	1.698205e+0	3	21	2.000000e-3	1.428571e-1	Charlie9,Charlie9,Charlie9,Charlie9,Charlie9,Charlie9,Charlie9,Charlie9	NT5C3A,NT5E,UPP2
GO Biological Process	GO:0009451	RNA modification	235	8.298573e-4	1.000000e+0	4.556446e-2	2.257856e+0	8.857961e+0	20	7.923042e-3	1.788909e-2	2377	1.873004e-1	1.000000e+0	1.000000e+0	1.301684e+0	1.075530e+1	14	133	9.333333e-3	1.052632e-1	Charlie9,Charlie9,Charlie9,Charlie9,Charlie9,Charlie9,Charlie9,Charlie9,Charlie9,Charlie9,Charlie9,Charlie9,Charlie9,Charlie9,Charlie9,Charlie9,Charlie9,Charlie9,Charlie9,Charlie9	AARS2,C7orf60,DKC1,KIAA1456,MTO1,NOP58,NSUN5,NSUN6,PUS7,PUS7L,TGS1,THUMPD2,TRMT10B,TRMT5
GO Biological Process	GO:0070861	regulation of protein exit from endoplasmic reticulum	236	9.490118e-4	1.000000e+0	5.188601e-2	3.688729e+0	2.439865e+0	9	2.182348e-3	8.050089e-3	2908	2.386285e-1	1.000000e+0	1.000000e+0	1.766571e+0	1.698205e+0	3	21	2.000000e-3	1.428571e-1	Charlie9,Charlie9,Charlie9,Charlie9,Charlie9,Charlie9,Charlie9,Charlie9,Charlie9	EDEM2,TMEM30B,UBE2J1
GO Biological Process	GO:0006517	protein deglycosylation	237	9.522393e-4	1.000000e+0	5.184280e-2	2.976543e+0	4.031523e+0	12	3.606013e-3	1.073345e-2	961	5.943123e-2	1.000000e+0	7.979617e-1	2.119886e+0	2.830341e+0	6	35	4.000000e-3	1.714286e-1	Charlie9,Charlie9,Charlie9,Charlie9,Charlie9,Charlie9,Charlie9,Charlie9,Charlie9,Charlie9,Charlie9,Charlie9	EDEM2,EDEM3,MAN1A1,MAN2A1,SEL1L,UGGT1
GO Biological Process	GO:0000122	negative regulation of transcription from RNA polymerase II promoter	238	9.645709e-4	1.000000e+0	5.229352e-2	1.291859e+0	1.122413e+2	145	1.003948e-1	1.296959e-1	3	2.883480e-7	3.720554e-3	1.240185e-3	1.637364e+0	6.412745e+1	105	793	7.000000e-2	1.324086e-1	Charlie9,Charlie9,Charlie9,Charlie9,Charlie9,Charlie9,Charlie9,Charlie9,Charlie9,Charlie9,Charlie9,Charlie9,Charlie9,Charlie9,Charlie9,Charlie9,Charlie9,Charlie9,Charlie9,Charlie9,Charlie9,Charlie9,Charlie9,Charlie9,Charlie9,Charlie9,Charlie9,Charlie9,Charlie9,Charlie9,Charlie9,Charlie9,Charlie9,Charlie9,Charlie9,Charlie9,Charlie9,Charlie9,Charlie9,Charlie9,Charlie9,Charlie9,Charlie9,Charlie9,Cha…	AEBP2,ANKRD33,AR,ARID5B,BEND3,BHLHE40,BMP4,BRMS1L,CBX5,CTNNB1,DACH1,DMRT1,DNMT3A,E2F6,EDNRB,ETV6,FGF9,FGFR2,FHL2,FNIP2,FOXC1,FOXO1,FOXP2,FOXQ1,FZD8,GATA3,GFI1,HDAC9,HES1,HEY1,HEY2,HIST2H3PS2,HMGA2,HMGB1,ISL1,ISX,JARID2,JAZF1,KLF3,MBD2,MCPH1,MDFI,MEF2C,MEIS2,MTDH,MYC,N4BP2L2,NCK2,NCOR2,NEDD4,NFE2L3,NFIA,NFIL3,NFX1,NIPBL,NR4A2,OSR1,PAWR,PEX2,PHF14,PKIA,PKIG,PRDM13,PRDM5,PROX1,PTPN2,RARB,RBBP7,RBPJ,…
GO Biological Process	GO:0043928	exonucleolytic nuclear-transcribed mRNA catabolic process involved in deadenylation-dependent decay	239	9.717601e-4	1.000000e+0	5.246285e-2	4.618130e+0	1.515765e+0	7	1.355783e-3	6.261181e-3	1704	1.238328e-1	1.000000e+0	9.376846e-1	1.873636e+0	2.668607e+0	5	33	3.333333e-3	1.515152e-1	Charlie9,Charlie9,Charlie9,Charlie9,Charlie9,Charlie9,Charlie9	DCP2,DCPS,LSM6,TTC37,WDR61
GO Biological Process	GO:0006487	protein N-linked glycosylation	240	9.984523e-4	1.000000e+0	5.367929e-2	2.128368e+0	1.033656e+1	22	9.245582e-3	1.967800e-2	569	2.226567e-2	1.000000e+0	5.049103e-1	1.847793e+0	7.035420e+0	13	87	8.666667e-3	1.494253e-1	Charlie9,Charlie9,Charlie9,Charlie9,Charlie9,Charlie9,Charlie9,Charlie9,Charlie9,Charlie9,Charlie9,Charlie9,Charlie9,Charlie9,Charlie9,Charlie9,Charlie9,Charlie9,Charlie9,Charlie9,Charlie9,Charlie9	ALG8,ASGR2,EDEM2,EDEM3,FUT8,MAN1A1,MAN2A1,MGAT5,MGAT5B,ST3GAL4,STT3B,UBE2J1,UGGT1
GO Biological Process	GO:0051701	interaction with host	241	1.018097e-3	1.000000e+0	5.450832e-2	1.952648e+0	1.382738e+1	27	1.236796e-2	2.415027e-2	2306	1.740061e-1	1.000000e+0	9.736343e-1	1.293176e+0	1.237263e+1	16	153	1.066667e-2	1.045752e-1	Charlie9,Charlie9,Charlie9,Charlie9,Charlie9,Charlie9,Charlie9,Charlie9,Charlie9,Charlie9,Charlie9,Charlie9,Charlie9,Charlie9,Charlie9,Charlie9,Charlie9,Charlie9,Charlie9,Charlie9,Charlie9,Charlie9,Charlie9,Charlie9,Charlie9,Charlie9,Charlie9	ATG7,CTNNB1,CXCR4,EGFR,GUCY1A3,HAVCR1,ITGB3,LDLR,NCAM1,NEDD4,PVRL2,SCARB1,TYRO3,VAPA,VAPB,WWP2
GO Biological Process	GO:0010642	negative regulation of platelet-derived growth factor receptor signaling pathway	242	1.051761e-3	1.000000e+0	5.607798e-2	4.017740e+0	1.991169e+0	8	1.781010e-3	7.155635e-3	302	7.044516e-3	1.000000e+0	3.009781e-1	3.864375e+0	1.293870e+0	5	16	3.333333e-3	3.125000e-1	Charlie9,Charlie9,Charlie9,Charlie9,Charlie9,Charlie9,Charlie9,Charlie9	PDGFRA,PHF14,PTPN2,SLC9A3R1,SNCA
GO Biological Process	GO:0006701	progesterone biosynthetic process	243	1.064237e-3	1.000000e+0	5.650967e-2	1.539342e+1	1.948884e-1	3	1.743188e-4	2.683363e-3	3210	2.863237e-1	1.000000e+0	1.000000e+0	3.091500e+0	3.234676e-1	1	4	6.666667e-4	2.500000e-1	Charlie9,Charlie9,Charlie9	ADM
GO Biological Process	GO:0042454	ribonucleoside catabolic process	244	1.076929e-3	1.000000e+0	5.694924e-2	4.002643e+0	1.998679e+0	8	1.787728e-3	7.155635e-3	3927	3.748281e-1	1.000000e+0	1.000000e+0	1.374000e+0	2.183406e+0	3	27	2.000000e-3	1.111111e-1	Charlie9,Charlie9,Charlie9,Charlie9,Charlie9,Charlie9,Charlie9,Charlie9	ADA,AMPD3,NT5E
GO Biological Process	GO:0055094	response to lipoprotein particle	245	1.099988e-3	1.000000e+0	5.793120e-2	3.325403e+0	3.007155e+0	10	2.689763e-3	8.944544e-3	4958	5.154642e-1	1.000000e+0	1.000000e+0	1.177714e+0	1.698205e+0	2	21	1.333333e-3	9.523810e-2	Charlie9,Charlie9,Charlie9,Charlie9,Charlie9,Charlie9,Charlie9,Charlie9,Charlie9,Charlie9	CD9,LDLR
GO Biological Process	GO:0030488	tRNA methylation	246	1.139279e-3	1.000000e+0	5.975657e-2	3.966879e+0	2.016699e+0	8	1.803845e-3	7.155635e-3	586	2.618421e-2	1.000000e+0	5.765441e-1	2.558483e+0	2.345140e+0	6	29	4.000000e-3	2.068966e-1	Charlie9,Charlie9,Charlie9,Charlie9,Charlie9,Charlie9,Charlie9,Charlie9	KIAA1456,MTO1,NSUN6,THUMPD2,TRMT10B,TRMT5
GO Biological Process	GO:0034198	cellular response to amino acid starvation	247	1.155349e-3	1.000000e+0	6.035412e-2	2.764377e+0	4.702687e+0	13	4.206339e-3	1.162791e-2	902	5.530527e-2	1.000000e+0	7.911351e-1	2.013070e+0	3.477276e+0	7	43	4.666667e-3	1.627907e-1	Charlie9,Charlie9,Charlie9,Charlie9,Charlie9,Charlie9,Charlie9,Charlie9,Charlie9,Charlie9,Charlie9,Charlie9,Charlie9	CDKN1A,DAP,EIF2S1,RNF152,RRAGC,RRAGD,SLC38A2
GO Biological Process	GO:1904714	regulation of chaperone-mediated autophagy	248	1.183072e-3	1.000000e+0	6.155314e-2	8.903925e+0	4.492401e-1	4	4.018248e-4	3.577818e-3	544	2.169216e-2	1.000000e+0	5.145109e-1	4.637250e+0	6.469351e-1	3	8	2.000000e-3	3.750000e-1	Charlie9,Charlie9,Charlie9,Charlie9	EEF1A1,SNCA,SNRNP70
GO Biological Process	GO:0009169	purine ribonucleoside monophosphate catabolic process	249	1.192546e-3	1.000000e+0	6.179687e-2	5.224997e+0	1.148326e+0	6	1.027125e-3	5.366726e-3	1742	1.320883e-1	1.000000e+0	9.783785e-1	3.091500e+0	6.469351e-1	2	8	1.333333e-3	2.500000e-1	Charlie9,Charlie9,Charlie9,Charlie9,Charlie9,Charlie9	AMPD3,NT5E
GO Biological Process	GO:0038111	interleukin-7-mediated signaling pathway	250	1.205293e-3	1.000000e+0	6.220758e-2	2.751090e+0	4.725399e+0	13	4.226654e-3	1.162791e-2	4034	3.885535e-1	1.000000e+0	1.000000e+0	1.268308e+0	3.153809e+0	4	39	2.666667e-3	1.025641e-1	Charlie9,Charlie9,Charlie9,Charlie9,Charlie9,Charlie9,Charlie9,Charlie9,Charlie9,Charlie9,Charlie9,Charlie9,Charlie9	IL7R,IRS1,IRS2,SMARCA4
GO Biological Process	GO:0046040	IMP metabolic process	251	1.207562e-3	1.000000e+0	6.207638e-2	6.468285e+0	7.730025e-1	5	6.914154e-4	4.472272e-3	1402	8.188830e-2	1.000000e+0	7.536410e-1	2.853692e+0	1.051270e+0	3	13	2.000000e-3	2.307692e-1	Charlie9,Charlie9,Charlie9,Charlie9,Charlie9	ADSL,AMPD3,GART
GO Biological Process	GO:1903362	regulation of cellular protein catabolic process	252	1.224637e-3	1.000000e+0	6.270433e-2	1.642305e+0	2.679161e+1	44	2.396387e-2	3.935599e-2	1500	9.733925e-2	1.000000e+0	8.373122e-1	1.291970e+0	2.167233e+1	28	268	1.866667e-2	1.044776e-1	Charlie9,Charlie9,Charlie9,Charlie9,Charlie9,Charlie9,Charlie9,Charlie9,Charlie9,Charlie9,Charlie9,Charlie9,Charlie9,Charlie9,Charlie9,Charlie9,Charlie9,Charlie9,Charlie9,Charlie9,Charlie9,Charlie9,Charlie9,Charlie9,Charlie9,Charlie9,Charlie9,Charlie9,Charlie9,Charlie9,Charlie9,Charlie9,Charlie9,Charlie9,Charlie9,Charlie9,Charlie9,Charlie9,Charlie9,Charlie9,Charlie9,Charlie9,Charlie9,Charlie9	ATRAID,BBS7,EPHA4,FBXL5,FBXW7,FHIT,GNA12,LAPTM4B,LDLR,MAD2L1,NELL1,NUB1,OPHN1,OSBPL7,PBK,PRICKLE1,PSMC4,RNF144A,RPL11,SHH,TLK2,TRIB1,TRIB2,TRIM39,UBE2E1,UBQLN1,UFL1,UQCC2
GO Biological Process	GO:0034101	erythrocyte homeostasis	253	1.231464e-3	1.000000e+0	6.280466e-2	2.295247e+0	7.842292e+0	18	7.014572e-3	1.610018e-2	1497	9.720586e-2	1.000000e+0	8.378405e-1	1.585385e+0	6.307618e+0	10	78	6.666667e-3	1.282051e-1	Charlie9,Charlie9,Charlie9,Charlie9,Charlie9,Charlie9,Charlie9,Charlie9,Charlie9,Charlie9,Charlie9,Charlie9,Charlie9,Charlie9,Charlie9,Charlie9,Charlie9,Charlie9	AMPD3,BMP4,GATA3,IKZF1,KIT,KMT2E,LYN,PTPN2,SP3,SRF
GO Biological Process	GO:0098761	cellular response to interleukin-7	254	1.238011e-3	1.000000e+0	6.288998e-2	2.742700e+0	4.739856e+0	13	4.239585e-3	1.162791e-2	4295	4.073502e-1	1.000000e+0	1.000000e+0	1.236600e+0	3.234676e+0	4	40	2.666667e-3	1.000000e-1	Charlie9,Charlie9,Charlie9,Charlie9,Charlie9,Charlie9,Charlie9,Charlie9,Charlie9,Charlie9,Charlie9,Charlie9,Charlie9	IL7R,IRS1,IRS2,SMARCA4
GO Biological Process	GO:0046889	positive regulation of lipid biosynthetic process	255	1.251128e-3	1.000000e+0	6.330708e-2	2.358300e+0	7.208582e+0	17	6.447748e-3	1.520572e-2	3051	2.582034e-1	1.000000e+0	1.000000e+0	1.352531e+0	5.175481e+0	7	64	4.666667e-3	1.093750e-1	Charlie9,Charlie9,Charlie9,Charlie9,Charlie9,Charlie9,Charlie9,Charlie9,Charlie9,Charlie9,Charlie9,Charlie9,Charlie9,Charlie9,Charlie9,Charlie9,Charlie9	APOA1,CCDC3,CNEP1R1,FGF1,LDLR,LPGAT1,SCARB1
GO Biological Process	GO:0042045	epithelial fluid transport	256	1.251832e-3	1.000000e+0	6.309527e-2	5.174916e+0	1.159439e+0	6	1.037065e-3	5.366726e-3	544	2.169216e-2	1.000000e+0	5.145109e-1	4.637250e+0	6.469351e-1	3	8	2.000000e-3	3.750000e-1	Charlie9,Charlie9,Charlie9,Charlie9,Charlie9,Charlie9	CFTR,EDNRB,ITPR1
GO Biological Process	GO:0048524	positive regulation of viral process	257	1.267219e-3	1.000000e+0	6.362228e-2	2.230453e+0	8.518450e+0	19	7.619365e-3	1.699463e-2	4690	4.670044e-1	1.000000e+0	1.000000e+0	1.070135e+0	8.410157e+0	9	104	6.000000e-3	8.653846e-2	Charlie9,Charlie9,Charlie9,Charlie9,Charlie9,Charlie9,Charlie9,Charlie9,Charlie9,Charlie9,Charlie9,Charlie9,Charlie9,Charlie9,Charlie9,Charlie9,Charlie9,Charlie9,Charlie9	CHD1,NR5A2,PABPC1,SMARCA4,SRPK2,VAPA,VAPB,VPS37B,YTHDC2
GO Biological Process	GO:0009128	purine nucleoside monophosphate catabolic process	258	1.288982e-3	1.000000e+0	6.446409e-2	5.144918e+0	1.166199e+0	6	1.043112e-3	5.366726e-3	2182	1.610817e-1	1.000000e+0	9.525377e-1	2.748000e+0	7.278020e-1	2	9	1.333333e-3	2.222222e-1	Charlie9,Charlie9,Charlie9,Charlie9,Charlie9,Charlie9	AMPD3,NT5E
GO Biological Process	GO:0046060	dATP metabolic process	259	1.322333e-3	1.000000e+0	6.587669e-2	8.635974e+0	4.631788e-1	4	4.142923e-4	3.577818e-3	905	5.542276e-2	1.000000e+0	7.901877e-1	4.946400e+0	4.043345e-1	2	5	1.333333e-3	4.000000e-1	Charlie9,Charlie9,Charlie9,Charlie9	ADA,ADK
GO Biological Process	GO:0035912	dorsal aorta morphogenesis	260	1.343835e-3	1.000000e+0	6.669040e-2	6.311703e+0	7.921792e-1	5	7.085682e-4	4.472272e-3	170	2.286689e-3	1.000000e+0	1.735597e-1	6.183000e+0	6.469351e-1	4	8	2.666667e-3	5.000000e-1	Charlie9,Charlie9,Charlie9,Charlie9,Charlie9	HEY1,HEY2,RBPJ,SRF
GO Biological Process	GO:1901136	carbohydrate derivative catabolic process	261	1.395943e-3	1.000000e+0	6.901093e-2	1.762210e+0	1.929395e+1	34	1.725756e-2	3.041145e-2	2895	2.348458e-1	1.000000e+0	1.000000e+0	1.215156e+0	1.398997e+1	17	173	1.133333e-2	9.826590e-2	Charlie9,Charlie9,Charlie9,Charlie9,Charlie9,Charlie9,Charlie9,Charlie9,Charlie9,Charlie9,Charlie9,Charlie9,Charlie9,Charlie9,Charlie9,Charlie9,Charlie9,Charlie9,Charlie9,Charlie9,Charlie9,Charlie9,Charlie9,Charlie9,Charlie9,Charlie9,Charlie9,Charlie9,Charlie9,Charlie9,Charlie9,Charlie9,Charlie9,Charlie9	ACAN,ADA,AMPD3,CHID1,DERA,EDEM2,EDEM3,GNS,GPC5,GPC6,NT5C3A,NT5E,PDE4B,PDE5A,STT3B,UPP2,VCAN
GO Biological Process	GO:1902214	regulation of interleukin-4-mediated signaling pathway	262	1.403649e-3	1.000000e+0	6.912703e-2	1.396787e+1	2.147787e-1	3	1.921097e-4	2.683363e-3	480	1.855063e-2	1.000000e+0	4.986641e-1	8.244000e+0	2.426007e-1	2	3	1.333333e-3	6.666667e-1	Charlie9,Charlie9,Charlie9	CD300LF,PTPN2
GO Biological Process	GO:0031460	glycine betaine transport	263	1.413042e-3	1.000000e+0	6.932502e-2	1.393511e+1	2.152835e-1	3	1.925613e-4	2.683363e-3	1170	8.086689e-2	1.000000e+0	8.918167e-1	1.236600e+1	8.086689e-2	1	1	6.666667e-4	1.000000e+0	Charlie9,Charlie9,Charlie9	SLC38A2
GO Biological Process	GO:0044206	UMP salvage	264	1.413043e-3	1.000000e+0	6.906248e-2	6.239289e+0	8.013734e-1	5	7.167919e-4	4.472272e-3	905	5.542276e-2	1.000000e+0	7.901877e-1	4.946400e+0	4.043345e-1	2	5	1.333333e-3	4.000000e-1	Charlie9,Charlie9,Charlie9,Charlie9,Charlie9	UCK1,UPP2
GO Biological Process	GO:0045785	positive regulation of cell adhesion	265	1.421320e-3	1.000000e+0	6.920488e-2	1.438150e+0	5.145500e+1	74	4.602415e-2	6.618962e-2	3123	2.768756e-1	1.000000e+0	1.000000e+0	1.115236e+0	3.048682e+1	34	377	2.266667e-2	9.018568e-2	Charlie9,Charlie9,Charlie9,Charlie9,Charlie9,Charlie9,Charlie9,Charlie9,Charlie9,Charlie9,Charlie9,Charlie9,Charlie9,Charlie9,Charlie9,Charlie9,Charlie9,Charlie9,Charlie9,Charlie9,Charlie9,Charlie9,Charlie9,Charlie9,Charlie9,Charlie9,Charlie9,Charlie9,Charlie9,Charlie9,Charlie9,Charlie9,Charlie9,Charlie9,Charlie9,Charlie9,Charlie9,Charlie9,Charlie9,Charlie9,Charlie9,Charlie9,Charlie9,Charlie9,Cha…	ABL1,ADA,APOA1,ARHGEF7,BTLA,CARD11,CD47,CD5,CD83,DOCK1,DOCK8,DUSP10,EGFLAM,GATA3,HES1,HLA-G,HMGB1,IL23R,IL4R,IL7R,KIFAP3,LYN,MAP3K7,MAP3K8,NCK2,NID1,NPNT,PODXL,PREX1,PRKCQ,PTPRC,SHH,TRAF6,UTRN
GO Biological Process	GO:0060405	regulation of penile erection	266	1.482474e-3	1.000000e+0	7.191114e-2	5.003394e+0	1.199186e+0	6	1.072617e-3	5.366726e-3	330	8.760702e-3	1.000000e+0	3.425434e-1	6.183000e+0	4.852014e-1	3	6	2.000000e-3	5.000000e-1	Charlie9,Charlie9,Charlie9,Charlie9,Charlie9,Charlie9	ADA,EDNRB,P2RY1
GO Biological Process	GO:0032264	IMP salvage	267	1.491341e-3	1.000000e+0	7.207031e-2	1.367291e+1	2.194119e-1	3	1.962539e-4	2.683363e-3	3210	2.863237e-1	1.000000e+0	1.000000e+0	3.091500e+0	3.234676e-1	1	4	6.666667e-4	2.500000e-1	Charlie9,Charlie9,Charlie9	AMPD3
GO Biological Process	GO:0097084	vascular smooth muscle cell development	268	1.516915e-3	1.000000e+0	7.303267e-2	6.138213e+0	8.145693e-1	5	7.285951e-4	4.472272e-3	544	2.169216e-2	1.000000e+0	5.145109e-1	4.637250e+0	6.469351e-1	3	8	2.000000e-3	3.750000e-1	Charlie9,Charlie9,Charlie9,Charlie9,Charlie9	ADM,HES1,HEY2
GO Biological Process	GO:0035821	modification of morphology or physiology of other organism	269	1.703773e-3	1.000000e+0	8.172410e-2	2.037896e+0	1.079545e+1	22	9.656036e-3	1.967800e-2	5414	5.849154e-1	1.000000e+0	1.000000e+0	9.716143e-1	1.132137e+1	11	140	7.333333e-3	7.857143e-2	Charlie9,Charlie9,Charlie9,Charlie9,Charlie9,Charlie9,Charlie9,Charlie9,Charlie9,Charlie9,Charlie9,Charlie9,Charlie9,Charlie9,Charlie9,Charlie9,Charlie9,Charlie9,Charlie9,Charlie9,Charlie9,Charlie9	APOL1,ATG7,CHD1,HMGA2,MBL2,REG3G,REST,SMARCA4,VAPA,VAPB,YTHDC2
GO Biological Process	GO:0003175	tricuspid valve development	270	1.802713e-3	1.000000e+0	8.614965e-2	4.810755e+0	1.247206e+0	6	1.115568e-3	5.366726e-3	1110	7.875379e-2	1.000000e+0	9.154596e-1	4.122000e+0	4.852014e-1	2	6	1.333333e-3	3.333333e-1	Charlie9,Charlie9,Charlie9,Charlie9,Charlie9,Charlie9	BMPR2,HEY2
GO Biological Process	GO:0000291	nuclear-transcribed mRNA catabolic process, exonucleolytic	271	1.809020e-3	1.000000e+0	8.613205e-2	4.136311e+0	1.692329e+0	7	1.513711e-3	6.261181e-3	1882	1.488753e-1	1.000000e+0	1.000000e+0	1.766571e+0	2.830341e+0	5	35	3.333333e-3	1.428571e-1	Charlie9,Charlie9,Charlie9,Charlie9,Charlie9,Charlie9,Charlie9	DCP2,DCPS,LSM6,TTC37,WDR61
GO Biological Process	GO:0042181	ketone biosynthetic process	272	1.830861e-3	1.000000e+0	8.685147e-2	4.127399e+0	1.695983e+0	7	1.516980e-3	6.261181e-3	4221	3.973923e-1	1.000000e+0	1.000000e+0	1.324929e+0	2.264273e+0	3	28	2.000000e-3	1.071429e-1	Charlie9,Charlie9,Charlie9,Charlie9,Charlie9,Charlie9,Charlie9	ADCK3,ADM,PDSS2
GO Biological Process	GO:0070232	regulation of T cell apoptotic process	273	1.831301e-3	1.000000e+0	8.655413e-2	3.100157e+0	3.225644e+0	10	2.885191e-3	8.944544e-3	1704	1.238328e-1	1.000000e+0	9.376846e-1	1.873636e+0	2.668607e+0	5	33	3.333333e-3	1.515152e-1	Charlie9,Charlie9,Charlie9,Charlie9,Charlie9,Charlie9,Charlie9,Charlie9,Charlie9,Charlie9	ADA,BMP4,DOCK8,LGALS3,PRKCQ
GO Biological Process	GO:0044782	cilium organization	274	1.837317e-3	1.000000e+0	8.652154e-2	1.570680e+0	3.056002e+1	48	2.733454e-2	4.293381e-2	247	5.347989e-3	1.000000e+0	2.793729e-1	1.508946e+0	2.717128e+1	41	336	2.733333e-2	1.220238e-1	Charlie9,Charlie9,Charlie9,Charlie9,Charlie9,Charlie9,Charlie9,Charlie9,Charlie9,Charlie9,Charlie9,Charlie9,Charlie9,Charlie9,Charlie9,Charlie9,Charlie9,Charlie9,Charlie9,Charlie9,Charlie9,Charlie9,Charlie9,Charlie9,Charlie9,Charlie9,Charlie9,Charlie9,Charlie9,Charlie9,Charlie9,Charlie9,Charlie9,Charlie9,Charlie9,Charlie9,Charlie9,Charlie9,Charlie9,Charlie9,Charlie9,Charlie9,Charlie9,Charlie9,Cha…	ABLIM1,ACTR2,BBS7,C5orf42,CC2D2A,CCDC41,CCDC63,CCDC65,CDK5RAP2,CENPJ,CEP164,CEP76,CEP78,CROCC,DNAH14,DNAH6,DYNC1I2,DYNC2H1,DZIP1L,FAM161A,FOPNL,IFT57,IFT81,IQUB,KIAA1009,KIFAP3,NEK1,NEK2,NUDCD3,PTPDC1,PVRL2,RAB11A,RAB3IP,RFX3,SDCCAG8,SEPT7,SNX10,SSX2IP,TTC26,TTC30A,TTLL5
GO Biological Process	GO:0070900	mitochondrial tRNA modification	275	1.855336e-3	1.000000e+0	8.705237e-2	7.864543e+0	5.086119e-1	4	4.549301e-4	3.577818e-3	2182	1.610817e-1	1.000000e+0	9.525377e-1	2.748000e+0	7.278020e-1	2	9	1.333333e-3	2.222222e-1	Charlie9,Charlie9,Charlie9,Charlie9	MTO1,TRMT5
GO Biological Process	GO:0001935	endothelial cell proliferation	276	1.875400e-3	1.000000e+0	8.767495e-2	2.897339e+0	3.796587e+0	11	3.395874e-3	9.838998e-3	665	3.387714e-2	1.000000e+0	6.573184e-1	2.688261e+0	1.859939e+0	5	23	3.333333e-3	2.173913e-1	Charlie9,Charlie9,Charlie9,Charlie9,Charlie9,Charlie9,Charlie9,Charlie9,Charlie9,Charlie9,Charlie9	APOA1,BMP4,BMPR2,HMGB1,SCARB1
GO Biological Process	GO:0042176	regulation of protein catabolic process	277	1.882663e-3	1.000000e+0	8.769675e-2	1.476175e+0	4.200044e+1	62	3.756748e-2	5.545617e-2	1020	6.684424e-2	1.000000e+0	8.455796e-1	1.274845e+0	3.137635e+1	40	388	2.666667e-2	1.030928e-1	Charlie9,Charlie9,Charlie9,Charlie9,Charlie9,Charlie9,Charlie9,Charlie9,Charlie9,Charlie9,Charlie9,Charlie9,Charlie9,Charlie9,Charlie9,Charlie9,Charlie9,Charlie9,Charlie9,Charlie9,Charlie9,Charlie9,Charlie9,Charlie9,Charlie9,Charlie9,Charlie9,Charlie9,Charlie9,Charlie9,Charlie9,Charlie9,Charlie9,Charlie9,Charlie9,Charlie9,Charlie9,Charlie9,Charlie9,Charlie9,Charlie9,Charlie9,Charlie9,Charlie9,Cha…	ATG7,ATRAID,BBS7,EDEM2,EGFR,EGLN2,EPHA4,FAF1,FBXL5,FBXW7,FHIT,FOXO1,GNA12,GRIN2A,LAPTM4B,LDLR,MAD2L1,NEDD4,NELL1,NUB1,ODC1,OPHN1,OSBPL7,PBK,PRICKLE1,PSMC4,RNF144A,RPL11,SHH,TLK2,TRIB1,TRIB2,TRIM32,TRIM39,UBE2E1,UBE2J1,UBQLN1,UFL1,UQCC2,XPO1
GO Biological Process	GO:0006491	N-glycan processing	278	1.887429e-3	1.000000e+0	8.760250e-2	2.894918e+0	3.799762e+0	11	3.398714e-3	9.838998e-3	439	1.530798e-2	1.000000e+0	4.499291e-1	3.254211e+0	1.536471e+0	5	19	3.333333e-3	2.631579e-1	Charlie9,Charlie9,Charlie9,Charlie9,Charlie9,Charlie9,Charlie9,Charlie9,Charlie9,Charlie9,Charlie9	EDEM2,EDEM3,FUT8,MAN1A1,MAN2A1
GO Biological Process	GO:0008285	negative regulation of cell proliferation	279	1.890140e-3	1.000000e+0	8.741389e-2	1.305534e+0	9.191638e+1	120	8.221501e-2	1.073345e-1	189	2.894281e-3	1.000000e+0	1.975921e-1	1.382417e+0	5.280608e+1	73	653	4.866667e-2	1.117917e-1	Charlie9,Charlie9,Charlie9,Charlie9,Charlie9,Charlie9,Charlie9,Charlie9,Charlie9,Charlie9,Charlie9,Charlie9,Charlie9,Charlie9,Charlie9,Charlie9,Charlie9,Charlie9,Charlie9,Charlie9,Charlie9,Charlie9,Charlie9,Charlie9,Charlie9,Charlie9,Charlie9,Charlie9,Charlie9,Charlie9,Charlie9,Charlie9,Charlie9,Charlie9,Charlie9,Charlie9,Charlie9,Charlie9,Charlie9,Charlie9,Charlie9,Charlie9,Charlie9,Charlie9,Cha…	ADM,ADRA1A,AR,ATRAID,AXIN2,BMP4,BMP5,BMPR1B,BMPR2,BRCA2,CASK,CD9,CDKN1A,CDKN3,CTBP2,CTNNB1,DACH1,DLC1,DUSP10,F2R,FBXW7,FGFR2,GATA3,HES1,HLA-G,IFT57,ING2,ISL1,JARID2,KIFAP3,LYN,MCC,MED31,MEF2C,MTBP,MYC,MYO16,MYOD1,NCK2,NELL1,PAWR,PDE5A,PEX2,PHF14,PHOX2B,PODN,PPP2R5C,PROX1,PTPN2,RAPGEF1,RAPGEF2,RARB,RBPJ,REST,SCG2,SERPINF1,SHH,SKAP2,SLC9A3R1,SMAD2,SMARCA2,SMYD2,SOX11,SRF,SRPX,SULF1,TENM1,TFAP2B,TGF…
GO Biological Process	GO:0000154	rRNA modification	280	1.898808e-3	1.000000e+0	8.750114e-2	3.652753e+0	2.190129e+0	8	1.958971e-3	7.155635e-3	3490	3.129956e-1	1.000000e+0	1.000000e+0	1.413257e+0	2.830341e+0	4	35	2.666667e-3	1.142857e-1	Charlie9,Charlie9,Charlie9,Charlie9,Charlie9,Charlie9,Charlie9,Charlie9	C7orf60,DKC1,NOP58,NSUN5
GO Biological Process	GO:0009125	nucleoside monophosphate catabolic process	281	1.899543e-3	1.000000e+0	8.722350e-2	4.760239e+0	1.260441e+0	6	1.127407e-3	5.366726e-3	2588	2.216854e-1	1.000000e+0	1.000000e+0	2.248364e+0	8.895358e-1	2	11	1.333333e-3	1.818182e-1	Charlie9,Charlie9,Charlie9,Charlie9,Charlie9,Charlie9	AMPD3,NT5E
GO Biological Process	GO:0015748	organophosphate ester transport	282	1.904658e-3	1.000000e+0	8.714823e-2	2.101840e+0	9.515474e+0	20	8.511158e-3	1.788909e-2	2300	1.725001e-1	1.000000e+0	9.677256e-1	1.405227e+0	7.116287e+0	10	88	6.666667e-3	1.136364e-1	Charlie9,Charlie9,Charlie9,Charlie9,Charlie9,Charlie9,Charlie9,Charlie9,Charlie9,Charlie9,Charlie9,Charlie9,Charlie9,Charlie9,Charlie9,Charlie9,Charlie9,Charlie9,Charlie9,Charlie9	ABCA4,ABCC1,ABCC11,APOA1,ATP9B,LDLR,OSBPL10,SCARB1,SCP2,TMEM30B
GO Biological Process	GO:0035907	dorsal aorta development	283	1.926035e-3	1.000000e+0	8.781495e-2	5.808103e+0	8.608663e-1	5	7.700056e-4	4.472272e-3	213	3.853486e-3	1.000000e+0	2.334344e-1	5.496000e+0	7.278020e-1	4	9	2.666667e-3	4.444444e-1	Charlie9,Charlie9,Charlie9,Charlie9,Charlie9	HEY1,HEY2,RBPJ,SRF
GO Biological Process	GO:0061298	retina vasculature development in camera-type eye	284	1.956979e-3	1.000000e+0	8.891162e-2	3.634770e+0	2.200965e+0	8	1.968663e-3	7.155635e-3	1816	1.342393e-1	1.000000e+0	9.537939e-1	2.318625e+0	1.293870e+0	3	16	2.000000e-3	1.875000e-1	Charlie9,Charlie9,Charlie9,Charlie9,Charlie9,Charlie9,Charlie9,Charlie9	BMPR2,NDP,PDGFRA
GO Biological Process	GO:0070940	dephosphorylation of RNA polymerase II C-terminal domain	285	2.030966e-3	1.000000e+0	9.194931e-2	7.669235e+0	5.215644e-1	4	4.665156e-4	3.577818e-3	905	5.542276e-2	1.000000e+0	7.901877e-1	4.946400e+0	4.043345e-1	2	5	1.333333e-3	4.000000e-1	Charlie9,Charlie9,Charlie9,Charlie9	RPAP2,RPRD1A
GO Biological Process	GO:0070233	negative regulation of T cell apoptotic process	286	2.033149e-3	1.000000e+0	9.172630e-2	3.612103e+0	2.214776e+0	8	1.981016e-3	7.155635e-3	979	6.205285e-2	1.000000e+0	8.178426e-1	2.603368e+0	1.536471e+0	4	19	2.666667e-3	2.105263e-1	Charlie9,Charlie9,Charlie9,Charlie9,Charlie9,Charlie9,Charlie9,Charlie9	ADA,BMP4,DOCK8,PRKCQ
GO Biological Process	GO:0001946	lymphangiogenesis	287	2.060449e-3	1.000000e+0	9.263405e-2	4.682569e+0	1.281348e+0	6	1.146107e-3	5.366726e-3	2974	2.526473e-1	1.000000e+0	1.000000e+0	2.061000e+0	9.704027e-1	2	12	1.333333e-3	1.666667e-1	Charlie9,Charlie9,Charlie9,Charlie9,Charlie9,Charlie9	BMPR2,PROX1
GO Biological Process	GO:0045715	negative regulation of low-density lipoprotein particle receptor biosynthetic process	288	2.079506e-3	1.000000e+0	9.316620e-2	1.215637e+1	2.467841e-1	3	2.207371e-4	2.683363e-3	2637	2.235222e-1	1.000000e+0	1.000000e+0	4.122000e+0	2.426007e-1	1	3	6.666667e-4	3.333333e-1	Charlie9,Charlie9,Charlie9	ITGB3
GO Biological Process	GO:0015838	amino-acid betaine transport	289	2.120764e-3	1.000000e+0	9.468588e-2	7.577344e+0	5.278895e-1	4	4.721731e-4	3.577818e-3	1110	7.875379e-2	1.000000e+0	9.154596e-1	4.122000e+0	4.852014e-1	2	6	1.333333e-3	3.333333e-1	Charlie9,Charlie9,Charlie9,Charlie9	SLC22A16,SLC38A2
GO Biological Process	GO:1990403	embryonic brain development	290	2.154493e-3	1.000000e+0	9.586008e-2	4.640364e+0	1.293002e+0	6	1.156531e-3	5.366726e-3	761	4.115326e-2	1.000000e+0	6.977668e-1	3.709800e+0	8.086689e-1	3	10	2.000000e-3	3.000000e-1	Charlie9,Charlie9,Charlie9,Charlie9,Charlie9,Charlie9	CC2D2A,CTNNB1,TRA2B
GO Biological Process	GO:0043044	ATP-dependent chromatin remodeling	291	2.182871e-3	1.000000e+0	9.678895e-2	2.464831e+0	5.679903e+0	14	5.080414e-3	1.252236e-2	5580	6.111974e-1	1.000000e+0	1.000000e+0	9.512308e-1	6.307618e+0	6	78	4.000000e-3	7.692308e-2	Charlie9,Charlie9,Charlie9,Charlie9,Charlie9,Charlie9,Charlie9,Charlie9,Charlie9,Charlie9,Charlie9,Charlie9,Charlie9,Charlie9	CENPA,MBD2,MIS18BP1,RBBP7,SMARCA1,SMARCA4
GO Biological Process	GO:0051091	positive regulation of sequence-specific DNA binding transcription factor activity	292	2.207209e-3	1.000000e+0	9.753294e-2	1.581584e+0	2.845248e+1	45	2.544945e-2	4.025045e-2	1427	8.359242e-2	1.000000e+0	7.558465e-1	1.328579e+0	1.956979e+1	26	242	1.733333e-2	1.074380e-1	Charlie9,Charlie9,Charlie9,Charlie9,Charlie9,Charlie9,Charlie9,Charlie9,Charlie9,Charlie9,Charlie9,Charlie9,Charlie9,Charlie9,Charlie9,Charlie9,Charlie9,Charlie9,Charlie9,Charlie9,Charlie9,Charlie9,Charlie9,Charlie9,Charlie9,Charlie9,Charlie9,Charlie9,Charlie9,Charlie9,Charlie9,Charlie9,Charlie9,Charlie9,Charlie9,Charlie9,Charlie9,Charlie9,Charlie9,Charlie9,Charlie9,Charlie9,Charlie9,Charlie9,Cha…	ABRA,ALK,AR,ARID5B,CAMK1D,CARD11,CTNNB1,EDA2R,EPHA5,FZD1,JMY,KIT,MAP3K7,MTDH,NDP,PRKCB,PRKCQ,SHH,SMARCA4,SRF,TNFRSF11A,TRAF6,TRIM25,TRIM26,TRIM27,TRIM32
GO Biological Process	GO:0032006	regulation of TOR signaling	293	2.216282e-3	1.000000e+0	9.759961e-2	2.031759e+0	1.033587e+1	21	9.244965e-3	1.878354e-2	380	1.076508e-2	1.000000e+0	3.655311e-1	1.967318e+0	7.116287e+0	14	88	9.333333e-3	1.590909e-1	Charlie9,Charlie9,Charlie9,Charlie9,Charlie9,Charlie9,Charlie9,Charlie9,Charlie9,Charlie9,Charlie9,Charlie9,Charlie9,Charlie9,Charlie9,Charlie9,Charlie9,Charlie9,Charlie9,Charlie9,Charlie9	AKT3,C9orf72,DEPTOR,EPM2A,GATSL1,GATSL2,GNA12,PREX1,RHEB,RNF152,RRAGC,RRAGD,TBC1D7,TBCK
GO Biological Process	GO:1904837	beta-catenin-TCF complex assembly	294	2.222810e-3	1.000000e+0	9.755414e-2	2.562664e+0	5.072846e+0	13	4.537429e-3	1.162791e-2	3089	2.657731e-1	1.000000e+0	1.000000e+0	1.437907e+0	3.477276e+0	5	43	3.333333e-3	1.162791e-1	Charlie9,Charlie9,Charlie9,Charlie9,Charlie9,Charlie9,Charlie9,Charlie9,Charlie9,Charlie9,Charlie9,Charlie9,Charlie9	AXIN2,CTNNB1,MYC,SMARCA4,TCF7L1
GO Biological Process	GO:0043543	protein acylation	295	2.260244e-3	1.000000e+0	9.886077e-2	1.843341e+0	1.464732e+1	27	1.310136e-2	2.415027e-2	4339	4.197898e-1	1.000000e+0	1.000000e+0	1.082025e+0	1.293870e+1	14	160	9.333333e-3	8.750000e-2	Charlie9,Charlie9,Charlie9,Charlie9,Charlie9,Charlie9,Charlie9,Charlie9,Charlie9,Charlie9,Charlie9,Charlie9,Charlie9,Charlie9,Charlie9,Charlie9,Charlie9,Charlie9,Charlie9,Charlie9,Charlie9,Charlie9,Charlie9,Charlie9,Charlie9,Charlie9,Charlie9	BEND3,BRCA2,CDY1,FOXO1,HHAT,JADE1,KAT6B,MAP3K7,MBIP,MYOD1,NAA11,NCOA3,POLE4,TAF5L
GO Biological Process	GO:0009161	ribonucleoside monophosphate metabolic process	296	2.267330e-3	1.000000e+0	9.883567e-2	1.724639e+0	1.913444e+1	33	1.711489e-2	2.951699e-2	3088	2.656602e-1	1.000000e+0	1.000000e+0	1.150326e+0	2.086366e+1	24	258	1.600000e-2	9.302326e-2	Charlie9,Charlie9,Charlie9,Charlie9,Charlie9,Charlie9,Charlie9,Charlie9,Charlie9,Charlie9,Charlie9,Charlie9,Charlie9,Charlie9,Charlie9,Charlie9,Charlie9,Charlie9,Charlie9,Charlie9,Charlie9,Charlie9,Charlie9,Charlie9,Charlie9,Charlie9,Charlie9,Charlie9,Charlie9,Charlie9,Charlie9,Charlie9,Charlie9	ADA,ADK,ADSL,AMPD3,BID,BPGM,CARD11,CASK,COX6C,GART,MPP1,NDUFA5,NDUFB9,NDUFV2,NT5E,OLA1,PMPCB,PRKAG2,PRPS1L1,PRPS2,SNCA,UCK1,UPP2,UQCRB
GO Biological Process	GO:0006157	deoxyadenosine catabolic process	297	2.280488e-3	1.000000e+0	9.907453e-2	2.892979e+1	6.913289e-2	2	6.183621e-5	1.788909e-3	1170	8.086689e-2	1.000000e+0	8.918167e-1	1.236600e+1	8.086689e-2	1	1	6.666667e-4	1.000000e+0	Charlie9,Charlie9	ADA
GO Biological Process	GO:0046111	xanthine biosynthetic process	297	2.280488e-3	1.000000e+0	9.907453e-2	2.892979e+1	6.913289e-2	2	6.183621e-5	1.788909e-3	1170	8.086689e-2	1.000000e+0	8.918167e-1	1.236600e+1	8.086689e-2	1	1	6.666667e-4	1.000000e+0	Charlie9,Charlie9	ADA
GO Biological Process	GO:0060407	negative regulation of penile erection	297	2.280488e-3	1.000000e+0	9.907453e-2	2.892979e+1	6.913289e-2	2	6.183621e-5	1.788909e-3	1170	8.086689e-2	1.000000e+0	8.918167e-1	1.236600e+1	8.086689e-2	1	1	6.666667e-4	1.000000e+0	Charlie9,Charlie9	ADA
GO Biological Process	GO:0060169	negative regulation of adenosine receptor signaling pathway	297	2.280488e-3	1.000000e+0	9.907453e-2	2.892979e+1	6.913289e-2	2	6.183621e-5	1.788909e-3	1170	8.086689e-2	1.000000e+0	8.918167e-1	1.236600e+1	8.086689e-2	1	1	6.666667e-4	1.000000e+0	Charlie9,Charlie9	ADA
GO Biological Process	GO:0051297	centrosome organization	301	2.296491e-3	1.000000e+0	9.844393e-2	2.288566e+0	6.991277e+0	16	6.253379e-3	1.431127e-2	370	1.041312e-2	1.000000e+0	3.631365e-1	2.034911e+0	6.388485e+0	13	79	8.666667e-3	1.645570e-1	Charlie9,Charlie9,Charlie9,Charlie9,Charlie9,Charlie9,Charlie9,Charlie9,Charlie9,Charlie9,Charlie9,Charlie9,Charlie9,Charlie9,Charlie9,Charlie9	BRCA2,CDK5RAP2,CENPJ,CNTLN,CROCC,CTNNB1,GADD45A,NEK2,PPP1R12A,ROCK2,SDCCAG8,SSX2IP,TUBE1
GO Biological Process	GO:0047484	regulation of response to osmotic stress	302	2.311105e-3	1.000000e+0	9.874234e-2	5.566308e+0	8.982614e-1	5	8.034538e-4	4.472272e-3	5285	5.697792e-1	1.000000e+0	1.000000e+0	1.236600e+0	8.086689e-1	1	10	6.666667e-4	1.000000e-1	Charlie9,Charlie9,Charlie9,Charlie9,Charlie9	MBIP
GO Biological Process	GO:0007616	long-term memory	303	2.355349e-3	1.000000e+0	1.003006e-1	2.545182e+0	5.107690e+0	13	4.568596e-3	1.162791e-2	3115	2.756341e-1	1.000000e+0	1.000000e+0	1.498909e+0	2.668607e+0	4	33	2.666667e-3	1.212121e-1	Charlie9,Charlie9,Charlie9,Charlie9,Charlie9,Charlie9,Charlie9,Charlie9,Charlie9,Charlie9,Charlie9,Charlie9,Charlie9	CALB1,LDLR,SRF,TACR1
GO Biological Process	GO:1902893	regulation of pri-miRNA transcription from RNA polymerase II promoter	304	2.495337e-3	1.000000e+0	1.059123e-1	2.646558e+0	4.534191e+0	12	4.055627e-3	1.073345e-2	4323	4.197281e-1	1.000000e+0	1.000000e+0	1.279241e+0	2.345140e+0	3	29	2.000000e-3	1.034483e-1	Charlie9,Charlie9,Charlie9,Charlie9,Charlie9,Charlie9,Charlie9,Charlie9,Charlie9,Charlie9,Charlie9,Charlie9	GNL3,SMARCA4,SRF
GO Biological Process	GO:2001212	regulation of vasculogenesis	305	2.499121e-3	1.000000e+0	1.057251e-1	3.491307e+0	2.291406e+0	8	2.049558e-3	7.155635e-3	207	3.699708e-3	1.000000e+0	2.306151e-1	4.416429e+0	1.132137e+0	5	14	3.333333e-3	3.571429e-1	Charlie9,Charlie9,Charlie9,Charlie9,Charlie9,Charlie9,Charlie9,Charlie9	ADM,HEY1,HEY2,RAPGEF2,XDH
GO Biological Process	GO:0032835	glomerulus development	306	2.625245e-3	1.000000e+0	1.106978e-1	2.002009e+0	1.048946e+1	21	9.382347e-3	1.878354e-2	91	6.096551e-4	1.000000e+0	8.644373e-2	2.909647e+0	4.124212e+0	12	51	8.000000e-3	2.352941e-1	Charlie9,Charlie9,Charlie9,Charlie9,Charlie9,Charlie9,Charlie9,Charlie9,Charlie9,Charlie9,Charlie9,Charlie9,Charlie9,Charlie9,Charlie9,Charlie9,Charlie9,Charlie9,Charlie9,Charlie9,Charlie9	ANGPT2,BMP4,FOXC1,HES1,KIRREL3,MEF2C,NID1,OSR1,PDGFRA,PODXL,SULF1,SULF2
GO Biological Process	GO:0051817	modification of morphology or physiology of other organism involved in symbiotic interaction	307	2.633572e-3	1.000000e+0	1.106872e-1	2.086617e+0	9.105650e+0	19	8.144588e-3	1.699463e-2	4378	4.317863e-1	1.000000e+0	1.000000e+0	1.101921e+0	8.167556e+0	9	101	6.000000e-3	8.910891e-2	Charlie9,Charlie9,Charlie9,Charlie9,Charlie9,Charlie9,Charlie9,Charlie9,Charlie9,Charlie9,Charlie9,Charlie9,Charlie9,Charlie9,Charlie9,Charlie9,Charlie9,Charlie9,Charlie9	ATG7,CHD1,HMGA2,MBL2,REST,SMARCA4,VAPA,VAPB,YTHDC2
GO Biological Process	GO:0031503	protein complex localization	308	2.711390e-3	1.000000e+0	1.135879e-1	2.321687e+0	6.460820e+0	15	5.778909e-3	1.341682e-2	535	2.028871e-2	1.000000e+0	4.893182e-1	1.927169e+0	6.226751e+0	12	77	8.000000e-3	1.558442e-1	Charlie9,Charlie9,Charlie9,Charlie9,Charlie9,Charlie9,Charlie9,Charlie9,Charlie9,Charlie9,Charlie9,Charlie9,Charlie9,Charlie9,Charlie9	DYNC2H1,FKBP4,IFT57,IFT81,KIFAP3,MZT1,NUP133,SSX2IP,STXBP6,TNFAIP2,TTC26,TTC30A
GO Biological Process	GO:0030155	regulation of cell adhesion	309	2.719203e-3	1.000000e+0	1.135465e-1	1.301157e+0	8.761434e+1	114	7.836703e-2	1.019678e-1	659	3.299128e-2	1.000000e+0	6.459582e-1	1.253696e+0	5.264435e+1	66	651	4.400000e-2	1.013825e-1	Charlie9,Charlie9,Charlie9,Charlie9,Charlie9,Charlie9,Charlie9,Charlie9,Charlie9,Charlie9,Charlie9,Charlie9,Charlie9,Charlie9,Charlie9,Charlie9,Charlie9,Charlie9,Charlie9,Charlie9,Charlie9,Charlie9,Charlie9,Charlie9,Charlie9,Charlie9,Charlie9,Charlie9,Charlie9,Charlie9,Charlie9,Charlie9,Charlie9,Charlie9,Charlie9,Charlie9,Charlie9,Charlie9,Charlie9,Charlie9,Charlie9,Charlie9,Charlie9,Charlie9,Cha…	ABL1,ABL2,ADA,ANGPT2,APOA1,ARHGEF7,BMP4,BST1,BTLA,CARD11,CASK,CD47,CD5,CD83,CD9,CTNNB1,CYP26B1,DAB1,DLC1,DOCK1,DOCK8,DUSP10,EGFLAM,FAF1,FXYD5,GATA3,HES1,HLA-G,HMGB1,IL23R,IL4R,IL7R,KANK1,KIFAP3,LAMA2,LAMA4,LGALS3,LYN,MAP3K7,MAP3K8,MFI2,NCK2,NID1,NPNT,NUAK1,PAWR,PDE5A,PODXL,PPP1R12A,PREX1,PRKCQ,PTPN2,PTPRC,RASA1,RND1,ROCK2,RUNX1,S1PR1,SEMA3E,SHH,SRF,SWAP70,TBX21,TRAF6,UTRN,ZNF645
GO Biological Process	GO:0031329	regulation of cellular catabolic process	310	2.740506e-3	1.000000e+0	1.140669e-1	1.466854e+0	4.022214e+1	59	3.597687e-2	5.277281e-2	1107	7.758444e-2	1.000000e+0	9.043108e-1	1.254965e+0	3.267022e+1	41	404	2.733333e-2	1.014851e-1	Charlie9,Charlie9,Charlie9,Charlie9,Charlie9,Charlie9,Charlie9,Charlie9,Charlie9,Charlie9,Charlie9,Charlie9,Charlie9,Charlie9,Charlie9,Charlie9,Charlie9,Charlie9,Charlie9,Charlie9,Charlie9,Charlie9,Charlie9,Charlie9,Charlie9,Charlie9,Charlie9,Charlie9,Charlie9,Charlie9,Charlie9,Charlie9,Charlie9,Charlie9,Charlie9,Charlie9,Charlie9,Charlie9,Charlie9,Charlie9,Charlie9,Charlie9,Charlie9,Charlie9,Cha…	APOA1,ATRAID,BBS7,BPGM,EPHA4,FBXL5,FBXW7,FHIT,GNA12,HMGB1,IRS1,IRS2,LAPTM4B,LDLR,MAD2L1,METTL20,NBAS,NELL1,NUB1,OPHN1,OSBPL7,PABPC1,PBK,PPP1R3B,PRICKLE1,PRR5L,PSMC4,RNF144A,RPL11,SCARB1,SHH,SNCA,TLK2,TNRC6B,TRIB1,TRIB2,TRIM39,UBE2E1,UBQLN1,UFL1,UQCC2
GO Biological Process	GO:0033632	regulation of cell-cell adhesion mediated by integrin	311	2.780879e-3	1.000000e+0	1.153752e-1	4.404721e+0	1.362175e+0	6	1.218403e-3	5.366726e-3	544	2.169216e-2	1.000000e+0	5.145109e-1	4.637250e+0	6.469351e-1	3	8	2.000000e-3	3.750000e-1	Charlie9,Charlie9,Charlie9,Charlie9,Charlie9,Charlie9	ADA,PODXL,SWAP70
GO Biological Process	GO:1903523	negative regulation of blood circulation	312	2.825429e-3	1.000000e+0	1.168478e-1	2.490626e+0	5.219571e+0	13	4.668668e-3	1.162791e-2	373	1.044213e-2	1.000000e+0	3.612193e-1	2.792323e+0	2.506874e+0	7	31	4.666667e-3	2.258065e-1	Charlie9,Charlie9,Charlie9,Charlie9,Charlie9,Charlie9,Charlie9,Charlie9,Charlie9,Charlie9,Charlie9,Charlie9,Charlie9	ADM,ADRA1A,BMPR2,DOCK4,F2R,PDE5A,PLN
GO Biological Process	GO:0030513	positive regulation of BMP signaling pathway	313	2.844575e-3	1.000000e+0	1.172637e-1	2.392073e+0	5.852664e+0	14	5.234941e-3	1.252236e-2	100	7.323313e-4	1.000000e+0	9.449271e-2	3.477937e+0	2.587741e+0	9	32	6.000000e-3	2.812500e-1	Charlie9,Charlie9,Charlie9,Charlie9,Charlie9,Charlie9,Charlie9,Charlie9,Charlie9,Charlie9,Charlie9,Charlie9,Charlie9,Charlie9	BMP4,BMPR2,FOXD1,HES1,RBPJ,SMAD2,SOX11,SULF1,ZNF423
GO Biological Process	GO:0060271	cilium assembly	314	2.854244e-3	1.000000e+0	1.172876e-1	1.550857e+0	2.966102e+1	46	2.653043e-2	4.114490e-2	313	7.687727e-3	1.000000e+0	3.169161e-1	1.493108e+0	2.612001e+1	39	323	2.600000e-2	1.207430e-1	Charlie9,Charlie9,Charlie9,Charlie9,Charlie9,Charlie9,Charlie9,Charlie9,Charlie9,Charlie9,Charlie9,Charlie9,Charlie9,Charlie9,Charlie9,Charlie9,Charlie9,Charlie9,Charlie9,Charlie9,Charlie9,Charlie9,Charlie9,Charlie9,Charlie9,Charlie9,Charlie9,Charlie9,Charlie9,Charlie9,Charlie9,Charlie9,Charlie9,Charlie9,Charlie9,Charlie9,Charlie9,Charlie9,Charlie9,Charlie9,Charlie9,Charlie9,Charlie9,Charlie9,Cha…	ABLIM1,ACTR2,BBS7,C5orf42,CC2D2A,CCDC41,CCDC63,CCDC65,CDK5RAP2,CENPJ,CEP164,CEP76,CEP78,DNAH14,DNAH6,DYNC1I2,DYNC2H1,DZIP1L,FAM161A,FOPNL,IFT57,IFT81,IQUB,KIAA1009,KIFAP3,NEK1,NEK2,NUDCD3,PTPDC1,RAB11A,RAB3IP,RFX3,SDCCAG8,SEPT7,SNX10,SSX2IP,TTC26,TTC30A,TTLL5
GO Biological Process	GO:0010883	regulation of lipid storage	315	2.923472e-3	1.000000e+0	1.197510e-1	2.480461e+0	5.240961e+0	13	4.687800e-3	1.162791e-2	1696	1.200596e-1	1.000000e+0	9.134015e-1	1.766571e+0	3.396410e+0	6	42	4.000000e-3	1.428571e-1	Charlie9,Charlie9,Charlie9,Charlie9,Charlie9,Charlie9,Charlie9,Charlie9,Charlie9,Charlie9,Charlie9,Charlie9,Charlie9	APOB,FBXW7,IKBKE,ITGB3,PTPN2,SCARB1
GO Biological Process	GO:0048286	lung alveolus development	316	2.941466e-3	1.000000e+0	1.201068e-1	2.168461e+0	7.839662e+0	17	7.012220e-3	1.520572e-2	167	2.249736e-3	1.000000e+0	1.738224e-1	3.007946e+0	2.992075e+0	9	37	6.000000e-3	2.432432e-1	Charlie9,Charlie9,Charlie9,Charlie9,Charlie9,Charlie9,Charlie9,Charlie9,Charlie9,Charlie9,Charlie9,Charlie9,Charlie9,Charlie9,Charlie9,Charlie9,Charlie9	ADA,BMP4,BMPR2,FGFR2,FOXP2,MAN2A1,PHF14,TGFB3,TNS3
GO Biological Process	GO:0060836	lymphatic endothelial cell differentiation	317	2.992138e-3	1.000000e+0	1.217904e-1	4.338864e+0	1.382850e+0	6	1.236897e-3	5.366726e-3	1742	1.320883e-1	1.000000e+0	9.783785e-1	3.091500e+0	6.469351e-1	2	8	1.333333e-3	2.500000e-1	Charlie9,Charlie9,Charlie9,Charlie9,Charlie9,Charlie9	BMPR2,PROX1
GO Biological Process	GO:0016071	mRNA metabolic process	318	2.994103e-3	1.000000e+0	1.214871e-1	1.399169e+0	5.217383e+1	73	4.666711e-2	6.529517e-2	6899	9.067396e-1	1.000000e+0	1.000000e+0	8.396667e-1	5.240175e+1	44	648	2.933333e-2	6.790123e-2	Charlie9,Charlie9,Charlie9,Charlie9,Charlie9,Charlie9,Charlie9,Charlie9,Charlie9,Charlie9,Charlie9,Charlie9,Charlie9,Charlie9,Charlie9,Charlie9,Charlie9,Charlie9,Charlie9,Charlie9,Charlie9,Charlie9,Charlie9,Charlie9,Charlie9,Charlie9,Charlie9,Charlie9,Charlie9,Charlie9,Charlie9,Charlie9,Charlie9,Charlie9,Charlie9,Charlie9,Charlie9,Charlie9,Charlie9,Charlie9,Charlie9,Charlie9,Charlie9,Charlie9,Cha…	APOBEC4,AQR,BCAS2,BUD13,CCAR1,CCNH,CCRN4L,CDC5L,CWC22,DCP2,DCPS,DKC1,EIF3E,ELAVL2,HNRNPA1,HNRNPA1L2,ISY1,LGALS3,LSM6,NBAS,NOVA1,PABPC1,PABPC3,PPP4R2,PPWD1,PRPF40A,PSIP1,RBFOX1,RPL11,RPL35A,RPS20,RSRC1,SETX,SF3B5,SNRNP70,SREK1,SRPK2,SRSF3,TGS1,TRA2B,TTC37,WDR61,ZHX2,ZNRD1
GO Biological Process	GO:0051145	smooth muscle cell differentiation	319	3.005218e-3	1.000000e+0	1.215559e-1	2.225362e+0	7.189843e+0	16	6.430986e-3	1.431127e-2	36	1.431028e-4	1.000000e+0	5.129043e-2	3.864375e+0	2.587741e+0	10	32	6.666667e-3	3.125000e-1	Charlie9,Charlie9,Charlie9,Charlie9,Charlie9,Charlie9,Charlie9,Charlie9,Charlie9,Charlie9,Charlie9,Charlie9,Charlie9,Charlie9,Charlie9,Charlie9	ADM,BMP4,CTNNB1,EDNRB,HES1,HEY1,HEY2,MEF2C,NPNT,SRF
GO Biological Process	GO:0070103	regulation of interleukin-6-mediated signaling pathway	320	3.034196e-3	1.000000e+0	1.223445e-1	1.062448e+1	2.823666e-1	3	2.525641e-4	2.683363e-3	271	6.535447e-3	1.000000e+0	3.111693e-1	1.236600e+1	1.617338e-1	2	2	1.333333e-3	1.000000e+0	Charlie9,Charlie9,Charlie9	GFI1,PTPN2
GO Biological Process	GO:0034384	high-density lipoprotein particle clearance	321	3.108483e-3	1.000000e+0	1.249494e-1	6.806559e+0	5.876684e-1	4	5.256426e-4	3.577818e-3	630	3.061150e-2	1.000000e+0	6.269527e-1	4.122000e+0	7.278020e-1	3	9	2.000000e-3	3.333333e-1	Charlie9,Charlie9,Charlie9,Charlie9	AMN,APOA1,SCARB1
GO Biological Process	GO:0009168	purine ribonucleoside monophosphate biosynthetic process	322	3.123660e-3	1.000000e+0	1.251695e-1	2.707739e+0	4.062431e+0	11	3.633659e-3	9.838998e-3	2958	2.456260e-1	1.000000e+0	1.000000e+0	1.374000e+0	5.094614e+0	7	63	4.666667e-3	1.111111e-1	Charlie9,Charlie9,Charlie9,Charlie9,Charlie9,Charlie9,Charlie9,Charlie9,Charlie9,Charlie9,Charlie9	ADA,ADK,ADSL,AMPD3,GART,PRKAG2,PRPS2
GO Biological Process	GO:0001510	RNA methylation	323	3.173597e-3	1.000000e+0	1.267768e-1	2.701958e+0	4.071122e+0	11	3.641433e-3	9.838998e-3	811	4.633342e-2	1.000000e+0	7.371641e-1	1.886339e+0	4.771147e+0	9	59	6.000000e-3	1.525424e-1	Charlie9,Charlie9,Charlie9,Charlie9,Charlie9,Charlie9,Charlie9,Charlie9,Charlie9,Charlie9,Charlie9	C7orf60,KIAA1456,MTO1,NSUN5,NSUN6,TGS1,THUMPD2,TRMT10B,TRMT5
GO Biological Process	GO:0009894	regulation of catabolic process	324	3.219585e-3	1.000000e+0	1.282170e-1	1.371561e+0	5.832772e+1	80	5.217148e-2	7.155635e-2	952	5.719832e-2	1.000000e+0	7.752415e-1	1.236600e+0	4.528546e+1	56	560	3.733333e-2	1.000000e-1	Charlie9,Charlie9,Charlie9,Charlie9,Charlie9,Charlie9,Charlie9,Charlie9,Charlie9,Charlie9,Charlie9,Charlie9,Charlie9,Charlie9,Charlie9,Charlie9,Charlie9,Charlie9,Charlie9,Charlie9,Charlie9,Charlie9,Charlie9,Charlie9,Charlie9,Charlie9,Charlie9,Charlie9,Charlie9,Charlie9,Charlie9,Charlie9,Charlie9,Charlie9,Charlie9,Charlie9,Charlie9,Charlie9,Charlie9,Charlie9,Charlie9,Charlie9,Charlie9,Charlie9,Cha…	APOA1,ATG7,ATRAID,BBS7,BPGM,C7orf55,EDEM2,EGFR,EGLN2,EPHA4,FAF1,FBXL5,FBXW7,FHIT,FOXO1,GNA12,GRIN2A,HMGB1,IRS1,IRS2,LAPTM4B,LDLR,MAD2L1,METTL20,NBAS,NEDD4,NELL1,NUB1,NUP133,ODC1,OPHN1,OSBPL7,PABPC1,PBK,PPP1R3B,PRICKLE1,PRKAG2,PRR5L,PSMC4,RNF144A,RPL11,SCARB1,SHH,SNCA,TLK2,TNRC6B,TRIB1,TRIB2,TRIM32,TRIM39,UBE2E1,UBE2J1,UBQLN1,UFL1,UQCC2,XPO1
GO Biological Process	GO:0009119	ribonucleoside metabolic process	325	3.227482e-3	1.000000e+0	1.281360e-1	1.575934e+0	2.665086e+1	42	2.383798e-2	3.756708e-2	5209	5.465122e-1	1.000000e+0	1.000000e+0	9.921146e-1	2.822255e+1	28	349	1.866667e-2	8.022923e-2	Charlie9,Charlie9,Charlie9,Charlie9,Charlie9,Charlie9,Charlie9,Charlie9,Charlie9,Charlie9,Charlie9,Charlie9,Charlie9,Charlie9,Charlie9,Charlie9,Charlie9,Charlie9,Charlie9,Charlie9,Charlie9,Charlie9,Charlie9,Charlie9,Charlie9,Charlie9,Charlie9,Charlie9,Charlie9,Charlie9,Charlie9,Charlie9,Charlie9,Charlie9,Charlie9,Charlie9,Charlie9,Charlie9,Charlie9,Charlie9,Charlie9,Charlie9	ADA,ADK,ADSL,AMPD3,BID,BPGM,CARD11,CASK,COX6C,GPHN,HMGCR,MBIP,MOCS1,MPP1,NDUFA5,NDUFB9,NDUFV2,NT5C3A,NT5E,OLA1,OPA1,PMPCB,PRKAG2,PRPS2,SNCA,UCK1,UPP2,UQCRB
GO Biological Process	GO:2000279	negative regulation of DNA biosynthetic process	326	3.246334e-3	1.000000e+0	1.284891e-1	2.693710e+0	4.083588e+0	11	3.652583e-3	9.838998e-3	2250	1.621368e-1	1.000000e+0	9.298005e-1	1.717500e+0	2.911208e+0	5	36	3.333333e-3	1.388889e-1	Charlie9,Charlie9,Charlie9,Charlie9,Charlie9,Charlie9,Charlie9,Charlie9,Charlie9,Charlie9,Charlie9	BMPR2,DACH1,DCP2,DNAJC2,HNRNPA1
GO Biological Process	GO:0007010	cytoskeleton organization	327	3.320700e-3	1.000000e+0	1.310306e-1	1.268539e+0	1.024801e+2	130	9.166376e-2	1.162791e-1	159	1.992678e-3	1.000000e+0	1.617077e-1	1.328249e+0	7.528708e+1	100	931	6.666667e-2	1.074114e-1	Charlie9,Charlie9,Charlie9,Charlie9,Charlie9,Charlie9,Charlie9,Charlie9,Charlie9,Charlie9,Charlie9,Charlie9,Charlie9,Charlie9,Charlie9,Charlie9,Charlie9,Charlie9,Charlie9,Charlie9,Charlie9,Charlie9,Charlie9,Charlie9,Charlie9,Charlie9,Charlie9,Charlie9,Charlie9,Charlie9,Charlie9,Charlie9,Charlie9,Charlie9,Charlie9,Charlie9,Charlie9,Charlie9,Charlie9,Charlie9,Charlie9,Charlie9,Charlie9,Charlie9,Cha…	ABL1,ABLIM1,ACTA1,ACTR2,ANK2,AUTS2,BICD1,BRCA2,CC2D2A,CCDC63,CCDC8,CCSER2,CDC42BPA,CDK5RAP2,CENPA,CENPJ,CGNL1,CNTLN,COBL,CORO2B,CROCC,CTNNB1,CYLC2,DLC1,DMD,DNAJB6,DOCK1,EFHC1,ELMO1,ENSG00000091436,ENSG00000121388,EPB41L2,FGD4,FGD5,FLNB,FOPNL,GADD45A,JMY,KIT,LIMCH1,MAP9,MARCKS,MARK1,MCPH1,MICAL3,MRAS,MYH9,MYL2,MYOM2,MZT1,NCK2,NCKIPSD,NEBL,NEFM,NEK2,NEK7,NLGN1,OPHN1,PALLD,PAWR,PCLO,PDGFRA,PPP1R12A,…
GO Biological Process	GO:0070525	tRNA threonylcarbamoyladenosine metabolic process	328	3.344046e-3	1.000000e+0	1.315495e-1	6.667404e+0	5.999337e-1	4	5.366133e-4	3.577818e-3	3160	2.836944e-1	1.000000e+0	1.000000e+0	1.902462e+0	1.051270e+0	2	13	1.333333e-3	1.538462e-1	Charlie9,Charlie9,Charlie9,Charlie9	MTO1,TRMT5
GO Biological Process	GO:2000521	negative regulation of immunological synapse formation	329	3.387462e-3	1.000000e+0	1.328523e-1	2.361500e+1	8.469194e-2	2	7.575308e-5	1.788909e-3	1923	1.551983e-1	1.000000e+0	1.000000e+0	6.183000e+0	1.617338e-1	1	2	6.666667e-4	5.000000e-1	Charlie9,Charlie9	LGALS3
GO Biological Process	GO:0006325	chromatin organization	330	3.406154e-3	1.000000e+0	1.331806e-1	1.335953e+0	6.886471e+1	92	6.159634e-2	8.228980e-2	722	3.637890e-2	1.000000e+0	6.501343e-1	1.240195e+0	5.563642e+1	69	688	4.600000e-2	1.002907e-1	Charlie9,Charlie9,Charlie9,Charlie9,Charlie9,Charlie9,Charlie9,Charlie9,Charlie9,Charlie9,Charlie9,Charlie9,Charlie9,Charlie9,Charlie9,Charlie9,Charlie9,Charlie9,Charlie9,Charlie9,Charlie9,Charlie9,Charlie9,Charlie9,Charlie9,Charlie9,Charlie9,Charlie9,Charlie9,Charlie9,Charlie9,Charlie9,Charlie9,Charlie9,Charlie9,Charlie9,Charlie9,Charlie9,Charlie9,Charlie9,Charlie9,Charlie9,Charlie9,Charlie9,Cha…	AEBP2,ARID1B,ARID5B,BEND3,BRCA2,BRMS1L,CCNA2,CDY1,CENPA,CHD1,CTNNB1,DDX11,DNAJC2,DNMT3A,GATA3,GRWD1,H3F3C,HDAC9,HIRIP3,HIST1H1T,HIST2H3PS2,HLTF,HMGA2,HMGB1,HMGN3,IKZF1,ING2,JADE1,JARID2,KAT6B,KDM6A,KMT2E,M1AP,MAP3K7,MBD2,MBIP,MIS18BP1,MYC,MYOD1,NCOA3,NUP133,POLE4,PRDM13,PRDM5,PRDM9,PRKCB,PRMT8,RBBP7,REST,SATB2,SET,SETD8,SMARCA1,SMARCA2,SMARCA4,SMYD2,SPIN1,SUV39H2,TAF5L,TBL1XR1,TCF7L1,TET1,TLK2,TS…
GO Biological Process	GO:1903432	regulation of TORC1 signaling	331	3.490954e-3	1.000000e+0	1.360839e-1	3.033491e+0	2.966878e+0	9	2.653737e-3	8.050089e-3	514	1.872361e-2	1.000000e+0	4.700209e-1	2.748000e+0	2.183406e+0	6	27	4.000000e-3	2.222222e-1	Charlie9,Charlie9,Charlie9,Charlie9,Charlie9,Charlie9,Charlie9,Charlie9,Charlie9	C9orf72,GATSL1,GATSL2,RNF152,RRAGC,RRAGD
GO Biological Process	GO:1902412	regulation of mitotic cytokinesis	332	3.591101e-3	1.000000e+0	1.395662e-1	6.534012e+0	6.121813e-1	4	5.475683e-4	3.577818e-3	678	3.511768e-2	1.000000e+0	6.683236e-1	6.183000e+0	3.234676e-1	2	4	1.333333e-3	5.000000e-1	Charlie9,Charlie9,Charlie9,Charlie9	ANKRD53,MAP9
GO Biological Process	GO:1903919	negative regulation of actin filament severing	333	3.703945e-3	1.000000e+0	1.435195e-1	2.255388e+1	8.867655e-2	2	7.931713e-5	1.788909e-3	1170	8.086689e-2	1.000000e+0	8.918167e-1	1.236600e+1	8.086689e-2	1	1	6.666667e-4	1.000000e+0	Charlie9,Charlie9	MYH9
GO Biological Process	GO:0015850	organic hydroxy compound transport	334	3.747227e-3	1.000000e+0	1.447619e-1	1.846764e+0	1.299571e+1	24	1.162407e-2	2.146691e-2	2490	2.021686e-1	1.000000e+0	1.000000e+0	1.282400e+0	1.091703e+1	14	135	9.333333e-3	1.037037e-1	Charlie9,Charlie9,Charlie9,Charlie9,Charlie9,Charlie9,Charlie9,Charlie9,Charlie9,Charlie9,Charlie9,Charlie9,Charlie9,Charlie9,Charlie9,Charlie9,Charlie9,Charlie9,Charlie9,Charlie9,Charlie9,Charlie9,Charlie9,Charlie9	APOA1,APOB,AQP7,ASIC3,CFTR,CHRM5,LDLR,OSBP,OSBPL7,SCARB1,SCP2,SLC9A3R1,SNCA,SOAT1
GO Biological Process	GO:1903955	positive regulation of protein targeting to mitochondrion	335	3.770090e-3	1.000000e+0	1.452104e-1	2.114356e+0	8.040275e+0	17	7.191659e-3	1.520572e-2	4050	3.940884e-1	1.000000e+0	1.000000e+0	1.150326e+0	6.954553e+0	8	86	5.333333e-3	9.302326e-2	Charlie9,Charlie9,Charlie9,Charlie9,Charlie9,Charlie9,Charlie9,Charlie9,Charlie9,Charlie9,Charlie9,Charlie9,Charlie9,Charlie9,Charlie9,Charlie9,Charlie9	DTWD2,FBXW7,GPR26,HES1,HHAT,NPEPPS,RHOU,ZBED3
GO Biological Process	GO:0060768	regulation of epithelial cell proliferation involved in prostate gland development	336	3.824337e-3	1.000000e+0	1.468614e-1	3.606927e+0	1.940710e+0	7	1.735877e-3	6.261181e-3	261	6.014044e-3	1.000000e+0	2.973150e-1	4.946400e+0	8.086689e-1	4	10	2.666667e-3	4.000000e-1	Charlie9,Charlie9,Charlie9,Charlie9,Charlie9,Charlie9,Charlie9	AR,CTNNB1,SERPINF1,SHH
GO Biological Process	GO:0051567	histone H3-K9 methylation	337	3.864788e-3	1.000000e+0	1.479744e-1	4.928699e+0	1.014466e+0	5	9.073940e-4	4.472272e-3	761	4.115326e-2	1.000000e+0	6.977668e-1	3.709800e+0	8.086689e-1	3	10	2.000000e-3	3.000000e-1	Charlie9,Charlie9,Charlie9,Charlie9,Charlie9	BEND3,PRDM5,SUV39H2
GO Biological Process	GO:0070104	negative regulation of interleukin-6-mediated signaling pathway	338	3.971038e-3	1.000000e+0	1.515926e-1	2.175889e+1	9.191644e-2	2	8.221506e-5	1.788909e-3	1170	8.086689e-2	1.000000e+0	8.918167e-1	1.236600e+1	8.086689e-2	1	1	6.666667e-4	1.000000e+0	Charlie9,Charlie9	PTPN2
GO Biological Process	GO:1902215	negative regulation of interleukin-4-mediated signaling pathway	338	3.971038e-3	1.000000e+0	1.515926e-1	2.175889e+1	9.191644e-2	2	8.221506e-5	1.788909e-3	1170	8.086689e-2	1.000000e+0	8.918167e-1	1.236600e+1	8.086689e-2	1	1	6.666667e-4	1.000000e+0	Charlie9,Charlie9	PTPN2
GO Biological Process	GO:1902206	negative regulation of interleukin-2-mediated signaling pathway	338	3.971038e-3	1.000000e+0	1.515926e-1	2.175889e+1	9.191644e-2	2	8.221506e-5	1.788909e-3	1170	8.086689e-2	1.000000e+0	8.918167e-1	1.236600e+1	8.086689e-2	1	1	6.666667e-4	1.000000e+0	Charlie9,Charlie9	PTPN2
GO Biological Process	GO:1902233	negative regulation of positive thymic T cell selection	338	3.971038e-3	1.000000e+0	1.515926e-1	2.175889e+1	9.191644e-2	2	8.221506e-5	1.788909e-3	1170	8.086689e-2	1.000000e+0	8.918167e-1	1.236600e+1	8.086689e-2	1	1	6.666667e-4	1.000000e+0	Charlie9,Charlie9	PTPN2
GO Biological Process	GO:0035461	vitamin transmembrane transport	342	4.006460e-3	1.000000e+0	1.511560e-1	6.333687e+0	6.315437e-1	4	5.648870e-4	3.577818e-3	544	2.169216e-2	1.000000e+0	5.145109e-1	4.637250e+0	6.469351e-1	3	8	2.000000e-3	3.750000e-1	Charlie9,Charlie9,Charlie9,Charlie9	ABCC1,SCARB1,SLC23A2
GO Biological Process	GO:0035860	glial cell-derived neurotrophic factor receptor signaling pathway	343	4.092840e-3	1.000000e+0	1.539648e-1	3.561490e+0	1.965469e+0	7	1.758023e-3	6.261181e-3	45	1.992887e-4	1.000000e+0	5.714271e-2	9.892800e+0	4.043345e-1	4	5	2.666667e-3	8.000000e-1	Charlie9,Charlie9,Charlie9,Charlie9,Charlie9,Charlie9,Charlie9	GFRA2,GFRA4,SULF1,SULF2
GO Biological Process	GO:0007224	smoothened signaling pathway	344	4.126744e-3	1.000000e+0	1.547889e-1	2.044447e+0	8.804339e+0	18	7.875079e-3	1.610018e-2	1692	1.177707e-1	1.000000e+0	8.981060e-1	1.567521e+0	5.741549e+0	9	71	6.000000e-3	1.267606e-1	Charlie9,Charlie9,Charlie9,Charlie9,Charlie9,Charlie9,Charlie9,Charlie9,Charlie9,Charlie9,Charlie9,Charlie9,Charlie9,Charlie9,Charlie9,Charlie9,Charlie9,Charlie9	BBS7,BMP4,CC2D2A,HES1,HHAT,IFT57,IQUB,SHH,TTC26
GO Biological Process	GO:0009991	response to extracellular stimulus	345	4.145972e-3	1.000000e+0	1.550594e-1	1.394436e+0	4.948237e+1	69	4.425972e-2	6.171735e-2	1094	7.444988e-2	1.000000e+0	8.780867e-1	1.244899e+0	3.614750e+1	45	447	3.000000e-2	1.006711e-1	Charlie9,Charlie9,Charlie9,Charlie9,Charlie9,Charlie9,Charlie9,Charlie9,Charlie9,Charlie9,Charlie9,Charlie9,Charlie9,Charlie9,Charlie9,Charlie9,Charlie9,Charlie9,Charlie9,Charlie9,Charlie9,Charlie9,Charlie9,Charlie9,Charlie9,Charlie9,Charlie9,Charlie9,Charlie9,Charlie9,Charlie9,Charlie9,Charlie9,Charlie9,Charlie9,Charlie9,Charlie9,Charlie9,Charlie9,Charlie9,Charlie9,Charlie9,Charlie9,Charlie9,Cha…	ACTA1,ADA,ADM,ADRB1,ADSL,APOA1,ATG7,BMPR2,CCRN4L,CDKN1A,DAP,DNMT3A,EGFR,EIF2S1,FOXO1,GDAP1,HMGCL,HMGCR,HNRNPA1,KYNU,LDLR,LYN,MBD2,MGMT,MYOD1,NMUR2,NR4A2,OMA1,OPA1,OTC,PDK4,PON1,PROX1,RNF152,RRAGC,RRAGD,SKP2,SLC38A2,SLC8A1,SRF,TBL1XR1,TMEM135,TRIM25,TXN2,WNT2B
GO Biological Process	GO:0000290	deadenylation-dependent decapping of nuclear-transcribed mRNA	346	4.149046e-3	1.000000e+0	1.547258e-1	4.845584e+0	1.031867e+0	5	9.229583e-4	4.472272e-3	761	4.115326e-2	1.000000e+0	6.977668e-1	3.709800e+0	8.086689e-1	3	10	2.000000e-3	3.000000e-1	Charlie9,Charlie9,Charlie9,Charlie9,Charlie9	CCRN4L,DCP2,DCPS
GO Biological Process	GO:0050748	negative regulation of lipoprotein metabolic process	347	4.184625e-3	1.000000e+0	1.556029e-1	9.464070e+0	3.169884e-1	3	2.835316e-4	2.683363e-3	4058	3.971080e-1	1.000000e+0	1.000000e+0	2.061000e+0	4.852014e-1	1	6	6.666667e-4	1.666667e-1	Charlie9,Charlie9,Charlie9	ITGB3
GO Biological Process	GO:0046587	positive regulation of calcium-dependent cell-cell adhesion	348	4.197198e-3	1.000000e+0	1.556220e-1	2.114594e+1	9.458079e-2	2	8.459820e-5	1.788909e-3	1170	8.086689e-2	1.000000e+0	8.918167e-1	1.236600e+1	8.086689e-2	1	1	6.666667e-4	1.000000e+0	Charlie9,Charlie9	KIFAP3
GO Biological Process	GO:0045995	regulation of embryonic development	349	4.256702e-3	1.000000e+0	1.573760e-1	1.639170e+0	2.074221e+1	34	1.855296e-2	3.041145e-2	17	2.817276e-5	3.635131e-1	2.138312e-2	2.473200e+0	9.704027e+0	24	120	1.600000e-2	2.000000e-1	Charlie9,Charlie9,Charlie9,Charlie9,Charlie9,Charlie9,Charlie9,Charlie9,Charlie9,Charlie9,Charlie9,Charlie9,Charlie9,Charlie9,Charlie9,Charlie9,Charlie9,Charlie9,Charlie9,Charlie9,Charlie9,Charlie9,Charlie9,Charlie9,Charlie9,Charlie9,Charlie9,Charlie9,Charlie9,Charlie9,Charlie9,Charlie9,Charlie9,Charlie9	APOA1,AR,BMP4,CCRN4L,CTNNB1,DMRT2,FZD1,GATA3,GDNF,HES1,LAMA2,LAMA4,NIPBL,OSR1,OTX2,PLCB1,PTK7,RACGAP1,SEPT7,SHH,SULF1,TBX18,TENM4,WNT2B
GO Biological Process	GO:0060765	regulation of androgen receptor signaling pathway	350	4.409713e-3	1.000000e+0	1.625672e-1	2.924532e+0	3.077415e+0	9	2.752607e-3	8.050089e-3	6801	8.885273e-1	1.000000e+0	1.000000e+0	4.756154e-1	2.102539e+0	1	26	6.666667e-4	3.846154e-2	Charlie9,Charlie9,Charlie9,Charlie9,Charlie9,Charlie9,Charlie9,Charlie9,Charlie9	SMARCA4
GO Biological Process	GO:0018345	protein palmitoylation	351	4.473383e-3	1.000000e+0	1.644446e-1	3.165286e+0	2.527418e+0	8	2.260660e-3	7.155635e-3	6848	8.975544e-1	1.000000e+0	1.000000e+0	4.580000e-1	2.183406e+0	1	27	6.666667e-4	3.703704e-2	Charlie9,Charlie9,Charlie9,Charlie9,Charlie9,Charlie9,Charlie9,Charlie9	HHAT
GO Biological Process	GO:0072012	glomerulus vasculature development	352	4.554438e-3	1.000000e+0	1.669486e-1	2.909661e+0	3.093144e+0	9	2.766676e-3	8.050089e-3	392	1.206711e-2	1.000000e+0	3.971988e-1	3.435000e+0	1.455604e+0	5	18	3.333333e-3	2.777778e-1	Charlie9,Charlie9,Charlie9,Charlie9,Charlie9,Charlie9,Charlie9,Charlie9,Charlie9	ANGPT2,BMP4,HES1,OSR1,PDGFRA
GO Biological Process	GO:0032846	positive regulation of homeostatic process	353	4.563902e-3	1.000000e+0	1.668216e-1	1.583409e+0	2.399885e+1	38	2.146587e-2	3.398927e-2	1103	7.566062e-2	1.000000e+0	8.850852e-1	1.361394e+0	1.762898e+1	24	218	1.600000e-2	1.100917e-1	Charlie9,Charlie9,Charlie9,Charlie9,Charlie9,Charlie9,Charlie9,Charlie9,Charlie9,Charlie9,Charlie9,Charlie9,Charlie9,Charlie9,Charlie9,Charlie9,Charlie9,Charlie9,Charlie9,Charlie9,Charlie9,Charlie9,Charlie9,Charlie9,Charlie9,Charlie9,Charlie9,Charlie9,Charlie9,Charlie9,Charlie9,Charlie9,Charlie9,Charlie9,Charlie9,Charlie9,Charlie9,Charlie9	ABL1,CALM3,CAMK2B,CFTR,CRH,CTNNB1,DKC1,EDNRB,EGFR,F2R,GNL3,HNRNPA1,METRNL,NEK2,NEK7,P2RX5,PLEKHM1,PRKCQ,SMARCA4,SNCA,SYBU,TACR1,TNFRSF11A,TRPC1
GO Biological Process	GO:0009123	nucleoside monophosphate metabolic process	354	4.592306e-3	1.000000e+0	1.673857e-1	1.644406e+0	2.006804e+1	33	1.794995e-2	2.951699e-2	3885	3.580043e-1	1.000000e+0	1.000000e+0	1.091118e+0	2.199579e+1	24	272	1.600000e-2	8.823529e-2	Charlie9,Charlie9,Charlie9,Charlie9,Charlie9,Charlie9,Charlie9,Charlie9,Charlie9,Charlie9,Charlie9,Charlie9,Charlie9,Charlie9,Charlie9,Charlie9,Charlie9,Charlie9,Charlie9,Charlie9,Charlie9,Charlie9,Charlie9,Charlie9,Charlie9,Charlie9,Charlie9,Charlie9,Charlie9,Charlie9,Charlie9,Charlie9,Charlie9	ADA,ADK,ADSL,AMPD3,BID,BPGM,CARD11,CASK,COX6C,GART,MPP1,NDUFA5,NDUFB9,NDUFV2,NT5E,OLA1,PMPCB,PRKAG2,PRPS1L1,PRPS2,SNCA,UCK1,UPP2,UQCRB
GO Biological Process	GO:0046605	regulation of centrosome cycle	355	4.667831e-3	1.000000e+0	1.696592e-1	2.258441e+0	6.198965e+0	14	5.544692e-3	1.252236e-2	528	1.989567e-2	1.000000e+0	4.862004e-1	2.182235e+0	4.124212e+0	9	51	6.000000e-3	1.764706e-1	Charlie9,Charlie9,Charlie9,Charlie9,Charlie9,Charlie9,Charlie9,Charlie9,Charlie9,Charlie9,Charlie9,Charlie9,Charlie9,Charlie9	CDK5RAP2,CENPJ,CEP76,MAP9,MCPH1,NEK2,RANBP3L,ROCK2,XPO1
GO Biological Process	GO:0009166	nucleotide catabolic process	356	4.724945e-3	1.000000e+0	1.712527e-1	2.065486e+0	8.230507e+0	17	7.361813e-3	1.520572e-2	943	5.546744e-2	1.000000e+0	7.589569e-1	1.824492e+0	4.932880e+0	9	61	6.000000e-3	1.475410e-1	Charlie9,Charlie9,Charlie9,Charlie9,Charlie9,Charlie9,Charlie9,Charlie9,Charlie9,Charlie9,Charlie9,Charlie9,Charlie9,Charlie9,Charlie9,Charlie9,Charlie9	ADA,AMPD3,DERA,NT5E,NUDT12,PDE4B,PDE5A,UPP2,XDH
GO Biological Process	GO:0001707	mesoderm formation	357	4.753334e-3	1.000000e+0	1.717991e-1	1.866389e+0	1.178747e+1	22	1.054335e-2	1.967800e-2	808	4.588638e-2	1.000000e+0	7.327623e-1	1.818529e+0	5.498949e+0	10	68	6.666667e-3	1.470588e-1	Charlie9,Charlie9,Charlie9,Charlie9,Charlie9,Charlie9,Charlie9,Charlie9,Charlie9,Charlie9,Charlie9,Charlie9,Charlie9,Charlie9,Charlie9,Charlie9,Charlie9,Charlie9,Charlie9,Charlie9,Charlie9,Charlie9	BMP4,BMPR2,FGFR2,FOXC1,HMGA2,ITGB3,KDM6A,SIX2,SMAD2,SRF
GO Biological Process	GO:0050728	negative regulation of inflammatory response	358	4.807294e-3	1.000000e+0	1.732640e-1	1.835400e+0	1.253133e+1	23	1.120870e-2	2.057245e-2	947	5.629660e-2	1.000000e+0	7.670486e-1	1.588294e+0	8.814491e+0	14	109	9.333333e-3	1.284404e-1	Charlie9,Charlie9,Charlie9,Charlie9,Charlie9,Charlie9,Charlie9,Charlie9,Charlie9,Charlie9,Charlie9,Charlie9,Charlie9,Charlie9,Charlie9,Charlie9,Charlie9,Charlie9,Charlie9,Charlie9,Charlie9,Charlie9,Charlie9	ADA,APOA1,CHID1,DUSP10,FAM105B,GATA3,ISL1,METRNL,NT5E,PBK,PTPN2,PYDC2,SERPINF1,TYRO3
GO Biological Process	GO:0042323	negative regulation of circadian sleep/wake cycle, non-REM sleep	359	4.845392e-3	1.000000e+0	1.741507e-1	1.963351e+1	1.018666e-1	2	9.111506e-5	1.788909e-3	1923	1.551983e-1	1.000000e+0	1.000000e+0	6.183000e+0	1.617338e-1	1	2	6.666667e-4	5.000000e-1	Charlie9,Charlie9	ADA
GO Biological Process	GO:0070256	negative regulation of mucus secretion	359	4.845392e-3	1.000000e+0	1.741507e-1	1.963351e+1	1.018666e-1	2	9.111506e-5	1.788909e-3	1923	1.551983e-1	1.000000e+0	1.000000e+0	6.183000e+0	1.617338e-1	1	2	6.666667e-4	5.000000e-1	Charlie9,Charlie9	ADA
GO Biological Process	GO:2000134	negative regulation of G1/S transition of mitotic cell cycle	361	4.931655e-3	1.000000e+0	1.762691e-1	2.008187e+0	8.963309e+0	18	8.017271e-3	1.610018e-2	4022	3.845900e-1	1.000000e+0	1.000000e+0	1.147361e+0	7.844089e+0	9	97	6.000000e-3	9.278351e-2	Charlie9,Charlie9,Charlie9,Charlie9,Charlie9,Charlie9,Charlie9,Charlie9,Charlie9,Charlie9,Charlie9,Charlie9,Charlie9,Charlie9,Charlie9,Charlie9,Charlie9,Charlie9	CDKN1A,CENPJ,CTDSP1,GADD45A,JADE1,MYO16,PLAGL1,RPS27L,SMARCA4
GO Biological Process	GO:0007017	microtubule-based process	362	5.068274e-3	1.000000e+0	1.806518e-1	1.361438e+0	5.508883e+1	75	4.927444e-2	6.708408e-2	2274	1.649304e-1	1.000000e+0	9.358386e-1	1.145801e+0	4.625586e+1	53	572	3.533333e-2	9.265734e-2	Charlie9,Charlie9,Charlie9,Charlie9,Charlie9,Charlie9,Charlie9,Charlie9,Charlie9,Charlie9,Charlie9,Charlie9,Charlie9,Charlie9,Charlie9,Charlie9,Charlie9,Charlie9,Charlie9,Charlie9,Charlie9,Charlie9,Charlie9,Charlie9,Charlie9,Charlie9,Charlie9,Charlie9,Charlie9,Charlie9,Charlie9,Charlie9,Charlie9,Charlie9,Charlie9,Charlie9,Charlie9,Charlie9,Charlie9,Charlie9,Charlie9,Charlie9,Charlie9,Charlie9,Cha…	ACTR2,BICD1,BRCA2,CC2D2A,CCDC63,CCDC8,CCSER2,CDK5RAP2,CENPA,CENPJ,CNTLN,CROCC,CTNNB1,DNAH14,DNAH6,DYNC1I1,DYNC1I2,DYNC2H1,EFHC1,FOPNL,GADD45A,IFT57,IFT81,KATNAL1,KIF16B,KIFAP3,MAP9,MARK1,MCPH1,MYH9,MZT1,NEK2,NEK7,OPA1,PPP1R12A,RAB11A,RACGAP1,RANBP3L,RFX3,ROCK2,ROPN1L,SDCCAG8,SH3GL2,SOGA2,SRGAP2,SSX2IP,STMN4,SYBU,TRIM36,TTC26,TTC30A,TTLL5,TUBE1
GO Biological Process	GO:0043174	nucleoside salvage	363	5.134995e-3	1.000000e+0	1.825257e-1	3.412490e+0	2.051288e+0	7	1.834783e-3	6.261181e-3	1893	1.537282e-1	1.000000e+0	1.000000e+0	2.182235e+0	1.374737e+0	3	17	2.000000e-3	1.764706e-1	Charlie9,Charlie9,Charlie9,Charlie9,Charlie9,Charlie9,Charlie9	ADK,UCK1,UPP2
GO Biological Process	GO:0006743	ubiquinone metabolic process	364	5.337697e-3	1.000000e+0	1.892096e-1	4.559595e+0	1.096589e+0	5	9.808485e-4	4.472272e-3	1893	1.537282e-1	1.000000e+0	1.000000e+0	2.182235e+0	1.374737e+0	3	17	2.000000e-3	1.764706e-1	Charlie9,Charlie9,Charlie9,Charlie9,Charlie9	ADCK3,HMGCR,PDSS2
GO Biological Process	GO:1903749	positive regulation of establishment of protein localization to mitochondrion	365	5.402903e-3	1.000000e+0	1.909963e-1	1.876081e+0	1.119355e+1	21	1.001212e-2	1.878354e-2	3564	3.260206e-1	1.000000e+0	1.000000e+0	1.182835e+0	9.299693e+0	11	115	7.333333e-3	9.565217e-2	Charlie9,Charlie9,Charlie9,Charlie9,Charlie9,Charlie9,Charlie9,Charlie9,Charlie9,Charlie9,Charlie9,Charlie9,Charlie9,Charlie9,Charlie9,Charlie9,Charlie9,Charlie9,Charlie9,Charlie9,Charlie9	BID,DTWD2,FBXW7,GPR26,HES1,HHAT,NPEPPS,PPP1R13B,RHOU,YWHAZ,ZBED3
GO Biological Process	GO:0036303	lymph vessel morphogenesis	366	5.419797e-3	1.000000e+0	1.910701e-1	3.831817e+0	1.565837e+0	6	1.400570e-3	5.366726e-3	3790	3.452141e-1	1.000000e+0	1.000000e+0	1.648800e+0	1.213003e+0	2	15	1.333333e-3	1.333333e-1	Charlie9,Charlie9,Charlie9,Charlie9,Charlie9,Charlie9	BMPR2,PROX1
GO Biological Process	GO:0003337	mesenchymal to epithelial transition involved in metanephros morphogenesis	367	5.447902e-3	1.000000e+0	1.915375e-1	3.374355e+0	2.074471e+0	7	1.855519e-3	6.261181e-3	544	2.169216e-2	1.000000e+0	5.145109e-1	4.637250e+0	6.469351e-1	3	8	2.000000e-3	3.750000e-1	Charlie9,Charlie9,Charlie9,Charlie9,Charlie9,Charlie9,Charlie9	BMP4,GDNF,SIX2
GO Biological Process	GO:0032088	negative regulation of NF-kappaB transcription factor activity	368	5.448582e-3	1.000000e+0	1.910409e-1	2.087680e+0	7.664009e+0	16	6.855107e-3	1.431127e-2	997	6.351453e-2	1.000000e+0	8.219940e-1	1.717500e+0	5.822416e+0	10	72	6.666667e-3	1.388889e-1	Charlie9,Charlie9,Charlie9,Charlie9,Charlie9,Charlie9,Charlie9,Charlie9,Charlie9,Charlie9,Charlie9,Charlie9,Charlie9,Charlie9,Charlie9,Charlie9	CARD8,CMKLR1,DAP,FAM105B,GFI1,PYDC2,RWDD3,TAX1BP1,TRAF3,UFL1
GO Biological Process	GO:0010640	regulation of platelet-derived growth factor receptor signaling pathway	369	5.488612e-3	1.000000e+0	1.919229e-1	3.055671e+0	2.618083e+0	8	2.341756e-3	7.155635e-3	610	2.834353e-2	1.000000e+0	5.995354e-1	2.810455e+0	1.779072e+0	5	22	3.333333e-3	2.272727e-1	Charlie9,Charlie9,Charlie9,Charlie9,Charlie9,Charlie9,Charlie9,Charlie9	PDGFRA,PHF14,PTPN2,SLC9A3R1,SNCA
GO Biological Process	GO:0032101	regulation of response to external stimulus	370	5.525327e-3	1.000000e+0	1.926846e-1	1.287790e+0	8.075850e+1	104	7.223479e-2	9.302326e-2	1108	7.771359e-2	1.000000e+0	9.049986e-1	1.184159e+0	5.911370e+1	70	731	4.666667e-2	9.575923e-2	Charlie9,Charlie9,Charlie9,Charlie9,Charlie9,Charlie9,Charlie9,Charlie9,Charlie9,Charlie9,Charlie9,Charlie9,Charlie9,Charlie9,Charlie9,Charlie9,Charlie9,Charlie9,Charlie9,Charlie9,Charlie9,Charlie9,Charlie9,Charlie9,Charlie9,Charlie9,Charlie9,Charlie9,Charlie9,Charlie9,Charlie9,Charlie9,Charlie9,Charlie9,Charlie9,Charlie9,Charlie9,Charlie9,Charlie9,Charlie9,Charlie9,Charlie9,Charlie9,Charlie9,Cha…	ADA,ANGPT2,AP1S3,APOA1,BMPR2,BST1,C1S,CAMK1D,CARD8,CASK,CD47,CD9,CDK19,CHID1,CMKLR1,CREB3,CXCL2,CXCR4,DUSP10,EDNRB,EGFR,ELMO1,EPHA4,F2R,FAM105B,FAM46A,FGF1,GATA3,GRID2,HMGB1,HMGCR,IL16,IL23R,ISL1,LDLR,LYN,MCPH1,METRNL,MICB,MPP1,MYOD1,NRXN1,NT5E,NTF3,PBK,PDGFD,PDGFRA,PLXNA4,PRKCQ,PTPN2,PYDC2,S1PR1,SAG,SASH1,SCARA5,SCARF1,SCG2,SEC14L1,SERPINF1,SNCA,SNX4,STK39,STX2,SWAP70,TNFRSF11A,TRAF3,TRAF6,TRIB1…
GO Biological Process	GO:2001189	negative regulation of T cell activation via T cell receptor contact with antigen bound to MHC molecule on antigen presenting cell	371	5.531390e-3	1.000000e+0	1.923761e-1	1.833198e+1	1.090990e-1	2	9.758404e-5	1.788909e-3	2637	2.235222e-1	1.000000e+0	1.000000e+0	4.122000e+0	2.426007e-1	1	3	6.666667e-4	3.333333e-1	Charlie9,Charlie9	LGALS3
GO Biological Process	GO:1900275	negative regulation of phospholipase C activity	372	5.535992e-3	1.000000e+0	1.920186e-1	8.549812e+0	3.508849e-1	3	3.138505e-4	2.683363e-3	271	6.535447e-3	1.000000e+0	3.111693e-1	1.236600e+1	1.617338e-1	2	2	1.333333e-3	1.000000e+0	Charlie9,Charlie9,Charlie9	ABL1,BICD1
GO Biological Process	GO:0035645	enteric smooth muscle cell differentiation	373	5.614457e-3	1.000000e+0	1.942181e-1	8.506033e+0	3.526908e-1	3	3.154659e-4	2.683363e-3	1170	8.086689e-2	1.000000e+0	8.918167e-1	1.236600e+1	8.086689e-2	1	1	6.666667e-4	1.000000e+0	Charlie9,Charlie9,Charlie9	EDNRB
GO Biological Process	GO:0034728	nucleosome organization	374	5.633090e-3	1.000000e+0	1.943416e-1	1.838189e+0	1.196830e+1	22	1.070510e-2	1.967800e-2	6542	8.193513e-1	1.000000e+0	1.000000e+0	8.001529e-1	1.374737e+1	11	170	7.333333e-3	6.470588e-2	Charlie9,Charlie9,Charlie9,Charlie9,Charlie9,Charlie9,Charlie9,Charlie9,Charlie9,Charlie9,Charlie9,Charlie9,Charlie9,Charlie9,Charlie9,Charlie9,Charlie9,Charlie9,Charlie9,Charlie9,Charlie9,Charlie9	CENPA,GRWD1,H3F3C,HIST1H1T,HIST2H3PS2,KAT6B,MIS18BP1,RBBP7,SET,SMARCA4,TSPYL5
GO Biological Process	GO:0071850	mitotic cell cycle arrest	375	5.648388e-3	1.000000e+0	1.943497e-1	3.351199e+0	2.088805e+0	7	1.868341e-3	6.261181e-3	1508	9.819741e-2	1.000000e+0	8.402130e-1	2.649857e+0	1.132137e+0	3	14	2.000000e-3	2.142857e-1	Charlie9,Charlie9,Charlie9,Charlie9,Charlie9,Charlie9,Charlie9	CDKN1A,GADD45A,MCPH1
GO Biological Process	GO:1902807	negative regulation of cell cycle G1/S phase transition	376	5.684955e-3	1.000000e+0	1.950877e-1	1.979365e+0	9.093827e+0	18	8.134014e-3	1.610018e-2	4378	4.317863e-1	1.000000e+0	1.000000e+0	1.101921e+0	8.167556e+0	9	101	6.000000e-3	8.910891e-2	Charlie9,Charlie9,Charlie9,Charlie9,Charlie9,Charlie9,Charlie9,Charlie9,Charlie9,Charlie9,Charlie9,Charlie9,Charlie9,Charlie9,Charlie9,Charlie9,Charlie9,Charlie9	CDKN1A,CENPJ,CTDSP1,GADD45A,JADE1,MYO16,PLAGL1,RPS27L,SMARCA4
GO Biological Process	GO:0045930	negative regulation of mitotic cell cycle	377	5.741195e-3	1.000000e+0	1.964951e-1	1.514109e+0	2.839953e+1	43	2.540209e-2	3.846154e-2	4293	4.066384e-1	1.000000e+0	1.000000e+0	1.063742e+0	2.256186e+1	24	279	1.600000e-2	8.602151e-2	Charlie9,Charlie9,Charlie9,Charlie9,Charlie9,Charlie9,Charlie9,Charlie9,Charlie9,Charlie9,Charlie9,Charlie9,Charlie9,Charlie9,Charlie9,Charlie9,Charlie9,Charlie9,Charlie9,Charlie9,Charlie9,Charlie9,Charlie9,Charlie9,Charlie9,Charlie9,Charlie9,Charlie9,Charlie9,Charlie9,Charlie9,Charlie9,Charlie9,Charlie9,Charlie9,Charlie9,Charlie9,Charlie9,Charlie9,Charlie9,Charlie9,Charlie9,Charlie9	ABL1,BMP4,BRINP3,CDKN1A,CENPJ,CTDSP1,CTNNB1,DONSON,EGFR,FOXC1,GADD45A,GAS1,HMGA2,JADE1,MAD2L1,MCPH1,MTBP,MYO16,PLAGL1,PSMC4,PTTG2,RPS27L,SLC9A3R1,SMARCA4
GO Biological Process	GO:0031347	regulation of defense response	378	5.805525e-3	1.000000e+0	1.981711e-1	1.330713e+0	6.237259e+1	83	5.578944e-2	7.423971e-2	6541	8.193414e-1	1.000000e+0	1.000000e+0	8.965773e-1	5.911370e+1	53	731	3.533333e-2	7.250342e-2	Charlie9,Charlie9,Charlie9,Charlie9,Charlie9,Charlie9,Charlie9,Charlie9,Charlie9,Charlie9,Charlie9,Charlie9,Charlie9,Charlie9,Charlie9,Charlie9,Charlie9,Charlie9,Charlie9,Charlie9,Charlie9,Charlie9,Charlie9,Charlie9,Charlie9,Charlie9,Charlie9,Charlie9,Charlie9,Charlie9,Charlie9,Charlie9,Charlie9,Charlie9,Charlie9,Charlie9,Charlie9,Charlie9,Charlie9,Charlie9,Charlie9,Charlie9,Charlie9,Charlie9,Cha…	ADA,AP1S3,APOA1,APOB,BST1,C1S,CADM1,CARD11,CD300LF,CD47,CDK19,CHID1,CRH,DUSP10,EDNRB,EGFR,ELMO1,FAM105B,GATA3,GFI1,HMGB1,IKBKE,IL23R,ISL1,LDLR,LGMN,LYN,MAP3K7,MCPH1,MEF2C,METRNL,MICB,MUC16,NT5E,PBK,POLR3F,PSMC4,PTPN2,PVRL2,PYDC2,REG3G,SEC14L1,SERPINF1,SH2D1A,SNCA,SNX4,STK39,TNFRSF11A,TRAF3,TRAF6,TRIM44,TYRO3,UBQLN1
GO Biological Process	GO:0030501	positive regulation of bone mineralization	379	5.833959e-3	1.000000e+0	1.986163e-1	2.072038e+0	7.721867e+0	16	6.906858e-3	1.431127e-2	60	3.255523e-4	1.000000e+0	7.001002e-2	3.533143e+0	2.830341e+0	10	35	6.666667e-3	2.857143e-1	Charlie9,Charlie9,Charlie9,Charlie9,Charlie9,Charlie9,Charlie9,Charlie9,Charlie9,Charlie9,Charlie9,Charlie9,Charlie9,Charlie9,Charlie9,Charlie9	ATRAID,BMP4,BMPR1B,BMPR2,FBN2,MEF2C,NELL1,OSR1,SLC8A1,TGFB3
GO Biological Process	GO:0009116	nucleoside metabolic process	380	5.841128e-3	1.000000e+0	1.983370e-1	1.504493e+0	2.924574e+1	44	2.615898e-2	3.935599e-2	5005	5.220063e-1	1.000000e+0	1.000000e+0	1.002649e+0	2.992075e+1	30	370	2.000000e-2	8.108108e-2	Charlie9,Charlie9,Charlie9,Charlie9,Charlie9,Charlie9,Charlie9,Charlie9,Charlie9,Charlie9,Charlie9,Charlie9,Charlie9,Charlie9,Charlie9,Charlie9,Charlie9,Charlie9,Charlie9,Charlie9,Charlie9,Charlie9,Charlie9,Charlie9,Charlie9,Charlie9,Charlie9,Charlie9,Charlie9,Charlie9,Charlie9,Charlie9,Charlie9,Charlie9,Charlie9,Charlie9,Charlie9,Charlie9,Charlie9,Charlie9,Charlie9,Charlie9,Charlie9,Charlie9	ADA,ADK,ADSL,AMPD3,BID,BPGM,CARD11,CASK,COX6C,DERA,GPHN,HMGCR,MBIP,MOCS1,MPP1,NDUFA5,NDUFB9,NDUFV2,NT5C3A,NT5E,OLA1,OPA1,PMPCB,PRKAG2,PRPS1L1,PRPS2,SNCA,UCK1,UPP2,UQCRB
GO Biological Process	GO:0032796	uropod organization	381	5.854713e-3	1.000000e+0	1.982765e-1	1.779944e+1	1.123631e-1	2	1.005036e-4	1.788909e-3	1923	1.551983e-1	1.000000e+0	1.000000e+0	6.183000e+0	1.617338e-1	1	2	6.666667e-4	5.000000e-1	Charlie9,Charlie9	MYH9
GO Biological Process	GO:0030218	erythrocyte differentiation	382	5.914958e-3	1.000000e+0	1.997924e-1	2.127801e+0	7.049531e+0	15	6.305483e-3	1.341682e-2	1549	1.030817e-1	1.000000e+0	8.586592e-1	1.612957e+0	5.579816e+0	9	69	6.000000e-3	1.304348e-1	Charlie9,Charlie9,Charlie9,Charlie9,Charlie9,Charlie9,Charlie9,Charlie9,Charlie9,Charlie9,Charlie9,Charlie9,Charlie9,Charlie9,Charlie9	BMP4,GATA3,IKZF1,KIT,KMT2E,LYN,PTPN2,SP3,SRF
GO Biological Process	GO:0002262	myeloid cell homeostasis	383	5.916295e-3	1.000000e+0	1.993158e-1	1.893597e+0	1.056191e+1	20	9.447144e-3	1.788909e-2	1442	8.607230e-2	1.000000e+0	7.701740e-1	1.545750e+0	7.763222e+0	12	96	8.000000e-3	1.250000e-1	Charlie9,Charlie9,Charlie9,Charlie9,Charlie9,Charlie9,Charlie9,Charlie9,Charlie9,Charlie9,Charlie9,Charlie9,Charlie9,Charlie9,Charlie9,Charlie9,Charlie9,Charlie9,Charlie9,Charlie9	AMPD3,BMP4,GATA3,HMGB1,IKZF1,KIT,KMT2E,LYN,PDE4B,PTPN2,SP3,SRF
GO Biological Process	GO:0051053	negative regulation of DNA metabolic process	384	5.995644e-3	1.000000e+0	2.014630e-1	1.800257e+0	1.277596e+1	23	1.142751e-2	2.057245e-2	2347	1.800695e-1	1.000000e+0	9.899603e-1	1.311545e+0	1.067443e+1	14	132	9.333333e-3	1.060606e-1	Charlie9,Charlie9,Charlie9,Charlie9,Charlie9,Charlie9,Charlie9,Charlie9,Charlie9,Charlie9,Charlie9,Charlie9,Charlie9,Charlie9,Charlie9,Charlie9,Charlie9,Charlie9,Charlie9,Charlie9,Charlie9,Charlie9,Charlie9	ATG7,BMPR2,BRCA2,DACH1,DCP2,DNAJC2,DONSON,FBXW7,GATA3,HELB,HMGA2,HNRNPA1,TET1,TGFB3
GO Biological Process	GO:0048333	mesodermal cell differentiation	385	6.060784e-3	1.000000e+0	2.031228e-1	2.360262e+0	5.084181e+0	12	4.547568e-3	1.073345e-2	442	1.560337e-2	1.000000e+0	4.554984e-1	2.853692e+0	2.102539e+0	6	26	4.000000e-3	2.307692e-1	Charlie9,Charlie9,Charlie9,Charlie9,Charlie9,Charlie9,Charlie9,Charlie9,Charlie9,Charlie9,Charlie9,Charlie9	BMP4,FGFR2,HMGA2,ITGB3,KDM6A,SIX2
GO Biological Process	GO:0050900	leukocyte migration	386	6.101796e-3	1.000000e+0	2.039675e-1	1.492919e+0	3.014230e+1	45	2.696091e-2	4.025045e-2	3548	3.146274e-1	1.000000e+0	1.000000e+0	1.109243e+0	2.434093e+1	27	301	1.800000e-2	8.970100e-2	Charlie9,Charlie9,Charlie9,Charlie9,Charlie9,Charlie9,Charlie9,Charlie9,Charlie9,Charlie9,Charlie9,Charlie9,Charlie9,Charlie9,Charlie9,Charlie9,Charlie9,Charlie9,Charlie9,Charlie9,Charlie9,Charlie9,Charlie9,Charlie9,Charlie9,Charlie9,Charlie9,Charlie9,Charlie9,Charlie9,Charlie9,Charlie9,Charlie9,Charlie9,Charlie9,Charlie9,Charlie9,Charlie9,Charlie9,Charlie9,Charlie9,Charlie9,Charlie9,Charlie9,Cha…	ANGPT2,APOB,CD47,CXCR4,DOCK8,DOK2,EDNRB,ESAM,GATA3,GYPC,HMGB1,IL16,ITGB3,KIT,LGALS3,LYN,LYST,MYH9,MYO1G,PDE4B,PODXL,PREX1,S1PR1,SCG2,SLC7A11,TBX21,TNFRSF11A
GO Biological Process	GO:0072161	mesenchymal cell differentiation involved in kidney development	387	6.154223e-3	1.000000e+0	2.051885e-1	3.296674e+0	2.123352e+0	7	1.899241e-3	6.261181e-3	544	2.169216e-2	1.000000e+0	5.145109e-1	4.637250e+0	6.469351e-1	3	8	2.000000e-3	3.750000e-1	Charlie9,Charlie9,Charlie9,Charlie9,Charlie9,Charlie9,Charlie9	BMP4,OSR1,SIX2
GO Biological Process	GO:0050689	negative regulation of defense response to virus by host	388	6.169162e-3	1.000000e+0	2.051564e-1	1.732220e+1	1.154588e-1	2	1.032726e-4	1.788909e-3	3210	2.863237e-1	1.000000e+0	1.000000e+0	3.091500e+0	3.234676e-1	1	4	6.666667e-4	2.500000e-1	Charlie9,Charlie9	MICB
GO Biological Process	GO:0042321	negative regulation of circadian sleep/wake cycle, sleep	389	6.331992e-3	1.000000e+0	2.100301e-1	8.140121e+0	3.685449e-1	3	3.296466e-4	2.683363e-3	905	5.542276e-2	1.000000e+0	7.901877e-1	4.946400e+0	4.043345e-1	2	5	1.333333e-3	4.000000e-1	Charlie9,Charlie9,Charlie9	ADA,CRH
GO Biological Process	GO:0060041	retina development in camera-type eye	390	6.398181e-3	1.000000e+0	2.116814e-1	1.593719e+0	2.133374e+1	34	1.908206e-2	3.041145e-2	524	1.975336e-2	1.000000e+0	4.864076e-1	1.686273e+0	1.067443e+1	18	132	1.200000e-2	1.363636e-1	Charlie9,Charlie9,Charlie9,Charlie9,Charlie9,Charlie9,Charlie9,Charlie9,Charlie9,Charlie9,Charlie9,Charlie9,Charlie9,Charlie9,Charlie9,Charlie9,Charlie9,Charlie9,Charlie9,Charlie9,Charlie9,Charlie9,Charlie9,Charlie9,Charlie9,Charlie9,Charlie9,Charlie9,Charlie9,Charlie9,Charlie9,Charlie9,Charlie9,Charlie9	BMPR1B,BMPR2,CALB1,DIO3,IRX5,MAN2A1,MEGF11,NDP,NTRK2,OPA1,PDGFRA,PROX1,RARB,SERPINF1,SMARCA4,TFAP2B,TTLL5,TULP1
GO Biological Process	GO:0009144	purine nucleoside triphosphate metabolic process	391	6.638896e-3	1.000000e+0	2.190836e-1	1.695906e+0	1.592069e+1	27	1.424033e-2	2.415027e-2	5796	6.588743e-1	1.000000e+0	1.000000e+0	9.313305e-1	1.932719e+1	18	239	1.200000e-2	7.531381e-2	Charlie9,Charlie9,Charlie9,Charlie9,Charlie9,Charlie9,Charlie9,Charlie9,Charlie9,Charlie9,Charlie9,Charlie9,Charlie9,Charlie9,Charlie9,Charlie9,Charlie9,Charlie9,Charlie9,Charlie9,Charlie9,Charlie9,Charlie9,Charlie9,Charlie9,Charlie9,Charlie9	ADA,ADK,AMPD3,BID,BPGM,COX6C,GPHN,MBIP,MOCS1,NDUFA5,NDUFB9,NDUFV2,OLA1,OPA1,PMPCB,PRKAG2,SNCA,UQCRB
GO Biological Process	GO:0072529	pyrimidine-containing compound catabolic process	392	6.705020e-3	1.000000e+0	2.207012e-1	2.950728e+0	2.711195e+0	8	2.425041e-3	7.155635e-3	4930	5.057529e-1	1.000000e+0	1.000000e+0	1.124182e+0	2.668607e+0	3	33	2.000000e-3	9.090909e-2	Charlie9,Charlie9,Charlie9,Charlie9,Charlie9,Charlie9,Charlie9,Charlie9	NT5C3A,NT5E,UPP2
GO Biological Process	GO:0031023	microtubule organizing center organization	393	6.754837e-3	1.000000e+0	2.217752e-1	2.038599e+0	7.848529e+0	16	7.020151e-3	1.431127e-2	513	1.864756e-2	1.000000e+0	4.690243e-1	1.891271e+0	6.873686e+0	13	85	8.666667e-3	1.529412e-1	Charlie9,Charlie9,Charlie9,Charlie9,Charlie9,Charlie9,Charlie9,Charlie9,Charlie9,Charlie9,Charlie9,Charlie9,Charlie9,Charlie9,Charlie9,Charlie9	BRCA2,CDK5RAP2,CENPJ,CNTLN,CROCC,CTNNB1,GADD45A,NEK2,PPP1R12A,ROCK2,SDCCAG8,SSX2IP,TUBE1
GO Biological Process	GO:1901292	nucleoside phosphate catabolic process	394	6.807169e-3	1.000000e+0	2.229261e-1	1.987074e+0	8.555291e+0	17	7.652318e-3	1.520572e-2	1454	8.949780e-2	1.000000e+0	7.942160e-1	1.661104e+0	5.418082e+0	9	67	6.000000e-3	1.343284e-1	Charlie9,Charlie9,Charlie9,Charlie9,Charlie9,Charlie9,Charlie9,Charlie9,Charlie9,Charlie9,Charlie9,Charlie9,Charlie9,Charlie9,Charlie9,Charlie9,Charlie9	ADA,AMPD3,DERA,NT5E,NUDT12,PDE4B,PDE5A,UPP2,XDH
GO Biological Process	GO:1902232	regulation of positive thymic T cell selection	395	6.874462e-3	1.000000e+0	2.245600e-1	1.637342e+1	1.221492e-1	2	1.092569e-4	1.788909e-3	1923	1.551983e-1	1.000000e+0	1.000000e+0	6.183000e+0	1.617338e-1	1	2	6.666667e-4	5.000000e-1	Charlie9,Charlie9	PTPN2
GO Biological Process	GO:0033344	cholesterol efflux	396	6.890794e-3	1.000000e+0	2.245250e-1	3.639890e+0	1.648401e+0	6	1.474420e-3	5.366726e-3	1717	1.241564e-1	1.000000e+0	9.330169e-1	2.061000e+0	1.940805e+0	4	24	2.666667e-3	1.666667e-1	Charlie9,Charlie9,Charlie9,Charlie9,Charlie9,Charlie9	APOA1,APOB,SCARB1,SOAT1
GO Biological Process	GO:0031348	negative regulation of defense response	397	6.940067e-3	1.000000e+0	2.255609e-1	1.709192e+0	1.521187e+1	26	1.360632e-2	2.325581e-2	2898	2.371751e-1	1.000000e+0	1.000000e+0	1.221333e+0	1.310044e+1	16	162	1.066667e-2	9.876543e-2	Charlie9,Charlie9,Charlie9,Charlie9,Charlie9,Charlie9,Charlie9,Charlie9,Charlie9,Charlie9,Charlie9,Charlie9,Charlie9,Charlie9,Charlie9,Charlie9,Charlie9,Charlie9,Charlie9,Charlie9,Charlie9,Charlie9,Charlie9,Charlie9,Charlie9,Charlie9	ADA,APOA1,CHID1,DUSP10,FAM105B,GATA3,ISL1,METRNL,MICB,NT5E,PBK,PTPN2,PYDC2,SEC14L1,SERPINF1,TYRO3
GO Biological Process	GO:0034109	homotypic cell-cell adhesion	398	6.973160e-3	1.000000e+0	2.260670e-1	2.227571e+0	5.835954e+0	13	5.219995e-3	1.162791e-2	570	2.238910e-2	1.000000e+0	5.068185e-1	2.140269e+0	4.205078e+0	9	52	6.000000e-3	1.730769e-1	Charlie9,Charlie9,Charlie9,Charlie9,Charlie9,Charlie9,Charlie9,Charlie9,Charlie9,Charlie9,Charlie9,Charlie9,Charlie9	ITGB3,MEGF11,MYH9,MYL12A,P2RY12,PDGFRA,RAP2B,SLC7A11,TYRO3
GO Biological Process	GO:0006509	membrane protein ectodomain proteolysis	399	7.078227e-3	1.000000e+0	2.288982e-1	3.618881e+0	1.657971e+0	6	1.482979e-3	5.366726e-3	2543	2.165978e-1	1.000000e+0	1.000000e+0	1.854900e+0	1.617338e+0	3	20	2.000000e-3	1.500000e-1	Charlie9,Charlie9,Charlie9,Charlie9,Charlie9,Charlie9	ADAM19,MYH9,PRKCQ
GO Biological Process	GO:0070483	detection of hypoxia	400	7.189194e-3	1.000000e+0	2.319054e-1	1.599581e+1	1.250327e-1	2	1.118361e-4	1.788909e-3	1170	8.086689e-2	1.000000e+0	8.918167e-1	1.236600e+1	8.086689e-2	1	1	6.666667e-4	1.000000e+0	Charlie9,Charlie9	TGFB3
GO Biological Process	GO:0048701	embryonic cranial skeleton morphogenesis	401	7.300183e-3	1.000000e+0	2.348984e-1	1.972137e+0	8.620089e+0	17	7.710277e-3	1.520572e-2	98	7.229932e-4	1.000000e+0	9.519165e-2	3.022800e+0	3.639010e+0	11	45	7.333333e-3	2.444444e-1	Charlie9,Charlie9,Charlie9,Charlie9,Charlie9,Charlie9,Charlie9,Charlie9,Charlie9,Charlie9,Charlie9,Charlie9,Charlie9,Charlie9,Charlie9,Charlie9,Charlie9	BMP4,CHST11,FGFR2,IRX5,MEF2C,NIPBL,PDGFRA,RUNX2,SIX2,SMAD2,TGFB3
GO Biological Process	GO:0046122	purine deoxyribonucleoside metabolic process	402	7.373269e-3	1.000000e+0	2.366599e-1	1.578625e+1	1.266925e-1	2	1.133207e-4	1.788909e-3	1923	1.551983e-1	1.000000e+0	1.000000e+0	6.183000e+0	1.617338e-1	1	2	6.666667e-4	5.000000e-1	Charlie9,Charlie9	ADA
GO Biological Process	GO:0070228	regulation of lymphocyte apoptotic process	403	7.552383e-3	1.000000e+0	2.418074e-1	2.204907e+0	5.895939e+0	13	5.273649e-3	1.162791e-2	1873	1.433638e-1	1.000000e+0	9.876258e-1	1.603000e+0	4.366812e+0	7	54	4.666667e-3	1.296296e-1	Charlie9,Charlie9,Charlie9,Charlie9,Charlie9,Charlie9,Charlie9,Charlie9,Charlie9,Charlie9,Charlie9,Charlie9,Charlie9	ADA,BMP4,DOCK8,IRS2,LGALS3,LYN,PRKCQ
GO Biological Process	GO:0043030	regulation of macrophage activation	404	7.552963e-3	1.000000e+0	2.412274e-1	2.395519e+0	4.591906e+0	11	4.107251e-3	9.838998e-3	5471	6.030916e-1	1.000000e+0	1.000000e+0	9.762632e-1	3.072942e+0	3	38	2.000000e-3	7.894737e-2	Charlie9,Charlie9,Charlie9,Charlie9,Charlie9,Charlie9,Charlie9,Charlie9,Charlie9,Charlie9,Charlie9	IL4R,LDLR,SNCA
GO Biological Process	GO:0045807	positive regulation of endocytosis	405	7.626780e-3	1.000000e+0	2.429836e-1	1.716155e+0	1.456745e+1	25	1.302992e-2	2.236136e-2	2956	2.452069e-1	1.000000e+0	1.000000e+0	1.257559e+0	9.542293e+0	12	118	8.000000e-3	1.016949e-1	Charlie9,Charlie9,Charlie9,Charlie9,Charlie9,Charlie9,Charlie9,Charlie9,Charlie9,Charlie9,Charlie9,Charlie9,Charlie9,Charlie9,Charlie9,Charlie9,Charlie9,Charlie9,Charlie9,Charlie9,Charlie9,Charlie9,Charlie9,Charlie9,Charlie9	ANKFY1,BICD1,CAMK1D,CD300LF,CD47,LDLR,MBL2,NLGN1,NTF3,RAPGEF1,SNCA,TULP1
GO Biological Process	GO:0061647	histone H3-K9 modification	406	7.767218e-3	1.000000e+0	2.468483e-1	4.158596e+0	1.202329e+0	5	1.075428e-3	4.472272e-3	1508	9.819741e-2	1.000000e+0	8.402130e-1	2.649857e+0	1.132137e+0	3	14	2.000000e-3	2.142857e-1	Charlie9,Charlie9,Charlie9,Charlie9,Charlie9	BEND3,PRDM5,SUV39H2
GO Biological Process	GO:0034976	response to endoplasmic reticulum stress	407	7.794911e-3	1.000000e+0	2.471197e-1	1.596513e+0	2.004368e+1	32	1.792816e-2	2.862254e-2	4945	5.089274e-1	1.000000e+0	1.000000e+0	1.013607e+0	1.973152e+1	20	244	1.333333e-2	8.196721e-2	Charlie9,Charlie9,Charlie9,Charlie9,Charlie9,Charlie9,Charlie9,Charlie9,Charlie9,Charlie9,Charlie9,Charlie9,Charlie9,Charlie9,Charlie9,Charlie9,Charlie9,Charlie9,Charlie9,Charlie9,Charlie9,Charlie9,Charlie9,Charlie9,Charlie9,Charlie9,Charlie9,Charlie9,Charlie9,Charlie9,Charlie9,Charlie9	ATG10,CREB3,DDX11,DERL1,EDEM2,EDEM3,EIF2S1,ITPR1,NCK2,PSMC4,SEL1L,SRPX,SSR1,STT3B,TRIM25,UBE2J1,UBQLN1,UFL1,UGGT1,VAPB
GO Biological Process	GO:0030032	lamellipodium assembly	408	7.804214e-3	1.000000e+0	2.468083e-1	2.384302e+0	4.613509e+0	11	4.126573e-3	9.838998e-3	627	3.056111e-2	1.000000e+0	6.289155e-1	2.473200e+0	2.426007e+0	6	30	4.000000e-3	2.000000e-1	Charlie9,Charlie9,Charlie9,Charlie9,Charlie9,Charlie9,Charlie9,Charlie9,Charlie9,Charlie9,Charlie9	ABLIM1,ARHGEF7,KIT,NCK2,S1PR1,SRGAP2
GO Biological Process	GO:0001843	neural tube closure	409	7.982853e-3	1.000000e+0	2.518405e-1	1.808384e+0	1.161258e+1	21	1.038692e-2	1.878354e-2	339	8.825716e-3	1.000000e+0	3.359239e-1	2.013070e+0	6.954553e+0	14	86	9.333333e-3	1.627907e-1	Charlie9,Charlie9,Charlie9,Charlie9,Charlie9,Charlie9,Charlie9,Charlie9,Charlie9,Charlie9,Charlie9,Charlie9,Charlie9,Charlie9,Charlie9,Charlie9,Charlie9,Charlie9,Charlie9,Charlie9,Charlie9	ABL1,ADM,BMP4,CC2D2A,COBL,DLC1,FZD1,IFT57,KDM6A,LRP2,PRICKLE1,PTK7,SHROOM3,TRAF6
GO Biological Process	GO:1904292	regulation of ERAD pathway	410	8.030258e-3	1.000000e+0	2.527181e-1	2.858092e+0	2.799071e+0	8	2.503641e-3	7.155635e-3	3927	3.748281e-1	1.000000e+0	1.000000e+0	1.374000e+0	2.183406e+0	3	27	2.000000e-3	1.111111e-1	Charlie9,Charlie9,Charlie9,Charlie9,Charlie9,Charlie9,Charlie9,Charlie9	EDEM2,UBE2J1,UBQLN1
GO Biological Process	GO:0060406	positive regulation of penile erection	411	8.055502e-3	1.000000e+0	2.528957e-1	5.174609e+0	7.730052e-1	4	6.914179e-4	3.577818e-3	678	3.511768e-2	1.000000e+0	6.683236e-1	6.183000e+0	3.234676e-1	2	4	1.333333e-3	5.000000e-1	Charlie9,Charlie9,Charlie9,Charlie9	EDNRB,P2RY1
GO Biological Process	GO:0043503	skeletal muscle fiber adaptation	412	8.067690e-3	1.000000e+0	2.526636e-1	1.506131e+1	1.327905e-1	2	1.187751e-4	1.788909e-3	271	6.535447e-3	1.000000e+0	3.111693e-1	1.236600e+1	1.617338e-1	2	2	1.333333e-3	1.000000e+0	Charlie9,Charlie9	ACTA1,MYOD1
GO Biological Process	GO:0035886	vascular smooth muscle cell differentiation	413	8.153897e-3	1.000000e+0	2.547451e-1	3.121966e+0	2.242177e+0	7	2.005525e-3	6.261181e-3	560	2.208825e-2	1.000000e+0	5.089369e-1	3.533143e+0	1.132137e+0	4	14	2.666667e-3	2.857143e-1	Charlie9,Charlie9,Charlie9,Charlie9,Charlie9,Charlie9,Charlie9	ADM,HES1,HEY2,SRF
GO Biological Process	GO:0050764	regulation of phagocytosis	414	8.187671e-3	1.000000e+0	2.551824e-1	2.182054e+0	5.957689e+0	13	5.328881e-3	1.162791e-2	1485	9.615039e-2	1.000000e+0	8.354401e-1	1.636676e+0	5.498949e+0	9	68	6.000000e-3	1.323529e-1	Charlie9,Charlie9,Charlie9,Charlie9,Charlie9,Charlie9,Charlie9,Charlie9,Charlie9,Charlie9,Charlie9,Charlie9,Charlie9	ATG3,CAMK1D,CD300LF,CD47,HMGB1,MBL2,RAPGEF1,SCARB1,TULP1
GO Biological Process	GO:0097340	inhibition of cysteine-type endopeptidase activity	415	8.192008e-3	1.000000e+0	2.547024e-1	5.149090e+0	7.768363e-1	4	6.948446e-4	3.577818e-3	3507	3.146106e-1	1.000000e+0	1.000000e+0	1.766571e+0	1.132137e+0	2	14	1.333333e-3	1.428571e-1	Charlie9,Charlie9,Charlie9,Charlie9	CARD8,CAST
GO Biological Process	GO:0048332	mesoderm morphogenesis	416	8.267473e-3	1.000000e+0	2.564308e-1	1.774561e+0	1.239743e+1	22	1.108894e-2	1.967800e-2	895	5.422899e-2	1.000000e+0	7.818063e-1	1.766571e+0	5.660683e+0	10	70	6.666667e-3	1.428571e-1	Charlie9,Charlie9,Charlie9,Charlie9,Charlie9,Charlie9,Charlie9,Charlie9,Charlie9,Charlie9,Charlie9,Charlie9,Charlie9,Charlie9,Charlie9,Charlie9,Charlie9,Charlie9,Charlie9,Charlie9,Charlie9,Charlie9	BMP4,BMPR2,FGFR2,FOXC1,HMGA2,ITGB3,KDM6A,SIX2,SMAD2,SRF
GO Biological Process	GO:0032836	glomerular basement membrane development	417	8.428557e-3	1.000000e+0	2.608002e-1	3.484299e+0	1.722010e+0	6	1.540260e-3	5.366726e-3	761	4.115326e-2	1.000000e+0	6.977668e-1	3.709800e+0	8.086689e-1	3	10	2.000000e-3	3.000000e-1	Charlie9,Charlie9,Charlie9,Charlie9,Charlie9,Charlie9	NID1,SULF1,SULF2
GO Biological Process	GO:0031667	response to nutrient levels	418	8.451581e-3	1.000000e+0	2.608870e-1	1.367023e+0	4.681707e+1	64	4.187574e-2	5.724508e-2	1876	1.437560e-1	1.000000e+0	9.887440e-1	1.189038e+0	3.364063e+1	40	416	2.666667e-2	9.615385e-2	Charlie9,Charlie9,Charlie9,Charlie9,Charlie9,Charlie9,Charlie9,Charlie9,Charlie9,Charlie9,Charlie9,Charlie9,Charlie9,Charlie9,Charlie9,Charlie9,Charlie9,Charlie9,Charlie9,Charlie9,Charlie9,Charlie9,Charlie9,Charlie9,Charlie9,Charlie9,Charlie9,Charlie9,Charlie9,Charlie9,Charlie9,Charlie9,Charlie9,Charlie9,Charlie9,Charlie9,Charlie9,Charlie9,Charlie9,Charlie9,Charlie9,Charlie9,Charlie9,Charlie9,Cha…	ADA,ADM,ADRB1,ADSL,APOA1,ATG7,BMPR2,CDKN1A,DAP,DNMT3A,EGFR,EIF2S1,FOXO1,GDAP1,HMGCL,HMGCR,HNRNPA1,KYNU,LDLR,MBD2,MGMT,MYOD1,NMUR2,OMA1,OPA1,OTC,PDK4,PON1,PROX1,RNF152,RRAGC,RRAGD,SLC38A2,SLC8A1,SRF,TBL1XR1,TMEM135,TRIM25,TXN2,WNT2B
GO Biological Process	GO:0045732	positive regulation of protein catabolic process	419	8.464824e-3	1.000000e+0	2.606721e-1	1.485984e+0	2.826409e+1	42	2.528094e-2	3.756708e-2	5382	5.718647e-1	1.000000e+0	1.000000e+0	9.799472e-1	2.142973e+1	21	265	1.400000e-2	7.924528e-2	Charlie9,Charlie9,Charlie9,Charlie9,Charlie9,Charlie9,Charlie9,Charlie9,Charlie9,Charlie9,Charlie9,Charlie9,Charlie9,Charlie9,Charlie9,Charlie9,Charlie9,Charlie9,Charlie9,Charlie9,Charlie9,Charlie9,Charlie9,Charlie9,Charlie9,Charlie9,Charlie9,Charlie9,Charlie9,Charlie9,Charlie9,Charlie9,Charlie9,Charlie9,Charlie9,Charlie9,Charlie9,Charlie9,Charlie9,Charlie9,Charlie9,Charlie9	ATG7,BBS7,EDEM2,EGLN2,FBXL5,FBXW7,FOXO1,LDLR,MAD2L1,NEDD4,NUB1,OSBPL7,PRICKLE1,PSMC4,RNF144A,TRIB1,TRIB2,TRIM32,UBE2E1,UBQLN1,UQCC2
GO Biological Process	GO:1901657	glycosyl compound metabolic process	420	8.541777e-3	1.000000e+0	2.624156e-1	1.462949e+0	3.075979e+1	45	2.751323e-2	4.025045e-2	5444	5.912044e-1	1.000000e+0	1.000000e+0	9.729594e-1	3.186156e+1	31	394	2.066667e-2	7.868020e-2	Charlie9,Charlie9,Charlie9,Charlie9,Charlie9,Charlie9,Charlie9,Charlie9,Charlie9,Charlie9,Charlie9,Charlie9,Charlie9,Charlie9,Charlie9,Charlie9,Charlie9,Charlie9,Charlie9,Charlie9,Charlie9,Charlie9,Charlie9,Charlie9,Charlie9,Charlie9,Charlie9,Charlie9,Charlie9,Charlie9,Charlie9,Charlie9,Charlie9,Charlie9,Charlie9,Charlie9,Charlie9,Charlie9,Charlie9,Charlie9,Charlie9,Charlie9,Charlie9,Charlie9,Cha…	ADA,ADK,ADSL,AMPD3,BID,BPGM,CARD11,CASK,CBR4,COX6C,DERA,GPHN,HMGCR,MBIP,MOCS1,MPP1,NDUFA5,NDUFB9,NDUFV2,NT5C3A,NT5E,OLA1,OPA1,PMPCB,PRKAG2,PRPS1L1,PRPS2,SNCA,UCK1,UPP2,UQCRB
GO Biological Process	GO:2000136	regulation of cell proliferation involved in heart morphogenesis	421	8.574417e-3	1.000000e+0	2.627926e-1	2.352172e+0	4.676529e+0	11	4.182942e-3	9.838998e-3	120	1.090503e-3	1.000000e+0	1.172563e-1	4.637250e+0	1.293870e+0	6	16	4.000000e-3	3.750000e-1	Charlie9,Charlie9,Charlie9,Charlie9,Charlie9,Charlie9,Charlie9,Charlie9,Charlie9,Charlie9,Charlie9	BMP4,BMPR2,CTNNB1,HES1,ISL1,RBPJ
GO Biological Process	GO:1903725	regulation of phospholipid metabolic process	422	8.582357e-3	1.000000e+0	2.624127e-1	1.984262e+0	8.063452e+0	16	7.212390e-3	1.431127e-2	2958	2.456260e-1	1.000000e+0	1.000000e+0	1.374000e+0	5.094614e+0	7	63	4.666667e-3	1.111111e-1	Charlie9,Charlie9,Charlie9,Charlie9,Charlie9,Charlie9,Charlie9,Charlie9,Charlie9,Charlie9,Charlie9,Charlie9,Charlie9,Charlie9,Charlie9,Charlie9	CHRM5,IRS1,KIT,LDLR,LYN,PDGFRA,SCARB1
GO Biological Process	GO:2000045	regulation of G1/S transition of mitotic cell cycle	423	8.588514e-3	1.000000e+0	2.619801e-1	1.698656e+0	1.471752e+1	25	1.316415e-2	2.236136e-2	2950	2.415338e-1	1.000000e+0	1.000000e+0	1.236600e+0	1.132137e+1	14	140	9.333333e-3	1.000000e-1	Charlie9,Charlie9,Charlie9,Charlie9,Charlie9,Charlie9,Charlie9,Charlie9,Charlie9,Charlie9,Charlie9,Charlie9,Charlie9,Charlie9,Charlie9,Charlie9,Charlie9,Charlie9,Charlie9,Charlie9,Charlie9,Charlie9,Charlie9,Charlie9,Charlie9	BID,CDKN1A,CENPJ,CTDSP1,EGFR,GADD45A,JADE1,MTBP,MYO16,PLAGL1,PLCB1,RPS27L,SMARCA4,UBE2E2
GO Biological Process	GO:0070169	positive regulation of biomineral tissue development	424	8.783446e-3	1.000000e+0	2.672943e-1	1.979024e+0	8.084792e+0	16	7.231477e-3	1.431127e-2	115	1.036484e-3	1.000000e+0	1.162935e-1	3.091500e+0	3.234676e+0	10	40	6.666667e-3	2.500000e-1	Charlie9,Charlie9,Charlie9,Charlie9,Charlie9,Charlie9,Charlie9,Charlie9,Charlie9,Charlie9,Charlie9,Charlie9,Charlie9,Charlie9,Charlie9,Charlie9	ATRAID,BMP4,BMPR1B,BMPR2,FBN2,MEF2C,NELL1,OSR1,SLC8A1,TGFB3
GO Biological Process	GO:0070244	negative regulation of thymocyte apoptotic process	425	8.834537e-3	1.000000e+0	2.682165e-1	5.035697e+0	7.943290e-1	4	7.104911e-4	3.577818e-3	1557	1.044893e-1	1.000000e+0	8.659123e-1	3.533143e+0	5.660683e-1	2	7	1.333333e-3	2.857143e-1	Charlie9,Charlie9,Charlie9,Charlie9	ADA,BMP4
GO Biological Process	GO:1903546	protein localization to photoreceptor outer segment	426	8.838626e-3	1.000000e+0	2.677108e-1	7.198341e+0	4.167627e-1	3	3.727752e-4	2.683363e-3	1557	1.044893e-1	1.000000e+0	8.659123e-1	3.533143e+0	5.660683e-1	2	7	1.333333e-3	2.857143e-1	Charlie9,Charlie9,Charlie9	C2orf71,TULP1
GO Biological Process	GO:0014020	primary neural tube formation	427	8.880120e-3	1.000000e+0	2.683377e-1	1.762711e+0	1.248077e+1	22	1.116348e-2	1.967800e-2	309	7.476341e-3	1.000000e+0	3.121917e-1	1.994516e+0	7.520621e+0	15	93	1.000000e-2	1.612903e-1	Charlie9,Charlie9,Charlie9,Charlie9,Charlie9,Charlie9,Charlie9,Charlie9,Charlie9,Charlie9,Charlie9,Charlie9,Charlie9,Charlie9,Charlie9,Charlie9,Charlie9,Charlie9,Charlie9,Charlie9,Charlie9,Charlie9	ABL1,ADM,BMP4,BMP5,CC2D2A,COBL,DLC1,FZD1,IFT57,KDM6A,LRP2,PRICKLE1,PTK7,SHROOM3,TRAF6
GO Biological Process	GO:2000520	regulation of immunological synapse formation	428	8.894594e-3	1.000000e+0	2.681471e-1	1.431134e+1	1.397494e-1	2	1.249994e-4	1.788909e-3	2637	2.235222e-1	1.000000e+0	1.000000e+0	4.122000e+0	2.426007e-1	1	3	6.666667e-4	3.333333e-1	Charlie9,Charlie9	LGALS3
GO Biological Process	GO:1905344	prostaglandin catabolic process	429	8.972390e-3	1.000000e+0	2.698619e-1	1.109527e+2	9.012848e-3	1	8.061582e-6	8.944544e-4	1170	8.086689e-2	1.000000e+0	8.918167e-1	1.236600e+1	8.086689e-2	1	1	6.666667e-4	1.000000e+0	Charlie9	ABHD16A
GO Biological Process	GO:0015697	quaternary ammonium group transport	430	9.032542e-3	1.000000e+0	2.710393e-1	5.002805e+0	7.995514e-1	4	7.151623e-4	3.577818e-3	2182	1.610817e-1	1.000000e+0	9.525377e-1	2.748000e+0	7.278020e-1	2	9	1.333333e-3	2.222222e-1	Charlie9,Charlie9,Charlie9,Charlie9	SLC22A16,SLC38A2
GO Biological Process	GO:0034635	glutathione transport	431	9.121176e-3	1.000000e+0	2.730639e-1	1.412384e+1	1.416045e-1	2	1.266588e-4	1.788909e-3	271	6.535447e-3	1.000000e+0	3.111693e-1	1.236600e+1	1.617338e-1	2	2	1.333333e-3	1.000000e+0	Charlie9,Charlie9	ABCC1,SLC9A3R1
GO Biological Process	GO:0038027	apolipoprotein A-I-mediated signaling pathway	432	9.128434e-3	1.000000e+0	2.726486e-1	7.112621e+0	4.217854e-1	3	3.772678e-4	2.683363e-3	3623	3.440489e-1	1.000000e+0	1.000000e+0	2.473200e+0	4.043345e-1	1	5	6.666667e-4	2.000000e-1	Charlie9,Charlie9,Charlie9	ITGB3
GO Biological Process	GO:0051491	positive regulation of filopodium assembly	433	9.169507e-3	1.000000e+0	2.732428e-1	2.150150e+0	6.046090e+0	13	5.407951e-3	1.162791e-2	328	8.676622e-3	1.000000e+0	3.413246e-1	2.885400e+0	2.426007e+0	7	30	4.666667e-3	2.333333e-1	Charlie9,Charlie9,Charlie9,Charlie9,Charlie9,Charlie9,Charlie9,Charlie9,Charlie9,Charlie9,Charlie9,Charlie9,Charlie9	DNM3,NLGN1,SRF,TENM1,TENM2,TGFB3,ZMYND8
GO Biological Process	GO:0042930	enterobactin transport	434	9.222117e-3	1.000000e+0	2.741774e-1	1.079346e+2	9.264866e-3	1	8.287000e-6	8.944544e-4	1170	8.086689e-2	1.000000e+0	8.918167e-1	1.236600e+1	8.086689e-2	1	1	6.666667e-4	1.000000e+0	Charlie9	ASIC3
GO Biological Process	GO:0007596	blood coagulation	435	9.287449e-3	1.000000e+0	2.754850e-1	1.469630e+0	2.925906e+1	43	2.617090e-2	3.846154e-2	828	4.914276e-2	1.000000e+0	7.658080e-1	1.346792e+0	2.450267e+1	33	303	2.200000e-2	1.089109e-1	Charlie9,Charlie9,Charlie9,Charlie9,Charlie9,Charlie9,Charlie9,Charlie9,Charlie9,Charlie9,Charlie9,Charlie9,Charlie9,Charlie9,Charlie9,Charlie9,Charlie9,Charlie9,Charlie9,Charlie9,Charlie9,Charlie9,Charlie9,Charlie9,Charlie9,Charlie9,Charlie9,Charlie9,Charlie9,Charlie9,Charlie9,Charlie9,Charlie9,Charlie9,Charlie9,Charlie9,Charlie9,Charlie9,Charlie9,Charlie9,Charlie9,Charlie9,Charlie9	CBX5,CD9,DGKD,DGKH,DOCK1,DOCK8,F2R,F2RL2,GATA3,GNA12,ITGB3,ITPR1,ITPR2,ITPR3,LYN,MYH9,MYL12A,P2RX5,P2RY1,P2RY12,PDGFD,PDGFRA,PRKCB,PRKCQ,RAP2B,SERPINA10,SH2B3,SHH,SLC7A11,SRF,TYRO3,YWHAZ,ZFPM2
GO Biological Process	GO:0050817	coagulation	436	9.440237e-3	1.000000e+0	2.793747e-1	1.468107e+0	2.928942e+1	43	2.619805e-2	3.846154e-2	873	5.295719e-2	1.000000e+0	7.827109e-1	1.337961e+0	2.466440e+1	33	305	2.200000e-2	1.081967e-1	Charlie9,Charlie9,Charlie9,Charlie9,Charlie9,Charlie9,Charlie9,Charlie9,Charlie9,Charlie9,Charlie9,Charlie9,Charlie9,Charlie9,Charlie9,Charlie9,Charlie9,Charlie9,Charlie9,Charlie9,Charlie9,Charlie9,Charlie9,Charlie9,Charlie9,Charlie9,Charlie9,Charlie9,Charlie9,Charlie9,Charlie9,Charlie9,Charlie9,Charlie9,Charlie9,Charlie9,Charlie9,Charlie9,Charlie9,Charlie9,Charlie9,Charlie9,Charlie9	CBX5,CD9,DGKD,DGKH,DOCK1,DOCK8,F2R,F2RL2,GATA3,GNA12,ITGB3,ITPR1,ITPR2,ITPR3,LYN,MYH9,MYL12A,P2RX5,P2RY1,P2RY12,PDGFD,PDGFRA,PRKCB,PRKCQ,RAP2B,SERPINA10,SH2B3,SHH,SLC7A11,SRF,TYRO3,YWHAZ,ZFPM2
GO Biological Process	GO:0060037	pharyngeal system development	437	9.525356e-3	1.000000e+0	2.812487e-1	2.220044e+0	5.405298e+0	12	4.834792e-3	1.073345e-2	405	1.286208e-2	1.000000e+0	4.097763e-1	2.967840e+0	2.021672e+0	6	25	4.000000e-3	2.400000e-1	Charlie9,Charlie9,Charlie9,Charlie9,Charlie9,Charlie9,Charlie9,Charlie9,Charlie9,Charlie9,Charlie9,Charlie9	BMP4,BMP5,BMPR2,GATA3,HES1,ISL1
GO Biological Process	GO:0030177	positive regulation of Wnt signaling pathway	438	9.713616e-3	1.000000e+0	2.861525e-1	1.558217e+0	2.117806e+1	33	1.894280e-2	2.951699e-2	820	4.740693e-2	1.000000e+0	7.459654e-1	1.506115e+0	1.261524e+1	19	156	1.266667e-2	1.217949e-1	Charlie9,Charlie9,Charlie9,Charlie9,Charlie9,Charlie9,Charlie9,Charlie9,Charlie9,Charlie9,Charlie9,Charlie9,Charlie9,Charlie9,Charlie9,Charlie9,Charlie9,Charlie9,Charlie9,Charlie9,Charlie9,Charlie9,Charlie9,Charlie9,Charlie9,Charlie9,Charlie9,Charlie9,Charlie9,Charlie9,Charlie9,Charlie9,Charlie9	ABL1,ANKRD6,AXIN2,CAPRIN2,DKK2,FGF9,FGFR2,KANK1,MBD2,MLLT3,PSMC4,RBPJ,SHH,SMARCA4,SPIN1,SULF1,SULF2,WNT2B,ZBED3
GO Biological Process	GO:1903214	regulation of protein targeting to mitochondrion	439	9.733636e-3	1.000000e+0	2.860891e-1	1.910914e+0	8.896264e+0	17	7.957303e-3	1.520572e-2	4999	5.184179e-1	1.000000e+0	1.000000e+0	1.030500e+0	7.763222e+0	8	96	5.333333e-3	8.333333e-2	Charlie9,Charlie9,Charlie9,Charlie9,Charlie9,Charlie9,Charlie9,Charlie9,Charlie9,Charlie9,Charlie9,Charlie9,Charlie9,Charlie9,Charlie9,Charlie9,Charlie9	DTWD2,FBXW7,GPR26,HES1,HHAT,NPEPPS,RHOU,ZBED3
GO Biological Process	GO:0007098	centrosome cycle	440	9.771686e-3	1.000000e+0	2.865547e-1	2.132303e+0	6.096695e+0	13	5.453216e-3	1.162791e-2	413	1.364187e-2	1.000000e+0	4.262011e-1	2.032767e+0	5.903283e+0	12	73	8.000000e-3	1.643836e-1	Charlie9,Charlie9,Charlie9,Charlie9,Charlie9,Charlie9,Charlie9,Charlie9,Charlie9,Charlie9,Charlie9,Charlie9,Charlie9	BRCA2,CDK5RAP2,CENPJ,CROCC,CTNNB1,GADD45A,NEK2,PPP1R12A,ROCK2,SDCCAG8,SSX2IP,TUBE1
GO Biological Process	GO:0009215	purine deoxyribonucleoside triphosphate metabolic process	441	9.835689e-3	1.000000e+0	2.877775e-1	4.878035e+0	8.200024e-1	4	7.334547e-4	3.577818e-3	2182	1.610817e-1	1.000000e+0	9.525377e-1	2.748000e+0	7.278020e-1	2	9	1.333333e-3	2.222222e-1	Charlie9,Charlie9,Charlie9,Charlie9	ADA,ADK
GO Biological Process	GO:0030433	ER-associated ubiquitin-dependent protein catabolic process	442	9.898148e-3	1.000000e+0	2.889498e-1	2.303529e+0	4.775282e+0	11	4.271272e-3	9.838998e-3	2863	2.247934e-1	1.000000e+0	1.000000e+0	1.374000e+0	5.822416e+0	8	72	5.333333e-3	1.111111e-1	Charlie9,Charlie9,Charlie9,Charlie9,Charlie9,Charlie9,Charlie9,Charlie9,Charlie9,Charlie9,Charlie9	DERL1,PSMC4,SEL1L,STT3B,TRIM25,UBE2J1,UBQLN1,UGGT1
GO Biological Process	GO:0050856	regulation of T cell receptor signaling pathway	443	9.936751e-3	1.000000e+0	2.894219e-1	2.750933e+0	2.908104e+0	8	2.601166e-3	7.155635e-3	2250	1.621368e-1	1.000000e+0	9.298005e-1	1.717500e+0	2.911208e+0	5	36	3.333333e-3	1.388889e-1	Charlie9,Charlie9,Charlie9,Charlie9,Charlie9,Charlie9,Charlie9,Charlie9	ADA,LGALS3,PAWR,PTPN2,PVRL2
GO Biological Process	GO:0071229	cellular response to acid chemical	444	9.943525e-3	1.000000e+0	2.889669e-1	1.478435e+0	2.773202e+1	41	2.480503e-2	3.667263e-2	783	4.119325e-2	1.000000e+0	6.788206e-1	1.466072e+0	1.568818e+1	23	194	1.533333e-2	1.185567e-1	Charlie9,Charlie9,Charlie9,Charlie9,Charlie9,Charlie9,Charlie9,Charlie9,Charlie9,Charlie9,Charlie9,Charlie9,Charlie9,Charlie9,Charlie9,Charlie9,Charlie9,Charlie9,Charlie9,Charlie9,Charlie9,Charlie9,Charlie9,Charlie9,Charlie9,Charlie9,Charlie9,Charlie9,Charlie9,Charlie9,Charlie9,Charlie9,Charlie9,Charlie9,Charlie9,Charlie9,Charlie9,Charlie9,Charlie9,Charlie9,Charlie9	ABL2,APOB,BRINP3,CYP26B1,DNMT3A,EGFR,FGFR2,FZD10,GLRA1,LDLR,LYN,NTRK2,OPA1,OSR1,PDGFD,PDGFRA,PDK4,PTK7,RRAGC,RRAGD,SERPINF1,SETX,SNRNP70
GO Biological Process	GO:0070633	transepithelial transport	445	9.947716e-3	1.000000e+0	2.884391e-1	3.002199e+0	2.331624e+0	7	2.085531e-3	6.261181e-3	848	5.221182e-2	1.000000e+0	7.944447e-1	2.748000e+0	1.455604e+0	4	18	2.666667e-3	2.222222e-1	Charlie9,Charlie9,Charlie9,Charlie9,Charlie9,Charlie9,Charlie9	CFTR,EDNRB,ITPR1,SLC23A2
GO Biological Process	GO:0033144	negative regulation of intracellular steroid hormone receptor signaling pathway	446	9.995465e-3	1.000000e+0	2.891737e-1	2.300230e+0	4.782131e+0	11	4.277398e-3	9.838998e-3	4721	4.848330e-1	1.000000e+0	1.000000e+0	1.159312e+0	2.587741e+0	3	32	2.000000e-3	9.375000e-2	Charlie9,Charlie9,Charlie9,Charlie9,Charlie9,Charlie9,Charlie9,Charlie9,Charlie9,Charlie9,Charlie9	ISL1,SMARCA4,STRN3
GO Biological Process	GO:0045714	regulation of low-density lipoprotein particle receptor biosynthetic process	447	1.006250e-2	1.000000e+0	2.904618e-1	6.859244e+0	4.373660e-1	3	3.912039e-4	2.683363e-3	5033	5.319077e-1	1.000000e+0	1.000000e+0	1.374000e+0	7.278020e-1	1	9	6.666667e-4	1.111111e-1	Charlie9,Charlie9,Charlie9	ITGB3
GO Biological Process	GO:0003085	negative regulation of systemic arterial blood pressure	448	1.007895e-2	1.000000e+0	2.902873e-1	2.994410e+0	2.337689e+0	7	2.090956e-3	6.261181e-3	1662	1.156879e-1	1.000000e+0	8.981474e-1	2.473200e+0	1.213003e+0	3	15	2.000000e-3	2.000000e-1	Charlie9,Charlie9,Charlie9,Charlie9,Charlie9,Charlie9,Charlie9	ADRA1A,ADRB1,BMPR2
GO Biological Process	GO:0042180	cellular ketone metabolic process	449	1.020363e-2	1.000000e+0	2.932237e-1	2.199009e+0	5.457003e+0	12	4.881040e-3	1.073345e-2	2529	2.137632e-1	1.000000e+0	1.000000e+0	1.393352e+0	5.741549e+0	8	71	5.333333e-3	1.126761e-1	Charlie9,Charlie9,Charlie9,Charlie9,Charlie9,Charlie9,Charlie9,Charlie9,Charlie9,Charlie9,Charlie9,Charlie9	ADCK3,ADM,CBR4,CCBL1,GOT2,HMGCR,KYNU,PDSS2
GO Biological Process	GO:0034446	substrate adhesion-dependent cell spreading	450	1.020999e-2	1.000000e+0	2.927544e-1	2.293076e+0	4.797050e+0	11	4.290742e-3	9.838998e-3	2381	1.899862e-1	1.000000e+0	1.000000e+0	1.627105e+0	3.072942e+0	5	38	3.333333e-3	1.315789e-1	Charlie9,Charlie9,Charlie9,Charlie9,Charlie9,Charlie9,Charlie9,Charlie9,Charlie9,Charlie9,Charlie9	ABL1,ITGB3,RADIL,SRGAP2,TYRO3
GO Biological Process	GO:1902227	negative regulation of macrophage colony-stimulating factor signaling pathway	451	1.022474e-2	1.000000e+0	2.925273e-1	1.330156e+1	1.503583e-1	2	1.344887e-4	1.788909e-3	1923	1.551983e-1	1.000000e+0	1.000000e+0	6.183000e+0	1.617338e-1	1	2	6.666667e-4	5.000000e-1	Charlie9,Charlie9	PTPN2
GO Biological Process	GO:0030949	positive regulation of vascular endothelial growth factor receptor signaling pathway	452	1.036575e-2	1.000000e+0	2.959055e-1	2.977777e+0	2.350747e+0	7	2.102636e-3	6.261181e-3	604	2.823529e-2	1.000000e+0	6.031787e-1	3.297600e+0	1.213003e+0	4	15	2.666667e-3	2.666667e-1	Charlie9,Charlie9,Charlie9,Charlie9,Charlie9,Charlie9,Charlie9	FGF9,GRB10,ITGB3,PRKCB
GO Biological Process	GO:0097352	autophagosome maturation	453	1.042039e-2	1.000000e+0	2.968086e-1	3.863905e+0	1.294028e+0	5	1.157449e-3	4.472272e-3	1849	1.388855e-1	1.000000e+0	9.691939e-1	1.978560e+0	2.021672e+0	4	25	2.666667e-3	1.600000e-1	Charlie9,Charlie9,Charlie9,Charlie9,Charlie9	EPG5,LIX1,SNX14,UBQLN1
GO Biological Process	GO:1903923	positive regulation of protein processing in phagocytic vesicle	454	1.045171e-2	1.000000e+0	2.970450e-1	1.314879e+1	1.521052e-1	2	1.360512e-4	1.788909e-3	1923	1.551983e-1	1.000000e+0	1.000000e+0	6.183000e+0	1.617338e-1	1	2	6.666667e-4	5.000000e-1	Charlie9,Charlie9	MYH9
GO Biological Process	GO:0046128	purine ribonucleoside metabolic process	455	1.045948e-2	1.000000e+0	2.966125e-1	1.507838e+0	2.453845e+1	37	2.194852e-2	3.309481e-2	5141	5.332537e-1	1.000000e+0	1.000000e+0	9.984969e-1	2.603914e+1	26	322	1.733333e-2	8.074534e-2	Charlie9,Charlie9,Charlie9,Charlie9,Charlie9,Charlie9,Charlie9,Charlie9,Charlie9,Charlie9,Charlie9,Charlie9,Charlie9,Charlie9,Charlie9,Charlie9,Charlie9,Charlie9,Charlie9,Charlie9,Charlie9,Charlie9,Charlie9,Charlie9,Charlie9,Charlie9,Charlie9,Charlie9,Charlie9,Charlie9,Charlie9,Charlie9,Charlie9,Charlie9,Charlie9,Charlie9,Charlie9	ADA,ADK,ADSL,AMPD3,BID,BPGM,CARD11,CASK,COX6C,GPHN,HMGCR,MBIP,MOCS1,MPP1,NDUFA5,NDUFB9,NDUFV2,NT5C3A,NT5E,OLA1,OPA1,PMPCB,PRKAG2,PRPS2,SNCA,UQCRB
GO Biological Process	GO:0000226	microtubule cytoskeleton organization	456	1.048865e-2	1.000000e+0	2.967874e-1	1.403643e+0	3.704645e+1	52	3.313636e-2	4.651163e-2	2440	1.915220e-1	1.000000e+0	1.000000e+0	1.166604e+0	3.000162e+1	35	371	2.333333e-2	9.433962e-2	Charlie9,Charlie9,Charlie9,Charlie9,Charlie9,Charlie9,Charlie9,Charlie9,Charlie9,Charlie9,Charlie9,Charlie9,Charlie9,Charlie9,Charlie9,Charlie9,Charlie9,Charlie9,Charlie9,Charlie9,Charlie9,Charlie9,Charlie9,Charlie9,Charlie9,Charlie9,Charlie9,Charlie9,Charlie9,Charlie9,Charlie9,Charlie9,Charlie9,Charlie9,Charlie9,Charlie9,Charlie9,Charlie9,Charlie9,Charlie9,Charlie9,Charlie9,Charlie9,Charlie9,Cha…	BICD1,BRCA2,CC2D2A,CCDC63,CCDC8,CCSER2,CDK5RAP2,CENPA,CENPJ,CNTLN,CROCC,CTNNB1,EFHC1,FOPNL,GADD45A,MAP9,MARK1,MCPH1,MYH9,MZT1,NEK2,NEK7,PPP1R12A,RAB11A,RACGAP1,RANBP3L,ROCK2,SDCCAG8,SOGA2,SRGAP2,SSX2IP,STMN4,TRIM36,TTLL5,TUBE1
GO Biological Process	GO:0007599	hemostasis	457	1.058037e-2	1.000000e+0	2.987276e-1	1.457435e+0	2.950388e+1	43	2.638988e-2	3.846154e-2	957	5.907746e-2	1.000000e+0	7.965271e-1	1.324929e+0	2.490700e+1	33	308	2.200000e-2	1.071429e-1	Charlie9,Charlie9,Charlie9,Charlie9,Charlie9,Charlie9,Charlie9,Charlie9,Charlie9,Charlie9,Charlie9,Charlie9,Charlie9,Charlie9,Charlie9,Charlie9,Charlie9,Charlie9,Charlie9,Charlie9,Charlie9,Charlie9,Charlie9,Charlie9,Charlie9,Charlie9,Charlie9,Charlie9,Charlie9,Charlie9,Charlie9,Charlie9,Charlie9,Charlie9,Charlie9,Charlie9,Charlie9,Charlie9,Charlie9,Charlie9,Charlie9,Charlie9,Charlie9	CBX5,CD9,DGKD,DGKH,DOCK1,DOCK8,F2R,F2RL2,GATA3,GNA12,ITGB3,ITPR1,ITPR2,ITPR3,LYN,MYH9,MYL12A,P2RX5,P2RY1,P2RY12,PDGFD,PDGFRA,PRKCB,PRKCQ,RAP2B,SERPINA10,SH2B3,SHH,SLC7A11,SRF,TYRO3,YWHAZ,ZFPM2
GO Biological Process	GO:0022600	digestive system process	458	1.081088e-2	1.000000e+0	3.045694e-1	2.038288e+0	6.868508e+0	14	6.143567e-3	1.252236e-2	6263	7.603583e-1	1.000000e+0	1.000000e+0	7.851429e-1	5.094614e+0	4	63	2.666667e-3	6.349206e-2	Charlie9,Charlie9,Charlie9,Charlie9,Charlie9,Charlie9,Charlie9,Charlie9,Charlie9,Charlie9,Charlie9,Charlie9,Charlie9,Charlie9	CHRM5,LDLR,SCARB1,VIL1
GO Biological Process	GO:0050854	regulation of antigen receptor-mediated signaling pathway	459	1.081948e-2	1.000000e+0	3.041476e-1	2.103824e+0	6.179225e+0	13	5.527035e-3	1.162791e-2	372	1.043002e-2	1.000000e+0	3.617703e-1	2.290000e+0	4.366812e+0	10	54	6.666667e-3	1.851852e-1	Charlie9,Charlie9,Charlie9,Charlie9,Charlie9,Charlie9,Charlie9,Charlie9,Charlie9,Charlie9,Charlie9,Charlie9,Charlie9	ADA,LGALS3,LYN,PAWR,PLCL2,PRKCB,PTPN2,PTPRC,PVRL2,RUNX1
GO Biological Process	GO:0043686	co-translational protein modification	460	1.084610e-2	1.000000e+0	3.042331e-1	6.669677e+0	4.497969e-1	3	4.023228e-4	2.683363e-3	2637	2.235222e-1	1.000000e+0	1.000000e+0	4.122000e+0	2.426007e-1	1	3	6.666667e-4	3.333333e-1	Charlie9,Charlie9,Charlie9	STT3B
GO Biological Process	GO:0016569	covalent chromatin modification	461	1.085832e-2	1.000000e+0	3.039152e-1	1.333120e+0	5.175828e+1	69	4.629542e-2	6.171735e-2	599	2.696537e-2	1.000000e+0	5.808584e-1	1.318337e+0	3.792657e+1	50	469	3.333333e-2	1.066098e-1	Charlie9,Charlie9,Charlie9,Charlie9,Charlie9,Charlie9,Charlie9,Charlie9,Charlie9,Charlie9,Charlie9,Charlie9,Charlie9,Charlie9,Charlie9,Charlie9,Charlie9,Charlie9,Charlie9,Charlie9,Charlie9,Charlie9,Charlie9,Charlie9,Charlie9,Charlie9,Charlie9,Charlie9,Charlie9,Charlie9,Charlie9,Charlie9,Charlie9,Charlie9,Charlie9,Charlie9,Charlie9,Charlie9,Charlie9,Charlie9,Charlie9,Charlie9,Charlie9,Charlie9,Cha…	AEBP2,ARID1B,ARID5B,BEND3,BRCA2,BRMS1L,CCNA2,CDY1,CHD1,DNAJC2,DNMT3A,HDAC9,HLTF,HMGA2,HMGN3,IKZF1,ING2,JADE1,JARID2,KAT6B,KDM6A,KMT2E,MAP3K7,MBD2,MBIP,MYOD1,NCOA3,POLE4,PRDM13,PRDM5,PRDM9,PRKCB,PRMT8,RBBP7,REST,SATB2,SETD8,SMARCA1,SMARCA4,SMYD2,SPIN1,SUV39H2,TAF5L,TBL1XR1,TET1,TLK2,UBE2E1,VRK1,WDR61,ZMYND8
GO Biological Process	GO:0071539	protein localization to centrosome	462	1.088314e-2	1.000000e+0	3.039506e-1	2.949041e+0	2.373653e+0	7	2.123124e-3	6.261181e-3	2308	1.740315e-1	1.000000e+0	9.729326e-1	2.061000e+0	1.455604e+0	3	18	2.000000e-3	1.666667e-1	Charlie9,Charlie9,Charlie9,Charlie9,Charlie9,Charlie9,Charlie9	CCDC41,MCPH1,SNX10
GO Biological Process	GO:0030100	regulation of endocytosis	463	1.095321e-2	1.000000e+0	3.052468e-1	1.493867e+0	2.543735e+1	38	2.275255e-2	3.398927e-2	1877	1.455031e-1	1.000000e+0	1.000000e+0	1.271271e+0	1.730552e+1	22	214	1.466667e-2	1.028037e-1	Charlie9,Charlie9,Charlie9,Charlie9,Charlie9,Charlie9,Charlie9,Charlie9,Charlie9,Charlie9,Charlie9,Charlie9,Charlie9,Charlie9,Charlie9,Charlie9,Charlie9,Charlie9,Charlie9,Charlie9,Charlie9,Charlie9,Charlie9,Charlie9,Charlie9,Charlie9,Charlie9,Charlie9,Charlie9,Charlie9,Charlie9,Charlie9,Charlie9,Charlie9,Charlie9,Charlie9,Charlie9,Charlie9	ABL1,ABL2,ANKFY1,ATG3,ATXN2,BICD1,BIN1,CAMK1D,CD300LF,CD47,HMGB1,LDLR,LGALS3,MBL2,NLGN1,NTF3,OPHN1,RAPGEF1,SCARB1,SH3GL2,SNCA,TULP1
GO Biological Process	GO:0033044	regulation of chromosome organization	464	1.101469e-2	1.000000e+0	3.062986e-1	1.643428e+0	1.582059e+1	26	1.415080e-2	2.325581e-2	2376	1.872438e-1	1.000000e+0	1.000000e+0	1.276490e+0	1.253437e+1	16	155	1.066667e-2	1.032258e-1	Charlie9,Charlie9,Charlie9,Charlie9,Charlie9,Charlie9,Charlie9,Charlie9,Charlie9,Charlie9,Charlie9,Charlie9,Charlie9,Charlie9,Charlie9,Charlie9,Charlie9,Charlie9,Charlie9,Charlie9,Charlie9,Charlie9,Charlie9,Charlie9,Charlie9,Charlie9	AXIN2,CTNNB1,DCP2,DDX11,DKC1,GNL3,HECW2,HNRNPA1,MAD2L1,MCPH1,MYC,NEK2,NEK7,PRKCQ,PTTG2,RMI2
GO Biological Process	GO:0046890	regulation of lipid biosynthetic process	465	1.103738e-2	1.000000e+0	3.062695e-1	1.625937e+0	1.660581e+1	27	1.485314e-2	2.415027e-2	3061	2.601028e-1	1.000000e+0	1.000000e+0	1.199127e+0	1.334304e+1	16	165	1.066667e-2	9.696970e-2	Charlie9,Charlie9,Charlie9,Charlie9,Charlie9,Charlie9,Charlie9,Charlie9,Charlie9,Charlie9,Charlie9,Charlie9,Charlie9,Charlie9,Charlie9,Charlie9,Charlie9,Charlie9,Charlie9,Charlie9,Charlie9,Charlie9,Charlie9,Charlie9,Charlie9,Charlie9,Charlie9	APOA1,APOB,BMP5,CCDC3,CNEP1R1,FBXW7,FGF1,GFI1,HMGCR,LDLR,LPGAT1,PDK4,PRKAG2,PROX1,REST,SCARB1
GO Biological Process	GO:0033363	secretory granule organization	466	1.108076e-2	1.000000e+0	3.068134e-1	2.517061e+0	3.575599e+0	9	3.198211e-3	8.050089e-3	1652	1.121080e-1	1.000000e+0	8.756232e-1	1.932188e+0	2.587741e+0	5	32	3.333333e-3	1.562500e-1	Charlie9,Charlie9,Charlie9,Charlie9,Charlie9,Charlie9,Charlie9,Charlie9,Charlie9	F2R,LYST,PVRL2,RAB38,SNX19
GO Biological Process	GO:0055003	cardiac myofibril assembly	467	1.125305e-2	1.000000e+0	3.109167e-1	2.929422e+0	2.389550e+0	7	2.137343e-3	6.261181e-3	243	5.183887e-3	1.000000e+0	2.752580e-1	4.122000e+0	1.213003e+0	5	15	3.333333e-3	3.333333e-1	Charlie9,Charlie9,Charlie9,Charlie9,Charlie9,Charlie9,Charlie9	MYL2,NEBL,PDGFRA,PROX1,SRF
GO Biological Process	GO:0006552	leucine catabolic process	468	1.128110e-2	1.000000e+0	3.110257e-1	6.572127e+0	4.564732e-1	3	4.082945e-4	2.683363e-3	905	5.542276e-2	1.000000e+0	7.901877e-1	4.946400e+0	4.043345e-1	2	5	1.333333e-3	4.000000e-1	Charlie9,Charlie9,Charlie9	AUH,HMGCL
GO Biological Process	GO:0042594	response to starvation	469	1.149217e-2	1.000000e+0	3.161694e-1	1.575721e+0	1.903890e+1	30	1.702943e-2	2.683363e-2	2874	2.276772e-1	1.000000e+0	1.000000e+0	1.222221e+0	1.390911e+1	17	172	1.133333e-2	9.883721e-2	Charlie9,Charlie9,Charlie9,Charlie9,Charlie9,Charlie9,Charlie9,Charlie9,Charlie9,Charlie9,Charlie9,Charlie9,Charlie9,Charlie9,Charlie9,Charlie9,Charlie9,Charlie9,Charlie9,Charlie9,Charlie9,Charlie9,Charlie9,Charlie9,Charlie9,Charlie9,Charlie9,Charlie9,Charlie9,Charlie9	ADM,ADSL,ATG7,BMPR2,CDKN1A,DAP,EIF2S1,FOXO1,HMGCL,HNRNPA1,MYOD1,PDK4,RNF152,RRAGC,RRAGD,SLC38A2,WNT2B
GO Biological Process	GO:1990108	protein linear deubiquitination	470	1.153875e-2	1.000000e+0	3.167755e-1	6.516676e+0	4.603574e-1	3	4.117687e-4	2.683363e-3	1923	1.551983e-1	1.000000e+0	1.000000e+0	6.183000e+0	1.617338e-1	1	2	6.666667e-4	5.000000e-1	Charlie9,Charlie9,Charlie9	FAM105B
GO Biological Process	GO:0042278	purine nucleoside metabolic process	471	1.156397e-2	1.000000e+0	3.167939e-1	1.497195e+0	2.471289e+1	37	2.210455e-2	3.309481e-2	5220	5.529837e-1	1.000000e+0	1.000000e+0	9.892800e-1	2.628174e+1	26	325	1.733333e-2	8.000000e-2	Charlie9,Charlie9,Charlie9,Charlie9,Charlie9,Charlie9,Charlie9,Charlie9,Charlie9,Charlie9,Charlie9,Charlie9,Charlie9,Charlie9,Charlie9,Charlie9,Charlie9,Charlie9,Charlie9,Charlie9,Charlie9,Charlie9,Charlie9,Charlie9,Charlie9,Charlie9,Charlie9,Charlie9,Charlie9,Charlie9,Charlie9,Charlie9,Charlie9,Charlie9,Charlie9,Charlie9,Charlie9	ADA,ADK,ADSL,AMPD3,BID,BPGM,CARD11,CASK,COX6C,GPHN,HMGCR,MBIP,MOCS1,MPP1,NDUFA5,NDUFB9,NDUFV2,NT5C3A,NT5E,OLA1,OPA1,PMPCB,PRKAG2,PRPS2,SNCA,UQCRB
GO Biological Process	GO:0000398	mRNA splicing, via spliceosome	472	1.156507e-2	1.000000e+0	3.161528e-1	1.526917e+0	2.226709e+1	34	1.991690e-2	3.041145e-2	4348	4.206812e-1	1.000000e+0	1.000000e+0	1.056171e+0	2.272360e+1	24	281	1.600000e-2	8.540925e-2	Charlie9,Charlie9,Charlie9,Charlie9,Charlie9,Charlie9,Charlie9,Charlie9,Charlie9,Charlie9,Charlie9,Charlie9,Charlie9,Charlie9,Charlie9,Charlie9,Charlie9,Charlie9,Charlie9,Charlie9,Charlie9,Charlie9,Charlie9,Charlie9,Charlie9,Charlie9,Charlie9,Charlie9,Charlie9,Charlie9,Charlie9,Charlie9,Charlie9,Charlie9	AQR,BCAS2,BUD13,CCAR1,CDC5L,CWC22,DCPS,ELAVL2,HNRNPA1,ISY1,LSM6,NOVA1,PABPC1,PPWD1,PRPF40A,PSIP1,RSRC1,SETX,SF3B5,SNRNP70,SRPK2,SRSF3,TGS1,TRA2B
GO Biological Process	GO:2000426	negative regulation of apoptotic cell clearance	473	1.171195e-2	1.000000e+0	3.194911e-1	1.238293e+1	1.615127e-1	2	1.444658e-4	1.788909e-3	271	6.535447e-3	1.000000e+0	3.111693e-1	1.236600e+1	1.617338e-1	2	2	1.333333e-3	1.000000e+0	Charlie9,Charlie9	CD300LF,HMGB1
GO Biological Process	GO:1902806	regulation of cell cycle G1/S phase transition	474	1.173787e-2	1.000000e+0	3.195227e-1	1.634342e+0	1.590854e+1	26	1.422947e-2	2.325581e-2	3113	2.714552e-1	1.000000e+0	1.000000e+0	1.196710e+0	1.253437e+1	15	155	1.000000e-2	9.677419e-2	Charlie9,Charlie9,Charlie9,Charlie9,Charlie9,Charlie9,Charlie9,Charlie9,Charlie9,Charlie9,Charlie9,Charlie9,Charlie9,Charlie9,Charlie9,Charlie9,Charlie9,Charlie9,Charlie9,Charlie9,Charlie9,Charlie9,Charlie9,Charlie9,Charlie9,Charlie9	BID,CDKN1A,CENPJ,CTDSP1,EGFR,FBXW7,GADD45A,JADE1,MTBP,MYO16,PLAGL1,PLCB1,RPS27L,SMARCA4,UBE2E2
GO Biological Process	GO:1903364	positive regulation of cellular protein catabolic process	475	1.175464e-2	1.000000e+0	3.193055e-1	1.572867e+0	1.907345e+1	30	1.706033e-2	2.683363e-2	5610	6.187707e-1	1.000000e+0	1.000000e+0	9.512308e-1	1.576904e+1	15	195	1.000000e-2	7.692308e-2	Charlie9,Charlie9,Charlie9,Charlie9,Charlie9,Charlie9,Charlie9,Charlie9,Charlie9,Charlie9,Charlie9,Charlie9,Charlie9,Charlie9,Charlie9,Charlie9,Charlie9,Charlie9,Charlie9,Charlie9,Charlie9,Charlie9,Charlie9,Charlie9,Charlie9,Charlie9,Charlie9,Charlie9,Charlie9,Charlie9	BBS7,FBXL5,FBXW7,LDLR,MAD2L1,NUB1,OSBPL7,PRICKLE1,PSMC4,RNF144A,TRIB1,TRIB2,UBE2E1,UBQLN1,UQCC2
GO Biological Process	GO:0060606	tube closure	476	1.197384e-2	1.000000e+0	3.245766e-1	1.738191e+0	1.208153e+1	21	1.080638e-2	1.878354e-2	359	9.757633e-3	1.000000e+0	3.507040e-1	1.989931e+0	7.035420e+0	14	87	9.333333e-3	1.609195e-1	Charlie9,Charlie9,Charlie9,Charlie9,Charlie9,Charlie9,Charlie9,Charlie9,Charlie9,Charlie9,Charlie9,Charlie9,Charlie9,Charlie9,Charlie9,Charlie9,Charlie9,Charlie9,Charlie9,Charlie9,Charlie9	ABL1,ADM,BMP4,CC2D2A,COBL,DLC1,FZD1,IFT57,KDM6A,LRP2,PRICKLE1,PTK7,SHROOM3,TRAF6
GO Biological Process	GO:0000375	RNA splicing, via transesterification reactions	477	1.200841e-2	1.000000e+0	3.248313e-1	1.522632e+0	2.232975e+1	34	1.997294e-2	3.041145e-2	4437	4.418004e-1	1.000000e+0	1.000000e+0	1.045014e+0	2.296620e+1	24	284	1.600000e-2	8.450704e-2	Charlie9,Charlie9,Charlie9,Charlie9,Charlie9,Charlie9,Charlie9,Charlie9,Charlie9,Charlie9,Charlie9,Charlie9,Charlie9,Charlie9,Charlie9,Charlie9,Charlie9,Charlie9,Charlie9,Charlie9,Charlie9,Charlie9,Charlie9,Charlie9,Charlie9,Charlie9,Charlie9,Charlie9,Charlie9,Charlie9,Charlie9,Charlie9,Charlie9,Charlie9	AQR,BCAS2,BUD13,CCAR1,CDC5L,CWC22,DCPS,ELAVL2,HNRNPA1,ISY1,LSM6,NOVA1,PABPC1,PPWD1,PRPF40A,PSIP1,RSRC1,SETX,SF3B5,SNRNP70,SRPK2,SRSF3,TGS1,TRA2B
GO Biological Process	GO:0021796	cerebral cortex regionalization	478	1.209928e-2	1.000000e+0	3.266046e-1	3.720260e+0	1.343992e+0	5	1.202140e-3	4.472272e-3	1557	1.044893e-1	1.000000e+0	8.659123e-1	3.533143e+0	5.660683e-1	2	7	1.333333e-3	2.857143e-1	Charlie9,Charlie9,Charlie9,Charlie9,Charlie9	DMRTA2,TRA2B
GO Biological Process	GO:0048246	macrophage chemotaxis	479	1.210595e-2	1.000000e+0	3.261024e-1	3.719738e+0	1.344181e+0	5	1.202308e-3	4.472272e-3	3160	2.836944e-1	1.000000e+0	1.000000e+0	1.902462e+0	1.051270e+0	2	13	1.333333e-3	1.538462e-1	Charlie9,Charlie9,Charlie9,Charlie9,Charlie9	EDNRB,LGALS3
GO Biological Process	GO:0009896	positive regulation of catabolic process	480	1.219683e-2	1.000000e+0	3.278660e-1	1.396438e+0	3.652150e+1	51	3.266681e-2	4.561717e-2	4438	4.418732e-1	1.000000e+0	1.000000e+0	1.039461e+0	2.789908e+1	29	345	1.933333e-2	8.405797e-2	Charlie9,Charlie9,Charlie9,Charlie9,Charlie9,Charlie9,Charlie9,Charlie9,Charlie9,Charlie9,Charlie9,Charlie9,Charlie9,Charlie9,Charlie9,Charlie9,Charlie9,Charlie9,Charlie9,Charlie9,Charlie9,Charlie9,Charlie9,Charlie9,Charlie9,Charlie9,Charlie9,Charlie9,Charlie9,Charlie9,Charlie9,Charlie9,Charlie9,Charlie9,Charlie9,Charlie9,Charlie9,Charlie9,Charlie9,Charlie9,Charlie9,Charlie9,Charlie9,Charlie9,Cha…	APOA1,ATG7,BBS7,EDEM2,EGLN2,FBXL5,FBXW7,FOXO1,HMGB1,IRS1,IRS2,LDLR,MAD2L1,NEDD4,NUB1,OSBPL7,PABPC1,PRICKLE1,PRR5L,PSMC4,RNF144A,SNCA,TNRC6B,TRIB1,TRIB2,TRIM32,UBE2E1,UBQLN1,UQCC2
GO Biological Process	GO:0042073	intraciliary transport	481	1.242653e-2	1.000000e+0	3.333462e-1	2.468661e+0	3.645701e+0	9	3.260913e-3	8.050089e-3	1503	9.763277e-2	1.000000e+0	8.381608e-1	1.766571e+0	3.962478e+0	7	49	4.666667e-3	1.428571e-1	Charlie9,Charlie9,Charlie9,Charlie9,Charlie9,Charlie9,Charlie9,Charlie9,Charlie9	DYNC2H1,IFT57,IFT81,KIFAP3,SSX2IP,TTC26,TTC30A
GO Biological Process	GO:0060829	negative regulation of canonical Wnt signaling pathway involved in neural plate anterior/posterior pattern formation	482	1.245205e-2	1.000000e+0	3.333378e-1	6.332638e+0	4.737362e-1	3	4.237354e-4	2.683363e-3	1170	8.086689e-2	1.000000e+0	8.918167e-1	1.236600e+1	8.086689e-2	1	1	6.666667e-4	1.000000e+0	Charlie9,Charlie9,Charlie9	TBX18
GO Biological Process	GO:0051489	regulation of filopodium assembly	483	1.257889e-2	1.000000e+0	3.360361e-1	1.945308e+0	7.710860e+0	15	6.897013e-3	1.341682e-2	234	4.729608e-3	1.000000e+0	2.607954e-1	2.714488e+0	3.315543e+0	9	41	6.000000e-3	2.195122e-1	Charlie9,Charlie9,Charlie9,Charlie9,Charlie9,Charlie9,Charlie9,Charlie9,Charlie9,Charlie9,Charlie9,Charlie9,Charlie9,Charlie9,Charlie9	DNM3,GAP43,NLGN1,PPP1R9A,SRF,TENM1,TENM2,TGFB3,ZMYND8
GO Biological Process	GO:0010506	regulation of autophagy	484	1.269867e-2	1.000000e+0	3.385350e-1	1.462164e+0	2.735671e+1	40	2.446933e-2	3.577818e-2	1556	1.040679e-1	1.000000e+0	8.629744e-1	1.270479e+0	2.361313e+1	30	292	2.000000e-2	1.027397e-1	Charlie9,Charlie9,Charlie9,Charlie9,Charlie9,Charlie9,Charlie9,Charlie9,Charlie9,Charlie9,Charlie9,Charlie9,Charlie9,Charlie9,Charlie9,Charlie9,Charlie9,Charlie9,Charlie9,Charlie9,Charlie9,Charlie9,Charlie9,Charlie9,Charlie9,Charlie9,Charlie9,Charlie9,Charlie9,Charlie9,Charlie9,Charlie9,Charlie9,Charlie9,Charlie9,Charlie9,Charlie9,Charlie9,Charlie9,Charlie9	ABL1,ABL2,ATG7,C9orf72,DAP,DAPK1,EEF1A1,EPM2A,FBXW7,FOXO1,HMGB1,ITPR1,LEPR,MAP3K7,MTDH,NEDD4,OSBPL7,PRKAB1,PRKAG2,RAB3GAP2,RB1CC1,RHEB,RNF152,RRAGC,RRAGD,SNCA,SNRNP70,SOGA2,TLK2,USP10
GO Biological Process	GO:0033085	negative regulation of T cell differentiation in thymus	485	1.274627e-2	1.000000e+0	3.391033e-1	4.513828e+0	8.861657e-1	4	7.926348e-4	3.577818e-3	1742	1.320883e-1	1.000000e+0	9.783785e-1	3.091500e+0	6.469351e-1	2	8	1.333333e-3	2.500000e-1	Charlie9,Charlie9,Charlie9,Charlie9	BMP4,PTPN2
GO Biological Process	GO:0000188	inactivation of MAPK activity	486	1.284272e-2	1.000000e+0	3.409663e-1	2.454838e+0	3.666230e+0	9	3.279276e-3	8.050089e-3	896	5.426297e-2	1.000000e+0	7.814231e-1	2.378077e+0	2.102539e+0	5	26	3.333333e-3	1.923077e-1	Charlie9,Charlie9,Charlie9,Charlie9,Charlie9,Charlie9,Charlie9,Charlie9,Charlie9	DUSP10,MBIP,RGS4,SPRED1,SPRED2
GO Biological Process	GO:0006222	UMP biosynthetic process	487	1.292504e-2	1.000000e+0	3.424472e-1	3.658048e+0	1.366849e+0	5	1.222584e-3	4.472272e-3	2389	1.910638e-1	1.000000e+0	1.000000e+0	2.473200e+0	8.086689e-1	2	10	1.333333e-3	2.000000e-1	Charlie9,Charlie9,Charlie9,Charlie9,Charlie9	UCK1,UPP2
GO Biological Process	GO:0097291	renal phosphate ion absorption	488	1.302952e-2	1.000000e+0	3.445080e-1	7.624818e+1	1.311507e-2	1	1.173083e-5	8.944544e-4	1170	8.086689e-2	1.000000e+0	8.918167e-1	1.236600e+1	8.086689e-2	1	1	6.666667e-4	1.000000e+0	Charlie9	SLC9A3R1
GO Biological Process	GO:0046110	xanthine metabolic process	489	1.303496e-2	1.000000e+0	3.439470e-1	6.224303e+0	4.819817e-1	3	4.311106e-4	2.683363e-3	480	1.855063e-2	1.000000e+0	4.986641e-1	8.244000e+0	2.426007e-1	2	3	1.333333e-3	6.666667e-1	Charlie9,Charlie9,Charlie9	ADA,XDH
GO Biological Process	GO:0009141	nucleoside triphosphate metabolic process	490	1.325630e-2	1.000000e+0	3.490735e-1	1.585320e+0	1.766205e+1	28	1.579790e-2	2.504472e-2	5962	6.924463e-1	1.000000e+0	1.000000e+0	9.142179e-1	2.078279e+1	19	257	1.266667e-2	7.392996e-2	Charlie9,Charlie9,Charlie9,Charlie9,Charlie9,Charlie9,Charlie9,Charlie9,Charlie9,Charlie9,Charlie9,Charlie9,Charlie9,Charlie9,Charlie9,Charlie9,Charlie9,Charlie9,Charlie9,Charlie9,Charlie9,Charlie9,Charlie9,Charlie9,Charlie9,Charlie9,Charlie9,Charlie9	ADA,ADK,AMPD3,BID,BPGM,COX6C,GPHN,MBIP,MOCS1,NDUFA5,NDUFB9,NDUFV2,OLA1,OPA1,PMPCB,PRKAG2,SNCA,UCK1,UQCRB
GO Biological Process	GO:0006338	chromatin remodeling	491	1.328815e-2	1.000000e+0	3.491996e-1	1.600247e+0	1.687240e+1	27	1.509159e-2	2.415027e-2	2879	2.297230e-1	1.000000e+0	1.000000e+0	1.228919e+0	1.301957e+1	16	161	1.066667e-2	9.937888e-2	Charlie9,Charlie9,Charlie9,Charlie9,Charlie9,Charlie9,Charlie9,Charlie9,Charlie9,Charlie9,Charlie9,Charlie9,Charlie9,Charlie9,Charlie9,Charlie9,Charlie9,Charlie9,Charlie9,Charlie9,Charlie9,Charlie9,Charlie9,Charlie9,Charlie9,Charlie9,Charlie9	ARID1B,CENPA,CHD1,CTNNB1,GATA3,HMGA2,KDM6A,MBD2,MIS18BP1,MYC,RBBP7,SATB2,SMARCA1,SMARCA2,SMARCA4,SUV39H2
GO Biological Process	GO:0032025	response to cobalt ion	492	1.329301e-2	1.000000e+0	3.486173e-1	6.178379e+0	4.855642e-1	3	4.343150e-4	2.683363e-3	5285	5.697792e-1	1.000000e+0	1.000000e+0	1.236600e+0	8.086689e-1	1	10	6.666667e-4	1.000000e-1	Charlie9,Charlie9,Charlie9	SERPINF1
GO Biological Process	GO:0032259	methylation	493	1.338202e-2	1.000000e+0	3.502398e-1	1.456908e+0	2.745540e+1	40	2.455761e-2	3.577818e-2	476	1.831533e-2	1.000000e+0	4.964763e-1	1.449807e+0	2.345140e+1	34	290	2.266667e-2	1.172414e-1	Charlie9,Charlie9,Charlie9,Charlie9,Charlie9,Charlie9,Charlie9,Charlie9,Charlie9,Charlie9,Charlie9,Charlie9,Charlie9,Charlie9,Charlie9,Charlie9,Charlie9,Charlie9,Charlie9,Charlie9,Charlie9,Charlie9,Charlie9,Charlie9,Charlie9,Charlie9,Charlie9,Charlie9,Charlie9,Charlie9,Charlie9,Charlie9,Charlie9,Charlie9,Charlie9,Charlie9,Charlie9,Charlie9,Charlie9,Charlie9	BEND3,BHMT,C7orf60,C9orf114,C9orf41,DNMT3A,EEF1A1,FAM86A,FAM98B,KDM6A,KIAA1456,KMT2E,METTL20,MGMT,MTO1,NNMT,NSUN5,NSUN6,NSUN7,PRDM13,PRDM5,PRDM9,PRMT8,SETD4,SETD8,SMYD2,SMYD4,SUV39H2,TGS1,THUMPD2,TRMT10B,TRMT5,WDR61,ZFP57
GO Biological Process	GO:0019218	regulation of steroid metabolic process	494	1.342284e-2	1.000000e+0	3.505970e-1	1.744968e+0	1.146153e+1	20	1.025182e-2	1.788909e-2	4002	3.758174e-1	1.000000e+0	1.000000e+0	1.145000e+0	8.733624e+0	10	108	6.666667e-3	9.259259e-2	Charlie9,Charlie9,Charlie9,Charlie9,Charlie9,Charlie9,Charlie9,Charlie9,Charlie9,Charlie9,Charlie9,Charlie9,Charlie9,Charlie9,Charlie9,Charlie9,Charlie9,Charlie9,Charlie9,Charlie9	APOA1,APOB,BMP5,FGF1,GFI1,HMGCR,KIT,LDLR,PROX1,REST
GO Biological Process	GO:0007050	cell cycle arrest	495	1.347132e-2	1.000000e+0	3.511524e-1	1.555602e+0	1.928513e+1	30	1.724967e-2	2.683363e-2	357	9.417311e-3	1.000000e+0	3.403685e-1	1.731240e+0	1.213003e+1	21	150	1.400000e-2	1.400000e-1	Charlie9,Charlie9,Charlie9,Charlie9,Charlie9,Charlie9,Charlie9,Charlie9,Charlie9,Charlie9,Charlie9,Charlie9,Charlie9,Charlie9,Charlie9,Charlie9,Charlie9,Charlie9,Charlie9,Charlie9,Charlie9,Charlie9,Charlie9,Charlie9,Charlie9,Charlie9,Charlie9,Charlie9,Charlie9,Charlie9	ABL1,APBB2,BRINP3,CDKN1A,CDKN3,ENSG00000091436,GADD45A,GAS1,JMY,KMT2E,MCPH1,MLF1,MTBP,MYC,PLAGL1,PRKAB1,PRKAG2,RHEB,RPRM,RRAGC,RRAGD
GO Biological Process	GO:2000318	positive regulation of T-helper 17 type immune response	496	1.352619e-2	1.000000e+0	3.518718e-1	4.433553e+0	9.022108e-1	4	8.069864e-4	3.577818e-3	1557	1.044893e-1	1.000000e+0	8.659123e-1	3.533143e+0	5.660683e-1	2	7	1.333333e-3	2.857143e-1	Charlie9,Charlie9,Charlie9,Charlie9	IL23R,PRKCQ
GO Biological Process	GO:0061440	kidney vasculature development	497	1.356173e-2	1.000000e+0	3.520865e-1	2.432063e+0	3.700562e+0	9	3.309984e-3	8.050089e-3	517	1.908187e-2	1.000000e+0	4.762348e-1	3.091500e+0	1.617338e+0	5	20	3.333333e-3	2.500000e-1	Charlie9,Charlie9,Charlie9,Charlie9,Charlie9,Charlie9,Charlie9,Charlie9,Charlie9	ANGPT2,BMP4,HES1,OSR1,PDGFRA
GO Biological Process	GO:0007497	posterior midgut development	498	1.356675e-2	1.000000e+0	3.515096e-1	6.130939e+0	4.893214e-1	3	4.376757e-4	2.683363e-3	1923	1.551983e-1	1.000000e+0	1.000000e+0	6.183000e+0	1.617338e-1	1	2	6.666667e-4	5.000000e-1	Charlie9,Charlie9,Charlie9	EDNRB
GO Biological Process	GO:0009948	anterior/posterior axis specification	499	1.361630e-2	1.000000e+0	3.520864e-1	1.926371e+0	7.786663e+0	15	6.964814e-3	1.341682e-2	528	1.989567e-2	1.000000e+0	4.862004e-1	2.182235e+0	4.124212e+0	9	51	6.000000e-3	1.764706e-1	Charlie9,Charlie9,Charlie9,Charlie9,Charlie9,Charlie9,Charlie9,Charlie9,Charlie9,Charlie9,Charlie9,Charlie9,Charlie9,Charlie9,Charlie9	BMP4,CTNNB1,HEY2,KDM6A,OTX2,RIPPLY1,SHH,SIX2,SRF
GO Biological Process	GO:0051458	corticotropin secretion	500	1.367946e-2	1.000000e+0	3.530121e-1	1.140597e+1	1.753467e-1	2	1.568396e-4	1.788909e-3	1923	1.551983e-1	1.000000e+0	1.000000e+0	6.183000e+0	1.617338e-1	1	2	6.666667e-4	5.000000e-1	Charlie9,Charlie9	CRHR1
GO Cellular Component	GO:0042612	MHC class I protein complex	1	7.364182e-55	1.226136e-51	1.226136e-51	1.070166e+2	3.083635e-1	33	2.758171e-4	2.951699e-2	28	4.660047e-3	1.000000e+0	2.771064e-1	7.419600e+0	4.043345e-1	3	5	2.000000e-3	6.000000e-1	Charlie9,Charlie9,Charlie9,Charlie9,Charlie9,Charlie9,Charlie9,Charlie9,Charlie9,Charlie9,Charlie9,Charlie9,Charlie9,Charlie9,Charlie9,Charlie9,Charlie9,Charlie9,Charlie9,Charlie9,Charlie9,Charlie9,Charlie9,Charlie9,Charlie9,Charlie9,Charlie9,Charlie9,Charlie9,Charlie9,Charlie9,Charlie9,Charlie9	HLA-B,HLA-F,HLA-G
GO Cellular Component	GO:0042611	MHC protein complex	2	1.551382e-44	2.583051e-41	1.291526e-41	5.158302e+1	6.397454e-1	33	5.722231e-4	2.951699e-2	233	2.165978e-1	1.000000e+0	1.000000e+0	1.854900e+0	1.617338e+0	3	20	2.000000e-3	1.500000e-1	Charlie9,Charlie9,Charlie9,Charlie9,Charlie9,Charlie9,Charlie9,Charlie9,Charlie9,Charlie9,Charlie9,Charlie9,Charlie9,Charlie9,Charlie9,Charlie9,Charlie9,Charlie9,Charlie9,Charlie9,Charlie9,Charlie9,Charlie9,Charlie9,Charlie9,Charlie9,Charlie9,Charlie9,Charlie9,Charlie9,Charlie9,Charlie9,Charlie9	HLA-B,HLA-F,HLA-G
GO Cellular Component	GO:0071556	integral component of lumenal side of endoplasmic reticulum membrane	3	1.456022e-38	2.424277e-35	8.080922e-36	3.367487e+1	9.799592e-1	33	8.765288e-4	2.951699e-2	303	2.610108e-1	1.000000e+0	1.000000e+0	1.686273e+0	1.779072e+0	3	22	2.000000e-3	1.363636e-1	Charlie9,Charlie9,Charlie9,Charlie9,Charlie9,Charlie9,Charlie9,Charlie9,Charlie9,Charlie9,Charlie9,Charlie9,Charlie9,Charlie9,Charlie9,Charlie9,Charlie9,Charlie9,Charlie9,Charlie9,Charlie9,Charlie9,Charlie9,Charlie9,Charlie9,Charlie9,Charlie9,Charlie9,Charlie9,Charlie9,Charlie9,Charlie9,Charlie9	HLA-B,HLA-F,HLA-G
GO Cellular Component	GO:0012507	ER to Golgi transport vesicle membrane	4	2.811416e-21	4.681008e-18	1.170252e-18	8.583080e+0	4.077790e+0	35	3.647398e-3	3.130590e-2	605	6.304583e-1	1.000000e+0	1.000000e+0	9.332830e-1	4.285945e+0	4	53	2.666667e-3	7.547170e-2	Charlie9,Charlie9,Charlie9,Charlie9,Charlie9,Charlie9,Charlie9,Charlie9,Charlie9,Charlie9,Charlie9,Charlie9,Charlie9,Charlie9,Charlie9,Charlie9,Charlie9,Charlie9,Charlie9,Charlie9,Charlie9,Charlie9,Charlie9,Charlie9,Charlie9,Charlie9,Charlie9,Charlie9,Charlie9,Charlie9,Charlie9,Charlie9,Charlie9,Charlie9,Charlie9	CNIH3,HLA-B,HLA-F,HLA-G
GO Cellular Component	GO:0030670	phagocytic vesicle membrane	5	1.355049e-20	2.256157e-17	4.512313e-18	7.284715e+0	5.216402e+0	38	4.665834e-3	3.398927e-2	322	2.838807e-1	1.000000e+0	1.000000e+0	1.311545e+0	5.337215e+0	7	66	4.666667e-3	1.060606e-1	Charlie9,Charlie9,Charlie9,Charlie9,Charlie9,Charlie9,Charlie9,Charlie9,Charlie9,Charlie9,Charlie9,Charlie9,Charlie9,Charlie9,Charlie9,Charlie9,Charlie9,Charlie9,Charlie9,Charlie9,Charlie9,Charlie9,Charlie9,Charlie9,Charlie9,Charlie9,Charlie9,Charlie9,Charlie9,Charlie9,Charlie9,Charlie9,Charlie9,Charlie9,Charlie9,Charlie9,Charlie9,Charlie9	ATG12,HLA-B,HLA-F,HLA-G,RAB38,RAB43,RAPGEF1
GO Cellular Component	GO:0031901	early endosome membrane	6	5.567556e-20	9.269981e-17	1.544997e-17	4.102167e+0	1.511396e+1	62	1.351875e-2	5.545617e-2	18	1.270368e-3	1.000000e+0	1.175090e-1	2.044772e+0	1.027010e+1	21	127	1.400000e-2	1.653543e-1	Charlie9,Charlie9,Charlie9,Charlie9,Charlie9,Charlie9,Charlie9,Charlie9,Charlie9,Charlie9,Charlie9,Charlie9,Charlie9,Charlie9,Charlie9,Charlie9,Charlie9,Charlie9,Charlie9,Charlie9,Charlie9,Charlie9,Charlie9,Charlie9,Charlie9,Charlie9,Charlie9,Charlie9,Charlie9,Charlie9,Charlie9,Charlie9,Charlie9,Charlie9,Charlie9,Charlie9,Charlie9,Charlie9,Charlie9,Charlie9,Charlie9,Charlie9,Charlie9,Charlie9,Cha…	APPL2,CFTR,EEA1,EGFR,EPHA4,FCGR1A,FCGR1B,FIG4,HLA-B,HLA-F,HLA-G,KCNH1,KIF16B,NTRK2,REP15,SNX16,SNX19,SNX27,SNX4,STEAP4,SYNDIG1
GO Cellular Component	GO:0030134	ER to Golgi transport vesicle	7	1.136778e-19	1.892735e-16	2.703908e-17	6.828984e+0	5.564518e+0	38	4.977207e-3	3.398927e-2	661	7.133955e-1	1.000000e+0	1.000000e+0	8.469863e-1	5.903283e+0	5	73	3.333333e-3	6.849315e-2	Charlie9,Charlie9,Charlie9,Charlie9,Charlie9,Charlie9,Charlie9,Charlie9,Charlie9,Charlie9,Charlie9,Charlie9,Charlie9,Charlie9,Charlie9,Charlie9,Charlie9,Charlie9,Charlie9,Charlie9,Charlie9,Charlie9,Charlie9,Charlie9,Charlie9,Charlie9,Charlie9,Charlie9,Charlie9,Charlie9,Charlie9,Charlie9,Charlie9,Charlie9,Charlie9,Charlie9,Charlie9,Charlie9	CNIH3,HLA-B,HLA-F,HLA-G,TEX261
GO Cellular Component	GO:0045335	phagocytic vesicle	8	2.455196e-19	4.087901e-16	5.109877e-17	5.598233e+0	7.859623e+0	44	7.030074e-3	3.935599e-2	449	4.081882e-1	1.000000e+0	1.000000e+0	1.124182e+0	8.005822e+0	9	99	6.000000e-3	9.090909e-2	Charlie9,Charlie9,Charlie9,Charlie9,Charlie9,Charlie9,Charlie9,Charlie9,Charlie9,Charlie9,Charlie9,Charlie9,Charlie9,Charlie9,Charlie9,Charlie9,Charlie9,Charlie9,Charlie9,Charlie9,Charlie9,Charlie9,Charlie9,Charlie9,Charlie9,Charlie9,Charlie9,Charlie9,Charlie9,Charlie9,Charlie9,Charlie9,Charlie9,Charlie9,Charlie9,Charlie9,Charlie9,Charlie9,Charlie9,Charlie9,Charlie9,Charlie9,Charlie9,Charlie9	ATG12,HLA-B,HLA-F,HLA-G,RAB11A,RAB38,RAB43,RAPGEF1,SRGAP2
GO Cellular Component	GO:0030666	endocytic vesicle membrane	9	2.610071e-18	4.345768e-15	4.828631e-16	3.591217e+0	1.837817e+1	66	1.643843e-2	5.903399e-2	36	9.826685e-3	1.000000e+0	4.544842e-1	1.700325e+0	1.293870e+1	22	160	1.466667e-2	1.375000e-1	Charlie9,Charlie9,Charlie9,Charlie9,Charlie9,Charlie9,Charlie9,Charlie9,Charlie9,Charlie9,Charlie9,Charlie9,Charlie9,Charlie9,Charlie9,Charlie9,Charlie9,Charlie9,Charlie9,Charlie9,Charlie9,Charlie9,Charlie9,Charlie9,Charlie9,Charlie9,Charlie9,Charlie9,Charlie9,Charlie9,Charlie9,Charlie9,Charlie9,Charlie9,Charlie9,Charlie9,Charlie9,Charlie9,Charlie9,Charlie9,Charlie9,Charlie9,Charlie9,Charlie9,Cha…	AP1S3,APOB,ATG12,CACNG3,CAMK2B,CAMK2D,CD9,EGFR,FCGR1A,FCGR1B,GRIA3,HLA-B,HLA-F,HLA-G,LDLR,NOSTRIN,RAB38,RAB43,RAPGEF1,SCARB1,SCARF1,SH3GL2
GO Cellular Component	GO:0055038	recycling endosome membrane	10	4.248469e-17	7.073701e-14	7.073701e-15	5.859968e+0	6.314028e+0	37	5.647610e-3	3.309481e-2	240	2.210829e-1	1.000000e+0	1.000000e+0	1.419049e+0	4.932880e+0	7	61	4.666667e-3	1.147541e-1	Charlie9,Charlie9,Charlie9,Charlie9,Charlie9,Charlie9,Charlie9,Charlie9,Charlie9,Charlie9,Charlie9,Charlie9,Charlie9,Charlie9,Charlie9,Charlie9,Charlie9,Charlie9,Charlie9,Charlie9,Charlie9,Charlie9,Charlie9,Charlie9,Charlie9,Charlie9,Charlie9,Charlie9,Charlie9,Charlie9,Charlie9,Charlie9,Charlie9,Charlie9,Charlie9,Charlie9,Charlie9	CFTR,HLA-B,HLA-F,HLA-G,RAB11A,RAB35,RAP2B
GO Cellular Component	GO:0005769	early endosome	11	3.150639e-16	5.245814e-13	4.768922e-14	2.529581e+0	3.834627e+1	97	3.429899e-2	8.676208e-2	14	1.000384e-3	1.000000e+0	1.189742e-1	1.631098e+0	2.636261e+1	43	326	2.866667e-2	1.319018e-1	Charlie9,Charlie9,Charlie9,Charlie9,Charlie9,Charlie9,Charlie9,Charlie9,Charlie9,Charlie9,Charlie9,Charlie9,Charlie9,Charlie9,Charlie9,Charlie9,Charlie9,Charlie9,Charlie9,Charlie9,Charlie9,Charlie9,Charlie9,Charlie9,Charlie9,Charlie9,Charlie9,Charlie9,Charlie9,Charlie9,Charlie9,Charlie9,Charlie9,Charlie9,Charlie9,Charlie9,Charlie9,Charlie9,Charlie9,Charlie9,Charlie9,Charlie9,Charlie9,Charlie9,Cha…	ADRB1,ANK2,ANKFY1,APOA1,APOB,APPL2,ASTN2,CFTR,CXCR4,DERL1,DYSF,EEA1,EGFR,EPHA4,F2R,FCGR1A,FCGR1B,FGD5,FIG4,HLA-B,HLA-F,HLA-G,HMGB1,KCNH1,KIF16B,LAPTM4B,LDLR,LNPEP,NTRK2,RAB38,RABGAP1L,RAPGEF1,REP15,RIN3,SH3GL2,SNX16,SNX19,SNX27,SNX4,STEAP4,SYNDIG1,TRIM27,USP10
GO Cellular Component	GO:0005736	DNA-directed RNA polymerase I complex	12	3.158569e-15	5.259017e-12	4.382514e-13	2.054782e+1	7.300044e-1	15	6.529556e-4	1.341682e-2	646	6.930199e-1	1.000000e+0	1.000000e+0	8.832857e-1	1.132137e+0	1	14	6.666667e-4	7.142857e-2	Charlie9,Charlie9,Charlie9,Charlie9,Charlie9,Charlie9,Charlie9,Charlie9,Charlie9,Charlie9,Charlie9,Charlie9,Charlie9,Charlie9,Charlie9	ZNRD1
GO Cellular Component	GO:0030139	endocytic vesicle	13	4.286743e-15	7.137427e-12	5.490329e-13	2.729402e+0	2.894407e+1	79	2.588915e-2	7.066190e-2	72	4.524832e-2	1.000000e+0	1.000000e+0	1.379108e+0	2.175319e+1	30	269	2.000000e-2	1.115242e-1	Charlie9,Charlie9,Charlie9,Charlie9,Charlie9,Charlie9,Charlie9,Charlie9,Charlie9,Charlie9,Charlie9,Charlie9,Charlie9,Charlie9,Charlie9,Charlie9,Charlie9,Charlie9,Charlie9,Charlie9,Charlie9,Charlie9,Charlie9,Charlie9,Charlie9,Charlie9,Charlie9,Charlie9,Charlie9,Charlie9,Charlie9,Charlie9,Charlie9,Charlie9,Charlie9,Charlie9,Charlie9,Charlie9,Charlie9,Charlie9,Charlie9,Charlie9,Charlie9,Charlie9,Cha…	AMN,AP1S3,APOA1,APOB,ATG12,CACNG3,CAMK2B,CAMK2D,CD9,DYSF,EGFR,FCGR1A,FCGR1B,GRIA3,HLA-B,HLA-F,HLA-G,LDLR,LRP2,NOSTRIN,RAB11A,RAB35,RAB38,RAB43,RAPGEF1,RAPGEF2,SCARB1,SCARF1,SH3GL2,SRGAP2
GO Cellular Component	GO:0030662	coated vesicle membrane	14	6.446077e-15	1.073272e-11	7.666227e-13	3.298446e+0	1.788721e+1	59	1.599930e-2	5.277281e-2	287	2.371751e-1	1.000000e+0	1.000000e+0	1.221333e+0	1.310044e+1	16	162	1.066667e-2	9.876543e-2	Charlie9,Charlie9,Charlie9,Charlie9,Charlie9,Charlie9,Charlie9,Charlie9,Charlie9,Charlie9,Charlie9,Charlie9,Charlie9,Charlie9,Charlie9,Charlie9,Charlie9,Charlie9,Charlie9,Charlie9,Charlie9,Charlie9,Charlie9,Charlie9,Charlie9,Charlie9,Charlie9,Charlie9,Charlie9,Charlie9,Charlie9,Charlie9,Charlie9,Charlie9,Charlie9,Charlie9,Charlie9,Charlie9,Charlie9,Charlie9,Charlie9,Charlie9,Charlie9,Charlie9,Cha…	AP1S3,APOB,CD9,CFTR,CNIH3,EGFR,FCGR1A,FCGR1B,HLA-B,HLA-F,HLA-G,LDLR,LRP2,RAB35,SH3GL2,SYT1
GO Cellular Component	GO:0030176	integral component of endoplasmic reticulum membrane	15	2.994787e-14	4.986320e-11	3.324214e-12	4.184881e+0	1.003613e+1	42	8.976859e-3	3.756708e-2	706	7.800087e-1	1.000000e+0	1.000000e+0	8.183382e-1	1.099790e+1	9	136	6.000000e-3	6.617647e-2	Charlie9,Charlie9,Charlie9,Charlie9,Charlie9,Charlie9,Charlie9,Charlie9,Charlie9,Charlie9,Charlie9,Charlie9,Charlie9,Charlie9,Charlie9,Charlie9,Charlie9,Charlie9,Charlie9,Charlie9,Charlie9,Charlie9,Charlie9,Charlie9,Charlie9,Charlie9,Charlie9,Charlie9,Charlie9,Charlie9,Charlie9,Charlie9,Charlie9,Charlie9,Charlie9,Charlie9,Charlie9,Charlie9,Charlie9,Charlie9,Charlie9,Charlie9	DERL1,ELOVL2,ELOVL4,EMC2,HLA-B,HLA-F,HLA-G,SPCS1,TEX261
GO Cellular Component	GO:0031227	intrinsic component of endoplasmic reticulum membrane	16	6.193019e-14	1.031138e-10	6.444610e-12	4.092187e+0	1.026346e+1	42	9.180197e-3	3.756708e-2	725	8.076095e-1	1.000000e+0	1.000000e+0	7.949571e-1	1.132137e+1	9	140	6.000000e-3	6.428571e-2	Charlie9,Charlie9,Charlie9,Charlie9,Charlie9,Charlie9,Charlie9,Charlie9,Charlie9,Charlie9,Charlie9,Charlie9,Charlie9,Charlie9,Charlie9,Charlie9,Charlie9,Charlie9,Charlie9,Charlie9,Charlie9,Charlie9,Charlie9,Charlie9,Charlie9,Charlie9,Charlie9,Charlie9,Charlie9,Charlie9,Charlie9,Charlie9,Charlie9,Charlie9,Charlie9,Charlie9,Charlie9,Charlie9,Charlie9,Charlie9,Charlie9,Charlie9	DERL1,ELOVL2,ELOVL4,EMC2,HLA-B,HLA-F,HLA-G,SPCS1,TEX261
GO Cellular Component	GO:1990666	PCSK9-LDLR complex	17	1.505514e-13	2.506681e-10	1.474518e-11	5.659641e+1	1.590207e-1	9	1.422367e-4	8.050089e-3	174	1.551983e-1	1.000000e+0	1.000000e+0	6.183000e+0	1.617338e-1	1	2	6.666667e-4	5.000000e-1	Charlie9,Charlie9,Charlie9,Charlie9,Charlie9,Charlie9,Charlie9,Charlie9,Charlie9	LDLR
GO Cellular Component	GO:0044440	endosomal part	18	2.382070e-12	3.966147e-9	2.203415e-10	2.120757e+0	4.809604e+1	102	4.301972e-2	9.123435e-2	155	1.179156e-1	1.000000e+0	1.000000e+0	1.195034e+0	3.849264e+1	46	476	3.066667e-2	9.663866e-2	Charlie9,Charlie9,Charlie9,Charlie9,Charlie9,Charlie9,Charlie9,Charlie9,Charlie9,Charlie9,Charlie9,Charlie9,Charlie9,Charlie9,Charlie9,Charlie9,Charlie9,Charlie9,Charlie9,Charlie9,Charlie9,Charlie9,Charlie9,Charlie9,Charlie9,Charlie9,Charlie9,Charlie9,Charlie9,Charlie9,Charlie9,Charlie9,Charlie9,Charlie9,Charlie9,Charlie9,Charlie9,Charlie9,Charlie9,Charlie9,Charlie9,Charlie9,Charlie9,Charlie9,Cha…	AMN,ANKFY1,APOB,APPL2,CFTR,DIO3,EEA1,EGFR,EPHA4,FCGR1A,FCGR1B,FIG4,HLA-B,HLA-F,HLA-G,IKBKE,KCNH1,KIF16B,LAPTM4B,LDLR,LGMN,LNPEP,LRP2,MAP3K7,NTRK2,PLEKHM1,PRLR,RAB11A,RAB35,RAP2B,REP15,RNF144A,RRAGC,RRAGD,SNX10,SNX14,SNX16,SNX19,SNX27,SNX4,STEAP4,SYNDIG1,TRAF6,VPS37B,VPS37C,ZFYVE21
GO Cellular Component	GO:0010008	endosome membrane	19	9.539783e-12	1.588374e-8	8.359862e-10	2.147107e+0	4.377984e+1	94	3.915907e-2	8.407871e-2	232	2.136150e-1	1.000000e+0	1.000000e+0	1.139724e+0	3.509623e+1	40	434	2.666667e-2	9.216590e-2	Charlie9,Charlie9,Charlie9,Charlie9,Charlie9,Charlie9,Charlie9,Charlie9,Charlie9,Charlie9,Charlie9,Charlie9,Charlie9,Charlie9,Charlie9,Charlie9,Charlie9,Charlie9,Charlie9,Charlie9,Charlie9,Charlie9,Charlie9,Charlie9,Charlie9,Charlie9,Charlie9,Charlie9,Charlie9,Charlie9,Charlie9,Charlie9,Charlie9,Charlie9,Charlie9,Charlie9,Charlie9,Charlie9,Charlie9,Charlie9,Charlie9,Charlie9,Charlie9,Charlie9,Cha…	AMN,ANKFY1,APOB,APPL2,CFTR,DIO3,EEA1,EGFR,EPHA4,FCGR1A,FCGR1B,FIG4,HLA-B,HLA-F,HLA-G,IKBKE,KCNH1,KIF16B,LAPTM4B,LDLR,MAP3K7,NTRK2,PLEKHM1,RAB11A,RAB35,RAP2B,REP15,RNF144A,SNX10,SNX14,SNX16,SNX19,SNX27,SNX4,STEAP4,SYNDIG1,TRAF6,VPS37B,VPS37C,ZFYVE21
GO Cellular Component	GO:0030135	coated vesicle	20	4.984454e-11	8.299116e-8	4.149558e-9	2.497104e+0	2.603015e+1	65	2.328278e-2	5.813953e-2	581	5.979268e-1	1.000000e+0	1.000000e+0	9.660938e-1	2.070192e+1	20	256	1.333333e-2	7.812500e-2	Charlie9,Charlie9,Charlie9,Charlie9,Charlie9,Charlie9,Charlie9,Charlie9,Charlie9,Charlie9,Charlie9,Charlie9,Charlie9,Charlie9,Charlie9,Charlie9,Charlie9,Charlie9,Charlie9,Charlie9,Charlie9,Charlie9,Charlie9,Charlie9,Charlie9,Charlie9,Charlie9,Charlie9,Charlie9,Charlie9,Charlie9,Charlie9,Charlie9,Charlie9,Charlie9,Charlie9,Charlie9,Charlie9,Charlie9,Charlie9,Charlie9,Charlie9,Charlie9,Charlie9,Cha…	AP1S3,APOB,ASTN1,ASTN2,CD9,CFTR,CNIH3,DENND1B,EGFR,FCGR1A,FCGR1B,HLA-B,HLA-F,HLA-G,LDLR,LRP2,RAB35,SH3GL2,SYT1,TEX261
GO Cellular Component	GO:0030658	transport vesicle membrane	21	1.266203e-9	2.108228e-6	1.003918e-7	2.753235e+0	1.707083e+1	47	1.526908e-2	4.203936e-2	699	7.646175e-1	1.000000e+0	1.000000e+0	8.479543e-1	1.415171e+1	12	175	8.000000e-3	6.857143e-2	Charlie9,Charlie9,Charlie9,Charlie9,Charlie9,Charlie9,Charlie9,Charlie9,Charlie9,Charlie9,Charlie9,Charlie9,Charlie9,Charlie9,Charlie9,Charlie9,Charlie9,Charlie9,Charlie9,Charlie9,Charlie9,Charlie9,Charlie9,Charlie9,Charlie9,Charlie9,Charlie9,Charlie9,Charlie9,Charlie9,Charlie9,Charlie9,Charlie9,Charlie9,Charlie9,Charlie9,Charlie9,Charlie9,Charlie9,Charlie9,Charlie9,Charlie9,Charlie9,Charlie9,Cha…	CNIH3,HLA-B,HLA-F,HLA-G,ITPR1,KIAA1244,PTPRN2,RAB35,SPRED2,SYN3,SYPL2,SYT1
GO Cellular Component	GO:0055037	recycling endosome	22	2.587756e-9	4.308614e-6	1.958461e-7	2.800595e+0	1.571095e+1	44	1.405272e-2	3.935599e-2	399	3.641873e-1	1.000000e+0	1.000000e+0	1.124182e+0	1.245350e+1	14	154	9.333333e-3	9.090909e-2	Charlie9,Charlie9,Charlie9,Charlie9,Charlie9,Charlie9,Charlie9,Charlie9,Charlie9,Charlie9,Charlie9,Charlie9,Charlie9,Charlie9,Charlie9,Charlie9,Charlie9,Charlie9,Charlie9,Charlie9,Charlie9,Charlie9,Charlie9,Charlie9,Charlie9,Charlie9,Charlie9,Charlie9,Charlie9,Charlie9,Charlie9,Charlie9,Charlie9,Charlie9,Charlie9,Charlie9,Charlie9,Charlie9,Charlie9,Charlie9,Charlie9,Charlie9,Charlie9,Charlie9	ANK2,CFTR,DYNC1I1,EEA1,FIG4,GRIP1,HLA-B,HLA-F,HLA-G,RAB11A,RAB35,RAP2B,REP15,TNIK
GO Cellular Component	GO:0098797	plasma membrane protein complex	23	3.958469e-9	6.590851e-6	2.865587e-7	2.303009e+0	2.648709e+1	61	2.369149e-2	5.456172e-2	73	4.634416e-2	1.000000e+0	1.000000e+0	1.402866e+0	1.924632e+1	27	238	1.800000e-2	1.134454e-1	Charlie9,Charlie9,Charlie9,Charlie9,Charlie9,Charlie9,Charlie9,Charlie9,Charlie9,Charlie9,Charlie9,Charlie9,Charlie9,Charlie9,Charlie9,Charlie9,Charlie9,Charlie9,Charlie9,Charlie9,Charlie9,Charlie9,Charlie9,Charlie9,Charlie9,Charlie9,Charlie9,Charlie9,Charlie9,Charlie9,Charlie9,Charlie9,Charlie9,Charlie9,Charlie9,Charlie9,Charlie9,Charlie9,Charlie9,Charlie9,Charlie9,Charlie9,Charlie9,Charlie9,Cha…	ABCB8,BST1,CTNNB1,DMD,EGFR,FAF1,FZD8,GJA9,GJD2,GNA12,GNG11,GNG12,HLA-B,HLA-F,HLA-G,ITGB3,LIN7B,LYN,MYH9,NPNT,RGS6,RGS7,RGS9,SGCZ,SNTB1,SSPN,UTRN
GO Cellular Component	GO:0005768	endosome	24	2.609496e-8	4.344811e-5	1.810338e-6	1.603033e+0	8.858210e+1	142	7.923265e-2	1.270125e-1	98	7.613535e-2	1.000000e+0	1.000000e+0	1.170147e+0	6.922206e+1	81	856	5.400000e-2	9.462617e-2	Charlie9,Charlie9,Charlie9,Charlie9,Charlie9,Charlie9,Charlie9,Charlie9,Charlie9,Charlie9,Charlie9,Charlie9,Charlie9,Charlie9,Charlie9,Charlie9,Charlie9,Charlie9,Charlie9,Charlie9,Charlie9,Charlie9,Charlie9,Charlie9,Charlie9,Charlie9,Charlie9,Charlie9,Charlie9,Charlie9,Charlie9,Charlie9,Charlie9,Charlie9,Charlie9,Charlie9,Charlie9,Charlie9,Charlie9,Charlie9,Charlie9,Charlie9,Charlie9,Charlie9,Cha…	ADRB1,AMN,ANK2,ANKFY1,ANKRD13A,ANKRD50,APOA1,APOB,APPL2,ASTN1,ASTN2,ATP9B,C9orf72,CFTR,CHID1,CLEC18A,CRHR1,CTSE,CXCR4,DERL1,DGKH,DIO3,DYNC1I1,DYSF,EEA1,EGFR,EPHA4,F2R,FCGR1A,FCGR1B,FGD5,FIG4,GRIP1,HLA-B,HLA-F,HLA-G,HMGB1,IKBKE,KCNH1,KIF16B,LAPTM4B,LDLR,LGMN,LNPEP,LRP2,MAP3K7,NTRK2,PLEKHM1,PRLR,RAB11A,RAB35,RAB38,RAB43,RABGAP1L,RAP2B,RAPGEF1,RAPGEF2,REP15,RIN3,RNF144A,RNF32,RRAGC,RRAGD,S1PR1,SH3GL…
GO Cellular Component	GO:0055029	nuclear DNA-directed RNA polymerase complex	25	1.025695e-7	1.707782e-4	6.831129e-6	2.857888e+0	1.189690e+1	34	1.064123e-2	3.041145e-2	65	4.233215e-2	1.000000e+0	1.000000e+0	1.568821e+0	1.083616e+1	17	134	1.133333e-2	1.268657e-1	Charlie9,Charlie9,Charlie9,Charlie9,Charlie9,Charlie9,Charlie9,Charlie9,Charlie9,Charlie9,Charlie9,Charlie9,Charlie9,Charlie9,Charlie9,Charlie9,Charlie9,Charlie9,Charlie9,Charlie9,Charlie9,Charlie9,Charlie9,Charlie9,Charlie9,Charlie9,Charlie9,Charlie9,Charlie9,Charlie9,Charlie9,Charlie9,Charlie9,Charlie9	CCNH,GCOM1,HELB,INTS12,INTS2,MCM3,MED31,NIPBL,PEX2,POLR3F,RPAP2,RPRD1A,TAF3,TAF5L,TAF7L,WDR61,ZNRD1
GO Cellular Component	GO:0000428	DNA-directed RNA polymerase complex	26	1.062997e-7	1.769890e-4	6.807269e-6	2.853418e+0	1.191554e+1	34	1.065790e-2	3.041145e-2	71	4.493521e-2	1.000000e+0	1.000000e+0	1.557200e+0	1.091703e+1	17	135	1.133333e-2	1.259259e-1	Charlie9,Charlie9,Charlie9,Charlie9,Charlie9,Charlie9,Charlie9,Charlie9,Charlie9,Charlie9,Charlie9,Charlie9,Charlie9,Charlie9,Charlie9,Charlie9,Charlie9,Charlie9,Charlie9,Charlie9,Charlie9,Charlie9,Charlie9,Charlie9,Charlie9,Charlie9,Charlie9,Charlie9,Charlie9,Charlie9,Charlie9,Charlie9,Charlie9,Charlie9	CCNH,GCOM1,HELB,INTS12,INTS2,MCM3,MED31,NIPBL,PEX2,POLR3F,RPAP2,RPRD1A,TAF3,TAF5L,TAF7L,WDR61,ZNRD1
GO Cellular Component	GO:0036020	endolysosome membrane	27	1.076661e-7	1.792641e-4	6.639409e-6	1.193330e+1	7.541918e-1	9	6.745902e-4	8.050089e-3	646	6.930199e-1	1.000000e+0	1.000000e+0	8.832857e-1	1.132137e+0	1	14	6.666667e-4	7.142857e-2	Charlie9,Charlie9,Charlie9,Charlie9,Charlie9,Charlie9,Charlie9,Charlie9,Charlie9	LDLR
GO Cellular Component	GO:0030880	RNA polymerase complex	28	1.312067e-7	2.184592e-4	7.802113e-6	2.827145e+0	1.202627e+1	34	1.075695e-2	3.041145e-2	76	5.047983e-2	1.000000e+0	1.000000e+0	1.534467e+0	1.107876e+1	17	137	1.133333e-2	1.240876e-1	Charlie9,Charlie9,Charlie9,Charlie9,Charlie9,Charlie9,Charlie9,Charlie9,Charlie9,Charlie9,Charlie9,Charlie9,Charlie9,Charlie9,Charlie9,Charlie9,Charlie9,Charlie9,Charlie9,Charlie9,Charlie9,Charlie9,Charlie9,Charlie9,Charlie9,Charlie9,Charlie9,Charlie9,Charlie9,Charlie9,Charlie9,Charlie9,Charlie9,Charlie9	CCNH,GCOM1,HELB,INTS12,INTS2,MCM3,MED31,NIPBL,PEX2,POLR3F,RPAP2,RPRD1A,TAF3,TAF5L,TAF7L,WDR61,ZNRD1
GO Cellular Component	GO:0071564	npBAF complex	29	2.054750e-7	3.421159e-4	1.179710e-5	8.087541e+0	1.360117e+0	11	1.216562e-3	9.838998e-3	294	2.526473e-1	1.000000e+0	1.000000e+0	2.061000e+0	9.704027e-1	2	12	1.333333e-3	1.666667e-1	Charlie9,Charlie9,Charlie9,Charlie9,Charlie9,Charlie9,Charlie9,Charlie9,Charlie9,Charlie9,Charlie9	SMARCA2,SMARCA4
GO Cellular Component	GO:0005730	nucleolus	30	2.953843e-7	4.918149e-4	1.639383e-5	1.563749e+0	8.505200e+1	133	7.607514e-2	1.189624e-1	361	3.264999e-1	1.000000e+0	1.000000e+0	1.053845e+0	7.496361e+1	79	927	5.266667e-2	8.522114e-2	Charlie9,Charlie9,Charlie9,Charlie9,Charlie9,Charlie9,Charlie9,Charlie9,Charlie9,Charlie9,Charlie9,Charlie9,Charlie9,Charlie9,Charlie9,Charlie9,Charlie9,Charlie9,Charlie9,Charlie9,Charlie9,Charlie9,Charlie9,Charlie9,Charlie9,Charlie9,Charlie9,Charlie9,Charlie9,Charlie9,Charlie9,Charlie9,Charlie9,Charlie9,Charlie9,Charlie9,Charlie9,Charlie9,Charlie9,Charlie9,Charlie9,Charlie9,Charlie9,Charlie9,Cha…	ABCB8,ABL1,AGTPBP1,AKAP11,ARL4A,BCAS2,BEND3,C7orf60,CASK,CBX5,CDKN1A,CHD1,COIL,DDX11,DDX53,DDX55,DKC1,DOCK4,E2F6,EEF1A1,ENC1,ERI1,ETV6,FBXW7,FCF1,FGF1,FHIT,GNL3,GRWD1,HIRIP3,HLTF,IKZF1,ITPR1,ITPR3,JAZF1,KIAA0020,LSM6,MAGEC2,MBIP,MRPS9,MTDH,MYC,NEK2,NFX1,NOL10,NOL4,NOP58,NOVA1,NSUN5,NUAK1,OLA1,OSBP,OXR1,PLEKHM1,PODXL,PPP1CC,PRDM5,RBPJ,RPAP2,RPL11,SETD4,SETX,SKP2,SMARCA4,SMC2,SNAPC3,SPIN1,SRPK2,TBC…
GO Cellular Component	GO:0034362	low-density lipoprotein particle	31	3.152859e-7	5.249510e-4	1.693390e-5	6.888582e+0	1.742013e+0	12	1.558151e-3	1.073345e-2	134	9.819741e-2	1.000000e+0	1.000000e+0	2.649857e+0	1.132137e+0	3	14	2.000000e-3	2.142857e-1	Charlie9,Charlie9,Charlie9,Charlie9,Charlie9,Charlie9,Charlie9,Charlie9,Charlie9,Charlie9,Charlie9,Charlie9	APOA1,APOB,LDLR
GO Cellular Component	GO:0016514	SWI/SNF complex	32	4.070356e-7	6.777143e-4	2.117857e-5	6.721530e+0	1.785308e+0	12	1.596876e-3	1.073345e-2	148	1.156879e-1	1.000000e+0	1.000000e+0	2.473200e+0	1.213003e+0	3	15	2.000000e-3	2.000000e-1	Charlie9,Charlie9,Charlie9,Charlie9,Charlie9,Charlie9,Charlie9,Charlie9,Charlie9,Charlie9,Charlie9,Charlie9	ARID1B,SMARCA2,SMARCA4
GO Cellular Component	GO:0036019	endolysosome	33	4.194363e-7	6.983614e-4	2.116247e-5	8.604311e+0	1.162208e+0	10	1.039542e-3	8.944544e-3	495	4.890989e-1	1.000000e+0	1.000000e+0	1.236600e+0	1.617338e+0	2	20	1.333333e-3	1.000000e-1	Charlie9,Charlie9,Charlie9,Charlie9,Charlie9,Charlie9,Charlie9,Charlie9,Charlie9,Charlie9	LDLR,LGMN
GO Cellular Component	GO:0032994	protein-lipid complex	34	9.567477e-7	1.592985e-3	4.685250e-5	4.533318e+0	3.529423e+0	16	3.156908e-3	1.431127e-2	156	1.200596e-1	1.000000e+0	1.000000e+0	1.766571e+0	3.396410e+0	6	42	4.000000e-3	1.428571e-1	Charlie9,Charlie9,Charlie9,Charlie9,Charlie9,Charlie9,Charlie9,Charlie9,Charlie9,Charlie9,Charlie9,Charlie9,Charlie9,Charlie9,Charlie9,Charlie9	APOA1,APOB,APOL1,BIN1,LDLR,PON1
GO Cellular Component	GO:0030133	transport vesicle	35	1.034004e-6	1.721617e-3	4.918905e-5	1.895897e+0	3.481201e+1	66	3.113776e-2	5.903399e-2	714	7.834597e-1	1.000000e+0	1.000000e+0	8.784590e-1	2.959728e+1	26	366	1.733333e-2	7.103825e-2	Charlie9,Charlie9,Charlie9,Charlie9,Charlie9,Charlie9,Charlie9,Charlie9,Charlie9,Charlie9,Charlie9,Charlie9,Charlie9,Charlie9,Charlie9,Charlie9,Charlie9,Charlie9,Charlie9,Charlie9,Charlie9,Charlie9,Charlie9,Charlie9,Charlie9,Charlie9,Charlie9,Charlie9,Charlie9,Charlie9,Charlie9,Charlie9,Charlie9,Charlie9,Charlie9,Charlie9,Charlie9,Charlie9,Charlie9,Charlie9,Charlie9,Charlie9,Charlie9,Charlie9,Cha…	APBA2,BET1,CNIH3,CTTNBP2,GRIN2A,HLA-B,HLA-F,HLA-G,ITPR1,KCNK9,KIAA1244,NRSN1,PCSK1,PDE4B,PTPRN2,RAB11A,RAB35,SNCA,SPRED2,SSPN,STX2,SYN3,SYPL2,SYT1,SYTL5,TEX261
GO Cellular Component	GO:0044452	nucleolar part	36	1.109080e-6	1.846618e-3	5.129495e-5	2.451030e+0	1.509569e+1	37	1.350241e-2	3.309481e-2	636	6.660840e-1	1.000000e+0	1.000000e+0	9.186171e-1	1.415171e+1	13	175	8.666667e-3	7.428571e-2	Charlie9,Charlie9,Charlie9,Charlie9,Charlie9,Charlie9,Charlie9,Charlie9,Charlie9,Charlie9,Charlie9,Charlie9,Charlie9,Charlie9,Charlie9,Charlie9,Charlie9,Charlie9,Charlie9,Charlie9,Charlie9,Charlie9,Charlie9,Charlie9,Charlie9,Charlie9,Charlie9,Charlie9,Charlie9,Charlie9,Charlie9,Charlie9,Charlie9,Charlie9,Charlie9,Charlie9,Charlie9	CHD1,COIL,DDX11,DKC1,FHIT,JAZF1,MTDH,NOP58,NUAK1,TRIM27,WDR43,ZNF385B,ZNRD1
GO Cellular Component	GO:0098796	membrane protein complex	37	1.439752e-6	2.397187e-3	6.478884e-5	1.657970e+0	5.790215e+1	96	5.179083e-2	8.586762e-2	369	3.405387e-1	1.000000e+0	1.000000e+0	1.059421e+0	5.474689e+1	58	677	3.866667e-2	8.567208e-2	Charlie9,Charlie9,Charlie9,Charlie9,Charlie9,Charlie9,Charlie9,Charlie9,Charlie9,Charlie9,Charlie9,Charlie9,Charlie9,Charlie9,Charlie9,Charlie9,Charlie9,Charlie9,Charlie9,Charlie9,Charlie9,Charlie9,Charlie9,Charlie9,Charlie9,Charlie9,Charlie9,Charlie9,Charlie9,Charlie9,Charlie9,Charlie9,Charlie9,Charlie9,Charlie9,Charlie9,Charlie9,Charlie9,Charlie9,Charlie9,Charlie9,Charlie9,Charlie9,Charlie9,Cha…	ABCB8,ANKFY1,AP1S3,APOOL,ATP6AP1L,ATP6V1G3,BET1,BST1,CFTR,CTNNB1,DENND5A,DERL1,DMD,EGFR,EMC2,FAF1,FZD8,GJA9,GJD2,GNA12,GNG11,GNG12,HLA-B,HLA-F,HLA-G,IMMP2L,IMMT,ITGB3,KCNQ5,LIN7B,LYN,MYH9,NDUFA5,NDUFB9,NDUFV2,NPNT,PMPCB,RGS6,RGS7,RGS9,RRAGC,RRAGD,SEL1L,SGCZ,SNCA,SNTB1,SNX27,SNX4,SPCS1,SSPN,STX2,SYT1,TOMM40,TRIM27,UQCRB,UTRN,VPS37B,VPS37C
GO Cellular Component	GO:0034358	plasma lipoprotein particle	38	1.932321e-6	3.217314e-3	8.466617e-5	4.559151e+0	3.290087e+0	15	2.942832e-3	1.341682e-2	239	2.193830e-1	1.000000e+0	1.000000e+0	1.545750e+0	3.234676e+0	5	40	3.333333e-3	1.250000e-1	Charlie9,Charlie9,Charlie9,Charlie9,Charlie9,Charlie9,Charlie9,Charlie9,Charlie9,Charlie9,Charlie9,Charlie9,Charlie9,Charlie9,Charlie9	APOA1,APOB,APOL1,LDLR,PON1
GO Cellular Component	GO:0071565	nBAF complex	39	2.547460e-6	4.241521e-3	1.087569e-4	5.618678e+0	2.135734e+0	12	1.910316e-3	1.073345e-2	134	9.819741e-2	1.000000e+0	1.000000e+0	2.649857e+0	1.132137e+0	3	14	2.000000e-3	2.142857e-1	Charlie9,Charlie9,Charlie9,Charlie9,Charlie9,Charlie9,Charlie9,Charlie9,Charlie9,Charlie9,Charlie9,Charlie9	ARID1B,SMARCA2,SMARCA4
GO Cellular Component	GO:0031428	box C/D snoRNP complex	40	3.508368e-6	5.841433e-3	1.460358e-4	2.278028e+1	2.194881e-1	5	1.963221e-4	4.472272e-3	415	3.971080e-1	1.000000e+0	1.000000e+0	2.061000e+0	4.852014e-1	1	6	6.666667e-4	1.666667e-1	Charlie9,Charlie9,Charlie9,Charlie9,Charlie9	NOP58
GO Cellular Component	GO:0097443	sorting endosome	41	5.232797e-6	8.712607e-3	2.125026e-4	7.407600e+0	1.214968e+0	9	1.086734e-3	8.050089e-3	415	3.971080e-1	1.000000e+0	1.000000e+0	2.061000e+0	4.852014e-1	1	6	6.666667e-4	1.666667e-1	Charlie9,Charlie9,Charlie9,Charlie9,Charlie9,Charlie9,Charlie9,Charlie9,Charlie9	LDLR
GO Cellular Component	GO:0044327	dendritic spine head	42	6.923659e-6	1.152789e-2	2.744736e-4	1.360807e+1	4.409149e-1	6	3.943783e-4	5.366726e-3	139	1.044893e-1	1.000000e+0	1.000000e+0	3.533143e+0	5.660683e-1	2	7	1.333333e-3	2.857143e-1	Charlie9,Charlie9,Charlie9,Charlie9,Charlie9,Charlie9	DNM3,SRGAP2
GO Cellular Component	GO:0098552	side of membrane	43	8.002820e-6	1.332470e-2	3.098766e-4	1.680024e+0	4.702314e+1	79	4.206006e-2	7.066190e-2	359	3.167571e-1	1.000000e+0	1.000000e+0	1.087750e+0	3.493450e+1	38	432	2.533333e-2	8.796296e-2	Charlie9,Charlie9,Charlie9,Charlie9,Charlie9,Charlie9,Charlie9,Charlie9,Charlie9,Charlie9,Charlie9,Charlie9,Charlie9,Charlie9,Charlie9,Charlie9,Charlie9,Charlie9,Charlie9,Charlie9,Charlie9,Charlie9,Charlie9,Charlie9,Charlie9,Charlie9,Charlie9,Charlie9,Charlie9,Charlie9,Charlie9,Charlie9,Charlie9,Charlie9,Charlie9,Charlie9,Charlie9,Charlie9,Charlie9,Charlie9,Charlie9,Charlie9,Charlie9,Charlie9,Cha…	ABL1,ABL2,ACP1,ADA,ASTN1,CD5,CD83,CD9,DIABLO,EEF1A1,EPHA5,GLRA1,GNA12,GNG11,GNG12,HLA-B,HLA-F,HLA-G,IL7R,KIT,LDLR,LRP2,LY6G5C,LYN,NCAM1,NLGN1,P2RY12,PDGFRA,PTPRC,RACGAP1,RASA1,RGS6,RGS7,RGS9,S1PR1,TNFRSF11A,TRAF3,TRAF6
GO Cellular Component	GO:0090544	BAF-type complex	44	2.054145e-5	3.420151e-2	7.773071e-4	4.546303e+0	2.639508e+0	12	2.360919e-3	1.073345e-2	233	2.165978e-1	1.000000e+0	1.000000e+0	1.854900e+0	1.617338e+0	3	20	2.000000e-3	1.500000e-1	Charlie9,Charlie9,Charlie9,Charlie9,Charlie9,Charlie9,Charlie9,Charlie9,Charlie9,Charlie9,Charlie9,Charlie9	ARID1B,SMARCA2,SMARCA4
GO Cellular Component	GO:0000790	nuclear chromatin	45	2.417351e-5	4.024889e-2	8.944199e-4	1.810082e+0	3.093782e+1	56	2.767247e-2	5.008945e-2	74	4.786399e-2	1.000000e+0	1.000000e+0	1.343272e+0	2.531134e+1	34	313	2.266667e-2	1.086262e-1	Charlie9,Charlie9,Charlie9,Charlie9,Charlie9,Charlie9,Charlie9,Charlie9,Charlie9,Charlie9,Charlie9,Charlie9,Charlie9,Charlie9,Charlie9,Charlie9,Charlie9,Charlie9,Charlie9,Charlie9,Charlie9,Charlie9,Charlie9,Charlie9,Charlie9,Charlie9,Charlie9,Charlie9,Charlie9,Charlie9,Charlie9,Charlie9,Charlie9,Charlie9,Charlie9,Charlie9,Charlie9,Charlie9,Charlie9,Charlie9,Charlie9,Charlie9,Charlie9,Charlie9,Cha…	AR,BEND3,BRMS1L,CBX5,CENPA,CTNNB1,DDX11,DNMT3A,DNTT,ENC1,FOXC1,GATA3,H3F3C,HEY2,IKZF1,ING2,MBD2,MYC,MYOD1,NCOA3,NCOR2,PAWR,PHOX2B,PLCB1,POGZ,RFX3,RUNX2,SAP130,SMAD2,SMARCA2,SMARCA4,SRF,THRB,ZFP57
GO Cellular Component	GO:0030669	clathrin-coated endocytic vesicle membrane	46	2.422743e-5	4.033867e-2	8.769276e-4	2.970709e+0	6.732400e+0	20	6.021825e-3	1.788909e-2	63	3.719483e-2	1.000000e+0	9.830062e-1	2.061000e+0	3.881611e+0	8	48	5.333333e-3	1.666667e-1	Charlie9,Charlie9,Charlie9,Charlie9,Charlie9,Charlie9,Charlie9,Charlie9,Charlie9,Charlie9,Charlie9,Charlie9,Charlie9,Charlie9,Charlie9,Charlie9,Charlie9,Charlie9,Charlie9,Charlie9	AP1S3,APOB,CD9,EGFR,FCGR1A,FCGR1B,LDLR,SH3GL2
GO Cellular Component	GO:0044322	endoplasmic reticulum quality control compartment	47	8.049760e-5	1.340285e-1	2.851670e-3	4.660145e+0	2.145856e+0	10	1.919370e-3	8.944544e-3	168	1.388855e-1	1.000000e+0	1.000000e+0	1.978560e+0	2.021672e+0	4	25	2.666667e-3	1.600000e-1	Charlie9,Charlie9,Charlie9,Charlie9,Charlie9,Charlie9,Charlie9,Charlie9,Charlie9,Charlie9	EDEM2,EDEM3,SEL1L,UGGT1
GO Cellular Component	GO:0045098	type III intermediate filament	48	1.272655e-4	2.118971e-1	4.414522e-3	1.617838e+1	2.472436e-1	4	2.211481e-4	3.577818e-3	174	1.551983e-1	1.000000e+0	1.000000e+0	6.183000e+0	1.617338e-1	1	2	6.666667e-4	5.000000e-1	Charlie9,Charlie9,Charlie9,Charlie9	UPP2
GO Cellular Component	GO:1990234	transferase complex	49	1.369321e-4	2.279919e-1	4.652897e-3	1.445346e+0	7.195511e+1	104	6.436056e-2	9.302326e-2	344	2.873446e-1	1.000000e+0	1.000000e+0	1.073889e+0	6.145884e+1	66	760	4.400000e-2	8.684211e-2	Charlie9,Charlie9,Charlie9,Charlie9,Charlie9,Charlie9,Charlie9,Charlie9,Charlie9,Charlie9,Charlie9,Charlie9,Charlie9,Charlie9,Charlie9,Charlie9,Charlie9,Charlie9,Charlie9,Charlie9,Charlie9,Charlie9,Charlie9,Charlie9,Charlie9,Charlie9,Charlie9,Charlie9,Charlie9,Charlie9,Charlie9,Charlie9,Charlie9,Charlie9,Charlie9,Charlie9,Charlie9,Charlie9,Charlie9,Charlie9,Charlie9,Charlie9,Charlie9,Charlie9,Cha…	AEBP2,ATG12,ATG3,C9orf72,CBX5,CCNA2,CCNH,CDK14,CDKN1A,E2F6,EEA1,ENC1,FAM105B,FBXL5,FBXO15,FBXO8,FBXW7,GCOM1,HDAC9,HELB,INTS12,INTS2,IPP,IRS1,JADE1,JARID2,KAT6B,KBTBD8,KDM6A,KLHL14,KLHL2,KLHL29,KLHL36,MAP3K7,MBIP,MCM3,MED31,MGA,NAA11,NEDD4,NIPBL,PDSS2,PEX2,PIK3C2G,POLE4,POLR3F,PRKAB1,PRKAG2,PRPS2,RB1CC1,RBBP7,RNF144A,RPAP2,RPRD1A,SEL1L,SKP2,STT3B,TAF3,TAF5L,TAF7L,TRPC4AP,UBE2E1,UBE3D,WDR61,WWP2,ZN…
GO Cellular Component	GO:0000974	Prp19 complex	50	1.416551e-4	2.358557e-1	4.717115e-3	6.401651e+0	1.093468e+0	7	9.780571e-4	6.261181e-3	118	8.188830e-2	1.000000e+0	1.000000e+0	2.853692e+0	1.051270e+0	3	13	2.000000e-3	2.307692e-1	Charlie9,Charlie9,Charlie9,Charlie9,Charlie9,Charlie9,Charlie9	BCAS2,CDC5L,ISY1
GO Cellular Component	GO:0045334	clathrin-coated endocytic vesicle	51	1.700195e-4	2.830825e-1	5.550637e-3	2.498030e+0	8.406624e+0	21	7.519342e-3	1.878354e-2	126	8.949780e-2	1.000000e+0	1.000000e+0	1.661104e+0	5.418082e+0	9	67	6.000000e-3	1.343284e-1	Charlie9,Charlie9,Charlie9,Charlie9,Charlie9,Charlie9,Charlie9,Charlie9,Charlie9,Charlie9,Charlie9,Charlie9,Charlie9,Charlie9,Charlie9,Charlie9,Charlie9,Charlie9,Charlie9,Charlie9,Charlie9	AP1S3,APOB,CD9,EGFR,FCGR1A,FCGR1B,LDLR,RAB35,SH3GL2
GO Cellular Component	GO:0030027	lamellipodium	52	2.173155e-4	3.618303e-1	6.958275e-3	1.834831e+0	2.234538e+1	41	1.998693e-2	3.667263e-2	13	9.373790e-4	1.000000e+0	1.200566e-1	1.871611e+0	1.496038e+1	28	185	1.866667e-2	1.513514e-1	Charlie9,Charlie9,Charlie9,Charlie9,Charlie9,Charlie9,Charlie9,Charlie9,Charlie9,Charlie9,Charlie9,Charlie9,Charlie9,Charlie9,Charlie9,Charlie9,Charlie9,Charlie9,Charlie9,Charlie9,Charlie9,Charlie9,Charlie9,Charlie9,Charlie9,Charlie9,Charlie9,Charlie9,Charlie9,Charlie9,Charlie9,Charlie9,Charlie9,Charlie9,Charlie9,Charlie9,Charlie9,Charlie9,Charlie9,Charlie9,Charlie9	ABLIM1,ACTA1,ACTR2,APBB2,ARHGEF7,CDC42BPA,CTNNB1,DOCK8,DYSF,FGD4,FGD5,ITGB3,KLHL2,MCC,MYO1G,NHS,PALLD,PODXL,PPP1R9A,RAB3IP,SCYL3,SH3RF1,SLC39A6,SRGAP2,STX2,SWAP70,TIAM2,VIL1
GO Cellular Component	GO:0070822	Sin3-type complex	53	2.618745e-4	4.360210e-1	8.226812e-3	4.983771e+0	1.605210e+0	8	1.435787e-3	7.155635e-3	62	3.529888e-2	1.000000e+0	9.479457e-1	3.091500e+0	1.293870e+0	4	16	2.666667e-3	2.500000e-1	Charlie9,Charlie9,Charlie9,Charlie9,Charlie9,Charlie9,Charlie9,Charlie9	BRMS1L,HEY2,ING2,SAP130
GO Cellular Component	GO:0070761	pre-snoRNP complex	54	2.689838e-4	4.478580e-1	8.293667e-3	9.054838e+0	5.521910e-1	5	4.939097e-4	4.472272e-3	415	3.971080e-1	1.000000e+0	1.000000e+0	2.061000e+0	4.852014e-1	1	6	6.666667e-4	1.666667e-1	Charlie9,Charlie9,Charlie9,Charlie9,Charlie9	NOP58
GO Cellular Component	GO:0061695	transferase complex, transferring phosphorus-containing groups	55	2.708456e-4	4.509579e-1	8.199235e-3	1.746855e+0	2.633305e+1	46	2.355371e-2	4.114490e-2	90	6.362794e-2	1.000000e+0	1.000000e+0	1.343124e+0	2.159146e+1	29	267	1.933333e-2	1.086142e-1	Charlie9,Charlie9,Charlie9,Charlie9,Charlie9,Charlie9,Charlie9,Charlie9,Charlie9,Charlie9,Charlie9,Charlie9,Charlie9,Charlie9,Charlie9,Charlie9,Charlie9,Charlie9,Charlie9,Charlie9,Charlie9,Charlie9,Charlie9,Charlie9,Charlie9,Charlie9,Charlie9,Charlie9,Charlie9,Charlie9,Charlie9,Charlie9,Charlie9,Charlie9,Charlie9,Charlie9,Charlie9,Charlie9,Charlie9,Charlie9,Charlie9,Charlie9,Charlie9,Charlie9,Cha…	C9orf72,CCNA2,CCNH,CDK14,CDKN1A,GCOM1,HELB,INTS12,INTS2,IRS1,MAP3K7,MCM3,MED31,NIPBL,PEX2,PIK3C2G,POLE4,POLR3F,PRKAB1,PRKAG2,PRPS2,RB1CC1,RPAP2,RPRD1A,TAF3,TAF5L,TAF7L,WDR61,ZNRD1
GO Cellular Component	GO:0000785	chromatin	56	2.932930e-4	4.883328e-1	8.720229e-3	1.546063e+0	4.527628e+1	70	4.049757e-2	6.261181e-2	138	1.010463e-1	1.000000e+0	1.000000e+0	1.208320e+0	3.889698e+1	47	481	3.133333e-2	9.771310e-2	Charlie9,Charlie9,Charlie9,Charlie9,Charlie9,Charlie9,Charlie9,Charlie9,Charlie9,Charlie9,Charlie9,Charlie9,Charlie9,Charlie9,Charlie9,Charlie9,Charlie9,Charlie9,Charlie9,Charlie9,Charlie9,Charlie9,Charlie9,Charlie9,Charlie9,Charlie9,Charlie9,Charlie9,Charlie9,Charlie9,Charlie9,Charlie9,Charlie9,Charlie9,Charlie9,Charlie9,Charlie9,Charlie9,Charlie9,Charlie9,Charlie9,Charlie9,Charlie9,Charlie9,Cha…	AR,BEND3,BRMS1L,CBX5,CENPA,CTNNB1,DDX11,DNMT3A,DNTT,EIF3E,ENC1,FOXC1,GATA3,H3F3C,HEY2,HIST1H1T,HIST2H3PS2,HMGA2,HMGN3,IKZF1,ING2,KAT6B,MBD2,MTBP,MYC,MYOD1,NCOA3,NCOR2,NEDD4,NIPBL,PAWR,PHOX2B,PLCB1,POGZ,PSIP1,RFX3,RUNX2,SAP130,SMAD2,SMARCA2,SMARCA4,SRF,SUV39H2,THRB,TTC37,WDR61,ZFP57
GO Cellular Component	GO:0030659	cytoplasmic vesicle membrane	57	3.594775e-4	5.985300e-1	1.050053e-2	1.400992e+0	7.566066e+1	106	6.767501e-2	9.481216e-2	767	8.998870e-1	1.000000e+0	1.000000e+0	8.528276e-1	5.862850e+1	50	725	3.333333e-2	6.896552e-2	Charlie9,Charlie9,Charlie9,Charlie9,Charlie9,Charlie9,Charlie9,Charlie9,Charlie9,Charlie9,Charlie9,Charlie9,Charlie9,Charlie9,Charlie9,Charlie9,Charlie9,Charlie9,Charlie9,Charlie9,Charlie9,Charlie9,Charlie9,Charlie9,Charlie9,Charlie9,Charlie9,Charlie9,Charlie9,Charlie9,Charlie9,Charlie9,Charlie9,Charlie9,Charlie9,Charlie9,Charlie9,Charlie9,Charlie9,Charlie9,Charlie9,Charlie9,Charlie9,Charlie9,Cha…	ABCC11,AP1S3,APOB,ATG12,BST1,CACNG3,CAMK2B,CAMK2D,CD47,CD9,CFTR,CNIH3,DCT,DYSF,EGFR,FCGR1A,FCGR1B,GRIA3,HLA-B,HLA-F,HLA-G,ITGB3,ITPR1,KIAA1244,LDLR,LGALS3,LNPEP,LRP2,MARCH11,NOSTRIN,PTPRC,PTPRN2,RAB11A,RAB35,RAB38,RAB43,RAP2B,RAPGEF1,RNF144A,SCARB1,SCARF1,SH3GL2,SNCA,SNX19,SPRED2,SYN3,SYPL2,SYT1,VAPA,YWHAZ
[truncated: 2,453 more rows]
