# Supplementary material for: Genome-wide bioinformatic analyses predict key host and viral factors in SARS-CoV-2 pathogenesis
Source: Commun Biol. 2021 May 17;4:590. doi: 10.1038/s42003-021-02095-0 (PMC8128904; doi:10.1038/s42003-021-02095-0)
Supplement: Supplementary file 12 — Supplementary Data 10 [file 42003_2021_2095_MOESM12_ESM.zip › GREAT_Analysis_TE/GREATperFamily_Analysis_MER41B.tsv]

# GREAT version 4.0.4	Species assembly: hg19	Association rule: Basal+extension: 5000 bp upstream, 1000 bp downstream, 1000000 bp max extension, curated regulatory domains included
# Ontology summary statistics are provided in the footer.
#
# Ontology	ID	Desc	BinomRank	BinomP	BinomBonfP	BinomFdrQ	RegionFoldEnrich	ExpRegions	ObsRegions	GenomeFrac	SetCov	HyperRank	HyperP	HyperBonfP	HyperFdrQ	GeneFoldEnrich	ExpGenes	ObsGenes	TotalGenes	GeneSetCov	TermCov	Regions	Genes
Ensembl Genes	17361	EIF4H	1	1.251838e-20	2.322034e-16	2.322034e-16	1.022359e+2	1.173756e-1	12	4.175583e-5	4.268943e-3	1	1.474473e-1	1.000000e+0	1.000000e+0	6.782084e+0	1.474473e-1	1	1	3.656307e-4	1.000000e+0	MER41B,MER41B,MER41B,MER41B,MER41B,MER41B,MER41B,MER41B,MER41B,MER41B,MER41B,MER41B	EIF4H
Ensembl Genes	17360	LIMK1	2	8.557663e-20	1.587361e-15	7.936805e-16	8.696629e+1	1.379845e-1	12	4.908733e-5	4.268943e-3	1	1.474473e-1	1.000000e+0	1.000000e+0	6.782084e+0	1.474473e-1	1	1	3.656307e-4	1.000000e+0	MER41B,MER41B,MER41B,MER41B,MER41B,MER41B,MER41B,MER41B,MER41B,MER41B,MER41B,MER41B	LIMK1
Ensembl Genes	4016	DDX6	3	3.953431e-18	7.333219e-14	2.444406e-14	6.293343e+1	1.906777e-1	12	6.783269e-5	4.268943e-3	1	1.474473e-1	1.000000e+0	1.000000e+0	6.782084e+0	1.474473e-1	1	1	3.656307e-4	1.000000e+0	MER41B,MER41B,MER41B,MER41B,MER41B,MER41B,MER41B,MER41B,MER41B,MER41B,MER41B,MER41B	DDX6
Ensembl Genes	3141	TMEM86A	4	5.481080e-12	1.016686e-7	2.541714e-8	8.315591e+1	8.417923e-2	7	2.994636e-5	2.490217e-3	1	1.474473e-1	1.000000e+0	1.000000e+0	6.782084e+0	1.474473e-1	1	1	3.656307e-4	1.000000e+0	MER41B,MER41B,MER41B,MER41B,MER41B,MER41B,MER41B	TMEM86A
Ensembl Genes	3140	SPTY2D1	5	1.608235e-11	2.983115e-7	5.966230e-8	7.117764e+1	9.834549e-2	7	3.498594e-5	2.490217e-3	1	1.474473e-1	1.000000e+0	1.000000e+0	6.782084e+0	1.474473e-1	1	1	3.656307e-4	1.000000e+0	MER41B,MER41B,MER41B,MER41B,MER41B,MER41B,MER41B	SPTY2D1
Ensembl Genes	2233	CUL2	6	3.729356e-11	6.917582e-7	1.152930e-7	3.032125e+1	2.968215e-1	9	1.055928e-4	3.201708e-3	1	1.474473e-1	1.000000e+0	1.000000e+0	6.782084e+0	1.474473e-1	1	1	3.656307e-4	1.000000e+0	MER41B,MER41B,MER41B,MER41B,MER41B,MER41B,MER41B,MER41B,MER41B	CUL2
Ensembl Genes	4015	TREH	7	1.010237e-9	1.873889e-5	2.676984e-6	3.900236e+1	1.794763e-1	7	6.384785e-5	2.490217e-3	1	1.474473e-1	1.000000e+0	1.000000e+0	6.782084e+0	1.474473e-1	1	1	3.656307e-4	1.000000e+0	MER41B,MER41B,MER41B,MER41B,MER41B,MER41B,MER41B	TREH
Ensembl Genes	19778	SPIN4	8	1.075877e-9	1.995644e-5	2.494555e-6	1.024229e+1	1.269247e+0	13	4.515286e-4	4.624689e-3	1	1.474473e-1	1.000000e+0	1.000000e+0	6.782084e+0	1.474473e-1	1	1	3.656307e-4	1.000000e+0	MER41B,MER41B,MER41B,MER41B,MER41B,MER41B,MER41B,MER41B,MER41B,MER41B,MER41B,MER41B,MER41B	SPIN4
Ensembl Genes	13273	ATG7	9	7.968695e-9	1.478113e-4	1.642348e-5	2.093316e+1	3.821688e-1	8	1.359547e-4	2.845962e-3	1	1.474473e-1	1.000000e+0	1.000000e+0	6.782084e+0	1.474473e-1	1	1	3.656307e-4	1.000000e+0	MER41B,MER41B,MER41B,MER41B,MER41B,MER41B,MER41B,MER41B	ATG7
Ensembl Genes	20282	TBL1Y	10	1.131898e-8	2.099558e-4	2.099558e-5	1.085343e+1	1.013505e+0	11	3.605495e-4	3.913198e-3	1	1.474473e-1	1.000000e+0	1.000000e+0	6.782084e+0	1.474473e-1	1	1	3.656307e-4	1.000000e+0	MER41B,MER41B,MER41B,MER41B,MER41B,MER41B,MER41B,MER41B,MER41B,MER41B,MER41B	TBL1Y
Ensembl Genes	12009	ZNF343	11	1.154442e-8	2.141374e-4	1.946704e-5	1.734534e+2	2.306094e-2	4	8.203822e-6	1.422981e-3	1	1.474473e-1	1.000000e+0	1.000000e+0	6.782084e+0	1.474473e-1	1	1	3.656307e-4	1.000000e+0	MER41B,MER41B,MER41B,MER41B	ZNF343
Ensembl Genes	18560	GSDMD	12	1.609585e-8	2.985619e-4	2.488016e-5	1.595598e+2	2.506898e-2	4	8.918171e-6	1.422981e-3	1	1.474473e-1	1.000000e+0	1.000000e+0	6.782084e+0	1.474473e-1	1	1	3.656307e-4	1.000000e+0	MER41B,MER41B,MER41B,MER41B	GSDMD
Ensembl Genes	3258	PACSIN3	13	2.282403e-8	4.233629e-4	3.256638e-5	1.461519e+2	2.736878e-2	4	9.736316e-6	1.422981e-3	1	1.474473e-1	1.000000e+0	1.000000e+0	6.782084e+0	1.474473e-1	1	1	3.656307e-4	1.000000e+0	MER41B,MER41B,MER41B,MER41B	PACSIN3
Ensembl Genes	16081	TRIM38	14	2.314917e-8	4.293940e-4	3.067100e-5	6.371664e+1	7.847244e-2	5	2.791620e-5	1.778726e-3	1	1.474473e-1	1.000000e+0	1.000000e+0	6.782084e+0	1.474473e-1	1	1	3.656307e-4	1.000000e+0	MER41B,MER41B,MER41B,MER41B,MER41B	TRIM38
Ensembl Genes	8557	NME1	15	3.394620e-8	6.296681e-4	4.197787e-5	5.089557e+2	5.894422e-3	3	2.096913e-6	1.067236e-3	1	1.474473e-1	1.000000e+0	1.000000e+0	6.782084e+0	1.474473e-1	1	1	3.656307e-4	1.000000e+0	MER41B,MER41B,MER41B	NME1
Ensembl Genes	14274	TM4SF19	16	5.187906e-8	9.623047e-4	6.014404e-5	5.409474e+1	9.243043e-2	5	3.288169e-5	1.778726e-3	1	1.474473e-1	1.000000e+0	1.000000e+0	6.782084e+0	1.474473e-1	1	1	3.656307e-4	1.000000e+0	MER41B,MER41B,MER41B,MER41B,MER41B	TM4SF19
Ensembl Genes	13052	DDX17	17	7.075099e-8	1.312360e-3	7.719765e-5	5.078942e+1	9.844569e-2	5	3.502159e-5	1.778726e-3	1	1.474473e-1	1.000000e+0	1.000000e+0	6.782084e+0	1.474473e-1	1	1	3.656307e-4	1.000000e+0	MER41B,MER41B,MER41B,MER41B,MER41B	DDX17
Ensembl Genes	12211	ITCH	18	7.342638e-8	1.361986e-3	7.566588e-5	3.007731e+1	1.994859e-1	6	7.096617e-5	2.134472e-3	1	1.474473e-1	1.000000e+0	1.000000e+0	6.782084e+0	1.474473e-1	1	1	3.656307e-4	1.000000e+0	MER41B,MER41B,MER41B,MER41B,MER41B,MER41B	ITCH
Ensembl Genes	291	NBPF3	19	8.657798e-8	1.605935e-3	8.452289e-5	2.923885e+1	2.052064e-1	6	7.300123e-5	2.134472e-3	1	1.474473e-1	1.000000e+0	1.000000e+0	6.782084e+0	1.474473e-1	1	1	3.656307e-4	1.000000e+0	MER41B,MER41B,MER41B,MER41B,MER41B,MER41B	NBPF3
Ensembl Genes	14342	GRK4	20	1.167052e-7	2.164765e-3	1.082382e-4	4.587129e+1	1.090006e-1	5	3.877646e-5	1.778726e-3	1	1.474473e-1	1.000000e+0	1.000000e+0	6.782084e+0	1.474473e-1	1	1	3.656307e-4	1.000000e+0	MER41B,MER41B,MER41B,MER41B,MER41B	GRK4
Ensembl Genes	4017	CXCR5	21	1.319773e-7	2.448047e-3	1.165737e-4	4.473628e+1	1.117661e-1	5	3.976026e-5	1.778726e-3	1	1.474473e-1	1.000000e+0	1.000000e+0	6.782084e+0	1.474473e-1	1	1	3.656307e-4	1.000000e+0	MER41B,MER41B,MER41B,MER41B,MER41B	CXCR5
Ensembl Genes	6338	EXD1	22	1.352829e-7	2.509363e-3	1.140619e-4	4.451132e+1	1.123310e-1	5	3.996122e-5	1.778726e-3	1	1.474473e-1	1.000000e+0	1.000000e+0	6.782084e+0	1.474473e-1	1	1	3.656307e-4	1.000000e+0	MER41B,MER41B,MER41B,MER41B,MER41B	EXD1
Ensembl Genes	13349	ZNF860	23	2.072492e-7	3.844265e-3	1.671420e-4	4.080231e+1	1.225421e-1	5	4.359377e-5	1.778726e-3	1	1.474473e-1	1.000000e+0	1.000000e+0	6.782084e+0	1.474473e-1	1	1	3.656307e-4	1.000000e+0	MER41B,MER41B,MER41B,MER41B,MER41B	ZNF860
Ensembl Genes	290	ECE1	24	2.651796e-7	4.918816e-3	2.049507e-4	2.411284e+1	2.488301e-1	6	8.852013e-5	2.134472e-3	1	1.474473e-1	1.000000e+0	1.000000e+0	6.782084e+0	1.474473e-1	1	1	3.656307e-4	1.000000e+0	MER41B,MER41B,MER41B,MER41B,MER41B,MER41B	ECE1
Ensembl Genes	13053	DMC1	25	3.685487e-7	6.836210e-3	2.734484e-4	3.627289e+1	1.378440e-1	5	4.903736e-5	1.778726e-3	1	1.474473e-1	1.000000e+0	1.000000e+0	6.782084e+0	1.474473e-1	1	1	3.656307e-4	1.000000e+0	MER41B,MER41B,MER41B,MER41B,MER41B	DMC1
Ensembl Genes	3259	DDB2	26	3.916195e-7	7.264150e-3	2.793904e-4	7.140107e+1	5.602157e-2	4	1.992941e-5	1.422981e-3	1	1.474473e-1	1.000000e+0	1.000000e+0	6.782084e+0	1.474473e-1	1	1	3.656307e-4	1.000000e+0	MER41B,MER41B,MER41B,MER41B	DDB2
Ensembl Genes	5042	PPP1CC	27	4.821222e-7	8.942885e-3	3.312180e-4	3.433114e+1	1.456404e-1	5	5.181087e-5	1.778726e-3	1	1.474473e-1	1.000000e+0	1.000000e+0	6.782084e+0	1.474473e-1	1	1	3.656307e-4	1.000000e+0	MER41B,MER41B,MER41B,MER41B,MER41B	PPP1CC
Ensembl Genes	12949	MTFP1	28	5.041247e-7	9.351009e-3	3.339646e-4	6.698328e+1	5.971639e-2	4	2.124382e-5	1.422981e-3	1	1.474473e-1	1.000000e+0	1.000000e+0	6.782084e+0	1.474473e-1	1	1	3.656307e-4	1.000000e+0	MER41B,MER41B,MER41B,MER41B	MTFP1
Ensembl Genes	3776	CAPN5	29	5.627147e-7	1.043779e-2	3.599240e-4	6.514529e+1	6.140121e-2	4	2.184319e-5	1.422981e-3	1	1.474473e-1	1.000000e+0	1.000000e+0	6.782084e+0	1.474473e-1	1	1	3.656307e-4	1.000000e+0	MER41B,MER41B,MER41B,MER41B	CAPN5
Ensembl Genes	14275	UBXN7	30	6.861689e-7	1.272775e-2	4.242582e-4	3.193348e+1	1.565755e-1	5	5.570100e-5	1.778726e-3	1	1.474473e-1	1.000000e+0	1.000000e+0	6.782084e+0	1.474473e-1	1	1	3.656307e-4	1.000000e+0	MER41B,MER41B,MER41B,MER41B,MER41B	UBXN7
Ensembl Genes	5043	CCDC63	31	9.839730e-7	1.825172e-2	5.887650e-4	2.965303e+1	1.686168e-1	5	5.998464e-5	1.778726e-3	1	1.474473e-1	1.000000e+0	1.000000e+0	6.782084e+0	1.474473e-1	1	1	3.656307e-4	1.000000e+0	MER41B,MER41B,MER41B,MER41B,MER41B	CCDC63
Ensembl Genes	10364	CPT1C	32	1.218455e-6	2.260112e-2	7.062851e-4	5.356160e+1	7.468036e-2	4	2.656719e-5	1.422981e-3	1	1.474473e-1	1.000000e+0	1.000000e+0	6.782084e+0	1.474473e-1	1	1	3.656307e-4	1.000000e+0	MER41B,MER41B,MER41B,MER41B	CPT1C
Ensembl Genes	10365	TSKS	33	1.230945e-6	2.283280e-2	6.919030e-4	5.342316e+1	7.487390e-2	4	2.663604e-5	1.422981e-3	1	1.474473e-1	1.000000e+0	1.000000e+0	6.782084e+0	1.474473e-1	1	1	3.656307e-4	1.000000e+0	MER41B,MER41B,MER41B,MER41B	TSKS
Ensembl Genes	6448	DMXL2	34	1.275449e-6	2.365830e-2	6.958325e-4	1.835497e+1	3.268870e-1	6	1.162885e-4	2.134472e-3	1	1.474473e-1	1.000000e+0	1.000000e+0	6.782084e+0	1.474473e-1	1	1	3.656307e-4	1.000000e+0	MER41B,MER41B,MER41B,MER41B,MER41B,MER41B	DMXL2
Ensembl Genes	12950	SEC14L3	35	1.359763e-6	2.522224e-2	7.206355e-4	5.209040e+1	7.678958e-2	4	2.731753e-5	1.422981e-3	1	1.474473e-1	1.000000e+0	1.000000e+0	6.782084e+0	1.474473e-1	1	1	3.656307e-4	1.000000e+0	MER41B,MER41B,MER41B,MER41B	SEC14L3
Ensembl Genes	19467	PRKX	36	1.493356e-6	2.770026e-2	7.694517e-4	7.473834e+0	1.338001e+0	10	4.759877e-4	3.557453e-3	1	1.474473e-1	1.000000e+0	1.000000e+0	6.782084e+0	1.474473e-1	1	1	3.656307e-4	1.000000e+0	MER41B,MER41B,MER41B,MER41B,MER41B,MER41B,MER41B,MER41B,MER41B,MER41B	PRKX
Ensembl Genes	14671	CNOT6L	37	1.562463e-6	2.898213e-2	7.833007e-4	1.771477e+1	3.387004e-1	6	1.204911e-4	2.134472e-3	1	1.474473e-1	1.000000e+0	1.000000e+0	6.782084e+0	1.474473e-1	1	1	3.656307e-4	1.000000e+0	MER41B,MER41B,MER41B,MER41B,MER41B,MER41B	CNOT6L
Ensembl Genes	15970	SERPINB6	38	2.043860e-6	3.791156e-2	9.976726e-4	4.696626e+1	8.516752e-2	4	3.029795e-5	1.422981e-3	1	1.474473e-1	1.000000e+0	1.000000e+0	6.782084e+0	1.474473e-1	1	1	3.656307e-4	1.000000e+0	MER41B,MER41B,MER41B,MER41B	SERPINB6
Ensembl Genes	3775	B3GNT6	39	2.069196e-6	3.838152e-2	9.841415e-4	2.543876e+1	1.965505e-1	5	6.992191e-5	1.778726e-3	1	1.474473e-1	1.000000e+0	1.000000e+0	6.782084e+0	1.474473e-1	1	1	3.656307e-4	1.000000e+0	MER41B,MER41B,MER41B,MER41B,MER41B	B3GNT6
Ensembl Genes	5060	PTPN11	40	2.437596e-6	4.521497e-2	1.130374e-3	1.638524e+1	3.661831e-1	6	1.302679e-4	2.134472e-3	1	1.474473e-1	1.000000e+0	1.000000e+0	6.782084e+0	1.474473e-1	1	1	3.656307e-4	1.000000e+0	MER41B,MER41B,MER41B,MER41B,MER41B,MER41B	PTPN11
Ensembl Genes	13306	EAF1	41	2.443726e-6	4.532867e-2	1.105577e-3	4.487899e+1	8.912858e-2	4	3.170707e-5	1.422981e-3	1	1.474473e-1	1.000000e+0	1.000000e+0	6.782084e+0	1.474473e-1	1	1	3.656307e-4	1.000000e+0	MER41B,MER41B,MER41B,MER41B	EAF1
Ensembl Genes	8556	NME1-NME2	42	3.651050e-6	6.772333e-2	1.612460e-3	1.064279e+2	2.818811e-2	3	1.002779e-5	1.067236e-3	1	1.474473e-1	1.000000e+0	1.000000e+0	6.782084e+0	1.474473e-1	1	1	3.656307e-4	1.000000e+0	MER41B,MER41B,MER41B	NME1-NME2
Ensembl Genes	16733	GTF3C6	43	3.758933e-6	6.972445e-2	1.621499e-3	4.021577e+1	9.946346e-2	4	3.538366e-5	1.422981e-3	1	1.474473e-1	1.000000e+0	1.000000e+0	6.782084e+0	1.474473e-1	1	1	3.656307e-4	1.000000e+0	MER41B,MER41B,MER41B,MER41B	GTF3C6
Ensembl Genes	6101	IFI27L1	44	3.978730e-6	7.380146e-2	1.677306e-3	1.034008e+2	2.901333e-2	3	1.032135e-5	1.067236e-3	1	1.474473e-1	1.000000e+0	1.000000e+0	6.782084e+0	1.474473e-1	1	1	3.656307e-4	1.000000e+0	MER41B,MER41B,MER41B	IFI27L1
Ensembl Genes	3626	PELI3	45	4.848258e-6	8.993034e-2	1.998452e-3	9.675965e+1	3.100466e-2	3	1.102976e-5	1.067236e-3	1	1.474473e-1	1.000000e+0	1.000000e+0	6.782084e+0	1.474473e-1	1	1	3.656307e-4	1.000000e+0	MER41B,MER41B,MER41B	PELI3
Ensembl Genes	1925	HIST3H3	46	5.088514e-6	9.438685e-2	2.051888e-3	9.520013e+1	3.151256e-2	3	1.121045e-5	1.067236e-3	1	1.474473e-1	1.000000e+0	1.000000e+0	6.782084e+0	1.474473e-1	1	1	3.656307e-4	1.000000e+0	MER41B,MER41B,MER41B	HIST3H3
Ensembl Genes	1926	HIST3H2A	47	5.307333e-6	9.844572e-2	2.094590e-3	9.386286e+1	3.196152e-2	3	1.137016e-5	1.067236e-3	1	1.474473e-1	1.000000e+0	1.000000e+0	6.782084e+0	1.474473e-1	1	1	3.656307e-4	1.000000e+0	MER41B,MER41B,MER41B	HIST3H2A
Ensembl Genes	13350	GPD1L	48	5.753974e-6	1.067305e-1	2.223551e-3	2.057418e+1	2.430231e-1	5	8.645432e-5	1.778726e-3	1	1.474473e-1	1.000000e+0	1.000000e+0	6.782084e+0	1.474473e-1	1	1	3.656307e-4	1.000000e+0	MER41B,MER41B,MER41B,MER41B,MER41B	GPD1L
Ensembl Genes	2232	PARD3	49	6.075230e-6	1.126894e-1	2.299785e-3	7.282547e+0	1.235831e+0	9	4.396412e-4	3.201708e-3	1	1.474473e-1	1.000000e+0	1.000000e+0	6.782084e+0	1.474473e-1	1	1	3.656307e-4	1.000000e+0	MER41B,MER41B,MER41B,MER41B,MER41B,MER41B,MER41B,MER41B,MER41B	PARD3
Ensembl Genes	8828	CANT1	50	6.083434e-6	1.128416e-1	2.256832e-3	8.965487e+1	3.346165e-2	3	1.190383e-5	1.067236e-3	1	1.474473e-1	1.000000e+0	1.000000e+0	6.782084e+0	1.474473e-1	1	1	3.656307e-4	1.000000e+0	MER41B,MER41B,MER41B	CANT1
Ensembl Genes	18689	PLIN2	51	6.691551e-6	1.241216e-1	2.433756e-3	3.470695e+1	1.152507e-1	4	4.099989e-5	1.422981e-3	1	1.474473e-1	1.000000e+0	1.000000e+0	6.782084e+0	1.474473e-1	1	1	3.656307e-4	1.000000e+0	MER41B,MER41B,MER41B,MER41B	PLIN2
Ensembl Genes	7029	RBFOX1	52	6.962604e-6	1.291493e-1	2.483641e-3	5.598513e+0	1.964807e+0	11	6.989710e-4	3.913198e-3	1	1.474473e-1	1.000000e+0	1.000000e+0	6.782084e+0	1.474473e-1	1	1	3.656307e-4	1.000000e+0	MER41B,MER41B,MER41B,MER41B,MER41B,MER41B,MER41B,MER41B,MER41B,MER41B,MER41B	RBFOX1
Ensembl Genes	9870	CHST8	53	8.234200e-6	1.527362e-1	2.881815e-3	1.909133e+1	2.618990e-1	5	9.316933e-5	1.778726e-3	1	1.474473e-1	1.000000e+0	1.000000e+0	6.782084e+0	1.474473e-1	1	1	3.656307e-4	1.000000e+0	MER41B,MER41B,MER41B,MER41B,MER41B	CHST8
Ensembl Genes	12713	ICOSLG	54	9.013001e-6	1.671822e-1	3.095966e-3	3.215820e+1	1.243851e-1	4	4.424941e-5	1.422981e-3	1	1.474473e-1	1.000000e+0	1.000000e+0	6.782084e+0	1.474473e-1	1	1	3.656307e-4	1.000000e+0	MER41B,MER41B,MER41B,MER41B	ICOSLG
Ensembl Genes	6337	INO80	55	9.063438e-6	1.681177e-1	3.056686e-3	1.871202e+1	2.672079e-1	5	9.505795e-5	1.778726e-3	1	1.474473e-1	1.000000e+0	1.000000e+0	6.782084e+0	1.474473e-1	1	1	3.656307e-4	1.000000e+0	MER41B,MER41B,MER41B,MER41B,MER41B	INO80
Ensembl Genes	17335	TYW1	56	9.286673e-6	1.722585e-1	3.076045e-3	8.102778e+0	9.873157e-1	8	3.512329e-4	2.845962e-3	1	1.474473e-1	1.000000e+0	1.000000e+0	6.782084e+0	1.474473e-1	1	1	3.656307e-4	1.000000e+0	MER41B,MER41B,MER41B,MER41B,MER41B,MER41B,MER41B,MER41B	TYW1
Ensembl Genes	13272	HRH1	57	9.337016e-6	1.731923e-1	3.038462e-3	1.859593e+1	2.688760e-1	5	9.565138e-5	1.778726e-3	1	1.474473e-1	1.000000e+0	1.000000e+0	6.782084e+0	1.474473e-1	1	1	3.656307e-4	1.000000e+0	MER41B,MER41B,MER41B,MER41B,MER41B	HRH1
Ensembl Genes	3625	MRPL11	58	9.711807e-6	1.801443e-1	3.105936e-3	7.660189e+1	3.916352e-2	3	1.393224e-5	1.067236e-3	1	1.474473e-1	1.000000e+0	1.000000e+0	6.782084e+0	1.474473e-1	1	1	3.656307e-4	1.000000e+0	MER41B,MER41B,MER41B	MRPL11
Ensembl Genes	5955	SIPA1L1	59	1.025168e-5	1.901584e-1	3.223024e-3	7.991188e+0	1.001103e+0	8	3.561376e-4	2.845962e-3	1	1.474473e-1	1.000000e+0	1.000000e+0	6.782084e+0	1.474473e-1	1	1	3.656307e-4	1.000000e+0	MER41B,MER41B,MER41B,MER41B,MER41B,MER41B,MER41B,MER41B	SIPA1L1
Ensembl Genes	5061	RPH3A	60	1.038893e-5	1.927043e-1	3.211738e-3	1.267452e+1	4.733909e-1	6	1.684066e-4	2.134472e-3	1	1.474473e-1	1.000000e+0	1.000000e+0	6.782084e+0	1.474473e-1	1	1	3.656307e-4	1.000000e+0	MER41B,MER41B,MER41B,MER41B,MER41B,MER41B	RPH3A
Ensembl Genes	12711	C21orf33	61	1.049622e-5	1.946944e-1	3.191711e-3	3.092593e+1	1.293413e-1	4	4.601256e-5	1.422981e-3	1	1.474473e-1	1.000000e+0	1.000000e+0	6.782084e+0	1.474473e-1	1	1	3.656307e-4	1.000000e+0	MER41B,MER41B,MER41B,MER41B	C21orf33
Ensembl Genes	12010	TMC2	62	1.092315e-5	2.026135e-1	3.267960e-3	3.061112e+1	1.306715e-1	4	4.648576e-5	1.422981e-3	1	1.474473e-1	1.000000e+0	1.000000e+0	6.782084e+0	1.474473e-1	1	1	3.656307e-4	1.000000e+0	MER41B,MER41B,MER41B,MER41B	TMC2
Ensembl Genes	6102	IFI27	63	1.167126e-5	2.164902e-1	3.436352e-3	7.200506e+1	4.166374e-2	3	1.482168e-5	1.067236e-3	1	1.474473e-1	1.000000e+0	1.000000e+0	6.782084e+0	1.474473e-1	1	1	3.656307e-4	1.000000e+0	MER41B,MER41B,MER41B	IFI27
Ensembl Genes	7320	GPT2	64	1.203912e-5	2.233136e-1	3.489276e-3	2.985603e+1	1.339763e-1	4	4.766143e-5	1.422981e-3	1	1.474473e-1	1.000000e+0	1.000000e+0	6.782084e+0	1.474473e-1	1	1	3.656307e-4	1.000000e+0	MER41B,MER41B,MER41B,MER41B	GPT2
Ensembl Genes	8995	CABLES1	65	1.307145e-5	2.424623e-1	3.730190e-3	1.216431e+1	4.932462e-1	6	1.754700e-4	2.134472e-3	1	1.474473e-1	1.000000e+0	1.000000e+0	6.782084e+0	1.474473e-1	1	1	3.656307e-4	1.000000e+0	MER41B,MER41B,MER41B,MER41B,MER41B,MER41B	CABLES1
Ensembl Genes	7986	PIGL	66	1.344070e-5	2.493115e-1	3.777448e-3	2.902307e+1	1.378214e-1	4	4.902932e-5	1.422981e-3	1	1.474473e-1	1.000000e+0	1.000000e+0	6.782084e+0	1.474473e-1	1	1	3.656307e-4	1.000000e+0	MER41B,MER41B,MER41B,MER41B	PIGL
Ensembl Genes	8068	NLK	67	1.404617e-5	2.605424e-1	3.888693e-3	1.200851e+1	4.996456e-1	6	1.777466e-4	2.134472e-3	1	1.474473e-1	1.000000e+0	1.000000e+0	6.782084e+0	1.474473e-1	1	1	3.656307e-4	1.000000e+0	MER41B,MER41B,MER41B,MER41B,MER41B,MER41B	NLK
Ensembl Genes	294	USP48	68	1.761886e-5	3.268122e-1	4.806062e-3	2.707049e+1	1.477624e-1	4	5.256576e-5	1.422981e-3	1	1.474473e-1	1.000000e+0	1.000000e+0	6.782084e+0	1.474473e-1	1	1	3.656307e-4	1.000000e+0	MER41B,MER41B,MER41B,MER41B	USP48
Ensembl Genes	17551	ENSG00000228273	69	1.870017e-5	3.468695e-1	5.027094e-3	6.142481e+1	4.884020e-2	3	1.737467e-5	1.067236e-3	1	1.474473e-1	1.000000e+0	1.000000e+0	6.782084e+0	1.474473e-1	1	1	3.656307e-4	1.000000e+0	MER41B,MER41B,MER41B	ENSG00000228273
Ensembl Genes	17550	ACHE	70	1.892623e-5	3.510626e-1	5.015181e-3	6.117624e+1	4.903865e-2	3	1.744527e-5	1.067236e-3	1	1.474473e-1	1.000000e+0	1.000000e+0	6.782084e+0	1.474473e-1	1	1	3.656307e-4	1.000000e+0	MER41B,MER41B,MER41B	ACHE
Ensembl Genes	10171	ZNF180	71	1.944208e-5	3.606311e-1	5.079312e-3	2.639230e+1	1.515593e-1	4	5.391652e-5	1.422981e-3	1	1.474473e-1	1.000000e+0	1.000000e+0	6.782084e+0	1.474473e-1	1	1	3.656307e-4	1.000000e+0	MER41B,MER41B,MER41B,MER41B	ZNF180
Ensembl Genes	8515	IGF2BP1	72	1.948906e-5	3.615026e-1	5.020869e-3	2.637589e+1	1.516537e-1	4	5.395007e-5	1.422981e-3	1	1.474473e-1	1.000000e+0	1.000000e+0	6.782084e+0	1.474473e-1	1	1	3.656307e-4	1.000000e+0	MER41B,MER41B,MER41B,MER41B	IGF2BP1
Ensembl Genes	7987	CENPV	73	1.992308e-5	3.695532e-1	5.062373e-3	2.622655e+1	1.525172e-1	4	5.425727e-5	1.422981e-3	1	1.474473e-1	1.000000e+0	1.000000e+0	6.782084e+0	1.474473e-1	1	1	3.656307e-4	1.000000e+0	MER41B,MER41B,MER41B,MER41B	CENPV
Ensembl Genes	9832	ZNF728	74	2.049680e-5	3.801951e-1	5.137772e-3	1.576363e+1	3.171857e-1	5	1.128373e-4	1.778726e-3	1	1.474473e-1	1.000000e+0	1.000000e+0	6.782084e+0	1.474473e-1	1	1	3.656307e-4	1.000000e+0	MER41B,MER41B,MER41B,MER41B,MER41B	ZNF728
Ensembl Genes	14544	PDGFRA	75	2.211967e-5	4.102978e-1	5.470637e-3	1.106652e+1	5.421758e-1	6	1.928765e-4	2.134472e-3	1	1.474473e-1	1.000000e+0	1.000000e+0	6.782084e+0	1.474473e-1	1	1	3.656307e-4	1.000000e+0	MER41B,MER41B,MER41B,MER41B,MER41B,MER41B	PDGFRA
Ensembl Genes	2206	YME1L1	76	2.371525e-5	4.398942e-1	5.788081e-3	5.669026e+1	5.291914e-2	3	1.882573e-5	1.067236e-3	1	1.474473e-1	1.000000e+0	1.000000e+0	6.782084e+0	1.474473e-1	1	1	3.656307e-4	1.000000e+0	MER41B,MER41B,MER41B	YME1L1
Ensembl Genes	19617	EFHC2	77	2.482178e-5	4.604192e-1	5.979470e-3	1.083851e+1	5.535815e-1	6	1.969340e-4	2.134472e-3	1	1.474473e-1	1.000000e+0	1.000000e+0	6.782084e+0	1.474473e-1	1	1	3.656307e-4	1.000000e+0	MER41B,MER41B,MER41B,MER41B,MER41B,MER41B	EFHC2
Ensembl Genes	975	PSRC1	78	2.525362e-5	4.684294e-1	6.005505e-3	5.549924e+1	5.405480e-2	3	1.922974e-5	1.067236e-3	1	1.474473e-1	1.000000e+0	1.000000e+0	6.782084e+0	1.474473e-1	1	1	3.656307e-4	1.000000e+0	MER41B,MER41B,MER41B	PSRC1
Ensembl Genes	2638	TLX1	79	2.579661e-5	4.785013e-1	6.056979e-3	2.453479e+1	1.630338e-1	4	5.799851e-5	1.422981e-3	1	1.474473e-1	1.000000e+0	1.000000e+0	6.782084e+0	1.474473e-1	1	1	3.656307e-4	1.000000e+0	MER41B,MER41B,MER41B,MER41B	TLX1
Ensembl Genes	14343	HTT	80	2.645553e-5	4.907236e-1	6.134045e-3	1.493586e+1	3.347649e-1	5	1.190910e-4	1.778726e-3	1	1.474473e-1	1.000000e+0	1.000000e+0	6.782084e+0	1.474473e-1	1	1	3.656307e-4	1.000000e+0	MER41B,MER41B,MER41B,MER41B,MER41B	HTT
Ensembl Genes	17605	CCDC71L	81	2.652059e-5	4.919304e-1	6.073215e-3	1.070950e+1	5.602501e-1	6	1.993063e-4	2.134472e-3	1	1.474473e-1	1.000000e+0	1.000000e+0	6.782084e+0	1.474473e-1	1	1	3.656307e-4	1.000000e+0	MER41B,MER41B,MER41B,MER41B,MER41B,MER41B	CCDC71L
Ensembl Genes	8804	MGAT5B	82	2.669622e-5	4.951882e-1	6.038880e-3	1.490725e+1	3.354074e-1	5	1.193196e-4	1.778726e-3	1	1.474473e-1	1.000000e+0	1.000000e+0	6.782084e+0	1.474473e-1	1	1	3.656307e-4	1.000000e+0	MER41B,MER41B,MER41B,MER41B,MER41B	MGAT5B
Ensembl Genes	17313	ZNF727	83	2.852127e-5	5.290410e-1	6.373988e-3	6.912630e+0	1.157302e+0	8	4.117047e-4	2.845962e-3	1	1.474473e-1	1.000000e+0	1.000000e+0	6.782084e+0	1.474473e-1	1	1	3.656307e-4	1.000000e+0	MER41B,MER41B,MER41B,MER41B,MER41B,MER41B,MER41B,MER41B	ZNF727
Ensembl Genes	9570	ENSG00000257355	84	2.868601e-5	5.320968e-1	6.334486e-3	2.633324e+2	7.594963e-3	2	2.701872e-6	7.114906e-4	1	1.474473e-1	1.000000e+0	1.000000e+0	6.782084e+0	1.474473e-1	1	1	3.656307e-4	1.000000e+0	MER41B,MER41B	ENSG00000257355
Ensembl Genes	15802	PWWP2A	85	2.979571e-5	5.526806e-1	6.502125e-3	2.363745e+1	1.692230e-1	4	6.020027e-5	1.422981e-3	1	1.474473e-1	1.000000e+0	1.000000e+0	6.782084e+0	1.474473e-1	1	1	3.656307e-4	1.000000e+0	MER41B,MER41B,MER41B,MER41B	PWWP2A
Ensembl Genes	6286	LPCAT4	86	3.028793e-5	5.618108e-1	6.532684e-3	5.219167e+1	5.748044e-2	3	2.044840e-5	1.067236e-3	1	1.474473e-1	1.000000e+0	1.000000e+0	6.782084e+0	1.474473e-1	1	1	3.656307e-4	1.000000e+0	MER41B,MER41B,MER41B	LPCAT4
Ensembl Genes	16036	CD83	87	3.092717e-5	5.736681e-1	6.593886e-3	6.832916e+0	1.170803e+0	8	4.165077e-4	2.845962e-3	1	1.474473e-1	1.000000e+0	1.000000e+0	6.782084e+0	1.474473e-1	1	1	3.656307e-4	1.000000e+0	MER41B,MER41B,MER41B,MER41B,MER41B,MER41B,MER41B,MER41B	CD83
Ensembl Genes	19643	UXT	88	3.267302e-5	6.060518e-1	6.886953e-3	2.308019e+1	1.733088e-1	4	6.165378e-5	1.422981e-3	1	1.474473e-1	1.000000e+0	1.000000e+0	6.782084e+0	1.474473e-1	1	1	3.656307e-4	1.000000e+0	MER41B,MER41B,MER41B,MER41B	UXT
Ensembl Genes	6416	BLOC1S6	89	3.313447e-5	6.146113e-1	6.905745e-3	5.062977e+1	5.925368e-2	3	2.107922e-5	1.067236e-3	1	1.474473e-1	1.000000e+0	1.000000e+0	6.782084e+0	1.474473e-1	1	1	3.656307e-4	1.000000e+0	MER41B,MER41B,MER41B	BLOC1S6
Ensembl Genes	650	TSPAN1	90	3.374870e-5	6.260046e-1	6.955607e-3	5.031610e+1	5.962306e-2	3	2.121062e-5	1.067236e-3	1	1.474473e-1	1.000000e+0	1.000000e+0	6.782084e+0	1.474473e-1	1	1	3.656307e-4	1.000000e+0	MER41B,MER41B,MER41B	TSPAN1
Ensembl Genes	20189	CETN2	91	3.450859e-5	6.400998e-1	7.034064e-3	4.993842e+1	6.007399e-2	3	2.137104e-5	1.067236e-3	1	1.474473e-1	1.000000e+0	1.000000e+0	6.782084e+0	1.474473e-1	1	1	3.656307e-4	1.000000e+0	MER41B,MER41B,MER41B	CETN2
Ensembl Genes	15950	TRIM7	92	3.654291e-5	6.778344e-1	7.367766e-3	4.897965e+1	6.124992e-2	3	2.178937e-5	1.067236e-3	1	1.474473e-1	1.000000e+0	1.000000e+0	6.782084e+0	1.474473e-1	1	1	3.656307e-4	1.000000e+0	MER41B,MER41B,MER41B	TRIM7
Ensembl Genes	5942	SRSF5	93	3.819266e-5	7.084357e-1	7.617588e-3	2.216537e+1	1.804617e-1	4	6.419839e-5	1.422981e-3	1	1.474473e-1	1.000000e+0	1.000000e+0	6.782084e+0	1.474473e-1	1	1	3.656307e-4	1.000000e+0	MER41B,MER41B,MER41B,MER41B	SRSF5
Ensembl Genes	17476	TECPR1	94	3.993277e-5	7.407130e-1	7.879925e-3	4.753042e+1	6.311747e-2	3	2.245374e-5	1.067236e-3	1	1.474473e-1	1.000000e+0	1.000000e+0	6.782084e+0	1.474473e-1	1	1	3.656307e-4	1.000000e+0	MER41B,MER41B,MER41B	TECPR1
Ensembl Genes	8343	KRT17	95	4.350318e-5	8.069405e-1	8.494110e-3	4.617146e+1	6.497520e-2	3	2.311462e-5	1.067236e-3	1	1.474473e-1	1.000000e+0	1.000000e+0	6.782084e+0	1.474473e-1	1	1	3.656307e-4	1.000000e+0	MER41B,MER41B,MER41B	KRT17
Ensembl Genes	20188	MAGEA3	96	4.548705e-5	8.437393e-1	8.788951e-3	4.547902e+1	6.596448e-2	3	2.346655e-5	1.067236e-3	1	1.474473e-1	1.000000e+0	1.000000e+0	6.782084e+0	1.474473e-1	1	1	3.656307e-4	1.000000e+0	MER41B,MER41B,MER41B	MAGEA3
Ensembl Genes	20183	MAGEA6	97	5.248065e-5	9.734636e-1	1.003571e-2	4.332644e+1	6.924178e-2	3	2.463244e-5	1.067236e-3	1	1.474473e-1	1.000000e+0	1.000000e+0	6.782084e+0	1.474473e-1	1	1	3.656307e-4	1.000000e+0	MER41B,MER41B,MER41B	MAGEA6
Ensembl Genes	15949	OR2V2	98	6.026360e-5	1.000000e+0	1.140642e-2	4.134042e+1	7.256820e-2	3	2.581579e-5	1.067236e-3	1	1.474473e-1	1.000000e+0	1.000000e+0	6.782084e+0	1.474473e-1	1	1	3.656307e-4	1.000000e+0	MER41B,MER41B,MER41B	OR2V2
Ensembl Genes	19466	MXRA5	99	6.426687e-5	1.000000e+0	1.204127e-2	9.113748e+0	6.583460e-1	6	2.342035e-4	2.134472e-3	1	1.474473e-1	1.000000e+0	1.000000e+0	6.782084e+0	1.474473e-1	1	1	3.656307e-4	1.000000e+0	MER41B,MER41B,MER41B,MER41B,MER41B,MER41B	MXRA5
Ensembl Genes	3401	OR10V1	100	6.572937e-5	1.000000e+0	1.219214e-2	4.013952e+1	7.473931e-2	3	2.658816e-5	1.067236e-3	1	1.474473e-1	1.000000e+0	1.000000e+0	6.782084e+0	1.474473e-1	1	1	3.656307e-4	1.000000e+0	MER41B,MER41B,MER41B	OR10V1
Ensembl Genes	7085	KIAA0430	101	6.732778e-5	1.000000e+0	1.236498e-2	1.912720e+1	2.091262e-1	4	7.439567e-5	1.422981e-3	1	1.474473e-1	1.000000e+0	1.000000e+0	6.782084e+0	1.474473e-1	1	1	3.656307e-4	1.000000e+0	MER41B,MER41B,MER41B,MER41B	KIAA0430
Ensembl Genes	10722	RRM2	102	6.783241e-5	1.000000e+0	1.233552e-2	1.908999e+1	2.095339e-1	4	7.454071e-5	1.422981e-3	1	1.474473e-1	1.000000e+0	1.000000e+0	6.782084e+0	1.474473e-1	1	1	3.656307e-4	1.000000e+0	MER41B,MER41B,MER41B,MER41B	RRM2
Ensembl Genes	8344	EIF1	103	7.006774e-5	1.000000e+0	1.261832e-2	3.927734e+1	7.637992e-2	3	2.717180e-5	1.067236e-3	1	1.474473e-1	1.000000e+0	1.000000e+0	6.782084e+0	1.474473e-1	1	1	3.656307e-4	1.000000e+0	MER41B,MER41B,MER41B	EIF1
Ensembl Genes	13304	SH3BP5	104	7.008428e-5	1.000000e+0	1.249994e-2	1.892803e+1	2.113268e-1	4	7.517852e-5	1.422981e-3	1	1.474473e-1	1.000000e+0	1.000000e+0	6.782084e+0	1.474473e-1	1	1	3.656307e-4	1.000000e+0	MER41B,MER41B,MER41B,MER41B	SH3BP5
Ensembl Genes	1301	ATP8B2	105	7.094389e-5	1.000000e+0	1.253274e-2	3.911183e+1	7.670313e-2	3	2.728678e-5	1.067236e-3	1	1.474473e-1	1.000000e+0	1.000000e+0	6.782084e+0	1.474473e-1	1	1	3.656307e-4	1.000000e+0	MER41B,MER41B,MER41B	ATP8B2
Ensembl Genes	16080	SLC17A2	106	7.223768e-5	1.000000e+0	1.264091e-2	3.887235e+1	7.717567e-2	3	2.745488e-5	1.067236e-3	1	1.474473e-1	1.000000e+0	1.000000e+0	6.782084e+0	1.474473e-1	1	1	3.656307e-4	1.000000e+0	MER41B,MER41B,MER41B	SLC17A2
Ensembl Genes	2639	LBX1	107	7.449049e-5	1.000000e+0	1.291331e-2	1.862916e+1	2.147171e-1	4	7.638460e-5	1.422981e-3	1	1.474473e-1	1.000000e+0	1.000000e+0	6.782084e+0	1.474473e-1	1	1	3.656307e-4	1.000000e+0	MER41B,MER41B,MER41B,MER41B	LBX1
Ensembl Genes	397	IFI6	108	7.841168e-5	1.000000e+0	1.346721e-2	3.780357e+1	7.935759e-2	3	2.823109e-5	1.067236e-3	1	1.474473e-1	1.000000e+0	1.000000e+0	6.782084e+0	1.474473e-1	1	1	3.656307e-4	1.000000e+0	MER41B,MER41B,MER41B	IFI6
Ensembl Genes	8416	PPY	109	8.001803e-5	1.000000e+0	1.361701e-2	3.754376e+1	7.990675e-2	3	2.842645e-5	1.067236e-3	1	1.474473e-1	1.000000e+0	1.000000e+0	6.782084e+0	1.474473e-1	1	1	3.656307e-4	1.000000e+0	MER41B,MER41B,MER41B	PPY
Ensembl Genes	14672	MRPL1	110	8.783016e-5	1.000000e+0	1.481056e-2	1.784409e+1	2.241639e-1	4	7.974525e-5	1.422981e-3	1	1.474473e-1	1.000000e+0	1.000000e+0	6.782084e+0	1.474473e-1	1	1	3.656307e-4	1.000000e+0	MER41B,MER41B,MER41B,MER41B	MRPL1
Ensembl Genes	8371	NAGLU	111	8.899420e-5	1.000000e+0	1.487165e-2	3.621000e+1	8.285003e-2	3	2.947351e-5	1.067236e-3	1	1.474473e-1	1.000000e+0	1.000000e+0	6.782084e+0	1.474473e-1	1	1	3.656307e-4	1.000000e+0	MER41B,MER41B,MER41B	NAGLU
Ensembl Genes	17692	FAM71F2	112	9.460459e-5	1.000000e+0	1.566804e-2	1.750041e+1	2.285660e-1	4	8.131129e-5	1.422981e-3	1	1.474473e-1	1.000000e+0	1.000000e+0	6.782084e+0	1.474473e-1	1	1	3.656307e-4	1.000000e+0	MER41B,MER41B,MER41B,MER41B	FAM71F2
Ensembl Genes	6399	EIF3J	113	9.738376e-5	1.000000e+0	1.598559e-2	1.736821e+1	2.303059e-1	4	8.193023e-5	1.422981e-3	1	1.474473e-1	1.000000e+0	1.000000e+0	6.782084e+0	1.474473e-1	1	1	3.656307e-4	1.000000e+0	MER41B,MER41B,MER41B,MER41B	EIF3J
Ensembl Genes	18388	LAPTM4B	114	1.028302e-4	1.000000e+0	1.673156e-2	1.712229e+1	2.336136e-1	4	8.310695e-5	1.422981e-3	1	1.474473e-1	1.000000e+0	1.000000e+0	6.782084e+0	1.474473e-1	1	1	3.656307e-4	1.000000e+0	MER41B,MER41B,MER41B,MER41B	LAPTM4B
Ensembl Genes	2207	MASTL	115	1.057814e-4	1.000000e+0	1.706208e-2	3.414054e+1	8.787208e-2	3	3.126008e-5	1.067236e-3	1	1.474473e-1	1.000000e+0	1.000000e+0	6.782084e+0	1.474473e-1	1	1	3.656307e-4	1.000000e+0	MER41B,MER41B,MER41B	MASTL
Ensembl Genes	7084	C16orf45	116	1.090491e-4	1.000000e+0	1.743752e-2	1.686066e+1	2.372387e-1	4	8.439655e-5	1.422981e-3	1	1.474473e-1	1.000000e+0	1.000000e+0	6.782084e+0	1.474473e-1	1	1	3.656307e-4	1.000000e+0	MER41B,MER41B,MER41B,MER41B	C16orf45
Ensembl Genes	7945	GAS7	117	1.093259e-4	1.000000e+0	1.733236e-2	1.102808e+1	4.533881e-1	5	1.612907e-4	1.778726e-3	1	1.474473e-1	1.000000e+0	1.000000e+0	6.782084e+0	1.474473e-1	1	1	3.656307e-4	1.000000e+0	MER41B,MER41B,MER41B,MER41B,MER41B	GAS7
Ensembl Genes	6398	CTDSPL2	118	1.104986e-4	1.000000e+0	1.736982e-2	1.680235e+1	2.380620e-1	4	8.468942e-5	1.422981e-3	1	1.474473e-1	1.000000e+0	1.000000e+0	6.782084e+0	1.474473e-1	1	1	3.656307e-4	1.000000e+0	MER41B,MER41B,MER41B,MER41B	CTDSPL2
Ensembl Genes	398	FAM76A	119	1.112787e-4	1.000000e+0	1.734545e-2	3.355605e+1	8.940267e-2	3	3.180458e-5	1.067236e-3	1	1.474473e-1	1.000000e+0	1.000000e+0	6.782084e+0	1.474473e-1	1	1	3.656307e-4	1.000000e+0	MER41B,MER41B,MER41B	FAM76A
Ensembl Genes	3402	STX3	120	1.112931e-4	1.000000e+0	1.720313e-2	3.355457e+1	8.940660e-2	3	3.180597e-5	1.067236e-3	1	1.474473e-1	1.000000e+0	1.000000e+0	6.782084e+0	1.474473e-1	1	1	3.656307e-4	1.000000e+0	MER41B,MER41B,MER41B	STX3
Ensembl Genes	18690	DENND4C	121	1.182516e-4	1.000000e+0	1.812768e-2	1.650591e+1	2.423374e-1	4	8.621038e-5	1.422981e-3	1	1.474473e-1	1.000000e+0	1.000000e+0	6.782084e+0	1.474473e-1	1	1	3.656307e-4	1.000000e+0	MER41B,MER41B,MER41B,MER41B	DENND4C
Ensembl Genes	7321	DNAJA2	122	1.394758e-4	1.000000e+0	2.120604e-2	1.580491e+1	2.530859e-1	4	9.003410e-5	1.422981e-3	1	1.474473e-1	1.000000e+0	1.000000e+0	6.782084e+0	1.474473e-1	1	1	3.656307e-4	1.000000e+0	MER41B,MER41B,MER41B,MER41B	DNAJA2
Ensembl Genes	9571	ZNF878	123	1.415865e-4	1.000000e+0	2.135193e-2	1.181626e+2	1.692583e-2	2	6.021285e-6	7.114906e-4	1	1.474473e-1	1.000000e+0	1.000000e+0	6.782084e+0	1.474473e-1	1	1	3.656307e-4	1.000000e+0	MER41B,MER41B	ZNF878
Ensembl Genes	7019	SMIM22	124	1.417173e-4	1.000000e+0	2.119931e-2	1.181077e+2	1.693369e-2	2	6.024081e-6	7.114906e-4	1	1.474473e-1	1.000000e+0	1.000000e+0	6.782084e+0	1.474473e-1	1	1	3.656307e-4	1.000000e+0	MER41B,MER41B	SMIM22
Ensembl Genes	14854	NUDT6	125	1.462461e-4	1.000000e+0	2.170175e-2	3.056822e+1	9.814115e-2	3	3.491325e-5	1.067236e-3	1	1.474473e-1	1.000000e+0	1.000000e+0	6.782084e+0	1.474473e-1	1	1	3.656307e-4	1.000000e+0	MER41B,MER41B,MER41B	NUDT6
Ensembl Genes	17314	ZNF679	126	1.499669e-4	1.000000e+0	2.207727e-2	1.550595e+1	2.579655e-1	4	9.177000e-5	1.422981e-3	1	1.474473e-1	1.000000e+0	1.000000e+0	6.782084e+0	1.474473e-1	1	1	3.656307e-4	1.000000e+0	MER41B,MER41B,MER41B,MER41B	ZNF679
Ensembl Genes	18209	LYPLA1	127	1.584798e-4	1.000000e+0	2.314679e-2	2.974030e+1	1.008732e-1	3	3.588517e-5	1.067236e-3	1	1.474473e-1	1.000000e+0	1.000000e+0	6.782084e+0	1.474473e-1	1	1	3.656307e-4	1.000000e+0	MER41B,MER41B,MER41B	LYPLA1
Ensembl Genes	13529	CCDC36	128	1.658983e-4	1.000000e+0	2.404100e-2	2.927866e+1	1.024637e-1	3	3.645099e-5	1.067236e-3	1	1.474473e-1	1.000000e+0	1.000000e+0	6.782084e+0	1.474473e-1	1	1	3.656307e-4	1.000000e+0	MER41B,MER41B,MER41B	CCDC36
Ensembl Genes	6565	SKOR1	129	1.662945e-4	1.000000e+0	2.391160e-2	1.006896e+1	4.965756e-1	5	1.766544e-4	1.778726e-3	1	1.474473e-1	1.000000e+0	1.000000e+0	6.782084e+0	1.474473e-1	1	1	3.656307e-4	1.000000e+0	MER41B,MER41B,MER41B,MER41B,MER41B	SKOR1
Ensembl Genes	8134	COPRS	130	1.703701e-4	1.000000e+0	2.430919e-2	1.001599e+1	4.992016e-1	5	1.775886e-4	1.778726e-3	1	1.474473e-1	1.000000e+0	1.000000e+0	6.782084e+0	1.474473e-1	1	1	3.656307e-4	1.000000e+0	MER41B,MER41B,MER41B,MER41B,MER41B	COPRS
Ensembl Genes	17344	FKBP6	131	1.727162e-4	1.000000e+0	2.445582e-2	2.887801e+1	1.038853e-1	3	3.695669e-5	1.067236e-3	1	1.474473e-1	1.000000e+0	1.000000e+0	6.782084e+0	1.474473e-1	1	1	3.656307e-4	1.000000e+0	MER41B,MER41B,MER41B	FKBP6
Ensembl Genes	6347	TYRO3	132	1.746613e-4	1.000000e+0	2.454388e-2	2.876756e+1	1.042841e-1	3	3.709858e-5	1.067236e-3	1	1.474473e-1	1.000000e+0	1.000000e+0	6.782084e+0	1.474473e-1	1	1	3.656307e-4	1.000000e+0	MER41B,MER41B,MER41B	TYRO3
Ensembl Genes	8558	NME2	133	1.784672e-4	1.000000e+0	2.489014e-2	2.855612e+1	1.050563e-1	3	3.737328e-5	1.067236e-3	1	1.474473e-1	1.000000e+0	1.000000e+0	6.782084e+0	1.474473e-1	1	1	3.656307e-4	1.000000e+0	MER41B,MER41B,MER41B	NME2
Ensembl Genes	5432	PCDH8	134	1.886479e-4	1.000000e+0	2.611366e-2	1.459486e+1	2.740690e-1	4	9.749876e-5	1.422981e-3	1	1.474473e-1	1.000000e+0	1.000000e+0	6.782084e+0	1.474473e-1	1	1	3.656307e-4	1.000000e+0	MER41B,MER41B,MER41B,MER41B	PCDH8
Ensembl Genes	9844	PLEKHF1	135	1.889085e-4	1.000000e+0	2.595603e-2	2.800564e+1	1.071213e-1	3	3.810790e-5	1.067236e-3	1	1.474473e-1	1.000000e+0	1.000000e+0	6.782084e+0	1.474473e-1	1	1	3.656307e-4	1.000000e+0	MER41B,MER41B,MER41B	PLEKHF1
Ensembl Genes	18559	ZC3H3	136	2.085576e-4	1.000000e+0	2.844511e-2	2.707211e+1	1.108151e-1	3	3.942196e-5	1.067236e-3	1	1.474473e-1	1.000000e+0	1.000000e+0	6.782084e+0	1.474473e-1	1	1	3.656307e-4	1.000000e+0	MER41B,MER41B,MER41B	ZC3H3
Ensembl Genes	8132	RAB11FIP4	137	2.094723e-4	1.000000e+0	2.836133e-2	9.574234e+0	5.222350e-1	5	1.857826e-4	1.778726e-3	1	1.474473e-1	1.000000e+0	1.000000e+0	6.782084e+0	1.474473e-1	1	1	3.656307e-4	1.000000e+0	MER41B,MER41B,MER41B,MER41B,MER41B	RAB11FIP4
Ensembl Genes	8070	TMEM97	138	2.115048e-4	1.000000e+0	2.842900e-2	1.415988e+1	2.824882e-1	4	1.004939e-4	1.422981e-3	1	1.474473e-1	1.000000e+0	1.000000e+0	6.782084e+0	1.474473e-1	1	1	3.656307e-4	1.000000e+0	MER41B,MER41B,MER41B,MER41B	TMEM97
Ensembl Genes	7583	TMEM231	139	2.134187e-4	1.000000e+0	2.847988e-2	9.612006e+1	2.080731e-2	2	7.402103e-6	7.114906e-4	1	1.474473e-1	1.000000e+0	1.000000e+0	6.782084e+0	1.474473e-1	1	1	3.656307e-4	1.000000e+0	MER41B,MER41B	TMEM231
Ensembl Genes	8578	SCPEP1	140	2.158394e-4	1.000000e+0	2.859718e-2	2.675546e+1	1.121266e-1	3	3.988853e-5	1.067236e-3	1	1.474473e-1	1.000000e+0	1.000000e+0	6.782084e+0	1.474473e-1	1	1	3.656307e-4	1.000000e+0	MER41B,MER41B,MER41B	SCPEP1
Ensembl Genes	16035	RNF182	141	2.272510e-4	1.000000e+0	2.989559e-2	1.389304e+1	2.879140e-1	4	1.024241e-4	1.422981e-3	1	1.474473e-1	1.000000e+0	1.000000e+0	6.782084e+0	1.474473e-1	1	1	3.656307e-4	1.000000e+0	MER41B,MER41B,MER41B,MER41B	RNF182
Ensembl Genes	17604	NAMPT	142	2.296840e-4	1.000000e+0	3.000288e-2	9.383056e+0	5.328754e-1	5	1.895679e-4	1.778726e-3	1	1.474473e-1	1.000000e+0	1.000000e+0	6.782084e+0	1.474473e-1	1	1	3.656307e-4	1.000000e+0	MER41B,MER41B,MER41B,MER41B,MER41B	NAMPT
Ensembl Genes	119	ENO1	143	2.403246e-4	1.000000e+0	3.117329e-2	2.578710e+1	1.163372e-1	3	4.138642e-5	1.067236e-3	1	1.474473e-1	1.000000e+0	1.000000e+0	6.782084e+0	1.474473e-1	1	1	3.656307e-4	1.000000e+0	MER41B,MER41B,MER41B	ENO1
Ensembl Genes	6449	SCG3	144	2.433164e-4	1.000000e+0	3.134219e-2	2.567782e+1	1.168324e-1	3	4.156256e-5	1.067236e-3	1	1.474473e-1	1.000000e+0	1.000000e+0	6.782084e+0	1.474473e-1	1	1	3.656307e-4	1.000000e+0	MER41B,MER41B,MER41B	SCG3
Ensembl Genes	1940	PGBD5	145	2.862094e-4	1.000000e+0	3.661309e-2	8.940310e+0	5.592647e-1	5	1.989558e-4	1.778726e-3	1	1.474473e-1	1.000000e+0	1.000000e+0	6.782084e+0	1.474473e-1	1	1	3.656307e-4	1.000000e+0	MER41B,MER41B,MER41B,MER41B,MER41B	PGBD5
Ensembl Genes	17916	UBE3C	146	3.028631e-4	1.000000e+0	3.847813e-2	1.287216e+1	3.107480e-1	4	1.105472e-4	1.422981e-3	1	1.474473e-1	1.000000e+0	1.000000e+0	6.782084e+0	1.474473e-1	1	1	3.656307e-4	1.000000e+0	MER41B,MER41B,MER41B,MER41B	UBE3C
Ensembl Genes	17212	EEPD1	147	3.183267e-4	1.000000e+0	4.016763e-2	8.733120e+0	5.725331e-1	5	2.036759e-4	1.778726e-3	1	1.474473e-1	1.000000e+0	1.000000e+0	6.782084e+0	1.474473e-1	1	1	3.656307e-4	1.000000e+0	MER41B,MER41B,MER41B,MER41B,MER41B	EEPD1
Ensembl Genes	8802	SRSF2	148	3.245935e-4	1.000000e+0	4.068165e-2	2.325539e+1	1.290024e-1	3	4.589199e-5	1.067236e-3	1	1.474473e-1	1.000000e+0	1.000000e+0	6.782084e+0	1.474473e-1	1	1	3.656307e-4	1.000000e+0	MER41B,MER41B,MER41B	SRSF2
Ensembl Genes	10724	HPCAL1	149	3.320818e-4	1.000000e+0	4.134084e-2	1.255999e+1	3.184717e-1	4	1.132948e-4	1.422981e-3	1	1.474473e-1	1.000000e+0	1.000000e+0	6.782084e+0	1.474473e-1	1	1	3.656307e-4	1.000000e+0	MER41B,MER41B,MER41B,MER41B	HPCAL1
Ensembl Genes	9843	POP4	150	3.336027e-4	1.000000e+0	4.125331e-2	2.303714e+1	1.302245e-1	3	4.632675e-5	1.067236e-3	1	1.474473e-1	1.000000e+0	1.000000e+0	6.782084e+0	1.474473e-1	1	1	3.656307e-4	1.000000e+0	MER41B,MER41B,MER41B	POP4
Ensembl Genes	19470	VCX3A	151	3.366849e-4	1.000000e+0	4.135873e-2	6.687290e+0	8.972244e-1	6	3.191833e-4	2.134472e-3	1	1.474473e-1	1.000000e+0	1.000000e+0	6.782084e+0	1.474473e-1	1	1	3.656307e-4	1.000000e+0	MER41B,MER41B,MER41B,MER41B,MER41B,MER41B	VCX3A
Ensembl Genes	9758	LRRC25	152	3.505224e-4	1.000000e+0	4.277526e-2	7.485469e+1	2.671843e-2	2	9.504957e-6	7.114906e-4	1	1.474473e-1	1.000000e+0	1.000000e+0	6.782084e+0	1.474473e-1	1	1	3.656307e-4	1.000000e+0	MER41B,MER41B	LRRC25
Ensembl Genes	8679	PRKCA	153	3.515099e-4	1.000000e+0	4.261541e-2	8.543841e+0	5.852169e-1	5	2.081882e-4	1.778726e-3	1	1.474473e-1	1.000000e+0	1.000000e+0	6.782084e+0	1.474473e-1	1	1	3.656307e-4	1.000000e+0	MER41B,MER41B,MER41B,MER41B,MER41B	PRKCA
Ensembl Genes	6552	MAP2K1	154	3.524943e-4	1.000000e+0	4.245725e-2	2.260401e+1	1.327198e-1	3	4.721444e-5	1.067236e-3	1	1.474473e-1	1.000000e+0	1.000000e+0	6.782084e+0	1.474473e-1	1	1	3.656307e-4	1.000000e+0	MER41B,MER41B,MER41B	MAP2K1
Ensembl Genes	3921	RDX	155	3.570869e-4	1.000000e+0	4.273293e-2	1.231891e+1	3.247041e-1	4	1.155119e-4	1.422981e-3	1	1.474473e-1	1.000000e+0	1.000000e+0	6.782084e+0	1.474473e-1	1	1	3.656307e-4	1.000000e+0	MER41B,MER41B,MER41B,MER41B	RDX
Ensembl Genes	10314	PPP1R15A	156	3.623970e-4	1.000000e+0	4.309040e-2	7.360702e+1	2.717132e-2	2	9.666069e-6	7.114906e-4	1	1.474473e-1	1.000000e+0	1.000000e+0	6.782084e+0	1.474473e-1	1	1	3.656307e-4	1.000000e+0	MER41B,MER41B	PPP1R15A
Ensembl Genes	19469	NLGN4X	157	3.703969e-4	1.000000e+0	4.376110e-2	5.458995e+0	1.282287e+0	7	4.561677e-4	2.490217e-3	1	1.474473e-1	1.000000e+0	1.000000e+0	6.782084e+0	1.474473e-1	1	1	3.656307e-4	1.000000e+0	MER41B,MER41B,MER41B,MER41B,MER41B,MER41B,MER41B	NLGN4X
Ensembl Genes	19644	ZNF81	158	3.764471e-4	1.000000e+0	4.419441e-2	1.214630e+1	3.293184e-1	4	1.171535e-4	1.422981e-3	1	1.474473e-1	1.000000e+0	1.000000e+0	6.782084e+0	1.474473e-1	1	1	3.656307e-4	1.000000e+0	MER41B,MER41B,MER41B,MER41B	ZNF81
Ensembl Genes	13531	C3orf62	159	3.843213e-4	1.000000e+0	4.483507e-2	2.194011e+1	1.367359e-1	3	4.864314e-5	1.067236e-3	1	1.474473e-1	1.000000e+0	1.000000e+0	6.782084e+0	1.474473e-1	1	1	3.656307e-4	1.000000e+0	MER41B,MER41B,MER41B	C3orf62
Ensembl Genes	120	CA6	160	4.044164e-4	1.000000e+0	4.688450e-2	2.155755e+1	1.391624e-1	3	4.950637e-5	1.067236e-3	1	1.474473e-1	1.000000e+0	1.000000e+0	6.782084e+0	1.474473e-1	1	1	3.656307e-4	1.000000e+0	MER41B,MER41B,MER41B	CA6
Ensembl Genes	13403	ENTPD3	161	4.044247e-4	1.000000e+0	4.659425e-2	2.155740e+1	1.391634e-1	3	4.950672e-5	1.067236e-3	1	1.474473e-1	1.000000e+0	1.000000e+0	6.782084e+0	1.474473e-1	1	1	3.656307e-4	1.000000e+0	MER41B,MER41B,MER41B	ENTPD3
Ensembl Genes	12413	MC3R	162	4.121372e-4	1.000000e+0	4.718971e-2	1.185541e+1	3.373987e-1	4	1.200280e-4	1.422981e-3	1	1.474473e-1	1.000000e+0	1.000000e+0	6.782084e+0	1.474473e-1	1	1	3.656307e-4	1.000000e+0	MER41B,MER41B,MER41B,MER41B	MC3R
Ensembl Genes	19626	RP2	163	4.188176e-4	1.000000e+0	4.766042e-2	2.129864e+1	1.408541e-1	3	5.010818e-5	1.067236e-3	1	1.474473e-1	1.000000e+0	1.000000e+0	6.782084e+0	1.474473e-1	1	1	3.656307e-4	1.000000e+0	MER41B,MER41B,MER41B	RP2
Ensembl Genes	10315	TULP2	164	4.285605e-4	1.000000e+0	4.847176e-2	6.763307e+1	2.957133e-2	2	1.051986e-5	7.114906e-4	1	1.474473e-1	1.000000e+0	1.000000e+0	6.782084e+0	1.474473e-1	1	1	3.656307e-4	1.000000e+0	MER41B,MER41B	TULP2
Ensembl Genes	12960	SMTN	165	4.308947e-4	1.000000e+0	4.844040e-2	2.109049e+1	1.422442e-1	3	5.060270e-5	1.067236e-3	1	1.474473e-1	1.000000e+0	1.000000e+0	6.782084e+0	1.474473e-1	1	1	3.656307e-4	1.000000e+0	MER41B,MER41B,MER41B	SMTN
Ensembl Genes	3279	PTPRJ	166	4.827462e-4	1.000000e+0	5.394253e-2	1.136303e+1	3.520188e-1	4	1.252290e-4	1.422981e-3	1	1.474473e-1	1.000000e+0	1.000000e+0	6.782084e+0	1.474473e-1	1	1	3.656307e-4	1.000000e+0	MER41B,MER41B,MER41B,MER41B	PTPRJ
Ensembl Genes	2361	MYPN	167	4.849455e-4	1.000000e+0	5.386380e-2	2.024607e+1	1.481769e-1	3	5.271324e-5	1.067236e-3	1	1.474473e-1	1.000000e+0	1.000000e+0	6.782084e+0	1.474473e-1	1	1	3.656307e-4	1.000000e+0	MER41B,MER41B,MER41B	MYPN
Ensembl Genes	12444	CTSZ	168	4.851170e-4	1.000000e+0	5.356211e-2	6.352815e+1	3.148211e-2	2	1.119961e-5	7.114906e-4	1	1.474473e-1	1.000000e+0	1.000000e+0	6.782084e+0	1.474473e-1	1	1	3.656307e-4	1.000000e+0	MER41B,MER41B	CTSZ
Ensembl Genes	10710	MBOAT2	169	4.868404e-4	1.000000e+0	5.343433e-2	1.133727e+1	3.528185e-1	4	1.255135e-4	1.422981e-3	1	1.474473e-1	1.000000e+0	1.000000e+0	6.782084e+0	1.474473e-1	1	1	3.656307e-4	1.000000e+0	MER41B,MER41B,MER41B,MER41B	MBOAT2
Ensembl Genes	11240	CNOT11	170	4.906532e-4	1.000000e+0	5.353604e-2	2.016425e+1	1.487782e-1	3	5.292713e-5	1.067236e-3	1	1.474473e-1	1.000000e+0	1.000000e+0	6.782084e+0	1.474473e-1	1	1	3.656307e-4	1.000000e+0	MER41B,MER41B,MER41B	CNOT11
Ensembl Genes	1555	METTL18	171	5.137400e-4	1.000000e+0	5.572727e-2	1.984581e+1	1.511654e-1	3	5.377638e-5	1.067236e-3	1	1.474473e-1	1.000000e+0	1.000000e+0	6.782084e+0	1.474473e-1	1	1	3.656307e-4	1.000000e+0	MER41B,MER41B,MER41B	METTL18
Ensembl Genes	20274	SRY	172	5.367209e-4	1.000000e+0	5.788160e-2	6.114892e+0	9.812111e-1	6	3.490612e-4	2.134472e-3	1	1.474473e-1	1.000000e+0	1.000000e+0	6.782084e+0	1.474473e-1	1	1	3.656307e-4	1.000000e+0	MER41B,MER41B,MER41B,MER41B,MER41B,MER41B	SRY
Ensembl Genes	8927	METTL4	173	5.542235e-4	1.000000e+0	5.942365e-2	6.077083e+0	9.873157e-1	6	3.512329e-4	2.134472e-3	1	1.474473e-1	1.000000e+0	1.000000e+0	6.782084e+0	1.474473e-1	1	1	3.656307e-4	1.000000e+0	MER41B,MER41B,MER41B,MER41B,MER41B,MER41B	METTL4
Ensembl Genes	9705	NWD1	174	5.672586e-4	1.000000e+0	6.047172e-2	1.917585e+1	1.564468e-1	3	5.565521e-5	1.067236e-3	1	1.474473e-1	1.000000e+0	1.000000e+0	6.782084e+0	1.474473e-1	1	1	3.656307e-4	1.000000e+0	MER41B,MER41B,MER41B	NWD1
Ensembl Genes	9759	SSBP4	175	5.672956e-4	1.000000e+0	6.013009e-2	5.869631e+1	3.407369e-2	2	1.212155e-5	7.114906e-4	1	1.474473e-1	1.000000e+0	1.000000e+0	6.782084e+0	1.474473e-1	1	1	3.656307e-4	1.000000e+0	MER41B,MER41B	SSBP4
Ensembl Genes	12210	AHCY	176	6.038790e-4	1.000000e+0	6.364404e-2	1.876415e+1	1.598793e-1	3	5.687632e-5	1.067236e-3	1	1.474473e-1	1.000000e+0	1.000000e+0	6.782084e+0	1.474473e-1	1	1	3.656307e-4	1.000000e+0	MER41B,MER41B,MER41B	AHCY
Ensembl Genes	9706	SIN3B	177	6.053448e-4	1.000000e+0	6.343808e-2	1.874837e+1	1.600139e-1	3	5.692420e-5	1.067236e-3	1	1.474473e-1	1.000000e+0	1.000000e+0	6.782084e+0	1.474473e-1	1	1	3.656307e-4	1.000000e+0	MER41B,MER41B,MER41B	SIN3B
Ensembl Genes	1744	LAX1	178	6.146846e-4	1.000000e+0	6.405497e-2	1.864899e+1	1.608666e-1	3	5.722755e-5	1.067236e-3	1	1.474473e-1	1.000000e+0	1.000000e+0	6.782084e+0	1.474473e-1	1	1	3.656307e-4	1.000000e+0	MER41B,MER41B,MER41B	LAX1
Ensembl Genes	13449	CLEC3B	179	6.200192e-4	1.000000e+0	6.424992e-2	1.859312e+1	1.613500e-1	3	5.739950e-5	1.067236e-3	1	1.474473e-1	1.000000e+0	1.000000e+0	6.782084e+0	1.474473e-1	1	1	3.656307e-4	1.000000e+0	MER41B,MER41B,MER41B	CLEC3B
Ensembl Genes	6566	PIAS1	180	6.233081e-4	1.000000e+0	6.423190e-2	1.060717e+1	3.771035e-1	4	1.341528e-4	1.422981e-3	1	1.474473e-1	1.000000e+0	1.000000e+0	6.782084e+0	1.474473e-1	1	1	3.656307e-4	1.000000e+0	MER41B,MER41B,MER41B,MER41B	PIAS1
Ensembl Genes	11794	SLC4A3	181	6.250689e-4	1.000000e+0	6.405748e-2	5.937098e+0	1.010595e+0	6	3.595143e-4	2.134472e-3	1	1.474473e-1	1.000000e+0	1.000000e+0	6.782084e+0	1.474473e-1	1	1	3.656307e-4	1.000000e+0	MER41B,MER41B,MER41B,MER41B,MER41B,MER41B	SLC4A3
Ensembl Genes	13136	MCAT	182	6.325162e-4	1.000000e+0	6.446452e-2	5.555224e+1	3.600215e-2	2	1.280759e-5	7.114906e-4	1	1.474473e-1	1.000000e+0	1.000000e+0	6.782084e+0	1.474473e-1	1	1	3.656307e-4	1.000000e+0	MER41B,MER41B	MCAT
Ensembl Genes	3458	FTH1	183	6.572757e-4	1.000000e+0	6.662190e-2	1.822005e+1	1.646538e-1	3	5.857482e-5	1.067236e-3	1	1.474473e-1	1.000000e+0	1.000000e+0	6.782084e+0	1.474473e-1	1	1	3.656307e-4	1.000000e+0	MER41B,MER41B,MER41B	FTH1
Ensembl Genes	4168	SLC6A13	184	6.723715e-4	1.000000e+0	6.778162e-2	1.807682e+1	1.659584e-1	3	5.903893e-5	1.067236e-3	1	1.474473e-1	1.000000e+0	1.000000e+0	6.782084e+0	1.474473e-1	1	1	3.656307e-4	1.000000e+0	MER41B,MER41B,MER41B	SLC6A13
Ensembl Genes	7040	ATF7IP2	185	6.732809e-4	1.000000e+0	6.750642e-2	1.038834e+1	3.850472e-1	4	1.369787e-4	1.422981e-3	1	1.474473e-1	1.000000e+0	1.000000e+0	6.782084e+0	1.474473e-1	1	1	3.656307e-4	1.000000e+0	MER41B,MER41B,MER41B,MER41B	ATF7IP2
Ensembl Genes	1302	IL6R	186	6.751345e-4	1.000000e+0	6.732833e-2	1.805106e+1	1.661952e-1	3	5.912316e-5	1.067236e-3	1	1.474473e-1	1.000000e+0	1.000000e+0	6.782084e+0	1.474473e-1	1	1	3.656307e-4	1.000000e+0	MER41B,MER41B,MER41B	IL6R
Ensembl Genes	7093	NPIPA7	187	6.816843e-4	1.000000e+0	6.761798e-2	5.837887e+0	1.027769e+0	6	3.656240e-4	2.134472e-3	1	1.474473e-1	1.000000e+0	1.000000e+0	6.782084e+0	1.474473e-1	1	1	3.656307e-4	1.000000e+0	MER41B,MER41B,MER41B,MER41B,MER41B,MER41B	NPIPA7
Ensembl Genes	4450	BICD1	188	7.238251e-4	1.000000e+0	7.141613e-2	7.271648e+0	6.876020e-1	5	2.446112e-4	1.778726e-3	1	1.474473e-1	1.000000e+0	1.000000e+0	6.782084e+0	1.474473e-1	1	1	3.656307e-4	1.000000e+0	MER41B,MER41B,MER41B,MER41B,MER41B	BICD1
Ensembl Genes	2370	STOX1	189	7.327809e-4	1.000000e+0	7.191721e-2	1.754385e+1	1.710001e-1	3	6.083249e-5	1.067236e-3	1	1.474473e-1	1.000000e+0	1.000000e+0	6.782084e+0	1.474473e-1	1	1	3.656307e-4	1.000000e+0	MER41B,MER41B,MER41B	STOX1
Ensembl Genes	17338	CALN1	190	7.341756e-4	1.000000e+0	7.167486e-2	4.855200e+0	1.441753e+0	7	5.128969e-4	2.490217e-3	1	1.474473e-1	1.000000e+0	1.000000e+0	6.782084e+0	1.474473e-1	1	1	3.656307e-4	1.000000e+0	MER41B,MER41B,MER41B,MER41B,MER41B,MER41B,MER41B	CALN1
Ensembl Genes	9312	CELF5	191	7.439987e-4	1.000000e+0	7.225357e-2	1.745131e+1	1.719069e-1	3	6.115507e-5	1.067236e-3	1	1.474473e-1	1.000000e+0	1.000000e+0	6.782084e+0	1.474473e-1	1	1	3.656307e-4	1.000000e+0	MER41B,MER41B,MER41B	CELF5
Ensembl Genes	12323	MATN4	192	7.480169e-4	1.000000e+0	7.226545e-2	5.102953e+1	3.919300e-2	2	1.394272e-5	7.114906e-4	1	1.474473e-1	1.000000e+0	1.000000e+0	6.782084e+0	1.474473e-1	1	1	3.656307e-4	1.000000e+0	MER41B,MER41B	MATN4
Ensembl Genes	8406	ETV4	193	7.563120e-4	1.000000e+0	7.268825e-2	1.735185e+1	1.728922e-1	3	6.150560e-5	1.067236e-3	1	1.474473e-1	1.000000e+0	1.000000e+0	6.782084e+0	1.474473e-1	1	1	3.656307e-4	1.000000e+0	MER41B,MER41B,MER41B	ETV4
Ensembl Genes	10711	ASAP2	194	7.932395e-4	1.000000e+0	7.584433e-2	9.936806e+0	4.025438e-1	4	1.432031e-4	1.422981e-3	1	1.474473e-1	1.000000e+0	1.000000e+0	6.782084e+0	1.474473e-1	1	1	3.656307e-4	1.000000e+0	MER41B,MER41B,MER41B,MER41B	ASAP2
Ensembl Genes	12697	PKNOX1	195	8.156340e-4	1.000000e+0	7.758562e-2	1.690125e+1	1.775017e-1	3	6.314539e-5	1.067236e-3	1	1.474473e-1	1.000000e+0	1.000000e+0	6.782084e+0	1.474473e-1	1	1	3.656307e-4	1.000000e+0	MER41B,MER41B,MER41B	PKNOX1
Ensembl Genes	2877	EPS8L2	196	8.199840e-4	1.000000e+0	7.760144e-2	4.870856e+1	4.106054e-2	2	1.460710e-5	7.114906e-4	1	1.474473e-1	1.000000e+0	1.000000e+0	6.782084e+0	1.474473e-1	1	1	3.656307e-4	1.000000e+0	MER41B,MER41B	EPS8L2
Ensembl Genes	2854	NLRP6	197	8.555709e-4	1.000000e+0	8.055830e-2	4.767065e+1	4.195453e-2	2	1.492513e-5	7.114906e-4	1	1.474473e-1	1.000000e+0	1.000000e+0	6.782084e+0	1.474473e-1	1	1	3.656307e-4	1.000000e+0	MER41B,MER41B	NLRP6
Ensembl Genes	19339	PPP1R26	198	8.570704e-4	1.000000e+0	8.029191e-2	9.729979e+0	4.111006e-1	4	1.462471e-4	1.422981e-3	1	1.474473e-1	1.000000e+0	1.000000e+0	6.782084e+0	1.474473e-1	1	1	3.656307e-4	1.000000e+0	MER41B,MER41B,MER41B,MER41B	PPP1R26
Ensembl Genes	14853	FGF2	199	8.643181e-4	1.000000e+0	8.056400e-2	1.656290e+1	1.811277e-1	3	6.443534e-5	1.067236e-3	1	1.474473e-1	1.000000e+0	1.000000e+0	6.782084e+0	1.474473e-1	1	1	3.656307e-4	1.000000e+0	MER41B,MER41B,MER41B	FGF2
Ensembl Genes	10613	ZNF805	200	8.840871e-4	1.000000e+0	8.199466e-2	4.688460e+1	4.265793e-2	2	1.517536e-5	7.114906e-4	1	1.474473e-1	1.000000e+0	1.000000e+0	6.782084e+0	1.474473e-1	1	1	3.656307e-4	1.000000e+0	MER41B,MER41B	ZNF805
Ensembl Genes	3391	MPEG1	201	8.852721e-4	1.000000e+0	8.169608e-2	1.642499e+1	1.826485e-1	3	6.497634e-5	1.067236e-3	1	1.474473e-1	1.000000e+0	1.000000e+0	6.782084e+0	1.474473e-1	1	1	3.656307e-4	1.000000e+0	MER41B,MER41B,MER41B	MPEG1
Ensembl Genes	11379	ENSG00000183292	202	8.939490e-4	1.000000e+0	8.208842e-2	4.662154e+1	4.289862e-2	2	1.526098e-5	7.114906e-4	1	1.474473e-1	1.000000e+0	1.000000e+0	6.782084e+0	1.474473e-1	1	1	3.656307e-4	1.000000e+0	MER41B,MER41B	ENSG00000183292
Ensembl Genes	11378	ENSG00000184761	203	8.948371e-4	1.000000e+0	8.176519e-2	4.659807e+1	4.292023e-2	2	1.526867e-5	7.114906e-4	1	1.474473e-1	1.000000e+0	1.000000e+0	6.782084e+0	1.474473e-1	1	1	3.656307e-4	1.000000e+0	MER41B,MER41B	ENSG00000184761
Ensembl Genes	15803	FABP6	204	9.025220e-4	1.000000e+0	8.206314e-2	1.631469e+1	1.838834e-1	3	6.541564e-5	1.067236e-3	1	1.474473e-1	1.000000e+0	1.000000e+0	6.782084e+0	1.474473e-1	1	1	3.656307e-4	1.000000e+0	MER41B,MER41B,MER41B	FABP6
Ensembl Genes	7017	ZNF500	205	9.193882e-4	1.000000e+0	8.318894e-2	4.596263e+1	4.351361e-2	2	1.547976e-5	7.114906e-4	1	1.474473e-1	1.000000e+0	1.000000e+0	6.782084e+0	1.474473e-1	1	1	3.656307e-4	1.000000e+0	MER41B,MER41B	ZNF500
Ensembl Genes	17345	FZD9	206	9.211441e-4	1.000000e+0	8.294321e-2	1.619872e+1	1.851998e-1	3	6.588395e-5	1.067236e-3	1	1.474473e-1	1.000000e+0	1.000000e+0	6.782084e+0	1.474473e-1	1	1	3.656307e-4	1.000000e+0	MER41B,MER41B,MER41B	FZD9
Ensembl Genes	12325	SDC4	207	9.277942e-4	1.000000e+0	8.313843e-2	4.575089e+1	4.371500e-2	2	1.555141e-5	7.114906e-4	1	1.474473e-1	1.000000e+0	1.000000e+0	6.782084e+0	1.474473e-1	1	1	3.656307e-4	1.000000e+0	MER41B,MER41B	SDC4
Ensembl Genes	12921	EMID1	208	9.307147e-4	1.000000e+0	8.299917e-2	1.614033e+1	1.858698e-1	3	6.612230e-5	1.067236e-3	1	1.474473e-1	1.000000e+0	1.000000e+0	6.782084e+0	1.474473e-1	1	1	3.656307e-4	1.000000e+0	MER41B,MER41B,MER41B	EMID1
Ensembl Genes	14580	YTHDC1	209	9.667539e-4	1.000000e+0	8.580057e-2	1.592743e+1	1.883543e-1	3	6.700615e-5	1.067236e-3	1	1.474473e-1	1.000000e+0	1.000000e+0	6.782084e+0	1.474473e-1	1	1	3.656307e-4	1.000000e+0	MER41B,MER41B,MER41B	YTHDC1
Ensembl Genes	17337	WBSCR17	210	9.754441e-4	1.000000e+0	8.615958e-2	4.071646e+0	1.964807e+0	8	6.989710e-4	2.845962e-3	1	1.474473e-1	1.000000e+0	1.000000e+0	6.782084e+0	1.474473e-1	1	1	3.656307e-4	1.000000e+0	MER41B,MER41B,MER41B,MER41B,MER41B,MER41B,MER41B,MER41B	WBSCR17
Ensembl Genes	11348	CNTNAP5	210	9.754441e-4	1.000000e+0	8.615958e-2	4.071646e+0	1.964807e+0	8	6.989710e-4	2.845962e-3	1	1.474473e-1	1.000000e+0	1.000000e+0	6.782084e+0	1.474473e-1	1	1	3.656307e-4	1.000000e+0	MER41B,MER41B,MER41B,MER41B,MER41B,MER41B,MER41B,MER41B	CNTNAP5
Ensembl Genes	5431	LECT1	212	9.969594e-4	1.000000e+0	8.722924e-2	1.575698e+1	1.903918e-1	3	6.773099e-5	1.067236e-3	1	1.474473e-1	1.000000e+0	1.000000e+0	6.782084e+0	1.474473e-1	1	1	3.656307e-4	1.000000e+0	MER41B,MER41B,MER41B	LECT1
Ensembl Genes	4167	SLC6A12	213	1.000935e-3	1.000000e+0	8.716593e-2	1.573506e+1	1.906570e-1	3	6.782535e-5	1.067236e-3	1	1.474473e-1	1.000000e+0	1.000000e+0	6.782084e+0	1.474473e-1	1	1	3.656307e-4	1.000000e+0	MER41B,MER41B,MER41B	SLC6A12
Ensembl Genes	6476	ZNF280D	214	1.060463e-3	1.000000e+0	9.191836e-2	9.181023e+0	4.356813e-1	4	1.549916e-4	1.422981e-3	1	1.474473e-1	1.000000e+0	1.000000e+0	6.782084e+0	1.474473e-1	1	1	3.656307e-4	1.000000e+0	MER41B,MER41B,MER41B,MER41B	ZNF280D
Ensembl Genes	13450	CDCP1	215	1.061379e-3	1.000000e+0	9.156986e-2	1.541543e+1	1.946102e-1	3	6.923168e-5	1.067236e-3	1	1.474473e-1	1.000000e+0	1.000000e+0	6.782084e+0	1.474473e-1	1	1	3.656307e-4	1.000000e+0	MER41B,MER41B,MER41B	CDCP1
Ensembl Genes	13135	BIK	216	1.075612e-3	1.000000e+0	9.236818e-2	4.244304e+1	4.712198e-2	2	1.676342e-5	7.114906e-4	1	1.474473e-1	1.000000e+0	1.000000e+0	6.782084e+0	1.474473e-1	1	1	3.656307e-4	1.000000e+0	MER41B,MER41B	BIK
Ensembl Genes	18971	BICD2	217	1.116972e-3	1.000000e+0	9.547794e-2	1.514216e+1	1.981223e-1	3	7.048109e-5	1.067236e-3	1	1.474473e-1	1.000000e+0	1.000000e+0	6.782084e+0	1.474473e-1	1	1	3.656307e-4	1.000000e+0	MER41B,MER41B,MER41B	BICD2
Ensembl Genes	17268	RAMP3	218	1.144202e-3	1.000000e+0	9.735689e-2	8.992012e+0	4.448393e-1	4	1.582495e-4	1.422981e-3	1	1.474473e-1	1.000000e+0	1.000000e+0	6.782084e+0	1.474473e-1	1	1	3.656307e-4	1.000000e+0	MER41B,MER41B,MER41B,MER41B	RAMP3
Ensembl Genes	8407	MEOX1	219	1.192562e-3	1.000000e+0	1.010084e-1	1.479838e+1	2.027249e-1	3	7.211843e-5	1.067236e-3	1	1.474473e-1	1.000000e+0	1.000000e+0	6.782084e+0	1.474473e-1	1	1	3.656307e-4	1.000000e+0	MER41B,MER41B,MER41B	MEOX1
Ensembl Genes	8516	B4GALNT2	220	1.200136e-3	1.000000e+0	1.011878e-1	1.476554e+1	2.031758e-1	3	7.227884e-5	1.067236e-3	1	1.474473e-1	1.000000e+0	1.000000e+0	6.782084e+0	1.474473e-1	1	1	3.656307e-4	1.000000e+0	MER41B,MER41B,MER41B	B4GALNT2
Ensembl Genes	13764	TRMT10C	221	1.209376e-3	1.000000e+0	1.015055e-1	3.998867e+1	5.001417e-2	2	1.779231e-5	7.114906e-4	1	1.474473e-1	1.000000e+0	1.000000e+0	6.782084e+0	1.474473e-1	1	1	3.656307e-4	1.000000e+0	MER41B,MER41B	TRMT10C
Ensembl Genes	6348	MGA	222	1.244882e-3	1.000000e+0	1.040149e-1	1.457699e+1	2.058037e-1	3	7.321371e-5	1.067236e-3	1	1.474473e-1	1.000000e+0	1.000000e+0	6.782084e+0	1.474473e-1	1	1	3.656307e-4	1.000000e+0	MER41B,MER41B,MER41B	MGA
Ensembl Genes	6287	GOLGA8A	223	1.258499e-3	1.000000e+0	1.046812e-1	1.452140e+1	2.065916e-1	3	7.349400e-5	1.067236e-3	1	1.474473e-1	1.000000e+0	1.000000e+0	6.782084e+0	1.474473e-1	1	1	3.656307e-4	1.000000e+0	MER41B,MER41B,MER41B	GOLGA8A
Ensembl Genes	3460	INCENP	224	1.297426e-3	1.000000e+0	1.074373e-1	1.436680e+1	2.088148e-1	3	7.428489e-5	1.067236e-3	1	1.474473e-1	1.000000e+0	1.000000e+0	6.782084e+0	1.474473e-1	1	1	3.656307e-4	1.000000e+0	MER41B,MER41B,MER41B	INCENP
Ensembl Genes	14579	TMPRSS11B	225	1.326352e-3	1.000000e+0	1.093445e-1	1.425586e+1	2.104397e-1	3	7.486294e-5	1.067236e-3	1	1.474473e-1	1.000000e+0	1.000000e+0	6.782084e+0	1.474473e-1	1	1	3.656307e-4	1.000000e+0	MER41B,MER41B,MER41B	TMPRSS11B
Ensembl Genes	14563	SPINK2	226	1.361741e-3	1.000000e+0	1.117652e-1	1.412445e+1	2.123976e-1	3	7.555946e-5	1.067236e-3	1	1.474473e-1	1.000000e+0	1.000000e+0	6.782084e+0	1.474473e-1	1	1	3.656307e-4	1.000000e+0	MER41B,MER41B,MER41B	SPINK2
Ensembl Genes	374	RPS6KA1	227	1.385359e-3	1.000000e+0	1.132027e-1	1.403925e+1	2.136866e-1	3	7.601799e-5	1.067236e-3	1	1.474473e-1	1.000000e+0	1.000000e+0	6.782084e+0	1.474473e-1	1	1	3.656307e-4	1.000000e+0	MER41B,MER41B,MER41B	RPS6KA1
Ensembl Genes	2360	HERC4	228	1.404499e-3	1.000000e+0	1.142634e-1	1.397162e+1	2.147210e-1	3	7.638599e-5	1.067236e-3	1	1.474473e-1	1.000000e+0	1.000000e+0	6.782084e+0	1.474473e-1	1	1	3.656307e-4	1.000000e+0	MER41B,MER41B,MER41B	HERC4
Ensembl Genes	8830	C1QTNF1	229	1.414134e-3	1.000000e+0	1.145449e-1	3.692969e+1	5.415697e-2	2	1.926609e-5	7.114906e-4	1	1.474473e-1	1.000000e+0	1.000000e+0	6.782084e+0	1.474473e-1	1	1	3.656307e-4	1.000000e+0	MER41B,MER41B	C1QTNF1
Ensembl Genes	13019	C1QTNF6	230	1.475473e-3	1.000000e+0	1.189937e-1	3.613972e+1	5.534076e-2	2	1.968722e-5	7.114906e-4	1	1.474473e-1	1.000000e+0	1.000000e+0	6.782084e+0	1.474473e-1	1	1	3.656307e-4	1.000000e+0	MER41B,MER41B	C1QTNF6
Ensembl Genes	808	HHLA3	231	1.480826e-3	1.000000e+0	1.189084e-1	3.607313e+1	5.544293e-2	2	1.972356e-5	7.114906e-4	1	1.474473e-1	1.000000e+0	1.000000e+0	6.782084e+0	1.474473e-1	1	1	3.656307e-4	1.000000e+0	MER41B,MER41B	HHLA3
Ensembl Genes	9880	ZNF302	232	1.524140e-3	1.000000e+0	1.218589e-1	3.554719e+1	5.626324e-2	2	2.001538e-5	7.114906e-4	1	1.474473e-1	1.000000e+0	1.000000e+0	6.782084e+0	1.474473e-1	1	1	3.656307e-4	1.000000e+0	MER41B,MER41B	ZNF302
Ensembl Genes	6764	MESP2	233	1.538904e-3	1.000000e+0	1.225113e-1	3.537301e+1	5.654028e-2	2	2.011394e-5	7.114906e-4	1	1.474473e-1	1.000000e+0	1.000000e+0	6.782084e+0	1.474473e-1	1	1	3.656307e-4	1.000000e+0	MER41B,MER41B	MESP2
Ensembl Genes	11438	STAM2	234	1.547385e-3	1.000000e+0	1.226600e-1	1.350272e+1	2.221775e-1	3	7.903859e-5	1.067236e-3	1	1.474473e-1	1.000000e+0	1.000000e+0	6.782084e+0	1.474473e-1	1	1	3.656307e-4	1.000000e+0	MER41B,MER41B,MER41B	STAM2
Ensembl Genes	8954	PPP4R1	235	1.566822e-3	1.000000e+0	1.236723e-1	1.344340e+1	2.231579e-1	3	7.938737e-5	1.067236e-3	1	1.474473e-1	1.000000e+0	1.000000e+0	6.782084e+0	1.474473e-1	1	1	3.656307e-4	1.000000e+0	MER41B,MER41B,MER41B	PPP4R1
Ensembl Genes	5670	JPH4	236	1.578449e-3	1.000000e+0	1.240621e-1	3.491858e+1	5.727610e-2	2	2.037570e-5	7.114906e-4	1	1.474473e-1	1.000000e+0	1.000000e+0	6.782084e+0	1.474473e-1	1	1	3.656307e-4	1.000000e+0	MER41B,MER41B	JPH4
Ensembl Genes	1124	ACP6	237	1.629134e-3	1.000000e+0	1.275055e-1	1.325964e+1	2.262505e-1	3	8.048756e-5	1.067236e-3	1	1.474473e-1	1.000000e+0	1.000000e+0	6.782084e+0	1.474473e-1	1	1	3.656307e-4	1.000000e+0	MER41B,MER41B,MER41B	ACP6
Ensembl Genes	11203	SEMA4C	238	1.637985e-3	1.000000e+0	1.276596e-1	1.323430e+1	2.266838e-1	3	8.064168e-5	1.067236e-3	1	1.474473e-1	1.000000e+0	1.000000e+0	6.782084e+0	1.474473e-1	1	1	3.656307e-4	1.000000e+0	MER41B,MER41B,MER41B	SEMA4C
Ensembl Genes	928	PALMD	239	1.638342e-3	1.000000e+0	1.271532e-1	8.145882e+0	4.910456e-1	4	1.746872e-4	1.422981e-3	1	1.474473e-1	1.000000e+0	1.000000e+0	6.782084e+0	1.474473e-1	1	1	3.656307e-4	1.000000e+0	MER41B,MER41B,MER41B,MER41B	PALMD
Ensembl Genes	8055	C17orf103	240	1.672394e-3	1.000000e+0	1.292552e-1	3.390439e+1	5.898941e-2	2	2.098521e-5	7.114906e-4	1	1.474473e-1	1.000000e+0	1.000000e+0	6.782084e+0	1.474473e-1	1	1	3.656307e-4	1.000000e+0	MER41B,MER41B	C17orf103
Ensembl Genes	12384	B4GALT5	241	1.715957e-3	1.000000e+0	1.320717e-1	1.301866e+1	2.304385e-1	3	8.197741e-5	1.067236e-3	1	1.474473e-1	1.000000e+0	1.000000e+0	6.782084e+0	1.474473e-1	1	1	3.656307e-4	1.000000e+0	MER41B,MER41B,MER41B	B4GALT5
Ensembl Genes	17693	FAM71F1	242	1.724885e-3	1.000000e+0	1.322103e-1	3.337415e+1	5.992663e-2	2	2.131861e-5	7.114906e-4	1	1.474473e-1	1.000000e+0	1.000000e+0	6.782084e+0	1.474473e-1	1	1	3.656307e-4	1.000000e+0	MER41B,MER41B	FAM71F1
Ensembl Genes	375	ARID1A	243	1.752984e-3	1.000000e+0	1.338111e-1	1.292077e+1	2.321842e-1	3	8.259845e-5	1.067236e-3	1	1.474473e-1	1.000000e+0	1.000000e+0	6.782084e+0	1.474473e-1	1	1	3.656307e-4	1.000000e+0	MER41B,MER41B,MER41B	ARID1A
Ensembl Genes	14470	RELL1	244	1.754180e-3	1.000000e+0	1.333536e-1	1.291766e+1	2.322402e-1	3	8.261837e-5	1.067236e-3	1	1.474473e-1	1.000000e+0	1.000000e+0	6.782084e+0	1.474473e-1	1	1	3.656307e-4	1.000000e+0	MER41B,MER41B,MER41B	RELL1
Ensembl Genes	20182	GABRQ	245	1.774885e-3	1.000000e+0	1.343769e-1	1.286417e+1	2.332059e-1	3	8.296191e-5	1.067236e-3	1	1.474473e-1	1.000000e+0	1.000000e+0	6.782084e+0	1.474473e-1	1	1	3.656307e-4	1.000000e+0	MER41B,MER41B,MER41B	GABRQ
Ensembl Genes	8840	EIF4A3	246	1.798118e-3	1.000000e+0	1.355825e-1	3.267354e+1	6.121161e-2	2	2.177574e-5	7.114906e-4	1	1.474473e-1	1.000000e+0	1.000000e+0	6.782084e+0	1.474473e-1	1	1	3.656307e-4	1.000000e+0	MER41B,MER41B	EIF4A3
Ensembl Genes	14204	MAP3K13	247	1.808396e-3	1.000000e+0	1.358054e-1	1.277932e+1	2.347542e-1	3	8.351270e-5	1.067236e-3	1	1.474473e-1	1.000000e+0	1.000000e+0	6.782084e+0	1.474473e-1	1	1	3.656307e-4	1.000000e+0	MER41B,MER41B,MER41B	MAP3K13
Ensembl Genes	8841	CARD14	248	1.851533e-3	1.000000e+0	1.384842e-1	3.218896e+1	6.213310e-2	2	2.210356e-5	7.114906e-4	1	1.474473e-1	1.000000e+0	1.000000e+0	6.782084e+0	1.474473e-1	1	1	3.656307e-4	1.000000e+0	MER41B,MER41B	CARD14
Ensembl Genes	12295	GTSF1L	249	1.867769e-3	1.000000e+0	1.391375e-1	1.263403e+1	2.374538e-1	3	8.447309e-5	1.067236e-3	1	1.474473e-1	1.000000e+0	1.000000e+0	6.782084e+0	1.474473e-1	1	1	3.656307e-4	1.000000e+0	MER41B,MER41B,MER41B	GTSF1L
Ensembl Genes	11239	TBC1D8	250	1.929770e-3	1.000000e+0	1.431812e-1	1.248874e+1	2.402164e-1	3	8.545584e-5	1.067236e-3	1	1.474473e-1	1.000000e+0	1.000000e+0	6.782084e+0	1.474473e-1	1	1	3.656307e-4	1.000000e+0	MER41B,MER41B,MER41B	TBC1D8
Ensembl Genes	16038	DTNBP1	251	1.938224e-3	1.000000e+0	1.432355e-1	5.804504e+0	8.614000e-1	5	3.064390e-4	1.778726e-3	1	1.474473e-1	1.000000e+0	1.000000e+0	6.782084e+0	1.474473e-1	1	1	3.656307e-4	1.000000e+0	MER41B,MER41B,MER41B,MER41B,MER41B	DTNBP1
Ensembl Genes	8218	TBC1D3F	252	1.983915e-3	1.000000e+0	1.460303e-1	1.236685e+1	2.425840e-1	3	8.629810e-5	1.067236e-3	1	1.474473e-1	1.000000e+0	1.000000e+0	6.782084e+0	1.474473e-1	1	1	3.656307e-4	1.000000e+0	MER41B,MER41B,MER41B	TBC1D3F
Ensembl Genes	8510	CALCOCO2	253	1.988994e-3	1.000000e+0	1.458255e-1	3.103294e+1	6.444765e-2	2	2.292695e-5	7.114906e-4	1	1.474473e-1	1.000000e+0	1.000000e+0	6.782084e+0	1.474473e-1	1	1	3.656307e-4	1.000000e+0	MER41B,MER41B	CALCOCO2
Ensembl Genes	11648	SGOL2	254	2.000998e-3	1.000000e+0	1.461280e-1	3.093768e+1	6.464609e-2	2	2.299754e-5	7.114906e-4	1	1.474473e-1	1.000000e+0	1.000000e+0	6.782084e+0	1.474473e-1	1	1	3.656307e-4	1.000000e+0	MER41B,MER41B	SGOL2
Ensembl Genes	10645	ZNF586	255	2.019728e-3	1.000000e+0	1.469174e-1	3.079075e+1	6.495457e-2	2	2.310728e-5	7.114906e-4	1	1.474473e-1	1.000000e+0	1.000000e+0	6.782084e+0	1.474473e-1	1	1	3.656307e-4	1.000000e+0	MER41B,MER41B	ZNF586
Ensembl Genes	11306	IL1A	256	2.026189e-3	1.000000e+0	1.468116e-1	3.074054e+1	6.506067e-2	2	2.314503e-5	7.114906e-4	1	1.474473e-1	1.000000e+0	1.000000e+0	6.782084e+0	1.474473e-1	1	1	3.656307e-4	1.000000e+0	MER41B,MER41B	IL1A
Ensembl Genes	16743	LAMA4	257	2.049987e-3	1.000000e+0	1.479580e-1	1.222398e+1	2.454192e-1	3	8.730672e-5	1.067236e-3	1	1.474473e-1	1.000000e+0	1.000000e+0	6.782084e+0	1.474473e-1	1	1	3.656307e-4	1.000000e+0	MER41B,MER41B,MER41B	LAMA4
Ensembl Genes	2305	ERCC6-PGBD3	258	2.058401e-3	1.000000e+0	1.479895e-1	3.049374e+1	6.558724e-2	2	2.333235e-5	7.114906e-4	1	1.474473e-1	1.000000e+0	1.000000e+0	6.782084e+0	1.474473e-1	1	1	3.656307e-4	1.000000e+0	MER41B,MER41B	ERCC6-PGBD3
Ensembl Genes	17970	ERI1	259	2.078698e-3	1.000000e+0	1.488717e-1	1.216380e+1	2.466334e-1	3	8.773868e-5	1.067236e-3	1	1.474473e-1	1.000000e+0	1.000000e+0	6.782084e+0	1.474473e-1	1	1	3.656307e-4	1.000000e+0	MER41B,MER41B,MER41B	ERI1
Ensembl Genes	12860	GNAZ	260	2.090429e-3	1.000000e+0	1.491360e-1	1.213953e+1	2.471266e-1	3	8.791412e-5	1.067236e-3	1	1.474473e-1	1.000000e+0	1.000000e+0	6.782084e+0	1.474473e-1	1	1	3.656307e-4	1.000000e+0	MER41B,MER41B,MER41B	GNAZ
Ensembl Genes	14545	KIT	261	2.111460e-3	1.000000e+0	1.500593e-1	5.689880e+0	8.787532e-1	5	3.126123e-4	1.778726e-3	1	1.474473e-1	1.000000e+0	1.000000e+0	6.782084e+0	1.474473e-1	1	1	3.656307e-4	1.000000e+0	MER41B,MER41B,MER41B,MER41B,MER41B	KIT
Ensembl Genes	4919	TMCC3	262	2.132564e-3	1.000000e+0	1.509806e-1	7.570676e+0	5.283544e-1	4	1.879596e-4	1.422981e-3	1	1.474473e-1	1.000000e+0	1.000000e+0	6.782084e+0	1.474473e-1	1	1	3.656307e-4	1.000000e+0	MER41B,MER41B,MER41B,MER41B	TMCC3
Ensembl Genes	9313	NFIC	263	2.144398e-3	1.000000e+0	1.512412e-1	1.203015e+1	2.493734e-1	3	8.871340e-5	1.067236e-3	1	1.474473e-1	1.000000e+0	1.000000e+0	6.782084e+0	1.474473e-1	1	1	3.656307e-4	1.000000e+0	MER41B,MER41B,MER41B	NFIC
Ensembl Genes	2878	TALDO1	264	2.218468e-3	1.000000e+0	1.558726e-1	2.934816e+1	6.814738e-2	2	2.424311e-5	7.114906e-4	1	1.474473e-1	1.000000e+0	1.000000e+0	6.782084e+0	1.474473e-1	1	1	3.656307e-4	1.000000e+0	MER41B,MER41B	TALDO1
Ensembl Genes	19625	SLC9A7	265	2.224174e-3	1.000000e+0	1.556838e-1	1.187503e+1	2.526310e-1	3	8.987229e-5	1.067236e-3	1	1.474473e-1	1.000000e+0	1.000000e+0	6.782084e+0	1.474473e-1	1	1	3.656307e-4	1.000000e+0	MER41B,MER41B,MER41B	SLC9A7
Ensembl Genes	9063	HAUS1	266	2.238956e-3	1.000000e+0	1.561293e-1	2.921046e+1	6.846863e-2	2	2.435739e-5	7.114906e-4	1	1.474473e-1	1.000000e+0	1.000000e+0	6.782084e+0	1.474473e-1	1	1	3.656307e-4	1.000000e+0	MER41B,MER41B	HAUS1
Ensembl Genes	10453	ZNF616	267	2.250461e-3	1.000000e+0	1.563438e-1	2.913396e+1	6.864841e-2	2	2.442135e-5	7.114906e-4	1	1.474473e-1	1.000000e+0	1.000000e+0	6.782084e+0	1.474473e-1	1	1	3.656307e-4	1.000000e+0	MER41B,MER41B	ZNF616
Ensembl Genes	14547	SRD5A3	268	2.303156e-3	1.000000e+0	1.594076e-1	1.172858e+1	2.557855e-1	3	9.099449e-5	1.067236e-3	1	1.474473e-1	1.000000e+0	1.000000e+0	6.782084e+0	1.474473e-1	1	1	3.656307e-4	1.000000e+0	MER41B,MER41B,MER41B	SRD5A3
Ensembl Genes	2369	CCAR1	269	2.316058e-3	1.000000e+0	1.597047e-1	1.170529e+1	2.562944e-1	3	9.117552e-5	1.067236e-3	1	1.474473e-1	1.000000e+0	1.000000e+0	6.782084e+0	1.474473e-1	1	1	3.656307e-4	1.000000e+0	MER41B,MER41B,MER41B	CCAR1
Ensembl Genes	11028	PROKR1	270	2.325776e-3	1.000000e+0	1.597808e-1	1.168786e+1	2.566765e-1	3	9.131147e-5	1.067236e-3	1	1.474473e-1	1.000000e+0	1.000000e+0	6.782084e+0	1.474473e-1	1	1	3.656307e-4	1.000000e+0	MER41B,MER41B,MER41B	PROKR1
Ensembl Genes	19336	OLFM1	271	2.338390e-3	1.000000e+0	1.600546e-1	7.378336e+0	5.421277e-1	4	1.928594e-4	1.422981e-3	1	1.474473e-1	1.000000e+0	1.000000e+0	6.782084e+0	1.474473e-1	1	1	3.656307e-4	1.000000e+0	MER41B,MER41B,MER41B,MER41B	OLFM1
Ensembl Genes	10473	ERVV-1	272	2.377901e-3	1.000000e+0	1.621606e-1	2.832410e+1	7.061125e-2	2	2.511962e-5	7.114906e-4	1	1.474473e-1	1.000000e+0	1.000000e+0	6.782084e+0	1.474473e-1	1	1	3.656307e-4	1.000000e+0	MER41B,MER41B	ERVV-1
Ensembl Genes	8716	RPL38	273	2.455264e-3	1.000000e+0	1.668230e-1	7.278283e+0	5.495802e-1	4	1.955106e-4	1.422981e-3	1	1.474473e-1	1.000000e+0	1.000000e+0	6.782084e+0	1.474473e-1	1	1	3.656307e-4	1.000000e+0	MER41B,MER41B,MER41B,MER41B	RPL38
Ensembl Genes	10614	ZNF460	274	2.491669e-3	1.000000e+0	1.686787e-1	2.765425e+1	7.232161e-2	2	2.572807e-5	7.114906e-4	1	1.474473e-1	1.000000e+0	1.000000e+0	6.782084e+0	1.474473e-1	1	1	3.656307e-4	1.000000e+0	MER41B,MER41B	ZNF460
Ensembl Genes	17214	ANLN	275	2.614917e-3	1.000000e+0	1.763785e-1	7.150816e+0	5.593767e-1	4	1.989956e-4	1.422981e-3	1	1.474473e-1	1.000000e+0	1.000000e+0	6.782084e+0	1.474473e-1	1	1	3.656307e-4	1.000000e+0	MER41B,MER41B,MER41B,MER41B	ANLN
Ensembl Genes	8579	AKAP1	276	2.615298e-3	1.000000e+0	1.757651e-1	1.120929e+1	2.676353e-1	3	9.520998e-5	1.067236e-3	1	1.474473e-1	1.000000e+0	1.000000e+0	6.782084e+0	1.474473e-1	1	1	3.656307e-4	1.000000e+0	MER41B,MER41B,MER41B	AKAP1
Ensembl Genes	1557	SCYL3	277	2.650414e-3	1.000000e+0	1.774821e-1	1.115605e+1	2.689124e-1	3	9.566431e-5	1.067236e-3	1	1.474473e-1	1.000000e+0	1.000000e+0	6.782084e+0	1.474473e-1	1	1	3.656307e-4	1.000000e+0	MER41B,MER41B,MER41B	SCYL3
Ensembl Genes	8118	TMIGD1	278	2.713748e-3	1.000000e+0	1.810695e-1	2.647020e+1	7.555667e-2	2	2.687893e-5	7.114906e-4	1	1.474473e-1	1.000000e+0	1.000000e+0	6.782084e+0	1.474473e-1	1	1	3.656307e-4	1.000000e+0	MER41B,MER41B	TMIGD1
Ensembl Genes	8953	RALBP1	279	2.762038e-3	1.000000e+0	1.836310e-1	1.099288e+1	2.729039e-1	3	9.708427e-5	1.067236e-3	1	1.474473e-1	1.000000e+0	1.000000e+0	6.782084e+0	1.474473e-1	1	1	3.656307e-4	1.000000e+0	MER41B,MER41B,MER41B	RALBP1
Ensembl Genes	7094	XYLT1	280	2.817738e-3	1.000000e+0	1.866651e-1	3.820876e+0	1.832040e+0	7	6.517398e-4	2.490217e-3	1	1.474473e-1	1.000000e+0	1.000000e+0	6.782084e+0	1.474473e-1	1	1	3.656307e-4	1.000000e+0	MER41B,MER41B,MER41B,MER41B,MER41B,MER41B,MER41B	XYLT1
Ensembl Genes	17377	CCL26	281	2.817814e-3	1.000000e+0	1.860058e-1	2.596415e+1	7.702929e-2	2	2.740281e-5	7.114906e-4	1	1.474473e-1	1.000000e+0	1.000000e+0	6.782084e+0	1.474473e-1	1	1	3.656307e-4	1.000000e+0	MER41B,MER41B	CCL26
Ensembl Genes	3925	COLCA1	282	2.820126e-3	1.000000e+0	1.854983e-1	2.595323e+1	7.706171e-2	2	2.741434e-5	7.114906e-4	1	1.474473e-1	1.000000e+0	1.000000e+0	6.782084e+0	1.474473e-1	1	1	3.656307e-4	1.000000e+0	MER41B,MER41B	COLCA1
Ensembl Genes	18164	SFRP1	283	2.841015e-3	1.000000e+0	1.862120e-1	6.986016e+0	5.725724e-1	4	2.036899e-4	1.422981e-3	1	1.474473e-1	1.000000e+0	1.000000e+0	6.782084e+0	1.474473e-1	1	1	3.656307e-4	1.000000e+0	MER41B,MER41B,MER41B,MER41B	SFRP1
Ensembl Genes	18022	ASAH1	284	2.859829e-3	1.000000e+0	1.867851e-1	1.085699e+1	2.763197e-1	3	9.829943e-5	1.067236e-3	1	1.474473e-1	1.000000e+0	1.000000e+0	6.782084e+0	1.474473e-1	1	1	3.656307e-4	1.000000e+0	MER41B,MER41B,MER41B	ASAH1
Ensembl Genes	17378	CCL24	285	2.862951e-3	1.000000e+0	1.863329e-1	2.575329e+1	7.765999e-2	2	2.762718e-5	7.114906e-4	1	1.474473e-1	1.000000e+0	1.000000e+0	6.782084e+0	1.474473e-1	1	1	3.656307e-4	1.000000e+0	MER41B,MER41B	CCL24
Ensembl Genes	6447	GLDN	286	2.967312e-3	1.000000e+0	1.924499e-1	1.071459e+1	2.799919e-1	3	9.960581e-5	1.067236e-3	1	1.474473e-1	1.000000e+0	1.000000e+0	6.782084e+0	1.474473e-1	1	1	3.656307e-4	1.000000e+0	MER41B,MER41B,MER41B	GLDN
Ensembl Genes	19996	ZCCHC16	287	2.989897e-3	1.000000e+0	1.932390e-1	6.886179e+0	5.808737e-1	4	2.066431e-4	1.422981e-3	1	1.474473e-1	1.000000e+0	1.000000e+0	6.782084e+0	1.474473e-1	1	1	3.656307e-4	1.000000e+0	MER41B,MER41B,MER41B,MER41B	ZCCHC16
Ensembl Genes	16037	JARID2	288	3.091413e-3	1.000000e+0	1.991063e-1	4.313955e+0	1.390835e+0	6	4.947830e-4	2.134472e-3	1	1.474473e-1	1.000000e+0	1.000000e+0	6.782084e+0	1.474473e-1	1	1	3.656307e-4	1.000000e+0	MER41B,MER41B,MER41B,MER41B,MER41B,MER41B	JARID2
Ensembl Genes	18263	CPA6	289	3.120184e-3	1.000000e+0	2.002640e-1	6.803766e+0	5.879097e-1	4	2.091461e-4	1.422981e-3	1	1.474473e-1	1.000000e+0	1.000000e+0	6.782084e+0	1.474473e-1	1	1	3.656307e-4	1.000000e+0	MER41B,MER41B,MER41B,MER41B	CPA6
Ensembl Genes	16011	PAK1IP1	290	3.159492e-3	1.000000e+0	2.020876e-1	2.448227e+1	8.169178e-2	2	2.906147e-5	7.114906e-4	1	1.474473e-1	1.000000e+0	1.000000e+0	6.782084e+0	1.474473e-1	1	1	3.656307e-4	1.000000e+0	MER41B,MER41B	PAK1IP1
Ensembl Genes	17753	TRIM24	291	3.160262e-3	1.000000e+0	2.014423e-1	6.779275e+0	5.900336e-1	4	2.099017e-4	1.422981e-3	1	1.474473e-1	1.000000e+0	1.000000e+0	6.782084e+0	1.474473e-1	1	1	3.656307e-4	1.000000e+0	MER41B,MER41B,MER41B,MER41B	TRIM24
Ensembl Genes	17969	MFHAS1	292	3.242393e-3	1.000000e+0	2.059697e-1	1.037947e+1	2.890320e-1	3	1.028218e-4	1.067236e-3	1	1.474473e-1	1.000000e+0	1.000000e+0	6.782084e+0	1.474473e-1	1	1	3.656307e-4	1.000000e+0	MER41B,MER41B,MER41B	MFHAS1
Ensembl Genes	18023	NAT1	293	3.306285e-3	1.000000e+0	2.093115e-1	1.030703e+1	2.910636e-1	3	1.035445e-4	1.067236e-3	1	1.474473e-1	1.000000e+0	1.000000e+0	6.782084e+0	1.474473e-1	1	1	3.656307e-4	1.000000e+0	MER41B,MER41B,MER41B	NAT1
Ensembl Genes	10452	ZNF841	294	3.324202e-3	1.000000e+0	2.097300e-1	2.385096e+1	8.385405e-2	2	2.983068e-5	7.114906e-4	1	1.474473e-1	1.000000e+0	1.000000e+0	6.782084e+0	1.474473e-1	1	1	3.656307e-4	1.000000e+0	MER41B,MER41B	ZNF841
Ensembl Genes	4864	CSRP2	295	3.423022e-3	1.000000e+0	2.152327e-1	1.017935e+1	2.947142e-1	3	1.048432e-4	1.067236e-3	1	1.474473e-1	1.000000e+0	1.000000e+0	6.782084e+0	1.474473e-1	1	1	3.656307e-4	1.000000e+0	MER41B,MER41B,MER41B	CSRP2
Ensembl Genes	6551	TIPIN	296	3.470636e-3	1.000000e+0	2.174893e-1	2.332787e+1	8.573437e-2	2	3.049960e-5	7.114906e-4	1	1.474473e-1	1.000000e+0	1.000000e+0	6.782084e+0	1.474473e-1	1	1	3.656307e-4	1.000000e+0	MER41B,MER41B	TIPIN
Ensembl Genes	9869	PEPD	297	3.590731e-3	1.000000e+0	2.242575e-1	1.000575e+1	2.998276e-1	3	1.066623e-4	1.067236e-3	1	1.474473e-1	1.000000e+0	1.000000e+0	6.782084e+0	1.474473e-1	1	1	3.656307e-4	1.000000e+0	MER41B,MER41B,MER41B	PEPD
Ensembl Genes	12616	IL10RB	298	3.600039e-3	1.000000e+0	2.240843e-1	2.289242e+1	8.736516e-2	2	3.107974e-5	7.114906e-4	1	1.474473e-1	1.000000e+0	1.000000e+0	6.782084e+0	1.474473e-1	1	1	3.656307e-4	1.000000e+0	MER41B,MER41B	IL10RB
Ensembl Genes	16578	PTP4A1	299	3.612348e-3	1.000000e+0	2.240985e-1	9.984158e+0	3.004760e-1	3	1.068929e-4	1.067236e-3	1	1.474473e-1	1.000000e+0	1.000000e+0	6.782084e+0	1.474473e-1	1	1	3.656307e-4	1.000000e+0	MER41B,MER41B,MER41B	PTP4A1
Ensembl Genes	7041	EMP2	300	3.646342e-3	1.000000e+0	2.254533e-1	9.950551e+0	3.014909e-1	3	1.072539e-4	1.067236e-3	1	1.474473e-1	1.000000e+0	1.000000e+0	6.782084e+0	1.474473e-1	1	1	3.656307e-4	1.000000e+0	MER41B,MER41B,MER41B	EMP2
Ensembl Genes	8620	CA4	301	3.656647e-3	1.000000e+0	2.253394e-1	9.940445e+0	3.017974e-1	3	1.073630e-4	1.067236e-3	1	1.474473e-1	1.000000e+0	1.000000e+0	6.782084e+0	1.474473e-1	1	1	3.656307e-4	1.000000e+0	MER41B,MER41B,MER41B	CA4
Ensembl Genes	16762	KPNA5	302	3.758820e-3	1.000000e+0	2.308687e-1	2.238915e+1	8.932899e-2	2	3.177837e-5	7.114906e-4	1	1.474473e-1	1.000000e+0	1.000000e+0	6.782084e+0	1.474473e-1	1	1	3.656307e-4	1.000000e+0	MER41B,MER41B	KPNA5
Ensembl Genes	927	ENSG00000117600	303	3.762436e-3	1.000000e+0	2.303281e-1	6.452187e+0	6.199449e-1	4	2.205425e-4	1.422981e-3	1	1.474473e-1	1.000000e+0	1.000000e+0	6.782084e+0	1.474473e-1	1	1	3.656307e-4	1.000000e+0	MER41B,MER41B,MER41B,MER41B	ENSG00000117600
Ensembl Genes	17049	RADIL	304	3.782041e-3	1.000000e+0	2.307667e-1	2.231822e+1	8.961290e-2	2	3.187937e-5	7.114906e-4	1	1.474473e-1	1.000000e+0	1.000000e+0	6.782084e+0	1.474473e-1	1	1	3.656307e-4	1.000000e+0	MER41B,MER41B	RADIL
Ensembl Genes	8996	TMEM241	305	3.785519e-3	1.000000e+0	2.302216e-1	9.817188e+0	3.055865e-1	3	1.087110e-4	1.067236e-3	1	1.474473e-1	1.000000e+0	1.000000e+0	6.782084e+0	1.474473e-1	1	1	3.656307e-4	1.000000e+0	MER41B,MER41B,MER41B	TMEM241
Ensembl Genes	6477	TCF12	306	3.801685e-3	1.000000e+0	2.304492e-1	6.433164e+0	6.217780e-1	4	2.211946e-4	1.422981e-3	1	1.474473e-1	1.000000e+0	1.000000e+0	6.782084e+0	1.474473e-1	1	1	3.656307e-4	1.000000e+0	MER41B,MER41B,MER41B,MER41B	TCF12
Ensembl Genes	11702	FZD5	307	3.810895e-3	1.000000e+0	2.302550e-1	9.793574e+0	3.063233e-1	3	1.089731e-4	1.067236e-3	1	1.474473e-1	1.000000e+0	1.000000e+0	6.782084e+0	1.474473e-1	1	1	3.656307e-4	1.000000e+0	MER41B,MER41B,MER41B	FZD5
Ensembl Genes	8509	TTLL6	308	3.833461e-3	1.000000e+0	2.308665e-1	2.216344e+1	9.023869e-2	2	3.210199e-5	7.114906e-4	1	1.474473e-1	1.000000e+0	1.000000e+0	6.782084e+0	1.474473e-1	1	1	3.656307e-4	1.000000e+0	MER41B,MER41B	TTLL6
Ensembl Genes	8117	BLMH	309	3.848861e-3	1.000000e+0	2.310438e-1	2.211769e+1	9.042535e-2	2	3.216839e-5	7.114906e-4	1	1.474473e-1	1.000000e+0	1.000000e+0	6.782084e+0	1.474473e-1	1	1	3.656307e-4	1.000000e+0	MER41B,MER41B	BLMH
Ensembl Genes	14562	HOPX	310	3.899326e-3	1.000000e+0	2.333181e-1	9.712896e+0	3.088677e-1	3	1.098782e-4	1.067236e-3	1	1.474473e-1	1.000000e+0	1.000000e+0	6.782084e+0	1.474473e-1	1	1	3.656307e-4	1.000000e+0	MER41B,MER41B,MER41B	HOPX
Ensembl Genes	11709	IDH1	311	3.901357e-3	1.000000e+0	2.326890e-1	2.196378e+1	9.105900e-2	2	3.239381e-5	7.114906e-4	1	1.474473e-1	1.000000e+0	1.000000e+0	6.782084e+0	1.474473e-1	1	1	3.656307e-4	1.000000e+0	MER41B,MER41B	IDH1
Ensembl Genes	10170	ZNF229	312	3.910343e-3	1.000000e+0	2.324774e-1	2.193775e+1	9.116706e-2	2	3.243225e-5	7.114906e-4	1	1.474473e-1	1.000000e+0	1.000000e+0	6.782084e+0	1.474473e-1	1	1	3.656307e-4	1.000000e+0	MER41B,MER41B	ZNF229
Ensembl Genes	19457	ZBED1	313	3.934082e-3	1.000000e+0	2.331415e-1	6.370756e+0	6.278689e-1	4	2.233614e-4	1.422981e-3	1	1.474473e-1	1.000000e+0	1.000000e+0	6.782084e+0	1.474473e-1	1	1	3.656307e-4	1.000000e+0	MER41B,MER41B,MER41B,MER41B	ZBED1
Ensembl Genes	19662	WAS	314	3.935391e-3	1.000000e+0	2.324763e-1	2.186565e+1	9.146768e-2	2	3.253920e-5	7.114906e-4	1	1.474473e-1	1.000000e+0	1.000000e+0	6.782084e+0	1.474473e-1	1	1	3.656307e-4	1.000000e+0	MER41B,MER41B	WAS
Ensembl Genes	12920	KREMEN1	315	3.963598e-3	1.000000e+0	2.333993e-1	9.655772e+0	3.106950e-1	3	1.105283e-4	1.067236e-3	1	1.474473e-1	1.000000e+0	1.000000e+0	6.782084e+0	1.474473e-1	1	1	3.656307e-4	1.000000e+0	MER41B,MER41B,MER41B	KREMEN1
Ensembl Genes	4615	EIF4B	316	4.007760e-3	1.000000e+0	2.352530e-1	2.166115e+1	9.233121e-2	2	3.284639e-5	7.114906e-4	1	1.474473e-1	1.000000e+0	1.000000e+0	6.782084e+0	1.474473e-1	1	1	3.656307e-4	1.000000e+0	MER41B,MER41B	EIF4B
Ensembl Genes	14635	CXCL3	317	4.051611e-3	1.000000e+0	2.370768e-1	2.153991e+1	9.285090e-2	2	3.303127e-5	7.114906e-4	1	1.474473e-1	1.000000e+0	1.000000e+0	6.782084e+0	1.474473e-1	1	1	3.656307e-4	1.000000e+0	MER41B,MER41B	CXCL3
Ensembl Genes	10120	CXCL17	318	4.099026e-3	1.000000e+0	2.390970e-1	2.141101e+1	9.340989e-2	2	3.323013e-5	7.114906e-4	1	1.474473e-1	1.000000e+0	1.000000e+0	6.782084e+0	1.474473e-1	1	1	3.656307e-4	1.000000e+0	MER41B,MER41B	CXCL17
Ensembl Genes	19124	ATP6V1G1	319	4.195814e-3	1.000000e+0	2.439754e-1	2.115470e+1	9.454162e-2	2	3.363274e-5	7.114906e-4	1	1.474473e-1	1.000000e+0	1.000000e+0	6.782084e+0	1.474473e-1	1	1	3.656307e-4	1.000000e+0	MER41B,MER41B	ATP6V1G1
Ensembl Genes	1951	EXOC8	320	4.232212e-3	1.000000e+0	2.453228e-1	2.106060e+1	9.496405e-2	2	3.378301e-5	7.114906e-4	1	1.474473e-1	1.000000e+0	1.000000e+0	6.782084e+0	1.474473e-1	1	1	3.656307e-4	1.000000e+0	MER41B,MER41B	EXOC8
Ensembl Genes	1950	GNPAT	321	4.246897e-3	1.000000e+0	2.454071e-1	2.102298e+1	9.513401e-2	2	3.384348e-5	7.114906e-4	1	1.474473e-1	1.000000e+0	1.000000e+0	6.782084e+0	1.474473e-1	1	1	3.656307e-4	1.000000e+0	MER41B,MER41B	GNPAT
Ensembl Genes	15971	NQO2	322	4.268841e-3	1.000000e+0	2.459091e-1	2.096711e+1	9.538747e-2	2	3.393364e-5	7.114906e-4	1	1.474473e-1	1.000000e+0	1.000000e+0	6.782084e+0	1.474473e-1	1	1	3.656307e-4	1.000000e+0	MER41B,MER41B	NQO2
Ensembl Genes	12333	WFDC2	323	4.307414e-3	1.000000e+0	2.473629e-1	2.086996e+1	9.583152e-2	2	3.409161e-5	7.114906e-4	1	1.474473e-1	1.000000e+0	1.000000e+0	6.782084e+0	1.474473e-1	1	1	3.656307e-4	1.000000e+0	MER41B,MER41B	WFDC2
Ensembl Genes	8680	CACNG5	324	4.312262e-3	1.000000e+0	2.468770e-1	6.206002e+0	6.445374e-1	4	2.292911e-4	1.422981e-3	1	1.474473e-1	1.000000e+0	1.000000e+0	6.782084e+0	1.474473e-1	1	1	3.656307e-4	1.000000e+0	MER41B,MER41B,MER41B,MER41B	CACNG5
Ensembl Genes	15047	F11	325	4.316755e-3	1.000000e+0	2.463738e-1	9.362516e+0	3.204267e-1	3	1.139903e-4	1.067236e-3	1	1.474473e-1	1.000000e+0	1.000000e+0	6.782084e+0	1.474473e-1	1	1	3.656307e-4	1.000000e+0	MER41B,MER41B,MER41B	F11
Ensembl Genes	19455	ASMT	326	4.322405e-3	1.000000e+0	2.459395e-1	6.201833e+0	6.449706e-1	4	2.294453e-4	1.422981e-3	1	1.474473e-1	1.000000e+0	1.000000e+0	6.782084e+0	1.474473e-1	1	1	3.656307e-4	1.000000e+0	MER41B,MER41B,MER41B,MER41B	ASMT
Ensembl Genes	17029	ELFN1	327	4.339139e-3	1.000000e+0	2.461367e-1	6.194982e+0	6.456838e-1	4	2.296990e-4	1.422981e-3	1	1.474473e-1	1.000000e+0	1.000000e+0	6.782084e+0	1.474473e-1	1	1	3.656307e-4	1.000000e+0	MER41B,MER41B,MER41B,MER41B	ELFN1
Ensembl Genes	14749	EIF4E	328	4.346960e-3	1.000000e+0	2.458285e-1	9.338923e+0	3.212362e-1	3	1.142783e-4	1.067236e-3	1	1.474473e-1	1.000000e+0	1.000000e+0	6.782084e+0	1.474473e-1	1	1	3.656307e-4	1.000000e+0	MER41B,MER41B,MER41B	EIF4E
Ensembl Genes	20153	FMR1	329	4.397375e-3	1.000000e+0	2.479237e-1	4.782165e+0	1.045552e+0	5	3.719501e-4	1.778726e-3	1	1.474473e-1	1.000000e+0	1.000000e+0	6.782084e+0	1.474473e-1	1	1	3.656307e-4	1.000000e+0	MER41B,MER41B,MER41B,MER41B,MER41B	FMR1
Ensembl Genes	10954	MSH6	330	4.415761e-3	1.000000e+0	2.482059e-1	9.285988e+0	3.230674e-1	3	1.149297e-4	1.067236e-3	1	1.474473e-1	1.000000e+0	1.000000e+0	6.782084e+0	1.474473e-1	1	1	3.656307e-4	1.000000e+0	MER41B,MER41B,MER41B	MSH6
Ensembl Genes	4666	MUCL1	331	4.465067e-3	1.000000e+0	2.502191e-1	9.248724e+0	3.243691e-1	3	1.153928e-4	1.067236e-3	1	1.474473e-1	1.000000e+0	1.000000e+0	6.782084e+0	1.474473e-1	1	1	3.656307e-4	1.000000e+0	MER41B,MER41B,MER41B	MUCL1
Ensembl Genes	12908	TPST2	332	4.472022e-3	1.000000e+0	2.498540e-1	2.046958e+1	9.770594e-2	2	3.475843e-5	7.114906e-4	1	1.474473e-1	1.000000e+0	1.000000e+0	6.782084e+0	1.474473e-1	1	1	3.656307e-4	1.000000e+0	MER41B,MER41B	TPST2
Ensembl Genes	1941	COG2	333	4.482749e-3	1.000000e+0	2.497012e-1	9.235494e+0	3.248337e-1	3	1.155581e-4	1.067236e-3	1	1.474473e-1	1.000000e+0	1.000000e+0	6.782084e+0	1.474473e-1	1	1	3.656307e-4	1.000000e+0	MER41B,MER41B,MER41B	COG2
Ensembl Genes	12907	TFIP11	334	4.550051e-3	1.000000e+0	2.526913e-1	2.028743e+1	9.858323e-2	2	3.507052e-5	7.114906e-4	1	1.474473e-1	1.000000e+0	1.000000e+0	6.782084e+0	1.474473e-1	1	1	3.656307e-4	1.000000e+0	MER41B,MER41B	TFIP11
Ensembl Genes	7823	MIS12	335	4.610067e-3	1.000000e+0	2.552601e-1	2.015048e+1	9.925323e-2	2	3.530887e-5	7.114906e-4	1	1.474473e-1	1.000000e+0	1.000000e+0	6.782084e+0	1.474473e-1	1	1	3.656307e-4	1.000000e+0	MER41B,MER41B	MIS12
Ensembl Genes	14385	SH3TC1	336	4.612186e-3	1.000000e+0	2.546174e-1	2.014569e+1	9.927681e-2	2	3.531726e-5	7.114906e-4	1	1.474473e-1	1.000000e+0	1.000000e+0	6.782084e+0	1.474473e-1	1	1	3.656307e-4	1.000000e+0	MER41B,MER41B	SH3TC1
Ensembl Genes	10909	TMEM178A	337	4.683861e-3	1.000000e+0	2.578069e-1	9.089740e+0	3.300425e-1	3	1.174110e-4	1.067236e-3	1	1.474473e-1	1.000000e+0	1.000000e+0	6.782084e+0	1.474473e-1	1	1	3.656307e-4	1.000000e+0	MER41B,MER41B,MER41B	TMEM178A
Ensembl Genes	11707	CRYGA	338	4.709689e-3	1.000000e+0	2.584616e-1	1.992896e+1	1.003565e-1	2	3.570134e-5	7.114906e-4	1	1.474473e-1	1.000000e+0	1.000000e+0	6.782084e+0	1.474473e-1	1	1	3.656307e-4	1.000000e+0	MER41B,MER41B	CRYGA
Ensembl Genes	9684	OR10H1	339	4.711115e-3	1.000000e+0	2.577772e-1	1.992584e+1	1.003722e-1	2	3.570693e-5	7.114906e-4	1	1.474473e-1	1.000000e+0	1.000000e+0	6.782084e+0	1.474473e-1	1	1	3.656307e-4	1.000000e+0	MER41B,MER41B	OR10H1
Ensembl Genes	19471	HDHD1	340	4.745703e-3	1.000000e+0	2.589060e-1	6.037999e+0	6.624712e-1	4	2.356710e-4	1.422981e-3	1	1.474473e-1	1.000000e+0	1.000000e+0	6.782084e+0	1.474473e-1	1	1	3.656307e-4	1.000000e+0	MER41B,MER41B,MER41B,MER41B	HDHD1
Ensembl Genes	19464	ARSF	341	4.764029e-3	1.000000e+0	2.591436e-1	9.033942e+0	3.320809e-1	3	1.181362e-4	1.067236e-3	1	1.474473e-1	1.000000e+0	1.000000e+0	6.782084e+0	1.474473e-1	1	1	3.656307e-4	1.000000e+0	MER41B,MER41B,MER41B	ARSF
Ensembl Genes	434	FABP3	342	4.766906e-3	1.000000e+0	2.585419e-1	1.980488e+1	1.009852e-1	2	3.592501e-5	7.114906e-4	1	1.474473e-1	1.000000e+0	1.000000e+0	6.782084e+0	1.474473e-1	1	1	3.656307e-4	1.000000e+0	MER41B,MER41B	FABP3
Ensembl Genes	8636	METTL2A	343	4.768072e-3	1.000000e+0	2.578512e-1	1.980238e+1	1.009980e-1	2	3.592955e-5	7.114906e-4	1	1.474473e-1	1.000000e+0	1.000000e+0	6.782084e+0	1.474473e-1	1	1	3.656307e-4	1.000000e+0	MER41B,MER41B	METTL2A
Ensembl Genes	8926	ADCYAP1	344	4.810022e-3	1.000000e+0	2.593637e-1	4.679786e+0	1.068425e+0	5	3.800871e-4	1.778726e-3	1	1.474473e-1	1.000000e+0	1.000000e+0	6.782084e+0	1.474473e-1	1	1	3.656307e-4	1.000000e+0	MER41B,MER41B,MER41B,MER41B,MER41B	ADCYAP1
Ensembl Genes	4313	STYK1	345	4.847460e-3	1.000000e+0	2.606247e-1	1.963393e+1	1.018645e-1	2	3.623780e-5	7.114906e-4	1	1.474473e-1	1.000000e+0	1.000000e+0	6.782084e+0	1.474473e-1	1	1	3.656307e-4	1.000000e+0	MER41B,MER41B	STYK1
Ensembl Genes	4406	BCAT1	346	4.906656e-3	1.000000e+0	2.630450e-1	4.657321e+0	1.073579e+0	5	3.819205e-4	1.778726e-3	1	1.474473e-1	1.000000e+0	1.000000e+0	6.782084e+0	1.474473e-1	1	1	3.656307e-4	1.000000e+0	MER41B,MER41B,MER41B,MER41B,MER41B	BCAT1
Ensembl Genes	18281	TRPA1	347	4.959286e-3	1.000000e+0	2.651003e-1	5.962095e+0	6.709051e-1	4	2.386713e-4	1.422981e-3	1	1.474473e-1	1.000000e+0	1.000000e+0	6.782084e+0	1.474473e-1	1	1	3.656307e-4	1.000000e+0	MER41B,MER41B,MER41B,MER41B	TRPA1
Ensembl Genes	10997	FAM161A	348	5.020188e-3	1.000000e+0	2.675847e-1	8.863711e+0	3.384587e-1	3	1.204051e-4	1.067236e-3	1	1.474473e-1	1.000000e+0	1.000000e+0	6.782084e+0	1.474473e-1	1	1	3.656307e-4	1.000000e+0	MER41B,MER41B,MER41B	FAM161A
Ensembl Genes	17050	PAPOLB	349	5.067391e-3	1.000000e+0	2.693267e-1	1.918814e+1	1.042311e-1	2	3.707971e-5	7.114906e-4	1	1.474473e-1	1.000000e+0	1.000000e+0	6.782084e+0	1.474473e-1	1	1	3.656307e-4	1.000000e+0	MER41B,MER41B	PAPOLB
Ensembl Genes	10472	ZNF816	350	5.091583e-3	1.000000e+0	2.698394e-1	1.914087e+1	1.044885e-1	2	3.717128e-5	7.114906e-4	1	1.474473e-1	1.000000e+0	1.000000e+0	6.782084e+0	1.474473e-1	1	1	3.656307e-4	1.000000e+0	MER41B,MER41B	ZNF816
Ensembl Genes	18032	LZTS1	351	5.147990e-3	1.000000e+0	2.720515e-1	4.603447e+0	1.086143e+0	5	3.863901e-4	1.778726e-3	1	1.474473e-1	1.000000e+0	1.000000e+0	6.782084e+0	1.474473e-1	1	1	3.656307e-4	1.000000e+0	MER41B,MER41B,MER41B,MER41B,MER41B	LZTS1
Ensembl Genes	265	MINOS1-NBL1	352	5.196816e-3	1.000000e+0	2.738515e-1	1.893912e+1	1.056015e-1	2	3.756724e-5	7.114906e-4	1	1.474473e-1	1.000000e+0	1.000000e+0	6.782084e+0	1.474473e-1	1	1	3.656307e-4	1.000000e+0	MER41B,MER41B	MINOS1-NBL1
Ensembl Genes	5813	ABHD12B	353	5.208207e-3	1.000000e+0	2.736743e-1	1.891765e+1	1.057214e-1	2	3.760988e-5	7.114906e-4	1	1.474473e-1	1.000000e+0	1.000000e+0	6.782084e+0	1.474473e-1	1	1	3.656307e-4	1.000000e+0	MER41B,MER41B	ABHD12B
Ensembl Genes	17086	RPA3	354	5.228809e-3	1.000000e+0	2.739807e-1	5.871925e+0	6.812076e-1	4	2.423364e-4	1.422981e-3	1	1.474473e-1	1.000000e+0	1.000000e+0	6.782084e+0	1.474473e-1	1	1	3.656307e-4	1.000000e+0	MER41B,MER41B,MER41B,MER41B	RPA3
Ensembl Genes	14916	PRMT10	355	5.308134e-3	1.000000e+0	2.773537e-1	1.873227e+1	1.067676e-1	2	3.798208e-5	7.114906e-4	1	1.474473e-1	1.000000e+0	1.000000e+0	6.782084e+0	1.474473e-1	1	1	3.656307e-4	1.000000e+0	MER41B,MER41B	PRMT10
Ensembl Genes	14636	CXCL2	356	5.378273e-3	1.000000e+0	2.802292e-1	1.860524e+1	1.074966e-1	2	3.824140e-5	7.114906e-4	1	1.474473e-1	1.000000e+0	1.000000e+0	6.782084e+0	1.474473e-1	1	1	3.656307e-4	1.000000e+0	MER41B,MER41B	CXCL2
Ensembl Genes	8498	HOXB1	357	5.422636e-3	1.000000e+0	2.817492e-1	1.852618e+1	1.079554e-1	2	3.840461e-5	7.114906e-4	1	1.474473e-1	1.000000e+0	1.000000e+0	6.782084e+0	1.474473e-1	1	1	3.656307e-4	1.000000e+0	MER41B,MER41B	HOXB1
Ensembl Genes	16577	LGSN	358	5.432623e-3	1.000000e+0	2.814797e-1	8.612598e+0	3.483269e-1	3	1.239157e-4	1.067236e-3	1	1.474473e-1	1.000000e+0	1.000000e+0	6.782084e+0	1.474473e-1	1	1	3.656307e-4	1.000000e+0	MER41B,MER41B,MER41B	LGSN
Ensembl Genes	3398	OR4D9	359	5.487535e-3	1.000000e+0	2.835328e-1	1.841224e+1	1.086234e-1	2	3.864226e-5	7.114906e-4	1	1.474473e-1	1.000000e+0	1.000000e+0	6.782084e+0	1.474473e-1	1	1	3.656307e-4	1.000000e+0	MER41B,MER41B	OR4D9
Ensembl Genes	13766	ZBTB11	360	5.498928e-3	1.000000e+0	2.833323e-1	1.839245e+1	1.087403e-1	2	3.868385e-5	7.114906e-4	1	1.474473e-1	1.000000e+0	1.000000e+0	6.782084e+0	1.474473e-1	1	1	3.656307e-4	1.000000e+0	MER41B,MER41B	ZBTB11
Ensembl Genes	18279	MSC	361	5.602985e-3	1.000000e+0	2.878941e-1	5.755912e+0	6.949376e-1	4	2.472208e-4	1.422981e-3	1	1.474473e-1	1.000000e+0	1.000000e+0	6.782084e+0	1.474473e-1	1	1	3.656307e-4	1.000000e+0	MER41B,MER41B,MER41B,MER41B	MSC
Ensembl Genes	5953	PCNX	362	5.669123e-3	1.000000e+0	2.904877e-1	5.736409e+0	6.973003e-1	4	2.480613e-4	1.422981e-3	1	1.474473e-1	1.000000e+0	1.000000e+0	6.782084e+0	1.474473e-1	1	1	3.656307e-4	1.000000e+0	MER41B,MER41B,MER41B,MER41B	PCNX
Ensembl Genes	13578	MANF	363	5.676553e-3	1.000000e+0	2.900672e-1	5.734236e+0	6.975646e-1	4	2.481553e-4	1.422981e-3	1	1.474473e-1	1.000000e+0	1.000000e+0	6.782084e+0	1.474473e-1	1	1	3.656307e-4	1.000000e+0	MER41B,MER41B,MER41B,MER41B	MANF
Ensembl Genes	8056	MAP2K3	364	5.715632e-3	1.000000e+0	2.912617e-1	1.802730e+1	1.109428e-1	2	3.946740e-5	7.114906e-4	1	1.474473e-1	1.000000e+0	1.000000e+0	6.782084e+0	1.474473e-1	1	1	3.656307e-4	1.000000e+0	MER41B,MER41B	MAP2K3
Ensembl Genes	15969	SERPINB9	365	5.753820e-3	1.000000e+0	2.924044e-1	1.796510e+1	1.113270e-1	2	3.960404e-5	7.114906e-4	1	1.474473e-1	1.000000e+0	1.000000e+0	6.782084e+0	1.474473e-1	1	1	3.656307e-4	1.000000e+0	MER41B,MER41B	SERPINB9
Ensembl Genes	13765	PCNP	366	5.784475e-3	1.000000e+0	2.931591e-1	1.791561e+1	1.116345e-1	2	3.971343e-5	7.114906e-4	1	1.474473e-1	1.000000e+0	1.000000e+0	6.782084e+0	1.474473e-1	1	1	3.656307e-4	1.000000e+0	MER41B,MER41B	PCNP
Ensembl Genes	2220	MTPAP	367	5.856066e-3	1.000000e+0	2.959787e-1	8.379895e+0	3.579997e-1	3	1.273567e-4	1.067236e-3	1	1.474473e-1	1.000000e+0	1.000000e+0	6.782084e+0	1.474473e-1	1	1	3.656307e-4	1.000000e+0	MER41B,MER41B,MER41B	MTPAP
Ensembl Genes	649	PIK3R3	368	5.902883e-3	1.000000e+0	2.975342e-1	8.355545e+0	3.590430e-1	3	1.277279e-4	1.067236e-3	1	1.474473e-1	1.000000e+0	1.000000e+0	6.782084e+0	1.474473e-1	1	1	3.656307e-4	1.000000e+0	MER41B,MER41B,MER41B	PIK3R3
Ensembl Genes	6608	LOXL1	369	5.928060e-3	1.000000e+0	2.979935e-1	1.768896e+1	1.130648e-1	2	4.022228e-5	7.114906e-4	1	1.474473e-1	1.000000e+0	1.000000e+0	6.782084e+0	1.474473e-1	1	1	3.656307e-4	1.000000e+0	MER41B,MER41B	LOXL1
Ensembl Genes	9831	ZNF99	370	5.964008e-3	1.000000e+0	2.989902e-1	8.324136e+0	3.603977e-1	3	1.282098e-4	1.067236e-3	1	1.474473e-1	1.000000e+0	1.000000e+0	6.782084e+0	1.474473e-1	1	1	3.656307e-4	1.000000e+0	MER41B,MER41B,MER41B	ZNF99
Ensembl Genes	6765	ANPEP	371	6.017225e-3	1.000000e+0	3.008450e-1	1.755232e+1	1.139451e-1	2	4.053542e-5	7.114906e-4	1	1.474473e-1	1.000000e+0	1.000000e+0	6.782084e+0	1.474473e-1	1	1	3.656307e-4	1.000000e+0	MER41B,MER41B	ANPEP
Ensembl Genes	8201	TBC1D3H	372	6.049719e-3	1.000000e+0	3.016566e-1	1.750327e+1	1.142644e-1	2	4.064901e-5	7.114906e-4	1	1.474473e-1	1.000000e+0	1.000000e+0	6.782084e+0	1.474473e-1	1	1	3.656307e-4	1.000000e+0	MER41B,MER41B	TBC1D3H
Ensembl Genes	6696	ABHD17C	373	6.060782e-3	1.000000e+0	3.013980e-1	8.275277e+0	3.625256e-1	3	1.289668e-4	1.067236e-3	1	1.474473e-1	1.000000e+0	1.000000e+0	6.782084e+0	1.474473e-1	1	1	3.656307e-4	1.000000e+0	MER41B,MER41B,MER41B	ABHD17C
Ensembl Genes	14244	CCDC50	374	6.073867e-3	1.000000e+0	3.012411e-1	1.746708e+1	1.145011e-1	2	4.073323e-5	7.114906e-4	1	1.474473e-1	1.000000e+0	1.000000e+0	6.782084e+0	1.474473e-1	1	1	3.656307e-4	1.000000e+0	MER41B,MER41B	CCDC50
Ensembl Genes	17269	ADCY1	375	6.086903e-3	1.000000e+0	3.010826e-1	5.619427e+0	7.118163e-1	4	2.532253e-4	1.422981e-3	1	1.474473e-1	1.000000e+0	1.000000e+0	6.782084e+0	1.474473e-1	1	1	3.656307e-4	1.000000e+0	MER41B,MER41B,MER41B,MER41B	ADCY1
Ensembl Genes	2683	NEURL1	376	6.112452e-3	1.000000e+0	3.015422e-1	8.249613e+0	3.636534e-1	3	1.293680e-4	1.067236e-3	1	1.474473e-1	1.000000e+0	1.000000e+0	6.782084e+0	1.474473e-1	1	1	3.656307e-4	1.000000e+0	MER41B,MER41B,MER41B	NEURL1
Ensembl Genes	7944	RCVRN	377	6.126585e-3	1.000000e+0	3.014377e-1	8.242643e+0	3.639609e-1	3	1.294774e-4	1.067236e-3	1	1.474473e-1	1.000000e+0	1.000000e+0	6.782084e+0	1.474473e-1	1	1	3.656307e-4	1.000000e+0	MER41B,MER41B,MER41B	RCVRN
Ensembl Genes	1846	USH2A	378	6.138882e-3	1.000000e+0	3.012437e-1	4.410129e+0	1.133754e+0	5	4.033276e-4	1.778726e-3	1	1.474473e-1	1.000000e+0	1.000000e+0	6.782084e+0	1.474473e-1	1	1	3.656307e-4	1.000000e+0	MER41B,MER41B,MER41B,MER41B,MER41B	USH2A
Ensembl Genes	7542	CMTR2	379	6.222519e-3	1.000000e+0	3.045422e-1	1.724894e+1	1.159492e-1	2	4.124837e-5	7.114906e-4	1	1.474473e-1	1.000000e+0	1.000000e+0	6.782084e+0	1.474473e-1	1	1	3.656307e-4	1.000000e+0	MER41B,MER41B	CMTR2
Ensembl Genes	11307	IL1B	380	6.258466e-3	1.000000e+0	3.054955e-1	1.719736e+1	1.162969e-1	2	4.137209e-5	7.114906e-4	1	1.474473e-1	1.000000e+0	1.000000e+0	6.782084e+0	1.474473e-1	1	1	3.656307e-4	1.000000e+0	MER41B,MER41B	IL1B
Ensembl Genes	1935	NUP133	381	6.280956e-3	1.000000e+0	3.057886e-1	1.716531e+1	1.165141e-1	2	4.144933e-5	7.114906e-4	1	1.474473e-1	1.000000e+0	1.000000e+0	6.782084e+0	1.474473e-1	1	1	3.656307e-4	1.000000e+0	MER41B,MER41B	NUP133
Ensembl Genes	10952	KCNK12	382	6.292062e-3	1.000000e+0	3.055274e-1	8.162599e+0	3.675300e-1	3	1.307471e-4	1.067236e-3	1	1.474473e-1	1.000000e+0	1.000000e+0	6.782084e+0	1.474473e-1	1	1	3.656307e-4	1.000000e+0	MER41B,MER41B,MER41B	KCNK12
Ensembl Genes	13236	CAV3	383	6.303176e-3	1.000000e+0	3.052679e-1	1.713382e+1	1.167282e-1	2	4.152552e-5	7.114906e-4	1	1.474473e-1	1.000000e+0	1.000000e+0	6.782084e+0	1.474473e-1	1	1	3.656307e-4	1.000000e+0	MER41B,MER41B	CAV3
Ensembl Genes	13633	PRKCD	384	6.378976e-3	1.000000e+0	3.081344e-1	1.702763e+1	1.174562e-1	2	4.178448e-5	7.114906e-4	1	1.474473e-1	1.000000e+0	1.000000e+0	6.782084e+0	1.474473e-1	1	1	3.656307e-4	1.000000e+0	MER41B,MER41B	PRKCD
Ensembl Genes	10996	XPO1	385	6.438658e-3	1.000000e+0	3.102095e-1	8.093994e+0	3.706452e-1	3	1.318553e-4	1.067236e-3	1	1.474473e-1	1.000000e+0	1.000000e+0	6.782084e+0	1.474473e-1	1	1	3.656307e-4	1.000000e+0	MER41B,MER41B,MER41B	XPO1
Ensembl Genes	14125	SEC62	386	6.460967e-3	1.000000e+0	3.104779e-1	1.691487e+1	1.182392e-1	2	4.206302e-5	7.114906e-4	1	1.474473e-1	1.000000e+0	1.000000e+0	6.782084e+0	1.474473e-1	1	1	3.656307e-4	1.000000e+0	MER41B,MER41B	SEC62
Ensembl Genes	19313	SURF6	387	6.469533e-3	1.000000e+0	3.100862e-1	1.690321e+1	1.183207e-1	2	4.209203e-5	7.114906e-4	1	1.474473e-1	1.000000e+0	1.000000e+0	6.782084e+0	1.474473e-1	1	1	3.656307e-4	1.000000e+0	MER41B,MER41B	SURF6
Ensembl Genes	9685	CYP4F2	388	6.497332e-3	1.000000e+0	3.106160e-1	1.686554e+1	1.185850e-1	2	4.218604e-5	7.114906e-4	1	1.474473e-1	1.000000e+0	1.000000e+0	6.782084e+0	1.474473e-1	1	1	3.656307e-4	1.000000e+0	MER41B,MER41B	CYP4F2
Ensembl Genes	11257	MRPS9	389	6.576710e-3	1.000000e+0	3.136026e-1	8.031261e+0	3.735403e-1	3	1.328852e-4	1.067236e-3	1	1.474473e-1	1.000000e+0	1.000000e+0	6.782084e+0	1.474473e-1	1	1	3.656307e-4	1.000000e+0	MER41B,MER41B,MER41B	MRPS9
Ensembl Genes	12959	MORC2	390	6.589965e-3	1.000000e+0	3.134289e-1	8.025330e+0	3.738164e-1	3	1.329834e-4	1.067236e-3	1	1.474473e-1	1.000000e+0	1.000000e+0	6.782084e+0	1.474473e-1	1	1	3.656307e-4	1.000000e+0	MER41B,MER41B,MER41B	MORC2
Ensembl Genes	8685	PSMD12	391	6.733249e-3	1.000000e+0	3.194246e-1	1.655531e+1	1.208072e-1	2	4.297658e-5	7.114906e-4	1	1.474473e-1	1.000000e+0	1.000000e+0	6.782084e+0	1.474473e-1	1	1	3.656307e-4	1.000000e+0	MER41B,MER41B	PSMD12
Ensembl Genes	16616	LCA5	392	6.880717e-3	1.000000e+0	3.255878e-1	7.899094e+0	3.797904e-1	3	1.351086e-4	1.067236e-3	1	1.474473e-1	1.000000e+0	1.000000e+0	6.782084e+0	1.474473e-1	1	1	3.656307e-4	1.000000e+0	MER41B,MER41B,MER41B	LCA5
Ensembl Genes	15155	DNAJC21	393	6.983060e-3	1.000000e+0	3.295898e-1	1.624409e+1	1.231217e-1	2	4.379997e-5	7.114906e-4	1	1.474473e-1	1.000000e+0	1.000000e+0	6.782084e+0	1.474473e-1	1	1	3.656307e-4	1.000000e+0	MER41B,MER41B	DNAJC21
Ensembl Genes	14156	MFN1	394	7.036717e-3	1.000000e+0	3.312793e-1	1.617941e+1	1.236139e-1	2	4.397506e-5	7.114906e-4	1	1.474473e-1	1.000000e+0	1.000000e+0	6.782084e+0	1.474473e-1	1	1	3.656307e-4	1.000000e+0	MER41B,MER41B	MFN1
Ensembl Genes	20303	HSFY2	395	7.104505e-3	1.000000e+0	3.336240e-1	4.254583e+0	1.175203e+0	5	4.180731e-4	1.778726e-3	1	1.474473e-1	1.000000e+0	1.000000e+0	6.782084e+0	1.474473e-1	1	1	3.656307e-4	1.000000e+0	MER41B,MER41B,MER41B,MER41B,MER41B	HSFY2
Ensembl Genes	14243	UTS2B	396	7.122572e-3	1.000000e+0	3.336277e-1	1.607745e+1	1.243979e-1	2	4.425395e-5	7.114906e-4	1	1.474473e-1	1.000000e+0	1.000000e+0	6.782084e+0	1.474473e-1	1	1	3.656307e-4	1.000000e+0	MER41B,MER41B	UTS2B
Ensembl Genes	4381	CAPZA3	397	7.128571e-3	1.000000e+0	3.330677e-1	7.796961e+0	3.847653e-1	3	1.368784e-4	1.067236e-3	1	1.474473e-1	1.000000e+0	1.000000e+0	6.782084e+0	1.474473e-1	1	1	3.656307e-4	1.000000e+0	MER41B,MER41B,MER41B	CAPZA3
Ensembl Genes	20292	USP9Y	398	7.160709e-3	1.000000e+0	3.337286e-1	4.246316e+0	1.177491e+0	5	4.188870e-4	1.778726e-3	1	1.474473e-1	1.000000e+0	1.000000e+0	6.782084e+0	1.474473e-1	1	1	3.656307e-4	1.000000e+0	MER41B,MER41B,MER41B,MER41B,MER41B	USP9Y
Ensembl Genes	13577	DOCK3	399	7.276998e-3	1.000000e+0	3.382983e-1	5.334449e+0	7.498432e-1	4	2.667532e-4	1.422981e-3	1	1.474473e-1	1.000000e+0	1.000000e+0	6.782084e+0	1.474473e-1	1	1	3.656307e-4	1.000000e+0	MER41B,MER41B,MER41B,MER41B	DOCK3
Ensembl Genes	16127	HIST1H4I	400	7.618851e-3	1.000000e+0	3.533052e-1	1.307529e+2	7.648013e-3	1	2.720744e-6	3.557453e-4	1	1.474473e-1	1.000000e+0	1.000000e+0	6.782084e+0	1.474473e-1	1	1	3.656307e-4	1.000000e+0	MER41B	HIST1H4I
Ensembl Genes	13340	EOMES	401	7.660220e-3	1.000000e+0	3.543377e-1	5.254822e+0	7.612057e-1	4	2.707953e-4	1.422981e-3	1	1.474473e-1	1.000000e+0	1.000000e+0	6.782084e+0	1.474473e-1	1	1	3.656307e-4	1.000000e+0	MER41B,MER41B,MER41B,MER41B	EOMES
Ensembl Genes	17281	UPP1	402	7.753511e-3	1.000000e+0	3.577609e-1	1.538084e+1	1.300319e-1	2	4.625825e-5	7.114906e-4	1	1.474473e-1	1.000000e+0	1.000000e+0	6.782084e+0	1.474473e-1	1	1	3.656307e-4	1.000000e+0	MER41B,MER41B	UPP1
Ensembl Genes	10172	IGSF23	403	7.771687e-3	1.000000e+0	3.577097e-1	1.536204e+1	1.301911e-1	2	4.631486e-5	7.114906e-4	1	1.474473e-1	1.000000e+0	1.000000e+0	6.782084e+0	1.474473e-1	1	1	3.656307e-4	1.000000e+0	MER41B,MER41B	IGSF23
Ensembl Genes	19461	ARSD	404	7.875953e-3	1.000000e+0	3.616115e-1	1.525544e+1	1.311008e-1	2	4.663849e-5	7.114906e-4	1	1.474473e-1	1.000000e+0	1.000000e+0	6.782084e+0	1.474473e-1	1	1	3.656307e-4	1.000000e+0	MER41B,MER41B	ARSD
Ensembl Genes	19519	GRPR	405	8.015443e-3	1.000000e+0	3.671073e-1	5.185317e+0	7.714089e-1	4	2.744251e-4	1.422981e-3	1	1.474473e-1	1.000000e+0	1.000000e+0	6.782084e+0	1.474473e-1	1	1	3.656307e-4	1.000000e+0	MER41B,MER41B,MER41B,MER41B	GRPR
Ensembl Genes	16214	IER3	406	8.112455e-3	1.000000e+0	3.706353e-1	1.502131e+1	1.331442e-1	2	4.736542e-5	7.114906e-4	1	1.474473e-1	1.000000e+0	1.000000e+0	6.782084e+0	1.474473e-1	1	1	3.656307e-4	1.000000e+0	MER41B,MER41B	IER3
Ensembl Genes	12412	CBLN4	407	8.166405e-3	1.000000e+0	3.721834e-1	4.110253e+0	1.216470e+0	5	4.327535e-4	1.778726e-3	1	1.474473e-1	1.000000e+0	1.000000e+0	6.782084e+0	1.474473e-1	1	1	3.656307e-4	1.000000e+0	MER41B,MER41B,MER41B,MER41B,MER41B	CBLN4
Ensembl Genes	1520	ALDH9A1	408	8.203226e-3	1.000000e+0	3.729452e-1	1.493415e+1	1.339213e-1	2	4.764186e-5	7.114906e-4	1	1.474473e-1	1.000000e+0	1.000000e+0	6.782084e+0	1.474473e-1	1	1	3.656307e-4	1.000000e+0	MER41B,MER41B	ALDH9A1
Ensembl Genes	10384	NR1H2	409	8.323470e-3	1.000000e+0	3.774867e-1	1.196417e+2	8.358291e-3	1	2.973422e-6	3.557453e-4	1	1.474473e-1	1.000000e+0	1.000000e+0	6.782084e+0	1.474473e-1	1	1	3.656307e-4	1.000000e+0	MER41B	NR1H2
Ensembl Genes	5097	SRRM4	410	8.384298e-3	1.000000e+0	3.793179e-1	5.117087e+0	7.816947e-1	4	2.780842e-4	1.422981e-3	1	1.474473e-1	1.000000e+0	1.000000e+0	6.782084e+0	1.474473e-1	1	1	3.656307e-4	1.000000e+0	MER41B,MER41B,MER41B,MER41B	SRRM4
Ensembl Genes	9492	ZNF846	411	8.392299e-3	1.000000e+0	3.787561e-1	1.475715e+1	1.355275e-1	2	4.821327e-5	7.114906e-4	1	1.474473e-1	1.000000e+0	1.000000e+0	6.782084e+0	1.474473e-1	1	1	3.656307e-4	1.000000e+0	MER41B,MER41B	ZNF846
Ensembl Genes	5530	CARKD	412	8.446894e-3	1.000000e+0	3.802947e-1	1.470715e+1	1.359882e-1	2	4.837718e-5	7.114906e-4	1	1.474473e-1	1.000000e+0	1.000000e+0	6.782084e+0	1.474473e-1	1	1	3.656307e-4	1.000000e+0	MER41B,MER41B	CARKD
Ensembl Genes	14949	ASIC5	413	8.471625e-3	1.000000e+0	3.804847e-1	1.468466e+1	1.361965e-1	2	4.845127e-5	7.114906e-4	1	1.474473e-1	1.000000e+0	1.000000e+0	6.782084e+0	1.474473e-1	1	1	3.656307e-4	1.000000e+0	MER41B,MER41B	ASIC5
Ensembl Genes	12858	IGLL5	414	8.487717e-3	1.000000e+0	3.802866e-1	7.310412e+0	4.103736e-1	3	1.459885e-4	1.067236e-3	1	1.474473e-1	1.000000e+0	1.000000e+0	6.782084e+0	1.474473e-1	1	1	3.656307e-4	1.000000e+0	MER41B,MER41B,MER41B	IGLL5
Ensembl Genes	4503	OR10AD1	415	8.560669e-3	1.000000e+0	3.826310e-1	1.460450e+1	1.369441e-1	2	4.871723e-5	7.114906e-4	1	1.474473e-1	1.000000e+0	1.000000e+0	6.782084e+0	1.474473e-1	1	1	3.656307e-4	1.000000e+0	MER41B,MER41B	OR10AD1
Ensembl Genes	18742	SMU1	416	8.648720e-3	1.000000e+0	3.856373e-1	1.452644e+1	1.376799e-1	2	4.897899e-5	7.114906e-4	1	1.474473e-1	1.000000e+0	1.000000e+0	6.782084e+0	1.474473e-1	1	1	3.656307e-4	1.000000e+0	MER41B,MER41B	SMU1
Ensembl Genes	6145	YY1	417	8.675132e-3	1.000000e+0	3.858873e-1	1.450326e+1	1.379000e-1	2	4.905728e-5	7.114906e-4	1	1.474473e-1	1.000000e+0	1.000000e+0	6.782084e+0	1.474473e-1	1	1	3.656307e-4	1.000000e+0	MER41B,MER41B	YY1
Ensembl Genes	15024	IRF2	418	8.704746e-3	1.000000e+0	3.862783e-1	7.242310e+0	4.142325e-1	3	1.473613e-4	1.067236e-3	1	1.474473e-1	1.000000e+0	1.000000e+0	6.782084e+0	1.474473e-1	1	1	3.656307e-4	1.000000e+0	MER41B,MER41B,MER41B	IRF2
Ensembl Genes	2684	SH3PXD2A	419	8.736842e-3	1.000000e+0	3.867773e-1	7.232430e+0	4.147983e-1	3	1.475626e-4	1.067236e-3	1	1.474473e-1	1.000000e+0	1.000000e+0	6.782084e+0	1.474473e-1	1	1	3.656307e-4	1.000000e+0	MER41B,MER41B,MER41B	SH3PXD2A
Ensembl Genes	9490	ZNF562	420	8.775449e-3	1.000000e+0	3.875614e-1	1.441617e+1	1.387331e-1	2	4.935364e-5	7.114906e-4	1	1.474473e-1	1.000000e+0	1.000000e+0	6.782084e+0	1.474473e-1	1	1	3.656307e-4	1.000000e+0	MER41B,MER41B	ZNF562
Ensembl Genes	4504	H1FNT	421	8.795148e-3	1.000000e+0	3.875088e-1	1.439925e+1	1.388962e-1	2	4.941166e-5	7.114906e-4	1	1.474473e-1	1.000000e+0	1.000000e+0	6.782084e+0	1.474473e-1	1	1	3.656307e-4	1.000000e+0	MER41B,MER41B	H1FNT
Ensembl Genes	7497	PRMT7	422	8.815460e-3	1.000000e+0	3.874833e-1	1.438185e+1	1.390642e-1	2	4.947142e-5	7.114906e-4	1	1.474473e-1	1.000000e+0	1.000000e+0	6.782084e+0	1.474473e-1	1	1	3.656307e-4	1.000000e+0	MER41B,MER41B	PRMT7
Ensembl Genes	6174	CKB	423	8.819858e-3	1.000000e+0	3.867602e-1	1.437809e+1	1.391005e-1	2	4.948435e-5	7.114906e-4	1	1.474473e-1	1.000000e+0	1.000000e+0	6.782084e+0	1.474473e-1	1	1	3.656307e-4	1.000000e+0	MER41B,MER41B	CKB
Ensembl Genes	2728	TRUB1	424	8.910665e-3	1.000000e+0	3.898206e-1	7.179750e+0	4.178418e-1	3	1.486453e-4	1.067236e-3	1	1.474473e-1	1.000000e+0	1.000000e+0	6.782084e+0	1.474473e-1	1	1	3.656307e-4	1.000000e+0	MER41B,MER41B,MER41B	TRUB1
Ensembl Genes	10908	MAP4K3	425	8.970546e-3	1.000000e+0	3.915168e-1	7.161918e+0	4.188822e-1	3	1.490154e-4	1.067236e-3	1	1.474473e-1	1.000000e+0	1.000000e+0	6.782084e+0	1.474473e-1	1	1	3.656307e-4	1.000000e+0	MER41B,MER41B,MER41B	MAP4K3
Ensembl Genes	7205	LAT	426	9.019916e-3	1.000000e+0	3.927475e-1	7.147335e+0	4.197369e-1	3	1.493194e-4	1.067236e-3	1	1.474473e-1	1.000000e+0	1.000000e+0	6.782084e+0	1.474473e-1	1	1	3.656307e-4	1.000000e+0	MER41B,MER41B,MER41B	LAT
Ensembl Genes	3679	SUV420H1	427	9.199956e-3	1.000000e+0	3.996487e-1	1.406353e+1	1.422118e-1	2	5.059117e-5	7.114906e-4	1	1.474473e-1	1.000000e+0	1.000000e+0	6.782084e+0	1.474473e-1	1	1	3.656307e-4	1.000000e+0	MER41B,MER41B	SUV420H1
Ensembl Genes	14283	PAK2	428	9.297477e-3	1.000000e+0	4.029414e-1	1.398595e+1	1.430006e-1	2	5.087181e-5	7.114906e-4	1	1.474473e-1	1.000000e+0	1.000000e+0	6.782084e+0	1.474473e-1	1	1	3.656307e-4	1.000000e+0	MER41B,MER41B	PAK2
Ensembl Genes	10121	CEACAM1	429	9.336469e-3	1.000000e+0	4.036880e-1	1.395527e+1	1.433150e-1	2	5.098364e-5	7.114906e-4	1	1.474473e-1	1.000000e+0	1.000000e+0	6.782084e+0	1.474473e-1	1	1	3.656307e-4	1.000000e+0	MER41B,MER41B	CEACAM1
Ensembl Genes	5943	SLC10A1	430	9.413937e-3	1.000000e+0	4.060910e-1	1.389488e+1	1.439379e-1	2	5.120522e-5	7.114906e-4	1	1.474473e-1	1.000000e+0	1.000000e+0	6.782084e+0	1.474473e-1	1	1	3.656307e-4	1.000000e+0	MER41B,MER41B	SLC10A1
Ensembl Genes	11984	SLC52A3	431	9.546565e-3	1.000000e+0	4.108567e-1	1.379321e+1	1.449989e-1	2	5.158266e-5	7.114906e-4	1	1.474473e-1	1.000000e+0	1.000000e+0	6.782084e+0	1.474473e-1	1	1	3.656307e-4	1.000000e+0	MER41B,MER41B	SLC52A3
Ensembl Genes	295	LDLRAD2	432	9.558271e-3	1.000000e+0	4.104083e-1	1.378434e+1	1.450922e-1	2	5.161586e-5	7.114906e-4	1	1.474473e-1	1.000000e+0	1.000000e+0	6.782084e+0	1.474473e-1	1	1	3.656307e-4	1.000000e+0	MER41B,MER41B	LDLRAD2
Ensembl Genes	16840	MYB	433	9.574806e-3	1.000000e+0	4.101688e-1	6.990398e+0	4.291601e-1	3	1.526717e-4	1.067236e-3	1	1.474473e-1	1.000000e+0	1.000000e+0	6.782084e+0	1.474473e-1	1	1	3.656307e-4	1.000000e+0	MER41B,MER41B,MER41B	MYB
Ensembl Genes	14529	OCIAD2	434	9.740477e-3	1.000000e+0	4.163044e-1	1.364831e+1	1.465383e-1	2	5.213030e-5	7.114906e-4	1	1.474473e-1	1.000000e+0	1.000000e+0	6.782084e+0	1.474473e-1	1	1	3.656307e-4	1.000000e+0	MER41B,MER41B	OCIAD2
Ensembl Genes	3747	PGM2L1	435	9.841147e-3	1.000000e+0	4.196401e-1	1.357478e+1	1.473321e-1	2	5.241269e-5	7.114906e-4	1	1.474473e-1	1.000000e+0	1.000000e+0	6.782084e+0	1.474473e-1	1	1	3.656307e-4	1.000000e+0	MER41B,MER41B	PGM2L1
Ensembl Genes	4448	H3F3C	436	9.853441e-3	1.000000e+0	4.192006e-1	6.916084e+0	4.337715e-1	3	1.543122e-4	1.067236e-3	1	1.474473e-1	1.000000e+0	1.000000e+0	6.782084e+0	1.474473e-1	1	1	3.656307e-4	1.000000e+0	MER41B,MER41B,MER41B	H3F3C
Ensembl Genes	6415	SLC30A4	437	9.909312e-3	1.000000e+0	4.206129e-1	1.352562e+1	1.478675e-1	2	5.260316e-5	7.114906e-4	1	1.474473e-1	1.000000e+0	1.000000e+0	6.782084e+0	1.474473e-1	1	1	3.656307e-4	1.000000e+0	MER41B,MER41B	SLC30A4
Ensembl Genes	7606	GCSH	438	9.995537e-3	1.000000e+0	4.233041e-1	1.346417e+1	1.485424e-1	2	5.284325e-5	7.114906e-4	1	1.474473e-1	1.000000e+0	1.000000e+0	6.782084e+0	1.474473e-1	1	1	3.656307e-4	1.000000e+0	MER41B,MER41B	GCSH
Ensembl Genes	6719	AP3B2	439	1.005195e-2	1.000000e+0	4.247235e-1	1.342440e+1	1.489825e-1	2	5.299982e-5	7.114906e-4	1	1.474473e-1	1.000000e+0	1.000000e+0	6.782084e+0	1.474473e-1	1	1	3.656307e-4	1.000000e+0	MER41B,MER41B	AP3B2
Ensembl Genes	3399	OSBP	440	1.010458e-2	1.000000e+0	4.259769e-1	1.338758e+1	1.493922e-1	2	5.314556e-5	7.114906e-4	1	1.474473e-1	1.000000e+0	1.000000e+0	6.782084e+0	1.474473e-1	1	1	3.656307e-4	1.000000e+0	MER41B,MER41B	OSBP
Ensembl Genes	17051	MMD2	441	1.012013e-2	1.000000e+0	4.256651e-1	1.337676e+1	1.495130e-1	2	5.318855e-5	7.114906e-4	1	1.474473e-1	1.000000e+0	1.000000e+0	6.782084e+0	1.474473e-1	1	1	3.656307e-4	1.000000e+0	MER41B,MER41B	MMD2
Ensembl Genes	1519	MGST3	442	1.020450e-2	1.000000e+0	4.282427e-1	1.331848e+1	1.501673e-1	2	5.342130e-5	7.114906e-4	1	1.474473e-1	1.000000e+0	1.000000e+0	6.782084e+0	1.474473e-1	1	1	3.656307e-4	1.000000e+0	MER41B,MER41B	MGST3
Ensembl Genes	17752	AKR1D1	443	1.026135e-2	1.000000e+0	4.296564e-1	6.812190e+0	4.403870e-1	3	1.566656e-4	1.067236e-3	1	1.474473e-1	1.000000e+0	1.000000e+0	6.782084e+0	1.474473e-1	1	1	3.656307e-4	1.000000e+0	MER41B,MER41B,MER41B	AKR1D1
Ensembl Genes	18743	B4GALT1	444	1.028677e-2	1.000000e+0	4.297507e-1	1.326234e+1	1.508029e-1	2	5.364742e-5	7.114906e-4	1	1.474473e-1	1.000000e+0	1.000000e+0	6.782084e+0	1.474473e-1	1	1	3.656307e-4	1.000000e+0	MER41B,MER41B	B4GALT1
Ensembl Genes	16215	DDR1	445	1.030270e-2	1.000000e+0	4.294489e-1	1.325155e+1	1.509257e-1	2	5.369111e-5	7.114906e-4	1	1.474473e-1	1.000000e+0	1.000000e+0	6.782084e+0	1.474473e-1	1	1	3.656307e-4	1.000000e+0	MER41B,MER41B	DDR1
Ensembl Genes	17781	KIAA1147	446	1.047362e-2	1.000000e+0	4.355946e-1	1.313731e+1	1.522382e-1	2	5.415802e-5	7.114906e-4	1	1.474473e-1	1.000000e+0	1.000000e+0	6.782084e+0	1.474473e-1	1	1	3.656307e-4	1.000000e+0	MER41B,MER41B	KIAA1147
Ensembl Genes	15915	ZNF354B	447	1.050266e-2	1.000000e+0	4.358251e-1	1.311818e+1	1.524602e-1	2	5.423700e-5	7.114906e-4	1	1.474473e-1	1.000000e+0	1.000000e+0	6.782084e+0	1.474473e-1	1	1	3.656307e-4	1.000000e+0	MER41B,MER41B	ZNF354B
Ensembl Genes	16615	HMGN3	448	1.056542e-2	1.000000e+0	4.374508e-1	6.738250e+0	4.452195e-1	3	1.583847e-4	1.067236e-3	1	1.474473e-1	1.000000e+0	1.000000e+0	6.782084e+0	1.474473e-1	1	1	3.656307e-4	1.000000e+0	MER41B,MER41B,MER41B	HMGN3
Ensembl Genes	12296	TOX2	449	1.065203e-2	1.000000e+0	4.400546e-1	6.717705e+0	4.465811e-1	3	1.588691e-4	1.067236e-3	1	1.474473e-1	1.000000e+0	1.000000e+0	6.782084e+0	1.474473e-1	1	1	3.656307e-4	1.000000e+0	MER41B,MER41B,MER41B	TOX2
Ensembl Genes	19616	NDP	450	1.069248e-2	1.000000e+0	4.407440e-1	6.708187e+0	4.472147e-1	3	1.590945e-4	1.067236e-3	1	1.474473e-1	1.000000e+0	1.000000e+0	6.782084e+0	1.474473e-1	1	1	3.656307e-4	1.000000e+0	MER41B,MER41B,MER41B	NDP
Ensembl Genes	18950	C9orf47	451	1.073031e-2	1.000000e+0	4.413227e-1	6.699328e+0	4.478061e-1	3	1.593049e-4	1.067236e-3	1	1.474473e-1	1.000000e+0	1.000000e+0	6.782084e+0	1.474473e-1	1	1	3.656307e-4	1.000000e+0	MER41B,MER41B,MER41B	C9orf47
Ensembl Genes	15049	MTNR1A	452	1.073559e-2	1.000000e+0	4.405630e-1	6.698093e+0	4.478887e-1	3	1.593343e-4	1.067236e-3	1	1.474473e-1	1.000000e+0	1.000000e+0	6.782084e+0	1.474473e-1	1	1	3.656307e-4	1.000000e+0	MER41B,MER41B,MER41B	MTNR1A
Ensembl Genes	17986	FAM167A	453	1.075106e-2	1.000000e+0	4.402239e-1	1.295770e+1	1.543484e-1	2	5.490871e-5	7.114906e-4	1	1.474473e-1	1.000000e+0	1.000000e+0	6.782084e+0	1.474473e-1	1	1	3.656307e-4	1.000000e+0	MER41B,MER41B	FAM167A
Ensembl Genes	19312	OBP2B	454	1.085390e-2	1.000000e+0	4.434559e-1	1.289287e+1	1.551245e-1	2	5.518481e-5	7.114906e-4	1	1.474473e-1	1.000000e+0	1.000000e+0	6.782084e+0	1.474473e-1	1	1	3.656307e-4	1.000000e+0	MER41B,MER41B	OBP2B
Ensembl Genes	11315	PSD4	455	1.100453e-2	1.000000e+0	4.486220e-1	1.279957e+1	1.562552e-1	2	5.558706e-5	7.114906e-4	1	1.474473e-1	1.000000e+0	1.000000e+0	6.782084e+0	1.474473e-1	1	1	3.656307e-4	1.000000e+0	MER41B,MER41B	PSD4
Ensembl Genes	1934	ACTA1	456	1.104381e-2	1.000000e+0	4.492360e-1	1.277555e+1	1.565490e-1	2	5.569156e-5	7.114906e-4	1	1.474473e-1	1.000000e+0	1.000000e+0	6.782084e+0	1.474473e-1	1	1	3.656307e-4	1.000000e+0	MER41B,MER41B	ACTA1
Ensembl Genes	4667	TESPA1	457	1.105104e-2	1.000000e+0	4.485465e-1	1.277115e+1	1.566030e-1	2	5.571078e-5	7.114906e-4	1	1.474473e-1	1.000000e+0	1.000000e+0	6.782084e+0	1.474473e-1	1	1	3.656307e-4	1.000000e+0	MER41B,MER41B	TESPA1
Ensembl Genes	7782	UBE2G1	458	1.110792e-2	1.000000e+0	4.498708e-1	1.273663e+1	1.570274e-1	2	5.586176e-5	7.114906e-4	1	1.474473e-1	1.000000e+0	1.000000e+0	6.782084e+0	1.474473e-1	1	1	3.656307e-4	1.000000e+0	MER41B,MER41B	UBE2G1
Ensembl Genes	1845	KCTD3	459	1.112322e-2	1.000000e+0	4.495089e-1	3.803400e+0	1.314613e+0	5	4.676675e-4	1.778726e-3	1	1.474473e-1	1.000000e+0	1.000000e+0	6.782084e+0	1.474473e-1	1	1	3.656307e-4	1.000000e+0	MER41B,MER41B,MER41B,MER41B,MER41B	KCTD3
Ensembl Genes	16009	GCNT6	460	1.117378e-2	1.000000e+0	4.505705e-1	1.269699e+1	1.575176e-1	2	5.603615e-5	7.114906e-4	1	1.474473e-1	1.000000e+0	1.000000e+0	6.782084e+0	1.474473e-1	1	1	3.656307e-4	1.000000e+0	MER41B,MER41B	GCNT6
Ensembl Genes	7207	NPIPB11	461	1.123060e-2	1.000000e+0	4.518794e-1	6.585937e+0	4.555160e-1	3	1.620477e-4	1.067236e-3	1	1.474473e-1	1.000000e+0	1.000000e+0	6.782084e+0	1.474473e-1	1	1	3.656307e-4	1.000000e+0	MER41B,MER41B,MER41B	NPIPB11
Ensembl Genes	11269	ST6GAL2	462	1.146776e-2	1.000000e+0	4.604231e-1	3.774068e+0	1.324830e+0	5	4.713021e-4	1.778726e-3	1	1.474473e-1	1.000000e+0	1.000000e+0	6.782084e+0	1.474473e-1	1	1	3.656307e-4	1.000000e+0	MER41B,MER41B,MER41B,MER41B,MER41B	ST6GAL2
Ensembl Genes	2406	PSAP	463	1.147370e-2	1.000000e+0	4.596667e-1	1.252082e+1	1.597339e-1	2	5.682459e-5	7.114906e-4	1	1.474473e-1	1.000000e+0	1.000000e+0	6.782084e+0	1.474473e-1	1	1	3.656307e-4	1.000000e+0	MER41B,MER41B	PSAP
Ensembl Genes	4861	BBS10	464	1.156288e-2	1.000000e+0	4.622411e-1	6.514272e+0	4.605273e-1	3	1.638304e-4	1.067236e-3	1	1.474473e-1	1.000000e+0	1.000000e+0	6.782084e+0	1.474473e-1	1	1	3.656307e-4	1.000000e+0	MER41B,MER41B,MER41B	BBS10
Ensembl Genes	7171	ZKSCAN2	465	1.158450e-2	1.000000e+0	4.621094e-1	6.509703e+0	4.608505e-1	3	1.639454e-4	1.067236e-3	1	1.474473e-1	1.000000e+0	1.000000e+0	6.782084e+0	1.474473e-1	1	1	3.656307e-4	1.000000e+0	MER41B,MER41B,MER41B	ZKSCAN2
Ensembl Genes	7345	CHD9	466	1.164795e-2	1.000000e+0	4.636434e-1	4.640523e+0	8.619718e-1	4	3.066424e-4	1.422981e-3	1	1.474473e-1	1.000000e+0	1.000000e+0	6.782084e+0	1.474473e-1	1	1	3.656307e-4	1.000000e+0	MER41B,MER41B,MER41B,MER41B	CHD9
Ensembl Genes	16602	SLC17A5	467	1.180881e-2	1.000000e+0	4.690399e-1	1.233197e+1	1.621801e-1	2	5.769481e-5	7.114906e-4	1	1.474473e-1	1.000000e+0	1.000000e+0	6.782084e+0	1.474473e-1	1	1	3.656307e-4	1.000000e+0	MER41B,MER41B	SLC17A5
Ensembl Genes	8715	SDK2	468	1.182873e-2	1.000000e+0	4.688272e-1	4.619118e+0	8.659663e-1	4	3.080634e-4	1.422981e-3	1	1.474473e-1	1.000000e+0	1.000000e+0	6.782084e+0	1.474473e-1	1	1	3.656307e-4	1.000000e+0	MER41B,MER41B,MER41B,MER41B	SDK2
Ensembl Genes	18364	TMEM67	469	1.192337e-2	1.000000e+0	4.715706e-1	1.226924e+1	1.630093e-1	2	5.798978e-5	7.114906e-4	1	1.474473e-1	1.000000e+0	1.000000e+0	6.782084e+0	1.474473e-1	1	1	3.656307e-4	1.000000e+0	MER41B,MER41B	TMEM67
Ensembl Genes	4312	MAGOHB	470	1.202722e-2	1.000000e+0	4.746658e-1	1.221315e+1	1.637579e-1	2	5.825608e-5	7.114906e-4	1	1.474473e-1	1.000000e+0	1.000000e+0	6.782084e+0	1.474473e-1	1	1	3.656307e-4	1.000000e+0	MER41B,MER41B	MAGOHB
Ensembl Genes	12264	BLCAP	471	1.204087e-2	1.000000e+0	4.741955e-1	1.220583e+1	1.638561e-1	2	5.829103e-5	7.114906e-4	1	1.474473e-1	1.000000e+0	1.000000e+0	6.782084e+0	1.474473e-1	1	1	3.656307e-4	1.000000e+0	MER41B,MER41B	BLCAP
Ensembl Genes	6144	DEGS2	472	1.216630e-2	1.000000e+0	4.781201e-1	1.213917e+1	1.647560e-1	2	5.861116e-5	7.114906e-4	1	1.474473e-1	1.000000e+0	1.000000e+0	6.782084e+0	1.474473e-1	1	1	3.656307e-4	1.000000e+0	MER41B,MER41B	DEGS2
Ensembl Genes	1924	TRIM17	473	1.219042e-2	1.000000e+0	4.780552e-1	8.153076e+1	1.226531e-2	1	4.363326e-6	3.557453e-4	1	1.474473e-1	1.000000e+0	1.000000e+0	6.782084e+0	1.474473e-1	1	1	3.656307e-4	1.000000e+0	MER41B	TRIM17
Ensembl Genes	2231	NRP1	474	1.231875e-2	1.000000e+0	4.820686e-1	3.705895e+0	1.349202e+0	5	4.799722e-4	1.778726e-3	1	1.474473e-1	1.000000e+0	1.000000e+0	6.782084e+0	1.474473e-1	1	1	3.656307e-4	1.000000e+0	MER41B,MER41B,MER41B,MER41B,MER41B	NRP1
Ensembl Genes	16801	KIAA0408	475	1.250027e-2	1.000000e+0	4.881421e-1	1.196656e+1	1.671324e-1	2	5.945657e-5	7.114906e-4	1	1.474473e-1	1.000000e+0	1.000000e+0	6.782084e+0	1.474473e-1	1	1	3.656307e-4	1.000000e+0	MER41B,MER41B	KIAA0408
Ensembl Genes	13434	ZNF445	476	1.250847e-2	1.000000e+0	4.874362e-1	1.196241e+1	1.671904e-1	2	5.947719e-5	7.114906e-4	1	1.474473e-1	1.000000e+0	1.000000e+0	6.782084e+0	1.474473e-1	1	1	3.656307e-4	1.000000e+0	MER41B,MER41B	ZNF445
Ensembl Genes	1344	DAP3	477	1.254544e-2	1.000000e+0	4.878519e-1	1.194374e+1	1.674517e-1	2	5.957015e-5	7.114906e-4	1	1.474473e-1	1.000000e+0	1.000000e+0	6.782084e+0	1.474473e-1	1	1	3.656307e-4	1.000000e+0	MER41B,MER41B	DAP3
Ensembl Genes	12766	S100B	478	1.255755e-2	1.000000e+0	4.873012e-1	1.193765e+1	1.675372e-1	2	5.960056e-5	7.114906e-4	1	1.474473e-1	1.000000e+0	1.000000e+0	6.782084e+0	1.474473e-1	1	1	3.656307e-4	1.000000e+0	MER41B,MER41B	S100B
Ensembl Genes	1345	GON4L	479	1.261229e-2	1.000000e+0	4.884037e-1	1.191020e+1	1.679232e-1	2	5.973790e-5	7.114906e-4	1	1.474473e-1	1.000000e+0	1.000000e+0	6.782084e+0	1.474473e-1	1	1	3.656307e-4	1.000000e+0	MER41B,MER41B	GON4L
Ensembl Genes	13781	DZIP3	480	1.272014e-2	1.000000e+0	4.915539e-1	1.185665e+1	1.686817e-1	2	6.000771e-5	7.114906e-4	1	1.474473e-1	1.000000e+0	1.000000e+0	6.782084e+0	1.474473e-1	1	1	3.656307e-4	1.000000e+0	MER41B,MER41B	DZIP3
Ensembl Genes	3678	CHKA	481	1.281785e-2	1.000000e+0	4.943000e-1	1.180872e+1	1.693664e-1	2	6.025130e-5	7.114906e-4	1	1.474473e-1	1.000000e+0	1.000000e+0	6.782084e+0	1.474473e-1	1	1	3.656307e-4	1.000000e+0	MER41B,MER41B	CHKA
Ensembl Genes	2467	TMEM254	482	1.298926e-2	1.000000e+0	4.998709e-1	1.172594e+1	1.705620e-1	2	6.067662e-5	7.114906e-4	1	1.474473e-1	1.000000e+0	1.000000e+0	6.782084e+0	1.474473e-1	1	1	3.656307e-4	1.000000e+0	MER41B,MER41B	TMEM254
Ensembl Genes	19618	FUNDC1	483	1.302906e-2	1.000000e+0	5.003645e-1	6.227917e+0	4.817020e-1	3	1.713632e-4	1.067236e-3	1	1.474473e-1	1.000000e+0	1.000000e+0	6.782084e+0	1.474473e-1	1	1	3.656307e-4	1.000000e+0	MER41B,MER41B,MER41B	FUNDC1
Ensembl Genes	6558	SMAD6	484	1.303026e-2	1.000000e+0	4.993766e-1	6.227701e+0	4.817187e-1	3	1.713692e-4	1.067236e-3	1	1.474473e-1	1.000000e+0	1.000000e+0	6.782084e+0	1.474473e-1	1	1	3.656307e-4	1.000000e+0	MER41B,MER41B,MER41B	SMAD6
Ensembl Genes	19460	GYG2	485	1.322794e-2	1.000000e+0	5.059073e-1	1.161337e+1	1.722154e-1	2	6.126481e-5	7.114906e-4	1	1.474473e-1	1.000000e+0	1.000000e+0	6.782084e+0	1.474473e-1	1	1	3.656307e-4	1.000000e+0	MER41B,MER41B	GYG2
Ensembl Genes	5334	SMAD9	486	1.323036e-2	1.000000e+0	5.049587e-1	1.161224e+1	1.722321e-1	2	6.127075e-5	7.114906e-4	1	1.474473e-1	1.000000e+0	1.000000e+0	6.782084e+0	1.474473e-1	1	1	3.656307e-4	1.000000e+0	MER41B,MER41B	SMAD9
Ensembl Genes	10692	PXDN	487	1.341961e-2	1.000000e+0	5.111301e-1	4.446698e+0	8.995438e-1	4	3.200085e-4	1.422981e-3	1	1.474473e-1	1.000000e+0	1.000000e+0	6.782084e+0	1.474473e-1	1	1	3.656307e-4	1.000000e+0	MER41B,MER41B,MER41B,MER41B	PXDN
Ensembl Genes	1822	SLC30A1	488	1.342808e-2	1.000000e+0	5.104046e-1	1.152129e+1	1.735917e-1	2	6.175443e-5	7.114906e-4	1	1.474473e-1	1.000000e+0	1.000000e+0	6.782084e+0	1.474473e-1	1	1	3.656307e-4	1.000000e+0	MER41B,MER41B	SLC30A1
Ensembl Genes	17048	AP5Z1	489	1.356958e-2	1.000000e+0	5.147283e-1	1.145742e+1	1.745594e-1	2	6.209868e-5	7.114906e-4	1	1.474473e-1	1.000000e+0	1.000000e+0	6.782084e+0	1.474473e-1	1	1	3.656307e-4	1.000000e+0	MER41B,MER41B	AP5Z1
Ensembl Genes	16929	IPCEF1	490	1.358657e-2	1.000000e+0	5.143210e-1	6.130052e+0	4.893923e-1	3	1.740990e-4	1.067236e-3	1	1.474473e-1	1.000000e+0	1.000000e+0	6.782084e+0	1.474473e-1	1	1	3.656307e-4	1.000000e+0	MER41B,MER41B,MER41B	IPCEF1
Ensembl Genes	20296	TMSB4Y	491	1.370810e-2	1.000000e+0	5.178647e-1	6.109424e+0	4.910447e-1	3	1.746868e-4	1.067236e-3	1	1.474473e-1	1.000000e+0	1.000000e+0	6.782084e+0	1.474473e-1	1	1	3.656307e-4	1.000000e+0	MER41B,MER41B,MER41B	TMSB4Y
Ensembl Genes	4918	CCDC41	491	1.370810e-2	1.000000e+0	5.178647e-1	6.109424e+0	4.910447e-1	3	1.746868e-4	1.067236e-3	1	1.474473e-1	1.000000e+0	1.000000e+0	6.782084e+0	1.474473e-1	1	1	3.656307e-4	1.000000e+0	MER41B,MER41B,MER41B	CCDC41
Ensembl Genes	19003	HIATL2	493	1.373358e-2	1.000000e+0	5.167225e-1	1.138463e+1	1.756754e-1	2	6.249569e-5	7.114906e-4	1	1.474473e-1	1.000000e+0	1.000000e+0	6.782084e+0	1.474473e-1	1	1	3.656307e-4	1.000000e+0	MER41B,MER41B	HIATL2
Ensembl Genes	7354	MMP2	494	1.379385e-2	1.000000e+0	5.179395e-1	1.135821e+1	1.760841e-1	2	6.264108e-5	7.114906e-4	1	1.474473e-1	1.000000e+0	1.000000e+0	6.782084e+0	1.474473e-1	1	1	3.656307e-4	1.000000e+0	MER41B,MER41B	MMP2
Ensembl Genes	3226	ACCSL	495	1.382156e-2	1.000000e+0	5.179315e-1	1.134612e+1	1.762717e-1	2	6.270783e-5	7.114906e-4	1	1.474473e-1	1.000000e+0	1.000000e+0	6.782084e+0	1.474473e-1	1	1	3.656307e-4	1.000000e+0	MER41B,MER41B	ACCSL
Ensembl Genes	17984	SLC35G5	496	1.395582e-2	1.000000e+0	5.219083e-1	1.128805e+1	1.771785e-1	2	6.303041e-5	7.114906e-4	1	1.474473e-1	1.000000e+0	1.000000e+0	6.782084e+0	1.474473e-1	1	1	3.656307e-4	1.000000e+0	MER41B,MER41B	SLC35G5
Ensembl Genes	7172	HS3ST4	497	1.438390e-2	1.000000e+0	5.368349e-1	3.561387e+0	1.403947e+0	5	4.994476e-4	1.778726e-3	1	1.474473e-1	1.000000e+0	1.000000e+0	6.782084e+0	1.474473e-1	1	1	3.656307e-4	1.000000e+0	MER41B,MER41B,MER41B,MER41B,MER41B	HS3ST4
Ensembl Genes	19123	DFNB31	498	1.439433e-2	1.000000e+0	5.361454e-1	1.110409e+1	1.801139e-1	2	6.407467e-5	7.114906e-4	1	1.474473e-1	1.000000e+0	1.000000e+0	6.782084e+0	1.474473e-1	1	1	3.656307e-4	1.000000e+0	MER41B,MER41B	DFNB31
Ensembl Genes	2303	ERCC6	499	1.443345e-2	1.000000e+0	5.365252e-1	6.878245e+1	1.453859e-2	1	5.172036e-6	3.557453e-4	1	1.474473e-1	1.000000e+0	1.000000e+0	6.782084e+0	1.474473e-1	1	1	3.656307e-4	1.000000e+0	MER41B	ERCC6
Ensembl Genes	13634	TKT	500	1.456898e-2	1.000000e+0	5.404800e-1	1.103313e+1	1.812721e-1	2	6.448671e-5	7.114906e-4	1	1.474473e-1	1.000000e+0	1.000000e+0	6.782084e+0	1.474473e-1	1	1	3.656307e-4	1.000000e+0	MER41B,MER41B	TKT
GO Biological Process	GO:0097010	eukaryotic translation initiation factor 4F complex assembly	1	2.907640e-21	3.751728e-17	3.751728e-17	6.675986e+1	2.097068e-1	14	7.460222e-5	4.980434e-3	648	2.173393e-2	1.000000e+0	4.327668e-1	6.782084e+0	2.948946e-1	2	2	7.312614e-4	1.000000e+0	MER41B,MER41B,MER41B,MER41B,MER41B,MER41B,MER41B,MER41B,MER41B,MER41B,MER41B,MER41B,MER41B,MER41B	EIF4B,EIF4H
GO Biological Process	GO:0019074	viral RNA genome packaging	2	2.642461e-15	3.409567e-11	1.704784e-11	3.620646e+1	3.314326e-1	12	1.179056e-4	4.268943e-3	3408	2.731607e-1	1.000000e+0	1.000000e+0	3.391042e+0	2.948946e-1	1	2	3.656307e-4	5.000000e-1	MER41B,MER41B,MER41B,MER41B,MER41B,MER41B,MER41B,MER41B,MER41B,MER41B,MER41B,MER41B	DDX6
GO Biological Process	GO:0001731	formation of translation preinitiation complex	3	2.829744e-13	3.651219e-9	1.217073e-9	1.724309e+1	8.119193e-1	14	2.888365e-4	4.980434e-3	3847	2.762791e-1	1.000000e+0	9.266517e-1	1.937738e+0	1.032131e+0	2	7	7.312614e-4	2.857143e-1	MER41B,MER41B,MER41B,MER41B,MER41B,MER41B,MER41B,MER41B,MER41B,MER41B,MER41B,MER41B,MER41B,MER41B	EIF4B,EIF4H
GO Biological Process	GO:0006403	RNA localization	4	1.085178e-10	1.400205e-6	3.500513e-7	2.126249e+0	4.185774e+1	89	1.489069e-2	3.166133e-2	1400	7.368275e-2	1.000000e+0	6.790918e-1	1.267359e+0	2.919457e+1	37	198	1.352834e-2	1.868687e-1	MER41B,MER41B,MER41B,MER41B,MER41B,MER41B,MER41B,MER41B,MER41B,MER41B,MER41B,MER41B,MER41B,MER41B,MER41B,MER41B,MER41B,MER41B,MER41B,MER41B,MER41B,MER41B,MER41B,MER41B,MER41B,MER41B,MER41B,MER41B,MER41B,MER41B,MER41B,MER41B,MER41B,MER41B,MER41B,MER41B,MER41B,MER41B,MER41B,MER41B,MER41B,MER41B,MER41B,MER41B,MER41B,MER41B,MER41B,MER41B,MER41B,MER41B,MER41B,MER41B,MER41B,MER41B,MER41B,MER41B,MER41B,…	ATXN2,BICD1,BICD2,CPEB1,EIF4A3,EIF4E,ENY2,FMR1,HHEX,IGF2BP1,MAGOHB,NPM1,NUP133,NUP153,NUP160,NXT1,POLDIP3,POM121,POM121L12,QKI,RANBP17,RANBP3L,RBFOX1,RGPD4,SEH1L,SRRM1,SRSF2,SRSF5,THOC2,TNKS,TST,XPO1,XPOT,YY1,ZC3H3,ZFP36L1,ZNHIT6
GO Biological Process	GO:0022618	ribonucleoprotein complex assembly	5	5.991374e-10	7.730670e-6	1.546134e-6	2.091910e+0	4.063271e+1	85	1.445490e-2	3.023835e-2	2515	1.573732e-1	1.000000e+0	8.073902e-1	1.186865e+0	2.948946e+1	35	200	1.279707e-2	1.750000e-1	MER41B,MER41B,MER41B,MER41B,MER41B,MER41B,MER41B,MER41B,MER41B,MER41B,MER41B,MER41B,MER41B,MER41B,MER41B,MER41B,MER41B,MER41B,MER41B,MER41B,MER41B,MER41B,MER41B,MER41B,MER41B,MER41B,MER41B,MER41B,MER41B,MER41B,MER41B,MER41B,MER41B,MER41B,MER41B,MER41B,MER41B,MER41B,MER41B,MER41B,MER41B,MER41B,MER41B,MER41B,MER41B,MER41B,MER41B,MER41B,MER41B,MER41B,MER41B,MER41B,MER41B,MER41B,MER41B,MER41B,MER41B,…	AGO2,ATXN2,BICD1,BMS1,C9orf72,CCRN4L,CELF2,CELF4,DDX20,DDX6,DICER1,DYNC1H1,EIF4B,EIF4H,LIMD1,MRPL11,NAF1,NPM1,PRMT7,PRPF39,PSIP1,PTBP2,PTGES3,RPF2,RPL38,RSL24D1,SAMD15,SFSWAP,SMN1,SMN2,SRSF5,STRAP,TGS1,YTHDC1,ZNHIT6
GO Biological Process	GO:0071826	ribonucleoprotein complex subunit organization	6	9.148580e-10	1.180441e-5	1.967402e-6	2.052577e+0	4.238575e+1	87	1.507853e-2	3.094984e-2	2880	2.022438e-1	1.000000e+0	9.060944e-1	1.151675e+0	3.125883e+1	36	212	1.316271e-2	1.698113e-1	MER41B,MER41B,MER41B,MER41B,MER41B,MER41B,MER41B,MER41B,MER41B,MER41B,MER41B,MER41B,MER41B,MER41B,MER41B,MER41B,MER41B,MER41B,MER41B,MER41B,MER41B,MER41B,MER41B,MER41B,MER41B,MER41B,MER41B,MER41B,MER41B,MER41B,MER41B,MER41B,MER41B,MER41B,MER41B,MER41B,MER41B,MER41B,MER41B,MER41B,MER41B,MER41B,MER41B,MER41B,MER41B,MER41B,MER41B,MER41B,MER41B,MER41B,MER41B,MER41B,MER41B,MER41B,MER41B,MER41B,MER41B,…	AGO2,ATXN2,BICD1,BMS1,C9orf72,CCRN4L,CELF2,CELF4,DDX20,DDX6,DICER1,DYNC1H1,EIF4B,EIF4H,LIMD1,MRPL11,NAF1,NPM1,PRMT7,PRPF39,PSIP1,PTBP2,PTGES3,RPF2,RPL38,RSL24D1,SAMD15,SFSWAP,SMN1,SMN2,SRSF5,STRAP,TFIP11,TGS1,YTHDC1,ZNHIT6
GO Biological Process	GO:0005993	trehalose catabolic process	7	1.010237e-9	1.303509e-5	1.862155e-6	3.900236e+1	1.794763e-1	7	6.384785e-5	2.490217e-3	2047	1.474473e-1	1.000000e+0	9.294150e-1	6.782084e+0	1.474473e-1	1	1	3.656307e-4	1.000000e+0	MER41B,MER41B,MER41B,MER41B,MER41B,MER41B,MER41B	TREH
GO Biological Process	GO:0050658	RNA transport	8	1.806377e-9	2.330768e-5	2.913460e-6	2.094197e+0	3.820080e+1	80	1.358976e-2	2.845962e-2	1254	6.110816e-2	1.000000e+0	6.287708e-1	1.302773e+0	2.609817e+1	34	177	1.243144e-2	1.920904e-1	MER41B,MER41B,MER41B,MER41B,MER41B,MER41B,MER41B,MER41B,MER41B,MER41B,MER41B,MER41B,MER41B,MER41B,MER41B,MER41B,MER41B,MER41B,MER41B,MER41B,MER41B,MER41B,MER41B,MER41B,MER41B,MER41B,MER41B,MER41B,MER41B,MER41B,MER41B,MER41B,MER41B,MER41B,MER41B,MER41B,MER41B,MER41B,MER41B,MER41B,MER41B,MER41B,MER41B,MER41B,MER41B,MER41B,MER41B,MER41B,MER41B,MER41B,MER41B,MER41B,MER41B,MER41B,MER41B,MER41B,MER41B,…	ATXN2,BICD2,CPEB1,EIF4A3,EIF4E,ENY2,FMR1,HHEX,IGF2BP1,MAGOHB,NPM1,NUP133,NUP153,NUP160,NXT1,POLDIP3,POM121,POM121L12,QKI,RANBP17,RANBP3L,RBFOX1,RGPD4,SEH1L,SRRM1,SRSF2,SRSF5,THOC2,TNKS,TST,XPO1,XPOT,ZC3H3,ZFP36L1
GO Biological Process	GO:0051236	establishment of RNA localization	9	2.849180e-9	3.676297e-5	4.084774e-6	2.072134e+0	3.860754e+1	80	1.373445e-2	2.845962e-2	1344	6.956140e-2	1.000000e+0	6.678205e-1	1.288217e+0	2.639307e+1	34	179	1.243144e-2	1.899441e-1	MER41B,MER41B,MER41B,MER41B,MER41B,MER41B,MER41B,MER41B,MER41B,MER41B,MER41B,MER41B,MER41B,MER41B,MER41B,MER41B,MER41B,MER41B,MER41B,MER41B,MER41B,MER41B,MER41B,MER41B,MER41B,MER41B,MER41B,MER41B,MER41B,MER41B,MER41B,MER41B,MER41B,MER41B,MER41B,MER41B,MER41B,MER41B,MER41B,MER41B,MER41B,MER41B,MER41B,MER41B,MER41B,MER41B,MER41B,MER41B,MER41B,MER41B,MER41B,MER41B,MER41B,MER41B,MER41B,MER41B,MER41B,…	ATXN2,BICD2,CPEB1,EIF4A3,EIF4E,ENY2,FMR1,HHEX,IGF2BP1,MAGOHB,NPM1,NUP133,NUP153,NUP160,NXT1,POLDIP3,POM121,POM121L12,QKI,RANBP17,RANBP3L,RBFOX1,RGPD4,SEH1L,SRRM1,SRSF2,SRSF5,THOC2,TNKS,TST,XPO1,XPOT,ZC3H3,ZFP36L1
GO Biological Process	GO:0034727	piecemeal microautophagy of nucleus	10	7.968695e-9	1.028201e-4	1.028201e-5	2.093316e+1	3.821688e-1	8	1.359547e-4	2.845962e-3	2047	1.474473e-1	1.000000e+0	9.294150e-1	6.782084e+0	1.474473e-1	1	1	3.656307e-4	1.000000e+0	MER41B,MER41B,MER41B,MER41B,MER41B,MER41B,MER41B,MER41B	ATG7
GO Biological Process	GO:0039521	suppression by virus of host autophagy	10	7.968695e-9	1.028201e-4	1.028201e-5	2.093316e+1	3.821688e-1	8	1.359547e-4	2.845962e-3	2047	1.474473e-1	1.000000e+0	9.294150e-1	6.782084e+0	1.474473e-1	1	1	3.656307e-4	1.000000e+0	MER41B,MER41B,MER41B,MER41B,MER41B,MER41B,MER41B,MER41B	ATG7
GO Biological Process	GO:0033962	cytoplasmic mRNA processing body assembly	12	1.447139e-8	1.867243e-4	1.556036e-5	5.453993e+0	3.300334e+0	18	1.174078e-3	6.403415e-3	850	3.189713e-2	1.000000e+0	4.841984e-1	2.608494e+0	1.916815e+0	5	13	1.828154e-3	3.846154e-1	MER41B,MER41B,MER41B,MER41B,MER41B,MER41B,MER41B,MER41B,MER41B,MER41B,MER41B,MER41B,MER41B,MER41B,MER41B,MER41B,MER41B,MER41B	ATXN2,CCRN4L,DDX6,DYNC1H1,LIMD1
GO Biological Process	GO:0070914	UV-damage excision repair	13	1.693047e-8	2.184539e-4	1.680414e-5	9.096042e+0	1.319255e+0	12	4.693188e-4	4.268943e-3	2921	2.134378e-1	1.000000e+0	9.428237e-1	1.849659e+0	1.621920e+0	3	11	1.096892e-3	2.727273e-1	MER41B,MER41B,MER41B,MER41B,MER41B,MER41B,MER41B,MER41B,MER41B,MER41B,MER41B,MER41B	DDB2,HIST3H2A,INO80
GO Biological Process	GO:0044805	late nucleophagy	14	1.934924e-8	2.496632e-4	1.783309e-5	1.863897e+1	4.292082e-1	8	1.526888e-4	2.845962e-3	4472	3.803427e-1	1.000000e+0	1.000000e+0	2.260695e+0	4.423419e-1	1	3	3.656307e-4	3.333333e-1	MER41B,MER41B,MER41B,MER41B,MER41B,MER41B,MER41B,MER41B	ATG7
GO Biological Process	GO:0010847	regulation of chromatin assembly	15	2.267037e-8	2.925158e-4	1.950105e-5	2.468699e+1	2.835502e-1	7	1.008716e-4	2.490217e-3	5294	4.717243e-1	1.000000e+0	1.000000e+0	1.695521e+0	5.897892e-1	1	4	3.656307e-4	2.500000e-1	MER41B,MER41B,MER41B,MER41B,MER41B,MER41B,MER41B	SPTY2D1
GO Biological Process	GO:0000288	nuclear-transcribed mRNA catabolic process, deadenylation-dependent decay	16	3.874752e-8	4.999593e-4	3.124745e-5	2.889793e+0	1.245764e+1	36	4.431746e-3	1.280683e-2	3963	2.785951e-1	1.000000e+0	9.070685e-1	1.214702e+0	9.878969e+0	12	67	4.387569e-3	1.791045e-1	MER41B,MER41B,MER41B,MER41B,MER41B,MER41B,MER41B,MER41B,MER41B,MER41B,MER41B,MER41B,MER41B,MER41B,MER41B,MER41B,MER41B,MER41B,MER41B,MER41B,MER41B,MER41B,MER41B,MER41B,MER41B,MER41B,MER41B,MER41B,MER41B,MER41B,MER41B,MER41B,MER41B,MER41B,MER41B,MER41B	CCRN4L,CNOT11,CNOT6L,DCP2,DDX6,EIF4A3,EIF4B,EIF4E,HBS1L,PABPC1,ZFP36L1,ZFP36L2
GO Biological Process	GO:0039519	modulation by virus of host autophagy	17	5.498650e-8	7.094908e-4	4.173475e-5	1.624402e+1	4.924888e-1	8	1.752006e-4	2.845962e-3	3408	2.731607e-1	1.000000e+0	1.000000e+0	3.391042e+0	2.948946e-1	1	2	3.656307e-4	5.000000e-1	MER41B,MER41B,MER41B,MER41B,MER41B,MER41B,MER41B,MER41B	ATG7
GO Biological Process	GO:0035915	pore formation in membrane of other organism	18	6.825860e-8	8.807407e-4	4.893004e-5	5.116110e+1	9.773050e-2	5	3.476717e-5	1.778726e-3	1170	5.879657e-2	1.000000e+0	6.484206e-1	4.521389e+0	4.423419e-1	2	3	7.312614e-4	6.666667e-1	MER41B,MER41B,MER41B,MER41B,MER41B	DEFA1,GSDMD
GO Biological Process	GO:0031047	gene silencing by RNA	19	7.902052e-8	1.019602e-3	5.366325e-5	2.563321e+0	1.638499e+1	42	5.828885e-3	1.494130e-2	1135	5.417080e-2	1.000000e+0	6.158289e-1	1.497343e+0	1.135344e+1	17	77	6.215722e-3	2.207792e-1	MER41B,MER41B,MER41B,MER41B,MER41B,MER41B,MER41B,MER41B,MER41B,MER41B,MER41B,MER41B,MER41B,MER41B,MER41B,MER41B,MER41B,MER41B,MER41B,MER41B,MER41B,MER41B,MER41B,MER41B,MER41B,MER41B,MER41B,MER41B,MER41B,MER41B,MER41B,MER41B,MER41B,MER41B,MER41B,MER41B,MER41B,MER41B,MER41B,MER41B,MER41B,MER41B	AGO2,CNOT11,CNOT6L,DDX17,DICER1,DROSHA,ERI1,EXD1,FKBP6,FMR1,LIMD1,MOV10,PABPC1,PIWIL1,SMAD2,SMAD3,SNIP1
GO Biological Process	GO:0000381	regulation of alternative mRNA splicing, via spliceosome	20	7.922784e-8	1.022277e-3	5.111384e-5	2.854306e+0	1.226217e+1	35	4.362211e-3	1.245109e-2	2505	1.565973e-1	1.000000e+0	8.066168e-1	1.453304e+0	6.192787e+0	9	42	3.290676e-3	2.142857e-1	MER41B,MER41B,MER41B,MER41B,MER41B,MER41B,MER41B,MER41B,MER41B,MER41B,MER41B,MER41B,MER41B,MER41B,MER41B,MER41B,MER41B,MER41B,MER41B,MER41B,MER41B,MER41B,MER41B,MER41B,MER41B,MER41B,MER41B,MER41B,MER41B,MER41B,MER41B,MER41B,MER41B,MER41B,MER41B	CELF4,CELF5,DDX17,FMR1,MBNL2,RBFOX1,SMU1,SRRM4,SRSF2
GO Biological Process	GO:0022613	ribonucleoprotein complex biogenesis	21	1.233285e-7	1.591308e-3	7.577655e-5	1.615227e+0	8.172228e+1	132	2.907232e-2	4.695838e-2	7529	7.885326e-1	1.000000e+0	1.000000e+0	9.173107e-1	6.649873e+1	61	451	2.230347e-2	1.352550e-1	MER41B,MER41B,MER41B,MER41B,MER41B,MER41B,MER41B,MER41B,MER41B,MER41B,MER41B,MER41B,MER41B,MER41B,MER41B,MER41B,MER41B,MER41B,MER41B,MER41B,MER41B,MER41B,MER41B,MER41B,MER41B,MER41B,MER41B,MER41B,MER41B,MER41B,MER41B,MER41B,MER41B,MER41B,MER41B,MER41B,MER41B,MER41B,MER41B,MER41B,MER41B,MER41B,MER41B,MER41B,MER41B,MER41B,MER41B,MER41B,MER41B,MER41B,MER41B,MER41B,MER41B,MER41B,MER41B,MER41B,MER41B,…	AGO2,ATXN2,BICD1,BMS1,C9orf72,CCRN4L,CELF2,CELF4,CHD7,DDX17,DDX20,DDX6,DICER1,DROSHA,DYNC1H1,EIF4A3,EIF4B,EIF4H,ERI1,GTF2H5,LIMD1,METTL15,MPHOSPH6,MRPL1,MRPL11,MRPS9,NAF1,NPM1,NVL,PAK1IP1,POP4,PRMT7,PRPF39,PSIP1,PTBP2,PTGES3,RIOK1,RIOK2,RPF2,RPL37A,RPL38,RPL7L1,RPS15A,RPS3A,RRP1,RSL24D1,SAMD15,SFSWAP,SMN1,SMN2,SRSF5,STRAP,SURF6,TGS1,TSR2,UTP14A,XPO1,YAE1D1,YTHDC1,ZNF658,ZNHIT6
GO Biological Process	GO:0015931	nucleobase-containing compound transport	22	1.239489e-7	1.599313e-3	7.269603e-5	1.842386e+0	4.667860e+1	86	1.660569e-2	3.059409e-2	1912	1.319032e-1	1.000000e+0	8.901396e-1	1.198694e+0	3.170117e+1	38	215	1.389397e-2	1.767442e-1	MER41B,MER41B,MER41B,MER41B,MER41B,MER41B,MER41B,MER41B,MER41B,MER41B,MER41B,MER41B,MER41B,MER41B,MER41B,MER41B,MER41B,MER41B,MER41B,MER41B,MER41B,MER41B,MER41B,MER41B,MER41B,MER41B,MER41B,MER41B,MER41B,MER41B,MER41B,MER41B,MER41B,MER41B,MER41B,MER41B,MER41B,MER41B,MER41B,MER41B,MER41B,MER41B,MER41B,MER41B,MER41B,MER41B,MER41B,MER41B,MER41B,MER41B,MER41B,MER41B,MER41B,MER41B,MER41B,MER41B,MER41B,…	ATXN2,BICD2,CPEB1,EIF4A3,EIF4E,ENY2,FMR1,HHEX,IGF2BP1,MAGOHB,NPM1,NUP133,NUP153,NUP160,NXT1,POLDIP3,POM121,POM121L12,QKI,RANBP17,RANBP3L,RBFOX1,RGPD4,SEH1L,SLC25A36,SLC35B3,SLC35D1,SRRM1,SRSF2,SRSF5,THOC2,TMEM241,TNKS,TST,XPO1,XPOT,ZC3H3,ZFP36L1
GO Biological Process	GO:0010814	substance P catabolic process	23	2.651796e-7	3.421612e-3	1.487658e-4	2.411284e+1	2.488301e-1	6	8.852013e-5	2.134472e-3	2047	1.474473e-1	1.000000e+0	9.294150e-1	6.782084e+0	1.474473e-1	1	1	3.656307e-4	1.000000e+0	MER41B,MER41B,MER41B,MER41B,MER41B,MER41B	ECE1
GO Biological Process	GO:0010816	calcitonin catabolic process	23	2.651796e-7	3.421612e-3	1.487658e-4	2.411284e+1	2.488301e-1	6	8.852013e-5	2.134472e-3	2047	1.474473e-1	1.000000e+0	9.294150e-1	6.782084e+0	1.474473e-1	1	1	3.656307e-4	1.000000e+0	MER41B,MER41B,MER41B,MER41B,MER41B,MER41B	ECE1
GO Biological Process	GO:0034959	endothelin maturation	23	2.651796e-7	3.421612e-3	1.487658e-4	2.411284e+1	2.488301e-1	6	8.852013e-5	2.134472e-3	2047	1.474473e-1	1.000000e+0	9.294150e-1	6.782084e+0	1.474473e-1	1	1	3.656307e-4	1.000000e+0	MER41B,MER41B,MER41B,MER41B,MER41B,MER41B	ECE1
GO Biological Process	GO:0051028	mRNA transport	26	2.933116e-7	3.784600e-3	1.455615e-4	2.092946e+0	2.771213e+1	58	9.858460e-3	2.063323e-2	2757	1.747996e-1	1.000000e+0	8.180773e-1	1.207768e+0	2.152731e+1	26	146	9.506399e-3	1.780822e-1	MER41B,MER41B,MER41B,MER41B,MER41B,MER41B,MER41B,MER41B,MER41B,MER41B,MER41B,MER41B,MER41B,MER41B,MER41B,MER41B,MER41B,MER41B,MER41B,MER41B,MER41B,MER41B,MER41B,MER41B,MER41B,MER41B,MER41B,MER41B,MER41B,MER41B,MER41B,MER41B,MER41B,MER41B,MER41B,MER41B,MER41B,MER41B,MER41B,MER41B,MER41B,MER41B,MER41B,MER41B,MER41B,MER41B,MER41B,MER41B,MER41B,MER41B,MER41B,MER41B,MER41B,MER41B,MER41B,MER41B,MER41B,…	BICD2,CPEB1,EIF4A3,EIF4E,ENY2,FMR1,HHEX,IGF2BP1,MAGOHB,NUP133,NUP153,NUP160,NXT1,POLDIP3,POM121,QKI,RANBP17,SEH1L,SRRM1,SRSF2,SRSF5,THOC2,TNKS,XPO1,ZC3H3,ZFP36L1
GO Biological Process	GO:0051673	membrane disruption in other organism	27	4.257204e-7	5.493070e-3	2.034470e-4	2.221649e+1	2.700697e-1	6	9.607601e-5	2.134472e-3	1017	4.522119e-2	1.000000e+0	5.737355e-1	3.391042e+0	8.846838e-1	3	6	1.096892e-3	5.000000e-1	MER41B,MER41B,MER41B,MER41B,MER41B,MER41B	DEFA1,GSDMD,LTF
GO Biological Process	GO:0072384	organelle transport along microtubule	28	5.145493e-7	6.639230e-3	2.371153e-4	2.512120e+0	1.512666e+1	38	5.381239e-3	1.351832e-2	1511	8.937057e-2	1.000000e+0	7.631691e-1	1.460757e+0	9.584075e+0	14	65	5.118830e-3	2.153846e-1	MER41B,MER41B,MER41B,MER41B,MER41B,MER41B,MER41B,MER41B,MER41B,MER41B,MER41B,MER41B,MER41B,MER41B,MER41B,MER41B,MER41B,MER41B,MER41B,MER41B,MER41B,MER41B,MER41B,MER41B,MER41B,MER41B,MER41B,MER41B,MER41B,MER41B,MER41B,MER41B,MER41B,MER41B,MER41B,MER41B,MER41B,MER41B	AP3B1,AP3B2,BICD1,BICD2,BLOC1S6,DTNBP1,DYNC1H1,HTT,KIF13A,KIF1B,LOH12CR1,MAP1B,SYBU,UXT
GO Biological Process	GO:2000850	negative regulation of glucocorticoid secretion	29	6.280842e-7	8.104170e-3	2.794542e-4	1.173339e+1	6.818147e-1	8	2.425524e-4	2.845962e-3	648	2.173393e-2	1.000000e+0	4.327668e-1	6.782084e+0	2.948946e-1	2	2	7.312614e-4	1.000000e+0	MER41B,MER41B,MER41B,MER41B,MER41B,MER41B,MER41B,MER41B	CRY1,PTPN11
GO Biological Process	GO:0002669	positive regulation of T cell anergy	30	7.682493e-7	9.912721e-3	3.304240e-4	2.005164e+1	2.992274e-1	6	1.064487e-4	2.134472e-3	4472	3.803427e-1	1.000000e+0	1.000000e+0	2.260695e+0	4.423419e-1	1	3	3.656307e-4	3.333333e-1	MER41B,MER41B,MER41B,MER41B,MER41B,MER41B	ITCH
GO Biological Process	GO:0010608	posttranscriptional regulation of gene expression	31	7.776664e-7	1.003423e-2	3.236848e-4	1.469576e+0	1.156796e+2	170	4.115247e-2	6.047670e-2	4384	3.616038e-1	1.000000e+0	1.000000e+0	1.040572e+0	8.168581e+1	85	554	3.107861e-2	1.534296e-1	MER41B,MER41B,MER41B,MER41B,MER41B,MER41B,MER41B,MER41B,MER41B,MER41B,MER41B,MER41B,MER41B,MER41B,MER41B,MER41B,MER41B,MER41B,MER41B,MER41B,MER41B,MER41B,MER41B,MER41B,MER41B,MER41B,MER41B,MER41B,MER41B,MER41B,MER41B,MER41B,MER41B,MER41B,MER41B,MER41B,MER41B,MER41B,MER41B,MER41B,MER41B,MER41B,MER41B,MER41B,MER41B,MER41B,MER41B,MER41B,MER41B,MER41B,MER41B,MER41B,MER41B,MER41B,MER41B,MER41B,MER41B,…	ACO1,AGO2,APP,ATXN2,AXIN2,BARHL2,CCRN4L,CELF4,CNOT11,CNOT6L,CPEB1,CTIF,DAPK1,DAZ2,DCP2,DDX6,DICER1,DIO2,DNAJC1,DROSHA,EGFR,EIF1,EIF1B,EIF2S1,EIF4A3,EIF4B,EIF4E,EIF4H,ENSG00000198843,ESR1,FMR1,GDNF,HIST1H4I,IARS,IGF2BP1,KIAA0020,KRT17,LARS2,LIMD1,MAP2K1,METAP1,METTL14,MOV10,NAF1,NANOS1,NCK2,NEURL1,NPM1,NUP133,NUP153,NUP160,PABPC1,PIWIL1,POLDIP3,POM121,PPP1R15A,PRKCA,PRKCD,PRR16,PSMC1,PSMD12,PSMD14…
GO Biological Process	GO:0006417	regulation of translation	32	1.058981e-6	1.366403e-2	4.270010e-4	1.519726e+0	9.409589e+1	143	3.347417e-2	5.087158e-2	2879	2.021611e-1	1.000000e+0	9.060384e-1	1.103688e+0	6.251766e+1	69	424	2.522852e-2	1.627358e-1	MER41B,MER41B,MER41B,MER41B,MER41B,MER41B,MER41B,MER41B,MER41B,MER41B,MER41B,MER41B,MER41B,MER41B,MER41B,MER41B,MER41B,MER41B,MER41B,MER41B,MER41B,MER41B,MER41B,MER41B,MER41B,MER41B,MER41B,MER41B,MER41B,MER41B,MER41B,MER41B,MER41B,MER41B,MER41B,MER41B,MER41B,MER41B,MER41B,MER41B,MER41B,MER41B,MER41B,MER41B,MER41B,MER41B,MER41B,MER41B,MER41B,MER41B,MER41B,MER41B,MER41B,MER41B,MER41B,MER41B,MER41B,…	ACO1,AGO2,APP,ATXN2,BARHL2,CELF4,CNOT11,CNOT6L,CPEB1,CTIF,DAPK1,DAZ2,DDX6,DICER1,DIO2,DNAJC1,DROSHA,EGFR,EIF1,EIF1B,EIF2S1,EIF4A3,EIF4B,EIF4E,EIF4H,ENSG00000198843,ESR1,FMR1,HIST1H4I,IARS,IGF2BP1,KIAA0020,KRT17,LARS2,LIMD1,MAP2K1,METAP1,METTL14,MOV10,NANOS1,NCK2,NEURL1,NPM1,NUP133,NUP153,NUP160,PABPC1,PIWIL1,POLDIP3,POM121,PPP1R15A,PRR16,QKI,RGS2,RPL38,RPS6KA1,SEH1L,SERP1,SMAD2,SMAD3,SNIP1,SOX4,S…
GO Biological Process	GO:0048024	regulation of mRNA splicing, via spliceosome	33	1.436590e-6	1.853632e-2	5.617067e-4	2.191928e+0	2.098609e+1	46	7.465704e-3	1.636428e-2	3388	2.699771e-1	1.000000e+0	1.000000e+0	1.201888e+0	1.164834e+1	14	79	5.118830e-3	1.772152e-1	MER41B,MER41B,MER41B,MER41B,MER41B,MER41B,MER41B,MER41B,MER41B,MER41B,MER41B,MER41B,MER41B,MER41B,MER41B,MER41B,MER41B,MER41B,MER41B,MER41B,MER41B,MER41B,MER41B,MER41B,MER41B,MER41B,MER41B,MER41B,MER41B,MER41B,MER41B,MER41B,MER41B,MER41B,MER41B,MER41B,MER41B,MER41B,MER41B,MER41B,MER41B,MER41B,MER41B,MER41B,MER41B,MER41B	CELF4,CELF5,DDX17,EIF4A3,FMR1,KHDRBS2,MBNL2,NPM1,RBFOX1,SFSWAP,SMU1,SRRM4,SRSF2,YTHDC1
GO Biological Process	GO:0016269	O-glycan processing, core 3	34	2.069196e-6	2.669884e-2	7.852599e-4	2.543876e+1	1.965505e-1	5	6.992191e-5	1.778726e-3	2047	1.474473e-1	1.000000e+0	9.294150e-1	6.782084e+0	1.474473e-1	1	1	3.656307e-4	1.000000e+0	MER41B,MER41B,MER41B,MER41B,MER41B	B3GNT6
GO Biological Process	GO:0051463	negative regulation of cortisol secretion	35	2.437596e-6	3.145230e-2	8.986372e-4	1.638524e+1	3.661831e-1	6	1.302679e-4	2.134472e-3	2047	1.474473e-1	1.000000e+0	9.294150e-1	6.782084e+0	1.474473e-1	1	1	3.656307e-4	1.000000e+0	MER41B,MER41B,MER41B,MER41B,MER41B,MER41B	PTPN11
GO Biological Process	GO:0034248	regulation of cellular amide metabolic process	36	3.062762e-6	3.951882e-2	1.097745e-3	1.468825e+0	1.034841e+2	152	3.681397e-2	5.407328e-2	2759	1.755992e-1	1.000000e+0	8.212238e-1	1.110603e+0	6.753086e+1	75	458	2.742230e-2	1.637555e-1	MER41B,MER41B,MER41B,MER41B,MER41B,MER41B,MER41B,MER41B,MER41B,MER41B,MER41B,MER41B,MER41B,MER41B,MER41B,MER41B,MER41B,MER41B,MER41B,MER41B,MER41B,MER41B,MER41B,MER41B,MER41B,MER41B,MER41B,MER41B,MER41B,MER41B,MER41B,MER41B,MER41B,MER41B,MER41B,MER41B,MER41B,MER41B,MER41B,MER41B,MER41B,MER41B,MER41B,MER41B,MER41B,MER41B,MER41B,MER41B,MER41B,MER41B,MER41B,MER41B,MER41B,MER41B,MER41B,MER41B,MER41B,…	ACO1,AGO2,APP,ATXN2,BARHL2,CELF4,CNOT11,CNOT6L,CPEB1,CTIF,DAPK1,DAZ2,DDX6,DICER1,DIO2,DNAJC1,DROSHA,EGFR,EIF1,EIF1B,EIF2S1,EIF4A3,EIF4B,EIF4E,EIF4H,ENSG00000198843,EPHA4,ESR1,FMR1,GSAP,HIST1H4I,IARS,IGF2BP1,KIAA0020,KRT17,LARS2,LIMD1,LRRTM3,MAP2K1,METAP1,METTL14,MOV10,NANOS1,NCK2,NEURL1,NPM1,NR1H4,NUP133,NUP153,NUP160,PABPC1,PIWIL1,POLDIP3,POM121,PPP1R15A,PRKCD,PRR16,QKI,RGS2,RPL38,RPS6KA1,SEH1L,…
GO Biological Process	GO:0033277	abortive mitotic cell cycle	37	3.514310e-6	4.534514e-2	1.225544e-3	1.536296e+1	3.905497e-1	6	1.389362e-4	2.134472e-3	3408	2.731607e-1	1.000000e+0	1.000000e+0	3.391042e+0	2.948946e-1	1	2	3.656307e-4	5.000000e-1	MER41B,MER41B,MER41B,MER41B,MER41B,MER41B	PTPN11
GO Biological Process	GO:0051894	positive regulation of focal adhesion assembly	38	3.961628e-6	5.111689e-2	1.345181e-3	2.980833e+0	8.051440e+0	24	2.864262e-3	8.537887e-3	312	5.201149e-3	1.000000e+0	2.150975e-1	2.543282e+0	3.538735e+0	9	24	3.290676e-3	3.750000e-1	MER41B,MER41B,MER41B,MER41B,MER41B,MER41B,MER41B,MER41B,MER41B,MER41B,MER41B,MER41B,MER41B,MER41B,MER41B,MER41B,MER41B,MER41B,MER41B,MER41B,MER41B,MER41B,MER41B,MER41B	FMN1,KDR,NRP1,PTPRJ,S100A10,SDC4,SFRP1,SMAD3,THY1
GO Biological Process	GO:0007035	vacuolar acidification	39	6.118047e-6	7.894116e-2	2.024132e-3	4.420016e+0	3.167409e+0	14	1.126791e-3	4.980434e-3	894	3.380590e-2	1.000000e+0	4.879167e-1	2.157936e+0	3.243841e+0	7	22	2.559415e-3	3.181818e-1	MER41B,MER41B,MER41B,MER41B,MER41B,MER41B,MER41B,MER41B,MER41B,MER41B,MER41B,MER41B,MER41B,MER41B	ATP6V0A1,ATP6V0C,ATP6V0E2,ATP6V1H,CLIC4,DMXL1,DMXL2
GO Biological Process	GO:1903393	positive regulation of adherens junction organization	40	7.141623e-6	9.214836e-2	2.303709e-3	2.875052e+0	8.347674e+0	24	2.969646e-3	8.537887e-3	406	9.435946e-3	1.000000e+0	2.998818e-1	2.347644e+0	3.833630e+0	9	26	3.290676e-3	3.461538e-1	MER41B,MER41B,MER41B,MER41B,MER41B,MER41B,MER41B,MER41B,MER41B,MER41B,MER41B,MER41B,MER41B,MER41B,MER41B,MER41B,MER41B,MER41B,MER41B,MER41B,MER41B,MER41B,MER41B,MER41B	FMN1,KDR,NRP1,PTPRJ,S100A10,SDC4,SFRP1,SMAD3,THY1
GO Biological Process	GO:0002252	immune effector process	41	7.417817e-6	9.571209e-2	2.334441e-3	1.331814e+0	1.772020e+2	236	6.303877e-2	8.395589e-2	2875	2.014536e-1	1.000000e+0	9.041238e-1	1.068875e+0	1.328500e+2	142	901	5.191956e-2	1.576027e-1	MER41B,MER41B,MER41B,MER41B,MER41B,MER41B,MER41B,MER41B,MER41B,MER41B,MER41B,MER41B,MER41B,MER41B,MER41B,MER41B,MER41B,MER41B,MER41B,MER41B,MER41B,MER41B,MER41B,MER41B,MER41B,MER41B,MER41B,MER41B,MER41B,MER41B,MER41B,MER41B,MER41B,MER41B,MER41B,MER41B,MER41B,MER41B,MER41B,MER41B,MER41B,MER41B,MER41B,MER41B,MER41B,MER41B,MER41B,MER41B,MER41B,MER41B,MER41B,MER41B,MER41B,MER41B,MER41B,MER41B,MER41B,…	ACAA1,ACTR10,ACTR3,ALOX5,ANPEP,ANXA2,APOBEC3H,APP,ARG1,ASAH1,ATG7,ATP6AP2,ATP6V0A1,ATP6V0C,ATP8B4,B4GALT1,BCL2,BNIP3,CANT1,CD14,CD180,CD47,CD93,CEACAM1,CEP290,COMMD9,CPNE3,CPPED1,CTSZ,DDX17,DDX60,DEFA1,DEFA4,DEGS1,DENND1B,DNAJC13,DSC1,DSG1,DYNC1H1,EEF1A1,ELMO1,EMP2,ENSG00000259680,EOMES,ERP44,EXO1,EXOC1,FCGR1A,FCN1,FCN2,FOLR3,FTH1,GATA3,GGH,GOLGA7,GPAM,GSDMD,HERC5,HPSE,HRNR,HUWE1,IDH1,IFIT1B,IFIT…
GO Biological Process	GO:0001672	regulation of chromatin assembly or disassembly	42	7.612015e-6	9.821783e-2	2.338520e-3	7.077316e+0	1.271669e+0	9	4.523901e-4	3.201708e-3	4870	3.916824e-1	1.000000e+0	1.000000e+0	1.507130e+0	1.327026e+0	2	9	7.312614e-4	2.222222e-1	MER41B,MER41B,MER41B,MER41B,MER41B,MER41B,MER41B,MER41B,MER41B	SPTY2D1,TLK2
GO Biological Process	GO:0046168	glycerol-3-phosphate catabolic process	43	8.502464e-6	1.097073e-1	2.551332e-3	1.896378e+1	2.636605e-1	5	9.379596e-5	1.778726e-3	3408	2.731607e-1	1.000000e+0	1.000000e+0	3.391042e+0	2.948946e-1	1	2	3.656307e-4	5.000000e-1	MER41B,MER41B,MER41B,MER41B,MER41B	GPD1L
GO Biological Process	GO:0010813	neuropeptide catabolic process	44	8.952983e-6	1.155203e-1	2.625462e-3	1.301547e+1	4.609900e-1	6	1.639950e-4	2.134472e-3	3408	2.731607e-1	1.000000e+0	1.000000e+0	3.391042e+0	2.948946e-1	1	2	3.656307e-4	5.000000e-1	MER41B,MER41B,MER41B,MER41B,MER41B,MER41B	ECE1
GO Biological Process	GO:0006446	regulation of translational initiation	45	1.049180e-5	1.353757e-1	3.008349e-3	2.198537e+0	1.728422e+1	38	6.148782e-3	1.351832e-2	3116	2.233522e-1	1.000000e+0	9.248759e-1	1.249331e+0	1.120599e+1	14	76	5.118830e-3	1.842105e-1	MER41B,MER41B,MER41B,MER41B,MER41B,MER41B,MER41B,MER41B,MER41B,MER41B,MER41B,MER41B,MER41B,MER41B,MER41B,MER41B,MER41B,MER41B,MER41B,MER41B,MER41B,MER41B,MER41B,MER41B,MER41B,MER41B,MER41B,MER41B,MER41B,MER41B,MER41B,MER41B,MER41B,MER41B,MER41B,MER41B,MER41B,MER41B	AGO2,CTIF,DAZ2,EIF1,EIF1B,EIF2S1,EIF4B,EIF4H,FMR1,NCK2,NPM1,PPP1R15A,UHMK1,YTHDF3
GO Biological Process	GO:0071315	cellular response to morphine	46	1.314909e-5	1.696627e-1	3.688320e-3	5.810077e+0	1.721148e+0	10	6.122902e-4	3.557453e-3	1653	1.061980e-1	1.000000e+0	8.289612e-1	3.391042e+0	5.897892e-1	2	4	7.312614e-4	5.000000e-1	MER41B,MER41B,MER41B,MER41B,MER41B,MER41B,MER41B,MER41B,MER41B,MER41B	ATG7,OPRM1
GO Biological Process	GO:0002275	myeloid cell activation involved in immune response	47	1.323932e-5	1.708269e-1	3.634616e-3	1.455587e+0	9.480711e+1	138	3.372718e-2	4.909285e-2	1515	9.105770e-2	1.000000e+0	7.755231e-1	1.148148e+0	7.490323e+1	86	508	3.144424e-2	1.692913e-1	MER41B,MER41B,MER41B,MER41B,MER41B,MER41B,MER41B,MER41B,MER41B,MER41B,MER41B,MER41B,MER41B,MER41B,MER41B,MER41B,MER41B,MER41B,MER41B,MER41B,MER41B,MER41B,MER41B,MER41B,MER41B,MER41B,MER41B,MER41B,MER41B,MER41B,MER41B,MER41B,MER41B,MER41B,MER41B,MER41B,MER41B,MER41B,MER41B,MER41B,MER41B,MER41B,MER41B,MER41B,MER41B,MER41B,MER41B,MER41B,MER41B,MER41B,MER41B,MER41B,MER41B,MER41B,MER41B,MER41B,MER41B,…	ACAA1,ACTR10,ALOX5,ANPEP,ANXA2,ARG1,ASAH1,ATG7,ATP6AP2,ATP6V0A1,ATP6V0C,ATP8B4,B4GALT1,CANT1,CD14,CD47,CD93,CEACAM1,CEP290,COMMD9,CPNE3,CPPED1,CTSZ,DEFA1,DEFA4,DEGS1,DNAJC13,DSC1,DSG1,DYNC1H1,EEF1A1,ERP44,FCN1,FOLR3,FTH1,GGH,GOLGA7,GSDMD,HPSE,HRNR,HUWE1,IDH1,IQGAP2,KIT,LAT,LBP,LRMP,LTA4H,LTF,MME,MRGPRX2,NHLRC3,NME1-NME2,NME2,NR4A3,OLFM4,OSTF1,PGM2,PIK3CD,PIK3CG,PRKCD,PSAP,PSEN1,PSMD12,PSMD14,PSMD…
GO Biological Process	GO:0043299	leukocyte degranulation	48	1.334040e-5	1.721312e-1	3.586066e-3	1.462113e+0	9.233214e+1	135	3.284672e-2	4.802561e-2	1864	1.234696e-1	1.000000e+0	8.546825e-1	1.130347e+0	7.342876e+1	83	498	3.034735e-2	1.666667e-1	MER41B,MER41B,MER41B,MER41B,MER41B,MER41B,MER41B,MER41B,MER41B,MER41B,MER41B,MER41B,MER41B,MER41B,MER41B,MER41B,MER41B,MER41B,MER41B,MER41B,MER41B,MER41B,MER41B,MER41B,MER41B,MER41B,MER41B,MER41B,MER41B,MER41B,MER41B,MER41B,MER41B,MER41B,MER41B,MER41B,MER41B,MER41B,MER41B,MER41B,MER41B,MER41B,MER41B,MER41B,MER41B,MER41B,MER41B,MER41B,MER41B,MER41B,MER41B,MER41B,MER41B,MER41B,MER41B,MER41B,MER41B,…	ACAA1,ACTR10,ALOX5,ANPEP,ANXA2,ARG1,ASAH1,ATG7,ATP6AP2,ATP6V0A1,ATP6V0C,ATP8B4,B4GALT1,CANT1,CD14,CD47,CD93,CEACAM1,CEP290,COMMD9,CPNE3,CPPED1,CTSZ,DEFA1,DEFA4,DEGS1,DNAJC13,DSC1,DSG1,DYNC1H1,EEF1A1,ERP44,FCN1,FOLR3,FTH1,GGH,GOLGA7,GSDMD,HPSE,HRNR,HUWE1,IDH1,IQGAP2,KIT,LAT,LRMP,LTA4H,LTF,MME,MRGPRX2,NHLRC3,NME1-NME2,NME2,NR4A3,OLFM4,OSTF1,PGM2,PIK3CD,PIK3CG,PRKCD,PSAP,PSEN1,PSMD12,PSMD14,PSMD7,PT…
GO Biological Process	GO:0019322	pentose biosynthetic process	49	1.337374e-5	1.725614e-1	3.521661e-3	1.211458e+1	4.952710e-1	6	1.761903e-4	2.134472e-3	466	1.139512e-2	1.000000e+0	3.155177e-1	5.086563e+0	5.897892e-1	3	4	1.096892e-3	7.500000e-1	MER41B,MER41B,MER41B,MER41B,MER41B,MER41B	PGD,TALDO1,TKT
GO Biological Process	GO:0090038	negative regulation of protein kinase C signaling	50	1.340332e-5	1.729430e-1	3.458861e-3	1.723842e+1	2.900498e-1	5	1.031838e-4	1.778726e-3	3408	2.731607e-1	1.000000e+0	1.000000e+0	3.391042e+0	2.948946e-1	1	2	3.656307e-4	5.000000e-1	MER41B,MER41B,MER41B,MER41B,MER41B	GPD1L
GO Biological Process	GO:0072385	minus-end-directed organelle transport along microtubule	51	1.476658e-5	1.905332e-1	3.735945e-3	6.502643e+0	1.384053e+0	9	4.923702e-4	3.201708e-3	466	1.139512e-2	1.000000e+0	3.155177e-1	5.086563e+0	5.897892e-1	3	4	1.096892e-3	7.500000e-1	MER41B,MER41B,MER41B,MER41B,MER41B,MER41B,MER41B,MER41B,MER41B	BICD1,BICD2,DYNC1H1
GO Biological Process	GO:0044770	cell cycle phase transition	52	1.502316e-5	1.938438e-1	3.727766e-3	1.543586e+0	6.802341e+1	105	2.419901e-2	3.735326e-2	1339	6.935068e-2	1.000000e+0	6.682837e-1	1.230823e+0	3.981077e+1	49	270	1.791590e-2	1.814815e-1	MER41B,MER41B,MER41B,MER41B,MER41B,MER41B,MER41B,MER41B,MER41B,MER41B,MER41B,MER41B,MER41B,MER41B,MER41B,MER41B,MER41B,MER41B,MER41B,MER41B,MER41B,MER41B,MER41B,MER41B,MER41B,MER41B,MER41B,MER41B,MER41B,MER41B,MER41B,MER41B,MER41B,MER41B,MER41B,MER41B,MER41B,MER41B,MER41B,MER41B,MER41B,MER41B,MER41B,MER41B,MER41B,MER41B,MER41B,MER41B,MER41B,MER41B,MER41B,MER41B,MER41B,MER41B,MER41B,MER41B,MER41B,…	ABCB1,BCAT1,CACUL1,CALM2,CDC7,CEP135,CEP290,CETN2,CIT,CUL2,DYNC1H1,DYNC1I2,E2F7,EIF4E,EPS8,HAUS1,HAUS5,ID2,ID4,INHBA,ITGB1,KDM8,LCMT1,LZTS1,MASTL,MAX,MELK,NEDD1,NEK11,PIAS1,PLK2,POLE4,PPM1D,PPP1R12A,PPP1R12B,PPP2R2D,PRIM2,PTPRC,RANBP3L,RB1,RBBP8,RGPD4,RHOU,RPA1,RPA3,RRM2,SDCCAG8,TFDP1,TIPIN
GO Biological Process	GO:1904180	negative regulation of membrane depolarization	53	1.706225e-5	2.201542e-1	4.153853e-3	6.382731e+0	1.410055e+0	9	5.016204e-4	3.201708e-3	452	1.136205e-2	1.000000e+0	3.243463e-1	3.875477e+0	1.032131e+0	4	7	1.462523e-3	5.714286e-1	MER41B,MER41B,MER41B,MER41B,MER41B,MER41B,MER41B,MER41B,MER41B	BCL2,CAV3,FZD9,IFI6
GO Biological Process	GO:0045212	neurotransmitter receptor biosynthetic process	54	1.892623e-5	2.442051e-1	4.522318e-3	6.117624e+1	4.903865e-2	3	1.744527e-5	1.067236e-3	2047	1.474473e-1	1.000000e+0	9.294150e-1	6.782084e+0	1.474473e-1	1	1	3.656307e-4	1.000000e+0	MER41B,MER41B,MER41B	ACHE
GO Biological Process	GO:0032223	negative regulation of synaptic transmission, cholinergic	54	1.892623e-5	2.442051e-1	4.522318e-3	6.117624e+1	4.903865e-2	3	1.744527e-5	1.067236e-3	2047	1.474473e-1	1.000000e+0	9.294150e-1	6.782084e+0	1.474473e-1	1	1	3.656307e-4	1.000000e+0	MER41B,MER41B,MER41B	ACHE
GO Biological Process	GO:0048008	platelet-derived growth factor receptor signaling pathway	56	1.901550e-5	2.453570e-1	4.381375e-3	2.351989e+0	1.318033e+1	31	4.688842e-3	1.102810e-2	568	1.731878e-2	1.000000e+0	3.934229e-1	2.055177e+0	4.865761e+0	10	33	3.656307e-3	3.030303e-1	MER41B,MER41B,MER41B,MER41B,MER41B,MER41B,MER41B,MER41B,MER41B,MER41B,MER41B,MER41B,MER41B,MER41B,MER41B,MER41B,MER41B,MER41B,MER41B,MER41B,MER41B,MER41B,MER41B,MER41B,MER41B,MER41B,MER41B,MER41B,MER41B,MER41B,MER41B	BCR,FER,NRP1,PDGFC,PDGFD,PDGFRA,PDGFRL,PTPN11,PTPRJ,RAPGEF1
GO Biological Process	GO:0022013	pallium cell proliferation in forebrain	57	1.948906e-5	2.514673e-1	4.411708e-3	2.637589e+1	1.516537e-1	4	5.395007e-5	1.422981e-3	2047	1.474473e-1	1.000000e+0	9.294150e-1	6.782084e+0	1.474473e-1	1	1	3.656307e-4	1.000000e+0	MER41B,MER41B,MER41B,MER41B	IGF2BP1
GO Biological Process	GO:0010610	regulation of mRNA stability involved in response to stress	57	1.948906e-5	2.514673e-1	4.411708e-3	2.637589e+1	1.516537e-1	4	5.395007e-5	1.422981e-3	2047	1.474473e-1	1.000000e+0	9.294150e-1	6.782084e+0	1.474473e-1	1	1	3.656307e-4	1.000000e+0	MER41B,MER41B,MER41B,MER41B	IGF2BP1
GO Biological Process	GO:0048245	eosinophil chemotaxis	59	1.982389e-5	2.557877e-1	4.335384e-3	6.260214e+0	1.437651e+0	9	5.114374e-4	3.201708e-3	1940	1.353921e-1	1.000000e+0	9.004970e-1	2.260695e+0	1.327026e+0	3	9	1.096892e-3	3.333333e-1	MER41B,MER41B,MER41B,MER41B,MER41B,MER41B,MER41B,MER41B,MER41B	CCL24,HRH1,SCG2
GO Biological Process	GO:0061298	retina vasculature development in camera-type eye	60	1.993525e-5	2.572245e-1	4.287076e-3	3.252673e+0	5.533910e+0	18	1.968663e-3	6.403415e-3	643	2.170968e-2	1.000000e+0	4.356454e-1	2.543282e+0	2.359157e+0	6	16	2.193784e-3	3.750000e-1	MER41B,MER41B,MER41B,MER41B,MER41B,MER41B,MER41B,MER41B,MER41B,MER41B,MER41B,MER41B,MER41B,MER41B,MER41B,MER41B,MER41B,MER41B	BMPR2,CLIC4,NDP,NRP1,PDGFRA,RHOJ
GO Biological Process	GO:0035790	platelet-derived growth factor receptor-alpha signaling pathway	61	2.211967e-5	2.854101e-1	4.678854e-3	1.106652e+1	5.421758e-1	6	1.928765e-4	2.134472e-3	2047	1.474473e-1	1.000000e+0	9.294150e-1	6.782084e+0	1.474473e-1	1	1	3.656307e-4	1.000000e+0	MER41B,MER41B,MER41B,MER41B,MER41B,MER41B	PDGFRA
GO Biological Process	GO:0071705	nitrogen compound transport	62	2.370332e-5	3.058439e-1	4.932967e-3	1.379603e+0	1.239487e+2	171	4.409418e-2	6.083244e-2	301	4.933987e-3	1.000000e+0	2.115058e-1	1.281348e+0	7.726239e+1	99	524	3.619744e-2	1.889313e-1	MER41B,MER41B,MER41B,MER41B,MER41B,MER41B,MER41B,MER41B,MER41B,MER41B,MER41B,MER41B,MER41B,MER41B,MER41B,MER41B,MER41B,MER41B,MER41B,MER41B,MER41B,MER41B,MER41B,MER41B,MER41B,MER41B,MER41B,MER41B,MER41B,MER41B,MER41B,MER41B,MER41B,MER41B,MER41B,MER41B,MER41B,MER41B,MER41B,MER41B,MER41B,MER41B,MER41B,MER41B,MER41B,MER41B,MER41B,MER41B,MER41B,MER41B,MER41B,MER41B,MER41B,MER41B,MER41B,MER41B,MER41B,…	ABCA1,ABCB1,ABCB4,ABCB7,ADCYAP1,AMN,ANXA1,AQP9,ATXN2,BICD2,CARTPT,CHRM5,CPEB1,CRYM,CUBN,DRD1,EDN3,EIF4A3,EIF4E,ENSG00000198843,ENY2,FLVCR2,FMR1,FOLR1,FOLR3,HHEX,HNF1B,IGF2BP1,MAGOHB,MC4R,NAT1,NPM1,NUP133,NUP153,NUP160,NXT1,OCA2,PCLO,POLDIP3,POM121,POM121L12,PPFIA2,PRAF2,PSAP,PSEN1,QKI,RAB11FIP2,RANBP17,RANBP3L,RBFOX1,RGPD4,RIMS2,SEC14L1,SEH1L,SERINC2,SERINC5,SLC12A2,SLC15A1,SLC17A5,SLC18A3,SLC1A3…
GO Biological Process	GO:0044772	mitotic cell cycle phase transition	63	2.489066e-5	3.211642e-1	5.097844e-3	1.534276e+0	6.648088e+1	102	2.365026e-2	3.628602e-2	1478	8.612317e-2	1.000000e+0	7.518588e-1	1.216633e+0	3.863119e+1	47	262	1.718464e-2	1.793893e-1	MER41B,MER41B,MER41B,MER41B,MER41B,MER41B,MER41B,MER41B,MER41B,MER41B,MER41B,MER41B,MER41B,MER41B,MER41B,MER41B,MER41B,MER41B,MER41B,MER41B,MER41B,MER41B,MER41B,MER41B,MER41B,MER41B,MER41B,MER41B,MER41B,MER41B,MER41B,MER41B,MER41B,MER41B,MER41B,MER41B,MER41B,MER41B,MER41B,MER41B,MER41B,MER41B,MER41B,MER41B,MER41B,MER41B,MER41B,MER41B,MER41B,MER41B,MER41B,MER41B,MER41B,MER41B,MER41B,MER41B,MER41B,…	ABCB1,BCAT1,CACUL1,CALM2,CDC7,CEP135,CEP290,CETN2,CIT,CUL2,DYNC1H1,DYNC1I2,E2F7,EIF4E,EPS8,HAUS1,HAUS5,ID2,ID4,INHBA,ITGB1,KDM8,LCMT1,LZTS1,MASTL,MAX,MELK,NEDD1,NEK11,PIAS1,PLK2,POLE4,PPM1D,PPP1R12A,PPP1R12B,PPP2R2D,PRIM2,RANBP3L,RB1,RBBP8,RGPD4,RHOU,RPA1,RPA3,RRM2,SDCCAG8,TFDP1
GO Biological Process	GO:0010501	RNA secondary structure unwinding	64	2.519052e-5	3.250333e-1	5.078645e-3	2.655399e+0	9.038191e+0	24	3.215294e-3	8.537887e-3	5821	5.271671e-1	1.000000e+0	1.000000e+0	1.032056e+0	6.782576e+0	7	46	2.559415e-3	1.521739e-1	MER41B,MER41B,MER41B,MER41B,MER41B,MER41B,MER41B,MER41B,MER41B,MER41B,MER41B,MER41B,MER41B,MER41B,MER41B,MER41B,MER41B,MER41B,MER41B,MER41B,MER41B,MER41B,MER41B,MER41B	AGO2,DDX17,DDX20,DDX3Y,DDX6,EIF4A3,HELQ
GO Biological Process	GO:0071166	ribonucleoprotein complex localization	65	2.526881e-5	3.260435e-1	5.016053e-3	2.043268e+0	2.006590e+1	41	7.138348e-3	1.458556e-2	4113	3.062051e-1	1.000000e+0	9.606040e-1	1.130347e+0	1.857836e+1	21	126	7.678245e-3	1.666667e-1	MER41B,MER41B,MER41B,MER41B,MER41B,MER41B,MER41B,MER41B,MER41B,MER41B,MER41B,MER41B,MER41B,MER41B,MER41B,MER41B,MER41B,MER41B,MER41B,MER41B,MER41B,MER41B,MER41B,MER41B,MER41B,MER41B,MER41B,MER41B,MER41B,MER41B,MER41B,MER41B,MER41B,MER41B,MER41B,MER41B,MER41B,MER41B,MER41B,MER41B,MER41B	EIF4A3,EIF4E,ENY2,HHEX,MAGOHB,NPM1,NUP133,NUP153,NUP160,NXT1,POLDIP3,POM121,SEH1L,SRRM1,SRSF2,SRSF5,TGS1,THOC2,XPO1,XPOT,ZC3H3
GO Biological Process	GO:0045055	regulated exocytosis	66	2.529669e-5	3.264032e-1	4.945503e-3	1.344523e+0	1.465203e+2	197	5.212392e-2	7.008182e-2	1422	7.644538e-2	1.000000e+0	6.936531e-1	1.135327e+0	1.004116e+2	114	681	4.168190e-2	1.674009e-1	MER41B,MER41B,MER41B,MER41B,MER41B,MER41B,MER41B,MER41B,MER41B,MER41B,MER41B,MER41B,MER41B,MER41B,MER41B,MER41B,MER41B,MER41B,MER41B,MER41B,MER41B,MER41B,MER41B,MER41B,MER41B,MER41B,MER41B,MER41B,MER41B,MER41B,MER41B,MER41B,MER41B,MER41B,MER41B,MER41B,MER41B,MER41B,MER41B,MER41B,MER41B,MER41B,MER41B,MER41B,MER41B,MER41B,MER41B,MER41B,MER41B,MER41B,MER41B,MER41B,MER41B,MER41B,MER41B,MER41B,MER41B,…	ABCC4,ACAA1,ACTR10,ALOX5,ANPEP,ANXA2,APOH,APP,ARG1,ASAH1,ATG7,ATP6AP2,ATP6V0A1,ATP6V0C,ATP8B4,B4GALT1,BLOC1S6,CANT1,CD14,CD47,CD93,CEACAM1,CEP290,CLEC3B,COMMD9,CPNE3,CPPED1,CTSZ,DEFA1,DEFA4,DEGS1,DNAJC13,DSC1,DSG1,DYNC1H1,EEF1A1,EGF,ERP44,F13A1,FCN1,FN1,FOLR3,FTH1,GGH,GOLGA7,GSDMD,HPSE,HRNR,HUWE1,IDH1,IGF1,IQGAP2,KIT,LAT,LRMP,LTA4H,LTF,MANF,MME,MMRN1,MRGPRX2,NHLRC3,NME1-NME2,NME2,NR4A3,OLFM4,OSTF…
GO Biological Process	GO:0072677	eosinophil migration	67	2.537762e-5	3.274474e-1	4.887275e-3	6.062802e+0	1.484462e+0	9	5.280904e-4	3.201708e-3	2689	1.731721e-1	1.000000e+0	8.309556e-1	2.034625e+0	1.474473e+0	3	10	1.096892e-3	3.000000e-1	MER41B,MER41B,MER41B,MER41B,MER41B,MER41B,MER41B,MER41B,MER41B	CCL24,HRH1,SCG2
GO Biological Process	GO:1905337	positive regulation of aggrephagy	68	2.645553e-5	3.413557e-1	5.019937e-3	1.493586e+1	3.347649e-1	5	1.190910e-4	1.778726e-3	2047	1.474473e-1	1.000000e+0	9.294150e-1	6.782084e+0	1.474473e-1	1	1	3.656307e-4	1.000000e+0	MER41B,MER41B,MER41B,MER41B,MER41B	HTT
GO Biological Process	GO:0005984	disaccharide metabolic process	69	2.743881e-5	3.540430e-1	5.131057e-3	6.001475e+0	1.499631e+0	9	5.334868e-4	3.201708e-3	5139	4.463100e-1	1.000000e+0	1.000000e+0	1.356417e+0	1.474473e+0	2	10	7.312614e-4	2.000000e-1	MER41B,MER41B,MER41B,MER41B,MER41B,MER41B,MER41B,MER41B,MER41B	B4GALT1,TREH
GO Biological Process	GO:0034622	cellular macromolecular complex assembly	70	2.928441e-5	3.778567e-1	5.397953e-3	1.305009e+0	1.793092e+2	234	6.378839e-2	8.324440e-2	6415	6.089515e-1	1.000000e+0	1.000000e+0	9.806416e-1	1.213491e+2	119	823	4.351005e-2	1.445930e-1	MER41B,MER41B,MER41B,MER41B,MER41B,MER41B,MER41B,MER41B,MER41B,MER41B,MER41B,MER41B,MER41B,MER41B,MER41B,MER41B,MER41B,MER41B,MER41B,MER41B,MER41B,MER41B,MER41B,MER41B,MER41B,MER41B,MER41B,MER41B,MER41B,MER41B,MER41B,MER41B,MER41B,MER41B,MER41B,MER41B,MER41B,MER41B,MER41B,MER41B,MER41B,MER41B,MER41B,MER41B,MER41B,MER41B,MER41B,MER41B,MER41B,MER41B,MER41B,MER41B,MER41B,MER41B,MER41B,MER41B,MER41B,…	AGO2,ANLN,ANP32B,ATP6V0A1,ATRX,ATXN2,BBS10,BICD1,BMS1,C9orf72,CCDC39,CCDC63,CCRN4L,CELF2,CELF4,CENPA,CENPC,CENPV,CETN2,CLINT1,COA6,COBL,COX10,DACH2,DDB2,DDX20,DDX6,DICER1,DMC1,DMD,DMXL1,DMXL2,DNAH5,DNAJB12,DNM1L,DYNC1H1,EFNA5,EGF,EIF4B,EIF4H,EXOC2,EXOC8,GMNN,GTF2H5,H3F3C,HCCS,HIST1H2BJ,HIST1H2BL,HIST1H4I,HIST2H3PS2,HIST3H3,HLA-DRA,HNF1B,HOPX,IMMP2L,KAT6B,KIF13A,LIMD1,MIS12,MRPL11,MSRB2,NAF1,NAP1L…
GO Biological Process	GO:0000082	G1/S transition of mitotic cell cycle	71	3.016332e-5	3.891973e-1	5.481652e-3	1.748479e+0	3.545940e+1	62	1.261451e-2	2.205621e-2	1384	7.093550e-2	1.000000e+0	6.613300e-1	1.356417e+0	1.769368e+1	24	120	8.775137e-3	2.000000e-1	MER41B,MER41B,MER41B,MER41B,MER41B,MER41B,MER41B,MER41B,MER41B,MER41B,MER41B,MER41B,MER41B,MER41B,MER41B,MER41B,MER41B,MER41B,MER41B,MER41B,MER41B,MER41B,MER41B,MER41B,MER41B,MER41B,MER41B,MER41B,MER41B,MER41B,MER41B,MER41B,MER41B,MER41B,MER41B,MER41B,MER41B,MER41B,MER41B,MER41B,MER41B,MER41B,MER41B,MER41B,MER41B,MER41B,MER41B,MER41B,MER41B,MER41B,MER41B,MER41B,MER41B,MER41B,MER41B,MER41B,MER41B,…	BCAT1,CACUL1,CDC7,CUL2,E2F7,EIF4E,ID2,ID4,INHBA,ITGB1,MAX,PIAS1,PLK2,POLE4,PRIM2,RANBP3L,RB1,RBBP8,RGPD4,RHOU,RPA1,RPA3,RRM2,TFDP1
GO Biological Process	GO:0044843	cell cycle G1/S phase transition	72	3.177710e-5	4.100199e-1	5.694721e-3	1.745231e+0	3.552539e+1	62	1.263799e-2	2.205621e-2	1426	7.662759e-2	1.000000e+0	6.933561e-1	1.345207e+0	1.784112e+1	24	121	8.775137e-3	1.983471e-1	MER41B,MER41B,MER41B,MER41B,MER41B,MER41B,MER41B,MER41B,MER41B,MER41B,MER41B,MER41B,MER41B,MER41B,MER41B,MER41B,MER41B,MER41B,MER41B,MER41B,MER41B,MER41B,MER41B,MER41B,MER41B,MER41B,MER41B,MER41B,MER41B,MER41B,MER41B,MER41B,MER41B,MER41B,MER41B,MER41B,MER41B,MER41B,MER41B,MER41B,MER41B,MER41B,MER41B,MER41B,MER41B,MER41B,MER41B,MER41B,MER41B,MER41B,MER41B,MER41B,MER41B,MER41B,MER41B,MER41B,MER41B,…	BCAT1,CACUL1,CDC7,CUL2,E2F7,EIF4E,ID2,ID4,INHBA,ITGB1,MAX,PIAS1,PLK2,POLE4,PRIM2,RANBP3L,RB1,RBBP8,RGPD4,RHOU,RPA1,RPA3,RRM2,TFDP1
GO Biological Process	GO:0046825	regulation of protein export from nucleus	73	3.290527e-5	4.245767e-1	5.816119e-3	2.674852e+0	8.598607e+0	23	3.058914e-3	8.182142e-3	1638	1.023356e-1	1.000000e+0	8.061271e-1	1.644142e+0	4.865761e+0	8	33	2.925046e-3	2.424242e-1	MER41B,MER41B,MER41B,MER41B,MER41B,MER41B,MER41B,MER41B,MER41B,MER41B,MER41B,MER41B,MER41B,MER41B,MER41B,MER41B,MER41B,MER41B,MER41B,MER41B,MER41B,MER41B,MER41B	ANP32B,CTDSPL2,IFI27,IL1B,PTPN11,SOX4,UHMK1,XPO1
GO Biological Process	GO:0048490	anterograde synaptic vesicle transport	74	3.885631e-5	5.013630e-1	6.775175e-3	4.630253e+0	2.375680e+0	11	8.451370e-4	3.913198e-3	3162	2.344642e-1	1.000000e+0	9.567652e-1	1.595784e+0	2.506604e+0	4	17	1.462523e-3	2.352941e-1	MER41B,MER41B,MER41B,MER41B,MER41B,MER41B,MER41B,MER41B,MER41B,MER41B,MER41B	AP3B1,AP3B2,BLOC1S6,DTNBP1
GO Biological Process	GO:0051016	barbed-end actin filament capping	75	3.934733e-5	5.076986e-1	6.769315e-3	4.256401e+0	2.819283e+0	12	1.002947e-3	4.268943e-3	980	4.374213e-2	1.000000e+0	5.759232e-1	2.422173e+0	2.064262e+0	5	14	1.828154e-3	3.571429e-1	MER41B,MER41B,MER41B,MER41B,MER41B,MER41B,MER41B,MER41B,MER41B,MER41B,MER41B,MER41B	CAPZA1,CAPZA3,CAPZB,EPS8,RDX
GO Biological Process	GO:0042853	L-alanine catabolic process	76	4.126177e-5	5.324006e-1	7.005271e-3	9.883419e+0	6.070773e-1	6	2.159649e-4	2.134472e-3	1653	1.061980e-1	1.000000e+0	8.289612e-1	3.391042e+0	5.897892e-1	2	4	7.312614e-4	5.000000e-1	MER41B,MER41B,MER41B,MER41B,MER41B,MER41B	AGXT2,GPT2
GO Biological Process	GO:0001954	positive regulation of cell-matrix adhesion	77	4.139111e-5	5.340695e-1	6.935967e-3	2.133174e+0	1.640748e+1	35	5.836882e-3	1.245109e-2	125	5.759362e-4	1.000000e+0	5.945044e-2	2.358986e+0	6.782576e+0	16	46	5.850091e-3	3.478261e-1	MER41B,MER41B,MER41B,MER41B,MER41B,MER41B,MER41B,MER41B,MER41B,MER41B,MER41B,MER41B,MER41B,MER41B,MER41B,MER41B,MER41B,MER41B,MER41B,MER41B,MER41B,MER41B,MER41B,MER41B,MER41B,MER41B,MER41B,MER41B,MER41B,MER41B,MER41B,MER41B,MER41B,MER41B,MER41B	CCL21,CCL28,CSF1,EMP2,FERMT1,FMN1,KDR,NRP1,PTPRJ,S100A10,SDC4,SFRP1,SMAD3,THY1,UTRN,VEGFC
GO Biological Process	GO:0002444	myeloid leukocyte mediated immunity	78	4.222772e-5	5.448643e-1	6.985439e-3	1.425064e+0	9.473257e+1	135	3.370067e-2	4.802561e-2	2045	1.467917e-1	1.000000e+0	9.261874e-1	1.117049e+0	7.519812e+1	84	510	3.071298e-2	1.647059e-1	MER41B,MER41B,MER41B,MER41B,MER41B,MER41B,MER41B,MER41B,MER41B,MER41B,MER41B,MER41B,MER41B,MER41B,MER41B,MER41B,MER41B,MER41B,MER41B,MER41B,MER41B,MER41B,MER41B,MER41B,MER41B,MER41B,MER41B,MER41B,MER41B,MER41B,MER41B,MER41B,MER41B,MER41B,MER41B,MER41B,MER41B,MER41B,MER41B,MER41B,MER41B,MER41B,MER41B,MER41B,MER41B,MER41B,MER41B,MER41B,MER41B,MER41B,MER41B,MER41B,MER41B,MER41B,MER41B,MER41B,MER41B,…	ACAA1,ACTR10,ALOX5,ANPEP,ANXA2,ARG1,ASAH1,ATG7,ATP6AP2,ATP6V0A1,ATP6V0C,ATP8B4,B4GALT1,CANT1,CD14,CD47,CD93,CEACAM1,CEP290,COMMD9,CPNE3,CPPED1,CTSZ,DEFA1,DEFA4,DEGS1,DNAJC13,DSC1,DSG1,DYNC1H1,EEF1A1,ERP44,FCN1,FOLR3,FTH1,GGH,GOLGA7,GSDMD,HPSE,HRNR,HUWE1,IDH1,IQGAP2,KIT,LAT,LRMP,LTA4H,LTF,MME,MRGPRX2,NHLRC3,NME1-NME2,NME2,NR4A3,OLFM4,OSTF1,PGM2,PIK3CD,PIK3CG,PRKCD,PSAP,PSEN1,PSMD12,PSMD14,PSMD7,PT…
GO Biological Process	GO:0000956	nuclear-transcribed mRNA catabolic process	79	4.386671e-5	5.660122e-1	7.164711e-3	1.781441e+0	3.143522e+1	56	1.118293e-2	1.992174e-2	8219	9.104048e-1	1.000000e+0	1.000000e+0	7.918169e-1	2.904712e+1	23	197	8.409506e-3	1.167513e-1	MER41B,MER41B,MER41B,MER41B,MER41B,MER41B,MER41B,MER41B,MER41B,MER41B,MER41B,MER41B,MER41B,MER41B,MER41B,MER41B,MER41B,MER41B,MER41B,MER41B,MER41B,MER41B,MER41B,MER41B,MER41B,MER41B,MER41B,MER41B,MER41B,MER41B,MER41B,MER41B,MER41B,MER41B,MER41B,MER41B,MER41B,MER41B,MER41B,MER41B,MER41B,MER41B,MER41B,MER41B,MER41B,MER41B,MER41B,MER41B,MER41B,MER41B,MER41B,MER41B,MER41B,MER41B,MER41B,MER41B	CCRN4L,CNOT11,CNOT6L,CTIF,DCP2,DDX6,DHX34,EIF4A3,EIF4B,EIF4E,ENSG00000265303,HBS1L,MAGOHB,MTPAP,PABPC1,PNRC1,RPL37A,RPL38,RPS15A,RPS3A,XRN1,ZFP36L1,ZFP36L2
GO Biological Process	GO:0075044	autophagy of host cells involved in interaction with symbiont	80	4.424619e-5	5.709086e-1	7.136357e-3	6.489739e+0	1.232715e+0	8	4.385326e-4	2.845962e-3	5975	5.496339e-1	1.000000e+0	1.000000e+0	1.356417e+0	7.372365e-1	1	5	3.656307e-4	2.000000e-1	MER41B,MER41B,MER41B,MER41B,MER41B,MER41B,MER41B,MER41B	ATG7
GO Biological Process	GO:0002274	myeloid leukocyte activation	81	4.468263e-5	5.765400e-1	7.117777e-3	1.389780e+0	1.100894e+2	153	3.916377e-2	5.442903e-2	1253	6.091709e-2	1.000000e+0	6.273050e-1	1.162643e+0	8.257049e+1	96	560	3.510055e-2	1.714286e-1	MER41B,MER41B,MER41B,MER41B,MER41B,MER41B,MER41B,MER41B,MER41B,MER41B,MER41B,MER41B,MER41B,MER41B,MER41B,MER41B,MER41B,MER41B,MER41B,MER41B,MER41B,MER41B,MER41B,MER41B,MER41B,MER41B,MER41B,MER41B,MER41B,MER41B,MER41B,MER41B,MER41B,MER41B,MER41B,MER41B,MER41B,MER41B,MER41B,MER41B,MER41B,MER41B,MER41B,MER41B,MER41B,MER41B,MER41B,MER41B,MER41B,MER41B,MER41B,MER41B,MER41B,MER41B,MER41B,MER41B,MER41B,…	ACAA1,ACTR10,ADAM9,ALOX5,ANPEP,ANXA2,ARG1,ASAH1,ATG7,ATP6AP2,ATP6V0A1,ATP6V0C,ATP8B4,B4GALT1,CANT1,CD14,CD47,CD93,CEACAM1,CEP290,COMMD9,CPNE3,CPPED1,CRTC3,CSF1,CTSZ,DCSTAMP,DEFA1,DEFA4,DEGS1,DHRS2,DNAJC13,DSC1,DSG1,DYNC1H1,EEF1A1,ERP44,FCN1,FOLR3,FTH1,GGH,GOLGA7,GSDMD,HPSE,HRNR,HUWE1,IDH1,IQGAP2,KIT,LAT,LBP,LRMP,LTA4H,LTF,MME,MRGPRX2,NDRG1,NHLRC3,NME1-NME2,NME2,NR4A3,OLFM4,OSTF1,PGM2,PIK3CD,PIK3C…
GO Biological Process	GO:0043928	exonucleolytic nuclear-transcribed mRNA catabolic process involved in deadenylation-dependent decay	82	4.530048e-5	5.845121e-1	7.128196e-3	3.673475e+0	3.811105e+0	14	1.355783e-3	4.980434e-3	8069	8.838081e-1	1.000000e+0	1.000000e+0	6.165531e-1	4.865761e+0	3	33	1.096892e-3	9.090909e-2	MER41B,MER41B,MER41B,MER41B,MER41B,MER41B,MER41B,MER41B,MER41B,MER41B,MER41B,MER41B,MER41B,MER41B	DCP2,DDX6,HBS1L
GO Biological Process	GO:0043484	regulation of RNA splicing	83	4.982290e-5	6.428649e-1	7.745360e-3	1.762670e+0	3.233730e+1	57	1.150384e-2	2.027748e-2	5598	4.773706e-1	1.000000e+0	1.000000e+0	1.034555e+0	1.739878e+1	18	118	6.581353e-3	1.525424e-1	MER41B,MER41B,MER41B,MER41B,MER41B,MER41B,MER41B,MER41B,MER41B,MER41B,MER41B,MER41B,MER41B,MER41B,MER41B,MER41B,MER41B,MER41B,MER41B,MER41B,MER41B,MER41B,MER41B,MER41B,MER41B,MER41B,MER41B,MER41B,MER41B,MER41B,MER41B,MER41B,MER41B,MER41B,MER41B,MER41B,MER41B,MER41B,MER41B,MER41B,MER41B,MER41B,MER41B,MER41B,MER41B,MER41B,MER41B,MER41B,MER41B,MER41B,MER41B,MER41B,MER41B,MER41B,MER41B,MER41B,MER41B	AFF2,CELF4,CELF5,DDX17,EIF4A3,FMR1,KHDRBS2,MBNL2,NPM1,PIK3R1,PTBP2,RBFOX1,SFSWAP,SMU1,SRRM4,SRSF2,SRSF5,YTHDC1
GO Biological Process	GO:0002002	regulation of angiotensin levels in blood	84	5.250295e-5	6.774456e-1	8.064828e-3	3.622220e+0	3.865033e+0	14	1.374967e-3	4.980434e-3	149	1.135845e-3	1.000000e+0	9.836113e-2	3.651891e+0	1.916815e+0	7	13	2.559415e-3	5.384615e-1	MER41B,MER41B,MER41B,MER41B,MER41B,MER41B,MER41B,MER41B,MER41B,MER41B,MER41B,MER41B,MER41B,MER41B	AGT,ATP6AP2,C9orf3,CTSZ,ECE1,ENPEP,MME
GO Biological Process	GO:0050684	regulation of mRNA processing	85	5.268210e-5	6.797571e-1	7.997143e-3	1.849644e+0	2.649159e+1	49	9.424257e-3	1.743152e-2	6618	6.251565e-1	1.000000e+0	1.000000e+0	9.518715e-1	1.680899e+1	16	114	5.850091e-3	1.403509e-1	MER41B,MER41B,MER41B,MER41B,MER41B,MER41B,MER41B,MER41B,MER41B,MER41B,MER41B,MER41B,MER41B,MER41B,MER41B,MER41B,MER41B,MER41B,MER41B,MER41B,MER41B,MER41B,MER41B,MER41B,MER41B,MER41B,MER41B,MER41B,MER41B,MER41B,MER41B,MER41B,MER41B,MER41B,MER41B,MER41B,MER41B,MER41B,MER41B,MER41B,MER41B,MER41B,MER41B,MER41B,MER41B,MER41B,MER41B,MER41B,MER41B	CDK19,CELF4,CELF5,DDX17,EIF4A3,FMR1,KHDRBS2,MBNL2,NPM1,RBFOX1,SFSWAP,SMU1,SRRM4,SRSF2,YTHDC1,ZFP36L1
GO Biological Process	GO:0071426	ribonucleoprotein complex export from nucleus	86	5.469082e-5	7.056757e-1	8.205531e-3	2.010682e+0	1.939641e+1	39	6.900180e-3	1.387407e-2	4415	3.685756e-1	1.000000e+0	1.000000e+0	1.093885e+0	1.828347e+1	20	124	7.312614e-3	1.612903e-1	MER41B,MER41B,MER41B,MER41B,MER41B,MER41B,MER41B,MER41B,MER41B,MER41B,MER41B,MER41B,MER41B,MER41B,MER41B,MER41B,MER41B,MER41B,MER41B,MER41B,MER41B,MER41B,MER41B,MER41B,MER41B,MER41B,MER41B,MER41B,MER41B,MER41B,MER41B,MER41B,MER41B,MER41B,MER41B,MER41B,MER41B,MER41B,MER41B	EIF4A3,EIF4E,ENY2,HHEX,MAGOHB,NPM1,NUP133,NUP153,NUP160,NXT1,POLDIP3,POM121,SEH1L,SRRM1,SRSF2,SRSF5,THOC2,XPO1,XPOT,ZC3H3
GO Biological Process	GO:1901890	positive regulation of cell junction assembly	87	5.489026e-5	7.082490e-1	8.140793e-3	2.468858e+0	1.012614e+1	25	3.602326e-3	8.893632e-3	442	1.094192e-2	1.000000e+0	3.194199e-1	2.187769e+0	4.570866e+0	10	31	3.656307e-3	3.225806e-1	MER41B,MER41B,MER41B,MER41B,MER41B,MER41B,MER41B,MER41B,MER41B,MER41B,MER41B,MER41B,MER41B,MER41B,MER41B,MER41B,MER41B,MER41B,MER41B,MER41B,MER41B,MER41B,MER41B,MER41B,MER41B	AGT,FMN1,KDR,NRP1,PTPRJ,S100A10,SDC4,SFRP1,SMAD3,THY1
GO Biological Process	GO:0001919	regulation of receptor recycling	88	5.681040e-5	7.330246e-1	8.329825e-3	2.890887e+0	6.572377e+0	19	2.338092e-3	6.759160e-3	966	4.259823e-2	1.000000e+0	5.689906e-1	2.064113e+0	3.391288e+0	7	23	2.559415e-3	3.043478e-1	MER41B,MER41B,MER41B,MER41B,MER41B,MER41B,MER41B,MER41B,MER41B,MER41B,MER41B,MER41B,MER41B,MER41B,MER41B,MER41B,MER41B,MER41B,MER41B	ACHE,ANXA2,ECE1,KIF16B,PSEN1,RAMP3,SNCA
GO Biological Process	GO:0070374	positive regulation of ERK1 and ERK2 cascade	89	6.021277e-5	7.769254e-1	8.729499e-3	1.530615e+0	6.075990e+1	93	2.161505e-2	3.308431e-2	97	2.444245e-4	1.000000e+0	3.251350e-2	1.660198e+0	2.830988e+1	47	192	1.718464e-2	2.447917e-1	MER41B,MER41B,MER41B,MER41B,MER41B,MER41B,MER41B,MER41B,MER41B,MER41B,MER41B,MER41B,MER41B,MER41B,MER41B,MER41B,MER41B,MER41B,MER41B,MER41B,MER41B,MER41B,MER41B,MER41B,MER41B,MER41B,MER41B,MER41B,MER41B,MER41B,MER41B,MER41B,MER41B,MER41B,MER41B,MER41B,MER41B,MER41B,MER41B,MER41B,MER41B,MER41B,MER41B,MER41B,MER41B,MER41B,MER41B,MER41B,MER41B,MER41B,MER41B,MER41B,MER41B,MER41B,MER41B,MER41B,MER41B,…	ADCYAP1,ADRA1A,APP,ARHGAP8,BMP2,BMPER,CCL19,CCL21,CCL24,CCL26,CCL4,CCL4L1,CCL4L2,CFLAR,EGFR,FAM150A,FGF1,FGF10,FGF2,FGF20,HAND2,HCRTR1,HTR2C,KDR,LGALS9,MAP2K1,NOX4,NPY5R,NQO2,NRP1,OPRM1,PDGFC,PDGFD,PDGFRA,PRKCA,PTPN11,RAMP3,RAP1B,RAPGEF1,RAPGEF2,RIPK2,SLAMF1,SLC30A10,SPRY2,TNFSF11,TREM2,XCL2
GO Biological Process	GO:0002443	leukocyte mediated immunity	90	6.054576e-5	7.812219e-1	8.680244e-3	1.369809e+0	1.168046e+2	160	4.155270e-2	5.691925e-2	3095	2.187743e-1	1.000000e+0	9.120662e-1	1.078968e+0	9.082754e+1	98	616	3.583181e-2	1.590909e-1	MER41B,MER41B,MER41B,MER41B,MER41B,MER41B,MER41B,MER41B,MER41B,MER41B,MER41B,MER41B,MER41B,MER41B,MER41B,MER41B,MER41B,MER41B,MER41B,MER41B,MER41B,MER41B,MER41B,MER41B,MER41B,MER41B,MER41B,MER41B,MER41B,MER41B,MER41B,MER41B,MER41B,MER41B,MER41B,MER41B,MER41B,MER41B,MER41B,MER41B,MER41B,MER41B,MER41B,MER41B,MER41B,MER41B,MER41B,MER41B,MER41B,MER41B,MER41B,MER41B,MER41B,MER41B,MER41B,MER41B,MER41B,…	ACAA1,ACTR10,ALOX5,ANPEP,ANXA2,ARG1,ASAH1,ATG7,ATP6AP2,ATP6V0A1,ATP6V0C,ATP8B4,B4GALT1,CANT1,CD14,CD47,CD93,CEACAM1,CEP290,COMMD9,CPNE3,CPPED1,CTSZ,DEFA1,DEFA4,DEGS1,DENND1B,DNAJC13,DSC1,DSG1,DYNC1H1,EEF1A1,EMP2,ENSG00000259680,ERP44,EXO1,FCN1,FOLR3,FTH1,GATA3,GGH,GOLGA7,GSDMD,HPSE,HRNR,HUWE1,IDH1,IGLL1,IGLL5,IL12B,IL13RA2,IQGAP2,KDM5D,KIT,LAT,LRMP,LTA4H,LTF,MME,MRGPRX2,MSH6,NHLRC3,NME1-NME2,NME2…
GO Biological Process	GO:0001558	regulation of cell growth	91	6.471425e-5	8.350080e-1	9.175912e-3	1.351025e+0	1.273107e+2	172	4.529018e-2	6.118819e-2	79	9.187662e-5	1.000000e+0	1.500613e-2	1.487454e+0	5.647232e+1	84	383	3.071298e-2	2.193211e-1	MER41B,MER41B,MER41B,MER41B,MER41B,MER41B,MER41B,MER41B,MER41B,MER41B,MER41B,MER41B,MER41B,MER41B,MER41B,MER41B,MER41B,MER41B,MER41B,MER41B,MER41B,MER41B,MER41B,MER41B,MER41B,MER41B,MER41B,MER41B,MER41B,MER41B,MER41B,MER41B,MER41B,MER41B,MER41B,MER41B,MER41B,MER41B,MER41B,MER41B,MER41B,MER41B,MER41B,MER41B,MER41B,MER41B,MER41B,MER41B,MER41B,MER41B,MER41B,MER41B,MER41B,MER41B,MER41B,MER41B,MER41B,…	AGT,ALOX12,BARHL2,BCL2,BMPR2,CAMK2D,CAV3,CDH4,CDK19,CDKN2AIP,CEACAM1,CLSTN1,DCSTAMP,DDR1,DPYSL2,DSCAM,EBAG9,EFNA5,EGFR,ENO1,EPB41L3,ESM1,ESR2,FN1,FSTL4,H3F3C,HTRA3,IGF1,IGFBP2,IGFBP3,IGFBP7,IGFBPL1,INHBA,INO80,ITCH,ITSN2,JADE1,KIF14,KRT17,LIMK1,LMX1A,MAP1B,MAP2K5,MSX1,MYOCD,N6AMT1,NANOS1,NEDD4L,NRG3,NRP1,NTRK3,OLFM1,OSGIN2,OSTN,PAPPA2,PLXNA2,PLXNA4,POU4F2,PRKCQ,PSRC1,PTPRJ,RB1,RBBP7,RIMS2,RNF6,RO…
GO Biological Process	GO:0010642	negative regulation of platelet-derived growth factor receptor signaling pathway	92	6.861688e-5	8.853636e-1	9.623517e-3	3.195897e+0	5.006420e+0	16	1.781010e-3	5.691925e-3	306	5.046871e-3	1.000000e+0	2.128097e-1	2.967162e+0	2.359157e+0	7	16	2.559415e-3	4.375000e-1	MER41B,MER41B,MER41B,MER41B,MER41B,MER41B,MER41B,MER41B,MER41B,MER41B,MER41B,MER41B,MER41B,MER41B,MER41B,MER41B	APOD,MYOCD,PDGFRA,PTPN12,PTPN2,PTPRJ,SNCA
GO Biological Process	GO:0051452	intracellular pH reduction	93	6.909189e-5	8.914927e-1	9.585943e-3	2.679140e+0	7.838335e+0	21	2.788451e-3	7.470651e-3	1325	6.716583e-2	1.000000e+0	6.540685e-1	1.621803e+0	6.782576e+0	11	46	4.021938e-3	2.391304e-1	MER41B,MER41B,MER41B,MER41B,MER41B,MER41B,MER41B,MER41B,MER41B,MER41B,MER41B,MER41B,MER41B,MER41B,MER41B,MER41B,MER41B,MER41B,MER41B,MER41B,MER41B	ATP6V0A1,ATP6V0C,ATP6V0E2,ATP6V1B2,ATP6V1G1,ATP6V1H,CLIC4,DMXL1,DMXL2,RAB38,TTPA
GO Biological Process	GO:0045851	pH reduction	94	7.087422e-5	9.144901e-1	9.728618e-3	2.674167e+0	7.852912e+0	21	2.793636e-3	7.470651e-3	1423	7.650940e-2	1.000000e+0	6.937462e-1	1.587296e+0	6.930023e+0	11	47	4.021938e-3	2.340426e-1	MER41B,MER41B,MER41B,MER41B,MER41B,MER41B,MER41B,MER41B,MER41B,MER41B,MER41B,MER41B,MER41B,MER41B,MER41B,MER41B,MER41B,MER41B,MER41B,MER41B,MER41B	ATP6V0A1,ATP6V0C,ATP6V0E2,ATP6V1B2,ATP6V1G1,ATP6V1H,CLIC4,DMXL1,DMXL2,RAB38,TTPA
GO Biological Process	GO:0021920	regulation of transcription from RNA polymerase II promoter involved in spinal cord association neuron specification	95	7.449049e-5	9.611508e-1	1.011738e-2	1.862916e+1	2.147171e-1	4	7.638460e-5	1.422981e-3	2047	1.474473e-1	1.000000e+0	9.294150e-1	6.782084e+0	1.474473e-1	1	1	3.656307e-4	1.000000e+0	MER41B,MER41B,MER41B,MER41B	LBX1
GO Biological Process	GO:0016071	mRNA metabolic process	96	7.556928e-5	9.750704e-1	1.015698e-2	1.341655e+0	1.311812e+2	176	4.666711e-2	6.261117e-2	8540	9.749573e-1	1.000000e+0	1.000000e+0	8.268282e-1	9.554585e+1	79	648	2.888483e-2	1.219136e-1	MER41B,MER41B,MER41B,MER41B,MER41B,MER41B,MER41B,MER41B,MER41B,MER41B,MER41B,MER41B,MER41B,MER41B,MER41B,MER41B,MER41B,MER41B,MER41B,MER41B,MER41B,MER41B,MER41B,MER41B,MER41B,MER41B,MER41B,MER41B,MER41B,MER41B,MER41B,MER41B,MER41B,MER41B,MER41B,MER41B,MER41B,MER41B,MER41B,MER41B,MER41B,MER41B,MER41B,MER41B,MER41B,MER41B,MER41B,MER41B,MER41B,MER41B,MER41B,MER41B,MER41B,MER41B,MER41B,MER41B,MER41B,…	AFF2,AGO2,APP,CCAR1,CCRN4L,CELF2,CELF4,CELF5,CMTR2,CNOT11,CNOT6L,CPEB1,CTIF,CTNNBL1,DCP2,DDX17,DDX20,DDX6,DHX34,ECD,EIF4A3,EIF4B,EIF4E,ENSG00000265303,FMR1,GTF2H5,HBS1L,KHDRBS2,MAGOHB,MBNL2,METTL14,MOV10,MTPAP,NOVA1,NUDT16,PABPC1,PAPOLB,PCBP3,PNRC1,POLDIP3,POP4,PPIH,PRMT10,PRMT7,PRPF39,PSIP1,PTBP2,QKI,RAVER2,RBBP6,RBFOX1,RNGTT,RPL37A,RPL38,RPS15A,RPS3A,RSRC1,SFSWAP,SMN1,SMN2,SMU1,SNRNP48,SRRM1,SR…
GO Biological Process	GO:0030837	negative regulation of actin filament polymerization	97	7.893743e-5	1.000000e+0	1.050031e-2	2.363563e+0	1.100034e+1	26	3.913319e-3	9.249377e-3	842	3.130788e-2	1.000000e+0	4.797691e-1	1.769239e+0	6.782576e+0	12	46	4.387569e-3	2.608696e-1	MER41B,MER41B,MER41B,MER41B,MER41B,MER41B,MER41B,MER41B,MER41B,MER41B,MER41B,MER41B,MER41B,MER41B,MER41B,MER41B,MER41B,MER41B,MER41B,MER41B,MER41B,MER41B,MER41B,MER41B,MER41B,MER41B	ARFGEF1,CAPZA1,CAPZA3,CAPZB,EPS8,KANK1,LMOD3,PFN4,PRKCD,RDX,SLIT2,TMSB4Y
GO Biological Process	GO:0036295	cellular response to increased oxygen levels	98	7.953435e-5	1.000000e+0	1.047175e-2	4.267485e+0	2.577631e+0	11	9.169800e-4	3.913198e-3	4299	3.415903e-1	1.000000e+0	1.000000e+0	1.453304e+0	2.064262e+0	3	14	1.096892e-3	2.142857e-1	MER41B,MER41B,MER41B,MER41B,MER41B,MER41B,MER41B,MER41B,MER41B,MER41B,MER41B	ATG7,ATP6V1G1,FOXO1
GO Biological Process	GO:0016458	gene silencing	99	9.892700e-5	1.000000e+0	1.289349e-2	1.777095e+0	2.869852e+1	51	1.020936e-2	1.814301e-2	7855	8.506951e-1	1.000000e+0	1.000000e+0	8.335522e-1	2.639307e+1	22	179	8.043876e-3	1.229050e-1	MER41B,MER41B,MER41B,MER41B,MER41B,MER41B,MER41B,MER41B,MER41B,MER41B,MER41B,MER41B,MER41B,MER41B,MER41B,MER41B,MER41B,MER41B,MER41B,MER41B,MER41B,MER41B,MER41B,MER41B,MER41B,MER41B,MER41B,MER41B,MER41B,MER41B,MER41B,MER41B,MER41B,MER41B,MER41B,MER41B,MER41B,MER41B,MER41B,MER41B,MER41B,MER41B,MER41B,MER41B,MER41B,MER41B,MER41B,MER41B,MER41B,MER41B,MER41B	AGO2,ARID1A,CNOT11,CNOT6L,DDX17,DICER1,DROSHA,ERI1,EXD1,FKBP6,FMR1,HIST1H4I,HIST3H2A,LIMD1,MOV10,PABPC1,PIWIL1,PPM1D,SMAD2,SMAD3,SNIP1,UBR2
GO Biological Process	GO:0006402	mRNA catabolic process	100	1.015069e-4	1.000000e+0	1.309744e-2	1.696893e+0	3.476944e+1	59	1.236906e-2	2.098897e-2	7966	8.705817e-1	1.000000e+0	1.000000e+0	8.317650e-1	3.125883e+1	26	212	9.506399e-3	1.226415e-1	MER41B,MER41B,MER41B,MER41B,MER41B,MER41B,MER41B,MER41B,MER41B,MER41B,MER41B,MER41B,MER41B,MER41B,MER41B,MER41B,MER41B,MER41B,MER41B,MER41B,MER41B,MER41B,MER41B,MER41B,MER41B,MER41B,MER41B,MER41B,MER41B,MER41B,MER41B,MER41B,MER41B,MER41B,MER41B,MER41B,MER41B,MER41B,MER41B,MER41B,MER41B,MER41B,MER41B,MER41B,MER41B,MER41B,MER41B,MER41B,MER41B,MER41B,MER41B,MER41B,MER41B,MER41B,MER41B,MER41B,MER41B,…	CCRN4L,CNOT11,CNOT6L,CTIF,DCP2,DDX6,DHX34,EIF4A3,EIF4B,EIF4E,ENSG00000265303,HBS1L,MAGOHB,METTL14,MTPAP,NUDT16,PABPC1,PNRC1,RPL37A,RPL38,RPS15A,RPS3A,XRN1,ZFP36L1,ZFP36L2,ZHX2
GO Biological Process	GO:0070072	vacuolar proton-transporting V-type ATPase complex assembly	101	1.027901e-4	1.000000e+0	1.313169e-2	5.038750e+0	1.786157e+0	9	6.354170e-4	3.201708e-3	2689	1.731721e-1	1.000000e+0	8.309556e-1	2.034625e+0	1.474473e+0	3	10	1.096892e-3	3.000000e-1	MER41B,MER41B,MER41B,MER41B,MER41B,MER41B,MER41B,MER41B,MER41B	ATP6V0A1,DMXL1,DMXL2
GO Biological Process	GO:0006524	alanine catabolic process	102	1.044854e-4	1.000000e+0	1.321740e-2	8.331881e+0	7.201255e-1	6	2.561812e-4	2.134472e-3	2522	1.600858e-1	1.000000e+0	8.190274e-1	2.712834e+0	7.372365e-1	2	5	7.312614e-4	4.000000e-1	MER41B,MER41B,MER41B,MER41B,MER41B,MER41B	AGXT2,GPT2
GO Biological Process	GO:0051441	positive regulation of ubiquitin-protein ligase activity involved in meiotic cell cycle	103	1.057814e-4	1.000000e+0	1.325143e-2	3.414054e+1	8.787208e-2	3	3.126008e-5	1.067236e-3	2047	1.474473e-1	1.000000e+0	9.294150e-1	6.782084e+0	1.474473e-1	1	1	3.656307e-4	1.000000e+0	MER41B,MER41B,MER41B	MASTL
GO Biological Process	GO:0000289	nuclear-transcribed mRNA poly(A) tail shortening	104	1.087820e-4	1.000000e+0	1.349629e-2	2.946569e+0	5.769422e+0	17	2.052445e-3	6.047670e-3	3838	2.754404e-1	1.000000e+0	9.260051e-1	1.356417e+0	4.423419e+0	6	30	2.193784e-3	2.000000e-1	MER41B,MER41B,MER41B,MER41B,MER41B,MER41B,MER41B,MER41B,MER41B,MER41B,MER41B,MER41B,MER41B,MER41B,MER41B,MER41B,MER41B	CNOT11,CNOT6L,EIF4A3,EIF4B,EIF4E,PABPC1
GO Biological Process	GO:0044282	small molecule catabolic process	105	1.088159e-4	1.000000e+0	1.337192e-2	1.464832e+0	7.168060e+1	105	2.550003e-2	3.735326e-2	711	2.202471e-2	1.000000e+0	3.996974e-1	1.276628e+0	5.013208e+1	64	340	2.340037e-2	1.882353e-1	MER41B,MER41B,MER41B,MER41B,MER41B,MER41B,MER41B,MER41B,MER41B,MER41B,MER41B,MER41B,MER41B,MER41B,MER41B,MER41B,MER41B,MER41B,MER41B,MER41B,MER41B,MER41B,MER41B,MER41B,MER41B,MER41B,MER41B,MER41B,MER41B,MER41B,MER41B,MER41B,MER41B,MER41B,MER41B,MER41B,MER41B,MER41B,MER41B,MER41B,MER41B,MER41B,MER41B,MER41B,MER41B,MER41B,MER41B,MER41B,MER41B,MER41B,MER41B,MER41B,MER41B,MER41B,MER41B,MER41B,MER41B,…	ACAA1,ACAA2,ACBD5,ACMSD,ADH4,ADH5,AGXT2,AHCY,AKR1D1,ALDH7A1,ARG1,BCAT1,BLMH,CPT1C,CRYM,CTH,CYP24A1,CYP26A1,CYP26B1,CYP4F2,DDO,ECHDC1,EHHADH,ENO1,ENTPD1,ENTPD3,ENTPD6,FUT8,GCSH,GK5,GOT2,GPT2,HAAO,HAO1,HAO2,HGD,HK2,HSD17B10,IMPA2,KYNU,LPIN1,MCAT,MCCC1,MTRR,NOS2,NUDT16,NUDT19,NUDT7,NUDT9,OXCT1,PADI4,PAH,PCBD1,PEX2,PFKP,PGM2,PGM2L1,QDPR,SLC25A21,SLC27A2,SRD5A3,TAT,TDO2,TRERF1
GO Biological Process	GO:0021822	negative regulation of cell motility involved in cerebral cortex radial glia guided migration	106	1.090491e-4	1.000000e+0	1.327416e-2	1.686066e+1	2.372387e-1	4	8.439655e-5	1.422981e-3	2047	1.474473e-1	1.000000e+0	9.294150e-1	6.782084e+0	1.474473e-1	1	1	3.656307e-4	1.000000e+0	MER41B,MER41B,MER41B,MER41B	C16orf45
GO Biological Process	GO:0000278	mitotic cell cycle	107	1.184265e-4	1.000000e+0	1.428091e-2	1.289810e+0	1.666913e+2	215	5.929963e-2	7.648524e-2	5807	5.198235e-1	1.000000e+0	1.000000e+0	9.993629e-1	1.030657e+2	103	699	3.765996e-2	1.473534e-1	MER41B,MER41B,MER41B,MER41B,MER41B,MER41B,MER41B,MER41B,MER41B,MER41B,MER41B,MER41B,MER41B,MER41B,MER41B,MER41B,MER41B,MER41B,MER41B,MER41B,MER41B,MER41B,MER41B,MER41B,MER41B,MER41B,MER41B,MER41B,MER41B,MER41B,MER41B,MER41B,MER41B,MER41B,MER41B,MER41B,MER41B,MER41B,MER41B,MER41B,MER41B,MER41B,MER41B,MER41B,MER41B,MER41B,MER41B,MER41B,MER41B,MER41B,MER41B,MER41B,MER41B,MER41B,MER41B,MER41B,MER41B,…	ABCB1,ANAPC7,ANLN,BCAT1,BLM,CACUL1,CALM2,CDC7,CDK19,CENPA,CENPC,CEP135,CEP290,CETN2,CHFR,CIT,CNOT11,CNOT6L,CUL2,DYNC1H1,DYNC1I2,E2F7,ECT2,EIF4E,EPS8,FER,FGF10,FOXN3,HAUS1,HAUS5,HMGA2,HTT,ID2,ID4,INHBA,INO80,ITGB1,KDM8,KIF14,LCMT1,LPIN1,LZTS1,MAD1L1,MAP10,MASTL,MAX,MCPH1,MELK,MIS12,MYB,NABP1,NEDD1,NEK11,NEK6,NPM1,NUP133,NUP153,NUP160,PBK,PDCD6IP,PDS5B,PIAS1,PLK2,POLE4,POM121,PPM1D,PPP1R12A,PPP1R12…
GO Biological Process	GO:0051453	regulation of intracellular pH	108	1.217434e-4	1.000000e+0	1.454495e-2	1.951855e+0	1.946866e+1	38	6.925883e-3	1.351832e-2	1930	1.345294e-1	1.000000e+0	8.993953e-1	1.312661e+0	1.371260e+1	18	93	6.581353e-3	1.935484e-1	MER41B,MER41B,MER41B,MER41B,MER41B,MER41B,MER41B,MER41B,MER41B,MER41B,MER41B,MER41B,MER41B,MER41B,MER41B,MER41B,MER41B,MER41B,MER41B,MER41B,MER41B,MER41B,MER41B,MER41B,MER41B,MER41B,MER41B,MER41B,MER41B,MER41B,MER41B,MER41B,MER41B,MER41B,MER41B,MER41B,MER41B,MER41B	ATP6V0A1,ATP6V0C,ATP6V0E2,ATP6V1B2,ATP6V1G1,ATP6V1H,BCL2,CLIC4,DMXL1,DMXL2,RAB38,SLC26A7,SLC4A3,SLC4A4,SLC4A7,SLC9A7,SLC9A8,TTPA
GO Biological Process	GO:0051607	defense response to virus	109	1.220378e-4	1.000000e+0	1.444636e-2	1.796285e+0	2.672181e+1	48	9.506158e-3	1.707577e-2	4003	2.981976e-1	1.000000e+0	9.611900e-1	1.111189e+0	2.609817e+1	29	177	1.060329e-2	1.638418e-1	MER41B,MER41B,MER41B,MER41B,MER41B,MER41B,MER41B,MER41B,MER41B,MER41B,MER41B,MER41B,MER41B,MER41B,MER41B,MER41B,MER41B,MER41B,MER41B,MER41B,MER41B,MER41B,MER41B,MER41B,MER41B,MER41B,MER41B,MER41B,MER41B,MER41B,MER41B,MER41B,MER41B,MER41B,MER41B,MER41B,MER41B,MER41B,MER41B,MER41B,MER41B,MER41B,MER41B,MER41B,MER41B,MER41B,MER41B,MER41B	APOBEC3H,ATG7,BCL2,BNIP3,DDX17,DDX60,DEFA1,EXOC1,GPAM,HERC5,IFIT1B,IFIT3,IFNAR1,IFNAR2,IL10RB,IL12B,IRF2,ITCH,NLRP3,OPRK1,PLSCR1,PMAIP1,POLR3F,PRF1,PTPRC,RTP4,SERINC5,STAT1,ZMYND11
GO Biological Process	GO:0002283	neutrophil activation involved in immune response	110	1.238656e-4	1.000000e+0	1.452943e-2	1.411754e+0	8.783399e+1	124	3.124653e-2	4.411242e-2	2810	1.892372e-1	1.000000e+0	8.689422e-1	1.102089e+0	7.077470e+1	78	480	2.851920e-2	1.625000e-1	MER41B,MER41B,MER41B,MER41B,MER41B,MER41B,MER41B,MER41B,MER41B,MER41B,MER41B,MER41B,MER41B,MER41B,MER41B,MER41B,MER41B,MER41B,MER41B,MER41B,MER41B,MER41B,MER41B,MER41B,MER41B,MER41B,MER41B,MER41B,MER41B,MER41B,MER41B,MER41B,MER41B,MER41B,MER41B,MER41B,MER41B,MER41B,MER41B,MER41B,MER41B,MER41B,MER41B,MER41B,MER41B,MER41B,MER41B,MER41B,MER41B,MER41B,MER41B,MER41B,MER41B,MER41B,MER41B,MER41B,MER41B,…	ACAA1,ACTR10,ALOX5,ANPEP,ANXA2,ARG1,ASAH1,ATG7,ATP6AP2,ATP6V0A1,ATP6V0C,ATP8B4,B4GALT1,CANT1,CD14,CD47,CD93,CEACAM1,CEP290,COMMD9,CPNE3,CPPED1,CTSZ,DEFA1,DEFA4,DEGS1,DNAJC13,DSC1,DSG1,DYNC1H1,EEF1A1,ERP44,FCN1,FOLR3,FTH1,GGH,GOLGA7,GSDMD,HPSE,HRNR,HUWE1,IDH1,IQGAP2,LRMP,LTA4H,LTF,MME,NHLRC3,NME1-NME2,NME2,OLFM4,OSTF1,PGM2,PRKCD,PSAP,PSEN1,PSMD12,PSMD14,PSMD7,PTPRC,PTPRJ,PYGL,QSOX1,RAP1B,RNASET2,S…
GO Biological Process	GO:0006290	pyrimidine dimer repair	111	1.286948e-4	1.000000e+0	1.495990e-2	8.015346e+0	7.485641e-1	6	2.662982e-4	2.134472e-3	1940	1.353921e-1	1.000000e+0	9.004970e-1	2.260695e+0	1.327026e+0	3	9	1.096892e-3	3.333333e-1	MER41B,MER41B,MER41B,MER41B,MER41B,MER41B	DDB2,ERCC6,ERCC6-PGBD3
GO Biological Process	GO:0043312	neutrophil degranulation	112	1.289362e-4	1.000000e+0	1.485414e-2	1.412501e+0	8.707959e+1	123	3.097815e-2	4.375667e-2	2960	2.140506e-1	1.000000e+0	9.330726e-1	1.092511e+0	7.047981e+1	77	478	2.815356e-2	1.610879e-1	MER41B,MER41B,MER41B,MER41B,MER41B,MER41B,MER41B,MER41B,MER41B,MER41B,MER41B,MER41B,MER41B,MER41B,MER41B,MER41B,MER41B,MER41B,MER41B,MER41B,MER41B,MER41B,MER41B,MER41B,MER41B,MER41B,MER41B,MER41B,MER41B,MER41B,MER41B,MER41B,MER41B,MER41B,MER41B,MER41B,MER41B,MER41B,MER41B,MER41B,MER41B,MER41B,MER41B,MER41B,MER41B,MER41B,MER41B,MER41B,MER41B,MER41B,MER41B,MER41B,MER41B,MER41B,MER41B,MER41B,MER41B,…	ACAA1,ACTR10,ALOX5,ANPEP,ANXA2,ARG1,ASAH1,ATG7,ATP6AP2,ATP6V0A1,ATP6V0C,ATP8B4,B4GALT1,CANT1,CD14,CD47,CD93,CEACAM1,CEP290,COMMD9,CPNE3,CPPED1,CTSZ,DEFA1,DEFA4,DEGS1,DNAJC13,DSC1,DSG1,DYNC1H1,EEF1A1,ERP44,FCN1,FOLR3,FTH1,GGH,GOLGA7,GSDMD,HPSE,HRNR,HUWE1,IDH1,IQGAP2,LRMP,LTA4H,LTF,MME,NHLRC3,NME1-NME2,NME2,OLFM4,OSTF1,PGM2,PRKCD,PSAP,PSEN1,PSMD12,PSMD14,PSMD7,PTPRC,PTPRJ,PYGL,QSOX1,RAP1B,RNASET2,S…
GO Biological Process	GO:0005999	xylulose biosynthetic process	113	1.319503e-4	1.000000e+0	1.506686e-2	1.603724e+1	2.494195e-1	4	8.872982e-5	1.422981e-3	648	2.173393e-2	1.000000e+0	4.327668e-1	6.782084e+0	2.948946e-1	2	2	7.312614e-4	1.000000e+0	MER41B,MER41B,MER41B,MER41B	TALDO1,TKT
GO Biological Process	GO:0031124	mRNA 3'-end processing	114	1.356719e-4	1.000000e+0	1.535592e-2	2.282504e+0	1.139100e+1	26	4.052294e-3	9.249377e-3	5258	4.661405e-1	1.000000e+0	1.000000e+0	1.056948e+0	1.135344e+1	12	77	4.387569e-3	1.558442e-1	MER41B,MER41B,MER41B,MER41B,MER41B,MER41B,MER41B,MER41B,MER41B,MER41B,MER41B,MER41B,MER41B,MER41B,MER41B,MER41B,MER41B,MER41B,MER41B,MER41B,MER41B,MER41B,MER41B,MER41B,MER41B,MER41B	APP,EIF4A3,MAGOHB,MTPAP,PABPC1,PAPOLB,POLDIP3,SRRM1,SRSF2,SRSF5,THOC2,ZC3H3
GO Biological Process	GO:0034110	regulation of homotypic cell-cell adhesion	115	1.364296e-4	1.000000e+0	1.530740e-2	2.426177e+0	9.479934e+0	23	3.372442e-3	8.182142e-3	110	4.206846e-4	1.000000e+0	4.934630e-2	2.984117e+0	3.686183e+0	11	25	4.021938e-3	4.400000e-1	MER41B,MER41B,MER41B,MER41B,MER41B,MER41B,MER41B,MER41B,MER41B,MER41B,MER41B,MER41B,MER41B,MER41B,MER41B,MER41B,MER41B,MER41B,MER41B,MER41B,MER41B,MER41B,MER41B	ADAMTS18,ALOX12,C1QTNF1,CEACAM1,PRKCA,PRKCD,PRKCQ,RDX,SYK,TNFSF11,ZNF703
GO Biological Process	GO:0071391	cellular response to estrogen stimulus	116	1.402963e-4	1.000000e+0	1.560554e-2	3.292798e+0	4.251704e+0	14	1.512524e-3	4.980434e-3	352	6.893601e-3	1.000000e+0	2.526936e-1	3.130193e+0	1.916815e+0	6	13	2.193784e-3	4.615385e-1	MER41B,MER41B,MER41B,MER41B,MER41B,MER41B,MER41B,MER41B,MER41B,MER41B,MER41B,MER41B,MER41B,MER41B	BCAS3,ESR1,OCSTAMP,SERPINB9,SFRP1,TRIM24
GO Biological Process	GO:0000291	nuclear-transcribed mRNA catabolic process, exonucleolytic	117	1.414168e-4	1.000000e+0	1.559573e-2	3.290214e+0	4.255043e+0	14	1.513711e-3	4.980434e-3	8178	9.067617e-1	1.000000e+0	1.000000e+0	5.813215e-1	5.160656e+0	3	35	1.096892e-3	8.571429e-2	MER41B,MER41B,MER41B,MER41B,MER41B,MER41B,MER41B,MER41B,MER41B,MER41B,MER41B,MER41B,MER41B,MER41B	DCP2,DDX6,HBS1L
GO Biological Process	GO:0010631	epithelial cell migration	118	1.422828e-4	1.000000e+0	1.555826e-2	1.728962e+0	3.065422e+1	53	1.090510e-2	1.885450e-2	890	3.279401e-2	1.000000e+0	4.754395e-1	1.565096e+0	1.150089e+1	18	78	6.581353e-3	2.307692e-1	MER41B,MER41B,MER41B,MER41B,MER41B,MER41B,MER41B,MER41B,MER41B,MER41B,MER41B,MER41B,MER41B,MER41B,MER41B,MER41B,MER41B,MER41B,MER41B,MER41B,MER41B,MER41B,MER41B,MER41B,MER41B,MER41B,MER41B,MER41B,MER41B,MER41B,MER41B,MER41B,MER41B,MER41B,MER41B,MER41B,MER41B,MER41B,MER41B,MER41B,MER41B,MER41B,MER41B,MER41B,MER41B,MER41B,MER41B,MER41B,MER41B,MER41B,MER41B,MER41B,MER41B	ANLN,CXCL13,EMP2,FERMT1,FGF10,FGF2,ITGB1,KDR,KIT,NANOS1,NRP1,PLXND1,PRKX,PTK2,PTPN11,ROBO1,SCG2,SLIT2
GO Biological Process	GO:0006887	exocytosis	119	1.472220e-4	1.000000e+0	1.596307e-2	1.288048e+0	1.638138e+2	211	5.827599e-2	7.506226e-2	1644	1.036614e-1	1.000000e+0	8.135907e-1	1.112547e+0	1.123548e+2	125	762	4.570384e-2	1.640420e-1	MER41B,MER41B,MER41B,MER41B,MER41B,MER41B,MER41B,MER41B,MER41B,MER41B,MER41B,MER41B,MER41B,MER41B,MER41B,MER41B,MER41B,MER41B,MER41B,MER41B,MER41B,MER41B,MER41B,MER41B,MER41B,MER41B,MER41B,MER41B,MER41B,MER41B,MER41B,MER41B,MER41B,MER41B,MER41B,MER41B,MER41B,MER41B,MER41B,MER41B,MER41B,MER41B,MER41B,MER41B,MER41B,MER41B,MER41B,MER41B,MER41B,MER41B,MER41B,MER41B,MER41B,MER41B,MER41B,MER41B,MER41B,…	ABCC4,ACAA1,ACTR10,ALOX5,ANPEP,ANXA2,APOH,APP,ARFGEF1,ARG1,ASAH1,ATG7,ATP6AP2,ATP6V0A1,ATP6V0C,ATP8B4,B4GALT1,BLOC1S6,CANT1,CD14,CD47,CD93,CEACAM1,CEP290,CLEC3B,COMMD9,CPNE3,CPPED1,CTSZ,DEFA1,DEFA4,DEGS1,DNAJC13,DSC1,DSG1,DYNC1H1,EEF1A1,EGF,ERP44,EXOC1,EXOC2,EXOC4,EXOC6,EXOC8,F13A1,FCN1,FN1,FOLR3,FTH1,GGH,GOLGA7,GSDMD,HPSE,HRNR,HUWE1,IDH1,IGF1,IQGAP2,KIT,LAT,LRMP,LTA4H,LTF,MANF,MME,MMRN1,MRGPRX2,…
GO Biological Process	GO:0061582	intestinal epithelial cell migration	120	1.495582e-4	1.000000e+0	1.608125e-2	7.793787e+0	7.698440e-1	6	2.738684e-4	2.134472e-3	3408	2.731607e-1	1.000000e+0	1.000000e+0	3.391042e+0	2.948946e-1	1	2	3.656307e-4	5.000000e-1	MER41B,MER41B,MER41B,MER41B,MER41B,MER41B	PTPN11
GO Biological Process	GO:0006405	RNA export from nucleus	121	1.594511e-4	1.000000e+0	1.700329e-2	1.856575e+0	2.262230e+1	42	8.047775e-3	1.494130e-2	2820	1.930487e-1	1.000000e+0	8.833005e-1	1.213056e+0	1.813602e+1	22	123	8.043876e-3	1.788618e-1	MER41B,MER41B,MER41B,MER41B,MER41B,MER41B,MER41B,MER41B,MER41B,MER41B,MER41B,MER41B,MER41B,MER41B,MER41B,MER41B,MER41B,MER41B,MER41B,MER41B,MER41B,MER41B,MER41B,MER41B,MER41B,MER41B,MER41B,MER41B,MER41B,MER41B,MER41B,MER41B,MER41B,MER41B,MER41B,MER41B,MER41B,MER41B,MER41B,MER41B,MER41B,MER41B	EIF4A3,EIF4E,ENY2,HHEX,MAGOHB,NPM1,NUP133,NUP153,NUP160,NXT1,POLDIP3,POM121,POM121L12,RANBP3L,RGPD4,SEH1L,SRRM1,SRSF2,SRSF5,THOC2,XPOT,ZC3H3
GO Biological Process	GO:0032940	secretion by cell	122	1.656569e-4	1.000000e+0	1.752025e-2	1.241539e+0	2.206938e+2	274	7.851077e-2	9.747421e-2	712	2.203726e-2	1.000000e+0	3.993634e-1	1.158964e+0	1.397800e+2	162	948	5.923218e-2	1.708861e-1	MER41B,MER41B,MER41B,MER41B,MER41B,MER41B,MER41B,MER41B,MER41B,MER41B,MER41B,MER41B,MER41B,MER41B,MER41B,MER41B,MER41B,MER41B,MER41B,MER41B,MER41B,MER41B,MER41B,MER41B,MER41B,MER41B,MER41B,MER41B,MER41B,MER41B,MER41B,MER41B,MER41B,MER41B,MER41B,MER41B,MER41B,MER41B,MER41B,MER41B,MER41B,MER41B,MER41B,MER41B,MER41B,MER41B,MER41B,MER41B,MER41B,MER41B,MER41B,MER41B,MER41B,MER41B,MER41B,MER41B,MER41B,…	ABCA1,ABCC4,ACAA1,ACTR10,ADCYAP1,AGT,ALOX5,ANPEP,ANXA1,ANXA2,APOH,APP,ARFGAP3,ARFGEF1,ARG1,ASAH1,ATG7,ATP6AP2,ATP6V0A1,ATP6V0C,ATP8B4,B4GALT1,BLOC1S6,CANT1,CARD11,CARTPT,CBLN4,CCL19,CD14,CD47,CD93,CEACAM1,CEP290,CLEC3B,COMMD9,CPNE3,CPPED1,CTSZ,DEFA1,DEFA4,DEGS1,DNAJC13,DSC1,DSG1,DYNC1H1,EDN3,EEF1A1,EGF,ENSG00000198843,ERP44,EXOC1,EXOC2,EXOC4,EXOC6,EXOC8,F13A1,FCN1,FGF10,FGF7,FN1,FOLR3,FTH1,GATA3,…
GO Biological Process	GO:0010756	positive regulation of plasminogen activation	123	1.700602e-4	1.000000e+0	1.783973e-2	7.608638e+0	7.885774e-1	6	2.805327e-4	2.134472e-3	2982	2.175181e-1	1.000000e+0	9.411925e-1	2.260695e+0	8.846838e-1	2	6	7.312614e-4	3.333333e-1	MER41B,MER41B,MER41B,MER41B,MER41B,MER41B	CLEC3B,ENO1
GO Biological Process	GO:1903047	mitotic cell cycle process	124	1.706462e-4	1.000000e+0	1.775684e-2	1.299096e+0	1.501044e+2	195	5.339892e-2	6.937033e-2	5722	5.023328e-1	1.000000e+0	1.000000e+0	1.003579e+0	9.466117e+1	95	642	3.473492e-2	1.479751e-1	MER41B,MER41B,MER41B,MER41B,MER41B,MER41B,MER41B,MER41B,MER41B,MER41B,MER41B,MER41B,MER41B,MER41B,MER41B,MER41B,MER41B,MER41B,MER41B,MER41B,MER41B,MER41B,MER41B,MER41B,MER41B,MER41B,MER41B,MER41B,MER41B,MER41B,MER41B,MER41B,MER41B,MER41B,MER41B,MER41B,MER41B,MER41B,MER41B,MER41B,MER41B,MER41B,MER41B,MER41B,MER41B,MER41B,MER41B,MER41B,MER41B,MER41B,MER41B,MER41B,MER41B,MER41B,MER41B,MER41B,MER41B,…	ABCB1,ANAPC7,ANLN,BCAT1,BLM,CACUL1,CALM2,CDC7,CENPA,CENPC,CEP135,CEP290,CETN2,CHFR,CIT,CNOT11,CNOT6L,CUL2,DYNC1H1,DYNC1I2,E2F7,ECT2,EIF4E,EPS8,FGF10,FOXN3,HAUS1,HAUS5,HMGA2,HTT,ID2,ID4,INHBA,INO80,ITGB1,KDM8,KIF14,LCMT1,LPIN1,LZTS1,MAD1L1,MAP10,MASTL,MAX,MCPH1,MELK,MIS12,NABP1,NEDD1,NEK11,NEK6,NPM1,NUP133,NUP153,NUP160,PDCD6IP,PDS5B,PIAS1,PLK2,POLE4,POM121,PPM1D,PPP1R12A,PPP1R12B,PPP2R2D,PRIM2,PR…
GO Biological Process	GO:0030641	regulation of cellular pH	125	1.713730e-4	1.000000e+0	1.768981e-2	1.917780e+0	1.981458e+1	38	7.048944e-3	1.351832e-2	2767	1.776272e-1	1.000000e+0	8.283064e-1	1.258531e+0	1.430239e+1	18	97	6.581353e-3	1.855670e-1	MER41B,MER41B,MER41B,MER41B,MER41B,MER41B,MER41B,MER41B,MER41B,MER41B,MER41B,MER41B,MER41B,MER41B,MER41B,MER41B,MER41B,MER41B,MER41B,MER41B,MER41B,MER41B,MER41B,MER41B,MER41B,MER41B,MER41B,MER41B,MER41B,MER41B,MER41B,MER41B,MER41B,MER41B,MER41B,MER41B,MER41B,MER41B	ATP6V0A1,ATP6V0C,ATP6V0E2,ATP6V1B2,ATP6V1G1,ATP6V1H,BCL2,CLIC4,DMXL1,DMXL2,RAB38,SLC26A7,SLC4A3,SLC4A4,SLC4A7,SLC9A7,SLC9A8,TTPA
GO Biological Process	GO:0097213	regulation of lysosomal membrane permeability	126	1.785400e-4	1.000000e+0	1.828335e-2	1.480879e+1	2.701099e-1	4	9.609033e-5	1.422981e-3	3408	2.731607e-1	1.000000e+0	1.000000e+0	3.391042e+0	2.948946e-1	1	2	3.656307e-4	5.000000e-1	MER41B,MER41B,MER41B,MER41B	LAPTM4B
GO Biological Process	GO:0046642	negative regulation of alpha-beta T cell proliferation	127	1.796218e-4	1.000000e+0	1.824929e-2	6.163179e+0	1.135778e+0	7	4.040475e-4	2.490217e-3	2982	2.175181e-1	1.000000e+0	9.411925e-1	2.260695e+0	8.846838e-1	2	6	7.312614e-4	3.333333e-1	MER41B,MER41B,MER41B,MER41B,MER41B,MER41B,MER41B	ITCH,LGALS9
GO Biological Process	GO:0042119	neutrophil activation	128	1.921739e-4	1.000000e+0	1.937203e-2	1.391832e+0	9.052817e+1	126	3.220497e-2	4.482391e-2	2835	1.973475e-1	1.000000e+0	8.981922e-1	1.097919e+0	7.195428e+1	79	488	2.888483e-2	1.618852e-1	MER41B,MER41B,MER41B,MER41B,MER41B,MER41B,MER41B,MER41B,MER41B,MER41B,MER41B,MER41B,MER41B,MER41B,MER41B,MER41B,MER41B,MER41B,MER41B,MER41B,MER41B,MER41B,MER41B,MER41B,MER41B,MER41B,MER41B,MER41B,MER41B,MER41B,MER41B,MER41B,MER41B,MER41B,MER41B,MER41B,MER41B,MER41B,MER41B,MER41B,MER41B,MER41B,MER41B,MER41B,MER41B,MER41B,MER41B,MER41B,MER41B,MER41B,MER41B,MER41B,MER41B,MER41B,MER41B,MER41B,MER41B,…	ACAA1,ACTR10,ALOX5,ANPEP,ANXA2,ARG1,ASAH1,ATG7,ATP6AP2,ATP6V0A1,ATP6V0C,ATP8B4,B4GALT1,CANT1,CD14,CD47,CD93,CEACAM1,CEP290,COMMD9,CPNE3,CPPED1,CTSZ,DEFA1,DEFA4,DEGS1,DNAJC13,DSC1,DSG1,DYNC1H1,EEF1A1,ERP44,FCN1,FOLR3,FTH1,GGH,GOLGA7,GSDMD,HPSE,HRNR,HUWE1,IDH1,IQGAP2,LRMP,LTA4H,LTF,MME,NHLRC3,NME1-NME2,NME2,OLFM4,OSTF1,PGM2,PREX1,PRKCD,PSAP,PSEN1,PSMD12,PSMD14,PSMD7,PTPRC,PTPRJ,PYGL,QSOX1,RAP1B,RNA…
GO Biological Process	GO:0043488	regulation of mRNA stability	129	1.931686e-4	1.000000e+0	1.932135e-2	1.688078e+0	3.258143e+1	55	1.159069e-2	1.956599e-2	2647	1.639564e-1	1.000000e+0	7.992178e-1	1.212691e+0	2.226454e+1	27	151	9.872029e-3	1.788079e-1	MER41B,MER41B,MER41B,MER41B,MER41B,MER41B,MER41B,MER41B,MER41B,MER41B,MER41B,MER41B,MER41B,MER41B,MER41B,MER41B,MER41B,MER41B,MER41B,MER41B,MER41B,MER41B,MER41B,MER41B,MER41B,MER41B,MER41B,MER41B,MER41B,MER41B,MER41B,MER41B,MER41B,MER41B,MER41B,MER41B,MER41B,MER41B,MER41B,MER41B,MER41B,MER41B,MER41B,MER41B,MER41B,MER41B,MER41B,MER41B,MER41B,MER41B,MER41B,MER41B,MER41B,MER41B,MER41B	AXIN2,CCRN4L,CNOT6L,DAZ2,DCP2,FMR1,GDNF,IGF2BP1,METTL14,PABPC1,PRKCA,PRKCD,PSMC1,PSMD12,PSMD14,PSMD7,QKI,RBM24,RBM46,SERBP1,SYNCRIP,XPO1,XRN1,YTHDF3,YWHAZ,ZFP36L1,ZFP36L2
GO Biological Process	GO:0035519	protein K29-linked ubiquitination	130	1.970945e-4	1.000000e+0	1.956239e-2	6.068838e+0	1.153433e+0	7	4.103285e-4	2.490217e-3	2522	1.600858e-1	1.000000e+0	8.190274e-1	2.712834e+0	7.372365e-1	2	5	7.312614e-4	4.000000e-1	MER41B,MER41B,MER41B,MER41B,MER41B,MER41B,MER41B	ITCH,UBE2D4
GO Biological Process	GO:0036230	granulocyte activation	131	1.980182e-4	1.000000e+0	1.950404e-2	1.390758e+0	9.059805e+1	126	3.222983e-2	4.482391e-2	2958	2.139250e-1	1.000000e+0	9.331556e-1	1.091211e+0	7.239663e+1	79	491	2.888483e-2	1.608961e-1	MER41B,MER41B,MER41B,MER41B,MER41B,MER41B,MER41B,MER41B,MER41B,MER41B,MER41B,MER41B,MER41B,MER41B,MER41B,MER41B,MER41B,MER41B,MER41B,MER41B,MER41B,MER41B,MER41B,MER41B,MER41B,MER41B,MER41B,MER41B,MER41B,MER41B,MER41B,MER41B,MER41B,MER41B,MER41B,MER41B,MER41B,MER41B,MER41B,MER41B,MER41B,MER41B,MER41B,MER41B,MER41B,MER41B,MER41B,MER41B,MER41B,MER41B,MER41B,MER41B,MER41B,MER41B,MER41B,MER41B,MER41B,…	ACAA1,ACTR10,ALOX5,ANPEP,ANXA2,ARG1,ASAH1,ATG7,ATP6AP2,ATP6V0A1,ATP6V0C,ATP8B4,B4GALT1,CANT1,CD14,CD47,CD93,CEACAM1,CEP290,COMMD9,CPNE3,CPPED1,CTSZ,DEFA1,DEFA4,DEGS1,DNAJC13,DSC1,DSG1,DYNC1H1,EEF1A1,ERP44,FCN1,FOLR3,FTH1,GGH,GOLGA7,GSDMD,HPSE,HRNR,HUWE1,IDH1,IQGAP2,LRMP,LTA4H,LTF,MME,NHLRC3,NME1-NME2,NME2,OLFM4,OSTF1,PGM2,PREX1,PRKCD,PSAP,PSEN1,PSMD12,PSMD14,PSMD7,PTPRC,PTPRJ,PYGL,QSOX1,RAP1B,RNA…
GO Biological Process	GO:1903452	positive regulation of G1 to G0 transition	132	2.094723e-4	1.000000e+0	2.047592e-2	9.574234e+0	5.222350e-1	5	1.857826e-4	1.778726e-3	2047	1.474473e-1	1.000000e+0	9.294150e-1	6.782084e+0	1.474473e-1	1	1	3.656307e-4	1.000000e+0	MER41B,MER41B,MER41B,MER41B,MER41B	RAB11FIP4
GO Biological Process	GO:0032528	microvillus organization	133	2.119822e-4	1.000000e+0	2.056546e-2	2.686904e+0	6.699159e+0	18	2.383194e-3	6.403415e-3	88	1.418599e-4	1.000000e+0	2.080021e-2	4.173590e+0	1.916815e+0	8	13	2.925046e-3	6.153846e-1	MER41B,MER41B,MER41B,MER41B,MER41B,MER41B,MER41B,MER41B,MER41B,MER41B,MER41B,MER41B,MER41B,MER41B,MER41B,MER41B,MER41B,MER41B	EZR,FXYD5,GLDN,KLF5,PTPN11,RAP2A,RAPGEF2,RDX
GO Biological Process	GO:0060373	regulation of ventricular cardiac muscle cell membrane depolarization	134	2.208711e-4	1.000000e+0	2.126791e-2	4.540297e+0	1.982249e+0	9	7.051757e-4	3.201708e-3	1017	4.522119e-2	1.000000e+0	5.737355e-1	3.391042e+0	8.846838e-1	3	6	1.096892e-3	5.000000e-1	MER41B,MER41B,MER41B,MER41B,MER41B,MER41B,MER41B,MER41B,MER41B	CAV3,GJA5,GPD1L
GO Biological Process	GO:0010543	regulation of platelet activation	135	2.325454e-4	1.000000e+0	2.222617e-2	2.335530e+0	9.847873e+0	23	3.503334e-3	8.182142e-3	929	3.736438e-2	1.000000e+0	5.189587e-1	1.907461e+0	4.718314e+0	9	32	3.290676e-3	2.812500e-1	MER41B,MER41B,MER41B,MER41B,MER41B,MER41B,MER41B,MER41B,MER41B,MER41B,MER41B,MER41B,MER41B,MER41B,MER41B,MER41B,MER41B,MER41B,MER41B,MER41B,MER41B,MER41B,MER41B	ADAMTS18,ALOX12,C1QTNF1,CEACAM1,PDGFRA,PRKCA,PRKCD,PRKCQ,SYK
GO Biological Process	GO:0006413	translational initiation	136	2.334829e-4	1.000000e+0	2.215169e-2	1.837162e+0	2.231703e+1	41	7.939177e-3	1.458556e-2	8408	9.494347e-1	1.000000e+0	1.000000e+0	7.064671e-1	2.123241e+1	15	144	5.484461e-3	1.041667e-1	MER41B,MER41B,MER41B,MER41B,MER41B,MER41B,MER41B,MER41B,MER41B,MER41B,MER41B,MER41B,MER41B,MER41B,MER41B,MER41B,MER41B,MER41B,MER41B,MER41B,MER41B,MER41B,MER41B,MER41B,MER41B,MER41B,MER41B,MER41B,MER41B,MER41B,MER41B,MER41B,MER41B,MER41B,MER41B,MER41B,MER41B,MER41B,MER41B,MER41B,MER41B	AGO2,DDX3Y,EIF1,EIF1B,EIF2S1,EIF3J,EIF4B,EIF4E,EIF4H,PABPC1,RPL37A,RPL38,RPS15A,RPS3A,YAE1D1
GO Biological Process	GO:0006406	mRNA export from nucleus	137	2.395049e-4	1.000000e+0	2.255717e-2	1.987085e+0	1.660724e+1	33	5.907948e-3	1.173959e-2	4950	3.939090e-1	1.000000e+0	1.000000e+0	1.087693e+0	1.562941e+1	17	106	6.215722e-3	1.603774e-1	MER41B,MER41B,MER41B,MER41B,MER41B,MER41B,MER41B,MER41B,MER41B,MER41B,MER41B,MER41B,MER41B,MER41B,MER41B,MER41B,MER41B,MER41B,MER41B,MER41B,MER41B,MER41B,MER41B,MER41B,MER41B,MER41B,MER41B,MER41B,MER41B,MER41B,MER41B,MER41B,MER41B	EIF4A3,EIF4E,ENY2,HHEX,MAGOHB,NUP133,NUP153,NUP160,NXT1,POLDIP3,POM121,SEH1L,SRRM1,SRSF2,SRSF5,THOC2,ZC3H3
GO Biological Process	GO:0047496	vesicle transport along microtubule	138	2.688656e-4	1.000000e+0	2.513893e-2	2.483012e+0	8.054733e+0	20	2.865433e-3	7.114906e-3	2666	1.691135e-1	1.000000e+0	8.184814e-1	1.466397e+0	5.455550e+0	8	37	2.925046e-3	2.162162e-1	MER41B,MER41B,MER41B,MER41B,MER41B,MER41B,MER41B,MER41B,MER41B,MER41B,MER41B,MER41B,MER41B,MER41B,MER41B,MER41B,MER41B,MER41B,MER41B,MER41B	AP3B1,AP3B2,BLOC1S6,DTNBP1,DYNC1H1,HTT,KIF13A,SYBU
GO Biological Process	GO:0045321	leukocyte activation	139	2.688834e-4	1.000000e+0	2.495973e-2	1.246102e+0	1.998231e+2	249	7.108611e-2	8.858058e-2	341	6.532254e-3	1.000000e+0	2.471721e-1	1.206052e+0	1.276894e+2	154	866	5.630713e-2	1.778291e-1	MER41B,MER41B,MER41B,MER41B,MER41B,MER41B,MER41B,MER41B,MER41B,MER41B,MER41B,MER41B,MER41B,MER41B,MER41B,MER41B,MER41B,MER41B,MER41B,MER41B,MER41B,MER41B,MER41B,MER41B,MER41B,MER41B,MER41B,MER41B,MER41B,MER41B,MER41B,MER41B,MER41B,MER41B,MER41B,MER41B,MER41B,MER41B,MER41B,MER41B,MER41B,MER41B,MER41B,MER41B,MER41B,MER41B,MER41B,MER41B,MER41B,MER41B,MER41B,MER41B,MER41B,MER41B,MER41B,MER41B,MER41B,…	ACAA1,ACTR10,ADAM9,ALOX5,ANPEP,ANXA1,ANXA2,ARG1,ASAH1,ATG7,ATP6AP2,ATP6V0A1,ATP6V0C,ATP8B4,B4GALT1,BCL2,BLNK,CANT1,CARD11,CCL19,CCL21,CD14,CD180,CD1D,CD47,CD93,CEACAM1,CEP290,CHD7,COMMD9,CPNE3,CPPED1,CRTC3,CSF1,CTSZ,CXCR5,CYLD,CYP26B1,DCSTAMP,DEFA1,DEFA4,DEGS1,DHRS2,DNAJC13,DSC1,DSG1,DYNC1H1,EEF1A1,EOMES,ERP44,EXO1,FCN1,FOLR3,FTH1,FZD5,FZD9,GATA3,GGH,GLI3,GOLGA7,GON4L,GSDMD,HDAC9,HHEX,HPRT1,HPSE,…
GO Biological Process	GO:0042445	hormone metabolic process	140	2.743974e-4	1.000000e+0	2.528964e-2	1.544389e+0	4.726787e+1	73	1.681532e-2	2.596941e-2	558	1.592042e-2	1.000000e+0	3.681383e-1	1.427807e+0	2.521349e+1	36	171	1.316271e-2	2.105263e-1	MER41B,MER41B,MER41B,MER41B,MER41B,MER41B,MER41B,MER41B,MER41B,MER41B,MER41B,MER41B,MER41B,MER41B,MER41B,MER41B,MER41B,MER41B,MER41B,MER41B,MER41B,MER41B,MER41B,MER41B,MER41B,MER41B,MER41B,MER41B,MER41B,MER41B,MER41B,MER41B,MER41B,MER41B,MER41B,MER41B,MER41B,MER41B,MER41B,MER41B,MER41B,MER41B,MER41B,MER41B,MER41B,MER41B,MER41B,MER41B,MER41B,MER41B,MER41B,MER41B,MER41B,MER41B,MER41B,MER41B,MER41B,…	ADH4,AGT,AKR1D1,ALDH8A1,ALDH9A1,ASMT,ATP6AP2,BACE2,C9orf3,CHST8,CRYM,CTSZ,CYP26A1,CYP26B1,DDO,DHRS2,DIO2,ECE1,ENPEP,ESR1,FDX1,FOXE1,FSHB,HSD17B11,HSD17B2,HSD17B7,MME,NGF,PCSK5,PDGFRA,PRLHR,PTPN11,RPE65,SCPEP1,SPP1,SRD5A3
GO Biological Process	GO:0043487	regulation of RNA stability	141	2.773780e-4	1.000000e+0	2.538304e-2	1.645908e+0	3.463133e+1	57	1.231993e-2	2.027748e-2	2809	1.889391e-1	1.000000e+0	8.678822e-1	1.186865e+0	2.359157e+1	28	160	1.023766e-2	1.750000e-1	MER41B,MER41B,MER41B,MER41B,MER41B,MER41B,MER41B,MER41B,MER41B,MER41B,MER41B,MER41B,MER41B,MER41B,MER41B,MER41B,MER41B,MER41B,MER41B,MER41B,MER41B,MER41B,MER41B,MER41B,MER41B,MER41B,MER41B,MER41B,MER41B,MER41B,MER41B,MER41B,MER41B,MER41B,MER41B,MER41B,MER41B,MER41B,MER41B,MER41B,MER41B,MER41B,MER41B,MER41B,MER41B,MER41B,MER41B,MER41B,MER41B,MER41B,MER41B,MER41B,MER41B,MER41B,MER41B,MER41B,MER41B	AXIN2,CCRN4L,CNOT6L,DAZ2,DCP2,FMR1,GDNF,IGF2BP1,METTL14,NAF1,PABPC1,PRKCA,PRKCD,PSMC1,PSMD12,PSMD14,PSMD7,QKI,RBM24,RBM46,SERBP1,SYNCRIP,XPO1,XRN1,YTHDF3,YWHAZ,ZFP36L1,ZFP36L2
GO Biological Process	GO:0001553	luteinization	142	2.822619e-4	1.000000e+0	2.564807e-2	3.677561e+0	2.991113e+0	11	1.064074e-3	3.913198e-3	4174	3.347290e-1	1.000000e+0	1.000000e+0	1.695521e+0	1.179578e+0	2	8	7.312614e-4	2.500000e-1	MER41B,MER41B,MER41B,MER41B,MER41B,MER41B,MER41B,MER41B,MER41B,MER41B,MER41B	INHBA,PDGFRA
GO Biological Process	GO:0033129	positive regulation of histone phosphorylation	143	2.897537e-4	1.000000e+0	2.614470e-2	4.372875e+0	2.058143e+0	9	7.321745e-4	3.201708e-3	1571	1.009293e-1	1.000000e+0	8.289566e-1	2.543282e+0	1.179578e+0	3	8	1.096892e-3	3.750000e-1	MER41B,MER41B,MER41B,MER41B,MER41B,MER41B,MER41B,MER41B,MER41B	FMR1,IL1B,RPS6KA4
GO Biological Process	GO:0090132	epithelium migration	144	2.961366e-4	1.000000e+0	2.653507e-2	1.675493e+0	3.163248e+1	53	1.125310e-2	1.885450e-2	958	4.118741e-2	1.000000e+0	5.547402e-1	1.525969e+0	1.179578e+1	18	80	6.581353e-3	2.250000e-1	MER41B,MER41B,MER41B,MER41B,MER41B,MER41B,MER41B,MER41B,MER41B,MER41B,MER41B,MER41B,MER41B,MER41B,MER41B,MER41B,MER41B,MER41B,MER41B,MER41B,MER41B,MER41B,MER41B,MER41B,MER41B,MER41B,MER41B,MER41B,MER41B,MER41B,MER41B,MER41B,MER41B,MER41B,MER41B,MER41B,MER41B,MER41B,MER41B,MER41B,MER41B,MER41B,MER41B,MER41B,MER41B,MER41B,MER41B,MER41B,MER41B,MER41B,MER41B,MER41B,MER41B	ANLN,CXCL13,EMP2,FERMT1,FGF10,FGF2,ITGB1,KDR,KIT,NANOS1,NRP1,PLXND1,PRKX,PTK2,PTPN11,ROBO1,SCG2,SLIT2
GO Biological Process	GO:0060491	regulation of cell projection assembly	145	2.964311e-4	1.000000e+0	2.637828e-2	1.503308e+0	5.388119e+1	81	1.916798e-2	2.881537e-2	102	2.897825e-4	1.000000e+0	3.665749e-2	1.740140e+0	2.241199e+1	39	152	1.425960e-2	2.565789e-1	MER41B,MER41B,MER41B,MER41B,MER41B,MER41B,MER41B,MER41B,MER41B,MER41B,MER41B,MER41B,MER41B,MER41B,MER41B,MER41B,MER41B,MER41B,MER41B,MER41B,MER41B,MER41B,MER41B,MER41B,MER41B,MER41B,MER41B,MER41B,MER41B,MER41B,MER41B,MER41B,MER41B,MER41B,MER41B,MER41B,MER41B,MER41B,MER41B,MER41B,MER41B,MER41B,MER41B,MER41B,MER41B,MER41B,MER41B,MER41B,MER41B,MER41B,MER41B,MER41B,MER41B,MER41B,MER41B,MER41B,MER41B,…	ANLN,ARF6,AUTS2,BCAS3,CAPZB,CCL19,CCL21,CDC42EP3,CEP135,COBL,CYLD,DPYSL3,EPS8L2,FAM110C,FAM154A,FAM98A,FER,FMR1,GAP43,GPM6A,HTT,KANK1,KIT,KLF5,MYO10,NEURL1,NRP1,PODXL,PRKCD,RCC2,RDX,SEPT7,SH3YL1,SLIT2,TBC1D7,TENM2,TRPM2,WAS,ZMYND8
GO Biological Process	GO:0019918	peptidyl-arginine methylation, to symmetrical-dimethyl arginine	146	3.067233e-4	1.000000e+0	2.710720e-2	1.282881e+1	3.117982e-1	4	1.109208e-4	1.422981e-3	1653	1.061980e-1	1.000000e+0	8.289612e-1	3.391042e+0	5.897892e-1	2	4	7.312614e-4	5.000000e-1	MER41B,MER41B,MER41B,MER41B	PRMT10,PRMT7
GO Biological Process	GO:0051496	positive regulation of stress fiber assembly	147	3.112611e-4	1.000000e+0	2.732110e-2	2.060745e+0	1.407258e+1	29	5.006254e-3	1.031661e-2	3248	2.498981e-1	1.000000e+0	9.927448e-1	1.298697e+0	6.930023e+0	9	47	3.290676e-3	1.914894e-1	MER41B,MER41B,MER41B,MER41B,MER41B,MER41B,MER41B,MER41B,MER41B,MER41B,MER41B,MER41B,MER41B,MER41B,MER41B,MER41B,MER41B,MER41B,MER41B,MER41B,MER41B,MER41B,MER41B,MER41B,MER41B,MER41B,MER41B,MER41B,MER41B	ARHGEF5,LIMK1,NOX4,NRP1,S100A10,SDC4,SFRP1,SH3PXD2B,SMAD3
GO Biological Process	GO:0018106	peptidyl-histidine phosphorylation	148	3.128809e-4	1.000000e+0	2.727772e-2	2.355150e+1	1.273804e-1	3	4.531499e-5	1.067236e-3	648	2.173393e-2	1.000000e+0	4.327668e-1	6.782084e+0	2.948946e-1	2	2	7.312614e-4	1.000000e+0	MER41B,MER41B,MER41B	NME1-NME2,NME2
GO Biological Process	GO:0070071	proton-transporting two-sector ATPase complex assembly	149	3.248908e-4	1.000000e+0	2.813467e-2	4.303699e+0	2.091224e+0	9	7.439431e-4	3.201708e-3	4299	3.415903e-1	1.000000e+0	1.000000e+0	1.453304e+0	2.064262e+0	3	14	1.096892e-3	2.142857e-1	MER41B,MER41B,MER41B,MER41B,MER41B,MER41B,MER41B,MER41B,MER41B	ATP6V0A1,DMXL1,DMXL2
GO Biological Process	GO:0031587	positive regulation of inositol 1,4,5-trisphosphate-sensitive calcium-release channel activity	150	3.479494e-4	1.000000e+0	2.993061e-2	8.563103e+0	5.839005e-1	5	2.077198e-4	1.778726e-3	4472	3.803427e-1	1.000000e+0	1.000000e+0	2.260695e+0	4.423419e-1	1	3	3.656307e-4	3.333333e-1	MER41B,MER41B,MER41B,MER41B,MER41B	HTT
GO Biological Process	GO:2000587	negative regulation of platelet-derived growth factor receptor-beta signaling pathway	151	3.523646e-4	1.000000e+0	3.010967e-2	3.873818e+0	2.581433e+0	10	9.183325e-4	3.557453e-3	609	2.009253e-2	1.000000e+0	4.257043e-1	3.391042e+0	1.179578e+0	4	8	1.462523e-3	5.000000e-1	MER41B,MER41B,MER41B,MER41B,MER41B,MER41B,MER41B,MER41B,MER41B,MER41B	MYOCD,PDGFRA,PTPN12,PTPN2
GO Biological Process	GO:1902617	response to fluoride	152	3.555608e-4	1.000000e+0	3.018290e-2	4.249762e+0	2.117766e+0	9	7.533852e-4	3.201708e-3	2522	1.600858e-1	1.000000e+0	8.190274e-1	2.712834e+0	7.372365e-1	2	5	7.312614e-4	4.000000e-1	MER41B,MER41B,MER41B,MER41B,MER41B,MER41B,MER41B,MER41B,MER41B	ATG7,FOXO1
GO Biological Process	GO:1903917	positive regulation of endoplasmic reticulum stress-induced eIF2 alpha dephosphorylation	153	3.623970e-4	1.000000e+0	3.056215e-2	7.360702e+1	2.717132e-2	2	9.666069e-6	7.114906e-4	2047	1.474473e-1	1.000000e+0	9.294150e-1	6.782084e+0	1.474473e-1	1	1	3.656307e-4	1.000000e+0	MER41B,MER41B	PPP1R15A
GO Biological Process	GO:0002446	neutrophil mediated immunity	154	3.738852e-4	1.000000e+0	3.132624e-2	1.373488e+0	8.955303e+1	123	3.185807e-2	4.375667e-2	3994	2.947312e-1	1.000000e+0	9.521574e-1	1.063585e+0	7.239663e+1	77	491	2.815356e-2	1.568228e-1	MER41B,MER41B,MER41B,MER41B,MER41B,MER41B,MER41B,MER41B,MER41B,MER41B,MER41B,MER41B,MER41B,MER41B,MER41B,MER41B,MER41B,MER41B,MER41B,MER41B,MER41B,MER41B,MER41B,MER41B,MER41B,MER41B,MER41B,MER41B,MER41B,MER41B,MER41B,MER41B,MER41B,MER41B,MER41B,MER41B,MER41B,MER41B,MER41B,MER41B,MER41B,MER41B,MER41B,MER41B,MER41B,MER41B,MER41B,MER41B,MER41B,MER41B,MER41B,MER41B,MER41B,MER41B,MER41B,MER41B,MER41B,…	ACAA1,ACTR10,ALOX5,ANPEP,ANXA2,ARG1,ASAH1,ATG7,ATP6AP2,ATP6V0A1,ATP6V0C,ATP8B4,B4GALT1,CANT1,CD14,CD47,CD93,CEACAM1,CEP290,COMMD9,CPNE3,CPPED1,CTSZ,DEFA1,DEFA4,DEGS1,DNAJC13,DSC1,DSG1,DYNC1H1,EEF1A1,ERP44,FCN1,FOLR3,FTH1,GGH,GOLGA7,GSDMD,HPSE,HRNR,HUWE1,IDH1,IQGAP2,LRMP,LTA4H,LTF,MME,NHLRC3,NME1-NME2,NME2,OLFM4,OSTF1,PGM2,PRKCD,PSAP,PSEN1,PSMD12,PSMD14,PSMD7,PTPRC,PTPRJ,PYGL,QSOX1,RAP1B,RNASET2,S…
GO Biological Process	GO:0016081	synaptic vesicle docking	155	3.839070e-4	1.000000e+0	3.195840e-2	5.425943e+0	1.290098e+0	7	4.589464e-4	2.490217e-3	1571	1.009293e-1	1.000000e+0	8.289566e-1	2.543282e+0	1.179578e+0	3	8	1.096892e-3	3.750000e-1	MER41B,MER41B,MER41B,MER41B,MER41B,MER41B,MER41B	BLOC1S6,SNAP25,STX3
GO Biological Process	GO:0051902	negative regulation of mitochondrial depolarization	156	3.896041e-4	1.000000e+0	3.222475e-2	5.412399e+0	1.293327e+0	7	4.600948e-4	2.490217e-3	1017	4.522119e-2	1.000000e+0	5.737355e-1	3.391042e+0	8.846838e-1	3	6	1.096892e-3	5.000000e-1	MER41B,MER41B,MER41B,MER41B,MER41B,MER41B,MER41B	BCL2,FZD9,IFI6
GO Biological Process	GO:0002667	regulation of T cell anergy	157	3.921570e-4	1.000000e+0	3.222931e-2	5.406404e+0	1.294761e+0	7	4.606051e-4	2.490217e-3	2982	2.175181e-1	1.000000e+0	9.411925e-1	2.260695e+0	8.846838e-1	2	6	7.312614e-4	3.333333e-1	MER41B,MER41B,MER41B,MER41B,MER41B,MER41B,MER41B	ITCH,PHLPP1
GO Biological Process	GO:0001991	regulation of systemic arterial blood pressure by circulatory renin-angiotensin	158	3.923722e-4	1.000000e+0	3.204290e-2	2.728744e+0	5.863504e+0	16	2.085914e-3	5.691925e-3	119	5.376776e-4	1.000000e+0	5.829961e-2	3.617112e+0	2.211710e+0	8	15	2.925046e-3	5.333333e-1	MER41B,MER41B,MER41B,MER41B,MER41B,MER41B,MER41B,MER41B,MER41B,MER41B,MER41B,MER41B,MER41B,MER41B,MER41B,MER41B	AGT,ATP6AP2,C9orf3,CTSZ,ECE1,ENPEP,MME,PCSK5
GO Biological Process	GO:0090330	regulation of platelet aggregation	159	4.180355e-4	1.000000e+0	3.392398e-2	2.617777e+0	6.494059e+0	17	2.310231e-3	6.047670e-3	209	2.418870e-3	1.000000e+0	1.493334e-1	3.014260e+0	2.654051e+0	8	18	2.925046e-3	4.444444e-1	MER41B,MER41B,MER41B,MER41B,MER41B,MER41B,MER41B,MER41B,MER41B,MER41B,MER41B,MER41B,MER41B,MER41B,MER41B,MER41B,MER41B	ADAMTS18,ALOX12,C1QTNF1,CEACAM1,PRKCA,PRKCD,PRKCQ,SYK
GO Biological Process	GO:0002448	mast cell mediated immunity	160	4.206636e-4	1.000000e+0	3.392389e-2	2.820145e+0	5.318876e+0	15	1.892165e-3	5.336179e-3	209	2.418870e-3	1.000000e+0	1.493334e-1	3.014260e+0	2.654051e+0	8	18	2.925046e-3	4.444444e-1	MER41B,MER41B,MER41B,MER41B,MER41B,MER41B,MER41B,MER41B,MER41B,MER41B,MER41B,MER41B,MER41B,MER41B,MER41B	KIT,LAT,MRGPRX2,NR4A3,PIK3CD,PIK3CG,SERPINB9,SNAP23
GO Biological Process	GO:0098542	defense response to other organism	161	4.245079e-4	1.000000e+0	3.402128e-2	1.436185e+0	6.614745e+1	95	2.353164e-2	3.379580e-2	6323	5.877496e-1	1.000000e+0	1.000000e+0	9.805423e-1	6.119063e+1	60	415	2.193784e-2	1.445783e-1	MER41B,MER41B,MER41B,MER41B,MER41B,MER41B,MER41B,MER41B,MER41B,MER41B,MER41B,MER41B,MER41B,MER41B,MER41B,MER41B,MER41B,MER41B,MER41B,MER41B,MER41B,MER41B,MER41B,MER41B,MER41B,MER41B,MER41B,MER41B,MER41B,MER41B,MER41B,MER41B,MER41B,MER41B,MER41B,MER41B,MER41B,MER41B,MER41B,MER41B,MER41B,MER41B,MER41B,MER41B,MER41B,MER41B,MER41B,MER41B,MER41B,MER41B,MER41B,MER41B,MER41B,MER41B,MER41B,MER41B,MER41B,…	ADAMTS5,APOBEC3H,ARG1,ATG7,BCL2,BNIP3,C10orf99,CALCOCO2,CXCL13,DCD,DDX17,DDX60,DEFA1,DEFA4,DROSHA,ENSG00000259680,EXOC1,FCN2,GPAM,GSDMD,HERC5,HIST1H2BJ,IFIT1B,IFIT3,IFNAR1,IFNAR2,IGLL1,IGLL5,IL10RB,IL12B,IL6R,IRF2,ITCH,LBP,LTF,LYZL1,LYZL4,NLRP1,NLRP3,NOS2,NR1H4,OPRK1,PLSCR1,PMAIP1,POLR3F,PRF1,PRKCD,PTPRC,RAG2,RBPJ,RIPK2,RTP4,SEH1L,SERINC5,SFTPD,SPACA1,STAT1,SYK,TLR5,ZMYND11
GO Biological Process	GO:0019068	virion assembly	162	4.304940e-4	1.000000e+0	3.428805e-2	2.813737e+0	5.330989e+0	15	1.896474e-3	5.336179e-3	8243	9.166245e-1	1.000000e+0	1.000000e+0	5.651737e-1	5.308103e+0	3	36	1.096892e-3	8.333333e-2	MER41B,MER41B,MER41B,MER41B,MER41B,MER41B,MER41B,MER41B,MER41B,MER41B,MER41B,MER41B,MER41B,MER41B,MER41B	DDX6,PDCD6IP,USP6NL
GO Biological Process	GO:0044764	multi-organism cellular process	163	4.307189e-4	1.000000e+0	3.409550e-2	1.296296e+0	1.334571e+2	173	4.747675e-2	6.154393e-2	8651	9.936087e-1	1.000000e+0	1.000000e+0	7.784468e-1	9.377648e+1	73	636	2.669104e-2	1.147799e-1	MER41B,MER41B,MER41B,MER41B,MER41B,MER41B,MER41B,MER41B,MER41B,MER41B,MER41B,MER41B,MER41B,MER41B,MER41B,MER41B,MER41B,MER41B,MER41B,MER41B,MER41B,MER41B,MER41B,MER41B,MER41B,MER41B,MER41B,MER41B,MER41B,MER41B,MER41B,MER41B,MER41B,MER41B,MER41B,MER41B,MER41B,MER41B,MER41B,MER41B,MER41B,MER41B,MER41B,MER41B,MER41B,MER41B,MER41B,MER41B,MER41B,MER41B,MER41B,MER41B,MER41B,MER41B,MER41B,MER41B,MER41B,…	ANPEP,ATG7,ATP6V0C,BICD1,BNIP3,CALCOCO2,CCNT2,CD1D,CD93,CENPA,CFLAR,CHD6,CRTC3,CTBP2,CUL2,DDX6,DEFA1,DYNC1I2,EGFR,EIF4E,EIF4H,EXOC1,FMR1,GSDMD,HLA-DRA,IPO5,ITCH,ITGB1,KDR,KPNA2,KPNA5,MRC1,MSH6,NEDD4L,NLRP1,NPM1,NTRK3,NUP133,NUP153,NUP160,PCSK5,PDCD6IP,PDCL3,PDGFRA,PIK3R1,POM121,PRMT6,PSIP1,PVRL1,RAB11FIP4,RB1,RNGTT,RPL37A,RPL38,RPS15A,RPS3A,SEH1L,SERINC5,SLAMF1,SLC10A1,SMAD3,STAT1,SYK,SYNCRIP,TAN…
GO Biological Process	GO:0031120	snRNA pseudouridine synthesis	164	4.429053e-4	1.000000e+0	3.484638e-2	1.162882e+1	3.439729e-1	4	1.223668e-4	1.422981e-3	5294	4.717243e-1	1.000000e+0	1.000000e+0	1.695521e+0	5.897892e-1	1	4	3.656307e-4	2.500000e-1	MER41B,MER41B,MER41B,MER41B	MRPL1
GO Biological Process	GO:0035897	proteolysis in other organism	165	4.508294e-4	1.000000e+0	3.525486e-2	4.593751e+0	1.741496e+0	8	6.195291e-4	2.845962e-3	322	5.511496e-3	1.000000e+0	2.208535e-1	4.521389e+0	8.846838e-1	4	6	1.462523e-3	6.666667e-1	MER41B,MER41B,MER41B,MER41B,MER41B,MER41B,MER41B,MER41B	MAP2K1,MAP2K3,MAP2K4,MAP2K6
GO Biological Process	GO:1905668	positive regulation of protein localization to endosome	166	4.594820e-4	1.000000e+0	3.571504e-2	3.742133e+0	2.672273e+0	10	9.506484e-4	3.557453e-3	222	2.631575e-3	1.000000e+0	1.529514e-1	4.238803e+0	1.179578e+0	5	8	1.828154e-3	6.250000e-1	MER41B,MER41B,MER41B,MER41B,MER41B,MER41B,MER41B,MER41B,MER41B,MER41B	ABHD17B,ABHD17C,EZR,MSN,RDX
GO Biological Process	GO:0090130	tissue migration	167	4.637508e-4	1.000000e+0	3.583100e-2	1.625983e+0	3.382569e+1	55	1.203333e-2	1.956599e-2	1079	4.806441e-2	1.000000e+0	5.747684e-1	1.481145e+0	1.282792e+1	19	87	6.946984e-3	2.183908e-1	MER41B,MER41B,MER41B,MER41B,MER41B,MER41B,MER41B,MER41B,MER41B,MER41B,MER41B,MER41B,MER41B,MER41B,MER41B,MER41B,MER41B,MER41B,MER41B,MER41B,MER41B,MER41B,MER41B,MER41B,MER41B,MER41B,MER41B,MER41B,MER41B,MER41B,MER41B,MER41B,MER41B,MER41B,MER41B,MER41B,MER41B,MER41B,MER41B,MER41B,MER41B,MER41B,MER41B,MER41B,MER41B,MER41B,MER41B,MER41B,MER41B,MER41B,MER41B,MER41B,MER41B,MER41B,MER41B	ACTA1,ANLN,CXCL13,EMP2,FERMT1,FGF10,FGF2,ITGB1,KDR,KIT,NANOS1,NRP1,PLXND1,PRKX,PTK2,PTPN11,ROBO1,SCG2,SLIT2
GO Biological Process	GO:1905671	regulation of lysosome organization	168	4.740669e-4	1.000000e+0	3.641003e-2	1.141854e+1	3.503075e-1	4	1.246202e-4	1.422981e-3	4472	3.803427e-1	1.000000e+0	1.000000e+0	2.260695e+0	4.423419e-1	1	3	3.656307e-4	3.333333e-1	MER41B,MER41B,MER41B,MER41B	LAPTM4B
GO Biological Process	GO:0030595	leukocyte chemotaxis	169	4.842989e-4	1.000000e+0	3.697579e-2	1.630983e+0	3.310886e+1	54	1.177832e-2	1.921025e-2	143	9.952604e-4	1.000000e+0	8.980311e-2	1.721606e+0	1.916815e+1	33	130	1.206581e-2	2.538462e-1	MER41B,MER41B,MER41B,MER41B,MER41B,MER41B,MER41B,MER41B,MER41B,MER41B,MER41B,MER41B,MER41B,MER41B,MER41B,MER41B,MER41B,MER41B,MER41B,MER41B,MER41B,MER41B,MER41B,MER41B,MER41B,MER41B,MER41B,MER41B,MER41B,MER41B,MER41B,MER41B,MER41B,MER41B,MER41B,MER41B,MER41B,MER41B,MER41B,MER41B,MER41B,MER41B,MER41B,MER41B,MER41B,MER41B,MER41B,MER41B,MER41B,MER41B,MER41B,MER41B,MER41B,MER41B	ANXA1,ARHGEF5,CCL19,CCL21,CCL24,CCL26,CCL4,CCL4L1,CCL4L2,CXCL13,CXCL3,CXCR5,DEFA1,EDN3,HRH1,IL1B,IL6R,ITGA9,KIT,LBP,PDE4B,PIK3CD,PIK3CG,PREX1,PTPRO,SCG2,SFTPD,SLAMF1,SYK,TNFSF11,TRPM2,VAV1,XCL2
GO Biological Process	GO:0051168	nuclear export	170	4.843753e-4	1.000000e+0	3.676409e-2	1.657023e+0	3.077809e+1	51	1.094916e-2	1.814301e-2	4149	3.269594e-1	1.000000e+0	1.000000e+0	1.102089e+0	2.359157e+1	26	160	9.506399e-3	1.625000e-1	MER41B,MER41B,MER41B,MER41B,MER41B,MER41B,MER41B,MER41B,MER41B,MER41B,MER41B,MER41B,MER41B,MER41B,MER41B,MER41B,MER41B,MER41B,MER41B,MER41B,MER41B,MER41B,MER41B,MER41B,MER41B,MER41B,MER41B,MER41B,MER41B,MER41B,MER41B,MER41B,MER41B,MER41B,MER41B,MER41B,MER41B,MER41B,MER41B,MER41B,MER41B,MER41B,MER41B,MER41B,MER41B,MER41B,MER41B,MER41B,MER41B,MER41B,MER41B	DUSP16,EIF4A3,EIF4E,ENY2,HHEX,MAGOHB,MALT1,NPM1,NUP133,NUP153,NUP160,NXT1,POLDIP3,POM121,POM121L12,RANBP17,RANBP3L,RGPD4,SEH1L,SRRM1,SRSF2,SRSF5,THOC2,XPO1,XPOT,ZC3H3
GO Biological Process	GO:0010640	regulation of platelet-derived growth factor receptor signaling pathway	171	4.853186e-4	1.000000e+0	3.662027e-2	2.582537e+0	6.582676e+0	17	2.341756e-3	6.047670e-3	425	1.023904e-2	1.000000e+0	3.108573e-1	2.466212e+0	3.243841e+0	8	22	2.925046e-3	3.636364e-1	MER41B,MER41B,MER41B,MER41B,MER41B,MER41B,MER41B,MER41B,MER41B,MER41B,MER41B,MER41B,MER41B,MER41B,MER41B,MER41B,MER41B	APOD,F3,MYOCD,PDGFRA,PTPN12,PTPN2,PTPRJ,SNCA
GO Biological Process	GO:0071455	cellular response to hyperoxia	172	4.942762e-4	1.000000e+0	3.707934e-2	4.057060e+0	2.218355e+0	9	7.891693e-4	3.201708e-3	3847	2.762791e-1	1.000000e+0	9.266517e-1	1.937738e+0	1.032131e+0	2	7	7.312614e-4	2.857143e-1	MER41B,MER41B,MER41B,MER41B,MER41B,MER41B,MER41B,MER41B,MER41B	ATG7,FOXO1
GO Biological Process	GO:0040031	snRNA modification	173	4.966515e-4	1.000000e+0	3.704216e-2	1.127664e+1	3.547155e-1	4	1.261884e-4	1.422981e-3	5975	5.496339e-1	1.000000e+0	1.000000e+0	1.356417e+0	7.372365e-1	1	5	3.656307e-4	2.000000e-1	MER41B,MER41B,MER41B,MER41B	MRPL1
GO Biological Process	GO:0010544	negative regulation of platelet activation	174	5.054430e-4	1.000000e+0	3.748121e-2	2.892194e+0	4.840616e+0	14	1.722026e-3	4.980434e-3	942	3.882311e-2	1.000000e+0	5.317777e-1	2.260695e+0	2.654051e+0	6	18	2.193784e-3	3.333333e-1	MER41B,MER41B,MER41B,MER41B,MER41B,MER41B,MER41B,MER41B,MER41B,MER41B,MER41B,MER41B,MER41B,MER41B	ADAMTS18,ALOX12,C1QTNF1,CEACAM1,PDGFRA,PRKCD
GO Biological Process	GO:0008089	anterograde axonal transport	175	5.139307e-4	1.000000e+0	3.789284e-2	2.887187e+0	4.849010e+0	14	1.725012e-3	4.980434e-3	3838	2.754404e-1	1.000000e+0	9.260051e-1	1.356417e+0	4.423419e+0	6	30	2.193784e-3	2.000000e-1	MER41B,MER41B,MER41B,MER41B,MER41B,MER41B,MER41B,MER41B,MER41B,MER41B,MER41B,MER41B,MER41B,MER41B	AP3B1,AP3B2,BLOC1S6,DTNBP1,KIF1B,SYBU
GO Biological Process	GO:2000644	regulation of receptor catabolic process	176	5.150389e-4	1.000000e+0	3.775879e-2	3.686484e+0	2.712612e+0	10	9.649990e-4	3.557453e-3	1940	1.353921e-1	1.000000e+0	9.004970e-1	2.260695e+0	1.327026e+0	3	9	1.096892e-3	3.333333e-1	MER41B,MER41B,MER41B,MER41B,MER41B,MER41B,MER41B,MER41B,MER41B,MER41B	ANXA2,ITCH,MYLIP
GO Biological Process	GO:0002159	desmosome assembly	177	5.247840e-4	1.000000e+0	3.825586e-2	5.144397e+0	1.360704e+0	7	4.840640e-4	2.490217e-3	1653	1.061980e-1	1.000000e+0	8.289612e-1	3.391042e+0	5.897892e-1	2	4	7.312614e-4	5.000000e-1	MER41B,MER41B,MER41B,MER41B,MER41B,MER41B,MER41B	PKP2,PRKCA
GO Biological Process	GO:0032487	regulation of Rap protein signal transduction	178	5.398758e-4	1.000000e+0	3.913493e-2	7.766273e+0	6.438094e-1	5	2.290322e-4	1.778726e-3	1170	5.879657e-2	1.000000e+0	6.484206e-1	4.521389e+0	4.423419e-1	2	3	7.312614e-4	6.666667e-1	MER41B,MER41B,MER41B,MER41B,MER41B	KIF14,RDX
GO Biological Process	GO:0097212	lysosomal membrane organization	179	5.403797e-4	1.000000e+0	3.895262e-2	1.102352e+1	3.628606e-1	4	1.290860e-4	1.422981e-3	4472	3.803427e-1	1.000000e+0	1.000000e+0	2.260695e+0	4.423419e-1	1	3	3.656307e-4	3.333333e-1	MER41B,MER41B,MER41B,MER41B	LAPTM4B
GO Biological Process	GO:2000491	positive regulation of hepatic stellate cell activation	180	5.531463e-4	1.000000e+0	3.965137e-2	6.079370e+0	9.869444e-1	6	3.511008e-4	2.134472e-3	1653	1.061980e-1	1.000000e+0	8.289612e-1	3.391042e+0	5.897892e-1	2	4	7.312614e-4	5.000000e-1	MER41B,MER41B,MER41B,MER41B,MER41B,MER41B	MYB,RPS6KA1
GO Biological Process	GO:0032775	DNA methylation on adenine	181	5.542235e-4	1.000000e+0	3.950909e-2	6.077083e+0	9.873157e-1	6	3.512329e-4	2.134472e-3	2047	1.474473e-1	1.000000e+0	9.294150e-1	6.782084e+0	1.474473e-1	1	1	3.656307e-4	1.000000e+0	MER41B,MER41B,MER41B,MER41B,MER41B,MER41B	METTL4
GO Biological Process	GO:0008063	Toll signaling pathway	182	5.557816e-4	1.000000e+0	3.940247e-2	4.447429e+0	1.798792e+0	8	6.399118e-4	2.845962e-3	752	2.536634e-2	1.000000e+0	4.352419e-1	4.069250e+0	7.372365e-1	3	5	1.096892e-3	6.000000e-1	MER41B,MER41B,MER41B,MER41B,MER41B,MER41B,MER41B,MER41B	PELI2,PELI3,TRAF3
GO Biological Process	GO:1905166	negative regulation of lysosomal protein catabolic process	183	5.587384e-4	1.000000e+0	3.939564e-2	1.092476e+1	3.661409e-1	4	1.302529e-4	1.422981e-3	4472	3.803427e-1	1.000000e+0	1.000000e+0	2.260695e+0	4.423419e-1	1	3	3.656307e-4	3.333333e-1	MER41B,MER41B,MER41B,MER41B	LAPTM4B
GO Biological Process	GO:2000646	positive regulation of receptor catabolic process	184	5.811388e-4	1.000000e+0	4.075236e-2	6.021571e+0	9.964177e-1	6	3.544709e-4	2.134472e-3	5975	5.496339e-1	1.000000e+0	1.000000e+0	1.356417e+0	7.372365e-1	1	5	3.656307e-4	2.000000e-1	MER41B,MER41B,MER41B,MER41B,MER41B,MER41B	ITCH
GO Biological Process	GO:0042501	serine phosphorylation of STAT protein	185	5.876943e-4	1.000000e+0	4.098929e-2	6.008503e+0	9.985849e-1	6	3.552419e-4	2.134472e-3	5294	4.717243e-1	1.000000e+0	1.000000e+0	1.695521e+0	5.897892e-1	1	4	3.656307e-4	2.500000e-1	MER41B,MER41B,MER41B,MER41B,MER41B,MER41B	NLK
GO Biological Process	GO:0050687	negative regulation of defense response to virus	186	5.921615e-4	1.000000e+0	4.107882e-2	3.954124e+0	2.276105e+0	9	8.097135e-4	3.201708e-3	7099	7.086896e-1	1.000000e+0	1.000000e+0	8.477605e-1	3.538735e+0	3	24	1.096892e-3	1.250000e-1	MER41B,MER41B,MER41B,MER41B,MER41B,MER41B,MER41B,MER41B,MER41B	ITCH,SEC14L1,TSPAN6
GO Biological Process	GO:0046395	carboxylic acid catabolic process	187	5.939855e-4	1.000000e+0	4.098500e-2	1.492026e+0	5.026721e+1	75	1.788232e-2	2.668090e-2	489	1.198636e-2	1.000000e+0	3.162781e-1	1.393579e+0	3.229096e+1	45	219	1.645338e-2	2.054795e-1	MER41B,MER41B,MER41B,MER41B,MER41B,MER41B,MER41B,MER41B,MER41B,MER41B,MER41B,MER41B,MER41B,MER41B,MER41B,MER41B,MER41B,MER41B,MER41B,MER41B,MER41B,MER41B,MER41B,MER41B,MER41B,MER41B,MER41B,MER41B,MER41B,MER41B,MER41B,MER41B,MER41B,MER41B,MER41B,MER41B,MER41B,MER41B,MER41B,MER41B,MER41B,MER41B,MER41B,MER41B,MER41B,MER41B,MER41B,MER41B,MER41B,MER41B,MER41B,MER41B,MER41B,MER41B,MER41B,MER41B,MER41B,…	ACAA1,ACAA2,ACBD5,ACMSD,AGXT2,AHCY,AKR1D1,ALDH7A1,ARG1,BCAT1,BLMH,CPT1C,CRYM,CTH,CYP26A1,CYP26B1,CYP4F2,DDO,ECHDC1,EHHADH,GCSH,GOT2,GPT2,HAAO,HAO1,HAO2,HGD,HSD17B10,KYNU,LPIN1,MCAT,MCCC1,MTRR,NOS2,NUDT19,NUDT7,PADI4,PAH,PCBD1,PEX2,QDPR,SLC25A21,SLC27A2,TAT,TDO2
GO Biological Process	GO:0071268	homocysteine biosynthetic process	188	6.038790e-4	1.000000e+0	4.144601e-2	1.876415e+1	1.598793e-1	3	5.687632e-5	1.067236e-3	2047	1.474473e-1	1.000000e+0	9.294150e-1	6.782084e+0	1.474473e-1	1	1	3.656307e-4	1.000000e+0	MER41B,MER41B,MER41B	AHCY
GO Biological Process	GO:0019510	S-adenosylhomocysteine catabolic process	188	6.038790e-4	1.000000e+0	4.144601e-2	1.876415e+1	1.598793e-1	3	5.687632e-5	1.067236e-3	2047	1.474473e-1	1.000000e+0	9.294150e-1	6.782084e+0	1.474473e-1	1	1	3.656307e-4	1.000000e+0	MER41B,MER41B,MER41B	AHCY
GO Biological Process	GO:0043985	histone H4-R3 methylation	190	6.070810e-4	1.000000e+0	4.122719e-2	4.386786e+0	1.823659e+0	8	6.487579e-4	2.845962e-3	1017	4.522119e-2	1.000000e+0	5.737355e-1	3.391042e+0	8.846838e-1	3	6	1.096892e-3	5.000000e-1	MER41B,MER41B,MER41B,MER41B,MER41B,MER41B,MER41B,MER41B	COPRS,PRMT6,PRMT7
GO Biological Process	GO:0038091	positive regulation of cell proliferation by VEGF-activated platelet derived growth factor receptor signaling pathway	191	6.118266e-4	1.000000e+0	4.133193e-2	5.961816e+0	1.006405e+0	6	3.580238e-4	2.134472e-3	4472	3.803427e-1	1.000000e+0	1.000000e+0	2.260695e+0	4.423419e-1	1	3	3.656307e-4	3.333333e-1	MER41B,MER41B,MER41B,MER41B,MER41B,MER41B	PDGFRA
GO Biological Process	GO:2000641	regulation of early endosome to late endosome transport	192	6.283507e-4	1.000000e+0	4.222713e-2	2.965623e+0	4.383565e+0	13	1.559433e-3	4.624689e-3	824	2.946015e-2	1.000000e+0	4.613159e-1	2.393677e+0	2.506604e+0	6	17	2.193784e-3	3.529412e-1	MER41B,MER41B,MER41B,MER41B,MER41B,MER41B,MER41B,MER41B,MER41B,MER41B,MER41B,MER41B,MER41B	DAB2,DNAJC13,EZR,MAP2K1,MSN,RDX
GO Biological Process	GO:0030004	cellular monovalent inorganic cation homeostasis	193	6.287502e-4	1.000000e+0	4.203505e-2	1.685677e+0	2.728874e+1	46	9.707840e-3	1.636428e-2	889	3.232492e-2	1.000000e+0	4.691659e-1	1.466397e+0	1.636665e+1	24	111	8.775137e-3	2.162162e-1	MER41B,MER41B,MER41B,MER41B,MER41B,MER41B,MER41B,MER41B,MER41B,MER41B,MER41B,MER41B,MER41B,MER41B,MER41B,MER41B,MER41B,MER41B,MER41B,MER41B,MER41B,MER41B,MER41B,MER41B,MER41B,MER41B,MER41B,MER41B,MER41B,MER41B,MER41B,MER41B,MER41B,MER41B,MER41B,MER41B,MER41B,MER41B,MER41B,MER41B,MER41B,MER41B,MER41B,MER41B,MER41B,MER41B	AGT,ATP1B3,ATP6V0A1,ATP6V0C,ATP6V0E2,ATP6V1B2,ATP6V1G1,ATP6V1H,BCL2,CLIC4,DMXL1,DMXL2,KCNJ2,KCNMA1,NEDD4L,RAB38,SLC26A7,SLC4A3,SLC4A4,SLC4A7,SLC8A1,SLC9A7,SLC9A8,TTPA
GO Biological Process	GO:0031348	negative regulation of defense response	194	6.297032e-4	1.000000e+0	4.188175e-2	1.568735e+0	3.824737e+1	60	1.360632e-2	2.134472e-2	488	1.174344e-2	1.000000e+0	3.105033e-1	1.465265e+0	2.388646e+1	35	162	1.279707e-2	2.160494e-1	MER41B,MER41B,MER41B,MER41B,MER41B,MER41B,MER41B,MER41B,MER41B,MER41B,MER41B,MER41B,MER41B,MER41B,MER41B,MER41B,MER41B,MER41B,MER41B,MER41B,MER41B,MER41B,MER41B,MER41B,MER41B,MER41B,MER41B,MER41B,MER41B,MER41B,MER41B,MER41B,MER41B,MER41B,MER41B,MER41B,MER41B,MER41B,MER41B,MER41B,MER41B,MER41B,MER41B,MER41B,MER41B,MER41B,MER41B,MER41B,MER41B,MER41B,MER41B,MER41B,MER41B,MER41B,MER41B,MER41B,MER41B,…	ADCYAP1,APOD,ARG1,ASH1L,BCR,CALCRL,CD96,CEACAM1,CXCL17,DUSP10,GATA3,IL12B,IL20RB,ISL1,ITCH,KLF4,LGALS9,NLRP3,NLRP6,NPY5R,NR1H2,NR1H4,NT5E,PBK,PRKCD,PTGER4,PTGIS,PTPN2,PYDC2,SEC14L1,SERPINB9,SMAD3,SOCS5,TSPAN6,TYRO3
GO Biological Process	GO:0060629	regulation of homologous chromosome segregation	195	6.530974e-4	1.000000e+0	4.321495e-2	1.826047e+1	1.642893e-1	3	5.844516e-5	1.067236e-3	3408	2.731607e-1	1.000000e+0	1.000000e+0	3.391042e+0	2.948946e-1	1	2	3.656307e-4	5.000000e-1	MER41B,MER41B,MER41B	CCDC36
GO Biological Process	GO:0002716	negative regulation of natural killer cell mediated immunity	196	6.840965e-4	1.000000e+0	4.503519e-2	4.914947e+0	1.424227e+0	7	5.066620e-4	2.490217e-3	1058	4.723877e-2	1.000000e+0	5.761076e-1	2.712834e+0	1.474473e+0	4	10	1.462523e-3	4.000000e-1	MER41B,MER41B,MER41B,MER41B,MER41B,MER41B,MER41B	CD96,CEACAM1,LGALS9,SERPINB9
GO Biological Process	GO:0051490	negative regulation of filopodium assembly	197	6.889524e-4	1.000000e+0	4.512463e-2	1.032386e+1	3.874522e-1	4	1.378343e-4	1.422981e-3	648	2.173393e-2	1.000000e+0	4.327668e-1	6.782084e+0	2.948946e-1	2	2	7.312614e-4	1.000000e+0	MER41B,MER41B,MER41B,MER41B	CAPZB,PRKCD
GO Biological Process	GO:1903391	regulation of adherens junction organization	198	7.028549e-4	1.000000e+0	4.580271e-2	1.792846e+0	2.063757e+1	37	7.341720e-3	1.316258e-2	226	2.716236e-3	1.000000e+0	1.550778e-1	2.022727e+0	8.404496e+0	17	57	6.215722e-3	2.982456e-1	MER41B,MER41B,MER41B,MER41B,MER41B,MER41B,MER41B,MER41B,MER41B,MER41B,MER41B,MER41B,MER41B,MER41B,MER41B,MER41B,MER41B,MER41B,MER41B,MER41B,MER41B,MER41B,MER41B,MER41B,MER41B,MER41B,MER41B,MER41B,MER41B,MER41B,MER41B,MER41B,MER41B,MER41B,MER41B,MER41B,MER41B	APOD,BCAS3,EFNA5,EPHA3,FMN1,KDR,NRP1,PTK2,PTPRJ,RCC2,RDX,S100A10,SDC4,SFRP1,SLK,SMAD3,THY1
GO Biological Process	GO:1903311	regulation of mRNA metabolic process	199	7.187264e-4	1.000000e+0	4.660164e-2	1.602259e+0	3.370241e+1	54	1.198947e-2	1.921025e-2	6222	5.580121e-1	1.000000e+0	1.000000e+0	9.890539e-1	2.123241e+1	21	144	7.678245e-3	1.458333e-1	MER41B,MER41B,MER41B,MER41B,MER41B,MER41B,MER41B,MER41B,MER41B,MER41B,MER41B,MER41B,MER41B,MER41B,MER41B,MER41B,MER41B,MER41B,MER41B,MER41B,MER41B,MER41B,MER41B,MER41B,MER41B,MER41B,MER41B,MER41B,MER41B,MER41B,MER41B,MER41B,MER41B,MER41B,MER41B,MER41B,MER41B,MER41B,MER41B,MER41B,MER41B,MER41B,MER41B,MER41B,MER41B,MER41B,MER41B,MER41B,MER41B,MER41B,MER41B,MER41B,MER41B,MER41B	AGO2,CDK19,CELF4,CELF5,DDX17,DHX34,EIF4A3,FMR1,KHDRBS2,MBNL2,NANOS1,NPM1,PABPC1,RBFOX1,SFSWAP,SMU1,SRRM4,SRSF2,YTHDC1,ZFP36L1,ZFP36L2
GO Biological Process	GO:0042997	negative regulation of Golgi to plasma membrane protein transport	200	7.231305e-4	1.000000e+0	4.665276e-2	4.867971e+0	1.437971e+0	7	5.115513e-4	2.490217e-3	1653	1.061980e-1	1.000000e+0	8.289612e-1	3.391042e+0	5.897892e-1	2	4	7.312614e-4	5.000000e-1	MER41B,MER41B,MER41B,MER41B,MER41B,MER41B,MER41B	LYPLA1,PKDCC
GO Biological Process	GO:1900276	regulation of proteinase activated receptor activity	201	7.238251e-4	1.000000e+0	4.646525e-2	7.271648e+0	6.876020e-1	5	2.446112e-4	1.778726e-3	2047	1.474473e-1	1.000000e+0	9.294150e-1	6.782084e+0	1.474473e-1	1	1	3.656307e-4	1.000000e+0	MER41B,MER41B,MER41B,MER41B,MER41B	BICD1
GO Biological Process	GO:1900737	negative regulation of phospholipase C-activating G-protein coupled receptor signaling pathway	201	7.238251e-4	1.000000e+0	4.646525e-2	7.271648e+0	6.876020e-1	5	2.446112e-4	1.778726e-3	2047	1.474473e-1	1.000000e+0	9.294150e-1	6.782084e+0	1.474473e-1	1	1	3.656307e-4	1.000000e+0	MER41B,MER41B,MER41B,MER41B,MER41B	BICD1
GO Biological Process	GO:0002439	chronic inflammatory response to antigenic stimulus	203	7.272186e-4	1.000000e+0	4.622316e-2	1.759043e+1	1.705472e-1	3	6.067138e-5	1.067236e-3	3408	2.731607e-1	1.000000e+0	1.000000e+0	3.391042e+0	2.948946e-1	1	2	3.656307e-4	5.000000e-1	MER41B,MER41B,MER41B	AHCY
GO Biological Process	GO:0044275	cellular carbohydrate catabolic process	204	7.312993e-4	1.000000e+0	4.625468e-2	2.412619e+0	7.460772e+0	18	2.654134e-3	6.403415e-3	3128	2.272711e-1	1.000000e+0	9.374933e-1	1.396311e+0	5.013208e+0	7	34	2.559415e-3	2.058824e-1	MER41B,MER41B,MER41B,MER41B,MER41B,MER41B,MER41B,MER41B,MER41B,MER41B,MER41B,MER41B,MER41B,MER41B,MER41B,MER41B,MER41B,MER41B	GK5,GYG2,PGM2,PGM2L1,PHKA2,PYGL,TREH
GO Biological Process	GO:1904120	positive regulation of otic vesicle morphogenesis	205	7.327809e-4	1.000000e+0	4.612230e-2	1.754385e+1	1.710001e-1	3	6.083249e-5	1.067236e-3	2047	1.474473e-1	1.000000e+0	9.294150e-1	6.782084e+0	1.474473e-1	1	1	3.656307e-4	1.000000e+0	MER41B,MER41B,MER41B	STOX1
GO Biological Process	GO:0001921	positive regulation of receptor recycling	206	7.454481e-4	1.000000e+0	4.669183e-2	2.909937e+0	4.467451e+0	13	1.589275e-3	4.624689e-3	980	4.374213e-2	1.000000e+0	5.759232e-1	2.422173e+0	2.064262e+0	5	14	1.828154e-3	3.571429e-1	MER41B,MER41B,MER41B,MER41B,MER41B,MER41B,MER41B,MER41B,MER41B,MER41B,MER41B,MER41B,MER41B	ANXA2,ECE1,PSEN1,RAMP3,SNCA
GO Biological Process	GO:0000724	double-strand break repair via homologous recombination	207	7.763865e-4	1.000000e+0	4.839476e-2	1.833831e+0	1.854042e+1	34	6.595666e-3	1.209534e-2	1835	1.143959e-1	1.000000e+0	8.043871e-1	1.356417e+0	1.253302e+1	17	85	6.215722e-3	2.000000e-1	MER41B,MER41B,MER41B,MER41B,MER41B,MER41B,MER41B,MER41B,MER41B,MER41B,MER41B,MER41B,MER41B,MER41B,MER41B,MER41B,MER41B,MER41B,MER41B,MER41B,MER41B,MER41B,MER41B,MER41B,MER41B,MER41B,MER41B,MER41B,MER41B,MER41B,MER41B,MER41B,MER41B,MER41B	AP5Z1,BLM,CDC7,DMC1,ERCC4,HELQ,INO80,NABP1,PSMD14,RAD51B,RBBP8,RNF138,RPA1,RPA3,SPIDR,WDR48,YY1
GO Biological Process	GO:0009411	response to UV	208	7.771753e-4	1.000000e+0	4.821102e-2	1.629567e+0	3.068300e+1	50	1.091533e-2	1.778726e-2	1916	1.325941e-1	1.000000e+0	8.929341e-1	1.255941e+0	1.990539e+1	25	135	9.140768e-3	1.851852e-1	MER41B,MER41B,MER41B,MER41B,MER41B,MER41B,MER41B,MER41B,MER41B,MER41B,MER41B,MER41B,MER41B,MER41B,MER41B,MER41B,MER41B,MER41B,MER41B,MER41B,MER41B,MER41B,MER41B,MER41B,MER41B,MER41B,MER41B,MER41B,MER41B,MER41B,MER41B,MER41B,MER41B,MER41B,MER41B,MER41B,MER41B,MER41B,MER41B,MER41B,MER41B,MER41B,MER41B,MER41B,MER41B,MER41B,MER41B,MER41B,MER41B,MER41B	BCL2,CASP3,DDB2,EGFR,EIF2S1,ERCC4,ERCC6,ERCC6-PGBD3,FMR1,HIST3H2A,IL12B,INO80,MAP4K3,MME,MSH6,NPM1,PBK,PIK3R1,PTN,PTPRK,TIPIN,TRIM32,UBE4B,YY1,ZRANB3
GO Biological Process	GO:0045578	negative regulation of B cell differentiation	209	7.778263e-4	1.000000e+0	4.802054e-2	3.802342e+0	2.366962e+0	9	8.420356e-4	3.201708e-3	1653	1.061980e-1	1.000000e+0	8.289612e-1	3.391042e+0	5.897892e-1	2	4	7.312614e-4	5.000000e-1	MER41B,MER41B,MER41B,MER41B,MER41B,MER41B,MER41B,MER41B,MER41B	INHBA,SFRP1
GO Biological Process	GO:0060020	Bergmann glial cell differentiation	210	7.830164e-4	1.000000e+0	4.811076e-2	3.798694e+0	2.369235e+0	9	8.428444e-4	3.201708e-3	4174	3.347290e-1	1.000000e+0	1.000000e+0	1.695521e+0	1.179578e+0	2	8	7.312614e-4	2.500000e-1	MER41B,MER41B,MER41B,MER41B,MER41B,MER41B,MER41B,MER41B,MER41B	MAP2K1,PTPN11
GO Biological Process	GO:0000725	recombinational repair	211	7.857693e-4	1.000000e+0	4.805110e-2	1.832502e+0	1.855387e+1	34	6.600451e-3	1.209534e-2	1865	1.239903e-1	1.000000e+0	8.578267e-1	1.340645e+0	1.268047e+1	17	86	6.215722e-3	1.976744e-1	MER41B,MER41B,MER41B,MER41B,MER41B,MER41B,MER41B,MER41B,MER41B,MER41B,MER41B,MER41B,MER41B,MER41B,MER41B,MER41B,MER41B,MER41B,MER41B,MER41B,MER41B,MER41B,MER41B,MER41B,MER41B,MER41B,MER41B,MER41B,MER41B,MER41B,MER41B,MER41B,MER41B,MER41B	AP5Z1,BLM,CDC7,DMC1,ERCC4,HELQ,INO80,NABP1,PSMD14,RAD51B,RBBP8,RNF138,RPA1,RPA3,SPIDR,WDR48,YY1
GO Biological Process	GO:0045792	negative regulation of cell size	212	7.928727e-4	1.000000e+0	4.825678e-2	5.668306e+0	1.058517e+0	6	3.765626e-4	2.134472e-3	5139	4.463100e-1	1.000000e+0	1.000000e+0	1.356417e+0	1.474473e+0	2	10	7.312614e-4	2.000000e-1	MER41B,MER41B,MER41B,MER41B,MER41B,MER41B	CAV3,RDX
GO Biological Process	GO:0005997	xylulose metabolic process	213	7.959663e-4	1.000000e+0	4.821762e-2	9.927551e+0	4.029191e-1	4	1.433366e-4	1.422981e-3	1653	1.061980e-1	1.000000e+0	8.289612e-1	3.391042e+0	5.897892e-1	2	4	7.312614e-4	5.000000e-1	MER41B,MER41B,MER41B,MER41B	TALDO1,TKT
GO Biological Process	GO:0051152	positive regulation of smooth muscle cell differentiation	214	8.048867e-4	1.000000e+0	4.853015e-2	2.885133e+0	4.505858e+0	13	1.602938e-3	4.624689e-3	1301	6.579694e-2	1.000000e+0	6.525580e-1	2.466212e+0	1.621920e+0	4	11	1.462523e-3	3.636364e-1	MER41B,MER41B,MER41B,MER41B,MER41B,MER41B,MER41B,MER41B,MER41B,MER41B,MER41B,MER41B,MER41B	CTH,KIT,MYOCD,PIAS1
GO Biological Process	GO:0070372	regulation of ERK1 and ERK2 cascade	215	8.078015e-4	1.000000e+0	4.847936e-2	1.353585e+0	8.717594e+1	118	3.101243e-2	4.197794e-2	30	3.213095e-6	4.145856e-2	1.381952e-3	1.727755e+0	3.877864e+1	67	263	2.449726e-2	2.547529e-1	MER41B,MER41B,MER41B,MER41B,MER41B,MER41B,MER41B,MER41B,MER41B,MER41B,MER41B,MER41B,MER41B,MER41B,MER41B,MER41B,MER41B,MER41B,MER41B,MER41B,MER41B,MER41B,MER41B,MER41B,MER41B,MER41B,MER41B,MER41B,MER41B,MER41B,MER41B,MER41B,MER41B,MER41B,MER41B,MER41B,MER41B,MER41B,MER41B,MER41B,MER41B,MER41B,MER41B,MER41B,MER41B,MER41B,MER41B,MER41B,MER41B,MER41B,MER41B,MER41B,MER41B,MER41B,MER41B,MER41B,MER41B,…	ADCYAP1,ADRA1A,APP,ARHGAP8,BMP2,BMPER,CCL19,CCL21,CCL24,CCL26,CCL4,CCL4L1,CCL4L2,CEACAM1,CFLAR,CNKSR3,DAB2IP,DUSP10,DUSP26,DUSP4,EGFR,ERRFI1,EZR,FAM150A,FGF1,FGF10,FGF2,FGF20,FN1,HAND2,HCRTR1,HTR2C,IL1B,KDR,KLF4,LGALS9,LMO3,MAP2K1,NLRP6,NOX4,NPY5R,NQO2,NRP1,OPRM1,PDGFC,PDGFD,PDGFRA,PRKCA,PTPN11,PTPN2,RAMP3,RAP1B,RAPGEF1,RAPGEF2,RIPK2,ROS1,SLAMF1,SLC30A10,SPRY1,SPRY2,SPRY4,SYK,SYNJ2BP,TIMP3,TNFSF1…
GO Biological Process	GO:0036496	regulation of translational initiation by eIF2 alpha dephosphorylation	216	8.085670e-4	1.000000e+0	4.830065e-2	4.905598e+1	4.076975e-2	2	1.450365e-5	7.114906e-4	3408	2.731607e-1	1.000000e+0	1.000000e+0	3.391042e+0	2.948946e-1	1	2	3.656307e-4	5.000000e-1	MER41B,MER41B	PPP1R15A
GO Biological Process	GO:0032233	positive regulation of actin filament bundle assembly	217	8.115586e-4	1.000000e+0	4.825595e-2	1.912098e+0	1.568957e+1	30	5.581490e-3	1.067236e-2	3977	2.872942e-1	1.000000e+0	9.320988e-1	1.233106e+0	8.109602e+0	10	55	3.656307e-3	1.818182e-1	MER41B,MER41B,MER41B,MER41B,MER41B,MER41B,MER41B,MER41B,MER41B,MER41B,MER41B,MER41B,MER41B,MER41B,MER41B,MER41B,MER41B,MER41B,MER41B,MER41B,MER41B,MER41B,MER41B,MER41B,MER41B,MER41B,MER41B,MER41B,MER41B,MER41B	ARHGEF5,LIMK1,NOX4,NRP1,S100A10,SDC4,SFRP1,SH3PXD2B,SMAD3,SWAP70
GO Biological Process	GO:0090298	negative regulation of mitochondrial DNA replication	218	8.396321e-4	1.000000e+0	4.969621e-2	4.169383e+0	1.918749e+0	8	6.825860e-4	2.845962e-3	4472	3.803427e-1	1.000000e+0	1.000000e+0	2.260695e+0	4.423419e-1	1	3	3.656307e-4	3.333333e-1	MER41B,MER41B,MER41B,MER41B,MER41B,MER41B,MER41B,MER41B	ATG7
GO Biological Process	GO:0035408	histone H3-T6 phosphorylation	219	8.435441e-4	1.000000e+0	4.969977e-2	5.599971e+0	1.071434e+0	6	3.811576e-4	2.134472e-3	648	2.173393e-2	1.000000e+0	4.327668e-1	6.782084e+0	2.948946e-1	2	2	7.312614e-4	1.000000e+0	MER41B,MER41B,MER41B,MER41B,MER41B,MER41B	PRKCA,PRKCB
GO Biological Process	GO:0016032	viral process	220	8.572707e-4	1.000000e+0	5.027893e-2	1.281001e+0	1.311474e+2	168	4.665508e-2	5.976521e-2	8662	9.945046e-1	1.000000e+0	1.000000e+0	7.716794e-1	9.200712e+1	71	624	2.595978e-2	1.137821e-1	MER41B,MER41B,MER41B,MER41B,MER41B,MER41B,MER41B,MER41B,MER41B,MER41B,MER41B,MER41B,MER41B,MER41B,MER41B,MER41B,MER41B,MER41B,MER41B,MER41B,MER41B,MER41B,MER41B,MER41B,MER41B,MER41B,MER41B,MER41B,MER41B,MER41B,MER41B,MER41B,MER41B,MER41B,MER41B,MER41B,MER41B,MER41B,MER41B,MER41B,MER41B,MER41B,MER41B,MER41B,MER41B,MER41B,MER41B,MER41B,MER41B,MER41B,MER41B,MER41B,MER41B,MER41B,MER41B,MER41B,MER41B,…	ANPEP,ATG7,ATP6V0C,BICD1,BNIP3,CALCOCO2,CCNT2,CD1D,CD93,CENPA,CFLAR,CHD6,CRTC3,CTBP2,CUL2,DDX6,DYNC1I2,EGFR,EIF4E,EIF4H,EXOC1,FMR1,HLA-DRA,IPO5,ITCH,ITGB1,KDR,KPNA2,KPNA5,MRC1,MSH6,NEDD4L,NLRP1,NPM1,NTRK3,NUP133,NUP153,NUP160,PCSK5,PDCD6IP,PDCL3,PDGFRA,PIK3R1,POM121,PRMT6,PSIP1,PVRL1,RAB11FIP4,RB1,RNGTT,RPL37A,RPL38,RPS15A,RPS3A,SEH1L,SERINC5,SLAMF1,SLC10A1,SMAD3,STAT1,SYK,SYNCRIP,TANK,THOC2,TOP1…
GO Biological Process	GO:0048170	positive regulation of long-term neuronal synaptic plasticity	221	8.586769e-4	1.000000e+0	5.013352e-2	4.154652e+0	1.925553e+0	8	6.850062e-4	2.845962e-3	2522	1.600858e-1	1.000000e+0	8.190274e-1	2.712834e+0	7.372365e-1	2	5	7.312614e-4	4.000000e-1	MER41B,MER41B,MER41B,MER41B,MER41B,MER41B,MER41B,MER41B	KIT,NEURL1
GO Biological Process	GO:0014843	growth factor dependent regulation of skeletal muscle satellite cell proliferation	222	8.643181e-4	1.000000e+0	5.023557e-2	1.656290e+1	1.811277e-1	3	6.443534e-5	1.067236e-3	2047	1.474473e-1	1.000000e+0	9.294150e-1	6.782084e+0	1.474473e-1	1	1	3.656307e-4	1.000000e+0	MER41B,MER41B,MER41B	FGF2
GO Biological Process	GO:0090296	regulation of mitochondrial DNA replication	223	8.645230e-4	1.000000e+0	5.002215e-2	4.150203e+0	1.927617e+0	8	6.857405e-4	2.845962e-3	5294	4.717243e-1	1.000000e+0	1.000000e+0	1.695521e+0	5.897892e-1	1	4	3.656307e-4	2.500000e-1	MER41B,MER41B,MER41B,MER41B,MER41B,MER41B,MER41B,MER41B	ATG7
GO Biological Process	GO:0060125	negative regulation of growth hormone secretion	224	8.883567e-4	1.000000e+0	5.117173e-2	5.543400e+0	1.082368e+0	6	3.850474e-4	2.134472e-3	3408	2.731607e-1	1.000000e+0	1.000000e+0	3.391042e+0	2.948946e-1	1	2	3.656307e-4	5.000000e-1	MER41B,MER41B,MER41B,MER41B,MER41B,MER41B	PTPN11
GO Biological Process	GO:0045787	positive regulation of cell cycle	225	8.961912e-4	1.000000e+0	5.139358e-2	1.325450e+0	9.958885e+1	132	3.542827e-2	4.695838e-2	1855	1.191988e-1	1.000000e+0	8.291224e-1	1.158844e+0	5.263869e+1	61	357	2.230347e-2	1.708683e-1	MER41B,MER41B,MER41B,MER41B,MER41B,MER41B,MER41B,MER41B,MER41B,MER41B,MER41B,MER41B,MER41B,MER41B,MER41B,MER41B,MER41B,MER41B,MER41B,MER41B,MER41B,MER41B,MER41B,MER41B,MER41B,MER41B,MER41B,MER41B,MER41B,MER41B,MER41B,MER41B,MER41B,MER41B,MER41B,MER41B,MER41B,MER41B,MER41B,MER41B,MER41B,MER41B,MER41B,MER41B,MER41B,MER41B,MER41B,MER41B,MER41B,MER41B,MER41B,MER41B,MER41B,MER41B,MER41B,MER41B,MER41B,…	ANKRD32,ANXA1,APP,ATRX,CCNT2,CDC7,CENPV,CIT,CNOT11,CNOT6L,CXCR5,DAB2IP,DMRT1,E2F7,ECT2,EDN3,EGF,EGFR,EIF4E,FGF10,FOXE3,FOXG1,FZD9,HMGA2,ID2,IGF1,IL1A,IL1B,INO80,KIF14,LFNG,MAP10,MRGPRX2,MSX1,MSX2,NPM1,NR4A3,NUDT16,PBX1,PHOX2B,PLK2,PRDM9,PRKCA,PROX1,PSRC1,PTPN11,RAB11FIP4,RAD51B,RANBP3L,RB1,RBL2,RCC2,RDX,RGPD4,RPS15A,SETMAR,SOX4,STOX1,TFDP1,TRIM32,TTL
GO Biological Process	GO:1904394	negative regulation of skeletal muscle acetylcholine-gated channel clustering	226	9.211441e-4	1.000000e+0	5.259081e-2	1.619872e+1	1.851998e-1	3	6.588395e-5	1.067236e-3	2047	1.474473e-1	1.000000e+0	9.294150e-1	6.782084e+0	1.474473e-1	1	1	3.656307e-4	1.000000e+0	MER41B,MER41B,MER41B	FZD9
GO Biological Process	GO:0002366	leukocyte activation involved in immune response	227	9.822650e-4	1.000000e+0	5.583333e-2	1.291117e+0	1.200511e+2	155	4.270760e-2	5.514052e-2	2961	2.141174e-1	1.000000e+0	9.330486e-1	1.081528e+0	8.876328e+1	96	602	3.510055e-2	1.594684e-1	MER41B,MER41B,MER41B,MER41B,MER41B,MER41B,MER41B,MER41B,MER41B,MER41B,MER41B,MER41B,MER41B,MER41B,MER41B,MER41B,MER41B,MER41B,MER41B,MER41B,MER41B,MER41B,MER41B,MER41B,MER41B,MER41B,MER41B,MER41B,MER41B,MER41B,MER41B,MER41B,MER41B,MER41B,MER41B,MER41B,MER41B,MER41B,MER41B,MER41B,MER41B,MER41B,MER41B,MER41B,MER41B,MER41B,MER41B,MER41B,MER41B,MER41B,MER41B,MER41B,MER41B,MER41B,MER41B,MER41B,MER41B,…	ACAA1,ACTR10,ALOX5,ANPEP,ANXA2,ARG1,ASAH1,ATG7,ATP6AP2,ATP6V0A1,ATP6V0C,ATP8B4,B4GALT1,CANT1,CD14,CD180,CD47,CD93,CEACAM1,CEP290,COMMD9,CPNE3,CPPED1,CTSZ,DEFA1,DEFA4,DEGS1,DNAJC13,DSC1,DSG1,DYNC1H1,EEF1A1,EOMES,ERP44,EXO1,FCN1,FOLR3,FTH1,GATA3,GGH,GOLGA7,GSDMD,HPSE,HRNR,HUWE1,IDH1,IL12B,IQGAP2,KIT,LAT,LBP,LFNG,LRMP,LTA4H,LTF,MME,MRGPRX2,MSH6,NHLRC3,NME1-NME2,NME2,NR4A3,OLFM4,OSTF1,PGM2,PIK3CD,PIK…
GO Biological Process	GO:1905065	positive regulation of vascular smooth muscle cell differentiation	228	9.980298e-4	1.000000e+0	5.648061e-2	3.667270e+0	2.454142e+0	9	8.730493e-4	3.201708e-3	752	2.536634e-2	1.000000e+0	4.352419e-1	4.069250e+0	7.372365e-1	3	5	1.096892e-3	6.000000e-1	MER41B,MER41B,MER41B,MER41B,MER41B,MER41B,MER41B,MER41B,MER41B	CTH,KIT,MYOCD
GO Biological Process	GO:2001275	positive regulation of glucose import in response to insulin stimulus	229	9.998570e-4	1.000000e+0	5.633692e-2	2.585152e+0	5.802367e+0	15	2.064165e-3	5.336179e-3	246	3.248674e-3	1.000000e+0	1.703969e-1	3.164973e+0	2.211710e+0	7	15	2.559415e-3	4.666667e-1	MER41B,MER41B,MER41B,MER41B,MER41B,MER41B,MER41B,MER41B,MER41B,MER41B,MER41B,MER41B,MER41B,MER41B,MER41B	AGT,IRS1,NR1H4,OSBPL8,PIK3R1,PIK3R3,PTPN11
GO Biological Process	GO:0031123	RNA 3'-end processing	230	1.026161e-3	1.000000e+0	5.756763e-2	1.906171e+0	1.521375e+1	29	5.412218e-3	1.031661e-2	7663	8.133683e-1	1.000000e+0	1.000000e+0	8.239915e-1	1.577686e+1	13	107	4.753199e-3	1.214953e-1	MER41B,MER41B,MER41B,MER41B,MER41B,MER41B,MER41B,MER41B,MER41B,MER41B,MER41B,MER41B,MER41B,MER41B,MER41B,MER41B,MER41B,MER41B,MER41B,MER41B,MER41B,MER41B,MER41B,MER41B,MER41B,MER41B,MER41B,MER41B,MER41B	APP,EIF4A3,ERI1,MAGOHB,MTPAP,PABPC1,PAPOLB,POLDIP3,SRRM1,SRSF2,SRSF5,THOC2,ZC3H3
GO Biological Process	GO:0006995	cellular response to nitrogen starvation	231	1.026677e-3	1.000000e+0	5.734724e-2	3.652152e+0	2.464301e+0	9	8.766634e-4	3.201708e-3	5886	5.465915e-1	1.000000e+0	1.000000e+0	1.130347e+0	1.769368e+0	2	12	7.312614e-4	1.666667e-1	MER41B,MER41B,MER41B,MER41B,MER41B,MER41B,MER41B,MER41B,MER41B	ATG7,GABARAPL3
GO Biological Process	GO:0035601	protein deacylation	232	1.029323e-3	1.000000e+0	5.724722e-2	1.785455e+0	1.960284e+1	35	6.973620e-3	1.245109e-2	1528	9.226276e-2	1.000000e+0	7.791010e-1	1.432835e+0	1.046876e+1	15	71	5.484461e-3	2.112676e-1	MER41B,MER41B,MER41B,MER41B,MER41B,MER41B,MER41B,MER41B,MER41B,MER41B,MER41B,MER41B,MER41B,MER41B,MER41B,MER41B,MER41B,MER41B,MER41B,MER41B,MER41B,MER41B,MER41B,MER41B,MER41B,MER41B,MER41B,MER41B,MER41B,MER41B,MER41B,MER41B,MER41B,MER41B,MER41B	ABHD17B,ABHD17C,ATXN3L,BRMS1L,HDAC9,LYPLA1,LYPLAL1,MIER1,RBBP7,SALL1,SAP30L,SIN3B,SUDS3,TBL1XR1,TBL1Y
GO Biological Process	GO:0098732	macromolecule deacylation	233	1.038833e-3	1.000000e+0	5.752816e-2	1.784464e+0	1.961373e+1	35	6.977493e-3	1.245109e-2	1632	1.014146e-1	1.000000e+0	8.018092e-1	1.412934e+0	1.061621e+1	15	72	5.484461e-3	2.083333e-1	MER41B,MER41B,MER41B,MER41B,MER41B,MER41B,MER41B,MER41B,MER41B,MER41B,MER41B,MER41B,MER41B,MER41B,MER41B,MER41B,MER41B,MER41B,MER41B,MER41B,MER41B,MER41B,MER41B,MER41B,MER41B,MER41B,MER41B,MER41B,MER41B,MER41B,MER41B,MER41B,MER41B,MER41B,MER41B	ABHD17B,ABHD17C,ATXN3L,BRMS1L,HDAC9,LYPLA1,LYPLAL1,MIER1,RBBP7,SALL1,SAP30L,SIN3B,SUDS3,TBL1XR1,TBL1Y
GO Biological Process	GO:0002263	cell activation involved in immune response	234	1.056963e-3	1.000000e+0	5.828202e-2	1.286402e+0	1.220458e+2	157	4.341723e-2	5.585201e-2	2874	2.014188e-1	1.000000e+0	9.042821e-1	1.085581e+0	8.935306e+1	97	606	3.546618e-2	1.600660e-1	MER41B,MER41B,MER41B,MER41B,MER41B,MER41B,MER41B,MER41B,MER41B,MER41B,MER41B,MER41B,MER41B,MER41B,MER41B,MER41B,MER41B,MER41B,MER41B,MER41B,MER41B,MER41B,MER41B,MER41B,MER41B,MER41B,MER41B,MER41B,MER41B,MER41B,MER41B,MER41B,MER41B,MER41B,MER41B,MER41B,MER41B,MER41B,MER41B,MER41B,MER41B,MER41B,MER41B,MER41B,MER41B,MER41B,MER41B,MER41B,MER41B,MER41B,MER41B,MER41B,MER41B,MER41B,MER41B,MER41B,MER41B,…	ACAA1,ACTR10,ALOX5,ANPEP,ANXA2,APP,ARG1,ASAH1,ATG7,ATP6AP2,ATP6V0A1,ATP6V0C,ATP8B4,B4GALT1,CANT1,CD14,CD180,CD47,CD93,CEACAM1,CEP290,COMMD9,CPNE3,CPPED1,CTSZ,DEFA1,DEFA4,DEGS1,DNAJC13,DSC1,DSG1,DYNC1H1,EEF1A1,EOMES,ERP44,EXO1,FCN1,FOLR3,FTH1,GATA3,GGH,GOLGA7,GSDMD,HPSE,HRNR,HUWE1,IDH1,IL12B,IQGAP2,KIT,LAT,LBP,LFNG,LRMP,LTA4H,LTF,MME,MRGPRX2,MSH6,NHLRC3,NME1-NME2,NME2,NR4A3,OLFM4,OSTF1,PGM2,PIK3CD…
GO Biological Process	GO:0060123	regulation of growth hormone secretion	235	1.060134e-3	1.000000e+0	5.820812e-2	2.797051e+0	4.647753e+0	13	1.653416e-3	4.624689e-3	850	3.189713e-2	1.000000e+0	4.841984e-1	2.608494e+0	1.916815e+0	5	13	1.828154e-3	3.846154e-1	MER41B,MER41B,MER41B,MER41B,MER41B,MER41B,MER41B,MER41B,MER41B,MER41B,MER41B,MER41B,MER41B	ADCYAP1,CHD7,ENSG00000198843,PTPN11,SERP1
GO Biological Process	GO:0070934	CRD-mediated mRNA stabilization	236	1.065881e-3	1.000000e+0	5.827569e-2	4.549328e+0	1.538689e+0	7	5.473813e-4	2.490217e-3	2522	1.600858e-1	1.000000e+0	8.190274e-1	2.712834e+0	7.372365e-1	2	5	7.312614e-4	4.000000e-1	MER41B,MER41B,MER41B,MER41B,MER41B,MER41B,MER41B	IGF2BP1,SYNCRIP
GO Biological Process	GO:0038084	vascular endothelial growth factor signaling pathway	237	1.066199e-3	1.000000e+0	5.804711e-2	2.270790e+0	8.367133e+0	19	2.976568e-3	6.759160e-3	544	1.546113e-2	1.000000e+0	3.667187e-1	2.712834e+0	2.211710e+0	6	15	2.193784e-3	4.000000e-1	MER41B,MER41B,MER41B,MER41B,MER41B,MER41B,MER41B,MER41B,MER41B,MER41B,MER41B,MER41B,MER41B,MER41B,MER41B,MER41B,MER41B,MER41B,MER41B	GAB1,KDR,NRP1,NRP2,PDGFRA,PRKD1
GO Biological Process	GO:0034754	cellular hormone metabolic process	238	1.072012e-3	1.000000e+0	5.811836e-2	1.672320e+0	2.571278e+1	43	9.147201e-3	1.529705e-2	3191	2.366127e-1	1.000000e+0	9.567577e-1	1.193144e+0	1.592431e+1	19	108	6.946984e-3	1.759259e-1	MER41B,MER41B,MER41B,MER41B,MER41B,MER41B,MER41B,MER41B,MER41B,MER41B,MER41B,MER41B,MER41B,MER41B,MER41B,MER41B,MER41B,MER41B,MER41B,MER41B,MER41B,MER41B,MER41B,MER41B,MER41B,MER41B,MER41B,MER41B,MER41B,MER41B,MER41B,MER41B,MER41B,MER41B,MER41B,MER41B,MER41B,MER41B,MER41B,MER41B,MER41B,MER41B,MER41B	ADH4,AKR1D1,ALDH8A1,ASMT,CYP26A1,CYP26B1,DHRS2,ECE1,ESR1,FDX1,FSHB,HSD17B11,HSD17B2,HSD17B7,PDGFRA,RPE65,SCPEP1,SPP1,SRD5A3
GO Biological Process	GO:2000586	regulation of platelet-derived growth factor receptor-beta signaling pathway	239	1.072222e-3	1.000000e+0	5.788653e-2	3.342397e+0	2.991865e+0	10	1.064342e-3	3.557453e-3	1058	4.723877e-2	1.000000e+0	5.761076e-1	2.712834e+0	1.474473e+0	4	10	1.462523e-3	4.000000e-1	MER41B,MER41B,MER41B,MER41B,MER41B,MER41B,MER41B,MER41B,MER41B,MER41B	MYOCD,PDGFRA,PTPN12,PTPN2
GO Biological Process	GO:0050907	detection of chemical stimulus involved in sensory perception	240	1.147313e-3	1.000000e+0	6.168242e-2	1.599049e+0	3.126859e+1	50	1.112365e-2	1.778726e-2	8707	9.996153e-1	1.000000e+0	1.000000e+0	6.398193e-1	6.251766e+1	40	424	1.462523e-2	9.433962e-2	MER41B,MER41B,MER41B,MER41B,MER41B,MER41B,MER41B,MER41B,MER41B,MER41B,MER41B,MER41B,MER41B,MER41B,MER41B,MER41B,MER41B,MER41B,MER41B,MER41B,MER41B,MER41B,MER41B,MER41B,MER41B,MER41B,MER41B,MER41B,MER41B,MER41B,MER41B,MER41B,MER41B,MER41B,MER41B,MER41B,MER41B,MER41B,MER41B,MER41B,MER41B,MER41B,MER41B,MER41B,MER41B,MER41B,MER41B,MER41B,MER41B,MER41B	CA6,OR10A6,OR10AD1,OR10H1,OR10V1,OR11H1,OR11H12,OR13A1,OR13H1,OR2A1,OR2A42,OR2AE1,OR2AK2,OR2H1,OR2J2,OR2J3,OR2L3,OR2M5,OR2T8,OR2V2,OR2W3,OR4B1,OR4C11,OR4C13,OR4D9,OR4E2,OR4F17,OR4P4,OR4Q3,OR4S1,OR4X1,OR5AN1,OR5P3,OR5T1,OR8H1,OR8H3,OR8J3,RTP4,TAS2R1,TRPA1
GO Biological Process	GO:0044804	nucleophagy	241	1.225803e-3	1.000000e+0	6.562878e-2	3.281980e+0	3.046941e+0	10	1.083935e-3	3.557453e-3	5739	5.080558e-1	1.000000e+0	1.000000e+0	1.130347e+0	2.654051e+0	3	18	1.096892e-3	1.666667e-1	MER41B,MER41B,MER41B,MER41B,MER41B,MER41B,MER41B,MER41B,MER41B,MER41B	ATG4C,ATG7,WDR45
GO Biological Process	GO:0034111	negative regulation of homotypic cell-cell adhesion	242	1.239218e-3	1.000000e+0	6.607285e-2	2.747800e+0	4.731058e+0	13	1.683051e-3	4.624689e-3	187	1.983542e-3	1.000000e+0	1.368644e-1	3.391042e+0	2.064262e+0	7	14	2.559415e-3	5.000000e-1	MER41B,MER41B,MER41B,MER41B,MER41B,MER41B,MER41B,MER41B,MER41B,MER41B,MER41B,MER41B,MER41B	ADAMTS18,ALOX12,C1QTNF1,CEACAM1,PRKCD,RDX,ZNF703
GO Biological Process	GO:0044403	symbiosis, encompassing mutualism through parasitism	243	1.239797e-3	1.000000e+0	6.583169e-2	1.255576e+0	1.457499e+2	183	5.184984e-2	6.510139e-2	8631	9.914060e-1	1.000000e+0	1.000000e+0	7.961577e-1	1.017386e+2	81	690	2.961609e-2	1.173913e-1	MER41B,MER41B,MER41B,MER41B,MER41B,MER41B,MER41B,MER41B,MER41B,MER41B,MER41B,MER41B,MER41B,MER41B,MER41B,MER41B,MER41B,MER41B,MER41B,MER41B,MER41B,MER41B,MER41B,MER41B,MER41B,MER41B,MER41B,MER41B,MER41B,MER41B,MER41B,MER41B,MER41B,MER41B,MER41B,MER41B,MER41B,MER41B,MER41B,MER41B,MER41B,MER41B,MER41B,MER41B,MER41B,MER41B,MER41B,MER41B,MER41B,MER41B,MER41B,MER41B,MER41B,MER41B,MER41B,MER41B,MER41B,…	ANPEP,ANXA2,ATG7,ATP6V0C,BICD1,BNIP3,CALCOCO2,CCL4,CCNT2,CD1D,CD93,CENPA,CFLAR,CHD6,CRTC3,CTBP2,CUL2,DDX6,DEFA1,DYNC1I2,EGFR,EIF4E,EIF4H,EXOC1,FMR1,FN1,HLA-DRA,HMGA2,IPO5,ITCH,ITGB1,KDR,KPNA2,KPNA5,LTF,MRC1,MSH6,NEDD4L,NLRP1,NPM1,NTRK3,NUP133,NUP153,NUP160,PCSK5,PDCD6IP,PDCL3,PDGFRA,PIK3R1,POM121,PRMT6,PSIP1,PVRL1,RAB11FIP4,RB1,RNGTT,RPL37A,RPL38,RPS15A,RPS3A,SEH1L,SERINC5,SERPINB9,SFTPD,SLAMF1,S…
GO Biological Process	GO:0030520	intracellular estrogen receptor signaling pathway	244	1.245776e-3	1.000000e+0	6.587806e-2	2.746143e+0	4.733913e+0	13	1.684067e-3	4.624689e-3	1547	9.349647e-2	1.000000e+0	7.798222e-1	1.849659e+0	3.243841e+0	6	22	2.193784e-3	2.727273e-1	MER41B,MER41B,MER41B,MER41B,MER41B,MER41B,MER41B,MER41B,MER41B,MER41B,MER41B,MER41B,MER41B	ARID1A,DDX17,DEFA1,ESR1,ESR2,POU4F2
GO Biological Process	GO:0006401	RNA catabolic process	245	1.248658e-3	1.000000e+0	6.576096e-2	1.511308e+0	4.102406e+1	62	1.459412e-2	2.205621e-2	8154	8.991333e-1	1.000000e+0	1.000000e+0	8.195018e-1	3.538735e+1	29	240	1.060329e-2	1.208333e-1	MER41B,MER41B,MER41B,MER41B,MER41B,MER41B,MER41B,MER41B,MER41B,MER41B,MER41B,MER41B,MER41B,MER41B,MER41B,MER41B,MER41B,MER41B,MER41B,MER41B,MER41B,MER41B,MER41B,MER41B,MER41B,MER41B,MER41B,MER41B,MER41B,MER41B,MER41B,MER41B,MER41B,MER41B,MER41B,MER41B,MER41B,MER41B,MER41B,MER41B,MER41B,MER41B,MER41B,MER41B,MER41B,MER41B,MER41B,MER41B,MER41B,MER41B,MER41B,MER41B,MER41B,MER41B,MER41B,MER41B,MER41B,…	CCRN4L,CNOT11,CNOT6L,CTIF,DCP2,DDX6,DHX34,DROSHA,EIF4A3,EIF4B,EIF4E,ENSG00000265303,HBS1L,MAGOHB,METTL14,MTPAP,NUDT16,PABPC1,PNRC1,RNASEH2B,RNASET2,RPL37A,RPL38,RPS15A,RPS3A,XRN1,ZFP36L1,ZFP36L2,ZHX2
GO Biological Process	GO:0032272	negative regulation of protein polymerization	246	1.269575e-3	1.000000e+0	6.659076e-2	1.928636e+0	1.399953e+1	27	4.980267e-3	9.605123e-3	1336	6.846924e-2	1.000000e+0	6.612714e-1	1.546791e+0	8.404496e+0	13	57	4.753199e-3	2.280702e-1	MER41B,MER41B,MER41B,MER41B,MER41B,MER41B,MER41B,MER41B,MER41B,MER41B,MER41B,MER41B,MER41B,MER41B,MER41B,MER41B,MER41B,MER41B,MER41B,MER41B,MER41B,MER41B,MER41B,MER41B,MER41B,MER41B,MER41B	ARFGEF1,CAPZA1,CAPZA3,CAPZB,EPS8,KANK1,LMOD3,PFN4,PRKCD,RDX,SLIT2,SNCA,TMSB4Y
GO Biological Process	GO:0052646	alditol phosphate metabolic process	247	1.270252e-3	1.000000e+0	6.635652e-2	3.266025e+0	3.061826e+0	10	1.089230e-3	3.557453e-3	1571	1.009293e-1	1.000000e+0	8.289566e-1	2.543282e+0	1.179578e+0	3	8	1.096892e-3	3.750000e-1	MER41B,MER41B,MER41B,MER41B,MER41B,MER41B,MER41B,MER41B,MER41B,MER41B	ACP6,GK5,GPD1L
GO Biological Process	GO:0001507	acetylcholine catabolic process in synaptic cleft	248	1.325137e-3	1.000000e+0	6.894453e-2	1.426046e+1	2.103719e-1	3	7.483882e-5	1.067236e-3	3408	2.731607e-1	1.000000e+0	1.000000e+0	3.391042e+0	2.948946e-1	1	2	3.656307e-4	5.000000e-1	MER41B,MER41B,MER41B	ACHE
GO Biological Process	GO:0070317	negative regulation of G0 to G1 transition	249	1.337094e-3	1.000000e+0	6.928724e-2	2.173649e+0	9.201119e+0	20	3.273255e-3	7.114906e-3	1468	8.464691e-2	1.000000e+0	7.440048e-1	1.649696e+0	5.455550e+0	9	37	3.290676e-3	2.432432e-1	MER41B,MER41B,MER41B,MER41B,MER41B,MER41B,MER41B,MER41B,MER41B,MER41B,MER41B,MER41B,MER41B,MER41B,MER41B,MER41B,MER41B,MER41B,MER41B,MER41B	CDC7,DAB2IP,MAX,MGA,RBBP7,RBBP8,RRM2,TFDP1,UXT
GO Biological Process	GO:0051001	negative regulation of nitric-oxide synthase activity	250	1.351304e-3	1.000000e+0	6.974350e-2	4.362610e+0	1.604544e+0	7	5.708090e-4	2.490217e-3	1349	7.061554e-2	1.000000e+0	6.754280e-1	2.906607e+0	1.032131e+0	3	7	1.096892e-3	4.285714e-1	MER41B,MER41B,MER41B,MER41B,MER41B,MER41B,MER41B	ATP2B4,CAV3,CNR1
GO Biological Process	GO:0001765	membrane raft assembly	251	1.352378e-3	1.000000e+0	6.952085e-2	3.864503e+0	2.070124e+0	8	7.364369e-4	2.845962e-3	394	9.151254e-3	1.000000e+0	2.996920e-1	3.391042e+0	1.474473e+0	5	10	1.828154e-3	5.000000e-1	MER41B,MER41B,MER41B,MER41B,MER41B,MER41B,MER41B,MER41B	ANXA2,CAV3,EMP2,PACSIN2,S100A10
GO Biological Process	GO:0044419	interspecies interaction between organisms	252	1.365374e-3	1.000000e+0	6.991040e-2	1.252721e+0	1.460820e+2	183	5.196798e-2	6.510139e-2	8634	9.920983e-1	1.000000e+0	1.000000e+0	7.938567e-1	1.020335e+2	81	692	2.961609e-2	1.170520e-1	MER41B,MER41B,MER41B,MER41B,MER41B,MER41B,MER41B,MER41B,MER41B,MER41B,MER41B,MER41B,MER41B,MER41B,MER41B,MER41B,MER41B,MER41B,MER41B,MER41B,MER41B,MER41B,MER41B,MER41B,MER41B,MER41B,MER41B,MER41B,MER41B,MER41B,MER41B,MER41B,MER41B,MER41B,MER41B,MER41B,MER41B,MER41B,MER41B,MER41B,MER41B,MER41B,MER41B,MER41B,MER41B,MER41B,MER41B,MER41B,MER41B,MER41B,MER41B,MER41B,MER41B,MER41B,MER41B,MER41B,MER41B,…	ANPEP,ANXA2,ATG7,ATP6V0C,BICD1,BNIP3,CALCOCO2,CCL4,CCNT2,CD1D,CD93,CENPA,CFLAR,CHD6,CRTC3,CTBP2,CUL2,DDX6,DEFA1,DYNC1I2,EGFR,EIF4E,EIF4H,EXOC1,FMR1,FN1,HLA-DRA,HMGA2,IPO5,ITCH,ITGB1,KDR,KPNA2,KPNA5,LTF,MRC1,MSH6,NEDD4L,NLRP1,NPM1,NTRK3,NUP133,NUP153,NUP160,PCSK5,PDCD6IP,PDCL3,PDGFRA,PIK3R1,POM121,PRMT6,PSIP1,PVRL1,RAB11FIP4,RB1,RNGTT,RPL37A,RPL38,RPS15A,RPS3A,SEH1L,SERINC5,SERPINB9,SFTPD,SLAMF1,S…
GO Biological Process	GO:0006885	regulation of pH	253	1.390537e-3	1.000000e+0	7.091739e-2	1.709136e+0	2.223346e+1	38	7.909449e-3	1.351832e-2	3351	2.672795e-1	1.000000e+0	1.000000e+0	1.173822e+0	1.533452e+1	18	104	6.581353e-3	1.730769e-1	MER41B,MER41B,MER41B,MER41B,MER41B,MER41B,MER41B,MER41B,MER41B,MER41B,MER41B,MER41B,MER41B,MER41B,MER41B,MER41B,MER41B,MER41B,MER41B,MER41B,MER41B,MER41B,MER41B,MER41B,MER41B,MER41B,MER41B,MER41B,MER41B,MER41B,MER41B,MER41B,MER41B,MER41B,MER41B,MER41B,MER41B,MER41B	ATP6V0A1,ATP6V0C,ATP6V0E2,ATP6V1B2,ATP6V1G1,ATP6V1H,BCL2,CLIC4,DMXL1,DMXL2,RAB38,SLC26A7,SLC4A3,SLC4A4,SLC4A7,SLC9A7,SLC9A8,TTPA
GO Biological Process	GO:0007143	female meiotic division	254	1.400526e-3	1.000000e+0	7.114562e-2	2.847035e+0	4.214911e+0	12	1.499435e-3	4.268943e-3	5949	5.470580e-1	1.000000e+0	1.000000e+0	1.043398e+0	3.833630e+0	4	26	1.462523e-3	1.538462e-1	MER41B,MER41B,MER41B,MER41B,MER41B,MER41B,MER41B,MER41B,MER41B,MER41B,MER41B,MER41B	FMN2,KIAA0430,MASTL,TUBB8
GO Biological Process	GO:0046598	positive regulation of viral entry into host cell	255	1.431989e-3	1.000000e+0	7.245864e-2	5.043344e+0	1.189687e+0	6	4.232255e-4	2.134472e-3	4870	3.916824e-1	1.000000e+0	1.000000e+0	1.507130e+0	1.327026e+0	2	9	7.312614e-4	2.222222e-1	MER41B,MER41B,MER41B,MER41B,MER41B,MER41B	LGALS9,TRIM38
GO Biological Process	GO:0009615	response to virus	256	1.515066e-3	1.000000e+0	7.636288e-2	1.459811e+0	4.795141e+1	70	1.705849e-2	2.490217e-2	5032	4.214958e-1	1.000000e+0	1.000000e+0	1.039400e+0	3.848375e+1	40	261	1.462523e-2	1.532567e-1	MER41B,MER41B,MER41B,MER41B,MER41B,MER41B,MER41B,MER41B,MER41B,MER41B,MER41B,MER41B,MER41B,MER41B,MER41B,MER41B,MER41B,MER41B,MER41B,MER41B,MER41B,MER41B,MER41B,MER41B,MER41B,MER41B,MER41B,MER41B,MER41B,MER41B,MER41B,MER41B,MER41B,MER41B,MER41B,MER41B,MER41B,MER41B,MER41B,MER41B,MER41B,MER41B,MER41B,MER41B,MER41B,MER41B,MER41B,MER41B,MER41B,MER41B,MER41B,MER41B,MER41B,MER41B,MER41B,MER41B,MER41B,…	APOB,APOBEC3H,ATG7,BCL2,BNIP3,CCDC130,CCL19,CCL4,DCLK1,DDX17,DDX60,DEFA1,ENO1,EXOC1,FMR1,GATA3,GPAM,HERC5,HMGA2,IFIT1B,IFIT3,IFNAR1,IFNAR2,IL10RB,IL12B,IRF2,ITCH,LGALS9,NLRP3,OPRK1,PLSCR1,PMAIP1,POLR3F,PRF1,PTPRC,RPS15A,RTP4,SERINC5,STAT1,ZMYND11
GO Biological Process	GO:0015701	bicarbonate transport	257	1.518181e-3	1.000000e+0	7.622214e-2	2.200244e+0	8.635406e+0	19	3.072005e-3	6.759160e-3	5599	4.776638e-1	1.000000e+0	1.000000e+0	1.078968e+0	6.487681e+0	7	44	2.559415e-3	1.590909e-1	MER41B,MER41B,MER41B,MER41B,MER41B,MER41B,MER41B,MER41B,MER41B,MER41B,MER41B,MER41B,MER41B,MER41B,MER41B,MER41B,MER41B,MER41B,MER41B	CA13,CA4,CA6,SLC26A7,SLC4A3,SLC4A4,SLC4A7
GO Biological Process	GO:0042309	homoiothermy	258	1.537780e-3	1.000000e+0	7.690688e-2	8.289772e+0	4.825223e-1	4	1.716550e-4	1.422981e-3	3408	2.731607e-1	1.000000e+0	1.000000e+0	3.391042e+0	2.948946e-1	1	2	3.656307e-4	5.000000e-1	MER41B,MER41B,MER41B,MER41B	MC3R
GO Biological Process	GO:0055067	monovalent inorganic cation homeostasis	259	1.544781e-3	1.000000e+0	7.695872e-2	1.560252e+0	3.332795e+1	52	1.185626e-2	1.849875e-2	1391	7.235600e-2	1.000000e+0	6.711786e-1	1.335865e+0	1.946304e+1	26	132	9.506399e-3	1.969697e-1	MER41B,MER41B,MER41B,MER41B,MER41B,MER41B,MER41B,MER41B,MER41B,MER41B,MER41B,MER41B,MER41B,MER41B,MER41B,MER41B,MER41B,MER41B,MER41B,MER41B,MER41B,MER41B,MER41B,MER41B,MER41B,MER41B,MER41B,MER41B,MER41B,MER41B,MER41B,MER41B,MER41B,MER41B,MER41B,MER41B,MER41B,MER41B,MER41B,MER41B,MER41B,MER41B,MER41B,MER41B,MER41B,MER41B,MER41B,MER41B,MER41B,MER41B,MER41B,MER41B	AGT,ATP1B3,ATP6V0A1,ATP6V0C,ATP6V0E2,ATP6V1B2,ATP6V1G1,ATP6V1H,BCL2,CLIC4,CYP4F2,DMXL1,DMXL2,KCNJ2,KCNMA1,MC3R,NEDD4L,RAB38,SLC26A7,SLC4A3,SLC4A4,SLC4A7,SLC8A1,SLC9A7,SLC9A8,TTPA
GO Biological Process	GO:0016233	telomere capping	260	1.545676e-3	1.000000e+0	7.670714e-2	2.976188e+0	3.696003e+0	11	1.314836e-3	3.913198e-3	4158	3.302139e-1	1.000000e+0	1.000000e+0	1.271641e+0	4.718314e+0	6	32	2.193784e-3	1.875000e-1	MER41B,MER41B,MER41B,MER41B,MER41B,MER41B,MER41B,MER41B,MER41B,MER41B,MER41B	HIST1H4I,HIST3H3,POT1,TERF1,TERF2IP,TFIP11
GO Biological Process	GO:0097479	synaptic vesicle localization	261	1.571090e-3	1.000000e+0	7.766963e-2	1.544704e+0	3.495815e+1	54	1.243620e-2	1.921025e-2	1503	8.762994e-2	1.000000e+0	7.522882e-1	1.344197e+0	1.636665e+1	22	111	8.043876e-3	1.981982e-1	MER41B,MER41B,MER41B,MER41B,MER41B,MER41B,MER41B,MER41B,MER41B,MER41B,MER41B,MER41B,MER41B,MER41B,MER41B,MER41B,MER41B,MER41B,MER41B,MER41B,MER41B,MER41B,MER41B,MER41B,MER41B,MER41B,MER41B,MER41B,MER41B,MER41B,MER41B,MER41B,MER41B,MER41B,MER41B,MER41B,MER41B,MER41B,MER41B,MER41B,MER41B,MER41B,MER41B,MER41B,MER41B,MER41B,MER41B,MER41B,MER41B,MER41B,MER41B,MER41B,MER41B,MER41B	AP3B1,AP3B2,BLOC1S6,DNM1L,DTNBP1,NLGN4X,OPHN1,PCLO,PSEN1,RIMS2,RPH3A,SNAP23,SNAP25,SNCA,STX3,SYNDIG1,SYT10,SYT13,SYT2,SYT4,SYT7,UNC13C
GO Biological Process	GO:0010571	positive regulation of nuclear cell cycle DNA replication	262	1.583848e-3	1.000000e+0	7.800149e-2	4.240970e+0	1.650566e+0	7	5.871810e-4	2.490217e-3	1017	4.522119e-2	1.000000e+0	5.737355e-1	3.391042e+0	8.846838e-1	3	6	1.096892e-3	5.000000e-1	MER41B,MER41B,MER41B,MER41B,MER41B,MER41B,MER41B	ATRX,CDC7,INO80
GO Biological Process	GO:0031532	actin cytoskeleton reorganization	263	1.598287e-3	1.000000e+0	7.841330e-2	1.636483e+0	2.627587e+1	43	9.347516e-3	1.529705e-2	560	1.597841e-2	1.000000e+0	3.681597e-1	1.784759e+0	8.404496e+0	15	57	5.484461e-3	2.631579e-1	MER41B,MER41B,MER41B,MER41B,MER41B,MER41B,MER41B,MER41B,MER41B,MER41B,MER41B,MER41B,MER41B,MER41B,MER41B,MER41B,MER41B,MER41B,MER41B,MER41B,MER41B,MER41B,MER41B,MER41B,MER41B,MER41B,MER41B,MER41B,MER41B,MER41B,MER41B,MER41B,MER41B,MER41B,MER41B,MER41B,MER41B,MER41B,MER41B,MER41B,MER41B,MER41B,MER41B	ANXA1,AUTS2,DTNBP1,EPS8,EZR,FER,FGF10,FGF7,GAB1,KIT,MKLN1,NRP1,PHACTR1,RAP2A,SIPA1L1
GO Biological Process	GO:0007043	cell-cell junction assembly	264	1.599171e-3	1.000000e+0	7.815948e-2	1.658291e+0	2.472425e+1	41	8.795537e-3	1.458556e-2	311	5.090843e-3	1.000000e+0	2.112127e-1	1.808556e+0	1.105855e+1	20	75	7.312614e-3	2.666667e-1	MER41B,MER41B,MER41B,MER41B,MER41B,MER41B,MER41B,MER41B,MER41B,MER41B,MER41B,MER41B,MER41B,MER41B,MER41B,MER41B,MER41B,MER41B,MER41B,MER41B,MER41B,MER41B,MER41B,MER41B,MER41B,MER41B,MER41B,MER41B,MER41B,MER41B,MER41B,MER41B,MER41B,MER41B,MER41B,MER41B,MER41B,MER41B,MER41B,MER41B,MER41B	ANK2,CDH5,CTNNA1,DLG5,DSG1,ECT2,EPB41L3,GJA5,GNPAT,MPP5,MPP7,MTDH,NR1H4,PARD3,PDCD6IP,PKP2,PRKCA,PTPRO,TJP1,UGT8
GO Biological Process	GO:0001522	pseudouridine synthesis	265	1.627070e-3	1.000000e+0	7.922296e-2	3.412142e+0	2.637639e+0	9	9.383276e-4	3.201708e-3	5739	5.080558e-1	1.000000e+0	1.000000e+0	1.130347e+0	2.654051e+0	3	18	1.096892e-3	1.666667e-1	MER41B,MER41B,MER41B,MER41B,MER41B,MER41B,MER41B,MER41B,MER41B	MRPL1,NAF1,TRUB1
GO Biological Process	GO:2001311	lysobisphosphatidic acid metabolic process	266	1.629134e-3	1.000000e+0	7.902525e-2	1.325964e+1	2.262505e-1	3	8.048756e-5	1.067236e-3	2047	1.474473e-1	1.000000e+0	9.294150e-1	6.782084e+0	1.474473e-1	1	1	3.656307e-4	1.000000e+0	MER41B,MER41B,MER41B	ACP6
GO Biological Process	GO:0051656	establishment of organelle localization	267	1.649995e-3	1.000000e+0	7.973740e-2	1.295813e+0	1.057251e+2	137	3.761122e-2	4.873710e-2	1143	5.623646e-2	1.000000e+0	6.348373e-1	1.202992e+0	5.735700e+1	69	389	2.522852e-2	1.773779e-1	MER41B,MER41B,MER41B,MER41B,MER41B,MER41B,MER41B,MER41B,MER41B,MER41B,MER41B,MER41B,MER41B,MER41B,MER41B,MER41B,MER41B,MER41B,MER41B,MER41B,MER41B,MER41B,MER41B,MER41B,MER41B,MER41B,MER41B,MER41B,MER41B,MER41B,MER41B,MER41B,MER41B,MER41B,MER41B,MER41B,MER41B,MER41B,MER41B,MER41B,MER41B,MER41B,MER41B,MER41B,MER41B,MER41B,MER41B,MER41B,MER41B,MER41B,MER41B,MER41B,MER41B,MER41B,MER41B,MER41B,MER41B,…	ACTR3,AP3B1,AP3B2,BET1,BICD1,BICD2,BLOC1S6,CENPA,CENPC,CNIH3,CTSZ,DNM1L,DTNBP1,DYNC1H1,EXOC4,EZR,FGF10,FMN2,FOLR1,GRIA1,HTT,ITGA4,KIF13A,KIF14,KIF1B,KIF2B,KIT,LAT,LOH12CR1,LRMP,MAD1L1,MAP1B,MCFD2,MCPH1,MIS12,MOBP,MREG,MRGPRX2,MYRIP,NLGN4X,NPM1,NR4A3,OPHN1,PCLO,PIK3CD,PIK3CG,PSEN1,PSRC1,PTK2,RIMS2,RPH3A,SEH1L,SNAP23,SNAP25,SNCA,SPRY1,SPRY2,STX3,SYBU,SYT10,SYT13,SYT2,SYT4,SYT7,TERF1,UNC13C,UXT,XPO1…
GO Biological Process	GO:0002934	desmosome organization	268	1.651840e-3	1.000000e+0	7.952870e-2	3.149886e+0	3.174718e+0	10	1.129391e-3	3.557453e-3	1058	4.723877e-2	1.000000e+0	5.761076e-1	2.712834e+0	1.474473e+0	4	10	1.462523e-3	4.000000e-1	MER41B,MER41B,MER41B,MER41B,MER41B,MER41B,MER41B,MER41B,MER41B,MER41B	PKP2,PRKCA,PVRL1,SNAI2
GO Biological Process	GO:0042766	nucleosome mobilization	269	1.752984e-3	1.000000e+0	8.408458e-2	1.292077e+1	2.321842e-1	3	8.259845e-5	1.067236e-3	2047	1.474473e-1	1.000000e+0	9.294150e-1	6.782084e+0	1.474473e-1	1	1	3.656307e-4	1.000000e+0	MER41B,MER41B,MER41B	ARID1A
GO Biological Process	GO:0010970	transport along microtubule	270	1.754905e-3	1.000000e+0	8.386496e-2	1.608346e+0	2.797905e+1	45	9.953414e-3	1.600854e-2	5762	5.109275e-1	1.000000e+0	1.000000e+0	1.014643e+0	1.872581e+1	19	127	6.946984e-3	1.496063e-1	MER41B,MER41B,MER41B,MER41B,MER41B,MER41B,MER41B,MER41B,MER41B,MER41B,MER41B,MER41B,MER41B,MER41B,MER41B,MER41B,MER41B,MER41B,MER41B,MER41B,MER41B,MER41B,MER41B,MER41B,MER41B,MER41B,MER41B,MER41B,MER41B,MER41B,MER41B,MER41B,MER41B,MER41B,MER41B,MER41B,MER41B,MER41B,MER41B,MER41B,MER41B,MER41B,MER41B,MER41B,MER41B	AP3B1,AP3B2,APP,BICD1,BICD2,BLOC1S6,DTNBP1,DYNC1H1,DYNC1I2,DYNLRB2,HTT,IFT57,KIF13A,KIF1B,LOH12CR1,MAP1B,SYBU,TTC30A,UXT
GO Biological Process	GO:0009313	oligosaccharide catabolic process	271	1.764845e-3	1.000000e+0	8.402876e-2	4.159562e+0	1.682869e+0	7	5.986728e-4	2.490217e-3	7996	8.743796e-1	1.000000e+0	1.000000e+0	5.216988e-1	1.916815e+0	1	13	3.656307e-4	7.692308e-2	MER41B,MER41B,MER41B,MER41B,MER41B,MER41B,MER41B	TREH
GO Biological Process	GO:1901858	regulation of mitochondrial DNA metabolic process	272	1.772216e-3	1.000000e+0	8.406950e-2	2.923751e+0	3.762291e+0	11	1.338417e-3	3.913198e-3	2982	2.175181e-1	1.000000e+0	9.411925e-1	2.260695e+0	8.846838e-1	2	6	7.312614e-4	3.333333e-1	MER41B,MER41B,MER41B,MER41B,MER41B,MER41B,MER41B,MER41B,MER41B,MER41B,MER41B	ATG7,STOX1
GO Biological Process	GO:1904574	negative regulation of selenocysteine insertion sequence binding	273	1.798118e-3	1.000000e+0	8.498577e-2	3.267354e+1	6.121161e-2	2	2.177574e-5	7.114906e-4	2047	1.474473e-1	1.000000e+0	9.294150e-1	6.782084e+0	1.474473e-1	1	1	3.656307e-4	1.000000e+0	MER41B,MER41B	EIF4A3
GO Biological Process	GO:0072715	cellular response to selenite ion	273	1.798118e-3	1.000000e+0	8.498577e-2	3.267354e+1	6.121161e-2	2	2.177574e-5	7.114906e-4	2047	1.474473e-1	1.000000e+0	9.294150e-1	6.782084e+0	1.474473e-1	1	1	3.656307e-4	1.000000e+0	MER41B,MER41B	EIF4A3
GO Biological Process	GO:1904570	negative regulation of selenocysteine incorporation	273	1.798118e-3	1.000000e+0	8.498577e-2	3.267354e+1	6.121161e-2	2	2.177574e-5	7.114906e-4	2047	1.474473e-1	1.000000e+0	9.294150e-1	6.782084e+0	1.474473e-1	1	1	3.656307e-4	1.000000e+0	MER41B,MER41B	EIF4A3
GO Biological Process	GO:0031585	regulation of inositol 1,4,5-trisphosphate-sensitive calcium-release channel activity	276	1.799206e-3	1.000000e+0	8.411288e-2	5.905729e+0	8.466355e-1	5	3.011866e-4	1.778726e-3	5294	4.717243e-1	1.000000e+0	1.000000e+0	1.695521e+0	5.897892e-1	1	4	3.656307e-4	2.500000e-1	MER41B,MER41B,MER41B,MER41B,MER41B	HTT
GO Biological Process	GO:0099518	vesicle cytoskeletal trafficking	277	1.804274e-3	1.000000e+0	8.404530e-2	2.073579e+0	1.012742e+1	21	3.602780e-3	7.470651e-3	1645	1.038782e-1	1.000000e+0	8.147966e-1	1.541383e+0	6.487681e+0	10	44	3.656307e-3	2.272727e-1	MER41B,MER41B,MER41B,MER41B,MER41B,MER41B,MER41B,MER41B,MER41B,MER41B,MER41B,MER41B,MER41B,MER41B,MER41B,MER41B,MER41B,MER41B,MER41B,MER41B,MER41B	AP3B1,AP3B2,BLOC1S6,DTNBP1,DYNC1H1,HTT,KIF13A,MOBP,MYRIP,SYBU
GO Biological Process	GO:0097529	myeloid leukocyte migration	278	1.891144e-3	1.000000e+0	8.777493e-2	1.621318e+0	2.652164e+1	43	9.434947e-3	1.529705e-2	178	1.660892e-3	1.000000e+0	1.203960e-1	1.777828e+0	1.518707e+1	27	103	9.872029e-3	2.621359e-1	MER41B,MER41B,MER41B,MER41B,MER41B,MER41B,MER41B,MER41B,MER41B,MER41B,MER41B,MER41B,MER41B,MER41B,MER41B,MER41B,MER41B,MER41B,MER41B,MER41B,MER41B,MER41B,MER41B,MER41B,MER41B,MER41B,MER41B,MER41B,MER41B,MER41B,MER41B,MER41B,MER41B,MER41B,MER41B,MER41B,MER41B,MER41B,MER41B,MER41B,MER41B,MER41B,MER41B	ANXA1,ARHGEF5,CCL19,CCL21,CCL24,CCL26,CCL4,CCL4L1,CCL4L2,CXCL3,EDN3,HRH1,IL1B,IL6R,ITGA9,KIT,PDE4B,PIK3CD,PIK3CG,PREX1,PTPRO,SCG2,SFTPD,SYK,TNFSF11,VAV1,XCL2
GO Biological Process	GO:0060337	type I interferon signaling pathway	279	1.910813e-3	1.000000e+0	8.836996e-2	2.337314e+0	6.845466e+0	16	2.435242e-3	5.691925e-3	6211	5.543645e-1	1.000000e+0	1.000000e+0	1.000635e+0	8.994285e+0	9	61	3.290676e-3	1.475410e-1	MER41B,MER41B,MER41B,MER41B,MER41B,MER41B,MER41B,MER41B,MER41B,MER41B,MER41B,MER41B,MER41B,MER41B,MER41B,MER41B	IFI27,IFI6,IFIT3,IFNAR1,IFNAR2,IRAK1,IRF2,JAK1,STAT1
GO Biological Process	GO:0072277	metanephric glomerular capillary formation	280	2.046164e-3	1.000000e+0	9.429162e-2	4.693890e+0	1.278258e+0	6	4.547341e-4	2.134472e-3	4472	3.803427e-1	1.000000e+0	1.000000e+0	2.260695e+0	4.423419e-1	1	3	3.656307e-4	3.333333e-1	MER41B,MER41B,MER41B,MER41B,MER41B,MER41B	PDGFRA
GO Biological Process	GO:2000104	negative regulation of DNA-dependent DNA replication	281	2.082379e-3	1.000000e+0	9.561899e-2	2.393746e+0	6.266329e+0	15	2.229217e-3	5.336179e-3	1261	6.267154e-2	1.000000e+0	6.412775e-1	2.034625e+0	2.948946e+0	6	20	2.193784e-3	3.000000e-1	MER41B,MER41B,MER41B,MER41B,MER41B,MER41B,MER41B,MER41B,MER41B,MER41B,MER41B,MER41B,MER41B,MER41B,MER41B	ATG7,BLM,GMNN,TERF1,TIPIN,ZRANB3
GO Biological Process	GO:1904343	positive regulation of colon smooth muscle contraction	282	2.111460e-3	1.000000e+0	9.661053e-2	5.689880e+0	8.787532e-1	5	3.126123e-4	1.778726e-3	2047	1.474473e-1	1.000000e+0	9.294150e-1	6.782084e+0	1.474473e-1	1	1	3.656307e-4	1.000000e+0	MER41B,MER41B,MER41B,MER41B,MER41B	KIT
GO Biological Process	GO:0002371	dendritic cell cytokine production	282	2.111460e-3	1.000000e+0	9.661053e-2	5.689880e+0	8.787532e-1	5	3.126123e-4	1.778726e-3	2047	1.474473e-1	1.000000e+0	9.294150e-1	6.782084e+0	1.474473e-1	1	1	3.656307e-4	1.000000e+0	MER41B,MER41B,MER41B,MER41B,MER41B	KIT
GO Biological Process	GO:0097326	melanocyte adhesion	282	2.111460e-3	1.000000e+0	9.661053e-2	5.689880e+0	8.787532e-1	5	3.126123e-4	1.778726e-3	2047	1.474473e-1	1.000000e+0	9.294150e-1	6.782084e+0	1.474473e-1	1	1	3.656307e-4	1.000000e+0	MER41B,MER41B,MER41B,MER41B,MER41B	KIT
GO Biological Process	GO:0070662	mast cell proliferation	282	2.111460e-3	1.000000e+0	9.661053e-2	5.689880e+0	8.787532e-1	5	3.126123e-4	1.778726e-3	2047	1.474473e-1	1.000000e+0	9.294150e-1	6.782084e+0	1.474473e-1	1	1	3.656307e-4	1.000000e+0	MER41B,MER41B,MER41B,MER41B,MER41B	KIT
GO Biological Process	GO:0034587	piRNA metabolic process	286	2.133375e-3	1.000000e+0	9.624803e-2	3.276005e+0	2.747249e+0	9	9.773208e-4	3.201708e-3	5739	5.080558e-1	1.000000e+0	1.000000e+0	1.130347e+0	2.654051e+0	3	18	1.096892e-3	1.666667e-1	MER41B,MER41B,MER41B,MER41B,MER41B,MER41B,MER41B,MER41B,MER41B	EXD1,FKBP6,PIWIL1
GO Biological Process	GO:1900275	negative regulation of phospholipase C activity	287	2.147521e-3	1.000000e+0	9.654865e-2	5.667431e+0	8.822339e-1	5	3.138505e-4	1.778726e-3	3408	2.731607e-1	1.000000e+0	1.000000e+0	3.391042e+0	2.948946e-1	1	2	3.656307e-4	5.000000e-1	MER41B,MER41B,MER41B,MER41B,MER41B	BICD1
GO Biological Process	GO:0033127	regulation of histone phosphorylation	288	2.170915e-3	1.000000e+0	9.726151e-2	3.031848e+0	3.298318e+0	10	1.173361e-3	3.557453e-3	1789	1.122921e-1	1.000000e+0	8.098966e-1	2.086795e+0	1.916815e+0	4	13	1.462523e-3	3.076923e-1	MER41B,MER41B,MER41B,MER41B,MER41B,MER41B,MER41B,MER41B,MER41B,MER41B	FMR1,IL1B,RPS6KA4,TWIST1
GO Biological Process	GO:0060326	cell chemotaxis	289	2.211238e-3	1.000000e+0	9.872527e-2	1.432851e+0	4.955156e+1	71	1.762773e-2	2.525792e-2	186	1.975279e-3	1.000000e+0	1.370270e-1	1.556544e+0	2.698286e+1	42	183	1.535649e-2	2.295082e-1	MER41B,MER41B,MER41B,MER41B,MER41B,MER41B,MER41B,MER41B,MER41B,MER41B,MER41B,MER41B,MER41B,MER41B,MER41B,MER41B,MER41B,MER41B,MER41B,MER41B,MER41B,MER41B,MER41B,MER41B,MER41B,MER41B,MER41B,MER41B,MER41B,MER41B,MER41B,MER41B,MER41B,MER41B,MER41B,MER41B,MER41B,MER41B,MER41B,MER41B,MER41B,MER41B,MER41B,MER41B,MER41B,MER41B,MER41B,MER41B,MER41B,MER41B,MER41B,MER41B,MER41B,MER41B,MER41B,MER41B,MER41B,…	ANXA1,ARHGEF5,CCL19,CCL21,CCL24,CCL26,CCL28,CCL4,CCL4L1,CCL4L2,CXCL13,CXCL2,CXCL3,CXCR5,DEFA1,DOCK4,EDN3,GAB1,HRH1,IL1B,IL6R,ITGA9,KIT,LBP,NRP1,PDE4B,PDGFRA,PIK3CD,PIK3CG,PREX1,PRKCD,PRKCQ,PTPRO,SCG2,SEMA5A,SFTPD,SLAMF1,SYK,TNFSF11,TRPM2,VAV1,XCL2
GO Biological Process	GO:0072574	hepatocyte proliferation	290	2.237900e-3	1.000000e+0	9.957112e-2	3.985005e+0	1.756585e+0	7	6.248968e-4	2.490217e-3	1170	5.879657e-2	1.000000e+0	6.484206e-1	4.521389e+0	4.423419e-1	2	3	7.312614e-4	6.666667e-1	MER41B,MER41B,MER41B,MER41B,MER41B,MER41B,MER41B	PROX1,RPS6KA1
GO Biological Process	GO:0003360	brainstem development	291	2.240532e-3	1.000000e+0	9.934565e-2	3.251766e+0	2.767727e+0	9	9.846058e-4	3.201708e-3	3847	2.762791e-1	1.000000e+0	9.266517e-1	1.937738e+0	1.032131e+0	2	7	7.312614e-4	2.857143e-1	MER41B,MER41B,MER41B,MER41B,MER41B,MER41B,MER41B,MER41B,MER41B	NLGN4X,PHOX2B
GO Biological Process	GO:0030195	negative regulation of blood coagulation	292	2.242187e-3	1.000000e+0	9.907856e-2	2.123226e+0	8.948646e+0	19	3.183439e-3	6.759160e-3	3151	2.298555e-1	1.000000e+0	9.412331e-1	1.326929e+0	6.782576e+0	9	46	3.290676e-3	1.956522e-1	MER41B,MER41B,MER41B,MER41B,MER41B,MER41B,MER41B,MER41B,MER41B,MER41B,MER41B,MER41B,MER41B,MER41B,MER41B,MER41B,MER41B,MER41B,MER41B	ADAMTS18,ALOX12,ANXA2,APOH,C1QTNF1,CEACAM1,F11,PDGFRA,PRKCD
GO Biological Process	GO:0030488	tRNA methylation	293	2.250019e-3	1.000000e+0	9.908531e-2	2.563795e+0	5.070608e+0	13	1.803845e-3	4.624689e-3	1126	5.364532e-2	1.000000e+0	6.147296e-1	1.870920e+0	4.275972e+0	8	29	2.925046e-3	2.758621e-1	MER41B,MER41B,MER41B,MER41B,MER41B,MER41B,MER41B,MER41B,MER41B,MER41B,MER41B,MER41B,MER41B	C9orf156,HSD17B10,METTL2A,METTL2B,NSUN2,NSUN6,THUMPD2,TRMT10C
GO Biological Process	GO:0070208	protein heterotrimerization	294	2.283146e-3	1.000000e+0	1.002022e-1	3.970545e+0	1.762982e+0	7	6.271727e-4	2.490217e-3	1789	1.122921e-1	1.000000e+0	8.098966e-1	2.086795e+0	1.916815e+0	4	13	1.462523e-3	3.076923e-1	MER41B,MER41B,MER41B,MER41B,MER41B,MER41B,MER41B	C1QTNF1,C1QTNF6,COL1A2,COL6A1
GO Biological Process	GO:0043303	mast cell degranulation	295	2.286327e-3	1.000000e+0	1.000016e-1	2.558945e+0	5.080219e+0	13	1.807264e-3	4.624689e-3	306	5.046871e-3	1.000000e+0	2.128097e-1	2.967162e+0	2.359157e+0	7	16	2.559415e-3	4.375000e-1	MER41B,MER41B,MER41B,MER41B,MER41B,MER41B,MER41B,MER41B,MER41B,MER41B,MER41B,MER41B,MER41B	KIT,LAT,MRGPRX2,NR4A3,PIK3CD,PIK3CG,SNAP23
GO Biological Process	GO:0030036	actin cytoskeleton organization	296	2.291859e-3	1.000000e+0	9.990492e-2	1.257630e+0	1.272235e+2	160	4.525915e-2	5.691925e-2	904	3.536424e-2	1.000000e+0	5.047619e-1	1.222732e+0	6.133808e+1	75	416	2.742230e-2	1.802885e-1	MER41B,MER41B,MER41B,MER41B,MER41B,MER41B,MER41B,MER41B,MER41B,MER41B,MER41B,MER41B,MER41B,MER41B,MER41B,MER41B,MER41B,MER41B,MER41B,MER41B,MER41B,MER41B,MER41B,MER41B,MER41B,MER41B,MER41B,MER41B,MER41B,MER41B,MER41B,MER41B,MER41B,MER41B,MER41B,MER41B,MER41B,MER41B,MER41B,MER41B,MER41B,MER41B,MER41B,MER41B,MER41B,MER41B,MER41B,MER41B,MER41B,MER41B,MER41B,MER41B,MER41B,MER41B,MER41B,MER41B,MER41B,…	ACTA1,ACTR3,ACTR3B,ACTR3C,ANXA1,ARF6,ARHGAP25,ARHGEF5,AUTS2,BCL2,BCR,CAPZB,CAV3,CFLAR,COBL,CTNNA1,DAAM2,DIAPH3,DNAJB6,DPYSL3,DTNBP1,ELMO1,EMP2,EPB41L3,EPS8,EZR,FAM101A,FAT1,FER,FGD1,FGD3,FGD4,FGF10,FGF7,FMN1,FMN2,FMNL2,GAB1,GAS2L3,IQGAP2,ITGB1,KIT,KLHL1,LIMCH1,LIMK1,LMOD3,MICAL2,MKLN1,MSRB2,MYO1B,MYPN,NCK2,NEBL,NRP1,OPHN1,PACSIN2,PAK2,PDCD6IP,PDGFRA,PHACTR1,PREX1,PROX1,RAP1GDS1,RAP2A,RHOJ,RHOU,RN…
GO Biological Process	GO:2000707	positive regulation of dense core granule biogenesis	297	2.329379e-3	1.000000e+0	1.011986e-1	5.560705e+0	8.991666e-1	5	3.198743e-4	1.778726e-3	3408	2.731607e-1	1.000000e+0	1.000000e+0	3.391042e+0	2.948946e-1	1	2	3.656307e-4	5.000000e-1	MER41B,MER41B,MER41B,MER41B,MER41B	PRKCA
GO Biological Process	GO:0072524	pyridine-containing compound metabolic process	298	2.409874e-3	1.000000e+0	1.043443e-1	1.641936e+0	2.375244e+1	39	8.449820e-3	1.387407e-2	2898	2.090192e-1	1.000000e+0	9.306331e-1	1.211086e+0	1.651410e+1	20	112	7.312614e-3	1.785714e-1	MER41B,MER41B,MER41B,MER41B,MER41B,MER41B,MER41B,MER41B,MER41B,MER41B,MER41B,MER41B,MER41B,MER41B,MER41B,MER41B,MER41B,MER41B,MER41B,MER41B,MER41B,MER41B,MER41B,MER41B,MER41B,MER41B,MER41B,MER41B,MER41B,MER41B,MER41B,MER41B,MER41B,MER41B,MER41B,MER41B,MER41B,MER41B,MER41B	ACMSD,AOX1,CARKD,ENO1,FMO2,GPD1L,HAAO,HK2,IDH1,KYNU,NAMPT,NT5E,PFKP,PGD,PGM2,PGM2L1,PSAT1,PTGIS,TALDO1,TKT
GO Biological Process	GO:0090068	positive regulation of cell cycle process	299	2.445840e-3	1.000000e+0	1.055474e-1	1.358655e+0	6.845003e+1	93	2.435078e-2	3.308431e-2	2743	1.735432e-1	1.000000e+0	8.163427e-1	1.152169e+0	3.818885e+1	44	259	1.608775e-2	1.698842e-1	MER41B,MER41B,MER41B,MER41B,MER41B,MER41B,MER41B,MER41B,MER41B,MER41B,MER41B,MER41B,MER41B,MER41B,MER41B,MER41B,MER41B,MER41B,MER41B,MER41B,MER41B,MER41B,MER41B,MER41B,MER41B,MER41B,MER41B,MER41B,MER41B,MER41B,MER41B,MER41B,MER41B,MER41B,MER41B,MER41B,MER41B,MER41B,MER41B,MER41B,MER41B,MER41B,MER41B,MER41B,MER41B,MER41B,MER41B,MER41B,MER41B,MER41B,MER41B,MER41B,MER41B,MER41B,MER41B,MER41B,MER41B,…	ANKRD32,ANXA1,APP,ATRX,CDC7,CENPV,CIT,CNOT11,CNOT6L,CXCR5,DAB2IP,DMRT1,E2F7,ECT2,EDN3,EGF,HMGA2,ID2,IGF1,IL1A,IL1B,INO80,KIF14,MAP10,MRGPRX2,MSX1,MSX2,NPM1,NUDT16,PBX1,PHOX2B,PLK2,PRDM9,RAB11FIP4,RAD51B,RANBP3L,RB1,RBL2,RCC2,RDX,RGPD4,SOX4,STOX1,TFDP1
GO Biological Process	GO:0034463	90S preribosome assembly	300	2.455264e-3	1.000000e+0	1.056009e-1	7.278283e+0	5.495802e-1	4	1.955106e-4	1.422981e-3	2047	1.474473e-1	1.000000e+0	9.294150e-1	6.782084e+0	1.474473e-1	1	1	3.656307e-4	1.000000e+0	MER41B,MER41B,MER41B,MER41B	RPL38
GO Biological Process	GO:2000489	regulation of hepatic stellate cell activation	301	2.469192e-3	1.000000e+0	1.058471e-1	4.517766e+0	1.328090e+0	6	4.724617e-4	2.134472e-3	2982	2.175181e-1	1.000000e+0	9.411925e-1	2.260695e+0	8.846838e-1	2	6	7.312614e-4	3.333333e-1	MER41B,MER41B,MER41B,MER41B,MER41B,MER41B	MYB,RPS6KA1
GO Biological Process	GO:0045953	negative regulation of natural killer cell mediated cytotoxicity	302	2.471083e-3	1.000000e+0	1.055774e-1	5.484224e+0	9.117060e-1	5	3.243351e-4	1.778726e-3	1940	1.353921e-1	1.000000e+0	9.004970e-1	2.260695e+0	1.327026e+0	3	9	1.096892e-3	3.333333e-1	MER41B,MER41B,MER41B,MER41B,MER41B	CEACAM1,LGALS9,SERPINB9
GO Biological Process	GO:0035924	cellular response to vascular endothelial growth factor stimulus	303	2.473823e-3	1.000000e+0	1.053457e-1	1.946788e+0	1.181433e+1	23	4.202893e-3	8.182142e-3	1126	5.364532e-2	1.000000e+0	6.147296e-1	1.870920e+0	4.275972e+0	8	29	2.925046e-3	2.758621e-1	MER41B,MER41B,MER41B,MER41B,MER41B,MER41B,MER41B,MER41B,MER41B,MER41B,MER41B,MER41B,MER41B,MER41B,MER41B,MER41B,MER41B,MER41B,MER41B,MER41B,MER41B,MER41B,MER41B	DAB2IP,GAB1,GAS1,KDR,NRP1,NRP2,PDGFRA,PRKD1
GO Biological Process	GO:0051574	positive regulation of histone H3-K9 methylation	304	2.486971e-3	1.000000e+0	1.055572e-1	3.200541e+0	2.812024e+0	9	1.000364e-3	3.201708e-3	4870	3.916824e-1	1.000000e+0	1.000000e+0	1.507130e+0	1.327026e+0	2	9	7.312614e-4	2.222222e-1	MER41B,MER41B,MER41B,MER41B,MER41B,MER41B,MER41B,MER41B,MER41B	JARID2,MYB
GO Biological Process	GO:0006293	nucleotide-excision repair, preincision complex stabilization	305	2.497060e-3	1.000000e+0	1.056379e-1	2.650972e+0	4.526642e+0	12	1.610332e-3	4.268943e-3	2784	1.877014e-1	1.000000e+0	8.699394e-1	1.614782e+0	3.096393e+0	5	21	1.828154e-3	2.380952e-1	MER41B,MER41B,MER41B,MER41B,MER41B,MER41B,MER41B,MER41B,MER41B,MER41B,MER41B,MER41B	DDB2,ERCC4,GTF2H5,RPA1,RPA3
GO Biological Process	GO:0010804	negative regulation of tumor necrosis factor-mediated signaling pathway	306	2.503520e-3	1.000000e+0	1.055651e-1	2.650112e+0	4.528110e+0	12	1.610854e-3	4.268943e-3	599	2.002647e-2	1.000000e+0	4.313882e-1	2.373729e+0	2.948946e+0	7	20	2.559415e-3	3.500000e-1	MER41B,MER41B,MER41B,MER41B,MER41B,MER41B,MER41B,MER41B,MER41B,MER41B,MER41B,MER41B	HIST1H2BJ,NR1H4,PELI3,POP4,PTPN2,PYDC2,ZNF675
GO Biological Process	GO:0006295	nucleotide-excision repair, DNA incision, 3'-to lesion	307	2.523084e-3	1.000000e+0	1.060435e-1	2.647524e+0	4.532537e+0	12	1.612429e-3	4.268943e-3	2964	2.154088e-1	1.000000e+0	9.377260e-1	1.541383e+0	3.243841e+0	5	22	1.828154e-3	2.272727e-1	MER41B,MER41B,MER41B,MER41B,MER41B,MER41B,MER41B,MER41B,MER41B,MER41B,MER41B,MER41B	DDB2,ERCC4,GTF2H5,RPA1,RPA3
GO Biological Process	GO:0039020	pronephric nephron tubule development	308	2.549332e-3	1.000000e+0	1.067988e-1	5.444204e+0	9.184080e-1	5	3.267193e-4	1.778726e-3	648	2.173393e-2	1.000000e+0	4.327668e-1	6.782084e+0	2.948946e-1	2	2	7.312614e-4	1.000000e+0	MER41B,MER41B,MER41B,MER41B,MER41B	AHI1,HNF1B
GO Biological Process	GO:0072114	pronephros morphogenesis	308	2.549332e-3	1.000000e+0	1.067988e-1	5.444204e+0	9.184080e-1	5	3.267193e-4	1.778726e-3	648	2.173393e-2	1.000000e+0	4.327668e-1	6.782084e+0	2.948946e-1	2	2	7.312614e-4	1.000000e+0	MER41B,MER41B,MER41B,MER41B,MER41B	AHI1,HNF1B
GO Biological Process	GO:0010508	positive regulation of autophagy	310	2.596467e-3	1.000000e+0	1.080717e-1	1.565609e+0	2.938154e+1	46	1.045234e-2	1.636428e-2	500	1.270694e-2	1.000000e+0	3.279153e-1	1.608123e+0	1.430239e+1	23	97	8.409506e-3	2.371134e-1	MER41B,MER41B,MER41B,MER41B,MER41B,MER41B,MER41B,MER41B,MER41B,MER41B,MER41B,MER41B,MER41B,MER41B,MER41B,MER41B,MER41B,MER41B,MER41B,MER41B,MER41B,MER41B,MER41B,MER41B,MER41B,MER41B,MER41B,MER41B,MER41B,MER41B,MER41B,MER41B,MER41B,MER41B,MER41B,MER41B,MER41B,MER41B,MER41B,MER41B,MER41B,MER41B,MER41B,MER41B,MER41B,MER41B	ATG7,BNIP3,C9orf72,CALCOCO2,DAPK1,DHRSX,EPM2A,FBXO7,FOXO1,HK2,HTT,KDR,MAP3K7,MTDH,PLEKHF1,PLK2,PRKD1,RAB12,RAB3GAP1,RIPK2,RNF152,SPTLC1,WAC
GO Biological Process	GO:1904504	positive regulation of lipophagy	311	2.602520e-3	1.000000e+0	1.079753e-1	4.469418e+0	1.342457e+0	6	4.775726e-4	2.134472e-3	2522	1.600858e-1	1.000000e+0	8.190274e-1	2.712834e+0	7.372365e-1	2	5	7.312614e-4	4.000000e-1	MER41B,MER41B,MER41B,MER41B,MER41B,MER41B	HTT,SPTLC1
GO Biological Process	GO:0002861	regulation of inflammatory response to antigenic stimulus	312	2.607156e-3	1.000000e+0	1.078209e-1	2.519325e+0	5.160112e+0	13	1.835685e-3	4.624689e-3	1778	1.114605e-1	1.000000e+0	8.088722e-1	1.769239e+0	3.391288e+0	6	23	2.193784e-3	2.608696e-1	MER41B,MER41B,MER41B,MER41B,MER41B,MER41B,MER41B,MER41B,MER41B,MER41B,MER41B,MER41B,MER41B	ADCYAP1,CNR1,IL12B,IL20RB,NLRP6,NPY5R
GO Biological Process	GO:0000921	septin ring assembly	313	2.614917e-3	1.000000e+0	1.077964e-1	7.150816e+0	5.593767e-1	4	1.989956e-4	1.422981e-3	2047	1.474473e-1	1.000000e+0	9.294150e-1	6.782084e+0	1.474473e-1	1	1	3.656307e-4	1.000000e+0	MER41B,MER41B,MER41B,MER41B	ANLN
GO Biological Process	GO:0061299	retina vasculature morphogenesis in camera-type eye	314	2.615830e-3	1.000000e+0	1.074906e-1	2.777401e+0	3.960537e+0	11	1.408942e-3	3.913198e-3	867	3.200376e-2	1.000000e+0	4.762913e-1	3.014260e+0	1.327026e+0	4	9	1.462523e-3	4.444444e-1	MER41B,MER41B,MER41B,MER41B,MER41B,MER41B,MER41B,MER41B,MER41B,MER41B,MER41B	CLIC4,NDP,NRP1,RHOJ
GO Biological Process	GO:0044345	stromal-epithelial cell signaling involved in prostate gland development	315	2.841015e-3	1.000000e+0	1.163734e-1	6.986016e+0	5.725724e-1	4	2.036899e-4	1.422981e-3	2047	1.474473e-1	1.000000e+0	9.294150e-1	6.782084e+0	1.474473e-1	1	1	3.656307e-4	1.000000e+0	MER41B,MER41B,MER41B,MER41B	SFRP1
GO Biological Process	GO:2000080	negative regulation of canonical Wnt signaling pathway involved in controlling type B pancreatic cell proliferation	315	2.841015e-3	1.000000e+0	1.163734e-1	6.986016e+0	5.725724e-1	4	2.036899e-4	1.422981e-3	2047	1.474473e-1	1.000000e+0	9.294150e-1	6.782084e+0	1.474473e-1	1	1	3.656307e-4	1.000000e+0	MER41B,MER41B,MER41B,MER41B	SFRP1
GO Biological Process	GO:0090246	convergent extension involved in somitogenesis	315	2.841015e-3	1.000000e+0	1.163734e-1	6.986016e+0	5.725724e-1	4	2.036899e-4	1.422981e-3	2047	1.474473e-1	1.000000e+0	9.294150e-1	6.782084e+0	1.474473e-1	1	1	3.656307e-4	1.000000e+0	MER41B,MER41B,MER41B,MER41B	SFRP1
GO Biological Process	GO:0009063	cellular amino acid catabolic process	318	2.862697e-3	1.000000e+0	1.161553e-1	1.574532e+0	2.794481e+1	44	9.941235e-3	1.565279e-2	286	4.512580e-3	1.000000e+0	2.035868e-1	1.664693e+0	1.621920e+1	27	110	9.872029e-3	2.454545e-1	MER41B,MER41B,MER41B,MER41B,MER41B,MER41B,MER41B,MER41B,MER41B,MER41B,MER41B,MER41B,MER41B,MER41B,MER41B,MER41B,MER41B,MER41B,MER41B,MER41B,MER41B,MER41B,MER41B,MER41B,MER41B,MER41B,MER41B,MER41B,MER41B,MER41B,MER41B,MER41B,MER41B,MER41B,MER41B,MER41B,MER41B,MER41B,MER41B,MER41B,MER41B,MER41B,MER41B,MER41B	ACMSD,AGXT2,AHCY,ALDH7A1,ARG1,BCAT1,BLMH,CRYM,CTH,DDO,GCSH,GOT2,GPT2,HAAO,HGD,HSD17B10,KYNU,MCCC1,MTRR,NOS2,PADI4,PAH,PCBD1,QDPR,SLC25A21,TAT,TDO2
GO Biological Process	GO:0043372	positive regulation of CD4-positive, alpha-beta T cell differentiation	319	2.882791e-3	1.000000e+0	1.166039e-1	2.074002e+0	9.161031e+0	19	3.258994e-3	6.759160e-3	406	9.435946e-3	1.000000e+0	2.998818e-1	2.347644e+0	3.833630e+0	9	26	3.290676e-3	3.461538e-1	MER41B,MER41B,MER41B,MER41B,MER41B,MER41B,MER41B,MER41B,MER41B,MER41B,MER41B,MER41B,MER41B,MER41B,MER41B,MER41B,MER41B,MER41B,MER41B	ANXA1,CCL19,CD83,IL12B,LGALS9,MYB,NLRP3,RIPK2,SOCS5
GO Biological Process	GO:0044089	positive regulation of cellular component biogenesis	320	2.892990e-3	1.000000e+0	1.166508e-1	1.210712e+0	1.742776e+2	211	6.199845e-2	7.506226e-2	21	9.308876e-7	1.201124e-2	5.719639e-4	1.561759e+0	6.915278e+1	108	469	3.948812e-2	2.302772e-1	MER41B,MER41B,MER41B,MER41B,MER41B,MER41B,MER41B,MER41B,MER41B,MER41B,MER41B,MER41B,MER41B,MER41B,MER41B,MER41B,MER41B,MER41B,MER41B,MER41B,MER41B,MER41B,MER41B,MER41B,MER41B,MER41B,MER41B,MER41B,MER41B,MER41B,MER41B,MER41B,MER41B,MER41B,MER41B,MER41B,MER41B,MER41B,MER41B,MER41B,MER41B,MER41B,MER41B,MER41B,MER41B,MER41B,MER41B,MER41B,MER41B,MER41B,MER41B,MER41B,MER41B,MER41B,MER41B,MER41B,MER41B,…	ACTR3,ACTR3B,ACTR3C,AGT,AMIGO2,ANKRD32,ANLN,ARF6,ARHGEF5,AUTS2,BAI3,BCAS3,BHLHB9,BIK,BMP7,CAV3,CCK,CCL19,CCL21,CCL24,CCL26,CDC42EP3,CEP135,CLSTN1,CNOT6L,COBL,CXCL13,DDB2,DLG5,DPYSL3,EFNA5,EPS8L2,ERCC4,ESR1,FAF1,FAM154A,FAM98A,FER,FLRT2,FMN1,FMR1,FNIP2,GPM6A,GTF2H5,HAS3,HNF1B,HTT,IL1RAPL1,IQGAP2,KDR,KIAA0947,KIRREL,KIT,LDB2,LIMK1,LINGO2,LMOD3,LPHN3,LRRN1,LRRTM2,LRRTM3,MPP7,MSN,NAV3,NCK2,NEURL1,NOX…
GO Biological Process	GO:0002862	negative regulation of inflammatory response to antigenic stimulus	321	2.933981e-3	1.000000e+0	1.179351e-1	2.904892e+0	3.442469e+0	10	1.224642e-3	3.557453e-3	717	2.228039e-2	1.000000e+0	4.009538e-1	2.825868e+0	1.769368e+0	5	12	1.828154e-3	4.166667e-1	MER41B,MER41B,MER41B,MER41B,MER41B,MER41B,MER41B,MER41B,MER41B,MER41B	ADCYAP1,IL12B,IL20RB,NLRP6,NPY5R
GO Biological Process	GO:0070316	regulation of G0 to G1 transition	322	2.956526e-3	1.000000e+0	1.184722e-1	2.025545e+0	9.873886e+0	20	3.512588e-3	7.114906e-3	2018	1.403158e-1	1.000000e+0	8.971728e-1	1.488750e+0	6.045339e+0	9	41	3.290676e-3	2.195122e-1	MER41B,MER41B,MER41B,MER41B,MER41B,MER41B,MER41B,MER41B,MER41B,MER41B,MER41B,MER41B,MER41B,MER41B,MER41B,MER41B,MER41B,MER41B,MER41B,MER41B	CDC7,DAB2IP,MAX,MGA,RBBP7,RBBP8,RRM2,TFDP1,UXT
GO Biological Process	GO:0060346	bone trabecula formation	323	3.051665e-3	1.000000e+0	1.219060e-1	2.888553e+0	3.461941e+0	10	1.231569e-3	3.557453e-3	609	2.009253e-2	1.000000e+0	4.257043e-1	3.391042e+0	1.179578e+0	4	8	1.462523e-3	5.000000e-1	MER41B,MER41B,MER41B,MER41B,MER41B,MER41B,MER41B,MER41B,MER41B,MER41B	FBN2,MMP2,MSX2,SFRP1
GO Biological Process	GO:0036296	response to increased oxygen levels	324	3.098599e-3	1.000000e+0	1.233988e-1	2.579673e+0	4.651753e+0	12	1.654839e-3	4.268943e-3	6682	6.372267e-1	1.000000e+0	1.000000e+0	9.354599e-1	4.275972e+0	4	29	1.462523e-3	1.379310e-1	MER41B,MER41B,MER41B,MER41B,MER41B,MER41B,MER41B,MER41B,MER41B,MER41B,MER41B,MER41B	ATG7,ATP6V1G1,BNIP3,FOXO1
GO Biological Process	GO:0060155	platelet dense granule organization	325	3.133637e-3	1.000000e+0	1.244102e-1	3.088923e+0	2.913636e+0	9	1.036512e-3	3.201708e-3	1571	1.009293e-1	1.000000e+0	8.289566e-1	2.543282e+0	1.179578e+0	3	8	1.096892e-3	3.750000e-1	MER41B,MER41B,MER41B,MER41B,MER41B,MER41B,MER41B,MER41B,MER41B	ABCA1,DTNBP1,RAB38
GO Biological Process	GO:0006518	peptide metabolic process	326	3.161640e-3	1.000000e+0	1.251369e-1	1.287385e+0	9.709607e+1	125	3.454147e-2	4.446816e-2	8153	8.975904e-1	1.000000e+0	1.000000e+0	8.755292e-1	7.652515e+1	67	519	2.449726e-2	1.290944e-1	MER41B,MER41B,MER41B,MER41B,MER41B,MER41B,MER41B,MER41B,MER41B,MER41B,MER41B,MER41B,MER41B,MER41B,MER41B,MER41B,MER41B,MER41B,MER41B,MER41B,MER41B,MER41B,MER41B,MER41B,MER41B,MER41B,MER41B,MER41B,MER41B,MER41B,MER41B,MER41B,MER41B,MER41B,MER41B,MER41B,MER41B,MER41B,MER41B,MER41B,MER41B,MER41B,MER41B,MER41B,MER41B,MER41B,MER41B,MER41B,MER41B,MER41B,MER41B,MER41B,MER41B,MER41B,MER41B,MER41B,MER41B,…	AASDH,AGO2,AGT,ANPEP,ASMT,ATP6AP2,BACE2,C9orf3,CDKAL1,CHAC2,CPEB1,CTSZ,DAP3,DDX3Y,DIO2,DMD,ECE1,EEF1A1,EGFR,EIF1,EIF1B,EIF2S1,EIF3J,EIF4B,EIF4E,EIF4H,ENPEP,ENSG00000198843,FARS2,FSHB,GDAP1,GGTLC1,GSTM3,GSTM5,HBS1L,IARS,IDH1,IMMP2L,LARS2,LTA4H,MME,MRPL1,MRPL11,MRPL15,MRPS30,MRPS9,N6AMT1,NGF,PABPC1,PAM,PCSK5,PET112,POLG2,PSEN1,RPL37A,RPL38,RPL7L1,RPS15A,RPS3A,RSL24D1,RWDD1,SOX11,TRHDE,WARS2,XPNPEP1…
GO Biological Process	GO:0016572	histone phosphorylation	327	3.257971e-3	1.000000e+0	1.285554e-1	2.211161e+0	7.236017e+0	16	2.574179e-3	5.691925e-3	1759	1.072889e-1	1.000000e+0	7.870089e-1	1.695521e+0	4.128524e+0	7	28	2.559415e-3	2.500000e-1	MER41B,MER41B,MER41B,MER41B,MER41B,MER41B,MER41B,MER41B,MER41B,MER41B,MER41B,MER41B,MER41B,MER41B,MER41B,MER41B	DRD1,HMGA2,NEK11,PRKCA,PRKCB,PRKCD,RPS6KA4
GO Biological Process	GO:2000487	positive regulation of glutamine transport	328	3.306285e-3	1.000000e+0	1.300640e-1	1.030703e+1	2.910636e-1	3	1.035445e-4	1.067236e-3	2047	1.474473e-1	1.000000e+0	9.294150e-1	6.782084e+0	1.474473e-1	1	1	3.656307e-4	1.000000e+0	MER41B,MER41B,MER41B	NAT1
GO Biological Process	GO:0046777	protein autophosphorylation	329	3.377865e-3	1.000000e+0	1.324760e-1	1.380011e+0	5.724591e+1	79	2.036496e-2	2.810388e-2	1104	5.073303e-2	1.000000e+0	5.929423e-1	1.301612e+0	2.919457e+1	38	198	1.389397e-2	1.919192e-1	MER41B,MER41B,MER41B,MER41B,MER41B,MER41B,MER41B,MER41B,MER41B,MER41B,MER41B,MER41B,MER41B,MER41B,MER41B,MER41B,MER41B,MER41B,MER41B,MER41B,MER41B,MER41B,MER41B,MER41B,MER41B,MER41B,MER41B,MER41B,MER41B,MER41B,MER41B,MER41B,MER41B,MER41B,MER41B,MER41B,MER41B,MER41B,MER41B,MER41B,MER41B,MER41B,MER41B,MER41B,MER41B,MER41B,MER41B,MER41B,MER41B,MER41B,MER41B,MER41B,MER41B,MER41B,MER41B,MER41B,MER41B,…	BCR,CAMK2D,DAPK1,DDR1,DDR2,EGFR,EIF2S1,EPHA4,FER,GRK7,IRAK1,JAK1,KDR,KIT,MAP3K13,MELK,NEK6,NLK,NME1-NME2,NME2,NTRK3,PAK2,PDGFRA,PRKD1,PRKX,PTK2,ROS1,SLK,STK24,STK39,STYK1,SYK,THY1,TRIM24,TRPM7,TYRO3,UHMK1,VRK2
GO Biological Process	GO:0016266	O-glycan processing	330	3.438154e-3	1.000000e+0	1.344318e-1	1.698419e+0	1.884105e+1	32	6.702615e-3	1.138385e-2	270	4.039685e-3	1.000000e+0	1.930521e-1	1.954160e+0	8.699391e+0	17	59	6.215722e-3	2.881356e-1	MER41B,MER41B,MER41B,MER41B,MER41B,MER41B,MER41B,MER41B,MER41B,MER41B,MER41B,MER41B,MER41B,MER41B,MER41B,MER41B,MER41B,MER41B,MER41B,MER41B,MER41B,MER41B,MER41B,MER41B,MER41B,MER41B,MER41B,MER41B,MER41B,MER41B,MER41B,MER41B	B3GNT2,B3GNT6,B4GALT5,C1GALT1,CHST4,ENSG00000228273,GALNT1,GALNT10,GALNT12,GALNT2,GALNT9,GCNT1,MUC19,MUC20,MUCL1,ST3GAL1,ST6GALNAC2
GO Biological Process	GO:0045087	innate immune response	331	3.463019e-3	1.000000e+0	1.349950e-1	1.274272e+0	1.035886e+2	132	3.685116e-2	4.695838e-2	5839	5.316696e-1	1.000000e+0	1.000000e+0	9.967280e-1	9.230201e+1	92	626	3.363803e-2	1.469649e-1	MER41B,MER41B,MER41B,MER41B,MER41B,MER41B,MER41B,MER41B,MER41B,MER41B,MER41B,MER41B,MER41B,MER41B,MER41B,MER41B,MER41B,MER41B,MER41B,MER41B,MER41B,MER41B,MER41B,MER41B,MER41B,MER41B,MER41B,MER41B,MER41B,MER41B,MER41B,MER41B,MER41B,MER41B,MER41B,MER41B,MER41B,MER41B,MER41B,MER41B,MER41B,MER41B,MER41B,MER41B,MER41B,MER41B,MER41B,MER41B,MER41B,MER41B,MER41B,MER41B,MER41B,MER41B,MER41B,MER41B,MER41B,…	ANXA1,APOBEC3H,APP,ARG1,CALCOCO2,CAMK2D,CAPZA1,CCL19,CCL21,CCL24,CCL26,CCL4,CCL4L1,CCL4L2,CD14,CD180,CD1D,CLEC4A,CSF1,CYLD,DAB2IP,DAPK1,DDX60,DEFA1,DEFA4,ENSG00000259680,FCGR1A,FCN1,FCN2,FER,GATA3,GSDMD,HERC5,HIST1H2BJ,HLA-DRA,IFI27,IFI6,IFIT3,IFNAR1,IFNAR2,IGLL1,IGLL5,IL12B,IRAK1,IRF2,ITCH,JAK1,KYNU,LBP,LGALS9,LGR4,LTF,LY86,MALT1,MID1,MRC1,NLRP1,NLRP3,NLRP6,NOS2,NR1H4,PADI4,PIK3CD,PIK3CG,POLR3F,…
GO Biological Process	GO:0043111	replication fork arrest	332	3.470636e-3	1.000000e+0	1.348844e-1	2.332787e+1	8.573437e-2	2	3.049960e-5	7.114906e-4	2047	1.474473e-1	1.000000e+0	9.294150e-1	6.782084e+0	1.474473e-1	1	1	3.656307e-4	1.000000e+0	MER41B,MER41B	TIPIN
GO Biological Process	GO:0061439	kidney vasculature morphogenesis	333	3.485620e-3	1.000000e+0	1.350599e-1	2.672163e+0	4.116516e+0	11	1.464431e-3	3.913198e-3	3847	2.762791e-1	1.000000e+0	9.266517e-1	1.937738e+0	1.032131e+0	2	7	7.312614e-4	2.857143e-1	MER41B,MER41B,MER41B,MER41B,MER41B,MER41B,MER41B,MER41B,MER41B,MER41B,MER41B	NRP1,PDGFRA
GO Biological Process	GO:0060839	endothelial cell fate commitment	334	3.543418e-3	1.000000e+0	1.368884e-1	2.427877e+0	5.354472e+0	13	1.904828e-3	4.624689e-3	452	1.136205e-2	1.000000e+0	3.243463e-1	3.875477e+0	1.032131e+0	4	7	1.462523e-3	5.714286e-1	MER41B,MER41B,MER41B,MER41B,MER41B,MER41B,MER41B,MER41B,MER41B,MER41B,MER41B,MER41B,MER41B	NR2F2,NRP1,PROX1,RBPJ
GO Biological Process	GO:0001836	release of cytochrome c from mitochondria	335	3.577746e-3	1.000000e+0	1.378020e-1	2.532714e+0	4.738000e+0	12	1.685521e-3	4.268943e-3	786	2.630735e-2	1.000000e+0	4.318623e-1	2.260695e+0	3.096393e+0	7	21	2.559415e-3	3.333333e-1	MER41B,MER41B,MER41B,MER41B,MER41B,MER41B,MER41B,MER41B,MER41B,MER41B,MER41B,MER41B	BCL2,CCK,DNM1L,FZD9,IFI6,MFF,PMAIP1
GO Biological Process	GO:0065004	protein-DNA complex assembly	336	3.612189e-3	1.000000e+0	1.387145e-1	1.431036e+0	4.472284e+1	64	1.590994e-2	2.276770e-2	5852	5.405185e-1	1.000000e+0	1.000000e+0	9.955353e-1	3.214351e+1	32	218	1.170018e-2	1.467890e-1	MER41B,MER41B,MER41B,MER41B,MER41B,MER41B,MER41B,MER41B,MER41B,MER41B,MER41B,MER41B,MER41B,MER41B,MER41B,MER41B,MER41B,MER41B,MER41B,MER41B,MER41B,MER41B,MER41B,MER41B,MER41B,MER41B,MER41B,MER41B,MER41B,MER41B,MER41B,MER41B,MER41B,MER41B,MER41B,MER41B,MER41B,MER41B,MER41B,MER41B,MER41B,MER41B,MER41B,MER41B,MER41B,MER41B,MER41B,MER41B,MER41B,MER41B,MER41B,MER41B,MER41B,MER41B,MER41B,MER41B,MER41B,…	ANP32B,ATRX,CENPA,CENPC,CENPV,CETN2,DACH2,DDB2,DMC1,GMNN,GTF2H5,H3F3C,HIST1H2BJ,HIST1H2BL,HIST1H4I,HIST2H3PS2,HIST3H3,HNF1B,KAT6B,MIS12,NAP1L1,NPM1,PADI4,PIAS1,RAD51B,RBBP7,RPA1,RPA3,SMARCA5,SMYD3,SOX9,SPTY2D1
GO Biological Process	GO:0048489	synaptic vesicle transport	337	3.613754e-3	1.000000e+0	1.383628e-1	1.500916e+0	3.397925e+1	51	1.208796e-2	1.814301e-2	1846	1.171899e-1	1.000000e+0	8.191231e-1	1.306640e+0	1.607176e+1	21	109	7.678245e-3	1.926606e-1	MER41B,MER41B,MER41B,MER41B,MER41B,MER41B,MER41B,MER41B,MER41B,MER41B,MER41B,MER41B,MER41B,MER41B,MER41B,MER41B,MER41B,MER41B,MER41B,MER41B,MER41B,MER41B,MER41B,MER41B,MER41B,MER41B,MER41B,MER41B,MER41B,MER41B,MER41B,MER41B,MER41B,MER41B,MER41B,MER41B,MER41B,MER41B,MER41B,MER41B,MER41B,MER41B,MER41B,MER41B,MER41B,MER41B,MER41B,MER41B,MER41B,MER41B,MER41B	AP3B1,AP3B2,BLOC1S6,DNM1L,DTNBP1,NLGN4X,OPHN1,PCLO,PSEN1,RIMS2,RPH3A,SNAP23,SNAP25,SNCA,STX3,SYT10,SYT13,SYT2,SYT4,SYT7,UNC13C
GO Biological Process	GO:0003100	regulation of systemic arterial blood pressure by endothelin	338	3.642433e-3	1.000000e+0	1.390483e-1	3.643824e+0	1.921059e+0	7	6.834077e-4	2.490217e-3	2522	1.600858e-1	1.000000e+0	8.190274e-1	2.712834e+0	7.372365e-1	2	5	7.312614e-4	4.000000e-1	MER41B,MER41B,MER41B,MER41B,MER41B,MER41B,MER41B	ECE1,EDN3
GO Biological Process	GO:0031508	pericentric heterochromatin assembly	339	3.654183e-3	1.000000e+0	1.390853e-1	6.505962e+0	6.148207e-1	4	2.187195e-4	1.422981e-3	5294	4.717243e-1	1.000000e+0	1.000000e+0	1.695521e+0	5.897892e-1	1	4	3.656307e-4	2.500000e-1	MER41B,MER41B,MER41B,MER41B	CENPV
GO Biological Process	GO:0010603	regulation of cytoplasmic mRNA processing body assembly	340	3.700571e-3	1.000000e+0	1.404367e-1	3.633098e+0	1.926730e+0	7	6.854253e-4	2.490217e-3	4174	3.347290e-1	1.000000e+0	1.000000e+0	1.695521e+0	1.179578e+0	2	8	7.312614e-4	2.500000e-1	MER41B,MER41B,MER41B,MER41B,MER41B,MER41B,MER41B	ATXN2,CNOT6L
GO Biological Process	GO:0042660	positive regulation of cell fate specification	341	3.737186e-3	1.000000e+0	1.414103e-1	9.862751e+0	3.041748e-1	3	1.082087e-4	1.067236e-3	3408	2.731607e-1	1.000000e+0	1.000000e+0	3.391042e+0	2.948946e-1	1	2	3.656307e-4	5.000000e-1	MER41B,MER41B,MER41B	FGF2
GO Biological Process	GO:0035855	megakaryocyte development	342	3.761810e-3	1.000000e+0	1.419258e-1	2.410230e+0	5.393676e+0	13	1.918775e-3	4.624689e-3	5049	4.269526e-1	1.000000e+0	1.000000e+0	1.271641e+0	2.359157e+0	3	16	1.096892e-3	1.875000e-1	MER41B,MER41B,MER41B,MER41B,MER41B,MER41B,MER41B,MER41B,MER41B,MER41B,MER41B,MER41B,MER41B	KIT,MEIS1,PTPN11
GO Biological Process	GO:1990570	GDP-mannose transmembrane transport	343	3.785519e-3	1.000000e+0	1.424039e-1	9.817188e+0	3.055865e-1	3	1.087110e-4	1.067236e-3	2047	1.474473e-1	1.000000e+0	9.294150e-1	6.782084e+0	1.474473e-1	1	1	3.656307e-4	1.000000e+0	MER41B,MER41B,MER41B	TMEM241
GO Biological Process	GO:0032713	negative regulation of interleukin-4 production	344	3.796352e-3	1.000000e+0	1.423963e-1	3.259043e+0	2.454709e+0	8	8.732510e-4	2.845962e-3	6428	6.160571e-1	1.000000e+0	1.000000e+0	1.130347e+0	8.846838e-1	1	6	3.656307e-4	1.666667e-1	MER41B,MER41B,MER41B,MER41B,MER41B,MER41B,MER41B,MER41B	CD83
GO Biological Process	GO:0045576	mast cell activation	345	3.823018e-3	1.000000e+0	1.429809e-1	2.316302e+0	6.044118e+0	14	2.150166e-3	4.980434e-3	363	7.464716e-3	1.000000e+0	2.653367e-1	2.583651e+0	3.096393e+0	8	21	2.925046e-3	3.809524e-1	MER41B,MER41B,MER41B,MER41B,MER41B,MER41B,MER41B,MER41B,MER41B,MER41B,MER41B,MER41B,MER41B,MER41B	KIT,LAT,MRGPRX2,NDRG1,NR4A3,PIK3CD,PIK3CG,SNAP23
GO Biological Process	GO:0003353	positive regulation of cilium movement	346	3.833461e-3	1.000000e+0	1.429571e-1	2.216344e+1	9.023869e-2	2	3.210199e-5	7.114906e-4	2047	1.474473e-1	1.000000e+0	9.294150e-1	6.782084e+0	1.474473e-1	1	1	3.656307e-4	1.000000e+0	MER41B,MER41B	TTLL6
GO Biological Process	GO:0010656	negative regulation of muscle cell apoptotic process	347	3.857905e-3	1.000000e+0	1.434540e-1	2.017294e+0	9.418560e+0	19	3.350608e-3	6.759160e-3	442	1.094192e-2	1.000000e+0	3.194199e-1	2.187769e+0	4.570866e+0	10	31	3.656307e-3	3.225806e-1	MER41B,MER41B,MER41B,MER41B,MER41B,MER41B,MER41B,MER41B,MER41B,MER41B,MER41B,MER41B,MER41B,MER41B,MER41B,MER41B,MER41B,MER41B,MER41B	ADCYAP1,ALOX12,APOH,BMP7,CFLAR,HAND2,IGF1,MYOCD,PAX8,SFRP2
GO Biological Process	GO:0099003	vesicle-mediated transport in synapse	348	3.873235e-3	1.000000e+0	1.436102e-1	1.495386e+0	3.410490e+1	51	1.213266e-2	1.814301e-2	1887	1.257157e-1	1.000000e+0	8.596236e-1	1.294762e+0	1.621920e+1	21	110	7.678245e-3	1.909091e-1	MER41B,MER41B,MER41B,MER41B,MER41B,MER41B,MER41B,MER41B,MER41B,MER41B,MER41B,MER41B,MER41B,MER41B,MER41B,MER41B,MER41B,MER41B,MER41B,MER41B,MER41B,MER41B,MER41B,MER41B,MER41B,MER41B,MER41B,MER41B,MER41B,MER41B,MER41B,MER41B,MER41B,MER41B,MER41B,MER41B,MER41B,MER41B,MER41B,MER41B,MER41B,MER41B,MER41B,MER41B,MER41B,MER41B,MER41B,MER41B,MER41B,MER41B,MER41B	AP3B1,AP3B2,BLOC1S6,DNM1L,DTNBP1,NLGN4X,OPHN1,PCLO,PSEN1,RIMS2,RPH3A,SNAP23,SNAP25,SNCA,STX3,SYT10,SYT13,SYT2,SYT4,SYT7,UNC13C
GO Biological Process	GO:1903976	negative regulation of glial cell migration	349	3.901747e-3	1.000000e+0	1.442528e-1	6.385754e+0	6.263943e-1	4	2.228368e-4	1.422981e-3	5294	4.717243e-1	1.000000e+0	1.000000e+0	1.695521e+0	5.897892e-1	1	4	3.656307e-4	2.500000e-1	MER41B,MER41B,MER41B,MER41B	C16orf45
GO Biological Process	GO:0090085	regulation of protein deubiquitination	350	3.926539e-3	1.000000e+0	1.447547e-1	3.593149e+0	1.948152e+0	7	6.930458e-4	2.490217e-3	5139	4.463100e-1	1.000000e+0	1.000000e+0	1.356417e+0	1.474473e+0	2	10	7.312614e-4	2.000000e-1	MER41B,MER41B,MER41B,MER41B,MER41B,MER41B,MER41B	ITCH,TANK
GO Biological Process	GO:1902415	regulation of mRNA binding	351	3.950906e-3	1.000000e+0	1.452380e-1	3.588998e+0	1.950405e+0	7	6.938475e-4	2.490217e-3	4174	3.347290e-1	1.000000e+0	1.000000e+0	1.695521e+0	1.179578e+0	2	8	7.312614e-4	2.500000e-1	MER41B,MER41B,MER41B,MER41B,MER41B,MER41B,MER41B	EIF4A3,FMR1
GO Biological Process	GO:0032892	positive regulation of organic acid transport	352	4.010858e-3	1.000000e+0	1.470230e-1	2.054850e+0	8.759763e+0	18	3.116244e-3	6.403415e-3	442	1.094192e-2	1.000000e+0	3.194199e-1	2.187769e+0	4.570866e+0	10	31	3.656307e-3	3.225806e-1	MER41B,MER41B,MER41B,MER41B,MER41B,MER41B,MER41B,MER41B,MER41B,MER41B,MER41B,MER41B,MER41B,MER41B,MER41B,MER41B,MER41B,MER41B	AGT,CCK,CYP4F2,IL1B,MAP2K6,NAT1,PLA2R1,RAB3GAP1,SYT4,TNFSF11
GO Biological Process	GO:0090503	RNA phosphodiester bond hydrolysis, exonucleolytic	353	4.071345e-3	1.000000e+0	1.488175e-1	2.159198e+0	7.410157e+0	16	2.636128e-3	5.691925e-3	5018	4.141820e-1	1.000000e+0	1.000000e+0	1.162643e+0	5.160656e+0	6	35	2.193784e-3	1.714286e-1	MER41B,MER41B,MER41B,MER41B,MER41B,MER41B,MER41B,MER41B,MER41B,MER41B,MER41B,MER41B,MER41B,MER41B,MER41B,MER41B	CCRN4L,CNOT6L,DCP2,ERI1,REXO2,XRN1
GO Biological Process	GO:0034656	nucleobase-containing small molecule catabolic process	354	4.087327e-3	1.000000e+0	1.489796e-1	3.566276e+0	1.962832e+0	7	6.982682e-4	2.490217e-3	1152	5.788263e-2	1.000000e+0	6.483156e-1	2.260695e+0	2.211710e+0	5	15	1.828154e-3	3.333333e-1	MER41B,MER41B,MER41B,MER41B,MER41B,MER41B,MER41B	ENTPD1,ENTPD3,ENTPD6,NUDT16,NUDT9
GO Biological Process	GO:0010815	bradykinin catabolic process	355	4.256833e-3	1.000000e+0	1.547209e-1	3.539211e+0	1.977842e+0	7	7.036079e-4	2.490217e-3	2522	1.600858e-1	1.000000e+0	8.190274e-1	2.712834e+0	7.372365e-1	2	5	7.312614e-4	4.000000e-1	MER41B,MER41B,MER41B,MER41B,MER41B,MER41B,MER41B	ECE1,XPNPEP1
GO Biological Process	GO:0038162	erythropoietin-mediated signaling pathway	356	4.266705e-3	1.000000e+0	1.546441e-1	4.816997e+0	1.037991e+0	5	3.692604e-4	1.778726e-3	4472	3.803427e-1	1.000000e+0	1.000000e+0	2.260695e+0	4.423419e-1	1	3	3.656307e-4	3.333333e-1	MER41B,MER41B,MER41B,MER41B,MER41B	KIT
GO Biological Process	GO:0042791	5S class rRNA transcription from RNA polymerase III type 1 promoter	357	4.270524e-3	1.000000e+0	1.543489e-1	6.223284e+0	6.427474e-1	4	2.286544e-4	1.422981e-3	6428	6.160571e-1	1.000000e+0	1.000000e+0	1.130347e+0	8.846838e-1	1	6	3.656307e-4	1.666667e-1	MER41B,MER41B,MER41B,MER41B	GTF3C6
GO Biological Process	GO:0042797	tRNA transcription from RNA polymerase III promoter	357	4.270524e-3	1.000000e+0	1.543489e-1	6.223284e+0	6.427474e-1	4	2.286544e-4	1.422981e-3	6428	6.160571e-1	1.000000e+0	1.000000e+0	1.130347e+0	8.846838e-1	1	6	3.656307e-4	1.666667e-1	MER41B,MER41B,MER41B,MER41B	GTF3C6
GO Biological Process	GO:0006376	mRNA splice site selection	359	4.303552e-3	1.000000e+0	1.546761e-1	1.996108e+0	9.518522e+0	19	3.386169e-3	6.759160e-3	1001	4.437921e-2	1.000000e+0	5.720529e-1	1.937738e+0	4.128524e+0	8	28	2.925046e-3	2.857143e-1	MER41B,MER41B,MER41B,MER41B,MER41B,MER41B,MER41B,MER41B,MER41B,MER41B,MER41B,MER41B,MER41B,MER41B,MER41B,MER41B,MER41B,MER41B,MER41B	CELF2,CELF4,PRPF39,PSIP1,PTBP2,SFSWAP,SRSF5,YTHDC1
GO Biological Process	GO:0034644	cellular response to UV	360	4.331936e-3	1.000000e+0	1.552638e-1	1.703094e+0	1.761500e+1	30	6.266455e-3	1.067236e-2	3984	2.912980e-1	1.000000e+0	9.434282e-1	1.191447e+0	1.091110e+1	13	74	4.753199e-3	1.756757e-1	MER41B,MER41B,MER41B,MER41B,MER41B,MER41B,MER41B,MER41B,MER41B,MER41B,MER41B,MER41B,MER41B,MER41B,MER41B,MER41B,MER41B,MER41B,MER41B,MER41B,MER41B,MER41B,MER41B,MER41B,MER41B,MER41B,MER41B,MER41B,MER41B,MER41B	DDB2,EIF2S1,ERCC4,FMR1,HIST3H2A,INO80,MME,NPM1,PBK,PIK3R1,PTN,PTPRK,YY1
GO Biological Process	GO:0051640	organelle localization	361	4.339246e-3	1.000000e+0	1.550950e-1	1.245314e+0	1.204516e+2	150	4.285008e-2	5.336179e-2	1844	1.167823e-1	1.000000e+0	8.171594e-1	1.140219e+0	6.753086e+1	77	458	2.815356e-2	1.681223e-1	MER41B,MER41B,MER41B,MER41B,MER41B,MER41B,MER41B,MER41B,MER41B,MER41B,MER41B,MER41B,MER41B,MER41B,MER41B,MER41B,MER41B,MER41B,MER41B,MER41B,MER41B,MER41B,MER41B,MER41B,MER41B,MER41B,MER41B,MER41B,MER41B,MER41B,MER41B,MER41B,MER41B,MER41B,MER41B,MER41B,MER41B,MER41B,MER41B,MER41B,MER41B,MER41B,MER41B,MER41B,MER41B,MER41B,MER41B,MER41B,MER41B,MER41B,MER41B,MER41B,MER41B,MER41B,MER41B,MER41B,MER41B,…	ACTR3,ANKFY1,AP3B1,AP3B2,BET1,BICD1,BICD2,BLOC1S6,CAV3,CENPA,CENPC,CNIH3,CTSZ,DNM1L,DTNBP1,DYNC1H1,EXOC4,EZR,FAM98A,FGF10,FMN2,FOLR1,GRIA1,HHEX,HTT,ITGA4,KIF13A,KIF14,KIF1B,KIF2B,KIT,LAT,LOH12CR1,LRMP,MAD1L1,MAP1B,MCFD2,MCPH1,MFN1,MIS12,MOBP,MREG,MRGPRX2,MYO5B,MYRIP,NLGN4X,NPM1,NR4A3,OPHN1,PCLO,PIK3CD,PIK3CG,PLXNA2,PSEN1,PSRC1,PTK2,RIMS2,RPH3A,SEH1L,SNAP23,SNAP25,SNCA,SPRY1,SPRY2,STX3,SYBU,SYNDIG…
GO Biological Process	GO:2000705	regulation of dense core granule biogenesis	362	4.345968e-3	1.000000e+0	1.549061e-1	4.795719e+0	1.042597e+0	5	3.708988e-4	1.778726e-3	4472	3.803427e-1	1.000000e+0	1.000000e+0	2.260695e+0	4.423419e-1	1	3	3.656307e-4	3.333333e-1	MER41B,MER41B,MER41B,MER41B,MER41B	PRKCA
GO Biological Process	GO:0001510	RNA methylation	363	4.361185e-3	1.000000e+0	1.550203e-1	1.953875e+0	1.023607e+1	20	3.641433e-3	7.114906e-3	2477	1.513998e-1	1.000000e+0	7.886603e-1	1.379407e+0	8.699391e+0	12	59	4.387569e-3	2.033898e-1	MER41B,MER41B,MER41B,MER41B,MER41B,MER41B,MER41B,MER41B,MER41B,MER41B,MER41B,MER41B,MER41B,MER41B,MER41B,MER41B,MER41B,MER41B,MER41B,MER41B	C9orf156,CMTR2,HSD17B10,METTL14,METTL15,METTL2A,METTL2B,NSUN2,NSUN6,TGS1,THUMPD2,TRMT10C
GO Biological Process	GO:0031623	receptor internalization	364	4.391024e-3	1.000000e+0	1.556522e-1	1.718898e+0	1.687128e+1	29	6.001877e-3	1.031661e-2	780	2.582217e-2	1.000000e+0	4.271583e-1	1.726349e+0	8.109602e+0	14	55	5.118830e-3	2.545455e-1	MER41B,MER41B,MER41B,MER41B,MER41B,MER41B,MER41B,MER41B,MER41B,MER41B,MER41B,MER41B,MER41B,MER41B,MER41B,MER41B,MER41B,MER41B,MER41B,MER41B,MER41B,MER41B,MER41B,MER41B,MER41B,MER41B,MER41B,MER41B,MER41B	ACHE,ADRBK2,CALCRL,CAV3,CEACAM1,EZR,GRIA1,GRK4,HTR1B,ITGB1,RAMP3,SNAP25,SNCA,SYK
GO Biological Process	GO:0044830	modulation by host of viral RNA genome replication	365	4.397375e-3	1.000000e+0	1.554502e-1	4.782165e+0	1.045552e+0	5	3.719501e-4	1.778726e-3	2047	1.474473e-1	1.000000e+0	9.294150e-1	6.782084e+0	1.474473e-1	1	1	3.656307e-4	1.000000e+0	MER41B,MER41B,MER41B,MER41B,MER41B	FMR1
GO Biological Process	GO:1901254	positive regulation of intracellular transport of viral material	365	4.397375e-3	1.000000e+0	1.554502e-1	4.782165e+0	1.045552e+0	5	3.719501e-4	1.778726e-3	2047	1.474473e-1	1.000000e+0	9.294150e-1	6.782084e+0	1.474473e-1	1	1	3.656307e-4	1.000000e+0	MER41B,MER41B,MER41B,MER41B,MER41B	FMR1
GO Biological Process	GO:0048496	maintenance of animal organ identity	367	4.449120e-3	1.000000e+0	1.564223e-1	2.924321e+0	3.077638e+0	9	1.094855e-3	3.201708e-3	752	2.536634e-2	1.000000e+0	4.352419e-1	4.069250e+0	7.372365e-1	3	5	1.096892e-3	6.000000e-1	MER41B,MER41B,MER41B,MER41B,MER41B,MER41B,MER41B,MER41B,MER41B	GPR98,PKP2,USH2A
GO Biological Process	GO:0042996	regulation of Golgi to plasma membrane protein transport	368	4.466165e-3	1.000000e+0	1.565949e-1	3.507422e+0	1.995768e+0	7	7.099850e-4	2.490217e-3	3847	2.762791e-1	1.000000e+0	9.266517e-1	1.937738e+0	1.032131e+0	2	7	7.312614e-4	2.857143e-1	MER41B,MER41B,MER41B,MER41B,MER41B,MER41B,MER41B	LYPLA1,PKDCC
GO Biological Process	GO:0034340	response to type I interferon	369	4.509175e-3	1.000000e+0	1.576745e-1	2.135517e+0	7.492332e+0	16	2.665362e-3	5.691925e-3	6749	6.530804e-1	1.000000e+0	1.000000e+0	9.248296e-1	9.731522e+0	9	66	3.290676e-3	1.363636e-1	MER41B,MER41B,MER41B,MER41B,MER41B,MER41B,MER41B,MER41B,MER41B,MER41B,MER41B,MER41B,MER41B,MER41B,MER41B,MER41B	IFI27,IFI6,IFIT3,IFNAR1,IFNAR2,IRAK1,IRF2,JAK1,STAT1
GO Biological Process	GO:1904876	negative regulation of DNA ligase activity	370	4.550051e-3	1.000000e+0	1.586738e-1	2.028743e+1	9.858323e-2	2	3.507052e-5	7.114906e-4	2047	1.474473e-1	1.000000e+0	9.294150e-1	6.782084e+0	1.474473e-1	1	1	3.656307e-4	1.000000e+0	MER41B,MER41B	TFIP11
GO Biological Process	GO:0051893	regulation of focal adhesion assembly	371	4.639702e-3	1.000000e+0	1.613641e-1	1.648629e+0	2.001664e+1	33	7.120824e-3	1.173959e-2	266	3.844162e-3	1.000000e+0	1.864708e-1	2.009506e+0	7.962154e+0	16	54	5.850091e-3	2.962963e-1	MER41B,MER41B,MER41B,MER41B,MER41B,MER41B,MER41B,MER41B,MER41B,MER41B,MER41B,MER41B,MER41B,MER41B,MER41B,MER41B,MER41B,MER41B,MER41B,MER41B,MER41B,MER41B,MER41B,MER41B,MER41B,MER41B,MER41B,MER41B,MER41B,MER41B,MER41B,MER41B,MER41B	APOD,BCAS3,EFNA5,EPHA3,FMN1,KDR,NRP1,PTK2,PTPRJ,RCC2,S100A10,SDC4,SFRP1,SLK,SMAD3,THY1
GO Biological Process	GO:0016973	poly(A)+ mRNA export from nucleus	372	4.654461e-3	1.000000e+0	1.614422e-1	3.147617e+0	2.541605e+0	8	9.041640e-4	2.845962e-3	1152	5.788263e-2	1.000000e+0	6.483156e-1	2.260695e+0	2.211710e+0	5	15	1.828154e-3	3.333333e-1	MER41B,MER41B,MER41B,MER41B,MER41B,MER41B,MER41B,MER41B	ENY2,HHEX,POLDIP3,THOC2,ZC3H3
GO Biological Process	GO:0090329	regulation of DNA-dependent DNA replication	373	4.698169e-3	1.000000e+0	1.625214e-1	1.748309e+0	1.544350e+1	27	5.493951e-3	9.605123e-3	1105	5.077060e-2	1.000000e+0	5.928444e-1	1.695521e+0	6.487681e+0	11	44	4.021938e-3	2.500000e-1	MER41B,MER41B,MER41B,MER41B,MER41B,MER41B,MER41B,MER41B,MER41B,MER41B,MER41B,MER41B,MER41B,MER41B,MER41B,MER41B,MER41B,MER41B,MER41B,MER41B,MER41B,MER41B,MER41B,MER41B,MER41B,MER41B,MER41B	ATG7,ATRX,BLM,BMP6,CDC7,E2F7,GMNN,INO80,TERF1,TIPIN,ZRANB3
GO Biological Process	GO:1902117	positive regulation of organelle assembly	374	4.809528e-3	1.000000e+0	1.659287e-1	1.689990e+0	1.775159e+1	30	6.315043e-3	1.067236e-2	2477	1.513998e-1	1.000000e+0	7.886603e-1	1.379407e+0	8.699391e+0	12	59	4.387569e-3	2.033898e-1	MER41B,MER41B,MER41B,MER41B,MER41B,MER41B,MER41B,MER41B,MER41B,MER41B,MER41B,MER41B,MER41B,MER41B,MER41B,MER41B,MER41B,MER41B,MER41B,MER41B,MER41B,MER41B,MER41B,MER41B,MER41B,MER41B,MER41B,MER41B,MER41B,MER41B	ARHGEF5,CEP135,CNOT6L,FAM154A,HTT,MSN,PDCD6IP,PROX1,RAB3GAP1,SDC4,SEPT7,STX18
GO Biological Process	GO:0002878	negative regulation of acute inflammatory response to non-antigenic stimulus	375	4.810022e-3	1.000000e+0	1.655032e-1	4.679786e+0	1.068425e+0	5	3.800871e-4	1.778726e-3	2047	1.474473e-1	1.000000e+0	9.294150e-1	6.782084e+0	1.474473e-1	1	1	3.656307e-4	1.000000e+0	MER41B,MER41B,MER41B,MER41B,MER41B	ADCYAP1
GO Biological Process	GO:0072393	microtubule anchoring at microtubule organizing center	376	4.853566e-3	1.000000e+0	1.665573e-1	3.125023e+0	2.559981e+0	8	9.107012e-4	2.845962e-3	5659	4.980594e-1	1.000000e+0	1.000000e+0	1.233106e+0	1.621920e+0	2	11	7.312614e-4	1.818182e-1	MER41B,MER41B,MER41B,MER41B,MER41B,MER41B,MER41B,MER41B	BICD1,BICD2
GO Biological Process	GO:0031507	heterochromatin assembly	377	4.884247e-3	1.000000e+0	1.671656e-1	3.448694e+0	2.029754e+0	7	7.220755e-4	2.490217e-3	4870	3.916824e-1	1.000000e+0	1.000000e+0	1.507130e+0	1.327026e+0	2	9	7.312614e-4	2.222222e-1	MER41B,MER41B,MER41B,MER41B,MER41B,MER41B,MER41B	CENPV,HMGA2
GO Biological Process	GO:0031118	rRNA pseudouridine synthesis	378	4.911380e-3	1.000000e+0	1.676496e-1	3.916314e+0	1.532053e+0	6	5.450205e-4	2.134472e-3	4174	3.347290e-1	1.000000e+0	1.000000e+0	1.695521e+0	1.179578e+0	2	8	7.312614e-4	2.500000e-1	MER41B,MER41B,MER41B,MER41B,MER41B,MER41B	MRPL1,NAF1
GO Biological Process	GO:0090274	positive regulation of somatostatin secretion	379	4.923428e-3	1.000000e+0	1.676174e-1	4.653476e+0	1.074466e+0	5	3.822361e-4	1.778726e-3	3408	2.731607e-1	1.000000e+0	1.000000e+0	3.391042e+0	2.948946e-1	1	2	3.656307e-4	5.000000e-1	MER41B,MER41B,MER41B,MER41B,MER41B	ADCYAP1
GO Biological Process	GO:0010606	positive regulation of cytoplasmic mRNA processing body assembly	380	4.924873e-3	1.000000e+0	1.672254e-1	3.914043e+0	1.532942e+0	6	5.453368e-4	2.134472e-3	5975	5.496339e-1	1.000000e+0	1.000000e+0	1.356417e+0	7.372365e-1	1	5	3.656307e-4	2.000000e-1	MER41B,MER41B,MER41B,MER41B,MER41B,MER41B	CNOT6L
GO Biological Process	GO:0003160	endocardium morphogenesis	381	4.927782e-3	1.000000e+0	1.668850e-1	3.116863e+0	2.566683e+0	8	9.130853e-4	2.845962e-3	1017	4.522119e-2	1.000000e+0	5.737355e-1	3.391042e+0	8.846838e-1	3	6	1.096892e-3	5.000000e-1	MER41B,MER41B,MER41B,MER41B,MER41B,MER41B,MER41B,MER41B	PROX1,RBPJ,SOX17
GO Biological Process	GO:0042273	ribosomal large subunit biogenesis	382	4.975417e-3	1.000000e+0	1.680571e-1	1.894994e+0	1.108183e+1	21	3.942308e-3	7.470651e-3	5601	4.800408e-1	1.000000e+0	1.000000e+0	1.050745e+0	1.046876e+1	11	71	4.021938e-3	1.549296e-1	MER41B,MER41B,MER41B,MER41B,MER41B,MER41B,MER41B,MER41B,MER41B,MER41B,MER41B,MER41B,MER41B,MER41B,MER41B,MER41B,MER41B,MER41B,MER41B,MER41B,MER41B	MRPL1,MRPL11,NPM1,PAK1IP1,RPF2,RPL38,RPL7L1,RSL24D1,SAMD15,SURF6,YAE1D1
GO Biological Process	GO:0009134	nucleoside diphosphate catabolic process	383	4.983189e-3	1.000000e+0	1.678801e-1	4.639900e+0	1.077609e+0	5	3.833545e-4	1.778726e-3	1349	7.061554e-2	1.000000e+0	6.754280e-1	2.906607e+0	1.032131e+0	3	7	1.096892e-3	4.285714e-1	MER41B,MER41B,MER41B,MER41B,MER41B	ENTPD3,NUDT16,NUDT9
GO Biological Process	GO:2001033	negative regulation of double-strand break repair via nonhomologous end joining	384	4.987523e-3	1.000000e+0	1.675886e-1	4.638923e+0	1.077836e+0	5	3.834352e-4	1.778726e-3	1653	1.061980e-1	1.000000e+0	8.289612e-1	3.391042e+0	5.897892e-1	2	4	7.312614e-4	5.000000e-1	MER41B,MER41B,MER41B,MER41B,MER41B	HMGA2,TFIP11
GO Biological Process	GO:0070901	mitochondrial tRNA methylation	385	5.002304e-3	1.000000e+0	1.676486e-1	5.947299e+0	6.725742e-1	4	2.392651e-4	1.422981e-3	1653	1.061980e-1	1.000000e+0	8.289612e-1	3.391042e+0	5.897892e-1	2	4	7.312614e-4	5.000000e-1	MER41B,MER41B,MER41B,MER41B	HSD17B10,TRMT10C
GO Biological Process	GO:0032418	lysosome localization	386	5.027940e-3	1.000000e+0	1.680713e-1	2.008642e+0	8.961280e+0	18	3.187933e-3	6.403415e-3	1008	4.455360e-2	1.000000e+0	5.703126e-1	1.784759e+0	5.602997e+0	10	38	3.656307e-3	2.631579e-1	MER41B,MER41B,MER41B,MER41B,MER41B,MER41B,MER41B,MER41B,MER41B,MER41B,MER41B,MER41B,MER41B,MER41B,MER41B,MER41B,MER41B,MER41B	FAM98A,KIF1B,KIT,LAT,LOH12CR1,MRGPRX2,NR4A3,PIK3CD,PIK3CG,SNAP23
GO Biological Process	GO:0018216	peptidyl-arginine methylation	387	5.030945e-3	1.000000e+0	1.677372e-1	2.540741e+0	4.329445e+0	11	1.540180e-3	3.913198e-3	1401	7.432487e-2	1.000000e+0	6.845209e-1	2.119401e+0	2.359157e+0	5	16	1.828154e-3	3.125000e-1	MER41B,MER41B,MER41B,MER41B,MER41B,MER41B,MER41B,MER41B,MER41B,MER41B,MER41B	COPRS,NR1H4,PRMT10,PRMT6,PRMT7
GO Biological Process	GO:1902817	negative regulation of protein localization to microtubule	388	5.047232e-3	1.000000e+0	1.678465e-1	5.932015e+0	6.743072e-1	4	2.398816e-4	1.422981e-3	1170	5.879657e-2	1.000000e+0	6.484206e-1	4.521389e+0	4.423419e-1	2	3	7.312614e-4	6.666667e-1	MER41B,MER41B,MER41B,MER41B	ABHD17B,ABHD17C
GO Biological Process	GO:0003254	regulation of membrane depolarization	389	5.055144e-3	1.000000e+0	1.676774e-1	1.805767e+0	1.329075e+1	24	4.728122e-3	8.537887e-3	924	3.730745e-2	1.000000e+0	5.209719e-1	1.776260e+0	6.192787e+0	11	42	4.021938e-3	2.619048e-1	MER41B,MER41B,MER41B,MER41B,MER41B,MER41B,MER41B,MER41B,MER41B,MER41B,MER41B,MER41B,MER41B,MER41B,MER41B,MER41B,MER41B,MER41B,MER41B,MER41B,MER41B,MER41B,MER41B,MER41B	ALOX12,BCL2,CAMK2D,CAV3,CCK,FZD9,GJA5,GPD1L,IFI6,KDR,NEDD4L
GO Biological Process	GO:1903599	positive regulation of mitophagy	390	5.068992e-3	1.000000e+0	1.677057e-1	3.101708e+0	2.579224e+0	8	9.175469e-4	2.845962e-3	1301	6.579694e-2	1.000000e+0	6.525580e-1	2.466212e+0	1.621920e+0	4	11	1.462523e-3	3.636364e-1	MER41B,MER41B,MER41B,MER41B,MER41B,MER41B,MER41B,MER41B	BNIP3,FBXO7,HK2,HTT
GO Biological Process	GO:0031333	negative regulation of protein complex assembly	391	5.122364e-3	1.000000e+0	1.690380e-1	1.492469e+0	3.216147e+1	48	1.144129e-2	1.707577e-2	1345	7.000999e-2	1.000000e+0	6.716274e-1	1.368315e+0	1.680899e+1	23	114	8.409506e-3	2.017544e-1	MER41B,MER41B,MER41B,MER41B,MER41B,MER41B,MER41B,MER41B,MER41B,MER41B,MER41B,MER41B,MER41B,MER41B,MER41B,MER41B,MER41B,MER41B,MER41B,MER41B,MER41B,MER41B,MER41B,MER41B,MER41B,MER41B,MER41B,MER41B,MER41B,MER41B,MER41B,MER41B,MER41B,MER41B,MER41B,MER41B,MER41B,MER41B,MER41B,MER41B,MER41B,MER41B,MER41B,MER41B,MER41B,MER41B,MER41B,MER41B	ARFGEF1,CAPZA1,CAPZA3,CAPZB,CRBN,DNAJC15,EPS8,HIST3H3,KANK1,KIF14,LCMT1,LMOD3,MORC1,PFN4,PRKCD,PTGER4,PYDC2,RDX,SLIT2,SMAD6,SNCA,TFIP11,TMSB4Y
GO Biological Process	GO:0090305	nucleic acid phosphodiester bond hydrolysis	392	5.147289e-3	1.000000e+0	1.694272e-1	1.387976e+0	4.971266e+1	69	1.768505e-2	2.454642e-2	7974	8.719741e-1	1.000000e+0	1.000000e+0	8.507991e-1	4.113780e+1	35	279	1.279707e-2	1.254480e-1	MER41B,MER41B,MER41B,MER41B,MER41B,MER41B,MER41B,MER41B,MER41B,MER41B,MER41B,MER41B,MER41B,MER41B,MER41B,MER41B,MER41B,MER41B,MER41B,MER41B,MER41B,MER41B,MER41B,MER41B,MER41B,MER41B,MER41B,MER41B,MER41B,MER41B,MER41B,MER41B,MER41B,MER41B,MER41B,MER41B,MER41B,MER41B,MER41B,MER41B,MER41B,MER41B,MER41B,MER41B,MER41B,MER41B,MER41B,MER41B,MER41B,MER41B,MER41B,MER41B,MER41B,MER41B,MER41B,MER41B,MER41B,…	AGO2,APLF,BMS1,CASP3,CCDC36,CCRN4L,CNOT6L,DCP2,DDB2,DICER1,DROSHA,ERCC4,ERI1,EXO1,GTF2H5,MEI4,MOV10,MRPL1,PGBD5,PIWIL1,PNRC1,POLD3,POP4,PXDNL,RBBP8,REXO2,RNASEH2B,RNASET2,RPA1,RPA3,SETMAR,XRN1,ZC3H12B,ZC3H3,ZRANB3
GO Biological Process	GO:0051693	actin filament capping	393	5.159104e-3	1.000000e+0	1.693840e-1	2.317953e+0	5.608396e+0	13	1.995161e-3	4.624689e-3	4158	3.302139e-1	1.000000e+0	1.000000e+0	1.271641e+0	4.718314e+0	6	32	2.193784e-3	1.875000e-1	MER41B,MER41B,MER41B,MER41B,MER41B,MER41B,MER41B,MER41B,MER41B,MER41B,MER41B,MER41B,MER41B	CAPZA1,CAPZA3,CAPZB,EPS8,LMOD3,RDX
GO Biological Process	GO:0061088	regulation of sequestering of zinc ion	394	5.160566e-3	1.000000e+0	1.690020e-1	2.856288e+0	3.150943e+0	9	1.120933e-3	3.201708e-3	394	9.151254e-3	1.000000e+0	2.996920e-1	3.391042e+0	1.474473e+0	5	10	1.828154e-3	5.000000e-1	MER41B,MER41B,MER41B,MER41B,MER41B,MER41B,MER41B,MER41B,MER41B	SLC30A1,SLC30A10,SLC30A4,SLC30A5,SLC30A8
GO Biological Process	GO:2000054	negative regulation of Wnt signaling pathway involved in dorsal/ventral axis specification	395	5.240667e-3	1.000000e+0	1.711907e-1	5.868092e+0	6.816526e-1	4	2.424947e-4	1.422981e-3	3408	2.731607e-1	1.000000e+0	1.000000e+0	3.391042e+0	2.948946e-1	1	2	3.656307e-4	5.000000e-1	MER41B,MER41B,MER41B,MER41B	SFRP1
GO Biological Process	GO:0022601	menstrual cycle phase	396	5.276218e-3	1.000000e+0	1.719168e-1	5.856663e+0	6.829828e-1	4	2.429679e-4	1.422981e-3	3408	2.731607e-1	1.000000e+0	1.000000e+0	3.391042e+0	2.948946e-1	1	2	3.656307e-4	5.000000e-1	MER41B,MER41B,MER41B,MER41B	SFRP1
GO Biological Process	GO:0002551	mast cell chemotaxis	397	5.279207e-3	1.000000e+0	1.715809e-1	3.856848e+0	1.555675e+0	6	5.534239e-4	2.134472e-3	2522	1.600858e-1	1.000000e+0	8.190274e-1	2.712834e+0	7.372365e-1	2	5	7.312614e-4	4.000000e-1	MER41B,MER41B,MER41B,MER41B,MER41B,MER41B	KIT,PIK3CD
GO Biological Process	GO:0042447	hormone catabolic process	398	5.324030e-3	1.000000e+0	1.726029e-1	3.075487e+0	2.601214e+0	8	9.253698e-4	2.845962e-3	2689	1.731721e-1	1.000000e+0	8.309556e-1	2.034625e+0	1.474473e+0	3	10	1.096892e-3	3.000000e-1	MER41B,MER41B,MER41B,MER41B,MER41B,MER41B,MER41B,MER41B	ECE1,HSD17B11,SPP1
GO Biological Process	GO:0046929	negative regulation of neurotransmitter secretion	399	5.365974e-3	1.000000e+0	1.735267e-1	2.402544e+0	4.994706e+0	12	1.776843e-3	4.268943e-3	1482	8.755522e-2	1.000000e+0	7.622976e-1	2.260695e+0	1.769368e+0	4	12	1.462523e-3	3.333333e-1	MER41B,MER41B,MER41B,MER41B,MER41B,MER41B,MER41B,MER41B,MER41B,MER41B,MER41B,MER41B	FMR1,RAP1B,SLC30A1,SYT4
GO Biological Process	GO:0098967	exocytic insertion of neurotransmitter receptor to postsynaptic membrane	400	5.376292e-3	1.000000e+0	1.734257e-1	5.825000e+0	6.866953e-1	4	2.442886e-4	1.422981e-3	1653	1.061980e-1	1.000000e+0	8.289612e-1	3.391042e+0	5.897892e-1	2	4	7.312614e-4	5.000000e-1	MER41B,MER41B,MER41B,MER41B	SNAP25,STX3
GO Biological Process	GO:0033629	negative regulation of cell adhesion mediated by integrin	401	5.384607e-3	1.000000e+0	1.732608e-1	3.069463e+0	2.606319e+0	8	9.271857e-4	2.845962e-3	1940	1.353921e-1	1.000000e+0	9.004970e-1	2.260695e+0	1.327026e+0	3	9	1.096892e-3	3.333333e-1	MER41B,MER41B,MER41B,MER41B,MER41B,MER41B,MER41B,MER41B	PTPN11,SNAI2,SWAP70
GO Biological Process	GO:0030029	actin filament-based process	402	5.390787e-3	1.000000e+0	1.730282e-1	1.208185e+0	1.539500e+2	186	5.476697e-2	6.616862e-2	418	9.674674e-3	1.000000e+0	2.986419e-1	1.264692e+0	7.195428e+1	91	488	3.327239e-2	1.864754e-1	MER41B,MER41B,MER41B,MER41B,MER41B,MER41B,MER41B,MER41B,MER41B,MER41B,MER41B,MER41B,MER41B,MER41B,MER41B,MER41B,MER41B,MER41B,MER41B,MER41B,MER41B,MER41B,MER41B,MER41B,MER41B,MER41B,MER41B,MER41B,MER41B,MER41B,MER41B,MER41B,MER41B,MER41B,MER41B,MER41B,MER41B,MER41B,MER41B,MER41B,MER41B,MER41B,MER41B,MER41B,MER41B,MER41B,MER41B,MER41B,MER41B,MER41B,MER41B,MER41B,MER41B,MER41B,MER41B,MER41B,MER41B,…	ACTA1,ACTR3,ACTR3B,ACTR3C,ANK2,ANXA1,ARF6,ARHGAP25,ARHGEF5,AUTS2,BCL2,BCR,CACNA2D1,CACNB2,CAMK2D,CAPZB,CAV3,CFLAR,COBL,CTNNA1,DAAM2,DIAPH3,DMD,DNAJB6,DPYSL3,DTNBP1,ELMO1,EMP2,EPB41L3,EPS8,EZR,FAM101A,FAT1,FER,FGD1,FGD3,FGD4,FGF10,FGF7,FMN1,FMN2,FMNL2,GAB1,GAS2L3,GJA5,GPD1L,IQGAP2,ITGB1,KCND3,KCNJ2,KCNN2,KIT,KLHL1,LIMCH1,LIMK1,LMOD3,MICAL2,MKLN1,MOBP,MSRB2,MYO1B,MYPN,MYRIP,NCK2,NEBL,NEDD4L,NRP1,OP…
GO Biological Process	GO:0002864	regulation of acute inflammatory response to antigenic stimulus	403	5.420057e-3	1.000000e+0	1.735360e-1	2.655838e+0	3.765290e+0	10	1.339484e-3	3.557453e-3	1998	1.397122e-1	1.000000e+0	9.022555e-1	1.937738e+0	2.064262e+0	4	14	1.462523e-3	2.857143e-1	MER41B,MER41B,MER41B,MER41B,MER41B,MER41B,MER41B,MER41B,MER41B,MER41B	ADCYAP1,CNR1,IL20RB,NPY5R
GO Biological Process	GO:0021754	facial nucleus development	404	5.422636e-3	1.000000e+0	1.731888e-1	1.852618e+1	1.079554e-1	2	3.840461e-5	7.114906e-4	2047	1.474473e-1	1.000000e+0	9.294150e-1	6.782084e+0	1.474473e-1	1	1	3.656307e-4	1.000000e+0	MER41B,MER41B	HOXB1
GO Biological Process	GO:0042360	vitamin E metabolic process	405	5.432497e-3	1.000000e+0	1.730753e-1	8.612671e+0	3.483240e-1	3	1.239146e-4	1.067236e-3	1653	1.061980e-1	1.000000e+0	8.289612e-1	3.391042e+0	5.897892e-1	2	4	7.312614e-4	5.000000e-1	MER41B,MER41B,MER41B	CYP4F2,TTPA
GO Biological Process	GO:1905165	regulation of lysosomal protein catabolic process	406	5.466408e-3	1.000000e+0	1.737268e-1	5.797109e+0	6.899991e-1	4	2.454639e-4	1.422981e-3	6428	6.160571e-1	1.000000e+0	1.000000e+0	1.130347e+0	8.846838e-1	1	6	3.656307e-4	1.666667e-1	MER41B,MER41B,MER41B,MER41B	LAPTM4B
GO Biological Process	GO:0044060	regulation of endocrine process	407	5.473004e-3	1.000000e+0	1.735090e-1	1.793556e+0	1.338124e+1	24	4.760313e-3	8.537887e-3	1645	1.038782e-1	1.000000e+0	8.147966e-1	1.541383e+0	6.487681e+0	10	44	3.656307e-3	2.272727e-1	MER41B,MER41B,MER41B,MER41B,MER41B,MER41B,MER41B,MER41B,MER41B,MER41B,MER41B,MER41B,MER41B,MER41B,MER41B,MER41B,MER41B,MER41B,MER41B,MER41B,MER41B,MER41B,MER41B,MER41B	AGT,BMP6,C1QTNF1,CRY1,GJA5,IL1B,INHBA,NPVF,OPRK1,PTPN11
GO Biological Process	GO:2000079	regulation of canonical Wnt signaling pathway involved in controlling type B pancreatic cell proliferation	408	5.622017e-3	1.000000e+0	1.777963e-1	5.750271e+0	6.956194e-1	4	2.474633e-4	1.422981e-3	3408	2.731607e-1	1.000000e+0	1.000000e+0	3.391042e+0	2.948946e-1	1	2	3.656307e-4	5.000000e-1	MER41B,MER41B,MER41B,MER41B	SFRP1
GO Biological Process	GO:0030187	melatonin biosynthetic process	409	5.635783e-3	1.000000e+0	1.777959e-1	5.746205e+0	6.961116e-1	4	2.476384e-4	1.422981e-3	3408	2.731607e-1	1.000000e+0	1.000000e+0	3.391042e+0	2.948946e-1	1	2	3.656307e-4	5.000000e-1	MER41B,MER41B,MER41B,MER41B	ASMT
GO Biological Process	GO:0070365	hepatocyte differentiation	410	5.699791e-3	1.000000e+0	1.793766e-1	2.289147e+0	5.678972e+0	13	2.020268e-3	4.624689e-3	524	1.476197e-2	1.000000e+0	3.634994e-1	3.082765e+0	1.621920e+0	5	11	1.828154e-3	4.545455e-1	MER41B,MER41B,MER41B,MER41B,MER41B,MER41B,MER41B,MER41B,MER41B,MER41B,MER41B,MER41B,MER41B	ANXA1,E2F7,HHEX,HNF1B,PROX1
GO Biological Process	GO:0043171	peptide catabolic process	411	5.786356e-3	1.000000e+0	1.816578e-1	1.938952e+0	9.799110e+0	19	3.485987e-3	6.759160e-3	929	3.736438e-2	1.000000e+0	5.189587e-1	1.907461e+0	4.718314e+0	9	32	3.290676e-3	2.812500e-1	MER41B,MER41B,MER41B,MER41B,MER41B,MER41B,MER41B,MER41B,MER41B,MER41B,MER41B,MER41B,MER41B,MER41B,MER41B,MER41B,MER41B,MER41B,MER41B	ANPEP,C9orf3,CHAC2,ECE1,ENPEP,GGTLC1,LTA4H,TRHDE,XPNPEP1
GO Biological Process	GO:0039019	pronephric nephron development	412	5.869173e-3	1.000000e+0	1.838105e-1	4.458849e+0	1.121366e+0	5	3.989206e-4	1.778726e-3	1170	5.879657e-2	1.000000e+0	6.484206e-1	4.521389e+0	4.423419e-1	2	3	7.312614e-4	6.666667e-1	MER41B,MER41B,MER41B,MER41B,MER41B	AHI1,HNF1B
GO Biological Process	GO:1903298	negative regulation of hypoxia-induced intrinsic apoptotic signaling pathway	413	5.879931e-3	1.000000e+0	1.837016e-1	8.367450e+0	3.585322e-1	3	1.275461e-4	1.067236e-3	5975	5.496339e-1	1.000000e+0	1.000000e+0	1.356417e+0	7.372365e-1	1	5	3.656307e-4	2.000000e-1	MER41B,MER41B,MER41B	ENO1
GO Biological Process	GO:0018277	protein deamination	414	5.928060e-3	1.000000e+0	1.847579e-1	1.768896e+1	1.130648e-1	2	4.022228e-5	7.114906e-4	2047	1.474473e-1	1.000000e+0	9.294150e-1	6.782084e+0	1.474473e-1	1	1	3.656307e-4	1.000000e+0	MER41B,MER41B	LOXL1
GO Biological Process	GO:0060677	ureteric bud elongation	415	5.928898e-3	1.000000e+0	1.843387e-1	2.620449e+0	3.816140e+0	10	1.357574e-3	3.557453e-3	75	6.947515e-5	8.964379e-1	1.195250e-2	6.782084e+0	7.372365e-1	5	5	1.828154e-3	1.000000e+0	MER41B,MER41B,MER41B,MER41B,MER41B,MER41B,MER41B,MER41B,MER41B,MER41B	FGF1,FMN1,HNF1B,KIF26B,SALL1
GO Biological Process	GO:0070562	regulation of vitamin D receptor signaling pathway	416	6.023177e-3	1.000000e+0	1.868198e-1	4.430711e+0	1.128487e+0	5	4.014540e-4	1.778726e-3	2982	2.175181e-1	1.000000e+0	9.411925e-1	2.260695e+0	8.846838e-1	2	6	7.312614e-4	3.333333e-1	MER41B,MER41B,MER41B,MER41B,MER41B	SNAI2,TRIM24
GO Biological Process	GO:1901252	regulation of intracellular transport of viral material	417	6.054535e-3	1.000000e+0	1.873421e-1	4.425086e+0	1.129921e+0	5	4.019642e-4	1.778726e-3	4472	3.803427e-1	1.000000e+0	1.000000e+0	2.260695e+0	4.423419e-1	1	3	3.656307e-4	3.333333e-1	MER41B,MER41B,MER41B,MER41B,MER41B	FMR1
GO Biological Process	GO:0002084	protein depalmitoylation	418	6.078604e-3	1.000000e+0	1.876369e-1	3.005384e+0	2.661890e+0	8	9.469547e-4	2.845962e-3	867	3.200376e-2	1.000000e+0	4.762913e-1	3.014260e+0	1.327026e+0	4	9	1.462523e-3	4.444444e-1	MER41B,MER41B,MER41B,MER41B,MER41B,MER41B,MER41B,MER41B	ABHD17B,ABHD17C,LYPLA1,LYPLAL1
GO Biological Process	GO:0006396	RNA processing	419	6.082769e-3	1.000000e+0	1.873173e-1	1.192581e+0	1.718961e+2	205	6.115122e-2	7.292778e-2	8700	9.988057e-1	1.000000e+0	1.000000e+0	7.706914e-1	1.297536e+2	100	880	3.656307e-2	1.136364e-1	MER41B,MER41B,MER41B,MER41B,MER41B,MER41B,MER41B,MER41B,MER41B,MER41B,MER41B,MER41B,MER41B,MER41B,MER41B,MER41B,MER41B,MER41B,MER41B,MER41B,MER41B,MER41B,MER41B,MER41B,MER41B,MER41B,MER41B,MER41B,MER41B,MER41B,MER41B,MER41B,MER41B,MER41B,MER41B,MER41B,MER41B,MER41B,MER41B,MER41B,MER41B,MER41B,MER41B,MER41B,MER41B,MER41B,MER41B,MER41B,MER41B,MER41B,MER41B,MER41B,MER41B,MER41B,MER41B,MER41B,MER41B,…	AFF2,AGO2,APP,BICD1,BMS1,C9orf156,CCAR1,CCRN4L,CDKAL1,CELF2,CELF4,CELF5,CHD7,CMTR2,CNOT6L,CPEB1,CTNNBL1,DDX17,DDX20,DHX34,DICER1,DROSHA,ECD,EIF4A3,ERI1,FARS2,FMR1,GTF2H5,HSD17B10,KHDRBS2,MAGOHB,MBNL2,METTL14,METTL15,METTL2A,METTL2B,MPHOSPH6,MRPL1,MRPS9,MTPAP,NAF1,NOVA1,NSUN2,NSUN6,NWD1,PABPC1,PAPOLB,POLDIP3,POP4,PPIH,PRMT10,PRMT7,PRPF39,PSIP1,PTBP2,QKI,RAVER2,RBBP6,RBFOX1,RIOK1,RIOK2,RNGTT,RPF2,R…
GO Biological Process	GO:1900453	negative regulation of long term synaptic depression	420	6.165843e-3	1.000000e+0	1.894235e-1	4.405399e+0	1.134971e+0	5	4.037606e-4	1.778726e-3	4472	3.803427e-1	1.000000e+0	1.000000e+0	2.260695e+0	4.423419e-1	1	3	3.656307e-4	3.333333e-1	MER41B,MER41B,MER41B,MER41B,MER41B	FMR1
GO Biological Process	GO:0021570	rhombomere 4 development	421	6.192738e-3	1.000000e+0	1.897979e-1	1.729201e+1	1.156604e-1	2	4.114562e-5	7.114906e-4	3408	2.731607e-1	1.000000e+0	1.000000e+0	3.391042e+0	2.948946e-1	1	2	3.656307e-4	5.000000e-1	MER41B,MER41B	HOXB1
GO Biological Process	GO:0009437	carnitine metabolic process	422	6.194898e-3	1.000000e+0	1.894141e-1	3.295961e+0	2.123811e+0	7	7.555359e-4	2.490217e-3	4005	2.983307e-1	1.000000e+0	9.611388e-1	1.565096e+0	1.916815e+0	3	13	1.096892e-3	2.307692e-1	MER41B,MER41B,MER41B,MER41B,MER41B,MER41B,MER41B	ALDH9A1,BBOX1,CPT1C
GO Biological Process	GO:0098734	macromolecule depalmitoylation	423	6.222163e-3	1.000000e+0	1.897980e-1	2.993142e+0	2.672777e+0	8	9.508277e-4	2.845962e-3	1058	4.723877e-2	1.000000e+0	5.761076e-1	2.712834e+0	1.474473e+0	4	10	1.462523e-3	4.000000e-1	MER41B,MER41B,MER41B,MER41B,MER41B,MER41B,MER41B,MER41B	ABHD17B,ABHD17C,LYPLA1,LYPLAL1
GO Biological Process	GO:0097310	cap2 mRNA methylation	424	6.222519e-3	1.000000e+0	1.893612e-1	1.724894e+1	1.159492e-1	2	4.124837e-5	7.114906e-4	2047	1.474473e-1	1.000000e+0	9.294150e-1	6.782084e+0	1.474473e-1	1	1	3.656307e-4	1.000000e+0	MER41B,MER41B	CMTR2
GO Biological Process	GO:1904172	positive regulation of bleb assembly	425	6.251967e-3	1.000000e+0	1.898097e-1	5.575932e+0	7.173689e-1	4	2.552006e-4	1.422981e-3	3408	2.731607e-1	1.000000e+0	1.000000e+0	3.391042e+0	2.948946e-1	1	2	3.656307e-4	5.000000e-1	MER41B,MER41B,MER41B,MER41B	ANLN
GO Biological Process	GO:0035505	positive regulation of myosin light chain kinase activity	426	6.258466e-3	1.000000e+0	1.895610e-1	1.719736e+1	1.162969e-1	2	4.137209e-5	7.114906e-4	2047	1.474473e-1	1.000000e+0	9.294150e-1	6.782084e+0	1.474473e-1	1	1	3.656307e-4	1.000000e+0	MER41B,MER41B	IL1B
GO Biological Process	GO:2000860	positive regulation of aldosterone secretion	427	6.275088e-3	1.000000e+0	1.896193e-1	8.170680e+0	3.671665e-1	3	1.306178e-4	1.067236e-3	648	2.173393e-2	1.000000e+0	4.327668e-1	6.782084e+0	2.948946e-1	2	2	7.312614e-4	1.000000e+0	MER41B,MER41B,MER41B	BMP6,C1QTNF1
GO Biological Process	GO:0051394	regulation of nerve growth factor receptor activity	428	6.303176e-3	1.000000e+0	1.900231e-1	1.713382e+1	1.167282e-1	2	4.152552e-5	7.114906e-4	2047	1.474473e-1	1.000000e+0	9.294150e-1	6.782084e+0	1.474473e-1	1	1	3.656307e-4	1.000000e+0	MER41B,MER41B	CAV3
GO Biological Process	GO:0060299	negative regulation of sarcomere organization	428	6.303176e-3	1.000000e+0	1.900231e-1	1.713382e+1	1.167282e-1	2	4.152552e-5	7.114906e-4	2047	1.474473e-1	1.000000e+0	9.294150e-1	6.782084e+0	1.474473e-1	1	1	3.656307e-4	1.000000e+0	MER41B,MER41B	CAV3
GO Biological Process	GO:0038009	regulation of signal transduction by receptor internalization	428	6.303176e-3	1.000000e+0	1.900231e-1	1.713382e+1	1.167282e-1	2	4.152552e-5	7.114906e-4	2047	1.474473e-1	1.000000e+0	9.294150e-1	6.782084e+0	1.474473e-1	1	1	3.656307e-4	1.000000e+0	MER41B,MER41B	CAV3
GO Biological Process	GO:1900826	negative regulation of membrane depolarization during cardiac muscle cell action potential	428	6.303176e-3	1.000000e+0	1.900231e-1	1.713382e+1	1.167282e-1	2	4.152552e-5	7.114906e-4	2047	1.474473e-1	1.000000e+0	9.294150e-1	6.782084e+0	1.474473e-1	1	1	3.656307e-4	1.000000e+0	MER41B,MER41B	CAV3
GO Biological Process	GO:0009304	tRNA transcription	432	6.341815e-3	1.000000e+0	1.894177e-1	5.552853e+0	7.203505e-1	4	2.562613e-4	1.422981e-3	6826	6.726868e-1	1.000000e+0	1.000000e+0	9.688692e-1	1.032131e+0	1	7	3.656307e-4	1.428571e-1	MER41B,MER41B,MER41B,MER41B	GTF3C6
GO Biological Process	GO:0050866	negative regulation of cell activation	433	6.344232e-3	1.000000e+0	1.890523e-1	1.381638e+0	4.849315e+1	67	1.725121e-2	2.383493e-2	508	1.333499e-2	1.000000e+0	3.387035e-1	1.444704e+0	2.491859e+1	36	169	1.316271e-2	2.130178e-1	MER41B,MER41B,MER41B,MER41B,MER41B,MER41B,MER41B,MER41B,MER41B,MER41B,MER41B,MER41B,MER41B,MER41B,MER41B,MER41B,MER41B,MER41B,MER41B,MER41B,MER41B,MER41B,MER41B,MER41B,MER41B,MER41B,MER41B,MER41B,MER41B,MER41B,MER41B,MER41B,MER41B,MER41B,MER41B,MER41B,MER41B,MER41B,MER41B,MER41B,MER41B,MER41B,MER41B,MER41B,MER41B,MER41B,MER41B,MER41B,MER41B,MER41B,MER41B,MER41B,MER41B,MER41B,MER41B,MER41B,MER41B,…	ADAMTS18,ALOX12,ANXA1,ARG1,BCR,C1QTNF1,CASP3,CEACAM1,CNR1,CYLD,DLG5,FAM19A3,FBXO7,FER,GLI3,IL13RA2,IL20RB,INHBA,ITCH,LAX1,LGALS9,MAD1L1,PDGFRA,PRKCD,PTPN2,SDC4,SFRP1,SFTPD,SOCS5,SOCS6,SOX11,TARM1,TIGIT,TNFRSF13B,TYRO3,VSIG4
GO Biological Process	GO:2000755	positive regulation of sphingomyelin catabolic process	434	6.378976e-3	1.000000e+0	1.896496e-1	1.702763e+1	1.174562e-1	2	4.178448e-5	7.114906e-4	2047	1.474473e-1	1.000000e+0	9.294150e-1	6.782084e+0	1.474473e-1	1	1	3.656307e-4	1.000000e+0	MER41B,MER41B	PRKCD
GO Biological Process	GO:2000753	positive regulation of glucosylceramide catabolic process	434	6.378976e-3	1.000000e+0	1.896496e-1	1.702763e+1	1.174562e-1	2	4.178448e-5	7.114906e-4	2047	1.474473e-1	1.000000e+0	9.294150e-1	6.782084e+0	1.474473e-1	1	1	3.656307e-4	1.000000e+0	MER41B,MER41B	PRKCD
GO Biological Process	GO:1900163	positive regulation of phospholipid scramblase activity	434	6.378976e-3	1.000000e+0	1.896496e-1	1.702763e+1	1.174562e-1	2	4.178448e-5	7.114906e-4	2047	1.474473e-1	1.000000e+0	9.294150e-1	6.782084e+0	1.474473e-1	1	1	3.656307e-4	1.000000e+0	MER41B,MER41B	PRKCD
GO Biological Process	GO:1905214	regulation of RNA binding	437	6.390470e-3	1.000000e+0	1.886870e-1	3.276335e+0	2.136534e+0	7	7.600617e-4	2.490217e-3	5659	4.980594e-1	1.000000e+0	1.000000e+0	1.233106e+0	1.621920e+0	2	11	7.312614e-4	1.818182e-1	MER41B,MER41B,MER41B,MER41B,MER41B,MER41B,MER41B	EIF4A3,FMR1
GO Biological Process	GO:0009098	leucine biosynthetic process	438	6.449171e-3	1.000000e+0	1.899855e-1	4.357140e+0	1.147542e+0	5	4.082326e-4	1.778726e-3	3408	2.731607e-1	1.000000e+0	1.000000e+0	3.391042e+0	2.948946e-1	1	2	3.656307e-4	5.000000e-1	MER41B,MER41B,MER41B,MER41B,MER41B	BCAT1
GO Biological Process	GO:0009099	valine biosynthetic process	438	6.449171e-3	1.000000e+0	1.899855e-1	4.357140e+0	1.147542e+0	5	4.082326e-4	1.778726e-3	3408	2.731607e-1	1.000000e+0	1.000000e+0	3.391042e+0	2.948946e-1	1	2	3.656307e-4	5.000000e-1	MER41B,MER41B,MER41B,MER41B,MER41B	BCAT1
GO Biological Process	GO:0051900	regulation of mitochondrial depolarization	440	6.542093e-3	1.000000e+0	1.918469e-1	2.340032e+0	5.128135e+0	12	1.824310e-3	4.268943e-3	1261	6.267154e-2	1.000000e+0	6.412775e-1	2.034625e+0	2.948946e+0	6	20	2.193784e-3	3.000000e-1	MER41B,MER41B,MER41B,MER41B,MER41B,MER41B,MER41B,MER41B,MER41B,MER41B,MER41B,MER41B	ALOX12,BCL2,CCK,FZD9,IFI6,KDR
GO Biological Process	GO:0000710	meiotic mismatch repair	441	6.589351e-3	1.000000e+0	1.927945e-1	8.025604e+0	3.738036e-1	3	1.329789e-4	1.067236e-3	3408	2.731607e-1	1.000000e+0	1.000000e+0	3.391042e+0	2.948946e-1	1	2	3.656307e-4	5.000000e-1	MER41B,MER41B,MER41B	MSH6
GO Biological Process	GO:1901888	regulation of cell junction assembly	442	6.641427e-3	1.000000e+0	1.938786e-1	1.491065e+0	3.017978e+1	45	1.073631e-2	1.600854e-2	124	5.531297e-4	1.000000e+0	5.755671e-2	1.985000e+0	1.209068e+1	24	82	8.775137e-3	2.926829e-1	MER41B,MER41B,MER41B,MER41B,MER41B,MER41B,MER41B,MER41B,MER41B,MER41B,MER41B,MER41B,MER41B,MER41B,MER41B,MER41B,MER41B,MER41B,MER41B,MER41B,MER41B,MER41B,MER41B,MER41B,MER41B,MER41B,MER41B,MER41B,MER41B,MER41B,MER41B,MER41B,MER41B,MER41B,MER41B,MER41B,MER41B,MER41B,MER41B,MER41B,MER41B,MER41B,MER41B,MER41B,MER41B	AGT,APOD,BCAS3,EFNA5,EPHA3,FMN1,FZD5,KDR,NRP1,PKP2,PTK2,PTPRJ,RAP1B,RAPGEF1,RAPGEF2,RCC2,S100A10,SDC4,SFRP1,SLK,SMAD3,SNAI2,THY1,TJP1
GO Biological Process	GO:2000516	positive regulation of CD4-positive, alpha-beta T cell activation	443	6.660902e-3	1.000000e+0	1.940082e-1	1.814763e+0	1.212279e+1	22	4.312626e-3	7.826396e-3	381	8.515099e-3	1.000000e+0	2.883735e-1	2.260695e+0	4.423419e+0	10	30	3.656307e-3	3.333333e-1	MER41B,MER41B,MER41B,MER41B,MER41B,MER41B,MER41B,MER41B,MER41B,MER41B,MER41B,MER41B,MER41B,MER41B,MER41B,MER41B,MER41B,MER41B,MER41B,MER41B,MER41B,MER41B	ANXA1,CCL19,CD83,IL12B,LGALS9,MYB,NLRP3,PRKCQ,RIPK2,SOCS5
GO Biological Process	GO:0097531	mast cell migration	444	6.711064e-3	1.000000e+0	1.950290e-1	3.663990e+0	1.637559e+0	6	5.825539e-4	2.134472e-3	2982	2.175181e-1	1.000000e+0	9.411925e-1	2.260695e+0	8.846838e-1	2	6	7.312614e-4	3.333333e-1	MER41B,MER41B,MER41B,MER41B,MER41B,MER41B	KIT,PIK3CD
GO Biological Process	GO:0006294	nucleotide-excision repair, preincision complex assembly	445	6.714981e-3	1.000000e+0	1.947043e-1	2.242080e+0	5.798187e+0	13	2.062678e-3	4.624689e-3	5095	4.289817e-1	1.000000e+0	1.000000e+0	1.169325e+0	4.275972e+0	5	29	1.828154e-3	1.724138e-1	MER41B,MER41B,MER41B,MER41B,MER41B,MER41B,MER41B,MER41B,MER41B,MER41B,MER41B,MER41B,MER41B	CETN2,DDB2,GTF2H5,RPA1,RPA3
GO Biological Process	GO:0051926	negative regulation of calcium ion transport	446	6.778194e-3	1.000000e+0	1.960965e-1	1.738070e+0	1.438377e+1	25	5.116958e-3	8.893632e-3	1843	1.167277e-1	1.000000e+0	8.172206e-1	1.422050e+0	9.141733e+0	13	62	4.753199e-3	2.096774e-1	MER41B,MER41B,MER41B,MER41B,MER41B,MER41B,MER41B,MER41B,MER41B,MER41B,MER41B,MER41B,MER41B,MER41B,MER41B,MER41B,MER41B,MER41B,MER41B,MER41B,MER41B,MER41B,MER41B,MER41B,MER41B	BCL2,CALM2,CAV3,FMR1,OR5T1,PACSIN3,PLN,REM1,SESTD1,SLC30A1,SLN,SRI,TRDN
GO Biological Process	GO:0061430	bone trabecula morphogenesis	447	6.805018e-3	1.000000e+0	1.964321e-1	2.566577e+0	3.896241e+0	10	1.386069e-3	3.557453e-3	1301	6.579694e-2	1.000000e+0	6.525580e-1	2.466212e+0	1.621920e+0	4	11	1.462523e-3	3.636364e-1	MER41B,MER41B,MER41B,MER41B,MER41B,MER41B,MER41B,MER41B,MER41B,MER41B	FBN2,MMP2,MSX2,SFRP1
GO Biological Process	GO:0061402	positive regulation of transcription from RNA polymerase II promoter in response to acidic pH	448	6.834801e-3	1.000000e+0	1.968514e-1	7.918553e+0	3.788571e-1	3	1.347766e-4	1.067236e-3	3408	2.731607e-1	1.000000e+0	1.000000e+0	3.391042e+0	2.948946e-1	1	2	3.656307e-4	5.000000e-1	MER41B,MER41B,MER41B	NAT1
GO Biological Process	GO:1903306	negative regulation of regulated secretory pathway	449	6.836115e-3	1.000000e+0	1.964508e-1	2.039833e+0	7.843780e+0	16	2.790388e-3	5.691925e-3	894	3.380590e-2	1.000000e+0	4.879167e-1	2.157936e+0	3.243841e+0	7	22	2.559415e-3	3.181818e-1	MER41B,MER41B,MER41B,MER41B,MER41B,MER41B,MER41B,MER41B,MER41B,MER41B,MER41B,MER41B,MER41B,MER41B,MER41B,MER41B	BCR,CEACAM1,FMR1,IL13RA2,LGALS9,RAP1B,SYT4
GO Biological Process	GO:2000739	regulation of mesenchymal stem cell differentiation	450	6.852087e-3	1.000000e+0	1.964722e-1	2.236302e+0	5.813168e+0	13	2.068007e-3	4.624689e-3	1017	4.522119e-2	1.000000e+0	5.737355e-1	3.391042e+0	8.846838e-1	3	6	1.096892e-3	5.000000e-1	MER41B,MER41B,MER41B,MER41B,MER41B,MER41B,MER41B,MER41B,MER41B,MER41B,MER41B,MER41B,MER41B	PDGFRA,SOX5,SOX9
GO Biological Process	GO:0000390	spliceosomal complex disassembly	451	6.983701e-3	1.000000e+0	1.998020e-1	1.624331e+1	1.231276e-1	2	4.380206e-5	7.114906e-4	3408	2.731607e-1	1.000000e+0	1.000000e+0	3.391042e+0	2.948946e-1	1	2	3.656307e-4	5.000000e-1	MER41B,MER41B	TFIP11
GO Biological Process	GO:0060715	syncytiotrophoblast cell differentiation involved in labyrinthine layer development	452	6.985684e-3	1.000000e+0	1.994166e-1	3.632455e+0	1.651775e+0	6	5.876113e-4	2.134472e-3	1170	5.879657e-2	1.000000e+0	6.484206e-1	4.521389e+0	4.423419e-1	2	3	7.312614e-4	6.666667e-1	MER41B,MER41B,MER41B,MER41B,MER41B,MER41B	DNAJB6,FZD5
GO Biological Process	GO:0071930	negative regulation of transcription involved in G1/S transition of mitotic cell cycle	453	6.994736e-3	1.000000e+0	1.992342e-1	4.270956e+0	1.170698e+0	5	4.164703e-4	1.778726e-3	1170	5.879657e-2	1.000000e+0	6.484206e-1	4.521389e+0	4.423419e-1	2	3	7.312614e-4	6.666667e-1	MER41B,MER41B,MER41B,MER41B,MER41B	E2F7,RB1
GO Biological Process	GO:0003081	regulation of systemic arterial blood pressure by renin-angiotensin	454	6.994901e-3	1.000000e+0	1.988000e-1	2.034587e+0	7.864003e+0	16	2.797582e-3	5.691925e-3	363	7.464716e-3	1.000000e+0	2.653367e-1	2.583651e+0	3.096393e+0	8	21	2.925046e-3	3.809524e-1	MER41B,MER41B,MER41B,MER41B,MER41B,MER41B,MER41B,MER41B,MER41B,MER41B,MER41B,MER41B,MER41B,MER41B,MER41B,MER41B	AGT,ATP6AP2,C9orf3,CTSZ,ECE1,ENPEP,MME,PCSK5
GO Biological Process	GO:0016079	synaptic vesicle exocytosis	455	6.996237e-3	1.000000e+0	1.984010e-1	1.614232e+0	1.982367e+1	32	7.052176e-3	1.138385e-2	1295	6.464180e-2	1.000000e+0	6.440719e-1	1.531438e+0	9.141733e+0	14	62	5.118830e-3	2.258065e-1	MER41B,MER41B,MER41B,MER41B,MER41B,MER41B,MER41B,MER41B,MER41B,MER41B,MER41B,MER41B,MER41B,MER41B,MER41B,MER41B,MER41B,MER41B,MER41B,MER41B,MER41B,MER41B,MER41B,MER41B,MER41B,MER41B,MER41B,MER41B,MER41B,MER41B,MER41B,MER41B	BLOC1S6,PCLO,PSEN1,RIMS2,RPH3A,SNAP23,SNAP25,STX3,SYT10,SYT13,SYT2,SYT4,SYT7,UNC13C
GO Biological Process	GO:1990613	mitochondrial membrane fusion	456	7.036717e-3	1.000000e+0	1.991113e-1	1.617941e+1	1.236139e-1	2	4.397506e-5	7.114906e-4	2047	1.474473e-1	1.000000e+0	9.294150e-1	6.782084e+0	1.474473e-1	1	1	3.656307e-4	1.000000e+0	MER41B,MER41B	MFN1
GO Biological Process	GO:1903793	positive regulation of anion transport	457	7.078890e-3	1.000000e+0	1.998663e-1	1.833463e+0	1.145374e+1	21	4.074612e-3	7.470651e-3	390	8.971640e-3	1.000000e+0	2.968233e-1	2.003798e+0	6.487681e+0	13	44	4.753199e-3	2.954545e-1	MER41B,MER41B,MER41B,MER41B,MER41B,MER41B,MER41B,MER41B,MER41B,MER41B,MER41B,MER41B,MER41B,MER41B,MER41B,MER41B,MER41B,MER41B,MER41B,MER41B,MER41B	ABCB1,ABCB4,AGT,CCK,CYP4F2,IL1B,MAP2K6,NAT1,PLA2R1,PRKCD,RAB3GAP1,SYT4,TNFSF11
GO Biological Process	GO:0044703	multi-organism reproductive process	458	7.114494e-3	1.000000e+0	2.004330e-1	1.153700e+0	2.470313e+2	285	8.788021e-2	1.013874e-1	2819	1.923148e-1	1.000000e+0	8.802547e-1	1.070469e+0	1.363888e+2	146	925	5.338208e-2	1.578378e-1	MER41B,MER41B,MER41B,MER41B,MER41B,MER41B,MER41B,MER41B,MER41B,MER41B,MER41B,MER41B,MER41B,MER41B,MER41B,MER41B,MER41B,MER41B,MER41B,MER41B,MER41B,MER41B,MER41B,MER41B,MER41B,MER41B,MER41B,MER41B,MER41B,MER41B,MER41B,MER41B,MER41B,MER41B,MER41B,MER41B,MER41B,MER41B,MER41B,MER41B,MER41B,MER41B,MER41B,MER41B,MER41B,MER41B,MER41B,MER41B,MER41B,MER41B,MER41B,MER41B,MER41B,MER41B,MER41B,MER41B,MER41B,…	ADAM18,ADAM29,ADCYAP1,ADRA2C,AFF4,AGT,APOB,APP,ARG1,ARID1A,ASH1L,ATP2B4,ATRX,B4GALT1,BCL2,BCL2L10,BIK,BMPR2,CADM1,CAPZA3,CCDC169-SOHLH2,CCDC36,CCDC63,CDY1,CDY1B,CDY2A,CDY2B,CELF4,CETN2,CLIC4,CNR1,CYLC2,CYP26B1,DAZ2,DDO,DDR1,DDX20,DDX6,DIAPH3,DMC1,DMRT1,DRD1,DSG1,EIF4H,EMP2,ESR1,ETV6,FANCC,FANCL,FKBP6,FMN2,FSHB,GAMT,GIP,GLRA1,GPR64,H1FNT,HERC2,HERC4,IGFBP2,IGFBP7,IL12B,IL1B,IMMP2L,ITGB1,KCNU1,KIAA…
GO Biological Process	GO:0050819	negative regulation of coagulation	459	7.132871e-3	1.000000e+0	2.005129e-1	1.863777e+0	1.073090e+1	20	3.817467e-3	7.114906e-3	2762	1.768367e-1	1.000000e+0	8.261129e-1	1.384099e+0	7.224918e+0	10	49	3.656307e-3	2.040816e-1	MER41B,MER41B,MER41B,MER41B,MER41B,MER41B,MER41B,MER41B,MER41B,MER41B,MER41B,MER41B,MER41B,MER41B,MER41B,MER41B,MER41B,MER41B,MER41B,MER41B	ADAMTS18,ALOX12,ANXA2,APOH,C1QTNF1,CEACAM1,F11,HS3ST5,PDGFRA,PRKCD
GO Biological Process	GO:0060697	positive regulation of phospholipid catabolic process	460	7.228331e-3	1.000000e+0	2.027547e-1	1.595435e+1	1.253577e-1	2	4.459540e-5	7.114906e-4	3408	2.731607e-1	1.000000e+0	1.000000e+0	3.391042e+0	2.948946e-1	1	2	3.656307e-4	5.000000e-1	MER41B,MER41B	PRKCD
GO Biological Process	GO:0043153	entrainment of circadian clock by photoperiod	461	7.237646e-3	1.000000e+0	2.025756e-1	2.542670e+0	3.932873e+0	10	1.399101e-3	3.557453e-3	5739	5.080558e-1	1.000000e+0	1.000000e+0	1.130347e+0	2.654051e+0	3	18	1.096892e-3	1.666667e-1	MER41B,MER41B,MER41B,MER41B,MER41B,MER41B,MER41B,MER41B,MER41B,MER41B	CRY1,ID2,PPP1CC
GO Biological Process	GO:0051321	meiotic cell cycle	462	7.239502e-3	1.000000e+0	2.021889e-1	1.391869e+0	4.454444e+1	62	1.584647e-2	2.205621e-2	6202	5.500260e-1	1.000000e+0	1.000000e+0	9.917198e-1	3.125883e+1	31	212	1.133455e-2	1.462264e-1	MER41B,MER41B,MER41B,MER41B,MER41B,MER41B,MER41B,MER41B,MER41B,MER41B,MER41B,MER41B,MER41B,MER41B,MER41B,MER41B,MER41B,MER41B,MER41B,MER41B,MER41B,MER41B,MER41B,MER41B,MER41B,MER41B,MER41B,MER41B,MER41B,MER41B,MER41B,MER41B,MER41B,MER41B,MER41B,MER41B,MER41B,MER41B,MER41B,MER41B,MER41B,MER41B,MER41B,MER41B,MER41B,MER41B,MER41B,MER41B,MER41B,MER41B,MER41B,MER41B,MER41B,MER41B,MER41B,MER41B,MER41B,…	ACTR3,ATRX,CCDC36,CENPC,CYP26B1,DMC1,ERCC4,EXD1,EXO1,FAM9C,FKBP6,FMN2,KIAA0430,MASTL,MEI4,MSH6,NSUN2,OSGIN2,PIWIL1,PRDM9,PTTG1,RAD51B,RBBP8,SGOL1,SGOL2,SMC2,SPIN1,SYCE1L,TERF1,TUBB8,UBR2
GO Biological Process	GO:0006867	asparagine transport	463	7.282427e-3	1.000000e+0	2.029485e-1	7.735909e+0	3.878019e-1	3	1.379587e-4	1.067236e-3	3408	2.731607e-1	1.000000e+0	1.000000e+0	3.391042e+0	2.948946e-1	1	2	3.656307e-4	5.000000e-1	MER41B,MER41B,MER41B	NAT1
GO Biological Process	GO:0002429	immune response-activating cell surface receptor signaling pathway	464	7.316378e-3	1.000000e+0	2.034552e-1	1.317960e+0	6.525236e+1	86	2.321322e-2	3.059409e-2	3837	2.749136e-1	1.000000e+0	9.244749e-1	1.094652e+0	4.202248e+1	46	285	1.681901e-2	1.614035e-1	MER41B,MER41B,MER41B,MER41B,MER41B,MER41B,MER41B,MER41B,MER41B,MER41B,MER41B,MER41B,MER41B,MER41B,MER41B,MER41B,MER41B,MER41B,MER41B,MER41B,MER41B,MER41B,MER41B,MER41B,MER41B,MER41B,MER41B,MER41B,MER41B,MER41B,MER41B,MER41B,MER41B,MER41B,MER41B,MER41B,MER41B,MER41B,MER41B,MER41B,MER41B,MER41B,MER41B,MER41B,MER41B,MER41B,MER41B,MER41B,MER41B,MER41B,MER41B,MER41B,MER41B,MER41B,MER41B,MER41B,MER41B,…	ACTR3,BCL2,CARD11,CLEC4A,DENND1B,ELMO1,ENSG00000228273,ENSG00000259680,FCGR1A,FCN1,GATA3,HLA-DRA,IGLL1,IGLL5,LAT,LAX1,LIMK1,MALT1,MAP3K7,MUC19,MUC20,MUCL1,MYO10,NFATC2,NR4A3,PAK2,PDE4B,PIK3CD,PIK3R1,PRKCB,PRKCD,PRKCQ,PSEN1,PSMC1,PSMD12,PSMD14,PSMD7,PTK2,PTPRC,PTPRJ,RIPK2,SKAP1,SYK,THY1,VAV1,WAS
GO Biological Process	GO:0009451	RNA modification	465	7.353360e-3	1.000000e+0	2.040439e-1	1.571503e+0	2.227167e+1	35	7.923042e-3	1.245109e-2	6379	5.970385e-1	1.000000e+0	1.000000e+0	9.688692e-1	1.961049e+1	19	133	6.946984e-3	1.428571e-1	MER41B,MER41B,MER41B,MER41B,MER41B,MER41B,MER41B,MER41B,MER41B,MER41B,MER41B,MER41B,MER41B,MER41B,MER41B,MER41B,MER41B,MER41B,MER41B,MER41B,MER41B,MER41B,MER41B,MER41B,MER41B,MER41B,MER41B,MER41B,MER41B,MER41B,MER41B,MER41B,MER41B,MER41B,MER41B	ALKBH3,C9orf156,CDKAL1,CMTR2,HSD17B10,METTL14,METTL15,METTL2A,METTL2B,MRPL1,NAF1,NSUN2,NSUN6,NUDT16,TGS1,THUMPD2,TRMT10C,TRUB1,TYW5
GO Biological Process	GO:0034241	positive regulation of macrophage fusion	466	7.359432e-3	1.000000e+0	2.037741e-1	4.217693e+0	1.185482e+0	5	4.217297e-4	1.778726e-3	242	3.202611e-3	1.000000e+0	1.707574e-1	6.782084e+0	4.423419e-1	3	3	1.096892e-3	1.000000e+0	MER41B,MER41B,MER41B,MER41B,MER41B	ADAM9,DCSTAMP,OCSTAMP
GO Biological Process	GO:1905063	regulation of vascular smooth muscle cell differentiation	467	7.373432e-3	1.000000e+0	2.037246e-1	2.696411e+0	3.337771e+0	9	1.187396e-3	3.201708e-3	1571	1.009293e-1	1.000000e+0	8.289566e-1	2.543282e+0	1.179578e+0	3	8	1.096892e-3	3.750000e-1	MER41B,MER41B,MER41B,MER41B,MER41B,MER41B,MER41B,MER41B,MER41B	CTH,KIT,MYOCD
GO Biological Process	GO:2000041	negative regulation of planar cell polarity pathway involved in axis elongation	468	7.388427e-3	1.000000e+0	2.037027e-1	4.213593e+0	1.186636e+0	5	4.221400e-4	1.778726e-3	648	2.173393e-2	1.000000e+0	4.327668e-1	6.782084e+0	2.948946e-1	2	2	7.312614e-4	1.000000e+0	MER41B,MER41B,MER41B,MER41B,MER41B	SFRP1,SFRP2
GO Biological Process	GO:1900078	positive regulation of cellular response to insulin stimulus	469	7.423442e-3	1.000000e+0	2.042317e-1	2.076211e+0	7.224698e+0	15	2.570152e-3	5.336179e-3	1518	9.156150e-2	1.000000e+0	7.782727e-1	1.758318e+0	3.981077e+0	7	27	2.559415e-3	2.592593e-1	MER41B,MER41B,MER41B,MER41B,MER41B,MER41B,MER41B,MER41B,MER41B,MER41B,MER41B,MER41B,MER41B,MER41B,MER41B	AGT,IRS1,NR1H4,OSBPL8,PIK3R1,PIK3R3,PTPN11
GO Biological Process	GO:0042026	protein refolding	470	7.437520e-3	1.000000e+0	2.041837e-1	3.583564e+0	1.674311e+0	6	5.956281e-4	2.134472e-3	6593	6.172138e-1	1.000000e+0	1.000000e+0	9.688692e-1	3.096393e+0	3	21	1.096892e-3	1.428571e-1	MER41B,MER41B,MER41B,MER41B,MER41B,MER41B	DNAJA2,DNAJB12,PTGES3
GO Biological Process	GO:0009416	response to light stimulus	471	7.441329e-3	1.000000e+0	2.038545e-1	1.301950e+0	7.143133e+1	93	2.541136e-2	3.308431e-2	4983	4.045186e-1	1.000000e+0	1.000000e+0	1.043398e+0	4.216993e+1	44	286	1.608775e-2	1.538462e-1	MER41B,MER41B,MER41B,MER41B,MER41B,MER41B,MER41B,MER41B,MER41B,MER41B,MER41B,MER41B,MER41B,MER41B,MER41B,MER41B,MER41B,MER41B,MER41B,MER41B,MER41B,MER41B,MER41B,MER41B,MER41B,MER41B,MER41B,MER41B,MER41B,MER41B,MER41B,MER41B,MER41B,MER41B,MER41B,MER41B,MER41B,MER41B,MER41B,MER41B,MER41B,MER41B,MER41B,MER41B,MER41B,MER41B,MER41B,MER41B,MER41B,MER41B,MER41B,MER41B,MER41B,MER41B,MER41B,MER41B,MER41B,…	APP,BCL2,CASP3,CRY1,DDB2,DDHD2,DRD1,EGFR,EIF2S1,ELOVL4,ERCC4,ERCC6,ERCC6-PGBD3,FMR1,FOXB1,GNAQ,GRIN2A,HIST3H2A,HMGCS1,HRH1,ID2,IL12B,INO80,ITGB1,KIT,MAP4K3,MME,MSH6,NPM1,OPN3,PBK,PIAS1,PIK3R1,PPP1CC,PTN,PTPRK,RCVRN,RPE65,SLC1A3,TIPIN,TRIM32,UBE4B,YY1,ZRANB3
GO Biological Process	GO:0050910	detection of mechanical stimulus involved in sensory perception of sound	472	7.447742e-3	1.000000e+0	2.035979e-1	2.531610e+0	3.950056e+0	10	1.405214e-3	3.557453e-3	2921	2.134378e-1	1.000000e+0	9.428237e-1	1.849659e+0	1.621920e+0	3	11	1.096892e-3	2.727273e-1	MER41B,MER41B,MER41B,MER41B,MER41B,MER41B,MER41B,MER41B,MER41B,MER41B	COL11A1,KIT,TMC2
GO Biological Process	GO:0018195	peptidyl-arginine modification	473	7.456219e-3	1.000000e+0	2.033987e-1	2.299161e+0	5.219295e+0	12	1.856739e-3	4.268943e-3	1901	1.310334e-1	1.000000e+0	8.893866e-1	1.695521e+0	3.538735e+0	6	24	2.193784e-3	2.500000e-1	MER41B,MER41B,MER41B,MER41B,MER41B,MER41B,MER41B,MER41B,MER41B,MER41B,MER41B,MER41B	COPRS,NR1H4,PADI4,PRMT10,PRMT6,PRMT7
GO Biological Process	GO:0023019	signal transduction involved in regulation of gene expression	474	7.469459e-3	1.000000e+0	2.033300e-1	1.971188e+0	8.624239e+0	17	3.068032e-3	6.047670e-3	318	5.295963e-3	1.000000e+0	2.148862e-1	2.712834e+0	2.948946e+0	8	20	2.925046e-3	4.000000e-1	MER41B,MER41B,MER41B,MER41B,MER41B,MER41B,MER41B,MER41B,MER41B,MER41B,MER41B,MER41B,MER41B,MER41B,MER41B,MER41B,MER41B	EPCAM,FGF5,MSX1,MSX2,PDGFRA,SMAD2,SMAD3,SOX17
GO Biological Process	GO:0007010	cytoskeleton organization	475	7.541090e-3	1.000000e+0	2.048478e-1	1.148770e+0	2.576668e+2	296	9.166376e-2	1.053006e-1	1420	7.577920e-2	1.000000e+0	6.885768e-1	1.114564e+0	1.372734e+2	153	931	5.594150e-2	1.643394e-1	MER41B,MER41B,MER41B,MER41B,MER41B,MER41B,MER41B,MER41B,MER41B,MER41B,MER41B,MER41B,MER41B,MER41B,MER41B,MER41B,MER41B,MER41B,MER41B,MER41B,MER41B,MER41B,MER41B,MER41B,MER41B,MER41B,MER41B,MER41B,MER41B,MER41B,MER41B,MER41B,MER41B,MER41B,MER41B,MER41B,MER41B,MER41B,MER41B,MER41B,MER41B,MER41B,MER41B,MER41B,MER41B,MER41B,MER41B,MER41B,MER41B,MER41B,MER41B,MER41B,MER41B,MER41B,MER41B,MER41B,MER41B,…	ABLIM1,ACTA1,ACTL7B,ACTR3,ACTR3B,ACTR3C,ANK2,ANLN,ANXA1,ARF6,ARHGAP10,ARHGAP25,ARHGEF5,ATRX,AUTS2,BCAS3,BCL2,BCR,BICD1,BICD2,BRWD1,CAPZB,CAV3,CCDC39,CCDC63,CCL24,CCSER2,CENPA,CEP135,CEP350,CETN2,CFLAR,COBL,CTNNA1,CYLC2,DAAM2,DIAPH3,DMD,DNAH5,DNAJB6,DPYSL2,DPYSL3,DTNBP1,DYNC1H1,ELMO1,EMP2,EPB41L3,EPB42,EPS8,EZR,FAM101A,FAT1,FER,FGD1,FGD3,FGD4,FGF10,FGF7,FMN1,FMN2,FMNL2,GAB1,GAS2L3,HAUS1,HAUS5,HTT,…
GO Biological Process	GO:0032762	mast cell cytokine production	476	7.542275e-3	1.000000e+0	2.044495e-1	4.192159e+0	1.192703e+0	5	4.242984e-4	1.778726e-3	3408	2.731607e-1	1.000000e+0	1.000000e+0	3.391042e+0	2.948946e-1	1	2	3.656307e-4	5.000000e-1	MER41B,MER41B,MER41B,MER41B,MER41B	KIT
GO Biological Process	GO:0002625	regulation of T cell antigen processing and presentation	477	7.547209e-3	1.000000e+0	2.041544e-1	1.559898e+1	1.282135e-1	2	4.561135e-5	7.114906e-4	3408	2.731607e-1	1.000000e+0	1.000000e+0	3.391042e+0	2.948946e-1	1	2	3.656307e-4	5.000000e-1	MER41B,MER41B	WAS
GO Biological Process	GO:0006977	DNA damage response, signal transduction by p53 class mediator resulting in cell cycle arrest	478	7.571690e-3	1.000000e+0	2.043881e-1	1.793391e+0	1.226726e+1	22	4.364020e-3	7.826396e-3	7123	7.123401e-1	1.000000e+0	1.000000e+0	8.751076e-1	9.141733e+0	8	62	2.925046e-3	1.290323e-1	MER41B,MER41B,MER41B,MER41B,MER41B,MER41B,MER41B,MER41B,MER41B,MER41B,MER41B,MER41B,MER41B,MER41B,MER41B,MER41B,MER41B,MER41B,MER41B,MER41B,MER41B,MER41B	CNOT11,CNOT6L,E2F7,NPM1,PLK2,RBL2,SOX4,TFDP1
GO Biological Process	GO:0045475	locomotor rhythm	479	7.572925e-3	1.000000e+0	2.039947e-1	2.525178e+0	3.960116e+0	10	1.408793e-3	3.557453e-3	2689	1.731721e-1	1.000000e+0	8.309556e-1	2.034625e+0	1.474473e+0	3	10	1.096892e-3	3.000000e-1	MER41B,MER41B,MER41B,MER41B,MER41B,MER41B,MER41B,MER41B,MER41B,MER41B	ID2,MC3R,NAGLU
GO Biological Process	GO:0008033	tRNA processing	480	7.584761e-3	1.000000e+0	2.038879e-1	1.618225e+0	1.915679e+1	31	6.814938e-3	1.102810e-2	8076	8.845237e-1	1.000000e+0	1.000000e+0	7.719445e-1	1.813602e+1	14	123	5.118830e-3	1.138211e-1	MER41B,MER41B,MER41B,MER41B,MER41B,MER41B,MER41B,MER41B,MER41B,MER41B,MER41B,MER41B,MER41B,MER41B,MER41B,MER41B,MER41B,MER41B,MER41B,MER41B,MER41B,MER41B,MER41B,MER41B,MER41B,MER41B,MER41B,MER41B,MER41B,MER41B,MER41B	C9orf156,CDKAL1,FARS2,HSD17B10,METTL2A,METTL2B,NSUN2,NSUN6,POP4,THUMPD2,TRMT10C,TRUB1,TYW1,TYW5
GO Biological Process	GO:0042361	menaquinone catabolic process	481	7.588356e-3	1.000000e+0	2.035604e-1	1.555476e+1	1.285780e-1	2	4.574101e-5	7.114906e-4	3408	2.731607e-1	1.000000e+0	1.000000e+0	3.391042e+0	2.948946e-1	1	2	3.656307e-4	5.000000e-1	MER41B,MER41B	CYP4F2
GO Biological Process	GO:0042377	vitamin K catabolic process	481	7.588356e-3	1.000000e+0	2.035604e-1	1.555476e+1	1.285780e-1	2	4.574101e-5	7.114906e-4	3408	2.731607e-1	1.000000e+0	1.000000e+0	3.391042e+0	2.948946e-1	1	2	3.656307e-4	5.000000e-1	MER41B,MER41B	CYP4F2
GO Biological Process	GO:0002877	regulation of acute inflammatory response to non-antigenic stimulus	483	7.655385e-3	1.000000e+0	2.045081e-1	4.176729e+0	1.197109e+0	5	4.258659e-4	1.778726e-3	4472	3.803427e-1	1.000000e+0	1.000000e+0	2.260695e+0	4.423419e-1	1	3	3.656307e-4	3.333333e-1	MER41B,MER41B,MER41B,MER41B,MER41B	ADCYAP1
GO Biological Process	GO:0050968	detection of chemical stimulus involved in sensory perception of pain	484	7.675966e-3	1.000000e+0	2.046343e-1	5.251656e+0	7.616645e-1	4	2.709585e-4	1.422981e-3	4472	3.803427e-1	1.000000e+0	1.000000e+0	2.260695e+0	4.423419e-1	1	3	3.656307e-4	3.333333e-1	MER41B,MER41B,MER41B,MER41B	TRPA1
GO Biological Process	GO:0014866	skeletal myofibril assembly	485	7.697337e-3	1.000000e+0	2.047809e-1	2.882970e+0	2.774916e+0	8	9.871633e-4	2.845962e-3	609	2.009253e-2	1.000000e+0	4.257043e-1	3.391042e+0	1.179578e+0	4	8	1.462523e-3	5.000000e-1	MER41B,MER41B,MER41B,MER41B,MER41B,MER41B,MER41B,MER41B	ACTA1,CFLAR,LMOD3,PROX1
GO Biological Process	GO:0006218	uridine catabolic process	486	7.753511e-3	1.000000e+0	2.058509e-1	1.538084e+1	1.300319e-1	2	4.625825e-5	7.114906e-4	2047	1.474473e-1	1.000000e+0	9.294150e-1	6.782084e+0	1.474473e-1	1	1	3.656307e-4	1.000000e+0	MER41B,MER41B	UPP1
GO Biological Process	GO:0046498	S-adenosylhomocysteine metabolic process	487	7.806664e-3	1.000000e+0	2.068365e-1	3.546100e+0	1.692000e+0	6	6.019209e-4	2.134472e-3	322	5.511496e-3	1.000000e+0	2.208535e-1	4.521389e+0	8.846838e-1	4	6	1.462523e-3	6.666667e-1	MER41B,MER41B,MER41B,MER41B,MER41B,MER41B	AHCY,AHCYL2,GAMT,MTRR
GO Biological Process	GO:0086005	ventricular cardiac muscle cell action potential	488	7.876062e-3	1.000000e+0	2.082476e-1	1.959837e+0	8.674189e+0	17	3.085802e-3	6.047670e-3	133	7.356936e-4	1.000000e+0	7.137334e-2	3.212566e+0	2.801499e+0	9	19	3.290676e-3	4.736842e-1	MER41B,MER41B,MER41B,MER41B,MER41B,MER41B,MER41B,MER41B,MER41B,MER41B,MER41B,MER41B,MER41B,MER41B,MER41B,MER41B,MER41B	ANK2,CAV3,GJA5,GPD1L,KCND3,NEDD4L,PKP2,RYR2,SNTA1
GO Biological Process	GO:0090235	regulation of metaphase plate congression	489	7.877140e-3	1.000000e+0	2.078502e-1	4.147252e+0	1.205618e+0	5	4.288928e-4	1.778726e-3	1349	7.061554e-2	1.000000e+0	6.754280e-1	2.906607e+0	1.032131e+0	3	7	1.096892e-3	4.285714e-1	MER41B,MER41B,MER41B,MER41B,MER41B	DYNC1H1,MAD1L1,TTL
GO Biological Process	GO:0070925	organelle assembly	490	7.880656e-3	1.000000e+0	2.075186e-1	1.203910e+0	1.445291e+2	174	5.141554e-2	6.189968e-2	7715	8.252476e-1	1.000000e+0	1.000000e+0	9.192584e-1	9.790501e+1	90	664	3.290676e-2	1.355422e-1	MER41B,MER41B,MER41B,MER41B,MER41B,MER41B,MER41B,MER41B,MER41B,MER41B,MER41B,MER41B,MER41B,MER41B,MER41B,MER41B,MER41B,MER41B,MER41B,MER41B,MER41B,MER41B,MER41B,MER41B,MER41B,MER41B,MER41B,MER41B,MER41B,MER41B,MER41B,MER41B,MER41B,MER41B,MER41B,MER41B,MER41B,MER41B,MER41B,MER41B,MER41B,MER41B,MER41B,MER41B,MER41B,MER41B,MER41B,MER41B,MER41B,MER41B,MER41B,MER41B,MER41B,MER41B,MER41B,MER41B,MER41B,…	ABCC4,ABLIM1,ACTA1,ACTR3,AHI1,ANLN,ATG4C,ATG7,ATXN2,BBS10,BBS9,BICD1,BMS1,C9orf72,CCDC39,CCDC41,CCDC63,CCRN4L,CENPA,CENPC,CEP135,CEP290,CETN2,CFLAR,DDX6,DNAH14,DNAH5,DYNC1H1,DYNC1I2,DYNLRB2,EZR,FAM161A,FAM92A1,GABARAPL3,HAUS1,HAUS5,HYDIN,IFT57,INO80,INTU,ITGB1,LIMD1,LMOD3,LRGUK,MAP10,MIS12,MRPL11,MYPN,NEBL,NEDD1,NEK6,NEURL1,NPM1,NRXN1,PDCD6IP,PDGFRA,PIK3C3,PROX1,PSEN1,RAB23,RAB38,RB1CC1,RFX3,RPF2…
GO Biological Process	GO:0002762	negative regulation of myeloid leukocyte differentiation	491	7.915910e-3	1.000000e+0	2.080224e-1	1.658843e+0	1.687923e+1	28	6.004707e-3	9.960868e-3	203	2.281271e-3	1.000000e+0	1.450012e-1	2.164495e+0	6.930023e+0	15	47	5.484461e-3	3.191489e-1	MER41B,MER41B,MER41B,MER41B,MER41B,MER41B,MER41B,MER41B,MER41B,MER41B,MER41B,MER41B,MER41B,MER41B,MER41B,MER41B,MER41B,MER41B,MER41B,MER41B,MER41B,MER41B,MER41B,MER41B,MER41B,MER41B,MER41B,MER41B	CARTPT,CEACAM1,GPR68,INHBA,LTF,MAFB,NME1,NME1-NME2,NME2,PIK3R1,PTPN2,SFRP1,TJP2,TMEM178A,ZNF675
GO Biological Process	GO:0022408	negative regulation of cell-cell adhesion	492	7.925424e-3	1.000000e+0	2.078491e-1	1.397957e+0	4.220444e+1	59	1.501403e-2	2.098897e-2	194	2.084769e-3	1.000000e+0	1.386586e-1	1.625842e+0	2.152731e+1	35	146	1.279707e-2	2.397260e-1	MER41B,MER41B,MER41B,MER41B,MER41B,MER41B,MER41B,MER41B,MER41B,MER41B,MER41B,MER41B,MER41B,MER41B,MER41B,MER41B,MER41B,MER41B,MER41B,MER41B,MER41B,MER41B,MER41B,MER41B,MER41B,MER41B,MER41B,MER41B,MER41B,MER41B,MER41B,MER41B,MER41B,MER41B,MER41B,MER41B,MER41B,MER41B,MER41B,MER41B,MER41B,MER41B,MER41B,MER41B,MER41B,MER41B,MER41B,MER41B,MER41B,MER41B,MER41B,MER41B,MER41B,MER41B,MER41B,MER41B,MER41B,…	ADAMTS18,ALOX12,ANXA1,ARG1,B4GALNT2,C1QTNF1,CASP3,CCL21,CCL28,CEACAM1,CYLD,DLG5,EPCAM,GLI3,IL20RB,ITCH,KLF4,LAX1,LGALS9,MAD1L1,MAP2K5,PODXL,PRKCD,PTK2,PTPN2,RDX,SDC4,SFTPD,SOCS5,SOCS6,SWAP70,TARM1,TIGIT,VSIG4,ZNF703
GO Biological Process	GO:2000105	positive regulation of DNA-dependent DNA replication	493	8.039508e-3	1.000000e+0	2.104133e-1	2.275759e+0	5.272965e+0	12	1.875833e-3	4.268943e-3	980	4.374213e-2	1.000000e+0	5.759232e-1	2.422173e+0	2.064262e+0	5	14	1.828154e-3	3.571429e-1	MER41B,MER41B,MER41B,MER41B,MER41B,MER41B,MER41B,MER41B,MER41B,MER41B,MER41B,MER41B	ATRX,BMP6,CDC7,E2F7,INO80
GO Biological Process	GO:0030705	cytoskeleton-dependent intracellular transport	494	8.046089e-3	1.000000e+0	2.101593e-1	1.453940e+0	3.301373e+1	48	1.174448e-2	1.707577e-2	5789	5.191281e-1	1.000000e+0	1.000000e+0	1.008148e+0	2.182220e+1	22	148	8.043876e-3	1.486486e-1	MER41B,MER41B,MER41B,MER41B,MER41B,MER41B,MER41B,MER41B,MER41B,MER41B,MER41B,MER41B,MER41B,MER41B,MER41B,MER41B,MER41B,MER41B,MER41B,MER41B,MER41B,MER41B,MER41B,MER41B,MER41B,MER41B,MER41B,MER41B,MER41B,MER41B,MER41B,MER41B,MER41B,MER41B,MER41B,MER41B,MER41B,MER41B,MER41B,MER41B,MER41B,MER41B,MER41B,MER41B,MER41B,MER41B,MER41B,MER41B	AP3B1,AP3B2,APP,BICD1,BICD2,BLOC1S6,DTNBP1,DYNC1H1,DYNC1I2,DYNLRB2,HTT,IFT57,KIF13A,KIF1B,LOH12CR1,MAP1B,MOBP,MYO10,MYRIP,SYBU,TTC30A,UXT
GO Biological Process	GO:0034341	response to interferon-gamma	495	8.058627e-3	1.000000e+0	2.100615e-1	1.495943e+0	2.807593e+1	42	9.987881e-3	1.494130e-2	1273	6.348103e-2	1.000000e+0	6.434373e-1	1.337312e+0	2.093752e+1	28	142	1.023766e-2	1.971831e-1	MER41B,MER41B,MER41B,MER41B,MER41B,MER41B,MER41B,MER41B,MER41B,MER41B,MER41B,MER41B,MER41B,MER41B,MER41B,MER41B,MER41B,MER41B,MER41B,MER41B,MER41B,MER41B,MER41B,MER41B,MER41B,MER41B,MER41B,MER41B,MER41B,MER41B,MER41B,MER41B,MER41B,MER41B,MER41B,MER41B,MER41B,MER41B,MER41B,MER41B,MER41B,MER41B	CALCOCO2,CAMK2D,CCL19,CCL21,CCL24,CCL26,CCL4,CCL4L1,CCL4L2,DAPK1,FCGR1A,HLA-DRA,IL12B,IRF2,JAK1,KYNU,LGALS9,MID1,MRC1,NOS2,PRKCD,SLC30A8,SNCA,STAT1,SYNCRIP,TRIM38,UBD,XCL2
GO Biological Process	GO:1900274	regulation of phospholipase C activity	496	8.067840e-3	1.000000e+0	2.098777e-1	1.810683e+0	1.159784e+1	21	4.125876e-3	7.470651e-3	1267	6.277937e-2	1.000000e+0	6.393388e-1	1.743964e+0	5.160656e+0	9	35	3.290676e-3	2.571429e-1	MER41B,MER41B,MER41B,MER41B,MER41B,MER41B,MER41B,MER41B,MER41B,MER41B,MER41B,MER41B,MER41B,MER41B,MER41B,MER41B,MER41B,MER41B,MER41B,MER41B,MER41B	ADRA1A,AGT,BICD1,EGFR,ESR1,FGF2,GNAQ,KIT,PDGFRA
GO Biological Process	GO:0010614	negative regulation of cardiac muscle hypertrophy	497	8.121968e-3	1.000000e+0	2.108607e-1	2.054312e+0	7.301713e+0	15	2.597550e-3	5.336179e-3	436	1.073424e-2	1.000000e+0	3.176695e-1	2.637477e+0	2.654051e+0	7	18	2.559415e-3	3.888889e-1	MER41B,MER41B,MER41B,MER41B,MER41B,MER41B,MER41B,MER41B,MER41B,MER41B,MER41B,MER41B,MER41B,MER41B,MER41B	ATP2B4,CAV3,ERRFI1,FOXO1,JARID2,RGS2,SMAD3
GO Biological Process	GO:0010586	miRNA metabolic process	498	8.174948e-3	1.000000e+0	2.118099e-1	2.651136e+0	3.394772e+0	9	1.207674e-3	3.201708e-3	3357	2.689217e-1	1.000000e+0	1.000000e+0	1.507130e+0	2.654051e+0	4	18	1.462523e-3	2.222222e-1	MER41B,MER41B,MER41B,MER41B,MER41B,MER41B,MER41B,MER41B,MER41B	AGO2,DDX17,DICER1,DROSHA
GO Biological Process	GO:0001778	plasma membrane repair	499	8.175345e-3	1.000000e+0	2.113957e-1	3.510669e+0	1.709076e+0	6	6.079957e-4	2.134472e-3	452	1.136205e-2	1.000000e+0	3.243463e-1	3.875477e+0	1.032131e+0	4	7	1.462523e-3	5.714286e-1	MER41B,MER41B,MER41B,MER41B,MER41B,MER41B	CAV3,DYSF,MYOF,SYT7
GO Biological Process	GO:0032088	negative regulation of NF-kappaB transcription factor activity	500	8.193658e-3	1.000000e+0	2.114455e-1	1.608743e+0	1.926971e+1	31	6.855107e-3	1.102810e-2	834	3.047251e-2	1.000000e+0	4.714470e-1	1.601325e+0	1.061621e+1	17	72	6.215722e-3	2.361111e-1	MER41B,MER41B,MER41B,MER41B,MER41B,MER41B,MER41B,MER41B,MER41B,MER41B,MER41B,MER41B,MER41B,MER41B,MER41B,MER41B,MER41B,MER41B,MER41B,MER41B,MER41B,MER41B,MER41B,MER41B,MER41B,MER41B,MER41B,MER41B,MER41B,MER41B,MER41B	BMP7,COMMD1,CYLD,DAB2IP,IRAK1,ITCH,KLF4,MAP2K5,NLRP3,NR1H4,POP4,PTGIS,PYDC2,RWDD3,TRAF3,UFL1,ZNF675
GO Cellular Component	GO:0016281	eukaryotic translation initiation factor 4F complex	1	2.299086e-13	3.827978e-10	3.827978e-10	1.210872e+1	1.403947e+0	17	4.994476e-4	6.047670e-3	153	1.353921e-1	1.000000e+0	1.000000e+0	2.260695e+0	1.327026e+0	3	9	1.096892e-3	3.333333e-1	MER41B,MER41B,MER41B,MER41B,MER41B,MER41B,MER41B,MER41B,MER41B,MER41B,MER41B,MER41B,MER41B,MER41B,MER41B,MER41B,MER41B	EIF4B,EIF4E,EIF4H
GO Cellular Component	GO:0001520	outer dense fiber	2	9.395362e-12	1.564328e-8	7.821639e-9	1.784703e+1	6.723807e-1	12	2.391963e-4	4.268943e-3	659	6.160571e-1	1.000000e+0	1.000000e+0	1.130347e+0	8.846838e-1	1	6	3.656307e-4	1.666667e-1	MER41B,MER41B,MER41B,MER41B,MER41B,MER41B,MER41B,MER41B,MER41B,MER41B,MER41B,MER41B	DDX6
GO Cellular Component	GO:0031332	RNAi effector complex	3	9.070295e-11	1.510204e-7	5.034014e-8	6.614067e+0	3.023858e+0	20	1.075723e-3	7.114906e-3	17	2.418399e-3	1.000000e+0	2.368608e-1	3.699319e+0	1.621920e+0	6	11	2.193784e-3	5.454545e-1	MER41B,MER41B,MER41B,MER41B,MER41B,MER41B,MER41B,MER41B,MER41B,MER41B,MER41B,MER41B,MER41B,MER41B,MER41B,MER41B,MER41B,MER41B,MER41B,MER41B	AGO2,DCP2,DDX6,DICER1,EIF4E,LIMD1
GO Cellular Component	GO:0097227	sperm annulus	4	1.189921e-10	1.981218e-7	4.953046e-8	1.231745e+1	1.055413e+0	13	3.754582e-4	4.624689e-3	247	2.175181e-1	1.000000e+0	1.000000e+0	2.260695e+0	8.846838e-1	2	6	7.312614e-4	3.333333e-1	MER41B,MER41B,MER41B,MER41B,MER41B,MER41B,MER41B,MER41B,MER41B,MER41B,MER41B,MER41B,MER41B	DDX6,SEPT7
GO Cellular Component	GO:0043186	P granule	5	1.701239e-10	2.832563e-7	5.665126e-8	7.288625e+0	2.469602e+0	18	8.785492e-4	6.403415e-3	493	4.269526e-1	1.000000e+0	1.000000e+0	1.271641e+0	2.359157e+0	3	16	1.096892e-3	1.875000e-1	MER41B,MER41B,MER41B,MER41B,MER41B,MER41B,MER41B,MER41B,MER41B,MER41B,MER41B,MER41B,MER41B,MER41B,MER41B,MER41B,MER41B,MER41B	DDX6,EXD1,PIWIL1
GO Cellular Component	GO:0016442	RISC complex	6	1.932341e-10	3.217348e-7	5.362246e-8	7.229659e+0	2.489744e+0	18	8.857147e-4	6.403415e-3	30	9.151254e-3	1.000000e+0	5.078946e-1	3.391042e+0	1.474473e+0	5	10	1.828154e-3	5.000000e-1	MER41B,MER41B,MER41B,MER41B,MER41B,MER41B,MER41B,MER41B,MER41B,MER41B,MER41B,MER41B,MER41B,MER41B,MER41B,MER41B,MER41B,MER41B	AGO2,DCP2,DDX6,EIF4E,LIMD1
GO Cellular Component	GO:0030891	VCB complex	7	6.264846e-8	1.043097e-4	1.490138e-5	1.275774e+1	7.054543e-1	9	2.509620e-4	3.201708e-3	659	6.160571e-1	1.000000e+0	1.000000e+0	1.130347e+0	8.846838e-1	1	6	3.656307e-4	1.666667e-1	MER41B,MER41B,MER41B,MER41B,MER41B,MER41B,MER41B,MER41B,MER41B	CUL2
GO Cellular Component	GO:1904724	tertiary granule lumen	8	6.281099e-8	1.045803e-4	1.307254e-5	3.451835e+0	7.821928e+0	27	2.782614e-3	9.605123e-3	126	1.021237e-1	1.000000e+0	1.000000e+0	1.479727e+0	8.109602e+0	12	55	4.387569e-3	2.181818e-1	MER41B,MER41B,MER41B,MER41B,MER41B,MER41B,MER41B,MER41B,MER41B,MER41B,MER41B,MER41B,MER41B,MER41B,MER41B,MER41B,MER41B,MER41B,MER41B,MER41B,MER41B,MER41B,MER41B,MER41B,MER41B,MER41B,MER41B	ASAH1,CANT1,FOLR3,FTH1,GGH,GOLGA7,GSDMD,IDH1,LTA4H,LTF,OLFM4,QSOX1
GO Cellular Component	GO:0031302	intrinsic component of endosome membrane	9	2.651796e-7	4.415240e-4	4.905823e-5	2.411284e+1	2.488301e-1	6	8.852013e-5	2.134472e-3	171	1.474473e-1	1.000000e+0	1.000000e+0	6.782084e+0	1.474473e-1	1	1	3.656307e-4	1.000000e+0	MER41B,MER41B,MER41B,MER41B,MER41B,MER41B	ECE1
GO Cellular Component	GO:1904813	ficolin-1-rich granule lumen	10	5.550402e-7	9.241419e-4	9.241419e-5	2.249566e+0	2.089292e+1	47	7.432558e-3	1.672003e-2	245	2.151252e-1	1.000000e+0	1.000000e+0	1.193647e+0	1.843091e+1	22	125	8.043876e-3	1.760000e-1	MER41B,MER41B,MER41B,MER41B,MER41B,MER41B,MER41B,MER41B,MER41B,MER41B,MER41B,MER41B,MER41B,MER41B,MER41B,MER41B,MER41B,MER41B,MER41B,MER41B,MER41B,MER41B,MER41B,MER41B,MER41B,MER41B,MER41B,MER41B,MER41B,MER41B,MER41B,MER41B,MER41B,MER41B,MER41B,MER41B,MER41B,MER41B,MER41B,MER41B,MER41B,MER41B,MER41B,MER41B,MER41B,MER41B,MER41B	ACTR10,ALOX5,ASAH1,ATG7,CANT1,COMMD9,CTSZ,EEF1A1,FCN1,FTH1,GSDMD,HUWE1,IDH1,LTA4H,NME1-NME2,NME2,OSTF1,PGM2,PSMD12,PSMD14,PSMD7,PYGL
GO Cellular Component	GO:0043291	RAVE complex	11	5.920512e-7	9.857652e-4	8.961502e-5	1.182741e+1	6.763948e-1	8	2.406243e-4	2.845962e-3	51	2.173393e-2	1.000000e+0	7.095489e-1	6.782084e+0	2.948946e-1	2	2	7.312614e-4	1.000000e+0	MER41B,MER41B,MER41B,MER41B,MER41B,MER41B,MER41B,MER41B	DMXL1,DMXL2
GO Cellular Component	GO:0031462	Cul2-RING ubiquitin ligase complex	12	1.313724e-6	2.187350e-3	1.822792e-4	6.012789e+0	1.995746e+0	12	7.099773e-4	4.268943e-3	284	2.553987e-1	1.000000e+0	1.000000e+0	1.695521e+0	1.769368e+0	3	12	1.096892e-3	2.500000e-1	MER41B,MER41B,MER41B,MER41B,MER41B,MER41B,MER41B,MER41B,MER41B,MER41B,MER41B,MER41B	ARIH1,COMMD1,CUL2
GO Cellular Component	GO:0030141	secretory granule	13	1.353915e-6	2.254268e-3	1.734053e-4	1.372055e+0	1.676317e+2	230	5.963419e-2	8.182142e-2	206	1.501633e-1	1.000000e+0	1.000000e+0	1.089094e+0	1.212017e+2	132	822	4.826325e-2	1.605839e-1	MER41B,MER41B,MER41B,MER41B,MER41B,MER41B,MER41B,MER41B,MER41B,MER41B,MER41B,MER41B,MER41B,MER41B,MER41B,MER41B,MER41B,MER41B,MER41B,MER41B,MER41B,MER41B,MER41B,MER41B,MER41B,MER41B,MER41B,MER41B,MER41B,MER41B,MER41B,MER41B,MER41B,MER41B,MER41B,MER41B,MER41B,MER41B,MER41B,MER41B,MER41B,MER41B,MER41B,MER41B,MER41B,MER41B,MER41B,MER41B,MER41B,MER41B,MER41B,MER41B,MER41B,MER41B,MER41B,MER41B,MER41B,…	ABCC4,ACAA1,ACTR10,ALOX5,ANPEP,ANXA2,APOH,APP,ARG1,ASAH1,ATG7,ATP6AP2,ATP6V0A1,ATP6V0C,ATP8B4,B4GALT1,CA4,CANT1,CAPZA3,CARTPT,CD14,CD47,CD93,CEACAM1,CEP290,CLEC3B,COMMD9,CPNE3,CPPED1,CTNNA1,CTSZ,DEFA1,DEFA4,DEGS1,DENND4C,DNAJC13,DSC1,DSG1,DYNC1H1,EBAG9,ECE1,EEF1A1,EGF,ERP44,F13A1,FCN1,FN1,FOLR3,FSTL4,FTH1,GGH,GIP,GOLGA7,GSDMD,HPSE,HRNR,HUWE1,ICA1,IDH1,IGF1,IL1B,IQGAP2,KIT,LOXL1,LRGUK,LRMP,LTA4H,L…
GO Cellular Component	GO:0001652	granular component	14	1.043769e-5	1.737875e-2	1.241340e-3	9.741552e+0	7.185713e-1	7	2.556284e-4	2.490217e-3	24	5.511496e-3	1.000000e+0	3.823600e-1	4.521389e+0	8.846838e-1	4	6	1.462523e-3	6.666667e-1	MER41B,MER41B,MER41B,MER41B,MER41B,MER41B,MER41B	CDKN2AIP,CLEC3B,NPM1,SURF6
GO Cellular Component	GO:0061702	inflammasome complex	15	1.069849e-5	1.781299e-2	1.187532e-3	6.776950e+0	1.328031e+0	9	4.724408e-4	3.201708e-3	112	8.755522e-2	1.000000e+0	1.000000e+0	2.260695e+0	1.769368e+0	4	12	1.462523e-3	3.333333e-1	MER41B,MER41B,MER41B,MER41B,MER41B,MER41B,MER41B,MER41B,MER41B	GSDMD,NLRP1,NLRP3,NLRP6
GO Cellular Component	GO:0032421	stereocilium bundle	16	1.285291e-5	2.140010e-2	1.337506e-3	2.327481e+0	1.417842e+1	33	5.043906e-3	1.173959e-2	86	5.611841e-2	1.000000e+0	1.000000e+0	1.627700e+0	7.372365e+0	12	50	4.387569e-3	2.400000e-1	MER41B,MER41B,MER41B,MER41B,MER41B,MER41B,MER41B,MER41B,MER41B,MER41B,MER41B,MER41B,MER41B,MER41B,MER41B,MER41B,MER41B,MER41B,MER41B,MER41B,MER41B,MER41B,MER41B,MER41B,MER41B,MER41B,MER41B,MER41B,MER41B,MER41B,MER41B,MER41B,MER41B	DFNB31,DOCK4,EPS8,EPS8L2,GPR98,MYO3B,PCDH15,RDX,SLC4A7,TMC2,TRPA1,USH2A
GO Cellular Component	GO:0099503	secretory vesicle	17	1.670768e-5	2.781829e-2	1.636370e-3	1.296630e+0	1.997486e+2	259	7.105962e-2	9.213803e-2	229	1.803736e-1	1.000000e+0	1.000000e+0	1.073528e+0	1.378632e+2	148	935	5.411335e-2	1.582888e-1	MER41B,MER41B,MER41B,MER41B,MER41B,MER41B,MER41B,MER41B,MER41B,MER41B,MER41B,MER41B,MER41B,MER41B,MER41B,MER41B,MER41B,MER41B,MER41B,MER41B,MER41B,MER41B,MER41B,MER41B,MER41B,MER41B,MER41B,MER41B,MER41B,MER41B,MER41B,MER41B,MER41B,MER41B,MER41B,MER41B,MER41B,MER41B,MER41B,MER41B,MER41B,MER41B,MER41B,MER41B,MER41B,MER41B,MER41B,MER41B,MER41B,MER41B,MER41B,MER41B,MER41B,MER41B,MER41B,MER41B,MER41B,…	ABCC4,ACAA1,ACTR10,ALOX5,ANPEP,ANXA2,APOH,APP,ARG1,ASAH1,ATG7,ATP6AP2,ATP6V0A1,ATP6V0C,ATP8B4,B4GALT1,CA4,CANT1,CAPZA3,CARTPT,CD14,CD47,CD93,CEACAM1,CEP290,CLEC3B,COMMD9,CPNE3,CPPED1,CTNNA1,CTSZ,DEFA1,DEFA4,DEGS1,DENND4C,DMXL2,DNAJC13,DNM1L,DPYSL3,DSC1,DSG1,DTNBP1,DYNC1H1,EBAG9,ECE1,EEF1A1,EGF,ERP44,F13A1,FCN1,FN1,FOLR3,FSTL4,FTH1,GGH,GIP,GOLGA7,GRIA1,GRIN2A,GSDMD,HPSE,HRNR,HUWE1,ICA1,IDH1,IGF1,I…
GO Cellular Component	GO:0032783	ELL-EAF complex	18	1.725329e-5	2.872673e-2	1.595929e-3	2.721707e+1	1.469666e-1	4	5.228268e-5	1.422981e-3	296	2.731607e-1	1.000000e+0	1.000000e+0	3.391042e+0	2.948946e-1	1	2	3.656307e-4	5.000000e-1	MER41B,MER41B,MER41B,MER41B	EAF1
GO Cellular Component	GO:0000153	cytoplasmic ubiquitin ligase complex	19	2.832315e-5	4.715804e-2	2.482002e-3	4.797632e+0	2.292798e+0	11	8.156519e-4	3.913198e-3	639	5.917299e-1	1.000000e+0	1.000000e+0	1.043398e+0	1.916815e+0	2	13	7.312614e-4	1.538462e-1	MER41B,MER41B,MER41B,MER41B,MER41B,MER41B,MER41B,MER41B,MER41B,MER41B,MER41B	CUL2,DZIP3
GO Cellular Component	GO:0010494	cytoplasmic stress granule	20	3.999499e-5	6.659166e-2	3.329583e-3	2.640091e+0	8.711820e+0	23	3.099189e-3	8.182142e-3	515	4.523856e-1	1.000000e+0	1.000000e+0	1.104060e+0	6.340234e+0	7	43	2.559415e-3	1.627907e-1	MER41B,MER41B,MER41B,MER41B,MER41B,MER41B,MER41B,MER41B,MER41B,MER41B,MER41B,MER41B,MER41B,MER41B,MER41B,MER41B,MER41B,MER41B,MER41B,MER41B,MER41B,MER41B,MER41B	ATXN2,C9orf72,DDX6,EIF2S1,EIF4E,IGF2BP1,PABPC1
GO Cellular Component	GO:0033648	host intracellular membrane-bounded organelle	21	5.067485e-5	8.437363e-2	4.017792e-3	4.941704e+0	2.023593e+0	10	7.198838e-4	3.557453e-3	208	1.600858e-1	1.000000e+0	1.000000e+0	2.712834e+0	7.372365e-1	2	5	7.312614e-4	4.000000e-1	MER41B,MER41B,MER41B,MER41B,MER41B,MER41B,MER41B,MER41B,MER41B,MER41B	BICD1,FMR1
GO Cellular Component	GO:0072559	NLRP3 inflammasome complex	22	5.117336e-5	8.520364e-2	3.872893e-3	1.298118e+1	3.851730e-1	5	1.370235e-4	1.778726e-3	247	2.175181e-1	1.000000e+0	1.000000e+0	2.260695e+0	8.846838e-1	2	6	7.312614e-4	3.333333e-1	MER41B,MER41B,MER41B,MER41B,MER41B	GSDMD,NLRP3
GO Cellular Component	GO:1990923	PET complex	23	6.036192e-5	1.005026e-1	4.369678e-3	1.253082e+1	3.990160e-1	5	1.419481e-4	1.778726e-3	409	3.803427e-1	1.000000e+0	1.000000e+0	2.260695e+0	4.423419e-1	1	3	3.656307e-4	3.333333e-1	MER41B,MER41B,MER41B,MER41B,MER41B	EXD1
GO Cellular Component	GO:0032420	stereocilium	24	6.382553e-5	1.062695e-1	4.427896e-3	2.269725e+0	1.277688e+1	29	4.545315e-3	1.031661e-2	76	4.368437e-2	1.000000e+0	9.570326e-1	1.734952e+0	6.340234e+0	11	43	4.021938e-3	2.558140e-1	MER41B,MER41B,MER41B,MER41B,MER41B,MER41B,MER41B,MER41B,MER41B,MER41B,MER41B,MER41B,MER41B,MER41B,MER41B,MER41B,MER41B,MER41B,MER41B,MER41B,MER41B,MER41B,MER41B,MER41B,MER41B,MER41B,MER41B,MER41B,MER41B	DFNB31,DOCK4,EPS8,EPS8L2,GPR98,MYO3B,PCDH15,RDX,SLC4A7,TMC2,USH2A
GO Cellular Component	GO:0098862	cluster of actin-based cell projections	25	9.759017e-5	1.624876e-1	6.499505e-3	1.667298e+0	3.778568e+1	63	1.344208e-2	2.241195e-2	14	1.901847e-3	1.000000e+0	2.261839e-1	1.647078e+0	2.064262e+1	34	140	1.243144e-2	2.428571e-1	MER41B,MER41B,MER41B,MER41B,MER41B,MER41B,MER41B,MER41B,MER41B,MER41B,MER41B,MER41B,MER41B,MER41B,MER41B,MER41B,MER41B,MER41B,MER41B,MER41B,MER41B,MER41B,MER41B,MER41B,MER41B,MER41B,MER41B,MER41B,MER41B,MER41B,MER41B,MER41B,MER41B,MER41B,MER41B,MER41B,MER41B,MER41B,MER41B,MER41B,MER41B,MER41B,MER41B,MER41B,MER41B,MER41B,MER41B,MER41B,MER41B,MER41B,MER41B,MER41B,MER41B,MER41B,MER41B,MER41B,MER41B,…	ABCB4,ACTR3,AMN,B4GALT1,CA4,CUBN,CYBRD1,DFNB31,DNM1L,DOCK4,ENPEP,EPS8,EPS8L2,EZR,FOLR1,GNA13,GPR98,KCNK1,LCTL,MME,MYO1B,MYO3B,PCDH15,RDX,SLC11A2,SLC15A1,SLC34A2,SLC4A7,SLC5A1,SLC6A19,TMC2,TMPRSS15,TRPA1,USH2A
GO Cellular Component	GO:1990796	photoreceptor cell terminal bouton	26	1.112931e-4	1.853030e-1	7.127039e-3	3.355457e+1	8.940660e-2	3	3.180597e-5	1.067236e-3	171	1.474473e-1	1.000000e+0	1.000000e+0	6.782084e+0	1.474473e-1	1	1	3.656307e-4	1.000000e+0	MER41B,MER41B,MER41B	STX3
GO Cellular Component	GO:0033269	internode region of axon	27	1.434900e-4	2.389109e-1	8.848550e-3	4.816385e+0	1.868621e+0	9	6.647532e-4	3.201708e-3	527	4.717243e-1	1.000000e+0	1.000000e+0	1.695521e+0	5.897892e-1	1	4	3.656307e-4	2.500000e-1	MER41B,MER41B,MER41B,MER41B,MER41B,MER41B,MER41B,MER41B,MER41B	PARD3
GO Cellular Component	GO:0005844	polysome	28	2.018331e-4	3.360521e-1	1.200186e-2	2.265063e+0	1.103722e+1	25	3.926440e-3	8.893632e-3	373	3.130396e-1	1.000000e+0	1.000000e+0	1.220775e+0	7.372365e+0	9	50	3.290676e-3	1.800000e-1	MER41B,MER41B,MER41B,MER41B,MER41B,MER41B,MER41B,MER41B,MER41B,MER41B,MER41B,MER41B,MER41B,MER41B,MER41B,MER41B,MER41B,MER41B,MER41B,MER41B,MER41B,MER41B,MER41B,MER41B,MER41B	AGO2,ATXN2,EIF2S1,EIF4B,EIF4H,FMR1,MSI2,PIWIL1,RWDD1
GO Cellular Component	GO:0031011	Ino80 complex	29	2.158548e-4	3.593982e-1	1.239304e-2	5.138748e+0	1.556799e+0	8	5.538241e-4	2.845962e-3	467	3.846208e-1	1.000000e+0	1.000000e+0	1.356417e+0	2.211710e+0	3	15	1.096892e-3	2.000000e-1	MER41B,MER41B,MER41B,MER41B,MER41B,MER41B,MER41B,MER41B	INO80,UCHL5,YY1
GO Cellular Component	GO:1990075	periciliary membrane compartment	30	2.344466e-4	3.903536e-1	1.301179e-2	5.075182e+0	1.576298e+0	8	5.607606e-4	2.845962e-3	129	1.061980e-1	1.000000e+0	1.000000e+0	3.391042e+0	5.897892e-1	2	4	7.312614e-4	5.000000e-1	MER41B,MER41B,MER41B,MER41B,MER41B,MER41B,MER41B,MER41B	RP2,USH2A
GO Cellular Component	GO:0030426	growth cone	31	2.919543e-4	4.861039e-1	1.568077e-2	1.443933e+0	6.787018e+1	98	2.414450e-2	3.486304e-2	1	6.835831e-6	1.138166e-2	1.138166e-2	1.957246e+0	2.196965e+1	43	149	1.572212e-2	2.885906e-1	MER41B,MER41B,MER41B,MER41B,MER41B,MER41B,MER41B,MER41B,MER41B,MER41B,MER41B,MER41B,MER41B,MER41B,MER41B,MER41B,MER41B,MER41B,MER41B,MER41B,MER41B,MER41B,MER41B,MER41B,MER41B,MER41B,MER41B,MER41B,MER41B,MER41B,MER41B,MER41B,MER41B,MER41B,MER41B,MER41B,MER41B,MER41B,MER41B,MER41B,MER41B,MER41B,MER41B,MER41B,MER41B,MER41B,MER41B,MER41B,MER41B,MER41B,MER41B,MER41B,MER41B,MER41B,MER41B,MER41B,MER41B,…	APP,AUTS2,BASP1,BOC,C9orf72,CNR1,COBL,CPEB1,CTSZ,DFNB31,DICER1,DPYSL3,DSCAM,DTNBP1,EPHA4,EPS8,EXOC4,EXOC6,EXOC8,FKBP15,FMR1,GAP43,GPM6A,IGF2BP1,LAMP5,NRP1,OLFM1,OTX2,PARD3,PCDH9,PREX1,PSEN1,PTBP2,PTPRO,PVRL1,SNAP25,SNCA,STX3,TENM2,THY1,TRPC5,TSHZ3,UTRN
GO Cellular Component	GO:0035580	specific granule lumen	32	2.976304e-4	4.955546e-1	1.548608e-2	2.205444e+0	1.133559e+1	25	4.032581e-3	8.893632e-3	96	6.464180e-2	1.000000e+0	1.000000e+0	1.531438e+0	9.141733e+0	14	62	5.118830e-3	2.258065e-1	MER41B,MER41B,MER41B,MER41B,MER41B,MER41B,MER41B,MER41B,MER41B,MER41B,MER41B,MER41B,MER41B,MER41B,MER41B,MER41B,MER41B,MER41B,MER41B,MER41B,MER41B,MER41B,MER41B,MER41B,MER41B	ACAA1,ARG1,CANT1,CEP290,CTSZ,DEFA4,ERP44,FOLR3,GGH,GSDMD,HPSE,LTF,OLFM4,QSOX1
GO Cellular Component	GO:0070820	tertiary granule	33	3.571206e-4	5.946058e-1	1.801836e-2	1.689949e+0	2.958670e+1	50	1.052533e-2	1.778726e-2	143	1.144790e-1	1.000000e+0	1.000000e+0	1.248236e+0	2.403391e+1	30	163	1.096892e-2	1.840491e-1	MER41B,MER41B,MER41B,MER41B,MER41B,MER41B,MER41B,MER41B,MER41B,MER41B,MER41B,MER41B,MER41B,MER41B,MER41B,MER41B,MER41B,MER41B,MER41B,MER41B,MER41B,MER41B,MER41B,MER41B,MER41B,MER41B,MER41B,MER41B,MER41B,MER41B,MER41B,MER41B,MER41B,MER41B,MER41B,MER41B,MER41B,MER41B,MER41B,MER41B,MER41B,MER41B,MER41B,MER41B,MER41B,MER41B,MER41B,MER41B,MER41B,MER41B	ASAH1,ATP6AP2,ATP6V0A1,ATP6V0C,ATP8B4,CANT1,CD47,CD93,CEACAM1,DSC1,DSG1,FOLR3,FTH1,GGH,GOLGA7,GSDMD,IDH1,LTA4H,LTF,OLFM4,QSOX1,SERPINB6,SIRPA,SLC2A3,SNAP23,SNAP25,STOM,TARM1,TRPM2,TSPAN14
GO Cellular Component	GO:0005642	annulate lamellae	34	3.750184e-4	6.244056e-1	1.836487e-2	6.551033e+0	9.158861e-1	6	3.258222e-4	2.134472e-3	208	1.600858e-1	1.000000e+0	1.000000e+0	2.712834e+0	7.372365e-1	2	5	7.312614e-4	4.000000e-1	MER41B,MER41B,MER41B,MER41B,MER41B,MER41B	BICD2,XPO1
GO Cellular Component	GO:0048471	perinuclear region of cytoplasm	35	4.444456e-4	7.400019e-1	2.114291e-2	1.252451e+0	1.772524e+2	222	6.305670e-2	7.897545e-2	147	1.211736e-1	1.000000e+0	1.000000e+0	1.113169e+0	9.702032e+1	108	658	3.948812e-2	1.641337e-1	MER41B,MER41B,MER41B,MER41B,MER41B,MER41B,MER41B,MER41B,MER41B,MER41B,MER41B,MER41B,MER41B,MER41B,MER41B,MER41B,MER41B,MER41B,MER41B,MER41B,MER41B,MER41B,MER41B,MER41B,MER41B,MER41B,MER41B,MER41B,MER41B,MER41B,MER41B,MER41B,MER41B,MER41B,MER41B,MER41B,MER41B,MER41B,MER41B,MER41B,MER41B,MER41B,MER41B,MER41B,MER41B,MER41B,MER41B,MER41B,MER41B,MER41B,MER41B,MER41B,MER41B,MER41B,MER41B,MER41B,MER41B,…	ABCA1,ACHE,ANGEL1,ANXA2,APOD,APP,ARFGEF1,ARHGAP10,ATP2A2,ATXN2,BICD1,BNIP2,BPTF,CA4,CALCOCO2,CALN1,CCAR1,CCNT2,CCRN4L,CLIC4,CLINT1,COBL,CPEB1,CSF1,CTIF,CYLC2,CYLD,DAOA,DNAJB6,DNM1L,ECE1,EGFR,EIF4E,EIF4H,EPHA5,EXOC1,EXOC6,EXOC8,EZR,FAF1,FAT1,FMN2,FMR1,FZD5,FZD9,GALNT1,GALNT2,HERC5,HRNR,HTT,IGF2BP1,INHBA,ITGB1,KIAA1462,KIRREL,MALT1,MMD2,MOBP,MOSPD1,MSN,MTDH,MYO1B,MYRIP,NANOS1,NDRG1,NEURL1,NME1,NME1…
GO Cellular Component	GO:0033646	host intracellular part	36	4.476855e-4	7.453964e-1	2.070545e-2	3.754895e+0	2.663190e+0	10	9.474174e-4	3.557453e-3	472	3.916824e-1	1.000000e+0	1.000000e+0	1.507130e+0	1.327026e+0	2	9	7.312614e-4	2.222222e-1	MER41B,MER41B,MER41B,MER41B,MER41B,MER41B,MER41B,MER41B,MER41B,MER41B	BICD1,FMR1
GO Cellular Component	GO:0031429	box H/ACA snoRNP complex	37	5.220664e-4	8.692406e-1	2.349299e-2	1.112630e+1	3.595087e-1	4	1.278935e-4	1.422981e-3	600	5.496339e-1	1.000000e+0	1.000000e+0	1.356417e+0	7.372365e-1	1	5	3.656307e-4	2.000000e-1	MER41B,MER41B,MER41B,MER41B	MRPL1
GO Cellular Component	GO:0030427	site of polarized growth	38	5.461265e-4	9.093006e-1	2.392896e-2	1.416113e+0	6.920352e+1	98	2.461882e-2	3.486304e-2	2	1.687620e-5	2.809887e-2	1.404944e-2	1.893699e+0	2.270688e+1	43	154	1.572212e-2	2.792208e-1	MER41B,MER41B,MER41B,MER41B,MER41B,MER41B,MER41B,MER41B,MER41B,MER41B,MER41B,MER41B,MER41B,MER41B,MER41B,MER41B,MER41B,MER41B,MER41B,MER41B,MER41B,MER41B,MER41B,MER41B,MER41B,MER41B,MER41B,MER41B,MER41B,MER41B,MER41B,MER41B,MER41B,MER41B,MER41B,MER41B,MER41B,MER41B,MER41B,MER41B,MER41B,MER41B,MER41B,MER41B,MER41B,MER41B,MER41B,MER41B,MER41B,MER41B,MER41B,MER41B,MER41B,MER41B,MER41B,MER41B,MER41B,…	APP,AUTS2,BASP1,BOC,C9orf72,CNR1,COBL,CPEB1,CTSZ,DFNB31,DICER1,DPYSL3,DSCAM,DTNBP1,EPHA4,EPS8,EXOC4,EXOC6,EXOC8,FKBP15,FMR1,GAP43,GPM6A,IGF2BP1,LAMP5,NRP1,OLFM1,OTX2,PARD3,PCDH9,PREX1,PSEN1,PTBP2,PTPRO,PVRL1,SNAP25,SNCA,STX3,TENM2,THY1,TRPC5,TSHZ3,UTRN
GO Cellular Component	GO:0030672	synaptic vesicle membrane	39	5.687363e-4	9.469459e-1	2.428067e-2	1.768555e+0	2.261733e+1	40	8.046009e-3	1.422981e-2	142	1.129558e-1	1.000000e+0	1.000000e+0	1.373587e+0	1.164834e+1	16	79	5.850091e-3	2.025316e-1	MER41B,MER41B,MER41B,MER41B,MER41B,MER41B,MER41B,MER41B,MER41B,MER41B,MER41B,MER41B,MER41B,MER41B,MER41B,MER41B,MER41B,MER41B,MER41B,MER41B,MER41B,MER41B,MER41B,MER41B,MER41B,MER41B,MER41B,MER41B,MER41B,MER41B,MER41B,MER41B,MER41B,MER41B,MER41B,MER41B,MER41B,MER41B,MER41B,MER41B	DMXL2,DNM1L,DTNBP1,ICA1,LAMP5,OR5T1,RPH3A,SCAMP1,SEMA4C,SLC17A5,SV2B,SV2C,SYT2,SYT4,SYT7,TMEM163
GO Cellular Component	GO:0099568	cytoplasmic region	40	6.486896e-4	1.000000e+0	2.700170e-2	1.352736e+0	9.092681e+1	123	3.234679e-2	4.375667e-2	40	1.336053e-2	1.000000e+0	5.561321e-1	1.321185e+0	4.541377e+1	60	308	2.193784e-2	1.948052e-1	MER41B,MER41B,MER41B,MER41B,MER41B,MER41B,MER41B,MER41B,MER41B,MER41B,MER41B,MER41B,MER41B,MER41B,MER41B,MER41B,MER41B,MER41B,MER41B,MER41B,MER41B,MER41B,MER41B,MER41B,MER41B,MER41B,MER41B,MER41B,MER41B,MER41B,MER41B,MER41B,MER41B,MER41B,MER41B,MER41B,MER41B,MER41B,MER41B,MER41B,MER41B,MER41B,MER41B,MER41B,MER41B,MER41B,MER41B,MER41B,MER41B,MER41B,MER41B,MER41B,MER41B,MER41B,MER41B,MER41B,MER41B,…	AKAP12,ANLN,ANXA2,AP3B1,AP3B2,ARF6,ARHGAP32,ASTN2,BLOC1S6,CAPZA3,CDH2,COBL,CTSZ,DTNBP1,EEF1A1,ENO1,EPB42,EPS8,EXOC1,EXOC2,EXOC4,EXOC6,EXOC8,EZR,FAM110C,FER,FGF1,FMN2,FMR1,GRIK2,GRK4,GRM7,ITCH,ITPR2,KIF1B,LANCL2,MAP2K4,MELK,MKLN1,MOBP,MYO10,MYO5B,MYRIP,NOS2,OPRM1,PARD3,PCLO,PFN4,PSEN1,PTK2,RDX,SEPT7,SNCA,STOX1,STXBP6,SYBU,TLE6,UHMK1,UTRN,WLS
GO Cellular Component	GO:0098791	Golgi subcompartment	41	6.760899e-4	1.000000e+0	2.745585e-2	1.377233e+0	7.987030e+1	110	2.841348e-2	3.913198e-2	136	1.081568e-1	1.000000e+0	1.000000e+0	1.183451e+0	4.393930e+1	52	298	1.901280e-2	1.744966e-1	MER41B,MER41B,MER41B,MER41B,MER41B,MER41B,MER41B,MER41B,MER41B,MER41B,MER41B,MER41B,MER41B,MER41B,MER41B,MER41B,MER41B,MER41B,MER41B,MER41B,MER41B,MER41B,MER41B,MER41B,MER41B,MER41B,MER41B,MER41B,MER41B,MER41B,MER41B,MER41B,MER41B,MER41B,MER41B,MER41B,MER41B,MER41B,MER41B,MER41B,MER41B,MER41B,MER41B,MER41B,MER41B,MER41B,MER41B,MER41B,MER41B,MER41B,MER41B,MER41B,MER41B,MER41B,MER41B,MER41B,MER41B,…	AP1S2,AP1S3,APP,ARFGEF1,ASAP2,ATXN2,B4GALNT3,B4GALT1,B4GALT5,BET1,BICD1,CA4,CALN1,CANT1,CHST4,CHSY3,CIT,CLVS1,COG2,COG6,FUT8,GALNT1,GALNT2,GCNT1,GOLGA7,GOLGA8A,GOLGA8B,GOLGA8I,GSAP,HACE1,HLA-DRA,KIF13A,LPCAT2,MYO1B,PAM,POSTN,PRKD1,RAB38,RBFOX1,RHOBTB3,SCAMP1,SLC9A7,SMPD3,SNAP25,ST3GAL1,ST6GAL2,SULF1,SULF2,TOM1L1,USP6NL,WLS,YIPF6
GO Cellular Component	GO:0000806	Y chromosome	42	6.860965e-4	1.000000e+0	2.719883e-2	1.795026e+1	1.671285e-1	3	5.945517e-5	1.067236e-3	296	2.731607e-1	1.000000e+0	1.000000e+0	3.391042e+0	2.948946e-1	1	2	3.656307e-4	5.000000e-1	MER41B,MER41B,MER41B	SIN3B
GO Cellular Component	GO:0072517	host cell viral assembly compartment	43	7.238251e-4	1.000000e+0	2.802718e-2	7.271648e+0	6.876020e-1	5	2.446112e-4	1.778726e-3	171	1.474473e-1	1.000000e+0	1.000000e+0	6.782084e+0	1.474473e-1	1	1	3.656307e-4	1.000000e+0	MER41B,MER41B,MER41B,MER41B,MER41B	BICD1
GO Cellular Component	GO:0031083	BLOC-1 complex	44	7.999955e-4	1.000000e+0	3.027256e-2	3.786942e+0	2.376588e+0	9	8.454599e-4	3.201708e-3	522	4.682001e-1	1.000000e+0	1.000000e+0	1.196838e+0	2.506604e+0	3	17	1.096892e-3	1.764706e-1	MER41B,MER41B,MER41B,MER41B,MER41B,MER41B,MER41B,MER41B,MER41B	BLOC1S6,DTNBP1,SNAP25
GO Cellular Component	GO:0033643	host cell part	45	8.289885e-4	1.000000e+0	3.067257e-2	3.460554e+0	2.889711e+0	10	1.028001e-3	3.557453e-3	592	5.465915e-1	1.000000e+0	1.000000e+0	1.130347e+0	1.769368e+0	2	12	7.312614e-4	1.666667e-1	MER41B,MER41B,MER41B,MER41B,MER41B,MER41B,MER41B,MER41B,MER41B,MER41B	BICD1,FMR1
GO Cellular Component	GO:0072357	PTW/PP1 phosphatase complex	46	9.083222e-4	1.000000e+0	3.287731e-2	5.519254e+0	1.087103e+0	6	3.867319e-4	2.134472e-3	341	2.762791e-1	1.000000e+0	1.000000e+0	1.937738e+0	1.032131e+0	2	7	7.312614e-4	2.857143e-1	MER41B,MER41B,MER41B,MER41B,MER41B,MER41B	PPP1CC,PPP1R12A
GO Cellular Component	GO:0034774	secretory granule lumen	47	9.244415e-4	1.000000e+0	3.274883e-2	1.414565e+0	6.362379e+1	90	2.263386e-2	3.201708e-2	281	2.507281e-1	1.000000e+0	1.000000e+0	1.098655e+0	4.733058e+1	52	321	1.901280e-2	1.619938e-1	MER41B,MER41B,MER41B,MER41B,MER41B,MER41B,MER41B,MER41B,MER41B,MER41B,MER41B,MER41B,MER41B,MER41B,MER41B,MER41B,MER41B,MER41B,MER41B,MER41B,MER41B,MER41B,MER41B,MER41B,MER41B,MER41B,MER41B,MER41B,MER41B,MER41B,MER41B,MER41B,MER41B,MER41B,MER41B,MER41B,MER41B,MER41B,MER41B,MER41B,MER41B,MER41B,MER41B,MER41B,MER41B,MER41B,MER41B,MER41B,MER41B,MER41B,MER41B,MER41B,MER41B,MER41B,MER41B,MER41B,MER41B,…	ACAA1,ACTR10,ALOX5,ANXA2,APOH,APP,ARG1,ATG7,CANT1,CEP290,CLEC3B,COMMD9,CPPED1,CTSZ,DEFA1,DEFA4,DYNC1H1,EEF1A1,EGF,ERP44,F13A1,FCN1,FN1,FOLR3,GGH,GIP,GSDMD,HPSE,HRNR,HUWE1,IDH1,IGF1,LTF,MMRN1,NHLRC3,NME1-NME2,NME2,OLFM4,OSTF1,PGM2,PRKCD,PSMD12,PSMD14,PSMD7,PYGL,QSOX1,RNASET2,SCG3,SEPP1,SPP2,TIMP3,VEGFC
GO Cellular Component	GO:0097487	multivesicular body, internal vesicle	48	9.998756e-4	1.000000e+0	3.468318e-2	5.415921e+0	1.107845e+0	6	3.941106e-4	2.134472e-3	129	1.061980e-1	1.000000e+0	1.000000e+0	3.391042e+0	5.897892e-1	2	4	7.312614e-4	5.000000e-1	MER41B,MER41B,MER41B,MER41B,MER41B,MER41B	EGFR,LAPTM4B
GO Cellular Component	GO:0031984	organelle subcompartment	49	1.024945e-3	1.000000e+0	3.482721e-2	1.353734e+0	8.347285e+1	113	2.969507e-2	4.019922e-2	170	1.460751e-1	1.000000e+0	1.000000e+0	1.151675e+0	4.688824e+1	54	318	1.974406e-2	1.698113e-1	MER41B,MER41B,MER41B,MER41B,MER41B,MER41B,MER41B,MER41B,MER41B,MER41B,MER41B,MER41B,MER41B,MER41B,MER41B,MER41B,MER41B,MER41B,MER41B,MER41B,MER41B,MER41B,MER41B,MER41B,MER41B,MER41B,MER41B,MER41B,MER41B,MER41B,MER41B,MER41B,MER41B,MER41B,MER41B,MER41B,MER41B,MER41B,MER41B,MER41B,MER41B,MER41B,MER41B,MER41B,MER41B,MER41B,MER41B,MER41B,MER41B,MER41B,MER41B,MER41B,MER41B,MER41B,MER41B,MER41B,MER41B,…	AP1S2,AP1S3,APP,ARFGEF1,ASAP2,ATXN2,B4GALNT3,B4GALT1,B4GALT5,BET1,BICD1,CA4,CALN1,CANT1,CHST4,CHSY3,CIT,CLVS1,COG2,COG6,FUT8,GALNT1,GALNT2,GCNT1,GOLGA7,GOLGA8A,GOLGA8B,GOLGA8I,GSAP,HACE1,HLA-DRA,KIF13A,LPCAT2,MYO1B,PAM,POSTN,PRKD1,RAB38,RAB3GAP1,RBFOX1,RHOBTB3,RTN4,SCAMP1,SLC9A7,SMPD3,SNAP25,ST3GAL1,ST6GAL2,SULF1,SULF2,TOM1L1,USP6NL,WLS,YIPF6
GO Cellular Component	GO:0008043	intracellular ferritin complex	50	1.092664e-3	1.000000e+0	3.638571e-2	1.525936e+1	1.966006e-1	3	6.993973e-5	1.067236e-3	296	2.731607e-1	1.000000e+0	1.000000e+0	3.391042e+0	2.948946e-1	1	2	3.656307e-4	5.000000e-1	MER41B,MER41B,MER41B	FTH1
GO Cellular Component	GO:0032155	cell division site part	51	1.202204e-3	1.000000e+0	3.924842e-2	1.910068e+0	1.465917e+1	28	5.214929e-3	9.960868e-3	484	4.114605e-1	1.000000e+0	1.000000e+0	1.111817e+0	8.994285e+0	10	61	3.656307e-3	1.639344e-1	MER41B,MER41B,MER41B,MER41B,MER41B,MER41B,MER41B,MER41B,MER41B,MER41B,MER41B,MER41B,MER41B,MER41B,MER41B,MER41B,MER41B,MER41B,MER41B,MER41B,MER41B,MER41B,MER41B,MER41B,MER41B,MER41B,MER41B,MER41B	ANLN,ARF6,CIT,ECT2,ITGB1,MASTL,PPP1CC,RAB11FIP4,RDX,SEPT7
GO Cellular Component	GO:0070937	CRD-mediated mRNA stability complex	52	1.308748e-3	1.000000e+0	4.190510e-2	4.387441e+0	1.595463e+0	7	5.675784e-4	2.490217e-3	247	2.175181e-1	1.000000e+0	1.000000e+0	2.260695e+0	8.846838e-1	2	6	7.312614e-4	3.333333e-1	MER41B,MER41B,MER41B,MER41B,MER41B,MER41B,MER41B	IGF2BP1,SYNCRIP
GO Cellular Component	GO:0031983	vesicle lumen	53	1.340644e-3	1.000000e+0	4.211646e-2	1.388021e+0	6.700186e+1	93	2.383560e-2	3.308431e-2	360	2.891959e-1	1.000000e+0	1.000000e+0	1.080332e+0	4.998464e+1	54	339	1.974406e-2	1.592920e-1	MER41B,MER41B,MER41B,MER41B,MER41B,MER41B,MER41B,MER41B,MER41B,MER41B,MER41B,MER41B,MER41B,MER41B,MER41B,MER41B,MER41B,MER41B,MER41B,MER41B,MER41B,MER41B,MER41B,MER41B,MER41B,MER41B,MER41B,MER41B,MER41B,MER41B,MER41B,MER41B,MER41B,MER41B,MER41B,MER41B,MER41B,MER41B,MER41B,MER41B,MER41B,MER41B,MER41B,MER41B,MER41B,MER41B,MER41B,MER41B,MER41B,MER41B,MER41B,MER41B,MER41B,MER41B,MER41B,MER41B,MER41B,…	ACAA1,ACTR10,ALOX5,ANXA2,APOB,APOH,APP,ARG1,ATG7,CANT1,CEP290,CLEC3B,COMMD9,CPPED1,CTSZ,DEFA1,DEFA4,DYNC1H1,EEF1A1,EGF,EGFR,ERP44,F13A1,FCN1,FN1,FOLR3,GGH,GIP,GSDMD,HPSE,HRNR,HUWE1,IDH1,IGF1,LTF,MMRN1,NHLRC3,NME1-NME2,NME2,OLFM4,OSTF1,PGM2,PRKCD,PSMD12,PSMD14,PSMD7,PYGL,QSOX1,RNASET2,SCG3,SEPP1,SPP2,TIMP3,VEGFC
GO Cellular Component	GO:0042581	specific granule	54	1.353240e-3	1.000000e+0	4.172490e-2	1.594326e+0	3.073400e+1	49	1.093348e-2	1.743152e-2	94	6.035616e-2	1.000000e+0	1.000000e+0	1.322293e+0	2.344412e+1	31	159	1.133455e-2	1.949686e-1	MER41B,MER41B,MER41B,MER41B,MER41B,MER41B,MER41B,MER41B,MER41B,MER41B,MER41B,MER41B,MER41B,MER41B,MER41B,MER41B,MER41B,MER41B,MER41B,MER41B,MER41B,MER41B,MER41B,MER41B,MER41B,MER41B,MER41B,MER41B,MER41B,MER41B,MER41B,MER41B,MER41B,MER41B,MER41B,MER41B,MER41B,MER41B,MER41B,MER41B,MER41B,MER41B,MER41B,MER41B,MER41B,MER41B,MER41B,MER41B,MER41B	ACAA1,ARG1,ATP8B4,CANT1,CD47,CD93,CEACAM1,CEP290,CTSZ,DEFA4,DEGS1,ERP44,FOLR3,GGH,GSDMD,HPSE,LTF,OLFM4,PTPRJ,QSOX1,SCAMP1,SLC27A2,SLC2A3,SLC2A5,SNAP23,SNAP25,STOM,STX3,TARM1,TRPM2,TSPAN14
GO Cellular Component	GO:0030678	mitochondrial ribonuclease P complex	55	1.373855e-3	1.000000e+0	4.159034e-2	8.551471e+0	4.677558e-1	4	1.664019e-4	1.422981e-3	87	5.879657e-2	1.000000e+0	1.000000e+0	4.521389e+0	4.423419e-1	2	3	7.312614e-4	6.666667e-1	MER41B,MER41B,MER41B,MER41B	HSD17B10,TRMT10C
GO Cellular Component	GO:0071598	neuronal ribonucleoprotein granule	56	1.492536e-3	1.000000e+0	4.437629e-2	5.001760e+0	1.199578e+0	6	4.267441e-4	2.134472e-3	87	5.879657e-2	1.000000e+0	1.000000e+0	4.521389e+0	4.423419e-1	2	3	7.312614e-4	6.666667e-1	MER41B,MER41B,MER41B,MER41B,MER41B,MER41B	FMR1,UHMK1
GO Cellular Component	GO:0043657	host cell	57	1.513819e-3	1.000000e+0	4.421945e-2	1.960311e+0	1.275308e+1	25	4.536848e-3	8.893632e-3	631	5.559256e-1	1.000000e+0	1.000000e+0	9.973653e-1	1.002642e+1	10	68	3.656307e-3	1.470588e-1	MER41B,MER41B,MER41B,MER41B,MER41B,MER41B,MER41B,MER41B,MER41B,MER41B,MER41B,MER41B,MER41B,MER41B,MER41B,MER41B,MER41B,MER41B,MER41B,MER41B,MER41B,MER41B,MER41B,MER41B,MER41B	BICD1,FMR1,KPNA2,KPNA5,NUP133,NUP153,NUP160,POM121,SEH1L,XPO1
GO Cellular Component	GO:0032154	cleavage furrow	58	1.583181e-3	1.000000e+0	4.544821e-2	1.984873e+0	1.209145e+1	24	4.301478e-3	8.537887e-3	400	3.568784e-1	1.000000e+0	1.000000e+0	1.173822e+0	7.667260e+0	9	52	3.290676e-3	1.730769e-1	MER41B,MER41B,MER41B,MER41B,MER41B,MER41B,MER41B,MER41B,MER41B,MER41B,MER41B,MER41B,MER41B,MER41B,MER41B,MER41B,MER41B,MER41B,MER41B,MER41B,MER41B,MER41B,MER41B,MER41B	ARF6,CIT,ECT2,ITGB1,MASTL,PPP1CC,RAB11FIP4,RDX,SEPT7
GO Cellular Component	GO:0005971	ribonucleoside-diphosphate reductase complex	59	1.584242e-3	1.000000e+0	4.470785e-2	8.221877e+0	4.865069e-1	4	1.730726e-4	1.422981e-3	296	2.731607e-1	1.000000e+0	1.000000e+0	3.391042e+0	2.948946e-1	1	2	3.656307e-4	5.000000e-1	MER41B,MER41B,MER41B,MER41B	RRM2
GO Cellular Component	GO:0044216	other organism cell	60	1.728847e-3	1.000000e+0	4.797550e-2	1.912231e+0	1.359669e+1	26	4.836957e-3	9.249377e-3	588	5.384852e-1	1.000000e+0	1.000000e+0	1.008148e+0	1.091110e+1	11	74	4.021938e-3	1.486486e-1	MER41B,MER41B,MER41B,MER41B,MER41B,MER41B,MER41B,MER41B,MER41B,MER41B,MER41B,MER41B,MER41B,MER41B,MER41B,MER41B,MER41B,MER41B,MER41B,MER41B,MER41B,MER41B,MER41B,MER41B,MER41B,MER41B	BICD1,FMR1,KPNA2,KPNA5,LTF,NUP133,NUP153,NUP160,POM121,SEH1L,XPO1
GO Cellular Component	GO:0036038	MKS complex	61	1.828888e-3	1.000000e+0	4.991965e-2	3.679995e+0	2.173916e+0	8	7.733603e-4	2.845962e-3	141	1.122921e-1	1.000000e+0	1.000000e+0	2.086795e+0	1.916815e+0	4	13	1.462523e-3	3.076923e-1	MER41B,MER41B,MER41B,MER41B,MER41B,MER41B,MER41B,MER41B	AHI1,CEP290,TMEM231,TMEM67
GO Cellular Component	GO:0030892	mitotic cohesin complex	62	2.000998e-3	1.000000e+0	5.373648e-2	3.093768e+1	6.464609e-2	2	2.299754e-5	7.114906e-4	171	1.474473e-1	1.000000e+0	1.000000e+0	6.782084e+0	1.474473e-1	1	1	3.656307e-4	1.000000e+0	MER41B,MER41B	SGOL2
GO Cellular Component	GO:0060205	cytoplasmic vesicle lumen	63	2.149444e-3	1.000000e+0	5.680673e-2	1.370134e+0	6.641687e+1	91	2.362749e-2	3.237282e-2	390	3.347904e-1	1.000000e+0	1.000000e+0	1.063463e+0	4.983719e+1	53	338	1.937843e-2	1.568047e-1	MER41B,MER41B,MER41B,MER41B,MER41B,MER41B,MER41B,MER41B,MER41B,MER41B,MER41B,MER41B,MER41B,MER41B,MER41B,MER41B,MER41B,MER41B,MER41B,MER41B,MER41B,MER41B,MER41B,MER41B,MER41B,MER41B,MER41B,MER41B,MER41B,MER41B,MER41B,MER41B,MER41B,MER41B,MER41B,MER41B,MER41B,MER41B,MER41B,MER41B,MER41B,MER41B,MER41B,MER41B,MER41B,MER41B,MER41B,MER41B,MER41B,MER41B,MER41B,MER41B,MER41B,MER41B,MER41B,MER41B,MER41B,…	ACAA1,ACTR10,ALOX5,ANXA2,APOB,APOH,APP,ARG1,ATG7,CANT1,CEP290,CLEC3B,COMMD9,CPPED1,CTSZ,DEFA1,DEFA4,DYNC1H1,EEF1A1,EGF,ERP44,F13A1,FCN1,FN1,FOLR3,GGH,GIP,GSDMD,HPSE,HRNR,HUWE1,IDH1,IGF1,LTF,MMRN1,NHLRC3,NME1-NME2,NME2,OLFM4,OSTF1,PGM2,PRKCD,PSMD12,PSMD14,PSMD7,PYGL,QSOX1,RNASET2,SCG3,SEPP1,SPP2,TIMP3,VEGFC
GO Cellular Component	GO:0005764	lysosome	64	2.194489e-3	1.000000e+0	5.709100e-2	1.244265e+0	1.414489e+2	176	5.031979e-2	6.261117e-2	233	1.954685e-1	1.000000e+0	1.000000e+0	1.083895e+0	9.687288e+1	105	657	3.839122e-2	1.598174e-1	MER41B,MER41B,MER41B,MER41B,MER41B,MER41B,MER41B,MER41B,MER41B,MER41B,MER41B,MER41B,MER41B,MER41B,MER41B,MER41B,MER41B,MER41B,MER41B,MER41B,MER41B,MER41B,MER41B,MER41B,MER41B,MER41B,MER41B,MER41B,MER41B,MER41B,MER41B,MER41B,MER41B,MER41B,MER41B,MER41B,MER41B,MER41B,MER41B,MER41B,MER41B,MER41B,MER41B,MER41B,MER41B,MER41B,MER41B,MER41B,MER41B,MER41B,MER41B,MER41B,MER41B,MER41B,MER41B,MER41B,MER41B,…	ABCA5,ACTR10,ANK2,ANKFY1,ANPEP,ANXA1,ANXA2,AP1S2,AP1S3,AP3B1,AP5M1,APOB,ARG1,ARRDC3,ARSD,ASAH1,ATP6V0A1,ATP6V0C,ATP6V1B2,ATP6V1G1,ATP6V1H,B4GALT1,C12orf66,C9orf72,CALCRL,CD1D,COL6A1,CPNE3,CPPED1,CTSO,CTSZ,CUBN,CYBRD1,DAB2,DEFA1,DEFA4,DNAJC13,DYNC1H1,ECE1,EEF1A1,EGF,ENPEP,FTH1,GALC,GGH,GNAQ,GNB4,GPC6,GYG2,HLA-DRA,HM13,HPSE,HRNR,IDS,IFNAR1,IL1B,KIT,LAPTM4B,LAT,LGMN,LOH12CR1,LRBA,LRMP,MARCH8,MIOS,MR…
GO Cellular Component	GO:0033291	eukaryotic 80S initiation complex	65	2.455264e-3	1.000000e+0	6.289253e-2	7.278283e+0	5.495802e-1	4	1.955106e-4	1.422981e-3	171	1.474473e-1	1.000000e+0	1.000000e+0	6.782084e+0	1.474473e-1	1	1	3.656307e-4	1.000000e+0	MER41B,MER41B,MER41B,MER41B	RPL38
GO Cellular Component	GO:0030849	autosome	66	2.593056e-3	1.000000e+0	6.541573e-2	1.124350e+1	2.668208e-1	3	9.492026e-5	1.067236e-3	296	2.731607e-1	1.000000e+0	1.000000e+0	3.391042e+0	2.948946e-1	1	2	3.656307e-4	5.000000e-1	MER41B,MER41B,MER41B	SIN3B
GO Cellular Component	GO:0033093	Weibel-Palade body	67	2.714621e-3	1.000000e+0	6.746036e-2	4.430939e+0	1.354115e+0	6	4.817200e-4	2.134472e-3	600	5.496339e-1	1.000000e+0	1.000000e+0	1.356417e+0	7.372365e-1	1	5	3.656307e-4	2.000000e-1	MER41B,MER41B,MER41B,MER41B,MER41B,MER41B	ECE1
GO Cellular Component	GO:0030677	ribonuclease P complex	68	2.847046e-3	1.000000e+0	6.971076e-2	3.813623e+0	1.835525e+0	7	6.529794e-4	2.490217e-3	362	2.983307e-1	1.000000e+0	1.000000e+0	1.565096e+0	1.916815e+0	3	13	1.096892e-3	2.307692e-1	MER41B,MER41B,MER41B,MER41B,MER41B,MER41B,MER41B	HSD17B10,POP4,TRMT10C
GO Cellular Component	GO:0097346	INO80-type complex	69	2.910210e-3	1.000000e+0	7.022463e-2	3.408243e+0	2.347250e+0	8	8.350232e-4	2.845962e-3	706	6.497277e-1	1.000000e+0	1.000000e+0	9.248296e-1	3.243841e+0	3	22	1.096892e-3	1.363636e-1	MER41B,MER41B,MER41B,MER41B,MER41B,MER41B,MER41B,MER41B	INO80,UCHL5,YY1
GO Cellular Component	GO:0005845	mRNA cap binding complex	70	2.958175e-3	1.000000e+0	7.036231e-2	2.901475e+0	3.446523e+0	10	1.226084e-3	3.557453e-3	162	1.397122e-1	1.000000e+0	1.000000e+0	1.937738e+0	2.064262e+0	4	14	1.462523e-3	2.857143e-1	MER41B,MER41B,MER41B,MER41B,MER41B,MER41B,MER41B,MER41B,MER41B,MER41B	AGO2,EIF4E,FMR1,PIWIL1
GO Cellular Component	GO:0070992	translation initiation complex	71	3.023911e-3	1.000000e+0	7.091284e-2	6.864237e+0	5.827304e-1	4	2.073036e-4	1.422981e-3	296	2.731607e-1	1.000000e+0	1.000000e+0	3.391042e+0	2.948946e-1	1	2	3.656307e-4	5.000000e-1	MER41B,MER41B,MER41B,MER41B	RPL38
GO Cellular Component	GO:0098858	actin-based cell projection	72	3.066732e-3	1.000000e+0	7.091818e-2	1.354695e+0	6.643561e+1	90	2.363416e-2	3.201708e-2	10	1.034346e-3	1.000000e+0	1.722186e-1	1.587296e+0	2.772009e+1	44	188	1.608775e-2	2.340426e-1	MER41B,MER41B,MER41B,MER41B,MER41B,MER41B,MER41B,MER41B,MER41B,MER41B,MER41B,MER41B,MER41B,MER41B,MER41B,MER41B,MER41B,MER41B,MER41B,MER41B,MER41B,MER41B,MER41B,MER41B,MER41B,MER41B,MER41B,MER41B,MER41B,MER41B,MER41B,MER41B,MER41B,MER41B,MER41B,MER41B,MER41B,MER41B,MER41B,MER41B,MER41B,MER41B,MER41B,MER41B,MER41B,MER41B,MER41B,MER41B,MER41B,MER41B,MER41B,MER41B,MER41B,MER41B,MER41B,MER41B,MER41B,…	ACTA1,APP,ARF6,ARL4C,ATP6V1B2,B4GALT1,CEACAM1,CLIC4,DFNB31,DMD,DOCK4,DYNC1H1,EPHA4,EPS8,EPS8L2,EXOC4,EZR,FAT1,FGD4,FMN2,FMR1,FZD9,GAP43,GPM6A,GPR98,IGF2BP1,IQGAP2,ITGB1,MSN,MUC20,MYO10,MYO1B,MYO3B,PCDH15,PDGFRA,PODXL,RDX,SLC10A2,SLC4A7,TENM2,TMC2,USH2A,UTRN,WWOX
GO Cellular Component	GO:0005765	lysosomal membrane	73	3.099192e-3	1.000000e+0	7.068705e-2	1.354155e+0	6.646210e+1	90	2.364358e-2	3.201708e-2	355	2.848829e-1	1.000000e+0	1.000000e+0	1.081202e+0	5.086932e+1	55	345	2.010969e-2	1.594203e-1	MER41B,MER41B,MER41B,MER41B,MER41B,MER41B,MER41B,MER41B,MER41B,MER41B,MER41B,MER41B,MER41B,MER41B,MER41B,MER41B,MER41B,MER41B,MER41B,MER41B,MER41B,MER41B,MER41B,MER41B,MER41B,MER41B,MER41B,MER41B,MER41B,MER41B,MER41B,MER41B,MER41B,MER41B,MER41B,MER41B,MER41B,MER41B,MER41B,MER41B,MER41B,MER41B,MER41B,MER41B,MER41B,MER41B,MER41B,MER41B,MER41B,MER41B,MER41B,MER41B,MER41B,MER41B,MER41B,MER41B,MER41B,…	ABCA5,ANKFY1,ANPEP,ANXA2,AP1S2,AP1S3,AP3B1,AP5M1,ATP6V0A1,ATP6V0C,ATP6V1B2,ATP6V1G1,ATP6V1H,B4GALT1,C12orf66,CD1D,COL6A1,CPNE3,CUBN,CYBRD1,DAB2,DNAJC13,ECE1,EEF1A1,EGF,ENPEP,GNAQ,GNB4,HLA-DRA,HM13,HPSE,LAPTM4B,LOH12CR1,LRMP,MARCH8,MIOS,OCA2,OSTM1,PLEKHF1,PSAP,PSEN1,RAB12,RAP1B,RNF152,SEH1L,SLC11A2,SLC17A5,SLC30A4,SLC35F6,STOM,SYT7,TECPR1,TRPM2,TSPAN1,VLDLR
GO Cellular Component	GO:0035869	ciliary transition zone	74	3.333699e-3	1.000000e+0	7.500823e-2	1.930475e+0	1.139616e+1	22	4.054129e-3	7.826396e-3	358	2.872942e-1	1.000000e+0	1.000000e+0	1.233106e+0	8.109602e+0	10	55	3.656307e-3	1.818182e-1	MER41B,MER41B,MER41B,MER41B,MER41B,MER41B,MER41B,MER41B,MER41B,MER41B,MER41B,MER41B,MER41B,MER41B,MER41B,MER41B,MER41B,MER41B,MER41B,MER41B,MER41B,MER41B	AHI1,BBS9,CEP290,CETN2,FAM161A,IFT57,TBCC,TMEM231,TMEM67,USH2A
[truncated: 2,436 more rows]
