# Supplementary material for: Genome-wide bioinformatic analyses predict key host and viral factors in SARS-CoV-2 pathogenesis
Source: Commun Biol. 2021 May 17;4:590. doi: 10.1038/s42003-021-02095-0 (PMC8128904; doi:10.1038/s42003-021-02095-0)
Supplement: Supplementary file 12 — Supplementary Data 10 [file 42003_2021_2095_MOESM12_ESM.zip › GREAT_Analysis_TE/GREATperFamily_Analysis_MLT1F1.tsv]

# GREAT version 4.0.4	Species assembly: hg19	Association rule: Basal+extension: 5000 bp upstream, 1000 bp downstream, 1000000 bp max extension, curated regulatory domains included
# Ontology summary statistics are provided in the footer.
#
# Ontology	ID	Desc	BinomRank	BinomP	BinomBonfP	BinomFdrQ	RegionFoldEnrich	ExpRegions	ObsRegions	GenomeFrac	SetCov	HyperRank	HyperP	HyperBonfP	HyperFdrQ	GeneFoldEnrich	ExpGenes	ObsGenes	TotalGenes	GeneSetCov	TermCov	Regions	Genes
Ensembl Genes	16187	HLA-G	1	3.145146e-21	5.833931e-17	5.833931e-17	4.392243e+1	3.642786e-1	16	1.159754e-4	5.093919e-3	1	1.609251e-1	1.000000e+0	1.000000e+0	6.214070e+0	1.609251e-1	1	1	3.350084e-4	1.000000e+0	MLT1F1,MLT1F1,MLT1F1,MLT1F1,MLT1F1,MLT1F1,MLT1F1,MLT1F1,MLT1F1,MLT1F1,MLT1F1,MLT1F1,MLT1F1,MLT1F1,MLT1F1,MLT1F1	HLA-G
Ensembl Genes	18334	PSKH2	2	3.603458e-17	6.684054e-13	3.342027e-13	3.359609e+1	4.167152e-1	14	1.326696e-4	4.457179e-3	1	1.609251e-1	1.000000e+0	1.000000e+0	6.214070e+0	1.609251e-1	1	1	3.350084e-4	1.000000e+0	MLT1F1,MLT1F1,MLT1F1,MLT1F1,MLT1F1,MLT1F1,MLT1F1,MLT1F1,MLT1F1,MLT1F1,MLT1F1,MLT1F1,MLT1F1,MLT1F1	PSKH2
Ensembl Genes	18331	REXO1L1P	3	2.405210e-16	4.461424e-12	1.487141e-12	2.467205e+1	6.079755e-1	15	1.935611e-4	4.775549e-3	1	1.609251e-1	1.000000e+0	1.000000e+0	6.214070e+0	1.609251e-1	1	1	3.350084e-4	1.000000e+0	MLT1F1,MLT1F1,MLT1F1,MLT1F1,MLT1F1,MLT1F1,MLT1F1,MLT1F1,MLT1F1,MLT1F1,MLT1F1,MLT1F1,MLT1F1,MLT1F1,MLT1F1	REXO1L1P
Ensembl Genes	16189	ZNRD1	4	1.064499e-11	1.974539e-7	4.936348e-8	3.499609e+1	2.571716e-1	9	8.187571e-5	2.865330e-3	1	1.609251e-1	1.000000e+0	1.000000e+0	6.214070e+0	1.609251e-1	1	1	3.350084e-4	1.000000e+0	MLT1F1,MLT1F1,MLT1F1,MLT1F1,MLT1F1,MLT1F1,MLT1F1,MLT1F1,MLT1F1	ZNRD1
Ensembl Genes	15110	CMBL	5	2.223863e-11	4.125043e-7	8.250087e-8	6.792472e+1	1.030553e-1	7	3.280970e-5	2.228590e-3	1	1.609251e-1	1.000000e+0	1.000000e+0	6.214070e+0	1.609251e-1	1	1	3.350084e-4	1.000000e+0	MLT1F1,MLT1F1,MLT1F1,MLT1F1,MLT1F1,MLT1F1,MLT1F1	CMBL
Ensembl Genes	353	AUNIP	6	3.598778e-9	6.675373e-5	1.112562e-5	9.284030e+1	5.385592e-2	5	1.714611e-5	1.591850e-3	1	1.609251e-1	1.000000e+0	1.000000e+0	6.214070e+0	1.609251e-1	1	1	3.350084e-4	1.000000e+0	MLT1F1,MLT1F1,MLT1F1,MLT1F1,MLT1F1	AUNIP
Ensembl Genes	13702	RYBP	7	4.220456e-9	7.828524e-5	1.118361e-5	1.033801e+1	1.160765e+0	12	3.695526e-4	3.820439e-3	1	1.609251e-1	1.000000e+0	1.000000e+0	6.214070e+0	1.609251e-1	1	1	3.350084e-4	1.000000e+0	MLT1F1,MLT1F1,MLT1F1,MLT1F1,MLT1F1,MLT1F1,MLT1F1,MLT1F1,MLT1F1,MLT1F1,MLT1F1,MLT1F1	RYBP
Ensembl Genes	352	MTFR1L	8	7.720028e-9	1.431988e-4	1.789985e-5	7.957856e+1	6.283100e-2	5	2.000350e-5	1.591850e-3	1	1.609251e-1	1.000000e+0	1.000000e+0	6.214070e+0	1.609251e-1	1	1	3.350084e-4	1.000000e+0	MLT1F1,MLT1F1,MLT1F1,MLT1F1,MLT1F1	MTFR1L
Ensembl Genes	16186	HLA-F	9	1.585312e-8	2.940595e-4	3.267328e-5	3.909061e+1	1.534895e-1	6	4.886646e-5	1.910220e-3	1	1.609251e-1	1.000000e+0	1.000000e+0	6.214070e+0	1.609251e-1	1	1	3.350084e-4	1.000000e+0	MLT1F1,MLT1F1,MLT1F1,MLT1F1,MLT1F1,MLT1F1	HLA-F
Ensembl Genes	1747	SNRPE	10	2.928904e-8	5.432824e-4	5.432824e-5	2.377007e+1	2.944880e-1	7	9.375612e-5	2.228590e-3	1	1.609251e-1	1.000000e+0	1.000000e+0	6.214070e+0	1.609251e-1	1	1	3.350084e-4	1.000000e+0	MLT1F1,MLT1F1,MLT1F1,MLT1F1,MLT1F1,MLT1F1,MLT1F1	SNRPE
Ensembl Genes	1748	SOX13	11	4.766766e-8	8.841874e-4	8.038068e-5	2.211171e+1	3.165744e-1	7	1.007878e-4	2.228590e-3	1	1.609251e-1	1.000000e+0	1.000000e+0	6.214070e+0	1.609251e-1	1	1	3.350084e-4	1.000000e+0	MLT1F1,MLT1F1,MLT1F1,MLT1F1,MLT1F1,MLT1F1,MLT1F1	SOX13
Ensembl Genes	10368	MED25	12	6.849093e-8	1.270438e-3	1.058699e-4	1.108570e+2	3.608251e-2	4	1.148759e-5	1.273480e-3	1	1.609251e-1	1.000000e+0	1.000000e+0	6.214070e+0	1.609251e-1	1	1	3.350084e-4	1.000000e+0	MLT1F1,MLT1F1,MLT1F1,MLT1F1	MED25
Ensembl Genes	2211	MKX	13	1.117235e-7	2.072359e-3	1.594122e-4	1.478900e+1	5.409424e-1	8	1.722198e-4	2.546960e-3	1	1.609251e-1	1.000000e+0	1.000000e+0	6.214070e+0	1.609251e-1	1	1	3.350084e-4	1.000000e+0	MLT1F1,MLT1F1,MLT1F1,MLT1F1,MLT1F1,MLT1F1,MLT1F1,MLT1F1	MKX
Ensembl Genes	2212	ARMC4	14	1.878004e-7	3.483510e-3	2.488221e-4	1.380040e+1	5.796935e-1	8	1.845570e-4	2.546960e-3	1	1.609251e-1	1.000000e+0	1.000000e+0	6.214070e+0	1.609251e-1	1	1	3.350084e-4	1.000000e+0	MLT1F1,MLT1F1,MLT1F1,MLT1F1,MLT1F1,MLT1F1,MLT1F1,MLT1F1	ARMC4
Ensembl Genes	6410	SHF	15	2.141244e-7	3.971793e-3	2.647862e-4	4.053429e+1	1.233524e-1	5	3.927168e-5	1.591850e-3	1	1.609251e-1	1.000000e+0	1.000000e+0	6.214070e+0	1.609251e-1	1	1	3.350084e-4	1.000000e+0	MLT1F1,MLT1F1,MLT1F1,MLT1F1,MLT1F1	SHF
Ensembl Genes	6112	SERPINA5	16	2.443988e-7	4.533353e-3	2.833346e-4	8.043864e+1	4.972735e-2	4	1.583169e-5	1.273480e-3	1	1.609251e-1	1.000000e+0	1.000000e+0	6.214070e+0	1.609251e-1	1	1	3.350084e-4	1.000000e+0	MLT1F1,MLT1F1,MLT1F1,MLT1F1	SERPINA5
Ensembl Genes	10369	PTOV1	17	2.894371e-7	5.368769e-3	3.158099e-4	7.707491e+1	5.189757e-2	4	1.652263e-5	1.273480e-3	1	1.609251e-1	1.000000e+0	1.000000e+0	6.214070e+0	1.609251e-1	1	1	3.350084e-4	1.000000e+0	MLT1F1,MLT1F1,MLT1F1,MLT1F1	PTOV1
Ensembl Genes	13703	SHQ1	18	6.945559e-7	1.288332e-2	7.157399e-4	1.479001e+1	4.732924e-1	7	1.506821e-4	2.228590e-3	1	1.609251e-1	1.000000e+0	1.000000e+0	6.214070e+0	1.609251e-1	1	1	3.350084e-4	1.000000e+0	MLT1F1,MLT1F1,MLT1F1,MLT1F1,MLT1F1,MLT1F1,MLT1F1	SHQ1
Ensembl Genes	18281	TRPA1	19	1.265024e-6	2.346493e-2	1.234996e-3	1.067141e+1	7.496666e-1	8	2.386713e-4	2.546960e-3	1	1.609251e-1	1.000000e+0	1.000000e+0	6.214070e+0	1.609251e-1	1	1	3.350084e-4	1.000000e+0	MLT1F1,MLT1F1,MLT1F1,MLT1F1,MLT1F1,MLT1F1,MLT1F1,MLT1F1	TRPA1
Ensembl Genes	1204	CGN	20	1.429186e-6	2.650997e-2	1.325499e-3	5.143876e+1	7.776237e-2	4	2.475720e-5	1.273480e-3	1	1.609251e-1	1.000000e+0	1.000000e+0	6.214070e+0	1.609251e-1	1	1	3.350084e-4	1.000000e+0	MLT1F1,MLT1F1,MLT1F1,MLT1F1	CGN
Ensembl Genes	15602	PURA	21	1.577762e-6	2.926591e-2	1.393615e-3	5.016272e+1	7.974049e-2	4	2.538697e-5	1.273480e-3	1	1.609251e-1	1.000000e+0	1.000000e+0	6.214070e+0	1.609251e-1	1	1	3.350084e-4	1.000000e+0	MLT1F1,MLT1F1,MLT1F1,MLT1F1	PURA
Ensembl Genes	6411	SLC28A2	22	1.685834e-6	3.127053e-2	1.421388e-3	2.654056e+1	1.883909e-1	5	5.997800e-5	1.591850e-3	1	1.609251e-1	1.000000e+0	1.000000e+0	6.214070e+0	1.609251e-1	1	1	3.350084e-4	1.000000e+0	MLT1F1,MLT1F1,MLT1F1,MLT1F1,MLT1F1	SLC28A2
Ensembl Genes	18532	PTP4A3	23	1.848076e-6	3.427996e-2	1.490433e-3	8.454673e+0	1.064500e+0	9	3.389048e-4	2.865330e-3	1	1.609251e-1	1.000000e+0	1.000000e+0	6.214070e+0	1.609251e-1	1	1	3.350084e-4	1.000000e+0	MLT1F1,MLT1F1,MLT1F1,MLT1F1,MLT1F1,MLT1F1,MLT1F1,MLT1F1,MLT1F1	PTP4A3
Ensembl Genes	10364	CPT1C	24	1.886676e-6	3.499595e-2	1.458165e-3	4.793431e+1	8.344754e-2	4	2.656719e-5	1.273480e-3	1	1.609251e-1	1.000000e+0	1.000000e+0	6.214070e+0	1.609251e-1	1	1	3.350084e-4	1.000000e+0	MLT1F1,MLT1F1,MLT1F1,MLT1F1	CPT1C
Ensembl Genes	10365	TSKS	25	1.905981e-6	3.535404e-2	1.414162e-3	4.781041e+1	8.366379e-2	4	2.663604e-5	1.273480e-3	1	1.609251e-1	1.000000e+0	1.000000e+0	6.214070e+0	1.609251e-1	1	1	3.350084e-4	1.000000e+0	MLT1F1,MLT1F1,MLT1F1,MLT1F1	TSKS
Ensembl Genes	18534	TSNARE1	26	2.204983e-6	4.090023e-2	1.573086e-3	8.271105e+0	1.088125e+0	9	3.464264e-4	2.865330e-3	1	1.609251e-1	1.000000e+0	1.000000e+0	6.214070e+0	1.609251e-1	1	1	3.350084e-4	1.000000e+0	MLT1F1,MLT1F1,MLT1F1,MLT1F1,MLT1F1,MLT1F1,MLT1F1,MLT1F1,MLT1F1	TSNARE1
Ensembl Genes	12454	CDH26	27	2.627162e-6	4.873123e-2	1.804860e-3	8.092462e+0	1.112146e+0	9	3.540739e-4	2.865330e-3	1	1.609251e-1	1.000000e+0	1.000000e+0	6.214070e+0	1.609251e-1	1	1	3.350084e-4	1.000000e+0	MLT1F1,MLT1F1,MLT1F1,MLT1F1,MLT1F1,MLT1F1,MLT1F1,MLT1F1,MLT1F1	CDH26
Ensembl Genes	13241	SETD5	28	2.671058e-6	4.954545e-2	1.769481e-3	2.413146e+1	2.071984e-1	5	6.596573e-5	1.591850e-3	1	1.609251e-1	1.000000e+0	1.000000e+0	6.214070e+0	1.609251e-1	1	1	3.350084e-4	1.000000e+0	MLT1F1,MLT1F1,MLT1F1,MLT1F1,MLT1F1	SETD5
Ensembl Genes	1205	TUFT1	29	4.467536e-6	8.286833e-2	2.857528e-3	3.848414e+1	1.039389e-1	4	3.309103e-5	1.273480e-3	1	1.609251e-1	1.000000e+0	1.000000e+0	6.214070e+0	1.609251e-1	1	1	3.350084e-4	1.000000e+0	MLT1F1,MLT1F1,MLT1F1,MLT1F1	TUFT1
Ensembl Genes	15854	STC2	30	4.757339e-6	8.824388e-2	2.941463e-3	1.456371e+1	4.119828e-1	6	1.311630e-4	1.910220e-3	1	1.609251e-1	1.000000e+0	1.000000e+0	6.214070e+0	1.609251e-1	1	1	3.350084e-4	1.000000e+0	MLT1F1,MLT1F1,MLT1F1,MLT1F1,MLT1F1,MLT1F1	STC2
Ensembl Genes	6667	IDH3A	31	4.943180e-6	9.169105e-2	2.957776e-3	3.750265e+1	1.066591e-1	4	3.395706e-5	1.273480e-3	1	1.609251e-1	1.000000e+0	1.000000e+0	6.214070e+0	1.609251e-1	1	1	3.350084e-4	1.000000e+0	MLT1F1,MLT1F1,MLT1F1,MLT1F1	IDH3A
Ensembl Genes	10303	CA11	32	5.557521e-6	1.030865e-1	3.221452e-3	9.242459e+1	3.245889e-2	3	1.033394e-5	9.551098e-4	1	1.609251e-1	1.000000e+0	1.000000e+0	6.214070e+0	1.609251e-1	1	1	3.350084e-4	1.000000e+0	MLT1F1,MLT1F1,MLT1F1	CA11
Ensembl Genes	12963	PLA2G3	33	5.873112e-6	1.089404e-1	3.301223e-3	9.072479e+1	3.306704e-2	3	1.052755e-5	9.551098e-4	1	1.609251e-1	1.000000e+0	1.000000e+0	6.214070e+0	1.609251e-1	1	1	3.350084e-4	1.000000e+0	MLT1F1,MLT1F1,MLT1F1	PLA2G3
Ensembl Genes	6668	ACSBG1	34	7.683460e-6	1.425205e-1	4.191779e-3	3.350223e+1	1.193950e-1	4	3.801179e-5	1.273480e-3	1	1.609251e-1	1.000000e+0	1.000000e+0	6.214070e+0	1.609251e-1	1	1	3.350084e-4	1.000000e+0	MLT1F1,MLT1F1,MLT1F1,MLT1F1	ACSBG1
Ensembl Genes	1032	FAM19A3	35	8.414059e-6	1.560724e-1	4.459211e-3	1.900661e+1	2.630664e-1	5	8.375245e-5	1.591850e-3	1	1.609251e-1	1.000000e+0	1.000000e+0	6.214070e+0	1.609251e-1	1	1	3.350084e-4	1.000000e+0	MLT1F1,MLT1F1,MLT1F1,MLT1F1,MLT1F1	FAM19A3
Ensembl Genes	20219	AVPR2	36	8.502534e-6	1.577135e-1	4.380931e-3	8.011089e+1	3.744809e-2	3	1.192235e-5	9.551098e-4	1	1.609251e-1	1.000000e+0	1.000000e+0	6.214070e+0	1.609251e-1	1	1	3.350084e-4	1.000000e+0	MLT1F1,MLT1F1,MLT1F1	AVPR2
Ensembl Genes	13242	LHFPL4	37	9.487814e-6	1.759895e-1	4.756472e-3	1.853497e+1	2.697604e-1	5	8.588361e-5	1.591850e-3	1	1.609251e-1	1.000000e+0	1.000000e+0	6.214070e+0	1.609251e-1	1	1	3.350084e-4	1.000000e+0	MLT1F1,MLT1F1,MLT1F1,MLT1F1,MLT1F1	LHFPL4
Ensembl Genes	15320	HEXB	38	9.735432e-6	1.805825e-1	4.752172e-3	3.153037e+1	1.268618e-1	4	4.038899e-5	1.273480e-3	1	1.609251e-1	1.000000e+0	1.000000e+0	6.214070e+0	1.609251e-1	1	1	3.350084e-4	1.000000e+0	MLT1F1,MLT1F1,MLT1F1,MLT1F1	HEXB
Ensembl Genes	18282	KCNB2	39	1.119747e-5	2.077019e-1	5.325689e-3	7.893607e+0	1.013478e+0	8	3.226611e-4	2.546960e-3	1	1.609251e-1	1.000000e+0	1.000000e+0	6.214070e+0	1.609251e-1	1	1	3.350084e-4	1.000000e+0	MLT1F1,MLT1F1,MLT1F1,MLT1F1,MLT1F1,MLT1F1,MLT1F1,MLT1F1	KCNB2
Ensembl Genes	7932	CCDC42	40	1.194586e-5	2.215838e-1	5.539594e-3	2.991732e+1	1.337018e-1	4	4.256663e-5	1.273480e-3	1	1.609251e-1	1.000000e+0	1.000000e+0	6.214070e+0	1.609251e-1	1	1	3.350084e-4	1.000000e+0	MLT1F1,MLT1F1,MLT1F1,MLT1F1	CCDC42
Ensembl Genes	15111	MARCH6	41	1.260777e-5	2.338615e-1	5.703940e-3	2.950574e+1	1.355668e-1	4	4.316041e-5	1.273480e-3	1	1.609251e-1	1.000000e+0	1.000000e+0	6.214070e+0	1.609251e-1	1	1	3.350084e-4	1.000000e+0	MLT1F1,MLT1F1,MLT1F1,MLT1F1	MARCH6
Ensembl Genes	4810	ENSG00000228144	42	1.286336e-5	2.386025e-1	5.681011e-3	6.968669e+1	4.304983e-2	3	1.370577e-5	9.551098e-4	1	1.609251e-1	1.000000e+0	1.000000e+0	6.214070e+0	1.609251e-1	1	1	3.350084e-4	1.000000e+0	MLT1F1,MLT1F1,MLT1F1	ENSG00000228144
Ensembl Genes	18337	WWP1	43	1.549841e-5	2.874800e-1	6.685582e-3	1.672120e+1	2.990216e-1	5	9.519950e-5	1.591850e-3	1	1.609251e-1	1.000000e+0	1.000000e+0	6.214070e+0	1.609251e-1	1	1	3.350084e-4	1.000000e+0	MLT1F1,MLT1F1,MLT1F1,MLT1F1,MLT1F1	WWP1
Ensembl Genes	2487	OPN4	44	1.867477e-5	3.463983e-1	7.872689e-3	2.666904e+1	1.499867e-1	4	4.775125e-5	1.273480e-3	1	1.609251e-1	1.000000e+0	1.000000e+0	6.214070e+0	1.609251e-1	1	1	3.350084e-4	1.000000e+0	MLT1F1,MLT1F1,MLT1F1,MLT1F1	OPN4
Ensembl Genes	4093	PANX3	45	2.183964e-5	4.051035e-1	9.002300e-3	5.829198e+1	5.146506e-2	3	1.638493e-5	9.551098e-4	1	1.609251e-1	1.000000e+0	1.000000e+0	6.214070e+0	1.609251e-1	1	1	3.350084e-4	1.000000e+0	MLT1F1,MLT1F1,MLT1F1	PANX3
Ensembl Genes	11505	PHOSPHO2	46	2.258960e-5	4.190145e-1	9.109011e-3	2.539176e+1	1.575314e-1	4	5.015326e-5	1.273480e-3	1	1.609251e-1	1.000000e+0	1.000000e+0	6.214070e+0	1.609251e-1	1	1	3.350084e-4	1.000000e+0	MLT1F1,MLT1F1,MLT1F1,MLT1F1	PHOSPHO2
Ensembl Genes	18128	DUSP26	47	2.391911e-5	4.436756e-1	9.439906e-3	7.089373e+0	1.128450e+0	8	3.592644e-4	2.546960e-3	1	1.609251e-1	1.000000e+0	1.000000e+0	6.214070e+0	1.609251e-1	1	1	3.350084e-4	1.000000e+0	MLT1F1,MLT1F1,MLT1F1,MLT1F1,MLT1F1,MLT1F1,MLT1F1,MLT1F1	DUSP26
Ensembl Genes	7556	HP	48	2.411672e-5	4.473410e-1	9.319605e-3	5.637176e+1	5.321814e-2	3	1.694306e-5	9.551098e-4	1	1.609251e-1	1.000000e+0	1.000000e+0	6.214070e+0	1.609251e-1	1	1	3.350084e-4	1.000000e+0	MLT1F1,MLT1F1,MLT1F1	HP
Ensembl Genes	7931	MYH10	49	2.730059e-5	5.063986e-1	1.033467e-2	1.483777e+1	3.369780e-1	5	1.072837e-4	1.591850e-3	1	1.609251e-1	1.000000e+0	1.000000e+0	6.214070e+0	1.609251e-1	1	1	3.350084e-4	1.000000e+0	MLT1F1,MLT1F1,MLT1F1,MLT1F1,MLT1F1	MYH10
Ensembl Genes	12857	GGTLC2	50	3.236987e-5	6.004287e-1	1.200857e-2	1.431155e+1	3.493681e-1	5	1.112283e-4	1.591850e-3	1	1.609251e-1	1.000000e+0	1.000000e+0	6.214070e+0	1.609251e-1	1	1	3.350084e-4	1.000000e+0	MLT1F1,MLT1F1,MLT1F1,MLT1F1,MLT1F1	GGTLC2
Ensembl Genes	15855	BOD1	51	3.956831e-5	7.339526e-1	1.439123e-2	9.959994e+0	6.024100e-1	6	1.917892e-4	1.910220e-3	1	1.609251e-1	1.000000e+0	1.000000e+0	6.214070e+0	1.609251e-1	1	1	3.350084e-4	1.000000e+0	MLT1F1,MLT1F1,MLT1F1,MLT1F1,MLT1F1,MLT1F1	BOD1
Ensembl Genes	4092	OR8A1	52	4.058038e-5	7.527255e-1	1.447549e-2	4.727388e+1	6.346000e-2	3	2.020376e-5	9.551098e-4	1	1.609251e-1	1.000000e+0	1.000000e+0	6.214070e+0	1.609251e-1	1	1	3.350084e-4	1.000000e+0	MLT1F1,MLT1F1,MLT1F1	OR8A1
Ensembl Genes	13672	PTPRG	53	4.242706e-5	7.869795e-1	1.484867e-2	6.529900e+0	1.225134e+0	8	3.900457e-4	2.546960e-3	1	1.609251e-1	1.000000e+0	1.000000e+0	6.214070e+0	1.609251e-1	1	1	3.350084e-4	1.000000e+0	MLT1F1,MLT1F1,MLT1F1,MLT1F1,MLT1F1,MLT1F1,MLT1F1,MLT1F1	PTPRG
Ensembl Genes	1033	SLC16A1	54	4.845380e-5	8.987695e-1	1.664388e-2	1.313428e+1	3.806831e-1	5	1.211981e-4	1.591850e-3	1	1.609251e-1	1.000000e+0	1.000000e+0	6.214070e+0	1.609251e-1	1	1	3.350084e-4	1.000000e+0	MLT1F1,MLT1F1,MLT1F1,MLT1F1,MLT1F1	SLC16A1
Ensembl Genes	16757	FAM26E	55	4.906837e-5	9.101692e-1	1.654853e-2	4.432717e+1	6.767859e-2	3	2.154683e-5	9.551098e-4	1	1.609251e-1	1.000000e+0	1.000000e+0	6.214070e+0	1.609251e-1	1	1	3.350084e-4	1.000000e+0	MLT1F1,MLT1F1,MLT1F1	FAM26E
Ensembl Genes	14663	FAM47E-STBD1	56	5.117085e-5	9.491681e-1	1.694943e-2	2.054517e+1	1.946930e-1	4	6.198440e-5	1.273480e-3	1	1.609251e-1	1.000000e+0	1.000000e+0	6.214070e+0	1.609251e-1	1	1	3.350084e-4	1.000000e+0	MLT1F1,MLT1F1,MLT1F1,MLT1F1	FAM47E-STBD1
Ensembl Genes	6121	TCL1B	57	5.144320e-5	9.542199e-1	1.674070e-2	2.051683e+1	1.949619e-1	4	6.207002e-5	1.273480e-3	1	1.609251e-1	1.000000e+0	1.000000e+0	6.214070e+0	1.609251e-1	1	1	3.350084e-4	1.000000e+0	MLT1F1,MLT1F1,MLT1F1,MLT1F1	TCL1B
Ensembl Genes	12481	SLC17A9	58	5.257457e-5	9.752057e-1	1.681389e-2	4.330174e+1	6.928128e-2	3	2.205708e-5	9.551098e-4	1	1.609251e-1	1.000000e+0	1.000000e+0	6.214070e+0	1.609251e-1	1	1	3.350084e-4	1.000000e+0	MLT1F1,MLT1F1,MLT1F1	SLC17A9
Ensembl Genes	20217	L1CAM	59	5.539804e-5	1.000000e+0	1.741658e-2	4.254009e+1	7.052172e-2	3	2.245200e-5	9.551098e-4	1	1.609251e-1	1.000000e+0	1.000000e+0	6.214070e+0	1.609251e-1	1	1	3.350084e-4	1.000000e+0	MLT1F1,MLT1F1,MLT1F1	L1CAM
Ensembl Genes	7989	TRPV2	60	6.190323e-5	1.000000e+0	1.913738e-2	1.955170e+1	2.045858e-1	4	6.513396e-5	1.273480e-3	1	1.609251e-1	1.000000e+0	1.000000e+0	6.214070e+0	1.609251e-1	1	1	3.350084e-4	1.000000e+0	MLT1F1,MLT1F1,MLT1F1,MLT1F1	TRPV2
Ensembl Genes	6114	SERPINA3	61	6.249290e-5	1.000000e+0	1.900296e-2	1.950346e+1	2.050918e-1	4	6.529507e-5	1.273480e-3	1	1.609251e-1	1.000000e+0	1.000000e+0	6.214070e+0	1.609251e-1	1	1	3.350084e-4	1.000000e+0	MLT1F1,MLT1F1,MLT1F1,MLT1F1	SERPINA3
Ensembl Genes	12902	MYO18B	62	6.370981e-5	1.000000e+0	1.906054e-2	9.129075e+0	6.572407e-1	6	2.092457e-4	1.910220e-3	1	1.609251e-1	1.000000e+0	1.000000e+0	6.214070e+0	1.609251e-1	1	1	3.350084e-4	1.000000e+0	MLT1F1,MLT1F1,MLT1F1,MLT1F1,MLT1F1,MLT1F1	MYO18B
Ensembl Genes	3700	PPFIA1	63	6.582345e-5	1.000000e+0	1.938030e-2	1.924125e+1	2.078867e-1	4	6.618486e-5	1.273480e-3	1	1.609251e-1	1.000000e+0	1.000000e+0	6.214070e+0	1.609251e-1	1	1	3.350084e-4	1.000000e+0	MLT1F1,MLT1F1,MLT1F1,MLT1F1	PPFIA1
Ensembl Genes	11148	ATOH8	64	7.039474e-5	1.000000e+0	2.040238e-2	1.890720e+1	2.115597e-1	4	6.735424e-5	1.273480e-3	1	1.609251e-1	1.000000e+0	1.000000e+0	6.214070e+0	1.609251e-1	1	1	3.350084e-4	1.000000e+0	MLT1F1,MLT1F1,MLT1F1,MLT1F1	ATOH8
Ensembl Genes	15883	ZNF346	65	7.276802e-5	1.000000e+0	2.076575e-2	3.877723e+1	7.736499e-2	3	2.463069e-5	9.551098e-4	1	1.609251e-1	1.000000e+0	1.000000e+0	6.214070e+0	1.609251e-1	1	1	3.350084e-4	1.000000e+0	MLT1F1,MLT1F1,MLT1F1	ZNF346
Ensembl Genes	13337	LRRC3B	66	8.161775e-5	1.000000e+0	2.293830e-2	5.197800e+0	1.731502e+0	9	5.512581e-4	2.865330e-3	1	1.609251e-1	1.000000e+0	1.000000e+0	6.214070e+0	1.609251e-1	1	1	3.350084e-4	1.000000e+0	MLT1F1,MLT1F1,MLT1F1,MLT1F1,MLT1F1,MLT1F1,MLT1F1,MLT1F1,MLT1F1	LRRC3B
Ensembl Genes	6120	GLRX5	67	8.203079e-5	1.000000e+0	2.271029e-2	1.816667e+1	2.201835e-1	4	7.009980e-5	1.273480e-3	1	1.609251e-1	1.000000e+0	1.000000e+0	6.214070e+0	1.609251e-1	1	1	3.350084e-4	1.000000e+0	MLT1F1,MLT1F1,MLT1F1,MLT1F1	GLRX5
Ensembl Genes	11147	GNLY	68	8.789349e-5	1.000000e+0	2.397553e-2	3.636500e+1	8.249690e-2	3	2.626453e-5	9.551098e-4	1	1.609251e-1	1.000000e+0	1.000000e+0	6.214070e+0	1.609251e-1	1	1	3.350084e-4	1.000000e+0	MLT1F1,MLT1F1,MLT1F1	GNLY
Ensembl Genes	10245	CALM3	69	9.005093e-5	1.000000e+0	2.420804e-2	1.772880e+1	2.256216e-1	4	7.183115e-5	1.273480e-3	1	1.609251e-1	1.000000e+0	1.000000e+0	6.214070e+0	1.609251e-1	1	1	3.350084e-4	1.000000e+0	MLT1F1,MLT1F1,MLT1F1,MLT1F1	CALM3
Ensembl Genes	4560	LARP4	70	1.006291e-4	1.000000e+0	2.666527e-2	1.722056e+1	2.322805e-1	4	7.395113e-5	1.273480e-3	1	1.609251e-1	1.000000e+0	1.000000e+0	6.214070e+0	1.609251e-1	1	1	3.350084e-4	1.000000e+0	MLT1F1,MLT1F1,MLT1F1,MLT1F1	LARP4
Ensembl Genes	17772	RAB19	71	1.037822e-4	1.000000e+0	2.711347e-2	3.436446e+1	8.729948e-2	3	2.779353e-5	9.551098e-4	1	1.609251e-1	1.000000e+0	1.000000e+0	6.214070e+0	1.609251e-1	1	1	3.350084e-4	1.000000e+0	MLT1F1,MLT1F1,MLT1F1	RAB19
Ensembl Genes	18127	RNF122	72	1.075721e-4	1.000000e+0	2.771326e-2	3.394699e+1	8.837307e-2	3	2.813533e-5	9.551098e-4	1	1.609251e-1	1.000000e+0	1.000000e+0	6.214070e+0	1.609251e-1	1	1	3.350084e-4	1.000000e+0	MLT1F1,MLT1F1,MLT1F1	RNF122
Ensembl Genes	14662	FAM47E	73	1.140748e-4	1.000000e+0	2.898594e-2	3.327452e+1	9.015908e-2	3	2.870394e-5	9.551098e-4	1	1.609251e-1	1.000000e+0	1.000000e+0	6.214070e+0	1.609251e-1	1	1	3.350084e-4	1.000000e+0	MLT1F1,MLT1F1,MLT1F1	FAM47E
Ensembl Genes	14652	NAAA	74	1.153011e-4	1.000000e+0	2.890162e-2	3.315342e+1	9.048840e-2	3	2.880879e-5	9.551098e-4	1	1.609251e-1	1.000000e+0	1.000000e+0	6.214070e+0	1.609251e-1	1	1	3.350084e-4	1.000000e+0	MLT1F1,MLT1F1,MLT1F1	NAAA
Ensembl Genes	11131	KCMF1	75	1.203742e-4	1.000000e+0	2.977095e-2	1.642982e+1	2.434598e-1	4	7.751029e-5	1.273480e-3	1	1.609251e-1	1.000000e+0	1.000000e+0	6.214070e+0	1.609251e-1	1	1	3.350084e-4	1.000000e+0	MLT1F1,MLT1F1,MLT1F1,MLT1F1	KCMF1
Ensembl Genes	14253	CPN2	76	1.226460e-4	1.000000e+0	2.993369e-2	1.634932e+1	2.446585e-1	4	7.789193e-5	1.273480e-3	1	1.609251e-1	1.000000e+0	1.000000e+0	6.214070e+0	1.609251e-1	1	1	3.350084e-4	1.000000e+0	MLT1F1,MLT1F1,MLT1F1,MLT1F1	CPN2
Ensembl Genes	4557	LIMA1	77	1.239074e-4	1.000000e+0	2.984881e-2	1.630542e+1	2.453172e-1	4	7.810162e-5	1.273480e-3	1	1.609251e-1	1.000000e+0	1.000000e+0	6.214070e+0	1.609251e-1	1	1	3.350084e-4	1.000000e+0	MLT1F1,MLT1F1,MLT1F1,MLT1F1	LIMA1
Ensembl Genes	12903	SEZ6L	78	1.279422e-4	1.000000e+0	3.042564e-2	8.024744e+0	7.476874e-1	6	2.380412e-4	1.910220e-3	1	1.609251e-1	1.000000e+0	1.000000e+0	6.214070e+0	1.609251e-1	1	1	3.350084e-4	1.000000e+0	MLT1F1,MLT1F1,MLT1F1,MLT1F1,MLT1F1,MLT1F1	SEZ6L
Ensembl Genes	12638	CLIC6	79	1.292027e-4	1.000000e+0	3.033647e-2	1.063717e+1	4.700497e-1	5	1.496497e-4	1.591850e-3	1	1.609251e-1	1.000000e+0	1.000000e+0	6.214070e+0	1.609251e-1	1	1	3.350084e-4	1.000000e+0	MLT1F1,MLT1F1,MLT1F1,MLT1F1,MLT1F1	CLIC6
Ensembl Genes	7991	ZNF287	80	1.532036e-4	1.000000e+0	3.552217e-2	1.541974e+1	2.594077e-1	4	8.258761e-5	1.273480e-3	1	1.609251e-1	1.000000e+0	1.000000e+0	6.214070e+0	1.609251e-1	1	1	3.350084e-4	1.000000e+0	MLT1F1,MLT1F1,MLT1F1,MLT1F1	ZNF287
Ensembl Genes	2751	SFXN4	81	1.591872e-4	1.000000e+0	3.645387e-2	2.969610e+1	1.010234e-1	3	3.216280e-5	9.551098e-4	1	1.609251e-1	1.000000e+0	1.000000e+0	6.214070e+0	1.609251e-1	1	1	3.350084e-4	1.000000e+0	MLT1F1,MLT1F1,MLT1F1	SFXN4
Ensembl Genes	9293	GADD45B	82	1.617366e-4	1.000000e+0	3.658600e-2	1.520097e+1	2.631411e-1	4	8.377621e-5	1.273480e-3	1	1.609251e-1	1.000000e+0	1.000000e+0	6.214070e+0	1.609251e-1	1	1	3.350084e-4	1.000000e+0	MLT1F1,MLT1F1,MLT1F1,MLT1F1	GADD45B
Ensembl Genes	9294	GNG7	83	1.710811e-4	1.000000e+0	3.823353e-2	1.497735e+1	2.670699e-1	4	8.502702e-5	1.273480e-3	1	1.609251e-1	1.000000e+0	1.000000e+0	6.214070e+0	1.609251e-1	1	1	3.350084e-4	1.000000e+0	MLT1F1,MLT1F1,MLT1F1,MLT1F1	GNG7
Ensembl Genes	7635	KIAA0513	84	1.747146e-4	1.000000e+0	3.858073e-2	2.876558e+1	1.042913e-1	3	3.320322e-5	9.551098e-4	1	1.609251e-1	1.000000e+0	1.000000e+0	6.214070e+0	1.609251e-1	1	1	3.350084e-4	1.000000e+0	MLT1F1,MLT1F1,MLT1F1	KIAA0513
Ensembl Genes	17307	CHCHD2	85	1.810628e-4	1.000000e+0	3.951216e-2	1.044149e+2	1.915436e-2	2	6.098172e-6	6.367399e-4	1	1.609251e-1	1.000000e+0	1.000000e+0	6.214070e+0	1.609251e-1	1	1	3.350084e-4	1.000000e+0	MLT1F1,MLT1F1	CHCHD2
Ensembl Genes	10239	CCDC8	86	1.846391e-4	1.000000e+0	3.982408e-2	1.467870e+1	2.725037e-1	4	8.675698e-5	1.273480e-3	1	1.609251e-1	1.000000e+0	1.000000e+0	6.214070e+0	1.609251e-1	1	1	3.350084e-4	1.000000e+0	MLT1F1,MLT1F1,MLT1F1,MLT1F1	CCDC8
Ensembl Genes	11506	KLHL23	87	1.959650e-4	1.000000e+0	4.178109e-2	2.765704e+1	1.084715e-1	3	3.453406e-5	9.551098e-4	1	1.609251e-1	1.000000e+0	1.000000e+0	6.214070e+0	1.609251e-1	1	1	3.350084e-4	1.000000e+0	MLT1F1,MLT1F1,MLT1F1	KLHL23
Ensembl Genes	1113	RNF115	88	2.018806e-4	1.000000e+0	4.255322e-2	2.737666e+1	1.095824e-1	3	3.488774e-5	9.551098e-4	1	1.609251e-1	1.000000e+0	1.000000e+0	6.214070e+0	1.609251e-1	1	1	3.350084e-4	1.000000e+0	MLT1F1,MLT1F1,MLT1F1	RNF115
Ensembl Genes	11770	NHEJ1	89	2.247369e-4	1.000000e+0	4.683871e-2	2.638829e+1	1.136868e-1	3	3.619446e-5	9.551098e-4	1	1.609251e-1	1.000000e+0	1.000000e+0	6.214070e+0	1.609251e-1	1	1	3.350084e-4	1.000000e+0	MLT1F1,MLT1F1,MLT1F1	NHEJ1
Ensembl Genes	12456	CDH4	90	2.269982e-4	1.000000e+0	4.678433e-2	4.523712e+0	1.989516e+0	9	6.334022e-4	2.865330e-3	1	1.609251e-1	1.000000e+0	1.000000e+0	6.214070e+0	1.609251e-1	1	1	3.350084e-4	1.000000e+0	MLT1F1,MLT1F1,MLT1F1,MLT1F1,MLT1F1,MLT1F1,MLT1F1,MLT1F1,MLT1F1	CDH4
Ensembl Genes	15884	FGFR4	91	2.354240e-4	1.000000e+0	4.798769e-2	2.597100e+1	1.155134e-1	3	3.677601e-5	9.551098e-4	1	1.609251e-1	1.000000e+0	1.000000e+0	6.214070e+0	1.609251e-1	1	1	3.350084e-4	1.000000e+0	MLT1F1,MLT1F1,MLT1F1	FGFR4
Ensembl Genes	19286	FIBCD1	92	2.355153e-4	1.000000e+0	4.748449e-2	2.596755e+1	1.155288e-1	3	3.678090e-5	9.551098e-4	1	1.609251e-1	1.000000e+0	1.000000e+0	6.214070e+0	1.609251e-1	1	1	3.350084e-4	1.000000e+0	MLT1F1,MLT1F1,MLT1F1	FIBCD1
Ensembl Genes	14373	MRFAP1L1	93	2.569505e-4	1.000000e+0	5.124919e-2	8.754253e+1	2.284604e-2	2	7.273492e-6	6.367399e-4	1	1.609251e-1	1.000000e+0	1.000000e+0	6.214070e+0	1.609251e-1	1	1	3.350084e-4	1.000000e+0	MLT1F1,MLT1F1	MRFAP1L1
Ensembl Genes	1696	DDX59	94	2.596153e-4	1.000000e+0	5.122983e-2	2.511328e+1	1.194587e-1	3	3.803206e-5	9.551098e-4	1	1.609251e-1	1.000000e+0	1.000000e+0	6.214070e+0	1.609251e-1	1	1	3.350084e-4	1.000000e+0	MLT1F1,MLT1F1,MLT1F1	DDX59
Ensembl Genes	2486	WAPAL	95	2.832928e-4	1.000000e+0	5.531366e-2	1.310377e+1	3.052556e-1	4	9.718422e-5	1.273480e-3	1	1.609251e-1	1.000000e+0	1.000000e+0	6.214070e+0	1.609251e-1	1	1	3.350084e-4	1.000000e+0	MLT1F1,MLT1F1,MLT1F1,MLT1F1	WAPAL
Ensembl Genes	11769	IHH	96	2.921479e-4	1.000000e+0	5.644845e-2	2.411456e+1	1.244062e-1	3	3.960719e-5	9.551098e-4	1	1.609251e-1	1.000000e+0	1.000000e+0	6.214070e+0	1.609251e-1	1	1	3.350084e-4	1.000000e+0	MLT1F1,MLT1F1,MLT1F1	IHH
Ensembl Genes	19499	TCEANC	97	2.934464e-4	1.000000e+0	5.611482e-2	2.407780e+1	1.245961e-1	3	3.966765e-5	9.551098e-4	1	1.609251e-1	1.000000e+0	1.000000e+0	6.214070e+0	1.609251e-1	1	1	3.350084e-4	1.000000e+0	MLT1F1,MLT1F1,MLT1F1	TCEANC
Ensembl Genes	11322	ACTR3	98	3.015328e-4	1.000000e+0	5.707277e-2	5.652486e+0	1.238393e+0	7	3.942672e-4	2.228590e-3	1	1.609251e-1	1.000000e+0	1.000000e+0	6.214070e+0	1.609251e-1	1	1	3.350084e-4	1.000000e+0	MLT1F1,MLT1F1,MLT1F1,MLT1F1,MLT1F1,MLT1F1,MLT1F1	ACTR3
Ensembl Genes	5784	FANCM	99	3.572244e-4	1.000000e+0	6.693086e-2	2.250118e+1	1.333264e-1	3	4.244711e-5	9.551098e-4	1	1.609251e-1	1.000000e+0	1.000000e+0	6.214070e+0	1.609251e-1	1	1	3.350084e-4	1.000000e+0	MLT1F1,MLT1F1,MLT1F1	FANCM
Ensembl Genes	1114	CD160	100	3.651465e-4	1.000000e+0	6.773102e-2	2.233165e+1	1.343385e-1	3	4.276933e-5	9.551098e-4	1	1.609251e-1	1.000000e+0	1.000000e+0	6.214070e+0	1.609251e-1	1	1	3.350084e-4	1.000000e+0	MLT1F1,MLT1F1,MLT1F1	CD160
Ensembl Genes	8963	MPPE1	101	3.796396e-4	1.000000e+0	6.972213e-2	2.203385e+1	1.361541e-1	3	4.334738e-5	9.551098e-4	1	1.609251e-1	1.000000e+0	1.000000e+0	6.214070e+0	1.609251e-1	1	1	3.350084e-4	1.000000e+0	MLT1F1,MLT1F1,MLT1F1	MPPE1
Ensembl Genes	16097	HIST1H2BD	102	3.869423e-4	1.000000e+0	7.036660e-2	7.121385e+1	2.808442e-2	2	8.941237e-6	6.367399e-4	1	1.609251e-1	1.000000e+0	1.000000e+0	6.214070e+0	1.609251e-1	1	1	3.350084e-4	1.000000e+0	MLT1F1,MLT1F1	HIST1H2BD
Ensembl Genes	7825	WSCD1	103	4.014586e-4	1.000000e+0	7.229763e-2	6.466664e+0	9.278354e-1	6	2.953949e-4	1.910220e-3	1	1.609251e-1	1.000000e+0	1.000000e+0	6.214070e+0	1.609251e-1	1	1	3.350084e-4	1.000000e+0	MLT1F1,MLT1F1,MLT1F1,MLT1F1,MLT1F1,MLT1F1	WSCD1
Ensembl Genes	11587	ZC3H15	104	4.019771e-4	1.000000e+0	7.169493e-2	6.465065e+0	9.280649e-1	6	2.954680e-4	1.910220e-3	1	1.609251e-1	1.000000e+0	1.000000e+0	6.214070e+0	1.609251e-1	1	1	3.350084e-4	1.000000e+0	MLT1F1,MLT1F1,MLT1F1,MLT1F1,MLT1F1,MLT1F1	ZC3H15
Ensembl Genes	15688	NDFIP1	105	4.064729e-4	1.000000e+0	7.180634e-2	1.190002e+1	3.361338e-1	4	1.070149e-4	1.273480e-3	1	1.609251e-1	1.000000e+0	1.000000e+0	6.214070e+0	1.609251e-1	1	1	3.350084e-4	1.000000e+0	MLT1F1,MLT1F1,MLT1F1,MLT1F1	NDFIP1
Ensembl Genes	17430	CDK14	106	4.264489e-4	1.000000e+0	7.462453e-2	6.392224e+0	9.386404e-1	6	2.988349e-4	1.910220e-3	1	1.609251e-1	1.000000e+0	1.000000e+0	6.214070e+0	1.609251e-1	1	1	3.350084e-4	1.000000e+0	MLT1F1,MLT1F1,MLT1F1,MLT1F1,MLT1F1,MLT1F1	CDK14
Ensembl Genes	15601	NRG2	107	4.374973e-4	1.000000e+0	7.584241e-2	1.166778e+1	3.428245e-1	4	1.091450e-4	1.273480e-3	1	1.609251e-1	1.000000e+0	1.000000e+0	6.214070e+0	1.609251e-1	1	1	3.350084e-4	1.000000e+0	MLT1F1,MLT1F1,MLT1F1,MLT1F1	NRG2
Ensembl Genes	15687	GNPDA1	108	4.693925e-4	1.000000e+0	8.061816e-2	2.047640e+1	1.465102e-1	3	4.664443e-5	9.551098e-4	1	1.609251e-1	1.000000e+0	1.000000e+0	6.214070e+0	1.609251e-1	1	1	3.350084e-4	1.000000e+0	MLT1F1,MLT1F1,MLT1F1	GNPDA1
Ensembl Genes	2749	EIF3A	109	4.743507e-4	1.000000e+0	8.072230e-2	2.040210e+1	1.470437e-1	3	4.681428e-5	9.551098e-4	1	1.609251e-1	1.000000e+0	1.000000e+0	6.214070e+0	1.609251e-1	1	1	3.350084e-4	1.000000e+0	MLT1F1,MLT1F1,MLT1F1	EIF3A
Ensembl Genes	15813	GABRG2	110	4.763687e-4	1.000000e+0	8.032875e-2	5.230739e+0	1.338243e+0	7	4.260564e-4	2.228590e-3	1	1.609251e-1	1.000000e+0	1.000000e+0	6.214070e+0	1.609251e-1	1	1	3.350084e-4	1.000000e+0	MLT1F1,MLT1F1,MLT1F1,MLT1F1,MLT1F1,MLT1F1,MLT1F1	GABRG2
Ensembl Genes	11773	FAM134A	111	4.816861e-4	1.000000e+0	8.049365e-2	6.375753e+1	3.136884e-2	2	9.986897e-6	6.367399e-4	1	1.609251e-1	1.000000e+0	1.000000e+0	6.214070e+0	1.609251e-1	1	1	3.350084e-4	1.000000e+0	MLT1F1,MLT1F1	FAM134A
Ensembl Genes	12776	CECR5	112	4.854783e-4	1.000000e+0	8.040301e-2	2.023908e+1	1.482281e-1	3	4.719137e-5	9.551098e-4	1	1.609251e-1	1.000000e+0	1.000000e+0	6.214070e+0	1.609251e-1	1	1	3.350084e-4	1.000000e+0	MLT1F1,MLT1F1,MLT1F1	CECR5
Ensembl Genes	16755	FAM26F	113	4.881531e-4	1.000000e+0	8.013055e-2	2.020063e+1	1.485102e-1	3	4.728119e-5	9.551098e-4	1	1.609251e-1	1.000000e+0	1.000000e+0	6.214070e+0	1.609251e-1	1	1	3.350084e-4	1.000000e+0	MLT1F1,MLT1F1,MLT1F1	FAM26F
Ensembl Genes	16098	HIST1H2BE	114	4.936006e-4	1.000000e+0	8.031401e-2	6.297519e+1	3.175854e-2	2	1.011096e-5	6.367399e-4	1	1.609251e-1	1.000000e+0	1.000000e+0	6.214070e+0	1.609251e-1	1	1	3.350084e-4	1.000000e+0	MLT1F1,MLT1F1	HIST1H2BE
Ensembl Genes	19498	EGFL6	115	4.947651e-4	1.000000e+0	7.980346e-2	1.128874e+1	3.543353e-1	4	1.128097e-4	1.273480e-3	1	1.609251e-1	1.000000e+0	1.000000e+0	6.214070e+0	1.609251e-1	1	1	3.350084e-4	1.000000e+0	MLT1F1,MLT1F1,MLT1F1,MLT1F1	EGFL6
Ensembl Genes	3577	FRMD8	116	5.221433e-4	1.000000e+0	8.349341e-2	1.973528e+1	1.520120e-1	3	4.839605e-5	9.551098e-4	1	1.609251e-1	1.000000e+0	1.000000e+0	6.214070e+0	1.609251e-1	1	1	3.350084e-4	1.000000e+0	MLT1F1,MLT1F1,MLT1F1	FRMD8
Ensembl Genes	3757	SLCO2B1	117	5.517507e-4	1.000000e+0	8.747371e-2	1.936169e+1	1.549451e-1	3	4.932988e-5	9.551098e-4	1	1.609251e-1	1.000000e+0	1.000000e+0	6.214070e+0	1.609251e-1	1	1	3.350084e-4	1.000000e+0	MLT1F1,MLT1F1,MLT1F1	SLCO2B1
Ensembl Genes	8625	PPM1D	118	5.576231e-4	1.000000e+0	8.765552e-2	1.929076e+1	1.555149e-1	3	4.951126e-5	9.551098e-4	1	1.609251e-1	1.000000e+0	1.000000e+0	6.214070e+0	1.609251e-1	1	1	3.350084e-4	1.000000e+0	MLT1F1,MLT1F1,MLT1F1	PPM1D
Ensembl Genes	1428	OR10J5	119	5.625644e-4	1.000000e+0	8.768913e-2	1.923184e+1	1.559913e-1	3	4.966294e-5	9.551098e-4	1	1.609251e-1	1.000000e+0	1.000000e+0	6.214070e+0	1.609251e-1	1	1	3.350084e-4	1.000000e+0	MLT1F1,MLT1F1,MLT1F1	OR10J5
Ensembl Genes	19287	LAMC3	120	6.278928e-4	1.000000e+0	9.705653e-2	1.851247e+1	1.620530e-1	3	5.159279e-5	9.551098e-4	1	1.609251e-1	1.000000e+0	1.000000e+0	6.214070e+0	1.609251e-1	1	1	3.350084e-4	1.000000e+0	MLT1F1,MLT1F1,MLT1F1	LAMC3
Ensembl Genes	5673	DHRS4	121	6.432608e-4	1.000000e+0	9.861029e-2	1.051777e+1	3.803088e-1	4	1.210789e-4	1.273480e-3	1	1.609251e-1	1.000000e+0	1.000000e+0	6.214070e+0	1.609251e-1	1	1	3.350084e-4	1.000000e+0	MLT1F1,MLT1F1,MLT1F1,MLT1F1	DHRS4
Ensembl Genes	19529	RAI2	122	6.686212e-4	1.000000e+0	1.016578e-1	7.403123e+0	6.753907e-1	5	2.150241e-4	1.591850e-3	1	1.609251e-1	1.000000e+0	1.000000e+0	6.214070e+0	1.609251e-1	1	1	3.350084e-4	1.000000e+0	MLT1F1,MLT1F1,MLT1F1,MLT1F1,MLT1F1	RAI2
Ensembl Genes	14879	NAA15	123	6.875047e-4	1.000000e+0	1.036791e-1	1.793808e+1	1.672420e-1	3	5.324481e-5	9.551098e-4	1	1.609251e-1	1.000000e+0	1.000000e+0	6.214070e+0	1.609251e-1	1	1	3.350084e-4	1.000000e+0	MLT1F1,MLT1F1,MLT1F1	NAA15
Ensembl Genes	11132	TCF7L1	124	7.034313e-4	1.000000e+0	1.052254e-1	1.026639e+1	3.896209e-1	4	1.240436e-4	1.273480e-3	1	1.609251e-1	1.000000e+0	1.000000e+0	6.214070e+0	1.609251e-1	1	1	3.350084e-4	1.000000e+0	MLT1F1,MLT1F1,MLT1F1,MLT1F1	TCF7L1
Ensembl Genes	3834	SLC36A4	125	7.039071e-4	1.000000e+0	1.044542e-1	1.026451e+1	3.896922e-1	4	1.240663e-4	1.273480e-3	1	1.609251e-1	1.000000e+0	1.000000e+0	6.214070e+0	1.609251e-1	1	1	3.350084e-4	1.000000e+0	MLT1F1,MLT1F1,MLT1F1,MLT1F1	SLC36A4
Ensembl Genes	7555	DHODH	126	7.074107e-4	1.000000e+0	1.041410e-1	1.776088e+1	1.689105e-1	3	5.377603e-5	9.551098e-4	1	1.609251e-1	1.000000e+0	1.000000e+0	6.214070e+0	1.609251e-1	1	1	3.350084e-4	1.000000e+0	MLT1F1,MLT1F1,MLT1F1	DHODH
Ensembl Genes	11774	ZFAND2B	127	7.145228e-4	1.000000e+0	1.043597e-1	5.222839e+1	3.829335e-2	2	1.219145e-5	6.367399e-4	1	1.609251e-1	1.000000e+0	1.000000e+0	6.214070e+0	1.609251e-1	1	1	3.350084e-4	1.000000e+0	MLT1F1,MLT1F1	ZFAND2B
Ensembl Genes	3005	OR52E6	128	7.364023e-4	1.000000e+0	1.067150e-1	5.143658e+1	3.888283e-2	2	1.237913e-5	6.367399e-4	1	1.609251e-1	1.000000e+0	1.000000e+0	6.214070e+0	1.609251e-1	1	1	3.350084e-4	1.000000e+0	MLT1F1,MLT1F1	OR52E6
Ensembl Genes	18316	IMPA1	129	7.744044e-4	1.000000e+0	1.113521e-1	1.721015e+1	1.743158e-1	3	5.549690e-5	9.551098e-4	1	1.609251e-1	1.000000e+0	1.000000e+0	6.214070e+0	1.609251e-1	1	1	3.350084e-4	1.000000e+0	MLT1F1,MLT1F1,MLT1F1	IMPA1
Ensembl Genes	5671	DHRS2	130	7.783095e-4	1.000000e+0	1.110528e-1	9.988680e+0	4.004533e-1	4	1.274923e-4	1.273480e-3	1	1.609251e-1	1.000000e+0	1.000000e+0	6.214070e+0	1.609251e-1	1	1	3.350084e-4	1.000000e+0	MLT1F1,MLT1F1,MLT1F1,MLT1F1	DHRS2
Ensembl Genes	7123	ACSM1	131	7.873657e-4	1.000000e+0	1.114874e-1	1.711091e+1	1.753268e-1	3	5.581877e-5	9.551098e-4	1	1.609251e-1	1.000000e+0	1.000000e+0	6.214070e+0	1.609251e-1	1	1	3.350084e-4	1.000000e+0	MLT1F1,MLT1F1,MLT1F1	ACSM1
Ensembl Genes	311	HTR1D	132	7.985212e-4	1.000000e+0	1.122104e-1	1.702722e+1	1.761885e-1	3	5.609312e-5	9.551098e-4	1	1.609251e-1	1.000000e+0	1.000000e+0	6.214070e+0	1.609251e-1	1	1	3.350084e-4	1.000000e+0	MLT1F1,MLT1F1,MLT1F1	HTR1D
Ensembl Genes	13432	TOPAZ1	133	8.051737e-4	1.000000e+0	1.122945e-1	7.099385e+0	7.042863e-1	5	2.242236e-4	1.591850e-3	1	1.609251e-1	1.000000e+0	1.000000e+0	6.214070e+0	1.609251e-1	1	1	3.350084e-4	1.000000e+0	MLT1F1,MLT1F1,MLT1F1,MLT1F1,MLT1F1	TOPAZ1
Ensembl Genes	3568	SYVN1	134	8.319121e-4	1.000000e+0	1.151577e-1	4.835413e+1	4.136152e-2	2	1.316826e-5	6.367399e-4	1	1.609251e-1	1.000000e+0	1.000000e+0	6.214070e+0	1.609251e-1	1	1	3.350084e-4	1.000000e+0	MLT1F1,MLT1F1	SYVN1
Ensembl Genes	3569	SPDYC	135	8.427908e-4	1.000000e+0	1.157995e-1	4.803668e+1	4.163485e-2	2	1.325529e-5	6.367399e-4	1	1.609251e-1	1.000000e+0	1.000000e+0	6.214070e+0	1.609251e-1	1	1	3.350084e-4	1.000000e+0	MLT1F1,MLT1F1	SPDYC
Ensembl Genes	10877	RASGRP3	136	8.552027e-4	1.000000e+0	1.166408e-1	7.003230e+0	7.139563e-1	5	2.273022e-4	1.591850e-3	1	1.609251e-1	1.000000e+0	1.000000e+0	6.214070e+0	1.609251e-1	1	1	3.350084e-4	1.000000e+0	MLT1F1,MLT1F1,MLT1F1,MLT1F1,MLT1F1	RASGRP3
Ensembl Genes	17199	FKBP9	137	8.628796e-4	1.000000e+0	1.168289e-1	1.657309e+1	1.810163e-1	3	5.763016e-5	9.551098e-4	1	1.609251e-1	1.000000e+0	1.000000e+0	6.214070e+0	1.609251e-1	1	1	3.350084e-4	1.000000e+0	MLT1F1,MLT1F1,MLT1F1	FKBP9
Ensembl Genes	13137	TSPO	138	8.995700e-4	1.000000e+0	1.209139e-1	4.647438e+1	4.303446e-2	2	1.370088e-5	6.367399e-4	1	1.609251e-1	1.000000e+0	1.000000e+0	6.214070e+0	1.609251e-1	1	1	3.350084e-4	1.000000e+0	MLT1F1,MLT1F1	TSPO
Ensembl Genes	17151	SNX10	139	9.002234e-4	1.000000e+0	1.201313e-1	6.922288e+0	7.223045e-1	5	2.299601e-4	1.591850e-3	1	1.609251e-1	1.000000e+0	1.000000e+0	6.214070e+0	1.609251e-1	1	1	3.350084e-4	1.000000e+0	MLT1F1,MLT1F1,MLT1F1,MLT1F1,MLT1F1	SNX10
Ensembl Genes	312	HNRNPR	140	9.212647e-4	1.000000e+0	1.220610e-1	1.619853e+1	1.852020e-1	3	5.896274e-5	9.551098e-4	1	1.609251e-1	1.000000e+0	1.000000e+0	6.214070e+0	1.609251e-1	1	1	3.350084e-4	1.000000e+0	MLT1F1,MLT1F1,MLT1F1	HNRNPR
Ensembl Genes	12203	E2F1	141	9.310005e-4	1.000000e+0	1.224761e-1	4.567169e+1	4.379080e-2	2	1.394167e-5	6.367399e-4	1	1.609251e-1	1.000000e+0	1.000000e+0	6.214070e+0	1.609251e-1	1	1	3.350084e-4	1.000000e+0	MLT1F1,MLT1F1	E2F1
Ensembl Genes	3579	SCYL1	142	9.345172e-4	1.000000e+0	1.220730e-1	1.611790e+1	1.861285e-1	3	5.925771e-5	9.551098e-4	1	1.609251e-1	1.000000e+0	1.000000e+0	6.214070e+0	1.609251e-1	1	1	3.350084e-4	1.000000e+0	MLT1F1,MLT1F1,MLT1F1	SCYL1
Ensembl Genes	7624	TAF1C	143	1.021923e-3	1.000000e+0	1.325570e-1	4.356195e+1	4.591162e-2	2	1.461688e-5	6.367399e-4	1	1.609251e-1	1.000000e+0	1.000000e+0	6.214070e+0	1.609251e-1	1	1	3.350084e-4	1.000000e+0	MLT1F1,MLT1F1	TAF1C
Ensembl Genes	12709	TRAPPC10	144	1.044443e-3	1.000000e+0	1.345373e-1	1.550302e+1	1.935107e-1	3	6.160800e-5	9.551098e-4	1	1.609251e-1	1.000000e+0	1.000000e+0	6.214070e+0	1.609251e-1	1	1	3.350084e-4	1.000000e+0	MLT1F1,MLT1F1,MLT1F1	TRAPPC10
Ensembl Genes	15905	PROP1	145	1.100053e-3	1.000000e+0	1.407233e-1	9.089860e+0	4.400508e-1	4	1.400989e-4	1.273480e-3	1	1.609251e-1	1.000000e+0	1.000000e+0	6.214070e+0	1.609251e-1	1	1	3.350084e-4	1.000000e+0	MLT1F1,MLT1F1,MLT1F1,MLT1F1	PROP1
Ensembl Genes	5156	KNTC1	146	1.110259e-3	1.000000e+0	1.410561e-1	1.517470e+1	1.976975e-1	3	6.294094e-5	9.551098e-4	1	1.609251e-1	1.000000e+0	1.000000e+0	6.214070e+0	1.609251e-1	1	1	3.350084e-4	1.000000e+0	MLT1F1,MLT1F1,MLT1F1	KNTC1
Ensembl Genes	15902	B4GALT7	147	1.112262e-3	1.000000e+0	1.403493e-1	9.062438e+0	4.413823e-1	4	1.405229e-4	1.273480e-3	1	1.609251e-1	1.000000e+0	1.000000e+0	6.214070e+0	1.609251e-1	1	1	3.350084e-4	1.000000e+0	MLT1F1,MLT1F1,MLT1F1,MLT1F1	B4GALT7
Ensembl Genes	13701	PROK2	148	1.115360e-3	1.000000e+0	1.397893e-1	6.592911e+0	7.583903e-1	5	2.414487e-4	1.591850e-3	1	1.609251e-1	1.000000e+0	1.000000e+0	6.214070e+0	1.609251e-1	1	1	3.350084e-4	1.000000e+0	MLT1F1,MLT1F1,MLT1F1,MLT1F1,MLT1F1	PROK2
Ensembl Genes	338	SRRM1	149	1.166545e-3	1.000000e+0	1.452231e-1	1.491385e+1	2.011553e-1	3	6.404182e-5	9.551098e-4	1	1.609251e-1	1.000000e+0	1.000000e+0	6.214070e+0	1.609251e-1	1	1	3.350084e-4	1.000000e+0	MLT1F1,MLT1F1,MLT1F1	SRRM1
Ensembl Genes	5157	HCAR2	150	1.178324e-3	1.000000e+0	1.457115e-1	1.486137e+1	2.018656e-1	3	6.426793e-5	9.551098e-4	1	1.609251e-1	1.000000e+0	1.000000e+0	6.214070e+0	1.609251e-1	1	1	3.350084e-4	1.000000e+0	MLT1F1,MLT1F1,MLT1F1	HCAR2
Ensembl Genes	12064	FERMT1	151	1.208240e-3	1.000000e+0	1.484215e-1	6.473480e+0	7.723820e-1	5	2.459032e-4	1.591850e-3	1	1.609251e-1	1.000000e+0	1.000000e+0	6.214070e+0	1.609251e-1	1	1	3.350084e-4	1.000000e+0	MLT1F1,MLT1F1,MLT1F1,MLT1F1,MLT1F1	FERMT1
Ensembl Genes	7623	DNAAF1	152	1.216462e-3	1.000000e+0	1.484484e-1	3.987078e+1	5.016205e-2	2	1.597009e-5	6.367399e-4	1	1.609251e-1	1.000000e+0	1.000000e+0	6.214070e+0	1.609251e-1	1	1	3.350084e-4	1.000000e+0	MLT1F1,MLT1F1	DNAAF1
Ensembl Genes	4538	SPATS2	153	1.221683e-3	1.000000e+0	1.481111e-1	1.467409e+1	2.044420e-1	3	6.508818e-5	9.551098e-4	1	1.609251e-1	1.000000e+0	1.000000e+0	6.214070e+0	1.609251e-1	1	1	3.350084e-4	1.000000e+0	MLT1F1,MLT1F1,MLT1F1	SPATS2
Ensembl Genes	3004	OR52N2	154	1.290017e-3	1.000000e+0	1.553800e-1	3.869789e+1	5.168241e-2	2	1.645413e-5	6.367399e-4	1	1.609251e-1	1.000000e+0	1.000000e+0	6.214070e+0	1.609251e-1	1	1	3.350084e-4	1.000000e+0	MLT1F1,MLT1F1	OR52N2
Ensembl Genes	6633	RPP25	155	1.308826e-3	1.000000e+0	1.566285e-1	3.841395e+1	5.206442e-2	2	1.657575e-5	6.367399e-4	1	1.609251e-1	1.000000e+0	1.000000e+0	6.214070e+0	1.609251e-1	1	1	3.350084e-4	1.000000e+0	MLT1F1,MLT1F1	RPP25
Ensembl Genes	555	OXCT2	156	1.337834e-3	1.000000e+0	1.590736e-1	3.798785e+1	5.264842e-2	2	1.676167e-5	6.367399e-4	1	1.609251e-1	1.000000e+0	1.000000e+0	6.214070e+0	1.609251e-1	1	1	3.350084e-4	1.000000e+0	MLT1F1,MLT1F1	OXCT2
Ensembl Genes	1697	CAMSAP2	157	1.351843e-3	1.000000e+0	1.597155e-1	1.416122e+1	2.118462e-1	3	6.744546e-5	9.551098e-4	1	1.609251e-1	1.000000e+0	1.000000e+0	6.214070e+0	1.609251e-1	1	1	3.350084e-4	1.000000e+0	MLT1F1,MLT1F1,MLT1F1	CAMSAP2
Ensembl Genes	14213	CRYGS	158	1.395696e-3	1.000000e+0	1.638529e-1	1.400304e+1	2.142392e-1	3	6.820733e-5	9.551098e-4	1	1.609251e-1	1.000000e+0	1.000000e+0	6.214070e+0	1.609251e-1	1	1	3.350084e-4	1.000000e+0	MLT1F1,MLT1F1,MLT1F1	CRYGS
Ensembl Genes	4539	KCNH3	159	1.432778e-3	1.000000e+0	1.671484e-1	1.387436e+1	2.162261e-1	3	6.883990e-5	9.551098e-4	1	1.609251e-1	1.000000e+0	1.000000e+0	6.214070e+0	1.609251e-1	1	1	3.350084e-4	1.000000e+0	MLT1F1,MLT1F1,MLT1F1	KCNH3
Ensembl Genes	18315	FABP12	160	1.433708e-3	1.000000e+0	1.662116e-1	1.387119e+1	2.162755e-1	3	6.885563e-5	9.551098e-4	1	1.609251e-1	1.000000e+0	1.000000e+0	6.214070e+0	1.609251e-1	1	1	3.350084e-4	1.000000e+0	MLT1F1,MLT1F1,MLT1F1	FABP12
Ensembl Genes	8623	APPBP2	161	1.455050e-3	1.000000e+0	1.676380e-1	1.379919e+1	2.174040e-1	3	6.921490e-5	9.551098e-4	1	1.609251e-1	1.000000e+0	1.000000e+0	6.214070e+0	1.609251e-1	1	1	3.350084e-4	1.000000e+0	MLT1F1,MLT1F1,MLT1F1	APPBP2
Ensembl Genes	3758	TPBGL	162	1.469067e-3	1.000000e+0	1.682082e-1	1.375267e+1	2.181395e-1	3	6.944906e-5	9.551098e-4	1	1.609251e-1	1.000000e+0	1.000000e+0	6.214070e+0	1.609251e-1	1	1	3.350084e-4	1.000000e+0	MLT1F1,MLT1F1,MLT1F1	TPBGL
Ensembl Genes	16694	HACE1	163	1.488644e-3	1.000000e+0	1.694040e-1	5.004730e+0	1.198866e+0	6	3.816829e-4	1.910220e-3	1	1.609251e-1	1.000000e+0	1.000000e+0	6.214070e+0	1.609251e-1	1	1	3.350084e-4	1.000000e+0	MLT1F1,MLT1F1,MLT1F1,MLT1F1,MLT1F1,MLT1F1	HACE1
Ensembl Genes	15864	THOC3	164	1.494016e-3	1.000000e+0	1.689787e-1	8.356504e+0	4.786691e-1	4	1.523938e-4	1.273480e-3	1	1.609251e-1	1.000000e+0	1.000000e+0	6.214070e+0	1.609251e-1	1	1	3.350084e-4	1.000000e+0	MLT1F1,MLT1F1,MLT1F1,MLT1F1	THOC3
Ensembl Genes	13773	CBLB	165	1.570015e-3	1.000000e+0	1.764982e-1	4.247968e+0	1.647847e+0	7	5.246249e-4	2.228590e-3	1	1.609251e-1	1.000000e+0	1.000000e+0	6.214070e+0	1.609251e-1	1	1	3.350084e-4	1.000000e+0	MLT1F1,MLT1F1,MLT1F1,MLT1F1,MLT1F1,MLT1F1,MLT1F1	CBLB
Ensembl Genes	19792	YIPF6	166	1.581705e-3	1.000000e+0	1.767412e-1	1.339908e+1	2.238960e-1	3	7.128176e-5	9.551098e-4	1	1.609251e-1	1.000000e+0	1.000000e+0	6.214070e+0	1.609251e-1	1	1	3.350084e-4	1.000000e+0	MLT1F1,MLT1F1,MLT1F1	YIPF6
Ensembl Genes	6232	GOLGA6L2	167	1.592696e-3	1.000000e+0	1.769037e-1	1.336638e+1	2.244438e-1	3	7.145615e-5	9.551098e-4	1	1.609251e-1	1.000000e+0	1.000000e+0	6.214070e+0	1.609251e-1	1	1	3.350084e-4	1.000000e+0	MLT1F1,MLT1F1,MLT1F1	GOLGA6L2
Ensembl Genes	7687	CPNE7	168	1.681223e-3	1.000000e+0	1.856250e-1	3.381406e+1	5.914700e-2	2	1.883063e-5	6.367399e-4	1	1.609251e-1	1.000000e+0	1.000000e+0	6.214070e+0	1.609251e-1	1	1	3.350084e-4	1.000000e+0	MLT1F1,MLT1F1	CPNE7
Ensembl Genes	5082	MAP1LC3B2	169	1.687108e-3	1.000000e+0	1.851726e-1	8.080395e+0	4.950253e-1	4	1.576012e-4	1.273480e-3	1	1.609251e-1	1.000000e+0	1.000000e+0	6.214070e+0	1.609251e-1	1	1	3.350084e-4	1.000000e+0	MLT1F1,MLT1F1,MLT1F1,MLT1F1	MAP1LC3B2
Ensembl Genes	4065	CLMP	170	1.721585e-3	1.000000e+0	1.878452e-1	8.035243e+0	4.978070e-1	4	1.584868e-4	1.273480e-3	1	1.609251e-1	1.000000e+0	1.000000e+0	6.214070e+0	1.609251e-1	1	1	3.350084e-4	1.000000e+0	MLT1F1,MLT1F1,MLT1F1,MLT1F1	CLMP
Ensembl Genes	15311	TMEM171	171	1.746164e-3	1.000000e+0	1.894128e-1	1.293902e+1	2.318568e-1	3	7.381623e-5	9.551098e-4	1	1.609251e-1	1.000000e+0	1.000000e+0	6.214070e+0	1.609251e-1	1	1	3.350084e-4	1.000000e+0	MLT1F1,MLT1F1,MLT1F1	TMEM171
Ensembl Genes	13375	ITGA9	172	1.770368e-3	1.000000e+0	1.909218e-1	7.973249e+0	5.016776e-1	4	1.597191e-4	1.273480e-3	1	1.609251e-1	1.000000e+0	1.000000e+0	6.214070e+0	1.609251e-1	1	1	3.350084e-4	1.000000e+0	MLT1F1,MLT1F1,MLT1F1,MLT1F1	ITGA9
Ensembl Genes	12061	MCM8	173	1.777776e-3	1.000000e+0	1.906125e-1	3.286437e+1	6.085617e-2	2	1.937478e-5	6.367399e-4	1	1.609251e-1	1.000000e+0	1.000000e+0	6.214070e+0	1.609251e-1	1	1	3.350084e-4	1.000000e+0	MLT1F1,MLT1F1	MCM8
Ensembl Genes	8183	CCL5	174	1.805783e-3	1.000000e+0	1.925027e-1	3.260326e+1	6.134357e-2	2	1.952995e-5	6.367399e-4	1	1.609251e-1	1.000000e+0	1.000000e+0	6.214070e+0	1.609251e-1	1	1	3.350084e-4	1.000000e+0	MLT1F1,MLT1F1	CCL5
Ensembl Genes	12708	AGPAT3	175	1.879997e-3	1.000000e+0	1.992689e-1	1.260529e+1	2.379953e-1	3	7.577055e-5	9.551098e-4	1	1.609251e-1	1.000000e+0	1.000000e+0	6.214070e+0	1.609251e-1	1	1	3.350084e-4	1.000000e+0	MLT1F1,MLT1F1,MLT1F1	AGPAT3
Ensembl Genes	8184	RDM1	176	1.889572e-3	1.000000e+0	1.991459e-1	3.185703e+1	6.278050e-2	2	1.998742e-5	6.367399e-4	1	1.609251e-1	1.000000e+0	1.000000e+0	6.214070e+0	1.609251e-1	1	1	3.350084e-4	1.000000e+0	MLT1F1,MLT1F1	RDM1
Ensembl Genes	12263	SRC	177	1.917248e-3	1.000000e+0	2.009211e-1	1.251799e+1	2.396551e-1	3	7.629897e-5	9.551098e-4	1	1.609251e-1	1.000000e+0	1.000000e+0	6.214070e+0	1.609251e-1	1	1	3.350084e-4	1.000000e+0	MLT1F1,MLT1F1,MLT1F1	SRC
Ensembl Genes	17142	MPP6	178	1.987320e-3	1.000000e+0	2.070944e-1	7.721275e+0	5.180492e-1	4	1.649313e-4	1.273480e-3	1	1.609251e-1	1.000000e+0	1.000000e+0	6.214070e+0	1.609251e-1	1	1	3.350084e-4	1.000000e+0	MLT1F1,MLT1F1,MLT1F1,MLT1F1	MPP6
Ensembl Genes	1043	OLFML3	179	1.989722e-3	1.000000e+0	2.061863e-1	1.235445e+1	2.428275e-1	3	7.730898e-5	9.551098e-4	1	1.609251e-1	1.000000e+0	1.000000e+0	6.214070e+0	1.609251e-1	1	1	3.350084e-4	1.000000e+0	MLT1F1,MLT1F1,MLT1F1	OLFML3
Ensembl Genes	9704	TMEM38A	180	1.998574e-3	1.000000e+0	2.059531e-1	3.095739e+1	6.460493e-2	2	2.056827e-5	6.367399e-4	1	1.609251e-1	1.000000e+0	1.000000e+0	6.214070e+0	1.609251e-1	1	1	3.350084e-4	1.000000e+0	MLT1F1,MLT1F1	TMEM38A
Ensembl Genes	3047	RBMXL2	181	1.999198e-3	1.000000e+0	2.048791e-1	1.233365e+1	2.432370e-1	3	7.743934e-5	9.551098e-4	1	1.609251e-1	1.000000e+0	1.000000e+0	6.214070e+0	1.609251e-1	1	1	3.350084e-4	1.000000e+0	MLT1F1,MLT1F1,MLT1F1	RBMXL2
Ensembl Genes	6147	SLC25A47	182	2.072796e-3	1.000000e+0	2.112544e-1	3.038584e+1	6.582012e-2	2	2.095515e-5	6.367399e-4	1	1.609251e-1	1.000000e+0	1.000000e+0	6.214070e+0	1.609251e-1	1	1	3.350084e-4	1.000000e+0	MLT1F1,MLT1F1	SLC25A47
Ensembl Genes	5047	SH2B3	183	2.075761e-3	1.000000e+0	2.104005e-1	1.217030e+1	2.465016e-1	3	7.847871e-5	9.551098e-4	1	1.609251e-1	1.000000e+0	1.000000e+0	6.214070e+0	1.609251e-1	1	1	3.350084e-4	1.000000e+0	MLT1F1,MLT1F1,MLT1F1	SH2B3
Ensembl Genes	17154	SKAP2	184	2.129397e-3	1.000000e+0	2.146640e-1	5.678988e+0	8.804386e-1	5	2.803052e-4	1.591850e-3	1	1.609251e-1	1.000000e+0	1.000000e+0	6.214070e+0	1.609251e-1	1	1	3.350084e-4	1.000000e+0	MLT1F1,MLT1F1,MLT1F1,MLT1F1,MLT1F1	SKAP2
Ensembl Genes	19279	HMCN2	185	2.206839e-3	1.000000e+0	2.212684e-1	1.190849e+1	2.519211e-1	3	8.020412e-5	9.551098e-4	1	1.609251e-1	1.000000e+0	1.000000e+0	6.214070e+0	1.609251e-1	1	1	3.350084e-4	1.000000e+0	MLT1F1,MLT1F1,MLT1F1	HMCN2
Ensembl Genes	13544	GMPPB	186	2.253319e-3	1.000000e+0	2.247141e-1	2.911556e+1	6.869180e-2	2	2.186940e-5	6.367399e-4	1	1.609251e-1	1.000000e+0	1.000000e+0	6.214070e+0	1.609251e-1	1	1	3.350084e-4	1.000000e+0	MLT1F1,MLT1F1	GMPPB
Ensembl Genes	20149	UBE2NL	187	2.276265e-3	1.000000e+0	2.257884e-1	4.593681e+0	1.306142e+0	6	4.158364e-4	1.910220e-3	1	1.609251e-1	1.000000e+0	1.000000e+0	6.214070e+0	1.609251e-1	1	1	3.350084e-4	1.000000e+0	MLT1F1,MLT1F1,MLT1F1,MLT1F1,MLT1F1,MLT1F1	UBE2NL
Ensembl Genes	6808	SYNM	188	2.296779e-3	1.000000e+0	2.266115e-1	1.174053e+1	2.555250e-1	3	8.135148e-5	9.551098e-4	1	1.609251e-1	1.000000e+0	1.000000e+0	6.214070e+0	1.609251e-1	1	1	3.350084e-4	1.000000e+0	MLT1F1,MLT1F1,MLT1F1	SYNM
Ensembl Genes	17773	MKRN1	189	2.351514e-3	1.000000e+0	2.307843e-1	1.164255e+1	2.576755e-1	3	8.203613e-5	9.551098e-4	1	1.609251e-1	1.000000e+0	1.000000e+0	6.214070e+0	1.609251e-1	1	1	3.350084e-4	1.000000e+0	MLT1F1,MLT1F1,MLT1F1	MKRN1
Ensembl Genes	19562	PDK3	190	2.366504e-3	1.000000e+0	2.310331e-1	7.354045e+0	5.439184e-1	4	1.731673e-4	1.273480e-3	1	1.609251e-1	1.000000e+0	1.000000e+0	6.214070e+0	1.609251e-1	1	1	3.350084e-4	1.000000e+0	MLT1F1,MLT1F1,MLT1F1,MLT1F1	PDK3
Ensembl Genes	18415	ODF1	191	2.417573e-3	1.000000e+0	2.347830e-1	1.152827e+1	2.602299e-1	3	8.284938e-5	9.551098e-4	1	1.609251e-1	1.000000e+0	1.000000e+0	6.214070e+0	1.609251e-1	1	1	3.350084e-4	1.000000e+0	MLT1F1,MLT1F1,MLT1F1	ODF1
Ensembl Genes	3666	CABP2	192	2.424295e-3	1.000000e+0	2.342096e-1	2.804574e+1	7.131209e-2	2	2.270363e-5	6.367399e-4	1	1.609251e-1	1.000000e+0	1.000000e+0	6.214070e+0	1.609251e-1	1	1	3.350084e-4	1.000000e+0	MLT1F1,MLT1F1	CABP2
Ensembl Genes	7122	ACSM2B	193	2.435366e-3	1.000000e+0	2.340601e-1	1.149820e+1	2.609105e-1	3	8.306606e-5	9.551098e-4	1	1.609251e-1	1.000000e+0	1.000000e+0	6.214070e+0	1.609251e-1	1	1	3.350084e-4	1.000000e+0	MLT1F1,MLT1F1,MLT1F1	ACSM2B
Ensembl Genes	5980	ALDH6A1	194	2.438745e-3	1.000000e+0	2.331767e-1	2.796052e+1	7.152944e-2	2	2.277282e-5	6.367399e-4	1	1.609251e-1	1.000000e+0	1.000000e+0	6.214070e+0	1.609251e-1	1	1	3.350084e-4	1.000000e+0	MLT1F1,MLT1F1	ALDH6A1
Ensembl Genes	18336	SLC7A13	195	2.441699e-3	1.000000e+0	2.322619e-1	1.148756e+1	2.611520e-1	3	8.314295e-5	9.551098e-4	1	1.609251e-1	1.000000e+0	1.000000e+0	6.214070e+0	1.609251e-1	1	1	3.350084e-4	1.000000e+0	MLT1F1,MLT1F1,MLT1F1	SLC7A13
Ensembl Genes	5979	CCDC176	196	2.459174e-3	1.000000e+0	2.327307e-1	2.784131e+1	7.183571e-2	2	2.287033e-5	6.367399e-4	1	1.609251e-1	1.000000e+0	1.000000e+0	6.214070e+0	1.609251e-1	1	1	3.350084e-4	1.000000e+0	MLT1F1,MLT1F1	CCDC176
Ensembl Genes	13338	NEK10	197	2.489665e-3	1.000000e+0	2.344203e-1	5.474900e+0	9.132586e-1	5	2.907541e-4	1.591850e-3	1	1.609251e-1	1.000000e+0	1.000000e+0	6.214070e+0	1.609251e-1	1	1	3.350084e-4	1.000000e+0	MLT1F1,MLT1F1,MLT1F1,MLT1F1,MLT1F1	NEK10
Ensembl Genes	14374	BLOC1S4	198	2.546848e-3	1.000000e+0	2.385934e-1	2.734612e+1	7.313652e-2	2	2.328447e-5	6.367399e-4	1	1.609251e-1	1.000000e+0	1.000000e+0	6.214070e+0	1.609251e-1	1	1	3.350084e-4	1.000000e+0	MLT1F1,MLT1F1	BLOC1S4
Ensembl Genes	12065	BMP2	199	2.554744e-3	1.000000e+0	2.381304e-1	3.890366e+0	1.799316e+0	7	5.728483e-4	2.228590e-3	1	1.609251e-1	1.000000e+0	1.000000e+0	6.214070e+0	1.609251e-1	1	1	3.350084e-4	1.000000e+0	MLT1F1,MLT1F1,MLT1F1,MLT1F1,MLT1F1,MLT1F1,MLT1F1	BMP2
Ensembl Genes	19192	SCAI	200	2.586564e-3	1.000000e+0	2.398909e-1	1.125392e+1	2.665737e-1	3	8.486905e-5	9.551098e-4	1	1.609251e-1	1.000000e+0	1.000000e+0	6.214070e+0	1.609251e-1	1	1	3.350084e-4	1.000000e+0	MLT1F1,MLT1F1,MLT1F1	SCAI
Ensembl Genes	14319	NKX1-1	201	2.595800e-3	1.000000e+0	2.395497e-1	1.123962e+1	2.669129e-1	3	8.497705e-5	9.551098e-4	1	1.609251e-1	1.000000e+0	1.000000e+0	6.214070e+0	1.609251e-1	1	1	3.350084e-4	1.000000e+0	MLT1F1,MLT1F1,MLT1F1	NKX1-1
Ensembl Genes	13435	ZNF852	202	2.615317e-3	1.000000e+0	2.401560e-1	2.697684e+1	7.413765e-2	2	2.360320e-5	6.367399e-4	1	1.609251e-1	1.000000e+0	1.000000e+0	6.214070e+0	1.609251e-1	1	1	3.350084e-4	1.000000e+0	MLT1F1,MLT1F1	ZNF852
Ensembl Genes	6298	SPRED1	203	2.676069e-3	1.000000e+0	2.445242e-1	7.104862e+0	5.629948e-1	4	1.792406e-4	1.273480e-3	1	1.609251e-1	1.000000e+0	1.000000e+0	6.214070e+0	1.609251e-1	1	1	3.350084e-4	1.000000e+0	MLT1F1,MLT1F1,MLT1F1,MLT1F1	SPRED1
Ensembl Genes	9329	ZFR2	204	2.709253e-3	1.000000e+0	2.463428e-1	2.649317e+1	7.549116e-2	2	2.403412e-5	6.367399e-4	1	1.609251e-1	1.000000e+0	1.000000e+0	6.214070e+0	1.609251e-1	1	1	3.350084e-4	1.000000e+0	MLT1F1,MLT1F1	ZFR2
Ensembl Genes	18397	OSR2	205	2.713403e-3	1.000000e+0	2.455166e-1	2.647238e+1	7.555044e-2	2	2.405299e-5	6.367399e-4	1	1.609251e-1	1.000000e+0	1.000000e+0	6.214070e+0	1.609251e-1	1	1	3.350084e-4	1.000000e+0	MLT1F1,MLT1F1	OSR2
Ensembl Genes	13545	IP6K1	206	2.750269e-3	1.000000e+0	2.476444e-1	2.628979e+1	7.607515e-2	2	2.422004e-5	6.367399e-4	1	1.609251e-1	1.000000e+0	1.000000e+0	6.214070e+0	1.609251e-1	1	1	3.350084e-4	1.000000e+0	MLT1F1,MLT1F1	IP6K1
Ensembl Genes	3913	ATM	207	2.765193e-3	1.000000e+0	2.477853e-1	1.098875e+1	2.730064e-1	3	8.691704e-5	9.551098e-4	1	1.609251e-1	1.000000e+0	1.000000e+0	6.214070e+0	1.609251e-1	1	1	3.350084e-4	1.000000e+0	MLT1F1,MLT1F1,MLT1F1	ATM
Ensembl Genes	10603	ZNF71	208	2.775936e-3	1.000000e+0	2.475521e-1	2.616482e+1	7.643850e-2	2	2.433572e-5	6.367399e-4	1	1.609251e-1	1.000000e+0	1.000000e+0	6.214070e+0	1.609251e-1	1	1	3.350084e-4	1.000000e+0	MLT1F1,MLT1F1	ZNF71
Ensembl Genes	16849	IL20RA	209	2.786525e-3	1.000000e+0	2.473074e-1	1.095861e+1	2.737573e-1	3	8.715609e-5	9.551098e-4	1	1.609251e-1	1.000000e+0	1.000000e+0	6.214070e+0	1.609251e-1	1	1	3.350084e-4	1.000000e+0	MLT1F1,MLT1F1,MLT1F1	IL20RA
Ensembl Genes	14880	RAB33B	210	2.792155e-3	1.000000e+0	2.466271e-1	1.095071e+1	2.739549e-1	3	8.721900e-5	9.551098e-4	1	1.609251e-1	1.000000e+0	1.000000e+0	6.214070e+0	1.609251e-1	1	1	3.350084e-4	1.000000e+0	MLT1F1,MLT1F1,MLT1F1	RAB33B
Ensembl Genes	18396	STK3	211	2.802097e-3	1.000000e+0	2.463322e-1	7.013512e+0	5.703276e-1	4	1.815752e-4	1.273480e-3	1	1.609251e-1	1.000000e+0	1.000000e+0	6.214070e+0	1.609251e-1	1	1	3.350084e-4	1.000000e+0	MLT1F1,MLT1F1,MLT1F1,MLT1F1	STK3
Ensembl Genes	5527	COL4A1	212	2.821903e-3	1.000000e+0	2.469032e-1	6.999622e+0	5.714594e-1	4	1.819355e-4	1.273480e-3	1	1.609251e-1	1.000000e+0	1.000000e+0	6.214070e+0	1.609251e-1	1	1	3.350084e-4	1.000000e+0	MLT1F1,MLT1F1,MLT1F1,MLT1F1	COL4A1
Ensembl Genes	11005	MDH1	213	2.884252e-3	1.000000e+0	2.511737e-1	1.082436e+1	2.771526e-1	3	8.823705e-5	9.551098e-4	1	1.609251e-1	1.000000e+0	1.000000e+0	6.214070e+0	1.609251e-1	1	1	3.350084e-4	1.000000e+0	MLT1F1,MLT1F1,MLT1F1	MDH1
Ensembl Genes	14320	FAM53A	214	2.890195e-3	1.000000e+0	2.505151e-1	1.081639e+1	2.773567e-1	3	8.830205e-5	9.551098e-4	1	1.609251e-1	1.000000e+0	1.000000e+0	6.214070e+0	1.609251e-1	1	1	3.350084e-4	1.000000e+0	MLT1F1,MLT1F1,MLT1F1	FAM53A
Ensembl Genes	2494	GLUD1	215	3.021055e-3	1.000000e+0	2.606398e-1	6.866378e+0	5.825487e-1	4	1.854660e-4	1.273480e-3	1	1.609251e-1	1.000000e+0	1.000000e+0	6.214070e+0	1.609251e-1	1	1	3.350084e-4	1.000000e+0	MLT1F1,MLT1F1,MLT1F1,MLT1F1	GLUD1
Ensembl Genes	16159	ZKSCAN3	216	3.021950e-3	1.000000e+0	2.595100e-1	2.504895e+1	7.984368e-2	2	2.541983e-5	6.367399e-4	1	1.609251e-1	1.000000e+0	1.000000e+0	6.214070e+0	1.609251e-1	1	1	3.350084e-4	1.000000e+0	MLT1F1,MLT1F1	ZKSCAN3
Ensembl Genes	11321	SLC35F5	217	3.022071e-3	1.000000e+0	2.583244e-1	1.064500e+1	2.818223e-1	3	8.972376e-5	9.551098e-4	1	1.609251e-1	1.000000e+0	1.000000e+0	6.214070e+0	1.609251e-1	1	1	3.350084e-4	1.000000e+0	MLT1F1,MLT1F1,MLT1F1	SLC35F5
Ensembl Genes	2617	CHUK	218	3.071570e-3	1.000000e+0	2.613512e-1	2.484028e+1	8.051439e-2	2	2.563336e-5	6.367399e-4	1	1.609251e-1	1.000000e+0	1.000000e+0	6.214070e+0	1.609251e-1	1	1	3.350084e-4	1.000000e+0	MLT1F1,MLT1F1	CHUK
Ensembl Genes	3667	GSTP1	219	3.080462e-3	1.000000e+0	2.609109e-1	2.480342e+1	8.063404e-2	2	2.567146e-5	6.367399e-4	1	1.609251e-1	1.000000e+0	1.000000e+0	6.214070e+0	1.609251e-1	1	1	3.350084e-4	1.000000e+0	MLT1F1,MLT1F1	GSTP1
Ensembl Genes	10604	SMIM17	220	3.163105e-3	1.000000e+0	2.666929e-1	2.446831e+1	8.173836e-2	2	2.602304e-5	6.367399e-4	1	1.609251e-1	1.000000e+0	1.000000e+0	6.214070e+0	1.609251e-1	1	1	3.350084e-4	1.000000e+0	MLT1F1,MLT1F1	SMIM17
Ensembl Genes	12482	BHLHE23	221	3.182497e-3	1.000000e+0	2.671137e-1	1.044947e+1	2.870958e-1	3	9.140269e-5	9.551098e-4	1	1.609251e-1	1.000000e+0	1.000000e+0	6.214070e+0	1.609251e-1	1	1	3.350084e-4	1.000000e+0	MLT1F1,MLT1F1,MLT1F1	BHLHE23
Ensembl Genes	7688	DPEP1	222	3.294392e-3	1.000000e+0	2.752598e-1	2.396211e+1	8.346510e-2	2	2.657278e-5	6.367399e-4	1	1.609251e-1	1.000000e+0	1.000000e+0	6.214070e+0	1.609251e-1	1	1	3.350084e-4	1.000000e+0	MLT1F1,MLT1F1	DPEP1
Ensembl Genes	7636	FAM92B	223	3.298043e-3	1.000000e+0	2.743291e-1	6.698242e+0	5.971716e-1	4	1.901215e-4	1.273480e-3	1	1.609251e-1	1.000000e+0	1.000000e+0	6.214070e+0	1.609251e-1	1	1	3.350084e-4	1.000000e+0	MLT1F1,MLT1F1,MLT1F1,MLT1F1	FAM92B
Ensembl Genes	3401	OR10V1	224	3.298101e-3	1.000000e+0	2.731093e-1	2.394825e+1	8.351340e-2	2	2.658816e-5	6.367399e-4	1	1.609251e-1	1.000000e+0	1.000000e+0	6.214070e+0	1.609251e-1	1	1	3.350084e-4	1.000000e+0	MLT1F1,MLT1F1	OR10V1
Ensembl Genes	3915	C11orf65	225	3.470173e-3	1.000000e+0	2.860811e-1	1.012974e+1	2.961576e-1	3	9.428769e-5	9.551098e-4	1	1.609251e-1	1.000000e+0	1.000000e+0	6.214070e+0	1.609251e-1	1	1	3.350084e-4	1.000000e+0	MLT1F1,MLT1F1,MLT1F1	C11orf65
Ensembl Genes	16844	BCLAF1	226	3.483461e-3	1.000000e+0	2.859058e-1	1.011583e+1	2.965649e-1	3	9.441735e-5	9.551098e-4	1	1.609251e-1	1.000000e+0	1.000000e+0	6.214070e+0	1.609251e-1	1	1	3.350084e-4	1.000000e+0	MLT1F1,MLT1F1,MLT1F1	BCLAF1
Ensembl Genes	12174	CCM2L	227	3.484388e-3	1.000000e+0	2.847221e-1	2.328084e+1	8.590756e-2	2	2.735038e-5	6.367399e-4	1	1.609251e-1	1.000000e+0	1.000000e+0	6.214070e+0	1.609251e-1	1	1	3.350084e-4	1.000000e+0	MLT1F1,MLT1F1	CCM2L
Ensembl Genes	6146	SLC25A29	228	3.492439e-3	1.000000e+0	2.841283e-1	2.325321e+1	8.600965e-2	2	2.738289e-5	6.367399e-4	1	1.609251e-1	1.000000e+0	1.000000e+0	6.214070e+0	1.609251e-1	1	1	3.350084e-4	1.000000e+0	MLT1F1,MLT1F1	SLC25A29
Ensembl Genes	2498	MINPP1	229	3.535991e-3	1.000000e+0	2.864153e-1	6.567283e+0	6.090799e-1	4	1.939127e-4	1.273480e-3	1	1.609251e-1	1.000000e+0	1.000000e+0	6.214070e+0	1.609251e-1	1	1	3.350084e-4	1.000000e+0	MLT1F1,MLT1F1,MLT1F1,MLT1F1	MINPP1
Ensembl Genes	11913	HES6	230	3.538310e-3	1.000000e+0	2.853570e-1	2.309756e+1	8.658925e-2	2	2.756741e-5	6.367399e-4	1	1.609251e-1	1.000000e+0	1.000000e+0	6.214070e+0	1.609251e-1	1	1	3.350084e-4	1.000000e+0	MLT1F1,MLT1F1	HES6
Ensembl Genes	826	ASB17	231	3.543881e-3	1.000000e+0	2.845690e-1	1.005346e+1	2.984047e-1	3	9.500309e-5	9.551098e-4	1	1.609251e-1	1.000000e+0	1.000000e+0	6.214070e+0	1.609251e-1	1	1	3.350084e-4	1.000000e+0	MLT1F1,MLT1F1,MLT1F1	ASB17
Ensembl Genes	6337	INO80	232	3.549573e-3	1.000000e+0	2.837975e-1	1.004766e+1	2.985770e-1	3	9.505795e-5	9.551098e-4	1	1.609251e-1	1.000000e+0	1.000000e+0	6.214070e+0	1.609251e-1	1	1	3.350084e-4	1.000000e+0	MLT1F1,MLT1F1,MLT1F1	INO80
Ensembl Genes	14261	ACAP2	233	3.561157e-3	1.000000e+0	2.835017e-1	1.003589e+1	2.989272e-1	3	9.516944e-5	9.551098e-4	1	1.609251e-1	1.000000e+0	1.000000e+0	6.214070e+0	1.609251e-1	1	1	3.350084e-4	1.000000e+0	MLT1F1,MLT1F1,MLT1F1	ACAP2
Ensembl Genes	16631	PRSS35	234	3.562029e-3	1.000000e+0	2.823593e-1	1.003500e+1	2.989536e-1	3	9.517783e-5	9.551098e-4	1	1.609251e-1	1.000000e+0	1.000000e+0	6.214070e+0	1.609251e-1	1	1	3.350084e-4	1.000000e+0	MLT1F1,MLT1F1,MLT1F1	PRSS35
Ensembl Genes	13670	FHIT	235	3.572296e-3	1.000000e+0	2.819682e-1	4.186910e+0	1.433038e+0	6	4.562362e-4	1.910220e-3	1	1.609251e-1	1.000000e+0	1.000000e+0	6.214070e+0	1.609251e-1	1	1	3.350084e-4	1.000000e+0	MLT1F1,MLT1F1,MLT1F1,MLT1F1,MLT1F1,MLT1F1	FHIT
Ensembl Genes	13103	ACO2	236	3.576839e-3	1.000000e+0	2.811305e-1	2.296914e+1	8.707335e-2	2	2.772154e-5	6.367399e-4	1	1.609251e-1	1.000000e+0	1.000000e+0	6.214070e+0	1.609251e-1	1	1	3.350084e-4	1.000000e+0	MLT1F1,MLT1F1	ACO2
Ensembl Genes	19909	HNRNPH2	237	3.614332e-3	1.000000e+0	2.828787e-1	2.284615e+1	8.754208e-2	2	2.787077e-5	6.367399e-4	1	1.609251e-1	1.000000e+0	1.000000e+0	6.214070e+0	1.609251e-1	1	1	3.350084e-4	1.000000e+0	MLT1F1,MLT1F1	HNRNPH2
Ensembl Genes	1310	PMVK	238	3.621024e-3	1.000000e+0	2.822117e-1	2.282440e+1	8.762551e-2	2	2.789733e-5	6.367399e-4	1	1.609251e-1	1.000000e+0	1.000000e+0	6.214070e+0	1.609251e-1	1	1	3.350084e-4	1.000000e+0	MLT1F1,MLT1F1	PMVK
Ensembl Genes	19191	GOLGA1	239	3.679450e-3	1.000000e+0	2.855653e-1	9.918532e+0	3.024641e-1	3	9.629548e-5	9.551098e-4	1	1.609251e-1	1.000000e+0	1.000000e+0	6.214070e+0	1.609251e-1	1	1	3.350084e-4	1.000000e+0	MLT1F1,MLT1F1,MLT1F1	GOLGA1
Ensembl Genes	250	ACTL8	240	3.696907e-3	1.000000e+0	2.857247e-1	6.484794e+0	6.168277e-1	4	1.963794e-4	1.273480e-3	1	1.609251e-1	1.000000e+0	1.000000e+0	6.214070e+0	1.609251e-1	1	1	3.350084e-4	1.000000e+0	MLT1F1,MLT1F1,MLT1F1,MLT1F1	ACTL8
Ensembl Genes	16657	CNR1	241	3.700480e-3	1.000000e+0	2.848141e-1	4.984453e+0	1.003119e+0	5	3.193630e-4	1.591850e-3	1	1.609251e-1	1.000000e+0	1.000000e+0	6.214070e+0	1.609251e-1	1	1	3.350084e-4	1.000000e+0	MLT1F1,MLT1F1,MLT1F1,MLT1F1,MLT1F1	CNR1
Ensembl Genes	16658	RNGTT	242	3.799842e-3	1.000000e+0	2.912532e-1	4.952989e+0	1.009491e+0	5	3.213917e-4	1.591850e-3	1	1.609251e-1	1.000000e+0	1.000000e+0	6.214070e+0	1.609251e-1	1	1	3.350084e-4	1.000000e+0	MLT1F1,MLT1F1,MLT1F1,MLT1F1,MLT1F1	RNGTT
Ensembl Genes	13104	POLR3H	243	3.818443e-3	1.000000e+0	2.914745e-1	2.220870e+1	9.005480e-2	2	2.867074e-5	6.367399e-4	1	1.609251e-1	1.000000e+0	1.000000e+0	6.214070e+0	1.609251e-1	1	1	3.350084e-4	1.000000e+0	MLT1F1,MLT1F1	POLR3H
Ensembl Genes	19531	SCML2	244	3.907761e-3	1.000000e+0	2.970699e-1	6.383236e+0	6.266414e-1	4	1.995038e-4	1.273480e-3	1	1.609251e-1	1.000000e+0	1.000000e+0	6.214070e+0	1.609251e-1	1	1	3.350084e-4	1.000000e+0	MLT1F1,MLT1F1,MLT1F1,MLT1F1	SCML2
Ensembl Genes	19070	FAM206A	245	3.937803e-3	1.000000e+0	2.981319e-1	2.185911e+1	9.149502e-2	2	2.912927e-5	6.367399e-4	1	1.609251e-1	1.000000e+0	1.000000e+0	6.214070e+0	1.609251e-1	1	1	3.350084e-4	1.000000e+0	MLT1F1,MLT1F1	FAM206A
Ensembl Genes	9093	CXXC1	246	3.938628e-3	1.000000e+0	2.969822e-1	2.185675e+1	9.150490e-2	2	2.913241e-5	6.367399e-4	1	1.609251e-1	1.000000e+0	1.000000e+0	6.214070e+0	1.609251e-1	1	1	3.350084e-4	1.000000e+0	MLT1F1,MLT1F1	CXXC1
Ensembl Genes	12300	FITM2	247	3.973615e-3	1.000000e+0	2.984072e-1	2.175731e+1	9.192314e-2	2	2.926556e-5	6.367399e-4	1	1.609251e-1	1.000000e+0	1.000000e+0	6.214070e+0	1.609251e-1	1	1	3.350084e-4	1.000000e+0	MLT1F1,MLT1F1	FITM2
Ensembl Genes	7943	GLP2R	248	4.004221e-3	1.000000e+0	2.994931e-1	2.167139e+1	9.228759e-2	2	2.938159e-5	6.367399e-4	1	1.609251e-1	1.000000e+0	1.000000e+0	6.214070e+0	1.609251e-1	1	1	3.350084e-4	1.000000e+0	MLT1F1,MLT1F1	GLP2R
Ensembl Genes	17899	HTR5A	249	4.028603e-3	1.000000e+0	3.001067e-1	9.599540e+0	3.125150e-1	3	9.949537e-5	9.551098e-4	1	1.609251e-1	1.000000e+0	1.000000e+0	6.214070e+0	1.609251e-1	1	1	3.350084e-4	1.000000e+0	MLT1F1,MLT1F1,MLT1F1	HTR5A
Ensembl Genes	7683	ANKRD11	250	4.028682e-3	1.000000e+0	2.989121e-1	9.599473e+0	3.125172e-1	3	9.949607e-5	9.551098e-4	1	1.609251e-1	1.000000e+0	1.000000e+0	6.214070e+0	1.609251e-1	1	1	3.350084e-4	1.000000e+0	MLT1F1,MLT1F1,MLT1F1	ANKRD11
Ensembl Genes	16157	PGBD1	251	4.055909e-3	1.000000e+0	2.997333e-1	2.152850e+1	9.290012e-2	2	2.957661e-5	6.367399e-4	1	1.609251e-1	1.000000e+0	1.000000e+0	6.214070e+0	1.609251e-1	1	1	3.350084e-4	1.000000e+0	MLT1F1,MLT1F1	PGBD1
Ensembl Genes	4907	CLLU1	252	4.147755e-3	1.000000e+0	3.053044e-1	6.275643e+0	6.373849e-1	4	2.029242e-4	1.273480e-3	1	1.609251e-1	1.000000e+0	1.000000e+0	6.214070e+0	1.609251e-1	1	1	3.350084e-4	1.000000e+0	MLT1F1,MLT1F1,MLT1F1,MLT1F1	CLLU1
Ensembl Genes	2028	OR2C3	253	4.286708e-3	1.000000e+0	3.142852e-1	2.092230e+1	9.559177e-2	2	3.043355e-5	6.367399e-4	1	1.609251e-1	1.000000e+0	1.000000e+0	6.214070e+0	1.609251e-1	1	1	3.350084e-4	1.000000e+0	MLT1F1,MLT1F1	OR2C3
Ensembl Genes	9289	LSM7	254	4.351674e-3	1.000000e+0	3.177921e-1	2.076043e+1	9.633713e-2	2	3.067085e-5	6.367399e-4	1	1.609251e-1	1.000000e+0	1.000000e+0	6.214070e+0	1.609251e-1	1	1	3.350084e-4	1.000000e+0	MLT1F1,MLT1F1	LSM7
Ensembl Genes	12361	NCOA5	255	4.623890e-3	1.000000e+0	3.363472e-1	2.011965e+1	9.940529e-2	2	3.164766e-5	6.367399e-4	1	1.609251e-1	1.000000e+0	1.000000e+0	6.214070e+0	1.609251e-1	1	1	3.350084e-4	1.000000e+0	MLT1F1,MLT1F1	NCOA5
Ensembl Genes	9328	MATK	256	4.647425e-3	1.000000e+0	3.367386e-1	2.006691e+1	9.966655e-2	2	3.173084e-5	6.367399e-4	1	1.609251e-1	1.000000e+0	1.000000e+0	6.214070e+0	1.609251e-1	1	1	3.350084e-4	1.000000e+0	MLT1F1,MLT1F1	MATK
Ensembl Genes	3400	PATL1	257	4.739623e-3	1.000000e+0	3.420828e-1	1.986410e+1	1.006842e-1	2	3.205481e-5	6.367399e-4	1	1.609251e-1	1.000000e+0	1.000000e+0	6.214070e+0	1.609251e-1	1	1	3.350084e-4	1.000000e+0	MLT1F1,MLT1F1	PATL1
Ensembl Genes	4514	ADCY6	258	4.750820e-3	1.000000e+0	3.415619e-1	1.983987e+1	1.008071e-1	2	3.209395e-5	6.367399e-4	1	1.609251e-1	1.000000e+0	1.000000e+0	6.214070e+0	1.609251e-1	1	1	3.350084e-4	1.000000e+0	MLT1F1,MLT1F1	ADCY6
Ensembl Genes	6254	GOLGA8J	259	4.770083e-3	1.000000e+0	3.416227e-1	9.030061e+0	3.322237e-1	3	1.057700e-4	9.551098e-4	1	1.609251e-1	1.000000e+0	1.000000e+0	6.214070e+0	1.609251e-1	1	1	3.350084e-4	1.000000e+0	MLT1F1,MLT1F1,MLT1F1	GOLGA8J
Ensembl Genes	12175	HCK	260	4.873980e-3	1.000000e+0	3.477210e-1	1.957891e+1	1.021507e-1	2	3.252172e-5	6.367399e-4	1	1.609251e-1	1.000000e+0	1.000000e+0	6.214070e+0	1.609251e-1	1	1	3.350084e-4	1.000000e+0	MLT1F1,MLT1F1	HCK
Ensembl Genes	9290	TMPRSS9	261	4.895968e-3	1.000000e+0	3.479514e-1	1.953336e+1	1.023889e-1	2	3.259756e-5	6.367399e-4	1	1.609251e-1	1.000000e+0	1.000000e+0	6.214070e+0	1.609251e-1	1	1	3.350084e-4	1.000000e+0	MLT1F1,MLT1F1	TMPRSS9
Ensembl Genes	12405	TSHZ2	262	4.916262e-3	1.000000e+0	3.480601e-1	3.915746e+0	1.532275e+0	6	4.878304e-4	1.910220e-3	1	1.609251e-1	1.000000e+0	1.000000e+0	6.214070e+0	1.609251e-1	1	1	3.350084e-4	1.000000e+0	MLT1F1,MLT1F1,MLT1F1,MLT1F1,MLT1F1,MLT1F1	TSHZ2
Ensembl Genes	13431	ABHD5	263	4.921883e-3	1.000000e+0	3.471331e-1	5.975351e+0	6.694168e-1	4	2.131222e-4	1.273480e-3	1	1.609251e-1	1.000000e+0	1.000000e+0	6.214070e+0	1.609251e-1	1	1	3.350084e-4	1.000000e+0	MLT1F1,MLT1F1,MLT1F1,MLT1F1	ABHD5
Ensembl Genes	11111	M1AP	264	4.980389e-3	1.000000e+0	3.499289e-1	1.936128e+1	1.032990e-1	2	3.288728e-5	6.367399e-4	1	1.609251e-1	1.000000e+0	1.000000e+0	6.214070e+0	1.609251e-1	1	1	3.350084e-4	1.000000e+0	MLT1F1,MLT1F1	M1AP
Ensembl Genes	7104	ITPRIPL2	265	5.036563e-3	1.000000e+0	3.525404e-1	1.924918e+1	1.039005e-1	2	3.307880e-5	6.367399e-4	1	1.609251e-1	1.000000e+0	1.000000e+0	6.214070e+0	1.609251e-1	1	1	3.350084e-4	1.000000e+0	MLT1F1,MLT1F1	ITPRIPL2
Ensembl Genes	4580	ANKRD33	266	5.104217e-3	1.000000e+0	3.559328e-1	8.810643e+0	3.404973e-1	3	1.084041e-4	9.551098e-4	1	1.609251e-1	1.000000e+0	1.000000e+0	6.214070e+0	1.609251e-1	1	1	3.350084e-4	1.000000e+0	MLT1F1,MLT1F1,MLT1F1	ANKRD33
Ensembl Genes	12165	BCL2L1	267	5.112157e-3	1.000000e+0	3.551513e-1	1.910126e+1	1.047052e-1	2	3.333497e-5	6.367399e-4	1	1.609251e-1	1.000000e+0	1.000000e+0	6.214070e+0	1.609251e-1	1	1	3.350084e-4	1.000000e+0	MLT1F1,MLT1F1	BCL2L1
Ensembl Genes	6539	CILP	268	5.127380e-3	1.000000e+0	3.548797e-1	1.907186e+1	1.048665e-1	2	3.338635e-5	6.367399e-4	1	1.609251e-1	1.000000e+0	1.000000e+0	6.214070e+0	1.609251e-1	1	1	3.350084e-4	1.000000e+0	MLT1F1,MLT1F1	CILP
Ensembl Genes	4512	CCNT1	269	5.166205e-3	1.000000e+0	3.562377e-1	1.899749e+1	1.052771e-1	2	3.351706e-5	6.367399e-4	1	1.609251e-1	1.000000e+0	1.000000e+0	6.214070e+0	1.609251e-1	1	1	3.350084e-4	1.000000e+0	MLT1F1,MLT1F1	CCNT1
Ensembl Genes	8688	BPTF	270	5.192670e-3	1.000000e+0	3.567364e-1	8.755740e+0	3.426324e-1	3	1.090839e-4	9.551098e-4	1	1.609251e-1	1.000000e+0	1.000000e+0	6.214070e+0	1.609251e-1	1	1	3.350084e-4	1.000000e+0	MLT1F1,MLT1F1,MLT1F1	BPTF
Ensembl Genes	19277	NCS1	271	5.289943e-3	1.000000e+0	3.620781e-1	8.696782e+0	3.449552e-1	3	1.098234e-4	9.551098e-4	1	1.609251e-1	1.000000e+0	1.000000e+0	6.214070e+0	1.609251e-1	1	1	3.350084e-4	1.000000e+0	MLT1F1,MLT1F1,MLT1F1	NCS1
Ensembl Genes	17073	KDELR2	272	5.325393e-3	1.000000e+0	3.631644e-1	1.870109e+1	1.069456e-1	2	3.404827e-5	6.367399e-4	1	1.609251e-1	1.000000e+0	1.000000e+0	6.214070e+0	1.609251e-1	1	1	3.350084e-4	1.000000e+0	MLT1F1,MLT1F1	KDELR2
Ensembl Genes	12062	CRLS1	273	5.334783e-3	1.000000e+0	3.624721e-1	1.868402e+1	1.070433e-1	2	3.407938e-5	6.367399e-4	1	1.609251e-1	1.000000e+0	1.000000e+0	6.214070e+0	1.609251e-1	1	1	3.350084e-4	1.000000e+0	MLT1F1,MLT1F1	CRLS1
Ensembl Genes	11110	DOK1	274	5.381212e-3	1.000000e+0	3.642923e-1	1.860029e+1	1.075252e-1	2	3.423280e-5	6.367399e-4	1	1.609251e-1	1.000000e+0	1.000000e+0	6.214070e+0	1.609251e-1	1	1	3.350084e-4	1.000000e+0	MLT1F1,MLT1F1	DOK1
Ensembl Genes	1955	TSNAX	275	5.403488e-3	1.000000e+0	3.644702e-1	1.856049e+1	1.077558e-1	2	3.430619e-5	6.367399e-4	1	1.609251e-1	1.000000e+0	1.000000e+0	6.214070e+0	1.609251e-1	1	1	3.350084e-4	1.000000e+0	MLT1F1,MLT1F1	TSNAX
Ensembl Genes	339	CLIC4	276	5.560073e-3	1.000000e+0	3.736732e-1	8.540348e+0	3.512738e-1	3	1.118350e-4	9.551098e-4	1	1.609251e-1	1.000000e+0	1.000000e+0	6.214070e+0	1.609251e-1	1	1	3.350084e-4	1.000000e+0	MLT1F1,MLT1F1,MLT1F1	CLIC4
Ensembl Genes	202	PRDM2	277	5.586343e-3	1.000000e+0	3.740833e-1	4.513137e+0	1.107877e+0	5	3.527147e-4	1.591850e-3	1	1.609251e-1	1.000000e+0	1.000000e+0	6.214070e+0	1.609251e-1	1	1	3.350084e-4	1.000000e+0	MLT1F1,MLT1F1,MLT1F1,MLT1F1,MLT1F1	PRDM2
Ensembl Genes	16914	MTHFD1L	278	5.636620e-3	1.000000e+0	3.760923e-1	5.746206e+0	6.961115e-1	4	2.216210e-4	1.273480e-3	1	1.609251e-1	1.000000e+0	1.000000e+0	6.214070e+0	1.609251e-1	1	1	3.350084e-4	1.000000e+0	MLT1F1,MLT1F1,MLT1F1,MLT1F1	MTHFD1L
Ensembl Genes	18131	KCNU1	279	5.737556e-3	1.000000e+0	3.814549e-1	3.344970e+0	2.092695e+0	7	6.662511e-4	2.228590e-3	1	1.609251e-1	1.000000e+0	1.000000e+0	6.214070e+0	1.609251e-1	1	1	3.350084e-4	1.000000e+0	MLT1F1,MLT1F1,MLT1F1,MLT1F1,MLT1F1,MLT1F1,MLT1F1	KCNU1
Ensembl Genes	5787	MDGA2	280	5.763944e-3	1.000000e+0	3.818407e-1	4.478828e+0	1.116364e+0	5	3.554166e-4	1.591850e-3	1	1.609251e-1	1.000000e+0	1.000000e+0	6.214070e+0	1.609251e-1	1	1	3.350084e-4	1.000000e+0	MLT1F1,MLT1F1,MLT1F1,MLT1F1,MLT1F1	MDGA2
Ensembl Genes	19793	STARD8	281	5.785503e-3	1.000000e+0	3.819050e-1	8.417349e+0	3.564068e-1	3	1.134692e-4	9.551098e-4	1	1.609251e-1	1.000000e+0	1.000000e+0	6.214070e+0	1.609251e-1	1	1	3.350084e-4	1.000000e+0	MLT1F1,MLT1F1,MLT1F1	STARD8
Ensembl Genes	15814	CCNG1	282	5.787157e-3	1.000000e+0	3.806595e-1	4.474437e+0	1.117459e+0	5	3.557654e-4	1.591850e-3	1	1.609251e-1	1.000000e+0	1.000000e+0	6.214070e+0	1.609251e-1	1	1	3.350084e-4	1.000000e+0	MLT1F1,MLT1F1,MLT1F1,MLT1F1,MLT1F1	CCNG1
Ensembl Genes	17226	YAE1D1	283	5.802606e-3	1.000000e+0	3.803270e-1	5.698142e+0	7.019833e-1	4	2.234904e-4	1.273480e-3	1	1.609251e-1	1.000000e+0	1.000000e+0	6.214070e+0	1.609251e-1	1	1	3.350084e-4	1.000000e+0	MLT1F1,MLT1F1,MLT1F1,MLT1F1	YAE1D1
Ensembl Genes	6263	TRPM1	284	5.813596e-3	1.000000e+0	3.797056e-1	8.402468e+0	3.570380e-1	3	1.136702e-4	9.551098e-4	1	1.609251e-1	1.000000e+0	1.000000e+0	6.214070e+0	1.609251e-1	1	1	3.350084e-4	1.000000e+0	MLT1F1,MLT1F1,MLT1F1	TRPM1
Ensembl Genes	18395	KCNS2	285	5.820295e-3	1.000000e+0	3.788093e-1	5.693120e+0	7.026024e-1	4	2.236875e-4	1.273480e-3	1	1.609251e-1	1.000000e+0	1.000000e+0	6.214070e+0	1.609251e-1	1	1	3.350084e-4	1.000000e+0	MLT1F1,MLT1F1,MLT1F1,MLT1F1	KCNS2
Ensembl Genes	14826	PRSS12	286	5.977884e-3	1.000000e+0	3.877055e-1	5.649210e+0	7.080636e-1	4	2.254262e-4	1.273480e-3	1	1.609251e-1	1.000000e+0	1.000000e+0	6.214070e+0	1.609251e-1	1	1	3.350084e-4	1.000000e+0	MLT1F1,MLT1F1,MLT1F1,MLT1F1	PRSS12
Ensembl Genes	17225	POU6F2	287	6.045956e-3	1.000000e+0	3.907541e-1	5.630686e+0	7.103930e-1	4	2.261678e-4	1.273480e-3	1	1.609251e-1	1.000000e+0	1.000000e+0	6.214070e+0	1.609251e-1	1	1	3.350084e-4	1.000000e+0	MLT1F1,MLT1F1,MLT1F1,MLT1F1	POU6F2
Ensembl Genes	12855	PRAME	288	6.062321e-3	1.000000e+0	3.904514e-1	1.748465e+1	1.143861e-1	2	3.641709e-5	6.367399e-4	1	1.609251e-1	1.000000e+0	1.000000e+0	6.214070e+0	1.609251e-1	1	1	3.350084e-4	1.000000e+0	MLT1F1,MLT1F1	PRAME
Ensembl Genes	1956	DISC1	289	6.094044e-3	1.000000e+0	3.911364e-1	4.418286e+0	1.131660e+0	5	3.602867e-4	1.591850e-3	1	1.609251e-1	1.000000e+0	1.000000e+0	6.214070e+0	1.609251e-1	1	1	3.350084e-4	1.000000e+0	MLT1F1,MLT1F1,MLT1F1,MLT1F1,MLT1F1	DISC1
Ensembl Genes	5202	RAN	290	6.119547e-3	1.000000e+0	3.914189e-1	1.739949e+1	1.149459e-1	2	3.659532e-5	6.367399e-4	1	1.609251e-1	1.000000e+0	1.000000e+0	6.214070e+0	1.609251e-1	1	1	3.350084e-4	1.000000e+0	MLT1F1,MLT1F1	RAN
Ensembl Genes	2597	SFRP5	291	6.238144e-3	1.000000e+0	3.976334e-1	1.722675e+1	1.160985e-1	2	3.696228e-5	6.367399e-4	1	1.609251e-1	1.000000e+0	1.000000e+0	6.214070e+0	1.609251e-1	1	1	3.350084e-4	1.000000e+0	MLT1F1,MLT1F1	SFRP5
Ensembl Genes	17182	GGCT	292	6.253809e-3	1.000000e+0	3.972668e-1	1.720430e+1	1.162500e-1	2	3.701051e-5	6.367399e-4	1	1.609251e-1	1.000000e+0	1.000000e+0	6.214070e+0	1.609251e-1	1	1	3.350084e-4	1.000000e+0	MLT1F1,MLT1F1	GGCT
Ensembl Genes	16632	SNAP91	293	6.291719e-3	1.000000e+0	3.983109e-1	8.163011e+0	3.675114e-1	3	1.170046e-4	9.551098e-4	1	1.609251e-1	1.000000e+0	1.000000e+0	6.214070e+0	1.609251e-1	1	1	3.350084e-4	1.000000e+0	MLT1F1,MLT1F1,MLT1F1	SNAP91
Ensembl Genes	8964	IMPA2	294	6.307326e-3	1.000000e+0	3.979408e-1	8.155606e+0	3.678451e-1	3	1.171108e-4	9.551098e-4	1	1.609251e-1	1.000000e+0	1.000000e+0	6.214070e+0	1.609251e-1	1	1	3.350084e-4	1.000000e+0	MLT1F1,MLT1F1,MLT1F1	IMPA2
Ensembl Genes	20301	CDY2A	295	6.350729e-3	1.000000e+0	3.993209e-1	5.550822e+0	7.206140e-1	4	2.294218e-4	1.273480e-3	1	1.609251e-1	1.000000e+0	1.000000e+0	6.214070e+0	1.609251e-1	1	1	3.350084e-4	1.000000e+0	MLT1F1,MLT1F1,MLT1F1,MLT1F1	CDY2A
Ensembl Genes	17224	VPS41	296	6.376138e-3	1.000000e+0	3.995641e-1	8.123243e+0	3.693106e-1	3	1.175774e-4	9.551098e-4	1	1.609251e-1	1.000000e+0	1.000000e+0	6.214070e+0	1.609251e-1	1	1	3.350084e-4	1.000000e+0	MLT1F1,MLT1F1,MLT1F1	VPS41
Ensembl Genes	6496	BNIP2	297	6.389229e-3	1.000000e+0	3.990364e-1	8.117139e+0	3.695883e-1	3	1.176658e-4	9.551098e-4	1	1.609251e-1	1.000000e+0	1.000000e+0	6.214070e+0	1.609251e-1	1	1	3.350084e-4	1.000000e+0	MLT1F1,MLT1F1,MLT1F1	BNIP2
Ensembl Genes	12091	BFSP1	298	6.399019e-3	1.000000e+0	3.983067e-1	8.112585e+0	3.697958e-1	3	1.177319e-4	9.551098e-4	1	1.609251e-1	1.000000e+0	1.000000e+0	6.214070e+0	1.609251e-1	1	1	3.350084e-4	1.000000e+0	MLT1F1,MLT1F1,MLT1F1	BFSP1
Ensembl Genes	19604	BCOR	299	6.439968e-3	1.000000e+0	3.995149e-1	3.696851e+0	1.623003e+0	6	5.167153e-4	1.910220e-3	1	1.609251e-1	1.000000e+0	1.000000e+0	6.214070e+0	1.609251e-1	1	1	3.350084e-4	1.000000e+0	MLT1F1,MLT1F1,MLT1F1,MLT1F1,MLT1F1,MLT1F1	BCOR
Ensembl Genes	3085	CTR9	300	6.519973e-3	1.000000e+0	4.031299e-1	1.683532e+1	1.187979e-1	2	3.782167e-5	6.367399e-4	1	1.609251e-1	1.000000e+0	1.000000e+0	6.214070e+0	1.609251e-1	1	1	3.350084e-4	1.000000e+0	MLT1F1,MLT1F1	CTR9
Ensembl Genes	3835	CCDC67	301	6.538438e-3	1.000000e+0	4.029285e-1	8.048720e+0	3.727301e-1	3	1.186660e-4	9.551098e-4	1	1.609251e-1	1.000000e+0	1.000000e+0	6.214070e+0	1.609251e-1	1	1	3.350084e-4	1.000000e+0	MLT1F1,MLT1F1,MLT1F1	CCDC67
Ensembl Genes	3973	NXPE4	302	6.555444e-3	1.000000e+0	4.026388e-1	1.678785e+1	1.191338e-1	2	3.792861e-5	6.367399e-4	1	1.609251e-1	1.000000e+0	1.000000e+0	6.214070e+0	1.609251e-1	1	1	3.350084e-4	1.000000e+0	MLT1F1,MLT1F1	NXPE4
Ensembl Genes	4809	LLPH	303	6.767029e-3	1.000000e+0	4.142628e-1	7.947835e+0	3.774613e-1	3	1.201723e-4	9.551098e-4	1	1.609251e-1	1.000000e+0	1.000000e+0	6.214070e+0	1.609251e-1	1	1	3.350084e-4	1.000000e+0	MLT1F1,MLT1F1,MLT1F1	LLPH
Ensembl Genes	5201	STX2	304	6.775499e-3	1.000000e+0	4.134169e-1	7.944185e+0	3.776347e-1	3	1.202275e-4	9.551098e-4	1	1.609251e-1	1.000000e+0	1.000000e+0	6.214070e+0	1.609251e-1	1	1	3.350084e-4	1.000000e+0	MLT1F1,MLT1F1,MLT1F1	STX2
Ensembl Genes	10874	BIRC6	305	6.782847e-3	1.000000e+0	4.125083e-1	7.941022e+0	3.777851e-1	3	1.202754e-4	9.551098e-4	1	1.609251e-1	1.000000e+0	1.000000e+0	6.214070e+0	1.609251e-1	1	1	3.350084e-4	1.000000e+0	MLT1F1,MLT1F1,MLT1F1	BIRC6
Ensembl Genes	10997	FAM161A	306	6.802771e-3	1.000000e+0	4.123680e-1	7.932471e+0	3.781924e-1	3	1.204051e-4	9.551098e-4	1	1.609251e-1	1.000000e+0	1.000000e+0	6.214070e+0	1.609251e-1	1	1	3.350084e-4	1.000000e+0	MLT1F1,MLT1F1,MLT1F1	FAM161A
Ensembl Genes	14716	DSPP	307	6.822034e-3	1.000000e+0	4.121886e-1	1.644301e+1	1.216322e-1	2	3.872404e-5	6.367399e-4	1	1.609251e-1	1.000000e+0	1.000000e+0	6.214070e+0	1.609251e-1	1	1	3.350084e-4	1.000000e+0	MLT1F1,MLT1F1	DSPP
Ensembl Genes	14964	RAPGEF2	308	6.835821e-3	1.000000e+0	4.116807e-1	3.649712e+0	1.643965e+0	6	5.233891e-4	1.910220e-3	1	1.609251e-1	1.000000e+0	1.000000e+0	6.214070e+0	1.609251e-1	1	1	3.350084e-4	1.000000e+0	MLT1F1,MLT1F1,MLT1F1,MLT1F1,MLT1F1,MLT1F1	RAPGEF2
Ensembl Genes	1685	ZBTB41	309	6.914515e-3	1.000000e+0	4.150723e-1	1.632807e+1	1.224884e-1	2	3.899664e-5	6.367399e-4	1	1.609251e-1	1.000000e+0	1.000000e+0	6.214070e+0	1.609251e-1	1	1	3.350084e-4	1.000000e+0	MLT1F1,MLT1F1	ZBTB41
Ensembl Genes	14370	MRFAP1	310	6.951547e-3	1.000000e+0	4.159492e-1	1.628269e+1	1.228298e-1	2	3.910533e-5	6.367399e-4	1	1.609251e-1	1.000000e+0	1.000000e+0	6.214070e+0	1.609251e-1	1	1	3.350084e-4	1.000000e+0	MLT1F1,MLT1F1	MRFAP1
Ensembl Genes	15078	BRD9	311	6.964667e-3	1.000000e+0	4.153942e-1	1.626670e+1	1.229506e-1	2	3.914377e-5	6.367399e-4	1	1.609251e-1	1.000000e+0	1.000000e+0	6.214070e+0	1.609251e-1	1	1	3.350084e-4	1.000000e+0	MLT1F1,MLT1F1	BRD9
Ensembl Genes	19506	FANCB	312	6.965924e-3	1.000000e+0	4.141376e-1	7.863676e+0	3.815010e-1	3	1.214584e-4	9.551098e-4	1	1.609251e-1	1.000000e+0	1.000000e+0	6.214070e+0	1.609251e-1	1	1	3.350084e-4	1.000000e+0	MLT1F1,MLT1F1,MLT1F1	FANCB
Ensembl Genes	2027	OR2B11	313	7.179388e-3	1.000000e+0	4.254648e-1	1.601124e+1	1.249122e-1	2	3.976830e-5	6.367399e-4	1	1.609251e-1	1.000000e+0	1.000000e+0	6.214070e+0	1.609251e-1	1	1	3.350084e-4	1.000000e+0	MLT1F1,MLT1F1	OR2B11
Ensembl Genes	14692	THAP9	314	7.214150e-3	1.000000e+0	4.261633e-1	1.597096e+1	1.252273e-1	2	3.986860e-5	6.367399e-4	1	1.609251e-1	1.000000e+0	1.000000e+0	6.214070e+0	1.609251e-1	1	1	3.350084e-4	1.000000e+0	MLT1F1,MLT1F1	THAP9
Ensembl Genes	6338	EXD1	315	7.246316e-3	1.000000e+0	4.267045e-1	1.593395e+1	1.255182e-1	2	3.996122e-5	6.367399e-4	1	1.609251e-1	1.000000e+0	1.000000e+0	6.214070e+0	1.609251e-1	1	1	3.350084e-4	1.000000e+0	MLT1F1,MLT1F1	EXD1
Ensembl Genes	9408	VAV1	316	7.307550e-3	1.000000e+0	4.289486e-1	1.586416e+1	1.260703e-1	2	4.013701e-5	6.367399e-4	1	1.609251e-1	1.000000e+0	1.000000e+0	6.214070e+0	1.609251e-1	1	1	3.350084e-4	1.000000e+0	MLT1F1,MLT1F1	VAV1
Ensembl Genes	15943	MGAT1	317	7.348095e-3	1.000000e+0	4.299679e-1	1.581843e+1	1.264348e-1	2	4.025304e-5	6.367399e-4	1	1.609251e-1	1.000000e+0	1.000000e+0	6.214070e+0	1.609251e-1	1	1	3.350084e-4	1.000000e+0	MLT1F1,MLT1F1	MGAT1
Ensembl Genes	19584	TMEM47	318	7.359566e-3	1.000000e+0	4.292849e-1	3.188387e+0	2.195468e+0	7	6.989710e-4	2.228590e-3	1	1.609251e-1	1.000000e+0	1.000000e+0	6.214070e+0	1.609251e-1	1	1	3.350084e-4	1.000000e+0	MLT1F1,MLT1F1,MLT1F1,MLT1F1,MLT1F1,MLT1F1,MLT1F1	TMEM47
Ensembl Genes	5757	MBIP	319	7.366793e-3	1.000000e+0	4.283594e-1	5.315553e+0	7.525087e-1	4	2.395761e-4	1.273480e-3	1	1.609251e-1	1.000000e+0	1.000000e+0	6.214070e+0	1.609251e-1	1	1	3.350084e-4	1.000000e+0	MLT1F1,MLT1F1,MLT1F1,MLT1F1	MBIP
Ensembl Genes	7442	CBFB	320	7.375141e-3	1.000000e+0	4.275047e-1	1.578814e+1	1.266774e-1	2	4.033028e-5	6.367399e-4	1	1.609251e-1	1.000000e+0	1.000000e+0	6.214070e+0	1.609251e-1	1	1	3.350084e-4	1.000000e+0	MLT1F1,MLT1F1	CBFB
Ensembl Genes	14241	GMNC	321	7.623619e-3	1.000000e+0	4.405312e-1	5.262431e+0	7.601050e-1	4	2.419946e-4	1.273480e-3	1	1.609251e-1	1.000000e+0	1.000000e+0	6.214070e+0	1.609251e-1	1	1	3.350084e-4	1.000000e+0	MLT1F1,MLT1F1,MLT1F1,MLT1F1	GMNC
Ensembl Genes	12299	GDAP1L1	322	7.645847e-3	1.000000e+0	4.404435e-1	1.549383e+1	1.290836e-1	2	4.109635e-5	6.367399e-4	1	1.609251e-1	1.000000e+0	1.000000e+0	6.214070e+0	1.609251e-1	1	1	3.350084e-4	1.000000e+0	MLT1F1,MLT1F1	GDAP1L1
Ensembl Genes	13923	GP9	323	7.717093e-3	1.000000e+0	4.431714e-1	1.541896e+1	1.297104e-1	2	4.129590e-5	6.367399e-4	1	1.609251e-1	1.000000e+0	1.000000e+0	6.214070e+0	1.609251e-1	1	1	3.350084e-4	1.000000e+0	MLT1F1,MLT1F1	GP9
Ensembl Genes	14452	LGI2	324	7.838346e-3	1.000000e+0	4.487453e-1	7.529073e+0	3.984555e-1	3	1.268562e-4	9.551098e-4	1	1.609251e-1	1.000000e+0	1.000000e+0	6.214070e+0	1.609251e-1	1	1	3.350084e-4	1.000000e+0	MLT1F1,MLT1F1,MLT1F1	LGI2
Ensembl Genes	7443	C16orf70	325	7.944662e-3	1.000000e+0	4.534324e-1	1.518659e+1	1.316951e-1	2	4.192777e-5	6.367399e-4	1	1.609251e-1	1.000000e+0	1.000000e+0	6.214070e+0	1.609251e-1	1	1	3.350084e-4	1.000000e+0	MLT1F1,MLT1F1	C16orf70
Ensembl Genes	5046	FAM109A	326	8.011596e-3	1.000000e+0	4.558500e-1	7.468498e+0	4.016872e-1	3	1.278851e-4	9.551098e-4	1	1.609251e-1	1.000000e+0	1.000000e+0	6.214070e+0	1.609251e-1	1	1	3.350084e-4	1.000000e+0	MLT1F1,MLT1F1,MLT1F1	FAM109A
Ensembl Genes	1929	RHOU	327	8.090212e-3	1.000000e+0	4.589154e-1	5.171390e+0	7.734864e-1	4	2.462548e-4	1.273480e-3	1	1.609251e-1	1.000000e+0	1.000000e+0	6.214070e+0	1.609251e-1	1	1	3.350084e-4	1.000000e+0	MLT1F1,MLT1F1,MLT1F1,MLT1F1	RHOU
Ensembl Genes	12068	PLCB1	328	8.157158e-3	1.000000e+0	4.613022e-1	4.111625e+0	1.216064e+0	5	3.871583e-4	1.591850e-3	1	1.609251e-1	1.000000e+0	1.000000e+0	6.214070e+0	1.609251e-1	1	1	3.350084e-4	1.000000e+0	MLT1F1,MLT1F1,MLT1F1,MLT1F1,MLT1F1	PLCB1
Ensembl Genes	12200	NECAB3	329	8.208888e-3	1.000000e+0	4.628166e-1	1.492900e+1	1.339674e-1	2	4.265121e-5	6.367399e-4	1	1.609251e-1	1.000000e+0	1.000000e+0	6.214070e+0	1.609251e-1	1	1	3.350084e-4	1.000000e+0	MLT1F1,MLT1F1	NECAB3
Ensembl Genes	7826	AIPL1	330	8.259988e-3	1.000000e+0	4.642864e-1	7.384627e+0	4.062494e-1	3	1.293376e-4	9.551098e-4	1	1.609251e-1	1.000000e+0	1.000000e+0	6.214070e+0	1.609251e-1	1	1	3.350084e-4	1.000000e+0	MLT1F1,MLT1F1,MLT1F1	AIPL1
Ensembl Genes	18469	MTBP	331	8.367016e-3	1.000000e+0	4.688815e-1	7.349516e+0	4.081902e-1	3	1.299555e-4	9.551098e-4	1	1.609251e-1	1.000000e+0	1.000000e+0	6.214070e+0	1.609251e-1	1	1	3.350084e-4	1.000000e+0	MLT1F1,MLT1F1,MLT1F1	MTBP
Ensembl Genes	7103	COQ7	332	8.462417e-3	1.000000e+0	4.727993e-1	1.469326e+1	1.361168e-1	2	4.333550e-5	6.367399e-4	1	1.609251e-1	1.000000e+0	1.000000e+0	6.214070e+0	1.609251e-1	1	1	3.350084e-4	1.000000e+0	MLT1F1,MLT1F1	COQ7
Ensembl Genes	19762	MTRNR2L10	333	8.639117e-3	1.000000e+0	4.812222e-1	1.453513e+1	1.375977e-1	2	4.380696e-5	6.367399e-4	1	1.609251e-1	1.000000e+0	1.000000e+0	6.214070e+0	1.609251e-1	1	1	3.350084e-4	1.000000e+0	MLT1F1,MLT1F1	MTRNR2L10
Ensembl Genes	251	IGSF21	334	8.689341e-3	1.000000e+0	4.825706e-1	5.063632e+0	7.899469e-1	4	2.514953e-4	1.273480e-3	1	1.609251e-1	1.000000e+0	1.000000e+0	6.214070e+0	1.609251e-1	1	1	3.350084e-4	1.000000e+0	MLT1F1,MLT1F1,MLT1F1,MLT1F1	IGSF21
Ensembl Genes	10996	XPO1	335	8.701190e-3	1.000000e+0	4.817862e-1	7.243622e+0	4.141574e-1	3	1.318553e-4	9.551098e-4	1	1.609251e-1	1.000000e+0	1.000000e+0	6.214070e+0	1.609251e-1	1	1	3.350084e-4	1.000000e+0	MLT1F1,MLT1F1,MLT1F1	XPO1
Ensembl Genes	1530	DUSP27	336	8.829157e-3	1.000000e+0	4.874168e-1	1.437039e+1	1.391751e-1	2	4.430917e-5	6.367399e-4	1	1.609251e-1	1.000000e+0	1.000000e+0	6.214070e+0	1.609251e-1	1	1	3.350084e-4	1.000000e+0	MLT1F1,MLT1F1	DUSP27
Ensembl Genes	3211	FJX1	337	8.881988e-3	1.000000e+0	4.888783e-1	1.432553e+1	1.396109e-1	2	4.444791e-5	6.367399e-4	1	1.609251e-1	1.000000e+0	1.000000e+0	6.214070e+0	1.609251e-1	1	1	3.350084e-4	1.000000e+0	MLT1F1,MLT1F1	FJX1
Ensembl Genes	11257	MRPS9	338	8.885582e-3	1.000000e+0	4.876292e-1	7.187480e+0	4.173925e-1	3	1.328852e-4	9.551098e-4	1	1.609251e-1	1.000000e+0	1.000000e+0	6.214070e+0	1.609251e-1	1	1	3.350084e-4	1.000000e+0	MLT1F1,MLT1F1,MLT1F1	MRPS9
Ensembl Genes	7059	RSL1D1	339	8.907056e-3	1.000000e+0	4.873657e-1	1.430438e+1	1.398173e-1	2	4.451362e-5	6.367399e-4	1	1.609251e-1	1.000000e+0	1.000000e+0	6.214070e+0	1.609251e-1	1	1	3.350084e-4	1.000000e+0	MLT1F1,MLT1F1	RSL1D1
Ensembl Genes	12143	VSX1	340	8.929484e-3	1.000000e+0	4.871559e-1	1.428554e+1	1.400017e-1	2	4.457233e-5	6.367399e-4	1	1.609251e-1	1.000000e+0	1.000000e+0	6.214070e+0	1.609251e-1	1	1	3.350084e-4	1.000000e+0	MLT1F1,MLT1F1	VSX1
Ensembl Genes	14693	LIN54	341	9.036767e-3	1.000000e+0	4.915630e-1	1.419638e+1	1.408810e-1	2	4.485227e-5	6.367399e-4	1	1.609251e-1	1.000000e+0	1.000000e+0	6.214070e+0	1.609251e-1	1	1	3.350084e-4	1.000000e+0	MLT1F1,MLT1F1	LIN54
Ensembl Genes	17901	INSIG1	342	9.047543e-3	1.000000e+0	4.907102e-1	7.139431e+0	4.202016e-1	3	1.337795e-4	9.551098e-4	1	1.609251e-1	1.000000e+0	1.000000e+0	6.214070e+0	1.609251e-1	1	1	3.350084e-4	1.000000e+0	MLT1F1,MLT1F1,MLT1F1	INSIG1
Ensembl Genes	18546	CYP11B2	343	9.083018e-3	1.000000e+0	4.911980e-1	1.415843e+1	1.412586e-1	2	4.497249e-5	6.367399e-4	1	1.609251e-1	1.000000e+0	1.000000e+0	6.214070e+0	1.609251e-1	1	1	3.350084e-4	1.000000e+0	MLT1F1,MLT1F1	CYP11B2
Ensembl Genes	15234	DDX4	344	9.096079e-3	1.000000e+0	4.904743e-1	1.414777e+1	1.413651e-1	2	4.500639e-5	6.367399e-4	1	1.609251e-1	1.000000e+0	1.000000e+0	6.214070e+0	1.609251e-1	1	1	3.350084e-4	1.000000e+0	MLT1F1,MLT1F1	DDX4
Ensembl Genes	6566	PIAS1	345	9.115646e-3	1.000000e+0	4.901047e-1	7.119567e+0	4.213739e-1	3	1.341528e-4	9.551098e-4	1	1.609251e-1	1.000000e+0	1.000000e+0	6.214070e+0	1.609251e-1	1	1	3.350084e-4	1.000000e+0	MLT1F1,MLT1F1,MLT1F1	PIAS1
Ensembl Genes	16664	GABRR2	346	9.181926e-3	1.000000e+0	4.922415e-1	1.407824e+1	1.420632e-1	2	4.522866e-5	6.367399e-4	1	1.609251e-1	1.000000e+0	1.000000e+0	6.214070e+0	1.609251e-1	1	1	3.350084e-4	1.000000e+0	MLT1F1,MLT1F1	GABRR2
Ensembl Genes	6231	GOLGA8S	347	9.197791e-3	1.000000e+0	4.916710e-1	7.095868e+0	4.227812e-1	3	1.346008e-4	9.551098e-4	1	1.609251e-1	1.000000e+0	1.000000e+0	6.214070e+0	1.609251e-1	1	1	3.350084e-4	1.000000e+0	MLT1F1,MLT1F1,MLT1F1	GOLGA8S
Ensembl Genes	14094	SCHIP1	348	9.274777e-3	1.000000e+0	4.943616e-1	3.981895e+0	1.255684e+0	5	3.997719e-4	1.591850e-3	1	1.609251e-1	1.000000e+0	1.000000e+0	6.214070e+0	1.609251e-1	1	1	3.350084e-4	1.000000e+0	MLT1F1,MLT1F1,MLT1F1,MLT1F1,MLT1F1	SCHIP1
Ensembl Genes	13324	SGOL1	349	9.316311e-3	1.000000e+0	4.951526e-1	3.977437e+0	1.257091e+0	5	4.002199e-4	1.591850e-3	1	1.609251e-1	1.000000e+0	1.000000e+0	6.214070e+0	1.609251e-1	1	1	3.350084e-4	1.000000e+0	MLT1F1,MLT1F1,MLT1F1,MLT1F1,MLT1F1	SGOL1
Ensembl Genes	15867	SIMC1	350	9.328620e-3	1.000000e+0	4.943902e-1	7.058700e+0	4.250074e-1	3	1.353096e-4	9.551098e-4	1	1.609251e-1	1.000000e+0	1.000000e+0	6.214070e+0	1.609251e-1	1	1	3.350084e-4	1.000000e+0	MLT1F1,MLT1F1,MLT1F1	SIMC1
Ensembl Genes	11087	BOLA3	351	9.335482e-3	1.000000e+0	4.933443e-1	1.395627e+1	1.433048e-1	2	4.562393e-5	6.367399e-4	1	1.609251e-1	1.000000e+0	1.000000e+0	6.214070e+0	1.609251e-1	1	1	3.350084e-4	1.000000e+0	MLT1F1,MLT1F1	BOLA3
Ensembl Genes	11297	ZC3H8	352	9.426030e-3	1.000000e+0	4.967143e-1	1.388575e+1	1.440326e-1	2	4.585564e-5	6.367399e-4	1	1.609251e-1	1.000000e+0	1.000000e+0	6.214070e+0	1.609251e-1	1	1	3.350084e-4	1.000000e+0	MLT1F1,MLT1F1	ZC3H8
Ensembl Genes	3701	CTTN	353	9.530367e-3	1.000000e+0	5.007897e-1	4.927032e+0	8.118478e-1	4	2.584679e-4	1.273480e-3	1	1.609251e-1	1.000000e+0	1.000000e+0	6.214070e+0	1.609251e-1	1	1	3.350084e-4	1.000000e+0	MLT1F1,MLT1F1,MLT1F1,MLT1F1	CTTN
Ensembl Genes	3048	SYT9	354	9.549078e-3	1.000000e+0	5.003555e-1	6.997610e+0	4.287178e-1	3	1.364909e-4	9.551098e-4	1	1.609251e-1	1.000000e+0	1.000000e+0	6.214070e+0	1.609251e-1	1	1	3.350084e-4	1.000000e+0	MLT1F1,MLT1F1,MLT1F1	SYT9
Ensembl Genes	19910	ARMCX4	355	9.617278e-3	1.000000e+0	5.025095e-1	1.374008e+1	1.455595e-1	2	4.634178e-5	6.367399e-4	1	1.609251e-1	1.000000e+0	1.000000e+0	6.214070e+0	1.609251e-1	1	1	3.350084e-4	1.000000e+0	MLT1F1,MLT1F1	ARMCX4
Ensembl Genes	7040	ATF7IP2	356	9.641012e-3	1.000000e+0	5.023346e-1	6.972687e+0	4.302502e-1	3	1.369787e-4	9.551098e-4	1	1.609251e-1	1.000000e+0	1.000000e+0	6.214070e+0	1.609251e-1	1	1	3.350084e-4	1.000000e+0	MLT1F1,MLT1F1,MLT1F1	ATF7IP2
Ensembl Genes	11012	SLC1A4	357	9.674991e-3	1.000000e+0	5.026930e-1	6.963555e+0	4.308145e-1	3	1.371584e-4	9.551098e-4	1	1.609251e-1	1.000000e+0	1.000000e+0	6.214070e+0	1.609251e-1	1	1	3.350084e-4	1.000000e+0	MLT1F1,MLT1F1,MLT1F1	SLC1A4
Ensembl Genes	11737	TNP1	358	9.790653e-3	1.000000e+0	5.072816e-1	3.928146e+0	1.272865e+0	5	4.052420e-4	1.591850e-3	1	1.609251e-1	1.000000e+0	1.000000e+0	6.214070e+0	1.609251e-1	1	1	3.350084e-4	1.000000e+0	MLT1F1,MLT1F1,MLT1F1,MLT1F1,MLT1F1	TNP1
Ensembl Genes	20302	HSFY1	359	9.810409e-3	1.000000e+0	5.068893e-1	4.884839e+0	8.188601e-1	4	2.607004e-4	1.273480e-3	1	1.609251e-1	1.000000e+0	1.000000e+0	6.214070e+0	1.609251e-1	1	1	3.350084e-4	1.000000e+0	MLT1F1,MLT1F1,MLT1F1,MLT1F1	HSFY1
Ensembl Genes	15860	DRD1	360	9.895032e-3	1.000000e+0	5.098415e-1	4.872383e+0	8.209535e-1	4	2.613669e-4	1.273480e-3	1	1.609251e-1	1.000000e+0	1.000000e+0	6.214070e+0	1.609251e-1	1	1	3.350084e-4	1.000000e+0	MLT1F1,MLT1F1,MLT1F1,MLT1F1	DRD1
Ensembl Genes	6454	MAPK6	361	9.946951e-3	1.000000e+0	5.110969e-1	1.349892e+1	1.481600e-1	2	4.716971e-5	6.367399e-4	1	1.609251e-1	1.000000e+0	1.000000e+0	6.214070e+0	1.609251e-1	1	1	3.350084e-4	1.000000e+0	MLT1F1,MLT1F1	MAPK6
Ensembl Genes	17431	FZD1	362	1.012294e-2	1.000000e+0	5.187028e-1	3.895278e+0	1.283606e+0	5	4.086614e-4	1.591850e-3	1	1.609251e-1	1.000000e+0	1.000000e+0	6.214070e+0	1.609251e-1	1	1	3.350084e-4	1.000000e+0	MLT1F1,MLT1F1,MLT1F1,MLT1F1,MLT1F1	FZD1
Ensembl Genes	15340	PDE8B	363	1.013213e-2	1.000000e+0	5.177435e-1	6.844697e+0	4.382955e-1	3	1.395401e-4	9.551098e-4	1	1.609251e-1	1.000000e+0	1.000000e+0	6.214070e+0	1.609251e-1	1	1	3.350084e-4	1.000000e+0	MLT1F1,MLT1F1,MLT1F1	PDE8B
Ensembl Genes	14252	HES1	364	1.016314e-2	1.000000e+0	5.179013e-1	4.833777e+0	8.275102e-1	4	2.634544e-4	1.273480e-3	1	1.609251e-1	1.000000e+0	1.000000e+0	6.214070e+0	1.609251e-1	1	1	3.350084e-4	1.000000e+0	MLT1F1,MLT1F1,MLT1F1,MLT1F1	HES1
Ensembl Genes	12414	FAM210B	365	1.032774e-2	1.000000e+0	5.248473e-1	1.323484e+1	1.511162e-1	2	4.811087e-5	6.367399e-4	1	1.609251e-1	1.000000e+0	1.000000e+0	6.214070e+0	1.609251e-1	1	1	3.350084e-4	1.000000e+0	MLT1F1,MLT1F1	FAM210B
Ensembl Genes	11514	GAD1	366	1.048196e-2	1.000000e+0	5.312292e-1	1.313201e+1	1.522996e-1	2	4.848762e-5	6.367399e-4	1	1.609251e-1	1.000000e+0	1.000000e+0	6.214070e+0	1.609251e-1	1	1	3.350084e-4	1.000000e+0	MLT1F1,MLT1F1	GAD1
Ensembl Genes	2821	STK32C	367	1.056248e-2	1.000000e+0	5.338513e-1	1.307922e+1	1.529143e-1	2	4.868333e-5	6.367399e-4	1	1.609251e-1	1.000000e+0	1.000000e+0	6.214070e+0	1.609251e-1	1	1	3.350084e-4	1.000000e+0	MLT1F1,MLT1F1	STK32C
Ensembl Genes	14260	XXYLT1	368	1.065817e-2	1.000000e+0	5.372239e-1	4.765715e+0	8.393284e-1	4	2.672170e-4	1.273480e-3	1	1.609251e-1	1.000000e+0	1.000000e+0	6.214070e+0	1.609251e-1	1	1	3.350084e-4	1.000000e+0	MLT1F1,MLT1F1,MLT1F1,MLT1F1	XXYLT1
Ensembl Genes	6006	BATF	369	1.068131e-2	1.000000e+0	5.369312e-1	1.300240e+1	1.538178e-1	2	4.897095e-5	6.367399e-4	1	1.609251e-1	1.000000e+0	1.000000e+0	6.214070e+0	1.609251e-1	1	1	3.350084e-4	1.000000e+0	MLT1F1,MLT1F1	BATF
Ensembl Genes	13676	SYNPR	370	1.078414e-2	1.000000e+0	5.406352e-1	4.749019e+0	8.422791e-1	4	2.681564e-4	1.273480e-3	1	1.609251e-1	1.000000e+0	1.000000e+0	6.214070e+0	1.609251e-1	1	1	3.350084e-4	1.000000e+0	MLT1F1,MLT1F1,MLT1F1,MLT1F1	SYNPR
Ensembl Genes	7549	MARVELD3	371	1.089182e-2	1.000000e+0	5.445616e-1	1.286941e+1	1.554073e-1	2	4.947701e-5	6.367399e-4	1	1.609251e-1	1.000000e+0	1.000000e+0	6.214070e+0	1.609251e-1	1	1	3.350084e-4	1.000000e+0	MLT1F1,MLT1F1	MARVELD3
Ensembl Genes	16036	CD83	372	1.091443e-2	1.000000e+0	5.442252e-1	3.821897e+0	1.308251e+0	5	4.165077e-4	1.591850e-3	1	1.609251e-1	1.000000e+0	1.000000e+0	6.214070e+0	1.609251e-1	1	1	3.350084e-4	1.000000e+0	MLT1F1,MLT1F1,MLT1F1,MLT1F1,MLT1F1	CD83
Ensembl Genes	2616	ERLIN1	373	1.091680e-2	1.000000e+0	5.428840e-1	1.285388e+1	1.555950e-1	2	4.953677e-5	6.367399e-4	1	1.609251e-1	1.000000e+0	1.000000e+0	6.214070e+0	1.609251e-1	1	1	3.350084e-4	1.000000e+0	MLT1F1,MLT1F1	ERLIN1
Ensembl Genes	18012	MICU3	374	1.122638e-2	1.000000e+0	5.567864e-1	1.266578e+1	1.579057e-1	2	5.027244e-5	6.367399e-4	1	1.609251e-1	1.000000e+0	1.000000e+0	6.214070e+0	1.609251e-1	1	1	3.350084e-4	1.000000e+0	MLT1F1,MLT1F1	MICU3
Ensembl Genes	11849	COPS7B	375	1.124755e-2	1.000000e+0	5.563488e-1	1.265321e+1	1.580627e-1	2	5.032241e-5	6.367399e-4	1	1.609251e-1	1.000000e+0	1.000000e+0	6.214070e+0	1.609251e-1	1	1	3.350084e-4	1.000000e+0	MLT1F1,MLT1F1	COPS7B
Ensembl Genes	12069	PLCB4	376	1.127230e-2	1.000000e+0	5.560901e-1	3.790767e+0	1.318994e+0	5	4.199281e-4	1.591850e-3	1	1.609251e-1	1.000000e+0	1.000000e+0	6.214070e+0	1.609251e-1	1	1	3.350084e-4	1.000000e+0	MLT1F1,MLT1F1,MLT1F1,MLT1F1,MLT1F1	PLCB4
Ensembl Genes	8690	KPNA2	377	1.130187e-2	1.000000e+0	5.560700e-1	6.570520e+0	4.565849e-1	3	1.453629e-4	9.551098e-4	1	1.609251e-1	1.000000e+0	1.000000e+0	6.214070e+0	1.609251e-1	1	1	3.350084e-4	1.000000e+0	MLT1F1,MLT1F1,MLT1F1	KPNA2
Ensembl Genes	12960	SMTN	378	1.136662e-2	1.000000e+0	5.577763e-1	1.258312e+1	1.589431e-1	2	5.060270e-5	6.367399e-4	1	1.609251e-1	1.000000e+0	1.000000e+0	6.214070e+0	1.609251e-1	1	1	3.350084e-4	1.000000e+0	MLT1F1,MLT1F1	SMTN
Ensembl Genes	12858	IGLL5	379	1.143197e-2	1.000000e+0	5.595029e-1	6.542365e+0	4.585498e-1	3	1.459885e-4	9.551098e-4	1	1.609251e-1	1.000000e+0	1.000000e+0	6.214070e+0	1.609251e-1	1	1	3.350084e-4	1.000000e+0	MLT1F1,MLT1F1,MLT1F1	IGLL5
Ensembl Genes	12090	PCSK2	380	1.144225e-2	1.000000e+0	5.585324e-1	4.665575e+0	8.573434e-1	4	2.729524e-4	1.273480e-3	1	1.609251e-1	1.000000e+0	1.000000e+0	6.214070e+0	1.609251e-1	1	1	3.350084e-4	1.000000e+0	MLT1F1,MLT1F1,MLT1F1,MLT1F1	PCSK2
Ensembl Genes	19760	PAGE2	381	1.146427e-2	1.000000e+0	5.581384e-1	1.252645e+1	1.596621e-1	2	5.083162e-5	6.367399e-4	1	1.609251e-1	1.000000e+0	1.000000e+0	6.214070e+0	1.609251e-1	1	1	3.350084e-4	1.000000e+0	MLT1F1,MLT1F1	PAGE2
Ensembl Genes	11220	ENSG00000273045	382	1.147094e-2	1.000000e+0	5.570012e-1	6.534012e+0	4.591360e-1	3	1.461751e-4	9.551098e-4	1	1.609251e-1	1.000000e+0	1.000000e+0	6.214070e+0	1.609251e-1	1	1	3.350084e-4	1.000000e+0	MLT1F1,MLT1F1,MLT1F1	ENSG00000273045
Ensembl Genes	19519	GRPR	383	1.164939e-2	1.000000e+0	5.641894e-1	4.640537e+0	8.619692e-1	4	2.744251e-4	1.273480e-3	1	1.609251e-1	1.000000e+0	1.000000e+0	6.214070e+0	1.609251e-1	1	1	3.350084e-4	1.000000e+0	MLT1F1,MLT1F1,MLT1F1,MLT1F1	GRPR
Ensembl Genes	9133	PIGN	384	1.171330e-2	1.000000e+0	5.658073e-1	6.482909e+0	4.627552e-1	3	1.473274e-4	9.551098e-4	1	1.609251e-1	1.000000e+0	1.000000e+0	6.214070e+0	1.609251e-1	1	1	3.350084e-4	1.000000e+0	MLT1F1,MLT1F1,MLT1F1	PIGN
Ensembl Genes	18308	ZBTB10	385	1.178531e-2	1.000000e+0	5.678071e-1	4.624406e+0	8.649759e-1	4	2.753823e-4	1.273480e-3	1	1.609251e-1	1.000000e+0	1.000000e+0	6.214070e+0	1.609251e-1	1	1	3.350084e-4	1.000000e+0	MLT1F1,MLT1F1,MLT1F1,MLT1F1	ZBTB10
Ensembl Genes	11006	UGP2	386	1.191531e-2	1.000000e+0	5.725831e-1	6.441378e+0	4.657389e-1	3	1.482773e-4	9.551098e-4	1	1.609251e-1	1.000000e+0	1.000000e+0	6.214070e+0	1.609251e-1	1	1	3.350084e-4	1.000000e+0	MLT1F1,MLT1F1,MLT1F1	UGP2
Ensembl Genes	10993	C2orf74	387	1.204221e-2	1.000000e+0	5.771859e-1	1.220531e+1	1.638631e-1	2	5.216910e-5	6.367399e-4	1	1.609251e-1	1.000000e+0	1.000000e+0	6.214070e+0	1.609251e-1	1	1	3.350084e-4	1.000000e+0	MLT1F1,MLT1F1	C2orf74
Ensembl Genes	16060	NRSN1	388	1.219209e-2	1.000000e+0	5.828636e-1	3.715866e+0	1.345581e+0	5	4.283927e-4	1.591850e-3	1	1.609251e-1	1.000000e+0	1.000000e+0	6.214070e+0	1.609251e-1	1	1	3.350084e-4	1.000000e+0	MLT1F1,MLT1F1,MLT1F1,MLT1F1,MLT1F1	NRSN1
Ensembl Genes	12280	FAM83D	389	1.225000e-2	1.000000e+0	5.841266e-1	1.209543e+1	1.653517e-1	2	5.264300e-5	6.367399e-4	1	1.609251e-1	1.000000e+0	1.000000e+0	6.214070e+0	1.609251e-1	1	1	3.350084e-4	1.000000e+0	MLT1F1,MLT1F1	FAM83D
Ensembl Genes	18767	ARID3C	390	1.231804e-2	1.000000e+0	5.858649e-1	8.068086e+1	1.239451e-2	1	3.946041e-6	3.183699e-4	1	1.609251e-1	1.000000e+0	1.000000e+0	6.214070e+0	1.609251e-1	1	1	3.350084e-4	1.000000e+0	MLT1F1	ARID3C
Ensembl Genes	4905	BTG1	391	1.239019e-2	1.000000e+0	5.877893e-1	3.700611e+0	1.351128e+0	5	4.301586e-4	1.591850e-3	1	1.609251e-1	1.000000e+0	1.000000e+0	6.214070e+0	1.609251e-1	1	1	3.350084e-4	1.000000e+0	MLT1F1,MLT1F1,MLT1F1,MLT1F1,MLT1F1	BTG1
Ensembl Genes	14212	DGKG	392	1.246904e-2	1.000000e+0	5.900210e-1	6.332173e+0	4.737710e-1	3	1.508344e-4	9.551098e-4	1	1.609251e-1	1.000000e+0	1.000000e+0	6.214070e+0	1.609251e-1	1	1	3.350084e-4	1.000000e+0	MLT1F1,MLT1F1,MLT1F1	DGKG
Ensembl Genes	15443	APC	393	1.249320e-2	1.000000e+0	5.896600e-1	6.327555e+0	4.741168e-1	3	1.509445e-4	9.551098e-4	1	1.609251e-1	1.000000e+0	1.000000e+0	6.214070e+0	1.609251e-1	1	1	3.350084e-4	1.000000e+0	MLT1F1,MLT1F1,MLT1F1	APC
Ensembl Genes	18547	LY6E	394	1.255684e-2	1.000000e+0	5.911595e-1	1.193819e+1	1.675296e-1	2	5.333638e-5	6.367399e-4	1	1.609251e-1	1.000000e+0	1.000000e+0	6.214070e+0	1.609251e-1	1	1	3.350084e-4	1.000000e+0	MLT1F1,MLT1F1	LY6E
Ensembl Genes	9042	INO80C	395	1.255715e-2	1.000000e+0	5.896774e-1	1.193804e+1	1.675318e-1	2	5.333708e-5	6.367399e-4	1	1.609251e-1	1.000000e+0	1.000000e+0	6.214070e+0	1.609251e-1	1	1	3.350084e-4	1.000000e+0	MLT1F1,MLT1F1	INO80C
Ensembl Genes	1456	VANGL2	396	1.280250e-2	1.000000e+0	5.996807e-1	1.181640e+1	1.692563e-1	2	5.388612e-5	6.367399e-4	1	1.609251e-1	1.000000e+0	1.000000e+0	6.214070e+0	1.609251e-1	1	1	3.350084e-4	1.000000e+0	MLT1F1,MLT1F1	VANGL2
Ensembl Genes	15942	OR2Y1	397	1.280532e-2	1.000000e+0	5.983020e-1	1.181502e+1	1.692761e-1	2	5.389241e-5	6.367399e-4	1	1.609251e-1	1.000000e+0	1.000000e+0	6.214070e+0	1.609251e-1	1	1	3.350084e-4	1.000000e+0	MLT1F1,MLT1F1	OR2Y1
Ensembl Genes	19525	RBBP7	398	1.281457e-2	1.000000e+0	5.972298e-1	1.181050e+1	1.693408e-1	2	5.391303e-5	6.367399e-4	1	1.609251e-1	1.000000e+0	1.000000e+0	6.214070e+0	1.609251e-1	1	1	3.350084e-4	1.000000e+0	MLT1F1,MLT1F1	RBBP7
Ensembl Genes	17412	DMTF1	399	1.291264e-2	1.000000e+0	6.002921e-1	1.176292e+1	1.700258e-1	2	5.413111e-5	6.367399e-4	1	1.609251e-1	1.000000e+0	1.000000e+0	6.214070e+0	1.609251e-1	1	1	3.350084e-4	1.000000e+0	MLT1F1,MLT1F1	DMTF1
Ensembl Genes	1677	CFH	400	1.302005e-2	1.000000e+0	6.037723e-1	1.171143e+1	1.707734e-1	2	5.436911e-5	6.367399e-4	1	1.609251e-1	1.000000e+0	1.000000e+0	6.214070e+0	1.609251e-1	1	1	3.350084e-4	1.000000e+0	MLT1F1,MLT1F1	CFH
Ensembl Genes	1999	PLD5	401	1.303786e-2	1.000000e+0	6.030904e-1	3.652689e+0	1.368854e+0	5	4.358021e-4	1.591850e-3	1	1.609251e-1	1.000000e+0	1.000000e+0	6.214070e+0	1.609251e-1	1	1	3.350084e-4	1.000000e+0	MLT1F1,MLT1F1,MLT1F1,MLT1F1,MLT1F1	PLD5
Ensembl Genes	12144	ENTPD6	402	1.304202e-2	1.000000e+0	6.017822e-1	1.170097e+1	1.709260e-1	2	5.441769e-5	6.367399e-4	1	1.609251e-1	1.000000e+0	1.000000e+0	6.214070e+0	1.609251e-1	1	1	3.350084e-4	1.000000e+0	MLT1F1,MLT1F1	ENTPD6
Ensembl Genes	12362	CD40	403	1.304755e-2	1.000000e+0	6.005434e-1	1.169834e+1	1.709644e-1	2	5.442992e-5	6.367399e-4	1	1.609251e-1	1.000000e+0	1.000000e+0	6.214070e+0	1.609251e-1	1	1	3.350084e-4	1.000000e+0	MLT1F1,MLT1F1	CD40
Ensembl Genes	4586	KRT80	404	1.326978e-2	1.000000e+0	6.092603e-1	1.159412e+1	1.725012e-1	2	5.491920e-5	6.367399e-4	1	1.609251e-1	1.000000e+0	1.000000e+0	6.214070e+0	1.609251e-1	1	1	3.350084e-4	1.000000e+0	MLT1F1,MLT1F1	KRT80
Ensembl Genes	19296	MED27	405	1.329014e-2	1.000000e+0	6.086884e-1	6.181583e+0	4.853125e-1	3	1.545089e-4	9.551098e-4	1	1.609251e-1	1.000000e+0	1.000000e+0	6.214070e+0	1.609251e-1	1	1	3.350084e-4	1.000000e+0	MLT1F1,MLT1F1,MLT1F1	MED27
Ensembl Genes	11642	FTCDNL1	406	1.337419e-2	1.000000e+0	6.110292e-1	6.166867e+0	4.864707e-1	3	1.548776e-4	9.551098e-4	1	1.609251e-1	1.000000e+0	1.000000e+0	6.214070e+0	1.609251e-1	1	1	3.350084e-4	1.000000e+0	MLT1F1,MLT1F1,MLT1F1	FTCDNL1
Ensembl Genes	10082	B9D2	407	1.342441e-2	1.000000e+0	6.118167e-1	7.399022e+1	1.351530e-2	1	4.302865e-6	3.183699e-4	1	1.609251e-1	1.000000e+0	1.000000e+0	6.214070e+0	1.609251e-1	1	1	3.350084e-4	1.000000e+0	MLT1F1	B9D2
Ensembl Genes	11586	FSIP2	408	1.358975e-2	1.000000e+0	6.178340e-1	3.136710e+0	1.912832e+0	6	6.089882e-4	1.910220e-3	1	1.609251e-1	1.000000e+0	1.000000e+0	6.214070e+0	1.609251e-1	1	1	3.350084e-4	1.000000e+0	MLT1F1,MLT1F1,MLT1F1,MLT1F1,MLT1F1,MLT1F1	FSIP2
Ensembl Genes	9705	NWD1	409	1.360717e-2	1.000000e+0	6.171134e-1	1.144080e+1	1.748130e-1	2	5.565521e-5	6.367399e-4	1	1.609251e-1	1.000000e+0	1.000000e+0	6.214070e+0	1.609251e-1	1	1	3.350084e-4	1.000000e+0	MLT1F1,MLT1F1	NWD1
Ensembl Genes	12427	RBM38	410	1.361297e-2	1.000000e+0	6.158707e-1	1.143821e+1	1.748525e-1	2	5.566780e-5	6.367399e-4	1	1.609251e-1	1.000000e+0	1.000000e+0	6.214070e+0	1.609251e-1	1	1	3.350084e-4	1.000000e+0	MLT1F1,MLT1F1	RBM38
Ensembl Genes	6807	PGPEP1L	411	1.368972e-2	1.000000e+0	6.178360e-1	6.112700e+0	4.907815e-1	3	1.562501e-4	9.551098e-4	1	1.609251e-1	1.000000e+0	1.000000e+0	6.214070e+0	1.609251e-1	1	1	3.350084e-4	1.000000e+0	MLT1F1,MLT1F1,MLT1F1	PGPEP1L
Ensembl Genes	11265	C2orf40	412	1.371854e-2	1.000000e+0	6.176340e-1	6.107837e+0	4.911723e-1	3	1.563745e-4	9.551098e-4	1	1.609251e-1	1.000000e+0	1.000000e+0	6.214070e+0	1.609251e-1	1	1	3.350084e-4	1.000000e+0	MLT1F1,MLT1F1,MLT1F1	C2orf40
Ensembl Genes	10696	ADI1	413	1.374311e-2	1.000000e+0	6.172420e-1	1.138062e+1	1.757373e-1	2	5.594948e-5	6.367399e-4	1	1.609251e-1	1.000000e+0	1.000000e+0	6.214070e+0	1.609251e-1	1	1	3.350084e-4	1.000000e+0	MLT1F1,MLT1F1	ADI1
Ensembl Genes	6540	PARP16	414	1.381778e-2	1.000000e+0	6.190966e-1	1.134794e+1	1.762434e-1	2	5.611059e-5	6.367399e-4	1	1.609251e-1	1.000000e+0	1.000000e+0	6.214070e+0	1.609251e-1	1	1	3.350084e-4	1.000000e+0	MLT1F1,MLT1F1	PARP16
Ensembl Genes	5899	MTHFD1	415	1.391295e-2	1.000000e+0	6.218586e-1	1.130668e+1	1.768866e-1	2	5.631539e-5	6.367399e-4	1	1.609251e-1	1.000000e+0	1.000000e+0	6.214070e+0	1.609251e-1	1	1	3.350084e-4	1.000000e+0	MLT1F1,MLT1F1	MTHFD1
Ensembl Genes	11903	RBM44	416	1.392385e-2	1.000000e+0	6.208497e-1	1.130198e+1	1.769602e-1	2	5.633881e-5	6.367399e-4	1	1.609251e-1	1.000000e+0	1.000000e+0	6.214070e+0	1.609251e-1	1	1	3.350084e-4	1.000000e+0	MLT1F1,MLT1F1	RBM44
Ensembl Genes	6488	RNF111	417	1.395951e-2	1.000000e+0	6.209471e-1	1.128664e+1	1.772006e-1	2	5.641534e-5	6.367399e-4	1	1.609251e-1	1.000000e+0	1.000000e+0	6.214070e+0	1.609251e-1	1	1	3.350084e-4	1.000000e+0	MLT1F1,MLT1F1	RNF111
Ensembl Genes	4471	PPHLN1	418	1.402571e-2	1.000000e+0	6.223993e-1	1.125833e+1	1.776463e-1	2	5.655724e-5	6.367399e-4	1	1.609251e-1	1.000000e+0	1.000000e+0	6.214070e+0	1.609251e-1	1	1	3.350084e-4	1.000000e+0	MLT1F1,MLT1F1	PPHLN1
Ensembl Genes	1678	CFHR3	419	1.403371e-2	1.000000e+0	6.212680e-1	1.125492e+1	1.777001e-1	2	5.657436e-5	6.367399e-4	1	1.609251e-1	1.000000e+0	1.000000e+0	6.214070e+0	1.609251e-1	1	1	3.350084e-4	1.000000e+0	MLT1F1,MLT1F1	CFHR3
Ensembl Genes	2310	PARG	420	1.406017e-2	1.000000e+0	6.209574e-1	1.124367e+1	1.778779e-1	2	5.663098e-5	6.367399e-4	1	1.609251e-1	1.000000e+0	1.000000e+0	6.214070e+0	1.609251e-1	1	1	3.350084e-4	1.000000e+0	MLT1F1,MLT1F1	PARG
Ensembl Genes	3095	PARVA	421	1.410209e-2	1.000000e+0	6.213294e-1	6.044359e+0	4.963305e-1	3	1.580167e-4	9.551098e-4	1	1.609251e-1	1.000000e+0	1.000000e+0	6.214070e+0	1.609251e-1	1	1	3.350084e-4	1.000000e+0	MLT1F1,MLT1F1,MLT1F1	PARVA
Ensembl Genes	13335	OXSM	422	1.415183e-2	1.000000e+0	6.220434e-1	4.375834e+0	9.141116e-1	4	2.910256e-4	1.273480e-3	1	1.609251e-1	1.000000e+0	1.000000e+0	6.214070e+0	1.609251e-1	1	1	3.350084e-4	1.000000e+0	MLT1F1,MLT1F1,MLT1F1,MLT1F1	OXSM
Ensembl Genes	19505	GLRA2	423	1.419806e-2	1.000000e+0	6.226000e-1	4.371503e+0	9.150172e-1	4	2.913140e-4	1.273480e-3	1	1.609251e-1	1.000000e+0	1.000000e+0	6.214070e+0	1.609251e-1	1	1	3.350084e-4	1.000000e+0	MLT1F1,MLT1F1,MLT1F1,MLT1F1	GLRA2
Ensembl Genes	8465	LRRC37A	424	1.421135e-2	1.000000e+0	6.217130e-1	1.117999e+1	1.788911e-1	2	5.695355e-5	6.367399e-4	1	1.609251e-1	1.000000e+0	1.000000e+0	6.214070e+0	1.609251e-1	1	1	3.350084e-4	1.000000e+0	MLT1F1,MLT1F1	LRRC37A
Ensembl Genes	5081	MED13L	425	1.430357e-2	1.000000e+0	6.242751e-1	3.566710e+0	1.401852e+0	5	4.463076e-4	1.591850e-3	1	1.609251e-1	1.000000e+0	1.000000e+0	6.214070e+0	1.609251e-1	1	1	3.350084e-4	1.000000e+0	MLT1F1,MLT1F1,MLT1F1,MLT1F1,MLT1F1	MED13L
Ensembl Genes	12428	CTCFL	426	1.432796e-2	1.000000e+0	6.238717e-1	1.113156e+1	1.796694e-1	2	5.720134e-5	6.367399e-4	1	1.609251e-1	1.000000e+0	1.000000e+0	6.214070e+0	1.609251e-1	1	1	3.350084e-4	1.000000e+0	MLT1F1,MLT1F1	CTCFL
Ensembl Genes	3859	MAML2	427	1.439645e-2	1.000000e+0	6.253858e-1	5.997180e+0	5.002351e-1	3	1.592598e-4	9.551098e-4	1	1.609251e-1	1.000000e+0	1.000000e+0	6.214070e+0	1.609251e-1	1	1	3.350084e-4	1.000000e+0	MLT1F1,MLT1F1,MLT1F1	MAML2
Ensembl Genes	11312	IL36RN	428	1.439646e-2	1.000000e+0	6.239251e-1	6.896045e+1	1.450106e-2	1	4.616703e-6	3.183699e-4	1	1.609251e-1	1.000000e+0	1.000000e+0	6.214070e+0	1.609251e-1	1	1	3.350084e-4	1.000000e+0	MLT1F1	IL36RN
Ensembl Genes	17198	KBTBD2	429	1.441460e-2	1.000000e+0	6.232550e-1	5.994312e+0	5.004745e-1	3	1.593360e-4	9.551098e-4	1	1.609251e-1	1.000000e+0	1.000000e+0	6.214070e+0	1.609251e-1	1	1	3.350084e-4	1.000000e+0	MLT1F1,MLT1F1,MLT1F1	KBTBD2
Ensembl Genes	14242	OSTN	430	1.446071e-2	1.000000e+0	6.237947e-1	5.987050e+0	5.010815e-1	3	1.595293e-4	9.551098e-4	1	1.609251e-1	1.000000e+0	1.000000e+0	6.214070e+0	1.609251e-1	1	1	3.350084e-4	1.000000e+0	MLT1F1,MLT1F1,MLT1F1	OSTN
Ensembl Genes	4578	SCN8A	431	1.452087e-2	1.000000e+0	6.249365e-1	5.977621e+0	5.018719e-1	3	1.597809e-4	9.551098e-4	1	1.609251e-1	1.000000e+0	1.000000e+0	6.214070e+0	1.609251e-1	1	1	3.350084e-4	1.000000e+0	MLT1F1,MLT1F1,MLT1F1	SCN8A
Ensembl Genes	5241	ZMYM5	432	1.467228e-2	1.000000e+0	6.299910e-1	1.099193e+1	1.819516e-1	2	5.792792e-5	6.367399e-4	1	1.609251e-1	1.000000e+0	1.000000e+0	6.214070e+0	1.609251e-1	1	1	3.350084e-4	1.000000e+0	MLT1F1,MLT1F1	ZMYM5
Ensembl Genes	11011	SERTAD2	433	1.467870e-2	1.000000e+0	6.288111e-1	5.953129e+0	5.039367e-1	3	1.604383e-4	9.551098e-4	1	1.609251e-1	1.000000e+0	1.000000e+0	6.214070e+0	1.609251e-1	1	1	3.350084e-4	1.000000e+0	MLT1F1,MLT1F1,MLT1F1	SERTAD2
Ensembl Genes	10876	LTBP1	434	1.468647e-2	1.000000e+0	6.276943e-1	4.326784e+0	9.244742e-1	4	2.943248e-4	1.273480e-3	1	1.609251e-1	1.000000e+0	1.000000e+0	6.214070e+0	1.609251e-1	1	1	3.350084e-4	1.000000e+0	MLT1F1,MLT1F1,MLT1F1,MLT1F1	LTBP1
Ensembl Genes	4585	C12orf44	435	1.490899e-2	1.000000e+0	6.357399e-1	1.089876e+1	1.835071e-1	2	5.842314e-5	6.367399e-4	1	1.609251e-1	1.000000e+0	1.000000e+0	6.214070e+0	1.609251e-1	1	1	3.350084e-4	1.000000e+0	MLT1F1,MLT1F1	C12orf44
Ensembl Genes	16663	GABRR1	436	1.492257e-2	1.000000e+0	6.348595e-1	1.089348e+1	1.835960e-1	2	5.845145e-5	6.367399e-4	1	1.609251e-1	1.000000e+0	1.000000e+0	6.214070e+0	1.609251e-1	1	1	3.350084e-4	1.000000e+0	MLT1F1,MLT1F1	GABRR1
Ensembl Genes	15142	NPR3	437	1.510853e-2	1.000000e+0	6.413001e-1	4.289601e+0	9.324876e-1	4	2.968760e-4	1.273480e-3	1	1.609251e-1	1.000000e+0	1.000000e+0	6.214070e+0	1.609251e-1	1	1	3.350084e-4	1.000000e+0	MLT1F1,MLT1F1,MLT1F1,MLT1F1	NPR3
Ensembl Genes	16850	IL22RA2	438	1.513031e-2	1.000000e+0	6.407583e-1	1.081363e+1	1.849517e-1	2	5.888306e-5	6.367399e-4	1	1.609251e-1	1.000000e+0	1.000000e+0	6.214070e+0	1.609251e-1	1	1	3.350084e-4	1.000000e+0	MLT1F1,MLT1F1	IL22RA2
Ensembl Genes	9132	RNF152	439	1.522414e-2	1.000000e+0	6.432633e-1	4.279641e+0	9.346578e-1	4	2.975670e-4	1.273480e-3	1	1.609251e-1	1.000000e+0	1.000000e+0	6.214070e+0	1.609251e-1	1	1	3.350084e-4	1.000000e+0	MLT1F1,MLT1F1,MLT1F1,MLT1F1	RNF152
Ensembl Genes	11850	NPPC	440	1.524590e-2	1.000000e+0	6.427186e-1	1.076991e+1	1.857025e-1	2	5.912211e-5	6.367399e-4	1	1.609251e-1	1.000000e+0	1.000000e+0	6.214070e+0	1.609251e-1	1	1	3.350084e-4	1.000000e+0	MLT1F1,MLT1F1	NPPC
Ensembl Genes	10338	SLC6A16	441	1.538259e-2	1.000000e+0	6.470106e-1	1.071884e+1	1.865873e-1	2	5.940380e-5	6.367399e-4	1	1.609251e-1	1.000000e+0	1.000000e+0	6.214070e+0	1.609251e-1	1	1	3.350084e-4	1.000000e+0	MLT1F1,MLT1F1	SLC6A16
Ensembl Genes	17141	NPY	442	1.556270e-2	1.000000e+0	6.531053e-1	4.251003e+0	9.409544e-1	4	2.995716e-4	1.273480e-3	1	1.609251e-1	1.000000e+0	1.000000e+0	6.214070e+0	1.609251e-1	1	1	3.350084e-4	1.000000e+0	MLT1F1,MLT1F1,MLT1F1,MLT1F1	NPY
Ensembl Genes	9367	SAFB2	443	1.565397e-2	1.000000e+0	6.554526e-1	1.061944e+1	1.883338e-1	2	5.995983e-5	6.367399e-4	1	1.609251e-1	1.000000e+0	1.000000e+0	6.214070e+0	1.609251e-1	1	1	3.350084e-4	1.000000e+0	MLT1F1,MLT1F1	SAFB2
Ensembl Genes	12279	PPP1R16B	444	1.570606e-2	1.000000e+0	6.561525e-1	1.060066e+1	1.886675e-1	2	6.006607e-5	6.367399e-4	1	1.609251e-1	1.000000e+0	1.000000e+0	6.214070e+0	1.609251e-1	1	1	3.350084e-4	1.000000e+0	MLT1F1,MLT1F1	PPP1R16B
Ensembl Genes	3084	MRVI1	445	1.577900e-2	1.000000e+0	6.577184e-1	1.057451e+1	1.891341e-1	2	6.021460e-5	6.367399e-4	1	1.609251e-1	1.000000e+0	1.000000e+0	6.214070e+0	1.609251e-1	1	1	3.350084e-4	1.000000e+0	MLT1F1,MLT1F1	MRVI1
Ensembl Genes	14795	RPL34	446	1.580960e-2	1.000000e+0	6.575163e-1	5.787302e+0	5.183763e-1	3	1.650354e-4	9.551098e-4	1	1.609251e-1	1.000000e+0	1.000000e+0	6.214070e+0	1.609251e-1	1	1	3.350084e-4	1.000000e+0	MLT1F1,MLT1F1,MLT1F1	RPL34
Ensembl Genes	2603	PYROXD2	447	1.584452e-2	1.000000e+0	6.574944e-1	1.055118e+1	1.895523e-1	2	6.034776e-5	6.367399e-4	1	1.609251e-1	1.000000e+0	1.000000e+0	6.214070e+0	1.609251e-1	1	1	3.350084e-4	1.000000e+0	MLT1F1,MLT1F1	PYROXD2
Ensembl Genes	10960	GTF2A1L	448	1.591239e-2	1.000000e+0	6.588369e-1	1.052716e+1	1.899848e-1	2	6.048545e-5	6.367399e-4	1	1.609251e-1	1.000000e+0	1.000000e+0	6.214070e+0	1.609251e-1	1	1	3.350084e-4	1.000000e+0	MLT1F1,MLT1F1	GTF2A1L
Ensembl Genes	14153	PIK3CA	449	1.595829e-2	1.000000e+0	6.592657e-1	1.051100e+1	1.902768e-1	2	6.057842e-5	6.367399e-4	1	1.609251e-1	1.000000e+0	1.000000e+0	6.214070e+0	1.609251e-1	1	1	3.350084e-4	1.000000e+0	MLT1F1,MLT1F1	PIK3CA
Ensembl Genes	15339	ZBED3	450	1.615910e-2	1.000000e+0	6.660781e-1	1.044113e+1	1.915502e-1	2	6.098382e-5	6.367399e-4	1	1.609251e-1	1.000000e+0	1.000000e+0	6.214070e+0	1.609251e-1	1	1	3.350084e-4	1.000000e+0	MLT1F1,MLT1F1	ZBED3
Ensembl Genes	18408	YWHAZ	451	1.619415e-2	1.000000e+0	6.660428e-1	5.734465e+0	5.231525e-1	3	1.665560e-4	9.551098e-4	1	1.609251e-1	1.000000e+0	1.000000e+0	6.214070e+0	1.609251e-1	1	1	3.350084e-4	1.000000e+0	MLT1F1,MLT1F1,MLT1F1	YWHAZ
Ensembl Genes	14827	METTL14	452	1.624402e-2	1.000000e+0	6.666158e-1	5.727735e+0	5.237673e-1	3	1.667518e-4	9.551098e-4	1	1.609251e-1	1.000000e+0	1.000000e+0	6.214070e+0	1.609251e-1	1	1	3.350084e-4	1.000000e+0	MLT1F1,MLT1F1,MLT1F1	METTL14
Ensembl Genes	13922	EFCC1	453	1.627384e-2	1.000000e+0	6.663652e-1	1.040179e+1	1.922747e-1	2	6.121448e-5	6.367399e-4	1	1.609251e-1	1.000000e+0	1.000000e+0	6.214070e+0	1.609251e-1	1	1	3.350084e-4	1.000000e+0	MLT1F1,MLT1F1	EFCC1
Ensembl Genes	6845	ITFG3	454	1.633231e-2	1.000000e+0	6.672864e-1	6.072712e+1	1.646711e-2	1	5.242632e-6	3.183699e-4	1	1.609251e-1	1.000000e+0	1.000000e+0	6.214070e+0	1.609251e-1	1	1	3.350084e-4	1.000000e+0	MLT1F1	ITFG3
Ensembl Genes	17235	PSMA2	455	1.648668e-2	1.000000e+0	6.721130e-1	1.032989e+1	1.936128e-1	2	6.164050e-5	6.367399e-4	1	1.609251e-1	1.000000e+0	1.000000e+0	6.214070e+0	1.609251e-1	1	1	3.350084e-4	1.000000e+0	MLT1F1,MLT1F1	PSMA2
Ensembl Genes	1457	SLAMF6	456	1.658205e-2	1.000000e+0	6.745185e-1	1.029813e+1	1.942100e-1	2	6.183062e-5	6.367399e-4	1	1.609251e-1	1.000000e+0	1.000000e+0	6.214070e+0	1.609251e-1	1	1	3.350084e-4	1.000000e+0	MLT1F1,MLT1F1	SLAMF6
Ensembl Genes	14555	AASDH	457	1.660476e-2	1.000000e+0	6.739643e-1	5.679857e+0	5.281824e-1	3	1.681574e-4	9.551098e-4	1	1.609251e-1	1.000000e+0	1.000000e+0	6.214070e+0	1.609251e-1	1	1	3.350084e-4	1.000000e+0	MLT1F1,MLT1F1,MLT1F1	AASDH
Ensembl Genes	2317	TIMM23	458	1.664828e-2	1.000000e+0	6.742553e-1	1.027623e+1	1.946238e-1	2	6.196238e-5	6.367399e-4	1	1.609251e-1	1.000000e+0	1.000000e+0	6.214070e+0	1.609251e-1	1	1	3.350084e-4	1.000000e+0	MLT1F1,MLT1F1	TIMM23
Ensembl Genes	8848	CHMP6	459	1.685280e-2	1.000000e+0	6.810514e-1	5.647730e+0	5.311868e-1	3	1.691139e-4	9.551098e-4	1	1.609251e-1	1.000000e+0	1.000000e+0	6.214070e+0	1.609251e-1	1	1	3.350084e-4	1.000000e+0	MLT1F1,MLT1F1,MLT1F1	CHMP6
Ensembl Genes	19528	SCML1	460	1.685472e-2	1.000000e+0	6.796483e-1	5.647485e+0	5.312099e-1	3	1.691213e-4	9.551098e-4	1	1.609251e-1	1.000000e+0	1.000000e+0	6.214070e+0	1.609251e-1	1	1	3.350084e-4	1.000000e+0	MLT1F1,MLT1F1,MLT1F1	SCML1
Ensembl Genes	12265	NNAT	461	1.708695e-2	1.000000e+0	6.875181e-1	1.013442e+1	1.973473e-1	2	6.282945e-5	6.367399e-4	1	1.609251e-1	1.000000e+0	1.000000e+0	6.214070e+0	1.609251e-1	1	1	3.350084e-4	1.000000e+0	MLT1F1,MLT1F1	NNAT
Ensembl Genes	19071	CTNNAL1	462	1.709620e-2	1.000000e+0	6.864013e-1	1.013149e+1	1.974044e-1	2	6.284762e-5	6.367399e-4	1	1.609251e-1	1.000000e+0	1.000000e+0	6.214070e+0	1.609251e-1	1	1	3.350084e-4	1.000000e+0	MLT1F1,MLT1F1	CTNNAL1
Ensembl Genes	7640	GINS2	463	1.721161e-2	1.000000e+0	6.895424e-1	1.009511e+1	1.981157e-1	2	6.307409e-5	6.367399e-4	1	1.609251e-1	1.000000e+0	1.000000e+0	6.214070e+0	1.609251e-1	1	1	3.350084e-4	1.000000e+0	MLT1F1,MLT1F1	GINS2
Ensembl Genes	6264	KLF13	464	1.723487e-2	1.000000e+0	6.889862e-1	5.599453e+0	5.357666e-1	3	1.705720e-4	9.551098e-4	1	1.609251e-1	1.000000e+0	1.000000e+0	6.214070e+0	1.609251e-1	1	1	3.350084e-4	1.000000e+0	MLT1F1,MLT1F1,MLT1F1	KLF13
Ensembl Genes	2311	FAM21D	465	1.725158e-2	1.000000e+0	6.881711e-1	1.008260e+1	1.983616e-1	2	6.315238e-5	6.367399e-4	1	1.609251e-1	1.000000e+0	1.000000e+0	6.214070e+0	1.609251e-1	1	1	3.350084e-4	1.000000e+0	MLT1F1,MLT1F1	FAM21D
Ensembl Genes	1959	NTPCR	466	1.730416e-2	1.000000e+0	6.887873e-1	5.590850e+0	5.365910e-1	3	1.708344e-4	9.551098e-4	1	1.609251e-1	1.000000e+0	1.000000e+0	6.214070e+0	1.609251e-1	1	1	3.350084e-4	1.000000e+0	MLT1F1,MLT1F1,MLT1F1	NTPCR
Ensembl Genes	7550	PHLPP2	467	1.730768e-2	1.000000e+0	6.874522e-1	1.006511e+1	1.987063e-1	2	6.326211e-5	6.367399e-4	1	1.609251e-1	1.000000e+0	1.000000e+0	6.214070e+0	1.609251e-1	1	1	3.350084e-4	1.000000e+0	MLT1F1,MLT1F1	PHLPP2
Ensembl Genes	3845	GPR83	468	1.749063e-2	1.000000e+0	6.932344e-1	1.000865e+1	1.998271e-1	2	6.361894e-5	6.367399e-4	1	1.609251e-1	1.000000e+0	1.000000e+0	6.214070e+0	1.609251e-1	1	1	3.350084e-4	1.000000e+0	MLT1F1,MLT1F1	GPR83
Ensembl Genes	14626	AFM	469	1.756846e-2	1.000000e+0	6.948345e-1	9.984902e+0	2.003024e-1	2	6.377027e-5	6.367399e-4	1	1.609251e-1	1.000000e+0	1.000000e+0	6.214070e+0	1.609251e-1	1	1	3.350084e-4	1.000000e+0	MLT1F1,MLT1F1	AFM
Ensembl Genes	11725	ABCA12	470	1.760991e-2	1.000000e+0	6.949920e-1	5.553427e+0	5.402069e-1	3	1.719857e-4	9.551098e-4	1	1.609251e-1	1.000000e+0	1.000000e+0	6.214070e+0	1.609251e-1	1	1	3.350084e-4	1.000000e+0	MLT1F1,MLT1F1,MLT1F1	ABCA12
Ensembl Genes	6453	LEO1	471	1.776723e-2	1.000000e+0	6.997120e-1	9.924962e+0	2.015121e-1	2	6.415540e-5	6.367399e-4	1	1.609251e-1	1.000000e+0	1.000000e+0	6.214070e+0	1.609251e-1	1	1	3.350084e-4	1.000000e+0	MLT1F1,MLT1F1	LEO1
Ensembl Genes	2368	TET1	472	1.779761e-2	1.000000e+0	6.994234e-1	9.915887e+0	2.016965e-1	2	6.421411e-5	6.367399e-4	1	1.609251e-1	1.000000e+0	1.000000e+0	6.214070e+0	1.609251e-1	1	1	3.350084e-4	1.000000e+0	MLT1F1,MLT1F1	TET1
Ensembl Genes	3096	TEAD1	473	1.788845e-2	1.000000e+0	7.015071e-1	4.073125e+0	9.820470e-1	4	3.126543e-4	1.273480e-3	1	1.609251e-1	1.000000e+0	1.000000e+0	6.214070e+0	1.609251e-1	1	1	3.350084e-4	1.000000e+0	MLT1F1,MLT1F1,MLT1F1,MLT1F1	TEAD1
Ensembl Genes	19526	REPS2	474	1.793072e-2	1.000000e+0	7.016813e-1	5.515077e+0	5.439634e-1	3	1.731816e-4	9.551098e-4	1	1.609251e-1	1.000000e+0	1.000000e+0	6.214070e+0	1.609251e-1	1	1	3.350084e-4	1.000000e+0	MLT1F1,MLT1F1,MLT1F1	REPS2
Ensembl Genes	14717	DMP1	475	1.803585e-2	1.000000e+0	7.043094e-1	9.845531e+0	2.031379e-1	2	6.467299e-5	6.367399e-4	1	1.609251e-1	1.000000e+0	1.000000e+0	6.214070e+0	1.609251e-1	1	1	3.350084e-4	1.000000e+0	MLT1F1,MLT1F1	DMP1
Ensembl Genes	16845	MAP7	476	1.803775e-2	1.000000e+0	7.029038e-1	5.502485e+0	5.452082e-1	3	1.735779e-4	9.551098e-4	1	1.609251e-1	1.000000e+0	1.000000e+0	6.214070e+0	1.609251e-1	1	1	3.350084e-4	1.000000e+0	MLT1F1,MLT1F1,MLT1F1	MAP7
Ensembl Genes	8001	NT5M	477	1.815247e-2	1.000000e+0	7.058913e-1	9.811598e+0	2.038404e-1	2	6.489666e-5	6.367399e-4	1	1.609251e-1	1.000000e+0	1.000000e+0	6.214070e+0	1.609251e-1	1	1	3.350084e-4	1.000000e+0	MLT1F1,MLT1F1	NT5M
Ensembl Genes	3050	PPFIBP2	478	1.834174e-2	1.000000e+0	7.117593e-1	9.757213e+0	2.049766e-1	2	6.525838e-5	6.367399e-4	1	1.609251e-1	1.000000e+0	1.000000e+0	6.214070e+0	1.609251e-1	1	1	3.350084e-4	1.000000e+0	MLT1F1,MLT1F1	PPFIBP2
Ensembl Genes	19857	PGAM4	479	1.847849e-2	1.000000e+0	7.155689e-1	9.718439e+0	2.057944e-1	2	6.551874e-5	6.367399e-4	1	1.609251e-1	1.000000e+0	1.000000e+0	6.214070e+0	1.609251e-1	1	1	3.350084e-4	1.000000e+0	MLT1F1,MLT1F1	PGAM4
Ensembl Genes	6253	TJP1	480	1.857736e-2	1.000000e+0	7.178989e-1	5.440475e+0	5.514225e-1	3	1.755563e-4	9.551098e-4	1	1.609251e-1	1.000000e+0	1.000000e+0	6.214070e+0	1.609251e-1	1	1	3.350084e-4	1.000000e+0	MLT1F1,MLT1F1,MLT1F1	TJP1
Ensembl Genes	17411	KIAA1324L	481	1.860736e-2	1.000000e+0	7.175632e-1	5.437098e+0	5.517650e-1	3	1.756654e-4	9.551098e-4	1	1.609251e-1	1.000000e+0	1.000000e+0	6.214070e+0	1.609251e-1	1	1	3.350084e-4	1.000000e+0	MLT1F1,MLT1F1,MLT1F1	KIAA1324L
Ensembl Genes	3210	PAMR1	482	1.874886e-2	1.000000e+0	7.215199e-1	9.643032e+0	2.074036e-1	2	6.603109e-5	6.367399e-4	1	1.609251e-1	1.000000e+0	1.000000e+0	6.214070e+0	1.609251e-1	1	1	3.350084e-4	1.000000e+0	MLT1F1,MLT1F1	PAMR1
Ensembl Genes	17183	GARS	483	1.880828e-2	1.000000e+0	7.223080e-1	9.626676e+0	2.077560e-1	2	6.614327e-5	6.367399e-4	1	1.609251e-1	1.000000e+0	1.000000e+0	6.214070e+0	1.609251e-1	1	1	3.350084e-4	1.000000e+0	MLT1F1,MLT1F1	GARS
Ensembl Genes	13138	TTLL12	484	1.884516e-2	1.000000e+0	7.222291e-1	9.616565e+0	2.079745e-1	2	6.621282e-5	6.367399e-4	1	1.609251e-1	1.000000e+0	1.000000e+0	6.214070e+0	1.609251e-1	1	1	3.350084e-4	1.000000e+0	MLT1F1,MLT1F1	TTLL12
Ensembl Genes	8847	RPTOR	485	1.885801e-2	1.000000e+0	7.212314e-1	5.409161e+0	5.546147e-1	3	1.765726e-4	9.551098e-4	1	1.609251e-1	1.000000e+0	1.000000e+0	6.214070e+0	1.609251e-1	1	1	3.350084e-4	1.000000e+0	MLT1F1,MLT1F1,MLT1F1	RPTOR
Ensembl Genes	5756	BRMS1L	486	1.887119e-2	1.000000e+0	7.202504e-1	5.407705e+0	5.547640e-1	3	1.766202e-4	9.551098e-4	1	1.609251e-1	1.000000e+0	1.000000e+0	6.214070e+0	1.609251e-1	1	1	3.350084e-4	1.000000e+0	MLT1F1,MLT1F1,MLT1F1	BRMS1L
Ensembl Genes	6565	SKOR1	487	1.888069e-2	1.000000e+0	7.191333e-1	5.406657e+0	5.548716e-1	3	1.766544e-4	9.551098e-4	1	1.609251e-1	1.000000e+0	1.000000e+0	6.214070e+0	1.609251e-1	1	1	3.350084e-4	1.000000e+0	MLT1F1,MLT1F1,MLT1F1	SKOR1
Ensembl Genes	18914	GCNT1	488	1.889156e-2	1.000000e+0	7.180728e-1	5.405459e+0	5.549945e-1	3	1.766936e-4	9.551098e-4	1	1.609251e-1	1.000000e+0	1.000000e+0	6.214070e+0	1.609251e-1	1	1	3.350084e-4	1.000000e+0	MLT1F1,MLT1F1,MLT1F1	GCNT1
Ensembl Genes	8002	MED9	489	1.914297e-2	1.000000e+0	7.261410e-1	9.535982e+0	2.097319e-1	2	6.677235e-5	6.367399e-4	1	1.609251e-1	1.000000e+0	1.000000e+0	6.214070e+0	1.609251e-1	1	1	3.350084e-4	1.000000e+0	MLT1F1,MLT1F1	MED9
Ensembl Genes	12639	RUNX1	490	1.920047e-2	1.000000e+0	7.268358e-1	3.303111e+0	1.513725e+0	5	4.819244e-4	1.591850e-3	1	1.609251e-1	1.000000e+0	1.000000e+0	6.214070e+0	1.609251e-1	1	1	3.350084e-4	1.000000e+0	MLT1F1,MLT1F1,MLT1F1,MLT1F1,MLT1F1	RUNX1
Ensembl Genes	19482	SHROOM2	491	1.920423e-2	1.000000e+0	7.254975e-1	9.519639e+0	2.100920e-1	2	6.688698e-5	6.367399e-4	1	1.609251e-1	1.000000e+0	1.000000e+0	6.214070e+0	1.609251e-1	1	1	3.350084e-4	1.000000e+0	MLT1F1,MLT1F1	SHROOM2
Ensembl Genes	11062	PAIP2B	492	1.923021e-2	1.000000e+0	7.250024e-1	9.512730e+0	2.102446e-1	2	6.693556e-5	6.367399e-4	1	1.609251e-1	1.000000e+0	1.000000e+0	6.214070e+0	1.609251e-1	1	1	3.350084e-4	1.000000e+0	MLT1F1,MLT1F1	PAIP2B
Ensembl Genes	14453	SEPSECS	493	1.952456e-2	1.000000e+0	7.346066e-1	9.435434e+0	2.119669e-1	2	6.748390e-5	6.367399e-4	1	1.609251e-1	1.000000e+0	1.000000e+0	6.214070e+0	1.609251e-1	1	1	3.350084e-4	1.000000e+0	MLT1F1,MLT1F1	SEPSECS
Ensembl Genes	2318	AGAP6	494	1.976741e-2	1.000000e+0	7.422382e-1	9.372962e+0	2.133797e-1	2	6.793369e-5	6.367399e-4	1	1.609251e-1	1.000000e+0	1.000000e+0	6.214070e+0	1.609251e-1	1	1	3.350084e-4	1.000000e+0	MLT1F1,MLT1F1	AGAP6
Ensembl Genes	12071	PAK7	495	1.978651e-2	1.000000e+0	7.414545e-1	5.309814e+0	5.649916e-1	3	1.798763e-4	9.551098e-4	1	1.609251e-1	1.000000e+0	1.000000e+0	6.214070e+0	1.609251e-1	1	1	3.350084e-4	1.000000e+0	MLT1F1,MLT1F1,MLT1F1	PAK7
Ensembl Genes	19497	ATXN3L	496	1.981937e-2	1.000000e+0	7.411885e-1	5.306412e+0	5.653538e-1	3	1.799917e-4	9.551098e-4	1	1.609251e-1	1.000000e+0	1.000000e+0	6.214070e+0	1.609251e-1	1	1	3.350084e-4	1.000000e+0	MLT1F1,MLT1F1,MLT1F1	ATXN3L
Ensembl Genes	15859	MSX2	497	2.014721e-2	1.000000e+0	7.519328e-1	3.261364e+0	1.533101e+0	5	4.880932e-4	1.591850e-3	1	1.609251e-1	1.000000e+0	1.000000e+0	6.214070e+0	1.609251e-1	1	1	3.350084e-4	1.000000e+0	MLT1F1,MLT1F1,MLT1F1,MLT1F1,MLT1F1	MSX2
Ensembl Genes	18124	FUT10	498	2.031331e-2	1.000000e+0	7.566096e-1	3.915866e+0	1.021485e+0	4	3.252102e-4	1.273480e-3	1	1.609251e-1	1.000000e+0	1.000000e+0	6.214070e+0	1.609251e-1	1	1	3.350084e-4	1.000000e+0	MLT1F1,MLT1F1,MLT1F1,MLT1F1	FUT10
Ensembl Genes	11902	LRRFIP1	499	2.038995e-2	1.000000e+0	7.579422e-1	9.217941e+0	2.169682e-1	2	6.907616e-5	6.367399e-4	1	1.609251e-1	1.000000e+0	1.000000e+0	6.214070e+0	1.609251e-1	1	1	3.350084e-4	1.000000e+0	MLT1F1,MLT1F1	LRRFIP1
Ensembl Genes	8141	RHBDL3	500	2.040394e-2	1.000000e+0	7.569454e-1	9.214537e+0	2.170483e-1	2	6.910167e-5	6.367399e-4	1	1.609251e-1	1.000000e+0	1.000000e+0	6.214070e+0	1.609251e-1	1	1	3.350084e-4	1.000000e+0	MLT1F1,MLT1F1	RHBDL3
GO Biological Process	GO:2001199	negative regulation of dendritic cell differentiation	1	1.246894e-16	1.608867e-12	1.608867e-12	2.219477e+1	7.208906e-1	16	2.295099e-4	5.093919e-3	6591	6.510711e-1	1.000000e+0	1.000000e+0	1.035678e+0	9.655507e-1	1	6	3.350084e-4	1.666667e-1	MLT1F1,MLT1F1,MLT1F1,MLT1F1,MLT1F1,MLT1F1,MLT1F1,MLT1F1,MLT1F1,MLT1F1,MLT1F1,MLT1F1,MLT1F1,MLT1F1,MLT1F1,MLT1F1	HLA-G
GO Biological Process	GO:0002480	antigen processing and presentation of exogenous peptide antigen via MHC class I, TAP-independent	2	2.768674e-16	3.572420e-12	1.786210e-12	1.642118e+1	1.096145e+0	18	3.489798e-4	5.730659e-3	1197	3.224242e-2	1.000000e+0	3.475555e-1	3.728442e+0	8.046256e-1	3	5	1.005025e-3	6.000000e-1	MLT1F1,MLT1F1,MLT1F1,MLT1F1,MLT1F1,MLT1F1,MLT1F1,MLT1F1,MLT1F1,MLT1F1,MLT1F1,MLT1F1,MLT1F1,MLT1F1,MLT1F1,MLT1F1,MLT1F1,MLT1F1	HLA-B,HLA-F,HLA-G
GO Biological Process	GO:0002767	immune response-inhibiting cell surface receptor signaling pathway	3	2.893594e-15	3.733604e-11	1.244535e-11	1.805991e+1	8.859404e-1	16	2.820568e-4	5.093919e-3	6591	6.510711e-1	1.000000e+0	1.000000e+0	1.035678e+0	9.655507e-1	1	6	3.350084e-4	1.666667e-1	MLT1F1,MLT1F1,MLT1F1,MLT1F1,MLT1F1,MLT1F1,MLT1F1,MLT1F1,MLT1F1,MLT1F1,MLT1F1,MLT1F1,MLT1F1,MLT1F1,MLT1F1,MLT1F1	HLA-G
GO Biological Process	GO:2001198	regulation of dendritic cell differentiation	4	5.452801e-12	7.035749e-8	1.758937e-8	1.089598e+1	1.468431e+0	16	4.675043e-4	5.093919e-3	7750	8.270960e-1	1.000000e+0	1.000000e+0	6.214070e-1	1.609251e+0	1	10	3.350084e-4	1.000000e-1	MLT1F1,MLT1F1,MLT1F1,MLT1F1,MLT1F1,MLT1F1,MLT1F1,MLT1F1,MLT1F1,MLT1F1,MLT1F1,MLT1F1,MLT1F1,MLT1F1,MLT1F1,MLT1F1	HLA-G
GO Biological Process	GO:0002765	immune response-inhibiting signal transduction	5	1.795991e-10	2.317367e-6	4.634734e-7	8.555735e+0	1.870091e+0	16	5.953807e-4	5.093919e-3	6965	7.072407e-1	1.000000e+0	1.000000e+0	8.877243e-1	1.126476e+0	1	7	3.350084e-4	1.428571e-1	MLT1F1,MLT1F1,MLT1F1,MLT1F1,MLT1F1,MLT1F1,MLT1F1,MLT1F1,MLT1F1,MLT1F1,MLT1F1,MLT1F1,MLT1F1,MLT1F1,MLT1F1,MLT1F1	HLA-G
GO Biological Process	GO:0002645	positive regulation of tolerance induction	6	2.423460e-10	3.126990e-6	5.211651e-7	7.127762e+0	2.525337e+0	18	8.039914e-4	5.730659e-3	2805	1.649457e-1	1.000000e+0	7.587502e-1	2.071357e+0	1.448326e+0	3	9	1.005025e-3	3.333333e-1	MLT1F1,MLT1F1,MLT1F1,MLT1F1,MLT1F1,MLT1F1,MLT1F1,MLT1F1,MLT1F1,MLT1F1,MLT1F1,MLT1F1,MLT1F1,MLT1F1,MLT1F1,MLT1F1,MLT1F1,MLT1F1	FOXJ1,HLA-G,TGFBR2
GO Biological Process	GO:0010390	histone monoubiquitination	7	2.677674e-10	3.455003e-6	4.935718e-7	4.218098e+0	6.875136e+0	29	2.188837e-3	9.232728e-3	1445	5.682616e-2	1.000000e+0	5.074242e-1	1.841206e+0	4.344978e+0	8	27	2.680067e-3	2.962963e-1	MLT1F1,MLT1F1,MLT1F1,MLT1F1,MLT1F1,MLT1F1,MLT1F1,MLT1F1,MLT1F1,MLT1F1,MLT1F1,MLT1F1,MLT1F1,MLT1F1,MLT1F1,MLT1F1,MLT1F1,MLT1F1,MLT1F1,MLT1F1,MLT1F1,MLT1F1,MLT1F1,MLT1F1,MLT1F1,MLT1F1,MLT1F1,MLT1F1,MLT1F1	BCOR,CTR9,KDM2B,LEO1,PCGF5,RYBP,UBE2E1,WAC
GO Biological Process	GO:0002666	positive regulation of T cell tolerance induction	8	3.126328e-10	4.033901e-6	5.042376e-7	7.563955e+0	2.247501e+0	17	7.155369e-4	5.412289e-3	4102	3.140535e-1	1.000000e+0	9.878675e-1	1.775449e+0	1.126476e+0	2	7	6.700168e-4	2.857143e-1	MLT1F1,MLT1F1,MLT1F1,MLT1F1,MLT1F1,MLT1F1,MLT1F1,MLT1F1,MLT1F1,MLT1F1,MLT1F1,MLT1F1,MLT1F1,MLT1F1,MLT1F1,MLT1F1,MLT1F1	HLA-G,TGFBR2
GO Biological Process	GO:0002664	regulation of T cell tolerance induction	9	9.473592e-10	1.222378e-5	1.358197e-6	5.761022e+0	3.471607e+0	20	1.105255e-3	6.367399e-3	1753	8.598729e-2	1.000000e+0	6.329116e-1	2.259662e+0	1.770176e+0	4	11	1.340034e-3	3.636364e-1	MLT1F1,MLT1F1,MLT1F1,MLT1F1,MLT1F1,MLT1F1,MLT1F1,MLT1F1,MLT1F1,MLT1F1,MLT1F1,MLT1F1,MLT1F1,MLT1F1,MLT1F1,MLT1F1,MLT1F1,MLT1F1,MLT1F1,MLT1F1	CD86,HLA-G,PHLPP1,TGFBR2
GO Biological Process	GO:0002643	regulation of tolerance induction	10	1.040587e-8	1.342669e-4	1.342669e-5	4.742533e+0	4.428014e+0	21	1.409747e-3	6.685769e-3	2157	1.246007e-1	1.000000e+0	7.453513e-1	1.827668e+0	2.735727e+0	5	17	1.675042e-3	2.941176e-1	MLT1F1,MLT1F1,MLT1F1,MLT1F1,MLT1F1,MLT1F1,MLT1F1,MLT1F1,MLT1F1,MLT1F1,MLT1F1,MLT1F1,MLT1F1,MLT1F1,MLT1F1,MLT1F1,MLT1F1,MLT1F1,MLT1F1,MLT1F1,MLT1F1	CD86,FOXJ1,HLA-G,PHLPP1,TGFBR2
GO Biological Process	GO:0045589	regulation of regulatory T cell differentiation	11	6.057988e-8	7.816622e-4	7.106020e-5	3.202428e+0	9.367892e+0	30	2.982455e-3	9.551098e-3	1275	3.711666e-2	1.000000e+0	3.756206e-1	1.988503e+0	4.023128e+0	8	25	2.680067e-3	3.200000e-1	MLT1F1,MLT1F1,MLT1F1,MLT1F1,MLT1F1,MLT1F1,MLT1F1,MLT1F1,MLT1F1,MLT1F1,MLT1F1,MLT1F1,MLT1F1,MLT1F1,MLT1F1,MLT1F1,MLT1F1,MLT1F1,MLT1F1,MLT1F1,MLT1F1,MLT1F1,MLT1F1,MLT1F1,MLT1F1,MLT1F1,MLT1F1,MLT1F1,MLT1F1,MLT1F1	CBFB,CR1,DUSP10,HLA-G,NFATC2,RUNX1,SOCS1,TNFSF4
GO Biological Process	GO:0035518	histone H2A monoubiquitination	12	7.070221e-8	9.122706e-4	7.602255e-5	4.225318e+0	4.970040e+0	21	1.582311e-3	6.685769e-3	3574	2.877617e-1	1.000000e+0	1.000000e+0	1.462134e+0	2.735727e+0	4	17	1.340034e-3	2.352941e-1	MLT1F1,MLT1F1,MLT1F1,MLT1F1,MLT1F1,MLT1F1,MLT1F1,MLT1F1,MLT1F1,MLT1F1,MLT1F1,MLT1F1,MLT1F1,MLT1F1,MLT1F1,MLT1F1,MLT1F1,MLT1F1,MLT1F1,MLT1F1,MLT1F1	BCOR,KDM2B,PCGF5,RYBP
GO Biological Process	GO:0002479	antigen processing and presentation of exogenous peptide antigen via MHC class I, TAP-dependent	13	2.482207e-7	3.202792e-3	2.463686e-4	2.929250e+0	1.058291e+1	31	3.369282e-3	9.869468e-3	6305	5.846780e-1	1.000000e+0	1.000000e+0	9.764968e-1	1.126476e+1	11	70	3.685092e-3	1.571429e-1	MLT1F1,MLT1F1,MLT1F1,MLT1F1,MLT1F1,MLT1F1,MLT1F1,MLT1F1,MLT1F1,MLT1F1,MLT1F1,MLT1F1,MLT1F1,MLT1F1,MLT1F1,MLT1F1,MLT1F1,MLT1F1,MLT1F1,MLT1F1,MLT1F1,MLT1F1,MLT1F1,MLT1F1,MLT1F1,MLT1F1,MLT1F1,MLT1F1,MLT1F1,MLT1F1,MLT1F1	CHUK,HLA-B,HLA-F,HLA-G,PSMA2,PSMB1,PSMC6,PSMD14,PSMD6,PSMD7,VAMP3
GO Biological Process	GO:2001178	positive regulation of mediator complex assembly	14	4.756700e-7	6.137570e-3	4.383979e-4	6.797885e+1	5.884183e-2	4	1.873347e-5	1.273480e-3	3614	2.959606e-1	1.000000e+0	1.000000e+0	3.107035e+0	3.218502e-1	1	2	3.350084e-4	5.000000e-1	MLT1F1,MLT1F1,MLT1F1,MLT1F1	MED25
GO Biological Process	GO:0042590	antigen processing and presentation of exogenous peptide antigen via MHC class I	15	4.853799e-7	6.262857e-3	4.175238e-4	2.836299e+0	1.092974e+1	31	3.479700e-3	9.869468e-3	6559	6.431249e-1	1.000000e+0	1.000000e+0	9.363668e-1	1.174753e+1	11	73	3.685092e-3	1.506849e-1	MLT1F1,MLT1F1,MLT1F1,MLT1F1,MLT1F1,MLT1F1,MLT1F1,MLT1F1,MLT1F1,MLT1F1,MLT1F1,MLT1F1,MLT1F1,MLT1F1,MLT1F1,MLT1F1,MLT1F1,MLT1F1,MLT1F1,MLT1F1,MLT1F1,MLT1F1,MLT1F1,MLT1F1,MLT1F1,MLT1F1,MLT1F1,MLT1F1,MLT1F1,MLT1F1,MLT1F1	CHUK,HLA-B,HLA-F,HLA-G,PSMA2,PSMB1,PSMC6,PSMD14,PSMD6,PSMD7,VAMP3
GO Biological Process	GO:0006968	cellular defense response	16	4.964977e-7	6.406310e-3	4.003944e-4	3.025177e+0	9.255658e+0	28	2.946723e-3	8.914358e-3	7887	8.455900e-1	1.000000e+0	1.000000e+0	7.499740e-1	9.333657e+0	7	58	2.345059e-3	1.206897e-1	MLT1F1,MLT1F1,MLT1F1,MLT1F1,MLT1F1,MLT1F1,MLT1F1,MLT1F1,MLT1F1,MLT1F1,MLT1F1,MLT1F1,MLT1F1,MLT1F1,MLT1F1,MLT1F1,MLT1F1,MLT1F1,MLT1F1,MLT1F1,MLT1F1,MLT1F1,MLT1F1,MLT1F1,MLT1F1,MLT1F1,MLT1F1,MLT1F1	BCL10,CD160,GNLY,HLA-G,IL1RL2,LY96,NCR2
GO Biological Process	GO:0033522	histone H2A ubiquitination	17	6.164638e-7	7.954232e-3	4.678960e-4	3.690825e+0	5.689785e+0	21	1.811457e-3	6.685769e-3	5313	4.822060e-1	1.000000e+0	1.000000e+0	1.129831e+0	3.540353e+0	4	22	1.340034e-3	1.818182e-1	MLT1F1,MLT1F1,MLT1F1,MLT1F1,MLT1F1,MLT1F1,MLT1F1,MLT1F1,MLT1F1,MLT1F1,MLT1F1,MLT1F1,MLT1F1,MLT1F1,MLT1F1,MLT1F1,MLT1F1,MLT1F1,MLT1F1,MLT1F1,MLT1F1	BCOR,KDM2B,PCGF5,RYBP
GO Biological Process	GO:0016574	histone ubiquitination	18	6.886850e-7	8.886103e-3	4.936724e-4	2.907174e+0	9.975323e+0	29	3.175843e-3	9.232728e-3	3485	2.601177e-1	1.000000e+0	9.630699e-1	1.308225e+0	6.115154e+0	8	38	2.680067e-3	2.105263e-1	MLT1F1,MLT1F1,MLT1F1,MLT1F1,MLT1F1,MLT1F1,MLT1F1,MLT1F1,MLT1F1,MLT1F1,MLT1F1,MLT1F1,MLT1F1,MLT1F1,MLT1F1,MLT1F1,MLT1F1,MLT1F1,MLT1F1,MLT1F1,MLT1F1,MLT1F1,MLT1F1,MLT1F1,MLT1F1,MLT1F1,MLT1F1,MLT1F1,MLT1F1	BCOR,CTR9,KDM2B,LEO1,PCGF5,RYBP,UBE2E1,WAC
GO Biological Process	GO:0006353	DNA-templated transcription, termination	19	8.827432e-7	1.139004e-2	5.994756e-4	2.333741e+0	1.799685e+1	42	5.729657e-3	1.337154e-2	6342	5.965500e-1	1.000000e+0	1.000000e+0	9.691669e-1	1.754084e+1	17	109	5.695142e-3	1.559633e-1	MLT1F1,MLT1F1,MLT1F1,MLT1F1,MLT1F1,MLT1F1,MLT1F1,MLT1F1,MLT1F1,MLT1F1,MLT1F1,MLT1F1,MLT1F1,MLT1F1,MLT1F1,MLT1F1,MLT1F1,MLT1F1,MLT1F1,MLT1F1,MLT1F1,MLT1F1,MLT1F1,MLT1F1,MLT1F1,MLT1F1,MLT1F1,MLT1F1,MLT1F1,MLT1F1,MLT1F1,MLT1F1,MLT1F1,MLT1F1,MLT1F1,MLT1F1,MLT1F1,MLT1F1,MLT1F1,MLT1F1,MLT1F1,MLT1F1	CCNH,CPSF2,CSTF3,GTF2H2,MNAT1,PAPOLA,SMN2,SNRPE,SRRM1,SRSF1,SRSF6,TAF1B,TAF1C,THOC1,THOC3,THOC5,ZNRD1
GO Biological Process	GO:0045591	positive regulation of regulatory T cell differentiation	20	9.338945e-7	1.205004e-2	6.025020e-4	3.900618e+0	4.871023e+0	19	1.550787e-3	6.049029e-3	4030	3.022313e-1	1.000000e+0	9.676651e-1	1.553518e+0	1.931101e+0	3	12	1.005025e-3	2.500000e-1	MLT1F1,MLT1F1,MLT1F1,MLT1F1,MLT1F1,MLT1F1,MLT1F1,MLT1F1,MLT1F1,MLT1F1,MLT1F1,MLT1F1,MLT1F1,MLT1F1,MLT1F1,MLT1F1,MLT1F1,MLT1F1,MLT1F1	DUSP10,HLA-G,SOCS1
GO Biological Process	GO:0060632	regulation of microtubule-based movement	21	1.058347e-6	1.365585e-2	6.502786e-4	4.512532e+0	3.545682e+0	16	1.128838e-3	5.093919e-3	2192	1.295553e-1	1.000000e+0	7.626150e-1	1.694746e+0	3.540353e+0	6	22	2.010050e-3	2.727273e-1	MLT1F1,MLT1F1,MLT1F1,MLT1F1,MLT1F1,MLT1F1,MLT1F1,MLT1F1,MLT1F1,MLT1F1,MLT1F1,MLT1F1,MLT1F1,MLT1F1,MLT1F1,MLT1F1	ARMC4,DNAAF1,DNAH11,MKKS,NEFH,RHOT1
GO Biological Process	GO:0003356	regulation of cilium beat frequency	22	1.751071e-6	2.259407e-2	1.027003e-3	5.343408e+0	2.432904e+0	13	7.745636e-4	4.138809e-3	1753	8.598729e-2	1.000000e+0	6.329116e-1	2.259662e+0	1.770176e+0	4	11	1.340034e-3	3.636364e-1	MLT1F1,MLT1F1,MLT1F1,MLT1F1,MLT1F1,MLT1F1,MLT1F1,MLT1F1,MLT1F1,MLT1F1,MLT1F1,MLT1F1,MLT1F1	ARMC4,DNAAF1,DNAH11,MKKS
GO Biological Process	GO:0006513	protein monoubiquitination	23	2.921850e-6	3.770063e-2	1.639158e-3	2.222027e+0	1.890166e+1	42	6.017721e-3	1.337154e-2	1345	4.365399e-2	1.000000e+0	4.187862e-1	1.579848e+0	9.494582e+0	15	59	5.025126e-3	2.542373e-1	MLT1F1,MLT1F1,MLT1F1,MLT1F1,MLT1F1,MLT1F1,MLT1F1,MLT1F1,MLT1F1,MLT1F1,MLT1F1,MLT1F1,MLT1F1,MLT1F1,MLT1F1,MLT1F1,MLT1F1,MLT1F1,MLT1F1,MLT1F1,MLT1F1,MLT1F1,MLT1F1,MLT1F1,MLT1F1,MLT1F1,MLT1F1,MLT1F1,MLT1F1,MLT1F1,MLT1F1,MLT1F1,MLT1F1,MLT1F1,MLT1F1,MLT1F1,MLT1F1,MLT1F1,MLT1F1,MLT1F1,MLT1F1,MLT1F1	BCOR,CTR9,CUL1,FANCL,KBTBD8,KDM2B,LEO1,NEDD4,NEDD4L,PCGF5,RAD18,RYBP,UBE2E1,UBE3D,WAC
GO Biological Process	GO:0050968	detection of chemical stimulus involved in sensory perception of pain	24	3.193210e-6	4.120199e-2	1.716750e-3	9.399813e+0	8.510808e-1	8	2.709585e-4	2.546960e-3	4648	4.092705e-1	1.000000e+0	1.000000e+0	2.071357e+0	4.827754e-1	1	3	3.350084e-4	3.333333e-1	MLT1F1,MLT1F1,MLT1F1,MLT1F1,MLT1F1,MLT1F1,MLT1F1,MLT1F1	TRPA1
GO Biological Process	GO:0035811	negative regulation of urine volume	25	4.387025e-6	5.660578e-2	2.264231e-3	1.477400e+1	4.061187e-1	6	1.292960e-4	1.910220e-3	1197	3.224242e-2	1.000000e+0	3.475555e-1	3.728442e+0	8.046256e-1	3	5	1.005025e-3	6.000000e-1	MLT1F1,MLT1F1,MLT1F1,MLT1F1,MLT1F1,MLT1F1	ADCY6,AVPR2,UTS2
GO Biological Process	GO:0032735	positive regulation of interleukin-12 production	26	5.413025e-6	6.984426e-2	2.686318e-3	2.514044e+0	1.233073e+1	31	3.925733e-3	9.869468e-3	3272	2.477420e-1	1.000000e+0	9.769606e-1	1.359328e+0	5.149604e+0	7	32	2.345059e-3	2.187500e-1	MLT1F1,MLT1F1,MLT1F1,MLT1F1,MLT1F1,MLT1F1,MLT1F1,MLT1F1,MLT1F1,MLT1F1,MLT1F1,MLT1F1,MLT1F1,MLT1F1,MLT1F1,MLT1F1,MLT1F1,MLT1F1,MLT1F1,MLT1F1,MLT1F1,MLT1F1,MLT1F1,MLT1F1,MLT1F1,MLT1F1,MLT1F1,MLT1F1,MLT1F1,MLT1F1,MLT1F1	CD40,HLA-G,IRF8,ISL1,PLCB1,TLR4,TNFSF4
GO Biological Process	GO:0060337	type I interferon signaling pathway	27	5.445262e-6	7.026022e-2	2.602230e-3	3.006891e+0	7.649095e+0	23	2.435242e-3	7.322509e-3	7532	7.865995e-1	1.000000e+0	1.000000e+0	8.149600e-1	9.816432e+0	8	61	2.680067e-3	1.311475e-1	MLT1F1,MLT1F1,MLT1F1,MLT1F1,MLT1F1,MLT1F1,MLT1F1,MLT1F1,MLT1F1,MLT1F1,MLT1F1,MLT1F1,MLT1F1,MLT1F1,MLT1F1,MLT1F1,MLT1F1,MLT1F1,MLT1F1,MLT1F1,MLT1F1,MLT1F1,MLT1F1	HLA-B,HLA-F,HLA-G,IFNA5,IRF8,JAK1,MX1,MX2
GO Biological Process	GO:0003352	regulation of cilium movement	28	5.731534e-6	7.395398e-2	2.641214e-3	4.780507e+0	2.719377e+0	13	8.657678e-4	4.138809e-3	2879	1.767625e-1	1.000000e+0	7.922079e-1	1.775449e+0	2.252952e+0	4	14	1.340034e-3	2.857143e-1	MLT1F1,MLT1F1,MLT1F1,MLT1F1,MLT1F1,MLT1F1,MLT1F1,MLT1F1,MLT1F1,MLT1F1,MLT1F1,MLT1F1,MLT1F1	ARMC4,DNAAF1,DNAH11,MKKS
GO Biological Process	GO:0034340	response to type I interferon	29	7.517398e-6	9.699699e-2	3.344724e-3	2.866732e+0	8.371902e+0	24	2.665362e-3	7.640879e-3	7431	7.556620e-1	1.000000e+0	1.000000e+0	8.473732e-1	1.062106e+1	9	66	3.015075e-3	1.363636e-1	MLT1F1,MLT1F1,MLT1F1,MLT1F1,MLT1F1,MLT1F1,MLT1F1,MLT1F1,MLT1F1,MLT1F1,MLT1F1,MLT1F1,MLT1F1,MLT1F1,MLT1F1,MLT1F1,MLT1F1,MLT1F1,MLT1F1,MLT1F1,MLT1F1,MLT1F1,MLT1F1,MLT1F1	HLA-B,HLA-F,HLA-G,IFNA5,IRF8,JAK1,MX1,MX2,SETD2
GO Biological Process	GO:0008049	male courtship behavior	30	9.735432e-6	1.256163e-1	4.187209e-3	3.153037e+1	1.268618e-1	4	4.038899e-5	1.273480e-3	2335	1.609251e-1	1.000000e+0	8.892576e-1	6.214070e+0	1.609251e-1	1	1	3.350084e-4	1.000000e+0	MLT1F1,MLT1F1,MLT1F1,MLT1F1	HEXB
GO Biological Process	GO:0009566	fertilization	31	9.960603e-6	1.285217e-1	4.145860e-3	1.697752e+0	4.535408e+1	77	1.443938e-2	2.451449e-2	1552	6.333048e-2	1.000000e+0	5.265162e-1	1.296186e+0	2.623079e+1	34	163	1.139028e-2	2.085890e-1	MLT1F1,MLT1F1,MLT1F1,MLT1F1,MLT1F1,MLT1F1,MLT1F1,MLT1F1,MLT1F1,MLT1F1,MLT1F1,MLT1F1,MLT1F1,MLT1F1,MLT1F1,MLT1F1,MLT1F1,MLT1F1,MLT1F1,MLT1F1,MLT1F1,MLT1F1,MLT1F1,MLT1F1,MLT1F1,MLT1F1,MLT1F1,MLT1F1,MLT1F1,MLT1F1,MLT1F1,MLT1F1,MLT1F1,MLT1F1,MLT1F1,MLT1F1,MLT1F1,MLT1F1,MLT1F1,MLT1F1,MLT1F1,MLT1F1,MLT1F1,MLT1F1,MLT1F1,MLT1F1,MLT1F1,MLT1F1,MLT1F1,MLT1F1,MLT1F1,MLT1F1,MLT1F1,MLT1F1,MLT1F1,MLT1F1,MLT1F1,…	ABHD2,APOB,AR,BCL2L1,BPY2B,BPY2C,CATSPER2,CDK1,CLIC4,EQTN,FNDC3A,FOLR4,FUT10,GNPDA1,HEXB,KCNU1,LHFPL2,MFGE8,NPM2,NR2F2,OR10J1,PLCB1,PRDM14,PVRL3,RNASE10,SERPINA5,SPACA7,STX2,SYT6,TNP1,TRPC7,TTLL5,VDAC2,ZP4
GO Biological Process	GO:1903979	negative regulation of microglial cell activation	32	1.055807e-5	1.362308e-1	4.257212e-3	1.263907e+1	4.747183e-1	6	1.511360e-4	1.910220e-3	1031	2.588961e-2	1.000000e+0	3.240093e-1	6.214070e+0	3.218502e-1	2	2	6.700168e-4	1.000000e+0	MLT1F1,MLT1F1,MLT1F1,MLT1F1,MLT1F1,MLT1F1	FAM19A3,LDLR
GO Biological Process	GO:0002474	antigen processing and presentation of peptide antigen via MHC class I	33	1.107359e-5	1.428825e-1	4.329774e-3	2.382552e+0	1.343098e+1	32	4.276019e-3	1.018784e-2	7491	7.765571e-1	1.000000e+0	1.000000e+0	8.473732e-1	1.416141e+1	12	88	4.020101e-3	1.363636e-1	MLT1F1,MLT1F1,MLT1F1,MLT1F1,MLT1F1,MLT1F1,MLT1F1,MLT1F1,MLT1F1,MLT1F1,MLT1F1,MLT1F1,MLT1F1,MLT1F1,MLT1F1,MLT1F1,MLT1F1,MLT1F1,MLT1F1,MLT1F1,MLT1F1,MLT1F1,MLT1F1,MLT1F1,MLT1F1,MLT1F1,MLT1F1,MLT1F1,MLT1F1,MLT1F1,MLT1F1,MLT1F1	CHUK,HLA-B,HLA-F,HLA-G,PSMA2,PSMB1,PSMC6,PSMD14,PSMD6,PSMD7,SEC24B,VAMP3
GO Biological Process	GO:0050955	thermoception	34	1.250653e-5	1.613718e-1	4.746228e-3	7.771725e+0	1.029373e+0	8	3.277213e-4	2.546960e-3	4648	4.092705e-1	1.000000e+0	1.000000e+0	2.071357e+0	4.827754e-1	1	3	3.350084e-4	3.333333e-1	MLT1F1,MLT1F1,MLT1F1,MLT1F1,MLT1F1,MLT1F1,MLT1F1,MLT1F1	TRPA1
GO Biological Process	GO:0000493	box H/ACA snoRNP assembly	35	1.513261e-5	1.952561e-1	5.578745e-3	5.715047e+0	1.749767e+0	10	5.570732e-4	3.183699e-3	1031	2.588961e-2	1.000000e+0	3.240093e-1	6.214070e+0	3.218502e-1	2	2	6.700168e-4	1.000000e+0	MLT1F1,MLT1F1,MLT1F1,MLT1F1,MLT1F1,MLT1F1,MLT1F1,MLT1F1,MLT1F1,MLT1F1	NAF1,SHQ1
GO Biological Process	GO:0016567	protein ubiquitination	36	1.991394e-5	2.569496e-1	7.137488e-3	1.307072e+0	1.859117e+2	243	5.918868e-2	7.736390e-2	2221	1.357243e-1	1.000000e+0	7.884965e-1	1.097117e+0	1.139350e+2	125	708	4.187605e-2	1.765537e-1	MLT1F1,MLT1F1,MLT1F1,MLT1F1,MLT1F1,MLT1F1,MLT1F1,MLT1F1,MLT1F1,MLT1F1,MLT1F1,MLT1F1,MLT1F1,MLT1F1,MLT1F1,MLT1F1,MLT1F1,MLT1F1,MLT1F1,MLT1F1,MLT1F1,MLT1F1,MLT1F1,MLT1F1,MLT1F1,MLT1F1,MLT1F1,MLT1F1,MLT1F1,MLT1F1,MLT1F1,MLT1F1,MLT1F1,MLT1F1,MLT1F1,MLT1F1,MLT1F1,MLT1F1,MLT1F1,MLT1F1,MLT1F1,MLT1F1,MLT1F1,MLT1F1,MLT1F1,MLT1F1,MLT1F1,MLT1F1,MLT1F1,MLT1F1,MLT1F1,MLT1F1,MLT1F1,MLT1F1,MLT1F1,MLT1F1,MLT1F1,…	ARRDC4,ASB17,ASB2,ASB7,BACH1,BARD1,BCL10,BCL2,BCOR,BIRC2,BIRC6,BTBD3,BTBD9,C18orf25,CBFB,CBLB,CDK1,COMMD1,CTR9,CUL1,CUL2,ENC1,EPAS1,FAM105B,FANCF,FANCL,FBXL14,FBXL18,FBXL4,FBXL5,FBXL7,FBXO11,FBXO15,FBXW7,G2E3,HACE1,HECTD2,HECW1,HIF3A,HIST1H2BD,HIST1H2BE,HIST1H2BJ,JADE2,KBTBD12,KBTBD2,KBTBD8,KCTD21,KDM2B,KLHL14,KLHL23,KLHL29,KLHL3,KLHL30,KLHL4,KLHL9,LEO1,LMO7,LONRF1,LONRF2,MAD2L1,MALT1,MARCH1,MARC…
GO Biological Process	GO:0006363	termination of RNA polymerase I transcription	37	2.065619e-5	2.665268e-1	7.203428e-3	3.383397e+0	5.024536e+0	17	1.599661e-3	5.412289e-3	4553	3.813915e-1	1.000000e+0	1.000000e+0	1.202723e+0	4.988679e+0	6	31	2.010050e-3	1.935484e-1	MLT1F1,MLT1F1,MLT1F1,MLT1F1,MLT1F1,MLT1F1,MLT1F1,MLT1F1,MLT1F1,MLT1F1,MLT1F1,MLT1F1,MLT1F1,MLT1F1,MLT1F1,MLT1F1,MLT1F1	CCNH,GTF2H2,MNAT1,TAF1B,TAF1C,ZNRD1
GO Biological Process	GO:0006362	transcription elongation from RNA polymerase I promoter	38	2.669236e-5	3.444115e-1	9.063461e-3	3.313687e+0	5.130237e+0	17	1.633313e-3	5.412289e-3	5012	4.122338e-1	1.000000e+0	1.000000e+0	1.165138e+0	5.149604e+0	6	32	2.010050e-3	1.875000e-1	MLT1F1,MLT1F1,MLT1F1,MLT1F1,MLT1F1,MLT1F1,MLT1F1,MLT1F1,MLT1F1,MLT1F1,MLT1F1,MLT1F1,MLT1F1,MLT1F1,MLT1F1,MLT1F1,MLT1F1	CCNH,GTF2H2,MNAT1,TAF1B,TAF1C,ZNRD1
GO Biological Process	GO:1902310	positive regulation of peptidyl-serine dephosphorylation	39	2.880409e-5	3.716592e-1	9.529722e-3	6.903630e+0	1.158811e+0	8	3.689305e-4	2.546960e-3	3614	2.959606e-1	1.000000e+0	1.000000e+0	3.107035e+0	3.218502e-1	1	2	3.350084e-4	5.000000e-1	MLT1F1,MLT1F1,MLT1F1,MLT1F1,MLT1F1,MLT1F1,MLT1F1,MLT1F1	DUSP26
GO Biological Process	GO:0032713	negative regulation of interleukin-4 production	40	3.036350e-5	3.917802e-1	9.794506e-3	4.374961e+0	2.742881e+0	12	8.732510e-4	3.820439e-3	1457	5.685202e-2	1.000000e+0	5.034740e-1	3.107035e+0	9.655507e-1	3	6	1.005025e-3	5.000000e-1	MLT1F1,MLT1F1,MLT1F1,MLT1F1,MLT1F1,MLT1F1,MLT1F1,MLT1F1,MLT1F1,MLT1F1,MLT1F1,MLT1F1	CD83,LEF1,NDFIP1
GO Biological Process	GO:0032435	negative regulation of proteasomal ubiquitin-dependent protein catabolic process	41	3.614709e-5	4.664059e-1	1.137575e-2	2.594697e+0	9.249635e+0	24	2.944806e-3	7.640879e-3	3488	2.602055e-1	1.000000e+0	9.625664e-1	1.380905e+0	4.344978e+0	6	27	2.010050e-3	2.222222e-1	MLT1F1,MLT1F1,MLT1F1,MLT1F1,MLT1F1,MLT1F1,MLT1F1,MLT1F1,MLT1F1,MLT1F1,MLT1F1,MLT1F1,MLT1F1,MLT1F1,MLT1F1,MLT1F1,MLT1F1,MLT1F1,MLT1F1,MLT1F1,MLT1F1,MLT1F1,MLT1F1,MLT1F1	CLEC16A,FHIT,RYBP,SHH,SVIP,WAC
GO Biological Process	GO:0007338	single fertilization	42	3.910945e-5	5.046292e-1	1.201498e-2	1.750901e+0	3.426808e+1	60	1.090993e-2	1.910220e-2	2935	1.826968e-1	1.000000e+0	8.031812e-1	1.204277e+0	2.075934e+1	25	129	8.375209e-3	1.937984e-1	MLT1F1,MLT1F1,MLT1F1,MLT1F1,MLT1F1,MLT1F1,MLT1F1,MLT1F1,MLT1F1,MLT1F1,MLT1F1,MLT1F1,MLT1F1,MLT1F1,MLT1F1,MLT1F1,MLT1F1,MLT1F1,MLT1F1,MLT1F1,MLT1F1,MLT1F1,MLT1F1,MLT1F1,MLT1F1,MLT1F1,MLT1F1,MLT1F1,MLT1F1,MLT1F1,MLT1F1,MLT1F1,MLT1F1,MLT1F1,MLT1F1,MLT1F1,MLT1F1,MLT1F1,MLT1F1,MLT1F1,MLT1F1,MLT1F1,MLT1F1,MLT1F1,MLT1F1,MLT1F1,MLT1F1,MLT1F1,MLT1F1,MLT1F1,MLT1F1,MLT1F1,MLT1F1,MLT1F1,MLT1F1,MLT1F1,MLT1F1,…	ABHD2,AR,BPY2B,BPY2C,CATSPER2,CDK1,EQTN,FOLR4,GNPDA1,HEXB,KCNU1,LHFPL2,MFGE8,NPM2,OR10J1,PLCB1,RNASE10,SERPINA5,SPACA7,STX2,SYT6,TNP1,TRPC7,VDAC2,ZP4
GO Biological Process	GO:0032446	protein modification by small protein conjugation	43	4.557486e-5	5.880524e-1	1.367564e-2	1.274896e+0	2.070757e+2	264	6.592667e-2	8.404967e-2	1852	9.688639e-2	1.000000e+0	6.750135e-1	1.107691e+0	1.272918e+2	141	791	4.723618e-2	1.782554e-1	MLT1F1,MLT1F1,MLT1F1,MLT1F1,MLT1F1,MLT1F1,MLT1F1,MLT1F1,MLT1F1,MLT1F1,MLT1F1,MLT1F1,MLT1F1,MLT1F1,MLT1F1,MLT1F1,MLT1F1,MLT1F1,MLT1F1,MLT1F1,MLT1F1,MLT1F1,MLT1F1,MLT1F1,MLT1F1,MLT1F1,MLT1F1,MLT1F1,MLT1F1,MLT1F1,MLT1F1,MLT1F1,MLT1F1,MLT1F1,MLT1F1,MLT1F1,MLT1F1,MLT1F1,MLT1F1,MLT1F1,MLT1F1,MLT1F1,MLT1F1,MLT1F1,MLT1F1,MLT1F1,MLT1F1,MLT1F1,MLT1F1,MLT1F1,MLT1F1,MLT1F1,MLT1F1,MLT1F1,MLT1F1,MLT1F1,MLT1F1,…	ARRDC4,ASB17,ASB2,ASB7,ATG10,BACH1,BARD1,BCL10,BCL11A,BCL2,BCOR,BIRC2,BIRC6,BTBD3,BTBD9,C18orf25,CBFB,CBLB,CDK1,COMMD1,CTR9,CUL1,CUL2,EGR2,ENC1,EPAS1,EYA1,FAM105B,FANCF,FANCL,FBXL14,FBXL18,FBXL4,FBXL5,FBXL7,FBXO11,FBXO15,FBXW7,G2E3,HACE1,HECTD2,HECW1,HIF3A,HIST1H2BD,HIST1H2BE,HIST1H2BJ,JADE2,KBTBD12,KBTBD2,KBTBD8,KCTD21,KDM2B,KLHL14,KLHL23,KLHL29,KLHL3,KLHL30,KLHL4,KLHL9,LEO1,LMO7,LONRF1,LONRF2,M…
GO Biological Process	GO:0051780	behavioral response to nutrient	44	4.845380e-5	6.251994e-1	1.420908e-2	1.313428e+1	3.806831e-1	5	1.211981e-4	1.591850e-3	2335	1.609251e-1	1.000000e+0	8.892576e-1	6.214070e+0	1.609251e-1	1	1	3.350084e-4	1.000000e+0	MLT1F1,MLT1F1,MLT1F1,MLT1F1,MLT1F1	SLC16A1
GO Biological Process	GO:0015728	mevalonate transport	44	4.845380e-5	6.251994e-1	1.420908e-2	1.313428e+1	3.806831e-1	5	1.211981e-4	1.591850e-3	2335	1.609251e-1	1.000000e+0	8.892576e-1	6.214070e+0	1.609251e-1	1	1	3.350084e-4	1.000000e+0	MLT1F1,MLT1F1,MLT1F1,MLT1F1,MLT1F1	SLC16A1
GO Biological Process	GO:0006361	transcription initiation from RNA polymerase I promoter	46	5.399686e-5	6.967215e-1	1.514612e-2	3.126691e+0	5.437058e+0	17	1.730996e-3	5.412289e-3	5146	4.429067e-1	1.000000e+0	1.000000e+0	1.129831e+0	5.310529e+0	6	33	2.010050e-3	1.818182e-1	MLT1F1,MLT1F1,MLT1F1,MLT1F1,MLT1F1,MLT1F1,MLT1F1,MLT1F1,MLT1F1,MLT1F1,MLT1F1,MLT1F1,MLT1F1,MLT1F1,MLT1F1,MLT1F1,MLT1F1	CCNH,GTF2H2,MNAT1,TAF1B,TAF1C,ZNRD1
GO Biological Process	GO:0070664	negative regulation of leukocyte proliferation	47	5.912995e-5	7.629537e-1	1.623306e-2	1.897752e+0	2.371226e+1	45	7.549271e-3	1.432665e-2	3558	2.797335e-1	1.000000e+0	1.000000e+0	1.191740e+0	1.174753e+1	14	73	4.690117e-3	1.917808e-1	MLT1F1,MLT1F1,MLT1F1,MLT1F1,MLT1F1,MLT1F1,MLT1F1,MLT1F1,MLT1F1,MLT1F1,MLT1F1,MLT1F1,MLT1F1,MLT1F1,MLT1F1,MLT1F1,MLT1F1,MLT1F1,MLT1F1,MLT1F1,MLT1F1,MLT1F1,MLT1F1,MLT1F1,MLT1F1,MLT1F1,MLT1F1,MLT1F1,MLT1F1,MLT1F1,MLT1F1,MLT1F1,MLT1F1,MLT1F1,MLT1F1,MLT1F1,MLT1F1,MLT1F1,MLT1F1,MLT1F1,MLT1F1,MLT1F1,MLT1F1,MLT1F1,MLT1F1	ATM,FOXJ1,GREM1,GSTP1,HLA-G,IHH,IL10,NDFIP1,PDE5A,PRDM1,PRNP,SHH,SOX11,TWSG1
GO Biological Process	GO:0032655	regulation of interleukin-12 production	48	6.318328e-5	8.152539e-1	1.698446e-2	2.039980e+0	1.813743e+1	37	5.774414e-3	1.177969e-2	2865	1.704706e-1	1.000000e+0	7.677425e-1	1.367095e+0	8.046256e+0	11	50	3.685092e-3	2.200000e-1	MLT1F1,MLT1F1,MLT1F1,MLT1F1,MLT1F1,MLT1F1,MLT1F1,MLT1F1,MLT1F1,MLT1F1,MLT1F1,MLT1F1,MLT1F1,MLT1F1,MLT1F1,MLT1F1,MLT1F1,MLT1F1,MLT1F1,MLT1F1,MLT1F1,MLT1F1,MLT1F1,MLT1F1,MLT1F1,MLT1F1,MLT1F1,MLT1F1,MLT1F1,MLT1F1,MLT1F1,MLT1F1,MLT1F1,MLT1F1,MLT1F1,MLT1F1,MLT1F1	CD40,CMKLR1,HLA-G,IL10,IRF8,ISL1,PLCB1,THBS1,TLR4,TNFRSF9,TNFSF4
GO Biological Process	GO:0021861	forebrain radial glial cell differentiation	49	6.351347e-5	8.195143e-1	1.672478e-2	3.777256e+0	3.441652e+0	13	1.095718e-3	4.138809e-3	665	7.632814e-3	1.000000e+0	1.480995e-1	4.142714e+0	9.655507e-1	4	6	1.340034e-3	6.666667e-1	MLT1F1,MLT1F1,MLT1F1,MLT1F1,MLT1F1,MLT1F1,MLT1F1,MLT1F1,MLT1F1,MLT1F1,MLT1F1,MLT1F1,MLT1F1	GLI3,HES1,LEF1,METTL14
GO Biological Process	GO:2000233	negative regulation of rRNA processing	50	7.759020e-5	1.000000e+0	2.002293e-2	7.074919e+0	9.894106e-1	7	3.149986e-4	2.228590e-3	3614	2.959606e-1	1.000000e+0	1.000000e+0	3.107035e+0	3.218502e-1	1	2	3.350084e-4	5.000000e-1	MLT1F1,MLT1F1,MLT1F1,MLT1F1,MLT1F1,MLT1F1,MLT1F1	SHQ1
GO Biological Process	GO:0045580	regulation of T cell differentiation	51	8.490783e-5	1.000000e+0	2.148168e-2	1.592896e+0	4.771185e+1	76	1.519002e-2	2.419612e-2	474	2.495635e-3	1.000000e+0	6.793498e-2	1.627495e+0	2.027656e+1	33	126	1.105528e-2	2.619048e-1	MLT1F1,MLT1F1,MLT1F1,MLT1F1,MLT1F1,MLT1F1,MLT1F1,MLT1F1,MLT1F1,MLT1F1,MLT1F1,MLT1F1,MLT1F1,MLT1F1,MLT1F1,MLT1F1,MLT1F1,MLT1F1,MLT1F1,MLT1F1,MLT1F1,MLT1F1,MLT1F1,MLT1F1,MLT1F1,MLT1F1,MLT1F1,MLT1F1,MLT1F1,MLT1F1,MLT1F1,MLT1F1,MLT1F1,MLT1F1,MLT1F1,MLT1F1,MLT1F1,MLT1F1,MLT1F1,MLT1F1,MLT1F1,MLT1F1,MLT1F1,MLT1F1,MLT1F1,MLT1F1,MLT1F1,MLT1F1,MLT1F1,MLT1F1,MLT1F1,MLT1F1,MLT1F1,MLT1F1,MLT1F1,MLT1F1,MLT1F1,…	ADA,CARD11,CBFB,CD2,CD83,CD86,CR1,CYP26B1,DUSP10,FOXJ1,GATA3,GLI2,GLI3,HLA-G,IHH,IL12A,IL15,IL1RL2,IL36B,IL7,IL7R,NFATC2,PRDM1,RASGRP1,RUNX1,SHH,SOCS1,SOX13,TGFBR2,TNFSF4,ZAP70,ZC3H8,ZMIZ1
GO Biological Process	GO:0002818	intracellular defense response	52	8.789349e-5	1.000000e+0	2.180942e-2	3.636500e+1	8.249690e-2	3	2.626453e-5	9.551098e-4	2335	1.609251e-1	1.000000e+0	8.892576e-1	6.214070e+0	1.609251e-1	1	1	3.350084e-4	1.000000e+0	MLT1F1,MLT1F1,MLT1F1	GNLY
GO Biological Process	GO:0006360	transcription from RNA polymerase I promoter	53	8.814494e-5	1.000000e+0	2.145914e-2	3.000422e+0	5.665869e+0	17	1.803842e-3	5.412289e-3	5879	5.322966e-1	1.000000e+0	1.000000e+0	1.035678e+0	5.793304e+0	6	36	2.010050e-3	1.666667e-1	MLT1F1,MLT1F1,MLT1F1,MLT1F1,MLT1F1,MLT1F1,MLT1F1,MLT1F1,MLT1F1,MLT1F1,MLT1F1,MLT1F1,MLT1F1,MLT1F1,MLT1F1,MLT1F1,MLT1F1	CCNH,GTF2H2,MNAT1,TAF1B,TAF1C,ZNRD1
GO Biological Process	GO:0045619	regulation of lymphocyte differentiation	54	8.859891e-5	1.000000e+0	2.117022e-2	1.546808e+0	5.495189e+1	85	1.749503e-2	2.706145e-2	524	3.411226e-3	1.000000e+0	8.399819e-2	1.543364e+0	2.462154e+1	38	153	1.273032e-2	2.483660e-1	MLT1F1,MLT1F1,MLT1F1,MLT1F1,MLT1F1,MLT1F1,MLT1F1,MLT1F1,MLT1F1,MLT1F1,MLT1F1,MLT1F1,MLT1F1,MLT1F1,MLT1F1,MLT1F1,MLT1F1,MLT1F1,MLT1F1,MLT1F1,MLT1F1,MLT1F1,MLT1F1,MLT1F1,MLT1F1,MLT1F1,MLT1F1,MLT1F1,MLT1F1,MLT1F1,MLT1F1,MLT1F1,MLT1F1,MLT1F1,MLT1F1,MLT1F1,MLT1F1,MLT1F1,MLT1F1,MLT1F1,MLT1F1,MLT1F1,MLT1F1,MLT1F1,MLT1F1,MLT1F1,MLT1F1,MLT1F1,MLT1F1,MLT1F1,MLT1F1,MLT1F1,MLT1F1,MLT1F1,MLT1F1,MLT1F1,MLT1F1,…	ADA,AXL,CARD11,CBFB,CD2,CD83,CD86,CR1,CYP26B1,DUSP10,FOXJ1,GATA3,GLI2,GLI3,HLA-G,IHH,IL12A,IL15,IL1RL2,IL36B,IL7,IL7R,INHBA,NDFIP1,NFAM1,NFATC2,PRDM1,RASGRP1,RUNX1,SHH,SOCS1,SOX13,TGFBR2,TNFSF4,ZAP70,ZC3H8,ZFP36L1,ZMIZ1
GO Biological Process	GO:1902895	positive regulation of pri-miRNA transcription from RNA polymerase II promoter	55	8.982792e-5	1.000000e+0	2.107363e-2	2.789888e+0	6.810308e+0	19	2.168197e-3	6.049029e-3	1169	3.117676e-2	1.000000e+0	3.441178e-1	2.174925e+0	3.218502e+0	7	20	2.345059e-3	3.500000e-1	MLT1F1,MLT1F1,MLT1F1,MLT1F1,MLT1F1,MLT1F1,MLT1F1,MLT1F1,MLT1F1,MLT1F1,MLT1F1,MLT1F1,MLT1F1,MLT1F1,MLT1F1,MLT1F1,MLT1F1,MLT1F1,MLT1F1	BMP2,BMPR1A,JUN,SMAD1,SMAD3,SMAD6,TEAD1
GO Biological Process	GO:0051301	cell division	56	1.151465e-4	1.000000e+0	2.653099e-2	1.308349e+0	1.505715e+2	197	4.793743e-2	6.271888e-2	966	2.058129e-2	1.000000e+0	2.749072e-1	1.219704e+0	7.788776e+1	95	484	3.182580e-2	1.962810e-1	MLT1F1,MLT1F1,MLT1F1,MLT1F1,MLT1F1,MLT1F1,MLT1F1,MLT1F1,MLT1F1,MLT1F1,MLT1F1,MLT1F1,MLT1F1,MLT1F1,MLT1F1,MLT1F1,MLT1F1,MLT1F1,MLT1F1,MLT1F1,MLT1F1,MLT1F1,MLT1F1,MLT1F1,MLT1F1,MLT1F1,MLT1F1,MLT1F1,MLT1F1,MLT1F1,MLT1F1,MLT1F1,MLT1F1,MLT1F1,MLT1F1,MLT1F1,MLT1F1,MLT1F1,MLT1F1,MLT1F1,MLT1F1,MLT1F1,MLT1F1,MLT1F1,MLT1F1,MLT1F1,MLT1F1,MLT1F1,MLT1F1,MLT1F1,MLT1F1,MLT1F1,MLT1F1,MLT1F1,MLT1F1,MLT1F1,MLT1F1,…	ACTR3,ANK3,APC,ASPM,BCL2L1,BIRC6,BOD1,BRSK2,CCL2,CCNA1,CCNB2,CCND1,CCNG1,CCNG2,CCNT1,CDC25A,CDK1,CDK14,CENPC,CEP63,CHMP6,CUZD1,ESRRB,FAM83D,FBXL7,FGF13,FGFR2,FZD7,GNAI1,GPSM2,HMGA2,ING2,INO80,KIF13A,KIF20B,KIF2A,KIF2B,KIF4B,KLHL9,KNTC1,LEF1,LRRCC1,MAD2L1,MAP10,MAP4,MAPRE3,MIS18BP1,MYH10,NCAPG,NDE1,NEK6,NOX5,NR3C1,NUF2,PARD3,PARD3B,PDCD6IP,PIK3C3,POU3F2,POU3F3,PPP1CB,PRKCE,RALA,RAN,RASA1,REEP3,RHO…
GO Biological Process	GO:0009895	negative regulation of catabolic process	57	1.198525e-4	1.000000e+0	2.713082e-2	1.569506e+0	4.906002e+1	77	1.561924e-2	2.451449e-2	2851	1.674355e-1	1.000000e+0	7.577763e-1	1.195014e+0	2.510432e+1	30	156	1.005025e-2	1.923077e-1	MLT1F1,MLT1F1,MLT1F1,MLT1F1,MLT1F1,MLT1F1,MLT1F1,MLT1F1,MLT1F1,MLT1F1,MLT1F1,MLT1F1,MLT1F1,MLT1F1,MLT1F1,MLT1F1,MLT1F1,MLT1F1,MLT1F1,MLT1F1,MLT1F1,MLT1F1,MLT1F1,MLT1F1,MLT1F1,MLT1F1,MLT1F1,MLT1F1,MLT1F1,MLT1F1,MLT1F1,MLT1F1,MLT1F1,MLT1F1,MLT1F1,MLT1F1,MLT1F1,MLT1F1,MLT1F1,MLT1F1,MLT1F1,MLT1F1,MLT1F1,MLT1F1,MLT1F1,MLT1F1,MLT1F1,MLT1F1,MLT1F1,MLT1F1,MLT1F1,MLT1F1,MLT1F1,MLT1F1,MLT1F1,MLT1F1,MLT1F1,…	ADRA2A,ANXA2,BANP,CLEC16A,CNR1,EGFR,EPHA4,FHIT,FYN,GRIN2A,HCAR2,HDAC4,HP,IL10,MAD2L1,MTMR2,NBAS,NELL1,NRG1,PIK3CG,PPARGC1A,RYBP,SERPINE2,SHH,SMAD3,SVIP,TRIM39,USP25,VPS35,WAC
GO Biological Process	GO:0072350	tricarboxylic acid metabolic process	58	1.275161e-4	1.000000e+0	2.836794e-2	2.213511e+0	1.264959e+1	28	4.027248e-3	8.914358e-3	1292	3.950165e-2	1.000000e+0	3.944967e-1	1.752687e+0	6.276080e+0	11	39	3.685092e-3	2.820513e-1	MLT1F1,MLT1F1,MLT1F1,MLT1F1,MLT1F1,MLT1F1,MLT1F1,MLT1F1,MLT1F1,MLT1F1,MLT1F1,MLT1F1,MLT1F1,MLT1F1,MLT1F1,MLT1F1,MLT1F1,MLT1F1,MLT1F1,MLT1F1,MLT1F1,MLT1F1,MLT1F1,MLT1F1,MLT1F1,MLT1F1,MLT1F1,MLT1F1	ACO1,ACO2,GHR,GLUD1,IDH3A,MDH1,OGDHL,PDHA2,SUCLA2,SUCLG1,SUCLG2
GO Biological Process	GO:2000296	negative regulation of hydrogen peroxide catabolic process	59	1.289100e-4	1.000000e+0	2.819196e-2	3.191525e+1	9.399895e-2	3	2.992644e-5	9.551098e-4	3614	2.959606e-1	1.000000e+0	1.000000e+0	3.107035e+0	3.218502e-1	1	2	3.350084e-4	5.000000e-1	MLT1F1,MLT1F1,MLT1F1	HP
GO Biological Process	GO:0000491	small nucleolar ribonucleoprotein complex assembly	60	1.397128e-4	1.000000e+0	3.004524e-2	3.713444e+0	3.231501e+0	12	1.028813e-3	3.820439e-3	1323	4.278180e-2	1.000000e+0	4.172438e-1	2.761809e+0	1.448326e+0	4	9	1.340034e-3	4.444444e-1	MLT1F1,MLT1F1,MLT1F1,MLT1F1,MLT1F1,MLT1F1,MLT1F1,MLT1F1,MLT1F1,MLT1F1,MLT1F1,MLT1F1	NAF1,NUFIP1,SHQ1,ZNHIT6
GO Biological Process	GO:1902308	regulation of peptidyl-serine dephosphorylation	61	1.570681e-4	1.000000e+0	3.322377e-2	4.295736e+0	2.327890e+0	10	7.411301e-4	3.183699e-3	2947	1.852295e-1	1.000000e+0	8.109997e-1	2.485628e+0	8.046256e-1	2	5	6.700168e-4	4.000000e-1	MLT1F1,MLT1F1,MLT1F1,MLT1F1,MLT1F1,MLT1F1,MLT1F1,MLT1F1,MLT1F1,MLT1F1	DUSP26,PPP1R16B
GO Biological Process	GO:1904872	regulation of telomerase RNA localization to Cajal body	62	1.575715e-4	1.000000e+0	3.279266e-2	3.440520e+0	3.778499e+0	13	1.202960e-3	4.138809e-3	6041	5.716674e-1	1.000000e+0	1.000000e+0	1.035678e+0	2.896652e+0	3	18	1.005025e-3	1.666667e-1	MLT1F1,MLT1F1,MLT1F1,MLT1F1,MLT1F1,MLT1F1,MLT1F1,MLT1F1,MLT1F1,MLT1F1,MLT1F1,MLT1F1,MLT1F1	NAF1,PARN,SHQ1
GO Biological Process	GO:0031330	negative regulation of cellular catabolic process	63	1.588680e-4	1.000000e+0	3.253768e-2	1.764244e+0	2.777393e+1	49	8.842385e-3	1.560013e-2	4367	3.568950e-1	1.000000e+0	1.000000e+0	1.111992e+0	1.528789e+1	17	95	5.695142e-3	1.789474e-1	MLT1F1,MLT1F1,MLT1F1,MLT1F1,MLT1F1,MLT1F1,MLT1F1,MLT1F1,MLT1F1,MLT1F1,MLT1F1,MLT1F1,MLT1F1,MLT1F1,MLT1F1,MLT1F1,MLT1F1,MLT1F1,MLT1F1,MLT1F1,MLT1F1,MLT1F1,MLT1F1,MLT1F1,MLT1F1,MLT1F1,MLT1F1,MLT1F1,MLT1F1,MLT1F1,MLT1F1,MLT1F1,MLT1F1,MLT1F1,MLT1F1,MLT1F1,MLT1F1,MLT1F1,MLT1F1,MLT1F1,MLT1F1,MLT1F1,MLT1F1,MLT1F1,MLT1F1,MLT1F1,MLT1F1,MLT1F1,MLT1F1	ANXA2,CLEC16A,CNR1,EPHA4,FHIT,HP,IL10,MTMR2,NBAS,NELL1,PIK3CG,RYBP,SHH,SVIP,TRIM39,VPS35,WAC
GO Biological Process	GO:0050951	sensory perception of temperature stimulus	64	1.650097e-4	1.000000e+0	3.326750e-2	2.394255e+0	9.606330e+0	23	3.058367e-3	7.322509e-3	1298	4.045107e-2	1.000000e+0	4.021111e-1	2.071357e+0	3.379427e+0	7	21	2.345059e-3	3.333333e-1	MLT1F1,MLT1F1,MLT1F1,MLT1F1,MLT1F1,MLT1F1,MLT1F1,MLT1F1,MLT1F1,MLT1F1,MLT1F1,MLT1F1,MLT1F1,MLT1F1,MLT1F1,MLT1F1,MLT1F1,MLT1F1,MLT1F1,MLT1F1,MLT1F1,MLT1F1,MLT1F1	BTBD9,CALCA,CXCL12,EPHB1,HTR2A,TRPA1,TRPM3
GO Biological Process	GO:0045582	positive regulation of T cell differentiation	65	1.903895e-4	1.000000e+0	3.779378e-2	1.728481e+0	2.950568e+1	51	9.393722e-3	1.623687e-2	582	4.488123e-3	1.000000e+0	9.950215e-2	1.787609e+0	1.174753e+1	21	73	7.035176e-3	2.876712e-1	MLT1F1,MLT1F1,MLT1F1,MLT1F1,MLT1F1,MLT1F1,MLT1F1,MLT1F1,MLT1F1,MLT1F1,MLT1F1,MLT1F1,MLT1F1,MLT1F1,MLT1F1,MLT1F1,MLT1F1,MLT1F1,MLT1F1,MLT1F1,MLT1F1,MLT1F1,MLT1F1,MLT1F1,MLT1F1,MLT1F1,MLT1F1,MLT1F1,MLT1F1,MLT1F1,MLT1F1,MLT1F1,MLT1F1,MLT1F1,MLT1F1,MLT1F1,MLT1F1,MLT1F1,MLT1F1,MLT1F1,MLT1F1,MLT1F1,MLT1F1,MLT1F1,MLT1F1,MLT1F1,MLT1F1,MLT1F1,MLT1F1,MLT1F1,MLT1F1	ADA,CD83,CD86,DUSP10,GATA3,GLI2,GLI3,HLA-G,IHH,IL12A,IL1RL2,IL36B,IL7,IL7R,RASGRP1,SHH,SOCS1,TGFBR2,TNFSF4,ZAP70,ZMIZ1
GO Biological Process	GO:0050870	positive regulation of T cell activation	66	2.035819e-4	1.000000e+0	3.980026e-2	1.463703e+0	6.627027e+1	97	2.109846e-2	3.088188e-2	767	1.176674e-2	1.000000e+0	1.979482e-1	1.391210e+0	3.234595e+1	45	201	1.507538e-2	2.238806e-1	MLT1F1,MLT1F1,MLT1F1,MLT1F1,MLT1F1,MLT1F1,MLT1F1,MLT1F1,MLT1F1,MLT1F1,MLT1F1,MLT1F1,MLT1F1,MLT1F1,MLT1F1,MLT1F1,MLT1F1,MLT1F1,MLT1F1,MLT1F1,MLT1F1,MLT1F1,MLT1F1,MLT1F1,MLT1F1,MLT1F1,MLT1F1,MLT1F1,MLT1F1,MLT1F1,MLT1F1,MLT1F1,MLT1F1,MLT1F1,MLT1F1,MLT1F1,MLT1F1,MLT1F1,MLT1F1,MLT1F1,MLT1F1,MLT1F1,MLT1F1,MLT1F1,MLT1F1,MLT1F1,MLT1F1,MLT1F1,MLT1F1,MLT1F1,MLT1F1,MLT1F1,MLT1F1,MLT1F1,MLT1F1,MLT1F1,MLT1F1,…	ADA,BCL10,CARD11,CCL2,CCL5,CD83,CD86,DPP4,DUSP10,EFNB2,FAM49B,FYN,GATA3,GLI2,GLI3,GPAM,HES1,HLA-G,ICOS,IHH,IL12A,IL15,IL1RL2,IL36B,IL7,IL7R,LEP,MALT1,MAP3K7,NCK2,PIK3CA,PIK3R1,PRKCQ,PTPN11,RASGRP1,SHH,SOCS1,SRC,TGFBR2,TNFSF13B,TNFSF4,VAV1,ZAP70,ZMIZ1,ZP4
GO Biological Process	GO:1903978	regulation of microglial cell activation	67	2.142456e-4	1.000000e+0	4.125987e-2	4.559897e+0	1.973729e+0	9	6.283759e-4	2.865330e-3	1779	8.783002e-2	1.000000e+0	6.370268e-1	2.663173e+0	1.126476e+0	3	7	1.005025e-3	4.285714e-1	MLT1F1,MLT1F1,MLT1F1,MLT1F1,MLT1F1,MLT1F1,MLT1F1,MLT1F1,MLT1F1	ATM,FAM19A3,LDLR
GO Biological Process	GO:0051251	positive regulation of lymphocyte activation	68	2.156151e-4	1.000000e+0	4.091297e-2	1.392671e+0	8.903752e+1	124	2.834687e-2	3.947787e-2	544	3.884389e-3	1.000000e+0	9.213285e-2	1.399352e+0	4.216238e+1	59	262	1.976549e-2	2.251908e-1	MLT1F1,MLT1F1,MLT1F1,MLT1F1,MLT1F1,MLT1F1,MLT1F1,MLT1F1,MLT1F1,MLT1F1,MLT1F1,MLT1F1,MLT1F1,MLT1F1,MLT1F1,MLT1F1,MLT1F1,MLT1F1,MLT1F1,MLT1F1,MLT1F1,MLT1F1,MLT1F1,MLT1F1,MLT1F1,MLT1F1,MLT1F1,MLT1F1,MLT1F1,MLT1F1,MLT1F1,MLT1F1,MLT1F1,MLT1F1,MLT1F1,MLT1F1,MLT1F1,MLT1F1,MLT1F1,MLT1F1,MLT1F1,MLT1F1,MLT1F1,MLT1F1,MLT1F1,MLT1F1,MLT1F1,MLT1F1,MLT1F1,MLT1F1,MLT1F1,MLT1F1,MLT1F1,MLT1F1,MLT1F1,MLT1F1,MLT1F1,…	ADA,AXL,BCL10,BCL2,CARD11,CCL2,CCL5,CD40,CD83,CD86,DPP4,DUSP10,EFNB2,FAM49B,FGF10,FYN,GATA3,GLI2,GLI3,GPAM,GPR183,HES1,HLA-G,ICOS,IGLL5,IHH,IL12A,IL15,IL1RL2,IL36B,IL7,IL7R,IRS2,LEP,MALT1,MAP3K7,MEF2C,MIF,MSH6,NCK2,NFATC2,PAXIP1,PIK3CA,PIK3R1,PRDM1,PRKCQ,PTPN11,RASGRP1,SHH,SOCS1,SRC,TGFBR2,TLR4,TNFSF13B,TNFSF4,VAV1,ZAP70,ZMIZ1,ZP4
GO Biological Process	GO:0018065	protein-cofactor linkage	69	2.175987e-4	1.000000e+0	4.069096e-2	4.550156e+0	1.977954e+0	9	6.297211e-4	2.865330e-3	2236	1.435829e-1	1.000000e+0	8.285555e-1	1.912022e+0	2.092027e+0	4	13	1.340034e-3	3.076923e-1	MLT1F1,MLT1F1,MLT1F1,MLT1F1,MLT1F1,MLT1F1,MLT1F1,MLT1F1,MLT1F1	CTH,GAD1,GLRX5,NNAT
GO Biological Process	GO:0002696	positive regulation of leukocyte activation	70	2.434930e-4	1.000000e+0	4.488272e-2	1.369300e+0	9.786025e+1	134	3.115576e-2	4.266157e-2	466	2.347833e-3	1.000000e+0	6.500878e-2	1.399756e+0	4.715106e+1	66	293	2.211055e-2	2.252560e-1	MLT1F1,MLT1F1,MLT1F1,MLT1F1,MLT1F1,MLT1F1,MLT1F1,MLT1F1,MLT1F1,MLT1F1,MLT1F1,MLT1F1,MLT1F1,MLT1F1,MLT1F1,MLT1F1,MLT1F1,MLT1F1,MLT1F1,MLT1F1,MLT1F1,MLT1F1,MLT1F1,MLT1F1,MLT1F1,MLT1F1,MLT1F1,MLT1F1,MLT1F1,MLT1F1,MLT1F1,MLT1F1,MLT1F1,MLT1F1,MLT1F1,MLT1F1,MLT1F1,MLT1F1,MLT1F1,MLT1F1,MLT1F1,MLT1F1,MLT1F1,MLT1F1,MLT1F1,MLT1F1,MLT1F1,MLT1F1,MLT1F1,MLT1F1,MLT1F1,MLT1F1,MLT1F1,MLT1F1,MLT1F1,MLT1F1,MLT1F1,…	ADA,AXL,BCL10,BCL2,CARD11,CCL2,CCL5,CD2,CD40,CD83,CD86,DPP4,DUSP10,EFNB2,FAM19A3,FAM49B,FGF10,FYN,GATA3,GLI2,GLI3,GPAM,GPR183,HES1,HLA-G,ICOS,IGLL5,IHH,IL10,IL12A,IL15,IL1RL1,IL1RL2,IL36B,IL7,IL7R,IRS2,LEP,MALT1,MAP3K7,MEF2C,MIF,MSH6,NCK2,NFATC2,PAXIP1,PIK3CA,PIK3R1,PRDM1,PRKCQ,PTPN11,RASGRP1,SHH,SOCS1,SRC,STXBP1,TGFBR2,THBS1,TLR4,TNFSF13B,TNFSF4,VAV1,WNT5A,ZAP70,ZMIZ1,ZP4
GO Biological Process	GO:0050672	negative regulation of lymphocyte proliferation	71	2.593742e-4	1.000000e+0	4.713669e-2	1.828040e+0	2.242839e+1	41	7.140525e-3	1.305317e-2	5055	4.339453e-1	1.000000e+0	1.000000e+0	1.080708e+0	1.110383e+1	12	69	4.020101e-3	1.739130e-1	MLT1F1,MLT1F1,MLT1F1,MLT1F1,MLT1F1,MLT1F1,MLT1F1,MLT1F1,MLT1F1,MLT1F1,MLT1F1,MLT1F1,MLT1F1,MLT1F1,MLT1F1,MLT1F1,MLT1F1,MLT1F1,MLT1F1,MLT1F1,MLT1F1,MLT1F1,MLT1F1,MLT1F1,MLT1F1,MLT1F1,MLT1F1,MLT1F1,MLT1F1,MLT1F1,MLT1F1,MLT1F1,MLT1F1,MLT1F1,MLT1F1,MLT1F1,MLT1F1,MLT1F1,MLT1F1,MLT1F1,MLT1F1	ATM,FOXJ1,HLA-G,IHH,IL10,NDFIP1,PDE5A,PRDM1,PRNP,SHH,SOX11,TWSG1
GO Biological Process	GO:1904874	positive regulation of telomerase RNA localization to Cajal body	72	2.603159e-4	1.000000e+0	4.665078e-2	4.028509e+0	2.482308e+0	10	7.902922e-4	3.183699e-3	7175	7.211915e-1	1.000000e+0	1.000000e+0	8.285427e-1	2.413877e+0	2	15	6.700168e-4	1.333333e-1	MLT1F1,MLT1F1,MLT1F1,MLT1F1,MLT1F1,MLT1F1,MLT1F1,MLT1F1,MLT1F1,MLT1F1	NAF1,SHQ1
GO Biological Process	GO:0002694	regulation of leukocyte activation	73	2.908331e-4	1.000000e+0	5.140575e-2	1.287198e+0	1.507149e+2	194	4.798311e-2	6.176377e-2	696	8.328728e-3	1.000000e+0	1.544046e-1	1.264335e+0	7.434740e+1	94	462	3.149079e-2	2.034632e-1	MLT1F1,MLT1F1,MLT1F1,MLT1F1,MLT1F1,MLT1F1,MLT1F1,MLT1F1,MLT1F1,MLT1F1,MLT1F1,MLT1F1,MLT1F1,MLT1F1,MLT1F1,MLT1F1,MLT1F1,MLT1F1,MLT1F1,MLT1F1,MLT1F1,MLT1F1,MLT1F1,MLT1F1,MLT1F1,MLT1F1,MLT1F1,MLT1F1,MLT1F1,MLT1F1,MLT1F1,MLT1F1,MLT1F1,MLT1F1,MLT1F1,MLT1F1,MLT1F1,MLT1F1,MLT1F1,MLT1F1,MLT1F1,MLT1F1,MLT1F1,MLT1F1,MLT1F1,MLT1F1,MLT1F1,MLT1F1,MLT1F1,MLT1F1,MLT1F1,MLT1F1,MLT1F1,MLT1F1,MLT1F1,MLT1F1,MLT1F1,…	ADA,APLF,ATM,AXL,BANK1,BCL10,BCL2,BPI,CARD11,CBFB,CCL2,CCL5,CD2,CD40,CD83,CD86,CNR1,CR1,CTNNB1,CYP26B1,DPP4,DUSP10,EFNB2,FAM19A3,FAM49B,FER,FGF10,FOXF1,FOXJ1,FYN,GATA3,GLI2,GLI3,GPAM,GPR183,HES1,HLA-G,ICOS,IGLL5,IHH,IL10,IL12A,IL15,IL1RL1,IL1RL2,IL31RA,IL36B,IL7,IL7R,INHBA,IRS2,LDLR,LEP,MALT1,MAP3K7,MEF2C,MIF,MSH6,NCK2,NDFIP1,NFAM1,NFATC2,PAXIP1,PDE5A,PIK3CA,PIK3R1,PRDM1,PRKCQ,PRNP,PTPN11,RASGRP1…
GO Biological Process	GO:0009257	10-formyltetrahydrofolate biosynthetic process	74	2.916908e-4	1.000000e+0	5.086063e-2	6.872867e+0	8.729981e-1	6	2.779364e-4	1.910220e-3	1031	2.588961e-2	1.000000e+0	3.240093e-1	6.214070e+0	3.218502e-1	2	2	6.700168e-4	1.000000e+0	MLT1F1,MLT1F1,MLT1F1,MLT1F1,MLT1F1,MLT1F1	MTHFD1,MTHFD1L
GO Biological Process	GO:0060220	camera-type eye photoreceptor cell fate commitment	75	2.921479e-4	1.000000e+0	5.026112e-2	2.411456e+1	1.244062e-1	3	3.960719e-5	9.551098e-4	2335	1.609251e-1	1.000000e+0	8.892576e-1	6.214070e+0	1.609251e-1	1	1	3.350084e-4	1.000000e+0	MLT1F1,MLT1F1,MLT1F1	IHH
GO Biological Process	GO:0048074	negative regulation of eye pigmentation	75	2.921479e-4	1.000000e+0	5.026112e-2	2.411456e+1	1.244062e-1	3	3.960719e-5	9.551098e-4	2335	1.609251e-1	1.000000e+0	8.892576e-1	6.214070e+0	1.609251e-1	1	1	3.350084e-4	1.000000e+0	MLT1F1,MLT1F1,MLT1F1	IHH
GO Biological Process	GO:0030704	vitelline membrane formation	75	2.921479e-4	1.000000e+0	5.026112e-2	2.411456e+1	1.244062e-1	3	3.960719e-5	9.551098e-4	2335	1.609251e-1	1.000000e+0	8.892576e-1	6.214070e+0	1.609251e-1	1	1	3.350084e-4	1.000000e+0	MLT1F1,MLT1F1,MLT1F1	IHH
GO Biological Process	GO:0048278	vesicle docking	78	3.336431e-4	1.000000e+0	5.519227e-2	1.949738e+0	1.692535e+1	33	5.388523e-3	1.050621e-2	720	9.807695e-3	1.000000e+0	1.757621e-1	1.790495e+0	9.494582e+0	17	59	5.695142e-3	2.881356e-1	MLT1F1,MLT1F1,MLT1F1,MLT1F1,MLT1F1,MLT1F1,MLT1F1,MLT1F1,MLT1F1,MLT1F1,MLT1F1,MLT1F1,MLT1F1,MLT1F1,MLT1F1,MLT1F1,MLT1F1,MLT1F1,MLT1F1,MLT1F1,MLT1F1,MLT1F1,MLT1F1,MLT1F1,MLT1F1,MLT1F1,MLT1F1,MLT1F1,MLT1F1,MLT1F1,MLT1F1,MLT1F1,MLT1F1	BLOC1S6,CPLX2,EXOC2,EXOC5,EXOC6,KCNB1,SCFD1,SCFD2,SNAP25,STX11,STX2,STXBP1,STXBP3,SYT1,TSNARE1,USO1,VAMP3
GO Biological Process	GO:0050966	detection of mechanical stimulus involved in sensory perception of pain	79	3.356960e-4	1.000000e+0	5.482893e-2	2.883627e+0	5.201782e+0	15	1.656091e-3	4.775549e-3	1518	6.243081e-2	1.000000e+0	5.306619e-1	2.485628e+0	1.609251e+0	4	10	1.340034e-3	4.000000e-1	MLT1F1,MLT1F1,MLT1F1,MLT1F1,MLT1F1,MLT1F1,MLT1F1,MLT1F1,MLT1F1,MLT1F1,MLT1F1,MLT1F1,MLT1F1,MLT1F1,MLT1F1	CXCL12,FYN,HTR2A,TRPA1
GO Biological Process	GO:0045586	regulation of gamma-delta T cell differentiation	80	3.400937e-4	1.000000e+0	5.485286e-2	5.538898e+0	1.263789e+0	7	4.023525e-4	2.228590e-3	5490	5.043491e-1	1.000000e+0	1.000000e+0	1.553518e+0	6.437005e-1	1	4	3.350084e-4	2.500000e-1	MLT1F1,MLT1F1,MLT1F1,MLT1F1,MLT1F1,MLT1F1,MLT1F1	SOX13
GO Biological Process	GO:0030155	regulation of cell adhesion	81	3.610547e-4	1.000000e+0	5.751468e-2	1.214702e+0	2.461508e+2	299	7.836703e-2	9.519261e-2	60	1.404137e-7	1.811758e-3	3.019597e-5	1.479541e+0	1.047623e+2	155	651	5.192630e-2	2.380952e-1	MLT1F1,MLT1F1,MLT1F1,MLT1F1,MLT1F1,MLT1F1,MLT1F1,MLT1F1,MLT1F1,MLT1F1,MLT1F1,MLT1F1,MLT1F1,MLT1F1,MLT1F1,MLT1F1,MLT1F1,MLT1F1,MLT1F1,MLT1F1,MLT1F1,MLT1F1,MLT1F1,MLT1F1,MLT1F1,MLT1F1,MLT1F1,MLT1F1,MLT1F1,MLT1F1,MLT1F1,MLT1F1,MLT1F1,MLT1F1,MLT1F1,MLT1F1,MLT1F1,MLT1F1,MLT1F1,MLT1F1,MLT1F1,MLT1F1,MLT1F1,MLT1F1,MLT1F1,MLT1F1,MLT1F1,MLT1F1,MLT1F1,MLT1F1,MLT1F1,MLT1F1,MLT1F1,MLT1F1,MLT1F1,MLT1F1,MLT1F1,…	ABI3BP,ABL2,ADA,AJAP1,ANK3,AP1AR,APBB1IP,ARHGEF7,ATXN3L,BCL10,BCL2,BMP2,CARD11,CASK,CBFB,CCL2,CCL5,CCM2L,CD164,CD2,CD83,CD86,CDH13,COL8A1,CR1,CTNNB1,CXCL12,CYP26B1,DAB1,DENND6A,DISC1,DLC1,DLL1,DMP1,DOCK1,DPP4,DSCAM,DUSP10,DUSP26,EDIL3,EFNA5,EFNB2,EGFL6,EMP2,EPHA3,EPHA7,FAM49B,FBLN2,FERMT1,FMN1,FOXA1,FOXA2,FOXF1,FOXJ1,FRMD5,FYN,FZD7,GATA3,GLI2,GLI3,GPAM,GREM1,GTPBP4,HAS2,HES1,HLA-G,ICOS,IHH,IL10,I…
GO Biological Process	GO:0043031	negative regulation of macrophage activation	82	3.625180e-4	1.000000e+0	5.704353e-2	4.238708e+0	2.123289e+0	9	6.759912e-4	2.865330e-3	1518	6.243081e-2	1.000000e+0	5.306619e-1	2.485628e+0	1.609251e+0	4	10	1.340034e-3	4.000000e-1	MLT1F1,MLT1F1,MLT1F1,MLT1F1,MLT1F1,MLT1F1,MLT1F1,MLT1F1,MLT1F1	BPI,FAM19A3,IL31RA,LDLR
GO Biological Process	GO:0090071	negative regulation of ribosome biogenesis	83	3.630165e-4	1.000000e+0	5.643376e-2	5.478120e+0	1.277811e+0	7	4.068165e-4	2.228590e-3	5490	5.043491e-1	1.000000e+0	1.000000e+0	1.553518e+0	6.437005e-1	1	4	3.350084e-4	2.500000e-1	MLT1F1,MLT1F1,MLT1F1,MLT1F1,MLT1F1,MLT1F1,MLT1F1	SHQ1
GO Biological Process	GO:1901799	negative regulation of proteasomal protein catabolic process	84	3.695619e-4	1.000000e+0	5.676735e-2	2.213741e+0	1.084138e+1	24	3.451568e-3	7.640879e-3	5485	5.030830e-1	1.000000e+0	1.000000e+0	1.065269e+0	5.632379e+0	6	35	2.010050e-3	1.714286e-1	MLT1F1,MLT1F1,MLT1F1,MLT1F1,MLT1F1,MLT1F1,MLT1F1,MLT1F1,MLT1F1,MLT1F1,MLT1F1,MLT1F1,MLT1F1,MLT1F1,MLT1F1,MLT1F1,MLT1F1,MLT1F1,MLT1F1,MLT1F1,MLT1F1,MLT1F1,MLT1F1,MLT1F1	CLEC16A,FHIT,RYBP,SHH,SVIP,WAC
GO Biological Process	GO:1903051	negative regulation of proteolysis involved in cellular protein catabolic process	85	3.913446e-4	1.000000e+0	5.940611e-2	2.031462e+0	1.427543e+1	29	4.544868e-3	9.232728e-3	5392	4.918890e-1	1.000000e+0	1.000000e+0	1.057714e+0	7.563481e+0	8	47	2.680067e-3	1.702128e-1	MLT1F1,MLT1F1,MLT1F1,MLT1F1,MLT1F1,MLT1F1,MLT1F1,MLT1F1,MLT1F1,MLT1F1,MLT1F1,MLT1F1,MLT1F1,MLT1F1,MLT1F1,MLT1F1,MLT1F1,MLT1F1,MLT1F1,MLT1F1,MLT1F1,MLT1F1,MLT1F1,MLT1F1,MLT1F1,MLT1F1,MLT1F1,MLT1F1,MLT1F1	CLEC16A,EPHA4,FHIT,RYBP,SHH,SVIP,TRIM39,WAC
GO Biological Process	GO:0045785	positive regulation of cell adhesion	86	3.926023e-4	1.000000e+0	5.890404e-2	1.286647e+0	1.445618e+2	186	4.602415e-2	5.921681e-2	132	9.875230e-6	1.274201e-1	9.653037e-4	1.532914e+0	6.066877e+1	93	377	3.115578e-2	2.466844e-1	MLT1F1,MLT1F1,MLT1F1,MLT1F1,MLT1F1,MLT1F1,MLT1F1,MLT1F1,MLT1F1,MLT1F1,MLT1F1,MLT1F1,MLT1F1,MLT1F1,MLT1F1,MLT1F1,MLT1F1,MLT1F1,MLT1F1,MLT1F1,MLT1F1,MLT1F1,MLT1F1,MLT1F1,MLT1F1,MLT1F1,MLT1F1,MLT1F1,MLT1F1,MLT1F1,MLT1F1,MLT1F1,MLT1F1,MLT1F1,MLT1F1,MLT1F1,MLT1F1,MLT1F1,MLT1F1,MLT1F1,MLT1F1,MLT1F1,MLT1F1,MLT1F1,MLT1F1,MLT1F1,MLT1F1,MLT1F1,MLT1F1,MLT1F1,MLT1F1,MLT1F1,MLT1F1,MLT1F1,MLT1F1,MLT1F1,MLT1F1,…	ABI3BP,ADA,ANK3,APBB1IP,ARHGEF7,BCL10,CARD11,CCL2,CCL5,CD83,CD86,CDH13,COL8A1,CXCL12,DENND6A,DISC1,DMP1,DOCK1,DPP4,DUSP10,DUSP26,EDIL3,EFNB2,EGFL6,EMP2,FAM49B,FBLN2,FERMT1,FMN1,FOXA1,FOXA2,FOXF1,FRMD5,FYN,GATA3,GLI2,GLI3,GPAM,HAS2,HES1,HLA-G,ICOS,IHH,IL10,IL12A,IL15,IL1RL2,IL36B,IL7,IL7R,ITGA4,KIF26B,LEP,MALT1,MAP3K7,NCK2,NDNF,NODAL,OLFM4,PIK3CA,PIK3R1,PPAP2B,PREX1,PRKCA,PRKCE,PRKCQ,PTPN11,RASGRP…
GO Biological Process	GO:0060333	interferon-gamma-mediated signaling pathway	87	3.999878e-4	1.000000e+0	5.932233e-2	2.028621e+0	1.429543e+1	29	4.551234e-3	9.232728e-3	5242	4.574765e-1	1.000000e+0	1.000000e+0	1.068043e+0	1.029921e+1	11	64	3.685092e-3	1.718750e-1	MLT1F1,MLT1F1,MLT1F1,MLT1F1,MLT1F1,MLT1F1,MLT1F1,MLT1F1,MLT1F1,MLT1F1,MLT1F1,MLT1F1,MLT1F1,MLT1F1,MLT1F1,MLT1F1,MLT1F1,MLT1F1,MLT1F1,MLT1F1,MLT1F1,MLT1F1,MLT1F1,MLT1F1,MLT1F1,MLT1F1,MLT1F1,MLT1F1,MLT1F1	CAMK2D,HCK,HLA-B,HLA-F,HLA-G,IFNGR1,IRF8,JAK1,MID1,NCAM1,TRIM26
GO Biological Process	GO:0051249	regulation of lymphocyte activation	88	4.608058e-4	1.000000e+0	6.756565e-2	1.296381e+0	1.326771e+2	172	4.224040e-2	5.475963e-2	753	1.082236e-2	1.000000e+0	1.854461e-1	1.273884e+0	6.437005e+1	82	400	2.747069e-2	2.050000e-1	MLT1F1,MLT1F1,MLT1F1,MLT1F1,MLT1F1,MLT1F1,MLT1F1,MLT1F1,MLT1F1,MLT1F1,MLT1F1,MLT1F1,MLT1F1,MLT1F1,MLT1F1,MLT1F1,MLT1F1,MLT1F1,MLT1F1,MLT1F1,MLT1F1,MLT1F1,MLT1F1,MLT1F1,MLT1F1,MLT1F1,MLT1F1,MLT1F1,MLT1F1,MLT1F1,MLT1F1,MLT1F1,MLT1F1,MLT1F1,MLT1F1,MLT1F1,MLT1F1,MLT1F1,MLT1F1,MLT1F1,MLT1F1,MLT1F1,MLT1F1,MLT1F1,MLT1F1,MLT1F1,MLT1F1,MLT1F1,MLT1F1,MLT1F1,MLT1F1,MLT1F1,MLT1F1,MLT1F1,MLT1F1,MLT1F1,MLT1F1,…	ADA,APLF,ATM,AXL,BANK1,BCL10,BCL2,CARD11,CBFB,CCL2,CCL5,CD2,CD40,CD83,CD86,CR1,CTNNB1,CYP26B1,DPP4,DUSP10,EFNB2,FAM49B,FGF10,FOXJ1,FYN,GATA3,GLI2,GLI3,GPAM,GPR183,HES1,HLA-G,ICOS,IGLL5,IHH,IL10,IL12A,IL15,IL1RL2,IL36B,IL7,IL7R,INHBA,IRS2,LEP,MALT1,MAP3K7,MEF2C,MIF,MSH6,NCK2,NDFIP1,NFAM1,NFATC2,PAXIP1,PDE5A,PIK3CA,PIK3R1,PRDM1,PRKCQ,PRNP,PTPN11,RASGRP1,RUNX1,SAMSN1,SHH,SOCS1,SOX11,SOX13,SRC,TGFBR2…
GO Biological Process	GO:0006749	glutathione metabolic process	89	4.739153e-4	1.000000e+0	6.870707e-2	2.263713e+0	9.718545e+0	22	3.094092e-3	7.004139e-3	3564	2.841309e-1	1.000000e+0	1.000000e+0	1.220621e+0	9.011807e+0	11	56	3.685092e-3	1.964286e-1	MLT1F1,MLT1F1,MLT1F1,MLT1F1,MLT1F1,MLT1F1,MLT1F1,MLT1F1,MLT1F1,MLT1F1,MLT1F1,MLT1F1,MLT1F1,MLT1F1,MLT1F1,MLT1F1,MLT1F1,MLT1F1,MLT1F1,MLT1F1,MLT1F1,MLT1F1	CHAC1,CHAC2,DPEP1,GDAP1L1,GGCT,GGTLC2,GGTLC3,GPX1,GSTA2,GSTP1,MGST2
GO Biological Process	GO:0006268	DNA unwinding involved in DNA replication	90	4.977612e-4	1.000000e+0	7.136236e-2	7.908927e+0	6.321970e-1	5	2.012725e-4	1.591850e-3	4442	3.773299e-1	1.000000e+0	1.000000e+0	1.553518e+0	1.287401e+0	2	8	6.700168e-4	2.500000e-1	MLT1F1,MLT1F1,MLT1F1,MLT1F1,MLT1F1	MCM2,PURA
GO Biological Process	GO:0046855	inositol phosphate dephosphorylation	91	5.092012e-4	1.000000e+0	7.220025e-2	4.040417e+0	2.227493e+0	9	7.091669e-4	2.865330e-3	2805	1.649457e-1	1.000000e+0	7.587502e-1	2.071357e+0	1.448326e+0	3	9	1.005025e-3	3.333333e-1	MLT1F1,MLT1F1,MLT1F1,MLT1F1,MLT1F1,MLT1F1,MLT1F1,MLT1F1,MLT1F1	IMPA1,IMPA2,MTMR2
GO Biological Process	GO:0070613	regulation of protein processing	92	5.167912e-4	1.000000e+0	7.247997e-2	1.808470e+0	2.101224e+1	38	6.689666e-3	1.209806e-2	3075	2.034221e-1	1.000000e+0	8.535790e-1	1.208291e+0	1.737991e+1	21	108	7.035176e-3	1.944444e-1	MLT1F1,MLT1F1,MLT1F1,MLT1F1,MLT1F1,MLT1F1,MLT1F1,MLT1F1,MLT1F1,MLT1F1,MLT1F1,MLT1F1,MLT1F1,MLT1F1,MLT1F1,MLT1F1,MLT1F1,MLT1F1,MLT1F1,MLT1F1,MLT1F1,MLT1F1,MLT1F1,MLT1F1,MLT1F1,MLT1F1,MLT1F1,MLT1F1,MLT1F1,MLT1F1,MLT1F1,MLT1F1,MLT1F1,MLT1F1,MLT1F1,MLT1F1,MLT1F1,MLT1F1	BIRC2,C1QB,CARD18,CCBE1,CFH,CFHR2,CFHR4,CHAC1,CPN2,CR1,GAS1,IGLL5,LRRK2,NKD2,NLRC4,PRNP,RFX4,SERPINE2,SRC,THBS1,TNP1
GO Biological Process	GO:1903317	regulation of protein maturation	93	5.377171e-4	1.000000e+0	7.460391e-2	1.804515e+0	2.105829e+1	38	6.704328e-3	1.209806e-2	3192	2.160600e-1	1.000000e+0	8.733779e-1	1.197206e+0	1.754084e+1	21	109	7.035176e-3	1.926606e-1	MLT1F1,MLT1F1,MLT1F1,MLT1F1,MLT1F1,MLT1F1,MLT1F1,MLT1F1,MLT1F1,MLT1F1,MLT1F1,MLT1F1,MLT1F1,MLT1F1,MLT1F1,MLT1F1,MLT1F1,MLT1F1,MLT1F1,MLT1F1,MLT1F1,MLT1F1,MLT1F1,MLT1F1,MLT1F1,MLT1F1,MLT1F1,MLT1F1,MLT1F1,MLT1F1,MLT1F1,MLT1F1,MLT1F1,MLT1F1,MLT1F1,MLT1F1,MLT1F1,MLT1F1	BIRC2,C1QB,CARD18,CCBE1,CFH,CFHR2,CFHR4,CHAC1,CPN2,CR1,GAS1,IGLL5,LRRK2,NKD2,NLRC4,PRNP,RFX4,SERPINE2,SRC,THBS1,TNP1
GO Biological Process	GO:0009249	protein lipoylation	94	5.540703e-4	1.000000e+0	7.605499e-2	6.077865e+0	9.871888e-1	6	3.142912e-4	1.910220e-3	4442	3.773299e-1	1.000000e+0	1.000000e+0	1.553518e+0	1.287401e+0	2	8	6.700168e-4	2.500000e-1	MLT1F1,MLT1F1,MLT1F1,MLT1F1,MLT1F1,MLT1F1	GLRX5,NNAT
GO Biological Process	GO:0006099	tricarboxylic acid cycle	95	5.616651e-4	1.000000e+0	7.628595e-2	2.188789e+0	1.050809e+1	23	3.345461e-3	7.322509e-3	1398	5.039083e-2	1.000000e+0	4.650879e-1	1.804085e+0	4.988679e+0	9	31	3.015075e-3	2.903226e-1	MLT1F1,MLT1F1,MLT1F1,MLT1F1,MLT1F1,MLT1F1,MLT1F1,MLT1F1,MLT1F1,MLT1F1,MLT1F1,MLT1F1,MLT1F1,MLT1F1,MLT1F1,MLT1F1,MLT1F1,MLT1F1,MLT1F1,MLT1F1,MLT1F1,MLT1F1,MLT1F1	ACO1,ACO2,IDH3A,MDH1,OGDHL,PDHA2,SUCLA2,SUCLG1,SUCLG2
GO Biological Process	GO:0050867	positive regulation of cell activation	96	5.623340e-4	1.000000e+0	7.558120e-2	1.339949e+0	1.000038e+2	134	3.183821e-2	4.266157e-2	610	5.378196e-3	1.000000e+0	1.137621e-1	1.353560e+0	4.876031e+1	66	303	2.211055e-2	2.178218e-1	MLT1F1,MLT1F1,MLT1F1,MLT1F1,MLT1F1,MLT1F1,MLT1F1,MLT1F1,MLT1F1,MLT1F1,MLT1F1,MLT1F1,MLT1F1,MLT1F1,MLT1F1,MLT1F1,MLT1F1,MLT1F1,MLT1F1,MLT1F1,MLT1F1,MLT1F1,MLT1F1,MLT1F1,MLT1F1,MLT1F1,MLT1F1,MLT1F1,MLT1F1,MLT1F1,MLT1F1,MLT1F1,MLT1F1,MLT1F1,MLT1F1,MLT1F1,MLT1F1,MLT1F1,MLT1F1,MLT1F1,MLT1F1,MLT1F1,MLT1F1,MLT1F1,MLT1F1,MLT1F1,MLT1F1,MLT1F1,MLT1F1,MLT1F1,MLT1F1,MLT1F1,MLT1F1,MLT1F1,MLT1F1,MLT1F1,MLT1F1,…	ADA,AXL,BCL10,BCL2,CARD11,CCL2,CCL5,CD2,CD40,CD83,CD86,DPP4,DUSP10,EFNB2,FAM19A3,FAM49B,FGF10,FYN,GATA3,GLI2,GLI3,GPAM,GPR183,HES1,HLA-G,ICOS,IGLL5,IHH,IL10,IL12A,IL15,IL1RL1,IL1RL2,IL36B,IL7,IL7R,IRS2,LEP,MALT1,MAP3K7,MEF2C,MIF,MSH6,NCK2,NFATC2,PAXIP1,PIK3CA,PIK3R1,PRDM1,PRKCQ,PTPN11,RASGRP1,SHH,SOCS1,SRC,STXBP1,TGFBR2,THBS1,TLR4,TNFSF13B,TNFSF4,VAV1,WNT5A,ZAP70,ZMIZ1,ZP4
GO Biological Process	GO:0045621	positive regulation of lymphocyte differentiation	97	5.675410e-4	1.000000e+0	7.549465e-2	1.620070e+0	3.333188e+1	54	1.061187e-2	1.719198e-2	489	2.746585e-3	1.000000e+0	7.247277e-2	1.775449e+0	1.351771e+1	24	84	8.040201e-3	2.857143e-1	MLT1F1,MLT1F1,MLT1F1,MLT1F1,MLT1F1,MLT1F1,MLT1F1,MLT1F1,MLT1F1,MLT1F1,MLT1F1,MLT1F1,MLT1F1,MLT1F1,MLT1F1,MLT1F1,MLT1F1,MLT1F1,MLT1F1,MLT1F1,MLT1F1,MLT1F1,MLT1F1,MLT1F1,MLT1F1,MLT1F1,MLT1F1,MLT1F1,MLT1F1,MLT1F1,MLT1F1,MLT1F1,MLT1F1,MLT1F1,MLT1F1,MLT1F1,MLT1F1,MLT1F1,MLT1F1,MLT1F1,MLT1F1,MLT1F1,MLT1F1,MLT1F1,MLT1F1,MLT1F1,MLT1F1,MLT1F1,MLT1F1,MLT1F1,MLT1F1,MLT1F1,MLT1F1,MLT1F1	ADA,AXL,CD83,CD86,DUSP10,GATA3,GLI2,GLI3,HLA-G,IHH,IL12A,IL15,IL1RL2,IL36B,IL7,IL7R,PRDM1,RASGRP1,SHH,SOCS1,TGFBR2,TNFSF4,ZAP70,ZMIZ1
GO Biological Process	GO:0046643	regulation of gamma-delta T cell activation	98	5.914071e-4	1.000000e+0	7.786659e-2	5.040354e+0	1.388791e+0	7	4.421495e-4	2.228590e-3	6591	6.510711e-1	1.000000e+0	1.000000e+0	1.035678e+0	9.655507e-1	1	6	3.350084e-4	1.666667e-1	MLT1F1,MLT1F1,MLT1F1,MLT1F1,MLT1F1,MLT1F1,MLT1F1	SOX13
GO Biological Process	GO:0044458	motile cilium assembly	99	6.091238e-4	1.000000e+0	7.938914e-2	2.976241e+0	4.367926e+0	13	1.390616e-3	4.138809e-3	1403	5.134819e-2	1.000000e+0	4.722350e-1	1.977204e+0	3.540353e+0	7	22	2.345059e-3	3.181818e-1	MLT1F1,MLT1F1,MLT1F1,MLT1F1,MLT1F1,MLT1F1,MLT1F1,MLT1F1,MLT1F1,MLT1F1,MLT1F1,MLT1F1,MLT1F1	CC2D2A,CCDC176,DNAAF1,FOXJ1,INTU,NOTO,SPATA6
GO Biological Process	GO:0042177	negative regulation of protein catabolic process	100	6.103223e-4	1.000000e+0	7.874989e-2	1.606950e+0	3.422633e+1	55	1.089663e-2	1.751035e-2	2323	1.566923e-1	1.000000e+0	8.703404e-1	1.254764e+0	1.673621e+1	21	104	7.035176e-3	2.019231e-1	MLT1F1,MLT1F1,MLT1F1,MLT1F1,MLT1F1,MLT1F1,MLT1F1,MLT1F1,MLT1F1,MLT1F1,MLT1F1,MLT1F1,MLT1F1,MLT1F1,MLT1F1,MLT1F1,MLT1F1,MLT1F1,MLT1F1,MLT1F1,MLT1F1,MLT1F1,MLT1F1,MLT1F1,MLT1F1,MLT1F1,MLT1F1,MLT1F1,MLT1F1,MLT1F1,MLT1F1,MLT1F1,MLT1F1,MLT1F1,MLT1F1,MLT1F1,MLT1F1,MLT1F1,MLT1F1,MLT1F1,MLT1F1,MLT1F1,MLT1F1,MLT1F1,MLT1F1,MLT1F1,MLT1F1,MLT1F1,MLT1F1,MLT1F1,MLT1F1,MLT1F1,MLT1F1,MLT1F1,MLT1F1	ANXA2,BANP,CLEC16A,EGFR,EPHA4,FHIT,FYN,GRIN2A,IL10,MAD2L1,NELL1,NRG1,RYBP,SERPINE2,SHH,SMAD3,SVIP,TRIM39,USP25,VPS35,WAC
GO Biological Process	GO:0045773	positive regulation of axon extension	101	6.130597e-4	1.000000e+0	7.831989e-2	1.791446e+0	2.121192e+1	38	6.753237e-3	1.209806e-2	957	2.016863e-2	1.000000e+0	2.719288e-1	1.864221e+0	6.437005e+0	12	40	4.020101e-3	3.000000e-1	MLT1F1,MLT1F1,MLT1F1,MLT1F1,MLT1F1,MLT1F1,MLT1F1,MLT1F1,MLT1F1,MLT1F1,MLT1F1,MLT1F1,MLT1F1,MLT1F1,MLT1F1,MLT1F1,MLT1F1,MLT1F1,MLT1F1,MLT1F1,MLT1F1,MLT1F1,MLT1F1,MLT1F1,MLT1F1,MLT1F1,MLT1F1,MLT1F1,MLT1F1,MLT1F1,MLT1F1,MLT1F1,MLT1F1,MLT1F1,MLT1F1,MLT1F1,MLT1F1,MLT1F1	CDH4,CDKL5,CXCL12,DISC1,DSCAM,L1CAM,MAP1B,NDEL1,NRG1,NTRK3,POU4F2,TRPV2
GO Biological Process	GO:0006751	glutathione catabolic process	102	6.487922e-4	1.000000e+0	8.207221e-2	3.322749e+0	3.310512e+0	11	1.053967e-3	3.502069e-3	1518	6.243081e-2	1.000000e+0	5.306619e-1	2.485628e+0	1.609251e+0	4	10	1.340034e-3	4.000000e-1	MLT1F1,MLT1F1,MLT1F1,MLT1F1,MLT1F1,MLT1F1,MLT1F1,MLT1F1,MLT1F1,MLT1F1,MLT1F1	CHAC1,CHAC2,GGTLC2,GGTLC3
GO Biological Process	GO:0006369	termination of RNA polymerase II transcription	103	6.704186e-4	1.000000e+0	8.398457e-2	2.203515e+0	9.984049e+0	22	3.178621e-3	7.004139e-3	6940	6.909476e-1	1.000000e+0	1.000000e+0	9.005899e-1	1.110383e+1	10	69	3.350084e-3	1.449275e-1	MLT1F1,MLT1F1,MLT1F1,MLT1F1,MLT1F1,MLT1F1,MLT1F1,MLT1F1,MLT1F1,MLT1F1,MLT1F1,MLT1F1,MLT1F1,MLT1F1,MLT1F1,MLT1F1,MLT1F1,MLT1F1,MLT1F1,MLT1F1,MLT1F1,MLT1F1	CPSF2,CSTF3,PAPOLA,SNRPE,SRRM1,SRSF1,SRSF6,THOC1,THOC3,THOC5
GO Biological Process	GO:0008334	histone mRNA metabolic process	104	6.705600e-4	1.000000e+0	8.319457e-2	3.108629e+0	3.860223e+0	12	1.228979e-3	3.820439e-3	6001	5.546265e-1	1.000000e+0	1.000000e+0	1.035678e+0	3.862203e+0	4	24	1.340034e-3	1.666667e-1	MLT1F1,MLT1F1,MLT1F1,MLT1F1,MLT1F1,MLT1F1,MLT1F1,MLT1F1,MLT1F1,MLT1F1,MLT1F1,MLT1F1	ATM,CPSF2,LSM1,SNRPE
GO Biological Process	GO:0009060	aerobic respiration	105	6.739559e-4	1.000000e+0	8.281955e-2	1.960948e+0	1.478877e+1	29	4.708299e-3	9.232728e-3	4293	3.478062e-1	1.000000e+0	1.000000e+0	1.158555e+0	9.494582e+0	11	59	3.685092e-3	1.864407e-1	MLT1F1,MLT1F1,MLT1F1,MLT1F1,MLT1F1,MLT1F1,MLT1F1,MLT1F1,MLT1F1,MLT1F1,MLT1F1,MLT1F1,MLT1F1,MLT1F1,MLT1F1,MLT1F1,MLT1F1,MLT1F1,MLT1F1,MLT1F1,MLT1F1,MLT1F1,MLT1F1,MLT1F1,MLT1F1,MLT1F1,MLT1F1,MLT1F1,MLT1F1	ACO1,ACO2,COX20,IDH3A,MDH1,MTFR1L,OGDHL,PDHA2,SUCLA2,SUCLG1,SUCLG2
GO Biological Process	GO:0070936	protein K48-linked ubiquitination	106	6.749390e-4	1.000000e+0	8.215790e-2	1.935625e+0	1.549887e+1	30	4.934375e-3	9.551098e-3	1563	6.480028e-2	1.000000e+0	5.349443e-1	1.586571e+0	7.563481e+0	12	47	4.020101e-3	2.553191e-1	MLT1F1,MLT1F1,MLT1F1,MLT1F1,MLT1F1,MLT1F1,MLT1F1,MLT1F1,MLT1F1,MLT1F1,MLT1F1,MLT1F1,MLT1F1,MLT1F1,MLT1F1,MLT1F1,MLT1F1,MLT1F1,MLT1F1,MLT1F1,MLT1F1,MLT1F1,MLT1F1,MLT1F1,MLT1F1,MLT1F1,MLT1F1,MLT1F1,MLT1F1,MLT1F1	HACE1,KLHL3,MARCH6,NEDD4L,RNF115,RNF152,RNF187,RNF34,SYVN1,UBE2E1,UBE2E2,UBE2E3
GO Biological Process	GO:1904271	L-proline import across plasma membrane	107	7.039071e-4	1.000000e+0	8.488330e-2	1.026451e+1	3.896922e-1	4	1.240663e-4	1.273480e-3	2335	1.609251e-1	1.000000e+0	8.892576e-1	6.214070e+0	1.609251e-1	1	1	3.350084e-4	1.000000e+0	MLT1F1,MLT1F1,MLT1F1,MLT1F1	SLC36A4
GO Biological Process	GO:1904556	L-tryptophan transmembrane transport	107	7.039071e-4	1.000000e+0	8.488330e-2	1.026451e+1	3.896922e-1	4	1.240663e-4	1.273480e-3	2335	1.609251e-1	1.000000e+0	8.892576e-1	6.214070e+0	1.609251e-1	1	1	3.350084e-4	1.000000e+0	MLT1F1,MLT1F1,MLT1F1,MLT1F1	SLC36A4
GO Biological Process	GO:2000653	regulation of genetic imprinting	109	7.236726e-4	1.000000e+0	8.566557e-2	1.018780e+1	3.926265e-1	4	1.250005e-4	1.273480e-3	2000	1.240347e-1	1.000000e+0	8.002099e-1	3.107035e+0	6.437005e-1	2	4	6.700168e-4	5.000000e-1	MLT1F1,MLT1F1,MLT1F1,MLT1F1	CTR9,PIK3CA
GO Biological Process	GO:0046838	phosphorylated carbohydrate dephosphorylation	110	7.397849e-4	1.000000e+0	8.677677e-2	3.830336e+0	2.349663e+0	9	7.480621e-4	2.865330e-3	3103	2.088807e-1	1.000000e+0	8.685748e-1	1.864221e+0	1.609251e+0	3	10	1.005025e-3	3.000000e-1	MLT1F1,MLT1F1,MLT1F1,MLT1F1,MLT1F1,MLT1F1,MLT1F1,MLT1F1,MLT1F1	IMPA1,IMPA2,MTMR2
GO Biological Process	GO:0006354	DNA-templated transcription, elongation	111	7.416772e-4	1.000000e+0	8.621496e-2	1.858608e+0	1.775522e+1	33	5.652730e-3	1.050621e-2	5915	5.423446e-1	1.000000e+0	1.000000e+0	9.986899e-1	1.802361e+1	18	112	6.030151e-3	1.607143e-1	MLT1F1,MLT1F1,MLT1F1,MLT1F1,MLT1F1,MLT1F1,MLT1F1,MLT1F1,MLT1F1,MLT1F1,MLT1F1,MLT1F1,MLT1F1,MLT1F1,MLT1F1,MLT1F1,MLT1F1,MLT1F1,MLT1F1,MLT1F1,MLT1F1,MLT1F1,MLT1F1,MLT1F1,MLT1F1,MLT1F1,MLT1F1,MLT1F1,MLT1F1,MLT1F1,MLT1F1,MLT1F1,MLT1F1	AFF4,CCNH,CCNT1,CDK13,CTR9,ELL2,GTF2F2,GTF2H2,LEO1,MLLT1,MNAT1,NELFCD,SETD2,TAF1B,TAF1C,TAF1L,TAF3,ZNRD1
GO Biological Process	GO:0042130	negative regulation of T cell proliferation	112	7.707493e-4	1.000000e+0	8.879445e-2	1.874489e+0	1.707132e+1	32	5.434995e-3	1.018784e-2	5888	5.347713e-1	1.000000e+0	1.000000e+0	1.016848e+0	8.850881e+0	9	55	3.015075e-3	1.636364e-1	MLT1F1,MLT1F1,MLT1F1,MLT1F1,MLT1F1,MLT1F1,MLT1F1,MLT1F1,MLT1F1,MLT1F1,MLT1F1,MLT1F1,MLT1F1,MLT1F1,MLT1F1,MLT1F1,MLT1F1,MLT1F1,MLT1F1,MLT1F1,MLT1F1,MLT1F1,MLT1F1,MLT1F1,MLT1F1,MLT1F1,MLT1F1,MLT1F1,MLT1F1,MLT1F1,MLT1F1,MLT1F1	FOXJ1,HLA-G,IHH,IL10,NDFIP1,PDE5A,PRNP,SHH,TWSG1
GO Biological Process	GO:0018874	benzoate metabolic process	113	7.873657e-4	1.000000e+0	8.990601e-2	1.711091e+1	1.753268e-1	3	5.581877e-5	9.551098e-4	2335	1.609251e-1	1.000000e+0	8.892576e-1	6.214070e+0	1.609251e-1	1	1	3.350084e-4	1.000000e+0	MLT1F1,MLT1F1,MLT1F1	ACSM1
GO Biological Process	GO:0019605	butyrate metabolic process	113	7.873657e-4	1.000000e+0	8.990601e-2	1.711091e+1	1.753268e-1	3	5.581877e-5	9.551098e-4	2335	1.609251e-1	1.000000e+0	8.892576e-1	6.214070e+0	1.609251e-1	1	1	3.350084e-4	1.000000e+0	MLT1F1,MLT1F1,MLT1F1	ACSM1
GO Biological Process	GO:0000086	G2/M transition of mitotic cell cycle	115	7.925312e-4	1.000000e+0	8.892200e-2	1.588163e+0	3.463120e+1	55	1.102553e-2	1.751035e-2	3057	1.964750e-1	1.000000e+0	8.292826e-1	1.187984e+0	2.188582e+1	26	136	8.710218e-3	1.911765e-1	MLT1F1,MLT1F1,MLT1F1,MLT1F1,MLT1F1,MLT1F1,MLT1F1,MLT1F1,MLT1F1,MLT1F1,MLT1F1,MLT1F1,MLT1F1,MLT1F1,MLT1F1,MLT1F1,MLT1F1,MLT1F1,MLT1F1,MLT1F1,MLT1F1,MLT1F1,MLT1F1,MLT1F1,MLT1F1,MLT1F1,MLT1F1,MLT1F1,MLT1F1,MLT1F1,MLT1F1,MLT1F1,MLT1F1,MLT1F1,MLT1F1,MLT1F1,MLT1F1,MLT1F1,MLT1F1,MLT1F1,MLT1F1,MLT1F1,MLT1F1,MLT1F1,MLT1F1,MLT1F1,MLT1F1,MLT1F1,MLT1F1,MLT1F1,MLT1F1,MLT1F1,MLT1F1,MLT1F1,MLT1F1	BACH1,BRSK2,CALM3,CCNB2,CCNH,CDC25A,CDK1,CDK14,CDK5RAP2,CDKN2B,CEP135,CEP63,CEP72,CSRP2BP,CUL1,DYNC1I2,ESRRB,FBXL7,MNAT1,NDE1,PLCB1,PPM1D,PPP1CB,PPP2R2A,PRKAR2B,SKP2
GO Biological Process	GO:1901995	positive regulation of meiotic cell cycle phase transition	116	8.051737e-4	1.000000e+0	8.956169e-2	7.099385e+0	7.042863e-1	5	2.242236e-4	1.591850e-3	2335	1.609251e-1	1.000000e+0	8.892576e-1	6.214070e+0	1.609251e-1	1	1	3.350084e-4	1.000000e+0	MLT1F1,MLT1F1,MLT1F1,MLT1F1,MLT1F1	TOPAZ1
GO Biological Process	GO:0048137	spermatocyte division	116	8.051737e-4	1.000000e+0	8.956169e-2	7.099385e+0	7.042863e-1	5	2.242236e-4	1.591850e-3	2335	1.609251e-1	1.000000e+0	8.892576e-1	6.214070e+0	1.609251e-1	1	1	3.350084e-4	1.000000e+0	MLT1F1,MLT1F1,MLT1F1,MLT1F1,MLT1F1	TOPAZ1
GO Biological Process	GO:1903363	negative regulation of cellular protein catabolic process	118	8.281220e-4	1.000000e+0	9.055304e-2	1.846047e+0	1.787604e+1	33	5.691194e-3	1.050621e-2	4228	3.262596e-1	1.000000e+0	9.956782e-1	1.178531e+0	9.333657e+0	11	58	3.685092e-3	1.896552e-1	MLT1F1,MLT1F1,MLT1F1,MLT1F1,MLT1F1,MLT1F1,MLT1F1,MLT1F1,MLT1F1,MLT1F1,MLT1F1,MLT1F1,MLT1F1,MLT1F1,MLT1F1,MLT1F1,MLT1F1,MLT1F1,MLT1F1,MLT1F1,MLT1F1,MLT1F1,MLT1F1,MLT1F1,MLT1F1,MLT1F1,MLT1F1,MLT1F1,MLT1F1,MLT1F1,MLT1F1,MLT1F1,MLT1F1	ANXA2,CLEC16A,EPHA4,FHIT,NELL1,RYBP,SHH,SVIP,TRIM39,VPS35,WAC
GO Biological Process	GO:0021558	trochlear nerve development	119	8.726635e-4	1.000000e+0	9.462166e-2	5.563234e+0	1.078509e+0	6	3.433649e-4	1.910220e-3	1580	6.934095e-2	1.000000e+0	5.662698e-1	4.142714e+0	4.827754e-1	2	3	6.700168e-4	6.666667e-1	MLT1F1,MLT1F1,MLT1F1,MLT1F1,MLT1F1,MLT1F1	HES1,PHOX2A
GO Biological Process	GO:0044839	cell cycle G2/M phase transition	120	8.877464e-4	1.000000e+0	9.545493e-2	1.579975e+0	3.481068e+1	55	1.108267e-2	1.751035e-2	3199	2.187508e-1	1.000000e+0	8.823200e-1	1.170767e+0	2.220767e+1	26	138	8.710218e-3	1.884058e-1	MLT1F1,MLT1F1,MLT1F1,MLT1F1,MLT1F1,MLT1F1,MLT1F1,MLT1F1,MLT1F1,MLT1F1,MLT1F1,MLT1F1,MLT1F1,MLT1F1,MLT1F1,MLT1F1,MLT1F1,MLT1F1,MLT1F1,MLT1F1,MLT1F1,MLT1F1,MLT1F1,MLT1F1,MLT1F1,MLT1F1,MLT1F1,MLT1F1,MLT1F1,MLT1F1,MLT1F1,MLT1F1,MLT1F1,MLT1F1,MLT1F1,MLT1F1,MLT1F1,MLT1F1,MLT1F1,MLT1F1,MLT1F1,MLT1F1,MLT1F1,MLT1F1,MLT1F1,MLT1F1,MLT1F1,MLT1F1,MLT1F1,MLT1F1,MLT1F1,MLT1F1,MLT1F1,MLT1F1,MLT1F1	BACH1,BRSK2,CALM3,CCNB2,CCNH,CDC25A,CDK1,CDK14,CDK5RAP2,CDKN2B,CEP135,CEP63,CEP72,CSRP2BP,CUL1,DYNC1I2,ESRRB,FBXL7,MNAT1,NDE1,PLCB1,PPM1D,PPP1CB,PPP2R2A,PRKAR2B,SKP2
GO Biological Process	GO:0071460	cellular response to cell-matrix adhesion	121	8.976072e-4	1.000000e+0	9.571757e-2	1.634638e+1	1.835268e-1	3	5.842943e-5	9.551098e-4	1031	2.588961e-2	1.000000e+0	3.240093e-1	6.214070e+0	3.218502e-1	2	2	6.700168e-4	1.000000e+0	MLT1F1,MLT1F1,MLT1F1	GSTP1,SKP2
GO Biological Process	GO:0033688	regulation of osteoblast proliferation	122	9.145942e-4	1.000000e+0	9.672958e-2	2.195602e+0	9.564575e+0	21	3.045073e-3	6.685769e-3	647	6.778260e-3	1.000000e+0	1.351776e-1	2.431593e+0	3.701278e+0	9	23	3.015075e-3	3.913043e-1	MLT1F1,MLT1F1,MLT1F1,MLT1F1,MLT1F1,MLT1F1,MLT1F1,MLT1F1,MLT1F1,MLT1F1,MLT1F1,MLT1F1,MLT1F1,MLT1F1,MLT1F1,MLT1F1,MLT1F1,MLT1F1,MLT1F1,MLT1F1,MLT1F1	BCL2,BMP2,FGFR2,GREM1,LRP5,NELL1,NPR3,RHOA,SMAD3
GO Biological Process	GO:0021591	ventricular system development	123	9.341158e-4	1.000000e+0	9.799103e-2	2.146413e+0	1.024966e+1	22	3.263183e-3	7.004139e-3	3078	2.038891e-1	1.000000e+0	8.547047e-1	1.491377e+0	4.023128e+0	6	25	2.010050e-3	2.400000e-1	MLT1F1,MLT1F1,MLT1F1,MLT1F1,MLT1F1,MLT1F1,MLT1F1,MLT1F1,MLT1F1,MLT1F1,MLT1F1,MLT1F1,MLT1F1,MLT1F1,MLT1F1,MLT1F1,MLT1F1,MLT1F1,MLT1F1,MLT1F1,MLT1F1,MLT1F1	ARMC4,HYDIN,KDM2B,MNAT1,RAPGEF2,SEMA6D
GO Biological Process	GO:0050994	regulation of lipid catabolic process	124	9.728142e-4	1.000000e+0	1.012276e-1	1.938780e+0	1.444207e+1	28	4.597921e-3	8.914358e-3	3564	2.841309e-1	1.000000e+0	1.000000e+0	1.220621e+0	9.011807e+0	11	56	3.685092e-3	1.964286e-1	MLT1F1,MLT1F1,MLT1F1,MLT1F1,MLT1F1,MLT1F1,MLT1F1,MLT1F1,MLT1F1,MLT1F1,MLT1F1,MLT1F1,MLT1F1,MLT1F1,MLT1F1,MLT1F1,MLT1F1,MLT1F1,MLT1F1,MLT1F1,MLT1F1,MLT1F1,MLT1F1,MLT1F1,MLT1F1,MLT1F1,MLT1F1,MLT1F1	ABHD5,ADRA2A,CNR1,HCAR2,IRS1,IRS2,LDLR,PIK3CG,PRKCE,SCARB1,SPTLC2
GO Biological Process	GO:0032933	SREBP signaling pathway	125	9.907699e-4	1.000000e+0	1.022712e-1	4.061964e+0	1.969491e+0	8	6.270266e-4	2.546960e-3	1779	8.783002e-2	1.000000e+0	6.370268e-1	2.663173e+0	1.126476e+0	3	7	1.005025e-3	4.285714e-1	MLT1F1,MLT1F1,MLT1F1,MLT1F1,MLT1F1,MLT1F1,MLT1F1,MLT1F1	ERLIN1,INSIG1,INSIG2
GO Biological Process	GO:0045922	negative regulation of fatty acid metabolic process	126	1.011889e-3	1.000000e+0	1.036223e-1	2.812228e+0	4.622669e+0	13	1.471719e-3	4.138809e-3	5804	5.190620e-1	1.000000e+0	1.000000e+0	1.080708e+0	3.701278e+0	4	23	1.340034e-3	1.739130e-1	MLT1F1,MLT1F1,MLT1F1,MLT1F1,MLT1F1,MLT1F1,MLT1F1,MLT1F1,MLT1F1,MLT1F1,MLT1F1,MLT1F1,MLT1F1	CNR1,ERLIN1,INSIG1,INSIG2
GO Biological Process	GO:0061744	motor behavior	127	1.032630e-3	1.000000e+0	1.049136e-1	4.035334e+0	1.982488e+0	8	6.311645e-4	2.546960e-3	1197	3.224242e-2	1.000000e+0	3.475555e-1	3.728442e+0	8.046256e-1	3	5	1.005025e-3	6.000000e-1	MLT1F1,MLT1F1,MLT1F1,MLT1F1,MLT1F1,MLT1F1,MLT1F1,MLT1F1	ADARB1,DPP4,GRPR
GO Biological Process	GO:0007265	Ras protein signal transduction	128	1.032822e-3	1.000000e+0	1.041133e-1	1.474395e+0	4.883358e+1	72	1.554715e-2	2.292264e-2	1411	5.236319e-2	1.000000e+0	4.788393e-1	1.322996e+0	2.494339e+1	33	155	1.105528e-2	2.129032e-1	MLT1F1,MLT1F1,MLT1F1,MLT1F1,MLT1F1,MLT1F1,MLT1F1,MLT1F1,MLT1F1,MLT1F1,MLT1F1,MLT1F1,MLT1F1,MLT1F1,MLT1F1,MLT1F1,MLT1F1,MLT1F1,MLT1F1,MLT1F1,MLT1F1,MLT1F1,MLT1F1,MLT1F1,MLT1F1,MLT1F1,MLT1F1,MLT1F1,MLT1F1,MLT1F1,MLT1F1,MLT1F1,MLT1F1,MLT1F1,MLT1F1,MLT1F1,MLT1F1,MLT1F1,MLT1F1,MLT1F1,MLT1F1,MLT1F1,MLT1F1,MLT1F1,MLT1F1,MLT1F1,MLT1F1,MLT1F1,MLT1F1,MLT1F1,MLT1F1,MLT1F1,MLT1F1,MLT1F1,MLT1F1,MLT1F1,MLT1F1,…	ADRA2A,AGTR1,CDH13,CHUK,COL1A2,CTNNAL1,DHCR24,DOK1,ELMO1,GPSM2,HACE1,JUN,KALRN,KRAS,MAPKAPK2,MAPKAPK3,NF1,PAK7,PLCE1,PLK2,RALA,RAP2A,RAPGEF1,RAPGEF2,RASGRP1,RASGRP3,RHOA,RHOB,RHOU,RIT2,RRAS2,RREB1,VANGL2
GO Biological Process	GO:0050886	endocrine process	129	1.091337e-3	1.000000e+0	1.091591e-1	1.779631e+0	1.966699e+1	35	6.261379e-3	1.114295e-2	177	3.999064e-5	5.159992e-1	2.915250e-3	2.566681e+0	7.402555e+0	19	46	6.365159e-3	4.130435e-1	MLT1F1,MLT1F1,MLT1F1,MLT1F1,MLT1F1,MLT1F1,MLT1F1,MLT1F1,MLT1F1,MLT1F1,MLT1F1,MLT1F1,MLT1F1,MLT1F1,MLT1F1,MLT1F1,MLT1F1,MLT1F1,MLT1F1,MLT1F1,MLT1F1,MLT1F1,MLT1F1,MLT1F1,MLT1F1,MLT1F1,MLT1F1,MLT1F1,MLT1F1,MLT1F1,MLT1F1,MLT1F1,MLT1F1,MLT1F1,MLT1F1	AGTR1,ATP6AP2,AVPR1A,AVPR2,C9orf3,CMA1,CRHR1,CYP11B2,DRD5,EDN1,EDN3,ENPEP,GATA3,INHBA,KRAS,MME,OXTR,PCSK5,TBX3
GO Biological Process	GO:0033523	histone H2B ubiquitination	130	1.108612e-3	1.000000e+0	1.100340e-1	3.989944e+0	2.005041e+0	8	6.383447e-4	2.546960e-3	1518	6.243081e-2	1.000000e+0	5.306619e-1	2.485628e+0	1.609251e+0	4	10	1.340034e-3	4.000000e-1	MLT1F1,MLT1F1,MLT1F1,MLT1F1,MLT1F1,MLT1F1,MLT1F1,MLT1F1	CTR9,LEO1,UBE2E1,WAC
GO Biological Process	GO:0006101	citrate metabolic process	131	1.135003e-3	1.000000e+0	1.117935e-1	2.037046e+0	1.178177e+1	24	3.750960e-3	7.640879e-3	1349	4.462804e-2	1.000000e+0	4.268611e-1	1.775449e+0	5.632379e+0	10	35	3.350084e-3	2.857143e-1	MLT1F1,MLT1F1,MLT1F1,MLT1F1,MLT1F1,MLT1F1,MLT1F1,MLT1F1,MLT1F1,MLT1F1,MLT1F1,MLT1F1,MLT1F1,MLT1F1,MLT1F1,MLT1F1,MLT1F1,MLT1F1,MLT1F1,MLT1F1,MLT1F1,MLT1F1,MLT1F1,MLT1F1	ACO1,ACO2,GHR,IDH3A,MDH1,OGDHL,PDHA2,SUCLA2,SUCLG1,SUCLG2
GO Biological Process	GO:1903039	positive regulation of leukocyte cell-cell adhesion	132	1.150275e-3	1.000000e+0	1.124394e-1	1.380465e+0	7.171497e+1	99	2.283189e-2	3.151862e-2	732	1.028341e-2	1.000000e+0	1.812662e-1	1.390768e+0	3.379427e+1	47	210	1.574539e-2	2.238095e-1	MLT1F1,MLT1F1,MLT1F1,MLT1F1,MLT1F1,MLT1F1,MLT1F1,MLT1F1,MLT1F1,MLT1F1,MLT1F1,MLT1F1,MLT1F1,MLT1F1,MLT1F1,MLT1F1,MLT1F1,MLT1F1,MLT1F1,MLT1F1,MLT1F1,MLT1F1,MLT1F1,MLT1F1,MLT1F1,MLT1F1,MLT1F1,MLT1F1,MLT1F1,MLT1F1,MLT1F1,MLT1F1,MLT1F1,MLT1F1,MLT1F1,MLT1F1,MLT1F1,MLT1F1,MLT1F1,MLT1F1,MLT1F1,MLT1F1,MLT1F1,MLT1F1,MLT1F1,MLT1F1,MLT1F1,MLT1F1,MLT1F1,MLT1F1,MLT1F1,MLT1F1,MLT1F1,MLT1F1,MLT1F1,MLT1F1,MLT1F1,…	ADA,BCL10,CARD11,CCL2,CCL5,CD83,CD86,DPP4,DUSP10,EFNB2,FAM49B,FYN,GATA3,GLI2,GLI3,GPAM,HAS2,HES1,HLA-G,ICOS,IHH,IL12A,IL15,IL1RL2,IL36B,IL7,IL7R,ITGA4,LEP,MALT1,MAP3K7,NCK2,PIK3CA,PIK3R1,PRKCQ,PTPN11,RASGRP1,SHH,SOCS1,SRC,TGFBR2,TNFSF13B,TNFSF4,VAV1,ZAP70,ZMIZ1,ZP4
GO Biological Process	GO:0009256	10-formyltetrahydrofolate metabolic process	133	1.197583e-3	1.000000e+0	1.161836e-1	4.457262e+0	1.570471e+0	7	4.999907e-4	2.228590e-3	1197	3.224242e-2	1.000000e+0	3.475555e-1	3.728442e+0	8.046256e-1	3	5	1.005025e-3	6.000000e-1	MLT1F1,MLT1F1,MLT1F1,MLT1F1,MLT1F1,MLT1F1,MLT1F1	ALDH1L1,MTHFD1,MTHFD1L
GO Biological Process	GO:0051886	negative regulation of anagen	134	1.208240e-3	1.000000e+0	1.163427e-1	6.473480e+0	7.723820e-1	5	2.459032e-4	1.591850e-3	2335	1.609251e-1	1.000000e+0	8.892576e-1	6.214070e+0	1.609251e-1	1	1	3.350084e-4	1.000000e+0	MLT1F1,MLT1F1,MLT1F1,MLT1F1,MLT1F1	FERMT1
GO Biological Process	GO:2001203	positive regulation of transforming growth factor-beta secretion	134	1.208240e-3	1.000000e+0	1.163427e-1	6.473480e+0	7.723820e-1	5	2.459032e-4	1.591850e-3	2335	1.609251e-1	1.000000e+0	8.892576e-1	6.214070e+0	1.609251e-1	1	1	3.350084e-4	1.000000e+0	MLT1F1,MLT1F1,MLT1F1,MLT1F1,MLT1F1	FERMT1
GO Biological Process	GO:0050863	regulation of T cell activation	136	1.215824e-3	1.000000e+0	1.153513e-1	1.318015e+0	9.863316e+1	130	3.140183e-2	4.138809e-2	1381	4.641429e-2	1.000000e+0	4.336594e-1	1.230709e+0	4.956494e+1	61	308	2.043551e-2	1.980519e-1	MLT1F1,MLT1F1,MLT1F1,MLT1F1,MLT1F1,MLT1F1,MLT1F1,MLT1F1,MLT1F1,MLT1F1,MLT1F1,MLT1F1,MLT1F1,MLT1F1,MLT1F1,MLT1F1,MLT1F1,MLT1F1,MLT1F1,MLT1F1,MLT1F1,MLT1F1,MLT1F1,MLT1F1,MLT1F1,MLT1F1,MLT1F1,MLT1F1,MLT1F1,MLT1F1,MLT1F1,MLT1F1,MLT1F1,MLT1F1,MLT1F1,MLT1F1,MLT1F1,MLT1F1,MLT1F1,MLT1F1,MLT1F1,MLT1F1,MLT1F1,MLT1F1,MLT1F1,MLT1F1,MLT1F1,MLT1F1,MLT1F1,MLT1F1,MLT1F1,MLT1F1,MLT1F1,MLT1F1,MLT1F1,MLT1F1,MLT1F1,…	ADA,BCL10,CARD11,CBFB,CCL2,CCL5,CD2,CD83,CD86,CR1,CTNNB1,CYP26B1,DPP4,DUSP10,EFNB2,FAM49B,FOXJ1,FYN,GATA3,GLI2,GLI3,GPAM,HES1,HLA-G,ICOS,IHH,IL10,IL12A,IL15,IL1RL2,IL36B,IL7,IL7R,LEP,MALT1,MAP3K7,NCK2,NDFIP1,NFATC2,PDE5A,PIK3CA,PIK3R1,PRDM1,PRKCQ,PRNP,PTPN11,RASGRP1,RUNX1,SHH,SOCS1,SOX13,SRC,TGFBR2,TNFSF13B,TNFSF4,TWSG1,VAV1,ZAP70,ZC3H8,ZMIZ1,ZP4
GO Biological Process	GO:0042787	protein ubiquitination involved in ubiquitin-dependent protein catabolic process	137	1.290421e-3	1.000000e+0	1.215351e-1	1.483929e+0	4.515041e+1	67	1.437454e-2	2.133079e-2	1167	3.078303e-2	1.000000e+0	3.403543e-1	1.395914e+0	2.220767e+1	31	138	1.038526e-2	2.246377e-1	MLT1F1,MLT1F1,MLT1F1,MLT1F1,MLT1F1,MLT1F1,MLT1F1,MLT1F1,MLT1F1,MLT1F1,MLT1F1,MLT1F1,MLT1F1,MLT1F1,MLT1F1,MLT1F1,MLT1F1,MLT1F1,MLT1F1,MLT1F1,MLT1F1,MLT1F1,MLT1F1,MLT1F1,MLT1F1,MLT1F1,MLT1F1,MLT1F1,MLT1F1,MLT1F1,MLT1F1,MLT1F1,MLT1F1,MLT1F1,MLT1F1,MLT1F1,MLT1F1,MLT1F1,MLT1F1,MLT1F1,MLT1F1,MLT1F1,MLT1F1,MLT1F1,MLT1F1,MLT1F1,MLT1F1,MLT1F1,MLT1F1,MLT1F1,MLT1F1,MLT1F1,MLT1F1,MLT1F1,MLT1F1,MLT1F1,MLT1F1,…	ASB2,BTBD3,BTBD9,C18orf25,CDK1,CUL1,CUL2,FBXL14,HACE1,HECW1,KBTBD8,KLHL29,KLHL3,MAD2L1,NEDD4,NEDD4L,RMND5A,RNF111,RNF115,RNF122,RNF165,RNF185,RNF19A,RNF34,RNF7,SYVN1,TRIP12,UBE2E1,WWP1,ZNRF2,ZNRF4
GO Biological Process	GO:0015808	L-alanine transport	138	1.323858e-3	1.000000e+0	1.237807e-1	4.378882e+0	1.598582e+0	7	5.089403e-4	2.228590e-3	4102	3.140535e-1	1.000000e+0	9.878675e-1	1.775449e+0	1.126476e+0	2	7	6.700168e-4	2.857143e-1	MLT1F1,MLT1F1,MLT1F1,MLT1F1,MLT1F1,MLT1F1,MLT1F1	SLC1A4,SLC36A4
GO Biological Process	GO:0036343	psychomotor behavior	139	1.363649e-3	1.000000e+0	1.265839e-1	4.355931e+0	1.607004e+0	7	5.116219e-4	2.228590e-3	2000	1.240347e-1	1.000000e+0	8.002099e-1	3.107035e+0	6.437005e-1	2	4	6.700168e-4	5.000000e-1	MLT1F1,MLT1F1,MLT1F1,MLT1F1,MLT1F1,MLT1F1,MLT1F1	DPP4,GRPR
GO Biological Process	GO:0071545	inositol phosphate catabolic process	140	1.393208e-3	1.000000e+0	1.284040e-1	3.492141e+0	2.577216e+0	9	8.205080e-4	2.865330e-3	3432	2.549657e-1	1.000000e+0	9.585730e-1	1.694746e+0	1.770176e+0	3	11	1.005025e-3	2.727273e-1	MLT1F1,MLT1F1,MLT1F1,MLT1F1,MLT1F1,MLT1F1,MLT1F1,MLT1F1,MLT1F1	IMPA1,IMPA2,MTMR2
GO Biological Process	GO:1901989	positive regulation of cell cycle phase transition	141	1.413734e-3	1.000000e+0	1.293717e-1	1.707954e+0	2.224884e+1	38	7.083362e-3	1.209806e-2	3074	2.022384e-1	1.000000e+0	8.488881e-1	1.259609e+0	1.190846e+1	15	74	5.025126e-3	2.027027e-1	MLT1F1,MLT1F1,MLT1F1,MLT1F1,MLT1F1,MLT1F1,MLT1F1,MLT1F1,MLT1F1,MLT1F1,MLT1F1,MLT1F1,MLT1F1,MLT1F1,MLT1F1,MLT1F1,MLT1F1,MLT1F1,MLT1F1,MLT1F1,MLT1F1,MLT1F1,MLT1F1,MLT1F1,MLT1F1,MLT1F1,MLT1F1,MLT1F1,MLT1F1,MLT1F1,MLT1F1,MLT1F1,MLT1F1,MLT1F1,MLT1F1,MLT1F1,MLT1F1,MLT1F1	CCL2,CCND1,CDC25A,CDK1,FAM83D,MTBP,PBX1,PHOX2B,PLCB1,RAD51B,RDX,RPTOR,TMOD3,TOPAZ1,UBE2E2
GO Biological Process	GO:0065001	specification of axis polarity	142	1.514566e-3	1.000000e+0	1.376229e-1	2.984383e+0	3.685853e+0	11	1.173465e-3	3.502069e-3	338	6.695184e-4	1.000000e+0	2.555857e-2	6.214070e+0	6.437005e-1	4	4	1.340034e-3	1.000000e+0	MLT1F1,MLT1F1,MLT1F1,MLT1F1,MLT1F1,MLT1F1,MLT1F1,MLT1F1,MLT1F1,MLT1F1,MLT1F1	AHI1,BCOR,NODAL,SHH
GO Biological Process	GO:0050974	detection of mechanical stimulus involved in sensory perception	143	1.529294e-3	1.000000e+0	1.379894e-1	1.959211e+0	1.276024e+1	25	4.062477e-3	7.959249e-3	528	3.629010e-3	1.000000e+0	8.868393e-2	2.485628e+0	4.023128e+0	10	25	3.350084e-3	4.000000e-1	MLT1F1,MLT1F1,MLT1F1,MLT1F1,MLT1F1,MLT1F1,MLT1F1,MLT1F1,MLT1F1,MLT1F1,MLT1F1,MLT1F1,MLT1F1,MLT1F1,MLT1F1,MLT1F1,MLT1F1,MLT1F1,MLT1F1,MLT1F1,MLT1F1,MLT1F1,MLT1F1,MLT1F1,MLT1F1	ASIC2,COL11A1,CXCL12,FYN,HTR2A,MKKS,PIEZO2,SERPINE2,TMC2,TRPA1
GO Biological Process	GO:0016477	cell migration	144	1.638886e-3	1.000000e+0	1.468510e-1	1.160791e+0	3.187480e+2	370	1.014798e-1	1.177969e-1	31	3.894823e-10	5.025490e-6	1.621126e-7	1.514873e+0	1.293838e+2	196	804	6.566164e-2	2.437811e-1	MLT1F1,MLT1F1,MLT1F1,MLT1F1,MLT1F1,MLT1F1,MLT1F1,MLT1F1,MLT1F1,MLT1F1,MLT1F1,MLT1F1,MLT1F1,MLT1F1,MLT1F1,MLT1F1,MLT1F1,MLT1F1,MLT1F1,MLT1F1,MLT1F1,MLT1F1,MLT1F1,MLT1F1,MLT1F1,MLT1F1,MLT1F1,MLT1F1,MLT1F1,MLT1F1,MLT1F1,MLT1F1,MLT1F1,MLT1F1,MLT1F1,MLT1F1,MLT1F1,MLT1F1,MLT1F1,MLT1F1,MLT1F1,MLT1F1,MLT1F1,MLT1F1,MLT1F1,MLT1F1,MLT1F1,MLT1F1,MLT1F1,MLT1F1,MLT1F1,MLT1F1,MLT1F1,MLT1F1,MLT1F1,MLT1F1,MLT1F1,…	ACVR1,AGTR1,ALKBH1,AMOT,APC,APOB,ARF4,ARID5B,ARSB,ARX,ASPM,ATOH1,ATP1B3,AUTS2,AXL,BARHL2,BCL11B,BDKRB1,BTG1,CALCA,CCL2,CCL5,CD2,CDC42BPA,CDH13,CDH2,CDK1,CDK5R2,CDKL5,CHL1,COL1A2,CSF3R,CTNNB1,CTTN,CUZD1,CXADR,CXCL12,DAB1,DCC,DCX,DISC1,DMRT1,DNER,DOCK1,DPP4,DRD1,DRD2,DRGX,EDN3,EDNRB,EFNB2,EGFR,ELMO1,ELMO2,EMP2,ENPEP,EPHA3,EPHA4,EPHB1,ERG,FAM83D,FER,FERMT1,FGF10,FGF13,FGFR4,FLRT3,FMNL3,FOXB1,FOXG1,F…
GO Biological Process	GO:1903576	response to L-arginine	145	1.670497e-3	1.000000e+0	1.486512e-1	1.314319e+1	2.282551e-1	3	7.266956e-5	9.551098e-4	3614	2.959606e-1	1.000000e+0	1.000000e+0	3.107035e+0	3.218502e-1	1	2	3.350084e-4	5.000000e-1	MLT1F1,MLT1F1,MLT1F1	DHODH
GO Biological Process	GO:1902107	positive regulation of leukocyte differentiation	146	1.747321e-3	1.000000e+0	1.544225e-1	1.431811e+0	5.238123e+1	75	1.667661e-2	2.387775e-2	498	2.910347e-3	1.000000e+0	7.540604e-2	1.600594e+0	2.124212e+1	34	132	1.139028e-2	2.575758e-1	MLT1F1,MLT1F1,MLT1F1,MLT1F1,MLT1F1,MLT1F1,MLT1F1,MLT1F1,MLT1F1,MLT1F1,MLT1F1,MLT1F1,MLT1F1,MLT1F1,MLT1F1,MLT1F1,MLT1F1,MLT1F1,MLT1F1,MLT1F1,MLT1F1,MLT1F1,MLT1F1,MLT1F1,MLT1F1,MLT1F1,MLT1F1,MLT1F1,MLT1F1,MLT1F1,MLT1F1,MLT1F1,MLT1F1,MLT1F1,MLT1F1,MLT1F1,MLT1F1,MLT1F1,MLT1F1,MLT1F1,MLT1F1,MLT1F1,MLT1F1,MLT1F1,MLT1F1,MLT1F1,MLT1F1,MLT1F1,MLT1F1,MLT1F1,MLT1F1,MLT1F1,MLT1F1,MLT1F1,MLT1F1,MLT1F1,MLT1F1,…	ADA,AXL,CA2,CD83,CD86,DUSP10,GATA3,GLI2,GLI3,HLA-G,IHH,IL12A,IL15,IL1RL2,IL36B,IL7,IL7R,JUN,KITLG,KLF10,LEF1,POU4F2,PRDM1,PRKCA,RASGRP1,RUNX1,SHH,SOCS1,TGFBR2,TNFSF4,TRIB1,ZAP70,ZFP36L1,ZMIZ1
GO Biological Process	GO:0045026	plasma membrane fusion	147	1.816766e-3	1.000000e+0	1.594676e-1	2.521288e+0	5.552718e+0	14	1.767818e-3	4.457179e-3	5146	4.429067e-1	1.000000e+0	1.000000e+0	1.129831e+0	5.310529e+0	6	33	2.010050e-3	1.818182e-1	MLT1F1,MLT1F1,MLT1F1,MLT1F1,MLT1F1,MLT1F1,MLT1F1,MLT1F1,MLT1F1,MLT1F1,MLT1F1,MLT1F1,MLT1F1,MLT1F1	EQTN,FOLR4,SERPINA5,SNAP25,STX11,STX2
GO Biological Process	GO:0009581	detection of external stimulus	148	1.819158e-3	1.000000e+0	1.585986e-1	1.521319e+0	3.681016e+1	56	1.171925e-2	1.782872e-2	1384	4.718502e-2	1.000000e+0	4.399049e-1	1.399565e+0	1.786269e+1	25	111	8.375209e-3	2.252252e-1	MLT1F1,MLT1F1,MLT1F1,MLT1F1,MLT1F1,MLT1F1,MLT1F1,MLT1F1,MLT1F1,MLT1F1,MLT1F1,MLT1F1,MLT1F1,MLT1F1,MLT1F1,MLT1F1,MLT1F1,MLT1F1,MLT1F1,MLT1F1,MLT1F1,MLT1F1,MLT1F1,MLT1F1,MLT1F1,MLT1F1,MLT1F1,MLT1F1,MLT1F1,MLT1F1,MLT1F1,MLT1F1,MLT1F1,MLT1F1,MLT1F1,MLT1F1,MLT1F1,MLT1F1,MLT1F1,MLT1F1,MLT1F1,MLT1F1,MLT1F1,MLT1F1,MLT1F1,MLT1F1,MLT1F1,MLT1F1,MLT1F1,MLT1F1,MLT1F1,MLT1F1,MLT1F1,MLT1F1,MLT1F1,MLT1F1	AIPL1,ANO3,ASIC2,CALCA,CAV3,CDS1,COL11A1,CXCL12,DRGX,EPHB1,EYS,FOXF1,FYN,GNA11,HTR2A,MKKS,NOX3,OPN4,PIEZO2,RCVRN,SEMA5B,SERPINE2,TMC2,TRPA1,TRPM3
GO Biological Process	GO:0060019	radial glial cell differentiation	149	1.824913e-3	1.000000e+0	1.580326e-1	2.279407e+0	7.458081e+0	17	2.374429e-3	5.412289e-3	541	3.829812e-3	1.000000e+0	9.134208e-2	3.389493e+0	1.770176e+0	6	11	2.010050e-3	5.454545e-1	MLT1F1,MLT1F1,MLT1F1,MLT1F1,MLT1F1,MLT1F1,MLT1F1,MLT1F1,MLT1F1,MLT1F1,MLT1F1,MLT1F1,MLT1F1,MLT1F1,MLT1F1,MLT1F1,MLT1F1	CDH2,FGF10,GLI3,HES1,LEF1,METTL14
GO Biological Process	GO:0046486	glycerolipid metabolic process	150	1.837656e-3	1.000000e+0	1.580752e-1	1.277759e+0	1.166104e+2	149	3.712526e-2	4.743712e-2	871	1.551761e-2	1.000000e+0	2.298780e-1	1.255059e+0	6.533560e+1	82	406	2.747069e-2	2.019704e-1	MLT1F1,MLT1F1,MLT1F1,MLT1F1,MLT1F1,MLT1F1,MLT1F1,MLT1F1,MLT1F1,MLT1F1,MLT1F1,MLT1F1,MLT1F1,MLT1F1,MLT1F1,MLT1F1,MLT1F1,MLT1F1,MLT1F1,MLT1F1,MLT1F1,MLT1F1,MLT1F1,MLT1F1,MLT1F1,MLT1F1,MLT1F1,MLT1F1,MLT1F1,MLT1F1,MLT1F1,MLT1F1,MLT1F1,MLT1F1,MLT1F1,MLT1F1,MLT1F1,MLT1F1,MLT1F1,MLT1F1,MLT1F1,MLT1F1,MLT1F1,MLT1F1,MLT1F1,MLT1F1,MLT1F1,MLT1F1,MLT1F1,MLT1F1,MLT1F1,MLT1F1,MLT1F1,MLT1F1,MLT1F1,MLT1F1,MLT1F1,…	ABHD2,ABHD5,ACSL1,AGPAT3,AGPAT4,AGPAT9,APOB,ATM,AWAT2,CAV3,CD86,CDS1,CECR5,CPNE7,CRLS1,CWH43,DDHD2,DGKB,DGKG,DRD2,EGFR,ENPP2,ETNK1,FABP12,FABP2,FAR1,FGF10,FGF16,FGF7,FGFR2,FGFR4,FIG4,FYN,GK2,GPAM,GPCPD1,GPD1L,GPX1,HGF,HRASLS5,ICOS,IMPA1,IMPA2,IMPAD1,INSIG1,INSIG2,IP6K1,IRS1,IRS2,KITLG,KL,LPIN1,MGLL,MPPE1,MTMR2,NRG1,NRG2,PCTP,PCYT1B,PDGFA,PIGN,PIK3C3,PIK3CA,PIK3CD,PIK3CG,PIK3R1,PIP4K2A,PLA1A,PLA2G…
GO Biological Process	GO:0002188	translation reinitiation	151	1.861591e-3	1.000000e+0	1.590736e-1	1.264928e+1	2.371676e-1	3	7.550704e-5	9.551098e-4	4648	4.092705e-1	1.000000e+0	1.000000e+0	2.071357e+0	4.827754e-1	1	3	3.350084e-4	3.333333e-1	MLT1F1,MLT1F1,MLT1F1	EIF3A
GO Biological Process	GO:0045683	negative regulation of epidermis development	152	1.864587e-3	1.000000e+0	1.582814e-1	2.213876e+0	8.130536e+0	18	2.588518e-3	5.730659e-3	1233	3.228896e-2	1.000000e+0	3.378949e-1	2.330276e+0	2.574802e+0	6	16	2.010050e-3	3.750000e-1	MLT1F1,MLT1F1,MLT1F1,MLT1F1,MLT1F1,MLT1F1,MLT1F1,MLT1F1,MLT1F1,MLT1F1,MLT1F1,MLT1F1,MLT1F1,MLT1F1,MLT1F1,MLT1F1,MLT1F1,MLT1F1	DLL1,FERMT1,HES1,MSX2,REG3G,SRSF6
GO Biological Process	GO:0021984	adenohypophysis development	153	1.884157e-3	1.000000e+0	1.588972e-1	2.157860e+0	8.805021e+0	19	2.803254e-3	6.049029e-3	514	3.333757e-3	1.000000e+0	8.368768e-2	3.107035e+0	2.252952e+0	7	14	2.345059e-3	5.000000e-1	MLT1F1,MLT1F1,MLT1F1,MLT1F1,MLT1F1,MLT1F1,MLT1F1,MLT1F1,MLT1F1,MLT1F1,MLT1F1,MLT1F1,MLT1F1,MLT1F1,MLT1F1,MLT1F1,MLT1F1,MLT1F1,MLT1F1	BMP2,DRD2,HES1,PITX2,POU1F1,PROP1,WNT4
GO Biological Process	GO:0015860	purine nucleoside transmembrane transport	154	1.928289e-3	1.000000e+0	1.615631e-1	3.326696e+0	2.705387e+0	9	8.613140e-4	2.865330e-3	3305	2.494182e-1	1.000000e+0	9.737498e-1	2.071357e+0	9.655507e-1	2	6	6.700168e-4	3.333333e-1	MLT1F1,MLT1F1,MLT1F1,MLT1F1,MLT1F1,MLT1F1,MLT1F1,MLT1F1,MLT1F1	SLC28A2,SLC35B3
GO Biological Process	GO:0021557	oculomotor nerve development	155	1.955801e-3	1.000000e+0	1.628110e-1	4.083688e+0	1.714137e+0	7	5.457296e-4	2.228590e-3	826	1.464723e-2	1.000000e+0	2.288053e-1	4.660553e+0	6.437005e-1	3	4	1.005025e-3	7.500000e-1	MLT1F1,MLT1F1,MLT1F1,MLT1F1,MLT1F1,MLT1F1,MLT1F1	HES1,PHOX2A,TFAP2A
GO Biological Process	GO:0022029	telencephalon cell migration	156	1.957275e-3	1.000000e+0	1.618892e-1	1.516013e+0	3.693900e+1	56	1.176027e-2	1.782872e-2	45	3.815615e-8	4.923288e-4	1.094064e-5	2.991960e+0	8.689956e+0	26	54	8.710218e-3	4.814815e-1	MLT1F1,MLT1F1,MLT1F1,MLT1F1,MLT1F1,MLT1F1,MLT1F1,MLT1F1,MLT1F1,MLT1F1,MLT1F1,MLT1F1,MLT1F1,MLT1F1,MLT1F1,MLT1F1,MLT1F1,MLT1F1,MLT1F1,MLT1F1,MLT1F1,MLT1F1,MLT1F1,MLT1F1,MLT1F1,MLT1F1,MLT1F1,MLT1F1,MLT1F1,MLT1F1,MLT1F1,MLT1F1,MLT1F1,MLT1F1,MLT1F1,MLT1F1,MLT1F1,MLT1F1,MLT1F1,MLT1F1,MLT1F1,MLT1F1,MLT1F1,MLT1F1,MLT1F1,MLT1F1,MLT1F1,MLT1F1,MLT1F1,MLT1F1,MLT1F1,MLT1F1,MLT1F1,MLT1F1,MLT1F1,MLT1F1	ARX,CDK5R2,CTNNB1,CXCL12,DAB1,DISC1,DRD1,DRD2,EGFR,FGF13,FOXB1,FOXG1,FUT10,GLI3,LRRK2,NDEL1,NRG1,NRG3,POU3F2,POU3F3,RELN,ROBO1,RTN4,SEMA3A,SLIT2,TNR
GO Biological Process	GO:0043569	negative regulation of insulin-like growth factor receptor signaling pathway	157	1.995766e-3	1.000000e+0	1.640215e-1	3.068220e+0	3.259219e+0	10	1.037637e-3	3.183699e-3	1779	8.783002e-2	1.000000e+0	6.370268e-1	2.663173e+0	1.126476e+0	3	7	1.005025e-3	4.285714e-1	MLT1F1,MLT1F1,MLT1F1,MLT1F1,MLT1F1,MLT1F1,MLT1F1,MLT1F1,MLT1F1,MLT1F1	BMP2,CILP,IGFBP5
GO Biological Process	GO:0090427	activation of meiosis	158	2.028596e-3	1.000000e+0	1.656644e-1	3.061207e+0	3.266685e+0	10	1.040014e-3	3.183699e-3	1580	6.934095e-2	1.000000e+0	5.662698e-1	4.142714e+0	4.827754e-1	2	3	6.700168e-4	6.666667e-1	MLT1F1,MLT1F1,MLT1F1,MLT1F1,MLT1F1,MLT1F1,MLT1F1,MLT1F1,MLT1F1,MLT1F1	MSX2,PLCB1
GO Biological Process	GO:0045759	negative regulation of action potential	159	2.061171e-3	1.000000e+0	1.672660e-1	4.045167e+0	1.730460e+0	7	5.509265e-4	2.228590e-3	1779	8.783002e-2	1.000000e+0	6.370268e-1	2.663173e+0	1.126476e+0	3	7	1.005025e-3	4.285714e-1	MLT1F1,MLT1F1,MLT1F1,MLT1F1,MLT1F1,MLT1F1,MLT1F1	CAV3,CNR1,SUMO1
GO Biological Process	GO:0002695	negative regulation of leukocyte activation	160	2.064714e-3	1.000000e+0	1.665063e-1	1.441631e+0	4.855611e+1	70	1.545881e-2	2.228590e-2	3609	2.930355e-1	1.000000e+0	1.000000e+0	1.118533e+0	2.413877e+1	27	150	9.045226e-3	1.800000e-1	MLT1F1,MLT1F1,MLT1F1,MLT1F1,MLT1F1,MLT1F1,MLT1F1,MLT1F1,MLT1F1,MLT1F1,MLT1F1,MLT1F1,MLT1F1,MLT1F1,MLT1F1,MLT1F1,MLT1F1,MLT1F1,MLT1F1,MLT1F1,MLT1F1,MLT1F1,MLT1F1,MLT1F1,MLT1F1,MLT1F1,MLT1F1,MLT1F1,MLT1F1,MLT1F1,MLT1F1,MLT1F1,MLT1F1,MLT1F1,MLT1F1,MLT1F1,MLT1F1,MLT1F1,MLT1F1,MLT1F1,MLT1F1,MLT1F1,MLT1F1,MLT1F1,MLT1F1,MLT1F1,MLT1F1,MLT1F1,MLT1F1,MLT1F1,MLT1F1,MLT1F1,MLT1F1,MLT1F1,MLT1F1,MLT1F1,MLT1F1,…	ATM,AXL,BANK1,BPI,CNR1,FAM19A3,FER,FOXF1,FOXJ1,GLI3,HLA-G,IHH,IL10,IL31RA,INHBA,LDLR,NDFIP1,PDE5A,PRDM1,PRNP,SAMSN1,SHH,SOX11,THOC1,TNFSF4,TWSG1,ZC3H8
GO Biological Process	GO:0021885	forebrain cell migration	161	2.076856e-3	1.000000e+0	1.664452e-1	1.505653e+0	3.785733e+1	57	1.205264e-2	1.814709e-2	42	3.245577e-8	4.187768e-4	9.970876e-6	2.943507e+0	9.172732e+0	27	57	9.045226e-3	4.736842e-1	MLT1F1,MLT1F1,MLT1F1,MLT1F1,MLT1F1,MLT1F1,MLT1F1,MLT1F1,MLT1F1,MLT1F1,MLT1F1,MLT1F1,MLT1F1,MLT1F1,MLT1F1,MLT1F1,MLT1F1,MLT1F1,MLT1F1,MLT1F1,MLT1F1,MLT1F1,MLT1F1,MLT1F1,MLT1F1,MLT1F1,MLT1F1,MLT1F1,MLT1F1,MLT1F1,MLT1F1,MLT1F1,MLT1F1,MLT1F1,MLT1F1,MLT1F1,MLT1F1,MLT1F1,MLT1F1,MLT1F1,MLT1F1,MLT1F1,MLT1F1,MLT1F1,MLT1F1,MLT1F1,MLT1F1,MLT1F1,MLT1F1,MLT1F1,MLT1F1,MLT1F1,MLT1F1,MLT1F1,MLT1F1,MLT1F1,MLT1F1	ARX,AXL,CDK5R2,CTNNB1,CXCL12,DAB1,DISC1,DRD1,DRD2,EGFR,FGF13,FOXB1,FOXG1,FUT10,GLI3,LRRK2,NDEL1,NRG1,NRG3,POU3F2,POU3F3,RELN,ROBO1,RTN4,SEMA3A,SLIT2,TNR
GO Biological Process	GO:0031440	regulation of mRNA 3'-end processing	162	2.080307e-3	1.000000e+0	1.656926e-1	2.712407e+0	4.424115e+0	12	1.408505e-3	3.820439e-3	1904	1.082261e-1	1.000000e+0	7.334251e-1	1.775449e+0	3.379427e+0	6	21	2.010050e-3	2.857143e-1	MLT1F1,MLT1F1,MLT1F1,MLT1F1,MLT1F1,MLT1F1,MLT1F1,MLT1F1,MLT1F1,MLT1F1,MLT1F1,MLT1F1	BARD1,CCNT1,CTR9,LEO1,PAPOLA,ZFP36L1
GO Biological Process	GO:0048702	embryonic neurocranium morphogenesis	163	2.140761e-3	1.000000e+0	1.694616e-1	4.017523e+0	1.742367e+0	7	5.547173e-4	2.228590e-3	1779	8.783002e-2	1.000000e+0	6.370268e-1	2.663173e+0	1.126476e+0	3	7	1.005025e-3	4.285714e-1	MLT1F1,MLT1F1,MLT1F1,MLT1F1,MLT1F1,MLT1F1,MLT1F1	MTHFD1,MTHFD1L,TGFB3
GO Biological Process	GO:0009894	regulation of catabolic process	164	2.145915e-3	1.000000e+0	1.688338e-1	1.226577e+0	1.638706e+2	201	5.217148e-2	6.399236e-2	2224	1.370968e-1	1.000000e+0	7.953957e-1	1.109655e+0	9.011807e+1	100	560	3.350084e-2	1.785714e-1	MLT1F1,MLT1F1,MLT1F1,MLT1F1,MLT1F1,MLT1F1,MLT1F1,MLT1F1,MLT1F1,MLT1F1,MLT1F1,MLT1F1,MLT1F1,MLT1F1,MLT1F1,MLT1F1,MLT1F1,MLT1F1,MLT1F1,MLT1F1,MLT1F1,MLT1F1,MLT1F1,MLT1F1,MLT1F1,MLT1F1,MLT1F1,MLT1F1,MLT1F1,MLT1F1,MLT1F1,MLT1F1,MLT1F1,MLT1F1,MLT1F1,MLT1F1,MLT1F1,MLT1F1,MLT1F1,MLT1F1,MLT1F1,MLT1F1,MLT1F1,MLT1F1,MLT1F1,MLT1F1,MLT1F1,MLT1F1,MLT1F1,MLT1F1,MLT1F1,MLT1F1,MLT1F1,MLT1F1,MLT1F1,MLT1F1,MLT1F1,…	ABHD5,ADRA2A,ANXA2,APC,ARNTL,ATM,BANP,BARD1,BRSK2,CAV3,CDK1,CDKN1B,CLEC16A,CNR1,COMMD1,CSNK2A3,CUL1,DAB2,DACT1,DISC1,EDEM1,EGFR,EPHA4,ESRRB,FAM83D,FBXL5,FBXW7,FHIT,FOXO1,FYN,GJA1,GPX1,GRIN2A,HCAR2,HDAC4,HP,HTR2A,IL10,IRS1,IRS2,LDLR,LONRF1,LONRF2,LRRK2,MAD2L1,MTMR2,NBAS,NDFIP1,NEDD4,NEDD4L,NELL1,NKD2,NRD1,NRG1,NUP153,NUP210,NUP35,OAZ2,PGAM4,PIAS1,PIK3CG,PLK2,PPARGC1A,PPP1CB,PRICKLE1,PRKCE,PSMA2,PS…
GO Biological Process	GO:0098813	nuclear chromosome segregation	165	2.190842e-3	1.000000e+0	1.713238e-1	1.377796e+0	6.387012e+1	88	2.033433e-2	2.801656e-2	4565	3.833402e-1	1.000000e+0	1.000000e+0	1.051988e+0	4.087498e+1	43	254	1.440536e-2	1.692913e-1	MLT1F1,MLT1F1,MLT1F1,MLT1F1,MLT1F1,MLT1F1,MLT1F1,MLT1F1,MLT1F1,MLT1F1,MLT1F1,MLT1F1,MLT1F1,MLT1F1,MLT1F1,MLT1F1,MLT1F1,MLT1F1,MLT1F1,MLT1F1,MLT1F1,MLT1F1,MLT1F1,MLT1F1,MLT1F1,MLT1F1,MLT1F1,MLT1F1,MLT1F1,MLT1F1,MLT1F1,MLT1F1,MLT1F1,MLT1F1,MLT1F1,MLT1F1,MLT1F1,MLT1F1,MLT1F1,MLT1F1,MLT1F1,MLT1F1,MLT1F1,MLT1F1,MLT1F1,MLT1F1,MLT1F1,MLT1F1,MLT1F1,MLT1F1,MLT1F1,MLT1F1,MLT1F1,MLT1F1,MLT1F1,MLT1F1,MLT1F1,…	ACTR3,ATM,B9D2,CENPC,CEP57L1,CHMP6,DYNC1I2,DYNLL2,ERCC4,FAM83D,FANCM,FBXW7,HFM1,INO80,KIF2A,KIF2B,KIF4B,KNTC1,M1AP,MAD2L1,MAP10,MCMDC2,MEI4,NCAPG,NDE1,NDEL1,NIPBL,NUF2,PAPD7,RANBP2,SGOL1,SKA1,SMC2,SMC4,SPC24,STAG1,STRA13,TAOK1,TOP2B,TRAPPC12,WAPAL,XPO1,ZWINT
GO Biological Process	GO:0031443	fast-twitch skeletal muscle fiber contraction	166	2.296779e-3	1.000000e+0	1.785261e-1	1.174053e+1	2.555250e-1	3	8.135148e-5	9.551098e-4	2335	1.609251e-1	1.000000e+0	8.892576e-1	6.214070e+0	1.609251e-1	1	1	3.350084e-4	1.000000e+0	MLT1F1,MLT1F1,MLT1F1	SYNM
GO Biological Process	GO:0006689	ganglioside catabolic process	167	2.320510e-3	1.000000e+0	1.792907e-1	7.394532e+0	5.409402e-1	4	1.722191e-4	1.273480e-3	6591	6.510711e-1	1.000000e+0	1.000000e+0	1.035678e+0	9.655507e-1	1	6	3.350084e-4	1.666667e-1	MLT1F1,MLT1F1,MLT1F1,MLT1F1	HEXB
GO Biological Process	GO:0045132	meiotic chromosome segregation	168	2.322490e-3	1.000000e+0	1.783755e-1	1.683967e+0	2.137809e+1	36	6.806141e-3	1.146132e-2	4590	3.920275e-1	1.000000e+0	1.000000e+0	1.096601e+0	1.367863e+1	15	85	5.025126e-3	1.764706e-1	MLT1F1,MLT1F1,MLT1F1,MLT1F1,MLT1F1,MLT1F1,MLT1F1,MLT1F1,MLT1F1,MLT1F1,MLT1F1,MLT1F1,MLT1F1,MLT1F1,MLT1F1,MLT1F1,MLT1F1,MLT1F1,MLT1F1,MLT1F1,MLT1F1,MLT1F1,MLT1F1,MLT1F1,MLT1F1,MLT1F1,MLT1F1,MLT1F1,MLT1F1,MLT1F1,MLT1F1,MLT1F1,MLT1F1,MLT1F1,MLT1F1,MLT1F1	ACTR3,ATM,CENPC,ERCC4,FANCM,HFM1,M1AP,MCMDC2,MEI4,SGOL1,SMC2,SMC4,STRA13,TOP2B,WAPAL
GO Biological Process	GO:0046651	lymphocyte proliferation	169	2.434139e-3	1.000000e+0	1.858444e-1	1.608843e+0	2.610572e+1	42	8.311278e-3	1.337154e-2	620	5.642991e-3	1.000000e+0	1.174379e-1	1.730501e+0	1.271308e+1	22	79	7.370184e-3	2.784810e-1	MLT1F1,MLT1F1,MLT1F1,MLT1F1,MLT1F1,MLT1F1,MLT1F1,MLT1F1,MLT1F1,MLT1F1,MLT1F1,MLT1F1,MLT1F1,MLT1F1,MLT1F1,MLT1F1,MLT1F1,MLT1F1,MLT1F1,MLT1F1,MLT1F1,MLT1F1,MLT1F1,MLT1F1,MLT1F1,MLT1F1,MLT1F1,MLT1F1,MLT1F1,MLT1F1,MLT1F1,MLT1F1,MLT1F1,MLT1F1,MLT1F1,MLT1F1,MLT1F1,MLT1F1,MLT1F1,MLT1F1,MLT1F1,MLT1F1	BCL2,CARD11,CD180,CD40,CD86,CTPS1,FYN,IFNA5,IFNK,IL10,IL15,IL7R,LEF1,MALT1,MEF2C,PIK3CG,RAG2,SATB1,SLAMF6,TLR4,TNFSF4,WNT4
GO Biological Process	GO:0002062	chondrocyte differentiation	170	2.458868e-3	1.000000e+0	1.866281e-1	1.471742e+0	4.144748e+1	61	1.319563e-2	1.942057e-2	55	1.005827e-7	1.297819e-3	2.359670e-5	2.761809e+0	1.013828e+1	28	63	9.380235e-3	4.444444e-1	MLT1F1,MLT1F1,MLT1F1,MLT1F1,MLT1F1,MLT1F1,MLT1F1,MLT1F1,MLT1F1,MLT1F1,MLT1F1,MLT1F1,MLT1F1,MLT1F1,MLT1F1,MLT1F1,MLT1F1,MLT1F1,MLT1F1,MLT1F1,MLT1F1,MLT1F1,MLT1F1,MLT1F1,MLT1F1,MLT1F1,MLT1F1,MLT1F1,MLT1F1,MLT1F1,MLT1F1,MLT1F1,MLT1F1,MLT1F1,MLT1F1,MLT1F1,MLT1F1,MLT1F1,MLT1F1,MLT1F1,MLT1F1,MLT1F1,MLT1F1,MLT1F1,MLT1F1,MLT1F1,MLT1F1,MLT1F1,MLT1F1,MLT1F1,MLT1F1,MLT1F1,MLT1F1,MLT1F1,MLT1F1,MLT1F1,MLT1F1,…	AMELX,BMP2,BMPR1A,BMPR1B,COL11A1,GLI2,HMGA2,IHH,IMPAD1,MATN1,MEF2C,MEX3C,MSX2,NOV,NPPC,OSR2,PTH1R,RUNX1,RUNX2,RUNX3,SERPINH1,SFRP2,SNX19,SOX9,SULF1,SULF2,TGFBR2,WNT7A
GO Biological Process	GO:0006991	response to sterol depletion	171	2.533196e-3	1.000000e+0	1.911452e-1	3.488219e+0	2.293434e+0	8	7.301604e-4	2.546960e-3	2102	1.242244e-1	1.000000e+0	7.625440e-1	2.330276e+0	1.287401e+0	3	8	1.005025e-3	3.750000e-1	MLT1F1,MLT1F1,MLT1F1,MLT1F1,MLT1F1,MLT1F1,MLT1F1,MLT1F1	ERLIN1,INSIG1,INSIG2
GO Biological Process	GO:0035814	negative regulation of renal sodium excretion	172	2.533480e-3	1.000000e+0	1.900552e-1	7.214913e+0	5.544072e-1	4	1.765066e-4	1.273480e-3	3305	2.494182e-1	1.000000e+0	9.737498e-1	2.071357e+0	9.655507e-1	2	6	6.700168e-4	3.333333e-1	MLT1F1,MLT1F1,MLT1F1,MLT1F1	AVPR2,UTS2
GO Biological Process	GO:0051042	negative regulation of calcium-independent cell-cell adhesion	173	2.554744e-3	1.000000e+0	1.905426e-1	3.890366e+0	1.799316e+0	7	5.728483e-4	2.228590e-3	2335	1.609251e-1	1.000000e+0	8.892576e-1	6.214070e+0	1.609251e-1	1	1	3.350084e-4	1.000000e+0	MLT1F1,MLT1F1,MLT1F1,MLT1F1,MLT1F1,MLT1F1,MLT1F1	BMP2
GO Biological Process	GO:0060804	positive regulation of Wnt signaling pathway by BMP signaling pathway	173	2.554744e-3	1.000000e+0	1.905426e-1	3.890366e+0	1.799316e+0	7	5.728483e-4	2.228590e-3	2335	1.609251e-1	1.000000e+0	8.892576e-1	6.214070e+0	1.609251e-1	1	1	3.350084e-4	1.000000e+0	MLT1F1,MLT1F1,MLT1F1,MLT1F1,MLT1F1,MLT1F1,MLT1F1	BMP2
GO Biological Process	GO:0032943	mononuclear cell proliferation	175	2.581193e-3	1.000000e+0	1.903150e-1	1.603407e+0	2.619423e+1	42	8.339454e-3	1.337154e-2	688	7.744822e-3	1.000000e+0	1.452492e-1	1.687772e+0	1.303493e+1	22	81	7.370184e-3	2.716049e-1	MLT1F1,MLT1F1,MLT1F1,MLT1F1,MLT1F1,MLT1F1,MLT1F1,MLT1F1,MLT1F1,MLT1F1,MLT1F1,MLT1F1,MLT1F1,MLT1F1,MLT1F1,MLT1F1,MLT1F1,MLT1F1,MLT1F1,MLT1F1,MLT1F1,MLT1F1,MLT1F1,MLT1F1,MLT1F1,MLT1F1,MLT1F1,MLT1F1,MLT1F1,MLT1F1,MLT1F1,MLT1F1,MLT1F1,MLT1F1,MLT1F1,MLT1F1,MLT1F1,MLT1F1,MLT1F1,MLT1F1,MLT1F1,MLT1F1	BCL2,CARD11,CD180,CD40,CD86,CTPS1,FYN,IFNA5,IFNK,IL10,IL15,IL7R,LEF1,MALT1,MEF2C,PIK3CG,RAG2,SATB1,SLAMF6,TLR4,TNFSF4,WNT4
GO Biological Process	GO:0061640	cytoskeleton-dependent cytokinesis	176	2.624850e-3	1.000000e+0	1.924343e-1	1.806490e+0	1.549967e+1	28	4.934630e-3	8.914358e-3	1989	1.206185e-1	1.000000e+0	7.824739e-1	1.434016e+0	8.368106e+0	12	52	4.020101e-3	2.307692e-1	MLT1F1,MLT1F1,MLT1F1,MLT1F1,MLT1F1,MLT1F1,MLT1F1,MLT1F1,MLT1F1,MLT1F1,MLT1F1,MLT1F1,MLT1F1,MLT1F1,MLT1F1,MLT1F1,MLT1F1,MLT1F1,MLT1F1,MLT1F1,MLT1F1,MLT1F1,MLT1F1,MLT1F1,MLT1F1,MLT1F1,MLT1F1,MLT1F1	ACTR3,ANK3,APC,KIF4B,MYH10,PDCD6IP,RASA1,RHOA,RHOB,SNX18,SPIRE2,SPTBN1
GO Biological Process	GO:2000295	regulation of hydrogen peroxide catabolic process	177	2.678047e-3	1.000000e+0	1.952251e-1	5.381774e+0	9.290616e-1	5	2.957853e-4	1.591850e-3	1580	6.934095e-2	1.000000e+0	5.662698e-1	4.142714e+0	4.827754e-1	2	3	6.700168e-4	6.666667e-1	MLT1F1,MLT1F1,MLT1F1,MLT1F1,MLT1F1	HP,SNCA
GO Biological Process	GO:0060129	thyroid-stimulating hormone-secreting cell differentiation	178	2.722726e-3	1.000000e+0	1.973670e-1	3.446627e+0	2.321110e+0	8	7.389717e-4	2.546960e-3	1580	6.934095e-2	1.000000e+0	5.662698e-1	4.142714e+0	4.827754e-1	2	3	6.700168e-4	6.666667e-1	MLT1F1,MLT1F1,MLT1F1,MLT1F1,MLT1F1,MLT1F1,MLT1F1,MLT1F1	BMP2,WNT4
GO Biological Process	GO:0072434	signal transduction involved in mitotic G2 DNA damage checkpoint	179	2.765193e-3	1.000000e+0	1.993256e-1	1.098875e+1	2.730064e-1	3	8.691704e-5	9.551098e-4	2335	1.609251e-1	1.000000e+0	8.892576e-1	6.214070e+0	1.609251e-1	1	1	3.350084e-4	1.000000e+0	MLT1F1,MLT1F1,MLT1F1	ATM
GO Biological Process	GO:1903434	negative regulation of constitutive secretory pathway	180	2.792155e-3	1.000000e+0	2.001510e-1	1.095071e+1	2.739549e-1	3	8.721900e-5	9.551098e-4	2335	1.609251e-1	1.000000e+0	8.892576e-1	6.214070e+0	1.609251e-1	1	1	3.350084e-4	1.000000e+0	MLT1F1,MLT1F1,MLT1F1	RAB33B
GO Biological Process	GO:0001990	regulation of systemic arterial blood pressure by hormone	181	2.842790e-3	1.000000e+0	2.026548e-1	1.867091e+0	1.338982e+1	25	4.262915e-3	7.959249e-3	305	4.263590e-4	1.000000e+0	1.803708e-2	2.558735e+0	5.471454e+0	14	34	4.690117e-3	4.117647e-1	MLT1F1,MLT1F1,MLT1F1,MLT1F1,MLT1F1,MLT1F1,MLT1F1,MLT1F1,MLT1F1,MLT1F1,MLT1F1,MLT1F1,MLT1F1,MLT1F1,MLT1F1,MLT1F1,MLT1F1,MLT1F1,MLT1F1,MLT1F1,MLT1F1,MLT1F1,MLT1F1,MLT1F1,MLT1F1	AGTR1,ATP6AP2,AVPR1A,AVPR2,C9orf3,CMA1,CYP11B2,DRD5,EDN1,EDN3,ENPEP,MME,OXTR,PCSK5
GO Biological Process	GO:0006021	inositol biosynthetic process	182	2.870560e-3	1.000000e+0	2.035101e-1	3.416363e+0	2.341672e+0	8	7.455179e-4	2.546960e-3	826	1.464723e-2	1.000000e+0	2.288053e-1	4.660553e+0	6.437005e-1	3	4	1.005025e-3	7.500000e-1	MLT1F1,MLT1F1,MLT1F1,MLT1F1,MLT1F1,MLT1F1,MLT1F1,MLT1F1	IMPA1,IMPA2,IMPAD1
GO Biological Process	GO:0051482	positive regulation of cytosolic calcium ion concentration involved in phospholipase C-activating G-protein coupled signaling pathway	183	2.872606e-3	1.000000e+0	2.025423e-1	1.991693e+0	1.054379e+1	21	3.356827e-3	6.685769e-3	486	2.734943e-3	1.000000e+0	7.261105e-2	2.441242e+0	4.505903e+0	11	28	3.685092e-3	3.928571e-1	MLT1F1,MLT1F1,MLT1F1,MLT1F1,MLT1F1,MLT1F1,MLT1F1,MLT1F1,MLT1F1,MLT1F1,MLT1F1,MLT1F1,MLT1F1,MLT1F1,MLT1F1,MLT1F1,MLT1F1,MLT1F1,MLT1F1,MLT1F1,MLT1F1	AGTR1,CALCA,DRD1,EDN1,F2RL3,GPR17,GPR18,GPR65,LPAR1,S1PR1,TGM2
GO Biological Process	GO:0051040	regulation of calcium-independent cell-cell adhesion	184	2.913828e-3	1.000000e+0	2.043322e-1	3.797701e+0	1.843220e+0	7	5.868260e-4	2.228590e-3	3614	2.959606e-1	1.000000e+0	1.000000e+0	3.107035e+0	3.218502e-1	1	2	3.350084e-4	5.000000e-1	MLT1F1,MLT1F1,MLT1F1,MLT1F1,MLT1F1,MLT1F1,MLT1F1	BMP2
GO Biological Process	GO:0050865	regulation of cell activation	185	2.934227e-3	1.000000e+0	2.046504e-1	1.220205e+0	1.614482e+2	197	5.140027e-2	6.271888e-2	1020	2.355168e-2	1.000000e+0	2.979288e-1	1.210371e+0	8.014071e+1	97	498	3.249581e-2	1.947791e-1	MLT1F1,MLT1F1,MLT1F1,MLT1F1,MLT1F1,MLT1F1,MLT1F1,MLT1F1,MLT1F1,MLT1F1,MLT1F1,MLT1F1,MLT1F1,MLT1F1,MLT1F1,MLT1F1,MLT1F1,MLT1F1,MLT1F1,MLT1F1,MLT1F1,MLT1F1,MLT1F1,MLT1F1,MLT1F1,MLT1F1,MLT1F1,MLT1F1,MLT1F1,MLT1F1,MLT1F1,MLT1F1,MLT1F1,MLT1F1,MLT1F1,MLT1F1,MLT1F1,MLT1F1,MLT1F1,MLT1F1,MLT1F1,MLT1F1,MLT1F1,MLT1F1,MLT1F1,MLT1F1,MLT1F1,MLT1F1,MLT1F1,MLT1F1,MLT1F1,MLT1F1,MLT1F1,MLT1F1,MLT1F1,MLT1F1,MLT1F1,…	ADA,APLF,ATM,AXL,BANK1,BCL10,BCL2,BPI,CARD11,CBFB,CCL2,CCL5,CD2,CD40,CD83,CD86,CNR1,CR1,CTNNB1,CYP26B1,DPP4,DUSP10,EFNB2,FAM19A3,FAM49B,FER,FGF10,FOXF1,FOXJ1,FYN,GATA3,GLI2,GLI3,GPAM,GPR183,HES1,HLA-G,ICOS,IGLL5,IHH,IL10,IL12A,IL15,IL1RL1,IL1RL2,IL31RA,IL36B,IL7,IL7R,INHBA,IRS2,LDLR,LEP,MALT1,MAP3K7,MEF2C,MIF,MSH6,NCK2,NDFIP1,NFAM1,NFATC2,PAXIP1,PDE5A,PDGFA,PIK3CA,PIK3R1,PRDM1,PRKCA,PRKCQ,PRNP,PT…
GO Biological Process	GO:2000394	positive regulation of lamellipodium morphogenesis	186	2.937852e-3	1.000000e+0	2.038016e-1	3.403157e+0	2.350759e+0	8	7.484109e-4	2.546960e-3	873	1.554802e-2	1.000000e+0	2.298008e-1	3.550897e+0	1.126476e+0	4	7	1.340034e-3	5.714286e-1	MLT1F1,MLT1F1,MLT1F1,MLT1F1,MLT1F1,MLT1F1,MLT1F1,MLT1F1	ARHGEF7,ENPP2,RREB1,SRC
GO Biological Process	GO:0071900	regulation of protein serine/threonine kinase activity	187	3.020342e-3	1.000000e+0	2.084036e-1	1.211585e+0	1.725013e+2	209	5.491923e-2	6.653932e-2	145	1.413634e-5	1.824012e-1	1.257939e-3	1.454628e+0	7.837053e+1	114	487	3.819095e-2	2.340862e-1	MLT1F1,MLT1F1,MLT1F1,MLT1F1,MLT1F1,MLT1F1,MLT1F1,MLT1F1,MLT1F1,MLT1F1,MLT1F1,MLT1F1,MLT1F1,MLT1F1,MLT1F1,MLT1F1,MLT1F1,MLT1F1,MLT1F1,MLT1F1,MLT1F1,MLT1F1,MLT1F1,MLT1F1,MLT1F1,MLT1F1,MLT1F1,MLT1F1,MLT1F1,MLT1F1,MLT1F1,MLT1F1,MLT1F1,MLT1F1,MLT1F1,MLT1F1,MLT1F1,MLT1F1,MLT1F1,MLT1F1,MLT1F1,MLT1F1,MLT1F1,MLT1F1,MLT1F1,MLT1F1,MLT1F1,MLT1F1,MLT1F1,MLT1F1,MLT1F1,MLT1F1,MLT1F1,MLT1F1,MLT1F1,MLT1F1,MLT1F1,…	ACSL1,ADRA2A,ALK,APC,BMP2,C8orf4,CALM3,CARTPT,CAV3,CCNC,CCND1,CCNG1,CCNH,CCNT1,CD40,CDC25A,CDK1,CDK5R2,CDK5RAP1,CDKN1B,CDKN1C,CDKN2B,COPS8,DUSP10,DUSP16,DUSP4,DUSP6,EDN1,EDN3,EGFR,EPHA4,EPHB2,FAM20A,FGF10,FZD10,FZD8,GADD45B,GADD45G,GHR,GSTP1,GTPBP4,HGF,HHEX,HIPK3,HMGCR,HTR2A,IGF1R,KITLG,KRAS,LPAR1,LRP5,LRRK2,MALT1,MAP2K6,MAP3K13,MAP3K4,MAP3K7,MAP3K7CL,MAP3K9,MAPKAPK2,MAPKAPK3,MAPRE3,MBIP,MDFIC,MI…
GO Biological Process	GO:0006470	protein dephosphorylation	188	3.026903e-3	1.000000e+0	2.077454e-1	1.346302e+0	6.982088e+1	94	2.222887e-2	2.992677e-2	783	1.232379e-2	1.000000e+0	2.030828e-1	1.398979e+0	3.073670e+1	43	191	1.440536e-2	2.251309e-1	MLT1F1,MLT1F1,MLT1F1,MLT1F1,MLT1F1,MLT1F1,MLT1F1,MLT1F1,MLT1F1,MLT1F1,MLT1F1,MLT1F1,MLT1F1,MLT1F1,MLT1F1,MLT1F1,MLT1F1,MLT1F1,MLT1F1,MLT1F1,MLT1F1,MLT1F1,MLT1F1,MLT1F1,MLT1F1,MLT1F1,MLT1F1,MLT1F1,MLT1F1,MLT1F1,MLT1F1,MLT1F1,MLT1F1,MLT1F1,MLT1F1,MLT1F1,MLT1F1,MLT1F1,MLT1F1,MLT1F1,MLT1F1,MLT1F1,MLT1F1,MLT1F1,MLT1F1,MLT1F1,MLT1F1,MLT1F1,MLT1F1,MLT1F1,MLT1F1,MLT1F1,MLT1F1,MLT1F1,MLT1F1,MLT1F1,MLT1F1,…	BCL2,CDC25A,CTDSPL,CTTNBP2NL,DUSP10,DUSP16,DUSP26,DUSP27,DUSP4,DUSP6,EYA1,ILKAP,MINPP1,MTMR2,PHLPP1,PHLPP2,PPAP2B,PPEF1,PPEF2,PPM1D,PPM1H,PPM1L,PPP1CB,PPP1R3C,PPP2R2A,PPP2R2B,PPP2R3A,PPP5C,PTP4A3,PTPN11,PTPN20A,PTPN20B,PTPRB,PTPRD,PTPRG,PTPRH,PTPRK,PTPRM,PTPRN2,PTPRR,PTPRT,RNGTT,RPRD1B
GO Biological Process	GO:0051932	synaptic transmission, GABAergic	189	3.046868e-3	1.000000e+0	2.080092e-1	3.102647e+0	2.900749e+0	9	9.235112e-4	2.865330e-3	873	1.554802e-2	1.000000e+0	2.298008e-1	3.550897e+0	1.126476e+0	4	7	1.340034e-3	5.714286e-1	MLT1F1,MLT1F1,MLT1F1,MLT1F1,MLT1F1,MLT1F1,MLT1F1,MLT1F1,MLT1F1	GABRA1,GABRB2,GABRG2,NF1
GO Biological Process	GO:0038096	Fc-gamma receptor signaling pathway involved in phagocytosis	190	3.054814e-3	1.000000e+0	2.074540e-1	1.654920e+0	2.175331e+1	36	6.925600e-3	1.146132e-2	1898	1.072045e-1	1.000000e+0	7.287986e-1	1.380905e+0	1.158661e+1	16	72	5.360134e-3	2.222222e-1	MLT1F1,MLT1F1,MLT1F1,MLT1F1,MLT1F1,MLT1F1,MLT1F1,MLT1F1,MLT1F1,MLT1F1,MLT1F1,MLT1F1,MLT1F1,MLT1F1,MLT1F1,MLT1F1,MLT1F1,MLT1F1,MLT1F1,MLT1F1,MLT1F1,MLT1F1,MLT1F1,MLT1F1,MLT1F1,MLT1F1,MLT1F1,MLT1F1,MLT1F1,MLT1F1,MLT1F1,MLT1F1,MLT1F1,MLT1F1,MLT1F1,MLT1F1	ACTG1,ACTR3,DOCK1,ELMO1,ELMO2,FCGR2A,FYN,HCK,IGLL5,PIK3CA,PIK3R1,PLCG1,PLCG2,PRKCE,SRC,VAV1
GO Biological Process	GO:0010034	response to acetate	191	3.071570e-3	1.000000e+0	2.074998e-1	2.484028e+1	8.051439e-2	2	2.563336e-5	6.367399e-4	2335	1.609251e-1	1.000000e+0	8.892576e-1	6.214070e+0	1.609251e-1	1	1	3.350084e-4	1.000000e+0	MLT1F1,MLT1F1	CHUK
GO Biological Process	GO:0035732	nitric oxide storage	192	3.080462e-3	1.000000e+0	2.070167e-1	2.480342e+1	8.063404e-2	2	2.567146e-5	6.367399e-4	2335	1.609251e-1	1.000000e+0	8.892576e-1	6.214070e+0	1.609251e-1	1	1	3.350084e-4	1.000000e+0	MLT1F1,MLT1F1	GSTP1
GO Biological Process	GO:0071500	cellular response to nitrosative stress	193	3.141169e-3	1.000000e+0	2.100026e-1	5.182672e+0	9.647533e-1	5	3.071485e-4	1.591850e-3	2000	1.240347e-1	1.000000e+0	8.002099e-1	3.107035e+0	6.437005e-1	2	4	6.700168e-4	5.000000e-1	MLT1F1,MLT1F1,MLT1F1,MLT1F1,MLT1F1	ATG5,ATM
GO Biological Process	GO:2000386	positive regulation of ovarian follicle development	194	3.141541e-3	1.000000e+0	2.089449e-1	1.049812e+1	2.857654e-1	3	9.097911e-5	9.551098e-4	3614	2.959606e-1	1.000000e+0	1.000000e+0	3.107035e+0	3.218502e-1	1	2	3.350084e-4	5.000000e-1	MLT1F1,MLT1F1,MLT1F1	SRC
GO Biological Process	GO:2001256	regulation of store-operated calcium entry	195	3.214375e-3	1.000000e+0	2.126927e-1	3.352214e+0	2.386482e+0	8	7.597842e-4	2.546960e-3	3103	2.088807e-1	1.000000e+0	8.685748e-1	1.864221e+0	1.609251e+0	3	10	1.005025e-3	3.000000e-1	MLT1F1,MLT1F1,MLT1F1,MLT1F1,MLT1F1,MLT1F1,MLT1F1,MLT1F1	STC2,STIM1,TMEM66
GO Biological Process	GO:0061723	glycophagy	196	3.218980e-3	1.000000e+0	2.119107e-1	6.744386e+0	5.930859e-1	4	1.888207e-4	1.273480e-3	3614	2.959606e-1	1.000000e+0	1.000000e+0	3.107035e+0	3.218502e-1	1	2	3.350084e-4	5.000000e-1	MLT1F1,MLT1F1,MLT1F1,MLT1F1	FAM47E-STBD1
GO Biological Process	GO:0001826	inner cell mass cell differentiation	197	3.232753e-3	1.000000e+0	2.117371e-1	3.725654e+0	1.878865e+0	7	5.981741e-4	2.228590e-3	873	1.554802e-2	1.000000e+0	2.298008e-1	3.550897e+0	1.126476e+0	4	7	1.340034e-3	5.714286e-1	MLT1F1,MLT1F1,MLT1F1,MLT1F1,MLT1F1,MLT1F1,MLT1F1	CTR9,HNF1B,PRDM14,TET1
GO Biological Process	GO:0001992	regulation of systemic arterial blood pressure by vasopressin	198	3.241025e-3	1.000000e+0	2.112068e-1	3.723894e+0	1.879753e+0	7	5.984568e-4	2.228590e-3	499	2.917107e-3	1.000000e+0	7.542972e-2	4.971256e+0	8.046256e-1	4	5	1.340034e-3	8.000000e-1	MLT1F1,MLT1F1,MLT1F1,MLT1F1,MLT1F1,MLT1F1,MLT1F1	AVPR1A,AVPR2,DRD5,OXTR
GO Biological Process	GO:0019184	nonribosomal peptide biosynthetic process	199	3.258295e-3	1.000000e+0	2.112652e-1	2.696990e+0	4.078622e+0	11	1.298511e-3	3.502069e-3	1871	1.006848e-1	1.000000e+0	6.943538e-1	1.941897e+0	2.574802e+0	5	16	1.675042e-3	3.125000e-1	MLT1F1,MLT1F1,MLT1F1,MLT1F1,MLT1F1,MLT1F1,MLT1F1,MLT1F1,MLT1F1,MLT1F1,MLT1F1	AASDH,CHAC1,CHAC2,GGCT,MGST2
GO Biological Process	GO:2000156	regulation of retrograde vesicle-mediated transport, Golgi to ER	200	3.275600e-3	1.000000e+0	2.113253e-1	1.034191e+1	2.900817e-1	3	9.235329e-5	9.551098e-4	3614	2.959606e-1	1.000000e+0	1.000000e+0	3.107035e+0	3.218502e-1	1	2	3.350084e-4	5.000000e-1	MLT1F1,MLT1F1,MLT1F1	RAB33B
GO Biological Process	GO:0072340	cellular lactam catabolic process	201	3.294392e-3	1.000000e+0	2.114803e-1	2.396211e+1	8.346510e-2	2	2.657278e-5	6.367399e-4	2335	1.609251e-1	1.000000e+0	8.892576e-1	6.214070e+0	1.609251e-1	1	1	3.350084e-4	1.000000e+0	MLT1F1,MLT1F1	DPEP1
GO Biological Process	GO:0070661	leukocyte proliferation	202	3.331621e-3	1.000000e+0	2.128114e-1	1.544585e+0	2.978146e+1	46	9.481522e-3	1.464502e-2	750	1.068781e-2	1.000000e+0	1.838731e-1	1.624132e+0	1.416141e+1	23	88	7.705193e-3	2.613636e-1	MLT1F1,MLT1F1,MLT1F1,MLT1F1,MLT1F1,MLT1F1,MLT1F1,MLT1F1,MLT1F1,MLT1F1,MLT1F1,MLT1F1,MLT1F1,MLT1F1,MLT1F1,MLT1F1,MLT1F1,MLT1F1,MLT1F1,MLT1F1,MLT1F1,MLT1F1,MLT1F1,MLT1F1,MLT1F1,MLT1F1,MLT1F1,MLT1F1,MLT1F1,MLT1F1,MLT1F1,MLT1F1,MLT1F1,MLT1F1,MLT1F1,MLT1F1,MLT1F1,MLT1F1,MLT1F1,MLT1F1,MLT1F1,MLT1F1,MLT1F1,MLT1F1,MLT1F1,MLT1F1	BCL2,CARD11,CD180,CD40,CD86,CTPS1,FYN,IFNA5,IFNK,IL10,IL15,IL7R,LEF1,MALT1,MEF2C,NPR3,PIK3CG,RAG2,SATB1,SLAMF6,TLR4,TNFSF4,WNT4
GO Biological Process	GO:0060128	corticotropin hormone secreting cell differentiation	203	3.332874e-3	1.000000e+0	2.118427e-1	3.704684e+0	1.889500e+0	7	6.015599e-4	2.228590e-3	3614	2.959606e-1	1.000000e+0	1.000000e+0	3.107035e+0	3.218502e-1	1	2	3.350084e-4	5.000000e-1	MLT1F1,MLT1F1,MLT1F1,MLT1F1,MLT1F1,MLT1F1,MLT1F1	BMP2
GO Biological Process	GO:0042113	B cell activation	204	3.339840e-3	1.000000e+0	2.112449e-1	1.423912e+0	4.705348e+1	67	1.498042e-2	2.133079e-2	399	1.192695e-3	1.000000e+0	3.856978e-2	1.642290e+0	2.252952e+1	37	140	1.239531e-2	2.642857e-1	MLT1F1,MLT1F1,MLT1F1,MLT1F1,MLT1F1,MLT1F1,MLT1F1,MLT1F1,MLT1F1,MLT1F1,MLT1F1,MLT1F1,MLT1F1,MLT1F1,MLT1F1,MLT1F1,MLT1F1,MLT1F1,MLT1F1,MLT1F1,MLT1F1,MLT1F1,MLT1F1,MLT1F1,MLT1F1,MLT1F1,MLT1F1,MLT1F1,MLT1F1,MLT1F1,MLT1F1,MLT1F1,MLT1F1,MLT1F1,MLT1F1,MLT1F1,MLT1F1,MLT1F1,MLT1F1,MLT1F1,MLT1F1,MLT1F1,MLT1F1,MLT1F1,MLT1F1,MLT1F1,MLT1F1,MLT1F1,MLT1F1,MLT1F1,MLT1F1,MLT1F1,MLT1F1,MLT1F1,MLT1F1,MLT1F1,MLT1F1,…	ADA,ATM,BANK1,BATF,BCL2,CARD11,CD180,CD40,CD86,CTPS1,DLL1,GPR183,HDAC4,HHEX,IFNA5,IFNK,IL10,IL7R,ITGA4,KLF6,LEF1,MALT1,MEF2C,MFNG,MSH6,NFAM1,NHEJ1,PIK3CD,PIK3R1,PLCG2,POU1F1,RAG2,SKAP2,SP3,TLR4,TPD52,ZAP70
GO Biological Process	GO:0048817	negative regulation of hair follicle maturation	205	3.401305e-3	1.000000e+0	2.140831e-1	5.085642e+0	9.831601e-1	5	3.130086e-4	1.591850e-3	3614	2.959606e-1	1.000000e+0	1.000000e+0	3.107035e+0	3.218502e-1	1	2	3.350084e-4	5.000000e-1	MLT1F1,MLT1F1,MLT1F1,MLT1F1,MLT1F1	FERMT1
GO Biological Process	GO:1990575	mitochondrial L-ornithine transmembrane transport	206	3.492439e-3	1.000000e+0	2.187521e-1	2.325321e+1	8.600965e-2	2	2.738289e-5	6.367399e-4	2335	1.609251e-1	1.000000e+0	8.892576e-1	6.214070e+0	1.609251e-1	1	1	3.350084e-4	1.000000e+0	MLT1F1,MLT1F1	SLC25A29
GO Biological Process	GO:0032328	alanine transport	207	3.507900e-3	1.000000e+0	2.186591e-1	3.303218e+0	2.421881e+0	8	7.710541e-4	2.546960e-3	3103	2.088807e-1	1.000000e+0	8.685748e-1	1.864221e+0	1.609251e+0	3	10	1.005025e-3	3.000000e-1	MLT1F1,MLT1F1,MLT1F1,MLT1F1,MLT1F1,MLT1F1,MLT1F1,MLT1F1	SLC1A4,SLC36A4,SLC38A2
GO Biological Process	GO:0006797	polyphosphate metabolic process	208	3.535991e-3	1.000000e+0	2.193504e-1	6.567283e+0	6.090799e-1	4	1.939127e-4	1.273480e-3	2335	1.609251e-1	1.000000e+0	8.892576e-1	6.214070e+0	1.609251e-1	1	1	3.350084e-4	1.000000e+0	MLT1F1,MLT1F1,MLT1F1,MLT1F1	MINPP1
GO Biological Process	GO:0038094	Fc-gamma receptor signaling pathway	209	3.561008e-3	1.000000e+0	2.198454e-1	1.638619e+0	2.196971e+1	36	6.994497e-3	1.146132e-2	2317	1.531134e-1	1.000000e+0	8.526639e-1	1.308225e+0	1.223031e+1	16	76	5.360134e-3	2.105263e-1	MLT1F1,MLT1F1,MLT1F1,MLT1F1,MLT1F1,MLT1F1,MLT1F1,MLT1F1,MLT1F1,MLT1F1,MLT1F1,MLT1F1,MLT1F1,MLT1F1,MLT1F1,MLT1F1,MLT1F1,MLT1F1,MLT1F1,MLT1F1,MLT1F1,MLT1F1,MLT1F1,MLT1F1,MLT1F1,MLT1F1,MLT1F1,MLT1F1,MLT1F1,MLT1F1,MLT1F1,MLT1F1,MLT1F1,MLT1F1,MLT1F1,MLT1F1	ACTG1,ACTR3,DOCK1,ELMO1,ELMO2,FCGR2A,FYN,HCK,IGLL5,PIK3CA,PIK3R1,PLCG1,PLCG2,PRKCE,SRC,VAV1
GO Biological Process	GO:0002906	negative regulation of mature B cell apoptotic process	210	3.732269e-3	1.000000e+0	2.293213e-1	6.467265e+0	6.184995e-1	4	1.969117e-4	1.273480e-3	826	1.464723e-2	1.000000e+0	2.288053e-1	4.660553e+0	6.437005e-1	3	4	1.005025e-3	7.500000e-1	MLT1F1,MLT1F1,MLT1F1,MLT1F1	ADA,BCL10,MIF
GO Biological Process	GO:0031441	negative regulation of mRNA 3'-end processing	211	3.904126e-3	1.000000e+0	2.387438e-1	4.110110e+0	1.459815e+0	6	4.647612e-4	1.910220e-3	2805	1.649457e-1	1.000000e+0	7.587502e-1	2.071357e+0	1.448326e+0	3	9	1.005025e-3	3.333333e-1	MLT1F1,MLT1F1,MLT1F1,MLT1F1,MLT1F1,MLT1F1	BARD1,CCNT1,CTR9
GO Biological Process	GO:0036158	outer dynein arm assembly	212	3.919073e-3	1.000000e+0	2.385274e-1	2.786140e+0	3.589195e+0	10	1.142692e-3	3.183699e-3	7502	7.843277e-1	1.000000e+0	1.000000e+0	7.310671e-1	2.735727e+0	2	17	6.700168e-4	1.176471e-1	MLT1F1,MLT1F1,MLT1F1,MLT1F1,MLT1F1,MLT1F1,MLT1F1,MLT1F1,MLT1F1,MLT1F1	ARMC4,DNAAF1
GO Biological Process	GO:0071902	positive regulation of protein serine/threonine kinase activity	213	3.927568e-3	1.000000e+0	2.379221e-1	1.249646e+0	1.200340e+2	150	3.821521e-2	4.775549e-2	270	2.505806e-4	1.000000e+0	1.197497e-2	1.474858e+0	5.085234e+1	75	316	2.512563e-2	2.373418e-1	MLT1F1,MLT1F1,MLT1F1,MLT1F1,MLT1F1,MLT1F1,MLT1F1,MLT1F1,MLT1F1,MLT1F1,MLT1F1,MLT1F1,MLT1F1,MLT1F1,MLT1F1,MLT1F1,MLT1F1,MLT1F1,MLT1F1,MLT1F1,MLT1F1,MLT1F1,MLT1F1,MLT1F1,MLT1F1,MLT1F1,MLT1F1,MLT1F1,MLT1F1,MLT1F1,MLT1F1,MLT1F1,MLT1F1,MLT1F1,MLT1F1,MLT1F1,MLT1F1,MLT1F1,MLT1F1,MLT1F1,MLT1F1,MLT1F1,MLT1F1,MLT1F1,MLT1F1,MLT1F1,MLT1F1,MLT1F1,MLT1F1,MLT1F1,MLT1F1,MLT1F1,MLT1F1,MLT1F1,MLT1F1,MLT1F1,MLT1F1,…	ACSL1,ADRA2A,ALK,BMP2,C8orf4,CALM3,CCNC,CCND1,CCNH,CCNT1,CD40,CDK1,CDK5R2,CDKN1B,COPS8,DUSP6,EDN1,EDN3,EGFR,EPHA4,FAM20A,FGF10,FZD10,FZD8,GADD45B,GADD45G,GHR,HGF,HTR2A,KITLG,KRAS,LPAR1,LRRK2,MALT1,MAP2K6,MAP3K4,MAP3K7,MAP3K9,MAPKAPK2,MAPKAPK3,MAPRE3,MDFIC,MIF,MNAT1,NEK10,NOD1,NRG1,NRK,NTRK3,PARP16,PDE5A,PDGFA,PDGFC,PIK3CG,PLCE1,PROK2,PTPN11,RAPGEF2,RASGRP1,RHOA,ROBO1,RPTOR,SNCA,SRC,STK3,TCL1A,TCL…
GO Biological Process	GO:0016311	dephosphorylation	214	4.043092e-3	1.000000e+0	2.437758e-1	1.283612e+0	9.426524e+1	121	3.001122e-2	3.852276e-2	1371	4.488333e-2	1.000000e+0	4.224140e-1	1.242814e+0	4.586366e+1	57	285	1.909548e-2	2.000000e-1	MLT1F1,MLT1F1,MLT1F1,MLT1F1,MLT1F1,MLT1F1,MLT1F1,MLT1F1,MLT1F1,MLT1F1,MLT1F1,MLT1F1,MLT1F1,MLT1F1,MLT1F1,MLT1F1,MLT1F1,MLT1F1,MLT1F1,MLT1F1,MLT1F1,MLT1F1,MLT1F1,MLT1F1,MLT1F1,MLT1F1,MLT1F1,MLT1F1,MLT1F1,MLT1F1,MLT1F1,MLT1F1,MLT1F1,MLT1F1,MLT1F1,MLT1F1,MLT1F1,MLT1F1,MLT1F1,MLT1F1,MLT1F1,MLT1F1,MLT1F1,MLT1F1,MLT1F1,MLT1F1,MLT1F1,MLT1F1,MLT1F1,MLT1F1,MLT1F1,MLT1F1,MLT1F1,MLT1F1,MLT1F1,MLT1F1,MLT1F1,…	ACPL2,BCL2,CDC25A,CTDSPL,CTTNBP2NL,DUSP10,DUSP16,DUSP26,DUSP27,DUSP4,DUSP6,ENSG00000117598,ENSG00000117600,EYA1,FIG4,HDHD1,ILKAP,IMPA1,IMPA2,IMPAD1,LPIN1,MINPP1,MTMR2,NT5E,NT5M,NTPCR,PHLPP1,PHLPP2,PHOSPHO2,PPAP2B,PPEF1,PPEF2,PPM1D,PPM1H,PPM1L,PPP1CB,PPP1R3C,PPP2R2A,PPP2R2B,PPP2R3A,PPP5C,PTP4A3,PTPN11,PTPN20A,PTPN20B,PTPRB,PTPRD,PTPRG,PTPRH,PTPRK,PTPRM,PTPRN2,PTPRR,PTPRT,RNGTT,RPRD1B,SGPP2
GO Biological Process	GO:0030431	sleep	215	4.098417e-3	1.000000e+0	2.459622e-1	2.385335e+0	5.449969e+0	13	1.735106e-3	4.138809e-3	1712	7.931107e-2	1.000000e+0	5.977516e-1	2.071357e+0	2.413877e+0	5	15	1.675042e-3	3.333333e-1	MLT1F1,MLT1F1,MLT1F1,MLT1F1,MLT1F1,MLT1F1,MLT1F1,MLT1F1,MLT1F1,MLT1F1,MLT1F1,MLT1F1,MLT1F1	BTBD9,GRIN2A,HTR2A,OXTR,SLC29A1
GO Biological Process	GO:0008340	determination of adult lifespan	216	4.215072e-3	1.000000e+0	2.517920e-1	2.479970e+0	4.838768e+0	12	1.540518e-3	3.820439e-3	639	6.623208e-3	1.000000e+0	1.337390e-1	3.107035e+0	1.931101e+0	6	12	2.010050e-3	5.000000e-1	MLT1F1,MLT1F1,MLT1F1,MLT1F1,MLT1F1,MLT1F1,MLT1F1,MLT1F1,MLT1F1,MLT1F1,MLT1F1,MLT1F1	ATM,LRRK2,MSH6,POU1F1,PRDM2,TFCP2L1
GO Biological Process	GO:0060363	cranial suture morphogenesis	217	4.244126e-3	1.000000e+0	2.523593e-1	2.214215e+0	6.774409e+0	15	2.156768e-3	4.775549e-3	681	7.661342e-3	1.000000e+0	1.451605e-1	3.452261e+0	1.448326e+0	5	9	1.675042e-3	5.555556e-1	MLT1F1,MLT1F1,MLT1F1,MLT1F1,MLT1F1,MLT1F1,MLT1F1,MLT1F1,MLT1F1,MLT1F1,MLT1F1,MLT1F1,MLT1F1,MLT1F1,MLT1F1	GLI3,INSIG1,INSIG2,MSX2,TGFB3
GO Biological Process	GO:0006270	DNA replication initiation	218	4.260681e-3	1.000000e+0	2.521815e-1	2.092613e+0	8.123814e+0	17	2.586378e-3	5.412289e-3	4569	3.852199e-1	1.000000e+0	1.000000e+0	1.175635e+0	5.954229e+0	7	37	2.345059e-3	1.891892e-1	MLT1F1,MLT1F1,MLT1F1,MLT1F1,MLT1F1,MLT1F1,MLT1F1,MLT1F1,MLT1F1,MLT1F1,MLT1F1,MLT1F1,MLT1F1,MLT1F1,MLT1F1,MLT1F1,MLT1F1	GINS2,GMNC,MCM2,MCM8,MCMDC2,PRIM2,PURA
GO Biological Process	GO:0000056	ribosomal small subunit export from nucleus	219	4.283889e-3	1.000000e+0	2.523974e-1	4.812611e+0	1.038937e+0	5	3.307663e-4	1.591850e-3	3305	2.494182e-1	1.000000e+0	9.737498e-1	2.071357e+0	9.655507e-1	2	6	6.700168e-4	3.333333e-1	MLT1F1,MLT1F1,MLT1F1,MLT1F1,MLT1F1	RAN,XPO1
GO Biological Process	GO:0051546	keratinocyte migration	220	4.291159e-3	1.000000e+0	2.516765e-1	4.810649e+0	1.039361e+0	5	3.309012e-4	1.591850e-3	6591	6.510711e-1	1.000000e+0	1.000000e+0	1.035678e+0	9.655507e-1	1	6	3.350084e-4	1.666667e-1	MLT1F1,MLT1F1,MLT1F1,MLT1F1,MLT1F1	FERMT1
GO Biological Process	GO:0048073	regulation of eye pigmentation	221	4.303681e-3	1.000000e+0	2.512688e-1	9.373091e+0	3.200652e-1	3	1.018991e-4	9.551098e-4	4648	4.092705e-1	1.000000e+0	1.000000e+0	2.071357e+0	4.827754e-1	1	3	3.350084e-4	3.333333e-1	MLT1F1,MLT1F1,MLT1F1	IHH
GO Biological Process	GO:0044387	negative regulation of protein kinase activity by regulation of protein phosphorylation	222	4.355321e-3	1.000000e+0	2.531383e-1	2.592263e+0	4.243396e+0	11	1.350970e-3	3.502069e-3	2102	1.242244e-1	1.000000e+0	7.625440e-1	2.330276e+0	1.287401e+0	3	8	1.005025e-3	3.750000e-1	MLT1F1,MLT1F1,MLT1F1,MLT1F1,MLT1F1,MLT1F1,MLT1F1,MLT1F1,MLT1F1,MLT1F1,MLT1F1	ADARB1,DUSP10,DUSP26
GO Biological Process	GO:2000196	positive regulation of female gonad development	223	4.370620e-3	1.000000e+0	2.528884e-1	9.320887e+0	3.218578e-1	3	1.024698e-4	9.551098e-4	4648	4.092705e-1	1.000000e+0	1.000000e+0	2.071357e+0	4.827754e-1	1	3	3.350084e-4	3.333333e-1	MLT1F1,MLT1F1,MLT1F1	SRC
GO Biological Process	GO:0070165	positive regulation of adiponectin secretion	224	4.419837e-3	1.000000e+0	2.545945e-1	9.283178e+0	3.231652e-1	3	1.028861e-4	9.551098e-4	3614	2.959606e-1	1.000000e+0	1.000000e+0	3.107035e+0	3.218502e-1	1	2	3.350084e-4	5.000000e-1	MLT1F1,MLT1F1,MLT1F1	HCAR2
GO Biological Process	GO:0035879	plasma membrane lactate transport	225	4.424802e-3	1.000000e+0	2.537476e-1	4.775274e+0	1.047060e+0	5	3.333525e-4	1.591850e-3	4648	4.092705e-1	1.000000e+0	1.000000e+0	2.071357e+0	4.827754e-1	1	3	3.350084e-4	3.333333e-1	MLT1F1,MLT1F1,MLT1F1,MLT1F1,MLT1F1	SLC16A1
GO Biological Process	GO:1902808	positive regulation of cell cycle G1/S phase transition	226	4.451120e-3	1.000000e+0	2.541274e-1	1.950445e+0	1.025407e+1	20	3.264587e-3	6.367399e-3	4246	3.290044e-1	1.000000e+0	9.997983e-1	1.242814e+0	5.632379e+0	7	35	2.345059e-3	2.000000e-1	MLT1F1,MLT1F1,MLT1F1,MLT1F1,MLT1F1,MLT1F1,MLT1F1,MLT1F1,MLT1F1,MLT1F1,MLT1F1,MLT1F1,MLT1F1,MLT1F1,MLT1F1,MLT1F1,MLT1F1,MLT1F1,MLT1F1,MLT1F1	CCL2,FAM83D,MTBP,PLCB1,RDX,RPTOR,UBE2E2
GO Biological Process	GO:0015827	tryptophan transport	227	4.500097e-3	1.000000e+0	2.557919e-1	6.130994e+0	6.524228e-1	4	2.077118e-4	1.273480e-3	4648	4.092705e-1	1.000000e+0	1.000000e+0	2.071357e+0	4.827754e-1	1	3	3.350084e-4	3.333333e-1	MLT1F1,MLT1F1,MLT1F1,MLT1F1	SLC36A4
GO Biological Process	GO:0032845	negative regulation of homeostatic process	228	4.523161e-3	1.000000e+0	2.559752e-1	1.408244e+0	4.686686e+1	66	1.492100e-2	2.101242e-2	518	3.381079e-3	1.000000e+0	8.422020e-2	1.564381e+0	2.301229e+1	36	143	1.206030e-2	2.517483e-1	MLT1F1,MLT1F1,MLT1F1,MLT1F1,MLT1F1,MLT1F1,MLT1F1,MLT1F1,MLT1F1,MLT1F1,MLT1F1,MLT1F1,MLT1F1,MLT1F1,MLT1F1,MLT1F1,MLT1F1,MLT1F1,MLT1F1,MLT1F1,MLT1F1,MLT1F1,MLT1F1,MLT1F1,MLT1F1,MLT1F1,MLT1F1,MLT1F1,MLT1F1,MLT1F1,MLT1F1,MLT1F1,MLT1F1,MLT1F1,MLT1F1,MLT1F1,MLT1F1,MLT1F1,MLT1F1,MLT1F1,MLT1F1,MLT1F1,MLT1F1,MLT1F1,MLT1F1,MLT1F1,MLT1F1,MLT1F1,MLT1F1,MLT1F1,MLT1F1,MLT1F1,MLT1F1,MLT1F1,MLT1F1,MLT1F1,MLT1F1,…	ADA,ADRA2A,ARRDC3,ATM,AVPR2,BCL10,BCL2,CALCA,CALM3,CARTPT,DRD2,ENY2,ERCC4,GPAM,HMGCR,HTR2A,ITPR1,ITPR2,JPH3,KITLG,KLF13,MAFB,MIF,PLCG2,PRKCE,RYR2,RYR3,SRC,TERF2IP,TMBIM6,TNFRSF11B,TPCN2,TRPA1,UTS2,XRCC5,ZFP36L1
GO Biological Process	GO:0035524	proline transmembrane transport	229	4.533910e-3	1.000000e+0	2.554631e-1	3.162090e+0	2.529973e+0	8	8.054672e-4	2.546960e-3	1779	8.783002e-2	1.000000e+0	6.370268e-1	2.663173e+0	1.126476e+0	3	7	1.005025e-3	4.285714e-1	MLT1F1,MLT1F1,MLT1F1,MLT1F1,MLT1F1,MLT1F1,MLT1F1,MLT1F1	SLC1A4,SLC36A4,SLC6A15
GO Biological Process	GO:0046112	nucleobase biosynthetic process	230	4.551719e-3	1.000000e+0	2.553514e-1	2.455291e+0	4.887404e+0	12	1.556003e-3	3.820439e-3	2278	1.508462e-1	1.000000e+0	8.544199e-1	1.726131e+0	2.896652e+0	5	18	1.675042e-3	2.777778e-1	MLT1F1,MLT1F1,MLT1F1,MLT1F1,MLT1F1,MLT1F1,MLT1F1,MLT1F1,MLT1F1,MLT1F1,MLT1F1,MLT1F1	ADA,DHODH,MTHFD1,MTHFD1L,UMPS
GO Biological Process	GO:0051307	meiotic chromosome separation	231	4.620712e-3	1.000000e+0	2.580998e-1	2.719664e+0	3.676924e+0	10	1.170622e-3	3.183699e-3	1233	3.228896e-2	1.000000e+0	3.378949e-1	2.330276e+0	2.574802e+0	6	16	2.010050e-3	3.750000e-1	MLT1F1,MLT1F1,MLT1F1,MLT1F1,MLT1F1,MLT1F1,MLT1F1,MLT1F1,MLT1F1,MLT1F1	ERCC4,FANCM,HFM1,M1AP,STRA13,TOP2B
GO Biological Process	GO:0043392	negative regulation of DNA binding	232	4.625181e-3	1.000000e+0	2.572358e-1	1.649363e+0	2.000772e+1	33	6.369858e-3	1.050621e-2	1004	2.320390e-2	1.000000e+0	2.982071e-1	1.739940e+0	8.046256e+0	14	50	4.690117e-3	2.800000e-1	MLT1F1,MLT1F1,MLT1F1,MLT1F1,MLT1F1,MLT1F1,MLT1F1,MLT1F1,MLT1F1,MLT1F1,MLT1F1,MLT1F1,MLT1F1,MLT1F1,MLT1F1,MLT1F1,MLT1F1,MLT1F1,MLT1F1,MLT1F1,MLT1F1,MLT1F1,MLT1F1,MLT1F1,MLT1F1,MLT1F1,MLT1F1,MLT1F1,MLT1F1,MLT1F1,MLT1F1,MLT1F1,MLT1F1	ANKRD33,E2F1,ERCC4,GZMA,HEY1,HMGA2,JUN,LEF1,LHX2,MSX2,PER2,SOX11,SUMO1,ZNF462
GO Biological Process	GO:1901993	regulation of meiotic cell cycle phase transition	233	4.633845e-3	1.000000e+0	2.566116e-1	4.722423e+0	1.058779e+0	5	3.370833e-4	1.591850e-3	5490	5.043491e-1	1.000000e+0	1.000000e+0	1.553518e+0	6.437005e-1	1	4	3.350084e-4	2.500000e-1	MLT1F1,MLT1F1,MLT1F1,MLT1F1,MLT1F1	TOPAZ1
GO Biological Process	GO:0002692	negative regulation of cellular extravasation	234	4.694341e-3	1.000000e+0	2.588508e-1	2.445414e+0	4.907145e+0	12	1.562287e-3	3.820439e-3	2102	1.242244e-1	1.000000e+0	7.625440e-1	2.330276e+0	1.287401e+0	3	8	1.005025e-3	3.750000e-1	MLT1F1,MLT1F1,MLT1F1,MLT1F1,MLT1F1,MLT1F1,MLT1F1,MLT1F1,MLT1F1,MLT1F1,MLT1F1,MLT1F1	CXCL12,PLCB1,PTGER4
GO Biological Process	GO:0060562	epithelial tube morphogenesis	235	4.724231e-3	1.000000e+0	2.593904e-1	1.221176e+0	1.433045e+2	175	4.562384e-2	5.571474e-2	28	4.560488e-11	5.884398e-7	2.101571e-8	1.956680e+0	4.650736e+1	91	289	3.048576e-2	3.148789e-1	MLT1F1,MLT1F1,MLT1F1,MLT1F1,MLT1F1,MLT1F1,MLT1F1,MLT1F1,MLT1F1,MLT1F1,MLT1F1,MLT1F1,MLT1F1,MLT1F1,MLT1F1,MLT1F1,MLT1F1,MLT1F1,MLT1F1,MLT1F1,MLT1F1,MLT1F1,MLT1F1,MLT1F1,MLT1F1,MLT1F1,MLT1F1,MLT1F1,MLT1F1,MLT1F1,MLT1F1,MLT1F1,MLT1F1,MLT1F1,MLT1F1,MLT1F1,MLT1F1,MLT1F1,MLT1F1,MLT1F1,MLT1F1,MLT1F1,MLT1F1,MLT1F1,MLT1F1,MLT1F1,MLT1F1,MLT1F1,MLT1F1,MLT1F1,MLT1F1,MLT1F1,MLT1F1,MLT1F1,MLT1F1,MLT1F1,MLT1F1,…	ACVR1,ADAMTS16,AHI1,AR,BCL10,BCL2,BMP2,CC2D2A,CLIC4,COBL,COL4A1,CTNNB1,CTSH,DLC1,DLL1,DNAAF1,EDN1,EDNRA,EFNB2,EPHA4,EPHA7,EYA1,FAT4,FGF10,FGFR2,FMN1,FOXA1,FOXF1,FZD1,GATA3,GLI2,GLI3,GREM1,HES1,HHEX,HHIP,HNF1B,IHH,IRX1,IRX3,KDM2B,KIF20B,KIF26B,KLHL3,KRAS,LEF1,LGR5,LHX1,LHX2,LRP5,MEF2C,MKKS,MSX2,MTHFD1,MTHFD1L,MYCN,NODAL,NOG,NOTO,PBX1,PITX2,PRICKLE1,PRKX,RALA,RHOA,RHOB,RYR2,SEC24B,SEMA3E,SETD2,SFRP…
GO Biological Process	GO:1900364	negative regulation of mRNA polyadenylation	236	4.773632e-3	1.000000e+0	2.609923e-1	6.028097e+0	6.635593e-1	4	2.112573e-4	1.273480e-3	4442	3.773299e-1	1.000000e+0	1.000000e+0	1.553518e+0	1.287401e+0	2	8	6.700168e-4	2.500000e-1	MLT1F1,MLT1F1,MLT1F1,MLT1F1	CCNT1,CTR9
GO Biological Process	GO:0002890	negative regulation of immunoglobulin mediated immune response	237	4.828792e-3	1.000000e+0	2.628941e-1	3.456407e+0	2.025225e+0	7	6.447707e-4	2.228590e-3	1518	6.243081e-2	1.000000e+0	5.306619e-1	2.485628e+0	1.609251e+0	4	10	1.340034e-3	4.000000e-1	MLT1F1,MLT1F1,MLT1F1,MLT1F1,MLT1F1,MLT1F1,MLT1F1	CR1,FOXJ1,NDFIP1,THOC1
GO Biological Process	GO:0048293	regulation of isotype switching to IgE isotypes	238	4.882387e-3	1.000000e+0	2.646951e-1	3.921474e+0	1.530037e+0	6	4.871178e-4	1.910220e-3	4102	3.140535e-1	1.000000e+0	9.878675e-1	1.775449e+0	1.126476e+0	2	7	6.700168e-4	2.857143e-1	MLT1F1,MLT1F1,MLT1F1,MLT1F1,MLT1F1,MLT1F1	NDFIP1,TNFSF4
GO Biological Process	GO:0071346	cellular response to interferon-gamma	239	4.882498e-3	1.000000e+0	2.635936e-1	1.552899e+0	2.640223e+1	41	8.405676e-3	1.305317e-2	6310	5.849745e-1	1.000000e+0	1.000000e+0	9.757631e-1	1.947194e+1	19	121	6.365159e-3	1.570248e-1	MLT1F1,MLT1F1,MLT1F1,MLT1F1,MLT1F1,MLT1F1,MLT1F1,MLT1F1,MLT1F1,MLT1F1,MLT1F1,MLT1F1,MLT1F1,MLT1F1,MLT1F1,MLT1F1,MLT1F1,MLT1F1,MLT1F1,MLT1F1,MLT1F1,MLT1F1,MLT1F1,MLT1F1,MLT1F1,MLT1F1,MLT1F1,MLT1F1,MLT1F1,MLT1F1,MLT1F1,MLT1F1,MLT1F1,MLT1F1,MLT1F1,MLT1F1,MLT1F1,MLT1F1,MLT1F1,MLT1F1,MLT1F1	AQP4,CAMK2D,CCL2,CCL5,DAPK1,EDN1,HCK,HLA-B,HLA-F,HLA-G,IFNGR1,IRF8,JAK1,MID1,NCAM1,SYNCRIP,TDGF1,TRIM26,WNT5A
GO Biological Process	GO:0002085	inhibition of neuroepithelial cell differentiation	240	4.945943e-3	1.000000e+0	2.659063e-1	3.910764e+0	1.534227e+0	6	4.884517e-4	1.910220e-3	826	1.464723e-2	1.000000e+0	2.288053e-1	4.660553e+0	6.437005e-1	3	4	1.005025e-3	7.500000e-1	MLT1F1,MLT1F1,MLT1F1,MLT1F1,MLT1F1,MLT1F1	DLL1,HES1,NODAL
GO Biological Process	GO:0003143	embryonic heart tube morphogenesis	241	4.957044e-3	1.000000e+0	2.653973e-1	1.591894e+0	2.324275e+1	37	7.399793e-3	1.177969e-2	403	1.224999e-3	1.000000e+0	3.922125e-2	2.004539e+0	9.977357e+0	20	62	6.700168e-3	3.225806e-1	MLT1F1,MLT1F1,MLT1F1,MLT1F1,MLT1F1,MLT1F1,MLT1F1,MLT1F1,MLT1F1,MLT1F1,MLT1F1,MLT1F1,MLT1F1,MLT1F1,MLT1F1,MLT1F1,MLT1F1,MLT1F1,MLT1F1,MLT1F1,MLT1F1,MLT1F1,MLT1F1,MLT1F1,MLT1F1,MLT1F1,MLT1F1,MLT1F1,MLT1F1,MLT1F1,MLT1F1,MLT1F1,MLT1F1,MLT1F1,MLT1F1,MLT1F1,MLT1F1	ACVR1,AHI1,DLL1,DNAAF1,HES1,IHH,MEF2C,MKKS,NODAL,NOTO,RYR2,SHH,SMAD3,TBX20,TBX3,TGFBR2,TMED2,VANGL2,WNT5A,ZIC3
GO Biological Process	GO:0097062	dendritic spine maintenance	242	4.960136e-3	1.000000e+0	2.644654e-1	2.691324e+0	3.715643e+0	10	1.182949e-3	3.183699e-3	1132	2.717271e-2	1.000000e+0	3.097257e-1	3.107035e+0	1.287401e+0	4	8	1.340034e-3	5.000000e-1	MLT1F1,MLT1F1,MLT1F1,MLT1F1,MLT1F1,MLT1F1,MLT1F1,MLT1F1,MLT1F1,MLT1F1	CTTN,IGF1R,MTMR2,TANC1
GO Biological Process	GO:0051308	male meiosis chromosome separation	243	4.980389e-3	1.000000e+0	2.644525e-1	1.936128e+1	1.032990e-1	2	3.288728e-5	6.367399e-4	2335	1.609251e-1	1.000000e+0	8.892576e-1	6.214070e+0	1.609251e-1	1	1	3.350084e-4	1.000000e+0	MLT1F1,MLT1F1	M1AP
GO Biological Process	GO:0033602	negative regulation of dopamine secretion	244	4.994466e-3	1.000000e+0	2.641131e-1	3.902694e+0	1.537399e+0	6	4.894618e-4	1.910220e-3	1580	6.934095e-2	1.000000e+0	5.662698e-1	4.142714e+0	4.827754e-1	2	3	6.700168e-4	6.666667e-1	MLT1F1,MLT1F1,MLT1F1,MLT1F1,MLT1F1,MLT1F1	CNR1,DRD2
GO Biological Process	GO:0035414	negative regulation of catenin import into nucleus	245	5.110460e-3	1.000000e+0	2.691439e-1	2.418318e+0	4.962127e+0	12	1.579792e-3	3.820439e-3	3432	2.549657e-1	1.000000e+0	9.585730e-1	1.694746e+0	1.770176e+0	3	11	1.005025e-3	2.727273e-1	MLT1F1,MLT1F1,MLT1F1,MLT1F1,MLT1F1,MLT1F1,MLT1F1,MLT1F1,MLT1F1,MLT1F1,MLT1F1,MLT1F1	FERMT1,FZD1,SFRP5
GO Biological Process	GO:0071839	apoptotic process in bone marrow	246	5.112157e-3	1.000000e+0	2.681389e-1	1.910126e+1	1.047052e-1	2	3.333497e-5	6.367399e-4	2335	1.609251e-1	1.000000e+0	8.892576e-1	6.214070e+0	1.609251e-1	1	1	3.350084e-4	1.000000e+0	MLT1F1,MLT1F1	BCL2L1
GO Biological Process	GO:0002431	Fc receptor mediated stimulatory signaling pathway	247	5.154718e-3	1.000000e+0	2.692766e-1	1.599110e+0	2.251253e+1	36	7.167312e-3	1.146132e-2	2191	1.289820e-1	1.000000e+0	7.595868e-1	1.343583e+0	1.190846e+1	16	74	5.360134e-3	2.162162e-1	MLT1F1,MLT1F1,MLT1F1,MLT1F1,MLT1F1,MLT1F1,MLT1F1,MLT1F1,MLT1F1,MLT1F1,MLT1F1,MLT1F1,MLT1F1,MLT1F1,MLT1F1,MLT1F1,MLT1F1,MLT1F1,MLT1F1,MLT1F1,MLT1F1,MLT1F1,MLT1F1,MLT1F1,MLT1F1,MLT1F1,MLT1F1,MLT1F1,MLT1F1,MLT1F1,MLT1F1,MLT1F1,MLT1F1,MLT1F1,MLT1F1,MLT1F1	ACTG1,ACTR3,DOCK1,ELMO1,ELMO2,FCGR2A,FYN,HCK,IGLL5,PIK3CA,PIK3R1,PLCG1,PLCG2,PRKCE,SRC,VAV1
GO Biological Process	GO:1903706	regulation of hemopoiesis	248	5.175195e-3	1.000000e+0	2.692562e-1	1.227741e+0	1.327642e+2	163	4.226813e-2	5.189430e-2	1315	4.223074e-2	1.000000e+0	4.143751e-1	1.195014e+0	7.112890e+1	85	442	2.847571e-2	1.923077e-1	MLT1F1,MLT1F1,MLT1F1,MLT1F1,MLT1F1,MLT1F1,MLT1F1,MLT1F1,MLT1F1,MLT1F1,MLT1F1,MLT1F1,MLT1F1,MLT1F1,MLT1F1,MLT1F1,MLT1F1,MLT1F1,MLT1F1,MLT1F1,MLT1F1,MLT1F1,MLT1F1,MLT1F1,MLT1F1,MLT1F1,MLT1F1,MLT1F1,MLT1F1,MLT1F1,MLT1F1,MLT1F1,MLT1F1,MLT1F1,MLT1F1,MLT1F1,MLT1F1,MLT1F1,MLT1F1,MLT1F1,MLT1F1,MLT1F1,MLT1F1,MLT1F1,MLT1F1,MLT1F1,MLT1F1,MLT1F1,MLT1F1,MLT1F1,MLT1F1,MLT1F1,MLT1F1,MLT1F1,MLT1F1,MLT1F1,MLT1F1,…	ACVR2A,ADA,APCS,AXL,C8orf4,CA2,CARD11,CARTPT,CBFB,CD2,CD83,CD86,CR1,CREBBP,CSF3R,CTNNB1,CTR9,CYP26B1,DLL1,DUSP10,FAM210B,FOXJ1,FSHR,GATA3,GLI2,GLI3,HES1,HIST1H4H,HLA-G,IHH,IL12A,IL15,IL1RL2,IL36B,IL7,IL7R,INHBA,JUN,KITLG,KLF10,KLF13,KMT2E,LEF1,LEO1,LEP,LRRC17,MAFB,MEF2C,MEIS1,MEIS2,NDFIP1,NF1,NFAM1,NFATC2,PIK3R1,POU4F2,PRDM1,PRKCA,PRKCQ,PRMT6,PSMA2,PSMB1,PSMC6,PSMD14,PSMD6,PSMD7,RASGRP1,RASSF2,RB…
GO Biological Process	GO:0034341	response to interferon-gamma	249	5.226278e-3	1.000000e+0	2.708219e-1	1.498154e+0	3.137193e+1	47	9.987881e-3	1.496339e-2	5823	5.219094e-1	1.000000e+0	1.000000e+0	1.006504e+0	2.285137e+1	23	142	7.705193e-3	1.619718e-1	MLT1F1,MLT1F1,MLT1F1,MLT1F1,MLT1F1,MLT1F1,MLT1F1,MLT1F1,MLT1F1,MLT1F1,MLT1F1,MLT1F1,MLT1F1,MLT1F1,MLT1F1,MLT1F1,MLT1F1,MLT1F1,MLT1F1,MLT1F1,MLT1F1,MLT1F1,MLT1F1,MLT1F1,MLT1F1,MLT1F1,MLT1F1,MLT1F1,MLT1F1,MLT1F1,MLT1F1,MLT1F1,MLT1F1,MLT1F1,MLT1F1,MLT1F1,MLT1F1,MLT1F1,MLT1F1,MLT1F1,MLT1F1,MLT1F1,MLT1F1,MLT1F1,MLT1F1,MLT1F1,MLT1F1	AQP4,CAMK2D,CCL2,CCL5,CD40,CD86,DAPK1,EDN1,GCH1,HCK,HLA-B,HLA-F,HLA-G,IFNGR1,IRF8,JAK1,MID1,NCAM1,SNCA,SYNCRIP,TDGF1,TRIM26,WNT5A
GO Biological Process	GO:1903037	regulation of leukocyte cell-cell adhesion	250	5.245778e-3	1.000000e+0	2.707451e-1	1.254871e+0	1.075808e+2	135	3.425049e-2	4.297994e-2	1313	4.192141e-2	1.000000e+0	4.119665e-1	1.231271e+0	5.197881e+1	64	323	2.144054e-2	1.981424e-1	MLT1F1,MLT1F1,MLT1F1,MLT1F1,MLT1F1,MLT1F1,MLT1F1,MLT1F1,MLT1F1,MLT1F1,MLT1F1,MLT1F1,MLT1F1,MLT1F1,MLT1F1,MLT1F1,MLT1F1,MLT1F1,MLT1F1,MLT1F1,MLT1F1,MLT1F1,MLT1F1,MLT1F1,MLT1F1,MLT1F1,MLT1F1,MLT1F1,MLT1F1,MLT1F1,MLT1F1,MLT1F1,MLT1F1,MLT1F1,MLT1F1,MLT1F1,MLT1F1,MLT1F1,MLT1F1,MLT1F1,MLT1F1,MLT1F1,MLT1F1,MLT1F1,MLT1F1,MLT1F1,MLT1F1,MLT1F1,MLT1F1,MLT1F1,MLT1F1,MLT1F1,MLT1F1,MLT1F1,MLT1F1,MLT1F1,MLT1F1,…	ADA,BCL10,CARD11,CBFB,CCL2,CCL5,CD2,CD83,CD86,CR1,CTNNB1,CXCL12,CYP26B1,DPP4,DUSP10,EFNB2,FAM49B,FOXJ1,FYN,GATA3,GLI2,GLI3,GPAM,HAS2,HES1,HLA-G,ICOS,IHH,IL10,IL12A,IL15,IL1RL2,IL36B,IL7,IL7R,ITGA4,LEP,MALT1,MAP3K7,NCK2,NDFIP1,NFATC2,PDE5A,PIK3CA,PIK3R1,PRDM1,PRKCQ,PRNP,PTPN11,RASGRP1,RUNX1,SHH,SOCS1,SOX13,SRC,TGFBR2,TNFSF13B,TNFSF4,TWSG1,VAV1,ZAP70,ZC3H8,ZMIZ1,ZP4
GO Biological Process	GO:0044205	'de novo' UMP biosynthetic process	251	5.255408e-3	1.000000e+0	2.701615e-1	4.580678e+0	1.091542e+0	5	3.475140e-4	1.591850e-3	1580	6.934095e-2	1.000000e+0	5.662698e-1	4.142714e+0	4.827754e-1	2	3	6.700168e-4	6.666667e-1	MLT1F1,MLT1F1,MLT1F1,MLT1F1,MLT1F1	DHODH,UMPS
GO Biological Process	GO:0072049	comma-shaped body morphogenesis	252	5.317799e-3	1.000000e+0	2.722840e-1	3.851136e+0	1.557982e+0	6	4.960146e-4	1.910220e-3	2947	1.852295e-1	1.000000e+0	8.109997e-1	2.485628e+0	8.046256e-1	2	5	6.700168e-4	4.000000e-1	MLT1F1,MLT1F1,MLT1F1,MLT1F1,MLT1F1,MLT1F1	HES1,LHX1
GO Biological Process	GO:1905711	response to phosphatidylethanolamine	253	5.334783e-3	1.000000e+0	2.720739e-1	1.868402e+1	1.070433e-1	2	3.407938e-5	6.367399e-4	2335	1.609251e-1	1.000000e+0	8.892576e-1	6.214070e+0	1.609251e-1	1	1	3.350084e-4	1.000000e+0	MLT1F1,MLT1F1	CRLS1
GO Biological Process	GO:0098507	polynucleotide 5' dephosphorylation	254	5.406816e-3	1.000000e+0	2.746620e-1	4.549165e+0	1.099103e+0	5	3.499213e-4	1.591850e-3	3614	2.959606e-1	1.000000e+0	1.000000e+0	3.107035e+0	3.218502e-1	1	2	3.350084e-4	5.000000e-1	MLT1F1,MLT1F1,MLT1F1,MLT1F1,MLT1F1	RNGTT
GO Biological Process	GO:0000209	protein polyubiquitination	255	5.453083e-3	1.000000e+0	2.759260e-1	1.300922e+0	7.840591e+1	102	2.496209e-2	3.247373e-2	1893	1.039503e-1	1.000000e+0	7.085424e-1	1.181549e+0	4.570273e+1	54	284	1.809045e-2	1.901408e-1	MLT1F1,MLT1F1,MLT1F1,MLT1F1,MLT1F1,MLT1F1,MLT1F1,MLT1F1,MLT1F1,MLT1F1,MLT1F1,MLT1F1,MLT1F1,MLT1F1,MLT1F1,MLT1F1,MLT1F1,MLT1F1,MLT1F1,MLT1F1,MLT1F1,MLT1F1,MLT1F1,MLT1F1,MLT1F1,MLT1F1,MLT1F1,MLT1F1,MLT1F1,MLT1F1,MLT1F1,MLT1F1,MLT1F1,MLT1F1,MLT1F1,MLT1F1,MLT1F1,MLT1F1,MLT1F1,MLT1F1,MLT1F1,MLT1F1,MLT1F1,MLT1F1,MLT1F1,MLT1F1,MLT1F1,MLT1F1,MLT1F1,MLT1F1,MLT1F1,MLT1F1,MLT1F1,MLT1F1,MLT1F1,MLT1F1,MLT1F1,…	ASB2,BARD1,BCL2,BIRC2,C18orf25,CBFB,CUL1,FBXL14,FBXL18,FBXL4,FBXL5,FBXL7,FBXO11,FBXO15,FBXW7,HACE1,HECTD2,KLHL3,LMO7,LONRF1,LONRF2,MARCH1,MARCH6,MKRN1,NEDD4,NEDD4L,NPEPPS,PSMA2,PSMB1,PSMC6,PSMD14,PSMD6,PSMD7,RNF111,RNF115,RNF122,RNF152,RNF165,RNF187,RNF19A,RNF34,SKP2,SYVN1,TRIP12,UBE2E1,UBE2E2,UBE2E3,UBE2L3,UBE2NL,UBE2V2,UBE3C,UBE3D,UBR5,ZNRF2
GO Biological Process	GO:0050999	regulation of nitric-oxide synthase activity	256	5.482819e-3	1.000000e+0	2.763469e-1	1.819427e+0	1.264135e+1	23	4.024624e-3	7.322509e-3	1747	8.516117e-2	1.000000e+0	6.289837e-1	1.553518e+0	7.080705e+0	11	44	3.685092e-3	2.500000e-1	MLT1F1,MLT1F1,MLT1F1,MLT1F1,MLT1F1,MLT1F1,MLT1F1,MLT1F1,MLT1F1,MLT1F1,MLT1F1,MLT1F1,MLT1F1,MLT1F1,MLT1F1,MLT1F1,MLT1F1,MLT1F1,MLT1F1,MLT1F1,MLT1F1,MLT1F1,MLT1F1	ACVR2A,CAV3,CNR1,DDAH1,EGFR,GCH1,KRAS,LEP,NOD1,NPR3,SCARB1
GO Biological Process	GO:1901301	regulation of cargo loading into COPII-coated vesicle	257	5.521129e-3	1.000000e+0	2.771950e-1	5.780700e+0	6.919577e-1	4	2.202985e-4	1.273480e-3	1031	2.588961e-2	1.000000e+0	3.240093e-1	6.214070e+0	3.218502e-1	2	2	6.700168e-4	1.000000e+0	MLT1F1,MLT1F1,MLT1F1,MLT1F1	INSIG1,SEC24B
GO Biological Process	GO:0050995	negative regulation of lipid catabolic process	258	5.534093e-3	1.000000e+0	2.767690e-1	2.393034e+0	5.014555e+0	12	1.596484e-3	3.820439e-3	5313	4.822060e-1	1.000000e+0	1.000000e+0	1.129831e+0	3.540353e+0	4	22	1.340034e-3	1.818182e-1	MLT1F1,MLT1F1,MLT1F1,MLT1F1,MLT1F1,MLT1F1,MLT1F1,MLT1F1,MLT1F1,MLT1F1,MLT1F1,MLT1F1	ADRA2A,CNR1,HCAR2,PIK3CG
GO Biological Process	GO:0070170	regulation of tooth mineralization	259	5.595791e-3	1.000000e+0	2.787741e-1	2.643483e+0	3.782888e+0	10	1.204358e-3	3.183699e-3	1518	6.243081e-2	1.000000e+0	5.306619e-1	2.485628e+0	1.609251e+0	4	10	1.340034e-3	4.000000e-1	MLT1F1,MLT1F1,MLT1F1,MLT1F1,MLT1F1,MLT1F1,MLT1F1,MLT1F1,MLT1F1,MLT1F1	AMELX,BCOR,DMP1,TFAP2A
GO Biological Process	GO:1904180	negative regulation of membrane depolarization	260	5.606330e-3	1.000000e+0	2.782249e-1	3.808098e+0	1.575590e+0	6	5.016204e-4	1.910220e-3	1779	8.783002e-2	1.000000e+0	6.370268e-1	2.663173e+0	1.126476e+0	3	7	1.005025e-3	4.285714e-1	MLT1F1,MLT1F1,MLT1F1,MLT1F1,MLT1F1,MLT1F1	BCL2,CAV3,SRC
GO Biological Process	GO:0006915	apoptotic process	261	5.620902e-3	1.000000e+0	2.778793e-1	1.150896e+0	2.736998e+2	315	8.713780e-2	1.002865e-1	799	1.274548e-2	1.000000e+0	2.058259e-1	1.170668e+0	1.469246e+2	172	913	5.762144e-2	1.883899e-1	MLT1F1,MLT1F1,MLT1F1,MLT1F1,MLT1F1,MLT1F1,MLT1F1,MLT1F1,MLT1F1,MLT1F1,MLT1F1,MLT1F1,MLT1F1,MLT1F1,MLT1F1,MLT1F1,MLT1F1,MLT1F1,MLT1F1,MLT1F1,MLT1F1,MLT1F1,MLT1F1,MLT1F1,MLT1F1,MLT1F1,MLT1F1,MLT1F1,MLT1F1,MLT1F1,MLT1F1,MLT1F1,MLT1F1,MLT1F1,MLT1F1,MLT1F1,MLT1F1,MLT1F1,MLT1F1,MLT1F1,MLT1F1,MLT1F1,MLT1F1,MLT1F1,MLT1F1,MLT1F1,MLT1F1,MLT1F1,MLT1F1,MLT1F1,MLT1F1,MLT1F1,MLT1F1,MLT1F1,MLT1F1,MLT1F1,MLT1F1,…	ACVR1C,ADARB1,APC,ASAH2,ATG5,ATM,BCL10,BCL2,BCL2L1,BCLAF1,BIRC2,BIRC6,BLID,BNIP2,BRSK2,C8orf4,CAAP1,CARD18,CCAR1,CD2,CD40,CDCA7,CDK1,CHAC1,CRADD,CSRNP3,CTSH,CTSL,CUL1,CUL2,DAB2,DAP,DAPK1,DAPL1,DCC,DHCR24,DLC1,DNAJC10,DOCK1,DPEP1,E2F1,EBAG9,EDA2R,EDAR,EGLN3,ELMO1,ELMO2,EPHA7,FAM188A,FGFR2,FHIT,FOXO1,G2E3,GADD45B,GADD45G,GGCT,GHITM,GJA1,GLI3,GPR65,GPX1,GREM1,GZMA,HCAR2,HIF3A,HIPK3,IGFBP3,IL10,IL12A…
GO Biological Process	GO:0007059	chromosome segregation	262	5.667611e-3	1.000000e+0	2.791190e-1	1.304632e+0	7.588349e+1	99	2.415902e-2	3.151862e-2	5233	4.485014e-1	1.000000e+0	1.000000e+0	1.025217e+0	4.779476e+1	49	297	1.641541e-2	1.649832e-1	MLT1F1,MLT1F1,MLT1F1,MLT1F1,MLT1F1,MLT1F1,MLT1F1,MLT1F1,MLT1F1,MLT1F1,MLT1F1,MLT1F1,MLT1F1,MLT1F1,MLT1F1,MLT1F1,MLT1F1,MLT1F1,MLT1F1,MLT1F1,MLT1F1,MLT1F1,MLT1F1,MLT1F1,MLT1F1,MLT1F1,MLT1F1,MLT1F1,MLT1F1,MLT1F1,MLT1F1,MLT1F1,MLT1F1,MLT1F1,MLT1F1,MLT1F1,MLT1F1,MLT1F1,MLT1F1,MLT1F1,MLT1F1,MLT1F1,MLT1F1,MLT1F1,MLT1F1,MLT1F1,MLT1F1,MLT1F1,MLT1F1,MLT1F1,MLT1F1,MLT1F1,MLT1F1,MLT1F1,MLT1F1,MLT1F1,MLT1F1,…	ACTR3,ATM,B9D2,CDK5RAP2,CENPC,CEP57L1,CHMP6,DDX3Y,DYNC1I2,DYNLL2,ERCC4,FAM83D,FANCM,FBXW7,HFM1,INO80,KIF2A,KIF2B,KIF4B,KNTC1,M1AP,MAD2L1,MAP10,MCMDC2,MEI4,NCAPG,NDE1,NDEL1,NEK6,NIPBL,NR3C1,NUF2,PAPD7,RANBP2,SGOL1,SKA1,SMC2,SMC4,SPC24,STAG1,STRA13,TAOK1,TOP1,TOP2B,TRAPPC12,USP9X,WAPAL,XPO1,ZWINT
GO Biological Process	GO:0051799	negative regulation of hair follicle development	263	5.769892e-3	1.000000e+0	2.830757e-1	4.477701e+0	1.116645e+0	5	3.555061e-4	1.591850e-3	5490	5.043491e-1	1.000000e+0	1.000000e+0	1.553518e+0	6.437005e-1	1	4	3.350084e-4	2.500000e-1	MLT1F1,MLT1F1,MLT1F1,MLT1F1,MLT1F1	FERMT1
GO Biological Process	GO:0001732	formation of cytoplasmic translation initiation complex	264	5.772437e-3	1.000000e+0	2.821279e-1	8.424303e+0	3.561126e-1	3	1.133755e-4	9.551098e-4	3614	2.959606e-1	1.000000e+0	1.000000e+0	3.107035e+0	3.218502e-1	1	2	3.350084e-4	5.000000e-1	MLT1F1,MLT1F1,MLT1F1	EIF3A
GO Biological Process	GO:0002679	respiratory burst involved in defense response	265	5.797995e-3	1.000000e+0	2.823077e-1	4.472394e+0	1.117970e+0	5	3.559279e-4	1.591850e-3	1197	3.224242e-2	1.000000e+0	3.475555e-1	3.728442e+0	8.046256e-1	3	5	1.005025e-3	6.000000e-1	MLT1F1,MLT1F1,MLT1F1,MLT1F1,MLT1F1	HCK,PIK3CD,PIK3CG
GO Biological Process	GO:0035054	embryonic heart tube anterior/posterior pattern specification	266	5.882607e-3	1.000000e+0	2.853507e-1	3.329040e+0	2.102708e+0	7	6.694391e-4	2.228590e-3	4648	4.092705e-1	1.000000e+0	1.000000e+0	2.071357e+0	4.827754e-1	1	3	3.350084e-4	3.333333e-1	MLT1F1,MLT1F1,MLT1F1,MLT1F1,MLT1F1,MLT1F1,MLT1F1	BMP2
GO Biological Process	GO:0042100	B cell proliferation	267	5.944500e-3	1.000000e+0	2.872730e-1	1.757831e+0	1.422207e+1	25	4.527881e-3	7.959249e-3	633	6.180102e-3	1.000000e+0	1.259745e-1	2.071357e+0	6.276080e+0	13	39	4.355109e-3	3.333333e-1	MLT1F1,MLT1F1,MLT1F1,MLT1F1,MLT1F1,MLT1F1,MLT1F1,MLT1F1,MLT1F1,MLT1F1,MLT1F1,MLT1F1,MLT1F1,MLT1F1,MLT1F1,MLT1F1,MLT1F1,MLT1F1,MLT1F1,MLT1F1,MLT1F1,MLT1F1,MLT1F1,MLT1F1,MLT1F1	BCL2,CARD11,CD180,CD40,CTPS1,IFNA5,IFNK,IL10,IL7R,LEF1,MEF2C,RAG2,TLR4
GO Biological Process	GO:0006379	mRNA cleavage	268	5.979288e-3	1.000000e+0	2.878759e-1	2.480301e+0	4.434946e+0	11	1.411954e-3	3.502069e-3	7258	7.400099e-1	1.000000e+0	1.000000e+0	8.105309e-1	3.701278e+0	3	23	1.005025e-3	1.304348e-1	MLT1F1,MLT1F1,MLT1F1,MLT1F1,MLT1F1,MLT1F1,MLT1F1,MLT1F1,MLT1F1,MLT1F1,MLT1F1	CPSF2,CSTF3,ZNRD1
GO Biological Process	GO:0051446	positive regulation of meiotic cell cycle	269	6.080441e-3	1.000000e+0	2.916577e-1	1.929705e+0	9.846065e+0	19	3.134691e-3	6.049029e-3	773	1.212660e-2	1.000000e+0	2.024185e-1	2.558735e+0	2.735727e+0	7	17	2.345059e-3	4.117647e-1	MLT1F1,MLT1F1,MLT1F1,MLT1F1,MLT1F1,MLT1F1,MLT1F1,MLT1F1,MLT1F1,MLT1F1,MLT1F1,MLT1F1,MLT1F1,MLT1F1,MLT1F1,MLT1F1,MLT1F1,MLT1F1,MLT1F1	DMRT1,MSX2,NPM2,PLCB1,TOPAZ1,WNT4,WNT5A
GO Biological Process	GO:2000678	negative regulation of transcription regulatory region DNA binding	270	6.152050e-3	1.000000e+0	2.939996e-1	2.013143e+0	8.444507e+0	17	2.688477e-3	5.412289e-3	1904	1.082261e-1	1.000000e+0	7.334251e-1	1.775449e+0	3.379427e+0	6	21	2.010050e-3	2.857143e-1	MLT1F1,MLT1F1,MLT1F1,MLT1F1,MLT1F1,MLT1F1,MLT1F1,MLT1F1,MLT1F1,MLT1F1,MLT1F1,MLT1F1,MLT1F1,MLT1F1,MLT1F1,MLT1F1,MLT1F1	ANKRD33,HEY1,LHX2,MSX2,PER2,SOX11
GO Biological Process	GO:2000057	negative regulation of Wnt signaling pathway involved in digestive tract morphogenesis	271	6.238144e-3	1.000000e+0	2.970139e-1	1.722675e+1	1.160985e-1	2	3.696228e-5	6.367399e-4	2335	1.609251e-1	1.000000e+0	8.892576e-1	6.214070e+0	1.609251e-1	1	1	3.350084e-4	1.000000e+0	MLT1F1,MLT1F1	SFRP5
GO Biological Process	GO:0043647	inositol phosphate metabolic process	272	6.257439e-3	1.000000e+0	2.968373e-1	1.709099e+0	1.579780e+1	27	5.029544e-3	8.595989e-3	2795	1.640634e-1	1.000000e+0	7.573918e-1	1.355797e+0	8.850881e+0	12	55	4.020101e-3	2.181818e-1	MLT1F1,MLT1F1,MLT1F1,MLT1F1,MLT1F1,MLT1F1,MLT1F1,MLT1F1,MLT1F1,MLT1F1,MLT1F1,MLT1F1,MLT1F1,MLT1F1,MLT1F1,MLT1F1,MLT1F1,MLT1F1,MLT1F1,MLT1F1,MLT1F1,MLT1F1,MLT1F1,MLT1F1,MLT1F1,MLT1F1,MLT1F1	IMPA1,IMPA2,IP6K1,MINPP1,MTMR2,PLCB1,PLCB4,PLCE1,PLCG1,PLCG2,PLCH1,PPIP5K1
GO Biological Process	GO:1901642	nucleoside transmembrane transport	273	6.268454e-3	1.000000e+0	2.962706e-1	2.598861e+0	3.847839e+0	10	1.225036e-3	3.183699e-3	3432	2.549657e-1	1.000000e+0	9.585730e-1	1.694746e+0	1.770176e+0	3	11	1.005025e-3	2.727273e-1	MLT1F1,MLT1F1,MLT1F1,MLT1F1,MLT1F1,MLT1F1,MLT1F1,MLT1F1,MLT1F1,MLT1F1	SLC28A2,SLC29A1,SLC35B3
GO Biological Process	GO:0002522	leukocyte migration involved in immune response	274	6.293505e-3	1.000000e+0	2.963690e-1	1.714779e+1	1.166331e-1	2	3.713248e-5	6.367399e-4	3614	2.959606e-1	1.000000e+0	1.000000e+0	3.107035e+0	3.218502e-1	1	2	3.350084e-4	5.000000e-1	MLT1F1,MLT1F1	HCK
GO Biological Process	GO:0007402	ganglion mother cell fate determination	275	6.342848e-3	1.000000e+0	2.976064e-1	5.552827e+0	7.203538e-1	4	2.293390e-4	1.273480e-3	3614	2.959606e-1	1.000000e+0	1.000000e+0	3.107035e+0	3.218502e-1	1	2	3.350084e-4	5.000000e-1	MLT1F1,MLT1F1,MLT1F1,MLT1F1	POU6F2
GO Biological Process	GO:0042144	vacuole fusion, non-autophagic	276	6.376138e-3	1.000000e+0	2.980845e-1	8.123243e+0	3.693106e-1	3	1.175774e-4	9.551098e-4	2335	1.609251e-1	1.000000e+0	8.892576e-1	6.214070e+0	1.609251e-1	1	1	3.350084e-4	1.000000e+0	MLT1F1,MLT1F1,MLT1F1	VPS41
GO Biological Process	GO:0038127	ERBB signaling pathway	277	6.378176e-3	1.000000e+0	2.971033e-1	1.480930e+0	3.173681e+1	47	1.010405e-2	1.496339e-2	932	1.793043e-2	1.000000e+0	2.482364e-1	1.591408e+0	1.319586e+1	21	82	7.035176e-3	2.560976e-1	MLT1F1,MLT1F1,MLT1F1,MLT1F1,MLT1F1,MLT1F1,MLT1F1,MLT1F1,MLT1F1,MLT1F1,MLT1F1,MLT1F1,MLT1F1,MLT1F1,MLT1F1,MLT1F1,MLT1F1,MLT1F1,MLT1F1,MLT1F1,MLT1F1,MLT1F1,MLT1F1,MLT1F1,MLT1F1,MLT1F1,MLT1F1,MLT1F1,MLT1F1,MLT1F1,MLT1F1,MLT1F1,MLT1F1,MLT1F1,MLT1F1,MLT1F1,MLT1F1,MLT1F1,MLT1F1,MLT1F1,MLT1F1,MLT1F1,MLT1F1,MLT1F1,MLT1F1,MLT1F1,MLT1F1	CBLB,EGFR,FAM83B,KIF16B,KRAS,MATK,NCK2,NRG1,NRG2,PIK3CA,PIK3R1,PLCE1,PLCG1,PRKCA,PTPN11,PTPRR,RASSF2,REPS2,RPS6KA5,SOX9,SRC
GO Biological Process	GO:0060364	frontal suture morphogenesis	278	6.406048e-3	1.000000e+0	2.973282e-1	2.759045e+0	3.261999e+0	9	1.038522e-3	2.865330e-3	826	1.464723e-2	1.000000e+0	2.288053e-1	4.660553e+0	6.437005e-1	3	4	1.005025e-3	7.500000e-1	MLT1F1,MLT1F1,MLT1F1,MLT1F1,MLT1F1,MLT1F1,MLT1F1,MLT1F1,MLT1F1	GLI3,MSX2,TGFB3
GO Biological Process	GO:0006650	glycerophospholipid metabolic process	279	6.428819e-3	1.000000e+0	2.973156e-1	1.258559e+0	9.931995e+1	125	3.162049e-2	3.979624e-2	1348	4.453963e-2	1.000000e+0	4.263315e-1	1.220946e+0	5.487546e+1	67	341	2.244556e-2	1.964809e-1	MLT1F1,MLT1F1,MLT1F1,MLT1F1,MLT1F1,MLT1F1,MLT1F1,MLT1F1,MLT1F1,MLT1F1,MLT1F1,MLT1F1,MLT1F1,MLT1F1,MLT1F1,MLT1F1,MLT1F1,MLT1F1,MLT1F1,MLT1F1,MLT1F1,MLT1F1,MLT1F1,MLT1F1,MLT1F1,MLT1F1,MLT1F1,MLT1F1,MLT1F1,MLT1F1,MLT1F1,MLT1F1,MLT1F1,MLT1F1,MLT1F1,MLT1F1,MLT1F1,MLT1F1,MLT1F1,MLT1F1,MLT1F1,MLT1F1,MLT1F1,MLT1F1,MLT1F1,MLT1F1,MLT1F1,MLT1F1,MLT1F1,MLT1F1,MLT1F1,MLT1F1,MLT1F1,MLT1F1,MLT1F1,MLT1F1,MLT1F1,…	ABHD5,AGPAT3,AGPAT4,AGPAT9,ATM,CD86,CDS1,CECR5,CPNE7,CRLS1,CWH43,DDHD2,DRD2,EGFR,ENPP2,ETNK1,FAR1,FGF10,FGF16,FGF7,FGFR2,FGFR4,FIG4,FYN,GPAM,GPCPD1,GPD1L,HGF,HRASLS5,ICOS,IMPA1,IMPA2,IMPAD1,IP6K1,IRS1,IRS2,KITLG,KL,LPIN1,MPPE1,MTMR2,NRG1,NRG2,PCTP,PCYT1B,PDGFA,PIGN,PIK3C3,PIK3CA,PIK3CD,PIK3CG,PIK3R1,PIP4K2A,PLA1A,PLA2G3,PLA2G4A,PLB1,PLBD1,PLCB1,PLCG2,PRDX6,PTPN11,RUFY1,SLC44A5,TTC7B,VAC14,VAV1
GO Biological Process	GO:0000415	negative regulation of histone H3-K36 methylation	280	6.439968e-3	1.000000e+0	2.967675e-1	3.696851e+0	1.623003e+0	6	5.167153e-4	1.910220e-3	2335	1.609251e-1	1.000000e+0	8.892576e-1	6.214070e+0	1.609251e-1	1	1	3.350084e-4	1.000000e+0	MLT1F1,MLT1F1,MLT1F1,MLT1F1,MLT1F1,MLT1F1	BCOR
GO Biological Process	GO:2000651	positive regulation of sodium ion transmembrane transporter activity	281	6.658691e-3	1.000000e+0	3.057548e-1	2.168523e+0	6.456007e+0	14	2.055399e-3	4.457179e-3	902	1.612374e-2	1.000000e+0	2.306481e-1	2.663173e+0	2.252952e+0	6	14	2.010050e-3	4.285714e-1	MLT1F1,MLT1F1,MLT1F1,MLT1F1,MLT1F1,MLT1F1,MLT1F1,MLT1F1,MLT1F1,MLT1F1,MLT1F1,MLT1F1,MLT1F1,MLT1F1	ANK3,CNKSR3,DMD,GLRX,KIF5B,WNK2
GO Biological Process	GO:0001819	positive regulation of cytokine production	282	6.699058e-3	1.000000e+0	3.065175e-1	1.247288e+0	1.066314e+2	133	3.394823e-2	4.234320e-2	4020	2.977407e-1	1.000000e+0	9.556588e-1	1.068043e+0	6.179525e+1	66	384	2.211055e-2	1.718750e-1	MLT1F1,MLT1F1,MLT1F1,MLT1F1,MLT1F1,MLT1F1,MLT1F1,MLT1F1,MLT1F1,MLT1F1,MLT1F1,MLT1F1,MLT1F1,MLT1F1,MLT1F1,MLT1F1,MLT1F1,MLT1F1,MLT1F1,MLT1F1,MLT1F1,MLT1F1,MLT1F1,MLT1F1,MLT1F1,MLT1F1,MLT1F1,MLT1F1,MLT1F1,MLT1F1,MLT1F1,MLT1F1,MLT1F1,MLT1F1,MLT1F1,MLT1F1,MLT1F1,MLT1F1,MLT1F1,MLT1F1,MLT1F1,MLT1F1,MLT1F1,MLT1F1,MLT1F1,MLT1F1,MLT1F1,MLT1F1,MLT1F1,MLT1F1,MLT1F1,MLT1F1,MLT1F1,MLT1F1,MLT1F1,MLT1F1,MLT1F1,…	ADRA2A,AKIRIN2,ATP6AP2,BCL10,CARD11,CCBE1,CCL2,CCM2L,CD2,CD40,CD83,CD86,CHUK,CREBBP,CTNNB1,DRD2,FAM49B,FCN1,FERMT1,GATA3,GPRC5B,HGF,HLA-G,HMHB1,IL10,IL12A,IL15,IL1RAP,IL1RL1,IL1RL2,IL36B,IRF8,ISL1,LEP,LRRFIP1,LY96,MALT1,MAP3K7,MAPKAPK2,MIF,NFAM1,NLRP1,NOD1,NODAL,PIK3R1,PLCB1,PLCG2,POLR3B,POLR3H,PRKCQ,PTGER4,RASGRP1,RUNX1,SETD2,SLAMF6,SMAD3,SPTBN1,SRC,SULF1,SULF2,THBS1,TLR4,TNFSF4,WNT5A,XRCC5,ZBTB…
GO Biological Process	GO:0006468	protein phosphorylation	283	6.804651e-3	1.000000e+0	3.102488e-1	1.133662e+0	3.228476e+2	366	1.027850e-1	1.165234e-1	241	1.623223e-4	1.000000e+0	8.690642e-3	1.270316e+0	1.527179e+2	194	949	6.499162e-2	2.044257e-1	MLT1F1,MLT1F1,MLT1F1,MLT1F1,MLT1F1,MLT1F1,MLT1F1,MLT1F1,MLT1F1,MLT1F1,MLT1F1,MLT1F1,MLT1F1,MLT1F1,MLT1F1,MLT1F1,MLT1F1,MLT1F1,MLT1F1,MLT1F1,MLT1F1,MLT1F1,MLT1F1,MLT1F1,MLT1F1,MLT1F1,MLT1F1,MLT1F1,MLT1F1,MLT1F1,MLT1F1,MLT1F1,MLT1F1,MLT1F1,MLT1F1,MLT1F1,MLT1F1,MLT1F1,MLT1F1,MLT1F1,MLT1F1,MLT1F1,MLT1F1,MLT1F1,MLT1F1,MLT1F1,MLT1F1,MLT1F1,MLT1F1,MLT1F1,MLT1F1,MLT1F1,MLT1F1,MLT1F1,MLT1F1,MLT1F1,MLT1F1,…	ABL2,ACVR1,ACVR1C,ACVR2A,ADCK1,ADRBK2,ALK,ALPK2,ATM,AXL,BCL2,BIRC6,BMP10,BMP2,BMP2K,BMPR1A,BMPR1B,BRSK2,CAMK1G,CAMK2D,CASK,CCL2,CCL5,CCNC,CCND1,CCNH,CCNT1,CDC42BPA,CDK1,CDK13,CDK14,CDKL5,CHUK,CSNK1G3,CSNK2A3,CTSH,CUL1,DAPK1,DCLK2,DRD1,DUSP6,DYRK1A,EGFR,EPHA3,EPHA4,EPHA5,EPHA7,EPHB1,EPHB2,ERC1,ERG,FER,FGF10,FGF13,FGF16,FGF7,FGFR2,FGFR4,FYN,GFRA1,GHR,GRIN2A,GRIN2B,GTF2H2,HCK,HGF,HIPK3,HMGA2,IGF1R,I…
GO Biological Process	GO:0043030	regulation of macrophage activation	284	6.891550e-3	1.000000e+0	3.131045e-1	1.782825e+0	1.290087e+1	23	4.107251e-3	7.322509e-3	802	1.330234e-2	1.000000e+0	2.140151e-1	1.962338e+0	6.115154e+0	12	38	4.020101e-3	3.157895e-1	MLT1F1,MLT1F1,MLT1F1,MLT1F1,MLT1F1,MLT1F1,MLT1F1,MLT1F1,MLT1F1,MLT1F1,MLT1F1,MLT1F1,MLT1F1,MLT1F1,MLT1F1,MLT1F1,MLT1F1,MLT1F1,MLT1F1,MLT1F1,MLT1F1,MLT1F1,MLT1F1	ATM,BPI,FAM19A3,IL10,IL1RL1,IL31RA,LDLR,MIF,SNCA,THBS1,TLR4,WNT5A
GO Biological Process	GO:0007099	centriole replication	285	6.942531e-3	1.000000e+0	3.143140e-1	2.559049e+0	3.907702e+0	10	1.244095e-3	3.183699e-3	1871	1.006848e-1	1.000000e+0	6.943538e-1	1.941897e+0	2.574802e+0	5	16	1.675042e-3	3.125000e-1	MLT1F1,MLT1F1,MLT1F1,MLT1F1,MLT1F1,MLT1F1,MLT1F1,MLT1F1,MLT1F1,MLT1F1	CCDC67,CDK5RAP2,CEP135,CEP63,CEP72
GO Biological Process	GO:0016999	antibiotic metabolic process	286	6.983272e-3	1.000000e+0	3.150530e-1	7.856488e+0	3.818500e-1	3	1.215696e-4	9.551098e-4	1031	2.588961e-2	1.000000e+0	3.240093e-1	6.214070e+0	3.218502e-1	2	2	6.700168e-4	1.000000e+0	MLT1F1,MLT1F1,MLT1F1	ABCC2,DPEP1
GO Biological Process	GO:0045191	regulation of isotype switching	287	7.022266e-3	1.000000e+0	3.157084e-1	2.090040e+0	7.176895e+0	15	2.284908e-3	4.775549e-3	1942	1.130763e-1	1.000000e+0	7.512994e-1	1.603631e+0	4.988679e+0	8	31	2.680067e-3	2.580645e-1	MLT1F1,MLT1F1,MLT1F1,MLT1F1,MLT1F1,MLT1F1,MLT1F1,MLT1F1,MLT1F1,MLT1F1,MLT1F1,MLT1F1,MLT1F1,MLT1F1,MLT1F1	APLF,CD40,IL10,MSH6,NDFIP1,PAXIP1,THOC1,TNFSF4
GO Biological Process	GO:0007269	neurotransmitter secretion	288	7.023974e-3	1.000000e+0	3.146887e-1	1.436611e+0	3.689239e+1	53	1.174543e-2	1.687361e-2	638	6.499736e-3	1.000000e+0	1.314516e-1	1.631978e+0	1.593159e+1	26	99	8.710218e-3	2.626263e-1	MLT1F1,MLT1F1,MLT1F1,MLT1F1,MLT1F1,MLT1F1,MLT1F1,MLT1F1,MLT1F1,MLT1F1,MLT1F1,MLT1F1,MLT1F1,MLT1F1,MLT1F1,MLT1F1,MLT1F1,MLT1F1,MLT1F1,MLT1F1,MLT1F1,MLT1F1,MLT1F1,MLT1F1,MLT1F1,MLT1F1,MLT1F1,MLT1F1,MLT1F1,MLT1F1,MLT1F1,MLT1F1,MLT1F1,MLT1F1,MLT1F1,MLT1F1,MLT1F1,MLT1F1,MLT1F1,MLT1F1,MLT1F1,MLT1F1,MLT1F1,MLT1F1,MLT1F1,MLT1F1,MLT1F1,MLT1F1,MLT1F1,MLT1F1,MLT1F1,MLT1F1,MLT1F1	BLOC1S6,CADPS,CASK,CPLX2,GAD1,GAD2,HSPA8,NAAA,NF1,NRXN1,PCLO,PPFIA1,PPFIA2,PTPRN2,RPH3A,SNAP25,STX11,STX2,STXBP1,SYT1,SYT13,SYT15,SYT6,SYT9,UNC13C,WNT7A
GO Biological Process	GO:0051450	myoblast proliferation	289	7.024539e-3	1.000000e+0	3.136250e-1	2.930260e+0	2.730133e+0	8	8.691924e-4	2.546960e-3	826	1.464723e-2	1.000000e+0	2.288053e-1	4.660553e+0	6.437005e-1	3	4	1.005025e-3	7.500000e-1	MLT1F1,MLT1F1,MLT1F1,MLT1F1,MLT1F1,MLT1F1,MLT1F1,MLT1F1	ATOH8,GPX1,HGF
GO Biological Process	GO:0014909	smooth muscle cell migration	290	7.141831e-3	1.000000e+0	3.177622e-1	2.921705e+0	2.738127e+0	8	8.717374e-4	2.546960e-3	1753	8.598729e-2	1.000000e+0	6.329116e-1	2.259662e+0	1.770176e+0	4	11	1.340034e-3	3.636364e-1	MLT1F1,MLT1F1,MLT1F1,MLT1F1,MLT1F1,MLT1F1,MLT1F1,MLT1F1	ITGB3,KALRN,NOV,PARVA
GO Biological Process	GO:0006644	phospholipid metabolic process	291	7.188729e-3	1.000000e+0	3.187497e-1	1.234882e+0	1.149907e+2	142	3.660959e-2	4.520853e-2	1657	6.964016e-2	1.000000e+0	5.422854e-1	1.173602e+0	6.646207e+1	78	413	2.613065e-2	1.888620e-1	MLT1F1,MLT1F1,MLT1F1,MLT1F1,MLT1F1,MLT1F1,MLT1F1,MLT1F1,MLT1F1,MLT1F1,MLT1F1,MLT1F1,MLT1F1,MLT1F1,MLT1F1,MLT1F1,MLT1F1,MLT1F1,MLT1F1,MLT1F1,MLT1F1,MLT1F1,MLT1F1,MLT1F1,MLT1F1,MLT1F1,MLT1F1,MLT1F1,MLT1F1,MLT1F1,MLT1F1,MLT1F1,MLT1F1,MLT1F1,MLT1F1,MLT1F1,MLT1F1,MLT1F1,MLT1F1,MLT1F1,MLT1F1,MLT1F1,MLT1F1,MLT1F1,MLT1F1,MLT1F1,MLT1F1,MLT1F1,MLT1F1,MLT1F1,MLT1F1,MLT1F1,MLT1F1,MLT1F1,MLT1F1,MLT1F1,MLT1F1,…	ABHD5,AGPAT3,AGPAT4,AGPAT9,ATM,CD86,CDS1,CECR5,CPNE7,CRLS1,CWH43,DDHD2,DRD2,EGFR,ENPP2,ENSG00000117598,ENSG00000117600,ETNK1,FAR1,FGF10,FGF16,FGF7,FGFR2,FGFR4,FIG4,FITM2,FYN,GPAM,GPCPD1,GPD1L,HEXB,HGF,HRASLS5,ICOS,IMPA1,IMPA2,IMPAD1,IP6K1,IRS1,IRS2,KITLG,KL,LPIN1,MPPE1,MTMR2,NRG1,NRG2,PCTP,PCYT1B,PDGFA,PIGN,PIK3C3,PIK3CA,PIK3CD,PIK3CG,PIK3R1,PIP4K2A,PLA1A,PLA2G3,PLA2G4A,PLB1,PLBD1,PLCB1,PLCE1,PLC…
GO Biological Process	GO:0000012	single strand break repair	292	7.215048e-3	1.000000e+0	3.188211e-1	2.916444e+0	2.743067e+0	8	8.733101e-4	2.546960e-3	2102	1.242244e-1	1.000000e+0	7.625440e-1	2.330276e+0	1.287401e+0	3	8	1.005025e-3	3.750000e-1	MLT1F1,MLT1F1,MLT1F1,MLT1F1,MLT1F1,MLT1F1,MLT1F1,MLT1F1	APLF,ENSG00000254469,TNP1
GO Biological Process	GO:0061029	eyelid development in camera-type eye	293	7.226953e-3	1.000000e+0	3.182573e-1	2.027408e+0	7.891851e+0	16	2.512528e-3	5.093919e-3	741	1.064232e-2	1.000000e+0	1.853142e-1	2.868032e+0	2.092027e+0	6	13	2.010050e-3	4.615385e-1	MLT1F1,MLT1F1,MLT1F1,MLT1F1,MLT1F1,MLT1F1,MLT1F1,MLT1F1,MLT1F1,MLT1F1,MLT1F1,MLT1F1,MLT1F1,MLT1F1,MLT1F1,MLT1F1	EGFR,INHBA,JUN,OSR2,SOX11,TFAP2A
GO Biological Process	GO:0016570	histone modification	294	7.291850e-3	1.000000e+0	3.200229e-1	1.246062e+0	1.051312e+2	131	3.347062e-2	4.170646e-2	3204	2.215602e-1	1.000000e+0	8.922569e-1	1.100778e+0	5.632379e+1	62	350	2.077052e-2	1.771429e-1	MLT1F1,MLT1F1,MLT1F1,MLT1F1,MLT1F1,MLT1F1,MLT1F1,MLT1F1,MLT1F1,MLT1F1,MLT1F1,MLT1F1,MLT1F1,MLT1F1,MLT1F1,MLT1F1,MLT1F1,MLT1F1,MLT1F1,MLT1F1,MLT1F1,MLT1F1,MLT1F1,MLT1F1,MLT1F1,MLT1F1,MLT1F1,MLT1F1,MLT1F1,MLT1F1,MLT1F1,MLT1F1,MLT1F1,MLT1F1,MLT1F1,MLT1F1,MLT1F1,MLT1F1,MLT1F1,MLT1F1,MLT1F1,MLT1F1,MLT1F1,MLT1F1,MLT1F1,MLT1F1,MLT1F1,MLT1F1,MLT1F1,MLT1F1,MLT1F1,MLT1F1,MLT1F1,MLT1F1,MLT1F1,MLT1F1,MLT1F1,…	ARID5B,ATM,ATXN3L,BCOR,BRD1,BRMS1L,CDK1,CDY1,CDY1B,CDY2A,CDY2B,CREBBP,CSRP2BP,CTCFL,CTR9,CXXC1,DRD1,ENY2,EPC1,EYA1,HDAC4,HMGA2,JADE1,JADE2,KANSL1,KANSL3,KDM2B,KMT2E,LEF1,LEO1,MAP3K7,MBIP,MSL3,PAXIP1,PCGF5,PER2,PHF2,PHF21A,PPP5C,PRDM13,PRDM14,PRDM2,PRDM5,PRKCA,PRMT6,RBBP7,RPS6KA5,RYBP,SAP30L,SATB1,SETD2,SETMAR,SMYD3,SUDS3,TAF1L,TBL1X,TBL1XR1,TBL1Y,TET3,UBE2E1,VRK1,WAC
GO Biological Process	GO:1990441	negative regulation of transcription from RNA polymerase II promoter in response to endoplasmic reticulum stress	295	7.296349e-3	1.000000e+0	3.191349e-1	3.598688e+0	1.667274e+0	6	5.308101e-4	1.910220e-3	1197	3.224242e-2	1.000000e+0	3.475555e-1	3.728442e+0	8.046256e-1	3	5	1.005025e-3	6.000000e-1	MLT1F1,MLT1F1,MLT1F1,MLT1F1,MLT1F1,MLT1F1	JUN,NCK2,TMBIM6
GO Biological Process	GO:1903626	positive regulation of DNA catabolic process	296	7.336656e-3	1.000000e+0	3.198138e-1	7.715030e+0	3.888514e-1	3	1.237986e-4	9.551098e-4	5490	5.043491e-1	1.000000e+0	1.000000e+0	1.553518e+0	6.437005e-1	1	4	3.350084e-4	2.500000e-1	MLT1F1,MLT1F1,MLT1F1	ATM
GO Biological Process	GO:0006049	UDP-N-acetylglucosamine catabolic process	297	7.348095e-3	1.000000e+0	3.192339e-1	1.581843e+1	1.264348e-1	2	4.025304e-5	6.367399e-4	2335	1.609251e-1	1.000000e+0	8.892576e-1	6.214070e+0	1.609251e-1	1	1	3.350084e-4	1.000000e+0	MLT1F1,MLT1F1	MGAT1
GO Biological Process	GO:0000173	inactivation of MAPK activity involved in osmosensory signaling pathway	298	7.366793e-3	1.000000e+0	3.189722e-1	5.315553e+0	7.525087e-1	4	2.395761e-4	1.273480e-3	2335	1.609251e-1	1.000000e+0	8.892576e-1	6.214070e+0	1.609251e-1	1	1	3.350084e-4	1.000000e+0	MLT1F1,MLT1F1,MLT1F1,MLT1F1	MBIP
GO Biological Process	GO:0006995	cellular response to nitrogen starvation	299	7.373049e-3	1.000000e+0	3.181754e-1	2.905288e+0	2.753600e+0	8	8.766634e-4	2.546960e-3	4030	3.022313e-1	1.000000e+0	9.676651e-1	1.553518e+0	1.931101e+0	3	12	1.005025e-3	2.500000e-1	MLT1F1,MLT1F1,MLT1F1,MLT1F1,MLT1F1,MLT1F1,MLT1F1,MLT1F1	ATG5,MAP1LC3B2,MAP1LC3C
GO Biological Process	GO:0035357	peroxisome proliferator activated receptor signaling pathway	300	7.435295e-3	1.000000e+0	3.197920e-1	3.182054e+0	2.199837e+0	7	7.003619e-4	2.228590e-3	2102	1.242244e-1	1.000000e+0	7.625440e-1	2.330276e+0	1.287401e+0	3	8	1.005025e-3	3.750000e-1	MLT1F1,MLT1F1,MLT1F1,MLT1F1,MLT1F1,MLT1F1,MLT1F1	C9orf129,FAM120B,PDK3
GO Biological Process	GO:0060628	regulation of ER to Golgi vesicle-mediated transport	301	7.479959e-3	1.000000e+0	3.206442e-1	2.402620e+0	4.578335e+0	11	1.457604e-3	3.502069e-3	1176	3.162397e-2	1.000000e+0	3.469763e-1	2.589196e+0	1.931101e+0	5	12	1.675042e-3	4.166667e-1	MLT1F1,MLT1F1,MLT1F1,MLT1F1,MLT1F1,MLT1F1,MLT1F1,MLT1F1,MLT1F1,MLT1F1,MLT1F1	GAS1,INSIG1,SCFD1,SEC24B,SORL1
GO Biological Process	GO:1902105	regulation of leukocyte differentiation	302	7.480499e-3	1.000000e+0	3.196056e-1	1.266639e+0	9.000197e+1	114	2.865392e-2	3.629417e-2	476	2.513087e-3	1.000000e+0	6.812261e-2	1.430223e+0	4.055313e+1	58	252	1.943049e-2	2.301587e-1	MLT1F1,MLT1F1,MLT1F1,MLT1F1,MLT1F1,MLT1F1,MLT1F1,MLT1F1,MLT1F1,MLT1F1,MLT1F1,MLT1F1,MLT1F1,MLT1F1,MLT1F1,MLT1F1,MLT1F1,MLT1F1,MLT1F1,MLT1F1,MLT1F1,MLT1F1,MLT1F1,MLT1F1,MLT1F1,MLT1F1,MLT1F1,MLT1F1,MLT1F1,MLT1F1,MLT1F1,MLT1F1,MLT1F1,MLT1F1,MLT1F1,MLT1F1,MLT1F1,MLT1F1,MLT1F1,MLT1F1,MLT1F1,MLT1F1,MLT1F1,MLT1F1,MLT1F1,MLT1F1,MLT1F1,MLT1F1,MLT1F1,MLT1F1,MLT1F1,MLT1F1,MLT1F1,MLT1F1,MLT1F1,MLT1F1,MLT1F1,…	ADA,APCS,AXL,CA2,CARD11,CARTPT,CBFB,CD2,CD83,CD86,CR1,CTNNB1,CYP26B1,DUSP10,FOXJ1,FSHR,GATA3,GLI2,GLI3,HLA-G,IHH,IL12A,IL15,IL1RL2,IL36B,IL7,IL7R,INHBA,JUN,KITLG,KLF10,LEF1,LRRC17,MAFB,NDFIP1,NF1,NFAM1,NFATC2,PIK3R1,POU4F2,PRDM1,PRKCA,RASGRP1,RASSF2,RUNX1,SHH,SIGLEC15,SOCS1,SOX13,TFE3,TGFBR2,TLR4,TNFSF4,TRIB1,ZAP70,ZC3H8,ZFP36L1,ZMIZ1
GO Biological Process	GO:0042796	snRNA transcription from RNA polymerase III promoter	303	7.541085e-3	1.000000e+0	3.211308e-1	3.173329e+0	2.205885e+0	7	7.022876e-4	2.228590e-3	665	7.632814e-3	1.000000e+0	1.480995e-1	4.142714e+0	9.655507e-1	4	6	1.340034e-3	6.666667e-1	MLT1F1,MLT1F1,MLT1F1,MLT1F1,MLT1F1,MLT1F1,MLT1F1	KIAA0947,NARG2,SNAPC1,ZC3H8
GO Biological Process	GO:0051341	regulation of oxidoreductase activity	304	7.588624e-3	1.000000e+0	3.220922e-1	1.510259e+0	2.714766e+1	41	8.643000e-3	1.305317e-2	896	1.586124e-2	1.000000e+0	2.284125e-1	1.589646e+0	1.383956e+1	22	86	7.370184e-3	2.558140e-1	MLT1F1,MLT1F1,MLT1F1,MLT1F1,MLT1F1,MLT1F1,MLT1F1,MLT1F1,MLT1F1,MLT1F1,MLT1F1,MLT1F1,MLT1F1,MLT1F1,MLT1F1,MLT1F1,MLT1F1,MLT1F1,MLT1F1,MLT1F1,MLT1F1,MLT1F1,MLT1F1,MLT1F1,MLT1F1,MLT1F1,MLT1F1,MLT1F1,MLT1F1,MLT1F1,MLT1F1,MLT1F1,MLT1F1,MLT1F1,MLT1F1,MLT1F1,MLT1F1,MLT1F1,MLT1F1,MLT1F1,MLT1F1	ABL2,ACVR2A,AGTR1,CAV3,CNR1,DAOA,DDAH1,DRD5,EDN1,EGFR,FTMT,GCH1,GZMA,HP,KRAS,LEP,LRRK2,NOD1,NPR3,RFK,SCARB1,SNCA
GO Biological Process	GO:0048703	embryonic viscerocranium morphogenesis	305	7.672604e-3	1.000000e+0	3.245889e-1	2.290509e+0	5.239011e+0	12	1.667944e-3	3.820439e-3	805	1.330827e-2	1.000000e+0	2.133126e-1	3.107035e+0	1.609251e+0	5	10	1.675042e-3	5.000000e-1	MLT1F1,MLT1F1,MLT1F1,MLT1F1,MLT1F1,MLT1F1,MLT1F1,MLT1F1,MLT1F1,MLT1F1,MLT1F1,MLT1F1	LHX1,MEF2C,MTHFD1,MTHFD1L,NIPBL
GO Biological Process	GO:1903433	regulation of constitutive secretory pathway	306	7.749541e-3	1.000000e+0	3.267723e-1	7.560817e+0	3.967825e-1	3	1.263236e-4	9.551098e-4	3614	2.959606e-1	1.000000e+0	1.000000e+0	3.107035e+0	3.218502e-1	1	2	3.350084e-4	5.000000e-1	MLT1F1,MLT1F1,MLT1F1	RAB33B
GO Biological Process	GO:0060405	regulation of penile erection	307	7.810156e-3	1.000000e+0	3.282555e-1	2.671344e+0	3.369090e+0	9	1.072617e-3	2.865330e-3	665	7.632814e-3	1.000000e+0	1.480995e-1	4.142714e+0	9.655507e-1	4	6	1.340034e-3	6.666667e-1	MLT1F1,MLT1F1,MLT1F1,MLT1F1,MLT1F1,MLT1F1,MLT1F1,MLT1F1,MLT1F1	ADA,CNR1,EDNRB,OXTR
GO Biological Process	GO:0007064	mitotic sister chromatid cohesion	308	7.840278e-3	1.000000e+0	3.284516e-1	2.512054e+0	3.980807e+0	10	1.267369e-3	3.183699e-3	5157	4.432312e-1	1.000000e+0	1.000000e+0	1.242814e+0	2.413877e+0	3	15	1.005025e-3	2.000000e-1	MLT1F1,MLT1F1,MLT1F1,MLT1F1,MLT1F1,MLT1F1,MLT1F1,MLT1F1,MLT1F1,MLT1F1	NIPBL,SGOL1,WAPAL
GO Biological Process	GO:0072659	protein localization to plasma membrane	309	7.869337e-3	1.000000e+0	3.286021e-1	1.345373e+0	5.500332e+1	74	1.751141e-2	2.355938e-2	765	1.148593e-2	1.000000e+0	1.937294e-1	1.446042e+0	2.558709e+1	37	159	1.239531e-2	2.327044e-1	MLT1F1,MLT1F1,MLT1F1,MLT1F1,MLT1F1,MLT1F1,MLT1F1,MLT1F1,MLT1F1,MLT1F1,MLT1F1,MLT1F1,MLT1F1,MLT1F1,MLT1F1,MLT1F1,MLT1F1,MLT1F1,MLT1F1,MLT1F1,MLT1F1,MLT1F1,MLT1F1,MLT1F1,MLT1F1,MLT1F1,MLT1F1,MLT1F1,MLT1F1,MLT1F1,MLT1F1,MLT1F1,MLT1F1,MLT1F1,MLT1F1,MLT1F1,MLT1F1,MLT1F1,MLT1F1,MLT1F1,MLT1F1,MLT1F1,MLT1F1,MLT1F1,MLT1F1,MLT1F1,MLT1F1,MLT1F1,MLT1F1,MLT1F1,MLT1F1,MLT1F1,MLT1F1,MLT1F1,MLT1F1,MLT1F1,MLT1F1,…	ABCA12,ANK1,ANK2,ANK3,ANXA2,ATP1B3,CALCR,CAV3,CDH2,DPP10,DPP6,EHD2,EMP2,FGF13,GOLGA7B,GOLPH3,GRIPAP1,KCNB1,KCNB2,KCNIP3,KCNIP4,KIF13A,MAP7,MPP5,NFASC,NKD2,RAP2A,RAPGEF2,RDX,SNAP25,SPTBN1,STXBP1,TMED2,TTC7B,VAMP3,VPS35,WNT4
GO Biological Process	GO:0099553	trans-synaptic signaling by endocannabinoid, modulating synaptic transmission	310	7.909834e-3	1.000000e+0	3.292277e-1	4.143206e+0	1.206795e+0	5	3.842072e-4	1.591850e-3	3614	2.959606e-1	1.000000e+0	1.000000e+0	3.107035e+0	3.218502e-1	1	2	3.350084e-4	5.000000e-1	MLT1F1,MLT1F1,MLT1F1,MLT1F1,MLT1F1	CNR1
GO Biological Process	GO:0010862	positive regulation of pathway-restricted SMAD protein phosphorylation	311	7.988817e-3	1.000000e+0	3.314460e-1	1.612181e+0	1.922861e+1	31	6.121812e-3	9.869468e-3	358	8.662746e-4	1.000000e+0	3.122218e-2	2.200817e+0	7.724406e+0	17	48	5.695142e-3	3.541667e-1	MLT1F1,MLT1F1,MLT1F1,MLT1F1,MLT1F1,MLT1F1,MLT1F1,MLT1F1,MLT1F1,MLT1F1,MLT1F1,MLT1F1,MLT1F1,MLT1F1,MLT1F1,MLT1F1,MLT1F1,MLT1F1,MLT1F1,MLT1F1,MLT1F1,MLT1F1,MLT1F1,MLT1F1,MLT1F1,MLT1F1,MLT1F1,MLT1F1,MLT1F1,MLT1F1,MLT1F1	ACVR1,ACVR2A,BMP10,BMP2,BMP8A,BMP8B,BMPR1A,DAB2,GDF10,INHBA,LEFTY2,MSTN,NODAL,RBPMS,TGFB2,TGFB3,TWSG1
GO Biological Process	GO:0015824	proline transport	312	8.063851e-3	1.000000e+0	3.334868e-1	2.859439e+0	2.797752e+0	8	8.907200e-4	2.546960e-3	2805	1.649457e-1	1.000000e+0	7.587502e-1	2.071357e+0	1.448326e+0	3	9	1.005025e-3	3.333333e-1	MLT1F1,MLT1F1,MLT1F1,MLT1F1,MLT1F1,MLT1F1,MLT1F1,MLT1F1	SLC1A4,SLC36A4,SLC6A15
GO Biological Process	GO:0009227	nucleotide-sugar catabolic process	313	8.098381e-3	1.000000e+0	3.338448e-1	1.503520e+1	1.330212e-1	2	4.234995e-5	6.367399e-4	3614	2.959606e-1	1.000000e+0	1.000000e+0	3.107035e+0	3.218502e-1	1	2	3.350084e-4	5.000000e-1	MLT1F1,MLT1F1	MGAT1
GO Biological Process	GO:0048711	positive regulation of astrocyte differentiation	314	8.141196e-3	1.000000e+0	3.345409e-1	2.272107e+0	5.281442e+0	12	1.681452e-3	3.820439e-3	3103	2.088807e-1	1.000000e+0	8.685748e-1	1.864221e+0	1.609251e+0	3	10	1.005025e-3	3.000000e-1	MLT1F1,MLT1F1,MLT1F1,MLT1F1,MLT1F1,MLT1F1,MLT1F1,MLT1F1,MLT1F1,MLT1F1,MLT1F1,MLT1F1	BMP2,HES1,SERPINE2
GO Biological Process	GO:2000438	negative regulation of monocyte extravasation	315	8.157158e-3	1.000000e+0	3.341327e-1	4.111625e+0	1.216064e+0	5	3.871583e-4	1.591850e-3	2335	1.609251e-1	1.000000e+0	8.892576e-1	6.214070e+0	1.609251e-1	1	1	3.350084e-4	1.000000e+0	MLT1F1,MLT1F1,MLT1F1,MLT1F1,MLT1F1	PLCB1
GO Biological Process	GO:0060466	activation of meiosis involved in egg activation	315	8.157158e-3	1.000000e+0	3.341327e-1	4.111625e+0	1.216064e+0	5	3.871583e-4	1.591850e-3	2335	1.609251e-1	1.000000e+0	8.892576e-1	6.214070e+0	1.609251e-1	1	1	3.350084e-4	1.000000e+0	MLT1F1,MLT1F1,MLT1F1,MLT1F1,MLT1F1	PLCB1
GO Biological Process	GO:2000560	positive regulation of CD24 biosynthetic process	315	8.157158e-3	1.000000e+0	3.341327e-1	4.111625e+0	1.216064e+0	5	3.871583e-4	1.591850e-3	2335	1.609251e-1	1.000000e+0	8.892576e-1	6.214070e+0	1.609251e-1	1	1	3.350084e-4	1.000000e+0	MLT1F1,MLT1F1,MLT1F1,MLT1F1,MLT1F1	PLCB1
GO Biological Process	GO:0014721	twitch skeletal muscle contraction	318	8.163531e-3	1.000000e+0	3.312391e-1	7.416793e+0	4.044875e-1	3	1.287767e-4	9.551098e-4	4648	4.092705e-1	1.000000e+0	1.000000e+0	2.071357e+0	4.827754e-1	1	3	3.350084e-4	3.333333e-1	MLT1F1,MLT1F1,MLT1F1	SYNM
GO Biological Process	GO:0007175	negative regulation of epidermal growth factor-activated receptor activity	319	8.166694e-3	1.000000e+0	3.303287e-1	2.496388e+0	4.005788e+0	10	1.275323e-3	3.183699e-3	6877	6.841301e-1	1.000000e+0	1.000000e+0	8.877243e-1	2.252952e+0	2	14	6.700168e-4	1.428571e-1	MLT1F1,MLT1F1,MLT1F1,MLT1F1,MLT1F1,MLT1F1,MLT1F1,MLT1F1,MLT1F1,MLT1F1	CBLB,CHMP6
GO Biological Process	GO:0006020	inositol metabolic process	320	8.169315e-3	1.000000e+0	3.294021e-1	2.651665e+0	3.394093e+0	9	1.080577e-3	2.865330e-3	1753	8.598729e-2	1.000000e+0	6.329116e-1	2.259662e+0	1.770176e+0	4	11	1.340034e-3	3.636364e-1	MLT1F1,MLT1F1,MLT1F1,MLT1F1,MLT1F1,MLT1F1,MLT1F1,MLT1F1,MLT1F1	IMPA1,IMPA2,IMPAD1,PPIP5K1
GO Biological Process	GO:0006105	succinate metabolic process	321	8.235206e-3	1.000000e+0	3.310245e-1	2.268550e+0	5.289723e+0	12	1.684089e-3	3.820439e-3	971	2.120699e-2	1.000000e+0	2.818062e-1	2.824577e+0	1.770176e+0	5	11	1.675042e-3	4.545455e-1	MLT1F1,MLT1F1,MLT1F1,MLT1F1,MLT1F1,MLT1F1,MLT1F1,MLT1F1,MLT1F1,MLT1F1,MLT1F1,MLT1F1	GAD1,GAD2,GHR,SUCLA2,SUCLG2
GO Biological Process	GO:0035412	regulation of catenin import into nucleus	322	8.268184e-3	1.000000e+0	3.313179e-1	1.730397e+0	1.386965e+1	24	4.415680e-3	7.640879e-3	329	5.925478e-4	1.000000e+0	2.323904e-2	2.848116e+0	3.862203e+0	11	24	3.685092e-3	4.583333e-1	MLT1F1,MLT1F1,MLT1F1,MLT1F1,MLT1F1,MLT1F1,MLT1F1,MLT1F1,MLT1F1,MLT1F1,MLT1F1,MLT1F1,MLT1F1,MLT1F1,MLT1F1,MLT1F1,MLT1F1,MLT1F1,MLT1F1,MLT1F1,MLT1F1,MLT1F1,MLT1F1,MLT1F1	DACT1,EGFR,FERMT1,FZD1,FZD7,KANK1,SFRP2,SFRP5,SMAD3,SULF2,UBR5
GO Biological Process	GO:0098534	centriole assembly	323	8.270935e-3	1.000000e+0	3.304021e-1	2.491526e+0	4.013604e+0	10	1.277811e-3	3.183699e-3	3252	2.408394e-1	1.000000e+0	9.555814e-1	1.479541e+0	3.379427e+0	5	21	1.675042e-3	2.380952e-1	MLT1F1,MLT1F1,MLT1F1,MLT1F1,MLT1F1,MLT1F1,MLT1F1,MLT1F1,MLT1F1,MLT1F1	CCDC67,CDK5RAP2,CEP135,CEP63,CEP72
GO Biological Process	GO:0031629	synaptic vesicle fusion to presynaptic active zone membrane	324	8.292154e-3	1.000000e+0	3.302274e-1	3.500042e+0	1.714265e+0	6	5.457705e-4	1.910220e-3	4030	3.022313e-1	1.000000e+0	9.676651e-1	1.553518e+0	1.931101e+0	3	12	1.005025e-3	2.500000e-1	MLT1F1,MLT1F1,MLT1F1,MLT1F1,MLT1F1,MLT1F1	SNAP25,STX11,STX2
GO Biological Process	GO:0099531	presynaptic process involved in chemical synaptic transmission	325	8.406040e-3	1.000000e+0	3.337327e-1	1.412277e+0	3.894419e+1	55	1.239866e-2	1.751035e-2	644	6.632669e-3	1.000000e+0	1.328903e-1	1.613268e+0	1.673621e+1	27	104	9.045226e-3	2.596154e-1	MLT1F1,MLT1F1,MLT1F1,MLT1F1,MLT1F1,MLT1F1,MLT1F1,MLT1F1,MLT1F1,MLT1F1,MLT1F1,MLT1F1,MLT1F1,MLT1F1,MLT1F1,MLT1F1,MLT1F1,MLT1F1,MLT1F1,MLT1F1,MLT1F1,MLT1F1,MLT1F1,MLT1F1,MLT1F1,MLT1F1,MLT1F1,MLT1F1,MLT1F1,MLT1F1,MLT1F1,MLT1F1,MLT1F1,MLT1F1,MLT1F1,MLT1F1,MLT1F1,MLT1F1,MLT1F1,MLT1F1,MLT1F1,MLT1F1,MLT1F1,MLT1F1,MLT1F1,MLT1F1,MLT1F1,MLT1F1,MLT1F1,MLT1F1,MLT1F1,MLT1F1,MLT1F1,MLT1F1,MLT1F1	BLOC1S6,CADPS,CASK,CPLX2,GAD1,GAD2,HSPA8,NAAA,NF1,NRXN1,PCLO,PPFIA1,PPFIA2,PTPRN2,RPH3A,SNAP25,SNCA,STX11,STX2,STXBP1,SYT1,SYT13,SYT15,SYT6,SYT9,UNC13C,WNT7A
GO Biological Process	GO:0038166	angiotensin-activated signaling pathway	326	8.420348e-3	1.000000e+0	3.332753e-1	2.638463e+0	3.411077e+0	9	1.085985e-3	2.865330e-3	3103	2.088807e-1	1.000000e+0	8.685748e-1	1.864221e+0	1.609251e+0	3	10	1.005025e-3	3.000000e-1	MLT1F1,MLT1F1,MLT1F1,MLT1F1,MLT1F1,MLT1F1,MLT1F1,MLT1F1,MLT1F1	AGTR1,CA2,SRC
GO Biological Process	GO:1903575	cornified envelope assembly	327	8.608703e-3	1.000000e+0	3.396884e-1	7.272381e+0	4.125196e-1	3	1.313338e-4	9.551098e-4	3614	2.959606e-1	1.000000e+0	1.000000e+0	3.107035e+0	3.218502e-1	1	2	3.350084e-4	5.000000e-1	MLT1F1,MLT1F1,MLT1F1	STX2
GO Biological Process	GO:0050982	detection of mechanical stimulus	328	8.686585e-3	1.000000e+0	3.417165e-1	1.646686e+0	1.700385e+1	28	5.413514e-3	8.914358e-3	1022	2.445333e-2	1.000000e+0	3.087293e-1	1.818752e+0	6.597930e+0	12	41	4.020101e-3	2.926829e-1	MLT1F1,MLT1F1,MLT1F1,MLT1F1,MLT1F1,MLT1F1,MLT1F1,MLT1F1,MLT1F1,MLT1F1,MLT1F1,MLT1F1,MLT1F1,MLT1F1,MLT1F1,MLT1F1,MLT1F1,MLT1F1,MLT1F1,MLT1F1,MLT1F1,MLT1F1,MLT1F1,MLT1F1,MLT1F1,MLT1F1,MLT1F1,MLT1F1	ANO3,ASIC2,CAV3,COL11A1,CXCL12,FYN,HTR2A,MKKS,PIEZO2,SERPINE2,TMC2,TRPA1
GO Biological Process	GO:0032026	response to magnesium ion	329	8.740784e-3	1.000000e+0	3.428035e-1	1.937829e+0	8.772705e+0	17	2.792966e-3	5.412289e-3	572	4.255412e-3	1.000000e+0	9.599227e-2	2.761809e+0	2.896652e+0	8	18	2.680067e-3	4.444444e-1	MLT1F1,MLT1F1,MLT1F1,MLT1F1,MLT1F1,MLT1F1,MLT1F1,MLT1F1,MLT1F1,MLT1F1,MLT1F1,MLT1F1,MLT1F1,MLT1F1,MLT1F1,MLT1F1,MLT1F1	ANK3,CCND1,ENTPD6,KCNC2,RYR3,SNCA,THBS1,TNFRSF11B
GO Biological Process	GO:0021830	interneuron migration from the subpallium to the cortex	330	8.760305e-3	1.000000e+0	3.425279e-1	2.036191e+0	7.366697e+0	15	2.345335e-3	4.775549e-3	545	3.923335e-3	1.000000e+0	9.288586e-2	3.883794e+0	1.287401e+0	5	8	1.675042e-3	6.250000e-1	MLT1F1,MLT1F1,MLT1F1,MLT1F1,MLT1F1,MLT1F1,MLT1F1,MLT1F1,MLT1F1,MLT1F1,MLT1F1,MLT1F1,MLT1F1,MLT1F1,MLT1F1	ARX,DRD1,DRD2,NRG1,NRG3
GO Biological Process	GO:1903322	positive regulation of protein modification by small protein conjugation or removal	331	8.799717e-3	1.000000e+0	3.430295e-1	1.347310e+0	5.269760e+1	71	1.677733e-2	2.260427e-2	3049	1.911359e-1	1.000000e+0	8.088641e-1	1.155380e+0	3.202410e+1	37	199	1.239531e-2	1.859296e-1	MLT1F1,MLT1F1,MLT1F1,MLT1F1,MLT1F1,MLT1F1,MLT1F1,MLT1F1,MLT1F1,MLT1F1,MLT1F1,MLT1F1,MLT1F1,MLT1F1,MLT1F1,MLT1F1,MLT1F1,MLT1F1,MLT1F1,MLT1F1,MLT1F1,MLT1F1,MLT1F1,MLT1F1,MLT1F1,MLT1F1,MLT1F1,MLT1F1,MLT1F1,MLT1F1,MLT1F1,MLT1F1,MLT1F1,MLT1F1,MLT1F1,MLT1F1,MLT1F1,MLT1F1,MLT1F1,MLT1F1,MLT1F1,MLT1F1,MLT1F1,MLT1F1,MLT1F1,MLT1F1,MLT1F1,MLT1F1,MLT1F1,MLT1F1,MLT1F1,MLT1F1,MLT1F1,MLT1F1,MLT1F1,MLT1F1,MLT1F1,…	ARRDC3,ARRDC4,AVPR2,BCL10,BIRC2,CAV3,CDK1,COMMD1,CTR9,CUL1,DISC1,FBXW7,HDAC4,LRRK2,MAD2L1,MAGEC2,MALT1,NDFIP1,NDFIP2,NDNL2,PAXIP1,PIAS1,PIAS4,PRICKLE1,PSMA2,PSMB1,PSMC6,PSMD14,PSMD6,PSMD7,RNF111,RWDD3,SKP2,STRA13,TANK,UBE2E1,UBE2L3
GO Biological Process	GO:0070171	negative regulation of tooth mineralization	332	8.851833e-3	1.000000e+0	3.440217e-1	3.450423e+0	1.738917e+0	6	5.536189e-4	1.910220e-3	3614	2.959606e-1	1.000000e+0	1.000000e+0	3.107035e+0	3.218502e-1	1	2	3.350084e-4	5.000000e-1	MLT1F1,MLT1F1,MLT1F1,MLT1F1,MLT1F1,MLT1F1	BCOR
GO Biological Process	GO:0098501	polynucleotide dephosphorylation	333	9.017487e-3	1.000000e+0	3.494073e-1	4.010049e+0	1.246868e+0	5	3.969652e-4	1.591850e-3	6090	5.841289e-1	1.000000e+0	1.000000e+0	1.242814e+0	8.046256e-1	1	5	3.350084e-4	2.000000e-1	MLT1F1,MLT1F1,MLT1F1,MLT1F1,MLT1F1	RNGTT
GO Biological Process	GO:0042636	negative regulation of hair cycle	334	9.028120e-3	1.000000e+0	3.487720e-1	4.008866e+0	1.247235e+0	5	3.970823e-4	1.591850e-3	6090	5.841289e-1	1.000000e+0	1.000000e+0	1.242814e+0	8.046256e-1	1	5	3.350084e-4	2.000000e-1	MLT1F1,MLT1F1,MLT1F1,MLT1F1,MLT1F1	FERMT1
GO Biological Process	GO:1901303	negative regulation of cargo loading into COPII-coated vesicle	335	9.047543e-3	1.000000e+0	3.484789e-1	7.139431e+0	4.202016e-1	3	1.337795e-4	9.551098e-4	2335	1.609251e-1	1.000000e+0	8.892576e-1	6.214070e+0	1.609251e-1	1	1	3.350084e-4	1.000000e+0	MLT1F1,MLT1F1,MLT1F1	INSIG1
GO Biological Process	GO:0072050	S-shaped body morphogenesis	336	9.158964e-3	1.000000e+0	3.517206e-1	3.054863e+0	2.291428e+0	7	7.295219e-4	2.228590e-3	1779	8.783002e-2	1.000000e+0	6.370268e-1	2.663173e+0	1.126476e+0	3	7	1.005025e-3	4.285714e-1	MLT1F1,MLT1F1,MLT1F1,MLT1F1,MLT1F1,MLT1F1,MLT1F1	HES1,LHX1,WT1
GO Biological Process	GO:0086098	angiotensin-activated signaling pathway involved in heart process	337	9.210195e-3	1.000000e+0	3.526384e-1	7.092314e+0	4.229931e-1	3	1.346683e-4	9.551098e-4	3614	2.959606e-1	1.000000e+0	1.000000e+0	3.107035e+0	3.218502e-1	1	2	3.350084e-4	5.000000e-1	MLT1F1,MLT1F1,MLT1F1	SRC
GO Biological Process	GO:0070534	protein K63-linked ubiquitination	338	9.217526e-3	1.000000e+0	3.518750e-1	1.817281e+0	1.100545e+1	20	3.503806e-3	6.367399e-3	4370	3.570146e-1	1.000000e+0	1.000000e+0	1.208291e+0	5.793304e+0	7	36	2.345059e-3	1.944444e-1	MLT1F1,MLT1F1,MLT1F1,MLT1F1,MLT1F1,MLT1F1,MLT1F1,MLT1F1,MLT1F1,MLT1F1,MLT1F1,MLT1F1,MLT1F1,MLT1F1,MLT1F1,MLT1F1,MLT1F1,MLT1F1,MLT1F1,MLT1F1	NEDD4,RNF115,RNF152,UBE2E2,UBE2E3,UBE2NL,UBE2V2
GO Biological Process	GO:0043068	positive regulation of programmed cell death	339	9.289215e-3	1.000000e+0	3.535656e-1	1.168671e+0	1.959490e+2	229	6.238427e-2	7.290672e-2	1121	2.610181e-2	1.000000e+0	3.004386e-1	1.186606e+0	9.607230e+1	114	597	3.819095e-2	1.909548e-1	MLT1F1,MLT1F1,MLT1F1,MLT1F1,MLT1F1,MLT1F1,MLT1F1,MLT1F1,MLT1F1,MLT1F1,MLT1F1,MLT1F1,MLT1F1,MLT1F1,MLT1F1,MLT1F1,MLT1F1,MLT1F1,MLT1F1,MLT1F1,MLT1F1,MLT1F1,MLT1F1,MLT1F1,MLT1F1,MLT1F1,MLT1F1,MLT1F1,MLT1F1,MLT1F1,MLT1F1,MLT1F1,MLT1F1,MLT1F1,MLT1F1,MLT1F1,MLT1F1,MLT1F1,MLT1F1,MLT1F1,MLT1F1,MLT1F1,MLT1F1,MLT1F1,MLT1F1,MLT1F1,MLT1F1,MLT1F1,MLT1F1,MLT1F1,MLT1F1,MLT1F1,MLT1F1,MLT1F1,MLT1F1,MLT1F1,MLT1F1,…	ACVR1C,ALDH1A3,ANKRD1,APC,ARHGEF12,ARHGEF7,ATM,BARD1,BCL10,BCL2,BCL2L1,BCLAF1,BLID,BMP2,BMPR1B,BTG1,CAMK2D,CCL5,CD40,CNR1,CRADD,CSRNP3,CTNNA1,CTNNB1,CTSH,DAP,DAPK1,DHODH,DLC1,DUSP6,DYNLL2,E2F1,EGLN3,EPHA7,FBXW7,FGD3,FOXA1,FOXO1,FRZB,GADD45B,GADD45G,GRIN2A,GZMA,HCAR2,HDAC4,HMGA2,HMGCR,HPGD,IGFBP3,IL10,IL12A,IL20RA,INHBA,JUN,KALRN,LEP,LPAR1,LRRK2,MAP2K6,MAP3K9,MEF2C,MSX2,NCK2,NF1,NLRC4,NLRP1,NOD1,N…
GO Biological Process	GO:0070317	negative regulation of G0 to G1 transition	340	9.306744e-3	1.000000e+0	3.531909e-1	1.848017e+0	1.028129e+1	19	3.273255e-3	6.049029e-3	7222	7.323264e-1	1.000000e+0	1.000000e+0	8.397392e-1	5.954229e+0	5	37	1.675042e-3	1.351351e-1	MLT1F1,MLT1F1,MLT1F1,MLT1F1,MLT1F1,MLT1F1,MLT1F1,MLT1F1,MLT1F1,MLT1F1,MLT1F1,MLT1F1,MLT1F1,MLT1F1,MLT1F1,MLT1F1,MLT1F1,MLT1F1,MLT1F1	E2F1,EPC1,RBBP7,RYBP,TFDP2
GO Biological Process	GO:0070163	regulation of adiponectin secretion	341	9.438633e-3	1.000000e+0	3.571457e-1	4.941190e+0	8.095217e-1	4	2.577274e-4	1.273480e-3	3305	2.494182e-1	1.000000e+0	9.737498e-1	2.071357e+0	9.655507e-1	2	6	6.700168e-4	3.333333e-1	MLT1F1,MLT1F1,MLT1F1,MLT1F1	HCAR2,RAB11FIP5
GO Biological Process	GO:0022409	positive regulation of cell-cell adhesion	342	9.493172e-3	1.000000e+0	3.581591e-1	1.258399e+0	8.900195e+1	112	2.833555e-2	3.565743e-2	406	1.276269e-3	1.000000e+0	4.056083e-2	1.475842e+0	3.862203e+1	57	240	1.909548e-2	2.375000e-1	MLT1F1,MLT1F1,MLT1F1,MLT1F1,MLT1F1,MLT1F1,MLT1F1,MLT1F1,MLT1F1,MLT1F1,MLT1F1,MLT1F1,MLT1F1,MLT1F1,MLT1F1,MLT1F1,MLT1F1,MLT1F1,MLT1F1,MLT1F1,MLT1F1,MLT1F1,MLT1F1,MLT1F1,MLT1F1,MLT1F1,MLT1F1,MLT1F1,MLT1F1,MLT1F1,MLT1F1,MLT1F1,MLT1F1,MLT1F1,MLT1F1,MLT1F1,MLT1F1,MLT1F1,MLT1F1,MLT1F1,MLT1F1,MLT1F1,MLT1F1,MLT1F1,MLT1F1,MLT1F1,MLT1F1,MLT1F1,MLT1F1,MLT1F1,MLT1F1,MLT1F1,MLT1F1,MLT1F1,MLT1F1,MLT1F1,MLT1F1,…	ADA,ANK3,BCL10,CARD11,CCL2,CCL5,CD83,CD86,DENND6A,DPP4,DUSP10,EFNB2,FAM49B,FOXA1,FOXA2,FYN,GATA3,GLI2,GLI3,GPAM,HAS2,HES1,HLA-G,ICOS,IHH,IL10,IL12A,IL15,IL1RL2,IL36B,IL7,IL7R,ITGA4,KIF26B,LEP,MALT1,MAP3K7,NCK2,NODAL,PIK3CA,PIK3R1,PPAP2B,PRKCQ,PTPN11,RASGRP1,RNASE10,SHH,SOCS1,SRC,TGFBR2,TNFSF13B,TNFSF4,VAV1,WNT5A,ZAP70,ZMIZ1,ZP4
GO Biological Process	GO:0070663	regulation of leukocyte proliferation	343	9.524228e-3	1.000000e+0	3.582831e-1	1.287449e+0	7.301261e+1	94	2.324502e-2	2.992677e-2	1695	7.563684e-2	1.000000e+0	5.757771e-1	1.242814e+0	3.379427e+1	42	210	1.407035e-2	2.000000e-1	MLT1F1,MLT1F1,MLT1F1,MLT1F1,MLT1F1,MLT1F1,MLT1F1,MLT1F1,MLT1F1,MLT1F1,MLT1F1,MLT1F1,MLT1F1,MLT1F1,MLT1F1,MLT1F1,MLT1F1,MLT1F1,MLT1F1,MLT1F1,MLT1F1,MLT1F1,MLT1F1,MLT1F1,MLT1F1,MLT1F1,MLT1F1,MLT1F1,MLT1F1,MLT1F1,MLT1F1,MLT1F1,MLT1F1,MLT1F1,MLT1F1,MLT1F1,MLT1F1,MLT1F1,MLT1F1,MLT1F1,MLT1F1,MLT1F1,MLT1F1,MLT1F1,MLT1F1,MLT1F1,MLT1F1,MLT1F1,MLT1F1,MLT1F1,MLT1F1,MLT1F1,MLT1F1,MLT1F1,MLT1F1,MLT1F1,MLT1F1,…	ADA,ATM,BCL2,CARD11,CCL5,CD40,CD86,CTNNB1,FGF10,FOXJ1,GPAM,GPR183,GREM1,GSTP1,HES1,HLA-G,IHH,IL10,IL12A,IL15,IL7,IRS2,KITLG,LEP,MEF2C,MIF,NCK2,NDFIP1,NFATC2,PDE5A,PRDM1,PRKCQ,PRNP,SHH,SOX11,TGFBR2,TLR4,TNFSF13B,TNFSF4,TWSG1,ZAP70,ZP4
GO Biological Process	GO:0010896	regulation of triglyceride catabolic process	344	9.548455e-3	1.000000e+0	3.581503e-1	3.393492e+0	1.768090e+0	6	5.629068e-4	1.910220e-3	6344	5.979937e-1	1.000000e+0	1.000000e+0	1.035678e+0	1.931101e+0	2	12	6.700168e-4	1.666667e-1	MLT1F1,MLT1F1,MLT1F1,MLT1F1,MLT1F1,MLT1F1	ABHD5,PIK3CG
GO Biological Process	GO:0045717	negative regulation of fatty acid biosynthetic process	345	9.637992e-3	1.000000e+0	3.604609e-1	2.769432e+0	2.888679e+0	8	9.196686e-4	2.546960e-3	4593	3.970248e-1	1.000000e+0	1.000000e+0	1.331587e+0	2.252952e+0	3	14	1.005025e-3	2.142857e-1	MLT1F1,MLT1F1,MLT1F1,MLT1F1,MLT1F1,MLT1F1,MLT1F1,MLT1F1	ERLIN1,INSIG1,INSIG2
GO Biological Process	GO:0034589	hydroxyproline transport	346	9.674991e-3	1.000000e+0	3.607989e-1	6.963555e+0	4.308145e-1	3	1.371584e-4	9.551098e-4	2335	1.609251e-1	1.000000e+0	8.892576e-1	6.214070e+0	1.609251e-1	1	1	3.350084e-4	1.000000e+0	MLT1F1,MLT1F1,MLT1F1	SLC1A4
GO Biological Process	GO:0015826	threonine transport	346	9.674991e-3	1.000000e+0	3.607989e-1	6.963555e+0	4.308145e-1	3	1.371584e-4	9.551098e-4	2335	1.609251e-1	1.000000e+0	8.892576e-1	6.214070e+0	1.609251e-1	1	1	3.350084e-4	1.000000e+0	MLT1F1,MLT1F1,MLT1F1	SLC1A4
GO Biological Process	GO:0046331	lateral inhibition	348	9.739846e-3	1.000000e+0	3.611300e-1	3.933288e+0	1.271201e+0	5	4.047122e-4	1.591850e-3	1031	2.588961e-2	1.000000e+0	3.240093e-1	6.214070e+0	3.218502e-1	2	2	6.700168e-4	1.000000e+0	MLT1F1,MLT1F1,MLT1F1,MLT1F1,MLT1F1	DLL1,HES1
GO Biological Process	GO:0035042	fertilization, exchange of chromosomal proteins	349	9.790653e-3	1.000000e+0	3.619736e-1	3.928146e+0	1.272865e+0	5	4.052420e-4	1.591850e-3	2335	1.609251e-1	1.000000e+0	8.892576e-1	6.214070e+0	1.609251e-1	1	1	3.350084e-4	1.000000e+0	MLT1F1,MLT1F1,MLT1F1,MLT1F1,MLT1F1	TNP1
GO Biological Process	GO:0061153	trachea gland development	350	1.006548e-2	1.000000e+0	3.710711e-1	3.900869e+0	1.281766e+0	5	4.080757e-4	1.591850e-3	1031	2.588961e-2	1.000000e+0	3.240093e-1	6.214070e+0	3.218502e-1	2	2	6.700168e-4	1.000000e+0	MLT1F1,MLT1F1,MLT1F1,MLT1F1,MLT1F1	EDA,LEF1
GO Biological Process	GO:0035335	peptidyl-tyrosine dephosphorylation	351	1.008503e-2	1.000000e+0	3.707326e-1	1.376476e+0	4.358958e+1	60	1.387761e-2	1.910220e-2	1572	6.764116e-2	1.000000e+0	5.551997e-1	1.380905e+0	1.593159e+1	22	99	7.370184e-3	2.222222e-1	MLT1F1,MLT1F1,MLT1F1,MLT1F1,MLT1F1,MLT1F1,MLT1F1,MLT1F1,MLT1F1,MLT1F1,MLT1F1,MLT1F1,MLT1F1,MLT1F1,MLT1F1,MLT1F1,MLT1F1,MLT1F1,MLT1F1,MLT1F1,MLT1F1,MLT1F1,MLT1F1,MLT1F1,MLT1F1,MLT1F1,MLT1F1,MLT1F1,MLT1F1,MLT1F1,MLT1F1,MLT1F1,MLT1F1,MLT1F1,MLT1F1,MLT1F1,MLT1F1,MLT1F1,MLT1F1,MLT1F1,MLT1F1,MLT1F1,MLT1F1,MLT1F1,MLT1F1,MLT1F1,MLT1F1,MLT1F1,MLT1F1,MLT1F1,MLT1F1,MLT1F1,MLT1F1,MLT1F1,MLT1F1,MLT1F1,MLT1F1,…	CDC25A,DUSP10,DUSP16,DUSP26,DUSP4,DUSP6,EYA1,MTMR2,PTP4A3,PTPN11,PTPN20A,PTPN20B,PTPRB,PTPRD,PTPRG,PTPRH,PTPRK,PTPRM,PTPRN2,PTPRR,PTPRT,RNGTT
GO Biological Process	GO:2000227	negative regulation of pancreatic A cell differentiation	352	1.016314e-2	1.000000e+0	3.725426e-1	4.833777e+0	8.275102e-1	4	2.634544e-4	1.273480e-3	2335	1.609251e-1	1.000000e+0	8.892576e-1	6.214070e+0	1.609251e-1	1	1	3.350084e-4	1.000000e+0	MLT1F1,MLT1F1,MLT1F1,MLT1F1	HES1
GO Biological Process	GO:0045977	positive regulation of mitotic cell cycle, embryonic	352	1.016314e-2	1.000000e+0	3.725426e-1	4.833777e+0	8.275102e-1	4	2.634544e-4	1.273480e-3	2335	1.609251e-1	1.000000e+0	8.892576e-1	6.214070e+0	1.609251e-1	1	1	3.350084e-4	1.000000e+0	MLT1F1,MLT1F1,MLT1F1,MLT1F1	HES1
GO Biological Process	GO:0061106	negative regulation of stomach neuroendocrine cell differentiation	352	1.016314e-2	1.000000e+0	3.725426e-1	4.833777e+0	8.275102e-1	4	2.634544e-4	1.273480e-3	2335	1.609251e-1	1.000000e+0	8.892576e-1	6.214070e+0	1.609251e-1	1	1	3.350084e-4	1.000000e+0	MLT1F1,MLT1F1,MLT1F1,MLT1F1	HES1
GO Biological Process	GO:0051001	negative regulation of nitric-oxide synthase activity	355	1.017117e-2	1.000000e+0	3.696862e-1	3.346513e+0	1.792911e+0	6	5.708090e-4	1.910220e-3	4102	3.140535e-1	1.000000e+0	9.878675e-1	1.775449e+0	1.126476e+0	2	7	6.700168e-4	2.857143e-1	MLT1F1,MLT1F1,MLT1F1,MLT1F1,MLT1F1,MLT1F1	CAV3,CNR1
GO Biological Process	GO:0009582	detection of abiotic stimulus	356	1.018257e-2	1.000000e+0	3.690610e-1	1.402009e+0	3.851616e+1	54	1.226239e-2	1.719198e-2	1850	9.669257e-2	1.000000e+0	6.743915e-1	1.308225e+0	1.834546e+1	24	114	8.040201e-3	2.105263e-1	MLT1F1,MLT1F1,MLT1F1,MLT1F1,MLT1F1,MLT1F1,MLT1F1,MLT1F1,MLT1F1,MLT1F1,MLT1F1,MLT1F1,MLT1F1,MLT1F1,MLT1F1,MLT1F1,MLT1F1,MLT1F1,MLT1F1,MLT1F1,MLT1F1,MLT1F1,MLT1F1,MLT1F1,MLT1F1,MLT1F1,MLT1F1,MLT1F1,MLT1F1,MLT1F1,MLT1F1,MLT1F1,MLT1F1,MLT1F1,MLT1F1,MLT1F1,MLT1F1,MLT1F1,MLT1F1,MLT1F1,MLT1F1,MLT1F1,MLT1F1,MLT1F1,MLT1F1,MLT1F1,MLT1F1,MLT1F1,MLT1F1,MLT1F1,MLT1F1,MLT1F1,MLT1F1,MLT1F1	AIPL1,ANO3,ASIC2,CALCA,CAV3,CDS1,COL11A1,CXCL12,DRGX,EPHB1,EYS,FYN,GNA11,HTR2A,MKKS,NOX3,OPN4,PIEZO2,RCVRN,SEMA5B,SERPINE2,TMC2,TRPA1,TRPM3
GO Biological Process	GO:0042476	odontogenesis	357	1.037509e-2	1.000000e+0	3.749854e-1	1.339629e+0	5.225328e+1	70	1.663587e-2	2.228590e-2	99	2.775939e-6	3.581794e-2	3.617974e-4	2.128894e+0	1.737991e+1	37	108	1.239531e-2	3.425926e-1	MLT1F1,MLT1F1,MLT1F1,MLT1F1,MLT1F1,MLT1F1,MLT1F1,MLT1F1,MLT1F1,MLT1F1,MLT1F1,MLT1F1,MLT1F1,MLT1F1,MLT1F1,MLT1F1,MLT1F1,MLT1F1,MLT1F1,MLT1F1,MLT1F1,MLT1F1,MLT1F1,MLT1F1,MLT1F1,MLT1F1,MLT1F1,MLT1F1,MLT1F1,MLT1F1,MLT1F1,MLT1F1,MLT1F1,MLT1F1,MLT1F1,MLT1F1,MLT1F1,MLT1F1,MLT1F1,MLT1F1,MLT1F1,MLT1F1,MLT1F1,MLT1F1,MLT1F1,MLT1F1,MLT1F1,MLT1F1,MLT1F1,MLT1F1,MLT1F1,MLT1F1,MLT1F1,MLT1F1,MLT1F1,MLT1F1,MLT1F1,…	AMELX,ANKRD11,BCL11B,BCOR,BMP2,BMPR1A,CA2,COL1A2,CSF3R,CTNNA1,CTNNB1,EDA,EDAR,FAM20A,FGF10,FGFR2,FOXO1,GLI2,GLI3,INHBA,LEF1,LHX8,MSX2,NF2,OSR2,PITX2,PVRL1,RUNX2,SHH,SLC24A4,SOSTDC1,STIM1,TGFB2,TGFB3,TUFT1,WDR72,WNT10A
GO Biological Process	GO:0006874	cellular calcium ion homeostasis	358	1.040141e-2	1.000000e+0	3.748866e-1	1.218296e+0	1.181979e+2	144	3.763065e-2	4.584527e-2	303	4.200506e-4	1.000000e+0	1.788750e-2	1.432639e+0	5.584102e+1	80	347	2.680067e-2	2.305476e-1	MLT1F1,MLT1F1,MLT1F1,MLT1F1,MLT1F1,MLT1F1,MLT1F1,MLT1F1,MLT1F1,MLT1F1,MLT1F1,MLT1F1,MLT1F1,MLT1F1,MLT1F1,MLT1F1,MLT1F1,MLT1F1,MLT1F1,MLT1F1,MLT1F1,MLT1F1,MLT1F1,MLT1F1,MLT1F1,MLT1F1,MLT1F1,MLT1F1,MLT1F1,MLT1F1,MLT1F1,MLT1F1,MLT1F1,MLT1F1,MLT1F1,MLT1F1,MLT1F1,MLT1F1,MLT1F1,MLT1F1,MLT1F1,MLT1F1,MLT1F1,MLT1F1,MLT1F1,MLT1F1,MLT1F1,MLT1F1,MLT1F1,MLT1F1,MLT1F1,MLT1F1,MLT1F1,MLT1F1,MLT1F1,MLT1F1,MLT1F1,…	ABL2,ADCY5,ADRA1D,AGTR1,ANK2,ATP2B1,AVPR1A,BCL2,BDKRB1,BDKRB2,CACNA2D1,CALB2,CALCA,CALCB,CAMK2D,CAV3,CCL2,CCL5,CD40,CXCL12,DISC1,DRD1,DRD2,DRD5,EDN1,EDN3,EDNRA,EDNRB,F2RL3,GJA1,GNA15,GPR17,GPR18,GPR6,GPR65,GRIA1,GRIN2A,GRIN2B,GTF2I,HCRTR2,HEXB,HTR2A,ITPR1,ITPR2,JPH1,JPH3,LPAR1,MICU1,NMUR2,NPTN,OPRL1,OR13F1,OXTR,PIK3CG,PLCE1,PLCG2,PRKCE,PROK2,PTH1R,RYR2,RYR3,S1PR1,SLC24A3,SLC24A4,SLC24A5,SLC35G1,S…
GO Biological Process	GO:0021903	rostrocaudal neural tube patterning	359	1.042461e-2	1.000000e+0	3.746762e-1	2.195989e+0	5.464507e+0	12	1.739735e-3	3.820439e-3	1946	1.131689e-1	1.000000e+0	7.503691e-1	2.071357e+0	1.931101e+0	4	12	1.340034e-3	3.333333e-1	MLT1F1,MLT1F1,MLT1F1,MLT1F1,MLT1F1,MLT1F1,MLT1F1,MLT1F1,MLT1F1,MLT1F1,MLT1F1,MLT1F1	ATP6AP2,EN1,HES1,KDM2B
GO Biological Process	GO:0045829	negative regulation of isotype switching	360	1.042934e-2	1.000000e+0	3.738049e-1	3.866087e+0	1.293297e+0	5	4.117470e-4	1.591850e-3	2000	1.240347e-1	1.000000e+0	8.002099e-1	3.107035e+0	6.437005e-1	2	4	6.700168e-4	5.000000e-1	MLT1F1,MLT1F1,MLT1F1,MLT1F1,MLT1F1	NDFIP1,THOC1
GO Biological Process	GO:2000645	negative regulation of receptor catabolic process	361	1.054353e-2	1.000000e+0	3.768509e-1	3.855468e+0	1.296860e+0	5	4.128811e-4	1.591850e-3	1580	6.934095e-2	1.000000e+0	5.662698e-1	4.142714e+0	4.827754e-1	2	3	6.700168e-4	6.666667e-1	MLT1F1,MLT1F1,MLT1F1,MLT1F1,MLT1F1	ANXA2,MTMR2
GO Biological Process	GO:0071393	cellular response to progesterone stimulus	362	1.060875e-2	1.000000e+0	3.781345e-1	6.728139e+0	4.458885e-1	3	1.419575e-4	9.551098e-4	4648	4.092705e-1	1.000000e+0	1.000000e+0	2.071357e+0	4.827754e-1	1	3	3.350084e-4	3.333333e-1	MLT1F1,MLT1F1,MLT1F1	SRC
GO Biological Process	GO:0046173	polyol biosynthetic process	363	1.065546e-2	1.000000e+0	3.787532e-1	2.045671e+0	6.843720e+0	14	2.178835e-3	4.457179e-3	1576	6.876347e-2	1.000000e+0	5.629791e-1	1.775449e+0	4.505903e+0	8	28	2.680067e-3	2.857143e-1	MLT1F1,MLT1F1,MLT1F1,MLT1F1,MLT1F1,MLT1F1,MLT1F1,MLT1F1,MLT1F1,MLT1F1,MLT1F1,MLT1F1,MLT1F1,MLT1F1	CYP2R1,IMPA1,IMPA2,IMPAD1,LEP,PLCG2,PPIP5K1,SPTLC2
GO Biological Process	GO:0007342	fusion of sperm to egg plasma membrane	364	1.066485e-2	1.000000e+0	3.780455e-1	2.719073e+0	2.942179e+0	8	9.367015e-4	2.546960e-3	4593	3.970248e-1	1.000000e+0	1.000000e+0	1.331587e+0	2.252952e+0	3	14	1.005025e-3	2.142857e-1	MLT1F1,MLT1F1,MLT1F1,MLT1F1,MLT1F1,MLT1F1,MLT1F1,MLT1F1	EQTN,FOLR4,SERPINA5
GO Biological Process	GO:0071962	mitotic sister chromatid cohesion, centromeric	365	1.102413e-2	1.000000e+0	3.897105e-1	3.812227e+0	1.311569e+0	5	4.175642e-4	1.591850e-3	3614	2.959606e-1	1.000000e+0	1.000000e+0	3.107035e+0	3.218502e-1	1	2	3.350084e-4	5.000000e-1	MLT1F1,MLT1F1,MLT1F1,MLT1F1,MLT1F1	SGOL1
GO Biological Process	GO:0002683	negative regulation of immune system process	366	1.114542e-2	1.000000e+0	3.929217e-1	1.213739e+0	1.202895e+2	146	3.829655e-2	4.648201e-2	1733	8.366537e-2	1.000000e+0	6.229280e-1	1.165138e+0	6.437005e+1	75	400	2.512563e-2	1.875000e-1	MLT1F1,MLT1F1,MLT1F1,MLT1F1,MLT1F1,MLT1F1,MLT1F1,MLT1F1,MLT1F1,MLT1F1,MLT1F1,MLT1F1,MLT1F1,MLT1F1,MLT1F1,MLT1F1,MLT1F1,MLT1F1,MLT1F1,MLT1F1,MLT1F1,MLT1F1,MLT1F1,MLT1F1,MLT1F1,MLT1F1,MLT1F1,MLT1F1,MLT1F1,MLT1F1,MLT1F1,MLT1F1,MLT1F1,MLT1F1,MLT1F1,MLT1F1,MLT1F1,MLT1F1,MLT1F1,MLT1F1,MLT1F1,MLT1F1,MLT1F1,MLT1F1,MLT1F1,MLT1F1,MLT1F1,MLT1F1,MLT1F1,MLT1F1,MLT1F1,MLT1F1,MLT1F1,MLT1F1,MLT1F1,MLT1F1,MLT1F1,…	ADA,APCS,ATM,AXL,BANK1,BCL10,BPI,BPIFB1,CARTPT,CCL2,CD86,CNR1,CR1,CTNNB1,CTR9,CXCL12,DLL1,DRD2,DUSP10,FAM19A3,FER,FOXF1,FOXJ1,GLI3,GPAM,GPR17,GPR18,GPX1,GREM1,HES1,HIST1H4H,HLA-G,IHH,IL10,IL1RL1,IL31RA,IL7R,INHBA,KITLG,KLF13,LDLR,LEO1,LRRC17,LY96,MAFB,MEIS1,MEIS2,MICB,MIF,NDFIP1,NF1,NOV,PDE5A,PIK3R1,PLCB1,PRDM1,PRNP,PTGER4,SAMSN1,SEC14L1,SHH,SLIT2,SOX11,SOX9,TGFB2,TGFB3,THBS1,THOC1,TLR4,TMBIM6,TN…
GO Biological Process	GO:0097694	establishment of RNA localization to telomere	367	1.116393e-2	1.000000e+0	3.925019e-1	6.600848e+0	4.544871e-1	3	1.446950e-4	9.551098e-4	3614	2.959606e-1	1.000000e+0	1.000000e+0	3.107035e+0	3.218502e-1	1	2	3.350084e-4	5.000000e-1	MLT1F1,MLT1F1,MLT1F1	ATM
GO Biological Process	GO:0097695	establishment of macromolecular complex localization to telomere	367	1.116393e-2	1.000000e+0	3.925019e-1	6.600848e+0	4.544871e-1	3	1.446950e-4	9.551098e-4	3614	2.959606e-1	1.000000e+0	1.000000e+0	3.107035e+0	3.218502e-1	1	2	3.350084e-4	5.000000e-1	MLT1F1,MLT1F1,MLT1F1	ATM
GO Biological Process	GO:1904884	positive regulation of telomerase catalytic core complex assembly	367	1.116393e-2	1.000000e+0	3.925019e-1	6.600848e+0	4.544871e-1	3	1.446950e-4	9.551098e-4	3614	2.959606e-1	1.000000e+0	1.000000e+0	3.107035e+0	3.218502e-1	1	2	3.350084e-4	5.000000e-1	MLT1F1,MLT1F1,MLT1F1	ATM
GO Biological Process	GO:0048148	behavioral response to cocaine	370	1.116872e-2	1.000000e+0	3.894865e-1	1.928613e+0	8.296120e+0	16	2.641235e-3	5.093919e-3	1015	2.344152e-2	1.000000e+0	2.979960e-1	2.289394e+0	3.057577e+0	7	19	2.345059e-3	3.684211e-1	MLT1F1,MLT1F1,MLT1F1,MLT1F1,MLT1F1,MLT1F1,MLT1F1,MLT1F1,MLT1F1,MLT1F1,MLT1F1,MLT1F1,MLT1F1,MLT1F1,MLT1F1,MLT1F1	DRD1,DRD2,HTR2A,KALRN,OR13F1,SDK1,SNCA
GO Biological Process	GO:0050866	negative regulation of cell activation	371	1.119578e-2	1.000000e+0	3.893778e-1	1.328755e+0	5.418605e+1	72	1.725121e-2	2.292264e-2	4566	3.837669e-1	1.000000e+0	1.000000e+0	1.066320e+0	2.719634e+1	29	169	9.715243e-3	1.715976e-1	MLT1F1,MLT1F1,MLT1F1,MLT1F1,MLT1F1,MLT1F1,MLT1F1,MLT1F1,MLT1F1,MLT1F1,MLT1F1,MLT1F1,MLT1F1,MLT1F1,MLT1F1,MLT1F1,MLT1F1,MLT1F1,MLT1F1,MLT1F1,MLT1F1,MLT1F1,MLT1F1,MLT1F1,MLT1F1,MLT1F1,MLT1F1,MLT1F1,MLT1F1,MLT1F1,MLT1F1,MLT1F1,MLT1F1,MLT1F1,MLT1F1,MLT1F1,MLT1F1,MLT1F1,MLT1F1,MLT1F1,MLT1F1,MLT1F1,MLT1F1,MLT1F1,MLT1F1,MLT1F1,MLT1F1,MLT1F1,MLT1F1,MLT1F1,MLT1F1,MLT1F1,MLT1F1,MLT1F1,MLT1F1,MLT1F1,MLT1F1,…	ATM,AXL,BANK1,BPI,CNR1,FAM19A3,FER,FOXF1,FOXJ1,GLI3,HLA-G,IHH,IL10,IL31RA,INHBA,LDLR,NDFIP1,PDE5A,PDGFA,PRDM1,PRNP,SAMSN1,SERPINE2,SHH,SOX11,THOC1,TNFSF4,TWSG1,ZC3H8
GO Biological Process	GO:2000978	negative regulation of forebrain neuron differentiation	372	1.119681e-2	1.000000e+0	3.883668e-1	4.695982e+0	8.517921e-1	4	2.711850e-4	1.273480e-3	3614	2.959606e-1	1.000000e+0	1.000000e+0	3.107035e+0	3.218502e-1	1	2	3.350084e-4	5.000000e-1	MLT1F1,MLT1F1,MLT1F1,MLT1F1	HES1
GO Biological Process	GO:0090208	positive regulation of triglyceride metabolic process	373	1.126544e-2	1.000000e+0	3.896997e-1	2.692040e+0	2.971724e+0	8	9.461075e-4	2.546960e-3	4390	3.662714e-1	1.000000e+0	1.000000e+0	1.308225e+0	3.057577e+0	4	19	1.340034e-3	2.105263e-1	MLT1F1,MLT1F1,MLT1F1,MLT1F1,MLT1F1,MLT1F1,MLT1F1,MLT1F1	ABHD5,LDLR,SCARB1,SREBF1
GO Biological Process	GO:0097553	calcium ion transmembrane import into cytosol	374	1.128189e-2	1.000000e+0	3.892252e-1	1.524161e+0	2.296345e+1	35	7.310871e-3	1.114295e-2	1454	5.684640e-2	1.000000e+0	5.044629e-1	1.553518e+0	9.011807e+0	14	56	4.690117e-3	2.500000e-1	MLT1F1,MLT1F1,MLT1F1,MLT1F1,MLT1F1,MLT1F1,MLT1F1,MLT1F1,MLT1F1,MLT1F1,MLT1F1,MLT1F1,MLT1F1,MLT1F1,MLT1F1,MLT1F1,MLT1F1,MLT1F1,MLT1F1,MLT1F1,MLT1F1,MLT1F1,MLT1F1,MLT1F1,MLT1F1,MLT1F1,MLT1F1,MLT1F1,MLT1F1,MLT1F1,MLT1F1,MLT1F1,MLT1F1,MLT1F1,MLT1F1	CACNA2D1,DRD2,GRIN2A,GRIN2B,HTR2A,ITPR1,ITPR2,JPH3,PLCG2,PRKCE,RYR2,RYR3,TPCN2,TRPA1
GO Biological Process	GO:1902893	regulation of pri-miRNA transcription from RNA polymerase II promoter	375	1.129195e-2	1.000000e+0	3.885334e-1	1.727017e+0	1.273873e+1	22	4.055627e-3	7.004139e-3	1257	3.369857e-2	1.000000e+0	3.459130e-1	1.928505e+0	4.666828e+0	9	29	3.015075e-3	3.103448e-1	MLT1F1,MLT1F1,MLT1F1,MLT1F1,MLT1F1,MLT1F1,MLT1F1,MLT1F1,MLT1F1,MLT1F1,MLT1F1,MLT1F1,MLT1F1,MLT1F1,MLT1F1,MLT1F1,MLT1F1,MLT1F1,MLT1F1,MLT1F1,MLT1F1,MLT1F1	BMP2,BMPR1A,HDAC4,JUN,SMAD1,SMAD3,SMAD6,SOX9,TEAD1
GO Biological Process	GO:0031398	positive regulation of protein ubiquitination	376	1.130304e-2	1.000000e+0	3.878807e-1	1.353319e+0	4.729114e+1	64	1.505608e-2	2.037568e-2	4219	3.205692e-1	1.000000e+0	9.803992e-1	1.092584e+0	2.928837e+1	32	182	1.072027e-2	1.758242e-1	MLT1F1,MLT1F1,MLT1F1,MLT1F1,MLT1F1,MLT1F1,MLT1F1,MLT1F1,MLT1F1,MLT1F1,MLT1F1,MLT1F1,MLT1F1,MLT1F1,MLT1F1,MLT1F1,MLT1F1,MLT1F1,MLT1F1,MLT1F1,MLT1F1,MLT1F1,MLT1F1,MLT1F1,MLT1F1,MLT1F1,MLT1F1,MLT1F1,MLT1F1,MLT1F1,MLT1F1,MLT1F1,MLT1F1,MLT1F1,MLT1F1,MLT1F1,MLT1F1,MLT1F1,MLT1F1,MLT1F1,MLT1F1,MLT1F1,MLT1F1,MLT1F1,MLT1F1,MLT1F1,MLT1F1,MLT1F1,MLT1F1,MLT1F1,MLT1F1,MLT1F1,MLT1F1,MLT1F1,MLT1F1,MLT1F1,MLT1F1,…	ARRDC3,ARRDC4,AVPR2,BCL10,BIRC2,CAV3,CDK1,COMMD1,CTR9,CUL1,DISC1,FBXW7,LRRK2,MAD2L1,MAGEC2,MALT1,NDFIP1,NDFIP2,NDNL2,PAXIP1,PRICKLE1,PSMA2,PSMB1,PSMC6,PSMD14,PSMD6,PSMD7,RNF111,SKP2,STRA13,UBE2E1,UBE2L3
GO Biological Process	GO:0007126	meiotic nuclear division	377	1.135091e-2	1.000000e+0	3.884902e-1	1.418792e+0	3.453642e+1	49	1.099536e-2	1.560013e-2	5050	4.294511e-1	1.000000e+0	1.000000e+0	1.049674e+0	2.381692e+1	25	148	8.375209e-3	1.689189e-1	MLT1F1,MLT1F1,MLT1F1,MLT1F1,MLT1F1,MLT1F1,MLT1F1,MLT1F1,MLT1F1,MLT1F1,MLT1F1,MLT1F1,MLT1F1,MLT1F1,MLT1F1,MLT1F1,MLT1F1,MLT1F1,MLT1F1,MLT1F1,MLT1F1,MLT1F1,MLT1F1,MLT1F1,MLT1F1,MLT1F1,MLT1F1,MLT1F1,MLT1F1,MLT1F1,MLT1F1,MLT1F1,MLT1F1,MLT1F1,MLT1F1,MLT1F1,MLT1F1,MLT1F1,MLT1F1,MLT1F1,MLT1F1,MLT1F1,MLT1F1,MLT1F1,MLT1F1,MLT1F1,MLT1F1,MLT1F1,MLT1F1	ACTR3,ASPM,ATM,CCNA1,CENPC,CYP26B1,DDX4,ERCC4,FANCM,HFM1,ING2,M1AP,MCMDC2,MEI4,MSH6,RAD51B,SGOL1,SLC2A8,SMC2,SMC4,SPIRE2,STRA13,TAF1L,TOP2B,WAPAL
GO Biological Process	GO:1903708	positive regulation of hemopoiesis	378	1.136541e-2	1.000000e+0	3.879574e-1	1.302342e+0	6.296351e+1	82	2.004569e-2	2.610634e-2	760	1.129535e-2	1.000000e+0	1.917683e-1	1.439846e+0	2.639172e+1	38	164	1.273032e-2	2.317073e-1	MLT1F1,MLT1F1,MLT1F1,MLT1F1,MLT1F1,MLT1F1,MLT1F1,MLT1F1,MLT1F1,MLT1F1,MLT1F1,MLT1F1,MLT1F1,MLT1F1,MLT1F1,MLT1F1,MLT1F1,MLT1F1,MLT1F1,MLT1F1,MLT1F1,MLT1F1,MLT1F1,MLT1F1,MLT1F1,MLT1F1,MLT1F1,MLT1F1,MLT1F1,MLT1F1,MLT1F1,MLT1F1,MLT1F1,MLT1F1,MLT1F1,MLT1F1,MLT1F1,MLT1F1,MLT1F1,MLT1F1,MLT1F1,MLT1F1,MLT1F1,MLT1F1,MLT1F1,MLT1F1,MLT1F1,MLT1F1,MLT1F1,MLT1F1,MLT1F1,MLT1F1,MLT1F1,MLT1F1,MLT1F1,MLT1F1,MLT1F1,…	ACVR2A,ADA,AXL,CA2,CD83,CD86,DUSP10,FAM210B,GATA3,GLI2,GLI3,HLA-G,IHH,IL12A,IL15,IL1RL2,IL36B,IL7,IL7R,INHBA,JUN,KITLG,KLF10,LEF1,LEP,POU4F2,PRDM1,PRKCA,RASGRP1,RUNX1,SHH,SOCS1,TGFBR2,TNFSF4,TRIB1,ZAP70,ZFP36L1,ZMIZ1
GO Biological Process	GO:1905634	regulation of protein localization to chromatin	379	1.140283e-2	1.000000e+0	3.882077e-1	3.779704e+0	1.322855e+0	5	4.211573e-4	1.591850e-3	2947	1.852295e-1	1.000000e+0	8.109997e-1	2.485628e+0	8.046256e-1	2	5	6.700168e-4	4.000000e-1	MLT1F1,MLT1F1,MLT1F1,MLT1F1,MLT1F1	SETD2,WAPAL
GO Biological Process	GO:1900087	positive regulation of G1/S transition of mitotic cell cycle	380	1.143754e-2	1.000000e+0	3.883647e-1	1.842568e+0	9.768976e+0	18	3.110148e-3	5.730659e-3	3488	2.602055e-1	1.000000e+0	9.625664e-1	1.380905e+0	4.344978e+0	6	27	2.010050e-3	2.222222e-1	MLT1F1,MLT1F1,MLT1F1,MLT1F1,MLT1F1,MLT1F1,MLT1F1,MLT1F1,MLT1F1,MLT1F1,MLT1F1,MLT1F1,MLT1F1,MLT1F1,MLT1F1,MLT1F1,MLT1F1,MLT1F1	CCL2,MTBP,PLCB1,RDX,RPTOR,UBE2E2
GO Biological Process	GO:0034231	islet amyloid polypeptide processing	381	1.144225e-2	1.000000e+0	3.875049e-1	4.665575e+0	8.573434e-1	4	2.729524e-4	1.273480e-3	2335	1.609251e-1	1.000000e+0	8.892576e-1	6.214070e+0	1.609251e-1	1	1	3.350084e-4	1.000000e+0	MLT1F1,MLT1F1,MLT1F1,MLT1F1	PCSK2
GO Biological Process	GO:0034230	enkephalin processing	381	1.144225e-2	1.000000e+0	3.875049e-1	4.665575e+0	8.573434e-1	4	2.729524e-4	1.273480e-3	2335	1.609251e-1	1.000000e+0	8.892576e-1	6.214070e+0	1.609251e-1	1	1	3.350084e-4	1.000000e+0	MLT1F1,MLT1F1,MLT1F1,MLT1F1	PCSK2
GO Biological Process	GO:0071711	basement membrane organization	383	1.147275e-2	1.000000e+0	3.865089e-1	2.090988e+0	6.217158e+0	13	1.979356e-3	4.138809e-3	3282	2.493709e-1	1.000000e+0	9.803878e-1	1.553518e+0	2.574802e+0	4	16	1.340034e-3	2.500000e-1	MLT1F1,MLT1F1,MLT1F1,MLT1F1,MLT1F1,MLT1F1,MLT1F1,MLT1F1,MLT1F1,MLT1F1,MLT1F1,MLT1F1,MLT1F1	CMA1,COL4A1,FERMT1,FLRT2
GO Biological Process	GO:0019255	glucose 1-phosphate metabolic process	384	1.156440e-2	1.000000e+0	3.885819e-1	4.650742e+0	8.600778e-1	4	2.738229e-4	1.273480e-3	1031	2.588961e-2	1.000000e+0	3.240093e-1	6.214070e+0	3.218502e-1	2	2	6.700168e-4	1.000000e+0	MLT1F1,MLT1F1,MLT1F1,MLT1F1	PGM3,UGP2
GO Biological Process	GO:0046850	regulation of bone remodeling	385	1.160847e-2	1.000000e+0	3.890496e-1	1.592880e+0	1.820601e+1	29	5.796247e-3	9.232728e-3	359	8.778203e-4	1.000000e+0	3.155018e-2	2.259662e+0	7.080705e+0	16	44	5.360134e-3	3.636364e-1	MLT1F1,MLT1F1,MLT1F1,MLT1F1,MLT1F1,MLT1F1,MLT1F1,MLT1F1,MLT1F1,MLT1F1,MLT1F1,MLT1F1,MLT1F1,MLT1F1,MLT1F1,MLT1F1,MLT1F1,MLT1F1,MLT1F1,MLT1F1,MLT1F1,MLT1F1,MLT1F1,MLT1F1,MLT1F1,MLT1F1,MLT1F1,MLT1F1,MLT1F1	CA2,CALCA,CARTPT,EGFR,GREM1,IL20RA,ITGB3,LEP,LRP5,MC4R,NF1,PLEKHM1,S1PR1,SIGLEC15,SRC,TNFRSF11B
GO Biological Process	GO:0043065	positive regulation of apoptotic process	386	1.170851e-2	1.000000e+0	3.913858e-1	1.163093e+0	1.943095e+2	226	6.186229e-2	7.195161e-2	1253	3.305043e-2	1.000000e+0	3.403429e-1	1.177624e+0	9.510674e+1	112	591	3.752094e-2	1.895093e-1	MLT1F1,MLT1F1,MLT1F1,MLT1F1,MLT1F1,MLT1F1,MLT1F1,MLT1F1,MLT1F1,MLT1F1,MLT1F1,MLT1F1,MLT1F1,MLT1F1,MLT1F1,MLT1F1,MLT1F1,MLT1F1,MLT1F1,MLT1F1,MLT1F1,MLT1F1,MLT1F1,MLT1F1,MLT1F1,MLT1F1,MLT1F1,MLT1F1,MLT1F1,MLT1F1,MLT1F1,MLT1F1,MLT1F1,MLT1F1,MLT1F1,MLT1F1,MLT1F1,MLT1F1,MLT1F1,MLT1F1,MLT1F1,MLT1F1,MLT1F1,MLT1F1,MLT1F1,MLT1F1,MLT1F1,MLT1F1,MLT1F1,MLT1F1,MLT1F1,MLT1F1,MLT1F1,MLT1F1,MLT1F1,MLT1F1,MLT1F1,…	ACVR1C,ALDH1A3,ANKRD1,APC,ARHGEF12,ARHGEF7,ATM,BARD1,BCL10,BCL2,BCL2L1,BCLAF1,BLID,BMP2,BMPR1B,BTG1,CAMK2D,CCL5,CD40,CNR1,CRADD,CSRNP3,CTNNA1,CTNNB1,CTSH,DAP,DAPK1,DHODH,DLC1,DUSP6,DYNLL2,E2F1,EGLN3,EPHA7,FBXW7,FGD3,FOXA1,FOXO1,FRZB,GADD45B,GADD45G,GRIN2A,GZMA,HCAR2,HDAC4,HMGA2,HMGCR,HPGD,IGFBP3,IL10,IL12A,IL20RA,INHBA,JUN,KALRN,LEP,LPAR1,MAP2K6,MAP3K9,MEF2C,MSX2,NCK2,NF1,NLRC4,NLRP1,NOD1,NODAL,N…
GO Biological Process	GO:0021853	cerebral cortex GABAergic interneuron migration	387	1.189271e-2	1.000000e+0	3.965159e-1	2.665453e+0	3.001366e+0	8	9.555447e-4	2.546960e-3	1197	3.224242e-2	1.000000e+0	3.475555e-1	3.728442e+0	8.046256e-1	3	5	1.005025e-3	6.000000e-1	MLT1F1,MLT1F1,MLT1F1,MLT1F1,MLT1F1,MLT1F1,MLT1F1,MLT1F1	ARX,DRD1,DRD2
GO Biological Process	GO:0032535	regulation of cellular component size	388	1.190130e-2	1.000000e+0	3.957796e-1	1.218364e+0	1.132666e+2	138	3.606068e-2	4.393505e-2	823	1.436845e-2	1.000000e+0	2.252687e-1	1.292990e+0	5.181789e+1	67	322	2.244556e-2	2.080745e-1	MLT1F1,MLT1F1,MLT1F1,MLT1F1,MLT1F1,MLT1F1,MLT1F1,MLT1F1,MLT1F1,MLT1F1,MLT1F1,MLT1F1,MLT1F1,MLT1F1,MLT1F1,MLT1F1,MLT1F1,MLT1F1,MLT1F1,MLT1F1,MLT1F1,MLT1F1,MLT1F1,MLT1F1,MLT1F1,MLT1F1,MLT1F1,MLT1F1,MLT1F1,MLT1F1,MLT1F1,MLT1F1,MLT1F1,MLT1F1,MLT1F1,MLT1F1,MLT1F1,MLT1F1,MLT1F1,MLT1F1,MLT1F1,MLT1F1,MLT1F1,MLT1F1,MLT1F1,MLT1F1,MLT1F1,MLT1F1,MLT1F1,MLT1F1,MLT1F1,MLT1F1,MLT1F1,MLT1F1,MLT1F1,MLT1F1,MLT1F1,…	ACTR3,ACTR3B,ACTR3C,AP1AR,ARFGEF1,BARHL2,CAPZB,CAV3,CDH4,CDKL5,CTTN,CXCL12,DCC,DISC1,DSCAM,EDN1,EFNA5,EPHA7,FER,FGF13,FMN1,FSTL4,HCK,IL7R,KANK1,L1CAM,LIMA1,MAP1B,MKKS,MTPN,NCK2,NDEL1,NEB,NKX6-1,NRG1,NTRK3,OLFM1,PFN2,PLXNA2,POU4F2,PREX1,PRKCE,PRR16,RAB22A,RAP1GAP2,RASA1,RDX,RHOA,RPTOR,RTN4,SEMA3A,SLC12A2,SLC26A5,SLIT2,SPIRE2,SPTBN1,TENM1,TMEM123,TMOD1,TMOD2,TMOD3,TNR,TRPV2,VAV1,WNT5A,WNT7A,WNT7B
GO Biological Process	GO:0042481	regulation of odontogenesis	389	1.192955e-2	1.000000e+0	3.956992e-1	1.673869e+0	1.433804e+1	24	4.564801e-3	7.640879e-3	602	5.057976e-3	1.000000e+0	1.084104e-1	2.390027e+0	4.184053e+0	10	26	3.350084e-3	3.846154e-1	MLT1F1,MLT1F1,MLT1F1,MLT1F1,MLT1F1,MLT1F1,MLT1F1,MLT1F1,MLT1F1,MLT1F1,MLT1F1,MLT1F1,MLT1F1,MLT1F1,MLT1F1,MLT1F1,MLT1F1,MLT1F1,MLT1F1,MLT1F1,MLT1F1,MLT1F1,MLT1F1,MLT1F1	AMELX,BCOR,BMP2,DMP1,EDN1,RUNX2,SHH,TFAP2A,TNFRSF11B,WNT10A
GO Biological Process	GO:0006540	glutamate decarboxylation to succinate	390	1.198049e-2	1.000000e+0	3.963699e-1	4.601642e+0	8.692549e-1	4	2.767446e-4	1.273480e-3	1580	6.934095e-2	1.000000e+0	5.662698e-1	4.142714e+0	4.827754e-1	2	3	6.700168e-4	6.666667e-1	MLT1F1,MLT1F1,MLT1F1,MLT1F1	GAD1,GAD2
GO Biological Process	GO:0030917	midbrain-hindbrain boundary development	391	1.205245e-2	1.000000e+0	3.977309e-1	2.484664e+0	3.622220e+0	9	1.153206e-3	2.865330e-3	2805	1.649457e-1	1.000000e+0	7.587502e-1	2.071357e+0	1.448326e+0	3	9	1.005025e-3	3.333333e-1	MLT1F1,MLT1F1,MLT1F1,MLT1F1,MLT1F1,MLT1F1,MLT1F1,MLT1F1,MLT1F1	EN1,HES1,KDM2B
GO Biological Process	GO:0021894	cerebral cortex GABAergic interneuron development	392	1.213401e-2	1.000000e+0	3.994008e-1	2.655634e+0	3.012463e+0	8	9.590776e-4	2.546960e-3	1457	5.685202e-2	1.000000e+0	5.034740e-1	3.107035e+0	9.655507e-1	3	6	1.005025e-3	5.000000e-1	MLT1F1,MLT1F1,MLT1F1,MLT1F1,MLT1F1,MLT1F1,MLT1F1,MLT1F1	ARX,DRD1,DRD2
GO Biological Process	GO:1900746	regulation of vascular endothelial growth factor signaling pathway	393	1.221766e-2	1.000000e+0	4.011310e-1	1.866503e+0	9.107942e+0	17	2.899695e-3	5.412289e-3	442	1.934244e-3	1.000000e+0	5.646505e-2	3.346038e+0	2.092027e+0	7	13	2.345059e-3	5.384615e-1	MLT1F1,MLT1F1,MLT1F1,MLT1F1,MLT1F1,MLT1F1,MLT1F1,MLT1F1,MLT1F1,MLT1F1,MLT1F1,MLT1F1,MLT1F1,MLT1F1,MLT1F1,MLT1F1,MLT1F1	ADAMTS3,CCBE1,DCN,DLL1,PTP4A3,ROBO1,XDH
GO Biological Process	GO:1902480	protein localization to mitotic spindle	394	1.225000e-2	1.000000e+0	4.011720e-1	1.209543e+1	1.653517e-1	2	5.264300e-5	6.367399e-4	2335	1.609251e-1	1.000000e+0	8.892576e-1	6.214070e+0	1.609251e-1	1	1	3.350084e-4	1.000000e+0	MLT1F1,MLT1F1	FAM83D
GO Biological Process	GO:0042176	regulation of protein catabolic process	395	1.246177e-2	1.000000e+0	4.070740e-1	1.211870e+0	1.179994e+2	143	3.756748e-2	4.552690e-2	1553	6.356817e-2	1.000000e+0	5.281520e-1	1.185158e+0	6.243895e+1	74	388	2.479062e-2	1.907216e-1	MLT1F1,MLT1F1,MLT1F1,MLT1F1,MLT1F1,MLT1F1,MLT1F1,MLT1F1,MLT1F1,MLT1F1,MLT1F1,MLT1F1,MLT1F1,MLT1F1,MLT1F1,MLT1F1,MLT1F1,MLT1F1,MLT1F1,MLT1F1,MLT1F1,MLT1F1,MLT1F1,MLT1F1,MLT1F1,MLT1F1,MLT1F1,MLT1F1,MLT1F1,MLT1F1,MLT1F1,MLT1F1,MLT1F1,MLT1F1,MLT1F1,MLT1F1,MLT1F1,MLT1F1,MLT1F1,MLT1F1,MLT1F1,MLT1F1,MLT1F1,MLT1F1,MLT1F1,MLT1F1,MLT1F1,MLT1F1,MLT1F1,MLT1F1,MLT1F1,MLT1F1,MLT1F1,MLT1F1,MLT1F1,MLT1F1,MLT1F1,…	ADRA2A,ANXA2,APC,ARNTL,BANP,BARD1,BRSK2,CAV3,CDK1,CDKN1B,CLEC16A,COMMD1,CSNK2A3,CUL1,DAB2,DACT1,DISC1,EDEM1,EGFR,EPHA4,FAM83D,FBXL5,FBXW7,FHIT,FOXO1,FYN,GJA1,GPX1,GRIN2A,IL10,LDLR,LONRF1,LONRF2,LRRK2,MAD2L1,NDFIP1,NEDD4,NEDD4L,NELL1,NKD2,NRD1,NRG1,OAZ2,PIAS1,PLK2,PRICKLE1,PSMA2,PSMB1,PSMC6,PSMD14,PSMD6,PSMD7,RDX,RNF19A,RYBP,SERPINE2,SHH,SMAD3,SORL1,SOX9,SUMO1,SVIP,TRIB1,TRIB2,TRIM39,UBE2E1,UBE2V2…
GO Biological Process	GO:0034314	Arp2/3 complex-mediated actin nucleation	396	1.247645e-2	1.000000e+0	4.065243e-1	2.141277e+0	5.604132e+0	12	1.784187e-3	3.820439e-3	6041	5.716674e-1	1.000000e+0	1.000000e+0	1.035678e+0	2.896652e+0	3	18	1.005025e-3	1.666667e-1	MLT1F1,MLT1F1,MLT1F1,MLT1F1,MLT1F1,MLT1F1,MLT1F1,MLT1F1,MLT1F1,MLT1F1,MLT1F1,MLT1F1	ACTR3,ACTR3B,ACTR3C
GO Biological Process	GO:0000414	regulation of histone H3-K36 methylation	397	1.260753e-2	1.000000e+0	4.097606e-1	2.636977e+0	3.033776e+0	8	9.658632e-4	2.546960e-3	2000	1.240347e-1	1.000000e+0	8.002099e-1	3.107035e+0	6.437005e-1	2	4	6.700168e-4	5.000000e-1	MLT1F1,MLT1F1,MLT1F1,MLT1F1,MLT1F1,MLT1F1,MLT1F1,MLT1F1	BCOR,PAXIP1
GO Biological Process	GO:2000108	positive regulation of leukocyte apoptotic process	398	1.263454e-2	1.000000e+0	4.096067e-1	1.789570e+0	1.061708e+1	19	3.380159e-3	6.049029e-3	1726	8.212152e-2	1.000000e+0	6.139131e-1	1.714226e+0	4.666828e+0	8	29	2.680067e-3	2.758621e-1	MLT1F1,MLT1F1,MLT1F1,MLT1F1,MLT1F1,MLT1F1,MLT1F1,MLT1F1,MLT1F1,MLT1F1,MLT1F1,MLT1F1,MLT1F1,MLT1F1,MLT1F1,MLT1F1,MLT1F1,MLT1F1,MLT1F1	CCL5,HCAR2,IL10,MEF2C,PIK3CD,RAPGEF2,WNT5A,ZC3H8
GO Biological Process	GO:0008542	visual learning	399	1.270502e-2	1.000000e+0	4.108593e-1	1.595419e+0	1.755024e+1	28	5.587470e-3	8.914358e-3	909	1.628935e-2	1.000000e+0	2.312228e-1	1.812437e+0	7.724406e+0	14	48	4.690117e-3	2.916667e-1	MLT1F1,MLT1F1,MLT1F1,MLT1F1,MLT1F1,MLT1F1,MLT1F1,MLT1F1,MLT1F1,MLT1F1,MLT1F1,MLT1F1,MLT1F1,MLT1F1,MLT1F1,MLT1F1,MLT1F1,MLT1F1,MLT1F1,MLT1F1,MLT1F1,MLT1F1,MLT1F1,MLT1F1,MLT1F1,MLT1F1,MLT1F1,MLT1F1	DDHD2,DRD1,DRD2,FOXB1,GRIN2A,HMGCR,KRAS,MEIS2,NETO1,NF1,NPS,NPTN,PIAS1,TANC1
GO Biological Process	GO:0006104	succinyl-CoA metabolic process	400	1.270746e-2	1.000000e+0	4.099109e-1	2.861690e+0	2.446107e+0	7	7.787669e-4	2.228590e-3	2000	1.240347e-1	1.000000e+0	8.002099e-1	3.107035e+0	6.437005e-1	2	4	6.700168e-4	5.000000e-1	MLT1F1,MLT1F1,MLT1F1,MLT1F1,MLT1F1,MLT1F1,MLT1F1	SUCLA2,SUCLG2
GO Biological Process	GO:0048870	cell motility	401	1.274063e-2	1.000000e+0	4.099560e-1	1.116614e+0	3.438968e+2	384	1.094864e-1	1.222541e-1	39	1.888724e-8	2.437021e-4	6.248771e-6	1.429786e+0	1.454763e+2	208	904	6.968174e-2	2.300885e-1	MLT1F1,MLT1F1,MLT1F1,MLT1F1,MLT1F1,MLT1F1,MLT1F1,MLT1F1,MLT1F1,MLT1F1,MLT1F1,MLT1F1,MLT1F1,MLT1F1,MLT1F1,MLT1F1,MLT1F1,MLT1F1,MLT1F1,MLT1F1,MLT1F1,MLT1F1,MLT1F1,MLT1F1,MLT1F1,MLT1F1,MLT1F1,MLT1F1,MLT1F1,MLT1F1,MLT1F1,MLT1F1,MLT1F1,MLT1F1,MLT1F1,MLT1F1,MLT1F1,MLT1F1,MLT1F1,MLT1F1,MLT1F1,MLT1F1,MLT1F1,MLT1F1,MLT1F1,MLT1F1,MLT1F1,MLT1F1,MLT1F1,MLT1F1,MLT1F1,MLT1F1,MLT1F1,MLT1F1,MLT1F1,MLT1F1,MLT1F1,…	ACVR1,AGTR1,ALKBH1,AMOT,APC,APOB,ARF4,ARID5B,ARSB,ARX,ASPM,ATOH1,ATP1B3,AUTS2,AXL,BARHL2,BCL11B,BDKRB1,BTG1,C9orf117,CALCA,CATSPER2,CCL2,CCL5,CD2,CDC42BPA,CDH13,CDH2,CDK1,CDK5R2,CDKL5,CHL1,COL1A2,CSF3R,CTNNB1,CTTN,CUZD1,CXADR,CXCL12,DAB1,DCC,DCX,DDX4,DISC1,DMRT1,DNAH11,DNER,DOCK1,DPP4,DRD1,DRD2,DRGX,DST,EDN3,EDNRB,EFNB2,EGFR,ELMO1,ELMO2,EMP2,ENPEP,ENPP2,EPHA3,EPHA4,EPHB1,ERG,FAM83D,FER,FERMT1,FGF…
GO Biological Process	GO:0007178	transmembrane receptor protein serine/threonine kinase signaling pathway	402	1.314991e-2	1.000000e+0	4.220729e-1	1.273648e+0	7.223346e+1	92	2.299696e-2	2.929004e-2	213	9.117101e-5	1.000000e+0	5.522909e-3	1.676813e+0	3.041485e+1	51	189	1.708543e-2	2.698413e-1	MLT1F1,MLT1F1,MLT1F1,MLT1F1,MLT1F1,MLT1F1,MLT1F1,MLT1F1,MLT1F1,MLT1F1,MLT1F1,MLT1F1,MLT1F1,MLT1F1,MLT1F1,MLT1F1,MLT1F1,MLT1F1,MLT1F1,MLT1F1,MLT1F1,MLT1F1,MLT1F1,MLT1F1,MLT1F1,MLT1F1,MLT1F1,MLT1F1,MLT1F1,MLT1F1,MLT1F1,MLT1F1,MLT1F1,MLT1F1,MLT1F1,MLT1F1,MLT1F1,MLT1F1,MLT1F1,MLT1F1,MLT1F1,MLT1F1,MLT1F1,MLT1F1,MLT1F1,MLT1F1,MLT1F1,MLT1F1,MLT1F1,MLT1F1,MLT1F1,MLT1F1,MLT1F1,MLT1F1,MLT1F1,MLT1F1,MLT1F1,…	ACVR1,ACVR1C,ACVR2A,ATOH8,BMP10,BMP2,BMP8A,BMP8B,BMPR1A,BMPR1B,CCL2,CGN,COL1A2,FUT8,GDF10,HPGD,INHBA,JUN,KLF10,LEF1,LEFTY2,LTBP1,MAGI2,MAP3K7,MSTN,MSX2,NODAL,NOG,PARD3,PPM1L,PTPRK,RGMA,RGMB,RHOA,RNF111,RUNX2,RYR2,SMAD1,SMAD2,SMAD3,SMAD6,SOSTDC1,SPTBN1,SRC,SUB1,TGFB2,TGFB3,TGFBR2,TWSG1,USP9X,USP9Y
GO Biological Process	GO:0032673	regulation of interleukin-4 production	403	1.317020e-2	1.000000e+0	4.216752e-1	1.814209e+0	9.921681e+0	18	3.158765e-3	5.730659e-3	1930	1.118227e-1	1.000000e+0	7.475898e-1	1.673019e+0	4.184053e+0	7	26	2.345059e-3	2.692308e-1	MLT1F1,MLT1F1,MLT1F1,MLT1F1,MLT1F1,MLT1F1,MLT1F1,MLT1F1,MLT1F1,MLT1F1,MLT1F1,MLT1F1,MLT1F1,MLT1F1,MLT1F1,MLT1F1,MLT1F1,MLT1F1	CD83,CD86,GATA3,LEF1,NDFIP1,PRKCQ,TNFSF4
GO Biological Process	GO:0035039	male pronucleus assembly	404	1.320166e-2	1.000000e+0	4.216362e-1	3.641016e+0	1.373243e+0	5	4.371993e-4	1.591850e-3	3614	2.959606e-1	1.000000e+0	1.000000e+0	3.107035e+0	3.218502e-1	1	2	3.350084e-4	5.000000e-1	MLT1F1,MLT1F1,MLT1F1,MLT1F1,MLT1F1	TNP1
GO Biological Process	GO:0007167	enzyme linked receptor protein signaling pathway	405	1.321465e-2	1.000000e+0	4.210090e-1	1.133472e+0	2.682024e+2	304	8.538757e-2	9.678446e-2	97	2.034577e-6	2.625215e-2	2.706407e-4	1.410285e+0	1.134522e+2	160	705	5.360134e-2	2.269504e-1	MLT1F1,MLT1F1,MLT1F1,MLT1F1,MLT1F1,MLT1F1,MLT1F1,MLT1F1,MLT1F1,MLT1F1,MLT1F1,MLT1F1,MLT1F1,MLT1F1,MLT1F1,MLT1F1,MLT1F1,MLT1F1,MLT1F1,MLT1F1,MLT1F1,MLT1F1,MLT1F1,MLT1F1,MLT1F1,MLT1F1,MLT1F1,MLT1F1,MLT1F1,MLT1F1,MLT1F1,MLT1F1,MLT1F1,MLT1F1,MLT1F1,MLT1F1,MLT1F1,MLT1F1,MLT1F1,MLT1F1,MLT1F1,MLT1F1,MLT1F1,MLT1F1,MLT1F1,MLT1F1,MLT1F1,MLT1F1,MLT1F1,MLT1F1,MLT1F1,MLT1F1,MLT1F1,MLT1F1,MLT1F1,MLT1F1,MLT1F1,…	ABL2,ACTG1,ACTR3,ACVR1,ACVR1C,ACVR2A,AHI1,ALK,APC,ARHGEF7,ARID5B,ATOH8,ATP6V0E2,AXL,BDKRB2,BMP10,BMP2,BMP8A,BMP8B,BMPR1A,BMPR1B,CBLB,CCL2,CGN,CLNK,COL1A2,COL4A1,DOCK1,DOK1,EFNA5,EFNB2,EGFR,EIF4EBP2,ELMO1,ELMO2,EPHA3,EPHA4,EPHA5,EPHA7,EPHB1,EPHB2,FAM83B,FAT4,FER,FGF10,FGF12,FGF16,FGF7,FGFR2,FGFR4,FLRT1,FLRT2,FLRT3,FOXO1,FUT8,FYN,GDF10,GFRA1,GHR,GRB10,GREM1,GRIN2B,GTF2F2,HCK,HGF,HPGD,IGF1R,IL31RA,I…
GO Biological Process	GO:0043276	anoikis	406	1.331736e-2	1.000000e+0	4.232362e-1	2.834669e+0	2.469424e+0	7	7.861903e-4	2.228590e-3	3432	2.549657e-1	1.000000e+0	9.585730e-1	1.694746e+0	1.770176e+0	3	11	1.005025e-3	2.727273e-1	MLT1F1,MLT1F1,MLT1F1,MLT1F1,MLT1F1,MLT1F1,MLT1F1	E2F1,MAP3K7,PIK3CA
GO Biological Process	GO:0016539	intein-mediated protein splicing	407	1.356362e-2	1.000000e+0	4.300034e-1	3.615820e+0	1.382812e+0	5	4.402458e-4	1.591850e-3	1031	2.588961e-2	1.000000e+0	3.240093e-1	6.214070e+0	3.218502e-1	2	2	6.700168e-4	1.000000e+0	MLT1F1,MLT1F1,MLT1F1,MLT1F1,MLT1F1	IHH,SHH
GO Biological Process	GO:0099542	trans-synaptic signaling by endocannabinoid	408	1.362556e-2	1.000000e+0	4.309083e-1	3.611589e+0	1.384432e+0	5	4.407617e-4	1.591850e-3	4648	4.092705e-1	1.000000e+0	1.000000e+0	2.071357e+0	4.827754e-1	1	3	3.350084e-4	3.333333e-1	MLT1F1,MLT1F1,MLT1F1,MLT1F1,MLT1F1	CNR1
GO Biological Process	GO:0033590	response to cobalamin	409	1.366623e-2	1.000000e+0	4.311378e-1	4.422420e+0	9.044822e-1	4	2.879600e-4	1.273480e-3	2000	1.240347e-1	1.000000e+0	8.002099e-1	3.107035e+0	6.437005e-1	2	4	6.700168e-4	5.000000e-1	MLT1F1,MLT1F1,MLT1F1,MLT1F1	CD40,EGFR
GO Biological Process	GO:0046479	glycosphingolipid catabolic process	410	1.373014e-2	1.000000e+0	4.320976e-1	3.129435e+0	1.917279e+0	6	6.104040e-4	1.910220e-3	6344	5.979937e-1	1.000000e+0	1.000000e+0	1.035678e+0	1.931101e+0	2	12	6.700168e-4	1.666667e-1	MLT1F1,MLT1F1,MLT1F1,MLT1F1,MLT1F1,MLT1F1	GALC,HEXB
GO Biological Process	GO:0019953	sexual reproduction	411	1.377013e-2	1.000000e+0	4.323017e-1	1.143162e+0	2.335627e+2	267	7.435934e-2	8.500478e-2	1494	5.889140e-2	1.000000e+0	5.086183e-1	1.131300e+0	1.237514e+2	140	769	4.690117e-2	1.820546e-1	MLT1F1,MLT1F1,MLT1F1,MLT1F1,MLT1F1,MLT1F1,MLT1F1,MLT1F1,MLT1F1,MLT1F1,MLT1F1,MLT1F1,MLT1F1,MLT1F1,MLT1F1,MLT1F1,MLT1F1,MLT1F1,MLT1F1,MLT1F1,MLT1F1,MLT1F1,MLT1F1,MLT1F1,MLT1F1,MLT1F1,MLT1F1,MLT1F1,MLT1F1,MLT1F1,MLT1F1,MLT1F1,MLT1F1,MLT1F1,MLT1F1,MLT1F1,MLT1F1,MLT1F1,MLT1F1,MLT1F1,MLT1F1,MLT1F1,MLT1F1,MLT1F1,MLT1F1,MLT1F1,MLT1F1,MLT1F1,MLT1F1,MLT1F1,MLT1F1,MLT1F1,MLT1F1,MLT1F1,MLT1F1,MLT1F1,MLT1F1,…	ABHD2,ACSBG2,ACVR1,ACVR2A,ADAD1,ADAM28,ADAM29,ADAMTS16,ADAMTS2,AFF4,APOB,AR,ARNTL,ASPM,ATM,AVPR1A,AXL,BCL2,BCL2L1,BMPR1B,BNC1,BPY2B,BPY2C,C9orf117,CABYR,CATSPER2,CCDC42,CCNA1,CCNI,CDK1,CDY1,CDY1B,CDY2A,CDY2B,CDYL,CLIC4,CNR1,CREM,CTCFL,CTNNB1,CXADR,CYLC2,CYP26B1,DDX4,DMRT1,DMRTA1,DRD1,DRD5,E2F1,EQTN,FANCC,FANCF,FANCL,FNDC3A,FOLR4,FOXJ1,FSHR,FUT10,GNPDA1,HERPUD2,HEXB,HPGD,HSF2,IHH,ING2,KCNU1,KDM2B,…
GO Biological Process	GO:0048710	regulation of astrocyte differentiation	412	1.384197e-2	1.000000e+0	4.335023e-1	1.632220e+0	1.531656e+1	25	4.876332e-3	7.959249e-3	718	9.321521e-3	1.000000e+0	1.675147e-1	2.330276e+0	3.862203e+0	9	24	3.015075e-3	3.750000e-1	MLT1F1,MLT1F1,MLT1F1,MLT1F1,MLT1F1,MLT1F1,MLT1F1,MLT1F1,MLT1F1,MLT1F1,MLT1F1,MLT1F1,MLT1F1,MLT1F1,MLT1F1,MLT1F1,MLT1F1,MLT1F1,MLT1F1,MLT1F1,MLT1F1,MLT1F1,MLT1F1,MLT1F1,MLT1F1	BMP2,DAB1,EPHA4,HES1,MYCN,NF1,NOG,NTRK3,SERPINE2
GO Biological Process	GO:0042398	cellular modified amino acid biosynthetic process	413	1.384806e-2	1.000000e+0	4.326429e-1	1.804127e+0	9.977127e+0	18	3.176417e-3	5.730659e-3	2184	1.289630e-1	1.000000e+0	7.619092e-1	1.511531e+0	5.954229e+0	9	37	3.015075e-3	2.432432e-1	MLT1F1,MLT1F1,MLT1F1,MLT1F1,MLT1F1,MLT1F1,MLT1F1,MLT1F1,MLT1F1,MLT1F1,MLT1F1,MLT1F1,MLT1F1,MLT1F1,MLT1F1,MLT1F1,MLT1F1,MLT1F1	ALDH7A1,ATIC,CHAC1,CHAC2,GCH1,GGCT,MGST2,MTHFD1,MTHFD1L
GO Biological Process	GO:0021799	cerebral cortex radially oriented cell migration	414	1.394951e-2	1.000000e+0	4.347597e-1	1.597741e+0	1.689886e+1	27	5.380090e-3	8.595989e-3	376	1.035056e-3	1.000000e+0	3.551949e-2	2.571339e+0	4.666828e+0	12	29	4.020101e-3	4.137931e-1	MLT1F1,MLT1F1,MLT1F1,MLT1F1,MLT1F1,MLT1F1,MLT1F1,MLT1F1,MLT1F1,MLT1F1,MLT1F1,MLT1F1,MLT1F1,MLT1F1,MLT1F1,MLT1F1,MLT1F1,MLT1F1,MLT1F1,MLT1F1,MLT1F1,MLT1F1,MLT1F1,MLT1F1,MLT1F1,MLT1F1,MLT1F1	CDK5R2,CTNNB1,DAB1,DISC1,FOXG1,FUT10,GLI3,NDEL1,POU3F2,POU3F3,RELN,RTN4
GO Biological Process	GO:0060022	hard palate development	415	1.397690e-2	1.000000e+0	4.345637e-1	2.294351e+0	4.358531e+0	10	1.387625e-3	3.183699e-3	3305	2.494182e-1	1.000000e+0	9.737498e-1	2.071357e+0	9.655507e-1	2	6	6.700168e-4	3.333333e-1	MLT1F1,MLT1F1,MLT1F1,MLT1F1,MLT1F1,MLT1F1,MLT1F1,MLT1F1,MLT1F1,MLT1F1	FZD1,SOX11
GO Biological Process	GO:0031329	regulation of cellular catabolic process	416	1.403416e-2	1.000000e+0	4.352951e-1	1.212354e+0	1.130033e+2	137	3.597687e-2	4.361668e-2	5824	5.221462e-1	1.000000e+0	1.000000e+0	9.997885e-1	6.501375e+1	65	404	2.177554e-2	1.608911e-1	MLT1F1,MLT1F1,MLT1F1,MLT1F1,MLT1F1,MLT1F1,MLT1F1,MLT1F1,MLT1F1,MLT1F1,MLT1F1,MLT1F1,MLT1F1,MLT1F1,MLT1F1,MLT1F1,MLT1F1,MLT1F1,MLT1F1,MLT1F1,MLT1F1,MLT1F1,MLT1F1,MLT1F1,MLT1F1,MLT1F1,MLT1F1,MLT1F1,MLT1F1,MLT1F1,MLT1F1,MLT1F1,MLT1F1,MLT1F1,MLT1F1,MLT1F1,MLT1F1,MLT1F1,MLT1F1,MLT1F1,MLT1F1,MLT1F1,MLT1F1,MLT1F1,MLT1F1,MLT1F1,MLT1F1,MLT1F1,MLT1F1,MLT1F1,MLT1F1,MLT1F1,MLT1F1,MLT1F1,MLT1F1,MLT1F1,MLT1F1,…	ABHD5,ADRA2A,ANXA2,ATM,CAV3,CDK1,CLEC16A,CNR1,COMMD1,CUL1,DAB2,DACT1,DISC1,EPHA4,ESRRB,FBXL5,FBXW7,FHIT,GPX1,HP,HTR2A,IL10,IRS1,IRS2,LDLR,LONRF1,LONRF2,LRRK2,MAD2L1,MTMR2,NBAS,NELL1,NKD2,NRD1,PGAM4,PIAS1,PIK3CG,PLK2,PPP1CB,PRICKLE1,PSMA2,PSMB1,PSMC6,PSMD14,PSMD6,PSMD7,RDX,RNF19A,RYBP,SCARB1,SHH,SNCA,SPTLC2,SUMO1,SVIP,TNRC6C,TRIB1,TRIB2,TRIM39,UBE2E1,UBE2V2,UFL1,VPS35,WAC,ZFP36L1
GO Biological Process	GO:0050670	regulation of lymphocyte proliferation	417	1.409668e-2	1.000000e+0	4.361858e-1	1.275307e+0	6.978714e+1	89	2.221813e-2	2.833493e-2	1985	1.189143e-1	1.000000e+0	7.729729e-1	1.205715e+0	3.234595e+1	39	201	1.306533e-2	1.940299e-1	MLT1F1,MLT1F1,MLT1F1,MLT1F1,MLT1F1,MLT1F1,MLT1F1,MLT1F1,MLT1F1,MLT1F1,MLT1F1,MLT1F1,MLT1F1,MLT1F1,MLT1F1,MLT1F1,MLT1F1,MLT1F1,MLT1F1,MLT1F1,MLT1F1,MLT1F1,MLT1F1,MLT1F1,MLT1F1,MLT1F1,MLT1F1,MLT1F1,MLT1F1,MLT1F1,MLT1F1,MLT1F1,MLT1F1,MLT1F1,MLT1F1,MLT1F1,MLT1F1,MLT1F1,MLT1F1,MLT1F1,MLT1F1,MLT1F1,MLT1F1,MLT1F1,MLT1F1,MLT1F1,MLT1F1,MLT1F1,MLT1F1,MLT1F1,MLT1F1,MLT1F1,MLT1F1,MLT1F1,MLT1F1,MLT1F1,MLT1F1,…	ADA,ATM,BCL2,CARD11,CCL5,CD40,CD86,CTNNB1,FGF10,FOXJ1,GPAM,GPR183,HES1,HLA-G,IHH,IL10,IL12A,IL15,IL7,IRS2,LEP,MEF2C,MIF,NCK2,NDFIP1,NFATC2,PDE5A,PRDM1,PRKCQ,PRNP,SHH,SOX11,TGFBR2,TLR4,TNFSF13B,TNFSF4,TWSG1,ZAP70,ZP4
GO Biological Process	GO:0030516	regulation of axon extension	418	1.411245e-2	1.000000e+0	4.356290e-1	1.380285e+0	3.839786e+1	53	1.222473e-2	1.687361e-2	663	7.426137e-3	1.000000e+0	1.445241e-1	1.717046e+0	1.223031e+1	21	76	7.035176e-3	2.763158e-1	MLT1F1,MLT1F1,MLT1F1,MLT1F1,MLT1F1,MLT1F1,MLT1F1,MLT1F1,MLT1F1,MLT1F1,MLT1F1,MLT1F1,MLT1F1,MLT1F1,MLT1F1,MLT1F1,MLT1F1,MLT1F1,MLT1F1,MLT1F1,MLT1F1,MLT1F1,MLT1F1,MLT1F1,MLT1F1,MLT1F1,MLT1F1,MLT1F1,MLT1F1,MLT1F1,MLT1F1,MLT1F1,MLT1F1,MLT1F1,MLT1F1,MLT1F1,MLT1F1,MLT1F1,MLT1F1,MLT1F1,MLT1F1,MLT1F1,MLT1F1,MLT1F1,MLT1F1,MLT1F1,MLT1F1,MLT1F1,MLT1F1,MLT1F1,MLT1F1,MLT1F1,MLT1F1	BARHL2,CDH4,CDKL5,CTTN,CXCL12,DISC1,DSCAM,L1CAM,MAP1B,NDEL1,NKX6-1,NRG1,NTRK3,OLFM1,PLXNA2,POU4F2,RTN4,SEMA3A,TNR,TRPV2,WNT5A
GO Biological Process	GO:0061387	regulation of extent of cell growth	419	1.417088e-2	1.000000e+0	4.363887e-1	1.330786e+0	4.959477e+1	66	1.578948e-2	2.101242e-2	425	1.575690e-3	1.000000e+0	4.783795e-2	1.795176e+0	1.448326e+1	26	90	8.710218e-3	2.888889e-1	MLT1F1,MLT1F1,MLT1F1,MLT1F1,MLT1F1,MLT1F1,MLT1F1,MLT1F1,MLT1F1,MLT1F1,MLT1F1,MLT1F1,MLT1F1,MLT1F1,MLT1F1,MLT1F1,MLT1F1,MLT1F1,MLT1F1,MLT1F1,MLT1F1,MLT1F1,MLT1F1,MLT1F1,MLT1F1,MLT1F1,MLT1F1,MLT1F1,MLT1F1,MLT1F1,MLT1F1,MLT1F1,MLT1F1,MLT1F1,MLT1F1,MLT1F1,MLT1F1,MLT1F1,MLT1F1,MLT1F1,MLT1F1,MLT1F1,MLT1F1,MLT1F1,MLT1F1,MLT1F1,MLT1F1,MLT1F1,MLT1F1,MLT1F1,MLT1F1,MLT1F1,MLT1F1,MLT1F1,MLT1F1,MLT1F1,MLT1F1,…	BARHL2,CDH4,CDKL5,CTTN,CXCL12,DCC,DISC1,DSCAM,EFNA5,EPHA7,FGF13,FSTL4,L1CAM,MAP1B,NDEL1,NKX6-1,NRG1,NTRK3,OLFM1,PLXNA2,POU4F2,RTN4,SEMA3A,TNR,TRPV2,WNT5A
GO Biological Process	GO:0009113	purine nucleobase biosynthetic process	420	1.432289e-2	1.000000e+0	4.400196e-1	2.793018e+0	2.506249e+0	7	7.979145e-4	2.228590e-3	4030	3.022313e-1	1.000000e+0	9.676651e-1	1.553518e+0	1.931101e+0	3	12	1.005025e-3	2.500000e-1	MLT1F1,MLT1F1,MLT1F1,MLT1F1,MLT1F1,MLT1F1,MLT1F1	ADA,MTHFD1,MTHFD1L
GO Biological Process	GO:0021555	midbrain-hindbrain boundary morphogenesis	421	1.432356e-2	1.000000e+0	4.389950e-1	3.099601e+0	1.935733e+0	6	6.162792e-4	1.910220e-3	2000	1.240347e-1	1.000000e+0	8.002099e-1	3.107035e+0	6.437005e-1	2	4	6.700168e-4	5.000000e-1	MLT1F1,MLT1F1,MLT1F1,MLT1F1,MLT1F1,MLT1F1	HES1,KDM2B
GO Biological Process	GO:0035281	pre-miRNA export from nucleus	422	1.434823e-2	1.000000e+0	4.387090e-1	1.112320e+1	1.798044e-1	2	5.724432e-5	6.367399e-4	3614	2.959606e-1	1.000000e+0	1.000000e+0	3.107035e+0	3.218502e-1	1	2	3.350084e-4	5.000000e-1	MLT1F1,MLT1F1	RAN
GO Biological Process	GO:0048294	negative regulation of isotype switching to IgE isotypes	423	1.445108e-2	1.000000e+0	4.408092e-1	4.348102e+0	9.199416e-1	4	2.928818e-4	1.273480e-3	4648	4.092705e-1	1.000000e+0	1.000000e+0	2.071357e+0	4.827754e-1	1	3	3.350084e-4	3.333333e-1	MLT1F1,MLT1F1,MLT1F1,MLT1F1	NDFIP1
GO Biological Process	GO:0033206	meiotic cytokinesis	424	1.454897e-2	1.000000e+0	4.427485e-1	2.567811e+0	3.115494e+0	8	9.918796e-4	2.546960e-3	3305	2.494182e-1	1.000000e+0	9.737498e-1	2.071357e+0	9.655507e-1	2	6	6.700168e-4	3.333333e-1	MLT1F1,MLT1F1,MLT1F1,MLT1F1,MLT1F1,MLT1F1,MLT1F1,MLT1F1	ACTR3,SPIRE2
GO Biological Process	GO:0042475	odontogenesis of dentin-containing tooth	425	1.457155e-2	1.000000e+0	4.423923e-1	1.382271e+0	3.761925e+1	52	1.197684e-2	1.655524e-2	129	9.235926e-6	1.191712e-1	9.238074e-4	2.289394e+0	1.223031e+1	28	76	9.380235e-3	3.684211e-1	MLT1F1,MLT1F1,MLT1F1,MLT1F1,MLT1F1,MLT1F1,MLT1F1,MLT1F1,MLT1F1,MLT1F1,MLT1F1,MLT1F1,MLT1F1,MLT1F1,MLT1F1,MLT1F1,MLT1F1,MLT1F1,MLT1F1,MLT1F1,MLT1F1,MLT1F1,MLT1F1,MLT1F1,MLT1F1,MLT1F1,MLT1F1,MLT1F1,MLT1F1,MLT1F1,MLT1F1,MLT1F1,MLT1F1,MLT1F1,MLT1F1,MLT1F1,MLT1F1,MLT1F1,MLT1F1,MLT1F1,MLT1F1,MLT1F1,MLT1F1,MLT1F1,MLT1F1,MLT1F1,MLT1F1,MLT1F1,MLT1F1,MLT1F1,MLT1F1,MLT1F1	AMELX,ANKRD11,BCL11B,BMP2,BMPR1A,CA2,CSF3R,CTNNA1,CTNNB1,EDA,EDAR,FAM20A,FGF10,FOXO1,GLI2,GLI3,LEF1,LHX8,MSX2,NF2,PITX2,PVRL1,RUNX2,SHH,SLC24A4,SOSTDC1,STIM1,WDR72
GO Biological Process	GO:0060158	phospholipase C-activating dopamine receptor signaling pathway	426	1.459587e-2	1.000000e+0	4.420904e-1	2.404461e+0	3.743042e+0	9	1.191672e-3	2.865330e-3	639	6.623208e-3	1.000000e+0	1.337390e-1	3.107035e+0	1.931101e+0	6	12	2.010050e-3	5.000000e-1	MLT1F1,MLT1F1,MLT1F1,MLT1F1,MLT1F1,MLT1F1,MLT1F1,MLT1F1,MLT1F1	DRD1,DRD2,DRD5,GNA11,GNA15,OR13F1
GO Biological Process	GO:0046885	regulation of hormone biosynthetic process	427	1.474012e-2	1.000000e+0	4.454140e-1	1.910860e+0	7.849867e+0	15	2.499162e-3	4.775549e-3	3282	2.493709e-1	1.000000e+0	9.803878e-1	1.553518e+0	2.574802e+0	4	16	1.340034e-3	2.500000e-1	MLT1F1,MLT1F1,MLT1F1,MLT1F1,MLT1F1,MLT1F1,MLT1F1,MLT1F1,MLT1F1,MLT1F1,MLT1F1,MLT1F1,MLT1F1,MLT1F1,MLT1F1	BMP2,PPARGC1A,STC2,WNT4
GO Biological Process	GO:0051006	positive regulation of lipoprotein lipase activity	428	1.488860e-2	1.000000e+0	4.488495e-1	3.529968e+0	1.416443e+0	5	4.509530e-4	1.591850e-3	5401	4.952937e-1	1.000000e+0	1.000000e+0	1.242814e+0	1.609251e+0	2	10	6.700168e-4	2.000000e-1	MLT1F1,MLT1F1,MLT1F1,MLT1F1,MLT1F1	ABHD5,GPIHBP1
GO Biological Process	GO:0038171	cannabinoid signaling pathway	429	1.494613e-2	1.000000e+0	4.495336e-1	3.526448e+0	1.417857e+0	5	4.514031e-4	1.591850e-3	5490	5.043491e-1	1.000000e+0	1.000000e+0	1.553518e+0	6.437005e-1	1	4	3.350084e-4	2.500000e-1	MLT1F1,MLT1F1,MLT1F1,MLT1F1,MLT1F1	CNR1
GO Biological Process	GO:1902307	positive regulation of sodium ion transmembrane transport	430	1.508893e-2	1.000000e+0	4.527732e-1	1.905266e+0	7.872916e+0	15	2.506500e-3	4.775549e-3	1015	2.344152e-2	1.000000e+0	2.979960e-1	2.289394e+0	3.057577e+0	7	19	2.345059e-3	3.684211e-1	MLT1F1,MLT1F1,MLT1F1,MLT1F1,MLT1F1,MLT1F1,MLT1F1,MLT1F1,MLT1F1,MLT1F1,MLT1F1,MLT1F1,MLT1F1,MLT1F1,MLT1F1	ANK3,ATP1B3,CNKSR3,DMD,GLRX,KIF5B,WNK2
GO Biological Process	GO:0032944	regulation of mononuclear cell proliferation	431	1.517647e-2	1.000000e+0	4.543434e-1	1.271095e+0	7.001839e+1	89	2.229175e-2	2.833493e-2	2174	1.254681e-1	1.000000e+0	7.446711e-1	1.199746e+0	3.250687e+1	39	202	1.306533e-2	1.930693e-1	MLT1F1,MLT1F1,MLT1F1,MLT1F1,MLT1F1,MLT1F1,MLT1F1,MLT1F1,MLT1F1,MLT1F1,MLT1F1,MLT1F1,MLT1F1,MLT1F1,MLT1F1,MLT1F1,MLT1F1,MLT1F1,MLT1F1,MLT1F1,MLT1F1,MLT1F1,MLT1F1,MLT1F1,MLT1F1,MLT1F1,MLT1F1,MLT1F1,MLT1F1,MLT1F1,MLT1F1,MLT1F1,MLT1F1,MLT1F1,MLT1F1,MLT1F1,MLT1F1,MLT1F1,MLT1F1,MLT1F1,MLT1F1,MLT1F1,MLT1F1,MLT1F1,MLT1F1,MLT1F1,MLT1F1,MLT1F1,MLT1F1,MLT1F1,MLT1F1,MLT1F1,MLT1F1,MLT1F1,MLT1F1,MLT1F1,MLT1F1,…	ADA,ATM,BCL2,CARD11,CCL5,CD40,CD86,CTNNB1,FGF10,FOXJ1,GPAM,GPR183,HES1,HLA-G,IHH,IL10,IL12A,IL15,IL7,IRS2,LEP,MEF2C,MIF,NCK2,NDFIP1,NFATC2,PDE5A,PRDM1,PRKCQ,PRNP,SHH,SOX11,TGFBR2,TLR4,TNFSF13B,TNFSF4,TWSG1,ZAP70,ZP4
GO Biological Process	GO:1903707	negative regulation of hemopoiesis	432	1.526536e-2	1.000000e+0	4.559466e-1	1.349257e+0	4.372778e+1	59	1.392161e-2	1.878383e-2	3100	2.074665e-1	1.000000e+0	8.635291e-1	1.179313e+0	2.204674e+1	26	137	8.710218e-3	1.897810e-1	MLT1F1,MLT1F1,MLT1F1,MLT1F1,MLT1F1,MLT1F1,MLT1F1,MLT1F1,MLT1F1,MLT1F1,MLT1F1,MLT1F1,MLT1F1,MLT1F1,MLT1F1,MLT1F1,MLT1F1,MLT1F1,MLT1F1,MLT1F1,MLT1F1,MLT1F1,MLT1F1,MLT1F1,MLT1F1,MLT1F1,MLT1F1,MLT1F1,MLT1F1,MLT1F1,MLT1F1,MLT1F1,MLT1F1,MLT1F1,MLT1F1,MLT1F1,MLT1F1,MLT1F1,MLT1F1,MLT1F1,MLT1F1,MLT1F1,MLT1F1,MLT1F1,MLT1F1,MLT1F1,MLT1F1,MLT1F1,MLT1F1,MLT1F1,MLT1F1,MLT1F1,MLT1F1,MLT1F1,MLT1F1,MLT1F1,MLT1F1,…	APCS,CARTPT,CTNNB1,CTR9,DLL1,FOXJ1,GLI3,HES1,HIST1H4H,HLA-G,IHH,INHBA,KLF13,LEO1,LRRC17,MAFB,MEIS1,MEIS2,NF1,PIK3R1,SHH,TLR4,TNFSF4,TRIB1,ZC3H8,ZFP36L1
GO Biological Process	GO:0072530	purine-containing compound transmembrane transport	433	1.533973e-2	1.000000e+0	4.571098e-1	2.383848e+0	3.775409e+0	9	1.201977e-3	2.865330e-3	5401	4.952937e-1	1.000000e+0	1.000000e+0	1.242814e+0	1.609251e+0	2	10	6.700168e-4	2.000000e-1	MLT1F1,MLT1F1,MLT1F1,MLT1F1,MLT1F1,MLT1F1,MLT1F1,MLT1F1,MLT1F1	SLC28A2,SLC35B3
GO Biological Process	GO:0046784	viral mRNA export from host cell nucleus	434	1.539186e-2	1.000000e+0	4.576064e-1	3.049312e+0	1.967657e+0	6	6.264429e-4	1.910220e-3	2102	1.242244e-1	1.000000e+0	7.625440e-1	2.330276e+0	1.287401e+0	3	8	1.005025e-3	3.750000e-1	MLT1F1,MLT1F1,MLT1F1,MLT1F1,MLT1F1,MLT1F1	THOC1,THOC3,THOC5
GO Biological Process	GO:0097154	GABAergic neuron differentiation	435	1.562781e-2	1.000000e+0	4.635532e-1	2.005198e+0	6.483149e+0	13	2.064040e-3	4.138809e-3	1354	4.473751e-2	1.000000e+0	4.263280e-1	2.390027e+0	2.092027e+0	5	13	1.675042e-3	3.846154e-1	MLT1F1,MLT1F1,MLT1F1,MLT1F1,MLT1F1,MLT1F1,MLT1F1,MLT1F1,MLT1F1,MLT1F1,MLT1F1,MLT1F1,MLT1F1	ARX,DRD1,DRD2,HELT,INHBA
GO Biological Process	GO:0051569	regulation of histone H3-K4 methylation	436	1.572502e-2	1.000000e+0	4.653668e-1	1.747788e+0	1.087089e+1	19	3.460963e-3	6.049029e-3	1702	7.820183e-2	1.000000e+0	5.928544e-1	1.812437e+0	3.862203e+0	7	24	2.345059e-3	2.916667e-1	MLT1F1,MLT1F1,MLT1F1,MLT1F1,MLT1F1,MLT1F1,MLT1F1,MLT1F1,MLT1F1,MLT1F1,MLT1F1,MLT1F1,MLT1F1,MLT1F1,MLT1F1,MLT1F1,MLT1F1,MLT1F1,MLT1F1	AUTS2,BCOR,CTCFL,CTNNB1,CTR9,GATA3,PAXIP1
GO Biological Process	GO:1902806	regulation of cell cycle G1/S phase transition	437	1.591277e-2	1.000000e+0	4.698455e-1	1.342439e+0	4.469476e+1	60	1.422947e-2	1.910220e-2	3560	2.817194e-1	1.000000e+0	1.000000e+0	1.122542e+0	2.494339e+1	28	155	9.380235e-3	1.806452e-1	MLT1F1,MLT1F1,MLT1F1,MLT1F1,MLT1F1,MLT1F1,MLT1F1,MLT1F1,MLT1F1,MLT1F1,MLT1F1,MLT1F1,MLT1F1,MLT1F1,MLT1F1,MLT1F1,MLT1F1,MLT1F1,MLT1F1,MLT1F1,MLT1F1,MLT1F1,MLT1F1,MLT1F1,MLT1F1,MLT1F1,MLT1F1,MLT1F1,MLT1F1,MLT1F1,MLT1F1,MLT1F1,MLT1F1,MLT1F1,MLT1F1,MLT1F1,MLT1F1,MLT1F1,MLT1F1,MLT1F1,MLT1F1,MLT1F1,MLT1F1,MLT1F1,MLT1F1,MLT1F1,MLT1F1,MLT1F1,MLT1F1,MLT1F1,MLT1F1,MLT1F1,MLT1F1,MLT1F1,MLT1F1,MLT1F1,MLT1F1,…	ATM,BCL2,C8orf4,CCL2,CCND1,CDK1,CDKN1B,CDKN2B,CRADD,CTDSPL,DACT1,E2F1,EGFR,FAM83D,FBXW7,FGF10,INO80,JADE1,MTBP,MYO16,PID1,PLCB1,PLK2,RDX,RPTOR,SUSD2,TFDP2,UBE2E2
GO Biological Process	GO:0046654	tetrahydrofolate biosynthetic process	438	1.599193e-2	1.000000e+0	4.711047e-1	2.522684e+0	3.171226e+0	8	1.009623e-3	2.546960e-3	873	1.554802e-2	1.000000e+0	2.298008e-1	3.550897e+0	1.126476e+0	4	7	1.340034e-3	5.714286e-1	MLT1F1,MLT1F1,MLT1F1,MLT1F1,MLT1F1,MLT1F1,MLT1F1,MLT1F1	ATIC,GCH1,MTHFD1,MTHFD1L
GO Biological Process	GO:0051902	negative regulation of mitochondrial depolarization	439	1.608617e-2	1.000000e+0	4.728015e-1	3.459830e+0	1.445158e+0	5	4.600948e-4	1.591850e-3	3305	2.494182e-1	1.000000e+0	9.737498e-1	2.071357e+0	9.655507e-1	2	6	6.700168e-4	3.333333e-1	MLT1F1,MLT1F1,MLT1F1,MLT1F1,MLT1F1	BCL2,SRC
GO Biological Process	GO:0038128	ERBB2 signaling pathway	440	1.622153e-2	1.000000e+0	4.756964e-1	1.645561e+0	1.397700e+1	23	4.449856e-3	7.322509e-3	1745	8.512780e-2	1.000000e+0	6.294579e-1	1.593351e+0	6.276080e+0	10	39	3.350084e-3	2.564103e-1	MLT1F1,MLT1F1,MLT1F1,MLT1F1,MLT1F1,MLT1F1,MLT1F1,MLT1F1,MLT1F1,MLT1F1,MLT1F1,MLT1F1,MLT1F1,MLT1F1,MLT1F1,MLT1F1,MLT1F1,MLT1F1,MLT1F1,MLT1F1,MLT1F1,MLT1F1,MLT1F1	EGFR,KRAS,MATK,NRG1,NRG2,PIK3CA,PIK3R1,PRKCA,PTPRR,SRC
GO Biological Process	GO:0097284	hepatocyte apoptotic process	441	1.623917e-2	1.000000e+0	4.751338e-1	2.515402e+0	3.180406e+0	8	1.012546e-3	2.546960e-3	4030	3.022313e-1	1.000000e+0	9.676651e-1	1.553518e+0	1.931101e+0	3	12	1.005025e-3	2.500000e-1	MLT1F1,MLT1F1,MLT1F1,MLT1F1,MLT1F1,MLT1F1,MLT1F1,MLT1F1	BCL2L1,PIK3CG,STK3
GO Biological Process	GO:1901750	leukotriene D4 biosynthetic process	442	1.631587e-2	1.000000e+0	4.762979e-1	3.008945e+0	1.994054e+0	6	6.348470e-4	1.910220e-3	4442	3.773299e-1	1.000000e+0	1.000000e+0	1.553518e+0	1.287401e+0	2	8	6.700168e-4	2.500000e-1	MLT1F1,MLT1F1,MLT1F1,MLT1F1,MLT1F1,MLT1F1	GGTLC2,GGTLC3
GO Biological Process	GO:0019915	lipid storage	443	1.632659e-2	1.000000e+0	4.755350e-1	1.993137e+0	6.522380e+0	13	2.076530e-3	4.138809e-3	3596	2.897595e-1	1.000000e+0	1.000000e+0	1.331587e+0	4.505903e+0	6	28	2.010050e-3	2.142857e-1	MLT1F1,MLT1F1,MLT1F1,MLT1F1,MLT1F1,MLT1F1,MLT1F1,MLT1F1,MLT1F1,MLT1F1,MLT1F1,MLT1F1,MLT1F1	ACVR1C,C2orf43,FITM2,HEXB,NRIP1,STARD4
GO Biological Process	GO:0046514	ceramide catabolic process	444	1.637722e-2	1.000000e+0	4.759353e-1	3.006358e+0	1.995770e+0	6	6.353933e-4	1.910220e-3	6515	6.431151e-1	1.000000e+0	1.000000e+0	9.560108e-1	2.092027e+0	2	13	6.700168e-4	1.538462e-1	MLT1F1,MLT1F1,MLT1F1,MLT1F1,MLT1F1,MLT1F1	GALC,HEXB
GO Biological Process	GO:0046960	sensitization	445	1.637998e-2	1.000000e+0	4.749458e-1	3.443565e+0	1.451984e+0	5	4.622679e-4	1.591850e-3	1031	2.588961e-2	1.000000e+0	3.240093e-1	6.214070e+0	3.218502e-1	2	2	6.700168e-4	1.000000e+0	MLT1F1,MLT1F1,MLT1F1,MLT1F1,MLT1F1	DRD1,DRD5
GO Biological Process	GO:0035999	tetrahydrofolate interconversion	446	1.653206e-2	1.000000e+0	4.782807e-1	2.999878e+0	2.000081e+0	6	6.367657e-4	1.910220e-3	5401	4.952937e-1	1.000000e+0	1.000000e+0	1.242814e+0	1.609251e+0	2	10	6.700168e-4	2.000000e-1	MLT1F1,MLT1F1,MLT1F1,MLT1F1,MLT1F1,MLT1F1	MTHFD1,MTHFD1L
GO Biological Process	GO:0043041	amino acid activation for nonribosomal peptide biosynthetic process	447	1.660476e-2	1.000000e+0	4.793092e-1	5.679857e+0	5.281824e-1	3	1.681574e-4	9.551098e-4	2335	1.609251e-1	1.000000e+0	8.892576e-1	6.214070e+0	1.609251e-1	1	1	3.350084e-4	1.000000e+0	MLT1F1,MLT1F1,MLT1F1	AASDH
GO Biological Process	GO:0018105	peptidyl-serine phosphorylation	448	1.660889e-2	1.000000e+0	4.783583e-1	1.297728e+0	5.702274e+1	74	1.815433e-2	2.355938e-2	1194	3.205174e-2	1.000000e+0	3.463682e-1	1.355797e+0	2.655264e+1	36	165	1.206030e-2	2.181818e-1	MLT1F1,MLT1F1,MLT1F1,MLT1F1,MLT1F1,MLT1F1,MLT1F1,MLT1F1,MLT1F1,MLT1F1,MLT1F1,MLT1F1,MLT1F1,MLT1F1,MLT1F1,MLT1F1,MLT1F1,MLT1F1,MLT1F1,MLT1F1,MLT1F1,MLT1F1,MLT1F1,MLT1F1,MLT1F1,MLT1F1,MLT1F1,MLT1F1,MLT1F1,MLT1F1,MLT1F1,MLT1F1,MLT1F1,MLT1F1,MLT1F1,MLT1F1,MLT1F1,MLT1F1,MLT1F1,MLT1F1,MLT1F1,MLT1F1,MLT1F1,MLT1F1,MLT1F1,MLT1F1,MLT1F1,MLT1F1,MLT1F1,MLT1F1,MLT1F1,MLT1F1,MLT1F1,MLT1F1,MLT1F1,MLT1F1,MLT1F1,…	ATM,BCL2,BRSK2,CAMK1G,CAMK2D,CDK1,CHUK,CSNK1G3,DCLK2,DRD1,DYRK1A,HIPK3,HMGA2,LRRK2,MAPKAPK2,MAPKAPK3,MAST4,MYLK4,NEK6,PDK3,PLK2,PRKCA,PRKCE,PRKCQ,PRKX,PSKH2,RPS6KA5,SGK3,SRC,STK32C,TDGF1,TGFBR2,TOP1,TTBK2,VRK1,VRK2
GO Biological Process	GO:0017196	N-terminal peptidyl-methionine acetylation	449	1.664179e-2	1.000000e+0	4.782383e-1	4.164642e+0	9.604667e-1	4	3.057837e-4	1.273480e-3	3305	2.494182e-1	1.000000e+0	9.737498e-1	2.071357e+0	9.655507e-1	2	6	6.700168e-4	3.333333e-1	MLT1F1,MLT1F1,MLT1F1,MLT1F1	NAA15,NAA30
GO Biological Process	GO:2001286	regulation of caveolin-mediated endocytosis	450	1.667117e-2	1.000000e+0	4.780180e-1	3.427783e+0	1.458669e+0	5	4.643963e-4	1.591850e-3	1197	3.224242e-2	1.000000e+0	3.475555e-1	3.728442e+0	8.046256e-1	3	5	1.005025e-3	6.000000e-1	MLT1F1,MLT1F1,MLT1F1,MLT1F1,MLT1F1	CAV3,NEDD4L,SRC
GO Biological Process	GO:0045608	negative regulation of auditory receptor cell differentiation	451	1.668989e-2	1.000000e+0	4.774937e-1	3.426780e+0	1.459096e+0	5	4.645323e-4	1.591850e-3	1580	6.934095e-2	1.000000e+0	5.662698e-1	4.142714e+0	4.827754e-1	2	3	6.700168e-4	6.666667e-1	MLT1F1,MLT1F1,MLT1F1,MLT1F1,MLT1F1	DLL1,HES1
GO Biological Process	GO:0002889	regulation of immunoglobulin mediated immune response	452	1.685153e-2	1.000000e+0	4.810515e-1	1.798340e+0	9.453162e+0	17	3.009603e-3	5.412289e-3	3242	2.353910e-1	1.000000e+0	9.368446e-1	1.294598e+0	7.724406e+0	10	48	3.350084e-3	2.083333e-1	MLT1F1,MLT1F1,MLT1F1,MLT1F1,MLT1F1,MLT1F1,MLT1F1,MLT1F1,MLT1F1,MLT1F1,MLT1F1,MLT1F1,MLT1F1,MLT1F1,MLT1F1,MLT1F1,MLT1F1	APLF,CD40,CR1,FOXJ1,IL10,MSH6,NDFIP1,PAXIP1,THOC1,TNFSF4
GO Biological Process	GO:1904902	ESCRT III complex assembly	453	1.685280e-2	1.000000e+0	4.800258e-1	5.647730e+0	5.311868e-1	3	1.691139e-4	9.551098e-4	2335	1.609251e-1	1.000000e+0	8.892576e-1	6.214070e+0	1.609251e-1	1	1	3.350084e-4	1.000000e+0	MLT1F1,MLT1F1,MLT1F1	CHMP6
GO Biological Process	GO:2001162	positive regulation of histone H3-K79 methylation	454	1.685330e-2	1.000000e+0	4.789827e-1	1.020926e+1	1.959005e-1	2	6.236883e-5	6.367399e-4	3614	2.959606e-1	1.000000e+0	1.000000e+0	3.107035e+0	3.218502e-1	1	2	3.350084e-4	5.000000e-1	MLT1F1,MLT1F1	CTR9
GO Biological Process	GO:0019755	one-carbon compound transport	455	1.695345e-2	1.000000e+0	4.807700e-1	2.697933e+0	2.594579e+0	7	8.260359e-4	2.228590e-3	3432	2.549657e-1	1.000000e+0	9.585730e-1	1.694746e+0	1.770176e+0	3	11	1.005025e-3	2.727273e-1	MLT1F1,MLT1F1,MLT1F1,MLT1F1,MLT1F1,MLT1F1,MLT1F1	CA2,SLC14A1,SLC14A2
GO Biological Process	GO:0030260	entry into host cell	456	1.700342e-2	1.000000e+0	4.811297e-1	1.452435e+0	2.616296e+1	38	8.329500e-3	1.209806e-2	2223	1.357869e-1	1.000000e+0	7.881504e-1	1.279367e+0	1.641436e+1	21	102	7.035176e-3	2.058824e-1	MLT1F1,MLT1F1,MLT1F1,MLT1F1,MLT1F1,MLT1F1,MLT1F1,MLT1F1,MLT1F1,MLT1F1,MLT1F1,MLT1F1,MLT1F1,MLT1F1,MLT1F1,MLT1F1,MLT1F1,MLT1F1,MLT1F1,MLT1F1,MLT1F1,MLT1F1,MLT1F1,MLT1F1,MLT1F1,MLT1F1,MLT1F1,MLT1F1,MLT1F1,MLT1F1,MLT1F1,MLT1F1,MLT1F1,MLT1F1,MLT1F1,MLT1F1,MLT1F1,MLT1F1	AXL,CD86,CDHR3,CDK1,CR1,CTNNB1,CTNND1,CXADR,DPP4,EFNB2,EGFR,GYPA,HTR2A,ITGB3,LDLR,NCAM1,NUP153,PVRL1,SCARB1,SRC,WWP1
GO Biological Process	GO:0035809	regulation of urine volume	457	1.701126e-2	1.000000e+0	4.802982e-1	1.876628e+0	7.993060e+0	15	2.544750e-3	4.775549e-3	513	3.304017e-3	1.000000e+0	8.310279e-2	2.663173e+0	3.379427e+0	9	21	3.015075e-3	4.285714e-1	MLT1F1,MLT1F1,MLT1F1,MLT1F1,MLT1F1,MLT1F1,MLT1F1,MLT1F1,MLT1F1,MLT1F1,MLT1F1,MLT1F1,MLT1F1,MLT1F1,MLT1F1	ADCY6,AVPR2,DRD2,EDN1,EDNRB,HAS2,NPR3,OPRL1,UTS2
GO Biological Process	GO:0014002	astrocyte development	458	1.701273e-2	1.000000e+0	4.792910e-1	1.762815e+0	1.021094e+1	18	3.250856e-3	5.730659e-3	1445	5.682616e-2	1.000000e+0	5.074242e-1	1.841206e+0	4.344978e+0	8	27	2.680067e-3	2.962963e-1	MLT1F1,MLT1F1,MLT1F1,MLT1F1,MLT1F1,MLT1F1,MLT1F1,MLT1F1,MLT1F1,MLT1F1,MLT1F1,MLT1F1,MLT1F1,MLT1F1,MLT1F1,MLT1F1,MLT1F1,MLT1F1	DLL1,DRD1,EGFR,KRAS,LAMC3,NF1,POU3F2,TLR4
GO Biological Process	GO:0010727	negative regulation of hydrogen peroxide metabolic process	459	1.703014e-2	1.000000e+0	4.787362e-1	5.625143e+0	5.333197e-1	3	1.697930e-4	9.551098e-4	6965	7.072407e-1	1.000000e+0	1.000000e+0	8.877243e-1	1.126476e+0	1	7	3.350084e-4	1.428571e-1	MLT1F1,MLT1F1,MLT1F1	HP
GO Biological Process	GO:1990778	protein localization to cell periphery	460	1.704274e-2	1.000000e+0	4.780489e-1	1.296038e+0	5.709710e+1	74	1.817800e-2	2.355938e-2	1297	3.954131e-2	1.000000e+0	3.933705e-1	1.329021e+0	2.784005e+1	37	173	1.239531e-2	2.138728e-1	MLT1F1,MLT1F1,MLT1F1,MLT1F1,MLT1F1,MLT1F1,MLT1F1,MLT1F1,MLT1F1,MLT1F1,MLT1F1,MLT1F1,MLT1F1,MLT1F1,MLT1F1,MLT1F1,MLT1F1,MLT1F1,MLT1F1,MLT1F1,MLT1F1,MLT1F1,MLT1F1,MLT1F1,MLT1F1,MLT1F1,MLT1F1,MLT1F1,MLT1F1,MLT1F1,MLT1F1,MLT1F1,MLT1F1,MLT1F1,MLT1F1,MLT1F1,MLT1F1,MLT1F1,MLT1F1,MLT1F1,MLT1F1,MLT1F1,MLT1F1,MLT1F1,MLT1F1,MLT1F1,MLT1F1,MLT1F1,MLT1F1,MLT1F1,MLT1F1,MLT1F1,MLT1F1,MLT1F1,MLT1F1,MLT1F1,MLT1F1,…	ABCA12,ANK1,ANK2,ANK3,ANXA2,ATP1B3,CALCR,CAV3,CDH2,DPP10,DPP6,EHD2,EMP2,FGF13,GOLGA7B,GOLPH3,GRIPAP1,KCNB1,KCNB2,KCNIP3,KCNIP4,KIF13A,MAP7,MPP5,NFASC,NKD2,RAP2A,RAPGEF2,RDX,SNAP25,SPTBN1,STXBP1,TMED2,TTC7B,VAMP3,VPS35,WNT4
GO Biological Process	GO:1902975	mitotic DNA replication initiation	461	1.721161e-2	1.000000e+0	4.817384e-1	1.009511e+1	1.981157e-1	2	6.307409e-5	6.367399e-4	2335	1.609251e-1	1.000000e+0	8.892576e-1	6.214070e+0	1.609251e-1	1	1	3.350084e-4	1.000000e+0	MLT1F1,MLT1F1	GINS2
GO Biological Process	GO:0060478	acrosomal vesicle exocytosis	462	1.725244e-2	1.000000e+0	4.818360e-1	2.970622e+0	2.019779e+0	6	6.430369e-4	1.910220e-3	560	4.163947e-3	1.000000e+0	9.594180e-2	6.214070e+0	4.827754e-1	3	3	1.005025e-3	1.000000e+0	MLT1F1,MLT1F1,MLT1F1,MLT1F1,MLT1F1,MLT1F1	EQTN,SYT6,ZP4
GO Biological Process	GO:0007252	I-kappaB phosphorylation	463	1.729303e-2	1.000000e+0	4.819265e-1	2.043064e+0	5.873532e+0	12	1.869956e-3	3.820439e-3	1176	3.162397e-2	1.000000e+0	3.469763e-1	2.589196e+0	1.931101e+0	5	12	1.675042e-3	4.166667e-1	MLT1F1,MLT1F1,MLT1F1,MLT1F1,MLT1F1,MLT1F1,MLT1F1,MLT1F1,MLT1F1,MLT1F1,MLT1F1,MLT1F1	CHUK,ERC1,MAP3K7,PRDX4,TLR4
GO Biological Process	GO:0048265	response to pain	464	1.733012e-2	1.000000e+0	4.819193e-1	1.677770e+0	1.251662e+1	21	3.984914e-3	6.685769e-3	537	3.773763e-3	1.000000e+0	9.067572e-2	2.357061e+0	4.666828e+0	11	29	3.685092e-3	3.793103e-1	MLT1F1,MLT1F1,MLT1F1,MLT1F1,MLT1F1,MLT1F1,MLT1F1,MLT1F1,MLT1F1,MLT1F1,MLT1F1,MLT1F1,MLT1F1,MLT1F1,MLT1F1,MLT1F1,MLT1F1,MLT1F1,MLT1F1,MLT1F1,MLT1F1	CALCA,EDNRB,GCH1,KALRN,NMUR2,P2RX2,PIRT,RELN,THBS1,TRPA1,TSPO
GO Biological Process	GO:0071380	cellular response to prostaglandin E stimulus	465	1.733780e-2	1.000000e+0	4.810960e-1	2.120514e+0	5.187421e+0	11	1.651519e-3	3.502069e-3	3574	2.877617e-1	1.000000e+0	1.000000e+0	1.462134e+0	2.735727e+0	4	17	1.340034e-3	2.352941e-1	MLT1F1,MLT1F1,MLT1F1,MLT1F1,MLT1F1,MLT1F1,MLT1F1,MLT1F1,MLT1F1,MLT1F1,MLT1F1	ADCY6,PRKCE,PTGER4,TNFSF4
GO Biological Process	GO:0032786	positive regulation of DNA-templated transcription, elongation	466	1.740533e-2	1.000000e+0	4.819334e-1	2.683271e+0	2.608756e+0	7	8.305495e-4	2.228590e-3	5001	4.098795e-1	1.000000e+0	1.000000e+0	1.195014e+0	4.184053e+0	5	26	1.675042e-3	1.923077e-1	MLT1F1,MLT1F1,MLT1F1,MLT1F1,MLT1F1,MLT1F1,MLT1F1	CTR9,GTF2F2,LEO1,THOC1,THOC5
GO Biological Process	GO:0014821	phasic smooth muscle contraction	467	1.744736e-2	1.000000e+0	4.820627e-1	1.918943e+0	7.295683e+0	14	2.322726e-3	4.457179e-3	572	4.255412e-3	1.000000e+0	9.599227e-2	2.761809e+0	2.896652e+0	8	18	2.680067e-3	4.444444e-1	MLT1F1,MLT1F1,MLT1F1,MLT1F1,MLT1F1,MLT1F1,MLT1F1,MLT1F1,MLT1F1,MLT1F1,MLT1F1,MLT1F1,MLT1F1,MLT1F1	DRD1,DRD2,EDN1,EDN3,EDNRB,HTR1D,P2RX2,PTGER3
GO Biological Process	GO:0003150	muscular septum morphogenesis	468	1.745963e-2	1.000000e+0	4.813710e-1	2.681538e+0	2.610442e+0	7	8.310863e-4	2.228590e-3	2947	1.852295e-1	1.000000e+0	8.109997e-1	2.485628e+0	8.046256e-1	2	5	6.700168e-4	4.000000e-1	MLT1F1,MLT1F1,MLT1F1,MLT1F1,MLT1F1,MLT1F1,MLT1F1	FZD1,VANGL2
GO Biological Process	GO:0051445	regulation of meiotic cell cycle	469	1.749891e-2	1.000000e+0	4.814252e-1	1.614523e+0	1.486507e+1	24	4.732592e-3	7.640879e-3	2328	1.593061e-1	1.000000e+0	8.829582e-1	1.412289e+0	7.080705e+0	10	44	3.350084e-3	2.272727e-1	MLT1F1,MLT1F1,MLT1F1,MLT1F1,MLT1F1,MLT1F1,MLT1F1,MLT1F1,MLT1F1,MLT1F1,MLT1F1,MLT1F1,MLT1F1,MLT1F1,MLT1F1,MLT1F1,MLT1F1,MLT1F1,MLT1F1,MLT1F1,MLT1F1,MLT1F1,MLT1F1,MLT1F1	ASPM,CDK1,DMRT1,MSX2,NPM2,NPPC,PLCB1,TOPAZ1,WNT4,WNT5A
GO Biological Process	GO:0043517	positive regulation of DNA damage response, signal transduction by p53 class mediator	470	1.751374e-2	1.000000e+0	4.808081e-1	2.117209e+0	5.195520e+0	11	1.654097e-3	3.502069e-3	1501	6.063404e-2	1.000000e+0	5.212265e-1	2.219311e+0	2.252952e+0	5	14	1.675042e-3	3.571429e-1	MLT1F1,MLT1F1,MLT1F1,MLT1F1,MLT1F1,MLT1F1,MLT1F1,MLT1F1,MLT1F1,MLT1F1,MLT1F1	ANKRD1,ATM,PMAIP1,SPRED1,SPRED2
GO Biological Process	GO:0035425	autocrine signaling	471	1.755733e-2	1.000000e+0	4.809814e-1	3.381694e+0	1.478549e+0	5	4.707255e-4	1.591850e-3	4648	4.092705e-1	1.000000e+0	1.000000e+0	2.071357e+0	4.827754e-1	1	3	3.350084e-4	3.333333e-1	MLT1F1,MLT1F1,MLT1F1,MLT1F1,MLT1F1	FZD1
GO Biological Process	GO:0043615	astrocyte cell migration	472	1.757838e-2	1.000000e+0	4.805378e-1	2.957842e+0	2.028506e+0	6	6.458153e-4	1.910220e-3	3305	2.494182e-1	1.000000e+0	9.737498e-1	2.071357e+0	9.655507e-1	2	6	6.700168e-4	3.333333e-1	MLT1F1,MLT1F1,MLT1F1,MLT1F1,MLT1F1,MLT1F1	CCL2,HEXB
GO Biological Process	GO:0008361	regulation of cell size	473	1.762589e-2	1.000000e+0	4.808179e-1	1.266130e+0	6.871331e+1	87	2.187625e-2	2.769819e-2	384	1.089873e-3	1.000000e+0	3.662144e-2	1.626502e+0	2.397784e+1	39	149	1.306533e-2	2.617450e-1	MLT1F1,MLT1F1,MLT1F1,MLT1F1,MLT1F1,MLT1F1,MLT1F1,MLT1F1,MLT1F1,MLT1F1,MLT1F1,MLT1F1,MLT1F1,MLT1F1,MLT1F1,MLT1F1,MLT1F1,MLT1F1,MLT1F1,MLT1F1,MLT1F1,MLT1F1,MLT1F1,MLT1F1,MLT1F1,MLT1F1,MLT1F1,MLT1F1,MLT1F1,MLT1F1,MLT1F1,MLT1F1,MLT1F1,MLT1F1,MLT1F1,MLT1F1,MLT1F1,MLT1F1,MLT1F1,MLT1F1,MLT1F1,MLT1F1,MLT1F1,MLT1F1,MLT1F1,MLT1F1,MLT1F1,MLT1F1,MLT1F1,MLT1F1,MLT1F1,MLT1F1,MLT1F1,MLT1F1,MLT1F1,MLT1F1,MLT1F1,…	BARHL2,CAV3,CDH4,CDKL5,CTTN,CXCL12,DCC,DISC1,DSCAM,EDN1,EFNA5,EPHA7,FGF13,FSTL4,IL7R,L1CAM,MAP1B,MTPN,NDEL1,NKX6-1,NRG1,NTRK3,OLFM1,PLXNA2,POU4F2,PRR16,RAP1GAP2,RDX,RHOA,RPTOR,RTN4,SEMA3A,SLC12A2,SLC26A5,TMEM123,TNR,TRPV2,VAV1,WNT5A
GO Biological Process	GO:2000392	regulation of lamellipodium morphogenesis	474	1.763999e-2	1.000000e+0	4.801873e-1	2.326349e+0	3.868723e+0	9	1.231685e-3	2.865330e-3	971	2.120699e-2	1.000000e+0	2.818062e-1	2.824577e+0	1.770176e+0	5	11	1.675042e-3	4.545455e-1	MLT1F1,MLT1F1,MLT1F1,MLT1F1,MLT1F1,MLT1F1,MLT1F1,MLT1F1,MLT1F1	ARHGEF7,ENPP2,KANK1,RREB1,SRC
GO Biological Process	GO:0006352	DNA-templated transcription, initiation	475	1.764628e-2	1.000000e+0	4.793473e-1	1.273803e+0	6.515922e+1	83	2.074474e-2	2.642471e-2	1290	3.936119e-2	1.000000e+0	3.937034e-1	1.295825e+0	3.395520e+1	44	211	1.474037e-2	2.085308e-1	MLT1F1,MLT1F1,MLT1F1,MLT1F1,MLT1F1,MLT1F1,MLT1F1,MLT1F1,MLT1F1,MLT1F1,MLT1F1,MLT1F1,MLT1F1,MLT1F1,MLT1F1,MLT1F1,MLT1F1,MLT1F1,MLT1F1,MLT1F1,MLT1F1,MLT1F1,MLT1F1,MLT1F1,MLT1F1,MLT1F1,MLT1F1,MLT1F1,MLT1F1,MLT1F1,MLT1F1,MLT1F1,MLT1F1,MLT1F1,MLT1F1,MLT1F1,MLT1F1,MLT1F1,MLT1F1,MLT1F1,MLT1F1,MLT1F1,MLT1F1,MLT1F1,MLT1F1,MLT1F1,MLT1F1,MLT1F1,MLT1F1,MLT1F1,MLT1F1,MLT1F1,MLT1F1,MLT1F1,MLT1F1,MLT1F1,MLT1F1,…	AR,BDP1,CBFB,CCNC,CCND1,CCNH,CDK1,CREBBP,DACH1,DACH2,ESR2,ESRRB,ESRRG,GTF2A1L,GTF2F2,GTF2H2,GTF2I,HIST1H4H,HNF4G,MAML2,MAML3,MED10,MED13,MED14,MED25,MED27,MED6,MNAT1,NR3C1,NR3C2,NRBF2,POLR3H,PPARGC1A,PPM1D,RARB,RUNX2,SOX9,TAF1B,TAF1C,TAF1L,TAF3,TCF4,TEAD1,ZNRD1
GO Biological Process	GO:0060402	calcium ion transport into cytosol	476	1.767595e-2	1.000000e+0	4.791445e-1	1.433443e+0	2.790483e+1	40	8.884060e-3	1.273480e-2	989	2.213698e-2	1.000000e+0	2.888104e-1	1.650612e+0	1.029921e+1	17	64	5.695142e-3	2.656250e-1	MLT1F1,MLT1F1,MLT1F1,MLT1F1,MLT1F1,MLT1F1,MLT1F1,MLT1F1,MLT1F1,MLT1F1,MLT1F1,MLT1F1,MLT1F1,MLT1F1,MLT1F1,MLT1F1,MLT1F1,MLT1F1,MLT1F1,MLT1F1,MLT1F1,MLT1F1,MLT1F1,MLT1F1,MLT1F1,MLT1F1,MLT1F1,MLT1F1,MLT1F1,MLT1F1,MLT1F1,MLT1F1,MLT1F1,MLT1F1,MLT1F1,MLT1F1,MLT1F1,MLT1F1,MLT1F1,MLT1F1	CACNA2D1,DRD2,GRIN2A,GRIN2B,HTR2A,ITPR1,ITPR2,JPH1,JPH3,PLCG2,PRKCE,RYR2,RYR3,SLC8A1,TPCN2,TRPA1,TRPM1
GO Biological Process	GO:2000981	negative regulation of inner ear receptor cell differentiation	477	1.777718e-2	1.000000e+0	4.808783e-1	3.370686e+0	1.483378e+0	5	4.722629e-4	1.591850e-3	2000	1.240347e-1	1.000000e+0	8.002099e-1	3.107035e+0	6.437005e-1	2	4	6.700168e-4	5.000000e-1	MLT1F1,MLT1F1,MLT1F1,MLT1F1,MLT1F1	DLL1,HES1
GO Biological Process	GO:0055074	calcium ion homeostasis	478	1.791433e-2	1.000000e+0	4.835745e-1	1.193556e+0	1.231613e+2	147	3.921087e-2	4.680038e-2	282	3.013677e-4	1.000000e+0	1.378918e-2	1.436679e+0	5.777212e+1	83	359	2.780570e-2	2.311978e-1	MLT1F1,MLT1F1,MLT1F1,MLT1F1,MLT1F1,MLT1F1,MLT1F1,MLT1F1,MLT1F1,MLT1F1,MLT1F1,MLT1F1,MLT1F1,MLT1F1,MLT1F1,MLT1F1,MLT1F1,MLT1F1,MLT1F1,MLT1F1,MLT1F1,MLT1F1,MLT1F1,MLT1F1,MLT1F1,MLT1F1,MLT1F1,MLT1F1,MLT1F1,MLT1F1,MLT1F1,MLT1F1,MLT1F1,MLT1F1,MLT1F1,MLT1F1,MLT1F1,MLT1F1,MLT1F1,MLT1F1,MLT1F1,MLT1F1,MLT1F1,MLT1F1,MLT1F1,MLT1F1,MLT1F1,MLT1F1,MLT1F1,MLT1F1,MLT1F1,MLT1F1,MLT1F1,MLT1F1,MLT1F1,MLT1F1,MLT1F1,…	ABL2,ADCY5,ADRA1D,AGTR1,ANK2,ATP2B1,AVPR1A,BCL2,BDKRB1,BDKRB2,CACNA2D1,CALB2,CALCA,CALCB,CAMK2D,CAV3,CCL2,CCL5,CD40,CXCL12,DISC1,DRD1,DRD2,DRD5,EDN1,EDN3,EDNRA,EDNRB,F2RL3,FAM20A,GJA1,GNA15,GPR17,GPR18,GPR6,GPR65,GRIA1,GRIN2A,GRIN2B,GTF2I,HCRTR2,HEXB,HTR2A,ITPR1,ITPR2,JPH1,JPH3,KL,LPAR1,MICU1,NMUR2,NPTN,OPRL1,OR13F1,OXTR,PIK3CG,PLCE1,PLCG2,PRKCE,PROK2,PTH1R,RYR2,RYR3,S1PR1,SLC24A3,SLC24A4,SLC24A5…
GO Biological Process	GO:0071670	smooth muscle cell chemotaxis	479	1.793355e-2	1.000000e+0	4.830827e-1	5.514743e+0	5.439963e-1	3	1.731921e-4	9.551098e-4	3614	2.959606e-1	1.000000e+0	1.000000e+0	3.107035e+0	3.218502e-1	1	2	3.350084e-4	5.000000e-1	MLT1F1,MLT1F1,MLT1F1	PARVA
GO Biological Process	GO:0010942	positive regulation of cell death	480	1.794822e-2	1.000000e+0	4.824706e-1	1.144288e+0	2.106113e+2	241	6.705229e-2	7.672716e-2	962	2.051189e-2	1.000000e+0	2.751195e-1	1.188695e+0	1.034749e+2	123	643	4.120603e-2	1.912908e-1	MLT1F1,MLT1F1,MLT1F1,MLT1F1,MLT1F1,MLT1F1,MLT1F1,MLT1F1,MLT1F1,MLT1F1,MLT1F1,MLT1F1,MLT1F1,MLT1F1,MLT1F1,MLT1F1,MLT1F1,MLT1F1,MLT1F1,MLT1F1,MLT1F1,MLT1F1,MLT1F1,MLT1F1,MLT1F1,MLT1F1,MLT1F1,MLT1F1,MLT1F1,MLT1F1,MLT1F1,MLT1F1,MLT1F1,MLT1F1,MLT1F1,MLT1F1,MLT1F1,MLT1F1,MLT1F1,MLT1F1,MLT1F1,MLT1F1,MLT1F1,MLT1F1,MLT1F1,MLT1F1,MLT1F1,MLT1F1,MLT1F1,MLT1F1,MLT1F1,MLT1F1,MLT1F1,MLT1F1,MLT1F1,MLT1F1,MLT1F1,…	ACVR1C,ALDH1A3,ANKRD1,APC,ARHGEF12,ARHGEF7,ATM,BARD1,BCL10,BCL2,BCL2L1,BCLAF1,BLID,BMP2,BMPR1B,BTG1,CALCR,CAMK2D,CCL5,CD40,CDKN1B,CNR1,CRADD,CSRNP3,CTNNA1,CTNNB1,CTSH,DAP,DAPK1,DHODH,DLC1,DUSP6,DYNLL2,E2F1,EFNB2,EGLN3,EPHA7,FBXW7,FGD3,FOXA1,FOXO1,FRZB,FYN,GADD45B,GADD45G,GRIN2A,GZMA,HCAR2,HDAC4,HMGA2,HMGCR,HP,HPGD,IGFBP3,IL10,IL12A,IL20RA,INHBA,JUN,KALRN,KCNK2,LEP,LPAR1,LRRK2,MAP2K6,MAP3K9,MEF2C,…
GO Biological Process	GO:0070316	regulation of G0 to G1 transition	481	1.798973e-2	1.000000e+0	4.825811e-1	1.722100e+0	1.103304e+1	19	3.512588e-3	6.049029e-3	7704	8.115322e-1	1.000000e+0	1.000000e+0	7.578135e-1	6.597930e+0	5	41	1.675042e-3	1.219512e-1	MLT1F1,MLT1F1,MLT1F1,MLT1F1,MLT1F1,MLT1F1,MLT1F1,MLT1F1,MLT1F1,MLT1F1,MLT1F1,MLT1F1,MLT1F1,MLT1F1,MLT1F1,MLT1F1,MLT1F1,MLT1F1,MLT1F1	E2F1,EPC1,RBBP7,RYBP,TFDP2
GO Biological Process	GO:0061304	retinal blood vessel morphogenesis	482	1.801130e-2	1.000000e+0	4.821573e-1	3.359139e+0	1.488477e+0	5	4.738862e-4	1.591850e-3	2000	1.240347e-1	1.000000e+0	8.002099e-1	3.107035e+0	6.437005e-1	2	4	6.700168e-4	5.000000e-1	MLT1F1,MLT1F1,MLT1F1,MLT1F1,MLT1F1	COL4A1,LRP5
GO Biological Process	GO:0071398	cellular response to fatty acid	483	1.803604e-2	1.000000e+0	4.818199e-1	1.534750e+0	1.889558e+1	29	6.015785e-3	9.232728e-3	968	2.061493e-2	1.000000e+0	2.747876e-1	1.726131e+0	8.689956e+0	15	54	5.025126e-3	2.777778e-1	MLT1F1,MLT1F1,MLT1F1,MLT1F1,MLT1F1,MLT1F1,MLT1F1,MLT1F1,MLT1F1,MLT1F1,MLT1F1,MLT1F1,MLT1F1,MLT1F1,MLT1F1,MLT1F1,MLT1F1,MLT1F1,MLT1F1,MLT1F1,MLT1F1,MLT1F1,MLT1F1,MLT1F1,MLT1F1,MLT1F1,MLT1F1,MLT1F1,MLT1F1	ADCY6,APOB,CCL2,E2F1,EDN1,LDLR,PDK3,PID1,PPARGC1A,PRKCE,PTGER4,SRC,SREBF1,TNFSF4,XRCC5
GO Biological Process	GO:1903980	positive regulation of microglial cell activation	484	1.803870e-2	1.000000e+0	4.808953e-1	3.357799e+0	1.489071e+0	5	4.740753e-4	1.591850e-3	6090	5.841289e-1	1.000000e+0	1.000000e+0	1.242814e+0	8.046256e-1	1	5	3.350084e-4	2.000000e-1	MLT1F1,MLT1F1,MLT1F1,MLT1F1,MLT1F1	FAM19A3
GO Biological Process	GO:0045124	regulation of bone resorption	485	1.803945e-2	1.000000e+0	4.799238e-1	1.592549e+0	1.569811e+1	25	4.997806e-3	7.959249e-3	494	2.812577e-3	1.000000e+0	7.346292e-2	2.243970e+0	5.793304e+0	13	36	4.355109e-3	3.611111e-1	MLT1F1,MLT1F1,MLT1F1,MLT1F1,MLT1F1,MLT1F1,MLT1F1,MLT1F1,MLT1F1,MLT1F1,MLT1F1,MLT1F1,MLT1F1,MLT1F1,MLT1F1,MLT1F1,MLT1F1,MLT1F1,MLT1F1,MLT1F1,MLT1F1,MLT1F1,MLT1F1,MLT1F1,MLT1F1	CA2,CALCA,CARTPT,EGFR,IL20RA,ITGB3,MC4R,NF1,PLEKHM1,S1PR1,SIGLEC15,SRC,TNFRSF11B
GO Biological Process	GO:0035050	embryonic heart tube development	486	1.804417e-2	1.000000e+0	4.790616e-1	1.431320e+0	2.794623e+1	40	8.897238e-3	1.273480e-2	426	1.594597e-3	1.000000e+0	4.829832e-2	1.898744e+0	1.158661e+1	22	72	7.370184e-3	3.055556e-1	MLT1F1,MLT1F1,MLT1F1,MLT1F1,MLT1F1,MLT1F1,MLT1F1,MLT1F1,MLT1F1,MLT1F1,MLT1F1,MLT1F1,MLT1F1,MLT1F1,MLT1F1,MLT1F1,MLT1F1,MLT1F1,MLT1F1,MLT1F1,MLT1F1,MLT1F1,MLT1F1,MLT1F1,MLT1F1,MLT1F1,MLT1F1,MLT1F1,MLT1F1,MLT1F1,MLT1F1,MLT1F1,MLT1F1,MLT1F1,MLT1F1,MLT1F1,MLT1F1,MLT1F1,MLT1F1,MLT1F1	ACVR1,AHI1,CTNNB1,DLL1,DNAAF1,HES1,HHEX,IHH,MEF2C,MKKS,NODAL,NOTO,RYR2,SHH,SMAD3,TBX20,TBX3,TGFBR2,TMED2,VANGL2,WNT5A,ZIC3
GO Biological Process	GO:0046079	dUMP catabolic process	487	1.815247e-2	1.000000e+0	4.809473e-1	9.811598e+0	2.038404e-1	2	6.489666e-5	6.367399e-4	2335	1.609251e-1	1.000000e+0	8.892576e-1	6.214070e+0	1.609251e-1	1	1	3.350084e-4	1.000000e+0	MLT1F1,MLT1F1	NT5M
GO Biological Process	GO:0007172	signal complex assembly	488	1.820366e-2	1.000000e+0	4.813152e-1	2.934068e+0	2.044942e+0	6	6.510481e-4	1.910220e-3	4442	3.773299e-1	1.000000e+0	1.000000e+0	1.553518e+0	1.287401e+0	2	8	6.700168e-4	2.500000e-1	MLT1F1,MLT1F1,MLT1F1,MLT1F1,MLT1F1,MLT1F1	NCK2,SRC
GO Biological Process	GO:0010954	positive regulation of protein processing	489	1.827269e-2	1.000000e+0	4.821524e-1	2.103340e+0	5.229778e+0	11	1.665004e-3	3.502069e-3	5313	4.822060e-1	1.000000e+0	1.000000e+0	1.129831e+0	3.540353e+0	4	22	1.340034e-3	1.818182e-1	MLT1F1,MLT1F1,MLT1F1,MLT1F1,MLT1F1,MLT1F1,MLT1F1,MLT1F1,MLT1F1,MLT1F1,MLT1F1	CCBE1,NKD2,SRC,TNP1
GO Biological Process	GO:0016344	meiotic chromosome movement towards spindle pole	490	1.844314e-2	1.000000e+0	4.856568e-1	2.651152e+0	2.640362e+0	7	8.406118e-4	2.228590e-3	4648	4.092705e-1	1.000000e+0	1.000000e+0	2.071357e+0	4.827754e-1	1	3	3.350084e-4	3.333333e-1	MLT1F1,MLT1F1,MLT1F1,MLT1F1,MLT1F1,MLT1F1,MLT1F1	ACTR3
GO Biological Process	GO:0002017	regulation of blood volume by renal aldosterone	491	1.847353e-2	1.000000e+0	4.854663e-1	9.719839e+0	2.057647e-1	2	6.550931e-5	6.367399e-4	3614	2.959606e-1	1.000000e+0	1.000000e+0	3.107035e+0	3.218502e-1	1	2	3.350084e-4	5.000000e-1	MLT1F1,MLT1F1	CYP11B2
GO Biological Process	GO:1903047	mitotic cell cycle process	492	1.847502e-2	1.000000e+0	4.845187e-1	1.162610e+0	1.677260e+2	195	5.339892e-2	6.208214e-2	5875	5.308966e-1	1.000000e+0	1.000000e+0	9.969614e-1	1.033139e+2	103	642	3.450586e-2	1.604361e-1	MLT1F1,MLT1F1,MLT1F1,MLT1F1,MLT1F1,MLT1F1,MLT1F1,MLT1F1,MLT1F1,MLT1F1,MLT1F1,MLT1F1,MLT1F1,MLT1F1,MLT1F1,MLT1F1,MLT1F1,MLT1F1,MLT1F1,MLT1F1,MLT1F1,MLT1F1,MLT1F1,MLT1F1,MLT1F1,MLT1F1,MLT1F1,MLT1F1,MLT1F1,MLT1F1,MLT1F1,MLT1F1,MLT1F1,MLT1F1,MLT1F1,MLT1F1,MLT1F1,MLT1F1,MLT1F1,MLT1F1,MLT1F1,MLT1F1,MLT1F1,MLT1F1,MLT1F1,MLT1F1,MLT1F1,MLT1F1,MLT1F1,MLT1F1,MLT1F1,MLT1F1,MLT1F1,MLT1F1,MLT1F1,MLT1F1,MLT1F1,…	ACVR1,ANK3,APC,ATM,BACH1,BCL2L1,BRSK2,CALM3,CCNA1,CCNB2,CCND1,CCNH,CDC25A,CDK1,CDK14,CDK5RAP2,CDKN1B,CDKN2B,CENPC,CEP135,CEP57L1,CEP63,CEP72,CHMP6,CRADD,CSRP2BP,CUL1,CUL2,DYNC1I2,E2F1,ESRRB,EYA1,FBXL7,FGF10,GINS2,GPSM2,HMGA2,INHBA,INO80,KIF2A,KIF4B,KNTC1,LPIN1,LZTS1,MAD2L1,MAP10,MAP4,MCM2,MCM8,MNAT1,MYH10,MZT1,NCAPG,NDE1,NDEL1,NEK6,NIPBL,NUP153,NUP210,NUP35,PAPD7,PDCD6IP,PIAS1,PLCB1,PLK2,PPM1D,PP…
GO Biological Process	GO:0019377	glycolipid catabolic process	493	1.854626e-2	1.000000e+0	4.854004e-1	2.921436e+0	2.053784e+0	6	6.538632e-4	1.910220e-3	6515	6.431151e-1	1.000000e+0	1.000000e+0	9.560108e-1	2.092027e+0	2	13	6.700168e-4	1.538462e-1	MLT1F1,MLT1F1,MLT1F1,MLT1F1,MLT1F1,MLT1F1	GALC,HEXB
GO Biological Process	GO:1901350	cell-cell signaling involved in cell-cell junction organization	494	1.857736e-2	1.000000e+0	4.852301e-1	5.440475e+0	5.514225e-1	3	1.755563e-4	9.551098e-4	2335	1.609251e-1	1.000000e+0	8.892576e-1	6.214070e+0	1.609251e-1	1	1	3.350084e-4	1.000000e+0	MLT1F1,MLT1F1,MLT1F1	TJP1
GO Biological Process	GO:0016572	histone phosphorylation	495	1.861372e-2	1.000000e+0	4.851976e-1	1.855174e+0	8.085496e+0	15	2.574179e-3	4.775549e-3	2294	1.518409e-1	1.000000e+0	8.540554e-1	1.553518e+0	4.505903e+0	7	28	2.345059e-3	2.500000e-1	MLT1F1,MLT1F1,MLT1F1,MLT1F1,MLT1F1,MLT1F1,MLT1F1,MLT1F1,MLT1F1,MLT1F1,MLT1F1,MLT1F1,MLT1F1,MLT1F1,MLT1F1	ATM,CDK1,DRD1,HMGA2,PRKCA,RPS6KA5,VRK1
GO Biological Process	GO:0090207	regulation of triglyceride metabolic process	496	1.861922e-2	1.000000e+0	4.843625e-1	1.855103e+0	8.085803e+0	15	2.574277e-3	4.775549e-3	1667	7.174544e-2	1.000000e+0	5.553278e-1	1.694746e+0	5.310529e+0	9	33	3.015075e-3	2.727273e-1	MLT1F1,MLT1F1,MLT1F1,MLT1F1,MLT1F1,MLT1F1,MLT1F1,MLT1F1,MLT1F1,MLT1F1,MLT1F1,MLT1F1,MLT1F1,MLT1F1,MLT1F1	ABHD5,FBXW7,FITM2,LDLR,PIK3CG,SCARB1,SIK1,SREBF1,TBL1XR1
GO Biological Process	GO:0015858	nucleoside transport	497	1.869787e-2	1.000000e+0	4.854298e-1	2.019778e+0	5.941247e+0	12	1.891514e-3	3.820439e-3	3148	2.092648e-1	1.000000e+0	8.577331e-1	1.553518e+0	3.218502e+0	5	20	1.675042e-3	2.500000e-1	MLT1F1,MLT1F1,MLT1F1,MLT1F1,MLT1F1,MLT1F1,MLT1F1,MLT1F1,MLT1F1,MLT1F1,MLT1F1,MLT1F1	GJA1,SLC25A41,SLC28A2,SLC29A1,SLC35B3
GO Biological Process	GO:0006370	7-methylguanosine mRNA capping	498	1.885162e-2	1.000000e+0	4.884387e-1	2.093162e+0	5.255207e+0	11	1.673100e-3	3.502069e-3	6487	6.313857e-1	1.000000e+0	1.000000e+0	9.415258e-1	5.310529e+0	5	33	1.675042e-3	1.515152e-1	MLT1F1,MLT1F1,MLT1F1,MLT1F1,MLT1F1,MLT1F1,MLT1F1,MLT1F1,MLT1F1,MLT1F1,MLT1F1	CCNH,GTF2F2,GTF2H2,MNAT1,RNGTT
GO Biological Process	GO:2000647	negative regulation of stem cell proliferation	499	1.894393e-2	1.000000e+0	4.898468e-1	2.636368e+0	2.655168e+0	7	8.453257e-4	2.228590e-3	3432	2.549657e-1	1.000000e+0	9.585730e-1	1.694746e+0	1.770176e+0	3	11	1.005025e-3	2.727273e-1	MLT1F1,MLT1F1,MLT1F1,MLT1F1,MLT1F1,MLT1F1,MLT1F1	CTNNA1,FERMT1,NF1
GO Biological Process	GO:0021884	forebrain neuron development	500	1.895049e-2	1.000000e+0	4.890363e-1	1.440818e+0	2.637390e+1	38	8.396657e-3	1.209806e-2	89	1.599115e-6	2.063338e-2	2.318357e-4	3.428453e+0	4.666828e+0	16	29	5.360134e-3	5.517241e-1	MLT1F1,MLT1F1,MLT1F1,MLT1F1,MLT1F1,MLT1F1,MLT1F1,MLT1F1,MLT1F1,MLT1F1,MLT1F1,MLT1F1,MLT1F1,MLT1F1,MLT1F1,MLT1F1,MLT1F1,MLT1F1,MLT1F1,MLT1F1,MLT1F1,MLT1F1,MLT1F1,MLT1F1,MLT1F1,MLT1F1,MLT1F1,MLT1F1,MLT1F1,MLT1F1,MLT1F1,MLT1F1,MLT1F1,MLT1F1,MLT1F1,MLT1F1,MLT1F1,MLT1F1	ARX,DCLK2,DISC1,DRD1,DRD2,FGFR2,FOXG1,LHX8,RAPGEF2,ROBO1,ROBO2,SEMA3A,SLC4A10,SLIT2,SOX1,WNT5A
GO Cellular Component	GO:0042612	MHC class I protein complex	1	4.975447e-18	8.284119e-15	8.284119e-15	2.077703e+1	8.663415e-1	18	2.758171e-4	5.730659e-3	77	3.224242e-2	1.000000e+0	6.971900e-1	3.728442e+0	8.046256e-1	3	5	1.005025e-3	6.000000e-1	MLT1F1,MLT1F1,MLT1F1,MLT1F1,MLT1F1,MLT1F1,MLT1F1,MLT1F1,MLT1F1,MLT1F1,MLT1F1,MLT1F1,MLT1F1,MLT1F1,MLT1F1,MLT1F1,MLT1F1,MLT1F1	HLA-B,HLA-F,HLA-G
GO Cellular Component	GO:0042611	MHC protein complex	2	1.052515e-12	1.752437e-9	8.762187e-10	1.001473e+1	1.797353e+0	18	5.722231e-4	5.730659e-3	688	6.462950e-1	1.000000e+0	1.000000e+0	9.321106e-1	3.218502e+0	3	20	1.005025e-3	1.500000e-1	MLT1F1,MLT1F1,MLT1F1,MLT1F1,MLT1F1,MLT1F1,MLT1F1,MLT1F1,MLT1F1,MLT1F1,MLT1F1,MLT1F1,MLT1F1,MLT1F1,MLT1F1,MLT1F1,MLT1F1,MLT1F1	HLA-B,HLA-F,HLA-G
GO Cellular Component	GO:0071556	integral component of lumenal side of endoplasmic reticulum membrane	3	9.271474e-10	1.543700e-6	5.145668e-7	6.537901e+0	2.753177e+0	18	8.765288e-4	5.730659e-3	784	7.111906e-1	1.000000e+0	1.000000e+0	8.473732e-1	3.540353e+0	3	22	1.005025e-3	1.363636e-1	MLT1F1,MLT1F1,MLT1F1,MLT1F1,MLT1F1,MLT1F1,MLT1F1,MLT1F1,MLT1F1,MLT1F1,MLT1F1,MLT1F1,MLT1F1,MLT1F1,MLT1F1,MLT1F1,MLT1F1,MLT1F1	HLA-B,HLA-F,HLA-G
GO Cellular Component	GO:0097183	protein C inhibitor-coagulation factor XI complex	4	2.443988e-7	4.069240e-4	1.017310e-4	8.043864e+1	4.972735e-2	4	1.583169e-5	1.273480e-3	211	1.609251e-1	1.000000e+0	1.000000e+0	6.214070e+0	1.609251e-1	1	1	3.350084e-4	1.000000e+0	MLT1F1,MLT1F1,MLT1F1,MLT1F1	SERPINA5
GO Cellular Component	GO:0097181	protein C inhibitor-coagulation factor V complex	4	2.443988e-7	4.069240e-4	1.017310e-4	8.043864e+1	4.972735e-2	4	1.583169e-5	1.273480e-3	211	1.609251e-1	1.000000e+0	1.000000e+0	6.214070e+0	1.609251e-1	1	1	3.350084e-4	1.000000e+0	MLT1F1,MLT1F1,MLT1F1,MLT1F1	SERPINA5
GO Cellular Component	GO:0036029	protein C inhibitor-KLK3 complex	4	2.443988e-7	4.069240e-4	1.017310e-4	8.043864e+1	4.972735e-2	4	1.583169e-5	1.273480e-3	211	1.609251e-1	1.000000e+0	1.000000e+0	6.214070e+0	1.609251e-1	1	1	3.350084e-4	1.000000e+0	MLT1F1,MLT1F1,MLT1F1,MLT1F1	SERPINA5
GO Cellular Component	GO:0097182	protein C inhibitor-coagulation factor Xa complex	4	2.443988e-7	4.069240e-4	1.017310e-4	8.043864e+1	4.972735e-2	4	1.583169e-5	1.273480e-3	211	1.609251e-1	1.000000e+0	1.000000e+0	6.214070e+0	1.609251e-1	1	1	3.350084e-4	1.000000e+0	MLT1F1,MLT1F1,MLT1F1,MLT1F1	SERPINA5
GO Cellular Component	GO:0036026	protein C inhibitor-PLAT complex	4	2.443988e-7	4.069240e-4	1.017310e-4	8.043864e+1	4.972735e-2	4	1.583169e-5	1.273480e-3	211	1.609251e-1	1.000000e+0	1.000000e+0	6.214070e+0	1.609251e-1	1	1	3.350084e-4	1.000000e+0	MLT1F1,MLT1F1,MLT1F1,MLT1F1	SERPINA5
GO Cellular Component	GO:0036025	protein C inhibitor-TMPRSS11E complex	4	2.443988e-7	4.069240e-4	1.017310e-4	8.043864e+1	4.972735e-2	4	1.583169e-5	1.273480e-3	211	1.609251e-1	1.000000e+0	1.000000e+0	6.214070e+0	1.609251e-1	1	1	3.350084e-4	1.000000e+0	MLT1F1,MLT1F1,MLT1F1,MLT1F1	SERPINA5
GO Cellular Component	GO:0036028	protein C inhibitor-thrombin complex	4	2.443988e-7	4.069240e-4	1.017310e-4	8.043864e+1	4.972735e-2	4	1.583169e-5	1.273480e-3	211	1.609251e-1	1.000000e+0	1.000000e+0	6.214070e+0	1.609251e-1	1	1	3.350084e-4	1.000000e+0	MLT1F1,MLT1F1,MLT1F1,MLT1F1	SERPINA5
GO Cellular Component	GO:0036027	protein C inhibitor-PLAU complex	4	2.443988e-7	4.069240e-4	1.017310e-4	8.043864e+1	4.972735e-2	4	1.583169e-5	1.273480e-3	211	1.609251e-1	1.000000e+0	1.000000e+0	6.214070e+0	1.609251e-1	1	1	3.350084e-4	1.000000e+0	MLT1F1,MLT1F1,MLT1F1,MLT1F1	SERPINA5
GO Cellular Component	GO:0036030	protein C inhibitor-plasma kallikrein complex	4	2.443988e-7	4.069240e-4	1.017310e-4	8.043864e+1	4.972735e-2	4	1.583169e-5	1.273480e-3	211	1.609251e-1	1.000000e+0	1.000000e+0	6.214070e+0	1.609251e-1	1	1	3.350084e-4	1.000000e+0	MLT1F1,MLT1F1,MLT1F1,MLT1F1	SERPINA5
GO Cellular Component	GO:0036024	protein C inhibitor-TMPRSS7 complex	4	2.443988e-7	4.069240e-4	1.017310e-4	8.043864e+1	4.972735e-2	4	1.583169e-5	1.273480e-3	211	1.609251e-1	1.000000e+0	1.000000e+0	6.214070e+0	1.609251e-1	1	1	3.350084e-4	1.000000e+0	MLT1F1,MLT1F1,MLT1F1,MLT1F1	SERPINA5
GO Cellular Component	GO:0030176	integral component of endoplasmic reticulum membrane	14	2.235852e-6	3.722694e-3	2.659067e-4	1.986075e+0	2.819632e+1	56	8.976859e-3	1.782872e-2	603	5.255982e-1	1.000000e+0	1.000000e+0	1.005217e+0	2.188582e+1	22	136	7.370184e-3	1.617647e-1	MLT1F1,MLT1F1,MLT1F1,MLT1F1,MLT1F1,MLT1F1,MLT1F1,MLT1F1,MLT1F1,MLT1F1,MLT1F1,MLT1F1,MLT1F1,MLT1F1,MLT1F1,MLT1F1,MLT1F1,MLT1F1,MLT1F1,MLT1F1,MLT1F1,MLT1F1,MLT1F1,MLT1F1,MLT1F1,MLT1F1,MLT1F1,MLT1F1,MLT1F1,MLT1F1,MLT1F1,MLT1F1,MLT1F1,MLT1F1,MLT1F1,MLT1F1,MLT1F1,MLT1F1,MLT1F1,MLT1F1,MLT1F1,MLT1F1,MLT1F1,MLT1F1,MLT1F1,MLT1F1,MLT1F1,MLT1F1,MLT1F1,MLT1F1,MLT1F1,MLT1F1,MLT1F1,MLT1F1,MLT1F1,MLT1F1	DNAJB12,EDEM1,ELOVL3,EMC2,EMC8,EXT1,FITM2,HLA-B,HLA-F,HLA-G,INSIG1,INSIG2,MARCH6,PTPLB,RTN4,SAMD8,SLC35B3,STIM1,SYVN1,TMEM33,TMEM66,XXYLT1
GO Cellular Component	GO:0031227	intrinsic component of endoplasmic reticulum membrane	15	4.249623e-6	7.075622e-3	4.717082e-4	1.942084e+0	2.883500e+1	56	9.180197e-3	1.782872e-2	656	5.843348e-1	1.000000e+0	1.000000e+0	9.764968e-1	2.252952e+1	22	140	7.370184e-3	1.571429e-1	MLT1F1,MLT1F1,MLT1F1,MLT1F1,MLT1F1,MLT1F1,MLT1F1,MLT1F1,MLT1F1,MLT1F1,MLT1F1,MLT1F1,MLT1F1,MLT1F1,MLT1F1,MLT1F1,MLT1F1,MLT1F1,MLT1F1,MLT1F1,MLT1F1,MLT1F1,MLT1F1,MLT1F1,MLT1F1,MLT1F1,MLT1F1,MLT1F1,MLT1F1,MLT1F1,MLT1F1,MLT1F1,MLT1F1,MLT1F1,MLT1F1,MLT1F1,MLT1F1,MLT1F1,MLT1F1,MLT1F1,MLT1F1,MLT1F1,MLT1F1,MLT1F1,MLT1F1,MLT1F1,MLT1F1,MLT1F1,MLT1F1,MLT1F1,MLT1F1,MLT1F1,MLT1F1,MLT1F1,MLT1F1,MLT1F1	DNAJB12,EDEM1,ELOVL3,EMC2,EMC8,EXT1,FITM2,HLA-B,HLA-F,HLA-G,INSIG1,INSIG2,MARCH6,PTPLB,RTN4,SAMD8,SLC35B3,STIM1,SYVN1,TMEM33,TMEM66,XXYLT1
GO Cellular Component	GO:0097179	protease inhibitor complex	16	1.040748e-5	1.732845e-2	1.083028e-3	3.099504e+1	1.290529e-1	4	4.108656e-5	1.273480e-3	455	4.092705e-1	1.000000e+0	1.000000e+0	2.071357e+0	4.827754e-1	1	3	3.350084e-4	3.333333e-1	MLT1F1,MLT1F1,MLT1F1,MLT1F1	SERPINA5
GO Cellular Component	GO:0034715	pICln-Sm protein complex	17	4.009111e-5	6.675170e-2	3.926570e-3	7.871063e+0	8.893335e-1	7	2.831371e-4	2.228590e-3	693	6.510711e-1	1.000000e+0	1.000000e+0	1.035678e+0	9.655507e-1	1	6	3.350084e-4	1.666667e-1	MLT1F1,MLT1F1,MLT1F1,MLT1F1,MLT1F1,MLT1F1,MLT1F1	SNRPE
GO Cellular Component	GO:0005683	U7 snRNP	18	4.034285e-5	6.717085e-2	3.731714e-3	7.863162e+0	8.902271e-1	7	2.834215e-4	2.228590e-3	751	7.072407e-1	1.000000e+0	1.000000e+0	8.877243e-1	1.126476e+0	1	7	3.350084e-4	1.428571e-1	MLT1F1,MLT1F1,MLT1F1,MLT1F1,MLT1F1,MLT1F1,MLT1F1	SNRPE
GO Cellular Component	GO:1902554	serine/threonine protein kinase complex	19	4.099150e-5	6.825085e-2	3.592150e-3	1.869949e+0	2.620392e+1	49	8.342541e-3	1.560013e-2	29	3.436219e-3	1.000000e+0	1.972864e-1	1.726131e+0	1.448326e+1	25	90	8.375209e-3	2.777778e-1	MLT1F1,MLT1F1,MLT1F1,MLT1F1,MLT1F1,MLT1F1,MLT1F1,MLT1F1,MLT1F1,MLT1F1,MLT1F1,MLT1F1,MLT1F1,MLT1F1,MLT1F1,MLT1F1,MLT1F1,MLT1F1,MLT1F1,MLT1F1,MLT1F1,MLT1F1,MLT1F1,MLT1F1,MLT1F1,MLT1F1,MLT1F1,MLT1F1,MLT1F1,MLT1F1,MLT1F1,MLT1F1,MLT1F1,MLT1F1,MLT1F1,MLT1F1,MLT1F1,MLT1F1,MLT1F1,MLT1F1,MLT1F1,MLT1F1,MLT1F1,MLT1F1,MLT1F1,MLT1F1,MLT1F1,MLT1F1,MLT1F1	ACVR1,ACVR1C,CCNA1,CCNC,CCND1,CCNH,CCNT1,CDK1,CDK13,CDK14,CHUK,DAB2,ERC1,ERCC5,GTF2H2,GTF2H2C,MAP3K13,MAP3K7,MNAT1,PHKA2,PRKAR1B,PRKAR2B,TBC1D5,TGFBR2,WDR41
GO Cellular Component	GO:1902911	protein kinase complex	20	5.167436e-5	8.603781e-2	4.301890e-3	1.781324e+0	3.087591e+1	55	9.829963e-3	1.751035e-2	31	5.014946e-3	1.000000e+0	2.693511e-1	1.644901e+0	1.641436e+1	27	102	9.045226e-3	2.647059e-1	MLT1F1,MLT1F1,MLT1F1,MLT1F1,MLT1F1,MLT1F1,MLT1F1,MLT1F1,MLT1F1,MLT1F1,MLT1F1,MLT1F1,MLT1F1,MLT1F1,MLT1F1,MLT1F1,MLT1F1,MLT1F1,MLT1F1,MLT1F1,MLT1F1,MLT1F1,MLT1F1,MLT1F1,MLT1F1,MLT1F1,MLT1F1,MLT1F1,MLT1F1,MLT1F1,MLT1F1,MLT1F1,MLT1F1,MLT1F1,MLT1F1,MLT1F1,MLT1F1,MLT1F1,MLT1F1,MLT1F1,MLT1F1,MLT1F1,MLT1F1,MLT1F1,MLT1F1,MLT1F1,MLT1F1,MLT1F1,MLT1F1,MLT1F1,MLT1F1,MLT1F1,MLT1F1,MLT1F1,MLT1F1	ACVR1,ACVR1C,CCNA1,CCNC,CCND1,CCNH,CCNT1,CDK1,CDK13,CDK14,CHUK,DAB2,ERC1,ERCC5,GTF2H2,GTF2H2C,IRS1,MAP3K13,MAP3K7,MNAT1,NEK10,PHKA2,PRKAR1B,PRKAR2B,TBC1D5,TGFBR2,WDR41
GO Cellular Component	GO:0061695	transferase complex, transferring phosphorus-containing groups	21	6.709573e-5	1.117144e-1	5.319733e-3	1.473327e+0	7.398220e+1	109	2.355371e-2	3.470232e-2	56	2.029583e-2	1.000000e+0	6.034385e-1	1.303326e+0	4.296701e+1	56	267	1.876047e-2	2.097378e-1	MLT1F1,MLT1F1,MLT1F1,MLT1F1,MLT1F1,MLT1F1,MLT1F1,MLT1F1,MLT1F1,MLT1F1,MLT1F1,MLT1F1,MLT1F1,MLT1F1,MLT1F1,MLT1F1,MLT1F1,MLT1F1,MLT1F1,MLT1F1,MLT1F1,MLT1F1,MLT1F1,MLT1F1,MLT1F1,MLT1F1,MLT1F1,MLT1F1,MLT1F1,MLT1F1,MLT1F1,MLT1F1,MLT1F1,MLT1F1,MLT1F1,MLT1F1,MLT1F1,MLT1F1,MLT1F1,MLT1F1,MLT1F1,MLT1F1,MLT1F1,MLT1F1,MLT1F1,MLT1F1,MLT1F1,MLT1F1,MLT1F1,MLT1F1,MLT1F1,MLT1F1,MLT1F1,MLT1F1,MLT1F1,MLT1F1,MLT1F1,…	ACVR1,ACVR1C,CCNA1,CCNC,CCND1,CCNH,CCNT1,CDK1,CDK13,CDK14,CHD6,CHUK,CTR9,DAB2,ERC1,ERCC4,ERCC5,ESRRB,GTF2A1L,GTF2F2,GTF2H2,GTF2H2C,IRS1,LEO1,MAP3K13,MAP3K7,MED10,MED14,MED6,MNAT1,NEK10,NIPBL,NRBF2,PHKA2,PIK3C3,PIK3CA,PIK3CD,PIK3CG,PIK3R1,POLR3B,POLR3H,PPARGC1A,PRIM2,PRKAR1B,PRKAR2B,PRPS2,RPRD1B,SETD5,TAF1L,TAF3,TBC1D5,TGFBR2,VAC14,WDR41,ZNF609,ZNRD1
GO Cellular Component	GO:1990234	transferase complex	22	9.002222e-5	1.498870e-1	6.813045e-3	1.266345e+0	2.021565e+2	256	6.436056e-2	8.150271e-2	170	1.103739e-1	1.000000e+0	1.000000e+0	1.103815e+0	1.223031e+2	135	760	4.522613e-2	1.776316e-1	MLT1F1,MLT1F1,MLT1F1,MLT1F1,MLT1F1,MLT1F1,MLT1F1,MLT1F1,MLT1F1,MLT1F1,MLT1F1,MLT1F1,MLT1F1,MLT1F1,MLT1F1,MLT1F1,MLT1F1,MLT1F1,MLT1F1,MLT1F1,MLT1F1,MLT1F1,MLT1F1,MLT1F1,MLT1F1,MLT1F1,MLT1F1,MLT1F1,MLT1F1,MLT1F1,MLT1F1,MLT1F1,MLT1F1,MLT1F1,MLT1F1,MLT1F1,MLT1F1,MLT1F1,MLT1F1,MLT1F1,MLT1F1,MLT1F1,MLT1F1,MLT1F1,MLT1F1,MLT1F1,MLT1F1,MLT1F1,MLT1F1,MLT1F1,MLT1F1,MLT1F1,MLT1F1,MLT1F1,MLT1F1,MLT1F1,MLT1F1,…	ACVR1,ACVR1C,AEBP2,ASB2,ATG5,BACH1,BARD1,BPTF,BRD1,BTBD3,BTBD9,C10orf120,CCNA1,CCNC,CCND1,CCNH,CCNT1,CDK1,CDK13,CDK14,CDKN1B,CHD6,CHUK,COMMD1,CREBBP,CSRP2BP,CTR9,CUL1,CUL2,CXXC1,DAB2,EEA1,ENC1,ENY2,EPC1,ERC1,ERCC4,ERCC5,ESRRB,FAM105B,FBXL4,FBXL5,FBXL7,FBXO11,FBXO15,FBXW7,GOLGA7B,GTF2A1L,GTF2F2,GTF2H2,GTF2H2C,HSPA8,INO80C,IRS1,JADE1,JADE2,JARID2,KANSL1,KANSL1L,KANSL3,KBTBD12,KBTBD2,KBTBD8,KLHL14,K…
GO Cellular Component	GO:0071821	FANCM-MHF complex	23	1.078200e-4	1.795203e-1	7.805230e-3	1.691174e+1	2.365221e-1	4	7.530154e-5	1.273480e-3	130	6.934095e-2	1.000000e+0	8.880976e-1	4.142714e+0	4.827754e-1	2	3	6.700168e-4	6.666667e-1	MLT1F1,MLT1F1,MLT1F1,MLT1F1	FANCM,STRA13
GO Cellular Component	GO:0031519	PcG protein complex	24	1.126665e-4	1.875897e-1	7.816238e-3	2.194776e+0	1.321319e+1	29	4.206684e-3	9.232728e-3	541	4.661653e-1	1.000000e+0	1.000000e+0	1.080708e+0	7.402555e+0	8	46	2.680067e-3	1.739130e-1	MLT1F1,MLT1F1,MLT1F1,MLT1F1,MLT1F1,MLT1F1,MLT1F1,MLT1F1,MLT1F1,MLT1F1,MLT1F1,MLT1F1,MLT1F1,MLT1F1,MLT1F1,MLT1F1,MLT1F1,MLT1F1,MLT1F1,MLT1F1,MLT1F1,MLT1F1,MLT1F1,MLT1F1,MLT1F1,MLT1F1,MLT1F1,MLT1F1,MLT1F1	AEBP2,BCOR,JARID2,KDM2B,PCGF5,RBBP7,RYBP,SCML2
GO Cellular Component	GO:0005687	U4 snRNP	25	1.885569e-4	3.139472e-1	1.255789e-2	6.114246e+0	1.144867e+0	7	3.644913e-4	2.228590e-3	869	8.270960e-1	1.000000e+0	1.000000e+0	6.214070e-1	1.609251e+0	1	10	3.350084e-4	1.000000e-1	MLT1F1,MLT1F1,MLT1F1,MLT1F1,MLT1F1,MLT1F1,MLT1F1	SNRPE
GO Cellular Component	GO:0043240	Fanconi anaemia nuclear complex	26	2.260846e-4	3.764309e-1	1.447811e-2	3.312435e+0	3.924605e+0	13	1.249476e-3	4.138809e-3	38	1.064232e-2	1.000000e+0	4.663017e-1	2.868032e+0	2.092027e+0	6	13	2.010050e-3	4.615385e-1	MLT1F1,MLT1F1,MLT1F1,MLT1F1,MLT1F1,MLT1F1,MLT1F1,MLT1F1,MLT1F1,MLT1F1,MLT1F1,MLT1F1,MLT1F1	FANCB,FANCC,FANCF,FANCL,FANCM,STRA13
GO Cellular Component	GO:0005736	DNA-directed RNA polymerase I complex	27	2.827565e-4	4.707896e-1	1.743665e-2	4.388245e+0	2.050934e+0	9	6.529556e-4	2.865330e-3	957	9.143354e-1	1.000000e+0	1.000000e+0	4.438622e-1	2.252952e+0	1	14	3.350084e-4	7.142857e-2	MLT1F1,MLT1F1,MLT1F1,MLT1F1,MLT1F1,MLT1F1,MLT1F1,MLT1F1,MLT1F1	ZNRD1
GO Cellular Component	GO:0030133	transport vesicle	28	3.356777e-4	5.589034e-1	1.996083e-2	1.359867e+0	9.780369e+1	133	3.113776e-2	4.234320e-2	169	1.096277e-1	1.000000e+0	1.000000e+0	1.154527e+0	5.889859e+1	68	366	2.278057e-2	1.857923e-1	MLT1F1,MLT1F1,MLT1F1,MLT1F1,MLT1F1,MLT1F1,MLT1F1,MLT1F1,MLT1F1,MLT1F1,MLT1F1,MLT1F1,MLT1F1,MLT1F1,MLT1F1,MLT1F1,MLT1F1,MLT1F1,MLT1F1,MLT1F1,MLT1F1,MLT1F1,MLT1F1,MLT1F1,MLT1F1,MLT1F1,MLT1F1,MLT1F1,MLT1F1,MLT1F1,MLT1F1,MLT1F1,MLT1F1,MLT1F1,MLT1F1,MLT1F1,MLT1F1,MLT1F1,MLT1F1,MLT1F1,MLT1F1,MLT1F1,MLT1F1,MLT1F1,MLT1F1,MLT1F1,MLT1F1,MLT1F1,MLT1F1,MLT1F1,MLT1F1,MLT1F1,MLT1F1,MLT1F1,MLT1F1,MLT1F1,MLT1F1,…	AMPH,AP1AR,APBA2,BCL2L1,BET1,BLOC1S6,C2orf40,CRISPLD2,CUZD1,DDHD2,DISC1,DRD2,EDN1,FGFR4,GAD2,GOLIM4,GRIA1,GRIN2A,HCK,HLA-B,HLA-F,HLA-G,ICA1,ITPR1,KCNK9,KDELR2,LAMP5,LMAN1,LMAN2L,LRRK2,MME,MTMR2,NDEL1,NKD2,NRSN1,NTS,OR13F1,PCSK2,PTPRN2,RAB11FIP5,RAB3C,RASSF9,RPH3A,SEC24B,SLC17A6,SLC2A8,SNAP25,SNCA,SPRED2,SREBF1,SSPN,STEAP2,STX11,STX2,SYNPR,SYPL1,SYT1,SYT13,SYT6,SYT9,TMED2,TMEM163,TMEM168,USO1,VAMP…
GO Cellular Component	GO:0030134	ER to Golgi transport vesicle	29	3.765022e-4	6.268762e-1	2.161642e-2	1.982933e+0	1.563341e+1	31	4.977207e-3	9.869468e-3	446	3.921449e-1	1.000000e+0	1.000000e+0	1.106615e+0	1.174753e+1	13	73	4.355109e-3	1.780822e-1	MLT1F1,MLT1F1,MLT1F1,MLT1F1,MLT1F1,MLT1F1,MLT1F1,MLT1F1,MLT1F1,MLT1F1,MLT1F1,MLT1F1,MLT1F1,MLT1F1,MLT1F1,MLT1F1,MLT1F1,MLT1F1,MLT1F1,MLT1F1,MLT1F1,MLT1F1,MLT1F1,MLT1F1,MLT1F1,MLT1F1,MLT1F1,MLT1F1,MLT1F1,MLT1F1,MLT1F1	DDHD2,GRIA1,HLA-B,HLA-F,HLA-G,LMAN1,LMAN2L,SEC24B,SREBF1,TMED2,USO1,VANGL2,YIPF6
GO Cellular Component	GO:0034709	methylosome	30	4.053319e-4	6.748776e-1	2.249592e-2	5.376624e+0	1.301932e+0	7	4.144961e-4	2.228590e-3	914	8.782940e-1	1.000000e+0	1.000000e+0	5.178392e-1	1.931101e+0	1	12	3.350084e-4	8.333333e-2	MLT1F1,MLT1F1,MLT1F1,MLT1F1,MLT1F1,MLT1F1,MLT1F1	SNRPE
GO Cellular Component	GO:0071540	eukaryotic translation initiation factor 3 complex, eIF3e	31	4.743507e-4	7.897939e-1	2.547722e-2	2.040210e+1	1.470437e-1	3	4.681428e-5	9.551098e-4	211	1.609251e-1	1.000000e+0	1.000000e+0	6.214070e+0	1.609251e-1	1	1	3.350084e-4	1.000000e+0	MLT1F1,MLT1F1,MLT1F1	EIF3A
GO Cellular Component	GO:0008023	transcription elongation factor complex	32	5.667930e-4	9.437103e-1	2.949095e-2	2.073197e+0	1.254102e+1	26	3.992683e-3	8.277619e-3	124	6.463631e-2	1.000000e+0	8.678988e-1	1.526263e+0	9.172732e+0	14	57	4.690117e-3	2.456140e-1	MLT1F1,MLT1F1,MLT1F1,MLT1F1,MLT1F1,MLT1F1,MLT1F1,MLT1F1,MLT1F1,MLT1F1,MLT1F1,MLT1F1,MLT1F1,MLT1F1,MLT1F1,MLT1F1,MLT1F1,MLT1F1,MLT1F1,MLT1F1,MLT1F1,MLT1F1,MLT1F1,MLT1F1,MLT1F1,MLT1F1	AFF1,AFF4,CCNT1,CDK13,CTR9,ELL2,KIAA0947,LEO1,MLLT1,NARG2,NELFCD,NUFIP1,SETD5,ZC3H8
GO Cellular Component	GO:0005885	Arp2/3 protein complex	33	5.673219e-4	9.445910e-1	2.862397e-2	3.169842e+0	3.785678e+0	12	1.205246e-3	3.820439e-3	388	3.022313e-1	1.000000e+0	1.000000e+0	1.553518e+0	1.931101e+0	3	12	1.005025e-3	2.500000e-1	MLT1F1,MLT1F1,MLT1F1,MLT1F1,MLT1F1,MLT1F1,MLT1F1,MLT1F1,MLT1F1,MLT1F1,MLT1F1,MLT1F1	ACTR3,ACTR3B,ACTR3C
GO Cellular Component	GO:0030670	phagocytic vesicle membrane	34	5.871732e-4	9.776434e-1	2.875422e-2	1.978795e+0	1.465538e+1	29	4.665834e-3	9.232728e-3	832	7.556620e-1	1.000000e+0	1.000000e+0	8.473732e-1	1.062106e+1	9	66	3.015075e-3	1.363636e-1	MLT1F1,MLT1F1,MLT1F1,MLT1F1,MLT1F1,MLT1F1,MLT1F1,MLT1F1,MLT1F1,MLT1F1,MLT1F1,MLT1F1,MLT1F1,MLT1F1,MLT1F1,MLT1F1,MLT1F1,MLT1F1,MLT1F1,MLT1F1,MLT1F1,MLT1F1,MLT1F1,MLT1F1,MLT1F1,MLT1F1,MLT1F1,MLT1F1,MLT1F1	ATG5,ATP6V0E2,HLA-B,HLA-F,HLA-G,PIK3C3,RAB22A,RAPGEF1,VAMP3
GO Cellular Component	GO:0016593	Cdc73/Paf1 complex	35	6.023794e-4	1.000000e+0	2.865605e-2	3.944899e+0	2.281427e+0	9	7.263378e-4	2.865330e-3	186	1.242244e-1	1.000000e+0	1.000000e+0	2.330276e+0	1.287401e+0	3	8	1.005025e-3	3.750000e-1	MLT1F1,MLT1F1,MLT1F1,MLT1F1,MLT1F1,MLT1F1,MLT1F1,MLT1F1,MLT1F1	CTR9,LEO1,SETD5
GO Cellular Component	GO:0031838	haptoglobin-hemoglobin complex	36	6.127141e-4	1.000000e+0	2.833803e-2	1.867043e+1	1.606819e-1	3	5.115629e-5	9.551098e-4	564	5.043491e-1	1.000000e+0	1.000000e+0	1.553518e+0	6.437005e-1	1	4	3.350084e-4	2.500000e-1	MLT1F1,MLT1F1,MLT1F1	HP
GO Cellular Component	GO:0032449	CBM complex	37	6.745312e-4	1.000000e+0	3.035390e-2	5.850318e+0	1.025585e+0	6	3.265155e-4	1.910220e-3	48	1.464723e-2	1.000000e+0	5.080758e-1	4.660553e+0	6.437005e-1	3	4	1.005025e-3	7.500000e-1	MLT1F1,MLT1F1,MLT1F1,MLT1F1,MLT1F1,MLT1F1	BCL10,CARD11,MALT1
GO Cellular Component	GO:0055038	recycling endosome membrane	38	7.307912e-4	1.000000e+0	3.202019e-2	1.860293e+0	1.773914e+1	33	5.647610e-3	1.050621e-2	167	1.027025e-1	1.000000e+0	1.000000e+0	1.426180e+0	9.816432e+0	14	61	4.690117e-3	2.295082e-1	MLT1F1,MLT1F1,MLT1F1,MLT1F1,MLT1F1,MLT1F1,MLT1F1,MLT1F1,MLT1F1,MLT1F1,MLT1F1,MLT1F1,MLT1F1,MLT1F1,MLT1F1,MLT1F1,MLT1F1,MLT1F1,MLT1F1,MLT1F1,MLT1F1,MLT1F1,MLT1F1,MLT1F1,MLT1F1,MLT1F1,MLT1F1,MLT1F1,MLT1F1,MLT1F1,MLT1F1,MLT1F1,MLT1F1	EHD2,FZD7,GRIPAP1,HLA-B,HLA-F,HLA-G,LAMP5,NDRG1,RAB11FIP5,RAB12,RAP2A,SLC26A7,VAMP3,ZDHHC2
GO Cellular Component	GO:0012507	ER to Golgi transport vesicle membrane	39	7.841075e-4	1.000000e+0	3.347536e-2	2.094885e+0	1.145648e+1	24	3.647398e-3	7.640879e-3	550	4.872764e-1	1.000000e+0	1.000000e+0	1.055219e+0	8.529031e+0	9	53	3.015075e-3	1.698113e-1	MLT1F1,MLT1F1,MLT1F1,MLT1F1,MLT1F1,MLT1F1,MLT1F1,MLT1F1,MLT1F1,MLT1F1,MLT1F1,MLT1F1,MLT1F1,MLT1F1,MLT1F1,MLT1F1,MLT1F1,MLT1F1,MLT1F1,MLT1F1,MLT1F1,MLT1F1,MLT1F1,MLT1F1	GRIA1,HLA-B,HLA-F,HLA-G,LMAN1,SEC24B,SREBF1,TMED2,USO1
GO Cellular Component	GO:0034719	SMN-Sm protein complex	40	8.479693e-4	1.000000e+0	3.529672e-2	3.213440e+0	3.423123e+0	11	1.089819e-3	3.502069e-3	604	5.308696e-1	1.000000e+0	1.000000e+0	1.096601e+0	2.735727e+0	3	17	1.005025e-3	1.764706e-1	MLT1F1,MLT1F1,MLT1F1,MLT1F1,MLT1F1,MLT1F1,MLT1F1,MLT1F1,MLT1F1,MLT1F1,MLT1F1	GEMIN8,SMN2,SNRPE
GO Cellular Component	GO:0008385	IkappaB kinase complex	41	9.030733e-4	1.000000e+0	3.667359e-2	3.421331e+0	2.922839e+0	10	9.305442e-4	3.183699e-3	152	8.598729e-2	1.000000e+0	9.419002e-1	2.259662e+0	1.770176e+0	4	11	1.340034e-3	3.636364e-1	MLT1F1,MLT1F1,MLT1F1,MLT1F1,MLT1F1,MLT1F1,MLT1F1,MLT1F1,MLT1F1,MLT1F1	CHUK,ERC1,MAP3K13,MAP3K7
GO Cellular Component	GO:0055029	nuclear DNA-directed RNA polymerase complex	42	1.006375e-3	1.000000e+0	3.989558e-2	1.585682e+0	3.342411e+1	53	1.064123e-2	1.687361e-2	266	1.754094e-1	1.000000e+0	1.000000e+0	1.205715e+0	2.156397e+1	26	134	8.710218e-3	1.940299e-1	MLT1F1,MLT1F1,MLT1F1,MLT1F1,MLT1F1,MLT1F1,MLT1F1,MLT1F1,MLT1F1,MLT1F1,MLT1F1,MLT1F1,MLT1F1,MLT1F1,MLT1F1,MLT1F1,MLT1F1,MLT1F1,MLT1F1,MLT1F1,MLT1F1,MLT1F1,MLT1F1,MLT1F1,MLT1F1,MLT1F1,MLT1F1,MLT1F1,MLT1F1,MLT1F1,MLT1F1,MLT1F1,MLT1F1,MLT1F1,MLT1F1,MLT1F1,MLT1F1,MLT1F1,MLT1F1,MLT1F1,MLT1F1,MLT1F1,MLT1F1,MLT1F1,MLT1F1,MLT1F1,MLT1F1,MLT1F1,MLT1F1,MLT1F1,MLT1F1,MLT1F1,MLT1F1	CCNH,CHD6,CTR9,ERCC4,ERCC5,ESRRB,GTF2A1L,GTF2F2,GTF2H2,GTF2H2C,LEO1,MED10,MED14,MED6,MNAT1,NIPBL,POLR3B,POLR3H,PPARGC1A,PRIM2,RPRD1B,SETD5,TAF1L,TAF3,ZNF609,ZNRD1
GO Cellular Component	GO:0000428	DNA-directed RNA polymerase complex	43	1.040328e-3	1.000000e+0	4.028247e-2	1.583201e+0	3.347647e+1	53	1.065790e-2	1.687361e-2	281	1.857862e-1	1.000000e+0	1.000000e+0	1.196784e+0	2.172489e+1	26	135	8.710218e-3	1.925926e-1	MLT1F1,MLT1F1,MLT1F1,MLT1F1,MLT1F1,MLT1F1,MLT1F1,MLT1F1,MLT1F1,MLT1F1,MLT1F1,MLT1F1,MLT1F1,MLT1F1,MLT1F1,MLT1F1,MLT1F1,MLT1F1,MLT1F1,MLT1F1,MLT1F1,MLT1F1,MLT1F1,MLT1F1,MLT1F1,MLT1F1,MLT1F1,MLT1F1,MLT1F1,MLT1F1,MLT1F1,MLT1F1,MLT1F1,MLT1F1,MLT1F1,MLT1F1,MLT1F1,MLT1F1,MLT1F1,MLT1F1,MLT1F1,MLT1F1,MLT1F1,MLT1F1,MLT1F1,MLT1F1,MLT1F1,MLT1F1,MLT1F1,MLT1F1,MLT1F1,MLT1F1,MLT1F1	CCNH,CHD6,CTR9,ERCC4,ERCC5,ESRRB,GTF2A1L,GTF2F2,GTF2H2,GTF2H2C,LEO1,MED10,MED14,MED6,MNAT1,NIPBL,POLR3B,POLR3H,PPARGC1A,PRIM2,RPRD1B,SETD5,TAF1L,TAF3,ZNF609,ZNRD1
GO Cellular Component	GO:1990071	TRAPPII protein complex	44	1.044443e-3	1.000000e+0	3.952267e-2	1.550302e+1	1.935107e-1	3	6.160800e-5	9.551098e-4	211	1.609251e-1	1.000000e+0	1.000000e+0	6.214070e+0	1.609251e-1	1	1	3.350084e-4	1.000000e+0	MLT1F1,MLT1F1,MLT1F1	TRAPPC10
GO Cellular Component	GO:0097513	myosin II filament	45	1.138472e-3	1.000000e+0	4.212346e-2	6.562108e+0	7.619503e-1	5	2.425821e-4	1.591850e-3	455	4.092705e-1	1.000000e+0	1.000000e+0	2.071357e+0	4.827754e-1	1	3	3.350084e-4	3.333333e-1	MLT1F1,MLT1F1,MLT1F1,MLT1F1,MLT1F1	MYH10
GO Cellular Component	GO:0030880	RNA polymerase complex	46	1.263730e-3	1.000000e+0	4.574153e-2	1.568624e+0	3.378758e+1	53	1.075695e-2	1.687361e-2	285	2.074665e-1	1.000000e+0	1.000000e+0	1.179313e+0	2.204674e+1	26	137	8.710218e-3	1.897810e-1	MLT1F1,MLT1F1,MLT1F1,MLT1F1,MLT1F1,MLT1F1,MLT1F1,MLT1F1,MLT1F1,MLT1F1,MLT1F1,MLT1F1,MLT1F1,MLT1F1,MLT1F1,MLT1F1,MLT1F1,MLT1F1,MLT1F1,MLT1F1,MLT1F1,MLT1F1,MLT1F1,MLT1F1,MLT1F1,MLT1F1,MLT1F1,MLT1F1,MLT1F1,MLT1F1,MLT1F1,MLT1F1,MLT1F1,MLT1F1,MLT1F1,MLT1F1,MLT1F1,MLT1F1,MLT1F1,MLT1F1,MLT1F1,MLT1F1,MLT1F1,MLT1F1,MLT1F1,MLT1F1,MLT1F1,MLT1F1,MLT1F1,MLT1F1,MLT1F1,MLT1F1,MLT1F1	CCNH,CHD6,CTR9,ERCC4,ERCC5,ESRRB,GTF2A1L,GTF2F2,GTF2H2,GTF2H2C,LEO1,MED10,MED14,MED6,MNAT1,NIPBL,POLR3B,POLR3H,PPARGC1A,PRIM2,RPRD1B,SETD5,TAF1L,TAF3,ZNF609,ZNRD1
GO Cellular Component	GO:0097546	ciliary base	47	1.318376e-3	1.000000e+0	4.670417e-2	2.087534e+0	1.053875e+1	22	3.355222e-3	7.004139e-3	208	1.518409e-1	1.000000e+0	1.000000e+0	1.553518e+0	4.505903e+0	7	28	2.345059e-3	2.500000e-1	MLT1F1,MLT1F1,MLT1F1,MLT1F1,MLT1F1,MLT1F1,MLT1F1,MLT1F1,MLT1F1,MLT1F1,MLT1F1,MLT1F1,MLT1F1,MLT1F1,MLT1F1,MLT1F1,MLT1F1,MLT1F1,MLT1F1,MLT1F1,MLT1F1,MLT1F1	ARMC4,DISC1,FAM92A1,GLI2,GLI3,PRKAR1B,PRKAR2B
GO Cellular Component	GO:0071011	precatalytic spliceosome	48	1.358077e-3	1.000000e+0	4.710830e-2	3.026666e+0	3.634362e+0	11	1.157072e-3	3.502069e-3	736	6.812083e-1	1.000000e+0	1.000000e+0	8.877243e-1	4.505903e+0	4	28	1.340034e-3	1.428571e-1	MLT1F1,MLT1F1,MLT1F1,MLT1F1,MLT1F1,MLT1F1,MLT1F1,MLT1F1,MLT1F1,MLT1F1,MLT1F1	NWD1,RBMX2,SNRPE,TEP1
GO Cellular Component	GO:0005682	U5 snRNP	49	1.502497e-3	1.000000e+0	5.105423e-2	3.191827e+0	3.133002e+0	10	9.974536e-4	3.183699e-3	732	6.799655e-1	1.000000e+0	1.000000e+0	8.877243e-1	3.379427e+0	3	21	1.005025e-3	1.428571e-1	MLT1F1,MLT1F1,MLT1F1,MLT1F1,MLT1F1,MLT1F1,MLT1F1,MLT1F1,MLT1F1,MLT1F1	NWD1,SNRPE,TEP1
GO Cellular Component	GO:0097013	phagocytic vesicle lumen	50	1.552686e-3	1.000000e+0	5.170444e-2	1.348689e+1	2.224382e-1	3	7.081764e-5	9.551098e-4	455	4.092705e-1	1.000000e+0	1.000000e+0	2.071357e+0	4.827754e-1	1	3	3.350084e-4	3.333333e-1	MLT1F1,MLT1F1,MLT1F1	GNLY
GO Cellular Component	GO:0016592	mediator complex	51	1.668844e-3	1.000000e+0	5.448285e-2	2.087840e+0	1.005824e+1	21	3.202242e-3	6.685769e-3	163	9.795012e-2	1.000000e+0	1.000000e+0	1.597904e+0	5.632379e+0	9	35	3.015075e-3	2.571429e-1	MLT1F1,MLT1F1,MLT1F1,MLT1F1,MLT1F1,MLT1F1,MLT1F1,MLT1F1,MLT1F1,MLT1F1,MLT1F1,MLT1F1,MLT1F1,MLT1F1,MLT1F1,MLT1F1,MLT1F1,MLT1F1,MLT1F1,MLT1F1,MLT1F1	CCNC,GLI3,MED10,MED13,MED13L,MED14,MED27,MED6,MED9
GO Cellular Component	GO:0044452	nucleolar part	52	1.719331e-3	1.000000e+0	5.505166e-2	1.485461e+0	4.241107e+1	63	1.350241e-2	2.005731e-2	396	3.083050e-1	1.000000e+0	1.000000e+0	1.100778e+0	2.816190e+1	31	175	1.038526e-2	1.771429e-1	MLT1F1,MLT1F1,MLT1F1,MLT1F1,MLT1F1,MLT1F1,MLT1F1,MLT1F1,MLT1F1,MLT1F1,MLT1F1,MLT1F1,MLT1F1,MLT1F1,MLT1F1,MLT1F1,MLT1F1,MLT1F1,MLT1F1,MLT1F1,MLT1F1,MLT1F1,MLT1F1,MLT1F1,MLT1F1,MLT1F1,MLT1F1,MLT1F1,MLT1F1,MLT1F1,MLT1F1,MLT1F1,MLT1F1,MLT1F1,MLT1F1,MLT1F1,MLT1F1,MLT1F1,MLT1F1,MLT1F1,MLT1F1,MLT1F1,MLT1F1,MLT1F1,MLT1F1,MLT1F1,MLT1F1,MLT1F1,MLT1F1,MLT1F1,MLT1F1,MLT1F1,MLT1F1,MLT1F1,MLT1F1,MLT1F1,MLT1F1,…	AFF4,ANKRD1,CDCA7L,CHD1,DAB2,FHIT,FOXA1,INO80C,IP6K1,JAZF1,KLF6,LEO1,MALT1,MLLT1,NHEJ1,NOP56,NUAK1,NUFIP1,RAI14,RREB1,RRP7A,SAMD4A,SUMO1,TAF1B,TAF1C,TFCP2L1,TOP1,USO1,WDR12,ZNF385B,ZNRD1
GO Cellular Component	GO:0034679	integrin alpha9-beta1 complex	53	1.770368e-3	1.000000e+0	5.561628e-2	7.973249e+0	5.016776e-1	4	1.597191e-4	1.273480e-3	211	1.609251e-1	1.000000e+0	1.000000e+0	6.214070e+0	1.609251e-1	1	1	3.350084e-4	1.000000e+0	MLT1F1,MLT1F1,MLT1F1,MLT1F1	ITGA9
GO Cellular Component	GO:0060053	neurofilament cytoskeleton	54	1.808336e-3	1.000000e+0	5.575703e-2	7.926454e+0	5.046393e-1	4	1.606620e-4	1.273480e-3	65	2.588961e-2	1.000000e+0	6.631723e-1	6.214070e+0	3.218502e-1	2	2	6.700168e-4	1.000000e+0	MLT1F1,MLT1F1,MLT1F1,MLT1F1	NDEL1,SYNM
GO Cellular Component	GO:0000776	kinetochore	55	2.593453e-3	1.000000e+0	7.851090e-2	1.507729e+0	3.581547e+1	54	1.140257e-2	1.719198e-2	440	3.881105e-1	1.000000e+0	1.000000e+0	1.074614e+0	2.140304e+1	23	133	7.705193e-3	1.729323e-1	MLT1F1,MLT1F1,MLT1F1,MLT1F1,MLT1F1,MLT1F1,MLT1F1,MLT1F1,MLT1F1,MLT1F1,MLT1F1,MLT1F1,MLT1F1,MLT1F1,MLT1F1,MLT1F1,MLT1F1,MLT1F1,MLT1F1,MLT1F1,MLT1F1,MLT1F1,MLT1F1,MLT1F1,MLT1F1,MLT1F1,MLT1F1,MLT1F1,MLT1F1,MLT1F1,MLT1F1,MLT1F1,MLT1F1,MLT1F1,MLT1F1,MLT1F1,MLT1F1,MLT1F1,MLT1F1,MLT1F1,MLT1F1,MLT1F1,MLT1F1,MLT1F1,MLT1F1,MLT1F1,MLT1F1,MLT1F1,MLT1F1,MLT1F1,MLT1F1,MLT1F1,MLT1F1,MLT1F1	APC,BOD1,CENPC,DCTN6,KANSL1,KIF2B,KNTC1,MAD2L1,MIS18BP1,MTBP,NDE1,NDEL1,NUF2,PHF2,RASSF2,SEPT7,SGOL1,SKA1,SPC24,STRA13,TRAPPC12,XPO1,ZWINT
GO Cellular Component	GO:0031901	early endosome membrane	56	2.710329e-3	1.000000e+0	8.058389e-2	1.460115e+0	4.246239e+1	62	1.351875e-2	1.973894e-2	35	9.889170e-3	1.000000e+0	4.704419e-1	1.516820e+0	2.043749e+1	31	127	1.038526e-2	2.440945e-1	MLT1F1,MLT1F1,MLT1F1,MLT1F1,MLT1F1,MLT1F1,MLT1F1,MLT1F1,MLT1F1,MLT1F1,MLT1F1,MLT1F1,MLT1F1,MLT1F1,MLT1F1,MLT1F1,MLT1F1,MLT1F1,MLT1F1,MLT1F1,MLT1F1,MLT1F1,MLT1F1,MLT1F1,MLT1F1,MLT1F1,MLT1F1,MLT1F1,MLT1F1,MLT1F1,MLT1F1,MLT1F1,MLT1F1,MLT1F1,MLT1F1,MLT1F1,MLT1F1,MLT1F1,MLT1F1,MLT1F1,MLT1F1,MLT1F1,MLT1F1,MLT1F1,MLT1F1,MLT1F1,MLT1F1,MLT1F1,MLT1F1,MLT1F1,MLT1F1,MLT1F1,MLT1F1,MLT1F1,MLT1F1,MLT1F1,MLT1F1,…	APPL2,ATP9A,CLCN4,EEA1,EGFR,EPHA4,EPHB1,FAM21A,FAM21B,FIG4,GRIPAP1,HLA-B,HLA-F,HLA-G,KIF16B,KREMEN2,LAMP5,MARCH1,MARCH3,MTMR2,NTRK2,PMEPA1,RAB11FIP5,RUFY1,SH3GL3,SNX16,SNX19,STAM,SYNDIG1,TMEM163,VAC14
GO Cellular Component	GO:0043614	multi-eIF complex	57	2.895858e-3	1.000000e+0	8.458954e-2	1.080882e+1	2.775510e-1	3	8.836391e-5	9.551098e-4	327	2.959606e-1	1.000000e+0	1.000000e+0	3.107035e+0	3.218502e-1	1	2	3.350084e-4	5.000000e-1	MLT1F1,MLT1F1,MLT1F1	EIF3A
GO Cellular Component	GO:0000307	cyclin-dependent protein kinase holoenzyme complex	58	3.034112e-3	1.000000e+0	8.709994e-2	2.064359e+0	9.203825e+0	19	2.930221e-3	6.049029e-3	323	2.847884e-1	1.000000e+0	1.000000e+0	1.274681e+0	6.276080e+0	8	39	2.680067e-3	2.051282e-1	MLT1F1,MLT1F1,MLT1F1,MLT1F1,MLT1F1,MLT1F1,MLT1F1,MLT1F1,MLT1F1,MLT1F1,MLT1F1,MLT1F1,MLT1F1,MLT1F1,MLT1F1,MLT1F1,MLT1F1,MLT1F1,MLT1F1	CCNA1,CCNC,CCND1,CCNH,CCNT1,CDK1,CDK13,CDK14
GO Cellular Component	GO:0005685	U1 snRNP	59	3.125379e-3	1.000000e+0	8.819925e-2	2.878960e+0	3.473476e+0	10	1.105850e-3	3.183699e-3	674	6.101792e-1	1.000000e+0	1.000000e+0	9.811690e-1	3.057577e+0	3	19	1.005025e-3	1.578947e-1	MLT1F1,MLT1F1,MLT1F1,MLT1F1,MLT1F1,MLT1F1,MLT1F1,MLT1F1,MLT1F1,MLT1F1	PRPF39,RBPMS,SNRPE
GO Cellular Component	GO:0001650	fibrillar center	60	3.456951e-3	1.000000e+0	9.593039e-2	1.504907e+0	3.388913e+1	51	1.078928e-2	1.623687e-2	141	7.453402e-2	1.000000e+0	8.801358e-1	1.321102e+0	2.043749e+1	27	127	9.045226e-3	2.125984e-1	MLT1F1,MLT1F1,MLT1F1,MLT1F1,MLT1F1,MLT1F1,MLT1F1,MLT1F1,MLT1F1,MLT1F1,MLT1F1,MLT1F1,MLT1F1,MLT1F1,MLT1F1,MLT1F1,MLT1F1,MLT1F1,MLT1F1,MLT1F1,MLT1F1,MLT1F1,MLT1F1,MLT1F1,MLT1F1,MLT1F1,MLT1F1,MLT1F1,MLT1F1,MLT1F1,MLT1F1,MLT1F1,MLT1F1,MLT1F1,MLT1F1,MLT1F1,MLT1F1,MLT1F1,MLT1F1,MLT1F1,MLT1F1,MLT1F1,MLT1F1,MLT1F1,MLT1F1,MLT1F1,MLT1F1,MLT1F1,MLT1F1,MLT1F1,MLT1F1	AFF4,ANKRD1,CDCA7L,CHD1,DAB2,FHIT,FOXA1,INO80C,IP6K1,JAZF1,KLF6,LEO1,MALT1,MLLT1,NHEJ1,NOP56,NUAK1,NUFIP1,RAI14,RREB1,SAMD4A,SUMO1,TAF1C,TFCP2L1,TOP1,USO1,ZNF385B
GO Cellular Component	GO:0015629	actin cytoskeleton	61	3.480204e-3	1.000000e+0	9.499245e-2	1.235322e+0	1.376159e+2	170	4.381277e-2	5.412289e-2	296	2.195871e-1	1.000000e+0	1.000000e+0	1.087802e+0	7.354278e+1	80	457	2.680067e-2	1.750547e-1	MLT1F1,MLT1F1,MLT1F1,MLT1F1,MLT1F1,MLT1F1,MLT1F1,MLT1F1,MLT1F1,MLT1F1,MLT1F1,MLT1F1,MLT1F1,MLT1F1,MLT1F1,MLT1F1,MLT1F1,MLT1F1,MLT1F1,MLT1F1,MLT1F1,MLT1F1,MLT1F1,MLT1F1,MLT1F1,MLT1F1,MLT1F1,MLT1F1,MLT1F1,MLT1F1,MLT1F1,MLT1F1,MLT1F1,MLT1F1,MLT1F1,MLT1F1,MLT1F1,MLT1F1,MLT1F1,MLT1F1,MLT1F1,MLT1F1,MLT1F1,MLT1F1,MLT1F1,MLT1F1,MLT1F1,MLT1F1,MLT1F1,MLT1F1,MLT1F1,MLT1F1,MLT1F1,MLT1F1,MLT1F1,MLT1F1,MLT1F1,…	ABL2,ACTG1,ACTR1B,ACTR3,ACTR3B,ACTR3C,AFAP1,AMOT,AMPH,ASAP1,AUTS2,C10orf90,CAPN2,CAPZB,CASK,CDC42BPA,CDH2,CGN,CLIC4,CNR1,COBL,CORO2B,CTNNA1,CTTN,CTTNBP2NL,DAAM1,DAPK1,DCTN6,DLC1,DYNLL2,FER,FERMT1,FMN1,FYN,HCK,HDAC4,KALRN,KLHL14,KNTC1,LIMA1,MARCKS,MESDC1,MSRA,MTPN,MYH10,MYH11,MYLK,MYO16,MYO18B,MYO1B,MYO1E,MYO3B,MYO7B,NCOA5,NEB,NEBL,NF2,PDCD6IP,RAB22A,RDX,RHOU,SEPT11,SEPT7,SEPT9,SH3PXD2B,SHROOM2,SL…
GO Cellular Component	GO:0032937	SREBP-SCAP-Insig complex	62	3.798102e-3	1.000000e+0	1.019974e-1	4.133800e+0	1.451449e+0	6	4.620977e-4	1.910220e-3	130	6.934095e-2	1.000000e+0	8.880976e-1	4.142714e+0	4.827754e-1	2	3	6.700168e-4	6.666667e-1	MLT1F1,MLT1F1,MLT1F1,MLT1F1,MLT1F1,MLT1F1	INSIG1,INSIG2
GO Cellular Component	GO:0032809	neuronal cell body membrane	63	3.828616e-3	1.000000e+0	1.011849e-1	1.978164e+0	1.011039e+1	20	3.218843e-3	6.367399e-3	88	4.045107e-2	1.000000e+0	7.653526e-1	2.071357e+0	3.379427e+0	7	21	2.345059e-3	3.333333e-1	MLT1F1,MLT1F1,MLT1F1,MLT1F1,MLT1F1,MLT1F1,MLT1F1,MLT1F1,MLT1F1,MLT1F1,MLT1F1,MLT1F1,MLT1F1,MLT1F1,MLT1F1,MLT1F1,MLT1F1,MLT1F1,MLT1F1,MLT1F1	ATP2B1,FLRT1,KCNB1,KCNB2,KCNC1,KCNC2,KCND2
GO Cellular Component	GO:0000308	cytoplasmic cyclin-dependent protein kinase holoenzyme complex	64	3.864600e-3	1.000000e+0	1.005400e-1	4.118854e+0	1.456716e+0	6	4.637746e-4	1.910220e-3	327	2.959606e-1	1.000000e+0	1.000000e+0	3.107035e+0	3.218502e-1	1	2	3.350084e-4	5.000000e-1	MLT1F1,MLT1F1,MLT1F1,MLT1F1,MLT1F1,MLT1F1	CDK14
GO Cellular Component	GO:0032806	carboxy-terminal domain protein kinase complex	65	4.342244e-3	1.000000e+0	1.112283e-1	2.470409e+0	4.857494e+0	12	1.546480e-3	3.820439e-3	143	7.820183e-2	1.000000e+0	9.105318e-1	1.812437e+0	3.862203e+0	7	24	2.345059e-3	2.916667e-1	MLT1F1,MLT1F1,MLT1F1,MLT1F1,MLT1F1,MLT1F1,MLT1F1,MLT1F1,MLT1F1,MLT1F1,MLT1F1,MLT1F1	CCNH,CCNT1,CDK13,ERCC5,GTF2H2,GTF2H2C,MNAT1
GO Cellular Component	GO:0030008	TRAPP complex	66	4.505012e-3	1.000000e+0	1.136492e-1	2.918827e+0	3.083430e+0	9	9.816715e-4	2.865330e-3	267	1.767625e-1	1.000000e+0	1.000000e+0	1.775449e+0	2.252952e+0	4	14	1.340034e-3	2.857143e-1	MLT1F1,MLT1F1,MLT1F1,MLT1F1,MLT1F1,MLT1F1,MLT1F1,MLT1F1,MLT1F1	TRAPPC10,TRAPPC11,TRAPPC12,TRAPPC8
GO Cellular Component	GO:1990393	3M complex	67	4.525915e-3	1.000000e+0	1.124724e-1	6.120952e+0	6.534931e-1	4	2.080526e-4	1.273480e-3	629	5.841289e-1	1.000000e+0	1.000000e+0	1.242814e+0	8.046256e-1	1	5	3.350084e-4	2.000000e-1	MLT1F1,MLT1F1,MLT1F1,MLT1F1	CCDC8
GO Cellular Component	GO:0072562	blood microparticle	68	4.673072e-3	1.000000e+0	1.144215e-1	1.634614e+0	2.080001e+1	34	6.622099e-3	1.082458e-2	749	7.015792e-1	1.000000e+0	1.000000e+0	9.106827e-1	1.866731e+1	17	116	5.695142e-3	1.465517e-1	MLT1F1,MLT1F1,MLT1F1,MLT1F1,MLT1F1,MLT1F1,MLT1F1,MLT1F1,MLT1F1,MLT1F1,MLT1F1,MLT1F1,MLT1F1,MLT1F1,MLT1F1,MLT1F1,MLT1F1,MLT1F1,MLT1F1,MLT1F1,MLT1F1,MLT1F1,MLT1F1,MLT1F1,MLT1F1,MLT1F1,MLT1F1,MLT1F1,MLT1F1,MLT1F1,MLT1F1,MLT1F1,MLT1F1,MLT1F1	ACSM1,ACTG1,AFM,ANXA5,APCS,C1QB,CFH,CFHR3,CPN2,GRIPAP1,HP,HSPA8,IGLL5,SERPINA3,SLC2A1,YWHAZ,ZBTB38
GO Cellular Component	GO:0016607	nuclear speck	69	4.819131e-3	1.000000e+0	1.162877e-1	1.258238e+0	1.072929e+2	135	3.415884e-2	4.297994e-2	95	4.627253e-2	1.000000e+0	8.109870e-1	1.209225e+0	5.954229e+1	72	370	2.412060e-2	1.945946e-1	MLT1F1,MLT1F1,MLT1F1,MLT1F1,MLT1F1,MLT1F1,MLT1F1,MLT1F1,MLT1F1,MLT1F1,MLT1F1,MLT1F1,MLT1F1,MLT1F1,MLT1F1,MLT1F1,MLT1F1,MLT1F1,MLT1F1,MLT1F1,MLT1F1,MLT1F1,MLT1F1,MLT1F1,MLT1F1,MLT1F1,MLT1F1,MLT1F1,MLT1F1,MLT1F1,MLT1F1,MLT1F1,MLT1F1,MLT1F1,MLT1F1,MLT1F1,MLT1F1,MLT1F1,MLT1F1,MLT1F1,MLT1F1,MLT1F1,MLT1F1,MLT1F1,MLT1F1,MLT1F1,MLT1F1,MLT1F1,MLT1F1,MLT1F1,MLT1F1,MLT1F1,MLT1F1,MLT1F1,MLT1F1,MLT1F1,MLT1F1,…	AR,ATOH8,BARD1,BCLAF1,BMP2K,BRD1,C8orf4,CDC5L,CDK13,CDYL,CPSF6,CTR9,CWC22,CXXC1,DHX15,DNAAF1,DUSP10,DYRK1A,EPAS1,FAM206A,FBXL4,GLI2,GLI3,GPATCH2,GTF2H2,GTF2H2C,HIF3A,HSPB3,IL15,IL16,KAZN,KMT2E,MAML2,MAML3,MEF2C,MSX2,NEK6,NFKBIZ,NOC3L,NR3C1,NRIP1,NXT1,PATL1,PIAS1,PLCB1,POU4F2,PPIG,PPP1R16B,PUM1,RBM27,RNF34,RREB1,RUFY1,SFMBT2,SMC4,SREK1,SRRM1,SRSF1,SRSF6,STK17A,SUMO1,SYF2,TENM1,THOC1,THOC3,TRIP12,W…
GO Cellular Component	GO:0070724	BMP receptor complex	70	4.857581e-3	1.000000e+0	1.155410e-1	3.452524e+0	2.027502e+0	7	6.454958e-4	2.228590e-3	327	2.959606e-1	1.000000e+0	1.000000e+0	3.107035e+0	3.218502e-1	1	2	3.350084e-4	5.000000e-1	MLT1F1,MLT1F1,MLT1F1,MLT1F1,MLT1F1,MLT1F1,MLT1F1	BMP2
GO Cellular Component	GO:1990423	RZZ complex	71	5.190202e-3	1.000000e+0	1.217139e-1	8.757255e+0	3.425731e-1	3	1.090650e-4	9.551098e-4	455	4.092705e-1	1.000000e+0	1.000000e+0	2.071357e+0	4.827754e-1	1	3	3.350084e-4	3.333333e-1	MLT1F1,MLT1F1,MLT1F1	KNTC1
GO Cellular Component	GO:0008076	voltage-gated potassium channel complex	72	5.258732e-3	1.000000e+0	1.216082e-1	1.383541e+0	5.059482e+1	70	1.610787e-2	2.228590e-2	24	1.993180e-3	1.000000e+0	1.382769e-1	1.747707e+0	1.544881e+1	27	96	9.045226e-3	2.812500e-1	MLT1F1,MLT1F1,MLT1F1,MLT1F1,MLT1F1,MLT1F1,MLT1F1,MLT1F1,MLT1F1,MLT1F1,MLT1F1,MLT1F1,MLT1F1,MLT1F1,MLT1F1,MLT1F1,MLT1F1,MLT1F1,MLT1F1,MLT1F1,MLT1F1,MLT1F1,MLT1F1,MLT1F1,MLT1F1,MLT1F1,MLT1F1,MLT1F1,MLT1F1,MLT1F1,MLT1F1,MLT1F1,MLT1F1,MLT1F1,MLT1F1,MLT1F1,MLT1F1,MLT1F1,MLT1F1,MLT1F1,MLT1F1,MLT1F1,MLT1F1,MLT1F1,MLT1F1,MLT1F1,MLT1F1,MLT1F1,MLT1F1,MLT1F1,MLT1F1,MLT1F1,MLT1F1,MLT1F1,MLT1F1,MLT1F1,MLT1F1,…	CALM3,CTTN,DPP10,DPP6,KCNA3,KCNA4,KCNB1,KCNB2,KCNC1,KCNC2,KCND2,KCND3,KCNIP3,KCNIP4,KCNJ16,KCNJ6,KCNK2,KCNMB2,KCNMB4,KCNQ1,KCNS2,KCNT2,KCNU1,KCNV1,KCNV2,SNAP25,SUMO1
GO Cellular Component	GO:0005686	U2 snRNP	73	5.664350e-3	1.000000e+0	1.291937e-1	3.042838e+0	2.629124e+0	8	8.370342e-4	2.546960e-3	882	8.345257e-1	1.000000e+0	1.000000e+0	6.541127e-1	3.057577e+0	2	19	6.700168e-4	1.052632e-1	MLT1F1,MLT1F1,MLT1F1,MLT1F1,MLT1F1,MLT1F1,MLT1F1,MLT1F1	RBMX2,SNRPE
GO Cellular Component	GO:0016461	unconventional myosin complex	74	6.233940e-3	1.000000e+0	1.402637e-1	3.292227e+0	2.126221e+0	7	6.769247e-4	2.228590e-3	555	4.952937e-1	1.000000e+0	1.000000e+0	1.242814e+0	1.609251e+0	2	10	6.700168e-4	2.000000e-1	MLT1F1,MLT1F1,MLT1F1,MLT1F1,MLT1F1,MLT1F1,MLT1F1	DYNLL2,MYO18B
GO Cellular Component	GO:0005689	U12-type spliceosomal complex	75	6.581727e-3	1.000000e+0	1.461143e-1	2.579812e+0	3.876251e+0	10	1.234082e-3	3.183699e-3	863	8.128402e-1	1.000000e+0	1.000000e+0	7.170081e-1	4.184053e+0	3	26	1.005025e-3	1.153846e-1	MLT1F1,MLT1F1,MLT1F1,MLT1F1,MLT1F1,MLT1F1,MLT1F1,MLT1F1,MLT1F1,MLT1F1	DHX15,LSM7,SNRPE
GO Cellular Component	GO:0031094	platelet dense tubular network	76	6.700734e-3	1.000000e+0	1.467990e-1	2.954723e+0	2.707530e+0	8	8.619962e-4	2.546960e-3	152	8.598729e-2	1.000000e+0	9.419002e-1	2.259662e+0	1.770176e+0	4	11	1.340034e-3	3.636364e-1	MLT1F1,MLT1F1,MLT1F1,MLT1F1,MLT1F1,MLT1F1,MLT1F1,MLT1F1	ITPR1,ITPR2,MRVI1,SERPINA5
GO Cellular Component	GO:0043209	myelin sheath	77	7.115918e-3	1.000000e+0	1.538702e-1	1.415444e+0	4.027005e+1	57	1.282077e-2	1.814709e-2	269	1.791893e-1	1.000000e+0	1.000000e+0	1.181817e+0	2.623079e+1	31	163	1.038526e-2	1.901840e-1	MLT1F1,MLT1F1,MLT1F1,MLT1F1,MLT1F1,MLT1F1,MLT1F1,MLT1F1,MLT1F1,MLT1F1,MLT1F1,MLT1F1,MLT1F1,MLT1F1,MLT1F1,MLT1F1,MLT1F1,MLT1F1,MLT1F1,MLT1F1,MLT1F1,MLT1F1,MLT1F1,MLT1F1,MLT1F1,MLT1F1,MLT1F1,MLT1F1,MLT1F1,MLT1F1,MLT1F1,MLT1F1,MLT1F1,MLT1F1,MLT1F1,MLT1F1,MLT1F1,MLT1F1,MLT1F1,MLT1F1,MLT1F1,MLT1F1,MLT1F1,MLT1F1,MLT1F1,MLT1F1,MLT1F1,MLT1F1,MLT1F1,MLT1F1,MLT1F1,MLT1F1,MLT1F1,MLT1F1,MLT1F1,MLT1F1,MLT1F1	ACO2,ACTG1,ANXA2,ATP5A1,BCL2,CA2,CALM3,CNTN1,GLUL,HSPA8,IDH3A,MDH1,MIF,MPDZ,MPP5,NDRG1,NDUFA10,NDUFV2,NEFH,NFASC,PDCD6IP,PLCB1,PMP22,RALA,RDX,SLC25A12,SNAP25,STXBP1,SUCLA2,UQCRFS1,VDAC2
GO Cellular Component	GO:0001520	outer dense fiber	78	7.326976e-3	1.000000e+0	1.564028e-1	5.323996e+0	7.513154e-1	4	2.391963e-4	1.273480e-3	300	2.494182e-1	1.000000e+0	1.000000e+0	2.071357e+0	9.655507e-1	2	6	6.700168e-4	3.333333e-1	MLT1F1,MLT1F1,MLT1F1,MLT1F1	ODF1,ODF4
GO Cellular Component	GO:0031201	SNARE complex	79	7.657830e-3	1.000000e+0	1.613960e-1	1.742202e+0	1.377567e+1	24	4.385758e-3	7.640879e-3	413	3.447032e-1	1.000000e+0	1.000000e+0	1.172466e+0	8.529031e+0	10	53	3.350084e-3	1.886792e-1	MLT1F1,MLT1F1,MLT1F1,MLT1F1,MLT1F1,MLT1F1,MLT1F1,MLT1F1,MLT1F1,MLT1F1,MLT1F1,MLT1F1,MLT1F1,MLT1F1,MLT1F1,MLT1F1,MLT1F1,MLT1F1,MLT1F1,MLT1F1,MLT1F1,MLT1F1,MLT1F1,MLT1F1	BET1,BLOC1S6,CPLX2,SCFD1,SNAP25,STX11,STX2,SYT1,TSNARE1,VAMP3
GO Cellular Component	GO:0000835	ER ubiquitin ligase complex	80	8.092666e-3	1.000000e+0	1.684286e-1	3.518669e+0	1.705190e+0	6	5.428813e-4	1.910220e-3	300	2.494182e-1	1.000000e+0	1.000000e+0	2.071357e+0	9.655507e-1	2	6	6.700168e-4	3.333333e-1	MLT1F1,MLT1F1,MLT1F1,MLT1F1,MLT1F1,MLT1F1	MARCH6,SYVN1
GO Cellular Component	GO:0000922	spindle pole	81	8.621619e-3	1.000000e+0	1.772222e-1	1.415207e+0	3.815695e+1	54	1.214803e-2	1.719198e-2	538	4.580752e-1	1.000000e+0	1.000000e+0	1.035678e+0	2.413877e+1	25	150	8.375209e-3	1.666667e-1	MLT1F1,MLT1F1,MLT1F1,MLT1F1,MLT1F1,MLT1F1,MLT1F1,MLT1F1,MLT1F1,MLT1F1,MLT1F1,MLT1F1,MLT1F1,MLT1F1,MLT1F1,MLT1F1,MLT1F1,MLT1F1,MLT1F1,MLT1F1,MLT1F1,MLT1F1,MLT1F1,MLT1F1,MLT1F1,MLT1F1,MLT1F1,MLT1F1,MLT1F1,MLT1F1,MLT1F1,MLT1F1,MLT1F1,MLT1F1,MLT1F1,MLT1F1,MLT1F1,MLT1F1,MLT1F1,MLT1F1,MLT1F1,MLT1F1,MLT1F1,MLT1F1,MLT1F1,MLT1F1,MLT1F1,MLT1F1,MLT1F1,MLT1F1,MLT1F1,MLT1F1,MLT1F1,MLT1F1	ASPM,AUNIP,BIRC6,CALM3,CDK5RAP2,CEP63,CSPP1,CTNNB1,DNAAF1,FAM83D,GPSM2,KATNAL1,KIF20B,KIF2A,KNTC1,MAD2L1,MAP10,NDE1,NEK6,RMDN1,SGOL1,SOGA2,STAG1,TPX2,TTC28
GO Cellular Component	GO:0071013	catalytic step 2 spliceosome	82	8.786580e-3	1.000000e+0	1.784104e-1	1.629292e+0	1.779914e+1	29	5.666710e-3	9.232728e-3	737	6.830123e-1	1.000000e+0	1.000000e+0	9.157577e-1	1.528789e+1	14	95	4.690117e-3	1.473684e-1	MLT1F1,MLT1F1,MLT1F1,MLT1F1,MLT1F1,MLT1F1,MLT1F1,MLT1F1,MLT1F1,MLT1F1,MLT1F1,MLT1F1,MLT1F1,MLT1F1,MLT1F1,MLT1F1,MLT1F1,MLT1F1,MLT1F1,MLT1F1,MLT1F1,MLT1F1,MLT1F1,MLT1F1,MLT1F1,MLT1F1,MLT1F1,MLT1F1,MLT1F1	CDC5L,CWC22,CWC27,DHX35,HNRNPR,LSM7,NWD1,RBMX2,SNRPE,SRRM1,SRSF1,SYF2,SYNCRIP,TEP1
[truncated: 2,428 more rows]
