# Supplementary material for: Genome-wide bioinformatic analyses predict key host and viral factors in SARS-CoV-2 pathogenesis
Source: Commun Biol. 2021 May 17;4:590. doi: 10.1038/s42003-021-02095-0 (PMC8128904; doi:10.1038/s42003-021-02095-0)
Supplement: Supplementary file 12 — Supplementary Data 10 [file 42003_2021_2095_MOESM12_ESM.zip › GREAT_Analysis_TE/GREATperFamily_Analysis_MER77B.tsv]

# GREAT version 4.0.4	Species assembly: hg19	Association rule: Basal+extension: 5000 bp upstream, 1000 bp downstream, 1000000 bp max extension, curated regulatory domains included
# Ontology summary statistics are provided in the footer.
#
# Ontology	ID	Desc	BinomRank	BinomP	BinomBonfP	BinomFdrQ	RegionFoldEnrich	ExpRegions	ObsRegions	GenomeFrac	SetCov	HyperRank	HyperP	HyperBonfP	HyperFdrQ	GeneFoldEnrich	ExpGenes	ObsGenes	TotalGenes	GeneSetCov	TermCov	Regions	Genes
Ensembl Genes	88	AJAP1	1	1.191553e-13	2.210212e-9	2.210212e-9	1.835412e+1	7.627714e-1	14	6.092423e-4	1.118211e-2	1	7.062375e-2	1.000000e+0	1.000000e+0	1.415954e+1	7.062375e-2	1	1	7.633588e-4	1.000000e+0	MER77B,MER77B,MER77B,MER77B,MER77B,MER77B,MER77B,MER77B,MER77B,MER77B,MER77B,MER77B,MER77B,MER77B	AJAP1
Ensembl Genes	10033	EID2B	2	4.306632e-10	7.988372e-6	3.994186e-6	3.954361e+2	1.011542e-2	4	8.079405e-6	3.194888e-3	1	7.062375e-2	1.000000e+0	1.000000e+0	1.415954e+1	7.062375e-2	1	1	7.633588e-4	1.000000e+0	MER77B,MER77B,MER77B,MER77B	EID2B
Ensembl Genes	13002	APOL2	3	3.208476e-9	5.951402e-5	1.983801e-5	2.390359e+2	1.673388e-2	4	1.336572e-5	3.194888e-3	1	7.062375e-2	1.000000e+0	1.000000e+0	1.415954e+1	7.062375e-2	1	1	7.633588e-4	1.000000e+0	MER77B,MER77B,MER77B,MER77B	APOL2
Ensembl Genes	87	C1orf174	4	3.348417e-9	6.210979e-5	1.552745e-5	2.340000e+1	3.418803e-1	8	2.730673e-4	6.389776e-3	1	7.062375e-2	1.000000e+0	1.000000e+0	1.415954e+1	7.062375e-2	1	1	7.633588e-4	1.000000e+0	MER77B,MER77B,MER77B,MER77B,MER77B,MER77B,MER77B,MER77B	C1orf174
Ensembl Genes	13001	APOL4	5	4.213259e-8	7.815174e-4	1.563035e-4	1.251892e+2	3.195164e-2	4	2.552048e-5	3.194888e-3	1	7.062375e-2	1.000000e+0	1.000000e+0	1.415954e+1	7.062375e-2	1	1	7.633588e-4	1.000000e+0	MER77B,MER77B,MER77B,MER77B	APOL4
Ensembl Genes	13532	USP4	6	4.608930e-8	8.549104e-4	1.424851e-4	1.223935e+2	3.268148e-2	4	2.610342e-5	3.194888e-3	1	7.062375e-2	1.000000e+0	1.000000e+0	1.415954e+1	7.062375e-2	1	1	7.633588e-4	1.000000e+0	MER77B,MER77B,MER77B,MER77B	USP4
Ensembl Genes	5147	IL31	7	2.594857e-7	4.813200e-3	6.876000e-4	7.917489e+1	5.052107e-2	4	4.035229e-5	3.194888e-3	1	7.062375e-2	1.000000e+0	1.000000e+0	1.415954e+1	7.062375e-2	1	1	7.633588e-4	1.000000e+0	MER77B,MER77B,MER77B,MER77B	IL31
Ensembl Genes	10032	ENSG00000186838	8	4.469065e-7	8.289669e-3	1.036209e-3	2.150177e+2	1.395234e-2	3	1.114404e-5	2.396166e-3	1	7.062375e-2	1.000000e+0	1.000000e+0	1.415954e+1	7.062375e-2	1	1	7.633588e-4	1.000000e+0	MER77B,MER77B,MER77B	ENSG00000186838
Ensembl Genes	13531	C3orf62	9	5.434236e-7	1.007996e-2	1.119996e-3	6.568014e+1	6.090121e-2	4	4.864314e-5	3.194888e-3	1	7.062375e-2	1.000000e+0	1.000000e+0	1.415954e+1	7.062375e-2	1	1	7.633588e-4	1.000000e+0	MER77B,MER77B,MER77B,MER77B	C3orf62
Ensembl Genes	13003	APOL1	10	5.891928e-7	1.092894e-2	1.092894e-3	6.434955e+1	6.216049e-2	4	4.964896e-5	3.194888e-3	1	7.062375e-2	1.000000e+0	1.000000e+0	1.415954e+1	7.062375e-2	1	1	7.633588e-4	1.000000e+0	MER77B,MER77B,MER77B,MER77B	APOL1
Ensembl Genes	5146	MLXIP	11	7.191913e-7	1.334028e-2	1.212753e-3	6.118158e+1	6.537915e-2	4	5.221977e-5	3.194888e-3	1	7.062375e-2	1.000000e+0	1.000000e+0	1.415954e+1	7.062375e-2	1	1	7.633588e-4	1.000000e+0	MER77B,MER77B,MER77B,MER77B	MLXIP
Ensembl Genes	11179	ZNF514	12	7.317608e-7	1.357343e-2	1.131119e-3	1.823136e+2	1.645516e-2	3	1.314310e-5	2.396166e-3	1	7.062375e-2	1.000000e+0	1.000000e+0	1.415954e+1	7.062375e-2	1	1	7.633588e-4	1.000000e+0	MER77B,MER77B,MER77B	ZNF514
Ensembl Genes	10161	ZNF225	13	9.620219e-7	1.784454e-2	1.372657e-3	1.663577e+2	1.803343e-2	3	1.440369e-5	2.396166e-3	1	7.062375e-2	1.000000e+0	1.000000e+0	1.415954e+1	7.062375e-2	1	1	7.633588e-4	1.000000e+0	MER77B,MER77B,MER77B	ZNF225
Ensembl Genes	13000	APOL3	14	1.207779e-6	2.240309e-2	1.600221e-3	5.364653e+1	7.456214e-2	4	5.955442e-5	3.194888e-3	1	7.062375e-2	1.000000e+0	1.000000e+0	1.415954e+1	7.062375e-2	1	1	7.633588e-4	1.000000e+0	MER77B,MER77B,MER77B,MER77B	APOL3
Ensembl Genes	14995	SAP30	15	2.723279e-6	5.051410e-2	3.367607e-3	1.173797e+2	2.555807e-2	3	2.041380e-5	2.396166e-3	1	7.062375e-2	1.000000e+0	1.000000e+0	1.415954e+1	7.062375e-2	1	1	7.633588e-4	1.000000e+0	MER77B,MER77B,MER77B	SAP30
Ensembl Genes	6644	SNUPN	16	2.751868e-6	5.104440e-2	3.190275e-3	1.169692e+2	2.564777e-2	3	2.048544e-5	2.396166e-3	1	7.062375e-2	1.000000e+0	1.000000e+0	1.415954e+1	7.062375e-2	1	1	7.633588e-4	1.000000e+0	MER77B,MER77B,MER77B	SNUPN
Ensembl Genes	9958	ZNF345	17	4.275003e-6	7.929703e-2	4.664531e-3	1.008928e+2	2.973454e-2	3	2.374964e-5	2.396166e-3	1	7.062375e-2	1.000000e+0	1.000000e+0	1.415954e+1	7.062375e-2	1	1	7.633588e-4	1.000000e+0	MER77B,MER77B,MER77B	ZNF345
Ensembl Genes	7634	ZDHHC7	18	4.432161e-6	8.221215e-2	4.567342e-3	3.853546e+1	1.038005e-1	4	8.290774e-5	3.194888e-3	1	7.062375e-2	1.000000e+0	1.000000e+0	1.415954e+1	7.062375e-2	1	1	7.633588e-4	1.000000e+0	MER77B,MER77B,MER77B,MER77B	ZDHHC7
Ensembl Genes	9959	ZNF829	19	4.446383e-6	8.247596e-2	4.340840e-3	9.956967e+1	3.012966e-2	3	2.406522e-5	2.396166e-3	1	7.062375e-2	1.000000e+0	1.000000e+0	1.415954e+1	7.062375e-2	1	1	7.633588e-4	1.000000e+0	MER77B,MER77B,MER77B	ZNF829
Ensembl Genes	4619	SOAT2	20	6.261995e-6	1.161537e-1	5.807687e-3	8.874853e+1	3.380338e-2	3	2.699950e-5	2.396166e-3	1	7.062375e-2	1.000000e+0	1.000000e+0	1.415954e+1	7.062375e-2	1	1	7.633588e-4	1.000000e+0	MER77B,MER77B,MER77B	SOAT2
Ensembl Genes	4620	CSAD	21	7.229617e-6	1.341022e-1	6.385817e-3	8.456281e+1	3.547659e-2	3	2.833593e-5	2.396166e-3	1	7.062375e-2	1.000000e+0	1.000000e+0	1.415954e+1	7.062375e-2	1	1	7.633588e-4	1.000000e+0	MER77B,MER77B,MER77B	CSAD
Ensembl Genes	10999	COMMD1	22	1.070801e-5	1.986229e-1	9.028313e-3	3.074822e+1	1.300888e-1	4	1.039048e-4	3.194888e-3	1	7.062375e-2	1.000000e+0	1.000000e+0	1.415954e+1	7.062375e-2	1	1	7.633588e-4	1.000000e+0	MER77B,MER77B,MER77B,MER77B	COMMD1
Ensembl Genes	15874	RNF44	23	1.089086e-5	2.020146e-1	8.783242e-3	7.367103e+1	4.072157e-2	3	3.252522e-5	2.396166e-3	1	7.062375e-2	1.000000e+0	1.000000e+0	1.415954e+1	7.062375e-2	1	1	7.633588e-4	1.000000e+0	MER77B,MER77B,MER77B	RNF44
Ensembl Genes	7633	CRISPLD2	24	1.252628e-5	2.323500e-1	9.681249e-3	2.953458e+1	1.354345e-1	4	1.081745e-4	3.194888e-3	1	7.062375e-2	1.000000e+0	1.000000e+0	1.415954e+1	7.062375e-2	1	1	7.633588e-4	1.000000e+0	MER77B,MER77B,MER77B,MER77B	CRISPLD2
Ensembl Genes	15549	C5orf24	25	1.740589e-5	3.228619e-1	1.291447e-2	6.290212e+1	4.769315e-2	3	3.809357e-5	2.396166e-3	1	7.062375e-2	1.000000e+0	1.000000e+0	1.415954e+1	7.062375e-2	1	1	7.633588e-4	1.000000e+0	MER77B,MER77B,MER77B	C5orf24
Ensembl Genes	19464	ARSF	26	1.764233e-5	3.272476e-1	1.258645e-2	2.704410e+1	1.479066e-1	4	1.181362e-4	3.194888e-3	1	7.062375e-2	1.000000e+0	1.000000e+0	1.415954e+1	7.062375e-2	1	1	7.633588e-4	1.000000e+0	MER77B,MER77B,MER77B,MER77B	ARSF
Ensembl Genes	15873	FAF2	27	2.032371e-5	3.769845e-1	1.396239e-2	5.969707e+1	5.025372e-2	3	4.013876e-5	2.396166e-3	1	7.062375e-2	1.000000e+0	1.000000e+0	1.415954e+1	7.062375e-2	1	1	7.633588e-4	1.000000e+0	MER77B,MER77B,MER77B	FAF2
Ensembl Genes	17756	TMEM213	28	2.033472e-5	3.771887e-1	1.347103e-2	5.968615e+1	5.026291e-2	3	4.014610e-5	2.396166e-3	1	7.062375e-2	1.000000e+0	1.000000e+0	1.415954e+1	7.062375e-2	1	1	7.633588e-4	1.000000e+0	MER77B,MER77B,MER77B	TMEM213
Ensembl Genes	10782	ITSN2	29	2.215080e-5	4.108752e-1	1.416811e-2	2.550318e+1	1.568432e-1	4	1.252741e-4	3.194888e-3	1	7.062375e-2	1.000000e+0	1.000000e+0	1.415954e+1	7.062375e-2	1	1	7.633588e-4	1.000000e+0	MER77B,MER77B,MER77B,MER77B	ITSN2
Ensembl Genes	7247	CD2BP2	30	2.227586e-5	4.131949e-1	1.377316e-2	5.787687e+1	5.183418e-2	3	4.140110e-5	2.396166e-3	1	7.062375e-2	1.000000e+0	1.000000e+0	1.415954e+1	7.062375e-2	1	1	7.633588e-4	1.000000e+0	MER77B,MER77B,MER77B	CD2BP2
Ensembl Genes	7100	ARL6IP1	31	2.597672e-5	4.818422e-1	1.554330e-2	5.494861e+1	5.459647e-2	3	4.360740e-5	2.396166e-3	1	7.062375e-2	1.000000e+0	1.000000e+0	1.415954e+1	7.062375e-2	1	1	7.633588e-4	1.000000e+0	MER77B,MER77B,MER77B	ARL6IP1
Ensembl Genes	2163	STAM	32	2.603714e-5	4.829629e-1	1.509259e-2	5.490549e+1	5.463935e-2	3	4.364165e-5	2.396166e-3	1	7.062375e-2	1.000000e+0	1.000000e+0	1.415954e+1	7.062375e-2	1	1	7.633588e-4	1.000000e+0	MER77B,MER77B,MER77B	STAM
Ensembl Genes	11178	MRPS5	33	3.063015e-5	5.681587e-1	1.721693e-2	5.197135e+1	5.772411e-2	3	4.610552e-5	2.396166e-3	1	7.062375e-2	1.000000e+0	1.000000e+0	1.415954e+1	7.062375e-2	1	1	7.633588e-4	1.000000e+0	MER77B,MER77B,MER77B	MRPS5
Ensembl Genes	1665	BRINP3	34	3.597616e-5	6.673218e-1	1.962711e-2	7.998979e+0	8.751117e-1	7	6.989710e-4	5.591054e-3	1	7.062375e-2	1.000000e+0	1.000000e+0	1.415954e+1	7.062375e-2	1	1	7.633588e-4	1.000000e+0	MER77B,MER77B,MER77B,MER77B,MER77B,MER77B,MER77B	BRINP3
Ensembl Genes	10783	NCOA1	35	4.178684e-5	7.751041e-1	2.214583e-2	2.164072e+1	1.848367e-1	4	1.476332e-4	3.194888e-3	1	7.062375e-2	1.000000e+0	1.000000e+0	1.415954e+1	7.062375e-2	1	1	7.633588e-4	1.000000e+0	MER77B,MER77B,MER77B,MER77B	NCOA1
Ensembl Genes	1045	TRIM33	36	4.189787e-5	7.771636e-1	2.158788e-2	2.162583e+1	1.849640e-1	4	1.477349e-4	3.194888e-3	1	7.062375e-2	1.000000e+0	1.000000e+0	1.415954e+1	7.062375e-2	1	1	7.633588e-4	1.000000e+0	MER77B,MER77B,MER77B,MER77B	TRIM33
Ensembl Genes	1046	BCAS2	37	4.733882e-5	8.780878e-1	2.373210e-2	4.484885e+1	6.689135e-2	3	5.342759e-5	2.396166e-3	1	7.062375e-2	1.000000e+0	1.000000e+0	1.415954e+1	7.062375e-2	1	1	7.633588e-4	1.000000e+0	MER77B,MER77B,MER77B	BCAS2
Ensembl Genes	5809	MAP4K5	38	4.848978e-5	8.994369e-1	2.366939e-2	4.448511e+1	6.743829e-2	3	5.386445e-5	2.396166e-3	1	7.062375e-2	1.000000e+0	1.000000e+0	1.415954e+1	7.062375e-2	1	1	7.633588e-4	1.000000e+0	MER77B,MER77B,MER77B	MAP4K5
Ensembl Genes	7246	ENSG00000198064	39	4.935788e-5	9.155393e-1	2.347537e-2	4.421830e+1	6.784522e-2	3	5.418947e-5	2.396166e-3	1	7.062375e-2	1.000000e+0	1.000000e+0	1.415954e+1	7.062375e-2	1	1	7.633588e-4	1.000000e+0	MER77B,MER77B,MER77B	ENSG00000198064
Ensembl Genes	11229	EIF5B	40	5.090095e-5	9.441617e-1	2.360404e-2	4.375913e+1	6.855712e-2	3	5.475808e-5	2.396166e-3	1	7.062375e-2	1.000000e+0	1.000000e+0	1.415954e+1	7.062375e-2	1	1	7.633588e-4	1.000000e+0	MER77B,MER77B,MER77B	EIF5B
Ensembl Genes	10487	ZNF331	41	5.248702e-5	9.735817e-1	2.374590e-2	4.330612e+1	6.927428e-2	3	5.533089e-5	2.396166e-3	1	7.062375e-2	1.000000e+0	1.000000e+0	1.415954e+1	7.062375e-2	1	1	7.633588e-4	1.000000e+0	MER77B,MER77B,MER77B	ZNF331
Ensembl Genes	12048	PRNP	42	5.937971e-5	1.000000e+0	2.622462e-2	1.975155e+1	2.025157e-1	4	1.617538e-4	3.194888e-3	1	7.062375e-2	1.000000e+0	1.000000e+0	1.415954e+1	7.062375e-2	1	1	7.633588e-4	1.000000e+0	MER77B,MER77B,MER77B,MER77B	PRNP
Ensembl Genes	6643	PTPN9	43	6.249872e-5	1.000000e+0	2.696020e-2	4.081501e+1	7.350238e-2	3	5.870797e-5	2.396166e-3	1	7.062375e-2	1.000000e+0	1.000000e+0	1.415954e+1	7.062375e-2	1	1	7.633588e-4	1.000000e+0	MER77B,MER77B,MER77B	PTPN9
Ensembl Genes	17138	CCDC126	44	6.265334e-5	1.000000e+0	2.641265e-2	4.078078e+1	7.356407e-2	3	5.875725e-5	2.396166e-3	1	7.062375e-2	1.000000e+0	1.000000e+0	1.415954e+1	7.062375e-2	1	1	7.633588e-4	1.000000e+0	MER77B,MER77B,MER77B	CCDC126
Ensembl Genes	890	HFM1	45	6.279885e-5	1.000000e+0	2.588569e-2	1.946556e+1	2.054911e-1	4	1.641303e-4	3.194888e-3	1	7.062375e-2	1.000000e+0	1.000000e+0	1.415954e+1	7.062375e-2	1	1	7.633588e-4	1.000000e+0	MER77B,MER77B,MER77B,MER77B	HFM1
Ensembl Genes	7101	SMG1	46	6.729423e-5	1.000000e+0	2.713567e-2	3.980301e+1	7.537118e-2	3	6.020062e-5	2.396166e-3	1	7.062375e-2	1.000000e+0	1.000000e+0	1.415954e+1	7.062375e-2	1	1	7.633588e-4	1.000000e+0	MER77B,MER77B,MER77B	SMG1
Ensembl Genes	12101	DZANK1	47	8.566636e-5	1.000000e+0	3.380905e-2	1.520675e+2	1.315205e-2	2	1.050483e-5	1.597444e-3	1	7.062375e-2	1.000000e+0	1.000000e+0	1.415954e+1	7.062375e-2	1	1	7.633588e-4	1.000000e+0	MER77B,MER77B	DZANK1
Ensembl Genes	12103	RBBP9	48	8.744034e-5	1.000000e+0	3.379023e-2	1.505102e+2	1.328813e-2	2	1.061352e-5	1.597444e-3	1	7.062375e-2	1.000000e+0	1.000000e+0	1.415954e+1	7.062375e-2	1	1	7.633588e-4	1.000000e+0	MER77B,MER77B	RBBP9
Ensembl Genes	17335	TYW1	49	9.454836e-5	1.000000e+0	3.579138e-2	1.137026e+1	4.397436e-1	5	3.512329e-4	3.993610e-3	1	7.062375e-2	1.000000e+0	1.000000e+0	1.415954e+1	7.062375e-2	1	1	7.633588e-4	1.000000e+0	MER77B,MER77B,MER77B,MER77B,MER77B	TYW1
Ensembl Genes	14994	HMGB2	50	9.865145e-5	1.000000e+0	3.659771e-2	3.494708e+1	8.584408e-2	3	6.856556e-5	2.396166e-3	1	7.062375e-2	1.000000e+0	1.000000e+0	1.415954e+1	7.062375e-2	1	1	7.633588e-4	1.000000e+0	MER77B,MER77B,MER77B	HMGB2
Ensembl Genes	12047	ADRA1D	51	1.008051e-4	1.000000e+0	3.666341e-2	1.720122e+1	2.325417e-1	4	1.857362e-4	3.194888e-3	1	7.062375e-2	1.000000e+0	1.000000e+0	1.415954e+1	7.062375e-2	1	1	7.633588e-4	1.000000e+0	MER77B,MER77B,MER77B,MER77B	ADRA1D
Ensembl Genes	18963	IARS	52	1.045455e-4	1.000000e+0	3.729259e-2	3.426301e+1	8.755798e-2	3	6.993449e-5	2.396166e-3	1	7.062375e-2	1.000000e+0	1.000000e+0	1.415954e+1	7.062375e-2	1	1	7.633588e-4	1.000000e+0	MER77B,MER77B,MER77B	IARS
Ensembl Genes	16576	FKBP1C	53	1.048845e-4	1.000000e+0	3.670760e-2	1.111857e+1	4.496980e-1	5	3.591837e-4	3.993610e-3	1	7.062375e-2	1.000000e+0	1.000000e+0	1.415954e+1	7.062375e-2	1	1	7.633588e-4	1.000000e+0	MER77B,MER77B,MER77B,MER77B,MER77B	FKBP1C
Ensembl Genes	10450	ZNF614	54	1.118353e-4	1.000000e+0	3.841543e-2	1.330087e+2	1.503661e-2	2	1.201007e-5	1.597444e-3	1	7.062375e-2	1.000000e+0	1.000000e+0	1.415954e+1	7.062375e-2	1	1	7.633588e-4	1.000000e+0	MER77B,MER77B	ZNF614
Ensembl Genes	89	NPHP4	55	1.150220e-4	1.000000e+0	3.879169e-2	1.089906e+1	4.587550e-1	5	3.664177e-4	3.993610e-3	1	7.062375e-2	1.000000e+0	1.000000e+0	1.415954e+1	7.062375e-2	1	1	7.633588e-4	1.000000e+0	MER77B,MER77B,MER77B,MER77B,MER77B	NPHP4
Ensembl Genes	7211	SULT1A4	56	1.151390e-4	1.000000e+0	3.813774e-2	3.315410e+1	9.048654e-2	3	7.227360e-5	2.396166e-3	1	7.062375e-2	1.000000e+0	1.000000e+0	1.415954e+1	7.062375e-2	1	1	7.633588e-4	1.000000e+0	MER77B,MER77B,MER77B	SULT1A4
Ensembl Genes	10155	ZNF230	57	1.170424e-4	1.000000e+0	3.808806e-2	1.300013e+2	1.538446e-2	2	1.228791e-5	1.597444e-3	1	7.062375e-2	1.000000e+0	1.000000e+0	1.415954e+1	7.062375e-2	1	1	7.633588e-4	1.000000e+0	MER77B,MER77B	ZNF230
Ensembl Genes	10160	ZNF224	58	1.174004e-4	1.000000e+0	3.754586e-2	1.298019e+2	1.540809e-2	2	1.230678e-5	1.597444e-3	1	7.062375e-2	1.000000e+0	1.000000e+0	1.415954e+1	7.062375e-2	1	1	7.633588e-4	1.000000e+0	MER77B,MER77B	ZNF224
Ensembl Genes	16960	IGF2R	59	1.185130e-4	1.000000e+0	3.725928e-2	3.282914e+1	9.138222e-2	3	7.298899e-5	2.396166e-3	1	7.062375e-2	1.000000e+0	1.000000e+0	1.415954e+1	7.062375e-2	1	1	7.633588e-4	1.000000e+0	MER77B,MER77B,MER77B	IGF2R
Ensembl Genes	7147	CDR2	60	1.206332e-4	1.000000e+0	3.729375e-2	3.263118e+1	9.193660e-2	3	7.343179e-5	2.396166e-3	1	7.062375e-2	1.000000e+0	1.000000e+0	1.415954e+1	7.062375e-2	1	1	7.633588e-4	1.000000e+0	MER77B,MER77B,MER77B	CDR2
Ensembl Genes	2552	CYP2C18	61	1.218033e-4	1.000000e+0	3.703819e-2	3.252391e+1	9.223983e-2	3	7.367399e-5	2.396166e-3	1	7.062375e-2	1.000000e+0	1.000000e+0	1.415954e+1	7.062375e-2	1	1	7.633588e-4	1.000000e+0	MER77B,MER77B,MER77B	CYP2C18
Ensembl Genes	5808	CDKL1	62	1.273960e-4	1.000000e+0	3.811401e-2	3.202951e+1	9.366364e-2	3	7.481121e-5	2.396166e-3	1	7.062375e-2	1.000000e+0	1.000000e+0	1.415954e+1	7.062375e-2	1	1	7.633588e-4	1.000000e+0	MER77B,MER77B,MER77B	CDKL1
Ensembl Genes	7214	SPN	63	1.274152e-4	1.000000e+0	3.751468e-2	3.202786e+1	9.366845e-2	3	7.481506e-5	2.396166e-3	1	7.062375e-2	1.000000e+0	1.000000e+0	1.415954e+1	7.062375e-2	1	1	7.633588e-4	1.000000e+0	MER77B,MER77B,MER77B	SPN
Ensembl Genes	15344	AP3B1	64	1.353025e-4	1.000000e+0	3.921447e-2	1.592205e+1	2.512240e-1	4	2.006581e-4	3.194888e-3	1	7.062375e-2	1.000000e+0	1.000000e+0	1.415954e+1	7.062375e-2	1	1	7.633588e-4	1.000000e+0	MER77B,MER77B,MER77B,MER77B	AP3B1
Ensembl Genes	7140	UQCRC2	65	1.476514e-4	1.000000e+0	4.213517e-2	3.045565e+1	9.850388e-2	3	7.867722e-5	2.396166e-3	1	7.062375e-2	1.000000e+0	1.000000e+0	1.415954e+1	7.062375e-2	1	1	7.633588e-4	1.000000e+0	MER77B,MER77B,MER77B	UQCRC2
Ensembl Genes	7136	METTL9	66	1.510939e-4	1.000000e+0	4.246425e-2	3.021674e+1	9.928273e-2	3	7.929930e-5	2.396166e-3	1	7.062375e-2	1.000000e+0	1.000000e+0	1.415954e+1	7.062375e-2	1	1	7.633588e-4	1.000000e+0	MER77B,MER77B,MER77B	METTL9
Ensembl Genes	10158	ZNF223	67	1.569238e-4	1.000000e+0	4.344447e-2	1.121817e+2	1.782821e-2	2	1.423979e-5	1.597444e-3	1	7.062375e-2	1.000000e+0	1.000000e+0	1.415954e+1	7.062375e-2	1	1	7.633588e-4	1.000000e+0	MER77B,MER77B	ZNF223
Ensembl Genes	11000	B3GNT2	68	1.586100e-4	1.000000e+0	4.326554e-2	1.526936e+1	2.619625e-1	4	2.092352e-4	3.194888e-3	1	7.062375e-2	1.000000e+0	1.000000e+0	1.415954e+1	7.062375e-2	1	1	7.633588e-4	1.000000e+0	MER77B,MER77B,MER77B,MER77B	B3GNT2
Ensembl Genes	5433	OLFM4	69	1.944047e-4	1.000000e+0	5.226105e-2	9.724226e+0	5.141797e-1	5	4.106867e-4	3.993610e-3	1	7.062375e-2	1.000000e+0	1.000000e+0	1.415954e+1	7.062375e-2	1	1	7.633588e-4	1.000000e+0	MER77B,MER77B,MER77B,MER77B,MER77B	OLFM4
Ensembl Genes	19466	MXRA5	70	2.429065e-4	1.000000e+0	6.436675e-2	1.364150e+1	2.932228e-1	4	2.342035e-4	3.194888e-3	1	7.062375e-2	1.000000e+0	1.000000e+0	1.415954e+1	7.062375e-2	1	1	7.633588e-4	1.000000e+0	MER77B,MER77B,MER77B,MER77B	MXRA5
Ensembl Genes	7139	NPIPB4	71	2.460412e-4	1.000000e+0	6.427913e-2	2.556916e+1	1.173288e-1	3	9.371313e-5	2.396166e-3	1	7.062375e-2	1.000000e+0	1.000000e+0	1.415954e+1	7.062375e-2	1	1	7.633588e-4	1.000000e+0	MER77B,MER77B,MER77B	NPIPB4
Ensembl Genes	889	ZNF644	72	2.589748e-4	1.000000e+0	6.671838e-2	1.341148e+1	2.982521e-1	4	2.382205e-4	3.194888e-3	1	7.062375e-2	1.000000e+0	1.000000e+0	1.415954e+1	7.062375e-2	1	1	7.633588e-4	1.000000e+0	MER77B,MER77B,MER77B,MER77B	ZNF644
Ensembl Genes	12853	ZNF280B	73	2.606957e-4	1.000000e+0	6.624171e-2	2.506615e+1	1.196833e-1	3	9.559372e-5	2.396166e-3	1	7.062375e-2	1.000000e+0	1.000000e+0	1.415954e+1	7.062375e-2	1	1	7.633588e-4	1.000000e+0	MER77B,MER77B,MER77B	ZNF280B
Ensembl Genes	2551	HELLS	74	2.651312e-4	1.000000e+0	6.645836e-2	2.492128e+1	1.203790e-1	3	9.614940e-5	2.396166e-3	1	7.062375e-2	1.000000e+0	1.000000e+0	1.415954e+1	7.062375e-2	1	1	7.633588e-4	1.000000e+0	MER77B,MER77B,MER77B	HELLS
Ensembl Genes	8611	DHX40	75	2.853525e-4	1.000000e+0	7.057338e-2	2.429956e+1	1.234590e-1	3	9.860943e-5	2.396166e-3	1	7.062375e-2	1.000000e+0	1.000000e+0	1.415954e+1	7.062375e-2	1	1	7.633588e-4	1.000000e+0	MER77B,MER77B,MER77B	DHX40
Ensembl Genes	17899	HTR5A	76	2.928713e-4	1.000000e+0	7.147987e-2	2.408319e+1	1.245682e-1	3	9.949537e-5	2.396166e-3	1	7.062375e-2	1.000000e+0	1.000000e+0	1.415954e+1	7.062375e-2	1	1	7.633588e-4	1.000000e+0	MER77B,MER77B,MER77B	HTR5A
Ensembl Genes	5777	LRFN5	77	2.938875e-4	1.000000e+0	7.079635e-2	6.856268e+0	8.751117e-1	6	6.989710e-4	4.792332e-3	1	7.062375e-2	1.000000e+0	1.000000e+0	1.415954e+1	7.062375e-2	1	1	7.633588e-4	1.000000e+0	MER77B,MER77B,MER77B,MER77B,MER77B,MER77B	LRFN5
Ensembl Genes	7135	NPIPB3	78	2.980842e-4	1.000000e+0	7.088672e-2	2.393748e+1	1.253265e-1	3	1.001010e-4	2.396166e-3	1	7.062375e-2	1.000000e+0	1.000000e+0	1.415954e+1	7.062375e-2	1	1	7.633588e-4	1.000000e+0	MER77B,MER77B,MER77B	NPIPB3
Ensembl Genes	16961	SLC22A1	79	3.026259e-4	1.000000e+0	7.105580e-2	2.381327e+1	1.259802e-1	3	1.006232e-4	2.396166e-3	1	7.062375e-2	1.000000e+0	1.000000e+0	1.415954e+1	7.062375e-2	1	1	7.633588e-4	1.000000e+0	MER77B,MER77B,MER77B	SLC22A1
Ensembl Genes	10489	DPRX	80	3.453745e-4	1.000000e+0	8.007940e-2	2.275411e+1	1.318443e-1	3	1.053070e-4	2.396166e-3	1	7.062375e-2	1.000000e+0	1.000000e+0	1.415954e+1	7.062375e-2	1	1	7.633588e-4	1.000000e+0	MER77B,MER77B,MER77B	DPRX
Ensembl Genes	16630	ME1	81	3.700009e-4	1.000000e+0	8.473021e-2	2.222021e+1	1.350122e-1	3	1.078372e-4	2.396166e-3	1	7.062375e-2	1.000000e+0	1.000000e+0	1.415954e+1	7.062375e-2	1	1	7.633588e-4	1.000000e+0	MER77B,MER77B,MER77B	ME1
Ensembl Genes	4430	MANSC4	82	3.905837e-4	1.000000e+0	8.835289e-2	7.086142e+1	2.822410e-2	2	2.254321e-5	1.597444e-3	1	7.062375e-2	1.000000e+0	1.000000e+0	1.415954e+1	7.062375e-2	1	1	7.633588e-4	1.000000e+0	MER77B,MER77B	MANSC4
Ensembl Genes	19825	CXCR3	83	4.292897e-4	1.000000e+0	9.593849e-2	2.110900e+1	1.421194e-1	3	1.135139e-4	2.396166e-3	1	7.062375e-2	1.000000e+0	1.000000e+0	1.415954e+1	7.062375e-2	1	1	7.633588e-4	1.000000e+0	MER77B,MER77B,MER77B	CXCR3
Ensembl Genes	14727	PIGY	84	4.421675e-4	1.000000e+0	9.764006e-2	6.655957e+1	3.004827e-2	2	2.400022e-5	1.597444e-3	1	7.062375e-2	1.000000e+0	1.000000e+0	1.415954e+1	7.062375e-2	1	1	7.633588e-4	1.000000e+0	MER77B,MER77B	PIGY
Ensembl Genes	9971	ZNF540	85	4.510458e-4	1.000000e+0	9.842881e-2	6.589461e+1	3.035150e-2	2	2.424241e-5	1.597444e-3	1	7.062375e-2	1.000000e+0	1.000000e+0	1.415954e+1	7.062375e-2	1	1	7.633588e-4	1.000000e+0	MER77B,MER77B	ZNF540
Ensembl Genes	17754	SVOPL	86	4.558717e-4	1.000000e+0	9.832516e-2	2.067520e+1	1.451014e-1	3	1.158957e-4	2.396166e-3	1	7.062375e-2	1.000000e+0	1.000000e+0	1.415954e+1	7.062375e-2	1	1	7.633588e-4	1.000000e+0	MER77B,MER77B,MER77B	SVOPL
Ensembl Genes	12655	DSCR3	87	4.602107e-4	1.000000e+0	9.812010e-2	2.060759e+1	1.455774e-1	3	1.162759e-4	2.396166e-3	1	7.062375e-2	1.000000e+0	1.000000e+0	1.415954e+1	7.062375e-2	1	1	7.633588e-4	1.000000e+0	MER77B,MER77B,MER77B	DSCR3
Ensembl Genes	18962	SPTLC1	88	4.798006e-4	1.000000e+0	1.011343e-1	2.031258e+1	1.476917e-1	3	1.179646e-4	2.396166e-3	1	7.062375e-2	1.000000e+0	1.000000e+0	1.415954e+1	7.062375e-2	1	1	7.633588e-4	1.000000e+0	MER77B,MER77B,MER77B	SPTLC1
Ensembl Genes	8610	YPEL2	89	4.860468e-4	1.000000e+0	1.012998e-1	2.022188e+1	1.483542e-1	3	1.184938e-4	2.396166e-3	1	7.062375e-2	1.000000e+0	1.000000e+0	1.415954e+1	7.062375e-2	1	1	7.633588e-4	1.000000e+0	MER77B,MER77B,MER77B	YPEL2
Ensembl Genes	4429	MRPS35	90	4.960716e-4	1.000000e+0	1.022404e-1	6.280186e+1	3.184619e-2	2	2.543625e-5	1.597444e-3	1	7.062375e-2	1.000000e+0	1.000000e+0	1.415954e+1	7.062375e-2	1	1	7.633588e-4	1.000000e+0	MER77B,MER77B	MRPS35
Ensembl Genes	4466	PDZRN4	91	5.044603e-4	1.000000e+0	1.028267e-1	7.878986e+0	6.345995e-1	5	5.068686e-4	3.993610e-3	1	7.062375e-2	1.000000e+0	1.000000e+0	1.415954e+1	7.062375e-2	1	1	7.633588e-4	1.000000e+0	MER77B,MER77B,MER77B,MER77B,MER77B	PDZRN4
Ensembl Genes	9970	ZNF793	92	5.121940e-4	1.000000e+0	1.032683e-1	6.179490e+1	3.236513e-2	2	2.585074e-5	1.597444e-3	1	7.062375e-2	1.000000e+0	1.000000e+0	1.415954e+1	7.062375e-2	1	1	7.633588e-4	1.000000e+0	MER77B,MER77B	ZNF793
Ensembl Genes	2164	TMEM236	93	5.605828e-4	1.000000e+0	1.118091e-1	1.924685e+1	1.558696e-1	3	1.244965e-4	2.396166e-3	1	7.062375e-2	1.000000e+0	1.000000e+0	1.415954e+1	7.062375e-2	1	1	7.633588e-4	1.000000e+0	MER77B,MER77B,MER77B	TMEM236
Ensembl Genes	15522	IL4	94	5.612131e-4	1.000000e+0	1.107441e-1	5.900454e+1	3.389570e-2	2	2.707324e-5	1.597444e-3	1	7.062375e-2	1.000000e+0	1.000000e+0	1.415954e+1	7.062375e-2	1	1	7.633588e-4	1.000000e+0	MER77B,MER77B	IL4
Ensembl Genes	10432	SIGLEC8	95	5.702019e-4	1.000000e+0	1.113334e-1	5.853229e+1	3.416917e-2	2	2.729167e-5	1.597444e-3	1	7.062375e-2	1.000000e+0	1.000000e+0	1.415954e+1	7.062375e-2	1	1	7.633588e-4	1.000000e+0	MER77B,MER77B	SIGLEC8
Ensembl Genes	16628	PGM3	96	5.743146e-4	1.000000e+0	1.109683e-1	1.908601e+1	1.571832e-1	3	1.255457e-4	2.396166e-3	1	7.062375e-2	1.000000e+0	1.000000e+0	1.415954e+1	7.062375e-2	1	1	7.633588e-4	1.000000e+0	MER77B,MER77B,MER77B	PGM3
Ensembl Genes	7558	TXNL4B	97	5.776321e-4	1.000000e+0	1.104587e-1	5.815029e+1	3.439364e-2	2	2.747096e-5	1.597444e-3	1	7.062375e-2	1.000000e+0	1.000000e+0	1.415954e+1	7.062375e-2	1	1	7.633588e-4	1.000000e+0	MER77B,MER77B	TXNL4B
Ensembl Genes	13315	DAZL	98	5.836186e-4	1.000000e+0	1.104647e-1	1.897992e+1	1.580618e-1	3	1.262474e-4	2.396166e-3	1	7.062375e-2	1.000000e+0	1.000000e+0	1.415954e+1	7.062375e-2	1	1	7.633588e-4	1.000000e+0	MER77B,MER77B,MER77B	DAZL
Ensembl Genes	12435	RAB22A	99	5.896356e-4	1.000000e+0	1.104763e-1	5.754848e+1	3.475331e-2	2	2.775823e-5	1.597444e-3	1	7.062375e-2	1.000000e+0	1.000000e+0	1.415954e+1	7.062375e-2	1	1	7.633588e-4	1.000000e+0	MER77B,MER77B	RAB22A
Ensembl Genes	3931	LAYN	100	5.986065e-4	1.000000e+0	1.110355e-1	5.711058e+1	3.501978e-2	2	2.797107e-5	1.597444e-3	1	7.062375e-2	1.000000e+0	1.000000e+0	1.415954e+1	7.062375e-2	1	1	7.633588e-4	1.000000e+0	MER77B,MER77B	LAYN
Ensembl Genes	10422	SIGLECL1	101	6.091933e-4	1.000000e+0	1.118805e-1	5.660630e+1	3.533176e-2	2	2.822025e-5	1.597444e-3	1	7.062375e-2	1.000000e+0	1.000000e+0	1.415954e+1	7.062375e-2	1	1	7.633588e-4	1.000000e+0	MER77B,MER77B	SIGLECL1
Ensembl Genes	11938	AQP12B	102	6.197956e-4	1.000000e+0	1.127117e-1	5.611429e+1	3.564155e-2	2	2.846769e-5	1.597444e-3	1	7.062375e-2	1.000000e+0	1.000000e+0	1.415954e+1	7.062375e-2	1	1	7.633588e-4	1.000000e+0	MER77B,MER77B	AQP12B
Ensembl Genes	15392	FAM172A	103	6.350703e-4	1.000000e+0	1.143681e-1	1.054760e+1	3.792331e-1	4	3.029019e-4	3.194888e-3	1	7.062375e-2	1.000000e+0	1.000000e+0	1.415954e+1	7.062375e-2	1	1	7.633588e-4	1.000000e+0	MER77B,MER77B,MER77B,MER77B	FAM172A
Ensembl Genes	17244	UBE2D4	104	6.558270e-4	1.000000e+0	1.169705e-1	5.453233e+1	3.667549e-2	2	2.929352e-5	1.597444e-3	1	7.062375e-2	1.000000e+0	1.000000e+0	1.415954e+1	7.062375e-2	1	1	7.633588e-4	1.000000e+0	MER77B,MER77B	UBE2D4
Ensembl Genes	2354	JMJD1C	105	6.858824e-4	1.000000e+0	1.211660e-1	1.794492e+1	1.671783e-1	3	1.335290e-4	2.396166e-3	1	7.062375e-2	1.000000e+0	1.000000e+0	1.415954e+1	7.062375e-2	1	1	7.633588e-4	1.000000e+0	MER77B,MER77B,MER77B	JMJD1C
Ensembl Genes	17901	INSIG1	106	6.895905e-4	1.000000e+0	1.206718e-1	1.791130e+1	1.674920e-1	3	1.337795e-4	2.396166e-3	1	7.062375e-2	1.000000e+0	1.000000e+0	1.415954e+1	7.062375e-2	1	1	7.633588e-4	1.000000e+0	MER77B,MER77B,MER77B	INSIG1
Ensembl Genes	14447	GPR125	107	7.028874e-4	1.000000e+0	1.218491e-1	7.314499e+0	6.835738e-1	5	5.459854e-4	3.993610e-3	1	7.062375e-2	1.000000e+0	1.000000e+0	1.415954e+1	7.062375e-2	1	1	7.633588e-4	1.000000e+0	MER77B,MER77B,MER77B,MER77B,MER77B	GPR125
Ensembl Genes	9952	ZNF382	108	7.153012e-4	1.000000e+0	1.228530e-1	5.218754e+1	3.832333e-2	2	3.060969e-5	1.597444e-3	1	7.062375e-2	1.000000e+0	1.000000e+0	1.415954e+1	7.062375e-2	1	1	7.633588e-4	1.000000e+0	MER77B,MER77B	ZNF382
Ensembl Genes	10455	PPP2R1A	109	7.208267e-4	1.000000e+0	1.226662e-1	5.198455e+1	3.847297e-2	2	3.072921e-5	1.597444e-3	1	7.062375e-2	1.000000e+0	1.000000e+0	1.415954e+1	7.062375e-2	1	1	7.633588e-4	1.000000e+0	MER77B,MER77B	PPP2R1A
Ensembl Genes	8604	TRIM37	110	7.472156e-4	1.000000e+0	1.260009e-1	1.741805e+1	1.722351e-1	3	1.375680e-4	2.396166e-3	1	7.062375e-2	1.000000e+0	1.000000e+0	1.415954e+1	7.062375e-2	1	1	7.633588e-4	1.000000e+0	MER77B,MER77B,MER77B	TRIM37
Ensembl Genes	10167	ZNF112	111	7.643427e-4	1.000000e+0	1.277279e-1	5.046364e+1	3.963249e-2	2	3.165535e-5	1.597444e-3	1	7.062375e-2	1.000000e+0	1.000000e+0	1.415954e+1	7.062375e-2	1	1	7.633588e-4	1.000000e+0	MER77B,MER77B	ZNF112
Ensembl Genes	15975	TUBB2B	112	7.785299e-4	1.000000e+0	1.289371e-1	4.999557e+1	4.000354e-2	2	3.195171e-5	1.597444e-3	1	7.062375e-2	1.000000e+0	1.000000e+0	1.415954e+1	7.062375e-2	1	1	7.633588e-4	1.000000e+0	MER77B,MER77B	TUBB2B
Ensembl Genes	16532	DEFB133	113	7.810863e-4	1.000000e+0	1.282157e-1	4.991259e+1	4.007005e-2	2	3.200483e-5	1.597444e-3	1	7.062375e-2	1.000000e+0	1.000000e+0	1.415954e+1	7.062375e-2	1	1	7.633588e-4	1.000000e+0	MER77B,MER77B	DEFB133
Ensembl Genes	18966	OGN	114	8.071138e-4	1.000000e+0	1.313259e-1	4.909028e+1	4.074126e-2	2	3.254094e-5	1.597444e-3	1	7.062375e-2	1.000000e+0	1.000000e+0	1.415954e+1	7.062375e-2	1	1	7.633588e-4	1.000000e+0	MER77B,MER77B	OGN
Ensembl Genes	11937	GPR35	115	8.255833e-4	1.000000e+0	1.331630e-1	4.853050e+1	4.121120e-2	2	3.291629e-5	1.597444e-3	1	7.062375e-2	1.000000e+0	1.000000e+0	1.415954e+1	7.062375e-2	1	1	7.633588e-4	1.000000e+0	MER77B,MER77B	GPR35
Ensembl Genes	14118	MECOM	116	8.290017e-4	1.000000e+0	1.325617e-1	7.047140e+0	7.095077e-1	5	5.666994e-4	3.993610e-3	1	7.062375e-2	1.000000e+0	1.000000e+0	1.415954e+1	7.062375e-2	1	1	7.633588e-4	1.000000e+0	MER77B,MER77B,MER77B,MER77B,MER77B	MECOM
Ensembl Genes	8603	PPM1E	117	8.322721e-4	1.000000e+0	1.319471e-1	1.677588e+1	1.788282e-1	3	1.428340e-4	2.396166e-3	1	7.062375e-2	1.000000e+0	1.000000e+0	1.415954e+1	7.062375e-2	1	1	7.633588e-4	1.000000e+0	MER77B,MER77B,MER77B	PPM1E
Ensembl Genes	10166	ZNF235	118	8.355029e-4	1.000000e+0	1.313368e-1	4.823755e+1	4.146148e-2	2	3.311620e-5	1.597444e-3	1	7.062375e-2	1.000000e+0	1.000000e+0	1.415954e+1	7.062375e-2	1	1	7.633588e-4	1.000000e+0	MER77B,MER77B	ZNF235
Ensembl Genes	16575	KHDRBS2	119	8.514165e-4	1.000000e+0	1.327137e-1	7.004728e+0	7.138036e-1	5	5.701307e-4	3.993610e-3	1	7.062375e-2	1.000000e+0	1.000000e+0	1.415954e+1	7.062375e-2	1	1	7.633588e-4	1.000000e+0	MER77B,MER77B,MER77B,MER77B,MER77B	KHDRBS2
Ensembl Genes	272	PLA2G2E	120	8.555674e-4	1.000000e+0	1.322493e-1	4.766063e+1	4.196335e-2	2	3.351706e-5	1.597444e-3	1	7.062375e-2	1.000000e+0	1.000000e+0	1.415954e+1	7.062375e-2	1	1	7.633588e-4	1.000000e+0	MER77B,MER77B	PLA2G2E
Ensembl Genes	9953	ZNF461	121	9.276583e-4	1.000000e+0	1.422077e-1	4.574459e+1	4.372102e-2	2	3.492094e-5	1.597444e-3	1	7.062375e-2	1.000000e+0	1.000000e+0	1.415954e+1	7.062375e-2	1	1	7.633588e-4	1.000000e+0	MER77B,MER77B	ZNF461
Ensembl Genes	10456	ZNF766	122	9.500574e-4	1.000000e+0	1.444477e-1	4.519414e+1	4.425352e-2	2	3.534626e-5	1.597444e-3	1	7.062375e-2	1.000000e+0	1.000000e+0	1.415954e+1	7.062375e-2	1	1	7.633588e-4	1.000000e+0	MER77B,MER77B	ZNF766
Ensembl Genes	7148	NPIPB5	123	9.598148e-4	1.000000e+0	1.447448e-1	1.596118e+1	1.879560e-1	3	1.501246e-4	2.396166e-3	1	7.062375e-2	1.000000e+0	1.000000e+0	1.415954e+1	7.062375e-2	1	1	7.633588e-4	1.000000e+0	MER77B,MER77B,MER77B	NPIPB5
Ensembl Genes	9360	FEM1A	124	9.631143e-4	1.000000e+0	1.440710e-1	4.488217e+1	4.456112e-2	2	3.559195e-5	1.597444e-3	1	7.062375e-2	1.000000e+0	1.000000e+0	1.415954e+1	7.062375e-2	1	1	7.633588e-4	1.000000e+0	MER77B,MER77B	FEM1A
Ensembl Genes	19154	RBM18	125	9.705634e-4	1.000000e+0	1.440238e-1	4.470702e+1	4.473571e-2	2	3.573140e-5	1.597444e-3	1	7.062375e-2	1.000000e+0	1.000000e+0	1.415954e+1	7.062375e-2	1	1	7.633588e-4	1.000000e+0	MER77B,MER77B	RBM18
Ensembl Genes	271	OTUD3	126	9.724160e-4	1.000000e+0	1.431535e-1	4.466377e+1	4.477903e-2	2	3.576599e-5	1.597444e-3	1	7.062375e-2	1.000000e+0	1.000000e+0	1.415954e+1	7.062375e-2	1	1	7.633588e-4	1.000000e+0	MER77B,MER77B	OTUD3
Ensembl Genes	4099	ESAM	127	9.876002e-4	1.000000e+0	1.442441e-1	4.431390e+1	4.513257e-2	2	3.604838e-5	1.597444e-3	1	7.062375e-2	1.000000e+0	1.000000e+0	1.415954e+1	7.062375e-2	1	1	7.633588e-4	1.000000e+0	MER77B,MER77B	ESAM
Ensembl Genes	7312	TP53TG3B	128	1.032826e-3	1.000000e+0	1.496710e-1	1.555708e+1	1.928383e-1	3	1.540242e-4	2.396166e-3	1	7.062375e-2	1.000000e+0	1.000000e+0	1.415954e+1	7.062375e-2	1	1	7.633588e-4	1.000000e+0	MER77B,MER77B,MER77B	TP53TG3B
Ensembl Genes	3230	CD82	129	1.056714e-3	1.000000e+0	1.519456e-1	1.543304e+1	1.943881e-1	3	1.552621e-4	2.396166e-3	1	7.062375e-2	1.000000e+0	1.000000e+0	1.415954e+1	7.062375e-2	1	1	7.633588e-4	1.000000e+0	MER77B,MER77B,MER77B	CD82
Ensembl Genes	15974	TUBB2A	130	1.062433e-3	1.000000e+0	1.515928e-1	4.270062e+1	4.683773e-2	2	3.741032e-5	1.597444e-3	1	7.062375e-2	1.000000e+0	1.000000e+0	1.415954e+1	7.062375e-2	1	1	7.633588e-4	1.000000e+0	MER77B,MER77B	TUBB2A
Ensembl Genes	9090	MYO5B	131	1.072433e-3	1.000000e+0	1.518516e-1	1.535345e+1	1.953958e-1	3	1.560669e-4	2.396166e-3	1	7.062375e-2	1.000000e+0	1.000000e+0	1.415954e+1	7.062375e-2	1	1	7.633588e-4	1.000000e+0	MER77B,MER77B,MER77B	MYO5B
Ensembl Genes	9359	DPP9	132	1.148092e-3	1.000000e+0	1.613330e-1	4.105120e+1	4.871965e-2	2	3.891346e-5	1.597444e-3	1	7.062375e-2	1.000000e+0	1.000000e+0	1.415954e+1	7.062375e-2	1	1	7.633588e-4	1.000000e+0	MER77B,MER77B	DPP9
Ensembl Genes	17245	SPDYE1	133	1.166872e-3	1.000000e+0	1.627392e-1	4.071406e+1	4.912308e-2	2	3.923569e-5	1.597444e-3	1	7.062375e-2	1.000000e+0	1.000000e+0	1.415954e+1	7.062375e-2	1	1	7.633588e-4	1.000000e+0	MER77B,MER77B	SPDYE1
Ensembl Genes	3229	ALX4	134	1.191809e-3	1.000000e+0	1.649766e-1	1.479576e+1	2.027607e-1	3	1.619495e-4	2.396166e-3	1	7.062375e-2	1.000000e+0	1.000000e+0	1.415954e+1	7.062375e-2	1	1	7.633588e-4	1.000000e+0	MER77B,MER77B,MER77B	ALX4
Ensembl Genes	6553	SNAPC5	135	1.223343e-3	1.000000e+0	1.680873e-1	3.974752e+1	5.031761e-2	2	4.018978e-5	1.597444e-3	1	7.062375e-2	1.000000e+0	1.000000e+0	1.415954e+1	7.062375e-2	1	1	7.633588e-4	1.000000e+0	MER77B,MER77B	SNAPC5
Ensembl Genes	18119	PPP2CB	136	1.226860e-3	1.000000e+0	1.673311e-1	3.968954e+1	5.039112e-2	2	4.024850e-5	1.597444e-3	1	7.062375e-2	1.000000e+0	1.000000e+0	1.415954e+1	7.062375e-2	1	1	7.633588e-4	1.000000e+0	MER77B,MER77B	PPP2CB
Ensembl Genes	15320	HEXB	137	1.235296e-3	1.000000e+0	1.672519e-1	3.955148e+1	5.056701e-2	2	4.038899e-5	1.597444e-3	1	7.062375e-2	1.000000e+0	1.000000e+0	1.415954e+1	7.062375e-2	1	1	7.633588e-4	1.000000e+0	MER77B,MER77B	HEXB
Ensembl Genes	1807	CAMK1G	138	1.359896e-3	1.000000e+0	1.827878e-1	8.570726e+0	4.667049e-1	4	3.727675e-4	3.194888e-3	1	7.062375e-2	1.000000e+0	1.000000e+0	1.415954e+1	7.062375e-2	1	1	7.633588e-4	1.000000e+0	MER77B,MER77B,MER77B,MER77B	CAMK1G
Ensembl Genes	954	PRMT6	139	1.418781e-3	1.000000e+0	1.893307e-1	8.471266e+0	4.721844e-1	4	3.771441e-4	3.194888e-3	1	7.062375e-2	1.000000e+0	1.000000e+0	1.415954e+1	7.062375e-2	1	1	7.633588e-4	1.000000e+0	MER77B,MER77B,MER77B,MER77B	PRMT6
Ensembl Genes	1933	CCSAP	140	1.503294e-3	1.000000e+0	1.991757e-1	3.578998e+1	5.588157e-2	2	4.463384e-5	1.597444e-3	1	7.062375e-2	1.000000e+0	1.000000e+0	1.415954e+1	7.062375e-2	1	1	7.633588e-4	1.000000e+0	MER77B,MER77B	CCSAP
Ensembl Genes	19033	TMEFF1	141	1.552076e-3	1.000000e+0	2.041806e-1	3.521235e+1	5.679825e-2	2	4.536601e-5	1.597444e-3	1	7.062375e-2	1.000000e+0	1.000000e+0	1.415954e+1	7.062375e-2	1	1	7.633588e-4	1.000000e+0	MER77B,MER77B	TMEFF1
Ensembl Genes	4101	ROBO3	142	1.556514e-3	1.000000e+0	2.033224e-1	3.516116e+1	5.688094e-2	2	4.543206e-5	1.597444e-3	1	7.062375e-2	1.000000e+0	1.000000e+0	1.415954e+1	7.062375e-2	1	1	7.633588e-4	1.000000e+0	MER77B,MER77B	ROBO3
Ensembl Genes	13794	ABHD10	143	1.641286e-3	1.000000e+0	2.128966e-1	3.422342e+1	5.843952e-2	2	4.667693e-5	1.597444e-3	1	7.062375e-2	1.000000e+0	1.000000e+0	1.415954e+1	7.062375e-2	1	1	7.633588e-4	1.000000e+0	MER77B,MER77B	ABHD10
Ensembl Genes	12852	VPREB1	144	1.656725e-3	1.000000e+0	2.134069e-1	1.317606e+1	2.276857e-1	3	1.818576e-4	2.396166e-3	1	7.062375e-2	1.000000e+0	1.000000e+0	1.415954e+1	7.062375e-2	1	1	7.633588e-4	1.000000e+0	MER77B,MER77B,MER77B	VPREB1
Ensembl Genes	6552	MAP2K1	145	1.678555e-3	1.000000e+0	2.147277e-1	3.383380e+1	5.911248e-2	2	4.721444e-5	1.597444e-3	1	7.062375e-2	1.000000e+0	1.000000e+0	1.415954e+1	7.062375e-2	1	1	7.633588e-4	1.000000e+0	MER77B,MER77B	MAP2K1
Ensembl Genes	14725	HERC5	146	1.823446e-3	1.000000e+0	2.316651e-1	3.243437e+1	6.166299e-2	2	4.925159e-5	1.597444e-3	1	7.062375e-2	1.000000e+0	1.000000e+0	1.415954e+1	7.062375e-2	1	1	7.633588e-4	1.000000e+0	MER77B,MER77B	HERC5
Ensembl Genes	19826	NHSL2	147	1.969269e-3	1.000000e+0	2.484896e-1	1.239455e+1	2.420419e-1	3	1.933242e-4	2.396166e-3	1	7.062375e-2	1.000000e+0	1.000000e+0	1.415954e+1	7.062375e-2	1	1	7.633588e-4	1.000000e+0	MER77B,MER77B,MER77B	NHSL2
Ensembl Genes	17339	POM121	148	2.004321e-3	1.000000e+0	2.512037e-1	1.231726e+1	2.435606e-1	3	1.945372e-4	2.396166e-3	1	7.062375e-2	1.000000e+0	1.000000e+0	1.415954e+1	7.062375e-2	1	1	7.633588e-4	1.000000e+0	MER77B,MER77B,MER77B	POM121
Ensembl Genes	18118	GSR	149	2.023472e-3	1.000000e+0	2.519019e-1	3.075525e+1	6.502955e-2	2	5.194053e-5	1.597444e-3	1	7.062375e-2	1.000000e+0	1.000000e+0	1.415954e+1	7.062375e-2	1	1	7.633588e-4	1.000000e+0	MER77B,MER77B	GSR
Ensembl Genes	20292	USP9Y	150	2.072435e-3	1.000000e+0	2.562773e-1	7.627088e+0	5.244465e-1	4	4.188870e-4	3.194888e-3	1	7.062375e-2	1.000000e+0	1.000000e+0	1.415954e+1	7.062375e-2	1	1	7.633588e-4	1.000000e+0	MER77B,MER77B,MER77B,MER77B	USP9Y
Ensembl Genes	7311	TP53TG3C	151	2.074340e-3	1.000000e+0	2.548141e-1	1.216813e+1	2.465456e-1	3	1.969214e-4	2.396166e-3	1	7.062375e-2	1.000000e+0	1.000000e+0	1.415954e+1	7.062375e-2	1	1	7.633588e-4	1.000000e+0	MER77B,MER77B,MER77B	TP53TG3C
Ensembl Genes	15981	PRPF4B	152	2.085277e-3	1.000000e+0	2.544724e-1	3.028594e+1	6.603724e-2	2	5.274540e-5	1.597444e-3	1	7.062375e-2	1.000000e+0	1.000000e+0	1.415954e+1	7.062375e-2	1	1	7.633588e-4	1.000000e+0	MER77B,MER77B	PRPF4B
Ensembl Genes	11366	HS6ST1	153	2.249214e-3	1.000000e+0	2.726841e-1	7.454894e+0	5.365603e-1	4	4.285625e-4	3.194888e-3	1	7.062375e-2	1.000000e+0	1.000000e+0	1.415954e+1	7.062375e-2	1	1	7.633588e-4	1.000000e+0	MER77B,MER77B,MER77B,MER77B	HS6ST1
Ensembl Genes	1934	ACTA1	154	2.319066e-3	1.000000e+0	2.793270e-1	2.868377e+1	6.972583e-2	2	5.569156e-5	1.597444e-3	1	7.062375e-2	1.000000e+0	1.000000e+0	1.415954e+1	7.062375e-2	1	1	7.633588e-4	1.000000e+0	MER77B,MER77B	ACTA1
Ensembl Genes	9960	ZNF568	155	2.398929e-3	1.000000e+0	2.870822e-1	2.819091e+1	7.094486e-2	2	5.666523e-5	1.597444e-3	1	7.062375e-2	1.000000e+0	1.000000e+0	1.415954e+1	7.062375e-2	1	1	7.633588e-4	1.000000e+0	MER77B,MER77B	ZNF568
Ensembl Genes	12273	LBP	156	2.421954e-3	1.000000e+0	2.879796e-1	2.805335e+1	7.129272e-2	2	5.694307e-5	1.597444e-3	1	7.062375e-2	1.000000e+0	1.000000e+0	1.415954e+1	7.062375e-2	1	1	7.633588e-4	1.000000e+0	MER77B,MER77B	LBP
Ensembl Genes	14825	NDST3	157	2.488307e-3	1.000000e+0	2.939848e-1	7.247131e+0	5.519425e-1	4	4.408487e-4	3.194888e-3	1	7.062375e-2	1.000000e+0	1.000000e+0	1.415954e+1	7.062375e-2	1	1	7.633588e-4	1.000000e+0	MER77B,MER77B,MER77B,MER77B	NDST3
Ensembl Genes	2219	KIAA1462	158	2.563200e-3	1.000000e+0	3.009164e-1	1.128570e+1	2.658230e-1	3	2.123187e-4	2.396166e-3	1	7.062375e-2	1.000000e+0	1.000000e+0	1.415954e+1	7.062375e-2	1	1	7.633588e-4	1.000000e+0	MER77B,MER77B,MER77B	KIAA1462
Ensembl Genes	1293	RPS27	159	2.581832e-3	1.000000e+0	3.011975e-1	2.714956e+1	7.366602e-2	2	5.883868e-5	1.597444e-3	1	7.062375e-2	1.000000e+0	1.000000e+0	1.415954e+1	7.062375e-2	1	1	7.633588e-4	1.000000e+0	MER77B,MER77B	RPS27
Ensembl Genes	5735	NUBPL	160	2.590021e-3	1.000000e+0	3.002644e-1	1.124388e+1	2.668119e-1	3	2.131086e-4	2.396166e-3	1	7.062375e-2	1.000000e+0	1.000000e+0	1.415954e+1	7.062375e-2	1	1	7.633588e-4	1.000000e+0	MER77B,MER77B,MER77B	NUBPL
Ensembl Genes	15095	ADAMTS16	161	2.602262e-3	1.000000e+0	2.998097e-1	7.156684e+0	5.589181e-1	4	4.464202e-4	3.194888e-3	1	7.062375e-2	1.000000e+0	1.000000e+0	1.415954e+1	7.062375e-2	1	1	7.633588e-4	1.000000e+0	MER77B,MER77B,MER77B,MER77B	ADAMTS16
Ensembl Genes	16588	B3GAT2	162	2.652983e-3	1.000000e+0	3.037666e-1	1.114791e+1	2.691086e-1	3	2.149430e-4	2.396166e-3	1	7.062375e-2	1.000000e+0	1.000000e+0	1.415954e+1	7.062375e-2	1	1	7.633588e-4	1.000000e+0	MER77B,MER77B,MER77B	B3GAT2
Ensembl Genes	5291	POLR1D	163	2.688151e-3	1.000000e+0	3.059050e-1	2.659370e+1	7.520578e-2	2	6.006852e-5	1.597444e-3	1	7.062375e-2	1.000000e+0	1.000000e+0	1.415954e+1	7.062375e-2	1	1	7.633588e-4	1.000000e+0	MER77B,MER77B	POLR1D
Ensembl Genes	18972	ZNF484	164	2.711411e-3	1.000000e+0	3.066705e-1	2.647647e+1	7.553876e-2	2	6.033447e-5	1.597444e-3	1	7.062375e-2	1.000000e+0	1.000000e+0	1.415954e+1	7.062375e-2	1	1	7.633588e-4	1.000000e+0	MER77B,MER77B	ZNF484
Ensembl Genes	19708	PAGE4	165	2.749360e-3	1.000000e+0	3.090781e-1	2.628841e+1	7.607914e-2	2	6.076609e-5	1.597444e-3	1	7.062375e-2	1.000000e+0	1.000000e+0	1.415954e+1	7.062375e-2	1	1	7.633588e-4	1.000000e+0	MER77B,MER77B	PAGE4
Ensembl Genes	4486	AMIGO2	166	2.790079e-3	1.000000e+0	3.117661e-1	1.094908e+1	2.739957e-1	3	2.188464e-4	2.396166e-3	1	7.062375e-2	1.000000e+0	1.000000e+0	1.415954e+1	7.062375e-2	1	1	7.633588e-4	1.000000e+0	MER77B,MER77B,MER77B	AMIGO2
Ensembl Genes	9088	ACAA2	167	2.851158e-3	1.000000e+0	3.166834e-1	1.086463e+1	2.761253e-1	3	2.205474e-4	2.396166e-3	1	7.062375e-2	1.000000e+0	1.000000e+0	1.415954e+1	7.062375e-2	1	1	7.633588e-4	1.000000e+0	MER77B,MER77B,MER77B	ACAA2
Ensembl Genes	20291	SLC9B1P1	168	2.925798e-3	1.000000e+0	3.230394e-1	6.924663e+0	5.776454e-1	4	4.613782e-4	3.194888e-3	1	7.062375e-2	1.000000e+0	1.000000e+0	1.415954e+1	7.062375e-2	1	1	7.633588e-4	1.000000e+0	MER77B,MER77B,MER77B,MER77B	SLC9B1P1
Ensembl Genes	4488	RPAP3	169	2.961191e-3	1.000000e+0	3.250126e-1	1.071843e+1	2.798918e-1	3	2.235557e-4	2.396166e-3	1	7.062375e-2	1.000000e+0	1.000000e+0	1.415954e+1	7.062375e-2	1	1	7.633588e-4	1.000000e+0	MER77B,MER77B,MER77B	RPAP3
Ensembl Genes	12656	DYRK1A	170	3.003339e-3	1.000000e+0	3.276996e-1	1.066433e+1	2.813116e-1	3	2.246898e-4	2.396166e-3	1	7.062375e-2	1.000000e+0	1.000000e+0	1.415954e+1	7.062375e-2	1	1	7.633588e-4	1.000000e+0	MER77B,MER77B,MER77B	DYRK1A
Ensembl Genes	2353	NRBF2	171	3.011303e-3	1.000000e+0	3.266471e-1	1.065422e+1	2.815785e-1	3	2.249030e-4	2.396166e-3	1	7.062375e-2	1.000000e+0	1.000000e+0	1.415954e+1	7.062375e-2	1	1	7.633588e-4	1.000000e+0	MER77B,MER77B,MER77B	NRBF2
Ensembl Genes	6678	CHRNB4	172	3.078134e-3	1.000000e+0	3.319553e-1	2.480758e+1	8.062054e-2	2	6.439340e-5	1.597444e-3	1	7.062375e-2	1.000000e+0	1.000000e+0	1.415954e+1	7.062375e-2	1	1	7.633588e-4	1.000000e+0	MER77B,MER77B	CHRNB4
Ensembl Genes	19636	ZNF41	173	3.087311e-3	1.000000e+0	3.310204e-1	2.476966e+1	8.074393e-2	2	6.449195e-5	1.597444e-3	1	7.062375e-2	1.000000e+0	1.000000e+0	1.415954e+1	7.062375e-2	1	1	7.633588e-4	1.000000e+0	MER77B,MER77B	ZNF41
Ensembl Genes	435	SERINC2	174	3.142188e-3	1.000000e+0	3.349681e-1	2.454646e+1	8.147815e-2	2	6.507839e-5	1.597444e-3	1	7.062375e-2	1.000000e+0	1.000000e+0	1.415954e+1	7.062375e-2	1	1	7.633588e-4	1.000000e+0	MER77B,MER77B	SERINC2
Ensembl Genes	14117	GOLIM4	175	3.218243e-3	1.000000e+0	3.411154e-1	6.740919e+0	5.933909e-1	4	4.739544e-4	3.194888e-3	1	7.062375e-2	1.000000e+0	1.000000e+0	1.415954e+1	7.062375e-2	1	1	7.633588e-4	1.000000e+0	MER77B,MER77B,MER77B,MER77B	GOLIM4
Ensembl Genes	17725	CHCHD3	176	3.310612e-3	1.000000e+0	3.489122e-1	1.029828e+1	2.913107e-1	3	2.326763e-4	2.396166e-3	1	7.062375e-2	1.000000e+0	1.000000e+0	1.415954e+1	7.062375e-2	1	1	7.633588e-4	1.000000e+0	MER77B,MER77B,MER77B	CHCHD3
Ensembl Genes	13225	SETMAR	177	3.311678e-3	1.000000e+0	3.470526e-1	1.029709e+1	2.913444e-1	3	2.327032e-4	2.396166e-3	1	7.062375e-2	1.000000e+0	1.000000e+0	1.415954e+1	7.062375e-2	1	1	7.633588e-4	1.000000e+0	MER77B,MER77B,MER77B	SETMAR
Ensembl Genes	7997	PLD6	178	3.347818e-3	1.000000e+0	3.488690e-1	2.375946e+1	8.417699e-2	2	6.723402e-5	1.597444e-3	1	7.062375e-2	1.000000e+0	1.000000e+0	1.415954e+1	7.062375e-2	1	1	7.633588e-4	1.000000e+0	MER77B,MER77B	PLD6
Ensembl Genes	19095	PTBP3	179	3.420870e-3	1.000000e+0	3.544900e-1	2.349711e+1	8.511686e-2	2	6.798471e-5	1.597444e-3	1	7.062375e-2	1.000000e+0	1.000000e+0	1.415954e+1	7.062375e-2	1	1	7.633588e-4	1.000000e+0	MER77B,MER77B	PTBP3
Ensembl Genes	437	TINAGL1	180	3.433220e-3	1.000000e+0	3.537933e-1	2.345358e+1	8.527482e-2	2	6.811088e-5	1.597444e-3	1	7.062375e-2	1.000000e+0	1.000000e+0	1.415954e+1	7.062375e-2	1	1	7.633588e-4	1.000000e+0	MER77B,MER77B	TINAGL1
Ensembl Genes	17140	STK31	181	3.522967e-3	1.000000e+0	3.610360e-1	1.007077e+1	2.978919e-1	3	2.379329e-4	2.396166e-3	1	7.062375e-2	1.000000e+0	1.000000e+0	1.415954e+1	7.062375e-2	1	1	7.633588e-4	1.000000e+0	MER77B,MER77B,MER77B	STK31
Ensembl Genes	1294	NUP210L	182	3.591162e-3	1.000000e+0	3.660025e-1	2.291690e+1	8.727182e-2	2	6.970593e-5	1.597444e-3	1	7.062375e-2	1.000000e+0	1.000000e+0	1.415954e+1	7.062375e-2	1	1	7.633588e-4	1.000000e+0	MER77B,MER77B	NUP210L
Ensembl Genes	12436	VAPB	183	3.592770e-3	1.000000e+0	3.641655e-1	2.291162e+1	8.729195e-2	2	6.972200e-5	1.597444e-3	1	7.062375e-2	1.000000e+0	1.000000e+0	1.415954e+1	7.062375e-2	1	1	7.633588e-4	1.000000e+0	MER77B,MER77B	VAPB
Ensembl Genes	12848	YPEL1	184	3.597949e-3	1.000000e+0	3.627085e-1	2.289464e+1	8.735671e-2	2	6.977373e-5	1.597444e-3	1	7.062375e-2	1.000000e+0	1.000000e+0	1.415954e+1	7.062375e-2	1	1	7.633588e-4	1.000000e+0	MER77B,MER77B	YPEL1
Ensembl Genes	18971	BICD2	185	3.669122e-3	1.000000e+0	3.678840e-1	2.266486e+1	8.824232e-2	2	7.048109e-5	1.597444e-3	1	7.062375e-2	1.000000e+0	1.000000e+0	1.415954e+1	7.062375e-2	1	1	7.633588e-4	1.000000e+0	MER77B,MER77B	BICD2
Ensembl Genes	19504	GEMIN8	186	3.838838e-3	1.000000e+0	3.828312e-1	9.764149e+0	3.072464e-1	3	2.454045e-4	2.396166e-3	1	7.062375e-2	1.000000e+0	1.000000e+0	1.415954e+1	7.062375e-2	1	1	7.633588e-4	1.000000e+0	MER77B,MER77B,MER77B	GEMIN8
Ensembl Genes	19156	PTGS1	187	3.863875e-3	1.000000e+0	3.832675e-1	2.206890e+1	9.062525e-2	2	7.238438e-5	1.597444e-3	1	7.062375e-2	1.000000e+0	1.000000e+0	1.415954e+1	7.062375e-2	1	1	7.633588e-4	1.000000e+0	MER77B,MER77B	PTGS1
Ensembl Genes	1929	RHOU	188	3.875839e-3	1.000000e+0	3.824092e-1	9.730434e+0	3.083110e-1	3	2.462548e-4	2.396166e-3	1	7.062375e-2	1.000000e+0	1.000000e+0	1.415954e+1	7.062375e-2	1	1	7.633588e-4	1.000000e+0	MER77B,MER77B,MER77B	RHOU
Ensembl Genes	8047	AKAP10	189	3.936107e-3	1.000000e+0	3.863008e-1	2.185920e+1	9.149467e-2	2	7.307881e-5	1.597444e-3	1	7.062375e-2	1.000000e+0	1.000000e+0	1.415954e+1	7.062375e-2	1	1	7.633588e-4	1.000000e+0	MER77B,MER77B	AKAP10
Ensembl Genes	12849	MAPK1	190	4.008780e-3	1.000000e+0	3.913624e-1	2.165395e+1	9.236191e-2	2	7.377149e-5	1.597444e-3	1	7.062375e-2	1.000000e+0	1.000000e+0	1.415954e+1	7.062375e-2	1	1	7.633588e-4	1.000000e+0	MER77B,MER77B	MAPK1
Ensembl Genes	5916	FAM71D	191	4.237683e-3	1.000000e+0	4.115434e-1	9.421820e+0	3.184098e-1	3	2.543209e-4	2.396166e-3	1	7.062375e-2	1.000000e+0	1.000000e+0	1.415954e+1	7.062375e-2	1	1	7.633588e-4	1.000000e+0	MER77B,MER77B,MER77B	FAM71D
Ensembl Genes	14508	YIPF7	192	4.328825e-3	1.000000e+0	4.182051e-1	2.081242e+1	9.609645e-2	2	7.675435e-5	1.597444e-3	1	7.062375e-2	1.000000e+0	1.000000e+0	1.415954e+1	7.062375e-2	1	1	7.633588e-4	1.000000e+0	MER77B,MER77B	YIPF7
Ensembl Genes	1135	NBPF16	193	4.400584e-3	1.000000e+0	4.229349e-1	9.294114e+0	3.227849e-1	3	2.578154e-4	2.396166e-3	1	7.062375e-2	1.000000e+0	1.000000e+0	1.415954e+1	7.062375e-2	1	1	7.633588e-4	1.000000e+0	MER77B,MER77B,MER77B	NBPF16
Ensembl Genes	6679	ADAMTS7	194	4.403440e-3	1.000000e+0	4.210279e-1	2.062954e+1	9.694837e-2	2	7.743480e-5	1.597444e-3	1	7.062375e-2	1.000000e+0	1.000000e+0	1.415954e+1	7.062375e-2	1	1	7.633588e-4	1.000000e+0	MER77B,MER77B	ADAMTS7
Ensembl Genes	3932	SIK2	195	4.486720e-3	1.000000e+0	4.267906e-1	2.043082e+1	9.789130e-2	2	7.818794e-5	1.597444e-3	1	7.062375e-2	1.000000e+0	1.000000e+0	1.415954e+1	7.062375e-2	1	1	7.633588e-4	1.000000e+0	MER77B,MER77B	SIK2
Ensembl Genes	19707	PAGE1	196	4.506846e-3	1.000000e+0	4.265178e-1	2.038363e+1	9.811796e-2	2	7.836897e-5	1.597444e-3	1	7.062375e-2	1.000000e+0	1.000000e+0	1.415954e+1	7.062375e-2	1	1	7.633588e-4	1.000000e+0	MER77B,MER77B	PAGE1
Ensembl Genes	15860	DRD1	197	4.569980e-3	1.000000e+0	4.302973e-1	9.167825e+0	3.272314e-1	3	2.613669e-4	2.396166e-3	1	7.062375e-2	1.000000e+0	1.000000e+0	1.415954e+1	7.062375e-2	1	1	7.633588e-4	1.000000e+0	MER77B,MER77B,MER77B	DRD1
Ensembl Genes	13004	MYH9	198	4.612943e-3	1.000000e+0	4.321489e-1	2.013996e+1	9.930504e-2	2	7.931713e-5	1.597444e-3	1	7.062375e-2	1.000000e+0	1.000000e+0	1.415954e+1	7.062375e-2	1	1	7.633588e-4	1.000000e+0	MER77B,MER77B	MYH9
Ensembl Genes	7996	MPRIP	199	4.663121e-3	1.000000e+0	4.346544e-1	2.002763e+1	9.986205e-2	2	7.976202e-5	1.597444e-3	1	7.062375e-2	1.000000e+0	1.000000e+0	1.415954e+1	7.062375e-2	1	1	7.633588e-4	1.000000e+0	MER77B,MER77B	MPRIP
Ensembl Genes	4208	KCNA1	200	4.683533e-3	1.000000e+0	4.343743e-1	1.998245e+1	1.000878e-1	2	7.994236e-5	1.597444e-3	1	7.062375e-2	1.000000e+0	1.000000e+0	1.415954e+1	7.062375e-2	1	1	7.633588e-4	1.000000e+0	MER77B,MER77B	KCNA1
Ensembl Genes	12274	RALGAPB	201	4.696847e-3	1.000000e+0	4.334419e-1	1.995314e+1	1.002349e-1	2	8.005979e-5	1.597444e-3	1	7.062375e-2	1.000000e+0	1.000000e+0	1.415954e+1	7.062375e-2	1	1	7.633588e-4	1.000000e+0	MER77B,MER77B	RALGAPB
Ensembl Genes	9131	CDH20	202	4.747659e-3	1.000000e+0	4.359620e-1	6.034155e+0	6.628931e-1	4	5.294674e-4	3.194888e-3	1	7.062375e-2	1.000000e+0	1.000000e+0	1.415954e+1	7.062375e-2	1	1	7.633588e-4	1.000000e+0	MER77B,MER77B,MER77B,MER77B	CDH20
Ensembl Genes	1820	TRAF5	203	4.792695e-3	1.000000e+0	4.379296e-1	1.974575e+1	1.012876e-1	2	8.090065e-5	1.597444e-3	1	7.062375e-2	1.000000e+0	1.000000e+0	1.415954e+1	7.062375e-2	1	1	7.633588e-4	1.000000e+0	MER77B,MER77B	TRAF5
Ensembl Genes	11230	REV1	204	4.831648e-3	1.000000e+0	4.393247e-1	8.984521e+0	3.339076e-1	3	2.666994e-4	2.396166e-3	1	7.062375e-2	1.000000e+0	1.000000e+0	1.415954e+1	7.062375e-2	1	1	7.633588e-4	1.000000e+0	MER77B,MER77B,MER77B	REV1
Ensembl Genes	2218	SVIL	205	4.925388e-3	1.000000e+0	4.456635e-1	8.922042e+0	3.362459e-1	3	2.685670e-4	2.396166e-3	1	7.062375e-2	1.000000e+0	1.000000e+0	1.415954e+1	7.062375e-2	1	1	7.633588e-4	1.000000e+0	MER77B,MER77B,MER77B	SVIL
Ensembl Genes	7107	CLEC19A	206	4.994796e-3	1.000000e+0	4.497499e-1	1.932819e+1	1.034758e-1	2	8.264842e-5	1.597444e-3	1	7.062375e-2	1.000000e+0	1.000000e+0	1.415954e+1	7.062375e-2	1	1	7.633588e-4	1.000000e+0	MER77B,MER77B	CLEC19A
Ensembl Genes	4465	CNTN1	207	5.296776e-3	1.000000e+0	4.746372e-1	8.689236e+0	3.452547e-1	3	2.757626e-4	2.396166e-3	1	7.062375e-2	1.000000e+0	1.000000e+0	1.415954e+1	7.062375e-2	1	1	7.633588e-4	1.000000e+0	MER77B,MER77B,MER77B	CNTN1
Ensembl Genes	1874	SUSD4	208	5.393538e-3	1.000000e+0	4.809843e-1	1.857425e+1	1.076759e-1	2	8.600314e-5	1.597444e-3	1	7.062375e-2	1.000000e+0	1.000000e+0	1.415954e+1	7.062375e-2	1	1	7.633588e-4	1.000000e+0	MER77B,MER77B	SUSD4
Ensembl Genes	5536	TEX29	209	5.468693e-3	1.000000e+0	4.853530e-1	8.588704e+0	3.492960e-1	3	2.789904e-4	2.396166e-3	1	7.062375e-2	1.000000e+0	1.000000e+0	1.415954e+1	7.062375e-2	1	1	7.633588e-4	1.000000e+0	MER77B,MER77B,MER77B	TEX29
Ensembl Genes	19635	ZNF157	210	5.476144e-3	1.000000e+0	4.837000e-1	1.842845e+1	1.085278e-1	2	8.668358e-5	1.597444e-3	1	7.062375e-2	1.000000e+0	1.000000e+0	1.415954e+1	7.062375e-2	1	1	7.633588e-4	1.000000e+0	MER77B,MER77B	ZNF157
Ensembl Genes	1821	RD3	211	5.556200e-3	1.000000e+0	4.884453e-1	1.829026e+1	1.093478e-1	2	8.733852e-5	1.597444e-3	1	7.062375e-2	1.000000e+0	1.000000e+0	1.415954e+1	7.062375e-2	1	1	7.633588e-4	1.000000e+0	MER77B,MER77B	RD3
Ensembl Genes	19102	ZFP37	212	5.561431e-3	1.000000e+0	4.865990e-1	1.828133e+1	1.094012e-1	2	8.738116e-5	1.597444e-3	1	7.062375e-2	1.000000e+0	1.000000e+0	1.415954e+1	7.062375e-2	1	1	7.633588e-4	1.000000e+0	MER77B,MER77B	ZFP37
Ensembl Genes	9961	ZNF420	213	5.589938e-3	1.000000e+0	4.867970e-1	1.823291e+1	1.096917e-1	2	8.761321e-5	1.597444e-3	1	7.062375e-2	1.000000e+0	1.000000e+0	1.415954e+1	7.062375e-2	1	1	7.633588e-4	1.000000e+0	MER77B,MER77B	ZNF420
Ensembl Genes	7964	ELAC2	214	5.698939e-3	1.000000e+0	4.939702e-1	8.460465e+0	3.545904e-1	3	2.832192e-4	2.396166e-3	1	7.062375e-2	1.000000e+0	1.000000e+0	1.415954e+1	7.062375e-2	1	1	7.633588e-4	1.000000e+0	MER77B,MER77B,MER77B	ELAC2
Ensembl Genes	14857	ANKRD50	215	5.721226e-3	1.000000e+0	4.935954e-1	5.718324e+0	6.995056e-1	4	5.587106e-4	3.194888e-3	1	7.062375e-2	1.000000e+0	1.000000e+0	1.415954e+1	7.062375e-2	1	1	7.633588e-4	1.000000e+0	MER77B,MER77B,MER77B,MER77B	ANKRD50
Ensembl Genes	11326	INSIG2	216	6.035224e-3	1.000000e+0	5.182749e-1	8.285070e+0	3.620971e-1	3	2.892150e-4	2.396166e-3	1	7.062375e-2	1.000000e+0	1.000000e+0	1.415954e+1	7.062375e-2	1	1	7.633588e-4	1.000000e+0	MER77B,MER77B,MER77B	INSIG2
Ensembl Genes	9007	ZNF521	217	6.091673e-3	1.000000e+0	5.207117e-1	5.615299e+0	7.123396e-1	4	5.689613e-4	3.194888e-3	1	7.062375e-2	1.000000e+0	1.000000e+0	1.415954e+1	7.062375e-2	1	1	7.633588e-4	1.000000e+0	MER77B,MER77B,MER77B,MER77B	ZNF521
Ensembl Genes	19505	GLRA2	218	6.155692e-3	1.000000e+0	5.237703e-1	8.225373e+0	3.647251e-1	3	2.913140e-4	2.396166e-3	1	7.062375e-2	1.000000e+0	1.000000e+0	1.415954e+1	7.062375e-2	1	1	7.633588e-4	1.000000e+0	MER77B,MER77B,MER77B	GLRA2
Ensembl Genes	1589	GPR52	219	6.169078e-3	1.000000e+0	5.225125e-1	8.218836e+0	3.650152e-1	3	2.915457e-4	2.396166e-3	1	7.062375e-2	1.000000e+0	1.000000e+0	1.415954e+1	7.062375e-2	1	1	7.633588e-4	1.000000e+0	MER77B,MER77B,MER77B	GPR52
Ensembl Genes	18243	ARMC1	220	6.198232e-3	1.000000e+0	5.225955e-1	8.204663e+0	3.656457e-1	3	2.920493e-4	2.396166e-3	1	7.062375e-2	1.000000e+0	1.000000e+0	1.415954e+1	7.062375e-2	1	1	7.633588e-4	1.000000e+0	MER77B,MER77B,MER77B	ARMC1
Ensembl Genes	3981	APOA1	221	6.283223e-3	1.000000e+0	5.273643e-1	1.715873e+1	1.165587e-1	2	9.309804e-5	1.597444e-3	1	7.062375e-2	1.000000e+0	1.000000e+0	1.415954e+1	7.062375e-2	1	1	7.633588e-4	1.000000e+0	MER77B,MER77B	APOA1
Ensembl Genes	14256	ATP13A3	222	6.362243e-3	1.000000e+0	5.315912e-1	1.704757e+1	1.173188e-1	2	9.370510e-5	1.597444e-3	1	7.062375e-2	1.000000e+0	1.000000e+0	1.415954e+1	7.062375e-2	1	1	7.633588e-4	1.000000e+0	MER77B,MER77B	ATP13A3
Ensembl Genes	15130	PRDM9	223	6.366401e-3	1.000000e+0	5.295532e-1	5.543805e+0	7.215261e-1	4	5.762988e-4	3.194888e-3	1	7.062375e-2	1.000000e+0	1.000000e+0	1.415954e+1	7.062375e-2	1	1	7.633588e-4	1.000000e+0	MER77B,MER77B,MER77B,MER77B	PRDM9
Ensembl Genes	1747	SNRPE	224	6.368906e-3	1.000000e+0	5.273966e-1	1.703829e+1	1.173827e-1	2	9.375612e-5	1.597444e-3	1	7.062375e-2	1.000000e+0	1.000000e+0	1.415954e+1	7.062375e-2	1	1	7.633588e-4	1.000000e+0	MER77B,MER77B	SNRPE
Ensembl Genes	11587	ZC3H15	225	6.398317e-3	1.000000e+0	5.274773e-1	8.109733e+0	3.699259e-1	3	2.954680e-4	2.396166e-3	1	7.062375e-2	1.000000e+0	1.000000e+0	1.415954e+1	7.062375e-2	1	1	7.633588e-4	1.000000e+0	MER77B,MER77B,MER77B	ZC3H15
Ensembl Genes	11327	EN1	226	6.444981e-3	1.000000e+0	5.289732e-1	8.088159e+0	3.709126e-1	3	2.962560e-4	2.396166e-3	1	7.062375e-2	1.000000e+0	1.000000e+0	1.415954e+1	7.062375e-2	1	1	7.633588e-4	1.000000e+0	MER77B,MER77B,MER77B	EN1
Ensembl Genes	5769	SEC23A	227	6.448300e-3	1.000000e+0	5.269142e-1	8.086633e+0	3.709826e-1	3	2.963120e-4	2.396166e-3	1	7.062375e-2	1.000000e+0	1.000000e+0	1.415954e+1	7.062375e-2	1	1	7.633588e-4	1.000000e+0	MER77B,MER77B,MER77B	SEC23A
Ensembl Genes	12536	USP25	228	6.513969e-3	1.000000e+0	5.299457e-1	5.506970e+0	7.263523e-1	4	5.801536e-4	3.194888e-3	1	7.062375e-2	1.000000e+0	1.000000e+0	1.415954e+1	7.062375e-2	1	1	7.633588e-4	1.000000e+0	MER77B,MER77B,MER77B,MER77B	USP25
Ensembl Genes	4946	ACTR6	229	6.593299e-3	1.000000e+0	5.340572e-1	1.673407e+1	1.195166e-1	2	9.546056e-5	1.597444e-3	1	7.062375e-2	1.000000e+0	1.000000e+0	1.415954e+1	7.062375e-2	1	1	7.633588e-4	1.000000e+0	MER77B,MER77B	ACTR6
Ensembl Genes	6804	ARRDC4	230	6.832408e-3	1.000000e+0	5.510189e-1	5.430905e+0	7.365255e-1	4	5.882791e-4	3.194888e-3	1	7.062375e-2	1.000000e+0	1.000000e+0	1.415954e+1	7.062375e-2	1	1	7.633588e-4	1.000000e+0	MER77B,MER77B,MER77B,MER77B	ARRDC4
Ensembl Genes	5432	PCDH8	231	6.866299e-3	1.000000e+0	5.513549e-1	1.638425e+1	1.220684e-1	2	9.749876e-5	1.597444e-3	1	7.062375e-2	1.000000e+0	1.000000e+0	1.415954e+1	7.062375e-2	1	1	7.633588e-4	1.000000e+0	MER77B,MER77B	PCDH8
Ensembl Genes	7345	CHD9	232	7.079006e-3	1.000000e+0	5.659848e-1	7.814203e+0	3.839163e-1	3	3.066424e-4	2.396166e-3	1	7.062375e-2	1.000000e+0	1.000000e+0	1.415954e+1	7.062375e-2	1	1	7.633588e-4	1.000000e+0	MER77B,MER77B,MER77B	CHD9
Ensembl Genes	11365	UGGT1	233	7.167083e-3	1.000000e+0	5.705675e-1	1.602220e+1	1.248268e-1	2	9.970192e-5	1.597444e-3	1	7.062375e-2	1.000000e+0	1.000000e+0	1.415954e+1	7.062375e-2	1	1	7.633588e-4	1.000000e+0	MER77B,MER77B	UGGT1
Ensembl Genes	1748	SOX13	234	7.317491e-3	1.000000e+0	5.800519e-1	1.584958e+1	1.261863e-1	2	1.007878e-4	1.597444e-3	1	7.062375e-2	1.000000e+0	1.000000e+0	1.415954e+1	7.062375e-2	1	1	7.633588e-4	1.000000e+0	MER77B,MER77B	SOX13
Ensembl Genes	5292	GSX1	235	7.377232e-3	1.000000e+0	5.822990e-1	1.578249e+1	1.267227e-1	2	1.012162e-4	1.597444e-3	1	7.062375e-2	1.000000e+0	1.000000e+0	1.415954e+1	7.062375e-2	1	1	7.633588e-4	1.000000e+0	MER77B,MER77B	GSX1
Ensembl Genes	5768	CLEC14A	236	7.437766e-3	1.000000e+0	5.845895e-1	7.673246e+0	3.909688e-1	3	3.122754e-4	2.396166e-3	1	7.062375e-2	1.000000e+0	1.000000e+0	1.415954e+1	7.062375e-2	1	1	7.633588e-4	1.000000e+0	MER77B,MER77B,MER77B	CLEC14A
Ensembl Genes	5538	SOX1	237	7.621794e-3	1.000000e+0	5.965260e-1	7.604405e+0	3.945082e-1	3	3.151024e-4	2.396166e-3	1	7.062375e-2	1.000000e+0	1.000000e+0	1.415954e+1	7.062375e-2	1	1	7.633588e-4	1.000000e+0	MER77B,MER77B,MER77B	SOX1
Ensembl Genes	11586	FSIP2	238	7.690070e-3	1.000000e+0	5.993408e-1	5.246223e+0	7.624533e-1	4	6.089882e-4	3.194888e-3	1	7.062375e-2	1.000000e+0	1.000000e+0	1.415954e+1	7.062375e-2	1	1	7.633588e-4	1.000000e+0	MER77B,MER77B,MER77B,MER77B	FSIP2
Ensembl Genes	3982	SIK3	239	7.707669e-3	1.000000e+0	5.981990e-1	1.542558e+1	1.296548e-1	2	1.035581e-4	1.597444e-3	1	7.062375e-2	1.000000e+0	1.000000e+0	1.415954e+1	7.062375e-2	1	1	7.633588e-4	1.000000e+0	MER77B,MER77B	SIK3
Ensembl Genes	13793	PHLDB2	240	7.797401e-3	1.000000e+0	6.026416e-1	1.533259e+1	1.304411e-1	2	1.041862e-4	1.597444e-3	1	7.062375e-2	1.000000e+0	1.000000e+0	1.415954e+1	7.062375e-2	1	1	7.633588e-4	1.000000e+0	MER77B,MER77B	PHLDB2
Ensembl Genes	16589	OGFRL1	241	8.049581e-3	1.000000e+0	6.195505e-1	7.452587e+0	4.025448e-1	3	3.215214e-4	2.396166e-3	1	7.062375e-2	1.000000e+0	1.000000e+0	1.415954e+1	7.062375e-2	1	1	7.633588e-4	1.000000e+0	MER77B,MER77B,MER77B	OGFRL1
Ensembl Genes	19101	SLC46A2	242	8.088502e-3	1.000000e+0	6.199737e-1	1.504166e+1	1.329640e-1	2	1.062013e-4	1.597444e-3	1	7.062375e-2	1.000000e+0	1.000000e+0	1.415954e+1	7.062375e-2	1	1	7.633588e-4	1.000000e+0	MER77B,MER77B	SLC46A2
Ensembl Genes	9006	HRH4	243	8.133909e-3	1.000000e+0	6.208884e-1	7.423923e+0	4.040990e-1	3	3.227628e-4	2.396166e-3	1	7.062375e-2	1.000000e+0	1.000000e+0	1.415954e+1	7.062375e-2	1	1	7.633588e-4	1.000000e+0	MER77B,MER77B,MER77B	HRH4
Ensembl Genes	7310	TP53TG3	244	8.408140e-3	1.000000e+0	6.391909e-1	7.333378e+0	4.090884e-1	3	3.267480e-4	2.396166e-3	1	7.062375e-2	1.000000e+0	1.000000e+0	1.415954e+1	7.062375e-2	1	1	7.633588e-4	1.000000e+0	MER77B,MER77B,MER77B	TP53TG3
Ensembl Genes	18303	IL7	245	8.509644e-3	1.000000e+0	6.442669e-1	7.300853e+0	4.109109e-1	3	3.282036e-4	2.396166e-3	1	7.062375e-2	1.000000e+0	1.000000e+0	1.415954e+1	7.062375e-2	1	1	7.633588e-4	1.000000e+0	MER77B,MER77B,MER77B	IL7
Ensembl Genes	17893	XRCC2	246	8.597679e-3	1.000000e+0	6.482860e-1	1.456876e+1	1.372801e-1	2	1.096486e-4	1.597444e-3	1	7.062375e-2	1.000000e+0	1.000000e+0	1.415954e+1	7.062375e-2	1	1	7.633588e-4	1.000000e+0	MER77B,MER77B	XRCC2
Ensembl Genes	19181	LHX2	247	8.814083e-3	1.000000e+0	6.619127e-1	1.438028e+1	1.390793e-1	2	1.110857e-4	1.597444e-3	1	7.062375e-2	1.000000e+0	1.000000e+0	1.415954e+1	7.062375e-2	1	1	7.633588e-4	1.000000e+0	MER77B,MER77B	LHX2
Ensembl Genes	18304	STMN2	248	8.937168e-3	1.000000e+0	6.684497e-1	7.169324e+0	4.184495e-1	3	3.342249e-4	2.396166e-3	1	7.062375e-2	1.000000e+0	1.000000e+0	1.415954e+1	7.062375e-2	1	1	7.633588e-4	1.000000e+0	MER77B,MER77B,MER77B	STMN2
Ensembl Genes	15094	IRX1	249	9.239118e-3	1.000000e+0	6.882586e-1	4.969955e+0	8.048362e-1	4	6.428405e-4	3.194888e-3	1	7.062375e-2	1.000000e+0	1.000000e+0	1.415954e+1	7.062375e-2	1	1	7.633588e-4	1.000000e+0	MER77B,MER77B,MER77B,MER77B	IRX1
Ensembl Genes	19474	PNPLA4	250	9.304363e-3	1.000000e+0	6.903465e-1	1.397786e+1	1.430834e-1	2	1.142838e-4	1.597444e-3	1	7.062375e-2	1.000000e+0	1.000000e+0	1.415954e+1	7.062375e-2	1	1	7.633588e-4	1.000000e+0	MER77B,MER77B	PNPLA4
Ensembl Genes	18195	C8orf22	251	9.542837e-3	1.000000e+0	7.052195e-1	6.996670e+0	4.287754e-1	3	3.424724e-4	2.396166e-3	1	7.062375e-2	1.000000e+0	1.000000e+0	1.415954e+1	7.062375e-2	1	1	7.633588e-4	1.000000e+0	MER77B,MER77B,MER77B	C8orf22
Ensembl Genes	10500	TFPT	252	9.604349e-3	1.000000e+0	7.069487e-1	1.036191e+2	9.650731e-3	1	7.708252e-6	7.987220e-4	1	7.062375e-2	1.000000e+0	1.000000e+0	1.415954e+1	7.062375e-2	1	1	7.633588e-4	1.000000e+0	MER77B	TFPT
Ensembl Genes	19477	KAL1	253	9.715179e-3	1.000000e+0	7.122801e-1	1.366438e+1	1.463659e-1	2	1.169057e-4	1.597444e-3	1	7.062375e-2	1.000000e+0	1.000000e+0	1.415954e+1	7.062375e-2	1	1	7.633588e-4	1.000000e+0	MER77B,MER77B	KAL1
Ensembl Genes	10156	ENSG00000267022	254	9.756013e-3	1.000000e+0	7.124578e-1	1.020005e+2	9.803876e-3	1	7.830572e-6	7.987220e-4	1	7.062375e-2	1.000000e+0	1.000000e+0	1.415954e+1	7.062375e-2	1	1	7.633588e-4	1.000000e+0	MER77B	ENSG00000267022
Ensembl Genes	17637	FOXP2	255	9.890595e-3	1.000000e+0	7.194535e-1	6.903988e+0	4.345314e-1	3	3.470698e-4	2.396166e-3	1	7.062375e-2	1.000000e+0	1.000000e+0	1.415954e+1	7.062375e-2	1	1	7.633588e-4	1.000000e+0	MER77B,MER77B,MER77B	FOXP2
Ensembl Genes	14868	SCLT1	256	1.010326e-2	1.000000e+0	7.320522e-1	6.849419e+0	4.379934e-1	3	3.498350e-4	2.396166e-3	1	7.062375e-2	1.000000e+0	1.000000e+0	1.415954e+1	7.062375e-2	1	1	7.633588e-4	1.000000e+0	MER77B,MER77B,MER77B	SCLT1
Ensembl Genes	3729	ATG16L2	257	1.016608e-2	1.000000e+0	7.337378e-1	1.334242e+1	1.498979e-1	2	1.197267e-4	1.597444e-3	1	7.062375e-2	1.000000e+0	1.000000e+0	1.415954e+1	7.062375e-2	1	1	7.633588e-4	1.000000e+0	MER77B,MER77B	ATG16L2
Ensembl Genes	2333	IPMK	258	1.021178e-2	1.000000e+0	7.341795e-1	6.822157e+0	4.397436e-1	3	3.512329e-4	2.396166e-3	1	7.062375e-2	1.000000e+0	1.000000e+0	1.415954e+1	7.062375e-2	1	1	7.633588e-4	1.000000e+0	MER77B,MER77B,MER77B	IPMK
Ensembl Genes	8460	CRHR1	259	1.025456e-2	1.000000e+0	7.344086e-1	1.328174e+1	1.505826e-1	2	1.202737e-4	1.597444e-3	1	7.062375e-2	1.000000e+0	1.000000e+0	1.415954e+1	7.062375e-2	1	1	7.633588e-4	1.000000e+0	MER77B,MER77B	CRHR1
Ensembl Genes	5673	DHRS4	260	1.038544e-2	1.000000e+0	7.409213e-1	1.319341e+1	1.515908e-1	2	1.210789e-4	1.597444e-3	1	7.062375e-2	1.000000e+0	1.000000e+0	1.415954e+1	7.062375e-2	1	1	7.633588e-4	1.000000e+0	MER77B,MER77B	DHRS4
Ensembl Genes	15345	SCAMP1	261	1.047791e-2	1.000000e+0	7.446542e-1	1.313201e+1	1.522996e-1	2	1.216451e-4	1.597444e-3	1	7.062375e-2	1.000000e+0	1.000000e+0	1.415954e+1	7.062375e-2	1	1	7.633588e-4	1.000000e+0	MER77B,MER77B	SCAMP1
Ensembl Genes	10893	QPCT	262	1.049095e-2	1.000000e+0	7.427352e-1	1.312341e+1	1.523994e-1	2	1.217247e-4	1.597444e-3	1	7.062375e-2	1.000000e+0	1.000000e+0	1.415954e+1	7.062375e-2	1	1	7.633588e-4	1.000000e+0	MER77B,MER77B	QPCT
Ensembl Genes	8459	PLEKHM1	263	1.052623e-2	1.000000e+0	7.423994e-1	1.310024e+1	1.526689e-1	2	1.219400e-4	1.597444e-3	1	7.062375e-2	1.000000e+0	1.000000e+0	1.415954e+1	7.062375e-2	1	1	7.633588e-4	1.000000e+0	MER77B,MER77B	PLEKHM1
Ensembl Genes	116	ERRFI1	264	1.059631e-2	1.000000e+0	7.445112e-1	1.305456e+1	1.532032e-1	2	1.223668e-4	1.597444e-3	1	7.062375e-2	1.000000e+0	1.000000e+0	1.415954e+1	7.062375e-2	1	1	7.633588e-4	1.000000e+0	MER77B,MER77B	ERRFI1
Ensembl Genes	15495	PRRC1	265	1.071449e-2	1.000000e+0	7.499739e-1	1.297853e+1	1.541006e-1	2	1.230835e-4	1.597444e-3	1	7.062375e-2	1.000000e+0	1.000000e+0	1.415954e+1	7.062375e-2	1	1	7.633588e-4	1.000000e+0	MER77B,MER77B	PRRC1
Ensembl Genes	5390	SUCLA2	266	1.094049e-2	1.000000e+0	7.629141e-1	6.648567e+0	4.512251e-1	3	3.604034e-4	2.396166e-3	1	7.062375e-2	1.000000e+0	1.000000e+0	1.415954e+1	7.062375e-2	1	1	7.633588e-4	1.000000e+0	MER77B,MER77B,MER77B	SUCLA2
Ensembl Genes	7965	HS3ST3A1	267	1.122881e-2	1.000000e+0	7.800869e-1	6.584076e+0	4.556448e-1	3	3.639336e-4	2.396166e-3	1	7.062375e-2	1.000000e+0	1.000000e+0	1.415954e+1	7.062375e-2	1	1	7.633588e-4	1.000000e+0	MER77B,MER77B,MER77B	HS3ST3A1
Ensembl Genes	11540	CHRNA1	268	1.144510e-2	1.000000e+0	7.921461e-1	1.253499e+1	1.595534e-1	2	1.274388e-4	1.597444e-3	1	7.062375e-2	1.000000e+0	1.000000e+0	1.415954e+1	7.062375e-2	1	1	7.633588e-4	1.000000e+0	MER77B,MER77B	CHRNA1
Ensembl Genes	5671	DHRS2	269	1.145421e-2	1.000000e+0	7.898295e-1	1.252973e+1	1.596204e-1	2	1.274923e-4	1.597444e-3	1	7.062375e-2	1.000000e+0	1.000000e+0	1.415954e+1	7.062375e-2	1	1	7.633588e-4	1.000000e+0	MER77B,MER77B	DHRS2
Ensembl Genes	649	PIK3R3	270	1.149434e-2	1.000000e+0	7.896612e-1	1.250662e+1	1.599153e-1	2	1.277279e-4	1.597444e-3	1	7.062375e-2	1.000000e+0	1.000000e+0	1.415954e+1	7.062375e-2	1	1	7.633588e-4	1.000000e+0	MER77B,MER77B	PIK3R3
Ensembl Genes	18242	CYP7B1	271	1.152694e-2	1.000000e+0	7.889786e-1	6.519664e+0	4.601464e-1	3	3.675291e-4	2.396166e-3	1	7.062375e-2	1.000000e+0	1.000000e+0	1.415954e+1	7.062375e-2	1	1	7.633588e-4	1.000000e+0	MER77B,MER77B,MER77B	CYP7B1
Ensembl Genes	11126	SUCLG1	272	1.153701e-2	1.000000e+0	7.867647e-1	6.517526e+0	4.602974e-1	3	3.676496e-4	2.396166e-3	1	7.062375e-2	1.000000e+0	1.000000e+0	1.415954e+1	7.062375e-2	1	1	7.633588e-4	1.000000e+0	MER77B,MER77B,MER77B	SUCLG1
Ensembl Genes	18902	ZFAND5	273	1.155102e-2	1.000000e+0	7.848347e-1	1.247420e+1	1.603310e-1	2	1.280599e-4	1.597444e-3	1	7.062375e-2	1.000000e+0	1.000000e+0	1.415954e+1	7.062375e-2	1	1	7.633588e-4	1.000000e+0	MER77B,MER77B	ZFAND5
Ensembl Genes	10157	ZNF222	274	1.157589e-2	1.000000e+0	7.836540e-1	8.588586e+1	1.164336e-2	1	9.299809e-6	7.987220e-4	1	7.062375e-2	1.000000e+0	1.000000e+0	1.415954e+1	7.062375e-2	1	1	7.633588e-4	1.000000e+0	MER77B	ZNF222
Ensembl Genes	14000	SLC25A36	275	1.160717e-2	1.000000e+0	7.829142e-1	1.244231e+1	1.607418e-1	2	1.283880e-4	1.597444e-3	1	7.062375e-2	1.000000e+0	1.000000e+0	1.415954e+1	7.062375e-2	1	1	7.633588e-4	1.000000e+0	MER77B,MER77B	SLC25A36
Ensembl Genes	2187	ARMC3	276	1.182275e-2	1.000000e+0	7.945659e-1	1.232200e+1	1.623113e-1	2	1.296416e-4	1.597444e-3	1	7.062375e-2	1.000000e+0	1.000000e+0	1.415954e+1	7.062375e-2	1	1	7.633588e-4	1.000000e+0	MER77B,MER77B	ARMC3
Ensembl Genes	10687	ACP1	277	1.192961e-2	1.000000e+0	7.988532e-1	8.332444e+1	1.200128e-2	1	9.585688e-6	7.987220e-4	1	7.062375e-2	1.000000e+0	1.000000e+0	1.415954e+1	7.062375e-2	1	1	7.633588e-4	1.000000e+0	MER77B	ACP1
Ensembl Genes	648	MAST2	278	1.212881e-2	1.000000e+0	8.092709e-1	1.215673e+1	1.645179e-1	2	1.314041e-4	1.597444e-3	1	7.062375e-2	1.000000e+0	1.000000e+0	1.415954e+1	7.062375e-2	1	1	7.633588e-4	1.000000e+0	MER77B,MER77B	MAST2
Ensembl Genes	14245	PYDC2	279	1.214606e-2	1.000000e+0	8.075171e-1	6.392713e+0	4.692843e-1	3	3.748277e-4	2.396166e-3	1	7.062375e-2	1.000000e+0	1.000000e+0	1.415954e+1	7.062375e-2	1	1	7.633588e-4	1.000000e+0	MER77B,MER77B,MER77B	PYDC2
Ensembl Genes	18343	MMP16	280	1.223018e-2	1.000000e+0	8.102057e-1	4.570845e+0	8.751117e-1	4	6.989710e-4	3.194888e-3	1	7.062375e-2	1.000000e+0	1.000000e+0	1.415954e+1	7.062375e-2	1	1	7.633588e-4	1.000000e+0	MER77B,MER77B,MER77B,MER77B	MMP16
Ensembl Genes	17565	RABL5	281	1.226445e-2	1.000000e+0	8.095846e-1	1.208547e+1	1.654880e-1	2	1.321789e-4	1.597444e-3	1	7.062375e-2	1.000000e+0	1.000000e+0	1.415954e+1	7.062375e-2	1	1	7.633588e-4	1.000000e+0	MER77B,MER77B	RABL5
Ensembl Genes	16680	KLHL32	282	1.233108e-2	1.000000e+0	8.110965e-1	1.205090e+1	1.659627e-1	2	1.325581e-4	1.597444e-3	1	7.062375e-2	1.000000e+0	1.000000e+0	1.415954e+1	7.062375e-2	1	1	7.633588e-4	1.000000e+0	MER77B,MER77B	KLHL32
Ensembl Genes	10442	FPR1	283	1.251871e-2	1.000000e+0	8.205285e-1	7.937976e+1	1.259767e-2	1	1.006204e-5	7.987220e-4	1	7.062375e-2	1.000000e+0	1.000000e+0	1.415954e+1	7.062375e-2	1	1	7.633588e-4	1.000000e+0	MER77B	FPR1
Ensembl Genes	15978	PXDC1	284	1.254901e-2	1.000000e+0	8.196183e-1	1.193975e+1	1.675077e-1	2	1.337921e-4	1.597444e-3	1	7.062375e-2	1.000000e+0	1.000000e+0	1.415954e+1	7.062375e-2	1	1	7.633588e-4	1.000000e+0	MER77B,MER77B	PXDC1
Ensembl Genes	840	IFI44	285	1.264147e-2	1.000000e+0	8.227601e-1	1.189346e+1	1.681597e-1	2	1.343129e-4	1.597444e-3	1	7.062375e-2	1.000000e+0	1.000000e+0	1.415954e+1	7.062375e-2	1	1	7.633588e-4	1.000000e+0	MER77B,MER77B	IFI44
Ensembl Genes	13316	PLCL2	286	1.265469e-2	1.000000e+0	8.207407e-1	6.294687e+0	4.765924e-1	3	3.806648e-4	2.396166e-3	1	7.062375e-2	1.000000e+0	1.000000e+0	1.415954e+1	7.062375e-2	1	1	7.633588e-4	1.000000e+0	MER77B,MER77B,MER77B	PLCL2
Ensembl Genes	14675	BMP2K	287	1.274134e-2	1.000000e+0	8.234812e-1	1.184402e+1	1.688615e-1	2	1.348734e-4	1.597444e-3	1	7.062375e-2	1.000000e+0	1.000000e+0	1.415954e+1	7.062375e-2	1	1	7.633588e-4	1.000000e+0	MER77B,MER77B	BMP2K
Ensembl Genes	14112	ZBBX	288	1.293372e-2	1.000000e+0	8.330124e-1	6.243107e+0	4.805299e-1	3	3.838099e-4	2.396166e-3	1	7.062375e-2	1.000000e+0	1.000000e+0	1.415954e+1	7.062375e-2	1	1	7.633588e-4	1.000000e+0	MER77B,MER77B,MER77B	ZBBX
Ensembl Genes	12538	CXADR	289	1.297272e-2	1.000000e+0	8.326332e-1	6.236015e+0	4.810764e-1	3	3.842464e-4	2.396166e-3	1	7.062375e-2	1.000000e+0	1.000000e+0	1.415954e+1	7.062375e-2	1	1	7.633588e-4	1.000000e+0	MER77B,MER77B,MER77B	CXADR
Ensembl Genes	6244	GABRG3	290	1.311242e-2	1.000000e+0	8.386975e-1	6.210843e+0	4.830262e-1	3	3.858037e-4	2.396166e-3	1	7.062375e-2	1.000000e+0	1.000000e+0	1.415954e+1	7.062375e-2	1	1	7.633588e-4	1.000000e+0	MER77B,MER77B,MER77B	GABRG3
Ensembl Genes	13224	LRRN1	291	1.341867e-2	1.000000e+0	8.553365e-1	6.156889e+0	4.872591e-1	3	3.891846e-4	2.396166e-3	1	7.062375e-2	1.000000e+0	1.000000e+0	1.415954e+1	7.062375e-2	1	1	7.633588e-4	1.000000e+0	MER77B,MER77B,MER77B	LRRN1
Ensembl Genes	11541	CHN1	292	1.348826e-2	1.000000e+0	8.568279e-1	1.149190e+1	1.740356e-1	2	1.390061e-4	1.597444e-3	1	7.062375e-2	1.000000e+0	1.000000e+0	1.415954e+1	7.062375e-2	1	1	7.633588e-4	1.000000e+0	MER77B,MER77B	CHN1
Ensembl Genes	3730	FCHSD2	293	1.350399e-2	1.000000e+0	8.548994e-1	1.148480e+1	1.741433e-1	2	1.390921e-4	1.597444e-3	1	7.062375e-2	1.000000e+0	1.000000e+0	1.415954e+1	7.062375e-2	1	1	7.633588e-4	1.000000e+0	MER77B,MER77B	FCHSD2
Ensembl Genes	2785	CHST15	294	1.364405e-2	1.000000e+0	8.608282e-1	1.142212e+1	1.750989e-1	2	1.398554e-4	1.597444e-3	1	7.062375e-2	1.000000e+0	1.000000e+0	1.415954e+1	7.062375e-2	1	1	7.633588e-4	1.000000e+0	MER77B,MER77B	CHST15
Ensembl Genes	19507	MOSPD2	295	1.367833e-2	1.000000e+0	8.600656e-1	1.140692e+1	1.753321e-1	2	1.400416e-4	1.597444e-3	1	7.062375e-2	1.000000e+0	1.000000e+0	1.415954e+1	7.062375e-2	1	1	7.633588e-4	1.000000e+0	MER77B,MER77B	MOSPD2
Ensembl Genes	19182	NEK6	296	1.375061e-2	1.000000e+0	8.616894e-1	1.137507e+1	1.758231e-1	2	1.404338e-4	1.597444e-3	1	7.062375e-2	1.000000e+0	1.000000e+0	1.415954e+1	7.062375e-2	1	1	7.633588e-4	1.000000e+0	MER77B,MER77B	NEK6
Ensembl Genes	3006	OR52E8	297	1.406522e-2	1.000000e+0	8.784369e-1	7.059657e+1	1.416499e-2	1	1.131389e-5	7.987220e-4	1	7.062375e-2	1.000000e+0	1.000000e+0	1.415954e+1	7.062375e-2	1	1	7.633588e-4	1.000000e+0	MER77B	OR52E8
Ensembl Genes	13234	LMCD1	298	1.434446e-2	1.000000e+0	8.928704e-1	6.003254e+0	4.997290e-1	3	3.991446e-4	2.396166e-3	1	7.062375e-2	1.000000e+0	1.000000e+0	1.415954e+1	7.062375e-2	1	1	7.633588e-4	1.000000e+0	MER77B,MER77B,MER77B	LMCD1
Ensembl Genes	1588	RABGAP1L	299	1.466285e-2	1.000000e+0	9.096361e-1	1.099353e+1	1.819252e-1	2	1.453077e-4	1.597444e-3	1	7.062375e-2	1.000000e+0	1.000000e+0	1.415954e+1	7.062375e-2	1	1	7.633588e-4	1.000000e+0	MER77B,MER77B	RABGAP1L
Ensembl Genes	19580	TAB3	300	1.472386e-2	1.000000e+0	9.103763e-1	1.096928e+1	1.823273e-1	2	1.456289e-4	1.597444e-3	1	7.062375e-2	1.000000e+0	1.000000e+0	1.415954e+1	7.062375e-2	1	1	7.633588e-4	1.000000e+0	MER77B,MER77B	TAB3
Ensembl Genes	15416	RGMB	301	1.481723e-2	1.000000e+0	9.131056e-1	5.929786e+0	5.059204e-1	3	4.040898e-4	2.396166e-3	1	7.062375e-2	1.000000e+0	1.000000e+0	1.415954e+1	7.062375e-2	1	1	7.633588e-4	1.000000e+0	MER77B,MER77B,MER77B	RGMB
Ensembl Genes	9101	MEX3C	302	1.515204e-2	1.000000e+0	9.306463e-1	5.879617e+0	5.102373e-1	3	4.075378e-4	2.396166e-3	1	7.062375e-2	1.000000e+0	1.000000e+0	1.415954e+1	7.062375e-2	1	1	7.633588e-4	1.000000e+0	MER77B,MER77B,MER77B	MEX3C
Ensembl Genes	2784	CPXM2	303	1.521947e-2	1.000000e+0	9.317028e-1	1.077775e+1	1.855674e-1	2	1.482168e-4	1.597444e-3	1	7.062375e-2	1.000000e+0	1.000000e+0	1.415954e+1	7.062375e-2	1	1	7.633588e-4	1.000000e+0	MER77B,MER77B	CPXM2
Ensembl Genes	1056	VANGL1	304	1.524948e-2	1.000000e+0	9.304691e-1	1.076646e+1	1.857621e-1	2	1.483723e-4	1.597444e-3	1	7.062375e-2	1.000000e+0	1.000000e+0	1.415954e+1	7.062375e-2	1	1	7.633588e-4	1.000000e+0	MER77B,MER77B	VANGL1
Ensembl Genes	10449	ZNF615	305	1.551842e-2	1.000000e+0	9.437743e-1	6.393864e+1	1.564000e-2	1	1.249201e-5	7.987220e-4	1	7.062375e-2	1.000000e+0	1.000000e+0	1.415954e+1	7.062375e-2	1	1	7.633588e-4	1.000000e+0	MER77B	ZNF615
Ensembl Genes	17479	NPTX2	306	1.569512e-2	1.000000e+0	9.514012e-1	1.060253e+1	1.886343e-1	2	1.506663e-4	1.597444e-3	1	7.062375e-2	1.000000e+0	1.000000e+0	1.415954e+1	7.062375e-2	1	1	7.633588e-4	1.000000e+0	MER77B,MER77B	NPTX2
Ensembl Genes	10159	ZNF284	307	1.579365e-2	1.000000e+0	9.542554e-1	6.281567e+1	1.591959e-2	1	1.271533e-5	7.987220e-4	1	7.062375e-2	1.000000e+0	1.000000e+0	1.415954e+1	7.062375e-2	1	1	7.633588e-4	1.000000e+0	MER77B	ZNF284
Ensembl Genes	1873	TLR5	308	1.586816e-2	1.000000e+0	9.556445e-1	1.054074e+1	1.897400e-1	2	1.515495e-4	1.597444e-3	1	7.062375e-2	1.000000e+0	1.000000e+0	1.415954e+1	7.062375e-2	1	1	7.633588e-4	1.000000e+0	MER77B,MER77B	TLR5
Ensembl Genes	19094	SUSD1	309	1.589851e-2	1.000000e+0	9.543737e-1	1.053001e+1	1.899334e-1	2	1.517040e-4	1.597444e-3	1	7.062375e-2	1.000000e+0	1.000000e+0	1.415954e+1	7.062375e-2	1	1	7.633588e-4	1.000000e+0	MER77B,MER77B	SUSD1
Ensembl Genes	15494	MEGF10	310	1.590112e-2	1.000000e+0	9.514512e-1	1.052909e+1	1.899500e-1	2	1.517172e-4	1.597444e-3	1	7.062375e-2	1.000000e+0	1.000000e+0	1.415954e+1	7.062375e-2	1	1	7.633588e-4	1.000000e+0	MER77B,MER77B	MEGF10
Ensembl Genes	15808	PTTG1	311	1.591397e-2	1.000000e+0	9.491583e-1	1.052455e+1	1.900318e-1	2	1.517826e-4	1.597444e-3	1	7.062375e-2	1.000000e+0	1.000000e+0	1.415954e+1	7.062375e-2	1	1	7.633588e-4	1.000000e+0	MER77B,MER77B	PTTG1
Ensembl Genes	19508	ASB9	312	1.607175e-2	1.000000e+0	9.554964e-1	1.046933e+1	1.910342e-1	2	1.525833e-4	1.597444e-3	1	7.062375e-2	1.000000e+0	1.000000e+0	1.415954e+1	7.062375e-2	1	1	7.633588e-4	1.000000e+0	MER77B,MER77B	ASB9
Ensembl Genes	11246	IL1R2	313	1.621759e-2	1.000000e+0	9.610865e-1	1.041900e+1	1.919571e-1	2	1.533203e-4	1.597444e-3	1	7.062375e-2	1.000000e+0	1.000000e+0	1.415954e+1	7.062375e-2	1	1	7.633588e-4	1.000000e+0	MER77B,MER77B	IL1R2
Ensembl Genes	12999	RBFOX2	314	1.638119e-2	1.000000e+0	9.676901e-1	1.036334e+1	1.929879e-1	2	1.541437e-4	1.597444e-3	1	7.062375e-2	1.000000e+0	1.000000e+0	1.415954e+1	7.062375e-2	1	1	7.633588e-4	1.000000e+0	MER77B,MER77B	RBFOX2
Ensembl Genes	14507	KCTD8	315	1.640001e-2	1.000000e+0	9.657263e-1	5.704838e+0	5.258695e-1	3	4.200235e-4	2.396166e-3	1	7.062375e-2	1.000000e+0	1.000000e+0	1.415954e+1	7.062375e-2	1	1	7.633588e-4	1.000000e+0	MER77B,MER77B,MER77B	KCTD8
Ensembl Genes	19321	ADAMTS13	316	1.648632e-2	1.000000e+0	9.677365e-1	6.015537e+1	1.662362e-2	1	1.327765e-5	7.987220e-4	1	7.062375e-2	1.000000e+0	1.000000e+0	1.415954e+1	7.062375e-2	1	1	7.633588e-4	1.000000e+0	MER77B	ADAMTS13
Ensembl Genes	9292	LMNB2	317	1.658960e-2	1.000000e+0	9.707271e-1	5.977774e+1	1.672863e-2	1	1.336153e-5	7.987220e-4	1	7.062375e-2	1.000000e+0	1.000000e+0	1.415954e+1	7.062375e-2	1	1	7.633588e-4	1.000000e+0	MER77B	LMNB2
Ensembl Genes	10502	CNOT3	318	1.673288e-2	1.000000e+0	9.760320e-1	5.926158e+1	1.687434e-2	1	1.347791e-5	7.987220e-4	1	7.062375e-2	1.000000e+0	1.000000e+0	1.415954e+1	7.062375e-2	1	1	7.633588e-4	1.000000e+0	MER77B	CNOT3
Ensembl Genes	1392	ETV3	319	1.677645e-2	1.000000e+0	9.755059e-1	1.023224e+1	1.954606e-1	2	1.561187e-4	1.597444e-3	1	7.062375e-2	1.000000e+0	1.000000e+0	1.415954e+1	7.062375e-2	1	1	7.633588e-4	1.000000e+0	MER77B,MER77B	ETV3
Ensembl Genes	16998	WDR27	320	1.683978e-2	1.000000e+0	9.761284e-1	1.021167e+1	1.958544e-1	2	1.564332e-4	1.597444e-3	1	7.062375e-2	1.000000e+0	1.000000e+0	1.415954e+1	7.062375e-2	1	1	7.633588e-4	1.000000e+0	MER77B,MER77B	WDR27
Ensembl Genes	14062	SUCNR1	321	1.686754e-2	1.000000e+0	9.746916e-1	1.020269e+1	1.960268e-1	2	1.565709e-4	1.597444e-3	1	7.062375e-2	1.000000e+0	1.000000e+0	1.415954e+1	7.062375e-2	1	1	7.633588e-4	1.000000e+0	MER77B,MER77B	SUCNR1
Ensembl Genes	9438	CLEC4G	322	1.708690e-2	1.000000e+0	9.843010e-1	5.802332e+1	1.723445e-2	1	1.376553e-5	7.987220e-4	1	7.062375e-2	1.000000e+0	1.000000e+0	1.415954e+1	7.062375e-2	1	1	7.633588e-4	1.000000e+0	MER77B	CLEC4G
Ensembl Genes	6245	OCA2	323	1.712159e-2	1.000000e+0	9.832457e-1	5.611640e+0	5.346031e-1	3	4.269993e-4	2.396166e-3	1	7.062375e-2	1.000000e+0	1.000000e+0	1.415954e+1	7.062375e-2	1	1	7.633588e-4	1.000000e+0	MER77B,MER77B,MER77B	OCA2
Ensembl Genes	16615	HMGN3	324	1.723497e-2	1.000000e+0	9.867020e-1	1.008585e+1	1.982977e-1	2	1.583847e-4	1.597444e-3	1	7.062375e-2	1.000000e+0	1.000000e+0	1.415954e+1	7.062375e-2	1	1	7.633588e-4	1.000000e+0	MER77B,MER77B	HMGN3
Ensembl Genes	1393	FCRL5	325	1.727176e-2	1.000000e+0	9.857658e-1	1.007435e+1	1.985239e-1	2	1.585654e-4	1.597444e-3	1	7.062375e-2	1.000000e+0	1.000000e+0	1.415954e+1	7.062375e-2	1	1	7.633588e-4	1.000000e+0	MER77B,MER77B	FCRL5
Ensembl Genes	8831	ENGASE	326	1.745727e-2	1.000000e+0	9.932972e-1	1.001695e+1	1.996615e-1	2	1.594741e-4	1.597444e-3	1	7.062375e-2	1.000000e+0	1.000000e+0	1.415954e+1	7.062375e-2	1	1	7.633588e-4	1.000000e+0	MER77B,MER77B	ENGASE
Ensembl Genes	7313	ENSG00000259680	327	1.761539e-2	1.000000e+0	9.992290e-1	5.550816e+0	5.404611e-1	3	4.316782e-4	2.396166e-3	1	7.062375e-2	1.000000e+0	1.000000e+0	1.415954e+1	7.062375e-2	1	1	7.633588e-4	1.000000e+0	MER77B,MER77B,MER77B	ENSG00000259680
Ensembl Genes	948	RNPC3	328	1.795827e-2	1.000000e+0	1.000000e+0	9.866397e+0	2.027082e-1	2	1.619075e-4	1.597444e-3	1	7.062375e-2	1.000000e+0	1.000000e+0	1.415954e+1	7.062375e-2	1	1	7.633588e-4	1.000000e+0	MER77B,MER77B	RNPC3
Ensembl Genes	14063	MBNL1	329	1.810874e-2	1.000000e+0	1.000000e+0	9.822403e+0	2.036162e-1	2	1.626327e-4	1.597444e-3	1	7.062375e-2	1.000000e+0	1.000000e+0	1.415954e+1	7.062375e-2	1	1	7.633588e-4	1.000000e+0	MER77B,MER77B	MBNL1
Ensembl Genes	1269	S100A7L2	330	1.828611e-2	1.000000e+0	1.000000e+0	5.418518e+1	1.845523e-2	1	1.474060e-5	7.987220e-4	1	7.062375e-2	1.000000e+0	1.000000e+0	1.415954e+1	7.062375e-2	1	1	7.633588e-4	1.000000e+0	MER77B	S100A7L2
Ensembl Genes	1268	S100A7A	331	1.853651e-2	1.000000e+0	1.000000e+0	5.344643e+1	1.871032e-2	1	1.494435e-5	7.987220e-4	1	7.062375e-2	1.000000e+0	1.000000e+0	1.415954e+1	7.062375e-2	1	1	7.633588e-4	1.000000e+0	MER77B	S100A7A
Ensembl Genes	10612	AURKC	332	1.880746e-2	1.000000e+0	1.000000e+0	5.266922e+1	1.898642e-2	1	1.516487e-5	7.987220e-4	1	7.062375e-2	1.000000e+0	1.000000e+0	1.415954e+1	7.062375e-2	1	1	7.633588e-4	1.000000e+0	MER77B	AURKC
Ensembl Genes	10613	ZNF805	333	1.882034e-2	1.000000e+0	1.000000e+0	5.263283e+1	1.899955e-2	1	1.517536e-5	7.987220e-4	1	7.062375e-2	1.000000e+0	1.000000e+0	1.415954e+1	7.062375e-2	1	1	7.633588e-4	1.000000e+0	MER77B	ZNF805
Ensembl Genes	15104	FASTKD3	334	1.894835e-2	1.000000e+0	1.000000e+0	9.586605e+0	2.086244e-1	2	1.666329e-4	1.597444e-3	1	7.062375e-2	1.000000e+0	1.000000e+0	1.415954e+1	7.062375e-2	1	1	7.633588e-4	1.000000e+0	MER77B,MER77B	FASTKD3
Ensembl Genes	7699	MC1R	335	1.918305e-2	1.000000e+0	1.000000e+0	5.162814e+1	1.936928e-2	1	1.547067e-5	7.987220e-4	1	7.062375e-2	1.000000e+0	1.000000e+0	1.415954e+1	7.062375e-2	1	1	7.633588e-4	1.000000e+0	MER77B	MC1R
Ensembl Genes	20259	FUNDC2	336	1.941949e-2	1.000000e+0	1.000000e+0	5.099341e+1	1.961038e-2	1	1.566324e-5	7.987220e-4	1	7.062375e-2	1.000000e+0	1.000000e+0	1.415954e+1	7.062375e-2	1	1	7.633588e-4	1.000000e+0	MER77B	FUNDC2
Ensembl Genes	8048	SPECC1	337	1.946251e-2	1.000000e+0	1.000000e+0	9.449792e+0	2.116449e-1	2	1.690454e-4	1.597444e-3	1	7.062375e-2	1.000000e+0	1.000000e+0	1.415954e+1	7.062375e-2	1	1	7.633588e-4	1.000000e+0	MER77B,MER77B	SPECC1
Ensembl Genes	8848	CHMP6	338	1.947719e-2	1.000000e+0	1.000000e+0	9.445964e+0	2.117306e-1	2	1.691139e-4	1.597444e-3	1	7.062375e-2	1.000000e+0	1.000000e+0	1.415954e+1	7.062375e-2	1	1	7.633588e-4	1.000000e+0	MER77B,MER77B	CHMP6
Ensembl Genes	17566	MYL10	339	1.950058e-2	1.000000e+0	1.000000e+0	9.439878e+0	2.118672e-1	2	1.692230e-4	1.597444e-3	1	7.062375e-2	1.000000e+0	1.000000e+0	1.415954e+1	7.062375e-2	1	1	7.633588e-4	1.000000e+0	MER77B,MER77B	MYL10
Ensembl Genes	17636	PPP1R3A	340	1.957662e-2	1.000000e+0	1.000000e+0	5.329881e+0	5.628644e-1	3	4.495722e-4	2.396166e-3	1	7.062375e-2	1.000000e+0	1.000000e+0	1.415954e+1	7.062375e-2	1	1	7.633588e-4	1.000000e+0	MER77B,MER77B,MER77B	PPP1R3A
Ensembl Genes	10154	ZNF155	341	1.979914e-2	1.000000e+0	1.000000e+0	5.000597e+1	1.999761e-2	1	1.597254e-5	7.987220e-4	1	7.062375e-2	1.000000e+0	1.000000e+0	1.415954e+1	7.062375e-2	1	1	7.633588e-4	1.000000e+0	MER77B	ZNF155
Ensembl Genes	10162	ZNF234	342	1.983946e-2	1.000000e+0	1.000000e+0	4.990333e+1	2.003874e-2	1	1.600539e-5	7.987220e-4	1	7.062375e-2	1.000000e+0	1.000000e+0	1.415954e+1	7.062375e-2	1	1	7.633588e-4	1.000000e+0	MER77B	ZNF234
Ensembl Genes	19715	NUDT10	343	1.993570e-2	1.000000e+0	1.000000e+0	9.328579e+0	2.143949e-1	2	1.712419e-4	1.597444e-3	1	7.062375e-2	1.000000e+0	1.000000e+0	1.415954e+1	7.062375e-2	1	1	7.633588e-4	1.000000e+0	MER77B,MER77B	NUDT10
Ensembl Genes	19618	FUNDC1	344	1.996197e-2	1.000000e+0	1.000000e+0	9.321978e+0	2.145467e-1	2	1.713632e-4	1.597444e-3	1	7.062375e-2	1.000000e+0	1.000000e+0	1.415954e+1	7.062375e-2	1	1	7.633588e-4	1.000000e+0	MER77B,MER77B	FUNDC1
Ensembl Genes	6558	SMAD6	345	1.996325e-2	1.000000e+0	1.000000e+0	9.321655e+0	2.145542e-1	2	1.713692e-4	1.597444e-3	1	7.062375e-2	1.000000e+0	1.000000e+0	1.415954e+1	7.062375e-2	1	1	7.633588e-4	1.000000e+0	MER77B,MER77B	SMAD6
Ensembl Genes	15977	SLC22A23	346	2.001841e-2	1.000000e+0	1.000000e+0	9.307836e+0	2.148727e-1	2	1.716236e-4	1.597444e-3	1	7.062375e-2	1.000000e+0	1.000000e+0	1.415954e+1	7.062375e-2	1	1	7.633588e-4	1.000000e+0	MER77B,MER77B	SLC22A23
Ensembl Genes	18294	GDAP1	347	2.018037e-2	1.000000e+0	1.000000e+0	9.267581e+0	2.158060e-1	2	1.723690e-4	1.597444e-3	1	7.062375e-2	1.000000e+0	1.000000e+0	1.415954e+1	7.062375e-2	1	1	7.633588e-4	1.000000e+0	MER77B,MER77B	GDAP1
Ensembl Genes	11823	SPHKAP	348	2.048132e-2	1.000000e+0	1.000000e+0	5.237635e+0	5.727776e-1	3	4.574901e-4	2.396166e-3	1	7.062375e-2	1.000000e+0	1.000000e+0	1.415954e+1	7.062375e-2	1	1	7.633588e-4	1.000000e+0	MER77B,MER77B,MER77B	SPHKAP
Ensembl Genes	17008	FAM20C	349	2.054862e-2	1.000000e+0	1.000000e+0	9.177833e+0	2.179164e-1	2	1.740546e-4	1.597444e-3	1	7.062375e-2	1.000000e+0	1.000000e+0	1.415954e+1	7.062375e-2	1	1	7.633588e-4	1.000000e+0	MER77B,MER77B	FAM20C
Ensembl Genes	928	PALMD	350	2.068755e-2	1.000000e+0	1.000000e+0	9.144599e+0	2.187083e-1	2	1.746872e-4	1.597444e-3	1	7.062375e-2	1.000000e+0	1.000000e+0	1.415954e+1	7.062375e-2	1	1	7.633588e-4	1.000000e+0	MER77B,MER77B	PALMD
Ensembl Genes	20261	MTCP1	351	2.098648e-2	1.000000e+0	1.000000e+0	4.714836e+1	2.120964e-2	1	1.694061e-5	7.987220e-4	1	7.062375e-2	1.000000e+0	1.000000e+0	1.415954e+1	7.062375e-2	1	1	7.633588e-4	1.000000e+0	MER77B	MTCP1
Ensembl Genes	7933	SPDYE4	352	2.100361e-2	1.000000e+0	1.000000e+0	4.710949e+1	2.122715e-2	1	1.695459e-5	7.987220e-4	1	7.062375e-2	1.000000e+0	1.000000e+0	1.415954e+1	7.062375e-2	1	1	7.633588e-4	1.000000e+0	MER77B	SPDYE4
Ensembl Genes	8847	RPTOR	353	2.110396e-2	1.000000e+0	1.000000e+0	9.046951e+0	2.210690e-1	2	1.765726e-4	1.597444e-3	1	7.062375e-2	1.000000e+0	1.000000e+0	1.415954e+1	7.062375e-2	1	1	7.633588e-4	1.000000e+0	MER77B,MER77B	RPTOR
Ensembl Genes	17597	SRPK2	354	2.116942e-2	1.000000e+0	1.000000e+0	9.031863e+0	2.214383e-1	2	1.768676e-4	1.597444e-3	1	7.062375e-2	1.000000e+0	1.000000e+0	1.415954e+1	7.062375e-2	1	1	7.633588e-4	1.000000e+0	MER77B,MER77B	SRPK2
Ensembl Genes	11244	MAP4K4	355	2.125175e-2	1.000000e+0	1.000000e+0	9.012985e+0	2.219021e-1	2	1.772381e-4	1.597444e-3	1	7.062375e-2	1.000000e+0	1.000000e+0	1.415954e+1	7.062375e-2	1	1	7.633588e-4	1.000000e+0	MER77B,MER77B	MAP4K4
Ensembl Genes	19714	BMP15	356	2.132161e-2	1.000000e+0	1.000000e+0	8.997054e+0	2.222950e-1	2	1.775519e-4	1.597444e-3	1	7.062375e-2	1.000000e+0	1.000000e+0	1.415954e+1	7.062375e-2	1	1	7.633588e-4	1.000000e+0	MER77B,MER77B	BMP15
Ensembl Genes	9437	FCER2	357	2.133940e-2	1.000000e+0	1.000000e+0	4.636028e+1	2.157019e-2	1	1.722859e-5	7.987220e-4	1	7.062375e-2	1.000000e+0	1.000000e+0	1.415954e+1	7.062375e-2	1	1	7.633588e-4	1.000000e+0	MER77B	FCER2
Ensembl Genes	4209	KCNA5	358	2.196156e-2	1.000000e+0	1.000000e+0	8.854658e+0	2.258698e-1	2	1.804072e-4	1.597444e-3	1	7.062375e-2	1.000000e+0	1.000000e+0	1.415954e+1	7.062375e-2	1	1	7.633588e-4	1.000000e+0	MER77B,MER77B	KCNA5
Ensembl Genes	841	ELTD1	359	2.242391e-2	1.000000e+0	1.000000e+0	5.056662e+0	5.932767e-1	3	4.738632e-4	2.396166e-3	1	7.062375e-2	1.000000e+0	1.000000e+0	1.415954e+1	7.062375e-2	1	1	7.633588e-4	1.000000e+0	MER77B,MER77B,MER77B	ELTD1
Ensembl Genes	16681	MMS22L	360	2.249026e-2	1.000000e+0	1.000000e+0	5.050851e+0	5.939593e-1	3	4.744084e-4	2.396166e-3	1	7.062375e-2	1.000000e+0	1.000000e+0	1.415954e+1	7.062375e-2	1	1	7.633588e-4	1.000000e+0	MER77B,MER77B,MER77B	MMS22L
Ensembl Genes	19475	VCX2	361	2.284989e-2	1.000000e+0	1.000000e+0	8.666983e+0	2.307608e-1	2	1.843138e-4	1.597444e-3	1	7.062375e-2	1.000000e+0	1.000000e+0	1.415954e+1	7.062375e-2	1	1	7.633588e-4	1.000000e+0	MER77B,MER77B	VCX2
Ensembl Genes	1930	TMEM78	362	2.306416e-2	1.000000e+0	1.000000e+0	8.623342e+0	2.319287e-1	2	1.852465e-4	1.597444e-3	1	7.062375e-2	1.000000e+0	1.000000e+0	1.415954e+1	7.062375e-2	1	1	7.633588e-4	1.000000e+0	MER77B,MER77B	TMEM78
Ensembl Genes	10611	ZNF264	363	2.318844e-2	1.000000e+0	1.000000e+0	4.262337e+1	2.346131e-2	1	1.873906e-5	7.987220e-4	1	7.062375e-2	1.000000e+0	1.000000e+0	1.415954e+1	7.062375e-2	1	1	7.633588e-4	1.000000e+0	MER77B	ZNF264
Ensembl Genes	7307	ZNF267	364	2.334076e-2	1.000000e+0	1.000000e+0	8.567898e+0	2.334295e-1	2	1.864453e-4	1.597444e-3	1	7.062375e-2	1.000000e+0	1.000000e+0	1.415954e+1	7.062375e-2	1	1	7.633588e-4	1.000000e+0	MER77B,MER77B	ZNF267
Ensembl Genes	14075	SLC33A1	365	2.346623e-2	1.000000e+0	1.000000e+0	4.211286e+1	2.374572e-2	1	1.896623e-5	7.987220e-4	1	7.062375e-2	1.000000e+0	1.000000e+0	1.415954e+1	7.062375e-2	1	1	7.633588e-4	1.000000e+0	MER77B	SLC33A1
Ensembl Genes	18837	SPATA31A1	366	2.361254e-2	1.000000e+0	1.000000e+0	8.514369e+0	2.348970e-1	2	1.876174e-4	1.597444e-3	1	7.062375e-2	1.000000e+0	1.000000e+0	1.415954e+1	7.062375e-2	1	1	7.633588e-4	1.000000e+0	MER77B,MER77B	SPATA31A1
Ensembl Genes	19322	CACFD1	367	2.381911e-2	1.000000e+0	1.000000e+0	4.148149e+1	2.410714e-2	1	1.925490e-5	7.987220e-4	1	7.062375e-2	1.000000e+0	1.000000e+0	1.415954e+1	7.062375e-2	1	1	7.633588e-4	1.000000e+0	MER77B	CACFD1
Ensembl Genes	14978	CPE	368	2.384011e-2	1.000000e+0	1.000000e+0	8.470254e+0	2.361204e-1	2	1.885946e-4	1.597444e-3	1	7.062375e-2	1.000000e+0	1.000000e+0	1.415954e+1	7.062375e-2	1	1	7.633588e-4	1.000000e+0	MER77B,MER77B	CPE
Ensembl Genes	1055	NGF	369	2.407324e-2	1.000000e+0	1.000000e+0	8.425708e+0	2.373688e-1	2	1.895917e-4	1.597444e-3	1	7.062375e-2	1.000000e+0	1.000000e+0	1.415954e+1	7.062375e-2	1	1	7.633588e-4	1.000000e+0	MER77B,MER77B	NGF
Ensembl Genes	14687	HNRNPDL	370	2.416717e-2	1.000000e+0	1.000000e+0	4.087681e+1	2.446375e-2	1	1.953973e-5	7.987220e-4	1	7.062375e-2	1.000000e+0	1.000000e+0	1.415954e+1	7.062375e-2	1	1	7.633588e-4	1.000000e+0	MER77B	HNRNPDL
Ensembl Genes	15859	MSX2	371	2.419091e-2	1.000000e+0	1.000000e+0	4.909239e+0	6.110927e-1	3	4.880932e-4	2.396166e-3	1	7.062375e-2	1.000000e+0	1.000000e+0	1.415954e+1	7.062375e-2	1	1	7.633588e-4	1.000000e+0	MER77B,MER77B,MER77B	MSX2
Ensembl Genes	4943	ANKS1B	372	2.438900e-2	1.000000e+0	1.000000e+0	8.366394e+0	2.390516e-1	2	1.909358e-4	1.597444e-3	1	7.062375e-2	1.000000e+0	1.000000e+0	1.415954e+1	7.062375e-2	1	1	7.633588e-4	1.000000e+0	MER77B,MER77B	ANKS1B
Ensembl Genes	6559	SMAD3	373	2.441115e-2	1.000000e+0	1.000000e+0	8.362276e+0	2.391693e-1	2	1.910298e-4	1.597444e-3	1	7.062375e-2	1.000000e+0	1.000000e+0	1.415954e+1	7.062375e-2	1	1	7.633588e-4	1.000000e+0	MER77B,MER77B	SMAD3
Ensembl Genes	11351	BIN1	374	2.451269e-2	1.000000e+0	1.000000e+0	8.343471e+0	2.397084e-1	2	1.914604e-4	1.597444e-3	1	7.062375e-2	1.000000e+0	1.000000e+0	1.415954e+1	7.062375e-2	1	1	7.633588e-4	1.000000e+0	MER77B,MER77B	BIN1
Ensembl Genes	2344	CDK1	375	2.456898e-2	1.000000e+0	1.000000e+0	8.333097e+0	2.400068e-1	2	1.916987e-4	1.597444e-3	1	7.062375e-2	1.000000e+0	1.000000e+0	1.415954e+1	7.062375e-2	1	1	7.633588e-4	1.000000e+0	MER77B,MER77B	CDK1
Ensembl Genes	6250	APBA2	376	2.457286e-2	1.000000e+0	1.000000e+0	8.332383e+0	2.400274e-1	2	1.917152e-4	1.597444e-3	1	7.062375e-2	1.000000e+0	1.000000e+0	1.415954e+1	7.062375e-2	1	1	7.633588e-4	1.000000e+0	MER77B,MER77B	APBA2
Ensembl Genes	19034	MURC	377	2.465814e-2	1.000000e+0	1.000000e+0	8.316737e+0	2.404789e-1	2	1.920758e-4	1.597444e-3	1	7.062375e-2	1.000000e+0	1.000000e+0	1.415954e+1	7.062375e-2	1	1	7.633588e-4	1.000000e+0	MER77B,MER77B	MURC
Ensembl Genes	11621	SLC39A10	378	2.483606e-2	1.000000e+0	1.000000e+0	4.858928e+0	6.174201e-1	3	4.931471e-4	2.396166e-3	1	7.062375e-2	1.000000e+0	1.000000e+0	1.415954e+1	7.062375e-2	1	1	7.633588e-4	1.000000e+0	MER77B,MER77B,MER77B	SLC39A10
Ensembl Genes	19476	VCX3B	379	2.509995e-2	1.000000e+0	1.000000e+0	8.236960e+0	2.428080e-1	2	1.939361e-4	1.597444e-3	1	7.062375e-2	1.000000e+0	1.000000e+0	1.415954e+1	7.062375e-2	1	1	7.633588e-4	1.000000e+0	MER77B,MER77B	VCX3B
Ensembl Genes	9207	THEG	380	2.520676e-2	1.000000e+0	1.000000e+0	3.917017e+1	2.552963e-2	1	2.039108e-5	7.987220e-4	1	7.062375e-2	1.000000e+0	1.000000e+0	1.415954e+1	7.062375e-2	1	1	7.633588e-4	1.000000e+0	MER77B	THEG
Ensembl Genes	9130	MC4R	381	2.558659e-2	1.000000e+0	1.000000e+0	4.802536e+0	6.246700e-1	3	4.989377e-4	2.396166e-3	1	7.062375e-2	1.000000e+0	1.000000e+0	1.415954e+1	7.062375e-2	1	1	7.633588e-4	1.000000e+0	MER77B,MER77B,MER77B	MC4R
Ensembl Genes	947	COL11A1	382	2.612099e-2	1.000000e+0	1.000000e+0	4.763702e+0	6.297623e-1	3	5.030050e-4	2.396166e-3	1	7.062375e-2	1.000000e+0	1.000000e+0	1.415954e+1	7.062375e-2	1	1	7.633588e-4	1.000000e+0	MER77B,MER77B,MER77B	COL11A1
Ensembl Genes	17846	ZNF212	383	2.620392e-2	1.000000e+0	1.000000e+0	3.766042e+1	2.655308e-2	1	2.120853e-5	7.987220e-4	1	7.062375e-2	1.000000e+0	1.000000e+0	1.415954e+1	7.062375e-2	1	1	7.633588e-4	1.000000e+0	MER77B	ZNF212
Ensembl Genes	11824	PID1	384	2.626063e-2	1.000000e+0	1.000000e+0	4.753728e+0	6.310837e-1	3	5.040605e-4	2.396166e-3	1	7.062375e-2	1.000000e+0	1.000000e+0	1.415954e+1	7.062375e-2	1	1	7.633588e-4	1.000000e+0	MER77B,MER77B,MER77B	PID1
Ensembl Genes	10451	ZNF432	385	2.642120e-2	1.000000e+0	1.000000e+0	3.734656e+1	2.677623e-2	1	2.138676e-5	7.987220e-4	1	7.062375e-2	1.000000e+0	1.000000e+0	1.415954e+1	7.062375e-2	1	1	7.633588e-4	1.000000e+0	MER77B	ZNF432
Ensembl Genes	15716	SPINK7	386	2.649958e-2	1.000000e+0	1.000000e+0	3.723460e+1	2.685674e-2	1	2.145107e-5	7.987220e-4	1	7.062375e-2	1.000000e+0	1.000000e+0	1.415954e+1	7.062375e-2	1	1	7.633588e-4	1.000000e+0	MER77B	SPINK7
Ensembl Genes	16599	MB21D1	387	2.656348e-2	1.000000e+0	1.000000e+0	3.714383e+1	2.692237e-2	1	2.150349e-5	7.987220e-4	1	7.062375e-2	1.000000e+0	1.000000e+0	1.415954e+1	7.062375e-2	1	1	7.633588e-4	1.000000e+0	MER77B	MB21D1
Ensembl Genes	557	MYCL	388	2.661203e-2	1.000000e+0	1.000000e+0	3.707514e+1	2.697225e-2	1	2.154333e-5	7.987220e-4	1	7.062375e-2	1.000000e+0	1.000000e+0	1.415954e+1	7.062375e-2	1	1	7.633588e-4	1.000000e+0	MER77B	MYCL
Ensembl Genes	14246	FGF12	389	2.685256e-2	1.000000e+0	1.000000e+0	4.712215e+0	6.366433e-1	3	5.085010e-4	2.396166e-3	1	7.062375e-2	1.000000e+0	1.000000e+0	1.415954e+1	7.062375e-2	1	1	7.633588e-4	1.000000e+0	MER77B,MER77B,MER77B	FGF12
Ensembl Genes	2186	PIP4K2A	390	2.692862e-2	1.000000e+0	1.000000e+0	7.927870e+0	2.522746e-1	2	2.014973e-4	1.597444e-3	1	7.062375e-2	1.000000e+0	1.000000e+0	1.415954e+1	7.062375e-2	1	1	7.633588e-4	1.000000e+0	MER77B,MER77B	PIP4K2A
Ensembl Genes	8832	RBFOX3	391	2.702299e-2	1.000000e+0	1.000000e+0	7.912774e+0	2.527559e-1	2	2.018817e-4	1.597444e-3	1	7.062375e-2	1.000000e+0	1.000000e+0	1.415954e+1	7.062375e-2	1	1	7.633588e-4	1.000000e+0	MER77B,MER77B	RBFOX3
Ensembl Genes	18903	TMC1	392	2.738060e-2	1.000000e+0	1.000000e+0	7.856278e+0	2.545735e-1	2	2.033335e-4	1.597444e-3	1	7.062375e-2	1.000000e+0	1.000000e+0	1.415954e+1	7.062375e-2	1	1	7.633588e-4	1.000000e+0	MER77B,MER77B	TMC1
Ensembl Genes	17338	CALN1	393	2.744552e-2	1.000000e+0	1.000000e+0	4.671828e+0	6.421469e-1	3	5.128969e-4	2.396166e-3	1	7.062375e-2	1.000000e+0	1.000000e+0	1.415954e+1	7.062375e-2	1	1	7.633588e-4	1.000000e+0	MER77B,MER77B,MER77B	CALN1
Ensembl Genes	6956	PRSS27	394	2.755329e-2	1.000000e+0	1.000000e+0	3.579138e+1	2.793969e-2	1	2.231605e-5	7.987220e-4	1	7.062375e-2	1.000000e+0	1.000000e+0	1.415954e+1	7.062375e-2	1	1	7.633588e-4	1.000000e+0	MER77B	PRSS27
Ensembl Genes	10431	SIGLEC10	395	2.782770e-2	1.000000e+0	1.000000e+0	3.543346e+1	2.822191e-2	1	2.254146e-5	7.987220e-4	1	7.062375e-2	1.000000e+0	1.000000e+0	1.415954e+1	7.062375e-2	1	1	7.633588e-4	1.000000e+0	MER77B	SIGLEC10
Ensembl Genes	17892	KMT2C	396	2.895746e-2	1.000000e+0	1.000000e+0	7.619752e+0	2.624757e-1	2	2.096452e-4	1.597444e-3	1	7.062375e-2	1.000000e+0	1.000000e+0	1.415954e+1	7.062375e-2	1	1	7.633588e-4	1.000000e+0	MER77B,MER77B	KMT2C
Ensembl Genes	10894	CDC42EP3	397	2.895931e-2	1.000000e+0	1.000000e+0	7.619485e+0	2.624849e-1	2	2.096525e-4	1.597444e-3	1	7.062375e-2	1.000000e+0	1.000000e+0	1.415954e+1	7.062375e-2	1	1	7.633588e-4	1.000000e+0	MER77B,MER77B	CDC42EP3
Ensembl Genes	10434	SIGLEC12	398	2.903931e-2	1.000000e+0	1.000000e+0	3.393403e+1	2.946895e-2	1	2.353750e-5	7.987220e-4	1	7.062375e-2	1.000000e+0	1.000000e+0	1.415954e+1	7.062375e-2	1	1	7.633588e-4	1.000000e+0	MER77B	SIGLEC12
Ensembl Genes	17723	PLXNA4	399	2.919105e-2	1.000000e+0	1.000000e+0	4.559350e+0	6.579886e-1	3	5.255500e-4	2.396166e-3	1	7.062375e-2	1.000000e+0	1.000000e+0	1.415954e+1	7.062375e-2	1	1	7.633588e-4	1.000000e+0	MER77B,MER77B,MER77B	PLXNA4
Ensembl Genes	14509	GUF1	400	2.972097e-2	1.000000e+0	1.000000e+0	3.314416e+1	3.017122e-2	1	2.409842e-5	7.987220e-4	1	7.062375e-2	1.000000e+0	1.000000e+0	1.415954e+1	7.062375e-2	1	1	7.633588e-4	1.000000e+0	MER77B	GUF1
Ensembl Genes	18741	DNAJA1	401	2.975875e-2	1.000000e+0	1.000000e+0	3.310144e+1	3.021017e-2	1	2.412953e-5	7.987220e-4	1	7.062375e-2	1.000000e+0	1.000000e+0	1.415954e+1	7.062375e-2	1	1	7.633588e-4	1.000000e+0	MER77B	DNAJA1
Ensembl Genes	2472	DYDC1	402	2.984790e-2	1.000000e+0	1.000000e+0	3.300106e+1	3.030205e-2	1	2.420292e-5	7.987220e-4	1	7.062375e-2	1.000000e+0	1.000000e+0	1.415954e+1	7.062375e-2	1	1	7.633588e-4	1.000000e+0	MER77B	DYDC1
Ensembl Genes	14436	QDPR	403	3.016445e-2	1.000000e+0	1.000000e+0	7.451352e+0	2.684077e-1	2	2.143831e-4	1.597444e-3	1	7.062375e-2	1.000000e+0	1.000000e+0	1.415954e+1	7.062375e-2	1	1	7.633588e-4	1.000000e+0	MER77B,MER77B	QDPR
Ensembl Genes	857	C1orf52	404	3.018363e-2	1.000000e+0	1.000000e+0	3.262839e+1	3.064816e-2	1	2.447936e-5	7.987220e-4	1	7.062375e-2	1.000000e+0	1.000000e+0	1.415954e+1	7.062375e-2	1	1	7.633588e-4	1.000000e+0	MER77B	C1orf52
Ensembl Genes	12107	SCP2D1	405	3.064422e-2	1.000000e+0	1.000000e+0	7.387189e+0	2.707390e-1	2	2.162452e-4	1.597444e-3	1	7.062375e-2	1.000000e+0	1.000000e+0	1.415954e+1	7.062375e-2	1	1	7.633588e-4	1.000000e+0	MER77B,MER77B	SCP2D1
Ensembl Genes	18296	PI15	406	3.149618e-2	1.000000e+0	1.000000e+0	7.276875e+0	2.748433e-1	2	2.195234e-4	1.597444e-3	1	7.062375e-2	1.000000e+0	1.000000e+0	1.415954e+1	7.062375e-2	1	1	7.633588e-4	1.000000e+0	MER77B,MER77B	PI15
Ensembl Genes	16040	GMPR	407	3.169726e-2	1.000000e+0	1.000000e+0	7.251489e+0	2.758054e-1	2	2.202919e-4	1.597444e-3	1	7.062375e-2	1.000000e+0	1.000000e+0	1.415954e+1	7.062375e-2	1	1	7.633588e-4	1.000000e+0	MER77B,MER77B	GMPR
Ensembl Genes	10614	ZNF460	408	3.169868e-2	1.000000e+0	1.000000e+0	3.104477e+1	3.221155e-2	1	2.572807e-5	7.987220e-4	1	7.062375e-2	1.000000e+0	1.000000e+0	1.415954e+1	7.062375e-2	1	1	7.633588e-4	1.000000e+0	MER77B	ZNF460
Ensembl Genes	927	ENSG00000117600	409	3.176293e-2	1.000000e+0	1.000000e+0	7.243249e+0	2.761192e-1	2	2.205425e-4	1.597444e-3	1	7.062375e-2	1.000000e+0	1.000000e+0	1.415954e+1	7.062375e-2	1	1	7.633588e-4	1.000000e+0	MER77B,MER77B	ENSG00000117600
Ensembl Genes	5194	TMEM132C	410	3.178813e-2	1.000000e+0	1.000000e+0	4.407529e+0	6.806535e-1	3	5.436530e-4	2.396166e-3	1	7.062375e-2	1.000000e+0	1.000000e+0	1.415954e+1	7.062375e-2	1	1	7.633588e-4	1.000000e+0	MER77B,MER77B,MER77B	TMEM132C
Ensembl Genes	3497	SLC3A2	411	3.180672e-2	1.000000e+0	1.000000e+0	3.093760e+1	3.232312e-2	1	2.581719e-5	7.987220e-4	1	7.062375e-2	1.000000e+0	1.000000e+0	1.415954e+1	7.062375e-2	1	1	7.633588e-4	1.000000e+0	MER77B	SLC3A2
Ensembl Genes	1461	SLAMF7	412	3.199057e-2	1.000000e+0	1.000000e+0	3.075691e+1	3.251302e-2	1	2.596887e-5	7.987220e-4	1	7.062375e-2	1.000000e+0	1.000000e+0	1.415954e+1	7.062375e-2	1	1	7.633588e-4	1.000000e+0	MER77B	SLAMF7
Ensembl Genes	10447	ZNF613	413	3.262952e-2	1.000000e+0	1.000000e+0	3.014473e+1	3.317329e-2	1	2.649624e-5	7.987220e-4	1	7.062375e-2	1.000000e+0	1.000000e+0	1.415954e+1	7.062375e-2	1	1	7.633588e-4	1.000000e+0	MER77B	ZNF613
Ensembl Genes	16598	DDX43	414	3.291266e-2	1.000000e+0	1.000000e+0	2.988106e+1	3.346602e-2	1	2.673005e-5	7.987220e-4	1	7.062375e-2	1.000000e+0	1.000000e+0	1.415954e+1	7.062375e-2	1	1	7.633588e-4	1.000000e+0	MER77B	DDX43
Ensembl Genes	14826	PRSS12	415	3.305361e-2	1.000000e+0	1.000000e+0	7.086329e+0	2.822336e-1	2	2.254262e-4	1.597444e-3	1	7.062375e-2	1.000000e+0	1.000000e+0	1.415954e+1	7.062375e-2	1	1	7.633588e-4	1.000000e+0	MER77B,MER77B	PRSS12
Ensembl Genes	15343	TBCA	416	3.343082e-2	1.000000e+0	1.000000e+0	7.042189e+0	2.840026e-1	2	2.268391e-4	1.597444e-3	1	7.062375e-2	1.000000e+0	1.000000e+0	1.415954e+1	7.062375e-2	1	1	7.633588e-4	1.000000e+0	MER77B,MER77B	TBCA
Ensembl Genes	7387	CCL22	417	3.345670e-2	1.000000e+0	1.000000e+0	2.938694e+1	3.402872e-2	1	2.717949e-5	7.987220e-4	1	7.062375e-2	1.000000e+0	1.000000e+0	1.415954e+1	7.062375e-2	1	1	7.633588e-4	1.000000e+0	MER77B	CCL22
Ensembl Genes	10448	ZNF350	418	3.396704e-2	1.000000e+0	1.000000e+0	2.893783e+1	3.455685e-2	1	2.760132e-5	7.987220e-4	1	7.062375e-2	1.000000e+0	1.000000e+0	1.415954e+1	7.062375e-2	1	1	7.633588e-4	1.000000e+0	MER77B	ZNF350
Ensembl Genes	9208	C2CD4C	419	3.396957e-2	1.000000e+0	1.000000e+0	2.893563e+1	3.455947e-2	1	2.760341e-5	7.987220e-4	1	7.062375e-2	1.000000e+0	1.000000e+0	1.415954e+1	7.062375e-2	1	1	7.633588e-4	1.000000e+0	MER77B	C2CD4C
Ensembl Genes	14858	FAT4	420	3.403729e-2	1.000000e+0	1.000000e+0	4.288743e+0	6.995056e-1	3	5.587106e-4	2.396166e-3	1	7.062375e-2	1.000000e+0	1.000000e+0	1.415954e+1	7.062375e-2	1	1	7.633588e-4	1.000000e+0	MER77B,MER77B,MER77B	FAT4
Ensembl Genes	3007	OR52E4	421	3.423246e-2	1.000000e+0	1.000000e+0	2.870954e+1	3.483163e-2	1	2.782079e-5	7.987220e-4	1	7.062375e-2	1.000000e+0	1.000000e+0	1.415954e+1	7.062375e-2	1	1	7.633588e-4	1.000000e+0	MER77B	OR52E4
Ensembl Genes	1441	SLAMF9	422	3.456709e-2	1.000000e+0	1.000000e+0	2.842672e+1	3.517818e-2	1	2.809758e-5	7.987220e-4	1	7.062375e-2	1.000000e+0	1.000000e+0	1.415954e+1	7.062375e-2	1	1	7.633588e-4	1.000000e+0	MER77B	SLAMF9
Ensembl Genes	1136	HIST2H3PS2	423	3.522990e-2	1.000000e+0	1.000000e+0	6.841487e+0	2.923341e-1	2	2.334937e-4	1.597444e-3	1	7.062375e-2	1.000000e+0	1.000000e+0	1.415954e+1	7.062375e-2	1	1	7.633588e-4	1.000000e+0	MER77B,MER77B	HIST2H3PS2
Ensembl Genes	1460	CD48	424	3.523094e-2	1.000000e+0	1.000000e+0	2.788155e+1	3.586601e-2	1	2.864698e-5	7.987220e-4	1	7.062375e-2	1.000000e+0	1.000000e+0	1.415954e+1	7.062375e-2	1	1	7.633588e-4	1.000000e+0	MER77B	CD48
Ensembl Genes	6036	SNW1	425	3.527020e-2	1.000000e+0	1.000000e+0	2.784995e+1	3.590671e-2	1	2.867948e-5	7.987220e-4	1	7.062375e-2	1.000000e+0	1.000000e+0	1.415954e+1	7.062375e-2	1	1	7.633588e-4	1.000000e+0	MER77B	SNW1
Ensembl Genes	7698	TCF25	426	3.582262e-2	1.000000e+0	1.000000e+0	2.741268e+1	3.647947e-2	1	2.913695e-5	7.987220e-4	1	7.062375e-2	1.000000e+0	1.000000e+0	1.415954e+1	7.062375e-2	1	1	7.633588e-4	1.000000e+0	MER77B	TCF25
Ensembl Genes	19471	HDHD1	427	3.582654e-2	1.000000e+0	1.000000e+0	6.778280e+0	2.950601e-1	2	2.356710e-4	1.597444e-3	1	7.062375e-2	1.000000e+0	1.000000e+0	1.415954e+1	7.062375e-2	1	1	7.633588e-4	1.000000e+0	MER77B,MER77B	HDHD1
Ensembl Genes	9893	FXYD5	428	3.586818e-2	1.000000e+0	1.000000e+0	2.737722e+1	3.652672e-2	1	2.917470e-5	7.987220e-4	1	7.062375e-2	1.000000e+0	1.000000e+0	1.415954e+1	7.062375e-2	1	1	7.633588e-4	1.000000e+0	MER77B	FXYD5
Ensembl Genes	14111	BCHE	429	3.607694e-2	1.000000e+0	1.000000e+0	4.189669e+0	7.160470e-1	3	5.719225e-4	2.396166e-3	1	7.062375e-2	1.000000e+0	1.000000e+0	1.415954e+1	7.062375e-2	1	1	7.633588e-4	1.000000e+0	MER77B,MER77B,MER77B	BCHE
Ensembl Genes	4271	CLEC4A	430	3.622545e-2	1.000000e+0	1.000000e+0	2.710223e+1	3.689733e-2	1	2.947071e-5	7.987220e-4	1	7.062375e-2	1.000000e+0	1.000000e+0	1.415954e+1	7.062375e-2	1	1	7.633588e-4	1.000000e+0	MER77B	CLEC4A
Ensembl Genes	6252	NDNL2	431	3.635371e-2	1.000000e+0	1.000000e+0	6.723730e+0	2.974540e-1	2	2.375830e-4	1.597444e-3	1	7.062375e-2	1.000000e+0	1.000000e+0	1.415954e+1	7.062375e-2	1	1	7.633588e-4	1.000000e+0	MER77B,MER77B	NDNL2
Ensembl Genes	1464	ITLN1	432	3.694758e-2	1.000000e+0	1.000000e+0	2.656264e+1	3.764687e-2	1	3.006938e-5	7.987220e-4	1	7.062375e-2	1.000000e+0	1.000000e+0	1.415954e+1	7.062375e-2	1	1	7.633588e-4	1.000000e+0	MER77B	ITLN1
Ensembl Genes	17845	ZNF282	433	3.700446e-2	1.000000e+0	1.000000e+0	2.652102e+1	3.770594e-2	1	3.011656e-5	7.987220e-4	1	7.062375e-2	1.000000e+0	1.000000e+0	1.415954e+1	7.062375e-2	1	1	7.633588e-4	1.000000e+0	MER77B	ZNF282
Ensembl Genes	2474	FAM213A	434	3.752978e-2	1.000000e+0	1.000000e+0	2.614272e+1	3.825157e-2	1	3.055237e-5	7.987220e-4	1	7.062375e-2	1.000000e+0	1.000000e+0	1.415954e+1	7.062375e-2	1	1	7.633588e-4	1.000000e+0	MER77B	FAM213A
Ensembl Genes	9894	FAM187B	435	3.775128e-2	1.000000e+0	1.000000e+0	2.598636e+1	3.848172e-2	1	3.073620e-5	7.987220e-4	1	7.062375e-2	1.000000e+0	1.000000e+0	1.415954e+1	7.062375e-2	1	1	7.633588e-4	1.000000e+0	MER77B	FAM187B
Ensembl Genes	4930	CCDC38	436	3.779338e-2	1.000000e+0	1.000000e+0	2.595685e+1	3.852548e-2	1	3.077115e-5	7.987220e-4	1	7.062375e-2	1.000000e+0	1.000000e+0	1.415954e+1	7.062375e-2	1	1	7.633588e-4	1.000000e+0	MER77B	CCDC38
Ensembl Genes	5480	SOX21	437	3.808149e-2	1.000000e+0	1.000000e+0	6.552930e+0	3.052070e-1	2	2.437756e-4	1.597444e-3	1	7.062375e-2	1.000000e+0	1.000000e+0	1.415954e+1	7.062375e-2	1	1	7.633588e-4	1.000000e+0	MER77B,MER77B	SOX21
Ensembl Genes	15013	TENM3	438	3.810349e-2	1.000000e+0	1.000000e+0	4.098308e+0	7.320095e-1	3	5.846721e-4	2.396166e-3	1	7.062375e-2	1.000000e+0	1.000000e+0	1.415954e+1	7.062375e-2	1	1	7.633588e-4	1.000000e+0	MER77B,MER77B,MER77B	TENM3
Ensembl Genes	5915	GPHN	439	3.833311e-2	1.000000e+0	1.000000e+0	4.088361e+0	7.337903e-1	3	5.860945e-4	2.396166e-3	1	7.062375e-2	1.000000e+0	1.000000e+0	1.415954e+1	7.062375e-2	1	1	7.633588e-4	1.000000e+0	MER77B,MER77B,MER77B	GPHN
Ensembl Genes	18511	TMEM71	440	3.853790e-2	1.000000e+0	1.000000e+0	2.544561e+1	3.929951e-2	1	3.138939e-5	7.987220e-4	1	7.062375e-2	1.000000e+0	1.000000e+0	1.415954e+1	7.062375e-2	1	1	7.633588e-4	1.000000e+0	MER77B	TMEM71
Ensembl Genes	5786	RPL10L	441	3.909350e-2	1.000000e+0	1.000000e+0	4.055979e+0	7.396487e-1	3	5.907738e-4	2.396166e-3	1	7.062375e-2	1.000000e+0	1.000000e+0	1.415954e+1	7.062375e-2	1	1	7.633588e-4	1.000000e+0	MER77B,MER77B,MER77B	RPL10L
Ensembl Genes	6610	PML	442	3.938651e-2	1.000000e+0	1.000000e+0	2.488645e+1	4.018250e-2	1	3.209465e-5	7.987220e-4	1	7.062375e-2	1.000000e+0	1.000000e+0	1.415954e+1	7.062375e-2	1	1	7.633588e-4	1.000000e+0	MER77B	PML
Ensembl Genes	11996	NSFL1C	443	3.955547e-2	1.000000e+0	1.000000e+0	2.477799e+1	4.035840e-2	1	3.223514e-5	7.987220e-4	1	7.062375e-2	1.000000e+0	1.000000e+0	1.415954e+1	7.062375e-2	1	1	7.633588e-4	1.000000e+0	MER77B	NSFL1C
Ensembl Genes	14674	ANXA3	444	3.959629e-2	1.000000e+0	1.000000e+0	6.412450e+0	3.118933e-1	2	2.491160e-4	1.597444e-3	1	7.062375e-2	1.000000e+0	1.000000e+0	1.415954e+1	7.062375e-2	1	1	7.633588e-4	1.000000e+0	MER77B,MER77B	ANXA3
Ensembl Genes	18289	UBE2W	445	4.000210e-2	1.000000e+0	1.000000e+0	2.449568e+1	4.082352e-2	1	3.260665e-5	7.987220e-4	1	7.062375e-2	1.000000e+0	1.000000e+0	1.415954e+1	7.062375e-2	1	1	7.633588e-4	1.000000e+0	MER77B	UBE2W
Ensembl Genes	18290	TCEB1	446	4.003529e-2	1.000000e+0	1.000000e+0	2.447496e+1	4.085809e-2	1	3.263426e-5	7.987220e-4	1	7.062375e-2	1.000000e+0	1.000000e+0	1.415954e+1	7.062375e-2	1	1	7.633588e-4	1.000000e+0	MER77B	TCEB1
Ensembl Genes	11661	TRAK2	447	4.038093e-2	1.000000e+0	1.000000e+0	2.426113e+1	4.121820e-2	1	3.292188e-5	7.987220e-4	1	7.062375e-2	1.000000e+0	1.000000e+0	1.415954e+1	7.062375e-2	1	1	7.633588e-4	1.000000e+0	MER77B	TRAK2
Ensembl Genes	8944	LAMA1	448	4.095309e-2	1.000000e+0	1.000000e+0	6.293278e+0	3.177994e-1	2	2.538334e-4	1.597444e-3	1	7.062375e-2	1.000000e+0	1.000000e+0	1.415954e+1	7.062375e-2	1	1	7.633588e-4	1.000000e+0	MER77B,MER77B	LAMA1
Ensembl Genes	6789	VPS33B	449	4.104750e-2	1.000000e+0	1.000000e+0	2.385893e+1	4.191303e-2	1	3.347686e-5	7.987220e-4	1	7.062375e-2	1.000000e+0	1.000000e+0	1.415954e+1	7.062375e-2	1	1	7.633588e-4	1.000000e+0	MER77B	VPS33B
Ensembl Genes	10011	FBXO17	450	4.106680e-2	1.000000e+0	1.000000e+0	2.384747e+1	4.193316e-2	1	3.349294e-5	7.987220e-4	1	7.062375e-2	1.000000e+0	1.000000e+0	1.415954e+1	7.062375e-2	1	1	7.633588e-4	1.000000e+0	MER77B	FBXO17
Ensembl Genes	17451	GNG11	451	4.108065e-2	1.000000e+0	1.000000e+0	2.383927e+1	4.194760e-2	1	3.350447e-5	7.987220e-4	1	7.062375e-2	1.000000e+0	1.000000e+0	1.415954e+1	7.062375e-2	1	1	7.633588e-4	1.000000e+0	MER77B	GNG11
Ensembl Genes	9141	KDSR	452	4.127658e-2	1.000000e+0	1.000000e+0	2.372370e+1	4.215194e-2	1	3.366768e-5	7.987220e-4	1	7.062375e-2	1.000000e+0	1.000000e+0	1.415954e+1	7.062375e-2	1	1	7.633588e-4	1.000000e+0	MER77B	KDSR
Ensembl Genes	9656	ZNF333	453	4.183478e-2	1.000000e+0	1.000000e+0	2.340039e+1	4.273433e-2	1	3.413285e-5	7.987220e-4	1	7.062375e-2	1.000000e+0	1.000000e+0	1.415954e+1	7.062375e-2	1	1	7.633588e-4	1.000000e+0	MER77B	ZNF333
Ensembl Genes	18518	ZFAT	454	4.194173e-2	1.000000e+0	1.000000e+0	3.941702e+0	7.610925e-1	3	6.079013e-4	2.396166e-3	1	7.062375e-2	1.000000e+0	1.000000e+0	1.415954e+1	7.062375e-2	1	1	7.633588e-4	1.000000e+0	MER77B,MER77B,MER77B	ZFAT
Ensembl Genes	2797	MMP21	455	4.196223e-2	1.000000e+0	1.000000e+0	2.332778e+1	4.286734e-2	1	3.423909e-5	7.987220e-4	1	7.062375e-2	1.000000e+0	1.000000e+0	1.415954e+1	7.062375e-2	1	1	7.633588e-4	1.000000e+0	MER77B	MMP21
Ensembl Genes	10012	FBXO27	456	4.213996e-2	1.000000e+0	1.000000e+0	2.322726e+1	4.305287e-2	1	3.438727e-5	7.987220e-4	1	7.062375e-2	1.000000e+0	1.000000e+0	1.415954e+1	7.062375e-2	1	1	7.633588e-4	1.000000e+0	MER77B	FBXO27
Ensembl Genes	10441	HAS1	457	4.243247e-2	1.000000e+0	1.000000e+0	2.306364e+1	4.335828e-2	1	3.463122e-5	7.987220e-4	1	7.062375e-2	1.000000e+0	1.000000e+0	1.415954e+1	7.062375e-2	1	1	7.633588e-4	1.000000e+0	MER77B	HAS1
Ensembl Genes	7643	COX4I1	458	4.244001e-2	1.000000e+0	1.000000e+0	2.305946e+1	4.336616e-2	1	3.463751e-5	7.987220e-4	1	7.062375e-2	1.000000e+0	1.000000e+0	1.415954e+1	7.062375e-2	1	1	7.633588e-4	1.000000e+0	MER77B	COX4I1
Ensembl Genes	5734	DTD2	459	4.276426e-2	1.000000e+0	1.000000e+0	2.288077e+1	4.370483e-2	1	3.490801e-5	7.987220e-4	1	7.062375e-2	1.000000e+0	1.000000e+0	1.415954e+1	7.062375e-2	1	1	7.633588e-4	1.000000e+0	MER77B	DTD2
Ensembl Genes	15984	ECI2	460	4.328444e-2	1.000000e+0	1.000000e+0	6.101709e+0	3.277770e-1	2	2.618027e-4	1.597444e-3	1	7.062375e-2	1.000000e+0	1.000000e+0	1.415954e+1	7.062375e-2	1	1	7.633588e-4	1.000000e+0	MER77B,MER77B	ECI2
Ensembl Genes	9155	CDH19	461	4.341227e-2	1.000000e+0	1.000000e+0	3.886639e+0	7.718752e-1	3	6.165137e-4	2.396166e-3	1	7.062375e-2	1.000000e+0	1.000000e+0	1.415954e+1	7.062375e-2	1	1	7.633588e-4	1.000000e+0	MER77B,MER77B,MER77B	CDH19
Ensembl Genes	15548	DDX46	462	4.343546e-2	1.000000e+0	1.000000e+0	2.251936e+1	4.440623e-2	1	3.546823e-5	7.987220e-4	1	7.062375e-2	1.000000e+0	1.000000e+0	1.415954e+1	7.062375e-2	1	1	7.633588e-4	1.000000e+0	MER77B	DDX46
Ensembl Genes	15439	STARD4	463	4.346392e-2	1.000000e+0	1.000000e+0	6.087602e+0	3.285366e-1	2	2.624094e-4	1.597444e-3	1	7.062375e-2	1.000000e+0	1.000000e+0	1.415954e+1	7.062375e-2	1	1	7.633588e-4	1.000000e+0	MER77B,MER77B	STARD4
Ensembl Genes	19494	TLR8	464	4.366146e-2	1.000000e+0	1.000000e+0	2.240018e+1	4.464251e-2	1	3.565696e-5	7.987220e-4	1	7.062375e-2	1.000000e+0	1.000000e+0	1.415954e+1	7.062375e-2	1	1	7.633588e-4	1.000000e+0	MER77B	TLR8
Ensembl Genes	14110	SLITRK3	465	4.368472e-2	1.000000e+0	1.000000e+0	6.070365e+0	3.294695e-1	2	2.631545e-4	1.597444e-3	1	7.062375e-2	1.000000e+0	1.000000e+0	1.415954e+1	7.062375e-2	1	1	7.633588e-4	1.000000e+0	MER77B,MER77B	SLITRK3
Ensembl Genes	15582	EGR1	466	4.373971e-2	1.000000e+0	1.000000e+0	2.235919e+1	4.472433e-2	1	3.572231e-5	7.987220e-4	1	7.062375e-2	1.000000e+0	1.000000e+0	1.415954e+1	7.062375e-2	1	1	7.633588e-4	1.000000e+0	MER77B	EGR1
Ensembl Genes	7934	MFSD6L	467	4.411748e-2	1.000000e+0	1.000000e+0	2.216339e+1	4.511944e-2	1	3.603789e-5	7.987220e-4	1	7.062375e-2	1.000000e+0	1.000000e+0	1.415954e+1	7.062375e-2	1	1	7.633588e-4	1.000000e+0	MER77B	MFSD6L
Ensembl Genes	11477	FIGN	468	4.420857e-2	1.000000e+0	1.000000e+0	3.857839e+0	7.776373e-1	3	6.211161e-4	2.396166e-3	1	7.062375e-2	1.000000e+0	1.000000e+0	1.415954e+1	7.062375e-2	1	1	7.633588e-4	1.000000e+0	MER77B,MER77B,MER77B	FIGN
Ensembl Genes	15715	SPINK13	469	4.431195e-2	1.000000e+0	1.000000e+0	2.206390e+1	4.532291e-2	1	3.620041e-5	7.987220e-4	1	7.062375e-2	1.000000e+0	1.000000e+0	1.415954e+1	7.062375e-2	1	1	7.633588e-4	1.000000e+0	MER77B	SPINK13
Ensembl Genes	14733	SNCA	470	4.448963e-2	1.000000e+0	1.000000e+0	6.008617e+0	3.328553e-1	2	2.658588e-4	1.597444e-3	1	7.062375e-2	1.000000e+0	1.000000e+0	1.415954e+1	7.062375e-2	1	1	7.633588e-4	1.000000e+0	MER77B,MER77B	SNCA
Ensembl Genes	5738	ARHGAP5	471	4.461108e-2	1.000000e+0	1.000000e+0	5.999445e+0	3.333642e-1	2	2.662653e-4	1.597444e-3	1	7.062375e-2	1.000000e+0	1.000000e+0	1.415954e+1	7.062375e-2	1	1	7.633588e-4	1.000000e+0	MER77B,MER77B	ARHGAP5
Ensembl Genes	14258	LSG1	472	4.512675e-2	1.000000e+0	1.000000e+0	5.960912e+0	3.355191e-1	2	2.679865e-4	1.597444e-3	1	7.062375e-2	1.000000e+0	1.000000e+0	1.415954e+1	7.062375e-2	1	1	7.633588e-4	1.000000e+0	MER77B,MER77B	LSG1
Ensembl Genes	14731	TIGD2	473	4.588081e-2	1.000000e+0	1.000000e+0	5.905737e+0	3.386538e-1	2	2.704902e-4	1.597444e-3	1	7.062375e-2	1.000000e+0	1.000000e+0	1.415954e+1	7.062375e-2	1	1	7.633588e-4	1.000000e+0	MER77B,MER77B	TIGD2
Ensembl Genes	7386	PLLP	474	4.602162e-2	1.000000e+0	1.000000e+0	2.122539e+1	4.711339e-2	1	3.763050e-5	7.987220e-4	1	7.062375e-2	1.000000e+0	1.000000e+0	1.415954e+1	7.062375e-2	1	1	7.633588e-4	1.000000e+0	MER77B	PLLP
Ensembl Genes	10445	ZNF577	475	4.609467e-2	1.000000e+0	1.000000e+0	2.119095e+1	4.718996e-2	1	3.769166e-5	7.987220e-4	1	7.062375e-2	1.000000e+0	1.000000e+0	1.415954e+1	7.062375e-2	1	1	7.633588e-4	1.000000e+0	MER77B	ZNF577
Ensembl Genes	15583	ETF1	476	4.613891e-2	1.000000e+0	1.000000e+0	2.117014e+1	4.723634e-2	1	3.772871e-5	7.987220e-4	1	7.062375e-2	1.000000e+0	1.000000e+0	1.415954e+1	7.062375e-2	1	1	7.633588e-4	1.000000e+0	MER77B	ETF1
Ensembl Genes	11655	FAM126B	477	4.615310e-2	1.000000e+0	1.000000e+0	2.116348e+1	4.725122e-2	1	3.774059e-5	7.987220e-4	1	7.062375e-2	1.000000e+0	1.000000e+0	1.415954e+1	7.062375e-2	1	1	7.633588e-4	1.000000e+0	MER77B	FAM126B
Ensembl Genes	2256	ZNF32	478	4.616366e-2	1.000000e+0	1.000000e+0	5.885388e+0	3.398247e-1	2	2.714255e-4	1.597444e-3	1	7.062375e-2	1.000000e+0	1.000000e+0	1.415954e+1	7.062375e-2	1	1	7.633588e-4	1.000000e+0	MER77B,MER77B	ZNF32
Ensembl Genes	19450	IL3RA	479	4.617731e-2	1.000000e+0	1.000000e+0	2.115212e+1	4.727659e-2	1	3.776086e-5	7.987220e-4	1	7.062375e-2	1.000000e+0	1.000000e+0	1.415954e+1	7.062375e-2	1	1	7.633588e-4	1.000000e+0	MER77B	IL3RA
Ensembl Genes	9658	EMR2	480	4.620402e-2	1.000000e+0	1.000000e+0	2.113959e+1	4.730460e-2	1	3.778323e-5	7.987220e-4	1	7.062375e-2	1.000000e+0	1.000000e+0	1.415954e+1	7.062375e-2	1	1	7.633588e-4	1.000000e+0	MER77B	EMR2
Ensembl Genes	6203	JAG2	481	4.693912e-2	1.000000e+0	1.000000e+0	2.080058e+1	4.807557e-2	1	3.839902e-5	7.987220e-4	1	7.062375e-2	1.000000e+0	1.000000e+0	1.415954e+1	7.062375e-2	1	1	7.633588e-4	1.000000e+0	MER77B	JAG2
Ensembl Genes	1442	PIGM	482	4.698958e-2	1.000000e+0	1.000000e+0	2.077770e+1	4.812852e-2	1	3.844131e-5	7.987220e-4	1	7.062375e-2	1.000000e+0	1.000000e+0	1.415954e+1	7.062375e-2	1	1	7.633588e-4	1.000000e+0	MER77B	PIGM
Ensembl Genes	18995	SLC35D2	483	4.706589e-2	1.000000e+0	1.000000e+0	2.074319e+1	4.820859e-2	1	3.850526e-5	7.987220e-4	1	7.062375e-2	1.000000e+0	1.000000e+0	1.415954e+1	7.062375e-2	1	1	7.633588e-4	1.000000e+0	MER77B	SLC35D2
Ensembl Genes	117	SLC45A1	484	4.706777e-2	1.000000e+0	1.000000e+0	5.821576e+0	3.435496e-1	2	2.744006e-4	1.597444e-3	1	7.062375e-2	1.000000e+0	1.000000e+0	1.415954e+1	7.062375e-2	1	1	7.633588e-4	1.000000e+0	MER77B,MER77B	SLC45A1
Ensembl Genes	1506	SH2D1B	485	4.739733e-2	1.000000e+0	1.000000e+0	2.059459e+1	4.855645e-2	1	3.878310e-5	7.987220e-4	1	7.062375e-2	1.000000e+0	1.000000e+0	1.415954e+1	7.062375e-2	1	1	7.633588e-4	1.000000e+0	MER77B	SH2D1B
Ensembl Genes	10237	HIF3A	486	4.750987e-2	1.000000e+0	1.000000e+0	2.054460e+1	4.867459e-2	1	3.887746e-5	7.987220e-4	1	7.062375e-2	1.000000e+0	1.000000e+0	1.415954e+1	7.062375e-2	1	1	7.633588e-4	1.000000e+0	MER77B	HIF3A
Ensembl Genes	18197	SNTG1	487	4.799704e-2	1.000000e+0	1.000000e+0	3.729638e+0	8.043676e-1	3	6.424662e-4	2.396166e-3	1	7.062375e-2	1.000000e+0	1.000000e+0	1.415954e+1	7.062375e-2	1	1	7.633588e-4	1.000000e+0	MER77B,MER77B,MER77B	SNTG1
Ensembl Genes	3137	LDHAL6A	488	4.821147e-2	1.000000e+0	1.000000e+0	2.023823e+1	4.941143e-2	1	3.946600e-5	7.987220e-4	1	7.062375e-2	1.000000e+0	1.000000e+0	1.415954e+1	7.062375e-2	1	1	7.633588e-4	1.000000e+0	MER77B	LDHAL6A
Ensembl Genes	18222	CHCHD7	489	4.821189e-2	1.000000e+0	1.000000e+0	2.023805e+1	4.941187e-2	1	3.946635e-5	7.987220e-4	1	7.062375e-2	1.000000e+0	1.000000e+0	1.415954e+1	7.062375e-2	1	1	7.633588e-4	1.000000e+0	MER77B	CHCHD7
Ensembl Genes	19449	CSF2RA	490	4.865075e-2	1.000000e+0	1.000000e+0	2.005091e+1	4.987305e-2	1	3.983470e-5	7.987220e-4	1	7.062375e-2	1.000000e+0	1.000000e+0	1.415954e+1	7.062375e-2	1	1	7.633588e-4	1.000000e+0	MER77B	CSF2RA
Ensembl Genes	7309	TP53TG3D	491	4.876492e-2	1.000000e+0	1.000000e+0	5.706602e+0	3.504713e-1	2	2.799291e-4	1.597444e-3	1	7.062375e-2	1.000000e+0	1.000000e+0	1.415954e+1	7.062375e-2	1	1	7.633588e-4	1.000000e+0	MER77B,MER77B	TP53TG3D
Ensembl Genes	9154	CDH7	492	4.888028e-2	1.000000e+0	1.000000e+0	3.701659e+0	8.104475e-1	3	6.473223e-4	2.396166e-3	1	7.062375e-2	1.000000e+0	1.000000e+0	1.415954e+1	7.062375e-2	1	1	7.633588e-4	1.000000e+0	MER77B,MER77B,MER77B	CDH7
Ensembl Genes	10238	PPP5C	493	4.888301e-2	1.000000e+0	1.000000e+0	1.995323e+1	5.011721e-2	1	4.002972e-5	7.987220e-4	1	7.062375e-2	1.000000e+0	1.000000e+0	1.415954e+1	7.062375e-2	1	1	7.633588e-4	1.000000e+0	MER77B	PPP5C
Ensembl Genes	16686	PNISR	494	4.914642e-2	1.000000e+0	1.000000e+0	1.984356e+1	5.039418e-2	1	4.025094e-5	7.987220e-4	1	7.062375e-2	1.000000e+0	1.000000e+0	1.415954e+1	7.062375e-2	1	1	7.633588e-4	1.000000e+0	MER77B	PNISR
Ensembl Genes	5307	USPL1	495	5.020805e-2	1.000000e+0	1.000000e+0	1.941323e+1	5.151126e-2	1	4.114318e-5	7.987220e-4	1	7.062375e-2	1.000000e+0	1.000000e+0	1.415954e+1	7.062375e-2	1	1	7.633588e-4	1.000000e+0	MER77B	USPL1
Ensembl Genes	4877	ACSS3	496	5.033218e-2	1.000000e+0	1.000000e+0	5.605614e+0	3.567852e-1	2	2.849722e-4	1.597444e-3	1	7.062375e-2	1.000000e+0	1.000000e+0	1.415954e+1	7.062375e-2	1	1	7.633588e-4	1.000000e+0	MER77B,MER77B	ACSS3
Ensembl Genes	15561	IL9	497	5.045032e-2	1.000000e+0	1.000000e+0	1.931757e+1	5.176635e-2	1	4.134693e-5	7.987220e-4	1	7.062375e-2	1.000000e+0	1.000000e+0	1.415954e+1	7.062375e-2	1	1	7.633588e-4	1.000000e+0	MER77B	IL9
Ensembl Genes	5481	ABCC4	498	5.200071e-2	1.000000e+0	1.000000e+0	5.503137e+0	3.634291e-1	2	2.902788e-4	1.597444e-3	1	7.062375e-2	1.000000e+0	1.000000e+0	1.415954e+1	7.062375e-2	1	1	7.633588e-4	1.000000e+0	MER77B,MER77B	ABCC4
Ensembl Genes	13395	XIRP1	499	5.204947e-2	1.000000e+0	1.000000e+0	1.870844e+1	5.345182e-2	1	4.269315e-5	7.987220e-4	1	7.062375e-2	1.000000e+0	1.000000e+0	1.415954e+1	7.062375e-2	1	1	7.633588e-4	1.000000e+0	MER77B	XIRP1
Ensembl Genes	17326	ASL	500	5.210339e-2	1.000000e+0	1.000000e+0	1.868855e+1	5.350870e-2	1	4.273858e-5	7.987220e-4	1	7.062375e-2	1.000000e+0	1.000000e+0	1.415954e+1	7.062375e-2	1	1	7.633588e-4	1.000000e+0	MER77B	ASL
GO Biological Process	GO:0030860	regulation of polarized epithelial cell differentiation	1	3.728577e-11	4.810983e-7	4.810983e-7	1.184486e+1	1.181947e+0	14	9.440473e-4	1.118211e-2	1828	1.972702e-1	1.000000e+0	1.000000e+0	4.719847e+0	2.118713e-1	1	3	7.633588e-4	3.333333e-1	MER77B,MER77B,MER77B,MER77B,MER77B,MER77B,MER77B,MER77B,MER77B,MER77B,MER77B,MER77B,MER77B,MER77B	AJAP1
GO Biological Process	GO:0000387	spliceosomal snRNP assembly	2	4.896455e-9	6.317896e-5	3.158948e-5	6.740282e+0	2.373788e+0	16	1.895997e-3	1.277955e-2	575	4.855982e-2	1.000000e+0	1.000000e+0	2.235717e+0	2.683703e+0	6	38	4.580153e-3	1.578947e-1	MER77B,MER77B,MER77B,MER77B,MER77B,MER77B,MER77B,MER77B,MER77B,MER77B,MER77B,MER77B,MER77B,MER77B,MER77B,MER77B	CD2BP2,GEMIN8,SNRPE,SNRPF,SNUPN,USP4
GO Biological Process	GO:1900402	regulation of carbohydrate metabolic process by regulation of transcription from RNA polymerase II promoter	3	7.191913e-7	9.279725e-3	3.093242e-3	6.118158e+1	6.537915e-2	4	5.221977e-5	3.194888e-3	709	7.062375e-2	1.000000e+0	1.000000e+0	1.415954e+1	7.062375e-2	1	1	7.633588e-4	1.000000e+0	MER77B,MER77B,MER77B,MER77B	MLXIP
GO Biological Process	GO:0000244	spliceosomal tri-snRNP complex assembly	4	7.616043e-7	9.826980e-3	2.456745e-3	1.456516e+1	4.805991e-1	7	3.838651e-4	5.591054e-3	2057	2.060822e-1	1.000000e+0	1.000000e+0	2.359924e+0	8.474850e-1	2	12	1.526718e-3	1.666667e-1	MER77B,MER77B,MER77B,MER77B,MER77B,MER77B,MER77B	CD2BP2,USP4
GO Biological Process	GO:0061015	snRNA import into nucleus	5	2.751868e-6	3.550735e-2	7.101471e-3	1.169692e+2	2.564777e-2	3	2.048544e-5	2.396166e-3	709	7.062375e-2	1.000000e+0	1.000000e+0	1.415954e+1	7.062375e-2	1	1	7.633588e-4	1.000000e+0	MER77B,MER77B,MER77B	SNUPN
GO Biological Process	GO:0071826	ribonucleoprotein complex subunit organization	6	1.291997e-5	1.667064e-1	2.778440e-2	2.118833e+0	1.887832e+1	40	1.507853e-2	3.194888e-2	542	4.494602e-2	1.000000e+0	1.000000e+0	1.469386e+0	1.497224e+1	22	212	1.679389e-2	1.037736e-1	MER77B,MER77B,MER77B,MER77B,MER77B,MER77B,MER77B,MER77B,MER77B,MER77B,MER77B,MER77B,MER77B,MER77B,MER77B,MER77B,MER77B,MER77B,MER77B,MER77B,MER77B,MER77B,MER77B,MER77B,MER77B,MER77B,MER77B,MER77B,MER77B,MER77B,MER77B,MER77B,MER77B,MER77B,MER77B,MER77B,MER77B,MER77B,MER77B,MER77B	AGO2,CD2BP2,DICER1,GCFC2,GEMIN8,NAF1,NUFIP1,PLD6,PRPF18,PSIP1,PTBP2,RPL10L,RPS27,SNRPE,SNRPF,SNUPN,SNW1,SRPK2,SRSF6,TXNL4B,USP4,ZNHIT6
GO Biological Process	GO:0008203	cholesterol metabolic process	7	1.368376e-5	1.765616e-1	2.522308e-2	2.568540e+0	1.051181e+1	27	8.396013e-3	2.156550e-2	1662	1.601932e-1	1.000000e+0	1.000000e+0	1.403198e+0	7.839237e+0	11	111	8.396947e-3	9.909910e-2	MER77B,MER77B,MER77B,MER77B,MER77B,MER77B,MER77B,MER77B,MER77B,MER77B,MER77B,MER77B,MER77B,MER77B,MER77B,MER77B,MER77B,MER77B,MER77B,MER77B,MER77B,MER77B,MER77B,MER77B,MER77B,MER77B,MER77B	ACAA2,APOA1,APOL1,APOL2,CYP7B1,IL4,INSIG1,INSIG2,SOAT2,TNFSF4,VLDLR
GO Biological Process	GO:0022618	ribonucleoprotein complex assembly	8	2.545258e-5	3.284146e-1	4.105183e-2	2.099734e+0	1.809753e+1	38	1.445490e-2	3.035144e-2	540	4.433004e-2	1.000000e+0	1.000000e+0	1.486752e+0	1.412475e+1	21	200	1.603053e-2	1.050000e-1	MER77B,MER77B,MER77B,MER77B,MER77B,MER77B,MER77B,MER77B,MER77B,MER77B,MER77B,MER77B,MER77B,MER77B,MER77B,MER77B,MER77B,MER77B,MER77B,MER77B,MER77B,MER77B,MER77B,MER77B,MER77B,MER77B,MER77B,MER77B,MER77B,MER77B,MER77B,MER77B,MER77B,MER77B,MER77B,MER77B,MER77B,MER77B	AGO2,CD2BP2,DICER1,GCFC2,GEMIN8,NAF1,NUFIP1,PRPF18,PSIP1,PTBP2,RPL10L,RPS27,SNRPE,SNRPF,SNUPN,SNW1,SRPK2,SRSF6,TXNL4B,USP4,ZNHIT6
GO Biological Process	GO:1902652	secondary alcohol metabolic process	9	2.560898e-5	3.304327e-1	3.671474e-2	2.475615e+0	1.090638e+1	27	8.711165e-3	2.156550e-2	1821	1.960187e-1	1.000000e+0	1.000000e+0	1.342715e+0	8.192355e+0	11	116	8.396947e-3	9.482759e-2	MER77B,MER77B,MER77B,MER77B,MER77B,MER77B,MER77B,MER77B,MER77B,MER77B,MER77B,MER77B,MER77B,MER77B,MER77B,MER77B,MER77B,MER77B,MER77B,MER77B,MER77B,MER77B,MER77B,MER77B,MER77B,MER77B,MER77B	ACAA2,APOA1,APOL1,APOL2,CYP7B1,IL4,INSIG1,INSIG2,SOAT2,TNFSF4,VLDLR
GO Biological Process	GO:0002038	positive regulation of L-glutamate transport	10	2.597672e-5	3.351776e-1	3.351776e-2	5.494861e+1	5.459647e-2	3	4.360740e-5	2.396166e-3	709	7.062375e-2	1.000000e+0	1.000000e+0	1.415954e+1	7.062375e-2	1	1	7.633588e-4	1.000000e+0	MER77B,MER77B,MER77B	ARL6IP1
GO Biological Process	GO:0055070	copper ion homeostasis	11	3.121541e-5	4.027724e-1	3.661568e-2	6.815007e+0	1.173880e+0	8	9.376038e-4	6.389776e-3	2819	3.135659e-1	1.000000e+0	1.000000e+0	1.769943e+0	1.129980e+0	2	16	1.526718e-3	1.250000e-1	MER77B,MER77B,MER77B,MER77B,MER77B,MER77B,MER77B,MER77B	COMMD1,PRNP
GO Biological Process	GO:0006404	RNA import into nucleus	12	3.780649e-5	4.878171e-1	4.065143e-2	4.839844e+1	6.198547e-2	3	4.950916e-5	2.396166e-3	1333	1.362633e-1	1.000000e+0	1.000000e+0	7.079771e+0	1.412475e-1	1	2	7.633588e-4	5.000000e-1	MER77B,MER77B,MER77B	SNUPN
GO Biological Process	GO:0000435	positive regulation of transcription from RNA polymerase II promoter by galactose	13	4.178684e-5	5.391756e-1	4.147505e-2	2.164072e+1	1.848367e-1	4	1.476332e-4	3.194888e-3	709	7.062375e-2	1.000000e+0	1.000000e+0	1.415954e+1	7.062375e-2	1	1	7.633588e-4	1.000000e+0	MER77B,MER77B,MER77B,MER77B	NCOA1
GO Biological Process	GO:0060179	male mating behavior	14	4.840067e-5	6.245138e-1	4.460813e-2	7.627014e+0	9.177904e-1	7	7.330594e-4	5.591054e-3	143	5.976889e-3	1.000000e+0	5.392993e-1	7.079771e+0	4.237425e-1	3	6	2.290076e-3	5.000000e-1	MER77B,MER77B,MER77B,MER77B,MER77B,MER77B,MER77B	DMRTA1,HEXB,NCOA1
GO Biological Process	GO:0090170	regulation of Golgi inheritance	15	6.960309e-5	8.980887e-1	5.987258e-2	1.895036e+1	2.110778e-1	4	1.685925e-4	3.194888e-3	357	2.716736e-2	1.000000e+0	9.819060e-1	7.079771e+0	2.824950e-1	2	4	1.526718e-3	5.000000e-1	MER77B,MER77B,MER77B,MER77B	MAP2K1,MAPK1
GO Biological Process	GO:0045925	positive regulation of female receptivity	16	8.053094e-5	1.000000e+0	6.494317e-2	1.824230e+1	2.192706e-1	4	1.751363e-4	3.194888e-3	1828	1.972702e-1	1.000000e+0	1.000000e+0	4.719847e+0	2.118713e-1	1	3	7.633588e-4	3.333333e-1	MER77B,MER77B,MER77B,MER77B	NCOA1
GO Biological Process	GO:0097094	craniofacial suture morphogenesis	17	8.065903e-5	1.000000e+0	6.122020e-2	3.293060e+0	4.555034e+0	15	3.638206e-3	1.198083e-2	157	6.873559e-3	1.000000e+0	5.649015e-1	3.933206e+0	1.271228e+0	5	18	3.816794e-3	2.777778e-1	MER77B,MER77B,MER77B,MER77B,MER77B,MER77B,MER77B,MER77B,MER77B,MER77B,MER77B,MER77B,MER77B,MER77B,MER77B	GLI3,INSIG1,INSIG2,MMP16,MSX2
GO Biological Process	GO:0042339	keratan sulfate metabolic process	18	1.089686e-4	1.000000e+0	7.811232e-2	3.808716e+0	3.150668e+0	12	2.516508e-3	9.584665e-3	176	8.585185e-3	1.000000e+0	6.294014e-1	2.915200e+0	2.401208e+0	7	34	5.343511e-3	2.058824e-1	MER77B,MER77B,MER77B,MER77B,MER77B,MER77B,MER77B,MER77B,MER77B,MER77B,MER77B,MER77B	B3GNT2,B3GNT7,HEXB,OGN,SLC35D2,ST3GAL1,ST3GAL4
GO Biological Process	GO:0060363	cranial suture morphogenesis	19	1.171784e-4	1.000000e+0	7.957647e-2	4.073661e+0	2.700274e+0	11	2.156768e-3	8.785942e-3	74	2.339084e-3	1.000000e+0	4.078541e-1	6.293130e+0	6.356138e-1	4	9	3.053435e-3	4.444444e-1	MER77B,MER77B,MER77B,MER77B,MER77B,MER77B,MER77B,MER77B,MER77B,MER77B,MER77B	GLI3,INSIG1,INSIG2,MSX2
GO Biological Process	GO:0008202	steroid metabolic process	20	1.572016e-4	1.000000e+0	1.014186e-1	1.866111e+0	2.197082e+1	41	1.754858e-2	3.274760e-2	1213	1.200555e-1	1.000000e+0	1.000000e+0	1.315710e+0	1.596097e+1	21	226	1.603053e-2	9.292035e-2	MER77B,MER77B,MER77B,MER77B,MER77B,MER77B,MER77B,MER77B,MER77B,MER77B,MER77B,MER77B,MER77B,MER77B,MER77B,MER77B,MER77B,MER77B,MER77B,MER77B,MER77B,MER77B,MER77B,MER77B,MER77B,MER77B,MER77B,MER77B,MER77B,MER77B,MER77B,MER77B,MER77B,MER77B,MER77B,MER77B,MER77B,MER77B,MER77B,MER77B,MER77B	ACAA2,AKR1B1,APOA1,APOL1,APOL2,ATP8B1,CYP7B1,DHRS2,DHRS4,HSD17B3,IL4,INSIG1,INSIG2,NR5A2,SCP2D1,SOAT2,SULT1A4,TFCP2L1,TNFSF4,VLDLR,WWOX
GO Biological Process	GO:0032933	SREBP signaling pathway	21	1.651978e-4	1.000000e+0	1.015022e-1	7.642949e+0	7.850373e-1	6	6.270266e-4	4.792332e-3	955	8.252129e-2	1.000000e+0	1.000000e+0	4.045583e+0	4.943663e-1	2	7	1.526718e-3	2.857143e-1	MER77B,MER77B,MER77B,MER77B,MER77B,MER77B	INSIG1,INSIG2
GO Biological Process	GO:0031508	pericentric heterochromatin assembly	22	1.876144e-4	1.000000e+0	1.100358e-1	1.460724e+1	2.738369e-1	4	2.187195e-4	3.194888e-3	357	2.716736e-2	1.000000e+0	9.819060e-1	7.079771e+0	2.824950e-1	2	4	1.526718e-3	5.000000e-1	MER77B,MER77B,MER77B,MER77B	CENPV,HELLS
GO Biological Process	GO:0006066	alcohol metabolic process	23	1.910390e-4	1.000000e+0	1.071729e-1	1.764705e+0	2.663335e+1	47	2.127265e-2	3.753994e-2	1551	1.409555e-1	1.000000e+0	1.000000e+0	1.263305e+0	1.899779e+1	24	269	1.832061e-2	8.921933e-2	MER77B,MER77B,MER77B,MER77B,MER77B,MER77B,MER77B,MER77B,MER77B,MER77B,MER77B,MER77B,MER77B,MER77B,MER77B,MER77B,MER77B,MER77B,MER77B,MER77B,MER77B,MER77B,MER77B,MER77B,MER77B,MER77B,MER77B,MER77B,MER77B,MER77B,MER77B,MER77B,MER77B,MER77B,MER77B,MER77B,MER77B,MER77B,MER77B,MER77B,MER77B,MER77B,MER77B,MER77B,MER77B,MER77B,MER77B	ACAA2,AKR1B1,APOA1,APOL1,APOL2,AWAT2,CYP27C1,CYP7B1,DHRS4,GK,GK2,IGF1,IL4,IMPAD1,INSIG1,INSIG2,IPMK,NUDT10,PNPLA4,SDR16C5,SOAT2,SPTLC1,TNFSF4,VLDLR
GO Biological Process	GO:0016125	sterol metabolic process	24	2.046671e-4	1.000000e+0	1.100341e-1	2.176842e+0	1.240329e+1	27	9.906778e-3	2.156550e-2	2645	3.027380e-1	1.000000e+0	1.000000e+0	1.207403e+0	9.110464e+0	11	129	8.396947e-3	8.527132e-2	MER77B,MER77B,MER77B,MER77B,MER77B,MER77B,MER77B,MER77B,MER77B,MER77B,MER77B,MER77B,MER77B,MER77B,MER77B,MER77B,MER77B,MER77B,MER77B,MER77B,MER77B,MER77B,MER77B,MER77B,MER77B,MER77B,MER77B	ACAA2,APOA1,APOL1,APOL2,CYP7B1,IL4,INSIG1,INSIG2,SOAT2,TNFSF4,VLDLR
GO Biological Process	GO:0046688	response to copper ion	25	2.085202e-4	1.000000e+0	1.076214e-1	4.570275e+0	1.969247e+0	9	1.572881e-3	7.188498e-3	1309	1.318070e-1	1.000000e+0	1.000000e+0	2.022792e+0	1.977465e+0	4	28	3.053435e-3	1.428571e-1	MER77B,MER77B,MER77B,MER77B,MER77B,MER77B,MER77B,MER77B,MER77B	CDK1,PRNP,SNCA,SOD1
GO Biological Process	GO:0007617	mating behavior	26	2.557964e-4	1.000000e+0	1.269439e-1	3.465586e+0	3.462618e+0	12	2.765669e-3	9.584665e-3	79	2.645859e-3	1.000000e+0	4.321458e-1	4.045583e+0	1.483099e+0	6	21	4.580153e-3	2.857143e-1	MER77B,MER77B,MER77B,MER77B,MER77B,MER77B,MER77B,MER77B,MER77B,MER77B,MER77B,MER77B	AVPR1A,DMRTA1,DRD1,HEXB,MTNR1A,NCOA1
GO Biological Process	GO:0002036	regulation of L-glutamate transport	27	2.778842e-4	1.000000e+0	1.327978e-1	2.452214e+1	1.223384e-1	3	9.771439e-5	2.396166e-3	2280	2.539712e-1	1.000000e+0	1.000000e+0	3.539885e+0	2.824950e-1	1	4	7.633588e-4	2.500000e-1	MER77B,MER77B,MER77B	ARL6IP1
GO Biological Process	GO:0071280	cellular response to copper ion	28	2.889636e-4	1.000000e+0	1.331606e-1	6.878299e+0	8.723087e-1	6	6.967322e-4	4.792332e-3	2183	2.328307e-1	1.000000e+0	1.000000e+0	2.178391e+0	9.181088e-1	2	13	1.526718e-3	1.538462e-1	MER77B,MER77B,MER77B,MER77B,MER77B,MER77B	PRNP,SNCA
GO Biological Process	GO:0042412	taurine biosynthetic process	29	2.979511e-4	1.000000e+0	1.325677e-1	2.394116e+1	1.253072e-1	3	1.000857e-4	2.396166e-3	1333	1.362633e-1	1.000000e+0	1.000000e+0	7.079771e+0	1.412475e-1	1	2	7.633588e-4	5.000000e-1	MER77B,MER77B,MER77B	CSAD
GO Biological Process	GO:0048241	epinephrine transport	30	3.026259e-4	1.000000e+0	1.301594e-1	2.381327e+1	1.259802e-1	3	1.006232e-4	2.396166e-3	709	7.062375e-2	1.000000e+0	1.000000e+0	1.415954e+1	7.062375e-2	1	1	7.633588e-4	1.000000e+0	MER77B,MER77B,MER77B	SLC22A1
GO Biological Process	GO:0050711	negative regulation of interleukin-1 secretion	31	3.031770e-4	1.000000e+0	1.261901e-1	4.875568e+0	1.640834e+0	8	1.310571e-3	6.389776e-3	200	1.056705e-2	1.000000e+0	6.817332e-1	4.356782e+0	9.181088e-1	4	13	3.053435e-3	3.076923e-1	MER77B,MER77B,MER77B,MER77B,MER77B,MER77B,MER77B,MER77B	APOA1,IL1R2,PML,PYDC2
GO Biological Process	GO:0006991	response to sterol depletion	32	3.695796e-4	1.000000e+0	1.490214e-1	6.563396e+0	9.141609e-1	6	7.301604e-4	4.792332e-3	1104	1.050168e-1	1.000000e+0	1.000000e+0	3.539885e+0	5.649900e-1	2	8	1.526718e-3	2.500000e-1	MER77B,MER77B,MER77B,MER77B,MER77B,MER77B	INSIG1,INSIG2
GO Biological Process	GO:0030311	poly-N-acetyllactosamine biosynthetic process	33	3.780748e-4	1.000000e+0	1.478272e-1	1.212511e+1	3.298939e-1	4	2.634935e-4	3.194888e-3	2280	2.539712e-1	1.000000e+0	1.000000e+0	3.539885e+0	2.824950e-1	1	4	7.633588e-4	2.500000e-1	MER77B,MER77B,MER77B,MER77B	B3GNT2
GO Biological Process	GO:0030309	poly-N-acetyllactosamine metabolic process	34	4.223093e-4	1.000000e+0	1.602664e-1	1.177128e+1	3.398102e-1	4	2.714139e-4	3.194888e-3	2654	3.066699e-1	1.000000e+0	1.000000e+0	2.831908e+0	3.531188e-1	1	5	7.633588e-4	2.000000e-1	MER77B,MER77B,MER77B,MER77B	B3GNT2
GO Biological Process	GO:0051030	snRNA transport	35	4.673178e-4	1.000000e+0	1.722800e-1	2.049866e+1	1.463510e-1	3	1.168938e-4	2.396166e-3	1828	1.972702e-1	1.000000e+0	1.000000e+0	4.719847e+0	2.118713e-1	1	3	7.633588e-4	3.333333e-1	MER77B,MER77B,MER77B	SNUPN
GO Biological Process	GO:1901615	organic hydroxy compound metabolic process	36	4.803638e-4	1.000000e+0	1.721704e-1	1.514653e+0	4.687541e+1	71	3.744042e-2	5.670927e-2	441	3.445237e-2	1.000000e+0	1.000000e+0	1.350176e+0	2.888512e+1	39	409	2.977099e-2	9.535452e-2	MER77B,MER77B,MER77B,MER77B,MER77B,MER77B,MER77B,MER77B,MER77B,MER77B,MER77B,MER77B,MER77B,MER77B,MER77B,MER77B,MER77B,MER77B,MER77B,MER77B,MER77B,MER77B,MER77B,MER77B,MER77B,MER77B,MER77B,MER77B,MER77B,MER77B,MER77B,MER77B,MER77B,MER77B,MER77B,MER77B,MER77B,MER77B,MER77B,MER77B,MER77B,MER77B,MER77B,MER77B,MER77B,MER77B,MER77B,MER77B,MER77B,MER77B,MER77B,MER77B,MER77B,MER77B,MER77B,MER77B,MER77B,…	ACAA2,AKR1B1,APOA1,APOL1,APOL2,ATP8B1,AWAT2,CYP27C1,CYP7B1,DHRS4,DIO2,DRD1,GK,GK2,GPR37,GRIN2A,HSD17B3,IGF1,IL4,IMPAD1,INSIG1,INSIG2,IPMK,IYD,MAOA,NR4A2,NR5A2,NUDT10,OCA2,PNPLA4,SDR16C5,SNCA,SNCAIP,SOAT2,SPTLC1,SULT1A4,TNFSF4,TYRP1,VLDLR
GO Biological Process	GO:0008053	mitochondrial fusion	37	4.808625e-4	1.000000e+0	1.676910e-1	5.216501e+0	1.341896e+0	7	1.071802e-3	5.591054e-3	1073	9.880734e-2	1.000000e+0	1.000000e+0	2.654914e+0	1.129980e+0	3	16	2.290076e-3	1.875000e-1	MER77B,MER77B,MER77B,MER77B,MER77B,MER77B,MER77B	CHCHD3,GDAP1,PLD6
GO Biological Process	GO:0002155	regulation of thyroid hormone mediated signaling pathway	38	5.347654e-4	1.000000e+0	1.815810e-1	7.777006e+0	6.429209e-1	5	5.135151e-4	3.993610e-3	230	1.424952e-2	1.000000e+0	7.993981e-1	9.439695e+0	2.118713e-1	2	3	1.526718e-3	6.666667e-1	MER77B,MER77B,MER77B,MER77B,MER77B	NCOA1,PRCP
GO Biological Process	GO:0007135	meiosis II	39	5.357742e-4	1.000000e+0	1.772588e-1	7.773732e+0	6.431917e-1	5	5.137314e-4	3.993610e-3	1605	1.538980e-1	1.000000e+0	1.000000e+0	2.831908e+0	7.062375e-1	2	10	1.526718e-3	2.000000e-1	MER77B,MER77B,MER77B,MER77B,MER77B	DAZL,PPP2R1A
GO Biological Process	GO:0070885	negative regulation of calcineurin-NFAT signaling cascade	40	5.399442e-4	1.000000e+0	1.741725e-1	1.101946e+1	3.629941e-1	4	2.899314e-4	3.194888e-3	1828	1.972702e-1	1.000000e+0	1.000000e+0	4.719847e+0	2.118713e-1	1	3	7.633588e-4	3.333333e-1	MER77B,MER77B,MER77B,MER77B	PRNP
GO Biological Process	GO:0034968	histone lysine methylation	41	5.607490e-4	1.000000e+0	1.764718e-1	2.333910e+0	8.569311e+0	20	6.844498e-3	1.597444e-2	1152	1.053715e-1	1.000000e+0	1.000000e+0	1.665828e+0	4.802415e+0	8	68	6.106870e-3	1.176471e-1	MER77B,MER77B,MER77B,MER77B,MER77B,MER77B,MER77B,MER77B,MER77B,MER77B,MER77B,MER77B,MER77B,MER77B,MER77B,MER77B,MER77B,MER77B,MER77B,MER77B	DYDC1,KMT2C,KMT2E,MECOM,PRDM9,SETMAR,SMYD3,TET2
GO Biological Process	GO:0045189	connective tissue growth factor biosynthetic process	42	5.612131e-4	1.000000e+0	1.724127e-1	5.900454e+1	3.389570e-2	2	2.707324e-5	1.597444e-3	709	7.062375e-2	1.000000e+0	1.000000e+0	1.415954e+1	7.062375e-2	1	1	7.633588e-4	1.000000e+0	MER77B,MER77B	IL4
GO Biological Process	GO:0070351	negative regulation of white fat cell proliferation	42	5.612131e-4	1.000000e+0	1.724127e-1	5.900454e+1	3.389570e-2	2	2.707324e-5	1.597444e-3	709	7.062375e-2	1.000000e+0	1.000000e+0	1.415954e+1	7.062375e-2	1	1	7.633588e-4	1.000000e+0	MER77B,MER77B	IL4
GO Biological Process	GO:0006479	protein methylation	44	6.097590e-4	1.000000e+0	1.788118e-1	1.895447e+0	1.688256e+1	32	1.348447e-2	2.555911e-2	355	2.696784e-2	1.000000e+0	9.801860e-1	1.690692e+0	9.463583e+0	16	134	1.221374e-2	1.194030e-1	MER77B,MER77B,MER77B,MER77B,MER77B,MER77B,MER77B,MER77B,MER77B,MER77B,MER77B,MER77B,MER77B,MER77B,MER77B,MER77B,MER77B,MER77B,MER77B,MER77B,MER77B,MER77B,MER77B,MER77B,MER77B,MER77B,MER77B,MER77B,MER77B,MER77B,MER77B,MER77B	BTG1,DYDC1,ETF1,FAM98A,IRF4,KMT2C,KMT2E,MECOM,N6AMT1,PCMTD1,PRDM9,PRMT6,SETD4,SETMAR,SMYD3,TET2
GO Biological Process	GO:0015872	dopamine transport	45	6.471794e-4	1.000000e+0	1.855679e-1	4.338272e+0	1.844052e+0	8	1.472885e-3	6.389776e-3	452	3.778322e-2	1.000000e+0	1.000000e+0	3.861693e+0	7.768613e-1	3	11	2.290076e-3	2.727273e-1	MER77B,MER77B,MER77B,MER77B,MER77B,MER77B,MER77B,MER77B	DRD1,SLC22A1,SNCA
GO Biological Process	GO:0006428	isoleucyl-tRNA aminoacylation	46	6.878253e-4	1.000000e+0	1.929350e-1	1.792727e+1	1.673428e-1	3	1.336604e-4	2.396166e-3	1333	1.362633e-1	1.000000e+0	1.000000e+0	7.079771e+0	1.412475e-1	1	2	7.633588e-4	5.000000e-1	MER77B,MER77B,MER77B	IARS
GO Biological Process	GO:1901303	negative regulation of cargo loading into COPII-coated vesicle	47	6.895905e-4	1.000000e+0	1.893146e-1	1.791130e+1	1.674920e-1	3	1.337795e-4	2.396166e-3	709	7.062375e-2	1.000000e+0	1.000000e+0	1.415954e+1	7.062375e-2	1	1	7.633588e-4	1.000000e+0	MER77B,MER77B,MER77B	INSIG1
GO Biological Process	GO:0016571	histone methylation	48	7.202125e-4	1.000000e+0	1.936021e-1	2.102299e+0	1.141608e+1	24	9.118271e-3	1.916933e-2	1660	1.600396e-1	1.000000e+0	1.000000e+0	1.464780e+0	6.144267e+0	9	87	6.870229e-3	1.034483e-1	MER77B,MER77B,MER77B,MER77B,MER77B,MER77B,MER77B,MER77B,MER77B,MER77B,MER77B,MER77B,MER77B,MER77B,MER77B,MER77B,MER77B,MER77B,MER77B,MER77B,MER77B,MER77B,MER77B,MER77B	DYDC1,KMT2C,KMT2E,MECOM,PRDM9,PRMT6,SETMAR,SMYD3,TET2
GO Biological Process	GO:0051232	meiotic spindle elongation	49	7.208267e-4	1.000000e+0	1.898128e-1	5.198455e+1	3.847297e-2	2	3.072921e-5	1.597444e-3	709	7.062375e-2	1.000000e+0	1.000000e+0	1.415954e+1	7.062375e-2	1	1	7.633588e-4	1.000000e+0	MER77B,MER77B	PPP2R1A
GO Biological Process	GO:1902951	negative regulation of dendritic spine maintenance	50	7.325328e-4	1.000000e+0	1.890374e-1	1.014790e+1	3.941704e-1	4	3.148326e-4	3.194888e-3	1333	1.362633e-1	1.000000e+0	1.000000e+0	7.079771e+0	1.412475e-1	1	2	7.633588e-4	5.000000e-1	MER77B,MER77B,MER77B,MER77B	PRNP
GO Biological Process	GO:1904456	negative regulation of neuronal action potential	51	8.255833e-4	1.000000e+0	2.088726e-1	4.853050e+1	4.121120e-2	2	3.291629e-5	1.597444e-3	709	7.062375e-2	1.000000e+0	1.000000e+0	1.415954e+1	7.062375e-2	1	1	7.633588e-4	1.000000e+0	MER77B,MER77B	GPR35
GO Biological Process	GO:0032692	negative regulation of interleukin-1 production	52	8.584531e-4	1.000000e+0	2.130119e-1	3.439688e+0	2.907241e+0	10	2.322077e-3	7.987220e-3	393	2.829473e-2	1.000000e+0	9.289743e-1	2.831908e+0	1.765594e+0	5	25	3.816794e-3	2.000000e-1	MER77B,MER77B,MER77B,MER77B,MER77B,MER77B,MER77B,MER77B,MER77B,MER77B	APOA1,ERRFI1,IL1R2,PML,PYDC2
GO Biological Process	GO:1904017	cellular response to Thyroglobulin triiodothyronine	53	9.027990e-4	1.000000e+0	2.197890e-1	9.587791e+0	4.171972e-1	4	3.332246e-4	3.194888e-3	1333	1.362633e-1	1.000000e+0	1.000000e+0	7.079771e+0	1.412475e-1	1	2	7.633588e-4	5.000000e-1	MER77B,MER77B,MER77B,MER77B	NCOA1
GO Biological Process	GO:1903348	positive regulation of bicellular tight junction assembly	54	9.088280e-4	1.000000e+0	2.171594e-1	6.901927e+0	7.244354e-1	5	5.786225e-4	3.993610e-3	1828	1.972702e-1	1.000000e+0	1.000000e+0	4.719847e+0	2.118713e-1	1	3	7.633588e-4	3.333333e-1	MER77B,MER77B,MER77B,MER77B,MER77B	NPHP4
GO Biological Process	GO:0006695	cholesterol biosynthetic process	55	9.441257e-4	1.000000e+0	2.214919e-1	3.165244e+0	3.475245e+0	11	2.775755e-3	8.785942e-3	2887	3.283669e-1	1.000000e+0	1.000000e+0	1.381419e+0	2.895574e+0	4	41	3.053435e-3	9.756098e-2	MER77B,MER77B,MER77B,MER77B,MER77B,MER77B,MER77B,MER77B,MER77B,MER77B,MER77B	ACAA2,APOA1,INSIG1,INSIG2
GO Biological Process	GO:0008380	RNA splicing	56	9.659755e-4	1.000000e+0	2.225711e-1	1.545826e+0	3.752039e+1	58	2.996836e-2	4.632588e-2	2169	2.286776e-1	1.000000e+0	1.000000e+0	1.150014e+0	2.782576e+1	32	394	2.442748e-2	8.121827e-2	MER77B,MER77B,MER77B,MER77B,MER77B,MER77B,MER77B,MER77B,MER77B,MER77B,MER77B,MER77B,MER77B,MER77B,MER77B,MER77B,MER77B,MER77B,MER77B,MER77B,MER77B,MER77B,MER77B,MER77B,MER77B,MER77B,MER77B,MER77B,MER77B,MER77B,MER77B,MER77B,MER77B,MER77B,MER77B,MER77B,MER77B,MER77B,MER77B,MER77B,MER77B,MER77B,MER77B,MER77B,MER77B,MER77B,MER77B,MER77B,MER77B,MER77B,MER77B,MER77B,MER77B,MER77B,MER77B,MER77B,MER77B,…	BCAS2,CD2BP2,DDX46,DHX40,GCFC2,GEMIN8,HNRNPD,MBNL1,PAPOLA,PCF11,PPARGC1A,PPP2R1A,PRPF18,PRPF4B,PSIP1,PTBP2,PTBP3,QKI,RBFOX2,RBFOX3,RBM20,RNPC3,SMU1,SNRPE,SNRPF,SNUPN,SNW1,SRPK2,SRSF6,TXNL4B,USP4,ZRANB2
GO Biological Process	GO:0018146	keratan sulfate biosynthetic process	57	9.663133e-4	1.000000e+0	2.187428e-1	3.385275e+0	2.953970e+0	10	2.359401e-3	7.987220e-3	259	1.427912e-2	1.000000e+0	7.113648e-1	2.929560e+0	2.048089e+0	6	29	4.580153e-3	2.068966e-1	MER77B,MER77B,MER77B,MER77B,MER77B,MER77B,MER77B,MER77B,MER77B,MER77B	B3GNT2,B3GNT7,OGN,SLC35D2,ST3GAL1,ST3GAL4
GO Biological Process	GO:0000398	mRNA splicing, via spliceosome	58	9.960273e-4	1.000000e+0	2.215817e-1	1.684315e+0	2.493596e+1	42	1.991690e-2	3.354633e-2	2919	3.388005e-1	1.000000e+0	1.000000e+0	1.108576e+0	1.984527e+1	22	281	1.679389e-2	7.829181e-2	MER77B,MER77B,MER77B,MER77B,MER77B,MER77B,MER77B,MER77B,MER77B,MER77B,MER77B,MER77B,MER77B,MER77B,MER77B,MER77B,MER77B,MER77B,MER77B,MER77B,MER77B,MER77B,MER77B,MER77B,MER77B,MER77B,MER77B,MER77B,MER77B,MER77B,MER77B,MER77B,MER77B,MER77B,MER77B,MER77B,MER77B,MER77B,MER77B,MER77B,MER77B,MER77B	BCAS2,CD2BP2,DDX46,DHX40,GCFC2,GEMIN8,HNRNPD,PAPOLA,PCF11,PRPF18,PRPF4B,PSIP1,PTBP2,RNPC3,SNRPE,SNRPF,SNUPN,SNW1,SRPK2,SRSF6,TXNL4B,USP4
GO Biological Process	GO:0061045	negative regulation of wound healing	59	1.009469e-3	1.000000e+0	2.207657e-1	2.276848e+0	8.344868e+0	19	6.665230e-3	1.517572e-2	5015	6.708289e-1	1.000000e+0	1.000000e+0	8.849714e-1	4.519920e+0	4	64	3.053435e-3	6.250000e-2	MER77B,MER77B,MER77B,MER77B,MER77B,MER77B,MER77B,MER77B,MER77B,MER77B,MER77B,MER77B,MER77B,MER77B,MER77B,MER77B,MER77B,MER77B,MER77B	AJAP1,F11,PHLDB2,SMAD3
GO Biological Process	GO:1902653	secondary alcohol biosynthetic process	60	1.028610e-3	1.000000e+0	2.212026e-1	3.131115e+0	3.513126e+0	11	2.806011e-3	8.785942e-3	2950	3.447841e-1	1.000000e+0	1.000000e+0	1.348528e+0	2.966198e+0	4	42	3.053435e-3	9.523810e-2	MER77B,MER77B,MER77B,MER77B,MER77B,MER77B,MER77B,MER77B,MER77B,MER77B,MER77B	ACAA2,APOA1,INSIG1,INSIG2
GO Biological Process	GO:0000375	RNA splicing, via transesterification reactions	61	1.049448e-3	1.000000e+0	2.219841e-1	1.679589e+0	2.500612e+1	42	1.997294e-2	3.354633e-2	3140	3.574324e-1	1.000000e+0	1.000000e+0	1.096866e+0	2.005715e+1	22	284	1.679389e-2	7.746479e-2	MER77B,MER77B,MER77B,MER77B,MER77B,MER77B,MER77B,MER77B,MER77B,MER77B,MER77B,MER77B,MER77B,MER77B,MER77B,MER77B,MER77B,MER77B,MER77B,MER77B,MER77B,MER77B,MER77B,MER77B,MER77B,MER77B,MER77B,MER77B,MER77B,MER77B,MER77B,MER77B,MER77B,MER77B,MER77B,MER77B,MER77B,MER77B,MER77B,MER77B,MER77B,MER77B	BCAS2,CD2BP2,DDX46,DHX40,GCFC2,GEMIN8,HNRNPD,PAPOLA,PCF11,PRPF18,PRPF4B,PSIP1,PTBP2,RNPC3,SNRPE,SNRPF,SNUPN,SNW1,SRPK2,SRSF6,TXNL4B,USP4
GO Biological Process	GO:0034435	cholesterol esterification	62	1.049495e-3	1.000000e+0	2.184135e-1	1.547013e+1	1.939221e-1	3	1.548899e-4	2.396166e-3	1828	1.972702e-1	1.000000e+0	1.000000e+0	4.719847e+0	2.118713e-1	1	3	7.633588e-4	3.333333e-1	MER77B,MER77B,MER77B	SOAT2
GO Biological Process	GO:0007147	female meiosis II	63	1.100933e-3	1.000000e+0	2.254816e-1	1.521303e+1	1.971994e-1	3	1.575075e-4	2.396166e-3	1333	1.362633e-1	1.000000e+0	1.000000e+0	7.079771e+0	1.412475e-1	1	2	7.633588e-4	5.000000e-1	MER77B,MER77B,MER77B	DAZL
GO Biological Process	GO:0018022	peptidyl-lysine methylation	64	1.111497e-3	1.000000e+0	2.240882e-1	2.111217e+0	1.042053e+1	22	8.323109e-3	1.757188e-2	596	5.462298e-2	1.000000e+0	1.000000e+0	1.769943e+0	5.649900e+0	10	80	7.633588e-3	1.250000e-1	MER77B,MER77B,MER77B,MER77B,MER77B,MER77B,MER77B,MER77B,MER77B,MER77B,MER77B,MER77B,MER77B,MER77B,MER77B,MER77B,MER77B,MER77B,MER77B,MER77B,MER77B,MER77B	DYDC1,IRF4,KMT2C,KMT2E,MECOM,PRDM9,SETD4,SETMAR,SMYD3,TET2
GO Biological Process	GO:0016254	preassembly of GPI anchor in ER membrane	65	1.129435e-3	1.000000e+0	2.242015e-1	6.568941e+0	7.611577e-1	5	6.079534e-4	3.993610e-3	387	2.807481e-2	1.000000e+0	9.360446e-1	3.331657e+0	1.200604e+0	4	17	3.053435e-3	2.352941e-1	MER77B,MER77B,MER77B,MER77B,MER77B	PIGL,PIGM,PIGN,PIGY
GO Biological Process	GO:0002296	T-helper 1 cell lineage commitment	66	1.142539e-3	1.000000e+0	2.233664e-1	4.115246e+1	4.859976e-2	2	3.881770e-5	1.597444e-3	1333	1.362633e-1	1.000000e+0	1.000000e+0	7.079771e+0	1.412475e-1	1	2	7.633588e-4	5.000000e-1	MER77B,MER77B	IL4
GO Biological Process	GO:0051445	regulation of meiotic cell cycle	67	1.203641e-3	1.000000e+0	2.317997e-1	2.531558e+0	5.925205e+0	15	4.732592e-3	1.198083e-2	1028	8.732981e-2	1.000000e+0	1.000000e+0	1.930847e+0	3.107445e+0	6	44	4.580153e-3	1.363636e-1	MER77B,MER77B,MER77B,MER77B,MER77B,MER77B,MER77B,MER77B,MER77B,MER77B,MER77B,MER77B,MER77B,MER77B,MER77B	CDK1,DAZL,MSX2,PPP2R1A,PRDM9,TOPAZ1
GO Biological Process	GO:0045717	negative regulation of fatty acid biosynthetic process	68	1.209985e-3	1.000000e+0	2.295947e-1	5.210934e+0	1.151425e+0	6	9.196686e-4	4.792332e-3	2461	2.597634e-1	1.000000e+0	1.000000e+0	2.022792e+0	9.887325e-1	2	14	1.526718e-3	1.428571e-1	MER77B,MER77B,MER77B,MER77B,MER77B,MER77B	INSIG1,INSIG2
GO Biological Process	GO:0048007	antigen processing and presentation, exogenous lipid antigen via MHC class Ib	69	1.222392e-3	1.000000e+0	2.285873e-1	8.825508e+0	4.532317e-1	4	3.620062e-4	3.194888e-3	3324	4.011699e-1	1.000000e+0	1.000000e+0	2.022792e+0	4.943663e-1	1	7	7.633588e-4	1.428571e-1	MER77B,MER77B,MER77B,MER77B	AP3B1
GO Biological Process	GO:1901374	acetate ester transport	70	1.231168e-3	1.000000e+0	2.269394e-1	1.462798e+1	2.050864e-1	3	1.638070e-4	2.396166e-3	2280	2.539712e-1	1.000000e+0	1.000000e+0	3.539885e+0	2.824950e-1	1	4	7.633588e-4	2.500000e-1	MER77B,MER77B,MER77B	SLC22A1
GO Biological Process	GO:0008049	male courtship behavior	71	1.235296e-3	1.000000e+0	2.244933e-1	3.955148e+1	5.056701e-2	2	4.038899e-5	1.597444e-3	709	7.062375e-2	1.000000e+0	1.000000e+0	1.415954e+1	7.062375e-2	1	1	7.633588e-4	1.000000e+0	MER77B,MER77B	HEXB
GO Biological Process	GO:0001953	negative regulation of cell-matrix adhesion	72	1.350128e-3	1.000000e+0	2.419542e-1	2.416353e+0	6.621548e+0	16	5.288777e-3	1.277955e-2	4883	6.537217e-1	1.000000e+0	1.000000e+0	9.135188e-1	2.189336e+0	2	31	1.526718e-3	6.451613e-2	MER77B,MER77B,MER77B,MER77B,MER77B,MER77B,MER77B,MER77B,MER77B,MER77B,MER77B,MER77B,MER77B,MER77B,MER77B,MER77B	AJAP1,PHLDB2
GO Biological Process	GO:0000737	DNA catabolic process, endonucleolytic	73	1.411975e-3	1.000000e+0	2.495714e-1	4.324491e+0	1.618687e+0	7	1.292881e-3	5.591054e-3	1572	1.466260e-1	1.000000e+0	1.000000e+0	2.235717e+0	1.341851e+0	3	19	2.290076e-3	1.578947e-1	MER77B,MER77B,MER77B,MER77B,MER77B,MER77B,MER77B	DICER1,HMGB2,SETMAR
GO Biological Process	GO:0045654	positive regulation of megakaryocyte differentiation	74	1.434445e-3	1.000000e+0	2.501168e-1	8.445674e+0	4.736152e-1	4	3.782869e-4	3.194888e-3	646	6.177603e-2	1.000000e+0	1.000000e+0	4.719847e+0	4.237425e-1	2	6	1.526718e-3	3.333333e-1	MER77B,MER77B,MER77B,MER77B	GATA2,HMGB2
GO Biological Process	GO:0050713	negative regulation of interleukin-1 beta secretion	75	1.498582e-3	1.000000e+0	2.578160e-1	4.993502e+0	1.201562e+0	6	9.597137e-4	4.792332e-3	398	2.896899e-2	1.000000e+0	9.391630e-1	4.247863e+0	7.062375e-1	3	10	2.290076e-3	3.000000e-1	MER77B,MER77B,MER77B,MER77B,MER77B,MER77B	APOA1,PML,PYDC2
GO Biological Process	GO:1990755	mitotic spindle microtubule depolymerization	76	1.503294e-3	1.000000e+0	2.552237e-1	3.578998e+1	5.588157e-2	2	4.463384e-5	1.597444e-3	709	7.062375e-2	1.000000e+0	1.000000e+0	1.415954e+1	7.062375e-2	1	1	7.633588e-4	1.000000e+0	MER77B,MER77B	CCSAP
GO Biological Process	GO:0002475	antigen processing and presentation via MHC class Ib	77	1.518788e-3	1.000000e+0	2.545055e-1	8.313621e+0	4.811381e-1	4	3.842956e-4	3.194888e-3	3855	4.827982e-1	1.000000e+0	1.000000e+0	1.573282e+0	6.356138e-1	1	9	7.633588e-4	1.111111e-1	MER77B,MER77B,MER77B,MER77B	AP3B1
GO Biological Process	GO:0046165	alcohol biosynthetic process	78	1.603878e-3	1.000000e+0	2.653184e-1	2.374906e+0	6.737108e+0	16	5.381077e-3	1.277955e-2	2552	2.780207e-1	1.000000e+0	1.000000e+0	1.321557e+0	5.296781e+0	7	75	5.343511e-3	9.333333e-2	MER77B,MER77B,MER77B,MER77B,MER77B,MER77B,MER77B,MER77B,MER77B,MER77B,MER77B,MER77B,MER77B,MER77B,MER77B,MER77B	ACAA2,AKR1B1,APOA1,IMPAD1,INSIG1,INSIG2,SPTLC1
GO Biological Process	GO:0019391	glucuronoside catabolic process	79	1.641286e-3	1.000000e+0	2.680698e-1	3.422342e+1	5.843952e-2	2	4.667693e-5	1.597444e-3	709	7.062375e-2	1.000000e+0	1.000000e+0	1.415954e+1	7.062375e-2	1	1	7.633588e-4	1.000000e+0	MER77B,MER77B	ABHD10
GO Biological Process	GO:0051304	chromosome separation	80	1.710847e-3	1.000000e+0	2.759382e-1	3.716221e+0	2.152725e+0	8	1.719429e-3	6.389776e-3	2233	2.382428e-1	1.000000e+0	1.000000e+0	1.769943e+0	1.694970e+0	3	24	2.290076e-3	1.250000e-1	MER77B,MER77B,MER77B,MER77B,MER77B,MER77B,MER77B,MER77B	ERCC4,HFM1,PPP2R1A
GO Biological Process	GO:0034970	histone H3-R2 methylation	81	1.805319e-3	1.000000e+0	2.875806e-1	7.925369e+0	5.047084e-1	4	4.031217e-4	3.194888e-3	1333	1.362633e-1	1.000000e+0	1.000000e+0	7.079771e+0	1.412475e-1	1	2	7.633588e-4	5.000000e-1	MER77B,MER77B,MER77B,MER77B	PRMT6
GO Biological Process	GO:0046511	sphinganine biosynthetic process	82	1.808734e-3	1.000000e+0	2.846109e-1	1.277348e+1	2.348616e-1	3	1.875891e-4	2.396166e-3	1333	1.362633e-1	1.000000e+0	1.000000e+0	7.079771e+0	1.412475e-1	1	2	7.633588e-4	5.000000e-1	MER77B,MER77B,MER77B	SPTLC1
GO Biological Process	GO:1903046	meiotic cell cycle process	83	1.967386e-3	1.000000e+0	3.058456e-1	1.863371e+0	1.448987e+1	27	1.157338e-2	2.156550e-2	2218	2.331961e-1	1.000000e+0	1.000000e+0	1.246752e+0	1.122918e+1	14	159	1.068702e-2	8.805031e-2	MER77B,MER77B,MER77B,MER77B,MER77B,MER77B,MER77B,MER77B,MER77B,MER77B,MER77B,MER77B,MER77B,MER77B,MER77B,MER77B,MER77B,MER77B,MER77B,MER77B,MER77B,MER77B,MER77B,MER77B,MER77B,MER77B,MER77B	CENPC,DAZL,ERCC4,HFM1,HUS1B,KIAA0430,MYH9,PPP2R1A,PRDM9,PTTG1,SGOL1,SLC2A8,TERF1,XRCC2
GO Biological Process	GO:0048295	positive regulation of isotype switching to IgE isotypes	84	1.995580e-3	1.000000e+0	3.065353e-1	1.233637e+1	2.431835e-1	3	1.942360e-4	2.396166e-3	357	2.716736e-2	1.000000e+0	9.819060e-1	7.079771e+0	2.824950e-1	2	4	1.526718e-3	5.000000e-1	MER77B,MER77B,MER77B	IL4,TNFSF4
GO Biological Process	GO:0090481	pyrimidine nucleotide-sugar transmembrane transport	85	2.012247e-3	1.000000e+0	3.054591e-1	7.689944e+0	5.201598e-1	4	4.154631e-4	3.194888e-3	39	7.288870e-4	1.000000e+0	2.411495e-1	8.091167e+0	4.943663e-1	4	7	3.053435e-3	5.714286e-1	MER77B,MER77B,MER77B,MER77B	SLC35A3,SLC35B4,SLC35D1,SLC35D2
GO Biological Process	GO:0042340	keratan sulfate catabolic process	86	2.145934e-3	1.000000e+0	3.219650e-1	7.553350e+0	5.295664e-1	4	4.229763e-4	3.194888e-3	2057	2.060822e-1	1.000000e+0	1.000000e+0	2.359924e+0	8.474850e-1	2	12	1.526718e-3	1.666667e-1	MER77B,MER77B,MER77B,MER77B	HEXB,OGN
GO Biological Process	GO:0042534	regulation of tumor necrosis factor biosynthetic process	87	2.189953e-3	1.000000e+0	3.247927e-1	3.569101e+0	2.241461e+0	8	1.790304e-3	6.389776e-3	480	4.088901e-2	1.000000e+0	1.000000e+0	2.980956e+0	1.341851e+0	4	19	3.053435e-3	2.105263e-1	MER77B,MER77B,MER77B,MER77B,MER77B,MER77B,MER77B,MER77B	ERRFI1,LBP,SPN,TLR4
GO Biological Process	GO:0035845	photoreceptor cell outer segment organization	88	2.247105e-3	1.000000e+0	3.294818e-1	4.601656e+0	1.303878e+0	6	1.041436e-3	4.792332e-3	1253	1.289122e-1	1.000000e+0	1.000000e+0	3.146565e+0	6.356138e-1	2	9	1.526718e-3	2.222222e-1	MER77B,MER77B,MER77B,MER77B,MER77B,MER77B	NPHP4,RP1
GO Biological Process	GO:0031296	B cell costimulation	89	2.267634e-3	1.000000e+0	3.287560e-1	1.178904e+1	2.544737e-1	3	2.032538e-4	2.396166e-3	357	2.716736e-2	1.000000e+0	9.819060e-1	7.079771e+0	2.824950e-1	2	4	1.526718e-3	5.000000e-1	MER77B,MER77B,MER77B	IL4,TNFSF13B
GO Biological Process	GO:0032691	negative regulation of interleukin-1 beta production	90	2.278083e-3	1.000000e+0	3.266012e-1	3.545974e+0	2.256080e+0	8	1.801981e-3	6.389776e-3	480	4.088901e-2	1.000000e+0	1.000000e+0	2.980956e+0	1.341851e+0	4	19	3.053435e-3	2.105263e-1	MER77B,MER77B,MER77B,MER77B,MER77B,MER77B,MER77B,MER77B	APOA1,ERRFI1,PML,PYDC2
GO Biological Process	GO:0051446	positive regulation of meiotic cell cycle	91	2.418099e-3	1.000000e+0	3.428652e-1	2.802810e+0	3.924633e+0	11	3.134691e-3	8.785942e-3	387	2.807481e-2	1.000000e+0	9.360446e-1	3.331657e+0	1.200604e+0	4	17	3.053435e-3	2.352941e-1	MER77B,MER77B,MER77B,MER77B,MER77B,MER77B,MER77B,MER77B,MER77B,MER77B,MER77B	DAZL,MSX2,PRDM9,TOPAZ1
GO Biological Process	GO:0018230	peptidyl-L-cysteine S-palmitoylation	92	2.434756e-3	1.000000e+0	3.414745e-1	7.291437e+0	5.485887e-1	4	4.381699e-4	3.194888e-3	2979	3.556487e-1	1.000000e+0	1.000000e+0	2.359924e+0	4.237425e-1	1	6	7.633588e-4	1.666667e-1	MER77B,MER77B,MER77B,MER77B	ZDHHC7
GO Biological Process	GO:0045836	positive regulation of meiotic nuclear division	93	2.531399e-3	1.000000e+0	3.512112e-1	2.962982e+0	3.374979e+0	10	2.695670e-3	7.987220e-3	555	4.779664e-2	1.000000e+0	1.000000e+0	3.539885e+0	8.474850e-1	3	12	2.290076e-3	2.500000e-1	MER77B,MER77B,MER77B,MER77B,MER77B,MER77B,MER77B,MER77B,MER77B,MER77B	DAZL,MSX2,PRDM9
GO Biological Process	GO:0016126	sterol biosynthetic process	94	2.545060e-3	1.000000e+0	3.493501e-1	2.783820e+0	3.951405e+0	11	3.156074e-3	8.785942e-3	3472	4.103183e-1	1.000000e+0	1.000000e+0	1.231265e+0	3.248693e+0	4	46	3.053435e-3	8.695652e-2	MER77B,MER77B,MER77B,MER77B,MER77B,MER77B,MER77B,MER77B,MER77B,MER77B,MER77B	ACAA2,APOA1,INSIG1,INSIG2
GO Biological Process	GO:1904016	response to Thyroglobulin triiodothyronine	95	2.696242e-3	1.000000e+0	3.662064e-1	7.085731e+0	5.645148e-1	4	4.508904e-4	3.194888e-3	2280	2.539712e-1	1.000000e+0	1.000000e+0	3.539885e+0	2.824950e-1	1	4	7.633588e-4	2.500000e-1	MER77B,MER77B,MER77B,MER77B	NCOA1
GO Biological Process	GO:0060674	placenta blood vessel development	96	2.832811e-3	1.000000e+0	3.807475e-1	2.744302e+0	4.008305e+0	11	3.201522e-3	8.785942e-3	685	6.402791e-2	1.000000e+0	1.000000e+0	2.283797e+0	2.189336e+0	5	31	3.816794e-3	1.612903e-1	MER77B,MER77B,MER77B,MER77B,MER77B,MER77B,MER77B,MER77B,MER77B,MER77B,MER77B	HS6ST1,ITGB8,MAP2K1,MAPK1,NR2F2
GO Biological Process	GO:1901301	regulation of cargo loading into COPII-coated vesicle	97	2.842172e-3	1.000000e+0	3.780675e-1	1.087691e+1	2.758138e-1	3	2.202985e-4	2.396166e-3	1333	1.362633e-1	1.000000e+0	1.000000e+0	7.079771e+0	1.412475e-1	1	2	7.633588e-4	5.000000e-1	MER77B,MER77B,MER77B	INSIG1
GO Biological Process	GO:1902938	regulation of intracellular calcium activated chloride channel activity	98	2.920839e-3	1.000000e+0	3.845672e-1	6.927974e+0	5.773694e-1	4	4.611576e-4	3.194888e-3	1828	1.972702e-1	1.000000e+0	1.000000e+0	4.719847e+0	2.118713e-1	1	3	7.633588e-4	3.333333e-1	MER77B,MER77B,MER77B,MER77B	PRNP
GO Biological Process	GO:0021521	ventral spinal cord interneuron specification	99	3.000073e-3	1.000000e+0	3.910095e-1	3.106240e+0	2.897394e+0	9	2.314212e-3	7.188498e-3	131	5.464354e-3	1.000000e+0	5.382180e-1	5.148924e+0	7.768613e-1	4	11	3.053435e-3	3.636364e-1	MER77B,MER77B,MER77B,MER77B,MER77B,MER77B,MER77B,MER77B,MER77B	GLI2,GLI3,NKX6-1,SOX1
GO Biological Process	GO:0060265	positive regulation of respiratory burst involved in inflammatory response	100	3.115150e-3	1.000000e+0	4.019478e-1	2.465570e+1	8.111716e-2	2	6.479007e-5	1.597444e-3	1333	1.362633e-1	1.000000e+0	1.000000e+0	7.079771e+0	1.412475e-1	1	2	7.633588e-4	5.000000e-1	MER77B,MER77B	LBP
GO Biological Process	GO:0001774	microglial cell activation	101	3.264271e-3	1.000000e+0	4.170187e-1	4.262296e+0	1.407692e+0	6	1.124355e-3	4.792332e-3	387	2.807481e-2	1.000000e+0	9.360446e-1	3.331657e+0	1.200604e+0	4	17	3.053435e-3	2.352941e-1	MER77B,MER77B,MER77B,MER77B,MER77B,MER77B	CX3CR1,IL4,SNCA,TLR8
GO Biological Process	GO:0000712	resolution of meiotic recombination intermediates	102	3.267120e-3	1.000000e+0	4.132907e-1	4.261527e+0	1.407946e+0	6	1.124558e-3	4.792332e-3	2461	2.597634e-1	1.000000e+0	1.000000e+0	2.022792e+0	9.887325e-1	2	14	1.526718e-3	1.428571e-1	MER77B,MER77B,MER77B,MER77B,MER77B,MER77B	ERCC4,HFM1
GO Biological Process	GO:0036508	protein alpha-1,2-demannosylation	103	3.393870e-3	1.000000e+0	4.251564e-1	3.047550e+0	2.953192e+0	9	2.358779e-3	7.188498e-3	342	2.399070e-2	1.000000e+0	9.051228e-1	2.949905e+0	1.694970e+0	5	24	3.816794e-3	2.083333e-1	MER77B,MER77B,MER77B,MER77B,MER77B,MER77B,MER77B,MER77B,MER77B	EDEM1,MAN1A1,MAN1A2,SEL1L,UGGT1
GO Biological Process	GO:1990167	protein K27-linked deubiquitination	104	3.408950e-3	1.000000e+0	4.229392e-1	2.353934e+1	8.496415e-2	2	6.786274e-5	1.597444e-3	1828	1.972702e-1	1.000000e+0	1.000000e+0	4.719847e+0	2.118713e-1	1	3	7.633588e-4	3.333333e-1	MER77B,MER77B	OTUD3
GO Biological Process	GO:0002274	myeloid leukocyte activation	105	3.446730e-3	1.000000e+0	4.235539e-1	1.407214e+0	4.903304e+1	69	3.916377e-2	5.511182e-2	2649	3.046266e-1	1.000000e+0	1.000000e+0	1.087251e+0	3.954930e+1	43	560	3.282443e-2	7.678571e-2	MER77B,MER77B,MER77B,MER77B,MER77B,MER77B,MER77B,MER77B,MER77B,MER77B,MER77B,MER77B,MER77B,MER77B,MER77B,MER77B,MER77B,MER77B,MER77B,MER77B,MER77B,MER77B,MER77B,MER77B,MER77B,MER77B,MER77B,MER77B,MER77B,MER77B,MER77B,MER77B,MER77B,MER77B,MER77B,MER77B,MER77B,MER77B,MER77B,MER77B,MER77B,MER77B,MER77B,MER77B,MER77B,MER77B,MER77B,MER77B,MER77B,MER77B,MER77B,MER77B,MER77B,MER77B,MER77B,MER77B,MER77B,…	ABCA13,ANO6,ANXA3,CHRNB4,CRISPLD2,CX3CR1,CYFIP1,DERA,DHRS2,DOCK2,FAF2,FPR1,GUSB,HEXB,HGSNAT,IGF2R,IL4,IRF4,KMT2E,LBP,LRRC7,MAPK1,MOSPD2,OLFM4,PGRMC1,PIK3CG,PRCP,PRDX6,PREX1,PTPRC,PTPRN2,QPCT,RAB18,RAB31,RAP2B,SCAMP1,SLC15A4,SNCA,SVIP,TLR4,TLR8,TSPAN14,VAMP7
GO Biological Process	GO:0051937	catecholamine transport	106	3.457558e-3	1.000000e+0	4.208761e-1	3.307635e+0	2.418647e+0	8	1.931826e-3	6.389776e-3	995	8.453873e-2	1.000000e+0	1.000000e+0	2.831908e+0	1.059356e+0	3	15	2.290076e-3	2.000000e-1	MER77B,MER77B,MER77B,MER77B,MER77B,MER77B,MER77B,MER77B	DRD1,SLC22A1,SNCA
GO Biological Process	GO:0015874	norepinephrine transport	107	3.475354e-3	1.000000e+0	4.190887e-1	1.012016e+1	2.964379e-1	3	2.367715e-4	2.396166e-3	2280	2.539712e-1	1.000000e+0	1.000000e+0	3.539885e+0	2.824950e-1	1	4	7.633588e-4	2.500000e-1	MER77B,MER77B,MER77B	SLC22A1
GO Biological Process	GO:2001038	regulation of cellular response to drug	108	3.570150e-3	1.000000e+0	4.265338e-1	6.545624e+0	6.110953e-1	4	4.880953e-4	3.194888e-3	1828	1.972702e-1	1.000000e+0	1.000000e+0	4.719847e+0	2.118713e-1	1	3	7.633588e-4	3.333333e-1	MER77B,MER77B,MER77B,MER77B	NCOA1
GO Biological Process	GO:0045652	regulation of megakaryocyte differentiation	109	3.692024e-3	1.000000e+0	4.370476e-1	2.245023e+0	6.681446e+0	15	5.336618e-3	1.198083e-2	2552	2.780207e-1	1.000000e+0	1.000000e+0	1.321557e+0	5.296781e+0	7	75	5.343511e-3	9.333333e-2	MER77B,MER77B,MER77B,MER77B,MER77B,MER77B,MER77B,MER77B,MER77B,MER77B,MER77B,MER77B,MER77B,MER77B,MER77B	GATA2,HMGB2,KMT2C,KMT2E,PRMT6,RUNX1,TNRC6C
GO Biological Process	GO:0010873	positive regulation of cholesterol esterification	110	3.730077e-3	1.000000e+0	4.375380e-1	4.971392e+0	1.005754e+0	5	8.033182e-4	3.993610e-3	315	2.138277e-2	1.000000e+0	8.758790e-1	4.719847e+0	6.356138e-1	3	9	2.290076e-3	3.333333e-1	MER77B,MER77B,MER77B,MER77B,MER77B	AGTR1,APOA1,STARD4
GO Biological Process	GO:1903035	negative regulation of response to wounding	111	3.758679e-3	1.000000e+0	4.369210e-1	1.940100e+0	1.082418e+1	21	8.645514e-3	1.677316e-2	3581	4.379008e-1	1.000000e+0	1.000000e+0	1.132763e+0	5.296781e+0	6	75	4.580153e-3	8.000000e-2	MER77B,MER77B,MER77B,MER77B,MER77B,MER77B,MER77B,MER77B,MER77B,MER77B,MER77B,MER77B,MER77B,MER77B,MER77B,MER77B,MER77B,MER77B,MER77B,MER77B,MER77B	AJAP1,EPHA4,F11,PHLDB2,RGMA,SMAD3
GO Biological Process	GO:0019098	reproductive behavior	112	3.790347e-3	1.000000e+0	4.366683e-1	2.315027e+0	6.047446e+0	14	4.830228e-3	1.118211e-2	107	4.157076e-3	1.000000e+0	5.012967e-1	3.303893e+0	2.118713e+0	7	30	5.343511e-3	2.333333e-1	MER77B,MER77B,MER77B,MER77B,MER77B,MER77B,MER77B,MER77B,MER77B,MER77B,MER77B,MER77B,MER77B,MER77B	AVPR1A,DMRTA1,DRD1,HEXB,MBD2,MTNR1A,NCOA1
GO Biological Process	GO:0006667	sphinganine metabolic process	113	3.873460e-3	1.000000e+0	4.422943e-1	9.732589e+0	3.082428e-1	3	2.462003e-4	2.396166e-3	1828	1.972702e-1	1.000000e+0	1.000000e+0	4.719847e+0	2.118713e-1	1	3	7.633588e-4	3.333333e-1	MER77B,MER77B,MER77B	SPTLC1
GO Biological Process	GO:0051307	meiotic chromosome separation	114	3.962797e-3	1.000000e+0	4.485260e-1	4.093833e+0	1.465619e+0	6	1.170622e-3	4.792332e-3	2819	3.135659e-1	1.000000e+0	1.000000e+0	1.769943e+0	1.129980e+0	2	16	1.526718e-3	1.250000e-1	MER77B,MER77B,MER77B,MER77B,MER77B,MER77B	ERCC4,HFM1
GO Biological Process	GO:1903660	negative regulation of complement-dependent cytotoxicity	115	3.992005e-3	1.000000e+0	4.479030e-1	2.170083e+1	9.216238e-2	2	7.361213e-5	1.597444e-3	1828	1.972702e-1	1.000000e+0	1.000000e+0	4.719847e+0	2.118713e-1	1	3	7.633588e-4	3.333333e-1	MER77B,MER77B	IL4
GO Biological Process	GO:0015850	organic hydroxy compound transport	116	4.048559e-3	1.000000e+0	4.503324e-1	1.786532e+0	1.455333e+1	26	1.162407e-2	2.076677e-2	2258	2.451534e-1	1.000000e+0	1.000000e+0	1.258626e+0	9.534207e+0	12	135	9.160305e-3	8.888889e-2	MER77B,MER77B,MER77B,MER77B,MER77B,MER77B,MER77B,MER77B,MER77B,MER77B,MER77B,MER77B,MER77B,MER77B,MER77B,MER77B,MER77B,MER77B,MER77B,MER77B,MER77B,MER77B,MER77B,MER77B,MER77B,MER77B	APOA1,AQP7,ATP8B1,DRD1,NCOA1,SCP2D1,SLC16A7,SLC22A1,SLC2A13,SNCA,SOAT2,STARD4
GO Biological Process	GO:1903538	regulation of meiotic cell cycle process involved in oocyte maturation	117	4.547694e-3	1.000000e+0	5.015290e-1	2.028881e+1	9.857651e-2	2	7.873524e-5	1.597444e-3	1333	1.362633e-1	1.000000e+0	1.000000e+0	7.079771e+0	1.412475e-1	1	2	7.633588e-4	5.000000e-1	MER77B,MER77B	PPP2R1A
GO Biological Process	GO:0006638	neutral lipid metabolic process	118	4.586460e-3	1.000000e+0	5.015177e-1	1.980063e+0	9.595654e+0	19	7.664260e-3	1.517572e-2	946	8.095318e-2	1.000000e+0	1.000000e+0	1.646458e+0	6.073643e+0	10	86	7.633588e-3	1.162791e-1	MER77B,MER77B,MER77B,MER77B,MER77B,MER77B,MER77B,MER77B,MER77B,MER77B,MER77B,MER77B,MER77B,MER77B,MER77B,MER77B,MER77B,MER77B,MER77B	AGPAT9,APOA1,AWAT2,GK,GK2,INSIG1,INSIG2,PNPLA4,SEL1L,SNCA
GO Biological Process	GO:1903919	negative regulation of actin filament severing	119	4.612943e-3	1.000000e+0	5.001748e-1	2.013996e+1	9.930504e-2	2	7.931713e-5	1.597444e-3	709	7.062375e-2	1.000000e+0	1.000000e+0	1.415954e+1	7.062375e-2	1	1	7.633588e-4	1.000000e+0	MER77B,MER77B	MYH9
GO Biological Process	GO:0006968	cellular defense response	120	4.686264e-3	1.000000e+0	5.038905e-1	2.710543e+0	3.689297e+0	10	2.946723e-3	7.987220e-3	3252	3.905686e-1	1.000000e+0	1.000000e+0	1.220650e+0	4.096178e+0	5	58	3.816794e-3	8.620690e-2	MER77B,MER77B,MER77B,MER77B,MER77B,MER77B,MER77B,MER77B,MER77B,MER77B	CX3CR1,IL4,LBP,PAGE1,SPN
GO Biological Process	GO:0015781	pyrimidine nucleotide-sugar transport	121	4.734996e-3	1.000000e+0	5.049228e-1	6.038783e+0	6.623851e-1	4	5.290616e-4	3.194888e-3	74	2.339084e-3	1.000000e+0	4.078541e-1	6.293130e+0	6.356138e-1	4	9	3.053435e-3	4.444444e-1	MER77B,MER77B,MER77B,MER77B	SLC35A3,SLC35B4,SLC35D1,SLC35D2
GO Biological Process	GO:0071288	cellular response to mercury ion	122	4.736455e-3	1.000000e+0	5.009384e-1	1.986668e+1	1.006711e-1	2	8.040822e-5	1.597444e-3	1828	1.972702e-1	1.000000e+0	1.000000e+0	4.719847e+0	2.118713e-1	1	3	7.633588e-4	3.333333e-1	MER77B,MER77B	IL4
GO Biological Process	GO:0070884	regulation of calcineurin-NFAT signaling cascade	123	4.927582e-3	1.000000e+0	5.169154e-1	2.874259e+0	3.131241e+0	9	2.500992e-3	7.188498e-3	331	2.270807e-2	1.000000e+0	8.852031e-1	3.539885e+0	1.129980e+0	4	16	3.053435e-3	2.500000e-1	MER77B,MER77B,MER77B,MER77B,MER77B,MER77B,MER77B,MER77B,MER77B	AKAP6,IGF1,LMCD1,PRNP
GO Biological Process	GO:0010742	macrophage derived foam cell differentiation	124	4.929882e-3	1.000000e+0	5.129860e-1	5.969214e+0	6.701049e-1	4	5.352276e-4	3.194888e-3	955	8.252129e-2	1.000000e+0	1.000000e+0	4.045583e+0	4.943663e-1	2	7	1.526718e-3	2.857143e-1	MER77B,MER77B,MER77B,MER77B	PPARG,SOAT2
GO Biological Process	GO:0050976	detection of mechanical stimulus involved in sensory perception of touch	125	4.994347e-3	1.000000e+0	5.155365e-1	1.932908e+1	1.034710e-1	2	8.264458e-5	1.597444e-3	1333	1.362633e-1	1.000000e+0	1.000000e+0	7.079771e+0	1.412475e-1	1	2	7.633588e-4	5.000000e-1	MER77B,MER77B	KCNA1
GO Biological Process	GO:0032439	endosome localization	126	5.014546e-3	1.000000e+0	5.135134e-1	8.864068e+0	3.384451e-1	3	2.703235e-4	2.396166e-3	2280	2.539712e-1	1.000000e+0	1.000000e+0	3.539885e+0	2.824950e-1	1	4	7.633588e-4	2.500000e-1	MER77B,MER77B,MER77B	MYO5B
GO Biological Process	GO:1903589	positive regulation of blood vessel endothelial cell proliferation involved in sprouting angiogenesis	127	5.120408e-3	1.000000e+0	5.202254e-1	8.796989e+0	3.410258e-1	3	2.723848e-4	2.396166e-3	1333	1.362633e-1	1.000000e+0	1.000000e+0	7.079771e+0	1.412475e-1	1	2	7.633588e-4	5.000000e-1	MER77B,MER77B,MER77B	KIAA1462
GO Biological Process	GO:0006346	methylation-dependent chromatin silencing	128	5.182914e-3	1.000000e+0	5.224620e-1	4.592932e+0	1.088629e+0	5	8.695122e-4	3.993610e-3	1724	1.797013e-1	1.000000e+0	1.000000e+0	2.574462e+0	7.768613e-1	2	11	1.526718e-3	1.818182e-1	MER77B,MER77B,MER77B,MER77B,MER77B	HELLS,MBD2
GO Biological Process	GO:0019255	glucose 1-phosphate metabolic process	129	5.195059e-3	1.000000e+0	5.196267e-1	8.750787e+0	3.428263e-1	3	2.738229e-4	2.396166e-3	1333	1.362633e-1	1.000000e+0	1.000000e+0	7.079771e+0	1.412475e-1	1	2	7.633588e-4	5.000000e-1	MER77B,MER77B,MER77B	PGM3
GO Biological Process	GO:0010818	T cell chemotaxis	130	5.201998e-3	1.000000e+0	5.163183e-1	5.877608e+0	6.805490e-1	4	5.435695e-4	3.194888e-3	2183	2.328307e-1	1.000000e+0	1.000000e+0	2.178391e+0	9.181088e-1	2	13	1.526718e-3	1.538462e-1	MER77B,MER77B,MER77B,MER77B	CXCR3,PIK3CG
GO Biological Process	GO:0006741	NADP biosynthetic process	131	5.231339e-3	1.000000e+0	5.152669e-1	8.728651e+0	3.436957e-1	3	2.745174e-4	2.396166e-3	2280	2.539712e-1	1.000000e+0	1.000000e+0	3.539885e+0	2.824950e-1	1	4	7.633588e-4	2.500000e-1	MER77B,MER77B,MER77B	ME1
GO Biological Process	GO:0002674	negative regulation of acute inflammatory response	132	5.406916e-3	1.000000e+0	5.285260e-1	3.834387e+0	1.564787e+0	6	1.249830e-3	4.792332e-3	889	7.123439e-2	1.000000e+0	1.000000e+0	3.034188e+0	9.887325e-1	3	14	2.290076e-3	2.142857e-1	MER77B,MER77B,MER77B,MER77B,MER77B,MER77B	IL4,PPARG,SPN
GO Biological Process	GO:0007618	mating	133	5.496057e-3	1.000000e+0	5.332002e-1	2.391759e+0	5.017228e+0	12	4.007371e-3	9.584665e-3	408	2.998427e-2	1.000000e+0	9.482525e-1	2.498743e+0	2.401208e+0	6	34	4.580153e-3	1.764706e-1	MER77B,MER77B,MER77B,MER77B,MER77B,MER77B,MER77B,MER77B,MER77B,MER77B,MER77B,MER77B	AVPR1A,DMRTA1,DRD1,HEXB,MTNR1A,NCOA1
GO Biological Process	GO:0072531	pyrimidine-containing compound transmembrane transport	134	5.580623e-3	1.000000e+0	5.373640e-1	3.808685e+0	1.575347e+0	6	1.258264e-3	4.792332e-3	104	3.943881e-3	1.000000e+0	4.893067e-1	4.424857e+0	1.129980e+0	5	16	3.816794e-3	3.125000e-1	MER77B,MER77B,MER77B,MER77B,MER77B,MER77B	SLC25A36,SLC35A3,SLC35B4,SLC35D1,SLC35D2
GO Biological Process	GO:0072684	mitochondrial tRNA 3'-trailer cleavage, endonucleolytic	135	5.698939e-3	1.000000e+0	5.446919e-1	8.460465e+0	3.545904e-1	3	2.832192e-4	2.396166e-3	709	7.062375e-2	1.000000e+0	1.000000e+0	1.415954e+1	7.062375e-2	1	1	7.633588e-4	1.000000e+0	MER77B,MER77B,MER77B	ELAC2
GO Biological Process	GO:0019228	neuronal action potential	136	5.793587e-3	1.000000e+0	5.496666e-1	2.375123e+0	5.052370e+0	12	4.035439e-3	9.584665e-3	283	1.680964e-2	1.000000e+0	7.664127e-1	2.831908e+0	2.118713e+0	6	30	4.580153e-3	2.000000e-1	MER77B,MER77B,MER77B,MER77B,MER77B,MER77B,MER77B,MER77B,MER77B,MER77B,MER77B,MER77B	ANK3,CHRNA1,DRD1,GRIK2,KCNA1,SCN2A
GO Biological Process	GO:1901617	organic hydroxy compound biosynthetic process	137	5.833742e-3	1.000000e+0	5.494363e-1	1.678112e+0	1.728133e+1	29	1.380298e-2	2.316294e-2	1692	1.679833e-1	1.000000e+0	1.000000e+0	1.330427e+0	1.052294e+1	14	149	1.068702e-2	9.395973e-2	MER77B,MER77B,MER77B,MER77B,MER77B,MER77B,MER77B,MER77B,MER77B,MER77B,MER77B,MER77B,MER77B,MER77B,MER77B,MER77B,MER77B,MER77B,MER77B,MER77B,MER77B,MER77B,MER77B,MER77B,MER77B,MER77B,MER77B,MER77B,MER77B	ACAA2,AKR1B1,APOA1,CYP7B1,GPR37,HSD17B3,IMPAD1,INSIG1,INSIG2,NR4A2,OCA2,SNCA,SPTLC1,TYRP1
GO Biological Process	GO:0010896	regulation of triglyceride catabolic process	138	5.871005e-3	1.000000e+0	5.489390e-1	5.675696e+0	7.047594e-1	4	5.629068e-4	3.194888e-3	555	4.779664e-2	1.000000e+0	1.000000e+0	3.539885e+0	8.474850e-1	3	12	2.290076e-3	2.500000e-1	MER77B,MER77B,MER77B,MER77B	ABHD5,APOA1,PIK3CG
GO Biological Process	GO:0010872	regulation of cholesterol esterification	139	5.893303e-3	1.000000e+0	5.470596e-1	4.451539e+0	1.123207e+0	5	8.971303e-4	3.993610e-3	452	3.778322e-2	1.000000e+0	1.000000e+0	3.861693e+0	7.768613e-1	3	11	2.290076e-3	2.727273e-1	MER77B,MER77B,MER77B,MER77B,MER77B	AGTR1,APOA1,STARD4
GO Biological Process	GO:0007175	negative regulation of epidermal growth factor-activated receptor activity	140	5.944360e-3	1.000000e+0	5.478577e-1	3.757741e+0	1.596704e+0	6	1.275323e-3	4.792332e-3	223	1.397969e-2	1.000000e+0	8.088787e-1	4.045583e+0	9.887325e-1	4	14	3.053435e-3	2.857143e-1	MER77B,MER77B,MER77B,MER77B,MER77B,MER77B	CBLB,CHMP6,ERRFI1,TSG101
GO Biological Process	GO:0046629	gamma-delta T cell activation	141	6.221903e-3	1.000000e+0	5.693703e-1	5.580919e+0	7.167278e-1	4	5.724663e-4	3.194888e-3	646	6.177603e-2	1.000000e+0	1.000000e+0	4.719847e+0	4.237425e-1	2	6	1.526718e-3	3.333333e-1	MER77B,MER77B,MER77B,MER77B	CXADR,JAG2
GO Biological Process	GO:0070345	negative regulation of fat cell proliferation	142	6.263084e-3	1.000000e+0	5.691026e-1	8.173453e+0	3.670420e-1	3	2.931645e-4	2.396166e-3	646	6.177603e-2	1.000000e+0	1.000000e+0	4.719847e+0	4.237425e-1	2	6	1.526718e-3	3.333333e-1	MER77B,MER77B,MER77B	GATA2,IL4
GO Biological Process	GO:0060354	negative regulation of cell adhesion molecule production	143	6.283223e-3	1.000000e+0	5.669400e-1	1.715873e+1	1.165587e-1	2	9.309804e-5	1.597444e-3	709	7.062375e-2	1.000000e+0	1.000000e+0	1.415954e+1	7.062375e-2	1	1	7.633588e-4	1.000000e+0	MER77B,MER77B	APOA1
GO Biological Process	GO:0071787	endoplasmic reticulum tubular network assembly	144	6.292952e-3	1.000000e+0	5.638747e-1	8.159222e+0	3.676821e-1	3	2.936758e-4	2.396166e-3	2280	2.539712e-1	1.000000e+0	1.000000e+0	3.539885e+0	2.824950e-1	1	4	7.633588e-4	2.500000e-1	MER77B,MER77B,MER77B	ARL6IP1
GO Biological Process	GO:0006308	DNA catabolic process	145	6.397417e-3	1.000000e+0	5.692819e-1	3.272841e+0	2.138814e+0	7	1.708318e-3	5.591054e-3	2615	2.970281e-1	1.000000e+0	1.000000e+0	1.573282e+0	1.906841e+0	3	27	2.290076e-3	1.111111e-1	MER77B,MER77B,MER77B,MER77B,MER77B,MER77B,MER77B	DICER1,HMGB2,SETMAR
GO Biological Process	GO:0006024	glycosaminoglycan biosynthetic process	146	6.600324e-3	1.000000e+0	5.833149e-1	1.603744e+0	2.057685e+1	33	1.643518e-2	2.635783e-2	47	8.491723e-4	1.000000e+0	2.331249e-1	2.337012e+0	7.274247e+0	17	103	1.297710e-2	1.650485e-1	MER77B,MER77B,MER77B,MER77B,MER77B,MER77B,MER77B,MER77B,MER77B,MER77B,MER77B,MER77B,MER77B,MER77B,MER77B,MER77B,MER77B,MER77B,MER77B,MER77B,MER77B,MER77B,MER77B,MER77B,MER77B,MER77B,MER77B,MER77B,MER77B,MER77B,MER77B,MER77B,MER77B	B3GAT2,B3GNT2,B3GNT7,CHST15,CSPG4,DCN,GPC1,GPC5,HAS1,HS3ST3A1,HS6ST1,NDST3,NDST4,OGN,SLC35D2,ST3GAL1,ST3GAL4
GO Biological Process	GO:0000212	meiotic spindle organization	147	6.617419e-3	1.000000e+0	5.808473e-1	5.481760e+0	7.296926e-1	4	5.828216e-4	3.194888e-3	2057	2.060822e-1	1.000000e+0	1.000000e+0	2.359924e+0	8.474850e-1	2	12	1.526718e-3	1.666667e-1	MER77B,MER77B,MER77B,MER77B	MYH9,PPP2R1A
GO Biological Process	GO:0006023	aminoglycan biosynthetic process	148	6.671124e-3	1.000000e+0	5.816048e-1	1.602516e+0	2.059262e+1	33	1.644778e-2	2.635783e-2	51	9.496587e-4	1.000000e+0	2.402637e-1	2.314541e+0	7.344870e+0	17	104	1.297710e-2	1.634615e-1	MER77B,MER77B,MER77B,MER77B,MER77B,MER77B,MER77B,MER77B,MER77B,MER77B,MER77B,MER77B,MER77B,MER77B,MER77B,MER77B,MER77B,MER77B,MER77B,MER77B,MER77B,MER77B,MER77B,MER77B,MER77B,MER77B,MER77B,MER77B,MER77B,MER77B,MER77B,MER77B,MER77B	B3GAT2,B3GNT2,B3GNT7,CHST15,CSPG4,DCN,GPC1,GPC5,HAS1,HS3ST3A1,HS6ST1,NDST3,NDST4,OGN,SLC35D2,ST3GAL1,ST3GAL4
GO Biological Process	GO:0006517	protein deglycosylation	149	6.718914e-3	1.000000e+0	5.818399e-1	2.436470e+0	4.514729e+0	11	3.606013e-3	8.785942e-3	434	3.409984e-2	1.000000e+0	1.000000e+0	2.427350e+0	2.471831e+0	6	35	4.580153e-3	1.714286e-1	MER77B,MER77B,MER77B,MER77B,MER77B,MER77B,MER77B,MER77B,MER77B,MER77B,MER77B	EDEM1,ENGASE,MAN1A1,MAN1A2,SEL1L,UGGT1
GO Biological Process	GO:0046323	glucose import	150	6.832635e-3	1.000000e+0	5.877433e-1	4.293001e+0	1.164687e+0	5	9.302608e-4	3.993610e-3	624	5.896552e-2	1.000000e+0	1.000000e+0	3.267587e+0	9.181088e-1	3	13	2.290076e-3	2.307692e-1	MER77B,MER77B,MER77B,MER77B,MER77B	DRD1,SLC2A13,SLC2A8
GO Biological Process	GO:0051321	meiotic cell cycle	151	6.836332e-3	1.000000e+0	5.841668e-1	1.612921e+0	1.983978e+1	32	1.584647e-2	2.555911e-2	2252	2.413500e-1	1.000000e+0	1.000000e+0	1.202225e+0	1.497224e+1	18	212	1.374046e-2	8.490566e-2	MER77B,MER77B,MER77B,MER77B,MER77B,MER77B,MER77B,MER77B,MER77B,MER77B,MER77B,MER77B,MER77B,MER77B,MER77B,MER77B,MER77B,MER77B,MER77B,MER77B,MER77B,MER77B,MER77B,MER77B,MER77B,MER77B,MER77B,MER77B,MER77B,MER77B,MER77B,MER77B	AURKC,CENPC,DAZL,ERCC4,HFM1,HUS1B,KIAA0430,MYH9,PLD6,PPP2R1A,PRDM9,PTTG1,SGOL1,SLC2A8,SPIN1,TERF1,TUBGCP5,XRCC2
GO Biological Process	GO:0006694	steroid biosynthetic process	152	6.891158e-3	1.000000e+0	5.849777e-1	1.866606e+0	1.071463e+1	20	8.558012e-3	1.597444e-2	3458	4.045240e-1	1.000000e+0	1.000000e+0	1.127751e+0	7.980484e+0	9	113	6.870229e-3	7.964602e-2	MER77B,MER77B,MER77B,MER77B,MER77B,MER77B,MER77B,MER77B,MER77B,MER77B,MER77B,MER77B,MER77B,MER77B,MER77B,MER77B,MER77B,MER77B,MER77B,MER77B	ACAA2,AKR1B1,APOA1,CYP7B1,HSD17B3,INSIG1,INSIG2,SCP2D1,TFCP2L1
GO Biological Process	GO:0010845	positive regulation of reciprocal meiotic recombination	153	6.978682e-3	1.000000e+0	5.885355e-1	5.397429e+0	7.410936e-1	4	5.919278e-4	3.194888e-3	1333	1.362633e-1	1.000000e+0	1.000000e+0	7.079771e+0	1.412475e-1	1	2	7.633588e-4	5.000000e-1	MER77B,MER77B,MER77B,MER77B	PRDM9
GO Biological Process	GO:0010903	negative regulation of very-low-density lipoprotein particle remodeling	154	7.139933e-3	1.000000e+0	5.982244e-1	1.605394e+1	1.245800e-1	2	9.950481e-5	1.597444e-3	1828	1.972702e-1	1.000000e+0	1.000000e+0	4.719847e+0	2.118713e-1	1	3	7.633588e-4	3.333333e-1	MER77B,MER77B	APOA1
GO Biological Process	GO:0031297	replication fork processing	155	7.270044e-3	1.000000e+0	6.051960e-1	2.538082e+0	3.939983e+0	10	3.146951e-3	7.987220e-3	1309	1.318070e-1	1.000000e+0	1.000000e+0	2.022792e+0	1.977465e+0	4	28	3.053435e-3	1.428571e-1	MER77B,MER77B,MER77B,MER77B,MER77B,MER77B,MER77B,MER77B,MER77B,MER77B	BOD1L1,MMS22L,SETMAR,WRN
GO Biological Process	GO:0032796	uropod organization	156	7.277996e-3	1.000000e+0	6.019742e-1	1.589439e+1	1.258306e-1	2	1.005036e-4	1.597444e-3	1333	1.362633e-1	1.000000e+0	1.000000e+0	7.079771e+0	1.412475e-1	1	2	7.633588e-4	5.000000e-1	MER77B,MER77B	MYH9
GO Biological Process	GO:1900029	positive regulation of ruffle assembly	157	7.304448e-3	1.000000e+0	6.003140e-1	3.190115e+0	2.194278e+0	7	1.752618e-3	5.591054e-3	164	7.742958e-3	1.000000e+0	6.091914e-1	4.719847e+0	8.474850e-1	4	12	3.053435e-3	3.333333e-1	MER77B,MER77B,MER77B,MER77B,MER77B,MER77B,MER77B	CYFIP1,FAM98A,NLGN1,PLEKHM1
GO Biological Process	GO:0060084	synaptic transmission involved in micturition	158	7.315010e-3	1.000000e+0	5.973771e-1	1.585239e+1	1.261640e-1	2	1.007699e-4	1.597444e-3	1828	1.972702e-1	1.000000e+0	1.000000e+0	4.719847e+0	2.118713e-1	1	3	7.633588e-4	3.333333e-1	MER77B,MER77B	CHRNB4
GO Biological Process	GO:0007126	meiotic nuclear division	159	7.407153e-3	1.000000e+0	6.010975e-1	1.743402e+0	1.376619e+1	24	1.099536e-2	1.916933e-2	2970	3.528931e-1	1.000000e+0	1.000000e+0	1.148071e+0	1.045232e+1	12	148	9.160305e-3	8.108108e-2	MER77B,MER77B,MER77B,MER77B,MER77B,MER77B,MER77B,MER77B,MER77B,MER77B,MER77B,MER77B,MER77B,MER77B,MER77B,MER77B,MER77B,MER77B,MER77B,MER77B,MER77B,MER77B,MER77B,MER77B	CENPC,DAZL,ERCC4,HFM1,KIAA0430,PPP2R1A,PRDM9,PTTG1,SGOL1,SLC2A8,TERF1,XRCC2
GO Biological Process	GO:0048024	regulation of mRNA splicing, via spliceosome	160	7.440492e-3	1.000000e+0	6.000292e-1	1.925739e+0	9.347062e+0	18	7.465704e-3	1.437700e-2	1098	1.041761e-1	1.000000e+0	1.000000e+0	1.613112e+0	5.579277e+0	9	79	6.870229e-3	1.139241e-1	MER77B,MER77B,MER77B,MER77B,MER77B,MER77B,MER77B,MER77B,MER77B,MER77B,MER77B,MER77B,MER77B,MER77B,MER77B,MER77B,MER77B,MER77B	DYRK1A,KHDRBS2,PRDX6,RBFOX2,RBFOX3,SMU1,SNW1,SRPK2,SRSF6
GO Biological Process	GO:0002360	T cell lineage commitment	161	7.614920e-3	1.000000e+0	6.102814e-1	2.885770e+0	2.772223e+0	8	2.214236e-3	6.389776e-3	157	6.873559e-3	1.000000e+0	5.649015e-1	3.933206e+0	1.271228e+0	5	18	3.816794e-3	2.777778e-1	MER77B,MER77B,MER77B,MER77B,MER77B,MER77B,MER77B,MER77B	IL4,IL7,IRF4,PRKDC,RAG2
GO Biological Process	GO:0050975	sensory perception of touch	162	7.727452e-3	1.000000e+0	6.154772e-1	1.540494e+1	1.298285e-1	2	1.036969e-4	1.597444e-3	1828	1.972702e-1	1.000000e+0	1.000000e+0	4.719847e+0	2.118713e-1	1	3	7.633588e-4	3.333333e-1	MER77B,MER77B	KCNA1
GO Biological Process	GO:0042035	regulation of cytokine biosynthetic process	163	7.778459e-3	1.000000e+0	6.157390e-1	1.813618e+0	1.157906e+1	21	9.248452e-3	1.677316e-2	300	1.873478e-2	1.000000e+0	8.057829e-1	1.897671e+0	6.850504e+0	13	97	9.923664e-3	1.340206e-1	MER77B,MER77B,MER77B,MER77B,MER77B,MER77B,MER77B,MER77B,MER77B,MER77B,MER77B,MER77B,MER77B,MER77B,MER77B,MER77B,MER77B,MER77B,MER77B,MER77B,MER77B	EGR1,ERRFI1,IL4,IL9,INHBA,IRF4,LBP,MAST2,SPN,TBK1,TLR4,TLR8,TRIB2
GO Biological Process	GO:0045911	positive regulation of DNA recombination	164	7.875622e-3	1.000000e+0	6.196290e-1	2.664712e+0	3.377476e+0	9	2.697664e-3	7.188498e-3	1200	1.192630e-1	1.000000e+0	1.000000e+0	2.097710e+0	1.906841e+0	4	27	3.053435e-3	1.481481e-1	MER77B,MER77B,MER77B,MER77B,MER77B,MER77B,MER77B,MER77B,MER77B	IL4,PRDM9,TNFSF4,WRN
GO Biological Process	GO:0007274	neuromuscular synaptic transmission	165	7.922528e-3	1.000000e+0	6.195417e-1	3.140123e+0	2.229212e+0	7	1.780521e-3	5.591054e-3	1200	1.192630e-1	1.000000e+0	1.000000e+0	2.097710e+0	1.906841e+0	4	27	3.053435e-3	1.481481e-1	MER77B,MER77B,MER77B,MER77B,MER77B,MER77B,MER77B	CHRM1,CHRNA1,CHRNB4,FCHSD2
GO Biological Process	GO:0006041	glucosamine metabolic process	166	7.937056e-3	1.000000e+0	6.169388e-1	5.197748e+0	7.695640e-1	4	6.146677e-4	3.194888e-3	357	2.716736e-2	1.000000e+0	9.819060e-1	7.079771e+0	2.824950e-1	2	4	1.526718e-3	5.000000e-1	MER77B,MER77B,MER77B,MER77B	GNPDA2,PGM3
GO Biological Process	GO:0006310	DNA recombination	167	8.513596e-3	1.000000e+0	6.577900e-1	1.600193e+0	1.937266e+1	31	1.547337e-2	2.476038e-2	2978	3.539220e-1	1.000000e+0	1.000000e+0	1.121548e+0	1.426600e+1	16	202	1.221374e-2	7.920792e-2	MER77B,MER77B,MER77B,MER77B,MER77B,MER77B,MER77B,MER77B,MER77B,MER77B,MER77B,MER77B,MER77B,MER77B,MER77B,MER77B,MER77B,MER77B,MER77B,MER77B,MER77B,MER77B,MER77B,MER77B,MER77B,MER77B,MER77B,MER77B,MER77B,MER77B,MER77B	ERCC4,HFM1,HMGB2,HUS1B,MMS22L,NDNL2,PRDM9,PRKDC,RAG2,RPA4,SWAP70,TCF7,TFPT,UCHL5,WRN,XRCC2
GO Biological Process	GO:0042535	positive regulation of tumor necrosis factor biosynthetic process	168	8.520798e-3	1.000000e+0	6.544277e-1	3.476576e+0	1.725836e+0	6	1.378463e-3	4.792332e-3	452	3.778322e-2	1.000000e+0	1.000000e+0	3.861693e+0	7.768613e-1	3	11	2.290076e-3	2.727273e-1	MER77B,MER77B,MER77B,MER77B,MER77B,MER77B	LBP,SPN,TLR4
GO Biological Process	GO:0000436	carbon catabolite activation of transcription from RNA polymerase II promoter	169	8.540581e-3	1.000000e+0	6.520658e-1	5.086797e+0	7.863495e-1	4	6.280747e-4	3.194888e-3	2280	2.539712e-1	1.000000e+0	1.000000e+0	3.539885e+0	2.824950e-1	1	4	7.633588e-4	2.500000e-1	MER77B,MER77B,MER77B,MER77B	NCOA1
GO Biological Process	GO:1903551	regulation of extracellular exosome assembly	170	8.560057e-3	1.000000e+0	6.497083e-1	5.083380e+0	7.868781e-1	4	6.284969e-4	3.194888e-3	646	6.177603e-2	1.000000e+0	1.000000e+0	4.719847e+0	4.237425e-1	2	6	1.526718e-3	3.333333e-1	MER77B,MER77B,MER77B,MER77B	STAM,TSG101
GO Biological Process	GO:0006641	triglyceride metabolic process	171	8.611470e-3	1.000000e+0	6.497883e-1	1.984162e+0	8.063858e+0	16	6.440781e-3	1.277955e-2	1210	1.193612e-1	1.000000e+0	1.000000e+0	1.618233e+0	4.943663e+0	8	70	6.106870e-3	1.142857e-1	MER77B,MER77B,MER77B,MER77B,MER77B,MER77B,MER77B,MER77B,MER77B,MER77B,MER77B,MER77B,MER77B,MER77B,MER77B,MER77B	AGPAT9,APOA1,GK,GK2,INSIG1,INSIG2,PNPLA4,SEL1L
GO Biological Process	GO:0060579	ventral spinal cord interneuron fate commitment	172	8.770482e-3	1.000000e+0	6.579391e-1	2.617864e+0	3.437918e+0	9	2.745941e-3	7.188498e-3	293	1.801702e-2	1.000000e+0	7.934253e-1	3.775878e+0	1.059356e+0	4	15	3.053435e-3	2.666667e-1	MER77B,MER77B,MER77B,MER77B,MER77B,MER77B,MER77B,MER77B,MER77B	GLI2,GLI3,NKX6-1,SOX1
GO Biological Process	GO:0034414	tRNA 3'-trailer cleavage, endonucleolytic	173	8.917521e-3	1.000000e+0	6.651027e-1	7.175183e+0	4.181078e-1	3	3.339519e-4	2.396166e-3	1828	1.972702e-1	1.000000e+0	1.000000e+0	4.719847e+0	2.118713e-1	1	3	7.633588e-4	3.333333e-1	MER77B,MER77B,MER77B	ELAC2
GO Biological Process	GO:2001258	negative regulation of cation channel activity	174	8.931771e-3	1.000000e+0	6.623370e-1	2.338890e+0	4.703086e+0	11	3.756459e-3	8.785942e-3	915	7.293899e-2	1.000000e+0	1.000000e+0	2.022792e+0	2.966198e+0	6	42	4.580153e-3	1.428571e-1	MER77B,MER77B,MER77B,MER77B,MER77B,MER77B,MER77B,MER77B,MER77B,MER77B,MER77B	ANK3,CRHR1,FGF12,GNB5,GPR35,KCNAB1
GO Biological Process	GO:0045005	DNA-dependent DNA replication maintenance of fidelity	175	9.032667e-3	1.000000e+0	6.659914e-1	2.454966e+0	4.073377e+0	10	3.253496e-3	7.987220e-3	2040	2.015297e-1	1.000000e+0	1.000000e+0	1.716308e+0	2.330584e+0	4	33	3.053435e-3	1.212121e-1	MER77B,MER77B,MER77B,MER77B,MER77B,MER77B,MER77B,MER77B,MER77B,MER77B	BOD1L1,MMS22L,SETMAR,WRN
GO Biological Process	GO:0010901	regulation of very-low-density lipoprotein particle remodeling	176	9.123011e-3	1.000000e+0	6.688307e-1	1.412293e+1	1.416136e-1	2	1.131099e-4	1.597444e-3	2654	3.066699e-1	1.000000e+0	1.000000e+0	2.831908e+0	3.531188e-1	1	5	7.633588e-4	2.000000e-1	MER77B,MER77B	APOA1
GO Biological Process	GO:0032700	negative regulation of interleukin-17 production	177	9.194340e-3	1.000000e+0	6.702518e-1	3.419137e+0	1.754829e+0	6	1.401620e-3	4.792332e-3	555	4.779664e-2	1.000000e+0	1.000000e+0	3.539885e+0	8.474850e-1	3	12	2.290076e-3	2.500000e-1	MER77B,MER77B,MER77B,MER77B,MER77B,MER77B	PRNP,TLR4,TNFSF4
GO Biological Process	GO:0019858	cytosine metabolic process	178	9.270390e-3	1.000000e+0	6.719991e-1	1.400472e+1	1.428090e-1	2	1.140647e-4	1.597444e-3	1333	1.362633e-1	1.000000e+0	1.000000e+0	7.079771e+0	1.412475e-1	1	2	7.633588e-4	5.000000e-1	MER77B,MER77B	MAPK1
GO Biological Process	GO:1900272	negative regulation of long-term synaptic potentiation	179	9.429594e-3	1.000000e+0	6.797210e-1	3.400210e+0	1.764597e+0	6	1.409423e-3	4.792332e-3	263	1.503487e-2	1.000000e+0	7.376233e-1	5.309828e+0	5.649900e-1	3	8	2.290076e-3	3.750000e-1	MER77B,MER77B,MER77B,MER77B,MER77B,MER77B	CX3CR1,EPHA4,PRNP
GO Biological Process	GO:2000424	positive regulation of eosinophil chemotaxis	180	9.443873e-3	1.000000e+0	6.769683e-1	1.386912e+1	1.442053e-1	2	1.151799e-4	1.597444e-3	1333	1.362633e-1	1.000000e+0	1.000000e+0	7.079771e+0	1.412475e-1	1	2	7.633588e-4	5.000000e-1	MER77B,MER77B	IL4
GO Biological Process	GO:0043985	histone H4-R3 methylation	181	9.529172e-3	1.000000e+0	6.793089e-1	4.924623e+0	8.122449e-1	4	6.487579e-4	3.194888e-3	2979	3.556487e-1	1.000000e+0	1.000000e+0	2.359924e+0	4.237425e-1	1	6	7.633588e-4	1.666667e-1	MER77B,MER77B,MER77B,MER77B	PRMT6
GO Biological Process	GO:0097011	cellular response to granulocyte macrophage colony-stimulating factor stimulus	182	9.611766e-3	1.000000e+0	6.814320e-1	4.912027e+0	8.143277e-1	4	6.504215e-4	3.194888e-3	1253	1.289122e-1	1.000000e+0	1.000000e+0	3.146565e+0	6.356138e-1	2	9	1.526718e-3	2.222222e-1	MER77B,MER77B,MER77B,MER77B	ETV3,MAPK1
GO Biological Process	GO:0042108	positive regulation of cytokine biosynthetic process	183	9.655595e-3	1.000000e+0	6.807986e-1	2.136263e+0	6.085394e+0	13	4.860539e-3	1.038339e-2	345	2.413734e-2	1.000000e+0	9.027365e-1	2.123931e+0	4.237425e+0	9	60	6.870229e-3	1.500000e-1	MER77B,MER77B,MER77B,MER77B,MER77B,MER77B,MER77B,MER77B,MER77B,MER77B,MER77B,MER77B,MER77B	EGR1,IL4,IL9,IRF4,LBP,SPN,TBK1,TLR4,TLR8
GO Biological Process	GO:0048247	lymphocyte chemotaxis	184	9.743734e-3	1.000000e+0	6.832793e-1	2.761246e+0	2.897243e+0	8	2.314092e-3	6.389776e-3	3472	4.103183e-1	1.000000e+0	1.000000e+0	1.231265e+0	3.248693e+0	4	46	3.053435e-3	8.695652e-2	MER77B,MER77B,MER77B,MER77B,MER77B,MER77B,MER77B,MER77B	CCL22,CXCR3,CYP7B1,PIK3CG
GO Biological Process	GO:0032075	positive regulation of nuclease activity	185	9.860298e-3	1.000000e+0	6.877158e-1	3.918578e+0	1.275973e+0	5	1.019148e-3	3.993610e-3	2574	2.867210e-1	1.000000e+0	1.000000e+0	1.887939e+0	1.059356e+0	2	15	1.526718e-3	1.333333e-1	MER77B,MER77B,MER77B,MER77B,MER77B	HMGB2,VAPB
GO Biological Process	GO:0051568	histone H3-K4 methylation	186	9.863100e-3	1.000000e+0	6.842128e-1	2.755179e+0	2.903623e+0	8	2.319188e-3	6.389776e-3	1794	1.867732e-1	1.000000e+0	1.000000e+0	1.769943e+0	2.259960e+0	4	32	3.053435e-3	1.250000e-1	MER77B,MER77B,MER77B,MER77B,MER77B,MER77B,MER77B,MER77B	DYDC1,KMT2C,SETMAR,TET2
GO Biological Process	GO:1990535	neuron projection maintenance	187	9.889141e-3	1.000000e+0	6.823507e-1	4.870692e+0	8.212385e-1	4	6.559413e-4	3.194888e-3	2979	3.556487e-1	1.000000e+0	1.000000e+0	2.359924e+0	4.237425e-1	1	6	7.633588e-4	1.666667e-1	MER77B,MER77B,MER77B,MER77B	PRNP
GO Biological Process	GO:0021757	caudate nucleus development	188	9.890595e-3	1.000000e+0	6.788210e-1	6.903988e+0	4.345314e-1	3	3.470698e-4	2.396166e-3	709	7.062375e-2	1.000000e+0	1.000000e+0	1.415954e+1	7.062375e-2	1	1	7.633588e-4	1.000000e+0	MER77B,MER77B,MER77B	FOXP2
GO Biological Process	GO:0021758	putamen development	188	9.890595e-3	1.000000e+0	6.788210e-1	6.903988e+0	4.345314e-1	3	3.470698e-4	2.396166e-3	709	7.062375e-2	1.000000e+0	1.000000e+0	1.415954e+1	7.062375e-2	1	1	7.633588e-4	1.000000e+0	MER77B,MER77B,MER77B	FOXP2
GO Biological Process	GO:0001892	embryonic placenta development	190	9.892761e-3	1.000000e+0	6.718226e-1	1.699084e+0	1.412526e+1	24	1.128216e-2	1.916933e-2	574	4.851594e-2	1.000000e+0	1.000000e+0	1.750056e+0	6.285514e+0	11	89	8.396947e-3	1.235955e-1	MER77B,MER77B,MER77B,MER77B,MER77B,MER77B,MER77B,MER77B,MER77B,MER77B,MER77B,MER77B,MER77B,MER77B,MER77B,MER77B,MER77B,MER77B,MER77B,MER77B,MER77B,MER77B,MER77B,MER77B	DNAJB6,GATA2,GRHL2,HS6ST1,MAP2K1,MAPK1,NCOA1,NR2F2,SP3,ZFAT,ZNF568
GO Biological Process	GO:0021514	ventral spinal cord interneuron differentiation	191	9.908185e-3	1.000000e+0	6.693472e-1	2.419953e+0	4.132311e+0	10	3.300568e-3	7.987220e-3	129	5.266173e-3	1.000000e+0	5.267398e-1	4.164571e+0	1.200604e+0	5	17	3.816794e-3	2.941176e-1	MER77B,MER77B,MER77B,MER77B,MER77B,MER77B,MER77B,MER77B,MER77B,MER77B	GATA2,GLI2,GLI3,NKX6-1,SOX1
GO Biological Process	GO:0043503	skeletal muscle fiber adaptation	192	1.001295e-2	1.000000e+0	6.729015e-1	1.344932e+1	1.487064e-1	2	1.187751e-4	1.597444e-3	1333	1.362633e-1	1.000000e+0	1.000000e+0	7.079771e+0	1.412475e-1	1	2	7.633588e-4	5.000000e-1	MER77B,MER77B	ACTA1
GO Biological Process	GO:0042119	neutrophil activation	193	1.002263e-2	1.000000e+0	6.700621e-1	1.388868e+0	4.032062e+1	56	3.220497e-2	4.472843e-2	4394	5.591865e-1	1.000000e+0	1.000000e+0	9.865255e-1	3.446439e+1	34	488	2.595420e-2	6.967213e-2	MER77B,MER77B,MER77B,MER77B,MER77B,MER77B,MER77B,MER77B,MER77B,MER77B,MER77B,MER77B,MER77B,MER77B,MER77B,MER77B,MER77B,MER77B,MER77B,MER77B,MER77B,MER77B,MER77B,MER77B,MER77B,MER77B,MER77B,MER77B,MER77B,MER77B,MER77B,MER77B,MER77B,MER77B,MER77B,MER77B,MER77B,MER77B,MER77B,MER77B,MER77B,MER77B,MER77B,MER77B,MER77B,MER77B,MER77B,MER77B,MER77B,MER77B,MER77B,MER77B,MER77B,MER77B,MER77B,MER77B	ABCA13,ANO6,ANXA3,CHRNB4,CRISPLD2,CYFIP1,DERA,DOCK2,FAF2,FPR1,GUSB,HEXB,HGSNAT,IGF2R,KMT2E,LRRC7,MAPK1,MOSPD2,OLFM4,PGRMC1,PRCP,PRDX6,PREX1,PTPRC,PTPRN2,QPCT,RAB18,RAB31,RAP2B,SCAMP1,SLC15A4,SVIP,TSPAN14,VAMP7
GO Biological Process	GO:0031115	negative regulation of microtubule polymerization	194	1.007635e-2	1.000000e+0	6.701812e-1	3.897259e+0	1.282953e+0	5	1.024723e-3	3.993610e-3	1605	1.538980e-1	1.000000e+0	1.000000e+0	2.831908e+0	7.062375e-1	2	10	1.526718e-3	2.000000e-1	MER77B,MER77B,MER77B,MER77B,MER77B	SNCA,STMN2
GO Biological Process	GO:0070098	chemokine-mediated signaling pathway	195	1.010901e-2	1.000000e+0	6.689054e-1	2.297000e+0	4.788854e+0	11	3.824963e-3	8.785942e-3	3749	4.506375e-1	1.000000e+0	1.000000e+0	1.117859e+0	5.367405e+0	6	76	4.580153e-3	7.894737e-2	MER77B,MER77B,MER77B,MER77B,MER77B,MER77B,MER77B,MER77B,MER77B,MER77B,MER77B	CCL22,CX3CR1,CXCL12,CXCR3,CXCR4,GPR35
GO Biological Process	GO:0036230	granulocyte activation	196	1.016408e-2	1.000000e+0	6.691180e-1	1.387796e+0	4.035174e+1	56	3.222983e-2	4.472843e-2	4438	5.740206e-1	1.000000e+0	1.000000e+0	9.804978e-1	3.467626e+1	34	491	2.595420e-2	6.924644e-2	MER77B,MER77B,MER77B,MER77B,MER77B,MER77B,MER77B,MER77B,MER77B,MER77B,MER77B,MER77B,MER77B,MER77B,MER77B,MER77B,MER77B,MER77B,MER77B,MER77B,MER77B,MER77B,MER77B,MER77B,MER77B,MER77B,MER77B,MER77B,MER77B,MER77B,MER77B,MER77B,MER77B,MER77B,MER77B,MER77B,MER77B,MER77B,MER77B,MER77B,MER77B,MER77B,MER77B,MER77B,MER77B,MER77B,MER77B,MER77B,MER77B,MER77B,MER77B,MER77B,MER77B,MER77B,MER77B,MER77B	ABCA13,ANO6,ANXA3,CHRNB4,CRISPLD2,CYFIP1,DERA,DOCK2,FAF2,FPR1,GUSB,HEXB,HGSNAT,IGF2R,KMT2E,LRRC7,MAPK1,MOSPD2,OLFM4,PGRMC1,PRCP,PRDX6,PREX1,PTPRC,PTPRN2,QPCT,RAB18,RAB31,RAP2B,SCAMP1,SLC15A4,SVIP,TSPAN14,VAMP7
GO Biological Process	GO:0010520	regulation of reciprocal meiotic recombination	197	1.018670e-2	1.000000e+0	6.672030e-1	4.827923e+0	8.285137e-1	4	6.617522e-4	3.194888e-3	1828	1.972702e-1	1.000000e+0	1.000000e+0	4.719847e+0	2.118713e-1	1	3	7.633588e-4	3.333333e-1	MER77B,MER77B,MER77B,MER77B	PRDM9
GO Biological Process	GO:0045991	carbon catabolite activation of transcription	198	1.024096e-2	1.000000e+0	6.673692e-1	4.820291e+0	8.298255e-1	4	6.627999e-4	3.194888e-3	2654	3.066699e-1	1.000000e+0	1.000000e+0	2.831908e+0	3.531188e-1	1	5	7.633588e-4	2.000000e-1	MER77B,MER77B,MER77B,MER77B	NCOA1
GO Biological Process	GO:0030719	P granule organization	199	1.056615e-2	1.000000e+0	6.851007e-1	1.307416e+1	1.529735e-1	2	1.221833e-4	1.597444e-3	1333	1.362633e-1	1.000000e+0	1.000000e+0	7.079771e+0	1.412475e-1	1	2	7.633588e-4	5.000000e-1	MER77B,MER77B	PLD6
GO Biological Process	GO:0010216	maintenance of DNA methylation	200	1.057546e-2	1.000000e+0	6.822758e-1	6.733536e+0	4.455312e-1	3	3.558556e-4	2.396166e-3	2654	3.066699e-1	1.000000e+0	1.000000e+0	2.831908e+0	3.531188e-1	1	5	7.633588e-4	2.000000e-1	MER77B,MER77B,MER77B	HELLS
GO Biological Process	GO:0060364	frontal suture morphogenesis	201	1.062502e-2	1.000000e+0	6.820629e-1	3.845474e+0	1.300230e+0	5	1.038522e-3	3.993610e-3	357	2.716736e-2	1.000000e+0	9.819060e-1	7.079771e+0	2.824950e-1	2	4	1.526718e-3	5.000000e-1	MER77B,MER77B,MER77B,MER77B,MER77B	GLI3,MSX2
GO Biological Process	GO:1901264	carbohydrate derivative transport	202	1.069599e-2	1.000000e+0	6.832196e-1	2.278010e+0	4.828775e+0	11	3.856849e-3	8.785942e-3	95	3.561097e-3	1.000000e+0	4.836719e-1	2.671612e+0	3.743059e+0	10	53	7.633588e-3	1.886792e-1	MER77B,MER77B,MER77B,MER77B,MER77B,MER77B,MER77B,MER77B,MER77B,MER77B,MER77B	LBP,MFSD2A,SLC25A24,SLC25A4,SLC35A3,SLC35B3,SLC35B4,SLC35D1,SLC35D2,VLDLR
GO Biological Process	GO:0045990	carbon catabolite regulation of transcription	203	1.069741e-2	1.000000e+0	6.799442e-1	4.758016e+0	8.406865e-1	4	6.714748e-4	3.194888e-3	2979	3.556487e-1	1.000000e+0	1.000000e+0	2.359924e+0	4.237425e-1	1	6	7.633588e-4	1.666667e-1	MER77B,MER77B,MER77B,MER77B	NCOA1
GO Biological Process	GO:0015959	diadenosine polyphosphate metabolic process	204	1.072712e-2	1.000000e+0	6.784903e-1	4.754077e+0	8.413831e-1	4	6.720312e-4	3.194888e-3	955	8.252129e-2	1.000000e+0	1.000000e+0	4.045583e+0	4.943663e-1	2	7	1.526718e-3	2.857143e-1	MER77B,MER77B,MER77B,MER77B	MAPK1,NUDT10
GO Biological Process	GO:0006781	succinyl-CoA pathway	205	1.094049e-2	1.000000e+0	6.886105e-1	6.648567e+0	4.512251e-1	3	3.604034e-4	2.396166e-3	709	7.062375e-2	1.000000e+0	1.000000e+0	1.415954e+1	7.062375e-2	1	1	7.633588e-4	1.000000e+0	MER77B,MER77B,MER77B	SUCLA2
GO Biological Process	GO:0006397	mRNA processing	206	1.096717e-2	1.000000e+0	6.869388e-1	1.357460e+0	4.567352e+1	62	3.648045e-2	4.952077e-2	3961	4.838002e-1	1.000000e+0	1.000000e+0	1.018006e+0	3.241630e+1	33	459	2.519084e-2	7.189542e-2	MER77B,MER77B,MER77B,MER77B,MER77B,MER77B,MER77B,MER77B,MER77B,MER77B,MER77B,MER77B,MER77B,MER77B,MER77B,MER77B,MER77B,MER77B,MER77B,MER77B,MER77B,MER77B,MER77B,MER77B,MER77B,MER77B,MER77B,MER77B,MER77B,MER77B,MER77B,MER77B,MER77B,MER77B,MER77B,MER77B,MER77B,MER77B,MER77B,MER77B,MER77B,MER77B,MER77B,MER77B,MER77B,MER77B,MER77B,MER77B,MER77B,MER77B,MER77B,MER77B,MER77B,MER77B,MER77B,MER77B,MER77B,…	BCAS2,CD2BP2,DDX46,DHX40,GCFC2,GEMIN8,HNRNPD,KHDRBS2,MBNL1,MTPAP,PAPOLA,PCF11,PPARGC1A,PRPF18,PRPF4B,PSIP1,PTBP2,PTBP3,QKI,RBFOX2,RBFOX3,RBM20,RNPC3,SMU1,SNRPE,SNRPF,SNUPN,SNW1,SRPK2,SRSF6,TXNL4B,USP4,ZRANB2
GO Biological Process	GO:1902031	regulation of NADP metabolic process	207	1.099408e-2	1.000000e+0	6.852977e-1	6.636410e+0	4.520516e-1	3	3.610636e-4	2.396166e-3	3324	4.011699e-1	1.000000e+0	1.000000e+0	2.022792e+0	4.943663e-1	1	7	7.633588e-4	1.428571e-1	MER77B,MER77B,MER77B	ME1
GO Biological Process	GO:1901386	negative regulation of voltage-gated calcium channel activity	208	1.116931e-2	1.000000e+0	6.928731e-1	3.797151e+0	1.316777e+0	5	1.051738e-3	3.993610e-3	1073	9.880734e-2	1.000000e+0	1.000000e+0	2.654914e+0	1.129980e+0	3	16	2.290076e-3	1.875000e-1	MER77B,MER77B,MER77B,MER77B,MER77B	CRHR1,GNB5,GPR35
GO Biological Process	GO:0065005	protein-lipid complex assembly	209	1.137214e-2	1.000000e+0	7.020800e-1	2.923766e+0	2.394172e+0	7	1.912278e-3	5.591054e-3	2912	3.366995e-1	1.000000e+0	1.000000e+0	1.464780e+0	2.048089e+0	3	29	2.290076e-3	1.034483e-1	MER77B,MER77B,MER77B,MER77B,MER77B,MER77B,MER77B	APOA1,BIN1,SOAT2
GO Biological Process	GO:0046006	regulation of activated T cell proliferation	210	1.141796e-2	1.000000e+0	7.015521e-1	2.504888e+0	3.592974e+0	9	2.869788e-3	7.188498e-3	1538	1.379343e-1	1.000000e+0	1.000000e+0	1.815326e+0	2.754326e+0	5	39	3.816794e-3	1.282051e-1	MER77B,MER77B,MER77B,MER77B,MER77B,MER77B,MER77B,MER77B,MER77B	IGF1,IL23R,IL4,PRNP,TNFSF4
GO Biological Process	GO:0045922	negative regulation of fatty acid metabolic process	211	1.146405e-2	1.000000e+0	7.010457e-1	3.256282e+0	1.842592e+0	6	1.471719e-3	4.792332e-3	3989	4.903283e-1	1.000000e+0	1.000000e+0	1.231265e+0	1.624346e+0	2	23	1.526718e-3	8.695652e-2	MER77B,MER77B,MER77B,MER77B,MER77B,MER77B	INSIG1,INSIG2
GO Biological Process	GO:0001562	response to protozoan	212	1.152827e-2	1.000000e+0	7.016475e-1	2.915793e+0	2.400719e+0	7	1.917507e-3	5.591054e-3	1053	9.585016e-2	1.000000e+0	1.000000e+0	2.265527e+0	1.765594e+0	4	25	3.053435e-3	1.600000e-1	MER77B,MER77B,MER77B,MER77B,MER77B,MER77B,MER77B	IL4,IRF4,IRF8,SPN
GO Biological Process	GO:1904380	endoplasmic reticulum mannose trimming	213	1.209998e-2	1.000000e+0	7.329861e-1	3.217253e+0	1.864945e+0	6	1.489572e-3	4.792332e-3	1669	1.639694e-1	1.000000e+0	1.000000e+0	2.123931e+0	1.412475e+0	3	20	2.290076e-3	1.500000e-1	MER77B,MER77B,MER77B,MER77B,MER77B,MER77B	EDEM1,SEL1L,UGGT1
GO Biological Process	GO:0015780	nucleotide-sugar transport	214	1.216270e-2	1.000000e+0	7.333426e-1	4.578459e+0	8.736563e-1	4	6.978086e-4	3.194888e-3	131	5.464354e-3	1.000000e+0	5.382180e-1	5.148924e+0	7.768613e-1	4	11	3.053435e-3	3.636364e-1	MER77B,MER77B,MER77B,MER77B	SLC35A3,SLC35B4,SLC35D1,SLC35D2
GO Biological Process	GO:0043484	regulation of RNA splicing	215	1.224532e-2	1.000000e+0	7.348901e-1	1.666341e+0	1.440281e+1	24	1.150384e-2	1.916933e-2	920	7.304219e-2	1.000000e+0	1.000000e+0	1.559950e+0	8.333603e+0	13	118	9.923664e-3	1.101695e-1	MER77B,MER77B,MER77B,MER77B,MER77B,MER77B,MER77B,MER77B,MER77B,MER77B,MER77B,MER77B,MER77B,MER77B,MER77B,MER77B,MER77B,MER77B,MER77B,MER77B,MER77B,MER77B,MER77B,MER77B	DYRK1A,KHDRBS2,MBNL1,PRDX6,PTBP2,PTBP3,RBFOX2,RBFOX3,RBM20,SMU1,SNW1,SRPK2,SRSF6
GO Biological Process	GO:0006780	uroporphyrinogen III biosynthetic process	216	1.233143e-2	1.000000e+0	7.366317e-1	6.356365e+0	4.719678e-1	3	3.769711e-4	2.396166e-3	1333	1.362633e-1	1.000000e+0	1.000000e+0	7.079771e+0	1.412475e-1	1	2	7.633588e-4	5.000000e-1	MER77B,MER77B,MER77B	SUCLA2
GO Biological Process	GO:2001023	regulation of response to drug	217	1.233890e-2	1.000000e+0	7.336812e-1	4.558687e+0	8.774456e-1	4	7.008351e-4	3.194888e-3	2979	3.556487e-1	1.000000e+0	1.000000e+0	2.359924e+0	4.237425e-1	1	6	7.633588e-4	1.666667e-1	MER77B,MER77B,MER77B,MER77B	NCOA1
GO Biological Process	GO:1905664	regulation of calcium ion import across plasma membrane	218	1.244075e-2	1.000000e+0	7.363440e-1	4.547417e+0	8.796202e-1	4	7.025721e-4	3.194888e-3	2280	2.539712e-1	1.000000e+0	1.000000e+0	3.539885e+0	2.824950e-1	1	4	7.633588e-4	2.500000e-1	MER77B,MER77B,MER77B,MER77B	PRNP
GO Biological Process	GO:0071825	protein-lipid complex subunit organization	219	1.244678e-2	1.000000e+0	7.333370e-1	2.334628e+0	4.283337e+0	10	3.421196e-3	7.987220e-3	2223	2.360199e-1	1.000000e+0	1.000000e+0	1.506334e+0	3.319316e+0	5	47	3.816794e-3	1.063830e-1	MER77B,MER77B,MER77B,MER77B,MER77B,MER77B,MER77B,MER77B,MER77B,MER77B	AGTR1,APOA1,BIN1,PLA2G2E,SOAT2
GO Biological Process	GO:0007143	female meiotic division	220	1.246170e-2	1.000000e+0	7.308787e-1	3.196093e+0	1.877292e+0	6	1.499435e-3	4.792332e-3	2536	2.772764e-1	1.000000e+0	1.000000e+0	1.633793e+0	1.836218e+0	3	26	2.290076e-3	1.153846e-1	MER77B,MER77B,MER77B,MER77B,MER77B,MER77B	DAZL,KIAA0430,PPP2R1A
GO Biological Process	GO:1903795	regulation of inorganic anion transmembrane transport	221	1.255025e-2	1.000000e+0	7.327415e-1	4.535428e+0	8.819454e-1	4	7.044292e-4	3.194888e-3	3324	4.011699e-1	1.000000e+0	1.000000e+0	2.022792e+0	4.943663e-1	1	7	7.633588e-4	1.428571e-1	MER77B,MER77B,MER77B,MER77B	PRNP
GO Biological Process	GO:0010812	negative regulation of cell-substrate adhesion	222	1.267134e-2	1.000000e+0	7.364788e-1	1.818832e+0	9.896463e+0	18	7.904523e-3	1.437700e-2	4203	5.206443e-1	1.000000e+0	1.000000e+0	1.068645e+0	3.743059e+0	4	53	3.053435e-3	7.547170e-2	MER77B,MER77B,MER77B,MER77B,MER77B,MER77B,MER77B,MER77B,MER77B,MER77B,MER77B,MER77B,MER77B,MER77B,MER77B,MER77B,MER77B,MER77B	AJAP1,EFNA5,MFI2,PHLDB2
GO Biological Process	GO:0051584	regulation of dopamine uptake involved in synaptic transmission	223	1.272516e-2	1.000000e+0	7.362903e-1	3.673131e+0	1.361237e+0	5	1.087250e-3	3.993610e-3	1104	1.050168e-1	1.000000e+0	1.000000e+0	3.539885e+0	5.649900e-1	2	8	1.526718e-3	2.500000e-1	MER77B,MER77B,MER77B,MER77B,MER77B	DRD1,SNCA
GO Biological Process	GO:0030970	retrograde protein transport, ER to cytosol	224	1.290908e-2	1.000000e+0	7.435976e-1	3.659668e+0	1.366244e+0	5	1.091249e-3	3.993610e-3	2819	3.135659e-1	1.000000e+0	1.000000e+0	1.769943e+0	1.129980e+0	2	16	1.526718e-3	1.250000e-1	MER77B,MER77B,MER77B,MER77B,MER77B	FAF2,SEL1L
GO Biological Process	GO:0017186	peptidyl-pyroglutamic acid biosynthetic process, using glutaminyl-peptide cyclotransferase	225	1.293817e-2	1.000000e+0	7.419609e-1	1.174828e+1	1.702377e-1	2	1.359726e-4	1.597444e-3	1333	1.362633e-1	1.000000e+0	1.000000e+0	7.079771e+0	1.412475e-1	1	2	7.633588e-4	5.000000e-1	MER77B,MER77B	QPCT
GO Biological Process	GO:1903923	positive regulation of protein processing in phagocytic vesicle	226	1.295230e-2	1.000000e+0	7.394846e-1	1.174149e+1	1.703361e-1	2	1.360512e-4	1.597444e-3	1333	1.362633e-1	1.000000e+0	1.000000e+0	7.079771e+0	1.412475e-1	1	2	7.633588e-4	5.000000e-1	MER77B,MER77B	MYH9
GO Biological Process	GO:0086072	AV node cell-bundle of His cell adhesion involved in cell communication	227	1.297272e-2	1.000000e+0	7.373877e-1	6.236015e+0	4.810764e-1	3	3.842464e-4	2.396166e-3	709	7.062375e-2	1.000000e+0	1.000000e+0	1.415954e+1	7.062375e-2	1	1	7.633588e-4	1.000000e+0	MER77B,MER77B,MER77B	CXADR
GO Biological Process	GO:0060711	labyrinthine layer development	228	1.314900e-2	1.000000e+0	7.441296e-1	1.935296e+0	7.750751e+0	15	6.190696e-3	1.198083e-2	1216	1.203698e-1	1.000000e+0	1.000000e+0	1.769943e+0	3.389940e+0	6	48	4.580153e-3	1.250000e-1	MER77B,MER77B,MER77B,MER77B,MER77B,MER77B,MER77B,MER77B,MER77B,MER77B,MER77B,MER77B,MER77B,MER77B,MER77B	DNAJB6,GRHL2,HS6ST1,MAP2K1,MAPK1,NCOA1
GO Biological Process	GO:0007127	meiosis I	229	1.325960e-2	1.000000e+0	7.471119e-1	1.846088e+0	9.208662e+0	17	7.355161e-3	1.357827e-2	4036	4.975093e-1	1.000000e+0	1.000000e+0	1.048855e+0	7.627365e+0	8	108	6.106870e-3	7.407407e-2	MER77B,MER77B,MER77B,MER77B,MER77B,MER77B,MER77B,MER77B,MER77B,MER77B,MER77B,MER77B,MER77B,MER77B,MER77B,MER77B,MER77B	CENPC,ERCC4,HFM1,PRDM9,PTTG1,SLC2A8,TERF1,XRCC2
GO Biological Process	GO:0015844	monoamine transport	230	1.327192e-2	1.000000e+0	7.445547e-1	2.609585e+0	3.065622e+0	8	2.448580e-3	6.389776e-3	2013	2.002804e-1	1.000000e+0	1.000000e+0	1.930847e+0	1.553723e+0	3	22	2.290076e-3	1.363636e-1	MER77B,MER77B,MER77B,MER77B,MER77B,MER77B,MER77B,MER77B	DRD1,SLC22A1,SNCA
GO Biological Process	GO:0001808	negative regulation of type IV hypersensitivity	231	1.332352e-2	1.000000e+0	7.442138e-1	6.173475e+0	4.859499e-1	3	3.881389e-4	2.396166e-3	1333	1.362633e-1	1.000000e+0	1.000000e+0	7.079771e+0	1.412475e-1	1	2	7.633588e-4	5.000000e-1	MER77B,MER77B,MER77B	SPN
GO Biological Process	GO:0007032	endosome organization	232	1.332797e-2	1.000000e+0	7.412534e-1	2.118560e+0	5.664224e+0	12	4.524141e-3	9.584665e-3	1323	1.342844e-1	1.000000e+0	1.000000e+0	1.573282e+0	5.084910e+0	8	72	6.106870e-3	1.111111e-1	MER77B,MER77B,MER77B,MER77B,MER77B,MER77B,MER77B,MER77B,MER77B,MER77B,MER77B,MER77B	ANXA8L1,CHMP6,HOOK3,RAB22A,SNX10,STAM,TSG101,VPS33B
GO Biological Process	GO:0010876	lipid localization	233	1.358425e-2	1.000000e+0	7.522643e-1	1.415693e+0	3.249291e+1	46	2.595280e-2	3.674121e-2	1803	1.885157e-1	1.000000e+0	1.000000e+0	1.208152e+0	2.069276e+1	25	293	1.908397e-2	8.532423e-2	MER77B,MER77B,MER77B,MER77B,MER77B,MER77B,MER77B,MER77B,MER77B,MER77B,MER77B,MER77B,MER77B,MER77B,MER77B,MER77B,MER77B,MER77B,MER77B,MER77B,MER77B,MER77B,MER77B,MER77B,MER77B,MER77B,MER77B,MER77B,MER77B,MER77B,MER77B,MER77B,MER77B,MER77B,MER77B,MER77B,MER77B,MER77B,MER77B,MER77B,MER77B,MER77B,MER77B,MER77B,MER77B,MER77B	ABCA13,ABCC4,ANO6,APOA1,APOL1,APOL2,APOL3,APOL4,ATP10A,ATP10B,ATP8B1,GULP1,HEXB,INHBA,LBP,MFSD2A,NCOA1,PLA2G2E,PPARG,SCP2D1,SLC27A6,SOAT2,STARD4,VAMP7,VLDLR
GO Biological Process	GO:0046686	response to cadmium ion	234	1.358672e-2	1.000000e+0	7.491857e-1	2.302215e+0	4.343642e+0	10	3.469363e-3	7.987220e-3	3252	3.905686e-1	1.000000e+0	1.000000e+0	1.220650e+0	4.096178e+0	5	58	3.816794e-3	8.620690e-2	MER77B,MER77B,MER77B,MER77B,MER77B,MER77B,MER77B,MER77B,MER77B,MER77B	CDK1,MAPK1,PPP5C,PRNP,SOD1
GO Biological Process	GO:0031507	heterochromatin assembly	235	1.362142e-2	1.000000e+0	7.479029e-1	4.424590e+0	9.040385e-1	4	7.220755e-4	3.194888e-3	1253	1.289122e-1	1.000000e+0	1.000000e+0	3.146565e+0	6.356138e-1	2	9	1.526718e-3	2.222222e-1	MER77B,MER77B,MER77B,MER77B	CENPV,HELLS
GO Biological Process	GO:0030856	regulation of epithelial cell differentiation	236	1.363328e-2	1.000000e+0	7.453823e-1	1.489464e+0	2.416977e+1	36	1.930493e-2	2.875399e-2	341	2.379882e-2	1.000000e+0	9.005166e-1	1.716308e+0	9.322335e+0	16	132	1.221374e-2	1.212121e-1	MER77B,MER77B,MER77B,MER77B,MER77B,MER77B,MER77B,MER77B,MER77B,MER77B,MER77B,MER77B,MER77B,MER77B,MER77B,MER77B,MER77B,MER77B,MER77B,MER77B,MER77B,MER77B,MER77B,MER77B,MER77B,MER77B,MER77B,MER77B,MER77B,MER77B,MER77B,MER77B,MER77B,MER77B,MER77B,MER77B	AJAP1,ATOH1,BTG1,CTNNB1,ERRFI1,FAT4,GRHL2,MSX2,MYCL,NKX6-1,PRKX,REG3G,RFX3,RUNX1,SRSF6,XDH
GO Biological Process	GO:0010898	positive regulation of triglyceride catabolic process	237	1.382542e-2	1.000000e+0	7.526979e-1	6.087707e+0	4.927964e-1	3	3.936073e-4	2.396166e-3	1104	1.050168e-1	1.000000e+0	1.000000e+0	3.539885e+0	5.649900e-1	2	8	1.526718e-3	2.500000e-1	MER77B,MER77B,MER77B	ABHD5,APOA1
GO Biological Process	GO:0006639	acylglycerol metabolic process	238	1.395434e-2	1.000000e+0	7.565246e-1	1.835298e+0	9.262799e+0	17	7.398401e-3	1.357827e-2	1568	1.449041e-1	1.000000e+0	1.000000e+0	1.499246e+0	6.003019e+0	9	85	6.870229e-3	1.058824e-1	MER77B,MER77B,MER77B,MER77B,MER77B,MER77B,MER77B,MER77B,MER77B,MER77B,MER77B,MER77B,MER77B,MER77B,MER77B,MER77B,MER77B	AGPAT9,APOA1,AWAT2,GK,GK2,INSIG1,INSIG2,PNPLA4,SEL1L
GO Biological Process	GO:1900226	negative regulation of NLRP3 inflammasome complex assembly	239	1.400710e-2	1.000000e+0	7.562076e-1	6.057673e+0	4.952397e-1	3	3.955589e-4	2.396166e-3	1828	1.972702e-1	1.000000e+0	1.000000e+0	4.719847e+0	2.118713e-1	1	3	7.633588e-4	3.333333e-1	MER77B,MER77B,MER77B	PYDC2
GO Biological Process	GO:0002232	leukocyte chemotaxis involved in inflammatory response	240	1.407825e-2	1.000000e+0	7.568819e-1	1.123378e+1	1.780345e-1	2	1.422001e-4	1.597444e-3	1828	1.972702e-1	1.000000e+0	1.000000e+0	4.719847e+0	2.118713e-1	1	3	7.633588e-4	3.333333e-1	MER77B,MER77B	LBP
GO Biological Process	GO:0015801	aromatic amino acid transport	241	1.409132e-2	1.000000e+0	7.544411e-1	4.379331e+0	9.133816e-1	4	7.295380e-4	3.194888e-3	499	4.317632e-2	1.000000e+0	1.000000e+0	5.663817e+0	3.531188e-1	2	5	1.526718e-3	4.000000e-1	MER77B,MER77B,MER77B,MER77B	OCA2,SLC3A2
GO Biological Process	GO:0050858	negative regulation of antigen receptor-mediated signaling pathway	242	1.411933e-2	1.000000e+0	7.528170e-1	2.798819e+0	2.501055e+0	7	1.997648e-3	5.591054e-3	3794	4.667426e-1	1.000000e+0	1.000000e+0	1.287231e+0	1.553723e+0	2	22	1.526718e-3	9.090909e-2	MER77B,MER77B,MER77B,MER77B,MER77B,MER77B,MER77B	PLCL2,PRNP
GO Biological Process	GO:0042780	tRNA 3'-end processing	243	1.419761e-2	1.000000e+0	7.538756e-1	6.026731e+0	4.977823e-1	3	3.975897e-4	2.396166e-3	2979	3.556487e-1	1.000000e+0	1.000000e+0	2.359924e+0	4.237425e-1	1	6	7.633588e-4	1.666667e-1	MER77B,MER77B,MER77B	ELAC2
GO Biological Process	GO:0006869	lipid transport	244	1.423495e-2	1.000000e+0	7.527605e-1	1.423740e+0	3.090452e+1	44	2.468412e-2	3.514377e-2	1604	1.531184e-1	1.000000e+0	1.000000e+0	1.249371e+0	1.920966e+1	24	272	1.832061e-2	8.823529e-2	MER77B,MER77B,MER77B,MER77B,MER77B,MER77B,MER77B,MER77B,MER77B,MER77B,MER77B,MER77B,MER77B,MER77B,MER77B,MER77B,MER77B,MER77B,MER77B,MER77B,MER77B,MER77B,MER77B,MER77B,MER77B,MER77B,MER77B,MER77B,MER77B,MER77B,MER77B,MER77B,MER77B,MER77B,MER77B,MER77B,MER77B,MER77B,MER77B,MER77B,MER77B,MER77B,MER77B,MER77B	ABCA13,ABCC4,ANO6,APOA1,APOL1,APOL2,APOL3,APOL4,ATP10A,ATP10B,ATP8B1,GULP1,INHBA,LBP,MFSD2A,NCOA1,PLA2G2E,PPARG,SCP2D1,SLC27A6,SOAT2,STARD4,VAMP7,VLDLR
GO Biological Process	GO:1905606	regulation of presynapse assembly	245	1.467126e-2	1.000000e+0	7.726664e-1	4.325988e+0	9.246443e-1	4	7.385338e-4	3.194888e-3	357	2.716736e-2	1.000000e+0	9.819060e-1	7.079771e+0	2.824950e-1	2	4	1.526718e-3	5.000000e-1	MER77B,MER77B,MER77B,MER77B	NLGN1,SNCA
GO Biological Process	GO:0001807	regulation of type IV hypersensitivity	246	1.469492e-2	1.000000e+0	7.707665e-1	5.948492e+0	5.043295e-1	3	4.028191e-4	2.396166e-3	1828	1.972702e-1	1.000000e+0	1.000000e+0	4.719847e+0	2.118713e-1	1	3	7.633588e-4	3.333333e-1	MER77B,MER77B,MER77B	SPN
GO Biological Process	GO:0098908	regulation of neuronal action potential	247	1.472689e-2	1.000000e+0	7.693160e-1	3.537747e+0	1.413329e+0	5	1.128857e-3	3.993610e-3	499	4.317632e-2	1.000000e+0	1.000000e+0	5.663817e+0	3.531188e-1	2	5	1.526718e-3	4.000000e-1	MER77B,MER77B,MER77B,MER77B,MER77B	FGF12,GPR35
GO Biological Process	GO:0006878	cellular copper ion homeostasis	248	1.477016e-2	1.000000e+0	7.684652e-1	4.317152e+0	9.265367e-1	4	7.400453e-4	3.194888e-3	4643	6.142095e-1	1.000000e+0	1.000000e+0	1.089196e+0	9.181088e-1	1	13	7.633588e-4	7.692308e-2	MER77B,MER77B,MER77B,MER77B	PRNP
GO Biological Process	GO:0006487	protein N-linked glycosylation	249	1.480876e-2	1.000000e+0	7.673792e-1	1.727792e+0	1.157547e+1	20	9.245582e-3	1.597444e-2	302	1.898235e-2	1.000000e+0	8.110240e-1	1.953040e+0	6.144267e+0	12	87	9.160305e-3	1.379310e-1	MER77B,MER77B,MER77B,MER77B,MER77B,MER77B,MER77B,MER77B,MER77B,MER77B,MER77B,MER77B,MER77B,MER77B,MER77B,MER77B,MER77B,MER77B,MER77B,MER77B	CCDC126,DAD1,EDEM1,FUT8,MAN1A1,MAN1A2,PGM3,RPN1,ST3GAL1,ST3GAL4,ST6GAL2,UGGT1
GO Biological Process	GO:0014038	regulation of Schwann cell differentiation	250	1.488033e-2	1.000000e+0	7.680036e-1	5.920217e+0	5.067382e-1	3	4.047430e-4	2.396166e-3	230	1.424952e-2	1.000000e+0	7.993981e-1	9.439695e+0	2.118713e-1	2	3	1.526718e-3	6.666667e-1	MER77B,MER77B,MER77B	CDK1,DICER1
GO Biological Process	GO:0051754	meiotic sister chromatid cohesion, centromeric	251	1.492727e-2	1.000000e+0	7.673568e-1	1.088952e+1	1.836627e-1	2	1.466955e-4	1.597444e-3	2280	2.539712e-1	1.000000e+0	1.000000e+0	3.539885e+0	2.824950e-1	1	4	7.633588e-4	2.500000e-1	MER77B,MER77B	PPP2R1A
GO Biological Process	GO:0048227	plasma membrane to endosome transport	252	1.504645e-2	1.000000e+0	7.704141e-1	4.292853e+0	9.317813e-1	4	7.442342e-4	3.194888e-3	3621	4.434775e-1	1.000000e+0	1.000000e+0	1.769943e+0	5.649900e-1	1	8	7.633588e-4	1.250000e-1	MER77B,MER77B,MER77B,MER77B	COMMD1
GO Biological Process	GO:0015966	diadenosine tetraphosphate biosynthetic process	253	1.526062e-2	1.000000e+0	7.782916e-1	1.076227e+1	1.858343e-1	2	1.484300e-4	1.597444e-3	1828	1.972702e-1	1.000000e+0	1.000000e+0	4.719847e+0	2.118713e-1	1	3	7.633588e-4	3.333333e-1	MER77B,MER77B	MAPK1
GO Biological Process	GO:0030878	thyroid gland development	254	1.536535e-2	1.000000e+0	7.805477e-1	2.750873e+0	2.544647e+0	7	2.032466e-3	5.591054e-3	1013	8.504129e-2	1.000000e+0	1.000000e+0	2.359924e+0	1.694970e+0	4	24	3.053435e-3	1.666667e-1	MER77B,MER77B,MER77B,MER77B,MER77B,MER77B,MER77B	FGF10,MAP2K1,MAPK1,SMAD3
GO Biological Process	GO:0035519	protein K29-linked ubiquitination	255	1.542613e-2	1.000000e+0	7.805622e-1	5.839629e+0	5.137312e-1	3	4.103285e-4	2.396166e-3	499	4.317632e-2	1.000000e+0	1.000000e+0	5.663817e+0	3.531188e-1	2	5	1.526718e-3	4.000000e-1	MER77B,MER77B,MER77B	ITCH,UBE2D4
GO Biological Process	GO:0070508	cholesterol import	256	1.543604e-2	1.000000e+0	7.780126e-1	4.259513e+0	9.390744e-1	4	7.500595e-4	3.194888e-3	646	6.177603e-2	1.000000e+0	1.000000e+0	4.719847e+0	4.237425e-1	2	6	1.526718e-3	3.333333e-1	MER77B,MER77B,MER77B,MER77B	APOA1,STARD4
GO Biological Process	GO:0002884	negative regulation of hypersensitivity	257	1.550466e-2	1.000000e+0	7.784305e-1	5.828346e+0	5.147258e-1	3	4.111228e-4	2.396166e-3	1828	1.972702e-1	1.000000e+0	1.000000e+0	4.719847e+0	2.118713e-1	1	3	7.633588e-4	3.333333e-1	MER77B,MER77B,MER77B	SPN
GO Biological Process	GO:0002677	negative regulation of chronic inflammatory response	258	1.578110e-2	1.000000e+0	7.892385e-1	5.789222e+0	5.182044e-1	3	4.139012e-4	2.396166e-3	646	6.177603e-2	1.000000e+0	1.000000e+0	4.719847e+0	4.237425e-1	2	6	1.526718e-3	3.333333e-1	MER77B,MER77B,MER77B	CX3CR1,IL4
GO Biological Process	GO:0090313	regulation of protein targeting to membrane	259	1.583740e-2	1.000000e+0	7.889960e-1	2.524964e+0	3.168362e+0	8	2.530640e-3	6.389776e-3	2117	2.166170e-1	1.000000e+0	1.000000e+0	1.665828e+0	2.401208e+0	4	34	3.053435e-3	1.176471e-1	MER77B,MER77B,MER77B,MER77B,MER77B,MER77B,MER77B,MER77B	ANK3,PRNP,SOGA2,VAMP7
GO Biological Process	GO:0061099	negative regulation of protein tyrosine kinase activity	260	1.585744e-2	1.000000e+0	7.869560e-1	2.733125e+0	2.561170e+0	7	2.045663e-3	5.591054e-3	466	3.828987e-2	1.000000e+0	1.000000e+0	2.622137e+0	1.906841e+0	5	27	3.816794e-3	1.851852e-1	MER77B,MER77B,MER77B,MER77B,MER77B,MER77B,MER77B	CBLB,CHMP6,ERRFI1,IBTK,TSG101
GO Biological Process	GO:0034146	toll-like receptor 5 signaling pathway	261	1.586816e-2	1.000000e+0	7.844708e-1	1.054074e+1	1.897400e-1	2	1.515495e-4	1.597444e-3	709	7.062375e-2	1.000000e+0	1.000000e+0	1.415954e+1	7.062375e-2	1	1	7.633588e-4	1.000000e+0	MER77B,MER77B	TLR5
GO Biological Process	GO:0014841	skeletal muscle satellite cell proliferation	262	1.590112e-2	1.000000e+0	7.830998e-1	1.052909e+1	1.899500e-1	2	1.517172e-4	1.597444e-3	709	7.062375e-2	1.000000e+0	1.000000e+0	1.415954e+1	7.062375e-2	1	1	7.633588e-4	1.000000e+0	MER77B,MER77B	MEGF10
GO Biological Process	GO:0036258	multivesicular body assembly	263	1.605344e-2	1.000000e+0	7.875952e-1	3.017947e+0	1.988106e+0	6	1.587944e-3	4.792332e-3	3129	3.565101e-1	1.000000e+0	1.000000e+0	1.415954e+0	2.118713e+0	3	30	2.290076e-3	1.000000e-1	MER77B,MER77B,MER77B,MER77B,MER77B,MER77B	CHMP6,STAM,TSG101
GO Biological Process	GO:0050712	negative regulation of interleukin-1 alpha secretion	264	1.621759e-2	1.000000e+0	7.926347e-1	1.041900e+1	1.919571e-1	2	1.533203e-4	1.597444e-3	709	7.062375e-2	1.000000e+0	1.000000e+0	1.415954e+1	7.062375e-2	1	1	7.633588e-4	1.000000e+0	MER77B,MER77B	IL1R2
GO Biological Process	GO:1903351	cellular response to dopamine	265	1.639744e-2	1.000000e+0	7.984006e-1	3.440499e+0	1.453277e+0	5	1.160765e-3	3.993610e-3	2461	2.597634e-1	1.000000e+0	1.000000e+0	2.022792e+0	9.887325e-1	2	14	1.526718e-3	1.428571e-1	MER77B,MER77B,MER77B,MER77B,MER77B	DRD1,MAPK1
GO Biological Process	GO:0097154	GABAergic neuron differentiation	266	1.656111e-2	1.000000e+0	8.033384e-1	2.708792e+0	2.584178e+0	7	2.064040e-3	5.591054e-3	200	1.056705e-2	1.000000e+0	6.817332e-1	4.356782e+0	9.181088e-1	4	13	3.053435e-3	3.076923e-1	MER77B,MER77B,MER77B,MER77B,MER77B,MER77B,MER77B	DRD1,GATA2,HELT,INHBA
GO Biological Process	GO:0006953	acute-phase response	267	1.658621e-2	1.000000e+0	8.015426e-1	2.503087e+0	3.196054e+0	8	2.552759e-3	6.389776e-3	2950	3.447841e-1	1.000000e+0	1.000000e+0	1.348528e+0	2.966198e+0	4	42	3.053435e-3	9.523810e-2	MER77B,MER77B,MER77B,MER77B,MER77B,MER77B,MER77B,MER77B	APOL2,LBP,MBL2,REG3G
GO Biological Process	GO:0051138	positive regulation of NK T cell differentiation	268	1.663538e-2	1.000000e+0	8.009191e-1	4.163091e+0	9.608245e-1	4	7.674317e-4	3.194888e-3	2280	2.539712e-1	1.000000e+0	1.000000e+0	3.539885e+0	2.824950e-1	1	4	7.633588e-4	2.500000e-1	MER77B,MER77B,MER77B,MER77B	AP3B1
GO Biological Process	GO:0045060	negative thymic T cell selection	269	1.673450e-2	1.000000e+0	8.026961e-1	2.989356e+0	2.007122e+0	6	1.603132e-3	4.792332e-3	555	4.779664e-2	1.000000e+0	1.000000e+0	3.539885e+0	8.474850e-1	3	12	2.290076e-3	2.500000e-1	MER77B,MER77B,MER77B,MER77B,MER77B,MER77B	DOCK2,GLI3,SPN
GO Biological Process	GO:1903510	mucopolysaccharide metabolic process	270	1.681205e-2	1.000000e+0	8.034292e-1	1.540615e+0	1.882365e+1	29	1.503486e-2	2.316294e-2	35	6.019647e-4	1.000000e+0	2.219186e-1	2.338273e+0	7.697989e+0	18	109	1.374046e-2	1.651376e-1	MER77B,MER77B,MER77B,MER77B,MER77B,MER77B,MER77B,MER77B,MER77B,MER77B,MER77B,MER77B,MER77B,MER77B,MER77B,MER77B,MER77B,MER77B,MER77B,MER77B,MER77B,MER77B,MER77B,MER77B,MER77B,MER77B,MER77B,MER77B,MER77B	B3GAT2,B3GNT2,B3GNT7,CHST15,CSPG4,DCN,GUSB,HAS1,HEXB,HYAL4,IMPAD1,NDST3,NDST4,OGN,SLC35D2,SPOCK3,ST3GAL1,ST3GAL4
GO Biological Process	GO:0014816	skeletal muscle satellite cell differentiation	271	1.681630e-2	1.000000e+0	8.006669e-1	5.650423e+0	5.309337e-1	3	4.240685e-4	2.396166e-3	357	2.716736e-2	1.000000e+0	9.819060e-1	7.079771e+0	2.824950e-1	2	4	1.526718e-3	5.000000e-1	MER77B,MER77B,MER77B	MEGF10,PAX7
GO Biological Process	GO:0051458	corticotropin secretion	272	1.692176e-2	1.000000e+0	8.027260e-1	1.018521e+1	1.963632e-1	2	1.568396e-4	1.597444e-3	1333	1.362633e-1	1.000000e+0	1.000000e+0	7.079771e+0	1.412475e-1	1	2	7.633588e-4	5.000000e-1	MER77B,MER77B	CRHR1
GO Biological Process	GO:0015828	tyrosine transport	273	1.712159e-2	1.000000e+0	8.092303e-1	5.611640e+0	5.346031e-1	3	4.269993e-4	2.396166e-3	709	7.062375e-2	1.000000e+0	1.000000e+0	1.415954e+1	7.062375e-2	1	1	7.633588e-4	1.000000e+0	MER77B,MER77B,MER77B	OCA2
GO Biological Process	GO:0006047	UDP-N-acetylglucosamine metabolic process	274	1.720334e-2	1.000000e+0	8.101266e-1	4.120390e+0	9.707819e-1	4	7.753849e-4	3.194888e-3	2461	2.597634e-1	1.000000e+0	1.000000e+0	2.022792e+0	9.887325e-1	2	14	1.526718e-3	1.428571e-1	MER77B,MER77B,MER77B,MER77B	PGM3,SLC35A3
GO Biological Process	GO:0006997	nucleus organization	275	1.736246e-2	1.000000e+0	8.146466e-1	1.631471e+0	1.409771e+1	23	1.126015e-2	1.837061e-2	2162	2.245098e-1	1.000000e+0	1.000000e+0	1.269476e+0	1.024044e+1	13	145	9.923664e-3	8.965517e-2	MER77B,MER77B,MER77B,MER77B,MER77B,MER77B,MER77B,MER77B,MER77B,MER77B,MER77B,MER77B,MER77B,MER77B,MER77B,MER77B,MER77B,MER77B,MER77B,MER77B,MER77B,MER77B,MER77B	BIN1,CDK1,CHMP6,HMGB2,NEK6,NSFL1C,NUP35,PML,POM121,PPP2R1A,SRPK2,USPL1,VRK1
GO Biological Process	GO:0045924	regulation of female receptivity	276	1.743265e-2	1.000000e+0	8.149764e-1	3.385953e+0	1.476689e+0	5	1.179464e-3	3.993610e-3	1104	1.050168e-1	1.000000e+0	1.000000e+0	3.539885e+0	5.649900e-1	2	8	1.526718e-3	2.500000e-1	MER77B,MER77B,MER77B,MER77B,MER77B	AVPR1A,NCOA1
GO Biological Process	GO:0006104	succinyl-CoA metabolic process	277	1.744847e-2	1.000000e+0	8.127711e-1	4.102496e+0	9.750161e-1	4	7.787669e-4	3.194888e-3	357	2.716736e-2	1.000000e+0	9.819060e-1	7.079771e+0	2.824950e-1	2	4	1.526718e-3	5.000000e-1	MER77B,MER77B,MER77B,MER77B	SUCLA2,SUCLG2
GO Biological Process	GO:0002446	neutrophil mediated immunity	278	1.748741e-2	1.000000e+0	8.116549e-1	1.353848e+0	3.988630e+1	54	3.185807e-2	4.313099e-2	4867	6.434405e-1	1.000000e+0	1.000000e+0	9.516596e-1	3.467626e+1	33	491	2.519084e-2	6.720978e-2	MER77B,MER77B,MER77B,MER77B,MER77B,MER77B,MER77B,MER77B,MER77B,MER77B,MER77B,MER77B,MER77B,MER77B,MER77B,MER77B,MER77B,MER77B,MER77B,MER77B,MER77B,MER77B,MER77B,MER77B,MER77B,MER77B,MER77B,MER77B,MER77B,MER77B,MER77B,MER77B,MER77B,MER77B,MER77B,MER77B,MER77B,MER77B,MER77B,MER77B,MER77B,MER77B,MER77B,MER77B,MER77B,MER77B,MER77B,MER77B,MER77B,MER77B,MER77B,MER77B,MER77B,MER77B	ABCA13,ANO6,ANXA3,CHRNB4,CRISPLD2,CYFIP1,DERA,DOCK2,FAF2,FPR1,GUSB,HEXB,HGSNAT,IGF2R,KMT2E,LRRC7,MAPK1,MOSPD2,OLFM4,PGRMC1,PRCP,PRDX6,PTPRC,PTPRN2,QPCT,RAB18,RAB31,RAP2B,SCAMP1,SLC15A4,SVIP,TSPAN14,VAMP7
GO Biological Process	GO:0042417	dopamine metabolic process	279	1.750459e-2	1.000000e+0	8.095402e-1	2.114927e+0	5.201125e+0	11	4.154254e-3	8.785942e-3	72	2.183515e-3	1.000000e+0	3.913041e-1	3.670992e+0	1.906841e+0	7	27	5.343511e-3	2.592593e-1	MER77B,MER77B,MER77B,MER77B,MER77B,MER77B,MER77B,MER77B,MER77B,MER77B,MER77B	DRD1,GPR37,GRIN2A,MAOA,NR4A2,SNCA,SNCAIP
GO Biological Process	GO:0032527	protein exit from endoplasmic reticulum	280	1.751467e-2	1.000000e+0	8.071135e-1	3.381796e+0	1.478504e+0	5	1.180914e-3	3.993610e-3	3259	3.923234e-1	1.000000e+0	1.000000e+0	1.490478e+0	1.341851e+0	2	19	1.526718e-3	1.052632e-1	MER77B,MER77B,MER77B,MER77B,MER77B	FAF2,SEL1L
GO Biological Process	GO:0006450	regulation of translational fidelity	281	1.752172e-2	1.000000e+0	8.045650e-1	4.097210e+0	9.762741e-1	4	7.797717e-4	3.194888e-3	3161	3.664605e-1	1.000000e+0	1.000000e+0	1.573282e+0	1.271228e+0	2	18	1.526718e-3	1.111111e-1	MER77B,MER77B,MER77B,MER77B	DTD2,IARS
GO Biological Process	GO:0023041	neuronal signal transduction	282	1.752323e-2	1.000000e+0	8.017810e-1	4.097102e+0	9.762999e-1	4	7.797923e-4	3.194888e-3	499	4.317632e-2	1.000000e+0	1.000000e+0	5.663817e+0	3.531188e-1	2	5	1.526718e-3	4.000000e-1	MER77B,MER77B,MER77B,MER77B	KCNA1,NLGN1
GO Biological Process	GO:0050684	regulation of mRNA processing	283	1.773983e-2	1.000000e+0	8.088234e-1	1.695034e+0	1.179917e+1	20	9.424257e-3	1.597444e-2	1761	1.812784e-1	1.000000e+0	1.000000e+0	1.366272e+0	8.051108e+0	11	114	8.396947e-3	9.649123e-2	MER77B,MER77B,MER77B,MER77B,MER77B,MER77B,MER77B,MER77B,MER77B,MER77B,MER77B,MER77B,MER77B,MER77B,MER77B,MER77B,MER77B,MER77B,MER77B,MER77B	DYRK1A,KHDRBS2,PAPOLA,PRDX6,RBFOX2,RBFOX3,SLTM,SMU1,SNW1,SRPK2,SRSF6
GO Biological Process	GO:1903587	regulation of blood vessel endothelial cell proliferation involved in sprouting angiogenesis	284	1.775415e-2	1.000000e+0	8.066260e-1	5.534131e+0	5.420905e-1	3	4.329797e-4	2.396166e-3	2654	3.066699e-1	1.000000e+0	1.000000e+0	2.831908e+0	3.531188e-1	1	5	7.633588e-4	2.000000e-1	MER77B,MER77B,MER77B	KIAA1462
GO Biological Process	GO:0097676	histone H3-K36 dimethylation	285	1.779899e-2	1.000000e+0	8.058259e-1	5.528776e+0	5.426156e-1	3	4.333990e-4	2.396166e-3	1828	1.972702e-1	1.000000e+0	1.000000e+0	4.719847e+0	2.118713e-1	1	3	7.633588e-4	3.333333e-1	MER77B,MER77B,MER77B	SETMAR
GO Biological Process	GO:1904063	negative regulation of cation transmembrane transport	286	1.783912e-2	1.000000e+0	8.048188e-1	1.783492e+0	9.531863e+0	17	7.613309e-3	1.357827e-2	885	7.090315e-2	1.000000e+0	1.000000e+0	1.745697e+0	5.155534e+0	9	73	6.870229e-3	1.232877e-1	MER77B,MER77B,MER77B,MER77B,MER77B,MER77B,MER77B,MER77B,MER77B,MER77B,MER77B,MER77B,MER77B,MER77B,MER77B,MER77B,MER77B	ANK3,COMMD1,CRHR1,FGF12,GNB5,GPR35,KCNAB1,NEDD4L,PLN
GO Biological Process	GO:0071624	positive regulation of granulocyte chemotaxis	287	1.784363e-2	1.000000e+0	8.022173e-1	2.945538e+0	2.036979e+0	6	1.626980e-3	4.792332e-3	3293	3.958376e-1	1.000000e+0	1.000000e+0	1.327457e+0	2.259960e+0	3	32	2.290076e-3	9.375000e-2	MER77B,MER77B,MER77B,MER77B,MER77B,MER77B	IL4,LBP,MOSPD2
GO Biological Process	GO:0036257	multivesicular body organization	288	1.784688e-2	1.000000e+0	7.995774e-1	2.945414e+0	2.037065e+0	6	1.627049e-3	4.792332e-3	3209	3.762378e-1	1.000000e+0	1.000000e+0	1.370278e+0	2.189336e+0	3	31	2.290076e-3	9.677419e-2	MER77B,MER77B,MER77B,MER77B,MER77B,MER77B	CHMP6,STAM,TSG101
GO Biological Process	GO:0060180	female mating behavior	289	1.792164e-2	1.000000e+0	8.001485e-1	3.361506e+0	1.487429e+0	5	1.188042e-3	3.993610e-3	1253	1.289122e-1	1.000000e+0	1.000000e+0	3.146565e+0	6.356138e-1	2	9	1.526718e-3	2.222222e-1	MER77B,MER77B,MER77B,MER77B,MER77B	AVPR1A,NCOA1
GO Biological Process	GO:0045617	negative regulation of keratinocyte differentiation	290	1.854376e-2	1.000000e+0	8.250694e-1	2.919456e+0	2.055177e+0	6	1.641515e-3	4.792332e-3	39	7.288870e-4	1.000000e+0	2.411495e-1	8.091167e+0	4.943663e-1	4	7	3.053435e-3	5.714286e-1	MER77B,MER77B,MER77B,MER77B,MER77B,MER77B	GRHL2,MSX2,REG3G,SRSF6
GO Biological Process	GO:2000418	positive regulation of eosinophil migration	291	1.860927e-2	1.000000e+0	8.251389e-1	9.679913e+0	2.066134e-1	2	1.650267e-4	1.597444e-3	2280	2.539712e-1	1.000000e+0	1.000000e+0	3.539885e+0	2.824950e-1	1	4	7.633588e-4	2.500000e-1	MER77B,MER77B	IL4
GO Biological Process	GO:0021776	smoothened signaling pathway involved in spinal cord motor neuron cell fate specification	292	1.880918e-2	1.000000e+0	8.311467e-1	4.008534e+0	9.978710e-1	4	7.970216e-4	3.194888e-3	230	1.424952e-2	1.000000e+0	7.993981e-1	9.439695e+0	2.118713e-1	2	3	1.526718e-3	6.666667e-1	MER77B,MER77B,MER77B,MER77B	GLI2,GLI3
GO Biological Process	GO:0021775	smoothened signaling pathway involved in ventral spinal cord interneuron specification	292	1.880918e-2	1.000000e+0	8.311467e-1	4.008534e+0	9.978710e-1	4	7.970216e-4	3.194888e-3	230	1.424952e-2	1.000000e+0	7.993981e-1	9.439695e+0	2.118713e-1	2	3	1.526718e-3	6.666667e-1	MER77B,MER77B,MER77B,MER77B	GLI2,GLI3
GO Biological Process	GO:0042157	lipoprotein metabolic process	294	1.892193e-2	1.000000e+0	8.304410e-1	1.490824e+0	2.146464e+1	32	1.714428e-2	2.555911e-2	1047	9.264066e-2	1.000000e+0	1.000000e+0	1.400394e+0	1.285352e+1	18	182	1.374046e-2	9.890110e-2	MER77B,MER77B,MER77B,MER77B,MER77B,MER77B,MER77B,MER77B,MER77B,MER77B,MER77B,MER77B,MER77B,MER77B,MER77B,MER77B,MER77B,MER77B,MER77B,MER77B,MER77B,MER77B,MER77B,MER77B,MER77B,MER77B,MER77B,MER77B,MER77B,MER77B,MER77B,MER77B	APOA1,APOL1,APOL2,APOL3,APOL4,CNTN3,CNTN5,ENSG00000272781,LSAMP,LYPD1,MDGA2,MFI2,NEGR1,PIGL,PIGM,PIGN,PIGY,ZDHHC7
GO Biological Process	GO:1902430	negative regulation of beta-amyloid formation	295	1.897769e-2	1.000000e+0	8.300649e-1	3.997486e+0	1.000629e+0	4	7.992244e-4	3.194888e-3	3324	4.011699e-1	1.000000e+0	1.000000e+0	2.022792e+0	4.943663e-1	1	7	7.633588e-4	1.428571e-1	MER77B,MER77B,MER77B,MER77B	PRNP
GO Biological Process	GO:0071286	cellular response to magnesium ion	296	1.908823e-2	1.000000e+0	8.320792e-1	3.990304e+0	1.002430e+0	4	8.006629e-4	3.194888e-3	646	6.177603e-2	1.000000e+0	1.000000e+0	4.719847e+0	4.237425e-1	2	6	1.526718e-3	3.333333e-1	MER77B,MER77B,MER77B,MER77B	ANK3,KCNA1
GO Biological Process	GO:1990809	endoplasmic reticulum tubular network membrane organization	297	1.921657e-2	1.000000e+0	8.348532e-1	5.368181e+0	5.588485e-1	3	4.463646e-4	2.396166e-3	2280	2.539712e-1	1.000000e+0	1.000000e+0	3.539885e+0	2.824950e-1	1	4	7.633588e-4	2.500000e-1	MER77B,MER77B,MER77B	ARL6IP1
GO Biological Process	GO:0019919	peptidyl-arginine methylation, to asymmetrical-dimethyl arginine	298	1.936032e-2	1.000000e+0	8.382759e-1	3.972843e+0	1.006836e+0	4	8.041818e-4	3.194888e-3	3324	4.011699e-1	1.000000e+0	1.000000e+0	2.022792e+0	4.943663e-1	1	7	7.633588e-4	1.428571e-1	MER77B,MER77B,MER77B,MER77B	PRMT6
GO Biological Process	GO:1904902	ESCRT III complex assembly	299	1.947719e-2	1.000000e+0	8.405157e-1	9.445964e+0	2.117306e-1	2	1.691139e-4	1.597444e-3	709	7.062375e-2	1.000000e+0	1.000000e+0	1.415954e+1	7.062375e-2	1	1	7.633588e-4	1.000000e+0	MER77B,MER77B	CHMP6
GO Biological Process	GO:0040020	regulation of meiotic nuclear division	300	1.953887e-2	1.000000e+0	8.403668e-1	2.169871e+0	4.608568e+0	10	3.680965e-3	7.987220e-3	3129	3.565101e-1	1.000000e+0	1.000000e+0	1.415954e+0	2.118713e+0	3	30	2.290076e-3	1.000000e-1	MER77B,MER77B,MER77B,MER77B,MER77B,MER77B,MER77B,MER77B,MER77B,MER77B	DAZL,MSX2,PRDM9
GO Biological Process	GO:0060903	positive regulation of meiosis I	301	1.961523e-2	1.000000e+0	8.408482e-1	3.956758e+0	1.010929e+0	4	8.074509e-4	3.194888e-3	2280	2.539712e-1	1.000000e+0	1.000000e+0	3.539885e+0	2.824950e-1	1	4	7.633588e-4	2.500000e-1	MER77B,MER77B,MER77B,MER77B	PRDM9
GO Biological Process	GO:2000373	positive regulation of DNA topoisomerase (ATP-hydrolyzing) activity	302	1.967878e-2	1.000000e+0	8.407791e-1	5.319184e+0	5.639963e-1	3	4.504763e-4	2.396166e-3	2654	3.066699e-1	1.000000e+0	1.000000e+0	2.831908e+0	3.531188e-1	1	5	7.633588e-4	2.000000e-1	MER77B,MER77B,MER77B	SETMAR
GO Biological Process	GO:0051006	positive regulation of lipoprotein lipase activity	303	1.973276e-2	1.000000e+0	8.403030e-1	5.313561e+0	5.645932e-1	3	4.509530e-4	2.396166e-3	1605	1.538980e-1	1.000000e+0	1.000000e+0	2.831908e+0	7.062375e-1	2	10	1.526718e-3	2.000000e-1	MER77B,MER77B,MER77B	ABHD5,APOA1
GO Biological Process	GO:0070842	aggresome assembly	304	1.976478e-2	1.000000e+0	8.388979e-1	5.310235e+0	5.649467e-1	3	4.512354e-4	2.396166e-3	2654	3.066699e-1	1.000000e+0	1.000000e+0	2.831908e+0	3.531188e-1	1	5	7.633588e-4	2.000000e-1	MER77B,MER77B,MER77B	TRIM37
GO Biological Process	GO:0046519	sphingoid metabolic process	305	2.012803e-2	1.000000e+0	8.515147e-1	3.260251e+0	1.533624e+0	5	1.224940e-3	3.993610e-3	624	5.896552e-2	1.000000e+0	1.000000e+0	3.267587e+0	9.181088e-1	3	13	2.290076e-3	2.307692e-1	MER77B,MER77B,MER77B,MER77B,MER77B	KDSR,SPTLC1,SPTLC3
GO Biological Process	GO:0006689	ganglioside catabolic process	306	2.014775e-2	1.000000e+0	8.495635e-1	9.275650e+0	2.156183e-1	2	1.722191e-4	1.597444e-3	2979	3.556487e-1	1.000000e+0	1.000000e+0	2.359924e+0	4.237425e-1	1	6	7.633588e-4	1.666667e-1	MER77B,MER77B	HEXB
GO Biological Process	GO:0006911	phagocytosis, engulfment	307	2.019927e-2	1.000000e+0	8.489615e-1	2.068350e+0	5.318249e+0	11	4.247802e-3	8.785942e-3	283	1.680964e-2	1.000000e+0	7.664127e-1	2.831908e+0	2.118713e+0	6	30	4.580153e-3	2.000000e-1	MER77B,MER77B,MER77B,MER77B,MER77B,MER77B,MER77B,MER77B,MER77B,MER77B,MER77B	DOCK1,ENSG00000259680,GULP1,MEGF10,MYH9,VAMP7
GO Biological Process	GO:0071248	cellular response to metal ion	308	2.021631e-2	1.000000e+0	8.469190e-1	1.556809e+0	1.670083e+1	26	1.333932e-2	2.076677e-2	1195	1.183460e-1	1.000000e+0	1.000000e+0	1.397323e+0	1.073481e+1	15	152	1.145038e-2	9.868421e-2	MER77B,MER77B,MER77B,MER77B,MER77B,MER77B,MER77B,MER77B,MER77B,MER77B,MER77B,MER77B,MER77B,MER77B,MER77B,MER77B,MER77B,MER77B,MER77B,MER77B,MER77B,MER77B,MER77B,MER77B,MER77B,MER77B	ALOX5AP,ANK3,CACYBP,GLRA2,IL4,KCNA1,MAPK1,NLGN1,PPARGC1A,PPP5C,PRNP,SLC25A24,SNCA,SOD1,ZNF658
GO Biological Process	GO:0007050	cell cycle arrest	309	2.038675e-2	1.000000e+0	8.512953e-1	1.481715e+0	2.159659e+1	32	1.724967e-2	2.555911e-2	443	3.593990e-2	1.000000e+0	1.000000e+0	1.604748e+0	1.059356e+1	17	150	1.297710e-2	1.133333e-1	MER77B,MER77B,MER77B,MER77B,MER77B,MER77B,MER77B,MER77B,MER77B,MER77B,MER77B,MER77B,MER77B,MER77B,MER77B,MER77B,MER77B,MER77B,MER77B,MER77B,MER77B,MER77B,MER77B,MER77B,MER77B,MER77B,MER77B,MER77B,MER77B,MER77B,MER77B,MER77B	APBB2,BRINP3,CDC14B,CUL1,CUL5,GAS1,INHBA,KMT2E,MAGI2,MAP2K1,MCPH1,PML,PPP2R3B,PRNP,RPTOR,SMAD3,TSG101
GO Biological Process	GO:0006664	glycolipid metabolic process	310	2.045631e-2	1.000000e+0	8.514444e-1	1.694765e+0	1.121099e+1	19	8.954467e-3	1.517572e-2	1330	1.346106e-1	1.000000e+0	1.000000e+0	1.427853e+0	8.404227e+0	12	119	9.160305e-3	1.008403e-1	MER77B,MER77B,MER77B,MER77B,MER77B,MER77B,MER77B,MER77B,MER77B,MER77B,MER77B,MER77B,MER77B,MER77B,MER77B,MER77B,MER77B,MER77B,MER77B	ARSF,B3GALT1,B3GALT2,GALC,HEXB,ITGB8,PIGL,PIGM,PIGN,PIGY,ST3GAL4,UGCG
GO Biological Process	GO:0036179	osteoclast maturation	311	2.054862e-2	1.000000e+0	8.525365e-1	9.177833e+0	2.179164e-1	2	1.740546e-4	1.597444e-3	709	7.062375e-2	1.000000e+0	1.000000e+0	1.415954e+1	7.062375e-2	1	1	7.633588e-4	1.000000e+0	MER77B,MER77B	FAM20C
GO Biological Process	GO:0036353	histone H2A-K119 monoubiquitination	312	2.071123e-2	1.000000e+0	8.565288e-1	5.215050e+0	5.752581e-1	3	4.594714e-4	2.396166e-3	3621	4.434775e-1	1.000000e+0	1.000000e+0	1.769943e+0	5.649900e-1	1	8	7.633588e-4	1.250000e-1	MER77B,MER77B,MER77B	TRIM37
GO Biological Process	GO:0021910	smoothened signaling pathway involved in ventral spinal cord patterning	313	2.085086e-2	1.000000e+0	8.595484e-1	3.882302e+0	1.030317e+0	4	8.229366e-4	3.194888e-3	357	2.716736e-2	1.000000e+0	9.819060e-1	7.079771e+0	2.824950e-1	2	4	1.526718e-3	5.000000e-1	MER77B,MER77B,MER77B,MER77B	GLI2,GLI3
GO Biological Process	GO:0030433	ER-associated ubiquitin-dependent protein catabolic process	314	2.092083e-2	1.000000e+0	8.596862e-1	2.056985e+0	5.347633e+0	11	4.271272e-3	8.785942e-3	3315	3.994179e-1	1.000000e+0	1.000000e+0	1.179962e+0	5.084910e+0	6	72	4.580153e-3	8.333333e-2	MER77B,MER77B,MER77B,MER77B,MER77B,MER77B,MER77B,MER77B,MER77B,MER77B,MER77B	EDEM1,FAF2,KIAA0368,SEL1L,UBXN4,UGGT1
GO Biological Process	GO:0006672	ceramide metabolic process	315	2.095794e-2	1.000000e+0	8.584771e-1	1.824403e+0	8.221867e+0	15	6.566986e-3	1.198083e-2	1069	9.810299e-2	1.000000e+0	1.000000e+0	1.633793e+0	5.508653e+0	9	78	6.870229e-3	1.153846e-1	MER77B,MER77B,MER77B,MER77B,MER77B,MER77B,MER77B,MER77B,MER77B,MER77B,MER77B,MER77B,MER77B,MER77B,MER77B	AGK,B3GALT1,B3GALT2,GALC,HEXB,ITGB8,PPP2R1A,SPTLC1,UGCG
GO Biological Process	GO:0046960	sensitization	316	2.103818e-2	1.000000e+0	8.590368e-1	5.183501e+0	5.787595e-1	3	4.622679e-4	2.396166e-3	1333	1.362633e-1	1.000000e+0	1.000000e+0	7.079771e+0	1.412475e-1	1	2	7.633588e-4	5.000000e-1	MER77B,MER77B,MER77B	DRD1
GO Biological Process	GO:0060016	granulosa cell development	317	2.132161e-2	1.000000e+0	8.678635e-1	8.997054e+0	2.222950e-1	2	1.775519e-4	1.597444e-3	709	7.062375e-2	1.000000e+0	1.000000e+0	1.415954e+1	7.062375e-2	1	1	7.633588e-4	1.000000e+0	MER77B,MER77B	BMP15
GO Biological Process	GO:0033151	V(D)J recombination	318	2.143131e-2	1.000000e+0	8.695855e-1	2.822681e+0	2.125639e+0	6	1.697795e-3	4.792332e-3	223	1.397969e-2	1.000000e+0	8.088787e-1	4.045583e+0	9.887325e-1	4	14	3.053435e-3	2.857143e-1	MER77B,MER77B,MER77B,MER77B,MER77B,MER77B	HMGB2,PRKDC,RAG2,TCF7
GO Biological Process	GO:1990569	UDP-N-acetylglucosamine transmembrane transport	319	2.158798e-2	1.000000e+0	8.731966e-1	8.937015e+0	2.237884e-1	2	1.787447e-4	1.597444e-3	121	4.984176e-3	1.000000e+0	5.314944e-1	1.415954e+1	1.412475e-1	2	2	1.526718e-3	1.000000e+0	MER77B,MER77B	SLC35A3,SLC35B4
GO Biological Process	GO:0051969	regulation of transmission of nerve impulse	320	2.165256e-2	1.000000e+0	8.730718e-1	2.378750e+0	3.363111e+0	8	2.686191e-3	6.389776e-3	435	3.413231e-2	1.000000e+0	1.000000e+0	3.146565e+0	1.271228e+0	4	18	3.053435e-3	2.222222e-1	MER77B,MER77B,MER77B,MER77B,MER77B,MER77B,MER77B,MER77B	AVPR1A,CHRNB4,FGF12,GPR35
GO Biological Process	GO:1903580	positive regulation of ATP metabolic process	321	2.180577e-2	1.000000e+0	8.765104e-1	2.238161e+0	4.021158e+0	9	3.211787e-3	7.188498e-3	337	2.276107e-2	1.000000e+0	8.714721e-1	2.654914e+0	2.259960e+0	6	32	4.580153e-3	1.875000e-1	MER77B,MER77B,MER77B,MER77B,MER77B,MER77B,MER77B,MER77B,MER77B	CDK1,ESRRB,IGF1,PID1,PPARGC1A,TMSB4X
GO Biological Process	GO:0006643	membrane lipid metabolic process	322	2.182894e-2	1.000000e+0	8.747168e-1	1.483620e+0	2.089484e+1	31	1.668917e-2	2.476038e-2	1598	1.499568e-1	1.000000e+0	1.000000e+0	1.293420e+0	1.468974e+1	19	208	1.450382e-2	9.134615e-2	MER77B,MER77B,MER77B,MER77B,MER77B,MER77B,MER77B,MER77B,MER77B,MER77B,MER77B,MER77B,MER77B,MER77B,MER77B,MER77B,MER77B,MER77B,MER77B,MER77B,MER77B,MER77B,MER77B,MER77B,MER77B,MER77B,MER77B,MER77B,MER77B,MER77B,MER77B	AGK,ARSF,B3GALT1,B3GALT2,GALC,HEXB,ITGB8,KDSR,PIGL,PIGM,PIGN,PIGY,PPP2R1A,SERINC2,SPTLC1,SPTLC3,ST3GAL4,UGCG,VAPB
GO Biological Process	GO:0006259	DNA metabolic process	323	2.183411e-2	1.000000e+0	8.722152e-1	1.244720e+0	7.150204e+1	89	5.711025e-2	7.108626e-2	5118	6.908136e-1	1.000000e+0	1.000000e+0	9.439695e-1	5.508653e+1	52	780	3.969466e-2	6.666667e-2	MER77B,MER77B,MER77B,MER77B,MER77B,MER77B,MER77B,MER77B,MER77B,MER77B,MER77B,MER77B,MER77B,MER77B,MER77B,MER77B,MER77B,MER77B,MER77B,MER77B,MER77B,MER77B,MER77B,MER77B,MER77B,MER77B,MER77B,MER77B,MER77B,MER77B,MER77B,MER77B,MER77B,MER77B,MER77B,MER77B,MER77B,MER77B,MER77B,MER77B,MER77B,MER77B,MER77B,MER77B,MER77B,MER77B,MER77B,MER77B,MER77B,MER77B,MER77B,MER77B,MER77B,MER77B,MER77B,MER77B,MER77B,…	ADRA1D,ANKRD32,APTX,ASCC3,BOD1L1,CDC14B,CDK1,DICER1,ERCC4,EYA1,EYA4,GINS1,HELLS,HFM1,HMGB2,HUS1B,IGF1,KIAA0430,KMT2E,MBD2,MC1R,METTL4,MMS22L,NDNL2,NEIL3,ORC2,PINX1,PLD6,POT1,PPP5C,PRDM9,PRIM2,PRKDC,PRMT6,PTTG1,RAG2,REV1,RPA4,SETMAR,SLC30A9,SMARCA1,SMG1,SWAP70,TCF7,TERF1,TET2,TFPT,UBE2W,UCHL5,USP45,WRN,XRCC2
GO Biological Process	GO:2001034	positive regulation of double-strand break repair via nonhomologous end joining	324	2.193436e-2	1.000000e+0	8.735156e-1	5.100255e+0	5.882059e-1	3	4.698130e-4	2.396166e-3	2654	3.066699e-1	1.000000e+0	1.000000e+0	2.831908e+0	3.531188e-1	1	5	7.633588e-4	2.000000e-1	MER77B,MER77B,MER77B	SETMAR
GO Biological Process	GO:0086050	membrane repolarization during bundle of His cell action potential	325	2.196156e-2	1.000000e+0	8.719077e-1	8.854658e+0	2.258698e-1	2	1.804072e-4	1.597444e-3	709	7.062375e-2	1.000000e+0	1.000000e+0	1.415954e+1	7.062375e-2	1	1	7.633588e-4	1.000000e+0	MER77B,MER77B	KCNA5
GO Biological Process	GO:0086052	membrane repolarization during SA node cell action potential	325	2.196156e-2	1.000000e+0	8.719077e-1	8.854658e+0	2.258698e-1	2	1.804072e-4	1.597444e-3	709	7.062375e-2	1.000000e+0	1.000000e+0	1.415954e+1	7.062375e-2	1	1	7.633588e-4	1.000000e+0	MER77B,MER77B	KCNA5
GO Biological Process	GO:0002337	B-1a B cell differentiation	327	2.225668e-2	1.000000e+0	8.782200e-1	5.071410e+0	5.915514e-1	3	4.724852e-4	2.396166e-3	1333	1.362633e-1	1.000000e+0	1.000000e+0	7.079771e+0	1.412475e-1	1	2	7.633588e-4	5.000000e-1	MER77B,MER77B,MER77B	PLCL2
GO Biological Process	GO:0046007	negative regulation of activated T cell proliferation	328	2.226947e-2	1.000000e+0	8.760456e-1	3.803279e+0	1.051724e+0	4	8.400352e-4	3.194888e-3	4295	5.533068e-1	1.000000e+0	1.000000e+0	1.287231e+0	7.768613e-1	1	11	7.633588e-4	9.090909e-2	MER77B,MER77B,MER77B,MER77B	PRNP
GO Biological Process	GO:0006584	catecholamine metabolic process	329	2.230992e-2	1.000000e+0	8.749693e-1	1.809604e+0	8.289104e+0	15	6.620690e-3	1.198083e-2	81	2.685734e-3	1.000000e+0	4.278275e-1	2.963625e+0	3.036821e+0	9	43	6.870229e-3	2.093023e-1	MER77B,MER77B,MER77B,MER77B,MER77B,MER77B,MER77B,MER77B,MER77B,MER77B,MER77B,MER77B,MER77B,MER77B,MER77B	AKR1B1,DRD1,GPR37,GRIN2A,MAOA,NR4A2,SNCA,SNCAIP,SULT1A4
GO Biological Process	GO:0002275	myeloid cell activation involved in immune response	330	2.232358e-2	1.000000e+0	8.728520e-1	1.326184e+0	4.222643e+1	56	3.372718e-2	4.472843e-2	4562	5.867359e-1	1.000000e+0	1.000000e+0	9.755590e-1	3.587687e+1	35	508	2.671756e-2	6.889764e-2	MER77B,MER77B,MER77B,MER77B,MER77B,MER77B,MER77B,MER77B,MER77B,MER77B,MER77B,MER77B,MER77B,MER77B,MER77B,MER77B,MER77B,MER77B,MER77B,MER77B,MER77B,MER77B,MER77B,MER77B,MER77B,MER77B,MER77B,MER77B,MER77B,MER77B,MER77B,MER77B,MER77B,MER77B,MER77B,MER77B,MER77B,MER77B,MER77B,MER77B,MER77B,MER77B,MER77B,MER77B,MER77B,MER77B,MER77B,MER77B,MER77B,MER77B,MER77B,MER77B,MER77B,MER77B,MER77B,MER77B	ABCA13,ANO6,ANXA3,CHRNB4,CRISPLD2,CX3CR1,CYFIP1,DERA,DOCK2,FAF2,FPR1,GUSB,HEXB,HGSNAT,IGF2R,LBP,LRRC7,MAPK1,MOSPD2,OLFM4,PGRMC1,PIK3CG,PRCP,PRDX6,PTPRC,PTPRN2,QPCT,RAB18,RAB31,RAP2B,SCAMP1,SLC15A4,SVIP,TSPAN14,VAMP7
GO Biological Process	GO:0060020	Bergmann glial cell differentiation	331	2.250802e-2	1.000000e+0	8.774048e-1	3.790603e+0	1.055241e+0	4	8.428444e-4	3.194888e-3	1104	1.050168e-1	1.000000e+0	1.000000e+0	3.539885e+0	5.649900e-1	2	8	1.526718e-3	2.500000e-1	MER77B,MER77B,MER77B,MER77B	MAP2K1,MAPK1
GO Biological Process	GO:0071677	positive regulation of mononuclear cell migration	332	2.264875e-2	1.000000e+0	8.802314e-1	2.536995e+0	2.759170e+0	7	2.203810e-3	5.591054e-3	1013	8.504129e-2	1.000000e+0	1.000000e+0	2.359924e+0	1.694970e+0	4	24	3.053435e-3	1.666667e-1	MER77B,MER77B,MER77B,MER77B,MER77B,MER77B,MER77B	ANO6,CXCL12,IL4,MOSPD2
GO Biological Process	GO:0043312	neutrophil degranulation	333	2.267051e-2	1.000000e+0	8.784312e-1	1.340737e+0	3.878465e+1	52	3.097815e-2	4.153355e-2	4879	6.508688e-1	1.000000e+0	1.000000e+0	9.479191e-1	3.375815e+1	32	478	2.442748e-2	6.694561e-2	MER77B,MER77B,MER77B,MER77B,MER77B,MER77B,MER77B,MER77B,MER77B,MER77B,MER77B,MER77B,MER77B,MER77B,MER77B,MER77B,MER77B,MER77B,MER77B,MER77B,MER77B,MER77B,MER77B,MER77B,MER77B,MER77B,MER77B,MER77B,MER77B,MER77B,MER77B,MER77B,MER77B,MER77B,MER77B,MER77B,MER77B,MER77B,MER77B,MER77B,MER77B,MER77B,MER77B,MER77B,MER77B,MER77B,MER77B,MER77B,MER77B,MER77B,MER77B,MER77B	ABCA13,ANO6,ANXA3,CHRNB4,CRISPLD2,CYFIP1,DERA,DOCK2,FAF2,FPR1,GUSB,HEXB,HGSNAT,IGF2R,LRRC7,MAPK1,MOSPD2,OLFM4,PGRMC1,PRCP,PRDX6,PTPRC,PTPRN2,QPCT,RAB18,RAB31,RAP2B,SCAMP1,SLC15A4,SVIP,TSPAN14,VAMP7
GO Biological Process	GO:0048490	anterograde synaptic vesicle transport	334	2.270385e-2	1.000000e+0	8.770892e-1	3.780320e+0	1.058111e+0	4	8.451370e-4	3.194888e-3	5175	7.122505e-1	1.000000e+0	1.000000e+0	8.329142e-1	1.200604e+0	1	17	7.633588e-4	5.882353e-2	MER77B,MER77B,MER77B,MER77B	AP3B1
GO Biological Process	GO:0031117	positive regulation of microtubule depolymerization	335	2.271602e-2	1.000000e+0	8.749397e-1	5.031248e+0	5.962735e-1	3	4.762568e-4	2.396166e-3	1828	1.972702e-1	1.000000e+0	1.000000e+0	4.719847e+0	2.118713e-1	1	3	7.633588e-4	3.333333e-1	MER77B,MER77B,MER77B	STMN2
GO Biological Process	GO:0030299	intestinal cholesterol absorption	336	2.274569e-2	1.000000e+0	8.734751e-1	5.028691e+0	5.965767e-1	3	4.764990e-4	2.396166e-3	3855	4.827982e-1	1.000000e+0	1.000000e+0	1.573282e+0	6.356138e-1	1	9	7.633588e-4	1.111111e-1	MER77B,MER77B,MER77B	SOAT2
GO Biological Process	GO:1904504	positive regulation of lipophagy	337	2.287748e-2	1.000000e+0	8.759292e-1	5.017386e+0	5.979209e-1	3	4.775726e-4	2.396166e-3	2654	3.066699e-1	1.000000e+0	1.000000e+0	2.831908e+0	3.531188e-1	1	5	7.633588e-4	2.000000e-1	MER77B,MER77B,MER77B	SPTLC1
GO Biological Process	GO:2000009	negative regulation of protein localization to cell surface	338	2.294253e-2	1.000000e+0	8.758209e-1	3.148662e+0	1.587976e+0	5	1.268352e-3	3.993610e-3	2057	2.060822e-1	1.000000e+0	1.000000e+0	2.359924e+0	8.474850e-1	2	12	1.526718e-3	1.666667e-1	MER77B,MER77B,MER77B,MER77B,MER77B	COMMD1,NEDD4L
GO Biological Process	GO:0002443	leukocyte mediated immunity	339	2.334775e-2	1.000000e+0	8.886608e-1	1.287868e+0	5.202398e+1	67	4.155270e-2	5.351438e-2	4750	6.183548e-1	1.000000e+0	1.000000e+0	9.654233e-1	4.350423e+1	42	616	3.206107e-2	6.818182e-2	MER77B,MER77B,MER77B,MER77B,MER77B,MER77B,MER77B,MER77B,MER77B,MER77B,MER77B,MER77B,MER77B,MER77B,MER77B,MER77B,MER77B,MER77B,MER77B,MER77B,MER77B,MER77B,MER77B,MER77B,MER77B,MER77B,MER77B,MER77B,MER77B,MER77B,MER77B,MER77B,MER77B,MER77B,MER77B,MER77B,MER77B,MER77B,MER77B,MER77B,MER77B,MER77B,MER77B,MER77B,MER77B,MER77B,MER77B,MER77B,MER77B,MER77B,MER77B,MER77B,MER77B,MER77B,MER77B,MER77B,MER77B,…	ABCA13,ANO6,ANXA3,CHRNB4,CRISPLD2,CYFIP1,DERA,DLG1,DOCK2,ENSG00000259680,FAF2,FPR1,GUSB,HEXB,HGSNAT,IGF2R,IL4,KMT2E,LRRC7,MAPK1,MBL2,MOSPD2,OLFM4,PGRMC1,PIK3CG,PRCP,PRDX6,PTPRC,PTPRN2,QPCT,RAB18,RAB31,RAP2B,SCAMP1,SLAMF7,SLC15A4,SUSD4,SVIP,SWAP70,TLR8,TSPAN14,VAMP7
GO Biological Process	GO:0015876	acetyl-CoA transport	340	2.346623e-2	1.000000e+0	8.905434e-1	4.211286e+1	2.374572e-2	1	1.896623e-5	7.987220e-4	709	7.062375e-2	1.000000e+0	1.000000e+0	1.415954e+1	7.062375e-2	1	1	7.633588e-4	1.000000e+0	MER77B	SLC33A1
GO Biological Process	GO:0046512	sphingosine biosynthetic process	341	2.355811e-2	1.000000e+0	8.914085e-1	4.960345e+0	6.047967e-1	3	4.830644e-4	2.396166e-3	3621	4.434775e-1	1.000000e+0	1.000000e+0	1.769943e+0	5.649900e-1	1	8	7.633588e-4	1.250000e-1	MER77B,MER77B,MER77B	SPTLC1
GO Biological Process	GO:0009225	nucleotide-sugar metabolic process	342	2.375593e-2	1.000000e+0	8.962654e-1	2.336236e+0	3.424311e+0	8	2.735073e-3	6.389776e-3	941	7.978813e-2	1.000000e+0	1.000000e+0	2.145385e+0	2.330584e+0	5	33	3.816794e-3	1.515152e-1	MER77B,MER77B,MER77B,MER77B,MER77B,MER77B,MER77B,MER77B	FUT8,PGM3,SLC35A3,SLC35D1,UGGT1
GO Biological Process	GO:0001994	norepinephrine-epinephrine vasoconstriction involved in regulation of systemic arterial blood pressure	343	2.376135e-2	1.000000e+0	8.938563e-1	3.726628e+0	1.073356e+0	4	8.573134e-4	3.194888e-3	2280	2.539712e-1	1.000000e+0	1.000000e+0	3.539885e+0	2.824950e-1	1	4	7.633588e-4	2.500000e-1	MER77B,MER77B,MER77B,MER77B	ADRA1D
GO Biological Process	GO:0051231	spindle elongation	344	2.393319e-2	1.000000e+0	8.977033e-1	3.718182e+0	1.075794e+0	4	8.592607e-4	3.194888e-3	452	3.778322e-2	1.000000e+0	1.000000e+0	3.861693e+0	7.768613e-1	3	11	2.290076e-3	2.727273e-1	MER77B,MER77B,MER77B,MER77B	AURKC,CDC14B,PPP2R1A
GO Biological Process	GO:0048293	regulation of isotype switching to IgE isotypes	345	2.406745e-2	1.000000e+0	9.001226e-1	4.919070e+0	6.098714e-1	3	4.871178e-4	2.396166e-3	955	8.252129e-2	1.000000e+0	1.000000e+0	4.045583e+0	4.943663e-1	2	7	1.526718e-3	2.857143e-1	MER77B,MER77B,MER77B	IL4,TNFSF4
GO Biological Process	GO:0032069	regulation of nuclease activity	346	2.409162e-2	1.000000e+0	8.984225e-1	2.745899e+0	2.185076e+0	6	1.745269e-3	4.792332e-3	2536	2.772764e-1	1.000000e+0	1.000000e+0	1.633793e+0	1.836218e+0	3	26	2.290076e-3	1.153846e-1	MER77B,MER77B,MER77B,MER77B,MER77B,MER77B	HMGB2,TERF1,VAPB
GO Biological Process	GO:0001661	conditioned taste aversion	347	2.423101e-2	1.000000e+0	9.010165e-1	4.906060e+0	6.114886e-1	3	4.884095e-4	2.396166e-3	2654	3.066699e-1	1.000000e+0	1.000000e+0	2.831908e+0	3.531188e-1	1	5	7.633588e-4	2.000000e-1	MER77B,MER77B,MER77B	DRD1
GO Biological Process	GO:0021513	spinal cord dorsal/ventral patterning	348	2.428186e-2	1.000000e+0	9.003128e-1	2.092173e+0	4.779720e+0	10	3.817668e-3	7.987220e-3	281	1.670320e-2	1.000000e+0	7.669800e-1	3.218078e+0	1.553723e+0	5	22	3.816794e-3	2.272727e-1	MER77B,MER77B,MER77B,MER77B,MER77B,MER77B,MER77B,MER77B,MER77B,MER77B	GLI2,GLI3,INTU,NKX6-1,SOX1
GO Biological Process	GO:0001964	startle response	349	2.431783e-2	1.000000e+0	8.990629e-1	1.881769e+0	6.908394e+0	13	5.517887e-3	1.038339e-2	23	2.210159e-4	1.000000e+0	1.239899e-1	4.531053e+0	1.765594e+0	8	25	6.106870e-3	3.200000e-1	MER77B,MER77B,MER77B,MER77B,MER77B,MER77B,MER77B,MER77B,MER77B,MER77B,MER77B,MER77B,MER77B	CTNNA2,DRD1,GRID2,GRIN2A,GRIN3A,KCNA1,NRXN1,PENK
GO Biological Process	GO:0034389	lipid particle organization	350	2.431847e-2	1.000000e+0	8.965178e-1	3.699517e+0	1.081222e+0	4	8.635961e-4	3.194888e-3	3259	3.923234e-1	1.000000e+0	1.000000e+0	1.490478e+0	1.341851e+0	2	19	1.526718e-3	1.052632e-1	MER77B,MER77B,MER77B,MER77B	FAF2,RAB18
GO Biological Process	GO:1900383	regulation of synaptic plasticity by receptor localization to synapse	351	2.438900e-2	1.000000e+0	8.965563e-1	8.366394e+0	2.390516e-1	2	1.909358e-4	1.597444e-3	709	7.062375e-2	1.000000e+0	1.000000e+0	1.415954e+1	7.062375e-2	1	1	7.633588e-4	1.000000e+0	MER77B,MER77B	ANKS1B
GO Biological Process	GO:0061767	negative regulation of lung blood pressure	352	2.441115e-2	1.000000e+0	8.948212e-1	8.362276e+0	2.391693e-1	2	1.910298e-4	1.597444e-3	709	7.062375e-2	1.000000e+0	1.000000e+0	1.415954e+1	7.062375e-2	1	1	7.633588e-4	1.000000e+0	MER77B,MER77B	SMAD3
GO Biological Process	GO:0035247	peptidyl-arginine omega-N-methylation	353	2.450060e-2	1.000000e+0	8.955559e-1	3.690819e+0	1.083770e+0	4	8.656312e-4	3.194888e-3	4109	5.193426e-1	1.000000e+0	1.000000e+0	1.415954e+0	7.062375e-1	1	10	7.633588e-4	1.000000e-1	MER77B,MER77B,MER77B,MER77B	PRMT6
GO Biological Process	GO:2001171	positive regulation of ATP biosynthetic process	354	2.456592e-2	1.000000e+0	8.954070e-1	3.091419e+0	1.617380e+0	5	1.291837e-3	3.993610e-3	263	1.503487e-2	1.000000e+0	7.376233e-1	5.309828e+0	5.649900e-1	3	8	2.290076e-3	3.750000e-1	MER77B,MER77B,MER77B,MER77B,MER77B	PID1,PPARGC1A,TMSB4X
GO Biological Process	GO:0007344	pronuclear fusion	355	2.456898e-2	1.000000e+0	8.929959e-1	8.333097e+0	2.400068e-1	2	1.916987e-4	1.597444e-3	709	7.062375e-2	1.000000e+0	1.000000e+0	1.415954e+1	7.062375e-2	1	1	7.633588e-4	1.000000e+0	MER77B,MER77B	CDK1
GO Biological Process	GO:0050854	regulation of antigen receptor-mediated signaling pathway	356	2.459868e-2	1.000000e+0	8.915640e-1	1.878654e+0	6.919847e+0	13	5.527035e-3	1.038339e-2	1722	1.795759e-1	1.000000e+0	1.000000e+0	1.573282e+0	3.813683e+0	6	54	4.580153e-3	1.111111e-1	MER77B,MER77B,MER77B,MER77B,MER77B,MER77B,MER77B,MER77B,MER77B,MER77B,MER77B,MER77B,MER77B	CD226,PLCL2,PRNP,PTPRC,RUNX1,SLC39A10
GO Biological Process	GO:1903615	positive regulation of protein tyrosine phosphatase activity	357	2.483606e-2	1.000000e+0	8.976462e-1	4.858928e+0	6.174201e-1	3	4.931471e-4	2.396166e-3	709	7.062375e-2	1.000000e+0	1.000000e+0	1.415954e+1	7.062375e-2	1	1	7.633588e-4	1.000000e+0	MER77B,MER77B,MER77B	SLC39A10
GO Biological Process	GO:0007270	neuron-neuron synaptic transmission	358	2.490879e-2	1.000000e+0	8.977601e-1	1.713208e+0	9.922907e+0	17	7.925644e-3	1.357827e-2	274	1.588493e-2	1.000000e+0	7.480411e-1	2.275641e+0	3.954930e+0	9	56	6.870229e-3	1.607143e-1	MER77B,MER77B,MER77B,MER77B,MER77B,MER77B,MER77B,MER77B,MER77B,MER77B,MER77B,MER77B,MER77B,MER77B,MER77B,MER77B,MER77B	CDH8,CNIH3,DRD1,GABRG2,GLRA2,GRID2,GRIK2,SNCA,VDAC1
GO Biological Process	GO:0072560	type B pancreatic cell maturation	359	2.493152e-2	1.000000e+0	8.960763e-1	3.670557e+0	1.089753e+0	4	8.704097e-4	3.194888e-3	121	4.984176e-3	1.000000e+0	5.314944e-1	1.415954e+1	1.412475e-1	2	2	1.526718e-3	1.000000e+0	MER77B,MER77B,MER77B,MER77B	NKX6-1,RFX3
GO Biological Process	GO:0006311	meiotic gene conversion	360	2.503497e-2	1.000000e+0	8.972950e-1	3.665757e+0	1.091180e+0	4	8.715493e-4	3.194888e-3	2280	2.539712e-1	1.000000e+0	1.000000e+0	3.539885e+0	2.824950e-1	1	4	7.633588e-4	2.500000e-1	MER77B,MER77B,MER77B,MER77B	PRDM9
GO Biological Process	GO:2000078	positive regulation of type B pancreatic cell development	361	2.512205e-2	1.000000e+0	8.979219e-1	3.661735e+0	1.092378e+0	4	8.725066e-4	3.194888e-3	230	1.424952e-2	1.000000e+0	7.993981e-1	9.439695e+0	2.118713e-1	2	3	1.526718e-3	6.666667e-1	MER77B,MER77B,MER77B,MER77B	NKX6-1,RFX3
GO Biological Process	GO:0030203	glycosaminoglycan metabolic process	362	2.523994e-2	1.000000e+0	8.996435e-1	1.392886e+0	2.871735e+1	40	2.293718e-2	3.194888e-2	33	5.086747e-4	1.000000e+0	1.988918e-1	2.114737e+0	1.087606e+1	23	154	1.755725e-2	1.493506e-1	MER77B,MER77B,MER77B,MER77B,MER77B,MER77B,MER77B,MER77B,MER77B,MER77B,MER77B,MER77B,MER77B,MER77B,MER77B,MER77B,MER77B,MER77B,MER77B,MER77B,MER77B,MER77B,MER77B,MER77B,MER77B,MER77B,MER77B,MER77B,MER77B,MER77B,MER77B,MER77B,MER77B,MER77B,MER77B,MER77B,MER77B,MER77B,MER77B,MER77B	B3GAT2,B3GNT2,B3GNT7,CHST15,CSPG4,DCN,GPC1,GPC5,GUSB,HAS1,HEXB,HGSNAT,HS3ST3A1,HS6ST1,HYAL4,IMPAD1,NDST3,NDST4,OGN,SLC35D2,SPOCK3,ST3GAL1,ST3GAL4
GO Biological Process	GO:0010248	establishment or maintenance of transmembrane electrochemical gradient	363	2.539774e-2	1.000000e+0	9.027742e-1	3.649117e+0	1.096156e+0	4	8.755237e-4	3.194888e-3	2183	2.328307e-1	1.000000e+0	1.000000e+0	2.178391e+0	9.181088e-1	2	13	1.526718e-3	1.538462e-1	MER77B,MER77B,MER77B,MER77B	ATP1B3,SLC22A1
GO Biological Process	GO:0006029	proteoglycan metabolic process	364	2.546198e-2	1.000000e+0	9.025712e-1	1.485584e+0	1.952095e+1	29	1.559181e-2	2.316294e-2	19	1.474146e-4	1.000000e+0	1.001100e-1	2.796947e+0	5.720524e+0	16	81	1.221374e-2	1.975309e-1	MER77B,MER77B,MER77B,MER77B,MER77B,MER77B,MER77B,MER77B,MER77B,MER77B,MER77B,MER77B,MER77B,MER77B,MER77B,MER77B,MER77B,MER77B,MER77B,MER77B,MER77B,MER77B,MER77B,MER77B,MER77B,MER77B,MER77B,MER77B,MER77B	B3GAT2,CHST15,COL11A1,CSPG4,DCN,GPC1,HEXB,HS3ST4,HS6ST1,HYAL4,IGF1,IMPAD1,NDST3,NDST4,SPOCK3,SULF2
GO Biological Process	GO:0033160	positive regulation of protein import into nucleus, translocation	365	2.570668e-2	1.000000e+0	9.087487e-1	3.053803e+0	1.637303e+0	5	1.307750e-3	3.993610e-3	624	5.896552e-2	1.000000e+0	1.000000e+0	3.267587e+0	9.181088e-1	3	13	2.290076e-3	2.307692e-1	MER77B,MER77B,MER77B,MER77B,MER77B	CDK1,IGF1,MAPK1
GO Biological Process	GO:0043414	macromolecule methylation	366	2.575406e-2	1.000000e+0	9.079362e-1	1.418814e+0	2.537330e+1	36	2.026622e-2	2.875399e-2	2277	2.530679e-1	1.000000e+0	1.000000e+0	1.185160e+0	1.603159e+1	19	227	1.450382e-2	8.370044e-2	MER77B,MER77B,MER77B,MER77B,MER77B,MER77B,MER77B,MER77B,MER77B,MER77B,MER77B,MER77B,MER77B,MER77B,MER77B,MER77B,MER77B,MER77B,MER77B,MER77B,MER77B,MER77B,MER77B,MER77B,MER77B,MER77B,MER77B,MER77B,MER77B,MER77B,MER77B,MER77B,MER77B,MER77B,MER77B,MER77B	BTG1,DYDC1,ETF1,FAM98A,IRF4,KMT2C,KMT2E,MECOM,METTL15,METTL4,N6AMT1,PCMTD1,PLD6,PRDM9,PRMT6,SETD4,SETMAR,SMYD3,TET2
GO Biological Process	GO:1901029	negative regulation of mitochondrial outer membrane permeabilization involved in apoptotic signaling pathway	367	2.588263e-2	1.000000e+0	9.099825e-1	4.780892e+0	6.274979e-1	3	5.011964e-4	2.396166e-3	3621	4.434775e-1	1.000000e+0	1.000000e+0	1.769943e+0	5.649900e-1	1	8	7.633588e-4	1.250000e-1	MER77B,MER77B,MER77B	ACAA2
GO Biological Process	GO:0002283	neutrophil activation involved in immune response	368	2.594342e-2	1.000000e+0	9.096412e-1	1.329221e+0	3.912065e+1	52	3.124653e-2	4.153355e-2	4931	6.601573e-1	1.000000e+0	1.000000e+0	9.439695e-1	3.389940e+1	32	480	2.442748e-2	6.666667e-2	MER77B,MER77B,MER77B,MER77B,MER77B,MER77B,MER77B,MER77B,MER77B,MER77B,MER77B,MER77B,MER77B,MER77B,MER77B,MER77B,MER77B,MER77B,MER77B,MER77B,MER77B,MER77B,MER77B,MER77B,MER77B,MER77B,MER77B,MER77B,MER77B,MER77B,MER77B,MER77B,MER77B,MER77B,MER77B,MER77B,MER77B,MER77B,MER77B,MER77B,MER77B,MER77B,MER77B,MER77B,MER77B,MER77B,MER77B,MER77B,MER77B,MER77B,MER77B,MER77B	ABCA13,ANO6,ANXA3,CHRNB4,CRISPLD2,CYFIP1,DERA,DOCK2,FAF2,FPR1,GUSB,HEXB,HGSNAT,IGF2R,LRRC7,MAPK1,MOSPD2,OLFM4,PGRMC1,PRCP,PRDX6,PTPRC,PTPRN2,QPCT,RAB18,RAB31,RAP2B,SCAMP1,SLC15A4,SVIP,TSPAN14,VAMP7
GO Biological Process	GO:0070841	inclusion body assembly	369	2.613156e-2	1.000000e+0	9.137548e-1	4.762944e+0	6.298625e-1	3	5.030851e-4	2.396166e-3	2979	3.556487e-1	1.000000e+0	1.000000e+0	2.359924e+0	4.237425e-1	1	6	7.633588e-4	1.666667e-1	MER77B,MER77B,MER77B	TRIM37
GO Biological Process	GO:0042304	regulation of fatty acid biosynthetic process	370	2.639137e-2	1.000000e+0	9.203455e-1	2.162030e+0	4.162755e+0	9	3.324884e-3	7.188498e-3	2609	2.957027e-1	1.000000e+0	1.000000e+0	1.452261e+0	2.754326e+0	4	39	3.053435e-3	1.025641e-1	MER77B,MER77B,MER77B,MER77B,MER77B,MER77B,MER77B,MER77B,MER77B	APOA1,AVPR1A,INSIG1,INSIG2
GO Biological Process	GO:0061365	positive regulation of triglyceride lipase activity	371	2.649937e-2	1.000000e+0	9.216209e-1	4.736837e+0	6.333341e-1	3	5.058579e-4	2.396166e-3	1724	1.797013e-1	1.000000e+0	1.000000e+0	2.574462e+0	7.768613e-1	2	11	1.526718e-3	1.818182e-1	MER77B,MER77B,MER77B	ABHD5,APOA1
GO Biological Process	GO:0050859	negative regulation of B cell receptor signaling pathway	372	2.688425e-2	1.000000e+0	9.324932e-1	4.710027e+0	6.369391e-1	3	5.087373e-4	2.396166e-3	2654	3.066699e-1	1.000000e+0	1.000000e+0	2.831908e+0	3.531188e-1	1	5	7.633588e-4	2.000000e-1	MER77B,MER77B,MER77B	PLCL2
GO Biological Process	GO:0015920	lipopolysaccharide transport	373	2.696944e-2	1.000000e+0	9.329402e-1	7.921330e+0	2.524828e-1	2	2.016636e-4	1.597444e-3	1333	1.362633e-1	1.000000e+0	1.000000e+0	7.079771e+0	1.412475e-1	1	2	7.633588e-4	5.000000e-1	MER77B,MER77B	LBP
GO Biological Process	GO:0030595	leukocyte chemotaxis	374	2.711065e-2	1.000000e+0	9.353174e-1	1.559697e+0	1.474646e+1	23	1.177832e-2	1.837061e-2	930	7.504668e-2	1.000000e+0	1.000000e+0	1.524874e+0	9.181088e+0	14	130	1.068702e-2	1.076923e-1	MER77B,MER77B,MER77B,MER77B,MER77B,MER77B,MER77B,MER77B,MER77B,MER77B,MER77B,MER77B,MER77B,MER77B,MER77B,MER77B,MER77B,MER77B,MER77B,MER77B,MER77B,MER77B,MER77B	ANO6,CCL22,CX3CR1,CXADR,CXCR3,CXCR4,CYP7B1,EMR2,ITGA1,LBP,PIK3CG,PREX1,S1PR1,VAV3
GO Biological Process	GO:0060134	prepulse inhibition	375	2.723618e-2	1.000000e+0	9.371425e-1	2.274199e+0	3.517722e+0	8	2.809682e-3	6.389776e-3	64	1.388754e-3	1.000000e+0	2.799858e-1	5.445978e+0	9.181088e-1	5	13	3.816794e-3	3.846154e-1	MER77B,MER77B,MER77B,MER77B,MER77B,MER77B,MER77B,MER77B	CTNNA2,DRD1,GRID2,GRIN3A,NRXN1
GO Biological Process	GO:0070344	regulation of fat cell proliferation	376	2.734527e-2	1.000000e+0	9.383937e-1	2.436541e+0	2.872925e+0	7	2.294668e-3	5.591054e-3	131	5.464354e-3	1.000000e+0	5.382180e-1	5.148924e+0	7.768613e-1	4	11	3.053435e-3	3.636364e-1	MER77B,MER77B,MER77B,MER77B,MER77B,MER77B,MER77B	FGF10,GATA2,IL4,PID1
GO Biological Process	GO:0007131	reciprocal meiotic recombination	377	2.743159e-2	1.000000e+0	9.388589e-1	2.270976e+0	3.522714e+0	8	2.813670e-3	6.389776e-3	4906	6.543993e-1	1.000000e+0	1.000000e+0	9.038006e-1	3.319316e+0	3	47	2.290076e-3	6.382979e-2	MER77B,MER77B,MER77B,MER77B,MER77B,MER77B,MER77B,MER77B	ERCC4,HFM1,XRCC2
GO Biological Process	GO:0010912	positive regulation of isomerase activity	378	2.747274e-2	1.000000e+0	9.377798e-1	4.670002e+0	6.423980e-1	3	5.130975e-4	2.396166e-3	3324	4.011699e-1	1.000000e+0	1.000000e+0	2.022792e+0	4.943663e-1	1	7	7.633588e-4	1.428571e-1	MER77B,MER77B,MER77B	SETMAR
GO Biological Process	GO:0001890	placenta development	379	2.775160e-2	1.000000e+0	9.447992e-1	1.474052e+0	1.967366e+1	29	1.571379e-2	2.316294e-2	589	5.287688e-2	1.000000e+0	1.000000e+0	1.551731e+0	1.031107e+1	16	146	1.221374e-2	1.095890e-1	MER77B,MER77B,MER77B,MER77B,MER77B,MER77B,MER77B,MER77B,MER77B,MER77B,MER77B,MER77B,MER77B,MER77B,MER77B,MER77B,MER77B,MER77B,MER77B,MER77B,MER77B,MER77B,MER77B,MER77B,MER77B,MER77B,MER77B,MER77B,MER77B	DCN,DNAJB6,GATA2,GRHL2,HS6ST1,ITGB8,MAP2K1,MAPK1,NCOA1,NR2F2,PPARG,PTK2,SOD1,SP3,ZFAT,ZNF568
GO Biological Process	GO:0035822	gene conversion	380	2.795809e-2	1.000000e+0	9.493243e-1	3.539458e+0	1.130117e+0	4	9.026490e-4	3.194888e-3	2654	3.066699e-1	1.000000e+0	1.000000e+0	2.831908e+0	3.531188e-1	1	5	7.633588e-4	2.000000e-1	MER77B,MER77B,MER77B,MER77B	PRDM9
GO Biological Process	GO:0046520	sphingoid biosynthetic process	381	2.820303e-2	1.000000e+0	9.551278e-1	3.529621e+0	1.133266e+0	4	9.051646e-4	3.194888e-3	1253	1.289122e-1	1.000000e+0	1.000000e+0	3.146565e+0	6.356138e-1	2	9	1.526718e-3	2.222222e-1	MER77B,MER77B,MER77B,MER77B	SPTLC1,SPTLC3
GO Biological Process	GO:0034312	diol biosynthetic process	382	2.826655e-2	1.000000e+0	9.547730e-1	4.617777e+0	6.496632e-1	3	5.189003e-4	2.396166e-3	3855	4.827982e-1	1.000000e+0	1.000000e+0	1.573282e+0	6.356138e-1	1	9	7.633588e-4	1.111111e-1	MER77B,MER77B,MER77B	SPTLC1
GO Biological Process	GO:0090314	positive regulation of protein targeting to membrane	383	2.847866e-2	1.000000e+0	9.594260e-1	2.415170e+0	2.898346e+0	7	2.314973e-3	5.591054e-3	2858	3.168546e-1	1.000000e+0	1.000000e+0	1.517094e+0	1.977465e+0	3	28	2.290076e-3	1.071429e-1	MER77B,MER77B,MER77B,MER77B,MER77B,MER77B,MER77B	ANK3,PRNP,SOGA2
GO Biological Process	GO:0043306	positive regulation of mast cell degranulation	384	2.850971e-2	1.000000e+0	9.579708e-1	3.517453e+0	1.137187e+0	4	9.082960e-4	3.194888e-3	889	7.123439e-2	1.000000e+0	1.000000e+0	3.034188e+0	9.887325e-1	3	14	2.290076e-3	2.142857e-1	MER77B,MER77B,MER77B,MER77B	GATA2,IL4,VAMP7
GO Biological Process	GO:1904293	negative regulation of ERAD pathway	385	2.863908e-2	1.000000e+0	9.598183e-1	2.965511e+0	1.686050e+0	5	1.346685e-3	3.993610e-3	2183	2.328307e-1	1.000000e+0	1.000000e+0	2.178391e+0	9.181088e-1	2	13	1.526718e-3	1.538462e-1	MER77B,MER77B,MER77B,MER77B,MER77B	SVIP,USP25
GO Biological Process	GO:0071786	endoplasmic reticulum tubular network organization	386	2.865363e-2	1.000000e+0	9.578181e-1	3.511798e+0	1.139018e+0	4	9.097586e-4	3.194888e-3	2057	2.060822e-1	1.000000e+0	1.000000e+0	2.359924e+0	8.474850e-1	2	12	1.526718e-3	1.666667e-1	MER77B,MER77B,MER77B,MER77B	ARL6IP1,RAB18
GO Biological Process	GO:0006022	aminoglycan metabolic process	387	2.877123e-2	1.000000e+0	9.592640e-1	1.379204e+0	2.900223e+1	40	2.316472e-2	3.194888e-2	52	9.535818e-4	1.000000e+0	2.366167e-1	2.022792e+0	1.137042e+1	23	161	1.755725e-2	1.428571e-1	MER77B,MER77B,MER77B,MER77B,MER77B,MER77B,MER77B,MER77B,MER77B,MER77B,MER77B,MER77B,MER77B,MER77B,MER77B,MER77B,MER77B,MER77B,MER77B,MER77B,MER77B,MER77B,MER77B,MER77B,MER77B,MER77B,MER77B,MER77B,MER77B,MER77B,MER77B,MER77B,MER77B,MER77B,MER77B,MER77B,MER77B,MER77B,MER77B,MER77B	B3GAT2,B3GNT2,B3GNT7,CHST15,CSPG4,DCN,GPC1,GPC5,GUSB,HAS1,HEXB,HGSNAT,HS3ST3A1,HS6ST1,HYAL4,IMPAD1,NDST3,NDST4,OGN,SLC35D2,SPOCK3,ST3GAL1,ST3GAL4
GO Biological Process	GO:0002071	glandular epithelial cell maturation	388	2.877650e-2	1.000000e+0	9.569670e-1	3.506998e+0	1.140577e+0	4	9.110038e-4	3.194888e-3	230	1.424952e-2	1.000000e+0	7.993981e-1	9.439695e+0	2.118713e-1	2	3	1.526718e-3	6.666667e-1	MER77B,MER77B,MER77B,MER77B	NKX6-1,RFX3
GO Biological Process	GO:0071108	protein K48-linked deubiquitination	389	2.884888e-2	1.000000e+0	9.569077e-1	2.408394e+0	2.906501e+0	7	2.321487e-3	5.591054e-3	2536	2.772764e-1	1.000000e+0	1.000000e+0	1.633793e+0	1.836218e+0	3	26	2.290076e-3	1.153846e-1	MER77B,MER77B,MER77B,MER77B,MER77B,MER77B,MER77B	FAM63B,OTUD3,USP25
GO Biological Process	GO:0006383	transcription from RNA polymerase III promoter	390	2.886444e-2	1.000000e+0	9.549689e-1	2.408111e+0	2.906843e+0	7	2.321759e-3	5.591054e-3	4400	5.608459e-1	1.000000e+0	1.000000e+0	1.036064e+0	2.895574e+0	3	41	2.290076e-3	7.317073e-2	MER77B,MER77B,MER77B,MER77B,MER77B,MER77B,MER77B	POLR1D,SNAPC5,ZNF345
GO Biological Process	GO:0006048	UDP-N-acetylglucosamine biosynthetic process	391	2.893335e-2	1.000000e+0	9.548005e-1	4.575387e+0	6.556822e-1	3	5.237078e-4	2.396166e-3	3855	4.827982e-1	1.000000e+0	1.000000e+0	1.573282e+0	6.356138e-1	1	9	7.633588e-4	1.111111e-1	MER77B,MER77B,MER77B	PGM3
GO Biological Process	GO:0002295	T-helper cell lineage commitment	392	2.899186e-2	1.000000e+0	9.542907e-1	4.571729e+0	6.562068e-1	3	5.241269e-4	2.396166e-3	1253	1.289122e-1	1.000000e+0	1.000000e+0	3.146565e+0	6.356138e-1	2	9	1.526718e-3	2.222222e-1	MER77B,MER77B,MER77B	IL4,IRF4
GO Biological Process	GO:0006506	GPI anchor biosynthetic process	393	2.904721e-2	1.000000e+0	9.536798e-1	2.954071e+0	1.692579e+0	5	1.351900e-3	3.993610e-3	1794	1.867732e-1	1.000000e+0	1.000000e+0	1.769943e+0	2.259960e+0	4	32	3.053435e-3	1.250000e-1	MER77B,MER77B,MER77B,MER77B,MER77B	PIGL,PIGM,PIGN,PIGY
GO Biological Process	GO:0021793	chemorepulsion of branchiomotor axon	394	2.919105e-2	1.000000e+0	9.559698e-1	4.559350e+0	6.579886e-1	3	5.255500e-4	2.396166e-3	709	7.062375e-2	1.000000e+0	1.000000e+0	1.415954e+1	7.062375e-2	1	1	7.633588e-4	1.000000e+0	MER77B,MER77B,MER77B	PLXNA4
GO Biological Process	GO:0032966	negative regulation of collagen biosynthetic process	395	2.960958e-2	1.000000e+0	9.672213e-1	4.533699e+0	6.617113e-1	3	5.285234e-4	2.396166e-3	955	8.252129e-2	1.000000e+0	1.000000e+0	4.045583e+0	4.943663e-1	2	7	1.526718e-3	2.857143e-1	MER77B,MER77B,MER77B	ERRFI1,PPARG
GO Biological Process	GO:0035106	operant conditioning	396	2.968523e-2	1.000000e+0	9.672437e-1	4.529114e+0	6.623812e-1	3	5.290585e-4	2.396166e-3	1828	1.972702e-1	1.000000e+0	1.000000e+0	4.719847e+0	2.118713e-1	1	3	7.633588e-4	3.333333e-1	MER77B,MER77B,MER77B	DRD1
GO Biological Process	GO:0070584	mitochondrion morphogenesis	397	2.991635e-2	1.000000e+0	9.723191e-1	2.607131e+0	2.301380e+0	6	1.838163e-3	4.792332e-3	3794	4.667426e-1	1.000000e+0	1.000000e+0	1.287231e+0	1.553723e+0	2	22	1.526718e-3	9.090909e-2	MER77B,MER77B,MER77B,MER77B,MER77B,MER77B	NUBPL,PID1
GO Biological Process	GO:0043987	histone H3-S10 phosphorylation	398	3.022969e-2	1.000000e+0	9.800344e-1	3.452077e+0	1.158723e+0	4	9.254973e-4	3.194888e-3	646	6.177603e-2	1.000000e+0	1.000000e+0	4.719847e+0	4.237425e-1	2	6	1.526718e-3	3.333333e-1	MER77B,MER77B,MER77B,MER77B	DRD1,VRK1
GO Biological Process	GO:0051785	positive regulation of nuclear division	399	3.039136e-2	1.000000e+0	9.828063e-1	1.736590e+0	8.637619e+0	15	6.899057e-3	1.198083e-2	1531	1.372845e-1	1.000000e+0	1.000000e+0	1.624865e+0	4.308049e+0	7	61	5.343511e-3	1.147541e-1	MER77B,MER77B,MER77B,MER77B,MER77B,MER77B,MER77B,MER77B,MER77B,MER77B,MER77B,MER77B,MER77B,MER77B,MER77B	ANKRD32,DAZL,IGF1,MSX2,PHIP,PRDM9,RGPD4
GO Biological Process	GO:0010765	positive regulation of sodium ion transport	400	3.048001e-2	1.000000e+0	9.832089e-1	2.011956e+0	4.970289e+0	10	3.969879e-3	7.987220e-3	685	6.402791e-2	1.000000e+0	1.000000e+0	2.283797e+0	2.189336e+0	5	31	3.816794e-3	1.612903e-1	MER77B,MER77B,MER77B,MER77B,MER77B,MER77B,MER77B,MER77B,MER77B,MER77B	ANK3,ATP1B3,CNTN1,FGF12,SCN3B
GO Biological Process	GO:2001274	negative regulation of glucose import in response to insulin stimulus	401	3.051244e-2	1.000000e+0	9.818005e-1	4.479965e+0	6.696481e-1	3	5.348627e-4	2.396166e-3	1828	1.972702e-1	1.000000e+0	1.000000e+0	4.719847e+0	2.118713e-1	1	3	7.633588e-4	3.333333e-1	MER77B,MER77B,MER77B	PID1
GO Biological Process	GO:0043373	CD4-positive, alpha-beta T cell lineage commitment	402	3.054938e-2	1.000000e+0	9.805439e-1	4.477811e+0	6.699702e-1	3	5.351199e-4	2.396166e-3	1605	1.538980e-1	1.000000e+0	1.000000e+0	2.831908e+0	7.062375e-1	2	10	1.526718e-3	2.000000e-1	MER77B,MER77B,MER77B	IL4,IRF4
GO Biological Process	GO:0002070	epithelial cell maturation	403	3.055068e-2	1.000000e+0	9.781524e-1	2.378439e+0	2.943107e+0	7	2.350725e-3	5.591054e-3	293	1.801702e-2	1.000000e+0	7.934253e-1	3.775878e+0	1.059356e+0	4	15	3.053435e-3	2.666667e-1	MER77B,MER77B,MER77B,MER77B,MER77B,MER77B,MER77B	FOXA1,NKX6-1,RFX3,TFCP2L1
GO Biological Process	GO:0002444	myeloid leukocyte mediated immunity	404	3.075719e-2	1.000000e+0	9.823268e-1	1.303527e+0	4.219323e+1	55	3.370067e-2	4.392971e-2	4936	6.634708e-1	1.000000e+0	1.000000e+0	9.439695e-1	3.601811e+1	34	510	2.595420e-2	6.666667e-2	MER77B,MER77B,MER77B,MER77B,MER77B,MER77B,MER77B,MER77B,MER77B,MER77B,MER77B,MER77B,MER77B,MER77B,MER77B,MER77B,MER77B,MER77B,MER77B,MER77B,MER77B,MER77B,MER77B,MER77B,MER77B,MER77B,MER77B,MER77B,MER77B,MER77B,MER77B,MER77B,MER77B,MER77B,MER77B,MER77B,MER77B,MER77B,MER77B,MER77B,MER77B,MER77B,MER77B,MER77B,MER77B,MER77B,MER77B,MER77B,MER77B,MER77B,MER77B,MER77B,MER77B,MER77B,MER77B	ABCA13,ANO6,ANXA3,CHRNB4,CRISPLD2,CYFIP1,DERA,DOCK2,FAF2,FPR1,GUSB,HEXB,HGSNAT,IGF2R,KMT2E,LRRC7,MAPK1,MOSPD2,OLFM4,PGRMC1,PIK3CG,PRCP,PRDX6,PTPRC,PTPRN2,QPCT,RAB18,RAB31,RAP2B,SCAMP1,SLC15A4,SVIP,TSPAN14,VAMP7
GO Biological Process	GO:0060014	granulosa cell differentiation	405	3.079549e-2	1.000000e+0	9.811215e-1	7.367269e+0	2.714710e-1	2	2.168299e-4	1.597444e-3	1333	1.362633e-1	1.000000e+0	1.000000e+0	7.079771e+0	1.412475e-1	1	2	7.633588e-4	5.000000e-1	MER77B,MER77B	BMP15
GO Biological Process	GO:0050732	negative regulation of peptidyl-tyrosine phosphorylation	406	3.086680e-2	1.000000e+0	9.809712e-1	2.007536e+0	4.981231e+0	10	3.978619e-3	7.987220e-3	546	4.550270e-2	1.000000e+0	1.000000e+0	2.108868e+0	3.319316e+0	7	47	5.343511e-3	1.489362e-1	MER77B,MER77B,MER77B,MER77B,MER77B,MER77B,MER77B,MER77B,MER77B,MER77B	CBLB,CHMP6,ERRFI1,IBTK,NTF3,PPP2R1A,TSG101
GO Biological Process	GO:0035404	histone-serine phosphorylation	407	3.092525e-2	1.000000e+0	9.804140e-1	2.903767e+0	1.721901e+0	5	1.375320e-3	3.993610e-3	555	4.779664e-2	1.000000e+0	1.000000e+0	3.539885e+0	8.474850e-1	3	12	2.290076e-3	2.500000e-1	MER77B,MER77B,MER77B,MER77B,MER77B	AURKC,DRD1,VRK1
GO Biological Process	GO:0051970	negative regulation of transmission of nerve impulse	408	3.117159e-2	1.000000e+0	9.858015e-1	4.442047e+0	6.753644e-1	3	5.394284e-4	2.396166e-3	499	4.317632e-2	1.000000e+0	1.000000e+0	5.663817e+0	3.531188e-1	2	5	1.526718e-3	4.000000e-1	MER77B,MER77B,MER77B	AVPR1A,GPR35
GO Biological Process	GO:1902950	regulation of dendritic spine maintenance	409	3.158727e-2	1.000000e+0	9.965050e-1	2.886886e+0	1.731970e+0	5	1.383362e-3	3.993610e-3	1253	1.289122e-1	1.000000e+0	1.000000e+0	3.146565e+0	6.356138e-1	2	9	1.526718e-3	2.222222e-1	MER77B,MER77B,MER77B,MER77B,MER77B	PRNP,ZNF804A
GO Biological Process	GO:0000185	activation of MAPKKK activity	410	3.158928e-2	1.000000e+0	9.941378e-1	2.361054e+0	2.964778e+0	7	2.368034e-3	5.591054e-3	435	3.413231e-2	1.000000e+0	1.000000e+0	3.146565e+0	1.271228e+0	4	18	3.053435e-3	2.222222e-1	MER77B,MER77B,MER77B,MER77B,MER77B,MER77B,MER77B	GADD45B,GADD45G,MAP4K4,MAP4K5
GO Biological Process	GO:0006505	GPI anchor metabolic process	411	3.160595e-2	1.000000e+0	9.922423e-1	2.886416e+0	1.732252e+0	5	1.383588e-3	3.993610e-3	2040	2.015297e-1	1.000000e+0	1.000000e+0	1.716308e+0	2.330584e+0	4	33	3.053435e-3	1.212121e-1	MER77B,MER77B,MER77B,MER77B,MER77B	PIGL,PIGM,PIGN,PIGY
GO Biological Process	GO:0060356	leucine import	412	3.180672e-2	1.000000e+0	9.961216e-1	3.093760e+1	3.232312e-2	1	2.581719e-5	7.987220e-4	709	7.062375e-2	1.000000e+0	1.000000e+0	1.415954e+1	7.062375e-2	1	1	7.633588e-4	1.000000e+0	MER77B	SLC3A2
GO Biological Process	GO:1903311	regulation of mRNA metabolic process	413	3.210763e-2	1.000000e+0	1.000000e+0	1.532228e+0	1.501082e+1	23	1.198947e-2	1.837061e-2	2128	2.173673e-1	1.000000e+0	1.000000e+0	1.278292e+0	1.016982e+1	13	144	9.923664e-3	9.027778e-2	MER77B,MER77B,MER77B,MER77B,MER77B,MER77B,MER77B,MER77B,MER77B,MER77B,MER77B,MER77B,MER77B,MER77B,MER77B,MER77B,MER77B,MER77B,MER77B,MER77B,MER77B,MER77B,MER77B	AGO2,DYRK1A,KHDRBS2,PAPOLA,PRDX6,RBFOX2,RBFOX3,SLTM,SMU1,SNW1,SRPK2,SRSF6,TNRC6C
GO Biological Process	GO:0044313	protein K6-linked deubiquitination	414	3.216344e-2	1.000000e+0	1.000000e+0	7.193548e+0	2.780269e-1	2	2.220662e-4	1.597444e-3	1828	1.972702e-1	1.000000e+0	1.000000e+0	4.719847e+0	2.118713e-1	1	3	7.633588e-4	3.333333e-1	MER77B,MER77B	OTUD3
GO Biological Process	GO:0072272	proximal/distal pattern formation involved in metanephric nephron development	415	3.224716e-2	1.000000e+0	1.000000e+0	3.381009e+0	1.183079e+0	4	9.449511e-4	3.194888e-3	1333	1.362633e-1	1.000000e+0	1.000000e+0	7.079771e+0	1.412475e-1	1	2	7.633588e-4	5.000000e-1	MER77B,MER77B,MER77B,MER77B	IRX1
GO Biological Process	GO:0072503	cellular divalent inorganic cation homeostasis	416	3.237359e-2	1.000000e+0	1.000000e+0	1.274730e+0	4.942225e+1	63	3.947464e-2	5.031949e-2	105	3.972183e-3	1.000000e+0	4.881245e-1	1.547491e+0	2.584829e+1	40	366	3.053435e-2	1.092896e-1	MER77B,MER77B,MER77B,MER77B,MER77B,MER77B,MER77B,MER77B,MER77B,MER77B,MER77B,MER77B,MER77B,MER77B,MER77B,MER77B,MER77B,MER77B,MER77B,MER77B,MER77B,MER77B,MER77B,MER77B,MER77B,MER77B,MER77B,MER77B,MER77B,MER77B,MER77B,MER77B,MER77B,MER77B,MER77B,MER77B,MER77B,MER77B,MER77B,MER77B,MER77B,MER77B,MER77B,MER77B,MER77B,MER77B,MER77B,MER77B,MER77B,MER77B,MER77B,MER77B,MER77B,MER77B,MER77B,MER77B,MER77B,…	ADRA1D,AGTR1,ATP13A3,ATP13A5,AVPR1A,CACNA2D1,CXCL12,CXCR3,CXCR4,DRD1,F2RL3,FAM155A,FKBP1A,FPR1,FPR3,GALR1,GATA2,GPR35,GPR6,GRIK2,GRIN2A,GRIN2B,HEXB,HRH4,IBTK,JPH2,KCNA5,PIK3CG,PLN,PML,PTPRC,RAP1GDS1,S1PR1,SLC24A3,SLC30A9,SLC39A10,SLC8A3,SMAD3,SWAP70,VAPB
GO Biological Process	GO:0060631	regulation of meiosis I	417	3.238925e-2	1.000000e+0	1.000000e+0	3.376212e+0	1.184760e+0	4	9.462938e-4	3.194888e-3	3621	4.434775e-1	1.000000e+0	1.000000e+0	1.769943e+0	5.649900e-1	1	8	7.633588e-4	1.250000e-1	MER77B,MER77B,MER77B,MER77B	PRDM9
GO Biological Process	GO:0071241	cellular response to inorganic substance	418	3.245338e-2	1.000000e+0	1.000000e+0	1.442806e+0	2.079282e+1	30	1.660768e-2	2.396166e-2	931	7.558385e-2	1.000000e+0	1.000000e+0	1.439953e+0	1.250040e+1	18	177	1.374046e-2	1.016949e-1	MER77B,MER77B,MER77B,MER77B,MER77B,MER77B,MER77B,MER77B,MER77B,MER77B,MER77B,MER77B,MER77B,MER77B,MER77B,MER77B,MER77B,MER77B,MER77B,MER77B,MER77B,MER77B,MER77B,MER77B,MER77B,MER77B,MER77B,MER77B,MER77B,MER77B	ALOX5AP,ANK3,CACYBP,GLRA2,HNRNPD,IL4,KCNA1,MAPK1,NDNL2,NLGN1,PPARGC1A,PPP5C,PRNP,SLC25A24,SNCA,SOD1,TNFSF4,ZNF658
GO Biological Process	GO:0097187	dentinogenesis	419	3.248029e-2	1.000000e+0	1.000000e+0	7.154881e+0	2.795295e-1	2	2.232664e-4	1.597444e-3	1828	1.972702e-1	1.000000e+0	1.000000e+0	4.719847e+0	2.118713e-1	1	3	7.633588e-4	3.333333e-1	MER77B,MER77B	FAM20C
GO Biological Process	GO:2001169	regulation of ATP biosynthetic process	420	3.264535e-2	1.000000e+0	1.000000e+0	2.860753e+0	1.747791e+0	5	1.395999e-3	3.993610e-3	398	2.896899e-2	1.000000e+0	9.391630e-1	4.247863e+0	7.062375e-1	3	10	2.290076e-3	3.000000e-1	MER77B,MER77B,MER77B,MER77B,MER77B	PID1,PPARGC1A,TMSB4X
GO Biological Process	GO:0042116	macrophage activation	421	3.264806e-2	1.000000e+0	1.000000e+0	2.078395e+0	4.330265e+0	9	3.458678e-3	7.188498e-3	469	3.856316e-2	1.000000e+0	1.000000e+0	2.359924e+0	2.542455e+0	6	36	4.580153e-3	1.666667e-1	MER77B,MER77B,MER77B,MER77B,MER77B,MER77B,MER77B,MER77B,MER77B	CX3CR1,IL4,LBP,SNCA,TLR4,TLR8
GO Biological Process	GO:0021615	glossopharyngeal nerve morphogenesis	422	3.276354e-2	1.000000e+0	1.000000e+0	4.354690e+0	6.889124e-1	3	5.502495e-4	2.396166e-3	2280	2.539712e-1	1.000000e+0	1.000000e+0	3.539885e+0	2.824950e-1	1	4	7.633588e-4	2.500000e-1	MER77B,MER77B,MER77B	PLXNA4
GO Biological Process	GO:0001923	B-1 B cell differentiation	423	3.282248e-2	1.000000e+0	1.000000e+0	4.351564e+0	6.894073e-1	3	5.506448e-4	2.396166e-3	1828	1.972702e-1	1.000000e+0	1.000000e+0	4.719847e+0	2.118713e-1	1	3	7.633588e-4	3.333333e-1	MER77B,MER77B,MER77B	PLCL2
GO Biological Process	GO:0002883	regulation of hypersensitivity	424	3.303032e-2	1.000000e+0	1.000000e+0	4.340600e+0	6.911487e-1	3	5.520357e-4	2.396166e-3	3855	4.827982e-1	1.000000e+0	1.000000e+0	1.573282e+0	6.356138e-1	1	9	7.633588e-4	1.111111e-1	MER77B,MER77B,MER77B	SPN
GO Biological Process	GO:0051974	negative regulation of telomerase activity	425	3.333581e-2	1.000000e+0	1.000000e+0	3.344901e+0	1.195850e+0	4	9.551519e-4	3.194888e-3	74	2.339084e-3	1.000000e+0	4.078541e-1	6.293130e+0	6.356138e-1	4	9	3.053435e-3	4.444444e-1	MER77B,MER77B,MER77B,MER77B	PINX1,POT1,PPARG,TERF1
GO Biological Process	GO:0045061	thymic T cell selection	426	3.341558e-2	1.000000e+0	1.000000e+0	2.331968e+0	3.001757e+0	7	2.397569e-3	5.591054e-3	480	4.088901e-2	1.000000e+0	1.000000e+0	2.980956e+0	1.341851e+0	4	19	3.053435e-3	2.105263e-1	MER77B,MER77B,MER77B,MER77B,MER77B,MER77B,MER77B	DOCK2,GLI3,JAG2,SPN
GO Biological Process	GO:0050910	detection of mechanical stimulus involved in sensory perception of sound	427	3.343060e-2	1.000000e+0	1.000000e+0	2.841995e+0	1.759328e+0	5	1.405214e-3	3.993610e-3	1724	1.797013e-1	1.000000e+0	1.000000e+0	2.574462e+0	7.768613e-1	2	11	1.526718e-3	1.818182e-1	MER77B,MER77B,MER77B,MER77B,MER77B	COL11A1,TMC1
GO Biological Process	GO:0010713	negative regulation of collagen metabolic process	428	3.354963e-2	1.000000e+0	1.000000e+0	4.313600e+0	6.954749e-1	3	5.554911e-4	2.396166e-3	1104	1.050168e-1	1.000000e+0	1.000000e+0	3.539885e+0	5.649900e-1	2	8	1.526718e-3	2.500000e-1	MER77B,MER77B,MER77B	ERRFI1,PPARG
GO Biological Process	GO:1900026	positive regulation of substrate adhesion-dependent cell spreading	429	3.388843e-2	1.000000e+0	1.000000e+0	1.974895e+0	5.063559e+0	10	4.044376e-3	7.987220e-3	2117	2.166170e-1	1.000000e+0	1.000000e+0	1.665828e+0	2.401208e+0	4	34	3.053435e-3	1.176471e-1	MER77B,MER77B,MER77B,MER77B,MER77B,MER77B,MER77B,MER77B,MER77B,MER77B	APOA1,DOCK1,OLFM4,PREX1
GO Biological Process	GO:0032652	regulation of interleukin-1 production	430	3.398947e-2	1.000000e+0	1.000000e+0	1.677096e+0	9.540303e+0	16	7.620050e-3	1.277955e-2	354	2.690696e-2	1.000000e+0	9.807359e-1	1.994302e+0	5.014286e+0	10	71	7.633588e-3	1.408451e-1	MER77B,MER77B,MER77B,MER77B,MER77B,MER77B,MER77B,MER77B,MER77B,MER77B,MER77B,MER77B,MER77B,MER77B,MER77B,MER77B	APOA1,EGR1,ERRFI1,IL1R2,ISL1,PML,PYDC2,SMAD3,TLR4,TLR8
GO Biological Process	GO:1990519	mitochondrial pyrimidine nucleotide import	431	3.421407e-2	1.000000e+0	1.000000e+0	6.952871e+0	2.876509e-1	2	2.297532e-4	1.597444e-3	1333	1.362633e-1	1.000000e+0	1.000000e+0	7.079771e+0	1.412475e-1	1	2	7.633588e-4	5.000000e-1	MER77B,MER77B	SLC25A36
GO Biological Process	GO:1905446	regulation of mitochondrial ATP synthesis coupled electron transport	432	3.435671e-2	1.000000e+0	1.000000e+0	3.312336e+0	1.207607e+0	4	9.645422e-4	3.194888e-3	646	6.177603e-2	1.000000e+0	1.000000e+0	4.719847e+0	4.237425e-1	2	6	1.526718e-3	3.333333e-1	MER77B,MER77B,MER77B,MER77B	CDK1,SNCA
GO Biological Process	GO:0072578	neurotransmitter-gated ion channel clustering	433	3.452292e-2	1.000000e+0	1.000000e+0	2.816746e+0	1.775098e+0	5	1.417810e-3	3.993610e-3	955	8.252129e-2	1.000000e+0	1.000000e+0	4.045583e+0	4.943663e-1	2	7	1.526718e-3	2.857143e-1	MER77B,MER77B,MER77B,MER77B,MER77B	GPHN,NLGN1
GO Biological Process	GO:0006893	Golgi to plasma membrane transport	434	3.452824e-2	1.000000e+0	1.000000e+0	1.968377e+0	5.080326e+0	10	4.057769e-3	7.987220e-3	1665	1.605622e-1	1.000000e+0	1.000000e+0	1.726773e+0	2.895574e+0	5	41	3.816794e-3	1.219512e-1	MER77B,MER77B,MER77B,MER77B,MER77B,MER77B,MER77B,MER77B,MER77B,MER77B	ANK3,COMMD1,RAB31,VAMP3,VAMP7
GO Biological Process	GO:0032481	positive regulation of type I interferon production	435	3.456763e-2	1.000000e+0	1.000000e+0	1.836987e+0	6.532435e+0	12	5.217600e-3	9.584665e-3	932	7.591933e-2	1.000000e+0	1.000000e+0	1.722106e+0	5.226158e+0	9	74	6.870229e-3	1.216216e-1	MER77B,MER77B,MER77B,MER77B,MER77B,MER77B,MER77B,MER77B,MER77B,MER77B,MER77B,MER77B	CTNNB1,DHX36,HMGB2,MB21D1,POLR1D,PRKDC,TBK1,TLR4,TLR8
GO Biological Process	GO:0050905	neuromuscular process	436	3.472713e-2	1.000000e+0	1.000000e+0	1.504453e+0	1.595264e+1	24	1.274173e-2	1.916933e-2	286	1.730458e-2	1.000000e+0	7.807028e-1	1.917438e+0	6.779880e+0	13	96	9.923664e-3	1.354167e-1	MER77B,MER77B,MER77B,MER77B,MER77B,MER77B,MER77B,MER77B,MER77B,MER77B,MER77B,MER77B,MER77B,MER77B,MER77B,MER77B,MER77B,MER77B,MER77B,MER77B,MER77B,MER77B,MER77B,MER77B	CAMTA1,CHRNA1,CTNNA2,DRD1,FGF12,GRID2,GRIN2A,GRIN3A,HEXB,KCNA1,NRXN1,PENK,RBFOX2
GO Biological Process	GO:0050900	leukocyte migration	437	3.473252e-2	1.000000e+0	1.000000e+0	1.333133e+0	3.375506e+1	45	2.696091e-2	3.594249e-2	954	8.231605e-2	1.000000e+0	1.000000e+0	1.317167e+0	2.125775e+1	28	301	2.137405e-2	9.302326e-2	MER77B,MER77B,MER77B,MER77B,MER77B,MER77B,MER77B,MER77B,MER77B,MER77B,MER77B,MER77B,MER77B,MER77B,MER77B,MER77B,MER77B,MER77B,MER77B,MER77B,MER77B,MER77B,MER77B,MER77B,MER77B,MER77B,MER77B,MER77B,MER77B,MER77B,MER77B,MER77B,MER77B,MER77B,MER77B,MER77B,MER77B,MER77B,MER77B,MER77B,MER77B,MER77B,MER77B,MER77B,MER77B	ANO6,ATP1B3,CCL22,CD48,CX3CR1,CXADR,CXCR3,CXCR4,CYP7B1,EMR2,ESAM,FER,FPR1,FPR3,GPC1,GRB14,GYPC,ITGA1,ITGA4,LBP,MYH9,PIK3CG,PREX1,S1PR1,SLC3A2,SPN,VAV3,VPREB1
GO Biological Process	GO:0070601	centromeric sister chromatid cohesion	438	3.488645e-2	1.000000e+0	1.000000e+0	4.246566e+0	7.064531e-1	3	5.642597e-4	2.396166e-3	646	6.177603e-2	1.000000e+0	1.000000e+0	4.719847e+0	4.237425e-1	2	6	1.526718e-3	3.333333e-1	MER77B,MER77B,MER77B	PPP2R1A,SGOL1
GO Biological Process	GO:0010359	regulation of anion channel activity	439	3.496385e-2	1.000000e+0	1.000000e+0	3.293530e+0	1.214502e+0	4	9.700497e-4	3.194888e-3	3855	4.827982e-1	1.000000e+0	1.000000e+0	1.573282e+0	6.356138e-1	1	9	7.633588e-4	1.111111e-1	MER77B,MER77B,MER77B,MER77B	PRNP
GO Biological Process	GO:0008643	carbohydrate transport	440	3.497133e-2	1.000000e+0	1.000000e+0	1.783639e+0	7.288470e+0	13	5.821462e-3	1.038339e-2	703	6.696451e-2	1.000000e+0	1.000000e+0	1.705969e+0	5.861772e+0	10	83	7.633588e-3	1.204819e-1	MER77B,MER77B,MER77B,MER77B,MER77B,MER77B,MER77B,MER77B,MER77B,MER77B,MER77B,MER77B,MER77B	AQP7,DRD1,SLC2A13,SLC2A8,SLC35A3,SLC35B4,SLC35D1,SLC35D2,SLC45A1,SORBS1
GO Biological Process	GO:0002676	regulation of chronic inflammatory response	441	3.504827e-2	1.000000e+0	1.000000e+0	4.238682e+0	7.077671e-1	3	5.653092e-4	2.396166e-3	1724	1.797013e-1	1.000000e+0	1.000000e+0	2.574462e+0	7.768613e-1	2	11	1.526718e-3	1.818182e-1	MER77B,MER77B,MER77B	CX3CR1,IL4
GO Biological Process	GO:0070828	heterochromatin organization	442	3.518984e-2	1.000000e+0	1.000000e+0	3.286633e+0	1.217051e+0	4	9.720855e-4	3.194888e-3	2057	2.060822e-1	1.000000e+0	1.000000e+0	2.359924e+0	8.474850e-1	2	12	1.526718e-3	1.666667e-1	MER77B,MER77B,MER77B,MER77B	CENPV,HELLS
GO Biological Process	GO:0006309	apoptotic DNA fragmentation	443	3.531201e-2	1.000000e+0	1.000000e+0	3.282927e+0	1.218425e+0	4	9.731829e-4	3.194888e-3	2574	2.867210e-1	1.000000e+0	1.000000e+0	1.887939e+0	1.059356e+0	2	15	1.526718e-3	1.333333e-1	MER77B,MER77B,MER77B,MER77B	DICER1,HMGB2
GO Biological Process	GO:0098876	vesicle-mediated transport to the plasma membrane	444	3.561361e-2	1.000000e+0	1.000000e+0	1.736186e+0	8.063653e+0	14	6.440618e-3	1.118211e-2	3202	3.736632e-1	1.000000e+0	1.000000e+0	1.213675e+0	4.943663e+0	6	70	4.580153e-3	8.571429e-2	MER77B,MER77B,MER77B,MER77B,MER77B,MER77B,MER77B,MER77B,MER77B,MER77B,MER77B,MER77B,MER77B,MER77B	ANK3,ANKRD50,COMMD1,RAB31,VAMP3,VAMP7
GO Biological Process	GO:0014012	peripheral nervous system axon regeneration	445	3.584518e-2	1.000000e+0	1.000000e+0	6.776331e+0	2.951450e-1	2	2.357388e-4	1.597444e-3	2280	2.539712e-1	1.000000e+0	1.000000e+0	3.539885e+0	2.824950e-1	1	4	7.633588e-4	2.500000e-1	MER77B,MER77B	APOA1
GO Biological Process	GO:0046588	negative regulation of calcium-dependent cell-cell adhesion	446	3.586818e-2	1.000000e+0	1.000000e+0	2.737722e+1	3.652672e-2	1	2.917470e-5	7.987220e-4	709	7.062375e-2	1.000000e+0	1.000000e+0	1.415954e+1	7.062375e-2	1	1	7.633588e-4	1.000000e+0	MER77B	FXYD5
GO Biological Process	GO:0030207	chondroitin sulfate catabolic process	447	3.588652e-2	1.000000e+0	1.000000e+0	2.786514e+0	1.794357e+0	5	1.433192e-3	3.993610e-3	223	1.397969e-2	1.000000e+0	8.088787e-1	4.045583e+0	9.887325e-1	4	14	3.053435e-3	2.857143e-1	MER77B,MER77B,MER77B,MER77B,MER77B	CSPG4,DCN,HEXB,HYAL4
GO Biological Process	GO:0034123	positive regulation of toll-like receptor signaling pathway	448	3.590280e-2	1.000000e+0	1.000000e+0	3.265225e+0	1.225030e+0	4	9.784587e-4	3.194888e-3	3504	4.176960e-1	1.000000e+0	1.000000e+0	1.415954e+0	1.412475e+0	2	20	1.526718e-3	1.000000e-1	MER77B,MER77B,MER77B,MER77B	LBP,TLR5
GO Biological Process	GO:0021644	vagus nerve morphogenesis	449	3.592670e-2	1.000000e+0	1.000000e+0	4.196711e+0	7.148455e-1	3	5.709628e-4	2.396166e-3	1333	1.362633e-1	1.000000e+0	1.000000e+0	7.079771e+0	1.412475e-1	1	2	7.633588e-4	5.000000e-1	MER77B,MER77B,MER77B	PLXNA4
GO Biological Process	GO:0050783	cocaine metabolic process	450	3.607694e-2	1.000000e+0	1.000000e+0	4.189669e+0	7.160470e-1	3	5.719225e-4	2.396166e-3	709	7.062375e-2	1.000000e+0	1.000000e+0	1.415954e+1	7.062375e-2	1	1	7.633588e-4	1.000000e+0	MER77B,MER77B,MER77B	BCHE
GO Biological Process	GO:0032102	negative regulation of response to external stimulus	451	3.614112e-2	1.000000e+0	1.000000e+0	1.311890e+0	3.735069e+1	49	2.983282e-2	3.913738e-2	1778	1.832719e-1	1.000000e+0	1.000000e+0	1.224321e+0	1.878592e+1	23	266	1.755725e-2	8.646617e-2	MER77B,MER77B,MER77B,MER77B,MER77B,MER77B,MER77B,MER77B,MER77B,MER77B,MER77B,MER77B,MER77B,MER77B,MER77B,MER77B,MER77B,MER77B,MER77B,MER77B,MER77B,MER77B,MER77B,MER77B,MER77B,MER77B,MER77B,MER77B,MER77B,MER77B,MER77B,MER77B,MER77B,MER77B,MER77B,MER77B,MER77B,MER77B,MER77B,MER77B,MER77B,MER77B,MER77B,MER77B,MER77B,MER77B,MER77B,MER77B,MER77B	AJAP1,APOA1,CTNNA2,CX3CR1,DRD1,EPHA4,F11,FEM1A,GRID2,GRIN3A,IL1R2,IL4,ISL1,ITCH,NRXN1,PDCD4,PHLDB2,PPARG,PYDC2,RGMA,SEMA3A,SMAD3,SPN
GO Biological Process	GO:0009100	glycoprotein metabolic process	452	3.624508e-2	1.000000e+0	1.000000e+0	1.249158e+0	5.603775e+1	70	4.475859e-2	5.591054e-2	32	5.018470e-4	1.000000e+0	2.023541e-1	1.691279e+0	2.542455e+1	43	360	3.282443e-2	1.194444e-1	MER77B,MER77B,MER77B,MER77B,MER77B,MER77B,MER77B,MER77B,MER77B,MER77B,MER77B,MER77B,MER77B,MER77B,MER77B,MER77B,MER77B,MER77B,MER77B,MER77B,MER77B,MER77B,MER77B,MER77B,MER77B,MER77B,MER77B,MER77B,MER77B,MER77B,MER77B,MER77B,MER77B,MER77B,MER77B,MER77B,MER77B,MER77B,MER77B,MER77B,MER77B,MER77B,MER77B,MER77B,MER77B,MER77B,MER77B,MER77B,MER77B,MER77B,MER77B,MER77B,MER77B,MER77B,MER77B,MER77B,MER77B,…	ADAMTS13,ADAMTS7,B3GALT1,B3GALT2,B3GAT2,B3GNT2,B3GNT7,CCDC126,CHST15,COL11A1,CSPG4,DAD1,DCN,DPY19L2,DPY19L3,DPY19L4,EDEM1,FUT8,GALNT3,GALNTL6,GPC1,GXYLT1,HEXB,HS3ST4,HS6ST1,HYAL4,IGF1,IMPAD1,MAN1A1,MAN1A2,MUC13,NDST3,NDST4,PGM3,RPN1,SPOCK3,ST3GAL1,ST3GAL4,ST6GAL2,SULF2,TET2,TRAK2,UGGT1
GO Biological Process	GO:0006686	sphingomyelin biosynthetic process	453	3.643719e-2	1.000000e+0	1.000000e+0	4.172939e+0	7.189178e-1	3	5.742155e-4	2.396166e-3	2979	3.556487e-1	1.000000e+0	1.000000e+0	2.359924e+0	4.237425e-1	1	6	7.633588e-4	1.666667e-1	MER77B,MER77B,MER77B	SPTLC1
GO Biological Process	GO:0051306	mitotic sister chromatid separation	454	3.649431e-2	1.000000e+0	1.000000e+0	6.709380e+0	2.980902e-1	2	2.380912e-4	1.597444e-3	1828	1.972702e-1	1.000000e+0	1.000000e+0	4.719847e+0	2.118713e-1	1	3	7.633588e-4	3.333333e-1	MER77B,MER77B	PPP2R1A
GO Biological Process	GO:0007352	zygotic specification of dorsal/ventral axis	455	3.659455e-2	1.000000e+0	1.000000e+0	3.244949e+0	1.232685e+0	4	9.845726e-4	3.194888e-3	230	1.424952e-2	1.000000e+0	7.993981e-1	9.439695e+0	2.118713e-1	2	3	1.526718e-3	6.666667e-1	MER77B,MER77B,MER77B,MER77B	CXXC4,SMAD6
GO Biological Process	GO:0021766	hippocampus development	456	3.662751e-2	1.000000e+0	1.000000e+0	1.562858e+0	1.279707e+1	20	1.022130e-2	1.597444e-2	885	7.090315e-2	1.000000e+0	1.000000e+0	1.745697e+0	5.155534e+0	9	73	6.870229e-3	1.232877e-1	MER77B,MER77B,MER77B,MER77B,MER77B,MER77B,MER77B,MER77B,MER77B,MER77B,MER77B,MER77B,MER77B,MER77B,MER77B,MER77B,MER77B,MER77B,MER77B,MER77B	ANXA3,DRD1,EPHA5,GLI3,HTR5A,KCNA1,KIRREL3,MFSD2A,NCOA1
GO Biological Process	GO:0043383	negative T cell selection	457	3.667726e-2	1.000000e+0	1.000000e+0	2.480322e+0	2.419041e+0	6	1.932141e-3	4.792332e-3	624	5.896552e-2	1.000000e+0	1.000000e+0	3.267587e+0	9.181088e-1	3	13	2.290076e-3	2.307692e-1	MER77B,MER77B,MER77B,MER77B,MER77B,MER77B	DOCK2,GLI3,SPN
GO Biological Process	GO:0030890	positive regulation of B cell proliferation	458	3.668359e-2	1.000000e+0	1.000000e+0	1.819741e+0	6.594344e+0	12	5.267048e-3	9.584665e-3	339	2.338708e-2	1.000000e+0	8.901578e-1	2.417483e+0	2.895574e+0	7	41	5.343511e-3	1.707317e-1	MER77B,MER77B,MER77B,MER77B,MER77B,MER77B,MER77B,MER77B,MER77B,MER77B,MER77B,MER77B	IL4,IL7,PTPRC,SLC39A10,TLR4,TNFSF13B,VAV3
GO Biological Process	GO:0046476	glycosylceramide biosynthetic process	459	3.673396e-2	1.000000e+0	1.000000e+0	2.768397e+0	1.806099e+0	5	1.442571e-3	3.993610e-3	143	5.976889e-3	1.000000e+0	5.392993e-1	7.079771e+0	4.237425e-1	3	6	2.290076e-3	5.000000e-1	MER77B,MER77B,MER77B,MER77B,MER77B	B3GALT1,B3GALT2,UGCG
GO Biological Process	GO:0051281	positive regulation of release of sequestered calcium ion into cytosol	460	3.679096e-2	1.000000e+0	1.000000e+0	2.031960e+0	4.429220e+0	9	3.537716e-3	7.188498e-3	636	6.001322e-2	1.000000e+0	1.000000e+0	2.123931e+0	2.824950e+0	6	40	4.580153e-3	1.500000e-1	MER77B,MER77B,MER77B,MER77B,MER77B,MER77B,MER77B,MER77B,MER77B	AKAP6,DRD1,F2RL3,JPH2,NPSR1,SNCA
GO Biological Process	GO:0018406	protein C-linked glycosylation via 2'-alpha-mannosyl-L-tryptophan	461	3.684862e-2	1.000000e+0	1.000000e+0	4.154098e+0	7.221785e-1	3	5.768198e-4	2.396166e-3	87	3.153911e-3	1.000000e+0	4.677576e-1	8.495725e+0	3.531188e-1	3	5	2.290076e-3	6.000000e-1	MER77B,MER77B,MER77B	DPY19L2,DPY19L3,DPY19L4
GO Biological Process	GO:1904646	cellular response to beta-amyloid	462	3.689568e-2	1.000000e+0	1.000000e+0	1.945317e+0	5.140550e+0	10	4.105870e-3	7.987220e-3	136	5.469896e-3	1.000000e+0	5.189564e-1	3.539885e+0	1.694970e+0	6	24	4.580153e-3	2.500000e-1	MER77B,MER77B,MER77B,MER77B,MER77B,MER77B,MER77B,MER77B,MER77B,MER77B	CACNA2D1,EPHA4,IGF1,IGF1R,PRNP,TLR4
GO Biological Process	GO:0021511	spinal cord patterning	463	3.706196e-2	1.000000e+0	1.000000e+0	1.943756e+0	5.144678e+0	10	4.109167e-3	7.987220e-3	342	2.399070e-2	1.000000e+0	9.051228e-1	2.949905e+0	1.694970e+0	5	24	3.816794e-3	2.083333e-1	MER77B,MER77B,MER77B,MER77B,MER77B,MER77B,MER77B,MER77B,MER77B,MER77B	GLI2,GLI3,INTU,NKX6-1,SOX1
GO Biological Process	GO:0033044	regulation of chromosome organization	464	3.718286e-2	1.000000e+0	1.000000e+0	1.467534e+0	1.771680e+1	26	1.415080e-2	2.076677e-2	552	4.678041e-2	1.000000e+0	1.000000e+0	1.552982e+0	1.094668e+1	17	155	1.297710e-2	1.096774e-1	MER77B,MER77B,MER77B,MER77B,MER77B,MER77B,MER77B,MER77B,MER77B,MER77B,MER77B,MER77B,MER77B,MER77B,MER77B,MER77B,MER77B,MER77B,MER77B,MER77B,MER77B,MER77B,MER77B,MER77B,MER77B,MER77B	ANKRD32,CENPV,CTNNB1,DHX36,ERCC4,HNRNPD,MAPK1,MCPH1,NAF1,NEK6,PINX1,PML,POT1,PTTG1,SETMAR,SMG1,TERF1
GO Biological Process	GO:1903243	negative regulation of cardiac muscle hypertrophy in response to stress	465	3.727980e-2	1.000000e+0	1.000000e+0	3.225324e+0	1.240185e+0	4	9.905635e-4	3.194888e-3	646	6.177603e-2	1.000000e+0	1.000000e+0	4.719847e+0	4.237425e-1	2	6	1.526718e-3	3.333333e-1	MER77B,MER77B,MER77B,MER77B	ERRFI1,SMAD3
GO Biological Process	GO:0032651	regulation of interleukin-1 beta production	466	3.730349e-2	1.000000e+0	1.000000e+0	1.724549e+0	8.118063e+0	14	6.484076e-3	1.118211e-2	345	2.413734e-2	1.000000e+0	9.027365e-1	2.123931e+0	4.237425e+0	9	60	6.870229e-3	1.500000e-1	MER77B,MER77B,MER77B,MER77B,MER77B,MER77B,MER77B,MER77B,MER77B,MER77B,MER77B,MER77B,MER77B,MER77B	APOA1,EGR1,ERRFI1,ISL1,PML,PYDC2,SMAD3,TLR4,TLR8
GO Biological Process	GO:0045321	leukocyte activation	467	3.738650e-2	1.000000e+0	1.000000e+0	1.191014e+0	8.899981e+1	106	7.108611e-2	8.466454e-2	1817	1.932400e-1	1.000000e+0	1.000000e+0	1.111835e+0	6.116017e+1	68	866	5.190840e-2	7.852194e-2	MER77B,MER77B,MER77B,MER77B,MER77B,MER77B,MER77B,MER77B,MER77B,MER77B,MER77B,MER77B,MER77B,MER77B,MER77B,MER77B,MER77B,MER77B,MER77B,MER77B,MER77B,MER77B,MER77B,MER77B,MER77B,MER77B,MER77B,MER77B,MER77B,MER77B,MER77B,MER77B,MER77B,MER77B,MER77B,MER77B,MER77B,MER77B,MER77B,MER77B,MER77B,MER77B,MER77B,MER77B,MER77B,MER77B,MER77B,MER77B,MER77B,MER77B,MER77B,MER77B,MER77B,MER77B,MER77B,MER77B,MER77B,…	ABCA13,ANO6,ANXA3,CHRNB4,CRISPLD2,CTNNB1,CX3CR1,CXADR,CYFIP1,DERA,DHRS2,DLG1,DOCK2,EGR1,FAF2,FKBP1A,FPR1,GLI3,GUSB,HELLS,HEXB,HGSNAT,IGF2R,IL4,IL7,IRF4,ITGA4,JAG2,KLF6,KMT2E,LBP,LRRC7,MAPK1,MOSPD2,MYH9,OLFM4,PGRMC1,PIK3CG,PLCL2,PRCP,PRDX6,PREX1,PRKDC,PTPRC,PTPRN2,QPCT,RAB18,RAB31,RAG2,RAP2B,SCAMP1,SH2D1B,SKAP2,SLAMF7,SLC15A4,SMAD3,SNCA,SP3,SPN,SVIP,SWAP70,TBK1,TCF7,TLR4,TLR8,TNFSF4,TSPAN14,VAMP7
GO Biological Process	GO:0033005	positive regulation of mast cell activation	468	3.753286e-2	1.000000e+0	1.000000e+0	2.751763e+0	1.817017e+0	5	1.451292e-3	3.993610e-3	387	2.807481e-2	1.000000e+0	9.360446e-1	3.331657e+0	1.200604e+0	4	17	3.053435e-3	2.352941e-1	MER77B,MER77B,MER77B,MER77B,MER77B	CD226,GATA2,IL4,VAMP7
GO Biological Process	GO:1902992	negative regulation of amyloid precursor protein catabolic process	469	3.757497e-2	1.000000e+0	1.000000e+0	3.217007e+0	1.243392e+0	4	9.931245e-4	3.194888e-3	3855	4.827982e-1	1.000000e+0	1.000000e+0	1.573282e+0	6.356138e-1	1	9	7.633588e-4	1.111111e-1	MER77B,MER77B,MER77B,MER77B	PRNP
GO Biological Process	GO:0072584	caveolin-mediated endocytosis	470	3.760372e-2	1.000000e+0	1.000000e+0	6.598984e+0	3.030770e-1	2	2.420743e-4	1.597444e-3	2654	3.066699e-1	1.000000e+0	1.000000e+0	2.831908e+0	3.531188e-1	1	5	7.633588e-4	2.000000e-1	MER77B,MER77B	MAPK1
GO Biological Process	GO:0097359	UDP-glucosylation	471	3.763535e-2	1.000000e+0	1.000000e+0	6.595908e+0	3.032183e-1	2	2.421871e-4	1.597444e-3	1333	1.362633e-1	1.000000e+0	1.000000e+0	7.079771e+0	1.412475e-1	1	2	7.633588e-4	5.000000e-1	MER77B,MER77B	UGGT1
GO Biological Process	GO:0097711	ciliary basal body docking	472	3.764197e-2	1.000000e+0	1.000000e+0	1.686143e+0	8.896045e+0	15	7.105467e-3	1.198083e-2	4211	5.216843e-1	1.000000e+0	1.000000e+0	1.032467e+0	6.779880e+0	7	96	5.343511e-3	7.291667e-2	MER77B,MER77B,MER77B,MER77B,MER77B,MER77B,MER77B,MER77B,MER77B,MER77B,MER77B,MER77B,MER77B,MER77B,MER77B	CCDC41,CDK1,NEDD1,NINL,NPHP4,PPP2R1A,SCLT1
GO Biological Process	GO:0051668	localization within membrane	473	3.766421e-2	1.000000e+0	1.000000e+0	1.557731e+0	1.283919e+1	20	1.025494e-2	1.597444e-2	93	3.409706e-3	1.000000e+0	4.730692e-1	2.330051e+0	5.579277e+0	13	79	9.923664e-3	1.645570e-1	MER77B,MER77B,MER77B,MER77B,MER77B,MER77B,MER77B,MER77B,MER77B,MER77B,MER77B,MER77B,MER77B,MER77B,MER77B,MER77B,MER77B,MER77B,MER77B,MER77B	ANKS1B,DLG1,DLG2,DOCK2,FNTA,GPHN,GRIK2,ITGA4,MAGI2,NLGN1,NRXN1,PLLP,SEC23A
GO Biological Process	GO:2001239	regulation of extrinsic apoptotic signaling pathway in absence of ligand	474	3.817467e-2	1.000000e+0	1.000000e+0	1.808191e+0	6.636469e+0	12	5.300694e-3	9.584665e-3	258	1.426082e-2	1.000000e+0	7.132068e-1	2.462529e+0	3.248693e+0	8	46	6.106870e-3	1.739130e-1	MER77B,MER77B,MER77B,MER77B,MER77B,MER77B,MER77B,MER77B,MER77B,MER77B,MER77B,MER77B	CX3CR1,EYA1,EYA4,FGF10,IL7,INHBA,PPP2R1A,WWOX
GO Biological Process	GO:0007157	heterophilic cell-cell adhesion via plasma membrane cell adhesion molecules	475	3.829885e-2	1.000000e+0	1.000000e+0	1.503425e+0	1.529840e+1	23	1.221917e-2	1.837061e-2	17	1.435864e-4	1.000000e+0	1.089821e-1	3.398290e+0	3.531188e+0	12	50	9.160305e-3	2.400000e-1	MER77B,MER77B,MER77B,MER77B,MER77B,MER77B,MER77B,MER77B,MER77B,MER77B,MER77B,MER77B,MER77B,MER77B,MER77B,MER77B,MER77B,MER77B,MER77B,MER77B,MER77B,MER77B,MER77B	ALCAM,AMIGO2,CD226,CDH4,CXADR,FAT4,GRID2,GYPC,NLGN1,TENM1,TENM2,TENM3
GO Biological Process	GO:0072579	glycine receptor clustering	476	3.833311e-2	1.000000e+0	1.000000e+0	4.088361e+0	7.337903e-1	3	5.860945e-4	2.396166e-3	709	7.062375e-2	1.000000e+0	1.000000e+0	1.415954e+1	7.062375e-2	1	1	7.633588e-4	1.000000e+0	MER77B,MER77B,MER77B	GPHN
GO Biological Process	GO:0018315	molybdenum incorporation into molybdenum-molybdopterin complex	476	3.833311e-2	1.000000e+0	1.000000e+0	4.088361e+0	7.337903e-1	3	5.860945e-4	2.396166e-3	709	7.062375e-2	1.000000e+0	1.000000e+0	1.415954e+1	7.062375e-2	1	1	7.633588e-4	1.000000e+0	MER77B,MER77B,MER77B	GPHN
GO Biological Process	GO:0072507	divalent inorganic cation homeostasis	478	3.836930e-2	1.000000e+0	1.000000e+0	1.254190e+0	5.262362e+1	66	4.203164e-2	5.271565e-2	70	2.024231e-3	1.000000e+0	3.731236e-1	1.577358e+0	2.726077e+1	43	386	3.282443e-2	1.113990e-1	MER77B,MER77B,MER77B,MER77B,MER77B,MER77B,MER77B,MER77B,MER77B,MER77B,MER77B,MER77B,MER77B,MER77B,MER77B,MER77B,MER77B,MER77B,MER77B,MER77B,MER77B,MER77B,MER77B,MER77B,MER77B,MER77B,MER77B,MER77B,MER77B,MER77B,MER77B,MER77B,MER77B,MER77B,MER77B,MER77B,MER77B,MER77B,MER77B,MER77B,MER77B,MER77B,MER77B,MER77B,MER77B,MER77B,MER77B,MER77B,MER77B,MER77B,MER77B,MER77B,MER77B,MER77B,MER77B,MER77B,MER77B,…	ADRA1D,AGTR1,ANK3,ATP13A3,ATP13A5,AVPR1A,CACNA2D1,CXCL12,CXCR3,CXCR4,DRD1,F2RL3,FAM155A,FKBP1A,FPR1,FPR3,GALR1,GATA2,GPR35,GPR6,GRIK2,GRIN2A,GRIN2B,HEXB,HRH4,IBTK,JPH2,KCNA1,KCNA5,PIK3CG,PLN,PML,PTPRC,RAP1GDS1,S1PR1,SLC24A3,SLC30A9,SLC39A10,SLC8A3,SMAD3,SWAP70,TMTC2,VAPB
GO Biological Process	GO:0071827	plasma lipoprotein particle organization	479	3.889045e-2	1.000000e+0	1.000000e+0	2.116029e+0	3.780666e+0	8	3.019701e-3	6.389776e-3	3225	3.776348e-1	1.000000e+0	1.000000e+0	1.287231e+0	3.107445e+0	4	44	3.053435e-3	9.090909e-2	MER77B,MER77B,MER77B,MER77B,MER77B,MER77B,MER77B,MER77B	AGTR1,APOA1,PLA2G2E,SOAT2
GO Biological Process	GO:0038113	interleukin-9-mediated signaling pathway	480	3.944600e-2	1.000000e+0	1.000000e+0	6.426026e+0	3.112343e-1	2	2.485897e-4	1.597444e-3	499	4.317632e-2	1.000000e+0	1.000000e+0	5.663817e+0	3.531188e-1	2	5	1.526718e-3	4.000000e-1	MER77B,MER77B	IL9,IL9R
GO Biological Process	GO:1904222	positive regulation of serine C-palmitoyltransferase activity	481	3.951732e-2	1.000000e+0	1.000000e+0	6.419573e+0	3.115472e-1	2	2.488396e-4	1.597444e-3	1828	1.972702e-1	1.000000e+0	1.000000e+0	4.719847e+0	2.118713e-1	1	3	7.633588e-4	3.333333e-1	MER77B,MER77B	SERINC2
GO Biological Process	GO:1904219	positive regulation of CDP-diacylglycerol-serine O-phosphatidyltransferase activity	481	3.951732e-2	1.000000e+0	1.000000e+0	6.419573e+0	3.115472e-1	2	2.488396e-4	1.597444e-3	1828	1.972702e-1	1.000000e+0	1.000000e+0	4.719847e+0	2.118713e-1	1	3	7.633588e-4	3.333333e-1	MER77B,MER77B	SERINC2
GO Biological Process	GO:0043299	leukocyte degranulation	483	3.960937e-2	1.000000e+0	1.000000e+0	1.288782e+0	4.112410e+1	53	3.284672e-2	4.233227e-2	5033	6.752981e-1	1.000000e+0	1.000000e+0	9.382829e-1	3.517063e+1	33	498	2.519084e-2	6.626506e-2	MER77B,MER77B,MER77B,MER77B,MER77B,MER77B,MER77B,MER77B,MER77B,MER77B,MER77B,MER77B,MER77B,MER77B,MER77B,MER77B,MER77B,MER77B,MER77B,MER77B,MER77B,MER77B,MER77B,MER77B,MER77B,MER77B,MER77B,MER77B,MER77B,MER77B,MER77B,MER77B,MER77B,MER77B,MER77B,MER77B,MER77B,MER77B,MER77B,MER77B,MER77B,MER77B,MER77B,MER77B,MER77B,MER77B,MER77B,MER77B,MER77B,MER77B,MER77B,MER77B,MER77B	ABCA13,ANO6,ANXA3,CHRNB4,CRISPLD2,CYFIP1,DERA,DOCK2,FAF2,FPR1,GUSB,HEXB,HGSNAT,IGF2R,LRRC7,MAPK1,MOSPD2,OLFM4,PGRMC1,PIK3CG,PRCP,PRDX6,PTPRC,PTPRN2,QPCT,RAB18,RAB31,RAP2B,SCAMP1,SLC15A4,SVIP,TSPAN14,VAMP7
GO Biological Process	GO:0033344	cholesterol efflux	484	3.970294e-2	1.000000e+0	1.000000e+0	2.708598e+0	1.845974e+0	5	1.474420e-3	3.993610e-3	4077	5.132451e-1	1.000000e+0	1.000000e+0	1.179962e+0	1.694970e+0	2	24	1.526718e-3	8.333333e-2	MER77B,MER77B,MER77B,MER77B,MER77B	APOA1,SOAT2
GO Biological Process	GO:0032204	regulation of telomere maintenance	485	3.974638e-2	1.000000e+0	1.000000e+0	1.673318e+0	8.964224e+0	15	7.159923e-3	1.198083e-2	311	2.072369e-2	1.000000e+0	8.597999e-1	1.996858e+0	5.508653e+0	11	78	8.396947e-3	1.410256e-1	MER77B,MER77B,MER77B,MER77B,MER77B,MER77B,MER77B,MER77B,MER77B,MER77B,MER77B,MER77B,MER77B,MER77B,MER77B	CTNNB1,DHX36,ERCC4,HNRNPD,MAPK1,NAF1,PINX1,PML,POT1,SMG1,TERF1
GO Biological Process	GO:0007028	cytoplasm organization	486	4.009263e-2	1.000000e+0	1.000000e+0	2.701140e+0	1.851070e+0	5	1.478491e-3	3.993610e-3	315	2.138277e-2	1.000000e+0	8.758790e-1	4.719847e+0	6.356138e-1	3	9	2.290076e-3	3.333333e-1	MER77B,MER77B,MER77B,MER77B,MER77B	ETV6,PLD6,TFCP2L1
GO Biological Process	GO:0098972	anterograde dendritic transport of mitochondrion	487	4.038093e-2	1.000000e+0	1.000000e+0	2.426113e+1	4.121820e-2	1	3.292188e-5	7.987220e-4	709	7.062375e-2	1.000000e+0	1.000000e+0	1.415954e+1	7.062375e-2	1	1	7.633588e-4	1.000000e+0	MER77B	TRAK2
GO Biological Process	GO:0060326	cell chemotaxis	488	4.049460e-2	1.000000e+0	1.000000e+0	1.404626e+0	2.206992e+1	31	1.762773e-2	2.476038e-2	623	5.886781e-2	1.000000e+0	1.000000e+0	1.470116e+0	1.292415e+1	19	183	1.450382e-2	1.038251e-1	MER77B,MER77B,MER77B,MER77B,MER77B,MER77B,MER77B,MER77B,MER77B,MER77B,MER77B,MER77B,MER77B,MER77B,MER77B,MER77B,MER77B,MER77B,MER77B,MER77B,MER77B,MER77B,MER77B,MER77B,MER77B,MER77B,MER77B,MER77B,MER77B,MER77B,MER77B	AGTR1,ANO6,CCL22,CX3CR1,CXADR,CXCL12,CXCR3,CXCR4,CYP7B1,EMR2,FPR1,FPR3,HMGB2,ITGA1,LBP,PIK3CG,PREX1,S1PR1,VAV3
GO Biological Process	GO:0016139	glycoside catabolic process	489	4.053348e-2	1.000000e+0	1.000000e+0	6.329496e+0	3.159809e-1	2	2.523809e-4	1.597444e-3	3621	4.434775e-1	1.000000e+0	1.000000e+0	1.769943e+0	5.649900e-1	1	8	7.633588e-4	1.250000e-1	MER77B,MER77B	ABHD10
GO Biological Process	GO:1904292	regulation of ERAD pathway	490	4.054854e-2	1.000000e+0	1.000000e+0	2.233169e+0	3.134558e+0	7	2.503641e-3	5.591054e-3	2615	2.970281e-1	1.000000e+0	1.000000e+0	1.573282e+0	1.906841e+0	3	27	2.290076e-3	1.111111e-1	MER77B,MER77B,MER77B,MER77B,MER77B,MER77B,MER77B	EDEM1,SVIP,USP25
GO Biological Process	GO:0060831	smoothened signaling pathway involved in dorsal/ventral neural tube patterning	491	4.066048e-2	1.000000e+0	1.000000e+0	2.690423e+0	1.858444e+0	5	1.484380e-3	3.993610e-3	184	9.912891e-3	1.000000e+0	6.951415e-1	6.068375e+0	4.943663e-1	3	7	2.290076e-3	4.285714e-1	MER77B,MER77B,MER77B,MER77B,MER77B	GLI2,GLI3,TBC1D32
GO Biological Process	GO:0002526	acute inflammatory response	492	4.095043e-2	1.000000e+0	1.000000e+0	1.787869e+0	6.711902e+0	12	5.360944e-3	9.584665e-3	1210	1.193612e-1	1.000000e+0	1.000000e+0	1.618233e+0	4.943663e+0	8	70	6.106870e-3	1.142857e-1	MER77B,MER77B,MER77B,MER77B,MER77B,MER77B,MER77B,MER77B,MER77B,MER77B,MER77B,MER77B	ANO6,APOL2,LBP,MBL2,OPRM1,PRCP,REG3G,TNFSF4
GO Biological Process	GO:0019530	taurine metabolic process	493	4.102874e-2	1.000000e+0	1.000000e+0	3.977189e+0	7.543016e-1	3	6.024773e-4	2.396166e-3	2979	3.556487e-1	1.000000e+0	1.000000e+0	2.359924e+0	4.237425e-1	1	6	7.633588e-4	1.666667e-1	MER77B,MER77B,MER77B	CSAD
GO Biological Process	GO:1904062	regulation of cation transmembrane transport	494	4.107543e-2	1.000000e+0	1.000000e+0	1.285586e+0	4.122635e+1	53	3.292839e-2	4.233227e-2	22	2.202769e-4	1.000000e+0	1.291924e-1	1.884350e+0	1.857405e+1	35	263	2.671756e-2	1.330798e-1	MER77B,MER77B,MER77B,MER77B,MER77B,MER77B,MER77B,MER77B,MER77B,MER77B,MER77B,MER77B,MER77B,MER77B,MER77B,MER77B,MER77B,MER77B,MER77B,MER77B,MER77B,MER77B,MER77B,MER77B,MER77B,MER77B,MER77B,MER77B,MER77B,MER77B,MER77B,MER77B,MER77B,MER77B,MER77B,MER77B,MER77B,MER77B,MER77B,MER77B,MER77B,MER77B,MER77B,MER77B,MER77B,MER77B,MER77B,MER77B,MER77B,MER77B,MER77B,MER77B,MER77B	AKAP6,ANK3,ANO6,ATP1B3,CACNA2D1,COMMD1,CRHR1,DAPK1,DLG1,DPP6,DRD1,F2RL3,FGF12,FKBP1A,FXYD4,FXYD5,GNB5,GPR35,JPH2,KCNA1,KCNAB1,KCNIP4,KCNN2,NEDD4L,NLGN1,NPSR1,OPRM1,PIK3CG,PLN,PPARGC1A,PRNP,SCN3B,SNCA,TMC1,TMSB4X
GO Biological Process	GO:0035025	positive regulation of Rho protein signal transduction	495	4.113443e-2	1.000000e+0	1.000000e+0	2.091548e+0	3.824917e+0	8	3.055046e-3	6.389776e-3	427	3.305760e-2	1.000000e+0	9.989279e-1	2.722989e+0	1.836218e+0	5	26	3.816794e-3	1.923077e-1	MER77B,MER77B,MER77B,MER77B,MER77B,MER77B,MER77B,MER77B	AKAP13,APOA1,COL3A1,F2RL3,GPR35
GO Biological Process	GO:0006666	3-keto-sphinganine metabolic process	496	4.127658e-2	1.000000e+0	1.000000e+0	2.372370e+1	4.215194e-2	1	3.366768e-5	7.987220e-4	709	7.062375e-2	1.000000e+0	1.000000e+0	1.415954e+1	7.062375e-2	1	1	7.633588e-4	1.000000e+0	MER77B	KDSR
GO Biological Process	GO:0070564	positive regulation of vitamin D receptor signaling pathway	497	4.146828e-2	1.000000e+0	1.000000e+0	2.361169e+1	4.235190e-2	1	3.382740e-5	7.987220e-4	1333	1.362633e-1	1.000000e+0	1.000000e+0	7.079771e+0	1.412475e-1	1	2	7.633588e-4	5.000000e-1	MER77B	SNW1
GO Biological Process	GO:0000245	spliceosomal complex assembly	498	4.148068e-2	1.000000e+0	1.000000e+0	1.784147e+0	6.725902e+0	12	5.372126e-3	9.584665e-3	1149	1.053046e-1	1.000000e+0	1.000000e+0	1.738891e+0	4.025554e+0	7	57	5.343511e-3	1.228070e-1	MER77B,MER77B,MER77B,MER77B,MER77B,MER77B,MER77B,MER77B,MER77B,MER77B,MER77B,MER77B	GCFC2,PSIP1,PTBP2,SNRPE,SRPK2,SRSF6,TXNL4B
GO Biological Process	GO:0048663	neuron fate commitment	499	4.160450e-2	1.000000e+0	1.000000e+0	1.462875e+0	1.708964e+1	25	1.364987e-2	1.996805e-2	5	1.539524e-5	1.986448e-1	3.972896e-2	3.331657e+0	4.802415e+0	16	68	1.221374e-2	2.352941e-1	MER77B,MER77B,MER77B,MER77B,MER77B,MER77B,MER77B,MER77B,MER77B,MER77B,MER77B,MER77B,MER77B,MER77B,MER77B,MER77B,MER77B,MER77B,MER77B,MER77B,MER77B,MER77B,MER77B,MER77B,MER77B	ATOH1,EYA1,FOXA1,GATA2,GLI2,GLI3,GSX1,ID2,ISL1,JAG2,NKX6-1,NTRK3,PAX7,SOX1,TLX3,ZNF521
GO Biological Process	GO:0018199	peptidyl-glutamine modification	500	4.194588e-2	1.000000e+0	1.000000e+0	6.209755e+0	3.220739e-1	2	2.572475e-4	1.597444e-3	2280	2.539712e-1	1.000000e+0	1.000000e+0	3.539885e+0	2.824950e-1	1	4	7.633588e-4	2.500000e-1	MER77B,MER77B	QPCT
GO Cellular Component	GO:0044214	spanning component of plasma membrane	1	2.408724e-12	4.010525e-9	4.010525e-9	1.461869e+1	9.576784e-1	14	7.649189e-4	1.118211e-2	236	2.539712e-1	1.000000e+0	1.000000e+0	3.539885e+0	2.824950e-1	1	4	7.633588e-4	2.500000e-1	MER77B,MER77B,MER77B,MER77B,MER77B,MER77B,MER77B,MER77B,MER77B,MER77B,MER77B,MER77B,MER77B,MER77B	AJAP1
GO Cellular Component	GO:0089717	spanning component of membrane	2	3.887566e-8	6.472797e-5	3.236399e-5	5.790160e+0	2.763309e+0	16	2.207116e-3	1.277955e-2	124	1.289122e-1	1.000000e+0	1.000000e+0	3.146565e+0	6.356138e-1	2	9	1.526718e-3	2.222222e-1	MER77B,MER77B,MER77B,MER77B,MER77B,MER77B,MER77B,MER77B,MER77B,MER77B,MER77B,MER77B,MER77B,MER77B,MER77B,MER77B	AJAP1,NLGN1
GO Cellular Component	GO:0032937	SREBP-SCAP-Insig complex	3	3.149533e-5	5.243972e-2	1.747991e-2	1.037082e+1	5.785464e-1	6	4.620977e-4	4.792332e-3	31	1.424952e-2	1.000000e+0	7.653371e-1	9.439695e+0	2.118713e-1	2	3	1.526718e-3	6.666667e-1	MER77B,MER77B,MER77B,MER77B,MER77B,MER77B	INSIG1,INSIG2
GO Cellular Component	GO:0005682	U5 snRNP	4	4.797434e-5	7.987728e-2	1.996932e-2	6.406089e+0	1.248812e+0	8	9.974536e-4	6.389776e-3	69	5.650287e-2	1.000000e+0	1.000000e+0	2.697056e+0	1.483099e+0	4	21	3.053435e-3	1.904762e-1	MER77B,MER77B,MER77B,MER77B,MER77B,MER77B,MER77B,MER77B	CD2BP2,PRPF18,SNRPE,TXNL4B
GO Cellular Component	GO:0030123	AP-3 adaptor complex	5	8.777496e-5	1.461453e-1	2.922906e-2	8.596846e+0	6.979304e-1	6	5.574524e-4	4.792332e-3	50	2.896899e-2	1.000000e+0	9.646674e-1	4.247863e+0	7.062375e-1	3	10	2.290076e-3	3.000000e-1	MER77B,MER77B,MER77B,MER77B,MER77B,MER77B	AP3B1,VPS33B,VPS41
GO Cellular Component	GO:0033565	ESCRT-0 complex	6	6.275648e-4	1.000000e+0	1.741492e-1	1.850764e+1	1.620952e-1	3	1.294690e-4	2.396166e-3	187	1.972702e-1	1.000000e+0	1.000000e+0	4.719847e+0	2.118713e-1	1	3	7.633588e-4	3.333333e-1	MER77B,MER77B,MER77B	STAM
GO Cellular Component	GO:0034361	very-low-density lipoprotein particle	7	6.930697e-4	1.000000e+0	1.648516e-1	4.898905e+0	1.428891e+0	7	1.141286e-3	5.591054e-3	164	1.639694e-1	1.000000e+0	1.000000e+0	2.123931e+0	1.412475e+0	3	20	2.290076e-3	1.500000e-1	MER77B,MER77B,MER77B,MER77B,MER77B,MER77B,MER77B	APOA1,APOL1,VLDLR
GO Cellular Component	GO:0035339	SPOTS complex	8	7.160645e-4	1.000000e+0	1.490309e-1	1.767813e+1	1.697012e-1	3	1.355441e-4	2.396166e-3	236	2.539712e-1	1.000000e+0	1.000000e+0	3.539885e+0	2.824950e-1	1	4	7.633588e-4	2.500000e-1	MER77B,MER77B,MER77B	SPTLC1
GO Cellular Component	GO:0098552	side of membrane	9	7.576414e-4	1.000000e+0	1.401637e-1	1.462233e+0	5.265919e+1	77	4.206006e-2	6.150160e-2	54	3.284114e-2	1.000000e+0	1.000000e+0	1.343845e+0	3.050946e+1	41	432	3.129771e-2	9.490741e-2	MER77B,MER77B,MER77B,MER77B,MER77B,MER77B,MER77B,MER77B,MER77B,MER77B,MER77B,MER77B,MER77B,MER77B,MER77B,MER77B,MER77B,MER77B,MER77B,MER77B,MER77B,MER77B,MER77B,MER77B,MER77B,MER77B,MER77B,MER77B,MER77B,MER77B,MER77B,MER77B,MER77B,MER77B,MER77B,MER77B,MER77B,MER77B,MER77B,MER77B,MER77B,MER77B,MER77B,MER77B,MER77B,MER77B,MER77B,MER77B,MER77B,MER77B,MER77B,MER77B,MER77B,MER77B,MER77B,MER77B,MER77B,…	ACP1,AJAP1,ALCAM,ANTXR2,CD226,CD83,CLEC14A,CXCL12,CXCR3,DLG1,DNAJA1,EFNA5,ENSG00000259680,EPHA5,ERRFI1,FCER2,FER,FKBP1A,GNAI1,GNG10,GNG11,GPR125,GSR,HEG1,IL4,ITGA1,KCNAB1,KCNJ3,NLGN1,PRNP,PTK2,PTPRC,RGS2,S1PR1,SLA,SPN,TIAM1,TLR4,TLR8,TMC1,TRAF5
GO Cellular Component	GO:0044291	cell-cell contact zone	10	8.336165e-4	1.000000e+0	1.387971e-1	1.981350e+0	1.362707e+1	27	1.088424e-2	2.156550e-2	40	2.046787e-2	1.000000e+0	8.519751e-1	2.082286e+0	4.802415e+0	10	68	7.633588e-3	1.470588e-1	MER77B,MER77B,MER77B,MER77B,MER77B,MER77B,MER77B,MER77B,MER77B,MER77B,MER77B,MER77B,MER77B,MER77B,MER77B,MER77B,MER77B,MER77B,MER77B,MER77B,MER77B,MER77B,MER77B,MER77B,MER77B,MER77B,MER77B	AJAP1,AKAP6,ANK3,CTNNB1,DLG1,KCNA5,PCDH9,RAP2B,SCN2A,TIAM1
GO Cellular Component	GO:0097546	ciliary base	11	1.345258e-3	1.000000e+0	2.036231e-1	2.856641e+0	4.200738e+0	12	3.355222e-3	9.584665e-3	64	4.399935e-2	1.000000e+0	1.000000e+0	2.528490e+0	1.977465e+0	5	28	3.816794e-3	1.785714e-1	MER77B,MER77B,MER77B,MER77B,MER77B,MER77B,MER77B,MER77B,MER77B,MER77B,MER77B,MER77B	C8orf37,FAM92A1,GLI2,GLI3,NPHP4
GO Cellular Component	GO:0005954	calcium- and calmodulin-dependent protein kinase complex	12	1.359896e-3	1.000000e+0	1.886856e-1	8.570726e+0	4.667049e-1	4	3.727675e-4	3.194888e-3	77	7.062375e-2	1.000000e+0	1.000000e+0	1.415954e+1	7.062375e-2	1	1	7.633588e-4	1.000000e+0	MER77B,MER77B,MER77B,MER77B	CAMK1G
GO Cellular Component	GO:0009986	cell surface	13	1.883089e-3	1.000000e+0	2.411802e-1	1.288855e+0	1.024165e+2	132	8.180228e-2	1.054313e-1	26	7.921113e-3	1.000000e+0	5.072559e-1	1.335806e+0	5.240282e+1	70	742	5.343511e-2	9.433962e-2	MER77B,MER77B,MER77B,MER77B,MER77B,MER77B,MER77B,MER77B,MER77B,MER77B,MER77B,MER77B,MER77B,MER77B,MER77B,MER77B,MER77B,MER77B,MER77B,MER77B,MER77B,MER77B,MER77B,MER77B,MER77B,MER77B,MER77B,MER77B,MER77B,MER77B,MER77B,MER77B,MER77B,MER77B,MER77B,MER77B,MER77B,MER77B,MER77B,MER77B,MER77B,MER77B,MER77B,MER77B,MER77B,MER77B,MER77B,MER77B,MER77B,MER77B,MER77B,MER77B,MER77B,MER77B,MER77B,MER77B,MER77B,…	ADAMTS13,ADAMTS7,AJAP1,ALCAM,ANK3,ANO6,ANTXR2,APOA1,CD226,CD83,CHRNA1,CLEC14A,CSPG4,CXCL12,CXCR3,CXCR4,DEFB133,EFNA5,ENSG00000259680,EPHA4,EPHA5,FCER2,FGF10,GPR116,GPR125,GRIN2A,GRIN2B,GSR,HEG1,HYAL4,IDE,IGF2R,IL4,INTU,ITGA1,ITGA4,ITGA8,ITGB8,KCNA1,KCNJ3,KCNN2,LAYN,LBP,LRFN2,LRFN5,MBL2,MFI2,MMP16,MYH9,NLGN1,NRXN1,PDGFC,PPFIA2,PRNP,PTPRC,PTPRT,S1PR1,SLC3A2,SLC46A2,SPN,SULF2,SVIL,TLR4,TLR8,TMC1,TNF…
GO Cellular Component	GO:0034719	SMN-Sm protein complex	14	2.805987e-3	1.000000e+0	3.337120e-1	4.397363e+0	1.364454e+0	6	1.089819e-3	4.792332e-3	114	1.139643e-1	1.000000e+0	1.000000e+0	2.498743e+0	1.200604e+0	3	17	2.290076e-3	1.764706e-1	MER77B,MER77B,MER77B,MER77B,MER77B,MER77B	GEMIN8,SNRPE,SNRPF
GO Cellular Component	GO:0034364	high-density lipoprotein particle	15	2.947850e-3	1.000000e+0	3.272114e-1	4.352972e+0	1.378369e+0	6	1.100933e-3	4.792332e-3	490	5.777827e-1	1.000000e+0	1.000000e+0	1.048855e+0	1.906841e+0	2	27	1.526718e-3	7.407407e-2	MER77B,MER77B,MER77B,MER77B,MER77B,MER77B	APOA1,APOL1
GO Cellular Component	GO:0001931	uropod	16	3.458447e-3	1.000000e+0	3.598946e-1	5.061842e+0	9.877827e-1	5	7.889638e-4	3.993610e-3	229	2.328307e-1	1.000000e+0	1.000000e+0	2.178391e+0	9.181088e-1	2	13	1.526718e-3	1.538462e-1	MER77B,MER77B,MER77B,MER77B,MER77B	MYH9,SPN
GO Cellular Component	GO:0042581	specific granule	17	3.628934e-3	1.000000e+0	3.554221e-1	1.826322e+0	1.368871e+1	25	1.093348e-2	1.996805e-2	160	1.542650e-1	1.000000e+0	1.000000e+0	1.335806e+0	1.122918e+1	15	159	1.145038e-2	9.433962e-2	MER77B,MER77B,MER77B,MER77B,MER77B,MER77B,MER77B,MER77B,MER77B,MER77B,MER77B,MER77B,MER77B,MER77B,MER77B,MER77B,MER77B,MER77B,MER77B,MER77B,MER77B,MER77B,MER77B,MER77B,MER77B	ANO6,ANXA3,CHRNB4,CYFIP1,DOCK2,HGSNAT,LRRC7,MOSPD2,OLFM4,PGRMC1,QPCT,RAP2B,SCAMP1,SLC15A4,TSPAN14
GO Cellular Component	GO:0005913	cell-cell adherens junction	18	3.821909e-3	1.000000e+0	3.535266e-1	1.751742e+0	1.598409e+1	28	1.276684e-2	2.236422e-2	62	4.219885e-2	1.000000e+0	1.000000e+0	1.790287e+0	6.144267e+0	11	87	8.396947e-3	1.264368e-1	MER77B,MER77B,MER77B,MER77B,MER77B,MER77B,MER77B,MER77B,MER77B,MER77B,MER77B,MER77B,MER77B,MER77B,MER77B,MER77B,MER77B,MER77B,MER77B,MER77B,MER77B,MER77B,MER77B,MER77B,MER77B,MER77B,MER77B,MER77B	AJAP1,BAIAP2L1,CD226,CTNNA2,CTNNB1,CXADR,GYPC,MYH9,PDLIM1,PTPRM,SORBS1
GO Cellular Component	GO:0005641	nuclear envelope lumen	19	4.156369e-3	1.000000e+0	3.642292e-1	3.551920e+0	1.970765e+0	7	1.574093e-3	5.591054e-3	33	1.503487e-2	1.000000e+0	7.585775e-1	5.309828e+0	5.649900e-1	3	8	2.290076e-3	3.750000e-1	MER77B,MER77B,MER77B,MER77B,MER77B,MER77B,MER77B	BCHE,CACYBP,IGF2R
GO Cellular Component	GO:0005763	mitochondrial small ribosomal subunit	20	4.180013e-3	1.000000e+0	3.479861e-1	4.048371e+0	1.482078e+0	6	1.183768e-3	4.792332e-3	306	3.168546e-1	1.000000e+0	1.000000e+0	1.517094e+0	1.977465e+0	3	28	2.290076e-3	1.071429e-1	MER77B,MER77B,MER77B,MER77B,MER77B,MER77B	MRPS35,MRPS5,MRPS9
GO Cellular Component	GO:0071439	clathrin complex	21	4.601556e-3	1.000000e+0	3.648377e-1	4.727050e+0	1.057742e+0	5	8.448420e-4	3.993610e-3	41	2.138277e-2	1.000000e+0	8.683491e-1	4.719847e+0	6.356138e-1	3	9	2.290076e-3	3.333333e-1	MER77B,MER77B,MER77B,MER77B,MER77B	SCLT1,VPS33B,VPS41
GO Cellular Component	GO:0030118	clathrin coat	22	4.803422e-3	1.000000e+0	3.635317e-1	2.335337e+0	5.566648e+0	13	4.446204e-3	1.038339e-2	132	1.294760e-1	1.000000e+0	1.000000e+0	1.733821e+0	3.460564e+0	6	49	4.580153e-3	1.224490e-1	MER77B,MER77B,MER77B,MER77B,MER77B,MER77B,MER77B,MER77B,MER77B,MER77B,MER77B,MER77B,MER77B	AP3B1,IGF2R,NCALD,SCLT1,VPS33B,VPS41
GO Cellular Component	GO:0005784	Sec61 translocon complex	23	5.259323e-3	1.000000e+0	3.807293e-1	8.711715e+0	3.443639e-1	3	2.750510e-4	2.396166e-3	280	3.066699e-1	1.000000e+0	1.000000e+0	2.831908e+0	3.531188e-1	1	5	7.633588e-4	2.000000e-1	MER77B,MER77B,MER77B	ARL6IP1
GO Cellular Component	GO:0034715	pICln-Sm protein complex	24	5.694413e-3	1.000000e+0	3.950499e-1	8.462919e+0	3.544876e-1	3	2.831371e-4	2.396166e-3	72	6.177603e-2	1.000000e+0	1.000000e+0	4.719847e+0	4.237425e-1	2	6	1.526718e-3	3.333333e-1	MER77B,MER77B,MER77B	SNRPE,SNRPF
GO Cellular Component	GO:0005683	U7 snRNP	25	5.710100e-3	1.000000e+0	3.802927e-1	8.454425e+0	3.548438e-1	3	2.834215e-4	2.396166e-3	98	8.252129e-2	1.000000e+0	1.000000e+0	4.045583e+0	4.943663e-1	2	7	1.526718e-3	2.857143e-1	MER77B,MER77B,MER77B	SNRPE,SNRPF
GO Cellular Component	GO:0009897	external side of plasma membrane	26	6.071376e-3	1.000000e+0	3.888016e-1	1.479990e+0	3.175698e+1	47	2.536500e-2	3.753994e-2	39	1.809889e-2	1.000000e+0	7.726834e-1	1.559421e+0	1.603159e+1	25	227	1.908397e-2	1.101322e-1	MER77B,MER77B,MER77B,MER77B,MER77B,MER77B,MER77B,MER77B,MER77B,MER77B,MER77B,MER77B,MER77B,MER77B,MER77B,MER77B,MER77B,MER77B,MER77B,MER77B,MER77B,MER77B,MER77B,MER77B,MER77B,MER77B,MER77B,MER77B,MER77B,MER77B,MER77B,MER77B,MER77B,MER77B,MER77B,MER77B,MER77B,MER77B,MER77B,MER77B,MER77B,MER77B,MER77B,MER77B,MER77B,MER77B,MER77B	ALCAM,ANTXR2,CD226,CD83,CLEC14A,CXCL12,CXCR3,EFNA5,ENSG00000259680,EPHA5,FCER2,GPR125,GSR,HEG1,IL4,ITGA1,KCNJ3,NLGN1,PRNP,PTPRC,S1PR1,SPN,TLR4,TLR8,TMC1
GO Cellular Component	GO:0097470	ribbon synapse	27	6.261283e-3	1.000000e+0	3.861125e-1	4.386067e+0	1.139973e+0	5	9.105219e-4	3.993610e-3	280	3.066699e-1	1.000000e+0	1.000000e+0	2.831908e+0	3.531188e-1	1	5	7.633588e-4	2.000000e-1	MER77B,MER77B,MER77B,MER77B,MER77B	NPHP4
GO Cellular Component	GO:0036452	ESCRT complex	28	7.489142e-3	1.000000e+0	4.453365e-1	3.575559e+0	1.678059e+0	6	1.340303e-3	4.792332e-3	306	3.168546e-1	1.000000e+0	1.000000e+0	1.517094e+0	1.977465e+0	3	28	2.290076e-3	1.071429e-1	MER77B,MER77B,MER77B,MER77B,MER77B,MER77B	CHMP6,STAM,TSG101
GO Cellular Component	GO:0034365	discoidal high-density lipoprotein particle	29	7.528491e-3	1.000000e+0	4.322392e-1	1.561620e+1	1.280722e-1	2	1.022941e-4	1.597444e-3	187	1.972702e-1	1.000000e+0	1.000000e+0	4.719847e+0	2.118713e-1	1	3	7.633588e-4	3.333333e-1	MER77B,MER77B	APOA1
GO Cellular Component	GO:0097255	R2TP complex	30	7.793298e-3	1.000000e+0	4.325280e-1	7.542209e+0	3.977614e-1	3	3.177008e-4	2.396166e-3	280	3.066699e-1	1.000000e+0	1.000000e+0	2.831908e+0	3.531188e-1	1	5	7.633588e-4	2.000000e-1	MER77B,MER77B,MER77B	RPAP3
GO Cellular Component	GO:0099738	cell cortex region	31	1.015089e-2	1.000000e+0	5.452010e-1	2.740877e+0	2.918774e+0	8	2.331289e-3	6.389776e-3	56	3.305760e-2	1.000000e+0	9.828733e-1	2.722989e+0	1.836218e+0	5	26	3.816794e-3	1.923077e-1	MER77B,MER77B,MER77B,MER77B,MER77B,MER77B,MER77B,MER77B	GNAI1,MYL12B,MYO5B,PCLO,PHLDB2
GO Cellular Component	GO:0061673	mitotic spindle astral microtubule	32	1.089039e-2	1.000000e+0	5.666406e-1	1.286768e+1	1.554281e-1	2	1.241439e-4	1.597444e-3	187	1.972702e-1	1.000000e+0	1.000000e+0	4.719847e+0	2.118713e-1	1	3	7.633588e-4	3.333333e-1	MER77B,MER77B	CCSAP
GO Cellular Component	GO:0005687	U4 snRNP	33	1.127476e-2	1.000000e+0	5.688629e-1	6.574000e+0	4.563432e-1	3	3.644913e-4	2.396166e-3	155	1.538980e-1	1.000000e+0	1.000000e+0	2.831908e+0	7.062375e-1	2	10	1.526718e-3	2.000000e-1	MER77B,MER77B,MER77B	SNRPE,SNRPF
GO Cellular Component	GO:0031462	Cul2-RING ubiquitin ligase complex	34	1.288101e-2	1.000000e+0	6.307906e-1	4.499986e+0	8.888916e-1	4	7.099773e-4	3.194888e-3	497	5.848727e-1	1.000000e+0	1.000000e+0	1.179962e+0	8.474850e-1	1	12	7.633588e-4	8.333333e-2	MER77B,MER77B,MER77B,MER77B	COMMD1
GO Cellular Component	GO:0045179	apical cortex	35	1.315010e-2	1.000000e+0	6.255690e-1	6.204116e+0	4.835499e-1	3	3.862220e-4	2.396166e-3	392	4.434775e-1	1.000000e+0	1.000000e+0	1.769943e+0	5.649900e-1	1	8	7.633588e-4	1.250000e-1	MER77B,MER77B,MER77B	MYO5B
GO Cellular Component	GO:0097525	spliceosomal snRNP complex	36	1.344867e-2	1.000000e+0	6.220010e-1	2.436061e+0	3.694488e+0	9	2.950869e-3	7.188498e-3	383	4.333333e-1	1.000000e+0	1.000000e+0	1.160618e+0	4.308049e+0	5	61	3.816794e-3	8.196721e-2	MER77B,MER77B,MER77B,MER77B,MER77B,MER77B,MER77B,MER77B,MER77B	CD2BP2,PRPF18,SNRPE,SNRPF,TXNL4B
GO Cellular Component	GO:0035580	specific granule lumen	37	1.441205e-2	1.000000e+0	6.485422e-1	2.178739e+0	5.048792e+0	11	4.032581e-3	8.785942e-3	412	4.474580e-1	1.000000e+0	1.000000e+0	1.141899e+0	4.378673e+0	5	62	3.816794e-3	8.064516e-2	MER77B,MER77B,MER77B,MER77B,MER77B,MER77B,MER77B,MER77B,MER77B,MER77B,MER77B	CYFIP1,DOCK2,LRRC7,OLFM4,QPCT
GO Cellular Component	GO:0030117	membrane coat	38	1.460965e-2	1.000000e+0	6.401333e-1	1.825608e+0	9.311965e+0	17	7.437672e-3	1.357827e-2	341	3.562357e-1	1.000000e+0	1.000000e+0	1.192382e+0	6.709257e+0	8	95	6.106870e-3	8.421053e-2	MER77B,MER77B,MER77B,MER77B,MER77B,MER77B,MER77B,MER77B,MER77B,MER77B,MER77B,MER77B,MER77B,MER77B,MER77B,MER77B,MER77B	AP3B1,C3orf58,IGF2R,NCALD,SCLT1,SEC23A,VPS33B,VPS41
GO Cellular Component	GO:0017146	NMDA selective glutamate receptor complex	39	1.494227e-2	1.000000e+0	6.379200e-1	2.766648e+0	2.530138e+0	7	2.020877e-3	5.591054e-3	22	5.464354e-3	1.000000e+0	4.135522e-1	5.148924e+0	7.768613e-1	4	11	3.053435e-3	3.636364e-1	MER77B,MER77B,MER77B,MER77B,MER77B,MER77B,MER77B	GRIN2A,GRIN2B,GRIN3A,NLGN1
GO Cellular Component	GO:0034709	methylosome	40	1.584064e-2	1.000000e+0	6.593666e-1	5.780914e+0	5.189491e-1	3	4.144961e-4	2.396166e-3	213	2.060822e-1	1.000000e+0	1.000000e+0	2.359924e+0	8.474850e-1	2	12	1.526718e-3	1.666667e-1	MER77B,MER77B,MER77B	SNRPE,SNRPF
GO Cellular Component	GO:0071011	precatalytic spliceosome	41	1.619795e-2	1.000000e+0	6.577948e-1	3.451481e+0	1.448654e+0	5	1.157072e-3	3.993610e-3	511	5.978541e-1	1.000000e+0	1.000000e+0	1.011396e+0	1.977465e+0	2	28	1.526718e-3	7.142857e-2	MER77B,MER77B,MER77B,MER77B,MER77B	BCAS2,SNRPE
GO Cellular Component	GO:0046658	anchored component of plasma membrane	42	1.654232e-2	1.000000e+0	6.557848e-1	2.133417e+0	5.156048e+0	11	4.118250e-3	8.785942e-3	66	5.410290e-2	1.000000e+0	1.000000e+0	2.178391e+0	2.754326e+0	6	39	4.580153e-3	1.538462e-1	MER77B,MER77B,MER77B,MER77B,MER77B,MER77B,MER77B,MER77B,MER77B,MER77B,MER77B	EFNA5,GAS1,MFI2,PRNP,PRSS27,RGMB
GO Cellular Component	GO:0031307	integral component of mitochondrial outer membrane	43	1.705129e-2	1.000000e+0	6.602418e-1	3.405590e+0	1.468174e+0	5	1.172663e-3	3.993610e-3	211	2.002804e-1	1.000000e+0	1.000000e+0	1.930847e+0	1.553723e+0	3	22	2.290076e-3	1.363636e-1	MER77B,MER77B,MER77B,MER77B,MER77B	FUNDC1,FUNDC2,GDAP1
GO Cellular Component	GO:0031306	intrinsic component of mitochondrial outer membrane	44	1.862847e-2	1.000000e+0	7.049182e-1	3.327531e+0	1.502616e+0	5	1.200172e-3	3.993610e-3	225	2.190926e-1	1.000000e+0	1.000000e+0	1.846897e+0	1.624346e+0	3	23	2.290076e-3	1.304348e-1	MER77B,MER77B,MER77B,MER77B,MER77B	FUNDC1,FUNDC2,GDAP1
GO Cellular Component	GO:0032994	protein-lipid complex	45	1.980003e-2	1.000000e+0	7.326011e-1	2.277069e+0	3.952449e+0	9	3.156908e-3	7.188498e-3	318	3.447841e-1	1.000000e+0	1.000000e+0	1.348528e+0	2.966198e+0	4	42	3.053435e-3	9.523810e-2	MER77B,MER77B,MER77B,MER77B,MER77B,MER77B,MER77B,MER77B,MER77B	APOA1,APOL1,BIN1,VLDLR
GO Cellular Component	GO:0032839	dendrite cytoplasm	46	1.991243e-2	1.000000e+0	7.207434e-1	2.417489e+0	3.309219e+0	8	2.643146e-3	6.389776e-3	20	4.358793e-3	1.000000e+0	3.628695e-1	3.693794e+0	1.624346e+0	6	23	4.580153e-3	2.608696e-1	MER77B,MER77B,MER77B,MER77B,MER77B,MER77B,MER77B,MER77B	GRIK2,KCNAB1,MAPK1,OPRM1,SOD1,TRAK2
GO Cellular Component	GO:0005689	U12-type spliceosomal complex	47	2.070089e-2	1.000000e+0	7.333400e-1	3.236098e+0	1.545070e+0	5	1.234082e-3	3.993610e-3	262	2.772764e-1	1.000000e+0	1.000000e+0	1.633793e+0	1.836218e+0	3	26	2.290076e-3	1.153846e-1	MER77B,MER77B,MER77B,MER77B,MER77B	RNPC3,SNRPE,SNRPF
GO Cellular Component	GO:0097542	ciliary tip	48	2.096567e-2	1.000000e+0	7.272467e-1	2.144558e+0	4.662965e+0	10	3.724413e-3	7.987220e-3	57	3.323021e-2	1.000000e+0	9.706719e-1	2.252654e+0	3.107445e+0	7	44	5.343511e-3	1.590909e-1	MER77B,MER77B,MER77B,MER77B,MER77B,MER77B,MER77B,MER77B,MER77B,MER77B	DYNLRB1,GLI2,GLI3,IFT88,RABL5,RP1,TTC21B
GO Cellular Component	GO:0046691	intracellular canaliculus	49	2.196156e-2	1.000000e+0	7.462448e-1	8.854658e+0	2.258698e-1	2	1.804072e-4	1.597444e-3	77	7.062375e-2	1.000000e+0	1.000000e+0	1.415954e+1	7.062375e-2	1	1	7.633588e-4	1.000000e+0	MER77B,MER77B	KCNA5
GO Cellular Component	GO:0046540	U4/U6 x U5 tri-snRNP complex	50	2.274103e-2	1.000000e+0	7.572763e-1	3.156100e+0	1.584234e+0	5	1.265363e-3	3.993610e-3	225	2.190926e-1	1.000000e+0	1.000000e+0	1.846897e+0	1.624346e+0	3	23	2.290076e-3	1.304348e-1	MER77B,MER77B,MER77B,MER77B,MER77B	PRPF18,SNRPE,TXNL4B
GO Cellular Component	GO:0060987	lipid tube	51	2.451269e-2	1.000000e+0	8.002672e-1	8.343471e+0	2.397084e-1	2	1.914604e-4	1.597444e-3	77	7.062375e-2	1.000000e+0	1.000000e+0	1.415954e+1	7.062375e-2	1	1	7.633588e-4	1.000000e+0	MER77B,MER77B	BIN1
GO Cellular Component	GO:0000506	glycosylphosphatidylinositol-N-acetylglucosaminyltransferase (GPI-GnT) complex	52	2.456906e-2	1.000000e+0	7.866824e-1	8.333082e+0	2.400072e-1	2	1.916991e-4	1.597444e-3	392	4.434775e-1	1.000000e+0	1.000000e+0	1.769943e+0	5.649900e-1	1	8	7.633588e-4	1.250000e-1	MER77B,MER77B	PIGY
GO Cellular Component	GO:0032592	integral component of mitochondrial membrane	53	2.562814e-2	1.000000e+0	8.051104e-1	2.073038e+0	4.823839e+0	10	3.852907e-3	7.987220e-3	264	2.846763e-1	1.000000e+0	1.000000e+0	1.348528e+0	4.449296e+0	6	63	4.580153e-3	9.523810e-2	MER77B,MER77B,MER77B,MER77B,MER77B,MER77B,MER77B,MER77B,MER77B,MER77B	AGK,BID,CHCHD3,FUNDC1,FUNDC2,GDAP1
GO Cellular Component	GO:1904724	tertiary granule lumen	54	2.593514e-2	1.000000e+0	7.996668e-1	2.296322e+0	3.483833e+0	8	2.782614e-3	6.389776e-3	612	7.555272e-1	1.000000e+0	1.000000e+0	7.723387e-1	3.884306e+0	3	55	2.290076e-3	5.454545e-2	MER77B,MER77B,MER77B,MER77B,MER77B,MER77B,MER77B,MER77B	CYFIP1,OLFM4,QPCT
GO Cellular Component	GO:0098573	intrinsic component of mitochondrial membrane	55	2.671568e-2	1.000000e+0	8.087565e-1	2.058341e+0	4.858280e+0	10	3.880416e-3	7.987220e-3	277	2.971583e-1	1.000000e+0	1.000000e+0	1.327457e+0	4.519920e+0	6	64	4.580153e-3	9.375000e-2	MER77B,MER77B,MER77B,MER77B,MER77B,MER77B,MER77B,MER77B,MER77B,MER77B	AGK,BID,CHCHD3,FUNDC1,FUNDC2,GDAP1
GO Cellular Component	GO:0098562	cytoplasmic side of membrane	56	2.818108e-2	1.000000e+0	8.378839e-1	1.451281e+0	2.136044e+1	31	1.706106e-2	2.476038e-2	261	2.613627e-1	1.000000e+0	1.000000e+0	1.198691e+0	1.334789e+1	16	189	1.221374e-2	8.465608e-2	MER77B,MER77B,MER77B,MER77B,MER77B,MER77B,MER77B,MER77B,MER77B,MER77B,MER77B,MER77B,MER77B,MER77B,MER77B,MER77B,MER77B,MER77B,MER77B,MER77B,MER77B,MER77B,MER77B,MER77B,MER77B,MER77B,MER77B,MER77B,MER77B,MER77B,MER77B	ACP1,AJAP1,DLG1,DNAJA1,ERRFI1,FER,FKBP1A,GNAI1,GNG10,GNG11,KCNAB1,PTK2,RGS2,SLA,TIAM1,TRAF5
GO Cellular Component	GO:0009898	cytoplasmic side of plasma membrane	57	3.017480e-2	1.000000e+0	8.814218e-1	1.462796e+0	1.982504e+1	29	1.583470e-2	2.316294e-2	305	3.146035e-1	1.000000e+0	1.000000e+0	1.166080e+0	1.200604e+1	14	170	1.068702e-2	8.235294e-2	MER77B,MER77B,MER77B,MER77B,MER77B,MER77B,MER77B,MER77B,MER77B,MER77B,MER77B,MER77B,MER77B,MER77B,MER77B,MER77B,MER77B,MER77B,MER77B,MER77B,MER77B,MER77B,MER77B,MER77B,MER77B,MER77B,MER77B,MER77B,MER77B	ACP1,AJAP1,DLG1,ERRFI1,FER,GNAI1,GNG10,GNG11,KCNAB1,PTK2,RGS2,SLA,TIAM1,TRAF5
GO Cellular Component	GO:0017059	serine C-palmitoyltransferase complex	58	3.017788e-2	1.000000e+0	8.663133e-1	3.453979e+0	1.158085e+0	4	9.249878e-4	3.194888e-3	110	1.050168e-1	1.000000e+0	1.000000e+0	3.539885e+0	5.649900e-1	2	8	1.526718e-3	2.500000e-1	MER77B,MER77B,MER77B,MER77B	SPTLC1,SPTLC3
GO Cellular Component	GO:0035101	FACT complex	59	3.032455e-2	1.000000e+0	8.557691e-1	4.490972e+0	6.680069e-1	3	5.335518e-4	2.396166e-3	187	1.972702e-1	1.000000e+0	1.000000e+0	4.719847e+0	2.118713e-1	1	3	7.633588e-4	3.333333e-1	MER77B,MER77B,MER77B	MMS22L
GO Cellular Component	GO:0097526	spliceosomal tri-snRNP complex	60	3.120658e-2	1.000000e+0	8.659826e-1	2.896542e+0	1.726196e+0	5	1.378751e-3	3.993610e-3	306	3.168546e-1	1.000000e+0	1.000000e+0	1.517094e+0	1.977465e+0	3	28	2.290076e-3	1.071429e-1	MER77B,MER77B,MER77B,MER77B,MER77B	PRPF18,SNRPE,TXNL4B
GO Cellular Component	GO:0005592	collagen type XI trimer	61	3.155689e-2	1.000000e+0	8.613479e-1	4.420370e+0	6.786762e-1	3	5.420737e-4	2.396166e-3	134	1.362633e-1	1.000000e+0	1.000000e+0	7.079771e+0	1.412475e-1	1	2	7.633588e-4	5.000000e-1	MER77B,MER77B,MER77B	COL11A1
GO Cellular Component	GO:0097125	cyclin B1-CDK1 complex	62	3.244111e-2	1.000000e+0	8.712008e-1	7.159632e+0	2.793440e-1	2	2.231182e-4	1.597444e-3	134	1.362633e-1	1.000000e+0	1.000000e+0	7.079771e+0	1.412475e-1	1	2	7.633588e-4	5.000000e-1	MER77B,MER77B	CDK1
GO Cellular Component	GO:1902560	GMP reductase complex	63	3.296829e-2	1.000000e+0	8.713048e-1	7.096418e+0	2.818323e-1	2	2.251057e-4	1.597444e-3	134	1.362633e-1	1.000000e+0	1.000000e+0	7.079771e+0	1.412475e-1	1	2	7.633588e-4	5.000000e-1	MER77B,MER77B	GMPR
GO Cellular Component	GO:0005796	Golgi lumen	64	3.341982e-2	1.000000e+0	8.694375e-1	1.560087e+0	1.346078e+1	21	1.075142e-2	1.677316e-2	74	6.274095e-2	1.000000e+0	1.000000e+0	1.633793e+0	7.344870e+0	12	104	9.160305e-3	1.153846e-1	MER77B,MER77B,MER77B,MER77B,MER77B,MER77B,MER77B,MER77B,MER77B,MER77B,MER77B,MER77B,MER77B,MER77B,MER77B,MER77B,MER77B,MER77B,MER77B,MER77B,MER77B	CSPG4,DCN,GOLIM4,GPC1,GPC5,IMPAD1,MMP16,MUC13,NGF,OGN,PCSK5,WNT7A
GO Cellular Component	GO:0071146	SMAD3-SMAD4 protein complex	65	3.527020e-2	1.000000e+0	9.034597e-1	2.784995e+1	3.590671e-2	1	2.867948e-5	7.987220e-4	77	7.062375e-2	1.000000e+0	1.000000e+0	1.415954e+1	7.062375e-2	1	1	7.633588e-4	1.000000e+0	MER77B	SNW1
GO Cellular Component	GO:0044322	endoplasmic reticulum quality control compartment	66	3.570592e-2	1.000000e+0	9.007630e-1	2.496825e+0	2.403052e+0	6	1.919370e-3	4.792332e-3	256	2.576599e-1	1.000000e+0	1.000000e+0	1.699145e+0	1.765594e+0	3	25	2.290076e-3	1.200000e-1	MER77B,MER77B,MER77B,MER77B,MER77B,MER77B	EDEM1,SEL1L,UGGT1
GO Cellular Component	GO:0016234	inclusion body	67	3.583819e-2	1.000000e+0	8.906058e-1	1.697718e+0	8.835387e+0	15	7.057018e-3	1.198083e-2	425	4.759034e-1	1.000000e+0	1.000000e+0	1.089196e+0	5.508653e+0	6	78	4.580153e-3	7.692308e-2	MER77B,MER77B,MER77B,MER77B,MER77B,MER77B,MER77B,MER77B,MER77B,MER77B,MER77B,MER77B,MER77B,MER77B,MER77B	ANKRD32,ATXN1,KLHL14,PRNP,SNCA,TRIM37
GO Cellular Component	GO:0034098	VCP-NPL4-UFD1 AAA ATPase complex	68	3.611912e-2	1.000000e+0	8.843873e-1	4.187699e+0	7.163839e-1	3	5.721916e-4	2.396166e-3	448	5.193426e-1	1.000000e+0	1.000000e+0	1.415954e+0	7.062375e-1	1	10	7.633588e-4	1.000000e-1	MER77B,MER77B,MER77B	FAF2
GO Cellular Component	GO:0032838	cell projection cytoplasm	69	3.615044e-2	1.000000e+0	8.723258e-1	1.774719e+0	7.325102e+0	13	5.850721e-3	1.038339e-2	97	8.029289e-2	1.000000e+0	1.000000e+0	1.769943e+0	4.519920e+0	8	64	6.106870e-3	1.250000e-1	MER77B,MER77B,MER77B,MER77B,MER77B,MER77B,MER77B,MER77B,MER77B,MER77B,MER77B,MER77B,MER77B	AKR1B1,AP3B1,GRIK2,KCNAB1,MAPK1,OPRM1,SOD1,TRAK2
GO Cellular Component	GO:0030532	small nuclear ribonucleoprotein complex	70	3.628568e-2	1.000000e+0	8.630808e-1	2.037317e+0	4.417575e+0	9	3.528415e-3	7.188498e-3	462	5.297941e-1	1.000000e+0	1.000000e+0	1.041143e+0	4.802415e+0	5	68	3.816794e-3	7.352941e-2	MER77B,MER77B,MER77B,MER77B,MER77B,MER77B,MER77B,MER77B,MER77B	CD2BP2,PRPF18,SNRPE,SNRPF,TXNL4B
GO Cellular Component	GO:0097513	myosin II filament	71	3.774608e-2	1.000000e+0	8.851722e-1	6.585170e+0	3.037127e-1	2	2.425821e-4	1.597444e-3	187	1.972702e-1	1.000000e+0	1.000000e+0	4.719847e+0	2.118713e-1	1	3	7.633588e-4	3.333333e-1	MER77B,MER77B	MYH9
GO Cellular Component	GO:0030992	intraciliary transport particle B	72	4.110064e-2	1.000000e+0	9.504523e-1	3.123482e+0	1.280622e+0	4	1.022861e-3	3.194888e-3	172	1.818805e-1	1.000000e+0	1.000000e+0	2.022792e+0	1.483099e+0	3	21	2.290076e-3	1.428571e-1	MER77B,MER77B,MER77B,MER77B	IFT88,RABL5,TTC30A
GO Cellular Component	GO:0005751	mitochondrial respiratory chain complex IV	73	4.300464e-2	1.000000e+0	9.808593e-1	2.383678e+0	2.517118e+0	6	2.010478e-3	4.792332e-3	114	1.139643e-1	1.000000e+0	1.000000e+0	2.498743e+0	1.200604e+0	3	17	2.290076e-3	1.764706e-1	MER77B,MER77B,MER77B,MER77B,MER77B,MER77B	COX4I1,COX7C,UQCRC2
GO Cellular Component	GO:0072562	blood microparticle	74	4.305031e-2	1.000000e+0	9.686320e-1	1.688605e+0	8.290868e+0	14	6.622099e-3	1.118211e-2	720	9.192867e-1	1.000000e+0	1.000000e+0	6.103251e-1	8.192355e+0	5	116	3.816794e-3	4.310345e-2	MER77B,MER77B,MER77B,MER77B,MER77B,MER77B,MER77B,MER77B,MER77B,MER77B,MER77B,MER77B,MER77B,MER77B	ACTA1,APOA1,APOL1,BCHE,ENSG00000259680
GO Cellular Component	GO:0036449	microtubule minus-end	75	4.501396e-2	1.000000e+0	9.993099e-1	3.829400e+0	7.834126e-1	3	6.257289e-4	2.396166e-3	392	4.434775e-1	1.000000e+0	1.000000e+0	1.769943e+0	5.649900e-1	1	8	7.633588e-4	1.250000e-1	MER77B,MER77B,MER77B	SVIL
GO Cellular Component	GO:0005608	laminin-3 complex	76	4.515635e-2	1.000000e+0	9.892806e-1	5.958721e+0	3.356425e-1	2	2.680851e-4	1.597444e-3	134	1.362633e-1	1.000000e+0	1.000000e+0	7.079771e+0	1.412475e-1	1	2	7.633588e-4	5.000000e-1	MER77B,MER77B	LAMA1
GO Cellular Component	GO:0016327	apicolateral plasma membrane	77	4.518166e-2	1.000000e+0	9.769801e-1	2.354103e+0	2.548742e+0	6	2.035736e-3	4.792332e-3	133	1.299307e-1	1.000000e+0	1.000000e+0	2.359924e+0	1.271228e+0	3	18	2.290076e-3	1.666667e-1	MER77B,MER77B,MER77B,MER77B,MER77B,MER77B	CXADR,MPDZ,SOGA2
GO Cellular Component	GO:0005583	fibrillar collagen trimer	78	4.854857e-2	1.000000e+0	1.000000e+0	2.557515e+0	1.955023e+0	5	1.561520e-3	3.993610e-3	213	2.060822e-1	1.000000e+0	1.000000e+0	2.359924e+0	8.474850e-1	2	12	1.526718e-3	1.666667e-1	MER77B,MER77B,MER77B,MER77B,MER77B	COL11A1,COL3A1
GO Cellular Component	GO:0033268	node of Ranvier	79	4.929016e-2	1.000000e+0	1.000000e+0	2.302440e+0	2.605932e+0	6	2.081415e-3	4.792332e-3	38	1.801702e-2	1.000000e+0	7.894300e-1	3.775878e+0	1.059356e+0	4	15	3.053435e-3	2.666667e-1	MER77B,MER77B,MER77B,MER77B,MER77B,MER77B	ANK3,BIN1,DLG1,SCN2A
GO Cellular Component	GO:0000159	protein phosphatase type 2A complex	80	5.060876e-2	1.000000e+0	1.000000e+0	2.122395e+0	3.298161e+0	7	2.634314e-3	5.591054e-3	30	1.368506e-2	1.000000e+0	7.595208e-1	3.371320e+0	1.483099e+0	5	21	3.816794e-3	2.380952e-1	MER77B,MER77B,MER77B,MER77B,MER77B,MER77B,MER77B	IER5,PPP2CB,PPP2R1A,PPP2R2B,PPP2R3B
GO Cellular Component	GO:0097539	ciliary transition fiber	81	5.185435e-2	1.000000e+0	1.000000e+0	2.889872e+0	1.384144e+0	4	1.105547e-3	3.194888e-3	155	1.538980e-1	1.000000e+0	1.000000e+0	2.831908e+0	7.062375e-1	2	10	1.526718e-3	2.000000e-1	MER77B,MER77B,MER77B,MER77B	CCDC41,SCLT1
GO Cellular Component	GO:0002178	palmitoyltransferase complex	82	5.510936e-2	1.000000e+0	1.000000e+0	2.830686e+0	1.413085e+0	4	1.128662e-3	3.194888e-3	169	1.797013e-1	1.000000e+0	1.000000e+0	2.574462e+0	7.768613e-1	2	11	1.526718e-3	1.818182e-1	MER77B,MER77B,MER77B,MER77B	SPTLC1,SPTLC3
GO Cellular Component	GO:0001725	stress fiber	83	5.528915e-2	1.000000e+0	1.000000e+0	1.701261e+0	7.053593e+0	12	5.633860e-3	9.584665e-3	49	2.838824e-2	1.000000e+0	9.646208e-1	2.178391e+0	3.672435e+0	8	52	6.106870e-3	1.538462e-1	MER77B,MER77B,MER77B,MER77B,MER77B,MER77B,MER77B,MER77B,MER77B,MER77B,MER77B,MER77B	ACTA1,MYH9,MYL12B,PTK2,SEPT9,SORBS1,XIRP1,XIRP2
GO Cellular Component	GO:0030990	intraciliary transport particle	84	5.569077e-2	1.000000e+0	1.000000e+0	2.457340e+0	2.034720e+0	5	1.625176e-3	3.993610e-3	180	1.867732e-1	1.000000e+0	1.000000e+0	1.769943e+0	2.259960e+0	4	32	3.053435e-3	1.250000e-1	MER77B,MER77B,MER77B,MER77B,MER77B	IFT88,RABL5,TTC21B,TTC30A
GO Cellular Component	GO:0005586	collagen type III trimer	85	5.814341e-2	1.000000e+0	1.000000e+0	5.164523e+0	3.872575e-1	2	3.093111e-4	1.597444e-3	77	7.062375e-2	1.000000e+0	1.000000e+0	1.415954e+1	7.062375e-2	1	1	7.633588e-4	1.000000e+0	MER77B,MER77B	COL3A1
GO Cellular Component	GO:0042567	insulin-like growth factor ternary complex	86	5.907105e-2	1.000000e+0	1.000000e+0	3.420491e+0	8.770671e-1	3	7.005328e-4	2.396166e-3	45	2.716736e-2	1.000000e+0	1.000000e+0	7.079771e+0	2.824950e-1	2	4	1.526718e-3	5.000000e-1	MER77B,MER77B,MER77B	IGF1,IGFBP3
GO Cellular Component	GO:0031362	anchored component of external side of plasma membrane	87	6.016629e-2	1.000000e+0	1.000000e+0	2.401921e+0	2.081667e+0	5	1.662674e-3	3.993610e-3	258	2.597634e-1	1.000000e+0	1.000000e+0	2.022792e+0	9.887325e-1	2	14	1.526718e-3	1.428571e-1	MER77B,MER77B,MER77B,MER77B,MER77B	EFNA5,PRNP
GO Cellular Component	GO:0017101	aminoacyl-tRNA synthetase multienzyme complex	88	6.039904e-2	1.000000e+0	1.000000e+0	3.388574e+0	8.853281e-1	3	7.071311e-4	2.396166e-3	497	5.848727e-1	1.000000e+0	1.000000e+0	1.179962e+0	8.474850e-1	1	12	7.633588e-4	8.333333e-2	MER77B,MER77B,MER77B	IARS
GO Cellular Component	GO:0045277	respiratory chain complex IV	89	6.040246e-2	1.000000e+0	1.000000e+0	2.183963e+0	2.747300e+0	6	2.194329e-3	4.792332e-3	164	1.639694e-1	1.000000e+0	1.000000e+0	2.123931e+0	1.412475e+0	3	20	2.290076e-3	1.500000e-1	MER77B,MER77B,MER77B,MER77B,MER77B,MER77B	COX4I1,COX7C,UQCRC2
GO Cellular Component	GO:0005750	mitochondrial respiratory chain complex III	90	6.067070e-2	1.000000e+0	1.000000e+0	3.382159e+0	8.870075e-1	3	7.084724e-4	2.396166e-3	514	6.142095e-1	1.000000e+0	1.000000e+0	1.089196e+0	9.181088e-1	1	13	7.633588e-4	7.692308e-2	MER77B,MER77B,MER77B	UQCRC2
GO Cellular Component	GO:0005662	DNA replication factor A complex	91	6.228076e-2	1.000000e+0	1.000000e+0	2.377383e+0	2.103153e+0	5	1.679835e-3	3.993610e-3	265	2.867210e-1	1.000000e+0	1.000000e+0	1.887939e+0	1.059356e+0	2	15	1.526718e-3	1.333333e-1	MER77B,MER77B,MER77B,MER77B,MER77B	BCAS2,RPA4
GO Cellular Component	GO:0016942	insulin-like growth factor binding protein complex	92	6.251540e-2	1.000000e+0	1.000000e+0	3.339572e+0	8.983187e-1	3	7.175070e-4	2.396166e-3	63	4.317632e-2	1.000000e+0	1.000000e+0	5.663817e+0	3.531188e-1	2	5	1.526718e-3	4.000000e-1	MER77B,MER77B,MER77B	IGF1,IGFBP3
GO Cellular Component	GO:0005642	annulate lamellae	93	6.366440e-2	1.000000e+0	1.000000e+0	4.902810e+0	4.079294e-1	2	3.258222e-4	1.597444e-3	280	3.066699e-1	1.000000e+0	1.000000e+0	2.831908e+0	3.531188e-1	1	5	7.633588e-4	2.000000e-1	MER77B,MER77B	BICD2
GO Cellular Component	GO:0034366	spherical high-density lipoprotein particle	94	6.687969e-2	1.000000e+0	1.000000e+0	4.765482e+0	4.196847e-1	2	3.352114e-4	1.597444e-3	392	4.434775e-1	1.000000e+0	1.000000e+0	1.769943e+0	5.649900e-1	1	8	7.633588e-4	1.250000e-1	MER77B,MER77B	APOA1
GO Cellular Component	GO:1990635	proximal dendrite	95	6.789360e-2	1.000000e+0	1.000000e+0	4.724202e+0	4.233519e-1	2	3.381405e-4	1.597444e-3	45	2.716736e-2	1.000000e+0	1.000000e+0	7.079771e+0	2.824950e-1	2	4	1.526718e-3	5.000000e-1	MER77B,MER77B	KCNAB1,PPP5C
GO Cellular Component	GO:0030127	COPII vesicle coat	96	6.945390e-2	1.000000e+0	1.000000e+0	3.193065e+0	9.395361e-1	3	7.504282e-4	2.396166e-3	514	6.142095e-1	1.000000e+0	1.000000e+0	1.089196e+0	9.181088e-1	1	13	7.633588e-4	7.692308e-2	MER77B,MER77B,MER77B	SEC23A
GO Cellular Component	GO:0042571	immunoglobulin complex, circulating	97	7.017343e-2	1.000000e+0	1.000000e+0	3.178977e+0	9.436998e-1	3	7.537539e-4	2.396166e-3	236	2.539712e-1	1.000000e+0	1.000000e+0	3.539885e+0	2.824950e-1	1	4	7.633588e-4	2.500000e-1	MER77B,MER77B,MER77B	ENSG00000259680
GO Cellular Component	GO:0043235	receptor complex	98	7.051540e-2	1.000000e+0	1.000000e+0	1.208783e+0	5.377311e+1	65	4.294977e-2	5.191693e-2	4	1.906849e-5	3.174904e-2	7.937259e-3	1.934844e+0	2.274085e+1	44	322	3.358779e-2	1.366460e-1	MER77B,MER77B,MER77B,MER77B,MER77B,MER77B,MER77B,MER77B,MER77B,MER77B,MER77B,MER77B,MER77B,MER77B,MER77B,MER77B,MER77B,MER77B,MER77B,MER77B,MER77B,MER77B,MER77B,MER77B,MER77B,MER77B,MER77B,MER77B,MER77B,MER77B,MER77B,MER77B,MER77B,MER77B,MER77B,MER77B,MER77B,MER77B,MER77B,MER77B,MER77B,MER77B,MER77B,MER77B,MER77B,MER77B,MER77B,MER77B,MER77B,MER77B,MER77B,MER77B,MER77B,MER77B,MER77B,MER77B,MER77B,…	ALCAM,CHRNA1,CHRNB4,CNIH3,DLG1,DLG2,FCRL5,GABRA2,GABRB3,GABRG1,GABRG2,GPR37,GRID2,GRIK2,GRIN2A,GRIN2B,GRIN3A,GRM7,IGF1R,IL23R,ITGA1,ITGA4,ITGA8,ITGB8,ITLN1,KCNK1,KCTD8,LRP1B,MTNR1A,MYH9,NLGN1,NTRK3,OLFM3,PLXNA2,PLXNA4,PTPRN2,SHANK2,SHISA9,SMAD3,SORBS1,TAS1R2,TLR4,TRAF5,VLDLR
GO Cellular Component	GO:0032391	photoreceptor connecting cilium	99	7.142904e-2	1.000000e+0	1.000000e+0	2.088449e+0	2.872946e+0	6	2.294685e-3	4.792332e-3	546	6.537217e-1	1.000000e+0	1.000000e+0	9.135188e-1	2.189336e+0	2	31	1.526718e-3	6.451613e-2	MER77B,MER77B,MER77B,MER77B,MER77B,MER77B	NPHP4,RP1
GO Cellular Component	GO:0034707	chloride channel complex	100	7.230728e-2	1.000000e+0	1.000000e+0	1.665513e+0	6.604572e+0	11	5.275217e-3	8.785942e-3	34	1.615308e-2	1.000000e+0	7.910258e-1	2.410135e+0	3.319316e+0	8	47	6.106870e-3	1.702128e-1	MER77B,MER77B,MER77B,MER77B,MER77B,MER77B,MER77B,MER77B,MER77B,MER77B,MER77B	ANO2,ANO6,GABRA2,GABRB3,GABRG1,GABRG2,GABRG3,GLRA2
GO Cellular Component	GO:0005826	actomyosin contractile ring	101	7.401583e-2	1.000000e+0	1.000000e+0	4.493141e+0	4.451229e-1	2	3.555295e-4	1.597444e-3	236	2.539712e-1	1.000000e+0	1.000000e+0	3.539885e+0	2.824950e-1	1	4	7.633588e-4	2.500000e-1	MER77B,MER77B	MYH9
GO Cellular Component	GO:1902773	GTPase activator complex	102	7.453581e-2	1.000000e+0	1.000000e+0	1.291031e+1	7.745744e-2	1	6.186697e-5	7.987220e-4	77	7.062375e-2	1.000000e+0	1.000000e+0	1.415954e+1	7.062375e-2	1	1	7.633588e-4	1.000000e+0	MER77B	GNB5
GO Cellular Component	GO:0005942	phosphatidylinositol 3-kinase complex	103	7.515894e-2	1.000000e+0	1.000000e+0	1.930448e+0	3.626101e+0	7	2.896247e-3	5.591054e-3	60	4.088901e-2	1.000000e+0	1.000000e+0	2.980956e+0	1.341851e+0	4	19	3.053435e-3	2.105263e-1	MER77B,MER77B,MER77B,MER77B,MER77B,MER77B,MER77B	NRBF2,PIK3C2A,PIK3CG,PIK3R3
GO Cellular Component	GO:1990730	VCP-NSFL1C complex	104	7.598810e-2	1.000000e+0	1.000000e+0	1.265377e+1	7.902783e-2	1	6.312127e-5	7.987220e-4	134	1.362633e-1	1.000000e+0	1.000000e+0	7.079771e+0	1.412475e-1	1	2	7.633588e-4	5.000000e-1	MER77B	NSFL1C
GO Cellular Component	GO:0070820	tertiary granule	105	7.604975e-2	1.000000e+0	1.000000e+0	1.441829e+0	1.317771e+1	19	1.052533e-2	1.517572e-2	435	4.840182e-1	1.000000e+0	1.000000e+0	1.042420e+0	1.151167e+1	12	163	9.160305e-3	7.361963e-2	MER77B,MER77B,MER77B,MER77B,MER77B,MER77B,MER77B,MER77B,MER77B,MER77B,MER77B,MER77B,MER77B,MER77B,MER77B,MER77B,MER77B,MER77B,MER77B	ANO6,CHRNB4,CYFIP1,FPR1,HGSNAT,OLFM4,PRCP,PTPRN2,QPCT,RAP2B,SVIP,TSPAN14
GO Cellular Component	GO:0000235	astral microtubule	106	7.794217e-2	1.000000e+0	1.000000e+0	4.359418e+0	4.587768e-1	2	3.664352e-4	1.597444e-3	322	3.556487e-1	1.000000e+0	1.000000e+0	2.359924e+0	4.237425e-1	1	6	7.633588e-4	1.666667e-1	MER77B,MER77B	CCSAP
GO Cellular Component	GO:0035867	alphav-beta3 integrin-IGF-1-IGF1R complex	107	7.934636e-2	1.000000e+0	1.000000e+0	3.014488e+0	9.951940e-1	3	7.948834e-4	2.396166e-3	45	2.716736e-2	1.000000e+0	1.000000e+0	7.079771e+0	2.824950e-1	2	4	1.526718e-3	5.000000e-1	MER77B,MER77B,MER77B	IGF1,IGF1R
GO Cellular Component	GO:0042555	MCM complex	108	7.977593e-2	1.000000e+0	1.000000e+0	3.007402e+0	9.975389e-1	3	7.967563e-4	2.396166e-3	473	5.533068e-1	1.000000e+0	1.000000e+0	1.287231e+0	7.768613e-1	1	11	7.633588e-4	9.090909e-2	MER77B,MER77B,MER77B	MMS22L
GO Cellular Component	GO:0061617	MICOS complex	109	7.991643e-2	1.000000e+0	1.000000e+0	3.005095e+0	9.983046e-1	3	7.973679e-4	2.396166e-3	427	4.827982e-1	1.000000e+0	1.000000e+0	1.573282e+0	6.356138e-1	1	9	7.633588e-4	1.111111e-1	MER77B,MER77B,MER77B	CHCHD3
GO Cellular Component	GO:0034358	plasma lipoprotein particle	110	8.014599e-2	1.000000e+0	1.000000e+0	1.899889e+0	3.684426e+0	7	2.942832e-3	5.591054e-3	468	5.438352e-1	1.000000e+0	1.000000e+0	1.061966e+0	2.824950e+0	3	40	2.290076e-3	7.500000e-2	MER77B,MER77B,MER77B,MER77B,MER77B,MER77B,MER77B	APOA1,APOL1,VLDLR
GO Cellular Component	GO:0002102	podosome	111	8.108857e-2	1.000000e+0	1.000000e+0	1.894344e+0	3.695210e+0	7	2.951446e-3	5.591054e-3	315	3.366995e-1	1.000000e+0	1.000000e+0	1.464780e+0	2.048089e+0	3	29	2.290076e-3	1.034483e-1	MER77B,MER77B,MER77B,MER77B,MER77B,MER77B,MER77B	CTTN,RHOU,SVIL
GO Cellular Component	GO:0090725	peripheral region of growth cone	112	8.339877e-2	1.000000e+0	1.000000e+0	1.148373e+1	8.707973e-2	1	6.955250e-5	7.987220e-4	77	7.062375e-2	1.000000e+0	1.000000e+0	1.415954e+1	7.062375e-2	1	1	7.633588e-4	1.000000e+0	MER77B	CYFIP1
GO Cellular Component	GO:0099061	integral component of postsynaptic density membrane	113	8.422308e-2	1.000000e+0	1.000000e+0	2.936860e+0	1.021499e+0	3	8.158938e-4	2.396166e-3	31	1.424952e-2	1.000000e+0	7.653371e-1	9.439695e+0	2.118713e-1	2	3	1.526718e-3	6.666667e-1	MER77B,MER77B,MER77B	GRIN2A,GSG1L
GO Cellular Component	GO:0031233	intrinsic component of external side of plasma membrane	114	9.073445e-2	1.000000e+0	1.000000e+0	2.118616e+0	2.360032e+0	5	1.885009e-3	3.993610e-3	352	3.923234e-1	1.000000e+0	1.000000e+0	1.490478e+0	1.341851e+0	2	19	1.526718e-3	1.052632e-1	MER77B,MER77B,MER77B,MER77B,MER77B	EFNA5,PRNP
GO Cellular Component	GO:0000839	Hrd1p ubiquitin ligase ERAD-L complex	115	9.238027e-2	1.000000e+0	1.000000e+0	3.942824e+0	5.072506e-1	2	4.051522e-4	1.597444e-3	187	1.972702e-1	1.000000e+0	1.000000e+0	4.719847e+0	2.118713e-1	1	3	7.633588e-4	3.333333e-1	MER77B,MER77B	SEL1L
GO Cellular Component	GO:0000781	chromosome, telomeric region	116	9.266355e-2	1.000000e+0	1.000000e+0	1.452068e+0	1.101877e+1	16	8.800932e-3	1.277955e-2	447	5.184541e-1	1.000000e+0	1.000000e+0	1.017452e+0	1.179417e+1	12	167	9.160305e-3	7.185629e-2	MER77B,MER77B,MER77B,MER77B,MER77B,MER77B,MER77B,MER77B,MER77B,MER77B,MER77B,MER77B,MER77B,MER77B,MER77B,MER77B	CDK1,DHX36,DYDC1,ERCC4,NDNL2,ORC2,PINX1,PML,POT1,PRKDC,TERF1,WRN
GO Cellular Component	GO:0031931	TORC1 complex	117	9.545258e-2	1.000000e+0	1.000000e+0	3.866513e+0	5.172619e-1	2	4.131485e-4	1.597444e-3	364	4.011699e-1	1.000000e+0	1.000000e+0	2.022792e+0	4.943663e-1	1	7	7.633588e-4	1.428571e-1	MER77B,MER77B	RPTOR
GO Cellular Component	GO:0005606	laminin-1 complex	118	9.605323e-2	1.000000e+0	1.000000e+0	3.852020e+0	5.192081e-1	2	4.147030e-4	1.597444e-3	187	1.972702e-1	1.000000e+0	1.000000e+0	4.719847e+0	2.118713e-1	1	3	7.633588e-4	3.333333e-1	MER77B,MER77B	LAMA1
GO Cellular Component	GO:0032133	chromosome passenger complex	119	1.001366e-1	1.000000e+0	1.000000e+0	9.477969e+0	1.055078e-1	1	8.427143e-5	7.987220e-4	280	3.066699e-1	1.000000e+0	1.000000e+0	2.831908e+0	3.531188e-1	1	5	7.633588e-4	2.000000e-1	MER77B	AURKC
GO Cellular Component	GO:0033270	paranode region of axon	120	1.003175e-1	1.000000e+0	1.000000e+0	2.717308e+0	1.104034e+0	3	8.818162e-4	2.396166e-3	213	2.060822e-1	1.000000e+0	1.000000e+0	2.359924e+0	8.474850e-1	2	12	1.526718e-3	1.666667e-1	MER77B,MER77B,MER77B	KCNA1,SCN2A
GO Cellular Component	GO:0031225	anchored component of membrane	121	1.012608e-1	1.000000e+0	1.000000e+0	1.280810e+0	2.420343e+1	31	1.933182e-2	2.476038e-2	23	6.001091e-3	1.000000e+0	4.344268e-1	1.838902e+0	1.087606e+1	20	154	1.526718e-2	1.298701e-1	MER77B,MER77B,MER77B,MER77B,MER77B,MER77B,MER77B,MER77B,MER77B,MER77B,MER77B,MER77B,MER77B,MER77B,MER77B,MER77B,MER77B,MER77B,MER77B,MER77B,MER77B,MER77B,MER77B,MER77B,MER77B,MER77B,MER77B,MER77B,MER77B,MER77B,MER77B	CD48,CNTN1,CNTN3,CNTN5,EFNA5,ENSG00000272781,GAS1,GPC1,GPC5,ITLN1,LSAMP,LYPD1,MDGA2,MFI2,NEGR1,PRNP,PRSS27,RGMA,RGMB,SVIP
GO Cellular Component	GO:0005741	mitochondrial outer membrane	122	1.018314e-1	1.000000e+0	1.000000e+0	1.338625e+0	1.718181e+1	23	1.372349e-2	1.837061e-2	117	1.170784e-1	1.000000e+0	1.000000e+0	1.367683e+0	1.242978e+1	17	176	1.297710e-2	9.659091e-2	MER77B,MER77B,MER77B,MER77B,MER77B,MER77B,MER77B,MER77B,MER77B,MER77B,MER77B,MER77B,MER77B,MER77B,MER77B,MER77B,MER77B,MER77B,MER77B,MER77B,MER77B,MER77B,MER77B	AGK,BCL2L10,BID,EPHA4,FUNDC1,FUNDC2,GDAP1,GK,GK2,MAOA,MARCH5,MLXIP,PLD6,PPP2R2B,SLC44A1,SLC8A3,VDAC1
GO Cellular Component	GO:0030897	HOPS complex	123	1.037155e-1	1.000000e+0	1.000000e+0	2.676796e+0	1.120743e+0	3	8.951620e-4	2.396166e-3	92	7.123439e-2	1.000000e+0	1.000000e+0	3.034188e+0	9.887325e-1	3	14	2.290076e-3	2.142857e-1	MER77B,MER77B,MER77B	HOOK3,VPS33B,VPS41
GO Cellular Component	GO:0008328	ionotropic glutamate receptor complex	124	1.043265e-1	1.000000e+0	1.000000e+0	1.407928e+0	1.207448e+1	17	9.644153e-3	1.357827e-2	8	5.986938e-5	9.968252e-2	1.246031e-2	3.693794e+0	3.248693e+0	12	46	9.160305e-3	2.608696e-1	MER77B,MER77B,MER77B,MER77B,MER77B,MER77B,MER77B,MER77B,MER77B,MER77B,MER77B,MER77B,MER77B,MER77B,MER77B,MER77B,MER77B	CNIH3,DLG1,DLG2,GRID2,GRIK2,GRIN2A,GRIN2B,GRIN3A,NLGN1,OLFM3,SHANK2,SHISA9
GO Cellular Component	GO:0097504	Gemini of coiled bodies	125	1.044749e-1	1.000000e+0	1.000000e+0	2.667979e+0	1.124447e+0	3	8.981204e-4	2.396166e-3	497	5.848727e-1	1.000000e+0	1.000000e+0	1.179962e+0	8.474850e-1	1	12	7.633588e-4	8.333333e-2	MER77B,MER77B,MER77B	GEMIN8
GO Cellular Component	GO:0015935	small ribosomal subunit	126	1.045675e-1	1.000000e+0	1.000000e+0	1.698204e+0	4.710859e+0	8	3.762667e-3	6.389776e-3	616	7.670364e-1	1.000000e+0	1.000000e+0	7.758653e-1	5.155534e+0	4	73	3.053435e-3	5.479452e-2	MER77B,MER77B,MER77B,MER77B,MER77B,MER77B,MER77B,MER77B	MRPS35,MRPS5,MRPS9,RPS27
GO Cellular Component	GO:0035861	site of double-strand break	127	1.048062e-1	1.000000e+0	1.000000e+0	1.876748e+0	3.197019e+0	6	2.553530e-3	4.792332e-3	384	4.344927e-1	1.000000e+0	1.000000e+0	1.249371e+0	2.401208e+0	3	34	2.290076e-3	8.823529e-2	MER77B,MER77B,MER77B,MER77B,MER77B,MER77B	ANKRD32,HUS1B,SETMAR
GO Cellular Component	GO:0031143	pseudopodium	128	1.095733e-1	1.000000e+0	1.000000e+0	2.610863e+0	1.149045e+0	3	9.177678e-4	2.396166e-3	302	3.135659e-1	1.000000e+0	1.000000e+0	1.769943e+0	1.129980e+0	2	16	1.526718e-3	1.250000e-1	MER77B,MER77B,MER77B	MAPK1,VAMP7
GO Cellular Component	GO:0043083	synaptic cleft	129	1.102781e-1	1.000000e+0	1.000000e+0	1.990162e+0	2.512359e+0	5	2.006676e-3	3.993610e-3	155	1.538980e-1	1.000000e+0	1.000000e+0	2.831908e+0	7.062375e-1	2	10	1.526718e-3	2.000000e-1	MER77B,MER77B,MER77B,MER77B,MER77B	CDH8,PRSS12
GO Cellular Component	GO:0098796	membrane protein complex	130	1.106548e-1	1.000000e+0	1.000000e+0	1.156656e+0	6.484212e+1	75	5.179083e-2	5.990415e-2	530	6.313491e-1	1.000000e+0	1.000000e+0	9.620959e-1	4.781228e+1	46	677	3.511450e-2	6.794682e-2	MER77B,MER77B,MER77B,MER77B,MER77B,MER77B,MER77B,MER77B,MER77B,MER77B,MER77B,MER77B,MER77B,MER77B,MER77B,MER77B,MER77B,MER77B,MER77B,MER77B,MER77B,MER77B,MER77B,MER77B,MER77B,MER77B,MER77B,MER77B,MER77B,MER77B,MER77B,MER77B,MER77B,MER77B,MER77B,MER77B,MER77B,MER77B,MER77B,MER77B,MER77B,MER77B,MER77B,MER77B,MER77B,MER77B,MER77B,MER77B,MER77B,MER77B,MER77B,MER77B,MER77B,MER77B,MER77B,MER77B,MER77B,…	AGK,AP3B1,ARL6IP1,ATP6V0E2,BET1,C3orf58,C6orf57,CHCHD3,CHMP6,COX4I1,COX7C,CTNNB1,DLG1,FAF2,GNAI1,GNG10,GNG11,HOOK3,IGF1,IGF1R,IGF2R,INSIG1,INSIG2,ITGA1,ITGA4,ITGA8,ITGB8,MYH9,NCALD,NDUFV2,SCLT1,SEC23A,SEL1L,SGCD,SNCA,SNTG1,SNX2,STX2,SVIP,TSG101,UQCRC2,VAMP3,VAMP7,VDAC1,VPS33B,VPS41
GO Cellular Component	GO:0042405	nuclear inclusion body	131	1.141273e-1	1.000000e+0	1.000000e+0	2.180771e+0	1.834214e+0	4	1.465027e-3	3.194888e-3	229	2.328307e-1	1.000000e+0	1.000000e+0	2.178391e+0	9.181088e-1	2	13	1.526718e-3	1.538462e-1	MER77B,MER77B,MER77B,MER77B	ANKRD32,ATXN1
GO Cellular Component	GO:0035579	specific granule membrane	132	1.190982e-1	1.000000e+0	1.000000e+0	1.480199e+0	8.107017e+0	12	6.475253e-3	9.584665e-3	176	1.840890e-1	1.000000e+0	1.000000e+0	1.415954e+0	6.356138e+0	9	90	6.870229e-3	1.000000e-1	MER77B,MER77B,MER77B,MER77B,MER77B,MER77B,MER77B,MER77B,MER77B,MER77B,MER77B,MER77B	ANO6,CHRNB4,HGSNAT,MOSPD2,PGRMC1,RAP2B,SCAMP1,SLC15A4,TSPAN14
GO Cellular Component	GO:1903767	sweet taste receptor complex	133	1.197830e-1	1.000000e+0	1.000000e+0	7.838198e+0	1.275803e-1	1	1.019012e-4	7.987220e-4	134	1.362633e-1	1.000000e+0	1.000000e+0	7.079771e+0	1.412475e-1	1	2	7.633588e-4	5.000000e-1	MER77B	TAS1R2
GO Cellular Component	GO:0043601	nuclear replisome	134	1.201999e-1	1.000000e+0	1.000000e+0	1.803080e+0	3.327640e+0	6	2.657859e-3	4.792332e-3	342	3.565101e-1	1.000000e+0	1.000000e+0	1.415954e+0	2.118713e+0	3	30	2.290076e-3	1.000000e-1	MER77B,MER77B,MER77B,MER77B,MER77B,MER77B	BCAS2,PRIM2,RPA4
GO Cellular Component	GO:0032432	actin filament bundle	135	1.203188e-1	1.000000e+0	1.000000e+0	1.477241e+0	8.123249e+0	12	6.488218e-3	9.584665e-3	65	5.006120e-2	1.000000e+0	1.000000e+0	1.953040e+0	4.096178e+0	8	58	6.106870e-3	1.379310e-1	MER77B,MER77B,MER77B,MER77B,MER77B,MER77B,MER77B,MER77B,MER77B,MER77B,MER77B,MER77B	ACTA1,MYH9,MYL12B,PTK2,SEPT9,SORBS1,XIRP1,XIRP2
GO Cellular Component	GO:0072536	interleukin-23 receptor complex	136	1.204999e-1	1.000000e+0	1.000000e+0	7.788461e+0	1.283951e-1	1	1.025520e-4	7.987220e-4	134	1.362633e-1	1.000000e+0	1.000000e+0	7.079771e+0	1.412475e-1	1	2	7.633588e-4	5.000000e-1	MER77B	IL23R
GO Cellular Component	GO:0005892	acetylcholine-gated channel complex	137	1.209047e-1	1.000000e+0	1.000000e+0	2.133385e+0	1.874955e+0	4	1.497568e-3	3.194888e-3	316	3.401794e-1	1.000000e+0	1.000000e+0	1.665828e+0	1.200604e+0	2	17	1.526718e-3	1.176471e-1	MER77B,MER77B,MER77B,MER77B	CHRNA1,CHRNB4
GO Cellular Component	GO:0098803	respiratory chain complex	138	1.209072e-1	1.000000e+0	1.000000e+0	1.541651e+0	6.486551e+0	10	5.180951e-3	7.987220e-3	484	5.610837e-1	1.000000e+0	1.000000e+0	9.994971e-1	6.003019e+0	6	85	4.580153e-3	7.058824e-2	MER77B,MER77B,MER77B,MER77B,MER77B,MER77B,MER77B,MER77B,MER77B,MER77B	C6orf57,COX4I1,COX7C,NDUFV2,SNCA,UQCRC2
GO Cellular Component	GO:0005953	CAAX-protein geranylgeranyltransferase complex	139	1.220492e-1	1.000000e+0	1.000000e+0	7.682971e+0	1.301580e-1	1	1.039600e-4	7.987220e-4	134	1.362633e-1	1.000000e+0	1.000000e+0	7.079771e+0	1.412475e-1	1	2	7.633588e-4	5.000000e-1	MER77B	FNTA
GO Cellular Component	GO:0035631	CD40 receptor complex	140	1.223231e-1	1.000000e+0	1.000000e+0	3.325707e+0	6.013759e-1	2	4.803321e-4	1.597444e-3	473	5.533068e-1	1.000000e+0	1.000000e+0	1.287231e+0	7.768613e-1	1	11	7.633588e-4	9.090909e-2	MER77B,MER77B	TRAF5
GO Cellular Component	GO:0042641	actomyosin	141	1.223252e-1	1.000000e+0	1.000000e+0	1.446914e+0	8.984641e+0	13	7.176231e-3	1.038339e-2	58	3.505748e-2	1.000000e+0	1.000000e+0	1.991186e+0	4.519920e+0	9	64	6.870229e-3	1.406250e-1	MER77B,MER77B,MER77B,MER77B,MER77B,MER77B,MER77B,MER77B,MER77B,MER77B,MER77B,MER77B,MER77B	ACTA1,CDC42BPA,MYH9,MYL12B,PTK2,SEPT9,SORBS1,XIRP1,XIRP2
GO Cellular Component	GO:0045180	basal cortex	142	1.229096e-1	1.000000e+0	1.000000e+0	3.315900e+0	6.031545e-1	2	4.817528e-4	1.597444e-3	280	3.066699e-1	1.000000e+0	1.000000e+0	2.831908e+0	3.531188e-1	1	5	7.633588e-4	2.000000e-1	MER77B,MER77B	PHLDB2
GO Cellular Component	GO:0070069	cytochrome complex	143	1.232338e-1	1.000000e+0	1.000000e+0	1.789780e+0	3.352368e+0	6	2.677610e-3	4.792332e-3	384	4.344927e-1	1.000000e+0	1.000000e+0	1.249371e+0	2.401208e+0	3	34	2.290076e-3	8.823529e-2	MER77B,MER77B,MER77B,MER77B,MER77B,MER77B	COX4I1,COX7C,UQCRC2
GO Cellular Component	GO:0099055	integral component of postsynaptic membrane	144	1.254380e-1	1.000000e+0	1.000000e+0	1.907253e+0	2.621572e+0	5	2.093907e-3	3.993610e-3	41	2.138277e-2	1.000000e+0	8.683491e-1	4.719847e+0	6.356138e-1	3	9	2.290076e-3	3.333333e-1	MER77B,MER77B,MER77B,MER77B,MER77B	GRIN2A,GSG1L,NLGN1
GO Cellular Component	GO:0070522	ERCC4-ERCC1 complex	145	1.256648e-1	1.000000e+0	1.000000e+0	3.270746e+0	6.114812e-1	2	4.884035e-4	1.597444e-3	236	2.539712e-1	1.000000e+0	1.000000e+0	3.539885e+0	2.824950e-1	1	4	7.633588e-4	2.500000e-1	MER77B,MER77B	ERCC4
GO Cellular Component	GO:0030894	replisome	146	1.257657e-1	1.000000e+0	1.000000e+0	1.778950e+0	3.372776e+0	6	2.693910e-3	4.792332e-3	360	3.958376e-1	1.000000e+0	1.000000e+0	1.327457e+0	2.259960e+0	3	32	2.290076e-3	9.375000e-2	MER77B,MER77B,MER77B,MER77B,MER77B,MER77B	BCAS2,PRIM2,RPA4
GO Cellular Component	GO:0000974	Prp19 complex	147	1.257913e-1	1.000000e+0	1.000000e+0	2.449924e+0	1.224528e+0	3	9.780571e-4	2.396166e-3	514	6.142095e-1	1.000000e+0	1.000000e+0	1.089196e+0	9.181088e-1	1	13	7.633588e-4	7.692308e-2	MER77B,MER77B,MER77B	BCAS2
GO Cellular Component	GO:0098802	plasma membrane receptor complex	148	1.273271e-1	1.000000e+0	1.000000e+0	1.234159e+0	2.754913e+1	34	2.200410e-2	2.715655e-2	14	1.334018e-3	1.000000e+0	1.586529e-1	1.941880e+0	1.235916e+1	24	175	1.832061e-2	1.371429e-1	MER77B,MER77B,MER77B,MER77B,MER77B,MER77B,MER77B,MER77B,MER77B,MER77B,MER77B,MER77B,MER77B,MER77B,MER77B,MER77B,MER77B,MER77B,MER77B,MER77B,MER77B,MER77B,MER77B,MER77B,MER77B,MER77B,MER77B,MER77B,MER77B,MER77B,MER77B,MER77B,MER77B,MER77B	ALCAM,CHRNA1,CHRNB4,CNIH3,DLG1,DLG2,GRID2,GRIK2,GRIN2A,GRIN2B,GRIN3A,IL23R,ITGA1,ITGA4,ITGA8,ITGB8,KCNK1,MYH9,NLGN1,OLFM3,SHANK2,SHISA9,SORBS1,TRAF5
GO Cellular Component	GO:0042272	nuclear RNA export factor complex	149	1.278570e-1	1.000000e+0	1.000000e+0	3.235852e+0	6.180752e-1	2	4.936703e-4	1.597444e-3	280	3.066699e-1	1.000000e+0	1.000000e+0	2.831908e+0	3.531188e-1	1	5	7.633588e-4	2.000000e-1	MER77B,MER77B	ATXN1
GO Cellular Component	GO:0070761	pre-snoRNP complex	150	1.279568e-1	1.000000e+0	1.000000e+0	3.234284e+0	6.183749e-1	2	4.939097e-4	1.597444e-3	72	6.177603e-2	1.000000e+0	1.000000e+0	4.719847e+0	4.237425e-1	2	6	1.526718e-3	3.333333e-1	MER77B,MER77B	NUFIP1,ZNHIT6
GO Cellular Component	GO:0000110	nucleotide-excision repair factor 1 complex	151	1.282786e-1	1.000000e+0	1.000000e+0	3.229243e+0	6.193401e-1	2	4.946806e-4	1.597444e-3	187	1.972702e-1	1.000000e+0	1.000000e+0	4.719847e+0	2.118713e-1	1	3	7.633588e-4	3.333333e-1	MER77B,MER77B	ERCC4
GO Cellular Component	GO:0034708	methyltransferase complex	152	1.293103e-1	1.000000e+0	1.000000e+0	1.484970e+0	7.407556e+0	11	5.916578e-3	8.785942e-3	418	4.645072e-1	1.000000e+0	1.000000e+0	1.089196e+0	6.426762e+0	7	91	5.343511e-3	7.692308e-2	MER77B,MER77B,MER77B,MER77B,MER77B,MER77B,MER77B,MER77B,MER77B,MER77B,MER77B	DYDC1,KMT2C,MAX,SNRPE,SNRPF,TAF4,TRIM37
GO Cellular Component	GO:0071014	post-mRNA release spliceosomal complex	153	1.303795e-1	1.000000e+0	1.000000e+0	2.409218e+0	1.245217e+0	3	9.945826e-4	2.396166e-3	124	1.289122e-1	1.000000e+0	1.000000e+0	3.146565e+0	6.356138e-1	2	9	1.526718e-3	2.222222e-1	MER77B,MER77B,MER77B	GCFC2,SNW1
GO Cellular Component	GO:0000836	Hrd1p ubiquitin ligase complex	154	1.303865e-1	1.000000e+0	1.000000e+0	3.196673e+0	6.256506e-1	2	4.997209e-4	1.597444e-3	280	3.066699e-1	1.000000e+0	1.000000e+0	2.831908e+0	3.531188e-1	1	5	7.633588e-4	2.000000e-1	MER77B,MER77B	SEL1L
GO Cellular Component	GO:0005761	mitochondrial ribosome	155	1.308391e-1	1.000000e+0	1.000000e+0	1.671383e+0	4.188149e+0	7	3.345167e-3	5.591054e-3	686	8.712034e-1	1.000000e+0	1.000000e+0	6.510134e-1	6.144267e+0	4	87	3.053435e-3	4.597701e-2	MER77B,MER77B,MER77B,MER77B,MER77B,MER77B,MER77B	MRPL39,MRPS35,MRPS5,MRPS9
GO Cellular Component	GO:0071144	SMAD2-SMAD3 protein complex	156	1.343705e-1	1.000000e+0	1.000000e+0	3.137192e+0	6.375127e-1	2	5.091955e-4	1.597444e-3	134	1.362633e-1	1.000000e+0	1.000000e+0	7.079771e+0	1.412475e-1	1	2	7.633588e-4	5.000000e-1	MER77B,MER77B	SMAD3
GO Cellular Component	GO:0098827	endoplasmic reticulum subcompartment	157	1.348405e-1	1.000000e+0	1.000000e+0	2.045232e+0	1.955768e+0	4	1.562115e-3	3.194888e-3	211	2.002804e-1	1.000000e+0	1.000000e+0	1.930847e+0	1.553723e+0	3	22	2.290076e-3	1.363636e-1	MER77B,MER77B,MER77B,MER77B	ASPH,FKBP1A,RAB18
GO Cellular Component	GO:0030670	phagocytic vesicle membrane	158	1.363545e-1	1.000000e+0	1.000000e+0	1.540668e+0	5.841624e+0	9	4.665834e-3	7.188498e-3	310	3.224146e-1	1.000000e+0	1.000000e+0	1.287231e+0	4.661168e+0	6	66	4.580153e-3	9.090909e-2	MER77B,MER77B,MER77B,MER77B,MER77B,MER77B,MER77B,MER77B,MER77B	ANXA3,ATP6V0E2,RAB22A,RAB31,VAMP3,VAMP7
GO Cellular Component	GO:0033063	Rad51B-Rad51C-Rad51D-XRCC2 complex	159	1.365634e-1	1.000000e+0	1.000000e+0	3.105552e+0	6.440078e-1	2	5.143832e-4	1.597444e-3	280	3.066699e-1	1.000000e+0	1.000000e+0	2.831908e+0	3.531188e-1	1	5	7.633588e-4	2.000000e-1	MER77B,MER77B	XRCC2
GO Cellular Component	GO:0098800	inner mitochondrial membrane protein complex	160	1.368898e-1	1.000000e+0	1.000000e+0	1.395743e+0	1.003050e+1	14	8.011581e-3	1.118211e-2	599	7.379279e-1	1.000000e+0	1.000000e+0	8.453458e-1	9.463583e+0	8	134	6.106870e-3	5.970149e-2	MER77B,MER77B,MER77B,MER77B,MER77B,MER77B,MER77B,MER77B,MER77B,MER77B,MER77B,MER77B,MER77B,MER77B	AGK,C6orf57,CHCHD3,COX4I1,COX7C,NDUFV2,SNCA,UQCRC2
GO Cellular Component	GO:0019814	immunoglobulin complex	161	1.393054e-1	1.000000e+0	1.000000e+0	2.335092e+0	1.284746e+0	3	1.026155e-3	2.396166e-3	364	4.011699e-1	1.000000e+0	1.000000e+0	2.022792e+0	4.943663e-1	1	7	7.633588e-4	1.428571e-1	MER77B,MER77B,MER77B	ENSG00000259680
GO Cellular Component	GO:0005965	protein farnesyltransferase complex	162	1.395312e-1	1.000000e+0	1.000000e+0	6.654736e+0	1.502689e-1	1	1.200231e-4	7.987220e-4	187	1.972702e-1	1.000000e+0	1.000000e+0	4.719847e+0	2.118713e-1	1	3	7.633588e-4	3.333333e-1	MER77B	FNTA
GO Cellular Component	GO:0043194	axon initial segment	163	1.396830e-1	1.000000e+0	1.000000e+0	2.017116e+0	1.983029e+0	4	1.583889e-3	3.194888e-3	213	2.060822e-1	1.000000e+0	1.000000e+0	2.359924e+0	8.474850e-1	2	12	1.526718e-3	1.666667e-1	MER77B,MER77B,MER77B,MER77B	ANK3,BIN1
GO Cellular Component	GO:0035869	ciliary transition zone	164	1.409836e-1	1.000000e+0	1.000000e+0	1.576116e+0	5.075770e+0	8	4.054129e-3	6.389776e-3	612	7.555272e-1	1.000000e+0	1.000000e+0	7.723387e-1	3.884306e+0	3	55	2.290076e-3	5.454545e-2	MER77B,MER77B,MER77B,MER77B,MER77B,MER77B,MER77B,MER77B	CCSAP,NPHP4,RP1
GO Cellular Component	GO:0034363	intermediate-density lipoprotein particle	165	1.424639e-1	1.000000e+0	1.000000e+0	3.024024e+0	6.613704e-1	2	5.282512e-4	1.597444e-3	280	3.066699e-1	1.000000e+0	1.000000e+0	2.831908e+0	3.531188e-1	1	5	7.633588e-4	2.000000e-1	MER77B,MER77B	APOA1
GO Cellular Component	GO:0005681	spliceosomal complex	166	1.428099e-1	1.000000e+0	1.000000e+0	1.304351e+0	1.533330e+1	20	1.224705e-2	1.597444e-2	611	7.523780e-1	1.000000e+0	1.000000e+0	8.511200e-1	1.292415e+1	11	183	8.396947e-3	6.010929e-2	MER77B,MER77B,MER77B,MER77B,MER77B,MER77B,MER77B,MER77B,MER77B,MER77B,MER77B,MER77B,MER77B,MER77B,MER77B,MER77B,MER77B,MER77B,MER77B,MER77B	BCAS2,DHX40,GCFC2,PRPF18,PRPF4B,PTBP2,RNPC3,SNRPE,SNRPF,SNW1,TXNL4B
GO Cellular Component	GO:0098798	mitochondrial protein complex	167	1.454660e-1	1.000000e+0	1.000000e+0	1.347638e+0	1.187262e+1	16	9.482925e-3	1.277955e-2	562	6.857815e-1	1.000000e+0	1.000000e+0	8.961735e-1	1.115855e+1	10	158	7.633588e-3	6.329114e-2	MER77B,MER77B,MER77B,MER77B,MER77B,MER77B,MER77B,MER77B,MER77B,MER77B,MER77B,MER77B,MER77B,MER77B,MER77B,MER77B	AGK,C6orf57,CHCHD3,COX4I1,COX7C,NDUFV2,SNCA,SUCLG2,UQCRC2,VDAC1
GO Cellular Component	GO:0043509	activin A complex	168	1.456674e-1	1.000000e+0	1.000000e+0	2.981817e+0	6.707319e-1	2	5.357284e-4	1.597444e-3	77	7.062375e-2	1.000000e+0	1.000000e+0	1.415954e+1	7.062375e-2	1	1	7.633588e-4	1.000000e+0	MER77B,MER77B	INHBA
GO Cellular Component	GO:0000939	condensed chromosome inner kinetochore	169	1.464551e-1	1.000000e+0	1.000000e+0	6.315241e+0	1.583471e-1	1	1.264753e-4	7.987220e-4	187	1.972702e-1	1.000000e+0	1.000000e+0	4.719847e+0	2.118713e-1	1	3	7.633588e-4	3.333333e-1	MER77B	ORC2
GO Cellular Component	GO:0031597	cytosolic proteasome complex	170	1.465438e-1	1.000000e+0	1.000000e+0	2.970508e+0	6.732855e-1	2	5.377680e-4	1.597444e-3	213	2.060822e-1	1.000000e+0	1.000000e+0	2.359924e+0	8.474850e-1	2	12	1.526718e-3	1.666667e-1	MER77B,MER77B	IDE,UCHL5
GO Cellular Component	GO:0005657	replication fork	171	1.469349e-1	1.000000e+0	1.000000e+0	1.396710e+0	9.307585e+0	13	7.434173e-3	1.038339e-2	320	3.479567e-1	1.000000e+0	1.000000e+0	1.249371e+0	4.802415e+0	6	68	4.580153e-3	8.823529e-2	MER77B,MER77B,MER77B,MER77B,MER77B,MER77B,MER77B,MER77B,MER77B,MER77B,MER77B,MER77B,MER77B	BCAS2,MMS22L,PRIM2,RPA4,WRN,XRCC2
GO Cellular Component	GO:0000835	ER ubiquitin ligase complex	172	1.487458e-1	1.000000e+0	1.000000e+0	2.942529e+0	6.796874e-1	2	5.428813e-4	1.597444e-3	322	3.556487e-1	1.000000e+0	1.000000e+0	2.359924e+0	4.237425e-1	1	6	7.633588e-4	1.666667e-1	MER77B,MER77B	SEL1L
GO Cellular Component	GO:0043512	inhibin A complex	173	1.495318e-1	1.000000e+0	1.000000e+0	2.932689e+0	6.819679e-1	2	5.447028e-4	1.597444e-3	134	1.362633e-1	1.000000e+0	1.000000e+0	7.079771e+0	1.412475e-1	1	2	7.633588e-4	5.000000e-1	MER77B,MER77B	INHBA
GO Cellular Component	GO:0031011	Ino80 complex	174	1.534803e-1	1.000000e+0	1.000000e+0	2.884389e+0	6.933877e-1	2	5.538241e-4	1.597444e-3	265	2.867210e-1	1.000000e+0	1.000000e+0	1.887939e+0	1.059356e+0	2	15	1.526718e-3	1.333333e-1	MER77B,MER77B	TFPT,UCHL5
GO Cellular Component	GO:0032389	MutLalpha complex	175	1.541003e-1	1.000000e+0	1.000000e+0	2.876971e+0	6.951756e-1	2	5.552521e-4	1.597444e-3	236	2.539712e-1	1.000000e+0	1.000000e+0	3.539885e+0	2.824950e-1	1	4	7.633588e-4	2.500000e-1	MER77B,MER77B	WRN
GO Cellular Component	GO:0005666	DNA-directed RNA polymerase III complex	176	1.544195e-1	1.000000e+0	1.000000e+0	2.873170e+0	6.960953e-1	2	5.559867e-4	1.597444e-3	592	7.325911e-1	1.000000e+0	1.000000e+0	7.866412e-1	1.271228e+0	1	18	7.633588e-4	5.555556e-2	MER77B,MER77B	POLR1D
GO Cellular Component	GO:0043220	Schmidt-Lanterman incisure	177	1.547238e-1	1.000000e+0	1.000000e+0	2.220454e+0	1.351075e+0	3	1.079133e-3	2.396166e-3	155	1.538980e-1	1.000000e+0	1.000000e+0	2.831908e+0	7.062375e-1	2	10	1.526718e-3	2.000000e-1	MER77B,MER77B,MER77B	AKR1B1,MPDZ
GO Cellular Component	GO:0043218	compact myelin	178	1.548696e-1	1.000000e+0	1.000000e+0	1.935932e+0	2.066188e+0	4	1.650310e-3	3.194888e-3	92	7.123439e-2	1.000000e+0	1.000000e+0	3.034188e+0	9.887325e-1	3	14	2.290076e-3	2.142857e-1	MER77B,MER77B,MER77B,MER77B	AKR1B1,MPDZ,PLLP
GO Cellular Component	GO:0031968	organelle outer membrane	179	1.554868e-1	1.000000e+0	1.000000e+0	1.249426e+0	2.000919e+1	25	1.598178e-2	1.996805e-2	163	1.624999e-1	1.000000e+0	1.000000e+0	1.287231e+0	1.398350e+1	18	198	1.374046e-2	9.090909e-2	MER77B,MER77B,MER77B,MER77B,MER77B,MER77B,MER77B,MER77B,MER77B,MER77B,MER77B,MER77B,MER77B,MER77B,MER77B,MER77B,MER77B,MER77B,MER77B,MER77B,MER77B,MER77B,MER77B,MER77B,MER77B	AGK,BCL2L10,BID,EPHA4,FUNDC1,FUNDC2,GDAP1,GK,GK2,MAOA,MARCH5,MLXIP,PLD6,PPP2R2B,SLC44A1,SLC8A3,SNCA,VDAC1
GO Cellular Component	GO:0030140	trans-Golgi network transport vesicle	180	1.559923e-1	1.000000e+0	1.000000e+0	1.930307e+0	2.072209e+0	4	1.655119e-3	3.194888e-3	511	5.978541e-1	1.000000e+0	1.000000e+0	1.011396e+0	1.977465e+0	2	28	1.526718e-3	7.142857e-2	MER77B,MER77B,MER77B,MER77B	IGF2R,NCALD
GO Cellular Component	GO:0042589	zymogen granule membrane	181	1.577301e-1	1.000000e+0	1.000000e+0	2.834408e+0	7.056148e-1	2	5.635901e-4	1.597444e-3	473	5.533068e-1	1.000000e+0	1.000000e+0	1.287231e+0	7.768613e-1	1	11	7.633588e-4	9.090909e-2	MER77B,MER77B	SCAMP1
GO Cellular Component	GO:0044455	mitochondrial membrane part	182	1.590656e-1	1.000000e+0	1.000000e+0	1.282594e+0	1.559340e+1	20	1.245479e-2	1.597444e-2	586	7.159216e-1	1.000000e+0	1.000000e+0	8.849714e-1	1.468974e+1	13	208	9.923664e-3	6.250000e-2	MER77B,MER77B,MER77B,MER77B,MER77B,MER77B,MER77B,MER77B,MER77B,MER77B,MER77B,MER77B,MER77B,MER77B,MER77B,MER77B,MER77B,MER77B,MER77B,MER77B	AGK,BID,C6orf57,CHCHD3,COX4I1,COX7C,DUSP21,FUNDC1,FUNDC2,GDAP1,NDUFV2,SNCA,UQCRC2
GO Cellular Component	GO:0005721	pericentric heterochromatin	183	1.593375e-1	1.000000e+0	1.000000e+0	1.913829e+0	2.090051e+0	4	1.669369e-3	3.194888e-3	352	3.923234e-1	1.000000e+0	1.000000e+0	1.490478e+0	1.341851e+0	2	19	1.526718e-3	1.052632e-1	MER77B,MER77B,MER77B,MER77B	CENPC,HELLS
GO Cellular Component	GO:0014802	terminal cisterna	184	1.597565e-1	1.000000e+0	1.000000e+0	5.745429e+0	1.740514e-1	1	1.390187e-4	7.987220e-4	236	2.539712e-1	1.000000e+0	1.000000e+0	3.539885e+0	2.824950e-1	1	4	7.633588e-4	2.500000e-1	MER77B	FKBP1A
GO Cellular Component	GO:0005685	U1 snRNP	185	1.626931e-1	1.000000e+0	1.000000e+0	2.166809e+0	1.384525e+0	3	1.105850e-3	2.396166e-3	352	3.923234e-1	1.000000e+0	1.000000e+0	1.490478e+0	1.341851e+0	2	19	1.526718e-3	1.052632e-1	MER77B,MER77B,MER77B	SNRPE,SNRPF
GO Cellular Component	GO:0032541	cortical endoplasmic reticulum	186	1.647577e-1	1.000000e+0	1.000000e+0	2.755963e+0	7.256990e-1	2	5.796318e-4	1.597444e-3	322	3.556487e-1	1.000000e+0	1.000000e+0	2.359924e+0	4.237425e-1	1	6	7.633588e-4	1.666667e-1	MER77B,MER77B	ASPH
GO Cellular Component	GO:0033061	DNA recombinase mediator complex	187	1.647655e-1	1.000000e+0	1.000000e+0	2.755879e+0	7.257213e-1	2	5.796496e-4	1.597444e-3	364	4.011699e-1	1.000000e+0	1.000000e+0	2.022792e+0	4.943663e-1	1	7	7.633588e-4	1.428571e-1	MER77B,MER77B	XRCC2
GO Cellular Component	GO:0002116	semaphorin receptor complex	188	1.654311e-1	1.000000e+0	1.000000e+0	1.733695e+0	2.884014e+0	5	2.303526e-3	3.993610e-3	98	8.252129e-2	1.000000e+0	1.000000e+0	4.045583e+0	4.943663e-1	2	7	1.526718e-3	2.857143e-1	MER77B,MER77B,MER77B,MER77B,MER77B	PLXNA2,PLXNA4
GO Cellular Component	GO:0000815	ESCRT III complex	189	1.684681e-1	1.000000e+0	1.000000e+0	2.716502e+0	7.362411e-1	2	5.880520e-4	1.597444e-3	497	5.848727e-1	1.000000e+0	1.000000e+0	1.179962e+0	8.474850e-1	1	12	7.633588e-4	8.333333e-2	MER77B,MER77B	CHMP6
GO Cellular Component	GO:0008305	integrin complex	190	1.699622e-1	1.000000e+0	1.000000e+0	1.620624e+0	3.702278e+0	6	2.957091e-3	4.792332e-3	94	7.166992e-2	1.000000e+0	1.000000e+0	2.212428e+0	2.259960e+0	5	32	3.816794e-3	1.562500e-1	MER77B,MER77B,MER77B,MER77B,MER77B,MER77B	ITGA1,ITGA4,ITGA8,ITGB8,MYH9
GO Cellular Component	GO:0032588	trans-Golgi network membrane	191	1.701802e-1	1.000000e+0	1.000000e+0	1.375793e+0	8.722240e+0	12	6.966645e-3	9.584665e-3	443	5.131225e-1	1.000000e+0	1.000000e+0	1.048855e+0	5.720524e+0	6	81	4.580153e-3	7.407407e-2	MER77B,MER77B,MER77B,MER77B,MER77B,MER77B,MER77B,MER77B,MER77B,MER77B,MER77B,MER77B	CALN1,CLVS1,IGF2R,MARCH1,RAB31,VAMP3
GO Cellular Component	GO:0045211	postsynaptic membrane	192	1.714818e-1	1.000000e+0	1.000000e+0	1.132953e+0	5.560688e+1	63	4.441444e-2	5.031949e-2	1	1.369588e-7	2.280364e-4	2.280364e-4	2.465277e+0	1.581972e+1	39	224	2.977099e-2	1.741071e-1	MER77B,MER77B,MER77B,MER77B,MER77B,MER77B,MER77B,MER77B,MER77B,MER77B,MER77B,MER77B,MER77B,MER77B,MER77B,MER77B,MER77B,MER77B,MER77B,MER77B,MER77B,MER77B,MER77B,MER77B,MER77B,MER77B,MER77B,MER77B,MER77B,MER77B,MER77B,MER77B,MER77B,MER77B,MER77B,MER77B,MER77B,MER77B,MER77B,MER77B,MER77B,MER77B,MER77B,MER77B,MER77B,MER77B,MER77B,MER77B,MER77B,MER77B,MER77B,MER77B,MER77B,MER77B,MER77B,MER77B,MER77B,…	ANK3,ANKS1B,CHRM1,CHRNA1,CHRNB4,CNIH3,CNKSR2,DLG1,DLG2,DLGAP1,EPHA4,GABRA2,GABRB3,GABRG1,GABRG2,GABRG3,GLRA2,GPHN,GRID2,GRIK2,GRIN2A,GRIN2B,GRIN3A,GRM7,GSG1L,KCTD8,LRFN2,LRRC4C,LRRC7,LRRTM1,LRRTM4,MPDZ,NLGN1,PCDH8,PSD3,SHANK2,SHISA9,SYNDIG1,TENM2
GO Cellular Component	GO:0010008	endosome membrane	193	1.720403e-1	1.000000e+0	1.000000e+0	1.142224e+0	4.902715e+1	56	3.915907e-2	4.472843e-2	168	1.777244e-1	1.000000e+0	1.000000e+0	1.174524e+0	3.065071e+1	36	434	2.748092e-2	8.294931e-2	MER77B,MER77B,MER77B,MER77B,MER77B,MER77B,MER77B,MER77B,MER77B,MER77B,MER77B,MER77B,MER77B,MER77B,MER77B,MER77B,MER77B,MER77B,MER77B,MER77B,MER77B,MER77B,MER77B,MER77B,MER77B,MER77B,MER77B,MER77B,MER77B,MER77B,MER77B,MER77B,MER77B,MER77B,MER77B,MER77B,MER77B,MER77B,MER77B,MER77B,MER77B,MER77B,MER77B,MER77B,MER77B,MER77B,MER77B,MER77B,MER77B,MER77B,MER77B,MER77B,MER77B,MER77B,MER77B,MER77B	ANTXR2,ANXA8L1,ATP6V0E2,CHMP6,CLVS1,COMMD1,EPHA4,FIG4,GOLIM4,GRB14,ITCH,MARCH1,OCA2,PLEKHM1,PML,RAB22A,RAB31,RAP2B,RNF144A,SCAMP1,SNX10,SNX2,STAM,STEAP1,SYNDIG1,TAB3,TBK1,TLR4,TLR8,TOM1L1,TSG101,TYRP1,VAMP3,VAMP7,VPS33B,VPS41
GO Cellular Component	GO:0031970	organelle envelope lumen	194	1.731963e-1	1.000000e+0	1.000000e+0	1.420100e+0	7.041758e+0	10	5.624408e-3	7.987220e-3	496	5.842077e-1	1.000000e+0	1.000000e+0	9.765201e-1	6.144267e+0	6	87	4.580153e-3	6.896552e-2	MER77B,MER77B,MER77B,MER77B,MER77B,MER77B,MER77B,MER77B,MER77B,MER77B	AGK,BCHE,CACYBP,CHCHD7,IGF2R,SOD1
GO Cellular Component	GO:0043596	nuclear replication fork	195	1.752076e-1	1.000000e+0	1.000000e+0	1.448194e+0	6.214638e+0	9	4.963769e-3	7.188498e-3	358	3.940108e-1	1.000000e+0	1.000000e+0	1.258626e+0	3.178069e+0	4	45	3.053435e-3	8.888889e-2	MER77B,MER77B,MER77B,MER77B,MER77B,MER77B,MER77B,MER77B,MER77B	BCAS2,MMS22L,PRIM2,RPA4
GO Cellular Component	GO:0070449	elongin complex	196	1.766165e-1	1.000000e+0	1.000000e+0	5.146201e+0	1.943181e-1	1	1.552062e-4	7.987220e-4	392	4.434775e-1	1.000000e+0	1.000000e+0	1.769943e+0	5.649900e-1	1	8	7.633588e-4	1.250000e-1	MER77B	TCEB1
GO Cellular Component	GO:0000811	GINS complex	197	1.789402e-1	1.000000e+0	1.000000e+0	5.072438e+0	1.971438e-1	1	1.574631e-4	7.987220e-4	187	1.972702e-1	1.000000e+0	1.000000e+0	4.719847e+0	2.118713e-1	1	3	7.633588e-4	3.333333e-1	MER77B	GINS1
GO Cellular Component	GO:0019867	outer membrane	198	1.811033e-1	1.000000e+0	1.000000e+0	1.222575e+0	2.044864e+1	25	1.633278e-2	1.996805e-2	167	1.728228e-1	1.000000e+0	1.000000e+0	1.274359e+0	1.412475e+1	18	200	1.374046e-2	9.000000e-2	MER77B,MER77B,MER77B,MER77B,MER77B,MER77B,MER77B,MER77B,MER77B,MER77B,MER77B,MER77B,MER77B,MER77B,MER77B,MER77B,MER77B,MER77B,MER77B,MER77B,MER77B,MER77B,MER77B,MER77B,MER77B	AGK,BCL2L10,BID,EPHA4,FUNDC1,FUNDC2,GDAP1,GK,GK2,MAOA,MARCH5,MLXIP,PLD6,PPP2R2B,SLC44A1,SLC8A3,SNCA,VDAC1
GO Cellular Component	GO:0070578	RISC-loading complex	199	1.832699e-1	1.000000e+0	1.000000e+0	2.570951e+0	7.779222e-1	2	6.213436e-4	1.597444e-3	124	1.289122e-1	1.000000e+0	1.000000e+0	3.146565e+0	6.356138e-1	2	9	1.526718e-3	2.222222e-1	MER77B,MER77B	AGO2,DICER1
GO Cellular Component	GO:0031105	septin complex	200	1.852496e-1	1.000000e+0	1.000000e+0	2.552789e+0	7.834568e-1	2	6.257642e-4	1.597444e-3	322	3.556487e-1	1.000000e+0	1.000000e+0	2.359924e+0	4.237425e-1	1	6	7.633588e-4	1.666667e-1	MER77B,MER77B	SEPT9
GO Cellular Component	GO:0090571	RNA polymerase II transcription repressor complex	201	1.858818e-1	1.000000e+0	1.000000e+0	2.547049e+0	7.852224e-1	2	6.271744e-4	1.597444e-3	236	2.539712e-1	1.000000e+0	1.000000e+0	3.539885e+0	2.824950e-1	1	4	7.633588e-4	2.500000e-1	MER77B,MER77B	ETV3
GO Cellular Component	GO:0005746	mitochondrial respiratory chain	202	1.860891e-1	1.000000e+0	1.000000e+0	1.395626e+0	7.165246e+0	10	5.723040e-3	7.987220e-3	528	6.284904e-1	1.000000e+0	1.000000e+0	9.335962e-1	6.426762e+0	6	91	4.580153e-3	6.593407e-2	MER77B,MER77B,MER77B,MER77B,MER77B,MER77B,MER77B,MER77B,MER77B,MER77B	C6orf57,COX4I1,COX7C,NDUFV2,SNCA,UQCRC2
GO Cellular Component	GO:0044224	juxtaparanode region of axon	203	1.895955e-1	1.000000e+0	1.000000e+0	1.781087e+0	2.245819e+0	4	1.793785e-3	3.194888e-3	50	2.896899e-2	1.000000e+0	9.646674e-1	4.247863e+0	7.062375e-1	3	10	2.290076e-3	3.000000e-1	MER77B,MER77B,MER77B,MER77B	DLG2,KCNA1,KCNAB1
GO Cellular Component	GO:0032797	SMN complex	204	1.929422e-1	1.000000e+0	1.000000e+0	1.990161e+0	1.507416e+0	3	1.204006e-3	2.396166e-3	497	5.848727e-1	1.000000e+0	1.000000e+0	1.179962e+0	8.474850e-1	1	12	7.633588e-4	8.333333e-2	MER77B,MER77B,MER77B	GEMIN8
GO Cellular Component	GO:0036513	Derlin-1 retrotranslocation complex	205	1.934842e-1	1.000000e+0	1.000000e+0	1.987323e+0	1.509568e+0	3	1.205725e-3	2.396166e-3	213	2.060822e-1	1.000000e+0	1.000000e+0	2.359924e+0	8.474850e-1	2	12	1.526718e-3	1.666667e-1	MER77B,MER77B,MER77B	SEL1L,SVIP
GO Cellular Component	GO:0042588	zymogen granule	206	1.962523e-1	1.000000e+0	1.000000e+0	2.456791e+0	8.140700e-1	2	6.502156e-4	1.597444e-3	534	6.414746e-1	1.000000e+0	1.000000e+0	1.011396e+0	9.887325e-1	1	14	7.633588e-4	7.142857e-2	MER77B,MER77B	SCAMP1
GO Cellular Component	GO:0035068	micro-ribonucleoprotein complex	207	1.968442e-1	1.000000e+0	1.000000e+0	2.451851e+0	8.157104e-1	2	6.515259e-4	1.597444e-3	124	1.289122e-1	1.000000e+0	1.000000e+0	3.146565e+0	6.356138e-1	2	9	1.526718e-3	2.222222e-1	MER77B,MER77B	AGO2,DICER1
GO Cellular Component	GO:0005813	centrosome	208	1.974416e-1	1.000000e+0	1.000000e+0	1.123564e+0	5.251146e+1	59	4.194206e-2	4.712460e-2	351	3.890705e-1	1.000000e+0	1.000000e+0	1.055025e+0	3.601811e+1	38	510	2.900763e-2	7.450980e-2	MER77B,MER77B,MER77B,MER77B,MER77B,MER77B,MER77B,MER77B,MER77B,MER77B,MER77B,MER77B,MER77B,MER77B,MER77B,MER77B,MER77B,MER77B,MER77B,MER77B,MER77B,MER77B,MER77B,MER77B,MER77B,MER77B,MER77B,MER77B,MER77B,MER77B,MER77B,MER77B,MER77B,MER77B,MER77B,MER77B,MER77B,MER77B,MER77B,MER77B,MER77B,MER77B,MER77B,MER77B,MER77B,MER77B,MER77B,MER77B,MER77B,MER77B,MER77B,MER77B,MER77B,MER77B,MER77B,MER77B,MER77B,…	ANKRD32,AURKC,BCAS2,BICD2,C10orf90,CCDC38,CCDC41,CCSAP,CDC14B,CDK1,CEP170,CETN3,CTNNB1,DYNLRB1,FAM92A1,GNAI1,HOOK3,IFT88,ITSN2,KIAA0368,MBNL1,MZT2A,NEDD1,NEK6,NPHP4,OLA1,ORC2,RABL5,RGPD4,RTTN,SCLT1,SGOL1,SNX10,SORBS1,TRAF5,TUBGCP5,WRN,XRCC2
GO Cellular Component	GO:0005736	DNA-directed RNA polymerase I complex	209	1.974904e-1	1.000000e+0	1.000000e+0	2.446482e+0	8.175004e-1	2	6.529556e-4	1.597444e-3	534	6.414746e-1	1.000000e+0	1.000000e+0	1.011396e+0	9.887325e-1	1	14	7.633588e-4	7.142857e-2	MER77B,MER77B	POLR1D
GO Cellular Component	GO:0043034	costamere	210	1.987558e-1	1.000000e+0	1.000000e+0	1.621553e+0	3.083464e+0	5	2.462830e-3	3.993610e-3	352	3.923234e-1	1.000000e+0	1.000000e+0	1.490478e+0	1.341851e+0	2	19	1.526718e-3	1.052632e-1	MER77B,MER77B,MER77B,MER77B,MER77B	ANK3,SVIL
GO Cellular Component	GO:0098636	protein complex involved in cell adhesion	211	2.001273e-1	1.000000e+0	1.000000e+0	1.536016e+0	3.906210e+0	6	3.119976e-3	4.792332e-3	107	9.742086e-2	1.000000e+0	1.000000e+0	2.022792e+0	2.471831e+0	5	35	3.816794e-3	1.428571e-1	MER77B,MER77B,MER77B,MER77B,MER77B,MER77B	ITGA1,ITGA4,ITGA8,ITGB8,MYH9
GO Cellular Component	GO:0030688	preribosome, small subunit precursor	212	2.008410e-1	1.000000e+0	1.000000e+0	2.419048e+0	8.267714e-1	2	6.603605e-4	1.597444e-3	473	5.533068e-1	1.000000e+0	1.000000e+0	1.287231e+0	7.768613e-1	1	11	7.633588e-4	9.090909e-2	MER77B,MER77B	RIOK2
GO Cellular Component	GO:0070469	respiratory chain	213	2.036648e-1	1.000000e+0	1.000000e+0	1.364716e+0	7.327533e+0	10	5.852662e-3	7.987220e-3	576	7.082657e-1	1.000000e+0	1.000000e+0	8.581541e-1	6.991752e+0	6	99	4.580153e-3	6.060606e-2	MER77B,MER77B,MER77B,MER77B,MER77B,MER77B,MER77B,MER77B,MER77B,MER77B	C6orf57,COX4I1,COX7C,NDUFV2,SNCA,UQCRC2
GO Cellular Component	GO:0030141	secretory granule	214	2.055124e-1	1.000000e+0	1.000000e+0	1.098283e+0	7.466200e+1	82	5.963419e-2	6.549521e-2	624	7.781710e-1	1.000000e+0	1.000000e+0	9.129632e-1	5.805273e+1	53	822	4.045802e-2	6.447689e-2	MER77B,MER77B,MER77B,MER77B,MER77B,MER77B,MER77B,MER77B,MER77B,MER77B,MER77B,MER77B,MER77B,MER77B,MER77B,MER77B,MER77B,MER77B,MER77B,MER77B,MER77B,MER77B,MER77B,MER77B,MER77B,MER77B,MER77B,MER77B,MER77B,MER77B,MER77B,MER77B,MER77B,MER77B,MER77B,MER77B,MER77B,MER77B,MER77B,MER77B,MER77B,MER77B,MER77B,MER77B,MER77B,MER77B,MER77B,MER77B,MER77B,MER77B,MER77B,MER77B,MER77B,MER77B,MER77B,MER77B,MER77B,…	ABCA13,ABCC4,ANO6,ANXA3,APOA1,CHRNB4,CPE,CRISPLD2,CXADR,CYFIP1,DERA,DOCK2,FAF2,FPR1,FSTL4,GUSB,HEXB,HGSNAT,IGF1,IGF2R,ITGA1,LRRC7,MAPK1,MMRN1,MOSPD2,OLA1,OLFM4,PCSK5,PGRMC1,PRCP,PRDX6,PTPRC,PTPRN2,QPCT,RAB18,RAB31,RAP2B,SCAMP1,SLC15A4,SNCA,SOD1,SPINK13,SPINK7,STK31,SV2B,SVIP,THBS2,TMSB4X,TSPAN14,VAMP3,VAMP7,VEGFC,VPS33B
GO Cellular Component	GO:0071141	SMAD protein complex	215	2.062031e-1	1.000000e+0	1.000000e+0	1.923486e+0	1.559669e+0	3	1.245742e-3	2.396166e-3	124	1.289122e-1	1.000000e+0	1.000000e+0	3.146565e+0	6.356138e-1	2	9	1.526718e-3	2.222222e-1	MER77B,MER77B,MER77B	SMAD3,SNW1
GO Cellular Component	GO:0032156	septin cytoskeleton	216	2.065450e-1	1.000000e+0	1.000000e+0	2.373850e+0	8.425133e-1	2	6.729339e-4	1.597444e-3	364	4.011699e-1	1.000000e+0	1.000000e+0	2.022792e+0	4.943663e-1	1	7	7.633588e-4	1.428571e-1	MER77B,MER77B	SEPT9
GO Cellular Component	GO:0005749	mitochondrial respiratory chain complex II, succinate dehydrogenase complex (ubiquinone)	217	2.110498e-1	1.000000e+0	1.000000e+0	4.218881e+0	2.370297e-1	1	1.893208e-4	7.987220e-4	280	3.066699e-1	1.000000e+0	1.000000e+0	2.831908e+0	3.531188e-1	1	5	7.633588e-4	2.000000e-1	MER77B	C6orf57
GO Cellular Component	GO:0034774	secretory granule lumen	218	2.110745e-1	1.000000e+0	1.000000e+0	1.164531e+0	2.833760e+1	33	2.263386e-2	2.635783e-2	688	8.744548e-1	1.000000e+0	1.000000e+0	7.939930e-1	2.267022e+1	18	321	1.374046e-2	5.607477e-2	MER77B,MER77B,MER77B,MER77B,MER77B,MER77B,MER77B,MER77B,MER77B,MER77B,MER77B,MER77B,MER77B,MER77B,MER77B,MER77B,MER77B,MER77B,MER77B,MER77B,MER77B,MER77B,MER77B,MER77B,MER77B,MER77B,MER77B,MER77B,MER77B,MER77B,MER77B,MER77B,MER77B	APOA1,CRISPLD2,CYFIP1,DERA,DOCK2,FAF2,GUSB,HEXB,IGF1,LRRC7,MAPK1,MMRN1,OLA1,OLFM4,PRDX6,QPCT,TMSB4X,VEGFC
GO Cellular Component	GO:0033167	ARC complex	219	2.117290e-1	1.000000e+0	1.000000e+0	4.203610e+0	2.378908e-1	1	1.900086e-4	7.987220e-4	77	7.062375e-2	1.000000e+0	1.000000e+0	1.415954e+1	7.062375e-2	1	1	7.633588e-4	1.000000e+0	MER77B	DICER1
GO Cellular Component	GO:0030896	checkpoint clamp complex	220	2.137845e-1	1.000000e+0	1.000000e+0	4.157983e+0	2.405012e-1	1	1.920936e-4	7.987220e-4	322	3.556487e-1	1.000000e+0	1.000000e+0	2.359924e+0	4.237425e-1	1	6	7.633588e-4	1.666667e-1	MER77B	HUS1B
GO Cellular Component	GO:0035032	phosphatidylinositol 3-kinase complex, class III	221	2.168715e-1	1.000000e+0	1.000000e+0	1.873659e+0	1.601145e+0	3	1.278870e-3	2.396166e-3	322	3.556487e-1	1.000000e+0	1.000000e+0	2.359924e+0	4.237425e-1	1	6	7.633588e-4	1.666667e-1	MER77B,MER77B,MER77B	NRBF2
GO Cellular Component	GO:0030915	Smc5-Smc6 complex	222	2.174912e-1	1.000000e+0	1.000000e+0	2.292009e+0	8.725970e-1	2	6.969625e-4	1.597444e-3	364	4.011699e-1	1.000000e+0	1.000000e+0	2.022792e+0	4.943663e-1	1	7	7.633588e-4	1.428571e-1	MER77B,MER77B	NDNL2
GO Cellular Component	GO:0098644	complex of collagen trimers	223	2.186095e-1	1.000000e+0	1.000000e+0	1.564134e+0	3.196657e+0	5	2.553241e-3	3.993610e-3	379	4.176960e-1	1.000000e+0	1.000000e+0	1.415954e+0	1.412475e+0	2	20	1.526718e-3	1.000000e-1	MER77B,MER77B,MER77B,MER77B,MER77B	COL11A1,COL3A1
GO Cellular Component	GO:0043198	dendritic shaft	224	2.238809e-1	1.000000e+0	1.000000e+0	1.293688e+0	9.275809e+0	12	7.408793e-3	9.584665e-3	19	3.699103e-3	1.000000e+0	3.241582e-1	3.061523e+0	2.613079e+0	8	37	6.106870e-3	2.162162e-1	MER77B,MER77B,MER77B,MER77B,MER77B,MER77B,MER77B,MER77B,MER77B,MER77B,MER77B,MER77B	CNIH3,EPHA4,GRM7,KIRREL3,NLGN1,PREX1,SYNDIG1,ZNF804A
GO Cellular Component	GO:0005844	polysome	225	2.253191e-1	1.000000e+0	1.000000e+0	1.423950e+0	4.915903e+0	7	3.926440e-3	5.591054e-3	566	6.954738e-1	1.000000e+0	1.000000e+0	8.495725e-1	3.531188e+0	3	50	2.290076e-3	6.000000e-2	MER77B,MER77B,MER77B,MER77B,MER77B,MER77B,MER77B	AGO2,DAZL,RPL10L
GO Cellular Component	GO:0031088	platelet dense granule membrane	226	2.258187e-1	1.000000e+0	1.000000e+0	2.233655e+0	8.953932e-1	2	7.151703e-4	1.597444e-3	322	3.556487e-1	1.000000e+0	1.000000e+0	2.359924e+0	4.237425e-1	1	6	7.633588e-4	1.666667e-1	MER77B,MER77B	ABCC4
GO Cellular Component	GO:0030119	AP-type membrane coat adaptor complex	227	2.260298e-1	1.000000e+0	1.000000e+0	1.473366e+0	4.072308e+0	6	3.252642e-3	4.792332e-3	533	6.398546e-1	1.000000e+0	1.000000e+0	9.234484e-1	3.248693e+0	3	46	2.290076e-3	6.521739e-2	MER77B,MER77B,MER77B,MER77B,MER77B,MER77B	AP3B1,VPS33B,VPS41
GO Cellular Component	GO:0005944	phosphatidylinositol 3-kinase complex, class IB	228	2.261404e-1	1.000000e+0	1.000000e+0	3.901091e+0	2.563386e-1	1	2.047433e-4	7.987220e-4	187	1.972702e-1	1.000000e+0	1.000000e+0	4.719847e+0	2.118713e-1	1	3	7.633588e-4	3.333333e-1	MER77B	PIK3CG
GO Cellular Component	GO:0005638	lamin filament	229	2.273479e-1	1.000000e+0	1.000000e+0	3.877475e+0	2.578998e-1	1	2.059902e-4	7.987220e-4	236	2.539712e-1	1.000000e+0	1.000000e+0	3.539885e+0	2.824950e-1	1	4	7.633588e-4	2.500000e-1	MER77B	LMNB2
GO Cellular Component	GO:0034686	integrin alphav-beta8 complex	230	2.274226e-1	1.000000e+0	1.000000e+0	3.876022e+0	2.579965e-1	1	2.060675e-4	7.987220e-4	134	1.362633e-1	1.000000e+0	1.000000e+0	7.079771e+0	1.412475e-1	1	2	7.633588e-4	5.000000e-1	MER77B	ITGB8
GO Cellular Component	GO:0030133	transport vesicle	231	2.276417e-1	1.000000e+0	1.000000e+0	1.128655e+0	3.898447e+1	44	3.113776e-2	3.514377e-2	386	4.356080e-1	1.000000e+0	1.000000e+0	1.044556e+0	2.584829e+1	27	366	2.061069e-2	7.377049e-2	MER77B,MER77B,MER77B,MER77B,MER77B,MER77B,MER77B,MER77B,MER77B,MER77B,MER77B,MER77B,MER77B,MER77B,MER77B,MER77B,MER77B,MER77B,MER77B,MER77B,MER77B,MER77B,MER77B,MER77B,MER77B,MER77B,MER77B,MER77B,MER77B,MER77B,MER77B,MER77B,MER77B,MER77B,MER77B,MER77B,MER77B,MER77B,MER77B,MER77B,MER77B,MER77B,MER77B,MER77B	AMPH,APBA2,BET1,CNIH3,CPE,CRISPLD2,GABRA2,GOLIM4,GRIN2A,IGF1,IGF2R,KIAA0368,NCALD,PTPRN2,RAB3C,SCAMP1,SEC23A,SLC2A8,SNCA,SNCAIP,STX2,SV2B,SYT6,VAMP3,VAMP7,VDAC1,YIPF6
GO Cellular Component	GO:0005757	mitochondrial permeability transition pore complex	232	2.296685e-1	1.000000e+0	1.000000e+0	3.832782e+0	2.609071e-1	1	2.083923e-4	7.987220e-4	236	2.539712e-1	1.000000e+0	1.000000e+0	3.539885e+0	2.824950e-1	1	4	7.633588e-4	2.500000e-1	MER77B	VDAC1
GO Cellular Component	GO:0071008	U2-type post-mRNA release spliceosomal complex	233	2.318385e-1	1.000000e+0	1.000000e+0	2.193384e+0	9.118331e-1	2	7.283012e-4	1.597444e-3	236	2.539712e-1	1.000000e+0	1.000000e+0	3.539885e+0	2.824950e-1	1	4	7.633588e-4	2.500000e-1	MER77B,MER77B	GCFC2
GO Cellular Component	GO:0030868	smooth endoplasmic reticulum membrane	234	2.347476e-1	1.000000e+0	1.000000e+0	2.174461e+0	9.197682e-1	2	7.346391e-4	1.597444e-3	98	8.252129e-2	1.000000e+0	1.000000e+0	4.045583e+0	4.943663e-1	2	7	1.526718e-3	2.857143e-1	MER77B,MER77B	PGRMC1,SVIP
GO Cellular Component	GO:0005801	cis-Golgi network	235	2.349723e-1	1.000000e+0	1.000000e+0	1.368055e+0	5.847720e+0	8	4.670703e-3	6.389776e-3	178	1.845678e-1	1.000000e+0	1.000000e+0	1.646458e+0	3.036821e+0	5	43	3.816794e-3	1.162791e-1	MER77B,MER77B,MER77B,MER77B,MER77B,MER77B,MER77B,MER77B	BET1,GOLIM4,HOOK3,PHTF1,YIPF6
GO Cellular Component	GO:0042627	chylomicron	236	2.353366e-1	1.000000e+0	1.000000e+0	2.170671e+0	9.213740e-1	2	7.359217e-4	1.597444e-3	534	6.414746e-1	1.000000e+0	1.000000e+0	1.011396e+0	9.887325e-1	1	14	7.633588e-4	7.142857e-2	MER77B,MER77B	APOA1
GO Cellular Component	GO:0008250	oligosaccharyltransferase complex	237	2.353559e-1	1.000000e+0	1.000000e+0	1.794221e+0	1.672035e+0	3	1.335491e-3	2.396166e-3	213	2.060822e-1	1.000000e+0	1.000000e+0	2.359924e+0	8.474850e-1	2	12	1.526718e-3	1.666667e-1	MER77B,MER77B,MER77B	DAD1,RPN1
GO Cellular Component	GO:0032993	protein-DNA complex	238	2.368157e-1	1.000000e+0	1.000000e+0	1.205658e+0	1.575903e+1	19	1.258708e-2	1.517572e-2	481	5.536886e-1	1.000000e+0	1.000000e+0	9.911679e-1	1.412475e+1	14	200	1.068702e-2	7.000000e-2	MER77B,MER77B,MER77B,MER77B,MER77B,MER77B,MER77B,MER77B,MER77B,MER77B,MER77B,MER77B,MER77B,MER77B,MER77B,MER77B,MER77B,MER77B,MER77B	ANKRD32,BCAS2,CTNNB1,EYA1,GINS1,HIST2H3PS2,IRF4,MAX,POT1,PRIM2,PRKDC,RPA4,ST18,TERF1
GO Cellular Component	GO:0031261	DNA replication preinitiation complex	239	2.370512e-1	1.000000e+0	1.000000e+0	3.696378e+0	2.705351e-1	1	2.160823e-4	7.987220e-4	280	3.066699e-1	1.000000e+0	1.000000e+0	2.831908e+0	3.531188e-1	1	5	7.633588e-4	2.000000e-1	MER77B	GINS1
GO Cellular Component	GO:0034706	sodium channel complex	240	2.391435e-1	1.000000e+0	1.000000e+0	1.609566e+0	2.485143e+0	4	1.984938e-3	3.194888e-3	172	1.818805e-1	1.000000e+0	1.000000e+0	2.022792e+0	1.483099e+0	3	21	2.290076e-3	1.428571e-1	MER77B,MER77B,MER77B,MER77B	GRIK2,SCN2A,SCN3B
GO Cellular Component	GO:0043256	laminin complex	241	2.455980e-1	1.000000e+0	1.000000e+0	2.106772e+0	9.493198e-1	2	7.582427e-4	1.597444e-3	392	4.434775e-1	1.000000e+0	1.000000e+0	1.769943e+0	5.649900e-1	1	8	7.633588e-4	1.250000e-1	MER77B,MER77B	LAMA1
GO Cellular Component	GO:0032300	mismatch repair complex	242	2.476821e-1	1.000000e+0	1.000000e+0	2.094264e+0	9.549897e-1	2	7.627713e-4	1.597444e-3	392	4.434775e-1	1.000000e+0	1.000000e+0	1.769943e+0	5.649900e-1	1	8	7.633588e-4	1.250000e-1	MER77B,MER77B	WRN
GO Cellular Component	GO:0008287	protein serine/threonine phosphatase complex	243	2.500152e-1	1.000000e+0	1.000000e+0	1.342572e+0	5.958710e+0	8	4.759353e-3	6.389776e-3	113	1.115937e-1	1.000000e+0	1.000000e+0	1.807601e+0	3.319316e+0	6	47	4.580153e-3	1.276596e-1	MER77B,MER77B,MER77B,MER77B,MER77B,MER77B,MER77B,MER77B	IER5,PPP2CB,PPP2R1A,PPP2R2B,PPP2R3B,PPP4R1
GO Cellular Component	GO:0097730	non-motile cilium	244	2.507849e-1	1.000000e+0	1.000000e+0	1.206711e+0	1.408788e+1	17	1.125230e-2	1.357827e-2	469	5.454224e-1	1.000000e+0	1.000000e+0	1.003432e+0	8.969217e+0	9	127	6.870229e-3	7.086614e-2	MER77B,MER77B,MER77B,MER77B,MER77B,MER77B,MER77B,MER77B,MER77B,MER77B,MER77B,MER77B,MER77B,MER77B,MER77B,MER77B,MER77B	ANO2,DRD1,GNB5,GRXCR1,NPHP4,PTGS1,RP1,SEPT9,SHANK2
GO Cellular Component	GO:0033162	melanosome membrane	245	2.513501e-1	1.000000e+0	1.000000e+0	1.480716e+0	3.376745e+0	5	2.697081e-3	3.993610e-3	213	2.060822e-1	1.000000e+0	1.000000e+0	2.359924e+0	8.474850e-1	2	12	1.526718e-3	1.666667e-1	MER77B,MER77B,MER77B,MER77B,MER77B	OCA2,TYRP1
GO Cellular Component	GO:0043209	myelin sheath	246	2.608942e-1	1.000000e+0	1.000000e+0	1.183682e+0	1.605161e+1	19	1.282077e-2	1.517572e-2	435	4.840182e-1	1.000000e+0	1.000000e+0	1.042420e+0	1.151167e+1	12	163	9.160305e-3	7.361963e-2	MER77B,MER77B,MER77B,MER77B,MER77B,MER77B,MER77B,MER77B,MER77B,MER77B,MER77B,MER77B,MER77B,MER77B,MER77B,MER77B,MER77B,MER77B,MER77B	AKR1B1,CNTN1,DLG1,GNB5,MPDZ,NDUFV2,PLLP,SLC25A4,SOD1,SUCLA2,UQCRC2,VDAC1
GO Cellular Component	GO:0032983	kainate selective glutamate receptor complex	247	2.609534e-1	1.000000e+0	1.000000e+0	2.018028e+0	9.910666e-1	2	7.915867e-4	1.597444e-3	187	1.972702e-1	1.000000e+0	1.000000e+0	4.719847e+0	2.118713e-1	1	3	7.633588e-4	3.333333e-1	MER77B,MER77B	GRIK2
GO Cellular Component	GO:0044448	cell cortex part	248	2.616643e-1	1.000000e+0	1.000000e+0	1.183006e+0	1.606078e+1	19	1.282810e-2	1.517572e-2	232	2.373956e-1	1.000000e+0	1.000000e+0	1.268019e+0	9.463583e+0	12	134	9.160305e-3	8.955224e-2	MER77B,MER77B,MER77B,MER77B,MER77B,MER77B,MER77B,MER77B,MER77B,MER77B,MER77B,MER77B,MER77B,MER77B,MER77B,MER77B,MER77B,MER77B,MER77B	AKAP13,ASPH,CTTN,GNAI1,GYPC,MYH9,MYL12B,MYO5B,PCLO,PHLDB2,SEPT9,WASL
GO Cellular Component	GO:0042406	extrinsic component of endoplasmic reticulum membrane	249	2.625859e-1	1.000000e+0	1.000000e+0	3.283332e+0	3.045686e-1	1	2.432657e-4	7.987220e-4	280	3.066699e-1	1.000000e+0	1.000000e+0	2.831908e+0	3.531188e-1	1	5	7.633588e-4	2.000000e-1	MER77B	PML
GO Cellular Component	GO:0071782	endoplasmic reticulum tubular network	250	2.644465e-1	1.000000e+0	1.000000e+0	1.683769e+0	1.781717e+0	3	1.423097e-3	2.396166e-3	347	3.664605e-1	1.000000e+0	1.000000e+0	1.573282e+0	1.271228e+0	2	18	1.526718e-3	1.111111e-1	MER77B,MER77B,MER77B	ASPH,RAB18
GO Cellular Component	GO:0005793	endoplasmic reticulum-Golgi intermediate compartment	251	2.650994e-1	1.000000e+0	1.000000e+0	1.229412e+0	1.057416e+1	13	8.445813e-3	1.038339e-2	359	3.942694e-1	1.000000e+0	1.000000e+0	1.137820e+0	7.909860e+0	9	112	6.870229e-3	8.035714e-2	MER77B,MER77B,MER77B,MER77B,MER77B,MER77B,MER77B,MER77B,MER77B,MER77B,MER77B,MER77B,MER77B	BET1,CNIH3,DICER1,KIAA0368,MAN1A1,NUCB2,RAB2A,RGMB,UGGT1
GO Cellular Component	GO:0005788	endoplasmic reticulum lumen	252	2.658896e-1	1.000000e+0	1.000000e+0	1.115740e+0	3.495437e+1	39	2.791883e-2	3.115016e-2	458	5.242430e-1	1.000000e+0	1.000000e+0	1.004562e+0	2.090463e+1	21	296	1.603053e-2	7.094595e-2	MER77B,MER77B,MER77B,MER77B,MER77B,MER77B,MER77B,MER77B,MER77B,MER77B,MER77B,MER77B,MER77B,MER77B,MER77B,MER77B,MER77B,MER77B,MER77B,MER77B,MER77B,MER77B,MER77B,MER77B,MER77B,MER77B,MER77B,MER77B,MER77B,MER77B,MER77B,MER77B,MER77B,MER77B,MER77B,MER77B,MER77B,MER77B,MER77B	ADAMTS13,ADAMTS7,APOA1,APOL1,ARSF,BCHE,BMP15,COL11A1,COL22A1,COL24A1,COL3A1,FAM20C,FSTL1,IGFBP3,IGFBP7,MFI2,PDGFC,PENK,PTPRN2,UGGT1,WNT7A
GO Cellular Component	GO:0034669	integrin alpha4-beta7 complex	253	2.702876e-1	1.000000e+0	1.000000e+0	3.173947e+0	3.150651e-1	1	2.516495e-4	7.987220e-4	134	1.362633e-1	1.000000e+0	1.000000e+0	7.079771e+0	1.412475e-1	1	2	7.633588e-4	5.000000e-1	MER77B	ITGA4
GO Cellular Component	GO:0072669	tRNA-splicing ligase complex	254	2.708082e-1	1.000000e+0	1.000000e+0	1.964936e+0	1.017845e+0	2	8.129752e-4	1.597444e-3	392	4.434775e-1	1.000000e+0	1.000000e+0	1.769943e+0	5.649900e-1	1	8	7.633588e-4	1.250000e-1	MER77B,MER77B	FAM98A
GO Cellular Component	GO:0000153	cytoplasmic ubiquitin ligase complex	255	2.720414e-1	1.000000e+0	1.000000e+0	1.958487e+0	1.021196e+0	2	8.156519e-4	1.597444e-3	514	6.142095e-1	1.000000e+0	1.000000e+0	1.089196e+0	9.181088e-1	1	13	7.633588e-4	7.692308e-2	MER77B,MER77B	SEL1L
GO Cellular Component	GO:1904115	axon cytoplasm	256	2.797191e-1	1.000000e+0	1.000000e+0	1.417247e+0	3.527965e+0	5	2.817864e-3	3.993610e-3	621	7.725109e-1	1.000000e+0	1.000000e+0	7.261304e-1	2.754326e+0	2	39	1.526718e-3	5.128205e-2	MER77B,MER77B,MER77B,MER77B,MER77B	AP3B1,SOD1
GO Cellular Component	GO:0097346	INO80-type complex	257	2.809622e-1	1.000000e+0	1.000000e+0	1.913053e+0	1.045449e+0	2	8.350232e-4	1.597444e-3	419	4.667426e-1	1.000000e+0	1.000000e+0	1.287231e+0	1.553723e+0	2	22	1.526718e-3	9.090909e-2	MER77B,MER77B	TFPT,UCHL5
GO Cellular Component	GO:0043219	lateral loop	258	2.812713e-1	1.000000e+0	1.000000e+0	3.028213e+0	3.302278e-1	1	2.637602e-4	7.987220e-4	236	2.539712e-1	1.000000e+0	1.000000e+0	3.539885e+0	2.824950e-1	1	4	7.633588e-4	2.500000e-1	MER77B	DLG1
GO Cellular Component	GO:0005686	U2 snRNP	259	2.818879e-1	1.000000e+0	1.000000e+0	1.908457e+0	1.047967e+0	2	8.370342e-4	1.597444e-3	606	7.514949e-1	1.000000e+0	1.000000e+0	7.452391e-1	1.341851e+0	1	19	7.633588e-4	5.263158e-2	MER77B,MER77B	SNRPE
GO Cellular Component	GO:0071013	catalytic step 2 spliceosome	260	2.829986e-1	1.000000e+0	1.000000e+0	1.268549e+0	7.094721e+0	9	5.666710e-3	7.188498e-3	645	8.096431e-1	1.000000e+0	1.000000e+0	7.452391e-1	6.709257e+0	5	95	3.816794e-3	5.263158e-2	MER77B,MER77B,MER77B,MER77B,MER77B,MER77B,MER77B,MER77B,MER77B	BCAS2,PRPF4B,SNRPE,SNRPF,SNW1
GO Cellular Component	GO:0005768	endosome	261	2.861188e-1	1.000000e+0	1.000000e+0	1.058475e+0	9.919928e+1	105	7.923265e-2	8.386581e-2	313	3.333494e-1	1.000000e+0	1.000000e+0	1.058657e+0	6.045393e+1	64	856	4.885496e-2	7.476636e-2	MER77B,MER77B,MER77B,MER77B,MER77B,MER77B,MER77B,MER77B,MER77B,MER77B,MER77B,MER77B,MER77B,MER77B,MER77B,MER77B,MER77B,MER77B,MER77B,MER77B,MER77B,MER77B,MER77B,MER77B,MER77B,MER77B,MER77B,MER77B,MER77B,MER77B,MER77B,MER77B,MER77B,MER77B,MER77B,MER77B,MER77B,MER77B,MER77B,MER77B,MER77B,MER77B,MER77B,MER77B,MER77B,MER77B,MER77B,MER77B,MER77B,MER77B,MER77B,MER77B,MER77B,MER77B,MER77B,MER77B,MER77B,…	ANKRD50,ANTXR2,ANXA8L1,APOA1,ARRDC4,ATP6V0E2,AVPR1A,CHMP6,CLVS1,COMMD1,CRHR1,CXCR4,DSCR3,EPHA3,EPHA4,FCHSD2,FIG4,GOLIM4,GPC1,GRB14,IGF2R,ITCH,KCNK1,KIAA0368,LHCGR,MAGI2,MAP2K1,MAPK1,MARCH1,MYO5B,NEDD4L,NGF,NIPA2,OCA2,OPRM1,PLEKHM1,PML,PRL,RAB22A,RAB31,RABGAP1L,RAP2B,RNF144A,S1PR1,SCAMP1,SLA,SNX10,SNX2,STAM,STEAP1,STMN2,SYNDIG1,TAB3,TBK1,TLR4,TLR8,TOM1L1,TRAK2,TSG101,TYRP1,VAMP3,VAMP7,VPS33B,VPS41
GO Cellular Component	GO:0060205	cytoplasmic vesicle lumen	262	2.864375e-1	1.000000e+0	1.000000e+0	1.115558e+0	2.958162e+1	33	2.362749e-2	2.635783e-2	719	9.186398e-1	1.000000e+0	1.000000e+0	7.540584e-1	2.387083e+1	18	338	1.374046e-2	5.325444e-2	MER77B,MER77B,MER77B,MER77B,MER77B,MER77B,MER77B,MER77B,MER77B,MER77B,MER77B,MER77B,MER77B,MER77B,MER77B,MER77B,MER77B,MER77B,MER77B,MER77B,MER77B,MER77B,MER77B,MER77B,MER77B,MER77B,MER77B,MER77B,MER77B,MER77B,MER77B,MER77B,MER77B	APOA1,CRISPLD2,CYFIP1,DERA,DOCK2,FAF2,GUSB,HEXB,IGF1,LRRC7,MAPK1,MMRN1,OLA1,OLFM4,PRDX6,QPCT,TMSB4X,VEGFC
GO Cellular Component	GO:0014731	spectrin-associated cytoskeleton	263	2.944412e-1	1.000000e+0	1.000000e+0	1.848180e+0	1.082146e+0	2	8.643335e-4	1.597444e-3	392	4.434775e-1	1.000000e+0	1.000000e+0	1.769943e+0	5.649900e-1	1	8	7.633588e-4	1.250000e-1	MER77B,MER77B	ANK3
GO Cellular Component	GO:0044666	MLL3/4 complex	264	2.950030e-1	1.000000e+0	1.000000e+0	1.845568e+0	1.083677e+0	2	8.655567e-4	1.597444e-3	427	4.827982e-1	1.000000e+0	1.000000e+0	1.573282e+0	6.356138e-1	1	9	7.633588e-4	1.111111e-1	MER77B,MER77B	KMT2C
GO Cellular Component	GO:0090534	calcium ion-transporting ATPase complex	265	2.955475e-1	1.000000e+0	1.000000e+0	2.854816e+0	3.502853e-1	1	2.797806e-4	7.987220e-4	77	7.062375e-2	1.000000e+0	1.000000e+0	1.415954e+1	7.062375e-2	1	1	7.633588e-4	1.000000e+0	MER77B	PLN
GO Cellular Component	GO:0035578	azurophil granule lumen	266	2.989854e-1	1.000000e+0	1.000000e+0	1.247465e+0	7.214633e+0	9	5.762486e-3	7.188498e-3	620	7.706133e-1	1.000000e+0	1.000000e+0	7.866412e-1	6.356138e+0	5	90	3.816794e-3	5.555556e-2	MER77B,MER77B,MER77B,MER77B,MER77B,MER77B,MER77B,MER77B,MER77B	FAF2,GUSB,HEXB,MAPK1,PRDX6
GO Cellular Component	GO:0035097	histone methyltransferase complex	267	2.999572e-1	1.000000e+0	1.000000e+0	1.267103e+0	6.313616e+0	8	5.042825e-3	6.389776e-3	466	5.429970e-1	1.000000e+0	1.000000e+0	1.026054e+0	4.873039e+0	5	69	3.816794e-3	7.246377e-2	MER77B,MER77B,MER77B,MER77B,MER77B,MER77B,MER77B,MER77B	DYDC1,KMT2C,MAX,TAF4,TRIM37
GO Cellular Component	GO:0016328	lateral plasma membrane	268	3.017051e-1	1.000000e+0	1.000000e+0	1.243976e+0	7.234869e+0	9	5.778649e-3	7.188498e-3	223	2.128310e-1	1.000000e+0	1.000000e+0	1.490478e+0	4.025554e+0	6	57	4.580153e-3	1.052632e-1	MER77B,MER77B,MER77B,MER77B,MER77B,MER77B,MER77B,MER77B,MER77B	ANK3,CTNNB1,DLG1,PPP2R1A,SOGA2,VANGL1
GO Cellular Component	GO:0071021	U2-type post-spliceosomal complex	269	3.021017e-1	1.000000e+0	1.000000e+0	2.780634e+0	3.596302e-1	1	2.872446e-4	7.987220e-4	77	7.062375e-2	1.000000e+0	1.000000e+0	1.415954e+1	7.062375e-2	1	1	7.633588e-4	1.000000e+0	MER77B	PRPF18
GO Cellular Component	GO:0031983	vesicle lumen	270	3.034052e-1	1.000000e+0	1.000000e+0	1.105818e+0	2.984217e+1	33	2.383560e-2	2.635783e-2	721	9.207784e-1	1.000000e+0	1.000000e+0	7.518341e-1	2.394145e+1	18	339	1.374046e-2	5.309735e-2	MER77B,MER77B,MER77B,MER77B,MER77B,MER77B,MER77B,MER77B,MER77B,MER77B,MER77B,MER77B,MER77B,MER77B,MER77B,MER77B,MER77B,MER77B,MER77B,MER77B,MER77B,MER77B,MER77B,MER77B,MER77B,MER77B,MER77B,MER77B,MER77B,MER77B,MER77B,MER77B,MER77B	APOA1,CRISPLD2,CYFIP1,DERA,DOCK2,FAF2,GUSB,HEXB,IGF1,LRRC7,MAPK1,MMRN1,OLA1,OLFM4,PRDX6,QPCT,TMSB4X,VEGFC
GO Cellular Component	GO:0099503	secretory vesicle	271	3.048732e-1	1.000000e+0	1.000000e+0	1.056576e+0	8.896665e+1	94	7.105962e-2	7.507987e-2	557	6.734423e-1	1.000000e+0	1.000000e+0	9.540654e-1	6.603321e+1	63	935	4.809160e-2	6.737968e-2	MER77B,MER77B,MER77B,MER77B,MER77B,MER77B,MER77B,MER77B,MER77B,MER77B,MER77B,MER77B,MER77B,MER77B,MER77B,MER77B,MER77B,MER77B,MER77B,MER77B,MER77B,MER77B,MER77B,MER77B,MER77B,MER77B,MER77B,MER77B,MER77B,MER77B,MER77B,MER77B,MER77B,MER77B,MER77B,MER77B,MER77B,MER77B,MER77B,MER77B,MER77B,MER77B,MER77B,MER77B,MER77B,MER77B,MER77B,MER77B,MER77B,MER77B,MER77B,MER77B,MER77B,MER77B,MER77B,MER77B,MER77B,…	ABCA13,ABCC4,AMPH,ANO6,ANXA3,APBA2,APOA1,CHRNB4,CPE,CRISPLD2,CXADR,CYFIP1,DERA,DOCK2,FAF2,FPR1,FSTL4,GABRA2,GRIN2A,GUSB,HEXB,HGSNAT,IGF1,IGF2R,ITGA1,LRRC7,MAPK1,MMRN1,MOSPD2,OLA1,OLFM4,PCSK5,PGRMC1,PRCP,PRDX6,PTPRC,PTPRN2,QPCT,RAB18,RAB31,RAB3C,RAP2B,SCAMP1,SLC15A4,SLC2A8,SNCA,SNCAIP,SOD1,SPINK13,SPINK7,STK31,STX2,SV2B,SVIP,SYT6,THBS2,TMSB4X,TSPAN14,VAMP3,VAMP7,VDAC1,VEGFC,VPS33B
GO Cellular Component	GO:0031305	integral component of mitochondrial inner membrane	272	3.057106e-1	1.000000e+0	1.000000e+0	1.433867e+0	2.789660e+0	4	2.228163e-3	3.194888e-3	574	7.032144e-1	1.000000e+0	1.000000e+0	8.329142e-1	2.401208e+0	2	34	1.526718e-3	5.882353e-2	MER77B,MER77B,MER77B,MER77B	AGK,CHCHD3
GO Cellular Component	GO:0005759	mitochondrial matrix	273	3.057886e-1	1.000000e+0	1.000000e+0	1.094537e+0	3.563149e+1	39	2.845966e-2	3.115016e-2	757	9.890531e-1	1.000000e+0	1.000000e+0	6.506573e-1	3.227506e+1	21	457	1.603053e-2	4.595186e-2	MER77B,MER77B,MER77B,MER77B,MER77B,MER77B,MER77B,MER77B,MER77B,MER77B,MER77B,MER77B,MER77B,MER77B,MER77B,MER77B,MER77B,MER77B,MER77B,MER77B,MER77B,MER77B,MER77B,MER77B,MER77B,MER77B,MER77B,MER77B,MER77B,MER77B,MER77B,MER77B,MER77B,MER77B,MER77B,MER77B,MER77B,MER77B,MER77B	ABHD10,ACAA2,ACAT1,ACSS3,C6orf57,CDK1,DHRS2,DUSP21,ELAC2,GSR,MRPL39,MRPS35,MRPS5,MRPS9,NUBPL,PABPC5,SOD1,SUCLA2,SUCLG1,SUCLG2,VDAC1
GO Cellular Component	GO:0070187	telosome	274	3.069849e-1	1.000000e+0	1.000000e+0	1.791495e+0	1.116386e+0	2	8.916822e-4	1.597444e-3	98	8.252129e-2	1.000000e+0	1.000000e+0	4.045583e+0	4.943663e-1	2	7	1.526718e-3	2.857143e-1	MER77B,MER77B	POT1,TERF1
GO Cellular Component	GO:0030905	retromer, tubulation complex	275	3.076429e-1	1.000000e+0	1.000000e+0	2.720353e+0	3.675994e-1	1	2.936097e-4	7.987220e-4	236	2.539712e-1	1.000000e+0	1.000000e+0	3.539885e+0	2.824950e-1	1	4	7.633588e-4	2.500000e-1	MER77B	SNX2
GO Cellular Component	GO:0031594	neuromuscular junction	276	3.088042e-1	1.000000e+0	1.000000e+0	1.193700e+0	1.005278e+1	12	8.029376e-3	9.584665e-3	59	3.820231e-2	1.000000e+0	1.000000e+0	2.059570e+0	3.884306e+0	8	55	6.106870e-3	1.454545e-1	MER77B,MER77B,MER77B,MER77B,MER77B,MER77B,MER77B,MER77B,MER77B,MER77B,MER77B,MER77B	ANK3,CHRNA1,DLG1,EPHA4,FCHSD2,MYH9,PDZRN3,SLC8A3
GO Cellular Component	GO:0099568	cytoplasmic region	277	3.090247e-1	1.000000e+0	1.000000e+0	1.086469e+0	4.049818e+1	44	3.234679e-2	3.514377e-2	76	6.945699e-2	1.000000e+0	1.000000e+0	1.333204e+0	2.175212e+1	29	308	2.213740e-2	9.415584e-2	MER77B,MER77B,MER77B,MER77B,MER77B,MER77B,MER77B,MER77B,MER77B,MER77B,MER77B,MER77B,MER77B,MER77B,MER77B,MER77B,MER77B,MER77B,MER77B,MER77B,MER77B,MER77B,MER77B,MER77B,MER77B,MER77B,MER77B,MER77B,MER77B,MER77B,MER77B,MER77B,MER77B,MER77B,MER77B,MER77B,MER77B,MER77B,MER77B,MER77B,MER77B,MER77B,MER77B,MER77B	AKAP13,AKR1B1,AP3B1,ASPH,CTNNB1,CTTN,FER,FRY,GNAI1,GRIK2,GRM7,GYPC,ITCH,KCNAB1,MAPK1,MICAL3,MYH9,MYL12B,MYO5B,NCL,OPRM1,PCLO,PHLDB2,PTK2,SEPT9,SNCA,SOD1,TRAK2,WASL
GO Cellular Component	GO:0044431	Golgi apparatus part	278	3.116778e-1	1.000000e+0	1.000000e+0	1.048140e+0	1.106722e+2	116	8.839636e-2	9.265176e-2	235	2.469392e-1	1.000000e+0	1.000000e+0	1.086807e+0	6.440886e+1	70	912	5.343511e-2	7.675439e-2	MER77B,MER77B,MER77B,MER77B,MER77B,MER77B,MER77B,MER77B,MER77B,MER77B,MER77B,MER77B,MER77B,MER77B,MER77B,MER77B,MER77B,MER77B,MER77B,MER77B,MER77B,MER77B,MER77B,MER77B,MER77B,MER77B,MER77B,MER77B,MER77B,MER77B,MER77B,MER77B,MER77B,MER77B,MER77B,MER77B,MER77B,MER77B,MER77B,MER77B,MER77B,MER77B,MER77B,MER77B,MER77B,MER77B,MER77B,MER77B,MER77B,MER77B,MER77B,MER77B,MER77B,MER77B,MER77B,MER77B,MER77B,…	ANKRD28,ATP2C2,B3GALT1,B3GALT2,B3GAT2,B3GNT2,B3GNT7,BET1,C3orf58,CALN1,CAMK1G,CHST15,CLVS1,CNIH3,CSPG4,DCN,EDEM1,FIG4,FUT8,GALNT3,GALNTL6,GOLIM4,GPC1,GPC5,HS3ST3A1,HS3ST4,HS6ST1,IGF2R,IMPAD1,MAN1A1,MAN1A2,MARCH1,MMP16,MUC13,NCALD,NDST3,NDST4,NGF,NSFL1C,OGN,PCSK5,PDGFC,RAB2A,RAB31,RHOU,SCAMP1,SEC23A,SLC33A1,SLC35A3,SLC35B3,SLC35B4,SLC35D2,ST3GAL1,ST3GAL4,ST6GAL2,SULF2,SVIP,SYT17,TLR8,TMEM130,TOM1L…
GO Cellular Component	GO:0042645	mitochondrial nucleoid	279	3.162234e-1	1.000000e+0	1.000000e+0	1.410029e+0	2.836821e+0	4	2.265832e-3	3.194888e-3	655	8.173488e-1	1.000000e+0	1.000000e+0	6.585833e-1	3.036821e+0	2	43	1.526718e-3	4.651163e-2	MER77B,MER77B,MER77B,MER77B	ELAC2,VDAC1
GO Cellular Component	GO:0008274	gamma-tubulin ring complex	280	3.178015e-1	1.000000e+0	1.000000e+0	1.745188e+0	1.146009e+0	2	9.153423e-4	1.597444e-3	98	8.252129e-2	1.000000e+0	1.000000e+0	4.045583e+0	4.943663e-1	2	7	1.526718e-3	2.857143e-1	MER77B,MER77B	MZT2A,TUBGCP5
GO Cellular Component	GO:0071020	post-spliceosomal complex	281	3.190353e-1	1.000000e+0	1.000000e+0	2.602907e+0	3.841858e-1	1	3.068577e-4	7.987220e-4	134	1.362633e-1	1.000000e+0	1.000000e+0	7.079771e+0	1.412475e-1	1	2	7.633588e-4	5.000000e-1	MER77B	PRPF18
GO Cellular Component	GO:0031616	spindle pole centrosome	282	3.204029e-1	1.000000e+0	1.000000e+0	2.589362e+0	3.861955e-1	1	3.084629e-4	7.987220e-4	497	5.848727e-1	1.000000e+0	1.000000e+0	1.179962e+0	8.474850e-1	1	12	7.633588e-4	8.333333e-2	MER77B	AURKC
GO Cellular Component	GO:0015030	Cajal body	283	3.249651e-1	1.000000e+0	1.000000e+0	1.286826e+0	4.662636e+0	6	3.724150e-3	4.792332e-3	472	5.503807e-1	1.000000e+0	1.000000e+0	1.029785e+0	3.884306e+0	4	55	3.053435e-3	7.272727e-2	MER77B,MER77B,MER77B,MER77B,MER77B,MER77B	ANKS1B,DDX46,LSG1,USPL1
GO Cellular Component	GO:0016529	sarcoplasmic reticulum	284	3.300116e-1	1.000000e+0	1.000000e+0	1.182575e+0	9.301733e+0	11	7.429499e-3	8.785942e-3	44	2.660348e-2	1.000000e+0	1.000000e+0	2.089113e+0	4.308049e+0	9	61	6.870229e-3	1.475410e-1	MER77B,MER77B,MER77B,MER77B,MER77B,MER77B,MER77B,MER77B,MER77B,MER77B,MER77B	AKAP6,ANK3,ASPH,CACNA2D1,FKBP1A,JPH2,PLN,TMEM38B,XDH
GO Cellular Component	GO:0030015	CCR4-NOT core complex	285	3.320142e-1	1.000000e+0	1.000000e+0	2.478785e+0	4.034234e-1	1	3.222232e-4	7.987220e-4	322	3.556487e-1	1.000000e+0	1.000000e+0	2.359924e+0	4.237425e-1	1	6	7.633588e-4	1.666667e-1	MER77B	CNOT3
GO Cellular Component	GO:0005791	rough endoplasmic reticulum	286	3.324218e-1	1.000000e+0	1.000000e+0	1.180078e+0	9.321418e+0	11	7.445222e-3	8.785942e-3	493	5.815073e-1	1.000000e+0	1.000000e+0	9.833015e-1	5.084910e+0	5	72	3.816794e-3	6.944444e-2	MER77B,MER77B,MER77B,MER77B,MER77B,MER77B,MER77B,MER77B,MER77B,MER77B,MER77B	ARL6IP1,EPHA5,HTR5A,RPN1,SNCA
GO Cellular Component	GO:0016460	myosin II complex	287	3.360223e-1	1.000000e+0	1.000000e+0	1.367372e+0	2.925320e+0	4	2.336518e-3	3.194888e-3	377	4.152684e-1	1.000000e+0	1.000000e+0	1.287231e+0	2.330584e+0	3	33	2.290076e-3	9.090909e-2	MER77B,MER77B,MER77B,MER77B	MYH9,MYL12B,MYOM2
GO Cellular Component	GO:0030176	integral component of endoplasmic reticulum membrane	288	3.373373e-1	1.000000e+0	1.000000e+0	1.156684e+0	1.123903e+1	13	8.976859e-3	1.038339e-2	724	9.246861e-1	1.000000e+0	1.000000e+0	6.246857e-1	9.604830e+0	6	136	4.580153e-3	4.411765e-2	MER77B,MER77B,MER77B,MER77B,MER77B,MER77B,MER77B,MER77B,MER77B,MER77B,MER77B,MER77B,MER77B	ARL6IP1,EDEM1,INSIG1,INSIG2,SLC35B3,SLC35B4
GO Cellular Component	GO:0097454	Schwann cell microvillus	289	3.396845e-1	1.000000e+0	1.000000e+0	2.409820e+0	4.149688e-1	1	3.314447e-4	7.987220e-4	187	1.972702e-1	1.000000e+0	1.000000e+0	4.719847e+0	2.118713e-1	1	3	7.633588e-4	3.333333e-1	MER77B	AKR1B1
GO Cellular Component	GO:0016013	syntrophin complex	290	3.408685e-1	1.000000e+0	1.000000e+0	1.452933e+0	2.064789e+0	3	1.649193e-3	2.396166e-3	236	2.539712e-1	1.000000e+0	1.000000e+0	3.539885e+0	2.824950e-1	1	4	7.633588e-4	2.500000e-1	MER77B,MER77B,MER77B	SNTG1
GO Cellular Component	GO:1990452	Parkin-FBXW7-Cul1 ubiquitin ligase complex	291	3.433917e-1	1.000000e+0	1.000000e+0	1.643964e+0	1.216571e+0	2	9.717024e-4	1.597444e-3	187	1.972702e-1	1.000000e+0	1.000000e+0	4.719847e+0	2.118713e-1	1	3	7.633588e-4	3.333333e-1	MER77B,MER77B	CUL1
GO Cellular Component	GO:0032982	myosin filament	292	3.445325e-1	1.000000e+0	1.000000e+0	1.443466e+0	2.078332e+0	3	1.660009e-3	2.396166e-3	419	4.667426e-1	1.000000e+0	1.000000e+0	1.287231e+0	1.553723e+0	2	22	1.526718e-3	9.090909e-2	MER77B,MER77B,MER77B	MYH9,MYOM2
GO Cellular Component	GO:0032591	dendritic spine membrane	293	3.449861e-1	1.000000e+0	1.000000e+0	1.442302e+0	2.080008e+0	3	1.661348e-3	2.396166e-3	155	1.538980e-1	1.000000e+0	1.000000e+0	2.831908e+0	7.062375e-1	2	10	1.526718e-3	2.000000e-1	MER77B,MER77B,MER77B	ITGA8,SHISA9
GO Cellular Component	GO:0005840	ribosome	294	3.465933e-1	1.000000e+0	1.000000e+0	1.120135e+0	1.606950e+1	18	1.283506e-2	1.437700e-2	732	9.548942e-1	1.000000e+0	1.000000e+0	6.516944e-1	1.687908e+1	11	239	8.396947e-3	4.602510e-2	MER77B,MER77B,MER77B,MER77B,MER77B,MER77B,MER77B,MER77B,MER77B,MER77B,MER77B,MER77B,MER77B,MER77B,MER77B,MER77B,MER77B,MER77B	MRPL39,MRPS30,MRPS35,MRPS5,MRPS9,NUFIP1,PPARGC1A,RPL10L,RPS27,SNCA,TMA16
GO Cellular Component	GO:0030478	actin cap	295	3.474610e-1	1.000000e+0	1.000000e+0	2.342954e+0	4.268116e-1	1	3.409039e-4	7.987220e-4	236	2.539712e-1	1.000000e+0	1.000000e+0	3.539885e+0	2.824950e-1	1	4	7.633588e-4	2.500000e-1	MER77B	WASL
GO Cellular Component	GO:0005664	nuclear origin of replication recognition complex	296	3.474622e-1	1.000000e+0	1.000000e+0	2.342944e+0	4.268134e-1	1	3.409053e-4	7.987220e-4	427	4.827982e-1	1.000000e+0	1.000000e+0	1.573282e+0	6.356138e-1	1	9	7.633588e-4	1.111111e-1	MER77B	ORC2
[truncated: 2,214 more rows]
