# Supplementary material for: Genome-wide bioinformatic analyses predict key host and viral factors in SARS-CoV-2 pathogenesis
Source: Commun Biol. 2021 May 17;4:590. doi: 10.1038/s42003-021-02095-0 (PMC8128904; doi:10.1038/s42003-021-02095-0)
Supplement: Supplementary file 12 — Supplementary Data 10 [file 42003_2021_2095_MOESM12_ESM.zip › GREAT_Analysis_TE/GREATperFamily_Analysis_LTR79.tsv]

# GREAT version 4.0.4	Species assembly: hg19	Association rule: Basal+extension: 5000 bp upstream, 1000 bp downstream, 1000000 bp max extension, curated regulatory domains included
# Ontology summary statistics are provided in the footer.
#
# Ontology	ID	Desc	BinomRank	BinomP	BinomBonfP	BinomFdrQ	RegionFoldEnrich	ExpRegions	ObsRegions	GenomeFrac	SetCov	HyperRank	HyperP	HyperBonfP	HyperFdrQ	GeneFoldEnrich	ExpGenes	ObsGenes	TotalGenes	GeneSetCov	TermCov	Regions	Genes
Ensembl Genes	14420	HS3ST1	1	2.358039e-12	4.373927e-8	4.373927e-8	8.161529e+0	2.450521e+0	20	6.080698e-4	4.962779e-3	1	1.837296e-1	1.000000e+0	1.000000e+0	5.442782e+0	1.837296e-1	1	1	2.934272e-4	1.000000e+0	LTR79,LTR79,LTR79,LTR79,LTR79,LTR79,LTR79,LTR79,LTR79,LTR79,LTR79,LTR79,LTR79,LTR79,LTR79,LTR79,LTR79,LTR79,LTR79,LTR79	HS3ST1
Ensembl Genes	19939	RAB40A	2	2.714234e-11	5.034633e-7	2.517316e-7	3.145699e+1	2.861049e-1	9	7.099378e-5	2.233251e-3	1	1.837296e-1	1.000000e+0	1.000000e+0	5.442782e+0	1.837296e-1	1	1	2.934272e-4	1.000000e+0	LTR79,LTR79,LTR79,LTR79,LTR79,LTR79,LTR79,LTR79,LTR79	RAB40A
Ensembl Genes	12988	LARGE	3	4.221963e-10	7.831319e-6	2.610440e-6	6.881997e+0	2.615520e+0	18	6.490124e-4	4.466501e-3	1	1.837296e-1	1.000000e+0	1.000000e+0	5.442782e+0	1.837296e-1	1	1	2.934272e-4	1.000000e+0	LTR79,LTR79,LTR79,LTR79,LTR79,LTR79,LTR79,LTR79,LTR79,LTR79,LTR79,LTR79,LTR79,LTR79,LTR79,LTR79,LTR79,LTR79	LARGE
Ensembl Genes	4989	NUAK1	4	3.949321e-9	7.325596e-5	1.831399e-5	9.175975e+0	1.416743e+0	13	3.515492e-4	3.225806e-3	1	1.837296e-1	1.000000e+0	1.000000e+0	5.442782e+0	1.837296e-1	1	1	2.934272e-4	1.000000e+0	LTR79,LTR79,LTR79,LTR79,LTR79,LTR79,LTR79,LTR79,LTR79,LTR79,LTR79,LTR79,LTR79	NUAK1
Ensembl Genes	18505	EFR3A	5	4.187516e-9	7.767423e-5	1.553485e-5	9.130138e+0	1.423856e+0	13	3.533141e-4	3.225806e-3	1	1.837296e-1	1.000000e+0	1.000000e+0	5.442782e+0	1.837296e-1	1	1	2.934272e-4	1.000000e+0	LTR79,LTR79,LTR79,LTR79,LTR79,LTR79,LTR79,LTR79,LTR79,LTR79,LTR79,LTR79,LTR79	EFR3A
Ensembl Genes	4987	APPL2	6	5.226300e-9	9.694264e-5	1.615711e-5	8.958536e+0	1.451130e+0	13	3.600819e-4	3.225806e-3	1	1.837296e-1	1.000000e+0	1.000000e+0	5.442782e+0	1.837296e-1	1	1	2.934272e-4	1.000000e+0	LTR79,LTR79,LTR79,LTR79,LTR79,LTR79,LTR79,LTR79,LTR79,LTR79,LTR79,LTR79,LTR79	APPL2
Ensembl Genes	200	LRRC38	7	6.416760e-9	1.190245e-4	1.700350e-5	2.975155e+1	2.352819e-1	7	5.838260e-5	1.736973e-3	1	1.837296e-1	1.000000e+0	1.000000e+0	5.442782e+0	1.837296e-1	1	1	2.934272e-4	1.000000e+0	LTR79,LTR79,LTR79,LTR79,LTR79,LTR79,LTR79	LRRC38
Ensembl Genes	88	AJAP1	8	5.398153e-8	1.001303e-3	1.251629e-4	6.109366e+0	2.455247e+0	15	6.092423e-4	3.722084e-3	1	1.837296e-1	1.000000e+0	1.000000e+0	5.442782e+0	1.837296e-1	1	1	2.934272e-4	1.000000e+0	LTR79,LTR79,LTR79,LTR79,LTR79,LTR79,LTR79,LTR79,LTR79,LTR79,LTR79,LTR79,LTR79,LTR79,LTR79	AJAP1
Ensembl Genes	14469	C4orf19	9	9.600478e-8	1.780793e-3	1.978659e-4	7.737541e+0	1.550880e+0	12	3.848338e-4	2.977667e-3	1	1.837296e-1	1.000000e+0	1.000000e+0	5.442782e+0	1.837296e-1	1	1	2.934272e-4	1.000000e+0	LTR79,LTR79,LTR79,LTR79,LTR79,LTR79,LTR79,LTR79,LTR79,LTR79,LTR79,LTR79	C4orf19
Ensembl Genes	14419	CLNK	10	2.126948e-7	3.945276e-3	3.945276e-4	8.081637e+0	1.361110e+0	11	3.377445e-4	2.729529e-3	1	1.837296e-1	1.000000e+0	1.000000e+0	5.442782e+0	1.837296e-1	1	1	2.934272e-4	1.000000e+0	LTR79,LTR79,LTR79,LTR79,LTR79,LTR79,LTR79,LTR79,LTR79,LTR79,LTR79	CLNK
Ensembl Genes	201	PDPN	11	3.035946e-7	5.631376e-3	5.119433e-4	2.356157e+1	2.546520e-1	6	6.318907e-5	1.488834e-3	1	1.837296e-1	1.000000e+0	1.000000e+0	5.442782e+0	1.837296e-1	1	1	2.934272e-4	1.000000e+0	LTR79,LTR79,LTR79,LTR79,LTR79,LTR79	PDPN
Ensembl Genes	19940	TCEAL4	12	3.120484e-7	5.788186e-3	4.823488e-4	3.753699e+1	1.332019e-1	5	3.305259e-5	1.240695e-3	1	1.837296e-1	1.000000e+0	1.000000e+0	5.442782e+0	1.837296e-1	1	1	2.934272e-4	1.000000e+0	LTR79,LTR79,LTR79,LTR79,LTR79	TCEAL4
Ensembl Genes	14467	DTHD1	13	4.124540e-7	7.650609e-3	5.885084e-4	7.549583e+0	1.457034e+0	11	3.615469e-4	2.729529e-3	1	1.837296e-1	1.000000e+0	1.000000e+0	5.442782e+0	1.837296e-1	1	1	2.934272e-4	1.000000e+0	LTR79,LTR79,LTR79,LTR79,LTR79,LTR79,LTR79,LTR79,LTR79,LTR79,LTR79	DTHD1
Ensembl Genes	18387	MTDH	14	6.592280e-7	1.222802e-2	8.734300e-4	1.166086e+1	6.860558e-1	8	1.702372e-4	1.985112e-3	1	1.837296e-1	1.000000e+0	1.000000e+0	5.442782e+0	1.837296e-1	1	1	2.934272e-4	1.000000e+0	LTR79,LTR79,LTR79,LTR79,LTR79,LTR79,LTR79,LTR79	MTDH
Ensembl Genes	14424	CPEB2	15	7.021560e-7	1.302429e-2	8.682861e-4	6.395248e+0	1.876393e+0	12	4.656062e-4	2.977667e-3	1	1.837296e-1	1.000000e+0	1.000000e+0	5.442782e+0	1.837296e-1	1	1	2.934272e-4	1.000000e+0	LTR79,LTR79,LTR79,LTR79,LTR79,LTR79,LTR79,LTR79,LTR79,LTR79,LTR79,LTR79	CPEB2
Ensembl Genes	14462	TBC1D19	16	1.101268e-6	2.042742e-2	1.276714e-3	1.379131e+1	5.075659e-1	7	1.259469e-4	1.736973e-3	1	1.837296e-1	1.000000e+0	1.000000e+0	5.442782e+0	1.837296e-1	1	1	2.934272e-4	1.000000e+0	LTR79,LTR79,LTR79,LTR79,LTR79,LTR79,LTR79	TBC1D19
Ensembl Genes	19135	BRINP1	17	1.643012e-6	3.047623e-2	1.792719e-3	4.970085e+0	2.816853e+0	14	6.989710e-4	3.473945e-3	1	1.837296e-1	1.000000e+0	1.000000e+0	5.442782e+0	1.837296e-1	1	1	2.934272e-4	1.000000e+0	LTR79,LTR79,LTR79,LTR79,LTR79,LTR79,LTR79,LTR79,LTR79,LTR79,LTR79,LTR79,LTR79,LTR79	BRINP1
Ensembl Genes	14995	SAP30	18	1.784605e-6	3.310264e-2	1.839035e-3	4.862181e+1	8.226760e-2	4	2.041380e-5	9.925558e-4	1	1.837296e-1	1.000000e+0	1.000000e+0	5.442782e+0	1.837296e-1	1	1	2.934272e-4	1.000000e+0	LTR79,LTR79,LTR79,LTR79	SAP30
Ensembl Genes	18504	ADCY8	19	2.228771e-6	4.134147e-2	2.175867e-3	5.710106e+0	2.101537e+0	12	5.214732e-4	2.977667e-3	1	1.837296e-1	1.000000e+0	1.000000e+0	5.442782e+0	1.837296e-1	1	1	2.934272e-4	1.000000e+0	LTR79,LTR79,LTR79,LTR79,LTR79,LTR79,LTR79,LTR79,LTR79,LTR79,LTR79,LTR79	ADCY8
Ensembl Genes	5912	MAX	20	2.893406e-6	5.366979e-2	2.683489e-3	1.189380e+1	5.885420e-1	7	1.460402e-4	1.736973e-3	1	1.837296e-1	1.000000e+0	1.000000e+0	5.442782e+0	1.837296e-1	1	1	2.934272e-4	1.000000e+0	LTR79,LTR79,LTR79,LTR79,LTR79,LTR79,LTR79	MAX
Ensembl Genes	14435	LDB2	21	3.107956e-6	5.764948e-2	2.745213e-3	6.108238e+0	1.800847e+0	11	4.468602e-4	2.729529e-3	1	1.837296e-1	1.000000e+0	1.000000e+0	5.442782e+0	1.837296e-1	1	1	2.934272e-4	1.000000e+0	LTR79,LTR79,LTR79,LTR79,LTR79,LTR79,LTR79,LTR79,LTR79,LTR79,LTR79	LDB2
Ensembl Genes	18497	FAM84B	22	3.679321e-6	6.824773e-2	3.102169e-3	4.986860e+0	2.606851e+0	13	6.468613e-4	3.225806e-3	1	1.837296e-1	1.000000e+0	1.000000e+0	5.442782e+0	1.837296e-1	1	1	2.934272e-4	1.000000e+0	LTR79,LTR79,LTR79,LTR79,LTR79,LTR79,LTR79,LTR79,LTR79,LTR79,LTR79,LTR79,LTR79	FAM84B
Ensembl Genes	3175	FSHB	23	5.093923e-6	9.448718e-2	4.108138e-3	1.439083e+1	4.169323e-1	6	1.034571e-4	1.488834e-3	1	1.837296e-1	1.000000e+0	1.000000e+0	5.442782e+0	1.837296e-1	1	1	2.934272e-4	1.000000e+0	LTR79,LTR79,LTR79,LTR79,LTR79,LTR79	FSHB
Ensembl Genes	19928	BHLHB9	24	1.794802e-5	3.329178e-1	1.387158e-2	1.621454e+1	3.083651e-1	5	7.651740e-5	1.240695e-3	1	1.837296e-1	1.000000e+0	1.000000e+0	5.442782e+0	1.837296e-1	1	1	2.934272e-4	1.000000e+0	LTR79,LTR79,LTR79,LTR79,LTR79	BHLHB9
Ensembl Genes	7923	ARHGEF15	25	1.924473e-5	3.569705e-1	1.427882e-2	6.083907e+1	4.931042e-2	3	1.223584e-5	7.444169e-4	1	1.837296e-1	1.000000e+0	1.000000e+0	5.442782e+0	1.837296e-1	1	1	2.934272e-4	1.000000e+0	LTR79,LTR79,LTR79	ARHGEF15
Ensembl Genes	12390	TMEM189-UBE2V1	26	2.392836e-5	4.438471e-1	1.707104e-2	5.652513e+1	5.307374e-2	3	1.316966e-5	7.444169e-4	1	1.837296e-1	1.000000e+0	1.000000e+0	5.442782e+0	1.837296e-1	1	1	2.934272e-4	1.000000e+0	LTR79,LTR79,LTR79	TMEM189-UBE2V1
Ensembl Genes	15006	ASB5	27	2.457086e-5	4.557649e-1	1.688018e-2	2.484906e+1	1.609719e-1	4	3.994339e-5	9.925558e-4	1	1.837296e-1	1.000000e+0	1.000000e+0	5.442782e+0	1.837296e-1	1	1	2.934272e-4	1.000000e+0	LTR79,LTR79,LTR79,LTR79	ASB5
Ensembl Genes	14421	RAB28	28	2.652258e-5	4.919673e-1	1.757026e-2	6.030197e+0	1.492488e+0	9	3.703445e-4	2.233251e-3	1	1.837296e-1	1.000000e+0	1.000000e+0	5.442782e+0	1.837296e-1	1	1	2.934272e-4	1.000000e+0	LTR79,LTR79,LTR79,LTR79,LTR79,LTR79,LTR79,LTR79,LTR79	RAB28
Ensembl Genes	15638	PCDHAC2	29	2.826174e-5	5.242270e-1	1.807679e-2	2.396645e+1	1.668999e-1	4	4.141438e-5	9.925558e-4	1	1.837296e-1	1.000000e+0	1.000000e+0	5.442782e+0	1.837296e-1	1	1	2.934272e-4	1.000000e+0	LTR79,LTR79,LTR79,LTR79	PCDHAC2
Ensembl Genes	15639	PCDHB1	30	3.203593e-5	5.942345e-1	1.980782e-2	2.320169e+1	1.724013e-1	4	4.277947e-5	9.925558e-4	1	1.837296e-1	1.000000e+0	1.000000e+0	5.442782e+0	1.837296e-1	1	1	2.934272e-4	1.000000e+0	LTR79,LTR79,LTR79,LTR79	PCDHB1
Ensembl Genes	3104	PSMA1	31	3.292026e-5	6.106379e-1	1.969800e-2	2.303869e+1	1.736210e-1	4	4.308212e-5	9.925558e-4	1	1.837296e-1	1.000000e+0	1.000000e+0	5.442782e+0	1.837296e-1	1	1	2.934272e-4	1.000000e+0	LTR79,LTR79,LTR79,LTR79	PSMA1
Ensembl Genes	14436	QDPR	32	3.350057e-5	6.214021e-1	1.941881e-2	8.102189e+0	8.639640e-1	7	2.143831e-4	1.736973e-3	1	1.837296e-1	1.000000e+0	1.000000e+0	5.442782e+0	1.837296e-1	1	1	2.934272e-4	1.000000e+0	LTR79,LTR79,LTR79,LTR79,LTR79,LTR79,LTR79	QDPR
Ensembl Genes	3021	PRKCDBP	33	3.441093e-5	6.382883e-1	1.934207e-2	2.277596e+1	1.756237e-1	4	4.357909e-5	9.925558e-4	1	1.837296e-1	1.000000e+0	1.000000e+0	5.442782e+0	1.837296e-1	1	1	2.934272e-4	1.000000e+0	LTR79,LTR79,LTR79,LTR79	PRKCDBP
Ensembl Genes	3103	ENSG00000256206	34	4.524552e-5	8.392592e-1	2.468409e-2	2.121498e+1	1.885461e-1	4	4.678562e-5	9.925558e-4	1	1.837296e-1	1.000000e+0	1.000000e+0	5.442782e+0	1.837296e-1	1	1	2.934272e-4	1.000000e+0	LTR79,LTR79,LTR79,LTR79	ENSG00000256206
Ensembl Genes	14361	C4orf6	35	4.981505e-5	9.240194e-1	2.640055e-2	7.602367e+0	9.207659e-1	7	2.284779e-4	1.736973e-3	1	1.837296e-1	1.000000e+0	1.000000e+0	5.442782e+0	1.837296e-1	1	1	2.934272e-4	1.000000e+0	LTR79,LTR79,LTR79,LTR79,LTR79,LTR79,LTR79	C4orf6
Ensembl Genes	14379	GRPEL1	36	5.306837e-5	9.843652e-1	2.734348e-2	2.035352e+1	1.965262e-1	4	4.876581e-5	9.925558e-4	1	1.837296e-1	1.000000e+0	1.000000e+0	5.442782e+0	1.837296e-1	1	1	2.934272e-4	1.000000e+0	LTR79,LTR79,LTR79,LTR79	GRPEL1
Ensembl Genes	19938	NGFRAP1	37	6.058366e-5	1.000000e+0	3.037206e-2	1.966371e+1	2.034204e-1	4	5.047654e-5	9.925558e-4	1	1.837296e-1	1.000000e+0	1.000000e+0	5.442782e+0	1.837296e-1	1	1	2.934272e-4	1.000000e+0	LTR79,LTR79,LTR79,LTR79	NGFRAP1
Ensembl Genes	9006	HRH4	38	6.421057e-5	1.000000e+0	3.134321e-2	6.150374e+0	1.300734e+0	8	3.227628e-4	1.985112e-3	1	1.837296e-1	1.000000e+0	1.000000e+0	5.442782e+0	1.837296e-1	1	1	2.934272e-4	1.000000e+0	LTR79,LTR79,LTR79,LTR79,LTR79,LTR79,LTR79,LTR79	HRH4
Ensembl Genes	3174	KCNA4	39	7.213114e-5	1.000000e+0	3.430668e-2	5.285486e+0	1.702776e+0	9	4.225252e-4	2.233251e-3	1	1.837296e-1	1.000000e+0	1.000000e+0	5.442782e+0	1.837296e-1	1	1	2.934272e-4	1.000000e+0	LTR79,LTR79,LTR79,LTR79,LTR79,LTR79,LTR79,LTR79,LTR79	KCNA4
Ensembl Genes	7924	ODF4	40	9.096221e-5	1.000000e+0	4.218145e-2	3.594513e+1	8.346054e-2	3	2.070981e-5	7.444169e-4	1	1.837296e-1	1.000000e+0	1.000000e+0	5.442782e+0	1.837296e-1	1	1	2.934272e-4	1.000000e+0	LTR79,LTR79,LTR79	ODF4
Ensembl Genes	5258	SGCG	41	9.351775e-5	1.000000e+0	4.230880e-2	5.104937e+0	1.762999e+0	9	4.374688e-4	2.233251e-3	1	1.837296e-1	1.000000e+0	1.000000e+0	5.442782e+0	1.837296e-1	1	1	2.934272e-4	1.000000e+0	LTR79,LTR79,LTR79,LTR79,LTR79,LTR79,LTR79,LTR79,LTR79	SGCG
Ensembl Genes	18472	ZHX2	42	9.821917e-5	1.000000e+0	4.337779e-2	5.071391e+0	1.774661e+0	9	4.403625e-4	2.233251e-3	1	1.837296e-1	1.000000e+0	1.000000e+0	5.442782e+0	1.837296e-1	1	1	2.934272e-4	1.000000e+0	LTR79,LTR79,LTR79,LTR79,LTR79,LTR79,LTR79,LTR79,LTR79	ZHX2
Ensembl Genes	14493	CHRNA9	43	9.976179e-5	1.000000e+0	4.303445e-2	1.125043e+1	4.444276e-1	5	1.102798e-4	1.240695e-3	1	1.837296e-1	1.000000e+0	1.000000e+0	5.442782e+0	1.837296e-1	1	1	2.934272e-4	1.000000e+0	LTR79,LTR79,LTR79,LTR79,LTR79	CHRNA9
Ensembl Genes	19929	RAB40AL	44	1.006409e-4	1.000000e+0	4.242700e-2	1.122915e+1	4.452698e-1	5	1.104888e-4	1.240695e-3	1	1.837296e-1	1.000000e+0	1.000000e+0	5.442782e+0	1.837296e-1	1	1	2.934272e-4	1.000000e+0	LTR79,LTR79,LTR79,LTR79,LTR79	RAB40AL
Ensembl Genes	18386	TSPYL5	45	1.052791e-4	1.000000e+0	4.339605e-2	5.720415e+0	1.398500e+0	8	3.470223e-4	1.985112e-3	1	1.837296e-1	1.000000e+0	1.000000e+0	5.442782e+0	1.837296e-1	1	1	2.934272e-4	1.000000e+0	LTR79,LTR79,LTR79,LTR79,LTR79,LTR79,LTR79,LTR79	TSPYL5
Ensembl Genes	12399	MOCS3	46	1.379845e-4	1.000000e+0	5.564075e-2	3.118465e+1	9.620116e-2	3	2.387126e-5	7.444169e-4	1	1.837296e-1	1.000000e+0	1.000000e+0	5.442782e+0	1.837296e-1	1	1	2.934272e-4	1.000000e+0	LTR79,LTR79,LTR79	MOCS3
Ensembl Genes	15031	SLC25A4	47	1.384185e-4	1.000000e+0	5.462819e-2	1.583894e+1	2.525421e-1	4	6.266554e-5	9.925558e-4	1	1.837296e-1	1.000000e+0	1.000000e+0	5.442782e+0	1.837296e-1	1	1	2.934272e-4	1.000000e+0	LTR79,LTR79,LTR79,LTR79	SLC25A4
Ensembl Genes	89	NPHP4	48	1.519511e-4	1.000000e+0	5.871960e-2	5.417619e+0	1.476663e+0	8	3.664177e-4	1.985112e-3	1	1.837296e-1	1.000000e+0	1.000000e+0	5.442782e+0	1.837296e-1	1	1	2.934272e-4	1.000000e+0	LTR79,LTR79,LTR79,LTR79,LTR79,LTR79,LTR79,LTR79	NPHP4
Ensembl Genes	14544	PDGFRA	49	1.576527e-4	1.000000e+0	5.967959e-2	7.719104e+0	7.772923e-1	6	1.928765e-4	1.488834e-3	1	1.837296e-1	1.000000e+0	1.000000e+0	5.442782e+0	1.837296e-1	1	1	2.934272e-4	1.000000e+0	LTR79,LTR79,LTR79,LTR79,LTR79,LTR79	PDGFRA
Ensembl Genes	14362	EVC2	50	1.637035e-4	1.000000e+0	6.073072e-2	1.515404e+1	2.639560e-1	4	6.549777e-5	9.925558e-4	1	1.837296e-1	1.000000e+0	1.000000e+0	5.442782e+0	1.837296e-1	1	1	2.934272e-4	1.000000e+0	LTR79,LTR79,LTR79,LTR79	EVC2
Ensembl Genes	14380	SORCS2	51	1.849536e-4	1.000000e+0	6.726871e-2	9.840070e+0	5.081265e-1	5	1.260860e-4	1.240695e-3	1	1.837296e-1	1.000000e+0	1.000000e+0	5.442782e+0	1.837296e-1	1	1	2.934272e-4	1.000000e+0	LTR79,LTR79,LTR79,LTR79,LTR79	SORCS2
Ensembl Genes	4446	METTL20	52	1.907848e-4	1.000000e+0	6.805514e-2	1.455361e+1	2.748460e-1	4	6.820000e-5	9.925558e-4	1	1.837296e-1	1.000000e+0	1.000000e+0	5.442782e+0	1.837296e-1	1	1	2.934272e-4	1.000000e+0	LTR79,LTR79,LTR79,LTR79	METTL20
Ensembl Genes	14994	HMGB2	53	1.946812e-4	1.000000e+0	6.813475e-2	1.447601e+1	2.763192e-1	4	6.856556e-5	9.925558e-4	1	1.837296e-1	1.000000e+0	1.000000e+0	5.442782e+0	1.837296e-1	1	1	2.934272e-4	1.000000e+0	LTR79,LTR79,LTR79,LTR79	HMGB2
Ensembl Genes	4999	BTBD11	54	2.090346e-4	1.000000e+0	7.180339e-2	7.320959e+0	8.195648e-1	6	2.033660e-4	1.488834e-3	1	1.837296e-1	1.000000e+0	1.000000e+0	5.442782e+0	1.837296e-1	1	1	2.934272e-4	1.000000e+0	LTR79,LTR79,LTR79,LTR79,LTR79,LTR79	BTBD11
Ensembl Genes	12986	SYN3	55	2.314884e-4	1.000000e+0	7.807052e-2	5.086398e+0	1.572822e+0	8	3.902785e-4	1.985112e-3	1	1.837296e-1	1.000000e+0	1.000000e+0	5.442782e+0	1.837296e-1	1	1	2.934272e-4	1.000000e+0	LTR79,LTR79,LTR79,LTR79,LTR79,LTR79,LTR79,LTR79	SYN3
Ensembl Genes	5259	SACS	56	2.714380e-4	1.000000e+0	8.990899e-2	9.046862e+0	5.526778e-1	5	1.371409e-4	1.240695e-3	1	1.837296e-1	1.000000e+0	1.000000e+0	5.442782e+0	1.837296e-1	1	1	2.934272e-4	1.000000e+0	LTR79,LTR79,LTR79,LTR79,LTR79	SACS
Ensembl Genes	15392	FAM172A	57	2.770739e-4	1.000000e+0	9.016568e-2	5.734440e+0	1.220695e+0	7	3.029019e-4	1.736973e-3	1	1.837296e-1	1.000000e+0	1.000000e+0	5.442782e+0	1.837296e-1	1	1	2.934272e-4	1.000000e+0	LTR79,LTR79,LTR79,LTR79,LTR79,LTR79,LTR79	FAM172A
Ensembl Genes	4433	CCDC91	58	3.099902e-4	1.000000e+0	9.913807e-2	4.866310e+0	1.643956e+0	8	4.079296e-4	1.985112e-3	1	1.837296e-1	1.000000e+0	1.000000e+0	5.442782e+0	1.837296e-1	1	1	2.934272e-4	1.000000e+0	LTR79,LTR79,LTR79,LTR79,LTR79,LTR79,LTR79,LTR79	CCDC91
Ensembl Genes	4347	APOLD1	59	3.107693e-4	1.000000e+0	9.770271e-2	2.360884e+1	1.270711e-1	3	3.153128e-5	7.444169e-4	1	1.837296e-1	1.000000e+0	1.000000e+0	5.442782e+0	1.837296e-1	1	1	2.934272e-4	1.000000e+0	LTR79,LTR79,LTR79	APOLD1
Ensembl Genes	18498	POU5F1B	60	3.107973e-4	1.000000e+0	9.608299e-2	4.864384e+0	1.644607e+0	8	4.080911e-4	1.985112e-3	1	1.837296e-1	1.000000e+0	1.000000e+0	5.442782e+0	1.837296e-1	1	1	2.934272e-4	1.000000e+0	LTR79,LTR79,LTR79,LTR79,LTR79,LTR79,LTR79,LTR79	POU5F1B
Ensembl Genes	19592	PRRG1	61	3.118167e-4	1.000000e+0	9.481784e-2	1.277448e+1	3.131242e-1	4	7.769831e-5	9.925558e-4	1	1.837296e-1	1.000000e+0	1.000000e+0	5.442782e+0	1.837296e-1	1	1	2.934272e-4	1.000000e+0	LTR79,LTR79,LTR79,LTR79	PRRG1
Ensembl Genes	6034	ALKBH1	62	3.211365e-4	1.000000e+0	9.607679e-2	2.334363e+1	1.285147e-1	3	3.188950e-5	7.444169e-4	1	1.837296e-1	1.000000e+0	1.000000e+0	5.442782e+0	1.837296e-1	1	1	2.934272e-4	1.000000e+0	LTR79,LTR79,LTR79	ALKBH1
Ensembl Genes	3022	SMPD1	63	3.333025e-4	1.000000e+0	9.813378e-2	2.304661e+1	1.301710e-1	3	3.230050e-5	7.444169e-4	1	1.837296e-1	1.000000e+0	1.000000e+0	5.442782e+0	1.837296e-1	1	1	2.934272e-4	1.000000e+0	LTR79,LTR79,LTR79	SMPD1
Ensembl Genes	887	ZNF326	64	3.335227e-4	1.000000e+0	9.666426e-2	5.558111e+0	1.259421e+0	7	3.125113e-4	1.736973e-3	1	1.837296e-1	1.000000e+0	1.000000e+0	5.442782e+0	1.837296e-1	1	1	2.934272e-4	1.000000e+0	LTR79,LTR79,LTR79,LTR79,LTR79,LTR79,LTR79	ZNF326
Ensembl Genes	14545	KIT	65	3.341614e-4	1.000000e+0	9.535938e-2	5.556316e+0	1.259828e+0	7	3.126123e-4	1.736973e-3	1	1.837296e-1	1.000000e+0	1.000000e+0	5.442782e+0	1.837296e-1	1	1	2.934272e-4	1.000000e+0	LTR79,LTR79,LTR79,LTR79,LTR79,LTR79,LTR79	KIT
Ensembl Genes	12989	ISX	66	3.448789e-4	1.000000e+0	9.692665e-2	4.787828e+0	1.670904e+0	8	4.146163e-4	1.985112e-3	1	1.837296e-1	1.000000e+0	1.000000e+0	5.442782e+0	1.837296e-1	1	1	2.934272e-4	1.000000e+0	LTR79,LTR79,LTR79,LTR79,LTR79,LTR79,LTR79,LTR79	ISX
Ensembl Genes	1991	RGS7	67	3.502066e-4	1.000000e+0	9.695496e-2	5.512444e+0	1.269854e+0	7	3.151003e-4	1.736973e-3	1	1.837296e-1	1.000000e+0	1.000000e+0	5.442782e+0	1.837296e-1	1	1	2.934272e-4	1.000000e+0	LTR79,LTR79,LTR79,LTR79,LTR79,LTR79,LTR79	RGS7
Ensembl Genes	18410	GRHL2	68	3.786637e-4	1.000000e+0	1.032917e-1	5.439992e+0	1.286767e+0	7	3.192969e-4	1.736973e-3	1	1.837296e-1	1.000000e+0	1.000000e+0	5.442782e+0	1.837296e-1	1	1	2.934272e-4	1.000000e+0	LTR79,LTR79,LTR79,LTR79,LTR79,LTR79,LTR79	GRHL2
Ensembl Genes	16180	MAS1L	69	3.817978e-4	1.000000e+0	1.026372e-1	2.199224e+1	1.364117e-1	3	3.384907e-5	7.444169e-4	1	1.837296e-1	1.000000e+0	1.000000e+0	5.442782e+0	1.837296e-1	1	1	2.934272e-4	1.000000e+0	LTR79,LTR79,LTR79	MAS1L
Ensembl Genes	2743	EMX2	70	4.224119e-4	1.000000e+0	1.119331e-1	6.404815e+0	9.367952e-1	6	2.324554e-4	1.488834e-3	1	1.837296e-1	1.000000e+0	1.000000e+0	5.442782e+0	1.837296e-1	1	1	2.934272e-4	1.000000e+0	LTR79,LTR79,LTR79,LTR79,LTR79,LTR79	EMX2
Ensembl Genes	5441	TDRD3	71	4.326100e-4	1.000000e+0	1.130209e-1	4.624338e+0	1.729977e+0	8	4.292748e-4	1.985112e-3	1	1.837296e-1	1.000000e+0	1.000000e+0	5.442782e+0	1.837296e-1	1	1	2.934272e-4	1.000000e+0	LTR79,LTR79,LTR79,LTR79,LTR79,LTR79,LTR79,LTR79	TDRD3
Ensembl Genes	16684	FAXC	72	4.566673e-4	1.000000e+0	1.176489e-1	8.063226e+0	6.200992e-1	5	1.538708e-4	1.240695e-3	1	1.837296e-1	1.000000e+0	1.000000e+0	5.442782e+0	1.837296e-1	1	1	2.934272e-4	1.000000e+0	LTR79,LTR79,LTR79,LTR79,LTR79	FAXC
Ensembl Genes	19513	BMX	73	4.586670e-4	1.000000e+0	1.165454e-1	2.064209e+1	1.453341e-1	3	3.606306e-5	7.444169e-4	1	1.837296e-1	1.000000e+0	1.000000e+0	5.442782e+0	1.837296e-1	1	1	2.934272e-4	1.000000e+0	LTR79,LTR79,LTR79	BMX
Ensembl Genes	5000	PWP1	74	4.588610e-4	1.000000e+0	1.150191e-1	8.054628e+0	6.207612e-1	5	1.540350e-4	1.240695e-3	1	1.837296e-1	1.000000e+0	1.000000e+0	5.442782e+0	1.837296e-1	1	1	2.934272e-4	1.000000e+0	LTR79,LTR79,LTR79,LTR79,LTR79	PWP1
Ensembl Genes	14447	GPR125	75	4.676192e-4	1.000000e+0	1.156516e-1	4.090312e+0	2.200321e+0	9	5.459854e-4	2.233251e-3	1	1.837296e-1	1.000000e+0	1.000000e+0	5.442782e+0	1.837296e-1	1	1	2.934272e-4	1.000000e+0	LTR79,LTR79,LTR79,LTR79,LTR79,LTR79,LTR79,LTR79,LTR79	GPR125
Ensembl Genes	1160	CA14	76	4.741599e-4	1.000000e+0	1.157262e-1	6.426904e+1	3.111918e-2	2	7.721882e-6	4.962779e-4	1	1.837296e-1	1.000000e+0	1.000000e+0	5.442782e+0	1.837296e-1	1	1	2.934272e-4	1.000000e+0	LTR79,LTR79	CA14
Ensembl Genes	3394	OR5A1	77	5.566577e-4	1.000000e+0	1.340967e-1	5.926399e+1	3.374731e-2	2	8.374022e-6	4.962779e-4	1	1.837296e-1	1.000000e+0	1.000000e+0	5.442782e+0	1.837296e-1	1	1	2.934272e-4	1.000000e+0	LTR79,LTR79	OR5A1
Ensembl Genes	4090	OR8B8	78	5.929215e-4	1.000000e+0	1.410013e-1	1.888565e+1	1.588508e-1	3	3.941707e-5	7.444169e-4	1	1.837296e-1	1.000000e+0	1.000000e+0	5.442782e+0	1.837296e-1	1	1	2.934272e-4	1.000000e+0	LTR79,LTR79,LTR79	OR8B8
Ensembl Genes	4967	PAH	79	5.952066e-4	1.000000e+0	1.397530e-1	7.599858e+0	6.579070e-1	5	1.632524e-4	1.240695e-3	1	1.837296e-1	1.000000e+0	1.000000e+0	5.442782e+0	1.837296e-1	1	1	2.934272e-4	1.000000e+0	LTR79,LTR79,LTR79,LTR79,LTR79	PAH
Ensembl Genes	12128	CSTL1	80	6.225966e-4	1.000000e+0	1.443568e-1	5.600128e+1	3.571347e-2	2	8.861903e-6	4.962779e-4	1	1.837296e-1	1.000000e+0	1.000000e+0	5.442782e+0	1.837296e-1	1	1	2.934272e-4	1.000000e+0	LTR79,LTR79	CSTL1
Ensembl Genes	9007	ZNF521	81	6.247979e-4	1.000000e+0	1.430787e-1	3.925136e+0	2.292914e+0	9	5.689613e-4	2.233251e-3	1	1.837296e-1	1.000000e+0	1.000000e+0	5.442782e+0	1.837296e-1	1	1	2.934272e-4	1.000000e+0	LTR79,LTR79,LTR79,LTR79,LTR79,LTR79,LTR79,LTR79,LTR79	ZNF521
Ensembl Genes	5913	FUT8	82	6.336155e-4	1.000000e+0	1.433285e-1	4.358841e+0	1.835350e+0	8	4.554219e-4	1.985112e-3	1	1.837296e-1	1.000000e+0	1.000000e+0	5.442782e+0	1.837296e-1	1	1	2.934272e-4	1.000000e+0	LTR79,LTR79,LTR79,LTR79,LTR79,LTR79,LTR79,LTR79	FUT8
Ensembl Genes	2202	APBB1IP	83	6.433870e-4	1.000000e+0	1.437854e-1	7.468278e+0	6.694984e-1	5	1.661286e-4	1.240695e-3	1	1.837296e-1	1.000000e+0	1.000000e+0	5.442782e+0	1.837296e-1	1	1	2.934272e-4	1.000000e+0	LTR79,LTR79,LTR79,LTR79,LTR79	APBB1IP
Ensembl Genes	11823	SPHKAP	84	6.522753e-4	1.000000e+0	1.440364e-1	4.339136e+0	1.843685e+0	8	4.574901e-4	1.985112e-3	1	1.837296e-1	1.000000e+0	1.000000e+0	5.442782e+0	1.837296e-1	1	1	2.934272e-4	1.000000e+0	LTR79,LTR79,LTR79,LTR79,LTR79,LTR79,LTR79,LTR79	SPHKAP
Ensembl Genes	8927	METTL4	85	6.610502e-4	1.000000e+0	1.442567e-1	4.945359e+0	1.415469e+0	7	3.512329e-4	1.736973e-3	1	1.837296e-1	1.000000e+0	1.000000e+0	5.442782e+0	1.837296e-1	1	1	2.934272e-4	1.000000e+0	LTR79,LTR79,LTR79,LTR79,LTR79,LTR79,LTR79	METTL4
Ensembl Genes	1458	CD84	86	6.760077e-4	1.000000e+0	1.458054e-1	1.804473e+1	1.662535e-1	3	4.125397e-5	7.444169e-4	1	1.837296e-1	1.000000e+0	1.000000e+0	5.442782e+0	1.837296e-1	1	1	2.934272e-4	1.000000e+0	LTR79,LTR79,LTR79	CD84
Ensembl Genes	20064	SMARCA1	87	6.872516e-4	1.000000e+0	1.465268e-1	4.912249e+0	1.425009e+0	7	3.536003e-4	1.736973e-3	1	1.837296e-1	1.000000e+0	1.000000e+0	5.442782e+0	1.837296e-1	1	1	2.934272e-4	1.000000e+0	LTR79,LTR79,LTR79,LTR79,LTR79,LTR79,LTR79	SMARCA1
Ensembl Genes	10970	ACYP2	88	7.302851e-4	1.000000e+0	1.539325e-1	1.016365e+1	3.935594e-1	4	9.765743e-5	9.925558e-4	1	1.837296e-1	1.000000e+0	1.000000e+0	5.442782e+0	1.837296e-1	1	1	2.934272e-4	1.000000e+0	LTR79,LTR79,LTR79,LTR79	ACYP2
Ensembl Genes	1865	DUSP10	89	7.391357e-4	1.000000e+0	1.540475e-1	3.831582e+0	2.348899e+0	9	5.828534e-4	2.233251e-3	1	1.837296e-1	1.000000e+0	1.000000e+0	5.442782e+0	1.837296e-1	1	1	2.934272e-4	1.000000e+0	LTR79,LTR79,LTR79,LTR79,LTR79,LTR79,LTR79,LTR79,LTR79	DUSP10
Ensembl Genes	4403	C2CD5	90	7.392725e-4	1.000000e+0	1.523641e-1	1.013001e+1	3.948665e-1	4	9.798175e-5	9.925558e-4	1	1.837296e-1	1.000000e+0	1.000000e+0	5.442782e+0	1.837296e-1	1	1	2.934272e-4	1.000000e+0	LTR79,LTR79,LTR79,LTR79	C2CD5
Ensembl Genes	4852	ATXN7L3B	91	7.495051e-4	1.000000e+0	1.527755e-1	3.823899e+0	2.353619e+0	9	5.840245e-4	2.233251e-3	1	1.837296e-1	1.000000e+0	1.000000e+0	5.442782e+0	1.837296e-1	1	1	2.934272e-4	1.000000e+0	LTR79,LTR79,LTR79,LTR79,LTR79,LTR79,LTR79,LTR79,LTR79	ATXN7L3B
Ensembl Genes	14891	ZNF330	92	7.616504e-4	1.000000e+0	1.535636e-1	7.189880e+0	6.954219e-1	5	1.725613e-4	1.240695e-3	1	1.837296e-1	1.000000e+0	1.000000e+0	5.442782e+0	1.837296e-1	1	1	2.934272e-4	1.000000e+0	LTR79,LTR79,LTR79,LTR79,LTR79	ZNF330
Ensembl Genes	3395	OR4D6	93	7.695469e-4	1.000000e+0	1.534874e-1	5.030374e+1	3.975847e-2	2	9.865626e-6	4.962779e-4	1	1.837296e-1	1.000000e+0	1.000000e+0	5.442782e+0	1.837296e-1	1	1	2.934272e-4	1.000000e+0	LTR79,LTR79	OR4D6
Ensembl Genes	791	WDR78	94	7.721187e-4	1.000000e+0	1.523620e-1	1.722898e+1	1.741252e-1	3	4.320724e-5	7.444169e-4	1	1.837296e-1	1.000000e+0	1.000000e+0	5.442782e+0	1.837296e-1	1	1	2.934272e-4	1.000000e+0	LTR79,LTR79,LTR79	WDR78
Ensembl Genes	4951	GAS2L3	95	7.899315e-4	1.000000e+0	1.542362e-1	9.949479e+0	4.020311e-1	4	9.975958e-5	9.925558e-4	1	1.837296e-1	1.000000e+0	1.000000e+0	5.442782e+0	1.837296e-1	1	1	2.934272e-4	1.000000e+0	LTR79,LTR79,LTR79,LTR79	GAS2L3
Ensembl Genes	1676	KCNT2	96	7.950087e-4	1.000000e+0	1.536106e-1	4.789742e+0	1.461457e+0	7	3.626443e-4	1.736973e-3	1	1.837296e-1	1.000000e+0	1.000000e+0	5.442782e+0	1.837296e-1	1	1	2.934272e-4	1.000000e+0	LTR79,LTR79,LTR79,LTR79,LTR79,LTR79,LTR79	KCNT2
Ensembl Genes	1459	SLAMF1	97	8.217936e-4	1.000000e+0	1.571490e-1	1.685862e+1	1.779505e-1	3	4.415644e-5	7.444169e-4	1	1.837296e-1	1.000000e+0	1.000000e+0	5.442782e+0	1.837296e-1	1	1	2.934272e-4	1.000000e+0	LTR79,LTR79,LTR79	SLAMF1
Ensembl Genes	4909	PLEKHG7	98	8.295175e-4	1.000000e+0	1.570073e-1	7.052546e+0	7.089639e-1	5	1.759216e-4	1.240695e-3	1	1.837296e-1	1.000000e+0	1.000000e+0	5.442782e+0	1.837296e-1	1	1	2.934272e-4	1.000000e+0	LTR79,LTR79,LTR79,LTR79,LTR79	PLEKHG7
Ensembl Genes	12553	LTN1	99	8.531105e-4	1.000000e+0	1.598419e-1	1.664013e+1	1.802870e-1	3	4.473624e-5	7.444169e-4	1	1.837296e-1	1.000000e+0	1.000000e+0	5.442782e+0	1.837296e-1	1	1	2.934272e-4	1.000000e+0	LTR79,LTR79,LTR79	LTN1
Ensembl Genes	2742	PDZD8	100	8.955042e-4	1.000000e+0	1.661071e-1	9.615843e+0	4.159802e-1	4	1.032209e-4	9.925558e-4	1	1.837296e-1	1.000000e+0	1.000000e+0	5.442782e+0	1.837296e-1	1	1	2.934272e-4	1.000000e+0	LTR79,LTR79,LTR79,LTR79	PDZD8
Ensembl Genes	16683	FBXL4	101	9.015097e-4	1.000000e+0	1.655654e-1	6.920844e+0	7.224552e-1	5	1.792693e-4	1.240695e-3	1	1.837296e-1	1.000000e+0	1.000000e+0	5.442782e+0	1.837296e-1	1	1	2.934272e-4	1.000000e+0	LTR79,LTR79,LTR79,LTR79,LTR79	FBXL4
Ensembl Genes	15007	SPCS3	102	9.373350e-4	1.000000e+0	1.704571e-1	6.859915e+0	7.288720e-1	5	1.808615e-4	1.240695e-3	1	1.837296e-1	1.000000e+0	1.000000e+0	5.442782e+0	1.837296e-1	1	1	2.934272e-4	1.000000e+0	LTR79,LTR79,LTR79,LTR79,LTR79	SPCS3
Ensembl Genes	676	TRABD2B	103	9.633278e-4	1.000000e+0	1.734832e-1	5.456945e+0	1.099516e+0	6	2.728328e-4	1.488834e-3	1	1.837296e-1	1.000000e+0	1.000000e+0	5.442782e+0	1.837296e-1	1	1	2.934272e-4	1.000000e+0	LTR79,LTR79,LTR79,LTR79,LTR79,LTR79	TRABD2B
Ensembl Genes	87	C1orf174	104	9.675402e-4	1.000000e+0	1.725664e-1	5.452259e+0	1.100461e+0	6	2.730673e-4	1.488834e-3	1	1.837296e-1	1.000000e+0	1.000000e+0	5.442782e+0	1.837296e-1	1	1	2.934272e-4	1.000000e+0	LTR79,LTR79,LTR79,LTR79,LTR79,LTR79	C1orf174
Ensembl Genes	15030	HELT	105	1.024850e-3	1.000000e+0	1.810471e-1	9.268423e+0	4.315729e-1	4	1.070900e-4	9.925558e-4	1	1.837296e-1	1.000000e+0	1.000000e+0	5.442782e+0	1.837296e-1	1	1	2.934272e-4	1.000000e+0	LTR79,LTR79,LTR79,LTR79	HELT
Ensembl Genes	2182	COMMD3	106	1.047375e-3	1.000000e+0	1.832807e-1	9.213519e+0	4.341447e-1	4	1.077282e-4	9.925558e-4	1	1.837296e-1	1.000000e+0	1.000000e+0	5.442782e+0	1.837296e-1	1	1	2.934272e-4	1.000000e+0	LTR79,LTR79,LTR79,LTR79	COMMD3
Ensembl Genes	5338	CSNK1A1L	107	1.068488e-3	1.000000e+0	1.852279e-1	6.658553e+0	7.509139e-1	5	1.863310e-4	1.240695e-3	1	1.837296e-1	1.000000e+0	1.000000e+0	5.442782e+0	1.837296e-1	1	1	2.934272e-4	1.000000e+0	LTR79,LTR79,LTR79,LTR79,LTR79	CSNK1A1L
Ensembl Genes	4937	NEDD1	108	1.077369e-3	1.000000e+0	1.850381e-1	4.008880e+0	1.995570e+0	8	4.951786e-4	1.985112e-3	1	1.837296e-1	1.000000e+0	1.000000e+0	5.442782e+0	1.837296e-1	1	1	2.934272e-4	1.000000e+0	LTR79,LTR79,LTR79,LTR79,LTR79,LTR79,LTR79,LTR79	NEDD1
Ensembl Genes	482	CSMD2	109	1.084139e-3	1.000000e+0	1.844926e-1	9.127001e+0	4.382601e-1	4	1.087494e-4	9.925558e-4	1	1.837296e-1	1.000000e+0	1.000000e+0	5.442782e+0	1.837296e-1	1	1	2.934272e-4	1.000000e+0	LTR79,LTR79,LTR79,LTR79	CSMD2
Ensembl Genes	12955	TCN2	110	1.091845e-3	1.000000e+0	1.841148e-1	4.212347e+1	4.747947e-2	2	1.178151e-5	4.962779e-4	1	1.837296e-1	1.000000e+0	1.000000e+0	5.442782e+0	1.837296e-1	1	1	2.934272e-4	1.000000e+0	LTR79,LTR79	TCN2
Ensembl Genes	12552	N6AMT1	111	1.147915e-3	1.000000e+0	1.918259e-1	4.491405e+0	1.558532e+0	7	3.867326e-4	1.736973e-3	1	1.837296e-1	1.000000e+0	1.000000e+0	5.442782e+0	1.837296e-1	1	1	2.934272e-4	1.000000e+0	LTR79,LTR79,LTR79,LTR79,LTR79,LTR79,LTR79	N6AMT1
Ensembl Genes	16179	OR2H1	112	1.161095e-3	1.000000e+0	1.922960e-1	4.082759e+1	4.898648e-2	2	1.215545e-5	4.962779e-4	1	1.837296e-1	1.000000e+0	1.000000e+0	5.442782e+0	1.837296e-1	1	1	2.934272e-4	1.000000e+0	LTR79,LTR79	OR2H1
Ensembl Genes	14676	PAQR3	113	1.201846e-3	1.000000e+0	1.972836e-1	6.482081e+0	7.713572e-1	5	1.914038e-4	1.240695e-3	1	1.837296e-1	1.000000e+0	1.000000e+0	5.442782e+0	1.837296e-1	1	1	2.934272e-4	1.000000e+0	LTR79,LTR79,LTR79,LTR79,LTR79	PAQR3
Ensembl Genes	1126	GJA8	114	1.218661e-3	1.000000e+0	1.982890e-1	1.468778e+1	2.042514e-1	3	5.068273e-5	7.444169e-4	1	1.837296e-1	1.000000e+0	1.000000e+0	5.442782e+0	1.837296e-1	1	1	2.934272e-4	1.000000e+0	LTR79,LTR79,LTR79	GJA8
Ensembl Genes	540	RRAGC	115	1.245218e-3	1.000000e+0	2.008482e-1	5.186817e+0	1.156779e+0	6	2.870419e-4	1.488834e-3	1	1.837296e-1	1.000000e+0	1.000000e+0	5.442782e+0	1.837296e-1	1	1	2.934272e-4	1.000000e+0	LTR79,LTR79,LTR79,LTR79,LTR79,LTR79	RRAGC
Ensembl Genes	6051	GPR65	116	1.256005e-3	1.000000e+0	2.008417e-1	8.766178e+0	4.562992e-1	4	1.132256e-4	9.925558e-4	1	1.837296e-1	1.000000e+0	1.000000e+0	5.442782e+0	1.837296e-1	1	1	2.934272e-4	1.000000e+0	LTR79,LTR79,LTR79,LTR79	GPR65
Ensembl Genes	14990	MFAP3L	117	1.284975e-3	1.000000e+0	2.037180e-1	8.711432e+0	4.591668e-1	4	1.139372e-4	9.925558e-4	1	1.837296e-1	1.000000e+0	1.000000e+0	5.442782e+0	1.837296e-1	1	1	2.934272e-4	1.000000e+0	LTR79,LTR79,LTR79,LTR79	MFAP3L
Ensembl Genes	11972	C20orf96	118	1.312228e-3	1.000000e+0	2.062756e-1	3.836452e+1	5.213150e-2	2	1.293586e-5	4.962779e-4	1	1.837296e-1	1.000000e+0	1.000000e+0	5.442782e+0	1.837296e-1	1	1	2.934272e-4	1.000000e+0	LTR79,LTR79	C20orf96
Ensembl Genes	19137	CDK5RAP2	119	1.313858e-3	1.000000e+0	2.047962e-1	4.385452e+0	1.596187e+0	7	3.960761e-4	1.736973e-3	1	1.837296e-1	1.000000e+0	1.000000e+0	5.442782e+0	1.837296e-1	1	1	2.934272e-4	1.000000e+0	LTR79,LTR79,LTR79,LTR79,LTR79,LTR79,LTR79	CDK5RAP2
Ensembl Genes	17662	FEZF1	120	1.317583e-3	1.000000e+0	2.036654e-1	6.346943e+0	7.877808e-1	5	1.954791e-4	1.240695e-3	1	1.837296e-1	1.000000e+0	1.000000e+0	5.442782e+0	1.837296e-1	1	1	2.934272e-4	1.000000e+0	LTR79,LTR79,LTR79,LTR79,LTR79	FEZF1
Ensembl Genes	250	ACTL8	121	1.344220e-3	1.000000e+0	2.060656e-1	6.317846e+0	7.914089e-1	5	1.963794e-4	1.240695e-3	1	1.837296e-1	1.000000e+0	1.000000e+0	5.442782e+0	1.837296e-1	1	1	2.934272e-4	1.000000e+0	LTR79,LTR79,LTR79,LTR79,LTR79	ACTL8
Ensembl Genes	19593	LANCL3	122	1.349393e-3	1.000000e+0	2.051630e-1	8.595035e+0	4.653850e-1	4	1.154801e-4	9.925558e-4	1	1.837296e-1	1.000000e+0	1.000000e+0	5.442782e+0	1.837296e-1	1	1	2.934272e-4	1.000000e+0	LTR79,LTR79,LTR79,LTR79	LANCL3
Ensembl Genes	18471	HAS2	123	1.360681e-3	1.000000e+0	2.051973e-1	3.505046e+0	2.567726e+0	9	6.371529e-4	2.233251e-3	1	1.837296e-1	1.000000e+0	1.000000e+0	5.442782e+0	1.837296e-1	1	1	2.934272e-4	1.000000e+0	LTR79,LTR79,LTR79,LTR79,LTR79,LTR79,LTR79,LTR79,LTR79	HAS2
Ensembl Genes	12655	DSCR3	124	1.383480e-3	1.000000e+0	2.069530e-1	8.536212e+0	4.685919e-1	4	1.162759e-4	9.925558e-4	1	1.837296e-1	1.000000e+0	1.000000e+0	5.442782e+0	1.837296e-1	1	1	2.934272e-4	1.000000e+0	LTR79,LTR79,LTR79,LTR79	DSCR3
Ensembl Genes	1866	HHIPL2	125	1.408233e-3	1.000000e+0	2.089705e-1	5.061261e+0	1.185475e+0	6	2.941626e-4	1.488834e-3	1	1.837296e-1	1.000000e+0	1.000000e+0	5.442782e+0	1.837296e-1	1	1	2.934272e-4	1.000000e+0	LTR79,LTR79,LTR79,LTR79,LTR79,LTR79	HHIPL2
Ensembl Genes	539	POU3F1	126	1.436775e-3	1.000000e+0	2.115138e-1	5.041018e+0	1.190236e+0	6	2.953439e-4	1.488834e-3	1	1.837296e-1	1.000000e+0	1.000000e+0	5.442782e+0	1.837296e-1	1	1	2.934272e-4	1.000000e+0	LTR79,LTR79,LTR79,LTR79,LTR79,LTR79	POU3F1
Ensembl Genes	17224	VPS41	127	1.440517e-3	1.000000e+0	2.103949e-1	8.441723e+0	4.738369e-1	4	1.175774e-4	9.925558e-4	1	1.837296e-1	1.000000e+0	1.000000e+0	5.442782e+0	1.837296e-1	1	1	2.934272e-4	1.000000e+0	LTR79,LTR79,LTR79,LTR79	VPS41
Ensembl Genes	3102	COPB1	128	1.476833e-3	1.000000e+0	2.140139e-1	1.372800e+1	2.185315e-1	3	5.422617e-5	7.444169e-4	1	1.837296e-1	1.000000e+0	1.000000e+0	5.442782e+0	1.837296e-1	1	1	2.934272e-4	1.000000e+0	LTR79,LTR79,LTR79	COPB1
Ensembl Genes	15356	MTX3	129	1.488292e-3	1.000000e+0	2.140025e-1	8.366101e+0	4.781200e-1	4	1.186402e-4	9.925558e-4	1	1.837296e-1	1.000000e+0	1.000000e+0	5.442782e+0	1.837296e-1	1	1	2.934272e-4	1.000000e+0	LTR79,LTR79,LTR79,LTR79	MTX3
Ensembl Genes	18258	TCF24	130	1.494267e-3	1.000000e+0	2.132089e-1	1.367135e+1	2.194371e-1	3	5.445089e-5	7.444169e-4	1	1.837296e-1	1.000000e+0	1.000000e+0	5.442782e+0	1.837296e-1	1	1	2.934272e-4	1.000000e+0	LTR79,LTR79,LTR79	TCF24
Ensembl Genes	485	GJB5	131	1.512583e-3	1.000000e+0	2.141748e-1	6.148601e+0	8.131931e-1	5	2.017849e-4	1.240695e-3	1	1.837296e-1	1.000000e+0	1.000000e+0	5.442782e+0	1.837296e-1	1	1	2.934272e-4	1.000000e+0	LTR79,LTR79,LTR79,LTR79,LTR79	GJB5
Ensembl Genes	484	C1orf94	132	1.533446e-3	1.000000e+0	2.154840e-1	6.129207e+0	8.157663e-1	5	2.024234e-4	1.240695e-3	1	1.837296e-1	1.000000e+0	1.000000e+0	5.442782e+0	1.837296e-1	1	1	2.934272e-4	1.000000e+0	LTR79,LTR79,LTR79,LTR79,LTR79	C1orf94
Ensembl Genes	5253	SKA3	133	1.534900e-3	1.000000e+0	2.140666e-1	3.542180e+1	5.646241e-2	2	1.401052e-5	4.962779e-4	1	1.837296e-1	1.000000e+0	1.000000e+0	5.442782e+0	1.837296e-1	1	1	2.934272e-4	1.000000e+0	LTR79,LTR79	SKA3
Ensembl Genes	4348	DDX47	134	1.578661e-3	1.000000e+0	2.185267e-1	1.340902e+1	2.237300e-1	3	5.551612e-5	7.444169e-4	1	1.837296e-1	1.000000e+0	1.000000e+0	5.442782e+0	1.837296e-1	1	1	2.934272e-4	1.000000e+0	LTR79,LTR79,LTR79	DDX47
Ensembl Genes	19595	CYBB	135	1.607783e-3	1.000000e+0	2.209094e-1	1.332280e+1	2.251778e-1	3	5.587539e-5	7.444169e-4	1	1.837296e-1	1.000000e+0	1.000000e+0	5.442782e+0	1.837296e-1	1	1	2.934272e-4	1.000000e+0	LTR79,LTR79,LTR79	CYBB
Ensembl Genes	7613	MPHOSPH6	136	1.609735e-3	1.000000e+0	2.195513e-1	6.060886e+0	8.249619e-1	5	2.047052e-4	1.240695e-3	1	1.837296e-1	1.000000e+0	1.000000e+0	5.442782e+0	1.837296e-1	1	1	2.934272e-4	1.000000e+0	LTR79,LTR79,LTR79,LTR79,LTR79	MPHOSPH6
Ensembl Genes	15608	ANKHD1	137	1.653723e-3	1.000000e+0	2.239044e-1	3.410077e+1	5.864970e-2	2	1.455327e-5	4.962779e-4	1	1.837296e-1	1.000000e+0	1.000000e+0	5.442782e+0	1.837296e-1	1	1	2.934272e-4	1.000000e+0	LTR79,LTR79	ANKHD1
Ensembl Genes	4434	FAR2	138	1.717046e-3	1.000000e+0	2.307934e-1	4.181082e+0	1.674208e+0	7	4.154362e-4	1.736973e-3	1	1.837296e-1	1.000000e+0	1.000000e+0	5.442782e+0	1.837296e-1	1	1	2.934272e-4	1.000000e+0	LTR79,LTR79,LTR79,LTR79,LTR79,LTR79,LTR79	FAR2
Ensembl Genes	18470	SNTB1	139	1.727508e-3	1.000000e+0	2.305291e-1	4.176528e+0	1.676033e+0	7	4.158891e-4	1.736973e-3	1	1.837296e-1	1.000000e+0	1.000000e+0	5.442782e+0	1.837296e-1	1	1	2.934272e-4	1.000000e+0	LTR79,LTR79,LTR79,LTR79,LTR79,LTR79,LTR79	SNTB1
Ensembl Genes	15117	DNAH5	140	1.761377e-3	1.000000e+0	2.333699e-1	4.162000e+0	1.681884e+0	7	4.173409e-4	1.736973e-3	1	1.837296e-1	1.000000e+0	1.000000e+0	5.442782e+0	1.837296e-1	1	1	2.934272e-4	1.000000e+0	LTR79,LTR79,LTR79,LTR79,LTR79,LTR79,LTR79	DNAH5
Ensembl Genes	18425	DCAF13	141	1.777115e-3	1.000000e+0	2.337851e-1	3.287170e+1	6.084262e-2	2	1.509742e-5	4.962779e-4	1	1.837296e-1	1.000000e+0	1.000000e+0	5.442782e+0	1.837296e-1	1	1	2.934272e-4	1.000000e+0	LTR79,LTR79	DCAF13
Ensembl Genes	790	INSL5	142	1.803387e-3	1.000000e+0	2.355706e-1	1.279309e+1	2.345016e-1	3	5.818898e-5	7.444169e-4	1	1.837296e-1	1.000000e+0	1.000000e+0	5.442782e+0	1.837296e-1	1	1	2.934272e-4	1.000000e+0	LTR79,LTR79,LTR79	INSL5
Ensembl Genes	12389	UBE2V1	143	1.869643e-3	1.000000e+0	2.425175e-1	1.263075e+1	2.375156e-1	3	5.893688e-5	7.444169e-4	1	1.837296e-1	1.000000e+0	1.000000e+0	5.442782e+0	1.837296e-1	1	1	2.934272e-4	1.000000e+0	LTR79,LTR79,LTR79	UBE2V1
Ensembl Genes	7150	USP31	144	1.887155e-3	1.000000e+0	2.430892e-1	7.833796e+0	5.106081e-1	4	1.267018e-4	9.925558e-4	1	1.837296e-1	1.000000e+0	1.000000e+0	5.442782e+0	1.837296e-1	1	1	2.934272e-4	1.000000e+0	LTR79,LTR79,LTR79,LTR79	USP31
Ensembl Genes	15607	SLC4A9	145	1.942940e-3	1.000000e+0	2.485489e-1	3.140813e+1	6.367778e-2	2	1.580094e-5	4.962779e-4	1	1.837296e-1	1.000000e+0	1.000000e+0	5.442782e+0	1.837296e-1	1	1	2.934272e-4	1.000000e+0	LTR79,LTR79	SLC4A9
Ensembl Genes	12129	CST11	146	1.962506e-3	1.000000e+0	2.493324e-1	3.124779e+1	6.400453e-2	2	1.588202e-5	4.962779e-4	1	1.837296e-1	1.000000e+0	1.000000e+0	5.442782e+0	1.837296e-1	1	1	2.934272e-4	1.000000e+0	LTR79,LTR79	CST11
Ensembl Genes	15813	GABRG2	147	1.975669e-3	1.000000e+0	2.492972e-1	4.076861e+0	1.717007e+0	7	4.260564e-4	1.736973e-3	1	1.837296e-1	1.000000e+0	1.000000e+0	5.442782e+0	1.837296e-1	1	1	2.934272e-4	1.000000e+0	LTR79,LTR79,LTR79,LTR79,LTR79,LTR79,LTR79	GABRG2
Ensembl Genes	4952	ANO4	148	1.983416e-3	1.000000e+0	2.485837e-1	5.774429e+0	8.658865e-1	5	2.148602e-4	1.240695e-3	1	1.837296e-1	1.000000e+0	1.000000e+0	5.442782e+0	1.837296e-1	1	1	2.934272e-4	1.000000e+0	LTR79,LTR79,LTR79,LTR79,LTR79	ANO4
Ensembl Genes	6052	KCNK10	149	2.118689e-3	1.000000e+0	2.637555e-1	7.585479e+0	5.273233e-1	4	1.308495e-4	9.925558e-4	1	1.837296e-1	1.000000e+0	1.000000e+0	5.442782e+0	1.837296e-1	1	1	2.934272e-4	1.000000e+0	LTR79,LTR79,LTR79,LTR79	KCNK10
Ensembl Genes	15812	GABRA1	150	2.155682e-3	1.000000e+0	2.665716e-1	7.548945e+0	5.298754e-1	4	1.314827e-4	9.925558e-4	1	1.837296e-1	1.000000e+0	1.000000e+0	5.442782e+0	1.837296e-1	1	1	2.934272e-4	1.000000e+0	LTR79,LTR79,LTR79,LTR79	GABRA1
Ensembl Genes	15355	CMYA5	151	2.168194e-3	1.000000e+0	2.663432e-1	7.536764e+0	5.307317e-1	4	1.316952e-4	9.925558e-4	1	1.837296e-1	1.000000e+0	1.000000e+0	5.442782e+0	1.837296e-1	1	1	2.934272e-4	1.000000e+0	LTR79,LTR79,LTR79,LTR79	CMYA5
Ensembl Genes	18904	ALDH1A1	152	2.200280e-3	1.000000e+0	2.685065e-1	5.636333e+0	8.871017e-1	5	2.201245e-4	1.240695e-3	1	1.837296e-1	1.000000e+0	1.000000e+0	5.442782e+0	1.837296e-1	1	1	2.934272e-4	1.000000e+0	LTR79,LTR79,LTR79,LTR79,LTR79	ALDH1A1
Ensembl Genes	10734	E2F6	153	2.230311e-3	1.000000e+0	2.703924e-1	1.186452e+1	2.528548e-1	3	6.274313e-5	7.444169e-4	1	1.837296e-1	1.000000e+0	1.000000e+0	5.442782e+0	1.837296e-1	1	1	2.934272e-4	1.000000e+0	LTR79,LTR79,LTR79	E2F6
Ensembl Genes	3404	GIF	154	2.338283e-3	1.000000e+0	2.816416e-1	2.857020e+1	7.000302e-2	2	1.737048e-5	4.962779e-4	1	1.837296e-1	1.000000e+0	1.000000e+0	5.442782e+0	1.837296e-1	1	1	2.934272e-4	1.000000e+0	LTR79,LTR79	GIF
Ensembl Genes	4896	POC1B-GALNT4	155	2.340389e-3	1.000000e+0	2.800766e-1	1.166293e+1	2.572252e-1	3	6.382758e-5	7.444169e-4	1	1.837296e-1	1.000000e+0	1.000000e+0	5.442782e+0	1.837296e-1	1	1	2.934272e-4	1.000000e+0	LTR79,LTR79,LTR79	POC1B-GALNT4
Ensembl Genes	9493	FBXL12	156	2.406300e-3	1.000000e+0	2.861183e-1	2.815386e+1	7.103822e-2	2	1.762735e-5	4.962779e-4	1	1.837296e-1	1.000000e+0	1.000000e+0	5.442782e+0	1.837296e-1	1	1	2.934272e-4	1.000000e+0	LTR79,LTR79	FBXL12
Ensembl Genes	18257	MCMDC2	157	2.440007e-3	1.000000e+0	2.882783e-1	1.149110e+1	2.610716e-1	3	6.478203e-5	7.444169e-4	1	1.837296e-1	1.000000e+0	1.000000e+0	5.442782e+0	1.837296e-1	1	1	2.934272e-4	1.000000e+0	LTR79,LTR79,LTR79	MCMDC2
Ensembl Genes	18449	TRPS1	158	2.519689e-3	1.000000e+0	2.958083e-1	3.195055e+0	2.816853e+0	9	6.989710e-4	2.233251e-3	1	1.837296e-1	1.000000e+0	1.000000e+0	5.442782e+0	1.837296e-1	1	1	2.934272e-4	1.000000e+0	LTR79,LTR79,LTR79,LTR79,LTR79,LTR79,LTR79,LTR79,LTR79	TRPS1
Ensembl Genes	5442	PCDH20	158	2.519689e-3	1.000000e+0	2.958083e-1	3.195055e+0	2.816853e+0	9	6.989710e-4	2.233251e-3	1	1.837296e-1	1.000000e+0	1.000000e+0	5.442782e+0	1.837296e-1	1	1	2.934272e-4	1.000000e+0	LTR79,LTR79,LTR79,LTR79,LTR79,LTR79,LTR79,LTR79,LTR79	PCDH20
Ensembl Genes	14463	STIM2	160	2.539204e-3	1.000000e+0	2.943731e-1	3.895280e+0	1.797047e+0	7	4.459173e-4	1.736973e-3	1	1.837296e-1	1.000000e+0	1.000000e+0	5.442782e+0	1.837296e-1	1	1	2.934272e-4	1.000000e+0	LTR79,LTR79,LTR79,LTR79,LTR79,LTR79,LTR79	STIM2
Ensembl Genes	12654	TTC3	161	2.612654e-3	1.000000e+0	3.010070e-1	1.121438e+1	2.675137e-1	3	6.638057e-5	7.444169e-4	1	1.837296e-1	1.000000e+0	1.000000e+0	5.442782e+0	1.837296e-1	1	1	2.934272e-4	1.000000e+0	LTR79,LTR79,LTR79	TTC3
Ensembl Genes	16674	MANEA	162	2.622111e-3	1.000000e+0	3.002317e-1	3.872469e+0	1.807632e+0	7	4.485440e-4	1.736973e-3	1	1.837296e-1	1.000000e+0	1.000000e+0	5.442782e+0	1.837296e-1	1	1	2.934272e-4	1.000000e+0	LTR79,LTR79,LTR79,LTR79,LTR79,LTR79,LTR79	MANEA
Ensembl Genes	19134	TLR4	163	2.631728e-3	1.000000e+0	2.994842e-1	3.869876e+0	1.808844e+0	7	4.488446e-4	1.736973e-3	1	1.837296e-1	1.000000e+0	1.000000e+0	5.442782e+0	1.837296e-1	1	1	2.934272e-4	1.000000e+0	LTR79,LTR79,LTR79,LTR79,LTR79,LTR79,LTR79	TLR4
Ensembl Genes	4085	OR8D1	164	2.695873e-3	1.000000e+0	3.049131e-1	2.656138e+1	7.529730e-2	2	1.868419e-5	4.962779e-4	1	1.837296e-1	1.000000e+0	1.000000e+0	5.442782e+0	1.837296e-1	1	1	2.934272e-4	1.000000e+0	LTR79,LTR79	OR8D1
Ensembl Genes	17616	DLD	165	2.774059e-3	1.000000e+0	3.118547e-1	1.097685e+1	2.733023e-1	3	6.781696e-5	7.444169e-4	1	1.837296e-1	1.000000e+0	1.000000e+0	5.442782e+0	1.837296e-1	1	1	2.934272e-4	1.000000e+0	LTR79,LTR79,LTR79	DLD
Ensembl Genes	14989	C4orf27	166	2.777042e-3	1.000000e+0	3.103093e-1	7.031860e+0	5.688395e-1	4	1.411512e-4	9.925558e-4	1	1.837296e-1	1.000000e+0	1.000000e+0	5.442782e+0	1.837296e-1	1	1	2.934272e-4	1.000000e+0	LTR79,LTR79,LTR79,LTR79	C4orf27
Ensembl Genes	9174	FAM69C	167	2.779782e-3	1.000000e+0	3.087555e-1	1.096877e+1	2.735038e-1	3	6.786694e-5	7.444169e-4	1	1.837296e-1	1.000000e+0	1.000000e+0	5.442782e+0	1.837296e-1	1	1	2.934272e-4	1.000000e+0	LTR79,LTR79,LTR79	FAM69C
Ensembl Genes	18113	MBOAT4	168	2.830680e-3	1.000000e+0	3.125374e-1	2.590482e+1	7.720572e-2	2	1.915775e-5	4.962779e-4	1	1.837296e-1	1.000000e+0	1.000000e+0	5.442782e+0	1.837296e-1	1	1	2.934272e-4	1.000000e+0	LTR79,LTR79	MBOAT4
Ensembl Genes	14852	BBS12	169	2.838109e-3	1.000000e+0	3.115035e-1	1.088764e+1	2.755417e-1	3	6.837264e-5	7.444169e-4	1	1.837296e-1	1.000000e+0	1.000000e+0	5.442782e+0	1.837296e-1	1	1	2.934272e-4	1.000000e+0	LTR79,LTR79,LTR79	BBS12
Ensembl Genes	9129	PMAIP1	170	2.851125e-3	1.000000e+0	3.110913e-1	5.303435e+0	9.427852e-1	5	2.339417e-4	1.240695e-3	1	1.837296e-1	1.000000e+0	1.000000e+0	5.442782e+0	1.837296e-1	1	1	2.934272e-4	1.000000e+0	LTR79,LTR79,LTR79,LTR79,LTR79	PMAIP1
Ensembl Genes	18989	C9orf3	171	2.888524e-3	1.000000e+0	3.133288e-1	5.287133e+0	9.456922e-1	5	2.346631e-4	1.240695e-3	1	1.837296e-1	1.000000e+0	1.000000e+0	5.442782e+0	1.837296e-1	1	1	2.934272e-4	1.000000e+0	LTR79,LTR79,LTR79,LTR79,LTR79	C9orf3
Ensembl Genes	18112	LEPROTL1	172	2.897674e-3	1.000000e+0	3.124939e-1	2.559571e+1	7.813809e-2	2	1.938911e-5	4.962779e-4	1	1.837296e-1	1.000000e+0	1.000000e+0	5.442782e+0	1.837296e-1	1	1	2.934272e-4	1.000000e+0	LTR79,LTR79	LEPROTL1
Ensembl Genes	18353	OTUD6B	173	2.944961e-3	1.000000e+0	3.157577e-1	1.074463e+1	2.792093e-1	3	6.928270e-5	7.444169e-4	1	1.837296e-1	1.000000e+0	1.000000e+0	5.442782e+0	1.837296e-1	1	1	2.934272e-4	1.000000e+0	LTR79,LTR79,LTR79	OTUD6B
Ensembl Genes	6033	SPTLC2	174	2.985723e-3	1.000000e+0	3.182884e-1	1.069188e+1	2.805867e-1	3	6.962450e-5	7.444169e-4	1	1.837296e-1	1.000000e+0	1.000000e+0	5.442782e+0	1.837296e-1	1	1	2.934272e-4	1.000000e+0	LTR79,LTR79,LTR79	SPTLC2
Ensembl Genes	858	BCL10	175	2.997372e-3	1.000000e+0	3.177043e-1	1.067698e+1	2.809783e-1	3	6.972165e-5	7.444169e-4	1	1.837296e-1	1.000000e+0	1.000000e+0	5.442782e+0	1.837296e-1	1	1	2.934272e-4	1.000000e+0	LTR79,LTR79,LTR79	BCL10
Ensembl Genes	18738	TAF1L	176	3.032658e-3	1.000000e+0	3.196180e-1	1.063232e+1	2.821585e-1	3	7.001452e-5	7.444169e-4	1	1.837296e-1	1.000000e+0	1.000000e+0	5.442782e+0	1.837296e-1	1	1	2.934272e-4	1.000000e+0	LTR79,LTR79,LTR79	TAF1L
Ensembl Genes	2572	TM9SF3	177	3.043954e-3	1.000000e+0	3.189961e-1	1.061817e+1	2.825346e-1	3	7.010784e-5	7.444169e-4	1	1.837296e-1	1.000000e+0	1.000000e+0	5.442782e+0	1.837296e-1	1	1	2.934272e-4	1.000000e+0	LTR79,LTR79,LTR79	TM9SF3
Ensembl Genes	20127	FGF13	178	3.076135e-3	1.000000e+0	3.205575e-1	3.760524e+0	1.861443e+0	7	4.618964e-4	1.736973e-3	1	1.837296e-1	1.000000e+0	1.000000e+0	5.442782e+0	1.837296e-1	1	1	2.934272e-4	1.000000e+0	LTR79,LTR79,LTR79,LTR79,LTR79,LTR79,LTR79	FGF13
Ensembl Genes	15214	PELO	179	3.077059e-3	1.000000e+0	3.188624e-1	1.057710e+1	2.836317e-1	3	7.038009e-5	7.444169e-4	1	1.837296e-1	1.000000e+0	1.000000e+0	5.442782e+0	1.837296e-1	1	1	2.934272e-4	1.000000e+0	LTR79,LTR79,LTR79	PELO
Ensembl Genes	14622	COX18	180	3.123267e-3	1.000000e+0	3.218527e-1	5.190254e+0	9.633440e-1	5	2.390432e-4	1.240695e-3	1	1.837296e-1	1.000000e+0	1.000000e+0	5.442782e+0	1.837296e-1	1	1	2.934272e-4	1.000000e+0	LTR79,LTR79,LTR79,LTR79,LTR79	COX18
Ensembl Genes	7517	TERF2	181	3.190166e-3	1.000000e+0	3.269303e-1	2.436221e+1	8.209436e-2	2	2.037081e-5	4.962779e-4	1	1.837296e-1	1.000000e+0	1.000000e+0	5.442782e+0	1.837296e-1	1	1	2.934272e-4	1.000000e+0	LTR79,LTR79	TERF2
Ensembl Genes	5176	TMED2	182	3.199970e-3	1.000000e+0	3.261332e-1	2.432382e+1	8.222394e-2	2	2.040296e-5	4.962779e-4	1	1.837296e-1	1.000000e+0	1.000000e+0	5.442782e+0	1.837296e-1	1	1	2.934272e-4	1.000000e+0	LTR79,LTR79	TMED2
Ensembl Genes	14448	PPARGC1A	183	3.206667e-3	1.000000e+0	3.250299e-1	3.354112e+0	2.385132e+0	8	5.918442e-4	1.985112e-3	1	1.837296e-1	1.000000e+0	1.000000e+0	5.442782e+0	1.837296e-1	1	1	2.934272e-4	1.000000e+0	LTR79,LTR79,LTR79,LTR79,LTR79,LTR79,LTR79,LTR79	PPARGC1A
Ensembl Genes	19596	DYNLT3	184	3.225189e-3	1.000000e+0	3.251306e-1	1.040026e+1	2.884542e-1	3	7.157672e-5	7.444169e-4	1	1.837296e-1	1.000000e+0	1.000000e+0	5.442782e+0	1.837296e-1	1	1	2.934272e-4	1.000000e+0	LTR79,LTR79,LTR79	DYNLT3
Ensembl Genes	483	HMGB4	185	3.264411e-3	1.000000e+0	3.273057e-1	5.136099e+0	9.735016e-1	5	2.415637e-4	1.240695e-3	1	1.837296e-1	1.000000e+0	1.000000e+0	5.442782e+0	1.837296e-1	1	1	2.934272e-4	1.000000e+0	LTR79,LTR79,LTR79,LTR79,LTR79	HMGB4
Ensembl Genes	12956	SLC35E4	186	3.272120e-3	1.000000e+0	3.263148e-1	2.404661e+1	8.317181e-2	2	2.063817e-5	4.962779e-4	1	1.837296e-1	1.000000e+0	1.000000e+0	5.442782e+0	1.837296e-1	1	1	2.934272e-4	1.000000e+0	LTR79,LTR79	SLC35E4
Ensembl Genes	7153	COG7	187	3.287836e-3	1.000000e+0	3.261287e-1	1.032870e+1	2.904528e-1	3	7.207264e-5	7.444169e-4	1	1.837296e-1	1.000000e+0	1.000000e+0	5.442782e+0	1.837296e-1	1	1	2.934272e-4	1.000000e+0	LTR79,LTR79,LTR79	COG7
Ensembl Genes	12638	CLIC6	188	3.415874e-3	1.000000e+0	3.370268e-1	6.632529e+0	6.030882e-1	4	1.496497e-4	9.925558e-4	1	1.837296e-1	1.000000e+0	1.000000e+0	5.442782e+0	1.837296e-1	1	1	2.934272e-4	1.000000e+0	LTR79,LTR79,LTR79,LTR79	CLIC6
Ensembl Genes	8923	TYMS	189	3.441502e-3	1.000000e+0	3.377588e-1	2.343043e+1	8.535910e-2	2	2.118092e-5	4.962779e-4	1	1.837296e-1	1.000000e+0	1.000000e+0	5.442782e+0	1.837296e-1	1	1	2.934272e-4	1.000000e+0	LTR79,LTR79	TYMS
Ensembl Genes	3156	SLC17A6	190	3.485760e-3	1.000000e+0	3.403019e-1	6.594551e+0	6.065614e-1	4	1.505115e-4	9.925558e-4	1	1.837296e-1	1.000000e+0	1.000000e+0	5.442782e+0	1.837296e-1	1	1	2.934272e-4	1.000000e+0	LTR79,LTR79,LTR79,LTR79	SLC17A6
Ensembl Genes	3976	BUD13	191	3.517154e-3	1.000000e+0	3.415691e-1	4.200999e+0	1.428232e+0	6	3.543999e-4	1.488834e-3	1	1.837296e-1	1.000000e+0	1.000000e+0	5.442782e+0	1.837296e-1	1	1	2.934272e-4	1.000000e+0	LTR79,LTR79,LTR79,LTR79,LTR79,LTR79	BUD13
Ensembl Genes	16019	SMIM13	192	3.531666e-3	1.000000e+0	3.411920e-1	2.312066e+1	8.650274e-2	2	2.146470e-5	4.962779e-4	1	1.837296e-1	1.000000e+0	1.000000e+0	5.442782e+0	1.837296e-1	1	1	2.934272e-4	1.000000e+0	LTR79,LTR79	SMIM13
Ensembl Genes	11971	DEFB132	193	3.539937e-3	1.000000e+0	3.402191e-1	2.309283e+1	8.660696e-2	2	2.149056e-5	4.962779e-4	1	1.837296e-1	1.000000e+0	1.000000e+0	5.442782e+0	1.837296e-1	1	1	2.934272e-4	1.000000e+0	LTR79,LTR79	DEFB132
Ensembl Genes	5869	GPR135	194	3.691243e-3	1.000000e+0	3.529323e-1	9.907700e+0	3.027948e-1	3	7.513519e-5	7.444169e-4	1	1.837296e-1	1.000000e+0	1.000000e+0	5.442782e+0	1.837296e-1	1	1	2.934272e-4	1.000000e+0	LTR79,LTR79,LTR79	GPR135
Ensembl Genes	888	BARHL2	195	3.692123e-3	1.000000e+0	3.512061e-1	4.158778e+0	1.442732e+0	6	3.579979e-4	1.488834e-3	1	1.837296e-1	1.000000e+0	1.000000e+0	5.442782e+0	1.837296e-1	1	1	2.934272e-4	1.000000e+0	LTR79,LTR79,LTR79,LTR79,LTR79,LTR79	BARHL2
Ensembl Genes	15309	TNPO1	196	3.706850e-3	1.000000e+0	3.508080e-1	6.480386e+0	6.172471e-1	4	1.531631e-4	9.925558e-4	1	1.837296e-1	1.000000e+0	1.000000e+0	5.442782e+0	1.837296e-1	1	1	2.934272e-4	1.000000e+0	LTR79,LTR79,LTR79,LTR79	TNPO1
Ensembl Genes	4966	IGF1	197	3.735541e-3	1.000000e+0	3.517287e-1	4.973760e+0	1.005276e+0	5	2.494481e-4	1.240695e-3	1	1.837296e-1	1.000000e+0	1.000000e+0	5.442782e+0	1.837296e-1	1	1	2.934272e-4	1.000000e+0	LTR79,LTR79,LTR79,LTR79,LTR79	IGF1
Ensembl Genes	13084	TNRC6B	198	3.741709e-3	1.000000e+0	3.505301e-1	6.463161e+0	6.188922e-1	4	1.535713e-4	9.925558e-4	1	1.837296e-1	1.000000e+0	1.000000e+0	5.442782e+0	1.837296e-1	1	1	2.934272e-4	1.000000e+0	LTR79,LTR79,LTR79,LTR79	TNRC6B
Ensembl Genes	18128	DUSP26	199	3.755224e-3	1.000000e+0	3.500284e-1	4.144117e+0	1.447836e+0	6	3.592644e-4	1.488834e-3	1	1.837296e-1	1.000000e+0	1.000000e+0	5.442782e+0	1.837296e-1	1	1	2.934272e-4	1.000000e+0	LTR79,LTR79,LTR79,LTR79,LTR79,LTR79	DUSP26
Ensembl Genes	4783	LRIG3	200	3.787527e-3	1.000000e+0	3.512742e-1	3.261129e+0	2.453138e+0	8	6.087191e-4	1.985112e-3	1	1.837296e-1	1.000000e+0	1.000000e+0	5.442782e+0	1.837296e-1	1	1	2.934272e-4	1.000000e+0	LTR79,LTR79,LTR79,LTR79,LTR79,LTR79,LTR79,LTR79	LRIG3
Ensembl Genes	11693	ADAM23	201	3.811394e-3	1.000000e+0	3.517291e-1	6.429319e+0	6.221499e-1	4	1.543796e-4	9.925558e-4	1	1.837296e-1	1.000000e+0	1.000000e+0	5.442782e+0	1.837296e-1	1	1	2.934272e-4	1.000000e+0	LTR79,LTR79,LTR79,LTR79	ADAM23
Ensembl Genes	14787	TBCK	202	3.824622e-3	1.000000e+0	3.512025e-1	4.945814e+0	1.010956e+0	5	2.508575e-4	1.240695e-3	1	1.837296e-1	1.000000e+0	1.000000e+0	5.442782e+0	1.837296e-1	1	1	2.934272e-4	1.000000e+0	LTR79,LTR79,LTR79,LTR79,LTR79	TBCK
Ensembl Genes	2237	FZD8	203	3.880154e-3	1.000000e+0	3.545467e-1	4.115913e+0	1.457757e+0	6	3.617262e-4	1.488834e-3	1	1.837296e-1	1.000000e+0	1.000000e+0	5.442782e+0	1.837296e-1	1	1	2.934272e-4	1.000000e+0	LTR79,LTR79,LTR79,LTR79,LTR79,LTR79	FZD8
Ensembl Genes	14621	ADAMTS3	204	3.896569e-3	1.000000e+0	3.543013e-1	4.112286e+0	1.459043e+0	6	3.620453e-4	1.488834e-3	1	1.837296e-1	1.000000e+0	1.000000e+0	5.442782e+0	1.837296e-1	1	1	2.934272e-4	1.000000e+0	LTR79,LTR79,LTR79,LTR79,LTR79,LTR79	ADAMTS3
Ensembl Genes	5135	KDM2B	205	3.961399e-3	1.000000e+0	3.584390e-1	9.658584e+0	3.106045e-1	3	7.707308e-5	7.444169e-4	1	1.837296e-1	1.000000e+0	1.000000e+0	5.442782e+0	1.837296e-1	1	1	2.934272e-4	1.000000e+0	LTR79,LTR79,LTR79	KDM2B
Ensembl Genes	3221	API5	206	4.005984e-3	1.000000e+0	3.607136e-1	4.088550e+0	1.467513e+0	6	3.641471e-4	1.488834e-3	1	1.837296e-1	1.000000e+0	1.000000e+0	5.442782e+0	1.837296e-1	1	1	2.934272e-4	1.000000e+0	LTR79,LTR79,LTR79,LTR79,LTR79,LTR79	API5
Ensembl Genes	2571	TLL2	207	4.022256e-3	1.000000e+0	3.604291e-1	9.605577e+0	3.123186e-1	3	7.749841e-5	7.444169e-4	1	1.837296e-1	1.000000e+0	1.000000e+0	5.442782e+0	1.837296e-1	1	1	2.934272e-4	1.000000e+0	LTR79,LTR79,LTR79	TLL2
Ensembl Genes	1125	GJA5	208	4.051307e-3	1.000000e+0	3.612870e-1	9.580647e+0	3.131312e-1	3	7.770006e-5	7.444169e-4	1	1.837296e-1	1.000000e+0	1.000000e+0	5.442782e+0	1.837296e-1	1	1	2.934272e-4	1.000000e+0	LTR79,LTR79,LTR79	GJA5
Ensembl Genes	3206	PDHX	209	4.065552e-3	1.000000e+0	3.608226e-1	9.568511e+0	3.135284e-1	3	7.779861e-5	7.444169e-4	1	1.837296e-1	1.000000e+0	1.000000e+0	5.442782e+0	1.837296e-1	1	1	2.934272e-4	1.000000e+0	LTR79,LTR79,LTR79	PDHX
Ensembl Genes	5134	RNF34	210	4.066310e-3	1.000000e+0	3.591714e-1	9.567866e+0	3.135495e-1	3	7.780386e-5	7.444169e-4	1	1.837296e-1	1.000000e+0	1.000000e+0	5.442782e+0	1.837296e-1	1	1	2.934272e-4	1.000000e+0	LTR79,LTR79,LTR79	RNF34
Ensembl Genes	14789	DKK2	211	4.081452e-3	1.000000e+0	3.588003e-1	3.568013e+0	1.961876e+0	7	4.868179e-4	1.736973e-3	1	1.837296e-1	1.000000e+0	1.000000e+0	5.442782e+0	1.837296e-1	1	1	2.934272e-4	1.000000e+0	LTR79,LTR79,LTR79,LTR79,LTR79,LTR79,LTR79	DKK2
Ensembl Genes	3095	PARVA	212	4.135809e-3	1.000000e+0	3.618638e-1	6.281334e+0	6.368074e-1	4	1.580167e-4	9.925558e-4	1	1.837296e-1	1.000000e+0	1.000000e+0	5.442782e+0	1.837296e-1	1	1	2.934272e-4	1.000000e+0	LTR79,LTR79,LTR79,LTR79	PARVA
Ensembl Genes	14890	RNF150	213	4.220484e-3	1.000000e+0	3.675388e-1	6.245077e+0	6.405045e-1	4	1.589341e-4	9.925558e-4	1	1.837296e-1	1.000000e+0	1.000000e+0	5.442782e+0	1.837296e-1	1	1	2.934272e-4	1.000000e+0	LTR79,LTR79,LTR79,LTR79	RNF150
Ensembl Genes	12563	KRTAP24-1	214	4.234479e-3	1.000000e+0	3.670344e-1	2.105580e+1	9.498569e-2	2	2.356965e-5	4.962779e-4	1	1.837296e-1	1.000000e+0	1.000000e+0	5.442782e+0	1.837296e-1	1	1	2.934272e-4	1.000000e+0	LTR79,LTR79	KRTAP24-1
Ensembl Genes	11438	STAM2	215	4.247381e-3	1.000000e+0	3.664403e-1	9.418398e+0	3.185255e-1	3	7.903859e-5	7.444169e-4	1	1.837296e-1	1.000000e+0	1.000000e+0	5.442782e+0	1.837296e-1	1	1	2.934272e-4	1.000000e+0	LTR79,LTR79,LTR79	STAM2
Ensembl Genes	8412	CD300LG	216	4.373460e-3	1.000000e+0	3.755709e-1	2.070761e+1	9.658285e-2	2	2.396597e-5	4.962779e-4	1	1.837296e-1	1.000000e+0	1.000000e+0	5.442782e+0	1.837296e-1	1	1	2.934272e-4	1.000000e+0	LTR79,LTR79	CD300LG
Ensembl Genes	14892	IL15	217	4.432767e-3	1.000000e+0	3.789097e-1	3.513138e+0	1.992521e+0	7	4.944220e-4	1.736973e-3	1	1.837296e-1	1.000000e+0	1.000000e+0	5.442782e+0	1.837296e-1	1	1	2.934272e-4	1.000000e+0	LTR79,LTR79,LTR79,LTR79,LTR79,LTR79,LTR79	IL15
Ensembl Genes	16473	CRIP3	218	4.448464e-3	1.000000e+0	3.785072e-1	2.052652e+1	9.743495e-2	2	2.417741e-5	4.962779e-4	1	1.837296e-1	1.000000e+0	1.000000e+0	5.442782e+0	1.837296e-1	1	1	2.934272e-4	1.000000e+0	LTR79,LTR79	CRIP3
Ensembl Genes	18411	NCALD	219	4.457973e-3	1.000000e+0	3.775842e-1	4.767185e+0	1.048837e+0	5	2.602573e-4	1.240695e-3	1	1.837296e-1	1.000000e+0	1.000000e+0	5.442782e+0	1.837296e-1	1	1	2.934272e-4	1.000000e+0	LTR79,LTR79,LTR79,LTR79,LTR79	NCALD
Ensembl Genes	6605	CD276	220	4.461202e-3	1.000000e+0	3.761402e-1	9.252460e+0	3.242381e-1	3	8.045610e-5	7.444169e-4	1	1.837296e-1	1.000000e+0	1.000000e+0	5.442782e+0	1.837296e-1	1	1	2.934272e-4	1.000000e+0	LTR79,LTR79,LTR79	CD276
Ensembl Genes	1807	CAMK1G	221	4.478627e-3	1.000000e+0	3.759007e-1	3.994001e+0	1.502253e+0	6	3.727675e-4	1.488834e-3	1	1.837296e-1	1.000000e+0	1.000000e+0	5.442782e+0	1.837296e-1	1	1	2.934272e-4	1.000000e+0	LTR79,LTR79,LTR79,LTR79,LTR79,LTR79	CAMK1G
Ensembl Genes	14423	BOD1L1	222	4.703274e-3	1.000000e+0	3.929776e-1	3.953030e+0	1.517823e+0	6	3.766311e-4	1.488834e-3	1	1.837296e-1	1.000000e+0	1.000000e+0	5.442782e+0	1.837296e-1	1	1	2.934272e-4	1.000000e+0	LTR79,LTR79,LTR79,LTR79,LTR79,LTR79	BOD1L1
Ensembl Genes	8921	CLUL1	223	4.707916e-3	1.000000e+0	3.916015e-1	1.993380e+1	1.003321e-1	2	2.489630e-5	4.962779e-4	1	1.837296e-1	1.000000e+0	1.000000e+0	5.442782e+0	1.837296e-1	1	1	2.934272e-4	1.000000e+0	LTR79,LTR79	CLUL1
Ensembl Genes	679	SLC5A9	224	4.709757e-3	1.000000e+0	3.900057e-1	6.051954e+0	6.609436e-1	4	1.640058e-4	9.925558e-4	1	1.837296e-1	1.000000e+0	1.000000e+0	5.442782e+0	1.837296e-1	1	1	2.934272e-4	1.000000e+0	LTR79,LTR79,LTR79,LTR79	SLC5A9
Ensembl Genes	5339	POSTN	225	4.801138e-3	1.000000e+0	3.958058e-1	4.682618e+0	1.067779e+0	5	2.649575e-4	1.240695e-3	1	1.837296e-1	1.000000e+0	1.000000e+0	5.442782e+0	1.837296e-1	1	1	2.934272e-4	1.000000e+0	LTR79,LTR79,LTR79,LTR79,LTR79	POSTN
Ensembl Genes	17617	LAMB1	226	4.855119e-3	1.000000e+0	3.984850e-1	8.972844e+0	3.343421e-1	3	8.296331e-5	7.444169e-4	1	1.837296e-1	1.000000e+0	1.000000e+0	5.442782e+0	1.837296e-1	1	1	2.934272e-4	1.000000e+0	LTR79,LTR79,LTR79	LAMB1
Ensembl Genes	15777	MRPL22	227	4.887499e-3	1.000000e+0	3.993754e-1	1.955149e+1	1.022940e-1	2	2.538313e-5	4.962779e-4	1	1.837296e-1	1.000000e+0	1.000000e+0	5.442782e+0	1.837296e-1	1	1	2.934272e-4	1.000000e+0	LTR79,LTR79	MRPL22
Ensembl Genes	203	KAZN	228	4.899244e-3	1.000000e+0	3.985793e-1	3.447431e+0	2.030497e+0	7	5.038455e-4	1.736973e-3	1	1.837296e-1	1.000000e+0	1.000000e+0	5.442782e+0	1.837296e-1	1	1	2.934272e-4	1.000000e+0	LTR79,LTR79,LTR79,LTR79,LTR79,LTR79,LTR79	KAZN
Ensembl Genes	8946	PTPRM	229	4.940459e-3	1.000000e+0	4.001772e-1	3.441968e+0	2.033720e+0	7	5.046452e-4	1.736973e-3	1	1.837296e-1	1.000000e+0	1.000000e+0	5.442782e+0	1.837296e-1	1	1	2.934272e-4	1.000000e+0	LTR79,LTR79,LTR79,LTR79,LTR79,LTR79,LTR79	PTPRM
Ensembl Genes	3975	CADM1	230	4.976369e-3	1.000000e+0	4.013333e-1	3.112338e+0	2.570415e+0	8	6.378201e-4	1.985112e-3	1	1.837296e-1	1.000000e+0	1.000000e+0	5.442782e+0	1.837296e-1	1	1	2.934272e-4	1.000000e+0	LTR79,LTR79,LTR79,LTR79,LTR79,LTR79,LTR79,LTR79	CADM1
Ensembl Genes	2526	PCGF5	231	5.060490e-3	1.000000e+0	4.063508e-1	5.928279e+0	6.747321e-1	4	1.674273e-4	9.925558e-4	1	1.837296e-1	1.000000e+0	1.000000e+0	5.442782e+0	1.837296e-1	1	1	2.934272e-4	1.000000e+0	LTR79,LTR79,LTR79,LTR79	PCGF5
Ensembl Genes	5095	TAOK3	232	5.066273e-3	1.000000e+0	4.050616e-1	8.835100e+0	3.395547e-1	3	8.425676e-5	7.444169e-4	1	1.837296e-1	1.000000e+0	1.000000e+0	5.442782e+0	1.837296e-1	1	1	2.934272e-4	1.000000e+0	LTR79,LTR79,LTR79	TAOK3
Ensembl Genes	752	DAB1	233	5.106501e-3	1.000000e+0	4.065257e-1	3.420472e+0	2.046501e+0	7	5.078167e-4	1.736973e-3	1	1.837296e-1	1.000000e+0	1.000000e+0	5.442782e+0	1.837296e-1	1	1	2.934272e-4	1.000000e+0	LTR79,LTR79,LTR79,LTR79,LTR79,LTR79,LTR79	DAB1
Ensembl Genes	13441	ZNF502	234	5.182675e-3	1.000000e+0	4.108267e-1	1.896679e+1	1.054475e-1	2	2.616563e-5	4.962779e-4	1	1.837296e-1	1.000000e+0	1.000000e+0	5.442782e+0	1.837296e-1	1	1	2.934272e-4	1.000000e+0	LTR79,LTR79	ZNF502
Ensembl Genes	6409	DUOX1	235	5.232763e-3	1.000000e+0	4.130320e-1	1.887251e+1	1.059742e-1	2	2.629634e-5	4.962779e-4	1	1.837296e-1	1.000000e+0	1.000000e+0	5.442782e+0	1.837296e-1	1	1	2.934272e-4	1.000000e+0	LTR79,LTR79	DUOX1
Ensembl Genes	14457	SLC34A2	236	5.234125e-3	1.000000e+0	4.113889e-1	5.870938e+0	6.813221e-1	4	1.690626e-4	9.925558e-4	1	1.837296e-1	1.000000e+0	1.000000e+0	5.442782e+0	1.837296e-1	1	1	2.934272e-4	1.000000e+0	LTR79,LTR79,LTR79,LTR79	SLC34A2
Ensembl Genes	1402	CD1C	237	5.253183e-3	1.000000e+0	4.111447e-1	1.883446e+1	1.061883e-1	2	2.634946e-5	4.962779e-4	1	1.837296e-1	1.000000e+0	1.000000e+0	5.442782e+0	1.837296e-1	1	1	2.934272e-4	1.000000e+0	LTR79,LTR79	CD1C
Ensembl Genes	2180	DNAJC1	238	5.275046e-3	1.000000e+0	4.111211e-1	4.576997e+0	1.092419e+0	5	2.710718e-4	1.240695e-3	1	1.837296e-1	1.000000e+0	1.000000e+0	5.442782e+0	1.837296e-1	1	1	2.934272e-4	1.000000e+0	LTR79,LTR79,LTR79,LTR79,LTR79	DNAJC1
Ensembl Genes	10969	PSME4	239	5.315773e-3	1.000000e+0	4.125618e-1	8.681872e+0	3.455476e-1	3	8.574382e-5	7.444169e-4	1	1.837296e-1	1.000000e+0	1.000000e+0	5.442782e+0	1.837296e-1	1	1	2.934272e-4	1.000000e+0	LTR79,LTR79,LTR79	PSME4
Ensembl Genes	15308	ZNF366	240	5.321033e-3	1.000000e+0	4.112493e-1	5.843121e+0	6.845657e-1	4	1.698674e-4	9.925558e-4	1	1.837296e-1	1.000000e+0	1.000000e+0	5.442782e+0	1.837296e-1	1	1	2.934272e-4	1.000000e+0	LTR79,LTR79,LTR79,LTR79	ZNF366
Ensembl Genes	14356	ENSG00000168824	241	5.346523e-3	1.000000e+0	4.115048e-1	8.663651e+0	3.462743e-1	3	8.592415e-5	7.444169e-4	1	1.837296e-1	1.000000e+0	1.000000e+0	5.442782e+0	1.837296e-1	1	1	2.934272e-4	1.000000e+0	LTR79,LTR79,LTR79	ENSG00000168824
Ensembl Genes	18320	SNX16	242	5.381475e-3	1.000000e+0	4.124834e-1	3.841874e+0	1.561738e+0	6	3.875280e-4	1.488834e-3	1	1.837296e-1	1.000000e+0	1.000000e+0	5.442782e+0	1.837296e-1	1	1	2.934272e-4	1.000000e+0	LTR79,LTR79,LTR79,LTR79,LTR79,LTR79	SNX16
Ensembl Genes	10886	GPATCH11	243	5.415960e-3	1.000000e+0	4.134183e-1	1.853890e+1	1.078812e-1	2	2.676954e-5	4.962779e-4	1	1.837296e-1	1.000000e+0	1.000000e+0	5.442782e+0	1.837296e-1	1	1	2.934272e-4	1.000000e+0	LTR79,LTR79	GPATCH11
Ensembl Genes	528	CDCA8	244	5.423053e-3	1.000000e+0	4.122632e-1	1.852633e+1	1.079545e-1	2	2.678771e-5	4.962779e-4	1	1.837296e-1	1.000000e+0	1.000000e+0	5.442782e+0	1.837296e-1	1	1	2.934272e-4	1.000000e+0	LTR79,LTR79	CDCA8
Ensembl Genes	14744	UNC5C	245	5.467225e-3	1.000000e+0	4.139247e-1	4.537347e+0	1.101966e+0	5	2.734406e-4	1.240695e-3	1	1.837296e-1	1.000000e+0	1.000000e+0	5.442782e+0	1.837296e-1	1	1	2.934272e-4	1.000000e+0	LTR79,LTR79,LTR79,LTR79,LTR79	UNC5C
Ensembl Genes	2691	GSTO2	246	5.494502e-3	1.000000e+0	4.142989e-1	1.840101e+1	1.086897e-1	2	2.697014e-5	4.962779e-4	1	1.837296e-1	1.000000e+0	1.000000e+0	5.442782e+0	1.837296e-1	1	1	2.934272e-4	1.000000e+0	LTR79,LTR79	GSTO2
Ensembl Genes	1634	RGS16	247	5.561549e-3	1.000000e+0	4.176566e-1	1.828562e+1	1.093756e-1	2	2.714034e-5	4.962779e-4	1	1.837296e-1	1.000000e+0	1.000000e+0	5.442782e+0	1.837296e-1	1	1	2.934272e-4	1.000000e+0	LTR79,LTR79	RGS16
Ensembl Genes	13440	ZNF35	247	5.561549e-3	1.000000e+0	4.176566e-1	1.828562e+1	1.093756e-1	2	2.714034e-5	4.962779e-4	1	1.837296e-1	1.000000e+0	1.000000e+0	5.442782e+0	1.837296e-1	1	1	2.934272e-4	1.000000e+0	LTR79,LTR79	ZNF35
Ensembl Genes	917	CNN3	249	5.633819e-3	1.000000e+0	4.196856e-1	8.499883e+0	3.529460e-1	3	8.757966e-5	7.444169e-4	1	1.837296e-1	1.000000e+0	1.000000e+0	5.442782e+0	1.837296e-1	1	1	2.934272e-4	1.000000e+0	LTR79,LTR79,LTR79	CNN3
Ensembl Genes	2692	ITPRIP	250	5.689932e-3	1.000000e+0	4.221702e-1	1.807038e+1	1.106784e-1	2	2.746362e-5	4.962779e-4	1	1.837296e-1	1.000000e+0	1.000000e+0	5.442782e+0	1.837296e-1	1	1	2.934272e-4	1.000000e+0	LTR79,LTR79	ITPRIP
Ensembl Genes	4402	ST8SIA1	251	5.722436e-3	1.000000e+0	4.228903e-1	5.721602e+0	6.991049e-1	4	1.734752e-4	9.925558e-4	1	1.837296e-1	1.000000e+0	1.000000e+0	5.442782e+0	1.837296e-1	1	1	2.934272e-4	1.000000e+0	LTR79,LTR79,LTR79,LTR79	ST8SIA1
Ensembl Genes	17730	AKR1B10	252	5.888227e-3	1.000000e+0	4.334156e-1	1.775186e+1	1.126643e-1	2	2.795639e-5	4.962779e-4	1	1.837296e-1	1.000000e+0	1.000000e+0	5.442782e+0	1.837296e-1	1	1	2.934272e-4	1.000000e+0	LTR79,LTR79	AKR1B10
Ensembl Genes	10989	REL	253	5.940309e-3	1.000000e+0	4.355209e-1	8.336999e+0	3.598417e-1	3	8.929075e-5	7.444169e-4	1	1.837296e-1	1.000000e+0	1.000000e+0	5.442782e+0	1.837296e-1	1	1	2.934272e-4	1.000000e+0	LTR79,LTR79,LTR79	REL
Ensembl Genes	5263	C1QTNF9B	254	5.943911e-3	1.000000e+0	4.340693e-1	1.766529e+1	1.132164e-1	2	2.809339e-5	4.962779e-4	1	1.837296e-1	1.000000e+0	1.000000e+0	5.442782e+0	1.837296e-1	1	1	2.934272e-4	1.000000e+0	LTR79,LTR79	C1QTNF9B
Ensembl Genes	9091	CCDC11	255	5.973271e-3	1.000000e+0	4.345028e-1	1.762014e+1	1.135065e-1	2	2.816538e-5	4.962779e-4	1	1.837296e-1	1.000000e+0	1.000000e+0	5.442782e+0	1.837296e-1	1	1	2.934272e-4	1.000000e+0	LTR79,LTR79	CCDC11
Ensembl Genes	14357	STX18	256	6.094792e-3	1.000000e+0	4.416105e-1	5.618007e+0	7.119962e-1	4	1.766740e-4	9.925558e-4	1	1.837296e-1	1.000000e+0	1.000000e+0	5.442782e+0	1.837296e-1	1	1	2.934272e-4	1.000000e+0	LTR79,LTR79,LTR79,LTR79	STX18
Ensembl Genes	14461	CCKAR	257	6.114417e-3	1.000000e+0	4.413086e-1	8.249369e+0	3.636642e-1	3	9.023925e-5	7.444169e-4	1	1.837296e-1	1.000000e+0	1.000000e+0	5.442782e+0	1.837296e-1	1	1	2.934272e-4	1.000000e+0	LTR79,LTR79,LTR79	CCKAR
Ensembl Genes	204	TMEM51	258	6.149363e-3	1.000000e+0	4.421106e-1	4.408968e+0	1.134052e+0	5	2.814026e-4	1.240695e-3	1	1.837296e-1	1.000000e+0	1.000000e+0	5.442782e+0	1.837296e-1	1	1	2.934272e-4	1.000000e+0	LTR79,LTR79,LTR79,LTR79,LTR79	TMEM51
Ensembl Genes	3094	MICALCL	259	6.270109e-3	1.000000e+0	4.490512e-1	8.173775e+0	3.670275e-1	3	9.107382e-5	7.444169e-4	1	1.837296e-1	1.000000e+0	1.000000e+0	5.442782e+0	1.837296e-1	1	1	2.934272e-4	1.000000e+0	LTR79,LTR79,LTR79	MICALCL
Ensembl Genes	19070	FAM206A	260	6.372747e-3	1.000000e+0	4.546465e-1	1.703709e+1	1.173909e-1	2	2.912927e-5	4.962779e-4	1	1.837296e-1	1.000000e+0	1.000000e+0	5.442782e+0	1.837296e-1	1	1	2.934272e-4	1.000000e+0	LTR79,LTR79	FAM206A
Ensembl Genes	5094	PEBP1	261	6.391475e-3	1.000000e+0	4.542355e-1	8.116559e+0	3.696148e-1	3	9.171582e-5	7.444169e-4	1	1.837296e-1	1.000000e+0	1.000000e+0	5.442782e+0	1.837296e-1	1	1	2.934272e-4	1.000000e+0	LTR79,LTR79,LTR79	PEBP1
Ensembl Genes	4912	UBE2N	262	6.410429e-3	1.000000e+0	4.538437e-1	1.698492e+1	1.177515e-1	2	2.921873e-5	4.962779e-4	1	1.837296e-1	1.000000e+0	1.000000e+0	5.442782e+0	1.837296e-1	1	1	2.934272e-4	1.000000e+0	LTR79,LTR79	UBE2N
Ensembl Genes	493	ZMYM6	263	6.474248e-3	1.000000e+0	4.566191e-1	1.689761e+1	1.183599e-1	2	2.936971e-5	4.962779e-4	1	1.837296e-1	1.000000e+0	1.000000e+0	5.442782e+0	1.837296e-1	1	1	2.934272e-4	1.000000e+0	LTR79,LTR79	ZMYM6
Ensembl Genes	4209	KCNA5	264	6.549290e-3	1.000000e+0	4.601620e-1	5.501753e+0	7.270410e-1	4	1.804072e-4	9.925558e-4	1	1.837296e-1	1.000000e+0	1.000000e+0	5.442782e+0	1.837296e-1	1	1	2.934272e-4	1.000000e+0	LTR79,LTR79,LTR79,LTR79	KCNA5
Ensembl Genes	12542	TMPRSS15	265	6.587151e-3	1.000000e+0	4.610757e-1	3.679379e+0	1.630710e+0	6	4.046427e-4	1.488834e-3	1	1.837296e-1	1.000000e+0	1.000000e+0	5.442782e+0	1.837296e-1	1	1	2.934272e-4	1.000000e+0	LTR79,LTR79,LTR79,LTR79,LTR79,LTR79	TMPRSS15
Ensembl Genes	14412	USP17L30	266	6.602008e-3	1.000000e+0	4.603784e-1	1.672664e+1	1.195698e-1	2	2.966992e-5	4.962779e-4	1	1.837296e-1	1.000000e+0	1.000000e+0	5.442782e+0	1.837296e-1	1	1	2.934272e-4	1.000000e+0	LTR79,LTR79	USP17L30
Ensembl Genes	14851	IL21	267	6.629625e-3	1.000000e+0	4.605727e-1	8.008379e+0	3.746076e-1	3	9.295475e-5	7.444169e-4	1	1.837296e-1	1.000000e+0	1.000000e+0	5.442782e+0	1.837296e-1	1	1	2.934272e-4	1.000000e+0	LTR79,LTR79,LTR79	IL21
Ensembl Genes	14475	KLF3	268	6.640765e-3	1.000000e+0	4.596252e-1	4.326578e+0	1.155648e+0	5	2.867612e-4	1.240695e-3	1	1.837296e-1	1.000000e+0	1.000000e+0	5.442782e+0	1.837296e-1	1	1	2.934272e-4	1.000000e+0	LTR79,LTR79,LTR79,LTR79,LTR79	KLF3
Ensembl Genes	7152	SCNN1B	269	6.800019e-3	1.000000e+0	4.688980e-1	7.934102e+0	3.781146e-1	3	9.382497e-5	7.444169e-4	1	1.837296e-1	1.000000e+0	1.000000e+0	5.442782e+0	1.837296e-1	1	1	2.934272e-4	1.000000e+0	LTR79,LTR79,LTR79	SCNN1B
Ensembl Genes	15395	ANKRD32	270	6.831512e-3	1.000000e+0	4.693249e-1	3.650639e+0	1.643548e+0	6	4.078282e-4	1.488834e-3	1	1.837296e-1	1.000000e+0	1.000000e+0	5.442782e+0	1.837296e-1	1	1	2.934272e-4	1.000000e+0	LTR79,LTR79,LTR79,LTR79,LTR79,LTR79	ANKRD32
Ensembl Genes	3411	MS4A4E	271	6.975123e-3	1.000000e+0	4.774227e-1	1.625449e+1	1.230430e-1	2	3.053175e-5	4.962779e-4	1	1.837296e-1	1.000000e+0	1.000000e+0	5.442782e+0	1.837296e-1	1	1	2.934272e-4	1.000000e+0	LTR79,LTR79	MS4A4E
Ensembl Genes	11507	SSB	272	7.021154e-3	1.000000e+0	4.788066e-1	1.619886e+1	1.234655e-1	2	3.063660e-5	4.962779e-4	1	1.837296e-1	1.000000e+0	1.000000e+0	5.442782e+0	1.837296e-1	1	1	2.934272e-4	1.000000e+0	LTR79,LTR79	SSB
Ensembl Genes	7816	SCIMP	273	7.052380e-3	1.000000e+0	4.791743e-1	1.616143e+1	1.237514e-1	2	3.070754e-5	4.962779e-4	1	1.837296e-1	1.000000e+0	1.000000e+0	5.442782e+0	1.837296e-1	1	1	2.934272e-4	1.000000e+0	LTR79,LTR79	SCIMP
Ensembl Genes	14492	RHOH	274	7.060385e-3	1.000000e+0	4.779675e-1	7.825263e+0	3.833737e-1	3	9.512995e-5	7.444169e-4	1	1.837296e-1	1.000000e+0	1.000000e+0	5.442782e+0	1.837296e-1	1	1	2.934272e-4	1.000000e+0	LTR79,LTR79,LTR79	RHOH
Ensembl Genes	14924	PRSS48	275	7.100097e-3	1.000000e+0	4.789080e-1	5.373639e+0	7.443745e-1	4	1.847083e-4	9.925558e-4	1	1.837296e-1	1.000000e+0	1.000000e+0	5.442782e+0	1.837296e-1	1	1	2.934272e-4	1.000000e+0	LTR79,LTR79,LTR79,LTR79	PRSS48
Ensembl Genes	11517	METTL8	276	7.134863e-3	1.000000e+0	4.795093e-1	7.795108e+0	3.848568e-1	3	9.549796e-5	7.444169e-4	1	1.837296e-1	1.000000e+0	1.000000e+0	5.442782e+0	1.837296e-1	1	1	2.934272e-4	1.000000e+0	LTR79,LTR79,LTR79	METTL8
Ensembl Genes	3403	MRPL16	277	7.141635e-3	1.000000e+0	4.782317e-1	1.605581e+1	1.245655e-1	2	3.090954e-5	4.962779e-4	1	1.837296e-1	1.000000e+0	1.000000e+0	5.442782e+0	1.837296e-1	1	1	2.934272e-4	1.000000e+0	LTR79,LTR79	MRPL16
Ensembl Genes	5835	CNIH1	278	7.422713e-3	1.000000e+0	4.952658e-1	1.573574e+1	1.270992e-1	2	3.153827e-5	4.962779e-4	1	1.837296e-1	1.000000e+0	1.000000e+0	5.442782e+0	1.837296e-1	1	1	2.934272e-4	1.000000e+0	LTR79,LTR79	CNIH1
Ensembl Genes	14201	VPS8	279	7.451955e-3	1.000000e+0	4.954348e-1	5.298104e+0	7.549870e-1	4	1.873417e-4	9.925558e-4	1	1.837296e-1	1.000000e+0	1.000000e+0	5.442782e+0	1.837296e-1	1	1	2.934272e-4	1.000000e+0	LTR79,LTR79,LTR79,LTR79	VPS8
Ensembl Genes	562	TMCO2	280	7.500444e-3	1.000000e+0	4.968776e-1	1.565041e+1	1.277922e-1	2	3.171022e-5	4.962779e-4	1	1.837296e-1	1.000000e+0	1.000000e+0	5.442782e+0	1.837296e-1	1	1	2.934272e-4	1.000000e+0	LTR79,LTR79	TMCO2
Ensembl Genes	14978	CPE	281	7.623314e-3	1.000000e+0	5.032201e-1	5.262907e+0	7.600362e-1	4	1.885946e-4	9.925558e-4	1	1.837296e-1	1.000000e+0	1.000000e+0	5.442782e+0	1.837296e-1	1	1	2.934272e-4	1.000000e+0	LTR79,LTR79,LTR79,LTR79	CPE
Ensembl Genes	3900	CWF19L2	282	7.703821e-3	1.000000e+0	5.067311e-1	5.246709e+0	7.623827e-1	4	1.891768e-4	9.925558e-4	1	1.837296e-1	1.000000e+0	1.000000e+0	5.442782e+0	1.837296e-1	1	1	2.934272e-4	1.000000e+0	LTR79,LTR79,LTR79,LTR79	CWF19L2
Ensembl Genes	3051	CYB5R2	283	7.735796e-3	1.000000e+0	5.070363e-1	7.566200e+0	3.965002e-1	3	9.838715e-5	7.444169e-4	1	1.837296e-1	1.000000e+0	1.000000e+0	5.442782e+0	1.837296e-1	1	1	2.934272e-4	1.000000e+0	LTR79,LTR79,LTR79	CYB5R2
Ensembl Genes	16079	SLC17A3	284	7.790862e-3	1.000000e+0	5.088475e-1	1.534299e+1	1.303527e-1	2	3.234558e-5	4.962779e-4	1	1.837296e-1	1.000000e+0	1.000000e+0	5.442782e+0	1.837296e-1	1	1	2.934272e-4	1.000000e+0	LTR79,LTR79	SLC17A3
Ensembl Genes	529	EPHA10	285	7.908723e-3	1.000000e+0	5.147330e-1	1.522308e+1	1.313794e-1	2	3.260036e-5	4.962779e-4	1	1.837296e-1	1.000000e+0	1.000000e+0	5.442782e+0	1.837296e-1	1	1	2.934272e-4	1.000000e+0	LTR79,LTR79	EPHA10
Ensembl Genes	18473	DERL1	286	8.019214e-3	1.000000e+0	5.200993e-1	7.466294e+0	4.018058e-1	3	9.970367e-5	7.444169e-4	1	1.837296e-1	1.000000e+0	1.000000e+0	5.442782e+0	1.837296e-1	1	1	2.934272e-4	1.000000e+0	LTR79,LTR79,LTR79	DERL1
Ensembl Genes	3412	MS4A4A	287	8.152774e-3	1.000000e+0	5.269192e-1	1.498311e+1	1.334836e-1	2	3.312249e-5	4.962779e-4	1	1.837296e-1	1.000000e+0	1.000000e+0	5.442782e+0	1.837296e-1	1	1	2.934272e-4	1.000000e+0	LTR79,LTR79	MS4A4A
Ensembl Genes	10767	APOB	288	8.200768e-3	1.000000e+0	5.281807e-1	3.508916e+0	1.709930e+0	6	4.243002e-4	1.488834e-3	1	1.837296e-1	1.000000e+0	1.000000e+0	5.442782e+0	1.837296e-1	1	1	2.934272e-4	1.000000e+0	LTR79,LTR79,LTR79,LTR79,LTR79,LTR79	APOB
Ensembl Genes	8539	XYLT2	289	8.324479e-3	1.000000e+0	5.342933e-1	1.482064e+1	1.349470e-1	2	3.348560e-5	4.962779e-4	1	1.837296e-1	1.000000e+0	1.000000e+0	5.442782e+0	1.837296e-1	1	1	2.934272e-4	1.000000e+0	LTR79,LTR79	XYLT2
Ensembl Genes	14857	ANKRD50	290	8.382633e-3	1.000000e+0	5.361706e-1	3.108895e+0	2.251604e+0	7	5.587106e-4	1.736973e-3	1	1.837296e-1	1.000000e+0	1.000000e+0	5.442782e+0	1.837296e-1	1	1	2.934272e-4	1.000000e+0	LTR79,LTR79,LTR79,LTR79,LTR79,LTR79,LTR79	ANKRD50
Ensembl Genes	14570	EPHA5	291	8.384196e-3	1.000000e+0	5.344277e-1	2.840049e+0	2.816853e+0	8	6.989710e-4	1.985112e-3	1	1.837296e-1	1.000000e+0	1.000000e+0	5.442782e+0	1.837296e-1	1	1	2.934272e-4	1.000000e+0	LTR79,LTR79,LTR79,LTR79,LTR79,LTR79,LTR79,LTR79	EPHA5
Ensembl Genes	5475	GPC5	291	8.384196e-3	1.000000e+0	5.344277e-1	2.840049e+0	2.816853e+0	8	6.989710e-4	1.985112e-3	1	1.837296e-1	1.000000e+0	1.000000e+0	5.442782e+0	1.837296e-1	1	1	2.934272e-4	1.000000e+0	LTR79,LTR79,LTR79,LTR79,LTR79,LTR79,LTR79,LTR79	GPC5
Ensembl Genes	15022	STOX2	293	8.474236e-3	1.000000e+0	5.364799e-1	5.101624e+0	7.840640e-1	4	1.945568e-4	9.925558e-4	1	1.837296e-1	1.000000e+0	1.000000e+0	5.442782e+0	1.837296e-1	1	1	2.934272e-4	1.000000e+0	LTR79,LTR79,LTR79,LTR79	STOX2
Ensembl Genes	3122	KCNC1	294	8.507361e-3	1.000000e+0	5.367450e-1	7.304778e+0	4.106901e-1	3	1.019082e-4	7.444169e-4	1	1.837296e-1	1.000000e+0	1.000000e+0	5.442782e+0	1.837296e-1	1	1	2.934272e-4	1.000000e+0	LTR79,LTR79,LTR79	KCNC1
Ensembl Genes	14935	TLR2	295	8.530370e-3	1.000000e+0	5.363723e-1	7.297470e+0	4.111014e-1	3	1.020103e-4	7.444169e-4	1	1.837296e-1	1.000000e+0	1.000000e+0	5.442782e+0	1.837296e-1	1	1	2.934272e-4	1.000000e+0	LTR79,LTR79,LTR79	TLR2
Ensembl Genes	14997	HAND2	296	8.583660e-3	1.000000e+0	5.378997e-1	4.060150e+0	1.231482e+0	5	3.055786e-4	1.240695e-3	1	1.837296e-1	1.000000e+0	1.000000e+0	5.442782e+0	1.837296e-1	1	1	2.934272e-4	1.000000e+0	LTR79,LTR79,LTR79,LTR79,LTR79	HAND2
Ensembl Genes	859	DDAH1	297	8.671663e-3	1.000000e+0	5.415848e-1	7.253164e+0	4.136126e-1	3	1.026334e-4	7.444169e-4	1	1.837296e-1	1.000000e+0	1.000000e+0	5.442782e+0	1.837296e-1	1	1	2.934272e-4	1.000000e+0	LTR79,LTR79,LTR79	DDAH1
Ensembl Genes	16038	DTNBP1	298	8.680911e-3	1.000000e+0	5.403430e-1	4.048750e+0	1.234949e+0	5	3.064390e-4	1.240695e-3	1	1.837296e-1	1.000000e+0	1.000000e+0	5.442782e+0	1.837296e-1	1	1	2.934272e-4	1.000000e+0	LTR79,LTR79,LTR79,LTR79,LTR79	DTNBP1
Ensembl Genes	11302	CHCHD5	299	8.681198e-3	1.000000e+0	5.385537e-1	1.449863e+1	1.379441e-1	2	3.422931e-5	4.962779e-4	1	1.837296e-1	1.000000e+0	1.000000e+0	5.442782e+0	1.837296e-1	1	1	2.934272e-4	1.000000e+0	LTR79,LTR79	CHCHD5
Ensembl Genes	11036	AAK1	300	8.725509e-3	1.000000e+0	5.394982e-1	7.236531e+0	4.145633e-1	3	1.028693e-4	7.444169e-4	1	1.837296e-1	1.000000e+0	1.000000e+0	5.442782e+0	1.837296e-1	1	1	2.934272e-4	1.000000e+0	LTR79,LTR79,LTR79	AAK1
Ensembl Genes	10887	EIF2AK2	301	8.725754e-3	1.000000e+0	5.377210e-1	1.445980e+1	1.383145e-1	2	3.432122e-5	4.962779e-4	1	1.837296e-1	1.000000e+0	1.000000e+0	5.442782e+0	1.837296e-1	1	1	2.934272e-4	1.000000e+0	LTR79,LTR79	EIF2AK2
Ensembl Genes	11506	KLHL23	302	8.829323e-3	1.000000e+0	5.423017e-1	1.437068e+1	1.391723e-1	2	3.453406e-5	4.962779e-4	1	1.837296e-1	1.000000e+0	1.000000e+0	5.442782e+0	1.837296e-1	1	1	2.934272e-4	1.000000e+0	LTR79,LTR79	KLHL23
Ensembl Genes	16468	SRF	303	8.922818e-3	1.000000e+0	5.462355e-1	1.429157e+1	1.399427e-1	2	3.472523e-5	4.962779e-4	1	1.837296e-1	1.000000e+0	1.000000e+0	5.442782e+0	1.837296e-1	1	1	2.934272e-4	1.000000e+0	LTR79,LTR79	SRF
Ensembl Genes	16889	RAB32	304	8.927045e-3	1.000000e+0	5.446966e-1	5.023799e+0	7.962103e-1	4	1.975708e-4	9.925558e-4	1	1.837296e-1	1.000000e+0	1.000000e+0	5.442782e+0	1.837296e-1	1	1	2.934272e-4	1.000000e+0	LTR79,LTR79,LTR79,LTR79	RAB32
Ensembl Genes	5040	TCTN1	305	8.927616e-3	1.000000e+0	5.429454e-1	1.428754e+1	1.399821e-1	2	3.473501e-5	4.962779e-4	1	1.837296e-1	1.000000e+0	1.000000e+0	5.442782e+0	1.837296e-1	1	1	2.934272e-4	1.000000e+0	LTR79,LTR79	TCTN1
Ensembl Genes	15023	ENPP6	306	9.029257e-3	1.000000e+0	5.473323e-1	5.006909e+0	7.988961e-1	4	1.982373e-4	9.925558e-4	1	1.837296e-1	1.000000e+0	1.000000e+0	5.442782e+0	1.837296e-1	1	1	2.934272e-4	1.000000e+0	LTR79,LTR79,LTR79,LTR79	ENPP6
Ensembl Genes	14704	WDFY3	307	9.055378e-3	1.000000e+0	5.471277e-1	4.006230e+0	1.248056e+0	5	3.096913e-4	1.240695e-3	1	1.837296e-1	1.000000e+0	1.000000e+0	5.442782e+0	1.837296e-1	1	1	2.934272e-4	1.000000e+0	LTR79,LTR79,LTR79,LTR79,LTR79	WDFY3
Ensembl Genes	16888	GRM1	308	9.141445e-3	1.000000e+0	5.505346e-1	4.988642e+0	8.018214e-1	4	1.989631e-4	9.925558e-4	1	1.837296e-1	1.000000e+0	1.000000e+0	5.442782e+0	1.837296e-1	1	1	2.934272e-4	1.000000e+0	LTR79,LTR79,LTR79,LTR79	GRM1
Ensembl Genes	1159	ANP32E	309	9.272444e-3	1.000000e+0	5.566167e-1	1.400640e+1	1.427919e-1	2	3.543224e-5	4.962779e-4	1	1.837296e-1	1.000000e+0	1.000000e+0	5.442782e+0	1.837296e-1	1	1	2.934272e-4	1.000000e+0	LTR79,LTR79	ANP32E
Ensembl Genes	16467	PTK7	310	9.291279e-3	1.000000e+0	5.559482e-1	1.399149e+1	1.429440e-1	2	3.546998e-5	4.962779e-4	1	1.837296e-1	1.000000e+0	1.000000e+0	5.442782e+0	1.837296e-1	1	1	2.934272e-4	1.000000e+0	LTR79,LTR79	PTK7
Ensembl Genes	14849	ADAD1	311	9.382673e-3	1.000000e+0	5.596116e-1	7.043935e+0	4.258983e-1	3	1.056820e-4	7.444169e-4	1	1.837296e-1	1.000000e+0	1.000000e+0	5.442782e+0	1.837296e-1	1	1	2.934272e-4	1.000000e+0	LTR79,LTR79,LTR79	ADAD1
Ensembl Genes	5039	PPTC7	312	9.391321e-3	1.000000e+0	5.583321e-1	1.391308e+1	1.437496e-1	2	3.566989e-5	4.962779e-4	1	1.837296e-1	1.000000e+0	1.000000e+0	5.442782e+0	1.837296e-1	1	1	2.934272e-4	1.000000e+0	LTR79,LTR79	PPTC7
Ensembl Genes	9172	CYB5A	313	9.467126e-3	1.000000e+0	5.610406e-1	7.020486e+0	4.273208e-1	3	1.060349e-4	7.444169e-4	1	1.837296e-1	1.000000e+0	1.000000e+0	5.442782e+0	1.837296e-1	1	1	2.934272e-4	1.000000e+0	LTR79,LTR79,LTR79	CYB5A
Ensembl Genes	3123	SERGEF	314	9.560537e-3	1.000000e+0	5.647720e-1	6.994873e+0	4.288856e-1	3	1.064232e-4	7.444169e-4	1	1.837296e-1	1.000000e+0	1.000000e+0	5.442782e+0	1.837296e-1	1	1	2.934272e-4	1.000000e+0	LTR79,LTR79,LTR79	SERGEF
Ensembl Genes	503	AGO4	315	9.605598e-3	1.000000e+0	5.656325e-1	1.374927e+1	1.454623e-1	2	3.609486e-5	4.962779e-4	1	1.837296e-1	1.000000e+0	1.000000e+0	5.442782e+0	1.837296e-1	1	1	2.934272e-4	1.000000e+0	LTR79,LTR79	AGO4
Ensembl Genes	14926	PET112	316	9.607587e-3	1.000000e+0	5.639593e-1	3.389266e+0	1.770295e+0	6	4.392791e-4	1.488834e-3	1	1.837296e-1	1.000000e+0	1.000000e+0	5.442782e+0	1.837296e-1	1	1	2.934272e-4	1.000000e+0	LTR79,LTR79,LTR79,LTR79,LTR79,LTR79	PET112
Ensembl Genes	12400	KCNG1	317	9.630644e-3	1.000000e+0	5.635294e-1	4.912126e+0	8.143114e-1	4	2.020624e-4	9.925558e-4	1	1.837296e-1	1.000000e+0	1.000000e+0	5.442782e+0	1.837296e-1	1	1	2.934272e-4	1.000000e+0	LTR79,LTR79,LTR79,LTR79	KCNG1
Ensembl Genes	4210	NTF3	318	9.647101e-3	1.000000e+0	5.627172e-1	3.943137e+0	1.268026e+0	5	3.146467e-4	1.240695e-3	1	1.837296e-1	1.000000e+0	1.000000e+0	5.442782e+0	1.837296e-1	1	1	2.934272e-4	1.000000e+0	LTR79,LTR79,LTR79,LTR79,LTR79	NTF3
Ensembl Genes	675	FOXD2	319	9.667323e-3	1.000000e+0	5.621291e-1	4.906584e+0	8.152311e-1	4	2.022906e-4	9.925558e-4	1	1.837296e-1	1.000000e+0	1.000000e+0	5.442782e+0	1.837296e-1	1	1	2.934272e-4	1.000000e+0	LTR79,LTR79,LTR79,LTR79	FOXD2
Ensembl Genes	11453	UPP2	320	9.756787e-3	1.000000e+0	5.655583e-1	4.893177e+0	8.174648e-1	4	2.028449e-4	9.925558e-4	1	1.837296e-1	1.000000e+0	1.000000e+0	5.442782e+0	1.837296e-1	1	1	2.934272e-4	1.000000e+0	LTR79,LTR79,LTR79,LTR79	UPP2
Ensembl Genes	11454	CCDC148	321	9.826651e-3	1.000000e+0	5.678335e-1	4.882812e+0	8.192000e-1	4	2.032754e-4	9.925558e-4	1	1.837296e-1	1.000000e+0	1.000000e+0	5.442782e+0	1.837296e-1	1	1	2.934272e-4	1.000000e+0	LTR79,LTR79,LTR79,LTR79	CCDC148
Ensembl Genes	18903	TMC1	322	9.836089e-3	1.000000e+0	5.666137e-1	4.881419e+0	8.194338e-1	4	2.033335e-4	9.925558e-4	1	1.837296e-1	1.000000e+0	1.000000e+0	5.442782e+0	1.837296e-1	1	1	2.934272e-4	1.000000e+0	LTR79,LTR79,LTR79,LTR79	TMC1
Ensembl Genes	4860	NAP1L1	323	9.900958e-3	1.000000e+0	5.685847e-1	6.904271e+0	4.345137e-1	3	1.078198e-4	7.444169e-4	1	1.837296e-1	1.000000e+0	1.000000e+0	5.442782e+0	1.837296e-1	1	1	2.934272e-4	1.000000e+0	LTR79,LTR79,LTR79	NAP1L1
Ensembl Genes	10733	ROCK2	324	9.924038e-3	1.000000e+0	5.681512e-1	6.898278e+0	4.348911e-1	3	1.079134e-4	7.444169e-4	1	1.837296e-1	1.000000e+0	1.000000e+0	5.442782e+0	1.837296e-1	1	1	2.934272e-4	1.000000e+0	LTR79,LTR79,LTR79	ROCK2
Ensembl Genes	5252	SAP18	325	9.929814e-3	1.000000e+0	5.667327e-1	1.351156e+1	1.480214e-1	2	3.672988e-5	4.962779e-4	1	1.837296e-1	1.000000e+0	1.000000e+0	5.442782e+0	1.837296e-1	1	1	2.934272e-4	1.000000e+0	LTR79,LTR79	SAP18
Ensembl Genes	7815	ZNF594	326	1.004895e-2	1.000000e+0	5.717729e-1	1.342711e+1	1.489524e-1	2	3.696089e-5	4.962779e-4	1	1.837296e-1	1.000000e+0	1.000000e+0	5.442782e+0	1.837296e-1	1	1	2.934272e-4	1.000000e+0	LTR79,LTR79	ZNF594
Ensembl Genes	756	JUN	327	1.012777e-2	1.000000e+0	5.744954e-1	4.839167e+0	8.265886e-1	4	2.051088e-4	9.925558e-4	1	1.837296e-1	1.000000e+0	1.000000e+0	5.442782e+0	1.837296e-1	1	1	2.934272e-4	1.000000e+0	LTR79,LTR79,LTR79,LTR79	JUN
Ensembl Genes	475	AK2	328	1.017018e-2	1.000000e+0	5.751423e-1	1.334271e+1	1.498946e-1	2	3.719469e-5	4.962779e-4	1	1.837296e-1	1.000000e+0	1.000000e+0	5.442782e+0	1.837296e-1	1	1	2.934272e-4	1.000000e+0	LTR79,LTR79	AK2
Ensembl Genes	265	MINOS1-NBL1	329	1.036470e-2	1.000000e+0	5.843612e-1	1.321039e+1	1.513960e-1	2	3.756724e-5	4.962779e-4	1	1.837296e-1	1.000000e+0	1.000000e+0	5.442782e+0	1.837296e-1	1	1	2.934272e-4	1.000000e+0	LTR79,LTR79	MINOS1-NBL1
Ensembl Genes	7272	BCL7C	330	1.041331e-2	1.000000e+0	5.853227e-1	1.317790e+1	1.517692e-1	2	3.765986e-5	4.962779e-4	1	1.837296e-1	1.000000e+0	1.000000e+0	5.442782e+0	1.837296e-1	1	1	2.934272e-4	1.000000e+0	LTR79,LTR79	BCL7C
Ensembl Genes	11694	DYTN	331	1.054159e-2	1.000000e+0	5.907431e-1	6.744507e+0	4.448064e-1	3	1.103738e-4	7.444169e-4	1	1.837296e-1	1.000000e+0	1.000000e+0	5.442782e+0	1.837296e-1	1	1	2.934272e-4	1.000000e+0	LTR79,LTR79,LTR79	DYTN
Ensembl Genes	17128	IL6	332	1.058941e-2	1.000000e+0	5.916354e-1	6.733101e+0	4.455599e-1	3	1.105608e-4	7.444169e-4	1	1.837296e-1	1.000000e+0	1.000000e+0	5.442782e+0	1.837296e-1	1	1	2.934272e-4	1.000000e+0	LTR79,LTR79,LTR79	IL6
Ensembl Genes	16474	ZNF318	333	1.059728e-2	1.000000e+0	5.902971e-1	1.305698e+1	1.531748e-1	2	3.800864e-5	4.962779e-4	1	1.837296e-1	1.000000e+0	1.000000e+0	5.442782e+0	1.837296e-1	1	1	2.934272e-4	1.000000e+0	LTR79,LTR79	ZNF318
Ensembl Genes	4880	METTL25	334	1.061496e-2	1.000000e+0	5.895117e-1	4.771860e+0	8.382476e-1	4	2.080019e-4	9.925558e-4	1	1.837296e-1	1.000000e+0	1.000000e+0	5.442782e+0	1.837296e-1	1	1	2.934272e-4	1.000000e+0	LTR79,LTR79,LTR79,LTR79	METTL25
Ensembl Genes	14745	PDHA2	335	1.064997e-2	1.000000e+0	5.896904e-1	3.312961e+0	1.811069e+0	6	4.493967e-4	1.488834e-3	1	1.837296e-1	1.000000e+0	1.000000e+0	5.442782e+0	1.837296e-1	1	1	2.934272e-4	1.000000e+0	LTR79,LTR79,LTR79,LTR79,LTR79,LTR79	PDHA2
Ensembl Genes	10988	PAPOLG	336	1.073940e-2	1.000000e+0	5.928724e-1	6.697765e+0	4.479106e-1	3	1.111441e-4	7.444169e-4	1	1.837296e-1	1.000000e+0	1.000000e+0	5.442782e+0	1.837296e-1	1	1	2.934272e-4	1.000000e+0	LTR79,LTR79,LTR79	PAPOLG
Ensembl Genes	18423	CTHRC1	337	1.080676e-2	1.000000e+0	5.948207e-1	1.292306e+1	1.547621e-1	2	3.840251e-5	4.962779e-4	1	1.837296e-1	1.000000e+0	1.000000e+0	5.442782e+0	1.837296e-1	1	1	2.934272e-4	1.000000e+0	LTR79,LTR79	CTHRC1
Ensembl Genes	12562	CLDN8	338	1.088567e-2	1.000000e+0	5.973914e-1	1.287362e+1	1.553565e-1	2	3.855000e-5	4.962779e-4	1	1.837296e-1	1.000000e+0	1.000000e+0	5.442782e+0	1.837296e-1	1	1	2.934272e-4	1.000000e+0	LTR79,LTR79	CLDN8
Ensembl Genes	10894	CDC42EP3	339	1.089958e-2	1.000000e+0	5.963903e-1	4.734291e+0	8.448996e-1	4	2.096525e-4	9.925558e-4	1	1.837296e-1	1.000000e+0	1.000000e+0	5.442782e+0	1.837296e-1	1	1	2.934272e-4	1.000000e+0	LTR79,LTR79,LTR79,LTR79	CDC42EP3
Ensembl Genes	15215	ITGA2	340	1.090199e-2	1.000000e+0	5.947677e-1	6.660194e+0	4.504373e-1	3	1.117710e-4	7.444169e-4	1	1.837296e-1	1.000000e+0	1.000000e+0	5.442782e+0	1.837296e-1	1	1	2.934272e-4	1.000000e+0	LTR79,LTR79,LTR79	ITGA2
Ensembl Genes	4998	CRY1	341	1.103618e-2	1.000000e+0	6.003229e-1	6.629742e+0	4.525063e-1	3	1.122844e-4	7.444169e-4	1	1.837296e-1	1.000000e+0	1.000000e+0	5.442782e+0	1.837296e-1	1	1	2.934272e-4	1.000000e+0	LTR79,LTR79,LTR79	CRY1
Ensembl Genes	3157	FANCF	342	1.114955e-2	1.000000e+0	6.047164e-1	6.604396e+0	4.542429e-1	3	1.127154e-4	7.444169e-4	1	1.837296e-1	1.000000e+0	1.000000e+0	5.442782e+0	1.837296e-1	1	1	2.934272e-4	1.000000e+0	LTR79,LTR79,LTR79	FANCF
Ensembl Genes	15457	FEM1C	343	1.122457e-2	1.000000e+0	6.070103e-1	6.587810e+0	4.553865e-1	3	1.129991e-4	7.444169e-4	1	1.837296e-1	1.000000e+0	1.000000e+0	5.442782e+0	1.837296e-1	1	1	2.934272e-4	1.000000e+0	LTR79,LTR79,LTR79	FEM1C
Ensembl Genes	6410	SHF	344	1.127548e-2	1.000000e+0	6.079909e-1	1.263704e+1	1.582649e-1	2	3.927168e-5	4.962779e-4	1	1.837296e-1	1.000000e+0	1.000000e+0	5.442782e+0	1.837296e-1	1	1	2.934272e-4	1.000000e+0	LTR79,LTR79	SHF
Ensembl Genes	5350	MRPS31	345	1.137613e-2	1.000000e+0	6.116401e-1	1.257794e+1	1.590085e-1	2	3.945621e-5	4.962779e-4	1	1.837296e-1	1.000000e+0	1.000000e+0	5.442782e+0	1.837296e-1	1	1	2.934272e-4	1.000000e+0	LTR79,LTR79	MRPS31
Ensembl Genes	19474	PNPLA4	346	1.156788e-2	1.000000e+0	6.201520e-1	6.513754e+0	4.605639e-1	3	1.142838e-4	7.444169e-4	1	1.837296e-1	1.000000e+0	1.000000e+0	5.442782e+0	1.837296e-1	1	1	2.934272e-4	1.000000e+0	LTR79,LTR79,LTR79	PNPLA4
Ensembl Genes	12985	FBXO7	347	1.158758e-2	1.000000e+0	6.194179e-1	6.509593e+0	4.608583e-1	3	1.143569e-4	7.444169e-4	1	1.837296e-1	1.000000e+0	1.000000e+0	5.442782e+0	1.837296e-1	1	1	2.934272e-4	1.000000e+0	LTR79,LTR79,LTR79	FBXO7
Ensembl Genes	14901	HHIP	348	1.179085e-2	1.000000e+0	6.284726e-1	3.748036e+0	1.334032e+0	5	3.310253e-4	1.240695e-3	1	1.837296e-1	1.000000e+0	1.000000e+0	5.442782e+0	1.837296e-1	1	1	2.934272e-4	1.000000e+0	LTR79,LTR79,LTR79,LTR79,LTR79	HHIP
Ensembl Genes	1083	PHGDH	349	1.180422e-2	1.000000e+0	6.273825e-1	1.233506e+1	1.621395e-1	2	4.023312e-5	4.962779e-4	1	1.837296e-1	1.000000e+0	1.000000e+0	5.442782e+0	1.837296e-1	1	1	2.934272e-4	1.000000e+0	LTR79,LTR79	PHGDH
Ensembl Genes	12164	COX4I2	350	1.190049e-2	1.000000e+0	6.306920e-1	1.228225e+1	1.628366e-1	2	4.040611e-5	4.962779e-4	1	1.837296e-1	1.000000e+0	1.000000e+0	5.442782e+0	1.837296e-1	1	1	2.934272e-4	1.000000e+0	LTR79,LTR79	COX4I2
Ensembl Genes	1864	HLX	351	1.209867e-2	1.000000e+0	6.393682e-1	3.723510e+0	1.342819e+0	5	3.332058e-4	1.240695e-3	1	1.837296e-1	1.000000e+0	1.000000e+0	5.442782e+0	1.837296e-1	1	1	2.934272e-4	1.000000e+0	LTR79,LTR79,LTR79,LTR79,LTR79	HLX
Ensembl Genes	504	AGO1	352	1.215302e-2	1.000000e+0	6.404158e-1	1.214672e+1	1.646535e-1	2	4.085695e-5	4.962779e-4	1	1.837296e-1	1.000000e+0	1.000000e+0	5.442782e+0	1.837296e-1	1	1	2.934272e-4	1.000000e+0	LTR79,LTR79	AGO1
Ensembl Genes	10756	OSR1	353	1.217903e-2	1.000000e+0	6.399683e-1	3.215346e+0	1.866051e+0	6	4.630400e-4	1.488834e-3	1	1.837296e-1	1.000000e+0	1.000000e+0	5.442782e+0	1.837296e-1	1	1	2.934272e-4	1.000000e+0	LTR79,LTR79,LTR79,LTR79,LTR79,LTR79	OSR1
Ensembl Genes	12163	ID1	354	1.226219e-2	1.000000e+0	6.425180e-1	1.208943e+1	1.654338e-1	2	4.105056e-5	4.962779e-4	1	1.837296e-1	1.000000e+0	1.000000e+0	5.442782e+0	1.837296e-1	1	1	2.934272e-4	1.000000e+0	LTR79,LTR79	ID1
Ensembl Genes	16078	SLC17A1	355	1.227897e-2	1.000000e+0	6.415848e-1	1.208069e+1	1.655535e-1	2	4.108027e-5	4.962779e-4	1	1.837296e-1	1.000000e+0	1.000000e+0	5.442782e+0	1.837296e-1	1	1	2.934272e-4	1.000000e+0	LTR79,LTR79	SLC17A1
Ensembl Genes	4913	MRPL42	356	1.228016e-2	1.000000e+0	6.398446e-1	1.208007e+1	1.655619e-1	2	4.108237e-5	4.962779e-4	1	1.837296e-1	1.000000e+0	1.000000e+0	5.442782e+0	1.837296e-1	1	1	2.934272e-4	1.000000e+0	LTR79,LTR79	MRPL42
Ensembl Genes	19511	FIGF	357	1.251267e-2	1.000000e+0	6.501331e-1	1.196082e+1	1.672126e-1	2	4.149197e-5	4.962779e-4	1	1.837296e-1	1.000000e+0	1.000000e+0	5.442782e+0	1.837296e-1	1	1	2.934272e-4	1.000000e+0	LTR79,LTR79	FIGF
Ensembl Genes	4091	OR8B12	358	1.253559e-2	1.000000e+0	6.495046e-1	1.194925e+1	1.673746e-1	2	4.153216e-5	4.962779e-4	1	1.837296e-1	1.000000e+0	1.000000e+0	5.442782e+0	1.837296e-1	1	1	2.934272e-4	1.000000e+0	LTR79,LTR79	OR8B12
Ensembl Genes	14893	INPP4B	359	1.254119e-2	1.000000e+0	6.479848e-1	3.194287e+0	1.878354e+0	6	4.660927e-4	1.488834e-3	1	1.837296e-1	1.000000e+0	1.000000e+0	5.442782e+0	1.837296e-1	1	1	2.934272e-4	1.000000e+0	LTR79,LTR79,LTR79,LTR79,LTR79,LTR79	INPP4B
Ensembl Genes	5175	RILPL1	360	1.256950e-2	1.000000e+0	6.476435e-1	1.193218e+1	1.676140e-1	2	4.159157e-5	4.962779e-4	1	1.837296e-1	1.000000e+0	1.000000e+0	5.442782e+0	1.837296e-1	1	1	2.934272e-4	1.000000e+0	LTR79,LTR79	RILPL1
Ensembl Genes	18519	KHDRBS3	361	1.281171e-2	1.000000e+0	6.582948e-1	2.857327e+0	2.449842e+0	7	6.079013e-4	1.736973e-3	1	1.837296e-1	1.000000e+0	1.000000e+0	5.442782e+0	1.837296e-1	1	1	2.934272e-4	1.000000e+0	LTR79,LTR79,LTR79,LTR79,LTR79,LTR79,LTR79	KHDRBS3
Ensembl Genes	17720	KLF14	362	1.285353e-2	1.000000e+0	6.586191e-1	4.505511e+0	8.878016e-1	4	2.202982e-4	9.925558e-4	1	1.837296e-1	1.000000e+0	1.000000e+0	5.442782e+0	1.837296e-1	1	1	2.934272e-4	1.000000e+0	LTR79,LTR79,LTR79,LTR79	KLF14
Ensembl Genes	927	ENSG00000117600	363	1.290080e-2	1.000000e+0	6.592202e-1	4.500520e+0	8.887861e-1	4	2.205425e-4	9.925558e-4	1	1.837296e-1	1.000000e+0	1.000000e+0	5.442782e+0	1.837296e-1	1	1	2.934272e-4	1.000000e+0	LTR79,LTR79,LTR79,LTR79	ENSG00000117600
Ensembl Genes	4044	THY1	364	1.296576e-2	1.000000e+0	6.607195e-1	6.239891e+0	4.807777e-1	3	1.192997e-4	7.444169e-4	1	1.837296e-1	1.000000e+0	1.000000e+0	5.442782e+0	1.837296e-1	1	1	2.934272e-4	1.000000e+0	LTR79,LTR79,LTR79	THY1
Ensembl Genes	9147	SERPINB3	365	1.299236e-2	1.000000e+0	6.602611e-1	1.172498e+1	1.705759e-1	2	4.232654e-5	4.962779e-4	1	1.837296e-1	1.000000e+0	1.000000e+0	5.442782e+0	1.837296e-1	1	1	2.934272e-4	1.000000e+0	LTR79,LTR79	SERPINB3
Ensembl Genes	7149	HS3ST2	366	1.308439e-2	1.000000e+0	6.631212e-1	4.481353e+0	8.925875e-1	4	2.214857e-4	9.925558e-4	1	1.837296e-1	1.000000e+0	1.000000e+0	5.442782e+0	1.837296e-1	1	1	2.934272e-4	1.000000e+0	LTR79,LTR79,LTR79,LTR79	HS3ST2
Ensembl Genes	4730	BAZ2A	367	1.319049e-2	1.000000e+0	6.666768e-1	1.163135e+1	1.719492e-1	2	4.266728e-5	4.962779e-4	1	1.837296e-1	1.000000e+0	1.000000e+0	5.442782e+0	1.837296e-1	1	1	2.934272e-4	1.000000e+0	LTR79,LTR79	BAZ2A
Ensembl Genes	4084	OR8G5	368	1.333867e-2	1.000000e+0	6.723342e-1	1.156268e+1	1.729703e-1	2	4.292066e-5	4.962779e-4	1	1.837296e-1	1.000000e+0	1.000000e+0	5.442782e+0	1.837296e-1	1	1	2.934272e-4	1.000000e+0	LTR79,LTR79	OR8G5
Ensembl Genes	14060	AADACL2	369	1.336859e-2	1.000000e+0	6.720162e-1	6.168173e+0	4.863677e-1	3	1.206868e-4	7.444169e-4	1	1.837296e-1	1.000000e+0	1.000000e+0	5.442782e+0	1.837296e-1	1	1	2.934272e-4	1.000000e+0	LTR79,LTR79,LTR79	AADACL2
Ensembl Genes	6122	TCL1A	370	1.353091e-2	1.000000e+0	6.783374e-1	6.140080e+0	4.885930e-1	3	1.212390e-4	7.444169e-4	1	1.837296e-1	1.000000e+0	1.000000e+0	5.442782e+0	1.837296e-1	1	1	2.934272e-4	1.000000e+0	LTR79,LTR79,LTR79	TCL1A
Ensembl Genes	1863	MARC1	371	1.358800e-2	1.000000e+0	6.793634e-1	1.144969e+1	1.746773e-1	2	4.334424e-5	4.962779e-4	1	1.837296e-1	1.000000e+0	1.000000e+0	5.442782e+0	1.837296e-1	1	1	2.934272e-4	1.000000e+0	LTR79,LTR79	MARC1
Ensembl Genes	19506	FANCB	372	1.359574e-2	1.000000e+0	6.779231e-1	6.128984e+0	4.894775e-1	3	1.214584e-4	7.444169e-4	1	1.837296e-1	1.000000e+0	1.000000e+0	5.442782e+0	1.837296e-1	1	1	2.934272e-4	1.000000e+0	LTR79,LTR79,LTR79	FANCB
Ensembl Genes	17748	CHRM2	373	1.370352e-2	1.000000e+0	6.814654e-1	3.131147e+0	1.916230e+0	6	4.754914e-4	1.488834e-3	1	1.837296e-1	1.000000e+0	1.000000e+0	5.442782e+0	1.837296e-1	1	1	2.934272e-4	1.000000e+0	LTR79,LTR79,LTR79,LTR79,LTR79,LTR79	CHRM2
Ensembl Genes	11458	WDSUB1	374	1.394014e-2	1.000000e+0	6.913788e-1	4.396217e+0	9.098731e-1	4	2.257750e-4	9.925558e-4	1	1.837296e-1	1.000000e+0	1.000000e+0	5.442782e+0	1.837296e-1	1	1	2.934272e-4	1.000000e+0	LTR79,LTR79,LTR79,LTR79	WDSUB1
Ensembl Genes	14934	KIAA0922	375	1.394100e-2	1.000000e+0	6.895776e-1	6.071058e+0	4.941478e-1	3	1.226173e-4	7.444169e-4	1	1.837296e-1	1.000000e+0	1.000000e+0	5.442782e+0	1.837296e-1	1	1	2.934272e-4	1.000000e+0	LTR79,LTR79,LTR79	KIAA0922
Ensembl Genes	7271	ZNF629	376	1.454987e-2	1.000000e+0	7.177807e-1	1.104132e+1	1.811377e-1	2	4.494733e-5	4.962779e-4	1	1.837296e-1	1.000000e+0	1.000000e+0	5.442782e+0	1.837296e-1	1	1	2.934272e-4	1.000000e+0	LTR79,LTR79	ZNF629
Ensembl Genes	10782	ITSN2	377	1.475122e-2	1.000000e+0	7.257835e-1	5.942304e+0	5.048547e-1	3	1.252741e-4	7.444169e-4	1	1.837296e-1	1.000000e+0	1.000000e+0	5.442782e+0	1.837296e-1	1	1	2.934272e-4	1.000000e+0	LTR79,LTR79,LTR79	ITSN2
Ensembl Genes	6363	ZNF106	378	1.477686e-2	1.000000e+0	7.251216e-1	1.095081e+1	1.826349e-1	2	4.531883e-5	4.962779e-4	1	1.837296e-1	1.000000e+0	1.000000e+0	5.442782e+0	1.837296e-1	1	1	2.934272e-4	1.000000e+0	LTR79,LTR79	ZNF106
Ensembl Genes	17127	STEAP1B	379	1.480716e-2	1.000000e+0	7.246913e-1	5.933762e+0	5.055815e-1	3	1.254545e-4	7.444169e-4	1	1.837296e-1	1.000000e+0	1.000000e+0	5.442782e+0	1.837296e-1	1	1	2.934272e-4	1.000000e+0	LTR79,LTR79,LTR79	STEAP1B
Ensembl Genes	20151	SLITRK2	380	1.481080e-2	1.000000e+0	7.229619e-1	3.535076e+0	1.414397e+0	5	3.509670e-4	1.240695e-3	1	1.837296e-1	1.000000e+0	1.000000e+0	5.442782e+0	1.837296e-1	1	1	2.934272e-4	1.000000e+0	LTR79,LTR79,LTR79,LTR79,LTR79	SLITRK2
Ensembl Genes	6729	SH3GL3	381	1.485083e-2	1.000000e+0	7.230132e-1	5.927124e+0	5.061476e-1	3	1.255949e-4	7.444169e-4	1	1.837296e-1	1.000000e+0	1.000000e+0	5.442782e+0	1.837296e-1	1	1	2.934272e-4	1.000000e+0	LTR79,LTR79,LTR79	SH3GL3
Ensembl Genes	18450	EIF3H	382	1.489319e-2	1.000000e+0	7.231774e-1	3.530007e+0	1.416428e+0	5	3.514709e-4	1.240695e-3	1	1.837296e-1	1.000000e+0	1.000000e+0	5.442782e+0	1.837296e-1	1	1	2.934272e-4	1.000000e+0	LTR79,LTR79,LTR79,LTR79,LTR79	EIF3H
Ensembl Genes	18739	TMEM215	383	1.491352e-2	1.000000e+0	7.222738e-1	5.917640e+0	5.069589e-1	3	1.257963e-4	7.444169e-4	1	1.837296e-1	1.000000e+0	1.000000e+0	5.442782e+0	1.837296e-1	1	1	2.934272e-4	1.000000e+0	LTR79,LTR79,LTR79	TMEM215
Ensembl Genes	11303	SLC20A1	384	1.507208e-2	1.000000e+0	7.280521e-1	1.083616e+1	1.845673e-1	2	4.579833e-5	4.962779e-4	1	1.837296e-1	1.000000e+0	1.000000e+0	5.442782e+0	1.837296e-1	1	1	2.934272e-4	1.000000e+0	LTR79,LTR79	SLC20A1
Ensembl Genes	607	HYI	385	1.507684e-2	1.000000e+0	7.263904e-1	1.083434e+1	1.845982e-1	2	4.580601e-5	4.962779e-4	1	1.837296e-1	1.000000e+0	1.000000e+0	5.442782e+0	1.837296e-1	1	1	2.934272e-4	1.000000e+0	LTR79,LTR79	HYI
Ensembl Genes	10172	IGSF23	386	1.539295e-2	1.000000e+0	7.396990e-1	1.071531e+1	1.866489e-1	2	4.631486e-5	4.962779e-4	1	1.837296e-1	1.000000e+0	1.000000e+0	5.442782e+0	1.837296e-1	1	1	2.934272e-4	1.000000e+0	LTR79,LTR79	IGSF23
Ensembl Genes	4480	ANO6	387	1.560271e-2	1.000000e+0	7.478415e-1	4.247977e+0	9.416247e-1	4	2.336538e-4	9.925558e-4	1	1.837296e-1	1.000000e+0	1.000000e+0	5.442782e+0	1.837296e-1	1	1	2.934272e-4	1.000000e+0	LTR79,LTR79,LTR79,LTR79	ANO6
Ensembl Genes	8538	TMEM92	388	1.581767e-2	1.000000e+0	7.561906e-1	1.056102e+1	1.893756e-1	2	4.699147e-5	4.962779e-4	1	1.837296e-1	1.000000e+0	1.000000e+0	5.442782e+0	1.837296e-1	1	1	2.934272e-4	1.000000e+0	LTR79,LTR79	TMEM92
Ensembl Genes	15242	SETD9	389	1.583820e-2	1.000000e+0	7.552256e-1	1.055372e+1	1.895066e-1	2	4.702397e-5	4.962779e-4	1	1.837296e-1	1.000000e+0	1.000000e+0	5.442782e+0	1.837296e-1	1	1	2.934272e-4	1.000000e+0	LTR79,LTR79	SETD9
Ensembl Genes	12776	CECR5	390	1.594411e-2	1.000000e+0	7.583264e-1	1.051628e+1	1.901812e-1	2	4.719137e-5	4.962779e-4	1	1.837296e-1	1.000000e+0	1.000000e+0	5.442782e+0	1.837296e-1	1	1	2.934272e-4	1.000000e+0	LTR79,LTR79	CECR5
Ensembl Genes	3712	DEFB108B	391	1.597867e-2	1.000000e+0	7.580265e-1	1.050415e+1	1.904010e-1	2	4.724589e-5	4.962779e-4	1	1.837296e-1	1.000000e+0	1.000000e+0	5.442782e+0	1.837296e-1	1	1	2.934272e-4	1.000000e+0	LTR79,LTR79	DEFB108B
Ensembl Genes	1593	KIAA0040	392	1.601456e-2	1.000000e+0	7.577910e-1	4.214266e+0	9.491569e-1	4	2.355228e-4	9.925558e-4	1	1.837296e-1	1.000000e+0	1.000000e+0	5.442782e+0	1.837296e-1	1	1	2.934272e-4	1.000000e+0	LTR79,LTR79,LTR79,LTR79	KIAA0040
Ensembl Genes	19376	CCDC183	393	1.614823e-2	1.000000e+0	7.621718e-1	6.142505e+1	1.628000e-2	1	4.039703e-6	2.481390e-4	1	1.837296e-1	1.000000e+0	1.000000e+0	5.442782e+0	1.837296e-1	1	1	2.934272e-4	1.000000e+0	LTR79	CCDC183
Ensembl Genes	9158	CCDC102B	394	1.615798e-2	1.000000e+0	7.606964e-1	4.202779e+0	9.517512e-1	4	2.361666e-4	9.925558e-4	1	1.837296e-1	1.000000e+0	1.000000e+0	5.442782e+0	1.837296e-1	1	1	2.934272e-4	1.000000e+0	LTR79,LTR79,LTR79,LTR79	CCDC102B
Ensembl Genes	4997	MTERFD3	395	1.618336e-2	1.000000e+0	7.599624e-1	1.043307e+1	1.916981e-1	2	4.756777e-5	4.962779e-4	1	1.837296e-1	1.000000e+0	1.000000e+0	5.442782e+0	1.837296e-1	1	1	2.934272e-4	1.000000e+0	LTR79,LTR79	MTERFD3
Ensembl Genes	5844	DLGAP5	396	1.621703e-2	1.000000e+0	7.596204e-1	1.042151e+1	1.919108e-1	2	4.762054e-5	4.962779e-4	1	1.837296e-1	1.000000e+0	1.000000e+0	5.442782e+0	1.837296e-1	1	1	2.934272e-4	1.000000e+0	LTR79,LTR79	DLGAP5
Ensembl Genes	753	OMA1	397	1.631056e-2	1.000000e+0	7.620770e-1	3.447685e+0	1.450248e+0	5	3.598631e-4	1.240695e-3	1	1.837296e-1	1.000000e+0	1.000000e+0	5.442782e+0	1.837296e-1	1	1	2.934272e-4	1.000000e+0	LTR79,LTR79,LTR79,LTR79,LTR79	OMA1
Ensembl Genes	17999	ZNF705D	398	1.633007e-2	1.000000e+0	7.610715e-1	1.038295e+1	1.926234e-1	2	4.779738e-5	4.962779e-4	1	1.837296e-1	1.000000e+0	1.000000e+0	5.442782e+0	1.837296e-1	1	1	2.934272e-4	1.000000e+0	LTR79,LTR79	ZNF705D
Ensembl Genes	5390	SUCLA2	399	1.640477e-2	1.000000e+0	7.626368e-1	3.442517e+0	1.452426e+0	5	3.604034e-4	1.240695e-3	1	1.837296e-1	1.000000e+0	1.000000e+0	5.442782e+0	1.837296e-1	1	1	2.934272e-4	1.000000e+0	LTR79,LTR79,LTR79,LTR79,LTR79	SUCLA2
Ensembl Genes	18235	CLVS1	400	1.656046e-2	1.000000e+0	7.679499e-1	3.434052e+0	1.456006e+0	5	3.612918e-4	1.240695e-3	1	1.837296e-1	1.000000e+0	1.000000e+0	5.442782e+0	1.837296e-1	1	1	2.934272e-4	1.000000e+0	LTR79,LTR79,LTR79,LTR79,LTR79	CLVS1
Ensembl Genes	17191	ADCYAP1R1	401	1.659023e-2	1.000000e+0	7.674119e-1	5.682052e+0	5.279782e-1	3	1.310120e-4	7.444169e-4	1	1.837296e-1	1.000000e+0	1.000000e+0	5.442782e+0	1.837296e-1	1	1	2.934272e-4	1.000000e+0	LTR79,LTR79,LTR79	ADCYAP1R1
Ensembl Genes	6214	TMEM121	402	1.659562e-2	1.000000e+0	7.657516e-1	3.432153e+0	1.456812e+0	5	3.614917e-4	1.240695e-3	1	1.837296e-1	1.000000e+0	1.000000e+0	5.442782e+0	1.837296e-1	1	1	2.934272e-4	1.000000e+0	LTR79,LTR79,LTR79,LTR79,LTR79	TMEM121
Ensembl Genes	9492	ZNF846	403	1.659724e-2	1.000000e+0	7.639261e-1	1.029339e+1	1.942995e-1	2	4.821327e-5	4.962779e-4	1	1.837296e-1	1.000000e+0	1.000000e+0	5.442782e+0	1.837296e-1	1	1	2.934272e-4	1.000000e+0	LTR79,LTR79	ZNF846
Ensembl Genes	12366	ZNF334	404	1.659769e-2	1.000000e+0	7.620558e-1	1.029324e+1	1.943023e-1	2	4.821397e-5	4.962779e-4	1	1.837296e-1	1.000000e+0	1.000000e+0	5.442782e+0	1.837296e-1	1	1	2.934272e-4	1.000000e+0	LTR79,LTR79	ZNF334
Ensembl Genes	13240	THUMPD3	405	1.668385e-2	1.000000e+0	7.641203e-1	1.026482e+1	1.948403e-1	2	4.834747e-5	4.962779e-4	1	1.837296e-1	1.000000e+0	1.000000e+0	5.442782e+0	1.837296e-1	1	1	2.934272e-4	1.000000e+0	LTR79,LTR79	THUMPD3
Ensembl Genes	17234	C7orf25	406	1.690489e-2	1.000000e+0	7.723370e-1	4.144931e+0	9.650341e-1	4	2.394626e-4	9.925558e-4	1	1.837296e-1	1.000000e+0	1.000000e+0	5.442782e+0	1.837296e-1	1	1	2.934272e-4	1.000000e+0	LTR79,LTR79,LTR79,LTR79	C7orf25
Ensembl Genes	12734	KRTAP12-4	407	1.709974e-2	1.000000e+0	7.793196e-1	5.797911e+1	1.724759e-2	1	4.279799e-6	2.481390e-4	1	1.837296e-1	1.000000e+0	1.000000e+0	5.442782e+0	1.837296e-1	1	1	2.934272e-4	1.000000e+0	LTR79	KRTAP12-4
Ensembl Genes	561	RLF	408	1.710565e-2	1.000000e+0	7.776782e-1	1.012878e+1	1.974572e-1	2	4.899682e-5	4.962779e-4	1	1.837296e-1	1.000000e+0	1.000000e+0	5.442782e+0	1.837296e-1	1	1	2.934272e-4	1.000000e+0	LTR79,LTR79	RLF
Ensembl Genes	3757	SLCO2B1	409	1.732375e-2	1.000000e+0	7.856681e-1	1.006039e+1	1.987994e-1	2	4.932988e-5	4.962779e-4	1	1.837296e-1	1.000000e+0	1.000000e+0	5.442782e+0	1.837296e-1	1	1	2.934272e-4	1.000000e+0	LTR79,LTR79	SLCO2B1
Ensembl Genes	4729	RBMS2	410	1.751513e-2	1.000000e+0	7.924101e-1	1.000144e+1	1.999712e-1	2	4.962065e-5	4.962779e-4	1	1.837296e-1	1.000000e+0	1.000000e+0	5.442782e+0	1.837296e-1	1	1	2.934272e-4	1.000000e+0	LTR79,LTR79	RBMS2
Ensembl Genes	14675	BMP2K	411	1.789678e-2	1.000000e+0	8.077065e-1	5.519373e+0	5.435400e-1	3	1.348734e-4	7.444169e-4	1	1.837296e-1	1.000000e+0	1.000000e+0	5.442782e+0	1.837296e-1	1	1	2.934272e-4	1.000000e+0	LTR79,LTR79,LTR79	BMP2K
Ensembl Genes	12365	ELMO2	412	1.807175e-2	1.000000e+0	8.136235e-1	9.835326e+0	2.033486e-1	2	5.045871e-5	4.962779e-4	1	1.837296e-1	1.000000e+0	1.000000e+0	5.442782e+0	1.837296e-1	1	1	2.934272e-4	1.000000e+0	LTR79,LTR79	ELMO2
Ensembl Genes	12735	KRTAP12-3	413	1.813745e-2	1.000000e+0	8.146043e-1	5.463313e+1	1.830391e-2	1	4.541913e-6	2.481390e-4	1	1.837296e-1	1.000000e+0	1.000000e+0	5.442782e+0	1.837296e-1	1	1	2.934272e-4	1.000000e+0	LTR79	KRTAP12-3
Ensembl Genes	5257	FGF9	414	1.836589e-2	1.000000e+0	8.228717e-1	3.342278e+0	1.495986e+0	5	3.712123e-4	1.240695e-3	1	1.837296e-1	1.000000e+0	1.000000e+0	5.442782e+0	1.837296e-1	1	1	2.934272e-4	1.000000e+0	LTR79,LTR79,LTR79,LTR79,LTR79	FGF9
Ensembl Genes	3052	OR5P2	415	1.847084e-2	1.000000e+0	8.255798e-1	9.720868e+0	2.057429e-1	2	5.105284e-5	4.962779e-4	1	1.837296e-1	1.000000e+0	1.000000e+0	5.442782e+0	1.837296e-1	1	1	2.934272e-4	1.000000e+0	LTR79,LTR79	OR5P2
Ensembl Genes	4381	CAPZA3	416	1.859713e-2	1.000000e+0	8.292264e-1	5.438526e+0	5.516201e-1	3	1.368784e-4	7.444169e-4	1	1.837296e-1	1.000000e+0	1.000000e+0	5.442782e+0	1.837296e-1	1	1	2.934272e-4	1.000000e+0	LTR79,LTR79,LTR79	CAPZA3
Ensembl Genes	11012	SLC1A4	417	1.869610e-2	1.000000e+0	8.316402e-1	5.427426e+0	5.527482e-1	3	1.371584e-4	7.444169e-4	1	1.837296e-1	1.000000e+0	1.000000e+0	5.442782e+0	1.837296e-1	1	1	2.934272e-4	1.000000e+0	LTR79,LTR79,LTR79	SLC1A4
Ensembl Genes	4374	DERA	418	1.879934e-2	1.000000e+0	8.342320e-1	5.415930e+0	5.539215e-1	3	1.374495e-4	7.444169e-4	1	1.837296e-1	1.000000e+0	1.000000e+0	5.442782e+0	1.837296e-1	1	1	2.934272e-4	1.000000e+0	LTR79,LTR79,LTR79	DERA
Ensembl Genes	17664	RNF133	419	1.896858e-2	1.000000e+0	8.397332e-1	5.397266e+0	5.558369e-1	3	1.379248e-4	7.444169e-4	1	1.837296e-1	1.000000e+0	1.000000e+0	5.442782e+0	1.837296e-1	1	1	2.934272e-4	1.000000e+0	LTR79,LTR79,LTR79	RNF133
Ensembl Genes	14614	RUFY3	420	1.927700e-2	1.000000e+0	8.513549e-1	9.500588e+0	2.105133e-1	2	5.223655e-5	4.962779e-4	1	1.837296e-1	1.000000e+0	1.000000e+0	5.442782e+0	1.837296e-1	1	1	2.934272e-4	1.000000e+0	LTR79,LTR79	RUFY3
Ensembl Genes	15469	DTWD2	421	1.942315e-2	1.000000e+0	8.557720e-1	3.293363e+0	1.518205e+0	5	3.767258e-4	1.240695e-3	1	1.837296e-1	1.000000e+0	1.000000e+0	5.442782e+0	1.837296e-1	1	1	2.934272e-4	1.000000e+0	LTR79,LTR79,LTR79,LTR79,LTR79	DTWD2
Ensembl Genes	2785	CHST15	422	1.966467e-2	1.000000e+0	8.643601e-1	5.322763e+0	5.636171e-1	3	1.398554e-4	7.444169e-4	1	1.837296e-1	1.000000e+0	1.000000e+0	5.442782e+0	1.837296e-1	1	1	2.934272e-4	1.000000e+0	LTR79,LTR79,LTR79	CHST15
Ensembl Genes	17197	AVL9	423	1.969447e-2	1.000000e+0	8.636235e-1	5.319652e+0	5.639466e-1	3	1.399371e-4	7.444169e-4	1	1.837296e-1	1.000000e+0	1.000000e+0	5.442782e+0	1.837296e-1	1	1	2.934272e-4	1.000000e+0	LTR79,LTR79,LTR79	AVL9
Ensembl Genes	19971	TSC22D3	424	1.971476e-2	1.000000e+0	8.624743e-1	9.386667e+0	2.130682e-1	2	5.287051e-5	4.962779e-4	1	1.837296e-1	1.000000e+0	1.000000e+0	5.442782e+0	1.837296e-1	1	1	2.934272e-4	1.000000e+0	LTR79,LTR79	TSC22D3
Ensembl Genes	701	PRPF38A	425	1.999150e-2	1.000000e+0	8.725231e-1	9.316584e+0	2.146710e-1	2	5.326823e-5	4.962779e-4	1	1.837296e-1	1.000000e+0	1.000000e+0	5.442782e+0	1.837296e-1	1	1	2.934272e-4	1.000000e+0	LTR79,LTR79	PRPF38A
Ensembl Genes	7612	HSD17B2	426	2.006937e-2	1.000000e+0	8.738656e-1	9.297126e+0	2.151202e-1	2	5.337971e-5	4.962779e-4	1	1.837296e-1	1.000000e+0	1.000000e+0	5.442782e+0	1.837296e-1	1	1	2.934272e-4	1.000000e+0	LTR79,LTR79	HSD17B2
Ensembl Genes	19811	SLC7A3	427	2.030792e-2	1.000000e+0	8.821818e-1	9.238214e+0	2.164921e-1	2	5.372011e-5	4.962779e-4	1	1.837296e-1	1.000000e+0	1.000000e+0	5.442782e+0	1.837296e-1	1	1	2.934272e-4	1.000000e+0	LTR79,LTR79	SLC7A3
Ensembl Genes	16694	HACE1	428	2.040710e-2	1.000000e+0	8.844189e-1	3.250591e+0	1.538182e+0	5	3.816829e-4	1.240695e-3	1	1.837296e-1	1.000000e+0	1.000000e+0	5.442782e+0	1.837296e-1	1	1	2.934272e-4	1.000000e+0	LTR79,LTR79,LTR79,LTR79,LTR79	HACE1
Ensembl Genes	10171	ZNF180	429	2.044610e-2	1.000000e+0	8.840436e-1	9.204561e+0	2.172836e-1	2	5.391652e-5	4.962779e-4	1	1.837296e-1	1.000000e+0	1.000000e+0	5.442782e+0	1.837296e-1	1	1	2.934272e-4	1.000000e+0	LTR79,LTR79	ZNF180
Ensembl Genes	5389	HTR2A	430	2.052562e-2	1.000000e+0	8.854180e-1	3.245604e+0	1.540545e+0	5	3.822693e-4	1.240695e-3	1	1.837296e-1	1.000000e+0	1.000000e+0	5.442782e+0	1.837296e-1	1	1	2.934272e-4	1.000000e+0	LTR79,LTR79,LTR79,LTR79,LTR79	HTR2A
Ensembl Genes	13854	HCLS1	431	2.053186e-2	1.000000e+0	8.836322e-1	9.183845e+0	2.177737e-1	2	5.403814e-5	4.962779e-4	1	1.837296e-1	1.000000e+0	1.000000e+0	5.442782e+0	1.837296e-1	1	1	2.934272e-4	1.000000e+0	LTR79,LTR79	HCLS1
Ensembl Genes	1860	MARK1	432	2.059485e-2	1.000000e+0	8.842914e-1	5.228495e+0	5.737789e-1	3	1.423769e-4	7.444169e-4	1	1.837296e-1	1.000000e+0	1.000000e+0	5.442782e+0	1.837296e-1	1	1	2.934272e-4	1.000000e+0	LTR79,LTR79,LTR79	MARK1
Ensembl Genes	19812	SNX12	433	2.064991e-2	1.000000e+0	8.846078e-1	9.155541e+0	2.184469e-1	2	5.420520e-5	4.962779e-4	1	1.837296e-1	1.000000e+0	1.000000e+0	5.442782e+0	1.837296e-1	1	1	2.934272e-4	1.000000e+0	LTR79,LTR79	SNX12
Ensembl Genes	17222	AMPH	434	2.065620e-2	1.000000e+0	8.828384e-1	3.895782e+0	1.026751e+0	4	2.547770e-4	9.925558e-4	1	1.837296e-1	1.000000e+0	1.000000e+0	5.442782e+0	1.837296e-1	1	1	2.934272e-4	1.000000e+0	LTR79,LTR79,LTR79,LTR79	AMPH
Ensembl Genes	494	ZMYM1	435	2.066969e-2	1.000000e+0	8.813841e-1	9.150821e+0	2.185596e-1	2	5.423316e-5	4.962779e-4	1	1.837296e-1	1.000000e+0	1.000000e+0	5.442782e+0	1.837296e-1	1	1	2.934272e-4	1.000000e+0	LTR79,LTR79	ZMYM1
Ensembl Genes	1855	EPRS	436	2.075139e-2	1.000000e+0	8.828384e-1	9.131403e+0	2.190244e-1	2	5.434849e-5	4.962779e-4	1	1.837296e-1	1.000000e+0	1.000000e+0	5.442782e+0	1.837296e-1	1	1	2.934272e-4	1.000000e+0	LTR79,LTR79	EPRS
Ensembl Genes	2527	HECTD2	437	2.097239e-2	1.000000e+0	8.901988e-1	5.191830e+0	5.778309e-1	3	1.433824e-4	7.444169e-4	1	1.837296e-1	1.000000e+0	1.000000e+0	5.442782e+0	1.837296e-1	1	1	2.934272e-4	1.000000e+0	LTR79,LTR79,LTR79	HECTD2
Ensembl Genes	4133	ETS1	438	2.105398e-2	1.000000e+0	8.916216e-1	3.223779e+0	1.550975e+0	5	3.848573e-4	1.240695e-3	1	1.837296e-1	1.000000e+0	1.000000e+0	5.442782e+0	1.837296e-1	1	1	2.934272e-4	1.000000e+0	LTR79,LTR79,LTR79,LTR79,LTR79	ETS1
Ensembl Genes	3756	OR2AT4	439	2.108526e-2	1.000000e+0	8.909123e-1	9.053218e+0	2.209159e-1	2	5.481785e-5	4.962779e-4	1	1.837296e-1	1.000000e+0	1.000000e+0	5.442782e+0	1.837296e-1	1	1	2.934272e-4	1.000000e+0	LTR79,LTR79	OR2AT4
Ensembl Genes	8948	RAB12	440	2.117759e-2	1.000000e+0	8.927798e-1	3.218766e+0	1.553390e+0	5	3.854566e-4	1.240695e-3	1	1.837296e-1	1.000000e+0	1.000000e+0	5.442782e+0	1.837296e-1	1	1	2.934272e-4	1.000000e+0	LTR79,LTR79,LTR79,LTR79,LTR79	RAB12
Ensembl Genes	12599	MIS18A	441	2.126751e-2	1.000000e+0	8.945375e-1	5.163775e+0	5.809703e-1	3	1.441614e-4	7.444169e-4	1	1.837296e-1	1.000000e+0	1.000000e+0	5.442782e+0	1.837296e-1	1	1	2.934272e-4	1.000000e+0	LTR79,LTR79,LTR79	MIS18A
Ensembl Genes	17745	MTPN	442	2.167935e-2	1.000000e+0	9.097970e-1	3.198769e+0	1.563101e+0	5	3.878663e-4	1.240695e-3	1	1.837296e-1	1.000000e+0	1.000000e+0	5.442782e+0	1.837296e-1	1	1	2.934272e-4	1.000000e+0	LTR79,LTR79,LTR79,LTR79,LTR79	MTPN
Ensembl Genes	18506	ENSG00000258417	443	2.169755e-2	1.000000e+0	9.085053e-1	8.914544e+0	2.243525e-1	2	5.567059e-5	4.962779e-4	1	1.837296e-1	1.000000e+0	1.000000e+0	5.442782e+0	1.837296e-1	1	1	2.934272e-4	1.000000e+0	LTR79,LTR79	ENSG00000258417
Ensembl Genes	16682	POU3F2	444	2.185595e-2	1.000000e+0	9.130766e-1	3.191861e+0	1.566484e+0	5	3.887058e-4	1.240695e-3	1	1.837296e-1	1.000000e+0	1.000000e+0	5.442782e+0	1.837296e-1	1	1	2.934272e-4	1.000000e+0	LTR79,LTR79,LTR79,LTR79,LTR79	POU3F2
Ensembl Genes	16745	MARCKS	445	2.190655e-2	1.000000e+0	9.131339e-1	3.189893e+0	1.567451e+0	5	3.889455e-4	1.240695e-3	1	1.837296e-1	1.000000e+0	1.000000e+0	5.442782e+0	1.837296e-1	1	1	2.934272e-4	1.000000e+0	LTR79,LTR79,LTR79,LTR79,LTR79	MARCKS
Ensembl Genes	15361	FAM151B	446	2.199706e-2	1.000000e+0	9.148508e-1	8.848827e+0	2.260187e-1	2	5.608403e-5	4.962779e-4	1	1.837296e-1	1.000000e+0	1.000000e+0	5.442782e+0	1.837296e-1	1	1	2.934272e-4	1.000000e+0	LTR79,LTR79	FAM151B
Ensembl Genes	15362	ANKRD34B	447	2.204862e-2	1.000000e+0	9.149437e-1	8.837648e+0	2.263046e-1	2	5.615498e-5	4.962779e-4	1	1.837296e-1	1.000000e+0	1.000000e+0	5.442782e+0	1.837296e-1	1	1	2.934272e-4	1.000000e+0	LTR79,LTR79	ANKRD34B
Ensembl Genes	18435	RSPO2	448	2.211931e-2	1.000000e+0	9.158283e-1	3.813395e+0	1.048934e+0	4	2.602814e-4	9.925558e-4	1	1.837296e-1	1.000000e+0	1.000000e+0	5.442782e+0	1.837296e-1	1	1	2.934272e-4	1.000000e+0	LTR79,LTR79,LTR79,LTR79	RSPO2
Ensembl Genes	18990	FANCC	449	2.232114e-2	1.000000e+0	9.221266e-1	3.802561e+0	1.051923e+0	4	2.610230e-4	9.925558e-4	1	1.837296e-1	1.000000e+0	1.000000e+0	5.442782e+0	1.837296e-1	1	1	2.934272e-4	1.000000e+0	LTR79,LTR79,LTR79,LTR79	FANCC
Ensembl Genes	3449	DAGLA	450	2.233991e-2	1.000000e+0	9.208511e-1	8.775225e+0	2.279144e-1	2	5.655444e-5	4.962779e-4	1	1.837296e-1	1.000000e+0	1.000000e+0	5.442782e+0	1.837296e-1	1	1	2.934272e-4	1.000000e+0	LTR79,LTR79	DAGLA
Ensembl Genes	2203	PDSS1	451	2.237777e-2	1.000000e+0	9.203664e-1	5.062680e+0	5.925715e-1	3	1.470401e-4	7.444169e-4	1	1.837296e-1	1.000000e+0	1.000000e+0	5.442782e+0	1.837296e-1	1	1	2.934272e-4	1.000000e+0	LTR79,LTR79,LTR79	PDSS1
Ensembl Genes	13884	MUC13	452	2.255397e-2	1.000000e+0	9.255610e-1	8.730123e+0	2.290918e-1	2	5.684661e-5	4.962779e-4	1	1.837296e-1	1.000000e+0	1.000000e+0	5.442782e+0	1.837296e-1	1	1	2.934272e-4	1.000000e+0	LTR79,LTR79	MUC13
Ensembl Genes	14999	CEP44	453	2.258878e-2	1.000000e+0	9.249432e-1	3.788378e+0	1.055861e+0	4	2.620002e-4	9.925558e-4	1	1.837296e-1	1.000000e+0	1.000000e+0	5.442782e+0	1.837296e-1	1	1	2.934272e-4	1.000000e+0	LTR79,LTR79,LTR79,LTR79	CEP44
Ensembl Genes	2784	CPXM2	454	2.284054e-2	1.000000e+0	9.331920e-1	5.022487e+0	5.973137e-1	3	1.482168e-4	7.444169e-4	1	1.837296e-1	1.000000e+0	1.000000e+0	5.442782e+0	1.837296e-1	1	1	2.934272e-4	1.000000e+0	LTR79,LTR79,LTR79	CPXM2
Ensembl Genes	11413	HNMT	455	2.294794e-2	1.000000e+0	9.355194e-1	2.779836e+0	2.158401e+0	6	5.355834e-4	1.488834e-3	1	1.837296e-1	1.000000e+0	1.000000e+0	5.442782e+0	1.837296e-1	1	1	2.934272e-4	1.000000e+0	LTR79,LTR79,LTR79,LTR79,LTR79,LTR79	HNMT
Ensembl Genes	13855	GOLGB1	456	2.297765e-2	1.000000e+0	9.346764e-1	8.642717e+0	2.314087e-1	2	5.742151e-5	4.962779e-4	1	1.837296e-1	1.000000e+0	1.000000e+0	5.442782e+0	1.837296e-1	1	1	2.934272e-4	1.000000e+0	LTR79,LTR79	GOLGB1
Ensembl Genes	1992	FH	457	2.313300e-2	1.000000e+0	9.389366e-1	8.611271e+0	2.322538e-1	2	5.763120e-5	4.962779e-4	1	1.837296e-1	1.000000e+0	1.000000e+0	5.442782e+0	1.837296e-1	1	1	2.934272e-4	1.000000e+0	LTR79,LTR79	FH
Ensembl Genes	1858	RAB3GAP2	458	2.339621e-2	1.000000e+0	9.475465e-1	4.975628e+0	6.029389e-1	3	1.496126e-4	7.444169e-4	1	1.837296e-1	1.000000e+0	1.000000e+0	5.442782e+0	1.837296e-1	1	1	2.934272e-4	1.000000e+0	LTR79,LTR79,LTR79	RAB3GAP2
Ensembl Genes	18364	TMEM67	459	2.339966e-2	1.000000e+0	9.456216e-1	8.558024e+0	2.336988e-1	2	5.798978e-5	4.962779e-4	1	1.837296e-1	1.000000e+0	1.000000e+0	5.442782e+0	1.837296e-1	1	1	2.934272e-4	1.000000e+0	LTR79,LTR79	TMEM67
Ensembl Genes	4375	SLC15A5	460	2.374943e-2	1.000000e+0	9.576700e-1	4.946602e+0	6.064769e-1	3	1.504905e-4	7.444169e-4	1	1.837296e-1	1.000000e+0	1.000000e+0	5.442782e+0	1.837296e-1	1	1	2.934272e-4	1.000000e+0	LTR79,LTR79,LTR79	SLC15A5
Ensembl Genes	18234	CHD7	461	2.410032e-2	1.000000e+0	9.697111e-1	3.712007e+0	1.077584e+0	4	2.673906e-4	9.925558e-4	1	1.837296e-1	1.000000e+0	1.000000e+0	5.442782e+0	1.837296e-1	1	1	2.934272e-4	1.000000e+0	LTR79,LTR79,LTR79,LTR79	CHD7
Ensembl Genes	4985	ALDH1L2	462	2.422069e-2	1.000000e+0	9.724450e-1	8.399629e+0	2.381058e-1	2	5.908332e-5	4.962779e-4	1	1.837296e-1	1.000000e+0	1.000000e+0	5.442782e+0	1.837296e-1	1	1	2.934272e-4	1.000000e+0	LTR79,LTR79	ALDH1L2
Ensembl Genes	7518	CYB5B	463	2.423787e-2	1.000000e+0	9.710329e-1	8.396400e+0	2.381973e-1	2	5.910603e-5	4.962779e-4	1	1.837296e-1	1.000000e+0	1.000000e+0	5.442782e+0	1.837296e-1	1	1	2.934272e-4	1.000000e+0	LTR79,LTR79	CYB5B
Ensembl Genes	14679	ANTXR2	464	2.429597e-2	1.000000e+0	9.712628e-1	3.702555e+0	1.080335e+0	4	2.680732e-4	9.925558e-4	1	1.837296e-1	1.000000e+0	1.000000e+0	5.442782e+0	1.837296e-1	1	1	2.934272e-4	1.000000e+0	LTR79,LTR79,LTR79,LTR79	ANTXR2
Ensembl Genes	14473	PTTG2	465	2.430179e-2	1.000000e+0	9.694062e-1	3.702275e+0	1.080417e+0	4	2.680935e-4	9.925558e-4	1	1.837296e-1	1.000000e+0	1.000000e+0	5.442782e+0	1.837296e-1	1	1	2.934272e-4	1.000000e+0	LTR79,LTR79,LTR79,LTR79	PTTG2
Ensembl Genes	15102	ADCY2	466	2.463704e-2	1.000000e+0	9.806705e-1	3.091044e+0	1.617576e+0	5	4.013837e-4	1.240695e-3	1	1.837296e-1	1.000000e+0	1.000000e+0	5.442782e+0	1.837296e-1	1	1	2.934272e-4	1.000000e+0	LTR79,LTR79,LTR79,LTR79,LTR79	ADCY2
Ensembl Genes	4897	GALNT4	467	2.487891e-2	1.000000e+0	9.881775e-1	8.278336e+0	2.415944e-1	2	5.994899e-5	4.962779e-4	1	1.837296e-1	1.000000e+0	1.000000e+0	5.442782e+0	1.837296e-1	1	1	2.934272e-4	1.000000e+0	LTR79,LTR79	GALNT4
Ensembl Genes	2707	ADRA2A	468	2.498351e-2	1.000000e+0	9.902118e-1	3.079431e+0	1.623676e+0	5	4.028973e-4	1.240695e-3	1	1.837296e-1	1.000000e+0	1.000000e+0	5.442782e+0	1.837296e-1	1	1	2.934272e-4	1.000000e+0	LTR79,LTR79,LTR79,LTR79,LTR79	ADRA2A
Ensembl Genes	18129	UNC5D	469	2.505700e-2	1.000000e+0	9.910070e-1	2.485043e+0	2.816853e+0	7	6.989710e-4	1.736973e-3	1	1.837296e-1	1.000000e+0	1.000000e+0	5.442782e+0	1.837296e-1	1	1	2.934272e-4	1.000000e+0	LTR79,LTR79,LTR79,LTR79,LTR79,LTR79,LTR79	UNC5D
Ensembl Genes	3220	LRRC4C	469	2.505700e-2	1.000000e+0	9.910070e-1	2.485043e+0	2.816853e+0	7	6.989710e-4	1.736973e-3	1	1.837296e-1	1.000000e+0	1.000000e+0	5.442782e+0	1.837296e-1	1	1	2.934272e-4	1.000000e+0	LTR79,LTR79,LTR79,LTR79,LTR79,LTR79,LTR79	LRRC4C
Ensembl Genes	14992	GALNTL6	469	2.505700e-2	1.000000e+0	9.910070e-1	2.485043e+0	2.816853e+0	7	6.989710e-4	1.736973e-3	1	1.837296e-1	1.000000e+0	1.000000e+0	5.442782e+0	1.837296e-1	1	1	2.934272e-4	1.000000e+0	LTR79,LTR79,LTR79,LTR79,LTR79,LTR79,LTR79	GALNTL6
Ensembl Genes	14965	FSTL5	469	2.505700e-2	1.000000e+0	9.910070e-1	2.485043e+0	2.816853e+0	7	6.989710e-4	1.736973e-3	1	1.837296e-1	1.000000e+0	1.000000e+0	5.442782e+0	1.837296e-1	1	1	2.934272e-4	1.000000e+0	LTR79,LTR79,LTR79,LTR79,LTR79,LTR79,LTR79	FSTL5
Ensembl Genes	15217	FST	473	2.522338e-2	1.000000e+0	9.891511e-1	4.831384e+0	6.209400e-1	3	1.540794e-4	7.444169e-4	1	1.837296e-1	1.000000e+0	1.000000e+0	5.442782e+0	1.837296e-1	1	1	2.934272e-4	1.000000e+0	LTR79,LTR79,LTR79	FST
Ensembl Genes	2550	TBC1D12	474	2.523856e-2	1.000000e+0	9.876583e-1	8.214074e+0	2.434845e-1	2	6.041800e-5	4.962779e-4	1	1.837296e-1	1.000000e+0	1.000000e+0	5.442782e+0	1.837296e-1	1	1	2.934272e-4	1.000000e+0	LTR79,LTR79	TBC1D12
Ensembl Genes	4448	H3F3C	475	2.532063e-2	1.000000e+0	9.887839e-1	4.824097e+0	6.218780e-1	3	1.543122e-4	7.444169e-4	1	1.837296e-1	1.000000e+0	1.000000e+0	5.442782e+0	1.837296e-1	1	1	2.934272e-4	1.000000e+0	LTR79,LTR79,LTR79	H3F3C
Ensembl Genes	15391	NR2F1	476	2.534444e-2	1.000000e+0	9.876345e-1	3.067535e+0	1.629973e+0	5	4.044599e-4	1.240695e-3	1	1.837296e-1	1.000000e+0	1.000000e+0	5.442782e+0	1.837296e-1	1	1	2.934272e-4	1.000000e+0	LTR79,LTR79,LTR79,LTR79,LTR79	NR2F1
Ensembl Genes	15264	LRRC70	477	2.547034e-2	1.000000e+0	9.904598e-1	3.063432e+0	1.632156e+0	5	4.050016e-4	1.240695e-3	1	1.837296e-1	1.000000e+0	1.000000e+0	5.442782e+0	1.837296e-1	1	1	2.934272e-4	1.000000e+0	LTR79,LTR79,LTR79,LTR79,LTR79	LRRC70
Ensembl Genes	14512	GABRA2	478	2.552693e-2	1.000000e+0	9.905837e-1	3.645173e+0	1.097342e+0	4	2.722932e-4	9.925558e-4	1	1.837296e-1	1.000000e+0	1.000000e+0	5.442782e+0	1.837296e-1	1	1	2.934272e-4	1.000000e+0	LTR79,LTR79,LTR79,LTR79	GABRA2
Ensembl Genes	7941	DHRS7C	479	2.554493e-2	1.000000e+0	9.892127e-1	8.160403e+0	2.450859e-1	2	6.081537e-5	4.962779e-4	1	1.837296e-1	1.000000e+0	1.000000e+0	5.442782e+0	1.837296e-1	1	1	2.934272e-4	1.000000e+0	LTR79,LTR79	DHRS7C
Ensembl Genes	11642	FTCDNL1	480	2.555775e-2	1.000000e+0	9.876473e-1	4.806484e+0	6.241569e-1	3	1.548776e-4	7.444169e-4	1	1.837296e-1	1.000000e+0	1.000000e+0	5.442782e+0	1.837296e-1	1	1	2.934272e-4	1.000000e+0	LTR79,LTR79,LTR79	FTCDNL1
Ensembl Genes	14615	GRSF1	481	2.564468e-2	1.000000e+0	9.889463e-1	8.143136e+0	2.456056e-1	2	6.094433e-5	4.962779e-4	1	1.837296e-1	1.000000e+0	1.000000e+0	5.442782e+0	1.837296e-1	1	1	2.934272e-4	1.000000e+0	LTR79,LTR79	GRSF1
Ensembl Genes	15328	POLK	482	2.570017e-2	1.000000e+0	9.890300e-1	8.133574e+0	2.458944e-1	2	6.101597e-5	4.962779e-4	1	1.837296e-1	1.000000e+0	1.000000e+0	5.442782e+0	1.837296e-1	1	1	2.934272e-4	1.000000e+0	LTR79,LTR79	POLK
Ensembl Genes	14966	NAF1	483	2.579513e-2	1.000000e+0	9.906291e-1	3.052957e+0	1.637756e+0	5	4.063912e-4	1.240695e-3	1	1.837296e-1	1.000000e+0	1.000000e+0	5.442782e+0	1.837296e-1	1	1	2.934272e-4	1.000000e+0	LTR79,LTR79,LTR79,LTR79,LTR79	NAF1
Ensembl Genes	3969	RBM7	484	2.596257e-2	1.000000e+0	9.949994e-1	8.088772e+0	2.472563e-1	2	6.135392e-5	4.962779e-4	1	1.837296e-1	1.000000e+0	1.000000e+0	5.442782e+0	1.837296e-1	1	1	2.934272e-4	1.000000e+0	LTR79,LTR79	RBM7
Ensembl Genes	6121	TCL1B	485	2.652218e-2	1.000000e+0	1.000000e+0	7.995453e+0	2.501422e-1	2	6.207002e-5	4.962779e-4	1	1.837296e-1	1.000000e+0	1.000000e+0	5.442782e+0	1.837296e-1	1	1	2.934272e-4	1.000000e+0	LTR79,LTR79	TCL1B
Ensembl Genes	1635	RGS8	486	2.658969e-2	1.000000e+0	1.000000e+0	7.984394e+0	2.504887e-1	2	6.215599e-5	4.962779e-4	1	1.837296e-1	1.000000e+0	1.000000e+0	5.442782e+0	1.837296e-1	1	1	2.934272e-4	1.000000e+0	LTR79,LTR79	RGS8
Ensembl Genes	6362	CAPN3	487	2.659491e-2	1.000000e+0	1.000000e+0	7.983541e+0	2.505154e-1	2	6.216263e-5	4.962779e-4	1	1.837296e-1	1.000000e+0	1.000000e+0	5.442782e+0	1.837296e-1	1	1	2.934272e-4	1.000000e+0	LTR79,LTR79	CAPN3
Ensembl Genes	16912	IYD	488	2.669173e-2	1.000000e+0	1.000000e+0	4.725151e+0	6.349004e-1	3	1.575435e-4	7.444169e-4	1	1.837296e-1	1.000000e+0	1.000000e+0	5.442782e+0	1.837296e-1	1	1	2.934272e-4	1.000000e+0	LTR79,LTR79,LTR79	IYD
Ensembl Genes	14903	ABCE1	489	2.686106e-2	1.000000e+0	1.000000e+0	4.713398e+0	6.364834e-1	3	1.579363e-4	7.444169e-4	1	1.837296e-1	1.000000e+0	1.000000e+0	5.442782e+0	1.837296e-1	1	1	2.934272e-4	1.000000e+0	LTR79,LTR79,LTR79	ABCE1
Ensembl Genes	3226	ACCSL	490	2.702470e-2	1.000000e+0	1.000000e+0	7.914130e+0	2.527126e-1	2	6.270783e-5	4.962779e-4	1	1.837296e-1	1.000000e+0	1.000000e+0	5.442782e+0	1.837296e-1	1	1	2.934272e-4	1.000000e+0	LTR79,LTR79	ACCSL
Ensembl Genes	19071	CTNNAL1	491	2.713536e-2	1.000000e+0	1.000000e+0	7.896526e+0	2.532759e-1	2	6.284762e-5	4.962779e-4	1	1.837296e-1	1.000000e+0	1.000000e+0	5.442782e+0	1.837296e-1	1	1	2.934272e-4	1.000000e+0	LTR79,LTR79	CTNNAL1
Ensembl Genes	918	ALG14	492	2.719907e-2	1.000000e+0	1.000000e+0	7.886439e+0	2.535999e-1	2	6.292801e-5	4.962779e-4	1	1.837296e-1	1.000000e+0	1.000000e+0	5.442782e+0	1.837296e-1	1	1	2.934272e-4	1.000000e+0	LTR79,LTR79	ALG14
Ensembl Genes	17595	LHFPL3	493	2.732291e-2	1.000000e+0	1.000000e+0	3.567318e+0	1.121291e+0	4	2.782359e-4	9.925558e-4	1	1.837296e-1	1.000000e+0	1.000000e+0	5.442782e+0	1.837296e-1	1	1	2.934272e-4	1.000000e+0	LTR79,LTR79,LTR79,LTR79	LHFPL3
Ensembl Genes	17198	KBTBD2	494	2.746911e-2	1.000000e+0	1.000000e+0	4.671994e+0	6.421242e-1	3	1.593360e-4	7.444169e-4	1	1.837296e-1	1.000000e+0	1.000000e+0	5.442782e+0	1.837296e-1	1	1	2.934272e-4	1.000000e+0	LTR79,LTR79,LTR79	KBTBD2
Ensembl Genes	15373	ATP6AP1L	495	2.753908e-2	1.000000e+0	1.000000e+0	3.558374e+0	1.124109e+0	4	2.789352e-4	9.925558e-4	1	1.837296e-1	1.000000e+0	1.000000e+0	5.442782e+0	1.837296e-1	1	1	2.934272e-4	1.000000e+0	LTR79,LTR79,LTR79,LTR79	ATP6AP1L
Ensembl Genes	15374	TMEM167A	496	2.762449e-2	1.000000e+0	1.000000e+0	3.554865e+0	1.125219e+0	4	2.792106e-4	9.925558e-4	1	1.837296e-1	1.000000e+0	1.000000e+0	5.442782e+0	1.837296e-1	1	1	2.934272e-4	1.000000e+0	LTR79,LTR79,LTR79,LTR79	TMEM167A
Ensembl Genes	6040	NRXN3	497	2.769435e-2	1.000000e+0	1.000000e+0	2.658115e+0	2.257239e+0	6	5.601089e-4	1.488834e-3	1	1.837296e-1	1.000000e+0	1.000000e+0	5.442782e+0	1.837296e-1	1	1	2.934272e-4	1.000000e+0	LTR79,LTR79,LTR79,LTR79,LTR79,LTR79	NRXN3
Ensembl Genes	6792	ST8SIA2	498	2.777064e-2	1.000000e+0	1.000000e+0	3.548890e+0	1.127113e+0	4	2.796807e-4	9.925558e-4	1	1.837296e-1	1.000000e+0	1.000000e+0	5.442782e+0	1.837296e-1	1	1	2.934272e-4	1.000000e+0	LTR79,LTR79,LTR79,LTR79	ST8SIA2
Ensembl Genes	11011	SERTAD2	499	2.795309e-2	1.000000e+0	1.000000e+0	4.639895e+0	6.465664e-1	3	1.604383e-4	7.444169e-4	1	1.837296e-1	1.000000e+0	1.000000e+0	5.442782e+0	1.837296e-1	1	1	2.934272e-4	1.000000e+0	LTR79,LTR79,LTR79	SERTAD2
Ensembl Genes	1598	BRINP2	500	2.800566e-2	1.000000e+0	1.000000e+0	3.539363e+0	1.130147e+0	4	2.804334e-4	9.925558e-4	1	1.837296e-1	1.000000e+0	1.000000e+0	5.442782e+0	1.837296e-1	1	1	2.934272e-4	1.000000e+0	LTR79,LTR79,LTR79,LTR79	BRINP2
GO Biological Process	GO:1904328	regulation of myofibroblast contraction	1	3.035946e-7	3.917281e-3	3.917281e-3	2.356157e+1	2.546520e-1	6	6.318907e-5	1.488834e-3	2750	1.837296e-1	1.000000e+0	8.620593e-1	5.442782e+0	1.837296e-1	1	1	2.934272e-4	1.000000e+0	LTR79,LTR79,LTR79,LTR79,LTR79,LTR79	PDPN
GO Biological Process	GO:0035507	regulation of myosin-light-chain-phosphatase activity	2	7.481756e-7	9.653710e-3	4.826855e-3	4.638700e+0	3.449242e+0	16	8.558913e-4	3.970223e-3	4732	3.781156e-1	1.000000e+0	1.000000e+0	1.555080e+0	1.286107e+0	2	7	5.868545e-4	2.857143e-1	LTR79,LTR79,LTR79,LTR79,LTR79,LTR79,LTR79,LTR79,LTR79,LTR79,LTR79,LTR79,LTR79,LTR79,LTR79,LTR79	NUAK1,ROCK2
GO Biological Process	GO:0035269	protein O-linked mannosylation	3	1.325720e-6	1.710577e-2	5.701922e-3	3.652618e+0	5.475524e+0	20	1.358691e-3	4.962779e-3	5990	5.386410e-1	1.000000e+0	1.000000e+0	1.088556e+0	2.755944e+0	3	15	8.802817e-4	2.000000e-1	LTR79,LTR79,LTR79,LTR79,LTR79,LTR79,LTR79,LTR79,LTR79,LTR79,LTR79,LTR79,LTR79,LTR79,LTR79,LTR79,LTR79,LTR79,LTR79,LTR79	FKTN,LARGE,POMGNT2
GO Biological Process	GO:0043403	skeletal muscle tissue regeneration	4	1.710527e-6	2.207093e-2	5.517732e-3	2.421052e+0	1.528261e+1	37	3.792212e-3	9.181141e-3	2572	1.608645e-1	1.000000e+0	8.070119e-1	1.523979e+0	4.593240e+0	7	25	2.053991e-3	2.800000e-1	LTR79,LTR79,LTR79,LTR79,LTR79,LTR79,LTR79,LTR79,LTR79,LTR79,LTR79,LTR79,LTR79,LTR79,LTR79,LTR79,LTR79,LTR79,LTR79,LTR79,LTR79,LTR79,LTR79,LTR79,LTR79,LTR79,LTR79,LTR79,LTR79,LTR79,LTR79,LTR79,LTR79,LTR79,LTR79,LTR79,LTR79	ANXA1,BCL9,IFRD1,IGF1,LARGE,MAPK14,MTPN
GO Biological Process	GO:1901731	positive regulation of platelet aggregation	5	1.772915e-6	2.287592e-2	4.575184e-3	1.733132e+1	3.461940e-1	6	8.590423e-5	1.488834e-3	4152	3.337107e-1	1.000000e+0	1.000000e+0	2.721391e+0	3.674592e-1	1	2	2.934272e-4	5.000000e-1	LTR79,LTR79,LTR79,LTR79,LTR79,LTR79	PDPN
GO Biological Process	GO:1903039	positive regulation of leukocyte cell-cell adhesion	6	2.300861e-6	2.968801e-2	4.948002e-3	1.510664e+0	9.201252e+1	139	2.283189e-2	3.449132e-2	279	6.124521e-4	1.000000e+0	2.832426e-2	1.503244e+0	3.858321e+1	58	210	1.701878e-2	2.761905e-1	LTR79,LTR79,LTR79,LTR79,LTR79,LTR79,LTR79,LTR79,LTR79,LTR79,LTR79,LTR79,LTR79,LTR79,LTR79,LTR79,LTR79,LTR79,LTR79,LTR79,LTR79,LTR79,LTR79,LTR79,LTR79,LTR79,LTR79,LTR79,LTR79,LTR79,LTR79,LTR79,LTR79,LTR79,LTR79,LTR79,LTR79,LTR79,LTR79,LTR79,LTR79,LTR79,LTR79,LTR79,LTR79,LTR79,LTR79,LTR79,LTR79,LTR79,LTR79,LTR79,LTR79,LTR79,LTR79,LTR79,LTR79,LTR79,LTR79,LTR79,LTR79,LTR79,LTR79,LTR79,LTR79,LTR79,LTR…	ANXA1,BCL10,BCL6,BTLA,CD1D,CD276,CD28,CD40LG,CD44,CD47,CD55,CD83,DPP4,DUSP10,EFNB2,ETS1,GLI2,GLI3,GPAM,GRAP2,HAS2,HLX,HMGB1,HSPH1,ICOS,IFNG,IGF1,IL12A,IL12B,IL15,IL2,IL21,IL23R,IL36B,IL6,IL6ST,IL7,IL7R,ITPKB,KIRREL,MALT1,MAP3K7,NCK2,PIK3R1,PRKCQ,PTPRC,RASGRP1,RIPK2,SIRPG,SLAMF1,SYK,TGFBR2,THY1,TNFSF4,VTCN1,ZAP70,ZMIZ1,ZP4
GO Biological Process	GO:0010572	positive regulation of platelet activation	7	2.524933e-6	3.257921e-2	4.654173e-3	5.166124e+0	2.516393e+0	13	6.244152e-4	3.225806e-3	3496	2.297649e-1	1.000000e+0	8.480139e-1	2.177113e+0	9.186479e-1	2	5	5.868545e-4	4.000000e-1	LTR79,LTR79,LTR79,LTR79,LTR79,LTR79,LTR79,LTR79,LTR79,LTR79,LTR79,LTR79,LTR79	PDPN,TLR4
GO Biological Process	GO:0006044	N-acetylglucosamine metabolic process	8	2.634692e-6	3.399543e-2	4.249429e-3	3.148201e+0	7.305759e+0	23	1.812843e-3	5.707196e-3	4870	3.825951e-1	1.000000e+0	1.000000e+0	1.280655e+0	3.123403e+0	4	17	1.173709e-3	2.352941e-1	LTR79,LTR79,LTR79,LTR79,LTR79,LTR79,LTR79,LTR79,LTR79,LTR79,LTR79,LTR79,LTR79,LTR79,LTR79,LTR79,LTR79,LTR79,LTR79,LTR79,LTR79,LTR79,LTR79	CHST2,CHST7,GNPDA2,LARGE
GO Biological Process	GO:0035268	protein mannosylation	9	3.826884e-6	4.937828e-2	5.486476e-3	2.989530e+0	8.028018e+0	24	1.992064e-3	5.955335e-3	2358	1.458686e-1	1.000000e+0	7.981945e-1	1.632835e+0	3.674592e+0	6	20	1.760563e-3	3.000000e-1	LTR79,LTR79,LTR79,LTR79,LTR79,LTR79,LTR79,LTR79,LTR79,LTR79,LTR79,LTR79,LTR79,LTR79,LTR79,LTR79,LTR79,LTR79,LTR79,LTR79,LTR79,LTR79,LTR79,LTR79	DPY19L1,DPY19L2,FKTN,LARGE,NUS1,POMGNT2
GO Biological Process	GO:1900248	negative regulation of cytoplasmic translational elongation	10	8.343705e-6	1.076588e-1	1.076588e-2	5.001316e+0	2.399369e+0	12	5.953768e-4	2.977667e-3	4152	3.337107e-1	1.000000e+0	1.000000e+0	2.721391e+0	3.674592e-1	1	2	2.934272e-4	5.000000e-1	LTR79,LTR79,LTR79,LTR79,LTR79,LTR79,LTR79,LTR79,LTR79,LTR79,LTR79,LTR79	CPEB2
GO Biological Process	GO:0030860	regulation of polarized epithelial cell differentiation	11	1.109163e-5	1.431153e-1	1.301048e-2	3.942688e+0	3.804511e+0	15	9.440473e-4	3.722084e-3	5249	4.561409e-1	1.000000e+0	1.000000e+0	1.814261e+0	5.511887e-1	1	3	2.934272e-4	3.333333e-1	LTR79,LTR79,LTR79,LTR79,LTR79,LTR79,LTR79,LTR79,LTR79,LTR79,LTR79,LTR79,LTR79,LTR79,LTR79	AJAP1
GO Biological Process	GO:0042102	positive regulation of T cell proliferation	12	1.254721e-5	1.618967e-1	1.349139e-2	1.752563e+0	3.880032e+1	68	9.627870e-3	1.687345e-2	471	3.299250e-3	1.000000e+0	9.038264e-2	1.644174e+0	1.763804e+1	29	96	8.509390e-3	3.020833e-1	LTR79,LTR79,LTR79,LTR79,LTR79,LTR79,LTR79,LTR79,LTR79,LTR79,LTR79,LTR79,LTR79,LTR79,LTR79,LTR79,LTR79,LTR79,LTR79,LTR79,LTR79,LTR79,LTR79,LTR79,LTR79,LTR79,LTR79,LTR79,LTR79,LTR79,LTR79,LTR79,LTR79,LTR79,LTR79,LTR79,LTR79,LTR79,LTR79,LTR79,LTR79,LTR79,LTR79,LTR79,LTR79,LTR79,LTR79,LTR79,LTR79,LTR79,LTR79,LTR79,LTR79,LTR79,LTR79,LTR79,LTR79,LTR79,LTR79,LTR79,LTR79,LTR79,LTR79,LTR79,LTR79,LTR79,LTR…	ANXA1,CD1D,CD276,CD28,CD40LG,CD55,GPAM,HMGB1,IFNG,IGF1,IL12A,IL12B,IL15,IL2,IL21,IL23R,IL6,IL6ST,NCK2,PRKCQ,PTPRC,RIPK2,SLAMF1,SYK,TGFBR2,TNFSF4,VTCN1,ZAP70,ZP4
GO Biological Process	GO:0006448	regulation of translational elongation	13	1.582850e-5	2.042351e-1	1.571040e-2	2.888689e+0	7.615913e+0	22	1.889805e-3	5.459057e-3	2290	1.269977e-1	1.000000e+0	7.155683e-1	1.555080e+0	5.144428e+0	8	28	2.347418e-3	2.857143e-1	LTR79,LTR79,LTR79,LTR79,LTR79,LTR79,LTR79,LTR79,LTR79,LTR79,LTR79,LTR79,LTR79,LTR79,LTR79,LTR79,LTR79,LTR79,LTR79,LTR79,LTR79,LTR79	ALKBH1,CPEB2,DTD1,DTD2,GRM5,IARS2,LARS,YRDC
GO Biological Process	GO:0046716	muscle cell cellular homeostasis	14	1.611166e-5	2.078887e-1	1.484920e-2	2.337830e+0	1.368791e+1	32	3.396503e-3	7.940447e-3	879	1.987217e-2	1.000000e+0	2.917072e-1	2.177113e+0	3.674592e+0	8	20	2.347418e-3	4.000000e-1	LTR79,LTR79,LTR79,LTR79,LTR79,LTR79,LTR79,LTR79,LTR79,LTR79,LTR79,LTR79,LTR79,LTR79,LTR79,LTR79,LTR79,LTR79,LTR79,LTR79,LTR79,LTR79,LTR79,LTR79,LTR79,LTR79,LTR79,LTR79,LTR79,LTR79,LTR79,LTR79	CAPN3,DMD,HIF1A,IL6,LARGE,SGCZ,SRF,TRIM32
GO Biological Process	GO:0032660	regulation of interleukin-17 production	15	2.499329e-5	3.224884e-1	2.149923e-2	2.489664e+0	1.084483e+1	27	2.691026e-3	6.699752e-3	342	1.206468e-3	1.000000e+0	4.551771e-2	2.603070e+0	4.225780e+0	11	23	3.227700e-3	4.782609e-1	LTR79,LTR79,LTR79,LTR79,LTR79,LTR79,LTR79,LTR79,LTR79,LTR79,LTR79,LTR79,LTR79,LTR79,LTR79,LTR79,LTR79,LTR79,LTR79,LTR79,LTR79,LTR79,LTR79,LTR79,LTR79,LTR79,LTR79	IFNG,IL12A,IL12B,IL15,IL2,IL21,IL23R,PRKCQ,PRNP,TLR4,TNFSF4
GO Biological Process	GO:0050910	detection of mechanical stimulus involved in sensory perception of sound	16	2.700367e-5	3.484284e-1	2.177677e-2	3.178521e+0	5.663011e+0	18	1.405214e-3	4.466501e-3	2258	1.269471e-1	1.000000e+0	7.254200e-1	1.979193e+0	2.021025e+0	4	11	1.173709e-3	3.636364e-1	LTR79,LTR79,LTR79,LTR79,LTR79,LTR79,LTR79,LTR79,LTR79,LTR79,LTR79,LTR79,LTR79,LTR79,LTR79,LTR79,LTR79,LTR79	CHRNA9,COL11A1,KIT,TMC1
GO Biological Process	GO:0014850	response to muscle activity	17	2.721014e-5	3.510924e-1	2.065250e-2	2.644227e+0	9.076375e+0	24	2.252202e-3	5.955335e-3	879	1.987217e-2	1.000000e+0	2.917072e-1	2.177113e+0	3.674592e+0	8	20	2.347418e-3	4.000000e-1	LTR79,LTR79,LTR79,LTR79,LTR79,LTR79,LTR79,LTR79,LTR79,LTR79,LTR79,LTR79,LTR79,LTR79,LTR79,LTR79,LTR79,LTR79,LTR79,LTR79,LTR79,LTR79,LTR79,LTR79	ADSL,AGT,CAPN3,HIF1A,ITGA2,POSTN,PPARGC1A,RYR2
GO Biological Process	GO:0045900	negative regulation of translational elongation	18	2.767937e-5	3.571469e-1	1.984150e-2	4.418936e+0	2.715586e+0	12	6.738426e-4	2.977667e-3	6053	5.560801e-1	1.000000e+0	1.000000e+0	1.360695e+0	7.349183e-1	1	4	2.934272e-4	2.500000e-1	LTR79,LTR79,LTR79,LTR79,LTR79,LTR79,LTR79,LTR79,LTR79,LTR79,LTR79,LTR79	CPEB2
GO Biological Process	GO:1901071	glucosamine-containing compound metabolic process	19	3.610895e-5	4.659138e-1	2.452178e-2	2.660194e+0	8.645985e+0	23	2.145406e-3	5.707196e-3	6700	6.325438e-1	1.000000e+0	1.000000e+0	9.465707e-1	4.225780e+0	4	23	1.173709e-3	1.739130e-1	LTR79,LTR79,LTR79,LTR79,LTR79,LTR79,LTR79,LTR79,LTR79,LTR79,LTR79,LTR79,LTR79,LTR79,LTR79,LTR79,LTR79,LTR79,LTR79,LTR79,LTR79,LTR79,LTR79	CHST2,CHST7,GNPDA2,LARGE
GO Biological Process	GO:1901137	carbohydrate derivative biosynthetic process	20	3.750637e-5	4.839447e-1	2.419723e-2	1.251467e+0	2.525037e+2	316	6.265599e-2	7.841191e-2	989	2.438577e-2	1.000000e+0	3.181492e-1	1.174112e+0	1.098703e+2	129	598	3.785211e-2	2.157191e-1	LTR79,LTR79,LTR79,LTR79,LTR79,LTR79,LTR79,LTR79,LTR79,LTR79,LTR79,LTR79,LTR79,LTR79,LTR79,LTR79,LTR79,LTR79,LTR79,LTR79,LTR79,LTR79,LTR79,LTR79,LTR79,LTR79,LTR79,LTR79,LTR79,LTR79,LTR79,LTR79,LTR79,LTR79,LTR79,LTR79,LTR79,LTR79,LTR79,LTR79,LTR79,LTR79,LTR79,LTR79,LTR79,LTR79,LTR79,LTR79,LTR79,LTR79,LTR79,LTR79,LTR79,LTR79,LTR79,LTR79,LTR79,LTR79,LTR79,LTR79,LTR79,LTR79,LTR79,LTR79,LTR79,LTR79,LTR…	A3GALT2,ADAMTS5,ADCY10,ADCY2,ADCY3,ADCY5,ADCY8,ADSL,AK2,AK5,ALG10,ALG10B,ALG14,ALG6,ANGPT1,ART4,ASGR2,B3GALT1,B3GALT2,B3GNT7,C4orf27,CALCRL,CDA,CECR1,CHST1,CHST15,CHST2,CHST7,CHST8,CHST9,CHSY3,COG7,COX5B,CSGALNACT1,CWH43,DCN,DCTD,DHFRL1,DPY19L1,DPY19L2,DSEL,EDEM1,EOGT,EXT1,EXTL3,FKTN,FOXL1,FUT10,FUT8,FUT9,GALNT10,GALNT13,GALNT14,GALNT15,GALNT4,GALNT7,GALNTL6,GCNT4,GFPT1,GK2,GMDS,GMPS,GNPTAB,GOLPH…
GO Biological Process	GO:2000766	negative regulation of cytoplasmic translation	21	4.343585e-5	5.604528e-1	2.668823e-2	3.327434e+0	4.808510e+0	16	1.193179e-3	3.970223e-3	3919	3.047053e-1	1.000000e+0	1.000000e+0	1.814261e+0	1.102377e+0	2	6	5.868545e-4	3.333333e-1	LTR79,LTR79,LTR79,LTR79,LTR79,LTR79,LTR79,LTR79,LTR79,LTR79,LTR79,LTR79,LTR79,LTR79,LTR79,LTR79	CPEB2,FMR1
GO Biological Process	GO:2000810	regulation of bicellular tight junction assembly	22	4.543804e-5	5.862870e-1	2.664941e-2	2.401661e+0	1.124222e+1	27	2.789633e-3	6.699752e-3	658	8.213402e-3	1.000000e+0	1.610601e-1	2.332621e+0	3.858321e+0	9	21	2.640845e-3	4.285714e-1	LTR79,LTR79,LTR79,LTR79,LTR79,LTR79,LTR79,LTR79,LTR79,LTR79,LTR79,LTR79,LTR79,LTR79,LTR79,LTR79,LTR79,LTR79,LTR79,LTR79,LTR79,LTR79,LTR79,LTR79,LTR79,LTR79,LTR79	CLDN1,FZD5,GJA1,NPHP4,PKP2,PRKCH,ROCK2,RUNX1,TJP1
GO Biological Process	GO:2000772	regulation of cellular senescence	23	4.556850e-5	5.879704e-1	2.556393e-2	2.211270e+0	1.447132e+1	32	3.590898e-3	7.940447e-3	803	1.393656e-2	1.000000e+0	2.239395e-1	1.995687e+0	5.511887e+0	11	30	3.227700e-3	3.666667e-1	LTR79,LTR79,LTR79,LTR79,LTR79,LTR79,LTR79,LTR79,LTR79,LTR79,LTR79,LTR79,LTR79,LTR79,LTR79,LTR79,LTR79,LTR79,LTR79,LTR79,LTR79,LTR79,LTR79,LTR79,LTR79,LTR79,LTR79,LTR79,LTR79,LTR79,LTR79,LTR79	ARNTL,BCL6,HMGA2,NEK6,NUAK1,PAWR,SLC30A10,TERF2,VASH1,ZKSCAN3,ZNF277
GO Biological Process	GO:0010669	epithelial structure maintenance	24	4.927642e-5	6.358136e-1	2.649224e-2	2.436806e+0	1.066970e+1	26	2.647569e-3	6.451613e-3	1198	3.583385e-2	1.000000e+0	3.859467e-1	1.979193e+0	4.042051e+0	8	22	2.347418e-3	3.636364e-1	LTR79,LTR79,LTR79,LTR79,LTR79,LTR79,LTR79,LTR79,LTR79,LTR79,LTR79,LTR79,LTR79,LTR79,LTR79,LTR79,LTR79,LTR79,LTR79,LTR79,LTR79,LTR79,LTR79,LTR79,LTR79,LTR79	CXADR,LDB2,MUC13,SERPINA3,SOX9,SRF,TFF1,TLR4
GO Biological Process	GO:0050812	regulation of acyl-CoA biosynthetic process	25	5.413248e-5	6.984714e-1	2.793886e-2	2.811122e+0	7.114596e+0	20	1.765408e-3	4.962779e-3	357	1.341443e-3	1.000000e+0	4.848358e-2	3.110161e+0	2.572214e+0	8	14	2.347418e-3	5.714286e-1	LTR79,LTR79,LTR79,LTR79,LTR79,LTR79,LTR79,LTR79,LTR79,LTR79,LTR79,LTR79,LTR79,LTR79,LTR79,LTR79,LTR79,LTR79,LTR79,LTR79	DLD,PDHA1,PDHA2,PDHX,PDK3,PDK4,PDP1,SNCA
GO Biological Process	GO:0030194	positive regulation of blood coagulation	26	5.565130e-5	7.180687e-1	2.761803e-2	2.583551e+0	8.902475e+0	23	2.209051e-3	5.707196e-3	4031	3.048597e-1	1.000000e+0	9.758384e-1	1.306268e+0	4.593240e+0	6	25	1.760563e-3	2.400000e-1	LTR79,LTR79,LTR79,LTR79,LTR79,LTR79,LTR79,LTR79,LTR79,LTR79,LTR79,LTR79,LTR79,LTR79,LTR79,LTR79,LTR79,LTR79,LTR79,LTR79,LTR79,LTR79,LTR79	ANO6,CD36,HPSE,PDPN,THBS1,TLR4
GO Biological Process	GO:1903034	regulation of response to wounding	27	5.935726e-5	7.658867e-1	2.836618e-2	1.455386e+0	8.107814e+1	118	2.011865e-2	2.928040e-2	1421	5.075276e-2	1.000000e+0	4.608465e-1	1.299245e+0	2.847809e+1	37	155	1.085681e-2	2.387097e-1	LTR79,LTR79,LTR79,LTR79,LTR79,LTR79,LTR79,LTR79,LTR79,LTR79,LTR79,LTR79,LTR79,LTR79,LTR79,LTR79,LTR79,LTR79,LTR79,LTR79,LTR79,LTR79,LTR79,LTR79,LTR79,LTR79,LTR79,LTR79,LTR79,LTR79,LTR79,LTR79,LTR79,LTR79,LTR79,LTR79,LTR79,LTR79,LTR79,LTR79,LTR79,LTR79,LTR79,LTR79,LTR79,LTR79,LTR79,LTR79,LTR79,LTR79,LTR79,LTR79,LTR79,LTR79,LTR79,LTR79,LTR79,LTR79,LTR79,LTR79,LTR79,LTR79,LTR79,LTR79,LTR79,LTR79,LTR…	ADAMTS18,ADRA2A,AJAP1,ANO6,ANXA1,ASIC2,CAPN3,CD109,CD36,CLASP1,DUSP10,EPHA4,F11,FAM46A,FAP,GJA1,HMGB1,HMGCR,HPSE,KLF4,NTRK3,PDGFRA,PDPN,PHLDB2,PRKCQ,PTPRF,REG3G,RGMA,STAB2,STK24,STXBP5,SYK,TGFBR2,THBS1,TLR4,TNR,TSPAN8
GO Biological Process	GO:0061041	regulation of wound healing	28	6.097023e-5	7.866989e-1	2.809639e-2	1.503888e+0	6.715925e+1	101	1.666483e-2	2.506203e-2	2141	1.197888e-1	1.000000e+0	7.219219e-1	1.236996e+0	2.425230e+1	30	132	8.802817e-3	2.272727e-1	LTR79,LTR79,LTR79,LTR79,LTR79,LTR79,LTR79,LTR79,LTR79,LTR79,LTR79,LTR79,LTR79,LTR79,LTR79,LTR79,LTR79,LTR79,LTR79,LTR79,LTR79,LTR79,LTR79,LTR79,LTR79,LTR79,LTR79,LTR79,LTR79,LTR79,LTR79,LTR79,LTR79,LTR79,LTR79,LTR79,LTR79,LTR79,LTR79,LTR79,LTR79,LTR79,LTR79,LTR79,LTR79,LTR79,LTR79,LTR79,LTR79,LTR79,LTR79,LTR79,LTR79,LTR79,LTR79,LTR79,LTR79,LTR79,LTR79,LTR79,LTR79,LTR79,LTR79,LTR79,LTR79,LTR79,LTR…	ADAMTS18,ADRA2A,AJAP1,ANO6,ANXA1,ASIC2,CAPN3,CD109,CD36,CLASP1,DUSP10,F11,FAM46A,FAP,GJA1,HMGB1,HMGCR,HPSE,PDGFRA,PDPN,PHLDB2,PRKCQ,REG3G,STAB2,STXBP5,SYK,TGFBR2,THBS1,TLR4,TSPAN8
GO Biological Process	GO:0010510	regulation of acetyl-CoA biosynthetic process from pyruvate	29	6.117540e-5	7.893462e-1	2.721883e-2	2.978562e+0	6.043185e+0	18	1.499550e-3	4.466501e-3	515	4.261963e-3	1.000000e+0	1.067808e-1	2.930729e+0	2.388485e+0	7	13	2.053991e-3	5.384615e-1	LTR79,LTR79,LTR79,LTR79,LTR79,LTR79,LTR79,LTR79,LTR79,LTR79,LTR79,LTR79,LTR79,LTR79,LTR79,LTR79,LTR79,LTR79	DLD,PDHA1,PDHA2,PDHX,PDK3,PDK4,PDP1
GO Biological Process	GO:0006171	cAMP biosynthetic process	30	7.237185e-5	9.338140e-1	3.112713e-2	2.601244e+0	8.457491e+0	22	2.098633e-3	5.459057e-3	1489	5.744980e-2	1.000000e+0	4.978340e-1	2.041043e+0	2.939673e+0	6	16	1.760563e-3	3.750000e-1	LTR79,LTR79,LTR79,LTR79,LTR79,LTR79,LTR79,LTR79,LTR79,LTR79,LTR79,LTR79,LTR79,LTR79,LTR79,LTR79,LTR79,LTR79,LTR79,LTR79,LTR79,LTR79	ADCY10,ADCY2,ADCY3,ADCY5,ADCY8,CALCRL
GO Biological Process	GO:0014891	striated muscle atrophy	31	7.357057e-5	9.492811e-1	3.062197e-2	3.047759e+0	5.577869e+0	17	1.384087e-3	4.218362e-3	1267	4.251802e-2	1.000000e+0	4.329992e-1	2.721391e+0	1.469837e+0	4	8	1.173709e-3	5.000000e-1	LTR79,LTR79,LTR79,LTR79,LTR79,LTR79,LTR79,LTR79,LTR79,LTR79,LTR79,LTR79,LTR79,LTR79,LTR79,LTR79,LTR79	GSN,IL15,PPARGC1A,TRIM63
GO Biological Process	GO:0033762	response to glucagon	32	7.360943e-5	9.497825e-1	2.968070e-2	2.025536e+0	1.826677e+1	37	4.532698e-3	9.181141e-3	3855	2.810970e-1	1.000000e+0	9.408546e-1	1.221849e+0	9.002749e+0	11	49	3.227700e-3	2.244898e-1	LTR79,LTR79,LTR79,LTR79,LTR79,LTR79,LTR79,LTR79,LTR79,LTR79,LTR79,LTR79,LTR79,LTR79,LTR79,LTR79,LTR79,LTR79,LTR79,LTR79,LTR79,LTR79,LTR79,LTR79,LTR79,LTR79,LTR79,LTR79,LTR79,LTR79,LTR79,LTR79,LTR79,LTR79,LTR79,LTR79,LTR79	ADCY2,ADCY3,ADCY5,ADCY8,CDO1,CPS1,CRY1,GCG,GNG10,GNG12,QDPR
GO Biological Process	GO:0097502	mannosylation	33	7.749318e-5	9.998945e-1	3.029983e-2	2.468293e+0	9.723317e+0	24	2.412734e-3	5.955335e-3	5935	5.162516e-1	1.000000e+0	1.000000e+0	1.053442e+0	5.695617e+0	6	31	1.760563e-3	1.935484e-1	LTR79,LTR79,LTR79,LTR79,LTR79,LTR79,LTR79,LTR79,LTR79,LTR79,LTR79,LTR79,LTR79,LTR79,LTR79,LTR79,LTR79,LTR79,LTR79,LTR79,LTR79,LTR79,LTR79,LTR79	DPY19L1,DPY19L2,FKTN,LARGE,NUS1,POMGNT2
GO Biological Process	GO:0050870	positive regulation of T cell activation	34	7.987110e-5	1.000000e+0	3.031108e-2	1.434842e+0	8.502680e+1	122	2.109846e-2	3.027295e-2	324	1.056621e-3	1.000000e+0	4.207895e-2	1.489318e+0	3.692965e+1	55	201	1.613850e-2	2.736318e-1	LTR79,LTR79,LTR79,LTR79,LTR79,LTR79,LTR79,LTR79,LTR79,LTR79,LTR79,LTR79,LTR79,LTR79,LTR79,LTR79,LTR79,LTR79,LTR79,LTR79,LTR79,LTR79,LTR79,LTR79,LTR79,LTR79,LTR79,LTR79,LTR79,LTR79,LTR79,LTR79,LTR79,LTR79,LTR79,LTR79,LTR79,LTR79,LTR79,LTR79,LTR79,LTR79,LTR79,LTR79,LTR79,LTR79,LTR79,LTR79,LTR79,LTR79,LTR79,LTR79,LTR79,LTR79,LTR79,LTR79,LTR79,LTR79,LTR79,LTR79,LTR79,LTR79,LTR79,LTR79,LTR79,LTR79,LTR…	ANXA1,BCL10,BCL6,BTLA,CD1D,CD276,CD28,CD40LG,CD47,CD55,CD83,DPP4,DUSP10,EFNB2,GLI2,GLI3,GPAM,GRAP2,HLX,HMGB1,HSPH1,ICOS,IFNG,IGF1,IL12A,IL12B,IL15,IL2,IL21,IL23R,IL36B,IL6,IL6ST,IL7,IL7R,ITPKB,KIRREL,MALT1,MAP3K7,NCK2,PIK3R1,PRKCQ,PTPRC,RASGRP1,RIPK2,SIRPG,SLAMF1,SYK,TGFBR2,THY1,TNFSF4,VTCN1,ZAP70,ZMIZ1,ZP4
GO Biological Process	GO:0044341	sodium-dependent phosphate transport	35	8.065169e-5	1.000000e+0	2.973282e-2	5.948917e+0	1.344783e+0	8	3.336929e-4	1.985112e-3	2155	1.211795e-1	1.000000e+0	7.255587e-1	2.332621e+0	1.286107e+0	3	7	8.802817e-4	4.285714e-1	LTR79,LTR79,LTR79,LTR79,LTR79,LTR79,LTR79,LTR79	SLC17A1,SLC20A1,SLC34A2
GO Biological Process	GO:0050820	positive regulation of coagulation	36	8.248695e-5	1.000000e+0	2.956470e-2	2.514700e+0	9.146219e+0	23	2.269533e-3	5.707196e-3	4665	3.401247e-1	1.000000e+0	9.407565e-1	1.256027e+0	4.776969e+0	6	26	1.760563e-3	2.307692e-1	LTR79,LTR79,LTR79,LTR79,LTR79,LTR79,LTR79,LTR79,LTR79,LTR79,LTR79,LTR79,LTR79,LTR79,LTR79,LTR79,LTR79,LTR79,LTR79,LTR79,LTR79,LTR79,LTR79	ANO6,CD36,HPSE,PDPN,THBS1,TLR4
GO Biological Process	GO:0044849	estrous cycle	37	8.673762e-5	1.000000e+0	3.024799e-2	2.267769e+0	1.234693e+1	28	3.063755e-3	6.947891e-3	430	2.413220e-3	1.000000e+0	7.241344e-2	2.902817e+0	2.755944e+0	8	15	2.347418e-3	5.333333e-1	LTR79,LTR79,LTR79,LTR79,LTR79,LTR79,LTR79,LTR79,LTR79,LTR79,LTR79,LTR79,LTR79,LTR79,LTR79,LTR79,LTR79,LTR79,LTR79,LTR79,LTR79,LTR79,LTR79,LTR79,LTR79,LTR79,LTR79,LTR79	ANXA1,ETS1,HAS2,NCOA1,OPRK1,OPRM1,OXTR,PTN
GO Biological Process	GO:0050671	positive regulation of lymphocyte proliferation	38	8.879246e-5	1.000000e+0	3.014971e-2	1.523543e+0	5.972921e+1	91	1.482114e-2	2.258065e-2	164	1.118786e-4	1.000000e+0	8.802254e-3	1.745014e+0	2.406858e+1	42	131	1.232394e-2	3.206107e-1	LTR79,LTR79,LTR79,LTR79,LTR79,LTR79,LTR79,LTR79,LTR79,LTR79,LTR79,LTR79,LTR79,LTR79,LTR79,LTR79,LTR79,LTR79,LTR79,LTR79,LTR79,LTR79,LTR79,LTR79,LTR79,LTR79,LTR79,LTR79,LTR79,LTR79,LTR79,LTR79,LTR79,LTR79,LTR79,LTR79,LTR79,LTR79,LTR79,LTR79,LTR79,LTR79,LTR79,LTR79,LTR79,LTR79,LTR79,LTR79,LTR79,LTR79,LTR79,LTR79,LTR79,LTR79,LTR79,LTR79,LTR79,LTR79,LTR79,LTR79,LTR79,LTR79,LTR79,LTR79,LTR79,LTR79,LTR…	ANXA1,BCL2,BCL6,CD1D,CD276,CD28,CD38,CD40LG,CD55,FCRL3,FGF10,GPAM,HMGB1,IFNG,IGF1,IL12A,IL12B,IL15,IL2,IL21,IL23R,IL6,IL6ST,IL7,IRS2,MEF2C,NCK2,NFATC2,PRKCQ,PTPRC,RIPK2,SLAMF1,SLC39A10,SYK,TAC1,TACR1,TGFBR2,TLR4,TNFSF4,VTCN1,ZAP70,ZP4
GO Biological Process	GO:0043407	negative regulation of MAP kinase activity	39	8.987883e-5	1.000000e+0	2.973607e-2	1.724910e+0	3.304520e+1	57	8.199800e-3	1.414392e-2	497	3.900026e-3	1.000000e+0	1.012516e-1	1.738666e+0	1.322853e+1	23	72	6.748826e-3	3.194444e-1	LTR79,LTR79,LTR79,LTR79,LTR79,LTR79,LTR79,LTR79,LTR79,LTR79,LTR79,LTR79,LTR79,LTR79,LTR79,LTR79,LTR79,LTR79,LTR79,LTR79,LTR79,LTR79,LTR79,LTR79,LTR79,LTR79,LTR79,LTR79,LTR79,LTR79,LTR79,LTR79,LTR79,LTR79,LTR79,LTR79,LTR79,LTR79,LTR79,LTR79,LTR79,LTR79,LTR79,LTR79,LTR79,LTR79,LTR79,LTR79,LTR79,LTR79,LTR79,LTR79,LTR79,LTR79,LTR79,LTR79,LTR79	AIDA,BMP4,DAB2IP,DUSP1,DUSP10,DUSP22,DUSP4,DUSP6,HMGCR,MBIP,NF1,PAQR3,PTPRJ,RGS3,SERPINB3,SFRP1,SMPD1,SORL1,SPRED1,SPRED2,SPRY1,SPRY2,UCHL1
GO Biological Process	GO:0006701	progesterone biosynthetic process	40	9.151762e-5	1.000000e+0	2.952130e-2	8.540867e+0	7.025048e-1	6	1.743188e-4	1.488834e-3	6053	5.560801e-1	1.000000e+0	1.000000e+0	1.360695e+0	7.349183e-1	1	4	2.934272e-4	2.500000e-1	LTR79,LTR79,LTR79,LTR79,LTR79,LTR79	FSHB
GO Biological Process	GO:0006086	acetyl-CoA biosynthetic process from pyruvate	41	9.873641e-5	1.000000e+0	3.107307e-2	3.409839e+0	4.105766e+0	14	1.018801e-3	3.473945e-3	1267	4.251802e-2	1.000000e+0	4.329992e-1	2.721391e+0	1.469837e+0	4	8	1.173709e-3	5.000000e-1	LTR79,LTR79,LTR79,LTR79,LTR79,LTR79,LTR79,LTR79,LTR79,LTR79,LTR79,LTR79,LTR79,LTR79	DLD,PDHA1,PDHA2,PDHX
GO Biological Process	GO:0045837	negative regulation of membrane potential	42	1.043048e-4	1.000000e+0	3.204392e-2	3.391635e+0	4.127802e+0	14	1.024269e-3	3.473945e-3	970	2.317448e-2	1.000000e+0	3.082684e-1	2.721391e+0	1.837296e+0	5	10	1.467136e-3	5.000000e-1	LTR79,LTR79,LTR79,LTR79,LTR79,LTR79,LTR79,LTR79,LTR79,LTR79,LTR79,LTR79,LTR79,LTR79	BNIP3,HEBP2,IL6,PMAIP1,PTN
GO Biological Process	GO:0032946	positive regulation of mononuclear cell proliferation	43	1.047097e-4	1.000000e+0	3.142022e-2	1.516012e+0	6.002591e+1	91	1.489477e-2	2.258065e-2	169	1.353115e-4	1.000000e+0	1.033091e-2	1.731794e+0	2.425230e+1	42	132	1.232394e-2	3.181818e-1	LTR79,LTR79,LTR79,LTR79,LTR79,LTR79,LTR79,LTR79,LTR79,LTR79,LTR79,LTR79,LTR79,LTR79,LTR79,LTR79,LTR79,LTR79,LTR79,LTR79,LTR79,LTR79,LTR79,LTR79,LTR79,LTR79,LTR79,LTR79,LTR79,LTR79,LTR79,LTR79,LTR79,LTR79,LTR79,LTR79,LTR79,LTR79,LTR79,LTR79,LTR79,LTR79,LTR79,LTR79,LTR79,LTR79,LTR79,LTR79,LTR79,LTR79,LTR79,LTR79,LTR79,LTR79,LTR79,LTR79,LTR79,LTR79,LTR79,LTR79,LTR79,LTR79,LTR79,LTR79,LTR79,LTR79,LTR…	ANXA1,BCL2,BCL6,CD1D,CD276,CD28,CD38,CD40LG,CD55,FCRL3,FGF10,GPAM,HMGB1,IFNG,IGF1,IL12A,IL12B,IL15,IL2,IL21,IL23R,IL6,IL6ST,IL7,IRS2,MEF2C,NCK2,NFATC2,PRKCQ,PTPRC,RIPK2,SLAMF1,SLC39A10,SYK,TAC1,TACR1,TGFBR2,TLR4,TNFSF4,VTCN1,ZAP70,ZP4
GO Biological Process	GO:0071223	cellular response to lipoteichoic acid	44	1.090849e-4	1.000000e+0	3.198915e-2	3.069200e+0	5.213085e+0	16	1.293569e-3	3.970223e-3	1210	3.616725e-2	1.000000e+0	3.856744e-1	2.473992e+0	2.021025e+0	5	11	1.467136e-3	4.545455e-1	LTR79,LTR79,LTR79,LTR79,LTR79,LTR79,LTR79,LTR79,LTR79,LTR79,LTR79,LTR79,LTR79,LTR79,LTR79,LTR79	CD36,MAPK14,RIPK2,TLR2,TLR4
GO Biological Process	GO:0070665	positive regulation of leukocyte proliferation	45	1.149413e-4	1.000000e+0	3.295750e-2	1.500735e+0	6.263597e+1	94	1.554242e-2	2.332506e-2	180	1.598927e-4	1.000000e+0	1.146164e-2	1.708318e+0	2.517095e+1	43	137	1.261737e-2	3.138686e-1	LTR79,LTR79,LTR79,LTR79,LTR79,LTR79,LTR79,LTR79,LTR79,LTR79,LTR79,LTR79,LTR79,LTR79,LTR79,LTR79,LTR79,LTR79,LTR79,LTR79,LTR79,LTR79,LTR79,LTR79,LTR79,LTR79,LTR79,LTR79,LTR79,LTR79,LTR79,LTR79,LTR79,LTR79,LTR79,LTR79,LTR79,LTR79,LTR79,LTR79,LTR79,LTR79,LTR79,LTR79,LTR79,LTR79,LTR79,LTR79,LTR79,LTR79,LTR79,LTR79,LTR79,LTR79,LTR79,LTR79,LTR79,LTR79,LTR79,LTR79,LTR79,LTR79,LTR79,LTR79,LTR79,LTR79,LTR…	ANXA1,BCL2,BCL6,CD1D,CD276,CD28,CD38,CD40LG,CD55,FCRL3,FGF10,GPAM,HMGB1,IFNG,IGF1,IL12A,IL12B,IL15,IL2,IL21,IL23R,IL6,IL6ST,IL7,IRS2,KITLG,MEF2C,NCK2,NFATC2,PRKCQ,PTPRC,RIPK2,SLAMF1,SLC39A10,SYK,TAC1,TACR1,TGFBR2,TLR4,TNFSF4,VTCN1,ZAP70,ZP4
GO Biological Process	GO:0070373	negative regulation of ERK1 and ERK2 cascade	46	1.200248e-4	1.000000e+0	3.366696e-2	1.723633e+0	3.190934e+1	55	7.917951e-3	1.364764e-2	838	1.640585e-2	1.000000e+0	2.526070e-1	1.660510e+0	1.084005e+1	18	59	5.281690e-3	3.050847e-1	LTR79,LTR79,LTR79,LTR79,LTR79,LTR79,LTR79,LTR79,LTR79,LTR79,LTR79,LTR79,LTR79,LTR79,LTR79,LTR79,LTR79,LTR79,LTR79,LTR79,LTR79,LTR79,LTR79,LTR79,LTR79,LTR79,LTR79,LTR79,LTR79,LTR79,LTR79,LTR79,LTR79,LTR79,LTR79,LTR79,LTR79,LTR79,LTR79,LTR79,LTR79,LTR79,LTR79,LTR79,LTR79,LTR79,LTR79,LTR79,LTR79,LTR79,LTR79,LTR79,LTR79,LTR79,LTR79	CNKSR3,DAB2IP,DLG1,DUSP1,DUSP10,DUSP26,DUSP4,DUSP6,ERRFI1,EZR,KLF4,LMO3,PTPRR,RAPGEF1,SPRY1,SPRY2,TIMP3,TLR4
GO Biological Process	GO:0043409	negative regulation of MAPK cascade	47	1.233409e-4	1.000000e+0	3.386101e-2	1.480697e+0	6.686040e+1	99	1.659067e-2	2.456576e-2	401	2.018488e-3	1.000000e+0	6.494900e-2	1.529671e+0	2.811063e+1	43	153	1.261737e-2	2.810458e-1	LTR79,LTR79,LTR79,LTR79,LTR79,LTR79,LTR79,LTR79,LTR79,LTR79,LTR79,LTR79,LTR79,LTR79,LTR79,LTR79,LTR79,LTR79,LTR79,LTR79,LTR79,LTR79,LTR79,LTR79,LTR79,LTR79,LTR79,LTR79,LTR79,LTR79,LTR79,LTR79,LTR79,LTR79,LTR79,LTR79,LTR79,LTR79,LTR79,LTR79,LTR79,LTR79,LTR79,LTR79,LTR79,LTR79,LTR79,LTR79,LTR79,LTR79,LTR79,LTR79,LTR79,LTR79,LTR79,LTR79,LTR79,LTR79,LTR79,LTR79,LTR79,LTR79,LTR79,LTR79,LTR79,LTR79,LTR…	AIDA,BMP4,CNKSR3,DAB2IP,DACT1,DLG1,DUSP1,DUSP10,DUSP22,DUSP26,DUSP4,DUSP6,ERRFI1,EZR,FKTN,FOXO1,HMGCR,HSPH1,IGF1R,KLF4,LMO3,MBIP,MECOM,NF1,PAQR3,PARK2,PINK1,PTPRJ,PTPRR,RAPGEF1,RGS3,SERPINB3,SFRP1,SMPD1,SORL1,SPRED1,SPRED2,SPRY1,SPRY2,TAOK3,TIMP3,TLR4,UCHL1
GO Biological Process	GO:0006687	glycosphingolipid metabolic process	48	1.240791e-4	1.000000e+0	3.335401e-2	1.773258e+0	2.819668e+1	50	6.996696e-3	1.240695e-2	2352	1.448248e-1	1.000000e+0	7.945044e-1	1.303201e+0	1.304480e+1	17	71	4.988263e-3	2.394366e-1	LTR79,LTR79,LTR79,LTR79,LTR79,LTR79,LTR79,LTR79,LTR79,LTR79,LTR79,LTR79,LTR79,LTR79,LTR79,LTR79,LTR79,LTR79,LTR79,LTR79,LTR79,LTR79,LTR79,LTR79,LTR79,LTR79,LTR79,LTR79,LTR79,LTR79,LTR79,LTR79,LTR79,LTR79,LTR79,LTR79,LTR79,LTR79,LTR79,LTR79,LTR79,LTR79,LTR79,LTR79,LTR79,LTR79,LTR79,LTR79,LTR79,LTR79	A3GALT2,ALDH5A1,ARSB,B3GALT1,B3GALT2,GALC,ITGB8,KIT,LARGE,SMPD1,ST6GALNAC3,ST6GALNAC5,ST8SIA1,ST8SIA2,STS,SUMF1,UGCG
GO Biological Process	GO:0090342	regulation of cell aging	49	1.268086e-4	1.000000e+0	3.339207e-2	2.088592e+0	1.532132e+1	32	3.801817e-3	7.940447e-3	1547	6.374396e-2	1.000000e+0	5.316667e-1	1.618124e+0	6.797995e+0	11	37	3.227700e-3	2.972973e-1	LTR79,LTR79,LTR79,LTR79,LTR79,LTR79,LTR79,LTR79,LTR79,LTR79,LTR79,LTR79,LTR79,LTR79,LTR79,LTR79,LTR79,LTR79,LTR79,LTR79,LTR79,LTR79,LTR79,LTR79,LTR79,LTR79,LTR79,LTR79,LTR79,LTR79,LTR79,LTR79	ARNTL,BCL6,HMGA2,NEK6,NUAK1,PAWR,SLC30A10,TERF2,VASH1,ZKSCAN3,ZNF277
GO Biological Process	GO:0003091	renal water homeostasis	50	1.340820e-4	1.000000e+0	3.460120e-2	1.984862e+0	1.813728e+1	36	4.500567e-3	8.933002e-3	1753	7.998438e-2	1.000000e+0	5.887270e-1	1.600818e+0	6.246806e+0	10	34	2.934272e-3	2.941176e-1	LTR79,LTR79,LTR79,LTR79,LTR79,LTR79,LTR79,LTR79,LTR79,LTR79,LTR79,LTR79,LTR79,LTR79,LTR79,LTR79,LTR79,LTR79,LTR79,LTR79,LTR79,LTR79,LTR79,LTR79,LTR79,LTR79,LTR79,LTR79,LTR79,LTR79,LTR79,LTR79,LTR79,LTR79,LTR79,LTR79	ADCY2,ADCY3,ADCY5,ADCY8,AKR1B1,AQP4,HAS2,MYO5B,RAB11FIP2,WFS1
GO Biological Process	GO:0018192	enzyme active site formation via cysteine modification to L-cysteine persulfide	51	1.379845e-4	1.000000e+0	3.491008e-2	3.118465e+1	9.620116e-2	3	2.387126e-5	7.444169e-4	2750	1.837296e-1	1.000000e+0	8.620593e-1	5.442782e+0	1.837296e-1	1	1	2.934272e-4	1.000000e+0	LTR79,LTR79,LTR79	MOCS3
GO Biological Process	GO:0032447	protein urmylation	51	1.379845e-4	1.000000e+0	3.491008e-2	3.118465e+1	9.620116e-2	3	2.387126e-5	7.444169e-4	2750	1.837296e-1	1.000000e+0	8.620593e-1	5.442782e+0	1.837296e-1	1	1	2.934272e-4	1.000000e+0	LTR79,LTR79,LTR79	MOCS3
GO Biological Process	GO:0014732	skeletal muscle atrophy	53	1.454329e-4	1.000000e+0	3.540605e-2	2.991084e+0	5.349231e+0	16	1.327353e-3	3.970223e-3	2155	1.211795e-1	1.000000e+0	7.255587e-1	2.332621e+0	1.286107e+0	3	7	8.802817e-4	4.285714e-1	LTR79,LTR79,LTR79,LTR79,LTR79,LTR79,LTR79,LTR79,LTR79,LTR79,LTR79,LTR79,LTR79,LTR79,LTR79,LTR79	IL15,PPARGC1A,TRIM63
GO Biological Process	GO:0035790	platelet-derived growth factor receptor-alpha signaling pathway	54	1.576527e-4	1.000000e+0	3.767024e-2	7.719104e+0	7.772923e-1	6	1.928765e-4	1.488834e-3	2750	1.837296e-1	1.000000e+0	8.620593e-1	5.442782e+0	1.837296e-1	1	1	2.934272e-4	1.000000e+0	LTR79,LTR79,LTR79,LTR79,LTR79,LTR79	PDGFRA
GO Biological Process	GO:0044387	negative regulation of protein kinase activity by regulation of protein phosphorylation	55	1.767312e-4	1.000000e+0	4.146114e-2	2.938795e+0	5.444408e+0	16	1.350970e-3	3.970223e-3	2628	1.683764e-1	1.000000e+0	8.266974e-1	2.041043e+0	1.469837e+0	3	8	8.802817e-4	3.750000e-1	LTR79,LTR79,LTR79,LTR79,LTR79,LTR79,LTR79,LTR79,LTR79,LTR79,LTR79,LTR79,LTR79,LTR79,LTR79,LTR79	ADARB1,DUSP10,DUSP26
GO Biological Process	GO:0014889	muscle atrophy	56	1.793185e-4	1.000000e+0	4.131690e-2	2.823635e+0	6.020608e+0	17	1.493947e-3	4.218362e-3	1950	9.393623e-2	1.000000e+0	6.215688e-1	2.177113e+0	1.837296e+0	4	10	1.173709e-3	4.000000e-1	LTR79,LTR79,LTR79,LTR79,LTR79,LTR79,LTR79,LTR79,LTR79,LTR79,LTR79,LTR79,LTR79,LTR79,LTR79,LTR79,LTR79	GSN,IL15,PPARGC1A,TRIM63
GO Biological Process	GO:0006559	L-phenylalanine catabolic process	57	1.826273e-4	1.000000e+0	4.134105e-2	3.606086e+0	3.327708e+0	12	8.257339e-4	2.977667e-3	6601	6.274714e-1	1.000000e+0	1.000000e+0	9.895967e-1	2.021025e+0	2	11	5.868545e-4	1.818182e-1	LTR79,LTR79,LTR79,LTR79,LTR79,LTR79,LTR79,LTR79,LTR79,LTR79,LTR79,LTR79	PAH,QDPR
GO Biological Process	GO:0021812	neuronal-glial interaction involved in cerebral cortex radial glia guided migration	58	1.879962e-4	1.000000e+0	4.182267e-2	4.200192e+0	2.380844e+0	10	5.907800e-4	2.481390e-3	1093	3.374847e-2	1.000000e+0	3.984049e-1	5.442782e+0	3.674592e-1	2	2	5.868545e-4	1.000000e+0	LTR79,LTR79,LTR79,LTR79,LTR79,LTR79,LTR79,LTR79,LTR79,LTR79	DAB1,LAMB1
GO Biological Process	GO:1904733	negative regulation of electron carrier activity	59	1.907848e-4	1.000000e+0	4.172367e-2	1.455361e+1	2.748460e-1	4	6.820000e-5	9.925558e-4	2750	1.837296e-1	1.000000e+0	8.620593e-1	5.442782e+0	1.837296e-1	1	1	2.934272e-4	1.000000e+0	LTR79,LTR79,LTR79,LTR79	METTL20
GO Biological Process	GO:1904736	negative regulation of fatty acid beta-oxidation using acyl-CoA dehydrogenase	59	1.907848e-4	1.000000e+0	4.172367e-2	1.455361e+1	2.748460e-1	4	6.820000e-5	9.925558e-4	2750	1.837296e-1	1.000000e+0	8.620593e-1	5.442782e+0	1.837296e-1	1	1	2.934272e-4	1.000000e+0	LTR79,LTR79,LTR79,LTR79	METTL20
GO Biological Process	GO:0030213	hyaluronan biosynthetic process	61	2.166564e-4	1.000000e+0	4.582816e-2	3.328334e+0	3.905858e+0	13	9.691956e-4	3.225806e-3	2155	1.211795e-1	1.000000e+0	7.255587e-1	2.332621e+0	1.286107e+0	3	7	8.802817e-4	4.285714e-1	LTR79,LTR79,LTR79,LTR79,LTR79,LTR79,LTR79,LTR79,LTR79,LTR79,LTR79,LTR79,LTR79	HAS2,HAS3,KIAA1199
GO Biological Process	GO:0052652	cyclic purine nucleotide metabolic process	62	2.209085e-4	1.000000e+0	4.597391e-2	2.022692e+0	1.582050e+1	32	3.925682e-3	7.940447e-3	966	2.310583e-2	1.000000e+0	3.086279e-1	1.870956e+0	5.879347e+0	11	32	3.227700e-3	3.437500e-1	LTR79,LTR79,LTR79,LTR79,LTR79,LTR79,LTR79,LTR79,LTR79,LTR79,LTR79,LTR79,LTR79,LTR79,LTR79,LTR79,LTR79,LTR79,LTR79,LTR79,LTR79,LTR79,LTR79,LTR79,LTR79,LTR79,LTR79,LTR79,LTR79,LTR79,LTR79,LTR79	ADCY10,ADCY2,ADCY3,ADCY5,ADCY8,CALCRL,GUCY1A2,GUCY1A3,GUCY1B3,GUCY2F,HTR2C
GO Biological Process	GO:0006182	cGMP biosynthetic process	63	2.276501e-4	1.000000e+0	4.662491e-2	2.103228e+0	1.378833e+1	29	3.421421e-3	7.196030e-3	946	2.165610e-2	1.000000e+0	2.953791e-1	2.041043e+0	4.409510e+0	9	24	2.640845e-3	3.750000e-1	LTR79,LTR79,LTR79,LTR79,LTR79,LTR79,LTR79,LTR79,LTR79,LTR79,LTR79,LTR79,LTR79,LTR79,LTR79,LTR79,LTR79,LTR79,LTR79,LTR79,LTR79,LTR79,LTR79,LTR79,LTR79,LTR79,LTR79,LTR79,LTR79	ADCY2,ADCY3,ADCY5,ADCY8,GUCY1A2,GUCY1A3,GUCY1B3,GUCY2F,HTR2C
GO Biological Process	GO:0034103	regulation of tissue remodeling	64	2.321264e-4	1.000000e+0	4.679886e-2	1.668422e+0	3.356466e+1	56	8.328700e-3	1.389578e-2	214	2.620304e-4	1.000000e+0	1.579896e-2	2.001023e+0	1.249361e+1	25	68	7.335681e-3	3.676471e-1	LTR79,LTR79,LTR79,LTR79,LTR79,LTR79,LTR79,LTR79,LTR79,LTR79,LTR79,LTR79,LTR79,LTR79,LTR79,LTR79,LTR79,LTR79,LTR79,LTR79,LTR79,LTR79,LTR79,LTR79,LTR79,LTR79,LTR79,LTR79,LTR79,LTR79,LTR79,LTR79,LTR79,LTR79,LTR79,LTR79,LTR79,LTR79,LTR79,LTR79,LTR79,LTR79,LTR79,LTR79,LTR79,LTR79,LTR79,LTR79,LTR79,LTR79,LTR79,LTR79,LTR79,LTR79,LTR79,LTR79	ABR,AGT,CD38,DCSTAMP,ERG,FSHB,HAND2,IAPP,IL12B,IL15,IL2,IL20RA,IL21,IL6,MC4R,NF1,PDK4,PPP3CA,S1PR1,SFRP1,SYK,SYT7,THBS4,TMEM64,TNFRSF11B
GO Biological Process	GO:0031663	lipopolysaccharide-mediated signaling pathway	65	2.361378e-4	1.000000e+0	4.687517e-2	2.242468e+0	1.114843e+1	25	2.766360e-3	6.203474e-3	4643	3.391018e-1	1.000000e+0	9.423714e-1	1.229015e+0	5.695617e+0	7	31	2.053991e-3	2.258065e-1	LTR79,LTR79,LTR79,LTR79,LTR79,LTR79,LTR79,LTR79,LTR79,LTR79,LTR79,LTR79,LTR79,LTR79,LTR79,LTR79,LTR79,LTR79,LTR79,LTR79,LTR79,LTR79,LTR79,LTR79,LTR79	LY96,MAPK14,MTDH,NFKBIA,RIPK2,TLR2,TLR4
GO Biological Process	GO:0045416	positive regulation of interleukin-8 biosynthetic process	66	2.423107e-4	1.000000e+0	4.737174e-2	4.066594e+0	2.459061e+0	10	6.101887e-4	2.481390e-3	5149	4.480287e-1	1.000000e+0	1.000000e+0	1.360695e+0	1.469837e+0	2	8	5.868545e-4	2.500000e-1	LTR79,LTR79,LTR79,LTR79,LTR79,LTR79,LTR79,LTR79,LTR79,LTR79	BCL10,TLR4
GO Biological Process	GO:0009190	cyclic nucleotide biosynthetic process	67	2.424662e-4	1.000000e+0	4.669465e-2	2.011673e+0	1.590716e+1	32	3.947186e-3	7.940447e-3	1061	2.905814e-2	1.000000e+0	3.533809e-1	1.814261e+0	6.063076e+0	11	33	3.227700e-3	3.333333e-1	LTR79,LTR79,LTR79,LTR79,LTR79,LTR79,LTR79,LTR79,LTR79,LTR79,LTR79,LTR79,LTR79,LTR79,LTR79,LTR79,LTR79,LTR79,LTR79,LTR79,LTR79,LTR79,LTR79,LTR79,LTR79,LTR79,LTR79,LTR79,LTR79,LTR79,LTR79,LTR79	ADCY10,ADCY2,ADCY3,ADCY5,ADCY8,CALCRL,GUCY1A2,GUCY1A3,GUCY1B3,GUCY2F,HTR2C
GO Biological Process	GO:1903818	positive regulation of voltage-gated potassium channel activity	68	2.441823e-4	1.000000e+0	4.633359e-2	2.656354e+0	6.776205e+0	18	1.681440e-3	4.466501e-3	886	2.017459e-2	1.000000e+0	2.938067e-1	2.512053e+0	2.388485e+0	6	13	1.760563e-3	4.615385e-1	LTR79,LTR79,LTR79,LTR79,LTR79,LTR79,LTR79,LTR79,LTR79,LTR79,LTR79,LTR79,LTR79,LTR79,LTR79,LTR79,LTR79,LTR79	ALG10B,KCNA1,KCNC1,KCNC2,LRRC38,LRRC55
GO Biological Process	GO:0061589	calcium activated phosphatidylserine scrambling	69	2.457400e-4	1.000000e+0	4.595338e-2	4.475365e+0	2.011009e+0	9	4.990097e-4	2.233251e-3	2420	1.563235e-1	1.000000e+0	8.334885e-1	2.721391e+0	7.349183e-1	2	4	5.868545e-4	5.000000e-1	LTR79,LTR79,LTR79,LTR79,LTR79,LTR79,LTR79,LTR79,LTR79	ANO4,ANO6
GO Biological Process	GO:0010907	positive regulation of glucose metabolic process	70	2.538160e-4	1.000000e+0	4.678554e-2	1.959358e+0	1.735262e+1	34	4.305862e-3	8.436725e-3	718	1.120120e-2	1.000000e+0	2.012940e-1	1.979193e+0	6.063076e+0	12	33	3.521127e-3	3.636364e-1	LTR79,LTR79,LTR79,LTR79,LTR79,LTR79,LTR79,LTR79,LTR79,LTR79,LTR79,LTR79,LTR79,LTR79,LTR79,LTR79,LTR79,LTR79,LTR79,LTR79,LTR79,LTR79,LTR79,LTR79,LTR79,LTR79,LTR79,LTR79,LTR79,LTR79,LTR79,LTR79,LTR79,LTR79	DYRK2,ESRRB,FOXO1,GCG,GPLD1,HMGB1,IGF1,IRS1,IRS2,KAT2B,PMAIP1,PPARGC1A
GO Biological Process	GO:0045913	positive regulation of carbohydrate metabolic process	71	2.608000e-4	1.000000e+0	4.739581e-2	1.668787e+0	3.295808e+1	55	8.178183e-3	1.364764e-2	1544	6.275819e-2	1.000000e+0	5.244617e-1	1.440736e+0	1.249361e+1	18	68	5.281690e-3	2.647059e-1	LTR79,LTR79,LTR79,LTR79,LTR79,LTR79,LTR79,LTR79,LTR79,LTR79,LTR79,LTR79,LTR79,LTR79,LTR79,LTR79,LTR79,LTR79,LTR79,LTR79,LTR79,LTR79,LTR79,LTR79,LTR79,LTR79,LTR79,LTR79,LTR79,LTR79,LTR79,LTR79,LTR79,LTR79,LTR79,LTR79,LTR79,LTR79,LTR79,LTR79,LTR79,LTR79,LTR79,LTR79,LTR79,LTR79,LTR79,LTR79,LTR79,LTR79,LTR79,LTR79,LTR79,LTR79,LTR79	ADCYAP1R1,DYRK2,ESRRB,FOXO1,GCG,GPLD1,HAS2,HIF1A,HMGB1,HRH1,HTR2A,IGF1,IRS1,IRS2,KAT2B,PMAIP1,PPARGC1A,SNCA
GO Biological Process	GO:0006688	glycosphingolipid biosynthetic process	72	2.776419e-4	1.000000e+0	4.975574e-2	1.971812e+0	1.673587e+1	33	4.152822e-3	8.188586e-3	1198	3.583385e-2	1.000000e+0	3.859467e-1	1.979193e+0	4.042051e+0	8	22	2.347418e-3	3.636364e-1	LTR79,LTR79,LTR79,LTR79,LTR79,LTR79,LTR79,LTR79,LTR79,LTR79,LTR79,LTR79,LTR79,LTR79,LTR79,LTR79,LTR79,LTR79,LTR79,LTR79,LTR79,LTR79,LTR79,LTR79,LTR79,LTR79,LTR79,LTR79,LTR79,LTR79,LTR79,LTR79,LTR79	A3GALT2,B3GALT1,B3GALT2,LARGE,ST6GALNAC5,ST8SIA1,ST8SIA2,UGCG
GO Biological Process	GO:0048535	lymph node development	73	2.834539e-4	1.000000e+0	5.010145e-2	2.712032e+0	6.268363e+0	17	1.555425e-3	4.218362e-3	4870	3.825951e-1	1.000000e+0	1.000000e+0	1.280655e+0	3.123403e+0	4	17	1.173709e-3	2.352941e-1	LTR79,LTR79,LTR79,LTR79,LTR79,LTR79,LTR79,LTR79,LTR79,LTR79,LTR79,LTR79,LTR79,LTR79,LTR79,LTR79,LTR79	CXCL13,IL15,IL7R,PDPN
GO Biological Process	GO:0098543	detection of other organism	74	3.069757e-4	1.000000e+0	5.352578e-2	3.402065e+0	3.527269e+0	12	8.752528e-4	2.977667e-3	5087	4.373588e-1	1.000000e+0	1.000000e+0	1.256027e+0	2.388485e+0	3	13	8.802817e-4	2.307692e-1	LTR79,LTR79,LTR79,LTR79,LTR79,LTR79,LTR79,LTR79,LTR79,LTR79,LTR79,LTR79	CD1D,TLR2,TLR4
GO Biological Process	GO:0070365	hepatocyte differentiation	75	3.097889e-4	1.000000e+0	5.329608e-2	2.456496e+0	8.141678e+0	20	2.020268e-3	4.962779e-3	336	1.156637e-3	1.000000e+0	4.441693e-2	3.463588e+0	2.021025e+0	7	11	2.053991e-3	6.363636e-1	LTR79,LTR79,LTR79,LTR79,LTR79,LTR79,LTR79,LTR79,LTR79,LTR79,LTR79,LTR79,LTR79,LTR79,LTR79,LTR79,LTR79,LTR79,LTR79,LTR79	ANXA1,CPS1,E2F7,E2F8,HHEX,ITGA2,PROX1
GO Biological Process	GO:0071243	cellular response to arsenic-containing substance	76	3.103364e-4	1.000000e+0	5.268777e-2	3.042405e+0	4.601622e+0	14	1.141842e-3	3.473945e-3	7756	7.918528e-1	1.000000e+0	1.000000e+0	7.257042e-1	2.755944e+0	2	15	5.868545e-4	1.333333e-1	LTR79,LTR79,LTR79,LTR79,LTR79,LTR79,LTR79,LTR79,LTR79,LTR79,LTR79,LTR79,LTR79,LTR79	CPEB2,GSTO2
GO Biological Process	GO:1990983	tRNA demethylation	77	3.211365e-4	1.000000e+0	5.381330e-2	2.334363e+1	1.285147e-1	3	3.188950e-5	7.444169e-4	2750	1.837296e-1	1.000000e+0	8.620593e-1	5.442782e+0	1.837296e-1	1	1	2.934272e-4	1.000000e+0	LTR79,LTR79,LTR79	ALKBH1
GO Biological Process	GO:0097326	melanocyte adhesion	78	3.341614e-4	1.000000e+0	5.527801e-2	5.556316e+0	1.259828e+0	7	3.126123e-4	1.736973e-3	2750	1.837296e-1	1.000000e+0	8.620593e-1	5.442782e+0	1.837296e-1	1	1	2.934272e-4	1.000000e+0	LTR79,LTR79,LTR79,LTR79,LTR79,LTR79,LTR79	KIT
GO Biological Process	GO:0070662	mast cell proliferation	78	3.341614e-4	1.000000e+0	5.527801e-2	5.556316e+0	1.259828e+0	7	3.126123e-4	1.736973e-3	2750	1.837296e-1	1.000000e+0	8.620593e-1	5.442782e+0	1.837296e-1	1	1	2.934272e-4	1.000000e+0	LTR79,LTR79,LTR79,LTR79,LTR79,LTR79,LTR79	KIT
GO Biological Process	GO:1904343	positive regulation of colon smooth muscle contraction	78	3.341614e-4	1.000000e+0	5.527801e-2	5.556316e+0	1.259828e+0	7	3.126123e-4	1.736973e-3	2750	1.837296e-1	1.000000e+0	8.620593e-1	5.442782e+0	1.837296e-1	1	1	2.934272e-4	1.000000e+0	LTR79,LTR79,LTR79,LTR79,LTR79,LTR79,LTR79	KIT
GO Biological Process	GO:0002371	dendritic cell cytokine production	78	3.341614e-4	1.000000e+0	5.527801e-2	5.556316e+0	1.259828e+0	7	3.126123e-4	1.736973e-3	2750	1.837296e-1	1.000000e+0	8.620593e-1	5.442782e+0	1.837296e-1	1	1	2.934272e-4	1.000000e+0	LTR79,LTR79,LTR79,LTR79,LTR79,LTR79,LTR79	KIT
GO Biological Process	GO:0006040	amino sugar metabolic process	82	3.420157e-4	1.000000e+0	5.381742e-2	2.050006e+0	1.414630e+1	29	3.510248e-3	7.196030e-3	5973	5.323729e-1	1.000000e+0	1.000000e+0	1.029715e+0	6.797995e+0	7	37	2.053991e-3	1.891892e-1	LTR79,LTR79,LTR79,LTR79,LTR79,LTR79,LTR79,LTR79,LTR79,LTR79,LTR79,LTR79,LTR79,LTR79,LTR79,LTR79,LTR79,LTR79,LTR79,LTR79,LTR79,LTR79,LTR79,LTR79,LTR79,LTR79,LTR79,LTR79,LTR79	CHST2,CHST7,CSGALNACT1,GFPT1,GNPDA2,LARGE,ST3GAL1
GO Biological Process	GO:1901738	regulation of vitamin A metabolic process	83	3.448789e-4	1.000000e+0	5.361413e-2	4.787828e+0	1.670904e+0	8	4.146163e-4	1.985112e-3	2750	1.837296e-1	1.000000e+0	8.620593e-1	5.442782e+0	1.837296e-1	1	1	2.934272e-4	1.000000e+0	LTR79,LTR79,LTR79,LTR79,LTR79,LTR79,LTR79,LTR79	ISX
GO Biological Process	GO:1901003	negative regulation of fermentation	84	3.464245e-4	1.000000e+0	5.321328e-2	1.242084e+1	3.220395e-1	4	7.991055e-5	9.925558e-4	4152	3.337107e-1	1.000000e+0	1.000000e+0	2.721391e+0	3.674592e-1	1	2	2.934272e-4	5.000000e-1	LTR79,LTR79,LTR79,LTR79	PRKCDBP
GO Biological Process	GO:0000733	DNA strand renaturation	85	3.532013e-4	1.000000e+0	5.361596e-2	3.002480e+0	4.662811e+0	14	1.157025e-3	3.473945e-3	1557	6.563153e-2	1.000000e+0	5.438944e-1	2.419014e+0	1.653566e+0	4	9	1.173709e-3	4.444444e-1	LTR79,LTR79,LTR79,LTR79,LTR79,LTR79,LTR79,LTR79,LTR79,LTR79,LTR79,LTR79,LTR79,LTR79	ANXA1,BLM,SMARCA1,ZRANB3
GO Biological Process	GO:0051969	regulation of transmission of nerve impulse	86	3.642055e-4	1.000000e+0	5.464353e-2	2.217019e+0	1.082535e+1	24	2.686191e-3	5.955335e-3	424	2.303040e-3	1.000000e+0	7.008520e-2	2.721391e+0	3.307132e+0	9	18	2.640845e-3	5.000000e-1	LTR79,LTR79,LTR79,LTR79,LTR79,LTR79,LTR79,LTR79,LTR79,LTR79,LTR79,LTR79,LTR79,LTR79,LTR79,LTR79,LTR79,LTR79,LTR79,LTR79,LTR79,LTR79,LTR79,LTR79	AGT,AVPR1A,FGF12,FMR1,GLRA1,IFNG,IL6,ITGA2,TNR
GO Biological Process	GO:2000765	regulation of cytoplasmic translation	87	3.765941e-4	1.000000e+0	5.585280e-2	2.740632e+0	5.838070e+0	16	1.448653e-3	3.970223e-3	7514	7.580912e-1	1.000000e+0	1.000000e+0	7.775402e-1	2.572214e+0	2	14	5.868545e-4	1.428571e-1	LTR79,LTR79,LTR79,LTR79,LTR79,LTR79,LTR79,LTR79,LTR79,LTR79,LTR79,LTR79,LTR79,LTR79,LTR79,LTR79	CPEB2,FMR1
GO Biological Process	GO:0045226	extracellular polysaccharide biosynthetic process	88	3.865612e-4	1.000000e+0	5.667954e-2	3.541821e+0	3.105747e+0	11	7.706567e-4	2.729529e-3	1798	8.885018e-2	1.000000e+0	6.376162e-1	3.628521e+0	5.511887e-1	2	3	5.868545e-4	6.666667e-1	LTR79,LTR79,LTR79,LTR79,LTR79,LTR79,LTR79,LTR79,LTR79,LTR79,LTR79	HAS2,HAS3
GO Biological Process	GO:1903580	positive regulation of ATP metabolic process	89	4.135508e-4	1.000000e+0	5.995557e-2	2.085989e+0	1.294350e+1	27	3.211787e-3	6.699752e-3	3453	2.228706e-1	1.000000e+0	8.328119e-1	1.360695e+0	5.879347e+0	8	32	2.347418e-3	2.500000e-1	LTR79,LTR79,LTR79,LTR79,LTR79,LTR79,LTR79,LTR79,LTR79,LTR79,LTR79,LTR79,LTR79,LTR79,LTR79,LTR79,LTR79,LTR79,LTR79,LTR79,LTR79,LTR79,LTR79,LTR79,LTR79,LTR79,LTR79	ESRRB,HIF1A,HTR2A,IGF1,PID1,PINK1,PPARGC1A,STAT3
GO Biological Process	GO:0042742	defense response to bacterium	90	4.430134e-4	1.000000e+0	6.351335e-2	1.476927e+0	5.619777e+1	83	1.394486e-2	2.059553e-2	5729	4.889824e-1	1.000000e+0	1.000000e+0	1.013158e+0	4.244153e+1	43	231	1.261737e-2	1.861472e-1	LTR79,LTR79,LTR79,LTR79,LTR79,LTR79,LTR79,LTR79,LTR79,LTR79,LTR79,LTR79,LTR79,LTR79,LTR79,LTR79,LTR79,LTR79,LTR79,LTR79,LTR79,LTR79,LTR79,LTR79,LTR79,LTR79,LTR79,LTR79,LTR79,LTR79,LTR79,LTR79,LTR79,LTR79,LTR79,LTR79,LTR79,LTR79,LTR79,LTR79,LTR79,LTR79,LTR79,LTR79,LTR79,LTR79,LTR79,LTR79,LTR79,LTR79,LTR79,LTR79,LTR79,LTR79,LTR79,LTR79,LTR79,LTR79,LTR79,LTR79,LTR79,LTR79,LTR79,LTR79,LTR79,LTR79,LTR…	ADAM17,ADAMTS5,ANKRD17,ANXA3,CD36,CST11,CXCL13,DCD,DEFB108B,DEFB112,DEFB130,DEFB131,DEFB132,DEFB134,DROSHA,ENSG00000259680,FGR,HIST1H2BJ,HMGB2,IFNG,IL12A,IL12B,IL23R,IL6,LYZL1,MBL2,NLRP1,OPTN,PLA2G2A,RAB14,RAG2,REG3G,RIPK2,SPACA1,SPACA3,SPACA7,STAB2,SYK,TLR2,TLR4,TLR5,TMF1,TNFSF8
GO Biological Process	GO:0061045	negative regulation of wound healing	91	4.653520e-4	1.000000e+0	6.598282e-2	1.712528e+0	2.686088e+1	46	6.665230e-3	1.141439e-2	6953	6.471079e-1	1.000000e+0	1.000000e+0	9.354781e-1	1.175869e+1	11	64	3.227700e-3	1.718750e-1	LTR79,LTR79,LTR79,LTR79,LTR79,LTR79,LTR79,LTR79,LTR79,LTR79,LTR79,LTR79,LTR79,LTR79,LTR79,LTR79,LTR79,LTR79,LTR79,LTR79,LTR79,LTR79,LTR79,LTR79,LTR79,LTR79,LTR79,LTR79,LTR79,LTR79,LTR79,LTR79,LTR79,LTR79,LTR79,LTR79,LTR79,LTR79,LTR79,LTR79,LTR79,LTR79,LTR79,LTR79,LTR79,LTR79	ADAMTS18,AJAP1,CD109,CLASP1,DUSP10,F11,GJA1,HMGCR,PDGFRA,PHLDB2,TSPAN8
GO Biological Process	GO:0022409	positive regulation of cell-cell adhesion	92	4.767451e-4	1.000000e+0	6.686350e-2	1.322331e+0	1.141923e+2	151	2.833555e-2	3.746898e-2	433	2.467500e-3	1.000000e+0	7.352922e-2	1.406052e+0	4.409510e+1	62	240	1.819249e-2	2.583333e-1	LTR79,LTR79,LTR79,LTR79,LTR79,LTR79,LTR79,LTR79,LTR79,LTR79,LTR79,LTR79,LTR79,LTR79,LTR79,LTR79,LTR79,LTR79,LTR79,LTR79,LTR79,LTR79,LTR79,LTR79,LTR79,LTR79,LTR79,LTR79,LTR79,LTR79,LTR79,LTR79,LTR79,LTR79,LTR79,LTR79,LTR79,LTR79,LTR79,LTR79,LTR79,LTR79,LTR79,LTR79,LTR79,LTR79,LTR79,LTR79,LTR79,LTR79,LTR79,LTR79,LTR79,LTR79,LTR79,LTR79,LTR79,LTR79,LTR79,LTR79,LTR79,LTR79,LTR79,LTR79,LTR79,LTR79,LTR…	ANK3,ANXA1,BCL10,BCL6,BTLA,CD1D,CD276,CD28,CD40LG,CD44,CD47,CD55,CD83,CITED2,CXCL13,DPP4,DUSP10,EFNB2,ETS1,GLI2,GLI3,GPAM,GRAP2,HAS2,HLX,HMGB1,HSPH1,ICOS,IFNG,IGF1,IL12A,IL12B,IL15,IL2,IL21,IL23R,IL36B,IL6,IL6ST,IL7,IL7R,ITPKB,KIRREL,MALT1,MAP3K7,NCK2,PDPN,PIK3R1,PRKCQ,PTPRC,RASGRP1,RIPK2,SIRPG,SLAMF1,SYK,TGFBR2,THY1,TNFSF4,VTCN1,ZAP70,ZMIZ1,ZP4
GO Biological Process	GO:0034105	positive regulation of tissue remodeling	93	4.808163e-4	1.000000e+0	6.670938e-2	1.930902e+0	1.657257e+1	32	4.112299e-3	7.940447e-3	653	7.818662e-3	1.000000e+0	1.544934e-1	2.138236e+0	5.144428e+0	11	28	3.227700e-3	3.928571e-1	LTR79,LTR79,LTR79,LTR79,LTR79,LTR79,LTR79,LTR79,LTR79,LTR79,LTR79,LTR79,LTR79,LTR79,LTR79,LTR79,LTR79,LTR79,LTR79,LTR79,LTR79,LTR79,LTR79,LTR79,LTR79,LTR79,LTR79,LTR79,LTR79,LTR79,LTR79,LTR79	DCSTAMP,ERG,FSHB,IL12B,IL15,IL2,IL21,MC4R,PPP3CA,SYK,TMEM64
GO Biological Process	GO:1902107	positive regulation of leukocyte differentiation	94	4.948832e-4	1.000000e+0	6.793062e-2	1.428428e+0	6.720673e+1	96	1.667661e-2	2.382134e-2	169	1.353115e-4	1.000000e+0	1.033091e-2	1.731794e+0	2.425230e+1	42	132	1.232394e-2	3.181818e-1	LTR79,LTR79,LTR79,LTR79,LTR79,LTR79,LTR79,LTR79,LTR79,LTR79,LTR79,LTR79,LTR79,LTR79,LTR79,LTR79,LTR79,LTR79,LTR79,LTR79,LTR79,LTR79,LTR79,LTR79,LTR79,LTR79,LTR79,LTR79,LTR79,LTR79,LTR79,LTR79,LTR79,LTR79,LTR79,LTR79,LTR79,LTR79,LTR79,LTR79,LTR79,LTR79,LTR79,LTR79,LTR79,LTR79,LTR79,LTR79,LTR79,LTR79,LTR79,LTR79,LTR79,LTR79,LTR79,LTR79,LTR79,LTR79,LTR79,LTR79,LTR79,LTR79,LTR79,LTR79,LTR79,LTR79,LTR…	ANXA1,ATP11C,BCL6,CD101,CD83,DCSTAMP,DUSP10,GLI2,GLI3,HCLS1,HLX,HMGB1,IFNG,IL12A,IL12B,IL15,IL2,IL23R,IL36B,IL6,IL7,IL7R,ITPKB,JUN,KITLG,KLF10,LEF1,PF4,POU4F1,POU4F2,PRDM1,RASGRP1,RIPK2,RUNX1,SYK,TGFBR2,TMEM64,TNFSF4,TRIB1,ZAP70,ZFP36L1,ZMIZ1
GO Biological Process	GO:0030334	regulation of cell migration	95	5.016394e-4	1.000000e+0	6.813319e-2	1.164826e+0	3.820314e+2	445	9.479688e-2	1.104218e-1	4	4.248284e-15	5.481561e-11	1.370390e-11	1.643537e+0	1.308155e+2	215	712	6.308685e-2	3.019663e-1	LTR79,LTR79,LTR79,LTR79,LTR79,LTR79,LTR79,LTR79,LTR79,LTR79,LTR79,LTR79,LTR79,LTR79,LTR79,LTR79,LTR79,LTR79,LTR79,LTR79,LTR79,LTR79,LTR79,LTR79,LTR79,LTR79,LTR79,LTR79,LTR79,LTR79,LTR79,LTR79,LTR79,LTR79,LTR79,LTR79,LTR79,LTR79,LTR79,LTR79,LTR79,LTR79,LTR79,LTR79,LTR79,LTR79,LTR79,LTR79,LTR79,LTR79,LTR79,LTR79,LTR79,LTR79,LTR79,LTR79,LTR79,LTR79,LTR79,LTR79,LTR79,LTR79,LTR79,LTR79,LTR79,LTR79,LTR…	ABR,ADAM17,ADAM9,ADAMTS9,ADARB1,ADORA3,ADRA2A,AGT,AGTR2,AMOT,ANGPT1,ANGPT2,ANO6,ANXA1,ANXA3,APOD,ARHGEF7,ARID2,ARSB,ATP8A1,BCL2,BDKRB1,BMP4,BMP5,BMPER,C5orf30,CAMK1D,CCBE1,CCL28,CCL4,CCR7,CDH13,CITED2,CLASP1,CXCL1,CXCL13,CYP19A1,DAB2,DAB2IP,DCN,DOCK5,DOCK7,DRD1,DRD2,DUSP10,EMP2,ENSG00000134602,ERBB4,ETS1,FAM65B,FBXO31,FER,FGF10,FGF7,FGR,FIGF,FLRT2,FN1,FSHB,GAB1,GCSAM,GLIPR2,GNA12,GNA13,GPLD1,GPR1…
GO Biological Process	GO:0010633	negative regulation of epithelial cell migration	96	5.402084e-4	1.000000e+0	7.260739e-2	1.587517e+0	3.716496e+1	59	9.222073e-3	1.464020e-2	140	5.437390e-5	7.015864e-1	5.011332e-3	2.214013e+0	1.084005e+1	24	59	7.042254e-3	4.067797e-1	LTR79,LTR79,LTR79,LTR79,LTR79,LTR79,LTR79,LTR79,LTR79,LTR79,LTR79,LTR79,LTR79,LTR79,LTR79,LTR79,LTR79,LTR79,LTR79,LTR79,LTR79,LTR79,LTR79,LTR79,LTR79,LTR79,LTR79,LTR79,LTR79,LTR79,LTR79,LTR79,LTR79,LTR79,LTR79,LTR79,LTR79,LTR79,LTR79,LTR79,LTR79,LTR79,LTR79,LTR79,LTR79,LTR79,LTR79,LTR79,LTR79,LTR79,LTR79,LTR79,LTR79,LTR79,LTR79,LTR79,LTR79,LTR79,LTR79	ADAMTS9,AGTR2,ANGPT2,CXCL13,DAB2IP,DCN,DUSP10,HMGB1,KLF4,MAP2K5,NR2F2,PFN2,PTPN23,PTPRM,PTPRR,SEMA3A,SLIT2,SP100,SPRED1,STARD13,STC1,TACSTD2,THBS1,VASH1
GO Biological Process	GO:0000188	inactivation of MAPK activity	97	5.621477e-4	1.000000e+0	7.477723e-2	2.043058e+0	1.321548e+1	27	3.279276e-3	6.699752e-3	1223	3.662138e-2	1.000000e+0	3.863660e-1	1.884040e+0	4.776969e+0	9	26	2.640845e-3	3.461538e-1	LTR79,LTR79,LTR79,LTR79,LTR79,LTR79,LTR79,LTR79,LTR79,LTR79,LTR79,LTR79,LTR79,LTR79,LTR79,LTR79,LTR79,LTR79,LTR79,LTR79,LTR79,LTR79,LTR79,LTR79,LTR79,LTR79,LTR79	DUSP1,DUSP10,DUSP22,DUSP4,DUSP6,MBIP,RGS3,SPRED1,SPRED2
GO Biological Process	GO:0014911	positive regulation of smooth muscle cell migration	98	5.958995e-4	1.000000e+0	7.845807e-2	1.845820e+0	1.896176e+1	35	4.705151e-3	8.684864e-3	447	2.794841e-3	1.000000e+0	8.067524e-2	2.211130e+0	5.879347e+0	13	32	3.814554e-3	4.062500e-1	LTR79,LTR79,LTR79,LTR79,LTR79,LTR79,LTR79,LTR79,LTR79,LTR79,LTR79,LTR79,LTR79,LTR79,LTR79,LTR79,LTR79,LTR79,LTR79,LTR79,LTR79,LTR79,LTR79,LTR79,LTR79,LTR79,LTR79,LTR79,LTR79,LTR79,LTR79,LTR79,LTR79,LTR79,LTR79	AGT,BCL2,DOCK5,DOCK7,HAS2,HDAC4,IGF1,ITGA2,LPAR1,NRP1,PDGFD,POSTN,SEMA6D
GO Biological Process	GO:0006085	acetyl-CoA biosynthetic process	99	6.243967e-4	1.000000e+0	8.137970e-2	2.830242e+0	4.946573e+0	14	1.227437e-3	3.473945e-3	3307	2.043367e-1	1.000000e+0	7.972653e-1	1.674702e+0	2.388485e+0	4	13	1.173709e-3	3.076923e-1	LTR79,LTR79,LTR79,LTR79,LTR79,LTR79,LTR79,LTR79,LTR79,LTR79,LTR79,LTR79,LTR79,LTR79	DLD,PDHA1,PDHA2,PDHX
GO Biological Process	GO:0036071	N-glycan fucosylation	100	6.336155e-4	1.000000e+0	8.175541e-2	4.358841e+0	1.835350e+0	8	4.554219e-4	1.985112e-3	2750	1.837296e-1	1.000000e+0	8.620593e-1	5.442782e+0	1.837296e-1	1	1	2.934272e-4	1.000000e+0	LTR79,LTR79,LTR79,LTR79,LTR79,LTR79,LTR79,LTR79	FUT8
GO Biological Process	GO:0032775	DNA methylation on adenine	101	6.610502e-4	1.000000e+0	8.445080e-2	4.945359e+0	1.415469e+0	7	3.512329e-4	1.736973e-3	2750	1.837296e-1	1.000000e+0	8.620593e-1	5.442782e+0	1.837296e-1	1	1	2.934272e-4	1.000000e+0	LTR79,LTR79,LTR79,LTR79,LTR79,LTR79,LTR79	METTL4
GO Biological Process	GO:1903037	regulation of leukocyte cell-cell adhesion	102	6.618510e-4	1.000000e+0	8.372415e-2	1.282335e+0	1.380295e+2	177	3.425049e-2	4.392060e-2	281	6.216795e-4	1.000000e+0	2.854637e-2	1.398610e+0	5.934465e+1	83	323	2.435446e-2	2.569659e-1	LTR79,LTR79,LTR79,LTR79,LTR79,LTR79,LTR79,LTR79,LTR79,LTR79,LTR79,LTR79,LTR79,LTR79,LTR79,LTR79,LTR79,LTR79,LTR79,LTR79,LTR79,LTR79,LTR79,LTR79,LTR79,LTR79,LTR79,LTR79,LTR79,LTR79,LTR79,LTR79,LTR79,LTR79,LTR79,LTR79,LTR79,LTR79,LTR79,LTR79,LTR79,LTR79,LTR79,LTR79,LTR79,LTR79,LTR79,LTR79,LTR79,LTR79,LTR79,LTR79,LTR79,LTR79,LTR79,LTR79,LTR79,LTR79,LTR79,LTR79,LTR79,LTR79,LTR79,LTR79,LTR79,LTR79,LTR…	ANXA1,BCL10,BCL6,BMP4,BTLA,CCL28,CCR7,CD1D,CD2,CD276,CD28,CD40LG,CD44,CD47,CD55,CD83,CTNNB1,DLG1,DPP4,DROSHA,DUSP10,DUSP22,EFNB2,ETS1,FAM65B,FANCD2,GLI2,GLI3,GLMN,GPAM,GRAP2,GSN,HAS2,HLX,HMGB1,HSPH1,ICOS,IFNG,IGF1,IL12A,IL12B,IL15,IL2,IL21,IL23R,IL36B,IL6,IL6ST,IL7,IL7R,ITPKB,KIAA0922,KIRREL,KLF4,LRRC32,MALT1,MAP3K7,NCK2,NFATC2,PAG1,PAWR,PDE5A,PIK3R1,PRDM1,PRKCQ,PRNP,PTPRC,RASGRP1,RIPK2,RUNX1,SIR…
GO Biological Process	GO:0032685	negative regulation of granulocyte macrophage colony-stimulating factor production	103	6.760077e-4	1.000000e+0	8.468473e-2	1.804473e+1	1.662535e-1	3	4.125397e-5	7.444169e-4	2750	1.837296e-1	1.000000e+0	8.620593e-1	5.442782e+0	1.837296e-1	1	1	2.934272e-4	1.000000e+0	LTR79,LTR79,LTR79	CD84
GO Biological Process	GO:0045589	regulation of regulatory T cell differentiation	104	6.867226e-4	1.000000e+0	8.519982e-2	2.079989e+0	1.201929e+1	25	2.982455e-3	6.203474e-3	690	9.567049e-3	1.000000e+0	1.789038e-1	2.177113e+0	4.593240e+0	10	25	2.934272e-3	4.000000e-1	LTR79,LTR79,LTR79,LTR79,LTR79,LTR79,LTR79,LTR79,LTR79,LTR79,LTR79,LTR79,LTR79,LTR79,LTR79,LTR79,LTR79,LTR79,LTR79,LTR79,LTR79,LTR79,LTR79,LTR79,LTR79	BCL6,CD28,DROSHA,DUSP10,FANCD2,IFNG,IL2,NFATC2,RUNX1,TNFSF4
GO Biological Process	GO:0043501	skeletal muscle adaptation	105	6.926449e-4	1.000000e+0	8.511616e-2	2.586230e+0	6.186611e+0	16	1.535139e-3	3.970223e-3	3769	2.736684e-1	1.000000e+0	9.368913e-1	1.632835e+0	1.837296e+0	3	10	8.802817e-4	3.000000e-1	LTR79,LTR79,LTR79,LTR79,LTR79,LTR79,LTR79,LTR79,LTR79,LTR79,LTR79,LTR79,LTR79,LTR79,LTR79,LTR79	IL15,PPARGC1A,TRIM63
GO Biological Process	GO:0034260	negative regulation of GTPase activity	106	6.961966e-4	1.000000e+0	8.474552e-2	1.689496e+0	2.663516e+1	45	6.609220e-3	1.116625e-2	1482	5.707472e-2	1.000000e+0	4.969198e-1	1.572359e+0	8.267831e+0	13	45	3.814554e-3	2.888889e-1	LTR79,LTR79,LTR79,LTR79,LTR79,LTR79,LTR79,LTR79,LTR79,LTR79,LTR79,LTR79,LTR79,LTR79,LTR79,LTR79,LTR79,LTR79,LTR79,LTR79,LTR79,LTR79,LTR79,LTR79,LTR79,LTR79,LTR79,LTR79,LTR79,LTR79,LTR79,LTR79,LTR79,LTR79,LTR79,LTR79,LTR79,LTR79,LTR79,LTR79,LTR79,LTR79,LTR79,LTR79,LTR79	AMOT,CPEB2,DAB2IP,DGKI,IPO5,LRCH1,RDX,RHOH,SH3BP4,SLIT2,SPRY1,SPRY2,TMED2
GO Biological Process	GO:1903348	positive regulation of bicellular tight junction assembly	107	7.026434e-4	1.000000e+0	8.473091e-2	3.859599e+0	2.331849e+0	9	5.786225e-4	2.233251e-3	1798	8.885018e-2	1.000000e+0	6.376162e-1	3.628521e+0	5.511887e-1	2	3	5.868545e-4	6.666667e-1	LTR79,LTR79,LTR79,LTR79,LTR79,LTR79,LTR79,LTR79,LTR79	CLDN1,NPHP4
GO Biological Process	GO:0007613	memory	108	7.100922e-4	1.000000e+0	8.483629e-2	1.445714e+0	5.879449e+1	85	1.458920e-2	2.109181e-2	414	2.118854e-3	1.000000e+0	6.603762e-2	1.643104e+0	1.947534e+1	32	106	9.389671e-3	3.018868e-1	LTR79,LTR79,LTR79,LTR79,LTR79,LTR79,LTR79,LTR79,LTR79,LTR79,LTR79,LTR79,LTR79,LTR79,LTR79,LTR79,LTR79,LTR79,LTR79,LTR79,LTR79,LTR79,LTR79,LTR79,LTR79,LTR79,LTR79,LTR79,LTR79,LTR79,LTR79,LTR79,LTR79,LTR79,LTR79,LTR79,LTR79,LTR79,LTR79,LTR79,LTR79,LTR79,LTR79,LTR79,LTR79,LTR79,LTR79,LTR79,LTR79,LTR79,LTR79,LTR79,LTR79,LTR79,LTR79,LTR79,LTR79,LTR79,LTR79,LTR79,LTR79,LTR79,LTR79,LTR79,LTR79,LTR79,LTR…	ADCY8,ATXN1,BRINP1,BTBD9,CCND2,CNR1,DRD1,DRD2,EIF2AK4,FGF13,GRIA1,HRH1,HTR2A,ITGA8,KCNK10,KCNK2,LMX1A,MUSK,NETO1,OXTR,PAK7,PJA2,PLCB1,PRNP,PTGS2,RELN,SGK1,SLC24A2,SORCS3,SRF,TAC1,TACR1
GO Biological Process	GO:0051204	protein insertion into mitochondrial membrane	109	7.134938e-4	1.000000e+0	8.446065e-2	3.086864e+0	3.887440e+0	12	9.646254e-4	2.977667e-3	2628	1.683764e-1	1.000000e+0	8.266974e-1	2.041043e+0	1.469837e+0	3	8	8.802817e-4	3.750000e-1	LTR79,LTR79,LTR79,LTR79,LTR79,LTR79,LTR79,LTR79,LTR79,LTR79,LTR79,LTR79	BCL2L11,COX18,PMAIP1
GO Biological Process	GO:0010044	response to aluminum ion	110	7.153704e-4	1.000000e+0	8.391295e-2	4.878276e+0	1.434933e+0	7	3.560628e-4	1.736973e-3	6734	6.376589e-1	1.000000e+0	1.000000e+0	1.088556e+0	9.186479e-1	1	5	2.934272e-4	2.000000e-1	LTR79,LTR79,LTR79,LTR79,LTR79,LTR79,LTR79	QDPR
GO Biological Process	GO:0050729	positive regulation of inflammatory response	111	7.203568e-4	1.000000e+0	8.373661e-2	1.549099e+0	4.002326e+1	62	9.931330e-3	1.538462e-2	910	2.119844e-2	1.000000e+0	3.005752e-1	1.448080e+0	2.002652e+1	29	109	8.509390e-3	2.660550e-1	LTR79,LTR79,LTR79,LTR79,LTR79,LTR79,LTR79,LTR79,LTR79,LTR79,LTR79,LTR79,LTR79,LTR79,LTR79,LTR79,LTR79,LTR79,LTR79,LTR79,LTR79,LTR79,LTR79,LTR79,LTR79,LTR79,LTR79,LTR79,LTR79,LTR79,LTR79,LTR79,LTR79,LTR79,LTR79,LTR79,LTR79,LTR79,LTR79,LTR79,LTR79,LTR79,LTR79,LTR79,LTR79,LTR79,LTR79,LTR79,LTR79,LTR79,LTR79,LTR79,LTR79,LTR79,LTR79,LTR79,LTR79,LTR79,LTR79,LTR79,LTR79,LTR79	AGT,AGTR1,CCR7,CD28,CD47,CNR1,ETS1,GPRC5B,IL12B,IL15,IL2,IL21,IL6,IL6ST,ITGA2,MAPK13,NFKBIA,OSMR,PIK3CG,PLA2G2A,PTGER3,PTGER4,PTGS2,SNCA,TAC1,TLR10,TLR2,TLR4,TNFSF4
GO Biological Process	GO:0033140	negative regulation of peptidyl-serine phosphorylation of STAT protein	112	7.246168e-4	1.000000e+0	8.347974e-2	7.271154e+0	6.876487e-1	5	1.706324e-4	1.240695e-3	4152	3.337107e-1	1.000000e+0	1.000000e+0	2.721391e+0	3.674592e-1	1	2	2.934272e-4	5.000000e-1	LTR79,LTR79,LTR79,LTR79,LTR79	PWP1
GO Biological Process	GO:0050707	regulation of cytokine secretion	113	7.271113e-4	1.000000e+0	8.302582e-2	1.422202e+0	6.468840e+1	92	1.605171e-2	2.282878e-2	1076	3.006889e-2	1.000000e+0	3.605752e-1	1.328298e+0	3.086657e+1	41	168	1.203052e-2	2.440476e-1	LTR79,LTR79,LTR79,LTR79,LTR79,LTR79,LTR79,LTR79,LTR79,LTR79,LTR79,LTR79,LTR79,LTR79,LTR79,LTR79,LTR79,LTR79,LTR79,LTR79,LTR79,LTR79,LTR79,LTR79,LTR79,LTR79,LTR79,LTR79,LTR79,LTR79,LTR79,LTR79,LTR79,LTR79,LTR79,LTR79,LTR79,LTR79,LTR79,LTR79,LTR79,LTR79,LTR79,LTR79,LTR79,LTR79,LTR79,LTR79,LTR79,LTR79,LTR79,LTR79,LTR79,LTR79,LTR79,LTR79,LTR79,LTR79,LTR79,LTR79,LTR79,LTR79,LTR79,LTR79,LTR79,LTR79,LTR…	AGTR2,ANGPT1,ANXA1,ANXA4,ATG5,BANK1,CADM1,CARD18,CCR7,CD2,DRD2,EZR,FGR,FN1,GLMN,GPAM,HMGB1,HMHB1,IFNG,IL1R2,IL26,IL6,LGR4,LRRC32,MAPK14,NLRP1,PANX1,POSTN,PTGER4,PYDC2,RASGRP1,RIPK2,SLAMF1,SPTBN1,SYK,TLR10,TLR2,TLR4,TLR5,TNFSF4,VTCN1
GO Biological Process	GO:1903708	positive regulation of hemopoiesis	114	7.312521e-4	1.000000e+0	8.276619e-2	1.374032e+0	8.078413e+1	111	2.004569e-2	2.754342e-2	204	2.231543e-4	1.000000e+0	1.411451e-2	1.626197e+0	3.013165e+1	49	164	1.437793e-2	2.987805e-1	LTR79,LTR79,LTR79,LTR79,LTR79,LTR79,LTR79,LTR79,LTR79,LTR79,LTR79,LTR79,LTR79,LTR79,LTR79,LTR79,LTR79,LTR79,LTR79,LTR79,LTR79,LTR79,LTR79,LTR79,LTR79,LTR79,LTR79,LTR79,LTR79,LTR79,LTR79,LTR79,LTR79,LTR79,LTR79,LTR79,LTR79,LTR79,LTR79,LTR79,LTR79,LTR79,LTR79,LTR79,LTR79,LTR79,LTR79,LTR79,LTR79,LTR79,LTR79,LTR79,LTR79,LTR79,LTR79,LTR79,LTR79,LTR79,LTR79,LTR79,LTR79,LTR79,LTR79,LTR79,LTR79,LTR79,LTR…	ANXA1,ATP11C,BCL6,CD101,CD83,DCSTAMP,DUSP10,ETS1,GLI2,GLI3,HCLS1,HIF1A,HLX,HMGB1,HMGB2,IFNG,IL12A,IL12B,IL15,IL2,IL23R,IL36B,IL6,IL7,IL7R,INHBA,ITPKB,JAG1,JUN,KITLG,KLF10,LEF1,MAPK14,PF4,POU4F1,POU4F2,PRDM1,RASGRP1,RIPK2,RUNX1,STAT3,SYK,TGFBR2,TMEM64,TNFSF4,TRIB1,ZAP70,ZFP36L1,ZMIZ1
GO Biological Process	GO:1905042	negative regulation of epithelium regeneration	115	7.391357e-4	1.000000e+0	8.293103e-2	3.831582e+0	2.348899e+0	9	5.828534e-4	2.233251e-3	2750	1.837296e-1	1.000000e+0	8.620593e-1	5.442782e+0	1.837296e-1	1	1	2.934272e-4	1.000000e+0	LTR79,LTR79,LTR79,LTR79,LTR79,LTR79,LTR79,LTR79,LTR79	DUSP10
GO Biological Process	GO:0097067	cellular response to thyroid hormone stimulus	116	7.671784e-4	1.000000e+0	8.533537e-2	2.280373e+0	8.770496e+0	20	2.176302e-3	4.962779e-3	3253	1.888108e-1	1.000000e+0	7.489166e-1	1.600818e+0	3.123403e+0	5	17	1.467136e-3	2.941176e-1	LTR79,LTR79,LTR79,LTR79,LTR79,LTR79,LTR79,LTR79,LTR79,LTR79,LTR79,LTR79,LTR79,LTR79,LTR79,LTR79,LTR79,LTR79,LTR79,LTR79	KIT,KLF9,LMO2,PPARGC1A,RDX
GO Biological Process	GO:0043266	regulation of potassium ion transport	117	7.846666e-4	1.000000e+0	8.653464e-2	1.466181e+0	5.319944e+1	78	1.320085e-2	1.935484e-2	136	4.959681e-5	6.399476e-1	4.705497e-3	1.979193e+0	1.616820e+1	32	88	9.389671e-3	3.636364e-1	LTR79,LTR79,LTR79,LTR79,LTR79,LTR79,LTR79,LTR79,LTR79,LTR79,LTR79,LTR79,LTR79,LTR79,LTR79,LTR79,LTR79,LTR79,LTR79,LTR79,LTR79,LTR79,LTR79,LTR79,LTR79,LTR79,LTR79,LTR79,LTR79,LTR79,LTR79,LTR79,LTR79,LTR79,LTR79,LTR79,LTR79,LTR79,LTR79,LTR79,LTR79,LTR79,LTR79,LTR79,LTR79,LTR79,LTR79,LTR79,LTR79,LTR79,LTR79,LTR79,LTR79,LTR79,LTR79,LTR79,LTR79,LTR79,LTR79,LTR79,LTR79,LTR79,LTR79,LTR79,LTR79,LTR79,LTR…	ADRA2A,ALG10B,ANK2,ANK3,ANO6,DLG1,DPP10,DRD1,DRD2,HTR2A,KCNA1,KCNA5,KCNAB1,KCNAB2,KCNC1,KCNC2,KCNG1,KCNIP4,KCNJ2,KCNN2,KCNS2,KLHL24,LRRC38,LRRC55,NEDD4L,NETO1,NETO2,NOS1,OPRK1,OR13F1,PRNP,STK39
GO Biological Process	GO:0014910	regulation of smooth muscle cell migration	118	7.923170e-4	1.000000e+0	8.663785e-2	1.589279e+0	3.460689e+1	55	8.587317e-3	1.364764e-2	678	9.331942e-3	1.000000e+0	1.775959e-1	1.749466e+0	1.028886e+1	18	56	5.281690e-3	3.214286e-1	LTR79,LTR79,LTR79,LTR79,LTR79,LTR79,LTR79,LTR79,LTR79,LTR79,LTR79,LTR79,LTR79,LTR79,LTR79,LTR79,LTR79,LTR79,LTR79,LTR79,LTR79,LTR79,LTR79,LTR79,LTR79,LTR79,LTR79,LTR79,LTR79,LTR79,LTR79,LTR79,LTR79,LTR79,LTR79,LTR79,LTR79,LTR79,LTR79,LTR79,LTR79,LTR79,LTR79,LTR79,LTR79,LTR79,LTR79,LTR79,LTR79,LTR79,LTR79,LTR79,LTR79,LTR79,LTR79	AGT,BCL2,DOCK5,DOCK7,HAS2,HDAC4,IGF1,ITGA2,LPAR1,NRP1,PDGFD,POSTN,PPARGC1A,SEMA6D,SLIT2,SORL1,TACR1,TRIB1
GO Biological Process	GO:0051196	regulation of coenzyme metabolic process	119	8.031786e-4	1.000000e+0	8.708751e-2	1.628619e+0	3.070086e+1	50	7.618079e-3	1.240695e-2	4092	3.284811e-1	1.000000e+0	1.000000e+0	1.126093e+0	1.598447e+1	18	87	5.281690e-3	2.068966e-1	LTR79,LTR79,LTR79,LTR79,LTR79,LTR79,LTR79,LTR79,LTR79,LTR79,LTR79,LTR79,LTR79,LTR79,LTR79,LTR79,LTR79,LTR79,LTR79,LTR79,LTR79,LTR79,LTR79,LTR79,LTR79,LTR79,LTR79,LTR79,LTR79,LTR79,LTR79,LTR79,LTR79,LTR79,LTR79,LTR79,LTR79,LTR79,LTR79,LTR79,LTR79,LTR79,LTR79,LTR79,LTR79,LTR79,LTR79,LTR79,LTR79,LTR79	BPGM,DLD,ESRRB,HDAC4,HIF1A,HTR2A,IGF1,NUP35,NUPL2,PDHA1,PDHA2,PDHX,PDK3,PDK4,PDP1,PPARGC1A,SNCA,STAT3
GO Biological Process	GO:1900371	regulation of purine nucleotide biosynthetic process	120	8.168951e-4	1.000000e+0	8.783665e-2	1.367328e+0	8.191158e+1	112	2.032545e-2	2.779156e-2	151	8.136433e-5	1.000000e+0	6.952609e-3	1.687951e+0	2.902927e+1	49	158	1.437793e-2	3.101266e-1	LTR79,LTR79,LTR79,LTR79,LTR79,LTR79,LTR79,LTR79,LTR79,LTR79,LTR79,LTR79,LTR79,LTR79,LTR79,LTR79,LTR79,LTR79,LTR79,LTR79,LTR79,LTR79,LTR79,LTR79,LTR79,LTR79,LTR79,LTR79,LTR79,LTR79,LTR79,LTR79,LTR79,LTR79,LTR79,LTR79,LTR79,LTR79,LTR79,LTR79,LTR79,LTR79,LTR79,LTR79,LTR79,LTR79,LTR79,LTR79,LTR79,LTR79,LTR79,LTR79,LTR79,LTR79,LTR79,LTR79,LTR79,LTR79,LTR79,LTR79,LTR79,LTR79,LTR79,LTR79,LTR79,LTR79,LTR…	ABCA1,ACR,ADCY2,ADCY3,ADCY5,ADCY8,ADCYAP1R1,ADORA3,ADRA2A,ADRB2,AKAP12,CALCR,CALCRL,CALM1,DRD1,DRD2,DRD5,EDNRA,EDNRB,FSHR,GALR1,GCG,GPR176,GPR65,GRM3,GRM7,GRM8,GUCA1C,GUCA2A,GUCY1A2,GUCY1A3,HRH4,LPAR1,MC4R,MTNR1A,NF1,NOS1,NPFFR2,NPR3,NPY2R,OPRM1,OR13F1,OSTN,PID1,PINK1,PPARGC1A,PTHLH,STAT3,WFS1
GO Biological Process	GO:0045621	positive regulation of lymphocyte differentiation	121	8.700479e-4	1.000000e+0	9.277874e-2	1.519905e+0	4.276584e+1	65	1.061187e-2	1.612903e-2	376	1.680881e-3	1.000000e+0	5.768193e-2	1.749466e+0	1.543328e+1	27	84	7.922535e-3	3.214286e-1	LTR79,LTR79,LTR79,LTR79,LTR79,LTR79,LTR79,LTR79,LTR79,LTR79,LTR79,LTR79,LTR79,LTR79,LTR79,LTR79,LTR79,LTR79,LTR79,LTR79,LTR79,LTR79,LTR79,LTR79,LTR79,LTR79,LTR79,LTR79,LTR79,LTR79,LTR79,LTR79,LTR79,LTR79,LTR79,LTR79,LTR79,LTR79,LTR79,LTR79,LTR79,LTR79,LTR79,LTR79,LTR79,LTR79,LTR79,LTR79,LTR79,LTR79,LTR79,LTR79,LTR79,LTR79,LTR79,LTR79,LTR79,LTR79,LTR79,LTR79,LTR79,LTR79,LTR79,LTR79,LTR79	ANXA1,ATP11C,BCL6,CD83,DUSP10,GLI2,GLI3,HLX,IFNG,IL12A,IL12B,IL15,IL2,IL23R,IL36B,IL6,IL7,IL7R,ITPKB,PRDM1,RASGRP1,RIPK2,SYK,TGFBR2,TNFSF4,ZAP70,ZMIZ1
GO Biological Process	GO:0060266	negative regulation of respiratory burst involved in inflammatory response	122	8.793843e-4	1.000000e+0	9.300570e-2	3.736544e+0	2.408643e+0	9	5.976782e-4	2.233251e-3	5249	4.561409e-1	1.000000e+0	1.000000e+0	1.814261e+0	5.511887e-1	1	3	2.934272e-4	3.333333e-1	LTR79,LTR79,LTR79,LTR79,LTR79,LTR79,LTR79,LTR79,LTR79	DUSP10
GO Biological Process	GO:0038162	erythropoietin-mediated signaling pathway	123	8.819603e-4	1.000000e+0	9.251979e-2	4.703923e+0	1.488119e+0	7	3.692604e-4	1.736973e-3	5249	4.561409e-1	1.000000e+0	1.000000e+0	1.814261e+0	5.511887e-1	1	3	2.934272e-4	3.333333e-1	LTR79,LTR79,LTR79,LTR79,LTR79,LTR79,LTR79	KIT
GO Biological Process	GO:0030203	glycosaminoglycan metabolic process	124	8.829531e-4	1.000000e+0	9.187697e-2	1.341457e+0	9.243684e+1	124	2.293718e-2	3.076923e-2	512	4.112366e-3	1.000000e+0	1.036364e-1	1.484395e+0	2.829436e+1	42	154	1.232394e-2	2.727273e-1	LTR79,LTR79,LTR79,LTR79,LTR79,LTR79,LTR79,LTR79,LTR79,LTR79,LTR79,LTR79,LTR79,LTR79,LTR79,LTR79,LTR79,LTR79,LTR79,LTR79,LTR79,LTR79,LTR79,LTR79,LTR79,LTR79,LTR79,LTR79,LTR79,LTR79,LTR79,LTR79,LTR79,LTR79,LTR79,LTR79,LTR79,LTR79,LTR79,LTR79,LTR79,LTR79,LTR79,LTR79,LTR79,LTR79,LTR79,LTR79,LTR79,LTR79,LTR79,LTR79,LTR79,LTR79,LTR79,LTR79,LTR79,LTR79,LTR79,LTR79,LTR79,LTR79,LTR79,LTR79,LTR79,LTR79,LTR…	ANGPT1,ARSB,B3GNT7,CD44,CHST1,CHST15,CHST2,CHST7,CHST9,CHSY3,CSGALNACT1,DCN,DSEL,EGFLAM,EXT1,GNS,GPC5,GPC6,HAS2,HAS3,HGF,HPSE,HS2ST1,HS3ST1,HS3ST2,HS3ST3B1,HS6ST1,HYAL4,IL15,IMPAD1,KIAA1199,LYVE1,NDST3,SDC3,SGSH,SPACA3,SPOCK3,ST3GAL1,ST3GAL3,STAB2,XYLT1,XYLT2
GO Biological Process	GO:0051251	positive regulation of lymphocyte activation	125	8.874564e-4	1.000000e+0	9.160680e-2	1.304296e+0	1.142379e+2	149	2.834687e-2	3.697270e-2	185	1.728091e-4	1.000000e+0	1.205273e-2	1.495726e+0	4.813715e+1	72	262	2.112676e-2	2.748092e-1	LTR79,LTR79,LTR79,LTR79,LTR79,LTR79,LTR79,LTR79,LTR79,LTR79,LTR79,LTR79,LTR79,LTR79,LTR79,LTR79,LTR79,LTR79,LTR79,LTR79,LTR79,LTR79,LTR79,LTR79,LTR79,LTR79,LTR79,LTR79,LTR79,LTR79,LTR79,LTR79,LTR79,LTR79,LTR79,LTR79,LTR79,LTR79,LTR79,LTR79,LTR79,LTR79,LTR79,LTR79,LTR79,LTR79,LTR79,LTR79,LTR79,LTR79,LTR79,LTR79,LTR79,LTR79,LTR79,LTR79,LTR79,LTR79,LTR79,LTR79,LTR79,LTR79,LTR79,LTR79,LTR79,LTR79,LTR…	ANXA1,ATP11C,BCL10,BCL2,BCL6,BTLA,CCR7,CD1D,CD276,CD28,CD38,CD40LG,CD47,CD55,CD83,DPP4,DUSP10,EFNB2,ENSG00000259680,FCRL3,FGF10,GLI2,GLI3,GPAM,GRAP2,HLX,HMGB1,HSPH1,ICOS,IFNG,IGF1,IL12A,IL12B,IL15,IL2,IL21,IL23R,IL36B,IL6,IL6ST,IL7,IL7R,IRS2,ITPKB,KIRREL,MALT1,MAP3K7,MEF2C,MSH6,NCK2,NFATC2,PIK3R1,PRDM1,PRKCQ,PTPRC,RASGRP1,RIF1,RIPK2,SIRPG,SLAMF1,SLC39A10,SYK,TAC1,TACR1,TGFBR2,THY1,TLR4,TNFSF4,VTC…
GO Biological Process	GO:1904732	regulation of electron carrier activity	126	8.985028e-4	1.000000e+0	9.201097e-2	9.607093e+0	4.163590e-1	4	1.033149e-4	9.925558e-4	5249	4.561409e-1	1.000000e+0	1.000000e+0	1.814261e+0	5.511887e-1	1	3	2.934272e-4	3.333333e-1	LTR79,LTR79,LTR79,LTR79	METTL20
GO Biological Process	GO:0033555	multicellular organismal response to stress	127	9.032764e-4	1.000000e+0	9.177146e-2	1.522966e+0	4.202325e+1	64	1.042761e-2	1.588089e-2	165	1.139999e-4	1.000000e+0	8.914792e-3	2.093378e+0	1.194242e+1	25	65	7.335681e-3	3.846154e-1	LTR79,LTR79,LTR79,LTR79,LTR79,LTR79,LTR79,LTR79,LTR79,LTR79,LTR79,LTR79,LTR79,LTR79,LTR79,LTR79,LTR79,LTR79,LTR79,LTR79,LTR79,LTR79,LTR79,LTR79,LTR79,LTR79,LTR79,LTR79,LTR79,LTR79,LTR79,LTR79,LTR79,LTR79,LTR79,LTR79,LTR79,LTR79,LTR79,LTR79,LTR79,LTR79,LTR79,LTR79,LTR79,LTR79,LTR79,LTR79,LTR79,LTR79,LTR79,LTR79,LTR79,LTR79,LTR79,LTR79,LTR79,LTR79,LTR79,LTR79,LTR79,LTR79,LTR79,LTR79	ADCYAP1R1,BCL2,BRINP1,DPP4,DRD1,EDNRB,EIF4E,FBXL20,HTR1A,HTR2C,LYPD1,NMUR2,NOS1,NPY2R,PENK,PIRT,PPP3CA,RELN,SLC6A2,TAC1,TACR1,THBS1,THBS4,TRPA1,VDAC3
GO Biological Process	GO:0030808	regulation of nucleotide biosynthetic process	128	9.093151e-4	1.000000e+0	9.166322e-2	1.362880e+0	8.217893e+1	112	2.039179e-2	2.779156e-2	158	9.691037e-5	1.000000e+0	7.914142e-3	1.677335e+0	2.921300e+1	49	159	1.437793e-2	3.081761e-1	LTR79,LTR79,LTR79,LTR79,LTR79,LTR79,LTR79,LTR79,LTR79,LTR79,LTR79,LTR79,LTR79,LTR79,LTR79,LTR79,LTR79,LTR79,LTR79,LTR79,LTR79,LTR79,LTR79,LTR79,LTR79,LTR79,LTR79,LTR79,LTR79,LTR79,LTR79,LTR79,LTR79,LTR79,LTR79,LTR79,LTR79,LTR79,LTR79,LTR79,LTR79,LTR79,LTR79,LTR79,LTR79,LTR79,LTR79,LTR79,LTR79,LTR79,LTR79,LTR79,LTR79,LTR79,LTR79,LTR79,LTR79,LTR79,LTR79,LTR79,LTR79,LTR79,LTR79,LTR79,LTR79,LTR79,LTR…	ABCA1,ACR,ADCY2,ADCY3,ADCY5,ADCY8,ADCYAP1R1,ADORA3,ADRA2A,ADRB2,AKAP12,CALCR,CALCRL,CALM1,DRD1,DRD2,DRD5,EDNRA,EDNRB,FSHR,GALR1,GCG,GPR176,GPR65,GRM3,GRM7,GRM8,GUCA1C,GUCA2A,GUCY1A2,GUCY1A3,HRH4,LPAR1,MC4R,MTNR1A,NF1,NOS1,NPFFR2,NPR3,NPY2R,OPRM1,OR13F1,OSTN,PID1,PINK1,PPARGC1A,PTHLH,STAT3,WFS1
GO Biological Process	GO:1903035	negative regulation of response to wounding	129	9.186049e-4	1.000000e+0	9.188185e-2	1.578581e+0	3.484142e+1	55	8.645514e-3	1.364764e-2	5953	5.207551e-1	1.000000e+0	1.000000e+0	1.015986e+0	1.377972e+1	14	75	4.107981e-3	1.866667e-1	LTR79,LTR79,LTR79,LTR79,LTR79,LTR79,LTR79,LTR79,LTR79,LTR79,LTR79,LTR79,LTR79,LTR79,LTR79,LTR79,LTR79,LTR79,LTR79,LTR79,LTR79,LTR79,LTR79,LTR79,LTR79,LTR79,LTR79,LTR79,LTR79,LTR79,LTR79,LTR79,LTR79,LTR79,LTR79,LTR79,LTR79,LTR79,LTR79,LTR79,LTR79,LTR79,LTR79,LTR79,LTR79,LTR79,LTR79,LTR79,LTR79,LTR79,LTR79,LTR79,LTR79,LTR79,LTR79	ADAMTS18,AJAP1,CD109,CLASP1,DUSP10,EPHA4,F11,GJA1,HMGCR,PDGFRA,PHLDB2,RGMA,TNR,TSPAN8
GO Biological Process	GO:0051066	dihydrobiopterin metabolic process	130	9.315944e-4	1.000000e+0	9.246433e-2	4.659144e+0	1.502422e+0	7	3.728094e-4	1.736973e-3	4152	3.337107e-1	1.000000e+0	1.000000e+0	2.721391e+0	3.674592e-1	1	2	2.934272e-4	5.000000e-1	LTR79,LTR79,LTR79,LTR79,LTR79,LTR79,LTR79	QDPR
GO Biological Process	GO:0043268	positive regulation of potassium ion transport	131	9.367267e-4	1.000000e+0	9.226400e-2	1.735995e+0	2.246551e+1	39	5.574568e-3	9.677419e-3	674	9.317616e-3	1.000000e+0	1.783757e-1	1.904974e+0	7.349183e+0	14	40	4.107981e-3	3.500000e-1	LTR79,LTR79,LTR79,LTR79,LTR79,LTR79,LTR79,LTR79,LTR79,LTR79,LTR79,LTR79,LTR79,LTR79,LTR79,LTR79,LTR79,LTR79,LTR79,LTR79,LTR79,LTR79,LTR79,LTR79,LTR79,LTR79,LTR79,LTR79,LTR79,LTR79,LTR79,LTR79,LTR79,LTR79,LTR79,LTR79,LTR79,LTR79,LTR79	ADRA2A,ALG10B,ANK2,ANO6,DLG1,DRD1,KCNA1,KCNC1,KCNC2,KCNJ2,LRRC38,LRRC55,OPRK1,STK39
GO Biological Process	GO:0070372	regulation of ERK1 and ERK2 cascade	132	9.399596e-4	1.000000e+0	9.188105e-2	1.288205e+0	1.249801e+2	161	3.101243e-2	3.995037e-2	313	9.466543e-4	1.000000e+0	3.902454e-2	1.427954e+0	4.832088e+1	69	263	2.024648e-2	2.623574e-1	LTR79,LTR79,LTR79,LTR79,LTR79,LTR79,LTR79,LTR79,LTR79,LTR79,LTR79,LTR79,LTR79,LTR79,LTR79,LTR79,LTR79,LTR79,LTR79,LTR79,LTR79,LTR79,LTR79,LTR79,LTR79,LTR79,LTR79,LTR79,LTR79,LTR79,LTR79,LTR79,LTR79,LTR79,LTR79,LTR79,LTR79,LTR79,LTR79,LTR79,LTR79,LTR79,LTR79,LTR79,LTR79,LTR79,LTR79,LTR79,LTR79,LTR79,LTR79,LTR79,LTR79,LTR79,LTR79,LTR79,LTR79,LTR79,LTR79,LTR79,LTR79,LTR79,LTR79,LTR79,LTR79,LTR79,LTR…	ADRA1A,ANGPT1,ARHGAP8,BMP4,BMPER,CALCR,CCL4,CCR7,CD36,CD44,CNKSR3,DAB2IP,DLG1,DNAJC27,DRD2,DUSP1,DUSP10,DUSP26,DUSP4,DUSP6,EPHA7,EPHB1,ERBB4,ERRFI1,EZR,FBXW7,FGF10,FGF20,FN1,FSHR,GCG,GLIPR2,HAND2,HMGB1,HMGCR,HTR2A,HTR2C,IL26,IL6,JUN,KDR,KLF4,LMO3,NEK10,NPNT,NPTN,NRP1,OPRM1,PDGFC,PDGFD,PDGFRA,PLA2G2A,PRKCDBP,PTPRR,RAPGEF1,RAPGEF2,RASGRP1,RIPK2,ROS1,SCIMP,SLAMF1,SLC30A10,SPRY1,SPRY2,SYK,TIAM1,TIMP3…
GO Biological Process	GO:0009617	response to bacterium	133	9.468171e-4	1.000000e+0	9.185550e-2	1.247551e+0	1.651235e+2	206	4.097358e-2	5.111663e-2	4068	3.086552e-1	1.000000e+0	9.790015e-1	1.050361e+0	9.425328e+1	99	513	2.904930e-2	1.929825e-1	LTR79,LTR79,LTR79,LTR79,LTR79,LTR79,LTR79,LTR79,LTR79,LTR79,LTR79,LTR79,LTR79,LTR79,LTR79,LTR79,LTR79,LTR79,LTR79,LTR79,LTR79,LTR79,LTR79,LTR79,LTR79,LTR79,LTR79,LTR79,LTR79,LTR79,LTR79,LTR79,LTR79,LTR79,LTR79,LTR79,LTR79,LTR79,LTR79,LTR79,LTR79,LTR79,LTR79,LTR79,LTR79,LTR79,LTR79,LTR79,LTR79,LTR79,LTR79,LTR79,LTR79,LTR79,LTR79,LTR79,LTR79,LTR79,LTR79,LTR79,LTR79,LTR79,LTR79,LTR79,LTR79,LTR79,LTR…	ABCA1,ABR,ADAM17,ADAM9,ADAMTS5,AKIRIN2,ANKRD1,ANKRD17,ANXA3,APOB,BCL10,BDKRB1,CCR7,CCRN4L,CD1D,CD36,CD47,CD96,CLDN1,CNR1,CPS1,CST11,CXCL1,CXCL13,DAB2IP,DCD,DCN,DEFB108B,DEFB112,DEFB130,DEFB131,DEFB132,DEFB134,DROSHA,DUSP10,EDNRB,ENSG00000259680,ERBB2IP,FER,FGF10,FGR,FZD5,GFI1,GJA1,GNG12,HIST1H2BJ,HMGB2,IFNG,IL12A,IL12B,IL23R,IL6,JUN,LRRC70,LY96,LYZL1,MALT1,MAPK14,MAPKAPK3,MBL2,MEF2C,MTDH,NFKBIA,N…
GO Biological Process	GO:0006024	glycosaminoglycan biosynthetic process	134	9.990246e-4	1.000000e+0	9.619712e-2	1.404117e+0	6.623378e+1	93	1.643518e-2	2.307692e-2	857	1.758442e-2	1.000000e+0	2.647512e-1	1.479591e+0	1.892415e+1	28	103	8.215962e-3	2.718447e-1	LTR79,LTR79,LTR79,LTR79,LTR79,LTR79,LTR79,LTR79,LTR79,LTR79,LTR79,LTR79,LTR79,LTR79,LTR79,LTR79,LTR79,LTR79,LTR79,LTR79,LTR79,LTR79,LTR79,LTR79,LTR79,LTR79,LTR79,LTR79,LTR79,LTR79,LTR79,LTR79,LTR79,LTR79,LTR79,LTR79,LTR79,LTR79,LTR79,LTR79,LTR79,LTR79,LTR79,LTR79,LTR79,LTR79,LTR79,LTR79,LTR79,LTR79,LTR79,LTR79,LTR79,LTR79,LTR79,LTR79,LTR79,LTR79,LTR79,LTR79,LTR79,LTR79,LTR79,LTR79,LTR79,LTR79,LTR…	ANGPT1,B3GNT7,CHST1,CHST15,CHST2,CHST7,CHST9,CHSY3,CSGALNACT1,DCN,DSEL,EXT1,GPC5,GPC6,HAS2,HAS3,HS2ST1,HS3ST1,HS3ST2,HS3ST3B1,HS6ST1,KIAA1199,NDST3,SDC3,ST3GAL1,ST3GAL3,XYLT1,XYLT2
GO Biological Process	GO:2001171	positive regulation of ATP biosynthetic process	135	1.010102e-3	1.000000e+0	9.654330e-2	2.689151e+0	5.206105e+0	14	1.291837e-3	3.473945e-3	1267	4.251802e-2	1.000000e+0	4.329992e-1	2.721391e+0	1.469837e+0	4	8	1.173709e-3	5.000000e-1	LTR79,LTR79,LTR79,LTR79,LTR79,LTR79,LTR79,LTR79,LTR79,LTR79,LTR79,LTR79,LTR79,LTR79	PID1,PINK1,PPARGC1A,STAT3
GO Biological Process	GO:0006023	aminoglycan biosynthetic process	136	1.021694e-3	1.000000e+0	9.693322e-2	1.403042e+0	6.628456e+1	93	1.644778e-2	2.307692e-2	885	1.995693e-2	1.000000e+0	2.909653e-1	1.465364e+0	1.910788e+1	28	104	8.215962e-3	2.692308e-1	LTR79,LTR79,LTR79,LTR79,LTR79,LTR79,LTR79,LTR79,LTR79,LTR79,LTR79,LTR79,LTR79,LTR79,LTR79,LTR79,LTR79,LTR79,LTR79,LTR79,LTR79,LTR79,LTR79,LTR79,LTR79,LTR79,LTR79,LTR79,LTR79,LTR79,LTR79,LTR79,LTR79,LTR79,LTR79,LTR79,LTR79,LTR79,LTR79,LTR79,LTR79,LTR79,LTR79,LTR79,LTR79,LTR79,LTR79,LTR79,LTR79,LTR79,LTR79,LTR79,LTR79,LTR79,LTR79,LTR79,LTR79,LTR79,LTR79,LTR79,LTR79,LTR79,LTR79,LTR79,LTR79,LTR79,LTR…	ANGPT1,B3GNT7,CHST1,CHST15,CHST2,CHST7,CHST9,CHSY3,CSGALNACT1,DCN,DSEL,EXT1,GPC5,GPC6,HAS2,HAS3,HS2ST1,HS3ST1,HS3ST2,HS3ST3B1,HS6ST1,KIAA1199,NDST3,SDC3,ST3GAL1,ST3GAL3,XYLT1,XYLT2
GO Biological Process	GO:0045627	positive regulation of T-helper 1 cell differentiation	137	1.023467e-3	1.000000e+0	9.639266e-2	2.685348e+0	5.213477e+0	14	1.293667e-3	3.473945e-3	1697	7.988405e-2	1.000000e+0	6.073918e-1	2.721391e+0	1.102377e+0	3	6	8.802817e-4	5.000000e-1	LTR79,LTR79,LTR79,LTR79,LTR79,LTR79,LTR79,LTR79,LTR79,LTR79,LTR79,LTR79,LTR79,LTR79	ANXA1,HLX,RIPK2
GO Biological Process	GO:0021858	GABAergic neuron differentiation in basal ganglia	138	1.024850e-3	1.000000e+0	9.582347e-2	9.268423e+0	4.315729e-1	4	1.070900e-4	9.925558e-4	2750	1.837296e-1	1.000000e+0	8.620593e-1	5.442782e+0	1.837296e-1	1	1	2.934272e-4	1.000000e+0	LTR79,LTR79,LTR79,LTR79	HELT
GO Biological Process	GO:1903753	negative regulation of p38MAPK cascade	139	1.026296e-3	1.000000e+0	9.526833e-2	2.956760e+0	4.058496e+0	12	1.007071e-3	2.977667e-3	533	4.853902e-3	1.000000e+0	1.175045e-1	4.354225e+0	9.186479e-1	4	5	1.173709e-3	8.000000e-1	LTR79,LTR79,LTR79,LTR79,LTR79,LTR79,LTR79,LTR79,LTR79,LTR79,LTR79,LTR79	DLG1,DUSP10,EZR,HSPH1
GO Biological Process	GO:0050995	negative regulation of lipid catabolic process	140	1.034807e-3	1.000000e+0	9.537225e-2	2.486855e+0	6.433829e+0	16	1.596484e-3	3.970223e-3	1938	9.315580e-2	1.000000e+0	6.202215e-1	1.731794e+0	4.042051e+0	7	22	2.053991e-3	3.181818e-1	LTR79,LTR79,LTR79,LTR79,LTR79,LTR79,LTR79,LTR79,LTR79,LTR79,LTR79,LTR79,LTR79,LTR79,LTR79,LTR79	ADRA2A,CNR1,CRTC3,GPLD1,METTL20,PDE3B,PIK3CG
GO Biological Process	GO:1904479	negative regulation of intestinal absorption	141	1.108786e-3	1.000000e+0	1.014657e-1	3.990545e+0	2.004739e+0	8	4.974538e-4	1.985112e-3	6053	5.560801e-1	1.000000e+0	1.000000e+0	1.360695e+0	7.349183e-1	1	4	2.934272e-4	2.500000e-1	LTR79,LTR79,LTR79,LTR79,LTR79,LTR79,LTR79,LTR79	ISX
GO Biological Process	GO:0019747	regulation of isoprenoid metabolic process	142	1.134721e-3	1.000000e+0	1.031078e-1	3.975841e+0	2.012153e+0	8	4.992935e-4	1.985112e-3	5249	4.561409e-1	1.000000e+0	1.000000e+0	1.814261e+0	5.511887e-1	1	3	2.934272e-4	3.333333e-1	LTR79,LTR79,LTR79,LTR79,LTR79,LTR79,LTR79,LTR79	ISX
GO Biological Process	GO:0042355	L-fucose catabolic process	143	1.150284e-3	1.000000e+0	1.037910e-1	2.772333e+0	4.689191e+0	13	1.163571e-3	3.225806e-3	3399	2.197488e-1	1.000000e+0	8.341920e-1	1.814261e+0	1.653566e+0	3	9	8.802817e-4	3.333333e-1	LTR79,LTR79,LTR79,LTR79,LTR79,LTR79,LTR79,LTR79,LTR79,LTR79,LTR79,LTR79,LTR79	FUT10,FUT8,FUT9
GO Biological Process	GO:0031274	positive regulation of pseudopodium assembly	144	1.178408e-3	1.000000e+0	1.055903e-1	2.908158e+0	4.126323e+0	12	1.023902e-3	2.977667e-3	4895	3.835844e-1	1.000000e+0	1.000000e+0	1.360695e+0	2.204755e+0	3	12	8.802817e-4	2.500000e-1	LTR79,LTR79,LTR79,LTR79,LTR79,LTR79,LTR79,LTR79,LTR79,LTR79,LTR79,LTR79	CCR7,CDC42EP3,KIT
GO Biological Process	GO:0002537	nitric oxide production involved in inflammatory response	145	1.178915e-3	1.000000e+0	1.049072e-1	3.951631e+0	2.024481e+0	8	5.023525e-4	1.985112e-3	1093	3.374847e-2	1.000000e+0	3.984049e-1	5.442782e+0	3.674592e-1	2	2	5.868545e-4	1.000000e+0	LTR79,LTR79,LTR79,LTR79,LTR79,LTR79,LTR79,LTR79	SLC7A2,TLR4
GO Biological Process	GO:0016486	peptide hormone processing	146	1.200136e-3	1.000000e+0	1.060641e-1	1.887274e+0	1.536608e+1	29	3.812922e-3	7.196030e-3	1464	5.331914e-2	1.000000e+0	4.699296e-1	1.663072e+0	6.614265e+0	11	36	3.227700e-3	3.055556e-1	LTR79,LTR79,LTR79,LTR79,LTR79,LTR79,LTR79,LTR79,LTR79,LTR79,LTR79,LTR79,LTR79,LTR79,LTR79,LTR79,LTR79,LTR79,LTR79,LTR79,LTR79,LTR79,LTR79,LTR79,LTR79,LTR79,LTR79,LTR79,LTR79	ACE2,AGT,ATP6AP2,C9orf3,CPE,ENPEP,FSHB,MME,NGF,PCSK5,TSHB
GO Biological Process	GO:0019318	hexose metabolic process	147	1.210231e-3	1.000000e+0	1.062286e-1	1.466282e+0	4.910378e+1	72	1.218456e-2	1.786600e-2	5699	4.742242e-1	1.000000e+0	1.000000e+0	1.024939e+0	2.829436e+1	29	154	8.509390e-3	1.883117e-1	LTR79,LTR79,LTR79,LTR79,LTR79,LTR79,LTR79,LTR79,LTR79,LTR79,LTR79,LTR79,LTR79,LTR79,LTR79,LTR79,LTR79,LTR79,LTR79,LTR79,LTR79,LTR79,LTR79,LTR79,LTR79,LTR79,LTR79,LTR79,LTR79,LTR79,LTR79,LTR79,LTR79,LTR79,LTR79,LTR79,LTR79,LTR79,LTR79,LTR79,LTR79,LTR79,LTR79,LTR79,LTR79,LTR79,LTR79,LTR79,LTR79,LTR79,LTR79,LTR79,LTR79,LTR79,LTR79,LTR79,LTR79,LTR79,LTR79,LTR79,LTR79,LTR79,LTR79,LTR79,LTR79,LTR79,LTR…	AIMP1,AKR1B1,ALDH1A1,ALDH5A1,APOD,BPGM,CHST1,CHST15,CRY1,FABP5,FUT10,FUT8,FUT9,GOT2,IRS2,MAN2A1,MAN2B2,MAPK14,OMA1,ONECUT1,PDHA1,PDHA2,PDK3,PDK4,PDX1,PFKP,POFUT2,PPARGC1A,SLC25A13
GO Biological Process	GO:0006022	aminoglycan metabolic process	148	1.239382e-3	1.000000e+0	1.080523e-1	1.328280e+0	9.335382e+1	124	2.316472e-2	3.076923e-2	679	9.402267e-3	1.000000e+0	1.786708e-1	1.419856e+0	2.958046e+1	42	161	1.232394e-2	2.608696e-1	LTR79,LTR79,LTR79,LTR79,LTR79,LTR79,LTR79,LTR79,LTR79,LTR79,LTR79,LTR79,LTR79,LTR79,LTR79,LTR79,LTR79,LTR79,LTR79,LTR79,LTR79,LTR79,LTR79,LTR79,LTR79,LTR79,LTR79,LTR79,LTR79,LTR79,LTR79,LTR79,LTR79,LTR79,LTR79,LTR79,LTR79,LTR79,LTR79,LTR79,LTR79,LTR79,LTR79,LTR79,LTR79,LTR79,LTR79,LTR79,LTR79,LTR79,LTR79,LTR79,LTR79,LTR79,LTR79,LTR79,LTR79,LTR79,LTR79,LTR79,LTR79,LTR79,LTR79,LTR79,LTR79,LTR79,LTR…	ANGPT1,ARSB,B3GNT7,CD44,CHST1,CHST15,CHST2,CHST7,CHST9,CHSY3,CSGALNACT1,DCN,DSEL,EGFLAM,EXT1,GNS,GPC5,GPC6,HAS2,HAS3,HGF,HPSE,HS2ST1,HS3ST1,HS3ST2,HS3ST3B1,HS6ST1,HYAL4,IL15,IMPAD1,KIAA1199,LYVE1,NDST3,SDC3,SGSH,SPACA3,SPOCK3,ST3GAL1,ST3GAL3,STAB2,XYLT1,XYLT2
GO Biological Process	GO:0001953	negative regulation of cell-matrix adhesion	149	1.242105e-3	1.000000e+0	1.075630e-1	1.735967e+0	2.131377e+1	37	5.288777e-3	9.181141e-3	862	1.809422e-2	1.000000e+0	2.708465e-1	1.931310e+0	5.695617e+0	11	31	3.227700e-3	3.548387e-1	LTR79,LTR79,LTR79,LTR79,LTR79,LTR79,LTR79,LTR79,LTR79,LTR79,LTR79,LTR79,LTR79,LTR79,LTR79,LTR79,LTR79,LTR79,LTR79,LTR79,LTR79,LTR79,LTR79,LTR79,LTR79,LTR79,LTR79,LTR79,LTR79,LTR79,LTR79,LTR79,LTR79,LTR79,LTR79,LTR79,LTR79	AJAP1,APOD,BCL6,NF1,PHLDB2,PIK3R1,PLET1,POSTN,RASA1,SEMA3E,THBS1
GO Biological Process	GO:0021542	dentate gyrus development	150	1.279658e-3	1.000000e+0	1.100762e-1	2.183087e+0	9.161340e+0	20	2.273285e-3	4.962779e-3	722	1.135559e-2	1.000000e+0	2.029379e-1	2.539965e+0	2.755944e+0	7	15	2.053991e-3	4.666667e-1	LTR79,LTR79,LTR79,LTR79,LTR79,LTR79,LTR79,LTR79,LTR79,LTR79,LTR79,LTR79,LTR79,LTR79,LTR79,LTR79,LTR79,LTR79,LTR79,LTR79	DRD1,EMX2,LEF1,LMX1A,NEUROD6,PROX1,TMEM108
GO Biological Process	GO:0018307	enzyme active site formation	151	1.284995e-3	1.000000e+0	1.098032e-1	1.441688e+1	2.080894e-1	3	5.163508e-5	7.444169e-4	4152	3.337107e-1	1.000000e+0	1.000000e+0	2.721391e+0	3.674592e-1	1	2	2.934272e-4	5.000000e-1	LTR79,LTR79,LTR79	MOCS3
GO Biological Process	GO:0030317	flagellated sperm motility	152	1.296035e-3	1.000000e+0	1.100180e-1	1.717570e+0	2.212428e+1	38	5.489895e-3	9.429280e-3	3887	2.978816e-1	1.000000e+0	9.888259e-1	1.166310e+0	1.286107e+1	15	70	4.401408e-3	2.142857e-1	LTR79,LTR79,LTR79,LTR79,LTR79,LTR79,LTR79,LTR79,LTR79,LTR79,LTR79,LTR79,LTR79,LTR79,LTR79,LTR79,LTR79,LTR79,LTR79,LTR79,LTR79,LTR79,LTR79,LTR79,LTR79,LTR79,LTR79,LTR79,LTR79,LTR79,LTR79,LTR79,LTR79,LTR79,LTR79,LTR79,LTR79,LTR79	ADCY3,APOB,ATP2B4,CCNYL1,DNAH11,DNAH5,LRRC6,NPHP4,SLC9C1,SMCP,SPAG16,TEKT4,TMF1,TNP1,TTLL5
GO Biological Process	GO:0045324	late endosome to vacuole transport	153	1.301757e-3	1.000000e+0	1.097815e-1	3.256120e+0	3.071140e+0	10	7.620695e-4	2.481390e-3	5087	4.373588e-1	1.000000e+0	1.000000e+0	1.256027e+0	2.388485e+0	3	13	8.802817e-4	2.307692e-1	LTR79,LTR79,LTR79,LTR79,LTR79,LTR79,LTR79,LTR79,LTR79,LTR79	C9orf72,LEPROTL1,VPS41
GO Biological Process	GO:0006637	acyl-CoA metabolic process	154	1.307957e-3	1.000000e+0	1.095881e-1	1.574512e+0	3.302610e+1	52	8.195063e-3	1.290323e-2	3361	2.064010e-1	1.000000e+0	7.923809e-1	1.209507e+0	1.653566e+1	20	90	5.868545e-3	2.222222e-1	LTR79,LTR79,LTR79,LTR79,LTR79,LTR79,LTR79,LTR79,LTR79,LTR79,LTR79,LTR79,LTR79,LTR79,LTR79,LTR79,LTR79,LTR79,LTR79,LTR79,LTR79,LTR79,LTR79,LTR79,LTR79,LTR79,LTR79,LTR79,LTR79,LTR79,LTR79,LTR79,LTR79,LTR79,LTR79,LTR79,LTR79,LTR79,LTR79,LTR79,LTR79,LTR79,LTR79,LTR79,LTR79,LTR79,LTR79,LTR79,LTR79,LTR79,LTR79,LTR79	AADAT,AASS,ACSL3,ACSL4,BAAT,C10orf129,CBR4,DLD,ELOVL5,ELOVL7,FAR2,GPAM,KYNU,OXSM,PDHA1,PDHA2,PDHX,PTPLB,SUCLA2,SUCLG2
GO Biological Process	GO:0070424	regulation of nucleotide-binding oligomerization domain containing signaling pathway	155	1.364203e-3	1.000000e+0	1.135633e-1	2.857175e+0	4.199953e+0	12	1.042172e-3	2.977667e-3	1557	6.563153e-2	1.000000e+0	5.438944e-1	2.419014e+0	1.653566e+0	4	9	1.173709e-3	4.444444e-1	LTR79,LTR79,LTR79,LTR79,LTR79,LTR79,LTR79,LTR79,LTR79,LTR79,LTR79,LTR79	BIRC2,BIRC3,ERBB2IP,TLR4
GO Biological Process	GO:0034599	cellular response to oxidative stress	156	1.372130e-3	1.000000e+0	1.134910e-1	1.332730e+0	8.929041e+1	119	2.215643e-2	2.952854e-2	3283	1.935297e-1	1.000000e+0	7.606195e-1	1.131906e+0	4.152289e+1	47	226	1.379108e-2	2.079646e-1	LTR79,LTR79,LTR79,LTR79,LTR79,LTR79,LTR79,LTR79,LTR79,LTR79,LTR79,LTR79,LTR79,LTR79,LTR79,LTR79,LTR79,LTR79,LTR79,LTR79,LTR79,LTR79,LTR79,LTR79,LTR79,LTR79,LTR79,LTR79,LTR79,LTR79,LTR79,LTR79,LTR79,LTR79,LTR79,LTR79,LTR79,LTR79,LTR79,LTR79,LTR79,LTR79,LTR79,LTR79,LTR79,LTR79,LTR79,LTR79,LTR79,LTR79,LTR79,LTR79,LTR79,LTR79,LTR79,LTR79,LTR79,LTR79,LTR79,LTR79,LTR79,LTR79,LTR79,LTR79,LTR79,LTR79,LTR…	AKR1B1,ANXA1,ARNTL,BCL2,BNIP3,BRF2,CD36,CPEB2,CYBB,CYCS,DAPK1,ERCC6L2,ETS1,FANCC,FANCD2,FER,FOXO1,GSKIP,GUCY1B3,HIF1A,HNRNPD,IL6,JUN,KCNC2,KLF4,MELK,OXR1,PDGFD,PDGFRA,PENK,PINK1,PPARGC1A,PRDX6,PRKD1,PTPRK,RBM11,RHOB,SNCA,SOD2,SOD3,STK24,TRPC6,TXN,TXNDC8,VRK2,ZNF277,ZNF622
GO Biological Process	GO:0042531	positive regulation of tyrosine phosphorylation of STAT protein	157	1.376681e-3	1.000000e+0	1.131421e-1	1.673739e+0	2.449605e+1	41	6.078424e-3	1.017370e-2	2233	1.246395e-1	1.000000e+0	7.202076e-1	1.360695e+0	1.102377e+1	15	60	4.401408e-3	2.500000e-1	LTR79,LTR79,LTR79,LTR79,LTR79,LTR79,LTR79,LTR79,LTR79,LTR79,LTR79,LTR79,LTR79,LTR79,LTR79,LTR79,LTR79,LTR79,LTR79,LTR79,LTR79,LTR79,LTR79,LTR79,LTR79,LTR79,LTR79,LTR79,LTR79,LTR79,LTR79,LTR79,LTR79,LTR79,LTR79,LTR79,LTR79,LTR79,LTR79,LTR79,LTR79	ERBB4,HCLS1,IFNG,IGF1,IL12A,IL12B,IL15,IL2,IL21,IL23R,IL6,IL6ST,ISL1,KIT,STAT3
GO Biological Process	GO:0033578	protein glycosylation in Golgi	158	1.379882e-3	1.000000e+0	1.126875e-1	3.853016e+0	2.076295e+0	8	5.152098e-4	1.985112e-3	4152	3.337107e-1	1.000000e+0	1.000000e+0	2.721391e+0	3.674592e-1	1	2	2.934272e-4	5.000000e-1	LTR79,LTR79,LTR79,LTR79,LTR79,LTR79,LTR79,LTR79	FUT8
GO Biological Process	GO:0035970	peptidyl-threonine dephosphorylation	159	1.386170e-3	1.000000e+0	1.124890e-1	2.415590e+0	6.623641e+0	16	1.643583e-3	3.970223e-3	1435	5.283650e-2	1.000000e+0	4.750867e-1	2.267826e+0	2.204755e+0	5	12	1.467136e-3	4.166667e-1	LTR79,LTR79,LTR79,LTR79,LTR79,LTR79,LTR79,LTR79,LTR79,LTR79,LTR79,LTR79,LTR79,LTR79,LTR79,LTR79	DUSP1,DUSP10,DUSP4,PDP1,PPM1A
GO Biological Process	GO:1900625	positive regulation of monocyte aggregation	160	1.412132e-3	1.000000e+0	1.138796e-1	2.845224e+0	4.217594e+0	12	1.046549e-3	2.977667e-3	1798	8.885018e-2	1.000000e+0	6.376162e-1	3.628521e+0	5.511887e-1	2	3	5.868545e-4	6.666667e-1	LTR79,LTR79,LTR79,LTR79,LTR79,LTR79,LTR79,LTR79,LTR79,LTR79,LTR79,LTR79	CD44,HAS2
GO Biological Process	GO:0030104	water homeostasis	161	1.421724e-3	1.000000e+0	1.139410e-1	1.618427e+0	2.842266e+1	46	7.052768e-3	1.141439e-2	2343	1.419811e-1	1.000000e+0	7.818959e-1	1.319462e+0	1.212615e+1	16	66	4.694836e-3	2.424242e-1	LTR79,LTR79,LTR79,LTR79,LTR79,LTR79,LTR79,LTR79,LTR79,LTR79,LTR79,LTR79,LTR79,LTR79,LTR79,LTR79,LTR79,LTR79,LTR79,LTR79,LTR79,LTR79,LTR79,LTR79,LTR79,LTR79,LTR79,LTR79,LTR79,LTR79,LTR79,LTR79,LTR79,LTR79,LTR79,LTR79,LTR79,LTR79,LTR79,LTR79,LTR79,LTR79,LTR79,LTR79,LTR79,LTR79	ADCY2,ADCY3,ADCY5,ADCY8,AKR1B1,AQP4,AQP9,CLDN1,HAS2,HRNR,MYO5B,NEDD4L,RAB11FIP2,SCNN1B,SRF,WFS1
GO Biological Process	GO:0045414	regulation of interleukin-8 biosynthetic process	162	1.428907e-3	1.000000e+0	1.138098e-1	2.704315e+0	4.807133e+0	13	1.192837e-3	3.225806e-3	2584	1.640024e-1	1.000000e+0	8.189330e-1	1.814261e+0	2.204755e+0	4	12	1.173709e-3	3.333333e-1	LTR79,LTR79,LTR79,LTR79,LTR79,LTR79,LTR79,LTR79,LTR79,LTR79,LTR79,LTR79,LTR79	BCL10,KLF4,MAP2K5,TLR4
GO Biological Process	GO:0042144	vacuole fusion, non-autophagic	163	1.440517e-3	1.000000e+0	1.140306e-1	8.441723e+0	4.738369e-1	4	1.175774e-4	9.925558e-4	2750	1.837296e-1	1.000000e+0	8.620593e-1	5.442782e+0	1.837296e-1	1	1	2.934272e-4	1.000000e+0	LTR79,LTR79,LTR79,LTR79	VPS41
GO Biological Process	GO:0042711	maternal behavior	164	1.443841e-3	1.000000e+0	1.135968e-1	2.072827e+0	1.061352e+1	22	2.633629e-3	5.459057e-3	1066	2.991867e-2	1.000000e+0	3.621394e-1	2.332621e+0	2.572214e+0	6	14	1.760563e-3	4.285714e-1	LTR79,LTR79,LTR79,LTR79,LTR79,LTR79,LTR79,LTR79,LTR79,LTR79,LTR79,LTR79,LTR79,LTR79,LTR79,LTR79,LTR79,LTR79,LTR79,LTR79,LTR79,LTR79	AVPR1A,BRINP1,DRD1,MBD2,OPRK1,OXTR
GO Biological Process	GO:0038188	cholecystokinin signaling pathway	165	1.461310e-3	1.000000e+0	1.142744e-1	8.408432e+0	4.757130e-1	4	1.180429e-4	9.925558e-4	1093	3.374847e-2	1.000000e+0	3.984049e-1	5.442782e+0	3.674592e-1	2	2	5.868545e-4	1.000000e+0	LTR79,LTR79,LTR79,LTR79	CCKAR,CCKBR
GO Biological Process	GO:0003014	renal system process	166	1.464508e-3	1.000000e+0	1.138346e-1	1.450957e+0	5.031163e+1	73	1.248427e-2	1.811414e-2	321	1.050574e-3	1.000000e+0	4.222915e-2	1.707539e+0	1.874042e+1	32	102	9.389671e-3	3.137255e-1	LTR79,LTR79,LTR79,LTR79,LTR79,LTR79,LTR79,LTR79,LTR79,LTR79,LTR79,LTR79,LTR79,LTR79,LTR79,LTR79,LTR79,LTR79,LTR79,LTR79,LTR79,LTR79,LTR79,LTR79,LTR79,LTR79,LTR79,LTR79,LTR79,LTR79,LTR79,LTR79,LTR79,LTR79,LTR79,LTR79,LTR79,LTR79,LTR79,LTR79,LTR79,LTR79,LTR79,LTR79,LTR79,LTR79,LTR79,LTR79,LTR79,LTR79,LTR79,LTR79,LTR79,LTR79,LTR79,LTR79,LTR79,LTR79,LTR79,LTR79,LTR79,LTR79,LTR79,LTR79,LTR79,LTR79,LTR…	ADCY2,ADCY3,ADCY5,ADCY8,ADRA1A,AGT,AGTR1,AGTR2,AKR1B1,AQP4,BCL2,BMP4,BTC,DRD2,EDNRB,EMP2,GJA1,GJA5,GSN,HAS2,LGMN,MYO5B,NPR3,PCSK5,RAB11FIP2,SGK1,SLC22A6,SLC4A5,SULF1,SULF2,TACR1,WFS1
GO Biological Process	GO:0034199	activation of protein kinase A activity	167	1.505585e-3	1.000000e+0	1.163267e-1	2.203014e+0	8.624546e+0	19	2.140086e-3	4.714640e-3	4870	3.825951e-1	1.000000e+0	1.000000e+0	1.280655e+0	3.123403e+0	4	17	1.173709e-3	2.352941e-1	LTR79,LTR79,LTR79,LTR79,LTR79,LTR79,LTR79,LTR79,LTR79,LTR79,LTR79,LTR79,LTR79,LTR79,LTR79,LTR79,LTR79,LTR79,LTR79	ADCY2,ADCY3,ADCY5,ADCY8
GO Biological Process	GO:0031272	regulation of pseudopodium assembly	168	1.522629e-3	1.000000e+0	1.169433e-1	2.819248e+0	4.256454e+0	12	1.056192e-3	2.977667e-3	5087	4.373588e-1	1.000000e+0	1.000000e+0	1.256027e+0	2.388485e+0	3	13	8.802817e-4	2.307692e-1	LTR79,LTR79,LTR79,LTR79,LTR79,LTR79,LTR79,LTR79,LTR79,LTR79,LTR79,LTR79	CCR7,CDC42EP3,KIT
GO Biological Process	GO:0061732	mitochondrial acetyl-CoA biosynthetic process from pyruvate	169	1.524727e-3	1.000000e+0	1.164116e-1	3.791408e+0	2.110034e+0	8	5.235817e-4	1.985112e-3	1697	7.988405e-2	1.000000e+0	6.073918e-1	2.721391e+0	1.102377e+0	3	6	8.802817e-4	5.000000e-1	LTR79,LTR79,LTR79,LTR79,LTR79,LTR79,LTR79,LTR79	DLD,PDHA1,PDHX
GO Biological Process	GO:0002291	T cell activation via T cell receptor contact with antigen bound to MHC molecule on antigen presenting cell	170	1.533642e-3	1.000000e+0	1.164034e-1	6.129027e+0	8.157902e-1	5	2.024293e-4	1.240695e-3	5249	4.561409e-1	1.000000e+0	1.000000e+0	1.814261e+0	5.511887e-1	1	3	2.934272e-4	3.333333e-1	LTR79,LTR79,LTR79,LTR79,LTR79	APBB1IP
GO Biological Process	GO:0045625	regulation of T-helper 1 cell differentiation	171	1.540031e-3	1.000000e+0	1.162048e-1	2.472718e+0	6.066199e+0	15	1.505260e-3	3.722084e-3	1950	9.393623e-2	1.000000e+0	6.215688e-1	2.177113e+0	1.837296e+0	4	10	1.173709e-3	4.000000e-1	LTR79,LTR79,LTR79,LTR79,LTR79,LTR79,LTR79,LTR79,LTR79,LTR79,LTR79,LTR79,LTR79,LTR79,LTR79	ANXA1,HLX,RIPK2,TNFSF4
GO Biological Process	GO:0050974	detection of mechanical stimulus involved in sensory perception	172	1.552703e-3	1.000000e+0	1.164798e-1	1.832421e+0	1.637178e+1	30	4.062477e-3	7.444169e-3	1046	2.845619e-2	1.000000e+0	3.510232e-1	1.959401e+0	4.593240e+0	9	25	2.640845e-3	3.600000e-1	LTR79,LTR79,LTR79,LTR79,LTR79,LTR79,LTR79,LTR79,LTR79,LTR79,LTR79,LTR79,LTR79,LTR79,LTR79,LTR79,LTR79,LTR79,LTR79,LTR79,LTR79,LTR79,LTR79,LTR79,LTR79,LTR79,LTR79,LTR79,LTR79,LTR79	ASIC2,CHRNA9,COL11A1,HTR2A,ITGA2,KCNA1,KIT,TMC1,TRPA1
GO Biological Process	GO:0005996	monosaccharide metabolic process	173	1.592443e-3	1.000000e+0	1.187705e-1	1.404171e+0	6.053395e+1	85	1.502083e-2	2.109181e-2	6584	6.163689e-1	1.000000e+0	1.000000e+0	9.669917e-1	3.619473e+1	35	197	1.026995e-2	1.776650e-1	LTR79,LTR79,LTR79,LTR79,LTR79,LTR79,LTR79,LTR79,LTR79,LTR79,LTR79,LTR79,LTR79,LTR79,LTR79,LTR79,LTR79,LTR79,LTR79,LTR79,LTR79,LTR79,LTR79,LTR79,LTR79,LTR79,LTR79,LTR79,LTR79,LTR79,LTR79,LTR79,LTR79,LTR79,LTR79,LTR79,LTR79,LTR79,LTR79,LTR79,LTR79,LTR79,LTR79,LTR79,LTR79,LTR79,LTR79,LTR79,LTR79,LTR79,LTR79,LTR79,LTR79,LTR79,LTR79,LTR79,LTR79,LTR79,LTR79,LTR79,LTR79,LTR79,LTR79,LTR79,LTR79,LTR79,LTR…	AIMP1,AKR1B1,ALDH1A1,ALDH5A1,APOD,BPGM,CHST1,CHST15,CRY1,CYB5A,FABP5,FGGY,FUT10,FUT8,FUT9,GOT2,GSTO2,IRS2,MAN2A1,MAN2B2,MAPK14,OMA1,ONECUT1,PDHA1,PDHA2,PDK3,PDK4,PDX1,PFKP,PGD,POFUT2,PPARGC1A,RPE,SLC23A2,SLC25A13
GO Biological Process	GO:1902774	late endosome to lysosome transport	174	1.624754e-3	1.000000e+0	1.204839e-1	3.752558e+0	2.131879e+0	8	5.290022e-4	1.985112e-3	2420	1.563235e-1	1.000000e+0	8.334885e-1	2.721391e+0	7.349183e-1	2	4	5.868545e-4	5.000000e-1	LTR79,LTR79,LTR79,LTR79,LTR79,LTR79,LTR79,LTR79	C9orf72,VPS41
GO Biological Process	GO:0060264	regulation of respiratory burst involved in inflammatory response	175	1.632232e-3	1.000000e+0	1.203468e-1	3.411516e+0	2.638124e+0	9	6.546213e-4	2.233251e-3	6053	5.560801e-1	1.000000e+0	1.000000e+0	1.360695e+0	7.349183e-1	1	4	2.934272e-4	2.500000e-1	LTR79,LTR79,LTR79,LTR79,LTR79,LTR79,LTR79,LTR79,LTR79	DUSP10
GO Biological Process	GO:0006824	cobalt ion transport	176	1.687367e-3	1.000000e+0	1.237051e-1	4.194172e+0	1.668983e+0	7	4.141396e-4	1.736973e-3	1331	4.616136e-2	1.000000e+0	4.474981e-1	3.265669e+0	9.186479e-1	3	5	8.802817e-4	6.000000e-1	LTR79,LTR79,LTR79,LTR79,LTR79,LTR79,LTR79	GIF,SLC30A5,TCN2
GO Biological Process	GO:0044030	regulation of DNA methylation	177	1.753824e-3	1.000000e+0	1.278508e-1	2.358875e+0	6.782893e+0	16	1.683100e-3	3.970223e-3	2358	1.458686e-1	1.000000e+0	7.981945e-1	1.632835e+0	3.674592e+0	6	20	1.760563e-3	3.000000e-1	LTR79,LTR79,LTR79,LTR79,LTR79,LTR79,LTR79,LTR79,LTR79,LTR79,LTR79,LTR79,LTR79,LTR79,LTR79,LTR79	GRHL2,MBD2,MIS18A,MORC1,MPHOSPH8,RLF
GO Biological Process	GO:0014878	response to electrical stimulus involved in regulation of muscle adaptation	178	1.761726e-3	1.000000e+0	1.277053e-1	3.372777e+0	2.668425e+0	9	6.621401e-4	2.233251e-3	2420	1.563235e-1	1.000000e+0	8.334885e-1	2.721391e+0	7.349183e-1	2	4	5.868545e-4	5.000000e-1	LTR79,LTR79,LTR79,LTR79,LTR79,LTR79,LTR79,LTR79,LTR79	PPARGC1A,TRIM63
GO Biological Process	GO:0060672	epithelial cell morphogenesis involved in placental branching	179	1.777419e-3	1.000000e+0	1.281231e-1	4.155228e+0	1.684625e+0	7	4.180210e-4	1.736973e-3	5249	4.561409e-1	1.000000e+0	1.000000e+0	1.814261e+0	5.511887e-1	1	3	2.934272e-4	3.333333e-1	LTR79,LTR79,LTR79,LTR79,LTR79,LTR79,LTR79	GRHL2
GO Biological Process	GO:0030212	hyaluronan metabolic process	180	1.782417e-3	1.000000e+0	1.277696e-1	1.836261e+0	1.579297e+1	29	3.918850e-3	7.196030e-3	3453	2.228706e-1	1.000000e+0	8.328119e-1	1.360695e+0	5.879347e+0	8	32	2.347418e-3	2.500000e-1	LTR79,LTR79,LTR79,LTR79,LTR79,LTR79,LTR79,LTR79,LTR79,LTR79,LTR79,LTR79,LTR79,LTR79,LTR79,LTR79,LTR79,LTR79,LTR79,LTR79,LTR79,LTR79,LTR79,LTR79,LTR79,LTR79,LTR79,LTR79,LTR79	CD44,HAS2,HAS3,HGF,IL15,KIAA1199,LYVE1,STAB2
GO Biological Process	GO:0046068	cGMP metabolic process	181	1.799286e-3	1.000000e+0	1.282662e-1	1.726468e+0	2.027260e+1	35	5.030421e-3	8.684864e-3	399	1.990341e-3	1.000000e+0	6.436434e-2	2.282457e+0	5.695617e+0	13	31	3.814554e-3	4.193548e-1	LTR79,LTR79,LTR79,LTR79,LTR79,LTR79,LTR79,LTR79,LTR79,LTR79,LTR79,LTR79,LTR79,LTR79,LTR79,LTR79,LTR79,LTR79,LTR79,LTR79,LTR79,LTR79,LTR79,LTR79,LTR79,LTR79,LTR79,LTR79,LTR79,LTR79,LTR79,LTR79,LTR79,LTR79,LTR79	ADCY2,ADCY3,ADCY5,ADCY8,GUCY1A2,GUCY1A3,GUCY1B3,GUCY2F,HTR2C,PDE10A,PDE1A,PDE5A,RORA
GO Biological Process	GO:0042535	positive regulation of tumor necrosis factor biosynthetic process	182	1.828411e-3	1.000000e+0	1.296263e-1	2.520158e+0	5.555207e+0	14	1.378463e-3	3.473945e-3	4095	3.286889e-1	1.000000e+0	1.000000e+0	1.484395e+0	2.021025e+0	3	11	8.802817e-4	2.727273e-1	LTR79,LTR79,LTR79,LTR79,LTR79,LTR79,LTR79,LTR79,LTR79,LTR79,LTR79,LTR79,LTR79,LTR79	CYBB,THBS1,TLR4
GO Biological Process	GO:0098581	detection of external biotic stimulus	183	1.843777e-3	1.000000e+0	1.300014e-1	2.625502e+0	4.951433e+0	13	1.228643e-3	3.225806e-3	5048	4.277921e-1	1.000000e+0	1.000000e+0	1.209507e+0	3.307132e+0	4	18	1.173709e-3	2.222222e-1	LTR79,LTR79,LTR79,LTR79,LTR79,LTR79,LTR79,LTR79,LTR79,LTR79,LTR79,LTR79,LTR79	CD1D,LY96,TLR2,TLR4
GO Biological Process	GO:0045628	regulation of T-helper 2 cell differentiation	184	1.857650e-3	1.000000e+0	1.302677e-1	2.424132e+0	6.187781e+0	15	1.535430e-3	3.722084e-3	1435	5.283650e-2	1.000000e+0	4.750867e-1	2.267826e+0	2.204755e+0	5	12	1.467136e-3	4.166667e-1	LTR79,LTR79,LTR79,LTR79,LTR79,LTR79,LTR79,LTR79,LTR79,LTR79,LTR79,LTR79,LTR79,LTR79,LTR79	ANXA1,BCL6,HLX,IL6,TNFSF4
GO Biological Process	GO:0090258	negative regulation of mitochondrial fission	185	1.874828e-3	1.000000e+0	1.307617e-1	3.341421e+0	2.693465e+0	9	6.683536e-4	2.233251e-3	1798	8.885018e-2	1.000000e+0	6.376162e-1	3.628521e+0	5.511887e-1	2	3	5.868545e-4	6.666667e-1	LTR79,LTR79,LTR79,LTR79,LTR79,LTR79,LTR79,LTR79,LTR79	PINK1,PPARGC1A
GO Biological Process	GO:0032762	mast cell cytokine production	186	1.930903e-3	1.000000e+0	1.339486e-1	4.093752e+0	1.709923e+0	7	4.242984e-4	1.736973e-3	4152	3.337107e-1	1.000000e+0	1.000000e+0	2.721391e+0	3.674592e-1	1	2	2.934272e-4	5.000000e-1	LTR79,LTR79,LTR79,LTR79,LTR79,LTR79,LTR79	KIT
GO Biological Process	GO:0006664	glycolipid metabolic process	187	1.935661e-3	1.000000e+0	1.335606e-1	1.524116e+0	3.608650e+1	55	8.954467e-3	1.364764e-2	7346	7.067393e-1	1.000000e+0	1.000000e+0	9.147532e-1	2.186382e+1	20	119	5.868545e-3	1.680672e-1	LTR79,LTR79,LTR79,LTR79,LTR79,LTR79,LTR79,LTR79,LTR79,LTR79,LTR79,LTR79,LTR79,LTR79,LTR79,LTR79,LTR79,LTR79,LTR79,LTR79,LTR79,LTR79,LTR79,LTR79,LTR79,LTR79,LTR79,LTR79,LTR79,LTR79,LTR79,LTR79,LTR79,LTR79,LTR79,LTR79,LTR79,LTR79,LTR79,LTR79,LTR79,LTR79,LTR79,LTR79,LTR79,LTR79,LTR79,LTR79,LTR79,LTR79,LTR79,LTR79,LTR79,LTR79,LTR79	A3GALT2,ALDH5A1,ARSB,B3GALT1,B3GALT2,CWH43,GALC,GPLD1,ITGB8,KIT,LARGE,PGAP1,SMPD1,ST6GALNAC3,ST6GALNAC5,ST8SIA1,ST8SIA2,STS,SUMF1,UGCG
GO Biological Process	GO:0002367	cytokine production involved in immune response	188	1.947540e-3	1.000000e+0	1.336655e-1	2.205450e+0	8.161601e+0	18	2.025211e-3	4.466501e-3	2103	1.136305e-1	1.000000e+0	6.971823e-1	1.656499e+0	4.225780e+0	7	23	2.053991e-3	3.043478e-1	LTR79,LTR79,LTR79,LTR79,LTR79,LTR79,LTR79,LTR79,LTR79,LTR79,LTR79,LTR79,LTR79,LTR79,LTR79,LTR79,LTR79,LTR79	CD55,DLG1,IL12A,IL12B,KIT,SLAMF1,TLR2
GO Biological Process	GO:1900544	positive regulation of purine nucleotide metabolic process	189	1.950095e-3	1.000000e+0	1.331327e-1	1.379459e+0	6.524298e+1	90	1.618933e-2	2.233251e-2	507	4.049073e-3	1.000000e+0	1.030477e-1	1.501457e+0	2.664079e+1	40	145	1.173709e-2	2.758621e-1	LTR79,LTR79,LTR79,LTR79,LTR79,LTR79,LTR79,LTR79,LTR79,LTR79,LTR79,LTR79,LTR79,LTR79,LTR79,LTR79,LTR79,LTR79,LTR79,LTR79,LTR79,LTR79,LTR79,LTR79,LTR79,LTR79,LTR79,LTR79,LTR79,LTR79,LTR79,LTR79,LTR79,LTR79,LTR79,LTR79,LTR79,LTR79,LTR79,LTR79,LTR79,LTR79,LTR79,LTR79,LTR79,LTR79,LTR79,LTR79,LTR79,LTR79,LTR79,LTR79,LTR79,LTR79,LTR79,LTR79,LTR79,LTR79,LTR79,LTR79,LTR79,LTR79,LTR79,LTR79,LTR79,LTR79,LTR…	ABCA1,ACR,ADCY2,ADCY3,ADCY5,ADCY8,ADCYAP1R1,ADORA3,ADRB2,AKAP12,CALCR,CALCRL,CALM1,DRD1,DRD5,EDNRA,ESRRB,FSHR,GCG,GPR65,GUCA1C,GUCA2A,GUCY1A2,GUCY1A3,HIF1A,HTR2A,IAPP,IGF1,MC4R,MTNR1A,NF1,NOS1,OSTN,PF4,PID1,PINK1,PPARGC1A,PTHLH,STAT3,WFS1
GO Biological Process	GO:0046427	positive regulation of JAK-STAT cascade	190	1.967297e-3	1.000000e+0	1.336002e-1	1.573663e+0	3.050209e+1	48	7.568756e-3	1.191067e-2	1506	5.859686e-2	1.000000e+0	5.020420e-1	1.436290e+0	1.322853e+1	19	72	5.575117e-3	2.638889e-1	LTR79,LTR79,LTR79,LTR79,LTR79,LTR79,LTR79,LTR79,LTR79,LTR79,LTR79,LTR79,LTR79,LTR79,LTR79,LTR79,LTR79,LTR79,LTR79,LTR79,LTR79,LTR79,LTR79,LTR79,LTR79,LTR79,LTR79,LTR79,LTR79,LTR79,LTR79,LTR79,LTR79,LTR79,LTR79,LTR79,LTR79,LTR79,LTR79,LTR79,LTR79,LTR79,LTR79,LTR79,LTR79,LTR79,LTR79,LTR79	AKR1B1,ERBB4,HCLS1,IFNG,IGF1,IL12A,IL12B,IL15,IL2,IL21,IL23R,IL26,IL6,IL6ST,ISL1,KIT,PRL,PRLR,STAT3
GO Biological Process	GO:0050891	multicellular organismal water homeostasis	191	1.971417e-3	1.000000e+0	1.331790e-1	1.618923e+0	2.656087e+1	43	6.590788e-3	1.066998e-2	3641	2.386692e-1	1.000000e+0	8.457975e-1	1.229015e+0	1.139123e+1	14	62	4.107981e-3	2.258065e-1	LTR79,LTR79,LTR79,LTR79,LTR79,LTR79,LTR79,LTR79,LTR79,LTR79,LTR79,LTR79,LTR79,LTR79,LTR79,LTR79,LTR79,LTR79,LTR79,LTR79,LTR79,LTR79,LTR79,LTR79,LTR79,LTR79,LTR79,LTR79,LTR79,LTR79,LTR79,LTR79,LTR79,LTR79,LTR79,LTR79,LTR79,LTR79,LTR79,LTR79,LTR79,LTR79,LTR79	ADCY2,ADCY3,ADCY5,ADCY8,AKR1B1,AQP4,CLDN1,HAS2,HRNR,MYO5B,RAB11FIP2,SCNN1B,SRF,WFS1
GO Biological Process	GO:0015853	adenine transport	192	1.980660e-3	1.000000e+0	1.331065e-1	5.776298e+0	8.656062e-1	5	2.147906e-4	1.240695e-3	2420	1.563235e-1	1.000000e+0	8.334885e-1	2.721391e+0	7.349183e-1	2	4	5.868545e-4	5.000000e-1	LTR79,LTR79,LTR79,LTR79,LTR79	SLC25A4,VDAC3
GO Biological Process	GO:0042088	T-helper 1 type immune response	193	1.982527e-3	1.000000e+0	1.325417e-1	2.407372e+0	6.230861e+0	15	1.546119e-3	3.722084e-3	2143	1.197961e-1	1.000000e+0	7.212922e-1	1.718773e+0	3.490862e+0	6	19	1.760563e-3	3.157895e-1	LTR79,LTR79,LTR79,LTR79,LTR79,LTR79,LTR79,LTR79,LTR79,LTR79,LTR79,LTR79,LTR79,LTR79,LTR79	HMGB1,IL12A,IL12B,LEF1,SLAMF1,TLR4
GO Biological Process	GO:0050867	positive regulation of cell activation	194	1.993831e-3	1.000000e+0	1.326103e-1	1.262587e+0	1.283080e+2	162	3.183821e-2	4.019851e-2	267	5.213196e-4	1.000000e+0	2.519321e-2	1.419075e+0	5.567006e+1	79	303	2.318075e-2	2.607261e-1	LTR79,LTR79,LTR79,LTR79,LTR79,LTR79,LTR79,LTR79,LTR79,LTR79,LTR79,LTR79,LTR79,LTR79,LTR79,LTR79,LTR79,LTR79,LTR79,LTR79,LTR79,LTR79,LTR79,LTR79,LTR79,LTR79,LTR79,LTR79,LTR79,LTR79,LTR79,LTR79,LTR79,LTR79,LTR79,LTR79,LTR79,LTR79,LTR79,LTR79,LTR79,LTR79,LTR79,LTR79,LTR79,LTR79,LTR79,LTR79,LTR79,LTR79,LTR79,LTR79,LTR79,LTR79,LTR79,LTR79,LTR79,LTR79,LTR79,LTR79,LTR79,LTR79,LTR79,LTR79,LTR79,LTR79,LTR…	ANXA1,ATP11C,BCL10,BCL2,BCL6,BTLA,CAPN3,CCR7,CD1D,CD2,CD276,CD28,CD38,CD40LG,CD47,CD55,CD83,DPP4,DUSP10,EFNB2,ENSG00000259680,FCRL3,FGF10,FGR,GLI2,GLI3,GPAM,GRAP2,HLX,HMGB1,HSPH1,ICOS,IFNG,IGF1,IL12A,IL12B,IL15,IL2,IL21,IL23R,IL36B,IL6,IL6ST,IL7,IL7R,IRS2,ITPKB,KIRREL,MALT1,MAP3K7,MEF2C,MSH6,NCK2,NFATC2,PDPN,PIK3R1,PRDM1,PRKCQ,PTPRC,RASGRP1,RIF1,RIPK2,SIRPG,SLAMF1,SLC39A10,SPACA3,STAP1,SYK,TAC1,T…
GO Biological Process	GO:2001169	regulation of ATP biosynthetic process	195	2.047680e-3	1.000000e+0	1.354934e-1	2.488500e+0	5.625878e+0	14	1.395999e-3	3.473945e-3	1950	9.393623e-2	1.000000e+0	6.215688e-1	2.177113e+0	1.837296e+0	4	10	1.173709e-3	4.000000e-1	LTR79,LTR79,LTR79,LTR79,LTR79,LTR79,LTR79,LTR79,LTR79,LTR79,LTR79,LTR79,LTR79,LTR79	PID1,PINK1,PPARGC1A,STAT3
GO Biological Process	GO:0050731	positive regulation of peptidyl-tyrosine phosphorylation	196	2.085533e-3	1.000000e+0	1.372940e-1	1.335254e+0	8.088352e+1	108	2.007035e-2	2.679901e-2	617	6.991053e-3	1.000000e+0	1.462003e-1	1.423984e+0	3.160149e+1	45	172	1.320423e-2	2.616279e-1	LTR79,LTR79,LTR79,LTR79,LTR79,LTR79,LTR79,LTR79,LTR79,LTR79,LTR79,LTR79,LTR79,LTR79,LTR79,LTR79,LTR79,LTR79,LTR79,LTR79,LTR79,LTR79,LTR79,LTR79,LTR79,LTR79,LTR79,LTR79,LTR79,LTR79,LTR79,LTR79,LTR79,LTR79,LTR79,LTR79,LTR79,LTR79,LTR79,LTR79,LTR79,LTR79,LTR79,LTR79,LTR79,LTR79,LTR79,LTR79,LTR79,LTR79,LTR79,LTR79,LTR79,LTR79,LTR79,LTR79,LTR79,LTR79,LTR79,LTR79,LTR79,LTR79,LTR79,LTR79,LTR79,LTR79,LTR…	ADAM17,ADRA2A,AGT,ANGPT1,AREG,AREGB,BANK1,CD36,CD44,EFNA5,EPHA4,ERBB4,FBXW7,FGF10,FGF7,GPRC5B,GRM5,HCLS1,HGF,HSPH1,HTR2A,IFNG,IGF1,IL12A,IL12B,IL15,IL2,IL21,IL23R,IL6,IL6ST,ISL1,KIT,KITLG,NRG1,NRP1,NTF3,PRNP,RELN,RIPK2,STAP1,STAT3,SYK,THBS4,VEGFC
GO Biological Process	GO:0071901	negative regulation of protein serine/threonine kinase activity	197	2.087230e-3	1.000000e+0	1.367083e-1	1.422646e+0	5.271865e+1	75	1.308155e-2	1.861042e-2	1539	6.258536e-2	1.000000e+0	5.247166e-1	1.316802e+0	2.278247e+1	30	124	8.802817e-3	2.419355e-1	LTR79,LTR79,LTR79,LTR79,LTR79,LTR79,LTR79,LTR79,LTR79,LTR79,LTR79,LTR79,LTR79,LTR79,LTR79,LTR79,LTR79,LTR79,LTR79,LTR79,LTR79,LTR79,LTR79,LTR79,LTR79,LTR79,LTR79,LTR79,LTR79,LTR79,LTR79,LTR79,LTR79,LTR79,LTR79,LTR79,LTR79,LTR79,LTR79,LTR79,LTR79,LTR79,LTR79,LTR79,LTR79,LTR79,LTR79,LTR79,LTR79,LTR79,LTR79,LTR79,LTR79,LTR79,LTR79,LTR79,LTR79,LTR79,LTR79,LTR79,LTR79,LTR79,LTR79,LTR79,LTR79,LTR79,LTR…	AIDA,BMP4,CHORDC1,DAB2IP,DTNBP1,DUSP1,DUSP10,DUSP22,DUSP4,DUSP6,FBXO7,HHEX,HMGCR,KAT2B,MBIP,NF1,NR2F2,PAQR3,PKIA,PTPRJ,RGS3,SERPINB3,SFRP1,SMPD1,SORL1,SPRED1,SPRED2,SPRY1,SPRY2,UCHL1
GO Biological Process	GO:0015672	monovalent inorganic cation transport	198	2.107048e-3	1.000000e+0	1.373093e-1	1.223423e+0	1.708322e+2	209	4.239013e-2	5.186104e-2	382	1.764111e-3	1.000000e+0	5.958724e-2	1.314682e+0	7.606405e+1	100	414	2.934272e-2	2.415459e-1	LTR79,LTR79,LTR79,LTR79,LTR79,LTR79,LTR79,LTR79,LTR79,LTR79,LTR79,LTR79,LTR79,LTR79,LTR79,LTR79,LTR79,LTR79,LTR79,LTR79,LTR79,LTR79,LTR79,LTR79,LTR79,LTR79,LTR79,LTR79,LTR79,LTR79,LTR79,LTR79,LTR79,LTR79,LTR79,LTR79,LTR79,LTR79,LTR79,LTR79,LTR79,LTR79,LTR79,LTR79,LTR79,LTR79,LTR79,LTR79,LTR79,LTR79,LTR79,LTR79,LTR79,LTR79,LTR79,LTR79,LTR79,LTR79,LTR79,LTR79,LTR79,LTR79,LTR79,LTR79,LTR79,LTR79,LTR…	ANO6,ASIC2,ATP6AP1L,ATP6V1G3,ATP6V1H,CAPS2,CNGB3,COMMD3,COX11,COX4I2,COX5B,COX7B2,COX7C,CYB5A,FGF13,GJA5,GRIK1,GRIK3,HCN1,KCNA1,KCNA4,KCNA5,KCNAB1,KCNAB2,KCNB2,KCNC1,KCNC2,KCND2,KCND3,KCNE4,KCNG1,KCNH1,KCNH5,KCNH7,KCNH8,KCNIP4,KCNJ15,KCNJ2,KCNJ3,KCNJ6,KCNK1,KCNK10,KCNK18,KCNK2,KCNK9,KCNMB2,KCNN2,KCNQ3,KCNQ5,KCNS2,KCNS3,KCNT2,KCNV1,KIAA1919,LRRC38,LRRC55,NDUFA4,NEDD4L,SCN3A,SCNN1B,SGK1,SLC10A1,SLC…
GO Biological Process	GO:1900225	regulation of NLRP3 inflammasome complex assembly	199	2.119556e-3	1.000000e+0	1.374303e-1	2.706743e+0	4.433372e+0	12	1.100092e-3	2.977667e-3	1557	6.563153e-2	1.000000e+0	5.438944e-1	2.419014e+0	1.653566e+0	4	9	1.173709e-3	4.444444e-1	LTR79,LTR79,LTR79,LTR79,LTR79,LTR79,LTR79,LTR79,LTR79,LTR79,LTR79,LTR79	CD36,EIF2AK2,PYDC2,TLR4
GO Biological Process	GO:0032700	negative regulation of interleukin-17 production	200	2.122400e-3	1.000000e+0	1.369266e-1	2.478521e+0	5.648530e+0	14	1.401620e-3	3.473945e-3	771	1.283030e-2	1.000000e+0	2.147203e-1	2.721391e+0	2.204755e+0	6	12	1.760563e-3	5.000000e-1	LTR79,LTR79,LTR79,LTR79,LTR79,LTR79,LTR79,LTR79,LTR79,LTR79,LTR79,LTR79,LTR79,LTR79	IFNG,IL12A,IL12B,PRNP,TLR4,TNFSF4
GO Biological Process	GO:0097722	sperm motility	201	2.167697e-3	1.000000e+0	1.391532e-1	1.665834e+0	2.281139e+1	38	5.660395e-3	9.429280e-3	4695	3.604110e-1	1.000000e+0	9.904969e-1	1.118380e+0	1.341226e+1	15	73	4.401408e-3	2.054795e-1	LTR79,LTR79,LTR79,LTR79,LTR79,LTR79,LTR79,LTR79,LTR79,LTR79,LTR79,LTR79,LTR79,LTR79,LTR79,LTR79,LTR79,LTR79,LTR79,LTR79,LTR79,LTR79,LTR79,LTR79,LTR79,LTR79,LTR79,LTR79,LTR79,LTR79,LTR79,LTR79,LTR79,LTR79,LTR79,LTR79,LTR79,LTR79	ADCY3,APOB,ATP2B4,CCNYL1,DNAH11,DNAH5,LRRC6,NPHP4,SLC9C1,SMCP,SPAG16,TEKT4,TMF1,TNP1,TTLL5
GO Biological Process	GO:0021766	hippocampus development	202	2.181991e-3	1.000000e+0	1.393774e-1	1.480876e+0	4.119184e+1	61	1.022130e-2	1.513648e-2	702	9.969121e-3	1.000000e+0	1.832359e-1	1.640290e+0	1.341226e+1	22	73	6.455399e-3	3.013699e-1	LTR79,LTR79,LTR79,LTR79,LTR79,LTR79,LTR79,LTR79,LTR79,LTR79,LTR79,LTR79,LTR79,LTR79,LTR79,LTR79,LTR79,LTR79,LTR79,LTR79,LTR79,LTR79,LTR79,LTR79,LTR79,LTR79,LTR79,LTR79,LTR79,LTR79,LTR79,LTR79,LTR79,LTR79,LTR79,LTR79,LTR79,LTR79,LTR79,LTR79,LTR79,LTR79,LTR79,LTR79,LTR79,LTR79,LTR79,LTR79,LTR79,LTR79,LTR79,LTR79,LTR79,LTR79,LTR79,LTR79,LTR79,LTR79,LTR79,LTR79,LTR79	ALK,ANXA3,ATP2B4,DCLK2,DRD1,EMX2,EPHA5,FGF13,GLI3,ID4,KCNA1,KIRREL3,LEF1,LMX1A,NCOA1,NEUROD6,PROX1,RELN,SRF,TMEM108,UBA6,ZEB2
GO Biological Process	GO:0002237	response to molecule of bacterial origin	203	2.184661e-3	1.000000e+0	1.388605e-1	1.268745e+0	1.205916e+2	153	2.992347e-2	3.796526e-2	2351	1.445100e-1	1.000000e+0	7.931146e-1	1.133197e+0	5.824228e+1	66	317	1.936620e-2	2.082019e-1	LTR79,LTR79,LTR79,LTR79,LTR79,LTR79,LTR79,LTR79,LTR79,LTR79,LTR79,LTR79,LTR79,LTR79,LTR79,LTR79,LTR79,LTR79,LTR79,LTR79,LTR79,LTR79,LTR79,LTR79,LTR79,LTR79,LTR79,LTR79,LTR79,LTR79,LTR79,LTR79,LTR79,LTR79,LTR79,LTR79,LTR79,LTR79,LTR79,LTR79,LTR79,LTR79,LTR79,LTR79,LTR79,LTR79,LTR79,LTR79,LTR79,LTR79,LTR79,LTR79,LTR79,LTR79,LTR79,LTR79,LTR79,LTR79,LTR79,LTR79,LTR79,LTR79,LTR79,LTR79,LTR79,LTR79,LTR…	ABCA1,ABR,ADAM17,ADAM9,AKIRIN2,ANKRD1,APOB,BCL10,BDKRB1,CCR7,CCRN4L,CD36,CD96,CLDN1,CNR1,CPS1,CXCL1,CXCL13,DAB2IP,DCN,DUSP10,EDNRB,ERBB2IP,FER,FGF10,FZD5,GFI1,GJA1,GNG12,HMGB2,IFNG,IL12A,IL12B,IL23R,IL6,JUN,LRRC70,LY96,MALT1,MAPK14,MAPKAPK3,MEF2C,MTDH,NFKBIA,OPRK1,OPRM1,PDE4B,PENK,PF4,PLSCR4,PPARGC1A,PTGER4,PTGFR,PTGS2,RIPK2,SELE,SNCA,STAP1,TAC1,TLR2,TLR4,TLR5,TMED7-TICAM2,TNFRSF11B,TNFSF4,TRIB1
GO Biological Process	GO:0046685	response to arsenic-containing substance	204	2.204794e-3	1.000000e+0	1.394532e-1	2.179524e+0	8.258683e+0	18	2.049301e-3	4.466501e-3	8442	9.102515e-1	1.000000e+0	1.000000e+0	5.831552e-1	5.144428e+0	3	28	8.802817e-4	1.071429e-1	LTR79,LTR79,LTR79,LTR79,LTR79,LTR79,LTR79,LTR79,LTR79,LTR79,LTR79,LTR79,LTR79,LTR79,LTR79,LTR79,LTR79,LTR79	CPEB2,GSTO2,TNFRSF11B
GO Biological Process	GO:1901018	positive regulation of potassium ion transmembrane transporter activity	205	2.294081e-3	1.000000e+0	1.443928e-1	1.994386e+0	1.103097e+1	22	2.737212e-3	5.459057e-3	1938	9.315580e-2	1.000000e+0	6.202215e-1	1.731794e+0	4.042051e+0	7	22	2.053991e-3	3.181818e-1	LTR79,LTR79,LTR79,LTR79,LTR79,LTR79,LTR79,LTR79,LTR79,LTR79,LTR79,LTR79,LTR79,LTR79,LTR79,LTR79,LTR79,LTR79,LTR79,LTR79,LTR79,LTR79	ALG10B,ANK2,KCNA1,KCNC1,KCNC2,LRRC38,LRRC55
GO Biological Process	GO:0032490	detection of molecule of bacterial origin	206	2.317026e-3	1.000000e+0	1.451291e-1	2.823468e+0	3.895918e+0	11	9.667289e-4	2.729529e-3	4095	3.286889e-1	1.000000e+0	1.000000e+0	1.484395e+0	2.021025e+0	3	11	8.802817e-4	2.727273e-1	LTR79,LTR79,LTR79,LTR79,LTR79,LTR79,LTR79,LTR79,LTR79,LTR79,LTR79	LY96,TLR2,TLR4
GO Biological Process	GO:0050482	arachidonic acid secretion	207	2.329879e-3	1.000000e+0	1.452291e-1	2.168024e+0	8.302491e+0	18	2.060171e-3	4.466501e-3	1627	7.294208e-2	1.000000e+0	5.784706e-1	1.741690e+0	4.593240e+0	8	25	2.347418e-3	3.200000e-1	LTR79,LTR79,LTR79,LTR79,LTR79,LTR79,LTR79,LTR79,LTR79,LTR79,LTR79,LTR79,LTR79,LTR79,LTR79,LTR79,LTR79,LTR79	ANXA1,DRD2,ENSG00000258417,NMUR2,PLA2G12A,PLA2G2A,PLA2G2E,PLA2G4A
GO Biological Process	GO:0061179	negative regulation of insulin secretion involved in cellular response to glucose stimulus	208	2.437494e-3	1.000000e+0	1.512067e-1	2.804547e+0	3.922202e+0	11	9.732510e-4	2.729529e-3	788	1.362613e-2	1.000000e+0	2.231192e-1	3.023768e+0	1.653566e+0	5	9	1.467136e-3	5.555556e-1	LTR79,LTR79,LTR79,LTR79,LTR79,LTR79,LTR79,LTR79,LTR79,LTR79,LTR79	ADRA2A,ENY2,HMGCR,MAP4K4,UCP2
GO Biological Process	GO:0042140	late meiotic recombination nodule assembly	209	2.440007e-3	1.000000e+0	1.506383e-1	1.149110e+1	2.610716e-1	3	6.478203e-5	7.444169e-4	2750	1.837296e-1	1.000000e+0	8.620593e-1	5.442782e+0	1.837296e-1	1	1	2.934272e-4	1.000000e+0	LTR79,LTR79,LTR79	MCMDC2
GO Biological Process	GO:2000145	regulation of cell motility	210	2.483044e-3	1.000000e+0	1.525653e-1	1.136943e+0	3.993163e+2	454	9.908593e-2	1.126551e-1	9	7.184884e-13	9.270656e-9	1.030073e-9	1.561163e+0	1.409206e+2	220	767	6.455399e-2	2.868318e-1	LTR79,LTR79,LTR79,LTR79,LTR79,LTR79,LTR79,LTR79,LTR79,LTR79,LTR79,LTR79,LTR79,LTR79,LTR79,LTR79,LTR79,LTR79,LTR79,LTR79,LTR79,LTR79,LTR79,LTR79,LTR79,LTR79,LTR79,LTR79,LTR79,LTR79,LTR79,LTR79,LTR79,LTR79,LTR79,LTR79,LTR79,LTR79,LTR79,LTR79,LTR79,LTR79,LTR79,LTR79,LTR79,LTR79,LTR79,LTR79,LTR79,LTR79,LTR79,LTR79,LTR79,LTR79,LTR79,LTR79,LTR79,LTR79,LTR79,LTR79,LTR79,LTR79,LTR79,LTR79,LTR79,LTR79,LTR…	ABR,ADAM17,ADAM9,ADAMTS9,ADARB1,ADORA3,ADRA2A,AGT,AGTR2,AMOT,ANGPT1,ANGPT2,ANO6,ANXA1,ANXA3,APOD,ARHGEF7,ARID2,ARSB,ATP8A1,BCL2,BDKRB1,BMP4,BMP5,BMPER,BTC,C5orf30,CAMK1D,CCBE1,CCL28,CCL4,CCR7,CDH13,CITED2,CLASP1,CXCL1,CXCL13,CYP19A1,DAB2,DAB2IP,DCN,DOCK5,DOCK7,DRD1,DRD2,DUSP10,EMP2,ENSG00000134602,ERBB4,ETS1,FAM65B,FBXO31,FER,FGF10,FGF7,FGR,FIGF,FLRT2,FN1,FSHB,GAB1,GCSAM,GLIPR2,GNA12,GNA13,GPLD1,…
GO Biological Process	GO:1904037	positive regulation of epithelial cell apoptotic process	211	2.485169e-3	1.000000e+0	1.519722e-1	1.947124e+0	1.181229e+1	23	2.931090e-3	5.707196e-3	4712	3.716466e-1	1.000000e+0	1.000000e+0	1.190608e+0	5.879347e+0	7	32	2.053991e-3	2.187500e-1	LTR79,LTR79,LTR79,LTR79,LTR79,LTR79,LTR79,LTR79,LTR79,LTR79,LTR79,LTR79,LTR79,LTR79,LTR79,LTR79,LTR79,LTR79,LTR79,LTR79,LTR79,LTR79,LTR79	ANO6,CD40LG,GSN,IL6,PPARGC1A,THBS1,USP17L30
GO Biological Process	GO:0051971	positive regulation of transmission of nerve impulse	212	2.537202e-3	1.000000e+0	1.544223e-1	2.966629e+0	3.370829e+0	10	8.364341e-4	2.481390e-3	2155	1.211795e-1	1.000000e+0	7.255587e-1	2.332621e+0	1.286107e+0	3	7	8.802817e-4	4.285714e-1	LTR79,LTR79,LTR79,LTR79,LTR79,LTR79,LTR79,LTR79,LTR79,LTR79	IL6,ITGA2,TNR
GO Biological Process	GO:0042762	regulation of sulfur metabolic process	213	2.548136e-3	1.000000e+0	1.543596e-1	1.943091e+0	1.183681e+1	23	2.937173e-3	5.707196e-3	405	2.099789e-3	1.000000e+0	6.689772e-2	2.591801e+0	3.858321e+0	10	21	2.934272e-3	4.761905e-1	LTR79,LTR79,LTR79,LTR79,LTR79,LTR79,LTR79,LTR79,LTR79,LTR79,LTR79,LTR79,LTR79,LTR79,LTR79,LTR79,LTR79,LTR79,LTR79,LTR79,LTR79,LTR79,LTR79	CTNNB1,DLD,PDHA1,PDHA2,PDHX,PDK3,PDK4,PDP1,SNCA,TCF7L2
GO Biological Process	GO:0043408	regulation of MAPK cascade	214	2.553250e-3	1.000000e+0	1.539467e-1	1.151121e+0	3.335878e+2	384	8.277614e-2	9.528536e-2	39	9.929891e-9	1.281254e-4	3.285266e-6	1.467185e+0	1.267734e+2	186	690	5.457746e-2	2.695652e-1	LTR79,LTR79,LTR79,LTR79,LTR79,LTR79,LTR79,LTR79,LTR79,LTR79,LTR79,LTR79,LTR79,LTR79,LTR79,LTR79,LTR79,LTR79,LTR79,LTR79,LTR79,LTR79,LTR79,LTR79,LTR79,LTR79,LTR79,LTR79,LTR79,LTR79,LTR79,LTR79,LTR79,LTR79,LTR79,LTR79,LTR79,LTR79,LTR79,LTR79,LTR79,LTR79,LTR79,LTR79,LTR79,LTR79,LTR79,LTR79,LTR79,LTR79,LTR79,LTR79,LTR79,LTR79,LTR79,LTR79,LTR79,LTR79,LTR79,LTR79,LTR79,LTR79,LTR79,LTR79,LTR79,LTR79,LTR…	ADAM9,ADRA1A,ADRA1B,ADRA2A,ADRB2,AIDA,AKAP13,ALK,ANGPT1,ARHGAP8,ATP6AP2,BANK1,BMP15,BMP3,BMP4,BMP5,BMPER,CALCR,CCL4,CCR7,CD36,CD40LG,CD44,CDH2,CNKSR3,CTNNB1,DAB2IP,DACT1,DKK1,DLG1,DNAJC27,DRD2,DTNBP1,DUSP1,DUSP10,DUSP22,DUSP26,DUSP4,DUSP6,EDA2R,EIF2AK2,ENSG00000134602,ENSG00000143674,EPHA4,EPHA7,EPHB1,ERBB4,ERRFI1,EZR,FBXW7,FCRL3,FGF10,FGF20,FGF9,FKTN,FN1,FOXO1,FSHR,FZD4,FZD5,FZD8,GADD45G,GCG,GDF…
GO Biological Process	GO:1903789	regulation of amino acid transmembrane transport	215	2.562138e-3	1.000000e+0	1.537640e-1	3.186909e+0	2.824053e+0	9	7.007575e-4	2.233251e-3	581	6.197622e-3	1.000000e+0	1.376384e-1	5.442782e+0	5.511887e-1	3	3	8.802817e-4	1.000000e+0	LTR79,LTR79,LTR79,LTR79,LTR79,LTR79,LTR79,LTR79,LTR79	AGT,OSR1,STK39
GO Biological Process	GO:0070295	renal water absorption	216	2.623345e-3	1.000000e+0	1.567084e-1	3.175421e+0	2.834270e+0	9	7.032927e-4	2.233251e-3	6053	5.560801e-1	1.000000e+0	1.000000e+0	1.360695e+0	7.349183e-1	1	4	2.934272e-4	2.500000e-1	LTR79,LTR79,LTR79,LTR79,LTR79,LTR79,LTR79,LTR79,LTR79	HAS2
GO Biological Process	GO:0010917	negative regulation of mitochondrial membrane potential	217	2.629734e-3	1.000000e+0	1.563662e-1	3.467189e+0	2.307345e+0	8	5.725421e-4	1.985112e-3	2628	1.683764e-1	1.000000e+0	8.266974e-1	2.041043e+0	1.469837e+0	3	8	8.802817e-4	3.750000e-1	LTR79,LTR79,LTR79,LTR79,LTR79,LTR79,LTR79,LTR79	BNIP3,HEBP2,PMAIP1
GO Biological Process	GO:0070430	positive regulation of nucleotide-binding oligomerization domain containing 1 signaling pathway	218	2.631728e-3	1.000000e+0	1.557669e-1	3.869876e+0	1.808844e+0	7	4.488446e-4	1.736973e-3	2750	1.837296e-1	1.000000e+0	8.620593e-1	5.442782e+0	1.837296e-1	1	1	2.934272e-4	1.000000e+0	LTR79,LTR79,LTR79,LTR79,LTR79,LTR79,LTR79	TLR4
GO Biological Process	GO:0016046	detection of fungus	218	2.631728e-3	1.000000e+0	1.557669e-1	3.869876e+0	1.808844e+0	7	4.488446e-4	1.736973e-3	2750	1.837296e-1	1.000000e+0	8.620593e-1	5.442782e+0	1.837296e-1	1	1	2.934272e-4	1.000000e+0	LTR79,LTR79,LTR79,LTR79,LTR79,LTR79,LTR79	TLR4
GO Biological Process	GO:0000302	response to reactive oxygen species	220	2.674930e-3	1.000000e+0	1.568846e-1	1.365979e+0	6.515473e+1	89	1.616743e-2	2.208437e-2	3763	2.712842e-1	1.000000e+0	9.302099e-1	1.106020e+0	3.435743e+1	38	187	1.115023e-2	2.032086e-1	LTR79,LTR79,LTR79,LTR79,LTR79,LTR79,LTR79,LTR79,LTR79,LTR79,LTR79,LTR79,LTR79,LTR79,LTR79,LTR79,LTR79,LTR79,LTR79,LTR79,LTR79,LTR79,LTR79,LTR79,LTR79,LTR79,LTR79,LTR79,LTR79,LTR79,LTR79,LTR79,LTR79,LTR79,LTR79,LTR79,LTR79,LTR79,LTR79,LTR79,LTR79,LTR79,LTR79,LTR79,LTR79,LTR79,LTR79,LTR79,LTR79,LTR79,LTR79,LTR79,LTR79,LTR79,LTR79,LTR79,LTR79,LTR79,LTR79,LTR79,LTR79,LTR79,LTR79,LTR79,LTR79,LTR79,LTR…	ADAM9,AKR1B1,ANXA1,APOD,AREG,AREGB,BCL2,BNIP3,CCR7,DUSP1,ENSG00000134602,ERCC6L2,ETS1,FANCC,FER,FOXO1,GUCY1B3,HNRNPD,IL6,JUN,KCNA5,KCNC2,KLF4,KPNA4,PDGFD,PDGFRA,PPARGC1A,PTPRK,RHOB,SLC8A1,SOD2,SOD3,STK24,TACR1,TRPA1,TRPC6,UCP2,ZNF277
GO Biological Process	GO:0061325	cell proliferation involved in outflow tract morphogenesis	221	2.692460e-3	1.000000e+0	1.571982e-1	3.162798e+0	2.845582e+0	9	7.060998e-4	2.233251e-3	1093	3.374847e-2	1.000000e+0	3.984049e-1	5.442782e+0	3.674592e-1	2	2	5.868545e-4	1.000000e+0	LTR79,LTR79,LTR79,LTR79,LTR79,LTR79,LTR79,LTR79,LTR79	HAND2,PITX2
GO Biological Process	GO:0001865	NK T cell differentiation	222	2.734356e-3	1.000000e+0	1.589252e-1	1.103354e+1	2.718981e-1	3	6.746852e-5	7.444169e-4	4152	3.337107e-1	1.000000e+0	1.000000e+0	2.721391e+0	3.674592e-1	1	2	2.934272e-4	5.000000e-1	LTR79,LTR79,LTR79	BMX
GO Biological Process	GO:0006231	dTMP biosynthetic process	223	2.740702e-3	1.000000e+0	1.585797e-1	4.423118e+0	1.356509e+0	6	3.366027e-4	1.488834e-3	1798	8.885018e-2	1.000000e+0	6.376162e-1	3.628521e+0	5.511887e-1	2	3	5.868545e-4	6.666667e-1	LTR79,LTR79,LTR79,LTR79,LTR79,LTR79	DCTD,TYMS
GO Biological Process	GO:0036018	cellular response to erythropoietin	224	2.747534e-3	1.000000e+0	1.582653e-1	3.839469e+0	1.823169e+0	7	4.523992e-4	1.736973e-3	7148	7.042496e-1	1.000000e+0	1.000000e+0	9.071303e-1	1.102377e+0	1	6	2.934272e-4	1.666667e-1	LTR79,LTR79,LTR79,LTR79,LTR79,LTR79,LTR79	KIT
GO Biological Process	GO:0010715	regulation of extracellular matrix disassembly	225	2.751676e-3	1.000000e+0	1.577994e-1	2.406756e+0	5.816959e+0	14	1.443414e-3	3.473945e-3	2234	1.248379e-1	1.000000e+0	7.210311e-1	1.814261e+0	2.755944e+0	5	15	1.467136e-3	3.333333e-1	LTR79,LTR79,LTR79,LTR79,LTR79,LTR79,LTR79,LTR79,LTR79,LTR79,LTR79,LTR79,LTR79,LTR79	CLASP1,DPP4,ETS1,FAP,PDPN
GO Biological Process	GO:0051068	dihydrolipoamide metabolic process	226	2.774059e-3	1.000000e+0	1.583791e-1	1.097685e+1	2.733023e-1	3	6.781696e-5	7.444169e-4	2750	1.837296e-1	1.000000e+0	8.620593e-1	5.442782e+0	1.837296e-1	1	1	2.934272e-4	1.000000e+0	LTR79,LTR79,LTR79	DLD
GO Biological Process	GO:0018191	peptidyl-serine octanoylation	227	2.830680e-3	1.000000e+0	1.608998e-1	2.590482e+1	7.720572e-2	2	1.915775e-5	4.962779e-4	2750	1.837296e-1	1.000000e+0	8.620593e-1	5.442782e+0	1.837296e-1	1	1	2.934272e-4	1.000000e+0	LTR79,LTR79	MBOAT4
GO Biological Process	GO:0002827	positive regulation of T-helper 1 type immune response	228	2.838103e-3	1.000000e+0	1.606142e-1	2.244491e+0	7.128565e+0	16	1.768875e-3	3.970223e-3	2234	1.248379e-1	1.000000e+0	7.210311e-1	1.814261e+0	2.755944e+0	5	15	1.467136e-3	3.333333e-1	LTR79,LTR79,LTR79,LTR79,LTR79,LTR79,LTR79,LTR79,LTR79,LTR79,LTR79,LTR79,LTR79,LTR79,LTR79,LTR79	ANXA1,HLX,IL12B,IL23R,RIPK2
GO Biological Process	GO:0035329	hippo signaling	229	2.904602e-3	1.000000e+0	1.636597e-1	1.793730e+0	1.560993e+1	28	3.873432e-3	6.947891e-3	1380	4.625130e-2	1.000000e+0	4.324497e-1	1.814261e+0	4.960699e+0	9	27	2.640845e-3	3.333333e-1	LTR79,LTR79,LTR79,LTR79,LTR79,LTR79,LTR79,LTR79,LTR79,LTR79,LTR79,LTR79,LTR79,LTR79,LTR79,LTR79,LTR79,LTR79,LTR79,LTR79,LTR79,LTR79,LTR79,LTR79,LTR79,LTR79,LTR79,LTR79	AMOT,FAT4,NPHP4,PJA2,STK3,TEAD1,TJP1,WWC1,YAP1
GO Biological Process	GO:0060838	lymphatic endothelial cell fate commitment	230	2.917306e-3	1.000000e+0	1.636609e-1	2.738037e+0	4.017477e+0	11	9.968927e-4	2.729529e-3	581	6.197622e-3	1.000000e+0	1.376384e-1	5.442782e+0	5.511887e-1	3	3	8.802817e-4	1.000000e+0	LTR79,LTR79,LTR79,LTR79,LTR79,LTR79,LTR79,LTR79,LTR79,LTR79,LTR79	NR2F2,PDPN,PROX1
GO Biological Process	GO:0021797	forebrain anterior/posterior pattern specification	231	2.948165e-3	1.000000e+0	1.646761e-1	3.790079e+0	1.846927e+0	7	4.582946e-4	1.736973e-3	2420	1.563235e-1	1.000000e+0	8.334885e-1	2.721391e+0	7.349183e-1	2	4	5.868545e-4	5.000000e-1	LTR79,LTR79,LTR79,LTR79,LTR79,LTR79,LTR79	FEZF1,SIX3
GO Biological Process	GO:0036017	response to erythropoietin	232	2.950499e-3	1.000000e+0	1.640961e-1	3.789527e+0	1.847196e+0	7	4.583614e-4	1.736973e-3	7540	7.586053e-1	1.000000e+0	1.000000e+0	7.775402e-1	1.286107e+0	1	7	2.934272e-4	1.428571e-1	LTR79,LTR79,LTR79,LTR79,LTR79,LTR79,LTR79	KIT
GO Biological Process	GO:0030656	regulation of vitamin metabolic process	233	2.984700e-3	1.000000e+0	1.652858e-1	2.479731e+0	5.242504e+0	13	1.300870e-3	3.225806e-3	4895	3.835844e-1	1.000000e+0	1.000000e+0	1.360695e+0	2.204755e+0	3	12	8.802817e-4	2.500000e-1	LTR79,LTR79,LTR79,LTR79,LTR79,LTR79,LTR79,LTR79,LTR79,LTR79,LTR79,LTR79,LTR79	GFI1,IFNG,ISX
GO Biological Process	GO:0014874	response to stimulus involved in regulation of muscle adaptation	234	3.001704e-3	1.000000e+0	1.655170e-1	2.231309e+0	7.170678e+0	16	1.779325e-3	3.970223e-3	2028	9.732326e-2	1.000000e+0	6.192120e-1	1.943851e+0	2.572214e+0	5	14	1.467136e-3	3.571429e-1	LTR79,LTR79,LTR79,LTR79,LTR79,LTR79,LTR79,LTR79,LTR79,LTR79,LTR79,LTR79,LTR79,LTR79,LTR79,LTR79	AGT,HDAC4,PPARGC1A,TRIM63,UTRN
GO Biological Process	GO:1903053	regulation of extracellular matrix organization	235	3.047583e-3	1.000000e+0	1.673318e-1	1.787326e+0	1.566586e+1	28	3.887310e-3	6.947891e-3	1322	4.540587e-2	1.000000e+0	4.431709e-1	1.755736e+0	5.695617e+0	10	31	2.934272e-3	3.225806e-1	LTR79,LTR79,LTR79,LTR79,LTR79,LTR79,LTR79,LTR79,LTR79,LTR79,LTR79,LTR79,LTR79,LTR79,LTR79,LTR79,LTR79,LTR79,LTR79,LTR79,LTR79,LTR79,LTR79,LTR79,LTR79,LTR79,LTR79,LTR79	AGT,ANTXR1,CLASP1,DPP4,ETS1,FAP,HAS2,PDPN,PHLDB2,SOX9
GO Biological Process	GO:0031338	regulation of vesicle fusion	236	3.050389e-3	1.000000e+0	1.667761e-1	1.561419e+0	2.881995e+1	45	7.151352e-3	1.116625e-2	2343	1.419811e-1	1.000000e+0	7.818959e-1	1.319462e+0	1.212615e+1	16	66	4.694836e-3	2.424242e-1	LTR79,LTR79,LTR79,LTR79,LTR79,LTR79,LTR79,LTR79,LTR79,LTR79,LTR79,LTR79,LTR79,LTR79,LTR79,LTR79,LTR79,LTR79,LTR79,LTR79,LTR79,LTR79,LTR79,LTR79,LTR79,LTR79,LTR79,LTR79,LTR79,LTR79,LTR79,LTR79,LTR79,LTR79,LTR79,LTR79,LTR79,LTR79,LTR79,LTR79,LTR79,LTR79,LTR79,LTR79,LTR79	ANXA1,C2CD5,EVI5,SLAMF1,STXBP6,SYT1,TBC1D12,TBC1D21,TBC1D22A,TBC1D28,TBC1D3B,TBC1D5,TBCK,TMEM27,USP6NL,VPS41
GO Biological Process	GO:1904306	positive regulation of gastro-intestinal system smooth muscle contraction	237	3.057037e-3	1.000000e+0	1.664344e-1	3.381123e+0	2.366078e+0	8	5.871160e-4	1.985112e-3	3496	2.297649e-1	1.000000e+0	8.480139e-1	2.177113e+0	9.186479e-1	2	5	5.868545e-4	4.000000e-1	LTR79,LTR79,LTR79,LTR79,LTR79,LTR79,LTR79,LTR79	C12orf39,KIT
GO Biological Process	GO:0003097	renal water transport	238	3.057912e-3	1.000000e+0	1.657825e-1	3.101471e+0	2.901849e+0	9	7.200617e-4	2.233251e-3	6734	6.376589e-1	1.000000e+0	1.000000e+0	1.088556e+0	9.186479e-1	1	5	2.934272e-4	2.000000e-1	LTR79,LTR79,LTR79,LTR79,LTR79,LTR79,LTR79,LTR79,LTR79	HAS2
GO Biological Process	GO:0045624	positive regulation of T-helper cell differentiation	239	3.067142e-3	1.000000e+0	1.655872e-1	2.019744e+0	9.902244e+0	20	2.457132e-3	4.962779e-3	1514	5.896026e-2	1.000000e+0	5.024863e-1	1.904974e+0	3.674592e+0	7	20	2.053991e-3	3.500000e-1	LTR79,LTR79,LTR79,LTR79,LTR79,LTR79,LTR79,LTR79,LTR79,LTR79,LTR79,LTR79,LTR79,LTR79,LTR79,LTR79,LTR79,LTR79,LTR79,LTR79	ANXA1,HLX,IL12B,IL23R,IL6,RIPK2,TNFSF4
GO Biological Process	GO:0031340	positive regulation of vesicle fusion	240	3.070731e-3	1.000000e+0	1.650902e-1	2.295906e+0	6.533369e+0	15	1.621183e-3	3.722084e-3	1267	4.251802e-2	1.000000e+0	4.329992e-1	2.721391e+0	1.469837e+0	4	8	1.173709e-3	5.000000e-1	LTR79,LTR79,LTR79,LTR79,LTR79,LTR79,LTR79,LTR79,LTR79,LTR79,LTR79,LTR79,LTR79,LTR79,LTR79	ANXA1,C2CD5,SYT1,TMEM27
GO Biological Process	GO:0070651	nonfunctional rRNA decay	241	3.077059e-3	1.000000e+0	1.647440e-1	1.057710e+1	2.836317e-1	3	7.038009e-5	7.444169e-4	2750	1.837296e-1	1.000000e+0	8.620593e-1	5.442782e+0	1.837296e-1	1	1	2.934272e-4	1.000000e+0	LTR79,LTR79,LTR79	PELO
GO Biological Process	GO:0070481	nuclear-transcribed mRNA catabolic process, non-stop decay	241	3.077059e-3	1.000000e+0	1.647440e-1	1.057710e+1	2.836317e-1	3	7.038009e-5	7.444169e-4	2750	1.837296e-1	1.000000e+0	8.620593e-1	5.442782e+0	1.837296e-1	1	1	2.934272e-4	1.000000e+0	LTR79,LTR79,LTR79	PELO
GO Biological Process	GO:0009074	aromatic amino acid family catabolic process	243	3.087966e-3	1.000000e+0	1.639672e-1	2.163556e+0	7.857434e+0	17	1.949735e-3	4.218362e-3	5912	5.149824e-1	1.000000e+0	1.000000e+0	1.088556e+0	3.674592e+0	4	20	1.173709e-3	2.000000e-1	LTR79,LTR79,LTR79,LTR79,LTR79,LTR79,LTR79,LTR79,LTR79,LTR79,LTR79,LTR79,LTR79,LTR79,LTR79,LTR79,LTR79	AADAT,KYNU,PAH,QDPR
GO Biological Process	GO:0045200	establishment of neuroblast polarity	244	3.089125e-3	1.000000e+0	1.633565e-1	3.375208e+0	2.370224e+0	8	5.881449e-4	1.985112e-3	1798	8.885018e-2	1.000000e+0	6.376162e-1	3.628521e+0	5.511887e-1	2	3	5.868545e-4	6.666667e-1	LTR79,LTR79,LTR79,LTR79,LTR79,LTR79,LTR79,LTR79	DOCK7,FGF13
GO Biological Process	GO:0006099	tricarboxylic acid cycle	245	3.113530e-3	1.000000e+0	1.639750e-1	1.854296e+0	1.348221e+1	25	3.345461e-3	6.203474e-3	2055	1.006296e-1	1.000000e+0	6.318364e-1	1.580162e+0	5.695617e+0	9	31	2.640845e-3	2.903226e-1	LTR79,LTR79,LTR79,LTR79,LTR79,LTR79,LTR79,LTR79,LTR79,LTR79,LTR79,LTR79,LTR79,LTR79,LTR79,LTR79,LTR79,LTR79,LTR79,LTR79,LTR79,LTR79,LTR79,LTR79,LTR79	ACO1,DLD,FH,IDH1,PDHA1,PDHA2,SUCLA2,SUCLG1,SUCLG2
GO Biological Process	GO:0042246	tissue regeneration	246	3.139222e-3	1.000000e+0	1.646560e-1	1.534876e+0	3.127288e+1	48	7.760020e-3	1.191067e-2	2353	1.457656e-1	1.000000e+0	7.993258e-1	1.360695e+0	9.553938e+0	13	52	3.814554e-3	2.500000e-1	LTR79,LTR79,LTR79,LTR79,LTR79,LTR79,LTR79,LTR79,LTR79,LTR79,LTR79,LTR79,LTR79,LTR79,LTR79,LTR79,LTR79,LTR79,LTR79,LTR79,LTR79,LTR79,LTR79,LTR79,LTR79,LTR79,LTR79,LTR79,LTR79,LTR79,LTR79,LTR79,LTR79,LTR79,LTR79,LTR79,LTR79,LTR79,LTR79,LTR79,LTR79,LTR79,LTR79,LTR79,LTR79,LTR79,LTR79,LTR79	ANXA1,APOD,BCL9,ERBB4,FGF10,GAP43,GSN,IFRD1,IGF1,LARGE,MAPK14,MTPN,POSTN
GO Biological Process	GO:0042489	negative regulation of odontogenesis of dentin-containing tooth	247	3.169321e-3	1.000000e+0	1.655617e-1	3.360720e+0	2.380442e+0	8	5.906804e-4	1.985112e-3	1093	3.374847e-2	1.000000e+0	3.984049e-1	5.442782e+0	3.674592e-1	2	2	5.868545e-4	1.000000e+0	LTR79,LTR79,LTR79,LTR79,LTR79,LTR79,LTR79,LTR79	RSPO2,TNFRSF11B
GO Biological Process	GO:0007263	nitric oxide mediated signal transduction	248	3.179298e-3	1.000000e+0	1.654132e-1	2.157157e+0	7.880743e+0	17	1.955519e-3	4.218362e-3	302	7.863748e-4	1.000000e+0	3.359799e-2	2.864622e+0	3.490862e+0	10	19	2.934272e-3	5.263158e-1	LTR79,LTR79,LTR79,LTR79,LTR79,LTR79,LTR79,LTR79,LTR79,LTR79,LTR79,LTR79,LTR79,LTR79,LTR79,LTR79,LTR79	AGT,AGTR2,CD36,DDAH1,GUCY1A3,GUCY1B3,KCNC2,NOS1,NPY2R,PDX1
GO Biological Process	GO:1903824	negative regulation of telomere single strand break repair	249	3.190166e-3	1.000000e+0	1.653121e-1	2.436221e+1	8.209436e-2	2	2.037081e-5	4.962779e-4	2750	1.837296e-1	1.000000e+0	8.620593e-1	5.442782e+0	1.837296e-1	1	1	2.934272e-4	1.000000e+0	LTR79,LTR79	TERF2
GO Biological Process	GO:1903770	negative regulation of beta-galactosidase activity	249	3.190166e-3	1.000000e+0	1.653121e-1	2.436221e+1	8.209436e-2	2	2.037081e-5	4.962779e-4	2750	1.837296e-1	1.000000e+0	8.620593e-1	5.442782e+0	1.837296e-1	1	1	2.934272e-4	1.000000e+0	LTR79,LTR79	TERF2
GO Biological Process	GO:0032208	negative regulation of telomere maintenance via recombination	249	3.190166e-3	1.000000e+0	1.653121e-1	2.436221e+1	8.209436e-2	2	2.037081e-5	4.962779e-4	2750	1.837296e-1	1.000000e+0	8.620593e-1	5.442782e+0	1.837296e-1	1	1	2.934272e-4	1.000000e+0	LTR79,LTR79	TERF2
GO Biological Process	GO:2000184	positive regulation of progesterone biosynthetic process	252	3.206667e-3	1.000000e+0	1.641890e-1	3.354112e+0	2.385132e+0	8	5.918442e-4	1.985112e-3	2750	1.837296e-1	1.000000e+0	8.620593e-1	5.442782e+0	1.837296e-1	1	1	2.934272e-4	1.000000e+0	LTR79,LTR79,LTR79,LTR79,LTR79,LTR79,LTR79,LTR79	PPARGC1A
GO Biological Process	GO:1904635	positive regulation of glomerular visceral epithelial cell apoptotic process	252	3.206667e-3	1.000000e+0	1.641890e-1	3.354112e+0	2.385132e+0	8	5.918442e-4	1.985112e-3	2750	1.837296e-1	1.000000e+0	8.620593e-1	5.442782e+0	1.837296e-1	1	1	2.934272e-4	1.000000e+0	LTR79,LTR79,LTR79,LTR79,LTR79,LTR79,LTR79,LTR79	PPARGC1A
GO Biological Process	GO:0071250	cellular response to nitrite	252	3.206667e-3	1.000000e+0	1.641890e-1	3.354112e+0	2.385132e+0	8	5.918442e-4	1.985112e-3	2750	1.837296e-1	1.000000e+0	8.620593e-1	5.442782e+0	1.837296e-1	1	1	2.934272e-4	1.000000e+0	LTR79,LTR79,LTR79,LTR79,LTR79,LTR79,LTR79,LTR79	PPARGC1A
GO Biological Process	GO:1904639	cellular response to resveratrol	252	3.206667e-3	1.000000e+0	1.641890e-1	3.354112e+0	2.385132e+0	8	5.918442e-4	1.985112e-3	2750	1.837296e-1	1.000000e+0	8.620593e-1	5.442782e+0	1.837296e-1	1	1	2.934272e-4	1.000000e+0	LTR79,LTR79,LTR79,LTR79,LTR79,LTR79,LTR79,LTR79	PPARGC1A
GO Biological Process	GO:0070434	positive regulation of nucleotide-binding oligomerization domain containing 2 signaling pathway	256	3.257338e-3	1.000000e+0	1.641775e-1	3.720976e+0	1.881227e+0	7	4.668057e-4	1.736973e-3	5249	4.561409e-1	1.000000e+0	1.000000e+0	1.814261e+0	5.511887e-1	1	3	2.934272e-4	3.333333e-1	LTR79,LTR79,LTR79,LTR79,LTR79,LTR79,LTR79	TLR4
GO Biological Process	GO:0006084	acetyl-CoA metabolic process	257	3.271239e-3	1.000000e+0	1.642366e-1	1.969472e+0	1.066275e+1	21	2.645845e-3	5.210918e-3	3373	2.153763e-1	1.000000e+0	8.238958e-1	1.411092e+0	4.960699e+0	7	27	2.053991e-3	2.592593e-1	LTR79,LTR79,LTR79,LTR79,LTR79,LTR79,LTR79,LTR79,LTR79,LTR79,LTR79,LTR79,LTR79,LTR79,LTR79,LTR79,LTR79,LTR79,LTR79,LTR79,LTR79	AADAT,AASS,DLD,KYNU,PDHA1,PDHA2,PDHX
GO Biological Process	GO:0045582	positive regulation of T cell differentiation	258	3.274722e-3	1.000000e+0	1.637742e-1	1.479263e+0	3.785670e+1	56	9.393722e-3	1.389578e-2	411	2.112132e-3	1.000000e+0	6.630861e-2	1.789408e+0	1.341226e+1	24	73	7.042254e-3	3.287671e-1	LTR79,LTR79,LTR79,LTR79,LTR79,LTR79,LTR79,LTR79,LTR79,LTR79,LTR79,LTR79,LTR79,LTR79,LTR79,LTR79,LTR79,LTR79,LTR79,LTR79,LTR79,LTR79,LTR79,LTR79,LTR79,LTR79,LTR79,LTR79,LTR79,LTR79,LTR79,LTR79,LTR79,LTR79,LTR79,LTR79,LTR79,LTR79,LTR79,LTR79,LTR79,LTR79,LTR79,LTR79,LTR79,LTR79,LTR79,LTR79,LTR79,LTR79,LTR79,LTR79,LTR79,LTR79,LTR79,LTR79	ANXA1,BCL6,CD83,DUSP10,GLI2,GLI3,HLX,IFNG,IL12A,IL12B,IL2,IL23R,IL36B,IL6,IL7,IL7R,ITPKB,RASGRP1,RIPK2,SYK,TGFBR2,TNFSF4,ZAP70,ZMIZ1
GO Biological Process	GO:1901860	positive regulation of mitochondrial DNA metabolic process	259	3.309612e-3	1.000000e+0	1.648800e-1	3.336329e+0	2.397845e+0	8	5.949987e-4	1.985112e-3	4152	3.337107e-1	1.000000e+0	1.000000e+0	2.721391e+0	3.674592e-1	1	2	2.934272e-4	5.000000e-1	LTR79,LTR79,LTR79,LTR79,LTR79,LTR79,LTR79,LTR79	PPARGC1A
GO Biological Process	GO:0007628	adult walking behavior	260	3.365413e-3	1.000000e+0	1.670151e-1	1.718399e+0	1.804004e+1	31	4.476438e-3	7.692308e-3	570	5.674605e-3	1.000000e+0	1.284551e-1	2.217430e+0	4.960699e+0	11	27	3.227700e-3	4.074074e-1	LTR79,LTR79,LTR79,LTR79,LTR79,LTR79,LTR79,LTR79,LTR79,LTR79,LTR79,LTR79,LTR79,LTR79,LTR79,LTR79,LTR79,LTR79,LTR79,LTR79,LTR79,LTR79,LTR79,LTR79,LTR79,LTR79,LTR79,LTR79,LTR79,LTR79,LTR79	CHD7,DAB1,DRD1,DRD2,EPHA4,GLRA1,GLRB,KLHL1,OXR1,UCHL1,ZIC1
GO Biological Process	GO:0035304	regulation of protein dephosphorylation	261	3.403100e-3	1.000000e+0	1.682383e-1	1.588211e+0	2.581521e+1	41	6.405759e-3	1.017370e-2	5132	4.395980e-1	1.000000e+0	1.000000e+0	1.072063e+0	1.212615e+1	13	66	3.814554e-3	1.969697e-1	LTR79,LTR79,LTR79,LTR79,LTR79,LTR79,LTR79,LTR79,LTR79,LTR79,LTR79,LTR79,LTR79,LTR79,LTR79,LTR79,LTR79,LTR79,LTR79,LTR79,LTR79,LTR79,LTR79,LTR79,LTR79,LTR79,LTR79,LTR79,LTR79,LTR79,LTR79,LTR79,LTR79,LTR79,LTR79,LTR79,LTR79,LTR79,LTR79,LTR79,LTR79	AGTR2,CALM1,CDCA2,DRD2,DUSP26,ITGA1,MAGI2,NUAK1,PINK1,PPP2R4,ROCK2,SLC39A10,SMPD1
GO Biological Process	GO:0007614	short-term memory	262	3.407490e-3	1.000000e+0	1.678124e-1	2.348359e+0	5.961609e+0	14	1.479307e-3	3.473945e-3	8026	8.391886e-1	1.000000e+0	1.000000e+0	6.047535e-1	1.653566e+0	1	9	2.934272e-4	1.111111e-1	LTR79,LTR79,LTR79,LTR79,LTR79,LTR79,LTR79,LTR79,LTR79,LTR79,LTR79,LTR79,LTR79,LTR79	BRINP1
GO Biological Process	GO:0042048	olfactory behavior	263	3.410757e-3	1.000000e+0	1.673346e-1	2.843463e+0	3.516838e+0	10	8.726646e-4	2.481390e-3	1267	4.251802e-2	1.000000e+0	4.329992e-1	2.721391e+0	1.469837e+0	4	8	1.173709e-3	5.000000e-1	LTR79,LTR79,LTR79,LTR79,LTR79,LTR79,LTR79,LTR79,LTR79,LTR79	ADCY3,CHD7,LMX1A,WFS1
GO Biological Process	GO:0019088	immortalization of host cell by virus	264	3.441502e-3	1.000000e+0	1.682034e-1	2.343043e+1	8.535910e-2	2	2.118092e-5	4.962779e-4	2750	1.837296e-1	1.000000e+0	8.620593e-1	5.442782e+0	1.837296e-1	1	1	2.934272e-4	1.000000e+0	LTR79,LTR79	TYMS
GO Biological Process	GO:0014059	regulation of dopamine secretion	265	3.461431e-3	1.000000e+0	1.685390e-1	1.655343e+0	2.114366e+1	35	5.246565e-3	8.684864e-3	155	8.705898e-5	1.000000e+0	7.247239e-3	2.822183e+0	4.960699e+0	14	27	4.107981e-3	5.185185e-1	LTR79,LTR79,LTR79,LTR79,LTR79,LTR79,LTR79,LTR79,LTR79,LTR79,LTR79,LTR79,LTR79,LTR79,LTR79,LTR79,LTR79,LTR79,LTR79,LTR79,LTR79,LTR79,LTR79,LTR79,LTR79,LTR79,LTR79,LTR79,LTR79,LTR79,LTR79,LTR79,LTR79,LTR79,LTR79	CNR1,DRD2,DTNBP1,FGF20,GDNF,HTR2A,NPY2R,OPRK1,OR13F1,PARK2,PINK1,SNCA,SYT1,SYT7
GO Biological Process	GO:0098910	regulation of atrial cardiac muscle cell action potential	266	3.493201e-3	1.000000e+0	1.694465e-1	2.833653e+0	3.529014e+0	10	8.756859e-4	2.481390e-3	1697	7.988405e-2	1.000000e+0	6.073918e-1	2.721391e+0	1.102377e+0	3	6	8.802817e-4	5.000000e-1	LTR79,LTR79,LTR79,LTR79,LTR79,LTR79,LTR79,LTR79,LTR79,LTR79	ANK2,GJA5,RYR2
GO Biological Process	GO:0002327	immature B cell differentiation	267	3.496790e-3	1.000000e+0	1.689853e-1	2.671850e+0	4.116998e+0	11	1.021588e-3	2.729529e-3	1267	4.251802e-2	1.000000e+0	4.329992e-1	2.721391e+0	1.469837e+0	4	8	1.173709e-3	5.000000e-1	LTR79,LTR79,LTR79,LTR79,LTR79,LTR79,LTR79,LTR79,LTR79,LTR79,LTR79	ATM,ATP11C,KIT,RAG2
GO Biological Process	GO:1900373	positive regulation of purine nucleotide biosynthetic process	268	3.540945e-3	1.000000e+0	1.704806e-1	1.391658e+0	5.389256e+1	75	1.337284e-2	1.861042e-2	318	9.994304e-4	1.000000e+0	4.055236e-2	1.682314e+0	2.021025e+1	34	110	9.976526e-3	3.090909e-1	LTR79,LTR79,LTR79,LTR79,LTR79,LTR79,LTR79,LTR79,LTR79,LTR79,LTR79,LTR79,LTR79,LTR79,LTR79,LTR79,LTR79,LTR79,LTR79,LTR79,LTR79,LTR79,LTR79,LTR79,LTR79,LTR79,LTR79,LTR79,LTR79,LTR79,LTR79,LTR79,LTR79,LTR79,LTR79,LTR79,LTR79,LTR79,LTR79,LTR79,LTR79,LTR79,LTR79,LTR79,LTR79,LTR79,LTR79,LTR79,LTR79,LTR79,LTR79,LTR79,LTR79,LTR79,LTR79,LTR79,LTR79,LTR79,LTR79,LTR79,LTR79,LTR79,LTR79,LTR79,LTR79,LTR79,LTR…	ABCA1,ACR,ADCY2,ADCY3,ADCY5,ADCY8,ADCYAP1R1,ADORA3,ADRB2,AKAP12,CALCR,CALCRL,CALM1,DRD1,DRD5,EDNRA,FSHR,GCG,GPR65,GUCA1C,GUCA2A,GUCY1A2,GUCY1A3,MC4R,MTNR1A,NF1,NOS1,OSTN,PID1,PINK1,PPARGC1A,PTHLH,STAT3,WFS1
GO Biological Process	GO:0010676	positive regulation of cellular carbohydrate metabolic process	269	3.588561e-3	1.000000e+0	1.721309e-1	1.593198e+0	2.510673e+1	40	6.229958e-3	9.925558e-3	1303	4.351550e-2	1.000000e+0	4.309137e-1	1.570033e+0	9.553938e+0	15	52	4.401408e-3	2.884615e-1	LTR79,LTR79,LTR79,LTR79,LTR79,LTR79,LTR79,LTR79,LTR79,LTR79,LTR79,LTR79,LTR79,LTR79,LTR79,LTR79,LTR79,LTR79,LTR79,LTR79,LTR79,LTR79,LTR79,LTR79,LTR79,LTR79,LTR79,LTR79,LTR79,LTR79,LTR79,LTR79,LTR79,LTR79,LTR79,LTR79,LTR79,LTR79,LTR79,LTR79	ADCYAP1R1,DYRK2,ESRRB,FOXO1,GCG,GPLD1,HMGB1,HRH1,IGF1,IRS1,IRS2,KAT2B,PMAIP1,PPARGC1A,SNCA
GO Biological Process	GO:0034128	negative regulation of MyD88-independent toll-like receptor signaling pathway	270	3.625591e-3	1.000000e+0	1.732630e-1	3.020592e+0	2.979549e+0	9	7.393421e-4	2.233251e-3	2155	1.211795e-1	1.000000e+0	7.255587e-1	2.332621e+0	1.286107e+0	3	7	8.802817e-4	4.285714e-1	LTR79,LTR79,LTR79,LTR79,LTR79,LTR79,LTR79,LTR79,LTR79	LY96,TLR4,TMED7-TICAM2
GO Biological Process	GO:0032661	regulation of interleukin-18 production	271	3.682149e-3	1.000000e+0	1.753165e-1	4.161122e+0	1.441919e+0	6	3.577962e-4	1.488834e-3	4732	3.781156e-1	1.000000e+0	1.000000e+0	1.555080e+0	1.286107e+0	2	7	5.868545e-4	2.857143e-1	LTR79,LTR79,LTR79,LTR79,LTR79,LTR79	CD84,TLR2
GO Biological Process	GO:0001662	behavioral fear response	272	3.686529e-3	1.000000e+0	1.748797e-1	1.648461e+0	2.123192e+1	35	5.268466e-3	8.684864e-3	474	3.362059e-3	1.000000e+0	9.152035e-2	2.252186e+0	5.328158e+0	12	29	3.521127e-3	4.137931e-1	LTR79,LTR79,LTR79,LTR79,LTR79,LTR79,LTR79,LTR79,LTR79,LTR79,LTR79,LTR79,LTR79,LTR79,LTR79,LTR79,LTR79,LTR79,LTR79,LTR79,LTR79,LTR79,LTR79,LTR79,LTR79,LTR79,LTR79,LTR79,LTR79,LTR79,LTR79,LTR79,LTR79,LTR79,LTR79	BCL2,BRINP1,DPP4,DRD1,EIF4E,FBXL20,HTR1A,HTR2C,LYPD1,NPY2R,PENK,VDAC3
GO Biological Process	GO:0045722	positive regulation of gluconeogenesis	273	3.687633e-3	1.000000e+0	1.742913e-1	2.326926e+0	6.016521e+0	14	1.492933e-3	3.473945e-3	2258	1.269471e-1	1.000000e+0	7.254200e-1	1.979193e+0	2.021025e+0	4	11	1.173709e-3	3.636364e-1	LTR79,LTR79,LTR79,LTR79,LTR79,LTR79,LTR79,LTR79,LTR79,LTR79,LTR79,LTR79,LTR79,LTR79	FOXO1,GCG,KAT2B,PPARGC1A
GO Biological Process	GO:0038091	positive regulation of cell proliferation by VEGF-activated platelet derived growth factor receptor signaling pathway	274	3.693403e-3	1.000000e+0	1.739269e-1	4.158477e+0	1.442836e+0	6	3.580238e-4	1.488834e-3	5249	4.561409e-1	1.000000e+0	1.000000e+0	1.814261e+0	5.511887e-1	1	3	2.934272e-4	3.333333e-1	LTR79,LTR79,LTR79,LTR79,LTR79,LTR79	PDGFRA
GO Biological Process	GO:0045629	negative regulation of T-helper 2 cell differentiation	275	3.703477e-3	1.000000e+0	1.737671e-1	2.651051e+0	4.149298e+0	11	1.029602e-3	2.729529e-3	911	2.137688e-2	1.000000e+0	3.027726e-1	4.082086e+0	7.349183e-1	3	4	8.802817e-4	7.500000e-1	LTR79,LTR79,LTR79,LTR79,LTR79,LTR79,LTR79,LTR79,LTR79,LTR79,LTR79	ANXA1,BCL6,HLX
GO Biological Process	GO:1904075	positive regulation of trophectodermal cell proliferation	276	3.735541e-3	1.000000e+0	1.746365e-1	4.973760e+0	1.005276e+0	5	2.494481e-4	1.240695e-3	2750	1.837296e-1	1.000000e+0	8.620593e-1	5.442782e+0	1.837296e-1	1	1	2.934272e-4	1.000000e+0	LTR79,LTR79,LTR79,LTR79,LTR79	IGF1
GO Biological Process	GO:0072239	metanephric glomerulus vasculature development	277	3.739558e-3	1.000000e+0	1.741932e-1	2.519199e+0	4.763418e+0	12	1.181990e-3	2.977667e-3	4732	3.781156e-1	1.000000e+0	1.000000e+0	1.555080e+0	1.286107e+0	2	7	5.868545e-4	2.857143e-1	LTR79,LTR79,LTR79,LTR79,LTR79,LTR79,LTR79,LTR79,LTR79,LTR79,LTR79,LTR79	OSR1,PDGFRA
GO Biological Process	GO:0022603	regulation of anatomical structure morphogenesis	278	3.740443e-3	1.000000e+0	1.736077e-1	1.115521e+0	4.921466e+2	549	1.221207e-1	1.362283e-1	13	7.846251e-12	1.012402e-7	7.787706e-9	1.471483e+0	1.760129e+2	259	958	7.599765e-2	2.703549e-1	LTR79,LTR79,LTR79,LTR79,LTR79,LTR79,LTR79,LTR79,LTR79,LTR79,LTR79,LTR79,LTR79,LTR79,LTR79,LTR79,LTR79,LTR79,LTR79,LTR79,LTR79,LTR79,LTR79,LTR79,LTR79,LTR79,LTR79,LTR79,LTR79,LTR79,LTR79,LTR79,LTR79,LTR79,LTR79,LTR79,LTR79,LTR79,LTR79,LTR79,LTR79,LTR79,LTR79,LTR79,LTR79,LTR79,LTR79,LTR79,LTR79,LTR79,LTR79,LTR79,LTR79,LTR79,LTR79,LTR79,LTR79,LTR79,LTR79,LTR79,LTR79,LTR79,LTR79,LTR79,LTR79,LTR79,LTR…	ABR,ADAM9,ADAMTS12,ADAMTS9,AGO4,AGT,AGTR2,AJAP1,AKAP13,AMOT,ANGPT2,ANXA1,ANXA3,ARHGEF7,ASB4,BAI3,BAMBI,BARHL2,BASP1,BCL2,BCL6,BCOR,BHLHB9,BMP4,BNIP3,BTG1,CAPRIN1,CAPZB,CCBE1,CD36,CD44,CDC42EP3,CITED2,CLASP1,COL5A2,CRB2,CSNK1A1L,CSNK1G3,CTHRC1,CTNNB1,CTTN,CUX1,CXCL13,CYBB,DAAM1,DAB1,DAB2,DAB2IP,DACT1,DCC,DCN,DCSTAMP,DDAH1,DDHD1,DISC1,DKK1,DLG1,DMRT2,DNM3,DOCK5,DPYSL2,DSCAM,DUSP6,EFNA5,EFNB2,EMP2,E…
GO Biological Process	GO:1901652	response to peptide	279	3.763383e-3	1.000000e+0	1.740463e-1	1.206820e+0	1.731824e+2	209	4.297330e-2	5.186104e-2	1929	9.007005e-2	1.000000e+0	6.024748e-1	1.141228e+0	7.973864e+1	91	434	2.670188e-2	2.096774e-1	LTR79,LTR79,LTR79,LTR79,LTR79,LTR79,LTR79,LTR79,LTR79,LTR79,LTR79,LTR79,LTR79,LTR79,LTR79,LTR79,LTR79,LTR79,LTR79,LTR79,LTR79,LTR79,LTR79,LTR79,LTR79,LTR79,LTR79,LTR79,LTR79,LTR79,LTR79,LTR79,LTR79,LTR79,LTR79,LTR79,LTR79,LTR79,LTR79,LTR79,LTR79,LTR79,LTR79,LTR79,LTR79,LTR79,LTR79,LTR79,LTR79,LTR79,LTR79,LTR79,LTR79,LTR79,LTR79,LTR79,LTR79,LTR79,LTR79,LTR79,LTR79,LTR79,LTR79,LTR79,LTR79,LTR79,LTR…	ADCY2,ADCY3,ADCY5,ADCY8,ADRB2,AGT,AGTR1,AGTR2,AKR1B1,ANXA1,AREG,AREGB,ARID1B,ATP6V1G3,ATP6V1H,AVPR1A,C2CD5,CCKAR,CD36,CDO1,CPEB2,CPS1,CRY1,CYBB,EGR2,EPHA4,ERBB2IP,ERRFI1,FER,FOXO1,GAB1,GCG,GGH,GJA1,GNAI1,GNG10,GNG12,GPLD1,GPR22,GRM5,HADH,HDAC9,HHEX,ID1,IGF1,IGF1R,IL6,INHBB,IRS1,IRS2,IRS4,JAG1,KAT2B,KLF10,KLF3,KLF4,KLF5,LPIN1,MAPK14,MAX,MC4R,MGARP,NFKBIA,NKX6-1,NLRP1,NPFFR2,OPRK1,OXTR,PDE3B,PDK4,P…
GO Biological Process	GO:0032707	negative regulation of interleukin-23 production	280	3.842811e-3	1.000000e+0	1.770850e-1	3.608430e+0	1.939902e+0	7	4.813652e-4	1.736973e-3	4152	3.337107e-1	1.000000e+0	1.000000e+0	2.721391e+0	3.674592e-1	1	2	2.934272e-4	5.000000e-1	LTR79,LTR79,LTR79,LTR79,LTR79,LTR79,LTR79	TLR4
GO Biological Process	GO:0019320	hexose catabolic process	281	3.860204e-3	1.000000e+0	1.772534e-1	1.876296e+0	1.225820e+1	23	3.041736e-3	5.707196e-3	8437	9.080790e-1	1.000000e+0	1.000000e+0	6.664631e-1	9.002749e+0	6	49	1.760563e-3	1.224490e-1	LTR79,LTR79,LTR79,LTR79,LTR79,LTR79,LTR79,LTR79,LTR79,LTR79,LTR79,LTR79,LTR79,LTR79,LTR79,LTR79,LTR79,LTR79,LTR79,LTR79,LTR79,LTR79,LTR79	ALDH1A1,BPGM,FUT10,FUT8,FUT9,PFKP
GO Biological Process	GO:0031999	negative regulation of fatty acid beta-oxidation	282	3.899798e-3	1.000000e+0	1.784365e-1	3.598525e+0	1.945241e+0	7	4.826901e-4	1.736973e-3	3496	2.297649e-1	1.000000e+0	8.480139e-1	2.177113e+0	9.186479e-1	2	5	5.868545e-4	4.000000e-1	LTR79,LTR79,LTR79,LTR79,LTR79,LTR79,LTR79	CNR1,METTL20
GO Biological Process	GO:0050830	defense response to Gram-positive bacterium	283	3.906320e-3	1.000000e+0	1.781033e-1	1.642130e+0	2.131378e+1	35	5.288779e-3	8.684864e-3	4948	3.861142e-1	1.000000e+0	1.000000e+0	1.088556e+0	1.653566e+1	18	90	5.281690e-3	2.000000e-1	LTR79,LTR79,LTR79,LTR79,LTR79,LTR79,LTR79,LTR79,LTR79,LTR79,LTR79,LTR79,LTR79,LTR79,LTR79,LTR79,LTR79,LTR79,LTR79,LTR79,LTR79,LTR79,LTR79,LTR79,LTR79,LTR79,LTR79,LTR79,LTR79,LTR79,LTR79,LTR79,LTR79,LTR79,LTR79	ADAM17,CD36,DROSHA,FGR,HIST1H2BJ,HMGB2,IL12A,IL6,LYZL1,MBL2,PLA2G2A,REG3G,RIPK2,SPACA1,SPACA3,SPACA7,TLR2,TNFSF8
GO Biological Process	GO:0090659	walking behavior	284	3.911880e-3	1.000000e+0	1.777288e-1	1.700105e+0	1.823417e+1	31	4.524608e-3	7.692308e-3	653	7.818662e-3	1.000000e+0	1.544934e-1	2.138236e+0	5.144428e+0	11	28	3.227700e-3	3.928571e-1	LTR79,LTR79,LTR79,LTR79,LTR79,LTR79,LTR79,LTR79,LTR79,LTR79,LTR79,LTR79,LTR79,LTR79,LTR79,LTR79,LTR79,LTR79,LTR79,LTR79,LTR79,LTR79,LTR79,LTR79,LTR79,LTR79,LTR79,LTR79,LTR79,LTR79,LTR79	CHD7,DAB1,DRD1,DRD2,EPHA4,GLRA1,GLRB,KLHL1,OXR1,UCHL1,ZIC1
GO Biological Process	GO:0042129	regulation of T cell proliferation	285	3.919054e-3	1.000000e+0	1.774300e-1	1.361624e+0	6.095664e+1	83	1.512572e-2	2.059553e-2	768	1.266537e-2	1.000000e+0	2.127881e-1	1.415123e+0	2.755944e+1	39	150	1.144366e-2	2.600000e-1	LTR79,LTR79,LTR79,LTR79,LTR79,LTR79,LTR79,LTR79,LTR79,LTR79,LTR79,LTR79,LTR79,LTR79,LTR79,LTR79,LTR79,LTR79,LTR79,LTR79,LTR79,LTR79,LTR79,LTR79,LTR79,LTR79,LTR79,LTR79,LTR79,LTR79,LTR79,LTR79,LTR79,LTR79,LTR79,LTR79,LTR79,LTR79,LTR79,LTR79,LTR79,LTR79,LTR79,LTR79,LTR79,LTR79,LTR79,LTR79,LTR79,LTR79,LTR79,LTR79,LTR79,LTR79,LTR79,LTR79,LTR79,LTR79,LTR79,LTR79,LTR79,LTR79,LTR79,LTR79,LTR79,LTR79,LTR…	ANXA1,BMP4,CD1D,CD276,CD28,CD40LG,CD55,CTNNB1,DLG1,GLMN,GPAM,HMGB1,IFNG,IGF1,IL12A,IL12B,IL15,IL2,IL21,IL23R,IL6,IL6ST,KIAA0922,LRRC32,NCK2,PAWR,PDE5A,PRKCQ,PRNP,PTPRC,RIPK2,SLAMF1,SYK,TGFBR2,TNFSF4,TWSG1,VTCN1,ZAP70,ZP4
GO Biological Process	GO:0060268	negative regulation of respiratory burst	286	3.930359e-3	1.000000e+0	1.773197e-1	2.982714e+0	3.017386e+0	9	7.487311e-4	2.233251e-3	6053	5.560801e-1	1.000000e+0	1.000000e+0	1.360695e+0	7.349183e-1	1	4	2.934272e-4	2.500000e-1	LTR79,LTR79,LTR79,LTR79,LTR79,LTR79,LTR79,LTR79,LTR79	DUSP10
GO Biological Process	GO:0042104	positive regulation of activated T cell proliferation	287	3.933420e-3	1.000000e+0	1.768394e-1	2.110600e+0	8.054583e+0	17	1.998656e-3	4.218362e-3	1923	8.908461e-2	1.000000e+0	5.977424e-1	1.674702e+0	4.776969e+0	8	26	2.347418e-3	3.076923e-1	LTR79,LTR79,LTR79,LTR79,LTR79,LTR79,LTR79,LTR79,LTR79,LTR79,LTR79,LTR79,LTR79,LTR79,LTR79,LTR79,LTR79	GPAM,HMGB1,IGF1,IL12B,IL2,IL23R,SLAMF1,TNFSF4
GO Biological Process	GO:0021993	initiation of neural tube closure	288	3.961399e-3	1.000000e+0	1.774789e-1	9.658584e+0	3.106045e-1	3	7.707308e-5	7.444169e-4	2750	1.837296e-1	1.000000e+0	8.620593e-1	5.442782e+0	1.837296e-1	1	1	2.934272e-4	1.000000e+0	LTR79,LTR79,LTR79	KDM2B
GO Biological Process	GO:0021592	fourth ventricle development	288	3.961399e-3	1.000000e+0	1.774789e-1	9.658584e+0	3.106045e-1	3	7.707308e-5	7.444169e-4	2750	1.837296e-1	1.000000e+0	8.620593e-1	5.442782e+0	1.837296e-1	1	1	2.934272e-4	1.000000e+0	LTR79,LTR79,LTR79	KDM2B
GO Biological Process	GO:0090303	positive regulation of wound healing	290	3.980368e-3	1.000000e+0	1.770989e-1	1.593397e+0	2.447601e+1	39	6.073452e-3	9.677419e-3	2720	1.762747e-1	1.000000e+0	8.362031e-1	1.332926e+0	9.002749e+0	12	49	3.521127e-3	2.448980e-1	LTR79,LTR79,LTR79,LTR79,LTR79,LTR79,LTR79,LTR79,LTR79,LTR79,LTR79,LTR79,LTR79,LTR79,LTR79,LTR79,LTR79,LTR79,LTR79,LTR79,LTR79,LTR79,LTR79,LTR79,LTR79,LTR79,LTR79,LTR79,LTR79,LTR79,LTR79,LTR79,LTR79,LTR79,LTR79,LTR79,LTR79,LTR79,LTR79	ADRA2A,ANO6,ANXA1,CAPN3,CD36,HMGB1,HPSE,PDPN,REG3G,TGFBR2,THBS1,TLR4
GO Biological Process	GO:0038109	Kit signaling pathway	291	4.001787e-3	1.000000e+0	1.774401e-1	2.778189e+0	3.599468e+0	10	8.931682e-4	2.481390e-3	1093	3.374847e-2	1.000000e+0	3.984049e-1	5.442782e+0	3.674592e-1	2	2	5.868545e-4	1.000000e+0	LTR79,LTR79,LTR79,LTR79,LTR79,LTR79,LTR79,LTR79,LTR79,LTR79	FER,KIT
GO Biological Process	GO:0072655	establishment of protein localization to mitochondrion	292	4.002951e-3	1.000000e+0	1.768838e-1	1.652712e+0	2.057225e+1	34	5.104778e-3	8.436725e-3	3713	2.581429e-1	1.000000e+0	8.970692e-1	1.200614e+0	1.249361e+1	15	68	4.401408e-3	2.205882e-1	LTR79,LTR79,LTR79,LTR79,LTR79,LTR79,LTR79,LTR79,LTR79,LTR79,LTR79,LTR79,LTR79,LTR79,LTR79,LTR79,LTR79,LTR79,LTR79,LTR79,LTR79,LTR79,LTR79,LTR79,LTR79,LTR79,LTR79,LTR79,LTR79,LTR79,LTR79,LTR79,LTR79,LTR79	AGK,BCL2L11,COX18,DNAJC19,FBXO7,GDAP1,GRPEL1,HSP90AA1,MGARP,MIPEP,MTX3,PINK1,PMAIP1,TIMM22,UQCRC2
GO Biological Process	GO:0042509	regulation of tyrosine phosphorylation of STAT protein	293	4.009019e-3	1.000000e+0	1.765473e-1	1.563165e+0	2.686857e+1	42	6.667139e-3	1.042184e-2	3305	2.040492e-1	1.000000e+0	7.966254e-1	1.244064e+0	1.286107e+1	16	70	4.694836e-3	2.285714e-1	LTR79,LTR79,LTR79,LTR79,LTR79,LTR79,LTR79,LTR79,LTR79,LTR79,LTR79,LTR79,LTR79,LTR79,LTR79,LTR79,LTR79,LTR79,LTR79,LTR79,LTR79,LTR79,LTR79,LTR79,LTR79,LTR79,LTR79,LTR79,LTR79,LTR79,LTR79,LTR79,LTR79,LTR79,LTR79,LTR79,LTR79,LTR79,LTR79,LTR79,LTR79,LTR79	ERBB4,HCLS1,IFNG,IGF1,IL12A,IL12B,IL15,IL2,IL21,IL22RA2,IL23R,IL6,IL6ST,ISL1,KIT,STAT3
GO Biological Process	GO:1904845	cellular response to L-glutamine	294	4.019293e-3	1.000000e+0	1.763977e-1	9.608133e+0	3.122355e-1	3	7.747779e-5	7.444169e-4	5249	4.561409e-1	1.000000e+0	1.000000e+0	1.814261e+0	5.511887e-1	1	3	2.934272e-4	3.333333e-1	LTR79,LTR79,LTR79	CYBB
GO Biological Process	GO:0003294	atrial ventricular junction remodeling	295	4.051307e-3	1.000000e+0	1.772000e-1	9.580647e+0	3.131312e-1	3	7.770006e-5	7.444169e-4	2750	1.837296e-1	1.000000e+0	8.620593e-1	5.442782e+0	1.837296e-1	1	1	2.934272e-4	1.000000e+0	LTR79,LTR79,LTR79	GJA5
GO Biological Process	GO:0086054	bundle of His cell to Purkinje myocyte communication by electrical coupling	295	4.051307e-3	1.000000e+0	1.772000e-1	9.580647e+0	3.131312e-1	3	7.770006e-5	7.444169e-4	2750	1.837296e-1	1.000000e+0	8.620593e-1	5.442782e+0	1.837296e-1	1	1	2.934272e-4	1.000000e+0	LTR79,LTR79,LTR79	GJA5
GO Biological Process	GO:0086055	Purkinje myocyte to ventricular cardiac muscle cell communication by electrical coupling	295	4.051307e-3	1.000000e+0	1.772000e-1	9.580647e+0	3.131312e-1	3	7.770006e-5	7.444169e-4	2750	1.837296e-1	1.000000e+0	8.620593e-1	5.442782e+0	1.837296e-1	1	1	2.934272e-4	1.000000e+0	LTR79,LTR79,LTR79	GJA5
GO Biological Process	GO:0086044	atrial cardiac muscle cell to AV node cell communication by electrical coupling	295	4.051307e-3	1.000000e+0	1.772000e-1	9.580647e+0	3.131312e-1	3	7.770006e-5	7.444169e-4	2750	1.837296e-1	1.000000e+0	8.620593e-1	5.442782e+0	1.837296e-1	1	1	2.934272e-4	1.000000e+0	LTR79,LTR79,LTR79	GJA5
GO Biological Process	GO:0098906	regulation of Purkinje myocyte action potential	295	4.051307e-3	1.000000e+0	1.772000e-1	9.580647e+0	3.131312e-1	3	7.770006e-5	7.444169e-4	2750	1.837296e-1	1.000000e+0	8.620593e-1	5.442782e+0	1.837296e-1	1	1	2.934272e-4	1.000000e+0	LTR79,LTR79,LTR79	GJA5
GO Biological Process	GO:1990029	vasomotion	295	4.051307e-3	1.000000e+0	1.772000e-1	9.580647e+0	3.131312e-1	3	7.770006e-5	7.444169e-4	2750	1.837296e-1	1.000000e+0	8.620593e-1	5.442782e+0	1.837296e-1	1	1	2.934272e-4	1.000000e+0	LTR79,LTR79,LTR79	GJA5
GO Biological Process	GO:0050708	regulation of protein secretion	301	4.097598e-3	1.000000e+0	1.756522e-1	1.199240e+0	1.817818e+2	218	4.510715e-2	5.409429e-2	103	1.437283e-5	1.854526e-1	1.800511e-3	1.456706e+0	7.551286e+1	110	411	3.227700e-2	2.676399e-1	LTR79,LTR79,LTR79,LTR79,LTR79,LTR79,LTR79,LTR79,LTR79,LTR79,LTR79,LTR79,LTR79,LTR79,LTR79,LTR79,LTR79,LTR79,LTR79,LTR79,LTR79,LTR79,LTR79,LTR79,LTR79,LTR79,LTR79,LTR79,LTR79,LTR79,LTR79,LTR79,LTR79,LTR79,LTR79,LTR79,LTR79,LTR79,LTR79,LTR79,LTR79,LTR79,LTR79,LTR79,LTR79,LTR79,LTR79,LTR79,LTR79,LTR79,LTR79,LTR79,LTR79,LTR79,LTR79,LTR79,LTR79,LTR79,LTR79,LTR79,LTR79,LTR79,LTR79,LTR79,LTR79,LTR79,LTR…	AACS,ADAM9,ADCY5,ADRA2A,AGTR2,ANGPT1,ANKRD1,ANXA1,ANXA4,ARNTL,ATG5,BANK1,CACNA1C,CACNA1E,CADM1,CARD18,CCR7,CD2,CD38,CD40LG,CNR1,DNAJC1,DPH3,DPP4,DRD2,EFNA5,ENY2,EPHA5,EXOC1,EZR,FGR,FN1,GCG,GJA1,GJA5,GLMN,GOLPH3,GPAM,GPLD1,HADH,HIF1A,HMGB1,HMGCR,HMHB1,HNF4A,ICA1,IFNG,IGF1,IL1R2,IL2,IL26,IL6,INHBB,IRS1,IRS2,ISL1,ITPR2,KCNA5,KCNC2,KCNS3,LGR4,LRRC32,MAP4K4,MAPK14,MARCKS,MTNR1B,NKX6-1,NLRP1,NRXN1,OPRM…
GO Biological Process	GO:0034127	regulation of MyD88-independent toll-like receptor signaling pathway	302	4.178473e-3	1.000000e+0	1.785260e-1	2.954180e+0	3.046531e+0	9	7.559630e-4	2.233251e-3	2628	1.683764e-1	1.000000e+0	8.266974e-1	2.041043e+0	1.469837e+0	3	8	8.802817e-4	3.750000e-1	LTR79,LTR79,LTR79,LTR79,LTR79,LTR79,LTR79,LTR79,LTR79	LY96,TLR4,TMED7-TICAM2
GO Biological Process	GO:0035234	ectopic germ cell programmed cell death	303	4.181932e-3	1.000000e+0	1.780841e-1	2.760353e+0	3.622725e+0	10	8.989392e-4	2.481390e-3	5149	4.480287e-1	1.000000e+0	1.000000e+0	1.360695e+0	1.469837e+0	2	8	5.868545e-4	2.500000e-1	LTR79,LTR79,LTR79,LTR79,LTR79,LTR79,LTR79,LTR79,LTR79,LTR79	KIT,KITLG
GO Biological Process	GO:0001779	natural killer cell differentiation	304	4.208619e-3	1.000000e+0	1.786310e-1	2.481002e+0	4.836756e+0	12	1.200188e-3	2.977667e-3	4895	3.835844e-1	1.000000e+0	1.000000e+0	1.360695e+0	2.204755e+0	3	12	8.802817e-4	2.500000e-1	LTR79,LTR79,LTR79,LTR79,LTR79,LTR79,LTR79,LTR79,LTR79,LTR79,LTR79,LTR79	IL15,SLAMF1,SP3
GO Biological Process	GO:0032701	negative regulation of interleukin-18 production	305	4.232752e-3	1.000000e+0	1.790662e-1	9.430157e+0	3.181283e-1	3	7.894003e-5	7.444169e-4	4152	3.337107e-1	1.000000e+0	1.000000e+0	2.721391e+0	3.674592e-1	1	2	2.934272e-4	5.000000e-1	LTR79,LTR79,LTR79	CD84
GO Biological Process	GO:1902310	positive regulation of peptidyl-serine dephosphorylation	306	4.263445e-3	1.000000e+0	1.797753e-1	4.035540e+0	1.486790e+0	6	3.689305e-4	1.488834e-3	4152	3.337107e-1	1.000000e+0	1.000000e+0	2.721391e+0	3.674592e-1	1	2	2.934272e-4	5.000000e-1	LTR79,LTR79,LTR79,LTR79,LTR79,LTR79	DUSP26
GO Biological Process	GO:1902170	cellular response to reactive nitrogen species	307	4.280246e-3	1.000000e+0	1.798958e-1	2.042437e+0	8.812999e+0	18	2.186848e-3	4.466501e-3	3723	2.617661e-1	1.000000e+0	9.072168e-1	1.432311e+0	3.490862e+0	5	19	1.467136e-3	2.631579e-1	LTR79,LTR79,LTR79,LTR79,LTR79,LTR79,LTR79,LTR79,LTR79,LTR79,LTR79,LTR79,LTR79,LTR79,LTR79,LTR79,LTR79,LTR79	FOXO1,GUCY1B3,HNRNPD,KCNC2,PPARGC1A
GO Biological Process	GO:0050863	regulation of T cell activation	308	4.336939e-3	1.000000e+0	1.816868e-1	1.240622e+0	1.265494e+2	157	3.140183e-2	3.895782e-2	364	1.385849e-3	1.000000e+0	4.912530e-2	1.378367e+0	5.658871e+1	78	308	2.288732e-2	2.532468e-1	LTR79,LTR79,LTR79,LTR79,LTR79,LTR79,LTR79,LTR79,LTR79,LTR79,LTR79,LTR79,LTR79,LTR79,LTR79,LTR79,LTR79,LTR79,LTR79,LTR79,LTR79,LTR79,LTR79,LTR79,LTR79,LTR79,LTR79,LTR79,LTR79,LTR79,LTR79,LTR79,LTR79,LTR79,LTR79,LTR79,LTR79,LTR79,LTR79,LTR79,LTR79,LTR79,LTR79,LTR79,LTR79,LTR79,LTR79,LTR79,LTR79,LTR79,LTR79,LTR79,LTR79,LTR79,LTR79,LTR79,LTR79,LTR79,LTR79,LTR79,LTR79,LTR79,LTR79,LTR79,LTR79,LTR79,LTR…	ANXA1,BCL10,BCL6,BMP4,BTLA,CCR7,CD1D,CD2,CD276,CD28,CD40LG,CD47,CD55,CD83,CTNNB1,DLG1,DPP4,DROSHA,DUSP10,DUSP22,EFNB2,FAM65B,FANCD2,GLI2,GLI3,GLMN,GPAM,GRAP2,GSN,HLX,HMGB1,HSPH1,ICOS,IFNG,IGF1,IL12A,IL12B,IL15,IL2,IL21,IL23R,IL36B,IL6,IL6ST,IL7,IL7R,ITPKB,KIAA0922,KIRREL,LRRC32,MALT1,MAP3K7,NCK2,NFATC2,PAG1,PAWR,PDE5A,PIK3R1,PRDM1,PRKCQ,PRNP,PTPRC,RASGRP1,RIPK2,RUNX1,SIRPG,SLAMF1,SOCS6,SOX13,SYK,…
GO Biological Process	GO:0035640	exploration behavior	309	4.361630e-3	1.000000e+0	1.821298e-1	1.656832e+0	1.991752e+1	33	4.942314e-3	8.188586e-3	504	4.021448e-3	1.000000e+0	1.029539e-1	2.302715e+0	4.776969e+0	11	26	3.227700e-3	4.230769e-1	LTR79,LTR79,LTR79,LTR79,LTR79,LTR79,LTR79,LTR79,LTR79,LTR79,LTR79,LTR79,LTR79,LTR79,LTR79,LTR79,LTR79,LTR79,LTR79,LTR79,LTR79,LTR79,LTR79,LTR79,LTR79,LTR79,LTR79,LTR79,LTR79,LTR79,LTR79,LTR79,LTR79	AGTR2,BRINP1,CHL1,DPP4,GAD1,HTR1A,LRRTM1,LSAMP,PENK,SLC4A10,TNR
GO Biological Process	GO:0032846	positive regulation of homeostatic process	310	4.416650e-3	1.000000e+0	1.838324e-1	1.294686e+0	8.650747e+1	112	2.146587e-2	2.779156e-2	841	1.656410e-2	1.000000e+0	2.541339e-1	1.323245e+0	4.005305e+1	53	218	1.555164e-2	2.431193e-1	LTR79,LTR79,LTR79,LTR79,LTR79,LTR79,LTR79,LTR79,LTR79,LTR79,LTR79,LTR79,LTR79,LTR79,LTR79,LTR79,LTR79,LTR79,LTR79,LTR79,LTR79,LTR79,LTR79,LTR79,LTR79,LTR79,LTR79,LTR79,LTR79,LTR79,LTR79,LTR79,LTR79,LTR79,LTR79,LTR79,LTR79,LTR79,LTR79,LTR79,LTR79,LTR79,LTR79,LTR79,LTR79,LTR79,LTR79,LTR79,LTR79,LTR79,LTR79,LTR79,LTR79,LTR79,LTR79,LTR79,LTR79,LTR79,LTR79,LTR79,LTR79,LTR79,LTR79,LTR79,LTR79,LTR79,LTR…	ADCYAP1R1,AGT,AGTR2,ANXA1,ATM,ATR,AVPR1A,BDKRB1,CALCR,CALM1,CAPN3,CNR1,CTNNB1,DCSTAMP,DRD1,DRD2,EDNRB,ETS1,FSHB,GCG,GPLD1,HIF1A,HMBOX1,HMGB2,HNF4A,HNRNPD,INHBA,KIAA1199,MAPK14,MC4R,NAF1,NEK7,NPSR1,OXCT1,PARN,PDX1,PPARGC1A,PRKCQ,PTGER3,PTGS2,RFX6,RYR2,SGIP1,SNCA,STAT3,SYK,TAC1,TACR1,THY1,TMEM27,TMEM64,TNKS,TRDN
GO Biological Process	GO:0043372	positive regulation of CD4-positive, alpha-beta T cell differentiation	311	4.421054e-3	1.000000e+0	1.834240e-1	1.827354e+0	1.313374e+1	24	3.258994e-3	5.955335e-3	1223	3.662138e-2	1.000000e+0	3.863660e-1	1.884040e+0	4.776969e+0	9	26	2.640845e-3	3.461538e-1	LTR79,LTR79,LTR79,LTR79,LTR79,LTR79,LTR79,LTR79,LTR79,LTR79,LTR79,LTR79,LTR79,LTR79,LTR79,LTR79,LTR79,LTR79,LTR79,LTR79,LTR79,LTR79,LTR79,LTR79	ANXA1,CD83,HLX,IFNG,IL12B,IL23R,IL6,RIPK2,TNFSF4
GO Biological Process	GO:0045062	extrathymic T cell selection	312	4.432767e-3	1.000000e+0	1.833205e-1	3.513138e+0	1.992521e+0	7	4.944220e-4	1.736973e-3	2750	1.837296e-1	1.000000e+0	8.620593e-1	5.442782e+0	1.837296e-1	1	1	2.934272e-4	1.000000e+0	LTR79,LTR79,LTR79,LTR79,LTR79,LTR79,LTR79	IL15
GO Biological Process	GO:1990845	adaptive thermogenesis	313	4.463540e-3	1.000000e+0	1.840034e-1	1.989953e+0	9.547963e+0	19	2.369222e-3	4.714640e-3	2028	9.732326e-2	1.000000e+0	6.192120e-1	1.943851e+0	2.572214e+0	5	14	1.467136e-3	3.571429e-1	LTR79,LTR79,LTR79,LTR79,LTR79,LTR79,LTR79,LTR79,LTR79,LTR79,LTR79,LTR79,LTR79,LTR79,LTR79,LTR79,LTR79,LTR79,LTR79	ADRB2,MC4R,OMA1,PPARGC1A,UCP2
GO Biological Process	GO:0097066	response to thyroid hormone	314	4.550666e-3	1.000000e+0	1.869976e-1	1.879317e+0	1.170638e+1	22	2.904810e-3	5.459057e-3	4665	3.401247e-1	1.000000e+0	9.407565e-1	1.256027e+0	4.776969e+0	6	26	1.760563e-3	2.307692e-1	LTR79,LTR79,LTR79,LTR79,LTR79,LTR79,LTR79,LTR79,LTR79,LTR79,LTR79,LTR79,LTR79,LTR79,LTR79,LTR79,LTR79,LTR79,LTR79,LTR79,LTR79,LTR79	AKR1B1,KIT,KLF9,LMO2,PPARGC1A,RDX
GO Biological Process	GO:0043255	regulation of carbohydrate biosynthetic process	315	4.584029e-3	1.000000e+0	1.877706e-1	1.483157e+0	3.438610e+1	51	8.532531e-3	1.265509e-2	4142	3.319926e-1	1.000000e+0	1.000000e+0	1.128382e+0	1.506583e+1	17	82	4.988263e-3	2.073171e-1	LTR79,LTR79,LTR79,LTR79,LTR79,LTR79,LTR79,LTR79,LTR79,LTR79,LTR79,LTR79,LTR79,LTR79,LTR79,LTR79,LTR79,LTR79,LTR79,LTR79,LTR79,LTR79,LTR79,LTR79,LTR79,LTR79,LTR79,LTR79,LTR79,LTR79,LTR79,LTR79,LTR79,LTR79,LTR79,LTR79,LTR79,LTR79,LTR79,LTR79,LTR79,LTR79,LTR79,LTR79,LTR79,LTR79,LTR79,LTR79,LTR79,LTR79,LTR79	ACN9,ADCYAP1R1,DYRK2,ESRRB,FOXO1,GCG,HAS2,HRH1,IGF1,IL6,IRS1,IRS2,KAT2B,NLN,PPARGC1A,PPP1R3B,SNCA
GO Biological Process	GO:0009595	detection of biotic stimulus	316	4.608313e-3	1.000000e+0	1.881679e-1	2.351583e+0	5.528191e+0	13	1.371760e-3	3.225806e-3	6343	5.561971e-1	1.000000e+0	1.000000e+0	1.036720e+0	3.858321e+0	4	21	1.173709e-3	1.904762e-1	LTR79,LTR79,LTR79,LTR79,LTR79,LTR79,LTR79,LTR79,LTR79,LTR79,LTR79,LTR79,LTR79	CD1D,LY96,TLR2,TLR4
GO Biological Process	GO:0032740	positive regulation of interleukin-17 production	317	4.645605e-3	1.000000e+0	1.890922e-1	2.264727e+0	6.181761e+0	14	1.533936e-3	3.473945e-3	886	2.017459e-2	1.000000e+0	2.938067e-1	2.512053e+0	2.388485e+0	6	13	1.760563e-3	4.615385e-1	LTR79,LTR79,LTR79,LTR79,LTR79,LTR79,LTR79,LTR79,LTR79,LTR79,LTR79,LTR79,LTR79,LTR79	IL12B,IL15,IL2,IL21,IL23R,PRKCQ
GO Biological Process	GO:2000298	regulation of Rho-dependent protein serine/threonine kinase activity	318	4.678899e-3	1.000000e+0	1.898485e-1	3.477544e+0	2.012915e+0	7	4.994826e-4	1.736973e-3	1093	3.374847e-2	1.000000e+0	3.984049e-1	5.442782e+0	3.674592e-1	2	2	5.868545e-4	1.000000e+0	LTR79,LTR79,LTR79,LTR79,LTR79,LTR79,LTR79	CHORDC1,THY1
GO Biological Process	GO:1990264	peptidyl-tyrosine dephosphorylation involved in inactivation of protein kinase activity	319	4.684235e-3	1.000000e+0	1.894692e-1	2.901362e+0	3.101992e+0	9	7.697250e-4	2.233251e-3	4152	3.337107e-1	1.000000e+0	1.000000e+0	2.721391e+0	3.674592e-1	1	2	2.934272e-4	5.000000e-1	LTR79,LTR79,LTR79,LTR79,LTR79,LTR79,LTR79,LTR79,LTR79	DUSP10
GO Biological Process	GO:0030854	positive regulation of granulocyte differentiation	320	4.698016e-3	1.000000e+0	1.894328e-1	2.345964e+0	5.541433e+0	13	1.375045e-3	3.225806e-3	1267	4.251802e-2	1.000000e+0	4.329992e-1	2.721391e+0	1.469837e+0	4	8	1.173709e-3	5.000000e-1	LTR79,LTR79,LTR79,LTR79,LTR79,LTR79,LTR79,LTR79,LTR79,LTR79,LTR79,LTR79,LTR79	HCLS1,LEF1,RUNX1,TRIB1
GO Biological Process	GO:0010035	response to inorganic substance	321	4.698204e-3	1.000000e+0	1.888502e-1	1.197485e+0	1.787079e+2	214	4.434440e-2	5.310174e-2	1766	8.234707e-2	1.000000e+0	6.016559e-1	1.138139e+0	8.874139e+1	101	483	2.963615e-2	2.091097e-1	LTR79,LTR79,LTR79,LTR79,LTR79,LTR79,LTR79,LTR79,LTR79,LTR79,LTR79,LTR79,LTR79,LTR79,LTR79,LTR79,LTR79,LTR79,LTR79,LTR79,LTR79,LTR79,LTR79,LTR79,LTR79,LTR79,LTR79,LTR79,LTR79,LTR79,LTR79,LTR79,LTR79,LTR79,LTR79,LTR79,LTR79,LTR79,LTR79,LTR79,LTR79,LTR79,LTR79,LTR79,LTR79,LTR79,LTR79,LTR79,LTR79,LTR79,LTR79,LTR79,LTR79,LTR79,LTR79,LTR79,LTR79,LTR79,LTR79,LTR79,LTR79,LTR79,LTR79,LTR79,LTR79,LTR79,LTR…	ACO1,ADAM9,ADCY10,AKR1B1,ALOX5AP,ANK3,ANXA1,APOB,AQP9,AREG,AREGB,ASCL1,ATF1,ATP2B4,AVPR1A,BCL2,BLM,BNIP3,CALM1,CAMK2D,CAPN3,CCR7,CLDN1,CPS1,CYB5A,CYBB,CYBRD1,CYP2R1,DNMT3A,DRD2,DUSP1,ENSG00000134602,ETS1,FANCC,FMR1,FOXO1,GGH,GLRA1,GLRA2,GPHN,GPLD1,GSN,GUCY1B3,HIF1A,HMGCS1,HNRNPD,IL6,ITPKB,JUN,KCNA1,KCNA5,KCNC1,KCNC2,KCNH1,KCNMB2,KDR,KIT,KLF4,KPNA4,MEF2A,MEF2C,NEDD4L,PARK2,PDGFD,PDX1,PENK,PINK1,PO…
GO Biological Process	GO:0002021	response to dietary excess	322	4.723527e-3	1.000000e+0	1.892785e-1	1.728876e+0	1.619549e+1	28	4.018732e-3	6.947891e-3	1648	7.491699e-2	1.000000e+0	5.865618e-1	1.814261e+0	3.858321e+0	7	21	2.053991e-3	3.333333e-1	LTR79,LTR79,LTR79,LTR79,LTR79,LTR79,LTR79,LTR79,LTR79,LTR79,LTR79,LTR79,LTR79,LTR79,LTR79,LTR79,LTR79,LTR79,LTR79,LTR79,LTR79,LTR79,LTR79,LTR79,LTR79,LTR79,LTR79,LTR79	ADRB2,MC4R,NMUR2,OMA1,PPARGC1A,SGIP1,TBL1XR1
GO Biological Process	GO:0010596	negative regulation of endothelial cell migration	323	4.806630e-3	1.000000e+0	1.920122e-1	1.546102e+0	2.716509e+1	42	6.740716e-3	1.042184e-2	220	2.979805e-4	1.000000e+0	1.747656e-2	2.278374e+0	7.900372e+0	18	43	5.281690e-3	4.186047e-1	LTR79,LTR79,LTR79,LTR79,LTR79,LTR79,LTR79,LTR79,LTR79,LTR79,LTR79,LTR79,LTR79,LTR79,LTR79,LTR79,LTR79,LTR79,LTR79,LTR79,LTR79,LTR79,LTR79,LTR79,LTR79,LTR79,LTR79,LTR79,LTR79,LTR79,LTR79,LTR79,LTR79,LTR79,LTR79,LTR79,LTR79,LTR79,LTR79,LTR79,LTR79,LTR79	ADAMTS9,AGTR2,ANGPT2,CXCL13,DAB2IP,DCN,HMGB1,KLF4,MAP2K5,NR2F2,PTPRM,SLIT2,SP100,SPRED1,STARD13,STC1,THBS1,VASH1
GO Biological Process	GO:0043697	cell dedifferentiation	324	4.854171e-3	1.000000e+0	1.933129e-1	2.554188e+0	4.306653e+0	11	1.068648e-3	2.729529e-3	533	4.853902e-3	1.000000e+0	1.175045e-1	4.354225e+0	9.186479e-1	4	5	1.173709e-3	8.000000e-1	LTR79,LTR79,LTR79,LTR79,LTR79,LTR79,LTR79,LTR79,LTR79,LTR79,LTR79	ESRRB,FEZF1,HNRNPD,NCOA3
GO Biological Process	GO:0070486	leukocyte aggregation	325	4.912291e-3	1.000000e+0	1.950255e-1	1.269771e+0	9.923050e+1	126	2.462295e-2	3.126551e-2	444	2.664553e-3	1.000000e+0	7.743407e-2	1.414644e+0	4.170661e+1	59	227	1.731221e-2	2.599119e-1	LTR79,LTR79,LTR79,LTR79,LTR79,LTR79,LTR79,LTR79,LTR79,LTR79,LTR79,LTR79,LTR79,LTR79,LTR79,LTR79,LTR79,LTR79,LTR79,LTR79,LTR79,LTR79,LTR79,LTR79,LTR79,LTR79,LTR79,LTR79,LTR79,LTR79,LTR79,LTR79,LTR79,LTR79,LTR79,LTR79,LTR79,LTR79,LTR79,LTR79,LTR79,LTR79,LTR79,LTR79,LTR79,LTR79,LTR79,LTR79,LTR79,LTR79,LTR79,LTR79,LTR79,LTR79,LTR79,LTR79,LTR79,LTR79,LTR79,LTR79,LTR79,LTR79,LTR79,LTR79,LTR79,LTR79,LTR…	ADAM17,ANXA1,APBB1IP,ATG5,BCL11B,BCL2,BMX,CCR7,CD1C,CD1D,CD2,CD276,CD28,CD44,CHD7,CTNNB1,CXADR,DLG1,DOCK2,DPP4,EIF2AK4,FZD5,FZD8,GLI3,HMGB1,IFNG,IL12B,IL15,IL2,IL6,IL7,IL7R,ITPKB,JAG2,KIF13B,KIT,LCP1,LEF1,MALT1,NCK2,PIK3CG,PPP3CA,PREX1,PRLR,PTGER4,PTPRC,RAG2,RHOH,RIPK2,RORA,SATB1,SP3,SRF,STAT3,SYK,TNFSF4,TNFSF8,ZAP70,ZFP36L1
GO Biological Process	GO:1901016	regulation of potassium ion transmembrane transporter activity	326	4.918438e-3	1.000000e+0	1.946706e-1	1.562365e+0	2.560221e+1	40	6.352905e-3	9.925558e-3	577	6.127970e-3	1.000000e+0	1.370350e-1	1.850546e+0	9.186479e+0	17	50	4.988263e-3	3.400000e-1	LTR79,LTR79,LTR79,LTR79,LTR79,LTR79,LTR79,LTR79,LTR79,LTR79,LTR79,LTR79,LTR79,LTR79,LTR79,LTR79,LTR79,LTR79,LTR79,LTR79,LTR79,LTR79,LTR79,LTR79,LTR79,LTR79,LTR79,LTR79,LTR79,LTR79,LTR79,LTR79,LTR79,LTR79,LTR79,LTR79,LTR79,LTR79,LTR79,LTR79	ALG10B,ANK2,ANK3,DLG1,KCNA1,KCNAB1,KCNC1,KCNC2,KCNG1,KCNS2,KLHL24,LRRC38,LRRC55,NEDD4L,NETO1,NETO2,STK39
GO Biological Process	GO:0042110	T cell activation	327	4.929978e-3	1.000000e+0	1.945306e-1	1.273605e+0	9.657622e+1	123	2.396432e-2	3.052109e-2	385	1.820013e-3	1.000000e+0	6.099644e-2	1.441467e+0	4.023678e+1	58	219	1.701878e-2	2.648402e-1	LTR79,LTR79,LTR79,LTR79,LTR79,LTR79,LTR79,LTR79,LTR79,LTR79,LTR79,LTR79,LTR79,LTR79,LTR79,LTR79,LTR79,LTR79,LTR79,LTR79,LTR79,LTR79,LTR79,LTR79,LTR79,LTR79,LTR79,LTR79,LTR79,LTR79,LTR79,LTR79,LTR79,LTR79,LTR79,LTR79,LTR79,LTR79,LTR79,LTR79,LTR79,LTR79,LTR79,LTR79,LTR79,LTR79,LTR79,LTR79,LTR79,LTR79,LTR79,LTR79,LTR79,LTR79,LTR79,LTR79,LTR79,LTR79,LTR79,LTR79,LTR79,LTR79,LTR79,LTR79,LTR79,LTR79,LTR…	ADAM17,ANXA1,APBB1IP,ATG5,BCL11B,BCL2,BMX,CCR7,CD1C,CD1D,CD2,CD276,CD28,CHD7,CTNNB1,CXADR,DLG1,DOCK2,DPP4,EIF2AK4,FZD5,FZD8,GLI3,HMGB1,IFNG,IL12B,IL15,IL2,IL6,IL7,IL7R,ITPKB,JAG2,KIF13B,KIT,LCP1,LEF1,MALT1,NCK2,PIK3CG,PPP3CA,PREX1,PRLR,PTGER4,PTPRC,RAG2,RHOH,RIPK2,RORA,SATB1,SP3,SRF,STAT3,SYK,TNFSF4,TNFSF8,ZAP70,ZFP36L1
GO Biological Process	GO:0046503	glycerolipid catabolic process	328	4.948361e-3	1.000000e+0	1.946607e-1	1.810004e+0	1.325964e+1	24	3.290233e-3	5.955335e-3	4044	3.065121e-1	1.000000e+0	9.779737e-1	1.209507e+0	8.267831e+0	10	45	2.934272e-3	2.222222e-1	LTR79,LTR79,LTR79,LTR79,LTR79,LTR79,LTR79,LTR79,LTR79,LTR79,LTR79,LTR79,LTR79,LTR79,LTR79,LTR79,LTR79,LTR79,LTR79,LTR79,LTR79,LTR79,LTR79,LTR79	APOB,CPS1,DAGLA,ENPP6,FABP2,FABP5,GPCPD1,LIPC,PNPLA4,PRDX6
GO Biological Process	GO:1904349	positive regulation of small intestine smooth muscle contraction	329	4.963774e-3	1.000000e+0	1.946735e-1	3.438901e+0	2.035534e+0	7	5.050953e-4	1.736973e-3	5249	4.561409e-1	1.000000e+0	1.000000e+0	1.814261e+0	5.511887e-1	1	3	2.934272e-4	3.333333e-1	LTR79,LTR79,LTR79,LTR79,LTR79,LTR79,LTR79	KIT
GO Biological Process	GO:0050829	defense response to Gram-negative bacterium	330	5.077583e-3	1.000000e+0	1.985335e-1	1.684209e+0	1.781251e+1	30	4.419978e-3	7.444169e-3	6598	6.252258e-1	1.000000e+0	1.000000e+0	9.524868e-1	1.469837e+1	14	80	4.107981e-3	1.750000e-1	LTR79,LTR79,LTR79,LTR79,LTR79,LTR79,LTR79,LTR79,LTR79,LTR79,LTR79,LTR79,LTR79,LTR79,LTR79,LTR79,LTR79,LTR79,LTR79,LTR79,LTR79,LTR79,LTR79,LTR79,LTR79,LTR79,LTR79,LTR79,LTR79,LTR79	CST11,DEFB132,DROSHA,HIST1H2BJ,HMGB2,IL12B,IL23R,IL6,LYZL1,OPTN,SPACA1,SPACA3,SPACA7,TLR4
GO Biological Process	GO:0021813	cell-cell adhesion involved in neuronal-glial interactions involved in cerebral cortex radial glia guided migration	331	5.106501e-3	1.000000e+0	1.990610e-1	3.420472e+0	2.046501e+0	7	5.078167e-4	1.736973e-3	2750	1.837296e-1	1.000000e+0	8.620593e-1	5.442782e+0	1.837296e-1	1	1	2.934272e-4	1.000000e+0	LTR79,LTR79,LTR79,LTR79,LTR79,LTR79,LTR79	DAB1
GO Biological Process	GO:0010959	regulation of metal ion transport	332	5.118133e-3	1.000000e+0	1.989135e-1	1.208669e+0	1.580251e+2	191	3.921218e-2	4.739454e-2	309	8.793973e-4	1.000000e+0	3.672124e-2	1.372528e+0	6.338671e+1	87	345	2.552817e-2	2.521739e-1	LTR79,LTR79,LTR79,LTR79,LTR79,LTR79,LTR79,LTR79,LTR79,LTR79,LTR79,LTR79,LTR79,LTR79,LTR79,LTR79,LTR79,LTR79,LTR79,LTR79,LTR79,LTR79,LTR79,LTR79,LTR79,LTR79,LTR79,LTR79,LTR79,LTR79,LTR79,LTR79,LTR79,LTR79,LTR79,LTR79,LTR79,LTR79,LTR79,LTR79,LTR79,LTR79,LTR79,LTR79,LTR79,LTR79,LTR79,LTR79,LTR79,LTR79,LTR79,LTR79,LTR79,LTR79,LTR79,LTR79,LTR79,LTR79,LTR79,LTR79,LTR79,LTR79,LTR79,LTR79,LTR79,LTR79,LTR…	ADCYAP1R1,ADRA2A,ADRB2,AGT,ALG10B,ANK2,ANK3,ANO6,ATG5,ATP2B4,BCL2,BDKRB1,CACNA1C,CACNB4,CALCR,CALM1,CAMK2D,CAPN3,CCL4,CD84,CHD7,CNKSR3,CTNNB1,DHRS7C,DLG1,DMD,DPP10,DRD1,DRD2,FCRL3,FGF12,FGF14,FMR1,GCG,GEM,GJA1,GNB5,HTR2A,JPH1,KCNA1,KCNA5,KCNAB1,KCNAB2,KCNC1,KCNC2,KCNG1,KCNIP4,KCNJ2,KCNN2,KCNS2,KIAA1199,KLHL24,LRRC38,LRRC55,NEDD4L,NETO1,NETO2,NKAIN2,NKAIN3,NOS1,NPSR1,OPRK1,OR13F1,OSR1,PDE4B,PIK3CG…
GO Biological Process	GO:0060100	positive regulation of phagocytosis, engulfment	333	5.131765e-3	1.000000e+0	1.988443e-1	2.859585e+0	3.147309e+0	9	7.809700e-4	2.233251e-3	1557	6.563153e-2	1.000000e+0	5.438944e-1	2.419014e+0	1.653566e+0	4	9	1.173709e-3	4.444444e-1	LTR79,LTR79,LTR79,LTR79,LTR79,LTR79,LTR79,LTR79,LTR79	ANO6,CD36,ITGA2,STAP1
GO Biological Process	GO:2000297	negative regulation of synapse maturation	334	5.156206e-3	1.000000e+0	1.991932e-1	8.778733e+0	3.417350e-1	3	8.479776e-5	7.444169e-4	5249	4.561409e-1	1.000000e+0	1.000000e+0	1.814261e+0	5.511887e-1	1	3	2.934272e-4	3.333333e-1	LTR79,LTR79,LTR79	ARHGEF15
GO Biological Process	GO:0046635	positive regulation of alpha-beta T cell activation	335	5.201885e-3	1.000000e+0	2.003580e-1	1.547548e+0	2.649352e+1	41	6.574074e-3	1.017370e-2	308	8.708059e-4	1.000000e+0	3.648055e-2	2.068257e+0	9.186479e+0	19	50	5.575117e-3	3.800000e-1	LTR79,LTR79,LTR79,LTR79,LTR79,LTR79,LTR79,LTR79,LTR79,LTR79,LTR79,LTR79,LTR79,LTR79,LTR79,LTR79,LTR79,LTR79,LTR79,LTR79,LTR79,LTR79,LTR79,LTR79,LTR79,LTR79,LTR79,LTR79,LTR79,LTR79,LTR79,LTR79,LTR79,LTR79,LTR79,LTR79,LTR79,LTR79,LTR79,LTR79,LTR79	ANXA1,CD28,CD55,CD83,GLI3,HLX,HSPH1,IFNG,IL12A,IL12B,IL23R,IL6,ITPKB,PRKCQ,RIPK2,SYK,TGFBR2,TNFSF4,ZAP70
GO Biological Process	GO:2000182	regulation of progesterone biosynthetic process	336	5.223714e-3	1.000000e+0	2.005999e-1	3.086364e+0	2.592047e+0	8	6.431878e-4	1.985112e-3	5249	4.561409e-1	1.000000e+0	1.000000e+0	1.814261e+0	5.511887e-1	1	3	2.934272e-4	3.333333e-1	LTR79,LTR79,LTR79,LTR79,LTR79,LTR79,LTR79,LTR79	PPARGC1A
GO Biological Process	GO:0060546	negative regulation of necroptotic process	337	5.242002e-3	1.000000e+0	2.007049e-1	3.403506e+0	2.056703e+0	7	5.103481e-4	1.736973e-3	3769	2.736684e-1	1.000000e+0	9.368913e-1	1.632835e+0	1.837296e+0	3	10	8.802817e-4	3.000000e-1	LTR79,LTR79,LTR79,LTR79,LTR79,LTR79,LTR79	BIRC2,BIRC3,SLC25A4
GO Biological Process	GO:1904640	response to methionine	338	5.255216e-3	1.000000e+0	2.006155e-1	3.083154e+0	2.594746e+0	8	6.438575e-4	1.985112e-3	5249	4.561409e-1	1.000000e+0	1.000000e+0	1.814261e+0	5.511887e-1	1	3	2.934272e-4	3.333333e-1	LTR79,LTR79,LTR79,LTR79,LTR79,LTR79,LTR79,LTR79	PPARGC1A
GO Biological Process	GO:0010508	positive regulation of autophagy	339	5.263083e-3	1.000000e+0	2.003232e-1	1.424402e+0	4.212295e+1	60	1.045234e-2	1.488834e-2	813	1.430215e-2	1.000000e+0	2.269873e-1	1.515001e+0	1.782177e+1	27	97	7.922535e-3	2.783505e-1	LTR79,LTR79,LTR79,LTR79,LTR79,LTR79,LTR79,LTR79,LTR79,LTR79,LTR79,LTR79,LTR79,LTR79,LTR79,LTR79,LTR79,LTR79,LTR79,LTR79,LTR79,LTR79,LTR79,LTR79,LTR79,LTR79,LTR79,LTR79,LTR79,LTR79,LTR79,LTR79,LTR79,LTR79,LTR79,LTR79,LTR79,LTR79,LTR79,LTR79,LTR79,LTR79,LTR79,LTR79,LTR79,LTR79,LTR79,LTR79,LTR79,LTR79,LTR79,LTR79,LTR79,LTR79,LTR79,LTR79,LTR79,LTR79,LTR79,LTR79	ADRB2,BNIP3,C9orf72,DAPK1,DCN,EIF2AK4,EPM2A,FBXO7,FOXO1,HIF1A,IFNG,KDR,MAP3K7,MTDH,OPTN,PARK2,PINK1,PRKD1,RAB12,RAB3GAP1,RAB3GAP2,RIPK2,SCOC,SH3BP4,SPTLC2,SVIP,UVRAG
GO Biological Process	GO:0061591	calcium activated galactosylceramide scrambling	340	5.285315e-3	1.000000e+0	2.005777e-1	2.666566e+0	3.750141e+0	10	9.305561e-4	2.481390e-3	1331	4.616136e-2	1.000000e+0	4.474981e-1	3.265669e+0	9.186479e-1	3	5	8.802817e-4	6.000000e-1	LTR79,LTR79,LTR79,LTR79,LTR79,LTR79,LTR79,LTR79,LTR79,LTR79	ANO3,ANO4,ANO6
GO Biological Process	GO:0061590	calcium activated phosphatidylcholine scrambling	340	5.285315e-3	1.000000e+0	2.005777e-1	2.666566e+0	3.750141e+0	10	9.305561e-4	2.481390e-3	1331	4.616136e-2	1.000000e+0	4.474981e-1	3.265669e+0	9.186479e-1	3	5	8.802817e-4	6.000000e-1	LTR79,LTR79,LTR79,LTR79,LTR79,LTR79,LTR79,LTR79,LTR79,LTR79	ANO3,ANO4,ANO6
GO Biological Process	GO:0030217	T cell differentiation	342	5.322077e-3	1.000000e+0	2.007917e-1	1.320979e+0	7.040232e+1	93	1.746956e-2	2.307692e-2	197	1.999423e-4	1.000000e+0	1.309571e-2	1.716570e+0	2.388485e+1	41	130	1.203052e-2	3.153846e-1	LTR79,LTR79,LTR79,LTR79,LTR79,LTR79,LTR79,LTR79,LTR79,LTR79,LTR79,LTR79,LTR79,LTR79,LTR79,LTR79,LTR79,LTR79,LTR79,LTR79,LTR79,LTR79,LTR79,LTR79,LTR79,LTR79,LTR79,LTR79,LTR79,LTR79,LTR79,LTR79,LTR79,LTR79,LTR79,LTR79,LTR79,LTR79,LTR79,LTR79,LTR79,LTR79,LTR79,LTR79,LTR79,LTR79,LTR79,LTR79,LTR79,LTR79,LTR79,LTR79,LTR79,LTR79,LTR79,LTR79,LTR79,LTR79,LTR79,LTR79,LTR79,LTR79,LTR79,LTR79,LTR79,LTR79,LTR…	ADAM17,ANXA1,ATG5,BCL11B,BCL2,BMX,CCR7,CD1D,CD28,CHD7,CTNNB1,DOCK2,FZD5,FZD8,GLI3,HMGB1,IFNG,IL12B,IL15,IL2,IL6,IL7,IL7R,ITPKB,JAG2,KIT,LEF1,PREX1,PTGER4,PTPRC,RAG2,RHOH,RORA,SATB1,SP3,SRF,STAT3,SYK,TNFSF8,ZAP70,ZFP36L1
GO Biological Process	GO:0099630	postsynaptic neurotransmitter receptor cycle	343	5.346523e-3	1.000000e+0	2.011259e-1	8.663651e+0	3.462743e-1	3	8.592415e-5	7.444169e-4	2750	1.837296e-1	1.000000e+0	8.620593e-1	5.442782e+0	1.837296e-1	1	1	2.934272e-4	1.000000e+0	LTR79,LTR79,LTR79	ENSG00000168824
GO Biological Process	GO:0034058	endosomal vesicle fusion	344	5.450909e-3	1.000000e+0	2.044566e-1	3.063681e+0	2.611238e+0	8	6.479499e-4	1.985112e-3	6403	5.731473e-1	1.000000e+0	1.000000e+0	1.088556e+0	1.837296e+0	2	10	5.868545e-4	2.000000e-1	LTR79,LTR79,LTR79,LTR79,LTR79,LTR79,LTR79,LTR79	VPS41,VPS8
GO Biological Process	GO:0008360	regulation of cell shape	345	5.454970e-3	1.000000e+0	2.040159e-1	1.330869e+0	6.612220e+1	88	1.640749e-2	2.183623e-2	445	2.706127e-3	1.000000e+0	7.846552e-2	1.533178e+0	2.608960e+1	40	142	1.173709e-2	2.816901e-1	LTR79,LTR79,LTR79,LTR79,LTR79,LTR79,LTR79,LTR79,LTR79,LTR79,LTR79,LTR79,LTR79,LTR79,LTR79,LTR79,LTR79,LTR79,LTR79,LTR79,LTR79,LTR79,LTR79,LTR79,LTR79,LTR79,LTR79,LTR79,LTR79,LTR79,LTR79,LTR79,LTR79,LTR79,LTR79,LTR79,LTR79,LTR79,LTR79,LTR79,LTR79,LTR79,LTR79,LTR79,LTR79,LTR79,LTR79,LTR79,LTR79,LTR79,LTR79,LTR79,LTR79,LTR79,LTR79,LTR79,LTR79,LTR79,LTR79,LTR79,LTR79,LTR79,LTR79,LTR79,LTR79,LTR79,LTR…	ANXA1,BAMBI,CDC42EP3,CSNK1A1L,CSNK1G3,DLG1,ERMN,EZR,FERMT2,FGD5,FGR,FN1,GNA12,GNA13,IL6,KDR,KIT,LPAR1,MKLN1,PALM2-AKAP2,PALMD,PARVA,PDPN,PHIP,PLXNC1,PRPF40A,PTK2,PTN,RASA1,RDX,RHOJ,SEMA3E,SEPT7,SH3KBP1,SHROOM3,SYNE3,TTBK2,VRK1,VRK2,WDR1
GO Biological Process	GO:0071593	lymphocyte aggregation	346	5.476253e-3	1.000000e+0	2.042199e-1	1.269130e+0	9.691679e+1	123	2.404883e-2	3.052109e-2	422	2.277184e-3	1.000000e+0	6.962679e-2	1.428422e+0	4.060424e+1	58	221	1.701878e-2	2.624434e-1	LTR79,LTR79,LTR79,LTR79,LTR79,LTR79,LTR79,LTR79,LTR79,LTR79,LTR79,LTR79,LTR79,LTR79,LTR79,LTR79,LTR79,LTR79,LTR79,LTR79,LTR79,LTR79,LTR79,LTR79,LTR79,LTR79,LTR79,LTR79,LTR79,LTR79,LTR79,LTR79,LTR79,LTR79,LTR79,LTR79,LTR79,LTR79,LTR79,LTR79,LTR79,LTR79,LTR79,LTR79,LTR79,LTR79,LTR79,LTR79,LTR79,LTR79,LTR79,LTR79,LTR79,LTR79,LTR79,LTR79,LTR79,LTR79,LTR79,LTR79,LTR79,LTR79,LTR79,LTR79,LTR79,LTR79,LTR…	ADAM17,ANXA1,APBB1IP,ATG5,BCL11B,BCL2,BMX,CCR7,CD1C,CD1D,CD2,CD276,CD28,CHD7,CTNNB1,CXADR,DLG1,DOCK2,DPP4,EIF2AK4,FZD5,FZD8,GLI3,HMGB1,IFNG,IL12B,IL15,IL2,IL6,IL7,IL7R,ITPKB,JAG2,KIF13B,KIT,LCP1,LEF1,MALT1,NCK2,PIK3CG,PPP3CA,PREX1,PRLR,PTGER4,PTPRC,RAG2,RHOH,RIPK2,RORA,SATB1,SP3,SRF,STAT3,SYK,TNFSF4,TNFSF8,ZAP70,ZFP36L1
GO Biological Process	GO:0098609	cell-cell adhesion	347	5.509726e-3	1.000000e+0	2.048761e-1	1.134129e+0	3.465214e+2	393	8.598547e-2	9.751861e-2	79	2.127717e-6	2.745393e-2	3.475181e-4	1.399572e+0	1.157496e+2	162	630	4.753521e-2	2.571429e-1	LTR79,LTR79,LTR79,LTR79,LTR79,LTR79,LTR79,LTR79,LTR79,LTR79,LTR79,LTR79,LTR79,LTR79,LTR79,LTR79,LTR79,LTR79,LTR79,LTR79,LTR79,LTR79,LTR79,LTR79,LTR79,LTR79,LTR79,LTR79,LTR79,LTR79,LTR79,LTR79,LTR79,LTR79,LTR79,LTR79,LTR79,LTR79,LTR79,LTR79,LTR79,LTR79,LTR79,LTR79,LTR79,LTR79,LTR79,LTR79,LTR79,LTR79,LTR79,LTR79,LTR79,LTR79,LTR79,LTR79,LTR79,LTR79,LTR79,LTR79,LTR79,LTR79,LTR79,LTR79,LTR79,LTR79,LTR…	ADAM17,ADAM9,ALCAM,AMIGO2,ANXA1,APBB1IP,ASTN1,ATG5,BCL11B,BCL2,BMP5,BMX,CADM1,CADM2,CBLN1,CCR7,CD1C,CD1D,CD2,CD200,CD276,CD28,CD40LG,CD44,CD84,CDH10,CDH11,CDH12,CDH13,CDH18,CDH19,CDH2,CDH6,CDH9,CHD7,CLDN1,CLDN12,CLDN14,CLDN23,CLDN8,CNN3,CNTN4,CTNNA2,CTNNB1,CTNND1,CTNND2,CXADR,CYFIP2,DAB1,DCHS2,DLG1,DOCK2,DPP4,DSC1,DSC2,DSC3,DSCAM,DSG3,DSG4,EIF2AK4,ELMO2,EZR,FAT1,FAT3,FAT4,FER,FZD5,FZD8,GLI3,GOLPH…
GO Biological Process	GO:1901381	positive regulation of potassium ion transmembrane transport	348	5.561465e-3	1.000000e+0	2.062057e-1	1.689347e+0	1.716640e+1	29	4.259653e-3	7.196030e-3	1598	6.705709e-2	1.000000e+0	5.414503e-1	1.649328e+0	6.063076e+0	10	33	2.934272e-3	3.030303e-1	LTR79,LTR79,LTR79,LTR79,LTR79,LTR79,LTR79,LTR79,LTR79,LTR79,LTR79,LTR79,LTR79,LTR79,LTR79,LTR79,LTR79,LTR79,LTR79,LTR79,LTR79,LTR79,LTR79,LTR79,LTR79,LTR79,LTR79,LTR79,LTR79	ALG10B,ANK2,ANO6,KCNA1,KCNC1,KCNC2,KCNJ2,LRRC38,LRRC55,OPRK1
GO Biological Process	GO:0071670	smooth muscle cell chemotaxis	349	5.690233e-3	1.000000e+0	2.103756e-1	5.730954e+0	6.979641e-1	4	1.731921e-4	9.925558e-4	4152	3.337107e-1	1.000000e+0	1.000000e+0	2.721391e+0	3.674592e-1	1	2	2.934272e-4	5.000000e-1	LTR79,LTR79,LTR79,LTR79	PARVA
GO Biological Process	GO:0006940	regulation of smooth muscle contraction	350	5.730091e-3	1.000000e+0	2.112439e-1	1.447980e+0	3.729333e+1	54	9.253929e-3	1.339950e-2	85	4.736448e-6	6.111439e-2	7.189928e-4	2.398514e+0	1.084005e+1	26	59	7.629108e-3	4.406780e-1	LTR79,LTR79,LTR79,LTR79,LTR79,LTR79,LTR79,LTR79,LTR79,LTR79,LTR79,LTR79,LTR79,LTR79,LTR79,LTR79,LTR79,LTR79,LTR79,LTR79,LTR79,LTR79,LTR79,LTR79,LTR79,LTR79,LTR79,LTR79,LTR79,LTR79,LTR79,LTR79,LTR79,LTR79,LTR79,LTR79,LTR79,LTR79,LTR79,LTR79,LTR79,LTR79,LTR79,LTR79,LTR79,LTR79,LTR79,LTR79,LTR79,LTR79,LTR79,LTR79,LTR79,LTR79	ADRA1A,ADRA1B,ADRA1D,ADRA2A,ADRB2,C12orf39,CALCRL,CHRM1,CHRM2,CHRM3,CTTN,DOCK5,GUCY1A3,ITGA2,KCNB2,KIT,NMU,NMUR2,NPNT,NPY2R,OXTR,PROK2,PTGS2,SRF,TACR1,TACR3
GO Biological Process	GO:0042596	fear response	351	5.767697e-3	1.000000e+0	2.120245e-1	1.599352e+0	2.188387e+1	35	5.430240e-3	8.684864e-3	601	6.377188e-3	1.000000e+0	1.369132e-1	2.106883e+0	5.695617e+0	12	31	3.521127e-3	3.870968e-1	LTR79,LTR79,LTR79,LTR79,LTR79,LTR79,LTR79,LTR79,LTR79,LTR79,LTR79,LTR79,LTR79,LTR79,LTR79,LTR79,LTR79,LTR79,LTR79,LTR79,LTR79,LTR79,LTR79,LTR79,LTR79,LTR79,LTR79,LTR79,LTR79,LTR79,LTR79,LTR79,LTR79,LTR79,LTR79	BCL2,BRINP1,DPP4,DRD1,EIF4E,FBXL20,HTR1A,HTR2C,LYPD1,NPY2R,PENK,VDAC3
GO Biological Process	GO:1990778	protein localization to cell periphery	352	5.789785e-3	1.000000e+0	2.122318e-1	1.310449e+0	7.325734e+1	96	1.817800e-2	2.382134e-2	1997	9.489349e-2	1.000000e+0	6.131250e-1	1.226985e+0	3.178522e+1	39	173	1.144366e-2	2.254335e-1	LTR79,LTR79,LTR79,LTR79,LTR79,LTR79,LTR79,LTR79,LTR79,LTR79,LTR79,LTR79,LTR79,LTR79,LTR79,LTR79,LTR79,LTR79,LTR79,LTR79,LTR79,LTR79,LTR79,LTR79,LTR79,LTR79,LTR79,LTR79,LTR79,LTR79,LTR79,LTR79,LTR79,LTR79,LTR79,LTR79,LTR79,LTR79,LTR79,LTR79,LTR79,LTR79,LTR79,LTR79,LTR79,LTR79,LTR79,LTR79,LTR79,LTR79,LTR79,LTR79,LTR79,LTR79,LTR79,LTR79,LTR79,LTR79,LTR79,LTR79,LTR79,LTR79,LTR79,LTR79,LTR79,LTR79,LTR…	ANK2,ANK3,C2CD5,CALCR,CDH2,DLG1,DPP10,EFR3A,EMP2,ENSG00000168824,EZR,FGF13,GOLGA4,GOLGA7,GOLGA7B,GOLPH3,KCNB2,KCNIP4,KIF1B,LIN7A,LIN7C,OPTN,PKP2,PRKG2,PTCH1,RAB40A,RAB40AL,RAP2A,RAPGEF2,RDX,RILPL1,ROCK2,SPTBN1,TMED2,TSPAN15,TSPAN5,TTC7B,VAMP3,ZDHHC23
GO Biological Process	GO:0023021	termination of signal transduction	353	5.812738e-3	1.000000e+0	2.124696e-1	8.403406e+0	3.569981e-1	3	8.858513e-5	7.444169e-4	5249	4.561409e-1	1.000000e+0	1.000000e+0	1.814261e+0	5.511887e-1	1	3	2.934272e-4	3.333333e-1	LTR79,LTR79,LTR79	SMPD1
GO Biological Process	GO:0032728	positive regulation of interferon-beta production	354	5.833644e-3	1.000000e+0	2.126314e-1	1.901405e+0	1.051854e+1	20	2.610059e-3	4.962779e-3	5935	5.162516e-1	1.000000e+0	1.000000e+0	1.053442e+0	5.695617e+0	6	31	1.760563e-3	1.935484e-1	LTR79,LTR79,LTR79,LTR79,LTR79,LTR79,LTR79,LTR79,LTR79,LTR79,LTR79,LTR79,LTR79,LTR79,LTR79,LTR79,LTR79,LTR79,LTR79,LTR79	HMGB1,HMGB2,RIPK2,TLR2,TLR4,ZBTB20
GO Biological Process	GO:0001991	regulation of systemic arterial blood pressure by circulatory renin-angiotensin	355	5.910600e-3	1.000000e+0	2.148295e-1	2.022309e+0	8.406233e+0	17	2.085914e-3	4.218362e-3	430	2.413220e-3	1.000000e+0	7.241344e-2	2.902817e+0	2.755944e+0	8	15	2.347418e-3	5.333333e-1	LTR79,LTR79,LTR79,LTR79,LTR79,LTR79,LTR79,LTR79,LTR79,LTR79,LTR79,LTR79,LTR79,LTR79,LTR79,LTR79,LTR79	ACE2,AGT,AGTR2,ATP6AP2,C9orf3,ENPEP,MME,PCSK5
GO Biological Process	GO:0030155	regulation of cell adhesion	356	5.912763e-3	1.000000e+0	2.143044e-1	1.139893e+0	3.158191e+2	360	7.836703e-2	8.933002e-2	75	1.735883e-6	2.239810e-2	2.986413e-4	1.396228e+0	1.196080e+2	167	651	4.900235e-2	2.565284e-1	LTR79,LTR79,LTR79,LTR79,LTR79,LTR79,LTR79,LTR79,LTR79,LTR79,LTR79,LTR79,LTR79,LTR79,LTR79,LTR79,LTR79,LTR79,LTR79,LTR79,LTR79,LTR79,LTR79,LTR79,LTR79,LTR79,LTR79,LTR79,LTR79,LTR79,LTR79,LTR79,LTR79,LTR79,LTR79,LTR79,LTR79,LTR79,LTR79,LTR79,LTR79,LTR79,LTR79,LTR79,LTR79,LTR79,LTR79,LTR79,LTR79,LTR79,LTR79,LTR79,LTR79,LTR79,LTR79,LTR79,LTR79,LTR79,LTR79,LTR79,LTR79,LTR79,LTR79,LTR79,LTR79,LTR79,LTR…	ADAM9,ADAMTS18,AJAP1,ANGPT1,ANGPT2,ANK3,ANXA1,APBB1IP,APOD,ARHGEF7,BCL10,BCL2,BCL6,BMP4,BTLA,CCL28,CCR7,CD1D,CD2,CD276,CD28,CD36,CD40LG,CD44,CD47,CD55,CD83,CDH13,CITED2,CLASP1,CTNNB1,CXCL13,CYTH1,CYTIP,DAB1,DACT2,DISC1,DLG1,DOCK5,DPP4,DROSHA,DSCAM,DUSP10,DUSP22,DUSP26,EDIL3,EFNA5,EFNB2,EGFLAM,EMP2,EPHA7,ETS1,FAF1,FAM65B,FANCD2,FN1,FZD4,GLI2,GLI3,GLMN,GPAM,GPM6B,GRAP2,GSN,HAS2,HLX,HMGB1,HSPH1,ICOS…
GO Biological Process	GO:0071900	regulation of protein serine/threonine kinase activity	357	5.917321e-3	1.000000e+0	2.138689e-1	1.170227e+0	2.213245e+2	259	5.491923e-2	6.426799e-2	168	1.253709e-4	1.000000e+0	9.628933e-3	1.363489e+0	8.947631e+1	122	487	3.579812e-2	2.505133e-1	LTR79,LTR79,LTR79,LTR79,LTR79,LTR79,LTR79,LTR79,LTR79,LTR79,LTR79,LTR79,LTR79,LTR79,LTR79,LTR79,LTR79,LTR79,LTR79,LTR79,LTR79,LTR79,LTR79,LTR79,LTR79,LTR79,LTR79,LTR79,LTR79,LTR79,LTR79,LTR79,LTR79,LTR79,LTR79,LTR79,LTR79,LTR79,LTR79,LTR79,LTR79,LTR79,LTR79,LTR79,LTR79,LTR79,LTR79,LTR79,LTR79,LTR79,LTR79,LTR79,LTR79,LTR79,LTR79,LTR79,LTR79,LTR79,LTR79,LTR79,LTR79,LTR79,LTR79,LTR79,LTR79,LTR79,LTR…	ADAM17,ADAM9,ADRA2A,ADRB2,AIDA,AKAP13,ALK,ATP2B4,BLM,BMP4,C8orf4,CALM1,CARD14,CCND2,CCNG1,CCNH,CCNL1,CCNYL1,CD40LG,CDKN3,CHORDC1,DAB2IP,DIRAS3,DKK1,DTNBP1,DUSP1,DUSP10,DUSP22,DUSP4,DUSP6,EIF2AK2,ENSG00000134602,ENSG00000143674,EPHA4,ETAA1,FAM20A,FBXO7,FGF10,FZD4,FZD5,FZD8,GADD45G,GRM1,HGF,HHEX,HMGCR,HTR2A,IFNG,IGF1,IGF1R,ITGA1,KAT2B,KIAA1199,KIT,KITLG,LPAR1,MAGED1,MALT1,MAP2K5,MAP3K1,MAP3K15,MAP3…
GO Biological Process	GO:0043666	regulation of phosphoprotein phosphatase activity	358	5.980677e-3	1.000000e+0	2.155550e-1	1.663620e+0	1.803296e+1	30	4.474681e-3	7.444169e-3	4060	3.073698e-1	1.000000e+0	9.768455e-1	1.224626e+0	7.349183e+0	9	40	2.640845e-3	2.250000e-1	LTR79,LTR79,LTR79,LTR79,LTR79,LTR79,LTR79,LTR79,LTR79,LTR79,LTR79,LTR79,LTR79,LTR79,LTR79,LTR79,LTR79,LTR79,LTR79,LTR79,LTR79,LTR79,LTR79,LTR79,LTR79,LTR79,LTR79,LTR79,LTR79,LTR79	AGTR2,CALM1,DRD2,ITGA1,MAGI2,NUAK1,PPP2R4,ROCK2,SLC39A10
GO Biological Process	GO:0042108	positive regulation of cytokine biosynthetic process	359	5.993581e-3	1.000000e+0	2.154183e-1	1.633656e+0	1.958797e+1	32	4.860539e-3	7.940447e-3	5041	4.234309e-1	1.000000e+0	1.000000e+0	1.088556e+0	1.102377e+1	12	60	3.521127e-3	2.000000e-1	LTR79,LTR79,LTR79,LTR79,LTR79,LTR79,LTR79,LTR79,LTR79,LTR79,LTR79,LTR79,LTR79,LTR79,LTR79,LTR79,LTR79,LTR79,LTR79,LTR79,LTR79,LTR79,LTR79,LTR79,LTR79,LTR79,LTR79,LTR79,LTR79,LTR79,LTR79,LTR79	BCL10,CD276,CD28,CYBB,GLMN,IFNG,IL12B,IL21,PRKCQ,SYK,THBS1,TLR4
GO Biological Process	GO:0007193	adenylate cyclase-inhibiting G-protein coupled receptor signaling pathway	360	6.013813e-3	1.000000e+0	2.155451e-1	1.369239e+0	5.258397e+1	72	1.304813e-2	1.786600e-2	133	4.809448e-5	6.205631e-1	4.665888e-3	2.087642e+0	1.341226e+1	28	73	8.215962e-3	3.835616e-1	LTR79,LTR79,LTR79,LTR79,LTR79,LTR79,LTR79,LTR79,LTR79,LTR79,LTR79,LTR79,LTR79,LTR79,LTR79,LTR79,LTR79,LTR79,LTR79,LTR79,LTR79,LTR79,LTR79,LTR79,LTR79,LTR79,LTR79,LTR79,LTR79,LTR79,LTR79,LTR79,LTR79,LTR79,LTR79,LTR79,LTR79,LTR79,LTR79,LTR79,LTR79,LTR79,LTR79,LTR79,LTR79,LTR79,LTR79,LTR79,LTR79,LTR79,LTR79,LTR79,LTR79,LTR79,LTR79,LTR79,LTR79,LTR79,LTR79,LTR79,LTR79,LTR79,LTR79,LTR79,LTR79,LTR79,LTR…	ADCY2,ADCY3,ADCY5,ADCY8,ADRA2A,CHRM1,CHRM2,CHRM3,DRD2,GNAI1,GPR37,GRIK3,GRM1,GRM3,GRM5,GRM7,GRM8,HTR1A,HTR1E,LPAR1,NPR3,NPY2R,OPRK1,OPRM1,OR13F1,PSAPL1,RGS1,S1PR1
GO Biological Process	GO:0045084	positive regulation of interleukin-12 biosynthetic process	361	6.043199e-3	1.000000e+0	2.159983e-1	2.785618e+0	3.230881e+0	9	8.017075e-4	2.233251e-3	3919	3.047053e-1	1.000000e+0	1.000000e+0	1.814261e+0	1.102377e+0	2	6	5.868545e-4	3.333333e-1	LTR79,LTR79,LTR79,LTR79,LTR79,LTR79,LTR79,LTR79,LTR79	IFNG,TLR4
GO Biological Process	GO:0045580	regulation of T cell differentiation	362	6.089691e-3	1.000000e+0	2.170588e-1	1.339524e+0	6.121578e+1	82	1.519002e-2	2.034739e-2	472	3.314619e-3	1.000000e+0	9.061129e-2	1.555080e+0	2.314993e+1	36	126	1.056338e-2	2.857143e-1	LTR79,LTR79,LTR79,LTR79,LTR79,LTR79,LTR79,LTR79,LTR79,LTR79,LTR79,LTR79,LTR79,LTR79,LTR79,LTR79,LTR79,LTR79,LTR79,LTR79,LTR79,LTR79,LTR79,LTR79,LTR79,LTR79,LTR79,LTR79,LTR79,LTR79,LTR79,LTR79,LTR79,LTR79,LTR79,LTR79,LTR79,LTR79,LTR79,LTR79,LTR79,LTR79,LTR79,LTR79,LTR79,LTR79,LTR79,LTR79,LTR79,LTR79,LTR79,LTR79,LTR79,LTR79,LTR79,LTR79,LTR79,LTR79,LTR79,LTR79,LTR79,LTR79,LTR79,LTR79,LTR79,LTR79,LTR…	ANXA1,BCL6,BMP4,CD2,CD28,CD83,DROSHA,DUSP10,FANCD2,GLI2,GLI3,HLX,HMGB1,IFNG,IL12A,IL12B,IL15,IL2,IL23R,IL36B,IL6,IL7,IL7R,ITPKB,KIAA0922,NFATC2,PRDM1,RASGRP1,RIPK2,RUNX1,SOX13,SYK,TGFBR2,TNFSF4,ZAP70,ZMIZ1
GO Biological Process	GO:1900542	regulation of purine nucleotide metabolic process	363	6.091297e-3	1.000000e+0	2.165179e-1	1.233767e+0	1.223894e+2	151	3.036957e-2	3.746898e-2	525	4.531011e-3	1.000000e+0	1.113593e-1	1.360695e+0	4.776969e+1	65	260	1.907277e-2	2.500000e-1	LTR79,LTR79,LTR79,LTR79,LTR79,LTR79,LTR79,LTR79,LTR79,LTR79,LTR79,LTR79,LTR79,LTR79,LTR79,LTR79,LTR79,LTR79,LTR79,LTR79,LTR79,LTR79,LTR79,LTR79,LTR79,LTR79,LTR79,LTR79,LTR79,LTR79,LTR79,LTR79,LTR79,LTR79,LTR79,LTR79,LTR79,LTR79,LTR79,LTR79,LTR79,LTR79,LTR79,LTR79,LTR79,LTR79,LTR79,LTR79,LTR79,LTR79,LTR79,LTR79,LTR79,LTR79,LTR79,LTR79,LTR79,LTR79,LTR79,LTR79,LTR79,LTR79,LTR79,LTR79,LTR79,LTR79,LTR…	ABCA1,ACR,ADCY2,ADCY3,ADCY5,ADCY8,ADCYAP1R1,ADORA3,ADRA2A,ADRB2,AIPL1,AKAP12,CALCR,CALCRL,CALM1,DNAJC15,DRD1,DRD2,DRD5,EDNRA,EDNRB,ESRRB,FSHR,GALR1,GCG,GPR176,GPR65,GRM3,GRM7,GRM8,GUCA1C,GUCA2A,GUCY1A2,GUCY1A3,HDAC4,HIF1A,HRH4,HTR1E,HTR2A,IAPP,IGF1,LPAR1,MC4R,MTNR1A,NF1,NOS1,NPFFR2,NPR3,NPY2R,NUP35,NUPL2,OPRM1,OR13F1,OSTN,PDE5A,PF4,PID1,PINK1,PPARGC1A,PTHLH,SNCA,STAT3,TBL1XR1,THBS1,WFS1
GO Biological Process	GO:0019217	regulation of fatty acid metabolic process	364	6.142549e-3	1.000000e+0	2.177399e-1	1.465491e+0	3.411826e+1	50	8.466068e-3	1.240695e-2	3705	2.556898e-1	1.000000e+0	8.904630e-1	1.180362e+0	1.524956e+1	18	83	5.281690e-3	2.168675e-1	LTR79,LTR79,LTR79,LTR79,LTR79,LTR79,LTR79,LTR79,LTR79,LTR79,LTR79,LTR79,LTR79,LTR79,LTR79,LTR79,LTR79,LTR79,LTR79,LTR79,LTR79,LTR79,LTR79,LTR79,LTR79,LTR79,LTR79,LTR79,LTR79,LTR79,LTR79,LTR79,LTR79,LTR79,LTR79,LTR79,LTR79,LTR79,LTR79,LTR79,LTR79,LTR79,LTR79,LTR79,LTR79,LTR79,LTR79,LTR79,LTR79,LTR79	ANXA1,AVPR1A,CNR1,DLD,ELOVL5,IRS1,IRS2,LPGAT1,METTL20,PDHA1,PDHA2,PDHX,PDK3,PDK4,PDP1,PPARGC1A,PTGS2,SNCA
GO Biological Process	GO:0043932	ossification involved in bone remodeling	365	6.181847e-3	1.000000e+0	2.185325e-1	5.594921e+0	7.149342e-1	4	1.774030e-4	9.925558e-4	2420	1.563235e-1	1.000000e+0	8.334885e-1	2.721391e+0	7.349183e-1	2	4	5.868545e-4	5.000000e-1	LTR79,LTR79,LTR79,LTR79	CTHRC1,TGFB3
GO Biological Process	GO:0021589	cerebellum structural organization	366	6.208885e-3	1.000000e+0	2.188886e-1	3.295223e+0	2.124287e+0	7	5.271185e-4	1.736973e-3	4152	3.337107e-1	1.000000e+0	1.000000e+0	2.721391e+0	3.674592e-1	1	2	2.934272e-4	5.000000e-1	LTR79,LTR79,LTR79,LTR79,LTR79,LTR79,LTR79	DAB1
GO Biological Process	GO:2000374	regulation of oxygen metabolic process	367	6.216383e-3	1.000000e+0	2.185558e-1	8.199576e+0	3.658726e-1	3	9.078724e-5	7.444169e-4	4152	3.337107e-1	1.000000e+0	1.000000e+0	2.721391e+0	3.674592e-1	1	2	2.934272e-4	5.000000e-1	LTR79,LTR79,LTR79	RNF34
GO Biological Process	GO:0051270	regulation of cellular component movement	368	6.326349e-3	1.000000e+0	2.218176e-1	1.115785e+0	4.337752e+2	484	1.076365e-1	1.200993e-1	10	2.686741e-12	3.466702e-8	3.466702e-9	1.519822e+0	1.539654e+2	234	838	6.866197e-2	2.792363e-1	LTR79,LTR79,LTR79,LTR79,LTR79,LTR79,LTR79,LTR79,LTR79,LTR79,LTR79,LTR79,LTR79,LTR79,LTR79,LTR79,LTR79,LTR79,LTR79,LTR79,LTR79,LTR79,LTR79,LTR79,LTR79,LTR79,LTR79,LTR79,LTR79,LTR79,LTR79,LTR79,LTR79,LTR79,LTR79,LTR79,LTR79,LTR79,LTR79,LTR79,LTR79,LTR79,LTR79,LTR79,LTR79,LTR79,LTR79,LTR79,LTR79,LTR79,LTR79,LTR79,LTR79,LTR79,LTR79,LTR79,LTR79,LTR79,LTR79,LTR79,LTR79,LTR79,LTR79,LTR79,LTR79,LTR79,LTR…	ABR,ADAM17,ADAM9,ADAMTS9,ADARB1,ADORA3,ADRA2A,AGT,AGTR2,AMOT,ANGPT1,ANGPT2,ANK2,ANO6,ANXA1,ANXA3,APOD,ARHGEF7,ARID2,ARSB,ATP8A1,BCL2,BCL6,BDKRB1,BMP4,BMP5,BMPER,BTC,C5orf30,CACNA1C,CAMK1D,CAMK2D,CCBE1,CCL28,CCL4,CCR7,CDH13,CITED2,CLASP1,CXCL1,CXCL13,CYP19A1,DAB2,DAB2IP,DCN,DLG1,DNAH11,DOCK5,DOCK7,DRD1,DRD2,DSC2,DSCAM,DUSP10,EMP2,ENSG00000134602,ERBB4,ETS1,FAM65B,FBXO31,FER,FGF10,FGF13,FGF7,FGR,FI…
GO Biological Process	GO:1905408	negative regulation of creatine transmembrane transporter activity	369	6.391757e-3	1.000000e+0	2.235036e-1	2.979770e+0	2.684771e+0	8	6.661962e-4	1.985112e-3	1093	3.374847e-2	1.000000e+0	3.984049e-1	5.442782e+0	3.674592e-1	2	2	5.868545e-4	1.000000e+0	LTR79,LTR79,LTR79,LTR79,LTR79,LTR79,LTR79,LTR79	OSR1,STK39
GO Biological Process	GO:0032735	positive regulation of interleukin-12 production	370	6.398873e-3	1.000000e+0	2.231477e-1	1.706624e+0	1.582071e+1	27	3.925733e-3	6.699752e-3	306	8.145328e-4	1.000000e+0	3.434613e-2	2.381217e+0	5.879347e+0	14	32	4.107981e-3	4.375000e-1	LTR79,LTR79,LTR79,LTR79,LTR79,LTR79,LTR79,LTR79,LTR79,LTR79,LTR79,LTR79,LTR79,LTR79,LTR79,LTR79,LTR79,LTR79,LTR79,LTR79,LTR79,LTR79,LTR79,LTR79,LTR79,LTR79,LTR79	CCR7,CD36,CD40LG,HMGB1,IFNG,IL12B,IL23R,ISL1,MAPK14,PLCB1,RIPK2,TLR2,TLR4,TNFSF4
GO Biological Process	GO:0098905	regulation of bundle of His cell action potential	371	6.438355e-3	1.000000e+0	2.239194e-1	8.094843e+0	3.706063e-1	3	9.196186e-5	7.444169e-4	4152	3.337107e-1	1.000000e+0	1.000000e+0	2.721391e+0	3.674592e-1	1	2	2.934272e-4	5.000000e-1	LTR79,LTR79,LTR79	GJA5
GO Biological Process	GO:0086052	membrane repolarization during SA node cell action potential	372	6.549290e-3	1.000000e+0	2.271653e-1	5.501753e+0	7.270410e-1	4	1.804072e-4	9.925558e-4	2750	1.837296e-1	1.000000e+0	8.620593e-1	5.442782e+0	1.837296e-1	1	1	2.934272e-4	1.000000e+0	LTR79,LTR79,LTR79,LTR79	KCNA5
GO Biological Process	GO:0086050	membrane repolarization during bundle of His cell action potential	372	6.549290e-3	1.000000e+0	2.271653e-1	5.501753e+0	7.270410e-1	4	1.804072e-4	9.925558e-4	2750	1.837296e-1	1.000000e+0	8.620593e-1	5.442782e+0	1.837296e-1	1	1	2.934272e-4	1.000000e+0	LTR79,LTR79,LTR79,LTR79	KCNA5
GO Biological Process	GO:0009247	glycolipid biosynthetic process	374	6.602128e-3	1.000000e+0	2.277734e-1	1.562472e+0	2.368042e+1	37	5.876034e-3	9.181141e-3	7474	7.443380e-1	1.000000e+0	1.000000e+0	8.639336e-1	1.157496e+1	10	63	2.934272e-3	1.587302e-1	LTR79,LTR79,LTR79,LTR79,LTR79,LTR79,LTR79,LTR79,LTR79,LTR79,LTR79,LTR79,LTR79,LTR79,LTR79,LTR79,LTR79,LTR79,LTR79,LTR79,LTR79,LTR79,LTR79,LTR79,LTR79,LTR79,LTR79,LTR79,LTR79,LTR79,LTR79,LTR79,LTR79,LTR79,LTR79,LTR79,LTR79	A3GALT2,B3GALT1,B3GALT2,CWH43,LARGE,PGAP1,ST6GALNAC5,ST8SIA1,ST8SIA2,UGCG
GO Biological Process	GO:1900227	positive regulation of NLRP3 inflammasome complex assembly	375	6.614388e-3	1.000000e+0	2.275879e-1	2.961915e+0	2.700955e+0	8	6.702122e-4	1.985112e-3	3496	2.297649e-1	1.000000e+0	8.480139e-1	2.177113e+0	9.186479e-1	2	5	5.868545e-4	4.000000e-1	LTR79,LTR79,LTR79,LTR79,LTR79,LTR79,LTR79,LTR79	CD36,TLR4
GO Biological Process	GO:1903223	positive regulation of oxidative stress-induced neuron death	376	6.630323e-3	1.000000e+0	2.275294e-1	2.744159e+0	3.279693e+0	9	8.138196e-4	2.233251e-3	2420	1.563235e-1	1.000000e+0	8.334885e-1	2.721391e+0	7.349183e-1	2	4	5.868545e-4	5.000000e-1	LTR79,LTR79,LTR79,LTR79,LTR79,LTR79,LTR79,LTR79,LTR79	FBXW7,TLR4
GO Biological Process	GO:0007289	spermatid nucleus differentiation	377	6.655127e-3	1.000000e+0	2.277748e-1	2.245394e+0	5.789630e+0	13	1.436633e-3	3.225806e-3	1514	5.896026e-2	1.000000e+0	5.024863e-1	1.904974e+0	3.674592e+0	7	20	2.053991e-3	3.500000e-1	LTR79,LTR79,LTR79,LTR79,LTR79,LTR79,LTR79,LTR79,LTR79,LTR79,LTR79,LTR79,LTR79	CHD5,H1FNT,HMGB2,PSME4,SYCP1,TMF1,TNP1
GO Biological Process	GO:0009106	lipoate metabolic process	378	6.676653e-3	1.000000e+0	2.279070e-1	7.987627e+0	3.755809e-1	3	9.319625e-5	7.444169e-4	4152	3.337107e-1	1.000000e+0	1.000000e+0	2.721391e+0	3.674592e-1	1	2	2.934272e-4	5.000000e-1	LTR79,LTR79,LTR79	DLD
GO Biological Process	GO:0006101	citrate metabolic process	379	6.687934e-3	1.000000e+0	2.276897e-1	1.719990e+0	1.511637e+1	26	3.750960e-3	6.451613e-3	1992	9.433888e-2	1.000000e+0	6.110716e-1	1.555080e+0	6.430535e+0	10	35	2.934272e-3	2.857143e-1	LTR79,LTR79,LTR79,LTR79,LTR79,LTR79,LTR79,LTR79,LTR79,LTR79,LTR79,LTR79,LTR79,LTR79,LTR79,LTR79,LTR79,LTR79,LTR79,LTR79,LTR79,LTR79,LTR79,LTR79,LTR79,LTR79	ACO1,DLD,FH,IDH1,PDHA1,PDHA2,STAT5A,SUCLA2,SUCLG1,SUCLG2
GO Biological Process	GO:1904808	positive regulation of protein oxidation	380	6.747708e-3	1.000000e+0	2.291202e-1	3.660360e+0	1.639183e+0	6	4.067452e-4	1.488834e-3	4152	3.337107e-1	1.000000e+0	1.000000e+0	2.721391e+0	3.674592e-1	1	2	2.934272e-4	5.000000e-1	LTR79,LTR79,LTR79,LTR79,LTR79,LTR79	TRABD2B
GO Biological Process	GO:0007249	I-kappaB kinase/NF-kappaB signaling	381	6.751378e-3	1.000000e+0	2.286431e-1	1.570758e+0	2.291888e+1	36	5.687066e-3	8.933002e-3	3446	2.212781e-1	1.000000e+0	8.285407e-1	1.226542e+0	1.304480e+1	16	71	4.694836e-3	2.253521e-1	LTR79,LTR79,LTR79,LTR79,LTR79,LTR79,LTR79,LTR79,LTR79,LTR79,LTR79,LTR79,LTR79,LTR79,LTR79,LTR79,LTR79,LTR79,LTR79,LTR79,LTR79,LTR79,LTR79,LTR79,LTR79,LTR79,LTR79,LTR79,LTR79,LTR79,LTR79,LTR79,LTR79,LTR79,LTR79,LTR79	BCL10,BIRC2,BIRC3,DAB2IP,ERC1,IRAK1BP1,LY96,MAP3K7,NFKBIA,REL,RIPK2,ROCK2,TANK,TLR2,TLR4,TMED7-TICAM2
GO Biological Process	GO:0045980	negative regulation of nucleotide metabolic process	382	6.766862e-3	1.000000e+0	2.285676e-1	1.406354e+0	4.266352e+1	60	1.058648e-2	1.488834e-2	463	3.200793e-3	1.000000e+0	8.920050e-2	1.763155e+0	1.304480e+1	23	71	6.748826e-3	3.239437e-1	LTR79,LTR79,LTR79,LTR79,LTR79,LTR79,LTR79,LTR79,LTR79,LTR79,LTR79,LTR79,LTR79,LTR79,LTR79,LTR79,LTR79,LTR79,LTR79,LTR79,LTR79,LTR79,LTR79,LTR79,LTR79,LTR79,LTR79,LTR79,LTR79,LTR79,LTR79,LTR79,LTR79,LTR79,LTR79,LTR79,LTR79,LTR79,LTR79,LTR79,LTR79,LTR79,LTR79,LTR79,LTR79,LTR79,LTR79,LTR79,LTR79,LTR79,LTR79,LTR79,LTR79,LTR79,LTR79,LTR79,LTR79,LTR79,LTR79,LTR79	ADRA2A,CDA,DNAJC15,DRD2,EDNRA,EDNRB,GALR1,GPR176,GRM3,GRM7,GRM8,HDAC4,HRH4,HTR1E,LPAR1,NPR3,NPY2R,OPRM1,OR13F1,PID1,PPARGC1A,SNCA,STAT3
GO Biological Process	GO:0060706	cell differentiation involved in embryonic placenta development	383	6.810843e-3	1.000000e+0	2.294525e-1	1.717383e+0	1.513932e+1	26	3.756654e-3	6.451613e-3	1380	4.625130e-2	1.000000e+0	4.324497e-1	1.814261e+0	4.960699e+0	9	27	2.640845e-3	3.333333e-1	LTR79,LTR79,LTR79,LTR79,LTR79,LTR79,LTR79,LTR79,LTR79,LTR79,LTR79,LTR79,LTR79,LTR79,LTR79,LTR79,LTR79,LTR79,LTR79,LTR79,LTR79,LTR79,LTR79,LTR79,LTR79,LTR79	E2F7,E2F8,FZD5,GCM1,GJB5,GRHL2,NR2F2,PRDM1,STK3
GO Biological Process	GO:0002696	positive regulation of leukocyte activation	384	6.874501e-3	1.000000e+0	2.309940e-1	1.226528e+0	1.255577e+2	154	3.115576e-2	3.821340e-2	254	4.729136e-4	1.000000e+0	2.402364e-2	1.430356e+0	5.383277e+1	77	293	2.259390e-2	2.627986e-1	LTR79,LTR79,LTR79,LTR79,LTR79,LTR79,LTR79,LTR79,LTR79,LTR79,LTR79,LTR79,LTR79,LTR79,LTR79,LTR79,LTR79,LTR79,LTR79,LTR79,LTR79,LTR79,LTR79,LTR79,LTR79,LTR79,LTR79,LTR79,LTR79,LTR79,LTR79,LTR79,LTR79,LTR79,LTR79,LTR79,LTR79,LTR79,LTR79,LTR79,LTR79,LTR79,LTR79,LTR79,LTR79,LTR79,LTR79,LTR79,LTR79,LTR79,LTR79,LTR79,LTR79,LTR79,LTR79,LTR79,LTR79,LTR79,LTR79,LTR79,LTR79,LTR79,LTR79,LTR79,LTR79,LTR79,LTR…	ANXA1,ATP11C,BCL10,BCL2,BCL6,BTLA,CCR7,CD1D,CD2,CD276,CD28,CD38,CD40LG,CD47,CD55,CD83,DPP4,DUSP10,EFNB2,ENSG00000259680,FCRL3,FGF10,FGR,GLI2,GLI3,GPAM,GRAP2,HLX,HMGB1,HSPH1,ICOS,IFNG,IGF1,IL12A,IL12B,IL15,IL2,IL21,IL23R,IL36B,IL6,IL6ST,IL7,IL7R,IRS2,ITPKB,KIRREL,MALT1,MAP3K7,MEF2C,MSH6,NCK2,NFATC2,PIK3R1,PRDM1,PRKCQ,PTPRC,RASGRP1,RIF1,RIPK2,SIRPG,SLAMF1,SLC39A10,SPACA3,STAP1,SYK,TAC1,TACR1,TGFBR2…
GO Biological Process	GO:0016485	protein processing	385	6.906750e-3	1.000000e+0	2.314748e-1	1.357402e+0	5.377919e+1	73	1.334471e-2	1.811414e-2	3272	1.890383e-1	1.000000e+0	7.454649e-1	1.168920e+0	2.737571e+1	32	149	9.389671e-3	2.147651e-1	LTR79,LTR79,LTR79,LTR79,LTR79,LTR79,LTR79,LTR79,LTR79,LTR79,LTR79,LTR79,LTR79,LTR79,LTR79,LTR79,LTR79,LTR79,LTR79,LTR79,LTR79,LTR79,LTR79,LTR79,LTR79,LTR79,LTR79,LTR79,LTR79,LTR79,LTR79,LTR79,LTR79,LTR79,LTR79,LTR79,LTR79,LTR79,LTR79,LTR79,LTR79,LTR79,LTR79,LTR79,LTR79,LTR79,LTR79,LTR79,LTR79,LTR79,LTR79,LTR79,LTR79,LTR79,LTR79,LTR79,LTR79,LTR79,LTR79,LTR79,LTR79,LTR79,LTR79,LTR79,LTR79,LTR79,LTR…	ACE2,ADAMTS3,AGT,ASPH,ATP6AP2,C9orf3,CPE,CUZD1,CYFIP2,ENPEP,F11,F9,FSHB,GLI3,LGMN,MIPEP,MME,MMP16,NGF,OMA1,PCSK5,PERP,PIK3C3,PRSS12,PRSS3,PSEN2,PTCH1,RIPK2,SEC11A,SPCS3,TSHB,UQCRC2
GO Biological Process	GO:0045740	positive regulation of DNA replication	386	6.939202e-3	1.000000e+0	2.319599e-1	1.519659e+0	2.697974e+1	41	6.694724e-3	1.017370e-2	985	2.414480e-2	1.000000e+0	3.162846e-1	1.623286e+0	1.047259e+1	17	57	4.988263e-3	2.982456e-1	LTR79,LTR79,LTR79,LTR79,LTR79,LTR79,LTR79,LTR79,LTR79,LTR79,LTR79,LTR79,LTR79,LTR79,LTR79,LTR79,LTR79,LTR79,LTR79,LTR79,LTR79,LTR79,LTR79,LTR79,LTR79,LTR79,LTR79,LTR79,LTR79,LTR79,LTR79,LTR79,LTR79,LTR79,LTR79,LTR79,LTR79,LTR79,LTR79,LTR79,LTR79	AREG,AREGB,ATF1,BMP4,BMP5,E2F7,E2F8,FGF10,GLI2,IGF1,IGF1R,IL6,JUN,KITLG,PDGFC,PDGFRA,TGFB3
GO Biological Process	GO:0010643	cell communication by chemical coupling	387	6.984199e-3	1.000000e+0	2.328608e-1	7.856551e+0	3.818470e-1	3	9.475111e-5	7.444169e-4	4152	3.337107e-1	1.000000e+0	1.000000e+0	2.721391e+0	3.674592e-1	1	2	2.934272e-4	5.000000e-1	LTR79,LTR79,LTR79	GJA5
GO Biological Process	GO:0071045	nuclear histone mRNA catabolic process	388	7.021154e-3	1.000000e+0	2.334896e-1	1.619886e+1	1.234655e-1	2	3.063660e-5	4.962779e-4	2750	1.837296e-1	1.000000e+0	8.620593e-1	5.442782e+0	1.837296e-1	1	1	2.934272e-4	1.000000e+0	LTR79,LTR79	SSB
GO Biological Process	GO:0051552	flavone metabolic process	389	7.066761e-3	1.000000e+0	2.344021e-1	2.927602e+0	2.732612e+0	8	6.780675e-4	1.985112e-3	7148	7.042496e-1	1.000000e+0	1.000000e+0	9.071303e-1	1.102377e+0	1	6	2.934272e-4	1.666667e-1	LTR79,LTR79,LTR79,LTR79,LTR79,LTR79,LTR79,LTR79	PPARGC1A
GO Biological Process	GO:0071295	cellular response to vitamin	390	7.074367e-3	1.000000e+0	2.340527e-1	1.779205e+0	1.292712e+1	23	3.207723e-3	5.707196e-3	2103	1.136305e-1	1.000000e+0	6.971823e-1	1.656499e+0	4.225780e+0	7	23	2.053991e-3	3.043478e-1	LTR79,LTR79,LTR79,LTR79,LTR79,LTR79,LTR79,LTR79,LTR79,LTR79,LTR79,LTR79,LTR79,LTR79,LTR79,LTR79,LTR79,LTR79,LTR79,LTR79,LTR79,LTR79,LTR79	ATP2B1,GDAP1,IL15,PENK,POSTN,PTN,SFRP1
GO Biological Process	GO:0022604	regulation of cell morphogenesis	391	7.106245e-3	1.000000e+0	2.345061e-1	1.158239e+0	2.408830e+2	279	5.977245e-2	6.923077e-2	68	1.110314e-6	1.432638e-2	2.106821e-4	1.506258e+0	7.900372e+1	119	430	3.491784e-2	2.767442e-1	LTR79,LTR79,LTR79,LTR79,LTR79,LTR79,LTR79,LTR79,LTR79,LTR79,LTR79,LTR79,LTR79,LTR79,LTR79,LTR79,LTR79,LTR79,LTR79,LTR79,LTR79,LTR79,LTR79,LTR79,LTR79,LTR79,LTR79,LTR79,LTR79,LTR79,LTR79,LTR79,LTR79,LTR79,LTR79,LTR79,LTR79,LTR79,LTR79,LTR79,LTR79,LTR79,LTR79,LTR79,LTR79,LTR79,LTR79,LTR79,LTR79,LTR79,LTR79,LTR79,LTR79,LTR79,LTR79,LTR79,LTR79,LTR79,LTR79,LTR79,LTR79,LTR79,LTR79,LTR79,LTR79,LTR79,LTR…	AGO4,ANXA1,ARHGEF7,BAI3,BAMBI,BARHL2,BHLHB9,CAPRIN1,CAPZB,CD44,CDC42EP3,CSNK1A1L,CSNK1G3,CTTN,CUX1,DAB1,DCC,DISC1,DLG1,DNM3,DOCK5,DPYSL2,DSCAM,EFNA5,EPHA4,EPHA7,ERMN,EZR,FBXO31,FERMT2,FGD5,FGF13,FGR,FMNL2,FN1,FSTL4,GNA12,GNA13,GOLGA4,HAS2,ID1,IFRD1,IL1RAPL1,IL6,ITSN2,KDR,KIF13B,KIT,LPAR1,LRRC16A,LRRC4C,LZTS1,MAP2,MCF2,MKLN1,NEDD4L,NEUROG3,NGF,NKX6-1,NRCAM,NRG1,NRP1,NTRK3,OLFM4,OMG,OSTN,PALM2-AKAP…
GO Biological Process	GO:0002003	angiotensin maturation	392	7.111498e-3	1.000000e+0	2.340808e-1	2.314645e+0	5.184381e+0	12	1.286447e-3	2.977667e-3	771	1.283030e-2	1.000000e+0	2.147203e-1	2.721391e+0	2.204755e+0	6	12	1.760563e-3	5.000000e-1	LTR79,LTR79,LTR79,LTR79,LTR79,LTR79,LTR79,LTR79,LTR79,LTR79,LTR79,LTR79	ACE2,AGT,ATP6AP2,C9orf3,ENPEP,MME
GO Biological Process	GO:0006140	regulation of nucleotide metabolic process	393	7.239180e-3	1.000000e+0	2.376772e-1	1.226358e+0	1.239443e+2	152	3.075540e-2	3.771712e-2	486	3.641318e-3	1.000000e+0	9.667475e-2	1.365792e+0	4.905580e+1	67	267	1.965962e-2	2.509363e-1	LTR79,LTR79,LTR79,LTR79,LTR79,LTR79,LTR79,LTR79,LTR79,LTR79,LTR79,LTR79,LTR79,LTR79,LTR79,LTR79,LTR79,LTR79,LTR79,LTR79,LTR79,LTR79,LTR79,LTR79,LTR79,LTR79,LTR79,LTR79,LTR79,LTR79,LTR79,LTR79,LTR79,LTR79,LTR79,LTR79,LTR79,LTR79,LTR79,LTR79,LTR79,LTR79,LTR79,LTR79,LTR79,LTR79,LTR79,LTR79,LTR79,LTR79,LTR79,LTR79,LTR79,LTR79,LTR79,LTR79,LTR79,LTR79,LTR79,LTR79,LTR79,LTR79,LTR79,LTR79,LTR79,LTR79,LTR…	ABCA1,ACR,ADCY2,ADCY3,ADCY5,ADCY8,ADCYAP1R1,ADORA3,ADRA2A,ADRB2,AIPL1,AKAP12,BPGM,CALCR,CALCRL,CALM1,CDA,DNAJC15,DRD1,DRD2,DRD5,EDNRA,EDNRB,ESRRB,FSHR,GALR1,GCG,GPR176,GPR65,GRM3,GRM7,GRM8,GUCA1C,GUCA2A,GUCY1A2,GUCY1A3,HDAC4,HIF1A,HRH4,HTR1E,HTR2A,IAPP,IGF1,LPAR1,MC4R,MTNR1A,NF1,NOS1,NPFFR2,NPR3,NPY2R,NUP35,NUPL2,OPRM1,OR13F1,OSTN,PDE5A,PF4,PID1,PINK1,PPARGC1A,PTHLH,SNCA,STAT3,TBL1XR1,THBS1,WFS1
GO Biological Process	GO:0060547	negative regulation of necrotic cell death	394	7.343615e-3	1.000000e+0	2.404941e-1	3.190157e+0	2.194250e+0	7	5.444788e-4	1.736973e-3	5087	4.373588e-1	1.000000e+0	1.000000e+0	1.256027e+0	2.388485e+0	3	13	8.802817e-4	2.307692e-1	LTR79,LTR79,LTR79,LTR79,LTR79,LTR79,LTR79	BIRC2,BIRC3,SLC25A4
GO Biological Process	GO:0042534	regulation of tumor necrosis factor biosynthetic process	395	7.361289e-3	1.000000e+0	2.404626e-1	2.079024e+0	7.214925e+0	15	1.790304e-3	3.722084e-3	5672	4.720657e-1	1.000000e+0	1.000000e+0	1.145849e+0	3.490862e+0	4	19	1.173709e-3	2.105263e-1	LTR79,LTR79,LTR79,LTR79,LTR79,LTR79,LTR79,LTR79,LTR79,LTR79,LTR79,LTR79,LTR79,LTR79,LTR79	CYBB,ERRFI1,THBS1,TLR4
GO Biological Process	GO:0055003	cardiac myofibril assembly	396	7.411422e-3	1.000000e+0	2.414888e-1	1.973647e+0	8.613494e+0	17	2.137343e-3	4.218362e-3	1252	4.229406e-2	1.000000e+0	4.358788e-1	2.177113e+0	2.755944e+0	6	15	1.760563e-3	4.000000e-1	LTR79,LTR79,LTR79,LTR79,LTR79,LTR79,LTR79,LTR79,LTR79,LTR79,LTR79,LTR79,LTR79,LTR79,LTR79,LTR79,LTR79	MEF2A,NEBL,PDGFRA,PROX1,SRF,TTN
GO Biological Process	GO:0050854	regulation of antigen receptor-mediated signaling pathway	397	7.430873e-3	1.000000e+0	2.415127e-1	1.571342e+0	2.227395e+1	35	5.527035e-3	8.684864e-3	435	2.496758e-3	1.000000e+0	7.405901e-2	1.915053e+0	9.921397e+0	19	54	5.575117e-3	3.518519e-1	LTR79,LTR79,LTR79,LTR79,LTR79,LTR79,LTR79,LTR79,LTR79,LTR79,LTR79,LTR79,LTR79,LTR79,LTR79,LTR79,LTR79,LTR79,LTR79,LTR79,LTR79,LTR79,LTR79,LTR79,LTR79,LTR79,LTR79,LTR79,LTR79,LTR79,LTR79,LTR79,LTR79,LTR79,LTR79	BCL10,CCR7,DUSP22,ELF1,ELF2,EZR,FCRL3,GCSAM,MALT1,PAWR,PLCL2,PRKCH,PRNP,PTPRC,PTPRJ,RUNX1,SLC39A10,STAP1,THY1
GO Biological Process	GO:0048170	positive regulation of long-term neuronal synaptic plasticity	398	7.485406e-3	1.000000e+0	2.426739e-1	2.897947e+0	2.760575e+0	8	6.850062e-4	1.985112e-3	3496	2.297649e-1	1.000000e+0	8.480139e-1	2.177113e+0	9.186479e-1	2	5	5.868545e-4	4.000000e-1	LTR79,LTR79,LTR79,LTR79,LTR79,LTR79,LTR79,LTR79	KIT,NPTN
GO Biological Process	GO:1904100	positive regulation of protein O-linked glycosylation	399	7.542979e-3	1.000000e+0	2.439275e-1	3.173598e+0	2.205699e+0	7	5.473198e-4	1.736973e-3	5249	4.561409e-1	1.000000e+0	1.000000e+0	1.814261e+0	5.511887e-1	1	3	2.934272e-4	3.333333e-1	LTR79,LTR79,LTR79,LTR79,LTR79,LTR79,LTR79	IL15
GO Biological Process	GO:0045785	positive regulation of cell adhesion	400	7.585415e-3	1.000000e+0	2.446865e-1	1.180737e+0	1.854773e+2	219	4.602415e-2	5.434243e-2	272	5.394417e-4	1.000000e+0	2.558977e-2	1.371523e+0	6.926605e+1	95	377	2.787559e-2	2.519894e-1	LTR79,LTR79,LTR79,LTR79,LTR79,LTR79,LTR79,LTR79,LTR79,LTR79,LTR79,LTR79,LTR79,LTR79,LTR79,LTR79,LTR79,LTR79,LTR79,LTR79,LTR79,LTR79,LTR79,LTR79,LTR79,LTR79,LTR79,LTR79,LTR79,LTR79,LTR79,LTR79,LTR79,LTR79,LTR79,LTR79,LTR79,LTR79,LTR79,LTR79,LTR79,LTR79,LTR79,LTR79,LTR79,LTR79,LTR79,LTR79,LTR79,LTR79,LTR79,LTR79,LTR79,LTR79,LTR79,LTR79,LTR79,LTR79,LTR79,LTR79,LTR79,LTR79,LTR79,LTR79,LTR79,LTR79,LTR…	ADAM9,ANGPT1,ANK3,ANXA1,APBB1IP,ARHGEF7,BCL10,BCL6,BTLA,CCL28,CCR7,CD1D,CD276,CD28,CD36,CD40LG,CD44,CD47,CD55,CD83,CDH13,CITED2,CXCL13,DISC1,DOCK5,DPP4,DUSP10,DUSP26,EDIL3,EFNB2,EGFLAM,EMP2,ETS1,FN1,GLI2,GLI3,GPAM,GRAP2,HAS2,HLX,HMGB1,HSPH1,ICOS,IFNG,IGF1,IL12A,IL12B,IL15,IL2,IL21,IL23R,IL36B,IL6,IL6ST,IL7,IL7R,ITGA2,ITGAV,ITPKB,KDR,KIRREL,LRRC16A,MALT1,MAP3K7,NCK2,NPNT,NPY2R,NRP1,OLFM4,PDPN,PIK3…
GO Biological Process	GO:0060457	negative regulation of digestive system process	401	7.593528e-3	1.000000e+0	2.443374e-1	2.294197e+0	5.230589e+0	12	1.297913e-3	2.977667e-3	4870	3.825951e-1	1.000000e+0	1.000000e+0	1.280655e+0	3.123403e+0	4	17	1.173709e-3	2.352941e-1	LTR79,LTR79,LTR79,LTR79,LTR79,LTR79,LTR79,LTR79,LTR79,LTR79,LTR79,LTR79	ISX,OXTR,PTGER3,STK39
GO Biological Process	GO:0072659	protein localization to plasma membrane	402	7.697675e-3	1.000000e+0	2.470724e-1	1.303652e+0	7.057096e+1	92	1.751141e-2	2.282878e-2	2053	1.001265e-1	1.000000e+0	6.292899e-1	1.232328e+0	2.921300e+1	36	159	1.056338e-2	2.264151e-1	LTR79,LTR79,LTR79,LTR79,LTR79,LTR79,LTR79,LTR79,LTR79,LTR79,LTR79,LTR79,LTR79,LTR79,LTR79,LTR79,LTR79,LTR79,LTR79,LTR79,LTR79,LTR79,LTR79,LTR79,LTR79,LTR79,LTR79,LTR79,LTR79,LTR79,LTR79,LTR79,LTR79,LTR79,LTR79,LTR79,LTR79,LTR79,LTR79,LTR79,LTR79,LTR79,LTR79,LTR79,LTR79,LTR79,LTR79,LTR79,LTR79,LTR79,LTR79,LTR79,LTR79,LTR79,LTR79,LTR79,LTR79,LTR79,LTR79,LTR79,LTR79,LTR79,LTR79,LTR79,LTR79,LTR79,LTR…	ANK2,ANK3,C2CD5,CALCR,CDH2,DLG1,DPP10,EFR3A,EMP2,ENSG00000168824,EZR,FGF13,GOLGA4,GOLGA7,GOLGA7B,GOLPH3,KCNB2,KCNIP4,OPTN,PKP2,PRKG2,PTCH1,RAB40A,RAB40AL,RAP2A,RAPGEF2,RDX,RILPL1,ROCK2,SPTBN1,TMED2,TSPAN15,TSPAN5,TTC7B,VAMP3,ZDHHC23
GO Biological Process	GO:0001866	NK T cell proliferation	403	7.726375e-3	1.000000e+0	2.473782e-1	3.158795e+0	2.216035e+0	7	5.498847e-4	1.736973e-3	4152	3.337107e-1	1.000000e+0	1.000000e+0	2.721391e+0	3.674592e-1	1	2	2.934272e-4	5.000000e-1	LTR79,LTR79,LTR79,LTR79,LTR79,LTR79,LTR79	IL15
GO Biological Process	GO:0042226	interleukin-6 biosynthetic process	404	7.798248e-3	1.000000e+0	2.490614e-1	7.543771e+0	3.976791e-1	3	9.867967e-5	7.444169e-4	4152	3.337107e-1	1.000000e+0	1.000000e+0	2.721391e+0	3.674592e-1	1	2	2.934272e-4	5.000000e-1	LTR79,LTR79,LTR79	BCL10
GO Biological Process	GO:0042271	susceptibility to natural killer cell mediated cytotoxicity	405	7.817314e-3	1.000000e+0	2.490538e-1	2.875712e+0	2.781920e+0	8	6.903027e-4	1.985112e-3	6053	5.560801e-1	1.000000e+0	1.000000e+0	1.360695e+0	7.349183e-1	1	4	2.934272e-4	2.500000e-1	LTR79,LTR79,LTR79,LTR79,LTR79,LTR79,LTR79,LTR79	CADM1
GO Biological Process	GO:0007616	long-term memory	406	7.842420e-3	1.000000e+0	2.492383e-1	1.629422e+0	1.841144e+1	30	4.568596e-3	7.444169e-3	495	3.846039e-3	1.000000e+0	1.002534e-1	2.144126e+0	6.063076e+0	13	33	3.814554e-3	3.939394e-1	LTR79,LTR79,LTR79,LTR79,LTR79,LTR79,LTR79,LTR79,LTR79,LTR79,LTR79,LTR79,LTR79,LTR79,LTR79,LTR79,LTR79,LTR79,LTR79,LTR79,LTR79,LTR79,LTR79,LTR79,LTR79,LTR79,LTR79,LTR79,LTR79,LTR79	ADCY8,BTBD9,CCND2,DRD2,EIF2AK4,GRIA1,PJA2,PRNP,RELN,SGK1,SRF,TAC1,TACR1
GO Biological Process	GO:0061624	fructose catabolic process to hydroxyacetone phosphate and glyceraldehyde-3-phosphate	407	7.877126e-3	1.000000e+0	2.497262e-1	4.147878e+0	1.205436e+0	5	2.991155e-4	1.240695e-3	6734	6.376589e-1	1.000000e+0	1.000000e+0	1.088556e+0	9.186479e-1	1	5	2.934272e-4	2.000000e-1	LTR79,LTR79,LTR79,LTR79,LTR79	ALDH1A1
GO Biological Process	GO:0040012	regulation of locomotion	408	7.912357e-3	1.000000e+0	2.502283e-1	1.113074e+0	4.267462e+2	475	1.058924e-1	1.178660e-1	12	5.068818e-12	6.540296e-8	5.450247e-9	1.514059e+0	1.532305e+2	232	834	6.807512e-2	2.781775e-1	LTR79,LTR79,LTR79,LTR79,LTR79,LTR79,LTR79,LTR79,LTR79,LTR79,LTR79,LTR79,LTR79,LTR79,LTR79,LTR79,LTR79,LTR79,LTR79,LTR79,LTR79,LTR79,LTR79,LTR79,LTR79,LTR79,LTR79,LTR79,LTR79,LTR79,LTR79,LTR79,LTR79,LTR79,LTR79,LTR79,LTR79,LTR79,LTR79,LTR79,LTR79,LTR79,LTR79,LTR79,LTR79,LTR79,LTR79,LTR79,LTR79,LTR79,LTR79,LTR79,LTR79,LTR79,LTR79,LTR79,LTR79,LTR79,LTR79,LTR79,LTR79,LTR79,LTR79,LTR79,LTR79,LTR79,LTR…	ABR,ADAM17,ADAM9,ADAMTS9,ADARB1,ADORA3,ADRA2A,AGT,AGTR2,AMOT,ANGPT1,ANGPT2,ANO6,ANXA1,ANXA3,APOD,ARHGEF7,ARID2,ARRDC3,ARSB,ATP8A1,BCL2,BDKRB1,BMP4,BMP5,BMPER,BTC,C5orf30,CAMK1D,CCBE1,CCL28,CCL4,CCR7,CDH13,CHRM1,CITED2,CLASP1,CXCL1,CXCL13,CYP19A1,DAB2,DAB2IP,DCN,DOCK5,DOCK7,DRD1,DRD2,DSCAM,DUSP10,EFNB2,EMP2,ENSG00000134602,ERBB4,ETS1,FAM65B,FBXO31,FBXO7,FER,FGF10,FGF7,FGR,FIGF,FLRT2,FN1,FSHB,GAB1,…
GO Biological Process	GO:0032844	regulation of homeostatic process	409	7.916917e-3	1.000000e+0	2.497603e-1	1.168328e+0	2.088454e+2	244	5.182269e-2	6.054591e-2	105	1.726089e-5	2.227173e-1	2.121117e-3	1.421883e+0	8.580171e+1	122	467	3.579812e-2	2.612420e-1	LTR79,LTR79,LTR79,LTR79,LTR79,LTR79,LTR79,LTR79,LTR79,LTR79,LTR79,LTR79,LTR79,LTR79,LTR79,LTR79,LTR79,LTR79,LTR79,LTR79,LTR79,LTR79,LTR79,LTR79,LTR79,LTR79,LTR79,LTR79,LTR79,LTR79,LTR79,LTR79,LTR79,LTR79,LTR79,LTR79,LTR79,LTR79,LTR79,LTR79,LTR79,LTR79,LTR79,LTR79,LTR79,LTR79,LTR79,LTR79,LTR79,LTR79,LTR79,LTR79,LTR79,LTR79,LTR79,LTR79,LTR79,LTR79,LTR79,LTR79,LTR79,LTR79,LTR79,LTR79,LTR79,LTR79,LTR…	ADAM17,ADCY5,ADCYAP1R1,ADRA2A,AGT,AGTR1,AGTR2,ANK2,ANK3,ANXA1,ARRDC3,ATG5,ATM,ATR,AVPR1A,BCL10,BCL2,BDKRB1,C12orf39,CACNA1C,CALCR,CALM1,CAMK2D,CAPN3,CCR7,CD36,CD38,CHD7,CNR1,CTNNB1,DCN,DCSTAMP,DHRS7C,DMD,DRD1,DRD2,EDNRB,EFNA5,ENY2,EPHA5,ERCC4,ETS1,FGF12,FOXO1,FSHB,GCG,GJA5,GPAM,GPLD1,HIF1A,HMBOX1,HMGB2,HMGCR,HNF4A,HNRNPD,HTR2A,HTR2C,IAPP,IL2,IL20RA,IL6,INHBA,ITPKB,ITPR2,JPH1,KDR,KIAA1199,KITLG,MA…
GO Biological Process	GO:0002551	mast cell chemotaxis	410	7.984815e-3	1.000000e+0	2.512880e-1	3.138594e+0	2.230298e+0	7	5.534239e-4	1.736973e-3	6734	6.376589e-1	1.000000e+0	1.000000e+0	1.088556e+0	9.186479e-1	1	5	2.934272e-4	2.000000e-1	LTR79,LTR79,LTR79,LTR79,LTR79,LTR79,LTR79	KIT
GO Biological Process	GO:0043405	regulation of MAP kinase activity	411	8.044172e-3	1.000000e+0	2.525400e-1	1.189428e+0	1.673073e+2	199	4.151547e-2	4.937965e-2	213	2.613220e-4	1.000000e+0	1.583022e-2	1.421988e+0	6.118195e+1	87	333	2.552817e-2	2.612613e-1	LTR79,LTR79,LTR79,LTR79,LTR79,LTR79,LTR79,LTR79,LTR79,LTR79,LTR79,LTR79,LTR79,LTR79,LTR79,LTR79,LTR79,LTR79,LTR79,LTR79,LTR79,LTR79,LTR79,LTR79,LTR79,LTR79,LTR79,LTR79,LTR79,LTR79,LTR79,LTR79,LTR79,LTR79,LTR79,LTR79,LTR79,LTR79,LTR79,LTR79,LTR79,LTR79,LTR79,LTR79,LTR79,LTR79,LTR79,LTR79,LTR79,LTR79,LTR79,LTR79,LTR79,LTR79,LTR79,LTR79,LTR79,LTR79,LTR79,LTR79,LTR79,LTR79,LTR79,LTR79,LTR79,LTR79,LTR…	ADAM9,ADRA2A,AIDA,AKAP13,ALK,BMP4,CD40LG,DAB2IP,DKK1,DTNBP1,DUSP1,DUSP10,DUSP22,DUSP4,DUSP6,EIF2AK2,ENSG00000134602,ENSG00000143674,EPHA4,FGF10,FZD4,FZD5,FZD8,GADD45G,GRM1,HGF,HMGCR,HTR2A,IGF1,IGF1R,ITGA1,KIT,KITLG,LPAR1,MAGED1,MAP2K5,MAP3K1,MAP3K15,MAP3K7,MAP4K3,MAP4K4,MAPK10,MAPK14,MAPKAPK3,MBIP,MDFIC,MUC20,NEK10,NF1,NGF,NRG1,NTF3,NTRK3,PAQR3,PDE5A,PDGFC,PDGFD,PIK3CG,PROK2,PTPRJ,RAPGEF1,RASGRP1…
GO Biological Process	GO:0010573	vascular endothelial growth factor production	412	8.154984e-3	1.000000e+0	2.553975e-1	3.125690e+0	2.239505e+0	7	5.557085e-4	1.736973e-3	1798	8.885018e-2	1.000000e+0	6.376162e-1	3.628521e+0	5.511887e-1	2	3	5.868545e-4	6.666667e-1	LTR79,LTR79,LTR79,LTR79,LTR79,LTR79,LTR79	ADAMTS3,HIF1A
GO Biological Process	GO:0060049	regulation of protein glycosylation	413	8.342611e-3	1.000000e+0	2.606409e-1	1.869480e+0	1.016325e+1	19	2.521899e-3	4.714640e-3	2103	1.136305e-1	1.000000e+0	6.971823e-1	1.656499e+0	4.225780e+0	7	23	2.053991e-3	3.043478e-1	LTR79,LTR79,LTR79,LTR79,LTR79,LTR79,LTR79,LTR79,LTR79,LTR79,LTR79,LTR79,LTR79,LTR79,LTR79,LTR79,LTR79,LTR79,LTR79	ALG10B,C4orf27,FKTN,IFNG,IL15,KAT2B,KIAA0020
GO Biological Process	GO:0006004	fucose metabolic process	414	8.377987e-3	1.000000e+0	2.611139e-1	2.108703e+0	6.639151e+0	14	1.647432e-3	3.473945e-3	4606	3.369988e-1	1.000000e+0	9.440503e-1	1.360695e+0	2.939673e+0	4	16	1.173709e-3	2.500000e-1	LTR79,LTR79,LTR79,LTR79,LTR79,LTR79,LTR79,LTR79,LTR79,LTR79,LTR79,LTR79,LTR79,LTR79	FUT10,FUT8,FUT9,POFUT2
GO Biological Process	GO:1903036	positive regulation of response to wounding	415	8.379845e-3	1.000000e+0	2.605425e-1	1.501260e+0	2.731040e+1	41	6.776773e-3	1.017370e-2	3392	2.178445e-1	1.000000e+0	8.286697e-1	1.263503e+0	1.028886e+1	13	56	3.814554e-3	2.321429e-1	LTR79,LTR79,LTR79,LTR79,LTR79,LTR79,LTR79,LTR79,LTR79,LTR79,LTR79,LTR79,LTR79,LTR79,LTR79,LTR79,LTR79,LTR79,LTR79,LTR79,LTR79,LTR79,LTR79,LTR79,LTR79,LTR79,LTR79,LTR79,LTR79,LTR79,LTR79,LTR79,LTR79,LTR79,LTR79,LTR79,LTR79,LTR79,LTR79,LTR79,LTR79	ADRA2A,ANO6,ANXA1,CAPN3,CD36,HMGB1,HPSE,NTRK3,PDPN,REG3G,TGFBR2,THBS1,TLR4
GO Biological Process	GO:1904062	regulation of cation transmembrane transport	416	8.402358e-3	1.000000e+0	2.606145e-1	1.213250e+0	1.327014e+2	161	3.292839e-2	3.995037e-2	162	1.116741e-4	1.000000e+0	8.894635e-3	1.510734e+0	4.832088e+1	73	263	2.142019e-2	2.775665e-1	LTR79,LTR79,LTR79,LTR79,LTR79,LTR79,LTR79,LTR79,LTR79,LTR79,LTR79,LTR79,LTR79,LTR79,LTR79,LTR79,LTR79,LTR79,LTR79,LTR79,LTR79,LTR79,LTR79,LTR79,LTR79,LTR79,LTR79,LTR79,LTR79,LTR79,LTR79,LTR79,LTR79,LTR79,LTR79,LTR79,LTR79,LTR79,LTR79,LTR79,LTR79,LTR79,LTR79,LTR79,LTR79,LTR79,LTR79,LTR79,LTR79,LTR79,LTR79,LTR79,LTR79,LTR79,LTR79,LTR79,LTR79,LTR79,LTR79,LTR79,LTR79,LTR79,LTR79,LTR79,LTR79,LTR79,LTR…	ADRA2A,AGT,ALG10B,ANK2,ANK3,ANO6,ATG5,ATP2B4,BDKRB1,CACNA1C,CACNB4,CALCR,CALM1,CAMK2D,CAPN3,CHD7,CNKSR3,DAPK1,DHRS7C,DLG1,DMD,DPP10,DRD1,DRD2,FGF12,FGF14,FMR1,GEM,GNB5,JPH1,KCNA1,KCNAB1,KCNAB2,KCNC1,KCNC2,KCNG1,KCNIP4,KCNJ2,KCNN2,KCNS2,KIAA1199,KLHL24,LRRC38,LRRC55,MEF2C,NEDD4L,NETO1,NETO2,NOS1,NPSR1,OPRK1,OPRM1,OR13F1,OSR1,PDE4B,PIK3CG,PIRT,PPARGC1A,PRNP,PTPN3,RELN,RYR2,SLC31A2,SLC8A1,SNCA,STAC,…
GO Biological Process	GO:0070432	regulation of nucleotide-binding oligomerization domain containing 2 signaling pathway	417	8.472153e-3	1.000000e+0	2.621491e-1	2.636217e+0	3.413984e+0	9	8.471423e-4	2.233251e-3	3919	3.047053e-1	1.000000e+0	1.000000e+0	1.814261e+0	1.102377e+0	2	6	5.868545e-4	3.333333e-1	LTR79,LTR79,LTR79,LTR79,LTR79,LTR79,LTR79,LTR79,LTR79	ERBB2IP,TLR4
GO Biological Process	GO:0042699	follicle-stimulating hormone signaling pathway	418	8.504282e-3	1.000000e+0	2.625138e-1	2.832836e+0	2.824025e+0	8	7.007505e-4	1.985112e-3	3496	2.297649e-1	1.000000e+0	8.480139e-1	2.177113e+0	9.186479e-1	2	5	5.868545e-4	4.000000e-1	LTR79,LTR79,LTR79,LTR79,LTR79,LTR79,LTR79,LTR79	FSHB,FSHR
GO Biological Process	GO:0002825	regulation of T-helper 1 type immune response	419	8.539826e-3	1.000000e+0	2.629818e-1	1.943296e+0	8.748026e+0	17	2.170726e-3	4.218362e-3	3343	2.046594e-1	1.000000e+0	7.899253e-1	1.484395e+0	4.042051e+0	6	22	1.760563e-3	2.727273e-1	LTR79,LTR79,LTR79,LTR79,LTR79,LTR79,LTR79,LTR79,LTR79,LTR79,LTR79,LTR79,LTR79,LTR79,LTR79,LTR79,LTR79	ANXA1,HLX,IL12B,IL23R,RIPK2,TNFSF4
GO Biological Process	GO:2000764	positive regulation of semaphorin-plexin signaling pathway involved in outflow tract morphogenesis	420	8.583660e-3	1.000000e+0	2.637023e-1	4.060150e+0	1.231482e+0	5	3.055786e-4	1.240695e-3	2750	1.837296e-1	1.000000e+0	8.620593e-1	5.442782e+0	1.837296e-1	1	1	2.934272e-4	1.000000e+0	LTR79,LTR79,LTR79,LTR79,LTR79	HAND2
GO Biological Process	GO:2000763	positive regulation of transcription from RNA polymerase II promoter involved in norepinephrine biosynthetic process	420	8.583660e-3	1.000000e+0	2.637023e-1	4.060150e+0	1.231482e+0	5	3.055786e-4	1.240695e-3	2750	1.837296e-1	1.000000e+0	8.620593e-1	5.442782e+0	1.837296e-1	1	1	2.934272e-4	1.000000e+0	LTR79,LTR79,LTR79,LTR79,LTR79	HAND2
GO Biological Process	GO:1901558	response to metformin	422	8.588497e-3	1.000000e+0	2.626004e-1	2.827845e+0	2.829009e+0	8	7.019874e-4	1.985112e-3	4152	3.337107e-1	1.000000e+0	1.000000e+0	2.721391e+0	3.674592e-1	1	2	2.934272e-4	5.000000e-1	LTR79,LTR79,LTR79,LTR79,LTR79,LTR79,LTR79,LTR79	PPARGC1A
GO Biological Process	GO:0060713	labyrinthine layer morphogenesis	423	8.592688e-3	1.000000e+0	2.621075e-1	1.703764e+0	1.467340e+1	25	3.641041e-3	6.203474e-3	658	8.213402e-3	1.000000e+0	1.610601e-1	2.332621e+0	3.858321e+0	9	21	2.640845e-3	4.285714e-1	LTR79,LTR79,LTR79,LTR79,LTR79,LTR79,LTR79,LTR79,LTR79,LTR79,LTR79,LTR79,LTR79,LTR79,LTR79,LTR79,LTR79,LTR79,LTR79,LTR79,LTR79,LTR79,LTR79,LTR79,LTR79	BMP5,FZD5,GCM1,GJB5,GRHL2,LEF1,NCOA1,RSPO3,ZFP36L1
GO Biological Process	GO:0009072	aromatic amino acid family metabolic process	424	8.634797e-3	1.000000e+0	2.627707e-1	1.799668e+0	1.166882e+1	21	2.895489e-3	5.210918e-3	4991	4.114756e-1	1.000000e+0	1.000000e+0	1.166310e+0	5.144428e+0	6	28	1.760563e-3	2.142857e-1	LTR79,LTR79,LTR79,LTR79,LTR79,LTR79,LTR79,LTR79,LTR79,LTR79,LTR79,LTR79,LTR79,LTR79,LTR79,LTR79,LTR79,LTR79,LTR79,LTR79,LTR79	AADAT,IYD,KYNU,PAH,QDPR,TPH2
GO Biological Process	GO:0015747	urate transport	425	8.636554e-3	1.000000e+0	2.622058e-1	3.469468e+0	1.729372e+0	6	4.291245e-4	1.488834e-3	261	5.001180e-4	1.000000e+0	2.472422e-2	3.809947e+0	1.837296e+0	7	10	2.053991e-3	7.000000e-1	LTR79,LTR79,LTR79,LTR79,LTR79,LTR79	SLC17A1,SLC17A3,SLC22A11,SLC22A24,SLC22A25,SLC22A6,SLC22A9
GO Biological Process	GO:0071715	icosanoid transport	426	8.642035e-3	1.000000e+0	2.617563e-1	1.747142e+0	1.316435e+1	23	3.266589e-3	5.707196e-3	1322	4.540587e-2	1.000000e+0	4.431709e-1	1.755736e+0	5.695617e+0	10	31	2.934272e-3	3.225806e-1	LTR79,LTR79,LTR79,LTR79,LTR79,LTR79,LTR79,LTR79,LTR79,LTR79,LTR79,LTR79,LTR79,LTR79,LTR79,LTR79,LTR79,LTR79,LTR79,LTR79,LTR79,LTR79,LTR79	ANXA1,DRD2,ENSG00000258417,NMUR2,PLA2G12A,PLA2G2A,PLA2G2E,PLA2G4A,SLCO2A1,SLCO3A1
GO Biological Process	GO:0043517	positive regulation of DNA damage response, signal transduction by p53 class mediator	427	8.654931e-3	1.000000e+0	2.615330e-1	2.100206e+0	6.666012e+0	14	1.654097e-3	3.473945e-3	635	7.182483e-3	1.000000e+0	1.459458e-1	2.721391e+0	2.572214e+0	7	14	2.053991e-3	5.000000e-1	LTR79,LTR79,LTR79,LTR79,LTR79,LTR79,LTR79,LTR79,LTR79,LTR79,LTR79,LTR79,LTR79,LTR79	ANKRD1,ATM,ATR,MSX1,PMAIP1,SPRED1,SPRED2
GO Biological Process	GO:0001101	response to acid chemical	428	8.687230e-3	1.000000e+0	2.618956e-1	1.201085e+0	1.465342e+2	176	3.636085e-2	4.367246e-2	384	1.791527e-3	1.000000e+0	6.019811e-2	1.360695e+0	5.879347e+1	80	320	2.347418e-2	2.500000e-1	LTR79,LTR79,LTR79,LTR79,LTR79,LTR79,LTR79,LTR79,LTR79,LTR79,LTR79,LTR79,LTR79,LTR79,LTR79,LTR79,LTR79,LTR79,LTR79,LTR79,LTR79,LTR79,LTR79,LTR79,LTR79,LTR79,LTR79,LTR79,LTR79,LTR79,LTR79,LTR79,LTR79,LTR79,LTR79,LTR79,LTR79,LTR79,LTR79,LTR79,LTR79,LTR79,LTR79,LTR79,LTR79,LTR79,LTR79,LTR79,LTR79,LTR79,LTR79,LTR79,LTR79,LTR79,LTR79,LTR79,LTR79,LTR79,LTR79,LTR79,LTR79,LTR79,LTR79,LTR79,LTR79,LTR79,LTR…	AACS,ABCA1,AKR1B1,ALDH1A2,APOB,ASCL1,ATP2B4,AVPR1A,BRINP1,BRINP2,BRINP3,CCR7,CD36,CD38,CDO1,CLDN1,COL5A2,CPS1,CYBB,DKK1,DNMT3A,DUSP1,FOXO1,FZD4,GDAP1,GDAP2,GJA1,GLDC,GLRA1,GLRA2,GLRB,GPRC6A,GSN,HNRNPD,HSD17B2,IGFBP7,IL6,IPO5,ITGA2,KDR,KLF4,LARS,MMP2,NCOA1,NTRK3,OSR1,PDGFC,PDGFD,PDGFRA,PDK3,PDK4,PDX1,PID1,PIK3C3,PINK1,PON1,PPARGC1A,PTCH1,PTGER4,PTGFR,PTGS2,PTK7,PTN,RORB,RRAGC,SESN3,SFRP1,SH3BP4,SL…
GO Biological Process	GO:0086015	SA node cell action potential	429	8.714466e-3	1.000000e+0	2.621043e-1	2.350716e+0	4.679425e+0	11	1.161148e-3	2.729529e-3	2628	1.683764e-1	1.000000e+0	8.266974e-1	2.041043e+0	1.469837e+0	3	8	8.802817e-4	3.750000e-1	LTR79,LTR79,LTR79,LTR79,LTR79,LTR79,LTR79,LTR79,LTR79,LTR79,LTR79	ANK2,GJA5,KCNA5
GO Biological Process	GO:1901798	positive regulation of signal transduction by p53 class mediator	430	8.722802e-3	1.000000e+0	2.617449e-1	2.037708e+0	7.361210e+0	15	1.826603e-3	3.722084e-3	1026	2.704679e-2	1.000000e+0	3.401411e-1	2.073441e+0	3.858321e+0	8	21	2.347418e-3	3.809524e-1	LTR79,LTR79,LTR79,LTR79,LTR79,LTR79,LTR79,LTR79,LTR79,LTR79,LTR79,LTR79,LTR79,LTR79,LTR79	ANKRD1,ATM,ATR,CHD5,MSX1,PMAIP1,SPRED1,SPRED2
GO Biological Process	GO:0042109	lymphotoxin A biosynthetic process	431	8.854252e-3	1.000000e+0	2.650729e-1	7.197310e+0	4.168224e-1	3	1.034299e-4	7.444169e-4	4152	3.337107e-1	1.000000e+0	1.000000e+0	2.721391e+0	3.674592e-1	1	2	2.934272e-4	5.000000e-1	LTR79,LTR79,LTR79	BCL10
GO Biological Process	GO:0071332	cellular response to fructose stimulus	432	8.854509e-3	1.000000e+0	2.644670e-1	2.812428e+0	2.844517e+0	8	7.058356e-4	1.985112e-3	6734	6.376589e-1	1.000000e+0	1.000000e+0	1.088556e+0	9.186479e-1	1	5	2.934272e-4	2.000000e-1	LTR79,LTR79,LTR79,LTR79,LTR79,LTR79,LTR79,LTR79	PPARGC1A
GO Biological Process	GO:0030802	regulation of cyclic nucleotide biosynthetic process	433	8.899512e-3	1.000000e+0	2.651972e-1	1.284644e+0	7.628570e+1	98	1.892945e-2	2.431762e-2	209	2.562094e-4	1.000000e+0	1.581756e-2	1.654900e+0	2.719198e+1	45	148	1.320423e-2	3.040541e-1	LTR79,LTR79,LTR79,LTR79,LTR79,LTR79,LTR79,LTR79,LTR79,LTR79,LTR79,LTR79,LTR79,LTR79,LTR79,LTR79,LTR79,LTR79,LTR79,LTR79,LTR79,LTR79,LTR79,LTR79,LTR79,LTR79,LTR79,LTR79,LTR79,LTR79,LTR79,LTR79,LTR79,LTR79,LTR79,LTR79,LTR79,LTR79,LTR79,LTR79,LTR79,LTR79,LTR79,LTR79,LTR79,LTR79,LTR79,LTR79,LTR79,LTR79,LTR79,LTR79,LTR79,LTR79,LTR79,LTR79,LTR79,LTR79,LTR79,LTR79,LTR79,LTR79,LTR79,LTR79,LTR79,LTR79,LTR…	ABCA1,ACR,ADCY2,ADCY3,ADCY5,ADCY8,ADCYAP1R1,ADORA3,ADRA2A,ADRB2,AKAP12,CALCR,CALCRL,CALM1,DRD1,DRD2,DRD5,EDNRA,EDNRB,FSHR,GALR1,GCG,GPR176,GPR65,GRM3,GRM7,GRM8,GUCA1C,GUCA2A,GUCY1A2,GUCY1A3,HRH4,LPAR1,MC4R,MTNR1A,NF1,NOS1,NPFFR2,NPR3,NPY2R,OPRM1,OR13F1,OSTN,PTHLH,WFS1
GO Biological Process	GO:0070661	leukocyte proliferation	434	8.924360e-3	1.000000e+0	2.653249e-1	1.413223e+0	3.821053e+1	54	9.481522e-3	1.339950e-2	2125	1.178823e-1	1.000000e+0	7.157813e-1	1.298846e+0	1.616820e+1	21	88	6.161972e-3	2.386364e-1	LTR79,LTR79,LTR79,LTR79,LTR79,LTR79,LTR79,LTR79,LTR79,LTR79,LTR79,LTR79,LTR79,LTR79,LTR79,LTR79,LTR79,LTR79,LTR79,LTR79,LTR79,LTR79,LTR79,LTR79,LTR79,LTR79,LTR79,LTR79,LTR79,LTR79,LTR79,LTR79,LTR79,LTR79,LTR79,LTR79,LTR79,LTR79,LTR79,LTR79,LTR79,LTR79,LTR79,LTR79,LTR79,LTR79,LTR79,LTR79,LTR79,LTR79,LTR79,LTR79,LTR79,LTR79	BCL2,CD40LG,DOCK2,GAPT,HELLS,IL15,IL7R,KIT,LEF1,MALT1,MEF2C,NPR3,PIK3CG,PLCL2,PTPRC,RAG2,RIPK2,SATB1,SLAMF1,TLR4,TNFSF4
GO Biological Process	GO:0021956	central nervous system interneuron axonogenesis	435	8.927616e-3	1.000000e+0	2.648116e-1	1.428754e+1	1.399821e-1	2	3.473501e-5	4.962779e-4	2750	1.837296e-1	1.000000e+0	8.620593e-1	5.442782e+0	1.837296e-1	1	1	2.934272e-4	1.000000e+0	LTR79,LTR79	TCTN1
GO Biological Process	GO:0090500	endocardial cushion to mesenchymal transition	436	8.985085e-3	1.000000e+0	2.659049e-1	2.460324e+0	4.064505e+0	10	1.008562e-3	2.481390e-3	2420	1.563235e-1	1.000000e+0	8.334885e-1	2.721391e+0	7.349183e-1	2	4	5.868545e-4	5.000000e-1	LTR79,LTR79,LTR79,LTR79,LTR79,LTR79,LTR79,LTR79,LTR79,LTR79	ERG,HAS2
GO Biological Process	GO:0002730	regulation of dendritic cell cytokine production	437	8.985244e-3	1.000000e+0	2.653012e-1	3.066807e+0	2.282504e+0	7	5.663783e-4	1.736973e-3	6734	6.376589e-1	1.000000e+0	1.000000e+0	1.088556e+0	9.186479e-1	1	5	2.934272e-4	2.000000e-1	LTR79,LTR79,LTR79,LTR79,LTR79,LTR79,LTR79	TLR4
GO Biological Process	GO:1903579	negative regulation of ATP metabolic process	438	9.073049e-3	1.000000e+0	2.672821e-1	1.791039e+0	1.172504e+1	21	2.909438e-3	5.210918e-3	2358	1.458686e-1	1.000000e+0	7.981945e-1	1.632835e+0	3.674592e+0	6	20	1.760563e-3	3.000000e-1	LTR79,LTR79,LTR79,LTR79,LTR79,LTR79,LTR79,LTR79,LTR79,LTR79,LTR79,LTR79,LTR79,LTR79,LTR79,LTR79,LTR79,LTR79,LTR79,LTR79,LTR79	DNAJC15,HDAC4,PID1,PPARGC1A,SNCA,STAT3
GO Biological Process	GO:0071305	cellular response to vitamin D	439	9.111347e-3	1.000000e+0	2.677989e-1	1.888875e+0	9.529483e+0	18	2.364636e-3	4.466501e-3	1066	2.991867e-2	1.000000e+0	3.621394e-1	2.332621e+0	2.572214e+0	6	14	1.760563e-3	4.285714e-1	LTR79,LTR79,LTR79,LTR79,LTR79,LTR79,LTR79,LTR79,LTR79,LTR79,LTR79,LTR79,LTR79,LTR79,LTR79,LTR79,LTR79,LTR79	ATP2B1,GDAP1,IL15,PENK,PTN,SFRP1
GO Biological Process	GO:0010613	positive regulation of cardiac muscle hypertrophy	440	9.185072e-3	1.000000e+0	2.693522e-1	1.656524e+0	1.629919e+1	27	4.044465e-3	6.699752e-3	946	2.165610e-2	1.000000e+0	2.953791e-1	2.041043e+0	4.409510e+0	9	24	2.640845e-3	3.750000e-1	LTR79,LTR79,LTR79,LTR79,LTR79,LTR79,LTR79,LTR79,LTR79,LTR79,LTR79,LTR79,LTR79,LTR79,LTR79,LTR79,LTR79,LTR79,LTR79,LTR79,LTR79,LTR79,LTR79,LTR79,LTR79,LTR79,LTR79	AGT,CAMK2D,HAND2,IGF1,IL6ST,MEF2A,MTPN,PDE5A,PPP3CA
GO Biological Process	GO:1900543	negative regulation of purine nucleotide metabolic process	441	9.191394e-3	1.000000e+0	2.689264e-1	1.388198e+0	4.250114e+1	59	1.054619e-2	1.464020e-2	573	5.834258e-3	1.000000e+0	1.313777e-1	1.710589e+0	1.286107e+1	22	70	6.455399e-3	3.142857e-1	LTR79,LTR79,LTR79,LTR79,LTR79,LTR79,LTR79,LTR79,LTR79,LTR79,LTR79,LTR79,LTR79,LTR79,LTR79,LTR79,LTR79,LTR79,LTR79,LTR79,LTR79,LTR79,LTR79,LTR79,LTR79,LTR79,LTR79,LTR79,LTR79,LTR79,LTR79,LTR79,LTR79,LTR79,LTR79,LTR79,LTR79,LTR79,LTR79,LTR79,LTR79,LTR79,LTR79,LTR79,LTR79,LTR79,LTR79,LTR79,LTR79,LTR79,LTR79,LTR79,LTR79,LTR79,LTR79,LTR79,LTR79,LTR79,LTR79	ADRA2A,DNAJC15,DRD2,EDNRA,EDNRB,GALR1,GPR176,GRM3,GRM7,GRM8,HDAC4,HRH4,HTR1E,LPAR1,NPR3,NPY2R,OPRM1,OR13F1,PID1,PPARGC1A,SNCA,STAT3
GO Biological Process	GO:0050982	detection of mechanical stimulus	442	9.208904e-3	1.000000e+0	2.688292e-1	1.558456e+0	2.181646e+1	34	5.413514e-3	8.436725e-3	1528	6.038960e-2	1.000000e+0	5.099522e-1	1.593009e+0	7.532913e+0	12	41	3.521127e-3	2.926829e-1	LTR79,LTR79,LTR79,LTR79,LTR79,LTR79,LTR79,LTR79,LTR79,LTR79,LTR79,LTR79,LTR79,LTR79,LTR79,LTR79,LTR79,LTR79,LTR79,LTR79,LTR79,LTR79,LTR79,LTR79,LTR79,LTR79,LTR79,LTR79,LTR79,LTR79,LTR79,LTR79,LTR79,LTR79	ANO3,ASIC2,CHRNA9,COL11A1,DENND5B,HTR2A,ITGA2,KCNA1,KIT,TMC1,TRPA1,TTN
GO Biological Process	GO:0045058	T cell selection	443	9.397936e-3	1.000000e+0	2.737281e-1	1.579854e+0	2.025503e+1	32	5.026063e-3	7.940447e-3	277	5.909443e-4	1.000000e+0	2.752691e-2	2.291698e+0	6.981724e+0	16	38	4.694836e-3	4.210526e-1	LTR79,LTR79,LTR79,LTR79,LTR79,LTR79,LTR79,LTR79,LTR79,LTR79,LTR79,LTR79,LTR79,LTR79,LTR79,LTR79,LTR79,LTR79,LTR79,LTR79,LTR79,LTR79,LTR79,LTR79,LTR79,LTR79,LTR79,LTR79,LTR79,LTR79,LTR79,LTR79	ATG5,BCL11B,BCL2,CCR7,CD1D,CD28,DOCK2,GLI3,IL15,IL6,ITPKB,JAG2,SRF,STAT3,SYK,ZAP70
GO Biological Process	GO:0035634	response to stilbenoid	444	9.415606e-3	1.000000e+0	2.736251e-1	2.590446e+0	3.474305e+0	9	8.621104e-4	2.233251e-3	3496	2.297649e-1	1.000000e+0	8.480139e-1	2.177113e+0	9.186479e-1	2	5	5.868545e-4	4.000000e-1	LTR79,LTR79,LTR79,LTR79,LTR79,LTR79,LTR79,LTR79,LTR79	CD36,PPARGC1A
GO Biological Process	GO:0007260	tyrosine phosphorylation of STAT protein	445	9.426453e-3	1.000000e+0	2.733248e-1	2.146530e+0	6.056287e+0	13	1.502801e-3	3.225806e-3	3399	2.197488e-1	1.000000e+0	8.341920e-1	1.814261e+0	1.653566e+0	3	9	8.802817e-4	3.333333e-1	LTR79,LTR79,LTR79,LTR79,LTR79,LTR79,LTR79,LTR79,LTR79,LTR79,LTR79,LTR79,LTR79	FER,IL15,IL21
GO Biological Process	GO:0050890	cognition	446	9.467532e-3	1.000000e+0	2.739004e-1	1.196102e+0	1.496528e+2	179	3.713468e-2	4.441687e-2	92	7.798251e-6	1.006208e-1	1.093705e-3	1.592518e+0	4.960699e+1	79	270	2.318075e-2	2.925926e-1	LTR79,LTR79,LTR79,LTR79,LTR79,LTR79,LTR79,LTR79,LTR79,LTR79,LTR79,LTR79,LTR79,LTR79,LTR79,LTR79,LTR79,LTR79,LTR79,LTR79,LTR79,LTR79,LTR79,LTR79,LTR79,LTR79,LTR79,LTR79,LTR79,LTR79,LTR79,LTR79,LTR79,LTR79,LTR79,LTR79,LTR79,LTR79,LTR79,LTR79,LTR79,LTR79,LTR79,LTR79,LTR79,LTR79,LTR79,LTR79,LTR79,LTR79,LTR79,LTR79,LTR79,LTR79,LTR79,LTR79,LTR79,LTR79,LTR79,LTR79,LTR79,LTR79,LTR79,LTR79,LTR79,LTR79,LTR…	ADCY3,ADCY8,ATP8A1,ATXN1,BAI3,BHLHB9,BRINP1,BTBD9,CCND2,CHD7,CHL1,CHRM1,CNR1,CNTNAP2,DGKI,DKK1,DRD1,DRD2,DRD5,EGR2,EIF2AK4,FGF13,FOXP2,GPR155,GRIA1,GRM5,HIF1A,HMGCR,HRH1,HTR2A,ITGA8,ITGB1,JAKMIP1,JUN,KCNAB1,KCNK10,KCNK2,KIT,LMX1A,MEF2C,MEIS2,MUSK,NETO1,NF1,NLGN4X,NPTN,NRGN,NRXN1,NRXN3,OPRK1,OXTR,PAK7,PARK2,PJA2,PLCB1,PRNP,PTGS2,PTN,PTPRZ1,RELN,SGK1,SHANK2,SHROOM4,SLC1A4,SLC24A2,SLC6A1,SORCS3,SRF,…
GO Biological Process	GO:0021543	pallium development	447	9.486649e-3	1.000000e+0	2.738394e-1	1.231875e+0	1.095890e+2	135	2.719331e-2	3.349876e-2	90	6.551455e-6	8.453342e-2	9.392603e-4	1.791723e+0	2.958046e+1	53	161	1.555164e-2	3.291925e-1	LTR79,LTR79,LTR79,LTR79,LTR79,LTR79,LTR79,LTR79,LTR79,LTR79,LTR79,LTR79,LTR79,LTR79,LTR79,LTR79,LTR79,LTR79,LTR79,LTR79,LTR79,LTR79,LTR79,LTR79,LTR79,LTR79,LTR79,LTR79,LTR79,LTR79,LTR79,LTR79,LTR79,LTR79,LTR79,LTR79,LTR79,LTR79,LTR79,LTR79,LTR79,LTR79,LTR79,LTR79,LTR79,LTR79,LTR79,LTR79,LTR79,LTR79,LTR79,LTR79,LTR79,LTR79,LTR79,LTR79,LTR79,LTR79,LTR79,LTR79,LTR79,LTR79,LTR79,LTR79,LTR79,LTR79,LTR…	ALK,ANXA3,ASCL1,ASPM,ATP2B4,BNIP3,BTBD3,CDH2,CNTNAP2,CTNNB1,DAB1,DAB2IP,DCLK2,DISC1,DMRTA2,DRD1,EMX2,EPHA5,FAT4,FBXO45,FGF13,FOXG1,FOXP2,FUT10,GLI3,GNG12,HIF1A,ID4,KCNA1,KIRREL3,LAMB1,LEF1,LHX2,LMX1A,NCOA1,NEUROD6,NF1,NPY,NRP1,PAX6,PLCB1,POU3F2,POU3F3,PROX1,RELN,SEMA3A,SLC38A2,SLIT2,SRF,TMEM108,TRAPPC9,UBA6,ZEB2
GO Biological Process	GO:0060099	regulation of phagocytosis, engulfment	448	9.500543e-3	1.000000e+0	2.736284e-1	2.586573e+0	3.479508e+0	9	8.634014e-4	2.233251e-3	2258	1.269471e-1	1.000000e+0	7.254200e-1	1.979193e+0	2.021025e+0	4	11	1.173709e-3	3.636364e-1	LTR79,LTR79,LTR79,LTR79,LTR79,LTR79,LTR79,LTR79,LTR79	ANO6,CD36,ITGA2,STAP1
GO Biological Process	GO:1901858	regulation of mitochondrial DNA metabolic process	449	9.504312e-3	1.000000e+0	2.731273e-1	2.224768e+0	5.393821e+0	12	1.338417e-3	2.977667e-3	3919	3.047053e-1	1.000000e+0	1.000000e+0	1.814261e+0	1.102377e+0	2	6	5.868545e-4	3.333333e-1	LTR79,LTR79,LTR79,LTR79,LTR79,LTR79,LTR79,LTR79,LTR79,LTR79,LTR79,LTR79	PID1,PPARGC1A
GO Biological Process	GO:0045987	positive regulation of smooth muscle contraction	450	9.608213e-3	1.000000e+0	2.754995e-1	1.590041e+0	1.949635e+1	31	4.837803e-3	7.692308e-3	100	9.994440e-6	1.289583e-1	1.289583e-3	2.891478e+0	5.879347e+0	17	32	4.988263e-3	5.312500e-1	LTR79,LTR79,LTR79,LTR79,LTR79,LTR79,LTR79,LTR79,LTR79,LTR79,LTR79,LTR79,LTR79,LTR79,LTR79,LTR79,LTR79,LTR79,LTR79,LTR79,LTR79,LTR79,LTR79,LTR79,LTR79,LTR79,LTR79,LTR79,LTR79,LTR79,LTR79	ADRA1A,ADRA1B,ADRA1D,C12orf39,CHRM3,CTTN,ITGA2,KIT,NMU,NPNT,NPY2R,OXTR,PROK2,PTGS2,SRF,TACR1,TACR3
GO Biological Process	GO:0086053	AV node cell to bundle of His cell communication by electrical coupling	451	9.618314e-3	1.000000e+0	2.751776e-1	6.979196e+0	4.298490e-1	3	1.066623e-4	7.444169e-4	4152	3.337107e-1	1.000000e+0	1.000000e+0	2.721391e+0	3.674592e-1	1	2	2.934272e-4	5.000000e-1	LTR79,LTR79,LTR79	GJA5
GO Biological Process	GO:0086021	SA node cell to atrial cardiac muscle cell communication by electrical coupling	451	9.618314e-3	1.000000e+0	2.751776e-1	6.979196e+0	4.298490e-1	3	1.066623e-4	7.444169e-4	4152	3.337107e-1	1.000000e+0	1.000000e+0	2.721391e+0	3.674592e-1	1	2	2.934272e-4	5.000000e-1	LTR79,LTR79,LTR79	GJA5
GO Biological Process	GO:0007611	learning or memory	453	9.689074e-3	1.000000e+0	2.759782e-1	1.207971e+0	1.332813e+2	161	3.307229e-2	3.995037e-2	96	9.450158e-6	1.219354e-1	1.270160e-3	1.635170e+0	4.280899e+1	70	233	2.053991e-2	3.004292e-1	LTR79,LTR79,LTR79,LTR79,LTR79,LTR79,LTR79,LTR79,LTR79,LTR79,LTR79,LTR79,LTR79,LTR79,LTR79,LTR79,LTR79,LTR79,LTR79,LTR79,LTR79,LTR79,LTR79,LTR79,LTR79,LTR79,LTR79,LTR79,LTR79,LTR79,LTR79,LTR79,LTR79,LTR79,LTR79,LTR79,LTR79,LTR79,LTR79,LTR79,LTR79,LTR79,LTR79,LTR79,LTR79,LTR79,LTR79,LTR79,LTR79,LTR79,LTR79,LTR79,LTR79,LTR79,LTR79,LTR79,LTR79,LTR79,LTR79,LTR79,LTR79,LTR79,LTR79,LTR79,LTR79,LTR79,LTR…	ADCY3,ADCY8,ATP8A1,ATXN1,BAI3,BHLHB9,BRINP1,BTBD9,CCND2,CNR1,CNTNAP2,DGKI,DKK1,DRD1,DRD2,DRD5,EGR2,EIF2AK4,FGF13,FOXP2,GRIA1,GRM5,HIF1A,HMGCR,HRH1,HTR2A,ITGA8,ITGB1,JUN,KCNAB1,KCNK10,KCNK2,KIT,LMX1A,MEF2C,MEIS2,MUSK,NETO1,NF1,NLGN4X,NPTN,NRGN,NRXN1,NRXN3,OPRK1,OXTR,PAK7,PARK2,PJA2,PLCB1,PRNP,PTGS2,PTN,PTPRZ1,RELN,SGK1,SHANK2,SLC24A2,SLC6A1,SORCS3,SRF,STRA6,TAC1,TACR1,TANC1,TLR2,TMOD2,TNR,UBA6,VDA…
GO Biological Process	GO:0014888	striated muscle adaptation	454	9.838916e-3	1.000000e+0	2.796289e-1	1.664626e+0	1.561912e+1	26	3.875713e-3	6.451613e-3	1046	2.845619e-2	1.000000e+0	3.510232e-1	1.959401e+0	4.593240e+0	9	25	2.640845e-3	3.600000e-1	LTR79,LTR79,LTR79,LTR79,LTR79,LTR79,LTR79,LTR79,LTR79,LTR79,LTR79,LTR79,LTR79,LTR79,LTR79,LTR79,LTR79,LTR79,LTR79,LTR79,LTR79,LTR79,LTR79,LTR79,LTR79,LTR79	GATA6,GSN,HDAC4,IL15,KDM4A,MEF2C,PPARGC1A,PPP3CA,TRIM63
GO Biological Process	GO:0007130	synaptonemal complex assembly	455	9.964067e-3	1.000000e+0	2.825634e-1	2.566077e+0	3.507299e+0	9	8.702975e-4	2.233251e-3	4652	3.398202e-1	1.000000e+0	9.425409e-1	1.295900e+0	3.858321e+0	5	21	1.467136e-3	2.380952e-1	LTR79,LTR79,LTR79,LTR79,LTR79,LTR79,LTR79,LTR79,LTR79	AGO4,MCMDC2,SYCE1L,SYCP1,SYCP2
GO Biological Process	GO:0006642	triglyceride mobilization	456	1.001253e-2	1.000000e+0	2.833151e-1	2.563994e+0	3.510148e+0	9	8.710045e-4	2.233251e-3	2420	1.563235e-1	1.000000e+0	8.334885e-1	2.721391e+0	7.349183e-1	2	4	5.868545e-4	5.000000e-1	LTR79,LTR79,LTR79,LTR79,LTR79,LTR79,LTR79,LTR79,LTR79	APOB,LPIN1
GO Biological Process	GO:0043584	nose development	457	1.005717e-2	1.000000e+0	2.839555e-1	1.952779e+0	8.193454e+0	16	2.033115e-3	3.970223e-3	2393	1.554688e-1	1.000000e+0	8.382841e-1	1.700869e+0	2.939673e+0	5	16	1.467136e-3	3.125000e-1	LTR79,LTR79,LTR79,LTR79,LTR79,LTR79,LTR79,LTR79,LTR79,LTR79,LTR79,LTR79,LTR79,LTR79,LTR79,LTR79	ASCL1,CHD7,GLI3,PROX1,STRA6
GO Biological Process	GO:0001780	neutrophil homeostasis	458	1.006500e-2	1.000000e+0	2.835561e-1	2.128090e+0	6.108765e+0	13	1.515823e-3	3.225806e-3	970	2.317448e-2	1.000000e+0	3.082684e-1	2.721391e+0	1.837296e+0	5	10	1.467136e-3	5.000000e-1	LTR79,LTR79,LTR79,LTR79,LTR79,LTR79,LTR79,LTR79,LTR79,LTR79,LTR79,LTR79,LTR79	ANXA1,HMGB1,IFNG,IL6,PDE4B
GO Biological Process	GO:1901857	positive regulation of cellular respiration	459	1.006501e-2	1.000000e+0	2.829386e-1	2.561752e+0	3.513221e+0	9	8.717671e-4	2.233251e-3	3919	3.047053e-1	1.000000e+0	1.000000e+0	1.814261e+0	1.102377e+0	2	6	5.868545e-4	3.333333e-1	LTR79,LTR79,LTR79,LTR79,LTR79,LTR79,LTR79,LTR79,LTR79	PINK1,PPARGC1A
GO Biological Process	GO:0009612	response to mechanical stimulus	460	1.007240e-2	1.000000e+0	2.825308e-1	1.230388e+0	1.089088e+2	134	2.702450e-2	3.325062e-2	142	6.401548e-5	8.259917e-1	5.816843e-3	1.603912e+0	3.803202e+1	61	207	1.789906e-2	2.946860e-1	LTR79,LTR79,LTR79,LTR79,LTR79,LTR79,LTR79,LTR79,LTR79,LTR79,LTR79,LTR79,LTR79,LTR79,LTR79,LTR79,LTR79,LTR79,LTR79,LTR79,LTR79,LTR79,LTR79,LTR79,LTR79,LTR79,LTR79,LTR79,LTR79,LTR79,LTR79,LTR79,LTR79,LTR79,LTR79,LTR79,LTR79,LTR79,LTR79,LTR79,LTR79,LTR79,LTR79,LTR79,LTR79,LTR79,LTR79,LTR79,LTR79,LTR79,LTR79,LTR79,LTR79,LTR79,LTR79,LTR79,LTR79,LTR79,LTR79,LTR79,LTR79,LTR79,LTR79,LTR79,LTR79,LTR79,LTR…	AGT,ANGPT2,ANKRD1,ANO3,ASIC2,BCL10,BDKRB1,BNIP3,CHRNA9,CNTNAP2,COL11A1,CRADD,DCN,DENND5B,DMD,DRD2,ETS1,ETV1,FOXP2,GJA1,GLI2,HABP4,HDAC4,HTR2A,IL6,INHBB,ITGA2,JUN,KCNA1,KCNA5,KCNC1,KCNJ2,KCNK2,KIT,MAP3K1,MAPK14,MBD2,MEIS2,MTPN,NFKBIA,NRXN1,POSTN,PTCH1,PTGER4,PTGS2,RYR2,SLC38A2,SLC8A1,SLITRK6,SOX9,STRA6,TACR1,TGFBR2,THBS1,TLR4,TLR5,TMC1,TMEM150C,TRPA1,TTN,WNT11
GO Biological Process	GO:0051350	negative regulation of lyase activity	461	1.008227e-2	1.000000e+0	2.821942e-1	1.627204e+0	1.720743e+1	28	4.269833e-3	6.947891e-3	2092	1.101157e-1	1.000000e+0	6.791696e-1	1.511884e+0	6.614265e+0	10	36	2.934272e-3	2.777778e-1	LTR79,LTR79,LTR79,LTR79,LTR79,LTR79,LTR79,LTR79,LTR79,LTR79,LTR79,LTR79,LTR79,LTR79,LTR79,LTR79,LTR79,LTR79,LTR79,LTR79,LTR79,LTR79,LTR79,LTR79,LTR79,LTR79,LTR79,LTR79	ADRA2A,DRD2,EDNRB,GALR1,GRM3,HRH4,MTRR,NPR3,OPRM1,OR13F1
GO Biological Process	GO:0009750	response to fructose	462	1.009538e-2	1.000000e+0	2.819495e-1	2.560459e+0	3.514995e+0	9	8.722071e-4	2.233251e-3	5149	4.480287e-1	1.000000e+0	1.000000e+0	1.360695e+0	1.469837e+0	2	8	5.868545e-4	2.500000e-1	LTR79,LTR79,LTR79,LTR79,LTR79,LTR79,LTR79,LTR79,LTR79	PPARGC1A,PTGS2
GO Biological Process	GO:0050665	hydrogen peroxide biosynthetic process	463	1.011432e-2	1.000000e+0	2.818684e-1	3.896486e+0	1.283208e+0	5	3.184138e-4	1.240695e-3	5149	4.480287e-1	1.000000e+0	1.000000e+0	1.360695e+0	1.469837e+0	2	8	5.868545e-4	2.500000e-1	LTR79,LTR79,LTR79,LTR79,LTR79	CYBB,DUOX1
GO Biological Process	GO:0086070	SA node cell to atrial cardiac muscle cell communication	464	1.031478e-2	1.000000e+0	2.868354e-1	2.293510e+0	4.796143e+0	11	1.190110e-3	2.729529e-3	3399	2.197488e-1	1.000000e+0	8.341920e-1	1.814261e+0	1.653566e+0	3	9	8.802817e-4	3.333333e-1	LTR79,LTR79,LTR79,LTR79,LTR79,LTR79,LTR79,LTR79,LTR79,LTR79,LTR79	ANK2,GJA5,KCNA5
GO Biological Process	GO:0010652	positive regulation of cell communication by chemical coupling	465	1.033636e-2	1.000000e+0	2.868173e-1	3.334980e+0	1.799111e+0	6	4.464296e-4	1.488834e-3	1093	3.374847e-2	1.000000e+0	3.984049e-1	5.442782e+0	3.674592e-1	2	2	5.868545e-4	1.000000e+0	LTR79,LTR79,LTR79,LTR79,LTR79,LTR79	GJA1,GJA5
GO Biological Process	GO:1901653	cellular response to peptide	466	1.034858e-2	1.000000e+0	2.865402e-1	1.214335e+0	1.235244e+2	150	3.065121e-2	3.722084e-2	2727	1.767536e-1	1.000000e+0	8.363226e-1	1.121654e+0	5.438396e+1	61	296	1.789906e-2	2.060811e-1	LTR79,LTR79,LTR79,LTR79,LTR79,LTR79,LTR79,LTR79,LTR79,LTR79,LTR79,LTR79,LTR79,LTR79,LTR79,LTR79,LTR79,LTR79,LTR79,LTR79,LTR79,LTR79,LTR79,LTR79,LTR79,LTR79,LTR79,LTR79,LTR79,LTR79,LTR79,LTR79,LTR79,LTR79,LTR79,LTR79,LTR79,LTR79,LTR79,LTR79,LTR79,LTR79,LTR79,LTR79,LTR79,LTR79,LTR79,LTR79,LTR79,LTR79,LTR79,LTR79,LTR79,LTR79,LTR79,LTR79,LTR79,LTR79,LTR79,LTR79,LTR79,LTR79,LTR79,LTR79,LTR79,LTR79,LTR…	ADCY2,ADCY3,ADCY5,ADCY8,ADRB2,AGT,AGTR1,AGTR2,AKR1B1,ARID1B,ATP6V1G3,ATP6V1H,C2CD5,CD36,CPEB2,CPS1,EPHA4,ERRFI1,FER,FOXO1,GAB1,GCG,GNG10,GNG12,GPLD1,GRM5,HDAC9,ID1,IGF1,IGF1R,IL6,INHBB,IRS1,IRS2,IRS4,KAT2B,KLF10,KLF3,KLF4,KLF5,LPIN1,MAX,MGARP,NKX6-1,PDE3B,PDK4,PHIP,PIK3R1,PRL,PRLR,PRNP,PTK2,RIPK2,SH2B2,SLC30A10,STAT3,STAT5A,TLR4,UCP2,ZFP36L1,ZNF106
GO Biological Process	GO:0097531	mast cell migration	467	1.035966e-2	1.000000e+0	2.862327e-1	2.981652e+0	2.347692e+0	7	5.825539e-4	1.736973e-3	7148	7.042496e-1	1.000000e+0	1.000000e+0	9.071303e-1	1.102377e+0	1	6	2.934272e-4	1.666667e-1	LTR79,LTR79,LTR79,LTR79,LTR79,LTR79,LTR79	KIT
GO Biological Process	GO:0021761	limbic system development	468	1.040883e-2	1.000000e+0	2.869768e-1	1.306101e+0	6.354792e+1	83	1.576871e-2	2.059553e-2	212	2.612097e-4	1.000000e+0	1.589806e-2	1.814261e+0	1.818923e+1	33	99	9.683099e-3	3.333333e-1	LTR79,LTR79,LTR79,LTR79,LTR79,LTR79,LTR79,LTR79,LTR79,LTR79,LTR79,LTR79,LTR79,LTR79,LTR79,LTR79,LTR79,LTR79,LTR79,LTR79,LTR79,LTR79,LTR79,LTR79,LTR79,LTR79,LTR79,LTR79,LTR79,LTR79,LTR79,LTR79,LTR79,LTR79,LTR79,LTR79,LTR79,LTR79,LTR79,LTR79,LTR79,LTR79,LTR79,LTR79,LTR79,LTR79,LTR79,LTR79,LTR79,LTR79,LTR79,LTR79,LTR79,LTR79,LTR79,LTR79,LTR79,LTR79,LTR79,LTR79,LTR79,LTR79,LTR79,LTR79,LTR79,LTR79,LTR…	ALK,ANXA3,ATP2B4,CNTNAP2,DCLK2,DRD1,DRD2,EMX2,EPHA5,ETS1,FGF13,GLI3,GSX1,ID4,KCNA1,KIRREL3,LEF1,LMX1A,NCOA1,NEUROD6,NF1,NKX2-6,NRP1,PITX2,POU3F2,PROX1,RAB3GAP1,RELN,SEMA3A,SRF,TMEM108,UBA6,ZEB2
GO Biological Process	GO:0045348	positive regulation of MHC class II biosynthetic process	469	1.043497e-2	1.000000e+0	2.870840e-1	2.546291e+0	3.534553e+0	9	8.770604e-4	2.233251e-3	5149	4.480287e-1	1.000000e+0	1.000000e+0	1.360695e+0	1.469837e+0	2	8	5.868545e-4	2.500000e-1	LTR79,LTR79,LTR79,LTR79,LTR79,LTR79,LTR79,LTR79,LTR79	IFNG,TLR4
GO Biological Process	GO:0033993	response to lipid	470	1.043884e-2	1.000000e+0	2.865795e-1	1.119180e+0	3.600849e+2	403	8.935109e-2	1.000000e-1	166	1.199030e-4	1.000000e+0	9.319930e-3	1.272593e+0	1.532305e+2	195	834	5.721831e-2	2.338129e-1	LTR79,LTR79,LTR79,LTR79,LTR79,LTR79,LTR79,LTR79,LTR79,LTR79,LTR79,LTR79,LTR79,LTR79,LTR79,LTR79,LTR79,LTR79,LTR79,LTR79,LTR79,LTR79,LTR79,LTR79,LTR79,LTR79,LTR79,LTR79,LTR79,LTR79,LTR79,LTR79,LTR79,LTR79,LTR79,LTR79,LTR79,LTR79,LTR79,LTR79,LTR79,LTR79,LTR79,LTR79,LTR79,LTR79,LTR79,LTR79,LTR79,LTR79,LTR79,LTR79,LTR79,LTR79,LTR79,LTR79,LTR79,LTR79,LTR79,LTR79,LTR79,LTR79,LTR79,LTR79,LTR79,LTR79,LTR…	AACS,ABCA1,ABR,ACR,ADAM17,ADAM9,ADCY2,ADCY3,ADCY5,ADCYAP1R1,AGL,AGT,AGTR2,AKIRIN2,ALDH1A2,ANKRD1,ANXA1,ANXA3,APOB,AREG,AREGB,ASCL1,ATP2B1,AVPR1A,BCL2,BDKRB1,BMP4,BRINP1,BRINP2,BRINP3,CALCOCO1,CALCR,CCR7,CCRN4L,CD36,CD38,CD96,CDO1,CLDN1,CNR1,CPS1,CST11,CTNNB1,CXCL1,CXCL13,CYBB,DAB2IP,DCN,DDX18,DKK1,DNMT3A,DUSP1,DUSP10,DYNAP,EDNRB,EFNA5,EIF4E,ERBB2IP,ERRFI1,ESRRB,ESRRG,ETS1,FER,FGF10,FKBP4,FOXO1,FO…
GO Biological Process	GO:0032497	detection of lipopolysaccharide	471	1.048683e-2	1.000000e+0	2.872857e-1	2.727800e+0	2.932766e+0	8	7.277336e-4	1.985112e-3	2420	1.563235e-1	1.000000e+0	8.334885e-1	2.721391e+0	7.349183e-1	2	4	5.868545e-4	5.000000e-1	LTR79,LTR79,LTR79,LTR79,LTR79,LTR79,LTR79,LTR79	LY96,TLR4
GO Biological Process	GO:1901701	cellular response to oxygen-containing compound	472	1.058217e-2	1.000000e+0	2.892833e-1	1.113562e+0	3.906383e+2	435	9.693259e-2	1.079404e-1	423	2.301886e-3	1.000000e+0	7.021569e-2	1.202049e+0	1.638868e+2	197	892	5.780516e-2	2.208520e-1	LTR79,LTR79,LTR79,LTR79,LTR79,LTR79,LTR79,LTR79,LTR79,LTR79,LTR79,LTR79,LTR79,LTR79,LTR79,LTR79,LTR79,LTR79,LTR79,LTR79,LTR79,LTR79,LTR79,LTR79,LTR79,LTR79,LTR79,LTR79,LTR79,LTR79,LTR79,LTR79,LTR79,LTR79,LTR79,LTR79,LTR79,LTR79,LTR79,LTR79,LTR79,LTR79,LTR79,LTR79,LTR79,LTR79,LTR79,LTR79,LTR79,LTR79,LTR79,LTR79,LTR79,LTR79,LTR79,LTR79,LTR79,LTR79,LTR79,LTR79,LTR79,LTR79,LTR79,LTR79,LTR79,LTR79,LTR…	AACS,ABCA1,ADAM9,ADCY2,ADCY3,ADCY5,ADCY8,ADRB2,AGT,AGTR1,AGTR2,AKR1B1,ALDH1A2,ANKRD1,ANXA1,APOB,AQP9,ARID1B,ATP2B1,ATP2B4,ATP6V1G3,ATP6V1H,AVPR1A,BLM,BNIP3,BRINP1,BRINP2,BRINP3,C2CD5,CALCRL,CD36,CHRM1,CHRM2,CHRM3,CLDN1,COL5A2,COLEC12,CPEB2,CPS1,CTNNB1,CYBB,DAB2IP,DAPK1,DDX18,DNMT3A,DRD1,DRD5,DYNAP,EDNRB,EFNA5,EIF4E,EPHA4,ERCC6L2,ERRFI1,ETS1,EZR,FANCC,FER,FOXO1,FZD4,GAB1,GCG,GDAP1,GFI1,GLRA1,GLRA2…
GO Biological Process	GO:0070091	glucagon secretion	473	1.058941e-2	1.000000e+0	2.888693e-1	6.733101e+0	4.455599e-1	3	1.105608e-4	7.444169e-4	2750	1.837296e-1	1.000000e+0	8.620593e-1	5.442782e+0	1.837296e-1	1	1	2.934272e-4	1.000000e+0	LTR79,LTR79,LTR79	IL6
GO Biological Process	GO:0090160	Golgi to lysosome transport	474	1.059583e-2	1.000000e+0	2.884346e-1	2.722676e+0	2.938286e+0	8	7.291033e-4	1.985112e-3	7829	8.029734e-1	1.000000e+0	1.000000e+0	6.803477e-1	1.469837e+0	1	8	2.934272e-4	1.250000e-1	LTR79,LTR79,LTR79,LTR79,LTR79,LTR79,LTR79,LTR79	CCDC91
GO Biological Process	GO:0046633	alpha-beta T cell proliferation	475	1.069265e-2	1.000000e+0	2.904574e-1	2.718173e+0	2.943154e+0	8	7.303111e-4	1.985112e-3	1798	8.885018e-2	1.000000e+0	6.376162e-1	3.628521e+0	5.511887e-1	2	3	5.868545e-4	6.666667e-1	LTR79,LTR79,LTR79,LTR79,LTR79,LTR79,LTR79,LTR79	DOCK2,IL15
GO Biological Process	GO:0070293	renal absorption	476	1.070108e-2	1.000000e+0	2.900757e-1	2.110896e+0	6.158522e+0	13	1.528169e-3	3.225806e-3	5990	5.386410e-1	1.000000e+0	1.000000e+0	1.088556e+0	2.755944e+0	3	15	8.802817e-4	2.000000e-1	LTR79,LTR79,LTR79,LTR79,LTR79,LTR79,LTR79,LTR79,LTR79,LTR79,LTR79,LTR79,LTR79	GSN,HAS2,SGK1
GO Biological Process	GO:0060670	branching involved in labyrinthine layer morphogenesis	477	1.070290e-2	1.000000e+0	2.895168e-1	2.110848e+0	6.158662e+0	13	1.528204e-3	3.225806e-3	2584	1.640024e-1	1.000000e+0	8.189330e-1	1.814261e+0	2.204755e+0	4	12	1.173709e-3	3.333333e-1	LTR79,LTR79,LTR79,LTR79,LTR79,LTR79,LTR79,LTR79,LTR79,LTR79,LTR79,LTR79,LTR79	FZD5,GCM1,GRHL2,RSPO3
GO Biological Process	GO:0032816	positive regulation of natural killer cell activation	478	1.075154e-2	1.000000e+0	2.902241e-1	2.043789e+0	6.850023e+0	14	1.699758e-3	3.473945e-3	2393	1.554688e-1	1.000000e+0	8.382841e-1	1.700869e+0	2.939673e+0	5	16	1.467136e-3	3.125000e-1	LTR79,LTR79,LTR79,LTR79,LTR79,LTR79,LTR79,LTR79,LTR79,LTR79,LTR79,LTR79,LTR79,LTR79	IL12A,IL12B,IL15,IL23R,RASGRP1
GO Biological Process	GO:0050715	positive regulation of cytokine secretion	479	1.078881e-2	1.000000e+0	2.906222e-1	1.388952e+0	4.031815e+1	56	1.000450e-2	1.389578e-2	4090	3.284530e-1	1.000000e+0	1.000000e+0	1.107823e+0	2.076144e+1	23	113	6.748826e-3	2.035398e-1	LTR79,LTR79,LTR79,LTR79,LTR79,LTR79,LTR79,LTR79,LTR79,LTR79,LTR79,LTR79,LTR79,LTR79,LTR79,LTR79,LTR79,LTR79,LTR79,LTR79,LTR79,LTR79,LTR79,LTR79,LTR79,LTR79,LTR79,LTR79,LTR79,LTR79,LTR79,LTR79,LTR79,LTR79,LTR79,LTR79,LTR79,LTR79,LTR79,LTR79,LTR79,LTR79,LTR79,LTR79,LTR79,LTR79,LTR79,LTR79,LTR79,LTR79,LTR79,LTR79,LTR79,LTR79,LTR79,LTR79	AGTR2,CADM1,CD2,DRD2,FGR,GLMN,HMGB1,HMHB1,IFNG,IL26,MAPK14,NLRP1,PANX1,POSTN,PTGER4,RASGRP1,RIPK2,SLAMF1,SPTBN1,SYK,TLR2,TLR4,VTCN1
GO Biological Process	GO:0035701	hematopoietic stem cell migration	480	1.080211e-2	1.000000e+0	2.903742e-1	2.531526e+0	3.555168e+0	9	8.821758e-4	2.233251e-3	911	2.137688e-2	1.000000e+0	3.027726e-1	4.082086e+0	7.349183e-1	3	4	8.802817e-4	7.500000e-1	LTR79,LTR79,LTR79,LTR79,LTR79,LTR79,LTR79,LTR79,LTR79	BCL11B,GPLD1,KIT
GO Biological Process	GO:0007512	adult heart development	481	1.081955e-2	1.000000e+0	2.902384e-1	2.277406e+0	4.830056e+0	11	1.198525e-3	2.729529e-3	4095	3.286889e-1	1.000000e+0	1.000000e+0	1.484395e+0	2.021025e+0	3	11	8.802817e-4	2.727273e-1	LTR79,LTR79,LTR79,LTR79,LTR79,LTR79,LTR79,LTR79,LTR79,LTR79,LTR79	ADRA1A,CHD7,HAND2
GO Biological Process	GO:0006732	coenzyme metabolic process	482	1.082270e-2	1.000000e+0	2.897205e-1	1.244098e+0	9.565164e+1	119	2.373490e-2	2.952854e-2	4686	3.443111e-1	1.000000e+0	9.480679e-1	1.057784e+0	5.199547e+1	55	283	1.613850e-2	1.943463e-1	LTR79,LTR79,LTR79,LTR79,LTR79,LTR79,LTR79,LTR79,LTR79,LTR79,LTR79,LTR79,LTR79,LTR79,LTR79,LTR79,LTR79,LTR79,LTR79,LTR79,LTR79,LTR79,LTR79,LTR79,LTR79,LTR79,LTR79,LTR79,LTR79,LTR79,LTR79,LTR79,LTR79,LTR79,LTR79,LTR79,LTR79,LTR79,LTR79,LTR79,LTR79,LTR79,LTR79,LTR79,LTR79,LTR79,LTR79,LTR79,LTR79,LTR79,LTR79,LTR79,LTR79,LTR79,LTR79,LTR79,LTR79,LTR79,LTR79,LTR79,LTR79,LTR79,LTR79,LTR79,LTR79,LTR79,LTR…	AADAT,AASDHPPT,AASS,ACSL3,ACSL4,AHCY,ALDH1L2,BAAT,BPGM,C10orf129,CBR4,CD38,DERA,DHFRL1,DLD,ELOVL5,ELOVL7,FAR2,GGH,GPAM,GPHN,HMGCR,IDH1,KCNAB2,KYNU,MBIP,MOCS1,MOCS2,MOCS3,MTHFD1L,MTHFD2,MTHFS,MTRR,NMRK1,NNMT,NUDT12,OXSM,PDHA1,PDHA2,PDHX,PDSS1,PFKP,PGD,PTGS2,PTPLB,QDPR,RFK,RNLS,RPE,SLC5A8,SUCLA2,SUCLG2,TPK1,TYMS,UBIAD1
GO Biological Process	GO:0060364	frontal suture morphogenesis	483	1.083982e-2	1.000000e+0	2.895780e-1	2.389346e+0	4.185245e+0	10	1.038522e-3	2.481390e-3	911	2.137688e-2	1.000000e+0	3.027726e-1	4.082086e+0	7.349183e-1	3	4	8.802817e-4	7.500000e-1	LTR79,LTR79,LTR79,LTR79,LTR79,LTR79,LTR79,LTR79,LTR79,LTR79	GLI3,MSX2,TGFB3
GO Biological Process	GO:1905153	regulation of membrane invagination	484	1.084504e-2	1.000000e+0	2.891189e-1	2.529835e+0	3.557544e+0	9	8.827654e-4	2.233251e-3	2584	1.640024e-1	1.000000e+0	8.189330e-1	1.814261e+0	2.204755e+0	4	12	1.173709e-3	3.333333e-1	LTR79,LTR79,LTR79,LTR79,LTR79,LTR79,LTR79,LTR79,LTR79	ANO6,CD36,ITGA2,STAP1
GO Biological Process	GO:0033343	positive regulation of collagen binding	485	1.090199e-2	1.000000e+0	2.900379e-1	6.660194e+0	4.504373e-1	3	1.117710e-4	7.444169e-4	2750	1.837296e-1	1.000000e+0	8.620593e-1	5.442782e+0	1.837296e-1	1	1	2.934272e-4	1.000000e+0	LTR79,LTR79,LTR79	ITGA2
GO Biological Process	GO:0035845	photoreceptor cell outer segment organization	486	1.103460e-2	1.000000e+0	2.929618e-1	2.382661e+0	4.196988e+0	10	1.041436e-3	2.481390e-3	5825	5.132515e-1	1.000000e+0	1.000000e+0	1.209507e+0	1.653566e+0	2	9	5.868545e-4	2.222222e-1	LTR79,LTR79,LTR79,LTR79,LTR79,LTR79,LTR79,LTR79,LTR79,LTR79	NPHP4,RP1
GO Biological Process	GO:0021796	cerebral cortex regionalization	487	1.104207e-2	1.000000e+0	2.925582e-1	2.270559e+0	4.844622e+0	11	1.202140e-3	2.729529e-3	2155	1.211795e-1	1.000000e+0	7.255587e-1	2.332621e+0	1.286107e+0	3	7	8.802817e-4	4.285714e-1	LTR79,LTR79,LTR79,LTR79,LTR79,LTR79,LTR79,LTR79,LTR79,LTR79,LTR79	DMRTA2,EMX2,PAX6
GO Biological Process	GO:0009725	response to hormone	488	1.107684e-2	1.000000e+0	2.928780e-1	1.125124e+0	3.244087e+2	365	8.049845e-2	9.057072e-2	632	7.153233e-3	1.000000e+0	1.460414e-1	1.187770e+0	1.431253e+2	170	779	4.988263e-2	2.182285e-1	LTR79,LTR79,LTR79,LTR79,LTR79,LTR79,LTR79,LTR79,LTR79,LTR79,LTR79,LTR79,LTR79,LTR79,LTR79,LTR79,LTR79,LTR79,LTR79,LTR79,LTR79,LTR79,LTR79,LTR79,LTR79,LTR79,LTR79,LTR79,LTR79,LTR79,LTR79,LTR79,LTR79,LTR79,LTR79,LTR79,LTR79,LTR79,LTR79,LTR79,LTR79,LTR79,LTR79,LTR79,LTR79,LTR79,LTR79,LTR79,LTR79,LTR79,LTR79,LTR79,LTR79,LTR79,LTR79,LTR79,LTR79,LTR79,LTR79,LTR79,LTR79,LTR79,LTR79,LTR79,LTR79,LTR79,LTR…	ACR,ADAM9,ADCY2,ADCY3,ADCY5,ADCY8,ADRA1A,ADRA2A,AGL,AGT,AGTR1,AGTR2,AKR1B1,ANXA1,ANXA3,APOB,AREG,AREGB,ARID1B,ASIP,ATP2B1,ATP6V1G3,ATP6V1H,AVPR1A,BCL2,BMP4,C2CD5,CALCOCO1,CALCR,CCKAR,CCR7,CD38,CDO1,CLDN1,CPEB2,CPS1,CRY1,CST11,CTNNB1,CYBB,DUSP1,EFNA5,EGR2,EIF4E,ERRFI1,ESRRB,ESRRG,FER,FKBP4,FOXO1,FSHB,FSHR,GAB1,GATA6,GCG,GGH,GJA1,GNAI1,GNG10,GNG12,GPLD1,GPR22,GRIP1,HADH,HCLS1,HDAC4,HDAC9,HHEX,HMGB1…
GO Biological Process	GO:0070585	protein localization to mitochondrion	489	1.120136e-2	1.000000e+0	2.955647e-1	1.525562e+0	2.294236e+1	35	5.692894e-3	8.684864e-3	3827	2.764019e-1	1.000000e+0	9.319085e-1	1.176818e+0	1.359599e+1	16	74	4.694836e-3	2.162162e-1	LTR79,LTR79,LTR79,LTR79,LTR79,LTR79,LTR79,LTR79,LTR79,LTR79,LTR79,LTR79,LTR79,LTR79,LTR79,LTR79,LTR79,LTR79,LTR79,LTR79,LTR79,LTR79,LTR79,LTR79,LTR79,LTR79,LTR79,LTR79,LTR79,LTR79,LTR79,LTR79,LTR79,LTR79,LTR79	AGK,BCL2L11,COX18,DNAJC19,FBXO7,GDAP1,GRPEL1,HSP90AA1,MGARP,MIPEP,MTX3,PARK2,PINK1,PMAIP1,TIMM22,UQCRC2
GO Biological Process	GO:0072277	metanephric glomerular capillary formation	490	1.123096e-2	1.000000e+0	2.957410e-1	3.274076e+0	1.832578e+0	6	4.547341e-4	1.488834e-3	5249	4.561409e-1	1.000000e+0	1.000000e+0	1.814261e+0	5.511887e-1	1	3	2.934272e-4	3.333333e-1	LTR79,LTR79,LTR79,LTR79,LTR79,LTR79	PDGFRA
GO Biological Process	GO:0021798	forebrain dorsal/ventral pattern formation	491	1.123738e-2	1.000000e+0	2.953074e-1	2.375834e+0	4.209049e+0	10	1.044429e-3	2.481390e-3	997	2.482348e-2	1.000000e+0	3.212611e-1	3.110161e+0	1.286107e+0	4	7	1.173709e-3	5.714286e-1	LTR79,LTR79,LTR79,LTR79,LTR79,LTR79,LTR79,LTR79,LTR79,LTR79	GLI3,GSX2,PAX6,SIX3
GO Biological Process	GO:1990834	response to odorant	492	1.128745e-2	1.000000e+0	2.960203e-1	2.931062e+0	2.388212e+0	7	5.926086e-4	1.736973e-3	6053	5.560801e-1	1.000000e+0	1.000000e+0	1.360695e+0	7.349183e-1	1	4	2.934272e-4	2.500000e-1	LTR79,LTR79,LTR79,LTR79,LTR79,LTR79,LTR79	FGF13
GO Biological Process	GO:0010826	negative regulation of centrosome duplication	493	1.129796e-2	1.000000e+0	2.956949e-1	2.512427e+0	3.582193e+0	9	8.888817e-4	2.233251e-3	6403	5.731473e-1	1.000000e+0	1.000000e+0	1.088556e+0	1.837296e+0	2	10	5.868545e-4	2.000000e-1	LTR79,LTR79,LTR79,LTR79,LTR79,LTR79,LTR79,LTR79,LTR79	CDK5RAP2,TMEM67
GO Biological Process	GO:0035435	phosphate ion transmembrane transport	494	1.134440e-2	1.000000e+0	2.963093e-1	2.372284e+0	4.215347e+0	10	1.045992e-3	2.481390e-3	2005	9.626454e-2	1.000000e+0	6.195019e-1	1.814261e+0	3.307132e+0	6	18	1.760563e-3	3.333333e-1	LTR79,LTR79,LTR79,LTR79,LTR79,LTR79,LTR79,LTR79,LTR79,LTR79	ADAMTS8,ANKH,SLC17A1,SLC17A3,SLC20A1,SLC34A2
GO Biological Process	GO:0050670	regulation of lymphocyte proliferation	495	1.135817e-2	1.000000e+0	2.960696e-1	1.250851e+0	8.953905e+1	112	2.221813e-2	2.779156e-2	226	3.306481e-4	1.000000e+0	1.887767e-2	1.543475e+0	3.692965e+1	57	201	1.672535e-2	2.835821e-1	LTR79,LTR79,LTR79,LTR79,LTR79,LTR79,LTR79,LTR79,LTR79,LTR79,LTR79,LTR79,LTR79,LTR79,LTR79,LTR79,LTR79,LTR79,LTR79,LTR79,LTR79,LTR79,LTR79,LTR79,LTR79,LTR79,LTR79,LTR79,LTR79,LTR79,LTR79,LTR79,LTR79,LTR79,LTR79,LTR79,LTR79,LTR79,LTR79,LTR79,LTR79,LTR79,LTR79,LTR79,LTR79,LTR79,LTR79,LTR79,LTR79,LTR79,LTR79,LTR79,LTR79,LTR79,LTR79,LTR79,LTR79,LTR79,LTR79,LTR79,LTR79,LTR79,LTR79,LTR79,LTR79,LTR79,LTR…	AHR,ANXA1,ATM,BCL2,BCL6,BMP4,CD1D,CD276,CD28,CD38,CD40LG,CD55,CTNNB1,DLG1,FCRL3,FGF10,GLMN,GPAM,HMGB1,IFNG,IGF1,IL12A,IL12B,IL15,IL2,IL21,IL23R,IL6,IL6ST,IL7,IRS2,KIAA0922,LRRC32,MEF2C,MNDA,NCK2,NFATC2,PAWR,PDE5A,PRDM1,PRKCQ,PRNP,PTPRC,RIPK2,SLAMF1,SLC39A10,SYK,TAC1,TACR1,TGFBR2,TLR4,TNFRSF13B,TNFSF4,TWSG1,VTCN1,ZAP70,ZP4
GO Biological Process	GO:0015851	nucleobase transport	496	1.138382e-2	1.000000e+0	2.961400e-1	2.687280e+0	2.976988e+0	8	7.387068e-4	1.985112e-3	788	1.362613e-2	1.000000e+0	2.231192e-1	3.023768e+0	1.653566e+0	5	9	1.467136e-3	5.555556e-1	LTR79,LTR79,LTR79,LTR79,LTR79,LTR79,LTR79,LTR79	AQP9,SLC23A2,SLC25A4,SLC28A3,VDAC3
GO Biological Process	GO:0046638	positive regulation of alpha-beta T cell differentiation	497	1.138988e-2	1.000000e+0	2.957015e-1	1.534092e+0	2.216295e+1	34	5.499490e-3	8.436725e-3	636	7.260709e-3	1.000000e+0	1.473033e-1	1.953819e+0	7.165454e+0	14	39	4.107981e-3	3.589744e-1	LTR79,LTR79,LTR79,LTR79,LTR79,LTR79,LTR79,LTR79,LTR79,LTR79,LTR79,LTR79,LTR79,LTR79,LTR79,LTR79,LTR79,LTR79,LTR79,LTR79,LTR79,LTR79,LTR79,LTR79,LTR79,LTR79,LTR79,LTR79,LTR79,LTR79,LTR79,LTR79,LTR79,LTR79	ANXA1,CD83,GLI3,HLX,IFNG,IL12B,IL23R,IL6,ITPKB,RIPK2,SYK,TGFBR2,TNFSF4,ZAP70
GO Biological Process	GO:0048662	negative regulation of smooth muscle cell proliferation	498	1.139680e-2	1.000000e+0	2.952870e-1	1.568906e+0	1.975899e+1	31	4.902976e-3	7.692308e-3	2354	1.458197e-1	1.000000e+0	7.992827e-1	1.432311e+0	6.981724e+0	10	38	2.934272e-3	2.631579e-1	LTR79,LTR79,LTR79,LTR79,LTR79,LTR79,LTR79,LTR79,LTR79,LTR79,LTR79,LTR79,LTR79,LTR79,LTR79,LTR79,LTR79,LTR79,LTR79,LTR79,LTR79,LTR79,LTR79,LTR79,LTR79,LTR79,LTR79,LTR79,LTR79,LTR79,LTR79	APOD,IFNG,IL12A,IL12B,IL15,KLF4,NPR3,PPARGC1A,TGFB3,TRIB1
GO Biological Process	GO:0046322	negative regulation of fatty acid oxidation	499	1.144813e-2	1.000000e+0	2.960225e-1	2.922777e+0	2.394983e+0	7	5.942885e-4	1.736973e-3	5825	5.132515e-1	1.000000e+0	1.000000e+0	1.209507e+0	1.653566e+0	2	9	5.868545e-4	2.222222e-1	LTR79,LTR79,LTR79,LTR79,LTR79,LTR79,LTR79	CNR1,METTL20
GO Biological Process	GO:0009060	aerobic respiration	500	1.147621e-2	1.000000e+0	2.961551e-1	1.581074e+0	1.897444e+1	30	4.708299e-3	7.444169e-3	4967	3.991190e-1	1.000000e+0	1.000000e+0	1.107006e+0	1.084005e+1	12	59	3.521127e-3	2.033898e-1	LTR79,LTR79,LTR79,LTR79,LTR79,LTR79,LTR79,LTR79,LTR79,LTR79,LTR79,LTR79,LTR79,LTR79,LTR79,LTR79,LTR79,LTR79,LTR79,LTR79,LTR79,LTR79,LTR79,LTR79,LTR79,LTR79,LTR79,LTR79,LTR79,LTR79	ACO1,ADSL,CHCHD5,DLD,FH,IDH1,PDHA1,PDHA2,SUCLA2,SUCLG1,SUCLG2,UQCRC2
GO Cellular Component	GO:0044214	spanning component of plasma membrane	1	9.182346e-7	1.528861e-3	1.528861e-3	4.865986e+0	3.082623e+0	15	7.649189e-4	3.722084e-3	591	5.560801e-1	1.000000e+0	1.000000e+0	1.360695e+0	7.349183e-1	1	4	2.934272e-4	2.500000e-1	LTR79,LTR79,LTR79,LTR79,LTR79,LTR79,LTR79,LTR79,LTR79,LTR79,LTR79,LTR79,LTR79,LTR79,LTR79	AJAP1
GO Cellular Component	GO:0035370	UBC13-UEV1A complex	2	1.049251e-6	1.747003e-3	8.735015e-4	2.926968e+1	1.708252e-1	5	4.238840e-5	1.240695e-3	86	3.374847e-2	1.000000e+0	6.533861e-1	5.442782e+0	3.674592e-1	2	2	5.868545e-4	1.000000e+0	LTR79,LTR79,LTR79,LTR79,LTR79	TMEM189-UBE2V1,UBE2N
GO Cellular Component	GO:0008074	guanylate cyclase complex, soluble	3	8.203843e-6	1.365940e-2	4.553133e-3	2.602474e+0	1.075899e+1	28	2.669726e-3	6.947891e-3	53	6.436177e-3	1.000000e+0	2.021931e-1	2.561309e+0	3.123403e+0	8	17	2.347418e-3	4.705882e-1	LTR79,LTR79,LTR79,LTR79,LTR79,LTR79,LTR79,LTR79,LTR79,LTR79,LTR79,LTR79,LTR79,LTR79,LTR79,LTR79,LTR79,LTR79,LTR79,LTR79,LTR79,LTR79,LTR79,LTR79,LTR79,LTR79,LTR79,LTR79	ADCY2,ADCY3,ADCY5,ADCY8,GUCY1A2,GUCY1A3,GUCY1B3,GUCY2F
GO Cellular Component	GO:0098552	side of membrane	4	1.323486e-5	2.203604e-2	5.509010e-3	1.333317e+0	1.695020e+2	226	4.206006e-2	5.607940e-2	47	3.395345e-3	1.000000e+0	1.202819e-1	1.285101e+0	7.937118e+1	102	432	2.992958e-2	2.361111e-1	LTR79,LTR79,LTR79,LTR79,LTR79,LTR79,LTR79,LTR79,LTR79,LTR79,LTR79,LTR79,LTR79,LTR79,LTR79,LTR79,LTR79,LTR79,LTR79,LTR79,LTR79,LTR79,LTR79,LTR79,LTR79,LTR79,LTR79,LTR79,LTR79,LTR79,LTR79,LTR79,LTR79,LTR79,LTR79,LTR79,LTR79,LTR79,LTR79,LTR79,LTR79,LTR79,LTR79,LTR79,LTR79,LTR79,LTR79,LTR79,LTR79,LTR79,LTR79,LTR79,LTR79,LTR79,LTR79,LTR79,LTR79,LTR79,LTR79,LTR79,LTR79,LTR79,LTR79,LTR79,LTR79,LTR79,LTR…	ABCA1,ADAM9,AJAP1,ALCAM,AMOT,ANTXR1,ANTXR2,ANXA1,ANXA5,AQP4,ASTN1,ATP2B1,ATP6AP2,BDH1,BIRC2,BMX,CACNB4,CCR7,CD2,CD276,CD28,CD36,CD40LG,CD83,CDH13,CLEC14A,CYTH1,DAB2IP,DLG1,DTNA,EFNA5,ENOX2,ENPEP,ENSG00000259680,EPHA5,ERRFI1,EXOC1,EZR,FER,FERMT2,FGR,GEM,GLRA1,GNA12,GNA13,GNAI1,GNG10,GNG12,GPR125,GRAP2,GRIA2,ICOS,IFNG,IL6,IL6ST,IL7R,ITGA1,ITGA2,ITGAV,ITGB1,KCNAB1,KCNAB2,KCNJ3,KIT,LRP2,NCAM1,NF1,NRC…
GO Cellular Component	GO:0009897	external side of plasma membrane	5	2.102511e-5	3.500681e-2	7.001362e-3	1.428279e+0	1.022209e+2	146	2.536500e-2	3.622829e-2	31	3.180999e-4	5.296363e-1	1.708504e-2	1.510552e+0	4.170661e+1	63	227	1.848592e-2	2.775330e-1	LTR79,LTR79,LTR79,LTR79,LTR79,LTR79,LTR79,LTR79,LTR79,LTR79,LTR79,LTR79,LTR79,LTR79,LTR79,LTR79,LTR79,LTR79,LTR79,LTR79,LTR79,LTR79,LTR79,LTR79,LTR79,LTR79,LTR79,LTR79,LTR79,LTR79,LTR79,LTR79,LTR79,LTR79,LTR79,LTR79,LTR79,LTR79,LTR79,LTR79,LTR79,LTR79,LTR79,LTR79,LTR79,LTR79,LTR79,LTR79,LTR79,LTR79,LTR79,LTR79,LTR79,LTR79,LTR79,LTR79,LTR79,LTR79,LTR79,LTR79,LTR79,LTR79,LTR79,LTR79,LTR79,LTR79,LTR…	ABCA1,ADAM9,ALCAM,AMOT,ANTXR1,ANTXR2,ANXA1,ANXA5,AQP4,ASTN1,ATP6AP2,CCR7,CD2,CD276,CD28,CD36,CD40LG,CD83,CDH13,CLEC14A,EFNA5,ENOX2,ENPEP,ENSG00000259680,EPHA5,GLRA1,GPR125,GRIA2,ICOS,IFNG,IL6,IL6ST,IL7R,ITGA1,ITGA2,ITGAV,ITGB1,KCNJ3,KIT,LRP2,NCAM1,NRCAM,NRG1,PDGFRA,PDPN,PLET1,PRNP,PTPRC,S1PR1,SCNN1B,SLAMF1,SLC22A11,STAB2,TF,TGFBR2,THBS1,THY1,TLR4,TMC1,TMEM123,TNFRSF13B,TRPM8,VTCN1
GO Cellular Component	GO:0070382	exocytic vesicle	6	9.243035e-5	1.538965e-1	2.564942e-2	1.483329e+0	6.876426e+1	102	1.706309e-2	2.531017e-2	158	1.076876e-1	1.000000e+0	1.000000e+0	1.220503e+0	3.031538e+1	37	165	1.085681e-2	2.242424e-1	LTR79,LTR79,LTR79,LTR79,LTR79,LTR79,LTR79,LTR79,LTR79,LTR79,LTR79,LTR79,LTR79,LTR79,LTR79,LTR79,LTR79,LTR79,LTR79,LTR79,LTR79,LTR79,LTR79,LTR79,LTR79,LTR79,LTR79,LTR79,LTR79,LTR79,LTR79,LTR79,LTR79,LTR79,LTR79,LTR79,LTR79,LTR79,LTR79,LTR79,LTR79,LTR79,LTR79,LTR79,LTR79,LTR79,LTR79,LTR79,LTR79,LTR79,LTR79,LTR79,LTR79,LTR79,LTR79,LTR79,LTR79,LTR79,LTR79,LTR79,LTR79,LTR79,LTR79,LTR79,LTR79,LTR79,LTR…	AMPH,APBA1,DGKI,DISC1,DRD2,DTNBP1,GABRA2,GAD2,GRIA1,ICA1,IGF1,KCNK9,LAMP5,MCTP1,MME,MTMR2,OR13F1,PDE4B,RAB3B,RAB3C,RAB40A,RAB40AL,SLC17A6,SNCA,SNCAIP,STX11,STXBP5,SV2B,SYN3,SYNPR,SYT1,SYT10,SYT6,SYT7,SYT9,TMEM163,WDR7
GO Cellular Component	GO:0046696	lipopolysaccharide receptor complex	7	1.114748e-4	1.856055e-1	2.651508e-2	4.105668e+0	2.679223e+0	11	6.648196e-4	2.729529e-3	107	4.616136e-2	1.000000e+0	7.183053e-1	3.265669e+0	9.186479e-1	3	5	8.802817e-4	6.000000e-1	LTR79,LTR79,LTR79,LTR79,LTR79,LTR79,LTR79,LTR79,LTR79,LTR79,LTR79	BCL10,LY96,TLR4
GO Cellular Component	GO:0033263	CORVET complex	8	1.180404e-4	1.965373e-1	2.456716e-2	5.624555e+0	1.422335e+0	8	3.529367e-4	1.985112e-3	180	1.563235e-1	1.000000e+0	1.000000e+0	2.721391e+0	7.349183e-1	2	4	5.868545e-4	5.000000e-1	LTR79,LTR79,LTR79,LTR79,LTR79,LTR79,LTR79,LTR79	VPS41,VPS8
GO Cellular Component	GO:0045177	apical part of cell	9	1.202807e-4	2.002674e-1	2.225193e-2	1.306522e+0	1.530782e+2	200	3.798465e-2	4.962779e-2	18	9.459814e-5	1.575059e-1	8.750328e-3	1.436290e+0	6.614265e+1	95	360	2.787559e-2	2.638889e-1	LTR79,LTR79,LTR79,LTR79,LTR79,LTR79,LTR79,LTR79,LTR79,LTR79,LTR79,LTR79,LTR79,LTR79,LTR79,LTR79,LTR79,LTR79,LTR79,LTR79,LTR79,LTR79,LTR79,LTR79,LTR79,LTR79,LTR79,LTR79,LTR79,LTR79,LTR79,LTR79,LTR79,LTR79,LTR79,LTR79,LTR79,LTR79,LTR79,LTR79,LTR79,LTR79,LTR79,LTR79,LTR79,LTR79,LTR79,LTR79,LTR79,LTR79,LTR79,LTR79,LTR79,LTR79,LTR79,LTR79,LTR79,LTR79,LTR79,LTR79,LTR79,LTR79,LTR79,LTR79,LTR79,LTR79,LTR…	ADAM17,ADCY10,ADRB2,AJAP1,ANK2,ANXA1,ATP2B1,CD300LG,CD36,CD44,CDH2,CHL1,CLCA4,CLDN1,CRB2,CTNNB1,DAB1,DPP4,DUOX1,DYNC2LI1,EMP2,ENPEP,ENSG00000134602,EXOC1,EZR,FAM65B,FAP,FAT4,FN1,FZD3,FZD6,GIF,GPR64,IFIT5,ITGA8,JAG1,KCNA1,KCNA5,KCNC2,KCNE4,KCNK1,KCNK2,KIAA1919,LGMN,LRP2,LZTS1,MPDZ,MREG,MTDH,MUC13,MUC20,MYO1B,MYO5B,NEDD1,NHS,NLRP5,OSMR,OXTR,PDPN,PLET1,PRKG2,PROM2,PTK2,RAPGEF2,RDX,S100G,SCNN1B,SEPT7…
GO Cellular Component	GO:0008021	synaptic vesicle	10	1.652422e-4	2.751283e-1	2.751283e-2	1.487916e+0	6.250353e+1	93	1.550956e-2	2.307692e-2	122	7.388520e-2	1.000000e+0	1.000000e+0	1.269982e+0	2.755944e+1	35	150	1.026995e-2	2.333333e-1	LTR79,LTR79,LTR79,LTR79,LTR79,LTR79,LTR79,LTR79,LTR79,LTR79,LTR79,LTR79,LTR79,LTR79,LTR79,LTR79,LTR79,LTR79,LTR79,LTR79,LTR79,LTR79,LTR79,LTR79,LTR79,LTR79,LTR79,LTR79,LTR79,LTR79,LTR79,LTR79,LTR79,LTR79,LTR79,LTR79,LTR79,LTR79,LTR79,LTR79,LTR79,LTR79,LTR79,LTR79,LTR79,LTR79,LTR79,LTR79,LTR79,LTR79,LTR79,LTR79,LTR79,LTR79,LTR79,LTR79,LTR79,LTR79,LTR79,LTR79,LTR79,LTR79,LTR79,LTR79,LTR79,LTR79,LTR…	AMPH,APBA1,DGKI,DISC1,DRD2,DTNBP1,GABRA2,GAD2,GRIA1,ICA1,KCNK9,LAMP5,MCTP1,MME,MTMR2,OR13F1,PDE4B,RAB3B,RAB3C,RAB40A,RAB40AL,SLC17A6,SNCA,SNCAIP,STX11,STXBP5,SV2B,SYN3,SYNPR,SYT1,SYT6,SYT7,SYT9,TMEM163,WDR7
GO Cellular Component	GO:0044291	cell-cell contact zone	11	2.512871e-4	4.183930e-1	3.803573e-2	1.573062e+0	4.386349e+1	69	1.088424e-2	1.712159e-2	60	8.667136e-3	1.000000e+0	2.405130e-1	1.680859e+0	1.249361e+1	21	68	6.161972e-3	3.088235e-1	LTR79,LTR79,LTR79,LTR79,LTR79,LTR79,LTR79,LTR79,LTR79,LTR79,LTR79,LTR79,LTR79,LTR79,LTR79,LTR79,LTR79,LTR79,LTR79,LTR79,LTR79,LTR79,LTR79,LTR79,LTR79,LTR79,LTR79,LTR79,LTR79,LTR79,LTR79,LTR79,LTR79,LTR79,LTR79,LTR79,LTR79,LTR79,LTR79,LTR79,LTR79,LTR79,LTR79,LTR79,LTR79,LTR79,LTR79,LTR79,LTR79,LTR79,LTR79,LTR79,LTR79,LTR79,LTR79,LTR79,LTR79,LTR79,LTR79,LTR79,LTR79,LTR79,LTR79,LTR79,LTR79,LTR79,LTR…	AJAP1,ANK2,ANK3,CDH2,CTNNB1,DLG1,DSC2,FGF13,GJA1,GJA5,ITGB1,KCNA5,KCNJ2,PCDH9,PKP2,PVRL1,PVRL3,RAP2B,SLC8A1,TIAM1,TMEM65
GO Cellular Component	GO:0070852	cell body fiber	12	2.700161e-4	4.495768e-1	3.746473e-2	3.451734e+0	3.476513e+0	12	8.626584e-4	2.977667e-3	129	7.988405e-2	1.000000e+0	1.000000e+0	2.721391e+0	1.102377e+0	3	6	8.802817e-4	5.000000e-1	LTR79,LTR79,LTR79,LTR79,LTR79,LTR79,LTR79,LTR79,LTR79,LTR79,LTR79,LTR79	HTR2A,PENK,SACS
GO Cellular Component	GO:0030658	transport vesicle membrane	13	3.558586e-4	5.925046e-1	4.557727e-2	1.462597e+0	6.153437e+1	90	1.526908e-2	2.233251e-2	178	1.474334e-1	1.000000e+0	1.000000e+0	1.181861e+0	3.215268e+1	38	175	1.115023e-2	2.171429e-1	LTR79,LTR79,LTR79,LTR79,LTR79,LTR79,LTR79,LTR79,LTR79,LTR79,LTR79,LTR79,LTR79,LTR79,LTR79,LTR79,LTR79,LTR79,LTR79,LTR79,LTR79,LTR79,LTR79,LTR79,LTR79,LTR79,LTR79,LTR79,LTR79,LTR79,LTR79,LTR79,LTR79,LTR79,LTR79,LTR79,LTR79,LTR79,LTR79,LTR79,LTR79,LTR79,LTR79,LTR79,LTR79,LTR79,LTR79,LTR79,LTR79,LTR79,LTR79,LTR79,LTR79,LTR79,LTR79,LTR79,LTR79,LTR79,LTR79,LTR79,LTR79,LTR79,LTR79,LTR79,LTR79,LTR79,LTR…	AMPH,AREG,AREGB,CNIH1,CNIH3,CPE,CUZD1,DRD2,DTNBP1,GABRA2,GAD2,GRIA1,ICA1,KIAA1244,LAMP5,MCTP1,NCALD,NRGN,OR13F1,RAB3B,SCG3,SCGN,SEC23IP,SEC24D,SLC17A6,SLC30A8,SPRED2,SV2B,SYN3,SYNPR,SYT1,SYT10,SYT6,SYT7,SYT9,TMED2,TMEM163,TMEM30A
GO Cellular Component	GO:0036064	ciliary basal body	14	3.720156e-4	6.194060e-1	4.424328e-2	1.585416e+0	3.973720e+1	63	9.860347e-3	1.563275e-2	195	1.674241e-1	1.000000e+0	1.000000e+0	1.220811e+0	1.965907e+1	24	107	7.042254e-3	2.242991e-1	LTR79,LTR79,LTR79,LTR79,LTR79,LTR79,LTR79,LTR79,LTR79,LTR79,LTR79,LTR79,LTR79,LTR79,LTR79,LTR79,LTR79,LTR79,LTR79,LTR79,LTR79,LTR79,LTR79,LTR79,LTR79,LTR79,LTR79,LTR79,LTR79,LTR79,LTR79,LTR79,LTR79,LTR79,LTR79,LTR79,LTR79,LTR79,LTR79,LTR79,LTR79,LTR79,LTR79,LTR79,LTR79,LTR79,LTR79,LTR79,LTR79,LTR79,LTR79,LTR79,LTR79,LTR79,LTR79,LTR79,LTR79,LTR79,LTR79,LTR79,LTR79,LTR79,LTR79	AGBL4,BBS5,CENPF,DAAM1,DISC1,DYNC2LI1,EVC,EZR,FAM92A1,IFT57,INTU,JADE1,NEDD1,NPHP4,PTPN23,RAB28,RABL2B,RILPL1,TAPT1,TBC1D7,TTBK2,TTC8,TUBA3C,USH2A
GO Cellular Component	GO:0097197	tetraspanin-enriched microdomain	15	3.747615e-4	6.239779e-1	4.159853e-2	4.219883e+0	2.132761e+0	9	5.292210e-4	2.233251e-3	165	1.211795e-1	1.000000e+0	1.000000e+0	2.332621e+0	1.286107e+0	3	7	8.802817e-4	4.285714e-1	LTR79,LTR79,LTR79,LTR79,LTR79,LTR79,LTR79,LTR79,LTR79	PDPN,SCIMP,TSPAN15
GO Cellular Component	GO:0030672	synaptic vesicle membrane	16	5.295211e-4	8.816526e-1	5.510329e-2	1.634520e+0	3.242541e+1	53	8.046009e-3	1.315136e-2	171	1.245625e-1	1.000000e+0	1.000000e+0	1.309023e+0	1.451464e+1	19	79	5.575117e-3	2.405063e-1	LTR79,LTR79,LTR79,LTR79,LTR79,LTR79,LTR79,LTR79,LTR79,LTR79,LTR79,LTR79,LTR79,LTR79,LTR79,LTR79,LTR79,LTR79,LTR79,LTR79,LTR79,LTR79,LTR79,LTR79,LTR79,LTR79,LTR79,LTR79,LTR79,LTR79,LTR79,LTR79,LTR79,LTR79,LTR79,LTR79,LTR79,LTR79,LTR79,LTR79,LTR79,LTR79,LTR79,LTR79,LTR79,LTR79,LTR79,LTR79,LTR79,LTR79,LTR79,LTR79,LTR79	AMPH,DRD2,DTNBP1,GABRA2,GAD2,ICA1,LAMP5,MCTP1,OR13F1,RAB3B,SLC17A6,SV2B,SYN3,SYNPR,SYT1,SYT6,SYT7,SYT9,TMEM163
GO Cellular Component	GO:0044609	DBIRD complex	17	5.799375e-4	9.655959e-1	5.679976e-2	5.058179e+0	1.383897e+0	7	3.433988e-4	1.736973e-3	350	3.337107e-1	1.000000e+0	1.000000e+0	2.721391e+0	3.674592e-1	1	2	2.934272e-4	5.000000e-1	LTR79,LTR79,LTR79,LTR79,LTR79,LTR79,LTR79	ZNF326
GO Cellular Component	GO:0001405	presequence translocase-associated import motor	18	6.499847e-4	1.000000e+0	6.012358e-2	1.048921e+1	3.813442e-1	4	9.462634e-5	9.925558e-4	483	4.561409e-1	1.000000e+0	1.000000e+0	1.814261e+0	5.511887e-1	1	3	2.934272e-4	3.333333e-1	LTR79,LTR79,LTR79,LTR79	GRPEL1
GO Cellular Component	GO:0000242	pericentriolar material	19	8.896982e-4	1.000000e+0	7.796566e-2	2.201396e+0	9.539399e+0	21	2.367097e-3	5.210918e-3	117	5.896026e-2	1.000000e+0	8.390499e-1	1.904974e+0	3.674592e+0	7	20	2.053991e-3	3.500000e-1	LTR79,LTR79,LTR79,LTR79,LTR79,LTR79,LTR79,LTR79,LTR79,LTR79,LTR79,LTR79,LTR79,LTR79,LTR79,LTR79,LTR79,LTR79,LTR79,LTR79,LTR79	BBS9,CDK5RAP2,NEDD1,NEK1,RABL2B,TNKS,TUBE1
GO Cellular Component	GO:0031258	lamellipodium membrane	20	9.509639e-4	1.000000e+0	7.916774e-2	2.427590e+0	7.002829e+0	17	1.737675e-3	4.218362e-3	101	3.583385e-2	1.000000e+0	5.907263e-1	1.979193e+0	4.042051e+0	8	22	2.347418e-3	3.636364e-1	LTR79,LTR79,LTR79,LTR79,LTR79,LTR79,LTR79,LTR79,LTR79,LTR79,LTR79,LTR79,LTR79,LTR79,LTR79,LTR79,LTR79	ANTXR1,CD44,DPP4,FAP,FERMT2,ITGAV,NCKAP1,PDPN
GO Cellular Component	GO:0005719	nuclear euchromatin	21	1.046510e-3	1.000000e+0	8.297329e-2	2.050529e+0	1.170430e+1	24	2.904293e-3	5.955335e-3	187	1.608645e-1	1.000000e+0	1.000000e+0	1.523979e+0	4.593240e+0	7	25	2.053991e-3	2.800000e-1	LTR79,LTR79,LTR79,LTR79,LTR79,LTR79,LTR79,LTR79,LTR79,LTR79,LTR79,LTR79,LTR79,LTR79,LTR79,LTR79,LTR79,LTR79,LTR79,LTR79,LTR79,LTR79,LTR79,LTR79	ALKBH1,CTNNB1,H3F3C,JUN,KLF4,PPARGC1A,RBMX
GO Cellular Component	GO:0000791	euchromatin	22	1.053395e-3	1.000000e+0	7.972285e-2	1.984551e+0	1.310120e+1	26	3.250918e-3	6.451613e-3	162	1.182725e-1	1.000000e+0	1.000000e+0	1.530782e+0	5.879347e+0	9	32	2.640845e-3	2.812500e-1	LTR79,LTR79,LTR79,LTR79,LTR79,LTR79,LTR79,LTR79,LTR79,LTR79,LTR79,LTR79,LTR79,LTR79,LTR79,LTR79,LTR79,LTR79,LTR79,LTR79,LTR79,LTR79,LTR79,LTR79,LTR79,LTR79	ALKBH1,CTNNB1,DNMT3A,DNTT,H3F3C,JUN,KLF4,PPARGC1A,RBMX
GO Cellular Component	GO:0016581	NuRD complex	23	1.087959e-3	1.000000e+0	7.875877e-2	2.563905e+0	5.850452e+0	15	1.451725e-3	3.722084e-3	637	5.851738e-1	1.000000e+0	1.000000e+0	1.020522e+0	2.939673e+0	3	16	8.802817e-4	1.875000e-1	LTR79,LTR79,LTR79,LTR79,LTR79,LTR79,LTR79,LTR79,LTR79,LTR79,LTR79,LTR79,LTR79,LTR79,LTR79	APPL2,CHD5,SALL1
GO Cellular Component	GO:0005929	cilium	24	1.100594e-3	1.000000e+0	7.635371e-2	1.228872e+0	1.855360e+2	228	4.603872e-2	5.657568e-2	118	6.060402e-2	1.000000e+0	8.551330e-1	1.145315e+0	9.866279e+1	113	537	3.315728e-2	2.104283e-1	LTR79,LTR79,LTR79,LTR79,LTR79,LTR79,LTR79,LTR79,LTR79,LTR79,LTR79,LTR79,LTR79,LTR79,LTR79,LTR79,LTR79,LTR79,LTR79,LTR79,LTR79,LTR79,LTR79,LTR79,LTR79,LTR79,LTR79,LTR79,LTR79,LTR79,LTR79,LTR79,LTR79,LTR79,LTR79,LTR79,LTR79,LTR79,LTR79,LTR79,LTR79,LTR79,LTR79,LTR79,LTR79,LTR79,LTR79,LTR79,LTR79,LTR79,LTR79,LTR79,LTR79,LTR79,LTR79,LTR79,LTR79,LTR79,LTR79,LTR79,LTR79,LTR79,LTR79,LTR79,LTR79,LTR79,LTR…	ADCY10,ADCY3,ADCY5,AGBL4,AK2,AKAP3,ANO2,ANXA1,ATG5,ATP2B4,BBS10,BBS12,BBS5,BBS9,C12orf55,C5orf30,C8orf37,CABYR,CC2D2A,CCDC11,CCDC172,CCDC183,CENPF,CEP104,CNGB3,CST11,DAAM1,DISC1,DLD,DNAH11,DNAH12,DNAH14,DNAH17,DNAH5,DNAH6,DNAJB13,DRD1,DRD2,DRD5,DYNC2LI1,DYNLRB2,EVC,EVC2,EZR,FAM92A1,FSCB,GLI2,GLI3,GNB5,GRXCR1,GUCA1C,GUCY2F,HHIP,HIF1A,IFT57,INTU,IQUB,JADE1,KIAA1377,KIF2A,KIF5C,LRRC6,MNS1,NEDD1,NPHP…
GO Cellular Component	GO:1990124	messenger ribonucleoprotein complex	25	1.166554e-3	1.000000e+0	7.769250e-2	2.457532e+0	6.510598e+0	16	1.615533e-3	3.970223e-3	561	5.132515e-1	1.000000e+0	1.000000e+0	1.209507e+0	1.653566e+0	2	9	5.868545e-4	2.222222e-1	LTR79,LTR79,LTR79,LTR79,LTR79,LTR79,LTR79,LTR79,LTR79,LTR79,LTR79,LTR79,LTR79,LTR79,LTR79,LTR79	CPEB2,FMR1
GO Cellular Component	GO:0031313	extrinsic component of endosome membrane	26	1.192598e-3	1.000000e+0	7.637214e-2	2.760942e+0	4.708537e+0	13	1.168372e-3	3.225806e-3	105	4.251802e-2	1.000000e+0	6.742143e-1	2.721391e+0	1.469837e+0	4	8	1.173709e-3	5.000000e-1	LTR79,LTR79,LTR79,LTR79,LTR79,LTR79,LTR79,LTR79,LTR79,LTR79,LTR79,LTR79,LTR79	ANXA1,SNX10,SNX16,USP8
GO Cellular Component	GO:0016324	apical plasma membrane	27	1.388009e-3	1.000000e+0	8.559389e-2	1.277684e+0	1.244439e+2	159	3.087939e-2	3.945409e-2	27	2.263894e-4	3.769384e-1	1.396068e-2	1.458890e+0	5.346531e+1	78	291	2.288732e-2	2.680412e-1	LTR79,LTR79,LTR79,LTR79,LTR79,LTR79,LTR79,LTR79,LTR79,LTR79,LTR79,LTR79,LTR79,LTR79,LTR79,LTR79,LTR79,LTR79,LTR79,LTR79,LTR79,LTR79,LTR79,LTR79,LTR79,LTR79,LTR79,LTR79,LTR79,LTR79,LTR79,LTR79,LTR79,LTR79,LTR79,LTR79,LTR79,LTR79,LTR79,LTR79,LTR79,LTR79,LTR79,LTR79,LTR79,LTR79,LTR79,LTR79,LTR79,LTR79,LTR79,LTR79,LTR79,LTR79,LTR79,LTR79,LTR79,LTR79,LTR79,LTR79,LTR79,LTR79,LTR79,LTR79,LTR79,LTR79,LTR…	ADAM17,ADRB2,AJAP1,ANK2,ANXA1,ATP2B1,CD300LG,CD36,CD44,CDH2,CLCA4,CLDN1,CRB2,DPP4,DUOX1,EMP2,ENPEP,ENSG00000134602,EXOC1,EZR,FAM65B,FN1,FZD3,FZD6,GIF,GPR64,JAG1,KCNA1,KCNA5,KCNC2,KCNE4,KCNK1,KCNK2,KIAA1919,LRP2,LZTS1,MPDZ,MREG,MTDH,MUC13,MUC20,NHS,OSMR,OXTR,PDPN,PLET1,PRKG2,PROM2,PTK2,RAPGEF2,RDX,S100G,SCNN1B,SEPT7,SHANK2,SHROOM3,SHROOM4,SLC10A2,SLC12A2,SLC17A1,SLC17A3,SLC22A11,SLC23A2,SLC2A9,SLC…
GO Cellular Component	GO:0045254	pyruvate dehydrogenase complex	28	1.458860e-3	1.000000e+0	8.675007e-2	3.818576e+0	2.095022e+0	8	5.198565e-4	1.985112e-3	165	1.211795e-1	1.000000e+0	1.000000e+0	2.332621e+0	1.286107e+0	3	7	8.802817e-4	4.285714e-1	LTR79,LTR79,LTR79,LTR79,LTR79,LTR79,LTR79,LTR79	DLD,PDHA1,PDHX
GO Cellular Component	GO:0009898	cytoplasmic side of plasma membrane	29	1.522807e-3	1.000000e+0	8.743013e-2	1.394682e+0	6.381384e+1	89	1.583470e-2	2.208437e-2	127	7.690184e-2	1.000000e+0	1.000000e+0	1.248638e+0	3.123403e+1	39	170	1.144366e-2	2.294118e-1	LTR79,LTR79,LTR79,LTR79,LTR79,LTR79,LTR79,LTR79,LTR79,LTR79,LTR79,LTR79,LTR79,LTR79,LTR79,LTR79,LTR79,LTR79,LTR79,LTR79,LTR79,LTR79,LTR79,LTR79,LTR79,LTR79,LTR79,LTR79,LTR79,LTR79,LTR79,LTR79,LTR79,LTR79,LTR79,LTR79,LTR79,LTR79,LTR79,LTR79,LTR79,LTR79,LTR79,LTR79,LTR79,LTR79,LTR79,LTR79,LTR79,LTR79,LTR79,LTR79,LTR79,LTR79,LTR79,LTR79,LTR79,LTR79,LTR79,LTR79,LTR79,LTR79,LTR79,LTR79,LTR79,LTR79,LTR…	AJAP1,ATP2B1,BIRC2,BMX,CACNB4,CD2,CYTH1,DAB2IP,DLG1,DTNA,ERRFI1,EXOC1,EZR,FER,FERMT2,FGR,GEM,GNA12,GNA13,GNAI1,GNG10,GNG12,GRAP2,KCNAB1,KCNAB2,KIT,NF1,PTK2,PTPN3,RASA1,RGS1,RGS6,RGS7,RGS8,RGS9,SHROOM4,SYK,TIAM1,ZAP70
GO Cellular Component	GO:0046581	intercellular canaliculus	30	1.556780e-3	1.000000e+0	8.640129e-2	3.435680e+0	2.619569e+0	9	6.500171e-4	2.233251e-3	324	3.047053e-1	1.000000e+0	1.000000e+0	1.814261e+0	1.102377e+0	2	6	5.868545e-4	3.333333e-1	LTR79,LTR79,LTR79,LTR79,LTR79,LTR79,LTR79,LTR79,LTR79	DPP4,MTDH
GO Cellular Component	GO:1990844	interfibrillar mitochondrion	31	3.206667e-3	1.000000e+0	1.722291e-1	3.354112e+0	2.385132e+0	8	5.918442e-4	1.985112e-3	209	1.837296e-1	1.000000e+0	1.000000e+0	5.442782e+0	1.837296e-1	1	1	2.934272e-4	1.000000e+0	LTR79,LTR79,LTR79,LTR79,LTR79,LTR79,LTR79,LTR79	PPARGC1A
GO Cellular Component	GO:1990843	subsarcolemmal mitochondrion	31	3.206667e-3	1.000000e+0	1.722291e-1	3.354112e+0	2.385132e+0	8	5.918442e-4	1.985112e-3	209	1.837296e-1	1.000000e+0	1.000000e+0	5.442782e+0	1.837296e-1	1	1	2.934272e-4	1.000000e+0	LTR79,LTR79,LTR79,LTR79,LTR79,LTR79,LTR79,LTR79	PPARGC1A
GO Cellular Component	GO:0090537	CERF complex	33	3.341724e-3	1.000000e+0	1.686052e-1	3.703400e+0	1.890155e+0	7	4.690211e-4	1.736973e-3	350	3.337107e-1	1.000000e+0	1.000000e+0	2.721391e+0	3.674592e-1	1	2	2.934272e-4	5.000000e-1	LTR79,LTR79,LTR79,LTR79,LTR79,LTR79,LTR79	SMARCA1
GO Cellular Component	GO:0005787	signal peptidase complex	34	3.931148e-3	1.000000e+0	1.925106e-1	4.104702e+0	1.461738e+0	6	3.627142e-4	1.488834e-3	282	2.297649e-1	1.000000e+0	1.000000e+0	2.177113e+0	9.186479e-1	2	5	5.868545e-4	4.000000e-1	LTR79,LTR79,LTR79,LTR79,LTR79,LTR79	SEC11A,SPCS3
GO Cellular Component	GO:0008290	F-actin capping protein complex	35	4.232385e-3	1.000000e+0	2.013406e-1	2.755507e+0	3.629097e+0	10	9.005203e-4	2.481390e-3	196	1.683764e-1	1.000000e+0	1.000000e+0	2.041043e+0	1.469837e+0	3	8	8.802817e-4	3.750000e-1	LTR79,LTR79,LTR79,LTR79,LTR79,LTR79,LTR79,LTR79,LTR79,LTR79	CAPZA3,CAPZB,MTPN
GO Cellular Component	GO:0005954	calcium- and calmodulin-dependent protein kinase complex	36	4.478627e-3	1.000000e+0	2.071365e-1	3.994001e+0	1.502253e+0	6	3.727675e-4	1.488834e-3	209	1.837296e-1	1.000000e+0	1.000000e+0	5.442782e+0	1.837296e-1	1	1	2.934272e-4	1.000000e+0	LTR79,LTR79,LTR79,LTR79,LTR79,LTR79	CAMK1G
GO Cellular Component	GO:0031256	leading edge membrane	37	4.575957e-3	1.000000e+0	2.059181e-1	1.324450e+0	7.172787e+1	95	1.779848e-2	2.357320e-2	26	2.162517e-4	3.600591e-1	1.384843e-2	1.666158e+0	2.700825e+1	45	147	1.320423e-2	3.061224e-1	LTR79,LTR79,LTR79,LTR79,LTR79,LTR79,LTR79,LTR79,LTR79,LTR79,LTR79,LTR79,LTR79,LTR79,LTR79,LTR79,LTR79,LTR79,LTR79,LTR79,LTR79,LTR79,LTR79,LTR79,LTR79,LTR79,LTR79,LTR79,LTR79,LTR79,LTR79,LTR79,LTR79,LTR79,LTR79,LTR79,LTR79,LTR79,LTR79,LTR79,LTR79,LTR79,LTR79,LTR79,LTR79,LTR79,LTR79,LTR79,LTR79,LTR79,LTR79,LTR79,LTR79,LTR79,LTR79,LTR79,LTR79,LTR79,LTR79,LTR79,LTR79,LTR79,LTR79,LTR79,LTR79,LTR79,LTR…	ADAM17,AMPH,ANTXR1,ATP2B1,BMX,C2CD5,CD44,CNTNAP2,DPP4,EZR,FAP,FERMT2,FGD5,FGR,GABRG2,GRIA1,HSP90AA1,IFIT5,ITGA8,ITGAV,ITGB1,KCNC1,KCNC2,KIAA1462,LAMP5,LCP1,NCKAP1,NRG1,OPRM1,PDPN,PSD3,PTPRJ,PTPRK,ROBO2,SCIMP,SHISA9,SNTG1,SPATA13,SPRY2,SPTBN1,TACR3,THY1,TIAM1,WLS,WWC1
GO Cellular Component	GO:0043025	neuronal cell body	38	4.692202e-3	1.000000e+0	2.055925e-1	1.174661e+0	2.238944e+2	263	5.555692e-2	6.526055e-2	17	7.976893e-5	1.328153e-1	7.812663e-3	1.398146e+0	8.010610e+1	112	436	3.286385e-2	2.568807e-1	LTR79,LTR79,LTR79,LTR79,LTR79,LTR79,LTR79,LTR79,LTR79,LTR79,LTR79,LTR79,LTR79,LTR79,LTR79,LTR79,LTR79,LTR79,LTR79,LTR79,LTR79,LTR79,LTR79,LTR79,LTR79,LTR79,LTR79,LTR79,LTR79,LTR79,LTR79,LTR79,LTR79,LTR79,LTR79,LTR79,LTR79,LTR79,LTR79,LTR79,LTR79,LTR79,LTR79,LTR79,LTR79,LTR79,LTR79,LTR79,LTR79,LTR79,LTR79,LTR79,LTR79,LTR79,LTR79,LTR79,LTR79,LTR79,LTR79,LTR79,LTR79,LTR79,LTR79,LTR79,LTR79,LTR79,LTR…	ACSL4,ADC,ADCY10,ALCAM,ANXA3,APOB,APOD,ARHGEF7,ASCL1,ASIC2,ASTN1,ASTN2,ATP2B1,BRD1,BRINP1,BRINP2,BRINP3,CHRM2,CNN3,CNTNAP2,CPE,CTNND2,CYBB,DAB1,DAB2IP,DENND1A,DGKI,DRD2,ELOVL5,EPHA4,EPHA5,EPHA7,ERMN,FBXO31,FKBP4,FMR1,FZD3,GLRA1,GLRX5,GOT2,GPM6A,GRIA1,GRIA4,GRIK3,GRIN3A,HTR2A,IAPP,IFNG,IL6ST,ITGA1,ITGA8,KCNA1,KCNAB1,KCNB2,KCNC1,KCNC2,KCND2,KCNH1,KCNJ2,KCNK1,KCNK2,KCNN2,KLHL1,KLHL24,LPAR1,MAP2,NDN,…
GO Cellular Component	GO:0043257	laminin-8 complex	39	4.855119e-3	1.000000e+0	2.072762e-1	8.972844e+0	3.343421e-1	3	8.296331e-5	7.444169e-4	209	1.837296e-1	1.000000e+0	1.000000e+0	5.442782e+0	1.837296e-1	1	1	2.934272e-4	1.000000e+0	LTR79,LTR79,LTR79	LAMB1
GO Cellular Component	GO:0042629	mast cell granule	40	4.931782e-3	1.000000e+0	2.052854e-1	1.970655e+0	9.641467e+0	19	2.392423e-3	4.714640e-3	204	1.742493e-1	1.000000e+0	1.000000e+0	1.555080e+0	3.858321e+0	6	21	1.760563e-3	2.857143e-1	LTR79,LTR79,LTR79,LTR79,LTR79,LTR79,LTR79,LTR79,LTR79,LTR79,LTR79,LTR79,LTR79,LTR79,LTR79,LTR79,LTR79,LTR79,LTR79	AKR1B1,ANXA1,KIT,MRGPRX2,PIK3CG,RASGRP1
GO Cellular Component	GO:0030133	transport vesicle	41	5.303207e-3	1.000000e+0	2.153619e-1	1.235206e+0	1.254852e+2	155	3.113776e-2	3.846154e-2	418	3.745474e-1	1.000000e+0	1.000000e+0	1.040969e+0	6.724503e+1	70	366	2.053991e-2	1.912568e-1	LTR79,LTR79,LTR79,LTR79,LTR79,LTR79,LTR79,LTR79,LTR79,LTR79,LTR79,LTR79,LTR79,LTR79,LTR79,LTR79,LTR79,LTR79,LTR79,LTR79,LTR79,LTR79,LTR79,LTR79,LTR79,LTR79,LTR79,LTR79,LTR79,LTR79,LTR79,LTR79,LTR79,LTR79,LTR79,LTR79,LTR79,LTR79,LTR79,LTR79,LTR79,LTR79,LTR79,LTR79,LTR79,LTR79,LTR79,LTR79,LTR79,LTR79,LTR79,LTR79,LTR79,LTR79,LTR79,LTR79,LTR79,LTR79,LTR79,LTR79,LTR79,LTR79,LTR79,LTR79,LTR79,LTR79,LTR…	ADC,AIMP1,AMPH,APBA1,AREG,AREGB,C12orf39,C2orf40,CD55,CNIH1,CNIH3,COPB1,CPE,CTSC,CUZD1,DGKI,DISC1,DRD2,DTNBP1,GABRA2,GAD2,GALNT15,GOLIM4,GRIA1,ICA1,IGF1,KCNK9,KIAA1244,LAMP5,MCTP1,MME,MTMR2,NCALD,NRGN,NRSN1,OR13F1,PDE4B,PLEKHF2,RAB14,RAB3B,RAB3C,RAB40A,RAB40AL,SCG3,SCGN,SEC23IP,SEC24D,SLC17A6,SLC30A8,SNCA,SNCAIP,SPRED2,SSPN,STX11,STXBP5,SV2B,SYN3,SYNPR,SYT1,SYT10,SYT6,SYT7,SYT9,TMED2,TMED9,TMEM16…
GO Cellular Component	GO:0005922	connexin complex	42	5.442581e-3	1.000000e+0	2.157595e-1	2.303265e+0	5.644162e+0	13	1.400537e-3	3.225806e-3	204	1.742493e-1	1.000000e+0	1.000000e+0	1.555080e+0	3.858321e+0	6	21	1.760563e-3	2.857143e-1	LTR79,LTR79,LTR79,LTR79,LTR79,LTR79,LTR79,LTR79,LTR79,LTR79,LTR79,LTR79,LTR79	GJA1,GJA5,GJA8,GJB5,GJD2,GJE1
GO Cellular Component	GO:0098562	cytoplasmic side of membrane	43	5.509306e-3	1.000000e+0	2.133255e-1	1.323520e+0	6.875605e+1	91	1.706106e-2	2.258065e-2	208	1.826084e-1	1.000000e+0	1.000000e+0	1.151911e+0	3.472489e+1	40	189	1.173709e-2	2.116402e-1	LTR79,LTR79,LTR79,LTR79,LTR79,LTR79,LTR79,LTR79,LTR79,LTR79,LTR79,LTR79,LTR79,LTR79,LTR79,LTR79,LTR79,LTR79,LTR79,LTR79,LTR79,LTR79,LTR79,LTR79,LTR79,LTR79,LTR79,LTR79,LTR79,LTR79,LTR79,LTR79,LTR79,LTR79,LTR79,LTR79,LTR79,LTR79,LTR79,LTR79,LTR79,LTR79,LTR79,LTR79,LTR79,LTR79,LTR79,LTR79,LTR79,LTR79,LTR79,LTR79,LTR79,LTR79,LTR79,LTR79,LTR79,LTR79,LTR79,LTR79,LTR79,LTR79,LTR79,LTR79,LTR79,LTR79,LTR…	AJAP1,ATP2B1,BIRC2,BMX,CACNB4,CD2,CYTH1,DAB2IP,DLG1,DTNA,ERRFI1,EXOC1,EZR,FER,FERMT2,FGR,GEM,GNA12,GNA13,GNAI1,GNG10,GNG12,GRAP2,KCNAB1,KCNAB2,KIT,NF1,PTK2,PTPN3,RASA1,RGS1,RGS6,RGS7,RGS8,RGS9,SHROOM4,SPPL2A,SYK,TIAM1,ZAP70
GO Cellular Component	GO:0043240	Fanconi anaemia nuclear complex	44	5.719031e-3	1.000000e+0	2.164133e-1	2.383132e+0	5.035390e+0	12	1.249476e-3	2.977667e-3	266	2.043367e-1	1.000000e+0	1.000000e+0	1.674702e+0	2.388485e+0	4	13	1.173709e-3	3.076923e-1	LTR79,LTR79,LTR79,LTR79,LTR79,LTR79,LTR79,LTR79,LTR79,LTR79,LTR79,LTR79	FANCB,FANCC,FANCF,FANCL
GO Cellular Component	GO:0005911	cell-cell junction	45	6.206744e-3	1.000000e+0	2.296495e-1	1.174221e+0	2.095006e+2	246	5.198527e-2	6.104218e-2	42	1.562161e-3	1.000000e+0	6.192853e-2	1.315554e+0	7.753388e+1	102	422	2.992958e-2	2.417062e-1	LTR79,LTR79,LTR79,LTR79,LTR79,LTR79,LTR79,LTR79,LTR79,LTR79,LTR79,LTR79,LTR79,LTR79,LTR79,LTR79,LTR79,LTR79,LTR79,LTR79,LTR79,LTR79,LTR79,LTR79,LTR79,LTR79,LTR79,LTR79,LTR79,LTR79,LTR79,LTR79,LTR79,LTR79,LTR79,LTR79,LTR79,LTR79,LTR79,LTR79,LTR79,LTR79,LTR79,LTR79,LTR79,LTR79,LTR79,LTR79,LTR79,LTR79,LTR79,LTR79,LTR79,LTR79,LTR79,LTR79,LTR79,LTR79,LTR79,LTR79,LTR79,LTR79,LTR79,LTR79,LTR79,LTR79,LTR…	ACTR3,ADAM17,ADCYAP1R1,AJAP1,AKR1B1,AMOT,ANK2,ANK3,ANXA1,CADM1,CADM2,CD2,CD200,CDH2,CLDN1,CLDN12,CLDN14,CLDN23,CLDN8,CNN3,CNTNAP2,CTNNA2,CTNNB1,CTNND1,CXADR,CYTH1,DLG1,DPP4,DSC1,DSC2,DSC3,DSG3,DSG4,FAT1,FGF13,FLRT2,FZD4,FZD5,GJA1,GJA5,GJA8,GJB5,GJD2,GJE1,GRHL2,ITGB1,KAZN,KCNA5,KCNJ2,KIAA1462,KIRREL,KIT,KLHL24,LIN7A,LIN7C,LPHN3,MAGI2,MAGI3,MPDZ,MTDH,NHS,NPHP4,OXTR,PANX1,PARD3B,PCDH9,PDCD6IP,PDZD2,…
GO Cellular Component	GO:0097546	ciliary base	46	6.213892e-3	1.000000e+0	2.249159e-1	1.774945e+0	1.352154e+1	24	3.355222e-3	5.955335e-3	292	2.448358e-1	1.000000e+0	1.000000e+0	1.360695e+0	5.144428e+0	7	28	2.053991e-3	2.500000e-1	LTR79,LTR79,LTR79,LTR79,LTR79,LTR79,LTR79,LTR79,LTR79,LTR79,LTR79,LTR79,LTR79,LTR79,LTR79,LTR79,LTR79,LTR79,LTR79,LTR79,LTR79,LTR79,LTR79,LTR79	C8orf37,DISC1,FAM92A1,GLI2,GLI3,KIAA1377,NPHP4
GO Cellular Component	GO:0043005	neuron projection	47	6.470498e-3	1.000000e+0	2.292208e-1	1.102450e+0	5.324504e+2	587	1.321217e-1	1.456576e-1	1	1.365163e-13	2.272996e-10	2.272996e-10	1.503927e+0	1.815248e+2	273	988	8.010563e-2	2.763158e-1	LTR79,LTR79,LTR79,LTR79,LTR79,LTR79,LTR79,LTR79,LTR79,LTR79,LTR79,LTR79,LTR79,LTR79,LTR79,LTR79,LTR79,LTR79,LTR79,LTR79,LTR79,LTR79,LTR79,LTR79,LTR79,LTR79,LTR79,LTR79,LTR79,LTR79,LTR79,LTR79,LTR79,LTR79,LTR79,LTR79,LTR79,LTR79,LTR79,LTR79,LTR79,LTR79,LTR79,LTR79,LTR79,LTR79,LTR79,LTR79,LTR79,LTR79,LTR79,LTR79,LTR79,LTR79,LTR79,LTR79,LTR79,LTR79,LTR79,LTR79,LTR79,LTR79,LTR79,LTR79,LTR79,LTR79,LTR…	AAK1,ADC,ADCY10,ADCY2,ADCYAP1R1,AHCY,ALCAM,ANK2,ANK3,ANKS1B,ANXA3,AP3M2,APBA1,APBB2,APOD,ARHGEF15,ARHGEF7,ASAP1,ASIC2,ATP2B1,ATP2B4,ATP6AP2,AUTS2,BAALC,BASP1,BCL11B,BDKRB1,BNIP3,BRD1,BRINP1,BRINP2,BRINP3,C9orf72,CADM2,CAMK1G,CAMK2D,CAPRIN1,CDH13,CHL1,CHRM1,CHRM2,CHRM3,CNIH3,CNN3,CNR1,CNTN4,CNTNAP2,CNTNAP4,CPEB2,CRTAC1,CTNNA2,CTNND1,CTNND2,CTTN,CXADR,CYBB,CYFIP2,DAB1,DAB2IP,DAGLA,DCC,DENND1A,DGKI,…
GO Cellular Component	GO:0046691	intracellular canaliculus	48	6.549290e-3	1.000000e+0	2.271785e-1	5.501753e+0	7.270410e-1	4	1.804072e-4	9.925558e-4	209	1.837296e-1	1.000000e+0	1.000000e+0	5.442782e+0	1.837296e-1	1	1	2.934272e-4	1.000000e+0	LTR79,LTR79,LTR79,LTR79	KCNA5
GO Cellular Component	GO:0070274	RES complex	49	6.592343e-3	1.000000e+0	2.240051e-1	3.257451e+0	2.148919e+0	7	5.332306e-4	1.736973e-3	86	3.374847e-2	1.000000e+0	6.533861e-1	5.442782e+0	3.674592e-1	2	2	5.868545e-4	1.000000e+0	LTR79,LTR79,LTR79,LTR79,LTR79,LTR79,LTR79	BUD13,RBMX2
GO Cellular Component	GO:0031259	uropod membrane	50	7.052380e-3	1.000000e+0	2.348443e-1	1.616143e+1	1.237514e-1	2	3.070754e-5	4.962779e-4	209	1.837296e-1	1.000000e+0	1.000000e+0	5.442782e+0	1.837296e-1	1	1	2.934272e-4	1.000000e+0	LTR79,LTR79	SCIMP
[truncated: 2,460 more rows]
