# Supplementary material for: Genome-wide bioinformatic analyses predict key host and viral factors in SARS-CoV-2 pathogenesis
Source: Commun Biol. 2021 May 17;4:590. doi: 10.1038/s42003-021-02095-0 (PMC8128904; doi:10.1038/s42003-021-02095-0)
Supplement: Supplementary file 12 — Supplementary Data 10 [file 42003_2021_2095_MOESM12_ESM.zip › GREAT_Analysis_TE/GREATperFamily_Analysis_MLT2C2.tsv]

# GREAT version 4.0.4	Species assembly: hg19	Association rule: Basal+extension: 5000 bp upstream, 1000 bp downstream, 1000000 bp max extension, curated regulatory domains included
# Ontology summary statistics are provided in the footer.
#
# Ontology	ID	Desc	BinomRank	BinomP	BinomBonfP	BinomFdrQ	RegionFoldEnrich	ExpRegions	ObsRegions	GenomeFrac	SetCov	HyperRank	HyperP	HyperBonfP	HyperFdrQ	GeneFoldEnrich	ExpGenes	ObsGenes	TotalGenes	GeneSetCov	TermCov	Regions	Genes
Ensembl Genes	552	HPCAL4	1	9.278332e-11	1.721038e-6	1.721038e-6	1.936911e+2	2.581430e-2	5	1.987244e-5	3.849115e-3	1	6.690388e-2	1.000000e+0	1.000000e+0	1.494682e+1	6.690388e-2	1	1	8.058018e-4	1.000000e+0	MLT2C2,MLT2C2,MLT2C2,MLT2C2,MLT2C2	HPCAL4
Ensembl Genes	553	PPIE	2	3.363110e-10	6.238233e-6	3.119116e-6	1.495223e+2	3.343983e-2	5	2.574275e-5	3.849115e-3	1	6.690388e-2	1.000000e+0	1.000000e+0	1.494682e+1	6.690388e-2	1	1	8.058018e-4	1.000000e+0	MLT2C2,MLT2C2,MLT2C2,MLT2C2,MLT2C2	PPIE
Ensembl Genes	16278	C2	3	3.724063e-10	6.907764e-6	2.302588e-6	4.101159e+2	9.753342e-3	4	7.508346e-6	3.079292e-3	1	6.690388e-2	1.000000e+0	1.000000e+0	1.494682e+1	6.690388e-2	1	1	8.058018e-4	1.000000e+0	MLT2C2,MLT2C2,MLT2C2,MLT2C2	C2
Ensembl Genes	16277	ZBTB12	3	3.724063e-10	6.907764e-6	2.302588e-6	4.101159e+2	9.753342e-3	4	7.508346e-6	3.079292e-3	1	6.690388e-2	1.000000e+0	1.000000e+0	1.494682e+1	6.690388e-2	1	1	8.058018e-4	1.000000e+0	MLT2C2,MLT2C2,MLT2C2,MLT2C2	ZBTB12
Ensembl Genes	11152	IMMT	5	8.910587e-10	1.652825e-5	3.305650e-6	1.228998e+2	4.068356e-2	5	3.131914e-5	3.849115e-3	1	6.690388e-2	1.000000e+0	1.000000e+0	1.494682e+1	6.690388e-2	1	1	8.058018e-4	1.000000e+0	MLT2C2,MLT2C2,MLT2C2,MLT2C2,MLT2C2	IMMT
Ensembl Genes	11151	PTCD3	6	1.087003e-9	2.016282e-5	3.360470e-6	1.180773e+2	4.234514e-2	5	3.259826e-5	3.849115e-3	1	6.690388e-2	1.000000e+0	1.000000e+0	1.494682e+1	6.690388e-2	1	1	8.058018e-4	1.000000e+0	MLT2C2,MLT2C2,MLT2C2,MLT2C2,MLT2C2	PTCD3
Ensembl Genes	8937	C18orf42	7	7.388770e-9	1.370543e-4	1.957918e-5	2.111151e+1	3.789403e-1	8	2.917169e-4	6.158584e-3	1	6.690388e-2	1.000000e+0	1.000000e+0	1.494682e+1	6.690388e-2	1	1	8.058018e-4	1.000000e+0	MLT2C2,MLT2C2,MLT2C2,MLT2C2,MLT2C2,MLT2C2,MLT2C2,MLT2C2	C18orf42
Ensembl Genes	3399	OSBP	8	1.224569e-8	2.271453e-4	2.839316e-5	7.242590e+1	6.903608e-2	5	5.314556e-5	3.849115e-3	1	6.690388e-2	1.000000e+0	1.000000e+0	1.494682e+1	6.690388e-2	1	1	8.058018e-4	1.000000e+0	MLT2C2,MLT2C2,MLT2C2,MLT2C2,MLT2C2	OSBP
Ensembl Genes	8992	GATA6	9	3.780982e-8	7.013344e-4	7.792604e-5	2.285676e+1	3.062551e-1	7	2.357622e-4	5.388761e-3	1	6.690388e-2	1.000000e+0	1.000000e+0	1.494682e+1	6.690388e-2	1	1	8.058018e-4	1.000000e+0	MLT2C2,MLT2C2,MLT2C2,MLT2C2,MLT2C2,MLT2C2,MLT2C2	GATA6
Ensembl Genes	3398	OR4D9	10	2.529855e-7	4.692628e-3	4.692628e-4	7.968715e+1	5.019630e-2	4	3.864226e-5	3.079292e-3	1	6.690388e-2	1.000000e+0	1.000000e+0	1.494682e+1	6.690388e-2	1	1	8.058018e-4	1.000000e+0	MLT2C2,MLT2C2,MLT2C2,MLT2C2	OR4D9
Ensembl Genes	13830	B4GALT4	11	2.940959e-7	5.455185e-3	4.959259e-4	7.671350e+1	5.214206e-2	4	4.014016e-5	3.079292e-3	1	6.690388e-2	1.000000e+0	1.000000e+0	1.494682e+1	6.690388e-2	1	1	8.058018e-4	1.000000e+0	MLT2C2,MLT2C2,MLT2C2,MLT2C2	B4GALT4
Ensembl Genes	116	ERRFI1	12	7.355876e-7	1.364441e-2	1.137035e-3	3.145556e+1	1.589544e-1	5	1.223668e-4	3.849115e-3	1	6.690388e-2	1.000000e+0	1.000000e+0	1.494682e+1	6.690388e-2	1	1	8.058018e-4	1.000000e+0	MLT2C2,MLT2C2,MLT2C2,MLT2C2,MLT2C2	ERRFI1
Ensembl Genes	14021	PLOD2	13	9.179018e-7	1.702616e-2	1.309705e-3	1.415882e+1	4.943915e-1	7	3.805939e-4	5.388761e-3	1	6.690388e-2	1.000000e+0	1.000000e+0	1.494682e+1	6.690388e-2	1	1	8.058018e-4	1.000000e+0	MLT2C2,MLT2C2,MLT2C2,MLT2C2,MLT2C2,MLT2C2,MLT2C2	PLOD2
Ensembl Genes	9312	CELF5	14	1.550485e-6	2.875995e-2	2.054282e-3	5.035219e+1	7.944043e-2	4	6.115507e-5	3.079292e-3	1	6.690388e-2	1.000000e+0	1.000000e+0	1.494682e+1	6.690388e-2	1	1	8.058018e-4	1.000000e+0	MLT2C2,MLT2C2,MLT2C2,MLT2C2	CELF5
Ensembl Genes	13829	UPK1B	15	2.609318e-6	4.840024e-2	3.226683e-3	4.410956e+1	9.068329e-2	4	6.981007e-5	3.079292e-3	1	6.690388e-2	1.000000e+0	1.000000e+0	1.494682e+1	6.690388e-2	1	1	8.058018e-4	1.000000e+0	MLT2C2,MLT2C2,MLT2C2,MLT2C2	UPK1B
Ensembl Genes	9313	NFIC	16	6.673215e-6	1.237815e-1	7.736342e-3	3.471056e+1	1.152387e-1	4	8.871340e-5	3.079292e-3	1	6.690388e-2	1.000000e+0	1.000000e+0	1.494682e+1	6.690388e-2	1	1	8.058018e-4	1.000000e+0	MLT2C2,MLT2C2,MLT2C2,MLT2C2	NFIC
Ensembl Genes	17378	CCL24	17	7.482213e-6	1.387876e-1	8.163975e-3	8.359409e+1	3.588770e-2	3	2.762718e-5	2.309469e-3	1	6.690388e-2	1.000000e+0	1.000000e+0	1.494682e+1	6.690388e-2	1	1	8.058018e-4	1.000000e+0	MLT2C2,MLT2C2,MLT2C2	CCL24
Ensembl Genes	17379	RHBDD2	18	8.259078e-6	1.531976e-1	8.510980e-3	8.086191e+1	3.710029e-2	3	2.856065e-5	2.309469e-3	1	6.690388e-2	1.000000e+0	1.000000e+0	1.494682e+1	6.690388e-2	1	1	8.058018e-4	1.000000e+0	MLT2C2,MLT2C2,MLT2C2	RHBDD2
Ensembl Genes	15456	CCDC112	19	9.255407e-6	1.716785e-1	9.035713e-3	3.192111e+1	1.253089e-1	4	9.646568e-5	3.079292e-3	1	6.690388e-2	1.000000e+0	1.000000e+0	1.494682e+1	6.690388e-2	1	1	8.058018e-4	1.000000e+0	MLT2C2,MLT2C2,MLT2C2,MLT2C2	CCDC112
Ensembl Genes	15051	ZFP42	20	1.456645e-5	2.701931e-1	1.350965e-2	1.191930e+1	5.033853e-1	6	3.875175e-4	4.618938e-3	1	6.690388e-2	1.000000e+0	1.000000e+0	1.494682e+1	6.690388e-2	1	1	8.058018e-4	1.000000e+0	MLT2C2,MLT2C2,MLT2C2,MLT2C2,MLT2C2,MLT2C2	ZFP42
Ensembl Genes	17432	MTERF	21	1.678785e-5	3.113978e-1	1.482847e-2	1.642854e+1	3.043484e-1	5	2.342944e-4	3.849115e-3	1	6.690388e-2	1.000000e+0	1.000000e+0	1.494682e+1	6.690388e-2	1	1	8.058018e-4	1.000000e+0	MLT2C2,MLT2C2,MLT2C2,MLT2C2,MLT2C2	MTERF
Ensembl Genes	15457	FEM1C	22	1.713165e-5	3.177750e-1	1.444432e-2	2.725058e+1	1.467859e-1	4	1.129991e-4	3.079292e-3	1	6.690388e-2	1.000000e+0	1.000000e+0	1.494682e+1	6.690388e-2	1	1	8.058018e-4	1.000000e+0	MLT2C2,MLT2C2,MLT2C2,MLT2C2	FEM1C
Ensembl Genes	18813	CLTA	23	1.770856e-5	3.284761e-1	1.428157e-2	6.253913e+1	4.796997e-2	3	3.692838e-5	2.309469e-3	1	6.690388e-2	1.000000e+0	1.000000e+0	1.494682e+1	6.690388e-2	1	1	8.058018e-4	1.000000e+0	MLT2C2,MLT2C2,MLT2C2	CLTA
Ensembl Genes	7039	GRIN2A	24	2.242142e-5	4.158949e-1	1.732895e-2	1.102929e+1	5.440062e-1	6	4.187885e-4	4.618938e-3	1	6.690388e-2	1.000000e+0	1.000000e+0	1.494682e+1	6.690388e-2	1	1	8.058018e-4	1.000000e+0	MLT2C2,MLT2C2,MLT2C2,MLT2C2,MLT2C2,MLT2C2	GRIN2A
Ensembl Genes	15096	KIAA0947	25	2.664503e-5	4.942387e-1	1.976955e-2	1.069058e+1	5.612416e-1	6	4.320567e-4	4.618938e-3	1	6.690388e-2	1.000000e+0	1.000000e+0	1.494682e+1	6.690388e-2	1	1	8.058018e-4	1.000000e+0	MLT2C2,MLT2C2,MLT2C2,MLT2C2,MLT2C2,MLT2C2	KIAA0947
Ensembl Genes	2130	CCDC3	26	2.761519e-5	5.122342e-1	1.970131e-2	1.478955e+1	3.380765e-1	5	2.602590e-4	3.849115e-3	1	6.690388e-2	1.000000e+0	1.000000e+0	1.494682e+1	6.690388e-2	1	1	8.058018e-4	1.000000e+0	MLT2C2,MLT2C2,MLT2C2,MLT2C2,MLT2C2	CCDC3
Ensembl Genes	9403	TNFSF14	27	2.812407e-5	5.216734e-1	1.932124e-2	5.349467e+1	5.608035e-2	3	4.317194e-5	2.309469e-3	1	6.690388e-2	1.000000e+0	1.000000e+0	1.494682e+1	6.690388e-2	1	1	8.058018e-4	1.000000e+0	MLT2C2,MLT2C2,MLT2C2	TNFSF14
Ensembl Genes	18005	KIAA1456	28	2.917212e-5	5.411137e-1	1.932549e-2	1.461869e+1	3.420280e-1	5	2.633010e-4	3.849115e-3	1	6.690388e-2	1.000000e+0	1.000000e+0	1.494682e+1	6.690388e-2	1	1	8.058018e-4	1.000000e+0	MLT2C2,MLT2C2,MLT2C2,MLT2C2,MLT2C2	KIAA1456
Ensembl Genes	117	SLC45A1	29	3.543858e-5	6.573502e-1	2.266725e-2	1.402735e+1	3.564464e-1	5	2.744006e-4	3.849115e-3	1	6.690388e-2	1.000000e+0	1.000000e+0	1.494682e+1	6.690388e-2	1	1	8.058018e-4	1.000000e+0	MLT2C2,MLT2C2,MLT2C2,MLT2C2,MLT2C2	SLC45A1
Ensembl Genes	2129	CAMK1D	30	3.860559e-5	7.160951e-1	2.386984e-2	1.377441e+1	3.629919e-1	5	2.794395e-4	3.849115e-3	1	6.690388e-2	1.000000e+0	1.000000e+0	1.494682e+1	6.690388e-2	1	1	8.058018e-4	1.000000e+0	MLT2C2,MLT2C2,MLT2C2,MLT2C2,MLT2C2	CAMK1D
Ensembl Genes	1845	KCTD3	31	4.121304e-5	7.644607e-1	2.466002e-2	9.876542e+0	6.075001e-1	6	4.676675e-4	4.618938e-3	1	6.690388e-2	1.000000e+0	1.000000e+0	1.494682e+1	6.690388e-2	1	1	8.058018e-4	1.000000e+0	MLT2C2,MLT2C2,MLT2C2,MLT2C2,MLT2C2,MLT2C2	KCTD3
Ensembl Genes	6412	GATM	32	4.433392e-5	8.223499e-1	2.569843e-2	4.585809e+1	6.541921e-2	3	5.036121e-5	2.309469e-3	1	6.690388e-2	1.000000e+0	1.000000e+0	1.494682e+1	6.690388e-2	1	1	8.058018e-4	1.000000e+0	MLT2C2,MLT2C2,MLT2C2	GATM
Ensembl Genes	15093	C5orf38	33	4.973201e-5	9.224791e-1	2.795391e-2	1.305082e+1	3.831178e-1	5	2.949329e-4	3.849115e-3	1	6.690388e-2	1.000000e+0	1.000000e+0	1.494682e+1	6.690388e-2	1	1	8.058018e-4	1.000000e+0	MLT2C2,MLT2C2,MLT2C2,MLT2C2,MLT2C2	C5orf38
Ensembl Genes	18999	AAED1	34	5.212031e-5	9.667796e-1	2.843470e-2	4.341043e+1	6.910781e-2	3	5.320078e-5	2.309469e-3	1	6.690388e-2	1.000000e+0	1.000000e+0	1.494682e+1	6.690388e-2	1	1	8.058018e-4	1.000000e+0	MLT2C2,MLT2C2,MLT2C2	AAED1
Ensembl Genes	8702	ABCA5	35	6.019572e-5	1.000000e+0	3.190201e-2	4.133973e+1	7.256942e-2	3	5.586560e-5	2.309469e-3	1	6.690388e-2	1.000000e+0	1.000000e+0	1.494682e+1	6.690388e-2	1	1	8.058018e-4	1.000000e+0	MLT2C2,MLT2C2,MLT2C2	ABCA5
Ensembl Genes	8698	ABCA8	36	6.336046e-5	1.000000e+0	3.264648e-2	1.942124e+1	2.059601e-1	4	1.585528e-4	3.079292e-3	1	6.690388e-2	1.000000e+0	1.000000e+0	1.494682e+1	6.690388e-2	1	1	8.058018e-4	1.000000e+0	MLT2C2,MLT2C2,MLT2C2,MLT2C2	ABCA8
Ensembl Genes	5287	RASL11A	37	6.875681e-5	1.000000e+0	3.446946e-2	3.951444e+1	7.592162e-2	3	5.844620e-5	2.309469e-3	1	6.690388e-2	1.000000e+0	1.000000e+0	1.494682e+1	6.690388e-2	1	1	8.058018e-4	1.000000e+0	MLT2C2,MLT2C2,MLT2C2	RASL11A
Ensembl Genes	6411	SLC28A2	38	7.419567e-5	1.000000e+0	3.621725e-2	3.850527e+1	7.791142e-2	3	5.997800e-5	2.309469e-3	1	6.690388e-2	1.000000e+0	1.000000e+0	1.494682e+1	6.690388e-2	1	1	8.058018e-4	1.000000e+0	MLT2C2,MLT2C2,MLT2C2	SLC28A2
Ensembl Genes	5288	GTF3A	39	8.293124e-5	1.000000e+0	3.944337e-2	3.707513e+1	8.091678e-2	3	6.229159e-5	2.309469e-3	1	6.690388e-2	1.000000e+0	1.000000e+0	1.494682e+1	6.690388e-2	1	1	8.058018e-4	1.000000e+0	MLT2C2,MLT2C2,MLT2C2	GTF3A
Ensembl Genes	8701	ABCA10	40	8.429120e-5	1.000000e+0	3.908794e-2	3.687054e+1	8.136577e-2	3	6.263723e-5	2.309469e-3	1	6.690388e-2	1.000000e+0	1.000000e+0	1.494682e+1	6.690388e-2	1	1	8.058018e-4	1.000000e+0	MLT2C2,MLT2C2,MLT2C2	ABCA10
Ensembl Genes	8699	ABCA9	41	8.609524e-5	1.000000e+0	3.895075e-2	3.660584e+1	8.195413e-2	3	6.309017e-5	2.309469e-3	1	6.690388e-2	1.000000e+0	1.000000e+0	1.494682e+1	6.690388e-2	1	1	8.058018e-4	1.000000e+0	MLT2C2,MLT2C2,MLT2C2	ABCA9
Ensembl Genes	20187	MAGEA2	42	8.625597e-5	1.000000e+0	3.809433e-2	1.515468e+2	1.319725e-2	2	1.015954e-5	1.539646e-3	1	6.690388e-2	1.000000e+0	1.000000e+0	1.494682e+1	6.690388e-2	1	1	8.058018e-4	1.000000e+0	MLT2C2,MLT2C2	MAGEA2
Ensembl Genes	15099	NSUN2	43	9.801360e-5	1.000000e+0	4.228033e-2	3.502534e+1	8.565226e-2	3	6.593708e-5	2.309469e-3	1	6.690388e-2	1.000000e+0	1.000000e+0	1.494682e+1	6.690388e-2	1	1	8.058018e-4	1.000000e+0	MLT2C2,MLT2C2,MLT2C2	NSUN2
Ensembl Genes	3322	OR5T3	44	1.063261e-4	1.000000e+0	4.482370e-2	1.364301e+2	1.465952e-2	2	1.128524e-5	1.539646e-3	1	6.690388e-2	1.000000e+0	1.000000e+0	1.494682e+1	6.690388e-2	1	1	8.058018e-4	1.000000e+0	MLT2C2,MLT2C2	OR5T3
Ensembl Genes	20298	VCY1B	45	1.125551e-4	1.000000e+0	4.639521e-2	1.671167e+1	2.393536e-1	4	1.842599e-4	3.079292e-3	1	6.690388e-2	1.000000e+0	1.000000e+0	1.494682e+1	6.690388e-2	1	1	8.058018e-4	1.000000e+0	MLT2C2,MLT2C2,MLT2C2,MLT2C2	VCY1B
Ensembl Genes	20184	MAGEA2B	46	1.170468e-4	1.000000e+0	4.719785e-2	1.300007e+2	1.538453e-2	2	1.184336e-5	1.539646e-3	1	6.690388e-2	1.000000e+0	1.000000e+0	1.494682e+1	6.690388e-2	1	1	8.058018e-4	1.000000e+0	MLT2C2,MLT2C2	MAGEA2B
Ensembl Genes	3323	OR5T1	47	1.385845e-4	1.000000e+0	5.469370e-2	1.194184e+2	1.674784e-2	2	1.289287e-5	1.539646e-3	1	6.690388e-2	1.000000e+0	1.000000e+0	1.494682e+1	6.690388e-2	1	1	8.058018e-4	1.000000e+0	MLT2C2,MLT2C2	OR5T1
Ensembl Genes	20185	MAGEA12	48	1.412494e-4	1.000000e+0	5.458407e-2	1.182802e+2	1.690900e-2	2	1.301694e-5	1.539646e-3	1	6.690388e-2	1.000000e+0	1.000000e+0	1.494682e+1	6.690388e-2	1	1	8.058018e-4	1.000000e+0	MLT2C2,MLT2C2	MAGEA12
Ensembl Genes	17894	ACTR3B	49	1.553909e-4	1.000000e+0	5.882338e-2	1.021123e+1	4.896569e-1	5	3.769491e-4	3.849115e-3	1	6.690388e-2	1.000000e+0	1.000000e+0	1.494682e+1	6.690388e-2	1	1	8.058018e-4	1.000000e+0	MLT2C2,MLT2C2,MLT2C2,MLT2C2,MLT2C2	ACTR3B
Ensembl Genes	8936	DLGAP1	50	1.712880e-4	1.000000e+0	6.354442e-2	7.591750e+0	7.903316e-1	6	6.084154e-4	4.618938e-3	1	6.690388e-2	1.000000e+0	1.000000e+0	1.494682e+1	6.690388e-2	1	1	8.058018e-4	1.000000e+0	MLT2C2,MLT2C2,MLT2C2,MLT2C2,MLT2C2,MLT2C2	DLGAP1
Ensembl Genes	12610	C21orf62	51	2.082620e-4	1.000000e+0	7.574611e-2	2.707467e+1	1.108047e-1	3	8.529997e-5	2.309469e-3	1	6.690388e-2	1.000000e+0	1.000000e+0	1.494682e+1	6.690388e-2	1	1	8.058018e-4	1.000000e+0	MLT2C2,MLT2C2,MLT2C2	C21orf62
Ensembl Genes	15098	UBE2QL1	52	2.099468e-4	1.000000e+0	7.489045e-2	2.700000e+1	1.111111e-1	3	8.553587e-5	2.309469e-3	1	6.690388e-2	1.000000e+0	1.000000e+0	1.494682e+1	6.690388e-2	1	1	8.058018e-4	1.000000e+0	MLT2C2,MLT2C2,MLT2C2	UBE2QL1
Ensembl Genes	4093	PANX3	53	2.231493e-4	1.000000e+0	7.809804e-2	9.396721e+1	2.128402e-2	2	1.638493e-5	1.539646e-3	1	6.690388e-2	1.000000e+0	1.000000e+0	1.494682e+1	6.690388e-2	1	1	8.058018e-4	1.000000e+0	MLT2C2,MLT2C2	PANX3
Ensembl Genes	9187	ZNF236	54	2.232570e-4	1.000000e+0	7.668878e-2	1.395064e+1	2.867253e-1	4	2.207277e-4	3.079292e-3	1	6.690388e-2	1.000000e+0	1.000000e+0	1.494682e+1	6.690388e-2	1	1	8.058018e-4	1.000000e+0	MLT2C2,MLT2C2,MLT2C2,MLT2C2	ZNF236
Ensembl Genes	17431	FZD1	55	2.249892e-4	1.000000e+0	7.587863e-2	9.418836e+0	5.308512e-1	5	4.086614e-4	3.849115e-3	1	6.690388e-2	1.000000e+0	1.000000e+0	1.494682e+1	6.690388e-2	1	1	8.058018e-4	1.000000e+0	MLT2C2,MLT2C2,MLT2C2,MLT2C2,MLT2C2	FZD1
Ensembl Genes	20088	USP26	56	2.258493e-4	1.000000e+0	7.480855e-2	2.633241e+1	1.139281e-1	3	8.770443e-5	2.309469e-3	1	6.690388e-2	1.000000e+0	1.000000e+0	1.494682e+1	6.690388e-2	1	1	8.058018e-4	1.000000e+0	MLT2C2,MLT2C2,MLT2C2	USP26
Ensembl Genes	15094	IRX1	57	2.295208e-4	1.000000e+0	7.469090e-2	7.185201e+0	8.350497e-1	6	6.428405e-4	4.618938e-3	1	6.690388e-2	1.000000e+0	1.000000e+0	1.494682e+1	6.690388e-2	1	1	8.058018e-4	1.000000e+0	MLT2C2,MLT2C2,MLT2C2,MLT2C2,MLT2C2,MLT2C2	IRX1
Ensembl Genes	15137	PDZD2	58	2.296021e-4	1.000000e+0	7.342913e-2	1.384739e+1	2.888631e-1	4	2.223734e-4	3.079292e-3	1	6.690388e-2	1.000000e+0	1.000000e+0	1.494682e+1	6.690388e-2	1	1	8.058018e-4	1.000000e+0	MLT2C2,MLT2C2,MLT2C2,MLT2C2	PDZD2
Ensembl Genes	12611	OLIG2	59	2.297220e-4	1.000000e+0	7.222226e-2	2.617927e+1	1.145945e-1	3	8.821748e-5	2.309469e-3	1	6.690388e-2	1.000000e+0	1.000000e+0	1.494682e+1	6.690388e-2	1	1	8.058018e-4	1.000000e+0	MLT2C2,MLT2C2,MLT2C2	OLIG2
Ensembl Genes	18812	CCIN	60	2.356911e-4	1.000000e+0	7.286390e-2	9.141485e+1	2.187828e-2	2	1.684240e-5	1.539646e-3	1	6.690388e-2	1.000000e+0	1.000000e+0	1.494682e+1	6.690388e-2	1	1	8.058018e-4	1.000000e+0	MLT2C2,MLT2C2	CCIN
Ensembl Genes	13297	CCDC174	61	2.691505e-4	1.000000e+0	8.184381e-2	2.479344e+1	1.209997e-1	3	9.314837e-5	2.309469e-3	1	6.690388e-2	1.000000e+0	1.000000e+0	1.494682e+1	6.690388e-2	1	1	8.058018e-4	1.000000e+0	MLT2C2,MLT2C2,MLT2C2	CCDC174
Ensembl Genes	15138	GOLPH3	62	2.813869e-4	1.000000e+0	8.418461e-2	1.311933e+1	3.048936e-1	4	2.347141e-4	3.079292e-3	1	6.690388e-2	1.000000e+0	1.000000e+0	1.494682e+1	6.690388e-2	1	1	8.058018e-4	1.000000e+0	MLT2C2,MLT2C2,MLT2C2,MLT2C2	GOLPH3
Ensembl Genes	14546	KDR	63	2.984278e-4	1.000000e+0	8.786567e-2	1.291563e+1	3.097022e-1	4	2.384159e-4	3.079292e-3	1	6.690388e-2	1.000000e+0	1.000000e+0	1.494682e+1	6.690388e-2	1	1	8.058018e-4	1.000000e+0	MLT2C2,MLT2C2,MLT2C2,MLT2C2	KDR
Ensembl Genes	1662	PDC	64	3.037775e-4	1.000000e+0	8.804326e-2	2.378281e+1	1.261415e-1	3	9.710664e-5	2.309469e-3	1	6.690388e-2	1.000000e+0	1.000000e+0	1.494682e+1	6.690388e-2	1	1	8.058018e-4	1.000000e+0	MLT2C2,MLT2C2,MLT2C2	PDC
Ensembl Genes	4855	GLIPR1L1	65	3.218680e-4	1.000000e+0	9.185122e-2	7.812908e+1	2.559866e-2	2	1.970644e-5	1.539646e-3	1	6.690388e-2	1.000000e+0	1.000000e+0	1.494682e+1	6.690388e-2	1	1	8.058018e-4	1.000000e+0	MLT2C2,MLT2C2	GLIPR1L1
Ensembl Genes	18984	ZNF169	66	3.239940e-4	1.000000e+0	9.105704e-2	2.326117e+1	1.289703e-1	3	9.928428e-5	2.309469e-3	1	6.690388e-2	1.000000e+0	1.000000e+0	1.494682e+1	6.690388e-2	1	1	8.058018e-4	1.000000e+0	MLT2C2,MLT2C2,MLT2C2	ZNF169
Ensembl Genes	15095	ADAMTS16	67	3.362152e-4	1.000000e+0	9.308143e-2	8.622179e+0	5.798998e-1	5	4.464202e-4	3.849115e-3	1	6.690388e-2	1.000000e+0	1.000000e+0	1.494682e+1	6.690388e-2	1	1	8.058018e-4	1.000000e+0	MLT2C2,MLT2C2,MLT2C2,MLT2C2,MLT2C2	ADAMTS16
Ensembl Genes	4092	OR8A1	68	3.381734e-4	1.000000e+0	9.224674e-2	7.620592e+1	2.624468e-2	2	2.020376e-5	1.539646e-3	1	6.690388e-2	1.000000e+0	1.000000e+0	1.494682e+1	6.690388e-2	1	1	8.058018e-4	1.000000e+0	MLT2C2,MLT2C2	OR8A1
Ensembl Genes	3122	KCNC1	69	3.494802e-4	1.000000e+0	9.394939e-2	2.266224e+1	1.323788e-1	3	1.019082e-4	2.309469e-3	1	6.690388e-2	1.000000e+0	1.000000e+0	1.494682e+1	6.690388e-2	1	1	8.058018e-4	1.000000e+0	MLT2C2,MLT2C2,MLT2C2	KCNC1
Ensembl Genes	5474	SLITRK5	70	3.567584e-4	1.000000e+0	9.453588e-2	6.608197e+0	9.079633e-1	6	6.989710e-4	4.618938e-3	1	6.690388e-2	1.000000e+0	1.000000e+0	1.494682e+1	6.690388e-2	1	1	8.058018e-4	1.000000e+0	MLT2C2,MLT2C2,MLT2C2,MLT2C2,MLT2C2,MLT2C2	SLITRK5
Ensembl Genes	3123	SERGEF	71	3.962882e-4	1.000000e+0	1.035317e-1	2.170080e+1	1.382438e-1	3	1.064232e-4	2.309469e-3	1	6.690388e-2	1.000000e+0	1.000000e+0	1.494682e+1	6.690388e-2	1	1	8.058018e-4	1.000000e+0	MLT2C2,MLT2C2,MLT2C2	SERGEF
Ensembl Genes	6743	AGBL1	72	4.200775e-4	1.000000e+0	1.082225e-1	8.207115e+0	6.092275e-1	5	4.689973e-4	3.849115e-3	1	6.690388e-2	1.000000e+0	1.000000e+0	1.494682e+1	6.690388e-2	1	1	8.058018e-4	1.000000e+0	MLT2C2,MLT2C2,MLT2C2,MLT2C2,MLT2C2	AGBL1
Ensembl Genes	15860	DRD1	73	4.210050e-4	1.000000e+0	1.069756e-1	1.178149e+1	3.395156e-1	4	2.613669e-4	3.079292e-3	1	6.690388e-2	1.000000e+0	1.000000e+0	1.494682e+1	6.690388e-2	1	1	8.058018e-4	1.000000e+0	MLT2C2,MLT2C2,MLT2C2,MLT2C2	DRD1
Ensembl Genes	6742	KLHL25	74	4.367695e-4	1.000000e+0	1.094816e-1	1.166598e+1	3.428774e-1	4	2.639549e-4	3.079292e-3	1	6.690388e-2	1.000000e+0	1.000000e+0	1.494682e+1	6.690388e-2	1	1	8.058018e-4	1.000000e+0	MLT2C2,MLT2C2,MLT2C2,MLT2C2	KLHL25
Ensembl Genes	11262	C2orf49	75	4.379265e-4	1.000000e+0	1.083080e-1	6.688526e+1	2.990195e-2	2	2.301921e-5	1.539646e-3	1	6.690388e-2	1.000000e+0	1.000000e+0	1.494682e+1	6.690388e-2	1	1	8.058018e-4	1.000000e+0	MLT2C2,MLT2C2	C2orf49
Ensembl Genes	8993	CTAGE1	76	4.435316e-4	1.000000e+0	1.082509e-1	1.161802e+1	3.442929e-1	4	2.650445e-4	3.079292e-3	1	6.690388e-2	1.000000e+0	1.000000e+0	1.494682e+1	6.690388e-2	1	1	8.058018e-4	1.000000e+0	MLT2C2,MLT2C2,MLT2C2,MLT2C2	CTAGE1
Ensembl Genes	20188	MAGEA3	77	4.549371e-4	1.000000e+0	1.095926e-1	6.561023e+1	3.048305e-2	2	2.346655e-5	1.539646e-3	1	6.690388e-2	1.000000e+0	1.000000e+0	1.494682e+1	6.690388e-2	1	1	8.058018e-4	1.000000e+0	MLT2C2,MLT2C2	MAGEA3
Ensembl Genes	14700	FAM175A	78	4.975190e-4	1.000000e+0	1.183138e-1	6.271035e+1	3.189266e-2	2	2.455170e-5	1.539646e-3	1	6.690388e-2	1.000000e+0	1.000000e+0	1.494682e+1	6.690388e-2	1	1	8.058018e-4	1.000000e+0	MLT2C2,MLT2C2	FAM175A
Ensembl Genes	20183	MAGEA6	79	5.007614e-4	1.000000e+0	1.175775e-1	6.250482e+1	3.199753e-2	2	2.463244e-5	1.539646e-3	1	6.690388e-2	1.000000e+0	1.000000e+0	1.494682e+1	6.690388e-2	1	1	8.058018e-4	1.000000e+0	MLT2C2,MLT2C2	MAGEA6
Ensembl Genes	19464	ARSF	80	5.359727e-4	1.000000e+0	1.242720e-1	1.954920e+1	1.534590e-1	3	1.181362e-4	2.309469e-3	1	6.690388e-2	1.000000e+0	1.000000e+0	1.494682e+1	6.690388e-2	1	1	8.058018e-4	1.000000e+0	MLT2C2,MLT2C2,MLT2C2	ARSF
Ensembl Genes	10839	C2orf16	81	6.085543e-4	1.000000e+0	1.393589e-1	5.663716e+1	3.531251e-2	2	2.718438e-5	1.539646e-3	1	6.690388e-2	1.000000e+0	1.000000e+0	1.494682e+1	6.690388e-2	1	1	8.058018e-4	1.000000e+0	MLT2C2,MLT2C2	C2orf16
Ensembl Genes	1663	PTGS2	82	6.315575e-4	1.000000e+0	1.428629e-1	1.846742e+1	1.624483e-1	3	1.250564e-4	2.309469e-3	1	6.690388e-2	1.000000e+0	1.000000e+0	1.494682e+1	6.690388e-2	1	1	8.058018e-4	1.000000e+0	MLT2C2,MLT2C2,MLT2C2	PTGS2
Ensembl Genes	10837	GCKR	83	6.382184e-4	1.000000e+0	1.426303e-1	5.528946e+1	3.617326e-2	2	2.784700e-5	1.539646e-3	1	6.690388e-2	1.000000e+0	1.000000e+0	1.494682e+1	6.690388e-2	1	1	8.058018e-4	1.000000e+0	MLT2C2,MLT2C2	GCKR
Ensembl Genes	14896	SMARCA5	84	6.525311e-4	1.000000e+0	1.440928e-1	1.825902e+1	1.643023e-1	3	1.264837e-4	2.309469e-3	1	6.690388e-2	1.000000e+0	1.000000e+0	1.494682e+1	6.690388e-2	1	1	8.058018e-4	1.000000e+0	MLT2C2,MLT2C2,MLT2C2	SMARCA5
Ensembl Genes	9132	RNF152	85	6.816088e-4	1.000000e+0	1.487431e-1	1.034823e+1	3.865395e-1	4	2.975670e-4	3.079292e-3	1	6.690388e-2	1.000000e+0	1.000000e+0	1.494682e+1	6.690388e-2	1	1	8.058018e-4	1.000000e+0	MLT2C2,MLT2C2,MLT2C2,MLT2C2	RNF152
Ensembl Genes	9902	GPR42	86	7.057310e-4	1.000000e+0	1.522163e-1	5.254547e+1	3.806227e-2	2	2.930121e-5	1.539646e-3	1	6.690388e-2	1.000000e+0	1.000000e+0	1.494682e+1	6.690388e-2	1	1	8.058018e-4	1.000000e+0	MLT2C2,MLT2C2	GPR42
Ensembl Genes	5060	PTPN11	87	7.102740e-4	1.000000e+0	1.514353e-1	1.772861e+1	1.692180e-1	3	1.302679e-4	2.309469e-3	1	6.690388e-2	1.000000e+0	1.000000e+0	1.494682e+1	6.690388e-2	1	1	8.058018e-4	1.000000e+0	MLT2C2,MLT2C2,MLT2C2	PTPN11
Ensembl Genes	19737	FAM156B	88	7.169275e-4	1.000000e+0	1.511169e-1	5.212827e+1	3.836690e-2	2	2.953572e-5	1.539646e-3	1	6.690388e-2	1.000000e+0	1.000000e+0	1.494682e+1	6.690388e-2	1	1	8.058018e-4	1.000000e+0	MLT2C2,MLT2C2	FAM156B
Ensembl Genes	9131	CDH20	89	7.224418e-4	1.000000e+0	1.505682e-1	7.269787e+0	6.877781e-1	5	5.294674e-4	3.849115e-3	1	6.690388e-2	1.000000e+0	1.000000e+0	1.494682e+1	6.690388e-2	1	1	8.058018e-4	1.000000e+0	MLT2C2,MLT2C2,MLT2C2,MLT2C2,MLT2C2	CDH20
Ensembl Genes	18334	PSKH2	90	7.485527e-4	1.000000e+0	1.542767e-1	1.740767e+1	1.723378e-1	3	1.326696e-4	2.309469e-3	1	6.690388e-2	1.000000e+0	1.000000e+0	1.494682e+1	6.690388e-2	1	1	8.058018e-4	1.000000e+0	MLT2C2,MLT2C2,MLT2C2	PSKH2
Ensembl Genes	18511	TMEM71	91	8.084480e-4	1.000000e+0	1.647901e-1	4.904989e+1	4.077482e-2	2	3.138939e-5	1.539646e-3	1	6.690388e-2	1.000000e+0	1.000000e+0	1.494682e+1	6.690388e-2	1	1	8.058018e-4	1.000000e+0	MLT2C2,MLT2C2	TMEM71
Ensembl Genes	14545	KIT	92	8.176019e-4	1.000000e+0	1.648445e-1	9.850193e+0	4.060834e-1	4	3.126123e-4	3.079292e-3	1	6.690388e-2	1.000000e+0	1.000000e+0	1.494682e+1	6.690388e-2	1	1	8.058018e-4	1.000000e+0	MLT2C2,MLT2C2,MLT2C2,MLT2C2	KIT
Ensembl Genes	14449	DHX15	93	8.206032e-4	1.000000e+0	1.636706e-1	9.840391e+0	4.064879e-1	4	3.129237e-4	3.079292e-3	1	6.690388e-2	1.000000e+0	1.000000e+0	1.494682e+1	6.690388e-2	1	1	8.058018e-4	1.000000e+0	MLT2C2,MLT2C2,MLT2C2,MLT2C2	DHX15
Ensembl Genes	5842	MAPK1IP1L	94	8.470676e-4	1.000000e+0	1.671517e-1	4.790319e+1	4.175088e-2	2	3.214078e-5	1.539646e-3	1	6.690388e-2	1.000000e+0	1.000000e+0	1.494682e+1	6.690388e-2	1	1	8.058018e-4	1.000000e+0	MLT2C2,MLT2C2	MAPK1IP1L
Ensembl Genes	19470	VCX3A	95	8.825979e-4	1.000000e+0	1.723296e-1	9.647407e+0	4.146192e-1	4	3.191833e-4	3.079292e-3	1	6.690388e-2	1.000000e+0	1.000000e+0	1.494682e+1	6.690388e-2	1	1	8.058018e-4	1.000000e+0	MLT2C2,MLT2C2,MLT2C2,MLT2C2	VCX3A
Ensembl Genes	6014	VASH1	96	8.911170e-4	1.000000e+0	1.721805e-1	1.638113e+1	1.831376e-1	3	1.409835e-4	2.309469e-3	1	6.690388e-2	1.000000e+0	1.000000e+0	1.494682e+1	6.690388e-2	1	1	8.058018e-4	1.000000e+0	MLT2C2,MLT2C2,MLT2C2	VASH1
Ensembl Genes	6406	DUOX2	97	9.041416e-4	1.000000e+0	1.728961e-1	4.634502e+1	4.315459e-2	2	3.322139e-5	1.539646e-3	1	6.690388e-2	1.000000e+0	1.000000e+0	1.494682e+1	6.690388e-2	1	1	8.058018e-4	1.000000e+0	MLT2C2,MLT2C2	DUOX2
Ensembl Genes	8975	SEH1L	98	9.433214e-4	1.000000e+0	1.785476e-1	4.535824e+1	4.409342e-2	2	3.394413e-5	1.539646e-3	1	6.690388e-2	1.000000e+0	1.000000e+0	1.494682e+1	6.690388e-2	1	1	8.058018e-4	1.000000e+0	MLT2C2,MLT2C2	SEH1L
Ensembl Genes	13484	KLHL18	99	9.615514e-4	1.000000e+0	1.801598e-1	4.491980e+1	4.452380e-2	2	3.427544e-5	1.539646e-3	1	6.690388e-2	1.000000e+0	1.000000e+0	1.494682e+1	6.690388e-2	1	1	8.058018e-4	1.000000e+0	MLT2C2,MLT2C2	KLHL18
Ensembl Genes	5198	FZD10	100	1.029079e-3	1.000000e+0	1.908839e-1	1.557729e+1	1.925881e-1	3	1.482587e-4	2.309469e-3	1	6.690388e-2	1.000000e+0	1.000000e+0	1.494682e+1	6.690388e-2	1	1	8.058018e-4	1.000000e+0	MLT2C2,MLT2C2,MLT2C2	FZD10
Ensembl Genes	5397	CYSLTR2	101	1.088764e-3	1.000000e+0	1.999553e-1	1.527278e+1	1.964279e-1	3	1.512147e-4	2.309469e-3	1	6.690388e-2	1.000000e+0	1.000000e+0	1.494682e+1	6.690388e-2	1	1	8.058018e-4	1.000000e+0	MLT2C2,MLT2C2,MLT2C2	CYSLTR2
Ensembl Genes	6804	ARRDC4	102	1.149405e-3	1.000000e+0	2.090227e-1	6.543007e+0	7.641746e-1	5	5.882791e-4	3.849115e-3	1	6.690388e-2	1.000000e+0	1.000000e+0	1.494682e+1	6.690388e-2	1	1	8.058018e-4	1.000000e+0	MLT2C2,MLT2C2,MLT2C2,MLT2C2,MLT2C2	ARRDC4
Ensembl Genes	2134	PHYH	103	1.161838e-3	1.000000e+0	2.092324e-1	4.080418e+1	4.901458e-2	2	3.773255e-5	1.539646e-3	1	6.690388e-2	1.000000e+0	1.000000e+0	1.494682e+1	6.690388e-2	1	1	8.058018e-4	1.000000e+0	MLT2C2,MLT2C2	PHYH
Ensembl Genes	8990	MIB1	104	1.253796e-3	1.000000e+0	2.236218e-1	1.453511e+1	2.063969e-1	3	1.588890e-4	2.309469e-3	1	6.690388e-2	1.000000e+0	1.000000e+0	1.494682e+1	6.690388e-2	1	1	8.058018e-4	1.000000e+0	MLT2C2,MLT2C2,MLT2C2	MIB1
Ensembl Genes	9408	VAV1	105	1.311910e-3	1.000000e+0	2.317583e-1	3.835976e+1	5.213798e-2	2	4.013701e-5	1.539646e-3	1	6.690388e-2	1.000000e+0	1.000000e+0	1.494682e+1	6.690388e-2	1	1	8.058018e-4	1.000000e+0	MLT2C2,MLT2C2	VAV1
Ensembl Genes	19129	DEC1	106	1.315100e-3	1.000000e+0	2.301301e-1	8.650378e+0	4.624075e-1	4	3.559719e-4	3.079292e-3	1	6.690388e-2	1.000000e+0	1.000000e+0	1.494682e+1	6.690388e-2	1	1	8.058018e-4	1.000000e+0	MLT2C2,MLT2C2,MLT2C2,MLT2C2	DEC1
Ensembl Genes	13296	SLC6A6	107	1.320444e-3	1.000000e+0	2.289058e-1	1.427296e+1	2.101876e-1	3	1.618072e-4	2.309469e-3	1	6.690388e-2	1.000000e+0	1.000000e+0	1.494682e+1	6.690388e-2	1	1	8.058018e-4	1.000000e+0	MLT2C2,MLT2C2,MLT2C2	SLC6A6
Ensembl Genes	11255	TMEM182	108	1.322619e-3	1.000000e+0	2.271598e-1	8.636828e+0	4.631330e-1	4	3.565304e-4	3.079292e-3	1	6.690388e-2	1.000000e+0	1.000000e+0	1.494682e+1	6.690388e-2	1	1	8.058018e-4	1.000000e+0	MLT2C2,MLT2C2,MLT2C2,MLT2C2	TMEM182
Ensembl Genes	9903	FFAR2	109	1.374513e-3	1.000000e+0	2.339068e-1	3.746048e+1	5.338960e-2	2	4.110054e-5	1.539646e-3	1	6.690388e-2	1.000000e+0	1.000000e+0	1.494682e+1	6.690388e-2	1	1	8.058018e-4	1.000000e+0	MLT2C2,MLT2C2	FFAR2
Ensembl Genes	4867	NAV3	110	1.398650e-3	1.000000e+0	2.358505e-1	6.255246e+0	7.993291e-1	5	6.153419e-4	3.849115e-3	1	6.690388e-2	1.000000e+0	1.000000e+0	1.494682e+1	6.690388e-2	1	1	8.058018e-4	1.000000e+0	MLT2C2,MLT2C2,MLT2C2,MLT2C2,MLT2C2	NAV3
Ensembl Genes	16641	SYNCRIP	111	1.440343e-3	1.000000e+0	2.406930e-1	8.436436e+0	4.741339e-1	4	3.649991e-4	3.079292e-3	1	6.690388e-2	1.000000e+0	1.000000e+0	1.494682e+1	6.690388e-2	1	1	8.058018e-4	1.000000e+0	MLT2C2,MLT2C2,MLT2C2,MLT2C2	SYNCRIP
Ensembl Genes	16390	SRSF3	112	1.459224e-3	1.000000e+0	2.416709e-1	3.633702e+1	5.504028e-2	2	4.237127e-5	1.539646e-3	1	6.690388e-2	1.000000e+0	1.000000e+0	1.494682e+1	6.690388e-2	1	1	8.058018e-4	1.000000e+0	MLT2C2,MLT2C2	SRSF3
Ensembl Genes	837	GIPC2	113	1.464929e-3	1.000000e+0	2.404687e-1	1.376080e+1	2.180106e-1	3	1.678296e-4	2.309469e-3	1	6.690388e-2	1.000000e+0	1.000000e+0	1.494682e+1	6.690388e-2	1	1	8.058018e-4	1.000000e+0	MLT2C2,MLT2C2,MLT2C2	GIPC2
Ensembl Genes	5061	RPH3A	114	1.479270e-3	1.000000e+0	2.406928e-1	1.371365e+1	2.187601e-1	3	1.684066e-4	2.309469e-3	1	6.690388e-2	1.000000e+0	1.000000e+0	1.494682e+1	6.690388e-2	1	1	8.058018e-4	1.000000e+0	MLT2C2,MLT2C2,MLT2C2	RPH3A
Ensembl Genes	13395	XIRP1	115	1.481068e-3	1.000000e+0	2.388898e-1	3.606307e+1	5.545840e-2	2	4.269315e-5	1.539646e-3	1	6.690388e-2	1.000000e+0	1.000000e+0	1.494682e+1	6.690388e-2	1	1	8.058018e-4	1.000000e+0	MLT2C2,MLT2C2	XIRP1
Ensembl Genes	5257	FGF9	116	1.531222e-3	1.000000e+0	2.448503e-1	8.295231e+0	4.822048e-1	4	3.712123e-4	3.079292e-3	1	6.690388e-2	1.000000e+0	1.000000e+0	1.494682e+1	6.690388e-2	1	1	8.058018e-4	1.000000e+0	MLT2C2,MLT2C2,MLT2C2,MLT2C2	FGF9
Ensembl Genes	17936	MYOM2	117	1.573085e-3	1.000000e+0	2.493945e-1	8.233659e+0	4.858107e-1	4	3.739883e-4	3.079292e-3	1	6.690388e-2	1.000000e+0	1.000000e+0	1.494682e+1	6.690388e-2	1	1	8.058018e-4	1.000000e+0	MLT2C2,MLT2C2,MLT2C2,MLT2C2	MYOM2
Ensembl Genes	13396	CX3CR1	118	1.601166e-3	1.000000e+0	2.516952e-1	3.465840e+1	5.770606e-2	2	4.442345e-5	1.539646e-3	1	6.690388e-2	1.000000e+0	1.000000e+0	1.494682e+1	6.690388e-2	1	1	8.058018e-4	1.000000e+0	MLT2C2,MLT2C2	CX3CR1
Ensembl Genes	9157	TMX3	119	1.614258e-3	1.000000e+0	2.516208e-1	8.175064e+0	4.892928e-1	4	3.766688e-4	3.079292e-3	1	6.690388e-2	1.000000e+0	1.000000e+0	1.494682e+1	6.690388e-2	1	1	8.058018e-4	1.000000e+0	MLT2C2,MLT2C2,MLT2C2,MLT2C2	TMX3
Ensembl Genes	19911	ARMCX1	120	1.622237e-3	1.000000e+0	2.507573e-1	3.442818e+1	5.809194e-2	2	4.472051e-5	1.539646e-3	1	6.690388e-2	1.000000e+0	1.000000e+0	1.494682e+1	6.690388e-2	1	1	8.058018e-4	1.000000e+0	MLT2C2,MLT2C2	ARMCX1
Ensembl Genes	4868	SYT1	121	1.635753e-3	1.000000e+0	2.507569e-1	6.033465e+0	8.287113e-1	5	6.379609e-4	3.849115e-3	1	6.690388e-2	1.000000e+0	1.000000e+0	1.494682e+1	6.690388e-2	1	1	8.058018e-4	1.000000e+0	MLT2C2,MLT2C2,MLT2C2,MLT2C2,MLT2C2	SYT1
Ensembl Genes	18004	LONRF1	122	1.636368e-3	1.000000e+0	2.487950e-1	1.323405e+1	2.266880e-1	3	1.745096e-4	2.309469e-3	1	6.690388e-2	1.000000e+0	1.000000e+0	1.494682e+1	6.690388e-2	1	1	8.058018e-4	1.000000e+0	MLT2C2,MLT2C2,MLT2C2	LONRF1
Ensembl Genes	18947	CDK20	123	1.638783e-3	1.000000e+0	2.471365e-1	1.322716e+1	2.268061e-1	3	1.746005e-4	2.309469e-3	1	6.690388e-2	1.000000e+0	1.000000e+0	1.494682e+1	6.690388e-2	1	1	8.058018e-4	1.000000e+0	MLT2C2,MLT2C2,MLT2C2	CDK20
Ensembl Genes	12376	PREX1	124	1.675854e-3	1.000000e+0	2.506888e-1	8.090799e+0	4.943887e-1	4	3.805918e-4	3.079292e-3	1	6.690388e-2	1.000000e+0	1.000000e+0	1.494682e+1	6.690388e-2	1	1	8.058018e-4	1.000000e+0	MLT2C2,MLT2C2,MLT2C2,MLT2C2	PREX1
Ensembl Genes	19910	ARMCX4	125	1.739564e-3	1.000000e+0	2.581374e-1	3.322371e+1	6.019797e-2	2	4.634178e-5	1.539646e-3	1	6.690388e-2	1.000000e+0	1.000000e+0	1.494682e+1	6.690388e-2	1	1	8.058018e-4	1.000000e+0	MLT2C2,MLT2C2	ARMCX4
Ensembl Genes	15161	CAPSL	126	1.743423e-3	1.000000e+0	2.566568e-1	3.318617e+1	6.026606e-2	2	4.639420e-5	1.539646e-3	1	6.690388e-2	1.000000e+0	1.000000e+0	1.494682e+1	6.690388e-2	1	1	8.058018e-4	1.000000e+0	MLT2C2,MLT2C2	CAPSL
Ensembl Genes	16383	BRPF3	127	1.779354e-3	1.000000e+0	2.598838e-1	3.284253e+1	6.089664e-2	2	4.687963e-5	1.539646e-3	1	6.690388e-2	1.000000e+0	1.000000e+0	1.494682e+1	6.690388e-2	1	1	8.058018e-4	1.000000e+0	MLT2C2,MLT2C2	BRPF3
Ensembl Genes	4209	KCNA5	128	1.797727e-3	1.000000e+0	2.605159e-1	1.280142e+1	2.343490e-1	3	1.804072e-4	2.309469e-3	1	6.690388e-2	1.000000e+0	1.000000e+0	1.494682e+1	6.690388e-2	1	1	8.058018e-4	1.000000e+0	MLT2C2,MLT2C2,MLT2C2	KCNA5
Ensembl Genes	15826	DOCK2	129	1.798268e-3	1.000000e+0	2.585742e-1	1.280006e+1	2.343739e-1	3	1.804264e-4	2.309469e-3	1	6.690388e-2	1.000000e+0	1.000000e+0	1.494682e+1	6.690388e-2	1	1	8.058018e-4	1.000000e+0	MLT2C2,MLT2C2,MLT2C2	DOCK2
Ensembl Genes	252	KLHDC7A	130	1.808101e-3	1.000000e+0	2.579882e-1	1.277539e+1	2.348265e-1	3	1.807749e-4	2.309469e-3	1	6.690388e-2	1.000000e+0	1.000000e+0	1.494682e+1	6.690388e-2	1	1	8.058018e-4	1.000000e+0	MLT2C2,MLT2C2,MLT2C2	KLHDC7A
Ensembl Genes	7037	C16orf72	131	1.873300e-3	1.000000e+0	2.652507e-1	7.844746e+0	5.098954e-1	4	3.925292e-4	3.079292e-3	1	6.690388e-2	1.000000e+0	1.000000e+0	1.494682e+1	6.690388e-2	1	1	8.058018e-4	1.000000e+0	MLT2C2,MLT2C2,MLT2C2,MLT2C2	C16orf72
Ensembl Genes	11716	ACADL	132	1.875927e-3	1.000000e+0	2.636104e-1	3.196837e+1	6.256185e-2	2	4.816155e-5	1.539646e-3	1	6.690388e-2	1.000000e+0	1.000000e+0	1.494682e+1	6.690388e-2	1	1	8.058018e-4	1.000000e+0	MLT2C2,MLT2C2	ACADL
Ensembl Genes	5843	LGALS3	133	1.882358e-3	1.000000e+0	2.625253e-1	3.191256e+1	6.267126e-2	2	4.824577e-5	1.539646e-3	1	6.690388e-2	1.000000e+0	1.000000e+0	1.494682e+1	6.690388e-2	1	1	8.058018e-4	1.000000e+0	MLT2C2,MLT2C2	LGALS3
Ensembl Genes	4856	GLIPR1L2	134	1.934750e-3	1.000000e+0	2.678185e-1	3.146828e+1	6.355607e-2	2	4.892692e-5	1.539646e-3	1	6.690388e-2	1.000000e+0	1.000000e+0	1.494682e+1	6.690388e-2	1	1	8.058018e-4	1.000000e+0	MLT2C2,MLT2C2	GLIPR1L2
Ensembl Genes	13968	EPHB1	135	1.971569e-3	1.000000e+0	2.708936e-1	7.734048e+0	5.171936e-1	4	3.981475e-4	3.079292e-3	1	6.690388e-2	1.000000e+0	1.000000e+0	1.494682e+1	6.690388e-2	1	1	8.058018e-4	1.000000e+0	MLT2C2,MLT2C2,MLT2C2,MLT2C2	EPHB1
Ensembl Genes	16389	STK38	136	1.975022e-3	1.000000e+0	2.693727e-1	3.113887e+1	6.422841e-2	2	4.944451e-5	1.539646e-3	1	6.690388e-2	1.000000e+0	1.000000e+0	1.494682e+1	6.690388e-2	1	1	8.058018e-4	1.000000e+0	MLT2C2,MLT2C2	STK38
Ensembl Genes	19738	FAM156A	137	2.096133e-3	1.000000e+0	2.838042e-1	3.020607e+1	6.621186e-2	2	5.097141e-5	1.539646e-3	1	6.690388e-2	1.000000e+0	1.000000e+0	1.494682e+1	6.690388e-2	1	1	8.058018e-4	1.000000e+0	MLT2C2,MLT2C2	FAM156A
Ensembl Genes	18948	SPIN1	138	2.153706e-3	1.000000e+0	2.894862e-1	1.200731e+1	2.498479e-1	3	1.923386e-4	2.309469e-3	1	6.690388e-2	1.000000e+0	1.000000e+0	1.494682e+1	6.690388e-2	1	1	8.058018e-4	1.000000e+0	MLT2C2,MLT2C2,MLT2C2	SPIN1
Ensembl Genes	13971	PCCB	139	2.155623e-3	1.000000e+0	2.876594e-1	1.200351e+1	2.499269e-1	3	1.923994e-4	2.309469e-3	1	6.690388e-2	1.000000e+0	1.000000e+0	1.494682e+1	6.690388e-2	1	1	8.058018e-4	1.000000e+0	MLT2C2,MLT2C2,MLT2C2	PCCB
Ensembl Genes	807	ANKRD13C	140	2.188598e-3	1.000000e+0	2.899736e-1	2.954665e+1	6.768957e-2	2	5.210898e-5	1.539646e-3	1	6.690388e-2	1.000000e+0	1.000000e+0	1.494682e+1	6.690388e-2	1	1	8.058018e-4	1.000000e+0	MLT2C2,MLT2C2	ANKRD13C
Ensembl Genes	806	SRSF11	141	2.188885e-3	1.000000e+0	2.879548e-1	2.954467e+1	6.769411e-2	2	5.211248e-5	1.539646e-3	1	6.690388e-2	1.000000e+0	1.000000e+0	1.494682e+1	6.690388e-2	1	1	8.058018e-4	1.000000e+0	MLT2C2,MLT2C2	SRSF11
Ensembl Genes	18331	REXO1L1P	142	2.192460e-3	1.000000e+0	2.863939e-1	1.193147e+1	2.514359e-1	3	1.935611e-4	2.309469e-3	1	6.690388e-2	1.000000e+0	1.000000e+0	1.494682e+1	6.690388e-2	1	1	8.058018e-4	1.000000e+0	MLT2C2,MLT2C2,MLT2C2	REXO1L1P
Ensembl Genes	6405	SORD	143	2.261402e-3	1.000000e+0	2.933339e-1	2.905615e+1	6.883224e-2	2	5.298864e-5	1.539646e-3	1	6.690388e-2	1.000000e+0	1.000000e+0	1.494682e+1	6.690388e-2	1	1	8.058018e-4	1.000000e+0	MLT2C2,MLT2C2	SORD
Ensembl Genes	15045	CYP4V2	144	2.279832e-3	1.000000e+0	2.936709e-1	2.893573e+1	6.911871e-2	2	5.320916e-5	1.539646e-3	1	6.690388e-2	1.000000e+0	1.000000e+0	1.494682e+1	6.690388e-2	1	1	8.058018e-4	1.000000e+0	MLT2C2,MLT2C2	CYP4V2
Ensembl Genes	2307	CHAT	145	2.280915e-3	1.000000e+0	2.917841e-1	2.892870e+1	6.913550e-2	2	5.322210e-5	1.539646e-3	1	6.690388e-2	1.000000e+0	1.000000e+0	1.494682e+1	6.690388e-2	1	1	8.058018e-4	1.000000e+0	MLT2C2,MLT2C2	CHAT
Ensembl Genes	13972	STAG1	146	2.292023e-3	1.000000e+0	2.911968e-1	1.174456e+1	2.554373e-1	3	1.966415e-4	2.309469e-3	1	6.690388e-2	1.000000e+0	1.000000e+0	1.494682e+1	6.690388e-2	1	1	8.058018e-4	1.000000e+0	MLT2C2,MLT2C2,MLT2C2	STAG1
Ensembl Genes	9014	CDH2	147	2.355741e-3	1.000000e+0	2.972561e-1	5.542499e+0	9.021201e-1	5	6.944727e-4	3.849115e-3	1	6.690388e-2	1.000000e+0	1.000000e+0	1.494682e+1	6.690388e-2	1	1	8.058018e-4	1.000000e+0	MLT2C2,MLT2C2,MLT2C2,MLT2C2,MLT2C2	CDH2
Ensembl Genes	838	PTGFR	148	2.359533e-3	1.000000e+0	2.957228e-1	1.162388e+1	2.580895e-1	3	1.986832e-4	2.309469e-3	1	6.690388e-2	1.000000e+0	1.000000e+0	1.494682e+1	6.690388e-2	1	1	8.058018e-4	1.000000e+0	MLT2C2,MLT2C2,MLT2C2	PTGFR
Ensembl Genes	6048	FLRT2	149	2.421521e-3	1.000000e+0	3.014550e-1	5.506831e+0	9.079633e-1	5	6.989710e-4	3.849115e-3	1	6.690388e-2	1.000000e+0	1.000000e+0	1.494682e+1	6.690388e-2	1	1	8.058018e-4	1.000000e+0	MLT2C2,MLT2C2,MLT2C2,MLT2C2,MLT2C2	FLRT2
Ensembl Genes	5365	DNAJC15	150	2.452101e-3	1.000000e+0	3.032268e-1	7.277213e+0	5.496610e-1	4	4.231416e-4	3.079292e-3	1	6.690388e-2	1.000000e+0	1.000000e+0	1.494682e+1	6.690388e-2	1	1	8.058018e-4	1.000000e+0	MLT2C2,MLT2C2,MLT2C2,MLT2C2	DNAJC15
Ensembl Genes	9178	ZADH2	151	2.524180e-3	1.000000e+0	3.100729e-1	1.134789e+1	2.643662e-1	3	2.035152e-4	2.309469e-3	1	6.690388e-2	1.000000e+0	1.000000e+0	1.494682e+1	6.690388e-2	1	1	8.058018e-4	1.000000e+0	MLT2C2,MLT2C2,MLT2C2	ZADH2
Ensembl Genes	14488	SMIM14	152	2.525026e-3	1.000000e+0	3.081362e-1	2.746121e+1	7.283001e-2	2	5.606621e-5	1.539646e-3	1	6.690388e-2	1.000000e+0	1.000000e+0	1.494682e+1	6.690388e-2	1	1	8.058018e-4	1.000000e+0	MLT2C2,MLT2C2	SMIM14
Ensembl Genes	12470	GATA5	153	2.549104e-3	1.000000e+0	3.090414e-1	2.732800e+1	7.318502e-2	2	5.633951e-5	1.539646e-3	1	6.690388e-2	1.000000e+0	1.000000e+0	1.494682e+1	6.690388e-2	1	1	8.058018e-4	1.000000e+0	MLT2C2,MLT2C2	GATA5
Ensembl Genes	16382	MAPK13	154	2.570160e-3	1.000000e+0	3.095708e-1	2.721304e+1	7.349418e-2	2	5.657751e-5	1.539646e-3	1	6.690388e-2	1.000000e+0	1.000000e+0	1.494682e+1	6.690388e-2	1	1	8.058018e-4	1.000000e+0	MLT2C2,MLT2C2	MAPK13
Ensembl Genes	13969	PPP2R3A	155	2.587761e-3	1.000000e+0	3.096799e-1	7.168171e+0	5.580224e-1	4	4.295785e-4	3.079292e-3	1	6.690388e-2	1.000000e+0	1.000000e+0	1.494682e+1	6.690388e-2	1	1	8.058018e-4	1.000000e+0	MLT2C2,MLT2C2,MLT2C2,MLT2C2	PPP2R3A
Ensembl Genes	16973	PDE10A	156	2.617843e-3	1.000000e+0	3.112716e-1	7.144954e+0	5.598356e-1	4	4.309743e-4	3.079292e-3	1	6.690388e-2	1.000000e+0	1.000000e+0	1.494682e+1	6.690388e-2	1	1	8.058018e-4	1.000000e+0	MLT2C2,MLT2C2,MLT2C2,MLT2C2	PDE10A
Ensembl Genes	6011	IFT43	157	2.703934e-3	1.000000e+0	3.194603e-1	2.651434e+1	7.543087e-2	2	5.806841e-5	1.539646e-3	1	6.690388e-2	1.000000e+0	1.000000e+0	1.494682e+1	6.690388e-2	1	1	8.058018e-4	1.000000e+0	MLT2C2,MLT2C2	IFT43
Ensembl Genes	19130	PAPPA	158	2.714586e-3	1.000000e+0	3.186890e-1	7.072490e+0	5.655717e-1	4	4.353901e-4	3.079292e-3	1	6.690388e-2	1.000000e+0	1.000000e+0	1.494682e+1	6.690388e-2	1	1	8.058018e-4	1.000000e+0	MLT2C2,MLT2C2,MLT2C2,MLT2C2	PAPPA
Ensembl Genes	9023	B4GALT6	159	2.735789e-3	1.000000e+0	3.191582e-1	2.635557e+1	7.588530e-2	2	5.841825e-5	1.539646e-3	1	6.690388e-2	1.000000e+0	1.000000e+0	1.494682e+1	6.690388e-2	1	1	8.058018e-4	1.000000e+0	MLT2C2,MLT2C2	B4GALT6
Ensembl Genes	10894	CDC42EP3	160	2.743306e-3	1.000000e+0	3.180349e-1	1.101570e+1	2.723386e-1	3	2.096525e-4	2.309469e-3	1	6.690388e-2	1.000000e+0	1.000000e+0	1.494682e+1	6.690388e-2	1	1	8.058018e-4	1.000000e+0	MLT2C2,MLT2C2,MLT2C2	CDC42EP3
Ensembl Genes	6013	ESRRB	161	2.799516e-3	1.000000e+0	3.225355e-1	1.093614e+1	2.743198e-1	3	2.111777e-4	2.309469e-3	1	6.690388e-2	1.000000e+0	1.000000e+0	1.494682e+1	6.690388e-2	1	1	8.058018e-4	1.000000e+0	MLT2C2,MLT2C2,MLT2C2	ESRRB
Ensembl Genes	2467	TMEM254	162	2.945682e-3	1.000000e+0	3.372806e-1	2.537461e+1	7.881893e-2	2	6.067662e-5	1.539646e-3	1	6.690388e-2	1.000000e+0	1.000000e+0	1.494682e+1	6.690388e-2	1	1	8.058018e-4	1.000000e+0	MLT2C2,MLT2C2	TMEM254
Ensembl Genes	18207	RGS20	163	2.982308e-3	1.000000e+0	3.393793e-1	2.521414e+1	7.932058e-2	2	6.106280e-5	1.539646e-3	1	6.690388e-2	1.000000e+0	1.000000e+0	1.494682e+1	6.690388e-2	1	1	8.058018e-4	1.000000e+0	MLT2C2,MLT2C2	RGS20
Ensembl Genes	12375	SULF2	164	3.019052e-3	1.000000e+0	3.414658e-1	6.863912e+0	5.827581e-1	4	4.486205e-4	3.079292e-3	1	6.690388e-2	1.000000e+0	1.000000e+0	1.494682e+1	6.690388e-2	1	1	8.058018e-4	1.000000e+0	MLT2C2,MLT2C2,MLT2C2,MLT2C2	SULF2
Ensembl Genes	18296	PI15	165	3.119666e-3	1.000000e+0	3.507072e-1	1.052038e+1	2.851609e-1	3	2.195234e-4	2.309469e-3	1	6.690388e-2	1.000000e+0	1.000000e+0	1.494682e+1	6.690388e-2	1	1	8.058018e-4	1.000000e+0	MLT2C2,MLT2C2,MLT2C2	PI15
Ensembl Genes	12473	SLCO4A1	166	3.131628e-3	1.000000e+0	3.499311e-1	2.458928e+1	8.133626e-2	2	6.261452e-5	1.539646e-3	1	6.690388e-2	1.000000e+0	1.000000e+0	1.494682e+1	6.690388e-2	1	1	8.058018e-4	1.000000e+0	MLT2C2,MLT2C2	SLCO4A1
Ensembl Genes	153	FBXO2	167	3.141263e-3	1.000000e+0	3.489059e-1	2.455050e+1	8.146474e-2	2	6.271342e-5	1.539646e-3	1	6.690388e-2	1.000000e+0	1.000000e+0	1.494682e+1	6.690388e-2	1	1	8.058018e-4	1.000000e+0	MLT2C2,MLT2C2	FBXO2
Ensembl Genes	19605	ATP6AP2	168	3.175306e-3	1.000000e+0	3.505878e-1	1.045391e+1	2.869741e-1	3	2.209192e-4	2.309469e-3	1	6.690388e-2	1.000000e+0	1.000000e+0	1.494682e+1	6.690388e-2	1	1	8.058018e-4	1.000000e+0	MLT2C2,MLT2C2,MLT2C2	ATP6AP2
Ensembl Genes	19469	NLGN4X	169	3.202763e-3	1.000000e+0	3.515269e-1	6.750351e+0	5.925618e-1	4	4.561677e-4	3.079292e-3	1	6.690388e-2	1.000000e+0	1.000000e+0	1.494682e+1	6.690388e-2	1	1	8.058018e-4	1.000000e+0	MLT2C2,MLT2C2,MLT2C2,MLT2C2	NLGN4X
Ensembl Genes	9168	NETO1	170	3.318327e-3	1.000000e+0	3.620685e-1	6.682996e+0	5.985339e-1	4	4.607652e-4	3.079292e-3	1	6.690388e-2	1.000000e+0	1.000000e+0	1.494682e+1	6.690388e-2	1	1	8.058018e-4	1.000000e+0	MLT2C2,MLT2C2,MLT2C2,MLT2C2	NETO1
Ensembl Genes	13485	PTPN23	171	3.413030e-3	1.000000e+0	3.702239e-1	2.352517e+1	8.501533e-2	2	6.544675e-5	1.539646e-3	1	6.690388e-2	1.000000e+0	1.000000e+0	1.494682e+1	6.690388e-2	1	1	8.058018e-4	1.000000e+0	MLT2C2,MLT2C2	PTPN23
Ensembl Genes	20087	HS6ST2	172	3.452596e-3	1.000000e+0	3.723384e-1	1.014434e+1	2.957314e-1	3	2.276608e-4	2.309469e-3	1	6.690388e-2	1.000000e+0	1.000000e+0	1.494682e+1	6.690388e-2	1	1	8.058018e-4	1.000000e+0	MLT2C2,MLT2C2,MLT2C2	HS6ST2
Ensembl Genes	15459	TICAM2	173	3.538408e-3	1.000000e+0	3.793869e-1	2.309246e+1	8.660835e-2	2	6.667309e-5	1.539646e-3	1	6.690388e-2	1.000000e+0	1.000000e+0	1.494682e+1	6.690388e-2	1	1	8.058018e-4	1.000000e+0	MLT2C2,MLT2C2	TICAM2
Ensembl Genes	2008	C1orf101	174	3.566711e-3	1.000000e+0	3.802237e-1	2.299795e+1	8.696427e-2	2	6.694709e-5	1.539646e-3	1	6.690388e-2	1.000000e+0	1.000000e+0	1.494682e+1	6.690388e-2	1	1	8.058018e-4	1.000000e+0	MLT2C2,MLT2C2	C1orf101
Ensembl Genes	9177	ZNF407	175	3.656986e-3	1.000000e+0	3.876196e-1	9.936615e+0	3.019137e-1	3	2.324201e-4	2.309469e-3	1	6.690388e-2	1.000000e+0	1.000000e+0	1.494682e+1	6.690388e-2	1	1	8.058018e-4	1.000000e+0	MLT2C2,MLT2C2,MLT2C2	ZNF407
Ensembl Genes	19466	MXRA5	176	3.735436e-3	1.000000e+0	3.936852e-1	9.860949e+0	3.042304e-1	3	2.342035e-4	2.309469e-3	1	6.690388e-2	1.000000e+0	1.000000e+0	1.494682e+1	6.690388e-2	1	1	8.058018e-4	1.000000e+0	MLT2C2,MLT2C2,MLT2C2	MXRA5
Ensembl Genes	20177	CNGA2	177	3.736129e-3	1.000000e+0	3.915337e-1	2.245486e+1	8.906757e-2	2	6.856626e-5	1.539646e-3	1	6.690388e-2	1.000000e+0	1.000000e+0	1.494682e+1	6.690388e-2	1	1	8.058018e-4	1.000000e+0	MLT2C2,MLT2C2	CNGA2
Ensembl Genes	2136	SEPHS1	178	3.761417e-3	1.000000e+0	3.919692e-1	2.237696e+1	8.937764e-2	2	6.880495e-5	1.539646e-3	1	6.690388e-2	1.000000e+0	1.000000e+0	1.494682e+1	6.690388e-2	1	1	8.058018e-4	1.000000e+0	MLT2C2,MLT2C2	SEPHS1
Ensembl Genes	12285	ZHX3	179	3.791436e-3	1.000000e+0	3.928902e-1	2.228550e+1	8.974445e-2	2	6.908734e-5	1.539646e-3	1	6.690388e-2	1.000000e+0	1.000000e+0	1.494682e+1	6.690388e-2	1	1	8.058018e-4	1.000000e+0	MLT2C2,MLT2C2	ZHX3
Ensembl Genes	6226	CYFIP1	180	3.841129e-3	1.000000e+0	3.958283e-1	2.213646e+1	9.034870e-2	2	6.955250e-5	1.539646e-3	1	6.690388e-2	1.000000e+0	1.000000e+0	1.494682e+1	6.690388e-2	1	1	8.058018e-4	1.000000e+0	MLT2C2,MLT2C2	CYFIP1
Ensembl Genes	5933	DCAF5	181	3.964010e-3	1.000000e+0	4.062344e-1	2.178001e+1	9.182732e-2	2	7.069078e-5	1.539646e-3	1	6.690388e-2	1.000000e+0	1.000000e+0	1.494682e+1	6.690388e-2	1	1	8.058018e-4	1.000000e+0	MLT2C2,MLT2C2	DCAF5
Ensembl Genes	15859	MSX2	182	4.064214e-3	1.000000e+0	4.142149e-1	6.308820e+0	6.340330e-1	4	4.880932e-4	3.079292e-3	1	6.690388e-2	1.000000e+0	1.000000e+0	1.494682e+1	6.690388e-2	1	1	8.058018e-4	1.000000e+0	MLT2C2,MLT2C2,MLT2C2,MLT2C2	MSX2
Ensembl Genes	15461	CDO1	183	4.079951e-3	1.000000e+0	4.135465e-1	2.145856e+1	9.320289e-2	2	7.174972e-5	1.539646e-3	1	6.690388e-2	1.000000e+0	1.000000e+0	1.494682e+1	6.690388e-2	1	1	8.058018e-4	1.000000e+0	MLT2C2,MLT2C2	CDO1
Ensembl Genes	15160	IL7R	184	4.251658e-3	1.000000e+0	4.286087e-1	9.410839e+0	3.187814e-1	3	2.454052e-4	2.309469e-3	1	6.690388e-2	1.000000e+0	1.000000e+0	1.494682e+1	6.690388e-2	1	1	8.058018e-4	1.000000e+0	MLT2C2,MLT2C2,MLT2C2	IL7R
Ensembl Genes	6124	BDKRB2	185	4.282527e-3	1.000000e+0	4.293870e-1	2.092857e+1	9.556314e-2	2	7.356669e-5	1.539646e-3	1	6.690388e-2	1.000000e+0	1.000000e+0	1.494682e+1	6.690388e-2	1	1	8.058018e-4	1.000000e+0	MLT2C2,MLT2C2	BDKRB2
Ensembl Genes	7172	HS3ST4	186	4.404836e-3	1.000000e+0	4.392758e-1	6.165395e+0	6.487824e-1	4	4.994476e-4	3.079292e-3	1	6.690388e-2	1.000000e+0	1.000000e+0	1.494682e+1	6.690388e-2	1	1	8.058018e-4	1.000000e+0	MLT2C2,MLT2C2,MLT2C2,MLT2C2	HS3ST4
Ensembl Genes	251	IGSF21	187	4.549545e-3	1.000000e+0	4.512808e-1	9.182949e+0	3.266925e-1	3	2.514953e-4	2.309469e-3	1	6.690388e-2	1.000000e+0	1.000000e+0	1.494682e+1	6.690388e-2	1	1	8.058018e-4	1.000000e+0	MLT2C2,MLT2C2,MLT2C2	IGSF21
Ensembl Genes	5830	GNPNAT1	188	4.620142e-3	1.000000e+0	4.558458e-1	2.012399e+1	9.938385e-2	2	7.650796e-5	1.539646e-3	1	6.690388e-2	1.000000e+0	1.000000e+0	1.494682e+1	6.690388e-2	1	1	8.058018e-4	1.000000e+0	MLT2C2,MLT2C2	GNPNAT1
Ensembl Genes	17112	SNX13	189	4.683758e-3	1.000000e+0	4.596774e-1	9.086667e+0	3.301541e-1	3	2.541602e-4	2.309469e-3	1	6.690388e-2	1.000000e+0	1.000000e+0	1.494682e+1	6.690388e-2	1	1	8.058018e-4	1.000000e+0	MLT2C2,MLT2C2,MLT2C2	SNX13
Ensembl Genes	5491	FARP1	190	4.729949e-3	1.000000e+0	4.617675e-1	1.988106e+1	1.005982e-1	2	7.744284e-5	1.539646e-3	1	6.690388e-2	1.000000e+0	1.000000e+0	1.494682e+1	6.690388e-2	1	1	8.058018e-4	1.000000e+0	MLT2C2,MLT2C2	FARP1
Ensembl Genes	20299	NLGN4Y	191	4.820548e-3	1.000000e+0	4.681484e-1	6.008015e+0	6.657772e-1	4	5.125306e-4	3.079292e-3	1	6.690388e-2	1.000000e+0	1.000000e+0	1.494682e+1	6.690388e-2	1	1	8.058018e-4	1.000000e+0	MLT2C2,MLT2C2,MLT2C2,MLT2C2	NLGN4Y
Ensembl Genes	18101	ELP3	192	4.842123e-3	1.000000e+0	4.677945e-1	1.964147e+1	1.018254e-1	2	7.838750e-5	1.539646e-3	1	6.690388e-2	1.000000e+0	1.000000e+0	1.494682e+1	6.690388e-2	1	1	8.058018e-4	1.000000e+0	MLT2C2,MLT2C2	ELP3
Ensembl Genes	5498	GPR183	193	5.068936e-3	1.000000e+0	4.871694e-1	1.918155e+1	1.042669e-1	2	8.026703e-5	1.539646e-3	1	6.690388e-2	1.000000e+0	1.000000e+0	1.494682e+1	6.690388e-2	1	1	8.058018e-4	1.000000e+0	MLT2C2,MLT2C2	GPR183
Ensembl Genes	14500	TMEM33	194	5.147170e-3	1.000000e+0	4.921384e-1	1.903000e+1	1.050972e-1	2	8.090624e-5	1.539646e-3	1	6.690388e-2	1.000000e+0	1.000000e+0	1.494682e+1	6.690388e-2	1	1	8.058018e-4	1.000000e+0	MLT2C2,MLT2C2	TMEM33
Ensembl Genes	13772	ALCAM	195	5.227547e-3	1.000000e+0	4.972604e-1	5.869511e+0	6.814877e-1	4	5.246249e-4	3.079292e-3	1	6.690388e-2	1.000000e+0	1.000000e+0	1.494682e+1	6.690388e-2	1	1	8.058018e-4	1.000000e+0	MLT2C2,MLT2C2,MLT2C2,MLT2C2	ALCAM
Ensembl Genes	20178	MAGEA4	196	5.264889e-3	1.000000e+0	4.982573e-1	1.880836e+1	1.063357e-1	2	8.185964e-5	1.539646e-3	1	6.690388e-2	1.000000e+0	1.000000e+0	1.494682e+1	6.690388e-2	1	1	8.058018e-4	1.000000e+0	MLT2C2,MLT2C2	MAGEA4
Ensembl Genes	11612	TMEM194B	197	5.293076e-3	1.000000e+0	4.983821e-1	1.875639e+1	1.066303e-1	2	8.208645e-5	1.539646e-3	1	6.690388e-2	1.000000e+0	1.000000e+0	1.494682e+1	6.690388e-2	1	1	8.058018e-4	1.000000e+0	MLT2C2,MLT2C2	TMEM194B
Ensembl Genes	18388	LAPTM4B	198	5.420759e-3	1.000000e+0	5.078266e-1	1.852608e+1	1.079559e-1	2	8.310695e-5	1.539646e-3	1	6.690388e-2	1.000000e+0	1.000000e+0	1.494682e+1	6.690388e-2	1	1	8.058018e-4	1.000000e+0	MLT2C2,MLT2C2	LAPTM4B
Ensembl Genes	6403	TRIM69	199	5.483669e-3	1.000000e+0	5.111386e-1	1.841557e+1	1.086038e-1	2	8.360566e-5	1.539646e-3	1	6.690388e-2	1.000000e+0	1.000000e+0	1.494682e+1	6.690388e-2	1	1	8.058018e-4	1.000000e+0	MLT2C2,MLT2C2	TRIM69
Ensembl Genes	580	GUCA2B	200	5.527733e-3	1.000000e+0	5.126696e-1	1.833929e+1	1.090555e-1	2	8.395340e-5	1.539646e-3	1	6.690388e-2	1.000000e+0	1.000000e+0	1.494682e+1	6.690388e-2	1	1	8.058018e-4	1.000000e+0	MLT2C2,MLT2C2	GUCA2B
Ensembl Genes	11717	MYL1	201	5.616661e-3	1.000000e+0	5.183256e-1	1.818809e+1	1.099621e-1	2	8.465133e-5	1.539646e-3	1	6.690388e-2	1.000000e+0	1.000000e+0	1.494682e+1	6.690388e-2	1	1	8.058018e-4	1.000000e+0	MLT2C2,MLT2C2	MYL1
Ensembl Genes	18208	TCEA1	202	5.887465e-3	1.000000e+0	5.406267e-1	1.774894e+1	1.126828e-1	2	8.674579e-5	1.539646e-3	1	6.690388e-2	1.000000e+0	1.000000e+0	1.494682e+1	6.690388e-2	1	1	8.058018e-4	1.000000e+0	MLT2C2,MLT2C2	TCEA1
Ensembl Genes	9409	EMR1	203	6.054902e-3	1.000000e+0	5.532629e-1	1.749228e+1	1.143362e-1	2	8.801862e-5	1.539646e-3	1	6.690388e-2	1.000000e+0	1.000000e+0	1.494682e+1	6.690388e-2	1	1	8.058018e-4	1.000000e+0	MLT2C2,MLT2C2	EMR1
Ensembl Genes	5396	RCBTB2	204	6.066845e-3	1.000000e+0	5.516368e-1	1.747437e+1	1.144533e-1	2	8.810879e-5	1.539646e-3	1	6.690388e-2	1.000000e+0	1.000000e+0	1.494682e+1	6.690388e-2	1	1	8.058018e-4	1.000000e+0	MLT2C2,MLT2C2	RCBTB2
Ensembl Genes	9024	SLC25A52	205	6.079217e-3	1.000000e+0	5.500653e-1	1.745589e+1	1.145745e-1	2	8.820210e-5	1.539646e-3	1	6.690388e-2	1.000000e+0	1.000000e+0	1.494682e+1	6.690388e-2	1	1	8.058018e-4	1.000000e+0	MLT2C2,MLT2C2	SLC25A52
Ensembl Genes	5878	C14orf39	206	6.304634e-3	1.000000e+0	5.676925e-1	1.712862e+1	1.167636e-1	2	8.988732e-5	1.539646e-3	1	6.690388e-2	1.000000e+0	1.000000e+0	1.494682e+1	6.690388e-2	1	1	8.058018e-4	1.000000e+0	MLT2C2,MLT2C2	C14orf39
Ensembl Genes	14461	CCKAR	207	6.352185e-3	1.000000e+0	5.692110e-1	1.706182e+1	1.172208e-1	2	9.023925e-5	1.539646e-3	1	6.690388e-2	1.000000e+0	1.000000e+0	1.494682e+1	6.690388e-2	1	1	8.058018e-4	1.000000e+0	MLT2C2,MLT2C2	CCKAR
Ensembl Genes	18510	LRRC6	208	7.100811e-3	1.000000e+0	6.332353e-1	1.610020e+1	1.242221e-1	2	9.562901e-5	1.539646e-3	1	6.690388e-2	1.000000e+0	1.000000e+0	1.494682e+1	6.690388e-2	1	1	8.058018e-4	1.000000e+0	MLT2C2,MLT2C2	LRRC6
Ensembl Genes	3027	TIMM10B	209	7.169352e-3	1.000000e+0	6.362886e-1	1.389824e+2	7.195155e-3	1	5.538995e-6	7.698229e-4	1	6.690388e-2	1.000000e+0	1.000000e+0	1.494682e+1	6.690388e-2	1	1	8.058018e-4	1.000000e+0	MLT2C2	TIMM10B
Ensembl Genes	10970	ACYP2	210	7.392399e-3	1.000000e+0	6.529600e-1	1.576578e+1	1.268570e-1	2	9.765743e-5	1.539646e-3	1	6.690388e-2	1.000000e+0	1.000000e+0	1.494682e+1	6.690388e-2	1	1	8.058018e-4	1.000000e+0	MLT2C2,MLT2C2	ACYP2
Ensembl Genes	1235	LCE2C	211	7.565013e-3	1.000000e+0	6.650399e-1	1.316872e+2	7.593751e-3	1	5.845844e-6	7.698229e-4	1	6.690388e-2	1.000000e+0	1.000000e+0	1.494682e+1	6.690388e-2	1	1	8.058018e-4	1.000000e+0	MLT2C2	LCE2C
Ensembl Genes	1236	LCE2B	212	7.719089e-3	1.000000e+0	6.753839e-1	1.290487e+2	7.749013e-3	1	5.965368e-6	7.698229e-4	1	6.690388e-2	1.000000e+0	1.000000e+0	1.494682e+1	6.690388e-2	1	1	8.058018e-4	1.000000e+0	MLT2C2	LCE2B
Ensembl Genes	6404	C15orf43	213	7.838635e-3	1.000000e+0	6.826237e-1	1.529059e+1	1.307994e-1	2	1.006924e-4	1.539646e-3	1	6.690388e-2	1.000000e+0	1.000000e+0	1.494682e+1	6.690388e-2	1	1	8.058018e-4	1.000000e+0	MLT2C2,MLT2C2	C15orf43
Ensembl Genes	5499	TM9SF2	214	7.898463e-3	1.000000e+0	6.846196e-1	1.522996e+1	1.313201e-1	2	1.010932e-4	1.539646e-3	1	6.690388e-2	1.000000e+0	1.000000e+0	1.494682e+1	6.690388e-2	1	1	8.058018e-4	1.000000e+0	MLT2C2,MLT2C2	TM9SF2
Ensembl Genes	14448	PPARGC1A	215	7.911341e-3	1.000000e+0	6.825463e-1	5.202875e+0	7.688057e-1	4	5.918442e-4	3.079292e-3	1	6.690388e-2	1.000000e+0	1.000000e+0	1.494682e+1	6.690388e-2	1	1	8.058018e-4	1.000000e+0	MLT2C2,MLT2C2,MLT2C2,MLT2C2	PPARGC1A
Ensembl Genes	18102	PNOC	216	8.022526e-3	1.000000e+0	6.889344e-1	1.510640e+1	1.323942e-1	2	1.019201e-4	1.539646e-3	1	6.690388e-2	1.000000e+0	1.000000e+0	1.494682e+1	6.690388e-2	1	1	8.058018e-4	1.000000e+0	MLT2C2,MLT2C2	PNOC
Ensembl Genes	15492	MARCH3	217	8.166022e-3	1.000000e+0	6.980255e-1	1.496701e+1	1.336272e-1	2	1.028693e-4	1.539646e-3	1	6.690388e-2	1.000000e+0	1.000000e+0	1.494682e+1	6.690388e-2	1	1	8.058018e-4	1.000000e+0	MLT2C2,MLT2C2	MARCH3
Ensembl Genes	4210	NTF3	218	8.388562e-3	1.000000e+0	7.137589e-1	7.339880e+0	4.087260e-1	3	3.146467e-4	2.309469e-3	1	6.690388e-2	1.000000e+0	1.000000e+0	1.494682e+1	6.690388e-2	1	1	8.058018e-4	1.000000e+0	MLT2C2,MLT2C2,MLT2C2	NTF3
Ensembl Genes	11795	EPHA4	219	8.434501e-3	1.000000e+0	7.143907e-1	5.105743e+0	7.834316e-1	4	6.031036e-4	3.079292e-3	1	6.690388e-2	1.000000e+0	1.000000e+0	1.494682e+1	6.690388e-2	1	1	8.058018e-4	1.000000e+0	MLT2C2,MLT2C2,MLT2C2,MLT2C2	EPHA4
Ensembl Genes	13810	WDR52	220	8.559033e-3	1.000000e+0	7.216432e-1	1.460335e+1	1.369549e-1	2	1.054310e-4	1.539646e-3	1	6.690388e-2	1.000000e+0	1.000000e+0	1.494682e+1	6.690388e-2	1	1	8.058018e-4	1.000000e+0	MLT2C2,MLT2C2	WDR52
Ensembl Genes	6254	GOLGA8J	221	8.611667e-3	1.000000e+0	7.227955e-1	1.455654e+1	1.373953e-1	2	1.057700e-4	1.539646e-3	1	6.690388e-2	1.000000e+0	1.000000e+0	1.494682e+1	6.690388e-2	1	1	8.058018e-4	1.000000e+0	MLT2C2,MLT2C2	GOLGA8J
Ensembl Genes	14927	FBXW7	222	8.715006e-3	1.000000e+0	7.281741e-1	7.236768e+0	4.145497e-1	3	3.191299e-4	2.309469e-3	1	6.690388e-2	1.000000e+0	1.000000e+0	1.494682e+1	6.690388e-2	1	1	8.058018e-4	1.000000e+0	MLT2C2,MLT2C2,MLT2C2	FBXW7
Ensembl Genes	2309	OGDHL	223	8.829593e-3	1.000000e+0	7.344400e-1	1.436722e+1	1.392058e-1	2	1.071638e-4	1.539646e-3	1	6.690388e-2	1.000000e+0	1.000000e+0	1.494682e+1	6.690388e-2	1	1	8.058018e-4	1.000000e+0	MLT2C2,MLT2C2	OGDHL
Ensembl Genes	5877	PPM1A	224	9.028812e-3	1.000000e+0	7.476582e-1	1.420018e+1	1.408433e-1	2	1.084244e-4	1.539646e-3	1	6.690388e-2	1.000000e+0	1.000000e+0	1.494682e+1	6.690388e-2	1	1	8.058018e-4	1.000000e+0	MLT2C2,MLT2C2	PPM1A
Ensembl Genes	14823	MTRNR2L13	225	9.468609e-3	1.000000e+0	7.805921e-1	4.934102e+0	8.106846e-1	4	6.240836e-4	3.079292e-3	1	6.690388e-2	1.000000e+0	1.000000e+0	1.494682e+1	6.690388e-2	1	1	8.058018e-4	1.000000e+0	MLT2C2,MLT2C2,MLT2C2,MLT2C2	MTRNR2L13
Ensembl Genes	14895	GAB1	226	9.721895e-3	1.000000e+0	7.979267e-1	1.365959e+1	1.464173e-1	2	1.127154e-4	1.539646e-3	1	6.690388e-2	1.000000e+0	1.000000e+0	1.494682e+1	6.690388e-2	1	1	8.058018e-4	1.000000e+0	MLT2C2,MLT2C2	GAB1
Ensembl Genes	3157	FANCF	226	9.721895e-3	1.000000e+0	7.979267e-1	1.365959e+1	1.464173e-1	2	1.127154e-4	1.539646e-3	1	6.690388e-2	1.000000e+0	1.000000e+0	1.494682e+1	6.690388e-2	1	1	8.058018e-4	1.000000e+0	MLT2C2,MLT2C2	FANCF
Ensembl Genes	1844	KCNK2	228	9.920062e-3	1.000000e+0	8.070493e-1	6.896491e+0	4.350038e-1	3	3.348759e-4	2.309469e-3	1	6.690388e-2	1.000000e+0	1.000000e+0	1.494682e+1	6.690388e-2	1	1	8.058018e-4	1.000000e+0	MLT2C2,MLT2C2,MLT2C2	KCNK2
Ensembl Genes	1941	COG2	229	1.019368e-2	1.000000e+0	8.256881e-1	1.332357e+1	1.501099e-1	2	1.155581e-4	1.539646e-3	1	6.690388e-2	1.000000e+0	1.000000e+0	1.494682e+1	6.690388e-2	1	1	8.058018e-4	1.000000e+0	MLT2C2,MLT2C2	COG2
Ensembl Genes	14489	UBE2K	230	1.032383e-2	1.000000e+0	8.325944e-1	1.323495e+1	1.511151e-1	2	1.163318e-4	1.539646e-3	1	6.690388e-2	1.000000e+0	1.000000e+0	1.494682e+1	6.690388e-2	1	1	8.058018e-4	1.000000e+0	MLT2C2,MLT2C2	UBE2K
Ensembl Genes	10971	TSPYL6	231	1.043699e-2	1.000000e+0	8.380767e-1	1.315924e+1	1.519844e-1	2	1.170011e-4	1.539646e-3	1	6.690388e-2	1.000000e+0	1.000000e+0	1.494682e+1	6.690388e-2	1	1	8.058018e-4	1.000000e+0	MLT2C2,MLT2C2	TSPYL6
Ensembl Genes	11613	NAB1	232	1.051549e-2	1.000000e+0	8.407406e-1	1.310744e+1	1.525850e-1	2	1.174635e-4	1.539646e-3	1	6.690388e-2	1.000000e+0	1.000000e+0	1.494682e+1	6.690388e-2	1	1	8.058018e-4	1.000000e+0	MLT2C2,MLT2C2	NAB1
Ensembl Genes	901	EVI5	233	1.063263e-2	1.000000e+0	8.464577e-1	1.303122e+1	1.534776e-1	2	1.181506e-4	1.539646e-3	1	6.690388e-2	1.000000e+0	1.000000e+0	1.494682e+1	6.690388e-2	1	1	8.058018e-4	1.000000e+0	MLT2C2,MLT2C2	EVI5
Ensembl Genes	15008	VEGFC	234	1.064797e-2	1.000000e+0	8.440564e-1	6.716500e+0	4.466612e-1	3	3.438500e-4	2.309469e-3	1	6.690388e-2	1.000000e+0	1.000000e+0	1.494682e+1	6.690388e-2	1	1	8.058018e-4	1.000000e+0	MLT2C2,MLT2C2,MLT2C2	VEGFC
Ensembl Genes	8938	ZBTB14	235	1.080931e-2	1.000000e+0	8.531995e-1	1.291861e+1	1.548155e-1	2	1.191805e-4	1.539646e-3	1	6.690388e-2	1.000000e+0	1.000000e+0	1.494682e+1	6.690388e-2	1	1	8.058018e-4	1.000000e+0	MLT2C2,MLT2C2	ZBTB14
Ensembl Genes	7062	TNFRSF17	236	1.114717e-2	1.000000e+0	8.761392e-1	8.920834e+1	1.120971e-2	1	8.629496e-6	7.698229e-4	1	6.690388e-2	1.000000e+0	1.000000e+0	1.494682e+1	6.690388e-2	1	1	8.058018e-4	1.000000e+0	MLT2C2	TNFRSF17
Ensembl Genes	10893	QPCT	237	1.125129e-2	1.000000e+0	8.805915e-1	1.264859e+1	1.581204e-1	2	1.217247e-4	1.539646e-3	1	6.690388e-2	1.000000e+0	1.000000e+0	1.494682e+1	6.690388e-2	1	1	8.058018e-4	1.000000e+0	MLT2C2,MLT2C2	QPCT
Ensembl Genes	8635	EFCAB3	238	1.126887e-2	1.000000e+0	8.782616e-1	1.263817e+1	1.582507e-1	2	1.218250e-4	1.539646e-3	1	6.690388e-2	1.000000e+0	1.000000e+0	1.494682e+1	6.690388e-2	1	1	8.058018e-4	1.000000e+0	MLT2C2,MLT2C2	EFCAB3
Ensembl Genes	12642	SETD4	239	1.126940e-2	1.000000e+0	8.746280e-1	6.575320e+0	4.562516e-1	3	3.512329e-4	2.309469e-3	1	6.690388e-2	1.000000e+0	1.000000e+0	1.494682e+1	6.690388e-2	1	1	8.058018e-4	1.000000e+0	MLT2C2,MLT2C2,MLT2C2	SETD4
Ensembl Genes	18450	EIF3H	240	1.128977e-2	1.000000e+0	8.725581e-1	6.570868e+0	4.565607e-1	3	3.514709e-4	2.309469e-3	1	6.690388e-2	1.000000e+0	1.000000e+0	1.494682e+1	6.690388e-2	1	1	8.058018e-4	1.000000e+0	MLT2C2,MLT2C2,MLT2C2	EIF3H
Ensembl Genes	2523	HTR7	241	1.139698e-2	1.000000e+0	8.771891e-1	6.547612e+0	4.581823e-1	3	3.527193e-4	2.309469e-3	1	6.690388e-2	1.000000e+0	1.000000e+0	1.494682e+1	6.690388e-2	1	1	8.058018e-4	1.000000e+0	MLT2C2,MLT2C2,MLT2C2	HTR7
Ensembl Genes	11640	PLCL1	242	1.151392e-2	1.000000e+0	8.825277e-1	6.522575e+0	4.599411e-1	3	3.540732e-4	2.309469e-3	1	6.690388e-2	1.000000e+0	1.000000e+0	1.494682e+1	6.690388e-2	1	1	8.058018e-4	1.000000e+0	MLT2C2,MLT2C2,MLT2C2	PLCL1
Ensembl Genes	5932	ACTN1	243	1.159594e-2	1.000000e+0	8.851568e-1	1.244882e+1	1.606577e-1	2	1.236780e-4	1.539646e-3	1	6.690388e-2	1.000000e+0	1.000000e+0	1.494682e+1	6.690388e-2	1	1	8.058018e-4	1.000000e+0	MLT2C2,MLT2C2	ACTN1
Ensembl Genes	13787	DPPA4	244	1.160277e-2	1.000000e+0	8.820483e-1	6.503779e+0	4.612703e-1	3	3.550965e-4	2.309469e-3	1	6.690388e-2	1.000000e+0	1.000000e+0	1.494682e+1	6.690388e-2	1	1	8.058018e-4	1.000000e+0	MLT2C2,MLT2C2,MLT2C2	DPPA4
Ensembl Genes	5831	FERMT2	245	1.169613e-2	1.000000e+0	8.855164e-1	1.239241e+1	1.613891e-1	2	1.242410e-4	1.539646e-3	1	6.690388e-2	1.000000e+0	1.000000e+0	1.494682e+1	6.690388e-2	1	1	8.058018e-4	1.000000e+0	MLT2C2,MLT2C2	FERMT2
Ensembl Genes	15097	MED10	246	1.172092e-2	1.000000e+0	8.837860e-1	6.479075e+0	4.630290e-1	3	3.564504e-4	2.309469e-3	1	6.690388e-2	1.000000e+0	1.000000e+0	1.494682e+1	6.690388e-2	1	1	8.058018e-4	1.000000e+0	MLT2C2,MLT2C2,MLT2C2	MED10
Ensembl Genes	9156	DSEL	247	1.181861e-2	1.000000e+0	8.875441e-1	4.618260e+0	8.661271e-1	4	6.667645e-4	3.079292e-3	1	6.690388e-2	1.000000e+0	1.000000e+0	1.494682e+1	6.690388e-2	1	1	8.058018e-4	1.000000e+0	MLT2C2,MLT2C2,MLT2C2,MLT2C2	DSEL
Ensembl Genes	12544	MRPL39	248	1.193076e-2	1.000000e+0	8.923535e-1	6.436008e+0	4.661275e-1	3	3.588356e-4	2.309469e-3	1	6.690388e-2	1.000000e+0	1.000000e+0	1.494682e+1	6.690388e-2	1	1	8.058018e-4	1.000000e+0	MLT2C2,MLT2C2,MLT2C2	MRPL39
Ensembl Genes	5301	SLC46A3	249	1.194720e-2	1.000000e+0	8.899944e-1	1.225418e+1	1.632096e-1	2	1.256425e-4	1.539646e-3	1	6.690388e-2	1.000000e+0	1.000000e+0	1.494682e+1	6.690388e-2	1	1	8.058018e-4	1.000000e+0	MLT2C2,MLT2C2	SLC46A3
Ensembl Genes	14462	TBC1D19	250	1.200204e-2	1.000000e+0	8.905034e-1	1.222457e+1	1.636050e-1	2	1.259469e-4	1.539646e-3	1	6.690388e-2	1.000000e+0	1.000000e+0	1.494682e+1	6.690388e-2	1	1	8.058018e-4	1.000000e+0	MLT2C2,MLT2C2	TBC1D19
Ensembl Genes	7802	GP1BA	251	1.220651e-2	1.000000e+0	9.020660e-1	8.142285e+1	1.228157e-2	1	9.454631e-6	7.698229e-4	1	6.690388e-2	1.000000e+0	1.000000e+0	1.494682e+1	6.690388e-2	1	1	8.058018e-4	1.000000e+0	MLT2C2	GP1BA
Ensembl Genes	16867	NMBR	252	1.232180e-2	1.000000e+0	9.069725e-1	6.358376e+0	4.718186e-1	3	3.632168e-4	2.309469e-3	1	6.690388e-2	1.000000e+0	1.000000e+0	1.494682e+1	6.690388e-2	1	1	8.058018e-4	1.000000e+0	MLT2C2,MLT2C2,MLT2C2	NMBR
Ensembl Genes	17001	TCTE3	253	1.240874e-2	1.000000e+0	9.097617e-1	8.008770e+1	1.248631e-2	1	9.612249e-6	7.698229e-4	1	6.690388e-2	1.000000e+0	1.000000e+0	1.494682e+1	6.690388e-2	1	1	8.058018e-4	1.000000e+0	MLT2C2	TCTE3
Ensembl Genes	6806	IGF1R	254	1.243462e-2	1.000000e+0	9.080699e-1	6.336585e+0	4.734411e-1	3	3.644658e-4	2.309469e-3	1	6.690388e-2	1.000000e+0	1.000000e+0	1.494682e+1	6.690388e-2	1	1	8.058018e-4	1.000000e+0	MLT2C2,MLT2C2,MLT2C2	IGF1R
Ensembl Genes	2009	DESI2	255	1.248324e-2	1.000000e+0	9.080456e-1	1.197313e+1	1.670407e-1	2	1.285918e-4	1.539646e-3	1	6.690388e-2	1.000000e+0	1.000000e+0	1.494682e+1	6.690388e-2	1	1	8.058018e-4	1.000000e+0	MLT2C2,MLT2C2	DESI2
Ensembl Genes	2522	KIF20B	256	1.269849e-2	1.000000e+0	9.200949e-1	6.286629e+0	4.772033e-1	3	3.673620e-4	2.309469e-3	1	6.690388e-2	1.000000e+0	1.000000e+0	1.494682e+1	6.690388e-2	1	1	8.058018e-4	1.000000e+0	MLT2C2,MLT2C2,MLT2C2	KIF20B
Ensembl Genes	17111	AHR	257	1.274194e-2	1.000000e+0	9.196508e-1	6.278536e+0	4.778184e-1	3	3.678356e-4	2.309469e-3	1	6.690388e-2	1.000000e+0	1.000000e+0	1.494682e+1	6.690388e-2	1	1	8.058018e-4	1.000000e+0	MLT2C2,MLT2C2,MLT2C2	AHR
Ensembl Genes	9127	LMAN1	258	1.279178e-2	1.000000e+0	9.196695e-1	1.181942e+1	1.692130e-1	2	1.302641e-4	1.539646e-3	1	6.690388e-2	1.000000e+0	1.000000e+0	1.494682e+1	6.690388e-2	1	1	8.058018e-4	1.000000e+0	MLT2C2,MLT2C2	LMAN1
Ensembl Genes	3452	FEN1	259	1.286685e-2	1.000000e+0	9.214950e-1	7.721841e+1	1.295028e-2	1	9.969423e-6	7.698229e-4	1	6.690388e-2	1.000000e+0	1.000000e+0	1.494682e+1	6.690388e-2	1	1	8.058018e-4	1.000000e+0	MLT2C2	FEN1
Ensembl Genes	14904	OTUD4	260	1.291378e-2	1.000000e+0	9.212989e-1	1.176017e+1	1.700656e-1	2	1.309204e-4	1.539646e-3	1	6.690388e-2	1.000000e+0	1.000000e+0	1.494682e+1	6.690388e-2	1	1	8.058018e-4	1.000000e+0	MLT2C2,MLT2C2	OTUD4
Ensembl Genes	152	PTCHD2	261	1.298169e-2	1.000000e+0	9.225953e-1	1.172755e+1	1.705387e-1	2	1.312846e-4	1.539646e-3	1	6.690388e-2	1.000000e+0	1.000000e+0	1.494682e+1	6.690388e-2	1	1	8.058018e-4	1.000000e+0	MLT2C2,MLT2C2	PTCHD2
Ensembl Genes	3091	USP47	262	1.333785e-2	1.000000e+0	9.442892e-1	1.156056e+1	1.730020e-1	2	1.331809e-4	1.539646e-3	1	6.690388e-2	1.000000e+0	1.000000e+0	1.494682e+1	6.690388e-2	1	1	8.058018e-4	1.000000e+0	MLT2C2,MLT2C2	USP47
Ensembl Genes	681	AGBL4	263	1.355463e-2	1.000000e+0	9.559880e-1	6.133592e+0	4.891098e-1	3	3.765280e-4	2.309469e-3	1	6.690388e-2	1.000000e+0	1.000000e+0	1.494682e+1	6.690388e-2	1	1	8.058018e-4	1.000000e+0	MLT2C2,MLT2C2,MLT2C2	AGBL4
Ensembl Genes	5944	SMOC1	264	1.365003e-2	1.000000e+0	9.590697e-1	1.141960e+1	1.751375e-1	2	1.348249e-4	1.539646e-3	1	6.690388e-2	1.000000e+0	1.000000e+0	1.494682e+1	6.690388e-2	1	1	8.058018e-4	1.000000e+0	MLT2C2,MLT2C2	SMOC1
Ensembl Genes	2453	DLG5	265	1.365817e-2	1.000000e+0	9.560204e-1	1.141599e+1	1.751929e-1	2	1.348675e-4	1.539646e-3	1	6.690388e-2	1.000000e+0	1.000000e+0	1.494682e+1	6.690388e-2	1	1	8.058018e-4	1.000000e+0	MLT2C2,MLT2C2	DLG5
Ensembl Genes	19870	SH3BGRL	266	1.381542e-2	1.000000e+0	9.633918e-1	1.134686e+1	1.762602e-1	2	1.356891e-4	1.539646e-3	1	6.690388e-2	1.000000e+0	1.000000e+0	1.494682e+1	6.690388e-2	1	1	8.058018e-4	1.000000e+0	MLT2C2,MLT2C2	SH3BGRL
Ensembl Genes	15116	CTNND2	267	1.381896e-2	1.000000e+0	9.600295e-1	4.405464e+0	9.079633e-1	4	6.989710e-4	3.079292e-3	1	6.690388e-2	1.000000e+0	1.000000e+0	1.494682e+1	6.690388e-2	1	1	8.058018e-4	1.000000e+0	MLT2C2,MLT2C2,MLT2C2,MLT2C2	CTNND2
Ensembl Genes	5445	KLHL1	267	1.381896e-2	1.000000e+0	9.600295e-1	4.405464e+0	9.079633e-1	4	6.989710e-4	3.079292e-3	1	6.690388e-2	1.000000e+0	1.000000e+0	1.494682e+1	6.690388e-2	1	1	8.058018e-4	1.000000e+0	MLT2C2,MLT2C2,MLT2C2,MLT2C2	KLHL1
Ensembl Genes	20061	DCAF12L1	267	1.381896e-2	1.000000e+0	9.600295e-1	4.405464e+0	9.079633e-1	4	6.989710e-4	3.079292e-3	1	6.690388e-2	1.000000e+0	1.000000e+0	1.494682e+1	6.690388e-2	1	1	8.058018e-4	1.000000e+0	MLT2C2,MLT2C2,MLT2C2,MLT2C2	DCAF12L1
Ensembl Genes	13177	FAM19A5	267	1.381896e-2	1.000000e+0	9.600295e-1	4.405464e+0	9.079633e-1	4	6.989710e-4	3.079292e-3	1	6.690388e-2	1.000000e+0	1.000000e+0	1.494682e+1	6.690388e-2	1	1	8.058018e-4	1.000000e+0	MLT2C2,MLT2C2,MLT2C2,MLT2C2	FAM19A5
Ensembl Genes	7040	ATF7IP2	271	1.406381e-2	1.000000e+0	9.626185e-1	1.124004e+1	1.779354e-1	2	1.369787e-4	1.539646e-3	1	6.690388e-2	1.000000e+0	1.000000e+0	1.494682e+1	6.690388e-2	1	1	8.058018e-4	1.000000e+0	MLT2C2,MLT2C2	ATF7IP2
Ensembl Genes	17664	RNF133	272	1.424727e-2	1.000000e+0	9.715905e-1	1.116294e+1	1.791643e-1	2	1.379248e-4	1.539646e-3	1	6.690388e-2	1.000000e+0	1.000000e+0	1.494682e+1	6.690388e-2	1	1	8.058018e-4	1.000000e+0	MLT2C2,MLT2C2	RNF133
Ensembl Genes	4437	OVCH1	273	1.438388e-2	1.000000e+0	9.773135e-1	1.110648e+1	1.800750e-1	2	1.386259e-4	1.539646e-3	1	6.690388e-2	1.000000e+0	1.000000e+0	1.494682e+1	6.690388e-2	1	1	8.058018e-4	1.000000e+0	MLT2C2,MLT2C2	OVCH1
Ensembl Genes	6157	PPP2R5C	274	1.441939e-2	1.000000e+0	9.761506e-1	1.109194e+1	1.803111e-1	2	1.388076e-4	1.539646e-3	1	6.690388e-2	1.000000e+0	1.000000e+0	1.494682e+1	6.690388e-2	1	1	8.058018e-4	1.000000e+0	MLT2C2,MLT2C2	PPP2R5C
Ensembl Genes	11263	FHL2	275	1.471866e-2	1.000000e+0	9.927870e-1	1.097148e+1	1.822909e-1	2	1.403317e-4	1.539646e-3	1	6.690388e-2	1.000000e+0	1.000000e+0	1.494682e+1	6.690388e-2	1	1	8.058018e-4	1.000000e+0	MLT2C2,MLT2C2	FHL2
Ensembl Genes	1514	NUF2	276	1.480558e-2	1.000000e+0	9.950315e-1	5.931688e+0	5.057582e-1	3	3.893443e-4	2.309469e-3	1	6.690388e-2	1.000000e+0	1.000000e+0	1.494682e+1	6.690388e-2	1	1	8.058018e-4	1.000000e+0	MLT2C2,MLT2C2,MLT2C2	NUF2
Ensembl Genes	12551	ADAMTS5	277	1.487751e-2	1.000000e+0	9.962561e-1	5.920771e+0	5.066907e-1	3	3.900621e-4	2.309469e-3	1	6.690388e-2	1.000000e+0	1.000000e+0	1.494682e+1	6.690388e-2	1	1	8.058018e-4	1.000000e+0	MLT2C2,MLT2C2,MLT2C2	ADAMTS5
Ensembl Genes	4432	PTHLH	278	1.491832e-2	1.000000e+0	9.953954e-1	1.089313e+1	1.836020e-1	2	1.413410e-4	1.539646e-3	1	6.690388e-2	1.000000e+0	1.000000e+0	1.494682e+1	6.690388e-2	1	1	8.058018e-4	1.000000e+0	MLT2C2,MLT2C2	PTHLH
Ensembl Genes	14108	OTOL1	279	1.497669e-2	1.000000e+0	9.957083e-1	5.905834e+0	5.079723e-1	3	3.910487e-4	2.309469e-3	1	6.690388e-2	1.000000e+0	1.000000e+0	1.494682e+1	6.690388e-2	1	1	8.058018e-4	1.000000e+0	MLT2C2,MLT2C2,MLT2C2	OTOL1
Ensembl Genes	1512	RGS4	280	1.531805e-2	1.000000e+0	1.000000e+0	1.074090e+1	1.862042e-1	2	1.433443e-4	1.539646e-3	1	6.690388e-2	1.000000e+0	1.000000e+0	1.494682e+1	6.690388e-2	1	1	8.058018e-4	1.000000e+0	MLT2C2,MLT2C2	RGS4
Ensembl Genes	19861	ZCCHC5	281	1.532408e-2	1.000000e+0	1.000000e+0	1.073864e+1	1.862432e-1	2	1.433743e-4	1.539646e-3	1	6.690388e-2	1.000000e+0	1.000000e+0	1.494682e+1	6.690388e-2	1	1	8.058018e-4	1.000000e+0	MLT2C2,MLT2C2	ZCCHC5
Ensembl Genes	6795	CHD2	282	1.544072e-2	1.000000e+0	1.000000e+0	1.069537e+1	1.869969e-1	2	1.439545e-4	1.539646e-3	1	6.690388e-2	1.000000e+0	1.000000e+0	1.494682e+1	6.690388e-2	1	1	8.058018e-4	1.000000e+0	MLT2C2,MLT2C2	CHD2
Ensembl Genes	4887	NTS	283	1.556713e-2	1.000000e+0	1.000000e+0	1.064901e+1	1.878108e-1	2	1.445811e-4	1.539646e-3	1	6.690388e-2	1.000000e+0	1.000000e+0	1.494682e+1	6.690388e-2	1	1	8.058018e-4	1.000000e+0	MLT2C2,MLT2C2	NTS
Ensembl Genes	16935	NOX3	284	1.559960e-2	1.000000e+0	1.000000e+0	5.814930e+0	5.159134e-1	3	3.971619e-4	2.309469e-3	1	6.690388e-2	1.000000e+0	1.000000e+0	1.494682e+1	6.690388e-2	1	1	8.058018e-4	1.000000e+0	MLT2C2,MLT2C2,MLT2C2	NOX3
Ensembl Genes	13809	BOC	285	1.570711e-2	1.000000e+0	1.000000e+0	1.059834e+1	1.887088e-1	2	1.452724e-4	1.539646e-3	1	6.690388e-2	1.000000e+0	1.000000e+0	1.494682e+1	6.690388e-2	1	1	8.058018e-4	1.000000e+0	MLT2C2,MLT2C2	BOC
Ensembl Genes	6012	GPATCH2L	286	1.571285e-2	1.000000e+0	1.000000e+0	1.059627e+1	1.887456e-1	2	1.453007e-4	1.539646e-3	1	6.690388e-2	1.000000e+0	1.000000e+0	1.494682e+1	6.690388e-2	1	1	8.058018e-4	1.000000e+0	MLT2C2,MLT2C2	GPATCH2L
Ensembl Genes	11711	PTH2R	287	1.571316e-2	1.000000e+0	1.000000e+0	5.798877e+0	5.173416e-1	3	3.982614e-4	2.309469e-3	1	6.690388e-2	1.000000e+0	1.000000e+0	1.494682e+1	6.690388e-2	1	1	8.058018e-4	1.000000e+0	MLT2C2,MLT2C2,MLT2C2	PTH2R
Ensembl Genes	1846	USH2A	288	1.624244e-2	1.000000e+0	1.000000e+0	5.726038e+0	5.239225e-1	3	4.033276e-4	2.309469e-3	1	6.690388e-2	1.000000e+0	1.000000e+0	1.494682e+1	6.690388e-2	1	1	8.058018e-4	1.000000e+0	MLT2C2,MLT2C2,MLT2C2	USH2A
Ensembl Genes	16642	HTR1E	289	1.634360e-2	1.000000e+0	1.000000e+0	5.712475e+0	5.251664e-1	3	4.042852e-4	2.309469e-3	1	6.690388e-2	1.000000e+0	1.000000e+0	1.494682e+1	6.690388e-2	1	1	8.058018e-4	1.000000e+0	MLT2C2,MLT2C2,MLT2C2	HTR1E
Ensembl Genes	15491	LMNB1	290	1.663074e-2	1.000000e+0	1.000000e+0	1.028015e+1	1.945497e-1	2	1.497689e-4	1.539646e-3	1	6.690388e-2	1.000000e+0	1.000000e+0	1.494682e+1	6.690388e-2	1	1	8.058018e-4	1.000000e+0	MLT2C2,MLT2C2	LMNB1
Ensembl Genes	14905	SMAD1	291	1.663372e-2	1.000000e+0	1.000000e+0	1.027916e+1	1.945684e-1	2	1.497832e-4	1.539646e-3	1	6.690388e-2	1.000000e+0	1.000000e+0	1.494682e+1	6.690388e-2	1	1	8.058018e-4	1.000000e+0	MLT2C2,MLT2C2	SMAD1
Ensembl Genes	1510	HSD17B7	292	1.675951e-2	1.000000e+0	1.000000e+0	1.023789e+1	1.953528e-1	2	1.503871e-4	1.539646e-3	1	6.690388e-2	1.000000e+0	1.000000e+0	1.494682e+1	6.690388e-2	1	1	8.058018e-4	1.000000e+0	MLT2C2,MLT2C2	HSD17B7
Ensembl Genes	3156	SLC17A6	293	1.678548e-2	1.000000e+0	1.000000e+0	1.022942e+1	1.955145e-1	2	1.505115e-4	1.539646e-3	1	6.690388e-2	1.000000e+0	1.000000e+0	1.494682e+1	6.690388e-2	1	1	8.058018e-4	1.000000e+0	MLT2C2,MLT2C2	SLC17A6
Ensembl Genes	12568	KRTAP13-2	294	1.686560e-2	1.000000e+0	1.000000e+0	5.879126e+1	1.700933e-2	1	1.309417e-5	7.698229e-4	1	6.690388e-2	1.000000e+0	1.000000e+0	1.494682e+1	6.690388e-2	1	1	8.058018e-4	1.000000e+0	MLT2C2	KRTAP13-2
Ensembl Genes	8633	MED13	295	1.689764e-2	1.000000e+0	1.000000e+0	1.019309e+1	1.962113e-1	2	1.510480e-4	1.539646e-3	1	6.690388e-2	1.000000e+0	1.000000e+0	1.494682e+1	6.690388e-2	1	1	8.058018e-4	1.000000e+0	MLT2C2,MLT2C2	MED13
Ensembl Genes	746	USP24	296	1.700805e-2	1.000000e+0	1.000000e+0	5.626075e+0	5.332314e-1	3	4.104938e-4	2.309469e-3	1	6.690388e-2	1.000000e+0	1.000000e+0	1.494682e+1	6.690388e-2	1	1	8.058018e-4	1.000000e+0	MLT2C2,MLT2C2,MLT2C2	USP24
Ensembl Genes	14450	SOD3	297	1.749678e-2	1.000000e+0	1.000000e+0	1.000496e+1	1.999008e-1	2	1.538882e-4	1.539646e-3	1	6.690388e-2	1.000000e+0	1.000000e+0	1.494682e+1	6.690388e-2	1	1	8.058018e-4	1.000000e+0	MLT2C2,MLT2C2	SOD3
Ensembl Genes	11712	MAP2	298	1.750396e-2	1.000000e+0	1.000000e+0	5.564460e+0	5.391359e-1	3	4.150392e-4	2.309469e-3	1	6.690388e-2	1.000000e+0	1.000000e+0	1.494682e+1	6.690388e-2	1	1	8.058018e-4	1.000000e+0	MLT2C2,MLT2C2,MLT2C2	MAP2
Ensembl Genes	7061	ENSG00000234719	299	1.763254e-2	1.000000e+0	1.000000e+0	5.621222e+1	1.778972e-2	1	1.369494e-5	7.698229e-4	1	6.690388e-2	1.000000e+0	1.000000e+0	1.494682e+1	6.690388e-2	1	1	8.058018e-4	1.000000e+0	MLT2C2	ENSG00000234719
Ensembl Genes	15117	DNAH5	300	1.775813e-2	1.000000e+0	1.000000e+0	5.533771e+0	5.421258e-1	3	4.173409e-4	2.309469e-3	1	6.690388e-2	1.000000e+0	1.000000e+0	1.494682e+1	6.690388e-2	1	1	8.058018e-4	1.000000e+0	MLT2C2,MLT2C2,MLT2C2	DNAH5
Ensembl Genes	20292	USP9Y	301	1.793002e-2	1.000000e+0	1.000000e+0	5.513346e+0	5.441342e-1	3	4.188870e-4	2.309469e-3	1	6.690388e-2	1.000000e+0	1.000000e+0	1.494682e+1	6.690388e-2	1	1	8.058018e-4	1.000000e+0	MLT2C2,MLT2C2,MLT2C2	USP9Y
Ensembl Genes	17000	PHF10	302	1.798258e-2	1.000000e+0	1.000000e+0	5.510826e+1	1.814610e-2	1	1.396928e-5	7.698229e-4	1	6.690388e-2	1.000000e+0	1.000000e+0	1.494682e+1	6.690388e-2	1	1	8.058018e-4	1.000000e+0	MLT2C2	PHF10
Ensembl Genes	14516	COMMD8	303	1.806514e-2	1.000000e+0	1.000000e+0	9.835207e+0	2.033511e-1	2	1.565443e-4	1.539646e-3	1	6.690388e-2	1.000000e+0	1.000000e+0	1.494682e+1	6.690388e-2	1	1	8.058018e-4	1.000000e+0	MLT2C2,MLT2C2	COMMD8
Ensembl Genes	6225	TUBGCP5	304	1.854619e-2	1.000000e+0	1.000000e+0	9.697664e+0	2.062352e-1	2	1.587646e-4	1.539646e-3	1	6.690388e-2	1.000000e+0	1.000000e+0	1.494682e+1	6.690388e-2	1	1	8.058018e-4	1.000000e+0	MLT2C2,MLT2C2	TUBGCP5
Ensembl Genes	9194	CTDP1	305	1.877912e-2	1.000000e+0	1.000000e+0	9.632968e+0	2.076203e-1	2	1.598309e-4	1.539646e-3	1	6.690388e-2	1.000000e+0	1.000000e+0	1.494682e+1	6.690388e-2	1	1	8.058018e-4	1.000000e+0	MLT2C2,MLT2C2	CTDP1
Ensembl Genes	17640	TES	306	1.887997e-2	1.000000e+0	1.000000e+0	9.605328e+0	2.082178e-1	2	1.602908e-4	1.539646e-3	1	6.690388e-2	1.000000e+0	1.000000e+0	1.494682e+1	6.690388e-2	1	1	8.058018e-4	1.000000e+0	MLT2C2,MLT2C2	TES
Ensembl Genes	2289	GDF2	307	1.888006e-2	1.000000e+0	1.000000e+0	5.246474e+1	1.906042e-2	1	1.467315e-5	7.698229e-4	1	6.690388e-2	1.000000e+0	1.000000e+0	1.494682e+1	6.690388e-2	1	1	8.058018e-4	1.000000e+0	MLT2C2	GDF2
Ensembl Genes	14605	SMR3A	308	1.893662e-2	1.000000e+0	1.000000e+0	5.230652e+1	1.911807e-2	1	1.471753e-5	7.698229e-4	1	6.690388e-2	1.000000e+0	1.000000e+0	1.494682e+1	6.690388e-2	1	1	8.058018e-4	1.000000e+0	MLT2C2	SMR3A
Ensembl Genes	1234	LCE2D	309	1.897181e-2	1.000000e+0	1.000000e+0	5.220858e+1	1.915394e-2	1	1.474514e-5	7.698229e-4	1	6.690388e-2	1.000000e+0	1.000000e+0	1.494682e+1	6.690388e-2	1	1	8.058018e-4	1.000000e+0	MLT2C2	LCE2D
Ensembl Genes	2466	SFTPD	310	1.911668e-2	1.000000e+0	1.000000e+0	9.541317e+0	2.096147e-1	2	1.613662e-4	1.539646e-3	1	6.690388e-2	1.000000e+0	1.000000e+0	1.494682e+1	6.690388e-2	1	1	8.058018e-4	1.000000e+0	MLT2C2,MLT2C2	SFTPD
Ensembl Genes	14515	GABRB1	311	1.923925e-2	1.000000e+0	1.000000e+0	9.508635e+0	2.103351e-1	2	1.619208e-4	1.539646e-3	1	6.690388e-2	1.000000e+0	1.000000e+0	1.494682e+1	6.690388e-2	1	1	8.058018e-4	1.000000e+0	MLT2C2,MLT2C2	GABRB1
Ensembl Genes	4383	AEBP2	312	1.931832e-2	1.000000e+0	1.000000e+0	5.357373e+0	5.599759e-1	3	4.310823e-4	2.309469e-3	1	6.690388e-2	1.000000e+0	1.000000e+0	1.494682e+1	6.690388e-2	1	1	8.058018e-4	1.000000e+0	MLT2C2,MLT2C2,MLT2C2	AEBP2
Ensembl Genes	16016	GCM2	313	1.953059e-2	1.000000e+0	1.000000e+0	5.070046e+1	1.972369e-2	1	1.518375e-5	7.698229e-4	1	6.690388e-2	1.000000e+0	1.000000e+0	1.494682e+1	6.690388e-2	1	1	8.058018e-4	1.000000e+0	MLT2C2	GCM2
Ensembl Genes	4967	PAH	314	1.953487e-2	1.000000e+0	1.000000e+0	9.431079e+0	2.120648e-1	2	1.632524e-4	1.539646e-3	1	6.690388e-2	1.000000e+0	1.000000e+0	1.494682e+1	6.690388e-2	1	1	8.058018e-4	1.000000e+0	MLT2C2,MLT2C2	PAH
Ensembl Genes	3451	TMEM258	315	1.976025e-2	1.000000e+0	1.000000e+0	5.010537e+1	1.995794e-2	1	1.536408e-5	7.698229e-4	1	6.690388e-2	1.000000e+0	1.000000e+0	1.494682e+1	6.690388e-2	1	1	8.058018e-4	1.000000e+0	MLT2C2	TMEM258
Ensembl Genes	14358	MSX1	316	1.987252e-2	1.000000e+0	1.000000e+0	9.344619e+0	2.140269e-1	2	1.647628e-4	1.539646e-3	1	6.690388e-2	1.000000e+0	1.000000e+0	1.494682e+1	6.690388e-2	1	1	8.058018e-4	1.000000e+0	MLT2C2,MLT2C2	MSX1
Ensembl Genes	4384	PDE3A	317	1.998718e-2	1.000000e+0	1.000000e+0	5.287441e+0	5.673822e-1	3	4.367838e-4	2.309469e-3	1	6.690388e-2	1.000000e+0	1.000000e+0	1.494682e+1	6.690388e-2	1	1	8.058018e-4	1.000000e+0	MLT2C2,MLT2C2,MLT2C2	PDE3A
Ensembl Genes	17274	TNS3	318	2.002437e-2	1.000000e+0	1.000000e+0	5.283645e+0	5.677898e-1	3	4.370976e-4	2.309469e-3	1	6.690388e-2	1.000000e+0	1.000000e+0	1.494682e+1	6.690388e-2	1	1	8.058018e-4	1.000000e+0	MLT2C2,MLT2C2,MLT2C2	TNS3
Ensembl Genes	19056	ABCA1	319	2.010896e-2	1.000000e+0	1.000000e+0	9.285374e+0	2.153925e-1	2	1.658141e-4	1.539646e-3	1	6.690388e-2	1.000000e+0	1.000000e+0	1.494682e+1	6.690388e-2	1	1	8.058018e-4	1.000000e+0	MLT2C2,MLT2C2	ABCA1
Ensembl Genes	5197	TMEM132D	320	2.015315e-2	1.000000e+0	1.000000e+0	5.270569e+0	5.691986e-1	3	4.381821e-4	2.309469e-3	1	6.690388e-2	1.000000e+0	1.000000e+0	1.494682e+1	6.690388e-2	1	1	8.058018e-4	1.000000e+0	MLT2C2,MLT2C2,MLT2C2	TMEM132D
Ensembl Genes	16997	THBS2	321	2.017952e-2	1.000000e+0	1.000000e+0	5.267905e+0	5.694864e-1	3	4.384037e-4	2.309469e-3	1	6.690388e-2	1.000000e+0	1.000000e+0	1.494682e+1	6.690388e-2	1	1	8.058018e-4	1.000000e+0	MLT2C2,MLT2C2,MLT2C2	THBS2
Ensembl Genes	14926	PET112	322	2.028390e-2	1.000000e+0	1.000000e+0	5.257406e+0	5.706236e-1	3	4.392791e-4	2.309469e-3	1	6.690388e-2	1.000000e+0	1.000000e+0	1.494682e+1	6.690388e-2	1	1	8.058018e-4	1.000000e+0	MLT2C2,MLT2C2,MLT2C2	PET112
Ensembl Genes	12573	KRTAP19-1	323	2.029279e-2	1.000000e+0	1.000000e+0	4.877726e+1	2.050136e-2	1	1.578241e-5	7.698229e-4	1	6.690388e-2	1.000000e+0	1.000000e+0	1.494682e+1	6.690388e-2	1	1	8.058018e-4	1.000000e+0	MLT2C2	KRTAP19-1
Ensembl Genes	3088	GALNT18	324	2.039452e-2	1.000000e+0	1.000000e+0	9.215200e+0	2.170327e-1	2	1.670768e-4	1.539646e-3	1	6.690388e-2	1.000000e+0	1.000000e+0	1.494682e+1	6.690388e-2	1	1	8.058018e-4	1.000000e+0	MLT2C2,MLT2C2	GALNT18
Ensembl Genes	5945	SLC8A3	325	2.041442e-2	1.000000e+0	1.000000e+0	9.210364e+0	2.171467e-1	2	1.671645e-4	1.539646e-3	1	6.690388e-2	1.000000e+0	1.000000e+0	1.494682e+1	6.690388e-2	1	1	8.058018e-4	1.000000e+0	MLT2C2,MLT2C2	SLC8A3
Ensembl Genes	6123	C14orf132	326	2.059596e-2	1.000000e+0	1.000000e+0	9.166574e+0	2.181840e-1	2	1.679631e-4	1.539646e-3	1	6.690388e-2	1.000000e+0	1.000000e+0	1.494682e+1	6.690388e-2	1	1	8.058018e-4	1.000000e+0	MLT2C2,MLT2C2	C14orf132
Ensembl Genes	18387	MTDH	327	2.111665e-2	1.000000e+0	1.000000e+0	9.044123e+0	2.211381e-1	2	1.702372e-4	1.539646e-3	1	6.690388e-2	1.000000e+0	1.000000e+0	1.494682e+1	6.690388e-2	1	1	8.058018e-4	1.000000e+0	MLT2C2,MLT2C2	MTDH
Ensembl Genes	12569	KRTAP13-1	328	2.143520e-2	1.000000e+0	1.000000e+0	4.615081e+1	2.166809e-2	1	1.668059e-5	7.698229e-4	1	6.690388e-2	1.000000e+0	1.000000e+0	1.494682e+1	6.690388e-2	1	1	8.058018e-4	1.000000e+0	MLT2C2	KRTAP13-1
Ensembl Genes	12572	KRTAP15-1	329	2.159645e-2	1.000000e+0	1.000000e+0	4.580247e+1	2.183289e-2	1	1.680746e-5	7.698229e-4	1	6.690388e-2	1.000000e+0	1.000000e+0	1.494682e+1	6.690388e-2	1	1	8.058018e-4	1.000000e+0	MLT2C2	KRTAP15-1
Ensembl Genes	6472	NEDD4	330	2.169898e-2	1.000000e+0	1.000000e+0	8.912424e+0	2.244058e-1	2	1.727528e-4	1.539646e-3	1	6.690388e-2	1.000000e+0	1.000000e+0	1.494682e+1	6.690388e-2	1	1	8.058018e-4	1.000000e+0	MLT2C2,MLT2C2	NEDD4
Ensembl Genes	13276	TIMP4	331	2.172103e-2	1.000000e+0	1.000000e+0	8.907540e+0	2.245289e-1	2	1.728475e-4	1.539646e-3	1	6.690388e-2	1.000000e+0	1.000000e+0	1.494682e+1	6.690388e-2	1	1	8.058018e-4	1.000000e+0	MLT2C2,MLT2C2	TIMP4
Ensembl Genes	16808	L3MBTL3	332	2.199042e-2	1.000000e+0	1.000000e+0	8.848482e+0	2.260275e-1	2	1.740011e-4	1.539646e-3	1	6.690388e-2	1.000000e+0	1.000000e+0	1.494682e+1	6.690388e-2	1	1	8.058018e-4	1.000000e+0	MLT2C2,MLT2C2	L3MBTL3
Ensembl Genes	14183	EIF2B5	333	2.200635e-2	1.000000e+0	1.000000e+0	4.493996e+1	2.225191e-2	1	1.713003e-5	7.698229e-4	1	6.690388e-2	1.000000e+0	1.000000e+0	1.494682e+1	6.690388e-2	1	1	8.058018e-4	1.000000e+0	MLT2C2	EIF2B5
Ensembl Genes	682	BEND5	334	2.211387e-2	1.000000e+0	1.000000e+0	5.084226e+0	5.900604e-1	3	4.542420e-4	2.309469e-3	1	6.690388e-2	1.000000e+0	1.000000e+0	1.494682e+1	6.690388e-2	1	1	8.058018e-4	1.000000e+0	MLT2C2,MLT2C2,MLT2C2	BEND5
Ensembl Genes	1300	AQP10	335	2.212800e-2	1.000000e+0	1.000000e+0	4.469014e+1	2.237630e-2	1	1.722579e-5	7.698229e-4	1	6.690388e-2	1.000000e+0	1.000000e+0	1.494682e+1	6.690388e-2	1	1	8.058018e-4	1.000000e+0	MLT2C2	AQP10
Ensembl Genes	6794	FAM174B	336	2.216432e-2	1.000000e+0	1.000000e+0	8.810929e+0	2.269908e-1	2	1.747427e-4	1.539646e-3	1	6.690388e-2	1.000000e+0	1.000000e+0	1.494682e+1	6.690388e-2	1	1	8.058018e-4	1.000000e+0	MLT2C2,MLT2C2	FAM174B
Ensembl Genes	6253	TJP1	337	2.235576e-2	1.000000e+0	1.000000e+0	8.770095e+0	2.280477e-1	2	1.755563e-4	1.539646e-3	1	6.690388e-2	1.000000e+0	1.000000e+0	1.494682e+1	6.690388e-2	1	1	8.058018e-4	1.000000e+0	MLT2C2,MLT2C2	TJP1
Ensembl Genes	9013	CHST9	338	2.237213e-2	1.000000e+0	1.000000e+0	5.061317e+0	5.927311e-1	3	4.562980e-4	2.309469e-3	1	6.690388e-2	1.000000e+0	1.000000e+0	1.494682e+1	6.690388e-2	1	1	8.058018e-4	1.000000e+0	MLT2C2,MLT2C2,MLT2C2	CHST9
Ensembl Genes	14357	STX18	339	2.261987e-2	1.000000e+0	1.000000e+0	8.714615e+0	2.294995e-1	2	1.766740e-4	1.539646e-3	1	6.690388e-2	1.000000e+0	1.000000e+0	1.494682e+1	6.690388e-2	1	1	8.058018e-4	1.000000e+0	MLT2C2,MLT2C2	STX18
Ensembl Genes	13275	TAMM41	340	2.294594e-2	1.000000e+0	1.000000e+0	8.647440e+0	2.312823e-1	2	1.780464e-4	1.539646e-3	1	6.690388e-2	1.000000e+0	1.000000e+0	1.494682e+1	6.690388e-2	1	1	8.058018e-4	1.000000e+0	MLT2C2,MLT2C2	TAMM41
Ensembl Genes	19057	SLC44A1	341	2.298018e-2	1.000000e+0	1.000000e+0	8.640470e+0	2.314689e-1	2	1.781901e-4	1.539646e-3	1	6.690388e-2	1.000000e+0	1.000000e+0	1.494682e+1	6.690388e-2	1	1	8.058018e-4	1.000000e+0	MLT2C2,MLT2C2	SLC44A1
Ensembl Genes	20291	SLC9B1P1	342	2.301730e-2	1.000000e+0	1.000000e+0	5.005588e+0	5.993302e-1	3	4.613782e-4	2.309469e-3	1	6.690388e-2	1.000000e+0	1.000000e+0	1.494682e+1	6.690388e-2	1	1	8.058018e-4	1.000000e+0	MLT2C2,MLT2C2,MLT2C2	SLC9B1P1
Ensembl Genes	9183	ZNF516	343	2.318784e-2	1.000000e+0	1.000000e+0	4.991202e+0	6.010576e-1	3	4.627079e-4	2.309469e-3	1	6.690388e-2	1.000000e+0	1.000000e+0	1.494682e+1	6.690388e-2	1	1	8.058018e-4	1.000000e+0	MLT2C2,MLT2C2,MLT2C2	ZNF516
Ensembl Genes	19860	CYSLTR1	344	2.329423e-2	1.000000e+0	1.000000e+0	8.577250e+0	2.331750e-1	2	1.795034e-4	1.539646e-3	1	6.690388e-2	1.000000e+0	1.000000e+0	1.494682e+1	6.690388e-2	1	1	8.058018e-4	1.000000e+0	MLT2C2,MLT2C2	CYSLTR1
Ensembl Genes	1920	IBA57	345	2.345405e-2	1.000000e+0	1.000000e+0	4.213498e+1	2.373325e-2	1	1.827040e-5	7.698229e-4	1	6.690388e-2	1.000000e+0	1.000000e+0	1.494682e+1	6.690388e-2	1	1	8.058018e-4	1.000000e+0	MLT2C2	IBA57
Ensembl Genes	10986	FANCL	346	2.358176e-2	1.000000e+0	1.000000e+0	4.958503e+0	6.050213e-1	3	4.657593e-4	2.309469e-3	1	6.690388e-2	1.000000e+0	1.000000e+0	1.494682e+1	6.690388e-2	1	1	8.058018e-4	1.000000e+0	MLT2C2,MLT2C2,MLT2C2	FANCL
Ensembl Genes	4851	TRHDE	347	2.358797e-2	1.000000e+0	1.000000e+0	4.957993e+0	6.050835e-1	3	4.658072e-4	2.309469e-3	1	6.690388e-2	1.000000e+0	1.000000e+0	1.494682e+1	6.690388e-2	1	1	8.058018e-4	1.000000e+0	MLT2C2,MLT2C2,MLT2C2	TRHDE
Ensembl Genes	5527	COL4A1	348	2.388045e-2	1.000000e+0	1.000000e+0	8.462592e+0	2.363342e-1	2	1.819355e-4	1.539646e-3	1	6.690388e-2	1.000000e+0	1.000000e+0	1.494682e+1	6.690388e-2	1	1	8.058018e-4	1.000000e+0	MLT2C2,MLT2C2	COL4A1
Ensembl Genes	2206	YME1L1	349	2.415826e-2	1.000000e+0	1.000000e+0	4.089205e+1	2.445463e-2	1	1.882573e-5	7.698229e-4	1	6.690388e-2	1.000000e+0	1.000000e+0	1.494682e+1	6.690388e-2	1	1	8.058018e-4	1.000000e+0	MLT2C2	YME1L1
Ensembl Genes	9330	ATCAY	350	2.424996e-2	1.000000e+0	1.000000e+0	4.073551e+1	2.454860e-2	1	1.889808e-5	7.698229e-4	1	6.690388e-2	1.000000e+0	1.000000e+0	1.494682e+1	6.690388e-2	1	1	8.058018e-4	1.000000e+0	MLT2C2	ATCAY
Ensembl Genes	11269	ST6GAL2	351	2.430658e-2	1.000000e+0	1.000000e+0	4.900187e+0	6.122215e-1	3	4.713021e-4	2.309469e-3	1	6.690388e-2	1.000000e+0	1.000000e+0	1.494682e+1	6.690388e-2	1	1	8.058018e-4	1.000000e+0	MLT2C2,MLT2C2,MLT2C2	ST6GAL2
Ensembl Genes	9128	CCBE1	352	2.468218e-2	1.000000e+0	1.000000e+0	8.312432e+0	2.406035e-1	2	1.852221e-4	1.539646e-3	1	6.690388e-2	1.000000e+0	1.000000e+0	1.494682e+1	6.690388e-2	1	1	8.058018e-4	1.000000e+0	MLT2C2,MLT2C2	CCBE1
Ensembl Genes	17331	KCTD7	353	2.515371e-2	1.000000e+0	1.000000e+0	8.227485e+0	2.430876e-1	2	1.871344e-4	1.539646e-3	1	6.690388e-2	1.000000e+0	1.000000e+0	1.494682e+1	6.690388e-2	1	1	8.058018e-4	1.000000e+0	MLT2C2,MLT2C2	KCTD7
Ensembl Genes	12639	RUNX1	354	2.572896e-2	1.000000e+0	1.000000e+0	4.792181e+0	6.260198e-1	3	4.819244e-4	2.309469e-3	1	6.690388e-2	1.000000e+0	1.000000e+0	1.494682e+1	6.690388e-2	1	1	8.058018e-4	1.000000e+0	MLT2C2,MLT2C2,MLT2C2	RUNX1
Ensembl Genes	7353	IRX6	355	2.573185e-2	1.000000e+0	1.000000e+0	8.126529e+0	2.461075e-1	2	1.894592e-4	1.539646e-3	1	6.690388e-2	1.000000e+0	1.000000e+0	1.494682e+1	6.690388e-2	1	1	8.058018e-4	1.000000e+0	MLT2C2,MLT2C2	IRX6
Ensembl Genes	4943	ANKS1B	356	2.610185e-2	1.000000e+0	1.000000e+0	8.063684e+0	2.480256e-1	2	1.909358e-4	1.539646e-3	1	6.690388e-2	1.000000e+0	1.000000e+0	1.494682e+1	6.690388e-2	1	1	8.058018e-4	1.000000e+0	MLT2C2,MLT2C2	ANKS1B
Ensembl Genes	2288	RBP3	357	2.679644e-2	1.000000e+0	1.000000e+0	3.681652e+1	2.716172e-2	1	2.090972e-5	7.698229e-4	1	6.690388e-2	1.000000e+0	1.000000e+0	1.494682e+1	6.690388e-2	1	1	8.058018e-4	1.000000e+0	MLT2C2	RBP3
Ensembl Genes	17662	FEZF1	358	2.725380e-2	1.000000e+0	1.000000e+0	7.876268e+0	2.539274e-1	2	1.954791e-4	1.539646e-3	1	6.690388e-2	1.000000e+0	1.000000e+0	1.494682e+1	6.690388e-2	1	1	8.058018e-4	1.000000e+0	MLT2C2,MLT2C2	FEZF1
Ensembl Genes	20189	CETN2	359	2.737947e-2	1.000000e+0	1.000000e+0	3.602179e+1	2.776098e-2	1	2.137104e-5	7.698229e-4	1	6.690388e-2	1.000000e+0	1.000000e+0	1.494682e+1	6.690388e-2	1	1	8.058018e-4	1.000000e+0	MLT2C2	CETN2
Ensembl Genes	14418	ZNF518B	360	2.749299e-2	1.000000e+0	1.000000e+0	7.838835e+0	2.551400e-1	2	1.964126e-4	1.539646e-3	1	6.690388e-2	1.000000e+0	1.000000e+0	1.494682e+1	6.690388e-2	1	1	8.058018e-4	1.000000e+0	MLT2C2,MLT2C2	ZNF518B
Ensembl Genes	20165	MAGEA8	361	2.750026e-2	1.000000e+0	1.000000e+0	7.837705e+0	2.551767e-1	2	1.964409e-4	1.539646e-3	1	6.690388e-2	1.000000e+0	1.000000e+0	1.494682e+1	6.690388e-2	1	1	8.058018e-4	1.000000e+0	MLT2C2,MLT2C2	MAGEA8
Ensembl Genes	11971	DEFB132	362	2.753047e-2	1.000000e+0	1.000000e+0	3.582144e+1	2.791624e-2	1	2.149056e-5	7.698229e-4	1	6.690388e-2	1.000000e+0	1.000000e+0	1.494682e+1	6.690388e-2	1	1	8.058018e-4	1.000000e+0	MLT2C2	DEFB132
Ensembl Genes	14499	PHOX2B	363	2.806305e-2	1.000000e+0	1.000000e+0	7.751555e+0	2.580127e-1	2	1.986241e-4	1.539646e-3	1	6.690388e-2	1.000000e+0	1.000000e+0	1.494682e+1	6.690388e-2	1	1	8.058018e-4	1.000000e+0	MLT2C2,MLT2C2	PHOX2B
Ensembl Genes	1940	PGBD5	364	2.814895e-2	1.000000e+0	1.000000e+0	7.738633e+0	2.584436e-1	2	1.989558e-4	1.539646e-3	1	6.690388e-2	1.000000e+0	1.000000e+0	1.494682e+1	6.690388e-2	1	1	8.058018e-4	1.000000e+0	MLT2C2,MLT2C2	PGBD5
Ensembl Genes	6292	ZNF770	365	2.824384e-2	1.000000e+0	1.000000e+0	7.724427e+0	2.589189e-1	2	1.993217e-4	1.539646e-3	1	6.690388e-2	1.000000e+0	1.000000e+0	1.494682e+1	6.690388e-2	1	1	8.058018e-4	1.000000e+0	MLT2C2,MLT2C2	ZNF770
Ensembl Genes	12890	GUCD1	366	2.869135e-2	1.000000e+0	1.000000e+0	3.435167e+1	2.911066e-2	1	2.241006e-5	7.698229e-4	1	6.690388e-2	1.000000e+0	1.000000e+0	1.494682e+1	6.690388e-2	1	1	8.058018e-4	1.000000e+0	MLT2C2	GUCD1
Ensembl Genes	15533	HSPA4	367	2.912268e-2	1.000000e+0	1.000000e+0	7.596165e+0	2.632907e-1	2	2.026873e-4	1.539646e-3	1	6.690388e-2	1.000000e+0	1.000000e+0	1.494682e+1	6.690388e-2	1	1	8.058018e-4	1.000000e+0	MLT2C2,MLT2C2	HSPA4
Ensembl Genes	6802	SPATA8	368	2.930957e-2	1.000000e+0	1.000000e+0	4.552125e+0	6.590329e-1	3	5.073386e-4	2.309469e-3	1	6.690388e-2	1.000000e+0	1.000000e+0	1.494682e+1	6.690388e-2	1	1	8.058018e-4	1.000000e+0	MLT2C2,MLT2C2,MLT2C2	SPATA8
Ensembl Genes	2260	RASSF4	369	2.934728e-2	1.000000e+0	1.000000e+0	3.357261e+1	2.978619e-2	1	2.293009e-5	7.698229e-4	1	6.690388e-2	1.000000e+0	1.000000e+0	1.494682e+1	6.690388e-2	1	1	8.058018e-4	1.000000e+0	MLT2C2	RASSF4
Ensembl Genes	2329	MBL2	370	2.955122e-2	1.000000e+0	1.000000e+0	4.537335e+0	6.611811e-1	3	5.089924e-4	2.309469e-3	1	6.690388e-2	1.000000e+0	1.000000e+0	1.494682e+1	6.690388e-2	1	1	8.058018e-4	1.000000e+0	MLT2C2,MLT2C2,MLT2C2	MBL2
Ensembl Genes	17116	FERD3L	371	2.962541e-2	1.000000e+0	1.000000e+0	7.525370e+0	2.657677e-1	2	2.045940e-4	1.539646e-3	1	6.690388e-2	1.000000e+0	1.000000e+0	1.494682e+1	6.690388e-2	1	1	8.058018e-4	1.000000e+0	MLT2C2,MLT2C2	FERD3L
Ensembl Genes	14882	MGST2	372	3.018178e-2	1.000000e+0	1.000000e+0	7.449087e+0	2.684893e-1	2	2.066892e-4	1.539646e-3	1	6.690388e-2	1.000000e+0	1.000000e+0	1.494682e+1	6.690388e-2	1	1	8.058018e-4	1.000000e+0	MLT2C2,MLT2C2	MGST2
Ensembl Genes	3171	BDNF	373	3.019762e-2	1.000000e+0	1.000000e+0	7.446946e+0	2.685665e-1	2	2.067486e-4	1.539646e-3	1	6.690388e-2	1.000000e+0	1.000000e+0	1.494682e+1	6.690388e-2	1	1	8.058018e-4	1.000000e+0	MLT2C2,MLT2C2	BDNF
Ensembl Genes	14372	S100P	374	3.030703e-2	1.000000e+0	1.000000e+0	3.249347e+1	3.077542e-2	1	2.369162e-5	7.698229e-4	1	6.690388e-2	1.000000e+0	1.000000e+0	1.494682e+1	6.690388e-2	1	1	8.058018e-4	1.000000e+0	MLT2C2	S100P
Ensembl Genes	18678	SNAPC3	375	3.042567e-2	1.000000e+0	1.000000e+0	7.416307e+0	2.696760e-1	2	2.076028e-4	1.539646e-3	1	6.690388e-2	1.000000e+0	1.000000e+0	1.494682e+1	6.690388e-2	1	1	8.058018e-4	1.000000e+0	MLT2C2,MLT2C2	SNAPC3
Ensembl Genes	16006	OFCC1	376	3.050676e-2	1.000000e+0	1.000000e+0	4.480382e+0	6.695857e-1	3	5.154624e-4	2.309469e-3	1	6.690388e-2	1.000000e+0	1.000000e+0	1.494682e+1	6.690388e-2	1	1	8.058018e-4	1.000000e+0	MLT2C2,MLT2C2,MLT2C2	OFCC1
Ensembl Genes	19604	BCOR	377	3.069366e-2	1.000000e+0	1.000000e+0	4.469519e+0	6.712132e-1	3	5.167153e-4	2.309469e-3	1	6.690388e-2	1.000000e+0	1.000000e+0	1.494682e+1	6.690388e-2	1	1	8.058018e-4	1.000000e+0	MLT2C2,MLT2C2,MLT2C2	BCOR
Ensembl Genes	14509	GUF1	378	3.081932e-2	1.000000e+0	1.000000e+0	3.194495e+1	3.130385e-2	1	2.409842e-5	7.698229e-4	1	6.690388e-2	1.000000e+0	1.000000e+0	1.494682e+1	6.690388e-2	1	1	8.058018e-4	1.000000e+0	MLT2C2	GUF1
Ensembl Genes	17977	C8orf74	379	3.101994e-2	1.000000e+0	1.000000e+0	3.173508e+1	3.151087e-2	1	2.425779e-5	7.698229e-4	1	6.690388e-2	1.000000e+0	1.000000e+0	1.494682e+1	6.690388e-2	1	1	8.058018e-4	1.000000e+0	MLT2C2	C8orf74
Ensembl Genes	15190	PLCXD3	380	3.127678e-2	1.000000e+0	1.000000e+0	7.304930e+0	2.737877e-1	2	2.107681e-4	1.539646e-3	1	6.690388e-2	1.000000e+0	1.000000e+0	1.494682e+1	6.690388e-2	1	1	8.058018e-4	1.000000e+0	MLT2C2,MLT2C2	PLCXD3
Ensembl Genes	9192	NFATC1	381	3.140217e-2	1.000000e+0	1.000000e+0	7.288904e+0	2.743897e-1	2	2.112315e-4	1.539646e-3	1	6.690388e-2	1.000000e+0	1.000000e+0	1.494682e+1	6.690388e-2	1	1	8.058018e-4	1.000000e+0	MLT2C2,MLT2C2	NFATC1
Ensembl Genes	19068	ACTL7A	382	3.209624e-2	1.000000e+0	1.000000e+0	3.065396e+1	3.262221e-2	1	2.511333e-5	7.698229e-4	1	6.690388e-2	1.000000e+0	1.000000e+0	1.494682e+1	6.690388e-2	1	1	8.058018e-4	1.000000e+0	MLT2C2	ACTL7A
Ensembl Genes	18006	DLC1	383	3.242696e-2	1.000000e+0	1.000000e+0	7.161424e+0	2.792741e-1	2	2.149916e-4	1.539646e-3	1	6.690388e-2	1.000000e+0	1.000000e+0	1.494682e+1	6.690388e-2	1	1	8.058018e-4	1.000000e+0	MLT2C2,MLT2C2	DLC1
Ensembl Genes	5715	SDR39U1	384	3.248374e-2	1.000000e+0	1.000000e+0	3.028227e+1	3.302262e-2	1	2.542157e-5	7.698229e-4	1	6.690388e-2	1.000000e+0	1.000000e+0	1.494682e+1	6.690388e-2	1	1	8.058018e-4	1.000000e+0	MLT2C2	SDR39U1
Ensembl Genes	17329	TPST1	385	3.289656e-2	1.000000e+0	1.000000e+0	7.105003e+0	2.814918e-1	2	2.166988e-4	1.539646e-3	1	6.690388e-2	1.000000e+0	1.000000e+0	1.494682e+1	6.690388e-2	1	1	8.058018e-4	1.000000e+0	MLT2C2,MLT2C2	TPST1
Ensembl Genes	17117	TWISTNB	386	3.308196e-2	1.000000e+0	1.000000e+0	7.083059e+0	2.823639e-1	2	2.173702e-4	1.539646e-3	1	6.690388e-2	1.000000e+0	1.000000e+0	1.494682e+1	6.690388e-2	1	1	8.058018e-4	1.000000e+0	MLT2C2,MLT2C2	TWISTNB
Ensembl Genes	19069	IKBKAP	387	3.382426e-2	1.000000e+0	1.000000e+0	2.906209e+1	3.440908e-2	1	2.648890e-5	7.698229e-4	1	6.690388e-2	1.000000e+0	1.000000e+0	1.494682e+1	6.690388e-2	1	1	8.058018e-4	1.000000e+0	MLT2C2	IKBKAP
Ensembl Genes	18225	IMPAD1	388	3.391217e-2	1.000000e+0	1.000000e+0	4.295156e+0	6.984612e-1	3	5.376915e-4	2.309469e-3	1	6.690388e-2	1.000000e+0	1.000000e+0	1.494682e+1	6.690388e-2	1	1	8.058018e-4	1.000000e+0	MLT2C2,MLT2C2,MLT2C2	IMPAD1
Ensembl Genes	14182	HTR3E	389	3.400979e-2	1.000000e+0	1.000000e+0	2.890080e+1	3.460112e-2	1	2.663674e-5	7.698229e-4	1	6.690388e-2	1.000000e+0	1.000000e+0	1.494682e+1	6.690388e-2	1	1	8.058018e-4	1.000000e+0	MLT2C2	HTR3E
Ensembl Genes	14163	TTC14	390	3.450421e-2	1.000000e+0	1.000000e+0	6.920628e+0	2.889911e-1	2	2.224720e-4	1.539646e-3	1	6.690388e-2	1.000000e+0	1.000000e+0	1.494682e+1	6.690388e-2	1	1	8.058018e-4	1.000000e+0	MLT2C2,MLT2C2	TTC14
Ensembl Genes	15010	NEIL3	391	3.521493e-2	1.000000e+0	1.000000e+0	6.843164e+0	2.922625e-1	2	2.249904e-4	1.539646e-3	1	6.690388e-2	1.000000e+0	1.000000e+0	1.494682e+1	6.690388e-2	1	1	8.058018e-4	1.000000e+0	MLT2C2,MLT2C2	NEIL3
Ensembl Genes	15828	FOXI1	392	3.673307e-2	1.000000e+0	1.000000e+0	6.685268e+0	2.991653e-1	2	2.303043e-4	1.539646e-3	1	6.690388e-2	1.000000e+0	1.000000e+0	1.494682e+1	6.690388e-2	1	1	8.058018e-4	1.000000e+0	MLT2C2,MLT2C2	FOXI1
Ensembl Genes	7669	CTU2	393	3.687018e-2	1.000000e+0	1.000000e+0	2.661944e+1	3.756653e-2	1	2.891957e-5	7.698229e-4	1	6.690388e-2	1.000000e+0	1.000000e+0	1.494682e+1	6.690388e-2	1	1	8.058018e-4	1.000000e+0	MLT2C2	CTU2
Ensembl Genes	12699	U2AF1	394	3.700703e-2	1.000000e+0	1.000000e+0	2.651913e+1	3.770862e-2	1	2.902896e-5	7.698229e-4	1	6.690388e-2	1.000000e+0	1.000000e+0	1.494682e+1	6.690388e-2	1	1	8.058018e-4	1.000000e+0	MLT2C2	U2AF1
Ensembl Genes	12885	GGT5	395	3.723391e-2	1.000000e+0	1.000000e+0	2.635446e+1	3.794424e-2	1	2.921035e-5	7.698229e-4	1	6.690388e-2	1.000000e+0	1.000000e+0	1.494682e+1	6.690388e-2	1	1	8.058018e-4	1.000000e+0	MLT2C2	GGT5
Ensembl Genes	2483	RGR	396	3.724659e-2	1.000000e+0	1.000000e+0	2.634532e+1	3.795741e-2	1	2.922048e-5	7.698229e-4	1	6.690388e-2	1.000000e+0	1.000000e+0	1.494682e+1	6.690388e-2	1	1	8.058018e-4	1.000000e+0	MLT2C2	RGR
Ensembl Genes	16841	AHI1	397	3.727822e-2	1.000000e+0	1.000000e+0	6.630931e+0	3.016168e-1	2	2.321915e-4	1.539646e-3	1	6.690388e-2	1.000000e+0	1.000000e+0	1.494682e+1	6.690388e-2	1	1	8.058018e-4	1.000000e+0	MLT2C2,MLT2C2	AHI1
Ensembl Genes	18224	PENK	398	3.756018e-2	1.000000e+0	1.000000e+0	6.603290e+0	3.028793e-1	2	2.331634e-4	1.539646e-3	1	6.690388e-2	1.000000e+0	1.000000e+0	1.494682e+1	6.690388e-2	1	1	8.058018e-4	1.000000e+0	MLT2C2,MLT2C2	PENK
Ensembl Genes	13092	DNAJB7	399	3.795528e-2	1.000000e+0	1.000000e+0	2.584396e+1	3.869376e-2	1	2.978735e-5	7.698229e-4	1	6.690388e-2	1.000000e+0	1.000000e+0	1.494682e+1	6.690388e-2	1	1	8.058018e-4	1.000000e+0	MLT2C2	DNAJB7
Ensembl Genes	20167	MAMLD1	400	3.796371e-2	1.000000e+0	1.000000e+0	6.564269e+0	3.046798e-1	2	2.345495e-4	1.539646e-3	1	6.690388e-2	1.000000e+0	1.000000e+0	1.494682e+1	6.690388e-2	1	1	8.058018e-4	1.000000e+0	MLT2C2,MLT2C2	MAMLD1
Ensembl Genes	19897	XKRX	401	3.801336e-2	1.000000e+0	1.000000e+0	2.580369e+1	3.875414e-2	1	2.983383e-5	7.698229e-4	1	6.690388e-2	1.000000e+0	1.000000e+0	1.494682e+1	6.690388e-2	1	1	8.058018e-4	1.000000e+0	MLT2C2	XKRX
Ensembl Genes	7670	PIEZO1	402	3.863595e-2	1.000000e+0	1.000000e+0	2.537973e+1	3.940152e-2	1	3.033219e-5	7.698229e-4	1	6.690388e-2	1.000000e+0	1.000000e+0	1.494682e+1	6.690388e-2	1	1	8.058018e-4	1.000000e+0	MLT2C2	PIEZO1
Ensembl Genes	2635	KAZALD1	403	3.932312e-2	1.000000e+0	1.000000e+0	2.492737e+1	4.011654e-2	1	3.088263e-5	7.698229e-4	1	6.690388e-2	1.000000e+0	1.000000e+0	1.494682e+1	6.690388e-2	1	1	8.058018e-4	1.000000e+0	MLT2C2	KAZALD1
Ensembl Genes	9331	NMRK2	404	3.937633e-2	1.000000e+0	1.000000e+0	2.489301e+1	4.017193e-2	1	3.092527e-5	7.698229e-4	1	6.690388e-2	1.000000e+0	1.000000e+0	1.494682e+1	6.690388e-2	1	1	8.058018e-4	1.000000e+0	MLT2C2	NMRK2
Ensembl Genes	2207	MASTL	405	3.979404e-2	1.000000e+0	1.000000e+0	2.462639e+1	4.060684e-2	1	3.126008e-5	7.698229e-4	1	6.690388e-2	1.000000e+0	1.000000e+0	1.494682e+1	6.690388e-2	1	1	8.058018e-4	1.000000e+0	MLT2C2	MASTL
Ensembl Genes	550	HEYL	406	3.987730e-2	1.000000e+0	1.000000e+0	2.457392e+1	4.069355e-2	1	3.132683e-5	7.698229e-4	1	6.690388e-2	1.000000e+0	1.000000e+0	1.494682e+1	6.690388e-2	1	1	8.058018e-4	1.000000e+0	MLT2C2	HEYL
Ensembl Genes	18676	FREM1	407	3.990507e-2	1.000000e+0	1.000000e+0	6.384861e+0	3.132410e-1	2	2.411401e-4	1.539646e-3	1	6.690388e-2	1.000000e+0	1.000000e+0	1.494682e+1	6.690388e-2	1	1	8.058018e-4	1.000000e+0	MLT2C2,MLT2C2	FREM1
Ensembl Genes	4347	APOLD1	408	4.013226e-2	1.000000e+0	1.000000e+0	2.441458e+1	4.095913e-2	1	3.153128e-5	7.698229e-4	1	6.690388e-2	1.000000e+0	1.000000e+0	1.494682e+1	6.690388e-2	1	1	8.058018e-4	1.000000e+0	MLT2C2	APOLD1
Ensembl Genes	1299	HAX1	409	4.025732e-2	1.000000e+0	1.000000e+0	2.433716e+1	4.108942e-2	1	3.163158e-5	7.698229e-4	1	6.690388e-2	1.000000e+0	1.000000e+0	1.494682e+1	6.690388e-2	1	1	8.058018e-4	1.000000e+0	MLT2C2	HAX1
Ensembl Genes	3400	PATL1	410	4.078483e-2	1.000000e+0	1.000000e+0	2.401583e+1	4.163920e-2	1	3.205481e-5	7.698229e-4	1	6.690388e-2	1.000000e+0	1.000000e+0	1.494682e+1	6.690388e-2	1	1	8.058018e-4	1.000000e+0	MLT2C2	PATL1
Ensembl Genes	19575	MAGEB4	411	4.092374e-2	1.000000e+0	1.000000e+0	2.393260e+1	4.178402e-2	1	3.216629e-5	7.698229e-4	1	6.690388e-2	1.000000e+0	1.000000e+0	1.494682e+1	6.690388e-2	1	1	8.058018e-4	1.000000e+0	MLT2C2	MAGEB4
Ensembl Genes	14883	MAML3	412	4.113398e-2	1.000000e+0	1.000000e+0	6.277898e+0	3.185780e-1	2	2.452486e-4	1.539646e-3	1	6.690388e-2	1.000000e+0	1.000000e+0	1.494682e+1	6.690388e-2	1	1	8.058018e-4	1.000000e+0	MLT2C2,MLT2C2	MAML3
Ensembl Genes	5490	IPO5	413	4.126937e-2	1.000000e+0	1.000000e+0	6.266405e+0	3.191623e-1	2	2.456984e-4	1.539646e-3	1	6.690388e-2	1.000000e+0	1.000000e+0	1.494682e+1	6.690388e-2	1	1	8.058018e-4	1.000000e+0	MLT2C2,MLT2C2	IPO5
Ensembl Genes	7800	CHRNE	414	4.130248e-2	1.000000e+0	1.000000e+0	2.370849e+1	4.217898e-2	1	3.247035e-5	7.698229e-4	1	6.690388e-2	1.000000e+0	1.000000e+0	1.494682e+1	6.690388e-2	1	1	8.058018e-4	1.000000e+0	MLT2C2	CHRNE
Ensembl Genes	12064	FERMT1	415	4.133108e-2	1.000000e+0	1.000000e+0	6.261186e+0	3.194283e-1	2	2.459032e-4	1.539646e-3	1	6.690388e-2	1.000000e+0	1.000000e+0	1.494682e+1	6.690388e-2	1	1	8.058018e-4	1.000000e+0	MLT2C2,MLT2C2	FERMT1
Ensembl Genes	14660	SCARB2	416	4.144001e-2	1.000000e+0	1.000000e+0	2.362813e+1	4.232244e-2	1	3.258078e-5	7.698229e-4	1	6.690388e-2	1.000000e+0	1.000000e+0	1.494682e+1	6.690388e-2	1	1	8.058018e-4	1.000000e+0	MLT2C2	SCARB2
Ensembl Genes	13327	UBE2E1	417	4.171483e-2	1.000000e+0	1.000000e+0	6.228988e+0	3.210794e-1	2	2.471743e-4	1.539646e-3	1	6.690388e-2	1.000000e+0	1.000000e+0	1.494682e+1	6.690388e-2	1	1	8.058018e-4	1.000000e+0	MLT2C2,MLT2C2	UBE2E1
Ensembl Genes	18297	CRISPLD1	418	4.193491e-2	1.000000e+0	1.000000e+0	6.210723e+0	3.220237e-1	2	2.479012e-4	1.539646e-3	1	6.690388e-2	1.000000e+0	1.000000e+0	1.494682e+1	6.690388e-2	1	1	8.058018e-4	1.000000e+0	MLT2C2,MLT2C2	CRISPLD1
Ensembl Genes	4966	IGF1	419	4.240465e-2	1.000000e+0	1.000000e+0	6.172210e+0	3.240330e-1	2	2.494481e-4	1.539646e-3	1	6.690388e-2	1.000000e+0	1.000000e+0	1.494682e+1	6.690388e-2	1	1	8.058018e-4	1.000000e+0	MLT2C2,MLT2C2	IGF1
Ensembl Genes	4900	EPYC	420	4.299757e-2	1.000000e+0	1.000000e+0	2.275385e+1	4.394860e-2	1	3.383264e-5	7.698229e-4	1	6.690388e-2	1.000000e+0	1.000000e+0	1.494682e+1	6.690388e-2	1	1	8.058018e-4	1.000000e+0	MLT2C2	EPYC
Ensembl Genes	7383	FAM192A	421	4.328037e-2	1.000000e+0	1.000000e+0	2.260186e+1	4.424414e-2	1	3.406016e-5	7.698229e-4	1	6.690388e-2	1.000000e+0	1.000000e+0	1.494682e+1	6.690388e-2	1	1	8.058018e-4	1.000000e+0	MLT2C2	FAM192A
Ensembl Genes	4345	GPR19	422	4.405059e-2	1.000000e+0	1.000000e+0	2.219780e+1	4.504951e-2	1	3.468014e-5	7.698229e-4	1	6.690388e-2	1.000000e+0	1.000000e+0	1.494682e+1	6.690388e-2	1	1	8.058018e-4	1.000000e+0	MLT2C2	GPR19
Ensembl Genes	13973	SLC35G2	423	4.431399e-2	1.000000e+0	1.000000e+0	2.206284e+1	4.532507e-2	1	3.489228e-5	7.698229e-4	1	6.690388e-2	1.000000e+0	1.000000e+0	1.494682e+1	6.690388e-2	1	1	8.058018e-4	1.000000e+0	MLT2C2	SLC35G2
Ensembl Genes	14854	NUDT6	424	4.434002e-2	1.000000e+0	1.000000e+0	2.204959e+1	4.535231e-2	1	3.491325e-5	7.698229e-4	1	6.690388e-2	1.000000e+0	1.000000e+0	1.494682e+1	6.690388e-2	1	1	8.058018e-4	1.000000e+0	MLT2C2	NUDT6
Ensembl Genes	4901	KERA	425	4.473303e-2	1.000000e+0	1.000000e+0	2.185142e+1	4.576362e-2	1	3.522988e-5	7.698229e-4	1	6.690388e-2	1.000000e+0	1.000000e+0	1.494682e+1	6.690388e-2	1	1	8.058018e-4	1.000000e+0	MLT2C2	KERA
Ensembl Genes	11250	IL18R1	426	4.489868e-2	1.000000e+0	1.000000e+0	2.176893e+1	4.593704e-2	1	3.536339e-5	7.698229e-4	1	6.690388e-2	1.000000e+0	1.000000e+0	1.494682e+1	6.690388e-2	1	1	8.058018e-4	1.000000e+0	MLT2C2	IL18R1
Ensembl Genes	19782	MTMR8	427	4.521403e-2	1.000000e+0	1.000000e+0	5.954513e+0	3.358797e-1	2	2.585679e-4	1.539646e-3	1	6.690388e-2	1.000000e+0	1.000000e+0	1.494682e+1	6.690388e-2	1	1	8.058018e-4	1.000000e+0	MLT2C2,MLT2C2	MTMR8
Ensembl Genes	5362	TNFSF11	428	4.578155e-2	1.000000e+0	1.000000e+0	5.912978e+0	3.382390e-1	2	2.603842e-4	1.539646e-3	1	6.690388e-2	1.000000e+0	1.000000e+0	1.494682e+1	6.690388e-2	1	1	8.058018e-4	1.000000e+0	MLT2C2,MLT2C2	TNFSF11
Ensembl Genes	16842	PDE7B	429	4.594760e-2	1.000000e+0	1.000000e+0	5.900971e+0	3.389273e-1	2	2.609140e-4	1.539646e-3	1	6.690388e-2	1.000000e+0	1.000000e+0	1.494682e+1	6.690388e-2	1	1	8.058018e-4	1.000000e+0	MLT2C2,MLT2C2	PDE7B
Ensembl Genes	12855	PRAME	430	4.620513e-2	1.000000e+0	1.000000e+0	2.113906e+1	4.730580e-2	1	3.641709e-5	7.698229e-4	1	6.690388e-2	1.000000e+0	1.000000e+0	1.494682e+1	6.690388e-2	1	1	8.058018e-4	1.000000e+0	MLT2C2	PRAME
Ensembl Genes	12818	DGCR6L	431	4.687219e-2	1.000000e+0	1.000000e+0	2.083100e+1	4.800538e-2	1	3.695564e-5	7.698229e-4	1	6.690388e-2	1.000000e+0	1.000000e+0	1.494682e+1	6.690388e-2	1	1	8.058018e-4	1.000000e+0	MLT2C2	DGCR6L
Ensembl Genes	6061	TDP1	432	4.690291e-2	1.000000e+0	1.000000e+0	2.081702e+1	4.803761e-2	1	3.698046e-5	7.698229e-4	1	6.690388e-2	1.000000e+0	1.000000e+0	1.494682e+1	6.690388e-2	1	1	8.058018e-4	1.000000e+0	MLT2C2	TDP1
Ensembl Genes	19450	IL3RA	433	4.786865e-2	1.000000e+0	1.000000e+0	2.038680e+1	4.905135e-2	1	3.776086e-5	7.698229e-4	1	6.690388e-2	1.000000e+0	1.000000e+0	1.494682e+1	6.690388e-2	1	1	8.058018e-4	1.000000e+0	MLT2C2	IL3RA
Ensembl Genes	4049	POU2F3	434	4.807741e-2	1.000000e+0	1.000000e+0	2.029607e+1	4.927063e-2	1	3.792966e-5	7.698229e-4	1	6.690388e-2	1.000000e+0	1.000000e+0	1.494682e+1	6.690388e-2	1	1	8.058018e-4	1.000000e+0	MLT2C2	POU2F3
Ensembl Genes	18361	FAM92A1	435	4.841637e-2	1.000000e+0	1.000000e+0	5.729776e+0	3.490538e-1	2	2.687096e-4	1.539646e-3	1	6.690388e-2	1.000000e+0	1.000000e+0	1.494682e+1	6.690388e-2	1	1	8.058018e-4	1.000000e+0	MLT2C2,MLT2C2	FAM92A1
Ensembl Genes	1685	ZBTB41	436	4.939592e-2	1.000000e+0	1.000000e+0	1.974075e+1	5.065663e-2	1	3.899664e-5	7.698229e-4	1	6.690388e-2	1.000000e+0	1.000000e+0	1.494682e+1	6.690388e-2	1	1	8.058018e-4	1.000000e+0	MLT2C2	ZBTB41
Ensembl Genes	14370	MRFAP1	437	4.953013e-2	1.000000e+0	1.000000e+0	1.968588e+1	5.079782e-2	1	3.910533e-5	7.698229e-4	1	6.690388e-2	1.000000e+0	1.000000e+0	1.494682e+1	6.690388e-2	1	1	8.058018e-4	1.000000e+0	MLT2C2	MRFAP1
Ensembl Genes	1515	PBX1	438	4.960588e-2	1.000000e+0	1.000000e+0	3.679231e+0	8.153878e-1	3	6.277042e-4	2.309469e-3	1	6.690388e-2	1.000000e+0	1.000000e+0	1.494682e+1	6.690388e-2	1	1	8.058018e-4	1.000000e+0	MLT2C2,MLT2C2,MLT2C2	PBX1
Ensembl Genes	14604	CABS1	439	4.965051e-2	1.000000e+0	1.000000e+0	1.963692e+1	5.092448e-2	1	3.920284e-5	7.698229e-4	1	6.690388e-2	1.000000e+0	1.000000e+0	1.494682e+1	6.690388e-2	1	1	8.058018e-4	1.000000e+0	MLT2C2	CABS1
Ensembl Genes	3029	DNHD1	440	4.979288e-2	1.000000e+0	1.000000e+0	1.957932e+1	5.107430e-2	1	3.931817e-5	7.698229e-4	1	6.690388e-2	1.000000e+0	1.000000e+0	1.494682e+1	6.690388e-2	1	1	8.058018e-4	1.000000e+0	MLT2C2	DNHD1
Ensembl Genes	15247	GAPT	441	4.991194e-2	1.000000e+0	1.000000e+0	1.953140e+1	5.119960e-2	1	3.941462e-5	7.698229e-4	1	6.690388e-2	1.000000e+0	1.000000e+0	1.494682e+1	6.690388e-2	1	1	8.058018e-4	1.000000e+0	MLT2C2	GAPT
Ensembl Genes	19449	CSF2RA	442	5.043027e-2	1.000000e+0	1.000000e+0	1.932543e+1	5.174528e-2	1	3.983470e-5	7.698229e-4	1	6.690388e-2	1.000000e+0	1.000000e+0	1.494682e+1	6.690388e-2	1	1	8.058018e-4	1.000000e+0	MLT2C2	CSF2RA
Ensembl Genes	4344	CREBL2	443	5.135971e-2	1.000000e+0	1.000000e+0	1.896651e+1	5.272452e-2	1	4.058855e-5	7.698229e-4	1	6.690388e-2	1.000000e+0	1.000000e+0	1.494682e+1	6.690388e-2	1	1	8.058018e-4	1.000000e+0	MLT2C2	CREBL2
Ensembl Genes	19898	ARL13A	444	5.180579e-2	1.000000e+0	1.000000e+0	1.879881e+1	5.319485e-2	1	4.095061e-5	7.698229e-4	1	6.690388e-2	1.000000e+0	1.000000e+0	1.494682e+1	6.690388e-2	1	1	8.058018e-4	1.000000e+0	MLT2C2	ARL13A
Ensembl Genes	13923	GP9	445	5.223101e-2	1.000000e+0	1.000000e+0	1.864163e+1	5.364338e-2	1	4.129590e-5	7.698229e-4	1	6.690388e-2	1.000000e+0	1.000000e+0	1.494682e+1	6.690388e-2	1	1	8.058018e-4	1.000000e+0	MLT2C2	GP9
Ensembl Genes	1521	TMCO1	446	5.244828e-2	1.000000e+0	1.000000e+0	1.856230e+1	5.387264e-2	1	4.147239e-5	7.698229e-4	1	6.690388e-2	1.000000e+0	1.000000e+0	1.494682e+1	6.690388e-2	1	1	8.058018e-4	1.000000e+0	MLT2C2	TMCO1
Ensembl Genes	3291	OR4C12	447	5.296514e-2	1.000000e+0	1.000000e+0	5.446167e+0	3.672307e-1	2	2.827027e-4	1.539646e-3	1	6.690388e-2	1.000000e+0	1.000000e+0	1.494682e+1	6.690388e-2	1	1	8.058018e-4	1.000000e+0	MLT2C2,MLT2C2	OR4C12
Ensembl Genes	5473	SLITRK6	448	5.326762e-2	1.000000e+0	1.000000e+0	3.571998e+0	8.398660e-1	3	6.465481e-4	2.309469e-3	1	6.690388e-2	1.000000e+0	1.000000e+0	1.494682e+1	6.690388e-2	1	1	8.058018e-4	1.000000e+0	MLT2C2,MLT2C2,MLT2C2	SLITRK6
Ensembl Genes	11836	SPATA3	449	5.372465e-2	1.000000e+0	1.000000e+0	1.810921e+1	5.522051e-2	1	4.251002e-5	7.698229e-4	1	6.690388e-2	1.000000e+0	1.000000e+0	1.494682e+1	6.690388e-2	1	1	8.058018e-4	1.000000e+0	MLT2C2	SPATA3
Ensembl Genes	12889	UPB1	450	5.385567e-2	1.000000e+0	1.000000e+0	1.806392e+1	5.535898e-2	1	4.261661e-5	7.698229e-4	1	6.690388e-2	1.000000e+0	1.000000e+0	1.494682e+1	6.690388e-2	1	1	8.058018e-4	1.000000e+0	MLT2C2	UPB1
Ensembl Genes	5840	WDHD1	451	5.483626e-2	1.000000e+0	1.000000e+0	1.773180e+1	5.639587e-2	1	4.341483e-5	7.698229e-4	1	6.690388e-2	1.000000e+0	1.000000e+0	1.494682e+1	6.690388e-2	1	1	8.058018e-4	1.000000e+0	MLT2C2	WDHD1
Ensembl Genes	4148	ADAMTS8	452	5.486286e-2	1.000000e+0	1.000000e+0	1.772295e+1	5.642402e-2	1	4.343650e-5	7.698229e-4	1	6.690388e-2	1.000000e+0	1.000000e+0	1.494682e+1	6.690388e-2	1	1	8.058018e-4	1.000000e+0	MLT2C2	ADAMTS8
Ensembl Genes	14820	ARSJ	453	5.511332e-2	1.000000e+0	1.000000e+0	5.324558e+0	3.756181e-1	2	2.891594e-4	1.539646e-3	1	6.690388e-2	1.000000e+0	1.000000e+0	1.494682e+1	6.690388e-2	1	1	8.058018e-4	1.000000e+0	MLT2C2,MLT2C2	ARSJ
Ensembl Genes	894	EPHX4	454	5.515374e-2	1.000000e+0	1.000000e+0	1.762679e+1	5.673182e-2	1	4.367345e-5	7.698229e-4	1	6.690388e-2	1.000000e+0	1.000000e+0	1.494682e+1	6.690388e-2	1	1	8.058018e-4	1.000000e+0	MLT2C2	EPHX4
Ensembl Genes	11835	GPR55	455	5.526569e-2	1.000000e+0	1.000000e+0	1.759006e+1	5.685031e-2	1	4.376467e-5	7.698229e-4	1	6.690388e-2	1.000000e+0	1.000000e+0	1.494682e+1	6.690388e-2	1	1	8.058018e-4	1.000000e+0	MLT2C2	GPR55
Ensembl Genes	5717	CMA1	456	5.622211e-2	1.000000e+0	1.000000e+0	1.728216e+1	5.786314e-2	1	4.454437e-5	7.698229e-4	1	6.690388e-2	1.000000e+0	1.000000e+0	1.494682e+1	6.690388e-2	1	1	8.058018e-4	1.000000e+0	MLT2C2	CMA1
Ensembl Genes	11796	PAX3	457	5.686061e-2	1.000000e+0	1.000000e+0	5.230745e+0	3.823547e-1	2	2.943454e-4	1.539646e-3	1	6.690388e-2	1.000000e+0	1.000000e+0	1.494682e+1	6.690388e-2	1	1	8.058018e-4	1.000000e+0	MLT2C2,MLT2C2	PAX3
Ensembl Genes	3833	MTNR1B	458	5.705526e-2	1.000000e+0	1.000000e+0	5.220561e+0	3.831006e-1	2	2.949196e-4	1.539646e-3	1	6.690388e-2	1.000000e+0	1.000000e+0	1.494682e+1	6.690388e-2	1	1	8.058018e-4	1.000000e+0	MLT2C2,MLT2C2	MTNR1B
Ensembl Genes	15389	GPR98	459	5.751942e-2	1.000000e+0	1.000000e+0	5.196484e+0	3.848756e-1	2	2.962861e-4	1.539646e-3	1	6.690388e-2	1.000000e+0	1.000000e+0	1.494682e+1	6.690388e-2	1	1	8.058018e-4	1.000000e+0	MLT2C2,MLT2C2	GPR98
Ensembl Genes	12617	IFNAR1	460	5.754175e-2	1.000000e+0	1.000000e+0	1.687413e+1	5.926231e-2	1	4.562149e-5	7.698229e-4	1	6.690388e-2	1.000000e+0	1.000000e+0	1.494682e+1	6.690388e-2	1	1	8.058018e-4	1.000000e+0	MLT2C2	IFNAR1
Ensembl Genes	5366	ENOX1	461	5.779343e-2	1.000000e+0	1.000000e+0	5.182406e+0	3.859212e-1	2	2.970910e-4	1.539646e-3	1	6.690388e-2	1.000000e+0	1.000000e+0	1.494682e+1	6.690388e-2	1	1	8.058018e-4	1.000000e+0	MLT2C2,MLT2C2	ENOX1
Ensembl Genes	12489	KCNQ2	462	5.806661e-2	1.000000e+0	1.000000e+0	1.671700e+1	5.981935e-2	1	4.605030e-5	7.698229e-4	1	6.690388e-2	1.000000e+0	1.000000e+0	1.494682e+1	6.690388e-2	1	1	8.058018e-4	1.000000e+0	MLT2C2	KCNQ2
Ensembl Genes	16015	MAK	463	5.822996e-2	1.000000e+0	1.000000e+0	1.666868e+1	5.999277e-2	1	4.618381e-5	7.698229e-4	1	6.690388e-2	1.000000e+0	1.000000e+0	1.494682e+1	6.690388e-2	1	1	8.058018e-4	1.000000e+0	MLT2C2	MAK
Ensembl Genes	13974	NCK1	464	5.852835e-2	1.000000e+0	1.000000e+0	1.658110e+1	6.030965e-2	1	4.642775e-5	7.698229e-4	1	6.690388e-2	1.000000e+0	1.000000e+0	1.494682e+1	6.690388e-2	1	1	8.058018e-4	1.000000e+0	MLT2C2	NCK1
Ensembl Genes	19868	BRWD3	465	5.903144e-2	1.000000e+0	1.000000e+0	5.120020e+0	3.906235e-1	2	3.007109e-4	1.539646e-3	1	6.690388e-2	1.000000e+0	1.000000e+0	1.494682e+1	6.690388e-2	1	1	8.058018e-4	1.000000e+0	MLT2C2,MLT2C2	BRWD3
Ensembl Genes	19901	CENPI	466	5.947677e-2	1.000000e+0	1.000000e+0	1.630856e+1	6.131748e-2	1	4.720361e-5	7.698229e-4	1	6.690388e-2	1.000000e+0	1.000000e+0	1.494682e+1	6.690388e-2	1	1	8.058018e-4	1.000000e+0	MLT2C2	CENPI
Ensembl Genes	6155	DIO3	467	5.981432e-2	1.000000e+0	1.000000e+0	5.081567e+0	3.935794e-1	2	3.029864e-4	1.539646e-3	1	6.690388e-2	1.000000e+0	1.000000e+0	1.494682e+1	6.690388e-2	1	1	8.058018e-4	1.000000e+0	MLT2C2,MLT2C2	DIO3
Ensembl Genes	5844	DLGAP5	468	5.998604e-2	1.000000e+0	1.000000e+0	1.616577e+1	6.185908e-2	1	4.762054e-5	7.698229e-4	1	6.690388e-2	1.000000e+0	1.000000e+0	1.494682e+1	6.690388e-2	1	1	8.058018e-4	1.000000e+0	MLT2C2	DLGAP5
Ensembl Genes	1520	ALDH9A1	469	6.001208e-2	1.000000e+0	1.000000e+0	1.615854e+1	6.188678e-2	1	4.764186e-5	7.698229e-4	1	6.690388e-2	1.000000e+0	1.000000e+0	1.494682e+1	6.690388e-2	1	1	8.058018e-4	1.000000e+0	MLT2C2	ALDH9A1
Ensembl Genes	5302	MTUS2	470	6.026902e-2	1.000000e+0	1.000000e+0	5.059577e+0	3.952900e-1	2	3.043033e-4	1.539646e-3	1	6.690388e-2	1.000000e+0	1.000000e+0	1.494682e+1	6.690388e-2	1	1	8.058018e-4	1.000000e+0	MLT2C2,MLT2C2	MTUS2
Ensembl Genes	14659	NUP54	471	6.038072e-2	1.000000e+0	1.000000e+0	1.605677e+1	6.227902e-2	1	4.794382e-5	7.698229e-4	1	6.690388e-2	1.000000e+0	1.000000e+0	1.494682e+1	6.690388e-2	1	1	8.058018e-4	1.000000e+0	MLT2C2	NUP54
Ensembl Genes	9402	CD70	472	6.055390e-2	1.000000e+0	1.000000e+0	1.600939e+1	6.246333e-2	1	4.808571e-5	7.698229e-4	1	6.690388e-2	1.000000e+0	1.000000e+0	1.494682e+1	6.690388e-2	1	1	8.058018e-4	1.000000e+0	MLT2C2	CD70
Ensembl Genes	1851	TGFB2	473	6.170542e-2	1.000000e+0	1.000000e+0	4.991705e+0	4.006647e-1	2	3.084409e-4	1.539646e-3	1	6.690388e-2	1.000000e+0	1.000000e+0	1.494682e+1	6.690388e-2	1	1	8.058018e-4	1.000000e+0	MLT2C2,MLT2C2	TGFB2
Ensembl Genes	8707	SOX9	474	6.191603e-2	1.000000e+0	1.000000e+0	3.353279e+0	8.946466e-1	3	6.887195e-4	2.309469e-3	1	6.690388e-2	1.000000e+0	1.000000e+0	1.494682e+1	6.690388e-2	1	1	8.058018e-4	1.000000e+0	MLT2C2,MLT2C2,MLT2C2	SOX9
Ensembl Genes	243	PADI2	475	6.198802e-2	1.000000e+0	1.000000e+0	1.562720e+1	6.399098e-2	1	4.926173e-5	7.698229e-4	1	6.690388e-2	1.000000e+0	1.000000e+0	1.494682e+1	6.690388e-2	1	1	8.058018e-4	1.000000e+0	MLT2C2	PADI2
Ensembl Genes	14704	WDFY3	476	6.214183e-2	1.000000e+0	1.000000e+0	4.971550e+0	4.022890e-1	2	3.096913e-4	1.539646e-3	1	6.690388e-2	1.000000e+0	1.000000e+0	1.494682e+1	6.690388e-2	1	1	8.058018e-4	1.000000e+0	MLT2C2,MLT2C2	WDFY3
Ensembl Genes	4929	SNRPF	477	6.266021e-2	1.000000e+0	1.000000e+0	1.545408e+1	6.470782e-2	1	4.981356e-5	7.698229e-4	1	6.690388e-2	1.000000e+0	1.000000e+0	1.494682e+1	6.690388e-2	1	1	8.058018e-4	1.000000e+0	MLT2C2	SNRPF
Ensembl Genes	3146	ZDHHC13	478	6.323794e-2	1.000000e+0	1.000000e+0	1.530823e+1	6.532433e-2	1	5.028817e-5	7.698229e-4	1	6.690388e-2	1.000000e+0	1.000000e+0	1.494682e+1	6.690388e-2	1	1	8.058018e-4	1.000000e+0	MLT2C2	ZDHHC13
Ensembl Genes	12245	AAR2	479	6.395811e-2	1.000000e+0	1.000000e+0	1.513011e+1	6.609337e-2	1	5.088019e-5	7.698229e-4	1	6.690388e-2	1.000000e+0	1.000000e+0	1.494682e+1	6.690388e-2	1	1	8.058018e-4	1.000000e+0	MLT2C2	AAR2
Ensembl Genes	18449	TRPS1	480	6.411105e-2	1.000000e+0	1.000000e+0	3.304098e+0	9.079633e-1	3	6.989710e-4	2.309469e-3	1	6.690388e-2	1.000000e+0	1.000000e+0	1.494682e+1	6.690388e-2	1	1	8.058018e-4	1.000000e+0	MLT2C2,MLT2C2,MLT2C2	TRPS1
Ensembl Genes	15132	CDH10	480	6.411105e-2	1.000000e+0	1.000000e+0	3.304098e+0	9.079633e-1	3	6.989710e-4	2.309469e-3	1	6.690388e-2	1.000000e+0	1.000000e+0	1.494682e+1	6.690388e-2	1	1	8.058018e-4	1.000000e+0	MLT2C2,MLT2C2,MLT2C2	CDH10
Ensembl Genes	14569	TECRL	480	6.411105e-2	1.000000e+0	1.000000e+0	3.304098e+0	9.079633e-1	3	6.989710e-4	2.309469e-3	1	6.690388e-2	1.000000e+0	1.000000e+0	1.494682e+1	6.690388e-2	1	1	8.058018e-4	1.000000e+0	MLT2C2,MLT2C2,MLT2C2	TECRL
Ensembl Genes	18669	PTPRD	480	6.411105e-2	1.000000e+0	1.000000e+0	3.304098e+0	9.079633e-1	3	6.989710e-4	2.309469e-3	1	6.690388e-2	1.000000e+0	1.000000e+0	1.494682e+1	6.690388e-2	1	1	8.058018e-4	1.000000e+0	MLT2C2,MLT2C2,MLT2C2	PTPRD
Ensembl Genes	812	NEGR1	480	6.411105e-2	1.000000e+0	1.000000e+0	3.304098e+0	9.079633e-1	3	6.989710e-4	2.309469e-3	1	6.690388e-2	1.000000e+0	1.000000e+0	1.494682e+1	6.690388e-2	1	1	8.058018e-4	1.000000e+0	MLT2C2,MLT2C2,MLT2C2	NEGR1
Ensembl Genes	7418	CDH8	480	6.411105e-2	1.000000e+0	1.000000e+0	3.304098e+0	9.079633e-1	3	6.989710e-4	2.309469e-3	1	6.690388e-2	1.000000e+0	1.000000e+0	1.494682e+1	6.690388e-2	1	1	8.058018e-4	1.000000e+0	MLT2C2,MLT2C2,MLT2C2	CDH8
Ensembl Genes	549	PABPC4	486	6.426149e-2	1.000000e+0	1.000000e+0	1.505627e+1	6.641751e-2	1	5.112973e-5	7.698229e-4	1	6.690388e-2	1.000000e+0	1.000000e+0	1.494682e+1	6.690388e-2	1	1	8.058018e-4	1.000000e+0	MLT2C2	PABPC4
Ensembl Genes	12819	GGTLC3	487	6.506110e-2	1.000000e+0	1.000000e+0	1.486495e+1	6.727236e-2	1	5.178781e-5	7.698229e-4	1	6.690388e-2	1.000000e+0	1.000000e+0	1.494682e+1	6.690388e-2	1	1	8.058018e-4	1.000000e+0	MLT2C2	GGTLC3
Ensembl Genes	15534	FSTL4	488	6.567887e-2	1.000000e+0	1.000000e+0	4.815636e+0	4.153138e-1	2	3.197181e-4	1.539646e-3	1	6.690388e-2	1.000000e+0	1.000000e+0	1.494682e+1	6.690388e-2	1	1	8.058018e-4	1.000000e+0	MLT2C2,MLT2C2	FSTL4
Ensembl Genes	4279	RIMKLB	489	6.568741e-2	1.000000e+0	1.000000e+0	1.471834e+1	6.794244e-2	1	5.230365e-5	7.698229e-4	1	6.690388e-2	1.000000e+0	1.000000e+0	1.494682e+1	6.690388e-2	1	1	8.058018e-4	1.000000e+0	MLT2C2	RIMKLB
Ensembl Genes	9082	SMAD7	490	6.627947e-2	1.000000e+0	1.000000e+0	4.790402e+0	4.175015e-1	2	3.214022e-4	1.539646e-3	1	6.690388e-2	1.000000e+0	1.000000e+0	1.494682e+1	6.690388e-2	1	1	8.058018e-4	1.000000e+0	MLT2C2,MLT2C2	SMAD7
Ensembl Genes	6077	TRIP11	491	6.701331e-2	1.000000e+0	1.000000e+0	1.441701e+1	6.936249e-2	1	5.339684e-5	7.698229e-4	1	6.690388e-2	1.000000e+0	1.000000e+0	1.494682e+1	6.690388e-2	1	1	8.058018e-4	1.000000e+0	MLT2C2	TRIP11
Ensembl Genes	12618	IFNGR2	492	6.715012e-2	1.000000e+0	1.000000e+0	1.438660e+1	6.950913e-2	1	5.350972e-5	7.698229e-4	1	6.690388e-2	1.000000e+0	1.000000e+0	1.494682e+1	6.690388e-2	1	1	8.058018e-4	1.000000e+0	MLT2C2	IFNGR2
Ensembl Genes	16996	SMOC2	493	6.729224e-2	1.000000e+0	1.000000e+0	4.748614e+0	4.211756e-1	2	3.242306e-4	1.539646e-3	1	6.690388e-2	1.000000e+0	1.000000e+0	1.494682e+1	6.690388e-2	1	1	8.058018e-4	1.000000e+0	MLT2C2,MLT2C2	SMOC2
Ensembl Genes	14819	CAMK2D	494	6.732850e-2	1.000000e+0	1.000000e+0	4.747135e+0	4.213068e-1	2	3.243316e-4	1.539646e-3	1	6.690388e-2	1.000000e+0	1.000000e+0	1.494682e+1	6.690388e-2	1	1	8.058018e-4	1.000000e+0	MLT2C2,MLT2C2	CAMK2D
Ensembl Genes	881	GBP5	495	6.795065e-2	1.000000e+0	1.000000e+0	1.421108e+1	7.036761e-2	1	5.417060e-5	7.698229e-4	1	6.690388e-2	1.000000e+0	1.000000e+0	1.494682e+1	6.690388e-2	1	1	8.058018e-4	1.000000e+0	MLT2C2	GBP5
Ensembl Genes	3885	DYNC2H1	496	6.812525e-2	1.000000e+0	1.000000e+0	4.714939e+0	4.241836e-1	2	3.265463e-4	1.539646e-3	1	6.690388e-2	1.000000e+0	1.000000e+0	1.494682e+1	6.690388e-2	1	1	8.058018e-4	1.000000e+0	MLT2C2,MLT2C2	DYNC2H1
Ensembl Genes	12137	CST5	497	6.839359e-2	1.000000e+0	1.000000e+0	1.411574e+1	7.084293e-2	1	5.453651e-5	7.698229e-4	1	6.690388e-2	1.000000e+0	1.000000e+0	1.494682e+1	6.690388e-2	1	1	8.058018e-4	1.000000e+0	MLT2C2	CST5
Ensembl Genes	14162	PEX5L	498	6.926370e-2	1.000000e+0	1.000000e+0	4.669897e+0	4.282749e-1	2	3.296959e-4	1.539646e-3	1	6.690388e-2	1.000000e+0	1.000000e+0	1.494682e+1	6.690388e-2	1	1	8.058018e-4	1.000000e+0	MLT2C2,MLT2C2	PEX5L
Ensembl Genes	2899	MOB2	499	6.954374e-2	1.000000e+0	1.000000e+0	1.387382e+1	7.207821e-2	1	5.548746e-5	7.698229e-4	1	6.690388e-2	1.000000e+0	1.000000e+0	1.494682e+1	6.690388e-2	1	1	8.058018e-4	1.000000e+0	MLT2C2	MOB2
Ensembl Genes	4348	DDX47	500	6.957838e-2	1.000000e+0	1.000000e+0	1.386666e+1	7.211544e-2	1	5.551612e-5	7.698229e-4	1	6.690388e-2	1.000000e+0	1.000000e+0	1.494682e+1	6.690388e-2	1	1	8.058018e-4	1.000000e+0	MLT2C2	DDX47
GO Biological Process	GO:0044128	positive regulation of growth of symbiont in host	1	1.224569e-8	1.580061e-4	1.580061e-4	7.242590e+1	6.903608e-2	5	5.314556e-5	3.849115e-3	1018	6.690388e-2	1.000000e+0	8.479968e-1	1.494682e+1	6.690388e-2	1	1	8.058018e-4	1.000000e+0	MLT2C2,MLT2C2,MLT2C2,MLT2C2,MLT2C2	OSBP
GO Biological Process	GO:0032911	negative regulation of transforming growth factor beta1 production	2	2.734442e-8	3.528251e-4	1.764125e-4	1.405938e+1	6.401418e-1	9	4.927959e-4	6.928406e-3	601	2.450605e-2	1.000000e+0	5.261257e-1	7.473409e+0	2.676155e-1	2	4	1.611604e-3	5.000000e-1	MLT2C2,MLT2C2,MLT2C2,MLT2C2,MLT2C2,MLT2C2,MLT2C2,MLT2C2,MLT2C2	GATA6,LAPTM4B
GO Biological Process	GO:0071635	negative regulation of transforming growth factor beta production	3	1.626820e-7	2.099086e-3	6.996953e-4	1.136047e+1	7.922207e-1	9	6.098696e-4	6.928406e-3	1250	7.499795e-2	1.000000e+0	7.741588e-1	4.270519e+0	4.683271e-1	2	7	1.611604e-3	2.857143e-1	MLT2C2,MLT2C2,MLT2C2,MLT2C2,MLT2C2,MLT2C2,MLT2C2,MLT2C2,MLT2C2	GATA6,LAPTM4B
GO Biological Process	GO:0032912	negative regulation of transforming growth factor beta2 production	4	2.024250e-7	2.611890e-3	6.529724e-4	1.779246e+1	3.934250e-1	7	3.028676e-4	5.388761e-3	1630	1.293350e-1	1.000000e+0	1.000000e+0	7.473409e+0	1.338078e-1	1	2	8.058018e-4	5.000000e-1	MLT2C2,MLT2C2,MLT2C2,MLT2C2,MLT2C2,MLT2C2,MLT2C2	GATA6
GO Biological Process	GO:0032908	regulation of transforming growth factor beta1 production	5	2.767378e-7	3.570748e-3	7.141496e-4	6.979287e+0	1.719373e+0	12	1.323613e-3	9.237875e-3	630	2.512541e-2	1.000000e+0	5.145923e-1	4.484045e+0	6.690388e-1	3	10	2.417405e-3	3.000000e-1	MLT2C2,MLT2C2,MLT2C2,MLT2C2,MLT2C2,MLT2C2,MLT2C2,MLT2C2,MLT2C2,MLT2C2,MLT2C2,MLT2C2	ATP6AP2,GATA6,LAPTM4B
GO Biological Process	GO:0007493	endodermal cell fate determination	6	1.308315e-6	1.688119e-2	2.813531e-3	1.341429e+1	5.218315e-1	7	4.017178e-4	5.388761e-3	1630	1.293350e-1	1.000000e+0	1.000000e+0	7.473409e+0	1.338078e-1	1	2	8.058018e-4	5.000000e-1	MLT2C2,MLT2C2,MLT2C2,MLT2C2,MLT2C2,MLT2C2,MLT2C2	GATA6
GO Biological Process	GO:0046947	hydroxylysine biosynthetic process	7	1.355703e-6	1.749264e-2	2.498948e-3	1.334160e+1	5.246748e-1	7	4.039067e-4	5.388761e-3	2128	1.875921e-1	1.000000e+0	1.000000e+0	4.982272e+0	2.007116e-1	1	3	8.058018e-4	3.333333e-1	MLT2C2,MLT2C2,MLT2C2,MLT2C2,MLT2C2,MLT2C2,MLT2C2	PLOD2
GO Biological Process	GO:0071634	regulation of transforming growth factor beta production	8	2.276103e-6	2.936856e-2	3.671070e-3	4.012499e+0	4.236761e+0	17	3.261556e-3	1.308699e-2	680	3.129501e-2	1.000000e+0	5.938228e-1	2.767929e+0	1.806405e+0	5	27	4.029009e-3	1.851852e-1	MLT2C2,MLT2C2,MLT2C2,MLT2C2,MLT2C2,MLT2C2,MLT2C2,MLT2C2,MLT2C2,MLT2C2,MLT2C2,MLT2C2,MLT2C2,MLT2C2,MLT2C2,MLT2C2,MLT2C2	ATP6AP2,GATA6,LAPTM4B,PTGS2,TGFB2
GO Biological Process	GO:0050766	positive regulation of phagocytosis	9	2.969140e-6	3.831081e-2	4.256757e-3	3.586622e+0	5.297463e+0	19	4.078109e-3	1.462664e-2	686	3.199367e-2	1.000000e+0	6.017702e-1	2.274516e+0	3.077578e+0	7	46	5.640612e-3	1.521739e-1	MLT2C2,MLT2C2,MLT2C2,MLT2C2,MLT2C2,MLT2C2,MLT2C2,MLT2C2,MLT2C2,MLT2C2,MLT2C2,MLT2C2,MLT2C2,MLT2C2,MLT2C2,MLT2C2,MLT2C2,MLT2C2,MLT2C2	C2,CAMK1D,CCL2,CD36,DOCK2,MBL2,SFTPD
GO Biological Process	GO:0009750	response to fructose	10	3.010570e-6	3.884538e-2	3.884538e-3	7.943534e+0	1.132997e+0	9	8.722071e-4	6.928406e-3	487	1.296687e-2	1.000000e+0	3.435555e-1	5.605056e+0	5.352310e-1	3	8	2.417405e-3	3.750000e-1	MLT2C2,MLT2C2,MLT2C2,MLT2C2,MLT2C2,MLT2C2,MLT2C2,MLT2C2,MLT2C2	GCKR,PPARGC1A,PTGS2
GO Biological Process	GO:0017185	peptidyl-lysine hydroxylation	11	3.346480e-6	4.317963e-2	3.925421e-3	1.161354e+1	6.027446e-1	7	4.640066e-4	5.388761e-3	3677	3.841862e-1	1.000000e+0	1.000000e+0	2.135260e+0	4.683271e-1	1	7	8.058018e-4	1.428571e-1	MLT2C2,MLT2C2,MLT2C2,MLT2C2,MLT2C2,MLT2C2,MLT2C2	PLOD2
GO Biological Process	GO:0001659	temperature homeostasis	12	4.784813e-6	6.173844e-2	5.144870e-3	3.466584e+0	5.480900e+0	19	4.219323e-3	1.462664e-2	134	6.090465e-4	1.000000e+0	5.864572e-2	3.985818e+0	2.007116e+0	8	30	6.446414e-3	2.666667e-1	MLT2C2,MLT2C2,MLT2C2,MLT2C2,MLT2C2,MLT2C2,MLT2C2,MLT2C2,MLT2C2,MLT2C2,MLT2C2,MLT2C2,MLT2C2,MLT2C2,MLT2C2,MLT2C2,MLT2C2,MLT2C2,MLT2C2	ACADL,ARRDC3,DRD1,DRD2,HTR2A,NOX3,PPARGC1A,TNFRSF11A
GO Biological Process	GO:0051891	positive regulation of cardioblast differentiation	13	5.847335e-6	7.544816e-2	5.803705e-3	7.307562e+0	1.231601e+0	9	9.481146e-4	6.928406e-3	733	3.904559e-2	1.000000e+0	6.873196e-1	5.978727e+0	3.345194e-1	2	5	1.611604e-3	4.000000e-1	MLT2C2,MLT2C2,MLT2C2,MLT2C2,MLT2C2,MLT2C2,MLT2C2,MLT2C2,MLT2C2	GATA6,TGFB2
GO Biological Process	GO:0071773	cellular response to BMP stimulus	14	1.026716e-5	1.324772e-1	9.462655e-3	2.118201e+0	1.935605e+1	41	1.490073e-2	3.156274e-2	75	7.072977e-5	9.126262e-1	1.216835e-2	2.679146e+0	7.091811e+0	19	106	1.531023e-2	1.792453e-1	MLT2C2,MLT2C2,MLT2C2,MLT2C2,MLT2C2,MLT2C2,MLT2C2,MLT2C2,MLT2C2,MLT2C2,MLT2C2,MLT2C2,MLT2C2,MLT2C2,MLT2C2,MLT2C2,MLT2C2,MLT2C2,MLT2C2,MLT2C2,MLT2C2,MLT2C2,MLT2C2,MLT2C2,MLT2C2,MLT2C2,MLT2C2,MLT2C2,MLT2C2,MLT2C2,MLT2C2,MLT2C2,MLT2C2,MLT2C2,MLT2C2,MLT2C2,MLT2C2,MLT2C2,MLT2C2,MLT2C2,MLT2C2	ACVR2A,BMP2,BMP4,GATA5,GATA6,GDF2,HEYL,MSX1,MSX2,PHOX2B,RGMA,RGMB,SMAD1,SMAD7,SOSTDC1,SOX9,TGFB2,USP9Y,VSTM2A
GO Biological Process	GO:0008584	male gonad development	15	1.254078e-5	1.618137e-1	1.078758e-2	2.057442e+0	2.089974e+1	43	1.608910e-2	3.310239e-2	139	7.174936e-4	1.000000e+0	6.660302e-2	2.198061e+0	9.098927e+0	20	136	1.611604e-2	1.470588e-1	MLT2C2,MLT2C2,MLT2C2,MLT2C2,MLT2C2,MLT2C2,MLT2C2,MLT2C2,MLT2C2,MLT2C2,MLT2C2,MLT2C2,MLT2C2,MLT2C2,MLT2C2,MLT2C2,MLT2C2,MLT2C2,MLT2C2,MLT2C2,MLT2C2,MLT2C2,MLT2C2,MLT2C2,MLT2C2,MLT2C2,MLT2C2,MLT2C2,MLT2C2,MLT2C2,MLT2C2,MLT2C2,MLT2C2,MLT2C2,MLT2C2,MLT2C2,MLT2C2,MLT2C2,MLT2C2,MLT2C2,MLT2C2,MLT2C2,MLT2C2	ACVR2A,ANKRD7,BCL2,BCL2L11,ESR1,FGF9,FNDC3A,GATA6,ING2,KIF18A,KIT,LRRC6,MAMLD1,NR0B1,RXFP2,SDC1,SOX9,TGFB2,TLR3,ZFP42
GO Biological Process	GO:0046546	development of primary male sexual characteristics	16	1.712409e-5	2.209521e-1	1.380951e-2	2.029959e+0	2.118270e+1	43	1.630692e-2	3.310239e-2	143	7.884607e-4	1.000000e+0	7.114342e-2	2.182017e+0	9.165831e+0	20	137	1.611604e-2	1.459854e-1	MLT2C2,MLT2C2,MLT2C2,MLT2C2,MLT2C2,MLT2C2,MLT2C2,MLT2C2,MLT2C2,MLT2C2,MLT2C2,MLT2C2,MLT2C2,MLT2C2,MLT2C2,MLT2C2,MLT2C2,MLT2C2,MLT2C2,MLT2C2,MLT2C2,MLT2C2,MLT2C2,MLT2C2,MLT2C2,MLT2C2,MLT2C2,MLT2C2,MLT2C2,MLT2C2,MLT2C2,MLT2C2,MLT2C2,MLT2C2,MLT2C2,MLT2C2,MLT2C2,MLT2C2,MLT2C2,MLT2C2,MLT2C2,MLT2C2,MLT2C2	ACVR2A,ANKRD7,BCL2,BCL2L11,ESR1,FGF9,FNDC3A,GATA6,ING2,KIF18A,KIT,LRRC6,MAMLD1,NR0B1,RXFP2,SDC1,SOX9,TGFB2,TLR3,ZFP42
GO Biological Process	GO:0045766	positive regulation of angiogenesis	17	1.813217e-5	2.339594e-1	1.376232e-2	2.065404e+0	1.985084e+1	41	1.528163e-2	3.156274e-2	267	3.586818e-3	1.000000e+0	1.733360e-1	2.007781e+0	8.965119e+0	18	134	1.450443e-2	1.343284e-1	MLT2C2,MLT2C2,MLT2C2,MLT2C2,MLT2C2,MLT2C2,MLT2C2,MLT2C2,MLT2C2,MLT2C2,MLT2C2,MLT2C2,MLT2C2,MLT2C2,MLT2C2,MLT2C2,MLT2C2,MLT2C2,MLT2C2,MLT2C2,MLT2C2,MLT2C2,MLT2C2,MLT2C2,MLT2C2,MLT2C2,MLT2C2,MLT2C2,MLT2C2,MLT2C2,MLT2C2,MLT2C2,MLT2C2,MLT2C2,MLT2C2,MLT2C2,MLT2C2,MLT2C2,MLT2C2,MLT2C2,MLT2C2	CCBE1,CCL24,CMA1,CX3CR1,CYSLTR2,FGF1,FGF2,GAB1,GATA6,GDF2,KDR,MTDH,PRKD1,PTGS2,RHOB,RUNX1,SEMA5A,VEGFC
GO Biological Process	GO:0051890	regulation of cardioblast differentiation	18	2.001395e-5	2.582400e-1	1.434667e-2	5.519210e+0	1.811853e+0	10	1.394806e-3	7.698229e-3	389	8.525070e-3	1.000000e+0	2.827737e-1	6.405779e+0	4.683271e-1	3	7	2.417405e-3	4.285714e-1	MLT2C2,MLT2C2,MLT2C2,MLT2C2,MLT2C2,MLT2C2,MLT2C2,MLT2C2,MLT2C2,MLT2C2	GATA6,PRICKLE1,TGFB2
GO Biological Process	GO:0008652	cellular amino acid biosynthetic process	19	2.156117e-5	2.782038e-1	1.464230e-2	2.453052e+0	1.141435e+1	28	8.787029e-3	2.155504e-2	165	1.142637e-3	1.000000e+0	8.935421e-2	2.521150e+0	5.553022e+0	14	83	1.128122e-2	1.686747e-1	MLT2C2,MLT2C2,MLT2C2,MLT2C2,MLT2C2,MLT2C2,MLT2C2,MLT2C2,MLT2C2,MLT2C2,MLT2C2,MLT2C2,MLT2C2,MLT2C2,MLT2C2,MLT2C2,MLT2C2,MLT2C2,MLT2C2,MLT2C2,MLT2C2,MLT2C2,MLT2C2,MLT2C2,MLT2C2,MLT2C2,MLT2C2,MLT2C2	BCAT1,CDO1,CTH,DPYD,GATM,GGT1,GLUD2,MTRR,PADI2,PAH,PLOD2,RIMKLB,SEPHS1,UPB1
GO Biological Process	GO:0007416	synapse assembly	20	2.618272e-5	3.378356e-1	1.689178e-2	1.974497e+0	2.228416e+1	44	1.715485e-2	3.387221e-2	44	1.022836e-5	1.319765e-1	2.999467e-3	3.299947e+0	5.151598e+0	17	77	1.369863e-2	2.207792e-1	MLT2C2,MLT2C2,MLT2C2,MLT2C2,MLT2C2,MLT2C2,MLT2C2,MLT2C2,MLT2C2,MLT2C2,MLT2C2,MLT2C2,MLT2C2,MLT2C2,MLT2C2,MLT2C2,MLT2C2,MLT2C2,MLT2C2,MLT2C2,MLT2C2,MLT2C2,MLT2C2,MLT2C2,MLT2C2,MLT2C2,MLT2C2,MLT2C2,MLT2C2,MLT2C2,MLT2C2,MLT2C2,MLT2C2,MLT2C2,MLT2C2,MLT2C2,MLT2C2,MLT2C2,MLT2C2,MLT2C2,MLT2C2,MLT2C2,MLT2C2,MLT2C2	BDNF,CDH2,CDH9,DRD1,DRD2,DSCAM,FARP1,FZD1,LPHN3,NLGN4X,NLGN4Y,NRXN1,POU4F1,PTPRD,RYK,SLITRK1,SLITRK6
GO Biological Process	GO:0042398	cellular modified amino acid biosynthetic process	21	2.709105e-5	3.495558e-1	1.664552e-2	3.635336e+0	4.126166e+0	15	3.176417e-3	1.154734e-2	714	3.462968e-2	1.000000e+0	6.258078e-1	2.423808e+0	2.475443e+0	6	37	4.834811e-3	1.621622e-1	MLT2C2,MLT2C2,MLT2C2,MLT2C2,MLT2C2,MLT2C2,MLT2C2,MLT2C2,MLT2C2,MLT2C2,MLT2C2,MLT2C2,MLT2C2,MLT2C2,MLT2C2	GATM,GCH1,GGT1,GGT5,MGST2,PLOD2
GO Biological Process	GO:0007625	grooming behavior	22	3.214807e-5	4.148065e-1	1.885484e-2	4.340658e+0	2.764558e+0	12	2.128220e-3	9.237875e-3	397	8.747701e-3	1.000000e+0	2.843113e-1	4.599021e+0	8.697504e-1	4	13	3.223207e-3	3.076923e-1	MLT2C2,MLT2C2,MLT2C2,MLT2C2,MLT2C2,MLT2C2,MLT2C2,MLT2C2,MLT2C2,MLT2C2,MLT2C2,MLT2C2	AVPR1A,DRD1,DRD2,SLITRK5
GO Biological Process	GO:0006970	response to osmotic stress	23	3.309838e-5	4.270684e-1	1.856819e-2	2.666330e+0	8.626088e+0	23	6.640561e-3	1.770593e-2	161	1.124160e-3	1.000000e+0	9.009339e-2	2.759412e+0	4.348752e+0	12	65	9.669621e-3	1.846154e-1	MLT2C2,MLT2C2,MLT2C2,MLT2C2,MLT2C2,MLT2C2,MLT2C2,MLT2C2,MLT2C2,MLT2C2,MLT2C2,MLT2C2,MLT2C2,MLT2C2,MLT2C2,MLT2C2,MLT2C2,MLT2C2,MLT2C2,MLT2C2,MLT2C2,MLT2C2,MLT2C2	BDKRB2,EGFR,ERRFI1,HNMT,KCNMA1,MAPK13,PTGS2,SLC12A2,SLC2A1,SORD,TLR3,ZFP36L1
GO Biological Process	GO:0061737	leukotriene signaling pathway	24	3.363116e-5	4.339429e-1	1.808095e-2	1.024868e+1	5.854411e-1	6	4.506860e-4	4.618938e-3	321	5.125365e-3	1.000000e+0	2.060205e-1	7.473409e+0	4.014233e-1	3	6	2.417405e-3	5.000000e-1	MLT2C2,MLT2C2,MLT2C2,MLT2C2,MLT2C2,MLT2C2	CYSLTR1,CYSLTR2,RGS1
GO Biological Process	GO:0060947	cardiac vascular smooth muscle cell differentiation	25	3.499763e-5	4.515744e-1	1.806298e-2	8.034950e+0	8.711940e-1	7	6.706651e-4	5.388761e-3	3333	3.400164e-1	1.000000e+0	1.000000e+0	2.491136e+0	4.014233e-1	1	6	8.058018e-4	1.666667e-1	MLT2C2,MLT2C2,MLT2C2,MLT2C2,MLT2C2,MLT2C2,MLT2C2	GATA6
GO Biological Process	GO:0050764	regulation of phagocytosis	26	3.583373e-5	4.623626e-1	1.778318e-2	2.889248e+0	6.922216e+0	20	5.328881e-3	1.539646e-2	1333	8.312872e-2	1.000000e+0	8.046586e-1	1.758449e+0	4.549464e+0	8	68	6.446414e-3	1.176471e-1	MLT2C2,MLT2C2,MLT2C2,MLT2C2,MLT2C2,MLT2C2,MLT2C2,MLT2C2,MLT2C2,MLT2C2,MLT2C2,MLT2C2,MLT2C2,MLT2C2,MLT2C2,MLT2C2,MLT2C2,MLT2C2,MLT2C2,MLT2C2	C2,CAMK1D,CCL2,CD36,DOCK2,MBL2,SFTPD,SYK
GO Biological Process	GO:0006393	termination of mitochondrial transcription	27	4.020409e-5	5.187534e-1	1.921309e-2	1.365602e+1	3.661389e-1	5	2.818621e-4	3.849115e-3	1630	1.293350e-1	1.000000e+0	1.000000e+0	7.473409e+0	1.338078e-1	1	2	8.058018e-4	5.000000e-1	MLT2C2,MLT2C2,MLT2C2,MLT2C2,MLT2C2	MTERF
GO Biological Process	GO:0046394	carboxylic acid biosynthetic process	28	4.125785e-5	5.323500e-1	1.901250e-2	1.766424e+0	3.226859e+1	57	2.484110e-2	4.387991e-2	265	3.526849e-3	1.000000e+0	1.717243e-1	1.685731e+0	1.779643e+1	30	266	2.417405e-2	1.127820e-1	MLT2C2,MLT2C2,MLT2C2,MLT2C2,MLT2C2,MLT2C2,MLT2C2,MLT2C2,MLT2C2,MLT2C2,MLT2C2,MLT2C2,MLT2C2,MLT2C2,MLT2C2,MLT2C2,MLT2C2,MLT2C2,MLT2C2,MLT2C2,MLT2C2,MLT2C2,MLT2C2,MLT2C2,MLT2C2,MLT2C2,MLT2C2,MLT2C2,MLT2C2,MLT2C2,MLT2C2,MLT2C2,MLT2C2,MLT2C2,MLT2C2,MLT2C2,MLT2C2,MLT2C2,MLT2C2,MLT2C2,MLT2C2,MLT2C2,MLT2C2,MLT2C2,MLT2C2,MLT2C2,MLT2C2,MLT2C2,MLT2C2,MLT2C2,MLT2C2,MLT2C2,MLT2C2,MLT2C2,MLT2C2,MLT2C2,MLT2C2	BCAT1,CDO1,CH25H,CTH,DPYD,DSEL,GATM,GCH1,GGT1,GGT2,GGT5,GGTLC1,GGTLC2,GGTLC3,GLUD2,MGST2,MTRR,OSBP,PADI2,PAH,PLOD2,PTGS2,QKI,RDH10,RIMKLB,SEPHS1,SUCLA2,SYK,TECRL,UPB1
GO Biological Process	GO:0002098	tRNA wobble uridine modification	29	4.420510e-5	5.703784e-1	1.966822e-2	7.739631e+0	9.044358e-1	7	6.962555e-4	5.388761e-3	859	5.156610e-2	1.000000e+0	7.745720e-1	3.449265e+0	8.697504e-1	3	13	2.417405e-3	2.307692e-1	MLT2C2,MLT2C2,MLT2C2,MLT2C2,MLT2C2,MLT2C2,MLT2C2	CTU2,IKBKAP,KIAA1456
GO Biological Process	GO:0033058	directional locomotion	30	4.752726e-5	6.132442e-1	2.044147e-2	9.622973e+0	6.235079e-1	6	4.799907e-4	4.618938e-3	2128	1.875921e-1	1.000000e+0	1.000000e+0	4.982272e+0	2.007116e-1	1	3	8.058018e-4	3.333333e-1	MLT2C2,MLT2C2,MLT2C2,MLT2C2,MLT2C2,MLT2C2	GRIN2A
GO Biological Process	GO:0030595	leukocyte chemotaxis	31	5.144540e-5	6.638000e-1	2.141290e-2	2.156857e+0	1.530004e+1	33	1.177832e-2	2.540416e-2	346	6.001774e-3	1.000000e+0	2.238176e-1	1.954584e+0	8.697504e+0	17	130	1.369863e-2	1.307692e-1	MLT2C2,MLT2C2,MLT2C2,MLT2C2,MLT2C2,MLT2C2,MLT2C2,MLT2C2,MLT2C2,MLT2C2,MLT2C2,MLT2C2,MLT2C2,MLT2C2,MLT2C2,MLT2C2,MLT2C2,MLT2C2,MLT2C2,MLT2C2,MLT2C2,MLT2C2,MLT2C2,MLT2C2,MLT2C2,MLT2C2,MLT2C2,MLT2C2,MLT2C2,MLT2C2,MLT2C2,MLT2C2,MLT2C2	CCL2,CCL24,CH25H,CX3CR1,EDNRB,FFAR2,GPR183,KIT,LGALS3,PDE4B,PREX1,SFTPD,SYK,TGFB2,TNFRSF11A,TNFSF11,VAV1
GO Biological Process	GO:0044126	regulation of growth of symbiont in host	32	5.200814e-5	6.710610e-1	2.097066e-2	4.918938e+0	2.032959e+0	10	1.565019e-3	7.698229e-3	513	1.500433e-2	1.000000e+0	3.773896e-1	3.985818e+0	1.003558e+0	4	15	3.223207e-3	2.666667e-1	MLT2C2,MLT2C2,MLT2C2,MLT2C2,MLT2C2,MLT2C2,MLT2C2,MLT2C2,MLT2C2,MLT2C2	CD36,IL12B,MBL2,OSBP
GO Biological Process	GO:0008406	gonad development	33	5.450051e-5	7.032201e-1	2.130970e-2	1.702545e+0	3.641608e+1	62	2.803393e-2	4.772902e-2	18	1.640394e-7	2.116600e-3	1.175889e-4	2.562311e+0	1.404981e+1	36	210	2.900886e-2	1.714286e-1	MLT2C2,MLT2C2,MLT2C2,MLT2C2,MLT2C2,MLT2C2,MLT2C2,MLT2C2,MLT2C2,MLT2C2,MLT2C2,MLT2C2,MLT2C2,MLT2C2,MLT2C2,MLT2C2,MLT2C2,MLT2C2,MLT2C2,MLT2C2,MLT2C2,MLT2C2,MLT2C2,MLT2C2,MLT2C2,MLT2C2,MLT2C2,MLT2C2,MLT2C2,MLT2C2,MLT2C2,MLT2C2,MLT2C2,MLT2C2,MLT2C2,MLT2C2,MLT2C2,MLT2C2,MLT2C2,MLT2C2,MLT2C2,MLT2C2,MLT2C2,MLT2C2,MLT2C2,MLT2C2,MLT2C2,MLT2C2,MLT2C2,MLT2C2,MLT2C2,MLT2C2,MLT2C2,MLT2C2,MLT2C2,MLT2C2,MLT2C2,…	ACVR2A,ADCYAP1,ANKRD7,BASP1,BCL2,BCL2L11,DMRTA1,EIF2B5,ESR1,FANCF,FGF9,FNDC3A,GATA6,ING2,IRX5,KIF18A,KIT,LRRC6,MAMLD1,NR0B1,NRIP1,RDH10,ROBO2,RXFP2,SALL1,SDC1,SLIT2,SLIT3,SOD1,SOX9,TGFB2,TLR3,TSPY2,UBE3A,ZFP42,ZFPM2
GO Biological Process	GO:0044144	modulation of growth of symbiont involved in interaction with host	34	5.621454e-5	7.253362e-1	2.133342e-2	4.872430e+0	2.052364e+0	10	1.579957e-3	7.698229e-3	552	1.896697e-2	1.000000e+0	4.433529e-1	3.736704e+0	1.070462e+0	4	16	3.223207e-3	2.500000e-1	MLT2C2,MLT2C2,MLT2C2,MLT2C2,MLT2C2,MLT2C2,MLT2C2,MLT2C2,MLT2C2,MLT2C2	CD36,IL12B,MBL2,OSBP
GO Biological Process	GO:0001964	startle response	35	5.735780e-5	7.400877e-1	2.114536e-2	2.790282e+0	7.167735e+0	20	5.517887e-3	1.539646e-2	90	1.518922e-4	1.000000e+0	2.177628e-2	4.782981e+0	1.672597e+0	8	25	6.446414e-3	3.200000e-1	MLT2C2,MLT2C2,MLT2C2,MLT2C2,MLT2C2,MLT2C2,MLT2C2,MLT2C2,MLT2C2,MLT2C2,MLT2C2,MLT2C2,MLT2C2,MLT2C2,MLT2C2,MLT2C2,MLT2C2,MLT2C2,MLT2C2,MLT2C2	DRD1,DRD2,GRIN2A,GRIN3A,NRXN1,PARK2,PENK,SLITRK6
GO Biological Process	GO:1902219	negative regulation of intrinsic apoptotic signaling pathway in response to osmotic stress	36	6.290277e-5	8.116344e-1	2.254540e-2	1.241141e+1	4.028551e-1	5	3.101271e-4	3.849115e-3	733	3.904559e-2	1.000000e+0	6.873196e-1	5.978727e+0	3.345194e-1	2	5	1.611604e-3	4.000000e-1	MLT2C2,MLT2C2,MLT2C2,MLT2C2,MLT2C2	BDKRB2,PTGS2
GO Biological Process	GO:0032909	regulation of transforming growth factor beta2 production	37	6.364488e-5	8.212099e-1	2.219486e-2	5.365439e+0	1.677402e+0	9	1.291303e-3	6.928406e-3	1390	9.567497e-2	1.000000e+0	8.881253e-1	3.736704e+0	5.352310e-1	2	8	1.611604e-3	2.500000e-1	MLT2C2,MLT2C2,MLT2C2,MLT2C2,MLT2C2,MLT2C2,MLT2C2,MLT2C2,MLT2C2	GATA6,TGFB2
GO Biological Process	GO:1902218	regulation of intrinsic apoptotic signaling pathway in response to osmotic stress	38	6.491277e-5	8.375695e-1	2.204130e-2	1.232805e+1	4.055790e-1	5	3.122240e-4	3.849115e-3	905	5.600570e-2	1.000000e+0	7.984989e-1	4.982272e+0	4.014233e-1	2	6	1.611604e-3	3.333333e-1	MLT2C2,MLT2C2,MLT2C2,MLT2C2,MLT2C2	BDKRB2,PTGS2
GO Biological Process	GO:0006601	creatine biosynthetic process	39	6.732180e-5	8.686532e-1	2.227316e-2	3.979858e+1	7.537957e-2	3	5.802892e-5	2.309469e-3	1630	1.293350e-1	1.000000e+0	1.000000e+0	7.473409e+0	1.338078e-1	1	2	8.058018e-4	5.000000e-1	MLT2C2,MLT2C2,MLT2C2	GATM
GO Biological Process	GO:0008542	visual learning	40	6.779887e-5	8.748088e-1	2.187022e-2	2.755533e+0	7.258124e+0	20	5.587470e-3	1.539646e-2	1452	9.924550e-2	1.000000e+0	8.819316e-1	1.868352e+0	3.211386e+0	6	48	4.834811e-3	1.250000e-1	MLT2C2,MLT2C2,MLT2C2,MLT2C2,MLT2C2,MLT2C2,MLT2C2,MLT2C2,MLT2C2,MLT2C2,MLT2C2,MLT2C2,MLT2C2,MLT2C2,MLT2C2,MLT2C2,MLT2C2,MLT2C2,MLT2C2,MLT2C2	DRD1,DRD2,GRIN2A,KIT,MEIS2,NETO1
GO Biological Process	GO:0045137	development of primary sexual characteristics	41	6.931267e-5	8.943414e-1	2.181320e-2	1.671852e+0	3.828089e+1	64	2.946951e-2	4.926867e-2	15	1.131592e-7	1.460093e-3	9.733954e-5	2.560334e+0	1.445124e+1	37	216	2.981467e-2	1.712963e-1	MLT2C2,MLT2C2,MLT2C2,MLT2C2,MLT2C2,MLT2C2,MLT2C2,MLT2C2,MLT2C2,MLT2C2,MLT2C2,MLT2C2,MLT2C2,MLT2C2,MLT2C2,MLT2C2,MLT2C2,MLT2C2,MLT2C2,MLT2C2,MLT2C2,MLT2C2,MLT2C2,MLT2C2,MLT2C2,MLT2C2,MLT2C2,MLT2C2,MLT2C2,MLT2C2,MLT2C2,MLT2C2,MLT2C2,MLT2C2,MLT2C2,MLT2C2,MLT2C2,MLT2C2,MLT2C2,MLT2C2,MLT2C2,MLT2C2,MLT2C2,MLT2C2,MLT2C2,MLT2C2,MLT2C2,MLT2C2,MLT2C2,MLT2C2,MLT2C2,MLT2C2,MLT2C2,MLT2C2,MLT2C2,MLT2C2,MLT2C2,…	ACVR2A,ADCYAP1,ANKRD7,BASP1,BCL2,BCL2L11,DACH1,DMRTA1,EIF2B5,ESR1,FANCF,FGF9,FNDC3A,GATA6,ING2,IRX5,KIF18A,KIT,LRRC6,MAMLD1,NR0B1,NRIP1,RDH10,ROBO2,RXFP2,SALL1,SDC1,SLIT2,SLIT3,SOD1,SOX9,TGFB2,TLR3,TSPY2,UBE3A,ZFP42,ZFPM2
GO Biological Process	GO:1901490	regulation of lymphangiogenesis	42	6.972318e-5	8.996382e-1	2.141996e-2	6.067916e+0	1.318410e+0	8	1.014942e-3	6.158584e-3	224	2.696752e-3	1.000000e+0	1.553401e-1	8.968090e+0	3.345194e-1	3	5	2.417405e-3	6.000000e-1	MLT2C2,MLT2C2,MLT2C2,MLT2C2,MLT2C2,MLT2C2,MLT2C2,MLT2C2	CCBE1,VASH1,VEGFC
GO Biological Process	GO:0097529	myeloid leukocyte migration	43	7.203591e-5	9.294793e-1	2.161580e-2	2.284596e+0	1.225600e+1	28	9.434947e-3	2.155504e-2	395	8.611902e-3	1.000000e+0	2.813149e-1	2.031606e+0	6.891099e+0	14	103	1.128122e-2	1.359223e-1	MLT2C2,MLT2C2,MLT2C2,MLT2C2,MLT2C2,MLT2C2,MLT2C2,MLT2C2,MLT2C2,MLT2C2,MLT2C2,MLT2C2,MLT2C2,MLT2C2,MLT2C2,MLT2C2,MLT2C2,MLT2C2,MLT2C2,MLT2C2,MLT2C2,MLT2C2,MLT2C2,MLT2C2,MLT2C2,MLT2C2,MLT2C2,MLT2C2	CCL2,CCL24,CX3CR1,EDNRB,KIT,LGALS3,PDE4B,PREX1,SFTPD,SYK,TGFB2,TNFRSF11A,TNFSF11,VAV1
GO Biological Process	GO:0071711	basement membrane organization	44	7.678261e-5	9.907260e-1	2.251650e-2	4.278185e+0	2.571184e+0	11	1.979356e-3	8.468052e-3	248	3.116386e-3	1.000000e+0	1.621400e-1	4.670880e+0	1.070462e+0	5	16	4.029009e-3	3.125000e-1	MLT2C2,MLT2C2,MLT2C2,MLT2C2,MLT2C2,MLT2C2,MLT2C2,MLT2C2,MLT2C2,MLT2C2,MLT2C2	CMA1,COL4A1,FERMT1,FLRT2,LAMC2
GO Biological Process	GO:0097104	postsynaptic membrane assembly	45	7.987917e-5	1.000000e+0	2.290402e-2	3.296462e+0	4.550333e+0	15	3.502951e-3	1.154734e-2	241	3.020136e-3	1.000000e+0	1.616963e-1	5.978727e+0	6.690388e-1	4	10	3.223207e-3	4.000000e-1	MLT2C2,MLT2C2,MLT2C2,MLT2C2,MLT2C2,MLT2C2,MLT2C2,MLT2C2,MLT2C2,MLT2C2,MLT2C2,MLT2C2,MLT2C2,MLT2C2,MLT2C2	CDH2,NLGN4X,NLGN4Y,NRXN1
GO Biological Process	GO:0030513	positive regulation of BMP signaling pathway	46	8.533411e-5	1.000000e+0	2.393622e-2	2.794040e+0	6.800188e+0	19	5.234941e-3	1.462664e-2	92	1.793345e-4	1.000000e+0	2.515166e-2	4.203792e+0	2.140924e+0	9	32	7.252216e-3	2.812500e-1	MLT2C2,MLT2C2,MLT2C2,MLT2C2,MLT2C2,MLT2C2,MLT2C2,MLT2C2,MLT2C2,MLT2C2,MLT2C2,MLT2C2,MLT2C2,MLT2C2,MLT2C2,MLT2C2,MLT2C2,MLT2C2,MLT2C2	BMP4,CRB2,CYR61,GATA6,GDF2,MSX1,MSX2,SMAD2,SOX11
GO Biological Process	GO:1904018	positive regulation of vasculature development	47	1.169623e-4	1.000000e+0	3.210988e-2	1.861346e+0	2.310156e+1	43	1.778411e-2	3.310239e-2	157	1.119778e-3	1.000000e+0	9.202863e-2	2.078696e+0	1.010249e+1	21	151	1.692184e-2	1.390728e-1	MLT2C2,MLT2C2,MLT2C2,MLT2C2,MLT2C2,MLT2C2,MLT2C2,MLT2C2,MLT2C2,MLT2C2,MLT2C2,MLT2C2,MLT2C2,MLT2C2,MLT2C2,MLT2C2,MLT2C2,MLT2C2,MLT2C2,MLT2C2,MLT2C2,MLT2C2,MLT2C2,MLT2C2,MLT2C2,MLT2C2,MLT2C2,MLT2C2,MLT2C2,MLT2C2,MLT2C2,MLT2C2,MLT2C2,MLT2C2,MLT2C2,MLT2C2,MLT2C2,MLT2C2,MLT2C2,MLT2C2,MLT2C2,MLT2C2,MLT2C2	CCBE1,CCL24,CMA1,CTH,CX3CR1,CYSLTR2,EFNB2,FGF1,FGF2,GAB1,GATA6,GDF2,KDR,KIT,MTDH,PRKD1,PTGS2,RHOB,RUNX1,SEMA5A,VEGFC
GO Biological Process	GO:0030431	sleep	48	1.199654e-4	1.000000e+0	3.224820e-2	4.436748e+0	2.253903e+0	10	1.735106e-3	7.698229e-3	513	1.500433e-2	1.000000e+0	3.773896e-1	3.985818e+0	1.003558e+0	4	15	3.223207e-3	2.666667e-1	MLT2C2,MLT2C2,MLT2C2,MLT2C2,MLT2C2,MLT2C2,MLT2C2,MLT2C2,MLT2C2,MLT2C2	CACNA1I,GRIN2A,HTR2A,MRGPRX2
GO Biological Process	GO:0043500	muscle adaptation	49	1.281532e-4	1.000000e+0	3.374614e-2	3.017602e+0	5.302224e+0	16	4.081774e-3	1.231717e-2	879	5.295173e-2	1.000000e+0	7.772880e-1	2.410777e+0	2.074020e+0	5	31	4.029009e-3	1.612903e-1	MLT2C2,MLT2C2,MLT2C2,MLT2C2,MLT2C2,MLT2C2,MLT2C2,MLT2C2,MLT2C2,MLT2C2,MLT2C2,MLT2C2,MLT2C2,MLT2C2,MLT2C2,MLT2C2	GATA6,GATM,HDAC4,IL15,PPARGC1A
GO Biological Process	GO:0044283	small molecule biosynthetic process	50	1.527168e-4	1.000000e+0	3.941010e-2	1.568171e+0	4.655104e+1	73	3.583606e-2	5.619707e-2	649	2.630462e-2	1.000000e+0	5.229715e-1	1.378075e+0	2.830034e+1	39	423	3.142627e-2	9.219858e-2	MLT2C2,MLT2C2,MLT2C2,MLT2C2,MLT2C2,MLT2C2,MLT2C2,MLT2C2,MLT2C2,MLT2C2,MLT2C2,MLT2C2,MLT2C2,MLT2C2,MLT2C2,MLT2C2,MLT2C2,MLT2C2,MLT2C2,MLT2C2,MLT2C2,MLT2C2,MLT2C2,MLT2C2,MLT2C2,MLT2C2,MLT2C2,MLT2C2,MLT2C2,MLT2C2,MLT2C2,MLT2C2,MLT2C2,MLT2C2,MLT2C2,MLT2C2,MLT2C2,MLT2C2,MLT2C2,MLT2C2,MLT2C2,MLT2C2,MLT2C2,MLT2C2,MLT2C2,MLT2C2,MLT2C2,MLT2C2,MLT2C2,MLT2C2,MLT2C2,MLT2C2,MLT2C2,MLT2C2,MLT2C2,MLT2C2,MLT2C2,…	AKR1B1,BCAT1,CDO1,CH25H,CTH,DPYD,DSEL,FGF2,GATM,GCH1,GGT1,GGT2,GGT5,GGTLC1,GGTLC2,GGTLC3,GLUD2,HSD17B7,IMPAD1,INSIG1,LBR,MGST2,MSMO1,MTRR,OSBP,PADI2,PAH,PLOD2,PPARGC1A,PTGS2,QKI,RDH10,RIMKLB,SEPHS1,SORD,SUCLA2,SYK,TECRL,UPB1
GO Biological Process	GO:0030488	tRNA methylation	51	1.634758e-4	1.000000e+0	4.135938e-2	4.267678e+0	2.343194e+0	10	1.803845e-3	7.698229e-3	1601	1.255072e-1	1.000000e+0	1.000000e+0	2.061630e+0	1.940212e+0	4	29	3.223207e-3	1.379310e-1	MLT2C2,MLT2C2,MLT2C2,MLT2C2,MLT2C2,MLT2C2,MLT2C2,MLT2C2,MLT2C2,MLT2C2	KIAA1456,NSUN2,TARBP1,TRMT5
GO Biological Process	GO:0042908	xenobiotic transport	52	1.855163e-4	1.000000e+0	4.603302e-2	5.250958e+0	1.523532e+0	8	1.172850e-3	6.158584e-3	630	2.512541e-2	1.000000e+0	5.145923e-1	4.484045e+0	6.690388e-1	3	10	2.417405e-3	3.000000e-1	MLT2C2,MLT2C2,MLT2C2,MLT2C2,MLT2C2,MLT2C2,MLT2C2,MLT2C2	ABCA8,SLC2A1,SLC6A6
GO Biological Process	GO:0042536	negative regulation of tumor necrosis factor biosynthetic process	53	2.034867e-4	1.000000e+0	4.953941e-2	9.628176e+0	5.193091e-1	5	3.997761e-4	3.849115e-3	3333	3.400164e-1	1.000000e+0	1.000000e+0	2.491136e+0	4.014233e-1	1	6	8.058018e-4	1.666667e-1	MLT2C2,MLT2C2,MLT2C2,MLT2C2,MLT2C2	ERRFI1
GO Biological Process	GO:1901750	leukotriene D4 biosynthetic process	54	2.147861e-4	1.000000e+0	5.132195e-2	7.275670e+0	8.246663e-1	6	6.348470e-4	4.618938e-3	36	2.207673e-6	2.848560e-2	7.912668e-4	1.121011e+1	5.352310e-1	6	8	4.834811e-3	7.500000e-1	MLT2C2,MLT2C2,MLT2C2,MLT2C2,MLT2C2,MLT2C2	GGT1,GGT2,GGT5,GGTLC1,GGTLC2,GGTLC3
GO Biological Process	GO:0048246	macrophage chemotaxis	55	2.188536e-4	1.000000e+0	5.134305e-2	5.122300e+0	1.561799e+0	8	1.202308e-3	6.158584e-3	154	1.086971e-3	1.000000e+0	9.107264e-2	5.748776e+0	8.697504e-1	5	13	4.029009e-3	3.846154e-1	MLT2C2,MLT2C2,MLT2C2,MLT2C2,MLT2C2,MLT2C2,MLT2C2,MLT2C2	CCL2,CX3CR1,EDNRB,LGALS3,SFTPD
GO Biological Process	GO:0060352	cell adhesion molecule production	56	2.319722e-4	1.000000e+0	5.344888e-2	9.355962e+0	5.344186e-1	5	4.114077e-4	3.849115e-3	289	4.472763e-3	1.000000e+0	1.996957e-1	1.494682e+1	1.338078e-1	2	2	1.611604e-3	1.000000e+0	MLT2C2,MLT2C2,MLT2C2,MLT2C2,MLT2C2	GCNT1,GOLPH3
GO Biological Process	GO:0009303	rRNA transcription	57	2.363771e-4	1.000000e+0	5.350831e-2	5.881757e+0	1.190121e+0	7	9.161821e-4	5.388761e-3	1924	1.460491e-1	1.000000e+0	9.794551e-1	2.242023e+0	1.338078e+0	3	20	2.417405e-3	1.500000e-1	MLT2C2,MLT2C2,MLT2C2,MLT2C2,MLT2C2,MLT2C2,MLT2C2	GTF3A,SPIN1,TAF1B
GO Biological Process	GO:0006082	organic acid metabolic process	58	2.365019e-4	1.000000e+0	5.261352e-2	1.346656e+0	1.047038e+2	141	8.060336e-2	1.085450e-1	816	4.597088e-2	1.000000e+0	7.269145e-1	1.210205e+0	6.362559e+1	77	951	6.204674e-2	8.096740e-2	MLT2C2,MLT2C2,MLT2C2,MLT2C2,MLT2C2,MLT2C2,MLT2C2,MLT2C2,MLT2C2,MLT2C2,MLT2C2,MLT2C2,MLT2C2,MLT2C2,MLT2C2,MLT2C2,MLT2C2,MLT2C2,MLT2C2,MLT2C2,MLT2C2,MLT2C2,MLT2C2,MLT2C2,MLT2C2,MLT2C2,MLT2C2,MLT2C2,MLT2C2,MLT2C2,MLT2C2,MLT2C2,MLT2C2,MLT2C2,MLT2C2,MLT2C2,MLT2C2,MLT2C2,MLT2C2,MLT2C2,MLT2C2,MLT2C2,MLT2C2,MLT2C2,MLT2C2,MLT2C2,MLT2C2,MLT2C2,MLT2C2,MLT2C2,MLT2C2,MLT2C2,MLT2C2,MLT2C2,MLT2C2,MLT2C2,MLT2C2,…	ACADL,ACO1,ACSL1,ARG1,AUH,B4GALT4,B4GALT6,BCAT1,CDO1,CH25H,CHST9,CHSY3,CTH,CYP26A1,CYP4V2,DPYD,DSEL,ECI2,EGFLAM,GATM,GCH1,GCKR,GGT1,GGT2,GGT5,GGTLC1,GGTLC2,GGTLC3,GLUD2,GPAM,HAO1,HNMT,HS3ST3B1,HS3ST4,HS6ST1,HS6ST2,HS6ST3,IGF1,IMPAD1,KERA,LPIN1,MGST2,MSMO1,MTRR,NDST3,NDST4,OGDHL,OSBP,PADI2,PAH,PAPSS1,PCCB,PET112,PEX2,PFKP,PHYH,PLOD2,PPA2,PPARGC1A,PTGS2,QKI,RDH10,RIMKLB,SEPHS1,SLC2A1,SLC35B3,SLC6A6…
GO Biological Process	GO:0006029	proteoglycan metabolic process	59	2.434114e-4	1.000000e+0	5.323284e-2	1.876195e+0	2.025376e+1	38	1.559181e-2	2.925327e-2	77	7.834492e-5	1.000000e+0	1.312837e-2	2.952458e+0	5.419214e+0	16	81	1.289283e-2	1.975309e-1	MLT2C2,MLT2C2,MLT2C2,MLT2C2,MLT2C2,MLT2C2,MLT2C2,MLT2C2,MLT2C2,MLT2C2,MLT2C2,MLT2C2,MLT2C2,MLT2C2,MLT2C2,MLT2C2,MLT2C2,MLT2C2,MLT2C2,MLT2C2,MLT2C2,MLT2C2,MLT2C2,MLT2C2,MLT2C2,MLT2C2,MLT2C2,MLT2C2,MLT2C2,MLT2C2,MLT2C2,MLT2C2,MLT2C2,MLT2C2,MLT2C2,MLT2C2,MLT2C2,MLT2C2	BMP2,CHST9,CHSY3,DSEL,EGFLAM,HS3ST3B1,HS3ST4,HS6ST1,HS6ST2,HS6ST3,IGF1,IMPAD1,NDST3,NDST4,SPOCK3,SULF2
GO Biological Process	GO:0019370	leukotriene biosynthetic process	60	2.453467e-4	1.000000e+0	5.276181e-2	4.469347e+0	2.013717e+0	9	1.550205e-3	6.928406e-3	49	1.523788e-5	1.966144e-1	4.012538e-3	6.293397e+0	1.271174e+0	8	19	6.446414e-3	4.210526e-1	MLT2C2,MLT2C2,MLT2C2,MLT2C2,MLT2C2,MLT2C2,MLT2C2,MLT2C2,MLT2C2	GGT1,GGT2,GGT5,GGTLC1,GGTLC2,GGTLC3,MGST2,SYK
GO Biological Process	GO:2001055	positive regulation of mesenchymal cell apoptotic process	61	2.490927e-4	1.000000e+0	5.268923e-2	7.074971e+0	8.480600e-1	6	6.528560e-4	4.618938e-3	289	4.472763e-3	1.000000e+0	1.996957e-1	1.494682e+1	1.338078e-1	2	2	1.611604e-3	1.000000e+0	MLT2C2,MLT2C2,MLT2C2,MLT2C2,MLT2C2,MLT2C2	MSX1,MSX2
GO Biological Process	GO:0043436	oxoacid metabolic process	62	2.695037e-4	1.000000e+0	5.608720e-2	1.345773e+0	1.032864e+2	139	7.951221e-2	1.070054e-1	802	4.305068e-2	1.000000e+0	6.926221e-1	1.216229e+0	6.248822e+1	76	934	6.124093e-2	8.137045e-2	MLT2C2,MLT2C2,MLT2C2,MLT2C2,MLT2C2,MLT2C2,MLT2C2,MLT2C2,MLT2C2,MLT2C2,MLT2C2,MLT2C2,MLT2C2,MLT2C2,MLT2C2,MLT2C2,MLT2C2,MLT2C2,MLT2C2,MLT2C2,MLT2C2,MLT2C2,MLT2C2,MLT2C2,MLT2C2,MLT2C2,MLT2C2,MLT2C2,MLT2C2,MLT2C2,MLT2C2,MLT2C2,MLT2C2,MLT2C2,MLT2C2,MLT2C2,MLT2C2,MLT2C2,MLT2C2,MLT2C2,MLT2C2,MLT2C2,MLT2C2,MLT2C2,MLT2C2,MLT2C2,MLT2C2,MLT2C2,MLT2C2,MLT2C2,MLT2C2,MLT2C2,MLT2C2,MLT2C2,MLT2C2,MLT2C2,MLT2C2,…	ACADL,ACO1,ACSL1,ARG1,AUH,B4GALT4,B4GALT6,BCAT1,CDO1,CH25H,CHST9,CHSY3,CTH,CYP26A1,CYP4V2,DPYD,DSEL,ECI2,EGFLAM,GATM,GCH1,GGT1,GGT2,GGT5,GGTLC1,GGTLC2,GGTLC3,GLUD2,GPAM,HAO1,HNMT,HS3ST3B1,HS3ST4,HS6ST1,HS6ST2,HS6ST3,IGF1,IMPAD1,KERA,LPIN1,MGST2,MSMO1,MTRR,NDST3,NDST4,OGDHL,OSBP,PADI2,PAH,PAPSS1,PCCB,PET112,PEX2,PFKP,PHYH,PLOD2,PPA2,PPARGC1A,PTGS2,QKI,RDH10,RIMKLB,SEPHS1,SLC2A1,SLC35B3,SLC6A6,SLC7…
GO Biological Process	GO:0060486	Clara cell differentiation	63	2.759804e-4	1.000000e+0	5.652341e-2	5.731084e+0	1.221409e+0	7	9.402690e-4	5.388761e-3	2599	2.419542e-1	1.000000e+0	1.000000e+0	3.736704e+0	2.676155e-1	1	4	8.058018e-4	2.500000e-1	MLT2C2,MLT2C2,MLT2C2,MLT2C2,MLT2C2,MLT2C2,MLT2C2	GATA6
GO Biological Process	GO:0072272	proximal/distal pattern formation involved in metanephric nephron development	64	2.842632e-4	1.000000e+0	5.731013e-2	5.702687e+0	1.227491e+0	7	9.449511e-4	5.388761e-3	289	4.472763e-3	1.000000e+0	1.996957e-1	1.494682e+1	1.338078e-1	2	2	1.611604e-3	1.000000e+0	MLT2C2,MLT2C2,MLT2C2,MLT2C2,MLT2C2,MLT2C2,MLT2C2	IRX1,IRX2
GO Biological Process	GO:0006383	transcription from RNA polymerase III promoter	65	2.987456e-4	1.000000e+0	5.930330e-2	3.647257e+0	3.015965e+0	11	2.321759e-3	8.468052e-3	4596	5.232895e-1	1.000000e+0	1.000000e+0	1.093670e+0	2.743059e+0	3	41	2.417405e-3	7.317073e-2	MLT2C2,MLT2C2,MLT2C2,MLT2C2,MLT2C2,MLT2C2,MLT2C2,MLT2C2,MLT2C2,MLT2C2,MLT2C2	GTF3A,KIAA0947,SNAPC3
GO Biological Process	GO:1901607	alpha-amino acid biosynthetic process	66	3.067320e-4	1.000000e+0	5.996611e-2	2.389575e+0	8.788173e+0	21	6.765338e-3	1.616628e-2	675	3.097425e-2	1.000000e+0	5.920900e-1	2.038202e+0	4.415656e+0	9	66	7.252216e-3	1.363636e-1	MLT2C2,MLT2C2,MLT2C2,MLT2C2,MLT2C2,MLT2C2,MLT2C2,MLT2C2,MLT2C2,MLT2C2,MLT2C2,MLT2C2,MLT2C2,MLT2C2,MLT2C2,MLT2C2,MLT2C2,MLT2C2,MLT2C2,MLT2C2,MLT2C2	BCAT1,CTH,GATM,GGT1,GLUD2,MTRR,PADI2,PLOD2,SEPHS1
GO Biological Process	GO:0060430	lung saccule development	67	3.266905e-4	1.000000e+0	6.291474e-2	4.820831e+0	1.659465e+0	8	1.277494e-3	6.158584e-3	1250	7.499795e-2	1.000000e+0	7.741588e-1	4.270519e+0	4.683271e-1	2	7	1.611604e-3	2.857143e-1	MLT2C2,MLT2C2,MLT2C2,MLT2C2,MLT2C2,MLT2C2,MLT2C2,MLT2C2	FOXA1,GATA6
GO Biological Process	GO:0071474	cellular hyperosmotic response	68	3.339030e-4	1.000000e+0	6.335809e-2	6.692173e+0	8.965697e-1	6	6.901999e-4	4.618938e-3	1867	1.408771e-1	1.000000e+0	9.736139e-1	2.989363e+0	6.690388e-1	2	10	1.611604e-3	2.000000e-1	MLT2C2,MLT2C2,MLT2C2,MLT2C2,MLT2C2,MLT2C2	ERRFI1,SLC2A1
GO Biological Process	GO:0090271	positive regulation of fibroblast growth factor production	69	3.407436e-4	1.000000e+0	6.371905e-2	1.246705e+1	3.208456e-1	4	2.469943e-4	3.079292e-3	459	1.282070e-2	1.000000e+0	3.604041e-1	9.964545e+0	2.007116e-1	2	3	1.611604e-3	6.666667e-1	MLT2C2,MLT2C2,MLT2C2,MLT2C2	HEG1,PTGS2
GO Biological Process	GO:0007632	visual behavior	70	3.543832e-4	1.000000e+0	6.532295e-2	2.423187e+0	8.253592e+0	20	6.353805e-3	1.539646e-2	1905	1.412985e-1	1.000000e+0	9.570470e-1	1.692092e+0	3.545905e+0	6	53	4.834811e-3	1.132075e-1	MLT2C2,MLT2C2,MLT2C2,MLT2C2,MLT2C2,MLT2C2,MLT2C2,MLT2C2,MLT2C2,MLT2C2,MLT2C2,MLT2C2,MLT2C2,MLT2C2,MLT2C2,MLT2C2,MLT2C2,MLT2C2,MLT2C2,MLT2C2	DRD1,DRD2,GRIN2A,KIT,MEIS2,NETO1
GO Biological Process	GO:0002097	tRNA wobble base modification	71	3.586403e-4	1.000000e+0	6.517656e-2	5.483514e+0	1.276554e+0	7	9.827203e-4	5.388761e-3	1457	1.007302e-1	1.000000e+0	8.920534e-1	2.637674e+0	1.137366e+0	3	17	2.417405e-3	1.764706e-1	MLT2C2,MLT2C2,MLT2C2,MLT2C2,MLT2C2,MLT2C2,MLT2C2	CTU2,IKBKAP,KIAA1456
GO Biological Process	GO:0042796	snRNA transcription from RNA polymerase III promoter	72	3.657125e-4	1.000000e+0	6.553873e-2	6.576989e+0	9.122716e-1	6	7.022876e-4	4.618938e-3	3333	3.400164e-1	1.000000e+0	1.000000e+0	2.491136e+0	4.014233e-1	1	6	8.058018e-4	1.666667e-1	MLT2C2,MLT2C2,MLT2C2,MLT2C2,MLT2C2,MLT2C2	KIAA0947
GO Biological Process	GO:0007548	sex differentiation	73	3.914733e-4	1.000000e+0	6.919425e-2	1.521676e+0	4.731625e+1	72	3.642514e-2	5.542725e-2	23	3.767458e-7	4.861151e-3	2.113544e-4	2.321286e+0	1.766262e+1	41	264	3.303787e-2	1.553030e-1	MLT2C2,MLT2C2,MLT2C2,MLT2C2,MLT2C2,MLT2C2,MLT2C2,MLT2C2,MLT2C2,MLT2C2,MLT2C2,MLT2C2,MLT2C2,MLT2C2,MLT2C2,MLT2C2,MLT2C2,MLT2C2,MLT2C2,MLT2C2,MLT2C2,MLT2C2,MLT2C2,MLT2C2,MLT2C2,MLT2C2,MLT2C2,MLT2C2,MLT2C2,MLT2C2,MLT2C2,MLT2C2,MLT2C2,MLT2C2,MLT2C2,MLT2C2,MLT2C2,MLT2C2,MLT2C2,MLT2C2,MLT2C2,MLT2C2,MLT2C2,MLT2C2,MLT2C2,MLT2C2,MLT2C2,MLT2C2,MLT2C2,MLT2C2,MLT2C2,MLT2C2,MLT2C2,MLT2C2,MLT2C2,MLT2C2,MLT2C2,…	ACVR2A,ADCYAP1,ANKRD7,BASP1,BCL2,BCL2L11,CENPI,DACH1,DMRTA1,EIF2B5,ESR1,FANCF,FGF9,FNDC3A,GATA6,ING2,IRX5,KIF18A,KIT,LRRC6,MAMLD1,NR0B1,NRIP1,PBX1,PTPN11,RDH10,ROBO2,RXFP2,SALL1,SDC1,SLIT2,SLIT3,SOD1,SOX9,SRY,TGFB2,TLR3,TSPY2,UBE3A,ZFP42,ZFPM2
GO Biological Process	GO:0003310	pancreatic A cell differentiation	74	4.121817e-4	1.000000e+0	7.187001e-2	5.355641e+0	1.307033e+0	7	1.006184e-3	5.388761e-3	3677	3.841862e-1	1.000000e+0	1.000000e+0	2.135260e+0	4.683271e-1	1	7	8.058018e-4	1.428571e-1	MLT2C2,MLT2C2,MLT2C2,MLT2C2,MLT2C2,MLT2C2,MLT2C2	GATA6
GO Biological Process	GO:0030201	heparan sulfate proteoglycan metabolic process	75	4.227067e-4	1.000000e+0	7.272246e-2	2.388871e+0	8.372156e+0	20	6.445078e-3	1.539646e-2	110	2.764983e-4	1.000000e+0	3.243325e-2	4.428687e+0	1.806405e+0	8	27	6.446414e-3	2.962963e-1	MLT2C2,MLT2C2,MLT2C2,MLT2C2,MLT2C2,MLT2C2,MLT2C2,MLT2C2,MLT2C2,MLT2C2,MLT2C2,MLT2C2,MLT2C2,MLT2C2,MLT2C2,MLT2C2,MLT2C2,MLT2C2,MLT2C2,MLT2C2	HS3ST3B1,HS3ST4,HS6ST1,HS6ST2,HS6ST3,NDST3,NDST4,SULF2
GO Biological Process	GO:0035425	autocrine signaling	76	4.270896e-4	1.000000e+0	7.250970e-2	8.176984e+0	6.114724e-1	5	4.707255e-4	3.849115e-3	2128	1.875921e-1	1.000000e+0	1.000000e+0	4.982272e+0	2.007116e-1	1	3	8.058018e-4	3.333333e-1	MLT2C2,MLT2C2,MLT2C2,MLT2C2,MLT2C2	FZD1
GO Biological Process	GO:0060267	positive regulation of respiratory burst	77	4.272737e-4	1.000000e+0	7.159886e-2	8.176201e+0	6.115310e-1	5	4.707706e-4	3.849115e-3	3333	3.400164e-1	1.000000e+0	1.000000e+0	2.491136e+0	4.014233e-1	1	6	8.058018e-4	1.666667e-1	MLT2C2,MLT2C2,MLT2C2,MLT2C2,MLT2C2	CAMK1D
GO Biological Process	GO:0035864	response to potassium ion	78	4.302187e-4	1.000000e+0	7.116810e-2	4.621907e+0	1.730887e+0	8	1.332477e-3	6.158584e-3	971	6.246390e-2	1.000000e+0	8.300429e-1	3.202889e+0	9.366543e-1	3	14	2.417405e-3	2.142857e-1	MLT2C2,MLT2C2,MLT2C2,MLT2C2,MLT2C2,MLT2C2,MLT2C2,MLT2C2	KCNC1,PPARGC1A,SOD1
GO Biological Process	GO:1904881	cellular response to hydrogen sulfide	79	4.313668e-4	1.000000e+0	7.045476e-2	1.170497e+1	3.417351e-1	4	2.630755e-4	3.079292e-3	1630	1.293350e-1	1.000000e+0	1.000000e+0	7.473409e+0	1.338078e-1	1	2	8.058018e-4	5.000000e-1	MLT2C2,MLT2C2,MLT2C2,MLT2C2	KDR
GO Biological Process	GO:0035880	embryonic nail plate morphogenesis	80	4.521441e-4	1.000000e+0	7.292519e-2	6.315010e+0	9.501173e-1	6	7.314221e-4	4.618938e-3	459	1.282070e-2	1.000000e+0	3.604041e-1	9.964545e+0	2.007116e-1	2	3	1.611604e-3	6.666667e-1	MLT2C2,MLT2C2,MLT2C2,MLT2C2,MLT2C2,MLT2C2	MSX1,MSX2
GO Biological Process	GO:0031274	positive regulation of pseudopodium assembly	81	4.566917e-4	1.000000e+0	7.274930e-2	5.262967e+0	1.330048e+0	7	1.023902e-3	5.388761e-3	2310	1.895197e-1	1.000000e+0	1.000000e+0	2.491136e+0	8.028465e-1	2	12	1.611604e-3	1.666667e-1	MLT2C2,MLT2C2,MLT2C2,MLT2C2,MLT2C2,MLT2C2,MLT2C2	CDC42EP3,KIT
GO Biological Process	GO:0044272	sulfur compound biosynthetic process	82	4.584520e-4	1.000000e+0	7.213910e-2	1.705542e+0	2.697090e+1	46	2.076282e-2	3.541186e-2	115	3.364588e-4	1.000000e+0	3.775068e-2	2.067113e+0	1.257793e+1	26	188	2.095085e-2	1.382979e-1	MLT2C2,MLT2C2,MLT2C2,MLT2C2,MLT2C2,MLT2C2,MLT2C2,MLT2C2,MLT2C2,MLT2C2,MLT2C2,MLT2C2,MLT2C2,MLT2C2,MLT2C2,MLT2C2,MLT2C2,MLT2C2,MLT2C2,MLT2C2,MLT2C2,MLT2C2,MLT2C2,MLT2C2,MLT2C2,MLT2C2,MLT2C2,MLT2C2,MLT2C2,MLT2C2,MLT2C2,MLT2C2,MLT2C2,MLT2C2,MLT2C2,MLT2C2,MLT2C2,MLT2C2,MLT2C2,MLT2C2,MLT2C2,MLT2C2,MLT2C2,MLT2C2,MLT2C2,MLT2C2	ACSL1,B4GALT4,B4GALT6,CDO1,CHST9,CHSY3,CTH,DSEL,GGT1,GGT2,GGT5,GGTLC1,GGTLC2,GGTLC3,HS3ST3B1,HS6ST1,HS6ST2,HS6ST3,KERA,MAT2B,MGST2,MTRR,NDST3,NDST4,PAPSS1,SLC35B3
GO Biological Process	GO:0099054	presynapse assembly	83	4.602795e-4	1.000000e+0	7.155405e-2	2.682916e+0	5.963661e+0	16	4.590963e-3	1.231717e-2	513	1.500433e-2	1.000000e+0	3.773896e-1	3.985818e+0	1.003558e+0	4	15	3.223207e-3	2.666667e-1	MLT2C2,MLT2C2,MLT2C2,MLT2C2,MLT2C2,MLT2C2,MLT2C2,MLT2C2,MLT2C2,MLT2C2,MLT2C2,MLT2C2,MLT2C2,MLT2C2,MLT2C2,MLT2C2	FZD1,NLGN4X,NLGN4Y,PTPRD
GO Biological Process	GO:0042417	dopamine metabolic process	84	4.782811e-4	1.000000e+0	7.346739e-2	2.779644e+0	5.396375e+0	15	4.154254e-3	1.154734e-2	381	7.766663e-3	1.000000e+0	2.630269e-1	3.321515e+0	1.806405e+0	6	27	4.834811e-3	2.222222e-1	MLT2C2,MLT2C2,MLT2C2,MLT2C2,MLT2C2,MLT2C2,MLT2C2,MLT2C2,MLT2C2,MLT2C2,MLT2C2,MLT2C2,MLT2C2,MLT2C2,MLT2C2	DRD1,DRD2,GCH1,GRIN2A,PARK2,TGFB2
GO Biological Process	GO:0048286	lung alveolus development	85	4.846142e-4	1.000000e+0	7.356444e-2	2.305444e+0	9.108873e+0	21	7.012220e-3	1.616628e-2	431	1.033675e-2	1.000000e+0	3.094550e-1	2.827776e+0	2.475443e+0	7	37	5.640612e-3	1.891892e-1	MLT2C2,MLT2C2,MLT2C2,MLT2C2,MLT2C2,MLT2C2,MLT2C2,MLT2C2,MLT2C2,MLT2C2,MLT2C2,MLT2C2,MLT2C2,MLT2C2,MLT2C2,MLT2C2,MLT2C2,MLT2C2,MLT2C2,MLT2C2,MLT2C2	BMP4,ERRFI1,FOXA1,GATA6,HS6ST1,SFTPD,TNS3
GO Biological Process	GO:0006790	sulfur compound metabolic process	86	5.181305e-4	1.000000e+0	7.773765e-2	1.510884e+0	4.699235e+1	71	3.617579e-2	5.465743e-2	275	3.951611e-3	1.000000e+0	1.854096e-1	1.569003e+0	2.421920e+1	38	362	3.062047e-2	1.049724e-1	MLT2C2,MLT2C2,MLT2C2,MLT2C2,MLT2C2,MLT2C2,MLT2C2,MLT2C2,MLT2C2,MLT2C2,MLT2C2,MLT2C2,MLT2C2,MLT2C2,MLT2C2,MLT2C2,MLT2C2,MLT2C2,MLT2C2,MLT2C2,MLT2C2,MLT2C2,MLT2C2,MLT2C2,MLT2C2,MLT2C2,MLT2C2,MLT2C2,MLT2C2,MLT2C2,MLT2C2,MLT2C2,MLT2C2,MLT2C2,MLT2C2,MLT2C2,MLT2C2,MLT2C2,MLT2C2,MLT2C2,MLT2C2,MLT2C2,MLT2C2,MLT2C2,MLT2C2,MLT2C2,MLT2C2,MLT2C2,MLT2C2,MLT2C2,MLT2C2,MLT2C2,MLT2C2,MLT2C2,MLT2C2,MLT2C2,MLT2C2,…	ACSL1,B4GALT4,B4GALT6,CDO1,CHST9,CHSY3,CTH,DSEL,EGFLAM,GDAP1,GGT1,GGT2,GGT5,GGTLC1,GGTLC2,GGTLC3,GPAM,HS3ST3B1,HS3ST4,HS6ST1,HS6ST2,HS6ST3,IBA57,IMPAD1,KERA,MAT2B,MGST2,MTRR,NDST3,NDST4,PAPSS1,PCCB,SLC35B3,SOD1,SPOCK3,SUCLA2,SULF2,TPST1
GO Biological Process	GO:2000427	positive regulation of apoptotic cell clearance	87	5.472703e-4	1.000000e+0	8.116585e-2	7.737301e+0	6.462202e-1	5	4.974751e-4	3.849115e-3	1390	9.567497e-2	1.000000e+0	8.881253e-1	3.736704e+0	5.352310e-1	2	8	1.611604e-3	2.500000e-1	MLT2C2,MLT2C2,MLT2C2,MLT2C2,MLT2C2	C2,CCL2
GO Biological Process	GO:0031272	regulation of pseudopodium assembly	88	5.476159e-4	1.000000e+0	8.029418e-2	5.102066e+0	1.371993e+0	7	1.056192e-3	5.388761e-3	2443	2.146021e-1	1.000000e+0	1.000000e+0	2.299510e+0	8.697504e-1	2	13	1.611604e-3	1.538462e-1	MLT2C2,MLT2C2,MLT2C2,MLT2C2,MLT2C2,MLT2C2,MLT2C2	CDC42EP3,KIT
GO Biological Process	GO:0044338	canonical Wnt signaling pathway involved in mesenchymal stem cell differentiation	89	5.486298e-4	1.000000e+0	7.953899e-2	7.733009e+0	6.465788e-1	5	4.977512e-4	3.849115e-3	1630	1.293350e-1	1.000000e+0	1.000000e+0	7.473409e+0	1.338078e-1	1	2	8.058018e-4	5.000000e-1	MLT2C2,MLT2C2,MLT2C2,MLT2C2,MLT2C2	FZD1
GO Biological Process	GO:0014075	response to amine	90	5.715584e-4	1.000000e+0	8.194242e-2	2.539234e+0	6.694932e+0	17	5.153912e-3	1.308699e-2	431	1.033675e-2	1.000000e+0	3.094550e-1	2.827776e+0	2.475443e+0	7	37	5.640612e-3	1.891892e-1	MLT2C2,MLT2C2,MLT2C2,MLT2C2,MLT2C2,MLT2C2,MLT2C2,MLT2C2,MLT2C2,MLT2C2,MLT2C2,MLT2C2,MLT2C2,MLT2C2,MLT2C2,MLT2C2,MLT2C2	ARG1,DRD1,DRD2,GRIN2A,HNMT,KCNC1,SOD1
GO Biological Process	GO:1903578	regulation of ATP metabolic process	91	5.897249e-4	1.000000e+0	8.361781e-2	2.220086e+0	9.909528e+0	22	7.628582e-3	1.693610e-2	1305	7.773239e-2	1.000000e+0	7.685678e-1	1.660757e+0	6.021349e+0	10	90	8.058018e-3	1.111111e-1	MLT2C2,MLT2C2,MLT2C2,MLT2C2,MLT2C2,MLT2C2,MLT2C2,MLT2C2,MLT2C2,MLT2C2,MLT2C2,MLT2C2,MLT2C2,MLT2C2,MLT2C2,MLT2C2,MLT2C2,MLT2C2,MLT2C2,MLT2C2,MLT2C2,MLT2C2	DNAJC15,ESRRB,GCKR,HDAC4,HTR2A,IGF1,NUP54,PARP1,PPARGC1A,SEH1L
GO Biological Process	GO:0032225	regulation of synaptic transmission, dopaminergic	92	5.951152e-4	1.000000e+0	8.346491e-2	3.612169e+0	2.768420e+0	10	2.131193e-3	7.698229e-3	279	4.174346e-3	1.000000e+0	1.930523e-1	4.396123e+0	1.137366e+0	5	17	4.029009e-3	2.941176e-1	MLT2C2,MLT2C2,MLT2C2,MLT2C2,MLT2C2,MLT2C2,MLT2C2,MLT2C2,MLT2C2,MLT2C2	CNTNAP4,DRD1,DRD2,GDNF,PTGS2
GO Biological Process	GO:0046370	fructose biosynthetic process	93	6.031550e-4	1.000000e+0	8.368289e-2	1.876481e+1	1.598737e-1	3	1.230745e-4	2.309469e-3	289	4.472763e-3	1.000000e+0	1.996957e-1	1.494682e+1	1.338078e-1	2	2	1.611604e-3	1.000000e+0	MLT2C2,MLT2C2,MLT2C2	AKR1B1,SORD
GO Biological Process	GO:0006060	sorbitol metabolic process	93	6.031550e-4	1.000000e+0	8.368289e-2	1.876481e+1	1.598737e-1	3	1.230745e-4	2.309469e-3	289	4.472763e-3	1.000000e+0	1.996957e-1	1.494682e+1	1.338078e-1	2	2	1.611604e-3	1.000000e+0	MLT2C2,MLT2C2,MLT2C2	AKR1B1,SORD
GO Biological Process	GO:0090164	asymmetric Golgi ribbon formation	95	6.191361e-4	1.000000e+0	8.409172e-2	1.062064e+1	3.766250e-1	4	2.899346e-4	3.079292e-3	1630	1.293350e-1	1.000000e+0	1.000000e+0	7.473409e+0	1.338078e-1	1	2	8.058018e-4	5.000000e-1	MLT2C2,MLT2C2,MLT2C2,MLT2C2	GOLPH3
GO Biological Process	GO:0048245	eosinophil chemotaxis	96	6.192605e-4	1.000000e+0	8.323248e-2	7.526072e+0	6.643572e-1	5	5.114374e-4	3.849115e-3	1549	1.177267e-1	1.000000e+0	9.806505e-1	3.321515e+0	6.021349e-1	2	9	1.611604e-3	2.222222e-1	MLT2C2,MLT2C2,MLT2C2,MLT2C2,MLT2C2	CCL24,LGALS3
GO Biological Process	GO:1905671	regulation of lysosome organization	97	6.252353e-4	1.000000e+0	8.316919e-2	1.853205e+1	1.618817e-1	3	1.246202e-4	2.309469e-3	459	1.282070e-2	1.000000e+0	3.604041e-1	9.964545e+0	2.007116e-1	2	3	1.611604e-3	6.666667e-1	MLT2C2,MLT2C2,MLT2C2	LAPTM4B,SCARB2
GO Biological Process	GO:0031620	regulation of fever generation	98	6.279601e-4	1.000000e+0	8.267928e-2	4.359047e+0	1.835263e+0	8	1.412828e-3	6.158584e-3	73	6.278361e-5	8.100969e-1	1.109722e-2	9.341761e+0	5.352310e-1	5	8	4.029009e-3	6.250000e-1	MLT2C2,MLT2C2,MLT2C2,MLT2C2,MLT2C2,MLT2C2,MLT2C2,MLT2C2	EDNRB,PTGER3,PTGS2,TNFRSF11A,TNFSF11
GO Biological Process	GO:0071471	cellular response to non-ionic osmotic stress	99	6.315575e-4	1.000000e+0	8.231299e-2	1.846742e+1	1.624483e-1	3	1.250564e-4	2.309469e-3	1018	6.690388e-2	1.000000e+0	8.479968e-1	1.494682e+1	6.690388e-2	1	1	8.058018e-4	1.000000e+0	MLT2C2,MLT2C2,MLT2C2	PTGS2
GO Biological Process	GO:0045807	positive regulation of endocytosis	100	6.378075e-4	1.000000e+0	8.229630e-2	1.890598e+0	1.692586e+1	32	1.302992e-2	2.463433e-2	455	1.217162e-2	1.000000e+0	3.451657e-1	1.900019e+0	7.894657e+0	15	118	1.208703e-2	1.271186e-1	MLT2C2,MLT2C2,MLT2C2,MLT2C2,MLT2C2,MLT2C2,MLT2C2,MLT2C2,MLT2C2,MLT2C2,MLT2C2,MLT2C2,MLT2C2,MLT2C2,MLT2C2,MLT2C2,MLT2C2,MLT2C2,MLT2C2,MLT2C2,MLT2C2,MLT2C2,MLT2C2,MLT2C2,MLT2C2,MLT2C2,MLT2C2,MLT2C2,MLT2C2,MLT2C2,MLT2C2,MLT2C2	AHI1,C2,CAMK1D,CCL2,CD36,DOCK2,DRD2,FMR1,MBL2,MIB1,NTF3,SFTPD,SGIP1,SYK,TBC1D5
GO Biological Process	GO:0099068	postsynapse assembly	101	6.566967e-4	1.000000e+0	8.389463e-2	2.693213e+0	5.569556e+0	15	4.287572e-3	1.154734e-2	450	1.160750e-2	1.000000e+0	3.328257e-1	4.270519e+0	9.366543e-1	4	14	3.223207e-3	2.857143e-1	MLT2C2,MLT2C2,MLT2C2,MLT2C2,MLT2C2,MLT2C2,MLT2C2,MLT2C2,MLT2C2,MLT2C2,MLT2C2,MLT2C2,MLT2C2,MLT2C2,MLT2C2	CDH2,NLGN4X,NLGN4Y,NRXN1
GO Biological Process	GO:0060326	cell chemotaxis	102	6.712764e-4	1.000000e+0	8.491646e-2	1.746845e+0	2.289843e+1	40	1.762773e-2	3.079292e-2	573	2.079183e-2	1.000000e+0	4.681972e-1	1.633532e+0	1.224341e+1	20	183	1.611604e-2	1.092896e-1	MLT2C2,MLT2C2,MLT2C2,MLT2C2,MLT2C2,MLT2C2,MLT2C2,MLT2C2,MLT2C2,MLT2C2,MLT2C2,MLT2C2,MLT2C2,MLT2C2,MLT2C2,MLT2C2,MLT2C2,MLT2C2,MLT2C2,MLT2C2,MLT2C2,MLT2C2,MLT2C2,MLT2C2,MLT2C2,MLT2C2,MLT2C2,MLT2C2,MLT2C2,MLT2C2,MLT2C2,MLT2C2,MLT2C2,MLT2C2,MLT2C2,MLT2C2,MLT2C2,MLT2C2,MLT2C2,MLT2C2	CCL2,CCL24,CH25H,CX3CR1,EDNRB,EPHB1,FFAR2,GAB1,GPR183,KIT,LGALS3,PDE4B,PREX1,SEMA5A,SFTPD,SYK,TGFB2,TNFRSF11A,TNFSF11,VAV1
GO Biological Process	GO:0090100	positive regulation of transmembrane receptor protein serine/threonine kinase signaling pathway	103	6.721948e-4	1.000000e+0	8.420708e-2	1.863689e+0	1.770682e+1	33	1.363112e-2	2.540416e-2	79	8.976643e-5	1.000000e+0	1.466147e-2	2.717603e+0	6.623484e+0	18	99	1.450443e-2	1.818182e-1	MLT2C2,MLT2C2,MLT2C2,MLT2C2,MLT2C2,MLT2C2,MLT2C2,MLT2C2,MLT2C2,MLT2C2,MLT2C2,MLT2C2,MLT2C2,MLT2C2,MLT2C2,MLT2C2,MLT2C2,MLT2C2,MLT2C2,MLT2C2,MLT2C2,MLT2C2,MLT2C2,MLT2C2,MLT2C2,MLT2C2,MLT2C2,MLT2C2,MLT2C2,MLT2C2,MLT2C2,MLT2C2,MLT2C2	ACVR2A,BMP2,BMP4,CDKN2B,CITED2,CRB2,CYR61,FERMT1,FGF9,GATA6,GDF2,ING2,MSX1,MSX2,PARP1,SMAD2,SOX11,TGFB2
GO Biological Process	GO:0035610	protein side chain deglutamylation	104	6.817122e-4	1.000000e+0	8.457820e-2	4.303503e+0	1.858951e+0	8	1.431063e-3	6.158584e-3	733	3.904559e-2	1.000000e+0	6.873196e-1	5.978727e+0	3.345194e-1	2	5	1.611604e-3	4.000000e-1	MLT2C2,MLT2C2,MLT2C2,MLT2C2,MLT2C2,MLT2C2,MLT2C2,MLT2C2	AGBL1,AGBL4
GO Biological Process	GO:0031622	positive regulation of fever generation	105	6.837992e-4	1.000000e+0	8.402915e-2	4.910650e+0	1.425473e+0	7	1.097362e-3	5.388761e-3	132	5.924252e-4	1.000000e+0	5.790956e-2	8.541038e+0	4.683271e-1	4	7	3.223207e-3	5.714286e-1	MLT2C2,MLT2C2,MLT2C2,MLT2C2,MLT2C2,MLT2C2,MLT2C2	PTGER3,PTGS2,TNFRSF11A,TNFSF11
GO Biological Process	GO:0031650	regulation of heat generation	106	6.968668e-4	1.000000e+0	8.482710e-2	3.537295e+0	2.827019e+0	10	2.176304e-3	7.698229e-3	71	5.764863e-5	7.438403e-1	1.047662e-2	7.473409e+0	8.028465e-1	6	12	4.834811e-3	5.000000e-1	MLT2C2,MLT2C2,MLT2C2,MLT2C2,MLT2C2,MLT2C2,MLT2C2,MLT2C2,MLT2C2,MLT2C2	ARRDC3,EDNRB,PTGER3,PTGS2,TNFRSF11A,TNFSF11
GO Biological Process	GO:0051463	negative regulation of cortisol secretion	107	7.102740e-4	1.000000e+0	8.565108e-2	1.772861e+1	1.692180e-1	3	1.302679e-4	2.309469e-3	1018	6.690388e-2	1.000000e+0	8.479968e-1	1.494682e+1	6.690388e-2	1	1	8.058018e-4	1.000000e+0	MLT2C2,MLT2C2,MLT2C2	PTPN11
GO Biological Process	GO:0072677	eosinophil migration	108	7.141382e-4	1.000000e+0	8.531968e-2	7.288742e+0	6.859894e-1	5	5.280904e-4	3.849115e-3	1867	1.408771e-1	1.000000e+0	9.736139e-1	2.989363e+0	6.690388e-1	2	10	1.611604e-3	2.000000e-1	MLT2C2,MLT2C2,MLT2C2,MLT2C2,MLT2C2	CCL24,LGALS3
GO Biological Process	GO:0032611	interleukin-1 beta production	109	7.142207e-4	1.000000e+0	8.454669e-2	4.873814e+0	1.436247e+0	7	1.105656e-3	5.388761e-3	154	1.086971e-3	1.000000e+0	9.107264e-2	5.748776e+0	8.697504e-1	5	13	4.029009e-3	3.846154e-1	MLT2C2,MLT2C2,MLT2C2,MLT2C2,MLT2C2,MLT2C2,MLT2C2	ABCA1,CD36,CMA1,GBP5,TLR4
GO Biological Process	GO:0032966	negative regulation of collagen biosynthetic process	110	7.167417e-4	1.000000e+0	8.407380e-2	7.282771e+0	6.865519e-1	5	5.285234e-4	3.849115e-3	3677	3.841862e-1	1.000000e+0	1.000000e+0	2.135260e+0	4.683271e-1	1	7	8.058018e-4	1.428571e-1	MLT2C2,MLT2C2,MLT2C2,MLT2C2,MLT2C2	ERRFI1
GO Biological Process	GO:1901492	positive regulation of lymphangiogenesis	111	7.200509e-4	1.000000e+0	8.370105e-2	7.275218e+0	6.872646e-1	5	5.290721e-4	3.849115e-3	289	4.472763e-3	1.000000e+0	1.996957e-1	1.494682e+1	1.338078e-1	2	2	1.611604e-3	1.000000e+0	MLT2C2,MLT2C2,MLT2C2,MLT2C2,MLT2C2	CCBE1,VEGFC
GO Biological Process	GO:0051965	positive regulation of synapse assembly	112	7.392283e-4	1.000000e+0	8.516306e-2	1.699475e+0	2.530194e+1	43	1.947801e-2	3.310239e-2	7	2.688860e-8	3.469436e-4	4.956337e-5	4.369070e+0	4.348752e+0	19	65	1.531023e-2	2.923077e-1	MLT2C2,MLT2C2,MLT2C2,MLT2C2,MLT2C2,MLT2C2,MLT2C2,MLT2C2,MLT2C2,MLT2C2,MLT2C2,MLT2C2,MLT2C2,MLT2C2,MLT2C2,MLT2C2,MLT2C2,MLT2C2,MLT2C2,MLT2C2,MLT2C2,MLT2C2,MLT2C2,MLT2C2,MLT2C2,MLT2C2,MLT2C2,MLT2C2,MLT2C2,MLT2C2,MLT2C2,MLT2C2,MLT2C2,MLT2C2,MLT2C2,MLT2C2,MLT2C2,MLT2C2,MLT2C2,MLT2C2,MLT2C2,MLT2C2,MLT2C2	ASIC2,BAI3,BDNF,CBLN2,DLG5,EPHB1,FLRT2,IL1RAP,LINGO2,LPHN3,LRRTM3,NRXN1,PTPRD,SLITRK1,SLITRK2,SLITRK4,SLITRK5,SLITRK6,THBS2
GO Biological Process	GO:0032612	interleukin-1 production	113	7.414353e-4	1.000000e+0	8.466141e-2	4.842343e+0	1.445581e+0	7	1.112841e-3	5.388761e-3	183	1.598210e-3	1.000000e+0	1.126869e-1	5.338149e+0	9.366543e-1	5	14	4.029009e-3	3.571429e-1	MLT2C2,MLT2C2,MLT2C2,MLT2C2,MLT2C2,MLT2C2,MLT2C2	ABCA1,CD36,CMA1,GBP5,TLR4
GO Biological Process	GO:0050808	synapse organization	114	7.549813e-4	1.000000e+0	8.545196e-2	1.537434e+0	4.032694e+1	62	3.104460e-2	4.772902e-2	48	1.516623e-5	1.956899e-1	4.076872e-3	2.431109e+0	1.110604e+1	27	166	2.175665e-2	1.626506e-1	MLT2C2,MLT2C2,MLT2C2,MLT2C2,MLT2C2,MLT2C2,MLT2C2,MLT2C2,MLT2C2,MLT2C2,MLT2C2,MLT2C2,MLT2C2,MLT2C2,MLT2C2,MLT2C2,MLT2C2,MLT2C2,MLT2C2,MLT2C2,MLT2C2,MLT2C2,MLT2C2,MLT2C2,MLT2C2,MLT2C2,MLT2C2,MLT2C2,MLT2C2,MLT2C2,MLT2C2,MLT2C2,MLT2C2,MLT2C2,MLT2C2,MLT2C2,MLT2C2,MLT2C2,MLT2C2,MLT2C2,MLT2C2,MLT2C2,MLT2C2,MLT2C2,MLT2C2,MLT2C2,MLT2C2,MLT2C2,MLT2C2,MLT2C2,MLT2C2,MLT2C2,MLT2C2,MLT2C2,MLT2C2,MLT2C2,MLT2C2,…	BAI3,BDNF,CDH2,CDH9,COL4A1,CTNND2,CYFIP1,DRD1,DRD2,DRP2,DSCAM,FARP1,FZD1,GDNF,LPHN3,NEDD4,NLGN4X,NLGN4Y,NRXN1,PDZRN3,POU4F1,PTPRD,RYK,SEZ6L,SLITRK1,SLITRK6,ZC4H2
GO Biological Process	GO:0071709	membrane assembly	115	7.817927e-4	1.000000e+0	8.771714e-2	2.328563e+0	8.159539e+0	19	6.281400e-3	1.462664e-2	415	9.336744e-3	1.000000e+0	2.902940e-1	3.202889e+0	1.873309e+0	6	28	4.834811e-3	2.142857e-1	MLT2C2,MLT2C2,MLT2C2,MLT2C2,MLT2C2,MLT2C2,MLT2C2,MLT2C2,MLT2C2,MLT2C2,MLT2C2,MLT2C2,MLT2C2,MLT2C2,MLT2C2,MLT2C2,MLT2C2,MLT2C2,MLT2C2	CDH2,NLGN4X,NLGN4Y,NRXN1,PTPRD,RFTN1
GO Biological Process	GO:0043266	regulation of potassium ion transport	116	7.868663e-4	1.000000e+0	8.752531e-2	1.866117e+0	1.714791e+1	32	1.320085e-2	2.463433e-2	99	2.170295e-4	1.000000e+0	2.828618e-2	2.717603e+0	5.887541e+0	16	88	1.289283e-2	1.818182e-1	MLT2C2,MLT2C2,MLT2C2,MLT2C2,MLT2C2,MLT2C2,MLT2C2,MLT2C2,MLT2C2,MLT2C2,MLT2C2,MLT2C2,MLT2C2,MLT2C2,MLT2C2,MLT2C2,MLT2C2,MLT2C2,MLT2C2,MLT2C2,MLT2C2,MLT2C2,MLT2C2,MLT2C2,MLT2C2,MLT2C2,MLT2C2,MLT2C2,MLT2C2,MLT2C2,MLT2C2,MLT2C2	ADCYAP1,ADRA2A,ALG10B,DPP10,DPP6,DRD1,DRD2,HTR2A,KCNA5,KCNC1,KCNIP4,NEDD4,NETO1,NETO2,OPRK1,OR5T1
GO Biological Process	GO:0042346	positive regulation of NF-kappaB import into nucleus	117	7.887966e-4	1.000000e+0	8.699011e-2	3.237891e+0	3.397274e+0	11	2.615299e-3	8.468052e-3	381	7.766663e-3	1.000000e+0	2.630269e-1	3.321515e+0	1.806405e+0	6	27	4.834811e-3	2.222222e-1	MLT2C2,MLT2C2,MLT2C2,MLT2C2,MLT2C2,MLT2C2,MLT2C2,MLT2C2,MLT2C2,MLT2C2,MLT2C2	IL12B,IL18R1,PTGS2,TLR3,TLR4,TNFSF14
GO Biological Process	GO:0002371	dendritic cell cytokine production	118	8.176019e-4	1.000000e+0	8.940269e-2	9.850193e+0	4.060834e-1	4	3.126123e-4	3.079292e-3	1018	6.690388e-2	1.000000e+0	8.479968e-1	1.494682e+1	6.690388e-2	1	1	8.058018e-4	1.000000e+0	MLT2C2,MLT2C2,MLT2C2,MLT2C2	KIT
GO Biological Process	GO:0097326	melanocyte adhesion	118	8.176019e-4	1.000000e+0	8.940269e-2	9.850193e+0	4.060834e-1	4	3.126123e-4	3.079292e-3	1018	6.690388e-2	1.000000e+0	8.479968e-1	1.494682e+1	6.690388e-2	1	1	8.058018e-4	1.000000e+0	MLT2C2,MLT2C2,MLT2C2,MLT2C2	KIT
GO Biological Process	GO:0070662	mast cell proliferation	118	8.176019e-4	1.000000e+0	8.940269e-2	9.850193e+0	4.060834e-1	4	3.126123e-4	3.079292e-3	1018	6.690388e-2	1.000000e+0	8.479968e-1	1.494682e+1	6.690388e-2	1	1	8.058018e-4	1.000000e+0	MLT2C2,MLT2C2,MLT2C2,MLT2C2	KIT
GO Biological Process	GO:1904343	positive regulation of colon smooth muscle contraction	118	8.176019e-4	1.000000e+0	8.940269e-2	9.850193e+0	4.060834e-1	4	3.126123e-4	3.079292e-3	1018	6.690388e-2	1.000000e+0	8.479968e-1	1.494682e+1	6.690388e-2	1	1	8.058018e-4	1.000000e+0	MLT2C2,MLT2C2,MLT2C2,MLT2C2	KIT
GO Biological Process	GO:0033277	abortive mitotic cell cycle	122	8.545404e-4	1.000000e+0	9.037815e-2	1.662251e+1	1.804781e-1	3	1.389362e-4	2.309469e-3	1630	1.293350e-1	1.000000e+0	1.000000e+0	7.473409e+0	1.338078e-1	1	2	8.058018e-4	5.000000e-1	MLT2C2,MLT2C2,MLT2C2	PTPN11
GO Biological Process	GO:2000738	positive regulation of stem cell differentiation	123	8.802932e-4	1.000000e+0	9.234490e-2	2.614564e+0	5.737094e+0	15	4.416546e-3	1.154734e-2	128	5.772810e-4	1.000000e+0	5.819263e-2	5.275347e+0	1.137366e+0	6	17	4.834811e-3	3.529412e-1	MLT2C2,MLT2C2,MLT2C2,MLT2C2,MLT2C2,MLT2C2,MLT2C2,MLT2C2,MLT2C2,MLT2C2,MLT2C2,MLT2C2,MLT2C2,MLT2C2,MLT2C2	BMP4,GATA6,PWP1,SOX5,SOX9,TGFB2
GO Biological Process	GO:0045765	regulation of angiogenesis	124	8.896842e-4	1.000000e+0	9.257738e-2	1.565628e+0	3.576840e+1	56	2.753533e-2	4.311008e-2	379	7.618453e-3	1.000000e+0	2.593691e-1	1.660757e+0	1.565551e+1	26	234	2.095085e-2	1.111111e-1	MLT2C2,MLT2C2,MLT2C2,MLT2C2,MLT2C2,MLT2C2,MLT2C2,MLT2C2,MLT2C2,MLT2C2,MLT2C2,MLT2C2,MLT2C2,MLT2C2,MLT2C2,MLT2C2,MLT2C2,MLT2C2,MLT2C2,MLT2C2,MLT2C2,MLT2C2,MLT2C2,MLT2C2,MLT2C2,MLT2C2,MLT2C2,MLT2C2,MLT2C2,MLT2C2,MLT2C2,MLT2C2,MLT2C2,MLT2C2,MLT2C2,MLT2C2,MLT2C2,MLT2C2,MLT2C2,MLT2C2,MLT2C2,MLT2C2,MLT2C2,MLT2C2,MLT2C2,MLT2C2,MLT2C2,MLT2C2,MLT2C2,MLT2C2,MLT2C2,MLT2C2,MLT2C2,MLT2C2,MLT2C2,MLT2C2	AMOT,BAI3,CCBE1,CCL2,CCL24,CMA1,COL4A2,CX3CR1,CYSLTR2,FGF1,FGF2,GAB1,GATA6,GDF2,KDR,MEOX2,MTDH,PRKD1,PTGS2,PTPRM,RHOB,RUNX1,SEMA5A,THBS2,VASH1,VEGFC
GO Biological Process	GO:0010713	negative regulation of collagen metabolic process	125	8.933379e-4	1.000000e+0	9.221391e-2	6.929210e+0	7.215829e-1	5	5.554911e-4	3.849115e-3	3959	4.254021e-1	1.000000e+0	1.000000e+0	1.868352e+0	5.352310e-1	1	8	8.058018e-4	1.250000e-1	MLT2C2,MLT2C2,MLT2C2,MLT2C2,MLT2C2	ERRFI1
GO Biological Process	GO:0014889	muscle atrophy	126	8.961676e-4	1.000000e+0	9.177183e-2	4.122356e+0	1.940638e+0	8	1.493947e-3	6.158584e-3	630	2.512541e-2	1.000000e+0	5.145923e-1	4.484045e+0	6.690388e-1	3	10	2.417405e-3	3.000000e-1	MLT2C2,MLT2C2,MLT2C2,MLT2C2,MLT2C2,MLT2C2,MLT2C2,MLT2C2	GATM,IL15,PPARGC1A
GO Biological Process	GO:0048855	adenohypophysis morphogenesis	127	9.041416e-4	1.000000e+0	9.185936e-2	4.634502e+1	4.315459e-2	2	3.322139e-5	1.539646e-3	1018	6.690388e-2	1.000000e+0	8.479968e-1	1.494682e+1	6.690388e-2	1	1	8.058018e-4	1.000000e+0	MLT2C2,MLT2C2	DUOX2
GO Biological Process	GO:0050807	regulation of synapse organization	128	9.169069e-4	1.000000e+0	9.242851e-2	1.549841e+0	3.742319e+1	58	2.880923e-2	4.464973e-2	28	7.903091e-7	1.019736e-2	3.641914e-4	2.965638e+0	8.429888e+0	25	126	2.014504e-2	1.984127e-1	MLT2C2,MLT2C2,MLT2C2,MLT2C2,MLT2C2,MLT2C2,MLT2C2,MLT2C2,MLT2C2,MLT2C2,MLT2C2,MLT2C2,MLT2C2,MLT2C2,MLT2C2,MLT2C2,MLT2C2,MLT2C2,MLT2C2,MLT2C2,MLT2C2,MLT2C2,MLT2C2,MLT2C2,MLT2C2,MLT2C2,MLT2C2,MLT2C2,MLT2C2,MLT2C2,MLT2C2,MLT2C2,MLT2C2,MLT2C2,MLT2C2,MLT2C2,MLT2C2,MLT2C2,MLT2C2,MLT2C2,MLT2C2,MLT2C2,MLT2C2,MLT2C2,MLT2C2,MLT2C2,MLT2C2,MLT2C2,MLT2C2,MLT2C2,MLT2C2,MLT2C2,MLT2C2,MLT2C2,MLT2C2,MLT2C2,MLT2C2,…	ASIC2,BAI3,BDNF,CBLN2,CDH2,DLG5,DRD2,EPHA4,EPHA7,EPHB1,FLRT2,IL1RAP,LINGO2,LPHN3,LRRTM3,NEDD4,NRXN1,PTPRD,ROBO2,SLITRK1,SLITRK2,SLITRK4,SLITRK5,SLITRK6,THBS2
GO Biological Process	GO:0006059	hexitol metabolic process	129	9.237632e-4	1.000000e+0	9.239780e-2	1.617658e+1	1.854533e-1	3	1.427662e-4	2.309469e-3	459	1.282070e-2	1.000000e+0	3.604041e-1	9.964545e+0	2.007116e-1	2	3	1.611604e-3	6.666667e-1	MLT2C2,MLT2C2,MLT2C2	AKR1B1,SORD
GO Biological Process	GO:1905517	macrophage migration	130	9.329897e-4	1.000000e+0	9.260282e-2	4.096177e+0	1.953040e+0	8	1.503495e-3	6.158584e-3	210	2.266216e-3	1.000000e+0	1.392428e-1	4.982272e+0	1.003558e+0	5	15	4.029009e-3	3.333333e-1	MLT2C2,MLT2C2,MLT2C2,MLT2C2,MLT2C2,MLT2C2,MLT2C2,MLT2C2	CCL2,CX3CR1,EDNRB,LGALS3,SFTPD
GO Biological Process	GO:0044091	membrane biogenesis	131	9.840687e-4	1.000000e+0	9.692701e-2	2.282276e+0	8.325025e+0	19	6.408795e-3	1.462664e-2	571	2.066665e-2	1.000000e+0	4.670084e-1	2.717603e+0	2.207828e+0	6	33	4.834811e-3	1.818182e-1	MLT2C2,MLT2C2,MLT2C2,MLT2C2,MLT2C2,MLT2C2,MLT2C2,MLT2C2,MLT2C2,MLT2C2,MLT2C2,MLT2C2,MLT2C2,MLT2C2,MLT2C2,MLT2C2,MLT2C2,MLT2C2,MLT2C2	CDH2,NLGN4X,NLGN4Y,NRXN1,PTPRD,RFTN1
GO Biological Process	GO:0009636	response to toxic substance	132	1.005526e-3	1.000000e+0	9.829017e-2	1.782563e+0	1.963464e+1	35	1.511520e-2	2.694380e-2	1206	7.035478e-2	1.000000e+0	7.527261e-1	1.423506e+0	1.404981e+1	20	210	1.611604e-2	9.523810e-2	MLT2C2,MLT2C2,MLT2C2,MLT2C2,MLT2C2,MLT2C2,MLT2C2,MLT2C2,MLT2C2,MLT2C2,MLT2C2,MLT2C2,MLT2C2,MLT2C2,MLT2C2,MLT2C2,MLT2C2,MLT2C2,MLT2C2,MLT2C2,MLT2C2,MLT2C2,MLT2C2,MLT2C2,MLT2C2,MLT2C2,MLT2C2,MLT2C2,MLT2C2,MLT2C2,MLT2C2,MLT2C2,MLT2C2,MLT2C2,MLT2C2	AAED1,AHR,AQP10,ARG1,BCL2,DHX15,DRD2,DUOX2,GABRB1,KCNC1,MBP,MGST2,OR5T1,PARK2,PENK,PTGS2,SDC1,SOD1,SOD2,SOD3
GO Biological Process	GO:0034698	response to gonadotropin	133	1.019663e-3	1.000000e+0	9.892264e-2	2.575551e+0	5.823997e+0	15	4.483447e-3	1.154734e-2	2956	2.877199e-1	1.000000e+0	1.000000e+0	1.601445e+0	1.873309e+0	3	28	2.417405e-3	1.071429e-1	MLT2C2,MLT2C2,MLT2C2,MLT2C2,MLT2C2,MLT2C2,MLT2C2,MLT2C2,MLT2C2,MLT2C2,MLT2C2,MLT2C2,MLT2C2,MLT2C2,MLT2C2	GATA6,PAPPA,PPARGC1A
GO Biological Process	GO:0044252	negative regulation of multicellular organismal metabolic process	134	1.026256e-3	1.000000e+0	9.881926e-2	4.575454e+0	1.529903e+0	7	1.177754e-3	5.388761e-3	1549	1.177267e-1	1.000000e+0	9.806505e-1	3.321515e+0	6.021349e-1	2	9	1.611604e-3	2.222222e-1	MLT2C2,MLT2C2,MLT2C2,MLT2C2,MLT2C2,MLT2C2,MLT2C2	ARRDC3,ERRFI1
GO Biological Process	GO:0060510	Type II pneumocyte differentiation	135	1.026952e-3	1.000000e+0	9.815379e-2	4.574910e+0	1.530085e+0	7	1.177894e-3	5.388761e-3	3013	2.926813e-1	1.000000e+0	1.000000e+0	2.989363e+0	3.345194e-1	1	5	8.058018e-4	2.000000e-1	MLT2C2,MLT2C2,MLT2C2,MLT2C2,MLT2C2,MLT2C2,MLT2C2	GATA6
GO Biological Process	GO:0006110	regulation of glycolytic process	136	1.039762e-3	1.000000e+0	9.864742e-2	2.401533e+0	7.078813e+0	17	5.449433e-3	1.308699e-2	1217	7.241826e-2	1.000000e+0	7.678002e-1	1.811735e+0	4.415656e+0	8	66	6.446414e-3	1.212121e-1	MLT2C2,MLT2C2,MLT2C2,MLT2C2,MLT2C2,MLT2C2,MLT2C2,MLT2C2,MLT2C2,MLT2C2,MLT2C2,MLT2C2,MLT2C2,MLT2C2,MLT2C2,MLT2C2,MLT2C2	ESRRB,GCKR,HDAC4,HTR2A,IGF1,NUP54,PPARGC1A,SEH1L
GO Biological Process	GO:0008588	release of cytoplasmic sequestered NF-kappaB	137	1.093713e-3	1.000000e+0	1.030086e-1	1.524854e+1	1.967402e-1	3	1.514551e-4	2.309469e-3	2599	2.419542e-1	1.000000e+0	1.000000e+0	3.736704e+0	2.676155e-1	1	4	8.058018e-4	2.500000e-1	MLT2C2,MLT2C2,MLT2C2	TNFSF14
GO Biological Process	GO:0060158	phospholipase C-activating dopamine receptor signaling pathway	138	1.097221e-3	1.000000e+0	1.025902e-1	4.522016e+0	1.547982e+0	7	1.191672e-3	5.388761e-3	780	4.168493e-2	1.000000e+0	6.895649e-1	3.736704e+0	8.028465e-1	3	12	2.417405e-3	2.500000e-1	MLT2C2,MLT2C2,MLT2C2,MLT2C2,MLT2C2,MLT2C2,MLT2C2	DRD1,DRD2,OR5T1
GO Biological Process	GO:2000272	negative regulation of receptor activity	139	1.098385e-3	1.000000e+0	1.019602e-1	2.659553e+0	5.264043e+0	14	4.052381e-3	1.077752e-2	1938	1.470519e-1	1.000000e+0	9.790561e-1	1.779383e+0	2.809963e+0	5	42	4.029009e-3	1.190476e-1	MLT2C2,MLT2C2,MLT2C2,MLT2C2,MLT2C2,MLT2C2,MLT2C2,MLT2C2,MLT2C2,MLT2C2,MLT2C2,MLT2C2,MLT2C2,MLT2C2	CBLB,ERRFI1,HEYL,MED13,PPARGC1A
GO Biological Process	GO:0001975	response to amphetamine	140	1.131211e-3	1.000000e+0	1.042573e-1	2.917211e+0	4.113518e+0	12	3.166680e-3	9.237875e-3	1322	8.214420e-2	1.000000e+0	8.017448e-1	2.391491e+0	1.672597e+0	4	25	3.223207e-3	1.600000e-1	MLT2C2,MLT2C2,MLT2C2,MLT2C2,MLT2C2,MLT2C2,MLT2C2,MLT2C2,MLT2C2,MLT2C2,MLT2C2,MLT2C2	DRD1,DRD2,GRIN2A,SOD1
GO Biological Process	GO:0035609	C-terminal protein deglutamylation	141	1.232275e-3	1.000000e+0	1.127663e-1	3.918626e+0	2.041532e+0	8	1.571618e-3	6.158584e-3	601	2.450605e-2	1.000000e+0	5.261257e-1	7.473409e+0	2.676155e-1	2	4	1.611604e-3	5.000000e-1	MLT2C2,MLT2C2,MLT2C2,MLT2C2,MLT2C2,MLT2C2,MLT2C2,MLT2C2	AGBL1,AGBL4
GO Biological Process	GO:0038089	positive regulation of cell migration by vascular endothelial growth factor signaling pathway	142	1.261520e-3	1.000000e+0	1.146295e-1	4.412051e+0	1.586564e+0	7	1.221373e-3	5.388761e-3	389	8.525070e-3	1.000000e+0	2.827737e-1	6.405779e+0	4.683271e-1	3	7	2.417405e-3	4.285714e-1	MLT2C2,MLT2C2,MLT2C2,MLT2C2,MLT2C2,MLT2C2,MLT2C2	GAB1,KDR,PRKD1
GO Biological Process	GO:0051795	positive regulation of catagen	143	1.288346e-3	1.000000e+0	1.162485e-1	5.146657e+0	1.165805e+0	6	8.974637e-4	4.618938e-3	459	1.282070e-2	1.000000e+0	3.604041e-1	9.964545e+0	2.007116e-1	2	3	1.611604e-3	6.666667e-1	MLT2C2,MLT2C2,MLT2C2,MLT2C2,MLT2C2,MLT2C2	MSX2,TGFB2
GO Biological Process	GO:0015734	taurine transport	144	1.320444e-3	1.000000e+0	1.183173e-1	1.427296e+1	2.101876e-1	3	1.618072e-4	2.309469e-3	1018	6.690388e-2	1.000000e+0	8.479968e-1	1.494682e+1	6.690388e-2	1	1	8.058018e-4	1.000000e+0	MLT2C2,MLT2C2,MLT2C2	SLC6A6
GO Biological Process	GO:0046456	icosanoid biosynthetic process	145	1.321904e-3	1.000000e+0	1.176312e-1	2.862984e+0	4.191431e+0	12	3.226660e-3	9.237875e-3	170	1.299521e-3	1.000000e+0	9.863364e-2	3.281009e+0	2.743059e+0	9	41	7.252216e-3	2.195122e-1	MLT2C2,MLT2C2,MLT2C2,MLT2C2,MLT2C2,MLT2C2,MLT2C2,MLT2C2,MLT2C2,MLT2C2,MLT2C2,MLT2C2	GGT1,GGT2,GGT5,GGTLC1,GGTLC2,GGTLC3,MGST2,PTGS2,SYK
GO Biological Process	GO:0046661	male sex differentiation	146	1.352198e-3	1.000000e+0	1.195028e-1	1.645960e+0	2.612458e+1	43	2.011130e-2	3.310239e-2	315	4.756860e-3	1.000000e+0	1.948500e-1	1.880103e+0	1.063772e+1	20	159	1.611604e-2	1.257862e-1	MLT2C2,MLT2C2,MLT2C2,MLT2C2,MLT2C2,MLT2C2,MLT2C2,MLT2C2,MLT2C2,MLT2C2,MLT2C2,MLT2C2,MLT2C2,MLT2C2,MLT2C2,MLT2C2,MLT2C2,MLT2C2,MLT2C2,MLT2C2,MLT2C2,MLT2C2,MLT2C2,MLT2C2,MLT2C2,MLT2C2,MLT2C2,MLT2C2,MLT2C2,MLT2C2,MLT2C2,MLT2C2,MLT2C2,MLT2C2,MLT2C2,MLT2C2,MLT2C2,MLT2C2,MLT2C2,MLT2C2,MLT2C2,MLT2C2,MLT2C2	ACVR2A,ANKRD7,BCL2,BCL2L11,ESR1,FGF9,FNDC3A,GATA6,ING2,KIF18A,KIT,LRRC6,MAMLD1,NR0B1,RXFP2,SDC1,SOX9,TGFB2,TLR3,ZFP42
GO Biological Process	GO:0050803	regulation of synapse structure or activity	147	1.357835e-3	1.000000e+0	1.191847e-1	1.522910e+0	3.808499e+1	58	2.931870e-2	4.464973e-2	35	1.679841e-6	2.167499e-2	6.192854e-4	2.852446e+0	8.764408e+0	25	131	2.014504e-2	1.908397e-1	MLT2C2,MLT2C2,MLT2C2,MLT2C2,MLT2C2,MLT2C2,MLT2C2,MLT2C2,MLT2C2,MLT2C2,MLT2C2,MLT2C2,MLT2C2,MLT2C2,MLT2C2,MLT2C2,MLT2C2,MLT2C2,MLT2C2,MLT2C2,MLT2C2,MLT2C2,MLT2C2,MLT2C2,MLT2C2,MLT2C2,MLT2C2,MLT2C2,MLT2C2,MLT2C2,MLT2C2,MLT2C2,MLT2C2,MLT2C2,MLT2C2,MLT2C2,MLT2C2,MLT2C2,MLT2C2,MLT2C2,MLT2C2,MLT2C2,MLT2C2,MLT2C2,MLT2C2,MLT2C2,MLT2C2,MLT2C2,MLT2C2,MLT2C2,MLT2C2,MLT2C2,MLT2C2,MLT2C2,MLT2C2,MLT2C2,MLT2C2,…	ASIC2,BAI3,BDNF,CBLN2,CDH2,DLG5,DRD2,EPHA4,EPHA7,EPHB1,FLRT2,IL1RAP,LINGO2,LPHN3,LRRTM3,NEDD4,NRXN1,PTPRD,ROBO2,SLITRK1,SLITRK2,SLITRK4,SLITRK5,SLITRK6,THBS2
GO Biological Process	GO:0031652	positive regulation of heat generation	148	1.365112e-3	1.000000e+0	1.190138e-1	4.350774e+0	1.608909e+0	7	1.238575e-3	5.388761e-3	241	3.020136e-3	1.000000e+0	1.616963e-1	5.978727e+0	6.690388e-1	4	10	3.223207e-3	4.000000e-1	MLT2C2,MLT2C2,MLT2C2,MLT2C2,MLT2C2,MLT2C2,MLT2C2	PTGER3,PTGS2,TNFRSF11A,TNFSF11
GO Biological Process	GO:2000418	positive regulation of eosinophil migration	149	1.396510e-3	1.000000e+0	1.209340e-1	1.399452e+1	2.143697e-1	3	1.650267e-4	2.309469e-3	2599	2.419542e-1	1.000000e+0	1.000000e+0	3.736704e+0	2.676155e-1	1	4	8.058018e-4	2.500000e-1	MLT2C2,MLT2C2,MLT2C2	CCL24
GO Biological Process	GO:0046890	regulation of lipid biosynthetic process	150	1.415983e-3	1.000000e+0	1.218029e-1	1.762186e+0	1.929422e+1	34	1.485314e-2	2.617398e-2	509	1.446800e-2	1.000000e+0	3.667595e-1	1.721149e+0	1.103914e+1	19	165	1.531023e-2	1.151515e-1	MLT2C2,MLT2C2,MLT2C2,MLT2C2,MLT2C2,MLT2C2,MLT2C2,MLT2C2,MLT2C2,MLT2C2,MLT2C2,MLT2C2,MLT2C2,MLT2C2,MLT2C2,MLT2C2,MLT2C2,MLT2C2,MLT2C2,MLT2C2,MLT2C2,MLT2C2,MLT2C2,MLT2C2,MLT2C2,MLT2C2,MLT2C2,MLT2C2,MLT2C2,MLT2C2,MLT2C2,MLT2C2,MLT2C2,MLT2C2	ACADL,APOB,AVPR1A,BMP2,CCDC3,CREBL2,CYR61,FBXW7,FGF1,GFI1,GPAM,HTR2A,INSIG1,LPCAT1,MALRD1,PPARGC1A,PROX1,PTGS2,SOD1
GO Biological Process	GO:0060575	intestinal epithelial cell differentiation	151	1.475402e-3	1.000000e+0	1.260736e-1	3.458339e+0	2.602406e+0	9	2.003392e-3	6.928406e-3	3490	3.414164e-1	1.000000e+0	1.000000e+0	1.660757e+0	1.204270e+0	2	18	1.611604e-3	1.111111e-1	MLT2C2,MLT2C2,MLT2C2,MLT2C2,MLT2C2,MLT2C2,MLT2C2,MLT2C2,MLT2C2	GATA5,GATA6
GO Biological Process	GO:0071470	cellular response to osmotic stress	152	1.499255e-3	1.000000e+0	1.272690e-1	2.984031e+0	3.686289e+0	11	2.837790e-3	8.468052e-3	1516	1.138877e-1	1.000000e+0	9.693226e-1	2.135260e+0	1.873309e+0	4	28	3.223207e-3	1.428571e-1	MLT2C2,MLT2C2,MLT2C2,MLT2C2,MLT2C2,MLT2C2,MLT2C2,MLT2C2,MLT2C2,MLT2C2,MLT2C2	ERRFI1,PTGS2,SLC2A1,ZFP36L1
GO Biological Process	GO:0038162	erythropoietin-mediated signaling pathway	153	1.502255e-3	1.000000e+0	1.266902e-1	8.339079e+0	4.796693e-1	4	3.692604e-4	3.079292e-3	2128	1.875921e-1	1.000000e+0	1.000000e+0	4.982272e+0	2.007116e-1	1	3	8.058018e-4	3.333333e-1	MLT2C2,MLT2C2,MLT2C2,MLT2C2	KIT
GO Biological Process	GO:0043987	histone H3-S10 phosphorylation	154	1.503111e-3	1.000000e+0	1.259392e-1	4.990763e+0	1.202221e+0	6	9.254973e-4	4.618938e-3	321	5.125365e-3	1.000000e+0	2.060205e-1	7.473409e+0	4.014233e-1	3	6	2.417405e-3	5.000000e-1	MLT2C2,MLT2C2,MLT2C2,MLT2C2,MLT2C2,MLT2C2	DRD1,RPS6KA5,VRK1
GO Biological Process	GO:0042428	serotonin metabolic process	155	1.513172e-3	1.000000e+0	1.259642e-1	3.791224e+0	2.110137e+0	8	1.624432e-3	6.158584e-3	1867	1.408771e-1	1.000000e+0	9.736139e-1	2.989363e+0	6.690388e-1	2	10	1.611604e-3	2.000000e-1	MLT2C2,MLT2C2,MLT2C2,MLT2C2,MLT2C2,MLT2C2,MLT2C2,MLT2C2	GRIN2A,HTR1A
GO Biological Process	GO:0002881	negative regulation of chronic inflammatory response to non-antigenic stimulus	156	1.601166e-3	1.000000e+0	1.324349e-1	3.465840e+1	5.770606e-2	2	4.442345e-5	1.539646e-3	1018	6.690388e-2	1.000000e+0	8.479968e-1	1.494682e+1	6.690388e-2	1	1	8.058018e-4	1.000000e+0	MLT2C2,MLT2C2	CX3CR1
GO Biological Process	GO:0007175	negative regulation of epidermal growth factor-activated receptor activity	157	1.608616e-3	1.000000e+0	1.322036e-1	4.225410e+0	1.656644e+0	7	1.275323e-3	5.388761e-3	2559	2.399585e-1	1.000000e+0	1.000000e+0	2.135260e+0	9.366543e-1	2	14	1.611604e-3	1.428571e-1	MLT2C2,MLT2C2,MLT2C2,MLT2C2,MLT2C2,MLT2C2,MLT2C2	CBLB,ERRFI1
GO Biological Process	GO:0098746	fast, calcium ion-dependent exocytosis of neurotransmitter	158	1.635753e-3	1.000000e+0	1.335830e-1	6.033465e+0	8.287113e-1	5	6.379609e-4	3.849115e-3	1018	6.690388e-2	1.000000e+0	8.479968e-1	1.494682e+1	6.690388e-2	1	1	8.058018e-4	1.000000e+0	MLT2C2,MLT2C2,MLT2C2,MLT2C2,MLT2C2	SYT1
GO Biological Process	GO:0006939	smooth muscle contraction	159	1.652050e-3	1.000000e+0	1.340654e-1	2.007530e+0	1.145687e+1	23	8.819759e-3	1.770593e-2	74	6.936947e-5	8.950743e-1	1.209560e-2	3.660445e+0	3.278290e+0	12	49	9.669621e-3	2.448980e-1	MLT2C2,MLT2C2,MLT2C2,MLT2C2,MLT2C2,MLT2C2,MLT2C2,MLT2C2,MLT2C2,MLT2C2,MLT2C2,MLT2C2,MLT2C2,MLT2C2,MLT2C2,MLT2C2,MLT2C2,MLT2C2,MLT2C2,MLT2C2,MLT2C2,MLT2C2,MLT2C2	ACTA2,BDKRB2,DRD1,DRD2,EDNRB,GDNF,HTR2A,HTR7,KCNMA1,PTGER3,SLC8A1,SULF2
GO Biological Process	GO:0097105	presynaptic membrane assembly	160	1.691907e-3	1.000000e+0	1.364417e-1	2.937643e+0	3.744499e+0	11	2.882601e-3	8.468052e-3	544	1.849383e-2	1.000000e+0	4.386505e-1	4.982272e+0	6.021349e-1	3	9	2.417405e-3	3.333333e-1	MLT2C2,MLT2C2,MLT2C2,MLT2C2,MLT2C2,MLT2C2,MLT2C2,MLT2C2,MLT2C2,MLT2C2,MLT2C2	NLGN4X,NLGN4Y,PTPRD
GO Biological Process	GO:0002879	positive regulation of acute inflammatory response to non-antigenic stimulus	161	1.698374e-3	1.000000e+0	1.361125e-1	3.363232e+1	5.946660e-2	2	4.577875e-5	1.539646e-3	1630	1.293350e-1	1.000000e+0	1.000000e+0	7.473409e+0	1.338078e-1	1	2	8.058018e-4	5.000000e-1	MLT2C2,MLT2C2	FFAR2
GO Biological Process	GO:0050702	interleukin-1 beta secretion	162	1.755052e-3	1.000000e+0	1.397866e-1	4.837927e+0	1.240201e+0	6	9.547349e-4	4.618938e-3	158	1.122067e-3	1.000000e+0	9.163310e-2	7.473409e+0	5.352310e-1	4	8	3.223207e-3	5.000000e-1	MLT2C2,MLT2C2,MLT2C2,MLT2C2,MLT2C2,MLT2C2	ABCA1,CD36,GBP5,TLR4
GO Biological Process	GO:0051438	regulation of ubiquitin-protein transferase activity	163	1.766054e-3	1.000000e+0	1.398000e-1	2.033159e+0	1.082060e+1	22	8.329945e-3	1.693610e-2	2420	2.075155e-1	1.000000e+0	1.000000e+0	1.325927e+0	8.296081e+0	11	124	8.863820e-3	8.870968e-2	MLT2C2,MLT2C2,MLT2C2,MLT2C2,MLT2C2,MLT2C2,MLT2C2,MLT2C2,MLT2C2,MLT2C2,MLT2C2,MLT2C2,MLT2C2,MLT2C2,MLT2C2,MLT2C2,MLT2C2,MLT2C2,MLT2C2,MLT2C2,MLT2C2,MLT2C2	ANAPC1,ARRDC3,ARRDC4,FBXW7,MAD2L1,MAGEA2,MAGEA2B,MASTL,RPL5,SMAD7,UBE2E1
GO Biological Process	GO:0086052	membrane repolarization during SA node cell action potential	164	1.797727e-3	1.000000e+0	1.414395e-1	1.280142e+1	2.343490e-1	3	1.804072e-4	2.309469e-3	1018	6.690388e-2	1.000000e+0	8.479968e-1	1.494682e+1	6.690388e-2	1	1	8.058018e-4	1.000000e+0	MLT2C2,MLT2C2,MLT2C2	KCNA5
GO Biological Process	GO:0086050	membrane repolarization during bundle of His cell action potential	164	1.797727e-3	1.000000e+0	1.414395e-1	1.280142e+1	2.343490e-1	3	1.804072e-4	2.309469e-3	1018	6.690388e-2	1.000000e+0	8.479968e-1	1.494682e+1	6.690388e-2	1	1	8.058018e-4	1.000000e+0	MLT2C2,MLT2C2,MLT2C2	KCNA5
GO Biological Process	GO:0051794	regulation of catagen	166	1.846597e-3	1.000000e+0	1.435340e-1	4.788602e+0	1.252975e+0	6	9.645691e-4	4.618938e-3	601	2.450605e-2	1.000000e+0	5.261257e-1	7.473409e+0	2.676155e-1	2	4	1.611604e-3	5.000000e-1	MLT2C2,MLT2C2,MLT2C2,MLT2C2,MLT2C2,MLT2C2	MSX2,TGFB2
GO Biological Process	GO:0042413	carnitine catabolic process	167	1.875927e-3	1.000000e+0	1.449406e-1	3.196837e+1	6.256185e-2	2	4.816155e-5	1.539646e-3	1018	6.690388e-2	1.000000e+0	8.479968e-1	1.494682e+1	6.690388e-2	1	1	8.058018e-4	1.000000e+0	MLT2C2,MLT2C2	ACADL
GO Biological Process	GO:0072583	clathrin-dependent endocytosis	168	1.904509e-3	1.000000e+0	1.462731e-1	2.265489e+0	7.503898e+0	17	5.776673e-3	1.308699e-2	2364	1.920536e-1	1.000000e+0	1.000000e+0	1.624654e+0	3.077578e+0	5	46	4.029009e-3	1.086957e-1	MLT2C2,MLT2C2,MLT2C2,MLT2C2,MLT2C2,MLT2C2,MLT2C2,MLT2C2,MLT2C2,MLT2C2,MLT2C2,MLT2C2,MLT2C2,MLT2C2,MLT2C2,MLT2C2,MLT2C2	CLTA,DENND1A,NLGN4X,NLGN4Y,SYT1
GO Biological Process	GO:0035633	maintenance of permeability of blood-brain barrier	169	2.000003e-3	1.000000e+0	1.526985e-1	7.703295e+0	5.192583e-1	4	3.997370e-4	3.079292e-3	459	1.282070e-2	1.000000e+0	3.604041e-1	9.964545e+0	2.007116e-1	2	3	1.611604e-3	6.666667e-1	MLT2C2,MLT2C2,MLT2C2,MLT2C2	MBP,PTGS2
GO Biological Process	GO:0003360	brainstem development	170	2.044253e-3	1.000000e+0	1.551588e-1	4.691154e+0	1.279003e+0	6	9.846058e-4	4.618938e-3	1250	7.499795e-2	1.000000e+0	7.741588e-1	4.270519e+0	4.683271e-1	2	7	1.611604e-3	2.857143e-1	MLT2C2,MLT2C2,MLT2C2,MLT2C2,MLT2C2,MLT2C2	NLGN4X,PHOX2B
GO Biological Process	GO:2000312	regulation of kainate selective glutamate receptor activity	171	2.070470e-3	1.000000e+0	1.562297e-1	5.712255e+0	8.753111e-1	5	6.738346e-4	3.849115e-3	459	1.282070e-2	1.000000e+0	3.604041e-1	9.964545e+0	2.007116e-1	2	3	1.611604e-3	6.666667e-1	MLT2C2,MLT2C2,MLT2C2,MLT2C2,MLT2C2	NETO1,NETO2
GO Biological Process	GO:0014888	striated muscle adaptation	172	2.092053e-3	1.000000e+0	1.569405e-1	2.582157e+0	5.034551e+0	13	3.875713e-3	1.000770e-2	1322	8.214420e-2	1.000000e+0	8.017448e-1	2.391491e+0	1.672597e+0	4	25	3.223207e-3	1.600000e-1	MLT2C2,MLT2C2,MLT2C2,MLT2C2,MLT2C2,MLT2C2,MLT2C2,MLT2C2,MLT2C2,MLT2C2,MLT2C2,MLT2C2,MLT2C2	GATA6,HDAC4,IL15,PPARGC1A
GO Biological Process	GO:0060428	lung epithelium development	173	2.114422e-3	1.000000e+0	1.577017e-1	2.242289e+0	7.581537e+0	17	5.836441e-3	1.308699e-2	879	5.295173e-2	1.000000e+0	7.772880e-1	2.410777e+0	2.074020e+0	5	31	4.029009e-3	1.612903e-1	MLT2C2,MLT2C2,MLT2C2,MLT2C2,MLT2C2,MLT2C2,MLT2C2,MLT2C2,MLT2C2,MLT2C2,MLT2C2,MLT2C2,MLT2C2,MLT2C2,MLT2C2,MLT2C2,MLT2C2	BMP4,ERRFI1,FOXA1,GATA6,SOX9
GO Biological Process	GO:1903203	regulation of oxidative stress-induced neuron death	174	2.120715e-3	1.000000e+0	1.572620e-1	2.701908e+0	4.441305e+0	12	3.419019e-3	9.237875e-3	499	1.344704e-2	1.000000e+0	3.477097e-1	3.397004e+0	1.471885e+0	5	22	4.029009e-3	2.272727e-1	MLT2C2,MLT2C2,MLT2C2,MLT2C2,MLT2C2,MLT2C2,MLT2C2,MLT2C2,MLT2C2,MLT2C2,MLT2C2,MLT2C2	FBXW7,FZD1,PARK2,PARP1,TLR4
GO Biological Process	GO:0097090	presynaptic membrane organization	175	2.132988e-3	1.000000e+0	1.572683e-1	2.849926e+0	3.859749e+0	11	2.971323e-3	8.468052e-3	630	2.512541e-2	1.000000e+0	5.145923e-1	4.484045e+0	6.690388e-1	3	10	2.417405e-3	3.000000e-1	MLT2C2,MLT2C2,MLT2C2,MLT2C2,MLT2C2,MLT2C2,MLT2C2,MLT2C2,MLT2C2,MLT2C2,MLT2C2	NLGN4X,NLGN4Y,PTPRD
GO Biological Process	GO:0006636	unsaturated fatty acid biosynthetic process	176	2.157948e-3	1.000000e+0	1.582046e-1	2.696074e+0	4.450917e+0	12	3.426418e-3	9.237875e-3	368	7.055487e-3	1.000000e+0	2.473830e-1	2.586949e+0	3.479002e+0	9	52	7.252216e-3	1.730769e-1	MLT2C2,MLT2C2,MLT2C2,MLT2C2,MLT2C2,MLT2C2,MLT2C2,MLT2C2,MLT2C2,MLT2C2,MLT2C2,MLT2C2	GGT1,GGT2,GGT5,GGTLC1,GGTLC2,GGTLC3,MGST2,PTGS2,SYK
GO Biological Process	GO:0030510	regulation of BMP signaling pathway	177	2.172135e-3	1.000000e+0	1.583450e-1	1.765679e+0	1.755698e+1	31	1.351577e-2	2.386451e-2	122	4.718797e-4	1.000000e+0	4.990708e-2	2.637674e+0	5.686829e+0	15	85	1.208703e-2	1.764706e-1	MLT2C2,MLT2C2,MLT2C2,MLT2C2,MLT2C2,MLT2C2,MLT2C2,MLT2C2,MLT2C2,MLT2C2,MLT2C2,MLT2C2,MLT2C2,MLT2C2,MLT2C2,MLT2C2,MLT2C2,MLT2C2,MLT2C2,MLT2C2,MLT2C2,MLT2C2,MLT2C2,MLT2C2,MLT2C2,MLT2C2,MLT2C2,MLT2C2,MLT2C2,MLT2C2,MLT2C2	ACVR2A,BMP4,CRB2,CYR61,FZD1,GATA6,GDF2,MSX1,MSX2,PPM1A,SMAD2,SMAD7,SOSTDC1,SOX11,VWC2L
GO Biological Process	GO:1900271	regulation of long-term synaptic potentiation	178	2.192456e-3	1.000000e+0	1.589284e-1	2.567942e+0	5.062419e+0	13	3.897166e-3	1.000770e-2	1852	1.376017e-1	1.000000e+0	9.586797e-1	1.992909e+0	2.007116e+0	4	30	3.223207e-3	1.333333e-1	MLT2C2,MLT2C2,MLT2C2,MLT2C2,MLT2C2,MLT2C2,MLT2C2,MLT2C2,MLT2C2,MLT2C2,MLT2C2,MLT2C2,MLT2C2	CX3CR1,DRD2,EPHA4,GRIN2A
GO Biological Process	GO:0050701	interleukin-1 secretion	179	2.226841e-3	1.000000e+0	1.605192e-1	4.610390e+0	1.301408e+0	6	1.001854e-3	4.618938e-3	241	3.020136e-3	1.000000e+0	1.616963e-1	5.978727e+0	6.690388e-1	4	10	3.223207e-3	4.000000e-1	MLT2C2,MLT2C2,MLT2C2,MLT2C2,MLT2C2,MLT2C2	ABCA1,CD36,GBP5,TLR4
GO Biological Process	GO:0006062	sorbitol catabolic process	180	2.261402e-3	1.000000e+0	1.621048e-1	2.905615e+1	6.883224e-2	2	5.298864e-5	1.539646e-3	1018	6.690388e-2	1.000000e+0	8.479968e-1	1.494682e+1	6.690388e-2	1	1	8.058018e-4	1.000000e+0	MLT2C2,MLT2C2	SORD
GO Biological Process	GO:0051160	L-xylitol catabolic process	180	2.261402e-3	1.000000e+0	1.621048e-1	2.905615e+1	6.883224e-2	2	5.298864e-5	1.539646e-3	1018	6.690388e-2	1.000000e+0	8.479968e-1	1.494682e+1	6.690388e-2	1	1	8.058018e-4	1.000000e+0	MLT2C2,MLT2C2	SORD
GO Biological Process	GO:0018171	peptidyl-cysteine oxidation	182	2.299242e-3	1.000000e+0	1.630062e-1	7.409472e+0	5.398495e-1	4	4.155886e-4	3.079292e-3	2128	1.875921e-1	1.000000e+0	1.000000e+0	4.982272e+0	2.007116e-1	1	3	8.058018e-4	3.333333e-1	MLT2C2,MLT2C2,MLT2C2,MLT2C2	TMX3
GO Biological Process	GO:0007176	regulation of epidermal growth factor-activated receptor activity	183	2.312542e-3	1.000000e+0	1.630532e-1	2.672944e+0	4.489431e+0	12	3.456067e-3	9.237875e-3	1601	1.255072e-1	1.000000e+0	1.000000e+0	2.061630e+0	1.940212e+0	4	29	3.223207e-3	1.379310e-1	MLT2C2,MLT2C2,MLT2C2,MLT2C2,MLT2C2,MLT2C2,MLT2C2,MLT2C2,MLT2C2,MLT2C2,MLT2C2,MLT2C2	ADRA2A,CBLB,ERRFI1,FBXW7
GO Biological Process	GO:0001711	endodermal cell fate commitment	184	2.348535e-3	1.000000e+0	1.646910e-1	3.225096e+0	2.790614e+0	9	2.148279e-3	6.928406e-3	859	5.156610e-2	1.000000e+0	7.745720e-1	3.449265e+0	8.697504e-1	3	13	2.417405e-3	2.307692e-1	MLT2C2,MLT2C2,MLT2C2,MLT2C2,MLT2C2,MLT2C2,MLT2C2,MLT2C2,MLT2C2	EOMES,GATA6,POU5F1
GO Biological Process	GO:0050873	brown fat cell differentiation	185	2.353136e-3	1.000000e+0	1.641217e-1	2.667144e+0	4.499195e+0	12	3.463584e-3	9.237875e-3	1601	1.255072e-1	1.000000e+0	1.000000e+0	2.061630e+0	1.940212e+0	4	29	3.223207e-3	1.379310e-1	MLT2C2,MLT2C2,MLT2C2,MLT2C2,MLT2C2,MLT2C2,MLT2C2,MLT2C2,MLT2C2,MLT2C2,MLT2C2,MLT2C2	ARL4A,PPARGC1A,PTGS2,ZNF516
GO Biological Process	GO:0006691	leukotriene metabolic process	186	2.363152e-3	1.000000e+0	1.639341e-1	3.222055e+0	2.793248e+0	9	2.150307e-3	6.928406e-3	134	6.090465e-4	1.000000e+0	5.864572e-2	3.985818e+0	2.007116e+0	8	30	6.446414e-3	2.666667e-1	MLT2C2,MLT2C2,MLT2C2,MLT2C2,MLT2C2,MLT2C2,MLT2C2,MLT2C2,MLT2C2	GGT1,GGT2,GGT5,GGTLC1,GGTLC2,GGTLC3,MGST2,SYK
GO Biological Process	GO:0051770	positive regulation of nitric-oxide synthase biosynthetic process	187	2.372133e-3	1.000000e+0	1.636772e-1	3.220197e+0	2.794860e+0	9	2.151548e-3	6.928406e-3	183	1.598210e-3	1.000000e+0	1.126869e-1	5.338149e+0	9.366543e-1	5	14	4.029009e-3	3.571429e-1	MLT2C2,MLT2C2,MLT2C2,MLT2C2,MLT2C2,MLT2C2,MLT2C2,MLT2C2,MLT2C2	CCL2,KDR,MAP2K6,NAMPT,TLR4
GO Biological Process	GO:0006390	transcription from mitochondrial promoter	188	2.383638e-3	1.000000e+0	1.635962e-1	5.527229e+0	9.046124e-1	5	6.963914e-4	3.849115e-3	4633	5.332354e-1	1.000000e+0	1.000000e+0	1.358802e+0	7.359426e-1	1	11	8.058018e-4	9.090909e-2	MLT2C2,MLT2C2,MLT2C2,MLT2C2,MLT2C2	MTERF
GO Biological Process	GO:0035412	regulation of catenin import into nucleus	189	2.391632e-3	1.000000e+0	1.632763e-1	2.440739e+0	5.735969e+0	14	4.415680e-3	1.077752e-2	282	4.192977e-3	1.000000e+0	1.918510e-1	3.736704e+0	1.605693e+0	6	24	4.834811e-3	2.500000e-1	MLT2C2,MLT2C2,MLT2C2,MLT2C2,MLT2C2,MLT2C2,MLT2C2,MLT2C2,MLT2C2,MLT2C2,MLT2C2,MLT2C2,MLT2C2,MLT2C2	DACT1,EGFR,FERMT1,FZD1,SEMA5A,SULF2
GO Biological Process	GO:0035608	protein deglutamylation	190	2.407824e-3	1.000000e+0	1.635166e-1	3.513922e+0	2.276658e+0	8	1.752624e-3	6.158584e-3	1250	7.499795e-2	1.000000e+0	7.741588e-1	4.270519e+0	4.683271e-1	2	7	1.611604e-3	2.857143e-1	MLT2C2,MLT2C2,MLT2C2,MLT2C2,MLT2C2,MLT2C2,MLT2C2,MLT2C2	AGBL1,AGBL4
GO Biological Process	GO:0090362	positive regulation of platelet-derived growth factor production	191	2.419099e-3	1.000000e+0	1.634222e-1	1.152115e+1	2.603907e-1	3	2.004547e-4	2.309469e-3	1630	1.293350e-1	1.000000e+0	1.000000e+0	7.473409e+0	1.338078e-1	1	2	8.058018e-4	5.000000e-1	MLT2C2,MLT2C2,MLT2C2	PTGS2
GO Biological Process	GO:0070371	ERK1 and ERK2 cascade	192	2.428308e-3	1.000000e+0	1.631899e-1	2.537093e+0	5.123975e+0	13	3.944554e-3	1.000770e-2	680	3.129501e-2	1.000000e+0	5.938228e-1	2.767929e+0	1.806405e+0	5	27	4.029009e-3	1.851852e-1	MLT2C2,MLT2C2,MLT2C2,MLT2C2,MLT2C2,MLT2C2,MLT2C2,MLT2C2,MLT2C2,MLT2C2,MLT2C2,MLT2C2,MLT2C2	IGF1,KDR,SOX9,TNFSF11,ZFP36L1
GO Biological Process	GO:0072086	specification of loop of Henle identity	193	2.470460e-3	1.000000e+0	1.651624e-1	3.910536e+0	1.790036e+0	7	1.378011e-3	5.388761e-3	601	2.450605e-2	1.000000e+0	5.261257e-1	7.473409e+0	2.676155e-1	2	4	1.611604e-3	5.000000e-1	MLT2C2,MLT2C2,MLT2C2,MLT2C2,MLT2C2,MLT2C2,MLT2C2	IRX1,IRX2
GO Biological Process	GO:0032762	mast cell cytokine production	194	2.476113e-3	1.000000e+0	1.646870e-1	7.257372e+0	5.511637e-1	4	4.242984e-4	3.079292e-3	1630	1.293350e-1	1.000000e+0	1.000000e+0	7.473409e+0	1.338078e-1	1	2	8.058018e-4	5.000000e-1	MLT2C2,MLT2C2,MLT2C2,MLT2C2	KIT
GO Biological Process	GO:1901160	primary amino compound metabolic process	195	2.488616e-3	1.000000e+0	1.646698e-1	3.494775e+0	2.289132e+0	8	1.762226e-3	6.158584e-3	2443	2.146021e-1	1.000000e+0	1.000000e+0	2.299510e+0	8.697504e-1	2	13	1.611604e-3	1.538462e-1	MLT2C2,MLT2C2,MLT2C2,MLT2C2,MLT2C2,MLT2C2,MLT2C2,MLT2C2	GRIN2A,HTR1A
GO Biological Process	GO:0046889	positive regulation of lipid biosynthetic process	196	2.492652e-3	1.000000e+0	1.640954e-1	2.149093e+0	8.375624e+0	18	6.447748e-3	1.385681e-2	989	6.259184e-2	1.000000e+0	8.166052e-1	1.868352e+0	4.281848e+0	8	64	6.446414e-3	1.250000e-1	MLT2C2,MLT2C2,MLT2C2,MLT2C2,MLT2C2,MLT2C2,MLT2C2,MLT2C2,MLT2C2,MLT2C2,MLT2C2,MLT2C2,MLT2C2,MLT2C2,MLT2C2,MLT2C2,MLT2C2,MLT2C2	AVPR1A,CCDC3,CREBL2,CYR61,FGF1,HTR2A,PPARGC1A,PTGS2
GO Biological Process	GO:0030432	peristalsis	197	2.607425e-3	1.000000e+0	1.707797e-1	4.464306e+0	1.343994e+0	6	1.034637e-3	4.618938e-3	630	2.512541e-2	1.000000e+0	5.145923e-1	4.484045e+0	6.690388e-1	3	10	2.417405e-3	3.000000e-1	MLT2C2,MLT2C2,MLT2C2,MLT2C2,MLT2C2,MLT2C2	DRD1,DRD2,GDNF
GO Biological Process	GO:0035295	tube development	198	2.643512e-3	1.000000e+0	1.722689e-1	1.272798e+0	1.060655e+2	135	8.165168e-2	1.039261e-1	5	2.490179e-8	3.213078e-4	6.426156e-5	1.967406e+0	3.659642e+1	72	547	5.801773e-2	1.316271e-1	MLT2C2,MLT2C2,MLT2C2,MLT2C2,MLT2C2,MLT2C2,MLT2C2,MLT2C2,MLT2C2,MLT2C2,MLT2C2,MLT2C2,MLT2C2,MLT2C2,MLT2C2,MLT2C2,MLT2C2,MLT2C2,MLT2C2,MLT2C2,MLT2C2,MLT2C2,MLT2C2,MLT2C2,MLT2C2,MLT2C2,MLT2C2,MLT2C2,MLT2C2,MLT2C2,MLT2C2,MLT2C2,MLT2C2,MLT2C2,MLT2C2,MLT2C2,MLT2C2,MLT2C2,MLT2C2,MLT2C2,MLT2C2,MLT2C2,MLT2C2,MLT2C2,MLT2C2,MLT2C2,MLT2C2,MLT2C2,MLT2C2,MLT2C2,MLT2C2,MLT2C2,MLT2C2,MLT2C2,MLT2C2,MLT2C2,MLT2C2,…	ADAMTS16,AHI1,AKR1B1,ARG1,ATP6AP2,BCL2,BCL2L11,BMP2,BMP4,CCBE1,CITED2,COL4A1,DACT1,DLC1,DLG5,DPPA4,EDNRB,EFNB2,EGFR,EPHA4,EPHA7,ERRFI1,ESR1,FERD3L,FGF1,FGF2,FGF9,FOXA1,FZD1,GATA5,GATA6,GDF2,GDNF,HEG1,HEYL,HS6ST1,ING2,IRX1,IRX2,KDM6A,KIF18A,KIF20B,KIT,LMO4,MIB1,MSX2,PBX1,PCSK5,PRICKLE1,PRKX,PROX1,RDH10,RET,RHOB,ROBO2,SALL1,SDC1,SFTPD,SIM2,SLIT2,SMAD1,SMAD2,SMAD7,SOSTDC1,SOX11,SOX9,SPRY2,TBC1D32,TG…
GO Biological Process	GO:0051050	positive regulation of transport	199	2.648287e-3	1.000000e+0	1.717128e-1	1.249185e+0	1.240809e+2	155	9.552030e-2	1.193226e-1	351	6.356698e-3	1.000000e+0	2.336766e-1	1.310577e+0	6.409391e+1	84	958	6.768735e-2	8.768267e-2	MLT2C2,MLT2C2,MLT2C2,MLT2C2,MLT2C2,MLT2C2,MLT2C2,MLT2C2,MLT2C2,MLT2C2,MLT2C2,MLT2C2,MLT2C2,MLT2C2,MLT2C2,MLT2C2,MLT2C2,MLT2C2,MLT2C2,MLT2C2,MLT2C2,MLT2C2,MLT2C2,MLT2C2,MLT2C2,MLT2C2,MLT2C2,MLT2C2,MLT2C2,MLT2C2,MLT2C2,MLT2C2,MLT2C2,MLT2C2,MLT2C2,MLT2C2,MLT2C2,MLT2C2,MLT2C2,MLT2C2,MLT2C2,MLT2C2,MLT2C2,MLT2C2,MLT2C2,MLT2C2,MLT2C2,MLT2C2,MLT2C2,MLT2C2,MLT2C2,MLT2C2,MLT2C2,MLT2C2,MLT2C2,MLT2C2,MLT2C2,…	ABCA1,ADCYAP1,ADRA2A,AHI1,ALG10B,AVPR1A,BCL2,BCL2L11,BMP4,C2,CACNA1I,CAMK1D,CCL2,CD36,CDH2,CREBL2,DACT1,DMD,DOCK2,DPH6,DRD1,DRD2,EDNRB,EGFR,FBXW7,FERMT1,FFAR2,FMR1,GDNF,GOLPH3,GZMB,HNMT,IFNAR1,IGF1,IL12B,IL18R1,IL1RAP,IL1RL1,IPO5,IRS2,KCNC1,KIAA0947,KIF20B,LGALS3,MAP2K6,MBL2,MBP,MIB1,MYRIP,NEDD4,NTF3,OPRK1,OXCT1,PARK2,PARP1,POSTN,PPM1A,PTGS2,PTPN11,PTPN23,SDC1,SEMA5A,SFTPD,SGIP1,SH3GLB1,SOX11,STI…
GO Biological Process	GO:0048488	synaptic vesicle endocytosis	200	2.661092e-3	1.000000e+0	1.716804e-1	2.411396e+0	5.805765e+0	14	4.469411e-3	1.077752e-2	1516	1.138877e-1	1.000000e+0	9.693226e-1	2.135260e+0	1.873309e+0	4	28	3.223207e-3	1.428571e-1	MLT2C2,MLT2C2,MLT2C2,MLT2C2,MLT2C2,MLT2C2,MLT2C2,MLT2C2,MLT2C2,MLT2C2,MLT2C2,MLT2C2,MLT2C2,MLT2C2	DENND1A,NLGN4X,NLGN4Y,SYT1
GO Biological Process	GO:0090427	activation of meiosis	201	2.674222e-3	1.000000e+0	1.716691e-1	4.441225e+0	1.350979e+0	6	1.040014e-3	4.618938e-3	459	1.282070e-2	1.000000e+0	3.604041e-1	9.964545e+0	2.007116e-1	2	3	1.611604e-3	6.666667e-1	MLT2C2,MLT2C2,MLT2C2,MLT2C2,MLT2C2,MLT2C2	MSX1,MSX2
GO Biological Process	GO:0071364	cellular response to epidermal growth factor stimulus	202	2.700485e-3	1.000000e+0	1.724968e-1	2.407370e+0	5.815476e+0	14	4.476887e-3	1.077752e-2	1499	1.073019e-1	1.000000e+0	9.236267e-1	1.966686e+0	2.542347e+0	5	38	4.029009e-3	1.315789e-1	MLT2C2,MLT2C2,MLT2C2,MLT2C2,MLT2C2,MLT2C2,MLT2C2,MLT2C2,MLT2C2,MLT2C2,MLT2C2,MLT2C2,MLT2C2,MLT2C2	EGFR,ERRFI1,PTPN11,SOX9,ZFP36L1
GO Biological Process	GO:0007612	learning	203	2.705970e-3	1.000000e+0	1.719957e-1	1.593625e+0	2.635500e+1	42	2.028869e-2	3.233256e-2	565	1.956857e-2	1.000000e+0	4.468907e-1	1.758449e+0	9.098927e+0	16	136	1.289283e-2	1.176471e-1	MLT2C2,MLT2C2,MLT2C2,MLT2C2,MLT2C2,MLT2C2,MLT2C2,MLT2C2,MLT2C2,MLT2C2,MLT2C2,MLT2C2,MLT2C2,MLT2C2,MLT2C2,MLT2C2,MLT2C2,MLT2C2,MLT2C2,MLT2C2,MLT2C2,MLT2C2,MLT2C2,MLT2C2,MLT2C2,MLT2C2,MLT2C2,MLT2C2,MLT2C2,MLT2C2,MLT2C2,MLT2C2,MLT2C2,MLT2C2,MLT2C2,MLT2C2,MLT2C2,MLT2C2,MLT2C2,MLT2C2,MLT2C2,MLT2C2	BAI3,BCHE,DRD1,DRD2,GRIN2A,KIT,MEIS2,NETO1,NLGN4X,NLGN4Y,NRXN1,OPRK1,PARK2,PTGS2,SLC8A3,SORCS3
GO Biological Process	GO:0001572	lactosylceramide biosynthetic process	204	2.735789e-3	1.000000e+0	1.730387e-1	2.635557e+1	7.588530e-2	2	5.841825e-5	1.539646e-3	1018	6.690388e-2	1.000000e+0	8.479968e-1	1.494682e+1	6.690388e-2	1	1	8.058018e-4	1.000000e+0	MLT2C2,MLT2C2	B4GALT6
GO Biological Process	GO:0046058	cAMP metabolic process	205	2.739423e-3	1.000000e+0	1.724233e-1	2.248166e+0	7.116912e+0	16	5.478762e-3	1.231717e-2	166	1.207748e-3	1.000000e+0	9.387694e-2	3.623471e+0	2.207828e+0	8	33	6.446414e-3	2.424242e-1	MLT2C2,MLT2C2,MLT2C2,MLT2C2,MLT2C2,MLT2C2,MLT2C2,MLT2C2,MLT2C2,MLT2C2,MLT2C2,MLT2C2,MLT2C2,MLT2C2,MLT2C2,MLT2C2	ADCY2,CALCRL,PDE10A,PDE3A,PDE4B,PDE7A,PDE7B,PTHLH
GO Biological Process	GO:0090361	regulation of platelet-derived growth factor production	206	2.786483e-3	1.000000e+0	1.745339e-1	1.095440e+1	2.738626e-1	3	2.108257e-4	2.309469e-3	2128	1.875921e-1	1.000000e+0	1.000000e+0	4.982272e+0	2.007116e-1	1	3	8.058018e-4	3.333333e-1	MLT2C2,MLT2C2,MLT2C2	PTGS2
GO Biological Process	GO:0009214	cyclic nucleotide catabolic process	207	2.790760e-3	1.000000e+0	1.739574e-1	2.610631e+0	4.596589e+0	12	3.538560e-3	9.237875e-3	128	5.772810e-4	1.000000e+0	5.819263e-2	5.275347e+0	1.137366e+0	6	17	4.834811e-3	3.529412e-1	MLT2C2,MLT2C2,MLT2C2,MLT2C2,MLT2C2,MLT2C2,MLT2C2,MLT2C2,MLT2C2,MLT2C2,MLT2C2,MLT2C2	PDE10A,PDE3A,PDE4B,PDE5A,PDE7A,PDE7B
GO Biological Process	GO:0060426	lung vasculature development	208	2.797852e-3	1.000000e+0	1.735610e-1	5.322844e+0	9.393475e-1	5	7.231312e-4	3.849115e-3	3333	3.400164e-1	1.000000e+0	1.000000e+0	2.491136e+0	4.014233e-1	1	6	8.058018e-4	1.666667e-1	MLT2C2,MLT2C2,MLT2C2,MLT2C2,MLT2C2	ERRFI1
GO Biological Process	GO:0090282	positive regulation of transcription involved in G2/M transition of mitotic cell cycle	209	2.799516e-3	1.000000e+0	1.728333e-1	1.093614e+1	2.743198e-1	3	2.111777e-4	2.309469e-3	1018	6.690388e-2	1.000000e+0	8.479968e-1	1.494682e+1	6.690388e-2	1	1	8.058018e-4	1.000000e+0	MLT2C2,MLT2C2,MLT2C2	ESRRB
GO Biological Process	GO:2000425	regulation of apoptotic cell clearance	210	2.818298e-3	1.000000e+0	1.731643e-1	5.313707e+0	9.409628e-1	5	7.243747e-4	3.849115e-3	2017	1.648805e-1	1.000000e+0	1.000000e+0	2.717603e+0	7.359426e-1	2	11	1.611604e-3	1.818182e-1	MLT2C2,MLT2C2,MLT2C2,MLT2C2,MLT2C2	C2,CCL2
GO Biological Process	GO:0048148	behavioral response to cocaine	211	2.843049e-3	1.000000e+0	1.738572e-1	2.914632e+0	3.430964e+0	10	2.641235e-3	7.698229e-3	364	7.014963e-3	1.000000e+0	2.486650e-1	3.933373e+0	1.271174e+0	5	19	4.029009e-3	2.631579e-1	MLT2C2,MLT2C2,MLT2C2,MLT2C2,MLT2C2,MLT2C2,MLT2C2,MLT2C2,MLT2C2,MLT2C2	DRD1,DRD2,HTR2A,OPRK1,OR5T1
GO Biological Process	GO:0006751	glutathione catabolic process	212	2.853542e-3	1.000000e+0	1.736757e-1	4.382429e+0	1.369104e+0	6	1.053967e-3	4.618938e-3	47	1.472652e-5	1.900163e-1	4.042900e-3	8.968090e+0	6.690388e-1	6	10	4.834811e-3	6.000000e-1	MLT2C2,MLT2C2,MLT2C2,MLT2C2,MLT2C2,MLT2C2	GGT1,GGT2,GGT5,GGTLC1,GGTLC2,GGTLC3
GO Biological Process	GO:0019233	sensory perception of pain	213	2.918627e-3	1.000000e+0	1.768030e-1	1.886241e+0	1.272372e+1	24	9.795008e-3	1.847575e-2	232	2.787267e-3	1.000000e+0	1.550177e-1	2.491136e+0	4.817079e+0	12	72	9.669621e-3	1.666667e-1	MLT2C2,MLT2C2,MLT2C2,MLT2C2,MLT2C2,MLT2C2,MLT2C2,MLT2C2,MLT2C2,MLT2C2,MLT2C2,MLT2C2,MLT2C2,MLT2C2,MLT2C2,MLT2C2,MLT2C2,MLT2C2,MLT2C2,MLT2C2,MLT2C2,MLT2C2,MLT2C2,MLT2C2	ADCYAP1,CHRNA4,DLG2,EDNRB,EPHB1,GRIN2A,HTR2A,IL12B,MRGPRX2,OPRK1,PENK,PTGS2
GO Biological Process	GO:0043470	regulation of carbohydrate catabolic process	214	3.023498e-3	1.000000e+0	1.823000e-1	2.163554e+0	7.857442e+0	17	6.048839e-3	1.308699e-2	1623	1.274844e-1	1.000000e+0	1.000000e+0	1.594327e+0	5.017791e+0	8	75	6.446414e-3	1.066667e-1	MLT2C2,MLT2C2,MLT2C2,MLT2C2,MLT2C2,MLT2C2,MLT2C2,MLT2C2,MLT2C2,MLT2C2,MLT2C2,MLT2C2,MLT2C2,MLT2C2,MLT2C2,MLT2C2,MLT2C2	ESRRB,GCKR,HDAC4,HTR2A,IGF1,NUP54,PPARGC1A,SEH1L
GO Biological Process	GO:0009067	aspartate family amino acid biosynthetic process	215	3.085993e-3	1.000000e+0	1.852026e-1	2.880600e+0	3.471499e+0	10	2.672439e-3	7.698229e-3	2086	1.792850e-1	1.000000e+0	1.000000e+0	2.038202e+0	1.471885e+0	3	22	2.417405e-3	1.363636e-1	MLT2C2,MLT2C2,MLT2C2,MLT2C2,MLT2C2,MLT2C2,MLT2C2,MLT2C2,MLT2C2,MLT2C2	CTH,MTRR,PLOD2
GO Biological Process	GO:0006198	cAMP catabolic process	216	3.107673e-3	1.000000e+0	1.856403e-1	2.710621e+0	4.058111e+0	11	3.124027e-3	8.468052e-3	183	1.598210e-3	1.000000e+0	1.126869e-1	5.338149e+0	9.366543e-1	5	14	4.029009e-3	3.571429e-1	MLT2C2,MLT2C2,MLT2C2,MLT2C2,MLT2C2,MLT2C2,MLT2C2,MLT2C2,MLT2C2,MLT2C2,MLT2C2	PDE10A,PDE3A,PDE4B,PDE7A,PDE7B
GO Biological Process	GO:0036018	cellular response to erythropoietin	217	3.110106e-3	1.000000e+0	1.849295e-1	6.806581e+0	5.876665e-1	4	4.523992e-4	3.079292e-3	3333	3.400164e-1	1.000000e+0	1.000000e+0	2.491136e+0	4.014233e-1	1	6	8.058018e-4	1.666667e-1	MLT2C2,MLT2C2,MLT2C2,MLT2C2	KIT
GO Biological Process	GO:0001941	postsynaptic membrane organization	218	3.117106e-3	1.000000e+0	1.844955e-1	2.217908e+0	7.214005e+0	16	5.553507e-3	1.231717e-2	680	3.129501e-2	1.000000e+0	5.938228e-1	2.767929e+0	1.806405e+0	5	27	4.029009e-3	1.851852e-1	MLT2C2,MLT2C2,MLT2C2,MLT2C2,MLT2C2,MLT2C2,MLT2C2,MLT2C2,MLT2C2,MLT2C2,MLT2C2,MLT2C2,MLT2C2,MLT2C2,MLT2C2,MLT2C2	CDH2,GDNF,NLGN4X,NLGN4Y,NRXN1
GO Biological Process	GO:0044339	canonical Wnt signaling pathway involved in osteoblast differentiation	219	3.118535e-3	1.000000e+0	1.837372e-1	5.188002e+0	9.637622e-1	5	7.419262e-4	3.849115e-3	2128	1.875921e-1	1.000000e+0	1.000000e+0	4.982272e+0	2.007116e-1	1	3	8.058018e-4	3.333333e-1	MLT2C2,MLT2C2,MLT2C2,MLT2C2,MLT2C2	FZD1
GO Biological Process	GO:0072359	circulatory system development	220	3.229543e-3	1.000000e+0	1.894127e-1	1.223153e+0	1.438904e+2	176	1.107701e-1	1.354888e-1	8	3.020469e-8	3.897311e-4	4.871639e-5	1.778482e+0	5.285406e+1	94	790	7.574537e-2	1.189873e-1	MLT2C2,MLT2C2,MLT2C2,MLT2C2,MLT2C2,MLT2C2,MLT2C2,MLT2C2,MLT2C2,MLT2C2,MLT2C2,MLT2C2,MLT2C2,MLT2C2,MLT2C2,MLT2C2,MLT2C2,MLT2C2,MLT2C2,MLT2C2,MLT2C2,MLT2C2,MLT2C2,MLT2C2,MLT2C2,MLT2C2,MLT2C2,MLT2C2,MLT2C2,MLT2C2,MLT2C2,MLT2C2,MLT2C2,MLT2C2,MLT2C2,MLT2C2,MLT2C2,MLT2C2,MLT2C2,MLT2C2,MLT2C2,MLT2C2,MLT2C2,MLT2C2,MLT2C2,MLT2C2,MLT2C2,MLT2C2,MLT2C2,MLT2C2,MLT2C2,MLT2C2,MLT2C2,MLT2C2,MLT2C2,MLT2C2,MLT2C2,…	ACTA2,AHI1,AHR,AKAP13,AMOT,ANKRD17,APOB,APOLD1,ARHGAP24,BCOR,BMP2,BMP4,CALCRL,CCBE1,CCL2,CDH2,CDH5,CITED2,COL4A1,COL4A2,CPE,CRB2,CYR61,DLC1,DNAH5,DYNC2H1,EFNB2,EOMES,EPHB1,ERG,ERRFI1,FBXW7,FGF1,FGF2,FGF9,FHL2,FHOD3,FLRT2,FZD1,GAB1,GATA6,GDF2,GPR126,HEG1,HEYL,HS6ST1,IRX4,KCNK2,KDM6A,KDR,LMO4,MBD2,MEF2A,MEOX2,MIB1,MSX1,MSX2,NEDD4,NR2F2,OXCT1,PCSK5,PLCE1,POU4F1,PRCP,PRICKLE1,PRKD1,PRKX,PROX1,PTGS2,P…
GO Biological Process	GO:0001771	immunological synapse formation	221	3.234556e-3	1.000000e+0	1.888483e-1	3.721797e+0	1.880812e+0	7	1.447892e-3	5.388761e-3	2017	1.648805e-1	1.000000e+0	1.000000e+0	2.717603e+0	7.359426e-1	2	11	1.611604e-3	1.818182e-1	MLT2C2,MLT2C2,MLT2C2,MLT2C2,MLT2C2,MLT2C2,MLT2C2	DOCK2,EPHB1
GO Biological Process	GO:0036017	response to erythropoietin	222	3.257557e-3	1.000000e+0	1.893345e-1	6.718043e+0	5.954115e-1	4	4.583614e-4	3.079292e-3	3677	3.841862e-1	1.000000e+0	1.000000e+0	2.135260e+0	4.683271e-1	1	7	8.058018e-4	1.428571e-1	MLT2C2,MLT2C2,MLT2C2,MLT2C2	KIT
GO Biological Process	GO:0006584	catecholamine metabolic process	223	3.273028e-3	1.000000e+0	1.893806e-1	2.092956e+0	8.600277e+0	18	6.620690e-3	1.385681e-2	362	6.969188e-3	1.000000e+0	2.484073e-1	2.780803e+0	2.876867e+0	8	43	6.446414e-3	1.860465e-1	MLT2C2,MLT2C2,MLT2C2,MLT2C2,MLT2C2,MLT2C2,MLT2C2,MLT2C2,MLT2C2,MLT2C2,MLT2C2,MLT2C2,MLT2C2,MLT2C2,MLT2C2,MLT2C2,MLT2C2,MLT2C2	AKR1B1,DRD1,DRD2,GCH1,GRIN2A,PAH,PARK2,TGFB2
GO Biological Process	GO:0051584	regulation of dopamine uptake involved in synaptic transmission	224	3.317462e-3	1.000000e+0	1.910947e-1	4.248277e+0	1.412337e+0	6	1.087250e-3	4.618938e-3	487	1.296687e-2	1.000000e+0	3.435555e-1	5.605056e+0	5.352310e-1	3	8	2.417405e-3	3.750000e-1	MLT2C2,MLT2C2,MLT2C2,MLT2C2,MLT2C2,MLT2C2	DRD1,DRD2,GDNF
GO Biological Process	GO:0061469	regulation of type B pancreatic cell proliferation	225	3.332704e-3	1.000000e+0	1.911195e-1	5.106856e+0	9.790759e-1	5	7.537151e-4	3.849115e-3	4446	4.997486e-1	1.000000e+0	1.000000e+0	1.494682e+0	6.690388e-1	1	10	8.058018e-4	1.000000e-1	MLT2C2,MLT2C2,MLT2C2,MLT2C2,MLT2C2	ERRFI1
GO Biological Process	GO:0098781	ncRNA transcription	226	3.335437e-3	1.000000e+0	1.904298e-1	2.270660e+0	6.606009e+0	15	5.085457e-3	1.154734e-2	5664	7.453059e-1	1.000000e+0	1.000000e+0	8.123270e-1	6.155157e+0	5	92	4.029009e-3	5.434783e-2	MLT2C2,MLT2C2,MLT2C2,MLT2C2,MLT2C2,MLT2C2,MLT2C2,MLT2C2,MLT2C2,MLT2C2,MLT2C2,MLT2C2,MLT2C2,MLT2C2,MLT2C2	GTF3A,KIAA0947,SNAPC3,SPIN1,TAF1B
GO Biological Process	GO:0001963	synaptic transmission, dopaminergic	227	3.338601e-3	1.000000e+0	1.897708e-1	3.327428e+0	2.404259e+0	8	1.850854e-3	6.158584e-3	709	3.445297e-2	1.000000e+0	6.270052e-1	3.146698e+0	1.271174e+0	4	19	3.223207e-3	2.105263e-1	MLT2C2,MLT2C2,MLT2C2,MLT2C2,MLT2C2,MLT2C2,MLT2C2,MLT2C2	DRD1,DRD2,OR5T1,PARK2
GO Biological Process	GO:0046960	sensitization	228	3.356707e-3	1.000000e+0	1.899631e-1	6.661270e+0	6.004861e-1	4	4.622679e-4	3.079292e-3	1630	1.293350e-1	1.000000e+0	1.000000e+0	7.473409e+0	1.338078e-1	1	2	8.058018e-4	5.000000e-1	MLT2C2,MLT2C2,MLT2C2,MLT2C2	DRD1
GO Biological Process	GO:0042335	cuticle development	229	3.357588e-3	1.000000e+0	1.891832e-1	2.372420e+1	8.430212e-2	2	6.489771e-5	1.539646e-3	2128	1.875921e-1	1.000000e+0	1.000000e+0	4.982272e+0	2.007116e-1	1	3	8.058018e-4	3.333333e-1	MLT2C2,MLT2C2	DUOX2
GO Biological Process	GO:1904646	cellular response to beta-amyloid	230	3.391984e-3	1.000000e+0	1.902903e-1	2.437412e+0	5.333526e+0	13	4.105870e-3	1.000770e-2	282	4.192977e-3	1.000000e+0	1.918510e-1	3.736704e+0	1.605693e+0	6	24	4.834811e-3	2.500000e-1	MLT2C2,MLT2C2,MLT2C2,MLT2C2,MLT2C2,MLT2C2,MLT2C2,MLT2C2,MLT2C2,MLT2C2,MLT2C2,MLT2C2,MLT2C2	CD36,EPHA4,IGF1,IGF1R,PARP1,TLR4
GO Biological Process	GO:1903387	positive regulation of homophilic cell adhesion	231	3.413030e-3	1.000000e+0	1.906421e-1	2.352517e+1	8.501533e-2	2	6.544675e-5	1.539646e-3	1018	6.690388e-2	1.000000e+0	8.479968e-1	1.494682e+1	6.690388e-2	1	1	8.058018e-4	1.000000e+0	MLT2C2,MLT2C2	PTPN23
GO Biological Process	GO:0050729	positive regulation of inflammatory response	232	3.455559e-3	1.000000e+0	1.921857e-1	1.860350e+0	1.290080e+1	24	9.931330e-3	1.847575e-2	345	5.962771e-3	1.000000e+0	2.230076e-1	2.056901e+0	7.292523e+0	15	109	1.208703e-2	1.376147e-1	MLT2C2,MLT2C2,MLT2C2,MLT2C2,MLT2C2,MLT2C2,MLT2C2,MLT2C2,MLT2C2,MLT2C2,MLT2C2,MLT2C2,MLT2C2,MLT2C2,MLT2C2,MLT2C2,MLT2C2,MLT2C2,MLT2C2,MLT2C2,MLT2C2,MLT2C2,MLT2C2,MLT2C2	CCL24,EGFR,FFAR2,GBP5,IL12B,IL15,IL1RL1,MAPK13,MGST2,PTGER3,PTGS2,TLR3,TLR4,TNFRSF11A,TNFSF11
GO Biological Process	GO:0002282	microglial cell activation involved in immune response	233	3.501332e-3	1.000000e+0	1.938957e-1	1.009335e+1	2.972254e-1	3	2.288109e-4	2.309469e-3	459	1.282070e-2	1.000000e+0	3.604041e-1	9.964545e+0	2.007116e-1	2	3	1.611604e-3	6.666667e-1	MLT2C2,MLT2C2,MLT2C2	CX3CR1,TLR3
GO Biological Process	GO:0015015	heparan sulfate proteoglycan biosynthetic process, enzymatic modification	234	3.626878e-3	1.000000e+0	1.999898e-1	3.281249e+0	2.438096e+0	8	1.876902e-3	6.158584e-3	81	9.440561e-5	1.000000e+0	1.503846e-2	1.195745e+1	3.345194e-1	4	5	3.223207e-3	8.000000e-1	MLT2C2,MLT2C2,MLT2C2,MLT2C2,MLT2C2,MLT2C2,MLT2C2,MLT2C2	HS3ST3B1,HS6ST1,HS6ST2,HS6ST3
GO Biological Process	GO:0002277	myeloid dendritic cell activation involved in immune response	235	3.741365e-3	1.000000e+0	2.054248e-1	9.855317e+0	3.044042e-1	3	2.343374e-4	2.309469e-3	2128	1.875921e-1	1.000000e+0	1.000000e+0	4.982272e+0	2.007116e-1	1	3	8.058018e-4	3.333333e-1	MLT2C2,MLT2C2,MLT2C2	DOCK2
GO Biological Process	GO:1903580	positive regulation of ATP metabolic process	236	3.812396e-3	1.000000e+0	2.084379e-1	2.636555e+0	4.172112e+0	11	3.211787e-3	8.468052e-3	2006	1.630994e-1	1.000000e+0	1.000000e+0	1.868352e+0	2.140924e+0	4	32	3.223207e-3	1.250000e-1	MLT2C2,MLT2C2,MLT2C2,MLT2C2,MLT2C2,MLT2C2,MLT2C2,MLT2C2,MLT2C2,MLT2C2,MLT2C2	ESRRB,HTR2A,IGF1,PPARGC1A
GO Biological Process	GO:0030593	neutrophil chemotaxis	237	3.881609e-3	1.000000e+0	2.113266e-1	2.166844e+0	7.384011e+0	16	5.684381e-3	1.231717e-2	989	6.259184e-2	1.000000e+0	8.166052e-1	1.868352e+0	4.281848e+0	8	64	6.446414e-3	1.250000e-1	MLT2C2,MLT2C2,MLT2C2,MLT2C2,MLT2C2,MLT2C2,MLT2C2,MLT2C2,MLT2C2,MLT2C2,MLT2C2,MLT2C2,MLT2C2,MLT2C2,MLT2C2,MLT2C2	CCL2,CCL24,LGALS3,PDE4B,PREX1,SYK,TGFB2,VAV1
GO Biological Process	GO:0001661	conditioned taste aversion	238	4.073453e-3	1.000000e+0	2.208393e-1	6.304734e+0	6.344439e-1	4	4.884095e-4	3.079292e-3	3013	2.926813e-1	1.000000e+0	1.000000e+0	2.989363e+0	3.345194e-1	1	5	8.058018e-4	2.000000e-1	MLT2C2,MLT2C2,MLT2C2,MLT2C2	DRD1
GO Biological Process	GO:0003198	epithelial to mesenchymal transition involved in endocardial cushion formation	239	4.082228e-3	1.000000e+0	2.203891e-1	3.564121e+0	1.964019e+0	7	1.511947e-3	5.388761e-3	780	4.168493e-2	1.000000e+0	6.895649e-1	3.736704e+0	8.028465e-1	3	12	2.417405e-3	2.500000e-1	MLT2C2,MLT2C2,MLT2C2,MLT2C2,MLT2C2,MLT2C2,MLT2C2	HEYL,MSX1,MSX2
GO Biological Process	GO:0015918	sterol transport	240	4.100025e-3	1.000000e+0	2.204276e-1	2.294134e+0	6.102520e+0	14	4.697860e-3	1.077752e-2	1491	1.045232e-1	1.000000e+0	9.045358e-1	1.743795e+0	4.014233e+0	7	60	5.640612e-3	1.166667e-1	MLT2C2,MLT2C2,MLT2C2,MLT2C2,MLT2C2,MLT2C2,MLT2C2,MLT2C2,MLT2C2,MLT2C2,MLT2C2,MLT2C2,MLT2C2,MLT2C2	ABCA1,ABCA5,APOB,CD36,MSR1,OSBP,SCP2D1
GO Biological Process	GO:2000850	negative regulation of glucocorticoid secretion	241	4.116314e-3	1.000000e+0	2.203851e-1	9.521527e+0	3.150755e-1	3	2.425524e-4	2.309469e-3	1630	1.293350e-1	1.000000e+0	1.000000e+0	7.473409e+0	1.338078e-1	1	2	8.058018e-4	5.000000e-1	MLT2C2,MLT2C2,MLT2C2	PTPN11
GO Biological Process	GO:0051443	positive regulation of ubiquitin-protein transferase activity	242	4.168965e-3	1.000000e+0	2.222816e-1	1.998708e+0	9.506142e+0	19	7.318046e-3	1.462664e-2	2835	2.602281e-1	1.000000e+0	1.000000e+0	1.293475e+0	6.958003e+0	9	104	7.252216e-3	8.653846e-2	MLT2C2,MLT2C2,MLT2C2,MLT2C2,MLT2C2,MLT2C2,MLT2C2,MLT2C2,MLT2C2,MLT2C2,MLT2C2,MLT2C2,MLT2C2,MLT2C2,MLT2C2,MLT2C2,MLT2C2,MLT2C2,MLT2C2	ANAPC1,ARRDC3,ARRDC4,FBXW7,MAD2L1,MAGEA2,MAGEA2B,MASTL,UBE2E1
GO Biological Process	GO:0072268	pattern specification involved in metanephros development	243	4.193247e-3	1.000000e+0	2.226562e-1	3.546252e+0	1.973915e+0	7	1.519565e-3	5.388761e-3	601	2.450605e-2	1.000000e+0	5.261257e-1	7.473409e+0	2.676155e-1	2	4	1.611604e-3	5.000000e-1	MLT2C2,MLT2C2,MLT2C2,MLT2C2,MLT2C2,MLT2C2,MLT2C2	IRX1,IRX2
GO Biological Process	GO:0061140	lung secretory cell differentiation	244	4.200001e-3	1.000000e+0	2.221009e-1	3.545182e+0	1.974511e+0	7	1.520024e-3	5.388761e-3	4236	4.638615e-1	1.000000e+0	1.000000e+0	1.660757e+0	6.021349e-1	1	9	8.058018e-4	1.111111e-1	MLT2C2,MLT2C2,MLT2C2,MLT2C2,MLT2C2,MLT2C2,MLT2C2	GATA6
GO Biological Process	GO:1902239	negative regulation of intrinsic apoptotic signaling pathway in response to osmotic stress by p53 class mediator	245	4.282527e-3	1.000000e+0	2.255406e-1	2.092857e+1	9.556314e-2	2	7.356669e-5	1.539646e-3	1018	6.690388e-2	1.000000e+0	8.479968e-1	1.494682e+1	6.690388e-2	1	1	8.058018e-4	1.000000e+0	MLT2C2,MLT2C2	BDKRB2
GO Biological Process	GO:0061097	regulation of protein tyrosine kinase activity	246	4.316299e-3	1.000000e+0	2.263951e-1	1.952197e+0	1.024487e+1	20	7.886735e-3	1.539646e-2	1623	1.274844e-1	1.000000e+0	1.000000e+0	1.594327e+0	5.017791e+0	8	75	6.446414e-3	1.066667e-1	MLT2C2,MLT2C2,MLT2C2,MLT2C2,MLT2C2,MLT2C2,MLT2C2,MLT2C2,MLT2C2,MLT2C2,MLT2C2,MLT2C2,MLT2C2,MLT2C2,MLT2C2,MLT2C2,MLT2C2,MLT2C2,MLT2C2,MLT2C2	ADRA2A,CBLB,EPHA4,ERRFI1,FBXW7,PTPN2,RAP2B,RAP2C
GO Biological Process	GO:0051560	mitochondrial calcium ion homeostasis	247	4.337312e-3	1.000000e+0	2.265763e-1	3.182951e+0	2.513391e+0	8	1.934866e-3	6.158584e-3	2376	1.966071e-1	1.000000e+0	1.000000e+0	1.949585e+0	1.538789e+0	3	23	2.417405e-3	1.304348e-1	MLT2C2,MLT2C2,MLT2C2,MLT2C2,MLT2C2,MLT2C2,MLT2C2,MLT2C2	IMMT,MICU2,SLC8A3
GO Biological Process	GO:0071284	cellular response to lead ion	248	4.349192e-3	1.000000e+0	2.262807e-1	9.333941e+0	3.214077e-1	3	2.474270e-4	2.309469e-3	2599	2.419542e-1	1.000000e+0	1.000000e+0	3.736704e+0	2.676155e-1	1	4	8.058018e-4	2.500000e-1	MLT2C2,MLT2C2,MLT2C2	PTGS2
GO Biological Process	GO:0047484	regulation of response to osmotic stress	249	4.353770e-3	1.000000e+0	2.256092e-1	4.790710e+0	1.043687e+0	5	8.034538e-4	3.849115e-3	1867	1.408771e-1	1.000000e+0	9.736139e-1	2.989363e+0	6.690388e-1	2	10	1.611604e-3	2.000000e-1	MLT2C2,MLT2C2,MLT2C2,MLT2C2,MLT2C2	BDKRB2,PTGS2
GO Biological Process	GO:1903899	positive regulation of PERK-mediated unfolded protein response	250	4.419869e-3	1.000000e+0	2.281183e-1	9.279637e+0	3.232885e-1	3	2.488749e-4	2.309469e-3	601	2.450605e-2	1.000000e+0	5.261257e-1	7.473409e+0	2.676155e-1	2	4	1.611604e-3	5.000000e-1	MLT2C2,MLT2C2,MLT2C2	PTPN2,TMEM33
GO Biological Process	GO:2000521	negative regulation of immunological synapse formation	251	4.532353e-3	1.000000e+0	2.329918e-1	2.032453e+1	9.840324e-2	2	7.575308e-5	1.539646e-3	1630	1.293350e-1	1.000000e+0	1.000000e+0	7.473409e+0	1.338078e-1	1	2	8.058018e-4	5.000000e-1	MLT2C2,MLT2C2	LGALS3
GO Biological Process	GO:0061343	cell adhesion involved in heart morphogenesis	252	4.553289e-3	1.000000e+0	2.331392e-1	3.491786e+0	2.004705e+0	7	1.543268e-3	5.388761e-3	601	2.450605e-2	1.000000e+0	5.261257e-1	7.473409e+0	2.676155e-1	2	4	1.611604e-3	5.000000e-1	MLT2C2,MLT2C2,MLT2C2,MLT2C2,MLT2C2,MLT2C2,MLT2C2	FLRT2,TGFB2
GO Biological Process	GO:0051963	regulation of synapse assembly	253	4.558819e-3	1.000000e+0	2.324998e-1	1.512227e+0	3.041872e+1	46	2.341703e-2	3.541186e-2	17	1.581332e-7	2.040393e-3	1.200231e-4	3.649804e+0	5.753733e+0	21	86	1.692184e-2	2.441860e-1	MLT2C2,MLT2C2,MLT2C2,MLT2C2,MLT2C2,MLT2C2,MLT2C2,MLT2C2,MLT2C2,MLT2C2,MLT2C2,MLT2C2,MLT2C2,MLT2C2,MLT2C2,MLT2C2,MLT2C2,MLT2C2,MLT2C2,MLT2C2,MLT2C2,MLT2C2,MLT2C2,MLT2C2,MLT2C2,MLT2C2,MLT2C2,MLT2C2,MLT2C2,MLT2C2,MLT2C2,MLT2C2,MLT2C2,MLT2C2,MLT2C2,MLT2C2,MLT2C2,MLT2C2,MLT2C2,MLT2C2,MLT2C2,MLT2C2,MLT2C2,MLT2C2,MLT2C2,MLT2C2	ASIC2,BAI3,BDNF,CBLN2,DLG5,EPHA7,EPHB1,FLRT2,IL1RAP,LINGO2,LPHN3,LRRTM3,NRXN1,PTPRD,ROBO2,SLITRK1,SLITRK2,SLITRK4,SLITRK5,SLITRK6,THBS2
GO Biological Process	GO:1904349	positive regulation of small intestine smooth muscle contraction	254	4.581202e-3	1.000000e+0	2.327215e-1	6.096457e+0	6.561188e-1	4	5.050953e-4	3.079292e-3	2128	1.875921e-1	1.000000e+0	1.000000e+0	4.982272e+0	2.007116e-1	1	3	8.058018e-4	3.333333e-1	MLT2C2,MLT2C2,MLT2C2,MLT2C2	KIT
GO Biological Process	GO:1903223	positive regulation of oxidative stress-induced neuron death	255	4.591725e-3	1.000000e+0	2.323413e-1	4.729690e+0	1.057152e+0	5	8.138196e-4	3.849115e-3	601	2.450605e-2	1.000000e+0	5.261257e-1	7.473409e+0	2.676155e-1	2	4	1.611604e-3	5.000000e-1	MLT2C2,MLT2C2,MLT2C2,MLT2C2,MLT2C2	FBXW7,TLR4
GO Biological Process	GO:0010738	regulation of protein kinase A signaling	256	4.695519e-3	1.000000e+0	2.366652e-1	2.342151e+0	5.550454e+0	13	4.272866e-3	1.000770e-2	2430	2.143111e-1	1.000000e+0	1.000000e+0	1.868352e+0	1.605693e+0	3	24	2.417405e-3	1.250000e-1	MLT2C2,MLT2C2,MLT2C2,MLT2C2,MLT2C2,MLT2C2,MLT2C2,MLT2C2,MLT2C2,MLT2C2,MLT2C2,MLT2C2,MLT2C2	AKAP7,C18orf42,PDE10A
GO Biological Process	GO:0008306	associative learning	257	4.740524e-3	1.000000e+0	2.380038e-1	1.899887e+0	1.105329e+1	21	8.509074e-3	1.616628e-2	2414	2.053424e-1	1.000000e+0	1.000000e+0	1.453163e+0	4.817079e+0	7	72	5.640612e-3	9.722222e-2	MLT2C2,MLT2C2,MLT2C2,MLT2C2,MLT2C2,MLT2C2,MLT2C2,MLT2C2,MLT2C2,MLT2C2,MLT2C2,MLT2C2,MLT2C2,MLT2C2,MLT2C2,MLT2C2,MLT2C2,MLT2C2,MLT2C2,MLT2C2,MLT2C2	DRD1,DRD2,GRIN2A,KIT,MEIS2,NETO1,OPRK1
GO Biological Process	GO:0048813	dendrite morphogenesis	258	4.772356e-3	1.000000e+0	2.386733e-1	1.837664e+0	1.251589e+1	23	9.635018e-3	1.770593e-2	575	2.132467e-2	1.000000e+0	4.785256e-1	2.299510e+0	3.479002e+0	8	52	6.446414e-3	1.538462e-1	MLT2C2,MLT2C2,MLT2C2,MLT2C2,MLT2C2,MLT2C2,MLT2C2,MLT2C2,MLT2C2,MLT2C2,MLT2C2,MLT2C2,MLT2C2,MLT2C2,MLT2C2,MLT2C2,MLT2C2,MLT2C2,MLT2C2,MLT2C2,MLT2C2,MLT2C2,MLT2C2	CTNND2,DOCK10,DSCAM,EPHB1,FARP1,MAP2,MEF2A,SLITRK5
GO Biological Process	GO:1901342	regulation of vasculature development	259	4.817922e-3	1.000000e+0	2.400218e-1	1.428977e+0	4.128828e+1	59	3.178466e-2	4.541955e-2	209	2.231907e-3	1.000000e+0	1.377909e-1	1.738002e+0	1.726120e+1	30	258	2.417405e-2	1.162791e-1	MLT2C2,MLT2C2,MLT2C2,MLT2C2,MLT2C2,MLT2C2,MLT2C2,MLT2C2,MLT2C2,MLT2C2,MLT2C2,MLT2C2,MLT2C2,MLT2C2,MLT2C2,MLT2C2,MLT2C2,MLT2C2,MLT2C2,MLT2C2,MLT2C2,MLT2C2,MLT2C2,MLT2C2,MLT2C2,MLT2C2,MLT2C2,MLT2C2,MLT2C2,MLT2C2,MLT2C2,MLT2C2,MLT2C2,MLT2C2,MLT2C2,MLT2C2,MLT2C2,MLT2C2,MLT2C2,MLT2C2,MLT2C2,MLT2C2,MLT2C2,MLT2C2,MLT2C2,MLT2C2,MLT2C2,MLT2C2,MLT2C2,MLT2C2,MLT2C2,MLT2C2,MLT2C2,MLT2C2,MLT2C2,MLT2C2,MLT2C2,…	AMOT,BAI3,BMP4,CCBE1,CCL2,CCL24,CMA1,COL4A2,CTH,CX3CR1,CYSLTR2,EFNB2,FGF1,FGF2,GAB1,GATA6,GDF2,KDR,KIT,MEOX2,MTDH,PRKD1,PTGS2,PTPRM,RHOB,RUNX1,SEMA5A,THBS2,VASH1,VEGFC
GO Biological Process	GO:0060421	positive regulation of heart growth	260	4.875277e-3	1.000000e+0	2.419450e-1	2.011544e+0	8.948351e+0	18	6.888646e-3	1.385681e-2	355	6.429841e-3	1.000000e+0	2.337021e-1	3.077286e+0	2.274732e+0	7	34	5.640612e-3	2.058824e-1	MLT2C2,MLT2C2,MLT2C2,MLT2C2,MLT2C2,MLT2C2,MLT2C2,MLT2C2,MLT2C2,MLT2C2,MLT2C2,MLT2C2,MLT2C2,MLT2C2,MLT2C2,MLT2C2,MLT2C2,MLT2C2	BASP1,FGF2,FGF9,GATA6,IGF1,PROX1,ZFPM2
GO Biological Process	GO:0090336	positive regulation of brown fat cell differentiation	261	4.877266e-3	1.000000e+0	2.411163e-1	4.661265e+0	1.072670e+0	5	8.257660e-4	3.849115e-3	1250	7.499795e-2	1.000000e+0	7.741588e-1	4.270519e+0	4.683271e-1	2	7	1.611604e-3	2.857143e-1	MLT2C2,MLT2C2,MLT2C2,MLT2C2,MLT2C2	PTGS2,VSTM2A
GO Biological Process	GO:0003150	muscular septum morphogenesis	262	5.008391e-3	1.000000e+0	2.466537e-1	4.631426e+0	1.079581e+0	5	8.310863e-4	3.849115e-3	3013	2.926813e-1	1.000000e+0	1.000000e+0	2.989363e+0	3.345194e-1	1	5	8.058018e-4	2.000000e-1	MLT2C2,MLT2C2,MLT2C2,MLT2C2,MLT2C2	FZD1
GO Biological Process	GO:0016260	selenocysteine biosynthetic process	263	5.059776e-3	1.000000e+0	2.482368e-1	1.919952e+1	1.041693e-1	2	8.019189e-5	1.539646e-3	1630	1.293350e-1	1.000000e+0	1.000000e+0	7.473409e+0	1.338078e-1	1	2	8.058018e-4	5.000000e-1	MLT2C2,MLT2C2	SEPHS1
GO Biological Process	GO:0036145	dendritic cell homeostasis	264	5.068936e-3	1.000000e+0	2.477442e-1	1.918155e+1	1.042669e-1	2	8.026703e-5	1.539646e-3	1018	6.690388e-2	1.000000e+0	8.479968e-1	1.494682e+1	6.690388e-2	1	1	8.058018e-4	1.000000e+0	MLT2C2,MLT2C2	GPR183
GO Biological Process	GO:0045053	protein retention in Golgi apparatus	265	5.134189e-3	1.000000e+0	2.499866e-1	5.900066e+0	6.779585e-1	4	5.219080e-4	3.079292e-3	1630	1.293350e-1	1.000000e+0	1.000000e+0	7.473409e+0	1.338078e-1	1	2	8.058018e-4	5.000000e-1	MLT2C2,MLT2C2,MLT2C2,MLT2C2	GOLPH3
GO Biological Process	GO:0035414	negative regulation of catenin import into nucleus	266	5.153092e-3	1.000000e+0	2.499637e-1	3.411057e+0	2.052150e+0	7	1.579792e-3	5.388761e-3	2017	1.648805e-1	1.000000e+0	1.000000e+0	2.717603e+0	7.359426e-1	2	11	1.611604e-3	1.818182e-1	MLT2C2,MLT2C2,MLT2C2,MLT2C2,MLT2C2,MLT2C2,MLT2C2	FERMT1,FZD1
GO Biological Process	GO:0070849	response to epidermal growth factor	267	5.195424e-3	1.000000e+0	2.510732e-1	2.230889e+0	6.275526e+0	14	4.831044e-3	1.077752e-2	1938	1.470519e-1	1.000000e+0	9.790561e-1	1.779383e+0	2.809963e+0	5	42	4.029009e-3	1.190476e-1	MLT2C2,MLT2C2,MLT2C2,MLT2C2,MLT2C2,MLT2C2,MLT2C2,MLT2C2,MLT2C2,MLT2C2,MLT2C2,MLT2C2,MLT2C2,MLT2C2	EGFR,ERRFI1,PTPN11,SOX9,ZFP36L1
GO Biological Process	GO:0035878	nail development	268	5.286577e-3	1.000000e+0	2.545250e-1	3.852951e+0	1.557248e+0	6	1.198805e-3	4.618938e-3	1867	1.408771e-1	1.000000e+0	9.736139e-1	2.989363e+0	6.690388e-1	2	10	1.611604e-3	2.000000e-1	MLT2C2,MLT2C2,MLT2C2,MLT2C2,MLT2C2,MLT2C2	MSX1,MSX2
GO Biological Process	GO:0031548	regulation of brain-derived neurotrophic factor receptor signaling pathway	269	5.291476e-3	1.000000e+0	2.538138e-1	5.848978e+0	6.838802e-1	4	5.264667e-4	3.079292e-3	289	4.472763e-3	1.000000e+0	1.996957e-1	1.494682e+1	1.338078e-1	2	2	1.611604e-3	1.000000e+0	MLT2C2,MLT2C2,MLT2C2,MLT2C2	BDNF,FSTL4
GO Biological Process	GO:0035865	cellular response to potassium ion	270	5.305117e-3	1.000000e+0	2.535256e-1	4.567211e+0	1.094760e+0	5	8.427713e-4	3.849115e-3	1390	9.567497e-2	1.000000e+0	8.881253e-1	3.736704e+0	5.352310e-1	2	8	1.611604e-3	2.500000e-1	MLT2C2,MLT2C2,MLT2C2,MLT2C2,MLT2C2	PPARGC1A,SOD1
GO Biological Process	GO:0060420	regulation of heart growth	271	5.350564e-3	1.000000e+0	2.547540e-1	1.769421e+0	1.412892e+1	25	1.087676e-2	1.924557e-2	231	2.778396e-3	1.000000e+0	1.551933e-1	2.767929e+0	3.612809e+0	10	54	8.058018e-3	1.851852e-1	MLT2C2,MLT2C2,MLT2C2,MLT2C2,MLT2C2,MLT2C2,MLT2C2,MLT2C2,MLT2C2,MLT2C2,MLT2C2,MLT2C2,MLT2C2,MLT2C2,MLT2C2,MLT2C2,MLT2C2,MLT2C2,MLT2C2,MLT2C2,MLT2C2,MLT2C2,MLT2C2,MLT2C2,MLT2C2	BASP1,CTDP1,FGF2,FGF9,GATA6,IGF1,JARID2,KCNK2,PROX1,ZFPM2
GO Biological Process	GO:0035106	operant conditioning	272	5.382320e-3	1.000000e+0	2.553238e-1	5.820324e+0	6.872469e-1	4	5.290585e-4	3.079292e-3	2128	1.875921e-1	1.000000e+0	1.000000e+0	4.982272e+0	2.007116e-1	1	3	8.058018e-4	3.333333e-1	MLT2C2,MLT2C2,MLT2C2,MLT2C2	DRD1
GO Biological Process	GO:0002548	monocyte chemotaxis	273	5.386589e-3	1.000000e+0	2.545903e-1	2.833959e+0	3.175769e+0	9	2.444780e-3	6.928406e-3	1977	1.578515e-1	1.000000e+0	1.000000e+0	1.738002e+0	2.876867e+0	5	43	4.029009e-3	1.162791e-1	MLT2C2,MLT2C2,MLT2C2,MLT2C2,MLT2C2,MLT2C2,MLT2C2,MLT2C2,MLT2C2	CCL2,CCL24,LGALS3,TNFRSF11A,TNFSF11
GO Biological Process	GO:0002675	positive regulation of acute inflammatory response	274	5.414205e-3	1.000000e+0	2.549616e-1	2.831644e+0	3.178366e+0	9	2.446779e-3	6.928406e-3	680	3.129501e-2	1.000000e+0	5.938228e-1	2.767929e+0	1.806405e+0	5	27	4.029009e-3	1.851852e-1	MLT2C2,MLT2C2,MLT2C2,MLT2C2,MLT2C2,MLT2C2,MLT2C2,MLT2C2,MLT2C2	FFAR2,PTGER3,PTGS2,TNFRSF11A,TNFSF11
GO Biological Process	GO:0090140	regulation of mitochondrial fission	275	5.420886e-3	1.000000e+0	2.543480e-1	2.652889e+0	3.769475e+0	10	2.901829e-3	7.698229e-3	996	6.380460e-2	1.000000e+0	8.265771e-1	2.599446e+0	1.538789e+0	4	23	3.223207e-3	1.739130e-1	MLT2C2,MLT2C2,MLT2C2,MLT2C2,MLT2C2,MLT2C2,MLT2C2,MLT2C2,MLT2C2,MLT2C2	DDHD1,KDR,PARK2,PPARGC1A
GO Biological Process	GO:0045616	regulation of keratinocyte differentiation	276	5.421023e-3	1.000000e+0	2.534328e-1	2.219605e+0	6.307428e+0	14	4.855603e-3	1.077752e-2	2839	2.628053e-1	1.000000e+0	1.000000e+0	1.533007e+0	2.609251e+0	4	39	3.223207e-3	1.025641e-1	MLT2C2,MLT2C2,MLT2C2,MLT2C2,MLT2C2,MLT2C2,MLT2C2,MLT2C2,MLT2C2,MLT2C2,MLT2C2,MLT2C2,MLT2C2,MLT2C2	ERRFI1,MSX2,RUNX1,ZFP36L1
GO Biological Process	GO:0006400	tRNA modification	277	5.442902e-3	1.000000e+0	2.535371e-1	2.395040e+0	5.010355e+0	12	3.857086e-3	9.237875e-3	3822	3.871828e-1	1.000000e+0	1.000000e+0	1.195745e+0	5.017791e+0	6	75	4.834811e-3	8.000000e-2	MLT2C2,MLT2C2,MLT2C2,MLT2C2,MLT2C2,MLT2C2,MLT2C2,MLT2C2,MLT2C2,MLT2C2,MLT2C2,MLT2C2	CTU2,IKBKAP,KIAA1456,NSUN2,TARBP1,TRMT5
GO Biological Process	GO:0045821	positive regulation of glycolytic process	278	5.468134e-3	1.000000e+0	2.537962e-1	3.372803e+0	2.075425e+0	7	1.597710e-3	5.388761e-3	1523	1.151409e-1	1.000000e+0	9.754846e-1	2.491136e+0	1.204270e+0	3	18	2.417405e-3	1.666667e-1	MLT2C2,MLT2C2,MLT2C2,MLT2C2,MLT2C2,MLT2C2,MLT2C2	ESRRB,HTR2A,IGF1
GO Biological Process	GO:1903579	negative regulation of ATP metabolic process	279	5.517009e-3	1.000000e+0	2.551468e-1	2.645950e+0	3.779360e+0	10	2.909438e-3	7.698229e-3	769	4.085456e-2	1.000000e+0	6.854960e-1	2.989363e+0	1.338078e+0	4	20	3.223207e-3	2.000000e-1	MLT2C2,MLT2C2,MLT2C2,MLT2C2,MLT2C2,MLT2C2,MLT2C2,MLT2C2,MLT2C2,MLT2C2	DNAJC15,HDAC4,PARP1,PPARGC1A
GO Biological Process	GO:0006801	superoxide metabolic process	280	5.533438e-3	1.000000e+0	2.549927e-1	2.504266e+0	4.392504e+0	11	3.381450e-3	8.468052e-3	1229	7.372225e-2	1.000000e+0	7.739936e-1	2.198061e+0	2.274732e+0	5	34	4.029009e-3	1.470588e-1	MLT2C2,MLT2C2,MLT2C2,MLT2C2,MLT2C2,MLT2C2,MLT2C2,MLT2C2,MLT2C2,MLT2C2,MLT2C2	NOX3,PREX1,SOD1,SOD2,SOD3
GO Biological Process	GO:1902177	positive regulation of oxidative stress-induced intrinsic apoptotic signaling pathway	281	5.557915e-3	1.000000e+0	2.552092e-1	5.766609e+0	6.936485e-1	4	5.339866e-4	3.079292e-3	905	5.600570e-2	1.000000e+0	7.984989e-1	4.982272e+0	4.014233e-1	2	6	1.611604e-3	3.333333e-1	MLT2C2,MLT2C2,MLT2C2,MLT2C2	FBXW7,SOD1
GO Biological Process	GO:0060997	dendritic spine morphogenesis	282	5.614445e-3	1.000000e+0	2.568907e-1	2.815232e+0	3.196895e+0	9	2.461043e-3	6.928406e-3	1457	1.007302e-1	1.000000e+0	8.920534e-1	2.637674e+0	1.137366e+0	3	17	2.417405e-3	1.764706e-1	MLT2C2,MLT2C2,MLT2C2,MLT2C2,MLT2C2,MLT2C2,MLT2C2,MLT2C2,MLT2C2	CTNND2,DOCK10,EPHB1
GO Biological Process	GO:0061582	intestinal epithelial cell migration	283	5.750727e-3	1.000000e+0	2.621966e-1	8.432770e+0	3.557550e-1	3	2.738684e-4	2.309469e-3	1630	1.293350e-1	1.000000e+0	1.000000e+0	7.473409e+0	1.338078e-1	1	2	8.058018e-4	5.000000e-1	MLT2C2,MLT2C2,MLT2C2	PTPN11
GO Biological Process	GO:0051769	regulation of nitric-oxide synthase biosynthetic process	284	5.794968e-3	1.000000e+0	2.632834e-1	2.800975e+0	3.213167e+0	9	2.473569e-3	6.928406e-3	336	5.465560e-3	1.000000e+0	2.098873e-1	4.151894e+0	1.204270e+0	5	18	4.029009e-3	2.777778e-1	MLT2C2,MLT2C2,MLT2C2,MLT2C2,MLT2C2,MLT2C2,MLT2C2,MLT2C2,MLT2C2	CCL2,KDR,MAP2K6,NAMPT,TLR4
GO Biological Process	GO:0015860	purine nucleoside transmembrane transport	285	5.801149e-3	1.000000e+0	2.626394e-1	4.468887e+0	1.118847e+0	5	8.613140e-4	3.849115e-3	905	5.600570e-2	1.000000e+0	7.984989e-1	4.982272e+0	4.014233e-1	2	6	1.611604e-3	3.333333e-1	MLT2C2,MLT2C2,MLT2C2,MLT2C2,MLT2C2	SLC28A2,SLC35B3
GO Biological Process	GO:0071392	cellular response to estradiol stimulus	286	5.804300e-3	1.000000e+0	2.618632e-1	2.074155e+0	7.713985e+0	16	5.938402e-3	1.231717e-2	89	1.455009e-4	1.000000e+0	2.109436e-2	3.933373e+0	2.542347e+0	10	38	8.058018e-3	2.631579e-1	MLT2C2,MLT2C2,MLT2C2,MLT2C2,MLT2C2,MLT2C2,MLT2C2,MLT2C2,MLT2C2,MLT2C2,MLT2C2,MLT2C2,MLT2C2,MLT2C2,MLT2C2,MLT2C2	CCL2,EGFR,ESR1,KIF18A,MSX2,NRIP1,POU4F1,PPARGC1A,SSTR1,ZNF703
GO Biological Process	GO:0035634	response to stilbenoid	287	5.823160e-3	1.000000e+0	2.617987e-1	4.464758e+0	1.119881e+0	5	8.621104e-4	3.849115e-3	733	3.904559e-2	1.000000e+0	6.873196e-1	5.978727e+0	3.345194e-1	2	5	1.611604e-3	4.000000e-1	MLT2C2,MLT2C2,MLT2C2,MLT2C2,MLT2C2	CD36,PPARGC1A
GO Biological Process	GO:0042493	response to drug	288	5.871701e-3	1.000000e+0	2.630644e-1	1.348389e+0	5.710519e+1	77	4.396089e-2	5.927637e-2	846	4.844161e-2	1.000000e+0	7.388204e-1	1.331895e+0	2.702917e+1	36	404	2.900886e-2	8.910891e-2	MLT2C2,MLT2C2,MLT2C2,MLT2C2,MLT2C2,MLT2C2,MLT2C2,MLT2C2,MLT2C2,MLT2C2,MLT2C2,MLT2C2,MLT2C2,MLT2C2,MLT2C2,MLT2C2,MLT2C2,MLT2C2,MLT2C2,MLT2C2,MLT2C2,MLT2C2,MLT2C2,MLT2C2,MLT2C2,MLT2C2,MLT2C2,MLT2C2,MLT2C2,MLT2C2,MLT2C2,MLT2C2,MLT2C2,MLT2C2,MLT2C2,MLT2C2,MLT2C2,MLT2C2,MLT2C2,MLT2C2,MLT2C2,MLT2C2,MLT2C2,MLT2C2,MLT2C2,MLT2C2,MLT2C2,MLT2C2,MLT2C2,MLT2C2,MLT2C2,MLT2C2,MLT2C2,MLT2C2,MLT2C2,MLT2C2,MLT2C2,…	ABCA1,ABCA8,ACSL1,ARG1,BCHE,BCL2,CCL2,DRD1,DRD2,EGFR,EIF2B5,FZD1,GATA6,GRIN2A,HDAC4,HTR2A,KCNC1,MAP2K6,OR5T1,OXCT1,PAPD7,PDE3A,PDE4B,PPARGC1A,PTGS2,PTPRM,RAB6C,RET,SLC8A1,SOD1,SORD,TGFB2,TIMP4,TLR3,USP47,VEGFC
GO Biological Process	GO:0034332	adherens junction organization	289	5.879263e-3	1.000000e+0	2.624918e-1	1.645530e+0	1.883892e+1	31	1.450263e-2	2.386451e-2	46	1.406176e-5	1.814389e-1	3.944324e-3	3.368297e+0	4.750175e+0	16	71	1.289283e-2	2.253521e-1	MLT2C2,MLT2C2,MLT2C2,MLT2C2,MLT2C2,MLT2C2,MLT2C2,MLT2C2,MLT2C2,MLT2C2,MLT2C2,MLT2C2,MLT2C2,MLT2C2,MLT2C2,MLT2C2,MLT2C2,MLT2C2,MLT2C2,MLT2C2,MLT2C2,MLT2C2,MLT2C2,MLT2C2,MLT2C2,MLT2C2,MLT2C2,MLT2C2,MLT2C2,MLT2C2,MLT2C2	ACTN1,BCL2,CDH10,CDH11,CDH12,CDH18,CDH2,CDH5,CDH8,CDH9,DLC1,DLG5,FERMT2,PVRL3,SMAD7,ZNF703
GO Biological Process	GO:0071371	cellular response to gonadotropin stimulus	290	5.887161e-3	1.000000e+0	2.619381e-1	2.482591e+0	4.430854e+0	11	3.410973e-3	8.468052e-3	3490	3.414164e-1	1.000000e+0	1.000000e+0	1.660757e+0	1.204270e+0	2	18	1.611604e-3	1.111111e-1	MLT2C2,MLT2C2,MLT2C2,MLT2C2,MLT2C2,MLT2C2,MLT2C2,MLT2C2,MLT2C2,MLT2C2,MLT2C2	GATA6,PPARGC1A
GO Biological Process	GO:0018158	protein oxidation	291	5.892537e-3	1.000000e+0	2.612763e-1	5.669868e+0	7.054838e-1	4	5.430976e-4	3.079292e-3	3677	3.841862e-1	1.000000e+0	1.000000e+0	2.135260e+0	4.683271e-1	1	7	8.058018e-4	1.428571e-1	MLT2C2,MLT2C2,MLT2C2,MLT2C2	TMX3
GO Biological Process	GO:0097089	methyl-branched fatty acid metabolic process	292	5.913070e-3	1.000000e+0	2.612888e-1	1.770899e+1	1.129370e-1	2	8.694150e-5	1.539646e-3	1630	1.293350e-1	1.000000e+0	1.000000e+0	7.473409e+0	1.338078e-1	1	2	8.058018e-4	5.000000e-1	MLT2C2,MLT2C2	PHYH
GO Biological Process	GO:0034333	adherens junction assembly	293	5.975398e-3	1.000000e+0	2.631418e-1	2.365601e+0	5.072707e+0	12	3.905086e-3	9.237875e-3	333	5.412397e-3	1.000000e+0	2.097182e-1	3.170537e+0	2.207828e+0	7	33	5.640612e-3	2.121212e-1	MLT2C2,MLT2C2,MLT2C2,MLT2C2,MLT2C2,MLT2C2,MLT2C2,MLT2C2,MLT2C2,MLT2C2,MLT2C2,MLT2C2	ACTN1,BCL2,DLC1,DLG5,FERMT2,SMAD7,ZNF703
GO Biological Process	GO:0061099	negative regulation of protein tyrosine kinase activity	294	5.988024e-3	1.000000e+0	2.628009e-1	3.010556e+0	2.657317e+0	8	2.045663e-3	6.158584e-3	2894	2.690950e-1	1.000000e+0	1.000000e+0	1.660757e+0	1.806405e+0	3	27	2.417405e-3	1.111111e-1	MLT2C2,MLT2C2,MLT2C2,MLT2C2,MLT2C2,MLT2C2,MLT2C2,MLT2C2	CBLB,ERRFI1,PTPN2
GO Biological Process	GO:0018126	protein hydroxylation	295	6.002181e-3	1.000000e+0	2.625293e-1	3.009316e+0	2.658412e+0	8	2.046506e-3	6.158584e-3	4130	4.383051e-1	1.000000e+0	1.000000e+0	1.358802e+0	1.471885e+0	2	22	1.611604e-3	9.090909e-2	MLT2C2,MLT2C2,MLT2C2,MLT2C2,MLT2C2,MLT2C2,MLT2C2,MLT2C2	P4HA2,PLOD2
GO Biological Process	GO:0070934	CRD-mediated mRNA stabilization	296	6.054391e-3	1.000000e+0	2.639183e-1	5.625497e+0	7.110483e-1	4	5.473813e-4	3.079292e-3	3013	2.926813e-1	1.000000e+0	1.000000e+0	2.989363e+0	3.345194e-1	1	5	8.058018e-4	2.000000e-1	MLT2C2,MLT2C2,MLT2C2,MLT2C2	SYNCRIP
GO Biological Process	GO:1902723	negative regulation of skeletal muscle satellite cell proliferation	297	6.110109e-3	1.000000e+0	2.654503e-1	5.610563e+0	7.129409e-1	4	5.488383e-4	3.079292e-3	2128	1.875921e-1	1.000000e+0	1.000000e+0	4.982272e+0	2.007116e-1	1	3	8.058018e-4	3.333333e-1	MLT2C2,MLT2C2,MLT2C2,MLT2C2	EPHB1
GO Biological Process	GO:1905065	positive regulation of vascular smooth muscle cell differentiation	298	6.131436e-3	1.000000e+0	2.654829e-1	4.408817e+0	1.134091e+0	5	8.730493e-4	3.849115e-3	733	3.904559e-2	1.000000e+0	6.873196e-1	5.978727e+0	3.345194e-1	2	5	1.611604e-3	4.000000e-1	MLT2C2,MLT2C2,MLT2C2,MLT2C2,MLT2C2	CTH,KIT
GO Biological Process	GO:0009100	glycoprotein metabolic process	299	6.282515e-3	1.000000e+0	2.711147e-1	1.341557e+0	5.814141e+1	78	4.475859e-2	6.004619e-2	156	1.119674e-3	1.000000e+0	9.260996e-2	1.660757e+0	2.408540e+1	40	360	3.223207e-2	1.111111e-1	MLT2C2,MLT2C2,MLT2C2,MLT2C2,MLT2C2,MLT2C2,MLT2C2,MLT2C2,MLT2C2,MLT2C2,MLT2C2,MLT2C2,MLT2C2,MLT2C2,MLT2C2,MLT2C2,MLT2C2,MLT2C2,MLT2C2,MLT2C2,MLT2C2,MLT2C2,MLT2C2,MLT2C2,MLT2C2,MLT2C2,MLT2C2,MLT2C2,MLT2C2,MLT2C2,MLT2C2,MLT2C2,MLT2C2,MLT2C2,MLT2C2,MLT2C2,MLT2C2,MLT2C2,MLT2C2,MLT2C2,MLT2C2,MLT2C2,MLT2C2,MLT2C2,MLT2C2,MLT2C2,MLT2C2,MLT2C2,MLT2C2,MLT2C2,MLT2C2,MLT2C2,MLT2C2,MLT2C2,MLT2C2,MLT2C2,MLT2C2,…	ADAMTS5,ALG10,ALG10B,B3GALT2,B3GALTL,B4GALT4,B4GALT6,BMP2,CHST9,CHSY3,DPY19L2,DSEL,EGFLAM,FBXO2,GALNT14,GALNT18,GCNT1,GOLPH3,HS3ST3B1,HS3ST4,HS6ST1,HS6ST2,HS6ST3,IGF1,IMPAD1,ISPD,LMAN1,MAN1A1,MGAT4C,NDST3,NDST4,PARP1,SPOCK3,ST6GAL2,ST8SIA4,SULF2,TET2,TMEM258,TRIP11,TUSC3
GO Biological Process	GO:0002551	mast cell chemotaxis	300	6.287688e-3	1.000000e+0	2.704335e-1	5.564074e+0	7.188976e-1	4	5.534239e-4	3.079292e-3	3013	2.926813e-1	1.000000e+0	1.000000e+0	2.989363e+0	3.345194e-1	1	5	8.058018e-4	2.000000e-1	MLT2C2,MLT2C2,MLT2C2,MLT2C2	KIT
GO Biological Process	GO:0036465	synaptic vesicle recycling	301	6.312338e-3	1.000000e+0	2.705917e-1	2.179365e+0	6.423890e+0	14	4.945258e-3	1.077752e-2	2493	2.184627e-1	1.000000e+0	1.000000e+0	1.660757e+0	2.408540e+0	4	36	3.223207e-3	1.111111e-1	MLT2C2,MLT2C2,MLT2C2,MLT2C2,MLT2C2,MLT2C2,MLT2C2,MLT2C2,MLT2C2,MLT2C2,MLT2C2,MLT2C2,MLT2C2,MLT2C2	DENND1A,NLGN4X,NLGN4Y,SYT1
GO Biological Process	GO:0097061	dendritic spine organization	302	6.342693e-3	1.000000e+0	2.709926e-1	2.346869e+0	5.113195e+0	12	3.936255e-3	9.237875e-3	1480	1.027707e-1	1.000000e+0	8.959800e-1	2.214343e+0	1.806405e+0	4	27	3.223207e-3	1.481481e-1	MLT2C2,MLT2C2,MLT2C2,MLT2C2,MLT2C2,MLT2C2,MLT2C2,MLT2C2,MLT2C2,MLT2C2,MLT2C2,MLT2C2	CTNND2,DOCK10,EPHB1,IGF1R
GO Biological Process	GO:0002673	regulation of acute inflammatory response	303	6.353705e-3	1.000000e+0	2.705672e-1	2.053481e+0	7.791647e+0	16	5.998188e-3	1.231717e-2	1945	1.472234e-1	1.000000e+0	9.766702e-1	1.494682e+0	6.021349e+0	9	90	7.252216e-3	1.000000e-1	MLT2C2,MLT2C2,MLT2C2,MLT2C2,MLT2C2,MLT2C2,MLT2C2,MLT2C2,MLT2C2,MLT2C2,MLT2C2,MLT2C2,MLT2C2,MLT2C2,MLT2C2,MLT2C2	ADCYAP1,C2,EDNRB,FFAR2,IL20RB,PTGER3,PTGS2,TNFRSF11A,TNFSF11
GO Biological Process	GO:0032927	positive regulation of activin receptor signaling pathway	304	6.360908e-3	1.000000e+0	2.699829e-1	3.703833e+0	1.619944e+0	6	1.247070e-3	4.618938e-3	487	1.296687e-2	1.000000e+0	3.435555e-1	5.605056e+0	5.352310e-1	3	8	2.417405e-3	3.750000e-1	MLT2C2,MLT2C2,MLT2C2,MLT2C2,MLT2C2,MLT2C2	ACVR2A,FGF9,SMAD2
GO Biological Process	GO:0007613	memory	305	6.371476e-3	1.000000e+0	2.695448e-1	1.635765e+0	1.895138e+1	31	1.458920e-2	2.386451e-2	856	5.074853e-2	1.000000e+0	7.649629e-1	1.692092e+0	7.091811e+0	12	106	9.669621e-3	1.132075e-1	MLT2C2,MLT2C2,MLT2C2,MLT2C2,MLT2C2,MLT2C2,MLT2C2,MLT2C2,MLT2C2,MLT2C2,MLT2C2,MLT2C2,MLT2C2,MLT2C2,MLT2C2,MLT2C2,MLT2C2,MLT2C2,MLT2C2,MLT2C2,MLT2C2,MLT2C2,MLT2C2,MLT2C2,MLT2C2,MLT2C2,MLT2C2,MLT2C2,MLT2C2,MLT2C2,MLT2C2	BRINP1,CX3CR1,DRD1,DRD2,FEN1,GRIN2A,HTR2A,KCNK2,NETO1,PTGS2,SLC8A3,SORCS3
GO Biological Process	GO:0061312	BMP signaling pathway involved in heart development	306	6.385887e-3	1.000000e+0	2.692716e-1	3.274160e+0	2.137953e+0	7	1.645845e-3	5.388761e-3	321	5.125365e-3	1.000000e+0	2.060205e-1	7.473409e+0	4.014233e-1	3	6	2.417405e-3	5.000000e-1	MLT2C2,MLT2C2,MLT2C2,MLT2C2,MLT2C2,MLT2C2,MLT2C2	BMP4,MSX1,MSX2
GO Biological Process	GO:1903376	regulation of oxidative stress-induced neuron intrinsic apoptotic signaling pathway	307	6.404981e-3	1.000000e+0	2.691970e-1	4.361915e+0	1.146285e+0	5	8.824369e-4	3.849115e-3	487	1.296687e-2	1.000000e+0	3.435555e-1	5.605056e+0	5.352310e-1	3	8	2.417405e-3	3.750000e-1	MLT2C2,MLT2C2,MLT2C2,MLT2C2,MLT2C2	FBXW7,PARK2,PARP1
GO Biological Process	GO:0043589	skin morphogenesis	308	6.412025e-3	1.000000e+0	2.686180e-1	4.360739e+0	1.146595e+0	5	8.826749e-4	3.849115e-3	3959	4.254021e-1	1.000000e+0	1.000000e+0	1.868352e+0	5.352310e-1	1	8	8.058018e-4	1.250000e-1	MLT2C2,MLT2C2,MLT2C2,MLT2C2,MLT2C2	ERRFI1
GO Biological Process	GO:2001053	regulation of mesenchymal cell apoptotic process	309	6.424131e-3	1.000000e+0	2.682542e-1	2.586257e+0	3.866592e+0	10	2.976591e-3	7.698229e-3	352	6.390553e-3	1.000000e+0	2.342537e-1	4.982272e+0	8.028465e-1	4	12	3.223207e-3	3.333333e-1	MLT2C2,MLT2C2,MLT2C2,MLT2C2,MLT2C2,MLT2C2,MLT2C2,MLT2C2,MLT2C2,MLT2C2	MSX1,MSX2,POU3F4,SOX9
GO Biological Process	GO:1902725	negative regulation of satellite cell differentiation	310	6.543540e-3	1.000000e+0	2.723590e-1	5.499894e+0	7.272868e-1	4	5.598820e-4	3.079292e-3	2128	1.875921e-1	1.000000e+0	1.000000e+0	4.982272e+0	2.007116e-1	1	3	8.058018e-4	3.333333e-1	MLT2C2,MLT2C2,MLT2C2,MLT2C2	EPHB1
GO Biological Process	GO:1990266	neutrophil migration	311	6.743195e-3	1.000000e+0	2.797667e-1	2.039911e+0	7.843480e+0	16	6.038091e-3	1.231717e-2	1472	1.008462e-1	1.000000e+0	8.839800e-1	1.684148e+0	4.750175e+0	8	71	6.446414e-3	1.126761e-1	MLT2C2,MLT2C2,MLT2C2,MLT2C2,MLT2C2,MLT2C2,MLT2C2,MLT2C2,MLT2C2,MLT2C2,MLT2C2,MLT2C2,MLT2C2,MLT2C2,MLT2C2,MLT2C2	CCL2,CCL24,LGALS3,PDE4B,PREX1,SYK,TGFB2,VAV1
GO Biological Process	GO:0007628	adult walking behavior	312	6.799062e-3	1.000000e+0	2.811804e-1	2.235639e+0	5.814893e+0	13	4.476438e-3	1.000770e-2	1480	1.027707e-1	1.000000e+0	8.959800e-1	2.214343e+0	1.806405e+0	4	27	3.223207e-3	1.481481e-1	MLT2C2,MLT2C2,MLT2C2,MLT2C2,MLT2C2,MLT2C2,MLT2C2,MLT2C2,MLT2C2,MLT2C2,MLT2C2,MLT2C2,MLT2C2	DRD1,DRD2,EPHA4,KLHL1
GO Biological Process	GO:0010745	negative regulation of macrophage derived foam cell differentiation	313	7.052503e-3	1.000000e+0	2.907299e-1	4.259803e+0	1.173763e+0	5	9.035898e-4	3.849115e-3	2443	2.146021e-1	1.000000e+0	1.000000e+0	2.299510e+0	8.697504e-1	2	13	1.611604e-3	1.538462e-1	MLT2C2,MLT2C2,MLT2C2,MLT2C2,MLT2C2	ABCA1,ABCA5
GO Biological Process	GO:0033313	meiotic cell cycle checkpoint	314	7.065019e-3	1.000000e+0	2.903183e-1	7.820074e+0	3.836281e-1	3	2.953257e-4	2.309469e-3	3677	3.841862e-1	1.000000e+0	1.000000e+0	2.135260e+0	4.683271e-1	1	7	8.058018e-4	1.428571e-1	MLT2C2,MLT2C2,MLT2C2	NSUN2
GO Biological Process	GO:0097213	regulation of lysosomal membrane permeability	315	7.166656e-3	1.000000e+0	2.935599e-1	1.602290e+1	1.248213e-1	2	9.609033e-5	1.539646e-3	1630	1.293350e-1	1.000000e+0	1.000000e+0	7.473409e+0	1.338078e-1	1	2	8.058018e-4	5.000000e-1	MLT2C2,MLT2C2	LAPTM4B
GO Biological Process	GO:0006534	cysteine metabolic process	316	7.253887e-3	1.000000e+0	2.961927e-1	3.600517e+0	1.666427e+0	6	1.282854e-3	4.618938e-3	397	8.747701e-3	1.000000e+0	2.843113e-1	4.599021e+0	8.697504e-1	4	13	3.223207e-3	3.076923e-1	MLT2C2,MLT2C2,MLT2C2,MLT2C2,MLT2C2,MLT2C2	CDO1,CTH,GGT1,MTRR
GO Biological Process	GO:0044691	tooth eruption	317	7.336683e-3	1.000000e+0	2.986285e-1	5.319228e+0	7.519888e-1	4	5.788982e-4	3.079292e-3	459	1.282070e-2	1.000000e+0	3.604041e-1	9.964545e+0	2.007116e-1	2	3	1.611604e-3	6.666667e-1	MLT2C2,MLT2C2,MLT2C2,MLT2C2	ADAMTS5,FAM20A
GO Biological Process	GO:1904645	response to beta-amyloid	318	7.343246e-3	1.000000e+0	2.979557e-1	2.213726e+0	5.872452e+0	13	4.520748e-3	1.000770e-2	381	7.766663e-3	1.000000e+0	2.630269e-1	3.321515e+0	1.806405e+0	6	27	4.834811e-3	2.222222e-1	MLT2C2,MLT2C2,MLT2C2,MLT2C2,MLT2C2,MLT2C2,MLT2C2,MLT2C2,MLT2C2,MLT2C2,MLT2C2,MLT2C2,MLT2C2	CD36,EPHA4,IGF1,IGF1R,PARP1,TLR4
GO Biological Process	GO:0006972	hyperosmotic response	319	7.380962e-3	1.000000e+0	2.985472e-1	2.693351e+0	3.341563e+0	9	2.572412e-3	6.928406e-3	532	1.625718e-2	1.000000e+0	3.942977e-1	3.249308e+0	1.538789e+0	5	23	4.029009e-3	2.173913e-1	MLT2C2,MLT2C2,MLT2C2,MLT2C2,MLT2C2,MLT2C2,MLT2C2,MLT2C2,MLT2C2	ERRFI1,HNMT,SLC12A2,SLC2A1,TLR3
GO Biological Process	GO:2001189	negative regulation of T cell activation via T cell receptor contact with antigen bound to MHC molecule on antigen presenting cell	320	7.381755e-3	1.000000e+0	2.976462e-1	1.577764e+1	1.267617e-1	2	9.758404e-5	1.539646e-3	2128	1.875921e-1	1.000000e+0	1.000000e+0	4.982272e+0	2.007116e-1	1	3	8.058018e-4	3.333333e-1	MLT2C2,MLT2C2	LGALS3
GO Biological Process	GO:0016584	nucleosome positioning	321	7.390086e-3	1.000000e+0	2.970538e-1	7.691632e+0	3.900342e-1	3	3.002573e-4	2.309469e-3	3959	4.254021e-1	1.000000e+0	1.000000e+0	1.868352e+0	5.352310e-1	1	8	8.058018e-4	1.250000e-1	MLT2C2,MLT2C2,MLT2C2	SMARCA5
GO Biological Process	GO:0090659	walking behavior	322	7.392236e-3	1.000000e+0	2.962175e-1	2.211838e+0	5.877466e+0	13	4.524608e-3	1.000770e-2	1516	1.138877e-1	1.000000e+0	9.693226e-1	2.135260e+0	1.873309e+0	4	28	3.223207e-3	1.428571e-1	MLT2C2,MLT2C2,MLT2C2,MLT2C2,MLT2C2,MLT2C2,MLT2C2,MLT2C2,MLT2C2,MLT2C2,MLT2C2,MLT2C2,MLT2C2	DRD1,DRD2,EPHA4,KLHL1
GO Biological Process	GO:0030901	midbrain development	323	7.456146e-3	1.000000e+0	2.978534e-1	1.766594e+0	1.301941e+1	23	1.002264e-2	1.770593e-2	423	9.840186e-3	1.000000e+0	3.001606e-1	2.135260e+0	5.619926e+0	12	84	9.669621e-3	1.428571e-1	MLT2C2,MLT2C2,MLT2C2,MLT2C2,MLT2C2,MLT2C2,MLT2C2,MLT2C2,MLT2C2,MLT2C2,MLT2C2,MLT2C2,MLT2C2,MLT2C2,MLT2C2,MLT2C2,MLT2C2,MLT2C2,MLT2C2,MLT2C2,MLT2C2,MLT2C2,MLT2C2	BASP1,CMA1,DLG5,EN2,FGF9,FZD1,MBP,MSX1,PADI2,RYK,SMAD1,YWHAQ
GO Biological Process	GO:0055021	regulation of cardiac muscle tissue growth	324	7.470248e-3	1.000000e+0	2.974957e-1	1.792360e+0	1.227432e+1	22	9.449051e-3	1.693610e-2	523	1.523046e-2	1.000000e+0	3.757526e-1	2.440297e+0	3.278290e+0	8	49	6.446414e-3	1.632653e-1	MLT2C2,MLT2C2,MLT2C2,MLT2C2,MLT2C2,MLT2C2,MLT2C2,MLT2C2,MLT2C2,MLT2C2,MLT2C2,MLT2C2,MLT2C2,MLT2C2,MLT2C2,MLT2C2,MLT2C2,MLT2C2,MLT2C2,MLT2C2,MLT2C2,MLT2C2	CTDP1,FGF2,FGF9,GATA6,IGF1,JARID2,KCNK2,ZFPM2
GO Biological Process	GO:0097531	mast cell migration	325	7.496070e-3	1.000000e+0	2.976055e-1	5.285849e+0	7.567375e-1	4	5.825539e-4	3.079292e-3	3333	3.400164e-1	1.000000e+0	1.000000e+0	2.491136e+0	4.014233e-1	1	6	8.058018e-4	1.666667e-1	MLT2C2,MLT2C2,MLT2C2,MLT2C2	KIT
GO Biological Process	GO:0008616	queuosine biosynthetic process	326	7.635144e-3	1.000000e+0	3.021971e-1	7.599673e+0	3.947538e-1	3	3.038906e-4	2.309469e-3	3013	2.926813e-1	1.000000e+0	1.000000e+0	2.989363e+0	3.345194e-1	1	5	8.058018e-4	2.000000e-1	MLT2C2,MLT2C2,MLT2C2	PDC
GO Biological Process	GO:0071674	mononuclear cell migration	327	7.678055e-3	1.000000e+0	3.029662e-1	2.676017e+0	3.363207e+0	9	2.589074e-3	6.928406e-3	2364	1.920536e-1	1.000000e+0	1.000000e+0	1.624654e+0	3.077578e+0	5	46	4.029009e-3	1.086957e-1	MLT2C2,MLT2C2,MLT2C2,MLT2C2,MLT2C2,MLT2C2,MLT2C2,MLT2C2,MLT2C2	CCL2,CCL24,LGALS3,TNFRSF11A,TNFSF11
GO Biological Process	GO:0060281	regulation of oocyte development	328	7.680629e-3	1.000000e+0	3.021438e-1	3.556211e+0	1.687189e+0	6	1.298837e-3	4.618938e-3	695	3.286134e-2	1.000000e+0	6.100861e-1	4.076405e+0	7.359426e-1	3	11	2.417405e-3	2.727273e-1	MLT2C2,MLT2C2,MLT2C2,MLT2C2,MLT2C2,MLT2C2	IGF1,PDE3A,PDE5A
GO Biological Process	GO:1904306	positive regulation of gastro-intestinal system smooth muscle contraction	329	7.698157e-3	1.000000e+0	3.019128e-1	5.244775e+0	7.626637e-1	4	5.871160e-4	3.079292e-3	3013	2.926813e-1	1.000000e+0	1.000000e+0	2.989363e+0	3.345194e-1	1	5	8.058018e-4	2.000000e-1	MLT2C2,MLT2C2,MLT2C2,MLT2C2	KIT
GO Biological Process	GO:0042412	taurine biosynthetic process	330	7.748478e-3	1.000000e+0	3.029655e-1	1.538328e+1	1.300113e-1	2	1.000857e-4	1.539646e-3	1630	1.293350e-1	1.000000e+0	1.000000e+0	7.473409e+0	1.338078e-1	1	2	8.058018e-4	5.000000e-1	MLT2C2,MLT2C2	CDO1
GO Biological Process	GO:0032793	positive regulation of CREB transcription factor activity	331	7.749056e-3	1.000000e+0	3.020727e-1	2.671983e+0	3.368285e+0	9	2.592983e-3	6.928406e-3	513	1.500433e-2	1.000000e+0	3.773896e-1	3.985818e+0	1.003558e+0	4	15	3.223207e-3	2.666667e-1	MLT2C2,MLT2C2,MLT2C2,MLT2C2,MLT2C2,MLT2C2,MLT2C2,MLT2C2,MLT2C2	CAMK1D,EPHA5,PRKD1,RPS6KA5
GO Biological Process	GO:0070661	leukocyte proliferation	332	7.751650e-3	1.000000e+0	3.012637e-1	1.786222e+0	1.231650e+1	22	9.481522e-3	1.693610e-2	693	3.249260e-2	1.000000e+0	6.049813e-1	1.868352e+0	5.887541e+0	11	88	8.863820e-3	1.250000e-1	MLT2C2,MLT2C2,MLT2C2,MLT2C2,MLT2C2,MLT2C2,MLT2C2,MLT2C2,MLT2C2,MLT2C2,MLT2C2,MLT2C2,MLT2C2,MLT2C2,MLT2C2,MLT2C2,MLT2C2,MLT2C2,MLT2C2,MLT2C2,MLT2C2,MLT2C2	BCL2,CD180,DOCK2,GAPT,IL15,IL7R,KIT,PLCL2,TLR4,TNFSF11,TNFSF14
GO Biological Process	GO:0010614	negative regulation of cardiac muscle hypertrophy	333	7.832648e-3	1.000000e+0	3.034975e-1	2.667285e+0	3.374218e+0	9	2.597550e-3	6.928406e-3	1523	1.151409e-1	1.000000e+0	9.754846e-1	2.491136e+0	1.204270e+0	3	18	2.417405e-3	1.666667e-1	MLT2C2,MLT2C2,MLT2C2,MLT2C2,MLT2C2,MLT2C2,MLT2C2,MLT2C2,MLT2C2	CTDP1,ERRFI1,JARID2
GO Biological Process	GO:0043467	regulation of generation of precursor metabolites and energy	334	7.855928e-3	1.000000e+0	3.034881e-1	1.734632e+0	1.383579e+1	24	1.065111e-2	1.847575e-2	2122	1.862078e-1	1.000000e+0	1.000000e+0	1.358802e+0	8.095369e+0	11	121	8.863820e-3	9.090909e-2	MLT2C2,MLT2C2,MLT2C2,MLT2C2,MLT2C2,MLT2C2,MLT2C2,MLT2C2,MLT2C2,MLT2C2,MLT2C2,MLT2C2,MLT2C2,MLT2C2,MLT2C2,MLT2C2,MLT2C2,MLT2C2,MLT2C2,MLT2C2,MLT2C2,MLT2C2,MLT2C2,MLT2C2	DNAJC15,ESRRB,GCKR,HDAC4,HTR2A,IGF1,IRS2,NUP54,OPRK1,PPARGC1A,SEH1L
GO Biological Process	GO:1904635	positive regulation of glomerular visceral epithelial cell apoptotic process	335	7.911341e-3	1.000000e+0	3.047165e-1	5.202875e+0	7.688057e-1	4	5.918442e-4	3.079292e-3	1018	6.690388e-2	1.000000e+0	8.479968e-1	1.494682e+1	6.690388e-2	1	1	8.058018e-4	1.000000e+0	MLT2C2,MLT2C2,MLT2C2,MLT2C2	PPARGC1A
GO Biological Process	GO:0071250	cellular response to nitrite	335	7.911341e-3	1.000000e+0	3.047165e-1	5.202875e+0	7.688057e-1	4	5.918442e-4	3.079292e-3	1018	6.690388e-2	1.000000e+0	8.479968e-1	1.494682e+1	6.690388e-2	1	1	8.058018e-4	1.000000e+0	MLT2C2,MLT2C2,MLT2C2,MLT2C2	PPARGC1A
GO Biological Process	GO:2000184	positive regulation of progesterone biosynthetic process	335	7.911341e-3	1.000000e+0	3.047165e-1	5.202875e+0	7.688057e-1	4	5.918442e-4	3.079292e-3	1018	6.690388e-2	1.000000e+0	8.479968e-1	1.494682e+1	6.690388e-2	1	1	8.058018e-4	1.000000e+0	MLT2C2,MLT2C2,MLT2C2,MLT2C2	PPARGC1A
GO Biological Process	GO:1904639	cellular response to resveratrol	335	7.911341e-3	1.000000e+0	3.047165e-1	5.202875e+0	7.688057e-1	4	5.918442e-4	3.079292e-3	1018	6.690388e-2	1.000000e+0	8.479968e-1	1.494682e+1	6.690388e-2	1	1	8.058018e-4	1.000000e+0	MLT2C2,MLT2C2,MLT2C2,MLT2C2	PPARGC1A
GO Biological Process	GO:0045600	positive regulation of fat cell differentiation	339	7.961213e-3	1.000000e+0	3.030193e-1	1.874570e+0	1.013566e+1	19	7.802662e-3	1.462664e-2	429	1.019806e-2	1.000000e+0	3.067263e-1	2.445843e+0	3.679713e+0	9	55	7.252216e-3	1.636364e-1	MLT2C2,MLT2C2,MLT2C2,MLT2C2,MLT2C2,MLT2C2,MLT2C2,MLT2C2,MLT2C2,MLT2C2,MLT2C2,MLT2C2,MLT2C2,MLT2C2,MLT2C2,MLT2C2,MLT2C2,MLT2C2,MLT2C2	BMP2,CCDC3,CCDC71L,CREBL2,HTR2A,PTGS2,VSTM2A,ZBTB7C,ZFP36L1
GO Biological Process	GO:1902897	regulation of postsynaptic density protein 95 clustering	340	8.035258e-3	1.000000e+0	3.049380e-1	4.124445e+0	1.212284e+0	5	9.332444e-4	3.849115e-3	2128	1.875921e-1	1.000000e+0	1.000000e+0	4.982272e+0	2.007116e-1	1	3	8.058018e-4	3.333333e-1	MLT2C2,MLT2C2,MLT2C2,MLT2C2,MLT2C2	CDH2
GO Biological Process	GO:1901860	positive regulation of mitochondrial DNA metabolic process	341	8.055701e-3	1.000000e+0	3.048173e-1	5.175292e+0	7.729033e-1	4	5.949987e-4	3.079292e-3	1630	1.293350e-1	1.000000e+0	1.000000e+0	7.473409e+0	1.338078e-1	1	2	8.058018e-4	5.000000e-1	MLT2C2,MLT2C2,MLT2C2,MLT2C2	PPARGC1A
GO Biological Process	GO:0043491	protein kinase B signaling	342	8.201230e-3	1.000000e+0	3.094166e-1	2.266891e+0	5.293593e+0	12	4.075129e-3	9.237875e-3	2364	1.920536e-1	1.000000e+0	1.000000e+0	1.624654e+0	3.077578e+0	5	46	4.029009e-3	1.086957e-1	MLT2C2,MLT2C2,MLT2C2,MLT2C2,MLT2C2,MLT2C2,MLT2C2,MLT2C2,MLT2C2,MLT2C2,MLT2C2,MLT2C2	CCL2,IGF1,KDR,SOX9,ZFP36L1
GO Biological Process	GO:0032103	positive regulation of response to external stimulus	343	8.253689e-3	1.000000e+0	3.104879e-1	1.418914e+0	3.735251e+1	53	2.875482e-2	4.080062e-2	332	5.409990e-3	1.000000e+0	2.102563e-1	1.636513e+0	1.833166e+1	30	274	2.417405e-2	1.094891e-1	MLT2C2,MLT2C2,MLT2C2,MLT2C2,MLT2C2,MLT2C2,MLT2C2,MLT2C2,MLT2C2,MLT2C2,MLT2C2,MLT2C2,MLT2C2,MLT2C2,MLT2C2,MLT2C2,MLT2C2,MLT2C2,MLT2C2,MLT2C2,MLT2C2,MLT2C2,MLT2C2,MLT2C2,MLT2C2,MLT2C2,MLT2C2,MLT2C2,MLT2C2,MLT2C2,MLT2C2,MLT2C2,MLT2C2,MLT2C2,MLT2C2,MLT2C2,MLT2C2,MLT2C2,MLT2C2,MLT2C2,MLT2C2,MLT2C2,MLT2C2,MLT2C2,MLT2C2,MLT2C2,MLT2C2,MLT2C2,MLT2C2,MLT2C2,MLT2C2,MLT2C2,MLT2C2	ANKRD17,ARG1,CAMK1D,CCL2,CCL24,CD180,DSCAM,EGFR,FFAR2,FGF2,GBP5,IL12B,IL15,IL1RL1,KDR,MAPK13,MGST2,NTF3,PRKD1,PTGER3,PTGS2,PUM2,SEMA5A,SLIT2,TLR3,TLR4,TNFRSF11A,TNFSF11,TNFSF14,VEGFC
GO Biological Process	GO:0006749	glutathione metabolic process	344	8.285478e-3	1.000000e+0	3.107777e-1	2.488041e+0	4.019226e+0	10	3.094092e-3	7.698229e-3	447	1.144950e-2	1.000000e+0	3.304987e-1	2.402167e+0	3.746617e+0	9	56	7.252216e-3	1.607143e-1	MLT2C2,MLT2C2,MLT2C2,MLT2C2,MLT2C2,MLT2C2,MLT2C2,MLT2C2,MLT2C2,MLT2C2	GDAP1,GGT1,GGT2,GGT5,GGTLC1,GGTLC2,GGTLC3,MGST2,SOD1
GO Biological Process	GO:1903422	negative regulation of synaptic vesicle recycling	345	8.291431e-3	1.000000e+0	3.100995e-1	1.484816e+1	1.346968e-1	2	1.036927e-4	1.539646e-3	2128	1.875921e-1	1.000000e+0	1.000000e+0	4.982272e+0	2.007116e-1	1	3	8.058018e-4	3.333333e-1	MLT2C2,MLT2C2	CYFIP1
GO Biological Process	GO:0030166	proteoglycan biosynthetic process	346	8.311932e-3	1.000000e+0	3.099678e-1	1.749290e+0	1.314819e+1	23	1.012178e-2	1.770593e-2	252	3.196318e-3	1.000000e+0	1.636591e-1	2.717603e+0	3.679713e+0	10	55	8.058018e-3	1.818182e-1	MLT2C2,MLT2C2,MLT2C2,MLT2C2,MLT2C2,MLT2C2,MLT2C2,MLT2C2,MLT2C2,MLT2C2,MLT2C2,MLT2C2,MLT2C2,MLT2C2,MLT2C2,MLT2C2,MLT2C2,MLT2C2,MLT2C2,MLT2C2,MLT2C2,MLT2C2,MLT2C2	CHST9,CHSY3,DSEL,HS3ST3B1,HS6ST1,HS6ST2,HS6ST3,IGF1,NDST3,NDST4
GO Biological Process	GO:0098609	cell-cell adhesion	347	8.361399e-3	1.000000e+0	3.109139e-1	1.226553e+0	1.116951e+2	137	8.598547e-2	1.054657e-1	33	1.506483e-6	1.943815e-2	5.890349e-4	1.755658e+0	4.214944e+1	74	630	5.962933e-2	1.174603e-1	MLT2C2,MLT2C2,MLT2C2,MLT2C2,MLT2C2,MLT2C2,MLT2C2,MLT2C2,MLT2C2,MLT2C2,MLT2C2,MLT2C2,MLT2C2,MLT2C2,MLT2C2,MLT2C2,MLT2C2,MLT2C2,MLT2C2,MLT2C2,MLT2C2,MLT2C2,MLT2C2,MLT2C2,MLT2C2,MLT2C2,MLT2C2,MLT2C2,MLT2C2,MLT2C2,MLT2C2,MLT2C2,MLT2C2,MLT2C2,MLT2C2,MLT2C2,MLT2C2,MLT2C2,MLT2C2,MLT2C2,MLT2C2,MLT2C2,MLT2C2,MLT2C2,MLT2C2,MLT2C2,MLT2C2,MLT2C2,MLT2C2,MLT2C2,MLT2C2,MLT2C2,MLT2C2,MLT2C2,MLT2C2,MLT2C2,MLT2C2,…	ALCAM,BCL2,CDH10,CDH11,CDH12,CDH18,CDH2,CDH20,CDH5,CDH8,CDH9,CLDN14,CNTN4,CTNND2,CYR61,DCHS2,DLG5,DOCK2,DSC1,DSC3,DSCAM,DSG1,EGFR,EOMES,FAT1,FAT3,FNDC3A,GCNT1,GOLPH3,GP1BA,GPR183,GPR98,IFNAR1,IL12B,IL15,IL18R1,IL7,IL7R,KIT,LPHN3,NCAM2,NCK1,NEDD4,NEGR1,NLGN4X,NLGN4Y,NRXN1,PCDH10,PCDH11X,PCDH11Y,PCDH15,PCDH20,PCDH7,PCDH8,PPAP2B,PREX1,PRLR,PTPN2,PTPRD,PTPRM,PVRL3,RAP2B,RET,ROBO1,ROBO2,SOX9,STXBP6,SY…
GO Biological Process	GO:2001108	positive regulation of Rho guanyl-nucleotide exchange factor activity	348	8.434501e-3	1.000000e+0	3.127309e-1	5.105743e+0	7.834316e-1	4	6.031036e-4	3.079292e-3	1018	6.690388e-2	1.000000e+0	8.479968e-1	1.494682e+1	6.690388e-2	1	1	8.058018e-4	1.000000e+0	MLT2C2,MLT2C2,MLT2C2,MLT2C2	EPHA4
GO Biological Process	GO:0097067	cellular response to thyroid hormone stimulus	349	8.502680e-3	1.000000e+0	3.143555e-1	2.829839e+0	2.827016e+0	8	2.176302e-3	6.158584e-3	3243	3.162747e-1	1.000000e+0	1.000000e+0	1.758449e+0	1.137366e+0	2	17	1.611604e-3	1.176471e-1	MLT2C2,MLT2C2,MLT2C2,MLT2C2,MLT2C2,MLT2C2,MLT2C2,MLT2C2	KIT,PPARGC1A
GO Biological Process	GO:0050665	hydrogen peroxide biosynthetic process	350	8.662371e-3	1.000000e+0	3.193445e-1	7.253043e+0	4.136195e-1	3	3.184138e-4	2.309469e-3	1390	9.567497e-2	1.000000e+0	8.881253e-1	3.736704e+0	5.352310e-1	2	8	1.611604e-3	2.500000e-1	MLT2C2,MLT2C2,MLT2C2	DUOX2,SOD1
GO Biological Process	GO:2000639	negative regulation of SREBP signaling pathway	351	8.715006e-3	1.000000e+0	3.203696e-1	7.236768e+0	4.145497e-1	3	3.191299e-4	2.309469e-3	1018	6.690388e-2	1.000000e+0	8.479968e-1	1.494682e+1	6.690388e-2	1	1	8.058018e-4	1.000000e+0	MLT2C2,MLT2C2,MLT2C2	FBXW7
GO Biological Process	GO:0051580	regulation of neurotransmitter uptake	352	8.790091e-3	1.000000e+0	3.222118e-1	3.077080e+0	2.274884e+0	7	1.751258e-3	5.388761e-3	450	1.160750e-2	1.000000e+0	3.328257e-1	4.270519e+0	9.366543e-1	4	14	3.223207e-3	2.857143e-1	MLT2C2,MLT2C2,MLT2C2,MLT2C2,MLT2C2,MLT2C2,MLT2C2	DRD1,DRD2,GDNF,PARK2
GO Biological Process	GO:0002752	cell surface pattern recognition receptor signaling pathway	353	8.811906e-3	1.000000e+0	3.220964e-1	1.438233e+1	1.390596e-1	2	1.070512e-4	1.539646e-3	1630	1.293350e-1	1.000000e+0	1.000000e+0	7.473409e+0	1.338078e-1	1	2	8.058018e-4	5.000000e-1	MLT2C2,MLT2C2	FFAR2
GO Biological Process	GO:0021853	cerebral cortex GABAergic interneuron migration	354	8.834118e-3	1.000000e+0	3.219961e-1	4.028189e+0	1.241253e+0	5	9.555447e-4	3.849115e-3	733	3.904559e-2	1.000000e+0	6.873196e-1	5.978727e+0	3.345194e-1	2	5	1.611604e-3	4.000000e-1	MLT2C2,MLT2C2,MLT2C2,MLT2C2,MLT2C2	DRD1,DRD2
GO Biological Process	GO:0050427	3'-phosphoadenosine 5'-phosphosulfate metabolic process	355	8.840824e-3	1.000000e+0	3.213328e-1	2.810152e+0	2.846821e+0	8	2.191548e-3	6.158584e-3	1322	8.214420e-2	1.000000e+0	8.017448e-1	2.391491e+0	1.672597e+0	4	25	3.223207e-3	1.600000e-1	MLT2C2,MLT2C2,MLT2C2,MLT2C2,MLT2C2,MLT2C2,MLT2C2,MLT2C2	IMPAD1,PAPSS1,SLC35B3,TPST1
GO Biological Process	GO:0042345	regulation of NF-kappaB import into nucleus	356	8.938940e-3	1.000000e+0	3.239864e-1	2.158121e+0	6.023760e+0	13	4.637229e-3	1.000770e-2	759	3.925699e-2	1.000000e+0	6.673688e-1	2.179744e+0	3.211386e+0	7	48	5.640612e-3	1.458333e-1	MLT2C2,MLT2C2,MLT2C2,MLT2C2,MLT2C2,MLT2C2,MLT2C2,MLT2C2,MLT2C2,MLT2C2,MLT2C2,MLT2C2,MLT2C2	IL12B,IL18R1,PPM1A,PTGS2,TLR3,TLR4,TNFSF14
GO Biological Process	GO:0021894	cerebral cortex GABAergic interneuron development	357	8.965518e-3	1.000000e+0	3.240394e-1	4.013350e+0	1.245842e+0	5	9.590776e-4	3.849115e-3	905	5.600570e-2	1.000000e+0	7.984989e-1	4.982272e+0	4.014233e-1	2	6	1.611604e-3	3.333333e-1	MLT2C2,MLT2C2,MLT2C2,MLT2C2,MLT2C2	DRD1,DRD2
GO Biological Process	GO:0032543	mitochondrial translation	358	8.980838e-3	1.000000e+0	3.236865e-1	2.087109e+0	6.707843e+0	14	5.163851e-3	1.077752e-2	6123	8.618434e-1	1.000000e+0	1.000000e+0	6.856338e-1	7.292523e+0	5	109	4.029009e-3	4.587156e-2	MLT2C2,MLT2C2,MLT2C2,MLT2C2,MLT2C2,MLT2C2,MLT2C2,MLT2C2,MLT2C2,MLT2C2,MLT2C2,MLT2C2,MLT2C2,MLT2C2	MRPL36,MRPL39,MRPS30,PET112,PTCD3
GO Biological Process	GO:0030032	lamellipodium assembly	359	8.988642e-3	1.000000e+0	3.230653e-1	2.238631e+0	5.360419e+0	12	4.126573e-3	9.237875e-3	821	4.689270e-2	1.000000e+0	7.369750e-1	2.491136e+0	2.007116e+0	5	30	4.029009e-3	1.666667e-1	MLT2C2,MLT2C2,MLT2C2,MLT2C2,MLT2C2,MLT2C2,MLT2C2,MLT2C2,MLT2C2,MLT2C2,MLT2C2,MLT2C2	CYFIP1,GOLPH3,KIT,NCK1,SPATA13
GO Biological Process	GO:0061082	myeloid leukocyte cytokine production	360	9.349918e-3	1.000000e+0	3.351166e-1	4.952589e+0	8.076583e-1	4	6.217539e-4	3.079292e-3	2599	2.419542e-1	1.000000e+0	1.000000e+0	3.736704e+0	2.676155e-1	1	4	8.058018e-4	2.500000e-1	MLT2C2,MLT2C2,MLT2C2,MLT2C2	KIT
GO Biological Process	GO:0045834	positive regulation of lipid metabolic process	361	9.393953e-3	1.000000e+0	3.357623e-1	1.632471e+0	1.715191e+1	28	1.320393e-2	2.155504e-2	1341	8.671117e-2	1.000000e+0	8.343283e-1	1.518036e+0	8.563696e+0	13	128	1.047542e-2	1.015625e-1	MLT2C2,MLT2C2,MLT2C2,MLT2C2,MLT2C2,MLT2C2,MLT2C2,MLT2C2,MLT2C2,MLT2C2,MLT2C2,MLT2C2,MLT2C2,MLT2C2,MLT2C2,MLT2C2,MLT2C2,MLT2C2,MLT2C2,MLT2C2,MLT2C2,MLT2C2,MLT2C2,MLT2C2,MLT2C2,MLT2C2,MLT2C2,MLT2C2	AVPR1A,CCDC3,CREBL2,CYR61,FGF1,FGF2,HTR2A,IRS2,KIT,PPARGC1A,PRKD1,PTCHD2,PTGS2
GO Biological Process	GO:0006353	DNA-templated transcription, termination	362	9.428603e-3	1.000000e+0	3.360698e-1	2.015364e+0	7.442824e+0	15	5.729657e-3	1.154734e-2	4171	4.463569e-1	1.000000e+0	1.000000e+0	1.097014e+0	7.292523e+0	8	109	6.446414e-3	7.339450e-2	MLT2C2,MLT2C2,MLT2C2,MLT2C2,MLT2C2,MLT2C2,MLT2C2,MLT2C2,MLT2C2,MLT2C2,MLT2C2,MLT2C2,MLT2C2,MLT2C2,MLT2C2	ERCC3,MTERF,SNRPF,SRSF11,SRSF3,TAF1B,TWISTNB,U2AF1
GO Biological Process	GO:0051481	negative regulation of cytosolic calcium ion concentration	363	9.452095e-3	1.000000e+0	3.359790e-1	3.033397e+0	2.307644e+0	7	1.776477e-3	5.388761e-3	397	8.747701e-3	1.000000e+0	2.843113e-1	4.599021e+0	8.697504e-1	4	13	3.223207e-3	3.076923e-1	MLT2C2,MLT2C2,MLT2C2,MLT2C2,MLT2C2,MLT2C2,MLT2C2	DRD2,KCNA5,OR5T1,SLC8A1
GO Biological Process	GO:0043691	reverse cholesterol transport	364	9.480870e-3	1.000000e+0	3.360760e-1	3.957555e+0	1.263406e+0	5	9.725992e-4	3.849115e-3	3243	3.162747e-1	1.000000e+0	1.000000e+0	1.758449e+0	1.137366e+0	2	17	1.611604e-3	1.176471e-1	MLT2C2,MLT2C2,MLT2C2,MLT2C2,MLT2C2	ABCA1,ABCA5
GO Biological Process	GO:0032273	positive regulation of protein polymerization	365	9.630140e-3	1.000000e+0	3.404320e-1	1.806029e+0	1.107402e+1	20	8.525032e-3	1.539646e-2	4233	4.637288e-1	1.000000e+0	1.000000e+0	1.089872e+0	6.422772e+0	7	96	5.640612e-3	7.291667e-2	MLT2C2,MLT2C2,MLT2C2,MLT2C2,MLT2C2,MLT2C2,MLT2C2,MLT2C2,MLT2C2,MLT2C2,MLT2C2,MLT2C2,MLT2C2,MLT2C2,MLT2C2,MLT2C2,MLT2C2,MLT2C2,MLT2C2,MLT2C2	ACTR3,ACTR3B,CCL24,CDC42EP3,NAV3,NCK1,TENM1
GO Biological Process	GO:0003018	vascular process in circulatory system	366	9.648119e-3	1.000000e+0	3.401357e-1	1.508137e+0	2.519664e+1	38	1.939696e-2	2.925327e-2	87	1.227270e-4	1.000000e+0	1.820168e-2	2.382826e+0	9.232735e+0	22	138	1.772764e-2	1.594203e-1	MLT2C2,MLT2C2,MLT2C2,MLT2C2,MLT2C2,MLT2C2,MLT2C2,MLT2C2,MLT2C2,MLT2C2,MLT2C2,MLT2C2,MLT2C2,MLT2C2,MLT2C2,MLT2C2,MLT2C2,MLT2C2,MLT2C2,MLT2C2,MLT2C2,MLT2C2,MLT2C2,MLT2C2,MLT2C2,MLT2C2,MLT2C2,MLT2C2,MLT2C2,MLT2C2,MLT2C2,MLT2C2,MLT2C2,MLT2C2,MLT2C2,MLT2C2,MLT2C2,MLT2C2	ACTA2,ADRA1B,ADRA2A,ASIC2,AVPR1A,BDKRB2,DRD1,EDNRB,EGFR,GCH1,HTR1A,HTR2A,HTR7,KCNA5,NTS,PDE3A,PTGS2,PTP4A3,SLC8A1,SLIT2,SOD1,SOD2
GO Biological Process	GO:0032388	positive regulation of intracellular transport	367	9.674374e-3	1.000000e+0	3.401320e-1	1.391876e+0	4.023346e+1	56	3.097264e-2	4.311008e-2	458	1.277726e-2	1.000000e+0	3.599672e-1	1.524182e+0	2.033878e+1	31	304	2.497985e-2	1.019737e-1	MLT2C2,MLT2C2,MLT2C2,MLT2C2,MLT2C2,MLT2C2,MLT2C2,MLT2C2,MLT2C2,MLT2C2,MLT2C2,MLT2C2,MLT2C2,MLT2C2,MLT2C2,MLT2C2,MLT2C2,MLT2C2,MLT2C2,MLT2C2,MLT2C2,MLT2C2,MLT2C2,MLT2C2,MLT2C2,MLT2C2,MLT2C2,MLT2C2,MLT2C2,MLT2C2,MLT2C2,MLT2C2,MLT2C2,MLT2C2,MLT2C2,MLT2C2,MLT2C2,MLT2C2,MLT2C2,MLT2C2,MLT2C2,MLT2C2,MLT2C2,MLT2C2,MLT2C2,MLT2C2,MLT2C2,MLT2C2,MLT2C2,MLT2C2,MLT2C2,MLT2C2,MLT2C2,MLT2C2,MLT2C2,MLT2C2	BMP4,CCL2,DACT1,DPH6,EGFR,FBXW7,FMR1,HNMT,IGF1,IL12B,IL18R1,IPO5,KIAA0947,KIF20B,NEDD4,PARK2,PARP1,PPM1A,PTGS2,PTPN23,SEMA5A,SH3GLB1,STX18,SULF2,SYK,TENM1,TLR3,TLR4,TMEM30B,TNFSF14,U2AF1
GO Biological Process	GO:0090668	endothelial cell chemotaxis to vascular endothelial growth factor	368	9.721895e-3	1.000000e+0	3.408739e-1	1.365959e+1	1.464173e-1	2	1.127154e-4	1.539646e-3	1018	6.690388e-2	1.000000e+0	8.479968e-1	1.494682e+1	6.690388e-2	1	1	8.058018e-4	1.000000e+0	MLT2C2,MLT2C2	GAB1
GO Biological Process	GO:0042534	regulation of tumor necrosis factor biosynthetic process	369	9.830133e-3	1.000000e+0	3.437350e-1	3.009970e+0	2.325605e+0	7	1.790304e-3	5.388761e-3	3611	3.662571e-1	1.000000e+0	1.000000e+0	1.573349e+0	1.271174e+0	2	19	1.611604e-3	1.052632e-1	MLT2C2,MLT2C2,MLT2C2,MLT2C2,MLT2C2,MLT2C2,MLT2C2	ERRFI1,TLR4
GO Biological Process	GO:0030854	positive regulation of granulocyte differentiation	370	9.966745e-3	1.000000e+0	3.475700e-1	3.359116e+0	1.786184e+0	6	1.375045e-3	4.618938e-3	487	1.296687e-2	1.000000e+0	3.435555e-1	5.605056e+0	5.352310e-1	3	8	2.417405e-3	3.750000e-1	MLT2C2,MLT2C2,MLT2C2,MLT2C2,MLT2C2,MLT2C2	HAX1,RUNX1,TRIB1
GO Biological Process	GO:0035404	histone-serine phosphorylation	371	9.975779e-3	1.000000e+0	3.469474e-1	3.358445e+0	1.786541e+0	6	1.375320e-3	4.618938e-3	780	4.168493e-2	1.000000e+0	6.895649e-1	3.736704e+0	8.028465e-1	3	12	2.417405e-3	2.500000e-1	MLT2C2,MLT2C2,MLT2C2,MLT2C2,MLT2C2,MLT2C2	DRD1,RPS6KA5,VRK1
GO Biological Process	GO:0048708	astrocyte differentiation	372	1.000193e-2	1.000000e+0	3.469218e-1	2.001130e+0	7.495763e+0	15	5.770410e-3	1.154734e-2	642	2.568836e-2	1.000000e+0	5.162880e-1	2.377903e+0	2.943771e+0	7	44	5.640612e-3	1.590909e-1	MLT2C2,MLT2C2,MLT2C2,MLT2C2,MLT2C2,MLT2C2,MLT2C2,MLT2C2,MLT2C2,MLT2C2,MLT2C2,MLT2C2,MLT2C2,MLT2C2,MLT2C2	DRD1,EGFR,EIF2B5,POU3F2,PTPN11,SOX9,TLR4
GO Biological Process	GO:0048820	hair follicle maturation	373	1.016602e-2	1.000000e+0	3.516680e-1	3.888722e+0	1.285770e+0	5	9.898149e-4	3.849115e-3	1549	1.177267e-1	1.000000e+0	9.806505e-1	3.321515e+0	6.021349e-1	2	9	1.611604e-3	2.222222e-1	MLT2C2,MLT2C2,MLT2C2,MLT2C2,MLT2C2	NSUN2,TGFB2
GO Biological Process	GO:0014059	regulation of dopamine secretion	374	1.019608e-2	1.000000e+0	3.517648e-1	2.054205e+0	6.815288e+0	14	5.246565e-3	1.077752e-2	110	2.764983e-4	1.000000e+0	3.243325e-2	4.428687e+0	1.806405e+0	8	27	6.446414e-3	2.962963e-1	MLT2C2,MLT2C2,MLT2C2,MLT2C2,MLT2C2,MLT2C2,MLT2C2,MLT2C2,MLT2C2,MLT2C2,MLT2C2,MLT2C2,MLT2C2,MLT2C2	CHRNA4,DRD2,GDNF,HTR2A,OPRK1,OR5T1,PARK2,SYT1
GO Biological Process	GO:1903243	negative regulation of cardiac muscle hypertrophy in response to stress	375	1.019656e-2	1.000000e+0	3.508432e-1	3.885783e+0	1.286742e+0	5	9.905635e-4	3.849115e-3	3333	3.400164e-1	1.000000e+0	1.000000e+0	2.491136e+0	4.014233e-1	1	6	8.058018e-4	1.666667e-1	MLT2C2,MLT2C2,MLT2C2,MLT2C2,MLT2C2	ERRFI1
GO Biological Process	GO:0001666	response to hypoxia	376	1.021999e-2	1.000000e+0	3.507142e-1	1.383219e+0	4.120821e+1	57	3.172303e-2	4.387991e-2	3226	3.086460e-1	1.000000e+0	1.000000e+0	1.118774e+0	2.234589e+1	25	334	2.014504e-2	7.485030e-2	MLT2C2,MLT2C2,MLT2C2,MLT2C2,MLT2C2,MLT2C2,MLT2C2,MLT2C2,MLT2C2,MLT2C2,MLT2C2,MLT2C2,MLT2C2,MLT2C2,MLT2C2,MLT2C2,MLT2C2,MLT2C2,MLT2C2,MLT2C2,MLT2C2,MLT2C2,MLT2C2,MLT2C2,MLT2C2,MLT2C2,MLT2C2,MLT2C2,MLT2C2,MLT2C2,MLT2C2,MLT2C2,MLT2C2,MLT2C2,MLT2C2,MLT2C2,MLT2C2,MLT2C2,MLT2C2,MLT2C2,MLT2C2,MLT2C2,MLT2C2,MLT2C2,MLT2C2,MLT2C2,MLT2C2,MLT2C2,MLT2C2,MLT2C2,MLT2C2,MLT2C2,MLT2C2,MLT2C2,MLT2C2,MLT2C2,MLT2C2	APOLD1,BCL2,BMP2,CCL2,CHRNA4,CITED2,CPEB2,DRD2,ERCC3,GATA6,KCNA5,KCNK2,KCNMA1,PENK,PLOD2,POSTN,PPARGC1A,PTGS2,RBX1,SLC8A1,SLC8A3,SOD3,TGFB2,VEGFC,ZFP36L1
GO Biological Process	GO:0055023	positive regulation of cardiac muscle tissue growth	377	1.027050e-2	1.000000e+0	3.515126e-1	1.994749e+0	7.519742e+0	15	5.788870e-3	1.154734e-2	821	4.689270e-2	1.000000e+0	7.369750e-1	2.491136e+0	2.007116e+0	5	30	4.029009e-3	1.666667e-1	MLT2C2,MLT2C2,MLT2C2,MLT2C2,MLT2C2,MLT2C2,MLT2C2,MLT2C2,MLT2C2,MLT2C2,MLT2C2,MLT2C2,MLT2C2,MLT2C2,MLT2C2	FGF2,FGF9,GATA6,IGF1,ZFPM2
GO Biological Process	GO:0048819	regulation of hair follicle maturation	378	1.031517e-2	1.000000e+0	3.521075e-1	2.733074e+0	2.927107e+0	8	2.253354e-3	6.158584e-3	487	1.296687e-2	1.000000e+0	3.435555e-1	5.605056e+0	5.352310e-1	3	8	2.417405e-3	3.750000e-1	MLT2C2,MLT2C2,MLT2C2,MLT2C2,MLT2C2,MLT2C2,MLT2C2,MLT2C2	FERMT1,MSX2,TGFB2
GO Biological Process	GO:1903385	regulation of homophilic cell adhesion	379	1.034046e-2	1.000000e+0	3.520395e-1	1.322375e+1	1.512431e-1	2	1.164304e-4	1.539646e-3	1630	1.293350e-1	1.000000e+0	1.000000e+0	7.473409e+0	1.338078e-1	1	2	8.058018e-4	5.000000e-1	MLT2C2,MLT2C2	PTPN23
GO Biological Process	GO:0060022	hard palate development	380	1.038594e-2	1.000000e+0	3.526573e-1	3.328664e+0	1.802525e+0	6	1.387625e-3	4.618938e-3	905	5.600570e-2	1.000000e+0	7.984989e-1	4.982272e+0	4.014233e-1	2	6	1.611604e-3	3.333333e-1	MLT2C2,MLT2C2,MLT2C2,MLT2C2,MLT2C2,MLT2C2	FZD1,SOX11
GO Biological Process	GO:2000345	regulation of hepatocyte proliferation	381	1.047567e-2	1.000000e+0	3.547705e-1	2.972217e+0	2.355144e+0	7	1.813044e-3	5.388761e-3	2559	2.399585e-1	1.000000e+0	1.000000e+0	2.135260e+0	9.366543e-1	2	14	1.611604e-3	1.428571e-1	MLT2C2,MLT2C2,MLT2C2,MLT2C2,MLT2C2,MLT2C2,MLT2C2	FBXW7,SULF2
GO Biological Process	GO:2000182	regulation of progesterone biosynthetic process	382	1.047898e-2	1.000000e+0	3.539536e-1	4.787547e+0	8.355010e-1	4	6.431878e-4	3.079292e-3	2128	1.875921e-1	1.000000e+0	1.000000e+0	4.982272e+0	2.007116e-1	1	3	8.058018e-4	3.333333e-1	MLT2C2,MLT2C2,MLT2C2,MLT2C2	PPARGC1A
GO Biological Process	GO:1904640	response to methionine	383	1.051560e-2	1.000000e+0	3.542632e-1	4.782568e+0	8.363708e-1	4	6.438575e-4	3.079292e-3	2128	1.875921e-1	1.000000e+0	1.000000e+0	4.982272e+0	2.007116e-1	1	3	8.058018e-4	3.333333e-1	MLT2C2,MLT2C2,MLT2C2,MLT2C2	PPARGC1A
GO Biological Process	GO:0019254	carnitine metabolic process, CoA-linked	384	1.054666e-2	1.000000e+0	3.543843e-1	1.308704e+1	1.528229e-1	2	1.176466e-4	1.539646e-3	2128	1.875921e-1	1.000000e+0	1.000000e+0	4.982272e+0	2.007116e-1	1	3	8.058018e-4	3.333333e-1	MLT2C2,MLT2C2	ACADL
GO Biological Process	GO:0051055	negative regulation of lipid biosynthetic process	385	1.055287e-2	1.000000e+0	3.536719e-1	2.111564e+0	6.156574e+0	13	4.739472e-3	1.000770e-2	262	3.524036e-3	1.000000e+0	1.735520e-1	2.862156e+0	3.144482e+0	9	47	7.252216e-3	1.914894e-1	MLT2C2,MLT2C2,MLT2C2,MLT2C2,MLT2C2,MLT2C2,MLT2C2,MLT2C2,MLT2C2,MLT2C2,MLT2C2,MLT2C2,MLT2C2	ACADL,BMP2,FBXW7,GFI1,INSIG1,LPCAT1,MALRD1,PROX1,SOD1
GO Biological Process	GO:0038188	cholecystokinin signaling pathway	386	1.061424e-2	1.000000e+0	3.548071e-1	1.304310e+1	1.533377e-1	2	1.180429e-4	1.539646e-3	1630	1.293350e-1	1.000000e+0	1.000000e+0	7.473409e+0	1.338078e-1	1	2	8.058018e-4	5.000000e-1	MLT2C2,MLT2C2	CCKAR
GO Biological Process	GO:0050880	regulation of blood vessel size	387	1.063235e-2	1.000000e+0	3.544941e-1	1.548771e+0	2.130722e+1	33	1.640279e-2	2.540416e-2	98	2.163577e-4	1.000000e+0	2.848636e-2	2.469474e+0	7.693946e+0	19	115	1.531023e-2	1.652174e-1	MLT2C2,MLT2C2,MLT2C2,MLT2C2,MLT2C2,MLT2C2,MLT2C2,MLT2C2,MLT2C2,MLT2C2,MLT2C2,MLT2C2,MLT2C2,MLT2C2,MLT2C2,MLT2C2,MLT2C2,MLT2C2,MLT2C2,MLT2C2,MLT2C2,MLT2C2,MLT2C2,MLT2C2,MLT2C2,MLT2C2,MLT2C2,MLT2C2,MLT2C2,MLT2C2,MLT2C2,MLT2C2,MLT2C2	ACTA2,ADRA1B,ADRA2A,ASIC2,AVPR1A,BDKRB2,DRD1,EDNRB,EGFR,GCH1,HTR1A,HTR2A,HTR7,KCNA5,NTS,PTGS2,SLC8A1,SOD1,SOD2
GO Biological Process	GO:1903378	positive regulation of oxidative stress-induced neuron intrinsic apoptotic signaling pathway	388	1.086397e-2	1.000000e+0	3.612830e-1	6.666213e+0	4.500306e-1	3	3.464439e-4	2.309469e-3	1630	1.293350e-1	1.000000e+0	1.000000e+0	7.473409e+0	1.338078e-1	1	2	8.058018e-4	5.000000e-1	MLT2C2,MLT2C2,MLT2C2	FBXW7
GO Biological Process	GO:0035150	regulation of tube size	389	1.091943e-2	1.000000e+0	3.621938e-1	1.545663e+0	2.135007e+1	33	1.643577e-2	2.540416e-2	105	2.428058e-4	1.000000e+0	2.983736e-2	2.448186e+0	7.760850e+0	19	116	1.531023e-2	1.637931e-1	MLT2C2,MLT2C2,MLT2C2,MLT2C2,MLT2C2,MLT2C2,MLT2C2,MLT2C2,MLT2C2,MLT2C2,MLT2C2,MLT2C2,MLT2C2,MLT2C2,MLT2C2,MLT2C2,MLT2C2,MLT2C2,MLT2C2,MLT2C2,MLT2C2,MLT2C2,MLT2C2,MLT2C2,MLT2C2,MLT2C2,MLT2C2,MLT2C2,MLT2C2,MLT2C2,MLT2C2,MLT2C2,MLT2C2	ACTA2,ADRA1B,ADRA2A,ASIC2,AVPR1A,BDKRB2,DRD1,EDNRB,EGFR,GCH1,HTR1A,HTR2A,HTR7,KCNA5,NTS,PTGS2,SLC8A1,SOD1,SOD2
GO Biological Process	GO:0051147	regulation of muscle cell differentiation	390	1.093625e-2	1.000000e+0	3.618216e-1	1.462746e+0	2.871312e+1	42	2.210402e-2	3.233256e-2	117	3.777556e-4	1.000000e+0	4.165966e-2	2.122625e+0	1.130676e+1	24	169	1.933924e-2	1.420118e-1	MLT2C2,MLT2C2,MLT2C2,MLT2C2,MLT2C2,MLT2C2,MLT2C2,MLT2C2,MLT2C2,MLT2C2,MLT2C2,MLT2C2,MLT2C2,MLT2C2,MLT2C2,MLT2C2,MLT2C2,MLT2C2,MLT2C2,MLT2C2,MLT2C2,MLT2C2,MLT2C2,MLT2C2,MLT2C2,MLT2C2,MLT2C2,MLT2C2,MLT2C2,MLT2C2,MLT2C2,MLT2C2,MLT2C2,MLT2C2,MLT2C2,MLT2C2,MLT2C2,MLT2C2,MLT2C2,MLT2C2,MLT2C2,MLT2C2	AKAP13,ANKRD17,BCL2,BDNF,BMP2,BMP4,BOC,CDH2,CTDP1,CTH,EFNB2,HDAC4,IGF1,KIT,MBNL3,MEF2A,MSX1,NMRK2,PRICKLE1,PROX1,SOSTDC1,SOX9,TNFSF14,ZFP36L1
GO Biological Process	GO:0043535	regulation of blood vessel endothelial cell migration	391	1.101365e-2	1.000000e+0	3.634504e-1	1.812694e+0	1.048163e+1	19	8.069003e-3	1.462664e-2	578	2.148791e-2	1.000000e+0	4.796860e-1	2.169699e+0	4.148040e+0	9	62	7.252216e-3	1.451613e-1	MLT2C2,MLT2C2,MLT2C2,MLT2C2,MLT2C2,MLT2C2,MLT2C2,MLT2C2,MLT2C2,MLT2C2,MLT2C2,MLT2C2,MLT2C2,MLT2C2,MLT2C2,MLT2C2,MLT2C2,MLT2C2,MLT2C2	FGF2,GDF2,KDR,MEOX2,PRCP,PRKD1,PTGS2,VASH1,VEGFC
GO Biological Process	GO:0014898	cardiac muscle hypertrophy in response to stress	392	1.110603e-2	1.000000e+0	3.655640e-1	2.696592e+0	2.966707e+0	8	2.283839e-3	6.158584e-3	2559	2.399585e-1	1.000000e+0	1.000000e+0	2.135260e+0	9.366543e-1	2	14	1.611604e-3	1.428571e-1	MLT2C2,MLT2C2,MLT2C2,MLT2C2,MLT2C2,MLT2C2,MLT2C2,MLT2C2	GATA6,HDAC4
GO Biological Process	GO:1900272	negative regulation of long-term synaptic potentiation	393	1.114163e-2	1.000000e+0	3.658027e-1	3.277184e+0	1.830840e+0	6	1.409423e-3	4.618938e-3	1390	9.567497e-2	1.000000e+0	8.881253e-1	3.736704e+0	5.352310e-1	2	8	1.611604e-3	2.500000e-1	MLT2C2,MLT2C2,MLT2C2,MLT2C2,MLT2C2,MLT2C2	CX3CR1,EPHA4
GO Biological Process	GO:0072081	specification of nephron tubule identity	394	1.131239e-2	1.000000e+0	3.704664e-1	2.927003e+0	2.391525e+0	7	1.841051e-3	5.388761e-3	733	3.904559e-2	1.000000e+0	6.873196e-1	5.978727e+0	3.345194e-1	2	5	1.611604e-3	4.000000e-1	MLT2C2,MLT2C2,MLT2C2,MLT2C2,MLT2C2,MLT2C2,MLT2C2	IRX1,IRX2
GO Biological Process	GO:2000458	regulation of astrocyte chemotaxis	395	1.144410e-2	1.000000e+0	3.738309e-1	1.253572e+1	1.595441e-1	2	1.228207e-4	1.539646e-3	1630	1.293350e-1	1.000000e+0	1.000000e+0	7.473409e+0	1.338078e-1	1	2	8.058018e-4	5.000000e-1	MLT2C2,MLT2C2	GPR183
GO Biological Process	GO:0019395	fatty acid oxidation	396	1.151054e-2	1.000000e+0	3.750518e-1	2.022904e+0	6.920743e+0	14	5.327747e-3	1.077752e-2	1841	1.346639e-1	1.000000e+0	9.438177e-1	1.573349e+0	5.084695e+0	8	76	6.446414e-3	1.052632e-1	MLT2C2,MLT2C2,MLT2C2,MLT2C2,MLT2C2,MLT2C2,MLT2C2,MLT2C2,MLT2C2,MLT2C2,MLT2C2,MLT2C2,MLT2C2,MLT2C2	ACADL,AUH,CYP4V2,ECI2,HAO1,PEX2,PHYH,PPARGC1A
GO Biological Process	GO:0002327	immature B cell differentiation	397	1.151813e-2	1.000000e+0	3.743537e-1	3.767777e+0	1.327042e+0	5	1.021588e-3	3.849115e-3	1390	9.567497e-2	1.000000e+0	8.881253e-1	3.736704e+0	5.352310e-1	2	8	1.611604e-3	2.500000e-1	MLT2C2,MLT2C2,MLT2C2,MLT2C2,MLT2C2	ATP11C,KIT
GO Biological Process	GO:0014878	response to electrical stimulus involved in regulation of muscle adaptation	398	1.154765e-2	1.000000e+0	3.743702e-1	4.650514e+0	8.601200e-1	4	6.621401e-4	3.079292e-3	2599	2.419542e-1	1.000000e+0	1.000000e+0	3.736704e+0	2.676155e-1	1	4	8.058018e-4	2.500000e-1	MLT2C2,MLT2C2,MLT2C2,MLT2C2	PPARGC1A
GO Biological Process	GO:0001503	ossification	399	1.156050e-2	1.000000e+0	3.738474e-1	1.373878e+0	4.148839e+1	57	3.193872e-2	4.387991e-2	327	5.182348e-3	1.000000e+0	2.044888e-1	1.674044e+0	1.672597e+1	28	250	2.256245e-2	1.120000e-1	MLT2C2,MLT2C2,MLT2C2,MLT2C2,MLT2C2,MLT2C2,MLT2C2,MLT2C2,MLT2C2,MLT2C2,MLT2C2,MLT2C2,MLT2C2,MLT2C2,MLT2C2,MLT2C2,MLT2C2,MLT2C2,MLT2C2,MLT2C2,MLT2C2,MLT2C2,MLT2C2,MLT2C2,MLT2C2,MLT2C2,MLT2C2,MLT2C2,MLT2C2,MLT2C2,MLT2C2,MLT2C2,MLT2C2,MLT2C2,MLT2C2,MLT2C2,MLT2C2,MLT2C2,MLT2C2,MLT2C2,MLT2C2,MLT2C2,MLT2C2,MLT2C2,MLT2C2,MLT2C2,MLT2C2,MLT2C2,MLT2C2,MLT2C2,MLT2C2,MLT2C2,MLT2C2,MLT2C2,MLT2C2,MLT2C2,MLT2C2	BCL2,BMP2,BMP4,CDH11,CYR61,DUOX2,EGFR,FGF9,FHL2,FZD1,GDF2,HDAC4,IGF1,IMPAD1,KAZALD1,MMP16,MSX2,NAB1,OSTF1,PENK,PTGS2,PTHLH,RUNX1,SMAD1,SOX9,SYNCRIP,TNFRSF11A,TNFSF11
GO Biological Process	GO:0090287	regulation of cellular response to growth factor stimulus	400	1.161515e-2	1.000000e+0	3.746757e-1	1.343048e+0	4.839737e+1	65	3.725741e-2	5.003849e-2	62	3.217596e-5	4.151664e-1	6.696232e-3	2.099966e+0	1.619074e+1	34	242	2.739726e-2	1.404959e-1	MLT2C2,MLT2C2,MLT2C2,MLT2C2,MLT2C2,MLT2C2,MLT2C2,MLT2C2,MLT2C2,MLT2C2,MLT2C2,MLT2C2,MLT2C2,MLT2C2,MLT2C2,MLT2C2,MLT2C2,MLT2C2,MLT2C2,MLT2C2,MLT2C2,MLT2C2,MLT2C2,MLT2C2,MLT2C2,MLT2C2,MLT2C2,MLT2C2,MLT2C2,MLT2C2,MLT2C2,MLT2C2,MLT2C2,MLT2C2,MLT2C2,MLT2C2,MLT2C2,MLT2C2,MLT2C2,MLT2C2,MLT2C2,MLT2C2,MLT2C2,MLT2C2,MLT2C2,MLT2C2,MLT2C2,MLT2C2,MLT2C2,MLT2C2,MLT2C2,MLT2C2,MLT2C2,MLT2C2,MLT2C2,MLT2C2,MLT2C2,…	ACVR2A,BMP4,CCBE1,CDKN2B,CITED2,CRB2,CYFIP1,CYR61,FERMT1,FGF1,FGF2,FGF9,FZD1,GATA6,GDF2,ING2,MSX1,MSX2,MYOF,NEDD4,ONECUT1,PPM1A,PTP4A3,ROBO1,SLIT2,SMAD2,SMAD7,SOSTDC1,SOX11,SPRY2,SULF2,VEGFC,VWC2L,ZNF703
GO Biological Process	GO:0000098	sulfur amino acid catabolic process	401	1.162267e-2	1.000000e+0	3.739833e-1	3.759137e+0	1.330093e+0	5	1.023936e-3	3.849115e-3	630	2.512541e-2	1.000000e+0	5.145923e-1	4.484045e+0	6.690388e-1	3	10	2.417405e-3	3.000000e-1	MLT2C2,MLT2C2,MLT2C2,MLT2C2,MLT2C2	CDO1,CTH,MTRR
GO Biological Process	GO:0051901	positive regulation of mitochondrial depolarization	402	1.170216e-2	1.000000e+0	3.756044e-1	3.752627e+0	1.332400e+0	5	1.025712e-3	3.849115e-3	1867	1.408771e-1	1.000000e+0	9.736139e-1	2.989363e+0	6.690388e-1	2	10	1.611604e-3	2.000000e-1	MLT2C2,MLT2C2,MLT2C2,MLT2C2,MLT2C2	KDR,PARP1
GO Biological Process	GO:0034440	lipid oxidation	403	1.182688e-2	1.000000e+0	3.786656e-1	2.015924e+0	6.944708e+0	14	5.346195e-3	1.077752e-2	1912	1.420440e-1	1.000000e+0	9.585741e-1	1.552916e+0	5.151598e+0	8	77	6.446414e-3	1.038961e-1	MLT2C2,MLT2C2,MLT2C2,MLT2C2,MLT2C2,MLT2C2,MLT2C2,MLT2C2,MLT2C2,MLT2C2,MLT2C2,MLT2C2,MLT2C2,MLT2C2	ACADL,AUH,CYP4V2,ECI2,HAO1,PEX2,PHYH,PPARGC1A
GO Biological Process	GO:2000520	regulation of immunological synapse formation	404	1.183170e-2	1.000000e+0	3.778822e-1	1.231722e+1	1.623743e-1	2	1.249994e-4	1.539646e-3	2128	1.875921e-1	1.000000e+0	1.000000e+0	4.982272e+0	2.007116e-1	1	3	8.058018e-4	3.333333e-1	MLT2C2,MLT2C2	LGALS3
GO Biological Process	GO:0090258	negative regulation of mitochondrial fission	405	1.191266e-2	1.000000e+0	3.795285e-1	4.607279e+0	8.681913e-1	4	6.683536e-4	3.079292e-3	2128	1.875921e-1	1.000000e+0	1.000000e+0	4.982272e+0	2.007116e-1	1	3	8.058018e-4	3.333333e-1	MLT2C2,MLT2C2,MLT2C2,MLT2C2	PPARGC1A
GO Biological Process	GO:0071559	response to transforming growth factor beta	406	1.194430e-2	1.000000e+0	3.795993e-1	1.461669e+0	2.805013e+1	41	2.159364e-2	3.156274e-2	148	9.414614e-4	1.000000e+0	8.207889e-2	2.106598e+0	9.968678e+0	21	149	1.692184e-2	1.409396e-1	MLT2C2,MLT2C2,MLT2C2,MLT2C2,MLT2C2,MLT2C2,MLT2C2,MLT2C2,MLT2C2,MLT2C2,MLT2C2,MLT2C2,MLT2C2,MLT2C2,MLT2C2,MLT2C2,MLT2C2,MLT2C2,MLT2C2,MLT2C2,MLT2C2,MLT2C2,MLT2C2,MLT2C2,MLT2C2,MLT2C2,MLT2C2,MLT2C2,MLT2C2,MLT2C2,MLT2C2,MLT2C2,MLT2C2,MLT2C2,MLT2C2,MLT2C2,MLT2C2,MLT2C2,MLT2C2,MLT2C2,MLT2C2	ARG1,CCL2,CDH5,COL4A2,CX3CR1,FERMT2,MXRA5,PARP1,PDE3A,PENK,POSTN,PPARGC1A,PPM1A,SMAD1,SMAD2,SMAD7,SOX5,SOX9,TGFB2,USP9Y,ZFP36L1
GO Biological Process	GO:1900227	positive regulation of NLRP3 inflammasome complex assembly	407	1.202326e-2	1.000000e+0	3.811698e-1	4.594503e+0	8.706056e-1	4	6.702122e-4	3.079292e-3	224	2.696752e-3	1.000000e+0	1.553401e-1	8.968090e+0	3.345194e-1	3	5	2.417405e-3	6.000000e-1	MLT2C2,MLT2C2,MLT2C2,MLT2C2	CD36,GBP5,TLR4
GO Biological Process	GO:0014821	phasic smooth muscle contraction	408	1.217869e-2	1.000000e+0	3.851511e-1	2.651446e+0	3.017221e+0	8	2.322726e-3	6.158584e-3	336	5.465560e-3	1.000000e+0	2.098873e-1	4.151894e+0	1.204270e+0	5	18	4.029009e-3	2.777778e-1	MLT2C2,MLT2C2,MLT2C2,MLT2C2,MLT2C2,MLT2C2,MLT2C2,MLT2C2	DRD1,DRD2,EDNRB,GDNF,PTGER3
GO Biological Process	GO:0010907	positive regulation of glucose metabolic process	409	1.220077e-2	1.000000e+0	3.849060e-1	2.145418e+0	5.593314e+0	12	4.305862e-3	9.237875e-3	1012	6.636859e-2	1.000000e+0	8.461995e-1	2.264669e+0	2.207828e+0	5	33	4.029009e-3	1.515152e-1	MLT2C2,MLT2C2,MLT2C2,MLT2C2,MLT2C2,MLT2C2,MLT2C2,MLT2C2,MLT2C2,MLT2C2,MLT2C2,MLT2C2	ESRRB,IGF1,IRS2,PPARGC1A,PTPN2
GO Biological Process	GO:0048818	positive regulation of hair follicle maturation	410	1.221450e-2	1.000000e+0	3.843993e-1	3.210622e+0	1.868797e+0	6	1.438643e-3	4.618938e-3	733	3.904559e-2	1.000000e+0	6.873196e-1	5.978727e+0	3.345194e-1	2	5	1.611604e-3	4.000000e-1	MLT2C2,MLT2C2,MLT2C2,MLT2C2,MLT2C2,MLT2C2	MSX2,TGFB2
GO Biological Process	GO:0098869	cellular oxidant detoxification	411	1.228953e-2	1.000000e+0	3.858195e-1	2.006054e+0	6.978875e+0	14	5.372498e-3	1.077752e-2	3314	3.305426e-1	1.000000e+0	1.000000e+0	1.245568e+0	5.619926e+0	7	84	5.640612e-3	8.333333e-2	MLT2C2,MLT2C2,MLT2C2,MLT2C2,MLT2C2,MLT2C2,MLT2C2,MLT2C2,MLT2C2,MLT2C2,MLT2C2,MLT2C2,MLT2C2,MLT2C2	AAED1,DUOX2,MGST2,PTGS2,SOD1,SOD2,SOD3
GO Biological Process	GO:0032271	regulation of protein polymerization	412	1.247532e-2	1.000000e+0	3.907016e-1	1.541470e+0	2.075941e+1	32	1.598107e-2	2.463433e-2	2521	2.309300e-1	1.000000e+0	1.000000e+0	1.238686e+0	1.210960e+1	15	181	1.208703e-2	8.287293e-2	MLT2C2,MLT2C2,MLT2C2,MLT2C2,MLT2C2,MLT2C2,MLT2C2,MLT2C2,MLT2C2,MLT2C2,MLT2C2,MLT2C2,MLT2C2,MLT2C2,MLT2C2,MLT2C2,MLT2C2,MLT2C2,MLT2C2,MLT2C2,MLT2C2,MLT2C2,MLT2C2,MLT2C2,MLT2C2,MLT2C2,MLT2C2,MLT2C2,MLT2C2,MLT2C2,MLT2C2,MLT2C2	ACTR3,ACTR3B,ARFIP1,ARHGAP18,CCL24,CDC42EP3,CYFIP1,FHOD3,HAX1,NAV3,NCK1,PREX1,SLIT2,STMN2,TENM1
GO Biological Process	GO:0051552	flavone metabolic process	413	1.249796e-2	1.000000e+0	3.904629e-1	4.541276e+0	8.808097e-1	4	6.780675e-4	3.079292e-3	3333	3.400164e-1	1.000000e+0	1.000000e+0	2.491136e+0	4.014233e-1	1	6	8.058018e-4	1.666667e-1	MLT2C2,MLT2C2,MLT2C2,MLT2C2	PPARGC1A
GO Biological Process	GO:0097212	lysosomal membrane organization	414	1.257407e-2	1.000000e+0	3.918918e-1	1.192729e+1	1.676827e-1	2	1.290860e-4	1.539646e-3	2128	1.875921e-1	1.000000e+0	1.000000e+0	4.982272e+0	2.007116e-1	1	3	8.058018e-4	3.333333e-1	MLT2C2,MLT2C2	LAPTM4B
GO Biological Process	GO:0014741	negative regulation of muscle hypertrophy	415	1.257571e-2	1.000000e+0	3.909985e-1	2.464320e+0	3.652123e+0	9	2.811488e-3	6.928406e-3	1924	1.460491e-1	1.000000e+0	9.794551e-1	2.242023e+0	1.338078e+0	3	20	2.417405e-3	1.500000e-1	MLT2C2,MLT2C2,MLT2C2,MLT2C2,MLT2C2,MLT2C2,MLT2C2,MLT2C2,MLT2C2	CTDP1,ERRFI1,JARID2
GO Biological Process	GO:0010863	positive regulation of phospholipase C activity	416	1.267654e-2	1.000000e+0	3.931860e-1	2.221405e+0	4.951821e+0	11	3.812025e-3	8.468052e-3	333	5.412397e-3	1.000000e+0	2.097182e-1	3.170537e+0	2.207828e+0	7	33	5.640612e-3	2.121212e-1	MLT2C2,MLT2C2,MLT2C2,MLT2C2,MLT2C2,MLT2C2,MLT2C2,MLT2C2,MLT2C2,MLT2C2,MLT2C2	AVPR1A,EGFR,ESR1,FGF2,GPR55,HTR2A,KIT
GO Biological Process	GO:1990748	cellular detoxification	417	1.275935e-2	1.000000e+0	3.948055e-1	1.996417e+0	7.012564e+0	14	5.398433e-3	1.077752e-2	3560	3.526354e-1	1.000000e+0	1.000000e+0	1.216601e+0	5.753733e+0	7	86	5.640612e-3	8.139535e-2	MLT2C2,MLT2C2,MLT2C2,MLT2C2,MLT2C2,MLT2C2,MLT2C2,MLT2C2,MLT2C2,MLT2C2,MLT2C2,MLT2C2,MLT2C2,MLT2C2	AAED1,DUOX2,MGST2,PTGS2,SOD1,SOD2,SOD3
GO Biological Process	GO:1905166	negative regulation of lysosomal protein catabolic process	418	1.278971e-2	1.000000e+0	3.947982e-1	1.182044e+1	1.691985e-1	2	1.302529e-4	1.539646e-3	2128	1.875921e-1	1.000000e+0	1.000000e+0	4.982272e+0	2.007116e-1	1	3	8.058018e-4	3.333333e-1	MLT2C2,MLT2C2	LAPTM4B
GO Biological Process	GO:0043502	regulation of muscle adaptation	419	1.281599e-2	1.000000e+0	3.946652e-1	1.702735e+0	1.292039e+1	22	9.946410e-3	1.693610e-2	328	5.199664e-3	1.000000e+0	2.045465e-1	2.417867e+0	4.549464e+0	11	68	8.863820e-3	1.617647e-1	MLT2C2,MLT2C2,MLT2C2,MLT2C2,MLT2C2,MLT2C2,MLT2C2,MLT2C2,MLT2C2,MLT2C2,MLT2C2,MLT2C2,MLT2C2,MLT2C2,MLT2C2,MLT2C2,MLT2C2,MLT2C2,MLT2C2,MLT2C2,MLT2C2,MLT2C2	AKAP13,CAMK2D,CTDP1,ERRFI1,HDAC4,IGF1,JARID2,MEF2A,PARP1,PDE5A,PPARGC1A
GO Biological Process	GO:0048194	Golgi vesicle budding	420	1.285937e-2	1.000000e+0	3.950582e-1	4.502408e+0	8.884135e-1	4	6.839211e-4	3.079292e-3	4236	4.638615e-1	1.000000e+0	1.000000e+0	1.660757e+0	6.021349e-1	1	9	8.058018e-4	1.111111e-1	MLT2C2,MLT2C2,MLT2C2,MLT2C2	GOLPH3
GO Biological Process	GO:1903438	positive regulation of mitotic cytokinetic process	421	1.289153e-2	1.000000e+0	3.951055e-1	6.250949e+0	4.799271e-1	3	3.694589e-4	2.309469e-3	1630	1.293350e-1	1.000000e+0	1.000000e+0	7.473409e+0	1.338078e-1	1	2	8.058018e-4	5.000000e-1	MLT2C2,MLT2C2,MLT2C2	KIF20B
GO Biological Process	GO:0048170	positive regulation of long-term neuronal synaptic plasticity	422	1.292710e-2	1.000000e+0	3.952568e-1	4.495276e+0	8.898231e-1	4	6.850062e-4	3.079292e-3	3013	2.926813e-1	1.000000e+0	1.000000e+0	2.989363e+0	3.345194e-1	1	5	8.058018e-4	2.000000e-1	MLT2C2,MLT2C2,MLT2C2,MLT2C2	KIT
GO Biological Process	GO:0071260	cellular response to mechanical stimulus	423	1.302459e-2	1.000000e+0	3.972962e-1	1.780783e+0	1.066946e+1	19	8.213598e-3	1.462664e-2	689	3.206266e-2	1.000000e+0	6.004419e-1	1.941145e+0	5.151598e+0	10	77	8.058018e-3	1.298701e-1	MLT2C2,MLT2C2,MLT2C2,MLT2C2,MLT2C2,MLT2C2,MLT2C2,MLT2C2,MLT2C2,MLT2C2,MLT2C2,MLT2C2,MLT2C2,MLT2C2,MLT2C2,MLT2C2,MLT2C2,MLT2C2,MLT2C2	EGFR,HDAC4,PIEZO1,PTGS2,PTPN11,SLC2A1,SOX9,TLR3,TLR4,TNFSF14
GO Biological Process	GO:0010042	response to manganese ion	424	1.309043e-2	1.000000e+0	3.983628e-1	3.646754e+0	1.371082e+0	5	1.055491e-3	3.849115e-3	1343	8.710460e-2	1.000000e+0	8.368657e-1	2.802528e+0	1.070462e+0	3	16	2.417405e-3	1.875000e-1	MLT2C2,MLT2C2,MLT2C2,MLT2C2,MLT2C2	ARG1,PARK2,PTGS2
GO Biological Process	GO:0051952	regulation of amine transport	425	1.309487e-2	1.000000e+0	3.975603e-1	1.656237e+0	1.449068e+1	24	1.115526e-2	1.847575e-2	179	1.483926e-3	1.000000e+0	1.069670e-1	2.556692e+0	5.084695e+0	13	76	1.047542e-2	1.710526e-1	MLT2C2,MLT2C2,MLT2C2,MLT2C2,MLT2C2,MLT2C2,MLT2C2,MLT2C2,MLT2C2,MLT2C2,MLT2C2,MLT2C2,MLT2C2,MLT2C2,MLT2C2,MLT2C2,MLT2C2,MLT2C2,MLT2C2,MLT2C2,MLT2C2,MLT2C2,MLT2C2,MLT2C2	ADRA2A,ARG1,AVPR1A,CHRNA4,DRD1,DRD2,GDNF,GRM7,HTR2A,OPRK1,OR5T1,PARK2,SYT1
GO Biological Process	GO:0000097	sulfur amino acid biosynthetic process	426	1.313235e-2	1.000000e+0	3.977622e-1	3.158808e+0	1.899451e+0	6	1.462241e-3	4.618938e-3	552	1.896697e-2	1.000000e+0	4.433529e-1	3.736704e+0	1.070462e+0	4	16	3.223207e-3	2.500000e-1	MLT2C2,MLT2C2,MLT2C2,MLT2C2,MLT2C2,MLT2C2	CDO1,CTH,GGT1,MTRR
GO Biological Process	GO:0006579	amino-acid betaine catabolic process	427	1.314913e-2	1.000000e+0	3.973378e-1	1.164820e+1	1.717004e-1	2	1.321789e-4	1.539646e-3	2128	1.875921e-1	1.000000e+0	1.000000e+0	4.982272e+0	2.007116e-1	1	3	8.058018e-4	3.333333e-1	MLT2C2,MLT2C2	ACADL
GO Biological Process	GO:1902957	negative regulation of mitochondrial electron transport, NADH to ubiquinone	428	1.317833e-2	1.000000e+0	3.972897e-1	4.469216e+0	8.950116e-1	4	6.890005e-4	3.079292e-3	1630	1.293350e-1	1.000000e+0	1.000000e+0	7.473409e+0	1.338078e-1	1	2	8.058018e-4	5.000000e-1	MLT2C2,MLT2C2,MLT2C2,MLT2C2	DNAJC15
GO Biological Process	GO:0071812	positive regulation of fever generation by positive regulation of prostaglandin secretion	429	1.334454e-2	1.000000e+0	4.013627e-1	6.169934e+0	4.862289e-1	3	3.743101e-4	2.309469e-3	289	4.472763e-3	1.000000e+0	1.996957e-1	1.494682e+1	1.338078e-1	2	2	1.611604e-3	1.000000e+0	MLT2C2,MLT2C2,MLT2C2	TNFRSF11A,TNFSF11
GO Biological Process	GO:0071848	positive regulation of ERK1 and ERK2 cascade via TNFSF11-mediated signaling	429	1.334454e-2	1.000000e+0	4.013627e-1	6.169934e+0	4.862289e-1	3	3.743101e-4	2.309469e-3	289	4.472763e-3	1.000000e+0	1.996957e-1	1.494682e+1	1.338078e-1	2	2	1.611604e-3	1.000000e+0	MLT2C2,MLT2C2,MLT2C2	TNFRSF11A,TNFSF11
GO Biological Process	GO:0048169	regulation of long-term neuronal synaptic plasticity	431	1.357512e-2	1.000000e+0	4.064032e-1	2.302686e+0	4.342754e+0	10	3.343152e-3	7.698229e-3	1322	8.214420e-2	1.000000e+0	8.017448e-1	2.391491e+0	1.672597e+0	4	25	3.223207e-3	1.600000e-1	MLT2C2,MLT2C2,MLT2C2,MLT2C2,MLT2C2,MLT2C2,MLT2C2,MLT2C2,MLT2C2,MLT2C2	DRD2,GRIK2,KIT,NETO1
GO Biological Process	GO:0031952	regulation of protein autophosphorylation	432	1.358631e-2	1.000000e+0	4.057967e-1	1.927652e+0	7.781488e+0	15	5.990368e-3	1.154734e-2	581	2.287909e-2	1.000000e+0	5.081048e-1	2.433203e+0	2.876867e+0	7	43	5.640612e-3	1.627907e-1	MLT2C2,MLT2C2,MLT2C2,MLT2C2,MLT2C2,MLT2C2,MLT2C2,MLT2C2,MLT2C2,MLT2C2,MLT2C2,MLT2C2,MLT2C2,MLT2C2,MLT2C2	EPHA7,ERRFI1,RAP2B,RAP2C,SYK,TOM1L1,VEGFC
GO Biological Process	GO:0010430	fatty acid omega-oxidation	433	1.359352e-2	1.000000e+0	4.050743e-1	1.144476e+1	1.747525e-1	2	1.345285e-4	1.539646e-3	1630	1.293350e-1	1.000000e+0	1.000000e+0	7.473409e+0	1.338078e-1	1	2	8.058018e-4	5.000000e-1	MLT2C2,MLT2C2	CYP4V2
GO Biological Process	GO:2001242	regulation of intrinsic apoptotic signaling pathway	434	1.359655e-2	1.000000e+0	4.042311e-1	1.670800e+0	1.376586e+1	23	1.059728e-2	1.770593e-2	1439	9.573296e-2	1.000000e+0	8.584033e-1	1.446466e+0	1.037010e+1	15	155	1.208703e-2	9.677419e-2	MLT2C2,MLT2C2,MLT2C2,MLT2C2,MLT2C2,MLT2C2,MLT2C2,MLT2C2,MLT2C2,MLT2C2,MLT2C2,MLT2C2,MLT2C2,MLT2C2,MLT2C2,MLT2C2,MLT2C2,MLT2C2,MLT2C2,MLT2C2,MLT2C2,MLT2C2,MLT2C2	BCL2,BCL2L11,BDKRB2,FBXW7,ING2,MAGEA3,MSX1,NCK1,PARK2,PARP1,PTGS2,PTPN2,SOD1,SOD2,USP47
GO Biological Process	GO:0033344	cholesterol efflux	435	1.362446e-2	1.000000e+0	4.041297e-1	3.132715e+0	1.915271e+0	6	1.474420e-3	4.618938e-3	2430	2.143111e-1	1.000000e+0	1.000000e+0	1.868352e+0	1.605693e+0	3	24	2.417405e-3	1.250000e-1	MLT2C2,MLT2C2,MLT2C2,MLT2C2,MLT2C2,MLT2C2	ABCA1,ABCA5,APOB
GO Biological Process	GO:0045186	zonula adherens assembly	436	1.365817e-2	1.000000e+0	4.042004e-1	1.141599e+1	1.751929e-1	2	1.348675e-4	1.539646e-3	1018	6.690388e-2	1.000000e+0	8.479968e-1	1.494682e+1	6.690388e-2	1	1	8.058018e-4	1.000000e+0	MLT2C2,MLT2C2	DLG5
GO Biological Process	GO:0043697	cell dedifferentiation	437	1.373775e-2	1.000000e+0	4.056251e-1	3.601854e+0	1.388174e+0	5	1.068648e-3	3.849115e-3	733	3.904559e-2	1.000000e+0	6.873196e-1	5.978727e+0	3.345194e-1	2	5	1.611604e-3	4.000000e-1	MLT2C2,MLT2C2,MLT2C2,MLT2C2,MLT2C2	ESRRB,FEZF1
GO Biological Process	GO:1901992	positive regulation of mitotic cell cycle phase transition	438	1.378937e-2	1.000000e+0	4.062197e-1	1.878347e+0	8.518128e+0	16	6.557450e-3	1.231717e-2	564	1.948664e-2	1.000000e+0	4.458087e-1	2.205268e+0	4.081136e+0	9	61	7.252216e-3	1.475410e-1	MLT2C2,MLT2C2,MLT2C2,MLT2C2,MLT2C2,MLT2C2,MLT2C2,MLT2C2,MLT2C2,MLT2C2,MLT2C2,MLT2C2,MLT2C2,MLT2C2,MLT2C2,MLT2C2	ANKRD17,CCL2,DLGAP5,KCNA5,PBX1,PHOX2B,PLRG1,RAD51B,UBE2E2
GO Biological Process	GO:1902175	regulation of oxidative stress-induced intrinsic apoptotic signaling pathway	439	1.381206e-2	1.000000e+0	4.059613e-1	2.811517e+0	2.489759e+0	7	1.916674e-3	5.388761e-3	821	4.689270e-2	1.000000e+0	7.369750e-1	2.491136e+0	2.007116e+0	5	30	4.029009e-3	1.666667e-1	MLT2C2,MLT2C2,MLT2C2,MLT2C2,MLT2C2,MLT2C2,MLT2C2	FBXW7,PARK2,PARP1,SOD1,SOD2
GO Biological Process	GO:0002880	regulation of chronic inflammatory response to non-antigenic stimulus	440	1.381274e-2	1.000000e+0	4.050586e-1	1.134803e+1	1.762420e-1	2	1.356752e-4	1.539646e-3	1630	1.293350e-1	1.000000e+0	1.000000e+0	7.473409e+0	1.338078e-1	1	2	8.058018e-4	5.000000e-1	MLT2C2,MLT2C2	CX3CR1
GO Biological Process	GO:0017186	peptidyl-pyroglutamic acid biosynthetic process, using glutaminyl-peptide cyclotransferase	441	1.386985e-2	1.000000e+0	4.058111e-1	1.132321e+1	1.766284e-1	2	1.359726e-4	1.539646e-3	1630	1.293350e-1	1.000000e+0	1.000000e+0	7.473409e+0	1.338078e-1	1	2	8.058018e-4	5.000000e-1	MLT2C2,MLT2C2	QPCT
GO Biological Process	GO:0035855	megakaryocyte development	442	1.388670e-2	1.000000e+0	4.053848e-1	2.808438e+0	2.492489e+0	7	1.918775e-3	5.388761e-3	2974	2.909165e-1	1.000000e+0	1.000000e+0	1.868352e+0	1.070462e+0	2	16	1.611604e-3	1.250000e-1	MLT2C2,MLT2C2,MLT2C2,MLT2C2,MLT2C2,MLT2C2,MLT2C2	KIT,PTPN11
GO Biological Process	GO:0035584	calcium-mediated signaling using intracellular calcium source	443	1.393996e-2	1.000000e+0	4.060210e-1	2.806253e+0	2.494429e+0	7	1.920269e-3	5.388761e-3	3833	3.907247e-1	1.000000e+0	1.000000e+0	1.494682e+0	1.338078e+0	2	20	1.611604e-3	1.000000e-1	MLT2C2,MLT2C2,MLT2C2,MLT2C2,MLT2C2,MLT2C2,MLT2C2	KDR,PTGFR
GO Biological Process	GO:0060045	positive regulation of cardiac muscle cell proliferation	444	1.401044e-2	1.000000e+0	4.071547e-1	2.032815e+0	6.395074e+0	13	4.923075e-3	1.000770e-2	996	6.380460e-2	1.000000e+0	8.265771e-1	2.599446e+0	1.538789e+0	4	23	3.223207e-3	1.739130e-1	MLT2C2,MLT2C2,MLT2C2,MLT2C2,MLT2C2,MLT2C2,MLT2C2,MLT2C2,MLT2C2,MLT2C2,MLT2C2,MLT2C2,MLT2C2	FGF2,FGF9,GATA6,ZFPM2
GO Biological Process	GO:1901558	response to metformin	445	1.401660e-2	1.000000e+0	4.064184e-1	4.386534e+0	9.118816e-1	4	7.019874e-4	3.079292e-3	1630	1.293350e-1	1.000000e+0	1.000000e+0	7.473409e+0	1.338078e-1	1	2	8.058018e-4	5.000000e-1	MLT2C2,MLT2C2,MLT2C2,MLT2C2	PPARGC1A
GO Biological Process	GO:0031953	negative regulation of protein autophosphorylation	446	1.416947e-2	1.000000e+0	4.099298e-1	3.573280e+0	1.399274e+0	5	1.077194e-3	3.849115e-3	4633	5.332354e-1	1.000000e+0	1.000000e+0	1.358802e+0	7.359426e-1	1	11	8.058018e-4	9.090909e-2	MLT2C2,MLT2C2,MLT2C2,MLT2C2,MLT2C2	ERRFI1
GO Biological Process	GO:0036293	response to decreased oxygen levels	447	1.424531e-2	1.000000e+0	4.112019e-1	1.357896e+0	4.197669e+1	57	3.231462e-2	4.387991e-2	3559	3.519524e-1	1.000000e+0	1.000000e+0	1.092604e+0	2.288113e+1	25	342	2.014504e-2	7.309942e-2	MLT2C2,MLT2C2,MLT2C2,MLT2C2,MLT2C2,MLT2C2,MLT2C2,MLT2C2,MLT2C2,MLT2C2,MLT2C2,MLT2C2,MLT2C2,MLT2C2,MLT2C2,MLT2C2,MLT2C2,MLT2C2,MLT2C2,MLT2C2,MLT2C2,MLT2C2,MLT2C2,MLT2C2,MLT2C2,MLT2C2,MLT2C2,MLT2C2,MLT2C2,MLT2C2,MLT2C2,MLT2C2,MLT2C2,MLT2C2,MLT2C2,MLT2C2,MLT2C2,MLT2C2,MLT2C2,MLT2C2,MLT2C2,MLT2C2,MLT2C2,MLT2C2,MLT2C2,MLT2C2,MLT2C2,MLT2C2,MLT2C2,MLT2C2,MLT2C2,MLT2C2,MLT2C2,MLT2C2,MLT2C2,MLT2C2,MLT2C2	APOLD1,BCL2,BMP2,CCL2,CHRNA4,CITED2,CPEB2,DRD2,ERCC3,GATA6,KCNA5,KCNK2,KCNMA1,PENK,PLOD2,POSTN,PPARGC1A,PTGS2,RBX1,SLC8A1,SLC8A3,SOD3,TGFB2,VEGFC,ZFP36L1
GO Biological Process	GO:0071332	cellular response to fructose stimulus	448	1.427132e-2	1.000000e+0	4.110331e-1	4.362619e+0	9.168804e-1	4	7.058356e-4	3.079292e-3	3013	2.926813e-1	1.000000e+0	1.000000e+0	2.989363e+0	3.345194e-1	1	5	8.058018e-4	2.000000e-1	MLT2C2,MLT2C2,MLT2C2,MLT2C2	PPARGC1A
GO Biological Process	GO:0070125	mitochondrial translational elongation	449	1.434149e-2	1.000000e+0	4.121342e-1	2.180517e+0	5.044676e+0	11	3.883508e-3	8.468052e-3	6052	8.421010e-1	1.000000e+0	1.000000e+0	6.872100e-1	5.820637e+0	4	87	3.223207e-3	4.597701e-2	MLT2C2,MLT2C2,MLT2C2,MLT2C2,MLT2C2,MLT2C2,MLT2C2,MLT2C2,MLT2C2,MLT2C2,MLT2C2	MRPL36,MRPL39,MRPS30,PTCD3
GO Biological Process	GO:0060125	negative regulation of growth hormone secretion	450	1.437916e-2	1.000000e+0	4.122984e-1	5.997882e+0	5.001765e-1	3	3.850474e-4	2.309469e-3	1630	1.293350e-1	1.000000e+0	1.000000e+0	7.473409e+0	1.338078e-1	1	2	8.058018e-4	5.000000e-1	MLT2C2,MLT2C2,MLT2C2	PTPN11
GO Biological Process	GO:0015758	glucose transport	451	1.451160e-2	1.000000e+0	4.151733e-1	2.176624e+0	5.053697e+0	11	3.890452e-3	8.468052e-3	3813	3.861754e-1	1.000000e+0	1.000000e+0	1.272070e+0	3.144482e+0	4	47	3.223207e-3	8.510638e-2	MLT2C2,MLT2C2,MLT2C2,MLT2C2,MLT2C2,MLT2C2,MLT2C2,MLT2C2,MLT2C2,MLT2C2,MLT2C2	DRD1,SLC2A1,SLC45A1,SLC5A9
GO Biological Process	GO:0046439	L-cysteine metabolic process	452	1.451817e-2	1.000000e+0	4.144424e-1	4.339942e+0	9.216713e-1	4	7.095237e-4	3.079292e-3	1250	7.499795e-2	1.000000e+0	7.741588e-1	4.270519e+0	4.683271e-1	2	7	1.611604e-3	2.857143e-1	MLT2C2,MLT2C2,MLT2C2,MLT2C2	CDO1,MTRR
GO Biological Process	GO:0044273	sulfur compound catabolic process	453	1.453560e-2	1.000000e+0	4.140239e-1	2.092633e+0	5.734404e+0	12	4.414476e-3	9.237875e-3	204	2.073465e-3	1.000000e+0	1.311467e-1	2.874388e+0	3.479002e+0	10	52	8.058018e-3	1.923077e-1	MLT2C2,MLT2C2,MLT2C2,MLT2C2,MLT2C2,MLT2C2,MLT2C2,MLT2C2,MLT2C2,MLT2C2,MLT2C2,MLT2C2	CDO1,CTH,GGT1,GGT2,GGT5,GGTLC1,GGTLC2,GGTLC3,KERA,MTRR
GO Biological Process	GO:0021762	substantia nigra development	454	1.456637e-2	1.000000e+0	4.139865e-1	2.402983e+0	3.745344e+0	9	2.883252e-3	6.928406e-3	1542	1.166920e-1	1.000000e+0	9.764441e-1	1.916259e+0	2.609251e+0	5	39	4.029009e-3	1.282051e-1	MLT2C2,MLT2C2,MLT2C2,MLT2C2,MLT2C2,MLT2C2,MLT2C2,MLT2C2,MLT2C2	BASP1,FGF9,MBP,PADI2,YWHAQ
GO Biological Process	GO:1900542	regulation of purine nucleotide metabolic process	455	1.457660e-2	1.000000e+0	4.133667e-1	1.368819e+0	3.945007e+1	54	3.036957e-2	4.157044e-2	217	2.509640e-3	1.000000e+0	1.492253e-1	1.724633e+0	1.739501e+1	30	260	2.417405e-2	1.153846e-1	MLT2C2,MLT2C2,MLT2C2,MLT2C2,MLT2C2,MLT2C2,MLT2C2,MLT2C2,MLT2C2,MLT2C2,MLT2C2,MLT2C2,MLT2C2,MLT2C2,MLT2C2,MLT2C2,MLT2C2,MLT2C2,MLT2C2,MLT2C2,MLT2C2,MLT2C2,MLT2C2,MLT2C2,MLT2C2,MLT2C2,MLT2C2,MLT2C2,MLT2C2,MLT2C2,MLT2C2,MLT2C2,MLT2C2,MLT2C2,MLT2C2,MLT2C2,MLT2C2,MLT2C2,MLT2C2,MLT2C2,MLT2C2,MLT2C2,MLT2C2,MLT2C2,MLT2C2,MLT2C2,MLT2C2,MLT2C2,MLT2C2,MLT2C2,MLT2C2,MLT2C2,MLT2C2,MLT2C2	ABCA1,ADCY2,ADCYAP1,ADRA2A,CALCRL,DNAJC15,DRD1,DRD2,EDNRB,ESRRB,GCKR,GPR126,GRM7,GRM8,GUCA2B,HDAC4,HTR1E,HTR2A,IGF1,MC4R,MTNR1A,NUP54,OR5T1,PARP1,PDE5A,PPARGC1A,PTHLH,RIT2,RXFP2,SEH1L
GO Biological Process	GO:0001649	osteoblast differentiation	456	1.464532e-2	1.000000e+0	4.144047e-1	1.533685e+0	2.021276e+1	31	1.556025e-2	2.386451e-2	961	6.111846e-2	1.000000e+0	8.206155e-1	1.605856e+0	8.095369e+0	13	121	1.047542e-2	1.074380e-1	MLT2C2,MLT2C2,MLT2C2,MLT2C2,MLT2C2,MLT2C2,MLT2C2,MLT2C2,MLT2C2,MLT2C2,MLT2C2,MLT2C2,MLT2C2,MLT2C2,MLT2C2,MLT2C2,MLT2C2,MLT2C2,MLT2C2,MLT2C2,MLT2C2,MLT2C2,MLT2C2,MLT2C2,MLT2C2,MLT2C2,MLT2C2,MLT2C2,MLT2C2,MLT2C2,MLT2C2	BMP2,BMP4,CYR61,FGF9,FHL2,FZD1,GDF2,HDAC4,MSX2,PENK,PTHLH,SMAD1,SYNCRIP
GO Biological Process	GO:0009187	cyclic nucleotide metabolic process	457	1.465857e-2	1.000000e+0	4.138721e-1	1.758308e+0	1.080584e+1	19	8.318586e-3	1.462664e-2	252	3.196318e-3	1.000000e+0	1.636591e-1	2.717603e+0	3.679713e+0	10	55	8.058018e-3	1.818182e-1	MLT2C2,MLT2C2,MLT2C2,MLT2C2,MLT2C2,MLT2C2,MLT2C2,MLT2C2,MLT2C2,MLT2C2,MLT2C2,MLT2C2,MLT2C2,MLT2C2,MLT2C2,MLT2C2,MLT2C2,MLT2C2,MLT2C2	ADCY2,CALCRL,GUCA2B,PDE10A,PDE3A,PDE4B,PDE5A,PDE7A,PDE7B,PTHLH
GO Biological Process	GO:0010994	free ubiquitin chain polymerization	458	1.477633e-2	1.000000e+0	4.162860e-1	5.936148e+0	5.053783e-1	3	3.890518e-4	2.309469e-3	733	3.904559e-2	1.000000e+0	6.873196e-1	5.978727e+0	3.345194e-1	2	5	1.611604e-3	4.000000e-1	MLT2C2,MLT2C2,MLT2C2	PARK2,UBE2K
GO Biological Process	GO:0038033	positive regulation of endothelial cell chemotaxis by VEGF-activated vascular endothelial growth factor receptor signaling pathway	459	1.481051e-2	1.000000e+0	4.163399e-1	3.532707e+0	1.415345e+0	5	1.089565e-3	3.849115e-3	733	3.904559e-2	1.000000e+0	6.873196e-1	5.978727e+0	3.345194e-1	2	5	1.611604e-3	4.000000e-1	MLT2C2,MLT2C2,MLT2C2,MLT2C2,MLT2C2	KDR,PRKD1
GO Biological Process	GO:0030238	male sex determination	460	1.484964e-2	1.000000e+0	4.165324e-1	2.394999e+0	3.757830e+0	9	2.892864e-3	6.928406e-3	450	1.160750e-2	1.000000e+0	3.328257e-1	4.270519e+0	9.366543e-1	4	14	3.223207e-3	2.857143e-1	MLT2C2,MLT2C2,MLT2C2,MLT2C2,MLT2C2,MLT2C2,MLT2C2,MLT2C2,MLT2C2	FGF9,NR0B1,SOX9,SRY
GO Biological Process	GO:0060282	positive regulation of oocyte development	461	1.492639e-2	1.000000e+0	4.177770e-1	4.303472e+0	9.294820e-1	4	7.155366e-4	3.079292e-3	601	2.450605e-2	1.000000e+0	5.261257e-1	7.473409e+0	2.676155e-1	2	4	1.611604e-3	5.000000e-1	MLT2C2,MLT2C2,MLT2C2,MLT2C2	PDE3A,PDE5A
GO Biological Process	GO:1904659	glucose transmembrane transport	462	1.495997e-2	1.000000e+0	4.178106e-1	2.766117e+0	2.530623e+0	7	1.948132e-3	5.388761e-3	2086	1.792850e-1	1.000000e+0	1.000000e+0	2.038202e+0	1.471885e+0	3	22	2.417405e-3	1.363636e-1	MLT2C2,MLT2C2,MLT2C2,MLT2C2,MLT2C2,MLT2C2,MLT2C2	SLC2A1,SLC45A1,SLC5A9
GO Biological Process	GO:1905207	regulation of cardiocyte differentiation	463	1.503291e-2	1.000000e+0	4.189409e-1	1.753513e+0	1.083539e+1	19	8.341331e-3	1.462664e-2	170	1.299521e-3	1.000000e+0	9.863364e-2	3.281009e+0	2.743059e+0	9	41	7.252216e-3	2.195122e-1	MLT2C2,MLT2C2,MLT2C2,MLT2C2,MLT2C2,MLT2C2,MLT2C2,MLT2C2,MLT2C2,MLT2C2,MLT2C2,MLT2C2,MLT2C2,MLT2C2,MLT2C2,MLT2C2,MLT2C2,MLT2C2,MLT2C2	BMP2,BMP4,CTDP1,EFNB2,EGFR,GATA6,IGF1,PRICKLE1,TGFB2
GO Biological Process	GO:0002232	leukocyte chemotaxis involved in inflammatory response	464	1.508917e-2	1.000000e+0	4.196025e-1	1.082732e+1	1.847179e-1	2	1.422001e-4	1.539646e-3	2128	1.875921e-1	1.000000e+0	1.000000e+0	4.982272e+0	2.007116e-1	1	3	8.058018e-4	3.333333e-1	MLT2C2,MLT2C2	FFAR2
GO Biological Process	GO:0048496	maintenance of animal organ identity	465	1.509042e-2	1.000000e+0	4.187348e-1	3.515638e+0	1.422217e+0	5	1.094855e-3	3.849115e-3	733	3.904559e-2	1.000000e+0	6.873196e-1	5.978727e+0	3.345194e-1	2	5	1.611604e-3	4.000000e-1	MLT2C2,MLT2C2,MLT2C2,MLT2C2,MLT2C2	GPR98,USH2A
GO Biological Process	GO:0007200	phospholipase C-activating G-protein coupled receptor signaling pathway	466	1.513228e-2	1.000000e+0	4.189953e-1	1.568407e+0	1.785251e+1	28	1.374327e-2	2.155504e-2	188	1.783608e-3	1.000000e+0	1.224143e-1	2.256123e+0	7.091811e+0	16	106	1.289283e-2	1.509434e-1	MLT2C2,MLT2C2,MLT2C2,MLT2C2,MLT2C2,MLT2C2,MLT2C2,MLT2C2,MLT2C2,MLT2C2,MLT2C2,MLT2C2,MLT2C2,MLT2C2,MLT2C2,MLT2C2,MLT2C2,MLT2C2,MLT2C2,MLT2C2,MLT2C2,MLT2C2,MLT2C2,MLT2C2,MLT2C2,MLT2C2,MLT2C2,MLT2C2	ADRA1B,ADRA2A,CCKAR,CYSLTR1,CYSLTR2,DRD1,DRD2,EDNRB,ESR1,GPR55,HTR2A,NMBR,OPRK1,OR5T1,PLCE1,PTGER3
GO Biological Process	GO:0070126	mitochondrial translational termination	467	1.515454e-2	1.000000e+0	4.187131e-1	2.162338e+0	5.087086e+0	11	3.916156e-3	8.468052e-3	6087	8.545326e-1	1.000000e+0	1.000000e+0	6.717671e-1	5.954445e+0	4	89	3.223207e-3	4.494382e-2	MLT2C2,MLT2C2,MLT2C2,MLT2C2,MLT2C2,MLT2C2,MLT2C2,MLT2C2,MLT2C2,MLT2C2,MLT2C2	MRPL36,MRPL39,MRPS30,PTCD3
GO Biological Process	GO:0018958	phenol-containing compound metabolic process	468	1.516216e-2	1.000000e+0	4.180285e-1	1.615445e+0	1.547562e+1	25	1.191348e-2	1.924557e-2	348	6.050651e-3	1.000000e+0	2.243435e-1	2.270403e+0	5.285406e+0	12	79	9.669621e-3	1.518987e-1	MLT2C2,MLT2C2,MLT2C2,MLT2C2,MLT2C2,MLT2C2,MLT2C2,MLT2C2,MLT2C2,MLT2C2,MLT2C2,MLT2C2,MLT2C2,MLT2C2,MLT2C2,MLT2C2,MLT2C2,MLT2C2,MLT2C2,MLT2C2,MLT2C2,MLT2C2,MLT2C2,MLT2C2,MLT2C2	AKR1B1,BCL2,DIO3,DRD1,DRD2,DUOX2,GCH1,GRIN2A,HTR1A,PAH,PARK2,TGFB2
GO Biological Process	GO:0097066	response to thyroid hormone	469	1.520734e-2	1.000000e+0	4.183802e-1	2.385150e+0	3.773348e+0	9	2.904810e-3	6.928406e-3	2800	2.506146e-1	1.000000e+0	1.000000e+0	1.724633e+0	1.739501e+0	3	26	2.417405e-3	1.153846e-1	MLT2C2,MLT2C2,MLT2C2,MLT2C2,MLT2C2,MLT2C2,MLT2C2,MLT2C2,MLT2C2	AKR1B1,KIT,PPARGC1A
GO Biological Process	GO:0071621	granulocyte chemotaxis	470	1.522057e-2	1.000000e+0	4.178532e-1	1.856236e+0	8.619592e+0	16	6.635560e-3	1.231717e-2	1388	9.472156e-2	1.000000e+0	8.805420e-1	1.708208e+0	4.683271e+0	8	70	6.446414e-3	1.142857e-1	MLT2C2,MLT2C2,MLT2C2,MLT2C2,MLT2C2,MLT2C2,MLT2C2,MLT2C2,MLT2C2,MLT2C2,MLT2C2,MLT2C2,MLT2C2,MLT2C2,MLT2C2,MLT2C2	CCL2,CCL24,LGALS3,PDE4B,PREX1,SYK,TGFB2,VAV1
GO Biological Process	GO:0032792	negative regulation of CREB transcription factor activity	471	1.551079e-2	1.000000e+0	4.249166e-1	4.253362e+0	9.404325e-1	4	7.239665e-4	3.079292e-3	3333	3.400164e-1	1.000000e+0	1.000000e+0	2.491136e+0	4.014233e-1	1	6	8.058018e-4	1.666667e-1	MLT2C2,MLT2C2,MLT2C2,MLT2C2	MSX2
GO Biological Process	GO:0009590	detection of gravity	472	1.559960e-2	1.000000e+0	4.264441e-1	5.814930e+0	5.159134e-1	3	3.971619e-4	2.309469e-3	1018	6.690388e-2	1.000000e+0	8.479968e-1	1.494682e+1	6.690388e-2	1	1	8.058018e-4	1.000000e+0	MLT2C2,MLT2C2,MLT2C2	NOX3
GO Biological Process	GO:0097746	regulation of blood vessel diameter	473	1.560972e-2	1.000000e+0	4.258186e-1	1.525766e+0	2.031766e+1	31	1.564100e-2	2.386451e-2	106	2.493559e-4	1.000000e+0	3.035320e-2	2.514418e+0	7.158715e+0	18	107	1.450443e-2	1.682243e-1	MLT2C2,MLT2C2,MLT2C2,MLT2C2,MLT2C2,MLT2C2,MLT2C2,MLT2C2,MLT2C2,MLT2C2,MLT2C2,MLT2C2,MLT2C2,MLT2C2,MLT2C2,MLT2C2,MLT2C2,MLT2C2,MLT2C2,MLT2C2,MLT2C2,MLT2C2,MLT2C2,MLT2C2,MLT2C2,MLT2C2,MLT2C2,MLT2C2,MLT2C2,MLT2C2,MLT2C2	ACTA2,ADRA1B,ADRA2A,ASIC2,AVPR1A,BDKRB2,DRD1,EDNRB,EGFR,GCH1,HTR1A,HTR2A,HTR7,KCNA5,PTGS2,SLC8A1,SOD1,SOD2
GO Biological Process	GO:0033630	positive regulation of cell adhesion mediated by integrin	474	1.562451e-2	1.000000e+0	4.253229e-1	2.741585e+0	2.553267e+0	7	1.965564e-3	5.388761e-3	279	4.174346e-3	1.000000e+0	1.930523e-1	4.396123e+0	1.137366e+0	5	17	4.029009e-3	2.941176e-1	MLT2C2,MLT2C2,MLT2C2,MLT2C2,MLT2C2,MLT2C2,MLT2C2	FERMT1,PIEZO1,RET,SYK,TGFB2
GO Biological Process	GO:0061333	renal tubule morphogenesis	475	1.584072e-2	1.000000e+0	4.303007e-1	1.548652e+0	1.872597e+1	29	1.441568e-2	2.232487e-2	84	1.149112e-4	1.000000e+0	1.765118e-2	3.123216e+0	4.482560e+0	14	67	1.128122e-2	2.089552e-1	MLT2C2,MLT2C2,MLT2C2,MLT2C2,MLT2C2,MLT2C2,MLT2C2,MLT2C2,MLT2C2,MLT2C2,MLT2C2,MLT2C2,MLT2C2,MLT2C2,MLT2C2,MLT2C2,MLT2C2,MLT2C2,MLT2C2,MLT2C2,MLT2C2,MLT2C2,MLT2C2,MLT2C2,MLT2C2,MLT2C2,MLT2C2,MLT2C2,MLT2C2	ADAMTS16,AHI1,BCL2,BMP2,BMP4,COL4A1,FGF1,FGF2,GDNF,IRX1,IRX2,PBX1,SALL1,SOX9
GO Biological Process	GO:0046633	alpha-beta T cell proliferation	476	1.595999e-2	1.000000e+0	4.326297e-1	4.216411e+0	9.486741e-1	4	7.303111e-4	3.079292e-3	459	1.282070e-2	1.000000e+0	3.604041e-1	9.964545e+0	2.007116e-1	2	3	1.611604e-3	6.666667e-1	MLT2C2,MLT2C2,MLT2C2,MLT2C2	DOCK2,IL15
GO Biological Process	GO:0034214	protein hexamerization	477	1.605151e-2	1.000000e+0	4.341984e-1	5.751945e+0	5.215627e-1	3	4.015109e-4	2.309469e-3	1867	1.408771e-1	1.000000e+0	9.736139e-1	2.989363e+0	6.690388e-1	2	10	1.611604e-3	2.000000e-1	MLT2C2,MLT2C2,MLT2C2	PANX3,YME1L1
GO Biological Process	GO:0043457	regulation of cellular respiration	478	1.605666e-2	1.000000e+0	4.334290e-1	2.362733e+0	3.809148e+0	9	2.932369e-3	6.928406e-3	2376	1.966071e-1	1.000000e+0	1.000000e+0	1.949585e+0	1.538789e+0	3	23	2.417405e-3	1.304348e-1	MLT2C2,MLT2C2,MLT2C2,MLT2C2,MLT2C2,MLT2C2,MLT2C2,MLT2C2,MLT2C2	DNAJC15,OPRK1,PPARGC1A
GO Biological Process	GO:0010611	regulation of cardiac muscle hypertrophy	479	1.610676e-2	1.000000e+0	4.338737e-1	1.805199e+0	9.417246e+0	17	7.249612e-3	1.308699e-2	190	1.854403e-3	1.000000e+0	1.259335e-1	3.128404e+0	2.876867e+0	9	43	7.252216e-3	2.093023e-1	MLT2C2,MLT2C2,MLT2C2,MLT2C2,MLT2C2,MLT2C2,MLT2C2,MLT2C2,MLT2C2,MLT2C2,MLT2C2,MLT2C2,MLT2C2,MLT2C2,MLT2C2,MLT2C2,MLT2C2	AKAP13,CAMK2D,CTDP1,ERRFI1,IGF1,JARID2,MEF2A,PARP1,PDE5A
GO Biological Process	GO:0021756	striatum development	480	1.635235e-2	1.000000e+0	4.395716e-1	2.137352e+0	5.146556e+0	11	3.961937e-3	8.468052e-3	1343	8.710460e-2	1.000000e+0	8.368657e-1	2.802528e+0	1.070462e+0	3	16	2.417405e-3	1.875000e-1	MLT2C2,MLT2C2,MLT2C2,MLT2C2,MLT2C2,MLT2C2,MLT2C2,MLT2C2,MLT2C2,MLT2C2,MLT2C2	DRD1,DRD2,SLITRK5
GO Biological Process	GO:0045945	positive regulation of transcription from RNA polymerase III promoter	481	1.635577e-2	1.000000e+0	4.387495e-1	3.005217e+0	1.996528e+0	6	1.536973e-3	4.618938e-3	4633	5.332354e-1	1.000000e+0	1.000000e+0	1.358802e+0	7.359426e-1	1	11	8.058018e-4	9.090909e-2	MLT2C2,MLT2C2,MLT2C2,MLT2C2,MLT2C2,MLT2C2	KIAA0947
GO Biological Process	GO:0045494	photoreceptor cell maintenance	482	1.642928e-2	1.000000e+0	4.398071e-1	2.135814e+0	5.150262e+0	11	3.964790e-3	8.468052e-3	1449	9.829913e-2	1.000000e+0	8.753303e-1	2.019840e+0	2.475443e+0	5	37	4.029009e-3	1.351351e-1	MLT2C2,MLT2C2,MLT2C2,MLT2C2,MLT2C2,MLT2C2,MLT2C2,MLT2C2,MLT2C2,MLT2C2,MLT2C2	ESRRB,GPR98,MAK,PCDH15,USH2A
GO Biological Process	GO:0060795	cell fate commitment involved in formation of primary germ layer	483	1.646735e-2	1.000000e+0	4.399135e-1	2.055279e+0	5.838624e+0	12	4.494707e-3	9.237875e-3	720	3.606854e-2	1.000000e+0	6.463783e-1	2.669074e+0	1.873309e+0	5	28	4.029009e-3	1.785714e-1	MLT2C2,MLT2C2,MLT2C2,MLT2C2,MLT2C2,MLT2C2,MLT2C2,MLT2C2,MLT2C2,MLT2C2,MLT2C2,MLT2C2	BMP4,EOMES,GATA6,POU5F1,SMAD1
GO Biological Process	GO:0007156	homophilic cell adhesion via plasma membrane adhesion molecules	484	1.660300e-2	1.000000e+0	4.426209e-1	1.381646e+0	3.546494e+1	49	2.730173e-2	3.772132e-2	21	2.963656e-7	3.824005e-3	1.820955e-4	2.833057e+0	1.023629e+1	29	153	2.336825e-2	1.895425e-1	MLT2C2,MLT2C2,MLT2C2,MLT2C2,MLT2C2,MLT2C2,MLT2C2,MLT2C2,MLT2C2,MLT2C2,MLT2C2,MLT2C2,MLT2C2,MLT2C2,MLT2C2,MLT2C2,MLT2C2,MLT2C2,MLT2C2,MLT2C2,MLT2C2,MLT2C2,MLT2C2,MLT2C2,MLT2C2,MLT2C2,MLT2C2,MLT2C2,MLT2C2,MLT2C2,MLT2C2,MLT2C2,MLT2C2,MLT2C2,MLT2C2,MLT2C2,MLT2C2,MLT2C2,MLT2C2,MLT2C2,MLT2C2,MLT2C2,MLT2C2,MLT2C2,MLT2C2,MLT2C2,MLT2C2,MLT2C2,MLT2C2	CDH10,CDH11,CDH12,CDH18,CDH2,CDH20,CDH5,CDH8,CDH9,DCHS2,DSC1,DSC3,DSCAM,DSG1,FAT1,FAT3,PCDH10,PCDH11X,PCDH11Y,PCDH15,PCDH20,PCDH7,PCDH8,PTPRM,PVRL3,RET,ROBO1,ROBO2,TENM3
GO Biological Process	GO:0048872	homeostasis of number of cells	485	1.667180e-2	1.000000e+0	4.435386e-1	1.467571e+0	2.453032e+1	36	1.888401e-2	2.771363e-2	851	4.952133e-2	1.000000e+0	7.508504e-1	1.502590e+0	1.264483e+1	19	189	1.531023e-2	1.005291e-1	MLT2C2,MLT2C2,MLT2C2,MLT2C2,MLT2C2,MLT2C2,MLT2C2,MLT2C2,MLT2C2,MLT2C2,MLT2C2,MLT2C2,MLT2C2,MLT2C2,MLT2C2,MLT2C2,MLT2C2,MLT2C2,MLT2C2,MLT2C2,MLT2C2,MLT2C2,MLT2C2,MLT2C2,MLT2C2,MLT2C2,MLT2C2,MLT2C2,MLT2C2,MLT2C2,MLT2C2,MLT2C2,MLT2C2,MLT2C2,MLT2C2,MLT2C2	BCL2,BCL2L11,BMP4,CDH2,DOCK10,GAPT,GPR183,IL20RB,IL7,IL7R,KIT,L3MBTL3,PDE4B,PTPN11,PTPN2,SOD1,SOX9,TNFRSF17,TNFSF14
GO Biological Process	GO:1902956	regulation of mitochondrial electron transport, NADH to ubiquinone	486	1.676629e-2	1.000000e+0	4.451346e-1	4.153213e+0	9.631098e-1	4	7.414240e-4	3.079292e-3	2599	2.419542e-1	1.000000e+0	1.000000e+0	3.736704e+0	2.676155e-1	1	4	8.058018e-4	2.500000e-1	MLT2C2,MLT2C2,MLT2C2,MLT2C2	DNAJC15
GO Biological Process	GO:0044089	positive regulation of cellular component biogenesis	487	1.678751e-2	1.000000e+0	4.447828e-1	1.241681e+0	8.053598e+1	100	6.199845e-2	7.698229e-2	142	7.464061e-4	1.000000e+0	6.782308e-2	1.593477e+0	3.137792e+1	50	469	4.029009e-2	1.066098e-1	MLT2C2,MLT2C2,MLT2C2,MLT2C2,MLT2C2,MLT2C2,MLT2C2,MLT2C2,MLT2C2,MLT2C2,MLT2C2,MLT2C2,MLT2C2,MLT2C2,MLT2C2,MLT2C2,MLT2C2,MLT2C2,MLT2C2,MLT2C2,MLT2C2,MLT2C2,MLT2C2,MLT2C2,MLT2C2,MLT2C2,MLT2C2,MLT2C2,MLT2C2,MLT2C2,MLT2C2,MLT2C2,MLT2C2,MLT2C2,MLT2C2,MLT2C2,MLT2C2,MLT2C2,MLT2C2,MLT2C2,MLT2C2,MLT2C2,MLT2C2,MLT2C2,MLT2C2,MLT2C2,MLT2C2,MLT2C2,MLT2C2,MLT2C2,MLT2C2,MLT2C2,MLT2C2,MLT2C2,MLT2C2,MLT2C2,MLT2C2,…	ACTR3,ACTR3B,ASIC2,AUTS2,BAI3,BCL2L11,BDNF,CBLN2,CCL24,CD36,CDC42EP3,CSF2,CYFIP1,DLG5,EPHB1,ERCC3,ESR1,FLRT2,FMR1,GBP5,HDAC4,IL1RAP,KDR,KIAA0947,KIT,LINGO2,LPHN3,LRRTM3,NAV3,NCK1,NRXN1,PARP1,PHLDB2,PIEZO1,PROX1,PTPRD,RBX1,SDC1,SH3GLB1,SLITRK1,SLITRK2,SLITRK4,SLITRK5,SLITRK6,SNX9,SOX9,STX18,TENM1,THBS2,TLR4
GO Biological Process	GO:0050732	negative regulation of peptidyl-tyrosine phosphorylation	488	1.680597e-2	1.000000e+0	4.443595e-1	2.128390e+0	5.168226e+0	11	3.978619e-3	8.468052e-3	3813	3.861754e-1	1.000000e+0	1.000000e+0	1.272070e+0	3.144482e+0	4	47	3.223207e-3	8.510638e-2	MLT2C2,MLT2C2,MLT2C2,MLT2C2,MLT2C2,MLT2C2,MLT2C2,MLT2C2,MLT2C2,MLT2C2,MLT2C2	CBLB,ERRFI1,NTF3,PTPN2
GO Biological Process	GO:1904168	negative regulation of thyroid hormone receptor activity	489	1.689764e-2	1.000000e+0	4.458696e-1	1.019309e+1	1.962113e-1	2	1.510480e-4	1.539646e-3	1018	6.690388e-2	1.000000e+0	8.479968e-1	1.494682e+1	6.690388e-2	1	1	8.058018e-4	1.000000e+0	MLT2C2,MLT2C2	MED13
GO Biological Process	GO:2000507	positive regulation of energy homeostasis	490	1.699545e-2	1.000000e+0	4.475353e-1	3.408634e+0	1.466863e+0	5	1.129225e-3	3.849115e-3	905	5.600570e-2	1.000000e+0	7.984989e-1	4.982272e+0	4.014233e-1	2	6	1.611604e-3	3.333333e-1	MLT2C2,MLT2C2,MLT2C2,MLT2C2,MLT2C2	PPARGC1A,SGIP1
GO Biological Process	GO:0002318	myeloid progenitor cell differentiation	491	1.714631e-2	1.000000e+0	4.505883e-1	4.124720e+0	9.697629e-1	4	7.465457e-4	3.079292e-3	3013	2.926813e-1	1.000000e+0	1.000000e+0	2.989363e+0	3.345194e-1	1	5	8.058018e-4	2.000000e-1	MLT2C2,MLT2C2,MLT2C2,MLT2C2	KIT
GO Biological Process	GO:0035886	vascular smooth muscle cell differentiation	492	1.722645e-2	1.000000e+0	4.517742e-1	2.686957e+0	2.605177e+0	7	2.005525e-3	5.388761e-3	5090	6.208452e-1	1.000000e+0	1.000000e+0	1.067630e+0	9.366543e-1	1	14	8.058018e-4	7.142857e-2	MLT2C2,MLT2C2,MLT2C2,MLT2C2,MLT2C2,MLT2C2,MLT2C2	GATA6
GO Biological Process	GO:0014719	skeletal muscle satellite cell activation	493	1.733065e-2	1.000000e+0	4.535849e-1	4.111178e+0	9.729571e-1	4	7.490047e-4	3.079292e-3	2128	1.875921e-1	1.000000e+0	1.000000e+0	4.982272e+0	2.007116e-1	1	3	8.058018e-4	3.333333e-1	MLT2C2,MLT2C2,MLT2C2,MLT2C2	EPHB1
GO Biological Process	GO:0098754	detoxification	494	1.733794e-2	1.000000e+0	4.528572e-1	1.918060e+0	7.299041e+0	14	5.618969e-3	1.077752e-2	3867	3.971644e-1	1.000000e+0	1.000000e+0	1.162530e+0	6.021349e+0	7	90	5.640612e-3	7.777778e-2	MLT2C2,MLT2C2,MLT2C2,MLT2C2,MLT2C2,MLT2C2,MLT2C2,MLT2C2,MLT2C2,MLT2C2,MLT2C2,MLT2C2,MLT2C2,MLT2C2	AAED1,DUOX2,MGST2,PTGS2,SOD1,SOD2,SOD3
GO Biological Process	GO:0010993	regulation of ubiquitin homeostasis	495	1.735828e-2	1.000000e+0	4.524725e-1	5.582317e+0	5.374112e-1	3	4.137115e-4	2.309469e-3	905	5.600570e-2	1.000000e+0	7.984989e-1	4.982272e+0	4.014233e-1	2	6	1.611604e-3	3.333333e-1	MLT2C2,MLT2C2,MLT2C2	PARK2,UBE2K
GO Biological Process	GO:0033157	regulation of intracellular protein transport	496	1.747799e-2	1.000000e+0	4.546744e-1	1.317597e+0	4.857328e+1	64	3.739283e-2	4.926867e-2	644	2.617619e-2	1.000000e+0	5.244587e-1	1.406287e+0	2.488824e+1	35	372	2.820306e-2	9.408602e-2	MLT2C2,MLT2C2,MLT2C2,MLT2C2,MLT2C2,MLT2C2,MLT2C2,MLT2C2,MLT2C2,MLT2C2,MLT2C2,MLT2C2,MLT2C2,MLT2C2,MLT2C2,MLT2C2,MLT2C2,MLT2C2,MLT2C2,MLT2C2,MLT2C2,MLT2C2,MLT2C2,MLT2C2,MLT2C2,MLT2C2,MLT2C2,MLT2C2,MLT2C2,MLT2C2,MLT2C2,MLT2C2,MLT2C2,MLT2C2,MLT2C2,MLT2C2,MLT2C2,MLT2C2,MLT2C2,MLT2C2,MLT2C2,MLT2C2,MLT2C2,MLT2C2,MLT2C2,MLT2C2,MLT2C2,MLT2C2,MLT2C2,MLT2C2,MLT2C2,MLT2C2,MLT2C2,MLT2C2,MLT2C2,MLT2C2,MLT2C2,…	BMP4,BRSK2,CCL2,CD36,DACT1,DPH6,EGFR,FBXW7,FERMT1,FZD1,HAX1,HNMT,IGF1,IL12B,IL18R1,IPO5,KIAA0947,KIF20B,NUP54,PARK2,PARP1,PKIA,PPM1A,PTGS2,PTPN11,SEMA5A,SH3GLB1,SH3TC2,SULF2,TENM1,TLR3,TLR4,TMEM30B,TNFSF14,U2AF1
GO Biological Process	GO:0043171	peptide catabolic process	497	1.757199e-2	1.000000e+0	4.562000e-1	2.208335e+0	4.528298e+0	10	3.485987e-3	7.698229e-3	150	9.712184e-4	1.000000e+0	8.354421e-2	3.736704e+0	2.140924e+0	8	32	6.446414e-3	2.500000e-1	MLT2C2,MLT2C2,MLT2C2,MLT2C2,MLT2C2,MLT2C2,MLT2C2,MLT2C2,MLT2C2,MLT2C2	GGT1,GGT2,GGT5,GGTLC1,GGTLC2,GGTLC3,TRHDE,XPNPEP1
GO Biological Process	GO:0007158	neuron cell-cell adhesion	498	1.758700e-2	1.000000e+0	4.556728e-1	1.970256e+0	6.598128e+0	13	5.079390e-3	1.000770e-2	107	2.621986e-4	1.000000e+0	3.161821e-2	5.978727e+0	1.003558e+0	6	15	4.834811e-3	4.000000e-1	MLT2C2,MLT2C2,MLT2C2,MLT2C2,MLT2C2,MLT2C2,MLT2C2,MLT2C2,MLT2C2,MLT2C2,MLT2C2,MLT2C2,MLT2C2	CNTN4,NCAM2,NLGN4X,NLGN4Y,NRXN1,RET
GO Biological Process	GO:0036158	outer dynein arm assembly	499	1.778333e-2	1.000000e+0	4.598363e-1	3.368463e+0	1.484357e+0	5	1.142692e-3	3.849115e-3	3243	3.162747e-1	1.000000e+0	1.000000e+0	1.758449e+0	1.137366e+0	2	17	1.611604e-3	1.176471e-1	MLT2C2,MLT2C2,MLT2C2,MLT2C2,MLT2C2	DNAH5,LRRC6
GO Biological Process	GO:0060729	intestinal epithelial structure maintenance	500	1.787255e-2	1.000000e+0	4.612190e-1	3.364047e+0	1.486305e+0	5	1.144192e-3	3.849115e-3	459	1.282070e-2	1.000000e+0	3.604041e-1	9.964545e+0	2.007116e-1	2	3	1.611604e-3	6.666667e-1	MLT2C2,MLT2C2,MLT2C2,MLT2C2,MLT2C2	SOX9,TLR4
GO Cellular Component	GO:0060076	excitatory synapse	1	1.922040e-5	3.200197e-2	3.200197e-2	2.841184e+0	7.743252e+0	22	5.960933e-3	1.693610e-2	12	1.598418e-3	1.000000e+0	2.217805e-1	3.875101e+0	1.806405e+0	7	27	5.640612e-3	2.592593e-1	MLT2C2,MLT2C2,MLT2C2,MLT2C2,MLT2C2,MLT2C2,MLT2C2,MLT2C2,MLT2C2,MLT2C2,MLT2C2,MLT2C2,MLT2C2,MLT2C2,MLT2C2,MLT2C2,MLT2C2,MLT2C2,MLT2C2,MLT2C2,MLT2C2,MLT2C2	CYFIP1,GRIA2,NETO1,NLGN4X,NLGN4Y,PDE4B,SYT1
GO Cellular Component	GO:0098983	symmetric, GABA-ergic, inhibitory synapse	2	6.498382e-5	1.081981e-1	5.409903e-2	6.130515e+0	1.304948e+0	8	1.004579e-3	6.158584e-3	43	2.450605e-2	1.000000e+0	9.488971e-1	7.473409e+0	2.676155e-1	2	4	1.611604e-3	5.000000e-1	MLT2C2,MLT2C2,MLT2C2,MLT2C2,MLT2C2,MLT2C2,MLT2C2,MLT2C2	NLGN4X,NLGN4Y
GO Cellular Component	GO:0098982	GABA-ergic synapse	3	1.121066e-4	1.866575e-1	6.221916e-2	5.659326e+0	1.413596e+0	8	1.088218e-3	6.158584e-3	53	3.904559e-2	1.000000e+0	1.000000e+0	5.978727e+0	3.345194e-1	2	5	1.611604e-3	4.000000e-1	MLT2C2,MLT2C2,MLT2C2,MLT2C2,MLT2C2,MLT2C2,MLT2C2,MLT2C2	NLGN4X,NLGN4Y
GO Cellular Component	GO:0035363	histone locus body	4	1.463144e-4	2.436135e-1	6.090337e-2	7.818912e+0	7.673702e-1	6	5.907392e-4	4.618938e-3	224	2.419542e-1	1.000000e+0	1.000000e+0	3.736704e+0	2.676155e-1	1	4	8.058018e-4	2.500000e-1	MLT2C2,MLT2C2,MLT2C2,MLT2C2,MLT2C2,MLT2C2	KIAA0947
GO Cellular Component	GO:0032280	symmetric synapse	5	1.894524e-4	3.154382e-1	6.308765e-2	4.188823e+0	2.387306e+0	10	1.837803e-3	7.698229e-3	39	1.296687e-2	1.000000e+0	5.535856e-1	5.605056e+0	5.352310e-1	3	8	2.417405e-3	3.750000e-1	MLT2C2,MLT2C2,MLT2C2,MLT2C2,MLT2C2,MLT2C2,MLT2C2,MLT2C2,MLT2C2,MLT2C2	NLGN4X,NLGN4Y,PENK
GO Cellular Component	GO:0005635	nuclear envelope	6	2.334727e-4	3.887320e-1	6.478867e-2	1.520386e+0	5.130275e+1	78	3.949403e-2	6.004619e-2	8	2.537254e-4	4.224528e-1	5.280660e-2	1.679803e+0	2.917009e+1	49	436	3.948429e-2	1.123853e-1	MLT2C2,MLT2C2,MLT2C2,MLT2C2,MLT2C2,MLT2C2,MLT2C2,MLT2C2,MLT2C2,MLT2C2,MLT2C2,MLT2C2,MLT2C2,MLT2C2,MLT2C2,MLT2C2,MLT2C2,MLT2C2,MLT2C2,MLT2C2,MLT2C2,MLT2C2,MLT2C2,MLT2C2,MLT2C2,MLT2C2,MLT2C2,MLT2C2,MLT2C2,MLT2C2,MLT2C2,MLT2C2,MLT2C2,MLT2C2,MLT2C2,MLT2C2,MLT2C2,MLT2C2,MLT2C2,MLT2C2,MLT2C2,MLT2C2,MLT2C2,MLT2C2,MLT2C2,MLT2C2,MLT2C2,MLT2C2,MLT2C2,MLT2C2,MLT2C2,MLT2C2,MLT2C2,MLT2C2,MLT2C2,MLT2C2,MLT2C2,…	ADRA1B,ANKRD17,BCHE,BCL2,C15orf43,CEPT1,DPY19L2,DST,EDNRB,EGFR,FAM156A,FAM156B,FANCL,GABRB1,GATA6,GCH1,HAX1,IPO5,LBR,LMNB1,LPIN1,LRMP,MAD2L1,MGST2,MTDH,MTMR8,MYOF,NAV3,NRXN1,NUP54,PAPD7,PARP1,PGRMC2,PHLPP1,PLRG1,PRICKLE1,PTCHD2,PTGER3,PUM2,SEH1L,SEPHS1,SMAD1,SPIN1,SYNE1,TERF2IP,TMEM194B,TMEM33,WDFY3,ZBED1
GO Cellular Component	GO:0098839	postsynaptic density membrane	7	2.694450e-4	4.486259e-1	6.408942e-2	4.004824e+0	2.496988e+0	10	1.922239e-3	7.698229e-3	98	9.567497e-2	1.000000e+0	1.000000e+0	3.736704e+0	5.352310e-1	2	8	1.611604e-3	2.500000e-1	MLT2C2,MLT2C2,MLT2C2,MLT2C2,MLT2C2,MLT2C2,MLT2C2,MLT2C2,MLT2C2,MLT2C2	GRIN2A,NETO1
GO Cellular Component	GO:0099634	postsynaptic specialization membrane	8	3.063497e-4	5.100723e-1	6.375903e-2	3.939254e+0	2.538551e+0	10	1.954235e-3	7.698229e-3	110	1.177267e-1	1.000000e+0	1.000000e+0	3.321515e+0	6.021349e-1	2	9	1.611604e-3	2.222222e-1	MLT2C2,MLT2C2,MLT2C2,MLT2C2,MLT2C2,MLT2C2,MLT2C2,MLT2C2,MLT2C2,MLT2C2	GRIN2A,NETO1
GO Cellular Component	GO:0031965	nuclear membrane	9	5.074059e-4	8.448308e-1	9.387009e-2	1.612693e+0	3.410445e+1	55	2.625439e-2	4.234026e-2	16	2.471865e-3	1.000000e+0	2.572285e-1	1.677704e+0	1.966974e+1	33	294	2.659146e-2	1.122449e-1	MLT2C2,MLT2C2,MLT2C2,MLT2C2,MLT2C2,MLT2C2,MLT2C2,MLT2C2,MLT2C2,MLT2C2,MLT2C2,MLT2C2,MLT2C2,MLT2C2,MLT2C2,MLT2C2,MLT2C2,MLT2C2,MLT2C2,MLT2C2,MLT2C2,MLT2C2,MLT2C2,MLT2C2,MLT2C2,MLT2C2,MLT2C2,MLT2C2,MLT2C2,MLT2C2,MLT2C2,MLT2C2,MLT2C2,MLT2C2,MLT2C2,MLT2C2,MLT2C2,MLT2C2,MLT2C2,MLT2C2,MLT2C2,MLT2C2,MLT2C2,MLT2C2,MLT2C2,MLT2C2,MLT2C2,MLT2C2,MLT2C2,MLT2C2,MLT2C2,MLT2C2,MLT2C2,MLT2C2,MLT2C2	ADRA1B,ANKRD17,BCL2,C15orf43,CEPT1,DPY19L2,EDNRB,EGFR,GATA6,GCH1,HAX1,IPO5,LBR,LMNB1,LPIN1,MTDH,MYOF,NAV3,NRXN1,NUP54,PAPD7,PHLPP1,PLRG1,PRICKLE1,PTCHD2,PUM2,SEPHS1,SMAD1,SPIN1,SYNE1,TMEM194B,WDFY3,ZBED1
GO Cellular Component	GO:0098985	asymmetric, glutamatergic, excitatory synapse	10	7.029246e-4	1.000000e+0	1.170369e-1	4.282917e+0	1.867886e+0	8	1.437941e-3	6.158584e-3	43	2.450605e-2	1.000000e+0	9.488971e-1	7.473409e+0	2.676155e-1	2	4	1.611604e-3	5.000000e-1	MLT2C2,MLT2C2,MLT2C2,MLT2C2,MLT2C2,MLT2C2,MLT2C2,MLT2C2	NLGN4X,NLGN4Y
GO Cellular Component	GO:0061617	MICOS complex	11	7.064251e-4	1.000000e+0	1.069271e-1	5.792731e+0	1.035781e+0	6	7.973679e-4	4.618938e-3	110	1.177267e-1	1.000000e+0	1.000000e+0	3.321515e+0	6.021349e-1	2	9	1.611604e-3	2.222222e-1	MLT2C2,MLT2C2,MLT2C2,MLT2C2,MLT2C2,MLT2C2	CHCHD3,IMMT
GO Cellular Component	GO:0099061	integral component of postsynaptic density membrane	12	7.946448e-4	1.000000e+0	1.102570e-1	5.661200e+0	1.059846e+0	6	8.158938e-4	4.618938e-3	164	1.875921e-1	1.000000e+0	1.000000e+0	4.982272e+0	2.007116e-1	1	3	8.058018e-4	3.333333e-1	MLT2C2,MLT2C2,MLT2C2,MLT2C2,MLT2C2,MLT2C2	GRIN2A
GO Cellular Component	GO:0046691	intracellular canaliculus	13	1.797727e-3	1.000000e+0	2.302473e-1	1.280142e+1	2.343490e-1	3	1.804072e-4	2.309469e-3	72	6.690388e-2	1.000000e+0	1.000000e+0	1.494682e+1	6.690388e-2	1	1	8.058018e-4	1.000000e+0	MLT2C2,MLT2C2,MLT2C2	KCNA5
GO Cellular Component	GO:0060203	clathrin-sculpted glutamate transport vesicle membrane	14	2.028148e-3	1.000000e+0	2.412047e-1	5.739815e+0	8.711081e-1	5	6.705990e-4	3.849115e-3	224	2.419542e-1	1.000000e+0	1.000000e+0	3.736704e+0	2.676155e-1	1	4	8.058018e-4	2.500000e-1	MLT2C2,MLT2C2,MLT2C2,MLT2C2,MLT2C2	SYT1
GO Cellular Component	GO:0031213	RSF complex	15	2.096659e-3	1.000000e+0	2.327291e-1	1.212231e+1	2.474777e-1	3	1.905140e-4	2.309469e-3	121	1.293350e-1	1.000000e+0	1.000000e+0	7.473409e+0	1.338078e-1	1	2	8.058018e-4	5.000000e-1	MLT2C2,MLT2C2,MLT2C2	SMARCA5
GO Cellular Component	GO:0060201	clathrin-sculpted acetylcholine transport vesicle membrane	16	2.184873e-3	1.000000e+0	2.273633e-1	5.641005e+0	8.863669e-1	5	6.823456e-4	3.849115e-3	164	1.875921e-1	1.000000e+0	1.000000e+0	4.982272e+0	2.007116e-1	1	3	8.058018e-4	3.333333e-1	MLT2C2,MLT2C2,MLT2C2,MLT2C2,MLT2C2	SYT1
GO Cellular Component	GO:0097452	GAIT complex	17	2.924447e-3	1.000000e+0	2.864238e-1	6.925807e+0	5.775500e-1	4	4.446112e-4	3.079292e-3	224	2.419542e-1	1.000000e+0	1.000000e+0	3.736704e+0	2.676155e-1	1	4	8.058018e-4	2.500000e-1	MLT2C2,MLT2C2,MLT2C2,MLT2C2	SYNCRIP
GO Cellular Component	GO:0090725	peripheral region of growth cone	18	3.841129e-3	1.000000e+0	3.553044e-1	2.213646e+1	9.034870e-2	2	6.955250e-5	1.539646e-3	72	6.690388e-2	1.000000e+0	1.000000e+0	1.494682e+1	6.690388e-2	1	1	8.058018e-4	1.000000e+0	MLT2C2,MLT2C2	CYFIP1
GO Cellular Component	GO:0035867	alphav-beta3 integrin-IGF-1-IGF1R complex	19	4.163767e-3	1.000000e+0	3.648775e-1	4.842364e+0	1.032554e+0	5	7.948834e-4	3.849115e-3	43	2.450605e-2	1.000000e+0	9.488971e-1	7.473409e+0	2.676155e-1	2	4	1.611604e-3	5.000000e-1	MLT2C2,MLT2C2,MLT2C2,MLT2C2,MLT2C2	IGF1,IGF1R
GO Cellular Component	GO:0070083	clathrin-sculpted monoamine transport vesicle membrane	20	4.582282e-3	1.000000e+0	3.814750e-1	4.732040e+0	1.056627e+0	5	8.134156e-4	3.849115e-3	257	2.926813e-1	1.000000e+0	1.000000e+0	2.989363e+0	3.345194e-1	1	5	8.058018e-4	2.000000e-1	MLT2C2,MLT2C2,MLT2C2,MLT2C2,MLT2C2	SYT1
GO Cellular Component	GO:0032433	filopodium tip	21	4.908747e-3	1.000000e+0	3.891935e-1	2.876212e+0	3.129116e+0	9	2.408865e-3	6.928406e-3	40	1.500433e-2	1.000000e+0	6.245552e-1	3.985818e+0	1.003558e+0	4	15	3.223207e-3	2.666667e-1	MLT2C2,MLT2C2,MLT2C2,MLT2C2,MLT2C2,MLT2C2,MLT2C2,MLT2C2,MLT2C2	CYFIP1,EPHB1,FMR1,UBE2K
GO Cellular Component	GO:0060077	inhibitory synapse	22	5.062217e-3	1.000000e+0	3.831178e-1	3.099576e+0	2.580998e+0	8	1.986911e-3	6.158584e-3	246	2.654400e-1	1.000000e+0	1.000000e+0	1.992909e+0	1.003558e+0	2	15	1.611604e-3	1.333333e-1	MLT2C2,MLT2C2,MLT2C2,MLT2C2,MLT2C2,MLT2C2,MLT2C2,MLT2C2	NLGN4X,NLGN4Y
GO Cellular Component	GO:0005885	Arp2/3 protein complex	23	5.421655e-3	1.000000e+0	3.924807e-1	3.832361e+0	1.565615e+0	6	1.205246e-3	4.618938e-3	196	1.895197e-1	1.000000e+0	1.000000e+0	2.491136e+0	8.028465e-1	2	12	1.611604e-3	1.666667e-1	MLT2C2,MLT2C2,MLT2C2,MLT2C2,MLT2C2,MLT2C2	ACTR3,ACTR3B
GO Cellular Component	GO:0033588	Elongator holoenzyme complex	24	5.726079e-3	1.000000e+0	3.972467e-1	8.446005e+0	3.551975e-1	3	2.734392e-4	2.309469e-3	64	5.600570e-2	1.000000e+0	1.000000e+0	4.982272e+0	4.014233e-1	2	6	1.611604e-3	3.333333e-1	MLT2C2,MLT2C2,MLT2C2	ELP3,IKBKAP
GO Cellular Component	GO:0035327	transcriptionally active chromatin	25	6.661349e-3	1.000000e+0	4.436458e-1	2.954912e+0	2.707356e+0	8	2.084185e-3	6.158584e-3	201	1.966071e-1	1.000000e+0	1.000000e+0	1.949585e+0	1.538789e+0	3	23	2.417405e-3	1.304348e-1	MLT2C2,MLT2C2,MLT2C2,MLT2C2,MLT2C2,MLT2C2,MLT2C2,MLT2C2	ESR1,KIAA0947,PADI2
GO Cellular Component	GO:0099055	integral component of postsynaptic membrane	26	6.839981e-3	1.000000e+0	4.380219e-1	2.941193e+0	2.719985e+0	8	2.093907e-3	6.158584e-3	110	1.177267e-1	1.000000e+0	1.000000e+0	3.321515e+0	6.021349e-1	2	9	1.611604e-3	2.222222e-1	MLT2C2,MLT2C2,MLT2C2,MLT2C2,MLT2C2,MLT2C2,MLT2C2,MLT2C2	CDH9,GRIN2A
GO Cellular Component	GO:0070937	CRD-mediated mRNA stability complex	27	6.857336e-3	1.000000e+0	4.228691e-1	5.425315e+0	7.372843e-1	4	5.675784e-4	3.079292e-3	293	3.400164e-1	1.000000e+0	1.000000e+0	2.491136e+0	4.014233e-1	1	6	8.058018e-4	1.666667e-1	MLT2C2,MLT2C2,MLT2C2,MLT2C2	SYNCRIP
GO Cellular Component	GO:0071204	histone pre-mRNA 3'end processing complex	28	7.322802e-3	1.000000e+0	4.354452e-1	5.322178e+0	7.515721e-1	4	5.785774e-4	3.079292e-3	293	3.400164e-1	1.000000e+0	1.000000e+0	2.491136e+0	4.014233e-1	1	6	8.058018e-4	1.666667e-1	MLT2C2,MLT2C2,MLT2C2,MLT2C2	SYNCRIP
GO Cellular Component	GO:1990843	subsarcolemmal mitochondrion	29	7.911341e-3	1.000000e+0	4.542201e-1	5.202875e+0	7.688057e-1	4	5.918442e-4	3.079292e-3	72	6.690388e-2	1.000000e+0	1.000000e+0	1.494682e+1	6.690388e-2	1	1	8.058018e-4	1.000000e+0	MLT2C2,MLT2C2,MLT2C2,MLT2C2	PPARGC1A
GO Cellular Component	GO:1990844	interfibrillar mitochondrion	29	7.911341e-3	1.000000e+0	4.542201e-1	5.202875e+0	7.688057e-1	4	5.918442e-4	3.079292e-3	72	6.690388e-2	1.000000e+0	1.000000e+0	1.494682e+1	6.690388e-2	1	1	8.058018e-4	1.000000e+0	MLT2C2,MLT2C2,MLT2C2,MLT2C2	PPARGC1A
GO Cellular Component	GO:0031463	Cul3-RING ubiquitin ligase complex	31	7.971937e-3	1.000000e+0	4.281702e-1	1.874313e+0	1.013705e+1	19	7.803732e-3	1.462664e-2	55	4.304135e-2	1.000000e+0	1.000000e+0	1.921734e+0	4.683271e+0	9	70	7.252216e-3	1.285714e-1	MLT2C2,MLT2C2,MLT2C2,MLT2C2,MLT2C2,MLT2C2,MLT2C2,MLT2C2,MLT2C2,MLT2C2,MLT2C2,MLT2C2,MLT2C2,MLT2C2,MLT2C2,MLT2C2,MLT2C2,MLT2C2,MLT2C2	CCIN,ENC1,KLHDC7A,KLHL1,KLHL18,KLHL25,KLHL29,RBX1,SPOPL
GO Cellular Component	GO:0071013	catalytic step 2 spliceosome	32	8.594437e-3	1.000000e+0	4.471793e-1	2.037751e+0	7.361057e+0	15	5.666710e-3	1.154734e-2	401	4.527175e-1	1.000000e+0	1.000000e+0	1.101344e+0	6.355868e+0	7	95	5.640612e-3	7.368421e-2	MLT2C2,MLT2C2,MLT2C2,MLT2C2,MLT2C2,MLT2C2,MLT2C2,MLT2C2,MLT2C2,MLT2C2,MLT2C2,MLT2C2,MLT2C2,MLT2C2,MLT2C2	CWC27,DHX35,PLRG1,PPIE,SNRPF,SYNCRIP,U2AF1
GO Cellular Component	GO:0089717	spanning component of membrane	33	9.196341e-3	1.000000e+0	4.639972e-1	2.790331e+0	2.867043e+0	8	2.207116e-3	6.158584e-3	110	1.177267e-1	1.000000e+0	1.000000e+0	3.321515e+0	6.021349e-1	2	9	1.611604e-3	2.222222e-1	MLT2C2,MLT2C2,MLT2C2,MLT2C2,MLT2C2,MLT2C2,MLT2C2,MLT2C2	NLGN4X,NLGN4Y
GO Cellular Component	GO:0043198	dendritic shaft	34	9.810584e-3	1.000000e+0	4.804301e-1	1.870320e+0	9.624023e+0	18	7.408793e-3	1.385681e-2	32	1.033675e-2	1.000000e+0	5.378340e-1	2.827776e+0	2.475443e+0	7	37	5.640612e-3	1.891892e-1	MLT2C2,MLT2C2,MLT2C2,MLT2C2,MLT2C2,MLT2C2,MLT2C2,MLT2C2,MLT2C2,MLT2C2,MLT2C2,MLT2C2,MLT2C2,MLT2C2,MLT2C2,MLT2C2,MLT2C2,MLT2C2	EPHA4,GRM7,HTR2A,MAP2,PREX1,SLC8A1,ZNF804A
GO Cellular Component	GO:0030867	rough endoplasmic reticulum membrane	35	1.001423e-2	1.000000e+0	4.763912e-1	2.998925e+0	2.334170e+0	7	1.796897e-3	5.388761e-3	630	8.104300e-1	1.000000e+0	1.000000e+0	6.227840e-1	1.605693e+0	1	24	8.058018e-4	4.166667e-2	MLT2C2,MLT2C2,MLT2C2,MLT2C2,MLT2C2,MLT2C2,MLT2C2	PLOD2
GO Cellular Component	GO:0005681	spliceosomal complex	36	1.181869e-2	1.000000e+0	5.466144e-1	1.634304e+0	1.590891e+1	26	1.224705e-2	2.001540e-2	402	4.528866e-1	1.000000e+0	1.000000e+0	1.061796e+0	1.224341e+1	13	183	1.047542e-2	7.103825e-2	MLT2C2,MLT2C2,MLT2C2,MLT2C2,MLT2C2,MLT2C2,MLT2C2,MLT2C2,MLT2C2,MLT2C2,MLT2C2,MLT2C2,MLT2C2,MLT2C2,MLT2C2,MLT2C2,MLT2C2,MLT2C2,MLT2C2,MLT2C2,MLT2C2,MLT2C2,MLT2C2,MLT2C2,MLT2C2,MLT2C2	AAR2,CWC27,DHX15,DHX35,LGALS3,PLRG1,PPIE,PRPF40A,PTBP2,SNRPF,SYNCRIP,U2AF1,ZNF326
GO Cellular Component	GO:0036020	endolysosome membrane	37	1.228637e-2	1.000000e+0	5.528867e-1	4.564685e+0	8.762926e-1	4	6.745902e-4	3.079292e-3	218	2.399585e-1	1.000000e+0	1.000000e+0	2.135260e+0	9.366543e-1	2	14	1.611604e-3	1.428571e-1	MLT2C2,MLT2C2,MLT2C2,MLT2C2	CLTA,TLR3
GO Cellular Component	GO:0061202	clathrin-sculpted gamma-aminobutyric acid transport vesicle membrane	38	1.230890e-2	1.000000e+0	5.393242e-1	3.704614e+0	1.349668e+0	5	1.039006e-3	3.849115e-3	373	4.254021e-1	1.000000e+0	1.000000e+0	1.868352e+0	5.352310e-1	1	8	8.058018e-4	1.250000e-1	MLT2C2,MLT2C2,MLT2C2,MLT2C2,MLT2C2	SYT1
GO Cellular Component	GO:0034753	nuclear aryl hydrocarbon receptor complex	39	1.274194e-2	1.000000e+0	5.439828e-1	6.278536e+0	4.778184e-1	3	3.678356e-4	2.309469e-3	72	6.690388e-2	1.000000e+0	1.000000e+0	1.494682e+1	6.690388e-2	1	1	8.058018e-4	1.000000e+0	MLT2C2,MLT2C2,MLT2C2	AHR
GO Cellular Component	GO:0034752	cytosolic aryl hydrocarbon receptor complex	39	1.274194e-2	1.000000e+0	5.439828e-1	6.278536e+0	4.778184e-1	3	3.678356e-4	2.309469e-3	72	6.690388e-2	1.000000e+0	1.000000e+0	1.494682e+1	6.690388e-2	1	1	8.058018e-4	1.000000e+0	MLT2C2,MLT2C2,MLT2C2	AHR
GO Cellular Component	GO:0044220	host cell perinuclear region of cytoplasm	41	1.279178e-2	1.000000e+0	5.194711e-1	1.181942e+1	1.692130e-1	2	1.302641e-4	1.539646e-3	72	6.690388e-2	1.000000e+0	1.000000e+0	1.494682e+1	6.690388e-2	1	1	8.058018e-4	1.000000e+0	MLT2C2,MLT2C2	LMAN1
GO Cellular Component	GO:0043679	axon terminus	42	1.339148e-2	1.000000e+0	5.308765e-1	1.557322e+0	1.926384e+1	30	1.482975e-2	2.309469e-2	29	9.706675e-3	1.000000e+0	5.572970e-1	1.949585e+0	7.693946e+0	15	115	1.208703e-2	1.304348e-1	MLT2C2,MLT2C2,MLT2C2,MLT2C2,MLT2C2,MLT2C2,MLT2C2,MLT2C2,MLT2C2,MLT2C2,MLT2C2,MLT2C2,MLT2C2,MLT2C2,MLT2C2,MLT2C2,MLT2C2,MLT2C2,MLT2C2,MLT2C2,MLT2C2,MLT2C2,MLT2C2,MLT2C2,MLT2C2,MLT2C2,MLT2C2,MLT2C2,MLT2C2,MLT2C2	ADCYAP1,CCL2,CDH8,CYFIP1,DRD2,EPHA4,FMR1,GRIK2,KCNK2,NTS,OPRK1,PENK,PNOC,PTPRN2,SYT1
GO Cellular Component	GO:0031461	cullin-RING ubiquitin ligase complex	43	1.440149e-2	1.000000e+0	5.576391e-1	1.524170e+0	2.099503e+1	32	1.616246e-2	2.463433e-2	94	8.122511e-2	1.000000e+0	1.000000e+0	1.443727e+0	1.177508e+1	17	176	1.369863e-2	9.659091e-2	MLT2C2,MLT2C2,MLT2C2,MLT2C2,MLT2C2,MLT2C2,MLT2C2,MLT2C2,MLT2C2,MLT2C2,MLT2C2,MLT2C2,MLT2C2,MLT2C2,MLT2C2,MLT2C2,MLT2C2,MLT2C2,MLT2C2,MLT2C2,MLT2C2,MLT2C2,MLT2C2,MLT2C2,MLT2C2,MLT2C2,MLT2C2,MLT2C2,MLT2C2,MLT2C2,MLT2C2,MLT2C2	ANAPC1,BTBD11,CCIN,DCAF5,ENC1,FBXL7,FBXO2,FBXW7,KLHDC7A,KLHL1,KLHL18,KLHL25,KLHL29,PLRG1,RBX1,SPOPL,USP47
GO Cellular Component	GO:0034751	aryl hydrocarbon receptor complex	44	1.482388e-2	1.000000e+0	5.609491e-1	5.928904e+0	5.059957e-1	3	3.895271e-4	2.309469e-3	164	1.875921e-1	1.000000e+0	1.000000e+0	4.982272e+0	2.007116e-1	1	3	8.058018e-4	3.333333e-1	MLT2C2,MLT2C2,MLT2C2	AHR
GO Cellular Component	GO:0097487	multivesicular body, internal vesicle	45	1.528688e-2	1.000000e+0	5.656146e-1	5.859951e+0	5.119497e-1	3	3.941106e-4	2.309469e-3	43	2.450605e-2	1.000000e+0	9.488971e-1	7.473409e+0	2.676155e-1	2	4	1.611604e-3	5.000000e-1	MLT2C2,MLT2C2,MLT2C2	EGFR,LAPTM4B
GO Cellular Component	GO:0071008	U2-type post-mRNA release spliceosomal complex	46	1.581681e-2	1.000000e+0	5.724998e-1	4.228047e+0	9.460632e-1	4	7.283012e-4	3.079292e-3	224	2.419542e-1	1.000000e+0	1.000000e+0	3.736704e+0	2.676155e-1	1	4	8.058018e-4	2.500000e-1	MLT2C2,MLT2C2,MLT2C2,MLT2C2	DHX15
GO Cellular Component	GO:0002142	stereocilia ankle link complex	47	1.624244e-2	1.000000e+0	5.753971e-1	5.726038e+0	5.239225e-1	3	4.033276e-4	2.309469e-3	72	6.690388e-2	1.000000e+0	1.000000e+0	1.494682e+1	6.690388e-2	1	1	8.058018e-4	1.000000e+0	MLT2C2,MLT2C2,MLT2C2	USH2A
GO Cellular Component	GO:0008023	transcription elongation factor complex	48	1.719563e-2	1.000000e+0	5.964734e-1	2.120893e+0	5.186495e+0	11	3.992683e-3	8.468052e-3	288	3.333471e-1	1.000000e+0	1.000000e+0	1.311124e+0	3.813521e+0	5	57	4.029009e-3	8.771930e-2	MLT2C2,MLT2C2,MLT2C2,MLT2C2,MLT2C2,MLT2C2,MLT2C2,MLT2C2,MLT2C2,MLT2C2,MLT2C2	ELP3,IKBKAP,KIAA0947,NUFIP1,PEX2
GO Cellular Component	GO:0098984	neuron to neuron synapse	49	1.728082e-2	1.000000e+0	5.871952e-1	1.328329e+0	4.592237e+1	61	3.535209e-2	4.695920e-2	22	4.672118e-3	1.000000e+0	3.535944e-1	1.746123e+0	1.431743e+1	25	214	2.014504e-2	1.168224e-1	MLT2C2,MLT2C2,MLT2C2,MLT2C2,MLT2C2,MLT2C2,MLT2C2,MLT2C2,MLT2C2,MLT2C2,MLT2C2,MLT2C2,MLT2C2,MLT2C2,MLT2C2,MLT2C2,MLT2C2,MLT2C2,MLT2C2,MLT2C2,MLT2C2,MLT2C2,MLT2C2,MLT2C2,MLT2C2,MLT2C2,MLT2C2,MLT2C2,MLT2C2,MLT2C2,MLT2C2,MLT2C2,MLT2C2,MLT2C2,MLT2C2,MLT2C2,MLT2C2,MLT2C2,MLT2C2,MLT2C2,MLT2C2,MLT2C2,MLT2C2,MLT2C2,MLT2C2,MLT2C2,MLT2C2,MLT2C2,MLT2C2,MLT2C2,MLT2C2,MLT2C2,MLT2C2,MLT2C2,MLT2C2,MLT2C2,MLT2C2,…	ADD3,ANKS1B,BCL11A,CDH2,DLG2,DLG5,DLGAP1,DRD2,DRP2,EPHA4,FMR1,GRIK2,GRIN2A,GRIN3A,GRM7,LIN7C,MAP2,MIB1,NETO1,NETO2,NLGN4X,NLGN4Y,PDE4B,PENK,SORCS3
GO Cellular Component	GO:1990696	USH2 complex	50	1.758659e-2	1.000000e+0	5.856334e-1	5.554418e+0	5.401106e-1	3	4.157895e-4	2.309469e-3	121	1.293350e-1	1.000000e+0	1.000000e+0	7.473409e+0	1.338078e-1	1	2	8.058018e-4	5.000000e-1	MLT2C2,MLT2C2,MLT2C2	USH2A
GO Cellular Component	GO:0002141	stereocilia ankle link	50	1.758659e-2	1.000000e+0	5.856334e-1	5.554418e+0	5.401106e-1	3	4.157895e-4	2.309469e-3	121	1.293350e-1	1.000000e+0	1.000000e+0	7.473409e+0	1.338078e-1	1	2	8.058018e-4	5.000000e-1	MLT2C2,MLT2C2,MLT2C2	USH2A
GO Cellular Component	GO:0017146	NMDA selective glutamate receptor complex	52	1.787154e-2	1.000000e+0	5.722330e-1	2.666546e+0	2.625119e+0	7	2.020877e-3	5.388761e-3	156	1.648805e-1	1.000000e+0	1.000000e+0	2.717603e+0	7.359426e-1	2	11	1.611604e-3	1.818182e-1	MLT2C2,MLT2C2,MLT2C2,MLT2C2,MLT2C2,MLT2C2,MLT2C2	GRIN2A,GRIN3A
GO Cellular Component	GO:0044306	neuron projection terminus	53	1.830286e-2	1.000000e+0	5.749861e-1	1.484853e+0	2.222442e+1	33	1.710887e-2	2.540416e-2	17	2.571838e-3	1.000000e+0	2.518888e-1	2.069559e+0	8.697504e+0	18	130	1.450443e-2	1.384615e-1	MLT2C2,MLT2C2,MLT2C2,MLT2C2,MLT2C2,MLT2C2,MLT2C2,MLT2C2,MLT2C2,MLT2C2,MLT2C2,MLT2C2,MLT2C2,MLT2C2,MLT2C2,MLT2C2,MLT2C2,MLT2C2,MLT2C2,MLT2C2,MLT2C2,MLT2C2,MLT2C2,MLT2C2,MLT2C2,MLT2C2,MLT2C2,MLT2C2,MLT2C2,MLT2C2,MLT2C2,MLT2C2,MLT2C2	ADCYAP1,CCL2,CDH8,CYFIP1,DMD,DRD2,EPHA4,FMR1,GCH1,GRIK2,KCNK2,MOB2,NTS,OPRK1,PENK,PNOC,PTPRN2,SYT1
GO Cellular Component	GO:0005758	mitochondrial intermembrane space	54	1.886303e-2	1.000000e+0	5.816101e-1	2.090715e+0	5.261358e+0	11	4.050314e-3	8.468052e-3	396	4.357547e-1	1.000000e+0	1.000000e+0	1.135201e+0	5.285406e+0	6	79	4.834811e-3	7.594937e-2	MLT2C2,MLT2C2,MLT2C2,MLT2C2,MLT2C2,MLT2C2,MLT2C2,MLT2C2,MLT2C2,MLT2C2,MLT2C2	GATM,GOLPH3,HAX1,MICU2,SOD1,TIMM10B
GO Cellular Component	GO:0042584	chromaffin granule membrane	55	1.973691e-2	1.000000e+0	5.974901e-1	3.277330e+0	1.525632e+0	5	1.174467e-3	3.849115e-3	293	3.400164e-1	1.000000e+0	1.000000e+0	2.491136e+0	4.014233e-1	1	6	8.058018e-4	1.666667e-1	MLT2C2,MLT2C2,MLT2C2,MLT2C2,MLT2C2	SYT1
GO Cellular Component	GO:0034998	oligosaccharyltransferase I complex	56	1.976025e-2	1.000000e+0	5.875146e-1	5.010537e+1	1.995794e-2	1	1.536408e-5	7.698229e-4	72	6.690388e-2	1.000000e+0	1.000000e+0	1.494682e+1	6.690388e-2	1	1	8.058018e-4	1.000000e+0	MLT2C2	TMEM258
GO Cellular Component	GO:0060198	clathrin-sculpted vesicle	57	2.269965e-2	1.000000e+0	6.630687e-1	3.157747e+0	1.583407e+0	5	1.218943e-3	3.849115e-3	464	5.644823e-1	1.000000e+0	1.000000e+0	1.245568e+0	8.028465e-1	1	12	8.058018e-4	8.333333e-2	MLT2C2,MLT2C2,MLT2C2,MLT2C2,MLT2C2	SYT1
GO Cellular Component	GO:0016342	catenin complex	58	2.335902e-2	1.000000e+0	6.705650e-1	2.520504e+0	2.777223e+0	7	2.137970e-3	5.388761e-3	142	1.408771e-1	1.000000e+0	1.000000e+0	2.989363e+0	6.690388e-1	2	10	1.611604e-3	2.000000e-1	MLT2C2,MLT2C2,MLT2C2,MLT2C2,MLT2C2,MLT2C2,MLT2C2	CDH2,SMAD7
GO Cellular Component	GO:0014069	postsynaptic density	59	2.348902e-2	1.000000e+0	6.628681e-1	1.318723e+0	4.322362e+1	57	3.327453e-2	4.387991e-2	34	1.096401e-2	1.000000e+0	5.369140e-1	1.668819e+0	1.378220e+1	23	206	1.853344e-2	1.116505e-1	MLT2C2,MLT2C2,MLT2C2,MLT2C2,MLT2C2,MLT2C2,MLT2C2,MLT2C2,MLT2C2,MLT2C2,MLT2C2,MLT2C2,MLT2C2,MLT2C2,MLT2C2,MLT2C2,MLT2C2,MLT2C2,MLT2C2,MLT2C2,MLT2C2,MLT2C2,MLT2C2,MLT2C2,MLT2C2,MLT2C2,MLT2C2,MLT2C2,MLT2C2,MLT2C2,MLT2C2,MLT2C2,MLT2C2,MLT2C2,MLT2C2,MLT2C2,MLT2C2,MLT2C2,MLT2C2,MLT2C2,MLT2C2,MLT2C2,MLT2C2,MLT2C2,MLT2C2,MLT2C2,MLT2C2,MLT2C2,MLT2C2,MLT2C2,MLT2C2,MLT2C2,MLT2C2,MLT2C2,MLT2C2,MLT2C2,MLT2C2	ADD3,ANKS1B,BCL11A,CDH2,DLG2,DLG5,DLGAP1,DRD2,DRP2,EPHA4,FMR1,GRIK2,GRIN2A,GRIN3A,LIN7C,MAP2,MIB1,NETO1,NETO2,NLGN4X,NLGN4Y,PDE4B,SORCS3
GO Cellular Component	GO:0005689	U12-type spliceosomal complex	60	2.377012e-2	1.000000e+0	6.596208e-1	3.119011e+0	1.603072e+0	5	1.234082e-3	3.849115e-3	443	5.268970e-1	1.000000e+0	1.000000e+0	1.149755e+0	1.739501e+0	2	26	1.611604e-3	7.692308e-2	MLT2C2,MLT2C2,MLT2C2,MLT2C2,MLT2C2	DHX15,SNRPF
GO Cellular Component	GO:0099572	postsynaptic specialization	61	2.386487e-2	1.000000e+0	6.513936e-1	1.317457e+0	4.326518e+1	57	3.330653e-2	4.387991e-2	36	1.157960e-2	1.000000e+0	5.355565e-1	1.660757e+0	1.384910e+1	23	207	1.853344e-2	1.111111e-1	MLT2C2,MLT2C2,MLT2C2,MLT2C2,MLT2C2,MLT2C2,MLT2C2,MLT2C2,MLT2C2,MLT2C2,MLT2C2,MLT2C2,MLT2C2,MLT2C2,MLT2C2,MLT2C2,MLT2C2,MLT2C2,MLT2C2,MLT2C2,MLT2C2,MLT2C2,MLT2C2,MLT2C2,MLT2C2,MLT2C2,MLT2C2,MLT2C2,MLT2C2,MLT2C2,MLT2C2,MLT2C2,MLT2C2,MLT2C2,MLT2C2,MLT2C2,MLT2C2,MLT2C2,MLT2C2,MLT2C2,MLT2C2,MLT2C2,MLT2C2,MLT2C2,MLT2C2,MLT2C2,MLT2C2,MLT2C2,MLT2C2,MLT2C2,MLT2C2,MLT2C2,MLT2C2,MLT2C2,MLT2C2,MLT2C2,MLT2C2	ADD3,ANKS1B,BCL11A,CDH2,DLG2,DLG5,DLGAP1,DRD2,DRP2,EPHA4,FMR1,GRIK2,GRIN2A,GRIN3A,LIN7C,MAP2,MIB1,NETO1,NETO2,NLGN4X,NLGN4Y,PDE4B,SORCS3
GO Cellular Component	GO:0043240	Fanconi anaemia nuclear complex	62	2.489149e-2	1.000000e+0	6.684569e-1	3.080582e+0	1.623070e+0	5	1.249476e-3	3.849115e-3	207	2.146021e-1	1.000000e+0	1.000000e+0	2.299510e+0	8.697504e-1	2	13	1.611604e-3	1.538462e-1	MLT2C2,MLT2C2,MLT2C2,MLT2C2,MLT2C2	FANCF,FANCL
GO Cellular Component	GO:0002139	stereocilia coupling link	63	2.541368e-2	1.000000e+0	6.716473e-1	4.815428e+0	6.229976e-1	3	4.795979e-4	2.309469e-3	164	1.875921e-1	1.000000e+0	1.000000e+0	4.982272e+0	2.007116e-1	1	3	8.058018e-4	3.333333e-1	MLT2C2,MLT2C2,MLT2C2	USH2A
GO Cellular Component	GO:0015030	Cajal body	64	2.607024e-2	1.000000e+0	6.782336e-1	2.067111e+0	4.837671e+0	10	3.724150e-3	7.698229e-3	435	5.067350e-1	1.000000e+0	1.000000e+0	1.087041e+0	3.679713e+0	4	55	3.223207e-3	7.272727e-2	MLT2C2,MLT2C2,MLT2C2,MLT2C2,MLT2C2,MLT2C2,MLT2C2,MLT2C2,MLT2C2,MLT2C2	ANKS1B,FMR1,KIAA0947,U2AF1
GO Cellular Component	GO:0090658	cone matrix sheath	65	2.679644e-2	1.000000e+0	6.864011e-1	3.681652e+1	2.716172e-2	1	2.090972e-5	7.698229e-4	72	6.690388e-2	1.000000e+0	1.000000e+0	1.494682e+1	6.690388e-2	1	1	8.058018e-4	1.000000e+0	MLT2C2	RBP3
GO Cellular Component	GO:0031262	Ndc80 complex	66	2.681586e-2	1.000000e+0	6.764910e-1	4.714846e+0	6.362880e-1	3	4.898291e-4	2.309469e-3	224	2.419542e-1	1.000000e+0	1.000000e+0	3.736704e+0	2.676155e-1	1	4	8.058018e-4	2.500000e-1	MLT2C2,MLT2C2,MLT2C2	NUF2
GO Cellular Component	GO:0070776	MOZ/MORF histone acetyltransferase complex	67	2.693505e-2	1.000000e+0	6.693561e-1	3.581823e+0	1.116750e+0	4	8.596997e-4	3.079292e-3	92	7.499795e-2	1.000000e+0	1.000000e+0	4.270519e+0	4.683271e-1	2	7	1.611604e-3	2.857143e-1	MLT2C2,MLT2C2,MLT2C2,MLT2C2	BRD1,BRPF3
GO Cellular Component	GO:0070852	cell body fiber	68	2.722755e-2	1.000000e+0	6.666746e-1	3.569538e+0	1.120593e+0	4	8.626584e-4	3.079292e-3	64	5.600570e-2	1.000000e+0	1.000000e+0	4.982272e+0	4.014233e-1	2	6	1.611604e-3	3.333333e-1	MLT2C2,MLT2C2,MLT2C2,MLT2C2	HTR2A,PENK
GO Cellular Component	GO:0042734	presynaptic membrane	69	2.737234e-2	1.000000e+0	6.605065e-1	1.499766e+0	1.800281e+1	27	1.385898e-2	2.078522e-2	9	7.697311e-4	1.000000e+0	1.424003e-1	2.736741e+0	4.750175e+0	13	71	1.047542e-2	1.830986e-1	MLT2C2,MLT2C2,MLT2C2,MLT2C2,MLT2C2,MLT2C2,MLT2C2,MLT2C2,MLT2C2,MLT2C2,MLT2C2,MLT2C2,MLT2C2,MLT2C2,MLT2C2,MLT2C2,MLT2C2,MLT2C2,MLT2C2,MLT2C2,MLT2C2,MLT2C2,MLT2C2,MLT2C2,MLT2C2,MLT2C2,MLT2C2	CDH9,CNTNAP4,DENND1A,FMR1,GRIK2,GRIN2A,GRM7,GRM8,KCTD12,KCTD16,NRXN1,PCDH8,SYT1
GO Cellular Component	GO:0031305	integral component of mitochondrial inner membrane	70	2.830581e-2	1.000000e+0	6.732739e-1	2.418477e+0	2.894384e+0	7	2.228163e-3	5.388761e-3	363	3.997807e-1	1.000000e+0	1.000000e+0	1.318837e+0	2.274732e+0	3	34	2.417405e-3	8.823529e-2	MLT2C2,MLT2C2,MLT2C2,MLT2C2,MLT2C2,MLT2C2,MLT2C2	CHCHD3,COX18,IMMT
GO Cellular Component	GO:0005916	fascia adherens	71	2.864470e-2	1.000000e+0	6.717384e-1	2.412228e+0	2.901882e+0	7	2.233935e-3	5.388761e-3	142	1.408771e-1	1.000000e+0	1.000000e+0	2.989363e+0	6.690388e-1	2	10	1.611604e-3	2.000000e-1	MLT2C2,MLT2C2,MLT2C2,MLT2C2,MLT2C2,MLT2C2,MLT2C2	ACTN1,CDH2
GO Cellular Component	GO:0032279	asymmetric synapse	72	2.896406e-2	1.000000e+0	6.697939e-1	1.295372e+0	4.554677e+1	59	3.506295e-2	4.541955e-2	26	7.623359e-3	1.000000e+0	4.881882e-1	1.700112e+0	1.411672e+1	24	211	1.933924e-2	1.137441e-1	MLT2C2,MLT2C2,MLT2C2,MLT2C2,MLT2C2,MLT2C2,MLT2C2,MLT2C2,MLT2C2,MLT2C2,MLT2C2,MLT2C2,MLT2C2,MLT2C2,MLT2C2,MLT2C2,MLT2C2,MLT2C2,MLT2C2,MLT2C2,MLT2C2,MLT2C2,MLT2C2,MLT2C2,MLT2C2,MLT2C2,MLT2C2,MLT2C2,MLT2C2,MLT2C2,MLT2C2,MLT2C2,MLT2C2,MLT2C2,MLT2C2,MLT2C2,MLT2C2,MLT2C2,MLT2C2,MLT2C2,MLT2C2,MLT2C2,MLT2C2,MLT2C2,MLT2C2,MLT2C2,MLT2C2,MLT2C2,MLT2C2,MLT2C2,MLT2C2,MLT2C2,MLT2C2,MLT2C2,MLT2C2,MLT2C2,MLT2C2,…	ADD3,ANKS1B,BCL11A,CDH2,DLG2,DLG5,DLGAP1,DRD2,DRP2,EPHA4,FMR1,GRIK2,GRIN2A,GRIN3A,GRM7,LIN7C,MAP2,MIB1,NETO1,NETO2,NLGN4X,NLGN4Y,PDE4B,SORCS3
GO Cellular Component	GO:0005638	lamin filament	73	2.999570e-2	1.000000e+0	6.841485e-1	7.474363e+0	2.675813e-1	2	2.059902e-4	1.539646e-3	224	2.419542e-1	1.000000e+0	1.000000e+0	3.736704e+0	2.676155e-1	1	4	8.058018e-4	2.500000e-1	MLT2C2,MLT2C2	LMNB1
GO Cellular Component	GO:0005859	muscle myosin complex	74	3.033030e-2	1.000000e+0	6.824318e-1	2.598567e+0	2.308965e+0	6	1.777494e-3	4.618938e-3	455	5.475212e-1	1.000000e+0	1.000000e+0	1.107172e+0	1.806405e+0	2	27	1.611604e-3	7.407407e-2	MLT2C2,MLT2C2,MLT2C2,MLT2C2,MLT2C2,MLT2C2	MYL1,MYOM2
GO Cellular Component	GO:0042583	chromaffin granule	75	3.166527e-2	1.000000e+0	7.029690e-1	2.885020e+0	1.733090e+0	5	1.334173e-3	3.849115e-3	373	4.254021e-1	1.000000e+0	1.000000e+0	1.868352e+0	5.352310e-1	1	8	8.058018e-4	1.250000e-1	MLT2C2,MLT2C2,MLT2C2,MLT2C2,MLT2C2	SYT1
GO Cellular Component	GO:0101003	ficolin-1-rich granule membrane	76	3.231701e-2	1.000000e+0	7.079977e-1	2.082485e+0	4.321760e+0	9	3.326990e-3	6.928406e-3	210	2.221879e-1	1.000000e+0	1.000000e+0	1.470179e+0	4.081136e+0	6	61	4.834811e-3	9.836066e-2	MLT2C2,MLT2C2,MLT2C2,MLT2C2,MLT2C2,MLT2C2,MLT2C2,MLT2C2,MLT2C2	ATP6AP2,DSC1,DSG1,LGALS3,PRCP,PTPRN2
GO Cellular Component	GO:0005795	Golgi stack	77	3.244900e-2	1.000000e+0	7.016569e-1	1.501069e+0	1.665480e+1	25	1.282125e-2	1.924557e-2	217	2.374338e-1	1.000000e+0	1.000000e+0	1.284492e+0	8.563696e+0	11	128	8.863820e-3	8.593750e-2	MLT2C2,MLT2C2,MLT2C2,MLT2C2,MLT2C2,MLT2C2,MLT2C2,MLT2C2,MLT2C2,MLT2C2,MLT2C2,MLT2C2,MLT2C2,MLT2C2,MLT2C2,MLT2C2,MLT2C2,MLT2C2,MLT2C2,MLT2C2,MLT2C2,MLT2C2,MLT2C2,MLT2C2,MLT2C2	B4GALT4,B4GALT6,CHSY3,COG2,GCNT1,GOLIM4,GOLPH3,ST6GAL2,SULF2,TOM1L1,VRK1
GO Cellular Component	GO:0031045	dense core granule	78	3.466207e-2	1.000000e+0	7.399019e-1	2.313210e+0	3.026098e+0	7	2.329560e-3	5.388761e-3	60	5.156610e-2	1.000000e+0	1.000000e+0	3.449265e+0	8.697504e-1	3	13	2.417405e-3	2.307692e-1	MLT2C2,MLT2C2,MLT2C2,MLT2C2,MLT2C2,MLT2C2,MLT2C2	MYRIP,SOD1,SYT1
GO Cellular Component	GO:0030956	glutamyl-tRNA(Gln) amidotransferase complex	79	3.467452e-2	1.000000e+0	7.307984e-1	4.257044e+0	7.047143e-1	3	5.425053e-4	2.309469e-3	164	1.875921e-1	1.000000e+0	1.000000e+0	4.982272e+0	2.007116e-1	1	3	8.058018e-4	3.333333e-1	MLT2C2,MLT2C2,MLT2C2	PET112
GO Cellular Component	GO:0098793	presynapse	80	3.657939e-2	1.000000e+0	7.613086e-1	1.244437e+0	5.785751e+1	72	4.454004e-2	5.542725e-2	15	2.450203e-3	1.000000e+0	2.719725e-1	1.613577e+0	2.355016e+1	38	352	3.062047e-2	1.079545e-1	MLT2C2,MLT2C2,MLT2C2,MLT2C2,MLT2C2,MLT2C2,MLT2C2,MLT2C2,MLT2C2,MLT2C2,MLT2C2,MLT2C2,MLT2C2,MLT2C2,MLT2C2,MLT2C2,MLT2C2,MLT2C2,MLT2C2,MLT2C2,MLT2C2,MLT2C2,MLT2C2,MLT2C2,MLT2C2,MLT2C2,MLT2C2,MLT2C2,MLT2C2,MLT2C2,MLT2C2,MLT2C2,MLT2C2,MLT2C2,MLT2C2,MLT2C2,MLT2C2,MLT2C2,MLT2C2,MLT2C2,MLT2C2,MLT2C2,MLT2C2,MLT2C2,MLT2C2,MLT2C2,MLT2C2,MLT2C2,MLT2C2,MLT2C2,MLT2C2,MLT2C2,MLT2C2,MLT2C2,MLT2C2,MLT2C2,MLT2C2,…	ADCYAP1,CCL2,CDH8,CDH9,CHAT,CLTA,CNTNAP4,CYFIP1,DENND1A,DRD2,EPHA4,FMR1,GRIK2,GRIN2A,GRM7,GRM8,KCNK2,KCNK9,KCTD12,KCTD16,LIN7C,NRXN1,NTS,NUFIP1,OPRK1,OR5T1,PARK2,PCDH8,PDE4B,PENK,PNOC,PTPRN2,RAB3C,RPH3A,SLC17A6,STXBP5,SYT1,ZNF804A
GO Cellular Component	GO:0033150	cytoskeletal calyx	81	3.703475e-2	1.000000e+0	7.612699e-1	3.232373e+0	1.237481e+0	4	9.526412e-4	3.079292e-3	37	1.282070e-2	1.000000e+0	5.769315e-1	9.964545e+0	2.007116e-1	2	3	1.611604e-3	6.666667e-1	MLT2C2,MLT2C2,MLT2C2,MLT2C2	CCIN,CYLC2
GO Cellular Component	GO:0030672	synaptic vesicle membrane	82	3.761222e-2	1.000000e+0	7.637115e-1	1.626520e+0	1.045177e+1	17	8.046009e-3	1.308699e-2	248	2.764358e-1	1.000000e+0	1.000000e+0	1.324402e+0	5.285406e+0	7	79	5.640612e-3	8.860759e-2	MLT2C2,MLT2C2,MLT2C2,MLT2C2,MLT2C2,MLT2C2,MLT2C2,MLT2C2,MLT2C2,MLT2C2,MLT2C2,MLT2C2,MLT2C2,MLT2C2,MLT2C2,MLT2C2,MLT2C2	CLTA,DRD2,OR5T1,PTPRN2,RPH3A,SLC17A6,SYT1
GO Cellular Component	GO:1990075	periciliary membrane compartment	83	3.764556e-2	1.000000e+0	7.551790e-1	4.118457e+0	7.284281e-1	3	5.607606e-4	2.309469e-3	224	2.419542e-1	1.000000e+0	1.000000e+0	3.736704e+0	2.676155e-1	1	4	8.058018e-4	2.500000e-1	MLT2C2,MLT2C2,MLT2C2	USH2A
GO Cellular Component	GO:1990452	Parkin-FBXW7-Cul1 ubiquitin ligase complex	84	3.934039e-2	1.000000e+0	7.797827e-1	3.168966e+0	1.262241e+0	4	9.717024e-4	3.079292e-3	37	1.282070e-2	1.000000e+0	5.769315e-1	9.964545e+0	2.007116e-1	2	3	1.611604e-3	6.666667e-1	MLT2C2,MLT2C2,MLT2C2,MLT2C2	FBXW7,PARK2
GO Cellular Component	GO:0019867	outer membrane	85	4.038088e-2	1.000000e+0	7.909902e-1	1.414008e+0	2.121628e+1	30	1.633278e-2	2.309469e-2	117	1.227422e-1	1.000000e+0	1.000000e+0	1.345214e+0	1.338078e+1	18	200	1.450443e-2	9.000000e-2	MLT2C2,MLT2C2,MLT2C2,MLT2C2,MLT2C2,MLT2C2,MLT2C2,MLT2C2,MLT2C2,MLT2C2,MLT2C2,MLT2C2,MLT2C2,MLT2C2,MLT2C2,MLT2C2,MLT2C2,MLT2C2,MLT2C2,MLT2C2,MLT2C2,MLT2C2,MLT2C2,MLT2C2,MLT2C2,MLT2C2,MLT2C2,MLT2C2,MLT2C2,MLT2C2	ACSL1,ANKH,ARG1,ARMCX1,BCL2,BCL2L11,EPHA4,GDAP1,GPAM,HAX1,LPIN1,NAV3,SH3GLB1,SLC44A1,SLC8A3,SPATA19,SYNE1,VPS13C
GO Cellular Component	GO:0030132	clathrin coat of coated pit	86	4.089426e-2	1.000000e+0	7.917319e-1	2.414100e+0	2.485398e+0	6	1.913316e-3	4.618938e-3	50	2.867655e-2	1.000000e+0	9.549291e-1	3.321515e+0	1.204270e+0	4	18	3.223207e-3	2.222222e-1	MLT2C2,MLT2C2,MLT2C2,MLT2C2,MLT2C2,MLT2C2	CLTA,EGFR,SGIP1,TBC1D5
GO Cellular Component	GO:0033011	perinuclear theca	87	4.094570e-2	1.000000e+0	7.836160e-1	3.127459e+0	1.278993e+0	4	9.845985e-4	3.079292e-3	43	2.450605e-2	1.000000e+0	9.488971e-1	7.473409e+0	2.676155e-1	2	4	1.611604e-3	5.000000e-1	MLT2C2,MLT2C2,MLT2C2,MLT2C2	CCIN,CYLC2
GO Cellular Component	GO:0035580	specific granule lumen	88	4.098692e-2	1.000000e+0	7.754912e-1	1.909008e+0	5.238323e+0	10	4.032581e-3	7.698229e-3	364	4.010275e-1	1.000000e+0	1.000000e+0	1.205388e+0	4.148040e+0	5	62	4.029009e-3	8.064516e-2	MLT2C2,MLT2C2,MLT2C2,MLT2C2,MLT2C2,MLT2C2,MLT2C2,MLT2C2,MLT2C2,MLT2C2	ARG1,CYFIP1,DOCK2,OLFM4,QPCT
GO Cellular Component	GO:0097730	non-motile cilium	89	4.160325e-2	1.000000e+0	7.783080e-1	1.505124e+0	1.461674e+1	22	1.125230e-2	1.693610e-2	145	1.428398e-1	1.000000e+0	1.000000e+0	1.412298e+0	8.496792e+0	12	127	9.669621e-3	9.448819e-2	MLT2C2,MLT2C2,MLT2C2,MLT2C2,MLT2C2,MLT2C2,MLT2C2,MLT2C2,MLT2C2,MLT2C2,MLT2C2,MLT2C2,MLT2C2,MLT2C2,MLT2C2,MLT2C2,MLT2C2,MLT2C2,MLT2C2,MLT2C2,MLT2C2,MLT2C2	AHI1,CETN2,CNGB3,DRD1,DRD2,GNAT3,GUCA2B,MAK,MYRIP,PCDH15,PDC,USH2A
GO Cellular Component	GO:0071014	post-mRNA release spliceosomal complex	90	4.221370e-2	1.000000e+0	7.809534e-1	3.096064e+0	1.291963e+0	4	9.945826e-4	3.079292e-3	406	4.638615e-1	1.000000e+0	1.000000e+0	1.660757e+0	6.021349e-1	1	9	8.058018e-4	1.111111e-1	MLT2C2,MLT2C2,MLT2C2,MLT2C2	DHX15
GO Cellular Component	GO:0060171	stereocilium membrane	91	4.384909e-2	1.000000e+0	8.022938e-1	3.870824e+0	7.750288e-1	3	5.966350e-4	2.309469e-3	164	1.875921e-1	1.000000e+0	1.000000e+0	4.982272e+0	2.007116e-1	1	3	8.058018e-4	3.333333e-1	MLT2C2,MLT2C2,MLT2C2	USH2A
GO Cellular Component	GO:0032580	Golgi cisterna membrane	92	4.562051e-2	1.000000e+0	8.256321e-1	1.611678e+0	9.927544e+0	16	7.642451e-3	1.231717e-2	359	3.871828e-1	1.000000e+0	1.000000e+0	1.195745e+0	5.017791e+0	6	75	4.834811e-3	8.000000e-2	MLT2C2,MLT2C2,MLT2C2,MLT2C2,MLT2C2,MLT2C2,MLT2C2,MLT2C2,MLT2C2,MLT2C2,MLT2C2,MLT2C2,MLT2C2,MLT2C2,MLT2C2,MLT2C2	B4GALT4,B4GALT6,CHSY3,GOLIM4,GOLPH3,ST6GAL2
GO Cellular Component	GO:0036019	endolysosome	93	4.819558e-2	1.000000e+0	8.628564e-1	2.962162e+0	1.350365e+0	4	1.039542e-3	3.079292e-3	360	3.907247e-1	1.000000e+0	1.000000e+0	1.494682e+0	1.338078e+0	2	20	1.611604e-3	1.000000e-1	MLT2C2,MLT2C2,MLT2C2,MLT2C2	CLTA,TLR3
GO Cellular Component	GO:0031968	organelle outer membrane	94	4.894622e-2	1.000000e+0	8.669729e-1	1.396895e+0	2.076033e+1	29	1.598178e-2	2.232487e-2	159	1.742700e-1	1.000000e+0	1.000000e+0	1.283313e+0	1.324697e+1	17	198	1.369863e-2	8.585859e-2	MLT2C2,MLT2C2,MLT2C2,MLT2C2,MLT2C2,MLT2C2,MLT2C2,MLT2C2,MLT2C2,MLT2C2,MLT2C2,MLT2C2,MLT2C2,MLT2C2,MLT2C2,MLT2C2,MLT2C2,MLT2C2,MLT2C2,MLT2C2,MLT2C2,MLT2C2,MLT2C2,MLT2C2,MLT2C2,MLT2C2,MLT2C2,MLT2C2,MLT2C2	ACSL1,ARG1,ARMCX1,BCL2,BCL2L11,EPHA4,GDAP1,GPAM,HAX1,LPIN1,NAV3,SH3GLB1,SLC44A1,SLC8A3,SPATA19,SYNE1,VPS13C
GO Cellular Component	GO:0031314	extrinsic component of mitochondrial inner membrane	95	4.942047e-2	1.000000e+0	8.661588e-1	3.684937e+0	8.141253e-1	3	6.267323e-4	2.309469e-3	64	5.600570e-2	1.000000e+0	1.000000e+0	4.982272e+0	4.014233e-1	2	6	1.611604e-3	3.333333e-1	MLT2C2,MLT2C2,MLT2C2	DUSP21,TAMM41
GO Cellular Component	GO:0005840	ribosome	96	5.227223e-2	1.000000e+0	9.065965e-1	1.439475e+0	1.667275e+1	24	1.283506e-2	1.847575e-2	582	7.347258e-1	1.000000e+0	1.000000e+0	8.755458e-1	1.599003e+1	14	239	1.128122e-2	5.857741e-2	MLT2C2,MLT2C2,MLT2C2,MLT2C2,MLT2C2,MLT2C2,MLT2C2,MLT2C2,MLT2C2,MLT2C2,MLT2C2,MLT2C2,MLT2C2,MLT2C2,MLT2C2,MLT2C2,MLT2C2,MLT2C2,MLT2C2,MLT2C2,MLT2C2,MLT2C2,MLT2C2,MLT2C2	FMR1,MRPL36,MRPL39,MRPS30,NCK1,NR0B1,NUFIP1,PPARGC1A,PTCD3,RPL10L,RPL5,RPLP1,RPS12,ZNF622
GO Cellular Component	GO:0031091	platelet alpha granule	97	5.275173e-2	1.000000e+0	9.054807e-1	1.513436e+0	1.255421e+1	19	9.664521e-3	1.462664e-2	240	2.537857e-1	1.000000e+0	1.000000e+0	1.328606e+0	6.021349e+0	8	90	6.446414e-3	8.888889e-2	MLT2C2,MLT2C2,MLT2C2,MLT2C2,MLT2C2,MLT2C2,MLT2C2,MLT2C2,MLT2C2,MLT2C2,MLT2C2,MLT2C2,MLT2C2,MLT2C2,MLT2C2,MLT2C2,MLT2C2,MLT2C2,MLT2C2	ACTN1,CD36,IGF1,PCDH7,TGFB2,THBS2,TMX3,VEGFC
GO Cellular Component	GO:0097442	CA3 pyramidal cell dendrite	98	5.285525e-2	1.000000e+0	8.979999e-1	3.583582e+0	8.371512e-1	3	6.444582e-4	2.309469e-3	121	1.293350e-1	1.000000e+0	1.000000e+0	7.473409e+0	1.338078e-1	1	2	8.058018e-4	5.000000e-1	MLT2C2,MLT2C2,MLT2C2	MAP2
GO Cellular Component	GO:0008021	synaptic vesicle	99	5.488469e-2	1.000000e+0	9.230607e-1	1.389791e+0	2.014692e+1	28	1.550956e-2	2.155504e-2	277	3.028613e-1	1.000000e+0	1.000000e+0	1.195745e+0	1.003558e+1	12	150	9.669621e-3	8.000000e-2	MLT2C2,MLT2C2,MLT2C2,MLT2C2,MLT2C2,MLT2C2,MLT2C2,MLT2C2,MLT2C2,MLT2C2,MLT2C2,MLT2C2,MLT2C2,MLT2C2,MLT2C2,MLT2C2,MLT2C2,MLT2C2,MLT2C2,MLT2C2,MLT2C2,MLT2C2,MLT2C2,MLT2C2,MLT2C2,MLT2C2,MLT2C2,MLT2C2	CLTA,DRD2,GRIN2A,KCNK9,OR5T1,PDE4B,PTPRN2,RAB3C,RPH3A,SLC17A6,STXBP5,SYT1
GO Cellular Component	GO:0097443	sorting endosome	100	5.495112e-2	1.000000e+0	9.149361e-1	2.833529e+0	1.411667e+0	4	1.086734e-3	3.079292e-3	293	3.400164e-1	1.000000e+0	1.000000e+0	2.491136e+0	4.014233e-1	1	6	8.058018e-4	1.666667e-1	MLT2C2,MLT2C2,MLT2C2,MLT2C2	KDR
GO Cellular Component	GO:0005604	basement membrane	101	5.569519e-2	1.000000e+0	9.181435e-1	1.441641e+0	1.595405e+1	23	1.228179e-2	1.770593e-2	10	1.109018e-3	1.000000e+0	1.846515e-1	2.436981e+0	6.155157e+0	15	92	1.208703e-2	1.630435e-1	MLT2C2,MLT2C2,MLT2C2,MLT2C2,MLT2C2,MLT2C2,MLT2C2,MLT2C2,MLT2C2,MLT2C2,MLT2C2,MLT2C2,MLT2C2,MLT2C2,MLT2C2,MLT2C2,MLT2C2,MLT2C2,MLT2C2,MLT2C2,MLT2C2,MLT2C2,MLT2C2	COL4A1,COL4A2,DST,EGFLAM,FGF9,FREM1,FREM3,LAMA2,LAMC1,LAMC2,NTN4,SMOC1,SMOC2,THBS2,USH2A
GO Cellular Component	GO:0045252	oxoglutarate dehydrogenase complex	102	5.588338e-2	1.000000e+0	9.122140e-1	5.282674e+0	3.785962e-1	2	2.914520e-4	1.539646e-3	293	3.400164e-1	1.000000e+0	1.000000e+0	2.491136e+0	4.014233e-1	1	6	8.058018e-4	1.666667e-1	MLT2C2,MLT2C2	OGDHL
GO Cellular Component	GO:0071541	eukaryotic translation initiation factor 3 complex, eIF3m	103	5.612051e-2	1.000000e+0	9.071908e-1	3.494969e+0	8.583767e-1	3	6.607981e-4	2.309469e-3	341	3.841862e-1	1.000000e+0	1.000000e+0	2.135260e+0	4.683271e-1	1	7	8.058018e-4	1.428571e-1	MLT2C2,MLT2C2,MLT2C2	EIF3H
GO Cellular Component	GO:0005587	collagen type IV trimer	104	5.615438e-2	1.000000e+0	8.990100e-1	3.494086e+0	8.585937e-1	3	6.609651e-4	2.309469e-3	64	5.600570e-2	1.000000e+0	1.000000e+0	4.982272e+0	4.014233e-1	2	6	1.611604e-3	3.333333e-1	MLT2C2,MLT2C2,MLT2C2	COL4A1,COL4A2
GO Cellular Component	GO:0031092	platelet alpha granule membrane	105	5.788348e-2	1.000000e+0	9.178666e-1	2.056506e+0	3.403832e+0	7	2.620348e-3	5.388761e-3	104	1.007302e-1	1.000000e+0	1.000000e+0	2.637674e+0	1.137366e+0	3	17	2.417405e-3	1.764706e-1	MLT2C2,MLT2C2,MLT2C2,MLT2C2,MLT2C2,MLT2C2,MLT2C2	CD36,PCDH7,TMX3
GO Cellular Component	GO:0001917	photoreceptor inner segment	106	5.892450e-2	1.000000e+0	9.255594e-1	1.937265e+0	4.129534e+0	8	3.179010e-3	6.158584e-3	245	2.628053e-1	1.000000e+0	1.000000e+0	1.533007e+0	2.609251e+0	4	39	3.223207e-3	1.025641e-1	MLT2C2,MLT2C2,MLT2C2,MLT2C2,MLT2C2,MLT2C2,MLT2C2,MLT2C2	GNAT3,MAK,PDC,USH2A
GO Cellular Component	GO:0030130	clathrin coat of trans-Golgi network vesicle	107	6.119878e-2	1.000000e+0	9.522988e-1	3.369849e+0	8.902476e-1	3	6.853330e-4	2.309469e-3	464	5.644823e-1	1.000000e+0	1.000000e+0	1.245568e+0	8.028465e-1	1	12	8.058018e-4	8.333333e-2	MLT2C2,MLT2C2,MLT2C2	CLTA
GO Cellular Component	GO:0005637	nuclear inner membrane	108	6.274914e-2	1.000000e+0	9.673826e-1	1.763168e+0	5.671609e+0	10	4.366134e-3	7.698229e-3	151	1.600970e-1	1.000000e+0	1.000000e+0	1.630562e+0	3.679713e+0	6	55	4.834811e-3	1.090909e-1	MLT2C2,MLT2C2,MLT2C2,MLT2C2,MLT2C2,MLT2C2,MLT2C2,MLT2C2,MLT2C2,MLT2C2	C15orf43,DPY19L2,LBR,LMNB1,SMAD1,TMEM194B
GO Cellular Component	GO:0070382	exocytic vesicle	109	6.310886e-2	1.000000e+0	9.640023e-1	1.353488e+0	2.216496e+1	30	1.706309e-2	2.309469e-2	281	3.113120e-1	1.000000e+0	1.000000e+0	1.177628e+0	1.103914e+1	13	165	1.047542e-2	7.878788e-2	MLT2C2,MLT2C2,MLT2C2,MLT2C2,MLT2C2,MLT2C2,MLT2C2,MLT2C2,MLT2C2,MLT2C2,MLT2C2,MLT2C2,MLT2C2,MLT2C2,MLT2C2,MLT2C2,MLT2C2,MLT2C2,MLT2C2,MLT2C2,MLT2C2,MLT2C2,MLT2C2,MLT2C2,MLT2C2,MLT2C2,MLT2C2,MLT2C2,MLT2C2,MLT2C2	CLTA,DRD2,GRIN2A,IGF1,KCNK9,OR5T1,PDE4B,PTPRN2,RAB3C,RPH3A,SLC17A6,STXBP5,SYT1
GO Cellular Component	GO:0031201	SNARE complex	110	6.422358e-2	1.000000e+0	9.721115e-1	1.755279e+0	5.697100e+0	10	4.385758e-3	7.698229e-3	416	4.774322e-1	1.000000e+0	1.000000e+0	1.128062e+0	3.545905e+0	4	53	3.223207e-3	7.547170e-2	MLT2C2,MLT2C2,MLT2C2,MLT2C2,MLT2C2,MLT2C2,MLT2C2,MLT2C2,MLT2C2,MLT2C2	STX18,SYT1,TSNARE1,VAMP3
GO Cellular Component	GO:0016589	NURF complex	111	6.439023e-2	1.000000e+0	9.658535e-1	3.298002e+0	9.096417e-1	3	7.002630e-4	2.309469e-3	373	4.254021e-1	1.000000e+0	1.000000e+0	1.868352e+0	5.352310e-1	1	8	8.058018e-4	1.250000e-1	MLT2C2,MLT2C2,MLT2C2	SMARCA5
GO Cellular Component	GO:0031970	organelle envelope lumen	112	6.785135e-2	1.000000e+0	1.000000e+0	1.642462e+0	7.306105e+0	12	5.624408e-3	9.237875e-3	326	3.637389e-1	1.000000e+0	1.000000e+0	1.202617e+0	5.820637e+0	7	87	5.640612e-3	8.045977e-2	MLT2C2,MLT2C2,MLT2C2,MLT2C2,MLT2C2,MLT2C2,MLT2C2,MLT2C2,MLT2C2,MLT2C2,MLT2C2,MLT2C2	BCHE,GATM,GOLPH3,HAX1,MICU2,SOD1,TIMM10B
GO Cellular Component	GO:0008278	cohesin complex	113	6.916977e-2	1.000000e+0	1.000000e+0	3.198731e+0	9.378721e-1	3	7.219954e-4	2.309469e-3	464	5.644823e-1	1.000000e+0	1.000000e+0	1.245568e+0	8.028465e-1	1	12	8.058018e-4	8.333333e-2	MLT2C2,MLT2C2,MLT2C2	STAG1
GO Cellular Component	GO:0044295	axonal growth cone	114	7.065153e-2	1.000000e+0	1.000000e+0	1.722932e+0	5.804060e+0	10	4.468099e-3	7.698229e-3	58	4.788304e-2	1.000000e+0	1.000000e+0	2.847013e+0	1.404981e+0	4	21	3.223207e-3	1.904762e-1	MLT2C2,MLT2C2,MLT2C2,MLT2C2,MLT2C2,MLT2C2,MLT2C2,MLT2C2,MLT2C2,MLT2C2	BOC,C9orf72,CYFIP1,EPHA4
GO Cellular Component	GO:0097635	extrinsic component of autophagosome membrane	115	7.407879e-2	1.000000e+0	1.000000e+0	4.490950e+0	4.453401e-1	2	3.428330e-4	1.539646e-3	121	1.293350e-1	1.000000e+0	1.000000e+0	7.473409e+0	1.338078e-1	1	2	8.058018e-4	5.000000e-1	MLT2C2,MLT2C2	WDFY3
GO Cellular Component	GO:0036128	CatSper complex	116	7.414109e-2	1.000000e+0	1.000000e+0	4.488749e+0	4.455585e-1	2	3.430011e-4	1.539646e-3	422	4.997486e-1	1.000000e+0	1.000000e+0	1.494682e+0	6.690388e-1	1	10	8.058018e-4	1.000000e-1	MLT2C2,MLT2C2	C1orf101
GO Cellular Component	GO:1904724	tertiary granule lumen	117	7.420941e-2	1.000000e+0	1.000000e+0	1.936582e+0	3.614615e+0	7	2.782614e-3	5.388761e-3	435	5.067350e-1	1.000000e+0	1.000000e+0	1.087041e+0	3.679713e+0	4	55	3.223207e-3	7.272727e-2	MLT2C2,MLT2C2,MLT2C2,MLT2C2,MLT2C2,MLT2C2,MLT2C2	CYFIP1,OLFM4,QPCT,YPEL5
GO Cellular Component	GO:0031301	integral component of organelle membrane	118	7.578419e-2	1.000000e+0	1.000000e+0	1.378962e+0	1.740440e+1	24	1.339831e-2	1.847575e-2	483	5.740891e-1	1.000000e+0	1.000000e+0	9.786606e-1	1.123985e+1	11	168	8.863820e-3	6.547619e-2	MLT2C2,MLT2C2,MLT2C2,MLT2C2,MLT2C2,MLT2C2,MLT2C2,MLT2C2,MLT2C2,MLT2C2,MLT2C2,MLT2C2,MLT2C2,MLT2C2,MLT2C2,MLT2C2,MLT2C2,MLT2C2,MLT2C2,MLT2C2,MLT2C2,MLT2C2,MLT2C2,MLT2C2	CHCHD3,COX18,GDAP1,IMMT,LBR,PEX2,RNF152,SLC35B3,SLC35B4,SYT1,TPST1
GO Cellular Component	GO:0001650	fibrillar center	119	7.602165e-2	1.000000e+0	1.000000e+0	1.427014e+0	1.401528e+1	20	1.078928e-2	1.539646e-2	145	1.428398e-1	1.000000e+0	1.000000e+0	1.412298e+0	8.496792e+0	12	127	9.669621e-3	9.448819e-2	MLT2C2,MLT2C2,MLT2C2,MLT2C2,MLT2C2,MLT2C2,MLT2C2,MLT2C2,MLT2C2,MLT2C2,MLT2C2,MLT2C2,MLT2C2,MLT2C2,MLT2C2,MLT2C2,MLT2C2,MLT2C2,MLT2C2,MLT2C2	EN2,FHIT,FOXA1,KLF6,MTDH,NFIC,NUAK1,NUFIP1,PLRG1,RAI14,SMAD7,SMARCA5
GO Cellular Component	GO:0043204	perikaryon	120	7.834503e-2	1.000000e+0	1.000000e+0	1.337972e+0	2.092719e+1	28	1.611023e-2	2.155504e-2	27	8.979071e-3	1.000000e+0	5.537094e-1	1.966686e+0	7.627042e+0	15	114	1.208703e-2	1.315789e-1	MLT2C2,MLT2C2,MLT2C2,MLT2C2,MLT2C2,MLT2C2,MLT2C2,MLT2C2,MLT2C2,MLT2C2,MLT2C2,MLT2C2,MLT2C2,MLT2C2,MLT2C2,MLT2C2,MLT2C2,MLT2C2,MLT2C2,MLT2C2,MLT2C2,MLT2C2,MLT2C2,MLT2C2,MLT2C2,MLT2C2,MLT2C2,MLT2C2	ASTN2,BRD1,CCL2,CTNND2,DRD2,DRP2,EPHA4,FMR1,GRIK2,OPRK1,PDE10A,PENK,SERPINI1,SLC8A3,WDFY3
GO Cellular Component	GO:1990909	Wnt signalosome	121	8.131924e-2	1.000000e+0	1.000000e+0	2.192454e+0	2.280550e+0	5	1.755620e-3	3.849115e-3	422	4.997486e-1	1.000000e+0	1.000000e+0	1.494682e+0	6.690388e-1	1	10	8.058018e-4	1.000000e-1	MLT2C2,MLT2C2,MLT2C2,MLT2C2,MLT2C2	FZD1
GO Cellular Component	GO:0070847	core mediator complex	122	8.134558e-2	1.000000e+0	1.000000e+0	2.981971e+0	1.006046e+0	3	7.744773e-4	2.309469e-3	293	3.400164e-1	1.000000e+0	1.000000e+0	2.491136e+0	4.014233e-1	1	6	8.058018e-4	1.666667e-1	MLT2C2,MLT2C2,MLT2C2	MED10
GO Cellular Component	GO:0005640	nuclear outer membrane	123	8.294800e-2	1.000000e+0	1.000000e+0	2.004902e+0	2.992666e+0	6	2.303823e-3	4.618938e-3	417	4.837797e-1	1.000000e+0	1.000000e+0	1.245568e+0	1.605693e+0	2	24	1.611604e-3	8.333333e-2	MLT2C2,MLT2C2,MLT2C2,MLT2C2,MLT2C2,MLT2C2	NAV3,SYNE1
GO Cellular Component	GO:0044456	synapse part	124	8.484959e-2	1.000000e+0	1.000000e+0	1.119704e+0	1.286054e+2	144	9.900339e-2	1.108545e-1	2	1.739926e-5	2.896977e-2	1.448488e-2	1.627447e+0	4.669891e+1	76	698	6.124093e-2	1.088825e-1	MLT2C2,MLT2C2,MLT2C2,MLT2C2,MLT2C2,MLT2C2,MLT2C2,MLT2C2,MLT2C2,MLT2C2,MLT2C2,MLT2C2,MLT2C2,MLT2C2,MLT2C2,MLT2C2,MLT2C2,MLT2C2,MLT2C2,MLT2C2,MLT2C2,MLT2C2,MLT2C2,MLT2C2,MLT2C2,MLT2C2,MLT2C2,MLT2C2,MLT2C2,MLT2C2,MLT2C2,MLT2C2,MLT2C2,MLT2C2,MLT2C2,MLT2C2,MLT2C2,MLT2C2,MLT2C2,MLT2C2,MLT2C2,MLT2C2,MLT2C2,MLT2C2,MLT2C2,MLT2C2,MLT2C2,MLT2C2,MLT2C2,MLT2C2,MLT2C2,MLT2C2,MLT2C2,MLT2C2,MLT2C2,MLT2C2,MLT2C2,…	ADCYAP1,ADD3,ANKS1B,ASIC2,BAI3,BCL11A,CCL2,CDH2,CDH8,CDH9,CHAT,CHRNA4,CHRNE,CLTA,CNTNAP4,CPE,CYFIP1,DENND1A,DLG2,DLG5,DLGAP1,DMD,DOCK10,DRD2,DRP2,EPHA4,EPHA7,FARP1,FBXO2,FMR1,GABRB1,GABRG1,GABRQ,GRIA2,GRIK2,GRIN2A,GRIN3A,GRM7,GRM8,KCNK2,KCNK9,KCTD12,KCTD16,LAMA2,LIN7C,LRRTM3,MAP2,MIB1,NEDD4,NETO1,NETO2,NLGN4X,NLGN4Y,NRXN1,NTS,NUFIP1,OPRK1,OR5T1,PARK2,PCDH8,PDE4B,PENK,PNOC,PTPRN2,PVRL3,RAB3C,RPH3A…
GO Cellular Component	GO:1990752	microtubule end	125	8.506737e-2	1.000000e+0	1.000000e+0	1.871744e+0	3.739829e+0	7	2.879006e-3	5.388761e-3	247	2.690950e-1	1.000000e+0	1.000000e+0	1.660757e+0	1.806405e+0	3	27	2.417405e-3	1.111111e-1	MLT2C2,MLT2C2,MLT2C2,MLT2C2,MLT2C2,MLT2C2,MLT2C2	DST,MAPRE2,NAV3
GO Cellular Component	GO:0016460	myosin II complex	126	8.726459e-2	1.000000e+0	1.000000e+0	1.976847e+0	3.035136e+0	6	2.336518e-3	4.618938e-3	534	6.577217e-1	1.000000e+0	1.000000e+0	9.058677e-1	2.207828e+0	2	33	1.611604e-3	6.060606e-2	MLT2C2,MLT2C2,MLT2C2,MLT2C2,MLT2C2,MLT2C2	MYL1,MYOM2
GO Cellular Component	GO:0042101	T cell receptor complex	127	9.304095e-2	1.000000e+0	1.000000e+0	2.101929e+0	2.378767e+0	5	1.831229e-3	3.849115e-3	327	3.662571e-1	1.000000e+0	1.000000e+0	1.573349e+0	1.271174e+0	2	19	1.611604e-3	1.052632e-1	MLT2C2,MLT2C2,MLT2C2,MLT2C2,MLT2C2	ALCAM,SYK
GO Cellular Component	GO:0042629	mast cell granule	128	9.492482e-2	1.000000e+0	1.000000e+0	1.930652e+0	3.107758e+0	6	2.392423e-3	4.618938e-3	153	1.624101e-1	1.000000e+0	1.000000e+0	2.135260e+0	1.404981e+0	3	21	2.417405e-3	1.428571e-1	MLT2C2,MLT2C2,MLT2C2,MLT2C2,MLT2C2,MLT2C2	AKR1B1,KIT,MRGPRX2
GO Cellular Component	GO:0030991	intraciliary transport particle A	129	9.625642e-2	1.000000e+0	1.000000e+0	3.847174e+0	5.198621e-1	2	4.002018e-4	1.539646e-3	373	4.254021e-1	1.000000e+0	1.000000e+0	1.868352e+0	5.352310e-1	1	8	8.058018e-4	1.250000e-1	MLT2C2,MLT2C2	IFT43
GO Cellular Component	GO:0070820	tertiary granule	130	9.889655e-2	1.000000e+0	1.000000e+0	1.389661e+0	1.367240e+1	19	1.052533e-2	1.462664e-2	367	4.088984e-1	1.000000e+0	1.000000e+0	1.100379e+0	1.090533e+1	12	163	9.669621e-3	7.361963e-2	MLT2C2,MLT2C2,MLT2C2,MLT2C2,MLT2C2,MLT2C2,MLT2C2,MLT2C2,MLT2C2,MLT2C2,MLT2C2,MLT2C2,MLT2C2,MLT2C2,MLT2C2,MLT2C2,MLT2C2,MLT2C2,MLT2C2	ATP6AP2,CYFIP1,DSC1,DSG1,LGALS3,OLFM4,PRCP,PTPRN2,QPCT,RAP2B,RAP2C,YPEL5
GO Cellular Component	GO:0071439	clathrin complex	131	9.899399e-2	1.000000e+0	1.000000e+0	2.733610e+0	1.097450e+0	3	8.448420e-4	2.309469e-3	406	4.638615e-1	1.000000e+0	1.000000e+0	1.660757e+0	6.021349e-1	1	9	8.058018e-4	1.111111e-1	MLT2C2,MLT2C2,MLT2C2	CLTA
GO Cellular Component	GO:0043020	NADPH oxidase complex	132	9.950495e-2	1.000000e+0	1.000000e+0	2.727297e+0	1.099990e+0	3	8.467977e-4	2.309469e-3	422	4.997486e-1	1.000000e+0	1.000000e+0	1.494682e+0	6.690388e-1	1	10	8.058018e-4	1.000000e-1	MLT2C2,MLT2C2,MLT2C2	NOX3
GO Cellular Component	GO:0031519	PcG protein complex	133	1.022068e-1	1.000000e+0	1.000000e+0	1.647000e+0	5.464482e+0	9	4.206684e-3	6.928406e-3	332	3.706706e-1	1.000000e+0	1.000000e+0	1.299723e+0	3.077578e+0	4	46	3.223207e-3	8.695652e-2	MLT2C2,MLT2C2,MLT2C2,MLT2C2,MLT2C2,MLT2C2,MLT2C2,MLT2C2,MLT2C2	AEBP2,BCOR,JARID2,RYBP
GO Cellular Component	GO:0000306	extrinsic component of vacuolar membrane	134	1.040048e-1	1.000000e+0	1.000000e+0	3.672059e+0	5.446536e-1	2	4.192868e-4	1.539646e-3	164	1.875921e-1	1.000000e+0	1.000000e+0	4.982272e+0	2.007116e-1	1	3	8.058018e-4	3.333333e-1	MLT2C2,MLT2C2	WDFY3
GO Cellular Component	GO:0000151	ubiquitin ligase complex	135	1.050895e-1	1.000000e+0	1.000000e+0	1.228434e+0	3.418986e+1	42	2.632014e-2	3.233256e-2	291	3.353273e-1	1.000000e+0	1.000000e+0	1.110912e+0	1.980355e+1	22	296	1.772764e-2	7.432432e-2	MLT2C2,MLT2C2,MLT2C2,MLT2C2,MLT2C2,MLT2C2,MLT2C2,MLT2C2,MLT2C2,MLT2C2,MLT2C2,MLT2C2,MLT2C2,MLT2C2,MLT2C2,MLT2C2,MLT2C2,MLT2C2,MLT2C2,MLT2C2,MLT2C2,MLT2C2,MLT2C2,MLT2C2,MLT2C2,MLT2C2,MLT2C2,MLT2C2,MLT2C2,MLT2C2,MLT2C2,MLT2C2,MLT2C2,MLT2C2,MLT2C2,MLT2C2,MLT2C2,MLT2C2,MLT2C2,MLT2C2,MLT2C2,MLT2C2	ANAPC1,BTBD11,CCIN,DCAF5,ENC1,FBXL7,FBXO15,FBXO2,FBXW7,KLHDC7A,KLHL1,KLHL18,KLHL25,KLHL29,MED10,NEDD4,PARK2,PLRG1,RBX1,SPOPL,UBE2E1,USP47
GO Cellular Component	GO:0030125	clathrin vesicle coat	136	1.059215e-1	1.000000e+0	1.000000e+0	1.871072e+0	3.206717e+0	6	2.468604e-3	4.618938e-3	95	8.214420e-2	1.000000e+0	1.000000e+0	2.391491e+0	1.672597e+0	4	25	3.223207e-3	1.600000e-1	MLT2C2,MLT2C2,MLT2C2,MLT2C2,MLT2C2,MLT2C2	CLTA,EGFR,SGIP1,TBC1D5
GO Cellular Component	GO:0055029	nuclear DNA-directed RNA polymerase complex	137	1.066142e-1	1.000000e+0	1.000000e+0	1.374525e+0	1.382296e+1	19	1.064123e-2	1.462664e-2	453	5.446279e-1	1.000000e+0	1.000000e+0	1.003891e+0	8.965119e+0	9	134	7.252216e-3	6.716418e-2	MLT2C2,MLT2C2,MLT2C2,MLT2C2,MLT2C2,MLT2C2,MLT2C2,MLT2C2,MLT2C2,MLT2C2,MLT2C2,MLT2C2,MLT2C2,MLT2C2,MLT2C2,MLT2C2,MLT2C2,MLT2C2,MLT2C2	CTDP1,ERCC3,ESRRB,MED10,PEX2,PPARGC1A,PRIM2,TCEA1,TWISTNB
GO Cellular Component	GO:0097431	mitotic spindle pole	138	1.067977e-1	1.000000e+0	1.000000e+0	1.866621e+0	3.214365e+0	6	2.474492e-3	4.618938e-3	433	5.056445e-1	1.000000e+0	1.000000e+0	1.195745e+0	1.672597e+0	2	25	1.611604e-3	8.000000e-2	MLT2C2,MLT2C2,MLT2C2,MLT2C2,MLT2C2,MLT2C2	KIF20B,STAG1
GO Cellular Component	GO:0000428	DNA-directed RNA polymerase complex	139	1.077543e-1	1.000000e+0	1.000000e+0	1.372375e+0	1.384462e+1	19	1.065790e-2	1.462664e-2	459	5.537521e-1	1.000000e+0	1.000000e+0	9.964545e-1	9.032023e+0	9	135	7.252216e-3	6.666667e-2	MLT2C2,MLT2C2,MLT2C2,MLT2C2,MLT2C2,MLT2C2,MLT2C2,MLT2C2,MLT2C2,MLT2C2,MLT2C2,MLT2C2,MLT2C2,MLT2C2,MLT2C2,MLT2C2,MLT2C2,MLT2C2,MLT2C2	CTDP1,ERCC3,ESRRB,MED10,PEX2,PPARGC1A,PRIM2,TCEA1,TWISTNB
GO Cellular Component	GO:0000139	Golgi membrane	140	1.093495e-1	1.000000e+0	1.000000e+0	1.132828e+0	8.827462e+1	100	6.795583e-2	7.698229e-2	163	1.839891e-1	1.000000e+0	1.000000e+0	1.134930e+0	4.669891e+1	53	698	4.270749e-2	7.593123e-2	MLT2C2,MLT2C2,MLT2C2,MLT2C2,MLT2C2,MLT2C2,MLT2C2,MLT2C2,MLT2C2,MLT2C2,MLT2C2,MLT2C2,MLT2C2,MLT2C2,MLT2C2,MLT2C2,MLT2C2,MLT2C2,MLT2C2,MLT2C2,MLT2C2,MLT2C2,MLT2C2,MLT2C2,MLT2C2,MLT2C2,MLT2C2,MLT2C2,MLT2C2,MLT2C2,MLT2C2,MLT2C2,MLT2C2,MLT2C2,MLT2C2,MLT2C2,MLT2C2,MLT2C2,MLT2C2,MLT2C2,MLT2C2,MLT2C2,MLT2C2,MLT2C2,MLT2C2,MLT2C2,MLT2C2,MLT2C2,MLT2C2,MLT2C2,MLT2C2,MLT2C2,MLT2C2,MLT2C2,MLT2C2,MLT2C2,MLT2C2,…	ABCA5,ARFIP1,ARHGAP21,B3GALT2,B4GALT4,B4GALT6,CHST9,CHSY3,CLTA,CNGA2,COG2,DSEL,EGFR,FAM198B,FNDC3A,GALNT14,GALNT18,GBP5,GCNT1,GNPNAT1,GOLIM4,GOLPH3,HLA-B,HS3ST3B1,HS3ST4,HS6ST1,HS6ST2,IFNGR2,LMAN1,LPCAT1,MAN1A1,MGAT4C,NCAM1,NDST3,NDST4,OSBP,PARM1,PLCE1,RAB12,RHBDD2,SH3GLB1,SLC2A1,SLC35B3,SLC35B4,ST6GAL2,ST8SIA4,STX18,TLR3,TMCO1,TPST1,TRIP11,VAMP3,ZDHHC13
GO Cellular Component	GO:0030880	RNA polymerase complex	141	1.146827e-1	1.000000e+0	1.000000e+0	1.359738e+0	1.397328e+1	19	1.075695e-2	1.462664e-2	482	5.717744e-1	1.000000e+0	1.000000e+0	9.819077e-1	9.165831e+0	9	137	7.252216e-3	6.569343e-2	MLT2C2,MLT2C2,MLT2C2,MLT2C2,MLT2C2,MLT2C2,MLT2C2,MLT2C2,MLT2C2,MLT2C2,MLT2C2,MLT2C2,MLT2C2,MLT2C2,MLT2C2,MLT2C2,MLT2C2,MLT2C2,MLT2C2	CTDP1,ERCC3,ESRRB,MED10,PEX2,PPARGC1A,PRIM2,TCEA1,TWISTNB
GO Cellular Component	GO:0012510	trans-Golgi network transport vesicle membrane	142	1.182982e-1	1.000000e+0	1.000000e+0	2.520746e+0	1.190124e+0	3	9.161846e-4	2.309469e-3	504	6.208452e-1	1.000000e+0	1.000000e+0	1.067630e+0	9.366543e-1	1	14	8.058018e-4	7.142857e-2	MLT2C2,MLT2C2,MLT2C2	CLTA
GO Cellular Component	GO:0044452	nucleolar part	143	1.189553e-1	1.000000e+0	1.000000e+0	1.311316e+0	1.753963e+1	23	1.350241e-2	1.770593e-2	250	2.826797e-1	1.000000e+0	1.000000e+0	1.195745e+0	1.170818e+1	14	175	1.128122e-2	8.000000e-2	MLT2C2,MLT2C2,MLT2C2,MLT2C2,MLT2C2,MLT2C2,MLT2C2,MLT2C2,MLT2C2,MLT2C2,MLT2C2,MLT2C2,MLT2C2,MLT2C2,MLT2C2,MLT2C2,MLT2C2,MLT2C2,MLT2C2,MLT2C2,MLT2C2,MLT2C2,MLT2C2	EN2,FHIT,FOXA1,KLF6,MTDH,NFIC,NUAK1,NUFIP1,PLRG1,RAI14,SMAD7,SMARCA5,TAF1B,TWISTNB
GO Cellular Component	GO:0031430	M band	144	1.198965e-1	1.000000e+0	1.000000e+0	1.804474e+0	3.325070e+0	6	2.559715e-3	4.618938e-3	512	6.235736e-1	1.000000e+0	1.000000e+0	9.643108e-1	2.074020e+0	2	31	1.611604e-3	6.451613e-2	MLT2C2,MLT2C2,MLT2C2,MLT2C2,MLT2C2,MLT2C2	FHL2,MYOM2
GO Cellular Component	GO:0016591	DNA-directed RNA polymerase II, holoenzyme	145	1.200567e-1	1.000000e+0	1.000000e+0	1.392590e+0	1.148939e+1	16	8.844792e-3	1.231717e-2	488	5.899749e-1	1.000000e+0	1.000000e+0	9.687752e-1	7.225619e+0	7	108	5.640612e-3	6.481481e-2	MLT2C2,MLT2C2,MLT2C2,MLT2C2,MLT2C2,MLT2C2,MLT2C2,MLT2C2,MLT2C2,MLT2C2,MLT2C2,MLT2C2,MLT2C2,MLT2C2,MLT2C2,MLT2C2	CTDP1,ERCC3,ESRRB,MED10,PEX2,PPARGC1A,TCEA1
GO Cellular Component	GO:0044853	plasma membrane raft	146	1.207014e-1	1.000000e+0	1.000000e+0	1.327314e+0	1.582142e+1	21	1.217969e-2	1.616628e-2	107	1.025787e-1	1.000000e+0	1.000000e+0	1.573349e+0	6.355868e+0	10	95	8.058018e-3	1.052632e-1	MLT2C2,MLT2C2,MLT2C2,MLT2C2,MLT2C2,MLT2C2,MLT2C2,MLT2C2,MLT2C2,MLT2C2,MLT2C2,MLT2C2,MLT2C2,MLT2C2,MLT2C2,MLT2C2,MLT2C2,MLT2C2,MLT2C2,MLT2C2,MLT2C2	ADRA1B,CDH2,DLC1,HTR2A,KCNA5,KCNMA1,KIF18A,MYOF,PTGS2,SLC2A1
GO Cellular Component	GO:0005581	collagen trimer	147	1.209015e-1	1.000000e+0	1.000000e+0	1.361574e+0	1.321999e+1	18	1.017705e-2	1.385681e-2	52	3.249260e-2	1.000000e+0	1.000000e+0	1.868352e+0	5.887541e+0	11	88	8.863820e-3	1.250000e-1	MLT2C2,MLT2C2,MLT2C2,MLT2C2,MLT2C2,MLT2C2,MLT2C2,MLT2C2,MLT2C2,MLT2C2,MLT2C2,MLT2C2,MLT2C2,MLT2C2,MLT2C2,MLT2C2,MLT2C2,MLT2C2	C1QTNF7,C1QTNF9,CCBE1,COL22A1,COL4A1,COL4A2,ENSG00000273294,MBL2,MSR1,OTOL1,SFTPD
GO Cellular Component	GO:0031080	nuclear pore outer ring	148	1.214718e-1	1.000000e+0	1.000000e+0	3.340084e+0	5.987873e-1	2	4.609602e-4	1.539646e-3	422	4.997486e-1	1.000000e+0	1.000000e+0	1.494682e+0	6.690388e-1	1	10	8.058018e-4	1.000000e-1	MLT2C2,MLT2C2	SEH1L
GO Cellular Component	GO:0000801	central element	149	1.215487e-1	1.000000e+0	1.000000e+0	3.338781e+0	5.990211e-1	2	4.611402e-4	1.539646e-3	373	4.254021e-1	1.000000e+0	1.000000e+0	1.868352e+0	5.352310e-1	1	8	8.058018e-4	1.250000e-1	MLT2C2,MLT2C2	C14orf39
GO Cellular Component	GO:0070531	BRCA1-A complex	150	1.224017e-1	1.000000e+0	1.000000e+0	3.324407e+0	6.016110e-1	2	4.631340e-4	1.539646e-3	341	3.841862e-1	1.000000e+0	1.000000e+0	2.135260e+0	4.683271e-1	1	7	8.058018e-4	1.428571e-1	MLT2C2,MLT2C2	FAM175A
GO Cellular Component	GO:0031672	A band	151	1.226864e-1	1.000000e+0	1.000000e+0	1.632832e+0	4.899463e+0	8	3.771719e-3	6.158584e-3	292	3.396037e-1	1.000000e+0	1.000000e+0	1.358802e+0	2.943771e+0	4	44	3.223207e-3	9.090909e-2	MLT2C2,MLT2C2,MLT2C2,MLT2C2,MLT2C2,MLT2C2,MLT2C2,MLT2C2	DST,FHL2,HDAC4,MYOM2
GO Cellular Component	GO:0043083	synaptic cleft	152	1.233231e-1	1.000000e+0	1.000000e+0	1.918154e+0	2.606673e+0	5	2.006676e-3	3.849115e-3	142	1.408771e-1	1.000000e+0	1.000000e+0	2.989363e+0	6.690388e-1	2	10	1.611604e-3	2.000000e-1	MLT2C2,MLT2C2,MLT2C2,MLT2C2,MLT2C2	BAI3,CDH8
GO Cellular Component	GO:0019005	SCF ubiquitin ligase complex	153	1.247708e-1	1.000000e+0	1.000000e+0	1.496170e+0	7.352105e+0	11	5.659819e-3	8.468052e-3	57	4.752022e-2	1.000000e+0	1.000000e+0	2.092554e+0	3.345194e+0	7	50	5.640612e-3	1.400000e-1	MLT2C2,MLT2C2,MLT2C2,MLT2C2,MLT2C2,MLT2C2,MLT2C2,MLT2C2,MLT2C2,MLT2C2,MLT2C2	BTBD11,FBXL7,FBXO2,FBXW7,RBX1,SPOPL,USP47
GO Cellular Component	GO:0009897	external side of plasma membrane	154	1.253622e-1	1.000000e+0	1.000000e+0	1.213993e+0	3.294913e+1	40	2.536500e-2	3.079292e-2	59	5.145991e-2	1.000000e+0	1.000000e+0	1.448590e+0	1.518718e+1	22	227	1.772764e-2	9.691630e-2	MLT2C2,MLT2C2,MLT2C2,MLT2C2,MLT2C2,MLT2C2,MLT2C2,MLT2C2,MLT2C2,MLT2C2,MLT2C2,MLT2C2,MLT2C2,MLT2C2,MLT2C2,MLT2C2,MLT2C2,MLT2C2,MLT2C2,MLT2C2,MLT2C2,MLT2C2,MLT2C2,MLT2C2,MLT2C2,MLT2C2,MLT2C2,MLT2C2,MLT2C2,MLT2C2,MLT2C2,MLT2C2,MLT2C2,MLT2C2,MLT2C2,MLT2C2,MLT2C2,MLT2C2,MLT2C2,MLT2C2	ABCA1,ALCAM,AMOT,ATP6AP2,CD36,CD83,CDH5,CHRNA4,EMR1,EPHA5,GP1BA,GPR125,GRIA2,HEG1,IL1RL1,IL7R,KIT,NCAM1,PLET1,SDC1,TLR4,TNFRSF11A
GO Cellular Component	GO:0031300	intrinsic component of organelle membrane	155	1.258978e-1	1.000000e+0	1.000000e+0	1.293148e+0	1.855936e+1	24	1.428742e-2	1.847575e-2	549	6.797891e-1	1.000000e+0	1.000000e+0	9.033791e-1	1.217651e+1	11	182	8.863820e-3	6.043956e-2	MLT2C2,MLT2C2,MLT2C2,MLT2C2,MLT2C2,MLT2C2,MLT2C2,MLT2C2,MLT2C2,MLT2C2,MLT2C2,MLT2C2,MLT2C2,MLT2C2,MLT2C2,MLT2C2,MLT2C2,MLT2C2,MLT2C2,MLT2C2,MLT2C2,MLT2C2,MLT2C2,MLT2C2	CHCHD3,COX18,GDAP1,IMMT,LBR,PEX2,RNF152,SLC35B3,SLC35B4,SYT1,TPST1
GO Cellular Component	GO:0033646	host intracellular part	156	1.271559e-1	1.000000e+0	1.000000e+0	2.437647e+0	1.230695e+0	3	9.474174e-4	2.309469e-3	110	1.177267e-1	1.000000e+0	1.000000e+0	3.321515e+0	6.021349e-1	2	9	1.611604e-3	2.222222e-1	MLT2C2,MLT2C2,MLT2C2	FMR1,LMAN1
GO Cellular Component	GO:0043025	neuronal cell body	157	1.300615e-1	1.000000e+0	1.000000e+0	1.136231e+0	7.216844e+1	82	5.555692e-2	6.312548e-2	11	1.472683e-3	1.000000e+0	2.229107e-1	1.576958e+0	2.917009e+1	46	436	3.706688e-2	1.055046e-1	MLT2C2,MLT2C2,MLT2C2,MLT2C2,MLT2C2,MLT2C2,MLT2C2,MLT2C2,MLT2C2,MLT2C2,MLT2C2,MLT2C2,MLT2C2,MLT2C2,MLT2C2,MLT2C2,MLT2C2,MLT2C2,MLT2C2,MLT2C2,MLT2C2,MLT2C2,MLT2C2,MLT2C2,MLT2C2,MLT2C2,MLT2C2,MLT2C2,MLT2C2,MLT2C2,MLT2C2,MLT2C2,MLT2C2,MLT2C2,MLT2C2,MLT2C2,MLT2C2,MLT2C2,MLT2C2,MLT2C2,MLT2C2,MLT2C2,MLT2C2,MLT2C2,MLT2C2,MLT2C2,MLT2C2,MLT2C2,MLT2C2,MLT2C2,MLT2C2,MLT2C2,MLT2C2,MLT2C2,MLT2C2,MLT2C2,MLT2C2,…	ALCAM,APOB,ARG1,ASIC2,ASTN2,BRD1,BRINP1,CCL2,CHRNA4,CPE,CTNND2,CX3CR1,CYFIP1,DENND1A,DRD2,DRP2,ENC1,EPHA4,EPHA5,EPHA7,FMR1,GRIK2,GRIN3A,HTR2A,KCNC1,KCNK2,KLHL1,MAP2,MBP,NRXN1,OPRK1,PDE10A,PENK,PNOC,PPARGC1A,PTBP2,RET,SERPINI1,SEZ6L,SLC8A3,SOD1,STMN2,TGFB2,TMPRSS5,WDFY3,ZNF804A
GO Cellular Component	GO:0070860	RNA polymerase I core factor complex	158	1.317128e-1	1.000000e+0	1.000000e+0	7.080896e+0	1.412251e-1	1	1.087183e-4	7.698229e-4	72	6.690388e-2	1.000000e+0	1.000000e+0	1.494682e+1	6.690388e-2	1	1	8.058018e-4	1.000000e+0	MLT2C2	TAF1B
GO Cellular Component	GO:0035098	ESC/E(Z) complex	159	1.319652e-1	1.000000e+0	1.000000e+0	1.875028e+0	2.666627e+0	5	2.052831e-3	3.849115e-3	313	3.414164e-1	1.000000e+0	1.000000e+0	1.660757e+0	1.204270e+0	2	18	1.611604e-3	1.111111e-1	MLT2C2,MLT2C2,MLT2C2,MLT2C2,MLT2C2	AEBP2,JARID2
GO Cellular Component	GO:0000159	protein phosphatase type 2A complex	160	1.319827e-1	1.000000e+0	1.000000e+0	1.753374e+0	3.421974e+0	6	2.634314e-3	4.618938e-3	370	4.147578e-1	1.000000e+0	1.000000e+0	1.423506e+0	1.404981e+0	2	21	1.611604e-3	9.523810e-2	MLT2C2,MLT2C2,MLT2C2,MLT2C2,MLT2C2,MLT2C2	PPP2R3A,PPP2R5C
GO Cellular Component	GO:0005665	DNA-directed RNA polymerase II, core complex	161	1.321883e-1	1.000000e+0	1.000000e+0	2.061178e+0	1.940638e+0	4	1.493948e-3	3.079292e-3	572	7.318894e-1	1.000000e+0	1.000000e+0	7.866746e-1	1.271174e+0	1	19	8.058018e-4	5.263158e-2	MLT2C2,MLT2C2,MLT2C2,MLT2C2	PPARGC1A
GO Cellular Component	GO:0033655	host cell cytoplasm part	162	1.323800e-1	1.000000e+0	1.000000e+0	3.166597e+0	6.315929e-1	2	4.862147e-4	1.539646e-3	293	3.400164e-1	1.000000e+0	1.000000e+0	2.491136e+0	4.014233e-1	1	6	8.058018e-4	1.666667e-1	MLT2C2,MLT2C2	LMAN1
GO Cellular Component	GO:0005892	acetylcholine-gated channel complex	163	1.330119e-1	1.000000e+0	1.000000e+0	2.056195e+0	1.945340e+0	4	1.497568e-3	3.079292e-3	104	1.007302e-1	1.000000e+0	1.000000e+0	2.637674e+0	1.137366e+0	3	17	2.417405e-3	1.764706e-1	MLT2C2,MLT2C2,MLT2C2,MLT2C2	CHRNA4,CHRNE,STXBP5
GO Cellular Component	GO:0016604	nuclear body	164	1.333581e-1	1.000000e+0	1.000000e+0	1.124584e+0	8.269721e+1	93	6.366221e-2	7.159353e-2	202	1.979020e-1	1.000000e+0	1.000000e+0	1.125702e+0	4.797008e+1	54	717	4.351330e-2	7.531381e-2	MLT2C2,MLT2C2,MLT2C2,MLT2C2,MLT2C2,MLT2C2,MLT2C2,MLT2C2,MLT2C2,MLT2C2,MLT2C2,MLT2C2,MLT2C2,MLT2C2,MLT2C2,MLT2C2,MLT2C2,MLT2C2,MLT2C2,MLT2C2,MLT2C2,MLT2C2,MLT2C2,MLT2C2,MLT2C2,MLT2C2,MLT2C2,MLT2C2,MLT2C2,MLT2C2,MLT2C2,MLT2C2,MLT2C2,MLT2C2,MLT2C2,MLT2C2,MLT2C2,MLT2C2,MLT2C2,MLT2C2,MLT2C2,MLT2C2,MLT2C2,MLT2C2,MLT2C2,MLT2C2,MLT2C2,MLT2C2,MLT2C2,MLT2C2,MLT2C2,MLT2C2,MLT2C2,MLT2C2,MLT2C2,MLT2C2,MLT2C2,…	ANKS1B,ARHGAP18,BASP1,BDNF,BRD1,CDYL,CENPI,CPSF6,CTDP1,DHX15,FAM175A,FANCL,FMR1,FNDC1,GFI1,IL15,IMPAD1,KAZN,KIAA0947,MAGEA2,MAGEA2B,MAML3,MAMLD1,MEOX2,MRPL36,MSX2,MTDH,NAMPT,NCAM2,NFATC1,NFKBIZ,NRIP1,PATL1,PLRG1,PPARGC1A,PPIE,PRPF40A,PTPN23,RBM11,S100P,SIM2,SNAPC3,SRSF11,SRSF3,SRY,STAG1,TENM1,TERF2IP,TRIM69,TRIP11,U2AF1,WDFY3,YME1L1,ZWINT
GO Cellular Component	GO:0032592	integral component of mitochondrial membrane	165	1.334833e-1	1.000000e+0	1.000000e+0	1.598425e+0	5.004926e+0	8	3.852907e-3	6.158584e-3	500	6.155077e-1	1.000000e+0	1.000000e+0	9.490043e-1	4.214944e+0	4	63	3.223207e-3	6.349206e-2	MLT2C2,MLT2C2,MLT2C2,MLT2C2,MLT2C2,MLT2C2,MLT2C2,MLT2C2	CHCHD3,COX18,GDAP1,IMMT
GO Cellular Component	GO:0005741	mitochondrial outer membrane	166	1.338522e-1	1.000000e+0	1.000000e+0	1.290191e+0	1.782682e+1	23	1.372349e-2	1.770593e-2	204	2.002394e-1	1.000000e+0	1.000000e+0	1.273876e+0	1.177508e+1	15	176	1.208703e-2	8.522727e-2	MLT2C2,MLT2C2,MLT2C2,MLT2C2,MLT2C2,MLT2C2,MLT2C2,MLT2C2,MLT2C2,MLT2C2,MLT2C2,MLT2C2,MLT2C2,MLT2C2,MLT2C2,MLT2C2,MLT2C2,MLT2C2,MLT2C2,MLT2C2,MLT2C2,MLT2C2,MLT2C2	ACSL1,ARG1,ARMCX1,BCL2,BCL2L11,EPHA4,GDAP1,GPAM,HAX1,LPIN1,SH3GLB1,SLC44A1,SLC8A3,SPATA19,VPS13C
GO Cellular Component	GO:0044305	calyx of Held	167	1.339617e-1	1.000000e+0	1.000000e+0	2.378729e+0	1.261178e+0	3	9.708836e-4	2.309469e-3	224	2.419542e-1	1.000000e+0	1.000000e+0	3.736704e+0	2.676155e-1	1	4	8.058018e-4	2.500000e-1	MLT2C2,MLT2C2,MLT2C2	KCNK2
GO Cellular Component	GO:0005740	mitochondrial envelope	168	1.355851e-1	1.000000e+0	1.000000e+0	1.143640e+0	6.295686e+1	72	4.846563e-2	5.542725e-2	687	9.207793e-1	1.000000e+0	1.000000e+0	8.236821e-1	4.977648e+1	41	744	3.303787e-2	5.510753e-2	MLT2C2,MLT2C2,MLT2C2,MLT2C2,MLT2C2,MLT2C2,MLT2C2,MLT2C2,MLT2C2,MLT2C2,MLT2C2,MLT2C2,MLT2C2,MLT2C2,MLT2C2,MLT2C2,MLT2C2,MLT2C2,MLT2C2,MLT2C2,MLT2C2,MLT2C2,MLT2C2,MLT2C2,MLT2C2,MLT2C2,MLT2C2,MLT2C2,MLT2C2,MLT2C2,MLT2C2,MLT2C2,MLT2C2,MLT2C2,MLT2C2,MLT2C2,MLT2C2,MLT2C2,MLT2C2,MLT2C2,MLT2C2,MLT2C2,MLT2C2,MLT2C2,MLT2C2,MLT2C2,MLT2C2,MLT2C2,MLT2C2,MLT2C2,MLT2C2,MLT2C2,MLT2C2,MLT2C2,MLT2C2,MLT2C2,MLT2C2,…	ABCA8,ACADL,ACSL1,ARG1,ARMCX1,ATCAY,BCL2,BCL2L11,CABS1,CHCHD3,COX18,DNAJC15,DUSP21,EPHA4,GATM,GDAP1,GHITM,GOLPH3,GPAM,GUF1,HAX1,IMMT,LGALS3,LPIN1,MICU2,MRPL36,MRPL39,MRPS30,PTCD3,SH3GLB1,SLC25A52,SLC44A1,SLC8A3,SOD1,SORD,SPATA19,TAMM41,TIMM10B,TMEM261,VPS13C,YME1L1
GO Cellular Component	GO:0070761	pre-snoRNP complex	169	1.357469e-1	1.000000e+0	1.000000e+0	3.117262e+0	6.415886e-1	2	4.939097e-4	1.539646e-3	64	5.600570e-2	1.000000e+0	1.000000e+0	4.982272e+0	4.014233e-1	2	6	1.611604e-3	3.333333e-1	MLT2C2,MLT2C2	NUFIP1,ZNHIT6
GO Cellular Component	GO:0098642	network-forming collagen trimer	170	1.359471e-1	1.000000e+0	1.000000e+0	2.362267e+0	1.269966e+0	3	9.776493e-4	2.309469e-3	92	7.499795e-2	1.000000e+0	1.000000e+0	4.270519e+0	4.683271e-1	2	7	1.611604e-3	2.857143e-1	MLT2C2,MLT2C2,MLT2C2	COL4A1,COL4A2
GO Cellular Component	GO:0097733	photoreceptor cell cilium	171	1.362449e-1	1.000000e+0	1.000000e+0	1.379038e+0	1.087715e+1	15	8.373477e-3	1.154734e-2	212	2.253077e-1	1.000000e+0	1.000000e+0	1.345214e+0	6.690388e+0	9	100	7.252216e-3	9.000000e-2	MLT2C2,MLT2C2,MLT2C2,MLT2C2,MLT2C2,MLT2C2,MLT2C2,MLT2C2,MLT2C2,MLT2C2,MLT2C2,MLT2C2,MLT2C2,MLT2C2,MLT2C2	CETN2,CNGB3,GNAT3,GUCA2B,MAK,MYRIP,PCDH15,PDC,USH2A
GO Cellular Component	GO:0034274	Atg12-Atg5-Atg16 complex	172	1.371373e-1	1.000000e+0	1.000000e+0	3.097412e+0	6.457004e-1	2	4.970750e-4	1.539646e-3	164	1.875921e-1	1.000000e+0	1.000000e+0	4.982272e+0	2.007116e-1	1	3	8.058018e-4	3.333333e-1	MLT2C2,MLT2C2	WDFY3
GO Cellular Component	GO:0098573	intrinsic component of mitochondrial membrane	173	1.372482e-1	1.000000e+0	1.000000e+0	1.587094e+0	5.040660e+0	8	3.880416e-3	6.158584e-3	516	6.280100e-1	1.000000e+0	1.000000e+0	9.341761e-1	4.281848e+0	4	64	3.223207e-3	6.250000e-2	MLT2C2,MLT2C2,MLT2C2,MLT2C2,MLT2C2,MLT2C2,MLT2C2,MLT2C2	CHCHD3,COX18,GDAP1,IMMT
GO Cellular Component	GO:0033391	chromatoid body	174	1.411178e-1	1.000000e+0	1.000000e+0	2.320811e+0	1.292651e+0	3	9.951127e-4	2.309469e-3	464	5.644823e-1	1.000000e+0	1.000000e+0	1.245568e+0	8.028465e-1	1	12	8.058018e-4	8.333333e-2	MLT2C2,MLT2C2,MLT2C2	NSUN2
GO Cellular Component	GO:0045202	synapse	175	1.418217e-1	1.000000e+0	1.000000e+0	1.083254e+0	1.578577e+2	171	1.215225e-1	1.316397e-1	1	4.485751e-7	7.468775e-4	7.468775e-4	1.678615e+0	5.599854e+1	94	837	7.574537e-2	1.123059e-1	MLT2C2,MLT2C2,MLT2C2,MLT2C2,MLT2C2,MLT2C2,MLT2C2,MLT2C2,MLT2C2,MLT2C2,MLT2C2,MLT2C2,MLT2C2,MLT2C2,MLT2C2,MLT2C2,MLT2C2,MLT2C2,MLT2C2,MLT2C2,MLT2C2,MLT2C2,MLT2C2,MLT2C2,MLT2C2,MLT2C2,MLT2C2,MLT2C2,MLT2C2,MLT2C2,MLT2C2,MLT2C2,MLT2C2,MLT2C2,MLT2C2,MLT2C2,MLT2C2,MLT2C2,MLT2C2,MLT2C2,MLT2C2,MLT2C2,MLT2C2,MLT2C2,MLT2C2,MLT2C2,MLT2C2,MLT2C2,MLT2C2,MLT2C2,MLT2C2,MLT2C2,MLT2C2,MLT2C2,MLT2C2,MLT2C2,MLT2C2,…	ADCYAP1,ADD3,ANKS1B,ASIC2,ATCAY,BAI3,BCL11A,CCL2,CDH2,CDH8,CDH9,CHAT,CHRNA4,CHRNE,CLTA,CNTNAP4,CPE,CPEB2,CYFIP1,DACT1,DENND1A,DLG2,DLG5,DLGAP1,DMD,DOCK10,DRD2,DRP2,DSCAM,DTNA,EGFLAM,EGFR,ENAH,EPHA4,EPHA7,FARP1,FBXO2,FLRT2,FMR1,GABRB1,GABRG1,GABRQ,GPR98,GRIA2,GRIK2,GRIN2A,GRIN3A,GRM7,GRM8,HDAC4,KCNK2,KCNK9,KCTD12,KCTD16,LAMA2,LIN7C,LRRTM3,MAP2,MIB1,MYRIP,NEDD4,NETO1,NETO2,NLGN4X,NLGN4Y,NRXN1,NTS,N…
GO Cellular Component	GO:0043260	laminin-11 complex	176	1.437419e-1	1.000000e+0	1.000000e+0	6.444374e+0	1.551741e-1	1	1.194566e-4	7.698229e-4	164	1.875921e-1	1.000000e+0	1.000000e+0	4.982272e+0	2.007116e-1	1	3	8.058018e-4	3.333333e-1	MLT2C2	LAMC1
GO Cellular Component	GO:0031985	Golgi cisterna	177	1.441274e-1	1.000000e+0	1.000000e+0	1.336207e+0	1.272258e+1	17	9.794132e-3	1.308699e-2	405	4.637288e-1	1.000000e+0	1.000000e+0	1.089872e+0	6.422772e+0	7	96	5.640612e-3	7.291667e-2	MLT2C2,MLT2C2,MLT2C2,MLT2C2,MLT2C2,MLT2C2,MLT2C2,MLT2C2,MLT2C2,MLT2C2,MLT2C2,MLT2C2,MLT2C2,MLT2C2,MLT2C2,MLT2C2,MLT2C2	B4GALT4,B4GALT6,CHSY3,GCNT1,GOLIM4,GOLPH3,ST6GAL2
GO Cellular Component	GO:0033063	Rad51B-Rad51C-Rad51D-XRCC2 complex	178	1.447950e-1	1.000000e+0	1.000000e+0	2.993188e+0	6.681838e-1	2	5.143832e-4	1.539646e-3	257	2.926813e-1	1.000000e+0	1.000000e+0	2.989363e+0	3.345194e-1	1	5	8.058018e-4	2.000000e-1	MLT2C2,MLT2C2	RAD51B
GO Cellular Component	GO:0043005	neuron projection	179	1.459617e-1	1.000000e+0	1.000000e+0	1.077925e+0	1.716261e+2	185	1.321217e-1	1.424172e-1	5	5.095745e-5	8.484415e-2	1.696883e-2	1.482579e+0	6.610103e+1	98	988	7.896857e-2	9.919028e-2	MLT2C2,MLT2C2,MLT2C2,MLT2C2,MLT2C2,MLT2C2,MLT2C2,MLT2C2,MLT2C2,MLT2C2,MLT2C2,MLT2C2,MLT2C2,MLT2C2,MLT2C2,MLT2C2,MLT2C2,MLT2C2,MLT2C2,MLT2C2,MLT2C2,MLT2C2,MLT2C2,MLT2C2,MLT2C2,MLT2C2,MLT2C2,MLT2C2,MLT2C2,MLT2C2,MLT2C2,MLT2C2,MLT2C2,MLT2C2,MLT2C2,MLT2C2,MLT2C2,MLT2C2,MLT2C2,MLT2C2,MLT2C2,MLT2C2,MLT2C2,MLT2C2,MLT2C2,MLT2C2,MLT2C2,MLT2C2,MLT2C2,MLT2C2,MLT2C2,MLT2C2,MLT2C2,MLT2C2,MLT2C2,MLT2C2,MLT2C2,…	ADCY2,ADCYAP1,ALCAM,ANKS1B,ARG1,ASIC2,ATCAY,ATP6AP2,AUTS2,BASP1,BOC,BRD1,BRINP1,C9orf72,CAMK2D,CCL2,CDH8,CHRNA4,CNTN4,CNTNAP4,CPEB2,CTNND2,CX3CR1,CYFIP1,DENND1A,DLG2,DMD,DOCK10,DRD2,DRP2,DSCAM,DST,DTNA,EPHA4,EPHA5,EPHA7,EPHB1,FARP1,FBXO2,FLRT2,FMR1,GABRB1,GCH1,GRIA2,GRIK2,GRIN2A,GRIN3A,GRM7,HCN1,HNMT,HTR2A,KCNA4,KCNC1,KCNK2,KCNQ2,KIF20B,KLHL1,LAMA2,LIN7C,LPHN3,MAP2,MBP,MOB2,NCAM2,NEDD4,NLGN4X,NTS…
GO Cellular Component	GO:0005668	RNA polymerase transcription factor SL1 complex	180	1.466740e-1	1.000000e+0	1.000000e+0	6.305014e+0	1.586039e-1	1	1.220969e-4	7.698229e-4	121	1.293350e-1	1.000000e+0	1.000000e+0	7.473409e+0	1.338078e-1	1	2	8.058018e-4	5.000000e-1	MLT2C2	TAF1B
GO Cellular Component	GO:0033643	host cell part	181	1.510295e-1	1.000000e+0	1.000000e+0	2.246563e+0	1.335373e+0	3	1.028001e-3	2.309469e-3	196	1.895197e-1	1.000000e+0	1.000000e+0	2.491136e+0	8.028465e-1	2	12	1.611604e-3	1.666667e-1	MLT2C2,MLT2C2,MLT2C2	FMR1,LMAN1
GO Cellular Component	GO:0031010	ISWI-type complex	182	1.515480e-1	1.000000e+0	1.000000e+0	2.242852e+0	1.337583e+0	3	1.029702e-3	2.309469e-3	464	5.644823e-1	1.000000e+0	1.000000e+0	1.245568e+0	8.028465e-1	1	12	8.058018e-4	8.333333e-2	MLT2C2,MLT2C2,MLT2C2	SMARCA5
GO Cellular Component	GO:1990023	mitotic spindle midzone	183	1.523466e-1	1.000000e+0	1.000000e+0	1.948775e+0	2.052571e+0	4	1.580116e-3	3.079292e-3	196	1.895197e-1	1.000000e+0	1.000000e+0	2.491136e+0	8.028465e-1	2	12	1.611604e-3	1.666667e-1	MLT2C2,MLT2C2,MLT2C2,MLT2C2	KIF18A,KIF20B
GO Cellular Component	GO:0008076	voltage-gated potassium channel complex	184	1.563000e-1	1.000000e+0	1.000000e+0	1.242585e+0	2.092412e+1	26	1.610787e-2	2.001540e-2	21	4.613751e-3	1.000000e+0	3.658045e-1	2.179744e+0	6.422772e+0	14	96	1.128122e-2	1.458333e-1	MLT2C2,MLT2C2,MLT2C2,MLT2C2,MLT2C2,MLT2C2,MLT2C2,MLT2C2,MLT2C2,MLT2C2,MLT2C2,MLT2C2,MLT2C2,MLT2C2,MLT2C2,MLT2C2,MLT2C2,MLT2C2,MLT2C2,MLT2C2,MLT2C2,MLT2C2,MLT2C2,MLT2C2,MLT2C2,MLT2C2	DLG2,DPP10,DPP6,HCN1,KCNA4,KCNA5,KCNC1,KCNIP4,KCNJ16,KCNK2,KCNMA1,KCNQ2,KCNU1,KCNV1
GO Cellular Component	GO:0042719	mitochondrial intermembrane space protein transporter complex	185	1.584298e-1	1.000000e+0	1.000000e+0	5.797961e+0	1.724744e-1	1	1.327748e-4	7.698229e-4	257	2.926813e-1	1.000000e+0	1.000000e+0	2.989363e+0	3.345194e-1	1	5	8.058018e-4	2.000000e-1	MLT2C2	TIMM10B
GO Cellular Component	GO:0005921	gap junction	186	1.587049e-1	1.000000e+0	1.000000e+0	1.759391e+0	2.841892e+0	5	2.187754e-3	3.849115e-3	323	3.626609e-1	1.000000e+0	1.000000e+0	1.401264e+0	2.140924e+0	3	32	2.417405e-3	9.375000e-2	MLT2C2,MLT2C2,MLT2C2,MLT2C2,MLT2C2	DSC1,PANX3,TJP1
GO Cellular Component	GO:0034705	potassium channel complex	187	1.632544e-1	1.000000e+0	1.000000e+0	1.229737e+0	2.195591e+1	27	1.690216e-2	2.078522e-2	18	2.602929e-3	1.000000e+0	2.407709e-1	2.242023e+0	6.690388e+0	15	100	1.208703e-2	1.500000e-1	MLT2C2,MLT2C2,MLT2C2,MLT2C2,MLT2C2,MLT2C2,MLT2C2,MLT2C2,MLT2C2,MLT2C2,MLT2C2,MLT2C2,MLT2C2,MLT2C2,MLT2C2,MLT2C2,MLT2C2,MLT2C2,MLT2C2,MLT2C2,MLT2C2,MLT2C2,MLT2C2,MLT2C2,MLT2C2,MLT2C2,MLT2C2	DLG2,DPP10,DPP6,GRIK2,HCN1,KCNA4,KCNA5,KCNC1,KCNIP4,KCNJ16,KCNK2,KCNMA1,KCNQ2,KCNU1,KCNV1
GO Cellular Component	GO:0019866	organelle inner membrane	188	1.659747e-1	1.000000e+0	1.000000e+0	1.154456e+0	4.417666e+1	51	3.400821e-2	3.926097e-2	711	9.509815e-1	1.000000e+0	1.000000e+0	7.609289e-1	3.679713e+1	28	550	2.256245e-2	5.090909e-2	MLT2C2,MLT2C2,MLT2C2,MLT2C2,MLT2C2,MLT2C2,MLT2C2,MLT2C2,MLT2C2,MLT2C2,MLT2C2,MLT2C2,MLT2C2,MLT2C2,MLT2C2,MLT2C2,MLT2C2,MLT2C2,MLT2C2,MLT2C2,MLT2C2,MLT2C2,MLT2C2,MLT2C2,MLT2C2,MLT2C2,MLT2C2,MLT2C2,MLT2C2,MLT2C2,MLT2C2,MLT2C2,MLT2C2,MLT2C2,MLT2C2,MLT2C2,MLT2C2,MLT2C2,MLT2C2,MLT2C2,MLT2C2,MLT2C2,MLT2C2,MLT2C2,MLT2C2,MLT2C2,MLT2C2,MLT2C2,MLT2C2,MLT2C2,MLT2C2	ABCA8,C15orf43,CABS1,CHCHD3,COX18,DNAJC15,DPY19L2,DUSP21,GATM,GHITM,GPAM,GUF1,IMMT,LBR,LGALS3,LMNB1,MICU2,MRPL36,MRPL39,MRPS30,PTCD3,SLC25A52,SMAD1,TAMM41,TIMM10B,TMEM194B,TMEM261,YME1L1
GO Cellular Component	GO:0098651	basement membrane collagen trimer	189	1.669687e-1	1.000000e+0	1.000000e+0	2.139416e+0	1.402252e+0	3	1.079486e-3	2.309469e-3	98	9.567497e-2	1.000000e+0	1.000000e+0	3.736704e+0	5.352310e-1	2	8	1.611604e-3	2.500000e-1	MLT2C2,MLT2C2,MLT2C2	COL4A1,COL4A2
GO Cellular Component	GO:0043218	compact myelin	190	1.695670e-1	1.000000e+0	1.000000e+0	1.865887e+0	2.143753e+0	4	1.650310e-3	3.079292e-3	69	6.246390e-2	1.000000e+0	1.000000e+0	3.202889e+0	9.366543e-1	3	14	2.417405e-3	2.142857e-1	MLT2C2,MLT2C2,MLT2C2,MLT2C2	AKR1B1,MBP,PMP22
GO Cellular Component	GO:0051233	spindle midzone	191	1.710528e-1	1.000000e+0	1.000000e+0	1.617328e+0	3.709823e+0	6	2.855907e-3	4.618938e-3	316	3.439520e-1	1.000000e+0	1.000000e+0	1.446466e+0	2.074020e+0	3	31	2.417405e-3	9.677419e-2	MLT2C2,MLT2C2,MLT2C2,MLT2C2,MLT2C2,MLT2C2	CTDP1,KIF18A,KIF20B
GO Cellular Component	GO:0032982	myosin filament	192	1.719985e-1	1.000000e+0	1.000000e+0	1.854985e+0	2.156352e+0	4	1.660009e-3	3.079292e-3	609	7.822328e-1	1.000000e+0	1.000000e+0	6.794008e-1	1.471885e+0	1	22	8.058018e-4	4.545455e-2	MLT2C2,MLT2C2,MLT2C2,MLT2C2	MYOM2
GO Cellular Component	GO:0009986	cell surface	193	1.743004e-1	1.000000e+0	1.000000e+0	1.091650e+0	1.062612e+2	116	8.180228e-2	8.929946e-2	195	1.885576e-1	1.000000e+0	1.000000e+0	1.128062e+0	4.964268e+1	56	742	4.512490e-2	7.547170e-2	MLT2C2,MLT2C2,MLT2C2,MLT2C2,MLT2C2,MLT2C2,MLT2C2,MLT2C2,MLT2C2,MLT2C2,MLT2C2,MLT2C2,MLT2C2,MLT2C2,MLT2C2,MLT2C2,MLT2C2,MLT2C2,MLT2C2,MLT2C2,MLT2C2,MLT2C2,MLT2C2,MLT2C2,MLT2C2,MLT2C2,MLT2C2,MLT2C2,MLT2C2,MLT2C2,MLT2C2,MLT2C2,MLT2C2,MLT2C2,MLT2C2,MLT2C2,MLT2C2,MLT2C2,MLT2C2,MLT2C2,MLT2C2,MLT2C2,MLT2C2,MLT2C2,MLT2C2,MLT2C2,MLT2C2,MLT2C2,MLT2C2,MLT2C2,MLT2C2,MLT2C2,MLT2C2,MLT2C2,MLT2C2,MLT2C2,MLT2C2,…	ABCA1,ACVR2A,ALCAM,AMOT,ATP6AP2,BMP2,CD36,CD83,CDH2,CDH5,CHRNA4,CPM,DEFB132,DMD,EGFR,EMR1,EPHA4,EPHA5,FERMT2,FZD1,FZD10,GP1BA,GPR125,GPR98,GRIA2,GRIN2A,HEG1,HLA-B,IL15,IL1RL1,IL7R,KCNC1,KCNK2,KIT,LRFN5,MASTL,MBL2,MMP16,NCAM1,NLGN4X,NLGN4Y,NRXN1,PKN2,PLET1,PRLR,RHOB,ROBO1,ROBO2,SDC1,SLITRK6,SULF2,TLR4,TMX3,TNFRSF11A,TNS1,VAMP3
GO Cellular Component	GO:0033061	DNA recombinase mediator complex	194	1.743840e-1	1.000000e+0	1.000000e+0	2.656166e+0	7.529649e-1	2	5.796496e-4	1.539646e-3	341	3.841862e-1	1.000000e+0	1.000000e+0	2.135260e+0	4.683271e-1	1	7	8.058018e-4	1.428571e-1	MLT2C2,MLT2C2	RAD51B
GO Cellular Component	GO:0001772	immunological synapse	195	1.749416e-1	1.000000e+0	1.000000e+0	1.538812e+0	4.548963e+0	7	3.501896e-3	5.388761e-3	337	3.812828e-1	1.000000e+0	1.000000e+0	1.358802e+0	2.207828e+0	3	33	2.417405e-3	9.090909e-2	MLT2C2,MLT2C2,MLT2C2,MLT2C2,MLT2C2,MLT2C2,MLT2C2	ALCAM,GZMB,LGALS3
GO Cellular Component	GO:0042645	mitochondrial nucleoid	196	1.751060e-1	1.000000e+0	1.000000e+0	1.698765e+0	2.943316e+0	5	2.265832e-3	3.849115e-3	710	9.492640e-1	1.000000e+0	1.000000e+0	3.476004e-1	2.876867e+0	1	43	8.058018e-4	2.325581e-2	MLT2C2,MLT2C2,MLT2C2,MLT2C2,MLT2C2	MTERF
GO Cellular Component	GO:0089701	U2AF	197	1.754335e-1	1.000000e+0	1.000000e+0	5.184485e+0	1.928832e-1	1	1.484859e-4	7.698229e-4	341	3.841862e-1	1.000000e+0	1.000000e+0	2.135260e+0	4.683271e-1	1	7	8.058018e-4	1.428571e-1	MLT2C2	U2AF1
GO Cellular Component	GO:0097386	glial cell projection	198	1.761134e-1	1.000000e+0	1.000000e+0	1.695248e+0	2.949421e+0	5	2.270532e-3	3.849115e-3	104	1.007302e-1	1.000000e+0	1.000000e+0	2.637674e+0	1.137366e+0	3	17	2.417405e-3	1.764706e-1	MLT2C2,MLT2C2,MLT2C2,MLT2C2,MLT2C2	AKR1B1,FMR1,KCNK2
GO Cellular Component	GO:0097440	apical dendrite	199	1.769680e-1	1.000000e+0	1.000000e+0	1.833255e+0	2.181911e+0	4	1.679685e-3	3.079292e-3	504	6.208452e-1	1.000000e+0	1.000000e+0	1.067630e+0	9.366543e-1	1	14	8.058018e-4	7.142857e-2	MLT2C2,MLT2C2,MLT2C2,MLT2C2	PPARGC1A
GO Cellular Component	GO:0031209	SCAR complex	200	1.786685e-1	1.000000e+0	1.000000e+0	2.614306e+0	7.650213e-1	2	5.889309e-4	1.539646e-3	373	4.254021e-1	1.000000e+0	1.000000e+0	1.868352e+0	5.352310e-1	1	8	8.058018e-4	1.250000e-1	MLT2C2,MLT2C2	CYFIP1
GO Cellular Component	GO:0098843	postsynaptic endocytic zone	201	1.856137e-1	1.000000e+0	1.000000e+0	2.549488e+0	7.844712e-1	2	6.039039e-4	1.539646e-3	121	1.293350e-1	1.000000e+0	1.000000e+0	7.473409e+0	1.338078e-1	1	2	8.058018e-4	5.000000e-1	MLT2C2,MLT2C2	GRIA2
GO Cellular Component	GO:0099503	secretory vesicle	202	1.871673e-1	1.000000e+0	1.000000e+0	1.094181e+0	9.230645e+1	101	7.105962e-2	7.775212e-2	635	8.279743e-1	1.000000e+0	1.000000e+0	8.952104e-1	6.255512e+1	56	935	4.512490e-2	5.989305e-2	MLT2C2,MLT2C2,MLT2C2,MLT2C2,MLT2C2,MLT2C2,MLT2C2,MLT2C2,MLT2C2,MLT2C2,MLT2C2,MLT2C2,MLT2C2,MLT2C2,MLT2C2,MLT2C2,MLT2C2,MLT2C2,MLT2C2,MLT2C2,MLT2C2,MLT2C2,MLT2C2,MLT2C2,MLT2C2,MLT2C2,MLT2C2,MLT2C2,MLT2C2,MLT2C2,MLT2C2,MLT2C2,MLT2C2,MLT2C2,MLT2C2,MLT2C2,MLT2C2,MLT2C2,MLT2C2,MLT2C2,MLT2C2,MLT2C2,MLT2C2,MLT2C2,MLT2C2,MLT2C2,MLT2C2,MLT2C2,MLT2C2,MLT2C2,MLT2C2,MLT2C2,MLT2C2,MLT2C2,MLT2C2,MLT2C2,MLT2C2,…	ABCA13,ACTN1,ARG1,ATP6AP2,CD36,CLTA,CMA1,CPE,CYFIP1,DOCK2,DRD2,DSC1,DSG1,FNDC3A,FSTL4,GLIPR1L1,GNAT3,GRIN2A,GZMB,IGF1,KCNK9,KIT,LGALS3,LPCAT1,LRMP,MYRIP,OLFM4,OR5T1,OSTF1,PADI2,PCDH7,PCSK5,PDE4B,PPIE,PRCP,PTPRN2,QPCT,RAB3C,RAP2B,RAP2C,RPH3A,S100P,SERPINI1,SFTPD,SLC17A6,SLCO4C1,SOD1,STXBP5,SYT1,TGFB2,THBS2,TMX3,TRIP11,VAMP3,VEGFC,YPEL5
GO Cellular Component	GO:0031966	mitochondrial membrane	203	1.901752e-1	1.000000e+0	1.000000e+0	1.118398e+0	5.990712e+1	67	4.611787e-2	5.157814e-2	679	9.049644e-1	1.000000e+0	1.000000e+0	8.315633e-1	4.689962e+1	39	701	3.142627e-2	5.563481e-2	MLT2C2,MLT2C2,MLT2C2,MLT2C2,MLT2C2,MLT2C2,MLT2C2,MLT2C2,MLT2C2,MLT2C2,MLT2C2,MLT2C2,MLT2C2,MLT2C2,MLT2C2,MLT2C2,MLT2C2,MLT2C2,MLT2C2,MLT2C2,MLT2C2,MLT2C2,MLT2C2,MLT2C2,MLT2C2,MLT2C2,MLT2C2,MLT2C2,MLT2C2,MLT2C2,MLT2C2,MLT2C2,MLT2C2,MLT2C2,MLT2C2,MLT2C2,MLT2C2,MLT2C2,MLT2C2,MLT2C2,MLT2C2,MLT2C2,MLT2C2,MLT2C2,MLT2C2,MLT2C2,MLT2C2,MLT2C2,MLT2C2,MLT2C2,MLT2C2,MLT2C2,MLT2C2,MLT2C2,MLT2C2,MLT2C2,MLT2C2,…	ABCA8,ACADL,ACSL1,ARG1,ARMCX1,ATCAY,BCL2,BCL2L11,CABS1,CHCHD3,COX18,DNAJC15,DUSP21,EPHA4,GATM,GDAP1,GHITM,GPAM,GUF1,HAX1,IMMT,LGALS3,LPIN1,MICU2,MRPL36,MRPL39,MRPS30,PTCD3,SH3GLB1,SLC25A52,SLC44A1,SLC8A3,SORD,SPATA19,TAMM41,TIMM10B,TMEM261,VPS13C,YME1L1
GO Cellular Component	GO:0005851	eukaryotic translation initiation factor 2B complex	204	1.906612e-1	1.000000e+0	1.000000e+0	4.727674e+0	2.115205e-1	1	1.628333e-4	7.698229e-4	293	3.400164e-1	1.000000e+0	1.000000e+0	2.491136e+0	4.014233e-1	1	6	8.058018e-4	1.666667e-1	MLT2C2	EIF2B5
GO Cellular Component	GO:0000120	RNA polymerase I transcription factor complex	205	1.968243e-1	1.000000e+0	1.000000e+0	4.562808e+0	2.191633e-1	1	1.687169e-4	7.698229e-4	257	2.926813e-1	1.000000e+0	1.000000e+0	2.989363e+0	3.345194e-1	1	5	8.058018e-4	2.000000e-1	MLT2C2	TAF1B
GO Cellular Component	GO:0034399	nuclear periphery	206	1.971230e-1	1.000000e+0	1.000000e+0	1.224528e+0	1.796610e+1	22	1.383072e-2	1.693610e-2	41	2.403008e-2	1.000000e+0	9.758557e-1	1.751580e+0	8.563696e+0	15	128	1.208703e-2	1.171875e-1	MLT2C2,MLT2C2,MLT2C2,MLT2C2,MLT2C2,MLT2C2,MLT2C2,MLT2C2,MLT2C2,MLT2C2,MLT2C2,MLT2C2,MLT2C2,MLT2C2,MLT2C2,MLT2C2,MLT2C2,MLT2C2,MLT2C2,MLT2C2,MLT2C2,MLT2C2	EBNA1BP2,ENC1,FIGN,GFI1,IPO5,LMNB1,LRIF1,MAP2,NUFIP1,PRPF40A,RUNX1T1,STAG1,TENM1,ZNF326,ZNF703
GO Cellular Component	GO:0044431	Golgi apparatus part	207	1.972171e-1	1.000000e+0	1.000000e+0	1.079887e+0	1.148269e+2	124	8.839636e-2	9.545804e-2	148	1.545718e-1	1.000000e+0	1.000000e+0	1.130845e+0	6.101634e+1	69	912	5.560032e-2	7.565789e-2	MLT2C2,MLT2C2,MLT2C2,MLT2C2,MLT2C2,MLT2C2,MLT2C2,MLT2C2,MLT2C2,MLT2C2,MLT2C2,MLT2C2,MLT2C2,MLT2C2,MLT2C2,MLT2C2,MLT2C2,MLT2C2,MLT2C2,MLT2C2,MLT2C2,MLT2C2,MLT2C2,MLT2C2,MLT2C2,MLT2C2,MLT2C2,MLT2C2,MLT2C2,MLT2C2,MLT2C2,MLT2C2,MLT2C2,MLT2C2,MLT2C2,MLT2C2,MLT2C2,MLT2C2,MLT2C2,MLT2C2,MLT2C2,MLT2C2,MLT2C2,MLT2C2,MLT2C2,MLT2C2,MLT2C2,MLT2C2,MLT2C2,MLT2C2,MLT2C2,MLT2C2,MLT2C2,MLT2C2,MLT2C2,MLT2C2,MLT2C2,…	ABCA5,ARFIP1,ARHGAP21,B3GALT2,B4GALT4,B4GALT6,CCDC91,CHST9,CHSY3,CLTA,CNGA2,COG2,DSEL,EGFR,FAM198B,FNDC3A,GALNT14,GALNT18,GBP5,GCNT1,GNPNAT1,GOLIM4,GOLPH3,HLA-B,HS3ST3B1,HS3ST4,HS6ST1,HS6ST2,IFNGR2,IMPAD1,KERA,LMAN1,LPCAT1,MAN1A1,MGAT4C,MMP16,NBEA,NCAM1,NDST3,NDST4,OSBP,PARM1,PCSK5,PLCE1,POSTN,PRKD1,RAB12,RBFOX1,RGS20,RHBDD2,SDC1,SH3GLB1,SLC2A1,SLC35B3,SLC35B4,SNX9,SOD3,ST6GAL2,ST8SIA4,STX18,SULF…
GO Cellular Component	GO:0000923	equatorial microtubule organizing center	208	2.012042e-1	1.000000e+0	1.000000e+0	2.416120e+0	8.277733e-1	2	6.372389e-4	1.539646e-3	293	3.400164e-1	1.000000e+0	1.000000e+0	2.491136e+0	4.014233e-1	1	6	8.058018e-4	1.666667e-1	MLT2C2,MLT2C2	TUBGCP5
GO Cellular Component	GO:0090724	central region of growth cone	209	2.015693e-1	1.000000e+0	1.000000e+0	2.413180e+0	8.287821e-1	2	6.380155e-4	1.539646e-3	257	2.926813e-1	1.000000e+0	1.000000e+0	2.989363e+0	3.345194e-1	1	5	8.058018e-4	2.000000e-1	MLT2C2,MLT2C2	CYFIP1
GO Cellular Component	GO:0043224	nuclear SCF ubiquitin ligase complex	210	2.048075e-1	1.000000e+0	1.000000e+0	4.363937e+0	2.291509e-1	1	1.764056e-4	7.698229e-4	121	1.293350e-1	1.000000e+0	1.000000e+0	7.473409e+0	1.338078e-1	1	2	8.058018e-4	5.000000e-1	MLT2C2	RBX1
GO Cellular Component	GO:0070724	BMP receptor complex	211	2.050895e-1	1.000000e+0	1.000000e+0	2.385214e+0	8.384991e-1	2	6.454958e-4	1.539646e-3	121	1.293350e-1	1.000000e+0	1.000000e+0	7.473409e+0	1.338078e-1	1	2	8.058018e-4	5.000000e-1	MLT2C2,MLT2C2	BMP2
GO Cellular Component	GO:0046581	intercellular canaliculus	212	2.072205e-1	1.000000e+0	1.000000e+0	2.368624e+0	8.443723e-1	2	6.500171e-4	1.539646e-3	293	3.400164e-1	1.000000e+0	1.000000e+0	2.491136e+0	4.014233e-1	1	6	8.058018e-4	1.666667e-1	MLT2C2,MLT2C2	MTDH
GO Cellular Component	GO:0032039	integrator complex	213	2.074757e-1	1.000000e+0	1.000000e+0	1.917385e+0	1.564631e+0	3	1.204489e-3	2.309469e-3	524	6.462313e-1	1.000000e+0	1.000000e+0	9.964545e-1	1.003558e+0	1	15	8.058018e-4	6.666667e-2	MLT2C2,MLT2C2,MLT2C2	ESRRB
GO Cellular Component	GO:0044420	extracellular matrix component	214	2.083415e-1	1.000000e+0	1.000000e+0	1.197308e+0	2.088017e+1	25	1.607403e-2	1.924557e-2	14	2.390496e-3	1.000000e+0	2.842983e-1	2.135260e+0	7.961561e+0	17	119	1.369863e-2	1.428571e-1	MLT2C2,MLT2C2,MLT2C2,MLT2C2,MLT2C2,MLT2C2,MLT2C2,MLT2C2,MLT2C2,MLT2C2,MLT2C2,MLT2C2,MLT2C2,MLT2C2,MLT2C2,MLT2C2,MLT2C2,MLT2C2,MLT2C2,MLT2C2,MLT2C2,MLT2C2,MLT2C2,MLT2C2,MLT2C2	COL4A1,COL4A2,DST,EGFLAM,FBLN5,FGF9,FREM1,FREM3,LAMA2,LAMC1,LAMC2,NTN4,RBP3,SMOC1,SMOC2,THBS2,USH2A
GO Cellular Component	GO:0070938	contractile ring	215	2.084810e-1	1.000000e+0	1.000000e+0	1.912590e+0	1.568554e+0	3	1.207509e-3	2.309469e-3	422	4.997486e-1	1.000000e+0	1.000000e+0	1.494682e+0	6.690388e-1	1	10	8.058018e-4	1.000000e-1	MLT2C2,MLT2C2,MLT2C2	KIF20B
GO Cellular Component	GO:0005736	DNA-directed RNA polymerase I complex	216	2.086066e-1	1.000000e+0	1.000000e+0	2.357964e+0	8.481893e-1	2	6.529556e-4	1.539646e-3	504	6.208452e-1	1.000000e+0	1.000000e+0	1.067630e+0	9.366543e-1	1	14	8.058018e-4	7.142857e-2	MLT2C2,MLT2C2	TWISTNB
GO Cellular Component	GO:0030864	cortical actin cytoskeleton	217	2.128519e-1	1.000000e+0	1.000000e+0	1.349566e+0	7.409792e+0	10	5.704228e-3	7.698229e-3	335	3.739464e-1	1.000000e+0	1.000000e+0	1.245568e+0	4.014233e+0	5	60	4.029009e-3	8.333333e-2	MLT2C2,MLT2C2,MLT2C2,MLT2C2,MLT2C2,MLT2C2,MLT2C2,MLT2C2,MLT2C2,MLT2C2	AKAP13,CDH2,DLC1,MYRIP,SLC2A1
GO Cellular Component	GO:0046696	lipopolysaccharide receptor complex	218	2.142127e-1	1.000000e+0	1.000000e+0	2.315885e+0	8.636007e-1	2	6.648196e-4	1.539646e-3	257	2.926813e-1	1.000000e+0	1.000000e+0	2.989363e+0	3.345194e-1	1	5	8.058018e-4	2.000000e-1	MLT2C2,MLT2C2	TLR4
GO Cellular Component	GO:0080008	Cul4-RING E3 ubiquitin ligase complex	219	2.145039e-1	1.000000e+0	1.000000e+0	1.689163e+0	2.368037e+0	4	1.822969e-3	3.079292e-3	323	3.626609e-1	1.000000e+0	1.000000e+0	1.401264e+0	2.140924e+0	3	32	2.417405e-3	9.375000e-2	MLT2C2,MLT2C2,MLT2C2,MLT2C2	DCAF5,PLRG1,RBX1
GO Cellular Component	GO:0005845	mRNA cap binding complex	220	2.146879e-1	1.000000e+0	1.000000e+0	1.883614e+0	1.592683e+0	3	1.226084e-3	2.309469e-3	218	2.399585e-1	1.000000e+0	1.000000e+0	2.135260e+0	9.366543e-1	2	14	1.611604e-3	1.428571e-1	MLT2C2,MLT2C2,MLT2C2	CYFIP1,FMR1
GO Cellular Component	GO:0045211	postsynaptic membrane	221	2.147571e-1	1.000000e+0	1.000000e+0	1.109294e+0	5.769436e+1	64	4.441444e-2	4.926867e-2	4	3.902405e-5	6.497504e-2	1.624376e-2	2.135260e+0	1.498647e+1	32	224	2.578566e-2	1.428571e-1	MLT2C2,MLT2C2,MLT2C2,MLT2C2,MLT2C2,MLT2C2,MLT2C2,MLT2C2,MLT2C2,MLT2C2,MLT2C2,MLT2C2,MLT2C2,MLT2C2,MLT2C2,MLT2C2,MLT2C2,MLT2C2,MLT2C2,MLT2C2,MLT2C2,MLT2C2,MLT2C2,MLT2C2,MLT2C2,MLT2C2,MLT2C2,MLT2C2,MLT2C2,MLT2C2,MLT2C2,MLT2C2,MLT2C2,MLT2C2,MLT2C2,MLT2C2,MLT2C2,MLT2C2,MLT2C2,MLT2C2,MLT2C2,MLT2C2,MLT2C2,MLT2C2,MLT2C2,MLT2C2,MLT2C2,MLT2C2,MLT2C2,MLT2C2,MLT2C2,MLT2C2,MLT2C2,MLT2C2,MLT2C2,MLT2C2,MLT2C2,…	ANKS1B,CDH9,CHRNA4,CHRNE,DLG2,DLG5,DLGAP1,DMD,DRP2,EPHA4,EPHA7,FMR1,GABRB1,GABRG1,GABRQ,GRIA2,GRIK2,GRIN2A,GRIN3A,GRM7,KCTD12,KCTD16,LIN7C,LRRTM3,NETO1,NLGN4X,NLGN4Y,PCDH8,PVRL3,SLC8A1,SYNE1,ZC4H2
GO Cellular Component	GO:0036157	outer dynein arm	222	2.150235e-1	1.000000e+0	1.000000e+0	1.882077e+0	1.593984e+0	3	1.227085e-3	2.309469e-3	406	4.638615e-1	1.000000e+0	1.000000e+0	1.660757e+0	6.021349e-1	1	9	8.058018e-4	1.111111e-1	MLT2C2,MLT2C2,MLT2C2	DNAH5
GO Cellular Component	GO:0098794	postsynapse	223	2.159317e-1	1.000000e+0	1.000000e+0	1.083665e+0	9.227944e+1	100	7.103883e-2	7.698229e-2	3	2.987466e-5	4.974131e-2	1.658044e-2	1.806369e+0	2.823344e+1	51	422	4.109589e-2	1.208531e-1	MLT2C2,MLT2C2,MLT2C2,MLT2C2,MLT2C2,MLT2C2,MLT2C2,MLT2C2,MLT2C2,MLT2C2,MLT2C2,MLT2C2,MLT2C2,MLT2C2,MLT2C2,MLT2C2,MLT2C2,MLT2C2,MLT2C2,MLT2C2,MLT2C2,MLT2C2,MLT2C2,MLT2C2,MLT2C2,MLT2C2,MLT2C2,MLT2C2,MLT2C2,MLT2C2,MLT2C2,MLT2C2,MLT2C2,MLT2C2,MLT2C2,MLT2C2,MLT2C2,MLT2C2,MLT2C2,MLT2C2,MLT2C2,MLT2C2,MLT2C2,MLT2C2,MLT2C2,MLT2C2,MLT2C2,MLT2C2,MLT2C2,MLT2C2,MLT2C2,MLT2C2,MLT2C2,MLT2C2,MLT2C2,MLT2C2,MLT2C2,…	ADD3,ANKS1B,ASIC2,BAI3,BCL11A,CDH2,CDH9,CHRNA4,CHRNE,CYFIP1,DLG2,DLG5,DLGAP1,DMD,DOCK10,DRD2,DRP2,EPHA4,EPHA7,FARP1,FBXO2,FMR1,GABRB1,GABRG1,GABRQ,GRIA2,GRIK2,GRIN2A,GRIN3A,GRM7,KCTD12,KCTD16,LAMA2,LIN7C,LRRTM3,MAP2,MIB1,NEDD4,NETO1,NETO2,NLGN4X,NLGN4Y,PCDH8,PDE4B,PVRL3,SLC8A1,SLC8A3,SORCS3,SYNE1,ZC4H2,ZNF804A
GO Cellular Component	GO:0043259	laminin-10 complex	224	2.168676e-1	1.000000e+0	1.000000e+0	4.091142e+0	2.444305e-1	1	1.881682e-4	7.698229e-4	164	1.875921e-1	1.000000e+0	1.000000e+0	4.982272e+0	2.007116e-1	1	3	8.058018e-4	3.333333e-1	MLT2C2	LAMC1
GO Cellular Component	GO:0036064	ciliary basal body	225	2.187804e-1	1.000000e+0	1.000000e+0	1.249162e+0	1.280859e+1	16	9.860347e-3	1.231717e-2	388	4.257351e-1	1.000000e+0	1.000000e+0	1.117519e+0	7.158715e+0	8	107	6.446414e-3	7.476636e-2	MLT2C2,MLT2C2,MLT2C2,MLT2C2,MLT2C2,MLT2C2,MLT2C2,MLT2C2,MLT2C2,MLT2C2,MLT2C2,MLT2C2,MLT2C2,MLT2C2,MLT2C2,MLT2C2	AGBL4,AHI1,CETN2,DAAM1,DLG5,FAM92A1,PTPN23,USH2A
[truncated: 2,285 more rows]
