# Supplementary material for: Genome-wide bioinformatic analyses predict key host and viral factors in SARS-CoV-2 pathogenesis
Source: Commun Biol. 2021 May 17;4:590. doi: 10.1038/s42003-021-02095-0 (PMC8128904; doi:10.1038/s42003-021-02095-0)
Supplement: Supplementary file 12 — Supplementary Data 10 [file 42003_2021_2095_MOESM12_ESM.zip › GREAT_Analysis_TE/GREATperFamily_Analysis_L1MEg1.tsv]

# GREAT version 4.0.4	Species assembly: hg19	Association rule: Basal+extension: 5000 bp upstream, 1000 bp downstream, 1000000 bp max extension, curated regulatory domains included
# Ontology summary statistics are provided in the footer.
#
# Ontology	ID	Desc	BinomRank	BinomP	BinomBonfP	BinomFdrQ	RegionFoldEnrich	ExpRegions	ObsRegions	GenomeFrac	SetCov	HyperRank	HyperP	HyperBonfP	HyperFdrQ	GeneFoldEnrich	ExpGenes	ObsGenes	TotalGenes	GeneSetCov	TermCov	Regions	Genes
Ensembl Genes	16451	PRPH2	1	4.302207e-29	7.980164e-25	7.980164e-25	2.432655e+2	5.755028e-2	14	6.317265e-5	1.536773e-2	1	3.202329e-2	1.000000e+0	1.000000e+0	3.122727e+1	3.202329e-2	1	1	1.683502e-3	1.000000e+0	L1MEg1,L1MEg1,L1MEg1,L1MEg1,L1MEg1,L1MEg1,L1MEg1,L1MEg1,L1MEg1,L1MEg1,L1MEg1,L1MEg1,L1MEg1,L1MEg1	PRPH2
Ensembl Genes	16450	UBR2	2	8.675130e-27	1.609150e-22	8.045749e-23	1.662292e+2	8.422108e-2	14	9.244905e-5	1.536773e-2	1	3.202329e-2	1.000000e+0	1.000000e+0	3.122727e+1	3.202329e-2	1	1	1.683502e-3	1.000000e+0	L1MEg1,L1MEg1,L1MEg1,L1MEg1,L1MEg1,L1MEg1,L1MEg1,L1MEg1,L1MEg1,L1MEg1,L1MEg1,L1MEg1,L1MEg1,L1MEg1	UBR2
Ensembl Genes	3440	CYB561A3	3	4.371797e-22	8.109246e-18	2.703082e-18	9.891393e+2	8.087840e-3	8	8.877980e-6	8.781559e-3	1	3.202329e-2	1.000000e+0	1.000000e+0	3.122727e+1	3.202329e-2	1	1	1.683502e-3	1.000000e+0	L1MEg1,L1MEg1,L1MEg1,L1MEg1,L1MEg1,L1MEg1,L1MEg1,L1MEg1	CYB561A3
Ensembl Genes	18578	GRINA	4	1.783372e-19	3.307977e-15	8.269942e-16	9.834594e+2	7.117732e-3	7	7.813097e-6	7.683864e-3	1	3.202329e-2	1.000000e+0	1.000000e+0	3.122727e+1	3.202329e-2	1	1	1.683502e-3	1.000000e+0	L1MEg1,L1MEg1,L1MEg1,L1MEg1,L1MEg1,L1MEg1,L1MEg1	GRINA
Ensembl Genes	3442	TMEM216	5	3.100104e-19	5.750383e-15	1.150077e-15	4.349357e+2	1.839352e-2	8	2.019048e-5	8.781559e-3	1	3.202329e-2	1.000000e+0	1.000000e+0	3.122727e+1	3.202329e-2	1	1	1.683502e-3	1.000000e+0	L1MEg1,L1MEg1,L1MEg1,L1MEg1,L1MEg1,L1MEg1,L1MEg1,L1MEg1	TMEM216
Ensembl Genes	18579	SPATC1	6	4.278617e-17	7.936407e-13	1.322734e-13	4.490466e+2	1.558858e-2	7	1.711151e-5	7.683864e-3	1	3.202329e-2	1.000000e+0	1.000000e+0	3.122727e+1	3.202329e-2	1	1	1.683502e-3	1.000000e+0	L1MEg1,L1MEg1,L1MEg1,L1MEg1,L1MEg1,L1MEg1,L1MEg1	SPATC1
Ensembl Genes	9957	ZNF790	7	4.395853e-16	8.153868e-12	1.164838e-12	3.216805e+2	2.176072e-2	7	2.388663e-5	7.683864e-3	1	3.202329e-2	1.000000e+0	1.000000e+0	3.122727e+1	3.202329e-2	1	1	1.683502e-3	1.000000e+0	L1MEg1,L1MEg1,L1MEg1,L1MEg1,L1MEg1,L1MEg1,L1MEg1	ZNF790
Ensembl Genes	15254	ERCC8	8	6.548520e-15	1.214685e-10	1.518356e-11	2.184163e+2	3.204890e-2	7	3.517991e-5	7.683864e-3	1	3.202329e-2	1.000000e+0	1.000000e+0	3.122727e+1	3.202329e-2	1	1	1.683502e-3	1.000000e+0	L1MEg1,L1MEg1,L1MEg1,L1MEg1,L1MEg1,L1MEg1,L1MEg1	ERCC8
Ensembl Genes	14272	TCTEX1D2	9	1.115429e-14	2.069009e-10	2.298899e-11	4.219733e+2	1.421891e-2	6	1.560802e-5	6.586169e-3	1	3.202329e-2	1.000000e+0	1.000000e+0	3.122727e+1	3.202329e-2	1	1	1.683502e-3	1.000000e+0	L1MEg1,L1MEg1,L1MEg1,L1MEg1,L1MEg1,L1MEg1	TCTEX1D2
Ensembl Genes	9958	ZNF345	10	1.375798e-13	2.551968e-9	2.551968e-10	2.773166e+2	2.163592e-2	6	2.374964e-5	6.586169e-3	1	3.202329e-2	1.000000e+0	1.000000e+0	3.122727e+1	3.202329e-2	1	1	1.683502e-3	1.000000e+0	L1MEg1,L1MEg1,L1MEg1,L1MEg1,L1MEg1,L1MEg1	ZNF345
Ensembl Genes	2554	CYP2C9	11	1.739857e-13	3.227261e-9	2.933873e-10	8.241800e+1	9.706617e-2	8	1.065490e-4	8.781559e-3	1	3.202329e-2	1.000000e+0	1.000000e+0	3.122727e+1	3.202329e-2	1	1	1.683502e-3	1.000000e+0	L1MEg1,L1MEg1,L1MEg1,L1MEg1,L1MEg1,L1MEg1,L1MEg1,L1MEg1	CYP2C9
Ensembl Genes	14270	PCYT1A	12	1.367205e-12	2.536029e-8	2.113357e-9	1.888593e+2	3.176968e-2	6	3.487341e-5	6.586169e-3	1	3.202329e-2	1.000000e+0	1.000000e+0	3.122727e+1	3.202329e-2	1	1	1.683502e-3	1.000000e+0	L1MEg1,L1MEg1,L1MEg1,L1MEg1,L1MEg1,L1MEg1	PCYT1A
Ensembl Genes	15253	ELOVL7	13	2.382424e-12	4.419158e-8	3.399353e-9	9.357151e+1	7.480909e-2	7	8.211756e-5	7.683864e-3	1	3.202329e-2	1.000000e+0	1.000000e+0	3.122727e+1	3.202329e-2	1	1	1.683502e-3	1.000000e+0	L1MEg1,L1MEg1,L1MEg1,L1MEg1,L1MEg1,L1MEg1,L1MEg1	ELOVL7
Ensembl Genes	9156	DSEL	14	2.818296e-12	5.227657e-8	3.734041e-9	1.975561e+1	6.074224e-1	12	6.667645e-4	1.317234e-2	1	3.202329e-2	1.000000e+0	1.000000e+0	3.122727e+1	3.202329e-2	1	1	1.683502e-3	1.000000e+0	L1MEg1,L1MEg1,L1MEg1,L1MEg1,L1MEg1,L1MEg1,L1MEg1,L1MEg1,L1MEg1,L1MEg1,L1MEg1,L1MEg1	DSEL
Ensembl Genes	2553	CYP2C19	15	3.566874e-12	6.616195e-8	4.410796e-9	8.828034e+1	7.929286e-2	7	8.703936e-5	7.683864e-3	1	3.202329e-2	1.000000e+0	1.000000e+0	3.122727e+1	3.202329e-2	1	1	1.683502e-3	1.000000e+0	L1MEg1,L1MEg1,L1MEg1,L1MEg1,L1MEg1,L1MEg1,L1MEg1	CYP2C19
Ensembl Genes	2555	CYP2C8	16	3.614695e-12	6.704898e-8	4.190561e-9	8.811087e+1	7.944536e-2	7	8.720676e-5	7.683864e-3	1	3.202329e-2	1.000000e+0	1.000000e+0	3.122727e+1	3.202329e-2	1	1	1.683502e-3	1.000000e+0	L1MEg1,L1MEg1,L1MEg1,L1MEg1,L1MEg1,L1MEg1,L1MEg1	CYP2C8
Ensembl Genes	5722	NOVA1	17	4.833402e-12	8.965477e-8	5.273810e-9	1.884533e+1	6.367626e-1	12	6.989710e-4	1.317234e-2	1	3.202329e-2	1.000000e+0	1.000000e+0	3.122727e+1	3.202329e-2	1	1	1.683502e-3	1.000000e+0	L1MEg1,L1MEg1,L1MEg1,L1MEg1,L1MEg1,L1MEg1,L1MEg1,L1MEg1,L1MEg1,L1MEg1,L1MEg1,L1MEg1	NOVA1
Ensembl Genes	5244	GJB2	18	3.157838e-11	5.857474e-7	3.254152e-8	2.403275e+2	2.080494e-2	5	2.283748e-5	5.488474e-3	1	3.202329e-2	1.000000e+0	1.000000e+0	3.122727e+1	3.202329e-2	1	1	1.683502e-3	1.000000e+0	L1MEg1,L1MEg1,L1MEg1,L1MEg1,L1MEg1	GJB2
Ensembl Genes	3046	NLRP14	19	3.990316e-11	7.401637e-7	3.895598e-8	2.293021e+2	2.180530e-2	5	2.393556e-5	5.488474e-3	1	3.202329e-2	1.000000e+0	1.000000e+0	3.122727e+1	3.202329e-2	1	1	1.683502e-3	1.000000e+0	L1MEg1,L1MEg1,L1MEg1,L1MEg1,L1MEg1	NLRP14
Ensembl Genes	17050	PAPOLB	20	3.525038e-10	6.538593e-6	3.269296e-7	1.480183e+2	3.377962e-2	5	3.707971e-5	5.488474e-3	1	3.202329e-2	1.000000e+0	1.000000e+0	3.122727e+1	3.202329e-2	1	1	1.683502e-3	1.000000e+0	L1MEg1,L1MEg1,L1MEg1,L1MEg1,L1MEg1	PAPOLB
Ensembl Genes	12851	TOP3B	21	6.612760e-10	1.226601e-5	5.840956e-7	6.685657e+1	8.974436e-2	6	9.851192e-5	6.586169e-3	1	3.202329e-2	1.000000e+0	1.000000e+0	3.122727e+1	3.202329e-2	1	1	1.683502e-3	1.000000e+0	L1MEg1,L1MEg1,L1MEg1,L1MEg1,L1MEg1,L1MEg1	TOP3B
Ensembl Genes	11490	B3GALT1	22	9.498754e-10	1.761924e-5	8.008745e-7	2.082119e+1	4.322519e-1	9	4.744807e-4	9.879254e-3	1	3.202329e-2	1.000000e+0	1.000000e+0	3.122727e+1	3.202329e-2	1	1	1.683502e-3	1.000000e+0	L1MEg1,L1MEg1,L1MEg1,L1MEg1,L1MEg1,L1MEg1,L1MEg1,L1MEg1,L1MEg1	B3GALT1
Ensembl Genes	11489	XIRP2	23	1.039754e-9	1.928640e-5	8.385390e-7	2.060381e+1	4.368124e-1	9	4.794867e-4	9.879254e-3	1	3.202329e-2	1.000000e+0	1.000000e+0	3.122727e+1	3.202329e-2	1	1	1.683502e-3	1.000000e+0	L1MEg1,L1MEg1,L1MEg1,L1MEg1,L1MEg1,L1MEg1,L1MEg1,L1MEg1,L1MEg1	XIRP2
Ensembl Genes	2239	ANKRD30A	24	1.949850e-9	3.616777e-5	1.506990e-6	1.915078e+1	4.699546e-1	9	5.158668e-4	9.879254e-3	1	3.202329e-2	1.000000e+0	1.000000e+0	3.122727e+1	3.202329e-2	1	1	1.683502e-3	1.000000e+0	L1MEg1,L1MEg1,L1MEg1,L1MEg1,L1MEg1,L1MEg1,L1MEg1,L1MEg1,L1MEg1	ANKRD30A
Ensembl Genes	18641	SLC1A1	25	2.476356e-9	4.593393e-5	1.837357e-6	5.347998e+1	1.121915e-1	6	1.231520e-4	6.586169e-3	1	3.202329e-2	1.000000e+0	1.000000e+0	3.122727e+1	3.202329e-2	1	1	1.683502e-3	1.000000e+0	L1MEg1,L1MEg1,L1MEg1,L1MEg1,L1MEg1,L1MEg1	SLC1A1
Ensembl Genes	1992	FH	26	3.148027e-9	5.839275e-5	2.245875e-6	9.523442e+1	5.250203e-2	5	5.763120e-5	5.488474e-3	1	3.202329e-2	1.000000e+0	1.000000e+0	3.122727e+1	3.202329e-2	1	1	1.683502e-3	1.000000e+0	L1MEg1,L1MEg1,L1MEg1,L1MEg1,L1MEg1	FH
Ensembl Genes	9157	TMX3	27	3.418570e-9	6.341105e-5	2.348558e-6	2.331374e+1	3.431453e-1	8	3.766688e-4	8.781559e-3	1	3.202329e-2	1.000000e+0	1.000000e+0	3.122727e+1	3.202329e-2	1	1	1.683502e-3	1.000000e+0	L1MEg1,L1MEg1,L1MEg1,L1MEg1,L1MEg1,L1MEg1,L1MEg1,L1MEg1	TMX3
Ensembl Genes	6121	TCL1B	28	4.546800e-9	8.433859e-5	3.012093e-6	8.842392e+1	5.654579e-2	5	6.207002e-5	5.488474e-3	1	3.202329e-2	1.000000e+0	1.000000e+0	3.122727e+1	3.202329e-2	1	1	1.683502e-3	1.000000e+0	L1MEg1,L1MEg1,L1MEg1,L1MEg1,L1MEg1	TCL1B
Ensembl Genes	17048	AP5Z1	29	4.557207e-9	8.453163e-5	2.914884e-6	8.838311e+1	5.657190e-2	5	6.209868e-5	5.488474e-3	1	3.202329e-2	1.000000e+0	1.000000e+0	3.122727e+1	3.202329e-2	1	1	1.683502e-3	1.000000e+0	L1MEg1,L1MEg1,L1MEg1,L1MEg1,L1MEg1	AP5Z1
Ensembl Genes	11385	FAM168B	30	5.159537e-9	9.570425e-5	3.190142e-6	8.619531e+1	5.800779e-2	5	6.367486e-5	5.488474e-3	1	3.202329e-2	1.000000e+0	1.000000e+0	3.122727e+1	3.202329e-2	1	1	1.683502e-3	1.000000e+0	L1MEg1,L1MEg1,L1MEg1,L1MEg1,L1MEg1	FAM168B
Ensembl Genes	13799	SLC9C1	31	6.333898e-9	1.174875e-4	3.789919e-6	8.269804e+1	6.046092e-2	5	6.636764e-5	5.488474e-3	1	3.202329e-2	1.000000e+0	1.000000e+0	3.122727e+1	3.202329e-2	1	1	1.683502e-3	1.000000e+0	L1MEg1,L1MEg1,L1MEg1,L1MEg1,L1MEg1	SLC9C1
Ensembl Genes	13800	CD200	32	8.045038e-9	1.492274e-4	4.663357e-6	7.879681e+1	6.345434e-2	5	6.965351e-5	5.488474e-3	1	3.202329e-2	1.000000e+0	1.000000e+0	3.122727e+1	3.202329e-2	1	1	1.683502e-3	1.000000e+0	L1MEg1,L1MEg1,L1MEg1,L1MEg1,L1MEg1	CD200
Ensembl Genes	11414	SPOPL	33	1.216512e-8	2.256508e-4	6.837903e-6	2.700880e+1	2.591748e-1	7	2.844948e-4	7.683864e-3	1	3.202329e-2	1.000000e+0	1.000000e+0	3.122727e+1	3.202329e-2	1	1	1.683502e-3	1.000000e+0	L1MEg1,L1MEg1,L1MEg1,L1MEg1,L1MEg1,L1MEg1,L1MEg1	SPOPL
Ensembl Genes	11594	TFPI	34	1.437744e-8	2.666871e-4	7.843739e-6	2.635065e+1	2.656481e-1	7	2.916006e-4	7.683864e-3	1	3.202329e-2	1.000000e+0	1.000000e+0	3.122727e+1	3.202329e-2	1	1	1.683502e-3	1.000000e+0	L1MEg1,L1MEg1,L1MEg1,L1MEg1,L1MEg1,L1MEg1,L1MEg1	TFPI
Ensembl Genes	18243	ARMC1	35	1.452790e-8	2.694780e-4	7.699372e-6	2.631016e+1	2.660569e-1	7	2.920493e-4	7.683864e-3	1	3.202329e-2	1.000000e+0	1.000000e+0	3.122727e+1	3.202329e-2	1	1	1.683502e-3	1.000000e+0	L1MEg1,L1MEg1,L1MEg1,L1MEg1,L1MEg1,L1MEg1,L1MEg1	ARMC1
Ensembl Genes	5366	ENOX1	36	1.631210e-8	3.025731e-4	8.404810e-6	2.586367e+1	2.706499e-1	7	2.970910e-4	7.683864e-3	1	3.202329e-2	1.000000e+0	1.000000e+0	3.122727e+1	3.202329e-2	1	1	1.683502e-3	1.000000e+0	L1MEg1,L1MEg1,L1MEg1,L1MEg1,L1MEg1,L1MEg1,L1MEg1	ENOX1
Ensembl Genes	12852	VPREB1	37	2.453697e-8	4.551363e-4	1.230098e-5	3.621608e+1	1.656722e-1	6	1.818576e-4	6.586169e-3	1	3.202329e-2	1.000000e+0	1.000000e+0	3.122727e+1	3.202329e-2	1	1	1.683502e-3	1.000000e+0	L1MEg1,L1MEg1,L1MEg1,L1MEg1,L1MEg1,L1MEg1	VPREB1
Ensembl Genes	3045	ZNF214	38	3.818389e-8	7.082730e-4	1.863876e-5	1.282702e+2	3.118417e-2	4	3.423071e-5	4.390779e-3	1	3.202329e-2	1.000000e+0	1.000000e+0	3.122727e+1	3.202329e-2	1	1	1.683502e-3	1.000000e+0	L1MEg1,L1MEg1,L1MEg1,L1MEg1	ZNF214
Ensembl Genes	3137	LDHAL6A	39	6.721422e-8	1.246757e-3	3.196812e-5	1.112547e+2	3.595352e-2	4	3.946600e-5	4.390779e-3	1	3.202329e-2	1.000000e+0	1.000000e+0	3.122727e+1	3.202329e-2	1	1	1.683502e-3	1.000000e+0	L1MEg1,L1MEg1,L1MEg1,L1MEg1	LDHAL6A
Ensembl Genes	18242	CYP7B1	40	6.842653e-8	1.269244e-3	3.173109e-5	2.090682e+1	3.348190e-1	7	3.675291e-4	7.683864e-3	1	3.202329e-2	1.000000e+0	1.000000e+0	3.122727e+1	3.202329e-2	1	1	1.683502e-3	1.000000e+0	L1MEg1,L1MEg1,L1MEg1,L1MEg1,L1MEg1,L1MEg1,L1MEg1	CYP7B1
Ensembl Genes	5245	GJB6	41	9.684525e-8	1.796383e-3	4.381421e-5	4.757811e+1	1.050903e-1	5	1.153571e-4	5.488474e-3	1	3.202329e-2	1.000000e+0	1.000000e+0	3.122727e+1	3.202329e-2	1	1	1.683502e-3	1.000000e+0	L1MEg1,L1MEg1,L1MEg1,L1MEg1,L1MEg1	GJB6
Ensembl Genes	11384	ARHGEF4	42	1.043619e-7	1.935809e-3	4.609069e-5	4.685963e+1	1.067017e-1	5	1.171259e-4	5.488474e-3	1	3.202329e-2	1.000000e+0	1.000000e+0	3.122727e+1	3.202329e-2	1	1	1.683502e-3	1.000000e+0	L1MEg1,L1MEg1,L1MEg1,L1MEg1,L1MEg1	ARHGEF4
Ensembl Genes	828	ST6GALNAC5	43	1.193573e-7	2.213959e-3	5.148741e-5	1.924045e+1	3.638168e-1	7	3.993599e-4	7.683864e-3	1	3.202329e-2	1.000000e+0	1.000000e+0	3.122727e+1	3.202329e-2	1	1	1.683502e-3	1.000000e+0	L1MEg1,L1MEg1,L1MEg1,L1MEg1,L1MEg1,L1MEg1,L1MEg1	ST6GALNAC5
Ensembl Genes	3138	TSG101	44	1.204343e-7	2.233936e-3	5.077127e-5	9.605163e+1	4.164427e-2	4	4.571270e-5	4.390779e-3	1	3.202329e-2	1.000000e+0	1.000000e+0	3.122727e+1	3.202329e-2	1	1	1.683502e-3	1.000000e+0	L1MEg1,L1MEg1,L1MEg1,L1MEg1	TSG101
Ensembl Genes	1167	TARS2	45	1.462520e-7	2.712828e-3	6.028507e-5	9.146109e+1	4.373444e-2	4	4.800707e-5	4.390779e-3	1	3.202329e-2	1.000000e+0	1.000000e+0	3.122727e+1	3.202329e-2	1	1	1.683502e-3	1.000000e+0	L1MEg1,L1MEg1,L1MEg1,L1MEg1	TARS2
Ensembl Genes	5365	DNAJC15	46	1.756182e-7	3.257542e-3	7.081613e-5	1.815908e+1	3.854820e-1	7	4.231416e-4	7.683864e-3	1	3.202329e-2	1.000000e+0	1.000000e+0	3.122727e+1	3.202329e-2	1	1	1.683502e-3	1.000000e+0	L1MEg1,L1MEg1,L1MEg1,L1MEg1,L1MEg1,L1MEg1,L1MEg1	DNAJC15
Ensembl Genes	11415	NXPH2	47	2.510942e-7	4.657546e-3	9.909673e-5	1.720970e+1	4.067474e-1	7	4.464845e-4	7.683864e-3	1	3.202329e-2	1.000000e+0	1.000000e+0	3.122727e+1	3.202329e-2	1	1	1.683502e-3	1.000000e+0	L1MEg1,L1MEg1,L1MEg1,L1MEg1,L1MEg1,L1MEg1,L1MEg1	NXPH2
Ensembl Genes	1166	RPRD2	48	2.674511e-7	4.960950e-3	1.033531e-4	7.853791e+1	5.093082e-2	4	5.590649e-5	4.390779e-3	1	3.202329e-2	1.000000e+0	1.000000e+0	3.122727e+1	3.202329e-2	1	1	1.683502e-3	1.000000e+0	L1MEg1,L1MEg1,L1MEg1,L1MEg1	RPRD2
Ensembl Genes	11595	GULP1	49	4.825740e-7	8.951265e-3	1.826789e-4	1.559499e+1	4.488622e-1	7	4.927137e-4	7.683864e-3	1	3.202329e-2	1.000000e+0	1.000000e+0	3.122727e+1	3.202329e-2	1	1	1.683502e-3	1.000000e+0	L1MEg1,L1MEg1,L1MEg1,L1MEg1,L1MEg1,L1MEg1,L1MEg1	GULP1
Ensembl Genes	2606	CNNM1	50	5.144259e-7	9.542086e-3	1.908417e-4	6.656857e+1	6.008842e-2	4	6.595874e-5	4.390779e-3	1	3.202329e-2	1.000000e+0	1.000000e+0	3.122727e+1	3.202329e-2	1	1	1.683502e-3	1.000000e+0	L1MEg1,L1MEg1,L1MEg1,L1MEg1	CNNM1
Ensembl Genes	17145	CYCS	51	5.754999e-7	1.067495e-2	2.093127e-4	6.470522e+1	6.181882e-2	4	6.785820e-5	4.390779e-3	1	3.202329e-2	1.000000e+0	1.000000e+0	3.122727e+1	3.202329e-2	1	1	1.683502e-3	1.000000e+0	L1MEg1,L1MEg1,L1MEg1,L1MEg1	CYCS
Ensembl Genes	3311	OR5I1	52	5.836923e-7	1.082691e-2	2.082098e-4	1.965840e+2	1.526065e-2	3	1.675154e-5	3.293085e-3	1	3.202329e-2	1.000000e+0	1.000000e+0	3.122727e+1	3.202329e-2	1	1	1.683502e-3	1.000000e+0	L1MEg1,L1MEg1,L1MEg1	OR5I1
Ensembl Genes	18527	PTK2	53	6.241230e-7	1.157686e-2	2.184313e-4	3.251430e+1	1.537785e-1	5	1.688018e-4	5.488474e-3	1	3.202329e-2	1.000000e+0	1.000000e+0	3.122727e+1	3.202329e-2	1	1	1.683502e-3	1.000000e+0	L1MEg1,L1MEg1,L1MEg1,L1MEg1,L1MEg1	PTK2
Ensembl Genes	18526	AGO2	54	6.553233e-7	1.215559e-2	2.251036e-4	3.219040e+1	1.553258e-1	5	1.705003e-4	5.488474e-3	1	3.202329e-2	1.000000e+0	1.000000e+0	3.122727e+1	3.202329e-2	1	1	1.683502e-3	1.000000e+0	L1MEg1,L1MEg1,L1MEg1,L1MEg1,L1MEg1	AGO2
Ensembl Genes	827	ST6GALNAC3	55	6.941102e-7	1.287505e-2	2.340918e-4	2.037313e+1	2.945055e-1	6	3.232772e-4	6.586169e-3	1	3.202329e-2	1.000000e+0	1.000000e+0	3.122727e+1	3.202329e-2	1	1	1.683502e-3	1.000000e+0	L1MEg1,L1MEg1,L1MEg1,L1MEg1,L1MEg1,L1MEg1	ST6GALNAC3
Ensembl Genes	3312	OR10AG1	56	7.542222e-7	1.399007e-2	2.498226e-4	1.804244e+2	1.662746e-2	3	1.825188e-5	3.293085e-3	1	3.202329e-2	1.000000e+0	1.000000e+0	3.122727e+1	3.202329e-2	1	1	1.683502e-3	1.000000e+0	L1MEg1,L1MEg1,L1MEg1	OR10AG1
Ensembl Genes	18640	GLIS3	57	8.310926e-7	1.541594e-2	2.704550e-4	1.974449e+1	3.038822e-1	6	3.335699e-4	6.586169e-3	1	3.202329e-2	1.000000e+0	1.000000e+0	3.122727e+1	3.202329e-2	1	1	1.683502e-3	1.000000e+0	L1MEg1,L1MEg1,L1MEg1,L1MEg1,L1MEg1,L1MEg1	GLIS3
Ensembl Genes	18195	C8orf22	58	9.667142e-7	1.793158e-2	3.091652e-4	1.923124e+1	3.119923e-1	6	3.424724e-4	6.586169e-3	1	3.202329e-2	1.000000e+0	1.000000e+0	3.122727e+1	3.202329e-2	1	1	1.683502e-3	1.000000e+0	L1MEg1,L1MEg1,L1MEg1,L1MEg1,L1MEg1,L1MEg1	C8orf22
Ensembl Genes	7565	CLEC18B	59	1.070618e-6	1.985889e-2	3.365914e-4	5.528832e+1	7.234801e-2	4	7.941603e-5	4.390779e-3	1	3.202329e-2	1.000000e+0	1.000000e+0	3.122727e+1	3.202329e-2	1	1	1.683502e-3	1.000000e+0	L1MEg1,L1MEg1,L1MEg1,L1MEg1	CLEC18B
Ensembl Genes	15434	TMEM232	60	1.132237e-6	2.100186e-2	3.500311e-4	1.870824e+1	3.207144e-1	6	3.520465e-4	6.586169e-3	1	3.202329e-2	1.000000e+0	1.000000e+0	3.122727e+1	3.202329e-2	1	1	1.683502e-3	1.000000e+0	L1MEg1,L1MEg1,L1MEg1,L1MEg1,L1MEg1,L1MEg1	TMEM232
Ensembl Genes	13496	SPINK8	61	1.191154e-6	2.209472e-2	3.622085e-4	1.548252e+2	1.937668e-2	3	2.126969e-5	3.293085e-3	1	3.202329e-2	1.000000e+0	1.000000e+0	3.122727e+1	3.202329e-2	1	1	1.683502e-3	1.000000e+0	L1MEg1,L1MEg1,L1MEg1	SPINK8
Ensembl Genes	10742	NBAS	62	1.249727e-6	2.318119e-2	3.738901e-4	1.838843e+1	3.262921e-1	6	3.581691e-4	6.586169e-3	1	3.202329e-2	1.000000e+0	1.000000e+0	3.122727e+1	3.202329e-2	1	1	1.683502e-3	1.000000e+0	L1MEg1,L1MEg1,L1MEg1,L1MEg1,L1MEg1,L1MEg1	NBAS
Ensembl Genes	7566	GLG1	63	1.316784e-6	2.442503e-2	3.876988e-4	5.245983e+1	7.624881e-2	4	8.369793e-5	4.390779e-3	1	3.202329e-2	1.000000e+0	1.000000e+0	3.122727e+1	3.202329e-2	1	1	1.683502e-3	1.000000e+0	L1MEg1,L1MEg1,L1MEg1,L1MEg1	GLG1
Ensembl Genes	2708	GPAM	64	1.824183e-6	3.383677e-2	5.286995e-4	1.721080e+1	3.486183e-1	6	3.826765e-4	6.586169e-3	1	3.202329e-2	1.000000e+0	1.000000e+0	3.122727e+1	3.202329e-2	1	1	1.683502e-3	1.000000e+0	L1MEg1,L1MEg1,L1MEg1,L1MEg1,L1MEg1,L1MEg1	GPAM
Ensembl Genes	2707	ADRA2A	65	2.446101e-6	4.537273e-2	6.980420e-4	1.634702e+1	3.670395e-1	6	4.028973e-4	6.586169e-3	1	3.202329e-2	1.000000e+0	1.000000e+0	3.122727e+1	3.202329e-2	1	1	1.683502e-3	1.000000e+0	L1MEg1,L1MEg1,L1MEg1,L1MEg1,L1MEg1,L1MEg1	ADRA2A
Ensembl Genes	3175	FSHB	66	3.030318e-6	5.620937e-2	8.516571e-4	4.244056e+1	9.424945e-2	4	1.034571e-4	4.390779e-3	1	3.202329e-2	1.000000e+0	1.000000e+0	3.122727e+1	3.202329e-2	1	1	1.683502e-3	1.000000e+0	L1MEg1,L1MEg1,L1MEg1,L1MEg1	FSHB
Ensembl Genes	15432	MAN2A1	67	4.319605e-6	8.012435e-2	1.195886e-3	1.478795e+1	4.057359e-1	6	4.453742e-4	6.586169e-3	1	3.202329e-2	1.000000e+0	1.000000e+0	3.122727e+1	3.202329e-2	1	1	1.683502e-3	1.000000e+0	L1MEg1,L1MEg1,L1MEg1,L1MEg1,L1MEg1,L1MEg1	MAN2A1
Ensembl Genes	13497	FBXW12	68	4.499627e-6	8.346358e-2	1.227406e-3	9.914316e+1	3.025927e-2	3	3.321545e-5	3.293085e-3	1	3.202329e-2	1.000000e+0	1.000000e+0	3.122727e+1	3.202329e-2	1	1	1.683502e-3	1.000000e+0	L1MEg1,L1MEg1,L1MEg1	FBXW12
Ensembl Genes	10963	NRXN1	69	4.745435e-6	8.802307e-2	1.275697e-3	1.099311e+1	6.367626e-1	7	6.989710e-4	7.683864e-3	1	3.202329e-2	1.000000e+0	1.000000e+0	3.122727e+1	3.202329e-2	1	1	1.683502e-3	1.000000e+0	L1MEg1,L1MEg1,L1MEg1,L1MEg1,L1MEg1,L1MEg1,L1MEg1	NRXN1
Ensembl Genes	15132	CDH10	69	4.745435e-6	8.802307e-2	1.275697e-3	1.099311e+1	6.367626e-1	7	6.989710e-4	7.683864e-3	1	3.202329e-2	1.000000e+0	1.000000e+0	3.122727e+1	3.202329e-2	1	1	1.683502e-3	1.000000e+0	L1MEg1,L1MEg1,L1MEg1,L1MEg1,L1MEg1,L1MEg1,L1MEg1	CDH10
Ensembl Genes	13717	POU1F1	71	5.506634e-6	1.021426e-1	1.438628e-3	2.073437e+1	2.411455e-1	5	2.647041e-4	5.488474e-3	1	3.202329e-2	1.000000e+0	1.000000e+0	3.122727e+1	3.202329e-2	1	1	1.683502e-3	1.000000e+0	L1MEg1,L1MEg1,L1MEg1,L1MEg1,L1MEg1	POU1F1
Ensembl Genes	3176	ARL14EP	72	5.678574e-6	1.053319e-1	1.462943e-3	3.615609e+1	1.106314e-1	4	1.214396e-4	4.390779e-3	1	3.202329e-2	1.000000e+0	1.000000e+0	3.122727e+1	3.202329e-2	1	1	1.683502e-3	1.000000e+0	L1MEg1,L1MEg1,L1MEg1,L1MEg1	ARL14EP
Ensembl Genes	15188	MROH2B	73	5.853535e-6	1.085772e-1	1.487359e-3	3.587670e+1	1.114930e-1	4	1.223853e-4	4.390779e-3	1	3.202329e-2	1.000000e+0	1.000000e+0	3.122727e+1	3.202329e-2	1	1	1.683502e-3	1.000000e+0	L1MEg1,L1MEg1,L1MEg1,L1MEg1	MROH2B
Ensembl Genes	13718	HTR1F	74	6.140564e-6	1.139013e-1	1.539207e-3	2.026889e+1	2.466834e-1	5	2.707831e-4	5.488474e-3	1	3.202329e-2	1.000000e+0	1.000000e+0	3.122727e+1	3.202329e-2	1	1	1.683502e-3	1.000000e+0	L1MEg1,L1MEg1,L1MEg1,L1MEg1,L1MEg1	HTR1F
Ensembl Genes	17144	OSBPL3	75	6.610378e-6	1.226159e-1	1.634879e-3	3.477819e+1	1.150146e-1	4	1.262509e-4	4.390779e-3	1	3.202329e-2	1.000000e+0	1.000000e+0	3.122727e+1	3.202329e-2	1	1	1.683502e-3	1.000000e+0	L1MEg1,L1MEg1,L1MEg1,L1MEg1	OSBPL3
Ensembl Genes	2329	MBL2	76	9.164141e-6	1.699857e-1	2.236653e-3	1.293962e+1	4.636921e-1	6	5.089924e-4	6.586169e-3	1	3.202329e-2	1.000000e+0	1.000000e+0	3.122727e+1	3.202329e-2	1	1	1.683502e-3	1.000000e+0	L1MEg1,L1MEg1,L1MEg1,L1MEg1,L1MEg1,L1MEg1	MBL2
Ensembl Genes	18694	MLLT3	77	1.019440e-5	1.890959e-1	2.455791e-3	1.823170e+1	2.742476e-1	5	3.010402e-4	5.488474e-3	1	3.202329e-2	1.000000e+0	1.000000e+0	3.122727e+1	3.202329e-2	1	1	1.683502e-3	1.000000e+0	L1MEg1,L1MEg1,L1MEg1,L1MEg1,L1MEg1	MLLT3
Ensembl Genes	5886	PRKCH	78	1.040606e-5	1.930220e-1	2.474641e-3	3.096141e+1	1.291931e-1	4	1.418146e-4	4.390779e-3	1	3.202329e-2	1.000000e+0	1.000000e+0	3.122727e+1	3.202329e-2	1	1	1.683502e-3	1.000000e+0	L1MEg1,L1MEg1,L1MEg1,L1MEg1	PRKCH
Ensembl Genes	5764	MIPOL1	79	1.148300e-5	2.129982e-1	2.696179e-3	3.018866e+1	1.325001e-1	4	1.454447e-4	4.390779e-3	1	3.202329e-2	1.000000e+0	1.000000e+0	3.122727e+1	3.202329e-2	1	1	1.683502e-3	1.000000e+0	L1MEg1,L1MEg1,L1MEg1,L1MEg1	MIPOL1
Ensembl Genes	1991	RGS7	80	1.267371e-5	2.350846e-1	2.938558e-3	1.741818e+1	2.870564e-1	5	3.151003e-4	5.488474e-3	1	3.202329e-2	1.000000e+0	1.000000e+0	3.122727e+1	3.202329e-2	1	1	1.683502e-3	1.000000e+0	L1MEg1,L1MEg1,L1MEg1,L1MEg1,L1MEg1	RGS7
Ensembl Genes	15189	C6	81	1.343535e-5	2.492123e-1	3.076695e-3	2.899518e+1	1.379540e-1	4	1.514314e-4	4.390779e-3	1	3.202329e-2	1.000000e+0	1.000000e+0	3.122727e+1	3.202329e-2	1	1	1.683502e-3	1.000000e+0	L1MEg1,L1MEg1,L1MEg1,L1MEg1	C6
Ensembl Genes	5889	HIF1A	82	1.359796e-5	2.522286e-1	3.075958e-3	2.890565e+1	1.383812e-1	4	1.519004e-4	4.390779e-3	1	3.202329e-2	1.000000e+0	1.000000e+0	3.122727e+1	3.202329e-2	1	1	1.683502e-3	1.000000e+0	L1MEg1,L1MEg1,L1MEg1,L1MEg1	HIF1A
Ensembl Genes	2792	FAM175B	83	1.433164e-5	2.658376e-1	3.202863e-3	6.714265e+1	4.468099e-2	3	4.904609e-5	3.293085e-3	1	3.202329e-2	1.000000e+0	1.000000e+0	3.122727e+1	3.202329e-2	1	1	1.683502e-3	1.000000e+0	L1MEg1,L1MEg1,L1MEg1	FAM175B
Ensembl Genes	14903	ABCE1	84	1.582244e-5	2.934904e-1	3.493934e-3	2.780095e+1	1.438800e-1	4	1.579363e-4	4.390779e-3	1	3.202329e-2	1.000000e+0	1.000000e+0	3.122727e+1	3.202329e-2	1	1	1.683502e-3	1.000000e+0	L1MEg1,L1MEg1,L1MEg1,L1MEg1	ABCE1
Ensembl Genes	8405	DHX8	85	1.594397e-5	2.957447e-1	3.479349e-3	6.477216e+1	4.631620e-2	3	5.084105e-5	3.293085e-3	1	3.202329e-2	1.000000e+0	1.000000e+0	3.122727e+1	3.202329e-2	1	1	1.683502e-3	1.000000e+0	L1MEg1,L1MEg1,L1MEg1	DHX8
Ensembl Genes	9034	NOL4	86	2.159958e-5	4.006506e-1	4.658728e-3	1.556888e+1	3.211534e-1	5	3.525285e-4	5.488474e-3	1	3.202329e-2	1.000000e+0	1.000000e+0	3.122727e+1	3.202329e-2	1	1	1.683502e-3	1.000000e+0	L1MEg1,L1MEg1,L1MEg1,L1MEg1,L1MEg1	NOL4
Ensembl Genes	16867	NMBR	87	2.487860e-5	4.614732e-1	5.304289e-3	1.511074e+1	3.308905e-1	5	3.632168e-4	5.488474e-3	1	3.202329e-2	1.000000e+0	1.000000e+0	3.122727e+1	3.202329e-2	1	1	1.683502e-3	1.000000e+0	L1MEg1,L1MEg1,L1MEg1,L1MEg1,L1MEg1	NMBR
Ensembl Genes	4191	TSPAN9	88	2.846547e-5	5.280060e-1	6.000068e-3	2.389317e+1	1.674119e-1	4	1.837672e-4	4.390779e-3	1	3.202329e-2	1.000000e+0	1.000000e+0	3.122727e+1	3.202329e-2	1	1	1.683502e-3	1.000000e+0	L1MEg1,L1MEg1,L1MEg1,L1MEg1	TSPAN9
Ensembl Genes	17332	RABGEF1	89	3.019980e-5	5.601761e-1	6.294113e-3	5.220544e+1	5.746527e-2	3	6.307933e-5	3.293085e-3	1	3.202329e-2	1.000000e+0	1.000000e+0	3.122727e+1	3.202329e-2	1	1	1.683502e-3	1.000000e+0	L1MEg1,L1MEg1,L1MEg1	RABGEF1
Ensembl Genes	11270	RGPD4	90	3.113916e-5	5.776003e-1	6.417781e-3	1.440917e+1	3.470012e-1	5	3.809014e-4	5.488474e-3	1	3.202329e-2	1.000000e+0	1.000000e+0	3.122727e+1	3.202329e-2	1	1	1.683502e-3	1.000000e+0	L1MEg1,L1MEg1,L1MEg1,L1MEg1,L1MEg1	RGPD4
Ensembl Genes	18197	SNTG1	91	3.344829e-5	6.204323e-1	6.817938e-3	1.025139e+1	5.852867e-1	6	6.424662e-4	6.586169e-3	1	3.202329e-2	1.000000e+0	1.000000e+0	3.122727e+1	3.202329e-2	1	1	1.683502e-3	1.000000e+0	L1MEg1,L1MEg1,L1MEg1,L1MEg1,L1MEg1,L1MEg1	SNTG1
Ensembl Genes	8404	ARL4D	92	3.594181e-5	6.666846e-1	7.246572e-3	4.921994e+1	6.095091e-2	3	6.690550e-5	3.293085e-3	1	3.202329e-2	1.000000e+0	1.000000e+0	3.122727e+1	3.202329e-2	1	1	1.683502e-3	1.000000e+0	L1MEg1,L1MEg1,L1MEg1	ARL4D
Ensembl Genes	4433	CCDC91	93	4.299147e-5	7.974488e-1	8.574718e-3	1.345446e+1	3.716239e-1	5	4.079296e-4	5.488474e-3	1	3.202329e-2	1.000000e+0	1.000000e+0	3.122727e+1	3.202329e-2	1	1	1.683502e-3	1.000000e+0	L1MEg1,L1MEg1,L1MEg1,L1MEg1,L1MEg1	CCDC91
Ensembl Genes	4434	FAR2	94	4.683152e-5	8.686779e-1	9.241254e-3	1.321135e+1	3.784624e-1	5	4.154362e-4	5.488474e-3	1	3.202329e-2	1.000000e+0	1.000000e+0	3.122727e+1	3.202329e-2	1	1	1.683502e-3	1.000000e+0	L1MEg1,L1MEg1,L1MEg1,L1MEg1,L1MEg1	FAR2
Ensembl Genes	2552	CYP2C18	95	4.777068e-5	8.860983e-1	9.327351e-3	4.469806e+1	6.711700e-2	3	7.367399e-5	3.293085e-3	1	3.202329e-2	1.000000e+0	1.000000e+0	3.122727e+1	3.202329e-2	1	1	1.683502e-3	1.000000e+0	L1MEg1,L1MEg1,L1MEg1	CYP2C18
Ensembl Genes	2556	C10orf129	96	5.099471e-5	9.459009e-1	9.853134e-3	4.371918e+1	6.861976e-2	3	7.532356e-5	3.293085e-3	1	3.202329e-2	1.000000e+0	1.000000e+0	3.122727e+1	3.202329e-2	1	1	1.683502e-3	1.000000e+0	L1MEg1,L1MEg1,L1MEg1	C10orf129
Ensembl Genes	18693	SLC24A2	97	5.118793e-5	9.494849e-1	9.788504e-3	1.296296e+1	3.857145e-1	5	4.233968e-4	5.488474e-3	1	3.202329e-2	1.000000e+0	1.000000e+0	3.122727e+1	3.202329e-2	1	1	1.683502e-3	1.000000e+0	L1MEg1,L1MEg1,L1MEg1,L1MEg1,L1MEg1	SLC24A2
Ensembl Genes	9181	SMIM21	98	5.155880e-5	9.563642e-1	9.758818e-3	1.294299e+1	3.863095e-1	5	4.240500e-4	5.488474e-3	1	3.202329e-2	1.000000e+0	1.000000e+0	3.122727e+1	3.202329e-2	1	1	1.683502e-3	1.000000e+0	L1MEg1,L1MEg1,L1MEg1,L1MEg1,L1MEg1	SMIM21
Ensembl Genes	7524	PDPR	99	5.191975e-5	9.630594e-1	9.727873e-3	4.345346e+1	6.903939e-2	3	7.578418e-5	3.293085e-3	1	3.202329e-2	1.000000e+0	1.000000e+0	3.122727e+1	3.202329e-2	1	1	1.683502e-3	1.000000e+0	L1MEg1,L1MEg1,L1MEg1	PDPR
Ensembl Genes	2793	ZRANB1	100	5.721328e-5	1.000000e+0	1.061249e-2	4.204557e+1	7.135115e-2	3	7.832179e-5	3.293085e-3	1	3.202329e-2	1.000000e+0	1.000000e+0	3.122727e+1	3.202329e-2	1	1	1.683502e-3	1.000000e+0	L1MEg1,L1MEg1,L1MEg1	ZRANB1
Ensembl Genes	17402	SEMA3C	101	5.974285e-5	1.000000e+0	1.097198e-2	1.254170e+1	3.986700e-1	5	4.376180e-4	5.488474e-3	1	3.202329e-2	1.000000e+0	1.000000e+0	3.122727e+1	3.202329e-2	1	1	1.683502e-3	1.000000e+0	L1MEg1,L1MEg1,L1MEg1,L1MEg1,L1MEg1	SEMA3C
Ensembl Genes	11167	KRCC1	102	6.321691e-5	1.000000e+0	1.149618e-2	4.064524e+1	7.380938e-2	3	8.102017e-5	3.293085e-3	1	3.202329e-2	1.000000e+0	1.000000e+0	3.122727e+1	3.202329e-2	1	1	1.683502e-3	1.000000e+0	L1MEg1,L1MEg1,L1MEg1	KRCC1
Ensembl Genes	18923	TLE1	103	6.976044e-5	1.000000e+0	1.256297e-2	1.213198e+1	4.121337e-1	5	4.523971e-4	5.488474e-3	1	3.202329e-2	1.000000e+0	1.000000e+0	3.122727e+1	3.202329e-2	1	1	1.683502e-3	1.000000e+0	L1MEg1,L1MEg1,L1MEg1,L1MEg1,L1MEg1	TLE1
Ensembl Genes	4192	PRMT8	104	7.391114e-5	1.000000e+0	1.318248e-2	1.864787e+1	2.145017e-1	4	2.354575e-4	4.390779e-3	1	3.202329e-2	1.000000e+0	1.000000e+0	3.122727e+1	3.202329e-2	1	1	1.683502e-3	1.000000e+0	L1MEg1,L1MEg1,L1MEg1,L1MEg1	PRMT8
Ensembl Genes	15414	LIX1	105	7.509870e-5	1.000000e+0	1.326672e-2	3.833515e+1	7.825716e-2	3	8.590248e-5	3.293085e-3	1	3.202329e-2	1.000000e+0	1.000000e+0	3.122727e+1	3.202329e-2	1	1	1.683502e-3	1.000000e+0	L1MEg1,L1MEg1,L1MEg1	LIX1
Ensembl Genes	5788	ENSG00000272781	106	7.818986e-5	1.000000e+0	1.368249e-2	1.183846e+1	4.223522e-1	5	4.636138e-4	5.488474e-3	1	3.202329e-2	1.000000e+0	1.000000e+0	3.122727e+1	3.202329e-2	1	1	1.683502e-3	1.000000e+0	L1MEg1,L1MEg1,L1MEg1,L1MEg1,L1MEg1	ENSG00000272781
Ensembl Genes	17333	TMEM248	107	7.901486e-5	1.000000e+0	1.369763e-2	3.767830e+1	7.962143e-2	3	8.740003e-5	3.293085e-3	1	3.202329e-2	1.000000e+0	1.000000e+0	3.122727e+1	3.202329e-2	1	1	1.683502e-3	1.000000e+0	L1MEg1,L1MEg1,L1MEg1	TMEM248
Ensembl Genes	11269	ST6GAL2	108	8.440537e-5	1.000000e+0	1.449662e-2	1.164534e+1	4.293563e-1	5	4.713021e-4	5.488474e-3	1	3.202329e-2	1.000000e+0	1.000000e+0	3.122727e+1	3.202329e-2	1	1	1.683502e-3	1.000000e+0	L1MEg1,L1MEg1,L1MEg1,L1MEg1,L1MEg1	ST6GAL2
Ensembl Genes	9165	GTSCR1	109	8.803738e-5	1.000000e+0	1.498170e-2	1.154022e+1	4.332672e-1	5	4.755952e-4	5.488474e-3	1	3.202329e-2	1.000000e+0	1.000000e+0	3.122727e+1	3.202329e-2	1	1	1.683502e-3	1.000000e+0	L1MEg1,L1MEg1,L1MEg1,L1MEg1,L1MEg1	GTSCR1
Ensembl Genes	1234	LCE2D	110	8.932010e-5	1.000000e+0	1.506180e-2	1.488890e+2	1.343282e-2	2	1.474514e-5	2.195390e-3	1	3.202329e-2	1.000000e+0	1.000000e+0	3.122727e+1	3.202329e-2	1	1	1.683502e-3	1.000000e+0	L1MEg1,L1MEg1	LCE2D
Ensembl Genes	15412	LNPEP	111	9.361504e-5	1.000000e+0	1.564383e-2	3.556608e+1	8.435002e-2	3	9.259059e-5	3.293085e-3	1	3.202329e-2	1.000000e+0	1.000000e+0	3.122727e+1	3.202329e-2	1	1	1.683502e-3	1.000000e+0	L1MEg1,L1MEg1,L1MEg1	LNPEP
Ensembl Genes	1233	LCE3A	112	9.529181e-5	1.000000e+0	1.578186e-2	1.441270e+2	1.387665e-2	2	1.523232e-5	2.195390e-3	1	3.202329e-2	1.000000e+0	1.000000e+0	3.122727e+1	3.202329e-2	1	1	1.683502e-3	1.000000e+0	L1MEg1,L1MEg1	LCE3A
Ensembl Genes	4270	NECAP1	113	1.114809e-4	1.000000e+0	1.829964e-2	1.332014e+2	1.501486e-2	2	1.648174e-5	2.195390e-3	1	3.202329e-2	1.000000e+0	1.000000e+0	3.122727e+1	3.202329e-2	1	1	1.683502e-3	1.000000e+0	L1MEg1,L1MEg1	NECAP1
Ensembl Genes	9033	ASXL3	114	1.160684e-4	1.000000e+0	1.888555e-2	1.087196e+1	4.598986e-1	5	5.048283e-4	5.488474e-3	1	3.202329e-2	1.000000e+0	1.000000e+0	3.122727e+1	3.202329e-2	1	1	1.683502e-3	1.000000e+0	L1MEg1,L1MEg1,L1MEg1,L1MEg1,L1MEg1	ASXL3
Ensembl Genes	18010	MSR1	115	1.219015e-4	1.000000e+0	1.966218e-2	1.075721e+1	4.648045e-1	5	5.102135e-4	5.488474e-3	1	3.202329e-2	1.000000e+0	1.000000e+0	3.122727e+1	3.202329e-2	1	1	1.683502e-3	1.000000e+0	L1MEg1,L1MEg1,L1MEg1,L1MEg1,L1MEg1	MSR1
Ensembl Genes	11166	RGPD2	116	1.423597e-4	1.000000e+0	2.276405e-2	3.082899e+1	9.731101e-2	3	1.068178e-4	3.293085e-3	1	3.202329e-2	1.000000e+0	1.000000e+0	3.122727e+1	3.202329e-2	1	1	1.683502e-3	1.000000e+0	L1MEg1,L1MEg1,L1MEg1	RGPD2
Ensembl Genes	17404	HGF	117	1.461367e-4	1.000000e+0	2.316829e-2	1.034244e+1	4.834451e-1	5	5.306752e-4	5.488474e-3	1	3.202329e-2	1.000000e+0	1.000000e+0	3.122727e+1	3.202329e-2	1	1	1.683502e-3	1.000000e+0	L1MEg1,L1MEg1,L1MEg1,L1MEg1,L1MEg1	HGF
Ensembl Genes	16149	OR2B2	118	1.462485e-4	1.000000e+0	2.298952e-2	1.162108e+2	1.721010e-2	2	1.889144e-5	2.195390e-3	1	3.202329e-2	1.000000e+0	1.000000e+0	3.122727e+1	3.202329e-2	1	1	1.683502e-3	1.000000e+0	L1MEg1,L1MEg1	OR2B2
Ensembl Genes	12913	TTC28	119	1.511602e-4	1.000000e+0	2.356194e-2	1.545785e+1	2.587682e-1	4	2.840485e-4	4.390779e-3	1	3.202329e-2	1.000000e+0	1.000000e+0	3.122727e+1	3.202329e-2	1	1	1.683502e-3	1.000000e+0	L1MEg1,L1MEg1,L1MEg1,L1MEg1	TTC28
Ensembl Genes	15601	NRG2	120	1.516293e-4	1.000000e+0	2.343810e-2	3.017164e+1	9.943111e-2	3	1.091450e-4	3.293085e-3	1	3.202329e-2	1.000000e+0	1.000000e+0	3.122727e+1	3.202329e-2	1	1	1.683502e-3	1.000000e+0	L1MEg1,L1MEg1,L1MEg1	NRG2
Ensembl Genes	16851	IFNGR1	121	1.551272e-4	1.000000e+0	2.378062e-2	2.993736e+1	1.002092e-1	3	1.099992e-4	3.293085e-3	1	3.202329e-2	1.000000e+0	1.000000e+0	3.122727e+1	3.202329e-2	1	1	1.683502e-3	1.000000e+0	L1MEg1,L1MEg1,L1MEg1	IFNGR1
Ensembl Genes	16303	BTNL2	122	1.680148e-4	1.000000e+0	2.554514e-2	1.083775e+2	1.845402e-2	2	2.025688e-5	2.195390e-3	1	3.202329e-2	1.000000e+0	1.000000e+0	3.122727e+1	3.202329e-2	1	1	1.683502e-3	1.000000e+0	L1MEg1,L1MEg1	BTNL2
Ensembl Genes	14456	ANAPC4	123	1.895077e-4	1.000000e+0	2.857869e-2	2.795562e+1	1.073130e-1	3	1.177969e-4	3.293085e-3	1	3.202329e-2	1.000000e+0	1.000000e+0	3.122727e+1	3.202329e-2	1	1	1.683502e-3	1.000000e+0	L1MEg1,L1MEg1,L1MEg1	ANAPC4
Ensembl Genes	2246	ZNF33B	124	1.941893e-4	1.000000e+0	2.904853e-2	1.446892e+1	2.764546e-1	4	3.034628e-4	4.390779e-3	1	3.202329e-2	1.000000e+0	1.000000e+0	3.122727e+1	3.202329e-2	1	1	1.683502e-3	1.000000e+0	L1MEg1,L1MEg1,L1MEg1,L1MEg1	ZNF33B
Ensembl Genes	2605	HPSE2	125	1.974729e-4	1.000000e+0	2.930340e-2	1.440490e+1	2.776832e-1	4	3.048115e-4	4.390779e-3	1	3.202329e-2	1.000000e+0	1.000000e+0	3.122727e+1	3.202329e-2	1	1	1.683502e-3	1.000000e+0	L1MEg1,L1MEg1,L1MEg1,L1MEg1	HPSE2
Ensembl Genes	12912	PITPNB	126	1.976399e-4	1.000000e+0	2.909542e-2	1.440168e+1	2.777453e-1	4	3.048796e-4	4.390779e-3	1	3.202329e-2	1.000000e+0	1.000000e+0	3.122727e+1	3.202329e-2	1	1	1.683502e-3	1.000000e+0	L1MEg1,L1MEg1,L1MEg1,L1MEg1	PITPNB
Ensembl Genes	6196	ZBTB42	127	2.071292e-4	1.000000e+0	3.025228e-2	9.754311e+1	2.050375e-2	2	2.250687e-5	2.195390e-3	1	3.202329e-2	1.000000e+0	1.000000e+0	3.122727e+1	3.202329e-2	1	1	1.683502e-3	1.000000e+0	L1MEg1,L1MEg1	ZBTB42
Ensembl Genes	13364	CLASP2	128	2.083702e-4	1.000000e+0	3.019577e-2	2.706146e+1	1.108588e-1	3	1.216891e-4	3.293085e-3	1	3.202329e-2	1.000000e+0	1.000000e+0	3.122727e+1	3.202329e-2	1	1	1.683502e-3	1.000000e+0	L1MEg1,L1MEg1,L1MEg1	CLASP2
Ensembl Genes	16323	HLA-DPB1	129	2.116123e-4	1.000000e+0	3.042788e-2	9.649723e+1	2.072598e-2	2	2.275081e-5	2.195390e-3	1	3.202329e-2	1.000000e+0	1.000000e+0	3.122727e+1	3.202329e-2	1	1	1.683502e-3	1.000000e+0	L1MEg1,L1MEg1	HLA-DPB1
Ensembl Genes	16698	PREP	130	2.190640e-4	1.000000e+0	3.125706e-2	1.401464e+1	2.854158e-1	4	3.132994e-4	4.390779e-3	1	3.202329e-2	1.000000e+0	1.000000e+0	3.122727e+1	3.202329e-2	1	1	1.683502e-3	1.000000e+0	L1MEg1,L1MEg1,L1MEg1,L1MEg1	PREP
Ensembl Genes	13749	DCBLD2	131	2.221121e-4	1.000000e+0	3.145006e-2	1.396343e+1	2.864626e-1	4	3.144485e-4	4.390779e-3	1	3.202329e-2	1.000000e+0	1.000000e+0	3.122727e+1	3.202329e-2	1	1	1.683502e-3	1.000000e+0	L1MEg1,L1MEg1,L1MEg1,L1MEg1	DCBLD2
Ensembl Genes	13750	COL8A1	132	2.281296e-4	1.000000e+0	3.205739e-2	1.386485e+1	2.884993e-1	4	3.166842e-4	4.390779e-3	1	3.202329e-2	1.000000e+0	1.000000e+0	3.122727e+1	3.202329e-2	1	1	1.683502e-3	1.000000e+0	L1MEg1,L1MEg1,L1MEg1,L1MEg1	COL8A1
Ensembl Genes	16699	PRDM1	133	2.383212e-4	1.000000e+0	3.323774e-2	1.370509e+1	2.918623e-1	4	3.203758e-4	4.390779e-3	1	3.202329e-2	1.000000e+0	1.000000e+0	3.122727e+1	3.202329e-2	1	1	1.683502e-3	1.000000e+0	L1MEg1,L1MEg1,L1MEg1,L1MEg1	PRDM1
Ensembl Genes	14901	HHIP	134	2.695541e-4	1.000000e+0	3.731313e-2	1.326418e+1	3.015641e-1	4	3.310253e-4	4.390779e-3	1	3.202329e-2	1.000000e+0	1.000000e+0	3.122727e+1	3.202329e-2	1	1	1.683502e-3	1.000000e+0	L1MEg1,L1MEg1,L1MEg1,L1MEg1	HHIP
Ensembl Genes	2528	PPP1R3C	135	2.728820e-4	1.000000e+0	3.749399e-2	2.466879e+1	1.216111e-1	3	1.334919e-4	3.293085e-3	1	3.202329e-2	1.000000e+0	1.000000e+0	3.122727e+1	3.202329e-2	1	1	1.683502e-3	1.000000e+0	L1MEg1,L1MEg1,L1MEg1	PPP1R3C
Ensembl Genes	2332	ZWINT	136	2.880249e-4	1.000000e+0	3.928363e-2	8.916458e+0	5.607608e-1	5	6.155442e-4	5.488474e-3	1	3.202329e-2	1.000000e+0	1.000000e+0	3.122727e+1	3.202329e-2	1	1	1.683502e-3	1.000000e+0	L1MEg1,L1MEg1,L1MEg1,L1MEg1,L1MEg1	ZWINT
Ensembl Genes	15600	PSD2	137	2.964498e-4	1.000000e+0	4.013757e-2	2.397606e+1	1.251248e-1	3	1.373488e-4	3.293085e-3	1	3.202329e-2	1.000000e+0	1.000000e+0	3.122727e+1	3.202329e-2	1	1	1.683502e-3	1.000000e+0	L1MEg1,L1MEg1,L1MEg1	PSD2
Ensembl Genes	5765	FOXA1	138	3.355357e-4	1.000000e+0	4.510037e-2	1.251289e+1	3.196704e-1	4	3.509006e-4	4.390779e-3	1	3.202329e-2	1.000000e+0	1.000000e+0	3.122727e+1	3.202329e-2	1	1	1.683502e-3	1.000000e+0	L1MEg1,L1MEg1,L1MEg1,L1MEg1	FOXA1
Ensembl Genes	4271	CLEC4A	139	3.536417e-4	1.000000e+0	4.719209e-2	7.449395e+1	2.684782e-2	2	2.947071e-5	2.195390e-3	1	3.202329e-2	1.000000e+0	1.000000e+0	3.122727e+1	3.202329e-2	1	1	1.683502e-3	1.000000e+0	L1MEg1,L1MEg1	CLEC4A
Ensembl Genes	9154	CDH7	140	3.617929e-4	1.000000e+0	4.793498e-2	8.478736e+0	5.897106e-1	5	6.473223e-4	5.488474e-3	1	3.202329e-2	1.000000e+0	1.000000e+0	3.122727e+1	3.202329e-2	1	1	1.683502e-3	1.000000e+0	L1MEg1,L1MEg1,L1MEg1,L1MEg1,L1MEg1	CDH7
Ensembl Genes	18731	C9orf72	141	3.809397e-4	1.000000e+0	5.011383e-2	1.209582e+1	3.306928e-1	4	3.629997e-4	4.390779e-3	1	3.202329e-2	1.000000e+0	1.000000e+0	3.122727e+1	3.202329e-2	1	1	1.683502e-3	1.000000e+0	L1MEg1,L1MEg1,L1MEg1,L1MEg1	C9orf72
Ensembl Genes	10707	RNF144A	142	3.810192e-4	1.000000e+0	4.977130e-2	1.209514e+1	3.307112e-1	4	3.630200e-4	4.390779e-3	1	3.202329e-2	1.000000e+0	1.000000e+0	3.122727e+1	3.202329e-2	1	1	1.683502e-3	1.000000e+0	L1MEg1,L1MEg1,L1MEg1,L1MEg1	RNF144A
Ensembl Genes	4288	CLECL1	143	3.951999e-4	1.000000e+0	5.126268e-2	7.043219e+1	2.839611e-2	2	3.117026e-5	2.195390e-3	1	3.202329e-2	1.000000e+0	1.000000e+0	3.122727e+1	3.202329e-2	1	1	1.683502e-3	1.000000e+0	L1MEg1,L1MEg1	CLECL1
Ensembl Genes	13363	UBP1	144	4.077253e-4	1.000000e+0	5.252012e-2	2.148213e+1	1.396509e-1	3	1.532941e-4	3.293085e-3	1	3.202329e-2	1.000000e+0	1.000000e+0	3.122727e+1	3.202329e-2	1	1	1.683502e-3	1.000000e+0	L1MEg1,L1MEg1,L1MEg1	UBP1
Ensembl Genes	13141	EFCAB6	145	4.367797e-4	1.000000e+0	5.587467e-2	2.097739e+1	1.430111e-1	3	1.569826e-4	3.293085e-3	1	3.202329e-2	1.000000e+0	1.000000e+0	3.122727e+1	3.202329e-2	1	1	1.683502e-3	1.000000e+0	L1MEg1,L1MEg1,L1MEg1	EFCAB6
Ensembl Genes	14842	TMEM155	146	4.404443e-4	1.000000e+0	5.595754e-2	6.668128e+1	2.999343e-2	2	3.292363e-5	2.195390e-3	1	3.202329e-2	1.000000e+0	1.000000e+0	3.122727e+1	3.202329e-2	1	1	1.683502e-3	1.000000e+0	L1MEg1,L1MEg1	TMEM155
Ensembl Genes	14021	PLOD2	147	4.545653e-4	1.000000e+0	5.735872e-2	1.153665e+1	3.467210e-1	4	3.805939e-4	4.390779e-3	1	3.202329e-2	1.000000e+0	1.000000e+0	3.122727e+1	3.202329e-2	1	1	1.683502e-3	1.000000e+0	L1MEg1,L1MEg1,L1MEg1,L1MEg1	PLOD2
Ensembl Genes	11478	GRB14	148	4.709395e-4	1.000000e+0	5.902336e-2	1.142759e+1	3.500300e-1	4	3.842261e-4	4.390779e-3	1	3.202329e-2	1.000000e+0	1.000000e+0	3.122727e+1	3.202329e-2	1	1	1.683502e-3	1.000000e+0	L1MEg1,L1MEg1,L1MEg1,L1MEg1	GRB14
Ensembl Genes	13140	MPPED1	149	4.760775e-4	1.000000e+0	5.926686e-2	2.036175e+1	1.473351e-1	3	1.617290e-4	3.293085e-3	1	3.202329e-2	1.000000e+0	1.000000e+0	3.122727e+1	3.202329e-2	1	1	1.683502e-3	1.000000e+0	L1MEg1,L1MEg1,L1MEg1	MPPED1
Ensembl Genes	16321	HLA-DOA	150	4.861625e-4	1.000000e+0	6.011885e-2	6.343627e+1	3.152771e-2	2	3.460780e-5	2.195390e-3	1	3.202329e-2	1.000000e+0	1.000000e+0	3.122727e+1	3.202329e-2	1	1	1.683502e-3	1.000000e+0	L1MEg1,L1MEg1	HLA-DOA
Ensembl Genes	14019	C3orf58	151	5.017207e-4	1.000000e+0	6.163190e-2	1.123485e+1	3.560350e-1	4	3.908177e-4	4.390779e-3	1	3.202329e-2	1.000000e+0	1.000000e+0	3.122727e+1	3.202329e-2	1	1	1.683502e-3	1.000000e+0	L1MEg1,L1MEg1,L1MEg1,L1MEg1	C3orf58
Ensembl Genes	11125	LRRTM1	152	5.110545e-4	1.000000e+0	6.236546e-2	7.852221e+0	6.367626e-1	5	6.989710e-4	5.488474e-3	1	3.202329e-2	1.000000e+0	1.000000e+0	3.122727e+1	3.202329e-2	1	1	1.683502e-3	1.000000e+0	L1MEg1,L1MEg1,L1MEg1,L1MEg1,L1MEg1	LRRTM1
Ensembl Genes	14457	SLC34A2	153	5.411328e-4	1.000000e+0	6.560439e-2	1.947850e+1	1.540160e-1	3	1.690626e-4	3.293085e-3	1	3.202329e-2	1.000000e+0	1.000000e+0	3.122727e+1	3.202329e-2	1	1	1.683502e-3	1.000000e+0	L1MEg1,L1MEg1,L1MEg1	SLC34A2
Ensembl Genes	17938	MCPH1	154	5.672228e-4	1.000000e+0	6.832088e-2	1.086984e+1	3.679908e-1	4	4.039416e-4	4.390779e-3	1	3.202329e-2	1.000000e+0	1.000000e+0	3.122727e+1	3.202329e-2	1	1	1.683502e-3	1.000000e+0	L1MEg1,L1MEg1,L1MEg1,L1MEg1	MCPH1
Ensembl Genes	10848	RBKS	155	5.875831e-4	1.000000e+0	7.031664e-2	1.893017e+1	1.584771e-1	3	1.739595e-4	3.293085e-3	1	3.202329e-2	1.000000e+0	1.000000e+0	3.122727e+1	3.202329e-2	1	1	1.683502e-3	1.000000e+0	L1MEg1,L1MEg1,L1MEg1	RBKS
Ensembl Genes	13729	MTRNR2L12	156	6.347395e-4	1.000000e+0	7.547297e-2	1.054494e+1	3.793287e-1	4	4.163871e-4	4.390779e-3	1	3.202329e-2	1.000000e+0	1.000000e+0	3.122727e+1	3.202329e-2	1	1	1.683502e-3	1.000000e+0	L1MEg1,L1MEg1,L1MEg1,L1MEg1	MTRNR2L12
Ensembl Genes	4106	CCDC15	157	6.752274e-4	1.000000e+0	7.977575e-2	5.372576e+1	3.722609e-2	2	4.086289e-5	2.195390e-3	1	3.202329e-2	1.000000e+0	1.000000e+0	3.122727e+1	3.202329e-2	1	1	1.683502e-3	1.000000e+0	L1MEg1,L1MEg1	CCDC15
Ensembl Genes	16304	HLA-DRA	158	6.779222e-4	1.000000e+0	7.958721e-2	5.361753e+1	3.730123e-2	2	4.094537e-5	2.195390e-3	1	3.202329e-2	1.000000e+0	1.000000e+0	3.122727e+1	3.202329e-2	1	1	1.683502e-3	1.000000e+0	L1MEg1,L1MEg1	HLA-DRA
Ensembl Genes	6197	CEP170B	159	6.865323e-4	1.000000e+0	8.009112e-2	5.327603e+1	3.754034e-2	2	4.120783e-5	2.195390e-3	1	3.202329e-2	1.000000e+0	1.000000e+0	3.122727e+1	3.202329e-2	1	1	1.683502e-3	1.000000e+0	L1MEg1,L1MEg1	CEP170B
Ensembl Genes	16522	PTCHD4	160	8.405726e-4	1.000000e+0	9.744863e-2	9.772133e+0	4.093272e-1	4	4.493164e-4	4.390779e-3	1	3.202329e-2	1.000000e+0	1.000000e+0	3.122727e+1	3.202329e-2	1	1	1.683502e-3	1.000000e+0	L1MEg1,L1MEg1,L1MEg1,L1MEg1	PTCHD4
Ensembl Genes	10986	FANCL	161	9.591870e-4	1.000000e+0	1.105091e-1	9.427143e+0	4.243067e-1	4	4.657593e-4	4.390779e-3	1	3.202329e-2	1.000000e+0	1.000000e+0	3.122727e+1	3.202329e-2	1	1	1.683502e-3	1.000000e+0	L1MEg1,L1MEg1,L1MEg1,L1MEg1	FANCL
Ensembl Genes	10985	VRK2	161	9.591870e-4	1.000000e+0	1.105091e-1	9.427143e+0	4.243067e-1	4	4.657593e-4	4.390779e-3	1	3.202329e-2	1.000000e+0	1.000000e+0	3.122727e+1	3.202329e-2	1	1	1.683502e-3	1.000000e+0	L1MEg1,L1MEg1,L1MEg1,L1MEg1	VRK2
Ensembl Genes	10850	FOSL2	163	9.807092e-4	1.000000e+0	1.116023e-1	1.583716e+1	1.894279e-1	3	2.079341e-4	3.293085e-3	1	3.202329e-2	1.000000e+0	1.000000e+0	3.122727e+1	3.202329e-2	1	1	1.683502e-3	1.000000e+0	L1MEg1,L1MEg1,L1MEg1	FOSL2
Ensembl Genes	4107	SLC37A2	164	1.063229e-3	1.000000e+0	1.202551e-1	4.267830e+1	4.686222e-2	2	5.144042e-5	2.195390e-3	1	3.202329e-2	1.000000e+0	1.000000e+0	3.122727e+1	3.202329e-2	1	1	1.683502e-3	1.000000e+0	L1MEg1,L1MEg1	SLC37A2
Ensembl Genes	16852	OLIG3	165	1.197008e-3	1.000000e+0	1.345655e-1	1.476921e+1	2.031253e-1	3	2.229696e-4	3.293085e-3	1	3.202329e-2	1.000000e+0	1.000000e+0	3.122727e+1	3.202329e-2	1	1	1.683502e-3	1.000000e+0	L1MEg1,L1MEg1,L1MEg1	OLIG3
Ensembl Genes	3917	EXPH5	166	1.201030e-3	1.000000e+0	1.342042e-1	4.011556e+1	4.985596e-2	2	5.472663e-5	2.195390e-3	1	3.202329e-2	1.000000e+0	1.000000e+0	3.122727e+1	3.202329e-2	1	1	1.683502e-3	1.000000e+0	L1MEg1,L1MEg1	EXPH5
Ensembl Genes	16150	OR2B6	167	1.231171e-3	1.000000e+0	1.367484e-1	3.961316e+1	5.048827e-2	2	5.542071e-5	2.195390e-3	1	3.202329e-2	1.000000e+0	1.000000e+0	3.122727e+1	3.202329e-2	1	1	1.683502e-3	1.000000e+0	L1MEg1,L1MEg1	OR2B6
Ensembl Genes	18231	TOX	168	1.320698e-3	1.000000e+0	1.458192e-1	8.636679e+0	4.631410e-1	4	5.083874e-4	4.390779e-3	1	3.202329e-2	1.000000e+0	1.000000e+0	3.122727e+1	3.202329e-2	1	1	1.683502e-3	1.000000e+0	L1MEg1,L1MEg1,L1MEg1,L1MEg1	TOX
Ensembl Genes	18224	PENK	169	1.359432e-3	1.000000e+0	1.492077e-1	1.412350e+1	2.124119e-1	3	2.331634e-4	3.293085e-3	1	3.202329e-2	1.000000e+0	1.000000e+0	3.122727e+1	3.202329e-2	1	1	1.683502e-3	1.000000e+0	L1MEg1,L1MEg1,L1MEg1	PENK
Ensembl Genes	9158	CCDC102B	170	1.409784e-3	1.000000e+0	1.538240e-1	1.394391e+1	2.151477e-1	3	2.361666e-4	3.293085e-3	1	3.202329e-2	1.000000e+0	1.000000e+0	3.122727e+1	3.202329e-2	1	1	1.683502e-3	1.000000e+0	L1MEg1,L1MEg1,L1MEg1	CCDC102B
Ensembl Genes	8850	BAIAP2	171	1.447230e-3	1.000000e+0	1.569864e-1	3.648441e+1	5.481793e-2	2	6.017336e-5	2.195390e-3	1	3.202329e-2	1.000000e+0	1.000000e+0	3.122727e+1	3.202329e-2	1	1	1.683502e-3	1.000000e+0	L1MEg1,L1MEg1	BAIAP2
Ensembl Genes	6546	SLC24A1	172	1.492210e-3	1.000000e+0	1.609244e-1	3.592009e+1	5.567915e-2	2	6.111872e-5	2.195390e-3	1	3.202329e-2	1.000000e+0	1.000000e+0	3.122727e+1	3.202329e-2	1	1	1.683502e-3	1.000000e+0	L1MEg1,L1MEg1	SLC24A1
Ensembl Genes	18276	XKR9	173	1.538431e-3	1.000000e+0	1.649500e-1	1.352145e+1	2.218697e-1	3	2.435452e-4	3.293085e-3	1	3.202329e-2	1.000000e+0	1.000000e+0	3.122727e+1	3.202329e-2	1	1	1.683502e-3	1.000000e+0	L1MEg1,L1MEg1,L1MEg1	XKR9
Ensembl Genes	17905	CNPY1	174	1.588587e-3	1.000000e+0	1.693489e-1	3.479264e+1	5.748342e-2	2	6.309925e-5	2.195390e-3	1	3.202329e-2	1.000000e+0	1.000000e+0	3.122727e+1	3.202329e-2	1	1	1.683502e-3	1.000000e+0	L1MEg1,L1MEg1	CNPY1
Ensembl Genes	2240	MTRNR2L7	175	1.753054e-3	1.000000e+0	1.858137e-1	1.291211e+1	2.323400e-1	3	2.550384e-4	3.293085e-3	1	3.202329e-2	1.000000e+0	1.000000e+0	3.122727e+1	3.202329e-2	1	1	1.683502e-3	1.000000e+0	L1MEg1,L1MEg1,L1MEg1	MTRNR2L7
Ensembl Genes	18670	TYRP1	176	1.802463e-3	1.000000e+0	1.899653e-1	7.925887e+0	5.046754e-1	4	5.539796e-4	4.390779e-3	1	3.202329e-2	1.000000e+0	1.000000e+0	3.122727e+1	3.202329e-2	1	1	1.683502e-3	1.000000e+0	L1MEg1,L1MEg1,L1MEg1,L1MEg1	TYRP1
Ensembl Genes	14828	SEC24D	177	1.893596e-3	1.000000e+0	1.984424e-1	3.181081e+1	6.287171e-2	2	6.901395e-5	2.195390e-3	1	3.202329e-2	1.000000e+0	1.000000e+0	3.122727e+1	3.202329e-2	1	1	1.683502e-3	1.000000e+0	L1MEg1,L1MEg1	SEC24D
Ensembl Genes	2244	ZNF37A	178	2.306731e-3	1.000000e+0	2.403795e-1	1.171452e+1	2.560925e-1	3	2.811114e-4	3.293085e-3	1	3.202329e-2	1.000000e+0	1.000000e+0	3.122727e+1	3.202329e-2	1	1	1.683502e-3	1.000000e+0	L1MEg1,L1MEg1,L1MEg1	ZNF37A
Ensembl Genes	1509	DDR2	179	2.406337e-3	1.000000e+0	2.493584e-1	2.814252e+1	7.106684e-2	2	7.800970e-5	2.195390e-3	1	3.202329e-2	1.000000e+0	1.000000e+0	3.122727e+1	3.202329e-2	1	1	1.683502e-3	1.000000e+0	L1MEg1,L1MEg1	DDR2
Ensembl Genes	12383	PTGIS	180	2.449003e-3	1.000000e+0	2.523698e-1	2.789037e+1	7.170933e-2	2	7.871496e-5	2.195390e-3	1	3.202329e-2	1.000000e+0	1.000000e+0	3.122727e+1	3.202329e-2	1	1	1.683502e-3	1.000000e+0	L1MEg1,L1MEg1	PTGIS
Ensembl Genes	18011	FGF20	181	2.472853e-3	1.000000e+0	2.534196e-1	1.142803e+1	2.625124e-1	3	2.881585e-4	3.293085e-3	1	3.202329e-2	1.000000e+0	1.000000e+0	3.122727e+1	3.202329e-2	1	1	1.683502e-3	1.000000e+0	L1MEg1,L1MEg1,L1MEg1	FGF20
Ensembl Genes	924	DPYD	182	2.495857e-3	1.000000e+0	2.543717e-1	7.238325e+0	5.526141e-1	4	6.066016e-4	4.390779e-3	1	3.202329e-2	1.000000e+0	1.000000e+0	3.122727e+1	3.202329e-2	1	1	1.683502e-3	1.000000e+0	L1MEg1,L1MEg1,L1MEg1,L1MEg1	DPYD
Ensembl Genes	1053	TSHB	183	2.609183e-3	1.000000e+0	2.644685e-1	2.699958e+1	7.407522e-2	2	8.131199e-5	2.195390e-3	1	3.202329e-2	1.000000e+0	1.000000e+0	3.122727e+1	3.202329e-2	1	1	1.683502e-3	1.000000e+0	L1MEg1,L1MEg1	TSHB
Ensembl Genes	9155	CDH19	184	2.644307e-3	1.000000e+0	2.665720e-1	7.121949e+0	5.616440e-1	4	6.165137e-4	4.390779e-3	1	3.202329e-2	1.000000e+0	1.000000e+0	3.122727e+1	3.202329e-2	1	1	1.683502e-3	1.000000e+0	L1MEg1,L1MEg1,L1MEg1,L1MEg1	CDH19
Ensembl Genes	12384	B4GALT5	185	2.651000e-3	1.000000e+0	2.658022e-1	2.678042e+1	7.468142e-2	2	8.197741e-5	2.195390e-3	1	3.202329e-2	1.000000e+0	1.000000e+0	3.122727e+1	3.202329e-2	1	1	1.683502e-3	1.000000e+0	L1MEg1,L1MEg1	B4GALT5
Ensembl Genes	20182	GABRQ	186	2.713447e-3	1.000000e+0	2.706007e-1	2.646262e+1	7.557830e-2	2	8.296191e-5	2.195390e-3	1	3.202329e-2	1.000000e+0	1.000000e+0	3.122727e+1	3.202329e-2	1	1	1.683502e-3	1.000000e+0	L1MEg1,L1MEg1	GABRQ
Ensembl Genes	11477	FIGN	187	2.715248e-3	1.000000e+0	2.693323e-1	7.069177e+0	5.658368e-1	4	6.211161e-4	4.390779e-3	1	3.202329e-2	1.000000e+0	1.000000e+0	3.122727e+1	3.202329e-2	1	1	1.683502e-3	1.000000e+0	L1MEg1,L1MEg1,L1MEg1,L1MEg1	FIGN
Ensembl Genes	1052	SYCP1	188	2.752027e-3	1.000000e+0	2.715285e-1	2.627171e+1	7.612751e-2	2	8.356477e-5	2.195390e-3	1	3.202329e-2	1.000000e+0	1.000000e+0	3.122727e+1	3.202329e-2	1	1	1.683502e-3	1.000000e+0	L1MEg1,L1MEg1	SYCP1
Ensembl Genes	6547	DENND4A	189	2.806540e-3	1.000000e+0	2.754419e-1	2.600870e+1	7.689736e-2	2	8.440983e-5	2.195390e-3	1	3.202329e-2	1.000000e+0	1.000000e+0	3.122727e+1	3.202329e-2	1	1	1.683502e-3	1.000000e+0	L1MEg1,L1MEg1	DENND4A
Ensembl Genes	2529	TNKS2	190	3.497111e-3	1.000000e+0	3.414101e-1	2.322893e+1	8.609953e-2	2	9.451101e-5	2.195390e-3	1	3.202329e-2	1.000000e+0	1.000000e+0	3.122727e+1	3.202329e-2	1	1	1.683502e-3	1.000000e+0	L1MEg1,L1MEg1	TNKS2
Ensembl Genes	17907	RBM33	191	3.547057e-3	1.000000e+0	3.444731e-1	2.306001e+1	8.673024e-2	2	9.520334e-5	2.195390e-3	1	3.202329e-2	1.000000e+0	1.000000e+0	3.122727e+1	3.202329e-2	1	1	1.683502e-3	1.000000e+0	L1MEg1,L1MEg1	RBM33
Ensembl Genes	2817	PPP2R2D	192	3.634960e-3	1.000000e+0	3.511712e-1	9.955472e+0	3.013418e-1	3	3.307814e-4	3.293085e-3	1	3.202329e-2	1.000000e+0	1.000000e+0	3.122727e+1	3.202329e-2	1	1	1.683502e-3	1.000000e+0	L1MEg1,L1MEg1,L1MEg1	PPP2R2D
Ensembl Genes	14829	SYNPO2	193	3.995587e-3	1.000000e+0	3.840111e-1	2.168785e+1	9.221754e-2	2	1.012267e-4	2.195390e-3	1	3.202329e-2	1.000000e+0	1.000000e+0	3.122727e+1	3.202329e-2	1	1	1.683502e-3	1.000000e+0	L1MEg1,L1MEg1	SYNPO2
Ensembl Genes	923	PTBP2	194	4.120249e-3	1.000000e+0	3.939510e-1	6.281776e+0	6.367626e-1	4	6.989710e-4	4.390779e-3	1	3.202329e-2	1.000000e+0	1.000000e+0	3.122727e+1	3.202329e-2	1	1	1.683502e-3	1.000000e+0	L1MEg1,L1MEg1,L1MEg1,L1MEg1	PTBP2
Ensembl Genes	5442	PCDH20	194	4.120249e-3	1.000000e+0	3.939510e-1	6.281776e+0	6.367626e-1	4	6.989710e-4	4.390779e-3	1	3.202329e-2	1.000000e+0	1.000000e+0	3.122727e+1	3.202329e-2	1	1	1.683502e-3	1.000000e+0	L1MEg1,L1MEg1,L1MEg1,L1MEg1	PCDH20
Ensembl Genes	18732	LINGO2	194	4.120249e-3	1.000000e+0	3.939510e-1	6.281776e+0	6.367626e-1	4	6.989710e-4	4.390779e-3	1	3.202329e-2	1.000000e+0	1.000000e+0	3.122727e+1	3.202329e-2	1	1	1.683502e-3	1.000000e+0	L1MEg1,L1MEg1,L1MEg1,L1MEg1	LINGO2
Ensembl Genes	5896	SGPP1	197	4.265751e-3	1.000000e+0	4.016519e-1	2.096791e+1	9.538385e-2	2	1.047024e-4	2.195390e-3	1	3.202329e-2	1.000000e+0	1.000000e+0	3.122727e+1	3.202329e-2	1	1	1.683502e-3	1.000000e+0	L1MEg1,L1MEg1	SGPP1
Ensembl Genes	17335	TYW1	198	4.292477e-3	1.000000e+0	4.021270e-1	9.375786e+0	3.199732e-1	3	3.512329e-4	3.293085e-3	1	3.202329e-2	1.000000e+0	1.000000e+0	3.122727e+1	3.202329e-2	1	1	1.683502e-3	1.000000e+0	L1MEg1,L1MEg1,L1MEg1	TYW1
Ensembl Genes	18662	IL33	199	4.352766e-3	1.000000e+0	4.057259e-1	2.075043e+1	9.638356e-2	2	1.057997e-4	2.195390e-3	1	3.202329e-2	1.000000e+0	1.000000e+0	3.122727e+1	3.202329e-2	1	1	1.683502e-3	1.000000e+0	L1MEg1,L1MEg1	IL33
Ensembl Genes	2237	FZD8	200	4.655964e-3	1.000000e+0	4.318174e-1	9.103804e+0	3.295326e-1	3	3.617262e-4	3.293085e-3	1	3.202329e-2	1.000000e+0	1.000000e+0	3.122727e+1	3.202329e-2	1	1	1.683502e-3	1.000000e+0	L1MEg1,L1MEg1,L1MEg1	FZD8
Ensembl Genes	17733	CALD1	201	5.253901e-3	1.000000e+0	4.848488e-1	1.882598e+1	1.062362e-1	2	1.166149e-4	2.195390e-3	1	3.202329e-2	1.000000e+0	1.000000e+0	3.122727e+1	3.202329e-2	1	1	1.683502e-3	1.000000e+0	L1MEg1,L1MEg1	CALD1
Ensembl Genes	6244	GABRG3	202	5.558658e-3	1.000000e+0	5.104334e-1	8.535649e+0	3.514671e-1	3	3.858037e-4	3.293085e-3	1	3.202329e-2	1.000000e+0	1.000000e+0	3.122727e+1	3.202329e-2	1	1	1.683502e-3	1.000000e+0	L1MEg1,L1MEg1,L1MEg1	GABRG3
Ensembl Genes	18661	RANBP6	203	5.599466e-3	1.000000e+0	5.116478e-1	1.821438e+1	1.098033e-1	2	1.205306e-4	2.195390e-3	1	3.202329e-2	1.000000e+0	1.000000e+0	3.122727e+1	3.202329e-2	1	1	1.683502e-3	1.000000e+0	L1MEg1,L1MEg1	RANBP6
Ensembl Genes	11572	CWC22	204	5.630467e-3	1.000000e+0	5.119585e-1	8.495776e+0	3.531167e-1	3	3.876143e-4	3.293085e-3	1	3.202329e-2	1.000000e+0	1.000000e+0	3.122727e+1	3.202329e-2	1	1	1.683502e-3	1.000000e+0	L1MEg1,L1MEg1,L1MEg1	CWC22
Ensembl Genes	4455	SYT10	205	5.720289e-3	1.000000e+0	5.175885e-1	8.446843e+0	3.551623e-1	3	3.898598e-4	3.293085e-3	1	3.202329e-2	1.000000e+0	1.000000e+0	3.122727e+1	3.202329e-2	1	1	1.683502e-3	1.000000e+0	L1MEg1,L1MEg1,L1MEg1	SYT10
Ensembl Genes	4882	SLC6A15	206	5.817067e-3	1.000000e+0	5.237902e-1	8.395254e+0	3.573448e-1	3	3.922555e-4	3.293085e-3	1	3.202329e-2	1.000000e+0	1.000000e+0	3.122727e+1	3.202329e-2	1	1	1.683502e-3	1.000000e+0	L1MEg1,L1MEg1,L1MEg1	SLC6A15
Ensembl Genes	17734	AGBL3	207	6.160892e-3	1.000000e+0	5.520695e-1	1.733272e+1	1.153887e-1	2	1.266616e-4	2.195390e-3	1	3.202329e-2	1.000000e+0	1.000000e+0	3.122727e+1	3.202329e-2	1	1	1.683502e-3	1.000000e+0	L1MEg1,L1MEg1	AGBL3
Ensembl Genes	5892	KCNH5	208	6.275436e-3	1.000000e+0	5.596301e-1	8.165560e+0	3.673967e-1	3	4.032895e-4	3.293085e-3	1	3.202329e-2	1.000000e+0	1.000000e+0	3.122727e+1	3.202329e-2	1	1	1.683502e-3	1.000000e+0	L1MEg1,L1MEg1,L1MEg1	KCNH5
Ensembl Genes	9160	DOK6	209	6.319540e-3	1.000000e+0	5.608667e-1	8.144640e+0	3.683404e-1	3	4.043253e-4	3.293085e-3	1	3.202329e-2	1.000000e+0	1.000000e+0	3.122727e+1	3.202329e-2	1	1	1.683502e-3	1.000000e+0	L1MEg1,L1MEg1,L1MEg1	DOK6
Ensembl Genes	14517	ATP10D	210	6.352161e-3	1.000000e+0	5.610773e-1	1.705938e+1	1.172375e-1	2	1.286910e-4	2.195390e-3	1	3.202329e-2	1.000000e+0	1.000000e+0	3.122727e+1	3.202329e-2	1	1	1.683502e-3	1.000000e+0	L1MEg1,L1MEg1	ATP10D
Ensembl Genes	17677	POT1	211	6.355956e-3	1.000000e+0	5.587518e-1	8.127513e+0	3.691166e-1	3	4.051774e-4	3.293085e-3	1	3.202329e-2	1.000000e+0	1.000000e+0	3.122727e+1	3.202329e-2	1	1	1.683502e-3	1.000000e+0	L1MEg1,L1MEg1,L1MEg1	POT1
Ensembl Genes	18277	EYA1	212	6.505982e-3	1.000000e+0	5.692427e-1	8.058305e+0	3.722867e-1	3	4.086572e-4	3.293085e-3	1	3.202329e-2	1.000000e+0	1.000000e+0	3.122727e+1	3.202329e-2	1	1	1.683502e-3	1.000000e+0	L1MEg1,L1MEg1,L1MEg1	EYA1
Ensembl Genes	14841	ANXA5	213	6.684286e-3	1.000000e+0	5.820978e-1	1.661292e+1	1.203882e-1	2	1.321495e-4	2.195390e-3	1	3.202329e-2	1.000000e+0	1.000000e+0	3.122727e+1	3.202329e-2	1	1	1.683502e-3	1.000000e+0	L1MEg1,L1MEg1	ANXA5
Ensembl Genes	15265	HTR1A	214	6.964648e-3	1.000000e+0	6.036788e-1	7.859241e+0	3.817162e-1	3	4.190079e-4	3.293085e-3	1	3.202329e-2	1.000000e+0	1.000000e+0	3.122727e+1	3.202329e-2	1	1	1.683502e-3	1.000000e+0	L1MEg1,L1MEg1,L1MEg1	HTR1A
Ensembl Genes	19718	GSPT2	215	6.998605e-3	1.000000e+0	6.038006e-1	1.621999e+1	1.233046e-1	2	1.353508e-4	2.195390e-3	1	3.202329e-2	1.000000e+0	1.000000e+0	3.122727e+1	3.202329e-2	1	1	1.683502e-3	1.000000e+0	L1MEg1,L1MEg1	GSPT2
Ensembl Genes	15837	FGF18	216	7.170786e-3	1.000000e+0	6.157912e-1	1.601579e+1	1.248768e-1	2	1.370766e-4	2.195390e-3	1	3.202329e-2	1.000000e+0	1.000000e+0	3.122727e+1	3.202329e-2	1	1	1.683502e-3	1.000000e+0	L1MEg1,L1MEg1	FGF18
Ensembl Genes	15021	TRAPPC11	217	7.245926e-3	1.000000e+0	6.193764e-1	1.592896e+1	1.255575e-1	2	1.378238e-4	2.195390e-3	1	3.202329e-2	1.000000e+0	1.000000e+0	3.122727e+1	3.202329e-2	1	1	1.683502e-3	1.000000e+0	L1MEg1,L1MEg1	TRAPPC11
Ensembl Genes	1625	STX6	218	7.303701e-3	1.000000e+0	6.214511e-1	1.586311e+1	1.260787e-1	2	1.383959e-4	2.195390e-3	1	3.202329e-2	1.000000e+0	1.000000e+0	3.122727e+1	3.202329e-2	1	1	1.683502e-3	1.000000e+0	L1MEg1,L1MEg1	STX6
Ensembl Genes	6245	OCA2	219	7.331561e-3	1.000000e+0	6.209732e-1	7.712155e+0	3.889963e-1	3	4.269993e-4	3.293085e-3	1	3.202329e-2	1.000000e+0	1.000000e+0	3.122727e+1	3.202329e-2	1	1	1.683502e-3	1.000000e+0	L1MEg1,L1MEg1,L1MEg1	OCA2
Ensembl Genes	5891	SYT16	220	7.506648e-3	1.000000e+0	6.329128e-1	7.645375e+0	3.923941e-1	3	4.307290e-4	3.293085e-3	1	3.202329e-2	1.000000e+0	1.000000e+0	3.122727e+1	3.202329e-2	1	1	1.683502e-3	1.000000e+0	L1MEg1,L1MEg1,L1MEg1	SYT16
Ensembl Genes	15487	GRAMD3	221	7.536769e-3	1.000000e+0	6.325771e-1	7.634095e+0	3.929739e-1	3	4.313654e-4	3.293085e-3	1	3.202329e-2	1.000000e+0	1.000000e+0	3.122727e+1	3.202329e-2	1	1	1.683502e-3	1.000000e+0	L1MEg1,L1MEg1,L1MEg1	GRAMD3
Ensembl Genes	11487	SCN9A	222	7.709943e-3	1.000000e+0	6.441970e-1	1.542119e+1	1.296917e-1	2	1.423619e-4	2.195390e-3	1	3.202329e-2	1.000000e+0	1.000000e+0	3.122727e+1	3.202329e-2	1	1	1.683502e-3	1.000000e+0	L1MEg1,L1MEg1	SCN9A
Ensembl Genes	6795	CHD2	223	7.875888e-3	1.000000e+0	6.551114e-1	1.525058e+1	1.311425e-1	2	1.439545e-4	2.195390e-3	1	3.202329e-2	1.000000e+0	1.000000e+0	3.122727e+1	3.202329e-2	1	1	1.683502e-3	1.000000e+0	L1MEg1,L1MEg1	CHD2
Ensembl Genes	9010	TAF4B	224	7.936553e-3	1.000000e+0	6.572104e-1	1.518955e+1	1.316694e-1	2	1.445329e-4	2.195390e-3	1	3.202329e-2	1.000000e+0	1.000000e+0	3.122727e+1	3.202329e-2	1	1	1.683502e-3	1.000000e+0	L1MEg1,L1MEg1	TAF4B
Ensembl Genes	4456	ALG10	225	7.951606e-3	1.000000e+0	6.555304e-1	7.484602e+0	4.008229e-1	3	4.399813e-4	3.293085e-3	1	3.202329e-2	1.000000e+0	1.000000e+0	3.122727e+1	3.202329e-2	1	1	1.683502e-3	1.000000e+0	L1MEg1,L1MEg1,L1MEg1	ALG10
Ensembl Genes	1251	SPRR1A	226	7.953558e-3	1.000000e+0	6.527900e-1	1.252298e+2	7.985321e-3	1	8.765445e-6	1.097695e-3	1	3.202329e-2	1.000000e+0	1.000000e+0	3.122727e+1	3.202329e-2	1	1	1.683502e-3	1.000000e+0	L1MEg1	SPRR1A
Ensembl Genes	1414	OR6K2	227	8.059678e-3	1.000000e+0	6.585858e-1	1.235743e+2	8.092297e-3	1	8.882873e-6	1.097695e-3	1	3.202329e-2	1.000000e+0	1.000000e+0	3.122727e+1	3.202329e-2	1	1	1.683502e-3	1.000000e+0	L1MEg1	OR6K2
Ensembl Genes	2203	PDSS1	228	8.201958e-3	1.000000e+0	6.672725e-1	1.493055e+1	1.339535e-1	2	1.470401e-4	2.195390e-3	1	3.202329e-2	1.000000e+0	1.000000e+0	3.122727e+1	3.202329e-2	1	1	1.683502e-3	1.000000e+0	L1MEg1,L1MEg1	PDSS1
Ensembl Genes	14518	CORIN	229	8.446557e-3	1.000000e+0	6.841711e-1	1.470274e+1	1.360290e-1	2	1.493184e-4	2.195390e-3	1	3.202329e-2	1.000000e+0	1.000000e+0	3.122727e+1	3.202329e-2	1	1	1.683502e-3	1.000000e+0	L1MEg1,L1MEg1	CORIN
Ensembl Genes	10687	ACP1	230	8.694585e-3	1.000000e+0	7.011994e-1	1.145139e+2	8.732562e-3	1	9.585688e-6	1.097695e-3	1	3.202329e-2	1.000000e+0	1.000000e+0	3.122727e+1	3.202329e-2	1	1	1.683502e-3	1.000000e+0	L1MEg1	ACP1
Ensembl Genes	9013	CHST9	231	8.773487e-3	1.000000e+0	7.044996e-1	7.216960e+0	4.156875e-1	3	4.562980e-4	3.293085e-3	1	3.202329e-2	1.000000e+0	1.000000e+0	3.122727e+1	3.202329e-2	1	1	1.683502e-3	1.000000e+0	L1MEg1,L1MEg1,L1MEg1	CHST9
Ensembl Genes	9168	NETO1	232	9.006835e-3	1.000000e+0	7.201198e-1	7.146991e+0	4.197571e-1	3	4.607652e-4	3.293085e-3	1	3.202329e-2	1.000000e+0	1.000000e+0	3.122727e+1	3.202329e-2	1	1	1.683502e-3	1.000000e+0	L1MEg1,L1MEg1,L1MEg1	NETO1
Ensembl Genes	9183	ZNF516	233	9.109443e-3	1.000000e+0	7.251977e-1	7.116983e+0	4.215269e-1	3	4.627079e-4	3.293085e-3	1	3.202329e-2	1.000000e+0	1.000000e+0	3.122727e+1	3.202329e-2	1	1	1.683502e-3	1.000000e+0	L1MEg1,L1MEg1,L1MEg1	ZNF516
Ensembl Genes	11569	CCDC141	234	9.379481e-3	1.000000e+0	7.435042e-1	1.391723e+1	1.437068e-1	2	1.577462e-4	2.195390e-3	1	3.202329e-2	1.000000e+0	1.000000e+0	3.122727e+1	3.202329e-2	1	1	1.683502e-3	1.000000e+0	L1MEg1,L1MEg1	CCDC141
Ensembl Genes	2202	APBB1IP	235	1.035073e-2	1.000000e+0	8.170029e-1	1.321500e+1	1.513432e-1	2	1.661286e-4	2.195390e-3	1	3.202329e-2	1.000000e+0	1.000000e+0	3.122727e+1	3.202329e-2	1	1	1.683502e-3	1.000000e+0	L1MEg1,L1MEg1	APBB1IP
Ensembl Genes	8848	CHMP6	236	1.070693e-2	1.000000e+0	8.415375e-1	1.298172e+1	1.540628e-1	2	1.691139e-4	2.195390e-3	1	3.202329e-2	1.000000e+0	1.000000e+0	3.122727e+1	3.202329e-2	1	1	1.683502e-3	1.000000e+0	L1MEg1,L1MEg1	CHMP6
Ensembl Genes	11621	SLC39A10	237	1.080680e-2	1.000000e+0	8.458031e-1	6.677692e+0	4.492570e-1	3	4.931471e-4	3.293085e-3	1	3.202329e-2	1.000000e+0	1.000000e+0	3.122727e+1	3.202329e-2	1	1	1.683502e-3	1.000000e+0	L1MEg1,L1MEg1,L1MEg1	SLC39A10
Ensembl Genes	20181	GABRA3	238	1.094833e-2	1.000000e+0	8.532797e-1	1.283014e+1	1.558830e-1	2	1.711119e-4	2.195390e-3	1	3.202329e-2	1.000000e+0	1.000000e+0	3.122727e+1	3.202329e-2	1	1	1.683502e-3	1.000000e+0	L1MEg1,L1MEg1	GABRA3
Ensembl Genes	11488	SCN7A	239	1.150101e-2	1.000000e+0	8.926035e-1	1.250122e+1	1.599844e-1	2	1.756140e-4	2.195390e-3	1	3.202329e-2	1.000000e+0	1.000000e+0	3.122727e+1	3.202329e-2	1	1	1.683502e-3	1.000000e+0	L1MEg1,L1MEg1	SCN7A
Ensembl Genes	1622	XPR1	240	1.200303e-2	1.000000e+0	9.276842e-1	1.222235e+1	1.636346e-1	2	1.796209e-4	2.195390e-3	1	3.202329e-2	1.000000e+0	1.000000e+0	3.122727e+1	3.202329e-2	1	1	1.683502e-3	1.000000e+0	L1MEg1,L1MEg1	XPR1
Ensembl Genes	5894	PPP2R5E	241	1.234435e-2	1.000000e+0	9.501052e-1	1.204254e+1	1.660779e-1	2	1.823028e-4	2.195390e-3	1	3.202329e-2	1.000000e+0	1.000000e+0	3.122727e+1	3.202329e-2	1	1	1.683502e-3	1.000000e+0	L1MEg1,L1MEg1	PPP2R5E
Ensembl Genes	3900	CWF19L2	242	1.323834e-2	1.000000e+0	1.000000e+0	1.160496e+1	1.723401e-1	2	1.891768e-4	2.195390e-3	1	3.202329e-2	1.000000e+0	1.000000e+0	3.122727e+1	3.202329e-2	1	1	1.683502e-3	1.000000e+0	L1MEg1,L1MEg1	CWF19L2
Ensembl Genes	17604	NAMPT	243	1.329003e-2	1.000000e+0	1.000000e+0	1.158102e+1	1.726964e-1	2	1.895679e-4	2.195390e-3	1	3.202329e-2	1.000000e+0	1.000000e+0	3.122727e+1	3.202329e-2	1	1	1.683502e-3	1.000000e+0	L1MEg1,L1MEg1	NAMPT
Ensembl Genes	18225	IMPAD1	244	1.359903e-2	1.000000e+0	1.000000e+0	6.124487e+0	4.898369e-1	3	5.376915e-4	3.293085e-3	1	3.202329e-2	1.000000e+0	1.000000e+0	3.122727e+1	3.202329e-2	1	1	1.683502e-3	1.000000e+0	L1MEg1,L1MEg1,L1MEg1	IMPAD1
Ensembl Genes	10769	KLHL29	245	1.365456e-2	1.000000e+0	1.000000e+0	6.115052e+0	4.905928e-1	3	5.385211e-4	3.293085e-3	1	3.202329e-2	1.000000e+0	1.000000e+0	3.122727e+1	3.202329e-2	1	1	1.683502e-3	1.000000e+0	L1MEg1,L1MEg1,L1MEg1	KLHL29
Ensembl Genes	19960	CXorf57	246	1.371719e-2	1.000000e+0	1.000000e+0	1.138836e+1	1.756178e-1	2	1.927748e-4	2.195390e-3	1	3.202329e-2	1.000000e+0	1.000000e+0	3.122727e+1	3.202329e-2	1	1	1.683502e-3	1.000000e+0	L1MEg1,L1MEg1	CXorf57
Ensembl Genes	1415	OR6K3	247	1.391844e-2	1.000000e+0	1.000000e+0	7.134653e+1	1.401610e-2	1	1.538540e-5	1.097695e-3	1	3.202329e-2	1.000000e+0	1.000000e+0	3.122727e+1	3.202329e-2	1	1	1.683502e-3	1.000000e+0	L1MEg1	OR6K3
Ensembl Genes	15022	STOX2	248	1.395711e-2	1.000000e+0	1.000000e+0	1.128405e+1	1.772413e-1	2	1.945568e-4	2.195390e-3	1	3.202329e-2	1.000000e+0	1.000000e+0	3.122727e+1	3.202329e-2	1	1	1.683502e-3	1.000000e+0	L1MEg1,L1MEg1	STOX2
Ensembl Genes	19959	MUM1L1	249	1.429520e-2	1.000000e+0	1.000000e+0	1.114154e+1	1.795085e-1	2	1.970455e-4	2.195390e-3	1	3.202329e-2	1.000000e+0	1.000000e+0	3.122727e+1	3.202329e-2	1	1	1.683502e-3	1.000000e+0	L1MEg1,L1MEg1	MUM1L1
Ensembl Genes	11568	TTN	250	1.437572e-2	1.000000e+0	1.000000e+0	1.110834e+1	1.800449e-1	2	1.976344e-4	2.195390e-3	1	3.202329e-2	1.000000e+0	1.000000e+0	3.122727e+1	3.202329e-2	1	1	1.683502e-3	1.000000e+0	L1MEg1,L1MEg1	TTN
Ensembl Genes	17605	CCDC71L	251	1.460540e-2	1.000000e+0	1.000000e+0	1.101515e+1	1.815681e-1	2	1.993063e-4	2.195390e-3	1	3.202329e-2	1.000000e+0	1.000000e+0	3.122727e+1	3.202329e-2	1	1	1.683502e-3	1.000000e+0	L1MEg1,L1MEg1	CCDC71L
Ensembl Genes	4817	IFNG	252	1.483821e-2	1.000000e+0	1.000000e+0	1.092291e+1	1.831014e-1	2	2.009895e-4	2.195390e-3	1	3.202329e-2	1.000000e+0	1.000000e+0	3.122727e+1	3.202329e-2	1	1	1.683502e-3	1.000000e+0	L1MEg1,L1MEg1	IFNG
Ensembl Genes	4132	KIRREL3	253	1.492993e-2	1.000000e+0	1.000000e+0	5.911411e+0	5.074931e-1	3	5.570725e-4	3.293085e-3	1	3.202329e-2	1.000000e+0	1.000000e+0	3.122727e+1	3.202329e-2	1	1	1.683502e-3	1.000000e+0	L1MEg1,L1MEg1,L1MEg1	KIRREL3
Ensembl Genes	14858	FAT4	254	1.504566e-2	1.000000e+0	1.000000e+0	5.894080e+0	5.089853e-1	3	5.587106e-4	3.293085e-3	1	3.202329e-2	1.000000e+0	1.000000e+0	3.122727e+1	3.202329e-2	1	1	1.683502e-3	1.000000e+0	L1MEg1,L1MEg1,L1MEg1	FAT4
Ensembl Genes	14857	ANKRD50	254	1.504566e-2	1.000000e+0	1.000000e+0	5.894080e+0	5.089853e-1	3	5.587106e-4	3.293085e-3	1	3.202329e-2	1.000000e+0	1.000000e+0	3.122727e+1	3.202329e-2	1	1	1.683502e-3	1.000000e+0	L1MEg1,L1MEg1,L1MEg1	ANKRD50
Ensembl Genes	15556	C5orf20	256	1.508033e-2	1.000000e+0	1.000000e+0	6.581084e+1	1.519506e-2	1	1.667954e-5	1.097695e-3	1	3.202329e-2	1.000000e+0	1.000000e+0	3.122727e+1	3.202329e-2	1	1	1.683502e-3	1.000000e+0	L1MEg1	C5orf20
Ensembl Genes	15839	SMIM23	257	1.532101e-2	1.000000e+0	1.000000e+0	1.073835e+1	1.862483e-1	2	2.044438e-4	2.195390e-3	1	3.202329e-2	1.000000e+0	1.000000e+0	3.122727e+1	3.202329e-2	1	1	1.683502e-3	1.000000e+0	L1MEg1,L1MEg1	SMIM23
Ensembl Genes	15130	PRDM9	258	1.632035e-2	1.000000e+0	1.000000e+0	5.714197e+0	5.250082e-1	3	5.762988e-4	3.293085e-3	1	3.202329e-2	1.000000e+0	1.000000e+0	3.122727e+1	3.202329e-2	1	1	1.683502e-3	1.000000e+0	L1MEg1,L1MEg1,L1MEg1	PRDM9
Ensembl Genes	19719	MAGED1	259	1.706902e-2	1.000000e+0	1.000000e+0	1.013693e+1	1.972983e-1	2	2.165734e-4	2.195390e-3	1	3.202329e-2	1.000000e+0	1.000000e+0	3.122727e+1	3.202329e-2	1	1	1.683502e-3	1.000000e+0	L1MEg1,L1MEg1	MAGED1
Ensembl Genes	16058	PRL	260	1.774712e-2	1.000000e+0	1.000000e+0	5.533763e+0	5.421266e-1	3	5.950896e-4	3.293085e-3	1	3.202329e-2	1.000000e+0	1.000000e+0	3.122727e+1	3.202329e-2	1	1	1.683502e-3	1.000000e+0	L1MEg1,L1MEg1,L1MEg1	PRL
Ensembl Genes	14873	PCDH18	261	1.791365e-2	1.000000e+0	1.000000e+0	5.513961e+0	5.440735e-1	3	5.972267e-4	3.293085e-3	1	3.202329e-2	1.000000e+0	1.000000e+0	3.122727e+1	3.202329e-2	1	1	1.683502e-3	1.000000e+0	L1MEg1,L1MEg1,L1MEg1	PCDH18
Ensembl Genes	9011	KCTD1	262	1.801746e-2	1.000000e+0	1.000000e+0	9.847851e+0	2.030900e-1	2	2.229308e-4	2.195390e-3	1	3.202329e-2	1.000000e+0	1.000000e+0	3.122727e+1	3.202329e-2	1	1	1.683502e-3	1.000000e+0	L1MEg1,L1MEg1	KCTD1
Ensembl Genes	946	OLFM3	263	1.931562e-2	1.000000e+0	1.000000e+0	5.356395e+0	5.600782e-1	3	6.147949e-4	3.293085e-3	1	3.202329e-2	1.000000e+0	1.000000e+0	3.122727e+1	3.202329e-2	1	1	1.683502e-3	1.000000e+0	L1MEg1,L1MEg1,L1MEg1	OLFM3
Ensembl Genes	2443	ADK	264	2.004188e-2	1.000000e+0	1.000000e+0	9.300879e+0	2.150334e-1	2	2.360411e-4	2.195390e-3	1	3.202329e-2	1.000000e+0	1.000000e+0	3.122727e+1	3.202329e-2	1	1	1.683502e-3	1.000000e+0	L1MEg1,L1MEg1	ADK
Ensembl Genes	1250	SPRR4	265	2.189596e-2	1.000000e+0	1.000000e+0	4.516924e+1	2.213896e-2	1	2.430182e-5	1.097695e-3	1	3.202329e-2	1.000000e+0	1.000000e+0	3.122727e+1	3.202329e-2	1	1	1.683502e-3	1.000000e+0	L1MEg1	SPRR4
Ensembl Genes	20193	PNMA3	266	2.205819e-2	1.000000e+0	1.000000e+0	4.483332e+1	2.230484e-2	1	2.448390e-5	1.097695e-3	1	3.202329e-2	1.000000e+0	1.000000e+0	3.122727e+1	3.202329e-2	1	1	1.683502e-3	1.000000e+0	L1MEg1	PNMA3
Ensembl Genes	11066	EXOC6B	267	2.310956e-2	1.000000e+0	1.000000e+0	8.613185e+0	2.322022e-1	2	2.548871e-4	2.195390e-3	1	3.202329e-2	1.000000e+0	1.000000e+0	3.122727e+1	3.202329e-2	1	1	1.683502e-3	1.000000e+0	L1MEg1,L1MEg1	EXOC6B
Ensembl Genes	14070	GPR149	268	2.404436e-2	1.000000e+0	1.000000e+0	8.430229e+0	2.372415e-1	2	2.604188e-4	2.195390e-3	1	3.202329e-2	1.000000e+0	1.000000e+0	3.122727e+1	3.202329e-2	1	1	1.683502e-3	1.000000e+0	L1MEg1,L1MEg1	GPR149
Ensembl Genes	14276	RNF168	269	2.418407e-2	1.000000e+0	1.000000e+0	4.084805e+1	2.448097e-2	1	2.687264e-5	1.097695e-3	1	3.202329e-2	1.000000e+0	1.000000e+0	3.122727e+1	3.202329e-2	1	1	1.683502e-3	1.000000e+0	L1MEg1	RNF168
Ensembl Genes	15693	HMHB1	270	2.499395e-2	1.000000e+0	1.000000e+0	8.254970e+0	2.422783e-1	2	2.659476e-4	2.195390e-3	1	3.202329e-2	1.000000e+0	1.000000e+0	3.122727e+1	3.202329e-2	1	1	1.683502e-3	1.000000e+0	L1MEg1,L1MEg1	HMHB1
Ensembl Genes	5001	PRDM4	271	2.597231e-2	1.000000e+0	1.000000e+0	3.800090e+1	2.631517e-2	1	2.888602e-5	1.097695e-3	1	3.202329e-2	1.000000e+0	1.000000e+0	3.122727e+1	3.202329e-2	1	1	1.683502e-3	1.000000e+0	L1MEg1	PRDM4
Ensembl Genes	9014	CDH2	272	2.641448e-2	1.000000e+0	1.000000e+0	4.741849e+0	6.326647e-1	3	6.944727e-4	3.293085e-3	1	3.202329e-2	1.000000e+0	1.000000e+0	3.122727e+1	3.202329e-2	1	1	1.683502e-3	1.000000e+0	L1MEg1,L1MEg1,L1MEg1	CDH2
Ensembl Genes	13713	GBE1	273	2.685141e-2	1.000000e+0	1.000000e+0	4.711332e+0	6.367626e-1	3	6.989710e-4	3.293085e-3	1	3.202329e-2	1.000000e+0	1.000000e+0	3.122727e+1	3.202329e-2	1	1	1.683502e-3	1.000000e+0	L1MEg1,L1MEg1,L1MEg1	GBE1
Ensembl Genes	13712	ROBO1	273	2.685141e-2	1.000000e+0	1.000000e+0	4.711332e+0	6.367626e-1	3	6.989710e-4	3.293085e-3	1	3.202329e-2	1.000000e+0	1.000000e+0	3.122727e+1	3.202329e-2	1	1	1.683502e-3	1.000000e+0	L1MEg1,L1MEg1,L1MEg1	ROBO1
Ensembl Genes	19584	TMEM47	273	2.685141e-2	1.000000e+0	1.000000e+0	4.711332e+0	6.367626e-1	3	6.989710e-4	3.293085e-3	1	3.202329e-2	1.000000e+0	1.000000e+0	3.122727e+1	3.202329e-2	1	1	1.683502e-3	1.000000e+0	L1MEg1,L1MEg1,L1MEg1	TMEM47
Ensembl Genes	17937	CSMD1	273	2.685141e-2	1.000000e+0	1.000000e+0	4.711332e+0	6.367626e-1	3	6.989710e-4	3.293085e-3	1	3.202329e-2	1.000000e+0	1.000000e+0	3.122727e+1	3.202329e-2	1	1	1.683502e-3	1.000000e+0	L1MEg1,L1MEg1,L1MEg1	CSMD1
Ensembl Genes	5476	GPC6	273	2.685141e-2	1.000000e+0	1.000000e+0	4.711332e+0	6.367626e-1	3	6.989710e-4	3.293085e-3	1	3.202329e-2	1.000000e+0	1.000000e+0	3.122727e+1	3.202329e-2	1	1	1.683502e-3	1.000000e+0	L1MEg1,L1MEg1,L1MEg1	GPC6
Ensembl Genes	14568	LPHN3	273	2.685141e-2	1.000000e+0	1.000000e+0	4.711332e+0	6.367626e-1	3	6.989710e-4	3.293085e-3	1	3.202329e-2	1.000000e+0	1.000000e+0	3.122727e+1	3.202329e-2	1	1	1.683502e-3	1.000000e+0	L1MEg1,L1MEg1,L1MEg1	LPHN3
Ensembl Genes	3918	DDX10	279	2.857130e-2	1.000000e+0	1.000000e+0	7.675014e+0	2.605858e-1	2	2.860437e-4	2.195390e-3	1	3.202329e-2	1.000000e+0	1.000000e+0	3.122727e+1	3.202329e-2	1	1	1.683502e-3	1.000000e+0	L1MEg1,L1MEg1	DDX10
Ensembl Genes	15822	FBLL1	280	2.860571e-2	1.000000e+0	1.000000e+0	3.445619e+1	2.902236e-2	1	3.185770e-5	1.097695e-3	1	3.202329e-2	1.000000e+0	1.000000e+0	3.122727e+1	3.202329e-2	1	1	1.683502e-3	1.000000e+0	L1MEg1	FBLL1
Ensembl Genes	11111	M1AP	281	2.951643e-2	1.000000e+0	1.000000e+0	3.337749e+1	2.996031e-2	1	3.288728e-5	1.097695e-3	1	3.202329e-2	1.000000e+0	1.000000e+0	3.122727e+1	3.202329e-2	1	1	1.683502e-3	1.000000e+0	L1MEg1	M1AP
Ensembl Genes	11110	DOK1	282	3.070533e-2	1.000000e+0	1.000000e+0	3.206559e+1	3.118608e-2	1	3.423280e-5	1.097695e-3	1	3.202329e-2	1.000000e+0	1.000000e+0	3.122727e+1	3.202329e-2	1	1	1.683502e-3	1.000000e+0	L1MEg1	DOK1
Ensembl Genes	11161	CD8B	283	3.109596e-2	1.000000e+0	1.000000e+0	3.165644e+1	3.158915e-2	1	3.467525e-5	1.097695e-3	1	3.202329e-2	1.000000e+0	1.000000e+0	3.122727e+1	3.202329e-2	1	1	1.683502e-3	1.000000e+0	L1MEg1	CD8B
Ensembl Genes	8537	COL1A1	284	3.115241e-2	1.000000e+0	1.000000e+0	3.159816e+1	3.164742e-2	1	3.473921e-5	1.097695e-3	1	3.202329e-2	1.000000e+0	1.000000e+0	3.122727e+1	3.202329e-2	1	1	1.683502e-3	1.000000e+0	L1MEg1	COL1A1
Ensembl Genes	10747	RAD51AP2	285	3.162775e-2	1.000000e+0	1.000000e+0	7.259450e+0	2.755030e-1	2	3.024182e-4	2.195390e-3	1	3.202329e-2	1.000000e+0	1.000000e+0	3.122727e+1	3.202329e-2	1	1	1.683502e-3	1.000000e+0	L1MEg1,L1MEg1	RAD51AP2
Ensembl Genes	17620	PNPLA8	286	3.231897e-2	1.000000e+0	1.000000e+0	3.043939e+1	3.285217e-2	1	3.606166e-5	1.097695e-3	1	3.202329e-2	1.000000e+0	1.000000e+0	3.122727e+1	3.202329e-2	1	1	1.683502e-3	1.000000e+0	L1MEg1	PNPLA8
Ensembl Genes	12155	DEFB116	287	3.286385e-2	1.000000e+0	1.000000e+0	2.992633e+1	3.341539e-2	1	3.667990e-5	1.097695e-3	1	3.202329e-2	1.000000e+0	1.000000e+0	3.122727e+1	3.202329e-2	1	1	1.683502e-3	1.000000e+0	L1MEg1	DEFB116
Ensembl Genes	4816	DYRK2	288	3.318292e-2	1.000000e+0	1.000000e+0	7.070354e+0	2.828713e-1	2	3.105063e-4	2.195390e-3	1	3.202329e-2	1.000000e+0	1.000000e+0	3.122727e+1	3.202329e-2	1	1	1.683502e-3	1.000000e+0	L1MEg1,L1MEg1	DYRK2
Ensembl Genes	13869	PARP15	289	3.319821e-2	1.000000e+0	1.000000e+0	2.961984e+1	3.376115e-2	1	3.705944e-5	1.097695e-3	1	3.202329e-2	1.000000e+0	1.000000e+0	3.122727e+1	3.202329e-2	1	1	1.683502e-3	1.000000e+0	L1MEg1	PARP15
Ensembl Genes	2335	UBE2D1	290	3.352044e-2	1.000000e+0	1.000000e+0	2.933025e+1	3.409450e-2	1	3.742535e-5	1.097695e-3	1	3.202329e-2	1.000000e+0	1.000000e+0	3.122727e+1	3.202329e-2	1	1	1.683502e-3	1.000000e+0	L1MEg1	UBE2D1
Ensembl Genes	1696	DDX59	291	3.405450e-2	1.000000e+0	1.000000e+0	2.886236e+1	3.464721e-2	1	3.803206e-5	1.097695e-3	1	3.202329e-2	1.000000e+0	1.000000e+0	3.122727e+1	3.202329e-2	1	1	1.683502e-3	1.000000e+0	L1MEg1	DDX59
Ensembl Genes	2444	KAT6B	292	3.406831e-2	1.000000e+0	1.000000e+0	6.968517e+0	2.870051e-1	2	3.150440e-4	2.195390e-3	1	3.202329e-2	1.000000e+0	1.000000e+0	3.122727e+1	3.202329e-2	1	1	1.683502e-3	1.000000e+0	L1MEg1,L1MEg1	KAT6B
Ensembl Genes	9016	DSC2	293	3.567977e-2	1.000000e+0	1.000000e+0	2.752461e+1	3.633112e-2	1	3.988049e-5	1.097695e-3	1	3.202329e-2	1.000000e+0	1.000000e+0	3.122727e+1	3.202329e-2	1	1	1.683502e-3	1.000000e+0	L1MEg1	DSC2
Ensembl Genes	10853	SPDYA	294	3.639704e-2	1.000000e+0	1.000000e+0	2.697222e+1	3.707518e-2	1	4.069724e-5	1.097695e-3	1	3.202329e-2	1.000000e+0	1.000000e+0	3.122727e+1	3.202329e-2	1	1	1.683502e-3	1.000000e+0	L1MEg1	SPDYA
Ensembl Genes	504	AGO1	295	3.653724e-2	1.000000e+0	1.000000e+0	2.686678e+1	3.722068e-2	1	4.085695e-5	1.097695e-3	1	3.202329e-2	1.000000e+0	1.000000e+0	3.122727e+1	3.202329e-2	1	1	1.683502e-3	1.000000e+0	L1MEg1	AGO1
Ensembl Genes	19791	OPHN1	296	3.729574e-2	1.000000e+0	1.000000e+0	6.628444e+0	3.017299e-1	2	3.312074e-4	2.195390e-3	1	3.202329e-2	1.000000e+0	1.000000e+0	3.122727e+1	3.202329e-2	1	1	1.683502e-3	1.000000e+0	L1MEg1,L1MEg1	OPHN1
Ensembl Genes	4287	CLEC2D	297	3.730598e-2	1.000000e+0	1.000000e+0	2.630273e+1	3.801886e-2	1	4.173311e-5	1.097695e-3	1	3.202329e-2	1.000000e+0	1.000000e+0	3.122727e+1	3.202329e-2	1	1	1.683502e-3	1.000000e+0	L1MEg1	CLEC2D
Ensembl Genes	19275	GPR107	298	3.730660e-2	1.000000e+0	1.000000e+0	2.630229e+1	3.801950e-2	1	4.173381e-5	1.097695e-3	1	3.202329e-2	1.000000e+0	1.000000e+0	3.122727e+1	3.202329e-2	1	1	1.683502e-3	1.000000e+0	L1MEg1	GPR107
Ensembl Genes	18009	TUSC3	299	3.734376e-2	1.000000e+0	1.000000e+0	6.623719e+0	3.019452e-1	2	3.314436e-4	2.195390e-3	1	3.202329e-2	1.000000e+0	1.000000e+0	3.122727e+1	3.202329e-2	1	1	1.683502e-3	1.000000e+0	L1MEg1,L1MEg1	TUSC3
Ensembl Genes	1508	UAP1	300	4.012456e-2	1.000000e+0	1.000000e+0	2.441953e+1	4.095084e-2	1	4.495152e-5	1.097695e-3	1	3.202329e-2	1.000000e+0	1.000000e+0	3.122727e+1	3.202329e-2	1	1	1.683502e-3	1.000000e+0	L1MEg1	UAP1
Ensembl Genes	17637	FOXP2	301	4.057202e-2	1.000000e+0	1.000000e+0	6.325498e+0	3.161806e-1	2	3.470698e-4	2.195390e-3	1	3.202329e-2	1.000000e+0	1.000000e+0	3.122727e+1	3.202329e-2	1	1	1.683502e-3	1.000000e+0	L1MEg1,L1MEg1	FOXP2
Ensembl Genes	16523	MUT	302	4.144928e-2	1.000000e+0	1.000000e+0	6.250524e+0	3.199732e-1	2	3.512329e-4	2.195390e-3	1	3.202329e-2	1.000000e+0	1.000000e+0	3.122727e+1	3.202329e-2	1	1	1.683502e-3	1.000000e+0	L1MEg1,L1MEg1	MUT
Ensembl Genes	8538	TMEM92	303	4.190681e-2	1.000000e+0	1.000000e+0	2.335945e+1	4.280923e-2	1	4.699147e-5	1.097695e-3	1	3.202329e-2	1.000000e+0	1.000000e+0	3.122727e+1	3.202329e-2	1	1	1.683502e-3	1.000000e+0	L1MEg1	TMEM92
Ensembl Genes	20192	PNMA5	304	4.230970e-2	1.000000e+0	1.000000e+0	2.313219e+1	4.322981e-2	1	4.745314e-5	1.097695e-3	1	3.202329e-2	1.000000e+0	1.000000e+0	3.122727e+1	3.202329e-2	1	1	1.683502e-3	1.000000e+0	L1MEg1	PNMA5
Ensembl Genes	11025	PLEK	305	4.285049e-2	1.000000e+0	1.000000e+0	2.283386e+1	4.379462e-2	1	4.807313e-5	1.097695e-3	1	3.202329e-2	1.000000e+0	1.000000e+0	3.122727e+1	3.202329e-2	1	1	1.683502e-3	1.000000e+0	L1MEg1	PLEK
Ensembl Genes	4477	TMEM117	306	4.292673e-2	1.000000e+0	1.000000e+0	6.129471e+0	3.262924e-1	2	3.581695e-4	2.195390e-3	1	3.202329e-2	1.000000e+0	1.000000e+0	3.122727e+1	3.202329e-2	1	1	1.683502e-3	1.000000e+0	L1MEg1,L1MEg1	TMEM117
Ensembl Genes	14476	TLR10	307	4.316799e-2	1.000000e+0	1.000000e+0	2.266219e+1	4.412637e-2	1	4.843729e-5	1.097695e-3	1	3.202329e-2	1.000000e+0	1.000000e+0	3.122727e+1	3.202329e-2	1	1	1.683502e-3	1.000000e+0	L1MEg1	TLR10
Ensembl Genes	15692	NR3C1	308	4.374858e-2	1.000000e+0	1.000000e+0	6.064796e+0	3.297720e-1	2	3.619890e-4	2.195390e-3	1	3.202329e-2	1.000000e+0	1.000000e+0	3.122727e+1	3.202329e-2	1	1	1.683502e-3	1.000000e+0	L1MEg1,L1MEg1	NR3C1
Ensembl Genes	17397	PHTF2	309	4.380685e-2	1.000000e+0	1.000000e+0	6.060279e+0	3.300178e-1	2	3.622588e-4	2.195390e-3	1	3.202329e-2	1.000000e+0	1.000000e+0	3.122727e+1	3.202329e-2	1	1	1.683502e-3	1.000000e+0	L1MEg1,L1MEg1	PHTF2
Ensembl Genes	17653	ANKRD7	310	4.404077e-2	1.000000e+0	1.000000e+0	6.042238e+0	3.310032e-1	2	3.633405e-4	2.195390e-3	1	3.202329e-2	1.000000e+0	1.000000e+0	3.122727e+1	3.202329e-2	1	1	1.683502e-3	1.000000e+0	L1MEg1,L1MEg1	ANKRD7
Ensembl Genes	1986	MTRNR2L11	311	4.478734e-2	1.000000e+0	1.000000e+0	5.985603e+0	3.341351e-1	2	3.667784e-4	2.195390e-3	1	3.202329e-2	1.000000e+0	1.000000e+0	3.122727e+1	3.202329e-2	1	1	1.683502e-3	1.000000e+0	L1MEg1,L1MEg1	MTRNR2L11
Ensembl Genes	747	PPAP2B	312	4.564857e-2	1.000000e+0	1.000000e+0	5.921997e+0	3.377239e-1	2	3.707178e-4	2.195390e-3	1	3.202329e-2	1.000000e+0	1.000000e+0	3.122727e+1	3.202329e-2	1	1	1.683502e-3	1.000000e+0	L1MEg1,L1MEg1	PPAP2B
Ensembl Genes	8705	KCNJ2	313	4.587328e-2	1.000000e+0	1.000000e+0	5.905696e+0	3.386561e-1	2	3.717411e-4	2.195390e-3	1	3.202329e-2	1.000000e+0	1.000000e+0	3.122727e+1	3.202329e-2	1	1	1.683502e-3	1.000000e+0	L1MEg1,L1MEg1	KCNJ2
Ensembl Genes	16752	TSPYL4	314	4.602957e-2	1.000000e+0	1.000000e+0	2.122179e+1	4.712138e-2	1	5.172490e-5	1.097695e-3	1	3.202329e-2	1.000000e+0	1.000000e+0	3.122727e+1	3.202329e-2	1	1	1.683502e-3	1.000000e+0	L1MEg1	TSPYL4
Ensembl Genes	16750	COL10A1	315	4.701531e-2	1.000000e+0	1.000000e+0	2.076620e+1	4.815517e-2	1	5.285968e-5	1.097695e-3	1	3.202329e-2	1.000000e+0	1.000000e+0	3.122727e+1	3.202329e-2	1	1	1.683502e-3	1.000000e+0	L1MEg1	COL10A1
Ensembl Genes	2113	SFMBT2	316	4.718525e-2	1.000000e+0	1.000000e+0	5.812848e+0	3.440654e-1	2	3.776788e-4	2.195390e-3	1	3.202329e-2	1.000000e+0	1.000000e+0	3.122727e+1	3.202329e-2	1	1	1.683502e-3	1.000000e+0	L1MEg1,L1MEg1	SFMBT2
Ensembl Genes	11163	RGPD1	317	4.783027e-2	1.000000e+0	1.000000e+0	2.040373e+1	4.901066e-2	1	5.379875e-5	1.097695e-3	1	3.202329e-2	1.000000e+0	1.000000e+0	3.122727e+1	3.202329e-2	1	1	1.683502e-3	1.000000e+0	L1MEg1	RGPD1
Ensembl Genes	3736	PLEKHB1	318	4.874450e-2	1.000000e+0	1.000000e+0	2.001152e+1	4.997121e-2	1	5.485314e-5	1.097695e-3	1	3.202329e-2	1.000000e+0	1.000000e+0	3.122727e+1	3.202329e-2	1	1	1.683502e-3	1.000000e+0	L1MEg1	PLEKHB1
Ensembl Genes	14275	UBXN7	319	4.947900e-2	1.000000e+0	1.000000e+0	1.970692e+1	5.074361e-2	1	5.570100e-5	1.097695e-3	1	3.202329e-2	1.000000e+0	1.000000e+0	3.122727e+1	3.202329e-2	1	1	1.683502e-3	1.000000e+0	L1MEg1	UBXN7
Ensembl Genes	902	RPL5	320	5.060296e-2	1.000000e+0	1.000000e+0	1.925791e+1	5.192671e-2	1	5.699968e-5	1.097695e-3	1	3.202329e-2	1.000000e+0	1.000000e+0	3.122727e+1	3.202329e-2	1	1	1.683502e-3	1.000000e+0	L1MEg1	RPL5
Ensembl Genes	17206	NPSR1	321	5.116130e-2	1.000000e+0	1.000000e+0	5.553536e+0	3.601309e-1	2	3.953139e-4	2.195390e-3	1	3.202329e-2	1.000000e+0	1.000000e+0	3.122727e+1	3.202329e-2	1	1	1.683502e-3	1.000000e+0	L1MEg1,L1MEg1	NPSR1
Ensembl Genes	19042	GRIN3A	322	5.175805e-2	1.000000e+0	1.000000e+0	5.517207e+0	3.625022e-1	2	3.979168e-4	2.195390e-3	1	3.202329e-2	1.000000e+0	1.000000e+0	3.122727e+1	3.202329e-2	1	1	1.683502e-3	1.000000e+0	L1MEg1,L1MEg1	GRIN3A
Ensembl Genes	11711	PTH2R	323	5.183723e-2	1.000000e+0	1.000000e+0	5.512434e+0	3.628162e-1	2	3.982614e-4	2.195390e-3	1	3.202329e-2	1.000000e+0	1.000000e+0	3.122727e+1	3.202329e-2	1	1	1.683502e-3	1.000000e+0	L1MEg1,L1MEg1	PTH2R
Ensembl Genes	2336	TFAM	324	5.334046e-2	1.000000e+0	1.000000e+0	1.824348e+1	5.481411e-2	1	6.016917e-5	1.097695e-3	1	3.202329e-2	1.000000e+0	1.000000e+0	3.122727e+1	3.202329e-2	1	1	1.683502e-3	1.000000e+0	L1MEg1	TFAM
Ensembl Genes	8116	SLC6A4	325	5.365659e-2	1.000000e+0	1.000000e+0	1.813299e+1	5.514809e-2	1	6.053578e-5	1.097695e-3	1	3.202329e-2	1.000000e+0	1.000000e+0	3.122727e+1	3.202329e-2	1	1	1.683502e-3	1.000000e+0	L1MEg1	SLC6A4
Ensembl Genes	4478	NELL2	326	5.454829e-2	1.000000e+0	1.000000e+0	5.355299e+0	3.734619e-1	2	4.099472e-4	2.195390e-3	1	3.202329e-2	1.000000e+0	1.000000e+0	3.122727e+1	3.202329e-2	1	1	1.683502e-3	1.000000e+0	L1MEg1,L1MEg1	NELL2
Ensembl Genes	6796	RGMA	327	5.455099e-2	1.000000e+0	1.000000e+0	5.355148e+0	3.734724e-1	2	4.099587e-4	2.195390e-3	1	3.202329e-2	1.000000e+0	1.000000e+0	3.122727e+1	3.202329e-2	1	1	1.683502e-3	1.000000e+0	L1MEg1,L1MEg1	RGMA
Ensembl Genes	746	USP24	328	5.467631e-2	1.000000e+0	1.000000e+0	5.348168e+0	3.739598e-1	2	4.104938e-4	2.195390e-3	1	3.202329e-2	1.000000e+0	1.000000e+0	3.122727e+1	3.202329e-2	1	1	1.683502e-3	1.000000e+0	L1MEg1,L1MEg1	USP24
Ensembl Genes	11712	MAP2	329	5.574500e-2	1.000000e+0	1.000000e+0	5.289596e+0	3.781007e-1	2	4.150392e-4	2.195390e-3	1	3.202329e-2	1.000000e+0	1.000000e+0	3.122727e+1	3.202329e-2	1	1	1.683502e-3	1.000000e+0	L1MEg1,L1MEg1	MAP2
Ensembl Genes	20149	UBE2NL	330	5.593318e-2	1.000000e+0	1.000000e+0	5.279456e+0	3.788269e-1	2	4.158364e-4	2.195390e-3	1	3.202329e-2	1.000000e+0	1.000000e+0	3.122727e+1	3.202329e-2	1	1	1.683502e-3	1.000000e+0	L1MEg1,L1MEg1	UBE2NL
Ensembl Genes	18905	ANXA1	331	5.673967e-2	1.000000e+0	1.000000e+0	5.236568e+0	3.819295e-1	2	4.192421e-4	2.195390e-3	1	3.202329e-2	1.000000e+0	1.000000e+0	3.122727e+1	3.202329e-2	1	1	1.683502e-3	1.000000e+0	L1MEg1,L1MEg1	ANXA1
Ensembl Genes	2112	PRKCQ	332	5.713941e-2	1.000000e+0	1.000000e+0	5.215646e+0	3.834616e-1	2	4.209238e-4	2.195390e-3	1	3.202329e-2	1.000000e+0	1.000000e+0	3.122727e+1	3.202329e-2	1	1	1.683502e-3	1.000000e+0	L1MEg1,L1MEg1	PRKCQ
Ensembl Genes	1912	WNT9A	333	5.730872e-2	1.000000e+0	1.000000e+0	1.694498e+1	5.901452e-2	1	6.477993e-5	1.097695e-3	1	3.202329e-2	1.000000e+0	1.000000e+0	3.122727e+1	3.202329e-2	1	1	1.683502e-3	1.000000e+0	L1MEg1	WNT9A
Ensembl Genes	16613	IRAK1BP1	334	5.758542e-2	1.000000e+0	1.000000e+0	5.192559e+0	3.851665e-1	2	4.227953e-4	2.195390e-3	1	3.202329e-2	1.000000e+0	1.000000e+0	3.122727e+1	3.202329e-2	1	1	1.683502e-3	1.000000e+0	L1MEg1,L1MEg1	IRAK1BP1
Ensembl Genes	14375	KIAA0232	335	5.802042e-2	1.000000e+0	1.000000e+0	1.673088e+1	5.976972e-2	1	6.560891e-5	1.097695e-3	1	3.202329e-2	1.000000e+0	1.000000e+0	3.122727e+1	3.202329e-2	1	1	1.683502e-3	1.000000e+0	L1MEg1	KIAA0232
Ensembl Genes	16612	MEI4	336	5.859927e-2	1.000000e+0	1.000000e+0	5.141058e+0	3.890250e-1	2	4.270307e-4	2.195390e-3	1	3.202329e-2	1.000000e+0	1.000000e+0	3.122727e+1	3.202329e-2	1	1	1.683502e-3	1.000000e+0	L1MEg1,L1MEg1	MEI4
Ensembl Genes	18340	CNGB3	337	5.913415e-2	1.000000e+0	1.000000e+0	5.114420e+0	3.910512e-1	2	4.292548e-4	2.195390e-3	1	3.202329e-2	1.000000e+0	1.000000e+0	3.122727e+1	3.202329e-2	1	1	1.683502e-3	1.000000e+0	L1MEg1,L1MEg1	CNGB3
Ensembl Genes	1697	CAMSAP2	338	5.959522e-2	1.000000e+0	1.000000e+0	1.627530e+1	6.144281e-2	1	6.744546e-5	1.097695e-3	1	3.202329e-2	1.000000e+0	1.000000e+0	3.122727e+1	3.202329e-2	1	1	1.683502e-3	1.000000e+0	L1MEg1	CAMSAP2
Ensembl Genes	14071	MME	339	6.015374e-2	1.000000e+0	1.000000e+0	5.064625e+0	3.948959e-1	2	4.334752e-4	2.195390e-3	1	3.202329e-2	1.000000e+0	1.000000e+0	3.122727e+1	3.202329e-2	1	1	1.683502e-3	1.000000e+0	L1MEg1,L1MEg1	MME
Ensembl Genes	505	AGO3	340	6.015828e-2	1.000000e+0	1.000000e+0	1.611820e+1	6.204169e-2	1	6.810284e-5	1.097695e-3	1	3.202329e-2	1.000000e+0	1.000000e+0	3.122727e+1	3.202329e-2	1	1	1.683502e-3	1.000000e+0	L1MEg1	AGO3
Ensembl Genes	4384	PDE3A	341	6.095728e-2	1.000000e+0	1.000000e+0	5.026262e+0	3.979101e-1	2	4.367838e-4	2.195390e-3	1	3.202329e-2	1.000000e+0	1.000000e+0	3.122727e+1	3.202329e-2	1	1	1.683502e-3	1.000000e+0	L1MEg1,L1MEg1	PDE3A
Ensembl Genes	5193	TMEM132B	342	6.184817e-2	1.000000e+0	1.000000e+0	4.984599e+0	4.012359e-1	2	4.404345e-4	2.195390e-3	1	3.202329e-2	1.000000e+0	1.000000e+0	3.122727e+1	3.202329e-2	1	1	1.683502e-3	1.000000e+0	L1MEg1,L1MEg1	TMEM132B
Ensembl Genes	6120	GLRX5	343	6.186663e-2	1.000000e+0	1.000000e+0	1.565903e+1	6.386092e-2	1	7.009980e-5	1.097695e-3	1	3.202329e-2	1.000000e+0	1.000000e+0	3.122727e+1	3.202329e-2	1	1	1.683502e-3	1.000000e+0	L1MEg1	GLRX5
Ensembl Genes	3753	XRRA1	344	6.298312e-2	1.000000e+0	1.000000e+0	1.537240e+1	6.505166e-2	1	7.140687e-5	1.097695e-3	1	3.202329e-2	1.000000e+0	1.000000e+0	3.122727e+1	3.202329e-2	1	1	1.683502e-3	1.000000e+0	L1MEg1	XRRA1
Ensembl Genes	9017	DSC1	345	6.338670e-2	1.000000e+0	1.000000e+0	1.527127e+1	6.548243e-2	1	7.187973e-5	1.097695e-3	1	3.202329e-2	1.000000e+0	1.000000e+0	3.122727e+1	3.202329e-2	1	1	1.683502e-3	1.000000e+0	L1MEg1	DSC1
Ensembl Genes	1911	PRSS38	346	6.362942e-2	1.000000e+0	1.000000e+0	1.521107e+1	6.574159e-2	1	7.216421e-5	1.097695e-3	1	3.202329e-2	1.000000e+0	1.000000e+0	3.122727e+1	3.202329e-2	1	1	1.683502e-3	1.000000e+0	L1MEg1	PRSS38
Ensembl Genes	14745	PDHA2	347	6.405398e-2	1.000000e+0	1.000000e+0	4.885193e+0	4.094004e-1	2	4.493967e-4	2.195390e-3	1	3.202329e-2	1.000000e+0	1.000000e+0	3.122727e+1	3.202329e-2	1	1	1.683502e-3	1.000000e+0	L1MEg1,L1MEg1	PDHA2
Ensembl Genes	3752	RNF169	348	6.410157e-2	1.000000e+0	1.000000e+0	1.509527e+1	6.624591e-2	1	7.271779e-5	1.097695e-3	1	3.202329e-2	1.000000e+0	1.000000e+0	3.122727e+1	3.202329e-2	1	1	1.683502e-3	1.000000e+0	L1MEg1	RNF169
Ensembl Genes	13870	PARP14	349	6.503144e-2	1.000000e+0	1.000000e+0	1.487212e+1	6.723990e-2	1	7.380889e-5	1.097695e-3	1	3.202329e-2	1.000000e+0	1.000000e+0	3.122727e+1	3.202329e-2	1	1	1.683502e-3	1.000000e+0	L1MEg1	PARP14
Ensembl Genes	2511	ACTA2	350	6.643879e-2	1.000000e+0	1.000000e+0	1.454627e+1	6.874616e-2	1	7.546230e-5	1.097695e-3	1	3.202329e-2	1.000000e+0	1.000000e+0	3.122727e+1	3.202329e-2	1	1	1.683502e-3	1.000000e+0	L1MEg1	ACTA2
Ensembl Genes	8128	OMG	351	6.681385e-2	1.000000e+0	1.000000e+0	1.446174e+1	6.914796e-2	1	7.590335e-5	1.097695e-3	1	3.202329e-2	1.000000e+0	1.000000e+0	3.122727e+1	3.202329e-2	1	1	1.683502e-3	1.000000e+0	L1MEg1	OMG
Ensembl Genes	3849	PIWIL4	352	6.721014e-2	1.000000e+0	1.000000e+0	1.437346e+1	6.957268e-2	1	7.636957e-5	1.097695e-3	1	3.202329e-2	1.000000e+0	1.000000e+0	3.122727e+1	3.202329e-2	1	1	1.683502e-3	1.000000e+0	L1MEg1	PIWIL4
Ensembl Genes	9167	CBLN2	353	6.724112e-2	1.000000e+0	1.000000e+0	4.750249e+0	4.210306e-1	2	4.621631e-4	2.195390e-3	1	3.202329e-2	1.000000e+0	1.000000e+0	3.122727e+1	3.202329e-2	1	1	1.683502e-3	1.000000e+0	L1MEg1,L1MEg1	CBLN2
Ensembl Genes	16005	SLC35B3	354	6.772505e-2	1.000000e+0	1.000000e+0	4.730592e+0	4.227801e-1	2	4.640835e-4	2.195390e-3	1	3.202329e-2	1.000000e+0	1.000000e+0	3.122727e+1	3.202329e-2	1	1	1.683502e-3	1.000000e+0	L1MEg1,L1MEg1	SLC35B3
Ensembl Genes	4440	CAPRIN2	355	6.793782e-2	1.000000e+0	1.000000e+0	1.421403e+1	7.035303e-2	1	7.722616e-5	1.097695e-3	1	3.202329e-2	1.000000e+0	1.000000e+0	3.122727e+1	3.202329e-2	1	1	1.683502e-3	1.000000e+0	L1MEg1	CAPRIN2
Ensembl Genes	3047	RBMXL2	356	6.811883e-2	1.000000e+0	1.000000e+0	1.417490e+1	7.054724e-2	1	7.743934e-5	1.097695e-3	1	3.202329e-2	1.000000e+0	1.000000e+0	3.122727e+1	3.202329e-2	1	1	1.683502e-3	1.000000e+0	L1MEg1	RBMXL2
Ensembl Genes	5946	COX16	357	6.823573e-2	1.000000e+0	1.000000e+0	1.414974e+1	7.067268e-2	1	7.757704e-5	1.097695e-3	1	3.202329e-2	1.000000e+0	1.000000e+0	3.122727e+1	3.202329e-2	1	1	1.683502e-3	1.000000e+0	L1MEg1	COX16
Ensembl Genes	1091	FAM72D	358	6.906784e-2	1.000000e+0	1.000000e+0	1.397310e+1	7.156606e-2	1	7.855770e-5	1.097695e-3	1	3.202329e-2	1.000000e+0	1.000000e+0	3.122727e+1	3.202329e-2	1	1	1.683502e-3	1.000000e+0	L1MEg1	FAM72D
Ensembl Genes	5521	FAM155A	359	6.938393e-2	1.000000e+0	1.000000e+0	4.664767e+0	4.287459e-1	2	4.706322e-4	2.195390e-3	1	3.202329e-2	1.000000e+0	1.000000e+0	3.122727e+1	3.202329e-2	1	1	1.683502e-3	1.000000e+0	L1MEg1,L1MEg1	FAM155A
Ensembl Genes	1141	FCGR1A	360	7.029567e-2	1.000000e+0	1.000000e+0	1.372010e+1	7.288575e-2	1	8.000631e-5	1.097695e-3	1	3.202329e-2	1.000000e+0	1.000000e+0	3.122727e+1	3.202329e-2	1	1	1.683502e-3	1.000000e+0	L1MEg1	FCGR1A
Ensembl Genes	11065	CYP26B1	361	7.033681e-2	1.000000e+0	1.000000e+0	4.628009e+0	4.321513e-1	2	4.743703e-4	2.195390e-3	1	3.202329e-2	1.000000e+0	1.000000e+0	3.122727e+1	3.202329e-2	1	1	1.683502e-3	1.000000e+0	L1MEg1,L1MEg1	CYP26B1
Ensembl Genes	15821	RARS	362	7.089936e-2	1.000000e+0	1.000000e+0	1.359892e+1	7.353525e-2	1	8.071926e-5	1.097695e-3	1	3.202329e-2	1.000000e+0	1.000000e+0	3.122727e+1	3.202329e-2	1	1	1.683502e-3	1.000000e+0	L1MEg1	RARS
Ensembl Genes	16747	HS3ST5	363	7.117965e-2	1.000000e+0	1.000000e+0	4.596108e+0	4.351508e-1	2	4.776628e-4	2.195390e-3	1	3.202329e-2	1.000000e+0	1.000000e+0	3.122727e+1	3.202329e-2	1	1	1.683502e-3	1.000000e+0	L1MEg1,L1MEg1	HS3ST5
Ensembl Genes	3899	GUCY1A2	364	7.186413e-2	1.000000e+0	1.000000e+0	4.570612e+0	4.375781e-1	2	4.803273e-4	2.195390e-3	1	3.202329e-2	1.000000e+0	1.000000e+0	3.122727e+1	3.202329e-2	1	1	1.683502e-3	1.000000e+0	L1MEg1,L1MEg1	GUCY1A2
Ensembl Genes	4888	MGAT4C	365	7.245724e-2	1.000000e+0	1.000000e+0	4.548811e+0	4.396753e-1	2	4.826293e-4	2.195390e-3	1	3.202329e-2	1.000000e+0	1.000000e+0	3.122727e+1	3.202329e-2	1	1	1.683502e-3	1.000000e+0	L1MEg1,L1MEg1	MGAT4C
Ensembl Genes	18906	RORB	366	7.324837e-2	1.000000e+0	1.000000e+0	4.520142e+0	4.424640e-1	2	4.856905e-4	2.195390e-3	1	3.202329e-2	1.000000e+0	1.000000e+0	3.122727e+1	3.202329e-2	1	1	1.683502e-3	1.000000e+0	L1MEg1,L1MEg1	RORB
Ensembl Genes	1138	PPIAL4C	367	7.345007e-2	1.000000e+0	1.000000e+0	1.310888e+1	7.628415e-2	1	8.373672e-5	1.097695e-3	1	3.202329e-2	1.000000e+0	1.000000e+0	3.122727e+1	3.202329e-2	1	1	1.683502e-3	1.000000e+0	L1MEg1	PPIAL4C
Ensembl Genes	903	FAM69A	368	7.392582e-2	1.000000e+0	1.000000e+0	1.302122e+1	7.679770e-2	1	8.430044e-5	1.097695e-3	1	3.202329e-2	1.000000e+0	1.000000e+0	3.122727e+1	3.202329e-2	1	1	1.683502e-3	1.000000e+0	L1MEg1	FAM69A
Ensembl Genes	17849	ZNF746	369	7.472752e-2	1.000000e+0	1.000000e+0	1.287603e+1	7.766370e-2	1	8.525104e-5	1.097695e-3	1	3.202329e-2	1.000000e+0	1.000000e+0	3.122727e+1	3.202329e-2	1	1	1.683502e-3	1.000000e+0	L1MEg1	ZNF746
Ensembl Genes	6818	CERS3	370	7.666847e-2	1.000000e+0	1.000000e+0	1.253707e+1	7.976342e-2	1	8.755590e-5	1.097695e-3	1	3.202329e-2	1.000000e+0	1.000000e+0	3.122727e+1	3.202329e-2	1	1	1.683502e-3	1.000000e+0	L1MEg1	CERS3
Ensembl Genes	13313	OXNAD1	371	7.725040e-2	1.000000e+0	1.000000e+0	1.243877e+1	8.039382e-2	1	8.824788e-5	1.097695e-3	1	3.202329e-2	1.000000e+0	1.000000e+0	3.122727e+1	3.202329e-2	1	1	1.683502e-3	1.000000e+0	L1MEg1	OXNAD1
Ensembl Genes	947	COL11A1	372	7.777510e-2	1.000000e+0	1.000000e+0	4.364548e+0	4.582376e-1	2	5.030050e-4	2.195390e-3	1	3.202329e-2	1.000000e+0	1.000000e+0	3.122727e+1	3.202329e-2	1	1	1.683502e-3	1.000000e+0	L1MEg1,L1MEg1	COL11A1
Ensembl Genes	11573	UBE2E3	373	7.785795e-2	1.000000e+0	1.000000e+0	4.361827e+0	4.585235e-1	2	5.033189e-4	2.195390e-3	1	3.202329e-2	1.000000e+0	1.000000e+0	3.122727e+1	3.202329e-2	1	1	1.683502e-3	1.000000e+0	L1MEg1,L1MEg1	UBE2E3
Ensembl Genes	14376	TBC1D14	374	7.787982e-2	1.000000e+0	1.000000e+0	1.233409e+1	8.107611e-2	1	8.899683e-5	1.097695e-3	1	3.202329e-2	1.000000e+0	1.000000e+0	3.122727e+1	3.202329e-2	1	1	1.683502e-3	1.000000e+0	L1MEg1	TBC1D14
Ensembl Genes	2513	CH25H	375	7.788481e-2	1.000000e+0	1.000000e+0	1.233327e+1	8.108152e-2	1	8.900277e-5	1.097695e-3	1	3.202329e-2	1.000000e+0	1.000000e+0	3.122727e+1	3.202329e-2	1	1	1.683502e-3	1.000000e+0	L1MEg1	CH25H
Ensembl Genes	1987	CHRM3	376	7.949069e-2	1.000000e+0	1.000000e+0	4.309059e+0	4.641385e-1	2	5.094824e-4	2.195390e-3	1	3.202329e-2	1.000000e+0	1.000000e+0	3.122727e+1	3.202329e-2	1	1	1.683502e-3	1.000000e+0	L1MEg1,L1MEg1	CHRM3
Ensembl Genes	3735	FAM168A	377	8.059555e-2	1.000000e+0	1.000000e+0	1.190118e+1	8.402528e-2	1	9.223411e-5	1.097695e-3	1	3.202329e-2	1.000000e+0	1.000000e+0	3.122727e+1	3.202329e-2	1	1	1.683502e-3	1.000000e+0	L1MEg1	FAM168A
Ensembl Genes	17850	KRBA1	378	8.227906e-2	1.000000e+0	1.000000e+0	1.164715e+1	8.585788e-2	1	9.424575e-5	1.097695e-3	1	3.202329e-2	1.000000e+0	1.000000e+0	3.122727e+1	3.202329e-2	1	1	1.683502e-3	1.000000e+0	L1MEg1	KRBA1
Ensembl Genes	11027	APLF	379	8.308113e-2	1.000000e+0	1.000000e+0	1.152975e+1	8.673215e-2	1	9.520544e-5	1.097695e-3	1	3.202329e-2	1.000000e+0	1.000000e+0	3.122727e+1	3.202329e-2	1	1	1.683502e-3	1.000000e+0	L1MEg1	APLF
Ensembl Genes	17638	MDFIC	380	8.402097e-2	1.000000e+0	1.000000e+0	4.170732e+0	4.795322e-1	2	5.263800e-4	2.195390e-3	1	3.202329e-2	1.000000e+0	1.000000e+0	3.122727e+1	3.202329e-2	1	1	1.683502e-3	1.000000e+0	L1MEg1,L1MEg1	MDFIC
Ensembl Genes	14151	KCNMB2	381	8.462862e-2	1.000000e+0	1.000000e+0	4.153021e+0	4.815771e-1	2	5.286248e-4	2.195390e-3	1	3.202329e-2	1.000000e+0	1.000000e+0	3.122727e+1	3.202329e-2	1	1	1.683502e-3	1.000000e+0	L1MEg1,L1MEg1	KCNMB2
Ensembl Genes	18284	SBSPON	382	8.521927e-2	1.000000e+0	1.000000e+0	1.122756e+1	8.906652e-2	1	9.776786e-5	1.097695e-3	1	3.202329e-2	1.000000e+0	1.000000e+0	3.122727e+1	3.202329e-2	1	1	1.683502e-3	1.000000e+0	L1MEg1	SBSPON
Ensembl Genes	17204	BMPER	383	8.559378e-2	1.000000e+0	1.000000e+0	4.125276e+0	4.848160e-1	2	5.321801e-4	2.195390e-3	1	3.202329e-2	1.000000e+0	1.000000e+0	3.122727e+1	3.202329e-2	1	1	1.683502e-3	1.000000e+0	L1MEg1,L1MEg1	BMPER
Ensembl Genes	11413	HNMT	384	8.652079e-2	1.000000e+0	1.000000e+0	4.099063e+0	4.879164e-1	2	5.355834e-4	2.195390e-3	1	3.202329e-2	1.000000e+0	1.000000e+0	3.122727e+1	3.202329e-2	1	1	1.683502e-3	1.000000e+0	L1MEg1,L1MEg1	HNMT
Ensembl Genes	8464	KANSL1	385	8.816603e-2	1.000000e+0	1.000000e+0	1.083510e+1	9.229268e-2	1	1.013092e-4	1.097695e-3	1	3.202329e-2	1.000000e+0	1.000000e+0	3.122727e+1	3.202329e-2	1	1	1.683502e-3	1.000000e+0	L1MEg1	KANSL1
Ensembl Genes	8115	NSRP1	386	8.889653e-2	1.000000e+0	1.000000e+0	1.074183e+1	9.309405e-2	1	1.021889e-4	1.097695e-3	1	3.202329e-2	1.000000e+0	1.000000e+0	3.122727e+1	3.202329e-2	1	1	1.683502e-3	1.000000e+0	L1MEg1	NSRP1
Ensembl Genes	5964	NUMB	387	8.924894e-2	1.000000e+0	1.000000e+0	1.069737e+1	9.348088e-2	1	1.026135e-4	1.097695e-3	1	3.202329e-2	1.000000e+0	1.000000e+0	3.122727e+1	3.202329e-2	1	1	1.683502e-3	1.000000e+0	L1MEg1	NUMB
Ensembl Genes	10746	FAM49A	388	8.983208e-2	1.000000e+0	1.000000e+0	4.008738e+0	4.989101e-1	2	5.476511e-4	2.195390e-3	1	3.202329e-2	1.000000e+0	1.000000e+0	3.122727e+1	3.202329e-2	1	1	1.683502e-3	1.000000e+0	L1MEg1,L1MEg1	FAM49A
Ensembl Genes	8463	STH	389	9.006230e-2	1.000000e+0	1.000000e+0	1.059611e+1	9.437426e-2	1	1.035941e-4	1.097695e-3	1	3.202329e-2	1.000000e+0	1.000000e+0	3.122727e+1	3.202329e-2	1	1	1.683502e-3	1.000000e+0	L1MEg1	STH
Ensembl Genes	10852	PPP1CB	390	9.363643e-2	1.000000e+0	1.000000e+0	1.017196e+1	9.830945e-2	1	1.079138e-4	1.097695e-3	1	3.202329e-2	1.000000e+0	1.000000e+0	3.122727e+1	3.202329e-2	1	1	1.683502e-3	1.000000e+0	L1MEg1	PPP1CB
Ensembl Genes	4441	TSPAN11	391	9.379543e-2	1.000000e+0	1.000000e+0	1.015384e+1	9.848488e-2	1	1.081063e-4	1.097695e-3	1	3.202329e-2	1.000000e+0	1.000000e+0	3.122727e+1	3.202329e-2	1	1	1.683502e-3	1.000000e+0	L1MEg1	TSPAN11
Ensembl Genes	19277	NCS1	392	9.521197e-2	1.000000e+0	1.000000e+0	9.995094e+0	1.000491e-1	1	1.098234e-4	1.097695e-3	1	3.202329e-2	1.000000e+0	1.000000e+0	3.122727e+1	3.202329e-2	1	1	1.683502e-3	1.000000e+0	L1MEg1	NCS1
Ensembl Genes	15708	JAKMIP2	393	9.564027e-2	1.000000e+0	1.000000e+0	9.948020e+0	1.005225e-1	1	1.103431e-4	1.097695e-3	1	3.202329e-2	1.000000e+0	1.000000e+0	3.122727e+1	3.202329e-2	1	1	1.683502e-3	1.000000e+0	L1MEg1	JAKMIP2
Ensembl Genes	14111	BCHE	394	9.660227e-2	1.000000e+0	1.000000e+0	3.838614e+0	5.210214e-1	2	5.719225e-4	2.195390e-3	1	3.202329e-2	1.000000e+0	1.000000e+0	3.122727e+1	3.202329e-2	1	1	1.683502e-3	1.000000e+0	L1MEg1,L1MEg1	BCHE
Ensembl Genes	5963	PAPLN	395	9.688945e-2	1.000000e+0	1.000000e+0	9.813098e+0	1.019046e-1	1	1.118602e-4	1.097695e-3	1	3.202329e-2	1.000000e+0	1.000000e+0	3.122727e+1	3.202329e-2	1	1	1.683502e-3	1.000000e+0	L1MEg1	PAPLN
Ensembl Genes	8127	NF1	396	9.836633e-2	1.000000e+0	1.000000e+0	9.658001e+0	1.035411e-1	1	1.136565e-4	1.097695e-3	1	3.202329e-2	1.000000e+0	1.000000e+0	3.122727e+1	3.202329e-2	1	1	1.683502e-3	1.000000e+0	L1MEg1	NF1
Ensembl Genes	12154	DEFB115	397	9.854087e-2	1.000000e+0	1.000000e+0	9.639979e+0	1.037347e-1	1	1.138690e-4	1.097695e-3	1	3.202329e-2	1.000000e+0	1.000000e+0	3.122727e+1	3.202329e-2	1	1	1.683502e-3	1.000000e+0	L1MEg1	DEFB115
Ensembl Genes	17398	MAGI2	398	1.005399e-1	1.000000e+0	1.000000e+0	3.747600e+0	5.336748e-1	2	5.858121e-4	2.195390e-3	1	3.202329e-2	1.000000e+0	1.000000e+0	3.122727e+1	3.202329e-2	1	1	1.683502e-3	1.000000e+0	L1MEg1,L1MEg1	MAGI2
Ensembl Genes	13314	RFTN1	399	1.008340e-1	1.000000e+0	1.000000e+0	9.408984e+0	1.062814e-1	1	1.166645e-4	1.097695e-3	1	3.202329e-2	1.000000e+0	1.000000e+0	3.122727e+1	3.202329e-2	1	1	1.683502e-3	1.000000e+0	L1MEg1	RFTN1
Ensembl Genes	1648	TSEN15	400	1.024102e-1	1.000000e+0	1.000000e+0	9.256201e+0	1.080357e-1	1	1.185902e-4	1.097695e-3	1	3.202329e-2	1.000000e+0	1.000000e+0	3.122727e+1	3.202329e-2	1	1	1.683502e-3	1.000000e+0	L1MEg1	TSEN15
Ensembl Genes	19958	SERPINA7	401	1.025342e-1	1.000000e+0	1.000000e+0	9.244378e+0	1.081739e-1	1	1.187419e-4	1.097695e-3	1	3.202329e-2	1.000000e+0	1.000000e+0	3.122727e+1	3.202329e-2	1	1	1.683502e-3	1.000000e+0	L1MEg1	SERPINA7
Ensembl Genes	14008	TFDP2	402	1.045985e-1	1.000000e+0	1.000000e+0	9.051708e+0	1.104764e-1	1	1.212694e-4	1.097695e-3	1	3.202329e-2	1.000000e+0	1.000000e+0	3.122727e+1	3.202329e-2	1	1	1.683502e-3	1.000000e+0	L1MEg1	TFDP2
Ensembl Genes	11795	EPHA4	403	1.055030e-1	1.000000e+0	1.000000e+0	3.640153e+0	5.494274e-1	2	6.031036e-4	2.195390e-3	1	3.202329e-2	1.000000e+0	1.000000e+0	3.122727e+1	3.202329e-2	1	1	1.683502e-3	1.000000e+0	L1MEg1,L1MEg1	EPHA4
Ensembl Genes	14420	HS3ST1	404	1.069405e-1	1.000000e+0	1.000000e+0	3.610424e+0	5.539516e-1	2	6.080698e-4	2.195390e-3	1	3.202329e-2	1.000000e+0	1.000000e+0	3.122727e+1	3.202329e-2	1	1	1.683502e-3	1.000000e+0	L1MEg1,L1MEg1	HS3ST1
Ensembl Genes	11533	OLA1	405	1.080841e-1	1.000000e+0	1.000000e+0	8.743074e+0	1.143762e-1	1	1.255502e-4	1.097695e-3	1	3.202329e-2	1.000000e+0	1.000000e+0	3.122727e+1	3.202329e-2	1	1	1.683502e-3	1.000000e+0	L1MEg1	OLA1
Ensembl Genes	11412	THSD7B	406	1.090781e-1	1.000000e+0	1.000000e+0	3.567296e+0	5.606487e-1	2	6.154212e-4	2.195390e-3	1	3.202329e-2	1.000000e+0	1.000000e+0	3.122727e+1	3.202329e-2	1	1	1.683502e-3	1.000000e+0	L1MEg1,L1MEg1	THSD7B
Ensembl Genes	14366	JAKMIP1	407	1.102252e-1	1.000000e+0	1.000000e+0	8.563155e+0	1.167794e-1	1	1.281881e-4	1.097695e-3	1	3.202329e-2	1.000000e+0	1.000000e+0	3.122727e+1	3.202329e-2	1	1	1.683502e-3	1.000000e+0	L1MEg1	JAKMIP1
Ensembl Genes	14007	ATP1B3	408	1.109567e-1	1.000000e+0	1.000000e+0	8.503274e+0	1.176018e-1	1	1.290909e-4	1.097695e-3	1	3.202329e-2	1.000000e+0	1.000000e+0	3.122727e+1	3.202329e-2	1	1	1.683502e-3	1.000000e+0	L1MEg1	ATP1B3
Ensembl Genes	19790	AR	409	1.119234e-1	1.000000e+0	1.000000e+0	3.511797e+0	5.695090e-1	2	6.251471e-4	2.195390e-3	1	3.202329e-2	1.000000e+0	1.000000e+0	3.122727e+1	3.202329e-2	1	1	1.683502e-3	1.000000e+0	L1MEg1,L1MEg1	AR
Ensembl Genes	17619	NRCAM	410	1.167308e-1	1.000000e+0	1.000000e+0	8.056927e+0	1.241168e-1	1	1.362424e-4	1.097695e-3	1	3.202329e-2	1.000000e+0	1.000000e+0	3.122727e+1	3.202329e-2	1	1	1.683502e-3	1.000000e+0	L1MEg1	NRCAM
Ensembl Genes	4401	CMAS	411	1.173502e-1	1.000000e+0	1.000000e+0	8.011652e+0	1.248182e-1	1	1.370123e-4	1.097695e-3	1	3.202329e-2	1.000000e+0	1.000000e+0	3.122727e+1	3.202329e-2	1	1	1.683502e-3	1.000000e+0	L1MEg1	CMAS
Ensembl Genes	13400	MOBP	412	1.187196e-1	1.000000e+0	1.000000e+0	7.913232e+0	1.263706e-1	1	1.387164e-4	1.097695e-3	1	3.202329e-2	1.000000e+0	1.000000e+0	3.122727e+1	3.202329e-2	1	1	1.683502e-3	1.000000e+0	L1MEg1	MOBP
Ensembl Genes	3850	AMOTL1	413	1.196886e-1	1.000000e+0	1.000000e+0	7.844944e+0	1.274706e-1	1	1.399239e-4	1.097695e-3	1	3.202329e-2	1.000000e+0	1.000000e+0	3.122727e+1	3.202329e-2	1	1	1.683502e-3	1.000000e+0	L1MEg1	AMOTL1
Ensembl Genes	15555	H2AFY	414	1.215588e-1	1.000000e+0	1.000000e+0	7.716222e+0	1.295971e-1	1	1.422581e-4	1.097695e-3	1	3.202329e-2	1.000000e+0	1.000000e+0	3.122727e+1	3.202329e-2	1	1	1.683502e-3	1.000000e+0	L1MEg1	H2AFY
Ensembl Genes	3172	KIF18A	415	1.216162e-1	1.000000e+0	1.000000e+0	7.712338e+0	1.296624e-1	1	1.423297e-4	1.097695e-3	1	3.202329e-2	1.000000e+0	1.000000e+0	3.122727e+1	3.202329e-2	1	1	1.683502e-3	1.000000e+0	L1MEg1	KIF18A
Ensembl Genes	10688	FAM150B	416	1.216494e-1	1.000000e+0	1.000000e+0	7.710085e+0	1.297003e-1	1	1.423713e-4	1.097695e-3	1	3.202329e-2	1.000000e+0	1.000000e+0	3.122727e+1	3.202329e-2	1	1	1.683502e-3	1.000000e+0	L1MEg1	FAM150B
Ensembl Genes	829	PIGK	417	1.219951e-1	1.000000e+0	1.000000e+0	7.686763e+0	1.300938e-1	1	1.428033e-4	1.097695e-3	1	3.202329e-2	1.000000e+0	1.000000e+0	3.122727e+1	3.202329e-2	1	1	1.683502e-3	1.000000e+0	L1MEg1	PIGK
Ensembl Genes	2527	HECTD2	418	1.224582e-1	1.000000e+0	1.000000e+0	7.655717e+0	1.306213e-1	1	1.433824e-4	1.097695e-3	1	3.202329e-2	1.000000e+0	1.000000e+0	3.122727e+1	3.202329e-2	1	1	1.683502e-3	1.000000e+0	L1MEg1	HECTD2
Ensembl Genes	1510	HSD17B7	419	1.280411e-1	1.000000e+0	1.000000e+0	7.299129e+0	1.370026e-1	1	1.503871e-4	1.097695e-3	1	3.202329e-2	1.000000e+0	1.000000e+0	3.122727e+1	3.202329e-2	1	1	1.683502e-3	1.000000e+0	L1MEg1	HSD17B7
Ensembl Genes	15124	ZNF622	420	1.283112e-1	1.000000e+0	1.000000e+0	7.282662e+0	1.373124e-1	1	1.507271e-4	1.097695e-3	1	3.202329e-2	1.000000e+0	1.000000e+0	3.122727e+1	3.202329e-2	1	1	1.683502e-3	1.000000e+0	L1MEg1	ZNF622
Ensembl Genes	4385	SLCO1C1	421	1.294757e-1	1.000000e+0	1.000000e+0	7.212458e+0	1.386490e-1	1	1.521943e-4	1.097695e-3	1	3.202329e-2	1.000000e+0	1.000000e+0	3.122727e+1	3.202329e-2	1	1	1.683502e-3	1.000000e+0	L1MEg1	SLCO1C1
Ensembl Genes	11116	EVA1A	422	1.299193e-1	1.000000e+0	1.000000e+0	7.186039e+0	1.391587e-1	1	1.527538e-4	1.097695e-3	1	3.202329e-2	1.000000e+0	1.000000e+0	3.122727e+1	3.202329e-2	1	1	1.683502e-3	1.000000e+0	L1MEg1	EVA1A
Ensembl Genes	5000	PWP1	423	1.309344e-1	1.000000e+0	1.000000e+0	7.126268e+0	1.403259e-1	1	1.540350e-4	1.097695e-3	1	3.202329e-2	1.000000e+0	1.000000e+0	3.122727e+1	3.202329e-2	1	1	1.683502e-3	1.000000e+0	L1MEg1	PWP1
Ensembl Genes	1938	URB2	424	1.309973e-1	1.000000e+0	1.000000e+0	7.122599e+0	1.403982e-1	1	1.541144e-4	1.097695e-3	1	3.202329e-2	1.000000e+0	1.000000e+0	3.122727e+1	3.202329e-2	1	1	1.683502e-3	1.000000e+0	L1MEg1	URB2
Ensembl Genes	14738	GRID2	425	1.341061e-1	1.000000e+0	1.000000e+0	3.140888e+0	6.367626e-1	2	6.989710e-4	2.195390e-3	1	3.202329e-2	1.000000e+0	1.000000e+0	3.122727e+1	3.202329e-2	1	1	1.683502e-3	1.000000e+0	L1MEg1,L1MEg1	GRID2
Ensembl Genes	3862	CNTN5	425	1.341061e-1	1.000000e+0	1.000000e+0	3.140888e+0	6.367626e-1	2	6.989710e-4	2.195390e-3	1	3.202329e-2	1.000000e+0	1.000000e+0	3.122727e+1	3.202329e-2	1	1	1.683502e-3	1.000000e+0	L1MEg1,L1MEg1	CNTN5
Ensembl Genes	15116	CTNND2	425	1.341061e-1	1.000000e+0	1.000000e+0	3.140888e+0	6.367626e-1	2	6.989710e-4	2.195390e-3	1	3.202329e-2	1.000000e+0	1.000000e+0	3.122727e+1	3.202329e-2	1	1	1.683502e-3	1.000000e+0	L1MEg1,L1MEg1	CTNND2
Ensembl Genes	18343	MMP16	425	1.341061e-1	1.000000e+0	1.000000e+0	3.140888e+0	6.367626e-1	2	6.989710e-4	2.195390e-3	1	3.202329e-2	1.000000e+0	1.000000e+0	3.122727e+1	3.202329e-2	1	1	1.683502e-3	1.000000e+0	L1MEg1,L1MEg1	MMP16
Ensembl Genes	17292	POM121L12	425	1.341061e-1	1.000000e+0	1.000000e+0	3.140888e+0	6.367626e-1	2	6.989710e-4	2.195390e-3	1	3.202329e-2	1.000000e+0	1.000000e+0	3.122727e+1	3.202329e-2	1	1	1.683502e-3	1.000000e+0	L1MEg1,L1MEg1	POM121L12
Ensembl Genes	5474	SLITRK5	425	1.341061e-1	1.000000e+0	1.000000e+0	3.140888e+0	6.367626e-1	2	6.989710e-4	2.195390e-3	1	3.202329e-2	1.000000e+0	1.000000e+0	3.122727e+1	3.202329e-2	1	1	1.683502e-3	1.000000e+0	L1MEg1,L1MEg1	SLITRK5
Ensembl Genes	19044	CYLC2	425	1.341061e-1	1.000000e+0	1.000000e+0	3.140888e+0	6.367626e-1	2	6.989710e-4	2.195390e-3	1	3.202329e-2	1.000000e+0	1.000000e+0	3.122727e+1	3.202329e-2	1	1	1.683502e-3	1.000000e+0	L1MEg1,L1MEg1	CYLC2
Ensembl Genes	5777	LRFN5	425	1.341061e-1	1.000000e+0	1.000000e+0	3.140888e+0	6.367626e-1	2	6.989710e-4	2.195390e-3	1	3.202329e-2	1.000000e+0	1.000000e+0	3.122727e+1	3.202329e-2	1	1	1.683502e-3	1.000000e+0	L1MEg1,L1MEg1	LRFN5
Ensembl Genes	679	SLC5A9	433	1.387940e-1	1.000000e+0	1.000000e+0	6.693023e+0	1.494093e-1	1	1.640058e-4	1.097695e-3	1	3.202329e-2	1.000000e+0	1.000000e+0	3.122727e+1	3.202329e-2	1	1	1.683502e-3	1.000000e+0	L1MEg1	SLC5A9
Ensembl Genes	5945	SLC8A3	434	1.412690e-1	1.000000e+0	1.000000e+0	6.566555e+0	1.522869e-1	1	1.671645e-4	1.097695e-3	1	3.202329e-2	1.000000e+0	1.000000e+0	3.122727e+1	3.202329e-2	1	1	1.683502e-3	1.000000e+0	L1MEg1	SLC8A3
Ensembl Genes	14364	CRMP1	435	1.433644e-1	1.000000e+0	1.000000e+0	6.462893e+0	1.547295e-1	1	1.698458e-4	1.097695e-3	1	3.202329e-2	1.000000e+0	1.000000e+0	3.122727e+1	3.202329e-2	1	1	1.683502e-3	1.000000e+0	L1MEg1	CRMP1
Ensembl Genes	15500	ISOC1	436	1.442229e-1	1.000000e+0	1.000000e+0	6.421285e+0	1.557321e-1	1	1.709463e-4	1.097695e-3	1	3.202329e-2	1.000000e+0	1.000000e+0	3.122727e+1	3.202329e-2	1	1	1.683502e-3	1.000000e+0	L1MEg1	ISOC1
Ensembl Genes	14891	ZNF330	437	1.454813e-1	1.000000e+0	1.000000e+0	6.361190e+0	1.572033e-1	1	1.725613e-4	1.097695e-3	1	3.202329e-2	1.000000e+0	1.000000e+0	3.122727e+1	3.202329e-2	1	1	1.683502e-3	1.000000e+0	L1MEg1	ZNF330
Ensembl Genes	4402	ST8SIA1	438	1.461925e-1	1.000000e+0	1.000000e+0	6.327677e+0	1.580359e-1	1	1.734752e-4	1.097695e-3	1	3.202329e-2	1.000000e+0	1.000000e+0	3.122727e+1	3.202329e-2	1	1	1.683502e-3	1.000000e+0	L1MEg1	ST8SIA1
Ensembl Genes	17118	TMEM196	439	1.478033e-1	1.000000e+0	1.000000e+0	6.252975e+0	1.599239e-1	1	1.755476e-4	1.097695e-3	1	3.202329e-2	1.000000e+0	1.000000e+0	3.122727e+1	3.202329e-2	1	1	1.683502e-3	1.000000e+0	L1MEg1	TMEM196
Ensembl Genes	18994	HSD17B3	440	1.488052e-1	1.000000e+0	1.000000e+0	6.207326e+0	1.611000e-1	1	1.768386e-4	1.097695e-3	1	3.202329e-2	1.000000e+0	1.000000e+0	3.122727e+1	3.202329e-2	1	1	1.683502e-3	1.000000e+0	L1MEg1	HSD17B3
Ensembl Genes	18076	ADAM7	441	1.533278e-1	1.000000e+0	1.000000e+0	6.008659e+0	1.664265e-1	1	1.826855e-4	1.097695e-3	1	3.202329e-2	1.000000e+0	1.000000e+0	3.122727e+1	3.202329e-2	1	1	1.683502e-3	1.000000e+0	L1MEg1	ADAM7
Ensembl Genes	15707	DPYSL3	442	1.595293e-1	1.000000e+0	1.000000e+0	5.754513e+0	1.737766e-1	1	1.907537e-4	1.097695e-3	1	3.202329e-2	1.000000e+0	1.000000e+0	3.122727e+1	3.202329e-2	1	1	1.683502e-3	1.000000e+0	L1MEg1	DPYSL3
Ensembl Genes	17119	MACC1	443	1.600420e-1	1.000000e+0	1.000000e+0	5.734384e+0	1.743867e-1	1	1.914233e-4	1.097695e-3	1	3.202329e-2	1.000000e+0	1.000000e+0	3.122727e+1	3.202329e-2	1	1	1.683502e-3	1.000000e+0	L1MEg1	MACC1
Ensembl Genes	6250	APBA2	444	1.602653e-1	1.000000e+0	1.000000e+0	5.725655e+0	1.746525e-1	1	1.917152e-4	1.097695e-3	1	3.202329e-2	1.000000e+0	1.000000e+0	3.122727e+1	3.202329e-2	1	1	1.683502e-3	1.000000e+0	L1MEg1	APBA2
Ensembl Genes	680	SPATA6	445	1.612456e-1	1.000000e+0	1.000000e+0	5.687624e+0	1.758203e-1	1	1.929971e-4	1.097695e-3	1	3.202329e-2	1.000000e+0	1.000000e+0	3.122727e+1	3.202329e-2	1	1	1.683502e-3	1.000000e+0	L1MEg1	SPATA6
Ensembl Genes	18283	TERF1	446	1.616862e-1	1.000000e+0	1.000000e+0	5.670681e+0	1.763457e-1	1	1.935737e-4	1.097695e-3	1	3.202329e-2	1.000000e+0	1.000000e+0	3.122727e+1	3.202329e-2	1	1	1.683502e-3	1.000000e+0	L1MEg1	TERF1
Ensembl Genes	15422	SLCO6A1	447	1.631739e-1	1.000000e+0	1.000000e+0	5.614143e+0	1.781216e-1	1	1.955231e-4	1.097695e-3	1	3.202329e-2	1.000000e+0	1.000000e+0	3.122727e+1	3.202329e-2	1	1	1.683502e-3	1.000000e+0	L1MEg1	SLCO6A1
Ensembl Genes	4055	TBCEL	448	1.695330e-1	1.000000e+0	1.000000e+0	5.383635e+0	1.857481e-1	1	2.038947e-4	1.097695e-3	1	3.202329e-2	1.000000e+0	1.000000e+0	3.122727e+1	3.202329e-2	1	1	1.683502e-3	1.000000e+0	L1MEg1	TBCEL
Ensembl Genes	3171	BDNF	449	1.716897e-1	1.000000e+0	1.000000e+0	5.309321e+0	1.883480e-1	1	2.067486e-4	1.097695e-3	1	3.202329e-2	1.000000e+0	1.000000e+0	3.122727e+1	3.202329e-2	1	1	1.683502e-3	1.000000e+0	L1MEg1	BDNF
Ensembl Genes	12902	MYO18B	450	1.735722e-1	1.000000e+0	1.000000e+0	5.245961e+0	1.906228e-1	1	2.092457e-4	1.097695e-3	1	3.202329e-2	1.000000e+0	1.000000e+0	3.122727e+1	3.202329e-2	1	1	1.683502e-3	1.000000e+0	L1MEg1	MYO18B
Ensembl Genes	11115	TACR1	451	1.763323e-1	1.000000e+0	1.000000e+0	5.155505e+0	1.939674e-1	1	2.129170e-4	1.097695e-3	1	3.202329e-2	1.000000e+0	1.000000e+0	3.122727e+1	3.202329e-2	1	1	1.683502e-3	1.000000e+0	L1MEg1	TACR1
Ensembl Genes	15467	COMMD10	452	1.766496e-1	1.000000e+0	1.000000e+0	5.145286e+0	1.943527e-1	1	2.133399e-4	1.097695e-3	1	3.202329e-2	1.000000e+0	1.000000e+0	3.122727e+1	3.202329e-2	1	1	1.683502e-3	1.000000e+0	L1MEg1	COMMD10
Ensembl Genes	10757	TTC32	453	1.810362e-1	1.000000e+0	1.000000e+0	5.007674e+0	1.996935e-1	1	2.192025e-4	1.097695e-3	1	3.202329e-2	1.000000e+0	1.000000e+0	3.122727e+1	3.202329e-2	1	1	1.683502e-3	1.000000e+0	L1MEg1	TTC32
Ensembl Genes	11578	PPP1R1C	454	1.814208e-1	1.000000e+0	1.000000e+0	4.995925e+0	2.001631e-1	1	2.197180e-4	1.097695e-3	1	3.202329e-2	1.000000e+0	1.000000e+0	3.122727e+1	3.202329e-2	1	1	1.683502e-3	1.000000e+0	L1MEg1	PPP1R1C
Ensembl Genes	15376	VCAN	455	1.838745e-1	1.000000e+0	1.000000e+0	4.922120e+0	2.031645e-1	1	2.230126e-4	1.097695e-3	1	3.202329e-2	1.000000e+0	1.000000e+0	3.122727e+1	3.202329e-2	1	1	1.683502e-3	1.000000e+0	L1MEg1	VCAN
Ensembl Genes	15501	ADAMTS19	456	1.862649e-1	1.000000e+0	1.000000e+0	4.852082e+0	2.060971e-1	1	2.262317e-4	1.097695e-3	1	3.202329e-2	1.000000e+0	1.000000e+0	3.122727e+1	3.202329e-2	1	1	1.683502e-3	1.000000e+0	L1MEg1	ADAMTS19
Ensembl Genes	2743	EMX2	457	1.908666e-1	1.000000e+0	1.000000e+0	4.722174e+0	2.117668e-1	1	2.324554e-4	1.097695e-3	1	3.202329e-2	1.000000e+0	1.000000e+0	3.122727e+1	3.202329e-2	1	1	1.683502e-3	1.000000e+0	L1MEg1	EMX2
Ensembl Genes	1136	HIST2H3PS2	458	1.916318e-1	1.000000e+0	1.000000e+0	4.701175e+0	2.127128e-1	1	2.334937e-4	1.097695e-3	1	3.202329e-2	1.000000e+0	1.000000e+0	3.122727e+1	3.202329e-2	1	1	1.683502e-3	1.000000e+0	L1MEg1	HIST2H3PS2
Ensembl Genes	2341	CCDC6	459	1.930577e-1	1.000000e+0	1.000000e+0	4.662486e+0	2.144779e-1	1	2.354312e-4	1.097695e-3	1	3.202329e-2	1.000000e+0	1.000000e+0	3.122727e+1	3.202329e-2	1	1	1.683502e-3	1.000000e+0	L1MEg1	CCDC6
Ensembl Genes	6252	NDNL2	460	1.946384e-1	1.000000e+0	1.000000e+0	4.620258e+0	2.164381e-1	1	2.375830e-4	1.097695e-3	1	3.202329e-2	1.000000e+0	1.000000e+0	3.122727e+1	3.202329e-2	1	1	1.683502e-3	1.000000e+0	L1MEg1	NDNL2
Ensembl Genes	4053	GRIK4	461	1.949550e-1	1.000000e+0	1.000000e+0	4.611879e+0	2.168313e-1	1	2.380146e-4	1.097695e-3	1	3.202329e-2	1.000000e+0	1.000000e+0	3.122727e+1	3.202329e-2	1	1	1.683502e-3	1.000000e+0	L1MEg1	GRIK4
Ensembl Genes	12903	SEZ6L	462	1.949745e-1	1.000000e+0	1.000000e+0	4.611365e+0	2.168555e-1	1	2.380412e-4	1.097695e-3	1	3.202329e-2	1.000000e+0	1.000000e+0	3.122727e+1	3.202329e-2	1	1	1.683502e-3	1.000000e+0	L1MEg1	SEZ6L
Ensembl Genes	2086	WDR37	463	1.967860e-1	1.000000e+0	1.000000e+0	4.563964e+0	2.191078e-1	1	2.405135e-4	1.097695e-3	1	3.202329e-2	1.000000e+0	1.000000e+0	3.122727e+1	3.202329e-2	1	1	1.683502e-3	1.000000e+0	L1MEg1	WDR37
Ensembl Genes	5850	TMEM260	464	1.972724e-1	1.000000e+0	1.000000e+0	4.551385e+0	2.197133e-1	1	2.411782e-4	1.097695e-3	1	3.202329e-2	1.000000e+0	1.000000e+0	3.122727e+1	3.202329e-2	1	1	1.683502e-3	1.000000e+0	L1MEg1	TMEM260
Ensembl Genes	1649	C1orf21	465	2.001156e-1	1.000000e+0	1.000000e+0	4.479068e+0	2.232607e-1	1	2.450722e-4	1.097695e-3	1	3.202329e-2	1.000000e+0	1.000000e+0	3.122727e+1	3.202329e-2	1	1	1.683502e-3	1.000000e+0	L1MEg1	C1orf21
Ensembl Genes	12064	FERMT1	466	2.007211e-1	1.000000e+0	1.000000e+0	4.463930e+0	2.240178e-1	1	2.459032e-4	1.097695e-3	1	3.202329e-2	1.000000e+0	1.000000e+0	3.122727e+1	3.202329e-2	1	1	1.683502e-3	1.000000e+0	L1MEg1	FERMT1
Ensembl Genes	10753	RDH14	467	2.022683e-1	1.000000e+0	1.000000e+0	4.425662e+0	2.259549e-1	1	2.480295e-4	1.097695e-3	1	3.202329e-2	1.000000e+0	1.000000e+0	3.122727e+1	3.202329e-2	1	1	1.683502e-3	1.000000e+0	L1MEg1	RDH14
Ensembl Genes	11579	PDE1A	468	2.059930e-1	1.000000e+0	1.000000e+0	4.335878e+0	2.306338e-1	1	2.531655e-4	1.097695e-3	1	3.202329e-2	1.000000e+0	1.000000e+0	3.122727e+1	3.202329e-2	1	1	1.683502e-3	1.000000e+0	L1MEg1	PDE1A
Ensembl Genes	1090	PPIAL4G	469	2.076919e-1	1.000000e+0	1.000000e+0	4.295990e+0	2.327752e-1	1	2.555162e-4	1.097695e-3	1	3.202329e-2	1.000000e+0	1.000000e+0	3.122727e+1	3.202329e-2	1	1	1.683502e-3	1.000000e+0	L1MEg1	PPIAL4G
Ensembl Genes	2225	ARHGAP12	470	2.087353e-1	1.000000e+0	1.000000e+0	4.271812e+0	2.340927e-1	1	2.569623e-4	1.097695e-3	1	3.202329e-2	1.000000e+0	1.000000e+0	3.122727e+1	3.202329e-2	1	1	1.683502e-3	1.000000e+0	L1MEg1	ARHGAP12
Ensembl Genes	11571	ZNF385B	471	2.089883e-1	1.000000e+0	1.000000e+0	4.265987e+0	2.344124e-1	1	2.573132e-4	1.097695e-3	1	3.202329e-2	1.000000e+0	1.000000e+0	3.122727e+1	3.202329e-2	1	1	1.683502e-3	1.000000e+0	L1MEg1	ZNF385B
Ensembl Genes	1135	NBPF16	472	2.093502e-1	1.000000e+0	1.000000e+0	4.257677e+0	2.348699e-1	1	2.578154e-4	1.097695e-3	1	3.202329e-2	1.000000e+0	1.000000e+0	3.122727e+1	3.202329e-2	1	1	1.683502e-3	1.000000e+0	L1MEg1	NBPF16
Ensembl Genes	18077	NEFM	473	2.093857e-1	1.000000e+0	1.000000e+0	4.256863e+0	2.349148e-1	1	2.578647e-4	1.097695e-3	1	3.202329e-2	1.000000e+0	1.000000e+0	3.122727e+1	3.202329e-2	1	1	1.683502e-3	1.000000e+0	L1MEg1	NEFM
Ensembl Genes	5235	TUBA3C	474	2.101787e-1	1.000000e+0	1.000000e+0	4.238761e+0	2.359180e-1	1	2.589659e-4	1.097695e-3	1	3.202329e-2	1.000000e+0	1.000000e+0	3.122727e+1	3.202329e-2	1	1	1.683502e-3	1.000000e+0	L1MEg1	TUBA3C
Ensembl Genes	10752	KCNS3	475	2.104784e-1	1.000000e+0	1.000000e+0	4.231954e+0	2.362975e-1	1	2.593825e-4	1.097695e-3	1	3.202329e-2	1.000000e+0	1.000000e+0	3.122727e+1	3.202329e-2	1	1	1.683502e-3	1.000000e+0	L1MEg1	KCNS3
Ensembl Genes	18411	NCALD	476	2.111075e-1	1.000000e+0	1.000000e+0	4.217729e+0	2.370944e-1	1	2.602573e-4	1.097695e-3	1	3.202329e-2	1.000000e+0	1.000000e+0	3.122727e+1	3.202329e-2	1	1	1.683502e-3	1.000000e+0	L1MEg1	NCALD
Ensembl Genes	1939	GALNT2	477	2.113361e-1	1.000000e+0	1.000000e+0	4.212582e+0	2.373841e-1	1	2.605753e-4	1.097695e-3	1	3.202329e-2	1.000000e+0	1.000000e+0	3.122727e+1	3.202329e-2	1	1	1.683502e-3	1.000000e+0	L1MEg1	GALNT2
Ensembl Genes	9077	SKOR2	478	2.121319e-1	1.000000e+0	1.000000e+0	4.194747e+0	2.383934e-1	1	2.616832e-4	1.097695e-3	1	3.202329e-2	1.000000e+0	1.000000e+0	3.122727e+1	3.202329e-2	1	1	1.683502e-3	1.000000e+0	L1MEg1	SKOR2
Ensembl Genes	17100	AGMO	479	2.192962e-1	1.000000e+0	1.000000e+0	4.039982e+0	2.475258e-1	1	2.717078e-4	1.097695e-3	1	3.202329e-2	1.000000e+0	1.000000e+0	3.122727e+1	3.202329e-2	1	1	1.683502e-3	1.000000e+0	L1MEg1	AGMO
Ensembl Genes	18385	CPQ	480	2.205749e-1	1.000000e+0	1.000000e+0	4.013412e+0	2.491645e-1	1	2.735066e-4	1.097695e-3	1	3.202329e-2	1.000000e+0	1.000000e+0	3.122727e+1	3.202329e-2	1	1	1.683502e-3	1.000000e+0	L1MEg1	CPQ
Ensembl Genes	18993	ERCC6L2	481	2.217885e-1	1.000000e+0	1.000000e+0	3.988475e+0	2.507224e-1	1	2.752167e-4	1.097695e-3	1	3.202329e-2	1.000000e+0	1.000000e+0	3.122727e+1	3.202329e-2	1	1	1.683502e-3	1.000000e+0	L1MEg1	ERCC6L2
Ensembl Genes	13947	CPNE4	482	2.259770e-1	1.000000e+0	1.000000e+0	3.904455e+0	2.561177e-1	1	2.811391e-4	1.097695e-3	1	3.202329e-2	1.000000e+0	1.000000e+0	3.122727e+1	3.202329e-2	1	1	1.683502e-3	1.000000e+0	L1MEg1	CPNE4
Ensembl Genes	6817	ADAMTS17	483	2.261895e-1	1.000000e+0	1.000000e+0	3.900276e+0	2.563921e-1	1	2.814403e-4	1.097695e-3	1	3.202329e-2	1.000000e+0	1.000000e+0	3.122727e+1	3.202329e-2	1	1	1.683502e-3	1.000000e+0	L1MEg1	ADAMTS17
Ensembl Genes	19957	NRK	484	2.273537e-1	1.000000e+0	1.000000e+0	3.877511e+0	2.578974e-1	1	2.830927e-4	1.097695e-3	1	3.202329e-2	1.000000e+0	1.000000e+0	3.122727e+1	3.202329e-2	1	1	1.683502e-3	1.000000e+0	L1MEg1	NRK
Ensembl Genes	5325	DCLK1	485	2.286126e-1	1.000000e+0	1.000000e+0	3.853156e+0	2.595275e-1	1	2.848820e-4	1.097695e-3	1	3.202329e-2	1.000000e+0	1.000000e+0	3.122727e+1	3.202329e-2	1	1	1.683502e-3	1.000000e+0	L1MEg1	DCLK1
Ensembl Genes	14475	KLF3	486	2.299324e-1	1.000000e+0	1.000000e+0	3.827905e+0	2.612395e-1	1	2.867612e-4	1.097695e-3	1	3.202329e-2	1.000000e+0	1.000000e+0	3.122727e+1	3.202329e-2	1	1	1.683502e-3	1.000000e+0	L1MEg1	KLF3
Ensembl Genes	13401	MYRIP	487	2.337377e-1	1.000000e+0	1.000000e+0	3.756688e+0	2.661919e-1	1	2.921975e-4	1.097695e-3	1	3.202329e-2	1.000000e+0	1.000000e+0	3.122727e+1	3.202329e-2	1	1	1.683502e-3	1.000000e+0	L1MEg1	MYRIP
Ensembl Genes	2343	ANK3	488	2.399882e-1	1.000000e+0	1.000000e+0	3.644580e+0	2.743800e-1	1	3.011855e-4	1.097695e-3	1	3.202329e-2	1.000000e+0	1.000000e+0	3.122727e+1	3.202329e-2	1	1	1.683502e-3	1.000000e+0	L1MEg1	ANK3
Ensembl Genes	2224	ZEB1	489	2.469926e-1	1.000000e+0	1.000000e+0	3.525645e+0	2.836360e-1	1	3.113458e-4	1.097695e-3	1	3.202329e-2	1.000000e+0	1.000000e+0	3.122727e+1	3.202329e-2	1	1	1.683502e-3	1.000000e+0	L1MEg1	ZEB1
Ensembl Genes	11532	SP3	490	2.472249e-1	1.000000e+0	1.000000e+0	3.521815e+0	2.839445e-1	1	3.116844e-4	1.097695e-3	1	3.202329e-2	1.000000e+0	1.000000e+0	3.122727e+1	3.202329e-2	1	1	1.683502e-3	1.000000e+0	L1MEg1	SP3
Ensembl Genes	13946	MRPL3	491	2.495679e-1	1.000000e+0	1.000000e+0	3.483582e+0	2.870608e-1	1	3.151052e-4	1.097695e-3	1	3.202329e-2	1.000000e+0	1.000000e+0	3.122727e+1	3.202329e-2	1	1	1.683502e-3	1.000000e+0	L1MEg1	MRPL3
Ensembl Genes	9078	SMAD2	492	2.516579e-1	1.000000e+0	1.000000e+0	3.450073e+0	2.898489e-1	1	3.181656e-4	1.097695e-3	1	3.202329e-2	1.000000e+0	1.000000e+0	3.122727e+1	3.202329e-2	1	1	1.683502e-3	1.000000e+0	L1MEg1	SMAD2
Ensembl Genes	15377	HAPLN1	493	2.518831e-1	1.000000e+0	1.000000e+0	3.446496e+0	2.901498e-1	1	3.184959e-4	1.097695e-3	1	3.202329e-2	1.000000e+0	1.000000e+0	3.122727e+1	3.202329e-2	1	1	1.683502e-3	1.000000e+0	L1MEg1	HAPLN1
Ensembl Genes	18410	GRHL2	494	2.524290e-1	1.000000e+0	1.000000e+0	3.437850e+0	2.908795e-1	1	3.192969e-4	1.097695e-3	1	3.202329e-2	1.000000e+0	1.000000e+0	3.122727e+1	3.202329e-2	1	1	1.683502e-3	1.000000e+0	L1MEg1	GRHL2
Ensembl Genes	16657	CNR1	495	2.524740e-1	1.000000e+0	1.000000e+0	3.437139e+0	2.909397e-1	1	3.193630e-4	1.097695e-3	1	3.202329e-2	1.000000e+0	1.000000e+0	3.122727e+1	3.202329e-2	1	1	1.683502e-3	1.000000e+0	L1MEg1	CNR1
Ensembl Genes	16658	RNGTT	496	2.538547e-1	1.000000e+0	1.000000e+0	3.415442e+0	2.927879e-1	1	3.213917e-4	1.097695e-3	1	3.202329e-2	1.000000e+0	1.000000e+0	3.122727e+1	3.202329e-2	1	1	1.683502e-3	1.000000e+0	L1MEg1	RNGTT
Ensembl Genes	18956	GADD45G	497	2.565979e-1	1.000000e+0	1.000000e+0	3.373023e+0	2.964700e-1	1	3.254335e-4	1.097695e-3	1	3.202329e-2	1.000000e+0	1.000000e+0	3.122727e+1	3.202329e-2	1	1	1.683502e-3	1.000000e+0	L1MEg1	GADD45G
Ensembl Genes	18380	GDF6	498	2.634697e-1	1.000000e+0	1.000000e+0	3.270607e+0	3.057536e-1	1	3.356242e-4	1.097695e-3	1	3.202329e-2	1.000000e+0	1.000000e+0	3.122727e+1	3.202329e-2	1	1	1.683502e-3	1.000000e+0	L1MEg1	GDF6
Ensembl Genes	15123	MARCH11	499	2.642338e-1	1.000000e+0	1.000000e+0	3.259545e+0	3.067912e-1	1	3.367632e-4	1.097695e-3	1	3.202329e-2	1.000000e+0	1.000000e+0	3.122727e+1	3.202329e-2	1	1	1.683502e-3	1.000000e+0	L1MEg1	MARCH11
Ensembl Genes	4439	IPO8	500	2.644934e-1	1.000000e+0	1.000000e+0	3.255802e+0	3.071440e-1	1	3.371504e-4	1.097695e-3	1	3.202329e-2	1.000000e+0	1.000000e+0	3.122727e+1	3.202329e-2	1	1	1.683502e-3	1.000000e+0	L1MEg1	IPO8
GO Biological Process	GO:0071596	ubiquitin-dependent protein catabolic process via the N-end rule pathway	1	5.413006e-20	6.984402e-16	6.984402e-16	5.374224e+1	2.605027e-1	14	2.859525e-4	1.536773e-2	901	9.303109e-2	1.000000e+0	1.000000e+0	1.040909e+1	9.606987e-2	1	3	1.683502e-3	3.333333e-1	L1MEg1,L1MEg1,L1MEg1,L1MEg1,L1MEg1,L1MEg1,L1MEg1,L1MEg1,L1MEg1,L1MEg1,L1MEg1,L1MEg1,L1MEg1,L1MEg1	UBR2
GO Biological Process	GO:0097267	omega-hydroxylase P450 pathway	2	2.222648e-16	2.867883e-12	1.433941e-12	2.924140e+1	4.787732e-1	14	5.255468e-4	1.536773e-2	53	2.375593e-3	1.000000e+0	5.783448e-1	1.040909e+1	2.882096e-1	3	9	5.050505e-3	3.333333e-1	L1MEg1,L1MEg1,L1MEg1,L1MEg1,L1MEg1,L1MEg1,L1MEg1,L1MEg1,L1MEg1,L1MEg1,L1MEg1,L1MEg1,L1MEg1,L1MEg1	CYP2C19,CYP2C8,CYP2C9
GO Biological Process	GO:0071233	cellular response to leucine	3	4.976622e-16	6.421335e-12	2.140445e-12	2.755232e+1	5.081241e-1	14	5.577652e-4	1.536773e-2	1723	2.037708e-1	1.000000e+0	1.000000e+0	4.461039e+0	2.241630e-1	1	7	1.683502e-3	1.428571e-1	L1MEg1,L1MEg1,L1MEg1,L1MEg1,L1MEg1,L1MEg1,L1MEg1,L1MEg1,L1MEg1,L1MEg1,L1MEg1,L1MEg1,L1MEg1,L1MEg1	UBR2
GO Biological Process	GO:0016098	monoterpenoid metabolic process	4	5.576926e-15	7.195908e-11	1.798977e-11	4.311742e+1	2.551173e-1	11	2.800410e-4	1.207464e-2	180	1.409620e-2	1.000000e+0	1.000000e+0	1.040909e+1	1.921397e-1	2	6	3.367003e-3	3.333333e-1	L1MEg1,L1MEg1,L1MEg1,L1MEg1,L1MEg1,L1MEg1,L1MEg1,L1MEg1,L1MEg1,L1MEg1,L1MEg1	CYP2C19,CYP2C9
GO Biological Process	GO:0010529	negative regulation of transposition	5	4.046623e-14	5.221358e-10	1.044272e-10	1.716018e+1	8.741167e-1	15	9.595134e-4	1.646542e-2	1233	1.224423e-1	1.000000e+0	1.000000e+0	3.287081e+0	6.084425e-1	2	19	3.367003e-3	1.052632e-1	L1MEg1,L1MEg1,L1MEg1,L1MEg1,L1MEg1,L1MEg1,L1MEg1,L1MEg1,L1MEg1,L1MEg1,L1MEg1,L1MEg1,L1MEg1,L1MEg1,L1MEg1	PIWIL4,UBR2
GO Biological Process	GO:0042738	exogenous drug catabolic process	6	1.043129e-13	1.345949e-9	2.243249e-10	1.850441e+1	7.565764e-1	14	8.304900e-4	1.536773e-2	89	4.448244e-3	1.000000e+0	6.448954e-1	8.516529e+0	3.522562e-1	3	11	5.050505e-3	2.727273e-1	L1MEg1,L1MEg1,L1MEg1,L1MEg1,L1MEg1,L1MEg1,L1MEg1,L1MEg1,L1MEg1,L1MEg1,L1MEg1,L1MEg1,L1MEg1,L1MEg1	CYP2C19,CYP2C8,CYP2C9
GO Biological Process	GO:0007141	male meiosis I	7	8.191044e-13	1.056890e-8	1.509843e-9	1.583896e+1	8.838965e-1	14	9.702486e-4	1.536773e-2	3391	5.115176e-1	1.000000e+0	1.000000e+0	1.419421e+0	7.045124e-1	1	22	1.683502e-3	4.545455e-2	L1MEg1,L1MEg1,L1MEg1,L1MEg1,L1MEg1,L1MEg1,L1MEg1,L1MEg1,L1MEg1,L1MEg1,L1MEg1,L1MEg1,L1MEg1,L1MEg1	UBR2
GO Biological Process	GO:0042737	drug catabolic process	8	1.067462e-12	1.377346e-8	1.721683e-9	1.552393e+1	9.018337e-1	14	9.899383e-4	1.536773e-2	142	9.135993e-3	1.000000e+0	8.301529e-1	6.691558e+0	4.483261e-1	3	14	5.050505e-3	2.142857e-1	L1MEg1,L1MEg1,L1MEg1,L1MEg1,L1MEg1,L1MEg1,L1MEg1,L1MEg1,L1MEg1,L1MEg1,L1MEg1,L1MEg1,L1MEg1,L1MEg1	CYP2C19,CYP2C8,CYP2C9
GO Biological Process	GO:0019373	epoxygenase P450 pathway	9	1.460515e-11	1.884503e-7	2.093892e-8	1.271092e+1	1.101416e+0	14	1.209018e-3	1.536773e-2	79	3.351333e-3	1.000000e+0	5.473702e-1	6.245455e+0	6.404658e-1	4	20	6.734007e-3	2.000000e-1	L1MEg1,L1MEg1,L1MEg1,L1MEg1,L1MEg1,L1MEg1,L1MEg1,L1MEg1,L1MEg1,L1MEg1,L1MEg1,L1MEg1,L1MEg1,L1MEg1	CYP2C18,CYP2C19,CYP2C8,CYP2C9
GO Biological Process	GO:0007140	male meiosis	10	1.509691e-11	1.947954e-7	1.947954e-8	7.819510e+0	2.429820e+0	19	2.667201e-3	2.085620e-2	178	1.407602e-2	1.000000e+0	1.000000e+0	3.469697e+0	1.441048e+0	5	45	8.417508e-3	1.111111e-1	L1MEg1,L1MEg1,L1MEg1,L1MEg1,L1MEg1,L1MEg1,L1MEg1,L1MEg1,L1MEg1,L1MEg1,L1MEg1,L1MEg1,L1MEg1,L1MEg1,L1MEg1,L1MEg1,L1MEg1,L1MEg1,L1MEg1	CYP26B1,KIF18A,M1AP,SPDYA,UBR2
GO Biological Process	GO:0070989	oxidative demethylation	11	1.344694e-10	1.735059e-6	1.577326e-7	1.666585e+1	6.600324e-1	11	7.245142e-4	1.207464e-2	583	5.463945e-2	1.000000e+0	1.000000e+0	5.204545e+0	3.842795e-1	2	12	3.367003e-3	1.666667e-1	L1MEg1,L1MEg1,L1MEg1,L1MEg1,L1MEg1,L1MEg1,L1MEg1,L1MEg1,L1MEg1,L1MEg1,L1MEg1	CYP2C8,CYP2C9
GO Biological Process	GO:0033522	histone H2A ubiquitination	12	2.735664e-10	3.529827e-6	2.941523e-7	9.089603e+0	1.650237e+0	15	1.811457e-3	1.646542e-2	1459	1.555743e-1	1.000000e+0	1.000000e+0	2.838843e+0	7.045124e-1	2	22	3.367003e-3	9.090909e-2	L1MEg1,L1MEg1,L1MEg1,L1MEg1,L1MEg1,L1MEg1,L1MEg1,L1MEg1,L1MEg1,L1MEg1,L1MEg1,L1MEg1,L1MEg1,L1MEg1,L1MEg1	RNF168,UBR2
GO Biological Process	GO:0017144	drug metabolic process	13	6.612547e-10	8.532169e-6	6.563207e-7	7.764667e+0	2.060616e+0	16	2.261928e-3	1.756312e-2	274	2.256561e-2	1.000000e+0	1.000000e+0	3.673797e+0	1.088792e+0	4	34	6.734007e-3	1.176471e-1	L1MEg1,L1MEg1,L1MEg1,L1MEg1,L1MEg1,L1MEg1,L1MEg1,L1MEg1,L1MEg1,L1MEg1,L1MEg1,L1MEg1,L1MEg1,L1MEg1,L1MEg1,L1MEg1	BCHE,CYP2C19,CYP2C8,CYP2C9
GO Biological Process	GO:0002933	lipid hydroxylation	14	1.867657e-9	2.409838e-5	1.721313e-6	3.557266e+1	1.967803e-1	7	2.160047e-4	7.683864e-3	1531	1.774206e-1	1.000000e+0	1.000000e+0	5.204545e+0	1.921397e-1	1	6	1.683502e-3	1.666667e-1	L1MEg1,L1MEg1,L1MEg1,L1MEg1,L1MEg1,L1MEg1,L1MEg1	CYP2C8
GO Biological Process	GO:0009311	oligosaccharide metabolic process	15	2.466770e-9	3.182873e-5	2.121916e-6	3.898717e+0	7.181850e+0	28	7.883479e-3	3.073546e-2	278	2.297387e-2	1.000000e+0	1.000000e+0	2.715415e+0	2.209607e+0	6	69	1.010101e-2	8.695652e-2	L1MEg1,L1MEg1,L1MEg1,L1MEg1,L1MEg1,L1MEg1,L1MEg1,L1MEg1,L1MEg1,L1MEg1,L1MEg1,L1MEg1,L1MEg1,L1MEg1,L1MEg1,L1MEg1,L1MEg1,L1MEg1,L1MEg1,L1MEg1,L1MEg1,L1MEg1,L1MEg1,L1MEg1,L1MEg1,L1MEg1,L1MEg1,L1MEg1	B3GALT1,MAN1A1,MAN2A1,ST6GAL2,ST6GALNAC3,ST6GALNAC5
GO Biological Process	GO:1903712	cysteine transmembrane transport	16	2.476356e-9	3.195242e-5	1.997026e-6	5.347998e+1	1.121915e-1	6	1.231520e-4	6.586169e-3	355	3.202329e-2	1.000000e+0	1.000000e+0	3.122727e+1	3.202329e-2	1	1	1.683502e-3	1.000000e+0	L1MEg1,L1MEg1,L1MEg1,L1MEg1,L1MEg1,L1MEg1	SLC1A1
GO Biological Process	GO:0072330	monocarboxylic acid biosynthetic process	17	3.394959e-9	4.380516e-5	2.576774e-6	2.990849e+0	1.303977e+1	39	1.431369e-2	4.281010e-2	553	4.881803e-2	1.000000e+0	1.000000e+0	1.826156e+0	5.475983e+0	10	171	1.683502e-2	5.847953e-2	L1MEg1,L1MEg1,L1MEg1,L1MEg1,L1MEg1,L1MEg1,L1MEg1,L1MEg1,L1MEg1,L1MEg1,L1MEg1,L1MEg1,L1MEg1,L1MEg1,L1MEg1,L1MEg1,L1MEg1,L1MEg1,L1MEg1,L1MEg1,L1MEg1,L1MEg1,L1MEg1,L1MEg1,L1MEg1,L1MEg1,L1MEg1,L1MEg1,L1MEg1,L1MEg1,L1MEg1,L1MEg1,L1MEg1,L1MEg1,L1MEg1,L1MEg1,L1MEg1,L1MEg1,L1MEg1	C10orf129,CH25H,CYP7B1,DSEL,ELOVL7,OSBPL3,PNPLA8,PTGIS,QKI,VCAN
GO Biological Process	GO:0009312	oligosaccharide biosynthetic process	18	4.670810e-9	6.026746e-5	3.348192e-6	6.750446e+0	2.370214e+0	16	2.601771e-3	1.756312e-2	1068	1.118280e-1	1.000000e+0	1.000000e+0	3.469697e+0	5.764192e-1	2	18	3.367003e-3	1.111111e-1	L1MEg1,L1MEg1,L1MEg1,L1MEg1,L1MEg1,L1MEg1,L1MEg1,L1MEg1,L1MEg1,L1MEg1,L1MEg1,L1MEg1,L1MEg1,L1MEg1,L1MEg1,L1MEg1	B3GALT1,ST6GALNAC5
GO Biological Process	GO:0043201	response to leucine	19	5.455025e-9	7.038619e-5	3.704536e-6	7.978230e+0	1.754775e+0	14	1.926208e-3	1.536773e-2	2355	3.010093e-1	1.000000e+0	1.000000e+0	2.838843e+0	3.522562e-1	1	11	1.683502e-3	9.090909e-2	L1MEg1,L1MEg1,L1MEg1,L1MEg1,L1MEg1,L1MEg1,L1MEg1,L1MEg1,L1MEg1,L1MEg1,L1MEg1,L1MEg1,L1MEg1,L1MEg1	UBR2
GO Biological Process	GO:0006677	glycosylceramide metabolic process	20	5.627473e-9	7.261128e-5	3.630564e-6	7.241209e+0	2.071477e+0	15	2.273850e-3	1.646542e-2	879	9.140467e-2	1.000000e+0	1.000000e+0	3.903409e+0	5.123726e-1	2	16	3.367003e-3	1.250000e-1	L1MEg1,L1MEg1,L1MEg1,L1MEg1,L1MEg1,L1MEg1,L1MEg1,L1MEg1,L1MEg1,L1MEg1,L1MEg1,L1MEg1,L1MEg1,L1MEg1,L1MEg1	B3GALT1,ST6GALNAC3
GO Biological Process	GO:0018171	peptidyl-cysteine oxidation	21	7.277114e-9	9.389660e-5	4.471267e-6	2.113041e+1	3.786012e-1	8	4.155886e-4	8.781559e-3	901	9.303109e-2	1.000000e+0	1.000000e+0	1.040909e+1	9.606987e-2	1	3	1.683502e-3	3.333333e-1	L1MEg1,L1MEg1,L1MEg1,L1MEg1,L1MEg1,L1MEg1,L1MEg1,L1MEg1	TMX3
GO Biological Process	GO:0019369	arachidonic acid metabolic process	22	1.068865e-8	1.379157e-4	6.268893e-6	5.911055e+0	2.875967e+0	17	3.156934e-3	1.866081e-2	99	5.573183e-3	1.000000e+0	7.263715e-1	3.673797e+0	1.633188e+0	6	51	1.010101e-2	1.176471e-1	L1MEg1,L1MEg1,L1MEg1,L1MEg1,L1MEg1,L1MEg1,L1MEg1,L1MEg1,L1MEg1,L1MEg1,L1MEg1,L1MEg1,L1MEg1,L1MEg1,L1MEg1,L1MEg1,L1MEg1	CYP2C18,CYP2C19,CYP2C8,CYP2C9,PNPLA8,PTGIS
GO Biological Process	GO:0007131	reciprocal meiotic recombination	23	1.369097e-8	1.766546e-4	7.680634e-6	6.242068e+0	2.563253e+0	16	2.813670e-3	1.756312e-2	3127	4.468256e-1	1.000000e+0	1.000000e+0	1.328820e+0	1.505095e+0	2	47	3.367003e-3	4.255319e-2	L1MEg1,L1MEg1,L1MEg1,L1MEg1,L1MEg1,L1MEg1,L1MEg1,L1MEg1,L1MEg1,L1MEg1,L1MEg1,L1MEg1,L1MEg1,L1MEg1,L1MEg1,L1MEg1	SYCP1,UBR2
GO Biological Process	GO:0032787	monocarboxylic acid metabolic process	24	5.138695e-8	6.630458e-4	2.762691e-5	2.009669e+0	3.483161e+1	70	3.823448e-2	7.683864e-2	1481	1.603075e-1	1.000000e+0	1.000000e+0	1.274583e+0	1.569141e+1	20	490	3.367003e-2	4.081633e-2	L1MEg1,L1MEg1,L1MEg1,L1MEg1,L1MEg1,L1MEg1,L1MEg1,L1MEg1,L1MEg1,L1MEg1,L1MEg1,L1MEg1,L1MEg1,L1MEg1,L1MEg1,L1MEg1,L1MEg1,L1MEg1,L1MEg1,L1MEg1,L1MEg1,L1MEg1,L1MEg1,L1MEg1,L1MEg1,L1MEg1,L1MEg1,L1MEg1,L1MEg1,L1MEg1,L1MEg1,L1MEg1,L1MEg1,L1MEg1,L1MEg1,L1MEg1,L1MEg1,L1MEg1,L1MEg1,L1MEg1,L1MEg1,L1MEg1,L1MEg1,L1MEg1,L1MEg1,L1MEg1,L1MEg1,L1MEg1,L1MEg1,L1MEg1,L1MEg1,L1MEg1,L1MEg1,L1MEg1,L1MEg1,L1MEg1,L1MEg1,…	C10orf129,CH25H,CYP26B1,CYP2C18,CYP2C19,CYP2C8,CYP2C9,CYP7B1,DSEL,ELOVL7,GPAM,HIF1A,MUT,OSBPL3,PDHA2,PNPLA8,PTGIS,QKI,TYRP1,VCAN
GO Biological Process	GO:0030208	dermatan sulfate biosynthetic process	25	5.462204e-8	7.047882e-4	2.819153e-5	7.275923e+0	1.786715e+0	13	1.961268e-3	1.427003e-2	583	5.463945e-2	1.000000e+0	1.000000e+0	5.204545e+0	3.842795e-1	2	12	3.367003e-3	1.666667e-1	L1MEg1,L1MEg1,L1MEg1,L1MEg1,L1MEg1,L1MEg1,L1MEg1,L1MEg1,L1MEg1,L1MEg1,L1MEg1,L1MEg1,L1MEg1	DSEL,VCAN
GO Biological Process	GO:0018158	protein oxidation	26	5.590190e-8	7.213022e-4	2.774239e-5	1.616939e+1	4.947620e-1	8	5.430976e-4	8.781559e-3	1723	2.037708e-1	1.000000e+0	1.000000e+0	4.461039e+0	2.241630e-1	1	7	1.683502e-3	1.428571e-1	L1MEg1,L1MEg1,L1MEg1,L1MEg1,L1MEg1,L1MEg1,L1MEg1,L1MEg1	TMX3
GO Biological Process	GO:0030205	dermatan sulfate metabolic process	27	5.617863e-8	7.248729e-4	2.684714e-5	7.257971e+0	1.791134e+0	13	1.966119e-3	1.427003e-2	733	6.323733e-2	1.000000e+0	1.000000e+0	4.804196e+0	4.163028e-1	2	13	3.367003e-3	1.538462e-1	L1MEg1,L1MEg1,L1MEg1,L1MEg1,L1MEg1,L1MEg1,L1MEg1,L1MEg1,L1MEg1,L1MEg1,L1MEg1,L1MEg1,L1MEg1	DSEL,VCAN
GO Biological Process	GO:0070233	negative regulation of T cell apoptotic process	28	6.121171e-8	7.898147e-4	2.820767e-5	7.203390e+0	1.804706e+0	13	1.981016e-3	1.427003e-2	64	2.749914e-3	1.000000e+0	5.544084e-1	6.574163e+0	6.084425e-1	4	19	6.734007e-3	2.105263e-1	L1MEg1,L1MEg1,L1MEg1,L1MEg1,L1MEg1,L1MEg1,L1MEg1,L1MEg1,L1MEg1,L1MEg1,L1MEg1,L1MEg1,L1MEg1	BMP4,GPAM,HIF1A,PRKCQ
GO Biological Process	GO:0010996	response to auditory stimulus	29	1.248200e-7	1.610552e-3	5.553629e-5	4.686585e+0	3.840750e+0	18	4.215971e-3	1.975851e-2	38	1.033410e-3	1.000000e+0	3.508971e-1	6.245455e+0	8.005822e-1	5	25	8.417508e-3	2.000000e-1	L1MEg1,L1MEg1,L1MEg1,L1MEg1,L1MEg1,L1MEg1,L1MEg1,L1MEg1,L1MEg1,L1MEg1,L1MEg1,L1MEg1,L1MEg1,L1MEg1,L1MEg1,L1MEg1,L1MEg1,L1MEg1	C5orf20,ERCC8,FOXP2,NRXN1,TACR1
GO Biological Process	GO:0030148	sphingolipid biosynthetic process	30	1.308777e-7	1.688715e-3	5.629050e-5	3.136281e+0	9.246619e+0	29	1.014997e-2	3.183315e-2	257	2.030903e-2	1.000000e+0	1.000000e+0	2.541755e+0	2.754003e+0	7	86	1.178451e-2	8.139535e-2	L1MEg1,L1MEg1,L1MEg1,L1MEg1,L1MEg1,L1MEg1,L1MEg1,L1MEg1,L1MEg1,L1MEg1,L1MEg1,L1MEg1,L1MEg1,L1MEg1,L1MEg1,L1MEg1,L1MEg1,L1MEg1,L1MEg1,L1MEg1,L1MEg1,L1MEg1,L1MEg1,L1MEg1,L1MEg1,L1MEg1,L1MEg1,L1MEg1,L1MEg1	B3GALT1,CERS3,ELOVL7,PPAP2B,SGPP1,ST6GALNAC5,ST8SIA1
GO Biological Process	GO:0070159	mitochondrial threonyl-tRNA aminoacylation	31	1.462520e-7	1.887090e-3	6.087386e-5	9.146109e+1	4.373444e-2	4	4.800707e-5	4.390779e-3	355	3.202329e-2	1.000000e+0	1.000000e+0	3.122727e+1	3.202329e-2	1	1	1.683502e-3	1.000000e+0	L1MEg1,L1MEg1,L1MEg1,L1MEg1	TARS2
GO Biological Process	GO:0050651	dermatan sulfate proteoglycan biosynthetic process	32	1.900207e-7	2.451837e-3	7.661991e-5	6.514907e+0	1.995424e+0	13	2.190366e-3	1.427003e-2	828	8.165457e-2	1.000000e+0	1.000000e+0	4.163636e+0	4.803493e-1	2	15	3.367003e-3	1.333333e-1	L1MEg1,L1MEg1,L1MEg1,L1MEg1,L1MEg1,L1MEg1,L1MEg1,L1MEg1,L1MEg1,L1MEg1,L1MEg1,L1MEg1,L1MEg1	DSEL,VCAN
GO Biological Process	GO:0050655	dermatan sulfate proteoglycan metabolic process	33	1.947819e-7	2.513271e-3	7.615972e-5	6.500511e+0	1.999843e+0	13	2.195217e-3	1.427003e-2	879	9.140467e-2	1.000000e+0	1.000000e+0	3.903409e+0	5.123726e-1	2	16	3.367003e-3	1.250000e-1	L1MEg1,L1MEg1,L1MEg1,L1MEg1,L1MEg1,L1MEg1,L1MEg1,L1MEg1,L1MEg1,L1MEg1,L1MEg1,L1MEg1,L1MEg1	DSEL,VCAN
GO Biological Process	GO:2000397	positive regulation of ubiquitin-dependent endocytosis	34	2.204432e-7	2.844379e-3	8.365819e-5	8.246615e+1	4.850475e-2	4	5.324341e-5	4.390779e-3	630	6.302276e-2	1.000000e+0	1.000000e+0	1.561364e+1	6.404658e-2	1	2	1.683502e-3	5.000000e-1	L1MEg1,L1MEg1,L1MEg1,L1MEg1	TSG101
GO Biological Process	GO:0000280	nuclear division	35	2.348403e-7	3.030144e-3	8.657555e-5	2.298863e+0	2.044489e+1	47	2.244225e-2	5.159166e-2	196	1.459248e-2	1.000000e+0	9.606468e-1	1.799538e+0	9.446870e+0	17	295	2.861953e-2	5.762712e-2	L1MEg1,L1MEg1,L1MEg1,L1MEg1,L1MEg1,L1MEg1,L1MEg1,L1MEg1,L1MEg1,L1MEg1,L1MEg1,L1MEg1,L1MEg1,L1MEg1,L1MEg1,L1MEg1,L1MEg1,L1MEg1,L1MEg1,L1MEg1,L1MEg1,L1MEg1,L1MEg1,L1MEg1,L1MEg1,L1MEg1,L1MEg1,L1MEg1,L1MEg1,L1MEg1,L1MEg1,L1MEg1,L1MEg1,L1MEg1,L1MEg1,L1MEg1,L1MEg1,L1MEg1,L1MEg1,L1MEg1,L1MEg1,L1MEg1,L1MEg1,L1MEg1,L1MEg1,L1MEg1,L1MEg1	CHMP6,CLASP2,CYP26B1,FAM175B,KIF18A,M1AP,MAD2L1,MEI4,PLK2,PPP2R2D,PRDM9,SPDYA,SYCP1,TERF1,TTN,UBR2,ZWINT
GO Biological Process	GO:0006637	acyl-CoA metabolic process	36	2.928936e-7	3.779206e-3	1.049779e-4	3.348647e+0	7.465702e+0	25	8.195063e-3	2.744237e-2	303	2.535635e-2	1.000000e+0	1.000000e+0	2.428788e+0	2.882096e+0	7	90	1.178451e-2	7.777778e-2	L1MEg1,L1MEg1,L1MEg1,L1MEg1,L1MEg1,L1MEg1,L1MEg1,L1MEg1,L1MEg1,L1MEg1,L1MEg1,L1MEg1,L1MEg1,L1MEg1,L1MEg1,L1MEg1,L1MEg1,L1MEg1,L1MEg1,L1MEg1,L1MEg1,L1MEg1,L1MEg1,L1MEg1,L1MEg1	AADAT,C10orf129,ELOVL7,FAR2,GPAM,PDHA2,SUCLA2
GO Biological Process	GO:0032007	negative regulation of TOR signaling	37	3.765381e-7	4.858471e-3	1.313100e-4	4.338874e+0	4.148542e+0	18	4.553833e-3	1.975851e-2	2875	3.911111e-1	1.000000e+0	1.000000e+0	1.487013e+0	1.344978e+0	2	42	3.367003e-3	4.761905e-2	L1MEg1,L1MEg1,L1MEg1,L1MEg1,L1MEg1,L1MEg1,L1MEg1,L1MEg1,L1MEg1,L1MEg1,L1MEg1,L1MEg1,L1MEg1,L1MEg1,L1MEg1,L1MEg1,L1MEg1,L1MEg1	HIF1A,UBR2
GO Biological Process	GO:0016574	histone ubiquitination	38	3.983322e-7	5.139680e-3	1.352547e-4	5.184583e+0	2.893193e+0	15	3.175843e-3	1.646542e-2	2598	3.447916e-1	1.000000e+0	1.000000e+0	1.643541e+0	1.216885e+0	2	38	3.367003e-3	5.263158e-2	L1MEg1,L1MEg1,L1MEg1,L1MEg1,L1MEg1,L1MEg1,L1MEg1,L1MEg1,L1MEg1,L1MEg1,L1MEg1,L1MEg1,L1MEg1,L1MEg1,L1MEg1	RNF168,UBR2
GO Biological Process	GO:0006699	bile acid biosynthetic process	39	4.011903e-7	5.176558e-3	1.327323e-4	6.724544e+0	1.784508e+0	12	1.958845e-3	1.317234e-2	577	5.409043e-2	1.000000e+0	1.000000e+0	3.469697e+0	8.646288e-1	3	27	5.050505e-3	1.111111e-1	L1MEg1,L1MEg1,L1MEg1,L1MEg1,L1MEg1,L1MEg1,L1MEg1,L1MEg1,L1MEg1,L1MEg1,L1MEg1,L1MEg1	CH25H,CYP7B1,OSBPL3
GO Biological Process	GO:0006688	glycosphingolipid biosynthetic process	40	4.908072e-7	6.332885e-3	1.583221e-4	4.493526e+0	3.783221e+0	17	4.152822e-3	1.866081e-2	352	3.200130e-2	1.000000e+0	1.000000e+0	4.258264e+0	7.045124e-1	3	22	5.050505e-3	1.363636e-1	L1MEg1,L1MEg1,L1MEg1,L1MEg1,L1MEg1,L1MEg1,L1MEg1,L1MEg1,L1MEg1,L1MEg1,L1MEg1,L1MEg1,L1MEg1,L1MEg1,L1MEg1,L1MEg1,L1MEg1	B3GALT1,ST6GALNAC5,ST8SIA1
GO Biological Process	GO:0019752	carboxylic acid metabolic process	41	5.577803e-7	7.197039e-3	1.755375e-4	1.672412e+0	5.919593e+1	99	6.497906e-2	1.086718e-1	1350	1.489480e-1	1.000000e+0	1.000000e+0	1.214183e+0	2.635517e+1	32	823	5.387205e-2	3.888214e-2	L1MEg1,L1MEg1,L1MEg1,L1MEg1,L1MEg1,L1MEg1,L1MEg1,L1MEg1,L1MEg1,L1MEg1,L1MEg1,L1MEg1,L1MEg1,L1MEg1,L1MEg1,L1MEg1,L1MEg1,L1MEg1,L1MEg1,L1MEg1,L1MEg1,L1MEg1,L1MEg1,L1MEg1,L1MEg1,L1MEg1,L1MEg1,L1MEg1,L1MEg1,L1MEg1,L1MEg1,L1MEg1,L1MEg1,L1MEg1,L1MEg1,L1MEg1,L1MEg1,L1MEg1,L1MEg1,L1MEg1,L1MEg1,L1MEg1,L1MEg1,L1MEg1,L1MEg1,L1MEg1,L1MEg1,L1MEg1,L1MEg1,L1MEg1,L1MEg1,L1MEg1,L1MEg1,L1MEg1,L1MEg1,L1MEg1,L1MEg1,…	AADAT,C10orf129,CH25H,CMAS,CPS1,CYP26B1,CYP2C18,CYP2C19,CYP2C8,CYP2C9,CYP7B1,DPYD,DSEL,ELOVL7,FH,GPAM,HIF1A,HNMT,LDHAL6A,MUT,OSBPL3,PDHA2,PLOD2,PNPLA8,PTGIS,QKI,RARS,SUCLA2,SUCLG1,TARS2,TYRP1,VCAN
GO Biological Process	GO:0030259	lipid glycosylation	42	5.622624e-7	7.254872e-3	1.727350e-4	9.762005e+0	9.219418e-1	9	1.012011e-3	9.879254e-3	2082	2.539700e-1	1.000000e+0	1.000000e+0	3.469697e+0	2.882096e-1	1	9	1.683502e-3	1.111111e-1	L1MEg1,L1MEg1,L1MEg1,L1MEg1,L1MEg1,L1MEg1,L1MEg1,L1MEg1,L1MEg1	B3GALT1
GO Biological Process	GO:0007127	meiosis I	43	5.704058e-7	7.359946e-3	1.711615e-4	3.432553e+0	6.700552e+0	23	7.355161e-3	2.524698e-2	1279	1.330724e-1	1.000000e+0	1.000000e+0	1.734848e+0	3.458515e+0	6	108	1.010101e-2	5.555556e-2	L1MEg1,L1MEg1,L1MEg1,L1MEg1,L1MEg1,L1MEg1,L1MEg1,L1MEg1,L1MEg1,L1MEg1,L1MEg1,L1MEg1,L1MEg1,L1MEg1,L1MEg1,L1MEg1,L1MEg1,L1MEg1,L1MEg1,L1MEg1,L1MEg1,L1MEg1,L1MEg1	M1AP,MEI4,PRDM9,SYCP1,TERF1,UBR2
GO Biological Process	GO:0097118	neuroligin clustering involved in postsynaptic membrane assembly	44	5.883602e-7	7.591612e-3	1.725366e-4	6.480524e+0	1.851702e+0	12	2.032604e-3	1.317234e-2	9	1.275927e-4	1.000000e+0	1.829254e-1	2.342045e+1	1.280932e-1	3	4	5.050505e-3	7.500000e-1	L1MEg1,L1MEg1,L1MEg1,L1MEg1,L1MEg1,L1MEg1,L1MEg1,L1MEg1,L1MEg1,L1MEg1,L1MEg1,L1MEg1	CDH2,MAGI2,NRXN1
GO Biological Process	GO:0019627	urea metabolic process	45	6.338463e-7	8.178519e-3	1.817449e-4	9.620016e+0	9.355494e-1	9	1.026948e-3	9.879254e-3	733	6.323733e-2	1.000000e+0	1.000000e+0	4.804196e+0	4.163028e-1	2	13	3.367003e-3	1.538462e-1	L1MEg1,L1MEg1,L1MEg1,L1MEg1,L1MEg1,L1MEg1,L1MEg1,L1MEg1,L1MEg1	CPS1,CYP2C9
GO Biological Process	GO:0090625	mRNA cleavage involved in gene silencing by siRNA	46	6.553233e-7	8.455637e-3	1.838182e-4	3.219040e+1	1.553258e-1	5	1.705003e-4	5.488474e-3	355	3.202329e-2	1.000000e+0	1.000000e+0	3.122727e+1	3.202329e-2	1	1	1.683502e-3	1.000000e+0	L1MEg1,L1MEg1,L1MEg1,L1MEg1,L1MEg1	AGO2
GO Biological Process	GO:0071941	nitrogen cycle metabolic process	47	6.842417e-7	8.828771e-3	1.878462e-4	9.530345e+0	9.443520e-1	9	1.036610e-3	9.879254e-3	780	7.225422e-2	1.000000e+0	1.000000e+0	4.461039e+0	4.483261e-1	2	14	3.367003e-3	1.428571e-1	L1MEg1,L1MEg1,L1MEg1,L1MEg1,L1MEg1,L1MEg1,L1MEg1,L1MEg1,L1MEg1	CPS1,CYP2C9
GO Biological Process	GO:0046394	carboxylic acid biosynthetic process	48	7.143195e-7	9.216865e-3	1.920180e-4	2.165244e+0	2.263024e+1	49	2.484110e-2	5.378705e-2	544	4.799290e-2	1.000000e+0	1.000000e+0	1.643541e+0	8.518195e+0	14	266	2.356902e-2	5.263158e-2	L1MEg1,L1MEg1,L1MEg1,L1MEg1,L1MEg1,L1MEg1,L1MEg1,L1MEg1,L1MEg1,L1MEg1,L1MEg1,L1MEg1,L1MEg1,L1MEg1,L1MEg1,L1MEg1,L1MEg1,L1MEg1,L1MEg1,L1MEg1,L1MEg1,L1MEg1,L1MEg1,L1MEg1,L1MEg1,L1MEg1,L1MEg1,L1MEg1,L1MEg1,L1MEg1,L1MEg1,L1MEg1,L1MEg1,L1MEg1,L1MEg1,L1MEg1,L1MEg1,L1MEg1,L1MEg1,L1MEg1,L1MEg1,L1MEg1,L1MEg1,L1MEg1,L1MEg1,L1MEg1,L1MEg1,L1MEg1,L1MEg1	C10orf129,CH25H,CPS1,CYP7B1,DPYD,DSEL,ELOVL7,OSBPL3,PLOD2,PNPLA8,PTGIS,QKI,SUCLA2,VCAN
GO Biological Process	GO:1905618	positive regulation of miRNA mediated inhibition of translation	49	8.990304e-7	1.160019e-2	2.367386e-4	3.016581e+1	1.657506e-1	5	1.819435e-4	5.488474e-3	630	6.302276e-2	1.000000e+0	1.000000e+0	1.561364e+1	6.404658e-2	1	2	1.683502e-3	5.000000e-1	L1MEg1,L1MEg1,L1MEg1,L1MEg1,L1MEg1	AGO2
GO Biological Process	GO:0009100	glycoprotein metabolic process	50	9.890252e-7	1.276139e-2	2.552278e-4	1.814834e+0	4.077507e+1	74	4.475859e-2	8.122942e-2	4	4.074554e-5	5.257397e-1	1.314349e-1	2.342045e+0	1.152838e+1	27	360	4.545455e-2	7.500000e-2	L1MEg1,L1MEg1,L1MEg1,L1MEg1,L1MEg1,L1MEg1,L1MEg1,L1MEg1,L1MEg1,L1MEg1,L1MEg1,L1MEg1,L1MEg1,L1MEg1,L1MEg1,L1MEg1,L1MEg1,L1MEg1,L1MEg1,L1MEg1,L1MEg1,L1MEg1,L1MEg1,L1MEg1,L1MEg1,L1MEg1,L1MEg1,L1MEg1,L1MEg1,L1MEg1,L1MEg1,L1MEg1,L1MEg1,L1MEg1,L1MEg1,L1MEg1,L1MEg1,L1MEg1,L1MEg1,L1MEg1,L1MEg1,L1MEg1,L1MEg1,L1MEg1,L1MEg1,L1MEg1,L1MEg1,L1MEg1,L1MEg1,L1MEg1,L1MEg1,L1MEg1,L1MEg1,L1MEg1,L1MEg1,L1MEg1,L1MEg1,…	ALG10,B3GALT1,B4GALT5,BMP2,CHST9,COL11A1,DSEL,GALNT13,GALNT2,GALNTL6,HIF1A,HS3ST5,IMPAD1,MAN1A1,MAN2A1,MGAT4C,NDST3,PARP14,PARP15,ST6GAL2,ST6GALNAC3,ST6GALNAC5,ST8SIA1,THBS1,TNKS2,TUSC3,VCAN
GO Biological Process	GO:0033146	regulation of intracellular estrogen receptor signaling pathway	51	1.049274e-6	1.353878e-2	2.654663e-4	3.849417e+0	4.935812e+0	19	5.418016e-3	2.085620e-2	460	3.534983e-2	1.000000e+0	9.915627e-1	3.202797e+0	1.248908e+0	4	39	6.734007e-3	1.025641e-1	L1MEg1,L1MEg1,L1MEg1,L1MEg1,L1MEg1,L1MEg1,L1MEg1,L1MEg1,L1MEg1,L1MEg1,L1MEg1,L1MEg1,L1MEg1,L1MEg1,L1MEg1,L1MEg1,L1MEg1,L1MEg1,L1MEg1	AR,CYP7B1,FOXA1,GPAM
GO Biological Process	GO:0035279	mRNA cleavage involved in gene silencing by miRNA	52	1.391181e-6	1.795041e-2	3.452002e-4	2.757245e+1	1.813404e-1	5	1.990564e-4	5.488474e-3	630	6.302276e-2	1.000000e+0	1.000000e+0	1.561364e+1	6.404658e-2	1	2	1.683502e-3	5.000000e-1	L1MEg1,L1MEg1,L1MEg1,L1MEg1,L1MEg1	AGO2
GO Biological Process	GO:0070229	negative regulation of lymphocyte apoptotic process	53	1.441218e-6	1.859604e-2	3.508686e-4	4.384380e+0	3.649318e+0	16	4.005838e-3	1.756312e-2	56	2.429555e-3	1.000000e+0	5.597955e-1	5.204545e+0	9.606987e-1	5	30	8.417508e-3	1.666667e-1	L1MEg1,L1MEg1,L1MEg1,L1MEg1,L1MEg1,L1MEg1,L1MEg1,L1MEg1,L1MEg1,L1MEg1,L1MEg1,L1MEg1,L1MEg1,L1MEg1,L1MEg1,L1MEg1	BMP4,GPAM,HIF1A,PRKCQ,SLC39A10
GO Biological Process	GO:0016051	carbohydrate biosynthetic process	54	1.580644e-6	2.039505e-2	3.776861e-4	2.709251e+0	1.107317e+1	30	1.215496e-2	3.293085e-2	485	3.911565e-2	1.000000e+0	1.000000e+0	2.081818e+0	3.842795e+0	8	120	1.346801e-2	6.666667e-2	L1MEg1,L1MEg1,L1MEg1,L1MEg1,L1MEg1,L1MEg1,L1MEg1,L1MEg1,L1MEg1,L1MEg1,L1MEg1,L1MEg1,L1MEg1,L1MEg1,L1MEg1,L1MEg1,L1MEg1,L1MEg1,L1MEg1,L1MEg1,L1MEg1,L1MEg1,L1MEg1,L1MEg1,L1MEg1,L1MEg1,L1MEg1,L1MEg1,L1MEg1,L1MEg1	B3GALT1,CHST9,GBE1,HAS2,IMPAD1,NDST3,PPP1R3C,ST6GALNAC5
GO Biological Process	GO:0006342	chromatin silencing	55	1.876469e-6	2.421208e-2	4.402196e-4	4.565283e+0	3.285667e+0	15	3.606660e-3	1.646542e-2	4410	8.171924e-1	1.000000e+0	1.000000e+0	6.505682e-1	3.074236e+0	2	96	3.367003e-3	2.083333e-2	L1MEg1,L1MEg1,L1MEg1,L1MEg1,L1MEg1,L1MEg1,L1MEg1,L1MEg1,L1MEg1,L1MEg1,L1MEg1,L1MEg1,L1MEg1,L1MEg1,L1MEg1	H2AFY,UBR2
GO Biological Process	GO:0044752	response to human chorionic gonadotropin	56	1.970912e-6	2.543068e-2	4.541192e-4	2.565959e+1	1.948589e-1	5	2.138956e-4	5.488474e-3	901	9.303109e-2	1.000000e+0	1.000000e+0	1.040909e+1	9.606987e-2	1	3	1.683502e-3	3.333333e-1	L1MEg1,L1MEg1,L1MEg1,L1MEg1,L1MEg1	GJB2
GO Biological Process	GO:0071882	phospholipase C-activating adrenergic receptor signaling pathway	57	2.446101e-6	3.156204e-2	5.537200e-4	1.634702e+1	3.670395e-1	6	4.028973e-4	6.586169e-3	355	3.202329e-2	1.000000e+0	1.000000e+0	3.122727e+1	3.202329e-2	1	1	1.683502e-3	1.000000e+0	L1MEg1,L1MEg1,L1MEg1,L1MEg1,L1MEg1,L1MEg1	ADRA2A
GO Biological Process	GO:0071881	adenylate cyclase-inhibiting adrenergic receptor signaling pathway	57	2.446101e-6	3.156204e-2	5.537200e-4	1.634702e+1	3.670395e-1	6	4.028973e-4	6.586169e-3	355	3.202329e-2	1.000000e+0	1.000000e+0	3.122727e+1	3.202329e-2	1	1	1.683502e-3	1.000000e+0	L1MEg1,L1MEg1,L1MEg1,L1MEg1,L1MEg1,L1MEg1	ADRA2A
GO Biological Process	GO:0035754	B cell chemotaxis	59	2.461600e-6	3.176202e-2	5.383394e-4	9.719038e+0	8.231267e-1	8	9.035419e-4	8.781559e-3	180	1.409620e-2	1.000000e+0	1.000000e+0	1.040909e+1	1.921397e-1	2	6	3.367003e-3	3.333333e-1	L1MEg1,L1MEg1,L1MEg1,L1MEg1,L1MEg1,L1MEg1,L1MEg1,L1MEg1	CH25H,CYP7B1
GO Biological Process	GO:0046467	membrane lipid biosynthetic process	60	2.860426e-6	3.690808e-2	6.151346e-4	2.681098e+0	1.081647e+1	29	1.187318e-2	3.183315e-2	569	5.163102e-2	1.000000e+0	1.000000e+0	1.967072e+0	4.066958e+0	8	127	1.346801e-2	6.299213e-2	L1MEg1,L1MEg1,L1MEg1,L1MEg1,L1MEg1,L1MEg1,L1MEg1,L1MEg1,L1MEg1,L1MEg1,L1MEg1,L1MEg1,L1MEg1,L1MEg1,L1MEg1,L1MEg1,L1MEg1,L1MEg1,L1MEg1,L1MEg1,L1MEg1,L1MEg1,L1MEg1,L1MEg1,L1MEg1,L1MEg1,L1MEg1,L1MEg1,L1MEg1	B3GALT1,CERS3,ELOVL7,PIGK,PPAP2B,SGPP1,ST6GALNAC5,ST8SIA1
GO Biological Process	GO:1903774	positive regulation of viral budding via host ESCRT complex	61	2.905343e-6	3.748764e-2	6.145515e-4	4.289835e+1	9.324369e-2	4	1.023531e-4	4.390779e-3	901	9.303109e-2	1.000000e+0	1.000000e+0	1.040909e+1	9.606987e-2	1	3	1.683502e-3	3.333333e-1	L1MEg1,L1MEg1,L1MEg1,L1MEg1	TSG101
GO Biological Process	GO:0048285	organelle fission	62	2.964141e-6	3.824631e-2	6.168760e-4	2.092248e+0	2.246387e+1	47	2.465848e-2	5.159166e-2	331	3.007902e-2	1.000000e+0	1.000000e+0	1.653781e+0	1.027948e+1	17	321	2.861953e-2	5.295950e-2	L1MEg1,L1MEg1,L1MEg1,L1MEg1,L1MEg1,L1MEg1,L1MEg1,L1MEg1,L1MEg1,L1MEg1,L1MEg1,L1MEg1,L1MEg1,L1MEg1,L1MEg1,L1MEg1,L1MEg1,L1MEg1,L1MEg1,L1MEg1,L1MEg1,L1MEg1,L1MEg1,L1MEg1,L1MEg1,L1MEg1,L1MEg1,L1MEg1,L1MEg1,L1MEg1,L1MEg1,L1MEg1,L1MEg1,L1MEg1,L1MEg1,L1MEg1,L1MEg1,L1MEg1,L1MEg1,L1MEg1,L1MEg1,L1MEg1,L1MEg1,L1MEg1,L1MEg1,L1MEg1,L1MEg1	CHMP6,CLASP2,CYP26B1,FAM175B,KIF18A,M1AP,MAD2L1,MEI4,PLK2,PPP2R2D,PRDM9,SPDYA,SYCP1,TERF1,TTN,UBR2,ZWINT
GO Biological Process	GO:0034625	fatty acid elongation, monounsaturated fatty acid	63	3.000630e-6	3.871713e-2	6.145576e-4	1.180007e+1	5.932169e-1	7	6.511711e-4	7.683864e-3	1723	2.037708e-1	1.000000e+0	1.000000e+0	4.461039e+0	2.241630e-1	1	7	1.683502e-3	1.428571e-1	L1MEg1,L1MEg1,L1MEg1,L1MEg1,L1MEg1,L1MEg1,L1MEg1	ELOVL7
GO Biological Process	GO:0019367	fatty acid elongation, saturated fatty acid	63	3.000630e-6	3.871713e-2	6.145576e-4	1.180007e+1	5.932169e-1	7	6.511711e-4	7.683864e-3	1723	2.037708e-1	1.000000e+0	1.000000e+0	4.461039e+0	2.241630e-1	1	7	1.683502e-3	1.428571e-1	L1MEg1,L1MEg1,L1MEg1,L1MEg1,L1MEg1,L1MEg1,L1MEg1	ELOVL7
GO Biological Process	GO:0034626	fatty acid elongation, polyunsaturated fatty acid	63	3.000630e-6	3.871713e-2	6.145576e-4	1.180007e+1	5.932169e-1	7	6.511711e-4	7.683864e-3	1723	2.037708e-1	1.000000e+0	1.000000e+0	4.461039e+0	2.241630e-1	1	7	1.683502e-3	1.428571e-1	L1MEg1,L1MEg1,L1MEg1,L1MEg1,L1MEg1,L1MEg1,L1MEg1	ELOVL7
GO Biological Process	GO:0006682	galactosylceramide biosynthetic process	66	3.387519e-6	4.370916e-2	6.622600e-4	7.818285e+0	1.151148e+0	9	1.263609e-3	9.879254e-3	1351	1.501999e-1	1.000000e+0	1.000000e+0	6.245455e+0	1.601164e-1	1	5	1.683502e-3	2.000000e-1	L1MEg1,L1MEg1,L1MEg1,L1MEg1,L1MEg1,L1MEg1,L1MEg1,L1MEg1,L1MEg1	B3GALT1
GO Biological Process	GO:0007598	blood coagulation, extrinsic pathway	67	3.545577e-6	4.574858e-2	6.828146e-4	1.150017e+1	6.086864e-1	7	6.681519e-4	7.683864e-3	1351	1.501999e-1	1.000000e+0	1.000000e+0	6.245455e+0	1.601164e-1	1	5	1.683502e-3	2.000000e-1	L1MEg1,L1MEg1,L1MEg1,L1MEg1,L1MEg1,L1MEg1,L1MEg1	TFPI
GO Biological Process	GO:0035336	long-chain fatty-acyl-CoA metabolic process	68	3.576422e-6	4.614657e-2	6.786261e-4	5.427087e+0	2.211131e+0	12	2.427147e-3	1.317234e-2	1620	1.784971e-1	1.000000e+0	1.000000e+0	2.602273e+0	7.685590e-1	2	24	3.367003e-3	8.333333e-2	L1MEg1,L1MEg1,L1MEg1,L1MEg1,L1MEg1,L1MEg1,L1MEg1,L1MEg1,L1MEg1,L1MEg1,L1MEg1,L1MEg1	ELOVL7,FAR2
GO Biological Process	GO:0070232	regulation of T cell apoptotic process	69	3.848200e-6	4.965332e-2	7.196134e-4	4.945958e+0	2.628409e+0	13	2.885191e-3	1.427003e-2	259	2.041330e-2	1.000000e+0	1.000000e+0	3.785124e+0	1.056769e+0	4	33	6.734007e-3	1.212121e-1	L1MEg1,L1MEg1,L1MEg1,L1MEg1,L1MEg1,L1MEg1,L1MEg1,L1MEg1,L1MEg1,L1MEg1,L1MEg1,L1MEg1,L1MEg1	BMP4,GPAM,HIF1A,PRKCQ
GO Biological Process	GO:0009101	glycoprotein biosynthetic process	70	4.225490e-6	5.452150e-2	7.788785e-4	1.829588e+0	3.498055e+1	64	3.839797e-2	7.025247e-2	17	3.300532e-4	1.000000e+0	2.505104e-1	2.216751e+0	1.037555e+1	23	324	3.872054e-2	7.098765e-2	L1MEg1,L1MEg1,L1MEg1,L1MEg1,L1MEg1,L1MEg1,L1MEg1,L1MEg1,L1MEg1,L1MEg1,L1MEg1,L1MEg1,L1MEg1,L1MEg1,L1MEg1,L1MEg1,L1MEg1,L1MEg1,L1MEg1,L1MEg1,L1MEg1,L1MEg1,L1MEg1,L1MEg1,L1MEg1,L1MEg1,L1MEg1,L1MEg1,L1MEg1,L1MEg1,L1MEg1,L1MEg1,L1MEg1,L1MEg1,L1MEg1,L1MEg1,L1MEg1,L1MEg1,L1MEg1,L1MEg1,L1MEg1,L1MEg1,L1MEg1,L1MEg1,L1MEg1,L1MEg1,L1MEg1,L1MEg1,L1MEg1,L1MEg1,L1MEg1,L1MEg1,L1MEg1,L1MEg1,L1MEg1,L1MEg1,L1MEg1,…	ALG10,B3GALT1,B4GALT5,CHST9,DSEL,GALNT13,GALNT2,GALNTL6,HS3ST5,MAN1A1,MAN2A1,MGAT4C,NDST3,PARP14,PARP15,ST6GAL2,ST6GALNAC3,ST6GALNAC5,ST8SIA1,THBS1,TNKS2,TUSC3,VCAN
GO Biological Process	GO:1902957	negative regulation of mitochondrial electron transport, NADH to ubiquinone	71	4.325085e-6	5.580657e-2	7.860081e-4	1.115219e+1	6.276795e-1	7	6.890005e-4	7.683864e-3	630	6.302276e-2	1.000000e+0	1.000000e+0	1.561364e+1	6.404658e-2	1	2	1.683502e-3	5.000000e-1	L1MEg1,L1MEg1,L1MEg1,L1MEg1,L1MEg1,L1MEg1,L1MEg1	DNAJC15
GO Biological Process	GO:0006657	CDP-choline pathway	72	4.514763e-6	5.825399e-2	8.090832e-4	1.467285e+1	4.089184e-1	6	4.488676e-4	6.586169e-3	1723	2.037708e-1	1.000000e+0	1.000000e+0	4.461039e+0	2.241630e-1	1	7	1.683502e-3	1.428571e-1	L1MEg1,L1MEg1,L1MEg1,L1MEg1,L1MEg1,L1MEg1	PCYT1A
GO Biological Process	GO:0000101	sulfur amino acid transport	73	5.024619e-6	6.483266e-2	8.881186e-4	1.439765e+1	4.167347e-1	6	4.574475e-4	6.586169e-3	1531	1.774206e-1	1.000000e+0	1.000000e+0	5.204545e+0	1.921397e-1	1	6	1.683502e-3	1.666667e-1	L1MEg1,L1MEg1,L1MEg1,L1MEg1,L1MEg1,L1MEg1	SLC1A1
GO Biological Process	GO:0007126	meiotic nuclear division	74	5.657597e-6	7.299997e-2	9.864861e-4	2.695480e+0	1.001677e+1	27	1.099536e-2	2.963776e-2	551	4.878805e-2	1.000000e+0	1.000000e+0	1.898956e+0	4.739447e+0	9	148	1.515152e-2	6.081081e-2	L1MEg1,L1MEg1,L1MEg1,L1MEg1,L1MEg1,L1MEg1,L1MEg1,L1MEg1,L1MEg1,L1MEg1,L1MEg1,L1MEg1,L1MEg1,L1MEg1,L1MEg1,L1MEg1,L1MEg1,L1MEg1,L1MEg1,L1MEg1,L1MEg1,L1MEg1,L1MEg1,L1MEg1,L1MEg1,L1MEg1,L1MEg1	CYP26B1,KIF18A,M1AP,MEI4,PRDM9,SPDYA,SYCP1,TERF1,UBR2
GO Biological Process	GO:0035418	protein localization to synapse	75	6.344482e-6	8.186285e-2	1.091505e-3	4.119136e+0	3.641540e+0	15	3.997300e-3	1.646542e-2	130	7.711736e-3	1.000000e+0	7.654195e-1	4.996364e+0	8.005822e-1	4	25	6.734007e-3	1.600000e-1	L1MEg1,L1MEg1,L1MEg1,L1MEg1,L1MEg1,L1MEg1,L1MEg1,L1MEg1,L1MEg1,L1MEg1,L1MEg1,L1MEg1,L1MEg1,L1MEg1,L1MEg1	BAIAP2,LRRTM1,NRXN1,PCLO
GO Biological Process	GO:1902956	regulation of mitochondrial electron transport, NADH to ubiquinone	76	6.935444e-6	8.948803e-2	1.177474e-3	1.036366e+1	6.754373e-1	7	7.414240e-4	7.683864e-3	1122	1.220799e-1	1.000000e+0	1.000000e+0	7.806818e+0	1.280932e-1	1	4	1.683502e-3	2.500000e-1	L1MEg1,L1MEg1,L1MEg1,L1MEg1,L1MEg1,L1MEg1,L1MEg1	DNAJC15
GO Biological Process	GO:0044283	small molecule biosynthetic process	77	7.401912e-6	9.550687e-2	1.240349e-3	1.837861e+0	3.264665e+1	60	3.583606e-2	6.586169e-2	871	8.786745e-2	1.000000e+0	1.000000e+0	1.402643e+0	1.354585e+1	19	423	3.198653e-2	4.491726e-2	L1MEg1,L1MEg1,L1MEg1,L1MEg1,L1MEg1,L1MEg1,L1MEg1,L1MEg1,L1MEg1,L1MEg1,L1MEg1,L1MEg1,L1MEg1,L1MEg1,L1MEg1,L1MEg1,L1MEg1,L1MEg1,L1MEg1,L1MEg1,L1MEg1,L1MEg1,L1MEg1,L1MEg1,L1MEg1,L1MEg1,L1MEg1,L1MEg1,L1MEg1,L1MEg1,L1MEg1,L1MEg1,L1MEg1,L1MEg1,L1MEg1,L1MEg1,L1MEg1,L1MEg1,L1MEg1,L1MEg1,L1MEg1,L1MEg1,L1MEg1,L1MEg1,L1MEg1,L1MEg1,L1MEg1,L1MEg1,L1MEg1,L1MEg1,L1MEg1,L1MEg1,L1MEg1,L1MEg1,L1MEg1,L1MEg1,L1MEg1,…	C10orf129,CH25H,CPS1,CYP7B1,DPYD,DSEL,ELOVL7,FSHB,HSD17B3,HSD17B7,IMPAD1,OSBPL3,PDSS1,PLOD2,PNPLA8,PTGIS,QKI,SUCLA2,VCAN
GO Biological Process	GO:0097116	gephyrin clustering involved in postsynaptic density assembly	78	7.896114e-6	1.018836e-1	1.306199e-3	1.015612e+1	6.892394e-1	7	7.565746e-4	7.683864e-3	901	9.303109e-2	1.000000e+0	1.000000e+0	1.040909e+1	9.606987e-2	1	3	1.683502e-3	3.333333e-1	L1MEg1,L1MEg1,L1MEg1,L1MEg1,L1MEg1,L1MEg1,L1MEg1	NRXN1
GO Biological Process	GO:1901856	negative regulation of cellular respiration	79	8.712843e-6	1.124218e-1	1.423061e-3	1.000119e+1	6.999170e-1	7	7.682953e-4	7.683864e-3	901	9.303109e-2	1.000000e+0	1.000000e+0	1.040909e+1	9.606987e-2	1	3	1.683502e-3	3.333333e-1	L1MEg1,L1MEg1,L1MEg1,L1MEg1,L1MEg1,L1MEg1,L1MEg1	DNAJC15
GO Biological Process	GO:1903772	regulation of viral budding via host ESCRT complex	80	8.739007e-6	1.127594e-1	1.409493e-3	3.237904e+1	1.235367e-1	4	1.356056e-4	4.390779e-3	1351	1.501999e-1	1.000000e+0	1.000000e+0	6.245455e+0	1.601164e-1	1	5	1.683502e-3	2.000000e-1	L1MEg1,L1MEg1,L1MEg1,L1MEg1	TSG101
GO Biological Process	GO:0070236	negative regulation of activation-induced cell death of T cells	81	8.859642e-6	1.143160e-1	1.411308e-3	1.301780e+1	4.609072e-1	6	5.059355e-4	6.586169e-3	1122	1.220799e-1	1.000000e+0	1.000000e+0	7.806818e+0	1.280932e-1	1	4	1.683502e-3	2.500000e-1	L1MEg1,L1MEg1,L1MEg1,L1MEg1,L1MEg1,L1MEg1	GPAM
GO Biological Process	GO:0070779	D-aspartate import	82	8.929673e-6	1.152196e-1	1.405117e-3	1.299955e+1	4.615545e-1	6	5.066460e-4	6.586169e-3	1122	1.220799e-1	1.000000e+0	1.000000e+0	7.806818e+0	1.280932e-1	1	4	1.683502e-3	2.500000e-1	L1MEg1,L1MEg1,L1MEg1,L1MEg1,L1MEg1,L1MEg1	SLC1A1
GO Biological Process	GO:0001893	maternal placenta development	83	9.009410e-6	1.162484e-1	1.400583e-3	4.561939e+0	2.849666e+0	13	3.128063e-3	1.427003e-2	222	1.839225e-2	1.000000e+0	1.000000e+0	3.903409e+0	1.024745e+0	4	32	6.734007e-3	1.250000e-1	L1MEg1,L1MEg1,L1MEg1,L1MEg1,L1MEg1,L1MEg1,L1MEg1,L1MEg1,L1MEg1,L1MEg1,L1MEg1,L1MEg1,L1MEg1	GJB2,PRDM1,PTGIS,STOX2
GO Biological Process	GO:0046476	glycosylceramide biosynthetic process	84	9.664828e-6	1.247053e-1	1.484587e-3	6.848364e+0	1.314182e+0	9	1.442571e-3	9.879254e-3	1531	1.774206e-1	1.000000e+0	1.000000e+0	5.204545e+0	1.921397e-1	1	6	1.683502e-3	1.666667e-1	L1MEg1,L1MEg1,L1MEg1,L1MEg1,L1MEg1,L1MEg1,L1MEg1,L1MEg1,L1MEg1	B3GALT1
GO Biological Process	GO:0070235	regulation of activation-induced cell death of T cells	85	9.673442e-6	1.248164e-1	1.468428e-3	1.281539e+1	4.681870e-1	6	5.139264e-4	6.586169e-3	1351	1.501999e-1	1.000000e+0	1.000000e+0	6.245455e+0	1.601164e-1	1	5	1.683502e-3	2.000000e-1	L1MEg1,L1MEg1,L1MEg1,L1MEg1,L1MEg1,L1MEg1	GPAM
GO Biological Process	GO:0043436	oxoacid metabolic process	86	1.013094e-5	1.307195e-1	1.519994e-3	1.518590e+0	7.243562e+1	110	7.951221e-2	1.207464e-1	813	7.744828e-2	1.000000e+0	1.000000e+0	1.270489e+0	2.990975e+1	38	934	6.397306e-2	4.068522e-2	L1MEg1,L1MEg1,L1MEg1,L1MEg1,L1MEg1,L1MEg1,L1MEg1,L1MEg1,L1MEg1,L1MEg1,L1MEg1,L1MEg1,L1MEg1,L1MEg1,L1MEg1,L1MEg1,L1MEg1,L1MEg1,L1MEg1,L1MEg1,L1MEg1,L1MEg1,L1MEg1,L1MEg1,L1MEg1,L1MEg1,L1MEg1,L1MEg1,L1MEg1,L1MEg1,L1MEg1,L1MEg1,L1MEg1,L1MEg1,L1MEg1,L1MEg1,L1MEg1,L1MEg1,L1MEg1,L1MEg1,L1MEg1,L1MEg1,L1MEg1,L1MEg1,L1MEg1,L1MEg1,L1MEg1,L1MEg1,L1MEg1,L1MEg1,L1MEg1,L1MEg1,L1MEg1,L1MEg1,L1MEg1,L1MEg1,L1MEg1,…	AADAT,B4GALT5,C10orf129,CH25H,CHST9,CMAS,CPS1,CYP26B1,CYP2C18,CYP2C19,CYP2C8,CYP2C9,CYP7B1,DPYD,DSEL,ELOVL7,FH,GPAM,HIF1A,HNMT,HS3ST5,IMPAD1,LDHAL6A,MUT,NDST3,OSBPL3,PDHA2,PLOD2,PNPLA8,PTGIS,QKI,RARS,SLC35B3,SUCLA2,SUCLG1,TARS2,TYRP1,VCAN
GO Biological Process	GO:2000623	negative regulation of nuclear-transcribed mRNA catabolic process, nonsense-mediated decay	87	1.134312e-5	1.463603e-1	1.682302e-3	1.245607e+1	4.816927e-1	6	5.287516e-4	6.586169e-3	1122	1.220799e-1	1.000000e+0	1.000000e+0	7.806818e+0	1.280932e-1	1	4	1.683502e-3	2.500000e-1	L1MEg1,L1MEg1,L1MEg1,L1MEg1,L1MEg1,L1MEg1	NBAS
GO Biological Process	GO:0098712	L-glutamate import across plasma membrane	88	1.134325e-5	1.463620e-1	1.663204e-3	1.245605e+1	4.816937e-1	6	5.287527e-4	6.586169e-3	1351	1.501999e-1	1.000000e+0	1.000000e+0	6.245455e+0	1.601164e-1	1	5	1.683502e-3	2.000000e-1	L1MEg1,L1MEg1,L1MEg1,L1MEg1,L1MEg1,L1MEg1	SLC1A1
GO Biological Process	GO:0072376	protein activation cascade	89	1.167757e-5	1.506757e-1	1.692985e-3	3.526271e+0	4.820957e+0	17	5.291939e-3	1.866081e-2	2960	4.069172e-1	1.000000e+0	1.000000e+0	1.301136e+0	2.305677e+0	3	72	5.050505e-3	4.166667e-2	L1MEg1,L1MEg1,L1MEg1,L1MEg1,L1MEg1,L1MEg1,L1MEg1,L1MEg1,L1MEg1,L1MEg1,L1MEg1,L1MEg1,L1MEg1,L1MEg1,L1MEg1,L1MEg1,L1MEg1	C6,MBL2,TFPI
GO Biological Process	GO:0097107	postsynaptic density assembly	90	1.181528e-5	1.524526e-1	1.693917e-3	9.535184e+0	7.341232e-1	7	8.058433e-4	7.683864e-3	1351	1.501999e-1	1.000000e+0	1.000000e+0	6.245455e+0	1.601164e-1	1	5	1.683502e-3	2.000000e-1	L1MEg1,L1MEg1,L1MEg1,L1MEg1,L1MEg1,L1MEg1,L1MEg1	NRXN1
GO Biological Process	GO:0060133	somatotropin secreting cell development	91	1.275016e-5	1.645153e-1	1.807861e-3	1.739620e+1	2.874190e-1	5	3.154984e-4	5.488474e-3	630	6.302276e-2	1.000000e+0	1.000000e+0	1.561364e+1	6.404658e-2	1	2	1.683502e-3	5.000000e-1	L1MEg1,L1MEg1,L1MEg1,L1MEg1,L1MEg1	POU1F1
GO Biological Process	GO:0006911	phagocytosis, engulfment	92	1.282745e-5	1.655126e-1	1.799050e-3	3.876221e+0	3.869748e+0	15	4.247802e-3	1.646542e-2	56	2.429555e-3	1.000000e+0	5.597955e-1	5.204545e+0	9.606987e-1	5	30	8.417508e-3	1.666667e-1	L1MEg1,L1MEg1,L1MEg1,L1MEg1,L1MEg1,L1MEg1,L1MEg1,L1MEg1,L1MEg1,L1MEg1,L1MEg1,L1MEg1,L1MEg1,L1MEg1,L1MEg1	ARHGAP12,FCGR1A,GULP1,MSR1,THBS1
GO Biological Process	GO:1990123	L-glutamate import into cell	93	1.310399e-5	1.690808e-1	1.818073e-3	1.213853e+1	4.942939e-1	6	5.425839e-4	6.586169e-3	1531	1.774206e-1	1.000000e+0	1.000000e+0	5.204545e+0	1.921397e-1	1	6	1.683502e-3	1.666667e-1	L1MEg1,L1MEg1,L1MEg1,L1MEg1,L1MEg1,L1MEg1	SLC1A1
GO Biological Process	GO:0042940	D-amino acid transport	94	1.364814e-5	1.761020e-1	1.873425e-3	1.205036e+1	4.979104e-1	6	5.465537e-4	6.586169e-3	1531	1.774206e-1	1.000000e+0	1.000000e+0	5.204545e+0	1.921397e-1	1	6	1.683502e-3	1.666667e-1	L1MEg1,L1MEg1,L1MEg1,L1MEg1,L1MEg1,L1MEg1	SLC1A1
GO Biological Process	GO:1903046	meiotic cell cycle process	95	1.383398e-5	1.784998e-1	1.878946e-3	2.560857e+0	1.054335e+1	27	1.157338e-2	2.963776e-2	772	7.013524e-2	1.000000e+0	1.000000e+0	1.767581e+0	5.091703e+0	9	159	1.515152e-2	5.660377e-2	L1MEg1,L1MEg1,L1MEg1,L1MEg1,L1MEg1,L1MEg1,L1MEg1,L1MEg1,L1MEg1,L1MEg1,L1MEg1,L1MEg1,L1MEg1,L1MEg1,L1MEg1,L1MEg1,L1MEg1,L1MEg1,L1MEg1,L1MEg1,L1MEg1,L1MEg1,L1MEg1,L1MEg1,L1MEg1,L1MEg1,L1MEg1	CYP26B1,KIF18A,M1AP,MEI4,PRDM9,SPDYA,SYCP1,TERF1,UBR2
GO Biological Process	GO:0051938	L-glutamate import	96	1.406056e-5	1.814234e-1	1.889827e-3	1.198622e+1	5.005746e-1	6	5.494782e-4	6.586169e-3	1723	2.037708e-1	1.000000e+0	1.000000e+0	4.461039e+0	2.241630e-1	1	7	1.683502e-3	1.428571e-1	L1MEg1,L1MEg1,L1MEg1,L1MEg1,L1MEg1,L1MEg1	SLC1A1
GO Biological Process	GO:0070970	interleukin-2 secretion	97	1.461367e-5	1.885602e-1	1.943919e-3	1.190357e+1	5.040504e-1	6	5.532935e-4	6.586169e-3	901	9.303109e-2	1.000000e+0	1.000000e+0	1.040909e+1	9.606987e-2	1	3	1.683502e-3	3.333333e-1	L1MEg1,L1MEg1,L1MEg1,L1MEg1,L1MEg1,L1MEg1	GPAM
GO Biological Process	GO:0055114	oxidation-reduction process	98	1.485799e-5	1.917126e-1	1.956251e-3	1.522344e+0	6.897259e+1	105	7.571085e-2	1.152580e-1	1484	1.612148e-1	1.000000e+0	1.000000e+0	1.191881e+0	2.936536e+1	35	917	5.892256e-2	3.816794e-2	L1MEg1,L1MEg1,L1MEg1,L1MEg1,L1MEg1,L1MEg1,L1MEg1,L1MEg1,L1MEg1,L1MEg1,L1MEg1,L1MEg1,L1MEg1,L1MEg1,L1MEg1,L1MEg1,L1MEg1,L1MEg1,L1MEg1,L1MEg1,L1MEg1,L1MEg1,L1MEg1,L1MEg1,L1MEg1,L1MEg1,L1MEg1,L1MEg1,L1MEg1,L1MEg1,L1MEg1,L1MEg1,L1MEg1,L1MEg1,L1MEg1,L1MEg1,L1MEg1,L1MEg1,L1MEg1,L1MEg1,L1MEg1,L1MEg1,L1MEg1,L1MEg1,L1MEg1,L1MEg1,L1MEg1,L1MEg1,L1MEg1,L1MEg1,L1MEg1,L1MEg1,L1MEg1,L1MEg1,L1MEg1,L1MEg1,L1MEg1,…	AGMO,BMP2,CH25H,CYB561A3,CYCS,CYP26B1,CYP2C18,CYP2C19,CYP2C8,CYP2C9,CYP7B1,DPYD,ENOX1,FAR2,FH,GBE1,GLRX5,HSD17B3,HSD17B7,LDHAL6A,OXNAD1,OXR1,PDHA2,PDPR,PLOD2,PPP1CB,PPP1R3C,PTGIS,RDH14,STEAP1,SUCLA2,SUCLG1,TMX3,TYRP1,TYW1
GO Biological Process	GO:0006082	organic acid metabolic process	99	1.795580e-5	2.316837e-1	2.340239e-3	1.498032e+0	7.342966e+1	110	8.060336e-2	1.207464e-1	1011	9.427377e-2	1.000000e+0	1.000000e+0	1.247777e+0	3.045415e+1	38	951	6.397306e-2	3.995794e-2	L1MEg1,L1MEg1,L1MEg1,L1MEg1,L1MEg1,L1MEg1,L1MEg1,L1MEg1,L1MEg1,L1MEg1,L1MEg1,L1MEg1,L1MEg1,L1MEg1,L1MEg1,L1MEg1,L1MEg1,L1MEg1,L1MEg1,L1MEg1,L1MEg1,L1MEg1,L1MEg1,L1MEg1,L1MEg1,L1MEg1,L1MEg1,L1MEg1,L1MEg1,L1MEg1,L1MEg1,L1MEg1,L1MEg1,L1MEg1,L1MEg1,L1MEg1,L1MEg1,L1MEg1,L1MEg1,L1MEg1,L1MEg1,L1MEg1,L1MEg1,L1MEg1,L1MEg1,L1MEg1,L1MEg1,L1MEg1,L1MEg1,L1MEg1,L1MEg1,L1MEg1,L1MEg1,L1MEg1,L1MEg1,L1MEg1,L1MEg1,…	AADAT,B4GALT5,C10orf129,CH25H,CHST9,CMAS,CPS1,CYP26B1,CYP2C18,CYP2C19,CYP2C8,CYP2C9,CYP7B1,DPYD,DSEL,ELOVL7,FH,GPAM,HIF1A,HNMT,HS3ST5,IMPAD1,LDHAL6A,MUT,NDST3,OSBPL3,PDHA2,PLOD2,PNPLA8,PTGIS,QKI,RARS,SLC35B3,SUCLA2,SUCLG1,TARS2,TYRP1,VCAN
GO Biological Process	GO:0035280	miRNA loading onto RISC involved in gene silencing by miRNA	100	1.820410e-5	2.348875e-1	2.348875e-3	1.144290e+1	5.243424e-1	6	5.755680e-4	6.586169e-3	40	1.038529e-3	1.000000e+0	3.350035e-1	1.338312e+1	2.241630e-1	3	7	5.050505e-3	4.285714e-1	L1MEg1,L1MEg1,L1MEg1,L1MEg1,L1MEg1,L1MEg1	AGO1,AGO2,AGO3
GO Biological Process	GO:0090324	negative regulation of oxidative phosphorylation	101	1.838517e-5	2.372238e-1	2.348751e-3	8.893515e+0	7.870904e-1	7	8.639851e-4	7.683864e-3	1351	1.501999e-1	1.000000e+0	1.000000e+0	6.245455e+0	1.601164e-1	1	5	1.683502e-3	2.000000e-1	L1MEg1,L1MEg1,L1MEg1,L1MEg1,L1MEg1,L1MEg1,L1MEg1	DNAJC15
GO Biological Process	GO:0001970	positive regulation of activation of membrane attack complex	102	2.207289e-5	2.848065e-1	2.792221e-3	2.551550e+1	1.567674e-1	4	1.720828e-4	4.390779e-3	630	6.302276e-2	1.000000e+0	1.000000e+0	1.561364e+1	6.404658e-2	1	2	1.683502e-3	5.000000e-1	L1MEg1,L1MEg1,L1MEg1,L1MEg1	C6
GO Biological Process	GO:0030204	chondroitin sulfate metabolic process	103	2.307978e-5	2.977984e-1	2.891247e-3	3.082696e+0	6.163436e+0	19	6.765572e-3	2.085620e-2	474	3.831829e-2	1.000000e+0	1.000000e+0	3.122727e+0	1.280932e+0	4	40	6.734007e-3	1.000000e-1	L1MEg1,L1MEg1,L1MEg1,L1MEg1,L1MEg1,L1MEg1,L1MEg1,L1MEg1,L1MEg1,L1MEg1,L1MEg1,L1MEg1,L1MEg1,L1MEg1,L1MEg1,L1MEg1,L1MEg1,L1MEg1,L1MEg1	CHST9,DSEL,IMPAD1,VCAN
GO Biological Process	GO:0006701	progesterone biosynthetic process	104	2.320520e-5	2.994167e-1	2.879007e-3	2.518821e+1	1.588044e-1	4	1.743188e-4	4.390779e-3	1122	1.220799e-1	1.000000e+0	1.000000e+0	7.806818e+0	1.280932e-1	1	4	1.683502e-3	2.500000e-1	L1MEg1,L1MEg1,L1MEg1,L1MEg1	FSHB
GO Biological Process	GO:0098739	import across plasma membrane	105	2.322902e-5	2.997240e-1	2.854515e-3	3.494777e+0	4.578261e+0	16	5.025533e-3	1.756312e-2	78	3.315080e-3	1.000000e+0	5.483907e-1	4.073123e+0	1.473071e+0	6	46	1.010101e-2	1.304348e-1	L1MEg1,L1MEg1,L1MEg1,L1MEg1,L1MEg1,L1MEg1,L1MEg1,L1MEg1,L1MEg1,L1MEg1,L1MEg1,L1MEg1,L1MEg1,L1MEg1,L1MEg1,L1MEg1	CACNA2D1,FAM155A,KCNJ3,SLC1A1,SLC8A3,SLC9C1
GO Biological Process	GO:0001676	long-chain fatty acid metabolic process	106	2.326399e-5	3.001753e-1	2.831842e-3	3.200133e+0	5.624766e+0	18	6.174277e-3	1.975851e-2	447	3.279192e-2	1.000000e+0	9.465641e-1	2.300957e+0	3.042213e+0	7	95	1.178451e-2	7.368421e-2	L1MEg1,L1MEg1,L1MEg1,L1MEg1,L1MEg1,L1MEg1,L1MEg1,L1MEg1,L1MEg1,L1MEg1,L1MEg1,L1MEg1,L1MEg1,L1MEg1,L1MEg1,L1MEg1,L1MEg1,L1MEg1	CYP2C18,CYP2C19,CYP2C8,CYP2C9,PNPLA8,PTGIS,QKI
GO Biological Process	GO:0098598	learned vocalization behavior or vocal learning	107	2.380377e-5	3.071400e-1	2.870468e-3	5.399690e+0	1.851958e+0	10	2.032885e-3	1.097695e-2	75	3.313380e-3	1.000000e+0	5.700339e-1	9.368182e+0	3.202329e-1	3	10	5.050505e-3	3.000000e-1	L1MEg1,L1MEg1,L1MEg1,L1MEg1,L1MEg1,L1MEg1,L1MEg1,L1MEg1,L1MEg1,L1MEg1	C5orf20,FOXP2,NRXN1
GO Biological Process	GO:0007176	regulation of epidermal growth factor-activated receptor activity	108	2.514946e-5	3.245035e-1	3.004662e-3	4.128980e+0	3.148477e+0	13	3.456067e-3	1.427003e-2	171	1.309461e-2	1.000000e+0	9.880687e-1	4.307210e+0	9.286754e-1	4	29	6.734007e-3	1.379310e-1	L1MEg1,L1MEg1,L1MEg1,L1MEg1,L1MEg1,L1MEg1,L1MEg1,L1MEg1,L1MEg1,L1MEg1,L1MEg1,L1MEg1,L1MEg1	ADRA2A,CBLB,CHMP6,TSG101
GO Biological Process	GO:0097503	sialylation	109	2.523895e-5	3.256582e-1	2.987690e-3	4.127537e+0	3.149578e+0	13	3.457276e-3	1.427003e-2	83	4.036355e-3	1.000000e+0	6.274830e-1	5.948052e+0	6.724891e-1	4	21	6.734007e-3	1.904762e-1	L1MEg1,L1MEg1,L1MEg1,L1MEg1,L1MEg1,L1MEg1,L1MEg1,L1MEg1,L1MEg1,L1MEg1,L1MEg1,L1MEg1,L1MEg1	ST6GAL2,ST6GALNAC3,ST6GALNAC5,ST8SIA1
GO Biological Process	GO:0035087	siRNA loading onto RISC involved in RNA interference	110	2.646742e-5	3.415091e-1	3.104628e-3	1.491410e+1	3.352533e-1	5	3.680058e-4	5.488474e-3	1122	1.220799e-1	1.000000e+0	1.000000e+0	7.806818e+0	1.280932e-1	1	4	1.683502e-3	2.500000e-1	L1MEg1,L1MEg1,L1MEg1,L1MEg1,L1MEg1	AGO2
GO Biological Process	GO:0051044	positive regulation of membrane protein ectodomain proteolysis	111	2.863601e-5	3.694904e-1	3.328743e-3	6.893646e+0	1.160489e+0	8	1.273863e-3	8.781559e-3	828	8.165457e-2	1.000000e+0	1.000000e+0	4.163636e+0	4.803493e-1	2	15	3.367003e-3	1.333333e-1	L1MEg1,L1MEg1,L1MEg1,L1MEg1,L1MEg1,L1MEg1,L1MEg1,L1MEg1	ADRA2A,IFNG
GO Biological Process	GO:0098597	observational learning	112	2.949673e-5	3.805963e-1	3.398181e-3	5.262576e+0	1.900210e+0	10	2.085851e-3	1.097695e-2	46	1.622188e-3	1.000000e+0	4.550237e-1	1.171023e+1	2.561863e-1	3	8	5.050505e-3	3.750000e-1	L1MEg1,L1MEg1,L1MEg1,L1MEg1,L1MEg1,L1MEg1,L1MEg1,L1MEg1,L1MEg1,L1MEg1	FOXP2,NF1,NRXN1
GO Biological Process	GO:0006681	galactosylceramide metabolic process	113	3.058818e-5	3.946793e-1	3.492737e-3	5.902736e+0	1.524717e+0	9	1.673674e-3	9.879254e-3	1920	2.292783e-1	1.000000e+0	1.000000e+0	3.903409e+0	2.561863e-1	1	8	1.683502e-3	1.250000e-1	L1MEg1,L1MEg1,L1MEg1,L1MEg1,L1MEg1,L1MEg1,L1MEg1,L1MEg1,L1MEg1	B3GALT1
GO Biological Process	GO:0070922	small RNA loading onto RISC	114	3.134246e-5	4.044118e-1	3.547472e-3	1.037309e+1	5.784195e-1	6	6.349281e-4	6.586169e-3	53	2.375593e-3	1.000000e+0	5.783448e-1	1.040909e+1	2.882096e-1	3	9	5.050505e-3	3.333333e-1	L1MEg1,L1MEg1,L1MEg1,L1MEg1,L1MEg1,L1MEg1	AGO1,AGO2,AGO3
GO Biological Process	GO:0050654	chondroitin sulfate proteoglycan metabolic process	115	3.272256e-5	4.222192e-1	3.671471e-3	3.002633e+0	6.327780e+0	19	6.945972e-3	2.085620e-2	514	4.467040e-2	1.000000e+0	1.000000e+0	2.974026e+0	1.344978e+0	4	42	6.734007e-3	9.523810e-2	L1MEg1,L1MEg1,L1MEg1,L1MEg1,L1MEg1,L1MEg1,L1MEg1,L1MEg1,L1MEg1,L1MEg1,L1MEg1,L1MEg1,L1MEg1,L1MEg1,L1MEg1,L1MEg1,L1MEg1,L1MEg1,L1MEg1	CHST9,DSEL,IMPAD1,VCAN
GO Biological Process	GO:0051541	elastin metabolic process	116	3.533548e-5	4.559337e-1	3.930463e-3	2.259290e+1	1.770467e-1	4	1.943433e-4	4.390779e-3	901	9.303109e-2	1.000000e+0	1.000000e+0	1.040909e+1	9.606987e-2	1	3	1.683502e-3	3.333333e-1	L1MEg1,L1MEg1,L1MEg1,L1MEg1	HIF1A
GO Biological Process	GO:0001969	regulation of activation of membrane attack complex	117	3.633155e-5	4.687860e-1	4.006718e-3	2.243075e+1	1.783266e-1	4	1.957482e-4	4.390779e-3	901	9.303109e-2	1.000000e+0	1.000000e+0	1.040909e+1	9.606987e-2	1	3	1.683502e-3	3.333333e-1	L1MEg1,L1MEg1,L1MEg1,L1MEg1	C6
GO Biological Process	GO:1905446	regulation of mitochondrial ATP synthesis coupled electron transport	118	3.673022e-5	4.739300e-1	4.016356e-3	7.966333e+0	8.786979e-1	7	9.645422e-4	7.683864e-3	1531	1.774206e-1	1.000000e+0	1.000000e+0	5.204545e+0	1.921397e-1	1	6	1.683502e-3	1.666667e-1	L1MEg1,L1MEg1,L1MEg1,L1MEg1,L1MEg1,L1MEg1,L1MEg1	DNAJC15
GO Biological Process	GO:0008610	lipid biosynthetic process	119	3.751367e-5	4.840389e-1	4.067554e-3	1.622987e+0	4.621109e+1	75	5.072568e-2	8.232711e-2	803	7.499121e-2	1.000000e+0	1.000000e+0	1.360073e+0	1.838137e+1	25	574	4.208754e-2	4.355401e-2	L1MEg1,L1MEg1,L1MEg1,L1MEg1,L1MEg1,L1MEg1,L1MEg1,L1MEg1,L1MEg1,L1MEg1,L1MEg1,L1MEg1,L1MEg1,L1MEg1,L1MEg1,L1MEg1,L1MEg1,L1MEg1,L1MEg1,L1MEg1,L1MEg1,L1MEg1,L1MEg1,L1MEg1,L1MEg1,L1MEg1,L1MEg1,L1MEg1,L1MEg1,L1MEg1,L1MEg1,L1MEg1,L1MEg1,L1MEg1,L1MEg1,L1MEg1,L1MEg1,L1MEg1,L1MEg1,L1MEg1,L1MEg1,L1MEg1,L1MEg1,L1MEg1,L1MEg1,L1MEg1,L1MEg1,L1MEg1,L1MEg1,L1MEg1,L1MEg1,L1MEg1,L1MEg1,L1MEg1,L1MEg1,L1MEg1,L1MEg1,…	AGMO,B3GALT1,C10orf129,CERS3,CH25H,CYP7B1,DDHD1,ELOVL7,FGF18,FGF20,FSHB,GPAM,HSD17B3,HSD17B7,OSBPL3,PCYT1A,PDSS1,PIGK,PNPLA8,PPAP2B,PTGIS,QKI,SGPP1,ST6GALNAC5,ST8SIA1
GO Biological Process	GO:0060702	negative regulation of endoribonuclease activity	120	3.806765e-5	4.911869e-1	4.093224e-3	2.216099e+1	1.804973e-1	4	1.981310e-4	4.390779e-3	630	6.302276e-2	1.000000e+0	1.000000e+0	1.561364e+1	6.404658e-2	1	2	1.683502e-3	5.000000e-1	L1MEg1,L1MEg1,L1MEg1,L1MEg1	ABCE1
GO Biological Process	GO:0000209	protein polyubiquitination	121	3.843551e-5	4.959334e-1	4.098623e-3	1.934877e+0	2.274046e+1	44	2.496209e-2	4.829857e-2	1261	1.259619e-1	1.000000e+0	1.000000e+0	1.429417e+0	9.094614e+0	13	284	2.188552e-2	4.577465e-2	L1MEg1,L1MEg1,L1MEg1,L1MEg1,L1MEg1,L1MEg1,L1MEg1,L1MEg1,L1MEg1,L1MEg1,L1MEg1,L1MEg1,L1MEg1,L1MEg1,L1MEg1,L1MEg1,L1MEg1,L1MEg1,L1MEg1,L1MEg1,L1MEg1,L1MEg1,L1MEg1,L1MEg1,L1MEg1,L1MEg1,L1MEg1,L1MEg1,L1MEg1,L1MEg1,L1MEg1,L1MEg1,L1MEg1,L1MEg1,L1MEg1,L1MEg1,L1MEg1,L1MEg1,L1MEg1,L1MEg1,L1MEg1,L1MEg1,L1MEg1,L1MEg1	ANAPC4,ERCC8,FBXW12,HECTD2,LNPEP,PELI2,RNF144A,RNF168,TNKS2,UBE2D1,UBE2E3,UBE2NL,UBR2
GO Biological Process	GO:0008206	bile acid metabolic process	122	3.849671e-5	4.967230e-1	4.071500e-3	4.253235e+0	2.821382e+0	12	3.097016e-3	1.317234e-2	1093	1.141709e-1	1.000000e+0	1.000000e+0	2.531941e+0	1.184862e+0	3	37	5.050505e-3	8.108108e-2	L1MEg1,L1MEg1,L1MEg1,L1MEg1,L1MEg1,L1MEg1,L1MEg1,L1MEg1,L1MEg1,L1MEg1,L1MEg1,L1MEg1	CH25H,CYP7B1,OSBPL3
GO Biological Process	GO:0070228	regulation of lymphocyte apoptotic process	123	4.087280e-5	5.273817e-1	4.287656e-3	3.330354e+0	4.804294e+0	16	5.273649e-3	1.756312e-2	326	2.887761e-2	1.000000e+0	1.000000e+0	2.891414e+0	1.729258e+0	5	54	8.417508e-3	9.259259e-2	L1MEg1,L1MEg1,L1MEg1,L1MEg1,L1MEg1,L1MEg1,L1MEg1,L1MEg1,L1MEg1,L1MEg1,L1MEg1,L1MEg1,L1MEg1,L1MEg1,L1MEg1,L1MEg1	BMP4,GPAM,HIF1A,PRKCQ,SLC39A10
GO Biological Process	GO:0006013	mannose metabolic process	124	4.200674e-5	5.420130e-1	4.371072e-3	9.835156e+0	6.100564e-1	6	6.696558e-4	6.586169e-3	2082	2.539700e-1	1.000000e+0	1.000000e+0	3.469697e+0	2.882096e-1	1	9	1.683502e-3	1.111111e-1	L1MEg1,L1MEg1,L1MEg1,L1MEg1,L1MEg1,L1MEg1	MAN2A1
GO Biological Process	GO:0009247	glycolipid biosynthetic process	125	4.256592e-5	5.492281e-1	4.393825e-3	3.175749e+0	5.353067e+0	17	5.876034e-3	1.866081e-2	1310	1.427773e-1	1.000000e+0	1.000000e+0	1.982684e+0	2.017467e+0	4	63	6.734007e-3	6.349206e-2	L1MEg1,L1MEg1,L1MEg1,L1MEg1,L1MEg1,L1MEg1,L1MEg1,L1MEg1,L1MEg1,L1MEg1,L1MEg1,L1MEg1,L1MEg1,L1MEg1,L1MEg1,L1MEg1,L1MEg1	B3GALT1,PIGK,ST6GALNAC5,ST8SIA1
GO Biological Process	GO:0006265	DNA topological change	126	4.667781e-5	6.022838e-1	4.780030e-3	9.647771e+0	6.219053e-1	6	6.826622e-4	6.586169e-3	2082	2.539700e-1	1.000000e+0	1.000000e+0	3.469697e+0	2.882096e-1	1	9	1.683502e-3	1.111111e-1	L1MEg1,L1MEg1,L1MEg1,L1MEg1,L1MEg1,L1MEg1	TOP3B
GO Biological Process	GO:0008202	steroid metabolic process	127	4.944597e-5	6.380014e-1	5.023633e-3	2.126760e+0	1.598676e+1	34	1.754858e-2	3.732162e-2	1654	1.900320e-1	1.000000e+0	1.000000e+0	1.381738e+0	7.237263e+0	10	226	1.683502e-2	4.424779e-2	L1MEg1,L1MEg1,L1MEg1,L1MEg1,L1MEg1,L1MEg1,L1MEg1,L1MEg1,L1MEg1,L1MEg1,L1MEg1,L1MEg1,L1MEg1,L1MEg1,L1MEg1,L1MEg1,L1MEg1,L1MEg1,L1MEg1,L1MEg1,L1MEg1,L1MEg1,L1MEg1,L1MEg1,L1MEg1,L1MEg1,L1MEg1,L1MEg1,L1MEg1,L1MEg1,L1MEg1,L1MEg1,L1MEg1,L1MEg1	CH25H,CYP26B1,CYP2C19,CYP2C8,CYP2C9,CYP7B1,FSHB,HSD17B3,HSD17B7,OSBPL3
GO Biological Process	GO:0045917	positive regulation of complement activation	128	5.215137e-5	6.729091e-1	5.257103e-3	2.042163e+1	1.958707e-1	4	2.150063e-4	4.390779e-3	901	9.303109e-2	1.000000e+0	1.000000e+0	1.040909e+1	9.606987e-2	1	3	1.683502e-3	3.333333e-1	L1MEg1,L1MEg1,L1MEg1,L1MEg1	C6
GO Biological Process	GO:2000811	negative regulation of anoikis	129	5.278408e-5	6.810730e-1	5.279636e-3	4.904417e+0	2.038978e+0	10	2.238176e-3	1.097695e-2	879	9.140467e-2	1.000000e+0	1.000000e+0	3.903409e+0	5.123726e-1	2	16	3.367003e-3	1.250000e-1	L1MEg1,L1MEg1,L1MEg1,L1MEg1,L1MEg1,L1MEg1,L1MEg1,L1MEg1,L1MEg1,L1MEg1	PTK2,TLE1
GO Biological Process	GO:0035337	fatty-acyl-CoA metabolic process	130	5.386911e-5	6.950731e-1	5.346716e-3	4.104279e+0	2.923778e+0	12	3.209416e-3	1.317234e-2	2598	3.447916e-1	1.000000e+0	1.000000e+0	1.643541e+0	1.216885e+0	2	38	3.367003e-3	5.263158e-2	L1MEg1,L1MEg1,L1MEg1,L1MEg1,L1MEg1,L1MEg1,L1MEg1,L1MEg1,L1MEg1,L1MEg1,L1MEg1,L1MEg1	ELOVL7,FAR2
GO Biological Process	GO:0060574	intestinal epithelial cell maturation	131	5.481290e-5	7.072508e-1	5.398861e-3	2.015890e+1	1.984235e-1	4	2.178084e-4	4.390779e-3	1122	1.220799e-1	1.000000e+0	1.000000e+0	7.806818e+0	1.280932e-1	1	4	1.683502e-3	2.500000e-1	L1MEg1,L1MEg1,L1MEg1,L1MEg1	HIF1A
GO Biological Process	GO:0031989	bombesin receptor signaling pathway	132	5.482990e-5	7.074702e-1	5.359623e-3	1.277401e+1	3.914199e-1	5	4.296596e-4	5.488474e-3	630	6.302276e-2	1.000000e+0	1.000000e+0	1.561364e+1	6.404658e-2	1	2	1.683502e-3	5.000000e-1	L1MEg1,L1MEg1,L1MEg1,L1MEg1,L1MEg1	NMBR
GO Biological Process	GO:0089718	amino acid import across plasma membrane	133	5.623762e-5	7.256340e-1	5.455895e-3	9.324533e+0	6.434638e-1	6	7.063269e-4	6.586169e-3	1723	2.037708e-1	1.000000e+0	1.000000e+0	4.461039e+0	2.241630e-1	1	7	1.683502e-3	1.428571e-1	L1MEg1,L1MEg1,L1MEg1,L1MEg1,L1MEg1,L1MEg1	SLC1A1
GO Biological Process	GO:0099024	plasma membrane invagination	134	5.628749e-5	7.262775e-1	5.419981e-3	3.398411e+0	4.413828e+0	15	4.845036e-3	1.646542e-2	132	7.754122e-3	1.000000e+0	7.579654e-1	4.003497e+0	1.248908e+0	5	39	8.417508e-3	1.282051e-1	L1MEg1,L1MEg1,L1MEg1,L1MEg1,L1MEg1,L1MEg1,L1MEg1,L1MEg1,L1MEg1,L1MEg1,L1MEg1,L1MEg1,L1MEg1,L1MEg1,L1MEg1	ARHGAP12,FCGR1A,GULP1,MSR1,THBS1
GO Biological Process	GO:0051873	killing by host of symbiont cells	135	6.031222e-5	7.782086e-1	5.764508e-3	9.205727e+0	6.517682e-1	6	7.154426e-4	6.586169e-3	2233	2.778720e-1	1.000000e+0	1.000000e+0	3.122727e+0	3.202329e-1	1	10	1.683502e-3	1.000000e-1	L1MEg1,L1MEg1,L1MEg1,L1MEg1,L1MEg1,L1MEg1	MBL2
GO Biological Process	GO:0006665	sphingolipid metabolic process	136	6.070442e-5	7.832691e-1	5.759332e-3	2.263385e+0	1.281267e+1	29	1.406440e-2	3.183315e-2	1267	1.285989e-1	1.000000e+0	1.000000e+0	1.601399e+0	4.995633e+0	8	156	1.346801e-2	5.128205e-2	L1MEg1,L1MEg1,L1MEg1,L1MEg1,L1MEg1,L1MEg1,L1MEg1,L1MEg1,L1MEg1,L1MEg1,L1MEg1,L1MEg1,L1MEg1,L1MEg1,L1MEg1,L1MEg1,L1MEg1,L1MEg1,L1MEg1,L1MEg1,L1MEg1,L1MEg1,L1MEg1,L1MEg1,L1MEg1,L1MEg1,L1MEg1,L1MEg1,L1MEg1	B3GALT1,CERS3,ELOVL7,PPAP2B,SGPP1,ST6GALNAC3,ST6GALNAC5,ST8SIA1
GO Biological Process	GO:0035435	phosphate ion transmembrane transport	137	6.079212e-5	7.844007e-1	5.725553e-3	7.346007e+0	9.528986e-1	7	1.045992e-3	7.683864e-3	223	1.862923e-2	1.000000e+0	1.000000e+0	5.204545e+0	5.764192e-1	3	18	5.050505e-3	1.666667e-1	L1MEg1,L1MEg1,L1MEg1,L1MEg1,L1MEg1,L1MEg1,L1MEg1	SLC34A2,SLC37A2,XPR1
GO Biological Process	GO:0060576	intestinal epithelial cell development	138	6.208387e-5	8.010682e-1	5.804842e-3	6.165603e+0	1.297521e+0	8	1.424282e-3	8.781559e-3	523	4.649806e-2	1.000000e+0	1.000000e+0	5.677686e+0	3.522562e-1	2	11	3.367003e-3	1.818182e-1	L1MEg1,L1MEg1,L1MEg1,L1MEg1,L1MEg1,L1MEg1,L1MEg1,L1MEg1	HIF1A,PRDM1
GO Biological Process	GO:1902837	amino acid import into cell	139	6.251062e-5	8.065745e-1	5.802694e-3	9.145448e+0	6.560641e-1	6	7.201582e-4	6.586169e-3	1920	2.292783e-1	1.000000e+0	1.000000e+0	3.903409e+0	2.561863e-1	1	8	1.683502e-3	1.250000e-1	L1MEg1,L1MEg1,L1MEg1,L1MEg1,L1MEg1,L1MEg1	SLC1A1
GO Biological Process	GO:0032006	regulation of TOR signaling	140	6.317772e-5	8.151821e-1	5.822729e-3	2.612156e+0	8.422163e+0	22	9.244965e-3	2.414929e-2	3503	5.384479e-1	1.000000e+0	1.000000e+0	1.064566e+0	2.818049e+0	3	88	5.050505e-3	3.409091e-2	L1MEg1,L1MEg1,L1MEg1,L1MEg1,L1MEg1,L1MEg1,L1MEg1,L1MEg1,L1MEg1,L1MEg1,L1MEg1,L1MEg1,L1MEg1,L1MEg1,L1MEg1,L1MEg1,L1MEg1,L1MEg1,L1MEg1,L1MEg1,L1MEg1,L1MEg1	C9orf72,HIF1A,UBR2
GO Biological Process	GO:0030497	fatty acid elongation	141	6.490348e-5	8.374496e-1	5.939359e-3	7.268620e+0	9.630438e-1	7	1.057128e-3	7.683864e-3	2484	3.234066e-1	1.000000e+0	1.000000e+0	2.602273e+0	3.842795e-1	1	12	1.683502e-3	8.333333e-2	L1MEg1,L1MEg1,L1MEg1,L1MEg1,L1MEg1,L1MEg1,L1MEg1	ELOVL7
GO Biological Process	GO:0045814	negative regulation of gene expression, epigenetic	142	6.651277e-5	8.582143e-1	6.043762e-3	3.192661e+0	5.011493e+0	16	5.501090e-3	1.756312e-2	4088	7.060209e-1	1.000000e+0	1.000000e+0	8.290426e-1	3.618632e+0	3	113	5.050505e-3	2.654867e-2	L1MEg1,L1MEg1,L1MEg1,L1MEg1,L1MEg1,L1MEg1,L1MEg1,L1MEg1,L1MEg1,L1MEg1,L1MEg1,L1MEg1,L1MEg1,L1MEg1,L1MEg1,L1MEg1	AEBP2,H2AFY,UBR2
GO Biological Process	GO:0035625	epidermal growth factor-activated receptor transactivation by G-protein coupled receptor signaling pathway	143	6.781751e-5	8.750493e-1	6.119226e-3	9.009576e+0	6.659581e-1	6	7.310188e-4	6.586169e-3	1122	1.220799e-1	1.000000e+0	1.000000e+0	7.806818e+0	1.280932e-1	1	4	1.683502e-3	2.500000e-1	L1MEg1,L1MEg1,L1MEg1,L1MEg1,L1MEg1,L1MEg1	ADRA2A
GO Biological Process	GO:2000107	negative regulation of leukocyte apoptotic process	144	7.189170e-5	9.276186e-1	6.441796e-3	3.171001e+0	5.045725e+0	16	5.538666e-3	1.756312e-2	204	1.538833e-2	1.000000e+0	9.733119e-1	3.394269e+0	1.473071e+0	5	46	8.417508e-3	1.086957e-1	L1MEg1,L1MEg1,L1MEg1,L1MEg1,L1MEg1,L1MEg1,L1MEg1,L1MEg1,L1MEg1,L1MEg1,L1MEg1,L1MEg1,L1MEg1,L1MEg1,L1MEg1,L1MEg1	BMP4,GPAM,HIF1A,PRKCQ,SLC39A10
GO Biological Process	GO:0060134	prepulse inhibition	145	7.304029e-5	9.424389e-1	6.499578e-3	4.297513e+0	2.559620e+0	11	2.809682e-3	1.207464e-2	124	7.351107e-3	1.000000e+0	7.649301e-1	7.206294e+0	4.163028e-1	3	13	5.050505e-3	2.307692e-1	L1MEg1,L1MEg1,L1MEg1,L1MEg1,L1MEg1,L1MEg1,L1MEg1,L1MEg1,L1MEg1,L1MEg1,L1MEg1	GRID2,GRIN3A,NRXN1
GO Biological Process	GO:0051852	disruption by host of symbiont cells	146	7.316198e-5	9.440090e-1	6.465815e-3	8.884721e+0	6.753166e-1	6	7.412916e-4	6.586169e-3	2484	3.234066e-1	1.000000e+0	1.000000e+0	2.602273e+0	3.842795e-1	1	12	1.683502e-3	8.333333e-2	L1MEg1,L1MEg1,L1MEg1,L1MEg1,L1MEg1,L1MEg1	MBL2
GO Biological Process	GO:0031017	exocrine pancreas development	147	7.677687e-5	9.906520e-1	6.739129e-3	8.806150e+0	6.813420e-1	6	7.479056e-4	6.586169e-3	1920	2.292783e-1	1.000000e+0	1.000000e+0	3.903409e+0	2.561863e-1	1	8	1.683502e-3	1.250000e-1	L1MEg1,L1MEg1,L1MEg1,L1MEg1,L1MEg1,L1MEg1	C8orf22
GO Biological Process	GO:0060699	regulation of endoribonuclease activity	148	7.810853e-5	1.000000e+0	6.809692e-3	1.838080e+1	2.176184e-1	4	2.388786e-4	4.390779e-3	1122	1.220799e-1	1.000000e+0	1.000000e+0	7.806818e+0	1.280932e-1	1	4	1.683502e-3	2.500000e-1	L1MEg1,L1MEg1,L1MEg1,L1MEg1	ABCE1
GO Biological Process	GO:0098657	import into cell	149	8.387254e-5	1.000000e+0	7.263137e-3	3.000851e+0	5.665060e+0	17	6.218507e-3	1.866081e-2	50	1.982992e-3	1.000000e+0	5.117309e-1	3.903409e+0	1.793304e+0	7	56	1.178451e-2	1.250000e-1	L1MEg1,L1MEg1,L1MEg1,L1MEg1,L1MEg1,L1MEg1,L1MEg1,L1MEg1,L1MEg1,L1MEg1,L1MEg1,L1MEg1,L1MEg1,L1MEg1,L1MEg1,L1MEg1,L1MEg1	CACNA2D1,FAM155A,KCNJ3,SLC1A1,SLC6A4,SLC8A3,SLC9C1
GO Biological Process	GO:0050861	positive regulation of B cell receptor signaling pathway	150	8.662655e-5	1.000000e+0	7.451616e-3	6.935586e+0	1.009287e+0	7	1.107890e-3	7.683864e-3	232	1.931927e-2	1.000000e+0	1.000000e+0	8.922078e+0	2.241630e-1	2	7	3.367003e-3	2.857143e-1	L1MEg1,L1MEg1,L1MEg1,L1MEg1,L1MEg1,L1MEg1,L1MEg1	PRKCH,SLC39A10
GO Biological Process	GO:0071878	negative regulation of adrenergic receptor signaling pathway	151	8.709547e-5	1.000000e+0	7.442337e-3	8.603641e+0	6.973792e-1	6	7.655095e-4	6.586169e-3	901	9.303109e-2	1.000000e+0	1.000000e+0	1.040909e+1	9.606987e-2	1	3	1.683502e-3	3.333333e-1	L1MEg1,L1MEg1,L1MEg1,L1MEg1,L1MEg1,L1MEg1	ADRA2A
GO Biological Process	GO:0032074	negative regulation of nuclease activity	152	8.974036e-5	1.000000e+0	7.617894e-3	1.149271e+1	4.350585e-1	5	4.775614e-4	5.488474e-3	232	1.931927e-2	1.000000e+0	1.000000e+0	8.922078e+0	2.241630e-1	2	7	3.367003e-3	2.857143e-1	L1MEg1,L1MEg1,L1MEg1,L1MEg1,L1MEg1	ABCE1,TERF1
GO Biological Process	GO:0044130	negative regulation of growth of symbiont in host	153	9.338041e-5	1.000000e+0	7.875081e-3	5.808397e+0	1.377316e+0	8	1.511873e-3	8.781559e-3	780	7.225422e-2	1.000000e+0	1.000000e+0	4.461039e+0	4.483261e-1	2	14	3.367003e-3	1.428571e-1	L1MEg1,L1MEg1,L1MEg1,L1MEg1,L1MEg1,L1MEg1,L1MEg1,L1MEg1	IFNG,MBL2
GO Biological Process	GO:0032811	negative regulation of epinephrine secretion	154	9.683404e-5	1.000000e+0	8.113309e-3	8.436652e+0	7.111826e-1	6	7.806615e-4	6.586169e-3	1122	1.220799e-1	1.000000e+0	1.000000e+0	7.806818e+0	1.280932e-1	1	4	1.683502e-3	2.500000e-1	L1MEg1,L1MEg1,L1MEg1,L1MEg1,L1MEg1,L1MEg1	ADRA2A
GO Biological Process	GO:0016458	gene silencing	155	9.704674e-5	1.000000e+0	8.078672e-3	2.472924e+0	9.300729e+0	23	1.020936e-2	2.524698e-2	2686	3.498111e-1	1.000000e+0	1.000000e+0	1.221178e+0	5.732169e+0	7	179	1.178451e-2	3.910615e-2	L1MEg1,L1MEg1,L1MEg1,L1MEg1,L1MEg1,L1MEg1,L1MEg1,L1MEg1,L1MEg1,L1MEg1,L1MEg1,L1MEg1,L1MEg1,L1MEg1,L1MEg1,L1MEg1,L1MEg1,L1MEg1,L1MEg1,L1MEg1,L1MEg1,L1MEg1,L1MEg1	AGO1,AGO2,AGO3,H2AFY,PIWIL4,SMAD2,UBR2
GO Biological Process	GO:0044146	negative regulation of growth of symbiont involved in interaction with host	156	9.983647e-5	1.000000e+0	8.257628e-3	5.751568e+0	1.390925e+0	8	1.526811e-3	8.781559e-3	828	8.165457e-2	1.000000e+0	1.000000e+0	4.163636e+0	4.803493e-1	2	15	3.367003e-3	1.333333e-1	L1MEg1,L1MEg1,L1MEg1,L1MEg1,L1MEg1,L1MEg1,L1MEg1,L1MEg1	IFNG,MBL2
GO Biological Process	GO:1990182	exosomal secretion	157	1.015392e-4	1.000000e+0	8.344970e-3	1.716142e+1	2.330809e-1	4	2.558517e-4	4.390779e-3	1122	1.220799e-1	1.000000e+0	1.000000e+0	7.806818e+0	1.280932e-1	1	4	1.683502e-3	2.500000e-1	L1MEg1,L1MEg1,L1MEg1,L1MEg1	TSG101
GO Biological Process	GO:0006106	fumarate metabolic process	158	1.028945e-4	1.000000e+0	8.402834e-3	1.115871e+1	4.480806e-1	5	4.918557e-4	5.488474e-3	901	9.303109e-2	1.000000e+0	1.000000e+0	1.040909e+1	9.606987e-2	1	3	1.683502e-3	3.333333e-1	L1MEg1,L1MEg1,L1MEg1,L1MEg1,L1MEg1	FH
GO Biological Process	GO:0002248	connective tissue replacement involved in inflammatory response wound healing	159	1.049199e-4	1.000000e+0	8.514349e-3	1.701472e+1	2.350905e-1	4	2.580576e-4	4.390779e-3	1122	1.220799e-1	1.000000e+0	1.000000e+0	7.806818e+0	1.280932e-1	1	4	1.683502e-3	2.500000e-1	L1MEg1,L1MEg1,L1MEg1,L1MEg1	HIF1A
GO Biological Process	GO:0042297	vocal learning	160	1.055390e-4	1.000000e+0	8.511061e-3	5.009270e+0	1.796669e+0	9	1.972194e-3	9.879254e-3	232	1.931927e-2	1.000000e+0	1.000000e+0	8.922078e+0	2.241630e-1	2	7	3.367003e-3	2.857143e-1	L1MEg1,L1MEg1,L1MEg1,L1MEg1,L1MEg1,L1MEg1,L1MEg1,L1MEg1,L1MEg1	FOXP2,NRXN1
GO Biological Process	GO:0043457	regulation of cellular respiration	161	1.058100e-4	1.000000e+0	8.479916e-3	4.117709e+0	2.671389e+0	11	2.932369e-3	1.207464e-2	1501	1.669671e-1	1.000000e+0	1.000000e+0	2.715415e+0	7.365357e-1	2	23	3.367003e-3	8.695652e-2	L1MEg1,L1MEg1,L1MEg1,L1MEg1,L1MEg1,L1MEg1,L1MEg1,L1MEg1,L1MEg1,L1MEg1,L1MEg1	DNAJC15,HIF1A
GO Biological Process	GO:0030203	glycosaminoglycan metabolic process	162	1.062589e-4	1.000000e+0	8.463325e-3	1.914263e+0	2.089577e+1	40	2.293718e-2	4.390779e-2	44	1.384618e-3	1.000000e+0	4.060392e-1	2.636068e+0	4.931587e+0	13	154	2.188552e-2	8.441558e-2	L1MEg1,L1MEg1,L1MEg1,L1MEg1,L1MEg1,L1MEg1,L1MEg1,L1MEg1,L1MEg1,L1MEg1,L1MEg1,L1MEg1,L1MEg1,L1MEg1,L1MEg1,L1MEg1,L1MEg1,L1MEg1,L1MEg1,L1MEg1,L1MEg1,L1MEg1,L1MEg1,L1MEg1,L1MEg1,L1MEg1,L1MEg1,L1MEg1,L1MEg1,L1MEg1,L1MEg1,L1MEg1,L1MEg1,L1MEg1,L1MEg1,L1MEg1,L1MEg1,L1MEg1,L1MEg1,L1MEg1	B4GALT5,CHST9,DSEL,GPC6,HAS2,HGF,HPSE2,HS3ST1,HS3ST5,IL15,IMPAD1,NDST3,VCAN
GO Biological Process	GO:0006958	complement activation, classical pathway	163	1.083966e-4	1.000000e+0	8.580622e-3	4.488212e+0	2.228059e+0	10	2.445728e-3	1.097695e-2	2316	2.854337e-1	1.000000e+0	1.000000e+0	1.892562e+0	1.056769e+0	2	33	3.367003e-3	6.060606e-2	L1MEg1,L1MEg1,L1MEg1,L1MEg1,L1MEg1,L1MEg1,L1MEg1,L1MEg1,L1MEg1,L1MEg1	C6,MBL2
GO Biological Process	GO:0060700	regulation of ribonuclease activity	164	1.108553e-4	1.000000e+0	8.721744e-3	1.677093e+1	2.385080e-1	4	2.618090e-4	4.390779e-3	1351	1.501999e-1	1.000000e+0	1.000000e+0	6.245455e+0	1.601164e-1	1	5	1.683502e-3	2.000000e-1	L1MEg1,L1MEg1,L1MEg1,L1MEg1	ABCE1
GO Biological Process	GO:0097352	autophagosome maturation	165	1.132162e-4	1.000000e+0	8.853507e-3	6.638621e+0	1.054436e+0	7	1.157449e-3	7.683864e-3	1655	1.901440e-1	1.000000e+0	1.000000e+0	2.498182e+0	8.005822e-1	2	25	3.367003e-3	8.000000e-2	L1MEg1,L1MEg1,L1MEg1,L1MEg1,L1MEg1,L1MEg1,L1MEg1	LIX1,TSG101
GO Biological Process	GO:0044126	regulation of growth of symbiont in host	166	1.180469e-4	1.000000e+0	9.175658e-3	5.611153e+0	1.425732e+0	8	1.565019e-3	8.781559e-3	828	8.165457e-2	1.000000e+0	1.000000e+0	4.163636e+0	4.803493e-1	2	15	3.367003e-3	1.333333e-1	L1MEg1,L1MEg1,L1MEg1,L1MEg1,L1MEg1,L1MEg1,L1MEg1,L1MEg1	IFNG,MBL2
GO Biological Process	GO:0018198	peptidyl-cysteine modification	167	1.199624e-4	1.000000e+0	9.268712e-3	5.597813e+0	1.429129e+0	8	1.568748e-3	8.781559e-3	3316	4.953384e-1	1.000000e+0	1.000000e+0	1.487013e+0	6.724891e-1	1	21	1.683502e-3	4.761905e-2	L1MEg1,L1MEg1,L1MEg1,L1MEg1,L1MEg1,L1MEg1,L1MEg1,L1MEg1	TMX3
GO Biological Process	GO:1902236	negative regulation of endoplasmic reticulum stress-induced intrinsic apoptotic signaling pathway	168	1.200641e-4	1.000000e+0	9.221352e-3	6.574950e+0	1.064647e+0	7	1.168657e-3	7.683864e-3	3159	4.613574e-1	1.000000e+0	1.000000e+0	1.643541e+0	6.084425e-1	1	19	1.683502e-3	5.263158e-2	L1MEg1,L1MEg1,L1MEg1,L1MEg1,L1MEg1,L1MEg1,L1MEg1	GRINA
GO Biological Process	GO:0097104	postsynaptic membrane assembly	169	1.211815e-4	1.000000e+0	9.252100e-3	3.760355e+0	3.191188e+0	12	3.502951e-3	1.317234e-2	75	3.313380e-3	1.000000e+0	5.700339e-1	9.368182e+0	3.202329e-1	3	10	5.050505e-3	3.000000e-1	L1MEg1,L1MEg1,L1MEg1,L1MEg1,L1MEg1,L1MEg1,L1MEg1,L1MEg1,L1MEg1,L1MEg1,L1MEg1,L1MEg1	CDH2,MAGI2,NRXN1
GO Biological Process	GO:0044144	modulation of growth of symbiont involved in interaction with host	170	1.258742e-4	1.000000e+0	9.553852e-3	5.558101e+0	1.439341e+0	8	1.579957e-3	8.781559e-3	879	9.140467e-2	1.000000e+0	1.000000e+0	3.903409e+0	5.123726e-1	2	16	3.367003e-3	1.250000e-1	L1MEg1,L1MEg1,L1MEg1,L1MEg1,L1MEg1,L1MEg1,L1MEg1,L1MEg1	IFNG,MBL2
GO Biological Process	GO:0006690	icosanoid metabolic process	171	1.294716e-4	1.000000e+0	9.769427e-3	2.891884e+0	5.878521e+0	17	6.452822e-3	1.866081e-2	1019	9.814354e-2	1.000000e+0	1.000000e+0	1.892562e+0	3.170306e+0	6	99	1.010101e-2	6.060606e-2	L1MEg1,L1MEg1,L1MEg1,L1MEg1,L1MEg1,L1MEg1,L1MEg1,L1MEg1,L1MEg1,L1MEg1,L1MEg1,L1MEg1,L1MEg1,L1MEg1,L1MEg1,L1MEg1,L1MEg1	CYP2C18,CYP2C19,CYP2C8,CYP2C9,PNPLA8,PTGIS
GO Biological Process	GO:0006022	aminoglycan metabolic process	172	1.299563e-4	1.000000e+0	9.748989e-3	1.895460e+0	2.110306e+1	40	2.316472e-2	4.390779e-2	51	2.063644e-3	1.000000e+0	5.221019e-1	2.521457e+0	5.155750e+0	13	161	2.188552e-2	8.074534e-2	L1MEg1,L1MEg1,L1MEg1,L1MEg1,L1MEg1,L1MEg1,L1MEg1,L1MEg1,L1MEg1,L1MEg1,L1MEg1,L1MEg1,L1MEg1,L1MEg1,L1MEg1,L1MEg1,L1MEg1,L1MEg1,L1MEg1,L1MEg1,L1MEg1,L1MEg1,L1MEg1,L1MEg1,L1MEg1,L1MEg1,L1MEg1,L1MEg1,L1MEg1,L1MEg1,L1MEg1,L1MEg1,L1MEg1,L1MEg1,L1MEg1,L1MEg1,L1MEg1,L1MEg1,L1MEg1,L1MEg1	B4GALT5,CHST9,DSEL,GPC6,HAS2,HGF,HPSE2,HS3ST1,HS3ST5,IL15,IMPAD1,NDST3,VCAN
GO Biological Process	GO:0070528	protein kinase C signaling	173	1.318173e-4	1.000000e+0	9.831437e-3	1.057649e+1	4.727465e-1	5	5.189314e-4	5.488474e-3	583	5.463945e-2	1.000000e+0	1.000000e+0	5.204545e+0	3.842795e-1	2	12	3.367003e-3	1.666667e-1	L1MEg1,L1MEg1,L1MEg1,L1MEg1,L1MEg1	PLEK,PRKCH
GO Biological Process	GO:0061178	regulation of insulin secretion involved in cellular response to glucose stimulus	174	1.382321e-4	1.000000e+0	1.025063e-2	2.875646e+0	5.911714e+0	17	6.489258e-3	1.866081e-2	2012	2.320174e-1	1.000000e+0	1.000000e+0	1.801573e+0	1.665211e+0	3	52	5.050505e-3	5.769231e-2	L1MEg1,L1MEg1,L1MEg1,L1MEg1,L1MEg1,L1MEg1,L1MEg1,L1MEg1,L1MEg1,L1MEg1,L1MEg1,L1MEg1,L1MEg1,L1MEg1,L1MEg1,L1MEg1,L1MEg1	ADRA2A,HIF1A,NRXN1
GO Biological Process	GO:0060011	Sertoli cell proliferation	175	1.414196e-4	1.000000e+0	1.042707e-2	1.041639e+1	4.800129e-1	5	5.269077e-4	5.488474e-3	150	9.600103e-3	1.000000e+0	8.258009e-1	1.249091e+1	1.601164e-1	2	5	3.367003e-3	4.000000e-1	L1MEg1,L1MEg1,L1MEg1,L1MEg1,L1MEg1	ACVR2A,FSHB
GO Biological Process	GO:0010324	membrane invagination	176	1.469930e-4	1.000000e+0	1.077642e-2	3.109784e+0	4.823486e+0	15	5.294716e-3	1.646542e-2	204	1.538833e-2	1.000000e+0	9.733119e-1	3.394269e+0	1.473071e+0	5	46	8.417508e-3	1.086957e-1	L1MEg1,L1MEg1,L1MEg1,L1MEg1,L1MEg1,L1MEg1,L1MEg1,L1MEg1,L1MEg1,L1MEg1,L1MEg1,L1MEg1,L1MEg1,L1MEg1,L1MEg1	ARHGAP12,FCGR1A,GULP1,MSR1,THBS1
GO Biological Process	GO:2000209	regulation of anoikis	177	1.489023e-4	1.000000e+0	1.085473e-2	4.313414e+0	2.318349e+0	10	2.544840e-3	1.097695e-2	1501	1.669671e-1	1.000000e+0	1.000000e+0	2.715415e+0	7.365357e-1	2	23	3.367003e-3	8.695652e-2	L1MEg1,L1MEg1,L1MEg1,L1MEg1,L1MEg1,L1MEg1,L1MEg1,L1MEg1,L1MEg1,L1MEg1	PTK2,TLE1
GO Biological Process	GO:0055081	anion homeostasis	178	1.510732e-4	1.000000e+0	1.095111e-2	3.670450e+0	3.269354e+0	12	3.588753e-3	1.317234e-2	502	4.142513e-2	1.000000e+0	1.000000e+0	3.046563e+0	1.312955e+0	4	41	6.734007e-3	9.756098e-2	L1MEg1,L1MEg1,L1MEg1,L1MEg1,L1MEg1,L1MEg1,L1MEg1,L1MEg1,L1MEg1,L1MEg1,L1MEg1,L1MEg1	CPS1,GPAM,SLC34A2,XPR1
GO Biological Process	GO:1990168	protein K33-linked deubiquitination	179	1.568637e-4	1.000000e+0	1.130733e-2	2.982366e+1	1.005913e-1	3	1.104185e-4	3.293085e-3	901	9.303109e-2	1.000000e+0	1.000000e+0	1.040909e+1	9.606987e-2	1	3	1.683502e-3	3.333333e-1	L1MEg1,L1MEg1,L1MEg1	ZRANB1
GO Biological Process	GO:0055089	fatty acid homeostasis	180	1.588447e-4	1.000000e+0	1.138652e-2	7.694386e+0	7.797893e-1	6	8.559707e-4	6.586169e-3	2610	3.450874e-1	1.000000e+0	1.000000e+0	2.402098e+0	4.163028e-1	1	13	1.683502e-3	7.692308e-2	L1MEg1,L1MEg1,L1MEg1,L1MEg1,L1MEg1,L1MEg1	GPAM
GO Biological Process	GO:0018279	protein N-linked glycosylation via asparagine	181	1.648891e-4	1.000000e+0	1.175450e-2	3.230089e+0	4.334246e+0	14	4.757679e-3	1.536773e-2	602	5.523362e-2	1.000000e+0	1.000000e+0	2.775758e+0	1.441048e+0	4	45	6.734007e-3	8.888889e-2	L1MEg1,L1MEg1,L1MEg1,L1MEg1,L1MEg1,L1MEg1,L1MEg1,L1MEg1,L1MEg1,L1MEg1,L1MEg1,L1MEg1,L1MEg1,L1MEg1	ST6GAL2,ST6GALNAC3,ST6GALNAC5,TUSC3
GO Biological Process	GO:0002246	wound healing involved in inflammatory response	182	1.656786e-4	1.000000e+0	1.174588e-2	1.508860e+1	2.651008e-1	4	2.909998e-4	4.390779e-3	1351	1.501999e-1	1.000000e+0	1.000000e+0	6.245455e+0	1.601164e-1	1	5	1.683502e-3	2.000000e-1	L1MEg1,L1MEg1,L1MEg1,L1MEg1	HIF1A
GO Biological Process	GO:0070127	tRNA aminoacylation for mitochondrial protein translation	183	1.705831e-4	1.000000e+0	1.202751e-2	1.497290e+1	2.671493e-1	4	2.932484e-4	4.390779e-3	1723	2.037708e-1	1.000000e+0	1.000000e+0	4.461039e+0	2.241630e-1	1	7	1.683502e-3	1.428571e-1	L1MEg1,L1MEg1,L1MEg1,L1MEg1	TARS2
GO Biological Process	GO:0006817	phosphate ion transport	184	1.706457e-4	1.000000e+0	1.196653e-2	6.204539e+0	1.128206e+0	7	1.238426e-3	7.683864e-3	285	2.482811e-2	1.000000e+0	1.000000e+0	4.684091e+0	6.404658e-1	3	20	5.050505e-3	1.500000e-1	L1MEg1,L1MEg1,L1MEg1,L1MEg1,L1MEg1,L1MEg1,L1MEg1	SLC34A2,SLC37A2,XPR1
GO Biological Process	GO:0006487	protein N-linked glycosylation	185	1.716419e-4	1.000000e+0	1.197133e-2	2.493255e+0	8.422725e+0	21	9.245582e-3	2.305159e-2	623	6.034667e-2	1.000000e+0	1.000000e+0	2.153605e+0	2.786026e+0	6	87	1.010101e-2	6.896552e-2	L1MEg1,L1MEg1,L1MEg1,L1MEg1,L1MEg1,L1MEg1,L1MEg1,L1MEg1,L1MEg1,L1MEg1,L1MEg1,L1MEg1,L1MEg1,L1MEg1,L1MEg1,L1MEg1,L1MEg1,L1MEg1,L1MEg1,L1MEg1,L1MEg1	MAN1A1,MAN2A1,ST6GAL2,ST6GALNAC3,ST6GALNAC5,TUSC3
GO Biological Process	GO:0002455	humoral immune response mediated by circulating immunoglobulin	186	1.814442e-4	1.000000e+0	1.258696e-2	4.207201e+0	2.376877e+0	10	2.609086e-3	1.097695e-2	2466	3.211922e-1	1.000000e+0	1.000000e+0	1.734848e+0	1.152838e+0	2	36	3.367003e-3	5.555556e-2	L1MEg1,L1MEg1,L1MEg1,L1MEg1,L1MEg1,L1MEg1,L1MEg1,L1MEg1,L1MEg1,L1MEg1	C6,MBL2
GO Biological Process	GO:0001867	complement activation, lectin pathway	187	1.822287e-4	1.000000e+0	1.257378e-2	7.498912e+0	8.001160e-1	6	8.782832e-4	6.586169e-3	2233	2.778720e-1	1.000000e+0	1.000000e+0	3.122727e+0	3.202329e-1	1	10	1.683502e-3	1.000000e-1	L1MEg1,L1MEg1,L1MEg1,L1MEg1,L1MEg1,L1MEg1	MBL2
GO Biological Process	GO:0035624	receptor transactivation	188	1.832126e-4	1.000000e+0	1.257443e-2	7.491338e+0	8.009250e-1	6	8.791713e-4	6.586169e-3	1351	1.501999e-1	1.000000e+0	1.000000e+0	6.245455e+0	1.601164e-1	1	5	1.683502e-3	2.000000e-1	L1MEg1,L1MEg1,L1MEg1,L1MEg1,L1MEg1,L1MEg1	ADRA2A
GO Biological Process	GO:1903510	mucopolysaccharide metabolic process	189	1.850322e-4	1.000000e+0	1.263212e-2	2.117289e+0	1.369676e+1	29	1.503486e-2	3.183315e-2	135	8.333168e-3	1.000000e+0	7.964657e-1	2.578399e+0	3.490539e+0	9	109	1.515152e-2	8.256881e-2	L1MEg1,L1MEg1,L1MEg1,L1MEg1,L1MEg1,L1MEg1,L1MEg1,L1MEg1,L1MEg1,L1MEg1,L1MEg1,L1MEg1,L1MEg1,L1MEg1,L1MEg1,L1MEg1,L1MEg1,L1MEg1,L1MEg1,L1MEg1,L1MEg1,L1MEg1,L1MEg1,L1MEg1,L1MEg1,L1MEg1,L1MEg1,L1MEg1,L1MEg1	B4GALT5,CHST9,DSEL,HAS2,HGF,IL15,IMPAD1,NDST3,VCAN
GO Biological Process	GO:2000463	positive regulation of excitatory postsynaptic potential	190	1.872174e-4	1.000000e+0	1.271403e-2	3.584404e+0	3.347837e+0	12	3.674903e-3	1.317234e-2	488	4.013653e-2	1.000000e+0	1.000000e+0	3.903409e+0	7.685590e-1	3	24	5.050505e-3	1.250000e-1	L1MEg1,L1MEg1,L1MEg1,L1MEg1,L1MEg1,L1MEg1,L1MEg1,L1MEg1,L1MEg1,L1MEg1,L1MEg1,L1MEg1	BAIAP2,NETO1,NRXN1
GO Biological Process	GO:0018196	peptidyl-asparagine modification	191	1.923227e-4	1.000000e+0	1.299235e-2	3.181053e+0	4.401059e+0	14	4.831020e-3	1.536773e-2	611	5.902841e-2	1.000000e+0	1.000000e+0	2.715415e+0	1.473071e+0	4	46	6.734007e-3	8.695652e-2	L1MEg1,L1MEg1,L1MEg1,L1MEg1,L1MEg1,L1MEg1,L1MEg1,L1MEg1,L1MEg1,L1MEg1,L1MEg1,L1MEg1,L1MEg1,L1MEg1	ST6GAL2,ST6GALNAC3,ST6GALNAC5,TUSC3
GO Biological Process	GO:0043092	L-amino acid import	192	2.020831e-4	1.000000e+0	1.358062e-2	7.354602e+0	8.158157e-1	6	8.955167e-4	6.586169e-3	2610	3.450874e-1	1.000000e+0	1.000000e+0	2.402098e+0	4.163028e-1	1	13	1.683502e-3	7.692308e-2	L1MEg1,L1MEg1,L1MEg1,L1MEg1,L1MEg1,L1MEg1	SLC1A1
GO Biological Process	GO:0007175	negative regulation of epidermal growth factor-activated receptor activity	193	2.036452e-4	1.000000e+0	1.361468e-2	6.025036e+0	1.161819e+0	7	1.275323e-3	7.683864e-3	142	9.135993e-3	1.000000e+0	8.301529e-1	6.691558e+0	4.483261e-1	3	14	5.050505e-3	2.142857e-1	L1MEg1,L1MEg1,L1MEg1,L1MEg1,L1MEg1,L1MEg1,L1MEg1	CBLB,CHMP6,TSG101
GO Biological Process	GO:0009410	response to xenobiotic stimulus	194	2.162536e-4	1.000000e+0	1.438309e-2	2.672064e+0	6.736366e+0	18	7.394475e-3	1.975851e-2	1488	1.637691e-1	1.000000e+0	1.000000e+0	1.629249e+0	3.682678e+0	6	115	1.010101e-2	5.217391e-2	L1MEg1,L1MEg1,L1MEg1,L1MEg1,L1MEg1,L1MEg1,L1MEg1,L1MEg1,L1MEg1,L1MEg1,L1MEg1,L1MEg1,L1MEg1,L1MEg1,L1MEg1,L1MEg1,L1MEg1,L1MEg1	CYP26B1,CYP2C18,CYP2C19,CYP2C8,CYP2C9,SLITRK5
GO Biological Process	GO:1990654	sebum secreting cell proliferation	195	2.383212e-4	1.000000e+0	1.576953e-2	1.370509e+1	2.918623e-1	4	3.203758e-4	4.390779e-3	355	3.202329e-2	1.000000e+0	1.000000e+0	3.122727e+1	3.202329e-2	1	1	1.683502e-3	1.000000e+0	L1MEg1,L1MEg1,L1MEg1,L1MEg1	PRDM1
GO Biological Process	GO:0005975	carbohydrate metabolic process	196	2.738902e-4	1.000000e+0	1.803064e-2	1.625370e+0	3.568417e+1	58	3.917033e-2	6.366630e-2	1108	1.193362e-1	1.000000e+0	1.000000e+0	1.331653e+0	1.501892e+1	20	469	3.367003e-2	4.264392e-2	L1MEg1,L1MEg1,L1MEg1,L1MEg1,L1MEg1,L1MEg1,L1MEg1,L1MEg1,L1MEg1,L1MEg1,L1MEg1,L1MEg1,L1MEg1,L1MEg1,L1MEg1,L1MEg1,L1MEg1,L1MEg1,L1MEg1,L1MEg1,L1MEg1,L1MEg1,L1MEg1,L1MEg1,L1MEg1,L1MEg1,L1MEg1,L1MEg1,L1MEg1,L1MEg1,L1MEg1,L1MEg1,L1MEg1,L1MEg1,L1MEg1,L1MEg1,L1MEg1,L1MEg1,L1MEg1,L1MEg1,L1MEg1,L1MEg1,L1MEg1,L1MEg1,L1MEg1,L1MEg1,L1MEg1,L1MEg1,L1MEg1,L1MEg1,L1MEg1,L1MEg1,L1MEg1,L1MEg1,L1MEg1,L1MEg1,L1MEg1,…	AMY1C,B3GALT1,B4GALT5,CHST9,GBE1,HAS2,IMPAD1,LDHAL6A,MAN1A1,MAN2A1,MGAT4C,NDST3,PDHA2,PPP1CB,PPP1R3C,RBKS,ST6GAL2,ST6GALNAC3,ST6GALNAC5,ST8SIA1
GO Biological Process	GO:0006805	xenobiotic metabolic process	197	2.874588e-4	1.000000e+0	1.882782e-2	2.799356e+0	5.715600e+0	16	6.273985e-3	1.756312e-2	2040	2.405720e-1	1.000000e+0	1.000000e+0	1.501311e+0	3.330422e+0	5	104	8.417508e-3	4.807692e-2	L1MEg1,L1MEg1,L1MEg1,L1MEg1,L1MEg1,L1MEg1,L1MEg1,L1MEg1,L1MEg1,L1MEg1,L1MEg1,L1MEg1,L1MEg1,L1MEg1,L1MEg1,L1MEg1	CYP26B1,CYP2C18,CYP2C19,CYP2C8,CYP2C9
GO Biological Process	GO:0010744	positive regulation of macrophage derived foam cell differentiation	198	2.921834e-4	1.000000e+0	1.904062e-2	4.358145e+0	2.065099e+0	9	2.266848e-3	9.879254e-3	879	9.140467e-2	1.000000e+0	1.000000e+0	3.903409e+0	5.123726e-1	2	16	3.367003e-3	1.250000e-1	L1MEg1,L1MEg1,L1MEg1,L1MEg1,L1MEg1,L1MEg1,L1MEg1,L1MEg1,L1MEg1	MSR1,PRKCH
GO Biological Process	GO:0014060	regulation of epinephrine secretion	199	2.924006e-4	1.000000e+0	1.895902e-2	6.858628e+0	8.748105e-1	6	9.602750e-4	6.586169e-3	1351	1.501999e-1	1.000000e+0	1.000000e+0	6.245455e+0	1.601164e-1	1	5	1.683502e-3	2.000000e-1	L1MEg1,L1MEg1,L1MEg1,L1MEg1,L1MEg1,L1MEg1	ADRA2A
GO Biological Process	GO:0031054	pre-miRNA processing	200	2.986330e-4	1.000000e+0	1.926631e-2	6.831211e+0	8.783216e-1	6	9.641291e-4	6.586169e-3	105	5.791080e-3	1.000000e+0	7.116410e-1	7.806818e+0	3.842795e-1	3	12	5.050505e-3	2.500000e-1	L1MEg1,L1MEg1,L1MEg1,L1MEg1,L1MEg1,L1MEg1	AGO1,AGO2,AGO3
GO Biological Process	GO:0033082	regulation of extrathymic T cell differentiation	201	2.986915e-4	1.000000e+0	1.917421e-2	1.290689e+1	3.099120e-1	4	3.401888e-4	4.390779e-3	630	6.302276e-2	1.000000e+0	1.000000e+0	1.561364e+1	6.404658e-2	1	2	1.683502e-3	5.000000e-1	L1MEg1,L1MEg1,L1MEg1,L1MEg1	PRDM1
GO Biological Process	GO:0061179	negative regulation of insulin secretion involved in cellular response to glucose stimulus	202	3.137993e-4	1.000000e+0	2.004432e-2	6.767184e+0	8.866317e-1	6	9.732510e-4	6.586169e-3	2082	2.539700e-1	1.000000e+0	1.000000e+0	3.469697e+0	2.882096e-1	1	9	1.683502e-3	1.111111e-1	L1MEg1,L1MEg1,L1MEg1,L1MEg1,L1MEg1,L1MEg1	ADRA2A
GO Biological Process	GO:0097576	vacuole fusion	203	3.159582e-4	1.000000e+0	2.008280e-2	5.597745e+0	1.250504e+0	7	1.372671e-3	7.683864e-3	1847	2.137123e-1	1.000000e+0	1.000000e+0	2.313131e+0	8.646288e-1	2	27	3.367003e-3	7.407407e-2	L1MEg1,L1MEg1,L1MEg1,L1MEg1,L1MEg1,L1MEg1,L1MEg1	LIX1,TSG101
GO Biological Process	GO:0006687	glycosphingolipid metabolic process	204	3.263715e-4	1.000000e+0	2.064300e-2	2.667089e+0	6.373990e+0	17	6.996696e-3	1.866081e-2	1681	1.925984e-1	1.000000e+0	1.000000e+0	1.759283e+0	2.273654e+0	4	71	6.734007e-3	5.633803e-2	L1MEg1,L1MEg1,L1MEg1,L1MEg1,L1MEg1,L1MEg1,L1MEg1,L1MEg1,L1MEg1,L1MEg1,L1MEg1,L1MEg1,L1MEg1,L1MEg1,L1MEg1,L1MEg1,L1MEg1	B3GALT1,ST6GALNAC3,ST6GALNAC5,ST8SIA1
GO Biological Process	GO:1902691	respiratory basal cell differentiation	205	3.355357e-4	1.000000e+0	2.111911e-2	1.251289e+1	3.196704e-1	4	3.509006e-4	4.390779e-3	355	3.202329e-2	1.000000e+0	1.000000e+0	3.122727e+1	3.202329e-2	1	1	1.683502e-3	1.000000e+0	L1MEg1,L1MEg1,L1MEg1,L1MEg1	FOXA1
GO Biological Process	GO:0061144	alveolar secondary septum development	205	3.355357e-4	1.000000e+0	2.111911e-2	1.251289e+1	3.196704e-1	4	3.509006e-4	4.390779e-3	355	3.202329e-2	1.000000e+0	1.000000e+0	3.122727e+1	3.202329e-2	1	1	1.683502e-3	1.000000e+0	L1MEg1,L1MEg1,L1MEg1,L1MEg1	FOXA1
GO Biological Process	GO:0006858	extracellular transport	207	3.463511e-4	1.000000e+0	2.158922e-2	1.240739e+1	3.223884e-1	4	3.538841e-4	4.390779e-3	1122	1.220799e-1	1.000000e+0	1.000000e+0	7.806818e+0	1.280932e-1	1	4	1.683502e-3	2.500000e-1	L1MEg1,L1MEg1,L1MEg1,L1MEg1	TSG101
GO Biological Process	GO:0006108	malate metabolic process	208	3.503154e-4	1.000000e+0	2.173134e-2	8.539427e+0	5.855194e-1	5	6.427216e-4	5.488474e-3	1920	2.292783e-1	1.000000e+0	1.000000e+0	3.903409e+0	2.561863e-1	1	8	1.683502e-3	1.250000e-1	L1MEg1,L1MEg1,L1MEg1,L1MEg1,L1MEg1	FH
GO Biological Process	GO:0071466	cellular response to xenobiotic stimulus	209	3.566282e-4	1.000000e+0	2.201710e-2	2.743843e+0	5.831238e+0	16	6.400920e-3	1.756312e-2	2191	2.647413e-1	1.000000e+0	1.000000e+0	1.445707e+0	3.458515e+0	5	108	8.417508e-3	4.629630e-2	L1MEg1,L1MEg1,L1MEg1,L1MEg1,L1MEg1,L1MEg1,L1MEg1,L1MEg1,L1MEg1,L1MEg1,L1MEg1,L1MEg1,L1MEg1,L1MEg1,L1MEg1,L1MEg1	CYP26B1,CYP2C18,CYP2C19,CYP2C8,CYP2C9
GO Biological Process	GO:1902930	regulation of alcohol biosynthetic process	210	3.623660e-4	1.000000e+0	2.226480e-2	2.983975e+0	4.691729e+0	14	5.150087e-3	1.536773e-2	1346	1.487020e-1	1.000000e+0	1.000000e+0	1.951705e+0	2.049491e+0	4	64	6.734007e-3	6.250000e-2	L1MEg1,L1MEg1,L1MEg1,L1MEg1,L1MEg1,L1MEg1,L1MEg1,L1MEg1,L1MEg1,L1MEg1,L1MEg1,L1MEg1,L1MEg1,L1MEg1	GPAM,IFNG,PLEK,POU1F1
GO Biological Process	GO:0006790	sulfur compound metabolic process	211	3.658214e-4	1.000000e+0	2.237059e-2	1.638541e+0	3.295614e+1	54	3.617579e-2	5.927552e-2	805	7.529161e-2	1.000000e+0	1.000000e+0	1.466474e+0	1.159243e+1	17	362	2.861953e-2	4.696133e-2	L1MEg1,L1MEg1,L1MEg1,L1MEg1,L1MEg1,L1MEg1,L1MEg1,L1MEg1,L1MEg1,L1MEg1,L1MEg1,L1MEg1,L1MEg1,L1MEg1,L1MEg1,L1MEg1,L1MEg1,L1MEg1,L1MEg1,L1MEg1,L1MEg1,L1MEg1,L1MEg1,L1MEg1,L1MEg1,L1MEg1,L1MEg1,L1MEg1,L1MEg1,L1MEg1,L1MEg1,L1MEg1,L1MEg1,L1MEg1,L1MEg1,L1MEg1,L1MEg1,L1MEg1,L1MEg1,L1MEg1,L1MEg1,L1MEg1,L1MEg1,L1MEg1,L1MEg1,L1MEg1,L1MEg1,L1MEg1,L1MEg1,L1MEg1,L1MEg1,L1MEg1,L1MEg1,L1MEg1	AADAT,B4GALT5,C10orf129,CHST9,CPS1,DSEL,ELOVL7,FAR2,GPAM,HS3ST5,IMPAD1,MUT,NDST3,PDHA2,SLC35B3,SUCLA2,VCAN
GO Biological Process	GO:0060135	maternal process involved in female pregnancy	212	3.675407e-4	1.000000e+0	2.236971e-2	2.736129e+0	5.847677e+0	16	6.418965e-3	1.756312e-2	166	1.218200e-2	1.000000e+0	9.468937e-1	3.122727e+0	1.921397e+0	6	60	1.010101e-2	1.000000e-1	L1MEg1,L1MEg1,L1MEg1,L1MEg1,L1MEg1,L1MEg1,L1MEg1,L1MEg1,L1MEg1,L1MEg1,L1MEg1,L1MEg1,L1MEg1,L1MEg1,L1MEg1,L1MEg1	AR,CNR1,GJB2,PRDM1,PTGIS,STOX2
GO Biological Process	GO:0061013	regulation of mRNA catabolic process	213	3.678956e-4	1.000000e+0	2.228618e-2	3.552671e+0	3.096262e+0	11	3.398751e-3	1.207464e-2	2173	2.614747e-1	1.000000e+0	1.000000e+0	2.014663e+0	9.927220e-1	2	31	3.367003e-3	6.451613e-2	L1MEg1,L1MEg1,L1MEg1,L1MEg1,L1MEg1,L1MEg1,L1MEg1,L1MEg1,L1MEg1,L1MEg1,L1MEg1	AGO2,NBAS
GO Biological Process	GO:0090091	positive regulation of extracellular matrix disassembly	214	3.680463e-4	1.000000e+0	2.219113e-2	8.446631e+0	5.919520e-1	5	6.497826e-4	5.488474e-3	232	1.931927e-2	1.000000e+0	1.000000e+0	8.922078e+0	2.241630e-1	2	7	3.367003e-3	2.857143e-1	L1MEg1,L1MEg1,L1MEg1,L1MEg1,L1MEg1	CLASP2,DDR2
GO Biological Process	GO:0007172	signal complex assembly	215	3.712944e-4	1.000000e+0	2.228284e-2	8.430213e+0	5.931048e-1	5	6.510481e-4	5.488474e-3	1920	2.292783e-1	1.000000e+0	1.000000e+0	3.903409e+0	2.561863e-1	1	8	1.683502e-3	1.250000e-1	L1MEg1,L1MEg1,L1MEg1,L1MEg1,L1MEg1	PTK2
GO Biological Process	GO:0035278	miRNA mediated inhibition of translation	216	3.831657e-4	1.000000e+0	2.288883e-2	6.514264e+0	9.210557e-1	6	1.011038e-3	6.586169e-3	105	5.791080e-3	1.000000e+0	7.116410e-1	7.806818e+0	3.842795e-1	3	12	5.050505e-3	2.500000e-1	L1MEg1,L1MEg1,L1MEg1,L1MEg1,L1MEg1,L1MEg1	AGO1,AGO2,AGO3
GO Biological Process	GO:0002082	regulation of oxidative phosphorylation	217	3.853907e-4	1.000000e+0	2.291565e-2	5.412898e+0	1.293207e+0	7	1.419547e-3	7.683864e-3	3003	4.250924e-1	1.000000e+0	1.000000e+0	1.836898e+0	5.443959e-1	1	17	1.683502e-3	5.882353e-2	L1MEg1,L1MEg1,L1MEg1,L1MEg1,L1MEg1,L1MEg1,L1MEg1	DNAJC15
GO Biological Process	GO:0033559	unsaturated fatty acid metabolic process	218	4.027331e-4	1.000000e+0	2.383700e-2	2.617272e+0	6.495313e+0	17	7.129872e-3	1.866081e-2	1441	1.502601e-1	1.000000e+0	1.000000e+0	1.672890e+0	3.586608e+0	6	112	1.010101e-2	5.357143e-2	L1MEg1,L1MEg1,L1MEg1,L1MEg1,L1MEg1,L1MEg1,L1MEg1,L1MEg1,L1MEg1,L1MEg1,L1MEg1,L1MEg1,L1MEg1,L1MEg1,L1MEg1,L1MEg1,L1MEg1	CYP2C18,CYP2C19,CYP2C8,CYP2C9,PNPLA8,PTGIS
GO Biological Process	GO:0055091	phospholipid homeostasis	219	4.097668e-4	1.000000e+0	2.414256e-2	6.431100e+0	9.329663e-1	6	1.024112e-3	6.586169e-3	2082	2.539700e-1	1.000000e+0	1.000000e+0	3.469697e+0	2.882096e-1	1	9	1.683502e-3	1.111111e-1	L1MEg1,L1MEg1,L1MEg1,L1MEg1,L1MEg1,L1MEg1	GPAM
GO Biological Process	GO:0006909	phagocytosis	220	4.263287e-4	1.000000e+0	2.500418e-2	1.982227e+0	1.513450e+1	30	1.661306e-2	3.293085e-2	1264	1.279371e-1	1.000000e+0	1.000000e+0	1.552737e+0	5.796215e+0	9	181	1.515152e-2	4.972376e-2	L1MEg1,L1MEg1,L1MEg1,L1MEg1,L1MEg1,L1MEg1,L1MEg1,L1MEg1,L1MEg1,L1MEg1,L1MEg1,L1MEg1,L1MEg1,L1MEg1,L1MEg1,L1MEg1,L1MEg1,L1MEg1,L1MEg1,L1MEg1,L1MEg1,L1MEg1,L1MEg1,L1MEg1,L1MEg1,L1MEg1,L1MEg1,L1MEg1,L1MEg1,L1MEg1	ANXA1,ARHGAP12,BAIAP2,FCGR1A,GULP1,MBL2,MSR1,PTK2,THBS1
GO Biological Process	GO:0043031	negative regulation of macrophage activation	221	4.398436e-4	1.000000e+0	2.568010e-2	8.119150e+0	6.158280e-1	5	6.759912e-4	5.488474e-3	2233	2.778720e-1	1.000000e+0	1.000000e+0	3.122727e+0	3.202329e-1	1	10	1.683502e-3	1.000000e-1	L1MEg1,L1MEg1,L1MEg1,L1MEg1,L1MEg1	CD200
GO Biological Process	GO:0006643	membrane lipid metabolic process	222	4.585513e-4	1.000000e+0	2.665175e-2	1.973187e+0	1.520383e+1	30	1.668917e-2	3.293085e-2	1277	1.321412e-1	1.000000e+0	1.000000e+0	1.501311e+0	6.660844e+0	10	208	1.683502e-2	4.807692e-2	L1MEg1,L1MEg1,L1MEg1,L1MEg1,L1MEg1,L1MEg1,L1MEg1,L1MEg1,L1MEg1,L1MEg1,L1MEg1,L1MEg1,L1MEg1,L1MEg1,L1MEg1,L1MEg1,L1MEg1,L1MEg1,L1MEg1,L1MEg1,L1MEg1,L1MEg1,L1MEg1,L1MEg1,L1MEg1,L1MEg1,L1MEg1,L1MEg1,L1MEg1,L1MEg1	AGMO,B3GALT1,CERS3,ELOVL7,PIGK,PPAP2B,SGPP1,ST6GALNAC3,ST6GALNAC5,ST8SIA1
GO Biological Process	GO:0006672	ceramide metabolic process	223	4.684380e-4	1.000000e+0	2.710428e-2	2.674456e+0	5.982525e+0	16	6.566986e-3	1.756312e-2	3154	4.579581e-1	1.000000e+0	1.000000e+0	1.201049e+0	2.497817e+0	3	78	5.050505e-3	3.846154e-2	L1MEg1,L1MEg1,L1MEg1,L1MEg1,L1MEg1,L1MEg1,L1MEg1,L1MEg1,L1MEg1,L1MEg1,L1MEg1,L1MEg1,L1MEg1,L1MEg1,L1MEg1,L1MEg1	B3GALT1,CERS3,ST6GALNAC3
GO Biological Process	GO:0010737	protein kinase A signaling	224	4.824148e-4	1.000000e+0	2.778838e-2	6.232638e+0	9.626742e-1	6	1.056722e-3	6.586169e-3	477	3.885264e-2	1.000000e+0	1.000000e+0	6.245455e+0	3.202329e-1	2	10	3.367003e-3	2.000000e-1	L1MEg1,L1MEg1,L1MEg1,L1MEg1,L1MEg1,L1MEg1	MROH2B,TTN
GO Biological Process	GO:0046604	positive regulation of mitotic centrosome separation	225	4.946366e-4	1.000000e+0	2.836576e-2	7.909633e+0	6.321406e-1	5	6.938975e-4	5.488474e-3	1351	1.501999e-1	1.000000e+0	1.000000e+0	6.245455e+0	1.601164e-1	1	5	1.683502e-3	2.000000e-1	L1MEg1,L1MEg1,L1MEg1,L1MEg1,L1MEg1	RGPD4
GO Biological Process	GO:0040018	positive regulation of multicellular organism growth	226	5.123727e-4	1.000000e+0	2.925285e-2	3.198392e+0	3.751885e+0	12	4.118425e-3	1.317234e-2	846	8.171496e-2	1.000000e+0	1.000000e+0	2.927557e+0	1.024745e+0	3	32	5.050505e-3	9.375000e-2	L1MEg1,L1MEg1,L1MEg1,L1MEg1,L1MEg1,L1MEg1,L1MEg1,L1MEg1,L1MEg1,L1MEg1,L1MEg1,L1MEg1	GPAM,POU1F1,POU3F2
GO Biological Process	GO:0031223	auditory behavior	227	5.188271e-4	1.000000e+0	2.949086e-2	3.674312e+0	2.721598e+0	10	2.987484e-3	1.097695e-2	124	7.351107e-3	1.000000e+0	7.649301e-1	7.206294e+0	4.163028e-1	3	13	5.050505e-3	2.307692e-1	L1MEg1,L1MEg1,L1MEg1,L1MEg1,L1MEg1,L1MEg1,L1MEg1,L1MEg1,L1MEg1,L1MEg1	C5orf20,FOXP2,NRXN1
GO Biological Process	GO:0043090	amino acid import	228	5.191841e-4	1.000000e+0	2.938172e-2	6.145033e+0	9.763983e-1	6	1.071787e-3	6.586169e-3	2816	3.863903e-1	1.000000e+0	1.000000e+0	2.081818e+0	4.803493e-1	1	15	1.683502e-3	6.666667e-2	L1MEg1,L1MEg1,L1MEg1,L1MEg1,L1MEg1,L1MEg1	SLC1A1
GO Biological Process	GO:0015810	aspartate transport	229	5.197214e-4	1.000000e+0	2.928369e-2	6.143807e+0	9.765932e-1	6	1.072001e-3	6.586169e-3	1920	2.292783e-1	1.000000e+0	1.000000e+0	3.903409e+0	2.561863e-1	1	8	1.683502e-3	1.250000e-1	L1MEg1,L1MEg1,L1MEg1,L1MEg1,L1MEg1,L1MEg1	SLC1A1
GO Biological Process	GO:0015804	neutral amino acid transport	230	5.243483e-4	1.000000e+0	2.941594e-2	4.014571e+0	2.241833e+0	9	2.460849e-3	9.879254e-3	2436	3.093111e-1	1.000000e+0	1.000000e+0	1.784416e+0	1.120815e+0	2	35	3.367003e-3	5.714286e-2	L1MEg1,L1MEg1,L1MEg1,L1MEg1,L1MEg1,L1MEg1,L1MEg1,L1MEg1,L1MEg1	SLC1A1,SLC6A15
GO Biological Process	GO:1902373	negative regulation of mRNA catabolic process	231	5.387985e-4	1.000000e+0	3.009574e-2	6.101203e+0	9.834126e-1	6	1.079487e-3	6.586169e-3	1920	2.292783e-1	1.000000e+0	1.000000e+0	3.903409e+0	2.561863e-1	1	8	1.683502e-3	1.250000e-1	L1MEg1,L1MEg1,L1MEg1,L1MEg1,L1MEg1,L1MEg1	NBAS
GO Biological Process	GO:1903543	positive regulation of exosomal secretion	232	5.469849e-4	1.000000e+0	3.042132e-2	6.083456e+0	9.862815e-1	6	1.082636e-3	6.586169e-3	828	8.165457e-2	1.000000e+0	1.000000e+0	4.163636e+0	4.803493e-1	2	15	3.367003e-3	1.333333e-1	L1MEg1,L1MEg1,L1MEg1,L1MEg1,L1MEg1,L1MEg1	IFNG,TSG101
GO Biological Process	GO:0006486	protein glycosylation	233	5.484032e-4	1.000000e+0	3.036930e-2	1.696855e+0	2.651966e+1	45	2.911049e-2	4.939627e-2	73	3.045831e-3	1.000000e+0	5.383611e-1	2.066511e+0	8.710335e+0	18	272	3.030303e-2	6.617647e-2	L1MEg1,L1MEg1,L1MEg1,L1MEg1,L1MEg1,L1MEg1,L1MEg1,L1MEg1,L1MEg1,L1MEg1,L1MEg1,L1MEg1,L1MEg1,L1MEg1,L1MEg1,L1MEg1,L1MEg1,L1MEg1,L1MEg1,L1MEg1,L1MEg1,L1MEg1,L1MEg1,L1MEg1,L1MEg1,L1MEg1,L1MEg1,L1MEg1,L1MEg1,L1MEg1,L1MEg1,L1MEg1,L1MEg1,L1MEg1,L1MEg1,L1MEg1,L1MEg1,L1MEg1,L1MEg1,L1MEg1,L1MEg1,L1MEg1,L1MEg1,L1MEg1,L1MEg1	ALG10,B3GALT1,B4GALT5,GALNT13,GALNT2,GALNTL6,MAN1A1,MAN2A1,MGAT4C,PARP14,PARP15,ST6GAL2,ST6GALNAC3,ST6GALNAC5,ST8SIA1,THBS1,TNKS2,TUSC3
GO Biological Process	GO:0070244	negative regulation of thymocyte apoptotic process	234	5.498518e-4	1.000000e+0	3.031939e-2	7.724903e+0	6.472574e-1	5	7.104911e-4	5.488474e-3	232	1.931927e-2	1.000000e+0	1.000000e+0	8.922078e+0	2.241630e-1	2	7	3.367003e-3	2.857143e-1	L1MEg1,L1MEg1,L1MEg1,L1MEg1,L1MEg1	BMP4,HIF1A
GO Biological Process	GO:0044723	single-organism carbohydrate metabolic process	235	5.642856e-4	1.000000e+0	3.098288e-2	1.662197e+0	2.887745e+1	48	3.169863e-2	5.268935e-2	1522	1.737497e-1	1.000000e+0	1.000000e+0	1.312070e+0	1.143231e+1	15	357	2.525253e-2	4.201681e-2	L1MEg1,L1MEg1,L1MEg1,L1MEg1,L1MEg1,L1MEg1,L1MEg1,L1MEg1,L1MEg1,L1MEg1,L1MEg1,L1MEg1,L1MEg1,L1MEg1,L1MEg1,L1MEg1,L1MEg1,L1MEg1,L1MEg1,L1MEg1,L1MEg1,L1MEg1,L1MEg1,L1MEg1,L1MEg1,L1MEg1,L1MEg1,L1MEg1,L1MEg1,L1MEg1,L1MEg1,L1MEg1,L1MEg1,L1MEg1,L1MEg1,L1MEg1,L1MEg1,L1MEg1,L1MEg1,L1MEg1,L1MEg1,L1MEg1,L1MEg1,L1MEg1,L1MEg1,L1MEg1,L1MEg1,L1MEg1	B3GALT1,CHST9,GBE1,HAS2,IMPAD1,MAN1A1,MAN2A1,NDST3,PDHA2,PPP1CB,PPP1R3C,RBKS,ST6GAL2,ST6GALNAC3,ST6GALNAC5
GO Biological Process	GO:0046947	hydroxylysine biosynthetic process	236	5.670407e-4	1.000000e+0	3.100223e-2	1.087078e+1	3.679590e-1	4	4.039067e-4	4.390779e-3	901	9.303109e-2	1.000000e+0	1.000000e+0	1.040909e+1	9.606987e-2	1	3	1.683502e-3	3.333333e-1	L1MEg1,L1MEg1,L1MEg1,L1MEg1	PLOD2
GO Biological Process	GO:0042181	ketone biosynthetic process	237	5.686985e-4	1.000000e+0	3.096167e-2	5.065238e+0	1.381969e+0	7	1.516980e-3	7.683864e-3	614	5.919226e-2	1.000000e+0	1.000000e+0	3.345779e+0	8.966521e-1	3	28	5.050505e-3	1.071429e-1	L1MEg1,L1MEg1,L1MEg1,L1MEg1,L1MEg1,L1MEg1,L1MEg1	FSHB,HSD17B3,PDSS1
GO Biological Process	GO:0002118	aggressive behavior	238	5.764522e-4	1.000000e+0	3.125194e-2	5.053471e+0	1.385187e+0	7	1.520512e-3	7.683864e-3	46	1.622188e-3	1.000000e+0	4.550237e-1	1.171023e+1	2.561863e-1	3	8	5.050505e-3	3.750000e-1	L1MEg1,L1MEg1,L1MEg1,L1MEg1,L1MEg1,L1MEg1,L1MEg1	KIRREL3,PENK,TACR1
GO Biological Process	GO:0006089	lactate metabolic process	239	5.892714e-4	1.000000e+0	3.181326e-2	1.075865e+1	3.717939e-1	4	4.081162e-4	4.390779e-3	2355	3.010093e-1	1.000000e+0	1.000000e+0	2.838843e+0	3.522562e-1	1	11	1.683502e-3	9.090909e-2	L1MEg1,L1MEg1,L1MEg1,L1MEg1	HIF1A
GO Biological Process	GO:0030643	cellular phosphate ion homeostasis	240	5.926857e-4	1.000000e+0	3.186426e-2	7.596275e+0	6.582173e-1	5	7.225217e-4	5.488474e-3	339	3.174479e-2	1.000000e+0	1.000000e+0	6.939394e+0	2.882096e-1	2	9	3.367003e-3	2.222222e-1	L1MEg1,L1MEg1,L1MEg1,L1MEg1,L1MEg1	SLC34A2,XPR1
GO Biological Process	GO:0097323	B cell adhesion	241	6.002953e-4	1.000000e+0	3.213946e-2	5.702101e+1	3.507479e-2	2	3.850142e-5	2.195390e-3	630	6.302276e-2	1.000000e+0	1.000000e+0	1.561364e+1	6.404658e-2	1	2	1.683502e-3	5.000000e-1	L1MEg1,L1MEg1	CLECL1
GO Biological Process	GO:0060575	intestinal epithelial cell differentiation	242	6.026382e-4	1.000000e+0	3.213157e-2	4.383346e+0	1.825090e+0	8	2.003392e-3	8.781559e-3	1068	1.118280e-1	1.000000e+0	1.000000e+0	3.469697e+0	5.764192e-1	2	18	3.367003e-3	1.111111e-1	L1MEg1,L1MEg1,L1MEg1,L1MEg1,L1MEg1,L1MEg1,L1MEg1,L1MEg1	HIF1A,PRDM1
GO Biological Process	GO:0070101	positive regulation of chemokine-mediated signaling pathway	243	6.038216e-4	1.000000e+0	3.206218e-2	1.068808e+1	3.742486e-1	4	4.108107e-4	4.390779e-3	901	9.303109e-2	1.000000e+0	1.000000e+0	1.040909e+1	9.606987e-2	1	3	1.683502e-3	3.333333e-1	L1MEg1,L1MEg1,L1MEg1,L1MEg1	HIF1A
GO Biological Process	GO:0071230	cellular response to amino acid stimulus	244	6.050343e-4	1.000000e+0	3.199491e-2	2.444887e+0	7.362303e+0	18	8.081562e-3	1.975851e-2	1273	1.312192e-1	1.000000e+0	1.000000e+0	2.047690e+0	1.953421e+0	4	61	6.734007e-3	6.557377e-2	L1MEg1,L1MEg1,L1MEg1,L1MEg1,L1MEg1,L1MEg1,L1MEg1,L1MEg1,L1MEg1,L1MEg1,L1MEg1,L1MEg1,L1MEg1,L1MEg1,L1MEg1,L1MEg1,L1MEg1,L1MEg1	BAIAP2,COL1A1,UBR2,ZEB1
GO Biological Process	GO:0090160	Golgi to lysosome transport	245	6.171509e-4	1.000000e+0	3.250244e-2	7.527705e+0	6.642131e-1	5	7.291033e-4	5.488474e-3	1920	2.292783e-1	1.000000e+0	1.000000e+0	3.903409e+0	2.561863e-1	1	8	1.683502e-3	1.250000e-1	L1MEg1,L1MEg1,L1MEg1,L1MEg1,L1MEg1	CCDC91
GO Biological Process	GO:1905312	positive regulation of cardiac neural crest cell migration involved in outflow tract morphogenesis	246	6.267038e-4	1.000000e+0	3.287138e-2	5.925289e+0	1.012609e+0	6	1.111535e-3	6.586169e-3	69	3.006101e-3	1.000000e+0	5.621409e-1	2.081818e+1	9.606987e-2	2	3	3.367003e-3	6.666667e-1	L1MEg1,L1MEg1,L1MEg1,L1MEg1,L1MEg1,L1MEg1	BMP4,SEMA3C
GO Biological Process	GO:0032623	interleukin-2 production	247	6.279101e-4	1.000000e+0	3.280131e-2	5.923079e+0	1.012987e+0	6	1.111950e-3	6.586169e-3	1920	2.292783e-1	1.000000e+0	1.000000e+0	3.903409e+0	2.561863e-1	1	8	1.683502e-3	1.250000e-1	L1MEg1,L1MEg1,L1MEg1,L1MEg1,L1MEg1,L1MEg1	GPAM
GO Biological Process	GO:0006720	isoprenoid metabolic process	248	6.299080e-4	1.000000e+0	3.277300e-2	2.253689e+0	9.318057e+0	21	1.022838e-2	2.305159e-2	1092	1.136376e-1	1.000000e+0	1.000000e+0	1.721188e+0	4.066958e+0	7	127	1.178451e-2	5.511811e-2	L1MEg1,L1MEg1,L1MEg1,L1MEg1,L1MEg1,L1MEg1,L1MEg1,L1MEg1,L1MEg1,L1MEg1,L1MEg1,L1MEg1,L1MEg1,L1MEg1,L1MEg1,L1MEg1,L1MEg1,L1MEg1,L1MEg1,L1MEg1,L1MEg1	CYP26B1,CYP2C19,CYP2C9,GPC6,PDE3A,PDSS1,RDH14
GO Biological Process	GO:0071877	regulation of adrenergic receptor signaling pathway	249	6.300695e-4	1.000000e+0	3.264975e-2	4.976734e+0	1.406545e+0	7	1.543957e-3	7.683864e-3	180	1.409620e-2	1.000000e+0	1.000000e+0	1.040909e+1	1.921397e-1	2	6	3.367003e-3	3.333333e-1	L1MEg1,L1MEg1,L1MEg1,L1MEg1,L1MEg1,L1MEg1,L1MEg1	ADRA2A,ARRDC3
GO Biological Process	GO:0006310	DNA recombination	250	6.318187e-4	1.000000e+0	3.260943e-2	1.986345e+0	1.409624e+1	28	1.547337e-2	3.073546e-2	3225	4.701258e-1	1.000000e+0	1.000000e+0	1.082133e+0	6.468705e+0	7	202	1.178451e-2	3.465347e-2	L1MEg1,L1MEg1,L1MEg1,L1MEg1,L1MEg1,L1MEg1,L1MEg1,L1MEg1,L1MEg1,L1MEg1,L1MEg1,L1MEg1,L1MEg1,L1MEg1,L1MEg1,L1MEg1,L1MEg1,L1MEg1,L1MEg1,L1MEg1,L1MEg1,L1MEg1,L1MEg1,L1MEg1,L1MEg1,L1MEg1,L1MEg1,L1MEg1	AP5Z1,MEI4,NDNL2,PRDM9,RNF168,SYCP1,UBR2
GO Biological Process	GO:0044706	multi-multicellular organism process	251	6.318750e-4	1.000000e+0	3.248240e-2	1.827646e+0	1.915031e+1	35	2.102120e-2	3.841932e-2	42	1.175464e-3	1.000000e+0	3.611193e-1	2.390605e+0	6.692868e+0	16	209	2.693603e-2	7.655502e-2	L1MEg1,L1MEg1,L1MEg1,L1MEg1,L1MEg1,L1MEg1,L1MEg1,L1MEg1,L1MEg1,L1MEg1,L1MEg1,L1MEg1,L1MEg1,L1MEg1,L1MEg1,L1MEg1,L1MEg1,L1MEg1,L1MEg1,L1MEg1,L1MEg1,L1MEg1,L1MEg1,L1MEg1,L1MEg1,L1MEg1,L1MEg1,L1MEg1,L1MEg1,L1MEg1,L1MEg1,L1MEg1,L1MEg1,L1MEg1,L1MEg1	ACVR2A,AR,CNR1,CORIN,FSHB,GJB2,LNPEP,NAMPT,NRK,PRDM1,PRL,PTGIS,SLC6A4,SP3,STOX2,TACR1
GO Biological Process	GO:0051043	regulation of membrane protein ectodomain proteolysis	252	6.722519e-4	1.000000e+0	3.442090e-2	4.309260e+0	1.856467e+0	8	2.037834e-3	8.781559e-3	1459	1.555743e-1	1.000000e+0	1.000000e+0	2.838843e+0	7.045124e-1	2	22	3.367003e-3	9.090909e-2	L1MEg1,L1MEg1,L1MEg1,L1MEg1,L1MEg1,L1MEg1,L1MEg1,L1MEg1	ADRA2A,IFNG
GO Biological Process	GO:0097734	extracellular exosome biogenesis	253	6.978096e-4	1.000000e+0	3.558829e-2	1.027824e+1	3.891718e-1	4	4.271918e-4	4.390779e-3	1351	1.501999e-1	1.000000e+0	1.000000e+0	6.245455e+0	1.601164e-1	1	5	1.683502e-3	2.000000e-1	L1MEg1,L1MEg1,L1MEg1,L1MEg1	TSG101
GO Biological Process	GO:0001964	startle response	254	7.041983e-4	1.000000e+0	3.577272e-2	2.785075e+0	5.026795e+0	14	5.517887e-3	1.536773e-2	130	7.711736e-3	1.000000e+0	7.654195e-1	4.996364e+0	8.005822e-1	4	25	6.734007e-3	1.600000e-1	L1MEg1,L1MEg1,L1MEg1,L1MEg1,L1MEg1,L1MEg1,L1MEg1,L1MEg1,L1MEg1,L1MEg1,L1MEg1,L1MEg1,L1MEg1,L1MEg1	GRID2,GRIN3A,NRXN1,PENK
GO Biological Process	GO:0007565	female pregnancy	255	7.071567e-4	1.000000e+0	3.578213e-2	1.896130e+0	1.634909e+1	31	1.794631e-2	3.402854e-2	169	1.279750e-2	1.000000e+0	9.770778e-1	2.093448e+0	5.732169e+0	12	179	2.020202e-2	6.703911e-2	L1MEg1,L1MEg1,L1MEg1,L1MEg1,L1MEg1,L1MEg1,L1MEg1,L1MEg1,L1MEg1,L1MEg1,L1MEg1,L1MEg1,L1MEg1,L1MEg1,L1MEg1,L1MEg1,L1MEg1,L1MEg1,L1MEg1,L1MEg1,L1MEg1,L1MEg1,L1MEg1,L1MEg1,L1MEg1,L1MEg1,L1MEg1,L1MEg1,L1MEg1,L1MEg1,L1MEg1	AR,CNR1,CORIN,FSHB,GJB2,LNPEP,NAMPT,PRDM1,PRL,PTGIS,SP3,STOX2
GO Biological Process	GO:0099068	postsynapse assembly	256	7.240341e-4	1.000000e+0	3.649302e-2	3.072214e+0	3.905978e+0	12	4.287572e-3	1.317234e-2	142	9.135993e-3	1.000000e+0	8.301529e-1	6.691558e+0	4.483261e-1	3	14	5.050505e-3	2.142857e-1	L1MEg1,L1MEg1,L1MEg1,L1MEg1,L1MEg1,L1MEg1,L1MEg1,L1MEg1,L1MEg1,L1MEg1,L1MEg1,L1MEg1	CDH2,MAGI2,NRXN1
GO Biological Process	GO:0001922	B-1 B cell homeostasis	257	7.354752e-4	1.000000e+0	3.692543e-2	1.013292e+1	3.947530e-1	4	4.333183e-4	4.390779e-3	901	9.303109e-2	1.000000e+0	1.000000e+0	1.040909e+1	9.606987e-2	1	3	1.683502e-3	3.333333e-1	L1MEg1,L1MEg1,L1MEg1,L1MEg1	HIF1A
GO Biological Process	GO:0006721	terpenoid metabolic process	258	7.363706e-4	1.000000e+0	3.682709e-2	2.336819e+0	8.130713e+0	19	8.925041e-3	2.085620e-2	1268	1.289296e-1	1.000000e+0	1.000000e+0	1.751062e+0	3.426492e+0	6	107	1.010101e-2	5.607477e-2	L1MEg1,L1MEg1,L1MEg1,L1MEg1,L1MEg1,L1MEg1,L1MEg1,L1MEg1,L1MEg1,L1MEg1,L1MEg1,L1MEg1,L1MEg1,L1MEg1,L1MEg1,L1MEg1,L1MEg1,L1MEg1,L1MEg1	CYP26B1,CYP2C19,CYP2C9,GPC6,PDE3A,RDH14
GO Biological Process	GO:0035338	long-chain fatty-acyl-CoA biosynthetic process	259	7.497813e-4	1.000000e+0	3.735300e-2	4.829334e+0	1.449475e+0	7	1.591082e-3	7.683864e-3	3093	4.435197e-1	1.000000e+0	1.000000e+0	1.734848e+0	5.764192e-1	1	18	1.683502e-3	5.555556e-2	L1MEg1,L1MEg1,L1MEg1,L1MEg1,L1MEg1,L1MEg1,L1MEg1	ELOVL7
GO Biological Process	GO:0039702	viral budding via host ESCRT complex	260	7.555841e-4	1.000000e+0	3.749731e-2	5.713514e+0	1.050142e+0	6	1.152735e-3	6.586169e-3	1281	1.332883e-1	1.000000e+0	1.000000e+0	3.122727e+0	6.404658e-1	2	20	3.367003e-3	1.000000e-1	L1MEg1,L1MEg1,L1MEg1,L1MEg1,L1MEg1,L1MEg1	CHMP6,TSG101
GO Biological Process	GO:0045921	positive regulation of exocytosis	261	7.596168e-4	1.000000e+0	3.755301e-2	2.553637e+0	6.265573e+0	16	6.877687e-3	1.756312e-2	191	1.411953e-2	1.000000e+0	9.538445e-1	2.732386e+0	2.561863e+0	7	80	1.178451e-2	8.750000e-2	L1MEg1,L1MEg1,L1MEg1,L1MEg1,L1MEg1,L1MEg1,L1MEg1,L1MEg1,L1MEg1,L1MEg1,L1MEg1,L1MEg1,L1MEg1,L1MEg1,L1MEg1,L1MEg1	CLASP2,EXPH5,IFNG,NCS1,SYT1,SYT10,TSG101
GO Biological Process	GO:0050995	negative regulation of lipid catabolic process	262	7.645782e-4	1.000000e+0	3.765402e-2	4.812993e+0	1.454397e+0	7	1.596484e-3	7.683864e-3	1459	1.555743e-1	1.000000e+0	1.000000e+0	2.838843e+0	7.045124e-1	2	22	3.367003e-3	9.090909e-2	L1MEg1,L1MEg1,L1MEg1,L1MEg1,L1MEg1,L1MEg1,L1MEg1	ADRA2A,CNR1
GO Biological Process	GO:0090129	positive regulation of synapse maturation	263	7.654343e-4	1.000000e+0	3.755285e-2	4.812058e+0	1.454679e+0	7	1.596794e-3	7.683864e-3	2082	2.539700e-1	1.000000e+0	1.000000e+0	3.469697e+0	2.882096e-1	1	9	1.683502e-3	1.111111e-1	L1MEg1,L1MEg1,L1MEg1,L1MEg1,L1MEg1,L1MEg1,L1MEg1	NRXN1
GO Biological Process	GO:0010458	exit from mitosis	264	7.803549e-4	1.000000e+0	3.813985e-2	5.677633e+0	1.056778e+0	6	1.160020e-3	6.586169e-3	733	6.323733e-2	1.000000e+0	1.000000e+0	4.804196e+0	4.163028e-1	2	13	3.367003e-3	1.538462e-1	L1MEg1,L1MEg1,L1MEg1,L1MEg1,L1MEg1,L1MEg1	CLASP2,PPP2R2D
GO Biological Process	GO:0015740	C4-dicarboxylate transport	265	8.037270e-4	1.000000e+0	3.913392e-2	5.644971e+0	1.062893e+0	6	1.166732e-3	6.586169e-3	2484	3.234066e-1	1.000000e+0	1.000000e+0	2.602273e+0	3.842795e-1	1	12	1.683502e-3	8.333333e-2	L1MEg1,L1MEg1,L1MEg1,L1MEg1,L1MEg1,L1MEg1	SLC1A1
GO Biological Process	GO:0050806	positive regulation of synaptic transmission	266	8.077293e-4	1.000000e+0	3.918094e-2	1.903116e+0	1.576362e+1	30	1.730364e-2	3.293085e-2	31	1.005170e-3	1.000000e+0	4.183777e-1	3.039823e+0	3.618632e+0	11	113	1.851852e-2	9.734513e-2	L1MEg1,L1MEg1,L1MEg1,L1MEg1,L1MEg1,L1MEg1,L1MEg1,L1MEg1,L1MEg1,L1MEg1,L1MEg1,L1MEg1,L1MEg1,L1MEg1,L1MEg1,L1MEg1,L1MEg1,L1MEg1,L1MEg1,L1MEg1,L1MEg1,L1MEg1,L1MEg1,L1MEg1,L1MEg1,L1MEg1,L1MEg1,L1MEg1,L1MEg1,L1MEg1	BAIAP2,IFNG,LRRTM1,NETO1,NRXN1,PLK2,SLC24A1,SLC24A2,SLC8A3,SYT1,TACR1
GO Biological Process	GO:0071709	membrane assembly	267	8.468308e-4	1.000000e+0	4.092381e-2	2.621298e+0	5.722355e+0	15	6.281400e-3	1.646542e-2	13	2.170009e-4	1.000000e+0	2.153817e-1	6.691558e+0	8.966521e-1	6	28	1.010101e-2	2.142857e-1	L1MEg1,L1MEg1,L1MEg1,L1MEg1,L1MEg1,L1MEg1,L1MEg1,L1MEg1,L1MEg1,L1MEg1,L1MEg1,L1MEg1,L1MEg1,L1MEg1,L1MEg1	ANK3,CDH2,IL1RAPL1,MAGI2,NRXN1,RFTN1
GO Biological Process	GO:0060743	epithelial cell maturation involved in prostate gland development	268	8.490247e-4	1.000000e+0	4.087674e-2	9.745587e+0	4.104422e-1	4	4.505403e-4	4.390779e-3	901	9.303109e-2	1.000000e+0	1.000000e+0	1.040909e+1	9.606987e-2	1	3	1.683502e-3	3.333333e-1	L1MEg1,L1MEg1,L1MEg1,L1MEg1	FOXA1
GO Biological Process	GO:0070085	glycosylation	269	8.679799e-4	1.000000e+0	4.163399e-2	1.658252e+0	2.713701e+1	45	2.978816e-2	4.939627e-2	88	4.445343e-3	1.000000e+0	6.517984e-1	1.993230e+0	9.030568e+0	18	282	3.030303e-2	6.382979e-2	L1MEg1,L1MEg1,L1MEg1,L1MEg1,L1MEg1,L1MEg1,L1MEg1,L1MEg1,L1MEg1,L1MEg1,L1MEg1,L1MEg1,L1MEg1,L1MEg1,L1MEg1,L1MEg1,L1MEg1,L1MEg1,L1MEg1,L1MEg1,L1MEg1,L1MEg1,L1MEg1,L1MEg1,L1MEg1,L1MEg1,L1MEg1,L1MEg1,L1MEg1,L1MEg1,L1MEg1,L1MEg1,L1MEg1,L1MEg1,L1MEg1,L1MEg1,L1MEg1,L1MEg1,L1MEg1,L1MEg1,L1MEg1,L1MEg1,L1MEg1,L1MEg1,L1MEg1	ALG10,B3GALT1,B4GALT5,GALNT13,GALNT2,GALNTL6,MAN1A1,MAN2A1,MGAT4C,PARP14,PARP15,ST6GAL2,ST6GALNAC3,ST6GALNAC5,ST8SIA1,THBS1,TNKS2,TUSC3
GO Biological Process	GO:1903377	negative regulation of oxidative stress-induced neuron intrinsic apoptotic signaling pathway	270	8.870144e-4	1.000000e+0	4.238943e-2	9.630218e+0	4.153593e-1	4	4.559377e-4	4.390779e-3	1351	1.501999e-1	1.000000e+0	1.000000e+0	6.245455e+0	1.601164e-1	1	5	1.683502e-3	2.000000e-1	L1MEg1,L1MEg1,L1MEg1,L1MEg1	HIF1A
GO Biological Process	GO:0051321	meiotic cell cycle	271	8.992815e-4	1.000000e+0	4.281708e-2	1.939577e+0	1.443614e+1	28	1.584647e-2	3.073546e-2	1320	1.440928e-1	1.000000e+0	1.000000e+0	1.472985e+0	6.788937e+0	10	212	1.683502e-2	4.716981e-2	L1MEg1,L1MEg1,L1MEg1,L1MEg1,L1MEg1,L1MEg1,L1MEg1,L1MEg1,L1MEg1,L1MEg1,L1MEg1,L1MEg1,L1MEg1,L1MEg1,L1MEg1,L1MEg1,L1MEg1,L1MEg1,L1MEg1,L1MEg1,L1MEg1,L1MEg1,L1MEg1,L1MEg1,L1MEg1,L1MEg1,L1MEg1,L1MEg1	CYP26B1,KIF18A,M1AP,MEI4,PIWIL4,PRDM9,SPDYA,SYCP1,TERF1,UBR2
GO Biological Process	GO:0007156	homophilic cell adhesion via plasma membrane adhesion molecules	272	9.059266e-4	1.000000e+0	4.297489e-2	1.688655e+0	2.487187e+1	42	2.730173e-2	4.610318e-2	43	1.304900e-3	1.000000e+0	3.915610e-1	2.653298e+0	4.899563e+0	13	153	2.188552e-2	8.496732e-2	L1MEg1,L1MEg1,L1MEg1,L1MEg1,L1MEg1,L1MEg1,L1MEg1,L1MEg1,L1MEg1,L1MEg1,L1MEg1,L1MEg1,L1MEg1,L1MEg1,L1MEg1,L1MEg1,L1MEg1,L1MEg1,L1MEg1,L1MEg1,L1MEg1,L1MEg1,L1MEg1,L1MEg1,L1MEg1,L1MEg1,L1MEg1,L1MEg1,L1MEg1,L1MEg1,L1MEg1,L1MEg1,L1MEg1,L1MEg1,L1MEg1,L1MEg1,L1MEg1,L1MEg1,L1MEg1,L1MEg1,L1MEg1,L1MEg1	CD200,CDH10,CDH19,CDH2,CDH7,DSC1,DSC2,FAT4,KIRREL3,PCDH10,PCDH18,PCDH20,ROBO1
GO Biological Process	GO:0046697	decidualization	273	9.193941e-4	1.000000e+0	4.345400e-2	4.660948e+0	1.501840e+0	7	1.648563e-3	7.683864e-3	1321	1.443404e-1	1.000000e+0	1.000000e+0	2.974026e+0	6.724891e-1	2	21	3.367003e-3	9.523810e-2	L1MEg1,L1MEg1,L1MEg1,L1MEg1,L1MEg1,L1MEg1,L1MEg1	GJB2,PTGIS
GO Biological Process	GO:0017185	peptidyl-lysine hydroxylation	274	9.460157e-4	1.000000e+0	4.454905e-2	9.462751e+0	4.227100e-1	4	4.640066e-4	4.390779e-3	1723	2.037708e-1	1.000000e+0	1.000000e+0	4.461039e+0	2.241630e-1	1	7	1.683502e-3	1.428571e-1	L1MEg1,L1MEg1,L1MEg1,L1MEg1	PLOD2
GO Biological Process	GO:0010165	response to X-ray	275	9.547052e-4	1.000000e+0	4.479477e-2	3.387718e+0	2.951840e+0	10	3.240219e-3	1.097695e-2	1032	1.006604e-1	1.000000e+0	1.000000e+0	2.676623e+0	1.120815e+0	3	35	5.050505e-3	8.571429e-2	L1MEg1,L1MEg1,L1MEg1,L1MEg1,L1MEg1,L1MEg1,L1MEg1,L1MEg1,L1MEg1,L1MEg1	ANXA1,ERCC8,XRRA1
GO Biological Process	GO:0010586	miRNA metabolic process	276	9.582129e-4	1.000000e+0	4.479645e-2	5.453598e+0	1.100191e+0	6	1.207674e-3	6.586169e-3	1068	1.118280e-1	1.000000e+0	1.000000e+0	3.469697e+0	5.764192e-1	2	18	3.367003e-3	1.111111e-1	L1MEg1,L1MEg1,L1MEg1,L1MEg1,L1MEg1,L1MEg1	AGO1,AGO2
GO Biological Process	GO:0097119	postsynaptic density protein 95 clustering	277	9.635680e-4	1.000000e+0	4.488418e-2	4.622860e+0	1.514214e+0	7	1.662145e-3	7.683864e-3	1531	1.774206e-1	1.000000e+0	1.000000e+0	5.204545e+0	1.921397e-1	1	6	1.683502e-3	1.666667e-1	L1MEg1,L1MEg1,L1MEg1,L1MEg1,L1MEg1,L1MEg1,L1MEg1	NRXN1
GO Biological Process	GO:1902369	negative regulation of RNA catabolic process	278	9.729400e-4	1.000000e+0	4.515772e-2	5.437252e+0	1.103499e+0	6	1.211305e-3	6.586169e-3	2233	2.778720e-1	1.000000e+0	1.000000e+0	3.122727e+0	3.202329e-1	1	10	1.683502e-3	1.000000e-1	L1MEg1,L1MEg1,L1MEg1,L1MEg1,L1MEg1,L1MEg1	NBAS
GO Biological Process	GO:0044091	membrane biogenesis	279	1.030827e-3	1.000000e+0	4.767298e-2	2.569192e+0	5.838412e+0	15	6.408795e-3	1.646542e-2	22	5.569115e-4	1.000000e+0	3.266286e-1	5.677686e+0	1.056769e+0	6	33	1.010101e-2	1.818182e-1	L1MEg1,L1MEg1,L1MEg1,L1MEg1,L1MEg1,L1MEg1,L1MEg1,L1MEg1,L1MEg1,L1MEg1,L1MEg1,L1MEg1,L1MEg1,L1MEg1,L1MEg1	ANK3,CDH2,IL1RAPL1,MAGI2,NRXN1,RFTN1
GO Biological Process	GO:0051883	killing of cells in other organism involved in symbiotic interaction	280	1.114354e-3	1.000000e+0	5.135182e-2	5.293571e+0	1.133450e+0	6	1.244183e-3	6.586169e-3	2816	3.863903e-1	1.000000e+0	1.000000e+0	2.081818e+0	4.803493e-1	1	15	1.683502e-3	6.666667e-2	L1MEg1,L1MEg1,L1MEg1,L1MEg1,L1MEg1,L1MEg1	MBL2
GO Biological Process	GO:0097411	hypoxia-inducible factor-1alpha signaling pathway	281	1.125037e-3	1.000000e+0	5.165962e-2	9.025132e+0	4.432068e-1	4	4.865058e-4	4.390779e-3	1122	1.220799e-1	1.000000e+0	1.000000e+0	7.806818e+0	1.280932e-1	1	4	1.683502e-3	2.500000e-1	L1MEg1,L1MEg1,L1MEg1,L1MEg1	HIF1A
GO Biological Process	GO:0006694	steroid biosynthetic process	282	1.143294e-3	1.000000e+0	5.231178e-2	2.308773e+0	7.796349e+0	18	8.558012e-3	1.975851e-2	1455	1.547060e-1	1.000000e+0	1.000000e+0	1.658085e+0	3.618632e+0	6	113	1.010101e-2	5.309735e-2	L1MEg1,L1MEg1,L1MEg1,L1MEg1,L1MEg1,L1MEg1,L1MEg1,L1MEg1,L1MEg1,L1MEg1,L1MEg1,L1MEg1,L1MEg1,L1MEg1,L1MEg1,L1MEg1,L1MEg1,L1MEg1	CH25H,CYP7B1,FSHB,HSD17B3,HSD17B7,OSBPL3
GO Biological Process	GO:1904861	excitatory synapse assembly	283	1.161243e-3	1.000000e+0	5.294529e-2	3.579527e+0	2.514299e+0	9	2.759933e-3	9.879254e-3	477	3.885264e-2	1.000000e+0	1.000000e+0	6.245455e+0	3.202329e-1	2	10	3.367003e-3	2.000000e-1	L1MEg1,L1MEg1,L1MEg1,L1MEg1,L1MEg1,L1MEg1,L1MEg1,L1MEg1,L1MEg1	GRID2,NRXN1
GO Biological Process	GO:0046755	viral budding	284	1.192847e-3	1.000000e+0	5.419474e-2	5.222683e+0	1.148835e+0	6	1.261070e-3	6.586169e-3	1501	1.669671e-1	1.000000e+0	1.000000e+0	2.715415e+0	7.365357e-1	2	23	3.367003e-3	8.695652e-2	L1MEg1,L1MEg1,L1MEg1,L1MEg1,L1MEg1,L1MEg1	CHMP6,TSG101
GO Biological Process	GO:0006956	complement activation	285	1.215926e-3	1.000000e+0	5.504945e-2	3.278324e+0	3.050339e+0	10	3.348342e-3	1.097695e-2	3146	4.576266e-1	1.000000e+0	1.000000e+0	1.301136e+0	1.537118e+0	2	48	3.367003e-3	4.166667e-2	L1MEg1,L1MEg1,L1MEg1,L1MEg1,L1MEg1,L1MEg1,L1MEg1,L1MEg1,L1MEg1,L1MEg1	C6,MBL2
GO Biological Process	GO:0033143	regulation of intracellular steroid hormone receptor signaling pathway	286	1.228165e-3	1.000000e+0	5.540914e-2	2.234482e+0	8.503089e+0	19	9.333797e-3	2.085620e-2	1883	2.192977e-1	1.000000e+0	1.000000e+0	1.665455e+0	2.401747e+0	4	75	6.734007e-3	5.333333e-2	L1MEg1,L1MEg1,L1MEg1,L1MEg1,L1MEg1,L1MEg1,L1MEg1,L1MEg1,L1MEg1,L1MEg1,L1MEg1,L1MEg1,L1MEg1,L1MEg1,L1MEg1,L1MEg1,L1MEg1,L1MEg1,L1MEg1	AR,CYP7B1,FOXA1,GPAM
GO Biological Process	GO:0051818	disruption of cells of other organism involved in symbiotic interaction	287	1.236181e-3	1.000000e+0	5.557646e-2	5.185831e+0	1.156999e+0	6	1.270032e-3	6.586169e-3	3003	4.250924e-1	1.000000e+0	1.000000e+0	1.836898e+0	5.443959e-1	1	17	1.683502e-3	5.882353e-2	L1MEg1,L1MEg1,L1MEg1,L1MEg1,L1MEg1,L1MEg1	MBL2
GO Biological Process	GO:0019303	D-ribose catabolic process	288	1.246409e-3	1.000000e+0	5.584172e-2	1.456101e+1	2.060296e-1	3	2.261576e-4	3.293085e-3	630	6.302276e-2	1.000000e+0	1.000000e+0	1.561364e+1	6.404658e-2	1	2	1.683502e-3	5.000000e-1	L1MEg1,L1MEg1,L1MEg1	RBKS
GO Biological Process	GO:0032962	positive regulation of inositol trisphosphate biosynthetic process	289	1.272481e-3	1.000000e+0	5.681253e-2	6.389093e+0	7.825837e-1	5	8.590381e-4	5.488474e-3	1351	1.501999e-1	1.000000e+0	1.000000e+0	6.245455e+0	1.601164e-1	1	5	1.683502e-3	2.000000e-1	L1MEg1,L1MEg1,L1MEg1,L1MEg1,L1MEg1	POU1F1
GO Biological Process	GO:0040014	regulation of multicellular organism growth	290	1.302883e-3	1.000000e+0	5.796931e-2	2.347047e+0	7.243145e+0	17	7.950763e-3	1.866081e-2	750	6.327007e-2	1.000000e+0	1.000000e+0	2.330393e+0	2.145560e+0	5	67	8.417508e-3	7.462687e-2	L1MEg1,L1MEg1,L1MEg1,L1MEg1,L1MEg1,L1MEg1,L1MEg1,L1MEg1,L1MEg1,L1MEg1,L1MEg1,L1MEg1,L1MEg1,L1MEg1,L1MEg1,L1MEg1,L1MEg1	GPAM,POU1F1,POU3F2,PRL,TNKS2
GO Biological Process	GO:0008228	opsonization	291	1.313461e-3	1.000000e+0	5.823913e-2	5.123692e+0	1.171031e+0	6	1.285434e-3	6.586169e-3	2082	2.539700e-1	1.000000e+0	1.000000e+0	3.469697e+0	2.882096e-1	1	9	1.683502e-3	1.111111e-1	L1MEg1,L1MEg1,L1MEg1,L1MEg1,L1MEg1,L1MEg1	MBL2
GO Biological Process	GO:0042761	very long-chain fatty acid biosynthetic process	292	1.316745e-3	1.000000e+0	5.818480e-2	4.375530e+0	1.599806e+0	7	1.756099e-3	7.683864e-3	2610	3.450874e-1	1.000000e+0	1.000000e+0	2.402098e+0	4.163028e-1	1	13	1.683502e-3	7.692308e-2	L1MEg1,L1MEg1,L1MEg1,L1MEg1,L1MEg1,L1MEg1,L1MEg1	ELOVL7
GO Biological Process	GO:0006435	threonyl-tRNA aminoacylation	293	1.336547e-3	1.000000e+0	5.885825e-2	8.608393e+0	4.646628e-1	4	5.100580e-4	4.390779e-3	901	9.303109e-2	1.000000e+0	1.000000e+0	1.040909e+1	9.606987e-2	1	3	1.683502e-3	3.333333e-1	L1MEg1,L1MEg1,L1MEg1,L1MEg1	TARS2
GO Biological Process	GO:0051450	myoblast proliferation	294	1.339378e-3	1.000000e+0	5.878229e-2	6.314452e+0	7.918343e-1	5	8.691924e-4	5.488474e-3	1122	1.220799e-1	1.000000e+0	1.000000e+0	7.806818e+0	1.280932e-1	1	4	1.683502e-3	2.500000e-1	L1MEg1,L1MEg1,L1MEg1,L1MEg1,L1MEg1	HGF
GO Biological Process	GO:0051867	general adaptation syndrome, behavioral process	295	1.359432e-3	1.000000e+0	5.946017e-2	1.412350e+1	2.124119e-1	3	2.331634e-4	3.293085e-3	355	3.202329e-2	1.000000e+0	1.000000e+0	3.122727e+1	3.202329e-2	1	1	1.683502e-3	1.000000e+0	L1MEg1,L1MEg1,L1MEg1	PENK
GO Biological Process	GO:0002587	negative regulation of antigen processing and presentation of peptide antigen via MHC class II	296	1.383305e-3	1.000000e+0	6.029995e-2	3.733330e+1	5.357147e-2	2	5.880513e-5	2.195390e-3	630	6.302276e-2	1.000000e+0	1.000000e+0	1.561364e+1	6.404658e-2	1	2	1.683502e-3	5.000000e-1	L1MEg1,L1MEg1	HLA-DOA
GO Biological Process	GO:0098742	cell-cell adhesion via plasma-membrane adhesion molecules	297	1.384796e-3	1.000000e+0	6.016169e-2	1.536281e+0	3.580075e+1	55	3.929829e-2	6.037322e-2	26	7.535661e-4	1.000000e+0	3.739717e-1	2.413017e+0	7.045124e+0	17	220	2.861953e-2	7.727273e-2	L1MEg1,L1MEg1,L1MEg1,L1MEg1,L1MEg1,L1MEg1,L1MEg1,L1MEg1,L1MEg1,L1MEg1,L1MEg1,L1MEg1,L1MEg1,L1MEg1,L1MEg1,L1MEg1,L1MEg1,L1MEg1,L1MEg1,L1MEg1,L1MEg1,L1MEg1,L1MEg1,L1MEg1,L1MEg1,L1MEg1,L1MEg1,L1MEg1,L1MEg1,L1MEg1,L1MEg1,L1MEg1,L1MEg1,L1MEg1,L1MEg1,L1MEg1,L1MEg1,L1MEg1,L1MEg1,L1MEg1,L1MEg1,L1MEg1,L1MEg1,L1MEg1,L1MEg1,L1MEg1,L1MEg1,L1MEg1,L1MEg1,L1MEg1,L1MEg1,L1MEg1,L1MEg1,L1MEg1,L1MEg1	CD200,CDH10,CDH19,CDH2,CDH7,DSC1,DSC2,FAT4,GRID2,IL1RAPL1,KIRREL3,LPHN3,NRXN1,PCDH10,PCDH18,PCDH20,ROBO1
GO Biological Process	GO:0006631	fatty acid metabolic process	298	1.397529e-3	1.000000e+0	6.051113e-2	1.713057e+0	2.159881e+1	37	2.370890e-2	4.061471e-2	2220	2.736353e-1	1.000000e+0	1.000000e+0	1.228614e+0	9.767103e+0	12	305	2.020202e-2	3.934426e-2	L1MEg1,L1MEg1,L1MEg1,L1MEg1,L1MEg1,L1MEg1,L1MEg1,L1MEg1,L1MEg1,L1MEg1,L1MEg1,L1MEg1,L1MEg1,L1MEg1,L1MEg1,L1MEg1,L1MEg1,L1MEg1,L1MEg1,L1MEg1,L1MEg1,L1MEg1,L1MEg1,L1MEg1,L1MEg1,L1MEg1,L1MEg1,L1MEg1,L1MEg1,L1MEg1,L1MEg1,L1MEg1,L1MEg1,L1MEg1,L1MEg1,L1MEg1,L1MEg1	C10orf129,CYP2C18,CYP2C19,CYP2C8,CYP2C9,ELOVL7,GPAM,MUT,PNPLA8,PTGIS,QKI,TYRP1
GO Biological Process	GO:1901299	negative regulation of hydrogen peroxide-mediated programmed cell death	299	1.405558e-3	1.000000e+0	6.065523e-2	6.244877e+0	8.006563e-1	5	8.788763e-4	5.488474e-3	1531	1.774206e-1	1.000000e+0	1.000000e+0	5.204545e+0	1.921397e-1	1	6	1.683502e-3	1.666667e-1	L1MEg1,L1MEg1,L1MEg1,L1MEg1,L1MEg1	HGF
GO Biological Process	GO:0009791	post-embryonic development	300	1.426990e-3	1.000000e+0	6.137484e-2	1.960765e+0	1.275013e+1	25	1.399575e-2	2.744237e-2	63	2.731559e-3	1.000000e+0	5.594493e-1	3.054842e+0	2.946143e+0	9	92	1.515152e-2	9.782609e-2	L1MEg1,L1MEg1,L1MEg1,L1MEg1,L1MEg1,L1MEg1,L1MEg1,L1MEg1,L1MEg1,L1MEg1,L1MEg1,L1MEg1,L1MEg1,L1MEg1,L1MEg1,L1MEg1,L1MEg1,L1MEg1,L1MEg1,L1MEg1,L1MEg1,L1MEg1,L1MEg1,L1MEg1,L1MEg1	AGO2,BMP4,FOXP2,IMPAD1,MUT,PRDM1,SCN9A,SEMA3C,SMAD2
GO Biological Process	GO:0048247	lymphocyte chemotaxis	301	1.496840e-3	1.000000e+0	6.416520e-2	3.794819e+0	2.108137e+0	8	2.314092e-3	8.781559e-3	3071	4.359051e-1	1.000000e+0	1.000000e+0	1.357708e+0	1.473071e+0	2	46	3.367003e-3	4.347826e-2	L1MEg1,L1MEg1,L1MEg1,L1MEg1,L1MEg1,L1MEg1,L1MEg1,L1MEg1	CH25H,CYP7B1
GO Biological Process	GO:1903541	regulation of exosomal secretion	302	1.507627e-3	1.000000e+0	6.441361e-2	4.984652e+0	1.203695e+0	6	1.321290e-3	6.586169e-3	879	9.140467e-2	1.000000e+0	1.000000e+0	3.903409e+0	5.123726e-1	2	16	3.367003e-3	1.250000e-1	L1MEg1,L1MEg1,L1MEg1,L1MEg1,L1MEg1,L1MEg1	IFNG,TSG101
GO Biological Process	GO:1902774	late endosome to lysosome transport	303	1.525672e-3	1.000000e+0	6.496946e-2	8.300116e+0	4.819210e-1	4	5.290022e-4	4.390779e-3	1122	1.220799e-1	1.000000e+0	1.000000e+0	7.806818e+0	1.280932e-1	1	4	1.683502e-3	2.500000e-1	L1MEg1,L1MEg1,L1MEg1,L1MEg1	C9orf72
GO Biological Process	GO:0097242	beta-amyloid clearance	304	1.528986e-3	1.000000e+0	6.489640e-2	4.260830e+0	1.642873e+0	7	1.803373e-3	7.683864e-3	523	4.649806e-2	1.000000e+0	1.000000e+0	5.677686e+0	3.522562e-1	2	11	3.367003e-3	1.818182e-1	L1MEg1,L1MEg1,L1MEg1,L1MEg1,L1MEg1,L1MEg1,L1MEg1	MME,MSR1
GO Biological Process	GO:0010025	wax biosynthetic process	305	1.535825e-3	1.000000e+0	6.497295e-2	6.118718e+0	8.171647e-1	5	8.969975e-4	5.488474e-3	1122	1.220799e-1	1.000000e+0	1.000000e+0	7.806818e+0	1.280932e-1	1	4	1.683502e-3	2.500000e-1	L1MEg1,L1MEg1,L1MEg1,L1MEg1,L1MEg1	FAR2
GO Biological Process	GO:0042448	progesterone metabolic process	306	1.553046e-3	1.000000e+0	6.548677e-2	8.259458e+0	4.842933e-1	4	5.316062e-4	4.390779e-3	2484	3.234066e-1	1.000000e+0	1.000000e+0	2.602273e+0	3.842795e-1	1	12	1.683502e-3	8.333333e-2	L1MEg1,L1MEg1,L1MEg1,L1MEg1	FSHB
GO Biological Process	GO:0003350	pulmonary myocardium development	307	1.574180e-3	1.000000e+0	6.616171e-2	6.083995e+0	8.218284e-1	5	9.021167e-4	5.488474e-3	901	9.303109e-2	1.000000e+0	1.000000e+0	1.040909e+1	9.606987e-2	1	3	1.683502e-3	3.333333e-1	L1MEg1,L1MEg1,L1MEg1,L1MEg1,L1MEg1	SEMA3C
GO Biological Process	GO:2000821	regulation of grooming behavior	308	1.644628e-3	1.000000e+0	6.889817e-2	4.205707e+0	1.664405e+0	7	1.827009e-3	7.683864e-3	1351	1.501999e-1	1.000000e+0	1.000000e+0	6.245455e+0	1.601164e-1	1	5	1.683502e-3	2.000000e-1	L1MEg1,L1MEg1,L1MEg1,L1MEg1,L1MEg1,L1MEg1,L1MEg1	NRXN1
GO Biological Process	GO:0002070	epithelial cell maturation	309	1.649298e-3	1.000000e+0	6.887020e-2	3.735682e+0	2.141510e+0	8	2.350725e-3	8.781559e-3	828	8.165457e-2	1.000000e+0	1.000000e+0	4.163636e+0	4.803493e-1	2	15	3.367003e-3	1.333333e-1	L1MEg1,L1MEg1,L1MEg1,L1MEg1,L1MEg1,L1MEg1,L1MEg1,L1MEg1	FOXA1,HIF1A
GO Biological Process	GO:0016264	gap junction assembly	310	1.656694e-3	1.000000e+0	6.895588e-2	6.012611e+0	8.315855e-1	5	9.128271e-4	5.488474e-3	1920	2.292783e-1	1.000000e+0	1.000000e+0	3.903409e+0	2.561863e-1	1	8	1.683502e-3	1.250000e-1	L1MEg1,L1MEg1,L1MEg1,L1MEg1,L1MEg1	GJB2
GO Biological Process	GO:0099560	synaptic membrane adhesion	311	1.688101e-3	1.000000e+0	7.003719e-2	4.186114e+0	1.672195e+0	7	1.835560e-3	7.683864e-3	901	9.303109e-2	1.000000e+0	1.000000e+0	1.040909e+1	9.606987e-2	1	3	1.683502e-3	3.333333e-1	L1MEg1,L1MEg1,L1MEg1,L1MEg1,L1MEg1,L1MEg1,L1MEg1	NRXN1
GO Biological Process	GO:0032960	regulation of inositol trisphosphate biosynthetic process	312	1.706350e-3	1.000000e+0	7.056742e-2	5.971672e+0	8.372864e-1	5	9.190850e-4	5.488474e-3	1531	1.774206e-1	1.000000e+0	1.000000e+0	5.204545e+0	1.921397e-1	1	6	1.683502e-3	1.666667e-1	L1MEg1,L1MEg1,L1MEg1,L1MEg1,L1MEg1	POU1F1
GO Biological Process	GO:0043438	acetoacetic acid metabolic process	313	1.802463e-3	1.000000e+0	7.430409e-2	7.925887e+0	5.046754e-1	4	5.539796e-4	4.390779e-3	355	3.202329e-2	1.000000e+0	1.000000e+0	3.122727e+1	3.202329e-2	1	1	1.683502e-3	1.000000e+0	L1MEg1,L1MEg1,L1MEg1,L1MEg1	TYRP1
GO Biological Process	GO:0010573	vascular endothelial growth factor production	314	1.822820e-3	1.000000e+0	7.490397e-2	7.901228e+0	5.062504e-1	4	5.557085e-4	4.390779e-3	901	9.303109e-2	1.000000e+0	1.000000e+0	1.040909e+1	9.606987e-2	1	3	1.683502e-3	3.333333e-1	L1MEg1,L1MEg1,L1MEg1,L1MEg1	HIF1A
GO Biological Process	GO:0033148	positive regulation of intracellular estrogen receptor signaling pathway	315	1.824370e-3	1.000000e+0	7.472967e-2	4.797351e+0	1.250690e+0	6	1.372876e-3	6.586169e-3	477	3.885264e-2	1.000000e+0	1.000000e+0	6.245455e+0	3.202329e-1	2	10	3.367003e-3	2.000000e-1	L1MEg1,L1MEg1,L1MEg1,L1MEg1,L1MEg1,L1MEg1	AR,FOXA1
GO Biological Process	GO:0035523	protein K29-linked deubiquitination	316	1.839050e-3	1.000000e+0	7.509260e-2	1.269521e+1	2.363096e-1	3	2.593958e-4	3.293085e-3	1122	1.220799e-1	1.000000e+0	1.000000e+0	7.806818e+0	1.280932e-1	1	4	1.683502e-3	2.500000e-1	L1MEg1,L1MEg1,L1MEg1	ZRANB1
GO Biological Process	GO:0061419	positive regulation of transcription from RNA polymerase II promoter in response to hypoxia	317	1.902961e-3	1.000000e+0	7.745712e-2	7.807392e+0	5.123350e-1	4	5.623875e-4	4.390779e-3	1122	1.220799e-1	1.000000e+0	1.000000e+0	7.806818e+0	1.280932e-1	1	4	1.683502e-3	2.500000e-1	L1MEg1,L1MEg1,L1MEg1,L1MEg1	HIF1A
GO Biological Process	GO:2000106	regulation of leukocyte apoptotic process	318	2.045062e-3	1.000000e+0	8.297936e-2	2.186970e+0	8.230567e+0	18	9.034651e-3	1.975851e-2	518	4.535961e-2	1.000000e+0	1.000000e+0	2.313131e+0	2.593886e+0	6	81	1.010101e-2	7.407407e-2	L1MEg1,L1MEg1,L1MEg1,L1MEg1,L1MEg1,L1MEg1,L1MEg1,L1MEg1,L1MEg1,L1MEg1,L1MEg1,L1MEg1,L1MEg1,L1MEg1,L1MEg1,L1MEg1,L1MEg1,L1MEg1	ANXA1,BMP4,GPAM,HIF1A,PRKCQ,SLC39A10
GO Biological Process	GO:0006511	ubiquitin-dependent protein catabolic process	319	2.048013e-3	1.000000e+0	8.283859e-2	1.508193e+0	3.646747e+1	55	4.003016e-2	6.037322e-2	4371	8.047279e-1	1.000000e+0	1.000000e+0	8.201102e-1	1.585153e+1	13	495	2.188552e-2	2.626263e-2	L1MEg1,L1MEg1,L1MEg1,L1MEg1,L1MEg1,L1MEg1,L1MEg1,L1MEg1,L1MEg1,L1MEg1,L1MEg1,L1MEg1,L1MEg1,L1MEg1,L1MEg1,L1MEg1,L1MEg1,L1MEg1,L1MEg1,L1MEg1,L1MEg1,L1MEg1,L1MEg1,L1MEg1,L1MEg1,L1MEg1,L1MEg1,L1MEg1,L1MEg1,L1MEg1,L1MEg1,L1MEg1,L1MEg1,L1MEg1,L1MEg1,L1MEg1,L1MEg1,L1MEg1,L1MEg1,L1MEg1,L1MEg1,L1MEg1,L1MEg1,L1MEg1,L1MEg1,L1MEg1,L1MEg1,L1MEg1,L1MEg1,L1MEg1,L1MEg1,L1MEg1,L1MEg1,L1MEg1,L1MEg1	ANAPC4,ERCC8,KLHL29,MAD2L1,RGPD4,RNF144A,RNF168,SPOPL,TSG101,UBE2D1,UBR2,USP24,ZRANB1
GO Biological Process	GO:0007097	nuclear migration	320	2.063716e-3	1.000000e+0	8.321290e-2	5.713671e+0	8.750942e-1	5	9.605864e-4	5.488474e-3	2484	3.234066e-1	1.000000e+0	1.000000e+0	2.602273e+0	3.842795e-1	1	12	1.683502e-3	8.333333e-2	L1MEg1,L1MEg1,L1MEg1,L1MEg1,L1MEg1	PTK2
GO Biological Process	GO:0019941	modification-dependent protein catabolic process	321	2.138757e-3	1.000000e+0	8.597004e-2	1.505063e+0	3.654332e+1	55	4.011341e-2	6.037322e-2	4414	8.176457e-1	1.000000e+0	1.000000e+0	8.102885e-1	1.604367e+1	13	501	2.188552e-2	2.594810e-2	L1MEg1,L1MEg1,L1MEg1,L1MEg1,L1MEg1,L1MEg1,L1MEg1,L1MEg1,L1MEg1,L1MEg1,L1MEg1,L1MEg1,L1MEg1,L1MEg1,L1MEg1,L1MEg1,L1MEg1,L1MEg1,L1MEg1,L1MEg1,L1MEg1,L1MEg1,L1MEg1,L1MEg1,L1MEg1,L1MEg1,L1MEg1,L1MEg1,L1MEg1,L1MEg1,L1MEg1,L1MEg1,L1MEg1,L1MEg1,L1MEg1,L1MEg1,L1MEg1,L1MEg1,L1MEg1,L1MEg1,L1MEg1,L1MEg1,L1MEg1,L1MEg1,L1MEg1,L1MEg1,L1MEg1,L1MEg1,L1MEg1,L1MEg1,L1MEg1,L1MEg1,L1MEg1,L1MEg1,L1MEg1	ANAPC4,ERCC8,KLHL29,MAD2L1,RGPD4,RNF144A,RNF168,SPOPL,TSG101,UBE2D1,UBR2,USP24,ZRANB1
GO Biological Process	GO:0060528	secretory columnal luminar epithelial cell differentiation involved in prostate glandular acinus development	322	2.183688e-3	1.000000e+0	8.750350e-2	7.513907e+0	5.323462e-1	4	5.843537e-4	4.390779e-3	1122	1.220799e-1	1.000000e+0	1.000000e+0	7.806818e+0	1.280932e-1	1	4	1.683502e-3	2.500000e-1	L1MEg1,L1MEg1,L1MEg1,L1MEg1	FOXA1
GO Biological Process	GO:0042438	melanin biosynthetic process	323	2.185330e-3	1.000000e+0	8.729818e-2	3.995901e+0	1.751795e+0	7	1.922937e-3	7.683864e-3	583	5.463945e-2	1.000000e+0	1.000000e+0	5.204545e+0	3.842795e-1	2	12	3.367003e-3	1.666667e-1	L1MEg1,L1MEg1,L1MEg1,L1MEg1,L1MEg1,L1MEg1,L1MEg1	OCA2,TYRP1
GO Biological Process	GO:0060740	prostate gland epithelium morphogenesis	324	2.192085e-3	1.000000e+0	8.729776e-2	2.461814e+0	5.686862e+0	14	6.242439e-3	1.536773e-2	92	4.810099e-3	1.000000e+0	6.746164e-1	5.677686e+0	7.045124e-1	4	22	6.734007e-3	1.818182e-1	L1MEg1,L1MEg1,L1MEg1,L1MEg1,L1MEg1,L1MEg1,L1MEg1,L1MEg1,L1MEg1,L1MEg1,L1MEg1,L1MEg1,L1MEg1,L1MEg1	AR,BMP4,CYP7B1,FOXA1
GO Biological Process	GO:0002506	polysaccharide assembly with MHC class II protein complex	325	2.220709e-3	1.000000e+0	8.816556e-2	2.932285e+1	6.820618e-2	2	7.486958e-5	2.195390e-3	630	6.302276e-2	1.000000e+0	1.000000e+0	1.561364e+1	6.404658e-2	1	2	1.683502e-3	5.000000e-1	L1MEg1,L1MEg1	HLA-DRA
GO Biological Process	GO:0035725	sodium ion transmembrane transport	326	2.305176e-3	1.000000e+0	9.123830e-2	2.064463e+0	9.687750e+0	20	1.063419e-2	2.195390e-2	118	6.566730e-3	1.000000e+0	7.180552e-1	2.676623e+0	3.362445e+0	9	105	1.515152e-2	8.571429e-2	L1MEg1,L1MEg1,L1MEg1,L1MEg1,L1MEg1,L1MEg1,L1MEg1,L1MEg1,L1MEg1,L1MEg1,L1MEg1,L1MEg1,L1MEg1,L1MEg1,L1MEg1,L1MEg1,L1MEg1,L1MEg1,L1MEg1,L1MEg1	ATP1B3,GRIK4,SCN7A,SCN9A,SLC24A1,SLC24A2,SLC34A2,SLC8A3,SLC9C1
GO Biological Process	GO:0097106	postsynaptic density organization	327	2.325232e-3	1.000000e+0	9.175067e-2	3.951155e+0	1.771634e+0	7	1.944713e-3	7.683864e-3	2082	2.539700e-1	1.000000e+0	1.000000e+0	3.469697e+0	2.882096e-1	1	9	1.683502e-3	1.111111e-1	L1MEg1,L1MEg1,L1MEg1,L1MEg1,L1MEg1,L1MEg1,L1MEg1	NRXN1
GO Biological Process	GO:0060512	prostate gland morphogenesis	328	2.346301e-3	1.000000e+0	9.229976e-2	2.443069e+0	5.730497e+0	14	6.290337e-3	1.536773e-2	119	6.643204e-3	1.000000e+0	7.203131e-1	5.204545e+0	7.685590e-1	4	24	6.734007e-3	1.666667e-1	L1MEg1,L1MEg1,L1MEg1,L1MEg1,L1MEg1,L1MEg1,L1MEg1,L1MEg1,L1MEg1,L1MEg1,L1MEg1,L1MEg1,L1MEg1,L1MEg1	AR,BMP4,CYP7B1,FOXA1
GO Biological Process	GO:0060126	somatotropin secreting cell differentiation	329	2.384009e-3	1.000000e+0	9.349808e-2	5.524214e+0	9.051061e-1	5	9.935303e-4	5.488474e-3	1351	1.501999e-1	1.000000e+0	1.000000e+0	6.245455e+0	1.601164e-1	1	5	1.683502e-3	2.000000e-1	L1MEg1,L1MEg1,L1MEg1,L1MEg1,L1MEg1	POU1F1
GO Biological Process	GO:0060623	regulation of chromosome condensation	330	2.412512e-3	1.000000e+0	9.432922e-2	7.307514e+0	5.473818e-1	4	6.008582e-4	4.390779e-3	1351	1.501999e-1	1.000000e+0	1.000000e+0	6.245455e+0	1.601164e-1	1	5	1.683502e-3	2.000000e-1	L1MEg1,L1MEg1,L1MEg1,L1MEg1	MCPH1
GO Biological Process	GO:0002503	peptide antigen assembly with MHC class II protein complex	331	2.424645e-3	1.000000e+0	9.451720e-2	2.803351e+1	7.134319e-2	2	7.831306e-5	2.195390e-3	901	9.303109e-2	1.000000e+0	1.000000e+0	1.040909e+1	9.606987e-2	1	3	1.683502e-3	3.333333e-1	L1MEg1,L1MEg1	HLA-DRA
GO Biological Process	GO:0033147	negative regulation of intracellular estrogen receptor signaling pathway	332	2.463172e-3	1.000000e+0	9.572984e-2	3.909930e+0	1.790313e+0	7	1.965218e-3	7.683864e-3	2731	3.660745e-1	1.000000e+0	1.000000e+0	2.230519e+0	4.483261e-1	1	14	1.683502e-3	7.142857e-2	L1MEg1,L1MEg1,L1MEg1,L1MEg1,L1MEg1,L1MEg1,L1MEg1	CYP7B1
GO Biological Process	GO:1901617	organic hydroxy compound biosynthetic process	333	2.468519e-3	1.000000e+0	9.564955e-2	1.908623e+0	1.257451e+1	24	1.380298e-2	2.634468e-2	1052	1.063153e-1	1.000000e+0	1.000000e+0	1.676632e+0	4.771470e+0	8	149	1.346801e-2	5.369128e-2	L1MEg1,L1MEg1,L1MEg1,L1MEg1,L1MEg1,L1MEg1,L1MEg1,L1MEg1,L1MEg1,L1MEg1,L1MEg1,L1MEg1,L1MEg1,L1MEg1,L1MEg1,L1MEg1,L1MEg1,L1MEg1,L1MEg1,L1MEg1,L1MEg1,L1MEg1,L1MEg1,L1MEg1	CH25H,CYP7B1,HSD17B3,HSD17B7,IMPAD1,OCA2,OSBPL3,TYRP1
GO Biological Process	GO:0060292	long term synaptic depression	334	2.473045e-3	1.000000e+0	9.553802e-2	3.495694e+0	2.288530e+0	8	2.512107e-3	8.781559e-3	173	1.340391e-2	1.000000e+0	9.997147e-1	5.855114e+0	5.123726e-1	3	16	5.050505e-3	1.875000e-1	L1MEg1,L1MEg1,L1MEg1,L1MEg1,L1MEg1,L1MEg1,L1MEg1,L1MEg1	PLK2,SLC24A1,SLC24A2
GO Biological Process	GO:0006214	thymidine catabolic process	335	2.495857e-3	1.000000e+0	9.613147e-2	7.238325e+0	5.526141e-1	4	6.066016e-4	4.390779e-3	355	3.202329e-2	1.000000e+0	1.000000e+0	3.122727e+1	3.202329e-2	1	1	1.683502e-3	1.000000e+0	L1MEg1,L1MEg1,L1MEg1,L1MEg1	DPYD
GO Biological Process	GO:0030422	production of siRNA involved in RNA interference	336	2.500504e-3	1.000000e+0	9.602382e-2	5.462730e+0	9.152933e-1	5	1.004713e-3	5.488474e-3	1920	2.292783e-1	1.000000e+0	1.000000e+0	3.903409e+0	2.561863e-1	1	8	1.683502e-3	1.250000e-1	L1MEg1,L1MEg1,L1MEg1,L1MEg1,L1MEg1	AGO2
GO Biological Process	GO:0044255	cellular lipid metabolic process	337	2.517547e-3	1.000000e+0	9.639142e-2	1.328372e+0	7.528012e+1	100	8.263460e-2	1.097695e-1	1255	1.244957e-1	1.000000e+0	1.000000e+0	1.214572e+0	3.128675e+1	38	977	6.397306e-2	3.889458e-2	L1MEg1,L1MEg1,L1MEg1,L1MEg1,L1MEg1,L1MEg1,L1MEg1,L1MEg1,L1MEg1,L1MEg1,L1MEg1,L1MEg1,L1MEg1,L1MEg1,L1MEg1,L1MEg1,L1MEg1,L1MEg1,L1MEg1,L1MEg1,L1MEg1,L1MEg1,L1MEg1,L1MEg1,L1MEg1,L1MEg1,L1MEg1,L1MEg1,L1MEg1,L1MEg1,L1MEg1,L1MEg1,L1MEg1,L1MEg1,L1MEg1,L1MEg1,L1MEg1,L1MEg1,L1MEg1,L1MEg1,L1MEg1,L1MEg1,L1MEg1,L1MEg1,L1MEg1,L1MEg1,L1MEg1,L1MEg1,L1MEg1,L1MEg1,L1MEg1,L1MEg1,L1MEg1,L1MEg1,L1MEg1,L1MEg1,L1MEg1,…	AGMO,ALG10,B3GALT1,C10orf129,CCDC71L,CERS3,CPS1,CYP26B1,CYP2C18,CYP2C19,CYP2C8,CYP2C9,DDHD1,DGKB,ELOVL7,FGF18,FGF20,GPAM,GPC6,HGF,IMPAD1,MUT,NRG2,PCYT1A,PDE3A,PDSS1,PIGK,PLEK,PNPLA8,PPAP2B,PTGIS,QKI,RDH14,SGPP1,ST6GALNAC3,ST6GALNAC5,ST8SIA1,TYRP1
GO Biological Process	GO:0002584	negative regulation of antigen processing and presentation of peptide antigen	338	2.539938e-3	1.000000e+0	9.696101e-2	2.737432e+1	7.306118e-2	2	8.019888e-5	2.195390e-3	1122	1.220799e-1	1.000000e+0	1.000000e+0	7.806818e+0	1.280932e-1	1	4	1.683502e-3	2.500000e-1	L1MEg1,L1MEg1	HLA-DOA
GO Biological Process	GO:0032364	oxygen homeostasis	339	2.547710e-3	1.000000e+0	9.697080e-2	7.196717e+0	5.558090e-1	4	6.101087e-4	4.390779e-3	1531	1.774206e-1	1.000000e+0	1.000000e+0	5.204545e+0	1.921397e-1	1	6	1.683502e-3	1.666667e-1	L1MEg1,L1MEg1,L1MEg1,L1MEg1	HIF1A
GO Biological Process	GO:0032823	regulation of natural killer cell differentiation	340	2.554696e-3	1.000000e+0	9.695071e-2	4.480314e+0	1.339192e+0	6	1.470024e-3	6.586169e-3	105	5.791080e-3	1.000000e+0	7.116410e-1	7.806818e+0	3.842795e-1	3	12	5.050505e-3	2.500000e-1	L1MEg1,L1MEg1,L1MEg1,L1MEg1,L1MEg1,L1MEg1	IL15,PRDM1,RASGRP1
GO Biological Process	GO:0002501	peptide antigen assembly with MHC protein complex	341	2.580813e-3	1.000000e+0	9.765463e-2	2.715129e+1	7.366133e-2	2	8.085766e-5	2.195390e-3	1122	1.220799e-1	1.000000e+0	1.000000e+0	7.806818e+0	1.280932e-1	1	4	1.683502e-3	2.500000e-1	L1MEg1,L1MEg1	HLA-DRA
GO Biological Process	GO:0098659	inorganic cation import into cell	342	2.589802e-3	1.000000e+0	9.770823e-2	3.174671e+0	2.834939e+0	9	3.111898e-3	9.879254e-3	212	1.650040e-2	1.000000e+0	1.000000e+0	4.029326e+0	9.927220e-1	4	31	6.734007e-3	1.290323e-1	L1MEg1,L1MEg1,L1MEg1,L1MEg1,L1MEg1,L1MEg1,L1MEg1,L1MEg1,L1MEg1	CACNA2D1,FAM155A,SLC8A3,SLC9C1
GO Biological Process	GO:0072378	blood coagulation, fibrin clot formation	343	2.603567e-3	1.000000e+0	9.794118e-2	3.870576e+0	1.808516e+0	7	1.985199e-3	7.683864e-3	3615	5.712189e-1	1.000000e+0	1.000000e+0	1.201049e+0	8.326055e-1	1	26	1.683502e-3	3.846154e-2	L1MEg1,L1MEg1,L1MEg1,L1MEg1,L1MEg1,L1MEg1,L1MEg1	TFPI
GO Biological Process	GO:0090128	regulation of synapse maturation	344	2.611836e-3	1.000000e+0	9.796663e-2	3.868333e+0	1.809565e+0	7	1.986350e-3	7.683864e-3	2484	3.234066e-1	1.000000e+0	1.000000e+0	2.602273e+0	3.842795e-1	1	12	1.683502e-3	8.333333e-2	L1MEg1,L1MEg1,L1MEg1,L1MEg1,L1MEg1,L1MEg1,L1MEg1	NRXN1
GO Biological Process	GO:0043632	modification-dependent macromolecule catabolic process	345	2.701629e-3	1.000000e+0	1.010409e-1	1.488125e+0	3.695927e+1	55	4.057000e-2	6.037322e-2	4463	8.358245e-1	1.000000e+0	1.000000e+0	7.959893e-1	1.633188e+1	13	510	2.188552e-2	2.549020e-2	L1MEg1,L1MEg1,L1MEg1,L1MEg1,L1MEg1,L1MEg1,L1MEg1,L1MEg1,L1MEg1,L1MEg1,L1MEg1,L1MEg1,L1MEg1,L1MEg1,L1MEg1,L1MEg1,L1MEg1,L1MEg1,L1MEg1,L1MEg1,L1MEg1,L1MEg1,L1MEg1,L1MEg1,L1MEg1,L1MEg1,L1MEg1,L1MEg1,L1MEg1,L1MEg1,L1MEg1,L1MEg1,L1MEg1,L1MEg1,L1MEg1,L1MEg1,L1MEg1,L1MEg1,L1MEg1,L1MEg1,L1MEg1,L1MEg1,L1MEg1,L1MEg1,L1MEg1,L1MEg1,L1MEg1,L1MEg1,L1MEg1,L1MEg1,L1MEg1,L1MEg1,L1MEg1,L1MEg1,L1MEg1	ANAPC4,ERCC8,KLHL29,MAD2L1,RGPD4,RNF144A,RNF168,SPOPL,TSG101,UBE2D1,UBR2,USP24,ZRANB1
GO Biological Process	GO:0002586	regulation of antigen processing and presentation of peptide antigen via MHC class II	346	2.705695e-3	1.000000e+0	1.009005e-1	2.650147e+1	7.546751e-2	2	8.284029e-5	2.195390e-3	1122	1.220799e-1	1.000000e+0	1.000000e+0	7.806818e+0	1.280932e-1	1	4	1.683502e-3	2.500000e-1	L1MEg1,L1MEg1	HLA-DOA
GO Biological Process	GO:0051878	lateral element assembly	347	2.752027e-3	1.000000e+0	1.023326e-1	2.627171e+1	7.612751e-2	2	8.356477e-5	2.195390e-3	355	3.202329e-2	1.000000e+0	1.000000e+0	3.122727e+1	3.202329e-2	1	1	1.683502e-3	1.000000e+0	L1MEg1,L1MEg1	SYCP1
GO Biological Process	GO:0021502	neural fold elevation formation	348	2.794444e-3	1.000000e+0	1.036112e-1	7.012257e+0	5.704297e-1	4	6.261578e-4	4.390779e-3	901	9.303109e-2	1.000000e+0	1.000000e+0	1.040909e+1	9.606987e-2	1	3	1.683502e-3	3.333333e-1	L1MEg1,L1MEg1,L1MEg1,L1MEg1	HIF1A
GO Biological Process	GO:0007638	mechanosensory behavior	349	2.824999e-3	1.000000e+0	1.044440e-1	2.914603e+0	3.430999e+0	10	3.766189e-3	1.097695e-2	160	1.115196e-2	1.000000e+0	8.993359e-1	6.245455e+0	4.803493e-1	3	15	5.050505e-3	2.000000e-1	L1MEg1,L1MEg1,L1MEg1,L1MEg1,L1MEg1,L1MEg1,L1MEg1,L1MEg1,L1MEg1,L1MEg1	C5orf20,FOXP2,NRXN1
GO Biological Process	GO:1903551	regulation of extracellular exosome assembly	350	2.831718e-3	1.000000e+0	1.043933e-1	6.986159e+0	5.725606e-1	4	6.284969e-4	4.390779e-3	1531	1.774206e-1	1.000000e+0	1.000000e+0	5.204545e+0	1.921397e-1	1	6	1.683502e-3	1.666667e-1	L1MEg1,L1MEg1,L1MEg1,L1MEg1	TSG101
GO Biological Process	GO:0044550	secondary metabolite biosynthetic process	351	2.847915e-3	1.000000e+0	1.046913e-1	3.807503e+0	1.838475e+0	7	2.018085e-3	7.683864e-3	828	8.165457e-2	1.000000e+0	1.000000e+0	4.163636e+0	4.803493e-1	2	15	3.367003e-3	1.333333e-1	L1MEg1,L1MEg1,L1MEg1,L1MEg1,L1MEg1,L1MEg1,L1MEg1	OCA2,TYRP1
GO Biological Process	GO:0098719	sodium ion import across plasma membrane	352	2.908843e-3	1.000000e+0	1.066273e-1	5.271526e+0	9.484919e-1	5	1.041155e-3	5.488474e-3	2610	3.450874e-1	1.000000e+0	1.000000e+0	2.402098e+0	4.163028e-1	1	13	1.683502e-3	7.692308e-2	L1MEg1,L1MEg1,L1MEg1,L1MEg1,L1MEg1	SLC9C1
GO Biological Process	GO:0010743	regulation of macrophage derived foam cell differentiation	353	2.924605e-3	1.000000e+0	1.069014e-1	3.116053e+0	2.888269e+0	9	3.170438e-3	9.879254e-3	2024	2.375308e-1	1.000000e+0	1.000000e+0	2.153605e+0	9.286754e-1	2	29	3.367003e-3	6.896552e-2	L1MEg1,L1MEg1,L1MEg1,L1MEg1,L1MEg1,L1MEg1,L1MEg1,L1MEg1,L1MEg1	MSR1,PRKCH
GO Biological Process	GO:0016064	immunoglobulin mediated immune response	354	2.935712e-3	1.000000e+0	1.070042e-1	2.728751e+0	4.031149e+0	11	4.424971e-3	1.207464e-2	2720	3.633324e-1	1.000000e+0	1.000000e+0	1.398236e+0	2.145560e+0	3	67	5.050505e-3	4.477612e-2	L1MEg1,L1MEg1,L1MEg1,L1MEg1,L1MEg1,L1MEg1,L1MEg1,L1MEg1,L1MEg1,L1MEg1,L1MEg1	C6,MBL2,RNF168
GO Biological Process	GO:0070099	regulation of chemokine-mediated signaling pathway	355	2.939689e-3	1.000000e+0	1.068473e-1	3.785381e+0	1.849219e+0	7	2.029878e-3	7.683864e-3	295	2.521830e-2	1.000000e+0	1.000000e+0	7.806818e+0	2.561863e-1	2	8	3.367003e-3	2.500000e-1	L1MEg1,L1MEg1,L1MEg1,L1MEg1,L1MEg1,L1MEg1,L1MEg1	HIF1A,ROBO1
GO Biological Process	GO:0061097	regulation of protein tyrosine kinase activity	356	2.962475e-3	1.000000e+0	1.073731e-1	2.226919e+0	7.184816e+0	16	7.886735e-3	1.756312e-2	448	3.294197e-2	1.000000e+0	9.487729e-1	2.498182e+0	2.401747e+0	6	75	1.010101e-2	8.000000e-2	L1MEg1,L1MEg1,L1MEg1,L1MEg1,L1MEg1,L1MEg1,L1MEg1,L1MEg1,L1MEg1,L1MEg1,L1MEg1,L1MEg1,L1MEg1,L1MEg1,L1MEg1,L1MEg1	ADRA2A,CBLB,CHMP6,EPHA4,FAM150B,TSG101
GO Biological Process	GO:0030166	proteoglycan biosynthetic process	357	2.982907e-3	1.000000e+0	1.078108e-1	2.060527e+0	9.220942e+0	19	1.012178e-2	2.085620e-2	334	3.095934e-2	1.000000e+0	1.000000e+0	2.838843e+0	1.761281e+0	5	55	8.417508e-3	9.090909e-2	L1MEg1,L1MEg1,L1MEg1,L1MEg1,L1MEg1,L1MEg1,L1MEg1,L1MEg1,L1MEg1,L1MEg1,L1MEg1,L1MEg1,L1MEg1,L1MEg1,L1MEg1,L1MEg1,L1MEg1,L1MEg1,L1MEg1	CHST9,DSEL,HS3ST5,NDST3,VCAN
GO Biological Process	GO:0006024	glycosaminoglycan biosynthetic process	358	2.983438e-3	1.000000e+0	1.075288e-1	1.803312e+0	1.497245e+1	27	1.643518e-2	2.963776e-2	109	5.799301e-3	1.000000e+0	6.864989e-1	2.728597e+0	3.298399e+0	9	103	1.515152e-2	8.737864e-2	L1MEg1,L1MEg1,L1MEg1,L1MEg1,L1MEg1,L1MEg1,L1MEg1,L1MEg1,L1MEg1,L1MEg1,L1MEg1,L1MEg1,L1MEg1,L1MEg1,L1MEg1,L1MEg1,L1MEg1,L1MEg1,L1MEg1,L1MEg1,L1MEg1,L1MEg1,L1MEg1,L1MEg1,L1MEg1,L1MEg1,L1MEg1	B4GALT5,CHST9,DSEL,GPC6,HAS2,HS3ST1,HS3ST5,NDST3,VCAN
GO Biological Process	GO:0006023	aminoglycan biosynthetic process	359	3.013826e-3	1.000000e+0	1.083214e-1	1.801930e+0	1.498393e+1	27	1.644778e-2	2.963776e-2	114	6.173844e-3	1.000000e+0	6.987817e-1	2.702360e+0	3.330422e+0	9	104	1.515152e-2	8.653846e-2	L1MEg1,L1MEg1,L1MEg1,L1MEg1,L1MEg1,L1MEg1,L1MEg1,L1MEg1,L1MEg1,L1MEg1,L1MEg1,L1MEg1,L1MEg1,L1MEg1,L1MEg1,L1MEg1,L1MEg1,L1MEg1,L1MEg1,L1MEg1,L1MEg1,L1MEg1,L1MEg1,L1MEg1,L1MEg1,L1MEg1,L1MEg1	B4GALT5,CHST9,DSEL,GPC6,HAS2,HS3ST1,HS3ST5,NDST3,VCAN
GO Biological Process	GO:0061099	negative regulation of protein tyrosine kinase activity	360	3.066045e-3	1.000000e+0	1.098922e-1	3.756172e+0	1.863599e+0	7	2.045663e-3	7.683864e-3	577	5.409043e-2	1.000000e+0	1.000000e+0	3.469697e+0	8.646288e-1	3	27	5.050505e-3	1.111111e-1	L1MEg1,L1MEg1,L1MEg1,L1MEg1,L1MEg1,L1MEg1,L1MEg1	CBLB,CHMP6,TSG101
GO Biological Process	GO:0016486	peptide hormone processing	361	3.079216e-3	1.000000e+0	1.100585e-1	2.878881e+0	3.473572e+0	10	3.812922e-3	1.097695e-2	316	2.727096e-2	1.000000e+0	1.000000e+0	3.469697e+0	1.152838e+0	4	36	6.734007e-3	1.111111e-1	L1MEg1,L1MEg1,L1MEg1,L1MEg1,L1MEg1,L1MEg1,L1MEg1,L1MEg1,L1MEg1,L1MEg1	CORIN,FSHB,MME,TSHB
GO Biological Process	GO:0010700	negative regulation of norepinephrine secretion	362	3.121495e-3	1.000000e+0	1.112615e-1	4.299563e+0	1.395491e+0	6	1.531823e-3	6.586169e-3	1920	2.292783e-1	1.000000e+0	1.000000e+0	3.903409e+0	2.561863e-1	1	8	1.683502e-3	1.250000e-1	L1MEg1,L1MEg1,L1MEg1,L1MEg1,L1MEg1,L1MEg1	ADRA2A
GO Biological Process	GO:0008635	activation of cysteine-type endopeptidase activity involved in apoptotic process by cytochrome c	363	3.128725e-3	1.000000e+0	1.112120e-1	6.792424e+0	5.888914e-1	4	6.464230e-4	4.390779e-3	2082	2.539700e-1	1.000000e+0	1.000000e+0	3.469697e+0	2.882096e-1	1	9	1.683502e-3	1.111111e-1	L1MEg1,L1MEg1,L1MEg1,L1MEg1	CYCS
GO Biological Process	GO:0019483	beta-alanine biosynthetic process	364	3.176872e-3	1.000000e+0	1.126131e-1	6.763180e+0	5.914378e-1	4	6.492182e-4	4.390779e-3	630	6.302276e-2	1.000000e+0	1.000000e+0	1.561364e+1	6.404658e-2	1	2	1.683502e-3	5.000000e-1	L1MEg1,L1MEg1,L1MEg1,L1MEg1	DPYD
GO Biological Process	GO:0010501	RNA secondary structure unwinding	365	3.203538e-3	1.000000e+0	1.132473e-1	3.072582e+0	2.929133e+0	9	3.215294e-3	9.879254e-3	204	1.538833e-2	1.000000e+0	9.733119e-1	3.394269e+0	1.473071e+0	5	46	8.417508e-3	1.086957e-1	L1MEg1,L1MEg1,L1MEg1,L1MEg1,L1MEg1,L1MEg1,L1MEg1,L1MEg1,L1MEg1	AGO1,AGO2,AGO3,DDX10,DDX59
GO Biological Process	GO:0043567	regulation of insulin-like growth factor receptor signaling pathway	366	3.280577e-3	1.000000e+0	1.156538e-1	3.061305e+0	2.939923e+0	9	3.227138e-3	9.879254e-3	101	5.677481e-3	1.000000e+0	7.253123e-1	5.430830e+0	7.365357e-1	4	23	6.734007e-3	1.739130e-1	L1MEg1,L1MEg1,L1MEg1,L1MEg1,L1MEg1,L1MEg1,L1MEg1,L1MEg1,L1MEg1	AR,BMP2,IGFBP3,POU1F1
GO Biological Process	GO:0030320	cellular monovalent inorganic anion homeostasis	367	3.327666e-3	1.000000e+0	1.169942e-1	5.106156e+0	9.792103e-1	5	1.074874e-3	5.488474e-3	733	6.323733e-2	1.000000e+0	1.000000e+0	4.804196e+0	4.163028e-1	2	13	3.367003e-3	1.538462e-1	L1MEg1,L1MEg1,L1MEg1,L1MEg1,L1MEg1	SLC34A2,XPR1
GO Biological Process	GO:0019724	B cell mediated immunity	368	3.392660e-3	1.000000e+0	1.189551e-1	2.676085e+0	4.110483e+0	11	4.512056e-3	1.207464e-2	2808	3.808507e-1	1.000000e+0	1.000000e+0	1.357708e+0	2.209607e+0	3	69	5.050505e-3	4.347826e-2	L1MEg1,L1MEg1,L1MEg1,L1MEg1,L1MEg1,L1MEg1,L1MEg1,L1MEg1,L1MEg1,L1MEg1,L1MEg1	C6,MBL2,RNF168
GO Biological Process	GO:0044272	sulfur compound biosynthetic process	369	3.404692e-3	1.000000e+0	1.190535e-1	1.691785e+0	1.891493e+1	32	2.076282e-2	3.512623e-2	1442	1.504330e-1	1.000000e+0	1.000000e+0	1.494923e+0	6.020378e+0	9	188	1.515152e-2	4.787234e-2	L1MEg1,L1MEg1,L1MEg1,L1MEg1,L1MEg1,L1MEg1,L1MEg1,L1MEg1,L1MEg1,L1MEg1,L1MEg1,L1MEg1,L1MEg1,L1MEg1,L1MEg1,L1MEg1,L1MEg1,L1MEg1,L1MEg1,L1MEg1,L1MEg1,L1MEg1,L1MEg1,L1MEg1,L1MEg1,L1MEg1,L1MEg1,L1MEg1,L1MEg1,L1MEg1,L1MEg1,L1MEg1	B4GALT5,CHST9,DSEL,ELOVL7,HS3ST5,NDST3,PDHA2,SLC35B3,VCAN
GO Biological Process	GO:0035196	production of miRNAs involved in gene silencing by miRNA	370	3.523680e-3	1.000000e+0	1.228812e-1	3.660769e+0	1.912167e+0	7	2.098976e-3	7.683864e-3	157	1.017388e-2	1.000000e+0	8.361374e-1	4.626263e+0	8.646288e-1	4	27	6.734007e-3	1.481481e-1	L1MEg1,L1MEg1,L1MEg1,L1MEg1,L1MEg1,L1MEg1,L1MEg1	AGO1,AGO2,AGO3,SMAD2
GO Biological Process	GO:0019432	triglyceride biosynthetic process	371	3.525422e-3	1.000000e+0	1.226106e-1	3.660433e+0	1.912342e+0	7	2.099168e-3	7.683864e-3	1035	1.014726e-1	1.000000e+0	1.000000e+0	3.673797e+0	5.443959e-1	2	17	3.367003e-3	1.176471e-1	L1MEg1,L1MEg1,L1MEg1,L1MEg1,L1MEg1,L1MEg1,L1MEg1	AGMO,GPAM
GO Biological Process	GO:0036258	multivesicular body assembly	372	3.713012e-3	1.000000e+0	1.287876e-1	4.147607e+0	1.446617e+0	6	1.587944e-3	6.586169e-3	2063	2.494943e-1	1.000000e+0	1.000000e+0	2.081818e+0	9.606987e-1	2	30	3.367003e-3	6.666667e-2	L1MEg1,L1MEg1,L1MEg1,L1MEg1,L1MEg1,L1MEg1	CHMP6,TSG101
GO Biological Process	GO:0006896	Golgi to vacuole transport	373	3.713578e-3	1.000000e+0	1.284619e-1	4.974424e+0	1.005141e+0	5	1.103339e-3	5.488474e-3	2731	3.660745e-1	1.000000e+0	1.000000e+0	2.230519e+0	4.483261e-1	1	14	1.683502e-3	7.142857e-2	L1MEg1,L1MEg1,L1MEg1,L1MEg1,L1MEg1	CCDC91
GO Biological Process	GO:0044341	sodium-dependent phosphate transport	374	3.724514e-3	1.000000e+0	1.284957e-1	9.868607e+0	3.039943e-1	3	3.336929e-4	3.293085e-3	1723	2.037708e-1	1.000000e+0	1.000000e+0	4.461039e+0	2.241630e-1	1	7	1.683502e-3	1.428571e-1	L1MEg1,L1MEg1,L1MEg1	SLC34A2
GO Biological Process	GO:0000711	meiotic DNA repair synthesis	375	3.885324e-3	1.000000e+0	1.336862e-1	2.200303e+1	9.089658e-2	2	9.977671e-5	2.195390e-3	901	9.303109e-2	1.000000e+0	1.000000e+0	1.040909e+1	9.606987e-2	1	3	1.683502e-3	3.333333e-1	L1MEg1,L1MEg1	SYCP1
GO Biological Process	GO:0060213	positive regulation of nuclear-transcribed mRNA poly(A) tail shortening	376	3.896985e-3	1.000000e+0	1.337308e-1	4.917428e+0	1.016792e+0	5	1.116127e-3	5.488474e-3	2355	3.010093e-1	1.000000e+0	1.000000e+0	2.838843e+0	3.522562e-1	1	11	1.683502e-3	9.090909e-2	L1MEg1,L1MEg1,L1MEg1,L1MEg1,L1MEg1	AGO2
GO Biological Process	GO:0006359	regulation of transcription from RNA polymerase III promoter	377	3.901735e-3	1.000000e+0	1.335387e-1	3.238452e+0	2.470316e+0	8	2.711653e-3	8.781559e-3	1847	2.137123e-1	1.000000e+0	1.000000e+0	2.313131e+0	8.646288e-1	2	27	3.367003e-3	7.407407e-2	L1MEg1,L1MEg1,L1MEg1,L1MEg1,L1MEg1,L1MEg1,L1MEg1,L1MEg1	AR,ZNF345
GO Biological Process	GO:0046602	regulation of mitotic centrosome separation	378	3.967171e-3	1.000000e+0	1.354191e-1	4.896459e+0	1.021146e+0	5	1.120907e-3	5.488474e-3	2355	3.010093e-1	1.000000e+0	1.000000e+0	2.838843e+0	3.522562e-1	1	11	1.683502e-3	9.090909e-2	L1MEg1,L1MEg1,L1MEg1,L1MEg1,L1MEg1	RGPD4
GO Biological Process	GO:0006212	uracil catabolic process	379	3.997918e-3	1.000000e+0	1.361085e-1	6.336013e+0	6.313119e-1	4	6.929878e-4	4.390779e-3	630	6.302276e-2	1.000000e+0	1.000000e+0	1.561364e+1	6.404658e-2	1	2	1.683502e-3	5.000000e-1	L1MEg1,L1MEg1,L1MEg1,L1MEg1	DPYD
GO Biological Process	GO:0010870	positive regulation of receptor biosynthetic process	380	4.073331e-3	1.000000e+0	1.383110e-1	6.302338e+0	6.346851e-1	4	6.966906e-4	4.390779e-3	2355	3.010093e-1	1.000000e+0	1.000000e+0	2.838843e+0	3.522562e-1	1	11	1.683502e-3	9.090909e-2	L1MEg1,L1MEg1,L1MEg1,L1MEg1	HIF1A
GO Biological Process	GO:0046607	positive regulation of centrosome cycle	381	4.083341e-3	1.000000e+0	1.382870e-1	4.862705e+0	1.028234e+0	5	1.128687e-3	5.488474e-3	2484	3.234066e-1	1.000000e+0	1.000000e+0	2.602273e+0	3.842795e-1	1	12	1.683502e-3	8.333333e-2	L1MEg1,L1MEg1,L1MEg1,L1MEg1,L1MEg1	RGPD4
GO Biological Process	GO:0060396	growth hormone receptor signaling pathway	382	4.107717e-3	1.000000e+0	1.387484e-1	3.210244e+0	2.492022e+0	8	2.735480e-3	8.781559e-3	1233	1.224423e-1	1.000000e+0	1.000000e+0	3.287081e+0	6.084425e-1	2	19	3.367003e-3	1.052632e-1	L1MEg1,L1MEg1,L1MEg1,L1MEg1,L1MEg1,L1MEg1,L1MEg1,L1MEg1	PRL,PTK2
GO Biological Process	GO:0006582	melanin metabolic process	383	4.128603e-3	1.000000e+0	1.390897e-1	3.554230e+0	1.969484e+0	7	2.161893e-3	7.683864e-3	780	7.225422e-2	1.000000e+0	1.000000e+0	4.461039e+0	4.483261e-1	2	14	3.367003e-3	1.428571e-1	L1MEg1,L1MEg1,L1MEg1,L1MEg1,L1MEg1,L1MEg1,L1MEg1	OCA2,TYRP1
GO Biological Process	GO:0006099	tricarboxylic acid cycle	384	4.132866e-3	1.000000e+0	1.388708e-1	2.953032e+0	3.047715e+0	9	3.345461e-3	9.879254e-3	212	1.650040e-2	1.000000e+0	1.000000e+0	4.029326e+0	9.927220e-1	4	31	6.734007e-3	1.290323e-1	L1MEg1,L1MEg1,L1MEg1,L1MEg1,L1MEg1,L1MEg1,L1MEg1,L1MEg1,L1MEg1	FH,PDHA2,SUCLA2,SUCLG1
GO Biological Process	GO:0042699	follicle-stimulating hormone signaling pathway	385	4.157116e-3	1.000000e+0	1.393228e-1	6.265824e+0	6.383837e-1	4	7.007505e-4	4.390779e-3	1351	1.501999e-1	1.000000e+0	1.000000e+0	6.245455e+0	1.601164e-1	1	5	1.683502e-3	2.000000e-1	L1MEg1,L1MEg1,L1MEg1,L1MEg1	FSHB
GO Biological Process	GO:0036257	multivesicular body organization	386	4.171692e-3	1.000000e+0	1.394491e-1	4.047923e+0	1.482242e+0	6	1.627049e-3	6.586169e-3	2173	2.614747e-1	1.000000e+0	1.000000e+0	2.014663e+0	9.927220e-1	2	31	3.367003e-3	6.451613e-2	L1MEg1,L1MEg1,L1MEg1,L1MEg1,L1MEg1,L1MEg1	CHMP6,TSG101
GO Biological Process	GO:0002480	antigen processing and presentation of exogenous peptide antigen via MHC class I, TAP-independent	387	4.216760e-3	1.000000e+0	1.405914e-1	9.436319e+0	3.179206e-1	3	3.489798e-4	3.293085e-3	1351	1.501999e-1	1.000000e+0	1.000000e+0	6.245455e+0	1.601164e-1	1	5	1.683502e-3	2.000000e-1	L1MEg1,L1MEg1,L1MEg1	LNPEP
GO Biological Process	GO:0002583	regulation of antigen processing and presentation of peptide antigen	388	4.228868e-3	1.000000e+0	1.406317e-1	2.106212e+1	9.495722e-2	2	1.042340e-4	2.195390e-3	1531	1.774206e-1	1.000000e+0	1.000000e+0	5.204545e+0	1.921397e-1	1	6	1.683502e-3	1.666667e-1	L1MEg1,L1MEg1	HLA-DOA
GO Biological Process	GO:0006664	glycolipid metabolic process	389	4.303890e-3	1.000000e+0	1.427586e-1	2.083967e+0	8.157519e+0	17	8.954467e-3	1.866081e-2	2581	3.334872e-1	1.000000e+0	1.000000e+0	1.312070e+0	3.810771e+0	5	119	8.417508e-3	4.201681e-2	L1MEg1,L1MEg1,L1MEg1,L1MEg1,L1MEg1,L1MEg1,L1MEg1,L1MEg1,L1MEg1,L1MEg1,L1MEg1,L1MEg1,L1MEg1,L1MEg1,L1MEg1,L1MEg1,L1MEg1	B3GALT1,PIGK,ST6GALNAC3,ST6GALNAC5,ST8SIA1
GO Biological Process	GO:0071378	cellular response to growth hormone stimulus	390	4.312948e-3	1.000000e+0	1.426922e-1	3.183660e+0	2.512831e+0	8	2.758322e-3	8.781559e-3	1281	1.332883e-1	1.000000e+0	1.000000e+0	3.122727e+0	6.404658e-1	2	20	3.367003e-3	1.000000e-1	L1MEg1,L1MEg1,L1MEg1,L1MEg1,L1MEg1,L1MEg1,L1MEg1,L1MEg1	PRL,PTK2
GO Biological Process	GO:0016246	RNA interference	391	4.386400e-3	1.000000e+0	1.447512e-1	4.779788e+0	1.046072e+0	5	1.148267e-3	5.488474e-3	2484	3.234066e-1	1.000000e+0	1.000000e+0	2.602273e+0	3.842795e-1	1	12	1.683502e-3	8.333333e-2	L1MEg1,L1MEg1,L1MEg1,L1MEg1,L1MEg1	AGO2
GO Biological Process	GO:0006668	sphinganine-1-phosphate metabolic process	392	4.432734e-3	1.000000e+0	1.459071e-1	2.055622e+1	9.729413e-2	2	1.067993e-4	2.195390e-3	630	6.302276e-2	1.000000e+0	1.000000e+0	1.561364e+1	6.404658e-2	1	2	1.683502e-3	5.000000e-1	L1MEg1,L1MEg1	SGPP1
GO Biological Process	GO:0019860	uracil metabolic process	393	4.442285e-3	1.000000e+0	1.458494e-1	6.148098e+0	6.506077e-1	4	7.141687e-4	4.390779e-3	901	9.303109e-2	1.000000e+0	1.000000e+0	1.040909e+1	9.606987e-2	1	3	1.683502e-3	3.333333e-1	L1MEg1,L1MEg1,L1MEg1,L1MEg1	DPYD
GO Biological Process	GO:0006210	thymine catabolic process	394	4.476966e-3	1.000000e+0	1.466150e-1	6.134425e+0	6.520579e-1	4	7.157606e-4	4.390779e-3	901	9.303109e-2	1.000000e+0	1.000000e+0	1.040909e+1	9.606987e-2	1	3	1.683502e-3	3.333333e-1	L1MEg1,L1MEg1,L1MEg1,L1MEg1	DPYD
GO Biological Process	GO:0010919	regulation of inositol phosphate biosynthetic process	395	4.544046e-3	1.000000e+0	1.484350e-1	3.975909e+0	1.509089e+0	6	1.656519e-3	6.586169e-3	828	8.165457e-2	1.000000e+0	1.000000e+0	4.163636e+0	4.803493e-1	2	15	3.367003e-3	1.333333e-1	L1MEg1,L1MEg1,L1MEg1,L1MEg1,L1MEg1,L1MEg1	PLEK,POU1F1
GO Biological Process	GO:0045618	positive regulation of keratinocyte differentiation	396	4.550223e-3	1.000000e+0	1.482614e-1	4.737762e+0	1.055351e+0	5	1.158453e-3	5.488474e-3	879	9.140467e-2	1.000000e+0	1.000000e+0	3.903409e+0	5.123726e-1	2	16	3.367003e-3	1.250000e-1	L1MEg1,L1MEg1,L1MEg1,L1MEg1,L1MEg1	H2AFY,PRKCH
GO Biological Process	GO:0045741	positive regulation of epidermal growth factor-activated receptor activity	397	4.554556e-3	1.000000e+0	1.480288e-1	3.973977e+0	1.509823e+0	6	1.657324e-3	6.586169e-3	2484	3.234066e-1	1.000000e+0	1.000000e+0	2.602273e+0	3.842795e-1	1	12	1.683502e-3	8.333333e-2	L1MEg1,L1MEg1,L1MEg1,L1MEg1,L1MEg1,L1MEg1	ADRA2A
GO Biological Process	GO:0032963	collagen metabolic process	398	4.664545e-3	1.000000e+0	1.512227e-1	2.184603e+0	6.866237e+0	15	7.537033e-3	1.646542e-2	159	1.082936e-2	1.000000e+0	8.788128e-1	2.876196e+0	2.433770e+0	7	76	1.178451e-2	9.210526e-2	L1MEg1,L1MEg1,L1MEg1,L1MEg1,L1MEg1,L1MEg1,L1MEg1,L1MEg1,L1MEg1,L1MEg1,L1MEg1,L1MEg1,L1MEg1,L1MEg1,L1MEg1	COL10A1,COL11A1,COL12A1,COL1A1,COL8A1,HIF1A,MMP16
GO Biological Process	GO:0003334	keratinocyte development	399	4.673850e-3	1.000000e+0	1.511446e-1	4.707226e+0	1.062197e+0	5	1.165968e-3	5.488474e-3	523	4.649806e-2	1.000000e+0	1.000000e+0	5.677686e+0	3.522562e-1	2	11	3.367003e-3	1.818182e-1	L1MEg1,L1MEg1,L1MEg1,L1MEg1,L1MEg1	EXPH5,FOSL2
GO Biological Process	GO:1902932	positive regulation of alcohol biosynthetic process	400	4.683984e-3	1.000000e+0	1.510936e-1	3.470931e+0	2.016750e+0	7	2.213776e-3	7.683864e-3	1321	1.443404e-1	1.000000e+0	1.000000e+0	2.974026e+0	6.724891e-1	2	21	3.367003e-3	9.523810e-2	L1MEg1,L1MEg1,L1MEg1,L1MEg1,L1MEg1,L1MEg1,L1MEg1	IFNG,POU1F1
GO Biological Process	GO:0055062	phosphate ion homeostasis	401	4.747325e-3	1.000000e+0	1.527549e-1	4.689531e+0	1.066205e+0	5	1.170367e-3	5.488474e-3	583	5.463945e-2	1.000000e+0	1.000000e+0	5.204545e+0	3.842795e-1	2	12	3.367003e-3	1.666667e-1	L1MEg1,L1MEg1,L1MEg1,L1MEg1,L1MEg1	SLC34A2,XPR1
GO Biological Process	GO:0046949	fatty-acyl-CoA biosynthetic process	402	4.772750e-3	1.000000e+0	1.531910e-1	3.458657e+0	2.023907e+0	7	2.221632e-3	7.683864e-3	3796	6.236344e-1	1.000000e+0	1.000000e+0	1.040909e+0	9.606987e-1	1	30	1.683502e-3	3.333333e-2	L1MEg1,L1MEg1,L1MEg1,L1MEg1,L1MEg1,L1MEg1,L1MEg1	ELOVL7
GO Biological Process	GO:0002399	MHC class II protein complex assembly	403	4.879664e-3	1.000000e+0	1.562340e-1	1.956026e+1	1.022481e-1	2	1.122373e-4	2.195390e-3	1122	1.220799e-1	1.000000e+0	1.000000e+0	7.806818e+0	1.280932e-1	1	4	1.683502e-3	2.500000e-1	L1MEg1,L1MEg1	HLA-DRA
GO Biological Process	GO:0002922	positive regulation of humoral immune response	404	4.902270e-3	1.000000e+0	1.565693e-1	5.976773e+0	6.692575e-1	4	7.346405e-4	4.390779e-3	2816	3.863903e-1	1.000000e+0	1.000000e+0	2.081818e+0	4.803493e-1	1	15	1.683502e-3	6.666667e-2	L1MEg1,L1MEg1,L1MEg1,L1MEg1	C6
GO Biological Process	GO:0002576	platelet degranulation	405	4.911869e-3	1.000000e+0	1.564885e-1	1.890897e+0	1.110584e+1	21	1.219083e-2	2.305159e-2	574	5.360681e-2	1.000000e+0	1.000000e+0	1.951705e+0	4.098981e+0	8	128	1.346801e-2	6.250000e-2	L1MEg1,L1MEg1,L1MEg1,L1MEg1,L1MEg1,L1MEg1,L1MEg1,L1MEg1,L1MEg1,L1MEg1,L1MEg1,L1MEg1,L1MEg1,L1MEg1,L1MEg1,L1MEg1,L1MEg1,L1MEg1,L1MEg1,L1MEg1,L1MEg1	ANXA5,CD109,HGF,OLA1,PLEK,THBS1,TMX3,TTN
GO Biological Process	GO:0002396	MHC protein complex assembly	406	5.095636e-3	1.000000e+0	1.619433e-1	1.912662e+1	1.045663e-1	2	1.147819e-4	2.195390e-3	1351	1.501999e-1	1.000000e+0	1.000000e+0	6.245455e+0	1.601164e-1	1	5	1.683502e-3	2.000000e-1	L1MEg1,L1MEg1	HLA-DRA
GO Biological Process	GO:0033483	gas homeostasis	407	5.251670e-3	1.000000e+0	1.664921e-1	5.859494e+0	6.826528e-1	4	7.493444e-4	4.390779e-3	2082	2.539700e-1	1.000000e+0	1.000000e+0	3.469697e+0	2.882096e-1	1	9	1.683502e-3	1.111111e-1	L1MEg1,L1MEg1,L1MEg1,L1MEg1	HIF1A
GO Biological Process	GO:0000054	ribosomal subunit export from nucleus	408	5.294474e-3	1.000000e+0	1.674377e-1	5.845797e+0	6.842523e-1	4	7.511002e-4	4.390779e-3	2610	3.450874e-1	1.000000e+0	1.000000e+0	2.402098e+0	4.163028e-1	1	13	1.683502e-3	7.692308e-2	L1MEg1,L1MEg1,L1MEg1,L1MEg1	ABCE1
GO Biological Process	GO:0060738	epithelial-mesenchymal signaling involved in prostate gland development	409	5.305211e-3	1.000000e+0	1.673671e-1	5.842383e+0	6.846522e-1	4	7.515392e-4	4.390779e-3	630	6.302276e-2	1.000000e+0	1.000000e+0	1.561364e+1	6.404658e-2	1	2	1.683502e-3	5.000000e-1	L1MEg1,L1MEg1,L1MEg1,L1MEg1	FOXA1
GO Biological Process	GO:1901137	carbohydrate derivative biosynthetic process	410	5.378510e-3	1.000000e+0	1.692656e-1	1.348993e+0	5.707961e+1	77	6.265599e-2	8.452250e-2	112	6.020241e-3	1.000000e+0	6.935640e-1	1.618805e+0	1.914993e+1	31	598	5.218855e-2	5.183946e-2	L1MEg1,L1MEg1,L1MEg1,L1MEg1,L1MEg1,L1MEg1,L1MEg1,L1MEg1,L1MEg1,L1MEg1,L1MEg1,L1MEg1,L1MEg1,L1MEg1,L1MEg1,L1MEg1,L1MEg1,L1MEg1,L1MEg1,L1MEg1,L1MEg1,L1MEg1,L1MEg1,L1MEg1,L1MEg1,L1MEg1,L1MEg1,L1MEg1,L1MEg1,L1MEg1,L1MEg1,L1MEg1,L1MEg1,L1MEg1,L1MEg1,L1MEg1,L1MEg1,L1MEg1,L1MEg1,L1MEg1,L1MEg1,L1MEg1,L1MEg1,L1MEg1,L1MEg1,L1MEg1,L1MEg1,L1MEg1,L1MEg1,L1MEg1,L1MEg1,L1MEg1,L1MEg1,L1MEg1,L1MEg1,L1MEg1,L1MEg1,…	ADK,ALG10,B3GALT1,B4GALT5,CHST9,DSEL,GALNT13,GALNT2,GALNTL6,GPC6,GUCY1A2,HAS2,HS3ST1,HS3ST5,MAN1A1,MAN2A1,MGAT4C,NDST3,PARP14,PARP15,PIGK,SLC35B3,ST6GAL2,ST6GALNAC3,ST6GALNAC5,ST8SIA1,THBS1,TNKS2,TUSC3,UAP1,VCAN
GO Biological Process	GO:0071616	acyl-CoA biosynthetic process	411	5.416684e-3	1.000000e+0	1.700522e-1	2.829186e+0	3.181128e+0	9	3.491907e-3	9.879254e-3	2899	4.024669e-1	1.000000e+0	1.000000e+0	1.452431e+0	1.377001e+0	2	43	3.367003e-3	4.651163e-2	L1MEg1,L1MEg1,L1MEg1,L1MEg1,L1MEg1,L1MEg1,L1MEg1,L1MEg1,L1MEg1	ELOVL7,PDHA2
GO Biological Process	GO:1903715	regulation of aerobic respiration	412	5.449230e-3	1.000000e+0	1.706588e-1	5.797401e+0	6.899644e-1	4	7.573703e-4	4.390779e-3	1723	2.037708e-1	1.000000e+0	1.000000e+0	4.461039e+0	2.241630e-1	1	7	1.683502e-3	1.428571e-1	L1MEg1,L1MEg1,L1MEg1,L1MEg1	HIF1A
GO Biological Process	GO:0070572	positive regulation of neuron projection regeneration	413	5.450548e-3	1.000000e+0	1.702867e-1	4.535122e+0	1.102506e+0	5	1.210215e-3	5.488474e-3	1723	2.037708e-1	1.000000e+0	1.000000e+0	4.461039e+0	2.241630e-1	1	7	1.683502e-3	1.428571e-1	L1MEg1,L1MEg1,L1MEg1,L1MEg1,L1MEg1	HGF
GO Biological Process	GO:0046463	acylglycerol biosynthetic process	414	5.522249e-3	1.000000e+0	1.721101e-1	3.364310e+0	2.080665e+0	7	2.283935e-3	7.683864e-3	1233	1.224423e-1	1.000000e+0	1.000000e+0	3.287081e+0	6.084425e-1	2	19	3.367003e-3	1.052632e-1	L1MEg1,L1MEg1,L1MEg1,L1MEg1,L1MEg1,L1MEg1,L1MEg1	AGMO,GPAM
GO Biological Process	GO:0045324	late endosome to vacuole transport	415	5.567173e-3	1.000000e+0	1.730921e-1	5.761652e+0	6.942453e-1	4	7.620695e-4	4.390779e-3	2610	3.450874e-1	1.000000e+0	1.000000e+0	2.402098e+0	4.163028e-1	1	13	1.683502e-3	7.692308e-2	L1MEg1,L1MEg1,L1MEg1,L1MEg1	C9orf72
GO Biological Process	GO:0006029	proteoglycan metabolic process	416	5.591228e-3	1.000000e+0	1.734222e-1	1.760050e+0	1.420414e+1	25	1.559181e-2	2.744237e-2	87	4.361062e-3	1.000000e+0	6.467906e-1	3.084175e+0	2.593886e+0	8	81	1.346801e-2	9.876543e-2	L1MEg1,L1MEg1,L1MEg1,L1MEg1,L1MEg1,L1MEg1,L1MEg1,L1MEg1,L1MEg1,L1MEg1,L1MEg1,L1MEg1,L1MEg1,L1MEg1,L1MEg1,L1MEg1,L1MEg1,L1MEg1,L1MEg1,L1MEg1,L1MEg1,L1MEg1,L1MEg1,L1MEg1,L1MEg1	BMP2,CHST9,COL11A1,DSEL,HS3ST5,IMPAD1,NDST3,VCAN
GO Biological Process	GO:0042541	hemoglobin biosynthetic process	417	5.698723e-3	1.000000e+0	1.763324e-1	5.722875e+0	6.989494e-1	4	7.672332e-4	4.390779e-3	1351	1.501999e-1	1.000000e+0	1.000000e+0	6.245455e+0	1.601164e-1	1	5	1.683502e-3	2.000000e-1	L1MEg1,L1MEg1,L1MEg1,L1MEg1	HIF1A
GO Biological Process	GO:0017157	regulation of exocytosis	418	5.730034e-3	1.000000e+0	1.768771e-1	1.714262e+0	1.575021e+1	27	1.728893e-2	2.963776e-2	138	8.721036e-3	1.000000e+0	8.154169e-1	2.204278e+0	5.443959e+0	12	170	2.020202e-2	7.058824e-2	L1MEg1,L1MEg1,L1MEg1,L1MEg1,L1MEg1,L1MEg1,L1MEg1,L1MEg1,L1MEg1,L1MEg1,L1MEg1,L1MEg1,L1MEg1,L1MEg1,L1MEg1,L1MEg1,L1MEg1,L1MEg1,L1MEg1,L1MEg1,L1MEg1,L1MEg1,L1MEg1,L1MEg1,L1MEg1,L1MEg1,L1MEg1	ADRA2A,ANXA1,CLASP2,EXPH5,IFNG,IL1RAPL1,NCS1,PCLO,RAB3C,SYT1,SYT10,TSG101
GO Biological Process	GO:0061072	iris morphogenesis	419	5.763027e-3	1.000000e+0	1.774710e-1	4.473960e+0	1.117578e+0	5	1.226760e-3	5.488474e-3	477	3.885264e-2	1.000000e+0	1.000000e+0	6.245455e+0	3.202329e-1	2	10	3.367003e-3	2.000000e-1	L1MEg1,L1MEg1,L1MEg1,L1MEg1,L1MEg1	HIF1A,WNT9A
GO Biological Process	GO:0001941	postsynaptic membrane organization	420	5.813852e-3	1.000000e+0	1.786098e-1	2.371896e+0	5.059245e+0	12	5.553507e-3	1.317234e-2	577	5.409043e-2	1.000000e+0	1.000000e+0	3.469697e+0	8.646288e-1	3	27	5.050505e-3	1.111111e-1	L1MEg1,L1MEg1,L1MEg1,L1MEg1,L1MEg1,L1MEg1,L1MEg1,L1MEg1,L1MEg1,L1MEg1,L1MEg1,L1MEg1	CDH2,MAGI2,NRXN1
GO Biological Process	GO:0005978	glycogen biosynthetic process	421	5.814878e-3	1.000000e+0	1.782170e-1	3.773521e+0	1.590027e+0	6	1.745364e-3	6.586169e-3	1501	1.669671e-1	1.000000e+0	1.000000e+0	2.715415e+0	7.365357e-1	2	23	3.367003e-3	8.695652e-2	L1MEg1,L1MEg1,L1MEg1,L1MEg1,L1MEg1,L1MEg1	GBE1,PPP1R3C
GO Biological Process	GO:0060291	long-term synaptic potentiation	422	5.922160e-3	1.000000e+0	1.810750e-1	2.193792e+0	6.381645e+0	14	7.005099e-3	1.536773e-2	147	9.579963e-3	1.000000e+0	8.408861e-1	3.808204e+0	1.312955e+0	5	41	8.417508e-3	1.219512e-1	L1MEg1,L1MEg1,L1MEg1,L1MEg1,L1MEg1,L1MEg1,L1MEg1,L1MEg1,L1MEg1,L1MEg1,L1MEg1,L1MEg1,L1MEg1,L1MEg1	LRRTM1,PLK2,SLC24A1,SLC24A2,SLC8A3
GO Biological Process	GO:0001842	neural fold formation	423	5.941496e-3	1.000000e+0	1.812367e-1	5.654157e+0	7.074441e-1	4	7.765578e-4	4.390779e-3	1723	2.037708e-1	1.000000e+0	1.000000e+0	4.461039e+0	2.241630e-1	1	7	1.683502e-3	1.428571e-1	L1MEg1,L1MEg1,L1MEg1,L1MEg1	HIF1A
GO Biological Process	GO:1903690	negative regulation of wound healing, spreading of epidermal cells	424	5.968580e-3	1.000000e+0	1.816335e-1	8.316738e+0	3.607183e-1	3	3.959587e-4	3.293085e-3	1122	1.220799e-1	1.000000e+0	1.000000e+0	7.806818e+0	1.280932e-1	1	4	1.683502e-3	2.500000e-1	L1MEg1,L1MEg1,L1MEg1	CLASP2
GO Biological Process	GO:0050857	positive regulation of antigen receptor-mediated signaling pathway	425	5.973902e-3	1.000000e+0	1.813677e-1	3.314195e+0	2.112127e+0	7	2.318471e-3	7.683864e-3	1321	1.443404e-1	1.000000e+0	1.000000e+0	2.974026e+0	6.724891e-1	2	21	3.367003e-3	9.523810e-2	L1MEg1,L1MEg1,L1MEg1,L1MEg1,L1MEg1,L1MEg1,L1MEg1	PRKCH,SLC39A10
GO Biological Process	GO:0006450	regulation of translational fidelity	426	6.026739e-3	1.000000e+0	1.825423e-1	5.630853e+0	7.103720e-1	4	7.797717e-4	4.390779e-3	3093	4.435197e-1	1.000000e+0	1.000000e+0	1.734848e+0	5.764192e-1	1	18	1.683502e-3	5.555556e-2	L1MEg1,L1MEg1,L1MEg1,L1MEg1	TARS2
GO Biological Process	GO:0045955	negative regulation of calcium ion-dependent exocytosis	427	6.182699e-3	1.000000e+0	1.868276e-1	3.724381e+0	1.611006e+0	6	1.768393e-3	6.586169e-3	2355	3.010093e-1	1.000000e+0	1.000000e+0	2.838843e+0	3.522562e-1	1	11	1.683502e-3	9.090909e-2	L1MEg1,L1MEg1,L1MEg1,L1MEg1,L1MEg1,L1MEg1	ADRA2A
GO Biological Process	GO:0019896	axonal transport of mitochondrion	428	6.222651e-3	1.000000e+0	1.875955e-1	5.578815e+0	7.169981e-1	4	7.870452e-4	4.390779e-3	1920	2.292783e-1	1.000000e+0	1.000000e+0	3.903409e+0	2.561863e-1	1	8	1.683502e-3	1.250000e-1	L1MEg1,L1MEg1,L1MEg1,L1MEg1	HIF1A
GO Biological Process	GO:0032469	endoplasmic reticulum calcium ion homeostasis	429	6.232834e-3	1.000000e+0	1.874645e-1	3.287356e+0	2.129371e+0	7	2.337399e-3	7.683864e-3	3391	5.115176e-1	1.000000e+0	1.000000e+0	1.419421e+0	7.045124e-1	1	22	1.683502e-3	4.545455e-2	L1MEg1,L1MEg1,L1MEg1,L1MEg1,L1MEg1,L1MEg1,L1MEg1	GRINA
GO Biological Process	GO:0060383	positive regulation of DNA strand elongation	430	6.355956e-3	1.000000e+0	1.907230e-1	8.127513e+0	3.691166e-1	3	4.051774e-4	3.293085e-3	355	3.202329e-2	1.000000e+0	1.000000e+0	3.122727e+1	3.202329e-2	1	1	1.683502e-3	1.000000e+0	L1MEg1,L1MEg1,L1MEg1	POT1
GO Biological Process	GO:1905776	positive regulation of DNA helicase activity	430	6.355956e-3	1.000000e+0	1.907230e-1	8.127513e+0	3.691166e-1	3	4.051774e-4	3.293085e-3	355	3.202329e-2	1.000000e+0	1.000000e+0	3.122727e+1	3.202329e-2	1	1	1.683502e-3	1.000000e+0	L1MEg1,L1MEg1,L1MEg1	POT1
GO Biological Process	GO:0072348	sulfur compound transport	432	6.385094e-3	1.000000e+0	1.907103e-1	2.974837e+0	2.689223e+0	8	2.951946e-3	8.781559e-3	2466	3.211922e-1	1.000000e+0	1.000000e+0	1.734848e+0	1.152838e+0	2	36	3.367003e-3	5.555556e-2	L1MEg1,L1MEg1,L1MEg1,L1MEg1,L1MEg1,L1MEg1,L1MEg1,L1MEg1	SLC1A1,SLC35B3
GO Biological Process	GO:0044259	multicellular organismal macromolecule metabolic process	433	6.478101e-3	1.000000e+0	1.930414e-1	2.104081e+0	7.129005e+0	15	7.825472e-3	1.646542e-2	201	1.504262e-2	1.000000e+0	9.656464e-1	2.698653e+0	2.593886e+0	7	81	1.178451e-2	8.641975e-2	L1MEg1,L1MEg1,L1MEg1,L1MEg1,L1MEg1,L1MEg1,L1MEg1,L1MEg1,L1MEg1,L1MEg1,L1MEg1,L1MEg1,L1MEg1,L1MEg1,L1MEg1	COL10A1,COL11A1,COL12A1,COL1A1,COL8A1,HIF1A,MMP16
GO Biological Process	GO:0060334	regulation of interferon-gamma-mediated signaling pathway	434	6.482806e-3	1.000000e+0	1.927365e-1	3.686726e+0	1.627460e+0	6	1.786455e-3	6.586169e-3	488	4.013653e-2	1.000000e+0	1.000000e+0	3.903409e+0	7.685590e-1	3	24	5.050505e-3	1.250000e-1	L1MEg1,L1MEg1,L1MEg1,L1MEg1,L1MEg1,L1MEg1	IFNG,IFNGR1,PARP14
GO Biological Process	GO:0035640	exploration behavior	435	6.552723e-3	1.000000e+0	1.943673e-1	2.443116e+0	4.502448e+0	11	4.942314e-3	1.207464e-2	555	4.921081e-2	1.000000e+0	1.000000e+0	3.603147e+0	8.326055e-1	3	26	5.050505e-3	1.153846e-1	L1MEg1,L1MEg1,L1MEg1,L1MEg1,L1MEg1,L1MEg1,L1MEg1,L1MEg1,L1MEg1,L1MEg1,L1MEg1	HTR1A,LRRTM1,PENK
GO Biological Process	GO:0071428	rRNA-containing ribonucleoprotein complex export from nucleus	436	6.623348e-3	1.000000e+0	1.960116e-1	5.478466e+0	7.301314e-1	4	8.014614e-4	4.390779e-3	2816	3.863903e-1	1.000000e+0	1.000000e+0	2.081818e+0	4.803493e-1	1	15	1.683502e-3	6.666667e-2	L1MEg1,L1MEg1,L1MEg1,L1MEg1	ABCE1
GO Biological Process	GO:0019919	peptidyl-arginine methylation, to asymmetrical-dimethyl arginine	437	6.700828e-3	1.000000e+0	1.978508e-1	5.459934e+0	7.326096e-1	4	8.041818e-4	4.390779e-3	1723	2.037708e-1	1.000000e+0	1.000000e+0	4.461039e+0	2.241630e-1	1	7	1.683502e-3	1.428571e-1	L1MEg1,L1MEg1,L1MEg1,L1MEg1	PRMT8
GO Biological Process	GO:0046121	deoxyribonucleoside catabolic process	438	6.749706e-3	1.000000e+0	1.988389e-1	5.448379e+0	7.341633e-1	4	8.058873e-4	4.390779e-3	901	9.303109e-2	1.000000e+0	1.000000e+0	1.040909e+1	9.606987e-2	1	3	1.683502e-3	3.333333e-1	L1MEg1,L1MEg1,L1MEg1,L1MEg1	DPYD
GO Biological Process	GO:1902947	regulation of tau-protein kinase activity	439	6.930881e-3	1.000000e+0	2.037111e-1	4.276117e+0	1.169285e+0	5	1.283518e-3	5.488474e-3	1531	1.774206e-1	1.000000e+0	1.000000e+0	5.204545e+0	1.921397e-1	1	6	1.683502e-3	1.666667e-1	L1MEg1,L1MEg1,L1MEg1,L1MEg1,L1MEg1	HGF
GO Biological Process	GO:0044803	multi-organism membrane organization	440	7.026101e-3	1.000000e+0	2.060404e-1	3.623422e+0	1.655893e+0	6	1.817666e-3	6.586169e-3	2173	2.614747e-1	1.000000e+0	1.000000e+0	2.014663e+0	9.927220e-1	2	31	3.367003e-3	6.451613e-2	L1MEg1,L1MEg1,L1MEg1,L1MEg1,L1MEg1,L1MEg1	CHMP6,TSG101
GO Biological Process	GO:0034969	histone arginine methylation	441	7.277666e-3	1.000000e+0	2.129336e-1	4.224928e+0	1.183452e+0	5	1.299069e-3	5.488474e-3	583	5.463945e-2	1.000000e+0	1.000000e+0	5.204545e+0	3.842795e-1	2	12	3.367003e-3	1.666667e-1	L1MEg1,L1MEg1,L1MEg1,L1MEg1,L1MEg1	PRDM4,PRMT8
GO Biological Process	GO:0051668	localization within membrane	442	7.322159e-3	1.000000e+0	2.137507e-1	1.926730e+0	9.342252e+0	18	1.025494e-2	1.975851e-2	498	4.093933e-2	1.000000e+0	1.000000e+0	2.371692e+0	2.529840e+0	6	79	1.010101e-2	7.594937e-2	L1MEg1,L1MEg1,L1MEg1,L1MEg1,L1MEg1,L1MEg1,L1MEg1,L1MEg1,L1MEg1,L1MEg1,L1MEg1,L1MEg1,L1MEg1,L1MEg1,L1MEg1,L1MEg1,L1MEg1,L1MEg1	CDH2,MAGI2,NETO1,NRXN1,RFTN1,SEC24D
GO Biological Process	GO:0015828	tyrosine transport	443	7.331561e-3	1.000000e+0	2.135421e-1	7.712155e+0	3.889963e-1	3	4.269993e-4	3.293085e-3	355	3.202329e-2	1.000000e+0	1.000000e+0	3.122727e+1	3.202329e-2	1	1	1.683502e-3	1.000000e+0	L1MEg1,L1MEg1,L1MEg1	OCA2
GO Biological Process	GO:0006122	mitochondrial electron transport, ubiquinol to cytochrome c	444	7.427555e-3	1.000000e+0	2.158508e-1	5.298133e+0	7.549829e-1	4	8.287409e-4	4.390779e-3	2731	3.660745e-1	1.000000e+0	1.000000e+0	2.230519e+0	4.483261e-1	1	14	1.683502e-3	7.142857e-2	L1MEg1,L1MEg1,L1MEg1,L1MEg1	CYCS
GO Biological Process	GO:1905462	regulation of DNA duplex unwinding	445	7.449499e-3	1.000000e+0	2.160020e-1	7.666943e+0	3.912903e-1	3	4.295173e-4	3.293085e-3	630	6.302276e-2	1.000000e+0	1.000000e+0	1.561364e+1	6.404658e-2	1	2	1.683502e-3	5.000000e-1	L1MEg1,L1MEg1,L1MEg1	POT1
GO Biological Process	GO:0006732	coenzyme metabolic process	446	7.606014e-3	1.000000e+0	2.200457e-1	1.572437e+0	2.162249e+1	34	2.373490e-2	3.732162e-2	2353	2.987054e-1	1.000000e+0	1.000000e+0	1.213781e+0	9.062591e+0	11	283	1.851852e-2	3.886926e-2	L1MEg1,L1MEg1,L1MEg1,L1MEg1,L1MEg1,L1MEg1,L1MEg1,L1MEg1,L1MEg1,L1MEg1,L1MEg1,L1MEg1,L1MEg1,L1MEg1,L1MEg1,L1MEg1,L1MEg1,L1MEg1,L1MEg1,L1MEg1,L1MEg1,L1MEg1,L1MEg1,L1MEg1,L1MEg1,L1MEg1,L1MEg1,L1MEg1,L1MEg1,L1MEg1,L1MEg1,L1MEg1,L1MEg1,L1MEg1	AADAT,C10orf129,ELOVL7,FAR2,GPAM,NAMPT,PDHA2,PDSS1,PTGIS,RBKS,SUCLA2
GO Biological Process	GO:0032202	telomere assembly	447	7.617124e-3	1.000000e+0	2.198742e-1	7.604295e+0	3.945139e-1	3	4.330559e-4	3.293085e-3	1122	1.220799e-1	1.000000e+0	1.000000e+0	7.806818e+0	1.280932e-1	1	4	1.683502e-3	2.500000e-1	L1MEg1,L1MEg1,L1MEg1	POT1
GO Biological Process	GO:0060741	prostate gland stromal morphogenesis	448	7.644579e-3	1.000000e+0	2.201741e-1	5.253600e+0	7.613827e-1	4	8.357659e-4	4.390779e-3	901	9.303109e-2	1.000000e+0	1.000000e+0	1.040909e+1	9.606987e-2	1	3	1.683502e-3	3.333333e-1	L1MEg1,L1MEg1,L1MEg1,L1MEg1	FOXA1
GO Biological Process	GO:1902188	positive regulation of viral release from host cell	449	7.719741e-3	1.000000e+0	2.218437e-1	5.238542e+0	7.635713e-1	4	8.381682e-4	4.390779e-3	2816	3.863903e-1	1.000000e+0	1.000000e+0	2.081818e+0	4.803493e-1	1	15	1.683502e-3	6.666667e-2	L1MEg1,L1MEg1,L1MEg1,L1MEg1	TSG101
GO Biological Process	GO:0060382	regulation of DNA strand elongation	450	7.771643e-3	1.000000e+0	2.228389e-1	7.548150e+0	3.974484e-1	3	4.362771e-4	3.293085e-3	630	6.302276e-2	1.000000e+0	1.000000e+0	1.561364e+1	6.404658e-2	1	2	1.683502e-3	5.000000e-1	L1MEg1,L1MEg1,L1MEg1	POT1
GO Biological Process	GO:0070199	establishment of protein localization to chromosome	451	7.909454e-3	1.000000e+0	2.262875e-1	5.201332e+0	7.690337e-1	4	8.441644e-4	4.390779e-3	733	6.323733e-2	1.000000e+0	1.000000e+0	4.804196e+0	4.163028e-1	2	13	3.367003e-3	1.538462e-1	L1MEg1,L1MEg1,L1MEg1,L1MEg1	H2AFY,POT1
GO Biological Process	GO:0030216	keratinocyte differentiation	452	7.912517e-3	1.000000e+0	2.258744e-1	1.911145e+0	9.418436e+0	18	1.033857e-2	1.975851e-2	1443	1.506211e-1	1.000000e+0	1.000000e+0	1.403473e+0	8.550218e+0	12	267	2.020202e-2	4.494382e-2	L1MEg1,L1MEg1,L1MEg1,L1MEg1,L1MEg1,L1MEg1,L1MEg1,L1MEg1,L1MEg1,L1MEg1,L1MEg1,L1MEg1,L1MEg1,L1MEg1,L1MEg1,L1MEg1,L1MEg1,L1MEg1	ANXA1,CERS3,CYP26B1,DSC1,DSC2,EXPH5,FOSL2,LCE2D,LCE3A,SPRR1A,SPRR4,TSG101
GO Biological Process	GO:0001958	endochondral ossification	453	7.917340e-3	1.000000e+0	2.255131e-1	2.503374e+0	3.994609e+0	10	4.384862e-3	1.097695e-2	13	2.170009e-4	1.000000e+0	2.153817e-1	6.691558e+0	8.966521e-1	6	28	1.010101e-2	2.142857e-1	L1MEg1,L1MEg1,L1MEg1,L1MEg1,L1MEg1,L1MEg1,L1MEg1,L1MEg1,L1MEg1,L1MEg1	BMP4,COL10A1,COL1A1,FGF18,IMPAD1,MMP16
GO Biological Process	GO:0038007	netrin-activated signaling pathway	454	7.971788e-3	1.000000e+0	2.265638e-1	4.130681e+0	1.210454e+0	5	1.328709e-3	5.488474e-3	1351	1.501999e-1	1.000000e+0	1.000000e+0	6.245455e+0	1.601164e-1	1	5	1.683502e-3	2.000000e-1	L1MEg1,L1MEg1,L1MEg1,L1MEg1,L1MEg1	PTK2
GO Biological Process	GO:0071850	mitotic cell cycle arrest	455	7.977221e-3	1.000000e+0	2.262200e-1	3.525144e+0	1.702058e+0	6	1.868341e-3	6.586169e-3	780	7.225422e-2	1.000000e+0	1.000000e+0	4.461039e+0	4.483261e-1	2	14	3.367003e-3	1.428571e-1	L1MEg1,L1MEg1,L1MEg1,L1MEg1,L1MEg1,L1MEg1	MAGI2,MCPH1
GO Biological Process	GO:1902235	regulation of endoplasmic reticulum stress-induced intrinsic apoptotic signaling pathway	456	7.980185e-3	1.000000e+0	2.258077e-1	3.133911e+0	2.233631e+0	7	2.451845e-3	7.683864e-3	3842	6.357064e-1	1.000000e+0	1.000000e+0	1.007331e+0	9.927220e-1	1	31	1.683502e-3	3.225806e-2	L1MEg1,L1MEg1,L1MEg1,L1MEg1,L1MEg1,L1MEg1,L1MEg1	GRINA
GO Biological Process	GO:0070243	regulation of thymocyte apoptotic process	457	8.056617e-3	1.000000e+0	2.274716e-1	4.119836e+0	1.213640e+0	5	1.332207e-3	5.488474e-3	583	5.463945e-2	1.000000e+0	1.000000e+0	5.204545e+0	3.842795e-1	2	12	3.367003e-3	1.666667e-1	L1MEg1,L1MEg1,L1MEg1,L1MEg1,L1MEg1	BMP4,HIF1A
GO Biological Process	GO:0051025	negative regulation of immunoglobulin secretion	458	8.090786e-3	1.000000e+0	2.279376e-1	1.503749e+1	1.330009e-1	2	1.459944e-4	2.195390e-3	630	6.302276e-2	1.000000e+0	1.000000e+0	1.561364e+1	6.404658e-2	1	2	1.683502e-3	5.000000e-1	L1MEg1,L1MEg1	IL33
GO Biological Process	GO:0043161	proteasome-mediated ubiquitin-dependent protein catabolic process	459	8.414339e-3	1.000000e+0	2.365364e-1	1.573033e+0	2.097858e+1	33	2.302808e-2	3.622393e-2	4685	9.186773e-1	1.000000e+0	1.000000e+0	6.287370e-1	9.542940e+0	6	298	1.010101e-2	2.013423e-2	L1MEg1,L1MEg1,L1MEg1,L1MEg1,L1MEg1,L1MEg1,L1MEg1,L1MEg1,L1MEg1,L1MEg1,L1MEg1,L1MEg1,L1MEg1,L1MEg1,L1MEg1,L1MEg1,L1MEg1,L1MEg1,L1MEg1,L1MEg1,L1MEg1,L1MEg1,L1MEg1,L1MEg1,L1MEg1,L1MEg1,L1MEg1,L1MEg1,L1MEg1,L1MEg1,L1MEg1,L1MEg1,L1MEg1	ANAPC4,ERCC8,MAD2L1,SPOPL,UBE2D1,UBR2
GO Biological Process	GO:0006101	citrate metabolic process	460	8.419085e-3	1.000000e+0	2.361553e-1	2.633793e+0	3.417124e+0	9	3.750960e-3	9.879254e-3	290	2.485099e-2	1.000000e+0	1.000000e+0	3.568831e+0	1.120815e+0	4	35	6.734007e-3	1.142857e-1	L1MEg1,L1MEg1,L1MEg1,L1MEg1,L1MEg1,L1MEg1,L1MEg1,L1MEg1,L1MEg1	FH,PDHA2,SUCLA2,SUCLG1
GO Biological Process	GO:0015820	leucine transport	461	8.480365e-3	1.000000e+0	2.373582e-1	7.308442e+0	4.104842e-1	3	4.505864e-4	3.293085e-3	901	9.303109e-2	1.000000e+0	1.000000e+0	1.040909e+1	9.606987e-2	1	3	1.683502e-3	3.333333e-1	L1MEg1,L1MEg1,L1MEg1	SLC6A15
GO Biological Process	GO:0042102	positive regulation of T cell proliferation	462	8.502274e-3	1.000000e+0	2.374564e-1	1.938208e+0	8.770990e+0	17	9.627870e-3	1.866081e-2	456	3.443619e-2	1.000000e+0	9.744082e-1	2.276989e+0	3.074236e+0	7	96	1.178451e-2	7.291667e-2	L1MEg1,L1MEg1,L1MEg1,L1MEg1,L1MEg1,L1MEg1,L1MEg1,L1MEg1,L1MEg1,L1MEg1,L1MEg1,L1MEg1,L1MEg1,L1MEg1,L1MEg1,L1MEg1,L1MEg1	ANXA1,CLECL1,GPAM,HLA-DPB1,IFNG,IL15,PRKCQ
GO Biological Process	GO:0019068	virion assembly	463	8.543498e-3	1.000000e+0	2.380923e-1	3.472849e+0	1.727688e+0	6	1.896474e-3	6.586169e-3	2466	3.211922e-1	1.000000e+0	1.000000e+0	1.734848e+0	1.152838e+0	2	36	3.367003e-3	5.555556e-2	L1MEg1,L1MEg1,L1MEg1,L1MEg1,L1MEg1,L1MEg1	CHMP6,TSG101
GO Biological Process	GO:0035247	peptidyl-arginine omega-N-methylation	464	8.613657e-3	1.000000e+0	2.395302e-1	5.072344e+0	7.885900e-1	4	8.656312e-4	4.390779e-3	2233	2.778720e-1	1.000000e+0	1.000000e+0	3.122727e+0	3.202329e-1	1	10	1.683502e-3	1.000000e-1	L1MEg1,L1MEg1,L1MEg1,L1MEg1	PRMT8
GO Biological Process	GO:0019323	pentose catabolic process	465	8.788930e-3	1.000000e+0	2.438786e-1	7.212253e+0	4.159588e-1	3	4.565958e-4	3.293085e-3	1531	1.774206e-1	1.000000e+0	1.000000e+0	5.204545e+0	1.921397e-1	1	6	1.683502e-3	1.666667e-1	L1MEg1,L1MEg1,L1MEg1	RBKS
GO Biological Process	GO:1904261	positive regulation of basement membrane assembly involved in embryonic body morphogenesis	466	8.896668e-3	1.000000e+0	2.463384e-1	7.179720e+0	4.178436e-1	3	4.586647e-4	3.293085e-3	1351	1.501999e-1	1.000000e+0	1.000000e+0	6.245455e+0	1.601164e-1	1	5	1.683502e-3	2.000000e-1	L1MEg1,L1MEg1,L1MEg1	CLASP2
GO Biological Process	GO:0061518	microglial cell proliferation	467	8.939357e-3	1.000000e+0	2.469904e-1	1.427248e+1	1.401298e-1	2	1.538197e-4	2.195390e-3	630	6.302276e-2	1.000000e+0	1.000000e+0	1.561364e+1	6.404658e-2	1	2	1.683502e-3	5.000000e-1	L1MEg1,L1MEg1	IL33
GO Biological Process	GO:0006700	C21-steroid hormone biosynthetic process	468	9.112804e-3	1.000000e+0	2.512447e-1	4.988609e+0	8.018267e-1	4	8.801610e-4	4.390779e-3	2909	4.060560e-1	1.000000e+0	1.000000e+0	1.951705e+0	5.123726e-1	1	16	1.683502e-3	6.250000e-2	L1MEg1,L1MEg1,L1MEg1,L1MEg1	FSHB
GO Biological Process	GO:0089711	L-glutamate transmembrane transport	469	9.143133e-3	1.000000e+0	2.515434e-1	3.421663e+0	1.753533e+0	6	1.924844e-3	6.586169e-3	2816	3.863903e-1	1.000000e+0	1.000000e+0	2.081818e+0	4.803493e-1	1	15	1.683502e-3	6.666667e-2	L1MEg1,L1MEg1,L1MEg1,L1MEg1,L1MEg1,L1MEg1	SLC1A1
GO Biological Process	GO:1903376	regulation of oxidative stress-induced neuron intrinsic apoptotic signaling pathway	470	9.192653e-3	1.000000e+0	2.523677e-1	4.975743e+0	8.039000e-1	4	8.824369e-4	4.390779e-3	1920	2.292783e-1	1.000000e+0	1.000000e+0	3.903409e+0	2.561863e-1	1	8	1.683502e-3	1.250000e-1	L1MEg1,L1MEg1,L1MEg1,L1MEg1	HIF1A
GO Biological Process	GO:0070918	production of small RNA involved in gene silencing by RNA	471	9.340025e-3	1.000000e+0	2.558691e-1	3.038693e+0	2.303622e+0	7	2.528674e-3	7.683864e-3	197	1.473539e-2	1.000000e+0	9.651306e-1	4.163636e+0	9.606987e-1	4	30	6.734007e-3	1.333333e-1	L1MEg1,L1MEg1,L1MEg1,L1MEg1,L1MEg1,L1MEg1,L1MEg1	AGO1,AGO2,AGO3,SMAD2
GO Biological Process	GO:0060252	positive regulation of glial cell proliferation	472	9.402873e-3	1.000000e+0	2.570451e-1	4.942525e+0	8.093029e-1	4	8.883676e-4	4.390779e-3	2355	3.010093e-1	1.000000e+0	1.000000e+0	2.838843e+0	3.522562e-1	1	11	1.683502e-3	9.090909e-2	L1MEg1,L1MEg1,L1MEg1,L1MEg1	PRKCH
GO Biological Process	GO:0033604	negative regulation of catecholamine secretion	473	9.502856e-3	1.000000e+0	2.592291e-1	3.028349e+0	2.311490e+0	7	2.537311e-3	7.683864e-3	733	6.323733e-2	1.000000e+0	1.000000e+0	4.804196e+0	4.163028e-1	2	13	3.367003e-3	1.538462e-1	L1MEg1,L1MEg1,L1MEg1,L1MEg1,L1MEg1,L1MEg1,L1MEg1	ADRA2A,CNR1
GO Biological Process	GO:0006814	sodium ion transport	474	9.716373e-3	1.000000e+0	2.644944e-1	1.678864e+0	1.489102e+1	25	1.634579e-2	2.744237e-2	103	5.736800e-3	1.000000e+0	7.186595e-1	2.327499e+0	5.155750e+0	12	161	2.020202e-2	7.453416e-2	L1MEg1,L1MEg1,L1MEg1,L1MEg1,L1MEg1,L1MEg1,L1MEg1,L1MEg1,L1MEg1,L1MEg1,L1MEg1,L1MEg1,L1MEg1,L1MEg1,L1MEg1,L1MEg1,L1MEg1,L1MEg1,L1MEg1,L1MEg1,L1MEg1,L1MEg1,L1MEg1,L1MEg1,L1MEg1	ATP1B3,GRIK4,SCN7A,SCN9A,SLC10A2,SLC24A1,SLC24A2,SLC34A2,SLC5A9,SLC6A15,SLC8A3,SLC9C1
GO Biological Process	GO:0010886	positive regulation of cholesterol storage	475	9.827147e-3	1.000000e+0	2.669467e-1	3.920296e+0	1.275414e+0	5	1.400015e-3	5.488474e-3	1723	2.037708e-1	1.000000e+0	1.000000e+0	4.461039e+0	2.241630e-1	1	7	1.683502e-3	1.428571e-1	L1MEg1,L1MEg1,L1MEg1,L1MEg1,L1MEg1	MSR1
GO Biological Process	GO:2000659	regulation of interleukin-1-mediated signaling pathway	476	9.949430e-3	1.000000e+0	2.697006e-1	4.860312e+0	8.229924e-1	4	9.033945e-4	4.390779e-3	1531	1.774206e-1	1.000000e+0	1.000000e+0	5.204545e+0	1.921397e-1	1	6	1.683502e-3	1.666667e-1	L1MEg1,L1MEg1,L1MEg1,L1MEg1	VRK2
GO Biological Process	GO:0019482	beta-alanine metabolic process	477	9.963041e-3	1.000000e+0	2.695034e-1	4.858337e+0	8.233270e-1	4	9.037618e-4	4.390779e-3	1122	1.220799e-1	1.000000e+0	1.000000e+0	7.806818e+0	1.280932e-1	1	4	1.683502e-3	2.500000e-1	L1MEg1,L1MEg1,L1MEg1,L1MEg1	DPYD
GO Biological Process	GO:0032355	response to estradiol	478	9.980116e-3	1.000000e+0	2.694005e-1	1.674920e+0	1.492608e+1	25	1.638428e-2	2.744237e-2	293	2.510905e-2	1.000000e+0	1.000000e+0	2.145385e+0	4.195051e+0	9	131	1.515152e-2	6.870229e-2	L1MEg1,L1MEg1,L1MEg1,L1MEg1,L1MEg1,L1MEg1,L1MEg1,L1MEg1,L1MEg1,L1MEg1,L1MEg1,L1MEg1,L1MEg1,L1MEg1,L1MEg1,L1MEg1,L1MEg1,L1MEg1,L1MEg1,L1MEg1,L1MEg1,L1MEg1,L1MEg1,L1MEg1,L1MEg1	ANXA1,COL1A1,FOXA1,GJB2,KIF18A,PENK,SLC6A4,TACR1,TFPI
GO Biological Process	GO:0060333	interferon-gamma-mediated signaling pathway	479	1.007589e-2	1.000000e+0	2.714180e-1	2.411862e+0	4.146174e+0	10	4.551234e-3	1.097695e-2	575	5.390624e-2	1.000000e+0	1.000000e+0	2.439631e+0	2.049491e+0	5	64	8.417508e-3	7.812500e-2	L1MEg1,L1MEg1,L1MEg1,L1MEg1,L1MEg1,L1MEg1,L1MEg1,L1MEg1,L1MEg1,L1MEg1	FCGR1A,HLA-DPB1,HLA-DRA,IFNG,IFNGR1
GO Biological Process	GO:0042789	mRNA transcription from RNA polymerase II promoter	480	1.008799e-2	1.000000e+0	2.711778e-1	4.840359e+0	8.263850e-1	4	9.071186e-4	4.390779e-3	3159	4.613574e-1	1.000000e+0	1.000000e+0	1.643541e+0	6.084425e-1	1	19	1.683502e-3	5.263158e-2	L1MEg1,L1MEg1,L1MEg1,L1MEg1	HIF1A
GO Biological Process	GO:0006379	mRNA cleavage	481	1.016433e-2	1.000000e+0	2.726619e-1	3.887149e+0	1.286290e+0	5	1.411954e-3	5.488474e-3	3459	5.271790e-1	1.000000e+0	1.000000e+0	1.357708e+0	7.365357e-1	1	23	1.683502e-3	4.347826e-2	L1MEg1,L1MEg1,L1MEg1,L1MEg1,L1MEg1	AGO2
GO Biological Process	GO:0002184	cytoplasmic translational termination	482	1.020197e-2	1.000000e+0	2.731038e-1	1.331601e+1	1.501951e-1	2	1.648684e-4	2.195390e-3	630	6.302276e-2	1.000000e+0	1.000000e+0	1.561364e+1	6.404658e-2	1	2	1.683502e-3	5.000000e-1	L1MEg1,L1MEg1	GSPT2
GO Biological Process	GO:0015803	branched-chain amino acid transport	483	1.033592e-2	1.000000e+0	2.761167e-1	6.789857e+0	4.418355e-1	3	4.850006e-4	3.293085e-3	1122	1.220799e-1	1.000000e+0	1.000000e+0	7.806818e+0	1.280932e-1	1	4	1.683502e-3	2.500000e-1	L1MEg1,L1MEg1,L1MEg1	SLC6A15
GO Biological Process	GO:0046513	ceramide biosynthetic process	484	1.035081e-2	1.000000e+0	2.759432e-1	2.401745e+0	4.163639e+0	10	4.570405e-3	1.097695e-2	2875	3.911111e-1	1.000000e+0	1.000000e+0	1.487013e+0	1.344978e+0	2	42	3.367003e-3	4.761905e-2	L1MEg1,L1MEg1,L1MEg1,L1MEg1,L1MEg1,L1MEg1,L1MEg1,L1MEg1,L1MEg1,L1MEg1	B3GALT1,CERS3
GO Biological Process	GO:0060665	regulation of branching involved in salivary gland morphogenesis by mesenchymal-epithelial signaling	485	1.037011e-2	1.000000e+0	2.758877e-1	3.867556e+0	1.292806e+0	5	1.419106e-3	5.488474e-3	1122	1.220799e-1	1.000000e+0	1.000000e+0	7.806818e+0	1.280932e-1	1	4	1.683502e-3	2.500000e-1	L1MEg1,L1MEg1,L1MEg1,L1MEg1,L1MEg1	HGF
GO Biological Process	GO:1903599	positive regulation of mitophagy	486	1.048263e-2	1.000000e+0	2.783074e-1	4.785346e+0	8.358852e-1	4	9.175469e-4	4.390779e-3	2355	3.010093e-1	1.000000e+0	1.000000e+0	2.838843e+0	3.522562e-1	1	11	1.683502e-3	9.090909e-2	L1MEg1,L1MEg1,L1MEg1,L1MEg1	HIF1A
GO Biological Process	GO:1904902	ESCRT III complex assembly	487	1.070693e-2	1.000000e+0	2.836787e-1	1.298172e+1	1.540628e-1	2	1.691139e-4	2.195390e-3	355	3.202329e-2	1.000000e+0	1.000000e+0	3.122727e+1	3.202329e-2	1	1	1.683502e-3	1.000000e+0	L1MEg1,L1MEg1	CHMP6
GO Biological Process	GO:1903615	positive regulation of protein tyrosine phosphatase activity	488	1.080680e-2	1.000000e+0	2.857380e-1	6.677692e+0	4.492570e-1	3	4.931471e-4	3.293085e-3	355	3.202329e-2	1.000000e+0	1.000000e+0	3.122727e+1	3.202329e-2	1	1	1.683502e-3	1.000000e+0	L1MEg1,L1MEg1,L1MEg1	SLC39A10
GO Biological Process	GO:0042104	positive regulation of activated T cell proliferation	489	1.084312e-2	1.000000e+0	2.861120e-1	3.295299e+0	1.820775e+0	6	1.998656e-3	6.586169e-3	3615	5.712189e-1	1.000000e+0	1.000000e+0	1.201049e+0	8.326055e-1	1	26	1.683502e-3	3.846154e-2	L1MEg1,L1MEg1,L1MEg1,L1MEg1,L1MEg1,L1MEg1	GPAM
GO Biological Process	GO:0071347	cellular response to interleukin-1	490	1.092583e-2	1.000000e+0	2.877061e-1	2.034280e+0	6.882040e+0	14	7.554380e-3	1.536773e-2	2553	3.258373e-1	1.000000e+0	1.000000e+0	1.387879e+0	2.882096e+0	4	90	6.734007e-3	4.444444e-2	L1MEg1,L1MEg1,L1MEg1,L1MEg1,L1MEg1,L1MEg1,L1MEg1,L1MEg1,L1MEg1,L1MEg1,L1MEg1,L1MEg1,L1MEg1,L1MEg1	HAS2,HIF1A,PTGIS,TFPI
GO Biological Process	GO:0010715	regulation of extracellular matrix disassembly	491	1.109068e-2	1.000000e+0	2.914522e-1	3.802425e+0	1.314950e+0	5	1.443414e-3	5.488474e-3	828	8.165457e-2	1.000000e+0	1.000000e+0	4.163636e+0	4.803493e-1	2	15	3.367003e-3	1.333333e-1	L1MEg1,L1MEg1,L1MEg1,L1MEg1,L1MEg1	CLASP2,DDR2
GO Biological Process	GO:0090303	positive regulation of wound healing	492	1.122140e-2	1.000000e+0	2.942881e-1	2.168839e+0	5.532915e+0	12	6.073452e-3	1.317234e-2	253	1.980773e-2	1.000000e+0	1.000000e+0	3.186456e+0	1.569141e+0	5	49	8.417508e-3	1.020408e-1	L1MEg1,L1MEg1,L1MEg1,L1MEg1,L1MEg1,L1MEg1,L1MEg1,L1MEg1,L1MEg1,L1MEg1,L1MEg1,L1MEg1	ADRA2A,ANXA1,PLEK,PPAP2B,THBS1
GO Biological Process	GO:0043113	receptor clustering	493	1.122317e-2	1.000000e+0	2.937374e-1	2.168791e+0	5.533036e+0	12	6.073586e-3	1.317234e-2	1445	1.506232e-1	1.000000e+0	1.000000e+0	2.230519e+0	1.344978e+0	3	42	5.050505e-3	7.142857e-2	L1MEg1,L1MEg1,L1MEg1,L1MEg1,L1MEg1,L1MEg1,L1MEg1,L1MEg1,L1MEg1,L1MEg1,L1MEg1,L1MEg1	CDH2,MAGI2,NRXN1
GO Biological Process	GO:0060684	epithelial-mesenchymal cell signaling	494	1.123732e-2	1.000000e+0	2.935124e-1	3.789786e+0	1.319336e+0	5	1.448228e-3	5.488474e-3	232	1.931927e-2	1.000000e+0	1.000000e+0	8.922078e+0	2.241630e-1	2	7	3.367003e-3	2.857143e-1	L1MEg1,L1MEg1,L1MEg1,L1MEg1,L1MEg1	BMP4,FOXA1
GO Biological Process	GO:0045579	positive regulation of B cell differentiation	495	1.125503e-2	1.000000e+0	2.933811e-1	4.684767e+0	8.538311e-1	4	9.372460e-4	4.390779e-3	2610	3.450874e-1	1.000000e+0	1.000000e+0	2.402098e+0	4.163028e-1	1	13	1.683502e-3	7.692308e-2	L1MEg1,L1MEg1,L1MEg1,L1MEg1	PRDM1
GO Biological Process	GO:0001890	placenta development	496	1.129437e-2	1.000000e+0	2.938130e-1	1.676532e+0	1.431526e+1	24	1.571379e-2	2.634468e-2	1018	9.747250e-2	1.000000e+0	1.000000e+0	1.711083e+0	4.675400e+0	8	146	1.346801e-2	5.479452e-2	L1MEg1,L1MEg1,L1MEg1,L1MEg1,L1MEg1,L1MEg1,L1MEg1,L1MEg1,L1MEg1,L1MEg1,L1MEg1,L1MEg1,L1MEg1,L1MEg1,L1MEg1,L1MEg1,L1MEg1,L1MEg1,L1MEg1,L1MEg1,L1MEg1,L1MEg1,L1MEg1,L1MEg1	GJB2,GRHL2,HIF1A,PRDM1,PTGIS,PTK2,SP3,STOX2
GO Biological Process	GO:0033145	positive regulation of intracellular steroid hormone receptor signaling pathway	497	1.131389e-2	1.000000e+0	2.937286e-1	3.264312e+0	1.838059e+0	6	2.017628e-3	6.586169e-3	1035	1.014726e-1	1.000000e+0	1.000000e+0	3.673797e+0	5.443959e-1	2	17	3.367003e-3	1.176471e-1	L1MEg1,L1MEg1,L1MEg1,L1MEg1,L1MEg1,L1MEg1	AR,FOXA1
GO Biological Process	GO:0030850	prostate gland development	498	1.149423e-2	1.000000e+0	2.978113e-1	1.917094e+0	8.345965e+0	16	9.161323e-3	1.756312e-2	147	9.579963e-3	1.000000e+0	8.408861e-1	3.808204e+0	1.312955e+0	5	41	8.417508e-3	1.219512e-1	L1MEg1,L1MEg1,L1MEg1,L1MEg1,L1MEg1,L1MEg1,L1MEg1,L1MEg1,L1MEg1,L1MEg1,L1MEg1,L1MEg1,L1MEg1,L1MEg1,L1MEg1,L1MEg1	ANXA1,AR,BMP4,CYP7B1,FOXA1
GO Biological Process	GO:0015813	L-glutamate transport	499	1.156502e-2	1.000000e+0	2.990450e-1	3.248383e+0	1.847073e+0	6	2.027522e-3	6.586169e-3	3159	4.613574e-1	1.000000e+0	1.000000e+0	1.643541e+0	6.084425e-1	1	19	1.683502e-3	5.263158e-2	L1MEg1,L1MEg1,L1MEg1,L1MEg1,L1MEg1,L1MEg1	SLC1A1
GO Biological Process	GO:0030258	lipid modification	500	1.164813e-2	1.000000e+0	3.005916e-1	1.513966e+0	2.311809e+1	35	2.537661e-2	3.841932e-2	2718	3.626083e-1	1.000000e+0	1.000000e+0	1.171023e+0	7.685590e+0	9	240	1.515152e-2	3.750000e-2	L1MEg1,L1MEg1,L1MEg1,L1MEg1,L1MEg1,L1MEg1,L1MEg1,L1MEg1,L1MEg1,L1MEg1,L1MEg1,L1MEg1,L1MEg1,L1MEg1,L1MEg1,L1MEg1,L1MEg1,L1MEg1,L1MEg1,L1MEg1,L1MEg1,L1MEg1,L1MEg1,L1MEg1,L1MEg1,L1MEg1,L1MEg1,L1MEg1,L1MEg1,L1MEg1,L1MEg1,L1MEg1,L1MEg1,L1MEg1,L1MEg1	B3GALT1,CYP2C8,DGKB,FGF18,FGF20,HGF,IMPAD1,NRG2,PPAP2B
GO Cellular Component	GO:0044599	AP-5 adaptor complex	1	4.557207e-9	7.587750e-6	7.587750e-6	8.838311e+1	5.657190e-2	5	6.209868e-5	5.488474e-3	37	3.202329e-2	1.000000e+0	1.000000e+0	3.122727e+1	3.202329e-2	1	1	1.683502e-3	1.000000e+0	L1MEg1,L1MEg1,L1MEg1,L1MEg1,L1MEg1	AP5Z1
GO Cellular Component	GO:0042587	glycogen granule	2	9.969473e-8	1.659917e-4	8.299586e-5	1.976520e+1	3.541578e-1	7	3.887572e-4	7.683864e-3	16	9.600103e-3	1.000000e+0	9.990107e-1	1.249091e+1	1.601164e-1	2	5	3.367003e-3	4.000000e-1	L1MEg1,L1MEg1,L1MEg1,L1MEg1,L1MEg1,L1MEg1,L1MEg1	PCYT1A,PPP1CB
GO Cellular Component	GO:0036038	MKS complex	3	7.864968e-7	1.309517e-3	4.365057e-4	1.135507e+1	7.045313e-1	8	7.733603e-4	8.781559e-3	261	3.450874e-1	1.000000e+0	1.000000e+0	2.402098e+0	4.163028e-1	1	13	1.683502e-3	7.692308e-2	L1MEg1,L1MEg1,L1MEg1,L1MEg1,L1MEg1,L1MEg1,L1MEg1,L1MEg1	TMEM216
GO Cellular Component	GO:0070939	Dsl1/NZR complex	4	2.361217e-6	3.931426e-3	9.828566e-4	1.644879e+1	3.647685e-1	6	4.004045e-4	6.586169e-3	89	9.303109e-2	1.000000e+0	1.000000e+0	1.040909e+1	9.606987e-2	1	3	1.683502e-3	3.333333e-1	L1MEg1,L1MEg1,L1MEg1,L1MEg1,L1MEg1,L1MEg1	NBAS
GO Cellular Component	GO:0031021	interphase microtubule organizing center	5	3.288698e-6	5.475682e-3	1.095136e-3	1.551714e+1	3.866693e-1	6	4.244449e-4	6.586169e-3	89	9.303109e-2	1.000000e+0	1.000000e+0	1.040909e+1	9.606987e-2	1	3	1.683502e-3	3.333333e-1	L1MEg1,L1MEg1,L1MEg1,L1MEg1,L1MEg1,L1MEg1	TCTEX1D2
GO Cellular Component	GO:0070578	RISC-loading complex	6	2.781679e-5	4.631496e-2	7.719159e-3	1.059988e+1	5.660440e-1	6	6.213436e-4	6.586169e-3	3	2.375593e-3	1.000000e+0	1.000000e+0	1.040909e+1	2.882096e-1	3	9	5.050505e-3	3.333333e-1	L1MEg1,L1MEg1,L1MEg1,L1MEg1,L1MEg1,L1MEg1	AGO1,AGO2,AGO3
GO Cellular Component	GO:0035068	micro-ribonucleoprotein complex	7	3.612784e-5	6.015285e-2	8.593265e-3	1.010884e+1	5.935401e-1	6	6.515259e-4	6.586169e-3	3	2.375593e-3	1.000000e+0	1.000000e+0	1.040909e+1	2.882096e-1	3	9	5.050505e-3	3.333333e-1	L1MEg1,L1MEg1,L1MEg1,L1MEg1,L1MEg1,L1MEg1	AGO1,AGO2,AGO3
GO Cellular Component	GO:0031464	Cul4A-RING E3 ubiquitin ligase complex	8	4.382977e-5	7.297657e-2	9.122071e-3	7.743742e+0	9.039558e-1	7	9.922676e-4	7.683864e-3	241	3.234066e-1	1.000000e+0	1.000000e+0	2.602273e+0	3.842795e-1	1	12	1.683502e-3	8.333333e-2	L1MEg1,L1MEg1,L1MEg1,L1MEg1,L1MEg1,L1MEg1,L1MEg1	ERCC8
GO Cellular Component	GO:0005797	Golgi medial cisterna	9	7.558862e-5	1.258551e-1	1.398389e-2	8.831493e+0	6.793868e-1	6	7.457594e-4	6.586169e-3	193	2.292783e-1	1.000000e+0	1.000000e+0	3.903409e+0	2.561863e-1	1	8	1.683502e-3	1.250000e-1	L1MEg1,L1MEg1,L1MEg1,L1MEg1,L1MEg1,L1MEg1	MAN2A1
GO Cellular Component	GO:0001725	stress fiber	10	8.726274e-5	1.452925e-1	1.452925e-2	3.117422e+0	5.132447e+0	16	5.633860e-3	1.756312e-2	205	2.320174e-1	1.000000e+0	1.000000e+0	1.801573e+0	1.665211e+0	3	52	5.050505e-3	5.769231e-2	L1MEg1,L1MEg1,L1MEg1,L1MEg1,L1MEg1,L1MEg1,L1MEg1,L1MEg1,L1MEg1,L1MEg1,L1MEg1,L1MEg1,L1MEg1,L1MEg1,L1MEg1,L1MEg1	PTK2,SYNPO2,XIRP2
GO Cellular Component	GO:0000109	nucleotide-excision repair complex	11	1.148185e-4	1.911728e-1	1.737935e-2	6.623336e+0	1.056869e+0	7	1.160120e-3	7.683864e-3	279	3.863903e-1	1.000000e+0	1.000000e+0	2.081818e+0	4.803493e-1	1	15	1.683502e-3	6.666667e-2	L1MEg1,L1MEg1,L1MEg1,L1MEg1,L1MEg1,L1MEg1,L1MEg1	ERCC8
GO Cellular Component	GO:0042613	MHC class II protein complex	12	1.776458e-4	2.957803e-1	2.464835e-2	1.481340e+1	2.700258e-1	4	2.964060e-4	4.390779e-3	18	1.115196e-2	1.000000e+0	1.000000e+0	6.245455e+0	4.803493e-1	3	15	5.050505e-3	2.000000e-1	L1MEg1,L1MEg1,L1MEg1,L1MEg1	HLA-DOA,HLA-DPB1,HLA-DRA
GO Cellular Component	GO:0016442	RISC complex	13	1.905921e-4	3.173358e-1	2.441045e-2	7.435994e+0	8.068861e-1	6	8.857147e-4	6.586169e-3	7	3.313380e-3	1.000000e+0	7.881111e-1	9.368182e+0	3.202329e-1	3	10	5.050505e-3	3.000000e-1	L1MEg1,L1MEg1,L1MEg1,L1MEg1,L1MEg1,L1MEg1	AGO1,AGO2,AGO3
GO Cellular Component	GO:0001750	photoreceptor outer segment	14	2.168712e-4	3.610905e-1	2.579218e-2	2.765290e+0	6.147637e+0	17	6.748230e-3	1.866081e-2	324	4.745630e-1	1.000000e+0	1.000000e+0	1.171023e+0	2.561863e+0	3	80	5.050505e-3	3.750000e-2	L1MEg1,L1MEg1,L1MEg1,L1MEg1,L1MEg1,L1MEg1,L1MEg1,L1MEg1,L1MEg1,L1MEg1,L1MEg1,L1MEg1,L1MEg1,L1MEg1,L1MEg1,L1MEg1,L1MEg1	CNGB3,MYRIP,PRPH2
GO Cellular Component	GO:0005591	collagen type VIII trimer	15	2.281296e-4	3.798358e-1	2.532239e-2	1.386485e+1	2.884993e-1	4	3.166842e-4	4.390779e-3	37	3.202329e-2	1.000000e+0	1.000000e+0	3.122727e+1	3.202329e-2	1	1	1.683502e-3	1.000000e+0	L1MEg1,L1MEg1,L1MEg1,L1MEg1	COL8A1
GO Cellular Component	GO:0031905	early endosome lumen	16	2.365185e-4	3.938033e-1	2.461271e-2	2.591064e+1	1.157825e-1	3	1.270939e-4	3.293085e-3	89	9.303109e-2	1.000000e+0	1.000000e+0	1.040909e+1	9.606987e-2	1	3	1.683502e-3	3.333333e-1	L1MEg1,L1MEg1,L1MEg1	LNPEP
GO Cellular Component	GO:0000151	ubiquitin ligase complex	17	2.387561e-4	3.975289e-1	2.338405e-2	1.793337e+0	2.397764e+1	43	2.632014e-2	4.720088e-2	325	4.769149e-1	1.000000e+0	1.000000e+0	1.054975e+0	9.478894e+0	10	296	1.683502e-2	3.378378e-2	L1MEg1,L1MEg1,L1MEg1,L1MEg1,L1MEg1,L1MEg1,L1MEg1,L1MEg1,L1MEg1,L1MEg1,L1MEg1,L1MEg1,L1MEg1,L1MEg1,L1MEg1,L1MEg1,L1MEg1,L1MEg1,L1MEg1,L1MEg1,L1MEg1,L1MEg1,L1MEg1,L1MEg1,L1MEg1,L1MEg1,L1MEg1,L1MEg1,L1MEg1,L1MEg1,L1MEg1,L1MEg1,L1MEg1,L1MEg1,L1MEg1,L1MEg1,L1MEg1,L1MEg1,L1MEg1,L1MEg1,L1MEg1,L1MEg1,L1MEg1	ANAPC4,DYRK2,ERCC8,KLHL1,KLHL29,RNF144A,RNF168,SPOPL,UBE2D1,UBR2
GO Cellular Component	GO:0031941	filamentous actin	18	2.741139e-4	4.563996e-1	2.535554e-2	3.680860e+0	2.988432e+0	11	3.280386e-3	1.207464e-2	77	7.577845e-2	1.000000e+0	1.000000e+0	3.021994e+0	9.927220e-1	3	31	5.050505e-3	9.677419e-2	L1MEg1,L1MEg1,L1MEg1,L1MEg1,L1MEg1,L1MEg1,L1MEg1,L1MEg1,L1MEg1,L1MEg1,L1MEg1	DPYSL3,FERMT1,XIRP2
GO Cellular Component	GO:0032432	actin filament bundle	19	4.121335e-4	6.862023e-1	3.611591e-2	2.706925e+0	5.910767e+0	16	6.488218e-3	1.756312e-2	228	2.840496e-1	1.000000e+0	1.000000e+0	1.615204e+0	1.857351e+0	3	58	5.050505e-3	5.172414e-2	L1MEg1,L1MEg1,L1MEg1,L1MEg1,L1MEg1,L1MEg1,L1MEg1,L1MEg1,L1MEg1,L1MEg1,L1MEg1,L1MEg1,L1MEg1,L1MEg1,L1MEg1,L1MEg1	PTK2,SYNPO2,XIRP2
GO Cellular Component	GO:0070552	BRISC complex	20	4.124380e-4	6.867093e-1	3.433546e-2	2.139706e+1	1.402062e-1	3	1.539036e-4	3.293085e-3	133	1.501999e-1	1.000000e+0	1.000000e+0	6.245455e+0	1.601164e-1	1	5	1.683502e-3	2.000000e-1	L1MEg1,L1MEg1,L1MEg1	FAM175B
GO Cellular Component	GO:0032587	ruffle membrane	21	4.752666e-4	7.913189e-1	3.768185e-2	2.425786e+0	7.832513e+0	19	8.597709e-3	2.085620e-2	69	6.309866e-2	1.000000e+0	1.000000e+0	2.129132e+0	2.818049e+0	6	88	1.010101e-2	6.818182e-2	L1MEg1,L1MEg1,L1MEg1,L1MEg1,L1MEg1,L1MEg1,L1MEg1,L1MEg1,L1MEg1,L1MEg1,L1MEg1,L1MEg1,L1MEg1,L1MEg1,L1MEg1,L1MEg1,L1MEg1,L1MEg1,L1MEg1	ARHGEF4,CLASP2,FERMT1,PLEK,PSD2,SNTG1
GO Cellular Component	GO:0031332	RNAi effector complex	22	5.291402e-4	8.810184e-1	4.004629e-2	6.122549e+0	9.799839e-1	6	1.075723e-3	6.586169e-3	9	4.448244e-3	1.000000e+0	8.229251e-1	8.516529e+0	3.522562e-1	3	11	5.050505e-3	2.727273e-1	L1MEg1,L1MEg1,L1MEg1,L1MEg1,L1MEg1,L1MEg1	AGO1,AGO2,AGO3
GO Cellular Component	GO:0031092	platelet alpha granule membrane	23	8.130283e-4	1.000000e+0	5.885618e-2	3.770206e+0	2.387137e+0	9	2.620348e-3	9.879254e-3	102	1.014726e-1	1.000000e+0	1.000000e+0	3.673797e+0	5.443959e-1	2	17	3.367003e-3	1.176471e-1	L1MEg1,L1MEg1,L1MEg1,L1MEg1,L1MEg1,L1MEg1,L1MEg1,L1MEg1,L1MEg1	CD109,TMX3
GO Cellular Component	GO:0000159	protein phosphatase type 2A complex	24	8.434762e-4	1.000000e+0	5.851616e-2	3.750219e+0	2.399860e+0	9	2.634314e-3	9.879254e-3	34	2.829341e-2	1.000000e+0	1.000000e+0	4.461039e+0	6.724891e-1	3	21	5.050505e-3	1.428571e-1	L1MEg1,L1MEg1,L1MEg1,L1MEg1,L1MEg1,L1MEg1,L1MEg1,L1MEg1,L1MEg1	CYCS,PPP2R2D,PPP2R5E
GO Cellular Component	GO:0042641	actomyosin	25	1.172438e-3	1.000000e+0	7.808437e-2	2.447401e+0	6.537546e+0	16	7.176231e-3	1.756312e-2	259	3.369209e-1	1.000000e+0	1.000000e+0	1.463778e+0	2.049491e+0	3	64	5.050505e-3	4.687500e-2	L1MEg1,L1MEg1,L1MEg1,L1MEg1,L1MEg1,L1MEg1,L1MEg1,L1MEg1,L1MEg1,L1MEg1,L1MEg1,L1MEg1,L1MEg1,L1MEg1,L1MEg1,L1MEg1	PTK2,SYNPO2,XIRP2
GO Cellular Component	GO:0005581	collagen trimer	26	1.399163e-3	1.000000e+0	8.960025e-2	2.157196e+0	9.271294e+0	20	1.017705e-2	2.195390e-2	28	2.273608e-2	1.000000e+0	1.000000e+0	2.483988e+0	2.818049e+0	7	88	1.178451e-2	7.954545e-2	L1MEg1,L1MEg1,L1MEg1,L1MEg1,L1MEg1,L1MEg1,L1MEg1,L1MEg1,L1MEg1,L1MEg1,L1MEg1,L1MEg1,L1MEg1,L1MEg1,L1MEg1,L1MEg1,L1MEg1,L1MEg1,L1MEg1,L1MEg1	COL10A1,COL11A1,COL12A1,COL1A1,COL8A1,MBL2,MSR1
GO Cellular Component	GO:0097197	tetraspanin-enriched microdomain	27	1.527959e-3	1.000000e+0	9.422414e-2	8.296684e+0	4.821203e-1	4	5.292210e-4	4.390779e-3	175	2.037708e-1	1.000000e+0	1.000000e+0	4.461039e+0	2.241630e-1	1	7	1.683502e-3	1.428571e-1	L1MEg1,L1MEg1,L1MEg1,L1MEg1	TSPAN9
GO Cellular Component	GO:0036452	ESCRT complex	28	1.619060e-3	1.000000e+0	9.627625e-2	4.913940e+0	1.221016e+0	6	1.340303e-3	6.586169e-3	189	2.255984e-1	1.000000e+0	1.000000e+0	2.230519e+0	8.966521e-1	2	28	3.367003e-3	7.142857e-2	L1MEg1,L1MEg1,L1MEg1,L1MEg1,L1MEg1,L1MEg1	CHMP6,TSG101
GO Cellular Component	GO:0080008	Cul4-RING E3 ubiquitin ligase complex	29	1.624397e-3	1.000000e+0	9.326279e-2	4.215027e+0	1.660725e+0	7	1.822969e-3	7.683864e-3	392	6.473918e-1	1.000000e+0	1.000000e+0	9.758523e-1	1.024745e+0	1	32	1.683502e-3	3.125000e-2	L1MEg1,L1MEg1,L1MEg1,L1MEg1,L1MEg1,L1MEg1,L1MEg1	ERCC8
GO Cellular Component	GO:0005579	membrane attack complex	30	1.669883e-3	1.000000e+0	9.267851e-2	8.095464e+0	4.941039e-1	4	5.423753e-4	4.390779e-3	175	2.037708e-1	1.000000e+0	1.000000e+0	4.461039e+0	2.241630e-1	1	7	1.683502e-3	1.428571e-1	L1MEg1,L1MEg1,L1MEg1,L1MEg1	C6
GO Cellular Component	GO:0042611	MHC protein complex	31	2.025366e-3	1.000000e+0	1.087818e-1	7.673195e+0	5.212952e-1	4	5.722231e-4	4.390779e-3	31	2.482811e-2	1.000000e+0	1.000000e+0	4.684091e+0	6.404658e-1	3	20	5.050505e-3	1.500000e-1	L1MEg1,L1MEg1,L1MEg1,L1MEg1	HLA-DOA,HLA-DPB1,HLA-DRA
GO Cellular Component	GO:0000813	ESCRT I complex	32	2.154576e-3	1.000000e+0	1.121053e-1	7.542094e+0	5.303567e-1	4	5.821698e-4	4.390779e-3	221	2.778720e-1	1.000000e+0	1.000000e+0	3.122727e+0	3.202329e-1	1	10	1.683502e-3	1.000000e-1	L1MEg1,L1MEg1,L1MEg1,L1MEg1	TSG101
GO Cellular Component	GO:0097733	photoreceptor cell cilium	33	2.218413e-3	1.000000e+0	1.119290e-1	2.228562e+0	7.628238e+0	17	8.373477e-3	1.866081e-2	384	6.253343e-1	1.000000e+0	1.000000e+0	9.368182e-1	3.202329e+0	3	100	5.050505e-3	3.000000e-2	L1MEg1,L1MEg1,L1MEg1,L1MEg1,L1MEg1,L1MEg1,L1MEg1,L1MEg1,L1MEg1,L1MEg1,L1MEg1,L1MEg1,L1MEg1,L1MEg1,L1MEg1,L1MEg1,L1MEg1	CNGB3,MYRIP,PRPH2
GO Cellular Component	GO:0000802	transverse filament	34	2.752027e-3	1.000000e+0	1.347684e-1	2.627171e+1	7.612751e-2	2	8.356477e-5	2.195390e-3	37	3.202329e-2	1.000000e+0	1.000000e+0	3.122727e+1	3.202329e-2	1	1	1.683502e-3	1.000000e+0	L1MEg1,L1MEg1	SYCP1
GO Cellular Component	GO:0036449	microtubule minus-end	35	2.787647e-3	1.000000e+0	1.326124e-1	7.017063e+0	5.700391e-1	4	6.257289e-4	4.390779e-3	33	2.521830e-2	1.000000e+0	1.000000e+0	7.806818e+0	2.561863e-1	2	8	3.367003e-3	2.500000e-1	L1MEg1,L1MEg1,L1MEg1,L1MEg1	CAMSAP2,FAM175B
GO Cellular Component	GO:0031616	spindle pole centrosome	36	2.992193e-3	1.000000e+0	1.383889e-1	1.067579e+1	2.810097e-1	3	3.084629e-4	3.293085e-3	241	3.234066e-1	1.000000e+0	1.000000e+0	2.602273e+0	3.842795e-1	1	12	1.683502e-3	8.333333e-2	L1MEg1,L1MEg1,L1MEg1	FAM175B
GO Cellular Component	GO:1902555	endoribonuclease complex	37	3.718851e-3	1.000000e+0	1.673483e-1	4.146250e+0	1.447091e+0	6	1.588464e-3	6.586169e-3	71	6.451122e-2	1.000000e+0	1.000000e+0	3.230408e+0	9.286754e-1	3	29	5.050505e-3	1.034483e-1	L1MEg1,L1MEg1,L1MEg1,L1MEg1,L1MEg1,L1MEg1	AGO1,AGO2,AGO3
GO Cellular Component	GO:0045239	tricarboxylic acid cycle enzyme complex	38	3.980899e-3	1.000000e+0	1.744262e-1	4.892409e+0	1.021991e+0	5	1.121835e-3	5.488474e-3	241	3.234066e-1	1.000000e+0	1.000000e+0	2.602273e+0	3.842795e-1	1	12	1.683502e-3	8.333333e-2	L1MEg1,L1MEg1,L1MEg1,L1MEg1,L1MEg1	FH
GO Cellular Component	GO:0099023	tethering complex	39	4.402791e-3	1.000000e+0	1.879653e-1	2.358342e+0	5.512347e+0	13	6.050875e-3	1.427003e-2	79	7.708541e-2	1.000000e+0	1.000000e+0	2.199104e+0	2.273654e+0	5	71	8.417508e-3	7.042254e-2	L1MEg1,L1MEg1,L1MEg1,L1MEg1,L1MEg1,L1MEg1,L1MEg1,L1MEg1,L1MEg1,L1MEg1,L1MEg1,L1MEg1,L1MEg1	EXOC6B,MYRIP,NBAS,SYNPO2,TRAPPC11
GO Cellular Component	GO:0016013	syntrophin complex	40	4.449279e-3	1.000000e+0	1.852012e-1	3.993572e+0	1.502414e+0	6	1.649193e-3	6.586169e-3	110	1.220799e-1	1.000000e+0	1.000000e+0	7.806818e+0	1.280932e-1	1	4	1.683502e-3	2.500000e-1	L1MEg1,L1MEg1,L1MEg1,L1MEg1,L1MEg1,L1MEg1	SNTG1
GO Cellular Component	GO:0031902	late endosome membrane	41	5.017556e-3	1.000000e+0	2.037617e-1	2.104983e+0	7.601013e+0	16	8.343593e-3	1.756312e-2	358	5.516601e-1	1.000000e+0	1.000000e+0	1.023845e+0	3.906841e+0	4	122	6.734007e-3	3.278689e-2	L1MEg1,L1MEg1,L1MEg1,L1MEg1,L1MEg1,L1MEg1,L1MEg1,L1MEg1,L1MEg1,L1MEg1,L1MEg1,L1MEg1,L1MEg1,L1MEg1,L1MEg1,L1MEg1	CHMP6,CYB561A3,HLA-DRA,TSG101
GO Cellular Component	GO:0097386	glial cell projection	42	5.354044e-3	1.000000e+0	2.122496e-1	3.384169e+0	2.068455e+0	7	2.270532e-3	7.683864e-3	102	1.014726e-1	1.000000e+0	1.000000e+0	3.673797e+0	5.443959e-1	2	17	3.367003e-3	1.176471e-1	L1MEg1,L1MEg1,L1MEg1,L1MEg1,L1MEg1,L1MEg1,L1MEg1	GJB2,SCN7A
GO Cellular Component	GO:0005845	mRNA cap binding complex	43	5.750027e-3	1.000000e+0	2.226464e-1	4.476425e+0	1.116963e+0	5	1.226084e-3	5.488474e-3	271	3.660745e-1	1.000000e+0	1.000000e+0	2.230519e+0	4.483261e-1	1	14	1.683502e-3	7.142857e-2	L1MEg1,L1MEg1,L1MEg1,L1MEg1,L1MEg1	AGO2
GO Cellular Component	GO:0034518	RNA cap binding complex	44	6.700765e-3	1.000000e+0	2.535630e-1	4.311799e+0	1.159609e+0	5	1.272897e-3	5.488474e-3	292	4.060560e-1	1.000000e+0	1.000000e+0	1.951705e+0	5.123726e-1	1	16	1.683502e-3	6.250000e-2	L1MEg1,L1MEg1,L1MEg1,L1MEg1,L1MEg1	AGO2
GO Cellular Component	GO:0071006	U2-type catalytic step 1 spliceosome	45	7.770615e-3	1.000000e+0	2.875128e-1	7.548519e+0	3.974290e-1	3	4.362557e-4	3.293085e-3	89	9.303109e-2	1.000000e+0	1.000000e+0	1.040909e+1	9.606987e-2	1	3	1.683502e-3	3.333333e-1	L1MEg1,L1MEg1,L1MEg1	CWC22
GO Cellular Component	GO:0070852	cell body fiber	46	8.513787e-3	1.000000e+0	3.081621e-1	5.089824e+0	7.858818e-1	4	8.626584e-4	4.390779e-3	19	1.409620e-2	1.000000e+0	1.000000e+0	1.040909e+1	1.921397e-1	2	6	3.367003e-3	3.333333e-1	L1MEg1,L1MEg1,L1MEg1,L1MEg1	HTR2A,PENK
GO Cellular Component	GO:0071556	integral component of lumenal side of endoplasmic reticulum membrane	47	8.986305e-3	1.000000e+0	3.183446e-1	5.009281e+0	7.985177e-1	4	8.765288e-4	4.390779e-3	144	1.555743e-1	1.000000e+0	1.000000e+0	2.838843e+0	7.045124e-1	2	22	3.367003e-3	9.090909e-2	L1MEg1,L1MEg1,L1MEg1,L1MEg1	HLA-DPB1,HLA-DRA
GO Cellular Component	GO:0005828	kinetochore microtubule	48	9.110456e-3	1.000000e+0	3.160189e-1	4.988990e+0	8.017656e-1	4	8.800939e-4	4.390779e-3	24	1.931927e-2	1.000000e+0	1.000000e+0	8.922078e+0	2.241630e-1	2	7	3.367003e-3	2.857143e-1	L1MEg1,L1MEg1,L1MEg1,L1MEg1	CLASP2,KIF18A
GO Cellular Component	GO:0072563	endothelial microparticle	49	9.364756e-3	1.000000e+0	3.182106e-1	1.392871e+1	1.435884e-1	2	1.576162e-4	2.195390e-3	61	6.302276e-2	1.000000e+0	1.000000e+0	1.561364e+1	6.404658e-2	1	2	1.683502e-3	5.000000e-1	L1MEg1,L1MEg1	ANXA5
GO Cellular Component	GO:0097449	astrocyte projection	50	9.424150e-3	1.000000e+0	3.138242e-1	3.961732e+0	1.262074e+0	5	1.385372e-3	5.488474e-3	235	3.010093e-1	1.000000e+0	1.000000e+0	2.838843e+0	3.522562e-1	1	11	1.683502e-3	9.090909e-2	L1MEg1,L1MEg1,L1MEg1,L1MEg1,L1MEg1	GJB2
GO Cellular Component	GO:0070187	telosome	51	9.521708e-3	1.000000e+0	3.108558e-1	4.924153e+0	8.123224e-1	4	8.916822e-4	4.390779e-3	24	1.931927e-2	1.000000e+0	1.000000e+0	8.922078e+0	2.241630e-1	2	7	3.367003e-3	2.857143e-1	L1MEg1,L1MEg1,L1MEg1,L1MEg1	POT1,TERF1
GO Cellular Component	GO:0030176	integral component of endoplasmic reticulum membrane	52	9.646320e-3	1.000000e+0	3.088677e-1	1.956488e+0	8.177919e+0	16	8.976859e-3	1.756312e-2	219	2.703334e-1	1.000000e+0	1.000000e+0	1.377674e+0	4.355167e+0	6	136	1.010101e-2	4.411765e-2	L1MEg1,L1MEg1,L1MEg1,L1MEg1,L1MEg1,L1MEg1,L1MEg1,L1MEg1,L1MEg1,L1MEg1,L1MEg1,L1MEg1,L1MEg1,L1MEg1,L1MEg1,L1MEg1	ELOVL7,HLA-DPB1,HLA-DRA,PIGK,SLC35B3,SLC37A2
GO Cellular Component	GO:0030117	membrane coat	53	9.654581e-3	1.000000e+0	3.032996e-1	2.066201e+0	6.775719e+0	14	7.437672e-3	1.536773e-2	165	1.887503e-1	1.000000e+0	1.000000e+0	1.643541e+0	3.042213e+0	5	95	8.417508e-3	5.263158e-2	L1MEg1,L1MEg1,L1MEg1,L1MEg1,L1MEg1,L1MEg1,L1MEg1,L1MEg1,L1MEg1,L1MEg1,L1MEg1,L1MEg1,L1MEg1,L1MEg1	AP5Z1,C3orf58,NCALD,NECAP1,SEC24D
GO Cellular Component	GO:0098644	complex of collagen trimers	54	9.808576e-3	1.000000e+0	3.024311e-1	3.009455e+0	2.326002e+0	7	2.553241e-3	7.683864e-3	31	2.482811e-2	1.000000e+0	1.000000e+0	4.684091e+0	6.404658e-1	3	20	5.050505e-3	1.500000e-1	L1MEg1,L1MEg1,L1MEg1,L1MEg1,L1MEg1,L1MEg1,L1MEg1	COL11A1,COL1A1,COL8A1
GO Cellular Component	GO:0005922	connexin complex	55	9.841702e-3	1.000000e+0	2.979352e-1	3.918837e+0	1.275889e+0	5	1.400537e-3	5.488474e-3	128	1.443404e-1	1.000000e+0	1.000000e+0	2.974026e+0	6.724891e-1	2	21	3.367003e-3	9.523810e-2	L1MEg1,L1MEg1,L1MEg1,L1MEg1,L1MEg1	GJB2,GJB6
GO Cellular Component	GO:0030126	COPI vesicle coat	56	9.934201e-3	1.000000e+0	2.953651e-1	4.862527e+0	8.226176e-1	4	9.029831e-4	4.390779e-3	241	3.234066e-1	1.000000e+0	1.000000e+0	2.602273e+0	3.842795e-1	1	12	1.683502e-3	8.333333e-2	L1MEg1,L1MEg1,L1MEg1,L1MEg1	C3orf58
GO Cellular Component	GO:0045180	basal cortex	57	1.015159e-2	1.000000e+0	2.965333e-1	6.835631e+0	4.388768e-1	3	4.817528e-4	3.293085e-3	133	1.501999e-1	1.000000e+0	1.000000e+0	6.245455e+0	1.601164e-1	1	5	1.683502e-3	2.000000e-1	L1MEg1,L1MEg1,L1MEg1	CLASP2
GO Cellular Component	GO:0018444	translation release factor complex	58	1.020197e-2	1.000000e+0	2.928669e-1	1.331601e+1	1.501951e-1	2	1.648684e-4	2.195390e-3	61	6.302276e-2	1.000000e+0	1.000000e+0	1.561364e+1	6.404658e-2	1	2	1.683502e-3	5.000000e-1	L1MEg1,L1MEg1	GSPT2
GO Cellular Component	GO:0030663	COPI-coated vesicle membrane	59	1.127939e-2	1.000000e+0	3.183082e-1	4.681735e+0	8.543841e-1	4	9.378530e-4	4.390779e-3	279	3.863903e-1	1.000000e+0	1.000000e+0	2.081818e+0	4.803493e-1	1	15	1.683502e-3	6.666667e-2	L1MEg1,L1MEg1,L1MEg1,L1MEg1	C3orf58
GO Cellular Component	GO:0031227	intrinsic component of endoplasmic reticulum membrane	60	1.169801e-2	1.000000e+0	3.246198e-1	1.913153e+0	8.363159e+0	16	9.180197e-3	1.756312e-2	231	2.923899e-1	1.000000e+0	1.000000e+0	1.338312e+0	4.483261e+0	6	140	1.010101e-2	4.285714e-2	L1MEg1,L1MEg1,L1MEg1,L1MEg1,L1MEg1,L1MEg1,L1MEg1,L1MEg1,L1MEg1,L1MEg1,L1MEg1,L1MEg1,L1MEg1,L1MEg1,L1MEg1,L1MEg1	ELOVL7,HLA-DPB1,HLA-DRA,PIGK,SLC35B3,SLC37A2
GO Cellular Component	GO:0000139	Golgi membrane	61	1.244925e-2	1.000000e+0	3.398033e-1	1.292245e+0	6.190776e+1	80	6.795583e-2	8.781559e-2	164	1.799849e-1	1.000000e+0	1.000000e+0	1.207932e+0	2.235226e+1	27	698	4.545455e-2	3.868195e-2	L1MEg1,L1MEg1,L1MEg1,L1MEg1,L1MEg1,L1MEg1,L1MEg1,L1MEg1,L1MEg1,L1MEg1,L1MEg1,L1MEg1,L1MEg1,L1MEg1,L1MEg1,L1MEg1,L1MEg1,L1MEg1,L1MEg1,L1MEg1,L1MEg1,L1MEg1,L1MEg1,L1MEg1,L1MEg1,L1MEg1,L1MEg1,L1MEg1,L1MEg1,L1MEg1,L1MEg1,L1MEg1,L1MEg1,L1MEg1,L1MEg1,L1MEg1,L1MEg1,L1MEg1,L1MEg1,L1MEg1,L1MEg1,L1MEg1,L1MEg1,L1MEg1,L1MEg1,L1MEg1,L1MEg1,L1MEg1,L1MEg1,L1MEg1,L1MEg1,L1MEg1,L1MEg1,L1MEg1,L1MEg1,L1MEg1,L1MEg1,…	B3GALT1,B4GALT5,C3orf58,CHST9,DSEL,GALNT13,GALNT2,GALNTL6,GLG1,HLA-DPB1,HLA-DRA,HS3ST5,MAN1A1,MAN2A1,MGAT4C,NDST3,PITPNB,PNPLA8,RASGRP1,SEC24D,SLC35B3,ST6GAL2,ST6GALNAC3,ST6GALNAC5,ST8SIA1,STX6,TNKS2
GO Cellular Component	GO:0005779	integral component of peroxisomal membrane	62	1.265465e-2	1.000000e+0	3.398386e-1	3.676897e+0	1.359842e+0	5	1.492692e-3	5.488474e-3	301	4.250924e-1	1.000000e+0	1.000000e+0	1.836898e+0	5.443959e-1	1	17	1.683502e-3	5.882353e-2	L1MEg1,L1MEg1,L1MEg1,L1MEg1,L1MEg1	FAR2
GO Cellular Component	GO:0033162	melanosome membrane	63	1.290217e-2	1.000000e+0	3.409859e-1	2.848956e+0	2.457041e+0	7	2.697081e-3	7.683864e-3	54	5.463945e-2	1.000000e+0	1.000000e+0	5.204545e+0	3.842795e-1	2	12	3.367003e-3	1.666667e-1	L1MEg1,L1MEg1,L1MEg1,L1MEg1,L1MEg1,L1MEg1,L1MEg1	OCA2,TYRP1
GO Cellular Component	GO:0098642	network-forming collagen trimer	64	1.295149e-2	1.000000e+0	3.369411e-1	4.491160e+0	8.906385e-1	4	9.776493e-4	4.390779e-3	175	2.037708e-1	1.000000e+0	1.000000e+0	4.461039e+0	2.241630e-1	1	7	1.683502e-3	1.428571e-1	L1MEg1,L1MEg1,L1MEg1,L1MEg1	COL8A1
GO Cellular Component	GO:0008287	protein serine/threonine phosphatase complex	65	1.337475e-2	1.000000e+0	3.425994e-1	2.306395e+0	4.335771e+0	10	4.759353e-3	1.097695e-2	60	6.295850e-2	1.000000e+0	1.000000e+0	2.657640e+0	1.505095e+0	4	47	6.734007e-3	8.510638e-2	L1MEg1,L1MEg1,L1MEg1,L1MEg1,L1MEg1,L1MEg1,L1MEg1,L1MEg1,L1MEg1,L1MEg1	CYCS,PPP1CB,PPP2R2D,PPP2R5E
GO Cellular Component	GO:0034362	low-density lipoprotein particle	66	1.495378e-2	1.000000e+0	3.772431e-1	3.522427e+0	1.419476e+0	5	1.558151e-3	5.488474e-3	271	3.660745e-1	1.000000e+0	1.000000e+0	2.230519e+0	4.483261e-1	1	14	1.683502e-3	7.142857e-2	L1MEg1,L1MEg1,L1MEg1,L1MEg1,L1MEg1	MSR1
GO Cellular Component	GO:0030120	vesicle coat	67	1.515867e-2	1.000000e+0	3.767043e-1	2.384811e+0	3.773885e+0	9	4.142574e-3	9.879254e-3	75	7.554760e-2	1.000000e+0	1.000000e+0	2.498182e+0	1.601164e+0	4	50	6.734007e-3	8.000000e-2	L1MEg1,L1MEg1,L1MEg1,L1MEg1,L1MEg1,L1MEg1,L1MEg1,L1MEg1,L1MEg1	C3orf58,NCALD,NECAP1,SEC24D
GO Cellular Component	GO:0044431	Golgi apparatus part	68	1.546268e-2	1.000000e+0	3.786083e-1	1.241787e+0	8.052909e+1	100	8.839636e-2	1.097695e-1	143	1.535644e-1	1.000000e+0	1.000000e+0	1.198415e+0	2.920524e+1	35	912	5.892256e-2	3.837719e-2	L1MEg1,L1MEg1,L1MEg1,L1MEg1,L1MEg1,L1MEg1,L1MEg1,L1MEg1,L1MEg1,L1MEg1,L1MEg1,L1MEg1,L1MEg1,L1MEg1,L1MEg1,L1MEg1,L1MEg1,L1MEg1,L1MEg1,L1MEg1,L1MEg1,L1MEg1,L1MEg1,L1MEg1,L1MEg1,L1MEg1,L1MEg1,L1MEg1,L1MEg1,L1MEg1,L1MEg1,L1MEg1,L1MEg1,L1MEg1,L1MEg1,L1MEg1,L1MEg1,L1MEg1,L1MEg1,L1MEg1,L1MEg1,L1MEg1,L1MEg1,L1MEg1,L1MEg1,L1MEg1,L1MEg1,L1MEg1,L1MEg1,L1MEg1,L1MEg1,L1MEg1,L1MEg1,L1MEg1,L1MEg1,L1MEg1,L1MEg1,…	B3GALT1,B4GALT5,C3orf58,CCDC91,CHST9,CLASP2,DSEL,GALNT13,GALNT2,GALNTL6,GLG1,GPC6,HLA-DPB1,HLA-DRA,HS3ST1,HS3ST5,IMPAD1,MAN1A1,MAN2A1,MGAT4C,MMP16,NCALD,NDST3,PITPNB,PNPLA8,RASGRP1,SEC24D,SLC35B3,ST6GAL2,ST6GALNAC3,ST6GALNAC5,ST8SIA1,STX6,TNKS2,VCAN
GO Cellular Component	GO:1990851	Wnt-Frizzled-LRP5/6 complex	69	1.549535e-2	1.000000e+0	3.739095e-1	5.828383e+0	5.147226e-1	3	5.650083e-4	3.293085e-3	110	1.220799e-1	1.000000e+0	1.000000e+0	7.806818e+0	1.280932e-1	1	4	1.683502e-3	2.500000e-1	L1MEg1,L1MEg1,L1MEg1	FZD8
GO Cellular Component	GO:0000793	condensed chromosome	70	1.568959e-2	1.000000e+0	3.731881e-1	1.591309e+0	1.633875e+1	26	1.793496e-2	2.854007e-2	48	4.585320e-2	1.000000e+0	1.000000e+0	1.734848e+0	6.917031e+0	12	216	2.020202e-2	5.555556e-2	L1MEg1,L1MEg1,L1MEg1,L1MEg1,L1MEg1,L1MEg1,L1MEg1,L1MEg1,L1MEg1,L1MEg1,L1MEg1,L1MEg1,L1MEg1,L1MEg1,L1MEg1,L1MEg1,L1MEg1,L1MEg1,L1MEg1,L1MEg1,L1MEg1,L1MEg1,L1MEg1,L1MEg1,L1MEg1,L1MEg1	AGO3,CLASP2,H2AFY,KANSL1,KIF2B,MAD2L1,MEI4,NDNL2,SYCP1,TOP3B,TTN,ZWINT
GO Cellular Component	GO:0005921	gap junction	71	1.619642e-2	1.000000e+0	3.798175e-1	3.010471e+0	1.993044e+0	6	2.187754e-3	6.586169e-3	83	8.171496e-2	1.000000e+0	1.000000e+0	2.927557e+0	1.024745e+0	3	32	5.050505e-3	9.375000e-2	L1MEg1,L1MEg1,L1MEg1,L1MEg1,L1MEg1,L1MEg1	DSC1,GJB2,GJB6
GO Cellular Component	GO:0071012	catalytic step 1 spliceosome	72	1.638887e-2	1.000000e+0	3.789926e-1	5.705060e+0	5.258490e-1	3	5.772218e-4	3.293085e-3	156	1.774206e-1	1.000000e+0	1.000000e+0	5.204545e+0	1.921397e-1	1	6	1.683502e-3	1.666667e-1	L1MEg1,L1MEg1,L1MEg1	CWC22
GO Cellular Component	GO:0098651	basement membrane collagen trimer	73	1.792335e-2	1.000000e+0	4.087997e-1	4.067473e+0	9.834116e-1	4	1.079486e-3	4.390779e-3	193	2.292783e-1	1.000000e+0	1.000000e+0	3.903409e+0	2.561863e-1	1	8	1.683502e-3	1.250000e-1	L1MEg1,L1MEg1,L1MEg1,L1MEg1	COL8A1
GO Cellular Component	GO:0031091	platelet alpha granule	74	1.796855e-2	1.000000e+0	4.042924e-1	1.817278e+0	8.804379e+0	16	9.664521e-3	1.756312e-2	150	1.619113e-1	1.000000e+0	1.000000e+0	1.734848e+0	2.882096e+0	5	90	8.417508e-3	5.555556e-2	L1MEg1,L1MEg1,L1MEg1,L1MEg1,L1MEg1,L1MEg1,L1MEg1,L1MEg1,L1MEg1,L1MEg1,L1MEg1,L1MEg1,L1MEg1,L1MEg1,L1MEg1,L1MEg1	CD109,HGF,OLA1,THBS1,TMX3
GO Cellular Component	GO:0098797	plasma membrane protein complex	75	1.987844e-2	1.000000e+0	4.413014e-1	1.482652e+0	2.158295e+1	32	2.369149e-2	3.512623e-2	84	8.181864e-2	1.000000e+0	1.000000e+0	1.574484e+0	7.621543e+0	12	238	2.020202e-2	5.042017e-2	L1MEg1,L1MEg1,L1MEg1,L1MEg1,L1MEg1,L1MEg1,L1MEg1,L1MEg1,L1MEg1,L1MEg1,L1MEg1,L1MEg1,L1MEg1,L1MEg1,L1MEg1,L1MEg1,L1MEg1,L1MEg1,L1MEg1,L1MEg1,L1MEg1,L1MEg1,L1MEg1,L1MEg1,L1MEg1,L1MEg1,L1MEg1,L1MEg1,L1MEg1,L1MEg1,L1MEg1,L1MEg1	ACVR2A,C6,CDH2,FZD8,GJB2,GJB6,HLA-DOA,HLA-DPB1,HLA-DRA,RGS7,SGCG,SNTG1
GO Cellular Component	GO:0000783	nuclear telomere cap complex	76	2.001231e-2	1.000000e+0	4.384276e-1	3.931044e+0	1.017541e+0	4	1.116950e-3	4.390779e-3	70	6.323733e-2	1.000000e+0	1.000000e+0	4.804196e+0	4.163028e-1	2	13	3.367003e-3	1.538462e-1	L1MEg1,L1MEg1,L1MEg1,L1MEg1	POT1,TERF1
GO Cellular Component	GO:0060076	excitatory synapse	77	2.295553e-2	1.000000e+0	4.963761e-1	2.025630e+0	5.430410e+0	11	5.960933e-3	1.207464e-2	17	1.017388e-2	1.000000e+0	9.964418e-1	4.626263e+0	8.646288e-1	4	27	6.734007e-3	1.481481e-1	L1MEg1,L1MEg1,L1MEg1,L1MEg1,L1MEg1,L1MEg1,L1MEg1,L1MEg1,L1MEg1,L1MEg1,L1MEg1	BAIAP2,LRRTM1,NETO1,SYT1
GO Cellular Component	GO:0030137	COPI-coated vesicle	78	2.550678e-2	1.000000e+0	5.444716e-1	3.643133e+0	1.097956e+0	4	1.205221e-3	4.390779e-3	337	5.115176e-1	1.000000e+0	1.000000e+0	1.419421e+0	7.045124e-1	1	22	1.683502e-3	4.545455e-2	L1MEg1,L1MEg1,L1MEg1,L1MEg1	C3orf58
GO Cellular Component	GO:0044440	endosomal part	79	2.591916e-2	1.000000e+0	5.462709e-1	1.326836e+0	3.919096e+1	52	4.301972e-2	5.708013e-2	86	8.728200e-2	1.000000e+0	1.000000e+0	1.377674e+0	1.524309e+1	21	476	3.535354e-2	4.411765e-2	L1MEg1,L1MEg1,L1MEg1,L1MEg1,L1MEg1,L1MEg1,L1MEg1,L1MEg1,L1MEg1,L1MEg1,L1MEg1,L1MEg1,L1MEg1,L1MEg1,L1MEg1,L1MEg1,L1MEg1,L1MEg1,L1MEg1,L1MEg1,L1MEg1,L1MEg1,L1MEg1,L1MEg1,L1MEg1,L1MEg1,L1MEg1,L1MEg1,L1MEg1,L1MEg1,L1MEg1,L1MEg1,L1MEg1,L1MEg1,L1MEg1,L1MEg1,L1MEg1,L1MEg1,L1MEg1,L1MEg1,L1MEg1,L1MEg1,L1MEg1,L1MEg1,L1MEg1,L1MEg1,L1MEg1,L1MEg1,L1MEg1,L1MEg1,L1MEg1,L1MEg1	ANXA1,APPL2,CD8B,CHMP6,CYB561A3,EPHA4,FCGR1A,GRB14,HLA-DOA,HLA-DPB1,HLA-DRA,LNPEP,OCA2,PRL,RAB11FIP2,RABGEF1,RNF144A,SLC6A4,STEAP1,TSG101,TYRP1
GO Cellular Component	GO:0005868	cytoplasmic dynein complex	80	2.638577e-2	1.000000e+0	5.491538e-1	2.685975e+0	2.233825e+0	6	2.452059e-3	6.586169e-3	337	5.115176e-1	1.000000e+0	1.000000e+0	1.419421e+0	7.045124e-1	1	22	1.683502e-3	4.545455e-2	L1MEg1,L1MEg1,L1MEg1,L1MEg1,L1MEg1,L1MEg1	TCTEX1D2
GO Cellular Component	GO:0005929	cilium	81	2.716487e-2	1.000000e+0	5.583890e-1	1.311357e+0	4.194128e+1	55	4.603872e-2	6.037322e-2	423	7.422508e-1	1.000000e+0	1.000000e+0	8.722702e-1	1.719651e+1	15	537	2.525253e-2	2.793296e-2	L1MEg1,L1MEg1,L1MEg1,L1MEg1,L1MEg1,L1MEg1,L1MEg1,L1MEg1,L1MEg1,L1MEg1,L1MEg1,L1MEg1,L1MEg1,L1MEg1,L1MEg1,L1MEg1,L1MEg1,L1MEg1,L1MEg1,L1MEg1,L1MEg1,L1MEg1,L1MEg1,L1MEg1,L1MEg1,L1MEg1,L1MEg1,L1MEg1,L1MEg1,L1MEg1,L1MEg1,L1MEg1,L1MEg1,L1MEg1,L1MEg1,L1MEg1,L1MEg1,L1MEg1,L1MEg1,L1MEg1,L1MEg1,L1MEg1,L1MEg1,L1MEg1,L1MEg1,L1MEg1,L1MEg1,L1MEg1,L1MEg1,L1MEg1,L1MEg1,L1MEg1,L1MEg1,L1MEg1,L1MEg1	ANXA1,C8orf37,CNGB3,HHIP,HIF1A,MROH2B,MYRIP,NEDD1,PRPH2,SLC9C1,SPATA6,TACR1,TCTEX1D2,TMEM216,TUBA3C
GO Cellular Component	GO:0097225	sperm midpiece	82	2.766825e-2	1.000000e+0	5.618004e-1	2.992467e+0	1.670862e+0	5	1.834097e-3	5.488474e-3	122	1.332883e-1	1.000000e+0	1.000000e+0	3.122727e+0	6.404658e-1	2	20	3.367003e-3	1.000000e-1	L1MEg1,L1MEg1,L1MEg1,L1MEg1,L1MEg1	MROH2B,TACR1
GO Cellular Component	GO:0043240	Fanconi anaemia nuclear complex	83	2.857007e-2	1.000000e+0	5.731225e-1	3.514096e+0	1.138273e+0	4	1.249476e-3	4.390779e-3	261	3.450874e-1	1.000000e+0	1.000000e+0	2.402098e+0	4.163028e-1	1	13	1.683502e-3	7.692308e-2	L1MEg1,L1MEg1,L1MEg1,L1MEg1	FANCL
GO Cellular Component	GO:1990316	ATG1/ULK1 kinase complex	84	3.132318e-2	1.000000e+0	6.208702e-1	3.411921e+0	1.172360e+0	4	1.286894e-3	4.390779e-3	193	2.292783e-1	1.000000e+0	1.000000e+0	3.903409e+0	2.561863e-1	1	8	1.683502e-3	1.250000e-1	L1MEg1,L1MEg1,L1MEg1,L1MEg1	C9orf72
GO Cellular Component	GO:0005852	eukaryotic translation initiation factor 3 complex	85	3.161777e-2	1.000000e+0	6.193363e-1	3.401647e+0	1.175901e+0	4	1.290780e-3	4.390779e-3	301	4.250924e-1	1.000000e+0	1.000000e+0	1.836898e+0	5.443959e-1	1	17	1.683502e-3	5.882353e-2	L1MEg1,L1MEg1,L1MEg1,L1MEg1	ABCE1
GO Cellular Component	GO:0097730	non-motile cilium	86	3.209339e-2	1.000000e+0	6.213430e-1	1.658400e+0	1.025084e+1	17	1.125230e-2	1.866081e-2	441	7.772914e-1	1.000000e+0	1.000000e+0	7.376521e-1	4.066958e+0	3	127	5.050505e-3	2.362205e-2	L1MEg1,L1MEg1,L1MEg1,L1MEg1,L1MEg1,L1MEg1,L1MEg1,L1MEg1,L1MEg1,L1MEg1,L1MEg1,L1MEg1,L1MEg1,L1MEg1,L1MEg1,L1MEg1,L1MEg1	CNGB3,MYRIP,PRPH2
GO Cellular Component	GO:0046930	pore complex	87	3.341677e-2	1.000000e+0	6.395278e-1	3.341370e+0	1.197114e+0	4	1.314065e-3	4.390779e-3	310	4.435197e-1	1.000000e+0	1.000000e+0	1.734848e+0	5.764192e-1	1	18	1.683502e-3	5.555556e-2	L1MEg1,L1MEg1,L1MEg1,L1MEg1	C6
GO Cellular Component	GO:0044441	ciliary part	88	3.390750e-2	1.000000e+0	6.415453e-1	1.338225e+0	3.287936e+1	44	3.609151e-2	4.829857e-2	400	6.591418e-1	1.000000e+0	1.000000e+0	9.184492e-1	1.306550e+1	12	408	2.020202e-2	2.941176e-2	L1MEg1,L1MEg1,L1MEg1,L1MEg1,L1MEg1,L1MEg1,L1MEg1,L1MEg1,L1MEg1,L1MEg1,L1MEg1,L1MEg1,L1MEg1,L1MEg1,L1MEg1,L1MEg1,L1MEg1,L1MEg1,L1MEg1,L1MEg1,L1MEg1,L1MEg1,L1MEg1,L1MEg1,L1MEg1,L1MEg1,L1MEg1,L1MEg1,L1MEg1,L1MEg1,L1MEg1,L1MEg1,L1MEg1,L1MEg1,L1MEg1,L1MEg1,L1MEg1,L1MEg1,L1MEg1,L1MEg1,L1MEg1,L1MEg1,L1MEg1,L1MEg1	C8orf37,CNGB3,HHIP,MROH2B,MYRIP,NEDD1,PRPH2,SPATA6,TACR1,TCTEX1D2,TMEM216,TUBA3C
GO Cellular Component	GO:0035869	ciliary transition zone	89	3.461970e-2	1.000000e+0	6.476607e-1	2.166078e+0	3.693312e+0	8	4.054129e-3	8.781559e-3	456	8.334988e-1	1.000000e+0	1.000000e+0	5.677686e-1	1.761281e+0	1	55	1.683502e-3	1.818182e-2	L1MEg1,L1MEg1,L1MEg1,L1MEg1,L1MEg1,L1MEg1,L1MEg1,L1MEg1	TMEM216
GO Cellular Component	GO:0097546	ciliary base	90	3.617998e-2	1.000000e+0	6.693296e-1	2.290121e+0	3.056607e+0	7	3.355222e-3	7.683864e-3	189	2.255984e-1	1.000000e+0	1.000000e+0	2.230519e+0	8.966521e-1	2	28	3.367003e-3	7.142857e-2	L1MEg1,L1MEg1,L1MEg1,L1MEg1,L1MEg1,L1MEg1,L1MEg1	C8orf37,TCTEX1D2
GO Cellular Component	GO:0030478	actin cap	91	3.928591e-2	1.000000e+0	7.188026e-1	6.439908e+0	3.105634e-1	2	3.409039e-4	2.195390e-3	110	1.220799e-1	1.000000e+0	1.000000e+0	7.806818e+0	1.280932e-1	1	4	1.683502e-3	2.500000e-1	L1MEg1,L1MEg1	CALD1
GO Cellular Component	GO:1990391	DNA repair complex	92	3.938966e-2	1.000000e+0	7.128672e-1	2.246874e+0	3.115440e+0	7	3.419802e-3	7.683864e-3	414	7.193554e-1	1.000000e+0	1.000000e+0	8.006993e-1	1.248908e+0	1	39	1.683502e-3	2.564103e-2	L1MEg1,L1MEg1,L1MEg1,L1MEg1,L1MEg1,L1MEg1,L1MEg1	ERCC8
GO Cellular Component	GO:0097038	perinuclear endoplasmic reticulum	93	3.951989e-2	1.000000e+0	7.075335e-1	3.163319e+0	1.264495e+0	4	1.388029e-3	4.390779e-3	235	3.010093e-1	1.000000e+0	1.000000e+0	2.838843e+0	3.522562e-1	1	11	1.683502e-3	9.090909e-2	L1MEg1,L1MEg1,L1MEg1,L1MEg1	OSBPL3
GO Cellular Component	GO:0031514	motile cilium	94	4.050537e-2	1.000000e+0	7.174621e-1	1.609410e+0	1.056288e+1	17	1.159482e-2	1.866081e-2	251	3.260986e-1	1.000000e+0	1.000000e+0	1.283313e+0	4.675400e+0	6	146	1.010101e-2	4.109589e-2	L1MEg1,L1MEg1,L1MEg1,L1MEg1,L1MEg1,L1MEg1,L1MEg1,L1MEg1,L1MEg1,L1MEg1,L1MEg1,L1MEg1,L1MEg1,L1MEg1,L1MEg1,L1MEg1,L1MEg1	ANXA1,HIF1A,MROH2B,SLC9C1,SPATA6,TACR1
GO Cellular Component	GO:0005815	microtubule organizing center	95	4.261631e-2	1.000000e+0	7.469069e-1	1.243889e+0	5.305942e+1	66	5.824305e-2	7.244786e-2	155	1.753945e-1	1.000000e+0	1.000000e+0	1.217255e+0	2.135953e+1	26	667	4.377104e-2	3.898051e-2	L1MEg1,L1MEg1,L1MEg1,L1MEg1,L1MEg1,L1MEg1,L1MEg1,L1MEg1,L1MEg1,L1MEg1,L1MEg1,L1MEg1,L1MEg1,L1MEg1,L1MEg1,L1MEg1,L1MEg1,L1MEg1,L1MEg1,L1MEg1,L1MEg1,L1MEg1,L1MEg1,L1MEg1,L1MEg1,L1MEg1,L1MEg1,L1MEg1,L1MEg1,L1MEg1,L1MEg1,L1MEg1,L1MEg1,L1MEg1,L1MEg1,L1MEg1,L1MEg1,L1MEg1,L1MEg1,L1MEg1,L1MEg1,L1MEg1,L1MEg1,L1MEg1,L1MEg1,L1MEg1,L1MEg1,L1MEg1,L1MEg1,L1MEg1,L1MEg1,L1MEg1,L1MEg1,L1MEg1,L1MEg1,L1MEg1,L1MEg1,…	CAMSAP2,CAPRIN2,CCDC141,CCDC15,CLASP2,CRMP1,ERCC6L2,FAM175B,FIGN,KIF18A,KIF2B,MCPH1,NEDD1,NR3C1,OLA1,PDE4D,PLK2,PRKCQ,PTK2,RGPD4,SPATC1,TCTEX1D2,TNKS2,TSG101,TTC28,TUBA3C
GO Cellular Component	GO:0001533	cornified envelope	96	4.407945e-2	1.000000e+0	7.645030e-1	2.367993e+0	2.533792e+0	6	2.781330e-3	6.586169e-3	8	3.905140e-3	1.000000e+0	8.127573e-1	3.469697e+0	2.017467e+0	7	63	1.178451e-2	1.111111e-1	L1MEg1,L1MEg1,L1MEg1,L1MEg1,L1MEg1,L1MEg1	ANXA1,DSC1,DSC2,LCE2D,LCE3A,SPRR1A,SPRR4
GO Cellular Component	GO:0001726	ruffle	97	4.486361e-2	1.000000e+0	7.700816e-1	1.490679e+0	1.475837e+1	22	1.620019e-2	2.414929e-2	142	1.530963e-1	1.000000e+0	1.000000e+0	1.532627e+0	5.219796e+0	8	163	1.346801e-2	4.907975e-2	L1MEg1,L1MEg1,L1MEg1,L1MEg1,L1MEg1,L1MEg1,L1MEg1,L1MEg1,L1MEg1,L1MEg1,L1MEg1,L1MEg1,L1MEg1,L1MEg1,L1MEg1,L1MEg1,L1MEg1,L1MEg1,L1MEg1,L1MEg1,L1MEg1,L1MEg1	ARHGEF4,BAIAP2,CLASP2,FERMT1,KIF18A,PLEK,PSD2,SNTG1
GO Cellular Component	GO:0005759	mitochondrial matrix	98	4.872045e-2	1.000000e+0	8.277505e-1	1.349957e+0	2.592675e+1	35	2.845966e-2	3.841932e-2	233	2.975120e-1	1.000000e+0	1.000000e+0	1.161627e+0	1.463464e+1	17	457	2.861953e-2	3.719912e-2	L1MEg1,L1MEg1,L1MEg1,L1MEg1,L1MEg1,L1MEg1,L1MEg1,L1MEg1,L1MEg1,L1MEg1,L1MEg1,L1MEg1,L1MEg1,L1MEg1,L1MEg1,L1MEg1,L1MEg1,L1MEg1,L1MEg1,L1MEg1,L1MEg1,L1MEg1,L1MEg1,L1MEg1,L1MEg1,L1MEg1,L1MEg1,L1MEg1,L1MEg1,L1MEg1,L1MEg1,L1MEg1,L1MEg1,L1MEg1,L1MEg1	AADAT,ABCE1,C10orf129,CPS1,FH,GLRX5,MRPL3,MRPL39,MUT,NR3C1,PDHA2,PDPR,PDSS1,SUCLA2,SUCLG1,TARS2,TFAM
GO Cellular Component	GO:0005680	anaphase-promoting complex	99	5.064368e-2	1.000000e+0	8.517346e-1	3.647100e+0	8.225715e-1	3	9.029324e-4	3.293085e-3	331	4.953384e-1	1.000000e+0	1.000000e+0	1.487013e+0	6.724891e-1	1	21	1.683502e-3	4.761905e-2	L1MEg1,L1MEg1,L1MEg1	ANAPC4
GO Cellular Component	GO:0010008	endosome membrane	100	5.081370e-2	1.000000e+0	8.460481e-1	1.289458e+0	3.567391e+1	46	3.915907e-2	5.049396e-2	106	1.055837e-1	1.000000e+0	1.000000e+0	1.367093e+0	1.389811e+1	19	434	3.198653e-2	4.377880e-2	L1MEg1,L1MEg1,L1MEg1,L1MEg1,L1MEg1,L1MEg1,L1MEg1,L1MEg1,L1MEg1,L1MEg1,L1MEg1,L1MEg1,L1MEg1,L1MEg1,L1MEg1,L1MEg1,L1MEg1,L1MEg1,L1MEg1,L1MEg1,L1MEg1,L1MEg1,L1MEg1,L1MEg1,L1MEg1,L1MEg1,L1MEg1,L1MEg1,L1MEg1,L1MEg1,L1MEg1,L1MEg1,L1MEg1,L1MEg1,L1MEg1,L1MEg1,L1MEg1,L1MEg1,L1MEg1,L1MEg1,L1MEg1,L1MEg1,L1MEg1,L1MEg1,L1MEg1,L1MEg1	ANXA1,APPL2,CD8B,CHMP6,CYB561A3,EPHA4,FCGR1A,GRB14,HLA-DOA,HLA-DPB1,HLA-DRA,OCA2,RAB11FIP2,RABGEF1,RNF144A,SLC6A4,STEAP1,TSG101,TYRP1
GO Cellular Component	GO:0005925	focal adhesion	101	6.459592e-2	1.000000e+0	1.000000e+0	1.273006e+0	3.456385e+1	44	3.794056e-2	4.829857e-2	172	1.981635e-1	1.000000e+0	1.000000e+0	1.268113e+0	1.261718e+1	16	394	2.693603e-2	4.060914e-2	L1MEg1,L1MEg1,L1MEg1,L1MEg1,L1MEg1,L1MEg1,L1MEg1,L1MEg1,L1MEg1,L1MEg1,L1MEg1,L1MEg1,L1MEg1,L1MEg1,L1MEg1,L1MEg1,L1MEg1,L1MEg1,L1MEg1,L1MEg1,L1MEg1,L1MEg1,L1MEg1,L1MEg1,L1MEg1,L1MEg1,L1MEg1,L1MEg1,L1MEg1,L1MEg1,L1MEg1,L1MEg1,L1MEg1,L1MEg1,L1MEg1,L1MEg1,L1MEg1,L1MEg1,L1MEg1,L1MEg1,L1MEg1,L1MEg1,L1MEg1,L1MEg1	ANXA1,ANXA5,APBB1IP,ARL14EP,CDH2,CLASP2,DDR2,FERMT1,MME,NUMB,PPP1CB,PTK2,RPL5,SYNPO2,TSPAN9,XIRP2
GO Cellular Component	GO:0000801	central element	102	6.698382e-2	1.000000e+0	1.000000e+0	4.760786e+0	4.200987e-1	2	4.611402e-4	2.195390e-3	193	2.292783e-1	1.000000e+0	1.000000e+0	3.903409e+0	2.561863e-1	1	8	1.683502e-3	1.250000e-1	L1MEg1,L1MEg1	SYCP1
GO Cellular Component	GO:0005924	cell-substrate adherens junction	103	6.719614e-2	1.000000e+0	1.000000e+0	1.268873e+0	3.467644e+1	44	3.806415e-2	4.829857e-2	185	2.062999e-1	1.000000e+0	1.000000e+0	1.258530e+0	1.271325e+1	16	397	2.693603e-2	4.030227e-2	L1MEg1,L1MEg1,L1MEg1,L1MEg1,L1MEg1,L1MEg1,L1MEg1,L1MEg1,L1MEg1,L1MEg1,L1MEg1,L1MEg1,L1MEg1,L1MEg1,L1MEg1,L1MEg1,L1MEg1,L1MEg1,L1MEg1,L1MEg1,L1MEg1,L1MEg1,L1MEg1,L1MEg1,L1MEg1,L1MEg1,L1MEg1,L1MEg1,L1MEg1,L1MEg1,L1MEg1,L1MEg1,L1MEg1,L1MEg1,L1MEg1,L1MEg1,L1MEg1,L1MEg1,L1MEg1,L1MEg1,L1MEg1,L1MEg1,L1MEg1,L1MEg1	ANXA1,ANXA5,APBB1IP,ARL14EP,CDH2,CLASP2,DDR2,FERMT1,MME,NUMB,PPP1CB,PTK2,RPL5,SYNPO2,TSPAN9,XIRP2
GO Cellular Component	GO:0000932	P-body	104	6.888518e-2	1.000000e+0	1.000000e+0	1.730587e+0	5.778386e+0	10	6.342904e-3	1.097695e-2	217	2.680844e-1	1.000000e+0	1.000000e+0	1.523282e+0	2.625910e+0	4	82	6.734007e-3	4.878049e-2	L1MEg1,L1MEg1,L1MEg1,L1MEg1,L1MEg1,L1MEg1,L1MEg1,L1MEg1,L1MEg1,L1MEg1	AGO1,AGO2,AGO3,C9orf72
GO Cellular Component	GO:0031985	Golgi cisterna	105	6.903651e-2	1.000000e+0	1.000000e+0	1.569075e+0	8.922454e+0	14	9.794132e-3	1.536773e-2	276	3.696728e-1	1.000000e+0	1.000000e+0	1.301136e+0	3.074236e+0	4	96	6.734007e-3	4.166667e-2	L1MEg1,L1MEg1,L1MEg1,L1MEg1,L1MEg1,L1MEg1,L1MEg1,L1MEg1,L1MEg1,L1MEg1,L1MEg1,L1MEg1,L1MEg1,L1MEg1	B4GALT5,GALNT2,MAN2A1,ST6GAL2
GO Cellular Component	GO:0031461	cullin-RING ubiquitin ligase complex	106	7.032879e-2	1.000000e+0	1.000000e+0	1.426243e+0	1.472400e+1	21	1.616246e-2	2.305159e-2	402	6.684512e-1	1.000000e+0	1.000000e+0	8.871384e-1	5.636099e+0	5	176	8.417508e-3	2.840909e-2	L1MEg1,L1MEg1,L1MEg1,L1MEg1,L1MEg1,L1MEg1,L1MEg1,L1MEg1,L1MEg1,L1MEg1,L1MEg1,L1MEg1,L1MEg1,L1MEg1,L1MEg1,L1MEg1,L1MEg1,L1MEg1,L1MEg1,L1MEg1,L1MEg1	ANAPC4,ERCC8,KLHL1,KLHL29,SPOPL
GO Cellular Component	GO:0031904	endosome lumen	107	7.826272e-2	1.000000e+0	1.000000e+0	2.036560e+0	2.946145e+0	6	3.233968e-3	6.586169e-3	232	2.973882e-1	1.000000e+0	1.000000e+0	1.836898e+0	1.088792e+0	2	34	3.367003e-3	5.882353e-2	L1MEg1,L1MEg1,L1MEg1,L1MEg1,L1MEg1,L1MEg1	LNPEP,PRL
GO Cellular Component	GO:0030867	rough endoplasmic reticulum membrane	108	8.381700e-2	1.000000e+0	1.000000e+0	2.443534e+0	1.636974e+0	4	1.796897e-3	4.390779e-3	353	5.423391e-1	1.000000e+0	1.000000e+0	1.301136e+0	7.685590e-1	1	24	1.683502e-3	4.166667e-2	L1MEg1,L1MEg1,L1MEg1,L1MEg1	PLOD2
GO Cellular Component	GO:0005592	collagen type XI trimer	109	8.829702e-2	1.000000e+0	1.000000e+0	4.049984e+0	4.938291e-1	2	5.420737e-4	2.195390e-3	61	6.302276e-2	1.000000e+0	1.000000e+0	1.561364e+1	6.404658e-2	1	2	1.683502e-3	5.000000e-1	L1MEg1,L1MEg1	COL11A1
GO Cellular Component	GO:0030055	cell-substrate junction	110	8.913824e-2	1.000000e+0	1.000000e+0	1.238694e+0	3.552129e+1	44	3.899153e-2	4.829857e-2	186	2.173835e-1	1.000000e+0	1.000000e+0	1.245976e+0	1.284134e+1	16	401	2.693603e-2	3.990025e-2	L1MEg1,L1MEg1,L1MEg1,L1MEg1,L1MEg1,L1MEg1,L1MEg1,L1MEg1,L1MEg1,L1MEg1,L1MEg1,L1MEg1,L1MEg1,L1MEg1,L1MEg1,L1MEg1,L1MEg1,L1MEg1,L1MEg1,L1MEg1,L1MEg1,L1MEg1,L1MEg1,L1MEg1,L1MEg1,L1MEg1,L1MEg1,L1MEg1,L1MEg1,L1MEg1,L1MEg1,L1MEg1,L1MEg1,L1MEg1,L1MEg1,L1MEg1,L1MEg1,L1MEg1,L1MEg1,L1MEg1,L1MEg1,L1MEg1,L1MEg1,L1MEg1	ANXA1,ANXA5,APBB1IP,ARL14EP,CDH2,CLASP2,DDR2,FERMT1,MME,NUMB,PPP1CB,PTK2,RPL5,SYNPO2,TSPAN9,XIRP2
GO Cellular Component	GO:0000815	ESCRT III complex	111	1.011790e-1	1.000000e+0	1.000000e+0	3.733326e+0	5.357153e-1	2	5.880520e-4	2.195390e-3	241	3.234066e-1	1.000000e+0	1.000000e+0	2.602273e+0	3.842795e-1	1	12	1.683502e-3	8.333333e-2	L1MEg1,L1MEg1	CHMP6
GO Cellular Component	GO:0030669	clathrin-coated endocytic vesicle membrane	112	1.038083e-1	1.000000e+0	1.000000e+0	1.640575e+0	5.485882e+0	9	6.021825e-3	9.879254e-3	72	6.702269e-2	1.000000e+0	1.000000e+0	2.602273e+0	1.537118e+0	4	48	6.734007e-3	8.333333e-2	L1MEg1,L1MEg1,L1MEg1,L1MEg1,L1MEg1,L1MEg1,L1MEg1,L1MEg1,L1MEg1	FCGR1A,HLA-DPB1,HLA-DRA,TYRP1
GO Cellular Component	GO:0031463	Cul3-RING ubiquitin ligase complex	113	1.056114e-1	1.000000e+0	1.000000e+0	1.547291e+0	7.109200e+0	11	7.803732e-3	1.207464e-2	284	3.895713e-1	1.000000e+0	1.000000e+0	1.338312e+0	2.241630e+0	3	70	5.050505e-3	4.285714e-2	L1MEg1,L1MEg1,L1MEg1,L1MEg1,L1MEg1,L1MEg1,L1MEg1,L1MEg1,L1MEg1,L1MEg1,L1MEg1	KLHL1,KLHL29,SPOPL
GO Cellular Component	GO:0098796	membrane protein complex	114	1.087535e-1	1.000000e+0	1.000000e+0	1.186907e+0	4.718144e+1	56	5.179083e-2	6.147091e-2	333	5.030453e-1	1.000000e+0	1.000000e+0	1.014771e+0	2.167977e+1	22	677	3.703704e-2	3.249631e-2	L1MEg1,L1MEg1,L1MEg1,L1MEg1,L1MEg1,L1MEg1,L1MEg1,L1MEg1,L1MEg1,L1MEg1,L1MEg1,L1MEg1,L1MEg1,L1MEg1,L1MEg1,L1MEg1,L1MEg1,L1MEg1,L1MEg1,L1MEg1,L1MEg1,L1MEg1,L1MEg1,L1MEg1,L1MEg1,L1MEg1,L1MEg1,L1MEg1,L1MEg1,L1MEg1,L1MEg1,L1MEg1,L1MEg1,L1MEg1,L1MEg1,L1MEg1,L1MEg1,L1MEg1,L1MEg1,L1MEg1,L1MEg1,L1MEg1,L1MEg1,L1MEg1,L1MEg1,L1MEg1,L1MEg1,L1MEg1,L1MEg1,L1MEg1,L1MEg1,L1MEg1,L1MEg1,L1MEg1,L1MEg1,L1MEg1	ACVR2A,AP5Z1,C3orf58,C6,CDH2,CHMP6,FZD8,GJB2,GJB6,HLA-DOA,HLA-DPB1,HLA-DRA,NCALD,NECAP1,RGS7,SEC24D,SGCG,SNTG1,STX6,SYT1,TSG101,UBXN7
GO Cellular Component	GO:0090543	Flemming body	115	1.150936e-1	1.000000e+0	1.000000e+0	2.173433e+0	1.840406e+0	4	2.020205e-3	4.390779e-3	343	5.271790e-1	1.000000e+0	1.000000e+0	1.357708e+0	7.365357e-1	1	23	1.683502e-3	4.347826e-2	L1MEg1,L1MEg1,L1MEg1,L1MEg1	TSG101
GO Cellular Component	GO:0032045	guanyl-nucleotide exchange factor complex	116	1.156109e-1	1.000000e+0	1.000000e+0	2.169737e+0	1.843541e+0	4	2.023646e-3	4.390779e-3	261	3.450874e-1	1.000000e+0	1.000000e+0	2.402098e+0	4.163028e-1	1	13	1.683502e-3	7.692308e-2	L1MEg1,L1MEg1,L1MEg1,L1MEg1	C9orf72
GO Cellular Component	GO:0097442	CA3 pyramidal cell dendrite	117	1.176291e-1	1.000000e+0	1.000000e+0	3.406566e+0	5.871014e-1	2	6.444582e-4	2.195390e-3	61	6.302276e-2	1.000000e+0	1.000000e+0	1.561364e+1	6.404658e-2	1	2	1.683502e-3	5.000000e-1	L1MEg1,L1MEg1	MAP2
GO Cellular Component	GO:0012507	ER to Golgi transport vesicle membrane	118	1.195060e-1	1.000000e+0	1.000000e+0	1.805717e+0	3.322779e+0	6	3.647398e-3	6.586169e-3	210	2.405805e-1	1.000000e+0	1.000000e+0	1.767581e+0	1.697234e+0	3	53	5.050505e-3	5.660377e-2	L1MEg1,L1MEg1,L1MEg1,L1MEg1,L1MEg1,L1MEg1	HLA-DPB1,HLA-DRA,SEC24D
GO Cellular Component	GO:1990752	microtubule end	119	1.255325e-1	1.000000e+0	1.000000e+0	1.906378e+0	2.622774e+0	5	2.879006e-3	5.488474e-3	53	5.409043e-2	1.000000e+0	1.000000e+0	3.469697e+0	8.646288e-1	3	27	5.050505e-3	1.111111e-1	L1MEg1,L1MEg1,L1MEg1,L1MEg1,L1MEg1	CAMSAP2,FAM175B,NAV3
GO Cellular Component	GO:0005912	adherens junction	120	1.264021e-1	1.000000e+0	1.000000e+0	1.166971e+0	5.055826e+1	59	5.549754e-2	6.476400e-2	87	9.025007e-2	1.000000e+0	1.000000e+0	1.360396e+0	1.617176e+1	22	505	3.703704e-2	4.356436e-2	L1MEg1,L1MEg1,L1MEg1,L1MEg1,L1MEg1,L1MEg1,L1MEg1,L1MEg1,L1MEg1,L1MEg1,L1MEg1,L1MEg1,L1MEg1,L1MEg1,L1MEg1,L1MEg1,L1MEg1,L1MEg1,L1MEg1,L1MEg1,L1MEg1,L1MEg1,L1MEg1,L1MEg1,L1MEg1,L1MEg1,L1MEg1,L1MEg1,L1MEg1,L1MEg1,L1MEg1,L1MEg1,L1MEg1,L1MEg1,L1MEg1,L1MEg1,L1MEg1,L1MEg1,L1MEg1,L1MEg1,L1MEg1,L1MEg1,L1MEg1,L1MEg1,L1MEg1,L1MEg1,L1MEg1,L1MEg1,L1MEg1,L1MEg1,L1MEg1,L1MEg1,L1MEg1,L1MEg1,L1MEg1,L1MEg1,L1MEg1,…	ANXA1,ANXA5,APBB1IP,ARL14EP,BAIAP2,CD200,CDH2,CLASP2,CTNND2,DDR2,DSC2,FERMT1,MME,NUMB,PPAP2B,PPP1CB,PTK2,RPL5,SYNPO2,TMEM47,TSPAN9,XIRP2
GO Cellular Component	GO:0034358	plasma lipoprotein particle	121	1.339790e-1	1.000000e+0	1.000000e+0	1.865031e+0	2.680920e+0	5	2.942832e-3	5.488474e-3	417	7.283615e-1	1.000000e+0	1.000000e+0	7.806818e-1	1.280932e+0	1	40	1.683502e-3	2.500000e-2	L1MEg1,L1MEg1,L1MEg1,L1MEg1,L1MEg1	MSR1
GO Cellular Component	GO:0005801	cis-Golgi network	122	1.384200e-1	1.000000e+0	1.000000e+0	1.645119e+0	4.255010e+0	7	4.670703e-3	7.683864e-3	290	4.024669e-1	1.000000e+0	1.000000e+0	1.452431e+0	1.377001e+0	2	43	3.367003e-3	4.651163e-2	L1MEg1,L1MEg1,L1MEg1,L1MEg1,L1MEg1,L1MEg1,L1MEg1	MAN2A1,TRPC7
GO Cellular Component	GO:0043198	dendritic shaft	123	1.442422e-1	1.000000e+0	1.000000e+0	1.481611e+0	6.749411e+0	10	7.408793e-3	1.097695e-2	13	6.185307e-3	1.000000e+0	7.921951e-1	4.219902e+0	1.184862e+0	5	37	8.417508e-3	1.351351e-1	L1MEg1,L1MEg1,L1MEg1,L1MEg1,L1MEg1,L1MEg1,L1MEg1,L1MEg1,L1MEg1,L1MEg1	BAIAP2,EPHA4,HTR2A,KIRREL3,MAP2
GO Cellular Component	GO:0000922	spindle pole	124	1.495337e-1	1.000000e+0	1.000000e+0	1.355399e+0	1.106685e+1	15	1.214803e-2	1.646542e-2	345	5.273377e-1	1.000000e+0	1.000000e+0	1.040909e+0	4.803493e+0	5	150	8.417508e-3	3.333333e-2	L1MEg1,L1MEg1,L1MEg1,L1MEg1,L1MEg1,L1MEg1,L1MEg1,L1MEg1,L1MEg1,L1MEg1,L1MEg1,L1MEg1,L1MEg1,L1MEg1,L1MEg1	FAM175B,MAD2L1,NEDD1,TCTEX1D2,TTC28
GO Cellular Component	GO:0030662	coated vesicle membrane	125	1.500677e-1	1.000000e+0	1.000000e+0	1.303570e+0	1.457536e+1	19	1.599930e-2	2.085620e-2	78	7.682840e-2	1.000000e+0	1.000000e+0	1.734848e+0	5.187773e+0	9	162	1.515152e-2	5.555556e-2	L1MEg1,L1MEg1,L1MEg1,L1MEg1,L1MEg1,L1MEg1,L1MEg1,L1MEg1,L1MEg1,L1MEg1,L1MEg1,L1MEg1,L1MEg1,L1MEg1,L1MEg1,L1MEg1,L1MEg1,L1MEg1,L1MEg1	C3orf58,FCGR1A,HLA-DPB1,HLA-DRA,NCALD,NECAP1,SEC24D,SYT1,TYRP1
GO Cellular Component	GO:0030127	COPII vesicle coat	126	1.500975e-1	1.000000e+0	1.000000e+0	2.925516e+0	6.836401e-1	2	7.504282e-4	2.195390e-3	261	3.450874e-1	1.000000e+0	1.000000e+0	2.402098e+0	4.163028e-1	1	13	1.683502e-3	7.692308e-2	L1MEg1,L1MEg1	SEC24D
GO Cellular Component	GO:0005844	polysome	127	1.523449e-1	1.000000e+0	1.000000e+0	1.677389e+0	3.576987e+0	6	3.926440e-3	6.586169e-3	326	4.788558e-1	1.000000e+0	1.000000e+0	1.249091e+0	1.601164e+0	2	50	3.367003e-3	4.000000e-2	L1MEg1,L1MEg1,L1MEg1,L1MEg1,L1MEg1,L1MEg1	AGO1,AGO2
GO Cellular Component	GO:0097224	sperm connecting piece	128	1.612456e-1	1.000000e+0	1.000000e+0	5.687624e+0	1.758203e-1	1	1.929971e-4	1.097695e-3	37	3.202329e-2	1.000000e+0	1.000000e+0	3.122727e+1	3.202329e-2	1	1	1.683502e-3	1.000000e+0	L1MEg1	SPATA6
GO Cellular Component	GO:0016328	lateral plasma membrane	129	1.618202e-1	1.000000e+0	1.000000e+0	1.519656e+0	5.264349e+0	8	5.778649e-3	8.781559e-3	220	2.752879e-1	1.000000e+0	1.000000e+0	1.643541e+0	1.825328e+0	3	57	5.050505e-3	5.263158e-2	L1MEg1,L1MEg1,L1MEg1,L1MEg1,L1MEg1,L1MEg1,L1MEg1,L1MEg1	ANK3,ANXA1,GJB2
GO Cellular Component	GO:0031428	box C/D snoRNP complex	130	1.637829e-1	1.000000e+0	1.000000e+0	5.591296e+0	1.788494e-1	1	1.963221e-4	1.097695e-3	156	1.774206e-1	1.000000e+0	1.000000e+0	5.204545e+0	1.921397e-1	1	6	1.683502e-3	1.666667e-1	L1MEg1	FBLL1
GO Cellular Component	GO:0032994	protein-lipid complex	131	1.640541e-1	1.000000e+0	1.000000e+0	1.738560e+0	2.875943e+0	5	3.156908e-3	5.488474e-3	428	7.455173e-1	1.000000e+0	1.000000e+0	7.435065e-1	1.344978e+0	1	42	1.683502e-3	2.380952e-2	L1MEg1,L1MEg1,L1MEg1,L1MEg1,L1MEg1	MSR1
GO Cellular Component	GO:0005881	cytoplasmic microtubule	132	1.643918e-1	1.000000e+0	1.000000e+0	1.637647e+0	3.663793e+0	6	4.021727e-3	6.586169e-3	326	4.788558e-1	1.000000e+0	1.000000e+0	1.249091e+0	1.601164e+0	2	50	3.367003e-3	4.000000e-2	L1MEg1,L1MEg1,L1MEg1,L1MEg1,L1MEg1,L1MEg1	CLASP2,GRAMD3
GO Cellular Component	GO:0099738	cell cortex region	133	1.656838e-1	1.000000e+0	1.000000e+0	1.883413e+0	2.123804e+0	4	2.331289e-3	4.390779e-3	173	2.018884e-1	1.000000e+0	1.000000e+0	2.402098e+0	8.326055e-1	2	26	3.367003e-3	7.692308e-2	L1MEg1,L1MEg1,L1MEg1,L1MEg1	CLASP2,PCLO
GO Cellular Component	GO:0016010	dystrophin-associated glycoprotein complex	134	1.689284e-1	1.000000e+0	1.000000e+0	1.554329e+0	4.503552e+0	7	4.943525e-3	7.683864e-3	128	1.443404e-1	1.000000e+0	1.000000e+0	2.974026e+0	6.724891e-1	2	21	3.367003e-3	9.523810e-2	L1MEg1,L1MEg1,L1MEg1,L1MEg1,L1MEg1,L1MEg1,L1MEg1	SGCG,SNTG1
GO Cellular Component	GO:0005583	fibrillar collagen trimer	135	1.718662e-1	1.000000e+0	1.000000e+0	2.108897e+0	1.422544e+0	3	1.561520e-3	3.293085e-3	54	5.463945e-2	1.000000e+0	1.000000e+0	5.204545e+0	3.842795e-1	2	12	3.367003e-3	1.666667e-1	L1MEg1,L1MEg1,L1MEg1	COL11A1,COL1A1
GO Cellular Component	GO:0005584	collagen type I trimer	136	1.725447e-1	1.000000e+0	1.000000e+0	5.280375e+0	1.893805e-1	1	2.078820e-4	1.097695e-3	61	6.302276e-2	1.000000e+0	1.000000e+0	1.561364e+1	6.404658e-2	1	2	1.683502e-3	5.000000e-1	L1MEg1	COL1A1
GO Cellular Component	GO:0070161	anchoring junction	137	1.738317e-1	1.000000e+0	1.000000e+0	1.135736e+0	5.194871e+1	59	5.702383e-2	6.476400e-2	80	7.715386e-2	1.000000e+0	1.000000e+0	1.375914e+0	1.671616e+1	23	522	3.872054e-2	4.406130e-2	L1MEg1,L1MEg1,L1MEg1,L1MEg1,L1MEg1,L1MEg1,L1MEg1,L1MEg1,L1MEg1,L1MEg1,L1MEg1,L1MEg1,L1MEg1,L1MEg1,L1MEg1,L1MEg1,L1MEg1,L1MEg1,L1MEg1,L1MEg1,L1MEg1,L1MEg1,L1MEg1,L1MEg1,L1MEg1,L1MEg1,L1MEg1,L1MEg1,L1MEg1,L1MEg1,L1MEg1,L1MEg1,L1MEg1,L1MEg1,L1MEg1,L1MEg1,L1MEg1,L1MEg1,L1MEg1,L1MEg1,L1MEg1,L1MEg1,L1MEg1,L1MEg1,L1MEg1,L1MEg1,L1MEg1,L1MEg1,L1MEg1,L1MEg1,L1MEg1,L1MEg1,L1MEg1,L1MEg1,L1MEg1,L1MEg1,L1MEg1,…	ANXA1,ANXA5,APBB1IP,ARL14EP,BAIAP2,CD200,CDH2,CLASP2,CTNND2,DDR2,DSC1,DSC2,FERMT1,MME,NUMB,PPAP2B,PPP1CB,PTK2,RPL5,SYNPO2,TMEM47,TSPAN9,XIRP2
GO Cellular Component	GO:0030119	AP-type membrane coat adaptor complex	138	1.783038e-1	1.000000e+0	1.000000e+0	1.687390e+0	2.963157e+0	5	3.252642e-3	5.488474e-3	440	7.766516e-1	1.000000e+0	1.000000e+0	6.788538e-1	1.473071e+0	1	46	1.683502e-3	2.173913e-2	L1MEg1,L1MEg1,L1MEg1,L1MEg1,L1MEg1	AP5Z1
GO Cellular Component	GO:0032433	filopodium tip	139	1.793716e-1	1.000000e+0	1.000000e+0	1.822759e+0	2.194476e+0	4	2.408865e-3	4.390779e-3	279	3.863903e-1	1.000000e+0	1.000000e+0	2.081818e+0	4.803493e-1	1	15	1.683502e-3	6.666667e-2	L1MEg1,L1MEg1,L1MEg1,L1MEg1	OSBPL3
GO Cellular Component	GO:0070776	MOZ/MORF histone acetyltransferase complex	140	1.851437e-1	1.000000e+0	1.000000e+0	2.553670e+0	7.831864e-1	2	8.596997e-4	2.195390e-3	175	2.037708e-1	1.000000e+0	1.000000e+0	4.461039e+0	2.241630e-1	1	7	1.683502e-3	1.428571e-1	L1MEg1,L1MEg1	KAT6B
GO Cellular Component	GO:0042765	GPI-anchor transamidase complex	141	1.862748e-1	1.000000e+0	1.000000e+0	4.851797e+0	2.061092e-1	1	2.262450e-4	1.097695e-3	133	1.501999e-1	1.000000e+0	1.000000e+0	6.245455e+0	1.601164e-1	1	5	1.683502e-3	2.000000e-1	L1MEg1	PIGK
GO Cellular Component	GO:0071547	piP-body	142	1.869120e-1	1.000000e+0	1.000000e+0	4.833430e+0	2.068924e-1	1	2.271048e-4	1.097695e-3	133	1.501999e-1	1.000000e+0	1.000000e+0	6.245455e+0	1.601164e-1	1	5	1.683502e-3	2.000000e-1	L1MEg1	PIWIL4
GO Cellular Component	GO:0030660	Golgi-associated vesicle membrane	143	1.920667e-1	1.000000e+0	1.000000e+0	1.642081e+0	3.044916e+0	5	3.342389e-3	5.488474e-3	322	4.683043e-1	1.000000e+0	1.000000e+0	1.274583e+0	1.569141e+0	2	49	3.367003e-3	4.081633e-2	L1MEg1,L1MEg1,L1MEg1,L1MEg1,L1MEg1	C3orf58,NCALD
GO Cellular Component	GO:0001891	phagocytic cup	144	1.996707e-1	1.000000e+0	1.000000e+0	1.955493e+0	1.534140e+0	3	1.684017e-3	3.293085e-3	152	1.669671e-1	1.000000e+0	1.000000e+0	2.715415e+0	7.365357e-1	2	23	3.367003e-3	8.695652e-2	L1MEg1,L1MEg1,L1MEg1	ANXA1,ARHGAP12
GO Cellular Component	GO:0005884	actin filament	145	2.036602e-1	1.000000e+0	1.000000e+0	1.341371e+0	8.200565e+0	11	9.001718e-3	1.207464e-2	349	5.307035e-1	1.000000e+0	1.000000e+0	1.076803e+0	2.786026e+0	3	87	5.050505e-3	3.448276e-2	L1MEg1,L1MEg1,L1MEg1,L1MEg1,L1MEg1,L1MEg1,L1MEg1,L1MEg1,L1MEg1,L1MEg1,L1MEg1	DPYSL3,FERMT1,XIRP2
GO Cellular Component	GO:0033150	cytoskeletal calyx	146	2.157563e-1	1.000000e+0	1.000000e+0	2.304530e+0	8.678561e-1	2	9.526412e-4	2.195390e-3	89	9.303109e-2	1.000000e+0	1.000000e+0	1.040909e+1	9.606987e-2	1	3	1.683502e-3	3.333333e-1	L1MEg1,L1MEg1	CYLC2
GO Cellular Component	GO:0005778	peroxisomal membrane	147	2.213444e-1	1.000000e+0	1.000000e+0	1.483918e+0	4.043350e+0	6	4.438364e-3	6.586169e-3	359	5.584359e-1	1.000000e+0	1.000000e+0	1.076803e+0	1.857351e+0	2	58	3.367003e-3	3.448276e-2	L1MEg1,L1MEg1,L1MEg1,L1MEg1,L1MEg1,L1MEg1	FAR2,PNPLA8
GO Cellular Component	GO:0000795	synaptonemal complex	148	2.221760e-1	1.000000e+0	1.000000e+0	1.663142e+0	2.405086e+0	4	2.640051e-3	4.390779e-3	286	3.911111e-1	1.000000e+0	1.000000e+0	1.487013e+0	1.344978e+0	2	42	3.367003e-3	4.761905e-2	L1MEg1,L1MEg1,L1MEg1,L1MEg1	MEI4,SYCP1
GO Cellular Component	GO:0030008	TRAPP complex	149	2.254146e-1	1.000000e+0	1.000000e+0	2.236379e+0	8.943028e-1	2	9.816715e-4	2.195390e-3	271	3.660745e-1	1.000000e+0	1.000000e+0	2.230519e+0	4.483261e-1	1	14	1.683502e-3	7.142857e-2	L1MEg1,L1MEg1	TRAPPC11
GO Cellular Component	GO:0044295	axonal growth cone	150	2.256418e-1	1.000000e+0	1.000000e+0	1.474043e+0	4.070438e+0	6	4.468099e-3	6.586169e-3	128	1.443404e-1	1.000000e+0	1.000000e+0	2.974026e+0	6.724891e-1	2	21	3.367003e-3	9.523810e-2	L1MEg1,L1MEg1,L1MEg1,L1MEg1,L1MEg1,L1MEg1	C9orf72,EPHA4
GO Cellular Component	GO:0005834	heterotrimeric G-protein complex	151	2.258735e-1	1.000000e+0	1.000000e+0	1.544346e+0	3.237617e+0	5	3.553916e-3	5.488474e-3	407	6.905090e-1	1.000000e+0	1.000000e+0	8.674242e-1	1.152838e+0	1	36	1.683502e-3	2.777778e-2	L1MEg1,L1MEg1,L1MEg1,L1MEg1,L1MEg1	RGS7
GO Cellular Component	GO:0033011	perinuclear theca	152	2.263902e-1	1.000000e+0	1.000000e+0	2.229731e+0	8.969692e-1	2	9.845985e-4	2.195390e-3	110	1.220799e-1	1.000000e+0	1.000000e+0	7.806818e+0	1.280932e-1	1	4	1.683502e-3	2.500000e-1	L1MEg1,L1MEg1	CYLC2
GO Cellular Component	GO:0031232	extrinsic component of external side of plasma membrane	153	2.303171e-1	1.000000e+0	1.000000e+0	2.203387e+0	9.076936e-1	2	9.963705e-4	2.195390e-3	175	2.037708e-1	1.000000e+0	1.000000e+0	4.461039e+0	2.241630e-1	1	7	1.683502e-3	1.428571e-1	L1MEg1,L1MEg1	ANXA1
GO Cellular Component	GO:0000777	condensed chromosome kinetochore	154	2.342026e-1	1.000000e+0	1.000000e+0	1.296404e+0	8.485009e+0	11	9.313951e-3	1.207464e-2	192	2.287215e-1	1.000000e+0	1.000000e+0	1.530749e+0	3.266376e+0	5	102	8.417508e-3	4.901961e-2	L1MEg1,L1MEg1,L1MEg1,L1MEg1,L1MEg1,L1MEg1,L1MEg1,L1MEg1,L1MEg1,L1MEg1,L1MEg1	CLASP2,KANSL1,KIF2B,MAD2L1,ZWINT
GO Cellular Component	GO:0042101	T cell receptor complex	155	2.343400e-1	1.000000e+0	1.000000e+0	1.798292e+0	1.668250e+0	3	1.831229e-3	3.293085e-3	116	1.224423e-1	1.000000e+0	1.000000e+0	3.287081e+0	6.084425e-1	2	19	3.367003e-3	1.052632e-1	L1MEg1,L1MEg1,L1MEg1	APBB1IP,CD8B
GO Cellular Component	GO:0032280	symmetric synapse	156	2.359134e-1	1.000000e+0	1.000000e+0	1.791860e+0	1.674238e+0	3	1.837803e-3	3.293085e-3	193	2.292783e-1	1.000000e+0	1.000000e+0	3.903409e+0	2.561863e-1	1	8	1.683502e-3	1.250000e-1	L1MEg1,L1MEg1,L1MEg1	PENK
GO Cellular Component	GO:0031225	anchored component of membrane	157	2.371836e-1	1.000000e+0	1.000000e+0	1.192417e+0	1.761128e+1	21	1.933182e-2	2.305159e-2	188	2.246747e-1	1.000000e+0	1.000000e+0	1.419421e+0	4.931587e+0	7	154	1.178451e-2	4.545455e-2	L1MEg1,L1MEg1,L1MEg1,L1MEg1,L1MEg1,L1MEg1,L1MEg1,L1MEg1,L1MEg1,L1MEg1,L1MEg1,L1MEg1,L1MEg1,L1MEg1,L1MEg1,L1MEg1,L1MEg1,L1MEg1,L1MEg1,L1MEg1,L1MEg1	CD109,CNTN5,ENSG00000272781,GPC6,OMG,RGMA,TFPI
GO Cellular Component	GO:0001518	voltage-gated sodium channel complex	158	2.374539e-1	1.000000e+0	1.000000e+0	2.157137e+0	9.271549e-1	2	1.017733e-3	2.195390e-3	74	7.225422e-2	1.000000e+0	1.000000e+0	4.461039e+0	4.483261e-1	2	14	3.367003e-3	1.428571e-1	L1MEg1,L1MEg1	SCN7A,SCN9A
GO Cellular Component	GO:0030485	smooth muscle contractile fiber	159	2.491761e-1	1.000000e+0	1.000000e+0	3.489926e+0	2.865390e-1	1	3.145324e-4	1.097695e-3	89	9.303109e-2	1.000000e+0	1.000000e+0	1.040909e+1	9.606987e-2	1	3	1.683502e-3	3.333333e-1	L1MEg1	ACTA2
GO Cellular Component	GO:0045334	clathrin-coated endocytic vesicle	160	2.510330e-1	1.000000e+0	1.000000e+0	1.313846e+0	6.850120e+0	9	7.519342e-3	9.879254e-3	153	1.670213e-1	1.000000e+0	1.000000e+0	1.864315e+0	2.145560e+0	4	67	6.734007e-3	5.970149e-2	L1MEg1,L1MEg1,L1MEg1,L1MEg1,L1MEg1,L1MEg1,L1MEg1,L1MEg1,L1MEg1	FCGR1A,HLA-DPB1,HLA-DRA,TYRP1
GO Cellular Component	GO:0098839	postsynaptic density membrane	161	2.562751e-1	1.000000e+0	1.000000e+0	1.713150e+0	1.751160e+0	3	1.922239e-3	3.293085e-3	193	2.292783e-1	1.000000e+0	1.000000e+0	3.903409e+0	2.561863e-1	1	8	1.683502e-3	1.250000e-1	L1MEg1,L1MEg1,L1MEg1	NETO1
GO Cellular Component	GO:1904115	axon cytoplasm	162	2.567208e-1	1.000000e+0	1.000000e+0	1.558194e+0	2.567074e+0	4	2.817864e-3	4.390779e-3	414	7.193554e-1	1.000000e+0	1.000000e+0	8.006993e-1	1.248908e+0	1	39	1.683502e-3	2.564103e-2	L1MEg1,L1MEg1,L1MEg1,L1MEg1	HIF1A
GO Cellular Component	GO:0000152	nuclear ubiquitin ligase complex	163	2.577699e-1	1.000000e+0	1.000000e+0	1.707680e+0	1.756770e+0	3	1.928397e-3	3.293085e-3	417	7.283615e-1	1.000000e+0	1.000000e+0	7.806818e-1	1.280932e+0	1	40	1.683502e-3	2.500000e-2	L1MEg1,L1MEg1,L1MEg1	ANAPC4
GO Cellular Component	GO:0019005	SCF ubiquitin ligase complex	164	2.606176e-1	1.000000e+0	1.000000e+0	1.357616e+0	5.156095e+0	7	5.659819e-3	7.683864e-3	449	8.039825e-1	1.000000e+0	1.000000e+0	6.245455e-1	1.601164e+0	1	50	1.683502e-3	2.000000e-2	L1MEg1,L1MEg1,L1MEg1,L1MEg1,L1MEg1,L1MEg1,L1MEg1	SPOPL
GO Cellular Component	GO:0071013	catalytic step 2 spliceosome	165	2.615644e-1	1.000000e+0	1.000000e+0	1.355966e+0	5.162373e+0	7	5.666710e-3	7.683864e-3	368	5.905320e-1	1.000000e+0	1.000000e+0	9.861244e-1	3.042213e+0	3	95	5.050505e-3	3.157895e-2	L1MEg1,L1MEg1,L1MEg1,L1MEg1,L1MEg1,L1MEg1,L1MEg1	CWC22,DHX8,FRG1
GO Cellular Component	GO:0099634	postsynaptic specialization membrane	166	2.640542e-1	1.000000e+0	1.000000e+0	1.685102e+0	1.780308e+0	3	1.954235e-3	3.293085e-3	211	2.539700e-1	1.000000e+0	1.000000e+0	3.469697e+0	2.882096e-1	1	9	1.683502e-3	1.111111e-1	L1MEg1,L1MEg1,L1MEg1	NETO1
GO Cellular Component	GO:0005771	multivesicular body	167	2.670654e-1	1.000000e+0	1.000000e+0	1.529849e+0	2.614636e+0	4	2.870073e-3	4.390779e-3	413	7.100513e-1	1.000000e+0	1.000000e+0	8.217703e-1	1.216885e+0	1	38	1.683502e-3	2.631579e-2	L1MEg1,L1MEg1,L1MEg1,L1MEg1	TSG101
GO Cellular Component	GO:0030665	clathrin-coated vesicle membrane	168	2.704263e-1	1.000000e+0	1.000000e+0	1.223285e+0	1.062712e+1	13	1.166534e-2	1.427003e-2	49	4.957059e-2	1.000000e+0	1.000000e+0	2.101836e+0	3.330422e+0	7	104	1.178451e-2	6.730769e-2	L1MEg1,L1MEg1,L1MEg1,L1MEg1,L1MEg1,L1MEg1,L1MEg1,L1MEg1,L1MEg1,L1MEg1,L1MEg1,L1MEg1,L1MEg1	FCGR1A,HLA-DPB1,HLA-DRA,NCALD,NECAP1,SYT1,TYRP1
GO Cellular Component	GO:0001673	male germ cell nucleus	169	2.705584e-1	1.000000e+0	1.000000e+0	1.966252e+0	1.017164e+0	2	1.116535e-3	2.195390e-3	261	3.450874e-1	1.000000e+0	1.000000e+0	2.402098e+0	4.163028e-1	1	13	1.683502e-3	7.692308e-2	L1MEg1,L1MEg1	SYCP1
GO Cellular Component	GO:0034706	sodium channel complex	170	2.715456e-1	1.000000e+0	1.000000e+0	1.659036e+0	1.808279e+0	3	1.984938e-3	3.293085e-3	34	2.829341e-2	1.000000e+0	1.000000e+0	4.461039e+0	6.724891e-1	3	21	5.050505e-3	1.428571e-1	L1MEg1,L1MEg1,L1MEg1	GRIK4,SCN7A,SCN9A
GO Cellular Component	GO:0001739	sex chromatin	171	2.725818e-1	1.000000e+0	1.000000e+0	3.142695e+0	3.181982e-1	1	3.492845e-4	1.097695e-3	156	1.774206e-1	1.000000e+0	1.000000e+0	5.204545e+0	1.921397e-1	1	6	1.683502e-3	1.666667e-1	L1MEg1	H2AFY
GO Cellular Component	GO:0031256	leading edge membrane	172	2.743068e-1	1.000000e+0	1.000000e+0	1.171797e+0	1.621441e+1	19	1.779848e-2	2.085620e-2	255	3.317718e-1	1.000000e+0	1.000000e+0	1.274583e+0	4.707424e+0	6	147	1.010101e-2	4.081633e-2	L1MEg1,L1MEg1,L1MEg1,L1MEg1,L1MEg1,L1MEg1,L1MEg1,L1MEg1,L1MEg1,L1MEg1,L1MEg1,L1MEg1,L1MEg1,L1MEg1,L1MEg1,L1MEg1,L1MEg1,L1MEg1,L1MEg1	ARHGEF4,CLASP2,FERMT1,PLEK,PSD2,SNTG1
GO Cellular Component	GO:0005595	collagen type XII trimer	173	2.826697e-1	1.000000e+0	1.000000e+0	3.010613e+0	3.321583e-1	1	3.646084e-4	1.097695e-3	37	3.202329e-2	1.000000e+0	1.000000e+0	3.122727e+1	3.202329e-2	1	1	1.683502e-3	1.000000e+0	L1MEg1	COL12A1
GO Cellular Component	GO:0034399	nuclear periphery	174	2.837599e-1	1.000000e+0	1.000000e+0	1.190497e+0	1.259978e+1	15	1.383072e-2	1.646542e-2	366	5.897497e-1	1.000000e+0	1.000000e+0	9.758523e-1	4.098981e+0	4	128	6.734007e-3	3.125000e-2	L1MEg1,L1MEg1,L1MEg1,L1MEg1,L1MEg1,L1MEg1,L1MEg1,L1MEg1,L1MEg1,L1MEg1,L1MEg1,L1MEg1,L1MEg1,L1MEg1,L1MEg1	ERCC8,FIGN,MAP2,RANBP6
GO Cellular Component	GO:0005795	Golgi stack	175	2.843207e-1	1.000000e+0	1.000000e+0	1.198614e+0	1.168016e+1	14	1.282125e-2	1.536773e-2	366	5.897497e-1	1.000000e+0	1.000000e+0	9.758523e-1	4.098981e+0	4	128	6.734007e-3	3.125000e-2	L1MEg1,L1MEg1,L1MEg1,L1MEg1,L1MEg1,L1MEg1,L1MEg1,L1MEg1,L1MEg1,L1MEg1,L1MEg1,L1MEg1,L1MEg1,L1MEg1	B4GALT5,GALNT2,MAN2A1,ST6GAL2
GO Cellular Component	GO:0031313	extrinsic component of endosome membrane	176	2.879255e-1	1.000000e+0	1.000000e+0	1.879017e+0	1.064386e+0	2	1.168372e-3	2.195390e-3	193	2.292783e-1	1.000000e+0	1.000000e+0	3.903409e+0	2.561863e-1	1	8	1.683502e-3	1.250000e-1	L1MEg1,L1MEg1	ANXA1
GO Cellular Component	GO:0070545	PeBoW complex	177	2.913522e-1	1.000000e+0	1.000000e+0	2.904177e+0	3.443316e-1	1	3.779710e-4	1.097695e-3	133	1.501999e-1	1.000000e+0	1.000000e+0	6.245455e+0	1.601164e-1	1	5	1.683502e-3	2.000000e-1	L1MEg1	WDR37
GO Cellular Component	GO:0055120	striated muscle dense body	178	2.922461e-1	1.000000e+0	1.000000e+0	2.893574e+0	3.455933e-1	1	3.793560e-4	1.097695e-3	37	3.202329e-2	1.000000e+0	1.000000e+0	3.122727e+1	3.202329e-2	1	1	1.683502e-3	1.000000e+0	L1MEg1	FRG1
GO Cellular Component	GO:0000784	nuclear chromosome, telomeric region	179	2.927048e-1	1.000000e+0	1.000000e+0	1.277177e+0	6.263814e+0	8	6.875756e-3	8.781559e-3	298	4.162773e-1	1.000000e+0	1.000000e+0	1.182851e+0	4.227074e+0	5	132	8.417508e-3	3.787879e-2	L1MEg1,L1MEg1,L1MEg1,L1MEg1,L1MEg1,L1MEg1,L1MEg1,L1MEg1	H2AFY,POT1,PPP1CB,TERF1,TNKS2
GO Cellular Component	GO:1990234	transferase complex	180	2.958517e-1	1.000000e+0	1.000000e+0	1.074490e+0	5.863247e+1	63	6.436056e-2	6.915477e-2	462	8.462182e-1	1.000000e+0	1.000000e+0	8.217703e-1	2.433770e+1	20	760	3.367003e-2	2.631579e-2	L1MEg1,L1MEg1,L1MEg1,L1MEg1,L1MEg1,L1MEg1,L1MEg1,L1MEg1,L1MEg1,L1MEg1,L1MEg1,L1MEg1,L1MEg1,L1MEg1,L1MEg1,L1MEg1,L1MEg1,L1MEg1,L1MEg1,L1MEg1,L1MEg1,L1MEg1,L1MEg1,L1MEg1,L1MEg1,L1MEg1,L1MEg1,L1MEg1,L1MEg1,L1MEg1,L1MEg1,L1MEg1,L1MEg1,L1MEg1,L1MEg1,L1MEg1,L1MEg1,L1MEg1,L1MEg1,L1MEg1,L1MEg1,L1MEg1,L1MEg1,L1MEg1,L1MEg1,L1MEg1,L1MEg1,L1MEg1,L1MEg1,L1MEg1,L1MEg1,L1MEg1,L1MEg1,L1MEg1,L1MEg1,L1MEg1,L1MEg1,…	AEBP2,ANAPC4,C9orf72,DYRK2,ERCC8,H2AFY,KANSL1,KAT6B,KLHL1,KLHL29,PDSS1,PRDM4,RNF144A,RNF168,RPRD2,SPOPL,TAF4B,TUSC3,UBE2D1,UBR2
GO Cellular Component	GO:0072357	PTW/PP1 phosphatase complex	181	2.969877e-1	1.000000e+0	1.000000e+0	2.838387e+0	3.523128e-1	1	3.867319e-4	1.097695e-3	175	2.037708e-1	1.000000e+0	1.000000e+0	4.461039e+0	2.241630e-1	1	7	1.683502e-3	1.428571e-1	L1MEg1	PPP1CB
GO Cellular Component	GO:0000779	condensed chromosome, centromeric region	182	2.978742e-1	1.000000e+0	1.000000e+0	1.217173e+0	9.037335e+0	11	9.920236e-3	1.207464e-2	239	3.082032e-1	1.000000e+0	1.000000e+0	1.357708e+0	3.682678e+0	5	115	8.417508e-3	4.347826e-2	L1MEg1,L1MEg1,L1MEg1,L1MEg1,L1MEg1,L1MEg1,L1MEg1,L1MEg1,L1MEg1,L1MEg1,L1MEg1	CLASP2,KANSL1,KIF2B,MAD2L1,ZWINT
GO Cellular Component	GO:0008023	transcription elongation factor complex	183	3.005753e-1	1.000000e+0	1.000000e+0	1.374633e+0	3.637334e+0	5	3.992683e-3	5.488474e-3	460	8.440228e-1	1.000000e+0	1.000000e+0	5.478469e-1	1.825328e+0	1	57	1.683502e-3	1.754386e-2	L1MEg1,L1MEg1,L1MEg1,L1MEg1,L1MEg1	MLLT3
GO Cellular Component	GO:0005782	peroxisomal matrix	184	3.021863e-1	1.000000e+0	1.000000e+0	1.371476e+0	3.645708e+0	5	4.001875e-3	5.488474e-3	430	7.536852e-1	1.000000e+0	1.000000e+0	7.262156e-1	1.377001e+0	1	43	1.683502e-3	2.325581e-2	L1MEg1,L1MEg1,L1MEg1,L1MEg1,L1MEg1	FAR2
GO Cellular Component	GO:0030134	ER to Golgi transport vesicle	185	3.027290e-1	1.000000e+0	1.000000e+0	1.323266e+0	4.534236e+0	6	4.977207e-3	6.586169e-3	297	4.155356e-1	1.000000e+0	1.000000e+0	1.283313e+0	2.337700e+0	3	73	5.050505e-3	4.109589e-2	L1MEg1,L1MEg1,L1MEg1,L1MEg1,L1MEg1,L1MEg1	HLA-DPB1,HLA-DRA,SEC24D
GO Cellular Component	GO:0043204	perikaryon	186	3.041612e-1	1.000000e+0	1.000000e+0	1.158320e+0	1.467642e+1	17	1.611023e-2	1.866081e-2	148	1.592094e-1	1.000000e+0	1.000000e+0	1.643541e+0	3.650655e+0	6	114	1.010101e-2	5.263158e-2	L1MEg1,L1MEg1,L1MEg1,L1MEg1,L1MEg1,L1MEg1,L1MEg1,L1MEg1,L1MEg1,L1MEg1,L1MEg1,L1MEg1,L1MEg1,L1MEg1,L1MEg1,L1MEg1,L1MEg1	CTNND2,EPHA4,ERCC8,IFNG,PENK,SLC8A3
GO Cellular Component	GO:0032444	activin responsive factor complex	187	3.072356e-1	1.000000e+0	1.000000e+0	2.724859e+0	3.669914e-1	1	4.028446e-4	1.097695e-3	89	9.303109e-2	1.000000e+0	1.000000e+0	1.040909e+1	9.606987e-2	1	3	1.683502e-3	3.333333e-1	L1MEg1	SMAD2
GO Cellular Component	GO:0016342	catenin complex	188	3.091529e-1	1.000000e+0	1.000000e+0	1.540286e+0	1.947690e+0	3	2.137970e-3	3.293085e-3	221	2.778720e-1	1.000000e+0	1.000000e+0	3.122727e+0	3.202329e-1	1	10	1.683502e-3	1.000000e-1	L1MEg1,L1MEg1,L1MEg1	CDH2
GO Cellular Component	GO:0009986	cell surface	189	3.107215e-1	1.000000e+0	1.000000e+0	1.060091e+0	7.452187e+1	79	8.180228e-2	8.671789e-2	46	3.619971e-2	1.000000e+0	1.000000e+0	1.388814e+0	2.376128e+1	33	742	5.555556e-2	4.447439e-2	L1MEg1,L1MEg1,L1MEg1,L1MEg1,L1MEg1,L1MEg1,L1MEg1,L1MEg1,L1MEg1,L1MEg1,L1MEg1,L1MEg1,L1MEg1,L1MEg1,L1MEg1,L1MEg1,L1MEg1,L1MEg1,L1MEg1,L1MEg1,L1MEg1,L1MEg1,L1MEg1,L1MEg1,L1MEg1,L1MEg1,L1MEg1,L1MEg1,L1MEg1,L1MEg1,L1MEg1,L1MEg1,L1MEg1,L1MEg1,L1MEg1,L1MEg1,L1MEg1,L1MEg1,L1MEg1,L1MEg1,L1MEg1,L1MEg1,L1MEg1,L1MEg1,L1MEg1,L1MEg1,L1MEg1,L1MEg1,L1MEg1,L1MEg1,L1MEg1,L1MEg1,L1MEg1,L1MEg1,L1MEg1,L1MEg1,L1MEg1,…	ACVR2A,ANK3,ANXA1,ANXA5,BMP2,CD109,CD8B,CDH2,CLEC2D,CORIN,DCBLD2,DEFB115,DEFB116,EPHA4,HHIP,HLA-DPB1,HLA-DRA,IFNG,IL15,IL1RAPL1,KCNH5,KCNJ3,LRFN5,MBL2,MMP16,NRCAM,NRXN1,PSD2,ROBO1,TACR1,TFPI,THBS1,TMX3
GO Cellular Component	GO:0010494	cytoplasmic stress granule	190	3.132029e-1	1.000000e+0	1.000000e+0	1.416751e+0	2.823361e+0	4	3.099189e-3	4.390779e-3	430	7.536852e-1	1.000000e+0	1.000000e+0	7.262156e-1	1.377001e+0	1	43	1.683502e-3	2.325581e-2	L1MEg1,L1MEg1,L1MEg1,L1MEg1	C9orf72
GO Cellular Component	GO:0019897	extrinsic component of plasma membrane	191	3.153770e-1	1.000000e+0	1.000000e+0	1.154931e+0	1.385364e+1	16	1.520707e-2	1.756312e-2	350	5.332544e-1	1.000000e+0	1.000000e+0	1.034016e+0	4.835517e+0	5	151	8.417508e-3	3.311258e-2	L1MEg1,L1MEg1,L1MEg1,L1MEg1,L1MEg1,L1MEg1,L1MEg1,L1MEg1,L1MEg1,L1MEg1,L1MEg1,L1MEg1,L1MEg1,L1MEg1,L1MEg1,L1MEg1	ANXA1,CDH2,NUMB,PTK2,RGS7
GO Cellular Component	GO:0001740	Barr body	192	3.169600e-1	1.000000e+0	1.000000e+0	2.623831e+0	3.811221e-1	1	4.183558e-4	1.097695e-3	133	1.501999e-1	1.000000e+0	1.000000e+0	6.245455e+0	1.601164e-1	1	5	1.683502e-3	2.000000e-1	L1MEg1	H2AFY
GO Cellular Component	GO:0005916	fascia adherens	193	3.328378e-1	1.000000e+0	1.000000e+0	1.474118e+0	2.035115e+0	3	2.233935e-3	3.293085e-3	221	2.778720e-1	1.000000e+0	1.000000e+0	3.122727e+0	3.202329e-1	1	10	1.683502e-3	1.000000e-1	L1MEg1,L1MEg1,L1MEg1	CDH2
GO Cellular Component	GO:0000145	exocyst	194	3.376010e-1	1.000000e+0	1.000000e+0	1.461489e+0	2.052702e+0	3	2.253240e-3	3.293085e-3	116	1.224423e-1	1.000000e+0	1.000000e+0	3.287081e+0	6.084425e-1	2	19	3.367003e-3	1.052632e-1	L1MEg1,L1MEg1,L1MEg1	EXOC6B,MYRIP
GO Cellular Component	GO:0005770	late endosome	195	3.413864e-1	1.000000e+0	1.000000e+0	1.123834e+0	1.601660e+1	18	1.758134e-2	1.975851e-2	468	8.611569e-1	1.000000e+0	1.000000e+0	6.818182e-1	7.333333e+0	5	229	8.417508e-3	2.183406e-2	L1MEg1,L1MEg1,L1MEg1,L1MEg1,L1MEg1,L1MEg1,L1MEg1,L1MEg1,L1MEg1,L1MEg1,L1MEg1,L1MEg1,L1MEg1,L1MEg1,L1MEg1,L1MEg1,L1MEg1,L1MEg1	CHMP6,CYB561A3,HLA-DRA,MAGI2,TSG101
GO Cellular Component	GO:0008250	oligosaccharyltransferase complex	196	3.434279e-1	1.000000e+0	1.000000e+0	1.643882e+0	1.216633e+0	2	1.335491e-3	2.195390e-3	241	3.234066e-1	1.000000e+0	1.000000e+0	2.602273e+0	3.842795e-1	1	12	1.683502e-3	8.333333e-2	L1MEg1,L1MEg1	TUSC3
GO Cellular Component	GO:0030286	dynein complex	197	3.460627e-1	1.000000e+0	1.000000e+0	1.254235e+0	4.783794e+0	6	5.251146e-3	6.586169e-3	449	8.039825e-1	1.000000e+0	1.000000e+0	6.245455e-1	1.601164e+0	1	50	1.683502e-3	2.000000e-2	L1MEg1,L1MEg1,L1MEg1,L1MEg1,L1MEg1,L1MEg1	TCTEX1D2
GO Cellular Component	GO:0000776	kinetochore	198	3.476533e-1	1.000000e+0	1.000000e+0	1.155208e+0	1.038774e+1	12	1.140257e-2	1.317234e-2	216	2.540731e-1	1.000000e+0	1.000000e+0	1.408749e+0	4.259098e+0	6	133	1.010101e-2	4.511278e-2	L1MEg1,L1MEg1,L1MEg1,L1MEg1,L1MEg1,L1MEg1,L1MEg1,L1MEg1,L1MEg1,L1MEg1,L1MEg1,L1MEg1	CLASP2,KANSL1,KIF18A,KIF2B,MAD2L1,ZWINT
GO Cellular Component	GO:0030687	preribosome, large subunit precursor	199	3.489674e-1	1.000000e+0	1.000000e+0	1.623360e+0	1.232013e+0	2	1.352374e-3	2.195390e-3	173	2.018884e-1	1.000000e+0	1.000000e+0	2.402098e+0	8.326055e-1	2	26	3.367003e-3	7.692308e-2	L1MEg1,L1MEg1	WDR37,ZNF622
GO Cellular Component	GO:0031901	early endosome membrane	200	3.516661e-1	1.000000e+0	1.000000e+0	1.136771e+0	1.231558e+1	14	1.351875e-2	1.536773e-2	108	1.136376e-1	1.000000e+0	1.000000e+0	1.721188e+0	4.066958e+0	7	127	1.178451e-2	5.511811e-2	L1MEg1,L1MEg1,L1MEg1,L1MEg1,L1MEg1,L1MEg1,L1MEg1,L1MEg1,L1MEg1,L1MEg1,L1MEg1,L1MEg1,L1MEg1,L1MEg1	ANXA1,APPL2,CD8B,EPHA4,FCGR1A,RABGEF1,TSG101
GO Cellular Component	GO:0031045	dense core granule	201	3.564058e-1	1.000000e+0	1.000000e+0	1.413608e+0	2.122229e+0	3	2.329560e-3	3.293085e-3	14	7.351107e-3	1.000000e+0	8.742567e-1	7.206294e+0	4.163028e-1	3	13	5.050505e-3	2.307692e-1	L1MEg1,L1MEg1,L1MEg1	MYRIP,NCS1,SYT1
GO Cellular Component	GO:0031093	platelet alpha granule lumen	202	3.586997e-1	1.000000e+0	1.000000e+0	1.210545e+0	5.782517e+0	7	6.347440e-3	7.683864e-3	270	3.633324e-1	1.000000e+0	1.000000e+0	1.398236e+0	2.145560e+0	3	67	5.050505e-3	4.477612e-2	L1MEg1,L1MEg1,L1MEg1,L1MEg1,L1MEg1,L1MEg1,L1MEg1	HGF,OLA1,THBS1
GO Cellular Component	GO:0048788	cytoskeleton of presynaptic active zone	203	3.591202e-1	1.000000e+0	1.000000e+0	2.248177e+0	4.448047e-1	1	4.882599e-4	1.097695e-3	61	6.302276e-2	1.000000e+0	1.000000e+0	1.561364e+1	6.404658e-2	1	2	1.683502e-3	5.000000e-1	L1MEg1	PCLO
GO Cellular Component	GO:0098791	Golgi subcompartment	204	3.631401e-1	1.000000e+0	1.000000e+0	1.081721e+0	2.588468e+1	28	2.841348e-2	3.073546e-2	377	6.180478e-1	1.000000e+0	1.000000e+0	9.431056e-1	9.542940e+0	9	298	1.515152e-2	3.020134e-2	L1MEg1,L1MEg1,L1MEg1,L1MEg1,L1MEg1,L1MEg1,L1MEg1,L1MEg1,L1MEg1,L1MEg1,L1MEg1,L1MEg1,L1MEg1,L1MEg1,L1MEg1,L1MEg1,L1MEg1,L1MEg1,L1MEg1,L1MEg1,L1MEg1,L1MEg1,L1MEg1,L1MEg1,L1MEg1,L1MEg1,L1MEg1,L1MEg1	B4GALT5,CCDC91,CLASP2,GALNT2,HLA-DPB1,HLA-DRA,MAN2A1,ST6GAL2,STX6
GO Cellular Component	GO:0000242	pericentriolar material	205	3.656301e-1	1.000000e+0	1.000000e+0	1.391191e+0	2.156425e+0	3	2.367097e-3	3.293085e-3	122	1.332883e-1	1.000000e+0	1.000000e+0	3.122727e+0	6.404658e-1	2	20	3.367003e-3	1.000000e-1	L1MEg1,L1MEg1,L1MEg1	NEDD1,TNKS2
GO Cellular Component	GO:0005791	rough endoplasmic reticulum	206	3.688080e-1	1.000000e+0	1.000000e+0	1.179489e+0	6.782598e+0	8	7.445222e-3	8.781559e-3	296	4.069172e-1	1.000000e+0	1.000000e+0	1.301136e+0	2.305677e+0	3	72	5.050505e-3	4.166667e-2	L1MEg1,L1MEg1,L1MEg1,L1MEg1,L1MEg1,L1MEg1,L1MEg1,L1MEg1	BAIAP2,KCNJ2,PLOD2
GO Cellular Component	GO:0071144	SMAD2-SMAD3 protein complex	207	3.712334e-1	1.000000e+0	1.000000e+0	2.155744e+0	4.638771e-1	1	5.091955e-4	1.097695e-3	61	6.302276e-2	1.000000e+0	1.000000e+0	1.561364e+1	6.404658e-2	1	2	1.683502e-3	5.000000e-1	L1MEg1	SMAD2
GO Cellular Component	GO:0042629	mast cell granule	208	3.718414e-1	1.000000e+0	1.000000e+0	1.376464e+0	2.179498e+0	3	2.392423e-3	3.293085e-3	128	1.443404e-1	1.000000e+0	1.000000e+0	2.974026e+0	6.724891e-1	2	21	3.367003e-3	9.523810e-2	L1MEg1,L1MEg1,L1MEg1	ANXA1,RASGRP1
GO Cellular Component	GO:0030135	coated vesicle	209	3.762728e-1	1.000000e+0	1.000000e+0	1.084363e+0	2.121062e+1	23	2.328278e-2	2.524698e-2	109	1.216749e-1	1.000000e+0	1.000000e+0	1.463778e+0	8.197962e+0	12	256	2.020202e-2	4.687500e-2	L1MEg1,L1MEg1,L1MEg1,L1MEg1,L1MEg1,L1MEg1,L1MEg1,L1MEg1,L1MEg1,L1MEg1,L1MEg1,L1MEg1,L1MEg1,L1MEg1,L1MEg1,L1MEg1,L1MEg1,L1MEg1,L1MEg1,L1MEg1,L1MEg1,L1MEg1,L1MEg1	C3orf58,FCGR1A,GPR107,HLA-DPB1,HLA-DRA,NCALD,NECAP1,NUMB,SEC24D,STX6,SYT1,TYRP1
GO Cellular Component	GO:0036126	sperm flagellum	210	3.783495e-1	1.000000e+0	1.000000e+0	1.207811e+0	4.967663e+0	6	5.452978e-3	6.586169e-3	321	4.662891e-1	1.000000e+0	1.000000e+0	1.185846e+0	2.529840e+0	3	79	5.050505e-3	3.797468e-2	L1MEg1,L1MEg1,L1MEg1,L1MEg1,L1MEg1,L1MEg1	MROH2B,SPATA6,TACR1
GO Cellular Component	GO:0000794	condensed nuclear chromosome	211	3.806975e-1	1.000000e+0	1.000000e+0	1.182568e+0	5.919319e+0	7	6.497606e-3	7.683864e-3	268	3.623657e-1	1.000000e+0	1.000000e+0	1.314833e+0	3.042213e+0	4	95	6.734007e-3	4.210526e-2	L1MEg1,L1MEg1,L1MEg1,L1MEg1,L1MEg1,L1MEg1,L1MEg1	AGO3,MEI4,SYCP1,TTN
GO Cellular Component	GO:0005913	cell-cell adherens junction	212	3.815956e-1	1.000000e+0	1.000000e+0	1.117742e+0	1.163060e+1	13	1.276684e-2	1.427003e-2	132	1.466070e-1	1.000000e+0	1.000000e+0	1.794671e+0	2.786026e+0	5	87	8.417508e-3	5.747126e-2	L1MEg1,L1MEg1,L1MEg1,L1MEg1,L1MEg1,L1MEg1,L1MEg1,L1MEg1,L1MEg1,L1MEg1,L1MEg1,L1MEg1,L1MEg1	ANXA1,BAIAP2,CD200,CDH2,DSC2
GO Cellular Component	GO:0005768	endosome	213	3.820071e-1	1.000000e+0	1.000000e+0	1.039055e+0	7.218094e+1	75	7.923265e-2	8.232711e-2	146	1.557822e-1	1.000000e+0	1.000000e+0	1.203855e+0	2.741194e+1	33	856	5.555556e-2	3.855140e-2	L1MEg1,L1MEg1,L1MEg1,L1MEg1,L1MEg1,L1MEg1,L1MEg1,L1MEg1,L1MEg1,L1MEg1,L1MEg1,L1MEg1,L1MEg1,L1MEg1,L1MEg1,L1MEg1,L1MEg1,L1MEg1,L1MEg1,L1MEg1,L1MEg1,L1MEg1,L1MEg1,L1MEg1,L1MEg1,L1MEg1,L1MEg1,L1MEg1,L1MEg1,L1MEg1,L1MEg1,L1MEg1,L1MEg1,L1MEg1,L1MEg1,L1MEg1,L1MEg1,L1MEg1,L1MEg1,L1MEg1,L1MEg1,L1MEg1,L1MEg1,L1MEg1,L1MEg1,L1MEg1,L1MEg1,L1MEg1,L1MEg1,L1MEg1,L1MEg1,L1MEg1,L1MEg1,L1MEg1,L1MEg1,L1MEg1,L1MEg1,…	ANKRD50,ANXA1,APPL2,ARRDC3,C9orf72,CD8B,CHMP6,CLEC18B,CYB561A3,EPHA4,EXPH5,FCGR1A,GPR107,GRB14,HLA-DOA,HLA-DPB1,HLA-DRA,IL15,LNPEP,MAGI2,NUMB,OCA2,PRL,RAB11FIP2,RABGEF1,RFTN1,RNF144A,SLC6A4,STEAP1,STX6,TBC1D14,TSG101,TYRP1
GO Cellular Component	GO:0000786	nucleosome	214	3.899221e-1	1.000000e+0	1.000000e+0	1.263506e+0	3.165795e+0	4	3.475076e-3	4.390779e-3	396	6.516782e-1	1.000000e+0	1.000000e+0	9.007867e-1	3.330422e+0	3	104	5.050505e-3	2.884615e-2	L1MEg1,L1MEg1,L1MEg1,L1MEg1	H2AFY,HIST2H3PS2,KAT6B
GO Cellular Component	GO:0030125	clathrin vesicle coat	215	3.904489e-1	1.000000e+0	1.000000e+0	1.333986e+0	2.248899e+0	3	2.468604e-3	3.293085e-3	167	1.901440e-1	1.000000e+0	1.000000e+0	2.498182e+0	8.005822e-1	2	25	3.367003e-3	8.000000e-2	L1MEg1,L1MEg1,L1MEg1	NCALD,NECAP1
GO Cellular Component	GO:0005796	Golgi lumen	216	3.911341e-1	1.000000e+0	1.000000e+0	1.123074e+0	9.794548e+0	11	1.075142e-2	1.207464e-2	209	2.405720e-1	1.000000e+0	1.000000e+0	1.501311e+0	3.330422e+0	5	104	8.417508e-3	4.807692e-2	L1MEg1,L1MEg1,L1MEg1,L1MEg1,L1MEg1,L1MEg1,L1MEg1,L1MEg1,L1MEg1,L1MEg1,L1MEg1	GPC6,HS3ST1,IMPAD1,MMP16,VCAN
GO Cellular Component	GO:0030285	integral component of synaptic vesicle membrane	217	3.911729e-1	1.000000e+0	1.000000e+0	1.332381e+0	2.251609e+0	3	2.471580e-3	3.293085e-3	81	8.165457e-2	1.000000e+0	1.000000e+0	4.163636e+0	4.803493e-1	2	15	3.367003e-3	1.333333e-1	L1MEg1,L1MEg1,L1MEg1	STX6,SYT1
GO Cellular Component	GO:0036057	slit diaphragm	218	3.935841e-1	1.000000e+0	1.000000e+0	1.473038e+0	1.357739e+0	2	1.490383e-3	2.195390e-3	193	2.292783e-1	1.000000e+0	1.000000e+0	3.903409e+0	2.561863e-1	1	8	1.683502e-3	1.250000e-1	L1MEg1,L1MEg1	MAGI2
GO Cellular Component	GO:0032580	Golgi cisterna membrane	219	3.956426e-1	1.000000e+0	1.000000e+0	1.149050e+0	6.962273e+0	8	7.642451e-3	8.781559e-3	306	4.326473e-1	1.000000e+0	1.000000e+0	1.249091e+0	2.401747e+0	3	75	5.050505e-3	4.000000e-2	L1MEg1,L1MEg1,L1MEg1,L1MEg1,L1MEg1,L1MEg1,L1MEg1,L1MEg1	B4GALT5,GALNT2,ST6GAL2
GO Cellular Component	GO:0031970	organelle envelope lumen	220	4.058183e-1	1.000000e+0	1.000000e+0	1.170998e+0	5.123835e+0	6	5.624408e-3	6.586169e-3	438	7.722186e-1	1.000000e+0	1.000000e+0	7.178683e-1	2.786026e+0	2	87	3.367003e-3	2.298851e-2	L1MEg1,L1MEg1,L1MEg1,L1MEg1,L1MEg1,L1MEg1	BCHE,CYCS
GO Cellular Component	GO:0034098	VCP-NPL4-UFD1 AAA ATPase complex	221	4.063205e-1	1.000000e+0	1.000000e+0	1.918404e+0	5.212666e-1	1	5.721916e-4	1.097695e-3	221	2.778720e-1	1.000000e+0	1.000000e+0	3.122727e+0	3.202329e-1	1	10	1.683502e-3	1.000000e-1	L1MEg1	UBXN7
GO Cellular Component	GO:0034673	inhibin-betaglycan-ActRII complex	222	4.067357e-1	1.000000e+0	1.000000e+0	1.915835e+0	5.219657e-1	1	5.729591e-4	1.097695e-3	89	9.303109e-2	1.000000e+0	1.000000e+0	1.040909e+1	9.606987e-2	1	3	1.683502e-3	3.333333e-1	L1MEg1	ACVR2A
GO Cellular Component	GO:0000800	lateral element	223	4.067441e-1	1.000000e+0	1.000000e+0	1.433099e+0	1.395577e+0	2	1.531918e-3	2.195390e-3	301	4.250924e-1	1.000000e+0	1.000000e+0	1.836898e+0	5.443959e-1	1	17	1.683502e-3	5.882353e-2	L1MEg1,L1MEg1	MEI4
GO Cellular Component	GO:0097418	neurofibrillary tangle	224	4.077631e-1	1.000000e+0	1.000000e+0	1.909497e+0	5.236980e-1	1	5.748606e-4	1.097695e-3	133	1.501999e-1	1.000000e+0	1.000000e+0	6.245455e+0	1.601164e-1	1	5	1.683502e-3	2.000000e-1	L1MEg1	NEFM
GO Cellular Component	GO:0030934	anchoring collagen complex	225	4.085867e-1	1.000000e+0	1.000000e+0	1.904440e+0	5.250887e-1	1	5.763872e-4	1.097695e-3	89	9.303109e-2	1.000000e+0	1.000000e+0	1.040909e+1	9.606987e-2	1	3	1.683502e-3	3.333333e-1	L1MEg1	COL12A1
GO Cellular Component	GO:0005684	U2-type spliceosomal complex	226	4.092562e-1	1.000000e+0	1.000000e+0	1.293334e+0	2.319587e+0	3	2.546199e-3	3.293085e-3	403	6.696519e-1	1.000000e+0	1.000000e+0	9.184492e-1	1.088792e+0	1	34	1.683502e-3	2.941176e-2	L1MEg1,L1MEg1,L1MEg1	CWC22
GO Cellular Component	GO:0000781	chromosome, telomeric region	227	4.099263e-1	1.000000e+0	1.000000e+0	1.122524e+0	8.017649e+0	9	8.800932e-3	9.879254e-3	313	4.460722e-1	1.000000e+0	1.000000e+0	1.121938e+0	5.347889e+0	6	167	1.010101e-2	3.592814e-2	L1MEg1,L1MEg1,L1MEg1,L1MEg1,L1MEg1,L1MEg1,L1MEg1,L1MEg1,L1MEg1	H2AFY,NDNL2,POT1,PPP1CB,TERF1,TNKS2
GO Cellular Component	GO:0035861	site of double-strand break	228	4.110243e-1	1.000000e+0	1.000000e+0	1.289621e+0	2.326266e+0	3	2.553530e-3	3.293085e-3	100	9.416249e-2	1.000000e+0	1.000000e+0	2.755348e+0	1.088792e+0	3	34	5.050505e-3	8.823529e-2	L1MEg1,L1MEg1,L1MEg1	APLF,RNF168,RNF169
GO Cellular Component	GO:0000164	protein phosphatase type 1 complex	229	4.112968e-1	1.000000e+0	1.000000e+0	1.887935e+0	5.296791e-1	1	5.814261e-4	1.097695e-3	211	2.539700e-1	1.000000e+0	1.000000e+0	3.469697e+0	2.882096e-1	1	9	1.683502e-3	1.111111e-1	L1MEg1	PPP1CB
GO Cellular Component	GO:0030864	cortical actin cytoskeleton	230	4.185821e-1	1.000000e+0	1.000000e+0	1.154612e+0	5.196551e+0	6	5.704228e-3	6.586169e-3	118	1.255919e-1	1.000000e+0	1.000000e+0	2.081818e+0	1.921397e+0	4	60	6.734007e-3	6.666667e-2	L1MEg1,L1MEg1,L1MEg1,L1MEg1,L1MEg1,L1MEg1	CALD1,CDH2,MOBP,MYRIP
GO Cellular Component	GO:0005641	nuclear envelope lumen	231	4.199639e-1	1.000000e+0	1.000000e+0	1.394701e+0	1.433999e+0	2	1.574093e-3	2.195390e-3	193	2.292783e-1	1.000000e+0	1.000000e+0	3.903409e+0	2.561863e-1	1	8	1.683502e-3	1.250000e-1	L1MEg1,L1MEg1	BCHE
GO Cellular Component	GO:0043194	axon initial segment	232	4.230127e-1	1.000000e+0	1.000000e+0	1.386075e+0	1.442923e+0	2	1.583889e-3	2.195390e-3	54	5.463945e-2	1.000000e+0	1.000000e+0	5.204545e+0	3.842795e-1	2	12	3.367003e-3	1.666667e-1	L1MEg1,L1MEg1	ANK3,NRCAM
GO Cellular Component	GO:0042470	melanosome	233	4.244387e-1	1.000000e+0	1.000000e+0	1.108212e+0	8.121188e+0	9	8.914586e-3	9.879254e-3	305	4.277366e-1	1.000000e+0	1.000000e+0	1.201049e+0	3.330422e+0	4	104	6.734007e-3	3.846154e-2	L1MEg1,L1MEg1,L1MEg1,L1MEg1,L1MEg1,L1MEg1,L1MEg1,L1MEg1,L1MEg1	ATP1B3,MYRIP,OCA2,TYRP1
GO Cellular Component	GO:0005730	nucleolus	234	4.338243e-1	1.000000e+0	1.000000e+0	1.024465e+0	6.930445e+1	71	7.607514e-2	7.793633e-2	124	1.339151e-1	1.000000e+0	1.000000e+0	1.212710e+0	2.968559e+1	36	927	6.060606e-2	3.883495e-2	L1MEg1,L1MEg1,L1MEg1,L1MEg1,L1MEg1,L1MEg1,L1MEg1,L1MEg1,L1MEg1,L1MEg1,L1MEg1,L1MEg1,L1MEg1,L1MEg1,L1MEg1,L1MEg1,L1MEg1,L1MEg1,L1MEg1,L1MEg1,L1MEg1,L1MEg1,L1MEg1,L1MEg1,L1MEg1,L1MEg1,L1MEg1,L1MEg1,L1MEg1,L1MEg1,L1MEg1,L1MEg1,L1MEg1,L1MEg1,L1MEg1,L1MEg1,L1MEg1,L1MEg1,L1MEg1,L1MEg1,L1MEg1,L1MEg1,L1MEg1,L1MEg1,L1MEg1,L1MEg1,L1MEg1,L1MEg1,L1MEg1,L1MEg1,L1MEg1,L1MEg1,L1MEg1,L1MEg1,L1MEg1,L1MEg1,L1MEg1,…	ARL14EP,ARL4D,CHD2,CPS1,DDX10,DDX59,FBLL1,FGF18,FOXA1,FRG1,H2AFY,KIF2B,MAP2,MDFIC,NF1,NOL4,NOVA1,NUAK1,OLA1,OXR1,PDHA2,PNMA3,PPP1CB,PRDM5,PWP1,RABGEF1,RPL5,TAF4B,TERF1,TSEN15,TSG101,URB2,WDR37,ZNF330,ZNF385B,ZNF622
GO Cellular Component	GO:0030496	midbody	235	4.345810e-1	1.000000e+0	1.000000e+0	1.071247e+0	1.306888e+1	14	1.434565e-2	1.536773e-2	295	4.061488e-1	1.000000e+0	1.000000e+0	1.171023e+0	5.123726e+0	6	160	1.010101e-2	3.750000e-2	L1MEg1,L1MEg1,L1MEg1,L1MEg1,L1MEg1,L1MEg1,L1MEg1,L1MEg1,L1MEg1,L1MEg1,L1MEg1,L1MEg1,L1MEg1,L1MEg1	CRMP1,FAM175B,TSG101,TTC28,URB2,ZNF330
GO Cellular Component	GO:0070724	BMP receptor complex	236	4.446943e-1	1.000000e+0	1.000000e+0	1.700545e+0	5.880467e-1	1	6.454958e-4	1.097695e-3	61	6.302276e-2	1.000000e+0	1.000000e+0	1.561364e+1	6.404658e-2	1	2	1.683502e-3	5.000000e-1	L1MEg1	BMP2
GO Cellular Component	GO:0030136	clathrin-coated vesicle	237	4.464023e-1	1.000000e+0	1.000000e+0	1.054358e+0	1.612356e+1	17	1.769875e-2	1.866081e-2	52	5.373128e-2	1.000000e+0	1.000000e+0	1.794671e+0	5.572052e+0	10	174	1.683502e-2	5.747126e-2	L1MEg1,L1MEg1,L1MEg1,L1MEg1,L1MEg1,L1MEg1,L1MEg1,L1MEg1,L1MEg1,L1MEg1,L1MEg1,L1MEg1,L1MEg1,L1MEg1,L1MEg1,L1MEg1,L1MEg1	FCGR1A,GPR107,HLA-DPB1,HLA-DRA,NCALD,NECAP1,NUMB,STX6,SYT1,TYRP1
GO Cellular Component	GO:0016528	sarcoplasm	238	4.524029e-1	1.000000e+0	1.000000e+0	1.081570e+0	8.321239e+0	9	9.134181e-3	9.879254e-3	30	2.447235e-2	1.000000e+0	1.000000e+0	2.676623e+0	2.241630e+0	6	70	1.010101e-2	8.571429e-2	L1MEg1,L1MEg1,L1MEg1,L1MEg1,L1MEg1,L1MEg1,L1MEg1,L1MEg1,L1MEg1	ANK3,CACNA2D1,CLEC18B,SLC8A3,SPOCK1,THBS1
GO Cellular Component	GO:0031984	organelle subcompartment	239	4.531083e-1	1.000000e+0	1.000000e+0	1.035035e+0	2.705221e+1	28	2.969507e-2	3.073546e-2	408	6.933500e-1	1.000000e+0	1.000000e+0	8.837907e-1	1.018341e+1	9	318	1.515152e-2	2.830189e-2	L1MEg1,L1MEg1,L1MEg1,L1MEg1,L1MEg1,L1MEg1,L1MEg1,L1MEg1,L1MEg1,L1MEg1,L1MEg1,L1MEg1,L1MEg1,L1MEg1,L1MEg1,L1MEg1,L1MEg1,L1MEg1,L1MEg1,L1MEg1,L1MEg1,L1MEg1,L1MEg1,L1MEg1,L1MEg1,L1MEg1,L1MEg1,L1MEg1	B4GALT5,CCDC91,CLASP2,GALNT2,HLA-DPB1,HLA-DRA,MAN2A1,ST6GAL2,STX6
GO Cellular Component	GO:0060203	clathrin-sculpted glutamate transport vesicle membrane	240	4.572577e-1	1.000000e+0	1.000000e+0	1.636887e+0	6.109157e-1	1	6.705990e-4	1.097695e-3	110	1.220799e-1	1.000000e+0	1.000000e+0	7.806818e+0	1.280932e-1	1	4	1.683502e-3	2.500000e-1	L1MEg1	SYT1
GO Cellular Component	GO:0016324	apical plasma membrane	241	4.599716e-1	1.000000e+0	1.000000e+0	1.030887e+0	2.813112e+1	29	3.087939e-2	3.183315e-2	316	4.554897e-1	1.000000e+0	1.000000e+0	1.073102e+0	9.318777e+0	10	291	1.683502e-2	3.436426e-2	L1MEg1,L1MEg1,L1MEg1,L1MEg1,L1MEg1,L1MEg1,L1MEg1,L1MEg1,L1MEg1,L1MEg1,L1MEg1,L1MEg1,L1MEg1,L1MEg1,L1MEg1,L1MEg1,L1MEg1,L1MEg1,L1MEg1,L1MEg1,L1MEg1,L1MEg1,L1MEg1,L1MEg1,L1MEg1,L1MEg1,L1MEg1,L1MEg1,L1MEg1	AMOTL1,ANXA1,CDH2,DDR2,GJB6,PDE4D,PTK2,SLC10A2,SLC1A1,SLC34A2
GO Cellular Component	GO:0016461	unconventional myosin complex	242	4.603785e-1	1.000000e+0	1.000000e+0	1.621591e+0	6.166784e-1	1	6.769247e-4	1.097695e-3	221	2.778720e-1	1.000000e+0	1.000000e+0	3.122727e+0	3.202329e-1	1	10	1.683502e-3	1.000000e-1	L1MEg1	MYO18B
GO Cellular Component	GO:0031234	extrinsic component of cytoplasmic side of plasma membrane	243	4.613757e-1	1.000000e+0	1.000000e+0	1.067318e+0	9.369282e+0	10	1.028461e-2	1.097695e-2	473	8.647488e-1	1.000000e+0	1.000000e+0	5.782828e-1	3.458515e+0	2	108	3.367003e-3	1.851852e-2	L1MEg1,L1MEg1,L1MEg1,L1MEg1,L1MEg1,L1MEg1,L1MEg1,L1MEg1,L1MEg1,L1MEg1	PTK2,RGS7
GO Cellular Component	GO:0098687	chromosomal region	244	4.615664e-1	1.000000e+0	1.000000e+0	1.034518e+0	2.319921e+1	24	2.546565e-2	2.634468e-2	208	2.401021e-1	1.000000e+0	1.000000e+0	1.241994e+0	1.127220e+1	14	352	2.356902e-2	3.977273e-2	L1MEg1,L1MEg1,L1MEg1,L1MEg1,L1MEg1,L1MEg1,L1MEg1,L1MEg1,L1MEg1,L1MEg1,L1MEg1,L1MEg1,L1MEg1,L1MEg1,L1MEg1,L1MEg1,L1MEg1,L1MEg1,L1MEg1,L1MEg1,L1MEg1,L1MEg1,L1MEg1,L1MEg1	CLASP2,H2AFY,KANSL1,KIF18A,KIF2B,MAD2L1,NDNL2,POT1,PPP1CB,SYCP1,TERF1,TNKS2,ZNF330,ZWINT
GO Cellular Component	GO:0060201	clathrin-sculpted acetylcholine transport vesicle membrane	245	4.630386e-1	1.000000e+0	1.000000e+0	1.608708e+0	6.216168e-1	1	6.823456e-4	1.097695e-3	89	9.303109e-2	1.000000e+0	1.000000e+0	1.040909e+1	9.606987e-2	1	3	1.683502e-3	3.333333e-1	L1MEg1	SYT1
GO Cellular Component	GO:0030130	clathrin coat of trans-Golgi network vesicle	246	4.644989e-1	1.000000e+0	1.000000e+0	1.601696e+0	6.243384e-1	1	6.853330e-4	1.097695e-3	241	3.234066e-1	1.000000e+0	1.000000e+0	2.602273e+0	3.842795e-1	1	12	1.683502e-3	8.333333e-2	L1MEg1	NCALD
GO Cellular Component	GO:0098563	intrinsic component of synaptic vesicle membrane	247	4.661407e-1	1.000000e+0	1.000000e+0	1.181936e+0	2.538207e+0	3	2.786177e-3	3.293085e-3	144	1.555743e-1	1.000000e+0	1.000000e+0	2.838843e+0	7.045124e-1	2	22	3.367003e-3	9.090909e-2	L1MEg1,L1MEg1,L1MEg1	STX6,SYT1
GO Cellular Component	GO:0000805	X chromosome	248	4.672270e-1	1.000000e+0	1.000000e+0	1.588708e+0	6.294423e-1	1	6.909356e-4	1.097695e-3	211	2.539700e-1	1.000000e+0	1.000000e+0	3.469697e+0	2.882096e-1	1	9	1.683502e-3	1.111111e-1	L1MEg1	H2AFY
GO Cellular Component	GO:0030915	Smc5-Smc6 complex	249	4.701462e-1	1.000000e+0	1.000000e+0	1.574970e+0	6.349328e-1	1	6.969625e-4	1.097695e-3	175	2.037708e-1	1.000000e+0	1.000000e+0	4.461039e+0	2.241630e-1	1	7	1.683502e-3	1.428571e-1	L1MEg1	NDNL2
GO Cellular Component	GO:0005890	sodium:potassium-exchanging ATPase complex	250	4.702453e-1	1.000000e+0	1.000000e+0	1.574506e+0	6.351197e-1	1	6.971676e-4	1.097695e-3	235	3.010093e-1	1.000000e+0	1.000000e+0	2.838843e+0	3.522562e-1	1	11	1.683502e-3	9.090909e-2	L1MEg1	ATP1B3
GO Cellular Component	GO:0042567	insulin-like growth factor ternary complex	251	4.718680e-1	1.000000e+0	1.000000e+0	1.566943e+0	6.381854e-1	1	7.005328e-4	1.097695e-3	110	1.220799e-1	1.000000e+0	1.000000e+0	7.806818e+0	1.280932e-1	1	4	1.683502e-3	2.500000e-1	L1MEg1	IGFBP3
GO Cellular Component	GO:0000775	chromosome, centromeric region	252	4.722141e-1	1.000000e+0	1.000000e+0	1.039582e+0	1.539080e+1	16	1.689441e-2	1.756312e-2	149	1.606386e-1	1.000000e+0	1.000000e+0	1.471442e+0	6.116448e+0	9	191	1.515152e-2	4.712042e-2	L1MEg1,L1MEg1,L1MEg1,L1MEg1,L1MEg1,L1MEg1,L1MEg1,L1MEg1,L1MEg1,L1MEg1,L1MEg1,L1MEg1,L1MEg1,L1MEg1,L1MEg1,L1MEg1	CLASP2,H2AFY,KANSL1,KIF18A,KIF2B,MAD2L1,SYCP1,ZNF330,ZWINT
GO Cellular Component	GO:0017101	aminoacyl-tRNA synthetase multienzyme complex	253	4.750353e-1	1.000000e+0	1.000000e+0	1.552322e+0	6.441964e-1	1	7.071311e-4	1.097695e-3	241	3.234066e-1	1.000000e+0	1.000000e+0	2.602273e+0	3.842795e-1	1	12	1.683502e-3	8.333333e-2	L1MEg1	RARS
GO Cellular Component	GO:0016942	insulin-like growth factor binding protein complex	254	4.799776e-1	1.000000e+0	1.000000e+0	1.529873e+0	6.536489e-1	1	7.175070e-4	1.097695e-3	133	1.501999e-1	1.000000e+0	1.000000e+0	6.245455e+0	1.601164e-1	1	5	1.683502e-3	2.000000e-1	L1MEg1	IGFBP3
GO Cellular Component	GO:0005859	muscle myosin complex	255	4.814567e-1	1.000000e+0	1.000000e+0	1.235104e+0	1.619297e+0	2	1.777494e-3	2.195390e-3	363	5.849691e-1	1.000000e+0	1.000000e+0	1.156566e+0	8.646288e-1	1	27	1.683502e-3	3.703704e-2	L1MEg1,L1MEg1	TTN
GO Cellular Component	GO:0044306	neuron projection terminus	256	4.922439e-1	1.000000e+0	1.000000e+0	1.026551e+0	1.558618e+1	16	1.710887e-2	1.756312e-2	57	5.770203e-2	1.000000e+0	1.000000e+0	1.921678e+0	4.163028e+0	8	130	1.346801e-2	6.153846e-2	L1MEg1,L1MEg1,L1MEg1,L1MEg1,L1MEg1,L1MEg1,L1MEg1,L1MEg1,L1MEg1,L1MEg1,L1MEg1,L1MEg1,L1MEg1,L1MEg1,L1MEg1,L1MEg1	BAIAP2,CHRM3,EPHA4,MME,OPHN1,PENK,STX6,SYT1
GO Cellular Component	GO:0030018	Z disc	257	4.944666e-1	1.000000e+0	1.000000e+0	1.026685e+0	1.461013e+1	15	1.603746e-2	1.646542e-2	257	3.334872e-1	1.000000e+0	1.000000e+0	1.312070e+0	3.810771e+0	5	119	8.417508e-3	4.201681e-2	L1MEg1,L1MEg1,L1MEg1,L1MEg1,L1MEg1,L1MEg1,L1MEg1,L1MEg1,L1MEg1,L1MEg1,L1MEg1,L1MEg1,L1MEg1,L1MEg1,L1MEg1	ANK3,FRG1,SYNPO2,TTN,XIRP2
GO Cellular Component	GO:0044448	cell cortex part	258	5.026288e-1	1.000000e+0	1.000000e+0	1.026835e+0	1.168640e+1	12	1.282810e-2	1.317234e-2	125	1.390772e-1	1.000000e+0	1.000000e+0	1.631275e+0	4.291121e+0	7	134	1.178451e-2	5.223881e-2	L1MEg1,L1MEg1,L1MEg1,L1MEg1,L1MEg1,L1MEg1,L1MEg1,L1MEg1,L1MEg1,L1MEg1,L1MEg1,L1MEg1	CALD1,CDH2,CLASP2,EXOC6B,MOBP,MYRIP,PCLO
GO Cellular Component	GO:0016363	nuclear matrix	259	5.033615e-1	1.000000e+0	1.000000e+0	1.028815e+0	1.069191e+1	11	1.173646e-2	1.207464e-2	463	8.464996e-1	1.000000e+0	1.000000e+0	6.063548e-1	3.298399e+0	2	103	3.367003e-3	1.941748e-2	L1MEg1,L1MEg1,L1MEg1,L1MEg1,L1MEg1,L1MEg1,L1MEg1,L1MEg1,L1MEg1,L1MEg1,L1MEg1	ERCC8,FIGN
GO Cellular Component	GO:0005758	mitochondrial intermembrane space	260	5.040161e-1	1.000000e+0	1.000000e+0	1.084059e+0	3.689836e+0	4	4.050314e-3	4.390779e-3	496	9.239789e-1	1.000000e+0	1.000000e+0	3.952819e-1	2.529840e+0	1	79	1.683502e-3	1.265823e-2	L1MEg1,L1MEg1,L1MEg1,L1MEg1	CYCS
GO Cellular Component	GO:0044297	cell body	261	5.080069e-1	1.000000e+0	1.000000e+0	1.003652e+0	5.679259e+1	57	6.234093e-2	6.256861e-2	43	3.254246e-2	1.000000e+0	1.000000e+0	1.498909e+0	1.601164e+1	24	500	4.040404e-2	4.800000e-2	L1MEg1,L1MEg1,L1MEg1,L1MEg1,L1MEg1,L1MEg1,L1MEg1,L1MEg1,L1MEg1,L1MEg1,L1MEg1,L1MEg1,L1MEg1,L1MEg1,L1MEg1,L1MEg1,L1MEg1,L1MEg1,L1MEg1,L1MEg1,L1MEg1,L1MEg1,L1MEg1,L1MEg1,L1MEg1,L1MEg1,L1MEg1,L1MEg1,L1MEg1,L1MEg1,L1MEg1,L1MEg1,L1MEg1,L1MEg1,L1MEg1,L1MEg1,L1MEg1,L1MEg1,L1MEg1,L1MEg1,L1MEg1,L1MEg1,L1MEg1,L1MEg1,L1MEg1,L1MEg1,L1MEg1,L1MEg1,L1MEg1,L1MEg1,L1MEg1,L1MEg1,L1MEg1,L1MEg1,L1MEg1,L1MEg1,L1MEg1	ACTA2,BAIAP2,BRINP3,CNNM1,CTNND2,DPYSL3,EPHA4,ERCC8,GJB2,GLRX5,GRIN3A,HTR2A,IFNG,KCNJ2,KLHL1,MAP2,NRXN1,PDE1A,PENK,PSD2,PTBP2,SEZ6L,SLC8A3,TACR1
GO Cellular Component	GO:0032983	kainate selective glutamate receptor complex	262	5.139390e-1	1.000000e+0	1.000000e+0	1.386702e+0	7.211355e-1	1	7.915867e-4	1.097695e-3	89	9.303109e-2	1.000000e+0	1.000000e+0	1.040909e+1	9.606987e-2	1	3	1.683502e-3	3.333333e-1	L1MEg1	GRIK4
GO Cellular Component	GO:0016529	sarcoplasmic reticulum	263	5.156625e-1	1.000000e+0	1.000000e+0	1.034237e+0	6.768274e+0	7	7.429499e-3	7.683864e-3	121	1.312192e-1	1.000000e+0	1.000000e+0	2.047690e+0	1.953421e+0	4	61	6.734007e-3	6.557377e-2	L1MEg1,L1MEg1,L1MEg1,L1MEg1,L1MEg1,L1MEg1,L1MEg1	ANK3,CACNA2D1,CLEC18B,THBS1
GO Cellular Component	GO:0001650	fibrillar center	264	5.210784e-1	1.000000e+0	1.000000e+0	1.017394e+0	9.829036e+0	10	1.078928e-2	1.097695e-2	187	2.224418e-1	1.000000e+0	1.000000e+0	1.475304e+0	4.066958e+0	6	127	1.010101e-2	4.724409e-2	L1MEg1,L1MEg1,L1MEg1,L1MEg1,L1MEg1,L1MEg1,L1MEg1,L1MEg1,L1MEg1,L1MEg1	FBLL1,FOXA1,NUAK1,TAF4B,TERF1,ZNF385B
GO Cellular Component	GO:0070083	clathrin-sculpted monoamine transport vesicle membrane	265	5.235170e-1	1.000000e+0	1.000000e+0	1.349488e+0	7.410216e-1	1	8.134156e-4	1.097695e-3	133	1.501999e-1	1.000000e+0	1.000000e+0	6.245455e+0	1.601164e-1	1	5	1.683502e-3	2.000000e-1	L1MEg1	SYT1
GO Cellular Component	GO:0034707	chloride channel complex	266	5.251701e-1	1.000000e+0	1.000000e+0	1.040426e+0	4.805723e+0	5	5.275217e-3	5.488474e-3	168	1.901930e-1	1.000000e+0	1.000000e+0	1.993230e+0	1.505095e+0	3	47	5.050505e-3	6.382979e-2	L1MEg1,L1MEg1,L1MEg1,L1MEg1,L1MEg1	GABRA3,GABRG3,GABRQ
GO Cellular Component	GO:0043073	germ cell nucleus	267	5.252250e-1	1.000000e+0	1.000000e+0	1.136691e+0	1.759493e+0	2	1.931386e-3	2.195390e-3	310	4.435197e-1	1.000000e+0	1.000000e+0	1.734848e+0	5.764192e-1	1	18	1.683502e-3	5.555556e-2	L1MEg1,L1MEg1	SYCP1
GO Cellular Component	GO:0014704	intercalated disc	268	5.303747e-1	1.000000e+0	1.000000e+0	1.019770e+0	6.864292e+0	7	7.534898e-3	7.683864e-3	75	7.554760e-2	1.000000e+0	1.000000e+0	2.498182e+0	1.601164e+0	4	50	6.734007e-3	8.000000e-2	L1MEg1,L1MEg1,L1MEg1,L1MEg1,L1MEg1,L1MEg1,L1MEg1	ANK3,CDH2,DSC2,KCNJ2
GO Cellular Component	GO:0005876	spindle microtubule	269	5.350028e-1	1.000000e+0	1.000000e+0	1.041695e+0	3.839897e+0	4	4.215035e-3	4.390779e-3	334	5.097248e-1	1.000000e+0	1.000000e+0	1.178388e+0	1.697234e+0	2	53	3.367003e-3	3.773585e-2	L1MEg1,L1MEg1,L1MEg1,L1MEg1	CLASP2,KIF18A
GO Cellular Component	GO:0005694	chromosome	270	5.380991e-1	1.000000e+0	1.000000e+0	9.942189e-1	7.342447e+1	73	8.059766e-2	8.013172e-2	315	4.546229e-1	1.000000e+0	1.000000e+0	1.031241e+0	3.103057e+1	32	969	5.387205e-2	3.302374e-2	L1MEg1,L1MEg1,L1MEg1,L1MEg1,L1MEg1,L1MEg1,L1MEg1,L1MEg1,L1MEg1,L1MEg1,L1MEg1,L1MEg1,L1MEg1,L1MEg1,L1MEg1,L1MEg1,L1MEg1,L1MEg1,L1MEg1,L1MEg1,L1MEg1,L1MEg1,L1MEg1,L1MEg1,L1MEg1,L1MEg1,L1MEg1,L1MEg1,L1MEg1,L1MEg1,L1MEg1,L1MEg1,L1MEg1,L1MEg1,L1MEg1,L1MEg1,L1MEg1,L1MEg1,L1MEg1,L1MEg1,L1MEg1,L1MEg1,L1MEg1,L1MEg1,L1MEg1,L1MEg1,L1MEg1,L1MEg1,L1MEg1,L1MEg1,L1MEg1,L1MEg1,L1MEg1,L1MEg1,L1MEg1,L1MEg1,L1MEg1,…	AGO3,APLF,AR,CLASP2,CXorf57,H2AFY,HIST2H3PS2,IL33,KANSL1,KAT6B,KIF18A,KIF2B,MAD2L1,MAGED1,MEI4,MLLT3,NDNL2,PLK2,POT1,PPP1CB,PRDM9,RNF168,RNF169,SMAD2,SYCP1,TERF1,TNKS2,TOP3B,TTN,UBR2,ZNF330,ZWINT
GO Cellular Component	GO:0005593	FACIT collagen trimer	271	5.384208e-1	1.000000e+0	1.000000e+0	1.294040e+0	7.727738e-1	1	8.482698e-4	1.097695e-3	156	1.774206e-1	1.000000e+0	1.000000e+0	5.204545e+0	1.921397e-1	1	6	1.683502e-3	1.666667e-1	L1MEg1	COL12A1
GO Cellular Component	GO:0005762	mitochondrial large ribosomal subunit	272	5.390678e-1	1.000000e+0	1.000000e+0	1.107658e+0	1.805611e+0	2	1.982010e-3	2.195390e-3	334	5.097248e-1	1.000000e+0	1.000000e+0	1.178388e+0	1.697234e+0	2	53	3.367003e-3	3.773585e-2	L1MEg1,L1MEg1	MRPL3,MRPL39
GO Cellular Component	GO:0014731	spectrin-associated cytoskeleton	273	5.451321e-1	1.000000e+0	1.000000e+0	1.269990e+0	7.874078e-1	1	8.643335e-4	1.097695e-3	193	2.292783e-1	1.000000e+0	1.000000e+0	3.903409e+0	2.561863e-1	1	8	1.683502e-3	1.250000e-1	L1MEg1	ANK3
GO Cellular Component	GO:0005819	spindle	274	5.494020e-1	1.000000e+0	1.000000e+0	9.893287e-1	2.425887e+1	24	2.662884e-2	2.634468e-2	312	4.445222e-1	1.000000e+0	1.000000e+0	1.076803e+0	1.021543e+1	11	319	1.851852e-2	3.448276e-2	L1MEg1,L1MEg1,L1MEg1,L1MEg1,L1MEg1,L1MEg1,L1MEg1,L1MEg1,L1MEg1,L1MEg1,L1MEg1,L1MEg1,L1MEg1,L1MEg1,L1MEg1,L1MEg1,L1MEg1,L1MEg1,L1MEg1,L1MEg1,L1MEg1,L1MEg1,L1MEg1,L1MEg1	CLASP2,CRMP1,FAM175B,KIF18A,KIF2B,MAD2L1,NEDD1,NR3C1,TCTEX1D2,TERF1,TTC28
GO Cellular Component	GO:0017146	NMDA selective glutamate receptor complex	275	5.495046e-1	1.000000e+0	1.000000e+0	1.086355e+0	1.841019e+0	2	2.020877e-3	2.195390e-3	235	3.010093e-1	1.000000e+0	1.000000e+0	2.838843e+0	3.522562e-1	1	11	1.683502e-3	9.090909e-2	L1MEg1,L1MEg1	GRIN3A
GO Cellular Component	GO:0043186	P granule	276	5.509900e-1	1.000000e+0	1.000000e+0	1.249440e+0	8.003583e-1	1	8.785492e-4	1.097695e-3	292	4.060560e-1	1.000000e+0	1.000000e+0	1.951705e+0	5.123726e-1	1	16	1.683502e-3	6.250000e-2	L1MEg1	PIWIL4
GO Cellular Component	GO:0044815	DNA packaging complex	277	5.538659e-1	1.000000e+0	1.000000e+0	1.016862e+0	3.933669e+0	4	4.317968e-3	4.390779e-3	409	6.945337e-1	1.000000e+0	1.000000e+0	8.439803e-1	3.554585e+0	3	111	5.050505e-3	2.702703e-2	L1MEg1,L1MEg1,L1MEg1,L1MEg1	H2AFY,HIST2H3PS2,KAT6B
GO Cellular Component	GO:0035098	ESC/E(Z) complex	278	5.579598e-1	1.000000e+0	1.000000e+0	1.069445e+0	1.870129e+0	2	2.052831e-3	2.195390e-3	107	1.118280e-1	1.000000e+0	1.000000e+0	3.469697e+0	5.764192e-1	2	18	3.367003e-3	1.111111e-1	L1MEg1,L1MEg1	AEBP2,H2AFY
GO Cellular Component	GO:0005681	spliceosomal complex	279	5.595602e-1	1.000000e+0	1.000000e+0	9.859229e-1	1.115706e+1	11	1.224705e-2	1.207464e-2	458	8.416500e-1	1.000000e+0	1.000000e+0	6.825633e-1	5.860262e+0	4	183	6.734007e-3	2.185792e-2	L1MEg1,L1MEg1,L1MEg1,L1MEg1,L1MEg1,L1MEg1,L1MEg1,L1MEg1,L1MEg1,L1MEg1,L1MEg1	CWC22,DHX8,FRG1,PTBP2
GO Cellular Component	GO:0005798	Golgi-associated vesicle	280	5.602972e-1	1.000000e+0	1.000000e+0	9.996505e-1	5.001748e+0	5	5.490393e-3	5.488474e-3	424	7.432695e-1	1.000000e+0	1.000000e+0	7.616408e-1	2.625910e+0	2	82	3.367003e-3	2.439024e-2	L1MEg1,L1MEg1,L1MEg1,L1MEg1,L1MEg1	C3orf58,NCALD
GO Cellular Component	GO:0033268	node of Ranvier	281	5.654271e-1	1.000000e+0	1.000000e+0	1.054758e+0	1.896169e+0	2	2.081415e-3	2.195390e-3	81	8.165457e-2	1.000000e+0	1.000000e+0	4.163636e+0	4.803493e-1	2	15	3.367003e-3	1.333333e-1	L1MEg1,L1MEg1	ANK3,SPOCK1
GO Cellular Component	GO:0045177	apical part of cell	282	5.656824e-1	1.000000e+0	1.000000e+0	9.825448e-1	3.460402e+1	34	3.798465e-2	3.732162e-2	275	3.688056e-1	1.000000e+0	1.000000e+0	1.127652e+0	1.152838e+1	13	360	2.188552e-2	3.611111e-2	L1MEg1,L1MEg1,L1MEg1,L1MEg1,L1MEg1,L1MEg1,L1MEg1,L1MEg1,L1MEg1,L1MEg1,L1MEg1,L1MEg1,L1MEg1,L1MEg1,L1MEg1,L1MEg1,L1MEg1,L1MEg1,L1MEg1,L1MEg1,L1MEg1,L1MEg1,L1MEg1,L1MEg1,L1MEg1,L1MEg1,L1MEg1,L1MEg1,L1MEg1,L1MEg1,L1MEg1,L1MEg1,L1MEg1,L1MEg1	AMOTL1,ANXA1,CDH2,DDR2,FAT4,GJB6,NEDD1,NUMB,PDE4D,PTK2,SLC10A2,SLC1A1,SLC34A2
GO Cellular Component	GO:0031674	I band	283	5.658546e-1	1.000000e+0	1.000000e+0	9.803880e-1	1.530006e+1	15	1.679480e-2	1.646542e-2	299	4.226134e-1	1.000000e+0	1.000000e+0	1.173958e+0	4.259098e+0	5	133	8.417508e-3	3.759398e-2	L1MEg1,L1MEg1,L1MEg1,L1MEg1,L1MEg1,L1MEg1,L1MEg1,L1MEg1,L1MEg1,L1MEg1,L1MEg1,L1MEg1,L1MEg1,L1MEg1,L1MEg1	ANK3,FRG1,SYNPO2,TTN,XIRP2
GO Cellular Component	GO:0012510	trans-Golgi network transport vesicle membrane	284	5.661371e-1	1.000000e+0	1.000000e+0	1.198115e+0	8.346442e-1	1	9.161846e-4	1.097695e-3	271	3.660745e-1	1.000000e+0	1.000000e+0	2.230519e+0	4.483261e-1	1	14	1.683502e-3	7.142857e-2	L1MEg1	NCALD
GO Cellular Component	GO:0001669	acrosomal vesicle	285	5.669101e-1	1.000000e+0	1.000000e+0	9.847875e-1	7.108133e+0	7	7.802560e-3	7.683864e-3	481	8.840137e-1	1.000000e+0	1.000000e+0	5.478469e-1	3.650655e+0	2	114	3.367003e-3	1.754386e-2	L1MEg1,L1MEg1,L1MEg1,L1MEg1,L1MEg1,L1MEg1,L1MEg1	MROH2B,SPINK8
GO Cellular Component	GO:1902711	GABA-A receptor complex	286	5.735369e-1	1.000000e+0	1.000000e+0	1.039059e+0	1.924818e+0	2	2.112862e-3	2.195390e-3	88	9.140467e-2	1.000000e+0	1.000000e+0	3.903409e+0	5.123726e-1	2	16	3.367003e-3	1.250000e-1	L1MEg1,L1MEg1	GABRA3,GABRQ
GO Cellular Component	GO:0045178	basal part of cell	287	5.750085e-1	1.000000e+0	1.000000e+0	9.897751e-1	4.041322e+0	4	4.436138e-3	4.390779e-3	314	4.468256e-1	1.000000e+0	1.000000e+0	1.328820e+0	1.505095e+0	2	47	3.367003e-3	4.255319e-2	L1MEg1,L1MEg1,L1MEg1,L1MEg1	ANK3,CLASP2
GO Cellular Component	GO:0005765	lysosomal membrane	288	5.766451e-1	1.000000e+0	1.000000e+0	9.749621e-1	2.153930e+1	21	2.364358e-2	2.305159e-2	442	7.790926e-1	1.000000e+0	1.000000e+0	8.146245e-1	1.104803e+1	9	345	1.515152e-2	2.608696e-2	L1MEg1,L1MEg1,L1MEg1,L1MEg1,L1MEg1,L1MEg1,L1MEg1,L1MEg1,L1MEg1,L1MEg1,L1MEg1,L1MEg1,L1MEg1,L1MEg1,L1MEg1,L1MEg1,L1MEg1,L1MEg1,L1MEg1,L1MEg1,L1MEg1	CYB561A3,EVA1A,HLA-DOA,HLA-DPB1,HLA-DRA,LNPEP,OCA2,RDH14,SLCO4C1
GO Cellular Component	GO:0036477	somatodendritic compartment	289	5.858999e-1	1.000000e+0	1.000000e+0	9.817017e-1	8.250979e+1	81	9.057057e-2	8.891328e-2	10	4.673629e-3	1.000000e+0	7.781592e-1	1.593228e+0	2.196798e+1	35	686	5.892256e-2	5.102041e-2	L1MEg1,L1MEg1,L1MEg1,L1MEg1,L1MEg1,L1MEg1,L1MEg1,L1MEg1,L1MEg1,L1MEg1,L1MEg1,L1MEg1,L1MEg1,L1MEg1,L1MEg1,L1MEg1,L1MEg1,L1MEg1,L1MEg1,L1MEg1,L1MEg1,L1MEg1,L1MEg1,L1MEg1,L1MEg1,L1MEg1,L1MEg1,L1MEg1,L1MEg1,L1MEg1,L1MEg1,L1MEg1,L1MEg1,L1MEg1,L1MEg1,L1MEg1,L1MEg1,L1MEg1,L1MEg1,L1MEg1,L1MEg1,L1MEg1,L1MEg1,L1MEg1,L1MEg1,L1MEg1,L1MEg1,L1MEg1,L1MEg1,L1MEg1,L1MEg1,L1MEg1,L1MEg1,L1MEg1,L1MEg1,L1MEg1,L1MEg1,…	AGO2,ANK3,BAIAP2,BRINP3,CHRM3,CNNM1,CTNND2,EPHA4,ERCC8,GLRX5,GRID2,GRIN3A,HTR2A,IFNG,IFNGR1,IL1RAPL1,KCNJ2,KIRREL3,KLHL1,MAGI2,MAP2,MME,NCS1,NF1,NRXN1,OPHN1,PDE1A,PENK,PLK2,PSD2,PTBP2,SEZ6L,SLC8A3,TACR1,ZWINT
GO Cellular Component	GO:0043657	host cell	290	5.925716e-1	1.000000e+0	1.000000e+0	9.678040e-1	4.133068e+0	4	4.536848e-3	4.390779e-3	484	8.910957e-1	1.000000e+0	1.000000e+0	4.592246e-1	2.177584e+0	1	68	1.683502e-3	1.470588e-2	L1MEg1,L1MEg1,L1MEg1,L1MEg1	TSG101
GO Cellular Component	GO:0030424	axon	291	5.953946e-1	1.000000e+0	1.000000e+0	9.742937e-1	5.131923e+1	50	5.633285e-2	5.488474e-2	6	3.164608e-3	1.000000e+0	8.781787e-1	1.841412e+0	1.303348e+1	24	407	4.040404e-2	5.896806e-2	L1MEg1,L1MEg1,L1MEg1,L1MEg1,L1MEg1,L1MEg1,L1MEg1,L1MEg1,L1MEg1,L1MEg1,L1MEg1,L1MEg1,L1MEg1,L1MEg1,L1MEg1,L1MEg1,L1MEg1,L1MEg1,L1MEg1,L1MEg1,L1MEg1,L1MEg1,L1MEg1,L1MEg1,L1MEg1,L1MEg1,L1MEg1,L1MEg1,L1MEg1,L1MEg1,L1MEg1,L1MEg1,L1MEg1,L1MEg1,L1MEg1,L1MEg1,L1MEg1,L1MEg1,L1MEg1,L1MEg1,L1MEg1,L1MEg1,L1MEg1,L1MEg1,L1MEg1,L1MEg1,L1MEg1,L1MEg1,L1MEg1,L1MEg1	ANK3,C9orf72,CNR1,EPHA4,FAM168B,HIF1A,HTR2A,IL1RAPL1,KCNA4,KIRREL3,LPHN3,LRRTM1,MME,NCS1,NEFM,NF1,NRCAM,OPHN1,PENK,ROBO1,SEMA6A,SPOCK1,STX6,SYT1
[truncated: 2,219 more rows]
