# Supplementary material for: Genome-wide bioinformatic analyses predict key host and viral factors in SARS-CoV-2 pathogenesis
Source: Commun Biol. 2021 May 17;4:590. doi: 10.1038/s42003-021-02095-0 (PMC8128904; doi:10.1038/s42003-021-02095-0)
Supplement: Supplementary file 12 — Supplementary Data 10 [file 42003_2021_2095_MOESM12_ESM.zip › GREAT_Analysis_TE/GREATperFamily_Analysis_MamRep137.tsv]

<!DOCTYPE html PUBLIC "-//W3C//DTD XHTML 1.0 Transitional//EN" "http://www.w3.org/TR/xhtml1/DTD/xhtml1-transitional.dtd">
<html xmlns="http://www.w3.org/1999/xhtml">
<head>
<meta charset="utf-8">
<title>GREAT Input: Genomic Regions Enrichment of Annotations Tool, Bejerano Lab, Stanford University</title>
<meta name="description" content="">
<meta name="author" content="">
<!-- HTML5 shim, for IE6-8 support of HTML elements -->
<!--[if lt IE 9]>
<script src="http://html5shim.googlecode.com/svn/trunk/html5.js"></script>
<![endif]-->
<!-- styles -->
<link href="../css/bootstrap.css" rel="stylesheet">
<link href="../css/custom.css" rel="stylesheet">
<!-- scripts -->
<script type="text/javascript" src="../yui/input.js"></script>
<script type="text/javascript" src="greatInput.js"></script>
<script type="text/javascript" src="../js/greatSite.js"></script>
<script src="https://ajax.googleapis.com/ajax/libs/jquery/1.7.0/jquery.min.js"></script>
<script src="https://ajax.googleapis.com/ajax/libs/jqueryui/1.8.16/jquery-ui.min.js"></script>
<script src="../js/jquery/jquery.tablesorter.min.js"></script>
</head><body><link rel="icon" href="../images/GREAT-favicon.ico" type="image/x-icon" />
<script type="text/javascript">
function changeVersionTo(version) {
	var _http_host = "great.stanford.edu";
	window.location = "http://" + _http_host + "/" + version + "/html/index.php";
	return false;
}
function changeVersionFromList() {
var list = document.getElementById("versionList");
var elt = list.options[list.selectedIndex];
//	list.selectedIndex = "placeHolder";
	return changeVersionTo(elt.value);
}
function goToCurrentGREAT() {
	return changeVersionTo("public");
}
</script>
<div class="topbar">
<div class="topbar-inner">
<div class="container-fluid">
<a class="brand" href="../html/index.php" style="font-family:Futura,'Helvetica Neue', Arial">
<img style="height: 22px" src="../images/GREAT_logo_inv.png" />
</a>
<ul class="nav">
<li><a href="../html/splash.php">Overview</a></li>
<li><a href="../html/news.php">News</a></li>
<li><a href="../html/index.php">Use GREAT</a></li>
<li><a href="../html/demo.php">Demo</a></li>
<li><a href="../html/video.php">Video</a></li>
<li><a href="/Citation" target="_blank">How to Cite</a></li>
<li style="display:none"><a href="/Download" target="_blank">Download</a></li>
<li><a href="" target="_blank">Help</a></li>
<li style="width:100px"><a style="float: left; padding-right: 2px" href="/forum" target="_blank">Forum</a> </li>
</ul>
<p class="pull-right"><a href="http://bejerano.stanford.edu" target="_blank">Bejerano Lab, Stanford University</a></p>
</div>
</div>
</div>
<div class="container-fluid">
<div class="row">
<div class="span14">
<select id="versionList" onchange="return versionChanged();" style="width:500px">
<option id="public" value="public-4.0.4" style="color: black">GREAT version 4.0.4&nbsp;&nbsp;&nbsp;&nbsp;&nbsp;current (08/19/2019 to now)</option>
<!-- <option id="public-4.0.3" value="public-4.0.3" style="color: red" >GREAT version 4.0.3&nbsp;&nbsp;&nbsp;&nbsp;&nbsp;This version was internal test only (will be deleted from version bar)</option>
<option id="public-4.0.2" value="public-4.0.2" style="color: red" >GREAT version 4.0.2&nbsp;&nbsp;&nbsp;&nbsp;&nbsp;This version was internal test only (will be deleted from version bar)</option>
<option id="public-4.0.1" value="public-4.0.1" style="color: red" >GREAT version 4.0.1&nbsp;&nbsp;&nbsp;&nbsp;&nbsp;This version was internal test only (will be deleted from version bar)</option>
<option id="public-4.0.0" value="public-4.0.0" style="color: red" >GREAT version 4.0.0&nbsp;&nbsp;&nbsp;&nbsp;&nbsp;This version was internal test only (will be deleted from version bar)</option> -->
<option id="public-3.0.0" value="public-3.0.0" style="color: red" >GREAT version 3.0.0&nbsp;&nbsp;&nbsp;&nbsp;&nbsp;reproduce results from 2/15/2015 to 08/18/2019)</option>
<option id="public-2.0.2" value="public-2.0.2" style="color: red" >GREAT version 2.0.2&nbsp;&nbsp;&nbsp;&nbsp;&nbsp;reproduce results from 4/03/2012 to 02/14/2015)</option>
<option id="public-1.8.2" value="public-1.8.2" style="color: red" >GREAT version 1.8.2&nbsp;&nbsp;&nbsp;&nbsp;&nbsp;reproduce results from 11/19/2010 to 04/02/2012)</option>
<option id="public-1.2.6" value="public-1.2.6" style="color: red" >GREAT version 1.2.6&nbsp;&nbsp;&nbsp;&nbsp;&nbsp;reproduce results from 05/20/2010 to 11/18/2010</option>
</select>
<script>
document.getElementById("versionList").style.color = "#fa5";
var versionChanged = function() {
var list = document.getElementById("versionList");
var elt = list.options[list.selectedIndex];
window.location = "/great/" + elt.value + "/html";
return false;
};
</script>
<!-- Change below to reflect actual status, then save as status.html.
It will be displayed above the input page's data input section.
<p class="gBodyText">
<font color="red">Sept. 5, 2013: GREAT will be experiencing an outage beginning at 12:00PM (noon) California time (PDT) for a hardware change.</font>
</p>
<div class="gNewsSpace"></div>
-->
</div>
</div>
<hr/>
<link rel='stylesheet' type='text/css' href='../html/great.css' />
<div class='gBodyText'>
<p>&nbsp;<p><b><i>GREAT</i></b> encountered an application error.<p>
<blockquote>Cannot open overview.txt</blockquote>
</div>
<footer>
<div>
<a href="http://med.stanford.edu/"><img src="../images/medSchoolLogo.gif" /></a>
<a href="http://bejerano.stanford.edu/"><img src="../images/bejerano.png" /></a>
<a href="http://engineering.stanford.edu/"><img src="../images/engineeringSchoolLogo.gif" /></a>
</div>
<p>Copyright &copy; 2010-2019. The Board of Trustees of Leland Stanford Junior University. All rights reserved.</p>
<p>
<a target="_blank" href="http://stanford.edu/site/terms.html" style="margin-right:215px">Terms of Use</a>
<a target="_blank" href="/pages/655477/About+Us" style="margin-right:215px">About Us</a>
<a target="_blank" href="/pages/655545/Contact+Us">Contact Us</a>
</p>
</footer>
</div>
</body></html>
