# Supplementary material for: Genome-wide bioinformatic analyses predict key host and viral factors in SARS-CoV-2 pathogenesis
Source: Commun Biol. 2021 May 17;4:590. doi: 10.1038/s42003-021-02095-0 (PMC8128904; doi:10.1038/s42003-021-02095-0)
Supplement: Supplementary file 12 — Supplementary Data 10 [file 42003_2021_2095_MOESM12_ESM.zip › GREAT_Analysis_TE/GREATperFamily_Analysis_MER34A.tsv]

# GREAT version 4.0.4	Species assembly: hg19	Association rule: Basal+extension: 5000 bp upstream, 1000 bp downstream, 1000000 bp max extension, curated regulatory domains included
# Ontology summary statistics are provided in the footer.
#
# Ontology	ID	Desc	BinomRank	BinomP	BinomBonfP	BinomFdrQ	RegionFoldEnrich	ExpRegions	ObsRegions	GenomeFrac	SetCov	HyperRank	HyperP	HyperBonfP	HyperFdrQ	GeneFoldEnrich	ExpGenes	ObsGenes	TotalGenes	GeneSetCov	TermCov	Regions	Genes
Ensembl Genes	10952	KCNK12	1	8.153343e-13	1.512364e-8	1.512364e-8	4.679483e+1	1.923289e-1	9	1.307471e-4	6.118287e-3	1	7.493665e-2	1.000000e+0	1.000000e+0	1.334460e+1	7.493665e-2	1	1	7.194245e-4	1.000000e+0	MER34A,MER34A,MER34A,MER34A,MER34A,MER34A,MER34A,MER34A,MER34A	KCNK12
Ensembl Genes	116	ERRFI1	2	2.287511e-11	4.243104e-7	2.121552e-7	4.444408e+1	1.800015e-1	8	1.223668e-4	5.438477e-3	1	7.493665e-2	1.000000e+0	1.000000e+0	1.334460e+1	7.493665e-2	1	1	7.194245e-4	1.000000e+0	MER34A,MER34A,MER34A,MER34A,MER34A,MER34A,MER34A,MER34A	ERRFI1
Ensembl Genes	11000	B3GNT2	3	5.062975e-11	9.391312e-7	3.130437e-7	2.924119e+1	3.077850e-1	9	2.092352e-4	6.118287e-3	1	7.493665e-2	1.000000e+0	1.000000e+0	1.334460e+1	7.493665e-2	1	1	7.194245e-4	1.000000e+0	MER34A,MER34A,MER34A,MER34A,MER34A,MER34A,MER34A,MER34A,MER34A	B3GNT2
Ensembl Genes	15198	ZNF131	4	1.772976e-10	3.288693e-6	8.221733e-7	8.355493e+1	7.180904e-2	6	4.881648e-5	4.078858e-3	1	7.493665e-2	1.000000e+0	1.000000e+0	1.334460e+1	7.493665e-2	1	1	7.194245e-4	1.000000e+0	MER34A,MER34A,MER34A,MER34A,MER34A,MER34A	ZNF131
Ensembl Genes	4911	NUDT4	5	4.113424e-10	7.629990e-6	1.525998e-6	3.069724e+1	2.606098e-1	8	1.771650e-4	5.438477e-3	1	7.493665e-2	1.000000e+0	1.000000e+0	1.334460e+1	7.493665e-2	1	1	7.194245e-4	1.000000e+0	MER34A,MER34A,MER34A,MER34A,MER34A,MER34A,MER34A,MER34A	NUDT4
Ensembl Genes	14724	HERC6	6	4.332491e-10	8.036338e-6	1.339390e-6	7.187528e+1	8.347793e-2	6	5.674910e-5	4.078858e-3	1	7.493665e-2	1.000000e+0	1.000000e+0	1.334460e+1	7.493665e-2	1	1	7.194245e-4	1.000000e+0	MER34A,MER34A,MER34A,MER34A,MER34A,MER34A	HERC6
Ensembl Genes	3258	PACSIN3	7	1.726172e-9	3.201876e-5	4.574109e-6	2.792882e+2	1.432212e-2	4	9.736316e-6	2.719239e-3	1	7.493665e-2	1.000000e+0	1.000000e+0	1.334460e+1	7.493665e-2	1	1	7.194245e-4	1.000000e+0	MER34A,MER34A,MER34A,MER34A	PACSIN3
Ensembl Genes	4486	AMIGO2	8	2.112650e-9	3.918754e-5	4.898443e-6	2.485066e+1	3.219231e-1	8	2.188464e-4	5.438477e-3	1	7.493665e-2	1.000000e+0	1.000000e+0	1.334460e+1	7.493665e-2	1	1	7.194245e-4	1.000000e+0	MER34A,MER34A,MER34A,MER34A,MER34A,MER34A,MER34A,MER34A	AMIGO2
Ensembl Genes	7040	ATF7IP2	9	2.213697e-9	4.106187e-5	4.562430e-6	3.474019e+1	2.014957e-1	7	1.369787e-4	4.758668e-3	1	7.493665e-2	1.000000e+0	1.000000e+0	1.334460e+1	7.493665e-2	1	1	7.194245e-4	1.000000e+0	MER34A,MER34A,MER34A,MER34A,MER34A,MER34A,MER34A	ATF7IP2
Ensembl Genes	4910	EEA1	10	2.362862e-9	4.382873e-5	4.382873e-6	2.449269e+1	3.266281e-1	8	2.220449e-4	5.438477e-3	1	7.493665e-2	1.000000e+0	1.000000e+0	1.334460e+1	7.493665e-2	1	1	7.194245e-4	1.000000e+0	MER34A,MER34A,MER34A,MER34A,MER34A,MER34A,MER34A,MER34A	EEA1
Ensembl Genes	4488	RPAP3	11	2.489706e-9	4.618156e-5	4.198323e-6	2.432717e+1	3.288505e-1	8	2.235557e-4	5.438477e-3	1	7.493665e-2	1.000000e+0	1.000000e+0	1.334460e+1	7.493665e-2	1	1	7.194245e-4	1.000000e+0	MER34A,MER34A,MER34A,MER34A,MER34A,MER34A,MER34A,MER34A	RPAP3
Ensembl Genes	15901	TMED9	12	4.584106e-9	8.503058e-5	7.085882e-6	2.186079e+2	1.829760e-2	4	1.243889e-5	2.719239e-3	1	7.493665e-2	1.000000e+0	1.000000e+0	1.334460e+1	7.493665e-2	1	1	7.194245e-4	1.000000e+0	MER34A,MER34A,MER34A,MER34A	TMED9
Ensembl Genes	16037	JARID2	13	5.788116e-9	1.073638e-4	8.258751e-6	1.373955e+1	7.278258e-1	10	4.947830e-4	6.798097e-3	1	7.493665e-2	1.000000e+0	1.000000e+0	1.334460e+1	7.493665e-2	1	1	7.194245e-4	1.000000e+0	MER34A,MER34A,MER34A,MER34A,MER34A,MER34A,MER34A,MER34A,MER34A,MER34A	JARID2
Ensembl Genes	4281	PHC1	14	8.765241e-9	1.625865e-4	1.161332e-5	7.750681e+1	6.451046e-2	5	4.385484e-5	3.399048e-3	1	7.493665e-2	1.000000e+0	1.000000e+0	1.334460e+1	7.493665e-2	1	1	7.194245e-4	1.000000e+0	MER34A,MER34A,MER34A,MER34A,MER34A	PHC1
Ensembl Genes	14725	HERC5	15	1.555675e-8	2.885622e-4	1.923748e-5	6.901398e+1	7.244909e-2	5	4.925159e-5	3.399048e-3	1	7.493665e-2	1.000000e+0	1.000000e+0	1.334460e+1	7.493665e-2	1	1	7.194245e-4	1.000000e+0	MER34A,MER34A,MER34A,MER34A,MER34A	HERC5
Ensembl Genes	15197	ANXA2R	16	1.606987e-8	2.980800e-4	1.863000e-5	3.896606e+1	1.539802e-1	6	1.046772e-4	4.078858e-3	1	7.493665e-2	1.000000e+0	1.000000e+0	1.334460e+1	7.493665e-2	1	1	7.194245e-4	1.000000e+0	MER34A,MER34A,MER34A,MER34A,MER34A,MER34A	ANXA2R
Ensembl Genes	16036	CD83	17	1.893785e-8	3.512782e-4	2.066342e-5	1.468949e+1	6.126828e-1	9	4.165077e-4	6.118287e-3	1	7.493665e-2	1.000000e+0	1.000000e+0	1.334460e+1	7.493665e-2	1	1	7.194245e-4	1.000000e+0	MER34A,MER34A,MER34A,MER34A,MER34A,MER34A,MER34A,MER34A,MER34A	CD83
Ensembl Genes	3259	DDB2	18	2.994273e-8	5.554077e-4	3.085598e-5	1.364435e+2	2.931616e-2	4	1.992941e-5	2.719239e-3	1	7.493665e-2	1.000000e+0	1.000000e+0	1.334460e+1	7.493665e-2	1	1	7.194245e-4	1.000000e+0	MER34A,MER34A,MER34A,MER34A	DDB2
Ensembl Genes	12088	SNRPB2	19	3.380189e-8	6.269913e-4	3.299954e-5	5.897179e+1	8.478630e-2	5	5.763854e-5	3.399048e-3	1	7.493665e-2	1.000000e+0	1.000000e+0	1.334460e+1	7.493665e-2	1	1	7.194245e-4	1.000000e+0	MER34A,MER34A,MER34A,MER34A,MER34A	SNRPB2
Ensembl Genes	9904	KRTDAP	20	4.549312e-8	8.438519e-4	4.219259e-5	1.228168e+2	3.256883e-2	4	2.214060e-5	2.719239e-3	1	7.493665e-2	1.000000e+0	1.000000e+0	1.334460e+1	7.493665e-2	1	1	7.194245e-4	1.000000e+0	MER34A,MER34A,MER34A,MER34A	KRTDAP
Ensembl Genes	15489	PHAX	21	4.772028e-8	8.851635e-4	4.215064e-5	5.498566e+1	9.093280e-2	5	6.181699e-5	3.399048e-3	1	7.493665e-2	1.000000e+0	1.000000e+0	1.334460e+1	7.493665e-2	1	1	7.194245e-4	1.000000e+0	MER34A,MER34A,MER34A,MER34A,MER34A	PHAX
Ensembl Genes	15900	FAM193B	22	4.942669e-8	9.168157e-4	4.167344e-5	1.202803e+2	3.325566e-2	4	2.260752e-5	2.719239e-3	1	7.493665e-2	1.000000e+0	1.000000e+0	1.334460e+1	7.493665e-2	1	1	7.194245e-4	1.000000e+0	MER34A,MER34A,MER34A,MER34A	FAM193B
Ensembl Genes	17674	SPAM1	23	6.160872e-8	1.142780e-3	4.968609e-5	5.220511e+1	9.577607e-2	5	6.510950e-5	3.399048e-3	1	7.493665e-2	1.000000e+0	1.000000e+0	1.334460e+1	7.493665e-2	1	1	7.194245e-4	1.000000e+0	MER34A,MER34A,MER34A,MER34A,MER34A	SPAM1
Ensembl Genes	10949	CALM2	24	9.572501e-8	1.775603e-3	7.398347e-5	4.772985e+1	1.047562e-1	5	7.121431e-5	3.399048e-3	1	7.493665e-2	1.000000e+0	1.000000e+0	1.334460e+1	7.493665e-2	1	1	7.194245e-4	1.000000e+0	MER34A,MER34A,MER34A,MER34A,MER34A	CALM2
Ensembl Genes	4280	A2ML1	25	1.126360e-7	2.089285e-3	8.357141e-5	4.617489e+1	1.082840e-1	5	7.361248e-5	3.399048e-3	1	7.493665e-2	1.000000e+0	1.000000e+0	1.334460e+1	7.493665e-2	1	1	7.194245e-4	1.000000e+0	MER34A,MER34A,MER34A,MER34A,MER34A	A2ML1
Ensembl Genes	10950	EPCAM	26	1.285168e-7	2.383858e-3	9.168685e-5	4.495077e+1	1.112328e-1	5	7.561713e-5	3.399048e-3	1	7.493665e-2	1.000000e+0	1.000000e+0	1.334460e+1	7.493665e-2	1	1	7.194245e-4	1.000000e+0	MER34A,MER34A,MER34A,MER34A,MER34A	EPCAM
Ensembl Genes	117	SLC45A1	27	2.404934e-7	4.460912e-3	1.652190e-4	1.734204e+1	4.036433e-1	7	2.744006e-4	4.758668e-3	1	7.493665e-2	1.000000e+0	1.000000e+0	1.334460e+1	7.493665e-2	1	1	7.194245e-4	1.000000e+0	MER34A,MER34A,MER34A,MER34A,MER34A,MER34A,MER34A	SLC45A1
Ensembl Genes	8678	APOH	28	2.888976e-7	5.358762e-3	1.913843e-4	7.707012e+1	5.190079e-2	4	3.528266e-5	2.719239e-3	1	7.493665e-2	1.000000e+0	1.000000e+0	1.334460e+1	7.493665e-2	1	1	7.194245e-4	1.000000e+0	MER34A,MER34A,MER34A,MER34A	APOH
Ensembl Genes	11690	GPR1	29	3.434756e-7	6.371129e-3	2.196941e-4	7.377300e+1	5.422038e-2	4	3.685953e-5	2.719239e-3	1	7.493665e-2	1.000000e+0	1.000000e+0	1.334460e+1	7.493665e-2	1	1	7.194245e-4	1.000000e+0	MER34A,MER34A,MER34A,MER34A	GPR1
Ensembl Genes	9903	FFAR2	30	5.283590e-7	9.800531e-3	3.266844e-4	6.616065e+1	6.045890e-2	4	4.110054e-5	2.719239e-3	1	7.493665e-2	1.000000e+0	1.000000e+0	1.334460e+1	7.493665e-2	1	1	7.194245e-4	1.000000e+0	MER34A,MER34A,MER34A,MER34A	FFAR2
Ensembl Genes	13670	FHIT	31	5.544736e-7	1.028493e-2	3.317720e-4	1.192031e+1	6.711234e-1	8	4.562362e-4	5.438477e-3	1	7.493665e-2	1.000000e+0	1.000000e+0	1.334460e+1	7.493665e-2	1	1	7.194245e-4	1.000000e+0	MER34A,MER34A,MER34A,MER34A,MER34A,MER34A,MER34A,MER34A	FHIT
Ensembl Genes	8966	CIDEA	32	8.785405e-7	1.629605e-2	5.092515e-4	3.033351e+1	1.648342e-1	5	1.120559e-4	3.399048e-3	1	7.493665e-2	1.000000e+0	1.000000e+0	1.334460e+1	7.493665e-2	1	1	7.194245e-4	1.000000e+0	MER34A,MER34A,MER34A,MER34A,MER34A	CIDEA
Ensembl Genes	10954	MSH6	33	9.936446e-7	1.843111e-2	5.585186e-4	2.957502e+1	1.690616e-1	5	1.149297e-4	3.399048e-3	1	7.493665e-2	1.000000e+0	1.000000e+0	1.334460e+1	7.493665e-2	1	1	7.194245e-4	1.000000e+0	MER34A,MER34A,MER34A,MER34A,MER34A	MSH6
Ensembl Genes	5530	CARKD	34	1.005542e-6	1.865180e-2	5.485823e-4	5.620912e+1	7.116283e-2	4	4.837718e-5	2.719239e-3	1	7.493665e-2	1.000000e+0	1.000000e+0	1.334460e+1	7.493665e-2	1	1	7.194245e-4	1.000000e+0	MER34A,MER34A,MER34A,MER34A	CARKD
Ensembl Genes	8964	IMPA2	35	1.088686e-6	2.019404e-2	5.769725e-4	2.902420e+1	1.722700e-1	5	1.171108e-4	3.399048e-3	1	7.493665e-2	1.000000e+0	1.000000e+0	1.334460e+1	7.493665e-2	1	1	7.194245e-4	1.000000e+0	MER34A,MER34A,MER34A,MER34A,MER34A	IMPA2
Ensembl Genes	17457	PPP1R9A	36	1.607015e-6	2.980852e-2	8.280145e-4	1.761445e+1	3.406294e-1	6	2.315631e-4	4.078858e-3	1	7.493665e-2	1.000000e+0	1.000000e+0	1.334460e+1	7.493665e-2	1	1	7.194245e-4	1.000000e+0	MER34A,MER34A,MER34A,MER34A,MER34A,MER34A	PPP1R9A
Ensembl Genes	6046	SEL1L	37	2.234066e-6	4.143969e-2	1.119992e-3	1.236200e+1	5.662515e-1	7	3.849432e-4	4.758668e-3	1	7.493665e-2	1.000000e+0	1.000000e+0	1.334460e+1	7.493665e-2	1	1	7.194245e-4	1.000000e+0	MER34A,MER34A,MER34A,MER34A,MER34A,MER34A,MER34A	SEL1L
Ensembl Genes	11263	FHL2	38	2.614754e-6	4.850107e-2	1.276344e-3	2.422153e+1	2.064279e-1	5	1.403317e-4	3.399048e-3	1	7.493665e-2	1.000000e+0	1.000000e+0	1.334460e+1	7.493665e-2	1	1	7.194245e-4	1.000000e+0	MER34A,MER34A,MER34A,MER34A,MER34A	FHL2
Ensembl Genes	15491	LMNB1	39	3.579132e-6	6.638932e-2	1.702290e-3	2.269529e+1	2.203100e-1	5	1.497689e-4	3.399048e-3	1	7.493665e-2	1.000000e+0	1.000000e+0	1.334460e+1	7.493665e-2	1	1	7.194245e-4	1.000000e+0	MER34A,MER34A,MER34A,MER34A,MER34A	LMNB1
Ensembl Genes	18112	LEPROTL1	40	3.777542e-6	7.006963e-2	1.751741e-3	1.051843e+2	2.852137e-2	3	1.938911e-5	2.039429e-3	1	7.493665e-2	1.000000e+0	1.000000e+0	1.334460e+1	7.493665e-2	1	1	7.194245e-4	1.000000e+0	MER34A,MER34A,MER34A	LEPROTL1
Ensembl Genes	6635	PPCDC	41	4.050919e-6	7.514050e-2	1.832695e-3	3.943704e+1	1.014275e-1	4	6.895139e-5	2.719239e-3	1	7.493665e-2	1.000000e+0	1.000000e+0	1.334460e+1	7.493665e-2	1	1	7.194245e-4	1.000000e+0	MER34A,MER34A,MER34A,MER34A	PPCDC
Ensembl Genes	10951	MSH2	42	4.255661e-6	7.893826e-2	1.879482e-3	3.894396e+1	1.027117e-1	4	6.982440e-5	2.719239e-3	1	7.493665e-2	1.000000e+0	1.000000e+0	1.334460e+1	7.493665e-2	1	1	7.194245e-4	1.000000e+0	MER34A,MER34A,MER34A,MER34A	MSH2
Ensembl Genes	14723	PPM1K	43	5.167910e-6	9.585956e-2	2.229292e-3	3.705973e+1	1.079339e-1	4	7.337448e-5	2.719239e-3	1	7.493665e-2	1.000000e+0	1.000000e+0	1.334460e+1	7.493665e-2	1	1	7.194245e-4	1.000000e+0	MER34A,MER34A,MER34A,MER34A	PPM1K
Ensembl Genes	11691	ZDBF2	44	5.724873e-6	1.061907e-1	2.413424e-3	3.610295e+1	1.107943e-1	4	7.531901e-5	2.719239e-3	1	7.493665e-2	1.000000e+0	1.000000e+0	1.334460e+1	7.493665e-2	1	1	7.194245e-4	1.000000e+0	MER34A,MER34A,MER34A,MER34A	ZDBF2
Ensembl Genes	6636	C15orf39	45	7.263378e-6	1.347284e-1	2.993964e-3	3.397029e+1	1.177500e-1	4	8.004755e-5	2.719239e-3	1	7.493665e-2	1.000000e+0	1.000000e+0	1.334460e+1	7.493665e-2	1	1	7.194245e-4	1.000000e+0	MER34A,MER34A,MER34A,MER34A	C15orf39
Ensembl Genes	11001	TMEM17	46	7.781027e-6	1.443303e-1	3.137615e-3	1.930681e+1	2.589760e-1	5	1.760544e-4	3.399048e-3	1	7.493665e-2	1.000000e+0	1.000000e+0	1.334460e+1	7.493665e-2	1	1	7.194245e-4	1.000000e+0	MER34A,MER34A,MER34A,MER34A,MER34A	TMEM17
Ensembl Genes	12878	GSTT2B	47	7.931079e-6	1.471136e-1	3.130076e-3	8.197910e+1	3.659469e-2	3	2.487743e-5	2.039429e-3	1	7.493665e-2	1.000000e+0	1.000000e+0	1.334460e+1	7.493665e-2	1	1	7.194245e-4	1.000000e+0	MER34A,MER34A,MER34A	GSTT2B
Ensembl Genes	15304	CARTPT	48	8.562911e-6	1.588334e-1	3.309030e-3	1.892423e+1	2.642115e-1	5	1.796135e-4	3.399048e-3	1	7.493665e-2	1.000000e+0	1.000000e+0	1.334460e+1	7.493665e-2	1	1	7.194245e-4	1.000000e+0	MER34A,MER34A,MER34A,MER34A,MER34A	CARTPT
Ensembl Genes	18940	ISCA1	49	1.003985e-5	1.862292e-1	3.800595e-3	3.126609e+1	1.279341e-1	4	8.697086e-5	2.719239e-3	1	7.493665e-2	1.000000e+0	1.000000e+0	1.334460e+1	7.493665e-2	1	1	7.194245e-4	1.000000e+0	MER34A,MER34A,MER34A,MER34A	ISCA1
Ensembl Genes	14649	G3BP2	50	1.301617e-5	2.414369e-1	4.828739e-3	6.938538e+1	4.323678e-2	3	2.939278e-5	2.039429e-3	1	7.493665e-2	1.000000e+0	1.000000e+0	1.334460e+1	7.493665e-2	1	1	7.194245e-4	1.000000e+0	MER34A,MER34A,MER34A	G3BP2
Ensembl Genes	5403	SETDB2	51	1.313502e-5	2.436415e-1	4.777284e-3	6.917318e+1	4.336941e-2	3	2.948294e-5	2.039429e-3	1	7.493665e-2	1.000000e+0	1.000000e+0	1.334460e+1	7.493665e-2	1	1	7.194245e-4	1.000000e+0	MER34A,MER34A,MER34A	SETDB2
Ensembl Genes	14722	ABCG2	52	1.482744e-5	2.750342e-1	5.289119e-3	2.828633e+1	1.414111e-1	4	9.613262e-5	2.719239e-3	1	7.493665e-2	1.000000e+0	1.000000e+0	1.334460e+1	7.493665e-2	1	1	7.194245e-4	1.000000e+0	MER34A,MER34A,MER34A,MER34A	ABCG2
Ensembl Genes	15305	MAP1B	53	1.723591e-5	3.197089e-1	6.032243e-3	1.634039e+1	3.059903e-1	5	2.080152e-4	3.399048e-3	1	7.493665e-2	1.000000e+0	1.000000e+0	1.334460e+1	7.493665e-2	1	1	7.194245e-4	1.000000e+0	MER34A,MER34A,MER34A,MER34A,MER34A	MAP1B
Ensembl Genes	15580	KDM3B	54	1.871318e-5	3.471108e-1	6.427977e-3	6.139097e+1	4.886712e-2	3	3.322034e-5	2.039429e-3	1	7.493665e-2	1.000000e+0	1.000000e+0	1.334460e+1	7.493665e-2	1	1	7.194245e-4	1.000000e+0	MER34A,MER34A,MER34A	KDM3B
Ensembl Genes	12876	MIF	55	1.987011e-5	3.685707e-1	6.701285e-3	6.016060e+1	4.986652e-2	3	3.389974e-5	2.039429e-3	1	7.493665e-2	1.000000e+0	1.000000e+0	1.334460e+1	7.493665e-2	1	1	7.194245e-4	1.000000e+0	MER34A,MER34A,MER34A	MIF
Ensembl Genes	10999	COMMD1	56	2.005321e-5	3.719670e-1	6.642268e-3	2.617047e+1	1.528440e-1	4	1.039048e-4	2.719239e-3	1	7.493665e-2	1.000000e+0	1.000000e+0	1.334460e+1	7.493665e-2	1	1	7.194245e-4	1.000000e+0	MER34A,MER34A,MER34A,MER34A	COMMD1
Ensembl Genes	5529	RAB20	57	2.036975e-5	3.778385e-1	6.628745e-3	2.606501e+1	1.534625e-1	4	1.043253e-4	2.719239e-3	1	7.493665e-2	1.000000e+0	1.000000e+0	1.334460e+1	7.493665e-2	1	1	7.194245e-4	1.000000e+0	MER34A,MER34A,MER34A,MER34A	RAB20
Ensembl Genes	12672	IGSF5	58	2.210540e-5	4.100331e-1	7.069536e-3	2.552101e+1	1.567336e-1	4	1.065490e-4	2.719239e-3	1	7.493665e-2	1.000000e+0	1.000000e+0	1.334460e+1	7.493665e-2	1	1	7.194245e-4	1.000000e+0	MER34A,MER34A,MER34A,MER34A	IGSF5
Ensembl Genes	13702	RYBP	59	2.235642e-5	4.146892e-1	7.028631e-3	1.103729e+1	5.436119e-1	6	3.695526e-4	4.078858e-3	1	7.493665e-2	1.000000e+0	1.000000e+0	1.334460e+1	7.493665e-2	1	1	7.194245e-4	1.000000e+0	MER34A,MER34A,MER34A,MER34A,MER34A,MER34A	RYBP
Ensembl Genes	1807	CAMK1G	60	2.345508e-5	4.350683e-1	7.251138e-3	1.094210e+1	5.483410e-1	6	3.727675e-4	4.078858e-3	1	7.493665e-2	1.000000e+0	1.000000e+0	1.334460e+1	7.493665e-2	1	1	7.194245e-4	1.000000e+0	MER34A,MER34A,MER34A,MER34A,MER34A,MER34A	CAMK1G
Ensembl Genes	5603	RNASE1	61	2.466755e-5	4.575584e-1	7.500957e-3	5.592362e+1	5.364459e-2	3	3.646811e-5	2.039429e-3	1	7.493665e-2	1.000000e+0	1.000000e+0	1.334460e+1	7.493665e-2	1	1	7.194245e-4	1.000000e+0	MER34A,MER34A,MER34A	RNASE1
Ensembl Genes	15581	REEP2	62	2.649167e-5	4.913940e-1	7.925709e-3	5.459164e+1	5.495347e-2	3	3.735790e-5	2.039429e-3	1	7.493665e-2	1.000000e+0	1.000000e+0	1.334460e+1	7.493665e-2	1	1	7.194245e-4	1.000000e+0	MER34A,MER34A,MER34A	REEP2
Ensembl Genes	11264	NCK2	63	2.740194e-5	5.082786e-1	8.067914e-3	1.481630e+1	3.374662e-1	5	2.294128e-4	3.399048e-3	1	7.493665e-2	1.000000e+0	1.000000e+0	1.334460e+1	7.493665e-2	1	1	7.194245e-4	1.000000e+0	MER34A,MER34A,MER34A,MER34A,MER34A	NCK2
Ensembl Genes	19471	HDHD1	64	3.111221e-5	5.771004e-1	9.017193e-3	1.442285e+1	3.466720e-1	5	2.356710e-4	3.399048e-3	1	7.493665e-2	1.000000e+0	1.000000e+0	1.334460e+1	7.493665e-2	1	1	7.194245e-4	1.000000e+0	MER34A,MER34A,MER34A,MER34A,MER34A	HDHD1
Ensembl Genes	18938	GOLM1	65	3.347101e-5	6.208538e-1	9.551596e-3	2.292592e+1	1.744750e-1	4	1.186098e-4	2.719239e-3	1	7.493665e-2	1.000000e+0	1.000000e+0	1.334460e+1	7.493665e-2	1	1	7.194245e-4	1.000000e+0	MER34A,MER34A,MER34A,MER34A	GOLM1
Ensembl Genes	11267	RGPD3	66	3.380159e-5	6.269857e-1	9.499783e-3	1.417130e+1	3.528257e-1	5	2.398543e-4	3.399048e-3	1	7.493665e-2	1.000000e+0	1.000000e+0	1.334460e+1	7.493665e-2	1	1	7.194245e-4	1.000000e+0	MER34A,MER34A,MER34A,MER34A,MER34A	RGPD3
Ensembl Genes	13701	PROK2	67	3.487263e-5	6.468524e-1	9.654514e-3	1.407773e+1	3.551710e-1	5	2.414487e-4	3.399048e-3	1	7.493665e-2	1.000000e+0	1.000000e+0	1.334460e+1	7.493665e-2	1	1	7.194245e-4	1.000000e+0	MER34A,MER34A,MER34A,MER34A,MER34A	PROK2
Ensembl Genes	14698	HELQ	68	3.794046e-5	7.037576e-1	1.034938e-2	4.834609e+1	6.205258e-2	3	4.218395e-5	2.039429e-3	1	7.493665e-2	1.000000e+0	1.000000e+0	1.334460e+1	7.493665e-2	1	1	7.194245e-4	1.000000e+0	MER34A,MER34A,MER34A	HELQ
Ensembl Genes	17328	CRCP	69	4.049999e-5	7.512343e-1	1.088745e-2	4.728907e+1	6.343961e-2	3	4.312686e-5	2.039429e-3	1	7.493665e-2	1.000000e+0	1.000000e+0	1.334460e+1	7.493665e-2	1	1	7.194245e-4	1.000000e+0	MER34A,MER34A,MER34A	CRCP
Ensembl Genes	9624	IER2	70	4.123894e-5	7.649411e-1	1.092773e-2	2.171861e+1	1.841739e-1	4	1.252032e-4	2.719239e-3	1	7.493665e-2	1.000000e+0	1.000000e+0	1.334460e+1	7.493665e-2	1	1	7.194245e-4	1.000000e+0	MER34A,MER34A,MER34A,MER34A	IER2
Ensembl Genes	3211	FJX1	71	4.427270e-5	8.212143e-1	1.156640e-2	4.588357e+1	6.538288e-2	3	4.444791e-5	2.039429e-3	1	7.493665e-2	1.000000e+0	1.000000e+0	1.334460e+1	7.493665e-2	1	1	7.194245e-4	1.000000e+0	MER34A,MER34A,MER34A	FJX1
Ensembl Genes	16377	CLPS	72	5.401582e-5	1.000000e+0	1.391583e-2	1.916899e+2	1.043352e-2	2	7.092808e-6	1.359619e-3	1	7.493665e-2	1.000000e+0	1.000000e+0	1.334460e+1	7.493665e-2	1	1	7.194245e-4	1.000000e+0	MER34A,MER34A	CLPS
Ensembl Genes	16376	CLPSL1	72	5.401582e-5	1.000000e+0	1.391583e-2	1.916899e+2	1.043352e-2	2	7.092808e-6	1.359619e-3	1	7.493665e-2	1.000000e+0	1.000000e+0	1.334460e+1	7.493665e-2	1	1	7.194245e-4	1.000000e+0	MER34A,MER34A	CLPSL1
Ensembl Genes	407	PTAFR	74	5.564970e-5	1.000000e+0	1.394927e-2	4.245990e+1	7.065491e-2	3	4.803189e-5	2.039429e-3	1	7.493665e-2	1.000000e+0	1.000000e+0	1.334460e+1	7.493665e-2	1	1	7.194245e-4	1.000000e+0	MER34A,MER34A,MER34A	PTAFR
Ensembl Genes	2218	SVIL	75	5.745990e-5	1.000000e+0	1.421098e-2	1.265624e+1	3.950621e-1	5	2.685670e-4	3.399048e-3	1	7.493665e-2	1.000000e+0	1.000000e+0	1.334460e+1	7.493665e-2	1	1	7.194245e-4	1.000000e+0	MER34A,MER34A,MER34A,MER34A,MER34A	SVIL
Ensembl Genes	5404	PHF11	76	5.779327e-5	1.000000e+0	1.410536e-2	4.191882e+1	7.156691e-2	3	4.865187e-5	2.039429e-3	1	7.493665e-2	1.000000e+0	1.000000e+0	1.334460e+1	7.493665e-2	1	1	7.194245e-4	1.000000e+0	MER34A,MER34A,MER34A	PHF11
Ensembl Genes	4381	CAPZA3	77	5.811305e-5	1.000000e+0	1.399921e-2	1.986608e+1	2.013482e-1	4	1.368784e-4	2.719239e-3	1	7.493665e-2	1.000000e+0	1.000000e+0	1.334460e+1	7.493665e-2	1	1	7.194245e-4	1.000000e+0	MER34A,MER34A,MER34A,MER34A	CAPZA3
Ensembl Genes	4838	KCNMB4	78	5.856278e-5	1.000000e+0	1.392668e-2	1.982625e+1	2.017528e-1	4	1.371535e-4	2.719239e-3	1	7.493665e-2	1.000000e+0	1.000000e+0	1.334460e+1	7.493665e-2	1	1	7.194245e-4	1.000000e+0	MER34A,MER34A,MER34A,MER34A	KCNMB4
Ensembl Genes	1143	HIST2H4A	79	6.075854e-5	1.000000e+0	1.426595e-2	1.807026e+2	1.106791e-2	2	7.524073e-6	1.359619e-3	1	7.493665e-2	1.000000e+0	1.000000e+0	1.334460e+1	7.493665e-2	1	1	7.194245e-4	1.000000e+0	MER34A,MER34A	HIST2H4A
Ensembl Genes	19987	AMMECR1	80	6.565473e-5	1.000000e+0	1.522287e-2	1.230006e+1	4.065022e-1	5	2.763441e-4	3.399048e-3	1	7.493665e-2	1.000000e+0	1.000000e+0	1.334460e+1	7.493665e-2	1	1	7.194245e-4	1.000000e+0	MER34A,MER34A,MER34A,MER34A,MER34A	AMMECR1
Ensembl Genes	19990	CHRDL1	81	6.726584e-5	1.000000e+0	1.540388e-2	1.223630e+1	4.086203e-1	5	2.777840e-4	3.399048e-3	1	7.493665e-2	1.000000e+0	1.000000e+0	1.334460e+1	7.493665e-2	1	1	7.194245e-4	1.000000e+0	MER34A,MER34A,MER34A,MER34A,MER34A	CHRDL1
Ensembl Genes	11435	NEB	82	7.360498e-5	1.000000e+0	1.664999e-2	1.867898e+1	2.141445e-1	4	1.455775e-4	2.719239e-3	1	7.493665e-2	1.000000e+0	1.000000e+0	1.334460e+1	7.493665e-2	1	1	7.194245e-4	1.000000e+0	MER34A,MER34A,MER34A,MER34A	NEB
Ensembl Genes	5203	GPR133	83	8.380096e-5	1.000000e+0	1.872800e-2	1.167209e+1	4.283722e-1	5	2.912116e-4	3.399048e-3	1	7.493665e-2	1.000000e+0	1.000000e+0	1.334460e+1	7.493665e-2	1	1	7.194245e-4	1.000000e+0	MER34A,MER34A,MER34A,MER34A,MER34A	GPR133
Ensembl Genes	11269	ST6GAL2	84	8.477613e-5	1.000000e+0	1.872039e-2	8.654444e+0	6.932855e-1	6	4.713021e-4	4.078858e-3	1	7.493665e-2	1.000000e+0	1.000000e+0	1.334460e+1	7.493665e-2	1	1	7.194245e-4	1.000000e+0	MER34A,MER34A,MER34A,MER34A,MER34A,MER34A	ST6GAL2
Ensembl Genes	14697	HPSE	85	8.873857e-5	1.000000e+0	1.936484e-2	3.623420e+1	8.279470e-2	3	5.628464e-5	2.039429e-3	1	7.493665e-2	1.000000e+0	1.000000e+0	1.334460e+1	7.493665e-2	1	1	7.194245e-4	1.000000e+0	MER34A,MER34A,MER34A	HPSE
Ensembl Genes	11693	ADAM23	86	9.213761e-5	1.000000e+0	1.987280e-2	1.761397e+1	2.270924e-1	4	1.543796e-4	2.719239e-3	1	7.493665e-2	1.000000e+0	1.000000e+0	1.334460e+1	7.493665e-2	1	1	7.194245e-4	1.000000e+0	MER34A,MER34A,MER34A,MER34A	ADAM23
Ensembl Genes	17752	AKR1D1	87	9.745754e-5	1.000000e+0	2.077862e-2	1.735696e+1	2.304551e-1	4	1.566656e-4	2.719239e-3	1	7.493665e-2	1.000000e+0	1.000000e+0	1.334460e+1	7.493665e-2	1	1	7.194245e-4	1.000000e+0	MER34A,MER34A,MER34A,MER34A	AKR1D1
Ensembl Genes	11845	C2orf57	88	1.004953e-4	1.000000e+0	2.118281e-2	3.473130e+1	8.637742e-2	3	5.872020e-5	2.039429e-3	1	7.493665e-2	1.000000e+0	1.000000e+0	1.334460e+1	7.493665e-2	1	1	7.194245e-4	1.000000e+0	MER34A,MER34A,MER34A	C2orf57
Ensembl Genes	5206	SFSWAP	89	1.015552e-4	1.000000e+0	2.116570e-2	1.119864e+1	4.464827e-1	5	3.035232e-4	3.399048e-3	1	7.493665e-2	1.000000e+0	1.000000e+0	1.334460e+1	7.493665e-2	1	1	7.194245e-4	1.000000e+0	MER34A,MER34A,MER34A,MER34A,MER34A	SFSWAP
Ensembl Genes	1148	HIST2H4B	90	1.050679e-4	1.000000e+0	2.165449e-2	1.372546e+2	1.457146e-2	2	9.905817e-6	1.359619e-3	1	7.493665e-2	1.000000e+0	1.000000e+0	1.334460e+1	7.493665e-2	1	1	7.194245e-4	1.000000e+0	MER34A,MER34A	HIST2H4B
Ensembl Genes	15018	CDKN2AIP	91	1.086894e-4	1.000000e+0	2.215472e-2	3.381596e+1	8.871551e-2	3	6.030966e-5	2.039429e-3	1	7.493665e-2	1.000000e+0	1.000000e+0	1.334460e+1	7.493665e-2	1	1	7.194245e-4	1.000000e+0	MER34A,MER34A,MER34A	CDKN2AIP
Ensembl Genes	18659	MLANA	92	1.161184e-4	1.000000e+0	2.341174e-2	3.306224e+1	9.073795e-2	3	6.168454e-5	2.039429e-3	1	7.493665e-2	1.000000e+0	1.000000e+0	1.334460e+1	7.493665e-2	1	1	7.194245e-4	1.000000e+0	MER34A,MER34A,MER34A	MLANA
Ensembl Genes	1991	RGS7	93	1.207568e-4	1.000000e+0	2.408514e-2	1.078719e+1	4.635125e-1	5	3.151003e-4	3.399048e-3	1	7.493665e-2	1.000000e+0	1.000000e+0	1.334460e+1	7.493665e-2	1	1	7.194245e-4	1.000000e+0	MER34A,MER34A,MER34A,MER34A,MER34A	RGS7
Ensembl Genes	19470	VCX3A	94	1.281523e-4	1.000000e+0	2.528827e-2	1.064920e+1	4.695187e-1	5	3.191833e-4	3.399048e-3	1	7.493665e-2	1.000000e+0	1.000000e+0	1.334460e+1	7.493665e-2	1	1	7.194245e-4	1.000000e+0	MER34A,MER34A,MER34A,MER34A,MER34A	VCX3A
Ensembl Genes	11847	PTMA	95	1.363508e-4	1.000000e+0	2.662285e-2	3.129887e+1	9.585010e-2	3	6.515982e-5	2.039429e-3	1	7.493665e-2	1.000000e+0	1.000000e+0	1.334460e+1	7.493665e-2	1	1	7.194245e-4	1.000000e+0	MER34A,MER34A,MER34A	PTMA
Ensembl Genes	3210	PAMR1	96	1.417584e-4	1.000000e+0	2.739038e-2	3.088589e+1	9.713173e-2	3	6.603109e-5	2.039429e-3	1	7.493665e-2	1.000000e+0	1.000000e+0	1.334460e+1	7.493665e-2	1	1	7.194245e-4	1.000000e+0	MER34A,MER34A,MER34A	PAMR1
Ensembl Genes	18914	GCNT1	97	1.540563e-4	1.000000e+0	2.945969e-2	1.538957e+1	2.599162e-1	4	1.766936e-4	2.719239e-3	1	7.493665e-2	1.000000e+0	1.000000e+0	1.334460e+1	7.493665e-2	1	1	7.194245e-4	1.000000e+0	MER34A,MER34A,MER34A,MER34A	GCNT1
Ensembl Genes	18078	DOCK5	98	1.588071e-4	1.000000e+0	3.005829e-2	1.526685e+1	2.620055e-1	4	1.781139e-4	2.719239e-3	1	7.493665e-2	1.000000e+0	1.000000e+0	1.334460e+1	7.493665e-2	1	1	7.194245e-4	1.000000e+0	MER34A,MER34A,MER34A,MER34A	DOCK5
Ensembl Genes	2136	SEPHS1	99	1.598979e-4	1.000000e+0	2.995905e-2	2.964073e+1	1.012121e-1	3	6.880495e-5	2.039429e-3	1	7.493665e-2	1.000000e+0	1.000000e+0	1.334460e+1	7.493665e-2	1	1	7.194245e-4	1.000000e+0	MER34A,MER34A,MER34A	SEPHS1
Ensembl Genes	5322	RFC3	100	1.655700e-4	1.000000e+0	3.071158e-2	7.641649e+0	7.851709e-1	6	5.337667e-4	4.078858e-3	1	7.493665e-2	1.000000e+0	1.000000e+0	1.334460e+1	7.493665e-2	1	1	7.194245e-4	1.000000e+0	MER34A,MER34A,MER34A,MER34A,MER34A,MER34A	RFC3
Ensembl Genes	4798	TBK1	101	1.678324e-4	1.000000e+0	3.082300e-2	2.915383e+1	1.029024e-1	3	6.995406e-5	2.039429e-3	1	7.493665e-2	1.000000e+0	1.000000e+0	1.334460e+1	7.493665e-2	1	1	7.194245e-4	1.000000e+0	MER34A,MER34A,MER34A	TBK1
Ensembl Genes	5323	NBEA	102	1.691402e-4	1.000000e+0	3.075864e-2	7.611170e+0	7.883151e-1	6	5.359042e-4	4.078858e-3	1	7.493665e-2	1.000000e+0	1.000000e+0	1.334460e+1	7.493665e-2	1	1	7.194245e-4	1.000000e+0	MER34A,MER34A,MER34A,MER34A,MER34A,MER34A	NBEA
Ensembl Genes	2828	GPR123	103	1.873974e-4	1.000000e+0	3.374791e-2	2.807414e+1	1.068599e-1	3	7.264440e-5	2.039429e-3	1	7.493665e-2	1.000000e+0	1.000000e+0	1.334460e+1	7.493665e-2	1	1	7.194245e-4	1.000000e+0	MER34A,MER34A,MER34A	GPR123
Ensembl Genes	15019	ING2	104	1.895513e-4	1.000000e+0	3.380757e-2	2.796449e+1	1.072789e-1	3	7.292923e-5	2.039429e-3	1	7.493665e-2	1.000000e+0	1.000000e+0	1.334460e+1	7.493665e-2	1	1	7.194245e-4	1.000000e+0	MER34A,MER34A,MER34A	ING2
Ensembl Genes	3215	PRR5L	105	2.063706e-4	1.000000e+0	3.645684e-2	2.716178e+1	1.104493e-1	3	7.508451e-5	2.039429e-3	1	7.493665e-2	1.000000e+0	1.000000e+0	1.334460e+1	7.493665e-2	1	1	7.194245e-4	1.000000e+0	MER34A,MER34A,MER34A	PRR5L
Ensembl Genes	406	EYA3	106	2.088578e-4	1.000000e+0	3.654814e-2	2.705048e+1	1.109038e-1	3	7.539345e-5	2.039429e-3	1	7.493665e-2	1.000000e+0	1.000000e+0	1.334460e+1	7.493665e-2	1	1	7.194245e-4	1.000000e+0	MER34A,MER34A,MER34A	EYA3
Ensembl Genes	4839	PTPRB	107	2.156565e-4	1.000000e+0	3.738516e-2	1.408097e+1	2.840714e-1	4	1.931145e-4	2.719239e-3	1	7.493665e-2	1.000000e+0	1.000000e+0	1.334460e+1	7.493665e-2	1	1	7.194245e-4	1.000000e+0	MER34A,MER34A,MER34A,MER34A	PTPRB
Ensembl Genes	14650	USO1	108	2.168668e-4	1.000000e+0	3.724687e-2	2.670376e+1	1.123437e-1	3	7.637236e-5	2.039429e-3	1	7.493665e-2	1.000000e+0	1.000000e+0	1.334460e+1	7.493665e-2	1	1	7.194245e-4	1.000000e+0	MER34A,MER34A,MER34A	USO1
Ensembl Genes	4797	XPOT	109	2.199487e-4	1.000000e+0	3.742962e-2	2.657485e+1	1.128887e-1	3	7.674282e-5	2.039429e-3	1	7.493665e-2	1.000000e+0	1.000000e+0	1.334460e+1	7.493665e-2	1	1	7.194245e-4	1.000000e+0	MER34A,MER34A,MER34A	XPOT
Ensembl Genes	15976	PSMG4	110	2.295323e-4	1.000000e+0	3.870541e-2	2.618891e+1	1.145523e-1	3	7.787375e-5	2.039429e-3	1	7.493665e-2	1.000000e+0	1.000000e+0	1.334460e+1	7.493665e-2	1	1	7.194245e-4	1.000000e+0	MER34A,MER34A,MER34A	PSMG4
Ensembl Genes	10959	STON1	111	2.385900e-4	1.000000e+0	3.987032e-2	9.085771e+1	2.201244e-2	2	1.496427e-5	1.359619e-3	1	7.493665e-2	1.000000e+0	1.000000e+0	1.334460e+1	7.493665e-2	1	1	7.194245e-4	1.000000e+0	MER34A,MER34A	STON1
Ensembl Genes	2952	OR52I2	112	2.389220e-4	1.000000e+0	3.956932e-2	9.079410e+1	2.202786e-2	2	1.497475e-5	1.359619e-3	1	7.493665e-2	1.000000e+0	1.000000e+0	1.334460e+1	7.493665e-2	1	1	7.194245e-4	1.000000e+0	MER34A,MER34A	OR52I2
Ensembl Genes	9625	CACNA1A	113	2.449091e-4	1.000000e+0	4.020194e-2	1.361401e+1	2.938150e-1	4	1.997383e-4	2.719239e-3	1	7.493665e-2	1.000000e+0	1.000000e+0	1.334460e+1	7.493665e-2	1	1	7.194245e-4	1.000000e+0	MER34A,MER34A,MER34A,MER34A	CACNA1A
Ensembl Genes	2137	BEND7	114	2.473930e-4	1.000000e+0	4.025345e-2	2.552396e+1	1.175366e-1	3	7.990252e-5	2.039429e-3	1	7.493665e-2	1.000000e+0	1.000000e+0	1.334460e+1	7.493665e-2	1	1	7.194245e-4	1.000000e+0	MER34A,MER34A,MER34A	BEND7
Ensembl Genes	2759	SEC23IP	115	2.492606e-4	1.000000e+0	4.020465e-2	1.355051e+1	2.951918e-1	4	2.006742e-4	2.719239e-3	1	7.493665e-2	1.000000e+0	1.000000e+0	1.334460e+1	7.493665e-2	1	1	7.194245e-4	1.000000e+0	MER34A,MER34A,MER34A,MER34A	SEC23IP
Ensembl Genes	5498	GPR183	116	2.506943e-4	1.000000e+0	4.008732e-2	2.540805e+1	1.180728e-1	3	8.026703e-5	2.039429e-3	1	7.493665e-2	1.000000e+0	1.000000e+0	1.334460e+1	7.493665e-2	1	1	7.194245e-4	1.000000e+0	MER34A,MER34A,MER34A	GPR183
Ensembl Genes	17727	LRGUK	117	2.558659e-4	1.000000e+0	4.056459e-2	9.158280e+0	5.459541e-1	5	3.711448e-4	3.399048e-3	1	7.493665e-2	1.000000e+0	1.000000e+0	1.334460e+1	7.493665e-2	1	1	7.194245e-4	1.000000e+0	MER34A,MER34A,MER34A,MER34A,MER34A	LRGUK
Ensembl Genes	7108	TMC5	118	2.584178e-4	1.000000e+0	4.062196e-2	2.514464e+1	1.193097e-1	3	8.110789e-5	2.039429e-3	1	7.493665e-2	1.000000e+0	1.000000e+0	1.334460e+1	7.493665e-2	1	1	7.194245e-4	1.000000e+0	MER34A,MER34A,MER34A	TMC5
Ensembl Genes	7107	CLEC19A	119	2.729635e-4	1.000000e+0	4.254790e-2	2.467596e+1	1.215758e-1	3	8.264842e-5	2.039429e-3	1	7.493665e-2	1.000000e+0	1.000000e+0	1.334460e+1	7.493665e-2	1	1	7.194245e-4	1.000000e+0	MER34A,MER34A,MER34A	CLEC19A
Ensembl Genes	15488	ALDH7A1	120	2.824753e-4	1.000000e+0	4.366362e-2	2.438711e+1	1.230158e-1	3	8.362733e-5	2.039429e-3	1	7.493665e-2	1.000000e+0	1.000000e+0	1.334460e+1	7.493665e-2	1	1	7.194245e-4	1.000000e+0	MER34A,MER34A,MER34A	ALDH7A1
Ensembl Genes	8679	PRKCA	121	2.862334e-4	1.000000e+0	4.387887e-2	1.306145e+1	3.062448e-1	4	2.081882e-4	2.719239e-3	1	7.493665e-2	1.000000e+0	1.000000e+0	1.334460e+1	7.493665e-2	1	1	7.194245e-4	1.000000e+0	MER34A,MER34A,MER34A,MER34A	PRKCA
Ensembl Genes	12717	C21orf2	122	2.895507e-4	1.000000e+0	4.402357e-2	8.241385e+1	2.426777e-2	2	1.649746e-5	1.359619e-3	1	7.493665e-2	1.000000e+0	1.000000e+0	1.334460e+1	7.493665e-2	1	1	7.194245e-4	1.000000e+0	MER34A,MER34A	C21orf2
Ensembl Genes	17753	TRIM24	123	2.951858e-4	1.000000e+0	4.451546e-2	1.295482e+1	3.087654e-1	4	2.099017e-4	2.719239e-3	1	7.493665e-2	1.000000e+0	1.000000e+0	1.334460e+1	7.493665e-2	1	1	7.194245e-4	1.000000e+0	MER34A,MER34A,MER34A,MER34A	TRIM24
Ensembl Genes	19622	KRBOX4	124	2.972472e-4	1.000000e+0	4.446483e-2	8.861149e+0	5.642609e-1	5	3.835900e-4	3.399048e-3	1	7.493665e-2	1.000000e+0	1.000000e+0	1.334460e+1	7.493665e-2	1	1	7.194245e-4	1.000000e+0	MER34A,MER34A,MER34A,MER34A,MER34A	KRBOX4
Ensembl Genes	3852	KDM4D	125	3.241315e-4	1.000000e+0	4.809852e-2	2.325973e+1	1.289783e-1	3	8.768067e-5	2.039429e-3	1	7.493665e-2	1.000000e+0	1.000000e+0	1.334460e+1	7.493665e-2	1	1	7.194245e-4	1.000000e+0	MER34A,MER34A,MER34A	KDM4D
Ensembl Genes	17456	PEG10	126	3.257361e-4	1.000000e+0	4.795301e-2	2.322021e+1	1.291978e-1	3	8.782990e-5	2.039429e-3	1	7.493665e-2	1.000000e+0	1.000000e+0	1.334460e+1	7.493665e-2	1	1	7.194245e-4	1.000000e+0	MER34A,MER34A,MER34A	PEG10
Ensembl Genes	18959	AUH	127	3.327329e-4	1.000000e+0	4.859734e-2	1.254796e+1	3.187768e-1	4	2.167076e-4	2.719239e-3	1	7.493665e-2	1.000000e+0	1.000000e+0	1.334460e+1	7.493665e-2	1	1	7.194245e-4	1.000000e+0	MER34A,MER34A,MER34A,MER34A	AUH
Ensembl Genes	13370	EPM2AIP1	128	3.338208e-4	1.000000e+0	4.837533e-2	2.302497e+1	1.302933e-1	3	8.857465e-5	2.039429e-3	1	7.493665e-2	1.000000e+0	1.000000e+0	1.334460e+1	7.493665e-2	1	1	7.194245e-4	1.000000e+0	MER34A,MER34A,MER34A	EPM2AIP1
Ensembl Genes	18658	ERMP1	129	3.424571e-4	1.000000e+0	4.924215e-2	2.282326e+1	1.314449e-1	3	8.935750e-5	2.039429e-3	1	7.493665e-2	1.000000e+0	1.000000e+0	1.334460e+1	7.493665e-2	1	1	7.194245e-4	1.000000e+0	MER34A,MER34A,MER34A	ERMP1
Ensembl Genes	12716	PFKL	130	3.443183e-4	1.000000e+0	4.912892e-2	7.552016e+1	2.648299e-2	2	1.800340e-5	1.359619e-3	1	7.493665e-2	1.000000e+0	1.000000e+0	1.334460e+1	7.493665e-2	1	1	7.194245e-4	1.000000e+0	MER34A,MER34A	PFKL
Ensembl Genes	18507	OC90	131	3.478384e-4	1.000000e+0	4.925232e-2	7.513366e+1	2.661923e-2	2	1.809601e-5	1.359619e-3	1	7.493665e-2	1.000000e+0	1.000000e+0	1.334460e+1	7.493665e-2	1	1	7.194245e-4	1.000000e+0	MER34A,MER34A	OC90
Ensembl Genes	12087	KIF16B	132	3.693817e-4	1.000000e+0	5.190652e-2	8.445889e+0	5.920040e-1	5	4.024500e-4	3.399048e-3	1	7.493665e-2	1.000000e+0	1.000000e+0	1.334460e+1	7.493665e-2	1	1	7.194245e-4	1.000000e+0	MER34A,MER34A,MER34A,MER34A,MER34A	KIF16B
Ensembl Genes	7582	CHST5	133	3.949998e-4	1.000000e+0	5.508911e-2	7.046451e+1	2.838308e-2	2	1.929509e-5	1.359619e-3	1	7.493665e-2	1.000000e+0	1.000000e+0	1.334460e+1	7.493665e-2	1	1	7.194245e-4	1.000000e+0	MER34A,MER34A	CHST5
Ensembl Genes	6820	ASB7	134	4.312060e-4	1.000000e+0	5.968985e-2	2.107888e+1	1.423226e-1	3	9.675226e-5	2.039429e-3	1	7.493665e-2	1.000000e+0	1.000000e+0	1.334460e+1	7.493665e-2	1	1	7.194245e-4	1.000000e+0	MER34A,MER34A,MER34A	ASB7
Ensembl Genes	13804	CCDC80	135	4.363876e-4	1.000000e+0	5.995966e-2	2.099205e+1	1.429112e-1	3	9.715242e-5	2.039429e-3	1	7.493665e-2	1.000000e+0	1.000000e+0	1.334460e+1	7.493665e-2	1	1	7.194245e-4	1.000000e+0	MER34A,MER34A,MER34A	CCDC80
Ensembl Genes	7039	GRIN2A	136	4.419247e-4	1.000000e+0	6.027398e-2	8.116385e+0	6.160378e-1	5	4.187885e-4	3.399048e-3	1	7.493665e-2	1.000000e+0	1.000000e+0	1.334460e+1	7.493665e-2	1	1	7.194245e-4	1.000000e+0	MER34A,MER34A,MER34A,MER34A,MER34A	GRIN2A
Ensembl Genes	1651	FAM129A	137	4.476593e-4	1.000000e+0	6.061046e-2	2.080784e+1	1.441764e-1	3	9.801250e-5	2.039429e-3	1	7.493665e-2	1.000000e+0	1.000000e+0	1.334460e+1	7.493665e-2	1	1	7.194245e-4	1.000000e+0	MER34A,MER34A,MER34A	FAM129A
Ensembl Genes	5118	COQ5	138	4.564085e-4	1.000000e+0	6.134726e-2	6.550616e+1	3.053148e-2	2	2.075559e-5	1.359619e-3	1	7.493665e-2	1.000000e+0	1.000000e+0	1.334460e+1	7.493665e-2	1	1	7.194245e-4	1.000000e+0	MER34A,MER34A	COQ5
Ensembl Genes	5499	TM9SF2	139	4.895612e-4	1.000000e+0	6.533001e-2	2.017375e+1	1.487081e-1	3	1.010932e-4	2.039429e-3	1	7.493665e-2	1.000000e+0	1.000000e+0	1.334460e+1	7.493665e-2	1	1	7.194245e-4	1.000000e+0	MER34A,MER34A,MER34A	TM9SF2
Ensembl Genes	4382	PLEKHA5	140	5.002390e-4	1.000000e+0	6.627809e-2	1.125002e+1	3.555550e-1	4	2.417098e-4	2.719239e-3	1	7.493665e-2	1.000000e+0	1.000000e+0	1.334460e+1	7.493665e-2	1	1	7.194245e-4	1.000000e+0	MER34A,MER34A,MER34A,MER34A	PLEKHA5
Ensembl Genes	2827	TTC40	141	5.023275e-4	1.000000e+0	6.608279e-2	1.999479e+1	1.500391e-1	3	1.019980e-4	2.039429e-3	1	7.493665e-2	1.000000e+0	1.000000e+0	1.334460e+1	7.493665e-2	1	1	7.194245e-4	1.000000e+0	MER34A,MER34A,MER34A	TTC40
Ensembl Genes	11689	EEF1B2	142	5.036628e-4	1.000000e+0	6.579184e-2	6.232531e+1	3.208969e-2	2	2.181488e-5	1.359619e-3	1	7.493665e-2	1.000000e+0	1.000000e+0	1.334460e+1	7.493665e-2	1	1	7.194245e-4	1.000000e+0	MER34A,MER34A	EEF1B2
Ensembl Genes	275	PLA2G2D	143	5.148673e-4	1.000000e+0	6.678513e-2	6.163607e+1	3.244853e-2	2	2.205882e-5	1.359619e-3	1	7.493665e-2	1.000000e+0	1.000000e+0	1.334460e+1	7.493665e-2	1	1	7.194245e-4	1.000000e+0	MER34A,MER34A	PLA2G2D
Ensembl Genes	2169	CACNB2	144	5.170303e-4	1.000000e+0	6.659997e-2	1.115057e+1	3.587260e-1	4	2.438654e-4	2.719239e-3	1	7.493665e-2	1.000000e+0	1.000000e+0	1.334460e+1	7.493665e-2	1	1	7.194245e-4	1.000000e+0	MER34A,MER34A,MER34A,MER34A	CACNB2
Ensembl Genes	5117	DYNLL1	145	5.183429e-4	1.000000e+0	6.630857e-2	6.142683e+1	3.255906e-2	2	2.213396e-5	1.359619e-3	1	7.493665e-2	1.000000e+0	1.000000e+0	1.334460e+1	7.493665e-2	1	1	7.194245e-4	1.000000e+0	MER34A,MER34A	DYNLL1
Ensembl Genes	4450	BICD1	146	5.229318e-4	1.000000e+0	6.643741e-2	1.111658e+1	3.598230e-1	4	2.446112e-4	2.719239e-3	1	7.493665e-2	1.000000e+0	1.000000e+0	1.334460e+1	7.493665e-2	1	1	7.194245e-4	1.000000e+0	MER34A,MER34A,MER34A,MER34A	BICD1
Ensembl Genes	13410	TRAK1	147	5.323408e-4	1.000000e+0	6.717272e-2	1.959694e+1	1.530851e-1	3	1.040687e-4	2.039429e-3	1	7.493665e-2	1.000000e+0	1.000000e+0	1.334460e+1	7.493665e-2	1	1	7.194245e-4	1.000000e+0	MER34A,MER34A,MER34A	TRAK1
Ensembl Genes	7580	CHST6	148	5.368140e-4	1.000000e+0	6.727948e-2	6.034912e+1	3.314050e-2	2	2.252923e-5	1.359619e-3	1	7.493665e-2	1.000000e+0	1.000000e+0	1.334460e+1	7.493665e-2	1	1	7.194245e-4	1.000000e+0	MER34A,MER34A	CHST6
Ensembl Genes	18958	SYK	149	5.596043e-4	1.000000e+0	6.966510e-2	1.091553e+1	3.664502e-1	4	2.491164e-4	2.719239e-3	1	7.493665e-2	1.000000e+0	1.000000e+0	1.334460e+1	7.493665e-2	1	1	7.194245e-4	1.000000e+0	MER34A,MER34A,MER34A,MER34A	SYK
Ensembl Genes	1990	GREM2	150	5.600996e-4	1.000000e+0	6.926192e-2	7.698465e+0	6.494801e-1	5	4.415228e-4	3.399048e-3	1	7.493665e-2	1.000000e+0	1.000000e+0	1.334460e+1	7.493665e-2	1	1	7.194245e-4	1.000000e+0	MER34A,MER34A,MER34A,MER34A,MER34A	GREM2
Ensembl Genes	12881	GSTT2	151	5.614959e-4	1.000000e+0	6.897475e-2	5.899290e+1	3.390239e-2	2	2.304717e-5	1.359619e-3	1	7.493665e-2	1.000000e+0	1.000000e+0	1.334460e+1	7.493665e-2	1	1	7.194245e-4	1.000000e+0	MER34A,MER34A	GSTT2
Ensembl Genes	4799	RASSF3	152	5.735193e-4	1.000000e+0	6.998822e-2	1.909728e+1	1.570904e-1	3	1.067916e-4	2.039429e-3	1	7.493665e-2	1.000000e+0	1.000000e+0	1.334460e+1	7.493665e-2	1	1	7.194245e-4	1.000000e+0	MER34A,MER34A,MER34A	RASSF3
Ensembl Genes	6821	ALDH1A3	153	5.811605e-4	1.000000e+0	7.045716e-2	1.900981e+1	1.578132e-1	3	1.072830e-4	2.039429e-3	1	7.493665e-2	1.000000e+0	1.000000e+0	1.334460e+1	7.493665e-2	1	1	7.194245e-4	1.000000e+0	MER34A,MER34A,MER34A	ALDH1A3
Ensembl Genes	5924	ARG2	154	6.060710e-4	1.000000e+0	7.300007e-2	5.675691e+1	3.523800e-2	2	2.395513e-5	1.359619e-3	1	7.493665e-2	1.000000e+0	1.000000e+0	1.334460e+1	7.493665e-2	1	1	7.194245e-4	1.000000e+0	MER34A,MER34A	ARG2
Ensembl Genes	3315	OR8I2	155	6.074699e-4	1.000000e+0	7.269651e-2	5.669074e+1	3.527913e-2	2	2.398309e-5	1.359619e-3	1	7.493665e-2	1.000000e+0	1.000000e+0	1.334460e+1	7.493665e-2	1	1	7.194245e-4	1.000000e+0	MER34A,MER34A	OR8I2
Ensembl Genes	16838	ALDH8A1	156	6.139118e-4	1.000000e+0	7.299647e-2	1.064623e+1	3.757198e-1	4	2.554180e-4	2.719239e-3	1	7.493665e-2	1.000000e+0	1.000000e+0	1.334460e+1	7.493665e-2	1	1	7.194245e-4	1.000000e+0	MER34A,MER34A,MER34A,MER34A	ALDH8A1
Ensembl Genes	12422	TFAP2C	157	6.156029e-4	1.000000e+0	7.273133e-2	1.063833e+1	3.759990e-1	4	2.556077e-4	2.719239e-3	1	7.493665e-2	1.000000e+0	1.000000e+0	1.334460e+1	7.493665e-2	1	1	7.194245e-4	1.000000e+0	MER34A,MER34A,MER34A,MER34A	TFAP2C
Ensembl Genes	16789	TPD52L1	158	6.352723e-4	1.000000e+0	7.458016e-2	1.843137e+1	1.627660e-1	3	1.106499e-4	2.039429e-3	1	7.493665e-2	1.000000e+0	1.000000e+0	1.334460e+1	7.493665e-2	1	1	7.194245e-4	1.000000e+0	MER34A,MER34A,MER34A	TPD52L1
Ensembl Genes	18077	NEFM	159	6.359701e-4	1.000000e+0	7.419251e-2	1.054521e+1	3.793190e-1	4	2.578647e-4	2.719239e-3	1	7.493665e-2	1.000000e+0	1.000000e+0	1.334460e+1	7.493665e-2	1	1	7.194245e-4	1.000000e+0	MER34A,MER34A,MER34A,MER34A	NEFM
Ensembl Genes	7906	CNTROB	160	6.396319e-4	1.000000e+0	7.415333e-2	5.522999e+1	3.621221e-2	2	2.461741e-5	1.359619e-3	1	7.493665e-2	1.000000e+0	1.000000e+0	1.334460e+1	7.493665e-2	1	1	7.194245e-4	1.000000e+0	MER34A,MER34A	CNTROB
Ensembl Genes	8704	KCNJ16	161	6.717402e-4	1.000000e+0	7.739198e-2	1.039037e+1	3.849720e-1	4	2.617077e-4	2.719239e-3	1	7.493665e-2	1.000000e+0	1.000000e+0	1.334460e+1	7.493665e-2	1	1	7.194245e-4	1.000000e+0	MER34A,MER34A,MER34A,MER34A	KCNJ16
Ensembl Genes	7418	CDH8	162	6.808471e-4	1.000000e+0	7.795699e-2	5.835518e+0	1.028186e+0	6	6.989710e-4	4.078858e-3	1	7.493665e-2	1.000000e+0	1.000000e+0	1.334460e+1	7.493665e-2	1	1	7.194245e-4	1.000000e+0	MER34A,MER34A,MER34A,MER34A,MER34A,MER34A	CDH8
Ensembl Genes	2168	SLC39A12	163	6.864823e-4	1.000000e+0	7.812000e-2	1.794142e+1	1.672109e-1	3	1.136716e-4	2.039429e-3	1	7.493665e-2	1.000000e+0	1.000000e+0	1.334460e+1	7.493665e-2	1	1	7.194245e-4	1.000000e+0	MER34A,MER34A,MER34A	SLC39A12
Ensembl Genes	13805	CD200R1L	164	7.023737e-4	1.000000e+0	7.944104e-2	1.779919e+1	1.685470e-1	3	1.145799e-4	2.039429e-3	1	7.493665e-2	1.000000e+0	1.000000e+0	1.334460e+1	7.493665e-2	1	1	7.194245e-4	1.000000e+0	MER34A,MER34A,MER34A	CD200R1L
Ensembl Genes	13340	EOMES	165	7.619558e-4	1.000000e+0	8.565769e-2	1.004167e+1	3.983399e-1	4	2.707953e-4	2.719239e-3	1	7.493665e-2	1.000000e+0	1.000000e+0	1.334460e+1	7.493665e-2	1	1	7.194245e-4	1.000000e+0	MER34A,MER34A,MER34A,MER34A	EOMES
Ensembl Genes	19464	ARSF	166	7.668434e-4	1.000000e+0	8.568782e-2	1.726337e+1	1.737784e-1	3	1.181362e-4	2.039429e-3	1	7.493665e-2	1.000000e+0	1.000000e+0	1.334460e+1	7.493665e-2	1	1	7.194245e-4	1.000000e+0	MER34A,MER34A,MER34A	ARSF
Ensembl Genes	16679	NDUFAF4	167	7.678174e-4	1.000000e+0	8.528290e-2	5.035068e+1	3.972141e-2	2	2.700300e-5	1.359619e-3	1	7.493665e-2	1.000000e+0	1.000000e+0	1.334460e+1	7.493665e-2	1	1	7.194245e-4	1.000000e+0	MER34A,MER34A	NDUFAF4
Ensembl Genes	18405	ANKRD46	168	7.824249e-4	1.000000e+0	8.638809e-2	1.714282e+1	1.750004e-1	3	1.189670e-4	2.039429e-3	1	7.493665e-2	1.000000e+0	1.000000e+0	1.334460e+1	7.493665e-2	1	1	7.194245e-4	1.000000e+0	MER34A,MER34A,MER34A	ANKRD46
Ensembl Genes	12679	TMPRSS2	169	7.984870e-4	1.000000e+0	8.763985e-2	1.702186e+1	1.762440e-1	3	1.198124e-4	2.039429e-3	1	7.493665e-2	1.000000e+0	1.000000e+0	1.334460e+1	7.493665e-2	1	1	7.194245e-4	1.000000e+0	MER34A,MER34A,MER34A	TMPRSS2
Ensembl Genes	12882	GSTT1	170	8.128454e-4	1.000000e+0	8.869100e-2	4.891732e+1	4.088531e-2	2	2.779423e-5	1.359619e-3	1	7.493665e-2	1.000000e+0	1.000000e+0	1.334460e+1	7.493665e-2	1	1	7.194245e-4	1.000000e+0	MER34A,MER34A	GSTT1
Ensembl Genes	5923	PIGH	171	8.324783e-4	1.000000e+0	9.030199e-2	4.832908e+1	4.138296e-2	2	2.813253e-5	1.359619e-3	1	7.493665e-2	1.000000e+0	1.000000e+0	1.334460e+1	7.493665e-2	1	1	7.194245e-4	1.000000e+0	MER34A,MER34A	PIGH
Ensembl Genes	6074	CATSPERB	172	8.570030e-4	1.000000e+0	9.242179e-2	1.660719e+1	1.806446e-1	3	1.228040e-4	2.039429e-3	1	7.493665e-2	1.000000e+0	1.000000e+0	1.334460e+1	7.493665e-2	1	1	7.194245e-4	1.000000e+0	MER34A,MER34A,MER34A	CATSPERB
Ensembl Genes	7342	SALL1	173	9.049635e-4	1.000000e+0	9.702987e-2	6.909949e+0	7.235943e-1	5	4.919064e-4	3.399048e-3	1	7.493665e-2	1.000000e+0	1.000000e+0	1.334460e+1	7.493665e-2	1	1	7.194245e-4	1.000000e+0	MER34A,MER34A,MER34A,MER34A,MER34A	SALL1
Ensembl Genes	11436	ARL5A	174	9.083248e-4	1.000000e+0	9.683056e-2	1.627342e+1	1.843497e-1	3	1.253227e-4	2.039429e-3	1	7.493665e-2	1.000000e+0	1.000000e+0	1.334460e+1	7.493665e-2	1	1	7.194245e-4	1.000000e+0	MER34A,MER34A,MER34A	ARL5A
Ensembl Genes	14864	C4orf29	175	9.149063e-4	1.000000e+0	9.697484e-2	4.606958e+1	4.341260e-2	2	2.951230e-5	1.359619e-3	1	7.493665e-2	1.000000e+0	1.000000e+0	1.334460e+1	7.493665e-2	1	1	7.194245e-4	1.000000e+0	MER34A,MER34A	C4orf29
Ensembl Genes	12680	RIPK4	176	9.451016e-4	1.000000e+0	9.960619e-2	1.604932e+1	1.869238e-1	3	1.270726e-4	2.039429e-3	1	7.493665e-2	1.000000e+0	1.000000e+0	1.334460e+1	7.493665e-2	1	1	7.194245e-4	1.000000e+0	MER34A,MER34A,MER34A	RIPK4
Ensembl Genes	4112	EI24	177	9.589333e-4	1.000000e+0	1.004930e-1	4.498393e+1	4.446032e-2	2	3.022455e-5	1.359619e-3	1	7.493665e-2	1.000000e+0	1.000000e+0	1.334460e+1	7.493665e-2	1	1	7.194245e-4	1.000000e+0	MER34A,MER34A	EI24
Ensembl Genes	3314	OR5AS1	178	1.006869e-3	1.000000e+0	1.049237e-1	4.388383e+1	4.557487e-2	2	3.098224e-5	1.359619e-3	1	7.493665e-2	1.000000e+0	1.000000e+0	1.334460e+1	7.493665e-2	1	1	7.194245e-4	1.000000e+0	MER34A,MER34A	OR5AS1
Ensembl Genes	2950	OR52M1	179	1.081104e-3	1.000000e+0	1.120302e-1	4.232685e+1	4.725133e-2	2	3.212191e-5	1.359619e-3	1	7.493665e-2	1.000000e+0	1.000000e+0	1.334460e+1	7.493665e-2	1	1	7.194245e-4	1.000000e+0	MER34A,MER34A	OR52M1
Ensembl Genes	3022	SMPD1	180	1.092968e-3	1.000000e+0	1.126304e-1	4.209283e+1	4.751403e-2	2	3.230050e-5	1.359619e-3	1	7.493665e-2	1.000000e+0	1.000000e+0	1.334460e+1	7.493665e-2	1	1	7.194245e-4	1.000000e+0	MER34A,MER34A	SMPD1
Ensembl Genes	15758	SLC36A3	181	1.099402e-3	1.000000e+0	1.126674e-1	4.196750e+1	4.765592e-2	2	3.239695e-5	1.359619e-3	1	7.493665e-2	1.000000e+0	1.000000e+0	1.334460e+1	7.493665e-2	1	1	7.194245e-4	1.000000e+0	MER34A,MER34A	SLC36A3
Ensembl Genes	16616	LCA5	182	1.126074e-3	1.000000e+0	1.147667e-1	1.509473e+1	1.987448e-1	3	1.351086e-4	2.039429e-3	1	7.493665e-2	1.000000e+0	1.000000e+0	1.334460e+1	7.493665e-2	1	1	7.194245e-4	1.000000e+0	MER34A,MER34A,MER34A	LCA5
Ensembl Genes	19548	YY2	183	1.152248e-3	1.000000e+0	1.167926e-1	4.097818e+1	4.880646e-2	2	3.317910e-5	1.359619e-3	1	7.493665e-2	1.000000e+0	1.000000e+0	1.334460e+1	7.493665e-2	1	1	7.194245e-4	1.000000e+0	MER34A,MER34A	YY2
Ensembl Genes	801	WLS	184	1.174368e-3	1.000000e+0	1.183878e-1	1.487408e+1	2.016931e-1	3	1.371129e-4	2.039429e-3	1	7.493665e-2	1.000000e+0	1.000000e+0	1.334460e+1	7.493665e-2	1	1	7.194245e-4	1.000000e+0	MER34A,MER34A,MER34A	WLS
Ensembl Genes	12421	FAM209B	185	1.179121e-3	1.000000e+0	1.182244e-1	4.050081e+1	4.938173e-2	2	3.357018e-5	1.359619e-3	1	7.493665e-2	1.000000e+0	1.000000e+0	1.334460e+1	7.493665e-2	1	1	7.194245e-4	1.000000e+0	MER34A,MER34A	FAM209B
Ensembl Genes	7907	GUCY2D	186	1.203755e-3	1.000000e+0	1.200454e-1	4.007732e+1	4.990354e-2	2	3.392491e-5	1.359619e-3	1	7.493665e-2	1.000000e+0	1.000000e+0	1.334460e+1	7.493665e-2	1	1	7.194245e-4	1.000000e+0	MER34A,MER34A	GUCY2D
Ensembl Genes	13665	KCTD6	187	1.213433e-3	1.000000e+0	1.203635e-1	3.991449e+1	5.010712e-2	2	3.406330e-5	1.359619e-3	1	7.493665e-2	1.000000e+0	1.000000e+0	1.334460e+1	7.493665e-2	1	1	7.194245e-4	1.000000e+0	MER34A,MER34A	KCTD6
Ensembl Genes	18404	RNF19A	188	1.234945e-3	1.000000e+0	1.218457e-1	1.461382e+1	2.052851e-1	3	1.395548e-4	2.039429e-3	1	7.493665e-2	1.000000e+0	1.000000e+0	1.334460e+1	7.493665e-2	1	1	7.194245e-4	1.000000e+0	MER34A,MER34A,MER34A	RNF19A
Ensembl Genes	11531	CDCA7	189	1.254333e-3	1.000000e+0	1.231038e-1	8.764566e+0	4.563831e-1	4	3.102536e-4	2.719239e-3	1	7.493665e-2	1.000000e+0	1.000000e+0	1.334460e+1	7.493665e-2	1	1	7.194245e-4	1.000000e+0	MER34A,MER34A,MER34A,MER34A	CDCA7
Ensembl Genes	14854	NUDT6	190	1.273688e-3	1.000000e+0	1.243455e-1	3.894279e+1	5.135739e-2	2	3.491325e-5	1.359619e-3	1	7.493665e-2	1.000000e+0	1.000000e+0	1.334460e+1	7.493665e-2	1	1	7.194245e-4	1.000000e+0	MER34A,MER34A	NUDT6
Ensembl Genes	16837	SGK1	191	1.273690e-3	1.000000e+0	1.236946e-1	8.727777e+0	4.583068e-1	4	3.115614e-4	2.719239e-3	1	7.493665e-2	1.000000e+0	1.000000e+0	1.334460e+1	7.493665e-2	1	1	7.194245e-4	1.000000e+0	MER34A,MER34A,MER34A,MER34A	SGK1
Ensembl Genes	16617	SH3BGRL2	192	1.277994e-3	1.000000e+0	1.234662e-1	1.443899e+1	2.077707e-1	3	1.412446e-4	2.039429e-3	1	7.493665e-2	1.000000e+0	1.000000e+0	1.334460e+1	7.493665e-2	1	1	7.194245e-4	1.000000e+0	MER34A,MER34A,MER34A	SH3BGRL2
Ensembl Genes	19339	PPP1R26	193	1.410941e-3	1.000000e+0	1.356039e-1	1.394509e+1	2.151295e-1	3	1.462471e-4	2.039429e-3	1	7.493665e-2	1.000000e+0	1.000000e+0	1.334460e+1	7.493665e-2	1	1	7.194245e-4	1.000000e+0	MER34A,MER34A,MER34A	PPP1R26
Ensembl Genes	12053	TMEM230	194	1.444105e-3	1.000000e+0	1.380758e-1	3.653181e+1	5.474681e-2	2	3.721741e-5	1.359619e-3	1	7.493665e-2	1.000000e+0	1.000000e+0	1.334460e+1	7.493665e-2	1	1	7.194245e-4	1.000000e+0	MER34A,MER34A	TMEM230
Ensembl Genes	3214	COMMD9	195	1.483565e-3	1.000000e+0	1.411213e-1	1.370075e+1	2.189662e-1	3	1.488553e-4	2.039429e-3	1	7.493665e-2	1.000000e+0	1.000000e+0	1.334460e+1	7.493665e-2	1	1	7.194245e-4	1.000000e+0	MER34A,MER34A,MER34A	COMMD9
Ensembl Genes	2760	PPAPDC1A	196	1.619248e-3	1.000000e+0	1.532420e-1	8.169013e+0	4.896552e-1	4	3.328723e-4	2.719239e-3	1	7.493665e-2	1.000000e+0	1.000000e+0	1.334460e+1	7.493665e-2	1	1	7.194245e-4	1.000000e+0	MER34A,MER34A,MER34A,MER34A	PPAPDC1A
Ensembl Genes	4448	H3F3C	197	1.642987e-3	1.000000e+0	1.546993e-1	1.321625e+1	2.269932e-1	3	1.543122e-4	2.039429e-3	1	7.493665e-2	1.000000e+0	1.000000e+0	1.334460e+1	7.493665e-2	1	1	7.194245e-4	1.000000e+0	MER34A,MER34A,MER34A	H3F3C
Ensembl Genes	6476	ZNF280D	198	1.663553e-3	1.000000e+0	1.558447e-1	1.315832e+1	2.279926e-1	3	1.549916e-4	2.039429e-3	1	7.493665e-2	1.000000e+0	1.000000e+0	1.334460e+1	7.493665e-2	1	1	7.194245e-4	1.000000e+0	MER34A,MER34A,MER34A	ZNF280D
Ensembl Genes	9472	OR1M1	199	1.706908e-3	1.000000e+0	1.591027e-1	3.354787e+1	5.961630e-2	2	4.052773e-5	1.359619e-3	1	7.493665e-2	1.000000e+0	1.000000e+0	1.334460e+1	7.493665e-2	1	1	7.194245e-4	1.000000e+0	MER34A,MER34A	OR1M1
Ensembl Genes	16804	PTPRK	200	1.743205e-3	1.000000e+0	1.616735e-1	8.003879e+0	4.997577e-1	4	3.397401e-4	2.719239e-3	1	7.493665e-2	1.000000e+0	1.000000e+0	1.334460e+1	7.493665e-2	1	1	7.194245e-4	1.000000e+0	MER34A,MER34A,MER34A,MER34A	PTPRK
Ensembl Genes	13395	XIRP1	201	1.890190e-3	1.000000e+0	1.744335e-1	3.184631e+1	6.280162e-2	2	4.269315e-5	1.359619e-3	1	7.493665e-2	1.000000e+0	1.000000e+0	1.334460e+1	7.493665e-2	1	1	7.194245e-4	1.000000e+0	MER34A,MER34A	XIRP1
Ensembl Genes	17758	ZC3HAV1L	202	1.895345e-3	1.000000e+0	1.740433e-1	3.180206e+1	6.288901e-2	2	4.275256e-5	1.359619e-3	1	7.493665e-2	1.000000e+0	1.000000e+0	1.334460e+1	7.493665e-2	1	1	7.194245e-4	1.000000e+0	MER34A,MER34A	ZC3HAV1L
Ensembl Genes	12642	SETD4	203	1.965106e-3	1.000000e+0	1.795604e-1	7.741981e+0	5.166636e-1	4	3.512329e-4	2.719239e-3	1	7.493665e-2	1.000000e+0	1.000000e+0	1.334460e+1	7.493665e-2	1	1	7.194245e-4	1.000000e+0	MER34A,MER34A,MER34A,MER34A	SETD4
Ensembl Genes	11347	TSN	204	2.026270e-3	1.000000e+0	1.842416e-1	7.676225e+0	5.210894e-1	4	3.542416e-4	2.719239e-3	1	7.493665e-2	1.000000e+0	1.000000e+0	1.334460e+1	7.493665e-2	1	1	7.194245e-4	1.000000e+0	MER34A,MER34A,MER34A,MER34A	TSN
Ensembl Genes	2779	ACADSB	205	2.037876e-3	1.000000e+0	1.843930e-1	3.064567e+1	6.526207e-2	2	4.436578e-5	1.359619e-3	1	7.493665e-2	1.000000e+0	1.000000e+0	1.334460e+1	7.493665e-2	1	1	7.194245e-4	1.000000e+0	MER34A,MER34A	ACADSB
Ensembl Genes	13396	CX3CR1	206	2.043062e-3	1.000000e+0	1.839648e-1	3.060589e+1	6.534689e-2	2	4.442345e-5	1.359619e-3	1	7.493665e-2	1.000000e+0	1.000000e+0	1.334460e+1	7.493665e-2	1	1	7.194245e-4	1.000000e+0	MER34A,MER34A	CX3CR1
Ensembl Genes	14555	AASDH	207	2.094307e-3	1.000000e+0	1.876681e-1	1.212810e+1	2.473595e-1	3	1.681574e-4	2.039429e-3	1	7.493665e-2	1.000000e+0	1.000000e+0	1.334460e+1	7.493665e-2	1	1	7.194245e-4	1.000000e+0	MER34A,MER34A,MER34A	AASDH
Ensembl Genes	2780	HMX3	208	2.112589e-3	1.000000e+0	1.883962e-1	3.008682e+1	6.647430e-2	2	4.518987e-5	1.359619e-3	1	7.493665e-2	1.000000e+0	1.000000e+0	1.334460e+1	7.493665e-2	1	1	7.194245e-4	1.000000e+0	MER34A,MER34A	HMX3
Ensembl Genes	14457	SLC34A2	209	2.126216e-3	1.000000e+0	1.887042e-1	1.206316e+1	2.486910e-1	3	1.690626e-4	2.039429e-3	1	7.493665e-2	1.000000e+0	1.000000e+0	1.334460e+1	7.493665e-2	1	1	7.194245e-4	1.000000e+0	MER34A,MER34A,MER34A	SLC34A2
Ensembl Genes	17458	PON1	210	2.163277e-3	1.000000e+0	1.910792e-1	1.198935e+1	2.502220e-1	3	1.701033e-4	2.039429e-3	1	7.493665e-2	1.000000e+0	1.000000e+0	1.334460e+1	7.493665e-2	1	1	7.194245e-4	1.000000e+0	MER34A,MER34A,MER34A	PON1
Ensembl Genes	6238	ENSG00000273173	211	2.178165e-3	1.000000e+0	1.914824e-1	2.962019e+1	6.752151e-2	2	4.590177e-5	1.359619e-3	1	7.493665e-2	1.000000e+0	1.000000e+0	1.334460e+1	7.493665e-2	1	1	7.194245e-4	1.000000e+0	MER34A,MER34A	ENSG00000273173
Ensembl Genes	17726	EXOC4	212	2.185493e-3	1.000000e+0	1.912203e-1	7.516058e+0	5.321939e-1	4	3.617905e-4	2.719239e-3	1	7.493665e-2	1.000000e+0	1.000000e+0	1.334460e+1	7.493665e-2	1	1	7.194245e-4	1.000000e+0	MER34A,MER34A,MER34A,MER34A	EXOC4
Ensembl Genes	15977	SLC22A23	213	2.218129e-3	1.000000e+0	1.931647e-1	1.188315e+1	2.524583e-1	3	1.716236e-4	2.039429e-3	1	7.493665e-2	1.000000e+0	1.000000e+0	1.334460e+1	7.493665e-2	1	1	7.194245e-4	1.000000e+0	MER34A,MER34A,MER34A	SLC22A23
Ensembl Genes	7965	HS3ST3A1	214	2.232219e-3	1.000000e+0	1.934833e-1	7.471800e+0	5.353463e-1	4	3.639336e-4	2.719239e-3	1	7.493665e-2	1.000000e+0	1.000000e+0	1.334460e+1	7.493665e-2	1	1	7.194245e-4	1.000000e+0	MER34A,MER34A,MER34A,MER34A	HS3ST3A1
Ensembl Genes	274	PLA2G5	215	2.236906e-3	1.000000e+0	1.929878e-1	2.921974e+1	6.844688e-2	2	4.653085e-5	1.359619e-3	1	7.493665e-2	1.000000e+0	1.000000e+0	1.334460e+1	7.493665e-2	1	1	7.194245e-4	1.000000e+0	MER34A,MER34A	PLA2G5
Ensembl Genes	15759	SLC36A2	216	2.268473e-3	1.000000e+0	1.948051e-1	2.901100e+1	6.893938e-2	2	4.686565e-5	1.359619e-3	1	7.493665e-2	1.000000e+0	1.000000e+0	1.334460e+1	7.493665e-2	1	1	7.194245e-4	1.000000e+0	MER34A,MER34A	SLC36A2
Ensembl Genes	1718	ELF3	217	2.272938e-3	1.000000e+0	1.942891e-1	2.898182e+1	6.900878e-2	2	4.691283e-5	1.359619e-3	1	7.493665e-2	1.000000e+0	1.000000e+0	1.334460e+1	7.493665e-2	1	1	7.194245e-4	1.000000e+0	MER34A,MER34A	ELF3
Ensembl Genes	1719	GPR37L1	218	2.291605e-3	1.000000e+0	1.949862e-1	2.886077e+1	6.929821e-2	2	4.710959e-5	1.359619e-3	1	7.493665e-2	1.000000e+0	1.000000e+0	1.334460e+1	7.493665e-2	1	1	7.194245e-4	1.000000e+0	MER34A,MER34A	GPR37L1
Ensembl Genes	5454	TBC1D4	219	2.336602e-3	1.000000e+0	1.979070e-1	7.376972e+0	5.422279e-1	4	3.686118e-4	2.719239e-3	1	7.493665e-2	1.000000e+0	1.000000e+0	1.334460e+1	7.493665e-2	1	1	7.194245e-4	1.000000e+0	MER34A,MER34A,MER34A,MER34A	TBC1D4
Ensembl Genes	2398	TBATA	220	2.370982e-3	1.000000e+0	1.999061e-1	2.836211e+1	7.051661e-2	2	4.793788e-5	1.359619e-3	1	7.493665e-2	1.000000e+0	1.000000e+0	1.334460e+1	7.493665e-2	1	1	7.194245e-4	1.000000e+0	MER34A,MER34A	TBATA
Ensembl Genes	8705	KCNJ2	221	2.408269e-3	1.000000e+0	2.021311e-1	7.314873e+0	5.468311e-1	4	3.717411e-4	2.719239e-3	1	7.493665e-2	1.000000e+0	1.000000e+0	1.334460e+1	7.493665e-2	1	1	7.194245e-4	1.000000e+0	MER34A,MER34A,MER34A,MER34A	KCNJ2
Ensembl Genes	3577	FRMD8	222	2.415444e-3	1.000000e+0	2.018201e-1	2.809360e+1	7.119059e-2	2	4.839605e-5	1.359619e-3	1	7.493665e-2	1.000000e+0	1.000000e+0	1.334460e+1	7.493665e-2	1	1	7.194245e-4	1.000000e+0	MER34A,MER34A	FRMD8
Ensembl Genes	3431	CD6	223	2.488552e-3	1.000000e+0	2.069962e-1	2.766783e+1	7.228612e-2	2	4.914080e-5	1.359619e-3	1	7.493665e-2	1.000000e+0	1.000000e+0	1.334460e+1	7.493665e-2	1	1	7.194245e-4	1.000000e+0	MER34A,MER34A	CD6
Ensembl Genes	2113	SFMBT2	224	2.548380e-3	1.000000e+0	2.110263e-1	7.199870e+0	5.555656e-1	4	3.776788e-4	2.719239e-3	1	7.493665e-2	1.000000e+0	1.000000e+0	1.334460e+1	7.493665e-2	1	1	7.194245e-4	1.000000e+0	MER34A,MER34A,MER34A,MER34A	SFMBT2
Ensembl Genes	15054	FRG1	225	2.588946e-3	1.000000e+0	2.134327e-1	7.168039e+0	5.580327e-1	4	3.793560e-4	2.719239e-3	1	7.493665e-2	1.000000e+0	1.000000e+0	1.334460e+1	7.493665e-2	1	1	7.194245e-4	1.000000e+0	MER34A,MER34A,MER34A,MER34A	FRG1
Ensembl Genes	14288	DLG1	226	2.607254e-3	1.000000e+0	2.139909e-1	1.121846e+1	2.674163e-1	3	1.817922e-4	2.039429e-3	1	7.493665e-2	1.000000e+0	1.000000e+0	1.334460e+1	7.493665e-2	1	1	7.194245e-4	1.000000e+0	MER34A,MER34A,MER34A	DLG1
Ensembl Genes	8029	SLC5A10	227	2.631731e-3	1.000000e+0	2.150484e-1	2.688597e+1	7.438825e-2	2	5.056985e-5	1.359619e-3	1	7.493665e-2	1.000000e+0	1.000000e+0	1.334460e+1	7.493665e-2	1	1	7.194245e-4	1.000000e+0	MER34A,MER34A	SLC5A10
Ensembl Genes	10956	FOXN2	228	2.675677e-3	1.000000e+0	2.176804e-1	1.111521e+1	2.699004e-1	3	1.834809e-4	2.039429e-3	1	7.493665e-2	1.000000e+0	1.000000e+0	1.334460e+1	7.493665e-2	1	1	7.194245e-4	1.000000e+0	MER34A,MER34A,MER34A	FOXN2
Ensembl Genes	10955	FBXO11	229	2.684608e-3	1.000000e+0	2.174532e-1	1.110199e+1	2.702218e-1	3	1.836994e-4	2.039429e-3	1	7.493665e-2	1.000000e+0	1.000000e+0	1.334460e+1	7.493665e-2	1	1	7.194245e-4	1.000000e+0	MER34A,MER34A,MER34A	FBXO11
Ensembl Genes	2179	MLLT10	230	2.715544e-3	1.000000e+0	2.190027e-1	7.072565e+0	5.655657e-1	4	3.844770e-4	2.719239e-3	1	7.493665e-2	1.000000e+0	1.000000e+0	1.334460e+1	7.493665e-2	1	1	7.194245e-4	1.000000e+0	MER34A,MER34A,MER34A,MER34A	MLLT10
Ensembl Genes	12693	SLC37A1	231	2.728426e-3	1.000000e+0	2.190891e-1	2.639312e+1	7.577733e-2	2	5.151416e-5	1.359619e-3	1	7.493665e-2	1.000000e+0	1.000000e+0	1.334460e+1	7.493665e-2	1	1	7.194245e-4	1.000000e+0	MER34A,MER34A	SLC37A1
Ensembl Genes	14553	CEP135	232	2.775028e-3	1.000000e+0	2.218707e-1	1.097139e+1	2.734384e-1	3	1.858861e-4	2.039429e-3	1	7.493665e-2	1.000000e+0	1.000000e+0	1.334460e+1	7.493665e-2	1	1	7.194245e-4	1.000000e+0	MER34A,MER34A,MER34A	CEP135
Ensembl Genes	12187	SUN5	233	2.805122e-3	1.000000e+0	2.233142e-1	2.602046e+1	7.686258e-2	2	5.225192e-5	1.359619e-3	1	7.493665e-2	1.000000e+0	1.000000e+0	1.334460e+1	7.493665e-2	1	1	7.194245e-4	1.000000e+0	MER34A,MER34A	SUN5
Ensembl Genes	13672	PTPRG	234	2.857950e-3	1.000000e+0	2.265475e-1	6.971589e+0	5.737573e-1	4	3.900457e-4	2.719239e-3	1	7.493665e-2	1.000000e+0	1.000000e+0	1.334460e+1	7.493665e-2	1	1	7.194245e-4	1.000000e+0	MER34A,MER34A,MER34A,MER34A	PTPRG
Ensembl Genes	14959	C4orf46	235	2.983631e-3	1.000000e+0	2.355037e-1	2.520944e+1	7.933537e-2	2	5.393295e-5	1.359619e-3	1	7.493665e-2	1.000000e+0	1.000000e+0	1.334460e+1	7.493665e-2	1	1	7.194245e-4	1.000000e+0	MER34A,MER34A	C4orf46
Ensembl Genes	2379	TACR2	236	3.074952e-3	1.000000e+0	2.416834e-1	2.482212e+1	8.057330e-2	2	5.477451e-5	1.359619e-3	1	7.493665e-2	1.000000e+0	1.000000e+0	1.334460e+1	7.493665e-2	1	1	7.194245e-4	1.000000e+0	MER34A,MER34A	TACR2
Ensembl Genes	19336	OLFM1	237	3.075824e-3	1.000000e+0	2.407319e-1	1.057469e+1	2.836961e-1	3	1.928594e-4	2.039429e-3	1	7.493665e-2	1.000000e+0	1.000000e+0	1.334460e+1	7.493665e-2	1	1	7.194245e-4	1.000000e+0	MER34A,MER34A,MER34A	OLFM1
Ensembl Genes	16086	HIST1H3B	238	3.079810e-3	1.000000e+0	2.400311e-1	3.241955e+2	3.084559e-3	1	2.096913e-6	6.798097e-4	1	7.493665e-2	1.000000e+0	1.000000e+0	1.334460e+1	7.493665e-2	1	1	7.194245e-4	1.000000e+0	MER34A	HIST1H3B
Ensembl Genes	4795	C12orf66	239	3.110460e-3	1.000000e+0	2.414055e-1	1.053234e+1	2.848369e-1	3	1.936349e-4	2.039429e-3	1	7.493665e-2	1.000000e+0	1.000000e+0	1.334460e+1	7.493665e-2	1	1	7.194245e-4	1.000000e+0	MER34A,MER34A,MER34A	C12orf66
Ensembl Genes	13664	PDHB	240	3.158127e-3	1.000000e+0	2.440837e-1	2.448406e+1	8.168580e-2	2	5.553080e-5	1.359619e-3	1	7.493665e-2	1.000000e+0	1.000000e+0	1.334460e+1	7.493665e-2	1	1	7.194245e-4	1.000000e+0	MER34A,MER34A	PDHB
Ensembl Genes	18915	PRUNE2	241	3.399159e-3	1.000000e+0	2.616224e-1	1.020215e+1	2.940556e-1	3	1.999019e-4	2.039429e-3	1	7.493665e-2	1.000000e+0	1.000000e+0	1.334460e+1	7.493665e-2	1	1	7.194245e-4	1.000000e+0	MER34A,MER34A,MER34A	PRUNE2
Ensembl Genes	8028	PRPSAP2	242	3.405304e-3	1.000000e+0	2.610123e-1	2.355358e+1	8.491276e-2	2	5.772452e-5	1.359619e-3	1	7.493665e-2	1.000000e+0	1.000000e+0	1.334460e+1	7.493665e-2	1	1	7.194245e-4	1.000000e+0	MER34A,MER34A	PRPSAP2
Ensembl Genes	4793	TMEM5	243	3.427178e-3	1.000000e+0	2.616079e-1	2.347612e+1	8.519295e-2	2	5.791499e-5	1.359619e-3	1	7.493665e-2	1.000000e+0	1.000000e+0	1.334460e+1	7.493665e-2	1	1	7.194245e-4	1.000000e+0	MER34A,MER34A	TMEM5
Ensembl Genes	18123	NRG1	244	3.482324e-3	1.000000e+0	2.647280e-1	5.054463e+0	9.892247e-1	5	6.724845e-4	3.399048e-3	1	7.493665e-2	1.000000e+0	1.000000e+0	1.334460e+1	7.493665e-2	1	1	7.194245e-4	1.000000e+0	MER34A,MER34A,MER34A,MER34A,MER34A	NRG1
Ensembl Genes	12541	CHODL	245	3.504020e-3	1.000000e+0	2.652901e-1	1.009134e+1	2.972846e-1	3	2.020970e-4	2.039429e-3	1	7.493665e-2	1.000000e+0	1.000000e+0	1.334460e+1	7.493665e-2	1	1	7.194245e-4	1.000000e+0	MER34A,MER34A,MER34A	CHODL
Ensembl Genes	16805	LAMA2	246	3.518817e-3	1.000000e+0	2.653274e-1	6.573517e+0	6.085022e-1	4	4.136657e-4	2.719239e-3	1	7.493665e-2	1.000000e+0	1.000000e+0	1.334460e+1	7.493665e-2	1	1	7.194245e-4	1.000000e+0	MER34A,MER34A,MER34A,MER34A	LAMA2
Ensembl Genes	5452	KLF12	247	3.566975e-3	1.000000e+0	2.678697e-1	5.025619e+0	9.949024e-1	5	6.763442e-4	3.399048e-3	1	7.493665e-2	1.000000e+0	1.000000e+0	1.334460e+1	7.493665e-2	1	1	7.194245e-4	1.000000e+0	MER34A,MER34A,MER34A,MER34A,MER34A	KLF12
Ensembl Genes	3579	SCYL1	248	3.583253e-3	1.000000e+0	2.680071e-1	2.294418e+1	8.716809e-2	2	5.925771e-5	1.359619e-3	1	7.493665e-2	1.000000e+0	1.000000e+0	1.334460e+1	7.493665e-2	1	1	7.194245e-4	1.000000e+0	MER34A,MER34A	SCYL1
Ensembl Genes	19549	SMS	249	3.620163e-3	1.000000e+0	2.696803e-1	2.282343e+1	8.762923e-2	2	5.957120e-5	1.359619e-3	1	7.493665e-2	1.000000e+0	1.000000e+0	1.334460e+1	7.493665e-2	1	1	7.194245e-4	1.000000e+0	MER34A,MER34A	SMS
Ensembl Genes	6882	LMF1	250	3.645778e-3	1.000000e+0	2.705021e-1	2.274072e+1	8.794797e-2	2	5.978788e-5	1.359619e-3	1	7.493665e-2	1.000000e+0	1.000000e+0	1.334460e+1	7.493665e-2	1	1	7.194245e-4	1.000000e+0	MER34A,MER34A	LMF1
Ensembl Genes	19889	RPA4	251	3.673576e-3	1.000000e+0	2.714787e-1	6.493671e+0	6.159844e-1	4	4.187521e-4	2.719239e-3	1	7.493665e-2	1.000000e+0	1.000000e+0	1.334460e+1	7.493665e-2	1	1	7.194245e-4	1.000000e+0	MER34A,MER34A,MER34A,MER34A	RPA4
Ensembl Genes	16790	HDDC2	252	3.703778e-3	1.000000e+0	2.726245e-1	9.891983e+0	3.032759e-1	3	2.061699e-4	2.039429e-3	1	7.493665e-2	1.000000e+0	1.000000e+0	1.334460e+1	7.493665e-2	1	1	7.194245e-4	1.000000e+0	MER34A,MER34A,MER34A	HDDC2
Ensembl Genes	15420	SLCO4C1	253	3.708981e-3	1.000000e+0	2.719284e-1	6.475992e+0	6.176659e-1	4	4.198953e-4	2.719239e-3	1	7.493665e-2	1.000000e+0	1.000000e+0	1.334460e+1	7.493665e-2	1	1	7.194245e-4	1.000000e+0	MER34A,MER34A,MER34A,MER34A	SLCO4C1
Ensembl Genes	1652	RNF2	254	3.709520e-3	1.000000e+0	2.708972e-1	2.253862e+1	8.873659e-2	2	6.032399e-5	1.359619e-3	1	7.493665e-2	1.000000e+0	1.000000e+0	1.334460e+1	7.493665e-2	1	1	7.194245e-4	1.000000e+0	MER34A,MER34A	RNF2
Ensembl Genes	10960	GTF2A1L	255	3.728819e-3	1.000000e+0	2.712387e-1	2.247845e+1	8.897410e-2	2	6.048545e-5	1.359619e-3	1	7.493665e-2	1.000000e+0	1.000000e+0	1.334460e+1	7.493665e-2	1	1	7.194245e-4	1.000000e+0	MER34A,MER34A	GTF2A1L
Ensembl Genes	2112	PRKCQ	256	3.741034e-3	1.000000e+0	2.710642e-1	6.460168e+0	6.191789e-1	4	4.209238e-4	2.719239e-3	1	7.493665e-2	1.000000e+0	1.000000e+0	1.334460e+1	7.493665e-2	1	1	7.194245e-4	1.000000e+0	MER34A,MER34A,MER34A,MER34A	PRKCQ
Ensembl Genes	6469	DYX1C1	257	3.796777e-3	1.000000e+0	2.740327e-1	2.227025e+1	8.980590e-2	2	6.105092e-5	1.359619e-3	1	7.493665e-2	1.000000e+0	1.000000e+0	1.334460e+1	7.493665e-2	1	1	7.194245e-4	1.000000e+0	MER34A,MER34A	DYX1C1
Ensembl Genes	2397	ADAMTS14	258	3.878934e-3	1.000000e+0	2.788773e-1	2.202589e+1	9.080222e-2	2	6.172822e-5	1.359619e-3	1	7.493665e-2	1.000000e+0	1.000000e+0	1.334460e+1	7.493665e-2	1	1	7.194245e-4	1.000000e+0	MER34A,MER34A	ADAMTS14
Ensembl Genes	6880	GNG13	259	3.895652e-3	1.000000e+0	2.789979e-1	2.197712e+1	9.100374e-2	2	6.186522e-5	1.359619e-3	1	7.493665e-2	1.000000e+0	1.000000e+0	1.334460e+1	7.493665e-2	1	1	7.194245e-4	1.000000e+0	MER34A,MER34A	GNG13
Ensembl Genes	14862	PLK4	260	3.901972e-3	1.000000e+0	2.783757e-1	2.195876e+1	9.107983e-2	2	6.191695e-5	1.359619e-3	1	7.493665e-2	1.000000e+0	1.000000e+0	1.334460e+1	7.493665e-2	1	1	7.194245e-4	1.000000e+0	MER34A,MER34A	PLK4
Ensembl Genes	13368	DCLK3	261	4.008556e-3	1.000000e+0	2.848839e-1	9.613910e+0	3.120479e-1	3	2.121331e-4	2.039429e-3	1	7.493665e-2	1.000000e+0	1.000000e+0	1.334460e+1	7.493665e-2	1	1	7.194245e-4	1.000000e+0	MER34A,MER34A,MER34A	DCLK3
Ensembl Genes	2219	KIAA1462	262	4.018277e-3	1.000000e+0	2.844848e-1	9.605507e+0	3.123208e-1	3	2.123187e-4	2.039429e-3	1	7.493665e-2	1.000000e+0	1.000000e+0	1.334460e+1	7.493665e-2	1	1	7.194245e-4	1.000000e+0	MER34A,MER34A,MER34A	KIAA1462
Ensembl Genes	16087	HIST1H2AB	263	4.023408e-3	1.000000e+0	2.837650e-1	2.480455e+2	4.031518e-3	1	2.740665e-6	6.798097e-4	1	7.493665e-2	1.000000e+0	1.000000e+0	1.334460e+1	7.493665e-2	1	1	7.194245e-4	1.000000e+0	MER34A	HIST1H2AB
Ensembl Genes	4428	REP15	264	4.048541e-3	1.000000e+0	2.844560e-1	2.154516e+1	9.282826e-2	2	6.310555e-5	1.359619e-3	1	7.493665e-2	1.000000e+0	1.000000e+0	1.334460e+1	7.493665e-2	1	1	7.194245e-4	1.000000e+0	MER34A,MER34A	REP15
Ensembl Genes	15487	GRAMD3	265	4.077107e-3	1.000000e+0	2.853821e-1	6.303794e+0	6.345385e-1	4	4.313654e-4	2.719239e-3	1	7.493665e-2	1.000000e+0	1.000000e+0	1.334460e+1	7.493665e-2	1	1	7.194245e-4	1.000000e+0	MER34A,MER34A,MER34A,MER34A	GRAMD3
Ensembl Genes	19881	KLHL4	266	4.093161e-3	1.000000e+0	2.854287e-1	4.862932e+0	1.028186e+0	5	6.989710e-4	3.399048e-3	1	7.493665e-2	1.000000e+0	1.000000e+0	1.334460e+1	7.493665e-2	1	1	7.194245e-4	1.000000e+0	MER34A,MER34A,MER34A,MER34A,MER34A	KLHL4
Ensembl Genes	15486	ZNF608	266	4.093161e-3	1.000000e+0	2.854287e-1	4.862932e+0	1.028186e+0	5	6.989710e-4	3.399048e-3	1	7.493665e-2	1.000000e+0	1.000000e+0	1.334460e+1	7.493665e-2	1	1	7.194245e-4	1.000000e+0	MER34A,MER34A,MER34A,MER34A,MER34A	ZNF608
Ensembl Genes	931	SLC35A3	268	4.093909e-3	1.000000e+0	2.833504e-1	2.142166e+1	9.336343e-2	2	6.346936e-5	1.359619e-3	1	7.493665e-2	1.000000e+0	1.000000e+0	1.334460e+1	7.493665e-2	1	1	7.194245e-4	1.000000e+0	MER34A,MER34A	SLC35A3
Ensembl Genes	12186	EFCAB8	269	4.098236e-3	1.000000e+0	2.825955e-1	2.140999e+1	9.341432e-2	2	6.350396e-5	1.359619e-3	1	7.493665e-2	1.000000e+0	1.000000e+0	1.334460e+1	7.493665e-2	1	1	7.194245e-4	1.000000e+0	MER34A,MER34A	EFCAB8
Ensembl Genes	10728	PDIA6	270	4.211794e-3	1.000000e+0	2.893502e-1	2.111014e+1	9.474120e-2	2	6.440598e-5	1.359619e-3	1	7.493665e-2	1.000000e+0	1.000000e+0	1.334460e+1	7.493665e-2	1	1	7.194245e-4	1.000000e+0	MER34A,MER34A	PDIA6
Ensembl Genes	14853	FGF2	271	4.215514e-3	1.000000e+0	2.885372e-1	2.110052e+1	9.478438e-2	2	6.443534e-5	1.359619e-3	1	7.493665e-2	1.000000e+0	1.000000e+0	1.334460e+1	7.493665e-2	1	1	7.194245e-4	1.000000e+0	MER34A,MER34A	FGF2
Ensembl Genes	17329	TPST1	272	4.251907e-3	1.000000e+0	2.899582e-1	9.411352e+0	3.187640e-1	3	2.166988e-4	2.039429e-3	1	7.493665e-2	1.000000e+0	1.000000e+0	1.334460e+1	7.493665e-2	1	1	7.194245e-4	1.000000e+0	MER34A,MER34A,MER34A	TPST1
Ensembl Genes	10131	PSG9	273	4.275468e-3	1.000000e+0	2.904969e-1	2.094726e+1	9.547789e-2	2	6.490679e-5	1.359619e-3	1	7.493665e-2	1.000000e+0	1.000000e+0	1.334460e+1	7.493665e-2	1	1	7.194245e-4	1.000000e+0	MER34A,MER34A	PSG9
Ensembl Genes	12540	C21orf91	274	4.288715e-3	1.000000e+0	2.903335e-1	9.382058e+0	3.197593e-1	3	2.173754e-4	2.039429e-3	1	7.493665e-2	1.000000e+0	1.000000e+0	1.334460e+1	7.493665e-2	1	1	7.194245e-4	1.000000e+0	MER34A,MER34A,MER34A	C21orf91
Ensembl Genes	6467	CCPG1	275	4.345024e-3	1.000000e+0	2.930758e-1	2.077344e+1	9.627679e-2	2	6.544989e-5	1.359619e-3	1	7.493665e-2	1.000000e+0	1.000000e+0	1.334460e+1	7.493665e-2	1	1	7.194245e-4	1.000000e+0	MER34A,MER34A	CCPG1
Ensembl Genes	17007	PDCD2	276	4.361346e-3	1.000000e+0	2.931109e-1	2.073325e+1	9.646341e-2	2	6.557676e-5	1.359619e-3	1	7.493665e-2	1.000000e+0	1.000000e+0	1.334460e+1	7.493665e-2	1	1	7.194245e-4	1.000000e+0	MER34A,MER34A	PDCD2
Ensembl Genes	3432	CD5	277	4.374858e-3	1.000000e+0	2.929575e-1	2.070015e+1	9.661764e-2	2	6.568160e-5	1.359619e-3	1	7.493665e-2	1.000000e+0	1.000000e+0	1.334460e+1	7.493665e-2	1	1	7.194245e-4	1.000000e+0	MER34A,MER34A	CD5
Ensembl Genes	10132	TEX101	278	4.474265e-3	1.000000e+0	2.985365e-1	2.046129e+1	9.774556e-2	2	6.644837e-5	1.359619e-3	1	7.493665e-2	1.000000e+0	1.000000e+0	1.334460e+1	7.493665e-2	1	1	7.194245e-4	1.000000e+0	MER34A,MER34A	TEX101
Ensembl Genes	930	AGL	279	4.651820e-3	1.000000e+0	3.092710e-1	2.005384e+1	9.973150e-2	2	6.779844e-5	1.359619e-3	1	7.493665e-2	1.000000e+0	1.000000e+0	1.334460e+1	7.493665e-2	1	1	7.194245e-4	1.000000e+0	MER34A,MER34A	AGL
Ensembl Genes	2378	HK1	280	4.678291e-3	1.000000e+0	3.099201e-1	1.999509e+1	1.000245e-1	2	6.799764e-5	1.359619e-3	1	7.493665e-2	1.000000e+0	1.000000e+0	1.334460e+1	7.493665e-2	1	1	7.194245e-4	1.000000e+0	MER34A,MER34A	HK1
Ensembl Genes	11800	MOGAT1	281	4.679686e-3	1.000000e+0	3.089092e-1	1.999201e+1	1.000400e-1	2	6.800813e-5	1.359619e-3	1	7.493665e-2	1.000000e+0	1.000000e+0	1.334460e+1	7.493665e-2	1	1	7.194245e-4	1.000000e+0	MER34A,MER34A	MOGAT1
Ensembl Genes	18923	TLE1	282	4.814725e-3	1.000000e+0	3.166962e-1	6.010734e+0	6.654761e-1	4	4.523971e-4	2.719239e-3	1	7.493665e-2	1.000000e+0	1.000000e+0	1.334460e+1	7.493665e-2	1	1	7.194245e-4	1.000000e+0	MER34A,MER34A,MER34A,MER34A	TLE1
Ensembl Genes	14797	ETNPPL	283	4.842997e-3	1.000000e+0	3.174302e-1	8.977762e+0	3.341590e-1	3	2.271645e-4	2.039429e-3	1	7.493665e-2	1.000000e+0	1.000000e+0	1.334460e+1	7.493665e-2	1	1	7.194245e-4	1.000000e+0	MER34A,MER34A,MER34A	ETNPPL
Ensembl Genes	18008	SGCZ	284	4.846871e-3	1.000000e+0	3.165655e-1	5.999255e+0	6.667495e-1	4	4.532628e-4	2.719239e-3	1	7.493665e-2	1.000000e+0	1.000000e+0	1.334460e+1	7.493665e-2	1	1	7.194245e-4	1.000000e+0	MER34A,MER34A,MER34A,MER34A	SGCZ
Ensembl Genes	13851	POLQ	285	4.980311e-3	1.000000e+0	3.241396e-1	8.887045e+0	3.375700e-1	3	2.294834e-4	2.039429e-3	1	7.493665e-2	1.000000e+0	1.000000e+0	1.334460e+1	7.493665e-2	1	1	7.194245e-4	1.000000e+0	MER34A,MER34A,MER34A	POLQ
Ensembl Genes	19487	HCCS	286	5.111276e-3	1.000000e+0	3.315002e-1	8.803572e+0	3.407708e-1	3	2.316592e-4	2.039429e-3	1	7.493665e-2	1.000000e+0	1.000000e+0	1.334460e+1	7.493665e-2	1	1	7.194245e-4	1.000000e+0	MER34A,MER34A,MER34A	HCCS
Ensembl Genes	19466	MXRA5	287	5.267022e-3	1.000000e+0	3.404111e-1	8.707935e+0	3.445134e-1	3	2.342035e-4	2.039429e-3	1	7.493665e-2	1.000000e+0	1.000000e+0	1.334460e+1	7.493665e-2	1	1	7.194245e-4	1.000000e+0	MER34A,MER34A,MER34A	MXRA5
Ensembl Genes	13131	A4GALT	288	5.267841e-3	1.000000e+0	3.392819e-1	1.880366e+1	1.063623e-1	2	7.230610e-5	1.359619e-3	1	7.493665e-2	1.000000e+0	1.000000e+0	1.334460e+1	7.493665e-2	1	1	7.194245e-4	1.000000e+0	MER34A,MER34A	A4GALT
Ensembl Genes	16977	SFT2D1	289	5.341092e-3	1.000000e+0	3.428094e-1	1.866957e+1	1.071262e-1	2	7.282544e-5	1.359619e-3	1	7.493665e-2	1.000000e+0	1.000000e+0	1.334460e+1	7.493665e-2	1	1	7.194245e-4	1.000000e+0	MER34A,MER34A	SFT2D1
Ensembl Genes	1998	MAP1LC3C	290	5.358183e-3	1.000000e+0	3.427205e-1	8.653687e+0	3.466731e-1	3	2.356717e-4	2.039429e-3	1	7.493665e-2	1.000000e+0	1.000000e+0	1.334460e+1	7.493665e-2	1	1	7.194245e-4	1.000000e+0	MER34A,MER34A,MER34A	MAP1LC3C
Ensembl Genes	11362	POLR2D	291	5.428903e-3	1.000000e+0	3.460506e-1	1.851241e+1	1.080356e-1	2	7.344368e-5	1.359619e-3	1	7.493665e-2	1.000000e+0	1.000000e+0	1.334460e+1	7.493665e-2	1	1	7.194245e-4	1.000000e+0	MER34A,MER34A	POLR2D
Ensembl Genes	10722	RRM2	292	5.586348e-3	1.000000e+0	3.548670e-1	1.823996e+1	1.096494e-1	2	7.454071e-5	1.359619e-3	1	7.493665e-2	1.000000e+0	1.000000e+0	1.334460e+1	7.493665e-2	1	1	7.194245e-4	1.000000e+0	MER34A,MER34A	RRM2
Ensembl Genes	17941	DEFB1	293	5.709861e-3	1.000000e+0	3.614751e-1	1.803415e+1	1.109007e-1	2	7.539136e-5	1.359619e-3	1	7.493665e-2	1.000000e+0	1.000000e+0	1.334460e+1	7.493665e-2	1	1	7.194245e-4	1.000000e+0	MER34A,MER34A	DEFB1
Ensembl Genes	15419	ST8SIA4	294	5.816043e-3	1.000000e+0	3.669448e-1	5.691959e+0	7.027458e-1	4	4.777334e-4	2.719239e-3	1	7.493665e-2	1.000000e+0	1.000000e+0	1.334460e+1	7.493665e-2	1	1	7.194245e-4	1.000000e+0	MER34A,MER34A,MER34A,MER34A	ST8SIA4
Ensembl Genes	8962	CHMP1B	295	5.840443e-3	1.000000e+0	3.672352e-1	1.782371e+1	1.122101e-1	2	7.628150e-5	1.359619e-3	1	7.493665e-2	1.000000e+0	1.000000e+0	1.334460e+1	7.493665e-2	1	1	7.194245e-4	1.000000e+0	MER34A,MER34A	CHMP1B
Ensembl Genes	17438	GATAD1	296	5.888824e-3	1.000000e+0	3.690263e-1	1.774752e+1	1.126918e-1	2	7.660897e-5	1.359619e-3	1	7.493665e-2	1.000000e+0	1.000000e+0	1.334460e+1	7.493665e-2	1	1	7.194245e-4	1.000000e+0	MER34A,MER34A	GATAD1
Ensembl Genes	2231	NRP1	297	5.910666e-3	1.000000e+0	3.691480e-1	5.665409e+0	7.060391e-1	4	4.799722e-4	2.719239e-3	1	7.493665e-2	1.000000e+0	1.000000e+0	1.334460e+1	7.493665e-2	1	1	7.194245e-4	1.000000e+0	MER34A,MER34A,MER34A,MER34A	NRP1
Ensembl Genes	12639	RUNX1	298	5.994007e-3	1.000000e+0	3.730968e-1	5.642459e+0	7.089108e-1	4	4.819244e-4	2.719239e-3	1	7.493665e-2	1.000000e+0	1.000000e+0	1.334460e+1	7.493665e-2	1	1	7.194245e-4	1.000000e+0	MER34A,MER34A,MER34A,MER34A	RUNX1
Ensembl Genes	17135	MALSU1	299	6.022258e-3	1.000000e+0	3.736016e-1	1.754217e+1	1.140110e-1	2	7.750575e-5	1.359619e-3	1	7.493665e-2	1.000000e+0	1.000000e+0	1.334460e+1	7.493665e-2	1	1	7.194245e-4	1.000000e+0	MER34A,MER34A	MALSU1
Ensembl Genes	11364	SAP130	300	6.094693e-3	1.000000e+0	3.768349e-1	1.743353e+1	1.147214e-1	2	7.798873e-5	1.359619e-3	1	7.493665e-2	1.000000e+0	1.000000e+0	1.334460e+1	7.493665e-2	1	1	7.194245e-4	1.000000e+0	MER34A,MER34A	SAP130
Ensembl Genes	4427	PPFIBP1	301	6.122683e-3	1.000000e+0	3.773078e-1	1.739207e+1	1.149949e-1	2	7.817466e-5	1.359619e-3	1	7.493665e-2	1.000000e+0	1.000000e+0	1.334460e+1	7.493665e-2	1	1	7.194245e-4	1.000000e+0	MER34A,MER34A	PPFIBP1
Ensembl Genes	1595	RFWD2	302	6.156066e-3	1.000000e+0	3.781088e-1	8.225992e+0	3.646977e-1	3	2.479250e-4	2.039429e-3	1	7.493665e-2	1.000000e+0	1.000000e+0	1.334460e+1	7.493665e-2	1	1	7.194245e-4	1.000000e+0	MER34A,MER34A,MER34A	RFWD2
Ensembl Genes	11576	NEUROD1	303	6.185823e-3	1.000000e+0	3.786826e-1	1.729957e+1	1.156098e-1	2	7.859264e-5	1.359619e-3	1	7.493665e-2	1.000000e+0	1.000000e+0	1.334460e+1	7.493665e-2	1	1	7.194245e-4	1.000000e+0	MER34A,MER34A	NEUROD1
Ensembl Genes	1924	TRIM17	304	6.397913e-3	1.000000e+0	3.903779e-1	1.558008e+2	6.418453e-3	1	4.363326e-6	6.798097e-4	1	7.493665e-2	1.000000e+0	1.000000e+0	1.334460e+1	7.493665e-2	1	1	7.194245e-4	1.000000e+0	MER34A	TRIM17
Ensembl Genes	17136	IGF2BP3	305	6.504954e-3	1.000000e+0	3.956078e-1	1.685285e+1	1.186743e-1	2	8.067593e-5	1.359619e-3	1	7.493665e-2	1.000000e+0	1.000000e+0	1.334460e+1	7.493665e-2	1	1	7.194245e-4	1.000000e+0	MER34A,MER34A	IGF2BP3
Ensembl Genes	10490	NLRP12	306	6.532491e-3	1.000000e+0	3.959842e-1	1.681584e+1	1.189354e-1	2	8.085347e-5	1.359619e-3	1	7.493665e-2	1.000000e+0	1.000000e+0	1.334460e+1	7.493665e-2	1	1	7.194245e-4	1.000000e+0	MER34A,MER34A	NLRP12
Ensembl Genes	3954	PLET1	307	6.633034e-3	1.000000e+0	4.007692e-1	8.004058e+0	3.748099e-1	3	2.547994e-4	2.039429e-3	1	7.493665e-2	1.000000e+0	1.000000e+0	1.334460e+1	7.493665e-2	1	1	7.194245e-4	1.000000e+0	MER34A,MER34A,MER34A	PLET1
Ensembl Genes	5753	NFKBIA	308	6.769643e-3	1.000000e+0	4.076952e-1	1.650655e+1	1.211640e-1	2	8.236849e-5	1.359619e-3	1	7.493665e-2	1.000000e+0	1.000000e+0	1.334460e+1	7.493665e-2	1	1	7.194245e-4	1.000000e+0	MER34A,MER34A	NFKBIA
Ensembl Genes	18740	APTX	309	6.771133e-3	1.000000e+0	4.064652e-1	1.650466e+1	1.211779e-1	2	8.237792e-5	1.359619e-3	1	7.493665e-2	1.000000e+0	1.000000e+0	1.334460e+1	7.493665e-2	1	1	7.194245e-4	1.000000e+0	MER34A,MER34A	APTX
Ensembl Genes	7053	RMI2	310	6.800119e-3	1.000000e+0	4.068884e-1	1.646798e+1	1.214478e-1	2	8.256140e-5	1.359619e-3	1	7.493665e-2	1.000000e+0	1.000000e+0	1.334460e+1	7.493665e-2	1	1	7.194245e-4	1.000000e+0	MER34A,MER34A	RMI2
Ensembl Genes	16865	TXLNB	311	6.870584e-3	1.000000e+0	4.097828e-1	1.637978e+1	1.221017e-1	2	8.300595e-5	1.359619e-3	1	7.493665e-2	1.000000e+0	1.000000e+0	1.334460e+1	7.493665e-2	1	1	7.194245e-4	1.000000e+0	MER34A,MER34A	TXLNB
Ensembl Genes	7054	ENSG00000188897	312	7.016939e-3	1.000000e+0	4.171705e-1	1.620086e+1	1.234502e-1	2	8.392265e-5	1.359619e-3	1	7.493665e-2	1.000000e+0	1.000000e+0	1.334460e+1	7.493665e-2	1	1	7.194245e-4	1.000000e+0	MER34A,MER34A	ENSG00000188897
Ensembl Genes	14110	SLITRK3	313	7.241560e-3	1.000000e+0	4.291492e-1	7.749929e+0	3.871003e-1	3	2.631545e-4	2.039429e-3	1	7.493665e-2	1.000000e+0	1.000000e+0	1.334460e+1	7.493665e-2	1	1	7.194245e-4	1.000000e+0	MER34A,MER34A,MER34A	SLITRK3
Ensembl Genes	1823	NEK2	314	7.351166e-3	1.000000e+0	4.342573e-1	1.581248e+1	1.264823e-1	2	8.598391e-5	1.359619e-3	1	7.493665e-2	1.000000e+0	1.000000e+0	1.334460e+1	7.493665e-2	1	1	7.194245e-4	1.000000e+0	MER34A,MER34A	NEK2
Ensembl Genes	18428	DPYS	315	7.417217e-3	1.000000e+0	4.367681e-1	1.573885e+1	1.270741e-1	2	8.638617e-5	1.359619e-3	1	7.493665e-2	1.000000e+0	1.000000e+0	1.334460e+1	7.493665e-2	1	1	7.194245e-4	1.000000e+0	MER34A,MER34A	DPYS
Ensembl Genes	14856	SPRY1	316	7.497230e-3	1.000000e+0	4.400827e-1	5.286144e+0	7.566952e-1	4	5.144087e-4	2.719239e-3	1	7.493665e-2	1.000000e+0	1.000000e+0	1.334460e+1	7.493665e-2	1	1	7.194245e-4	1.000000e+0	MER34A,MER34A,MER34A,MER34A	SPRY1
Ensembl Genes	10685	FAM110C	317	7.572459e-3	1.000000e+0	4.430963e-1	1.556960e+1	1.284554e-1	2	8.732524e-5	1.359619e-3	1	7.493665e-2	1.000000e+0	1.000000e+0	1.334460e+1	7.493665e-2	1	1	7.194245e-4	1.000000e+0	MER34A,MER34A	FAM110C
Ensembl Genes	5733	ENSG00000203546	318	7.575710e-3	1.000000e+0	4.418926e-1	1.556611e+1	1.284842e-1	2	8.734481e-5	1.359619e-3	1	7.493665e-2	1.000000e+0	1.000000e+0	1.334460e+1	7.493665e-2	1	1	7.194245e-4	1.000000e+0	MER34A,MER34A	ENSG00000203546
Ensembl Genes	9471	MUC16	319	7.629559e-3	1.000000e+0	4.436385e-1	1.550865e+1	1.289603e-1	2	8.766843e-5	1.359619e-3	1	7.493665e-2	1.000000e+0	1.000000e+0	1.334460e+1	7.493665e-2	1	1	7.194245e-4	1.000000e+0	MER34A,MER34A	MUC16
Ensembl Genes	18944	DAPK1	320	7.649171e-3	1.000000e+0	4.433890e-1	7.595078e+0	3.949927e-1	3	2.685198e-4	2.039429e-3	1	7.493665e-2	1.000000e+0	1.000000e+0	1.334460e+1	7.493665e-2	1	1	7.194245e-4	1.000000e+0	MER34A,MER34A,MER34A	DAPK1
Ensembl Genes	16089	HIST1H3C	321	7.712879e-3	1.000000e+0	4.456891e-1	1.291530e+2	7.742757e-3	1	5.263601e-6	6.798097e-4	1	7.493665e-2	1.000000e+0	1.000000e+0	1.334460e+1	7.493665e-2	1	1	7.194245e-4	1.000000e+0	MER34A	HIST1H3C
Ensembl Genes	11320	RABL2A	322	7.916799e-3	1.000000e+0	4.560519e-1	1.521211e+1	1.314742e-1	2	8.937742e-5	1.359619e-3	1	7.493665e-2	1.000000e+0	1.000000e+0	1.334460e+1	7.493665e-2	1	1	7.194245e-4	1.000000e+0	MER34A,MER34A	RABL2A
Ensembl Genes	802	RPE65	323	8.085173e-3	1.000000e+0	4.643092e-1	1.504568e+1	1.329286e-1	2	9.036611e-5	1.359619e-3	1	7.493665e-2	1.000000e+0	1.000000e+0	1.334460e+1	7.493665e-2	1	1	7.194245e-4	1.000000e+0	MER34A,MER34A	RPE65
Ensembl Genes	19147	STOM	324	8.250928e-3	1.000000e+0	4.723656e-1	1.488683e+1	1.343469e-1	2	9.133034e-5	1.359619e-3	1	7.493665e-2	1.000000e+0	1.000000e+0	1.334460e+1	7.493665e-2	1	1	7.194245e-4	1.000000e+0	MER34A,MER34A	STOM
Ensembl Genes	17595	LHFPL3	325	8.421205e-3	1.000000e+0	4.806306e-1	7.329856e+0	4.092850e-1	3	2.782359e-4	2.039429e-3	1	7.493665e-2	1.000000e+0	1.000000e+0	1.334460e+1	7.493665e-2	1	1	7.194245e-4	1.000000e+0	MER34A,MER34A,MER34A	LHFPL3
Ensembl Genes	13850	STXBP5L	326	8.459499e-3	1.000000e+0	4.813351e-1	7.317549e+0	4.099733e-1	3	2.787038e-4	2.039429e-3	1	7.493665e-2	1.000000e+0	1.000000e+0	1.334460e+1	7.493665e-2	1	1	7.194245e-4	1.000000e+0	MER34A,MER34A,MER34A	STXBP5L
Ensembl Genes	7964	ELAC2	327	8.834264e-3	1.000000e+0	5.011216e-1	7.200885e+0	4.166154e-1	3	2.832192e-4	2.039429e-3	1	7.493665e-2	1.000000e+0	1.000000e+0	1.334460e+1	7.493665e-2	1	1	7.194245e-4	1.000000e+0	MER34A,MER34A,MER34A	ELAC2
Ensembl Genes	14847	TRPC3	328	8.896060e-3	1.000000e+0	5.030885e-1	1.431142e+1	1.397485e-1	2	9.500239e-5	1.359619e-3	1	7.493665e-2	1.000000e+0	1.000000e+0	1.334460e+1	7.493665e-2	1	1	7.194245e-4	1.000000e+0	MER34A,MER34A	TRPC3
Ensembl Genes	6237	SNRPN	329	9.006202e-3	1.000000e+0	5.077691e-1	1.421941e+1	1.406528e-1	2	9.561713e-5	1.359619e-3	1	7.493665e-2	1.000000e+0	1.000000e+0	1.334460e+1	7.493665e-2	1	1	7.194245e-4	1.000000e+0	MER34A,MER34A	SNRPN
Ensembl Genes	4403	C2CD5	330	9.435543e-3	1.000000e+0	5.303633e-1	1.387625e+1	1.441312e-1	2	9.798175e-5	1.359619e-3	1	7.493665e-2	1.000000e+0	1.000000e+0	1.334460e+1	7.493665e-2	1	1	7.194245e-4	1.000000e+0	MER34A,MER34A	C2CD5
Ensembl Genes	12548	APP	331	9.490509e-3	1.000000e+0	5.318412e-1	7.011661e+0	4.278586e-1	3	2.908624e-4	2.039429e-3	1	7.493665e-2	1.000000e+0	1.000000e+0	1.334460e+1	7.493665e-2	1	1	7.194245e-4	1.000000e+0	MER34A,MER34A,MER34A	APP
Ensembl Genes	12052	SLC23A2	332	9.634089e-3	1.000000e+0	5.382612e-1	1.372537e+1	1.457156e-1	2	9.905886e-5	1.359619e-3	1	7.493665e-2	1.000000e+0	1.000000e+0	1.334460e+1	7.493665e-2	1	1	7.194245e-4	1.000000e+0	MER34A,MER34A	SLC23A2
Ensembl Genes	17675	TMEM229A	333	9.677085e-3	1.000000e+0	5.390398e-1	6.961017e+0	4.309715e-1	3	2.929786e-4	2.039429e-3	1	7.493665e-2	1.000000e+0	1.000000e+0	1.334460e+1	7.493665e-2	1	1	7.194245e-4	1.000000e+0	MER34A,MER34A,MER34A	TMEM229A
Ensembl Genes	16846	MAP3K5	334	9.807591e-3	1.000000e+0	5.446737e-1	1.359728e+1	1.470882e-1	2	9.999199e-5	1.359619e-3	1	7.493665e-2	1.000000e+0	1.000000e+0	1.334460e+1	7.493665e-2	1	1	7.194245e-4	1.000000e+0	MER34A,MER34A	MAP3K5
Ensembl Genes	12670	B3GALT5	335	9.903445e-3	1.000000e+0	5.483552e-1	1.352797e+1	1.478419e-1	2	1.005043e-4	1.359619e-3	1	7.493665e-2	1.000000e+0	1.000000e+0	1.334460e+1	7.493665e-2	1	1	7.194245e-4	1.000000e+0	MER34A,MER34A	B3GALT5
Ensembl Genes	9132	RNF152	336	1.008895e-2	1.000000e+0	5.569641e-1	6.853681e+0	4.377210e-1	3	2.975670e-4	2.039429e-3	1	7.493665e-2	1.000000e+0	1.000000e+0	1.334460e+1	7.493665e-2	1	1	7.194245e-4	1.000000e+0	MER34A,MER34A,MER34A	RNF152
Ensembl Genes	12416	CSTF1	337	1.016002e-2	1.000000e+0	5.592232e-1	9.792453e+1	1.021195e-2	1	6.942180e-6	6.798097e-4	1	7.493665e-2	1.000000e+0	1.000000e+0	1.334460e+1	7.493665e-2	1	1	7.194245e-4	1.000000e+0	MER34A	CSTF1
Ensembl Genes	14526	ZAR1	338	1.039224e-2	1.000000e+0	5.703126e-1	1.318953e+1	1.516354e-1	2	1.030832e-4	1.359619e-3	1	7.493665e-2	1.000000e+0	1.000000e+0	1.334460e+1	7.493665e-2	1	1	7.194245e-4	1.000000e+0	MER34A,MER34A	ZAR1
Ensembl Genes	11577	SSFA2	339	1.039512e-2	1.000000e+0	5.687878e-1	1.318761e+1	1.516575e-1	2	1.030982e-4	1.359619e-3	1	7.493665e-2	1.000000e+0	1.000000e+0	1.334460e+1	7.493665e-2	1	1	7.194245e-4	1.000000e+0	MER34A,MER34A	SSFA2
Ensembl Genes	16864	HECA	340	1.058864e-2	1.000000e+0	5.776726e-1	1.306020e+1	1.531370e-1	2	1.041040e-4	1.359619e-3	1	7.493665e-2	1.000000e+0	1.000000e+0	1.334460e+1	7.493665e-2	1	1	7.194245e-4	1.000000e+0	MER34A,MER34A	HECA
Ensembl Genes	15930	MGAT4B	341	1.062197e-2	1.000000e+0	5.777916e-1	9.364398e+1	1.067874e-2	1	7.259512e-6	6.798097e-4	1	7.493665e-2	1.000000e+0	1.000000e+0	1.334460e+1	7.493665e-2	1	1	7.194245e-4	1.000000e+0	MER34A	MGAT4B
Ensembl Genes	2175	NEBL	342	1.062460e-2	1.000000e+0	5.762448e-1	4.768340e+0	8.388663e-1	4	5.702694e-4	2.719239e-3	1	7.493665e-2	1.000000e+0	1.000000e+0	1.334460e+1	7.493665e-2	1	1	7.194245e-4	1.000000e+0	MER34A,MER34A,MER34A,MER34A	NEBL
Ensembl Genes	10489	DPRX	343	1.082216e-2	1.000000e+0	5.852485e-1	1.291101e+1	1.549065e-1	2	1.053070e-4	1.359619e-3	1	7.493665e-2	1.000000e+0	1.000000e+0	1.334460e+1	7.493665e-2	1	1	7.194245e-4	1.000000e+0	MER34A,MER34A	DPRX
Ensembl Genes	249	ARHGEF10L	344	1.111481e-2	1.000000e+0	5.993274e-1	1.273073e+1	1.571002e-1	2	1.067982e-4	1.359619e-3	1	7.493665e-2	1.000000e+0	1.000000e+0	1.334460e+1	7.493665e-2	1	1	7.194245e-4	1.000000e+0	MER34A,MER34A	ARHGEF10L
Ensembl Genes	7041	EMP2	345	1.120493e-2	1.000000e+0	6.024355e-1	1.267664e+1	1.577706e-1	2	1.072539e-4	1.359619e-3	1	7.493665e-2	1.000000e+0	1.000000e+0	1.334460e+1	7.493665e-2	1	1	7.194245e-4	1.000000e+0	MER34A,MER34A	EMP2
Ensembl Genes	6072	SMEK1	346	1.130330e-2	1.000000e+0	6.059680e-1	1.261833e+1	1.584995e-1	2	1.077495e-4	1.359619e-3	1	7.493665e-2	1.000000e+0	1.000000e+0	1.334460e+1	7.493665e-2	1	1	7.194245e-4	1.000000e+0	MER34A,MER34A	SMEK1
Ensembl Genes	17940	AGPAT5	347	1.132451e-2	1.000000e+0	6.053554e-1	1.260586e+1	1.586563e-1	2	1.078561e-4	1.359619e-3	1	7.493665e-2	1.000000e+0	1.000000e+0	1.334460e+1	7.493665e-2	1	1	7.194245e-4	1.000000e+0	MER34A,MER34A	AGPAT5
Ensembl Genes	10730	KCNF1	348	1.143564e-2	1.000000e+0	6.095393e-1	1.254109e+1	1.594758e-1	2	1.084132e-4	1.359619e-3	1	7.493665e-2	1.000000e+0	1.000000e+0	1.334460e+1	7.493665e-2	1	1	7.194245e-4	1.000000e+0	MER34A,MER34A	KCNF1
Ensembl Genes	13132	ARFGAP3	349	1.171316e-2	1.000000e+0	6.225427e-1	1.238337e+1	1.615070e-1	2	1.097940e-4	1.359619e-3	1	7.493665e-2	1.000000e+0	1.000000e+0	1.334460e+1	7.493665e-2	1	1	7.194245e-4	1.000000e+0	MER34A,MER34A	ARFGAP3
Ensembl Genes	1629	ZNF648	350	1.192465e-2	1.000000e+0	6.319724e-1	6.437694e+0	4.660054e-1	3	3.167950e-4	2.039429e-3	1	7.493665e-2	1.000000e+0	1.000000e+0	1.334460e+1	7.493665e-2	1	1	7.194245e-4	1.000000e+0	MER34A,MER34A,MER34A	ZNF648
Ensembl Genes	19181	LHX2	351	1.197543e-2	1.000000e+0	6.328554e-1	1.223937e+1	1.634071e-1	2	1.110857e-4	1.359619e-3	1	7.493665e-2	1.000000e+0	1.000000e+0	1.334460e+1	7.493665e-2	1	1	7.194245e-4	1.000000e+0	MER34A,MER34A	LHX2
Ensembl Genes	8570	TMEM100	352	1.205620e-2	1.000000e+0	6.353138e-1	1.219598e+1	1.639885e-1	2	1.114810e-4	1.359619e-3	1	7.493665e-2	1.000000e+0	1.000000e+0	1.334460e+1	7.493665e-2	1	1	7.194245e-4	1.000000e+0	MER34A,MER34A	TMEM100
Ensembl Genes	16657	CNR1	353	1.218333e-2	1.000000e+0	6.401943e-1	6.385928e+0	4.697829e-1	3	3.193630e-4	2.039429e-3	1	7.493665e-2	1.000000e+0	1.000000e+0	1.334460e+1	7.493665e-2	1	1	7.194245e-4	1.000000e+0	MER34A,MER34A,MER34A	CNR1
Ensembl Genes	2352	EGR2	354	1.231114e-2	1.000000e+0	6.450829e-1	1.206182e+1	1.658125e-1	2	1.127210e-4	1.359619e-3	1	7.493665e-2	1.000000e+0	1.000000e+0	1.334460e+1	7.493665e-2	1	1	7.194245e-4	1.000000e+0	MER34A,MER34A	EGR2
Ensembl Genes	16658	RNGTT	355	1.238996e-2	1.000000e+0	6.473841e-1	6.345617e+0	4.727673e-1	3	3.213917e-4	2.039429e-3	1	7.493665e-2	1.000000e+0	1.000000e+0	1.334460e+1	7.493665e-2	1	1	7.194245e-4	1.000000e+0	MER34A,MER34A,MER34A	RNGTT
Ensembl Genes	14287	MFI2	356	1.239854e-2	1.000000e+0	6.460127e-1	1.201677e+1	1.664341e-1	2	1.131435e-4	1.359619e-3	1	7.493665e-2	1.000000e+0	1.000000e+0	1.334460e+1	7.493665e-2	1	1	7.194245e-4	1.000000e+0	MER34A,MER34A	MFI2
Ensembl Genes	13346	GADL1	357	1.241053e-2	1.000000e+0	6.448261e-1	6.341652e+0	4.730629e-1	3	3.215927e-4	2.039429e-3	1	7.493665e-2	1.000000e+0	1.000000e+0	1.334460e+1	7.493665e-2	1	1	7.194245e-4	1.000000e+0	MER34A,MER34A,MER34A	GADL1
Ensembl Genes	10724	HPCAL1	358	1.242992e-2	1.000000e+0	6.440296e-1	1.200072e+1	1.666567e-1	2	1.132948e-4	1.359619e-3	1	7.493665e-2	1.000000e+0	1.000000e+0	1.334460e+1	7.493665e-2	1	1	7.194245e-4	1.000000e+0	MER34A,MER34A	HPCAL1
Ensembl Genes	19550	PHEX	359	1.258970e-2	1.000000e+0	6.504912e-1	1.191990e+1	1.677866e-1	2	1.140630e-4	1.359619e-3	1	7.493665e-2	1.000000e+0	1.000000e+0	1.334460e+1	7.493665e-2	1	1	7.194245e-4	1.000000e+0	MER34A,MER34A	PHEX
Ensembl Genes	1251	SPRR1A	360	1.281125e-2	1.000000e+0	6.600997e-1	7.755563e+1	1.289397e-2	1	8.765445e-6	6.798097e-4	1	7.493665e-2	1.000000e+0	1.000000e+0	1.334460e+1	7.493665e-2	1	1	7.194245e-4	1.000000e+0	MER34A	SPRR1A
Ensembl Genes	1941	COG2	361	1.290327e-2	1.000000e+0	6.629993e-1	1.176568e+1	1.699859e-1	2	1.155581e-4	1.359619e-3	1	7.493665e-2	1.000000e+0	1.000000e+0	1.334460e+1	7.493665e-2	1	1	7.194245e-4	1.000000e+0	MER34A,MER34A	COG2
Ensembl Genes	14527	FRYL	362	1.321292e-2	1.000000e+0	6.770344e-1	1.161880e+1	1.721348e-1	2	1.170189e-4	1.359619e-3	1	7.493665e-2	1.000000e+0	1.000000e+0	1.334460e+1	7.493665e-2	1	1	7.194245e-4	1.000000e+0	MER34A,MER34A	FRYL
Ensembl Genes	15285	SLC30A5	363	1.332791e-2	1.000000e+0	6.810452e-1	6.173264e+0	4.859666e-1	3	3.303648e-4	2.039429e-3	1	7.493665e-2	1.000000e+0	1.000000e+0	1.334460e+1	7.493665e-2	1	1	7.194245e-4	1.000000e+0	MER34A,MER34A,MER34A	SLC30A5
Ensembl Genes	14456	ANAPC4	364	1.337914e-2	1.000000e+0	6.817848e-1	1.154207e+1	1.732792e-1	2	1.177969e-4	1.359619e-3	1	7.493665e-2	1.000000e+0	1.000000e+0	1.334460e+1	7.493665e-2	1	1	7.194245e-4	1.000000e+0	MER34A,MER34A	ANAPC4
Ensembl Genes	4972	NT5DC3	365	1.337936e-2	1.000000e+0	6.799281e-1	1.154196e+1	1.732807e-1	2	1.177979e-4	1.359619e-3	1	7.493665e-2	1.000000e+0	1.000000e+0	1.334460e+1	7.493665e-2	1	1	7.194245e-4	1.000000e+0	MER34A,MER34A	NT5DC3
Ensembl Genes	18962	SPTLC1	366	1.341510e-2	1.000000e+0	6.798817e-1	1.152565e+1	1.735260e-1	2	1.179646e-4	1.359619e-3	1	7.493665e-2	1.000000e+0	1.000000e+0	1.334460e+1	7.493665e-2	1	1	7.194245e-4	1.000000e+0	MER34A,MER34A	SPTLC1
Ensembl Genes	19486	MID1	367	1.344412e-2	1.000000e+0	6.794959e-1	6.153033e+0	4.875644e-1	3	3.314510e-4	2.039429e-3	1	7.493665e-2	1.000000e+0	1.000000e+0	1.334460e+1	7.493665e-2	1	1	7.194245e-4	1.000000e+0	MER34A,MER34A,MER34A	MID1
Ensembl Genes	13339	SLC4A7	368	1.413850e-2	1.000000e+0	7.126496e-1	1.120888e+1	1.784299e-1	2	1.212984e-4	1.359619e-3	1	7.493665e-2	1.000000e+0	1.000000e+0	1.334460e+1	7.493665e-2	1	1	7.194245e-4	1.000000e+0	MER34A,MER34A	SLC4A7
Ensembl Genes	3176	ARL14EP	369	1.416950e-2	1.000000e+0	7.122766e-1	1.119585e+1	1.786376e-1	2	1.214396e-4	1.359619e-3	1	7.493665e-2	1.000000e+0	1.000000e+0	1.334460e+1	7.493665e-2	1	1	7.194245e-4	1.000000e+0	MER34A,MER34A	ARL14EP
Ensembl Genes	10893	QPCT	370	1.423221e-2	1.000000e+0	7.134953e-1	1.116962e+1	1.790571e-1	2	1.217247e-4	1.359619e-3	1	7.493665e-2	1.000000e+0	1.000000e+0	1.334460e+1	7.493665e-2	1	1	7.194245e-4	1.000000e+0	MER34A,MER34A	QPCT
Ensembl Genes	1628	CACNA1E	371	1.431482e-2	1.000000e+0	7.157024e-1	6.008503e+0	4.992924e-1	3	3.394238e-4	2.039429e-3	1	7.493665e-2	1.000000e+0	1.000000e+0	1.334460e+1	7.493665e-2	1	1	7.194245e-4	1.000000e+0	MER34A,MER34A,MER34A	CACNA1E
Ensembl Genes	1824	LPGAT1	372	1.436024e-2	1.000000e+0	7.160433e-1	1.111661e+1	1.799110e-1	2	1.223052e-4	1.359619e-3	1	7.493665e-2	1.000000e+0	1.000000e+0	1.334460e+1	7.493665e-2	1	1	7.194245e-4	1.000000e+0	MER34A,MER34A	LPGAT1
Ensembl Genes	1997	EXO1	373	1.457361e-2	1.000000e+0	7.247343e-1	1.102981e+1	1.813268e-1	2	1.232677e-4	1.359619e-3	1	7.493665e-2	1.000000e+0	1.000000e+0	1.334460e+1	7.493665e-2	1	1	7.194245e-4	1.000000e+0	MER34A,MER34A	EXO1
Ensembl Genes	11417	KYNU	374	1.496014e-2	1.000000e+0	7.419669e-1	5.908716e+0	5.077246e-1	3	3.451561e-4	2.039429e-3	1	7.493665e-2	1.000000e+0	1.000000e+0	1.334460e+1	7.493665e-2	1	1	7.194245e-4	1.000000e+0	MER34A,MER34A,MER34A	KYNU
Ensembl Genes	18739	TMEM215	375	1.514066e-2	1.000000e+0	7.489176e-1	1.080811e+1	1.850463e-1	2	1.257963e-4	1.359619e-3	1	7.493665e-2	1.000000e+0	1.000000e+0	1.334460e+1	7.493665e-2	1	1	7.194245e-4	1.000000e+0	MER34A,MER34A	TMEM215
Ensembl Genes	14452	LGI2	376	1.538116e-2	1.000000e+0	7.587903e-1	1.071780e+1	1.866055e-1	2	1.268562e-4	1.359619e-3	1	7.493665e-2	1.000000e+0	1.000000e+0	1.334460e+1	7.493665e-2	1	1	7.194245e-4	1.000000e+0	MER34A,MER34A	LGI2
Ensembl Genes	18566	TSTA3	377	1.539010e-2	1.000000e+0	7.572174e-1	6.447588e+1	1.550968e-2	1	1.054363e-5	6.798097e-4	1	7.493665e-2	1.000000e+0	1.000000e+0	1.334460e+1	7.493665e-2	1	1	7.194245e-4	1.000000e+0	MER34A	TSTA3
Ensembl Genes	12694	PDE9A	378	1.543388e-2	1.000000e+0	7.573625e-1	1.069828e+1	1.869459e-1	2	1.270876e-4	1.359619e-3	1	7.493665e-2	1.000000e+0	1.000000e+0	1.334460e+1	7.493665e-2	1	1	7.194245e-4	1.000000e+0	MER34A,MER34A	PDE9A
Ensembl Genes	18933	RMI1	379	1.545332e-2	1.000000e+0	7.563157e-1	1.069111e+1	1.870713e-1	2	1.271729e-4	1.359619e-3	1	7.493665e-2	1.000000e+0	1.000000e+0	1.334460e+1	7.493665e-2	1	1	7.194245e-4	1.000000e+0	MER34A,MER34A	RMI1
Ensembl Genes	11540	CHRNA1	380	1.551405e-2	1.000000e+0	7.572898e-1	1.066880e+1	1.874625e-1	2	1.274388e-4	1.359619e-3	1	7.493665e-2	1.000000e+0	1.000000e+0	1.334460e+1	7.493665e-2	1	1	7.194245e-4	1.000000e+0	MER34A,MER34A	CHRNA1
Ensembl Genes	649	PIK3R3	381	1.558016e-2	1.000000e+0	7.585207e-1	1.064466e+1	1.878877e-1	2	1.277279e-4	1.359619e-3	1	7.493665e-2	1.000000e+0	1.000000e+0	1.334460e+1	7.493665e-2	1	1	7.194245e-4	1.000000e+0	MER34A,MER34A	PIK3R3
Ensembl Genes	6475	MNS1	382	1.563533e-2	1.000000e+0	7.592140e-1	1.062463e+1	1.882419e-1	2	1.279687e-4	1.359619e-3	1	7.493665e-2	1.000000e+0	1.000000e+0	1.334460e+1	7.493665e-2	1	1	7.194245e-4	1.000000e+0	MER34A,MER34A	MNS1
Ensembl Genes	8927	METTL4	383	1.566194e-2	1.000000e+0	7.585204e-1	5.806486e+0	5.166636e-1	3	3.512329e-4	2.039429e-3	1	7.493665e-2	1.000000e+0	1.000000e+0	1.334460e+1	7.493665e-2	1	1	7.194245e-4	1.000000e+0	MER34A,MER34A,MER34A	METTL4
Ensembl Genes	14027	ZIC1	383	1.566194e-2	1.000000e+0	7.585204e-1	5.806486e+0	5.166636e-1	3	3.512329e-4	2.039429e-3	1	7.493665e-2	1.000000e+0	1.000000e+0	1.334460e+1	7.493665e-2	1	1	7.194245e-4	1.000000e+0	MER34A,MER34A,MER34A	ZIC1
Ensembl Genes	1594	TNR	385	1.581524e-2	1.000000e+0	7.619659e-1	5.784964e+0	5.185858e-1	3	3.525396e-4	2.039429e-3	1	7.493665e-2	1.000000e+0	1.000000e+0	1.334460e+1	7.493665e-2	1	1	7.194245e-4	1.000000e+0	MER34A,MER34A,MER34A	TNR
Ensembl Genes	2532	CPEB3	386	1.605086e-2	1.000000e+0	7.713145e-1	1.047710e+1	1.908926e-1	2	1.297706e-4	1.359619e-3	1	7.493665e-2	1.000000e+0	1.000000e+0	1.334460e+1	7.493665e-2	1	1	7.194245e-4	1.000000e+0	MER34A,MER34A	CPEB3
Ensembl Genes	2531	BTAF1	387	1.608004e-2	1.000000e+0	7.707201e-1	1.046695e+1	1.910776e-1	2	1.298964e-4	1.359619e-3	1	7.493665e-2	1.000000e+0	1.000000e+0	1.334460e+1	7.493665e-2	1	1	7.194245e-4	1.000000e+0	MER34A,MER34A	BTAF1
Ensembl Genes	14643	BTC	388	1.608150e-2	1.000000e+0	7.688035e-1	1.046644e+1	1.910869e-1	2	1.299027e-4	1.359619e-3	1	7.493665e-2	1.000000e+0	1.000000e+0	1.334460e+1	7.493665e-2	1	1	7.194245e-4	1.000000e+0	MER34A,MER34A	BTC
Ensembl Genes	13787	DPPA4	389	1.611763e-2	1.000000e+0	7.685499e-1	5.743310e+0	5.223469e-1	3	3.550965e-4	2.039429e-3	1	7.493665e-2	1.000000e+0	1.000000e+0	1.334460e+1	7.493665e-2	1	1	7.194245e-4	1.000000e+0	MER34A,MER34A,MER34A	DPPA4
Ensembl Genes	9127	LMAN1	390	1.616547e-2	1.000000e+0	7.688546e-1	1.043741e+1	1.916185e-1	2	1.302641e-4	1.359619e-3	1	7.493665e-2	1.000000e+0	1.000000e+0	1.334460e+1	7.493665e-2	1	1	7.194245e-4	1.000000e+0	MER34A,MER34A	LMAN1
Ensembl Genes	11801	ACSL3	391	1.629789e-2	1.000000e+0	7.731702e-1	1.039207e+1	1.924544e-1	2	1.308323e-4	1.359619e-3	1	7.493665e-2	1.000000e+0	1.000000e+0	1.334460e+1	7.493665e-2	1	1	7.194245e-4	1.000000e+0	MER34A,MER34A	ACSL3
Ensembl Genes	15778	KIF4B	392	1.630252e-2	1.000000e+0	7.714169e-1	5.718349e+0	5.246269e-1	3	3.566464e-4	2.039429e-3	1	7.493665e-2	1.000000e+0	1.000000e+0	1.334460e+1	7.493665e-2	1	1	7.194245e-4	1.000000e+0	MER34A,MER34A,MER34A	KIF4B
Ensembl Genes	648	MAST2	393	1.643160e-2	1.000000e+0	7.755464e-1	1.034686e+1	1.932954e-1	2	1.314041e-4	1.359619e-3	1	7.493665e-2	1.000000e+0	1.000000e+0	1.334460e+1	7.493665e-2	1	1	7.194245e-4	1.000000e+0	MER34A,MER34A	MAST2
Ensembl Genes	253	PAX7	394	1.649387e-2	1.000000e+0	7.765096e-1	1.032598e+1	1.936861e-1	2	1.316697e-4	1.359619e-3	1	7.493665e-2	1.000000e+0	1.000000e+0	1.334460e+1	7.493665e-2	1	1	7.194245e-4	1.000000e+0	MER34A,MER34A	PAX7
Ensembl Genes	16680	KLHL32	395	1.670289e-2	1.000000e+0	7.843593e-1	1.025678e+1	1.949930e-1	2	1.325581e-4	1.359619e-3	1	7.493665e-2	1.000000e+0	1.000000e+0	1.334460e+1	7.493665e-2	1	1	7.194245e-4	1.000000e+0	MER34A,MER34A	KLHL32
Ensembl Genes	11832	SP100	396	1.673308e-2	1.000000e+0	7.837927e-1	1.024689e+1	1.951811e-1	2	1.326860e-4	1.359619e-3	1	7.493665e-2	1.000000e+0	1.000000e+0	1.334460e+1	7.493665e-2	1	1	7.194245e-4	1.000000e+0	MER34A,MER34A	SP100
Ensembl Genes	5602	RNASE6	397	1.674726e-2	1.000000e+0	7.824809e-1	5.921018e+1	1.688899e-2	1	1.148130e-5	6.798097e-4	1	7.493665e-2	1.000000e+0	1.000000e+0	1.334460e+1	7.493665e-2	1	1	7.194245e-4	1.000000e+0	MER34A	RNASE6
Ensembl Genes	4593	KRT84	398	1.675838e-2	1.000000e+0	7.810331e-1	5.917055e+1	1.690030e-2	1	1.148899e-5	6.798097e-4	1	7.493665e-2	1.000000e+0	1.000000e+0	1.334460e+1	7.493665e-2	1	1	7.194245e-4	1.000000e+0	MER34A	KRT84
Ensembl Genes	14642	AREGB	399	1.693867e-2	1.000000e+0	7.874571e-1	1.018026e+1	1.964586e-1	2	1.335545e-4	1.359619e-3	1	7.493665e-2	1.000000e+0	1.000000e+0	1.334460e+1	7.493665e-2	1	1	7.194245e-4	1.000000e+0	MER34A,MER34A	AREGB
Ensembl Genes	16573	PRIM2	400	1.714475e-2	1.000000e+0	7.950449e-1	5.609225e+0	5.348332e-1	3	3.635848e-4	2.039429e-3	1	7.493665e-2	1.000000e+0	1.000000e+0	1.334460e+1	7.493665e-2	1	1	7.194245e-4	1.000000e+0	MER34A,MER34A,MER34A	PRIM2
Ensembl Genes	16090	HIST1H1C	401	1.715612e-2	1.000000e+0	7.935882e-1	5.778714e+1	1.730489e-2	1	1.176403e-5	6.798097e-4	1	7.493665e-2	1.000000e+0	1.000000e+0	1.334460e+1	7.493665e-2	1	1	7.194245e-4	1.000000e+0	MER34A	HIST1H1C
Ensembl Genes	3956	NCAM1	402	1.728810e-2	1.000000e+0	7.977039e-1	5.591360e+0	5.365421e-1	3	3.647465e-4	2.039429e-3	1	7.493665e-2	1.000000e+0	1.000000e+0	1.334460e+1	7.493665e-2	1	1	7.194245e-4	1.000000e+0	MER34A,MER34A,MER34A	NCAM1
Ensembl Genes	17596	KMT2E	403	1.792439e-2	1.000000e+0	8.250112e-1	5.514372e+0	5.440329e-1	3	3.698388e-4	2.039429e-3	1	7.493665e-2	1.000000e+0	1.000000e+0	1.334460e+1	7.493665e-2	1	1	7.194245e-4	1.000000e+0	MER34A,MER34A,MER34A	KMT2E
Ensembl Genes	15003	GPM6A	404	1.794248e-2	1.000000e+0	8.237997e-1	5.512237e+0	5.442437e-1	3	3.699821e-4	2.039429e-3	1	7.493665e-2	1.000000e+0	1.000000e+0	1.334460e+1	7.493665e-2	1	1	7.194245e-4	1.000000e+0	MER34A,MER34A,MER34A	GPM6A
Ensembl Genes	1625	STX6	405	1.810440e-2	1.000000e+0	8.291815e-1	9.824130e+0	2.035804e-1	2	1.383959e-4	1.359619e-3	1	7.493665e-2	1.000000e+0	1.000000e+0	1.334460e+1	7.493665e-2	1	1	7.194245e-4	1.000000e+0	MER34A,MER34A	STX6
Ensembl Genes	11541	CHN1	406	1.825368e-2	1.000000e+0	8.339594e-1	9.781004e+0	2.044780e-1	2	1.390061e-4	1.359619e-3	1	7.493665e-2	1.000000e+0	1.000000e+0	1.334460e+1	7.493665e-2	1	1	7.194245e-4	1.000000e+0	MER34A,MER34A	CHN1
Ensembl Genes	5754	INSM2	407	1.832336e-2	1.000000e+0	8.350860e-1	9.761053e+0	2.048959e-1	2	1.392902e-4	1.359619e-3	1	7.493665e-2	1.000000e+0	1.000000e+0	1.334460e+1	7.493665e-2	1	1	7.194245e-4	1.000000e+0	MER34A,MER34A	INSM2
Ensembl Genes	4110	FEZ1	408	1.833520e-2	1.000000e+0	8.335775e-1	9.757674e+0	2.049669e-1	2	1.393385e-4	1.359619e-3	1	7.493665e-2	1.000000e+0	1.000000e+0	1.334460e+1	7.493665e-2	1	1	7.194245e-4	1.000000e+0	MER34A,MER34A	FEZ1
Ensembl Genes	13218	CHL1	409	1.841422e-2	1.000000e+0	8.351231e-1	5.457535e+0	5.496987e-1	3	3.736905e-4	2.039429e-3	1	7.493665e-2	1.000000e+0	1.000000e+0	1.334460e+1	7.493665e-2	1	1	7.194245e-4	1.000000e+0	MER34A,MER34A,MER34A	CHL1
Ensembl Genes	3850	AMOTL1	410	1.847917e-2	1.000000e+0	8.360247e-1	9.716852e+0	2.058280e-1	2	1.399239e-4	1.359619e-3	1	7.493665e-2	1.000000e+0	1.000000e+0	1.334460e+1	7.493665e-2	1	1	7.194245e-4	1.000000e+0	MER34A,MER34A	AMOTL1
Ensembl Genes	3	OR4F29	411	1.853017e-2	1.000000e+0	8.362923e-1	9.702505e+0	2.061323e-1	2	1.401307e-4	1.359619e-3	1	7.493665e-2	1.000000e+0	1.000000e+0	1.334460e+1	7.493665e-2	1	1	7.194245e-4	1.000000e+0	MER34A,MER34A	OR4F29
Ensembl Genes	13347	STT3B	412	1.876305e-2	1.000000e+0	8.447471e-1	5.418268e+0	5.536824e-1	3	3.763987e-4	2.039429e-3	1	7.493665e-2	1.000000e+0	1.000000e+0	1.334460e+1	7.493665e-2	1	1	7.194245e-4	1.000000e+0	MER34A,MER34A,MER34A	STT3B
Ensembl Genes	4827	CPSF6	413	1.889178e-2	1.000000e+0	8.484834e-1	9.602448e+0	2.082802e-1	2	1.415909e-4	1.359619e-3	1	7.493665e-2	1.000000e+0	1.000000e+0	1.334460e+1	7.493665e-2	1	1	7.194245e-4	1.000000e+0	MER34A,MER34A	CPSF6
Ensembl Genes	8065	NOS2	414	1.899767e-2	1.000000e+0	8.511782e-1	9.573690e+0	2.089059e-1	2	1.420162e-4	1.359619e-3	1	7.493665e-2	1.000000e+0	1.000000e+0	1.334460e+1	7.493665e-2	1	1	7.194245e-4	1.000000e+0	MER34A,MER34A	NOS2
Ensembl Genes	12415	AURKA	415	1.903396e-2	1.000000e+0	8.507492e-1	5.203640e+1	1.921732e-2	1	1.306412e-5	6.798097e-4	1	7.493665e-2	1.000000e+0	1.000000e+0	1.334460e+1	7.493665e-2	1	1	7.194245e-4	1.000000e+0	MER34A	AURKA
Ensembl Genes	15062	DUX4L2	416	1.905212e-2	1.000000e+0	8.495139e-1	5.198634e+1	1.923582e-2	1	1.307670e-5	6.798097e-4	1	7.493665e-2	1.000000e+0	1.000000e+0	1.334460e+1	7.493665e-2	1	1	7.194245e-4	1.000000e+0	MER34A	DUX4L2
Ensembl Genes	15002	ADAM29	417	1.908290e-2	1.000000e+0	8.488458e-1	5.383106e+0	5.572991e-1	3	3.788573e-4	2.039429e-3	1	7.493665e-2	1.000000e+0	1.000000e+0	1.334460e+1	7.493665e-2	1	1	7.194245e-4	1.000000e+0	MER34A,MER34A,MER34A	ADAM29
Ensembl Genes	14028	AGTR1	418	1.927474e-2	1.000000e+0	8.553281e-1	5.362389e+0	5.594521e-1	3	3.803209e-4	2.039429e-3	1	7.493665e-2	1.000000e+0	1.000000e+0	1.334460e+1	7.493665e-2	1	1	7.194245e-4	1.000000e+0	MER34A,MER34A,MER34A	AGTR1
Ensembl Genes	18508	HHLA1	419	1.980761e-2	1.000000e+0	8.768767e-1	9.361401e+0	2.136432e-1	2	1.452367e-4	1.359619e-3	1	7.493665e-2	1.000000e+0	1.000000e+0	1.334460e+1	7.493665e-2	1	1	7.194245e-4	1.000000e+0	MER34A,MER34A	HHLA1
Ensembl Genes	15024	IRF2	420	2.034972e-2	1.000000e+0	8.987308e-1	9.226437e+0	2.167684e-1	2	1.473613e-4	1.359619e-3	1	7.493665e-2	1.000000e+0	1.000000e+0	1.334460e+1	7.493665e-2	1	1	7.194245e-4	1.000000e+0	MER34A,MER34A	IRF2
Ensembl Genes	8893	DUS1L	421	2.063486e-2	1.000000e+0	9.091592e-1	4.796027e+1	2.085059e-2	1	1.417443e-5	6.798097e-4	1	7.493665e-2	1.000000e+0	1.000000e+0	1.334460e+1	7.493665e-2	1	1	7.194245e-4	1.000000e+0	MER34A	DUS1L
Ensembl Genes	5731	HECTD1	422	2.065317e-2	1.000000e+0	9.078096e-1	9.153216e+0	2.185024e-1	2	1.485401e-4	1.359619e-3	1	7.493665e-2	1.000000e+0	1.000000e+0	1.334460e+1	7.493665e-2	1	1	7.194245e-4	1.000000e+0	MER34A,MER34A	HECTD1
Ensembl Genes	4826	CPM	423	2.068351e-2	1.000000e+0	9.069939e-1	9.145986e+0	2.186752e-1	2	1.486575e-4	1.359619e-3	1	7.493665e-2	1.000000e+0	1.000000e+0	1.334460e+1	7.493665e-2	1	1	7.194245e-4	1.000000e+0	MER34A,MER34A	CPM
Ensembl Genes	20061	DCAF12L1	424	2.072063e-2	1.000000e+0	9.064787e-1	3.890346e+0	1.028186e+0	4	6.989710e-4	2.719239e-3	1	7.493665e-2	1.000000e+0	1.000000e+0	1.334460e+1	7.493665e-2	1	1	7.194245e-4	1.000000e+0	MER34A,MER34A,MER34A,MER34A	DCAF12L1
Ensembl Genes	14568	LPHN3	424	2.072063e-2	1.000000e+0	9.064787e-1	3.890346e+0	1.028186e+0	4	6.989710e-4	2.719239e-3	1	7.493665e-2	1.000000e+0	1.000000e+0	1.334460e+1	7.493665e-2	1	1	7.194245e-4	1.000000e+0	MER34A,MER34A,MER34A,MER34A	LPHN3
Ensembl Genes	4837	CNOT2	426	2.089880e-2	1.000000e+0	9.099808e-1	9.095118e+0	2.198982e-1	2	1.494889e-4	1.359619e-3	1	7.493665e-2	1.000000e+0	1.000000e+0	1.334460e+1	7.493665e-2	1	1	7.194245e-4	1.000000e+0	MER34A,MER34A	CNOT2
Ensembl Genes	15011	AGA	427	2.132740e-2	1.000000e+0	9.264682e-1	5.156564e+0	5.817828e-1	3	3.955015e-4	2.039429e-3	1	7.493665e-2	1.000000e+0	1.000000e+0	1.334460e+1	7.493665e-2	1	1	7.194245e-4	1.000000e+0	MER34A,MER34A,MER34A	AGA
Ensembl Genes	18942	GAS1	428	2.141494e-2	1.000000e+0	9.280975e-1	5.148375e+0	5.827081e-1	3	3.961306e-4	2.039429e-3	1	7.493665e-2	1.000000e+0	1.000000e+0	1.334460e+1	7.493665e-2	1	1	7.194245e-4	1.000000e+0	MER34A,MER34A,MER34A	GAS1
Ensembl Genes	14450	SOD3	429	2.205354e-2	1.000000e+0	9.535457e-1	8.835108e+0	2.263696e-1	2	1.538882e-4	1.359619e-3	1	7.493665e-2	1.000000e+0	1.000000e+0	1.334460e+1	7.493665e-2	1	1	7.194245e-4	1.000000e+0	MER34A,MER34A	SOD3
Ensembl Genes	16975	T	430	2.205595e-2	1.000000e+0	9.514321e-1	8.834587e+0	2.263830e-1	2	1.538973e-4	1.359619e-3	1	7.493665e-2	1.000000e+0	1.000000e+0	1.334460e+1	7.493665e-2	1	1	7.194245e-4	1.000000e+0	MER34A,MER34A	T
Ensembl Genes	4794	SRGAP1	431	2.206847e-2	1.000000e+0	9.497635e-1	8.831879e+0	2.264524e-1	2	1.539445e-4	1.359619e-3	1	7.493665e-2	1.000000e+0	1.000000e+0	1.334460e+1	7.493665e-2	1	1	7.194245e-4	1.000000e+0	MER34A,MER34A	SRGAP1
Ensembl Genes	10684	MZF1	432	2.219344e-2	1.000000e+0	9.529308e-1	4.455683e+1	2.244325e-2	1	1.525714e-5	6.798097e-4	1	7.493665e-2	1.000000e+0	1.000000e+0	1.334460e+1	7.493665e-2	1	1	7.194245e-4	1.000000e+0	MER34A	MZF1
Ensembl Genes	11833	CAB39	433	2.226788e-2	1.000000e+0	9.539190e-1	8.789080e+0	2.275551e-1	2	1.546942e-4	1.359619e-3	1	7.493665e-2	1.000000e+0	1.000000e+0	1.334460e+1	7.493665e-2	1	1	7.194245e-4	1.000000e+0	MER34A,MER34A	CAB39
Ensembl Genes	4472	PRICKLE1	434	2.237206e-2	1.000000e+0	9.561736e-1	5.061644e+0	5.926928e-1	3	4.029183e-4	2.039429e-3	1	7.493665e-2	1.000000e+0	1.000000e+0	1.334460e+1	7.493665e-2	1	1	7.194245e-4	1.000000e+0	MER34A,MER34A,MER34A	PRICKLE1
Ensembl Genes	14459	SMIM20	435	2.265262e-2	1.000000e+0	9.659390e-1	8.708104e+0	2.296711e-1	2	1.561326e-4	1.359619e-3	1	7.493665e-2	1.000000e+0	1.000000e+0	1.334460e+1	7.493665e-2	1	1	7.194245e-4	1.000000e+0	MER34A,MER34A	SMIM20
Ensembl Genes	12688	TFF2	436	2.283969e-2	1.000000e+0	9.716821e-1	4.328185e+1	2.310437e-2	1	1.570658e-5	6.798097e-4	1	7.493665e-2	1.000000e+0	1.000000e+0	1.334460e+1	7.493665e-2	1	1	7.194245e-4	1.000000e+0	MER34A	TFF2
Ensembl Genes	4677	OR6C76	437	2.326258e-2	1.000000e+0	9.874087e-1	4.248586e+1	2.353724e-2	1	1.600084e-5	6.798097e-4	1	7.493665e-2	1.000000e+0	1.000000e+0	1.334460e+1	7.493665e-2	1	1	7.194245e-4	1.000000e+0	MER34A	OR6C76
Ensembl Genes	4067	GRAMD1B	438	2.327270e-2	1.000000e+0	9.855829e-1	8.581840e+0	2.330502e-1	2	1.584298e-4	1.359619e-3	1	7.493665e-2	1.000000e+0	1.000000e+0	1.334460e+1	7.493665e-2	1	1	7.194245e-4	1.000000e+0	MER34A,MER34A	GRAMD1B
Ensembl Genes	4065	CLMP	439	2.328817e-2	1.000000e+0	9.839915e-1	8.578756e+0	2.331340e-1	2	1.584868e-4	1.359619e-3	1	7.493665e-2	1.000000e+0	1.000000e+0	1.334460e+1	7.493665e-2	1	1	7.194245e-4	1.000000e+0	MER34A,MER34A	CLMP
Ensembl Genes	18109	KIF13B	440	2.340386e-2	1.000000e+0	9.866323e-1	8.555776e+0	2.337602e-1	2	1.589124e-4	1.359619e-3	1	7.493665e-2	1.000000e+0	1.000000e+0	1.334460e+1	7.493665e-2	1	1	7.194245e-4	1.000000e+0	MER34A,MER34A	KIF13B
Ensembl Genes	19616	NDP	441	2.345343e-2	1.000000e+0	9.864800e-1	8.545984e+0	2.340281e-1	2	1.590945e-4	1.359619e-3	1	7.493665e-2	1.000000e+0	1.000000e+0	1.334460e+1	7.493665e-2	1	1	7.194245e-4	1.000000e+0	MER34A,MER34A	NDP
Ensembl Genes	14958	RXFP1	442	2.351542e-2	1.000000e+0	9.868496e-1	8.533780e+0	2.343627e-1	2	1.593220e-4	1.359619e-3	1	7.493665e-2	1.000000e+0	1.000000e+0	1.334460e+1	7.493665e-2	1	1	7.194245e-4	1.000000e+0	MER34A,MER34A	RXFP1
Ensembl Genes	4898	ATP2B1	443	2.362468e-2	1.000000e+0	9.891968e-1	4.955295e+0	6.054131e-1	3	4.115656e-4	2.039429e-3	1	7.493665e-2	1.000000e+0	1.000000e+0	1.334460e+1	7.493665e-2	1	1	7.194245e-4	1.000000e+0	MER34A,MER34A,MER34A	ATP2B1
Ensembl Genes	763	INADL	444	2.385283e-2	1.000000e+0	9.965003e-1	8.468190e+0	2.361780e-1	2	1.605561e-4	1.359619e-3	1	7.493665e-2	1.000000e+0	1.000000e+0	1.334460e+1	7.493665e-2	1	1	7.194245e-4	1.000000e+0	MER34A,MER34A	INADL
Ensembl Genes	8569	MMD	445	2.440200e-2	1.000000e+0	1.000000e+0	8.364356e+0	2.391099e-1	2	1.625492e-4	1.359619e-3	1	7.493665e-2	1.000000e+0	1.000000e+0	1.334460e+1	7.493665e-2	1	1	7.194245e-4	1.000000e+0	MER34A,MER34A	MMD
Ensembl Genes	4473	ADAMTS20	446	2.489645e-2	1.000000e+0	1.000000e+0	4.854707e+0	6.179569e-1	3	4.200931e-4	2.039429e-3	1	7.493665e-2	1.000000e+0	1.000000e+0	1.334460e+1	7.493665e-2	1	1	7.194245e-4	1.000000e+0	MER34A,MER34A,MER34A	ADAMTS20
Ensembl Genes	15931	SQSTM1	447	2.532171e-2	1.000000e+0	1.000000e+0	3.899001e+1	2.564759e-2	1	1.743548e-5	6.798097e-4	1	7.493665e-2	1.000000e+0	1.000000e+0	1.334460e+1	7.493665e-2	1	1	7.194245e-4	1.000000e+0	MER34A	SQSTM1
Ensembl Genes	3422	MS4A15	448	2.539336e-2	1.000000e+0	1.000000e+0	3.887857e+1	2.572111e-2	1	1.748546e-5	6.798097e-4	1	7.493665e-2	1.000000e+0	1.000000e+0	1.334460e+1	7.493665e-2	1	1	7.194245e-4	1.000000e+0	MER34A	MS4A15
Ensembl Genes	2612	CUTC	449	2.563383e-2	1.000000e+0	1.000000e+0	3.850912e+1	2.596787e-2	1	1.765321e-5	6.798097e-4	1	7.493665e-2	1.000000e+0	1.000000e+0	1.334460e+1	7.493665e-2	1	1	7.194245e-4	1.000000e+0	MER34A	CUTC
Ensembl Genes	17293	VSTM2A	450	2.567565e-2	1.000000e+0	1.000000e+0	4.796382e+0	6.254714e-1	3	4.252015e-4	2.039429e-3	1	7.493665e-2	1.000000e+0	1.000000e+0	1.334460e+1	7.493665e-2	1	1	7.194245e-4	1.000000e+0	MER34A,MER34A,MER34A	VSTM2A
Ensembl Genes	15986	RPP40	451	2.572222e-2	1.000000e+0	1.000000e+0	8.128459e+0	2.460491e-1	2	1.672665e-4	1.359619e-3	1	7.493665e-2	1.000000e+0	1.000000e+0	1.334460e+1	7.493665e-2	1	1	7.194245e-4	1.000000e+0	MER34A,MER34A	RPP40
Ensembl Genes	2810	MKI67	452	2.576577e-2	1.000000e+0	1.000000e+0	4.789788e+0	6.263325e-1	3	4.257869e-4	2.039429e-3	1	7.493665e-2	1.000000e+0	1.000000e+0	1.334460e+1	7.493665e-2	1	1	7.194245e-4	1.000000e+0	MER34A,MER34A,MER34A	MKI67
Ensembl Genes	13764	TRMT10C	453	2.583318e-2	1.000000e+0	1.000000e+0	3.820807e+1	2.617248e-2	1	1.779231e-5	6.798097e-4	1	7.493665e-2	1.000000e+0	1.000000e+0	1.334460e+1	7.493665e-2	1	1	7.194245e-4	1.000000e+0	MER34A	TRMT10C
Ensembl Genes	13143	PNPLA5	454	2.599593e-2	1.000000e+0	1.000000e+0	3.796570e+1	2.633956e-2	1	1.790589e-5	6.798097e-4	1	7.493665e-2	1.000000e+0	1.000000e+0	1.334460e+1	7.493665e-2	1	1	7.194245e-4	1.000000e+0	MER34A	PNPLA5
Ensembl Genes	3421	MS4A18	455	2.609557e-2	1.000000e+0	1.000000e+0	3.781881e+1	2.644187e-2	1	1.797544e-5	6.798097e-4	1	7.493665e-2	1.000000e+0	1.000000e+0	1.334460e+1	7.493665e-2	1	1	7.194245e-4	1.000000e+0	MER34A	MS4A18
Ensembl Genes	18232	CA8	456	2.642289e-2	1.000000e+0	1.000000e+0	4.742612e+0	6.325628e-1	3	4.300223e-4	2.039429e-3	1	7.493665e-2	1.000000e+0	1.000000e+0	1.334460e+1	7.493665e-2	1	1	7.194245e-4	1.000000e+0	MER34A,MER34A,MER34A	CA8
Ensembl Genes	13144	PNPLA3	457	2.708293e-2	1.000000e+0	1.000000e+0	3.642168e+1	2.745617e-2	1	1.866497e-5	6.798097e-4	1	7.493665e-2	1.000000e+0	1.000000e+0	1.334460e+1	7.493665e-2	1	1	7.194245e-4	1.000000e+0	MER34A	PNPLA3
Ensembl Genes	1089	FCGR1B	458	2.740724e-2	1.000000e+0	1.000000e+0	7.852463e+0	2.546972e-1	2	1.731456e-4	1.359619e-3	1	7.493665e-2	1.000000e+0	1.000000e+0	1.334460e+1	7.493665e-2	1	1	7.194245e-4	1.000000e+0	MER34A,MER34A	FCGR1B
Ensembl Genes	4402	ST8SIA1	459	2.750298e-2	1.000000e+0	1.000000e+0	7.837545e+0	2.551820e-1	2	1.734752e-4	1.359619e-3	1	7.493665e-2	1.000000e+0	1.000000e+0	1.334460e+1	7.493665e-2	1	1	7.194245e-4	1.000000e+0	MER34A,MER34A	ST8SIA1
Ensembl Genes	16845	MAP7	460	2.753286e-2	1.000000e+0	1.000000e+0	7.832905e+0	2.553331e-1	2	1.735779e-4	1.359619e-3	1	7.493665e-2	1.000000e+0	1.000000e+0	1.334460e+1	7.493665e-2	1	1	7.194245e-4	1.000000e+0	MER34A,MER34A	MAP7
Ensembl Genes	4836	MYRFL	461	2.762848e-2	1.000000e+0	1.000000e+0	7.818109e+0	2.558163e-1	2	1.739064e-4	1.359619e-3	1	7.493665e-2	1.000000e+0	1.000000e+0	1.334460e+1	7.493665e-2	1	1	7.194245e-4	1.000000e+0	MER34A,MER34A	MYRFL
Ensembl Genes	16152	ZSCAN16	462	2.786090e-2	1.000000e+0	1.000000e+0	3.539059e+1	2.825610e-2	1	1.920877e-5	6.798097e-4	1	7.493665e-2	1.000000e+0	1.000000e+0	1.334460e+1	7.493665e-2	1	1	7.194245e-4	1.000000e+0	MER34A	ZSCAN16
Ensembl Genes	16813	AKAP7	463	2.786250e-2	1.000000e+0	1.000000e+0	7.782216e+0	2.569962e-1	2	1.747085e-4	1.359619e-3	1	7.493665e-2	1.000000e+0	1.000000e+0	1.334460e+1	7.493665e-2	1	1	7.194245e-4	1.000000e+0	MER34A,MER34A	AKAP7
Ensembl Genes	20143	MAGEC1	464	2.789090e-2	1.000000e+0	1.000000e+0	7.777891e+0	2.571391e-1	2	1.748056e-4	1.359619e-3	1	7.493665e-2	1.000000e+0	1.000000e+0	1.334460e+1	7.493665e-2	1	1	7.194245e-4	1.000000e+0	MER34A,MER34A	MAGEC1
Ensembl Genes	4676	OR6C65	465	2.795085e-2	1.000000e+0	1.000000e+0	3.527506e+1	2.834864e-2	1	1.927168e-5	6.798097e-4	1	7.493665e-2	1.000000e+0	1.000000e+0	1.334460e+1	7.493665e-2	1	1	7.194245e-4	1.000000e+0	MER34A	OR6C65
Ensembl Genes	18567	ZNF623	466	2.884896e-2	1.000000e+0	1.000000e+0	3.416120e+1	2.927298e-2	1	1.990005e-5	6.798097e-4	1	7.493665e-2	1.000000e+0	1.000000e+0	1.334460e+1	7.493665e-2	1	1	7.194245e-4	1.000000e+0	MER34A	ZNF623
Ensembl Genes	18820	ZBTB5	467	2.901270e-2	1.000000e+0	1.000000e+0	3.396554e+1	2.944160e-2	1	2.001468e-5	6.798097e-4	1	7.493665e-2	1.000000e+0	1.000000e+0	1.334460e+1	7.493665e-2	1	1	7.194245e-4	1.000000e+0	MER34A	ZBTB5
Ensembl Genes	14920	LRBA	468	2.907268e-2	1.000000e+0	1.000000e+0	7.603559e+0	2.630347e-1	2	1.788135e-4	1.359619e-3	1	7.493665e-2	1.000000e+0	1.000000e+0	1.334460e+1	7.493665e-2	1	1	7.194245e-4	1.000000e+0	MER34A,MER34A	LRBA
Ensembl Genes	1622	XPR1	469	2.931312e-2	1.000000e+0	1.000000e+0	7.569384e+0	2.642223e-1	2	1.796209e-4	1.359619e-3	1	7.493665e-2	1.000000e+0	1.000000e+0	1.334460e+1	7.493665e-2	1	1	7.194245e-4	1.000000e+0	MER34A,MER34A	XPR1
Ensembl Genes	16978	MPC1	470	2.931333e-2	1.000000e+0	1.000000e+0	7.569355e+0	2.642233e-1	2	1.796216e-4	1.359619e-3	1	7.493665e-2	1.000000e+0	1.000000e+0	1.334460e+1	7.493665e-2	1	1	7.194245e-4	1.000000e+0	MER34A,MER34A	MPC1
Ensembl Genes	18724	PLAA	471	2.949231e-2	1.000000e+0	1.000000e+0	3.340499e+1	2.993564e-2	1	2.035054e-5	6.798097e-4	1	7.493665e-2	1.000000e+0	1.000000e+0	1.334460e+1	7.493665e-2	1	1	7.194245e-4	1.000000e+0	MER34A	PLAA
Ensembl Genes	4592	KRT85	472	2.950428e-2	1.000000e+0	1.000000e+0	3.339123e+1	2.994798e-2	1	2.035893e-5	6.798097e-4	1	7.493665e-2	1.000000e+0	1.000000e+0	1.334460e+1	7.493665e-2	1	1	7.194245e-4	1.000000e+0	MER34A	KRT85
Ensembl Genes	252	KLHDC7A	473	2.965819e-2	1.000000e+0	1.000000e+0	7.521064e+0	2.659198e-1	2	1.807749e-4	1.359619e-3	1	7.493665e-2	1.000000e+0	1.000000e+0	1.334460e+1	7.493665e-2	1	1	7.194245e-4	1.000000e+0	MER34A,MER34A	KLHDC7A
Ensembl Genes	15267	RGS7BP	474	2.978043e-2	1.000000e+0	1.000000e+0	7.504148e+0	2.665193e-1	2	1.811824e-4	1.359619e-3	1	7.493665e-2	1.000000e+0	1.000000e+0	1.334460e+1	7.493665e-2	1	1	7.194245e-4	1.000000e+0	MER34A,MER34A	RGS7BP
Ensembl Genes	3863	ARHGAP42	475	3.033151e-2	1.000000e+0	1.000000e+0	4.490919e+0	6.680147e-1	3	4.541228e-4	2.039429e-3	1	7.493665e-2	1.000000e+0	1.000000e+0	1.334460e+1	7.493665e-2	1	1	7.194245e-4	1.000000e+0	MER34A,MER34A,MER34A	ARHGAP42
Ensembl Genes	16915	AKAP12	476	3.036747e-2	1.000000e+0	1.000000e+0	7.424338e+0	2.693843e-1	2	1.831300e-4	1.359619e-3	1	7.493665e-2	1.000000e+0	1.000000e+0	1.334460e+1	7.493665e-2	1	1	7.194245e-4	1.000000e+0	MER34A,MER34A	AKAP12
Ensembl Genes	9128	CCBE1	477	3.100312e-2	1.000000e+0	1.000000e+0	7.340482e+0	2.724617e-1	2	1.852221e-4	1.359619e-3	1	7.493665e-2	1.000000e+0	1.000000e+0	1.334460e+1	7.493665e-2	1	1	7.194245e-4	1.000000e+0	MER34A,MER34A	CCBE1
Ensembl Genes	18204	NPBWR1	478	3.113973e-2	1.000000e+0	1.000000e+0	7.322797e+0	2.731197e-1	2	1.856694e-4	1.359619e-3	1	7.493665e-2	1.000000e+0	1.000000e+0	1.334460e+1	7.493665e-2	1	1	7.194245e-4	1.000000e+0	MER34A,MER34A	NPBWR1
Ensembl Genes	5598	ANG	479	3.122956e-2	1.000000e+0	1.000000e+0	3.151864e+1	3.172726e-2	1	2.156850e-5	6.798097e-4	1	7.493665e-2	1.000000e+0	1.000000e+0	1.334460e+1	7.493665e-2	1	1	7.194245e-4	1.000000e+0	MER34A	ANG
Ensembl Genes	5563	CHAMP1	480	3.128186e-2	1.000000e+0	1.000000e+0	3.146511e+1	3.178124e-2	1	2.160519e-5	6.798097e-4	1	7.493665e-2	1.000000e+0	1.000000e+0	1.334460e+1	7.493665e-2	1	1	7.194245e-4	1.000000e+0	MER34A	CHAMP1
Ensembl Genes	15266	RNF180	481	3.146941e-2	1.000000e+0	1.000000e+0	7.280588e+0	2.747031e-1	2	1.867458e-4	1.359619e-3	1	7.493665e-2	1.000000e+0	1.000000e+0	1.334460e+1	7.493665e-2	1	1	7.194245e-4	1.000000e+0	MER34A,MER34A	RNF180
Ensembl Genes	10986	FANCL	482	3.232147e-2	1.000000e+0	1.000000e+0	4.378719e+0	6.851319e-1	3	4.657593e-4	2.039429e-3	1	7.493665e-2	1.000000e+0	1.000000e+0	1.334460e+1	7.493665e-2	1	1	7.194245e-4	1.000000e+0	MER34A,MER34A,MER34A	FANCL
Ensembl Genes	15386	MBLAC2	483	3.285532e-2	1.000000e+0	1.000000e+0	2.993402e+1	3.340680e-2	1	2.271027e-5	6.798097e-4	1	7.493665e-2	1.000000e+0	1.000000e+0	1.334460e+1	7.493665e-2	1	1	7.194245e-4	1.000000e+0	MER34A	MBLAC2
Ensembl Genes	15209	EMB	484	3.340000e-2	1.000000e+0	1.000000e+0	7.046068e+0	2.838462e-1	2	1.929614e-4	1.359619e-3	1	7.493665e-2	1.000000e+0	1.000000e+0	1.334460e+1	7.493665e-2	1	1	7.194245e-4	1.000000e+0	MER34A,MER34A	EMB
Ensembl Genes	6894	GNPTG	485	3.374344e-2	1.000000e+0	1.000000e+0	2.913287e+1	3.432549e-2	1	2.333480e-5	6.798097e-4	1	7.493665e-2	1.000000e+0	1.000000e+0	1.334460e+1	7.493665e-2	1	1	7.194245e-4	1.000000e+0	MER34A	GNPTG
Ensembl Genes	13217	RABL2B	486	3.382987e-2	1.000000e+0	1.000000e+0	2.905715e+1	3.441494e-2	1	2.339561e-5	6.798097e-4	1	7.493665e-2	1.000000e+0	1.000000e+0	1.334460e+1	7.493665e-2	1	1	7.194245e-4	1.000000e+0	MER34A	RABL2B
Ensembl Genes	8716	RPL38	487	3.420486e-2	1.000000e+0	1.000000e+0	6.954199e+0	2.875960e-1	2	1.955106e-4	1.359619e-3	1	7.493665e-2	1.000000e+0	1.000000e+0	1.334460e+1	7.493665e-2	1	1	7.194245e-4	1.000000e+0	MER34A,MER34A	RPL38
Ensembl Genes	250	ACTL8	488	3.448090e-2	1.000000e+0	1.000000e+0	6.923432e+0	2.888741e-1	2	1.963794e-4	1.359619e-3	1	7.493665e-2	1.000000e+0	1.000000e+0	1.334460e+1	7.493665e-2	1	1	7.194245e-4	1.000000e+0	MER34A,MER34A	ACTL8
Ensembl Genes	3057	EIF3F	489	3.454437e-2	1.000000e+0	1.000000e+0	2.844568e+1	3.515472e-2	1	2.389852e-5	6.798097e-4	1	7.493665e-2	1.000000e+0	1.000000e+0	1.334460e+1	7.493665e-2	1	1	7.194245e-4	1.000000e+0	MER34A	EIF3F
Ensembl Genes	19617	EFHC2	490	3.465757e-2	1.000000e+0	1.000000e+0	6.903933e+0	2.896899e-1	2	1.969340e-4	1.359619e-3	1	7.493665e-2	1.000000e+0	1.000000e+0	1.334460e+1	7.493665e-2	1	1	7.194245e-4	1.000000e+0	MER34A,MER34A	EFHC2
Ensembl Genes	5837	CGRRF1	491	3.471212e-2	1.000000e+0	1.000000e+0	2.830577e+1	3.532848e-2	1	2.401664e-5	6.798097e-4	1	7.493665e-2	1.000000e+0	1.000000e+0	1.334460e+1	7.493665e-2	1	1	7.194245e-4	1.000000e+0	MER34A	CGRRF1
Ensembl Genes	15023	ENPP6	492	3.507410e-2	1.000000e+0	1.000000e+0	6.858546e+0	2.916070e-1	2	1.982373e-4	1.359619e-3	1	7.493665e-2	1.000000e+0	1.000000e+0	1.334460e+1	7.493665e-2	1	1	7.194245e-4	1.000000e+0	MER34A,MER34A	ENPP6
Ensembl Genes	1250	SPRR4	493	3.511699e-2	1.000000e+0	1.000000e+0	2.797361e+1	3.574798e-2	1	2.430182e-5	6.798097e-4	1	7.493665e-2	1.000000e+0	1.000000e+0	1.334460e+1	7.493665e-2	1	1	7.194245e-4	1.000000e+0	MER34A	SPRR4
Ensembl Genes	16979	RPS6KA2	494	3.512763e-2	1.000000e+0	1.000000e+0	6.852771e+0	2.918527e-1	2	1.984043e-4	1.359619e-3	1	7.493665e-2	1.000000e+0	1.000000e+0	1.334460e+1	7.493665e-2	1	1	7.194245e-4	1.000000e+0	MER34A,MER34A	RPS6KA2
Ensembl Genes	1940	PGBD5	495	3.530458e-2	1.000000e+0	1.000000e+0	6.833776e+0	2.926640e-1	2	1.989558e-4	1.359619e-3	1	7.493665e-2	1.000000e+0	1.000000e+0	1.334460e+1	7.493665e-2	1	1	7.194245e-4	1.000000e+0	MER34A,MER34A	PGBD5
Ensembl Genes	6292	ZNF770	496	3.542218e-2	1.000000e+0	1.000000e+0	6.821231e+0	2.932022e-1	2	1.993217e-4	1.359619e-3	1	7.493665e-2	1.000000e+0	1.000000e+0	1.334460e+1	7.493665e-2	1	1	7.194245e-4	1.000000e+0	MER34A,MER34A	ZNF770
Ensembl Genes	14460	RBPJ	497	3.586496e-2	1.000000e+0	1.000000e+0	6.774549e+0	2.952226e-1	2	2.006952e-4	1.359619e-3	1	7.493665e-2	1.000000e+0	1.000000e+0	1.334460e+1	7.493665e-2	1	1	7.194245e-4	1.000000e+0	MER34A,MER34A	RBPJ
Ensembl Genes	4680	OR6C68	498	3.587267e-2	1.000000e+0	1.000000e+0	2.737367e+1	3.653146e-2	1	2.483444e-5	6.798097e-4	1	7.493665e-2	1.000000e+0	1.000000e+0	1.334460e+1	7.493665e-2	1	1	7.194245e-4	1.000000e+0	MER34A	OR6C68
Ensembl Genes	9277	MKNK2	499	3.592274e-2	1.000000e+0	1.000000e+0	2.733482e+1	3.658338e-2	1	2.486974e-5	6.798097e-4	1	7.493665e-2	1.000000e+0	1.000000e+0	1.334460e+1	7.493665e-2	1	1	7.194245e-4	1.000000e+0	MER34A	MKNK2
Ensembl Genes	764	L1TD1	500	3.594156e-2	1.000000e+0	1.000000e+0	6.766560e+0	2.955712e-1	2	2.009321e-4	1.359619e-3	1	7.493665e-2	1.000000e+0	1.000000e+0	1.334460e+1	7.493665e-2	1	1	7.194245e-4	1.000000e+0	MER34A,MER34A	L1TD1
GO Biological Process	GO:0016446	somatic hypermutation of immunoglobulin genes	1	4.861285e-11	6.272516e-7	6.272516e-7	1.161202e+1	1.205648e+0	14	8.196109e-4	9.517335e-3	278	6.755785e-3	1.000000e+0	3.135608e-1	4.852583e+0	8.243032e-1	4	11	2.877698e-3	3.636364e-1	MER34A,MER34A,MER34A,MER34A,MER34A,MER34A,MER34A,MER34A,MER34A,MER34A,MER34A,MER34A,MER34A,MER34A	EXO1,MSH2,MSH6,POLQ
GO Biological Process	GO:0002566	somatic diversification of immune receptors via somatic mutation	2	2.280767e-10	2.942874e-6	1.471437e-6	1.029311e+1	1.360133e+0	14	9.246313e-4	9.517335e-3	332	9.539300e-3	1.000000e+0	3.707397e-1	4.448201e+0	8.992399e-1	4	12	2.877698e-3	3.333333e-1	MER34A,MER34A,MER34A,MER34A,MER34A,MER34A,MER34A,MER34A,MER34A,MER34A,MER34A,MER34A,MER34A,MER34A	EXO1,MSH2,MSH6,POLQ
GO Biological Process	GO:0030311	poly-N-acetyllactosamine biosynthetic process	3	3.755864e-10	4.846191e-6	1.615397e-6	2.321988e+1	3.875990e-1	9	2.634935e-4	6.118287e-3	3124	2.677245e-1	1.000000e+0	1.000000e+0	3.336151e+0	2.997466e-1	1	4	7.194245e-4	2.500000e-1	MER34A,MER34A,MER34A,MER34A,MER34A,MER34A,MER34A,MER34A,MER34A	B3GNT2
GO Biological Process	GO:0030309	poly-N-acetyllactosamine metabolic process	4	4.852424e-10	6.261083e-6	1.565271e-6	2.254227e+1	3.992499e-1	9	2.714139e-4	6.118287e-3	3615	3.226106e-1	1.000000e+0	1.000000e+0	2.668921e+0	3.746833e-1	1	5	7.194245e-4	2.000000e-1	MER34A,MER34A,MER34A,MER34A,MER34A,MER34A,MER34A,MER34A,MER34A	B3GNT2
GO Biological Process	GO:0016189	synaptic vesicle to endosome fusion	5	2.362862e-9	3.048801e-5	6.097602e-6	2.449269e+1	3.266281e-1	8	2.220449e-4	5.438477e-3	1204	7.493665e-2	1.000000e+0	8.030794e-1	1.334460e+1	7.493665e-2	1	1	7.194245e-4	1.000000e+0	MER34A,MER34A,MER34A,MER34A,MER34A,MER34A,MER34A,MER34A	EEA1
GO Biological Process	GO:0099532	synaptic vesicle endosomal processing	6	4.620224e-9	5.961475e-5	9.935792e-6	2.244978e+1	3.563509e-1	8	2.422508e-4	5.438477e-3	1991	1.442615e-1	1.000000e+0	9.349102e-1	6.672302e+0	1.498733e-1	1	2	7.194245e-4	5.000000e-1	MER34A,MER34A,MER34A,MER34A,MER34A,MER34A,MER34A,MER34A	EEA1
GO Biological Process	GO:0014741	negative regulation of muscle hypertrophy	7	7.968394e-8	1.028162e-3	1.468803e-4	4.594145e+0	4.135698e+0	19	2.811488e-3	1.291638e-2	2466	1.855955e-1	1.000000e+0	9.711025e-1	2.001691e+0	1.498733e+0	3	20	2.158273e-3	1.500000e-1	MER34A,MER34A,MER34A,MER34A,MER34A,MER34A,MER34A,MER34A,MER34A,MER34A,MER34A,MER34A,MER34A,MER34A,MER34A,MER34A,MER34A,MER34A,MER34A	ERRFI1,JARID2,MSTN
GO Biological Process	GO:0016574	histone ubiquitination	8	1.119326e-7	1.444266e-3	1.805333e-4	4.281129e+0	4.671665e+0	20	3.175843e-3	1.359619e-2	1029	6.154421e-2	1.000000e+0	7.717249e-1	2.107043e+0	2.847593e+0	6	38	4.316547e-3	1.578947e-1	MER34A,MER34A,MER34A,MER34A,MER34A,MER34A,MER34A,MER34A,MER34A,MER34A,MER34A,MER34A,MER34A,MER34A,MER34A,MER34A,MER34A,MER34A,MER34A,MER34A	DDB2,PHC1,RNF2,RYBP,UBE2U,UBR2
GO Biological Process	GO:0010614	negative regulation of cardiac muscle hypertrophy	9	1.206106e-7	1.556239e-3	1.729154e-4	4.710813e+0	3.820996e+0	18	2.597550e-3	1.223657e-2	4233	3.951386e-1	1.000000e+0	1.000000e+0	1.482734e+0	1.348860e+0	2	18	1.438849e-3	1.111111e-1	MER34A,MER34A,MER34A,MER34A,MER34A,MER34A,MER34A,MER34A,MER34A,MER34A,MER34A,MER34A,MER34A,MER34A,MER34A,MER34A,MER34A,MER34A	ERRFI1,JARID2
GO Biological Process	GO:0032966	negative regulation of collagen biosynthetic process	10	1.395355e-7	1.800427e-3	1.800427e-4	1.157619e+1	7.774579e-1	9	5.285234e-4	6.118287e-3	1538	9.155609e-2	1.000000e+0	7.681068e-1	3.812744e+0	5.245566e-1	2	7	1.438849e-3	2.857143e-1	MER34A,MER34A,MER34A,MER34A,MER34A,MER34A,MER34A,MER34A,MER34A	ERRFI1,PPARG
GO Biological Process	GO:0042536	negative regulation of tumor necrosis factor biosynthetic process	11	2.072836e-7	2.674580e-3	2.431437e-4	1.360381e+1	5.880706e-1	8	3.997761e-4	5.438477e-3	4018	3.733856e-1	1.000000e+0	1.000000e+0	2.224101e+0	4.496199e-1	1	6	7.194245e-4	1.666667e-1	MER34A,MER34A,MER34A,MER34A,MER34A,MER34A,MER34A,MER34A	ERRFI1
GO Biological Process	GO:0010713	negative regulation of collagen metabolic process	12	2.108142e-7	2.720136e-3	2.266780e-4	1.101419e+1	8.171274e-1	9	5.554911e-4	6.118287e-3	1750	1.161869e-1	1.000000e+0	8.566626e-1	3.336151e+0	5.994932e-1	2	8	1.438849e-3	2.500000e-1	MER34A,MER34A,MER34A,MER34A,MER34A,MER34A,MER34A,MER34A,MER34A	ERRFI1,PPARG
GO Biological Process	GO:0006408	snRNA export from nucleus	13	4.221184e-7	5.446594e-3	4.189687e-4	3.525678e+1	1.418167e-1	5	9.640837e-5	3.399048e-3	1991	1.442615e-1	1.000000e+0	9.349102e-1	6.672302e+0	1.498733e-1	1	2	7.194245e-4	5.000000e-1	MER34A,MER34A,MER34A,MER34A,MER34A	PHAX
GO Biological Process	GO:0051574	positive regulation of histone H3-K9 methylation	14	4.458922e-7	5.753347e-3	4.109534e-4	7.475182e+0	1.471536e+0	11	1.000364e-3	7.477906e-3	1928	1.422291e-1	1.000000e+0	9.518579e-1	2.965468e+0	6.744299e-1	2	9	1.438849e-3	2.222222e-1	MER34A,MER34A,MER34A,MER34A,MER34A,MER34A,MER34A,MER34A,MER34A,MER34A,MER34A	JARID2,RIF1
GO Biological Process	GO:0051096	positive regulation of helicase activity	15	4.652362e-7	6.002943e-3	4.001962e-4	1.000521e+1	8.995314e-1	9	6.115101e-4	6.118287e-3	1101	6.873569e-2	1.000000e+0	8.055373e-1	4.448201e+0	4.496199e-1	2	6	1.438849e-3	3.333333e-1	MER34A,MER34A,MER34A,MER34A,MER34A,MER34A,MER34A,MER34A,MER34A	MSH2,MSH6
GO Biological Process	GO:0031646	positive regulation of neurological system process	16	5.407412e-7	6.977184e-3	4.360740e-4	3.712060e+0	5.657237e+0	21	3.845844e-3	1.427600e-2	131	1.453317e-3	1.000000e+0	1.431462e-1	3.892176e+0	1.798480e+0	7	24	5.035971e-3	2.916667e-1	MER34A,MER34A,MER34A,MER34A,MER34A,MER34A,MER34A,MER34A,MER34A,MER34A,MER34A,MER34A,MER34A,MER34A,MER34A,MER34A,MER34A,MER34A,MER34A,MER34A,MER34A	CARTPT,DICER1,HGF,NRG1,PARD3,PTAFR,TNR
GO Biological Process	GO:0070317	negative regulation of G0 to G1 transition	17	7.626659e-7	9.840678e-3	5.788634e-4	3.946037e+0	4.814958e+0	19	3.273255e-3	1.291638e-2	518	1.844442e-2	1.000000e+0	4.594370e-1	2.524655e+0	2.772656e+0	7	37	5.035971e-3	1.891892e-1	MER34A,MER34A,MER34A,MER34A,MER34A,MER34A,MER34A,MER34A,MER34A,MER34A,MER34A,MER34A,MER34A,MER34A,MER34A,MER34A,MER34A,MER34A,MER34A	APAF1,DAB2IP,MAX,PHC1,RNF2,RRM2,RYBP
GO Biological Process	GO:0002879	positive regulation of acute inflammatory response to non-antigenic stimulus	18	8.087520e-7	1.043533e-2	5.797404e-4	5.939958e+1	6.734055e-2	4	4.577875e-5	2.719239e-3	1991	1.442615e-1	1.000000e+0	9.349102e-1	6.672302e+0	1.498733e-1	1	2	7.194245e-4	5.000000e-1	MER34A,MER34A,MER34A,MER34A	FFAR2
GO Biological Process	GO:0060191	regulation of lipase activity	19	8.130239e-7	1.049045e-2	5.521288e-4	2.610183e+0	1.302591e+1	34	8.855136e-3	2.311353e-2	34	9.174371e-6	1.183769e-1	3.481674e-3	3.054789e+0	6.219742e+0	19	83	1.366906e-2	2.289157e-1	MER34A,MER34A,MER34A,MER34A,MER34A,MER34A,MER34A,MER34A,MER34A,MER34A,MER34A,MER34A,MER34A,MER34A,MER34A,MER34A,MER34A,MER34A,MER34A,MER34A,MER34A,MER34A,MER34A,MER34A,MER34A,MER34A,MER34A,MER34A,MER34A,MER34A,MER34A,MER34A,MER34A,MER34A	ABHD5,ABL2,ADCYAP1R1,AGTR1,ANG,APOH,ARF4,BICD1,ESR1,FGF2,FURIN,LIPC,LMF1,LPL,NMUR2,PLA2G5,PTAFR,PTH,SNCA
GO Biological Process	GO:0016445	somatic diversification of immunoglobulins	20	9.455508e-7	1.220044e-2	6.100221e-4	5.203612e+0	2.690439e+0	14	1.828986e-3	9.517335e-3	1906	1.397903e-1	1.000000e+0	9.463349e-1	1.976978e+0	2.023290e+0	4	27	2.877698e-3	1.481481e-1	MER34A,MER34A,MER34A,MER34A,MER34A,MER34A,MER34A,MER34A,MER34A,MER34A,MER34A,MER34A,MER34A,MER34A	EXO1,MSH2,MSH6,POLQ
GO Biological Process	GO:0051030	snRNA transport	21	1.078920e-6	1.392130e-2	6.629193e-4	2.907809e+1	1.719508e-1	5	1.168938e-4	3.399048e-3	2622	2.083946e-1	1.000000e+0	1.000000e+0	4.448201e+0	2.248100e-1	1	3	7.194245e-4	3.333333e-1	MER34A,MER34A,MER34A,MER34A,MER34A	PHAX
GO Biological Process	GO:0045910	negative regulation of DNA recombination	22	1.214972e-6	1.567678e-2	7.125811e-4	4.743719e+0	3.162076e+0	15	2.149610e-3	1.019714e-2	303	7.290223e-3	1.000000e+0	3.104480e-1	3.336151e+0	1.798480e+0	6	24	4.316547e-3	2.500000e-1	MER34A,MER34A,MER34A,MER34A,MER34A,MER34A,MER34A,MER34A,MER34A,MER34A,MER34A,MER34A,MER34A,MER34A,MER34A	BLM,CXorf57,MSH2,MSH6,POLQ,RIF1
GO Biological Process	GO:0002381	immunoglobulin production involved in immunoglobulin mediated immune response	23	1.412635e-6	1.822723e-2	7.924882e-4	5.961341e+0	2.012970e+0	12	1.368436e-3	8.157716e-3	1058	6.751416e-2	1.000000e+0	8.233792e-1	2.541829e+0	1.573670e+0	4	21	2.877698e-3	1.904762e-1	MER34A,MER34A,MER34A,MER34A,MER34A,MER34A,MER34A,MER34A,MER34A,MER34A,MER34A,MER34A	EXO1,GCNT3,MSH2,MSH6
GO Biological Process	GO:0051095	regulation of helicase activity	24	1.528741e-6	1.972535e-2	8.218894e-4	8.644978e+0	1.041067e+0	9	7.077273e-4	6.118287e-3	1928	1.422291e-1	1.000000e+0	9.518579e-1	2.965468e+0	6.744299e-1	2	9	1.438849e-3	2.222222e-1	MER34A,MER34A,MER34A,MER34A,MER34A,MER34A,MER34A,MER34A,MER34A	MSH2,MSH6
GO Biological Process	GO:0071543	diphosphoinositol polyphosphate metabolic process	25	1.529766e-6	1.973857e-2	7.895428e-4	1.038668e+1	7.702174e-1	8	5.236012e-4	5.438477e-3	3124	2.677245e-1	1.000000e+0	1.000000e+0	3.336151e+0	2.997466e-1	1	4	7.194245e-4	2.500000e-1	MER34A,MER34A,MER34A,MER34A,MER34A,MER34A,MER34A,MER34A	NUDT4
GO Biological Process	GO:1901909	diadenosine hexaphosphate catabolic process	25	1.529766e-6	1.973857e-2	7.895428e-4	1.038668e+1	7.702174e-1	8	5.236012e-4	5.438477e-3	3124	2.677245e-1	1.000000e+0	1.000000e+0	3.336151e+0	2.997466e-1	1	4	7.194245e-4	2.500000e-1	MER34A,MER34A,MER34A,MER34A,MER34A,MER34A,MER34A,MER34A	NUDT4
GO Biological Process	GO:1901911	adenosine 5'-(hexahydrogen pentaphosphate) catabolic process	25	1.529766e-6	1.973857e-2	7.895428e-4	1.038668e+1	7.702174e-1	8	5.236012e-4	5.438477e-3	3124	2.677245e-1	1.000000e+0	1.000000e+0	3.336151e+0	2.997466e-1	1	4	7.194245e-4	2.500000e-1	MER34A,MER34A,MER34A,MER34A,MER34A,MER34A,MER34A,MER34A	NUDT4
GO Biological Process	GO:1901907	diadenosine pentaphosphate catabolic process	25	1.529766e-6	1.973857e-2	7.895428e-4	1.038668e+1	7.702174e-1	8	5.236012e-4	5.438477e-3	3124	2.677245e-1	1.000000e+0	1.000000e+0	3.336151e+0	2.997466e-1	1	4	7.194245e-4	2.500000e-1	MER34A,MER34A,MER34A,MER34A,MER34A,MER34A,MER34A,MER34A	NUDT4
GO Biological Process	GO:0009988	cell-cell recognition	29	1.561473e-6	2.014769e-2	6.947478e-4	3.347717e+0	6.571642e+0	22	4.467466e-3	1.495581e-2	1803	1.191041e-1	1.000000e+0	8.523573e-1	1.617528e+0	4.945819e+0	8	66	5.755396e-3	1.212121e-1	MER34A,MER34A,MER34A,MER34A,MER34A,MER34A,MER34A,MER34A,MER34A,MER34A,MER34A,MER34A,MER34A,MER34A,MER34A,MER34A,MER34A,MER34A,MER34A,MER34A,MER34A,MER34A	CATSPERB,CD6,DLG1,EPHB1,KCNU1,NCK2,SPAM1,TEX101
GO Biological Process	GO:0045190	isotype switching	30	1.969659e-6	2.541451e-2	8.471503e-4	6.400024e+0	1.718743e+0	11	1.168418e-3	7.477906e-3	1851	1.301440e-1	1.000000e+0	9.072113e-1	2.354930e+0	1.273923e+0	3	17	2.158273e-3	1.764706e-1	MER34A,MER34A,MER34A,MER34A,MER34A,MER34A,MER34A,MER34A,MER34A,MER34A,MER34A	EXO1,MSH2,MSH6
GO Biological Process	GO:0000710	meiotic mismatch repair	31	2.015802e-6	2.600989e-2	8.390288e-4	2.556081e+1	1.956119e-1	5	1.329789e-4	3.399048e-3	1991	1.442615e-1	1.000000e+0	9.349102e-1	6.672302e+0	1.498733e-1	1	2	7.194245e-4	5.000000e-1	MER34A,MER34A,MER34A,MER34A,MER34A	MSH6
GO Biological Process	GO:0070316	regulation of G0 to G1 transition	32	2.103337e-6	2.713936e-2	8.481049e-4	3.677170e+0	5.167018e+0	19	3.512588e-3	1.291638e-2	699	3.109815e-2	1.000000e+0	5.740478e-1	2.278347e+0	3.072403e+0	7	41	5.035971e-3	1.707317e-1	MER34A,MER34A,MER34A,MER34A,MER34A,MER34A,MER34A,MER34A,MER34A,MER34A,MER34A,MER34A,MER34A,MER34A,MER34A,MER34A,MER34A,MER34A,MER34A	APAF1,DAB2IP,MAX,PHC1,RNF2,RRM2,RYBP
GO Biological Process	GO:0098927	vesicle-mediated transport between endosomal compartments	33	2.767493e-6	3.570896e-2	1.082090e-3	3.955033e+0	4.298321e+0	17	2.922040e-3	1.155676e-2	603	2.534986e-2	1.000000e+0	5.424366e-1	2.901001e+0	1.723543e+0	5	23	3.597122e-3	2.173913e-1	MER34A,MER34A,MER34A,MER34A,MER34A,MER34A,MER34A,MER34A,MER34A,MER34A,MER34A,MER34A,MER34A,MER34A,MER34A,MER34A,MER34A	EEA1,EMP2,KIF16B,MYO1D,PIK3C3
GO Biological Process	GO:0060193	positive regulation of lipase activity	34	2.931262e-6	3.782207e-2	1.112414e-3	2.873703e+0	9.047561e+0	26	6.150619e-3	1.767505e-2	58	1.310862e-4	1.000000e+0	2.916216e-2	3.062696e+0	4.571136e+0	14	61	1.007194e-2	2.295082e-1	MER34A,MER34A,MER34A,MER34A,MER34A,MER34A,MER34A,MER34A,MER34A,MER34A,MER34A,MER34A,MER34A,MER34A,MER34A,MER34A,MER34A,MER34A,MER34A,MER34A,MER34A,MER34A,MER34A,MER34A,MER34A,MER34A	ABHD5,ABL2,ADCYAP1R1,AGTR1,ANG,APOH,ARF4,ESR1,FGF2,LMF1,NMUR2,PLA2G5,PTAFR,PTH
GO Biological Process	GO:0006298	mismatch repair	35	3.746282e-6	4.833828e-2	1.381094e-3	5.411970e+0	2.217307e+0	12	1.507347e-3	8.157716e-3	2284	1.540138e-1	1.000000e+0	8.700701e-1	1.906372e+0	2.098226e+0	4	28	2.877698e-3	1.428571e-1	MER34A,MER34A,MER34A,MER34A,MER34A,MER34A,MER34A,MER34A,MER34A,MER34A,MER34A,MER34A	EXO1,MSH2,MSH6,PMS1
GO Biological Process	GO:0045128	negative regulation of reciprocal meiotic recombination	36	4.255661e-6	5.491079e-2	1.525300e-3	3.894396e+1	1.027117e-1	4	6.982440e-5	2.719239e-3	1204	7.493665e-2	1.000000e+0	8.030794e-1	1.334460e+1	7.493665e-2	1	1	7.194245e-4	1.000000e+0	MER34A,MER34A,MER34A,MER34A	MSH2
GO Biological Process	GO:0033522	histone H2A ubiquitination	37	4.543398e-6	5.862346e-2	1.584418e-3	4.878685e+0	2.664653e+0	13	1.811457e-3	8.837525e-3	1439	7.782695e-2	1.000000e+0	6.978465e-1	2.426292e+0	1.648606e+0	4	22	2.877698e-3	1.818182e-1	MER34A,MER34A,MER34A,MER34A,MER34A,MER34A,MER34A,MER34A,MER34A,MER34A,MER34A,MER34A,MER34A	DDB2,RNF2,RYBP,UBR2
GO Biological Process	GO:0008340	determination of adult lifespan	38	4.654642e-6	6.005885e-2	1.580496e-3	5.295436e+0	2.266103e+0	12	1.540518e-3	8.157716e-3	332	9.539300e-3	1.000000e+0	3.707397e-1	4.448201e+0	8.992399e-1	4	12	2.877698e-3	3.333333e-1	MER34A,MER34A,MER34A,MER34A,MER34A,MER34A,MER34A,MER34A,MER34A,MER34A,MER34A,MER34A	MSH2,MSH6,POU1F1,TFCP2L1
GO Biological Process	GO:0042035	regulation of cytokine biosynthetic process	39	5.324365e-6	6.870028e-2	1.761546e-3	2.425673e+0	1.360447e+1	33	9.248452e-3	2.243372e-2	1016	5.843623e-2	1.000000e+0	7.421286e-1	1.650879e+0	7.268855e+0	12	97	8.633094e-3	1.237113e-1	MER34A,MER34A,MER34A,MER34A,MER34A,MER34A,MER34A,MER34A,MER34A,MER34A,MER34A,MER34A,MER34A,MER34A,MER34A,MER34A,MER34A,MER34A,MER34A,MER34A,MER34A,MER34A,MER34A,MER34A,MER34A,MER34A,MER34A,MER34A,MER34A,MER34A,MER34A,MER34A,MER34A	ERRFI1,GATA3,IGF2BP3,IL12B,IL21,INHBA,MAST2,NLRP12,PRKCQ,PTAFR,SYK,TBK1
GO Biological Process	GO:0045022	early endosome to late endosome transport	40	5.334517e-6	6.883127e-2	1.720782e-3	3.957103e+0	4.043362e+0	16	2.748716e-3	1.087695e-2	1058	6.751416e-2	1.000000e+0	8.233792e-1	2.541829e+0	1.573670e+0	4	21	2.877698e-3	1.904762e-1	MER34A,MER34A,MER34A,MER34A,MER34A,MER34A,MER34A,MER34A,MER34A,MER34A,MER34A,MER34A,MER34A,MER34A,MER34A,MER34A	EEA1,EMP2,KIF16B,PIK3C3
GO Biological Process	GO:0035518	histone H2A monoubiquitination	41	6.070970e-6	7.833373e-2	1.910579e-3	5.155570e+0	2.327580e+0	12	1.582311e-3	8.157716e-3	1851	1.301440e-1	1.000000e+0	9.072113e-1	2.354930e+0	1.273923e+0	3	17	2.158273e-3	1.764706e-1	MER34A,MER34A,MER34A,MER34A,MER34A,MER34A,MER34A,MER34A,MER34A,MER34A,MER34A,MER34A	DDB2,RNF2,RYBP
GO Biological Process	GO:0051006	positive regulation of lipoprotein lipase activity	42	6.220546e-6	8.026371e-2	1.911041e-3	1.055247e+1	6.633519e-1	7	4.509530e-4	4.758668e-3	724	3.381263e-2	1.000000e+0	6.026027e-1	4.003381e+0	7.493665e-1	3	10	2.158273e-3	3.000000e-1	MER34A,MER34A,MER34A,MER34A,MER34A,MER34A,MER34A	ABHD5,APOH,LMF1
GO Biological Process	GO:0031953	negative regulation of protein autophosphorylation	43	6.431352e-6	8.298373e-2	1.929854e-3	6.310933e+0	1.584552e+0	10	1.077194e-3	6.798097e-3	2509	1.971942e-1	1.000000e+0	1.000000e+0	2.426292e+0	8.243032e-1	2	11	1.438849e-3	1.818182e-1	MER34A,MER34A,MER34A,MER34A,MER34A,MER34A,MER34A,MER34A,MER34A,MER34A	ERRFI1,NLRP12
GO Biological Process	GO:0016447	somatic recombination of immunoglobulin gene segments	44	7.018278e-6	9.055684e-2	2.058110e-3	5.586380e+0	1.969075e+0	11	1.338596e-3	7.477906e-3	2873	2.253992e-1	1.000000e+0	1.000000e+0	1.819719e+0	1.648606e+0	3	22	2.158273e-3	1.363636e-1	MER34A,MER34A,MER34A,MER34A,MER34A,MER34A,MER34A,MER34A,MER34A,MER34A,MER34A	EXO1,MSH2,MSH6
GO Biological Process	GO:1904049	negative regulation of spontaneous neurotransmitter secretion	45	8.135419e-6	1.049713e-1	2.332696e-3	1.012016e+1	6.916887e-1	7	4.702166e-4	4.758668e-3	236	5.611765e-3	1.000000e+0	3.068161e-1	1.334460e+1	1.498733e-1	2	2	1.438849e-3	1.000000e+0	MER34A,MER34A,MER34A,MER34A,MER34A,MER34A,MER34A	PARK2,PPP1R9A
GO Biological Process	GO:0032713	negative regulation of interleukin-4 production	46	8.169851e-6	1.054156e-1	2.291643e-3	7.006333e+0	1.284552e+0	9	8.732510e-4	6.118287e-3	4018	3.733856e-1	1.000000e+0	1.000000e+0	2.224101e+0	4.496199e-1	1	6	7.194245e-4	1.666667e-1	MER34A,MER34A,MER34A,MER34A,MER34A,MER34A,MER34A,MER34A,MER34A	CD83
GO Biological Process	GO:0032812	positive regulation of epinephrine secretion	47	8.562911e-6	1.104872e-1	2.350792e-3	1.892423e+1	2.642115e-1	5	1.796135e-4	3.399048e-3	1204	7.493665e-2	1.000000e+0	8.030794e-1	1.334460e+1	7.493665e-2	1	1	7.194245e-4	1.000000e+0	MER34A,MER34A,MER34A,MER34A,MER34A	CARTPT
GO Biological Process	GO:0015959	diadenosine polyphosphate metabolic process	48	9.305280e-6	1.200660e-1	2.501376e-3	8.092596e+0	9.885579e-1	8	6.720312e-4	5.438477e-3	4313	4.203572e-1	1.000000e+0	1.000000e+0	1.906372e+0	5.245566e-1	1	7	7.194245e-4	1.428571e-1	MER34A,MER34A,MER34A,MER34A,MER34A,MER34A,MER34A,MER34A	NUDT4
GO Biological Process	GO:1904048	regulation of spontaneous neurotransmitter secretion	49	9.915208e-6	1.279359e-1	2.610937e-3	9.811830e+0	7.134245e-1	7	4.849929e-4	4.758668e-3	444	1.599536e-2	1.000000e+0	4.648381e-1	8.896403e+0	2.248100e-1	2	3	1.438849e-3	6.666667e-1	MER34A,MER34A,MER34A,MER34A,MER34A,MER34A,MER34A	PARK2,PPP1R9A
GO Biological Process	GO:0090237	regulation of arachidonic acid secretion	50	1.048988e-5	1.353509e-1	2.707018e-3	9.725593e+0	7.197505e-1	7	4.892933e-4	4.758668e-3	1101	6.873569e-2	1.000000e+0	8.055373e-1	4.448201e+0	4.496199e-1	2	6	1.438849e-3	3.333333e-1	MER34A,MER34A,MER34A,MER34A,MER34A,MER34A,MER34A	MIF,SYK
GO Biological Process	GO:0014743	regulation of muscle hypertrophy	51	1.104280e-5	1.424852e-1	2.793828e-3	2.550351e+0	1.097888e+1	28	7.463549e-3	1.903467e-2	927	4.855282e-2	1.000000e+0	6.758113e-1	2.075827e+0	3.372149e+0	7	45	5.035971e-3	1.555556e-1	MER34A,MER34A,MER34A,MER34A,MER34A,MER34A,MER34A,MER34A,MER34A,MER34A,MER34A,MER34A,MER34A,MER34A,MER34A,MER34A,MER34A,MER34A,MER34A,MER34A,MER34A,MER34A,MER34A,MER34A,MER34A,MER34A,MER34A,MER34A	CAMK2D,ERRFI1,JARID2,MSTN,PDE9A,PRKCA,TRPC3
GO Biological Process	GO:0071474	cellular hyperosmotic response	52	1.125299e-5	1.451973e-1	2.792256e-3	7.879568e+0	1.015284e+0	8	6.901999e-4	5.438477e-3	5097	5.411937e-1	1.000000e+0	1.000000e+0	1.334460e+0	7.493665e-1	1	10	7.194245e-4	1.000000e-1	MER34A,MER34A,MER34A,MER34A,MER34A,MER34A,MER34A,MER34A	ERRFI1
GO Biological Process	GO:1900272	negative regulation of long-term synaptic potentiation	53	1.126993e-5	1.454159e-1	2.743696e-3	5.305653e+0	2.073261e+0	11	1.409423e-3	7.477906e-3	499	1.766363e-2	1.000000e+0	4.567411e-1	5.004227e+0	5.994932e-1	3	8	2.158273e-3	3.750000e-1	MER34A,MER34A,MER34A,MER34A,MER34A,MER34A,MER34A,MER34A,MER34A,MER34A,MER34A	APP,CX3CR1,PPP1R9A
GO Biological Process	GO:0032720	negative regulation of tumor necrosis factor production	54	1.272996e-5	1.642547e-1	3.041753e-3	3.510417e+0	4.842729e+0	17	3.292134e-3	1.155676e-2	3082	2.602326e-1	1.000000e+0	1.000000e+0	1.450500e+0	3.447086e+0	5	46	3.597122e-3	1.086957e-1	MER34A,MER34A,MER34A,MER34A,MER34A,MER34A,MER34A,MER34A,MER34A,MER34A,MER34A,MER34A,MER34A,MER34A,MER34A,MER34A,MER34A	ARG2,CHRNA7,CIDEA,ERRFI1,TNFAIP3
GO Biological Process	GO:0061365	positive regulation of triglyceride lipase activity	55	1.296775e-5	1.673229e-1	3.042234e-3	9.407124e+0	7.441169e-1	7	5.058579e-4	4.758668e-3	843	4.395895e-2	1.000000e+0	6.728379e-1	3.639438e+0	8.243032e-1	3	11	2.158273e-3	2.727273e-1	MER34A,MER34A,MER34A,MER34A,MER34A,MER34A,MER34A	ABHD5,APOH,LMF1
GO Biological Process	GO:0001771	immunological synapse formation	56	1.440518e-5	1.858700e-1	3.319108e-3	5.164685e+0	2.129849e+0	11	1.447892e-3	7.477906e-3	278	6.755785e-3	1.000000e+0	3.135608e-1	4.852583e+0	8.243032e-1	4	11	2.877698e-3	3.636364e-1	MER34A,MER34A,MER34A,MER34A,MER34A,MER34A,MER34A,MER34A,MER34A,MER34A,MER34A	CD6,DLG1,EPHB1,NCK2
GO Biological Process	GO:1903556	negative regulation of tumor necrosis factor superfamily cytokine production	57	1.544374e-5	1.992706e-1	3.495975e-3	3.456614e+0	4.918107e+0	17	3.343377e-3	1.155676e-2	3473	2.896906e-1	1.000000e+0	1.000000e+0	1.390063e+0	3.596959e+0	5	48	3.597122e-3	1.041667e-1	MER34A,MER34A,MER34A,MER34A,MER34A,MER34A,MER34A,MER34A,MER34A,MER34A,MER34A,MER34A,MER34A,MER34A,MER34A,MER34A,MER34A	ARG2,CHRNA7,CIDEA,ERRFI1,TNFAIP3
GO Biological Process	GO:0060426	lung vasculature development	58	1.566122e-5	2.020767e-1	3.484081e-3	7.520733e+0	1.063726e+0	8	7.231312e-4	5.438477e-3	4018	3.733856e-1	1.000000e+0	1.000000e+0	2.224101e+0	4.496199e-1	1	6	7.194245e-4	1.666667e-1	MER34A,MER34A,MER34A,MER34A,MER34A,MER34A,MER34A,MER34A	ERRFI1
GO Biological Process	GO:0031952	regulation of protein autophosphorylation	59	1.633090e-5	2.107176e-1	3.571485e-3	2.723611e+0	8.811831e+0	24	5.990368e-3	1.631543e-2	797	3.919309e-2	1.000000e+0	6.345150e-1	2.172377e+0	3.222276e+0	7	43	5.035971e-3	1.627907e-1	MER34A,MER34A,MER34A,MER34A,MER34A,MER34A,MER34A,MER34A,MER34A,MER34A,MER34A,MER34A,MER34A,MER34A,MER34A,MER34A,MER34A,MER34A,MER34A,MER34A,MER34A,MER34A,MER34A,MER34A	CALM2,EPHA7,ERRFI1,NLRP12,PDGFC,SYK,VEGFC
GO Biological Process	GO:0010611	regulation of cardiac muscle hypertrophy	60	1.778482e-5	2.294775e-1	3.824626e-3	2.531840e+0	1.066418e+1	27	7.249612e-3	1.835486e-2	1641	9.961365e-2	1.000000e+0	7.832510e-1	1.862038e+0	3.222276e+0	6	43	4.316547e-3	1.395349e-1	MER34A,MER34A,MER34A,MER34A,MER34A,MER34A,MER34A,MER34A,MER34A,MER34A,MER34A,MER34A,MER34A,MER34A,MER34A,MER34A,MER34A,MER34A,MER34A,MER34A,MER34A,MER34A,MER34A,MER34A,MER34A,MER34A,MER34A	CAMK2D,ERRFI1,JARID2,PDE9A,PRKCA,TRPC3
GO Biological Process	GO:0044057	regulation of system process	61	1.857127e-5	2.396251e-1	3.928280e-3	1.432558e+0	9.702923e+1	139	6.596141e-2	9.449354e-2	153	1.876327e-3	1.000000e+0	1.582369e-1	1.485682e+0	3.769314e+1	56	503	4.028777e-2	1.113320e-1	MER34A,MER34A,MER34A,MER34A,MER34A,MER34A,MER34A,MER34A,MER34A,MER34A,MER34A,MER34A,MER34A,MER34A,MER34A,MER34A,MER34A,MER34A,MER34A,MER34A,MER34A,MER34A,MER34A,MER34A,MER34A,MER34A,MER34A,MER34A,MER34A,MER34A,MER34A,MER34A,MER34A,MER34A,MER34A,MER34A,MER34A,MER34A,MER34A,MER34A,MER34A,MER34A,MER34A,MER34A,MER34A,MER34A,MER34A,MER34A,MER34A,MER34A,MER34A,MER34A,MER34A,MER34A,MER34A,MER34A,MER34A,…	ADRA1B,AGTR1,ANK2,ARHGAP42,ATP2B1,CACNA2D1,CACNA2D3,CACNB2,CACNG3,CALM2,CAMK2D,CARTPT,CCK,CELF2,CHRNA7,CRH,CXADR,DICER1,DLG1,DOCK5,EDN2,EMP2,ENO1,ERRFI1,GRIN2A,HGF,HTR2C,IL2,INHBA,JARID2,KCNIP1,KCNIP4,KCNJ2,KCNJ3,KCNMB4,KCNN2,MSTN,NEUROD1,NLGN1,NMUR2,NPNT,NRG1,OPRK1,PARD3,PDE9A,PKP2,PRKCA,PROK2,PTAFR,RYR3,SGK1,TACR2,TGFB2,TMEM100,TNR,TRPC3
GO Biological Process	GO:0061078	positive regulation of prostaglandin secretion involved in immune response	62	1.987011e-5	2.563840e-1	4.135226e-3	6.016060e+1	4.986652e-2	3	3.389974e-5	2.039429e-3	1204	7.493665e-2	1.000000e+0	8.030794e-1	1.334460e+1	7.493665e-2	1	1	7.194245e-4	1.000000e+0	MER34A,MER34A,MER34A	MIF
GO Biological Process	GO:0061469	regulation of type B pancreatic cell proliferation	63	2.097423e-5	2.706305e-1	4.295722e-3	7.215561e+0	1.108715e+0	8	7.537151e-4	5.438477e-3	5097	5.411937e-1	1.000000e+0	1.000000e+0	1.334460e+0	7.493665e-1	1	10	7.194245e-4	1.000000e-1	MER34A,MER34A,MER34A,MER34A,MER34A,MER34A,MER34A,MER34A	ERRFI1
GO Biological Process	GO:0051299	centrosome separation	64	2.141030e-5	2.762571e-1	4.316517e-3	1.112374e+1	5.393870e-1	6	3.666805e-4	4.078858e-3	148	1.719789e-3	1.000000e+0	1.499354e-1	6.672302e+0	5.994932e-1	4	8	2.877698e-3	5.000000e-1	MER34A,MER34A,MER34A,MER34A,MER34A,MER34A	AURKA,CNTROB,NDEL1,NEK2
GO Biological Process	GO:0002752	cell surface pattern recognition receptor signaling pathway	65	2.251192e-5	2.904713e-1	4.468789e-3	2.540128e+1	1.574724e-1	4	1.070512e-4	2.719239e-3	1991	1.442615e-1	1.000000e+0	9.349102e-1	6.672302e+0	1.498733e-1	1	2	7.194245e-4	5.000000e-1	MER34A,MER34A,MER34A,MER34A	FFAR2
GO Biological Process	GO:0007176	regulation of epidermal growth factor-activated receptor activity	66	2.329818e-5	3.006164e-1	4.554794e-3	3.343906e+0	5.083875e+0	17	3.456067e-3	1.155676e-2	2350	1.687521e-1	1.000000e+0	9.265567e-1	1.840635e+0	2.173163e+0	4	29	2.877698e-3	1.379310e-1	MER34A,MER34A,MER34A,MER34A,MER34A,MER34A,MER34A,MER34A,MER34A,MER34A,MER34A,MER34A,MER34A,MER34A,MER34A,MER34A,MER34A	APP,CBLB,ERRFI1,NCK2
GO Biological Process	GO:0070253	somatostatin secretion	67	2.377287e-5	3.067413e-1	4.578229e-3	1.526845e+1	3.274727e-1	5	2.226191e-4	3.399048e-3	1991	1.442615e-1	1.000000e+0	9.349102e-1	6.672302e+0	1.498733e-1	1	2	7.194245e-4	5.000000e-1	MER34A,MER34A,MER34A,MER34A,MER34A	CARTPT
GO Biological Process	GO:0009169	purine ribonucleoside monophosphate catabolic process	68	2.882642e-5	3.719473e-1	5.469813e-3	5.956710e+0	1.510901e+0	9	1.027125e-3	6.118287e-3	1750	1.161869e-1	1.000000e+0	8.566626e-1	3.336151e+0	5.994932e-1	2	8	1.438849e-3	2.500000e-1	MER34A,MER34A,MER34A,MER34A,MER34A,MER34A,MER34A,MER34A,MER34A	NT5E,NUDT4
GO Biological Process	GO:0070093	negative regulation of glucagon secretion	69	3.025520e-5	3.903828e-1	5.657722e-3	1.044942e+1	5.741947e-1	6	3.903431e-4	4.078858e-3	444	1.599536e-2	1.000000e+0	4.648381e-1	8.896403e+0	2.248100e-1	2	3	1.438849e-3	6.666667e-1	MER34A,MER34A,MER34A,MER34A,MER34A,MER34A	CARTPT,CRH
GO Biological Process	GO:1900271	regulation of long-term synaptic potentiation	70	3.058683e-5	3.946619e-1	5.638027e-3	3.139865e+0	5.732731e+0	18	3.897166e-3	1.223657e-2	551	2.191673e-2	1.000000e+0	5.132333e-1	2.668921e+0	2.248100e+0	6	30	4.316547e-3	2.000000e-1	MER34A,MER34A,MER34A,MER34A,MER34A,MER34A,MER34A,MER34A,MER34A,MER34A,MER34A,MER34A,MER34A,MER34A,MER34A,MER34A,MER34A,MER34A	APP,CHRNA7,CX3CR1,GRIN2A,PPP1R9A,SQSTM1
GO Biological Process	GO:0002385	mucosal immune response	71	3.152827e-5	4.068093e-1	5.729708e-3	5.887446e+0	1.528677e+0	9	1.039209e-3	6.118287e-3	2453	1.839606e-1	1.000000e+0	9.676493e-1	1.779281e+0	2.248100e+0	4	30	2.877698e-3	1.333333e-1	MER34A,MER34A,MER34A,MER34A,MER34A,MER34A,MER34A,MER34A,MER34A	DEFB1,FFAR2,GCNT3,NOS2
GO Biological Process	GO:0009128	purine nucleoside monophosphate catabolic process	72	3.244551e-5	4.186444e-1	5.814506e-3	5.865416e+0	1.534418e+0	9	1.043112e-3	6.118287e-3	1928	1.422291e-1	1.000000e+0	9.518579e-1	2.965468e+0	6.744299e-1	2	9	1.438849e-3	2.222222e-1	MER34A,MER34A,MER34A,MER34A,MER34A,MER34A,MER34A,MER34A,MER34A	NT5E,NUDT4
GO Biological Process	GO:0031329	regulation of cellular catabolic process	73	3.478787e-5	4.488679e-1	6.148875e-3	1.587242e+0	5.292197e+1	84	3.597687e-2	5.710401e-2	390	1.258705e-2	1.000000e+0	4.164377e-1	1.420342e+0	3.027441e+1	43	404	3.093525e-2	1.064356e-1	MER34A,MER34A,MER34A,MER34A,MER34A,MER34A,MER34A,MER34A,MER34A,MER34A,MER34A,MER34A,MER34A,MER34A,MER34A,MER34A,MER34A,MER34A,MER34A,MER34A,MER34A,MER34A,MER34A,MER34A,MER34A,MER34A,MER34A,MER34A,MER34A,MER34A,MER34A,MER34A,MER34A,MER34A,MER34A,MER34A,MER34A,MER34A,MER34A,MER34A,MER34A,MER34A,MER34A,MER34A,MER34A,MER34A,MER34A,MER34A,MER34A,MER34A,MER34A,MER34A,MER34A,MER34A,MER34A,MER34A,MER34A,…	ABHD5,ANAPC4,ANXA2,APAF1,AURKA,BBS7,CDC16,CIDEA,CNR1,COMMD1,CPEB3,CUL1,DAB2IP,DISC1,DYX1C1,FHIT,FURIN,LRPPRC,MAD2L1,MYLIP,NBAS,PACSIN3,PARK2,PARK7,PIAS1,PNPT1,PRICKLE1,PRR5L,PSMC1,RFWD2,RNF180,RNF19A,RNF217,RYBP,SNCA,SPTLC1,SUPV3L1,TIMP4,TNFAIP3,TNRC6C,TRIB1,UBE3A,ZC3HAV1
GO Biological Process	GO:1990830	cellular response to leukemia inhibitory factor	74	3.593390e-5	4.636551e-1	6.265610e-3	2.067633e+0	1.837851e+1	38	1.249389e-2	2.583277e-2	208	4.135626e-3	1.000000e+0	2.565480e-1	2.129458e+0	7.044046e+0	15	94	1.079137e-2	1.595745e-1	MER34A,MER34A,MER34A,MER34A,MER34A,MER34A,MER34A,MER34A,MER34A,MER34A,MER34A,MER34A,MER34A,MER34A,MER34A,MER34A,MER34A,MER34A,MER34A,MER34A,MER34A,MER34A,MER34A,MER34A,MER34A,MER34A,MER34A,MER34A,MER34A,MER34A,MER34A,MER34A,MER34A,MER34A,MER34A,MER34A,MER34A,MER34A	ADAM23,ARID5B,B3GNT2,CTBP2,EFHC2,JARID2,KAT6B,KLF5,MPC1,PADI2,PAX6,PRDM5,RIF1,SNX10,VEGFC
GO Biological Process	GO:0006335	DNA replication-dependent nucleosome assembly	75	3.829774e-5	4.941557e-1	6.588743e-3	1.001138e+1	5.993180e-1	6	4.074221e-4	4.078858e-3	2842	2.156076e-1	1.000000e+0	9.788828e-1	1.668076e+0	2.397973e+0	4	32	2.877698e-3	1.250000e-1	MER34A,MER34A,MER34A,MER34A,MER34A,MER34A	HIST1H3B,HIST1H3C,HIST2H4A,HIST2H4B
GO Biological Process	GO:0051654	establishment of mitochondrion localization	76	3.935121e-5	5.077487e-1	6.680903e-3	4.617920e+0	2.382025e+0	11	1.619324e-3	7.477906e-3	937	4.918223e-2	1.000000e+0	6.772661e-1	2.809390e+0	1.423796e+0	4	19	2.877698e-3	2.105263e-1	MER34A,MER34A,MER34A,MER34A,MER34A,MER34A,MER34A,MER34A,MER34A,MER34A,MER34A	FEZ1,LRPPRC,MAP1B,TRAK1
GO Biological Process	GO:0006310	DNA recombination	77	4.332270e-5	5.589928e-1	7.259647e-3	1.933104e+0	2.276133e+1	44	1.547337e-2	2.991162e-2	1813	1.225974e-1	1.000000e+0	8.725175e-1	1.321248e+0	1.513720e+1	20	202	1.438849e-2	9.900990e-2	MER34A,MER34A,MER34A,MER34A,MER34A,MER34A,MER34A,MER34A,MER34A,MER34A,MER34A,MER34A,MER34A,MER34A,MER34A,MER34A,MER34A,MER34A,MER34A,MER34A,MER34A,MER34A,MER34A,MER34A,MER34A,MER34A,MER34A,MER34A,MER34A,MER34A,MER34A,MER34A,MER34A,MER34A,MER34A,MER34A,MER34A,MER34A,MER34A,MER34A,MER34A,MER34A,MER34A,MER34A	BARD1,BLM,DMC1,EXO1,HELQ,KDM4D,MND1,MSH2,MSH6,POLQ,PRDM9,RAG2,RBPJ,RMI1,RMI2,RPA4,SMC5,SUPV3L1,TSN,UBR2
GO Biological Process	GO:0051971	positive regulation of transmission of nerve impulse	78	4.338995e-5	5.598605e-1	7.177699e-3	6.501979e+0	1.230395e+0	8	8.364341e-4	5.438477e-3	1538	9.155609e-2	1.000000e+0	7.681068e-1	3.812744e+0	5.245566e-1	2	7	1.438849e-3	2.857143e-1	MER34A,MER34A,MER34A,MER34A,MER34A,MER34A,MER34A,MER34A	CARTPT,TNR
GO Biological Process	GO:0006638	neutral lipid metabolic process	79	4.515491e-5	5.826338e-1	7.375111e-3	2.394864e+0	1.127413e+1	27	7.664260e-3	1.835486e-2	147	1.698400e-3	1.000000e+0	1.490779e-1	2.327547e+0	6.444552e+0	15	86	1.079137e-2	1.744186e-1	MER34A,MER34A,MER34A,MER34A,MER34A,MER34A,MER34A,MER34A,MER34A,MER34A,MER34A,MER34A,MER34A,MER34A,MER34A,MER34A,MER34A,MER34A,MER34A,MER34A,MER34A,MER34A,MER34A,MER34A,MER34A,MER34A,MER34A	ABHD12,AGPAT5,ANG,APOH,CPS1,FABP6,LIPC,LMF1,LPL,MOGAT1,PNPLA1,PNPLA3,PNPLA5,SEL1L,SNCA
GO Biological Process	GO:0032435	negative regulation of proteasomal ubiquitin-dependent protein catabolic process	80	4.681165e-5	6.040107e-1	7.550134e-3	3.462756e+0	4.331810e+0	15	2.944806e-3	1.019714e-2	3808	3.297316e-1	1.000000e+0	1.000000e+0	1.482734e+0	2.023290e+0	3	27	2.158273e-3	1.111111e-1	MER34A,MER34A,MER34A,MER34A,MER34A,MER34A,MER34A,MER34A,MER34A,MER34A,MER34A,MER34A,MER34A,MER34A,MER34A	FHIT,PARK7,RYBP
GO Biological Process	GO:0010890	positive regulation of sequestering of triglyceride	81	4.805889e-5	6.201039e-1	7.655603e-3	9.605333e+0	6.246530e-1	6	4.246451e-4	4.078858e-3	1538	9.155609e-2	1.000000e+0	7.681068e-1	3.812744e+0	5.245566e-1	2	7	1.438849e-3	2.857143e-1	MER34A,MER34A,MER34A,MER34A,MER34A,MER34A	CIDEA,LPL
GO Biological Process	GO:0043313	regulation of neutrophil degranulation	82	5.122601e-5	6.609692e-1	8.060600e-3	7.559920e+0	9.259357e-1	7	6.294601e-4	4.758668e-3	1538	9.155609e-2	1.000000e+0	7.681068e-1	3.812744e+0	5.245566e-1	2	7	1.438849e-3	2.857143e-1	MER34A,MER34A,MER34A,MER34A,MER34A,MER34A,MER34A	PTAFR,SYK
GO Biological Process	GO:0055014	atrial cardiac muscle cell development	83	5.143353e-5	6.636468e-1	7.995745e-3	1.295952e+1	3.858166e-1	5	2.622819e-4	3.399048e-3	2622	2.083946e-1	1.000000e+0	1.000000e+0	4.448201e+0	2.248100e-1	1	3	7.194245e-4	3.333333e-1	MER34A,MER34A,MER34A,MER34A,MER34A	FHL2
GO Biological Process	GO:0009895	negative regulation of catabolic process	84	5.346022e-5	6.897972e-1	8.211872e-3	1.915050e+0	2.297590e+1	44	1.561924e-2	2.991162e-2	2499	1.919795e-1	1.000000e+0	9.912411e-1	1.283135e+0	1.169012e+1	15	156	1.079137e-2	9.615385e-2	MER34A,MER34A,MER34A,MER34A,MER34A,MER34A,MER34A,MER34A,MER34A,MER34A,MER34A,MER34A,MER34A,MER34A,MER34A,MER34A,MER34A,MER34A,MER34A,MER34A,MER34A,MER34A,MER34A,MER34A,MER34A,MER34A,MER34A,MER34A,MER34A,MER34A,MER34A,MER34A,MER34A,MER34A,MER34A,MER34A,MER34A,MER34A,MER34A,MER34A,MER34A,MER34A,MER34A,MER34A	ANXA2,CIDEA,CNR1,DAB2IP,FHIT,FURIN,GRIN2A,LRPPRC,MAD2L1,NBAS,NOS2,NRG1,PARK7,RYBP,TIMP4
GO Biological Process	GO:0048205	COPI coating of Golgi vesicle	85	5.426253e-5	7.001494e-1	8.237052e-3	2.022377e+1	1.977871e-1	4	1.344575e-4	2.719239e-3	3124	2.677245e-1	1.000000e+0	1.000000e+0	3.336151e+0	2.997466e-1	1	4	7.194245e-4	2.500000e-1	MER34A,MER34A,MER34A,MER34A	TMED9
GO Biological Process	GO:0090330	regulation of platelet aggregation	86	5.517151e-5	7.118780e-1	8.277651e-3	3.825386e+0	3.398350e+0	13	2.310231e-3	8.837525e-3	810	4.119291e-2	1.000000e+0	6.561878e-1	2.965468e+0	1.348860e+0	4	18	2.877698e-3	2.222222e-1	MER34A,MER34A,MER34A,MER34A,MER34A,MER34A,MER34A,MER34A,MER34A,MER34A,MER34A,MER34A,MER34A	ALOX12,PRKCA,PRKCQ,SYK
GO Biological Process	GO:1904300	positive regulation of transcytosis	87	5.564970e-5	7.180481e-1	8.253426e-3	4.245990e+1	7.065491e-2	3	4.803189e-5	2.039429e-3	1204	7.493665e-2	1.000000e+0	8.030794e-1	1.334460e+1	7.493665e-2	1	1	7.194245e-4	1.000000e+0	MER34A,MER34A,MER34A	PTAFR
GO Biological Process	GO:1904303	positive regulation of maternal process involved in parturition	87	5.564970e-5	7.180481e-1	8.253426e-3	4.245990e+1	7.065491e-2	3	4.803189e-5	2.039429e-3	1204	7.493665e-2	1.000000e+0	8.030794e-1	1.334460e+1	7.493665e-2	1	1	7.194245e-4	1.000000e+0	MER34A,MER34A,MER34A	PTAFR
GO Biological Process	GO:1904317	cellular response to 2-O-acetyl-1-O-hexadecyl-sn-glycero-3-phosphocholine	87	5.564970e-5	7.180481e-1	8.253426e-3	4.245990e+1	7.065491e-2	3	4.803189e-5	2.039429e-3	1204	7.493665e-2	1.000000e+0	8.030794e-1	1.334460e+1	7.493665e-2	1	1	7.194245e-4	1.000000e+0	MER34A,MER34A,MER34A	PTAFR
GO Biological Process	GO:0071258	cellular response to gravity	87	5.564970e-5	7.180481e-1	8.253426e-3	4.245990e+1	7.065491e-2	3	4.803189e-5	2.039429e-3	1204	7.493665e-2	1.000000e+0	8.030794e-1	1.334460e+1	7.493665e-2	1	1	7.194245e-4	1.000000e+0	MER34A,MER34A,MER34A	PTAFR
GO Biological Process	GO:0009125	nucleoside monophosphate catabolic process	91	5.854119e-5	7.553570e-1	8.300626e-3	5.426866e+0	1.658416e+0	9	1.127407e-3	6.118287e-3	2509	1.971942e-1	1.000000e+0	1.000000e+0	2.426292e+0	8.243032e-1	2	11	1.438849e-3	1.818182e-1	MER34A,MER34A,MER34A,MER34A,MER34A,MER34A,MER34A,MER34A,MER34A	NT5E,NUDT4
GO Biological Process	GO:0018105	peptidyl-serine phosphorylation	92	5.859713e-5	7.560788e-1	8.218247e-3	1.834861e+0	2.670501e+1	49	1.815433e-2	3.331067e-2	264	5.953026e-3	1.000000e+0	2.909541e-1	1.779281e+0	1.236455e+1	22	165	1.582734e-2	1.333333e-1	MER34A,MER34A,MER34A,MER34A,MER34A,MER34A,MER34A,MER34A,MER34A,MER34A,MER34A,MER34A,MER34A,MER34A,MER34A,MER34A,MER34A,MER34A,MER34A,MER34A,MER34A,MER34A,MER34A,MER34A,MER34A,MER34A,MER34A,MER34A,MER34A,MER34A,MER34A,MER34A,MER34A,MER34A,MER34A,MER34A,MER34A,MER34A,MER34A,MER34A,MER34A,MER34A,MER34A,MER34A,MER34A,MER34A,MER34A,MER34A,MER34A	AURKA,CAB39,CAMK1D,CAMK1G,CAMK2D,CDK5R1,CSNK1G3,DCLK2,DCLK3,HIPK2,MAST2,MAST4,MKNK2,PRKCA,PRKCQ,RPS6KA3,SGK1,STK32C,SYK,TBK1,TGFBR2,VRK2
GO Biological Process	GO:0009164	nucleoside catabolic process	93	6.104919e-5	7.877177e-1	8.470083e-3	3.380180e+0	4.437633e+0	15	3.016746e-3	1.019714e-2	1921	1.403367e-1	1.000000e+0	9.426155e-1	1.803325e+0	2.772656e+0	5	37	3.597122e-3	1.351351e-1	MER34A,MER34A,MER34A,MER34A,MER34A,MER34A,MER34A,MER34A,MER34A,MER34A,MER34A,MER34A,MER34A,MER34A,MER34A	CECR1,DPYD,DPYS,NT5E,NUDT4
GO Biological Process	GO:0043589	skin morphogenesis	94	6.289353e-5	8.115152e-1	8.633141e-3	6.161360e+0	1.298415e+0	8	8.826749e-4	5.438477e-3	4629	4.638101e-1	1.000000e+0	1.000000e+0	1.668076e+0	5.994932e-1	1	8	7.194245e-4	1.250000e-1	MER34A,MER34A,MER34A,MER34A,MER34A,MER34A,MER34A,MER34A	ERRFI1
GO Biological Process	GO:0010002	cardioblast differentiation	95	6.313206e-5	8.145930e-1	8.574663e-3	3.369839e+0	4.451251e+0	15	3.026004e-3	1.019714e-2	150	1.813121e-3	1.000000e+0	1.559647e-1	5.132540e+0	9.741765e-1	5	13	3.597122e-3	3.846154e-1	MER34A,MER34A,MER34A,MER34A,MER34A,MER34A,MER34A,MER34A,MER34A,MER34A,MER34A,MER34A,MER34A,MER34A,MER34A	EOMES,NRG1,RBPJ,T,TGFB2
GO Biological Process	GO:0006639	acylglycerol metabolic process	96	6.427858e-5	8.293865e-1	8.639443e-3	2.389036e+0	1.088305e+1	26	7.398401e-3	1.767505e-2	207	4.109404e-3	1.000000e+0	2.561528e-1	2.197935e+0	6.369616e+0	14	85	1.007194e-2	1.647059e-1	MER34A,MER34A,MER34A,MER34A,MER34A,MER34A,MER34A,MER34A,MER34A,MER34A,MER34A,MER34A,MER34A,MER34A,MER34A,MER34A,MER34A,MER34A,MER34A,MER34A,MER34A,MER34A,MER34A,MER34A,MER34A,MER34A	ABHD12,AGPAT5,ANG,APOH,CPS1,FABP6,LIPC,LMF1,LPL,MOGAT1,PNPLA1,PNPLA3,PNPLA5,SEL1L
GO Biological Process	GO:0002232	leukocyte chemotaxis involved in inflammatory response	97	6.727268e-5	8.680194e-1	8.948654e-3	1.912263e+1	2.091763e-1	4	1.422001e-4	2.719239e-3	2622	2.083946e-1	1.000000e+0	1.000000e+0	4.448201e+0	2.248100e-1	1	3	7.194245e-4	3.333333e-1	MER34A,MER34A,MER34A,MER34A	FFAR2
GO Biological Process	GO:0031644	regulation of neurological system process	98	6.779680e-5	8.747821e-1	8.926348e-3	2.126625e+0	1.551755e+1	33	1.054898e-2	2.243372e-2	268	6.155014e-3	1.000000e+0	2.963364e-1	2.255426e+0	5.320502e+0	12	71	8.633094e-3	1.690141e-1	MER34A,MER34A,MER34A,MER34A,MER34A,MER34A,MER34A,MER34A,MER34A,MER34A,MER34A,MER34A,MER34A,MER34A,MER34A,MER34A,MER34A,MER34A,MER34A,MER34A,MER34A,MER34A,MER34A,MER34A,MER34A,MER34A,MER34A,MER34A,MER34A,MER34A,MER34A,MER34A,MER34A	CARTPT,CCK,DICER1,GRIN2A,HGF,HTR2C,NRG1,OPRK1,PARD3,PTAFR,TMEM100,TNR
GO Biological Process	GO:0046635	positive regulation of alpha-beta T cell activation	99	6.839804e-5	8.825399e-1	8.914545e-3	2.481784e+0	9.670463e+0	24	6.574074e-3	1.631543e-2	704	3.127377e-2	1.000000e+0	5.731896e-1	2.135137e+0	3.746833e+0	8	50	5.755396e-3	1.600000e-1	MER34A,MER34A,MER34A,MER34A,MER34A,MER34A,MER34A,MER34A,MER34A,MER34A,MER34A,MER34A,MER34A,MER34A,MER34A,MER34A,MER34A,MER34A,MER34A,MER34A,MER34A,MER34A,MER34A,MER34A	CD83,GLI3,IL12A,IL12B,PRKCQ,RIPK2,SYK,TGFBR2
GO Biological Process	GO:0045830	positive regulation of isotype switching	100	6.855711e-5	8.845924e-1	8.845924e-3	4.335616e+0	2.537125e+0	11	1.724762e-3	7.477906e-3	1517	8.887475e-2	1.000000e+0	7.559334e-1	2.320801e+0	1.723543e+0	4	23	2.877698e-3	1.739130e-1	MER34A,MER34A,MER34A,MER34A,MER34A,MER34A,MER34A,MER34A,MER34A,MER34A,MER34A	IL2,MSH2,MSH6,RIF1
GO Biological Process	GO:0032434	regulation of proteasomal ubiquitin-dependent protein catabolic process	101	7.158236e-5	9.236272e-1	9.144824e-3	2.043380e+0	1.761787e+1	36	1.197680e-2	2.447315e-2	869	4.572101e-2	1.000000e+0	6.788702e-1	1.638811e+0	8.542779e+0	14	114	1.007194e-2	1.228070e-1	MER34A,MER34A,MER34A,MER34A,MER34A,MER34A,MER34A,MER34A,MER34A,MER34A,MER34A,MER34A,MER34A,MER34A,MER34A,MER34A,MER34A,MER34A,MER34A,MER34A,MER34A,MER34A,MER34A,MER34A,MER34A,MER34A,MER34A,MER34A,MER34A,MER34A,MER34A,MER34A,MER34A,MER34A,MER34A,MER34A	AURKA,BBS7,COMMD1,FHIT,PARK2,PARK7,PIAS1,PRICKLE1,RFWD2,RNF180,RNF19A,RNF217,RYBP,TRIB1
GO Biological Process	GO:0033033	negative regulation of myeloid cell apoptotic process	102	7.258402e-5	9.365516e-1	9.181879e-3	5.273883e+0	1.706522e+0	9	1.160110e-3	6.118287e-3	1472	8.209710e-2	1.000000e+0	7.196324e-1	2.859558e+0	1.049113e+0	3	14	2.158273e-3	2.142857e-1	MER34A,MER34A,MER34A,MER34A,MER34A,MER34A,MER34A,MER34A,MER34A	APOH,KITLG,MIF
GO Biological Process	GO:0019482	beta-alanine metabolic process	103	7.394403e-5	9.540998e-1	9.263105e-3	6.017600e+0	1.329434e+0	8	9.037618e-4	5.438477e-3	136	1.585644e-3	1.000000e+0	1.504380e-1	1.000845e+1	2.997466e-1	3	4	2.158273e-3	7.500000e-1	MER34A,MER34A,MER34A,MER34A,MER34A,MER34A,MER34A,MER34A	AASDH,DPYD,DPYS
GO Biological Process	GO:0046130	purine ribonucleoside catabolic process	104	7.961071e-5	1.000000e+0	9.877086e-3	4.669978e+0	2.141338e+0	10	1.455702e-3	6.798097e-3	1715	1.131768e-1	1.000000e+0	8.514987e-1	2.502113e+0	1.198986e+0	3	16	2.158273e-3	1.875000e-1	MER34A,MER34A,MER34A,MER34A,MER34A,MER34A,MER34A,MER34A,MER34A,MER34A	CECR1,NT5E,NUDT4
GO Biological Process	GO:0046831	regulation of RNA export from nucleus	105	8.096002e-5	1.000000e+0	9.948830e-3	5.938323e+0	1.347182e+0	8	9.158271e-4	5.438477e-3	5461	6.074161e-1	1.000000e+0	1.000000e+0	1.112050e+0	8.992399e-1	1	12	7.194245e-4	8.333333e-2	MER34A,MER34A,MER34A,MER34A,MER34A,MER34A,MER34A,MER34A	NUDT4
GO Biological Process	GO:0044252	negative regulation of multicellular organismal metabolic process	106	8.126856e-5	1.000000e+0	9.892530e-3	5.194876e+0	1.732476e+0	9	1.177754e-3	6.118287e-3	1928	1.422291e-1	1.000000e+0	9.518579e-1	2.965468e+0	6.744299e-1	2	9	1.438849e-3	2.222222e-1	MER34A,MER34A,MER34A,MER34A,MER34A,MER34A,MER34A,MER34A,MER34A	ERRFI1,PPARG
GO Biological Process	GO:0048193	Golgi vesicle transport	107	8.340503e-5	1.000000e+0	1.005771e-2	1.655209e+0	3.926996e+1	65	2.669610e-2	4.418763e-2	3000	2.467520e-1	1.000000e+0	1.000000e+0	1.149689e+0	2.435441e+1	28	325	2.014388e-2	8.615385e-2	MER34A,MER34A,MER34A,MER34A,MER34A,MER34A,MER34A,MER34A,MER34A,MER34A,MER34A,MER34A,MER34A,MER34A,MER34A,MER34A,MER34A,MER34A,MER34A,MER34A,MER34A,MER34A,MER34A,MER34A,MER34A,MER34A,MER34A,MER34A,MER34A,MER34A,MER34A,MER34A,MER34A,MER34A,MER34A,MER34A,MER34A,MER34A,MER34A,MER34A,MER34A,MER34A,MER34A,MER34A,MER34A,MER34A,MER34A,MER34A,MER34A,MER34A,MER34A,MER34A,MER34A,MER34A,MER34A,MER34A,MER34A,…	ANK2,AREGB,ARF4,ARFGAP3,CAPZA3,CCDC91,COG2,COMMD1,DYNLL1,EXOC4,GOSR1,GRIA1,KIF16B,KIF2A,KIF4B,LMAN1,LMF1,MPPE1,NBAS,PITPNB,SCYL1,SEC23IP,STX6,TMED9,USO1,VAMP3,VAPA,VPS54
GO Biological Process	GO:0032743	positive regulation of interleukin-2 production	108	8.480769e-5	1.000000e+0	1.013216e-2	2.710803e+0	7.377888e+0	20	5.015559e-3	1.359619e-2	551	2.191673e-2	1.000000e+0	5.132333e-1	2.668921e+0	2.248100e+0	6	30	4.316547e-3	2.000000e-1	MER34A,MER34A,MER34A,MER34A,MER34A,MER34A,MER34A,MER34A,MER34A,MER34A,MER34A,MER34A,MER34A,MER34A,MER34A,MER34A,MER34A,MER34A,MER34A,MER34A	CD83,MALT1,PRKCQ,RIPK2,RUNX1,VTCN1
GO Biological Process	GO:0061136	regulation of proteasomal protein catabolic process	109	8.751281e-5	1.000000e+0	1.035943e-2	1.922008e+0	2.133186e+1	41	1.450160e-2	2.787220e-2	1036	6.304979e-2	1.000000e+0	7.852620e-1	1.492489e+0	1.139037e+1	17	152	1.223022e-2	1.118421e-1	MER34A,MER34A,MER34A,MER34A,MER34A,MER34A,MER34A,MER34A,MER34A,MER34A,MER34A,MER34A,MER34A,MER34A,MER34A,MER34A,MER34A,MER34A,MER34A,MER34A,MER34A,MER34A,MER34A,MER34A,MER34A,MER34A,MER34A,MER34A,MER34A,MER34A,MER34A,MER34A,MER34A,MER34A,MER34A,MER34A,MER34A,MER34A,MER34A,MER34A,MER34A	AURKA,BBS7,COMMD1,DAB2IP,DYX1C1,FHIT,PARK2,PARK7,PIAS1,PRICKLE1,PSMC1,RFWD2,RNF180,RNF19A,RNF217,RYBP,TRIB1
GO Biological Process	GO:1902563	regulation of neutrophil activation	110	8.778185e-5	1.000000e+0	1.029681e-2	6.927874e+0	1.010411e+0	7	6.868872e-4	4.758668e-3	1928	1.422291e-1	1.000000e+0	9.518579e-1	2.965468e+0	6.744299e-1	2	9	1.438849e-3	2.222222e-1	MER34A,MER34A,MER34A,MER34A,MER34A,MER34A,MER34A	PTAFR,SYK
GO Biological Process	GO:0055070	copper ion homeostasis	111	9.501966e-5	1.000000e+0	1.104539e-2	5.800400e+0	1.379215e+0	8	9.376038e-4	5.438477e-3	1715	1.131768e-1	1.000000e+0	8.514987e-1	2.502113e+0	1.198986e+0	3	16	2.158273e-3	1.875000e-1	MER34A,MER34A,MER34A,MER34A,MER34A,MER34A,MER34A,MER34A	APP,COMMD1,CUTC
GO Biological Process	GO:0002251	organ or tissue specific immune response	112	9.872500e-5	1.000000e+0	1.137365e-2	5.061066e+0	1.778282e+0	9	1.208893e-3	6.118287e-3	2842	2.156076e-1	1.000000e+0	9.788828e-1	1.668076e+0	2.397973e+0	4	32	2.877698e-3	1.250000e-1	MER34A,MER34A,MER34A,MER34A,MER34A,MER34A,MER34A,MER34A,MER34A	DEFB1,FFAR2,GCNT3,NOS2
GO Biological Process	GO:0046634	regulation of alpha-beta T cell activation	113	9.959184e-5	1.000000e+0	1.137198e-2	2.205119e+0	1.315122e+1	29	8.940324e-3	1.971448e-2	375	1.170440e-2	1.000000e+0	4.027250e-1	2.079679e+0	5.770122e+0	12	77	8.633094e-3	1.558442e-1	MER34A,MER34A,MER34A,MER34A,MER34A,MER34A,MER34A,MER34A,MER34A,MER34A,MER34A,MER34A,MER34A,MER34A,MER34A,MER34A,MER34A,MER34A,MER34A,MER34A,MER34A,MER34A,MER34A,MER34A,MER34A,MER34A,MER34A,MER34A,MER34A	ARG2,CD83,GATA3,GLI3,IL12A,IL12B,IL2,PRDM1,PRKCQ,RIPK2,SYK,TGFBR2
GO Biological Process	GO:0070092	regulation of glucagon secretion	114	1.036342e-4	1.000000e+0	1.172976e-2	8.338730e+0	7.195340e-1	6	4.891462e-4	4.078858e-3	1101	6.873569e-2	1.000000e+0	8.055373e-1	4.448201e+0	4.496199e-1	2	6	1.438849e-3	3.333333e-1	MER34A,MER34A,MER34A,MER34A,MER34A,MER34A	CARTPT,CRH
GO Biological Process	GO:0002702	positive regulation of production of molecular mediator of immune response	115	1.045840e-4	1.000000e+0	1.173432e-2	2.527010e+0	8.705942e+0	22	5.918383e-3	1.495581e-2	1655	1.007536e-1	1.000000e+0	7.855128e-1	1.622992e+0	5.545312e+0	9	74	6.474820e-3	1.216216e-1	MER34A,MER34A,MER34A,MER34A,MER34A,MER34A,MER34A,MER34A,MER34A,MER34A,MER34A,MER34A,MER34A,MER34A,MER34A,MER34A,MER34A,MER34A,MER34A,MER34A,MER34A,MER34A	FFAR2,GATA3,HK1,IL2,MALT1,MIF,MSH2,MSH6,RIF1
GO Biological Process	GO:0019637	organophosphate metabolic process	116	1.051639e-4	1.000000e+0	1.169767e-2	1.342731e+0	1.199049e+2	161	8.151250e-2	1.094494e-1	1604	9.451312e-2	1.000000e+0	7.602885e-1	1.152052e+0	7.291336e+1	84	973	6.043165e-2	8.633094e-2	MER34A,MER34A,MER34A,MER34A,MER34A,MER34A,MER34A,MER34A,MER34A,MER34A,MER34A,MER34A,MER34A,MER34A,MER34A,MER34A,MER34A,MER34A,MER34A,MER34A,MER34A,MER34A,MER34A,MER34A,MER34A,MER34A,MER34A,MER34A,MER34A,MER34A,MER34A,MER34A,MER34A,MER34A,MER34A,MER34A,MER34A,MER34A,MER34A,MER34A,MER34A,MER34A,MER34A,MER34A,MER34A,MER34A,MER34A,MER34A,MER34A,MER34A,MER34A,MER34A,MER34A,MER34A,MER34A,MER34A,MER34A,…	ABHD12,ABHD5,ADK,AGPAT5,ALOX15,ATP5J,BTC,CARKD,CASK,CECR5,COX10,COX8C,CPS1,DDHD1,DHFRL1,DLG1,ENO1,ENPP6,ENSG00000117598,ETNPPL,FAR1,FGF2,FGF9,FHIT,GUCY2D,HDHD1,HGF,HK1,HTR2C,IMPA2,KITLG,KL,KYNU,LIPC,LPGAT1,LPL,MBIP,MINPP1,MPC1,MPPE1,MSH2,NDUFA4,NRG1,NT5E,NUDT4,OC90,PAPSS2,PDE3A,PDE7B,PDE9A,PDHB,PFKL,PGM1,PHEX,PI4K2B,PIGH,PIK3C3,PIK3CD,PIK3R1,PIK3R3,PIKFYVE,PLA2G2D,PLA2G5,PLAA,PNPLA3,PON1,PPAPDC1A…
GO Biological Process	GO:0006486	protein glycosylation	117	1.111028e-4	1.000000e+0	1.225264e-2	1.611339e+0	4.282153e+1	69	2.911049e-2	4.690687e-2	123	1.199957e-3	1.000000e+0	1.258784e-1	1.717137e+0	2.038277e+1	35	272	2.517986e-2	1.286765e-1	MER34A,MER34A,MER34A,MER34A,MER34A,MER34A,MER34A,MER34A,MER34A,MER34A,MER34A,MER34A,MER34A,MER34A,MER34A,MER34A,MER34A,MER34A,MER34A,MER34A,MER34A,MER34A,MER34A,MER34A,MER34A,MER34A,MER34A,MER34A,MER34A,MER34A,MER34A,MER34A,MER34A,MER34A,MER34A,MER34A,MER34A,MER34A,MER34A,MER34A,MER34A,MER34A,MER34A,MER34A,MER34A,MER34A,MER34A,MER34A,MER34A,MER34A,MER34A,MER34A,MER34A,MER34A,MER34A,MER34A,MER34A,…	A4GALT,ARF4,B3GALNT1,B3GALT1,B3GALT5,B3GAT1,B3GNT2,DPY19L1,EDEM3,FUT10,FUT8,GALNT13,GCNT1,GCNT3,GCNT4,GNPTG,GXYLT1,LMAN1,LMF1,MAN1A2,MGAT4B,MGAT4C,MUC16,POFUT2,ST6GAL2,ST6GALNAC3,ST6GALNAC5,ST8SIA1,ST8SIA4,STT3B,TET1,TIPARP,TMEM5,TRAK1,XXYLT1
GO Biological Process	GO:0006888	ER to Golgi vesicle-mediated transport	118	1.160717e-4	1.000000e+0	1.269215e-2	1.992663e+0	1.806627e+1	36	1.228163e-2	2.447315e-2	2960	2.320289e-1	1.000000e+0	1.000000e+0	1.227090e+0	1.303898e+1	16	174	1.151079e-2	9.195402e-2	MER34A,MER34A,MER34A,MER34A,MER34A,MER34A,MER34A,MER34A,MER34A,MER34A,MER34A,MER34A,MER34A,MER34A,MER34A,MER34A,MER34A,MER34A,MER34A,MER34A,MER34A,MER34A,MER34A,MER34A,MER34A,MER34A,MER34A,MER34A,MER34A,MER34A,MER34A,MER34A,MER34A,MER34A,MER34A,MER34A	ANK2,AREGB,ARF4,ARFGAP3,CAPZA3,COG2,DYNLL1,GOSR1,GRIA1,LMAN1,LMF1,MPPE1,SEC23IP,TMED9,USO1,VAPA
GO Biological Process	GO:0042177	negative regulation of protein catabolic process	119	1.223471e-4	1.000000e+0	1.326592e-2	2.058775e+0	1.602895e+1	33	1.089663e-2	2.243372e-2	2297	1.553407e-1	1.000000e+0	8.725995e-1	1.411449e+0	7.793412e+0	11	104	7.913669e-3	1.057692e-1	MER34A,MER34A,MER34A,MER34A,MER34A,MER34A,MER34A,MER34A,MER34A,MER34A,MER34A,MER34A,MER34A,MER34A,MER34A,MER34A,MER34A,MER34A,MER34A,MER34A,MER34A,MER34A,MER34A,MER34A,MER34A,MER34A,MER34A,MER34A,MER34A,MER34A,MER34A,MER34A,MER34A	ANXA2,DAB2IP,FHIT,FURIN,GRIN2A,MAD2L1,NOS2,NRG1,PARK7,RYBP,TIMP4
GO Biological Process	GO:0009083	branched-chain amino acid catabolic process	120	1.242129e-4	1.000000e+0	1.335599e-2	4.047850e+0	2.717492e+0	11	1.847377e-3	7.477906e-3	1058	6.751416e-2	1.000000e+0	8.233792e-1	2.541829e+0	1.573670e+0	4	21	2.877698e-3	1.904762e-1	MER34A,MER34A,MER34A,MER34A,MER34A,MER34A,MER34A,MER34A,MER34A,MER34A,MER34A	ACADSB,AUH,HIBCH,PPM1K
GO Biological Process	GO:0046173	polyol biosynthetic process	121	1.279870e-4	1.000000e+0	1.364807e-2	3.744073e+0	3.205066e+0	12	2.178835e-3	8.157716e-3	2284	1.540138e-1	1.000000e+0	8.700701e-1	1.906372e+0	2.098226e+0	4	28	2.877698e-3	1.428571e-1	MER34A,MER34A,MER34A,MER34A,MER34A,MER34A,MER34A,MER34A,MER34A,MER34A,MER34A,MER34A	FGF2,IMPA2,PTAFR,SPTLC1
GO Biological Process	GO:0032200	telomere organization	122	1.292696e-4	1.000000e+0	1.367185e-2	2.430421e+0	9.463381e+0	23	6.433298e-3	1.563562e-2	2323	1.662506e-1	1.000000e+0	9.234316e-1	1.368677e+0	8.767589e+0	12	117	8.633094e-3	1.025641e-1	MER34A,MER34A,MER34A,MER34A,MER34A,MER34A,MER34A,MER34A,MER34A,MER34A,MER34A,MER34A,MER34A,MER34A,MER34A,MER34A,MER34A,MER34A,MER34A,MER34A,MER34A,MER34A,MER34A	BLM,EXO1,HIST1H3B,HIST1H3C,HIST2H4A,HIST2H4B,PRIM2,RFC3,RIF1,SMC5,SP100,ZNF365
GO Biological Process	GO:0002252	immune effector process	123	1.294815e-4	1.000000e+0	1.358293e-2	1.391135e+0	9.273003e+1	129	6.303877e-2	8.769545e-2	5701	6.470238e-1	1.000000e+0	1.000000e+0	9.627073e-1	6.751793e+1	65	901	4.676259e-2	7.214206e-2	MER34A,MER34A,MER34A,MER34A,MER34A,MER34A,MER34A,MER34A,MER34A,MER34A,MER34A,MER34A,MER34A,MER34A,MER34A,MER34A,MER34A,MER34A,MER34A,MER34A,MER34A,MER34A,MER34A,MER34A,MER34A,MER34A,MER34A,MER34A,MER34A,MER34A,MER34A,MER34A,MER34A,MER34A,MER34A,MER34A,MER34A,MER34A,MER34A,MER34A,MER34A,MER34A,MER34A,MER34A,MER34A,MER34A,MER34A,MER34A,MER34A,MER34A,MER34A,MER34A,MER34A,MER34A,MER34A,MER34A,MER34A,…	ACTR3,AGA,AGL,AIMP1,ALOX5,ANXA2,ANXA3,APAF1,APP,C6,C8orf4,CAB39,CAND1,CD180,CD33,CD47,CECR1,COMMD3,COMMD9,CRCP,CX3CR1,DLG1,DYNLL1,ELMO1,EMP2,EOMES,EXO1,FCN2,GATA3,GCNT3,GPR183,HERC5,HPSE,IFNGR1,IL12A,IL12B,IL2,IRF2,JAG1,KMT2E,MIF,MSH2,MSH6,OPRK1,PADI2,PFKL,PGM1,PIK3CD,PIK3R1,PLCL2,PMAIP1,PPAPDC1A,PTAFR,PTPRB,PYGB,QPCT,RNASE6,RORA,SLCO4C1,STOM,SYK,TBK1,TRIM11,VAPA,ZC3HAV1
GO Biological Process	GO:0032239	regulation of nucleobase-containing compound transport	124	1.322307e-4	1.000000e+0	1.375946e-2	5.524105e+0	1.448198e+0	8	9.844992e-4	5.438477e-3	5747	6.640861e-1	1.000000e+0	1.000000e+0	9.531860e-1	1.049113e+0	1	14	7.194245e-4	7.142857e-2	MER34A,MER34A,MER34A,MER34A,MER34A,MER34A,MER34A,MER34A	NUDT4
GO Biological Process	GO:0010390	histone monoubiquitination	125	1.334435e-4	1.000000e+0	1.377457e-2	3.726964e+0	3.219779e+0	12	2.188837e-3	8.157716e-3	3808	3.297316e-1	1.000000e+0	1.000000e+0	1.482734e+0	2.023290e+0	3	27	2.158273e-3	1.111111e-1	MER34A,MER34A,MER34A,MER34A,MER34A,MER34A,MER34A,MER34A,MER34A,MER34A,MER34A,MER34A	DDB2,RNF2,RYBP
GO Biological Process	GO:0010889	regulation of sequestering of triglyceride	126	1.346817e-4	1.000000e+0	1.379205e-2	5.509072e+0	1.452150e+0	8	9.871857e-4	5.438477e-3	332	9.539300e-3	1.000000e+0	3.707397e-1	4.448201e+0	8.992399e-1	4	12	2.877698e-3	3.333333e-1	MER34A,MER34A,MER34A,MER34A,MER34A,MER34A,MER34A,MER34A	ABHD5,CIDEA,LPL,PPARG
GO Biological Process	GO:1903243	negative regulation of cardiac muscle hypertrophy in response to stress	127	1.378164e-4	1.000000e+0	1.400193e-2	5.490286e+0	1.457119e+0	8	9.905635e-4	5.438477e-3	4018	3.733856e-1	1.000000e+0	1.000000e+0	2.224101e+0	4.496199e-1	1	6	7.194245e-4	1.666667e-1	MER34A,MER34A,MER34A,MER34A,MER34A,MER34A,MER34A,MER34A	ERRFI1
GO Biological Process	GO:1901658	glycosyl compound catabolic process	128	1.452954e-4	1.000000e+0	1.464646e-2	3.119226e+0	4.808885e+0	15	3.269127e-3	1.019714e-2	2981	2.457773e-1	1.000000e+0	1.000000e+0	1.482734e+0	3.372149e+0	5	45	3.597122e-3	1.111111e-1	MER34A,MER34A,MER34A,MER34A,MER34A,MER34A,MER34A,MER34A,MER34A,MER34A,MER34A,MER34A,MER34A,MER34A,MER34A	CECR1,DPYD,DPYS,NT5E,NUDT4
GO Biological Process	GO:0042574	retinal metabolic process	129	1.454337e-4	1.000000e+0	1.454675e-2	4.802794e+0	1.873909e+0	9	1.273901e-3	6.118287e-3	1074	6.816988e-2	1.000000e+0	8.189907e-1	3.079524e+0	9.741765e-1	3	13	2.158273e-3	2.307692e-1	MER34A,MER34A,MER34A,MER34A,MER34A,MER34A,MER34A,MER34A,MER34A	ALDH1A3,ALDH8A1,RPE65
GO Biological Process	GO:0007175	negative regulation of epidermal growth factor-activated receptor activity	130	1.466309e-4	1.000000e+0	1.455368e-2	4.797443e+0	1.875999e+0	9	1.275323e-3	6.118287e-3	3400	2.828378e-1	1.000000e+0	1.000000e+0	1.906372e+0	1.049113e+0	2	14	1.438849e-3	1.428571e-1	MER34A,MER34A,MER34A,MER34A,MER34A,MER34A,MER34A,MER34A,MER34A	CBLB,ERRFI1
GO Biological Process	GO:0002377	immunoglobulin production	131	1.503639e-4	1.000000e+0	1.481027e-2	2.860930e+0	5.942124e+0	17	4.039513e-3	1.155676e-2	927	4.855282e-2	1.000000e+0	6.758113e-1	2.075827e+0	3.372149e+0	7	45	5.035971e-3	1.555556e-1	MER34A,MER34A,MER34A,MER34A,MER34A,MER34A,MER34A,MER34A,MER34A,MER34A,MER34A,MER34A,MER34A,MER34A,MER34A,MER34A,MER34A	EXO1,GCNT3,MSH2,MSH6,POLQ,TNFSF13B,VPREB1
GO Biological Process	GO:1901184	regulation of ERBB signaling pathway	132	1.507724e-4	1.000000e+0	1.473800e-2	1.987145e+0	1.761321e+1	35	1.197363e-2	2.379334e-2	1665	1.038417e-1	1.000000e+0	8.047264e-1	1.529069e+0	7.193919e+0	11	96	7.913669e-3	1.145833e-1	MER34A,MER34A,MER34A,MER34A,MER34A,MER34A,MER34A,MER34A,MER34A,MER34A,MER34A,MER34A,MER34A,MER34A,MER34A,MER34A,MER34A,MER34A,MER34A,MER34A,MER34A,MER34A,MER34A,MER34A,MER34A,MER34A,MER34A,MER34A,MER34A,MER34A,MER34A,MER34A,MER34A,MER34A,MER34A	APP,ARHGEF7,BTC,CBLB,DAB2IP,ERRFI1,FER,NCK2,NRG1,RBPJ,SPRY1
GO Biological Process	GO:0002440	production of molecular mediator of immune response	133	1.511457e-4	1.000000e+0	1.466341e-2	2.460615e+0	8.940856e+0	22	6.078080e-3	1.495581e-2	708	3.217359e-2	1.000000e+0	5.863500e-1	1.934001e+0	5.170629e+0	10	69	7.194245e-3	1.449275e-1	MER34A,MER34A,MER34A,MER34A,MER34A,MER34A,MER34A,MER34A,MER34A,MER34A,MER34A,MER34A,MER34A,MER34A,MER34A,MER34A,MER34A,MER34A,MER34A,MER34A,MER34A,MER34A	DLG1,EXO1,GCNT3,IL12A,IL12B,MSH2,MSH6,POLQ,TNFSF13B,VPREB1
GO Biological Process	GO:1902510	regulation of apoptotic DNA fragmentation	134	1.563341e-4	1.000000e+0	1.505357e-2	7.724186e+0	7.767809e-1	6	5.280631e-4	4.078858e-3	1538	9.155609e-2	1.000000e+0	7.681068e-1	3.812744e+0	5.245566e-1	2	7	1.438849e-3	2.857143e-1	MER34A,MER34A,MER34A,MER34A,MER34A,MER34A	APAF1,CIDEA
GO Biological Process	GO:0009609	response to symbiotic bacterium	135	1.663829e-4	1.000000e+0	1.590251e-2	2.924046e+1	1.025976e-1	3	6.974682e-5	2.039429e-3	1991	1.442615e-1	1.000000e+0	9.349102e-1	6.672302e+0	1.498733e-1	1	2	7.194245e-4	5.000000e-1	MER34A,MER34A,MER34A	PTAFR
GO Biological Process	GO:0030322	stabilization of membrane potential	136	1.700643e-4	1.000000e+0	1.613485e-2	4.247721e+0	2.354204e+0	10	1.600410e-3	6.798097e-3	3858	3.397271e-1	1.000000e+0	1.000000e+0	1.668076e+0	1.198986e+0	2	16	1.438849e-3	1.250000e-1	MER34A,MER34A,MER34A,MER34A,MER34A,MER34A,MER34A,MER34A,MER34A,MER34A	KCNK12,KCNK13
GO Biological Process	GO:1903242	regulation of cardiac muscle hypertrophy in response to stress	137	1.716872e-4	1.000000e+0	1.616993e-2	4.242626e+0	2.357031e+0	10	1.602332e-3	6.798097e-3	1928	1.422291e-1	1.000000e+0	9.518579e-1	2.965468e+0	6.744299e-1	2	9	1.438849e-3	2.222222e-1	MER34A,MER34A,MER34A,MER34A,MER34A,MER34A,MER34A,MER34A,MER34A,MER34A	ERRFI1,TRPC3
GO Biological Process	GO:0051004	regulation of lipoprotein lipase activity	138	1.733354e-4	1.000000e+0	1.620686e-2	4.237506e+0	2.359879e+0	10	1.604268e-3	6.798097e-3	186	3.566091e-3	1.000000e+0	2.473832e-1	3.812744e+0	1.573670e+0	6	21	4.316547e-3	2.857143e-1	MER34A,MER34A,MER34A,MER34A,MER34A,MER34A,MER34A,MER34A,MER34A,MER34A	ABHD5,APOH,FURIN,LIPC,LMF1,LPL
GO Biological Process	GO:0002200	somatic diversification of immune receptors	139	1.873832e-4	1.000000e+0	1.739428e-2	3.045078e+0	4.925982e+0	15	3.348730e-3	1.019714e-2	2278	1.522749e-1	1.000000e+0	8.625123e-1	1.755869e+0	2.847593e+0	5	38	3.597122e-3	1.315789e-1	MER34A,MER34A,MER34A,MER34A,MER34A,MER34A,MER34A,MER34A,MER34A,MER34A,MER34A,MER34A,MER34A,MER34A,MER34A	EXO1,MSH2,MSH6,POLQ,RAG2
GO Biological Process	GO:0002824	positive regulation of adaptive immune response based on somatic recombination of immune receptors built from immunoglobulin superfamily domains	140	1.922140e-4	1.000000e+0	1.771527e-2	2.363007e+0	9.733360e+0	23	6.616832e-3	1.563562e-2	375	1.170440e-2	1.000000e+0	4.027250e-1	2.079679e+0	5.770122e+0	12	77	8.633094e-3	1.558442e-1	MER34A,MER34A,MER34A,MER34A,MER34A,MER34A,MER34A,MER34A,MER34A,MER34A,MER34A,MER34A,MER34A,MER34A,MER34A,MER34A,MER34A,MER34A,MER34A,MER34A,MER34A,MER34A,MER34A	FAM49B,GATA3,IL12A,IL12B,IL2,MALT1,MSH2,MSH6,PRKCQ,RIF1,RIPK2,TNFSF13B
GO Biological Process	GO:0045191	regulation of isotype switching	141	1.968276e-4	1.000000e+0	1.801182e-2	3.570260e+0	3.361099e+0	12	2.284908e-3	8.157716e-3	1454	7.843320e-2	1.000000e+0	6.960272e-1	2.152356e+0	2.323036e+0	5	31	3.597122e-3	1.612903e-1	MER34A,MER34A,MER34A,MER34A,MER34A,MER34A,MER34A,MER34A,MER34A,MER34A,MER34A,MER34A	APLF,IL2,MSH2,MSH6,RIF1
GO Biological Process	GO:0060300	regulation of cytokine activity	142	2.055774e-4	1.000000e+0	1.868004e-2	4.580863e+0	1.964695e+0	9	1.335619e-3	6.118287e-3	648	3.040508e-2	1.000000e+0	6.054271e-1	6.672302e+0	2.997466e-1	2	4	1.438849e-3	5.000000e-1	MER34A,MER34A,MER34A,MER34A,MER34A,MER34A,MER34A,MER34A,MER34A	GREM2,NRP1
GO Biological Process	GO:0060333	interferon-gamma-mediated signaling pathway	143	2.062285e-4	1.000000e+0	1.860816e-2	2.688628e+0	6.694865e+0	18	4.551234e-3	1.223657e-2	924	4.821528e-2	1.000000e+0	6.732919e-1	1.876585e+0	4.795946e+0	9	64	6.474820e-3	1.406250e-1	MER34A,MER34A,MER34A,MER34A,MER34A,MER34A,MER34A,MER34A,MER34A,MER34A,MER34A,MER34A,MER34A,MER34A,MER34A,MER34A,MER34A,MER34A	CAMK2D,FCGR1B,IFNGR1,IRF2,MID1,NCAM1,PTAFR,SP100,TRIM26
GO Biological Process	GO:0070085	glycosylation	144	2.111907e-4	1.000000e+0	1.892357e-2	1.574682e+0	4.381838e+1	69	2.978816e-2	4.690687e-2	161	2.233219e-3	1.000000e+0	1.789766e-1	1.656245e+0	2.113214e+1	35	282	2.517986e-2	1.241135e-1	MER34A,MER34A,MER34A,MER34A,MER34A,MER34A,MER34A,MER34A,MER34A,MER34A,MER34A,MER34A,MER34A,MER34A,MER34A,MER34A,MER34A,MER34A,MER34A,MER34A,MER34A,MER34A,MER34A,MER34A,MER34A,MER34A,MER34A,MER34A,MER34A,MER34A,MER34A,MER34A,MER34A,MER34A,MER34A,MER34A,MER34A,MER34A,MER34A,MER34A,MER34A,MER34A,MER34A,MER34A,MER34A,MER34A,MER34A,MER34A,MER34A,MER34A,MER34A,MER34A,MER34A,MER34A,MER34A,MER34A,MER34A,…	A4GALT,ARF4,B3GALNT1,B3GALT1,B3GALT5,B3GAT1,B3GNT2,DPY19L1,EDEM3,FUT10,FUT8,GALNT13,GCNT1,GCNT3,GCNT4,GNPTG,GXYLT1,LMAN1,LMF1,MAN1A2,MGAT4B,MGAT4C,MUC16,POFUT2,ST6GAL2,ST6GALNAC3,ST6GALNAC5,ST8SIA1,ST8SIA4,STT3B,TET1,TIPARP,TMEM5,TRAK1,XXYLT1
GO Biological Process	GO:0016259	selenocysteine metabolic process	145	2.156594e-4	1.000000e+0	1.919071e-2	1.408091e+1	2.840724e-1	4	1.931152e-4	2.719239e-3	648	3.040508e-2	1.000000e+0	6.054271e-1	6.672302e+0	2.997466e-1	2	4	1.438849e-3	5.000000e-1	MER34A,MER34A,MER34A,MER34A	SEPHS1,SEPSECS
GO Biological Process	GO:0045653	negative regulation of megakaryocyte differentiation	146	2.163040e-4	1.000000e+0	1.911624e-2	1.406979e+1	2.842971e-1	4	1.932679e-4	2.719239e-3	4233	3.951386e-1	1.000000e+0	1.000000e+0	1.482734e+0	1.348860e+0	2	18	1.438849e-3	1.111111e-1	MER34A,MER34A,MER34A,MER34A	HIST2H4A,HIST2H4B
GO Biological Process	GO:0048211	Golgi vesicle docking	147	2.168668e-4	1.000000e+0	1.903559e-2	2.670376e+1	1.123437e-1	3	7.637236e-5	2.039429e-3	1204	7.493665e-2	1.000000e+0	8.030794e-1	1.334460e+1	7.493665e-2	1	1	7.194245e-4	1.000000e+0	MER34A,MER34A,MER34A	USO1
GO Biological Process	GO:0071528	tRNA re-export from nucleus	148	2.199487e-4	1.000000e+0	1.917566e-2	2.657485e+1	1.128887e-1	3	7.674282e-5	2.039429e-3	1204	7.493665e-2	1.000000e+0	8.030794e-1	1.334460e+1	7.493665e-2	1	1	7.194245e-4	1.000000e+0	MER34A,MER34A,MER34A	XPOT
GO Biological Process	GO:0032692	negative regulation of interleukin-1 production	149	2.274518e-4	1.000000e+0	1.969672e-2	3.513111e+0	3.415776e+0	12	2.322077e-3	8.157716e-3	1708	1.130578e-1	1.000000e+0	8.540895e-1	2.135137e+0	1.873416e+0	4	25	2.877698e-3	1.600000e-1	MER34A,MER34A,MER34A,MER34A,MER34A,MER34A,MER34A,MER34A,MER34A,MER34A,MER34A,MER34A	CHRNA7,ERRFI1,NLRP12,TNFAIP3
GO Biological Process	GO:0018209	peptidyl-serine modification	150	2.398364e-4	1.000000e+0	2.063073e-2	1.685143e+0	3.145134e+1	53	2.138092e-2	3.602991e-2	171	2.739511e-3	1.000000e+0	2.067129e-1	1.813126e+0	1.378834e+1	25	184	1.798561e-2	1.358696e-1	MER34A,MER34A,MER34A,MER34A,MER34A,MER34A,MER34A,MER34A,MER34A,MER34A,MER34A,MER34A,MER34A,MER34A,MER34A,MER34A,MER34A,MER34A,MER34A,MER34A,MER34A,MER34A,MER34A,MER34A,MER34A,MER34A,MER34A,MER34A,MER34A,MER34A,MER34A,MER34A,MER34A,MER34A,MER34A,MER34A,MER34A,MER34A,MER34A,MER34A,MER34A,MER34A,MER34A,MER34A,MER34A,MER34A,MER34A,MER34A,MER34A,MER34A,MER34A,MER34A,MER34A	AURKA,CAB39,CAMK1D,CAMK1G,CAMK2D,CDK5R1,CSNK1G3,DCLK2,DCLK3,EGFLAM,GALNT13,HIPK2,MAST2,MAST4,MKNK2,PRKCA,PRKCQ,RPS6KA3,SGK1,SPOCK3,STK32C,SYK,TBK1,TGFBR2,VRK2
GO Biological Process	GO:0043647	inositol phosphate metabolic process	151	2.458404e-4	1.000000e+0	2.100714e-2	2.568102e+0	7.398459e+0	19	5.029544e-3	1.291638e-2	4260	3.957481e-1	1.000000e+0	1.000000e+0	1.213146e+0	4.121516e+0	5	55	3.597122e-3	9.090909e-2	MER34A,MER34A,MER34A,MER34A,MER34A,MER34A,MER34A,MER34A,MER34A,MER34A,MER34A,MER34A,MER34A,MER34A,MER34A,MER34A,MER34A,MER34A,MER34A	FGF2,IMPA2,MINPP1,NUDT4,PTAFR
GO Biological Process	GO:0034637	cellular carbohydrate biosynthetic process	152	2.489066e-4	1.000000e+0	2.112922e-2	2.493809e+0	8.019861e+0	20	5.451979e-3	1.359619e-2	2363	1.691157e-1	1.000000e+0	9.234447e-1	1.601353e+0	3.746833e+0	6	50	4.316547e-3	1.200000e-1	MER34A,MER34A,MER34A,MER34A,MER34A,MER34A,MER34A,MER34A,MER34A,MER34A,MER34A,MER34A,MER34A,MER34A,MER34A,MER34A,MER34A,MER34A,MER34A,MER34A	AGL,B3GNT2,GBE1,HAS2,IMPA2,PGM1
GO Biological Process	GO:0016260	selenocysteine biosynthetic process	153	2.500114e-4	1.000000e+0	2.108429e-2	2.543186e+1	1.179623e-1	3	8.019189e-5	2.039429e-3	1991	1.442615e-1	1.000000e+0	9.349102e-1	6.672302e+0	1.498733e-1	1	2	7.194245e-4	5.000000e-1	MER34A,MER34A,MER34A	SEPHS1
GO Biological Process	GO:0036145	dendritic cell homeostasis	154	2.506943e-4	1.000000e+0	2.100460e-2	2.540805e+1	1.180728e-1	3	8.026703e-5	2.039429e-3	1204	7.493665e-2	1.000000e+0	8.030794e-1	1.334460e+1	7.493665e-2	1	1	7.194245e-4	1.000000e+0	MER34A,MER34A,MER34A	GPR183
GO Biological Process	GO:0010517	regulation of phospholipase activity	155	2.510871e-4	1.000000e+0	2.090179e-2	2.270386e+0	1.057089e+1	24	7.186191e-3	1.631543e-2	76	2.902877e-4	1.000000e+0	4.928398e-2	2.991032e+0	4.346326e+0	13	58	9.352518e-3	2.241379e-1	MER34A,MER34A,MER34A,MER34A,MER34A,MER34A,MER34A,MER34A,MER34A,MER34A,MER34A,MER34A,MER34A,MER34A,MER34A,MER34A,MER34A,MER34A,MER34A,MER34A,MER34A,MER34A,MER34A,MER34A	ABL2,ADCYAP1R1,AGTR1,ANG,ARF4,BICD1,ESR1,FGF2,NMUR2,PLA2G5,PTAFR,PTH,SNCA
GO Biological Process	GO:0002705	positive regulation of leukocyte mediated immunity	156	2.561684e-4	1.000000e+0	2.118808e-2	2.223758e+0	1.124223e+1	25	7.642578e-3	1.699524e-2	572	2.284279e-2	1.000000e+0	5.152806e-1	1.845530e+0	7.044046e+0	13	94	9.352518e-3	1.382979e-1	MER34A,MER34A,MER34A,MER34A,MER34A,MER34A,MER34A,MER34A,MER34A,MER34A,MER34A,MER34A,MER34A,MER34A,MER34A,MER34A,MER34A,MER34A,MER34A,MER34A,MER34A,MER34A,MER34A,MER34A,MER34A	CADM1,FAM49B,GATA3,IL12A,IL12B,IL2,IL21,MALT1,MSH2,MSH6,PTAFR,RIF1,SYK
GO Biological Process	GO:1901799	negative regulation of proteasomal protein catabolic process	157	2.570831e-4	1.000000e+0	2.112830e-2	2.954351e+0	5.077257e+0	15	3.451568e-3	1.019714e-2	4852	4.934628e-1	1.000000e+0	1.000000e+0	1.143823e+0	2.622783e+0	3	35	2.158273e-3	8.571429e-2	MER34A,MER34A,MER34A,MER34A,MER34A,MER34A,MER34A,MER34A,MER34A,MER34A,MER34A,MER34A,MER34A,MER34A,MER34A	FHIT,PARK7,RYBP
GO Biological Process	GO:0018146	keratan sulfate biosynthetic process	158	2.621915e-4	1.000000e+0	2.141175e-2	3.457537e+0	3.470679e+0	12	2.359401e-3	8.157716e-3	2350	1.687521e-1	1.000000e+0	9.265567e-1	1.840635e+0	2.173163e+0	4	29	2.877698e-3	1.379310e-1	MER34A,MER34A,MER34A,MER34A,MER34A,MER34A,MER34A,MER34A,MER34A,MER34A,MER34A,MER34A	B3GNT2,CHST5,CHST6,SLC35D2
GO Biological Process	GO:0002696	positive regulation of leukocyte activation	159	2.712405e-4	1.000000e+0	2.201142e-2	1.549199e+0	4.583013e+1	71	3.115576e-2	4.826649e-2	385	1.242494e-2	1.000000e+0	4.164130e-1	1.502976e+0	2.195644e+1	33	293	2.374101e-2	1.126280e-1	MER34A,MER34A,MER34A,MER34A,MER34A,MER34A,MER34A,MER34A,MER34A,MER34A,MER34A,MER34A,MER34A,MER34A,MER34A,MER34A,MER34A,MER34A,MER34A,MER34A,MER34A,MER34A,MER34A,MER34A,MER34A,MER34A,MER34A,MER34A,MER34A,MER34A,MER34A,MER34A,MER34A,MER34A,MER34A,MER34A,MER34A,MER34A,MER34A,MER34A,MER34A,MER34A,MER34A,MER34A,MER34A,MER34A,MER34A,MER34A,MER34A,MER34A,MER34A,MER34A,MER34A,MER34A,MER34A,MER34A,MER34A,…	APP,CD47,CD5,CD6,CD83,EFNB1,FAM49B,GATA3,GLI2,GLI3,GPR183,IL12A,IL12B,IL2,IL21,MALT1,MIF,MSH2,MSH6,NCK2,PELI1,PIK3R1,PRDM1,PRKCQ,PTAFR,RIF1,RIPK2,SLC39A10,SYK,TGFBR2,THY1,TNFSF13B,VTCN1
GO Biological Process	GO:0045814	negative regulation of gene expression, epigenetic	160	2.786350e-4	1.000000e+0	2.247017e-2	2.471545e+0	8.092104e+0	20	5.501090e-3	1.359619e-2	4830	4.751326e-1	1.000000e+0	1.000000e+0	1.062845e+0	8.467842e+0	9	113	6.474820e-3	7.964602e-2	MER34A,MER34A,MER34A,MER34A,MER34A,MER34A,MER34A,MER34A,MER34A,MER34A,MER34A,MER34A,MER34A,MER34A,MER34A,MER34A,MER34A,MER34A,MER34A,MER34A	AEBP2,HIST1H2AB,HIST1H3B,HIST1H3C,HIST2H4A,HIST2H4B,JARID2,RIF1,UBR2
GO Biological Process	GO:0048298	positive regulation of isotype switching to IgA isotypes	161	2.869799e-4	1.000000e+0	2.299939e-2	1.305240e+1	3.064571e-1	4	2.083325e-4	2.719239e-3	3615	3.226106e-1	1.000000e+0	1.000000e+0	2.668921e+0	3.746833e-1	1	5	7.194245e-4	2.000000e-1	MER34A,MER34A,MER34A,MER34A	MSH2
GO Biological Process	GO:0060052	neurofilament cytoskeleton organization	162	2.909916e-4	1.000000e+0	2.317694e-2	5.681529e+0	1.232063e+0	7	8.375682e-4	4.758668e-3	111	9.141161e-4	1.000000e+0	1.062598e-1	7.625488e+0	5.245566e-1	4	7	2.877698e-3	5.714286e-1	MER34A,MER34A,MER34A,MER34A,MER34A,MER34A,MER34A	ATP8A2,NDEL1,NEFM,VPS54
GO Biological Process	GO:0006903	vesicle targeting	163	2.939138e-4	1.000000e+0	2.326607e-2	2.291628e+0	1.003653e+1	23	6.822933e-3	1.563562e-2	3384	2.820241e-1	1.000000e+0	1.000000e+0	1.286227e+0	6.219742e+0	8	83	5.755396e-3	9.638554e-2	MER34A,MER34A,MER34A,MER34A,MER34A,MER34A,MER34A,MER34A,MER34A,MER34A,MER34A,MER34A,MER34A,MER34A,MER34A,MER34A,MER34A,MER34A,MER34A,MER34A,MER34A,MER34A,MER34A	AREGB,EXOC4,GRIA1,LMAN1,NLGN1,SEC23IP,TMED9,USO1
GO Biological Process	GO:0061099	negative regulation of protein tyrosine kinase activity	164	2.939653e-4	1.000000e+0	2.312826e-2	3.655492e+0	3.009171e+0	11	2.045663e-3	7.477906e-3	1906	1.397903e-1	1.000000e+0	9.463349e-1	1.976978e+0	2.023290e+0	4	27	2.877698e-3	1.481481e-1	MER34A,MER34A,MER34A,MER34A,MER34A,MER34A,MER34A,MER34A,MER34A,MER34A,MER34A	CBLB,ERRFI1,SH3BP5,THY1
GO Biological Process	GO:0055086	nucleobase-containing small molecule metabolic process	165	2.959043e-4	1.000000e+0	2.313972e-2	1.436267e+0	6.823245e+1	98	4.638508e-2	6.662135e-2	2566	1.992755e-1	1.000000e+0	1.000000e+0	1.133701e+0	4.233921e+1	48	565	3.453237e-2	8.495575e-2	MER34A,MER34A,MER34A,MER34A,MER34A,MER34A,MER34A,MER34A,MER34A,MER34A,MER34A,MER34A,MER34A,MER34A,MER34A,MER34A,MER34A,MER34A,MER34A,MER34A,MER34A,MER34A,MER34A,MER34A,MER34A,MER34A,MER34A,MER34A,MER34A,MER34A,MER34A,MER34A,MER34A,MER34A,MER34A,MER34A,MER34A,MER34A,MER34A,MER34A,MER34A,MER34A,MER34A,MER34A,MER34A,MER34A,MER34A,MER34A,MER34A,MER34A,MER34A,MER34A,MER34A,MER34A,MER34A,MER34A,MER34A,…	ADK,ATP5J,CARKD,CASK,CECR1,COX10,COX8C,CPS1,DHFRL1,DLG1,DPYD,DPYS,ENO1,FHIT,GSR,GUCY2D,HDHD1,HK1,HTR2C,KYNU,MBIP,MPC1,MSH2,MTHFD1L,NDUFA4,NT5E,NUDT4,PAPSS2,PDE3A,PDE7B,PDE9A,PDHB,PFKL,PGM1,PPCDC,PRPSAP2,PTH,PTHLH,RAB23,RFK,RORA,RPIA,RRM2,SLC25A13,SLC35B3,SNCA,TPST1,UCK1
GO Biological Process	GO:0086010	membrane depolarization during action potential	166	3.071999e-4	1.000000e+0	2.387832e-2	2.452355e+0	8.155426e+0	20	5.544137e-3	1.359619e-2	757	3.499091e-2	1.000000e+0	5.964171e-1	2.224101e+0	3.147339e+0	7	42	5.035971e-3	1.666667e-1	MER34A,MER34A,MER34A,MER34A,MER34A,MER34A,MER34A,MER34A,MER34A,MER34A,MER34A,MER34A,MER34A,MER34A,MER34A,MER34A,MER34A,MER34A,MER34A,MER34A	ANK2,CACNA1A,CACNA1E,CACNA2D1,CACNB2,KCNJ2,NALCN
GO Biological Process	GO:2000516	positive regulation of CD4-positive, alpha-beta T cell activation	167	3.166555e-4	1.000000e+0	2.446590e-2	2.679751e+0	6.343873e+0	17	4.312626e-3	1.155676e-2	1163	6.989640e-2	1.000000e+0	7.754714e-1	2.224101e+0	2.248100e+0	5	30	3.597122e-3	1.666667e-1	MER34A,MER34A,MER34A,MER34A,MER34A,MER34A,MER34A,MER34A,MER34A,MER34A,MER34A,MER34A,MER34A,MER34A,MER34A,MER34A,MER34A	CD83,IL12B,PRKCQ,RIPK2,TGFBR2
GO Biological Process	GO:0051570	regulation of histone H3-K9 methylation	168	3.231300e-4	1.000000e+0	2.481754e-2	3.614097e+0	3.043638e+0	11	2.069094e-3	7.477906e-3	4572	4.483151e-1	1.000000e+0	1.000000e+0	1.334460e+0	1.498733e+0	2	20	1.438849e-3	1.000000e-1	MER34A,MER34A,MER34A,MER34A,MER34A,MER34A,MER34A,MER34A,MER34A,MER34A,MER34A	JARID2,RIF1
GO Biological Process	GO:0006641	triglyceride metabolic process	169	3.302992e-4	1.000000e+0	2.521805e-2	2.322049e+0	9.474389e+0	22	6.440781e-3	1.495581e-2	432	1.453666e-2	1.000000e+0	4.341818e-1	2.097009e+0	5.245566e+0	11	70	7.913669e-3	1.571429e-1	MER34A,MER34A,MER34A,MER34A,MER34A,MER34A,MER34A,MER34A,MER34A,MER34A,MER34A,MER34A,MER34A,MER34A,MER34A,MER34A,MER34A,MER34A,MER34A,MER34A,MER34A,MER34A	APOH,CPS1,FABP6,LIPC,LMF1,LPL,MOGAT1,PNPLA1,PNPLA3,PNPLA5,SEL1L
GO Biological Process	GO:0019915	lipid storage	170	3.328788e-4	1.000000e+0	2.526550e-2	3.601155e+0	3.054575e+0	11	2.076530e-3	7.477906e-3	3918	3.508177e-1	1.000000e+0	1.000000e+0	1.429779e+0	2.098226e+0	3	28	2.158273e-3	1.071429e-1	MER34A,MER34A,MER34A,MER34A,MER34A,MER34A,MER34A,MER34A,MER34A,MER34A,MER34A	CIDEA,FFAR2,NRIP1
GO Biological Process	GO:1904694	negative regulation of vascular smooth muscle contraction	171	3.342072e-4	1.000000e+0	2.521799e-2	5.550493e+0	1.261149e+0	7	8.573414e-4	4.758668e-3	444	1.599536e-2	1.000000e+0	4.648381e-1	8.896403e+0	2.248100e-1	2	3	1.438849e-3	6.666667e-1	MER34A,MER34A,MER34A,MER34A,MER34A,MER34A,MER34A	ARHGAP42,DOCK5
GO Biological Process	GO:0032673	regulation of interleukin-4 production	172	3.353370e-4	1.000000e+0	2.515612e-2	3.012992e+0	4.646544e+0	14	3.158765e-3	9.517335e-3	3528	3.086270e-1	1.000000e+0	1.000000e+0	1.539762e+0	1.948353e+0	3	26	2.158273e-3	1.153846e-1	MER34A,MER34A,MER34A,MER34A,MER34A,MER34A,MER34A,MER34A,MER34A,MER34A,MER34A,MER34A,MER34A,MER34A	CD83,GATA3,PRKCQ
GO Biological Process	GO:0090257	regulation of muscle system process	173	3.407644e-4	1.000000e+0	2.541551e-2	1.564379e+0	4.218926e+1	66	2.868067e-2	4.486744e-2	1188	7.225307e-2	1.000000e+0	7.847486e-1	1.391381e+0	1.581163e+1	22	211	1.582734e-2	1.042654e-1	MER34A,MER34A,MER34A,MER34A,MER34A,MER34A,MER34A,MER34A,MER34A,MER34A,MER34A,MER34A,MER34A,MER34A,MER34A,MER34A,MER34A,MER34A,MER34A,MER34A,MER34A,MER34A,MER34A,MER34A,MER34A,MER34A,MER34A,MER34A,MER34A,MER34A,MER34A,MER34A,MER34A,MER34A,MER34A,MER34A,MER34A,MER34A,MER34A,MER34A,MER34A,MER34A,MER34A,MER34A,MER34A,MER34A,MER34A,MER34A,MER34A,MER34A,MER34A,MER34A,MER34A,MER34A,MER34A,MER34A,MER34A,…	ADRA1B,ANK2,ARHGAP42,CALM2,CAMK2D,DLG1,DOCK5,EDN2,ENO1,ERRFI1,JARID2,KCNJ2,MSTN,NMUR2,NPNT,PDE9A,PKP2,PRKCA,PROK2,PTAFR,TACR2,TRPC3
GO Biological Process	GO:2000514	regulation of CD4-positive, alpha-beta T cell activation	174	3.597726e-4	1.000000e+0	2.667900e-2	2.361302e+0	8.893398e+0	21	6.045818e-3	1.427600e-2	598	2.505622e-2	1.000000e+0	5.406361e-1	2.224101e+0	3.596959e+0	8	48	5.755396e-3	1.666667e-1	MER34A,MER34A,MER34A,MER34A,MER34A,MER34A,MER34A,MER34A,MER34A,MER34A,MER34A,MER34A,MER34A,MER34A,MER34A,MER34A,MER34A,MER34A,MER34A,MER34A,MER34A	ARG2,CD83,GATA3,IL12B,IL2,PRKCQ,RIPK2,TGFBR2
GO Biological Process	GO:0061384	heart trabecula morphogenesis	175	3.690035e-4	1.000000e+0	2.720716e-2	2.558295e+0	7.035935e+0	18	4.783096e-3	1.223657e-2	378	1.171367e-2	1.000000e+0	3.998452e-1	2.747419e+0	2.547846e+0	7	34	5.035971e-3	2.058824e-1	MER34A,MER34A,MER34A,MER34A,MER34A,MER34A,MER34A,MER34A,MER34A,MER34A,MER34A,MER34A,MER34A,MER34A,MER34A,MER34A,MER34A,MER34A	BMP7,BMPR1A,FHL2,GPR126,NRG1,RBPJ,TGFB2
GO Biological Process	GO:0047497	mitochondrion transport along microtubule	176	3.778349e-4	1.000000e+0	2.770002e-2	4.209702e+0	2.137919e+0	9	1.453378e-3	6.118287e-3	1851	1.301440e-1	1.000000e+0	9.072113e-1	2.354930e+0	1.273923e+0	3	17	2.158273e-3	1.764706e-1	MER34A,MER34A,MER34A,MER34A,MER34A,MER34A,MER34A,MER34A,MER34A	LRPPRC,MAP1B,TRAK1
GO Biological Process	GO:1900264	positive regulation of DNA-directed DNA polymerase activity	177	3.804523e-4	1.000000e+0	2.773433e-2	6.528707e+0	9.190181e-1	6	6.247574e-4	4.078858e-3	4018	3.733856e-1	1.000000e+0	1.000000e+0	2.224101e+0	4.496199e-1	1	6	7.194245e-4	1.666667e-1	MER34A,MER34A,MER34A,MER34A,MER34A,MER34A	RFC3
GO Biological Process	GO:0039694	viral RNA genome replication	178	3.877259e-4	1.000000e+0	2.810577e-2	4.697413e+0	1.703065e+0	8	1.157760e-3	5.438477e-3	5747	6.640861e-1	1.000000e+0	1.000000e+0	9.531860e-1	1.049113e+0	1	14	7.194245e-4	7.142857e-2	MER34A,MER34A,MER34A,MER34A,MER34A,MER34A,MER34A,MER34A	EEA1
GO Biological Process	GO:0002138	retinoic acid biosynthetic process	179	3.958289e-4	1.000000e+0	2.853285e-2	5.393735e+0	1.297802e+0	7	8.822583e-4	4.758668e-3	1750	1.161869e-1	1.000000e+0	8.566626e-1	3.336151e+0	5.994932e-1	2	8	1.438849e-3	2.500000e-1	MER34A,MER34A,MER34A,MER34A,MER34A,MER34A,MER34A	ALDH1A3,ALDH8A1
GO Biological Process	GO:1901185	negative regulation of ERBB signaling pathway	180	4.013152e-4	1.000000e+0	2.876761e-2	2.239762e+0	1.026895e+1	23	6.980932e-3	1.563562e-2	1675	1.070545e-1	1.000000e+0	8.246712e-1	1.729856e+0	4.046579e+0	7	54	5.035971e-3	1.296296e-1	MER34A,MER34A,MER34A,MER34A,MER34A,MER34A,MER34A,MER34A,MER34A,MER34A,MER34A,MER34A,MER34A,MER34A,MER34A,MER34A,MER34A,MER34A,MER34A,MER34A,MER34A,MER34A,MER34A	ARHGEF7,BTC,CBLB,DAB2IP,ERRFI1,NRG1,SPRY1
GO Biological Process	GO:0042454	ribonucleoside catabolic process	181	4.031736e-4	1.000000e+0	2.874115e-2	3.802647e+0	2.629747e+0	10	1.787728e-3	6.798097e-3	3808	3.297316e-1	1.000000e+0	1.000000e+0	1.482734e+0	2.023290e+0	3	27	2.158273e-3	1.111111e-1	MER34A,MER34A,MER34A,MER34A,MER34A,MER34A,MER34A,MER34A,MER34A,MER34A	CECR1,NT5E,NUDT4
GO Biological Process	GO:0051251	positive regulation of lymphocyte activation	182	4.123766e-4	1.000000e+0	2.923569e-2	1.558819e+0	4.169825e+1	65	2.834687e-2	4.418763e-2	309	7.709909e-3	1.000000e+0	3.219448e-1	1.578942e+0	1.963340e+1	31	262	2.230216e-2	1.183206e-1	MER34A,MER34A,MER34A,MER34A,MER34A,MER34A,MER34A,MER34A,MER34A,MER34A,MER34A,MER34A,MER34A,MER34A,MER34A,MER34A,MER34A,MER34A,MER34A,MER34A,MER34A,MER34A,MER34A,MER34A,MER34A,MER34A,MER34A,MER34A,MER34A,MER34A,MER34A,MER34A,MER34A,MER34A,MER34A,MER34A,MER34A,MER34A,MER34A,MER34A,MER34A,MER34A,MER34A,MER34A,MER34A,MER34A,MER34A,MER34A,MER34A,MER34A,MER34A,MER34A,MER34A,MER34A,MER34A,MER34A,MER34A,…	CD47,CD5,CD6,CD83,EFNB1,FAM49B,GATA3,GLI2,GLI3,GPR183,IL12A,IL12B,IL2,IL21,MALT1,MIF,MSH2,MSH6,NCK2,PELI1,PIK3R1,PRDM1,PRKCQ,RIF1,RIPK2,SLC39A10,SYK,TGFBR2,THY1,TNFSF13B,VTCN1
GO Biological Process	GO:0007253	cytoplasmic sequestering of NF-kappaB	183	4.192905e-4	1.000000e+0	2.956342e-2	8.211790e+0	6.088806e-1	5	4.139229e-4	3.399048e-3	1538	9.155609e-2	1.000000e+0	7.681068e-1	3.812744e+0	5.245566e-1	2	7	1.438849e-3	2.857143e-1	MER34A,MER34A,MER34A,MER34A,MER34A	G3BP2,NFKBIA
GO Biological Process	GO:0070373	negative regulation of ERK1 and ERK2 cascade	184	4.261404e-4	1.000000e+0	2.988310e-2	2.146419e+0	1.164731e+1	25	7.917951e-3	1.699524e-2	694	3.059139e-2	1.000000e+0	5.687618e-1	2.035618e+0	4.421263e+0	9	59	6.474820e-3	1.525424e-1	MER34A,MER34A,MER34A,MER34A,MER34A,MER34A,MER34A,MER34A,MER34A,MER34A,MER34A,MER34A,MER34A,MER34A,MER34A,MER34A,MER34A,MER34A,MER34A,MER34A,MER34A,MER34A,MER34A,MER34A,MER34A	DAB2IP,DLG1,DUSP26,DUSP4,DUSP6,ERRFI1,NLRP12,RAPGEF1,SPRY1
GO Biological Process	GO:0032691	negative regulation of interleukin-1 beta production	185	4.284894e-4	1.000000e+0	2.988540e-2	3.772569e+0	2.650714e+0	10	1.801981e-3	6.798097e-3	2324	1.664502e-1	1.000000e+0	9.241424e-1	2.107043e+0	1.423796e+0	3	19	2.158273e-3	1.578947e-1	MER34A,MER34A,MER34A,MER34A,MER34A,MER34A,MER34A,MER34A,MER34A,MER34A	CHRNA7,ERRFI1,TNFAIP3
GO Biological Process	GO:0036493	positive regulation of translation in response to endoplasmic reticulum stress	186	4.338494e-4	1.000000e+0	3.009655e-2	8.149737e+0	6.135167e-1	5	4.170746e-4	3.399048e-3	2622	2.083946e-1	1.000000e+0	1.000000e+0	4.448201e+0	2.248100e-1	1	3	7.194245e-4	3.333333e-1	MER34A,MER34A,MER34A,MER34A,MER34A	NCK2
GO Biological Process	GO:2000272	negative regulation of receptor activity	187	4.601481e-4	1.000000e+0	3.175022e-2	2.684090e+0	5.961052e+0	16	4.052381e-3	1.087695e-2	2590	2.038387e-1	1.000000e+0	1.000000e+0	1.588643e+0	3.147339e+0	5	42	3.597122e-3	1.190476e-1	MER34A,MER34A,MER34A,MER34A,MER34A,MER34A,MER34A,MER34A,MER34A,MER34A,MER34A,MER34A,MER34A,MER34A,MER34A,MER34A	CALM2,CBLB,ERRFI1,LYPD6,PKD2
GO Biological Process	GO:0042339	keratan sulfate metabolic process	188	4.620818e-4	1.000000e+0	3.171405e-2	3.241680e+0	3.701784e+0	12	2.516508e-3	8.157716e-3	3002	2.485906e-1	1.000000e+0	1.000000e+0	1.569953e+0	2.547846e+0	4	34	2.877698e-3	1.176471e-1	MER34A,MER34A,MER34A,MER34A,MER34A,MER34A,MER34A,MER34A,MER34A,MER34A,MER34A,MER34A	B3GNT2,CHST5,CHST6,SLC35D2
GO Biological Process	GO:2000048	negative regulation of cell-cell adhesion mediated by cadherin	189	4.636764e-4	1.000000e+0	3.165511e-2	8.030060e+0	6.226604e-1	5	4.232905e-4	3.399048e-3	3124	2.677245e-1	1.000000e+0	1.000000e+0	3.336151e+0	2.997466e-1	1	4	7.194245e-4	2.500000e-1	MER34A,MER34A,MER34A,MER34A,MER34A	EPCAM
GO Biological Process	GO:0002699	positive regulation of immune effector process	190	4.745539e-4	1.000000e+0	3.222721e-2	1.795856e+0	2.171666e+1	39	1.476320e-2	2.651258e-2	645	2.973489e-2	1.000000e+0	5.948361e-1	1.569953e+0	1.273923e+1	20	170	1.438849e-2	1.176471e-1	MER34A,MER34A,MER34A,MER34A,MER34A,MER34A,MER34A,MER34A,MER34A,MER34A,MER34A,MER34A,MER34A,MER34A,MER34A,MER34A,MER34A,MER34A,MER34A,MER34A,MER34A,MER34A,MER34A,MER34A,MER34A,MER34A,MER34A,MER34A,MER34A,MER34A,MER34A,MER34A,MER34A,MER34A,MER34A,MER34A,MER34A,MER34A,MER34A	C6,CADM1,FAM49B,FER,FFAR2,GATA3,HK1,IL12A,IL12B,IL2,IL21,MALT1,MIF,MSH2,MSH6,PTAFR,RAPGEF1,RIF1,RIPK2,SYK
GO Biological Process	GO:1904058	positive regulation of sensory perception of pain	191	4.838463e-4	1.000000e+0	3.268622e-2	2.025589e+1	1.481051e-1	3	1.006833e-4	2.039429e-3	3124	2.677245e-1	1.000000e+0	1.000000e+0	3.336151e+0	2.997466e-1	1	4	7.194245e-4	2.500000e-1	MER34A,MER34A,MER34A	PTAFR
GO Biological Process	GO:0002821	positive regulation of adaptive immune response	192	4.862815e-4	1.000000e+0	3.267964e-2	2.207973e+0	1.041679e+1	23	7.081436e-3	1.563562e-2	489	1.713705e-2	1.000000e+0	4.521868e-1	1.976978e+0	6.069869e+0	12	81	8.633094e-3	1.481481e-1	MER34A,MER34A,MER34A,MER34A,MER34A,MER34A,MER34A,MER34A,MER34A,MER34A,MER34A,MER34A,MER34A,MER34A,MER34A,MER34A,MER34A,MER34A,MER34A,MER34A,MER34A,MER34A,MER34A	FAM49B,GATA3,IL12A,IL12B,IL2,MALT1,MSH2,MSH6,PRKCQ,RIF1,RIPK2,TNFSF13B
GO Biological Process	GO:0050867	positive regulation of cell activation	193	4.875870e-4	1.000000e+0	3.259759e-2	1.515992e+0	4.683401e+1	71	3.183821e-2	4.826649e-2	528	1.952146e-2	1.000000e+0	4.770557e-1	1.453373e+0	2.270581e+1	33	303	2.374101e-2	1.089109e-1	MER34A,MER34A,MER34A,MER34A,MER34A,MER34A,MER34A,MER34A,MER34A,MER34A,MER34A,MER34A,MER34A,MER34A,MER34A,MER34A,MER34A,MER34A,MER34A,MER34A,MER34A,MER34A,MER34A,MER34A,MER34A,MER34A,MER34A,MER34A,MER34A,MER34A,MER34A,MER34A,MER34A,MER34A,MER34A,MER34A,MER34A,MER34A,MER34A,MER34A,MER34A,MER34A,MER34A,MER34A,MER34A,MER34A,MER34A,MER34A,MER34A,MER34A,MER34A,MER34A,MER34A,MER34A,MER34A,MER34A,MER34A,…	APP,CD47,CD5,CD6,CD83,EFNB1,FAM49B,GATA3,GLI2,GLI3,GPR183,IL12A,IL12B,IL2,IL21,MALT1,MIF,MSH2,MSH6,NCK2,PELI1,PIK3R1,PRDM1,PRKCQ,PTAFR,RIF1,RIPK2,SLC39A10,SYK,TGFBR2,THY1,TNFSF13B,VTCN1
GO Biological Process	GO:1900276	regulation of proteinase activated receptor activity	194	5.229318e-4	1.000000e+0	3.478036e-2	1.111658e+1	3.598230e-1	4	2.446112e-4	2.719239e-3	1204	7.493665e-2	1.000000e+0	8.030794e-1	1.334460e+1	7.493665e-2	1	1	7.194245e-4	1.000000e+0	MER34A,MER34A,MER34A,MER34A	BICD1
GO Biological Process	GO:1900737	negative regulation of phospholipase C-activating G-protein coupled receptor signaling pathway	194	5.229318e-4	1.000000e+0	3.478036e-2	1.111658e+1	3.598230e-1	4	2.446112e-4	2.719239e-3	1204	7.493665e-2	1.000000e+0	8.030794e-1	1.334460e+1	7.493665e-2	1	1	7.194245e-4	1.000000e+0	MER34A,MER34A,MER34A,MER34A	BICD1
GO Biological Process	GO:0043124	negative regulation of I-kappaB kinase/NF-kappaB signaling	196	5.283209e-4	1.000000e+0	3.478023e-2	2.346856e+0	8.522041e+0	20	5.793366e-3	1.359619e-2	144	1.637723e-3	1.000000e+0	1.467468e-1	2.769635e+0	3.971643e+0	11	53	7.913669e-3	2.075472e-1	MER34A,MER34A,MER34A,MER34A,MER34A,MER34A,MER34A,MER34A,MER34A,MER34A,MER34A,MER34A,MER34A,MER34A,MER34A,MER34A,MER34A,MER34A,MER34A,MER34A	BMP7,DAB2IP,ESR1,G3BP2,NFKBIA,NLRP12,PPM1B,RORA,TANK,TLE1,TNFAIP3
GO Biological Process	GO:0048749	compound eye development	197	5.314336e-4	1.000000e+0	3.480755e-2	7.789434e+0	6.418952e-1	5	4.363665e-4	3.399048e-3	1991	1.442615e-1	1.000000e+0	9.349102e-1	6.672302e+0	1.498733e-1	1	2	7.194245e-4	5.000000e-1	MER34A,MER34A,MER34A,MER34A,MER34A	CHRDL1
GO Biological Process	GO:0098957	anterograde axonal transport of mitochondrion	198	5.323408e-4	1.000000e+0	3.469088e-2	1.959694e+1	1.530851e-1	3	1.040687e-4	2.039429e-3	1204	7.493665e-2	1.000000e+0	8.030794e-1	1.334460e+1	7.493665e-2	1	1	7.194245e-4	1.000000e+0	MER34A,MER34A,MER34A	TRAK1
GO Biological Process	GO:1901796	regulation of signal transduction by p53 class mediator	199	5.331156e-4	1.000000e+0	3.456679e-2	1.851686e+0	1.890169e+1	35	1.284955e-2	2.379334e-2	2362	1.690100e-1	1.000000e+0	9.232583e-1	1.288967e+0	1.318885e+1	17	176	1.223022e-2	9.659091e-2	MER34A,MER34A,MER34A,MER34A,MER34A,MER34A,MER34A,MER34A,MER34A,MER34A,MER34A,MER34A,MER34A,MER34A,MER34A,MER34A,MER34A,MER34A,MER34A,MER34A,MER34A,MER34A,MER34A,MER34A,MER34A,MER34A,MER34A,MER34A,MER34A,MER34A,MER34A,MER34A,MER34A,MER34A,MER34A	AURKA,BARD1,BLM,CDK5R1,DYRK2,EXO1,HIPK2,ING2,MIF,NUAK1,PARK2,PMAIP1,RFC3,RMI1,RMI2,RRS1,TRIM24
GO Biological Process	GO:0044801	single-organism membrane fusion	200	5.416252e-4	1.000000e+0	3.494295e-2	1.910914e+0	1.674591e+1	32	1.138403e-2	2.175391e-2	3613	3.210201e-1	1.000000e+0	1.000000e+0	1.177465e+0	1.019138e+1	12	136	8.633094e-3	8.823529e-2	MER34A,MER34A,MER34A,MER34A,MER34A,MER34A,MER34A,MER34A,MER34A,MER34A,MER34A,MER34A,MER34A,MER34A,MER34A,MER34A,MER34A,MER34A,MER34A,MER34A,MER34A,MER34A,MER34A,MER34A,MER34A,MER34A,MER34A,MER34A,MER34A,MER34A,MER34A,MER34A	C2CD5,EEA1,GOSR1,RAB20,SPAM1,STX6,SYT1,SYT10,SYT4,USO1,VAMP3,VPS8
GO Biological Process	GO:0006935	chemotaxis	201	5.465070e-4	1.000000e+0	3.508249e-2	1.329287e+0	1.023105e+2	136	6.955164e-2	9.245411e-2	27	4.052262e-6	5.228634e-2	1.936531e-3	1.768562e+0	3.731845e+1	66	498	4.748201e-2	1.325301e-1	MER34A,MER34A,MER34A,MER34A,MER34A,MER34A,MER34A,MER34A,MER34A,MER34A,MER34A,MER34A,MER34A,MER34A,MER34A,MER34A,MER34A,MER34A,MER34A,MER34A,MER34A,MER34A,MER34A,MER34A,MER34A,MER34A,MER34A,MER34A,MER34A,MER34A,MER34A,MER34A,MER34A,MER34A,MER34A,MER34A,MER34A,MER34A,MER34A,MER34A,MER34A,MER34A,MER34A,MER34A,MER34A,MER34A,MER34A,MER34A,MER34A,MER34A,MER34A,MER34A,MER34A,MER34A,MER34A,MER34A,MER34A,…	AGTR1,AIMP1,AMOT,APP,ARX,ATOH1,B3GNT2,BMP4,BMP7,CDK5R1,CHL1,CHN1,CX3CR1,CXADR,CXCL12,CXCR4,DEFB1,DOK5,DPYSL4,EDN2,EFNA5,EFNB1,EGR2,EPHA7,EPHB1,FAM65B,FER,FEZ1,FFAR2,FGF2,GATA3,GLI2,GLI3,GPR183,HGF,KAL1,LAMA2,LGI1,LHX2,MIF,NCAM1,NRG1,NRP1,NRXN1,NRXN3,PAX6,PIK3CD,PIK3R1,PLXNA2,PRKCA,PRKCQ,PROK2,PTAFR,PTPRM,PVRL1,ROBO2,SEMA3C,SEMA4D,SEMA6A,SIAH2,SYK,TGFB2,TNR,UNC5D,VASP,VEGFC
GO Biological Process	GO:0006901	vesicle coating	202	5.498822e-4	1.000000e+0	3.512441e-2	2.470678e+0	7.285449e+0	18	4.952719e-3	1.223657e-2	3948	3.603415e-1	1.000000e+0	1.000000e+0	1.231810e+0	4.870883e+0	6	65	4.316547e-3	9.230769e-2	MER34A,MER34A,MER34A,MER34A,MER34A,MER34A,MER34A,MER34A,MER34A,MER34A,MER34A,MER34A,MER34A,MER34A,MER34A,MER34A,MER34A,MER34A	AREGB,GRIA1,LMAN1,SEC23IP,TMED9,USO1
GO Biological Process	GO:0016266	O-glycan processing	203	5.561457e-4	1.000000e+0	3.534950e-2	2.231340e+0	9.859546e+0	22	6.702615e-3	1.495581e-2	1181	7.200985e-2	1.000000e+0	7.867427e-1	1.809438e+0	4.421263e+0	8	59	5.755396e-3	1.355932e-1	MER34A,MER34A,MER34A,MER34A,MER34A,MER34A,MER34A,MER34A,MER34A,MER34A,MER34A,MER34A,MER34A,MER34A,MER34A,MER34A,MER34A,MER34A,MER34A,MER34A,MER34A,MER34A	B3GNT2,GALNT13,GCNT1,GCNT3,GCNT4,GXYLT1,MUC16,XXYLT1
GO Biological Process	GO:0006906	vesicle fusion	204	5.625139e-4	1.000000e+0	3.557900e-2	2.037287e+0	1.325292e+1	27	9.009461e-3	1.835486e-2	1699	1.096494e-1	1.000000e+0	8.327288e-1	1.513306e+0	7.268855e+0	11	97	7.913669e-3	1.134021e-1	MER34A,MER34A,MER34A,MER34A,MER34A,MER34A,MER34A,MER34A,MER34A,MER34A,MER34A,MER34A,MER34A,MER34A,MER34A,MER34A,MER34A,MER34A,MER34A,MER34A,MER34A,MER34A,MER34A,MER34A,MER34A,MER34A,MER34A	C2CD5,EEA1,GOSR1,RAB20,STX6,SYT1,SYT10,SYT4,USO1,VAMP3,VPS8
GO Biological Process	GO:0032511	late endosome to vacuole transport via multivesicular body sorting pathway	205	5.665492e-4	1.000000e+0	3.565944e-2	1.917844e+1	1.564257e-1	3	1.063397e-4	2.039429e-3	4018	3.733856e-1	1.000000e+0	1.000000e+0	2.224101e+0	4.496199e-1	1	6	7.194245e-4	1.666667e-1	MER34A,MER34A,MER34A	LEPROTL1
GO Biological Process	GO:0019372	lipoxygenase pathway	206	5.670280e-4	1.000000e+0	3.551632e-2	5.072712e+0	1.379932e+0	7	9.380914e-4	4.758668e-3	223	5.092456e-3	1.000000e+0	2.946545e-1	4.170189e+0	1.198986e+0	5	16	3.597122e-3	3.125000e-1	MER34A,MER34A,MER34A,MER34A,MER34A,MER34A,MER34A	ALOX12,ALOX15,ALOX5,HPGD,PON1
GO Biological Process	GO:0002891	positive regulation of immunoglobulin mediated immune response	207	5.679271e-4	1.000000e+0	3.540079e-2	3.373846e+0	3.260374e+0	11	2.216433e-3	7.477906e-3	3002	2.485906e-1	1.000000e+0	1.000000e+0	1.569953e+0	2.547846e+0	4	34	2.877698e-3	1.176471e-1	MER34A,MER34A,MER34A,MER34A,MER34A,MER34A,MER34A,MER34A,MER34A,MER34A,MER34A	IL2,MSH2,MSH6,RIF1
GO Biological Process	GO:0009081	branched-chain amino acid metabolic process	208	5.805244e-4	1.000000e+0	3.601205e-2	3.364721e+0	3.269217e+0	11	2.222445e-3	7.477906e-3	1644	1.006292e-1	1.000000e+0	7.897923e-1	2.224101e+0	1.798480e+0	4	24	2.877698e-3	1.666667e-1	MER34A,MER34A,MER34A,MER34A,MER34A,MER34A,MER34A,MER34A,MER34A,MER34A,MER34A	ACADSB,AUH,HIBCH,PPM1K
GO Biological Process	GO:0021768	nucleus accumbens development	209	5.811605e-4	1.000000e+0	3.587901e-2	1.900981e+1	1.578132e-1	3	1.072830e-4	2.039429e-3	1204	7.493665e-2	1.000000e+0	8.030794e-1	1.334460e+1	7.493665e-2	1	1	7.194245e-4	1.000000e+0	MER34A,MER34A,MER34A	ALDH1A3
GO Biological Process	GO:0071644	negative regulation of chemokine (C-C motif) ligand 4 production	210	6.060710e-4	1.000000e+0	3.723873e-2	5.675691e+1	3.523800e-2	2	2.395513e-5	1.359619e-3	1204	7.493665e-2	1.000000e+0	8.030794e-1	1.334460e+1	7.493665e-2	1	1	7.194245e-4	1.000000e+0	MER34A,MER34A	ARG2
GO Biological Process	GO:1905077	negative regulation of interleukin-17 secretion	210	6.060710e-4	1.000000e+0	3.723873e-2	5.675691e+1	3.523800e-2	2	2.395513e-5	1.359619e-3	1204	7.493665e-2	1.000000e+0	8.030794e-1	1.334460e+1	7.493665e-2	1	1	7.194245e-4	1.000000e+0	MER34A,MER34A	ARG2
GO Biological Process	GO:1905403	negative regulation of activated CD8-positive, alpha-beta T cell apoptotic process	210	6.060710e-4	1.000000e+0	3.723873e-2	5.675691e+1	3.523800e-2	2	2.395513e-5	1.359619e-3	1204	7.493665e-2	1.000000e+0	8.030794e-1	1.334460e+1	7.493665e-2	1	1	7.194245e-4	1.000000e+0	MER34A,MER34A	ARG2
GO Biological Process	GO:0044565	dendritic cell proliferation	213	6.072985e-4	1.000000e+0	3.678860e-2	1.872183e+1	1.602408e-1	3	1.089332e-4	2.039429e-3	1991	1.442615e-1	1.000000e+0	9.349102e-1	6.672302e+0	1.498733e-1	1	2	7.194245e-4	5.000000e-1	MER34A,MER34A,MER34A	TBK1
GO Biological Process	GO:0007099	centriole replication	214	6.175566e-4	1.000000e+0	3.723520e-2	4.371433e+0	1.830064e+0	8	1.244095e-3	5.438477e-3	622	2.759179e-2	1.000000e+0	5.723744e-1	3.336151e+0	1.198986e+0	4	16	2.877698e-3	2.500000e-1	MER34A,MER34A,MER34A,MER34A,MER34A,MER34A,MER34A,MER34A	CDK5RAP2,CEP135,CNTROB,PLK4
GO Biological Process	GO:0000723	telomere maintenance	215	6.194721e-4	1.000000e+0	3.717697e-2	2.261841e+0	9.284472e+0	21	6.311674e-3	1.427600e-2	3020	2.518192e-1	1.000000e+0	1.000000e+0	1.283135e+0	7.793412e+0	10	104	7.194245e-3	9.615385e-2	MER34A,MER34A,MER34A,MER34A,MER34A,MER34A,MER34A,MER34A,MER34A,MER34A,MER34A,MER34A,MER34A,MER34A,MER34A,MER34A,MER34A,MER34A,MER34A,MER34A,MER34A	BLM,EXO1,HIST2H4A,HIST2H4B,PRIM2,RFC3,RIF1,SMC5,SP100,ZNF365
GO Biological Process	GO:1904879	positive regulation of calcium ion transmembrane transport via high voltage-gated calcium channel	216	6.261410e-4	1.000000e+0	3.740323e-2	1.058968e+1	3.777263e-1	4	2.567820e-4	2.719239e-3	1991	1.442615e-1	1.000000e+0	9.349102e-1	6.672302e+0	1.498733e-1	1	2	7.194245e-4	5.000000e-1	MER34A,MER34A,MER34A,MER34A	CACNB2
GO Biological Process	GO:0016102	diterpenoid biosynthetic process	217	6.296161e-4	1.000000e+0	3.743750e-2	4.982153e+0	1.405015e+0	7	9.551428e-4	4.758668e-3	1928	1.422291e-1	1.000000e+0	9.518579e-1	2.965468e+0	6.744299e-1	2	9	1.438849e-3	2.222222e-1	MER34A,MER34A,MER34A,MER34A,MER34A,MER34A,MER34A	ALDH1A3,ALDH8A1
GO Biological Process	GO:0042991	transcription factor import into nucleus	218	6.534062e-4	1.000000e+0	3.867385e-2	4.950386e+0	1.414031e+0	7	9.612721e-4	4.758668e-3	444	1.599536e-2	1.000000e+0	4.648381e-1	8.896403e+0	2.248100e-1	2	3	1.438849e-3	6.666667e-1	MER34A,MER34A,MER34A,MER34A,MER34A,MER34A,MER34A	PIK3R1,SYK
GO Biological Process	GO:1903624	regulation of DNA catabolic process	219	6.568168e-4	1.000000e+0	3.869821e-2	5.876439e+0	1.021027e+0	6	6.941037e-4	4.078858e-3	1928	1.422291e-1	1.000000e+0	9.518579e-1	2.965468e+0	6.744299e-1	2	9	1.438849e-3	2.222222e-1	MER34A,MER34A,MER34A,MER34A,MER34A,MER34A	APAF1,CIDEA
GO Biological Process	GO:1902857	positive regulation of non-motile cilium assembly	220	6.631400e-4	1.000000e+0	3.889316e-2	4.937766e+0	1.417645e+0	7	9.637289e-4	4.758668e-3	499	1.766363e-2	1.000000e+0	4.567411e-1	5.004227e+0	5.994932e-1	3	8	2.158273e-3	3.750000e-1	MER34A,MER34A,MER34A,MER34A,MER34A,MER34A,MER34A	CEP135,DYNLL1,SEPT9
GO Biological Process	GO:0043315	positive regulation of neutrophil degranulation	221	6.632354e-4	1.000000e+0	3.872274e-2	1.815758e+1	1.652203e-1	3	1.123183e-4	2.039429e-3	2622	2.083946e-1	1.000000e+0	1.000000e+0	4.448201e+0	2.248100e-1	1	3	7.194245e-4	3.333333e-1	MER34A,MER34A,MER34A	PTAFR
GO Biological Process	GO:1902166	negative regulation of intrinsic apoptotic signaling pathway in response to DNA damage by p53 class mediator	222	6.739966e-4	1.000000e+0	3.917378e-2	5.847011e+0	1.026165e+0	6	6.975971e-4	4.078858e-3	3024	2.541605e-1	1.000000e+0	1.000000e+0	2.053016e+0	9.741765e-1	2	13	1.438849e-3	1.538462e-1	MER34A,MER34A,MER34A,MER34A,MER34A,MER34A	ING2,MIF
GO Biological Process	GO:0071226	cellular response to molecule of fungal origin	223	6.749657e-4	1.000000e+0	3.905418e-2	1.037691e+1	3.854712e-1	4	2.620470e-4	2.719239e-3	1991	1.442615e-1	1.000000e+0	9.349102e-1	6.672302e+0	1.498733e-1	1	2	7.194245e-4	5.000000e-1	MER34A,MER34A,MER34A,MER34A	SYK
GO Biological Process	GO:0032303	regulation of icosanoid secretion	224	6.789242e-4	1.000000e+0	3.910785e-2	3.550588e+0	2.816435e+0	10	1.914639e-3	6.798097e-3	810	4.119291e-2	1.000000e+0	6.561878e-1	2.965468e+0	1.348860e+0	4	18	2.877698e-3	2.222222e-1	MER34A,MER34A,MER34A,MER34A,MER34A,MER34A,MER34A,MER34A,MER34A,MER34A	MAP2K6,MIF,PLAA,SYK
GO Biological Process	GO:0007525	somatic muscle development	225	6.845568e-4	1.000000e+0	3.925705e-2	1.033737e+1	3.869456e-1	4	2.630493e-4	2.719239e-3	3124	2.677245e-1	1.000000e+0	1.000000e+0	3.336151e+0	2.997466e-1	1	4	7.194245e-4	2.500000e-1	MER34A,MER34A,MER34A,MER34A	NEB
GO Biological Process	GO:0090174	organelle membrane fusion	226	6.875247e-4	1.000000e+0	3.925279e-2	2.009475e+0	1.343635e+1	27	9.134158e-3	1.835486e-2	1838	1.281680e-1	1.000000e+0	8.997561e-1	1.467906e+0	7.493665e+0	11	100	7.913669e-3	1.100000e-1	MER34A,MER34A,MER34A,MER34A,MER34A,MER34A,MER34A,MER34A,MER34A,MER34A,MER34A,MER34A,MER34A,MER34A,MER34A,MER34A,MER34A,MER34A,MER34A,MER34A,MER34A,MER34A,MER34A,MER34A,MER34A,MER34A,MER34A	C2CD5,EEA1,GOSR1,RAB20,STX6,SYT1,SYT10,SYT4,USO1,VAMP3,VPS8
GO Biological Process	GO:0060999	positive regulation of dendritic spine development	227	6.887219e-4	1.000000e+0	3.914792e-2	2.355272e+0	8.067008e+0	19	5.484030e-3	1.291638e-2	582	2.420742e-2	1.000000e+0	5.366810e-1	2.395185e+0	2.922530e+0	7	39	5.035971e-3	1.794872e-1	MER34A,MER34A,MER34A,MER34A,MER34A,MER34A,MER34A,MER34A,MER34A,MER34A,MER34A,MER34A,MER34A,MER34A,MER34A,MER34A,MER34A,MER34A,MER34A	C21orf91,CPEB3,FOXO6,IL2,NLGN1,NRG1,PPP1R9A
GO Biological Process	GO:0038098	sequestering of BMP from receptor via BMP binding	228	6.940998e-4	1.000000e+0	3.928057e-2	7.336692e+0	6.815060e-1	5	4.632944e-4	3.399048e-3	1991	1.442615e-1	1.000000e+0	9.349102e-1	6.672302e+0	1.498733e-1	1	2	7.194245e-4	5.000000e-1	MER34A,MER34A,MER34A,MER34A,MER34A	GREM2
GO Biological Process	GO:2000009	negative regulation of protein localization to cell surface	229	6.988305e-4	1.000000e+0	3.937559e-2	4.287831e+0	1.865745e+0	8	1.268352e-3	5.438477e-3	972	5.543217e-2	1.000000e+0	7.358449e-1	3.336151e+0	8.992399e-1	3	12	2.158273e-3	2.500000e-1	MER34A,MER34A,MER34A,MER34A,MER34A,MER34A,MER34A,MER34A	COMMD1,LEPROTL1,NEDD4L
GO Biological Process	GO:0016114	terpenoid biosynthetic process	230	7.004808e-4	1.000000e+0	3.929697e-2	4.891235e+0	1.431131e+0	7	9.728970e-4	4.758668e-3	2509	1.971942e-1	1.000000e+0	1.000000e+0	2.426292e+0	8.243032e-1	2	11	1.438849e-3	1.818182e-1	MER34A,MER34A,MER34A,MER34A,MER34A,MER34A,MER34A	ALDH1A3,ALDH8A1
GO Biological Process	GO:0046638	positive regulation of alpha-beta T cell differentiation	231	7.115785e-4	1.000000e+0	3.974674e-2	2.348651e+0	8.089750e+0	19	5.499490e-3	1.291638e-2	1092	6.833272e-2	1.000000e+0	8.074149e-1	2.053016e+0	2.922530e+0	6	39	4.316547e-3	1.538462e-1	MER34A,MER34A,MER34A,MER34A,MER34A,MER34A,MER34A,MER34A,MER34A,MER34A,MER34A,MER34A,MER34A,MER34A,MER34A,MER34A,MER34A,MER34A,MER34A	CD83,GLI3,IL12B,RIPK2,SYK,TGFBR2
GO Biological Process	GO:0006290	pyrimidine dimer repair	232	7.163070e-4	1.000000e+0	3.983840e-2	1.021126e+1	3.917246e-1	4	2.662982e-4	2.719239e-3	4893	5.040077e-1	1.000000e+0	1.000000e+0	1.482734e+0	6.744299e-1	1	9	7.194245e-4	1.111111e-1	MER34A,MER34A,MER34A,MER34A	DDB2
GO Biological Process	GO:0031062	positive regulation of histone methylation	233	7.319824e-4	1.000000e+0	4.053549e-2	2.778384e+0	5.038900e+0	14	3.425493e-3	9.517335e-3	2952	2.319548e-1	1.000000e+0	1.000000e+0	1.617528e+0	2.472910e+0	4	33	2.877698e-3	1.212121e-1	MER34A,MER34A,MER34A,MER34A,MER34A,MER34A,MER34A,MER34A,MER34A,MER34A,MER34A,MER34A,MER34A,MER34A	JARID2,PAX7,RIF1,TET1
GO Biological Process	GO:0098534	centriole assembly	234	7.327663e-4	1.000000e+0	4.040549e-2	4.256089e+0	1.879660e+0	8	1.277811e-3	5.438477e-3	1058	6.751416e-2	1.000000e+0	8.233792e-1	2.541829e+0	1.573670e+0	4	21	2.877698e-3	1.904762e-1	MER34A,MER34A,MER34A,MER34A,MER34A,MER34A,MER34A,MER34A	CDK5RAP2,CEP135,CNTROB,PLK4
GO Biological Process	GO:0034063	stress granule assembly	235	7.356153e-4	1.000000e+0	4.038998e-2	4.253500e+0	1.880804e+0	8	1.278589e-3	5.438477e-3	972	5.543217e-2	1.000000e+0	7.358449e-1	3.336151e+0	8.992399e-1	3	12	2.158273e-3	2.500000e-1	MER34A,MER34A,MER34A,MER34A,MER34A,MER34A,MER34A,MER34A	BICD1,G3BP2,RPS23
GO Biological Process	GO:1902165	regulation of intrinsic apoptotic signaling pathway in response to DNA damage by p53 class mediator	236	7.372375e-4	1.000000e+0	4.030752e-2	5.745747e+0	1.044251e+0	6	7.098917e-4	4.078858e-3	3546	3.114083e-1	1.000000e+0	1.000000e+0	1.779281e+0	1.124050e+0	2	15	1.438849e-3	1.333333e-1	MER34A,MER34A,MER34A,MER34A,MER34A,MER34A	ING2,MIF
GO Biological Process	GO:0003407	neural retina development	237	7.396900e-4	1.000000e+0	4.027097e-2	1.970807e+0	1.420738e+1	28	9.658315e-3	1.903467e-2	20	1.247882e-6	1.610142e-2	8.050711e-4	3.953957e+0	4.046579e+0	16	54	1.151079e-2	2.962963e-1	MER34A,MER34A,MER34A,MER34A,MER34A,MER34A,MER34A,MER34A,MER34A,MER34A,MER34A,MER34A,MER34A,MER34A,MER34A,MER34A,MER34A,MER34A,MER34A,MER34A,MER34A,MER34A,MER34A,MER34A,MER34A,MER34A,MER34A,MER34A	AHI1,ARL6,ATP2B1,ATP8A2,FJX1,GPM6A,HIPK2,NEUROD1,PTPRM,RAB11FIP4,RPE65,SDK1,SDK2,SOX9,TGFB2,THY1
GO Biological Process	GO:0051343	positive regulation of cyclic-nucleotide phosphodiesterase activity	238	7.600352e-4	1.000000e+0	4.120477e-2	7.188189e+0	6.955855e-1	5	4.728657e-4	3.399048e-3	4313	4.203572e-1	1.000000e+0	1.000000e+0	1.906372e+0	5.245566e-1	1	7	7.194245e-4	1.428571e-1	MER34A,MER34A,MER34A,MER34A,MER34A	CALM2
GO Biological Process	GO:0033685	negative regulation of luteinizing hormone secretion	239	7.666768e-4	1.000000e+0	4.139092e-2	7.174090e+0	6.969525e-1	5	4.737950e-4	3.399048e-3	87	4.199671e-4	1.000000e+0	6.228547e-2	1.334460e+1	2.248100e-1	3	3	2.158273e-3	1.000000e+0	MER34A,MER34A,MER34A,MER34A,MER34A	CRH,OPRK1,TACR2
GO Biological Process	GO:0048199	vesicle targeting, to, from or within Golgi	240	7.673272e-4	1.000000e+0	4.125343e-2	2.398506e+0	7.504672e+0	18	5.101748e-3	1.223657e-2	4270	4.014112e-1	1.000000e+0	1.000000e+0	1.177465e+0	5.095692e+0	6	68	4.316547e-3	8.823529e-2	MER34A,MER34A,MER34A,MER34A,MER34A,MER34A,MER34A,MER34A,MER34A,MER34A,MER34A,MER34A,MER34A,MER34A,MER34A,MER34A,MER34A,MER34A	AREGB,GRIA1,LMAN1,SEC23IP,TMED9,USO1
GO Biological Process	GO:0030573	bile acid catabolic process	241	7.680268e-4	1.000000e+0	4.111971e-2	1.002008e+1	3.991985e-1	4	2.713790e-4	2.719239e-3	2622	2.083946e-1	1.000000e+0	1.000000e+0	4.448201e+0	2.248100e-1	1	3	7.194245e-4	3.333333e-1	MER34A,MER34A,MER34A,MER34A	AKR1D1
GO Biological Process	GO:1904659	glucose transmembrane transport	242	7.731816e-4	1.000000e+0	4.122464e-2	3.489547e+0	2.865702e+0	10	1.948132e-3	6.798097e-3	2873	2.253992e-1	1.000000e+0	1.000000e+0	1.819719e+0	1.648606e+0	3	22	2.158273e-3	1.363636e-1	MER34A,MER34A,MER34A,MER34A,MER34A,MER34A,MER34A,MER34A,MER34A,MER34A	SLC2A2,SLC45A1,SLC5A10
GO Biological Process	GO:0097503	sialylation	243	7.986324e-4	1.000000e+0	4.240639e-2	2.752842e+0	5.085653e+0	14	3.457276e-3	9.517335e-3	494	1.735439e-2	1.000000e+0	4.532868e-1	3.177287e+0	1.573670e+0	5	21	3.597122e-3	2.380952e-1	MER34A,MER34A,MER34A,MER34A,MER34A,MER34A,MER34A,MER34A,MER34A,MER34A,MER34A,MER34A,MER34A,MER34A	ST6GAL2,ST6GALNAC3,ST6GALNAC5,ST8SIA1,ST8SIA4
GO Biological Process	GO:0033058	directional locomotion	244	8.120701e-4	1.000000e+0	4.294320e-2	7.081488e+0	7.060663e-1	5	4.799907e-4	3.399048e-3	2622	2.083946e-1	1.000000e+0	1.000000e+0	4.448201e+0	2.248100e-1	1	3	7.194245e-4	3.333333e-1	MER34A,MER34A,MER34A,MER34A,MER34A	GRIN2A
GO Biological Process	GO:0002639	positive regulation of immunoglobulin production	245	8.365727e-4	1.000000e+0	4.405836e-2	3.215067e+0	3.421391e+0	11	2.325894e-3	7.477906e-3	3592	3.171436e-1	1.000000e+0	1.000000e+0	1.404695e+0	2.847593e+0	4	38	2.877698e-3	1.052632e-1	MER34A,MER34A,MER34A,MER34A,MER34A,MER34A,MER34A,MER34A,MER34A,MER34A,MER34A	IL2,MSH2,MSH6,RIF1
GO Biological Process	GO:0002554	serotonin secretion by platelet	246	8.375527e-4	1.000000e+0	4.393066e-2	9.787008e+0	4.087051e-1	4	2.778417e-4	2.719239e-3	2622	2.083946e-1	1.000000e+0	1.000000e+0	4.448201e+0	2.248100e-1	1	3	7.194245e-4	3.333333e-1	MER34A,MER34A,MER34A,MER34A	SYK
GO Biological Process	GO:0045911	positive regulation of DNA recombination	247	8.386634e-4	1.000000e+0	4.381083e-2	3.023992e+0	3.968264e+0	12	2.697664e-3	8.157716e-3	874	4.754635e-2	1.000000e+0	7.019343e-1	2.471223e+0	2.023290e+0	5	27	3.597122e-3	1.851852e-1	MER34A,MER34A,MER34A,MER34A,MER34A,MER34A,MER34A,MER34A,MER34A,MER34A,MER34A,MER34A	IL2,MSH2,MSH6,PRDM9,RIF1
GO Biological Process	GO:0002159	desmosome assembly	248	8.429847e-4	1.000000e+0	4.385900e-2	7.021899e+0	7.120581e-1	5	4.840640e-4	3.399048e-3	648	3.040508e-2	1.000000e+0	6.054271e-1	6.672302e+0	2.997466e-1	2	4	1.438849e-3	5.000000e-1	MER34A,MER34A,MER34A,MER34A,MER34A	PKP2,PRKCA
GO Biological Process	GO:0032056	positive regulation of translation in response to stress	249	8.457934e-4	1.000000e+0	4.382840e-2	7.016615e+0	7.125943e-1	5	4.844285e-4	3.399048e-3	4018	3.733856e-1	1.000000e+0	1.000000e+0	2.224101e+0	4.496199e-1	1	6	7.194245e-4	1.666667e-1	MER34A,MER34A,MER34A,MER34A,MER34A	NCK2
GO Biological Process	GO:2000458	regulation of astrocyte chemotaxis	250	8.573386e-4	1.000000e+0	4.424896e-2	1.660492e+1	1.806693e-1	3	1.228207e-4	2.039429e-3	1991	1.442615e-1	1.000000e+0	9.349102e-1	6.672302e+0	1.498733e-1	1	2	7.194245e-4	5.000000e-1	MER34A,MER34A,MER34A	GPR183
GO Biological Process	GO:0032958	inositol phosphate biosynthetic process	251	8.710933e-4	1.000000e+0	4.477975e-2	6.969947e+0	7.173656e-1	5	4.876720e-4	3.399048e-3	1538	9.155609e-2	1.000000e+0	7.681068e-1	3.812744e+0	5.245566e-1	2	7	1.438849e-3	2.857143e-1	MER34A,MER34A,MER34A,MER34A,MER34A	FGF2,PTAFR
GO Biological Process	GO:0010518	positive regulation of phospholipase activity	252	8.930919e-4	1.000000e+0	4.572843e-2	2.302769e+0	8.250936e+0	19	5.609066e-3	1.291638e-2	105	6.854645e-4	1.000000e+0	8.423379e-2	3.058138e+0	3.596959e+0	11	48	7.913669e-3	2.291667e-1	MER34A,MER34A,MER34A,MER34A,MER34A,MER34A,MER34A,MER34A,MER34A,MER34A,MER34A,MER34A,MER34A,MER34A,MER34A,MER34A,MER34A,MER34A,MER34A	ABL2,ADCYAP1R1,AGTR1,ANG,ARF4,ESR1,FGF2,NMUR2,PLA2G5,PTAFR,PTH
GO Biological Process	GO:0031129	inductive cell-cell signaling	253	9.049635e-4	1.000000e+0	4.615314e-2	6.909949e+0	7.235943e-1	5	4.919064e-4	3.399048e-3	1204	7.493665e-2	1.000000e+0	8.030794e-1	1.334460e+1	7.493665e-2	1	1	7.194245e-4	1.000000e+0	MER34A,MER34A,MER34A,MER34A,MER34A	SALL1
GO Biological Process	GO:0031330	negative regulation of cellular catabolic process	254	9.194531e-4	1.000000e+0	4.670749e-2	1.998901e+0	1.300715e+1	26	8.842385e-3	1.767505e-2	2420	1.734110e-1	1.000000e+0	9.245959e-1	1.404695e+0	7.118982e+0	10	95	7.194245e-3	1.052632e-1	MER34A,MER34A,MER34A,MER34A,MER34A,MER34A,MER34A,MER34A,MER34A,MER34A,MER34A,MER34A,MER34A,MER34A,MER34A,MER34A,MER34A,MER34A,MER34A,MER34A,MER34A,MER34A,MER34A,MER34A,MER34A,MER34A	ANXA2,CNR1,DAB2IP,FHIT,FURIN,LRPPRC,NBAS,PARK7,RYBP,TIMP4
GO Biological Process	GO:0045401	positive regulation of interleukin-3 biosynthetic process	255	9.386791e-4	1.000000e+0	4.749716e-2	9.487977e+0	4.215862e-1	4	2.865984e-4	2.719239e-3	1991	1.442615e-1	1.000000e+0	9.349102e-1	6.672302e+0	1.498733e-1	1	2	7.194245e-4	5.000000e-1	MER34A,MER34A,MER34A,MER34A	SYK
GO Biological Process	GO:0060044	negative regulation of cardiac muscle cell proliferation	256	9.783633e-4	1.000000e+0	4.931180e-2	2.819167e+0	4.611291e+0	13	3.134800e-3	8.837525e-3	972	5.543217e-2	1.000000e+0	7.358449e-1	3.336151e+0	8.992399e-1	3	12	2.158273e-3	2.500000e-1	MER34A,MER34A,MER34A,MER34A,MER34A,MER34A,MER34A,MER34A,MER34A,MER34A,MER34A,MER34A,MER34A	JARID2,MEIS1,TGFBR2
GO Biological Process	GO:0060837	blood vessel endothelial cell differentiation	257	9.868614e-4	1.000000e+0	4.954659e-2	4.060810e+0	1.970050e+0	8	1.339259e-3	5.438477e-3	499	1.766363e-2	1.000000e+0	4.567411e-1	5.004227e+0	5.994932e-1	3	8	2.158273e-3	3.750000e-1	MER34A,MER34A,MER34A,MER34A,MER34A,MER34A,MER34A,MER34A	NRP1,RBPJ,TMEM100
GO Biological Process	GO:0002562	somatic diversification of immune receptors via germline recombination within a single locus	258	9.960704e-4	1.000000e+0	4.981510e-2	2.962865e+0	4.050134e+0	12	2.753320e-3	8.157716e-3	2842	2.156076e-1	1.000000e+0	9.788828e-1	1.668076e+0	2.397973e+0	4	32	2.877698e-3	1.250000e-1	MER34A,MER34A,MER34A,MER34A,MER34A,MER34A,MER34A,MER34A,MER34A,MER34A,MER34A,MER34A	EXO1,MSH2,MSH6,RAG2
GO Biological Process	GO:1903363	negative regulation of cellular protein catabolic process	259	1.053928e-3	1.000000e+0	5.250515e-2	2.269539e+0	8.371746e+0	19	5.691194e-3	1.291638e-2	3103	2.664293e-1	1.000000e+0	1.000000e+0	1.380476e+0	4.346326e+0	6	58	4.316547e-3	1.034483e-1	MER34A,MER34A,MER34A,MER34A,MER34A,MER34A,MER34A,MER34A,MER34A,MER34A,MER34A,MER34A,MER34A,MER34A,MER34A,MER34A,MER34A,MER34A,MER34A	ANXA2,DAB2IP,FHIT,FURIN,PARK7,RYBP
GO Biological Process	GO:0035435	phosphate ion transmembrane transport	260	1.061358e-3	1.000000e+0	5.267193e-2	4.549431e+0	1.538654e+0	7	1.045992e-3	4.758668e-3	2248	1.479342e-1	1.000000e+0	8.491081e-1	2.224101e+0	1.348860e+0	3	18	2.158273e-3	1.666667e-1	MER34A,MER34A,MER34A,MER34A,MER34A,MER34A,MER34A	SLC34A2,SLC37A1,XPR1
GO Biological Process	GO:0033693	neurofilament bundle assembly	261	1.075232e-3	1.000000e+0	5.315601e-2	9.142557e+0	4.375143e-1	4	2.974265e-4	2.719239e-3	1991	1.442615e-1	1.000000e+0	9.349102e-1	6.672302e+0	1.498733e-1	1	2	7.194245e-4	5.000000e-1	MER34A,MER34A,MER34A,MER34A	NEFM
GO Biological Process	GO:0019722	calcium-mediated signaling	262	1.081489e-3	1.000000e+0	5.326127e-2	1.729984e+0	2.196552e+1	38	1.493238e-2	2.583277e-2	1745	1.152634e-1	1.000000e+0	8.522886e-1	1.469131e+0	8.168095e+0	12	109	8.633094e-3	1.100917e-1	MER34A,MER34A,MER34A,MER34A,MER34A,MER34A,MER34A,MER34A,MER34A,MER34A,MER34A,MER34A,MER34A,MER34A,MER34A,MER34A,MER34A,MER34A,MER34A,MER34A,MER34A,MER34A,MER34A,MER34A,MER34A,MER34A,MER34A,MER34A,MER34A,MER34A,MER34A,MER34A,MER34A,MER34A,MER34A,MER34A,MER34A,MER34A	AGTR1,ANK2,CALM2,CAMK2D,CXCR4,DEFB1,EDN2,GRIN2A,GRIN2B,NMUR2,NUDT4,PPP1R9A
GO Biological Process	GO:0002312	B cell activation involved in immune response	263	1.092272e-3	1.000000e+0	5.358778e-2	2.469037e+0	6.480259e+0	16	4.405342e-3	1.087695e-2	1426	7.553731e-2	1.000000e+0	6.834908e-1	2.001691e+0	2.997466e+0	6	40	4.316547e-3	1.500000e-1	MER34A,MER34A,MER34A,MER34A,MER34A,MER34A,MER34A,MER34A,MER34A,MER34A,MER34A,MER34A,MER34A,MER34A,MER34A,MER34A	CD180,EXO1,GPR183,MSH2,MSH6,PLCL2
GO Biological Process	GO:0045588	positive regulation of gamma-delta T cell differentiation	264	1.130911e-3	1.000000e+0	5.527328e-2	9.017098e+0	4.436017e-1	4	3.015647e-4	2.719239e-3	2622	2.083946e-1	1.000000e+0	1.000000e+0	4.448201e+0	2.248100e-1	1	3	7.194245e-4	3.333333e-1	MER34A,MER34A,MER34A,MER34A	SYK
GO Biological Process	GO:0001817	regulation of cytokine production	265	1.137117e-3	1.000000e+0	5.536687e-2	1.362212e+0	7.634644e+1	104	5.190105e-2	7.070020e-2	4311	4.196877e-1	1.000000e+0	1.000000e+0	1.036688e+0	4.533668e+1	47	605	3.381295e-2	7.768595e-2	MER34A,MER34A,MER34A,MER34A,MER34A,MER34A,MER34A,MER34A,MER34A,MER34A,MER34A,MER34A,MER34A,MER34A,MER34A,MER34A,MER34A,MER34A,MER34A,MER34A,MER34A,MER34A,MER34A,MER34A,MER34A,MER34A,MER34A,MER34A,MER34A,MER34A,MER34A,MER34A,MER34A,MER34A,MER34A,MER34A,MER34A,MER34A,MER34A,MER34A,MER34A,MER34A,MER34A,MER34A,MER34A,MER34A,MER34A,MER34A,MER34A,MER34A,MER34A,MER34A,MER34A,MER34A,MER34A,MER34A,MER34A,…	ARG2,CADM1,CCBE1,CD6,CD83,CHRNA7,CIDEA,CRCP,DHX36,ERRFI1,FAM49B,FFAR2,FURIN,GATA3,HERC5,HGF,HK1,HPSE,IGF2BP3,IL12A,IL12B,IL2,IL21,INHBA,LPL,MALT1,MAST2,MIF,NLRP1,NLRP12,NOS2,PARK7,PELI1,PIK3R1,PPM1B,PRKCQ,PTAFR,RIPK2,RORA,RUNX1,SEC14L1,SULF1,SYK,TBK1,TGFB2,TNFAIP3,VTCN1
GO Biological Process	GO:0044712	single-organism catabolic process	266	1.145247e-3	1.000000e+0	5.555309e-2	1.333080e+0	8.851680e+1	118	6.017457e-2	8.021754e-2	2452	1.823742e-1	1.000000e+0	9.596959e-1	1.119115e+0	5.897515e+1	66	787	4.748201e-2	8.386277e-2	MER34A,MER34A,MER34A,MER34A,MER34A,MER34A,MER34A,MER34A,MER34A,MER34A,MER34A,MER34A,MER34A,MER34A,MER34A,MER34A,MER34A,MER34A,MER34A,MER34A,MER34A,MER34A,MER34A,MER34A,MER34A,MER34A,MER34A,MER34A,MER34A,MER34A,MER34A,MER34A,MER34A,MER34A,MER34A,MER34A,MER34A,MER34A,MER34A,MER34A,MER34A,MER34A,MER34A,MER34A,MER34A,MER34A,MER34A,MER34A,MER34A,MER34A,MER34A,MER34A,MER34A,MER34A,MER34A,MER34A,MER34A,…	ABHD12,ACADSB,ADAMTS14,ADO,AGL,AKR1D1,ALDH7A1,AUH,BDH1,BLVRA,CECR1,CLPS,CLPSL1,COL11A1,COL18A1,COL25A1,COL5A1,CPS1,CTSL,DDHD1,DPYD,DPYS,EDEM3,EHHADH,ENO1,ENPP6,FABP6,FURIN,FUT10,FUT8,HAO1,HIBCH,HK1,HPSE,IMPA2,KYNU,LIPC,LPL,MMP16,MMP20,MMP7,NOS2,NT5E,NUDT4,OC90,PARK2,PDE3A,PDE7B,PDE9A,PFKL,PGM1,PHKB,PLA2G2D,PLA2G5,PLCXD3,PNLIPRP3,PNPLA1,PNPLA3,PNPLA5,PON1,PPM1K,PSMC1,PYGB,SEL1L,SMPD1,STT3B
GO Biological Process	GO:1903912	negative regulation of endoplasmic reticulum stress-induced eIF2 alpha phosphorylation	267	1.166942e-3	1.000000e+0	5.639346e-2	6.521359e+0	7.667113e-1	5	5.212178e-4	3.399048e-3	3615	3.226106e-1	1.000000e+0	1.000000e+0	2.668921e+0	3.746833e-1	1	5	7.194245e-4	2.000000e-1	MER34A,MER34A,MER34A,MER34A,MER34A	NCK2
GO Biological Process	GO:0061355	Wnt protein secretion	268	1.174368e-3	1.000000e+0	5.654056e-2	1.487408e+1	2.016931e-1	3	1.371129e-4	2.039429e-3	1204	7.493665e-2	1.000000e+0	8.030794e-1	1.334460e+1	7.493665e-2	1	1	7.194245e-4	1.000000e+0	MER34A,MER34A,MER34A	WLS
GO Biological Process	GO:1903050	regulation of proteolysis involved in cellular protein catabolic process	269	1.175771e-3	1.000000e+0	5.639767e-2	1.592455e+0	3.139806e+1	50	2.134470e-2	3.399048e-2	1889	1.338016e-1	1.000000e+0	9.139450e-1	1.278858e+0	1.798480e+1	23	240	1.654676e-2	9.583333e-2	MER34A,MER34A,MER34A,MER34A,MER34A,MER34A,MER34A,MER34A,MER34A,MER34A,MER34A,MER34A,MER34A,MER34A,MER34A,MER34A,MER34A,MER34A,MER34A,MER34A,MER34A,MER34A,MER34A,MER34A,MER34A,MER34A,MER34A,MER34A,MER34A,MER34A,MER34A,MER34A,MER34A,MER34A,MER34A,MER34A,MER34A,MER34A,MER34A,MER34A,MER34A,MER34A,MER34A,MER34A,MER34A,MER34A,MER34A,MER34A,MER34A,MER34A	ANAPC4,AURKA,BBS7,CDC16,COMMD1,CUL1,DAB2IP,DISC1,DYX1C1,FHIT,MAD2L1,PARK2,PARK7,PIAS1,PRICKLE1,PSMC1,RFWD2,RNF180,RNF19A,RNF217,RYBP,TRIB1,UBE3A
GO Biological Process	GO:0034341	response to interferon-gamma	270	1.206131e-3	1.000000e+0	5.763966e-2	1.905777e+0	1.469217e+1	28	9.987881e-3	1.903467e-2	2438	1.777404e-1	1.000000e+0	9.406827e-1	1.315665e+0	1.064100e+1	14	142	1.007194e-2	9.859155e-2	MER34A,MER34A,MER34A,MER34A,MER34A,MER34A,MER34A,MER34A,MER34A,MER34A,MER34A,MER34A,MER34A,MER34A,MER34A,MER34A,MER34A,MER34A,MER34A,MER34A,MER34A,MER34A,MER34A,MER34A,MER34A,MER34A,MER34A,MER34A	CAMK2D,DAPK1,FCGR1B,IFNGR1,IL12B,IRF2,KYNU,MID1,NCAM1,NOS2,PTAFR,SNCA,SP100,TRIM26
GO Biological Process	GO:0009117	nucleotide metabolic process	271	1.209642e-3	1.000000e+0	5.759414e-2	1.404566e+0	6.194086e+1	87	4.210799e-2	5.914344e-2	3358	2.737807e-1	1.000000e+0	1.000000e+0	1.103294e+0	3.806782e+1	42	508	3.021583e-2	8.267717e-2	MER34A,MER34A,MER34A,MER34A,MER34A,MER34A,MER34A,MER34A,MER34A,MER34A,MER34A,MER34A,MER34A,MER34A,MER34A,MER34A,MER34A,MER34A,MER34A,MER34A,MER34A,MER34A,MER34A,MER34A,MER34A,MER34A,MER34A,MER34A,MER34A,MER34A,MER34A,MER34A,MER34A,MER34A,MER34A,MER34A,MER34A,MER34A,MER34A,MER34A,MER34A,MER34A,MER34A,MER34A,MER34A,MER34A,MER34A,MER34A,MER34A,MER34A,MER34A,MER34A,MER34A,MER34A,MER34A,MER34A,MER34A,…	ADK,ATP5J,CARKD,CASK,COX10,COX8C,DHFRL1,DLG1,ENO1,FHIT,GUCY2D,HDHD1,HK1,HTR2C,KYNU,MBIP,MPC1,MSH2,NDUFA4,NT5E,NUDT4,PAPSS2,PDE3A,PDE7B,PDE9A,PDHB,PFKL,PGM1,PPCDC,PRPSAP2,PTH,PTHLH,RAB23,RFK,RORA,RPIA,RRM2,SLC25A13,SLC35B3,SNCA,TPST1,UCK1
GO Biological Process	GO:0006837	serotonin transport	272	1.210157e-3	1.000000e+0	5.740682e-2	6.467353e+0	7.731138e-1	5	5.255702e-4	3.399048e-3	1538	9.155609e-2	1.000000e+0	7.681068e-1	3.812744e+0	5.245566e-1	2	7	1.438849e-3	2.857143e-1	MER34A,MER34A,MER34A,MER34A,MER34A	SLC18A1,SYK
GO Biological Process	GO:0045652	regulation of megakaryocyte differentiation	273	1.258442e-3	1.000000e+0	5.947867e-2	2.292945e+0	7.850165e+0	18	5.336618e-3	1.223657e-2	2560	1.981929e-1	1.000000e+0	9.989387e-1	1.423424e+0	5.620249e+0	8	75	5.755396e-3	1.066667e-1	MER34A,MER34A,MER34A,MER34A,MER34A,MER34A,MER34A,MER34A,MER34A,MER34A,MER34A,MER34A,MER34A,MER34A,MER34A,MER34A,MER34A,MER34A	HIST1H3B,HIST1H3C,HIST2H4A,HIST2H4B,KMT2E,PRKCQ,RUNX1,TNRC6C
GO Biological Process	GO:0046456	icosanoid biosynthetic process	274	1.261738e-3	1.000000e+0	5.941681e-2	2.738908e+0	4.746417e+0	13	3.226660e-3	8.837525e-3	347	1.006243e-2	1.000000e+0	3.741658e-1	2.603825e+0	3.072403e+0	8	41	5.755396e-3	1.951220e-1	MER34A,MER34A,MER34A,MER34A,MER34A,MER34A,MER34A,MER34A,MER34A,MER34A,MER34A,MER34A,MER34A	ALOX12,ALOX15,ALOX5,EDN2,GGT6,MIF,PLA2G5,SYK
GO Biological Process	GO:1990441	negative regulation of transcription from RNA polymerase II promoter in response to endoplasmic reticulum stress	275	1.263739e-3	1.000000e+0	5.929463e-2	6.403511e+0	7.808216e-1	5	5.308101e-4	3.399048e-3	3615	3.226106e-1	1.000000e+0	1.000000e+0	2.668921e+0	3.746833e-1	1	5	7.194245e-4	2.000000e-1	MER34A,MER34A,MER34A,MER34A,MER34A	NCK2
GO Biological Process	GO:0050871	positive regulation of B cell activation	276	1.275606e-3	1.000000e+0	5.963458e-2	1.982133e+0	1.261267e+1	25	8.574218e-3	1.699524e-2	352	1.058076e-2	1.000000e+0	3.878510e-1	2.107043e+0	5.695186e+0	12	76	8.633094e-3	1.578947e-1	MER34A,MER34A,MER34A,MER34A,MER34A,MER34A,MER34A,MER34A,MER34A,MER34A,MER34A,MER34A,MER34A,MER34A,MER34A,MER34A,MER34A,MER34A,MER34A,MER34A,MER34A,MER34A,MER34A,MER34A,MER34A	GPR183,IL2,IL21,MIF,MSH2,MSH6,PELI1,PRDM1,RIF1,SLC39A10,SYK,TNFSF13B
GO Biological Process	GO:0045425	positive regulation of granulocyte macrophage colony-stimulating factor biosynthetic process	277	1.290975e-3	1.000000e+0	6.013520e-2	8.695511e+0	4.600075e-1	4	3.127175e-4	2.719239e-3	2622	2.083946e-1	1.000000e+0	1.000000e+0	4.448201e+0	2.248100e-1	1	3	7.194245e-4	3.333333e-1	MER34A,MER34A,MER34A,MER34A	SYK
GO Biological Process	GO:1900275	negative regulation of phospholipase C activity	278	1.308074e-3	1.000000e+0	6.071251e-2	8.664119e+0	4.616742e-1	4	3.138505e-4	2.719239e-3	1991	1.442615e-1	1.000000e+0	9.349102e-1	6.672302e+0	1.498733e-1	1	2	7.194245e-4	5.000000e-1	MER34A,MER34A,MER34A,MER34A	BICD1
GO Biological Process	GO:0032672	regulation of interleukin-3 production	279	1.311945e-3	1.000000e+0	6.067393e-2	8.657082e+0	4.620494e-1	4	3.141057e-4	2.719239e-3	2622	2.083946e-1	1.000000e+0	1.000000e+0	4.448201e+0	2.248100e-1	1	3	7.194245e-4	3.333333e-1	MER34A,MER34A,MER34A,MER34A	SYK
GO Biological Process	GO:0001820	serotonin secretion	280	1.330539e-3	1.000000e+0	6.131409e-2	8.623644e+0	4.638411e-1	4	3.153236e-4	2.719239e-3	3124	2.677245e-1	1.000000e+0	1.000000e+0	3.336151e+0	2.997466e-1	1	4	7.194245e-4	2.500000e-1	MER34A,MER34A,MER34A,MER34A	SYK
GO Biological Process	GO:0009894	regulation of catabolic process	281	1.337761e-3	1.000000e+0	6.142751e-2	1.355150e+0	7.674425e+1	104	5.217148e-2	7.070020e-2	1039	6.337556e-2	1.000000e+0	7.870403e-1	1.239142e+0	4.196453e+1	52	560	3.741007e-2	9.285714e-2	MER34A,MER34A,MER34A,MER34A,MER34A,MER34A,MER34A,MER34A,MER34A,MER34A,MER34A,MER34A,MER34A,MER34A,MER34A,MER34A,MER34A,MER34A,MER34A,MER34A,MER34A,MER34A,MER34A,MER34A,MER34A,MER34A,MER34A,MER34A,MER34A,MER34A,MER34A,MER34A,MER34A,MER34A,MER34A,MER34A,MER34A,MER34A,MER34A,MER34A,MER34A,MER34A,MER34A,MER34A,MER34A,MER34A,MER34A,MER34A,MER34A,MER34A,MER34A,MER34A,MER34A,MER34A,MER34A,MER34A,MER34A,…	ABHD5,ANAPC4,ANXA2,APAF1,ARNTL,AURKA,BARD1,BBS7,CDC16,CIDEA,CNR1,COMMD1,CPEB3,CUL1,DAB2IP,DISC1,DYX1C1,FHIT,FURIN,GRIN2A,ITGB1,LRPPRC,MAD2L1,MYLIP,NBAS,NEDD4L,NOS2,NRG1,PACSIN3,PARK2,PARK7,PIAS1,PNPT1,PRICKLE1,PRR5L,PSMC1,RFWD2,RNF180,RNF19A,RNF217,RYBP,SNCA,SOX9,SPTLC1,SUPV3L1,TIMP4,TIPARP,TNFAIP3,TNRC6C,TRIB1,UBE3A,ZC3HAV1
GO Biological Process	GO:0033692	cellular polysaccharide biosynthetic process	282	1.346382e-3	1.000000e+0	6.160414e-2	2.503444e+0	5.991747e+0	15	4.073247e-3	1.019714e-2	1842	1.288280e-1	1.000000e+0	9.024255e-1	1.853417e+0	2.697720e+0	5	36	3.597122e-3	1.388889e-1	MER34A,MER34A,MER34A,MER34A,MER34A,MER34A,MER34A,MER34A,MER34A,MER34A,MER34A,MER34A,MER34A,MER34A,MER34A	AGL,B3GNT2,GBE1,HAS2,PGM1
GO Biological Process	GO:0030970	retrograde protein transport, ER to cytosol	283	1.349112e-3	1.000000e+0	6.151093e-2	4.360752e+0	1.605228e+0	7	1.091249e-3	4.758668e-3	6005	7.125808e-1	1.000000e+0	1.000000e+0	8.340378e-1	1.198986e+0	1	16	7.194245e-4	6.250000e-2	MER34A,MER34A,MER34A,MER34A,MER34A,MER34A,MER34A	SEL1L
GO Biological Process	GO:0008643	carbohydrate transport	284	1.359661e-3	1.000000e+0	6.177361e-2	2.218753e+0	8.563370e+0	19	5.821462e-3	1.291638e-2	2347	1.679781e-1	1.000000e+0	9.234859e-1	1.447005e+0	6.219742e+0	9	83	6.474820e-3	1.084337e-1	MER34A,MER34A,MER34A,MER34A,MER34A,MER34A,MER34A,MER34A,MER34A,MER34A,MER34A,MER34A,MER34A,MER34A,MER34A,MER34A,MER34A,MER34A,MER34A	AQP9,SLC23A2,SLC2A2,SLC35A3,SLC35B4,SLC35D2,SLC37A1,SLC45A1,SLC5A10
GO Biological Process	GO:0036490	regulation of translation in response to endoplasmic reticulum stress	285	1.391184e-3	1.000000e+0	6.298403e-2	6.263852e+0	7.982309e-1	5	5.426451e-4	3.399048e-3	4018	3.733856e-1	1.000000e+0	1.000000e+0	2.224101e+0	4.496199e-1	1	6	7.194245e-4	1.666667e-1	MER34A,MER34A,MER34A,MER34A,MER34A	NCK2
GO Biological Process	GO:0097237	cellular response to toxic substance	286	1.392481e-3	1.000000e+0	6.282232e-2	4.336323e+0	1.614271e+0	7	1.097397e-3	4.758668e-3	1928	1.422291e-1	1.000000e+0	9.518579e-1	2.965468e+0	6.744299e-1	2	9	1.438849e-3	2.222222e-1	MER34A,MER34A,MER34A,MER34A,MER34A,MER34A,MER34A	PARK2,PPP1R9A
GO Biological Process	GO:0061441	renal artery morphogenesis	287	1.398588e-3	1.000000e+0	6.287798e-2	6.256212e+0	7.992056e-1	5	5.433077e-4	3.399048e-3	236	5.611765e-3	1.000000e+0	3.068161e-1	1.334460e+1	1.498733e-1	2	2	1.438849e-3	1.000000e+0	MER34A,MER34A,MER34A,MER34A,MER34A	NRP1,PKD2
GO Biological Process	GO:2000707	positive regulation of dense core granule biogenesis	288	1.401640e-3	1.000000e+0	6.279639e-2	8.500961e+0	4.705351e-1	4	3.198743e-4	2.719239e-3	1991	1.442615e-1	1.000000e+0	9.349102e-1	6.672302e+0	1.498733e-1	1	2	7.194245e-4	5.000000e-1	MER34A,MER34A,MER34A,MER34A	PRKCA
GO Biological Process	GO:0038127	ERBB signaling pathway	289	1.422658e-3	1.000000e+0	6.351750e-2	1.883866e+0	1.486305e+1	28	1.010405e-2	1.903467e-2	1495	8.556203e-2	1.000000e+0	7.384661e-1	1.627391e+0	6.144806e+0	10	82	7.194245e-3	1.219512e-1	MER34A,MER34A,MER34A,MER34A,MER34A,MER34A,MER34A,MER34A,MER34A,MER34A,MER34A,MER34A,MER34A,MER34A,MER34A,MER34A,MER34A,MER34A,MER34A,MER34A,MER34A,MER34A,MER34A,MER34A,MER34A,MER34A,MER34A,MER34A	AREGB,BTC,CBLB,EFEMP1,KIF16B,NCK2,NRG1,PIK3R1,PRKCA,SOX9
GO Biological Process	GO:0061034	olfactory bulb mitral cell layer development	290	1.436501e-3	1.000000e+0	6.391439e-2	6.217840e+0	8.041378e-1	5	5.466606e-4	3.399048e-3	1991	1.442615e-1	1.000000e+0	9.349102e-1	6.672302e+0	1.498733e-1	1	2	7.194245e-4	5.000000e-1	MER34A,MER34A,MER34A,MER34A,MER34A	SALL1
GO Biological Process	GO:0071641	negative regulation of macrophage inflammatory protein 1 alpha production	291	1.439502e-3	1.000000e+0	6.382782e-2	3.659125e+1	5.465787e-2	2	3.715695e-5	1.359619e-3	1991	1.442615e-1	1.000000e+0	9.349102e-1	6.672302e+0	1.498733e-1	1	2	7.194245e-4	5.000000e-1	MER34A,MER34A	ARG2
GO Biological Process	GO:0006753	nucleoside phosphate metabolic process	292	1.444579e-3	1.000000e+0	6.383357e-2	1.395698e+0	6.233440e+1	87	4.237553e-2	5.914344e-2	3509	3.003017e-1	1.000000e+0	1.000000e+0	1.090415e+0	3.851744e+1	42	514	3.021583e-2	8.171206e-2	MER34A,MER34A,MER34A,MER34A,MER34A,MER34A,MER34A,MER34A,MER34A,MER34A,MER34A,MER34A,MER34A,MER34A,MER34A,MER34A,MER34A,MER34A,MER34A,MER34A,MER34A,MER34A,MER34A,MER34A,MER34A,MER34A,MER34A,MER34A,MER34A,MER34A,MER34A,MER34A,MER34A,MER34A,MER34A,MER34A,MER34A,MER34A,MER34A,MER34A,MER34A,MER34A,MER34A,MER34A,MER34A,MER34A,MER34A,MER34A,MER34A,MER34A,MER34A,MER34A,MER34A,MER34A,MER34A,MER34A,MER34A,…	ADK,ATP5J,CARKD,CASK,COX10,COX8C,DHFRL1,DLG1,ENO1,FHIT,GUCY2D,HDHD1,HK1,HTR2C,KYNU,MBIP,MPC1,MSH2,NDUFA4,NT5E,NUDT4,PAPSS2,PDE3A,PDE7B,PDE9A,PDHB,PFKL,PGM1,PPCDC,PRPSAP2,PTH,PTHLH,RAB23,RFK,RORA,RPIA,RRM2,SLC25A13,SLC35B3,SNCA,TPST1,UCK1
GO Biological Process	GO:0071548	response to dexamethasone	293	1.461289e-3	1.000000e+0	6.435158e-2	2.325576e+0	7.310018e+0	17	4.969421e-3	1.155676e-2	961	5.372120e-2	1.000000e+0	7.212952e-1	2.030701e+0	3.447086e+0	7	46	5.035971e-3	1.521739e-1	MER34A,MER34A,MER34A,MER34A,MER34A,MER34A,MER34A,MER34A,MER34A,MER34A,MER34A,MER34A,MER34A,MER34A,MER34A,MER34A,MER34A	ABCC2,CPS1,CRH,EIF4E,ERRFI1,MSTN,PTAFR
GO Biological Process	GO:0002361	CD4-positive, CD25-positive, alpha-beta regulatory T cell differentiation	294	1.478223e-3	1.000000e+0	6.487589e-2	3.609993e+1	5.540176e-2	2	3.766265e-5	1.359619e-3	2622	2.083946e-1	1.000000e+0	1.000000e+0	4.448201e+0	2.248100e-1	1	3	7.194245e-4	3.333333e-1	MER34A,MER34A	PLA2G2D
GO Biological Process	GO:0072521	purine-containing compound metabolic process	295	1.480925e-3	1.000000e+0	6.477415e-2	1.443365e+0	5.057627e+1	73	3.438224e-2	4.962610e-2	2597	2.050446e-1	1.000000e+0	1.000000e+0	1.154822e+0	3.117365e+1	36	416	2.589928e-2	8.653846e-2	MER34A,MER34A,MER34A,MER34A,MER34A,MER34A,MER34A,MER34A,MER34A,MER34A,MER34A,MER34A,MER34A,MER34A,MER34A,MER34A,MER34A,MER34A,MER34A,MER34A,MER34A,MER34A,MER34A,MER34A,MER34A,MER34A,MER34A,MER34A,MER34A,MER34A,MER34A,MER34A,MER34A,MER34A,MER34A,MER34A,MER34A,MER34A,MER34A,MER34A,MER34A,MER34A,MER34A,MER34A,MER34A,MER34A,MER34A,MER34A,MER34A,MER34A,MER34A,MER34A,MER34A,MER34A,MER34A,MER34A,MER34A,…	ABCG2,ADK,ATP5J,CASK,CECR1,COX10,COX8C,DLG1,DPYD,ENO1,FHIT,GUCY2D,HK1,HTR2C,LRRC16A,MBIP,MSH2,MTHFD1L,NDUFA4,NT5E,NUDT4,PAPSS2,PDE3A,PDE7B,PDE9A,PFKL,PGM1,PPCDC,PTH,PTHLH,RAB23,RORA,SLC25A13,SLC35B3,SNCA,TPST1
GO Biological Process	GO:0005513	detection of calcium ion	296	1.482837e-3	1.000000e+0	6.463867e-2	2.989132e+0	3.679997e+0	11	2.501698e-3	7.477906e-3	557	2.196695e-2	1.000000e+0	5.088681e-1	3.558561e+0	1.124050e+0	4	15	2.877698e-3	2.666667e-1	MER34A,MER34A,MER34A,MER34A,MER34A,MER34A,MER34A,MER34A,MER34A,MER34A,MER34A	CALM2,KCNMB1,KCNMB4,SYT1
GO Biological Process	GO:0009629	response to gravity	297	1.514640e-3	1.000000e+0	6.580269e-2	4.983991e+0	1.203854e+0	6	8.183919e-4	4.078858e-3	724	3.381263e-2	1.000000e+0	6.026027e-1	4.003381e+0	7.493665e-1	3	10	2.158273e-3	3.000000e-1	MER34A,MER34A,MER34A,MER34A,MER34A,MER34A	MSTN,NOX3,PTAFR
GO Biological Process	GO:0048296	regulation of isotype switching to IgA isotypes	298	1.521557e-3	1.000000e+0	6.588138e-2	8.310689e+0	4.813079e-1	4	3.271977e-4	2.719239e-3	4018	3.733856e-1	1.000000e+0	1.000000e+0	2.224101e+0	4.496199e-1	1	6	7.194245e-4	1.666667e-1	MER34A,MER34A,MER34A,MER34A	MSH2
GO Biological Process	GO:0046929	negative regulation of neurotransmitter secretion	299	1.521674e-3	1.000000e+0	6.566609e-2	3.443346e+0	2.613736e+0	9	1.776843e-3	6.118287e-3	972	5.543217e-2	1.000000e+0	7.358449e-1	3.336151e+0	8.992399e-1	3	12	2.158273e-3	2.500000e-1	MER34A,MER34A,MER34A,MER34A,MER34A,MER34A,MER34A,MER34A,MER34A	PARK2,PPP1R9A,SYT4
GO Biological Process	GO:0000271	polysaccharide biosynthetic process	300	1.530666e-3	1.000000e+0	6.583394e-2	2.470050e+0	6.072753e+0	15	4.128316e-3	1.019714e-2	2278	1.522749e-1	1.000000e+0	8.625123e-1	1.755869e+0	2.847593e+0	5	38	3.597122e-3	1.315789e-1	MER34A,MER34A,MER34A,MER34A,MER34A,MER34A,MER34A,MER34A,MER34A,MER34A,MER34A,MER34A,MER34A,MER34A,MER34A	AGL,B3GNT2,GBE1,HAS2,PGM1
GO Biological Process	GO:0097101	blood vessel endothelial cell fate specification	301	1.547578e-3	1.000000e+0	6.634020e-2	4.962566e+0	1.209052e+0	6	8.219252e-4	4.078858e-3	444	1.599536e-2	1.000000e+0	4.648381e-1	8.896403e+0	2.248100e-1	2	3	1.438849e-3	6.666667e-1	MER34A,MER34A,MER34A,MER34A,MER34A,MER34A	NRP1,RBPJ
GO Biological Process	GO:0032680	regulation of tumor necrosis factor production	302	1.576846e-3	1.000000e+0	6.737101e-2	1.870220e+0	1.497150e+1	28	1.017777e-2	1.903467e-2	3545	3.097278e-1	1.000000e+0	1.000000e+0	1.213146e+0	8.243032e+0	10	110	7.194245e-3	9.090909e-2	MER34A,MER34A,MER34A,MER34A,MER34A,MER34A,MER34A,MER34A,MER34A,MER34A,MER34A,MER34A,MER34A,MER34A,MER34A,MER34A,MER34A,MER34A,MER34A,MER34A,MER34A,MER34A,MER34A,MER34A,MER34A,MER34A,MER34A,MER34A	ARG2,CHRNA7,CIDEA,ERRFI1,IL12B,MIF,PIK3R1,PTAFR,RIPK2,TNFAIP3
GO Biological Process	GO:0010172	embryonic body morphogenesis	303	1.619145e-3	1.000000e+0	6.894993e-2	4.221312e+0	1.658252e+0	7	1.127296e-3	4.758668e-3	1101	6.873569e-2	1.000000e+0	8.055373e-1	4.448201e+0	4.496199e-1	2	6	1.438849e-3	3.333333e-1	MER34A,MER34A,MER34A,MER34A,MER34A,MER34A,MER34A	GREM2,MAB21L2
GO Biological Process	GO:1903898	negative regulation of PERK-mediated unfolded protein response	304	1.681054e-3	1.000000e+0	7.135079e-2	5.996324e+0	8.338442e-1	5	5.668553e-4	3.399048e-3	3615	3.226106e-1	1.000000e+0	1.000000e+0	2.668921e+0	3.746833e-1	1	5	7.194245e-4	2.000000e-1	MER34A,MER34A,MER34A,MER34A,MER34A	NCK2
GO Biological Process	GO:0050905	neuromuscular process	305	1.686993e-3	1.000000e+0	7.136810e-2	1.760649e+0	1.874308e+1	33	1.274173e-2	2.243372e-2	221	5.060891e-3	1.000000e+0	2.954782e-1	2.085094e+0	7.193919e+0	15	96	1.079137e-2	1.562500e-1	MER34A,MER34A,MER34A,MER34A,MER34A,MER34A,MER34A,MER34A,MER34A,MER34A,MER34A,MER34A,MER34A,MER34A,MER34A,MER34A,MER34A,MER34A,MER34A,MER34A,MER34A,MER34A,MER34A,MER34A,MER34A,MER34A,MER34A,MER34A,MER34A,MER34A,MER34A,MER34A,MER34A	AGTPBP1,ALDH1A3,APP,ATP8A2,CAMTA1,CHRNA1,GRIN2A,HMX3,HOXD10,NRG1,NRXN1,OPA3,PARK2,PCDH15,TNR
GO Biological Process	GO:0045087	innate immune response	306	1.691604e-3	1.000000e+0	7.132930e-2	1.420453e+0	5.420805e+1	77	3.685116e-2	5.234534e-2	6380	7.966003e-1	1.000000e+0	1.000000e+0	8.953249e-1	4.691035e+1	42	626	3.021583e-2	6.709265e-2	MER34A,MER34A,MER34A,MER34A,MER34A,MER34A,MER34A,MER34A,MER34A,MER34A,MER34A,MER34A,MER34A,MER34A,MER34A,MER34A,MER34A,MER34A,MER34A,MER34A,MER34A,MER34A,MER34A,MER34A,MER34A,MER34A,MER34A,MER34A,MER34A,MER34A,MER34A,MER34A,MER34A,MER34A,MER34A,MER34A,MER34A,MER34A,MER34A,MER34A,MER34A,MER34A,MER34A,MER34A,MER34A,MER34A,MER34A,MER34A,MER34A,MER34A,MER34A,MER34A,MER34A,MER34A,MER34A,MER34A,MER34A,…	ABL2,APP,ARG2,C6,CAMK2D,CD180,CD6,CRCP,DAB2IP,DAPK1,DEFB1,FBXO9,FCGR1B,FCN2,FER,GATA3,HERC5,IFNGR1,IL12B,IRF2,KYNU,MALT1,MAP3K5,MID1,MIF,NCAM1,NLRP1,NOS2,PIK3CD,PPARG,PRDM1,PTAFR,RIPK2,RNASE6,SEC14L1,SNCA,SP100,SYK,TBK1,TRIM11,TRIM26,ZC3HAV1
GO Biological Process	GO:0009116	nucleoside metabolic process	307	1.734508e-3	1.000000e+0	7.290018e-2	1.507282e+0	3.847986e+1	58	2.615898e-2	3.942896e-2	4522	4.282908e-1	1.000000e+0	1.000000e+0	1.045928e+0	2.772656e+1	29	370	2.086331e-2	7.837838e-2	MER34A,MER34A,MER34A,MER34A,MER34A,MER34A,MER34A,MER34A,MER34A,MER34A,MER34A,MER34A,MER34A,MER34A,MER34A,MER34A,MER34A,MER34A,MER34A,MER34A,MER34A,MER34A,MER34A,MER34A,MER34A,MER34A,MER34A,MER34A,MER34A,MER34A,MER34A,MER34A,MER34A,MER34A,MER34A,MER34A,MER34A,MER34A,MER34A,MER34A,MER34A,MER34A,MER34A,MER34A,MER34A,MER34A,MER34A,MER34A,MER34A,MER34A,MER34A,MER34A,MER34A,MER34A,MER34A,MER34A,MER34A,…	ADK,ATP5J,CASK,CECR1,COX10,COX8C,DHFRL1,DLG1,DPYD,DPYS,ENO1,HDHD1,HK1,MBIP,MSH2,NDUFA4,NT5E,NUDT4,PAPSS2,PFKL,PGM1,PPCDC,PRPSAP2,RAB23,SLC25A13,SLC35B3,SNCA,TPST1,UCK1
GO Biological Process	GO:1903362	regulation of cellular protein catabolic process	308	1.756348e-3	1.000000e+0	7.357844e-2	1.531878e+0	3.525086e+1	54	2.396387e-2	3.670972e-2	1176	7.129290e-2	1.000000e+0	7.822213e-1	1.344419e+0	2.008302e+1	27	268	1.942446e-2	1.007463e-1	MER34A,MER34A,MER34A,MER34A,MER34A,MER34A,MER34A,MER34A,MER34A,MER34A,MER34A,MER34A,MER34A,MER34A,MER34A,MER34A,MER34A,MER34A,MER34A,MER34A,MER34A,MER34A,MER34A,MER34A,MER34A,MER34A,MER34A,MER34A,MER34A,MER34A,MER34A,MER34A,MER34A,MER34A,MER34A,MER34A,MER34A,MER34A,MER34A,MER34A,MER34A,MER34A,MER34A,MER34A,MER34A,MER34A,MER34A,MER34A,MER34A,MER34A,MER34A,MER34A,MER34A,MER34A	ANAPC4,ANXA2,AURKA,BBS7,CDC16,COMMD1,CUL1,DAB2IP,DISC1,DYX1C1,FHIT,FURIN,MAD2L1,MYLIP,PARK2,PARK7,PIAS1,PRICKLE1,PSMC1,RFWD2,RNF180,RNF19A,RNF217,RYBP,TNFAIP3,TRIB1,UBE3A
GO Biological Process	GO:0046645	positive regulation of gamma-delta T cell activation	309	1.773405e-3	1.000000e+0	7.405257e-2	7.965858e+0	5.021431e-1	4	3.413617e-4	2.719239e-3	3615	3.226106e-1	1.000000e+0	1.000000e+0	2.668921e+0	3.746833e-1	1	5	7.194245e-4	2.000000e-1	MER34A,MER34A,MER34A,MER34A	SYK
GO Biological Process	GO:0032430	positive regulation of phospholipase A2 activity	310	1.794917e-3	1.000000e+0	7.470908e-2	4.144054e+0	1.689167e+0	7	1.148312e-3	4.758668e-3	194	3.742634e-3	1.000000e+0	2.489237e-1	8.006763e+0	3.746833e-1	3	5	2.158273e-3	6.000000e-1	MER34A,MER34A,MER34A,MER34A,MER34A,MER34A,MER34A	AGTR1,ANG,NMUR2
GO Biological Process	GO:1903555	regulation of tumor necrosis factor superfamily cytokine production	311	1.802239e-3	1.000000e+0	7.477264e-2	1.852511e+0	1.511462e+1	28	1.027507e-2	1.903467e-2	3900	3.397959e-1	1.000000e+0	1.000000e+0	1.180938e+0	8.467842e+0	10	113	7.194245e-3	8.849558e-2	MER34A,MER34A,MER34A,MER34A,MER34A,MER34A,MER34A,MER34A,MER34A,MER34A,MER34A,MER34A,MER34A,MER34A,MER34A,MER34A,MER34A,MER34A,MER34A,MER34A,MER34A,MER34A,MER34A,MER34A,MER34A,MER34A,MER34A,MER34A	ARG2,CHRNA7,CIDEA,ERRFI1,IL12B,MIF,PIK3R1,PTAFR,RIPK2,TNFAIP3
GO Biological Process	GO:0032107	regulation of response to nutrient levels	312	1.807038e-3	1.000000e+0	7.473145e-2	3.107863e+0	3.217645e+0	10	2.187386e-3	6.798097e-3	3107	2.666277e-1	1.000000e+0	1.000000e+0	1.668076e+0	1.798480e+0	3	24	2.158273e-3	1.250000e-1	MER34A,MER34A,MER34A,MER34A,MER34A,MER34A,MER34A,MER34A,MER34A,MER34A	CARTPT,CCK,TRIM24
GO Biological Process	GO:0002694	regulation of leukocyte activation	313	1.816326e-3	1.000000e+0	7.487557e-2	1.360098e+0	7.058315e+1	96	4.798311e-2	6.526173e-2	412	1.333552e-2	1.000000e+0	4.176413e-1	1.386452e+0	3.462073e+1	48	462	3.453237e-2	1.038961e-1	MER34A,MER34A,MER34A,MER34A,MER34A,MER34A,MER34A,MER34A,MER34A,MER34A,MER34A,MER34A,MER34A,MER34A,MER34A,MER34A,MER34A,MER34A,MER34A,MER34A,MER34A,MER34A,MER34A,MER34A,MER34A,MER34A,MER34A,MER34A,MER34A,MER34A,MER34A,MER34A,MER34A,MER34A,MER34A,MER34A,MER34A,MER34A,MER34A,MER34A,MER34A,MER34A,MER34A,MER34A,MER34A,MER34A,MER34A,MER34A,MER34A,MER34A,MER34A,MER34A,MER34A,MER34A,MER34A,MER34A,MER34A,…	APLF,APP,ARG2,BMP4,CD47,CD5,CD6,CD83,CNR1,DLG1,EFNB1,FAM49B,FAM65B,FER,GATA3,GLI2,GLI3,GPR183,IL12A,IL12B,IL2,IL21,INHBA,MALT1,MIF,MSH2,MSH6,NCK2,PAWR,PELI1,PIK3R1,PLA2G2D,PRDM1,PRKCQ,PTAFR,RIF1,RIPK2,RORA,RUNX1,SAMSN1,SLC39A10,SNCA,SYK,TGFBR2,THY1,TNFAIP3,TNFSF13B,VTCN1
GO Biological Process	GO:0003222	ventricular trabecula myocardium morphogenesis	314	1.838305e-3	1.000000e+0	7.554028e-2	3.100439e+0	3.225349e+0	10	2.192624e-3	6.798097e-3	622	2.759179e-2	1.000000e+0	5.723744e-1	3.336151e+0	1.198986e+0	4	16	2.877698e-3	2.500000e-1	MER34A,MER34A,MER34A,MER34A,MER34A,MER34A,MER34A,MER34A,MER34A,MER34A	BMPR1A,NRG1,RBPJ,TGFB2
GO Biological Process	GO:0051899	membrane depolarization	315	1.841062e-3	1.000000e+0	7.541341e-2	2.066665e+0	1.016130e+1	21	6.907750e-3	1.427600e-2	1627	9.726813e-2	1.000000e+0	7.713895e-1	1.694553e+0	4.721009e+0	8	63	5.755396e-3	1.269841e-1	MER34A,MER34A,MER34A,MER34A,MER34A,MER34A,MER34A,MER34A,MER34A,MER34A,MER34A,MER34A,MER34A,MER34A,MER34A,MER34A,MER34A,MER34A,MER34A,MER34A,MER34A	ANK2,CACNA1A,CACNA1E,CACNA2D1,CACNB2,KCNJ2,NALCN,PARK7
GO Biological Process	GO:0034110	regulation of homotypic cell-cell adhesion	316	1.849704e-3	1.000000e+0	7.552763e-2	2.620512e+0	4.960862e+0	13	3.372442e-3	8.837525e-3	1708	1.130578e-1	1.000000e+0	8.540895e-1	2.135137e+0	1.873416e+0	4	25	2.877698e-3	1.600000e-1	MER34A,MER34A,MER34A,MER34A,MER34A,MER34A,MER34A,MER34A,MER34A,MER34A,MER34A,MER34A,MER34A	ALOX12,PRKCA,PRKCQ,SYK
GO Biological Process	GO:0045423	regulation of granulocyte macrophage colony-stimulating factor biosynthetic process	317	1.870049e-3	1.000000e+0	7.611748e-2	7.849413e+0	5.095923e-1	4	3.464257e-4	2.719239e-3	3124	2.677245e-1	1.000000e+0	1.000000e+0	3.336151e+0	2.997466e-1	1	4	7.194245e-4	2.500000e-1	MER34A,MER34A,MER34A,MER34A	SYK
GO Biological Process	GO:1900273	positive regulation of long-term synaptic potentiation	318	1.886274e-3	1.000000e+0	7.653646e-2	3.089313e+0	3.236966e+0	10	2.200521e-3	6.798097e-3	622	2.759179e-2	1.000000e+0	5.723744e-1	3.336151e+0	1.198986e+0	4	16	2.877698e-3	2.500000e-1	MER34A,MER34A,MER34A,MER34A,MER34A,MER34A,MER34A,MER34A,MER34A,MER34A	APP,CHRNA7,GRIN2A,SQSTM1
GO Biological Process	GO:0051656	establishment of organelle localization	319	1.922309e-3	1.000000e+0	7.775408e-2	1.409823e+0	5.532611e+1	78	3.761122e-2	5.302515e-2	614	2.585112e-2	1.000000e+0	5.432524e-1	1.372196e+0	2.915036e+1	40	389	2.877698e-2	1.028278e-1	MER34A,MER34A,MER34A,MER34A,MER34A,MER34A,MER34A,MER34A,MER34A,MER34A,MER34A,MER34A,MER34A,MER34A,MER34A,MER34A,MER34A,MER34A,MER34A,MER34A,MER34A,MER34A,MER34A,MER34A,MER34A,MER34A,MER34A,MER34A,MER34A,MER34A,MER34A,MER34A,MER34A,MER34A,MER34A,MER34A,MER34A,MER34A,MER34A,MER34A,MER34A,MER34A,MER34A,MER34A,MER34A,MER34A,MER34A,MER34A,MER34A,MER34A,MER34A,MER34A,MER34A,MER34A,MER34A,MER34A,MER34A,…	ACTR3,AREGB,ARL6,BBS7,BICD1,CDK5RAP2,CENPC,CHAMP1,CHMP1B,DENND1A,DLG1,DNM3,DTNBP1,EXOC4,FEZ1,GRIA1,LMAN1,LRPPRC,MAP1B,MCPH1,NDEL1,NLGN1,NLGN4Y,NMD3,PAX6,PIK3CD,RRS1,SEC23IP,SNCA,SPRY1,SYNE2,SYT1,SYT10,SYT4,TMED9,TMEM201,TMEM230,TRAK1,UNC13C,USO1
GO Biological Process	GO:0051290	protein heterotetramerization	320	1.940840e-3	1.000000e+0	7.825831e-2	3.077024e+0	3.249894e+0	10	2.209309e-3	6.798097e-3	837	4.371173e-2	1.000000e+0	6.738500e-1	2.123005e+0	3.297213e+0	7	44	5.035971e-3	1.590909e-1	MER34A,MER34A,MER34A,MER34A,MER34A,MER34A,MER34A,MER34A,MER34A,MER34A	ANXA2,GRIN2B,HIST1H3B,HIST1H3C,HIST2H4A,HIST2H4B,NLGN1
GO Biological Process	GO:0034197	triglyceride transport	321	1.959306e-3	1.000000e+0	7.875678e-2	7.748350e+0	5.162390e-1	4	3.509442e-4	2.719239e-3	3615	3.226106e-1	1.000000e+0	1.000000e+0	2.668921e+0	3.746833e-1	1	5	7.194245e-4	2.000000e-1	MER34A,MER34A,MER34A,MER34A	APOH
GO Biological Process	GO:0006513	protein monoubiquitination	322	1.960975e-3	1.000000e+0	7.857907e-2	2.146391e+0	8.852068e+0	19	6.017721e-3	1.291638e-2	2270	1.508337e-1	1.000000e+0	8.573600e-1	1.583258e+0	4.421263e+0	7	59	5.035971e-3	1.186441e-1	MER34A,MER34A,MER34A,MER34A,MER34A,MER34A,MER34A,MER34A,MER34A,MER34A,MER34A,MER34A,MER34A,MER34A,MER34A,MER34A,MER34A,MER34A,MER34A	CUL1,DDB2,FANCL,NEDD4L,PARK2,RNF2,RYBP
GO Biological Process	GO:0046637	regulation of alpha-beta T cell differentiation	323	1.971386e-3	1.000000e+0	7.875168e-2	2.015565e+0	1.091506e+1	22	7.420160e-3	1.495581e-2	535	2.018334e-2	1.000000e+0	4.867769e-1	2.183663e+0	4.121516e+0	9	55	6.474820e-3	1.636364e-1	MER34A,MER34A,MER34A,MER34A,MER34A,MER34A,MER34A,MER34A,MER34A,MER34A,MER34A,MER34A,MER34A,MER34A,MER34A,MER34A,MER34A,MER34A,MER34A,MER34A,MER34A,MER34A	CD83,GATA3,GLI3,IL12B,IL2,PRDM1,RIPK2,SYK,TGFBR2
GO Biological Process	GO:0034389	lipid particle organization	324	1.978496e-3	1.000000e+0	7.879177e-2	4.723108e+0	1.270350e+0	6	8.635961e-4	4.078858e-3	4479	4.220432e-1	1.000000e+0	1.000000e+0	1.404695e+0	1.423796e+0	2	19	1.438849e-3	1.052632e-1	MER34A,MER34A,MER34A,MER34A,MER34A,MER34A	CIDEA,PNPLA3
GO Biological Process	GO:0043302	positive regulation of leukocyte degranulation	325	2.023918e-3	1.000000e+0	8.035266e-2	4.055383e+0	1.726101e+0	7	1.173420e-3	4.758668e-3	4800	4.738982e-1	1.000000e+0	1.000000e+0	1.270915e+0	1.573670e+0	2	21	1.438849e-3	9.523810e-2	MER34A,MER34A,MER34A,MER34A,MER34A,MER34A,MER34A	PTAFR,SYK
GO Biological Process	GO:0002881	negative regulation of chronic inflammatory response to non-antigenic stimulus	326	2.043062e-3	1.000000e+0	8.086389e-2	3.060589e+1	6.534689e-2	2	4.442345e-5	1.359619e-3	1204	7.493665e-2	1.000000e+0	8.030794e-1	1.334460e+1	7.493665e-2	1	1	7.194245e-4	1.000000e+0	MER34A,MER34A	CX3CR1
GO Biological Process	GO:0071346	cellular response to interferon-gamma	327	2.056147e-3	1.000000e+0	8.113292e-2	1.941002e+0	1.236475e+1	24	8.405676e-3	1.631543e-2	2505	1.953512e-1	1.000000e+0	1.000000e+0	1.323432e+0	9.067335e+0	12	121	8.633094e-3	9.917355e-2	MER34A,MER34A,MER34A,MER34A,MER34A,MER34A,MER34A,MER34A,MER34A,MER34A,MER34A,MER34A,MER34A,MER34A,MER34A,MER34A,MER34A,MER34A,MER34A,MER34A,MER34A,MER34A,MER34A,MER34A	CAMK2D,DAPK1,FCGR1B,IFNGR1,IL12B,IRF2,MID1,NCAM1,NOS2,PTAFR,SP100,TRIM26
GO Biological Process	GO:0031061	negative regulation of histone methylation	328	2.068796e-3	1.000000e+0	8.138315e-2	3.049620e+0	3.279097e+0	10	2.229162e-3	6.798097e-3	6084	7.341376e-1	1.000000e+0	1.000000e+0	7.849767e-1	1.273923e+0	1	17	7.194245e-4	5.882353e-2	MER34A,MER34A,MER34A,MER34A,MER34A,MER34A,MER34A,MER34A,MER34A,MER34A	JARID2
GO Biological Process	GO:0002889	regulation of immunoglobulin mediated immune response	329	2.071717e-3	1.000000e+0	8.125035e-2	2.710562e+0	4.427125e+0	12	3.009603e-3	8.157716e-3	3473	2.896906e-1	1.000000e+0	1.000000e+0	1.390063e+0	3.596959e+0	5	48	3.597122e-3	1.041667e-1	MER34A,MER34A,MER34A,MER34A,MER34A,MER34A,MER34A,MER34A,MER34A,MER34A,MER34A,MER34A	APLF,IL2,MSH2,MSH6,RIF1
GO Biological Process	GO:1902855	regulation of non-motile cilium assembly	330	2.084235e-3	1.000000e+0	8.149359e-2	4.033915e+0	1.735287e+0	7	1.179665e-3	4.758668e-3	843	4.395895e-2	1.000000e+0	6.728379e-1	3.639438e+0	8.243032e-1	3	11	2.158273e-3	2.727273e-1	MER34A,MER34A,MER34A,MER34A,MER34A,MER34A,MER34A	CEP135,DYNLL1,SEPT9
GO Biological Process	GO:0061025	membrane fusion	331	2.088582e-3	1.000000e+0	8.141684e-2	1.677319e+0	2.205902e+1	37	1.499593e-2	2.515296e-2	2565	1.988099e-1	1.000000e+0	1.000000e+0	1.263394e+0	1.266429e+1	16	169	1.151079e-2	9.467456e-2	MER34A,MER34A,MER34A,MER34A,MER34A,MER34A,MER34A,MER34A,MER34A,MER34A,MER34A,MER34A,MER34A,MER34A,MER34A,MER34A,MER34A,MER34A,MER34A,MER34A,MER34A,MER34A,MER34A,MER34A,MER34A,MER34A,MER34A,MER34A,MER34A,MER34A,MER34A,MER34A,MER34A,MER34A,MER34A,MER34A,MER34A	C2CD5,CXCR4,DCSTAMP,DNM3,EEA1,GOSR1,RAB20,SPAM1,STX6,SYT1,SYT10,SYT4,USO1,VAMP3,VAPA,VPS8
GO Biological Process	GO:0043041	amino acid activation for nonribosomal peptide biosynthetic process	332	2.094307e-3	1.000000e+0	8.139411e-2	1.212810e+1	2.473595e-1	3	1.681574e-4	2.039429e-3	1204	7.493665e-2	1.000000e+0	8.030794e-1	1.334460e+1	7.493665e-2	1	1	7.194245e-4	1.000000e+0	MER34A,MER34A,MER34A	AASDH
GO Biological Process	GO:0032527	protein exit from endoplasmic reticulum	333	2.096463e-3	1.000000e+0	8.123322e-2	4.029648e+0	1.737124e+0	7	1.180914e-3	4.758668e-3	6263	7.725251e-1	1.000000e+0	1.000000e+0	7.023476e-1	1.423796e+0	1	19	7.194245e-4	5.263158e-2	MER34A,MER34A,MER34A,MER34A,MER34A,MER34A,MER34A	SEL1L
GO Biological Process	GO:0006636	unsaturated fatty acid biosynthetic process	334	2.117983e-3	1.000000e+0	8.182136e-2	2.579232e+0	5.040261e+0	13	3.426418e-3	8.837525e-3	788	3.847091e-2	1.000000e+0	6.299367e-1	2.053016e+0	3.896706e+0	8	52	5.755396e-3	1.538462e-1	MER34A,MER34A,MER34A,MER34A,MER34A,MER34A,MER34A,MER34A,MER34A,MER34A,MER34A,MER34A,MER34A	ALOX12,ALOX15,ALOX5,EDN2,GGT6,MIF,PLA2G5,SYK
GO Biological Process	GO:0006900	membrane budding	335	2.122148e-3	1.000000e+0	8.173754e-2	1.968173e+0	1.168596e+1	23	7.944231e-3	1.563562e-2	3476	2.900452e-1	1.000000e+0	1.000000e+0	1.235612e+0	8.093159e+0	10	108	7.194245e-3	9.259259e-2	MER34A,MER34A,MER34A,MER34A,MER34A,MER34A,MER34A,MER34A,MER34A,MER34A,MER34A,MER34A,MER34A,MER34A,MER34A,MER34A,MER34A,MER34A,MER34A,MER34A,MER34A,MER34A,MER34A	ANXA2,AREGB,CHMP1B,DNM3,GRIA1,LMAN1,SEC23IP,TMED9,USO1,VAPA
GO Biological Process	GO:0001829	trophectodermal cell differentiation	336	2.135586e-3	1.000000e+0	8.201032e-2	3.584912e+0	2.231575e+0	8	1.517046e-3	5.438477e-3	1612	9.712964e-2	1.000000e+0	7.774589e-1	2.668921e+0	1.124050e+0	3	15	2.158273e-3	2.000000e-1	MER34A,MER34A,MER34A,MER34A,MER34A,MER34A,MER34A,MER34A	CNOT2,EOMES,SP3
GO Biological Process	GO:0051646	mitochondrion localization	337	2.146342e-3	1.000000e+0	8.217879e-2	2.848376e+0	3.861850e+0	11	2.625323e-3	7.477906e-3	3592	3.171436e-1	1.000000e+0	1.000000e+0	1.404695e+0	2.847593e+0	4	38	2.877698e-3	1.052632e-1	MER34A,MER34A,MER34A,MER34A,MER34A,MER34A,MER34A,MER34A,MER34A,MER34A,MER34A	FEZ1,LRPPRC,MAP1B,TRAK1
GO Biological Process	GO:1905402	regulation of activated CD8-positive, alpha-beta T cell apoptotic process	338	2.174729e-3	1.000000e+0	8.301931e-2	2.964412e+1	6.746701e-2	2	4.586473e-5	1.359619e-3	1991	1.442615e-1	1.000000e+0	9.349102e-1	6.672302e+0	1.498733e-1	1	2	7.194245e-4	5.000000e-1	MER34A,MER34A	ARG2
GO Biological Process	GO:0048284	organelle fusion	339	2.199296e-3	1.000000e+0	8.370949e-2	1.784188e+0	1.681438e+1	30	1.143057e-2	2.039429e-2	3856	3.391697e-1	1.000000e+0	1.000000e+0	1.160400e+0	1.034126e+1	12	138	8.633094e-3	8.695652e-2	MER34A,MER34A,MER34A,MER34A,MER34A,MER34A,MER34A,MER34A,MER34A,MER34A,MER34A,MER34A,MER34A,MER34A,MER34A,MER34A,MER34A,MER34A,MER34A,MER34A,MER34A,MER34A,MER34A,MER34A,MER34A,MER34A,MER34A,MER34A,MER34A,MER34A	C2CD5,EEA1,GOSR1,MAP1LC3C,RAB20,STX6,SYT1,SYT10,SYT4,USO1,VAMP3,VPS8
GO Biological Process	GO:1902237	positive regulation of endoplasmic reticulum stress-induced intrinsic apoptotic signaling pathway	340	2.208229e-3	1.000000e+0	8.380229e-2	3.991914e+0	1.753545e+0	7	1.192077e-3	4.758668e-3	2367	1.693332e-1	1.000000e+0	9.230698e-1	2.668921e+0	7.493665e-1	2	10	1.438849e-3	2.000000e-1	MER34A,MER34A,MER34A,MER34A,MER34A,MER34A,MER34A	NCK2,PMAIP1
GO Biological Process	GO:0043366	beta selection	341	2.211195e-3	1.000000e+0	8.366877e-2	7.491569e+0	5.339335e-1	4	3.629732e-4	2.719239e-3	1991	1.442615e-1	1.000000e+0	9.349102e-1	6.672302e+0	1.498733e-1	1	2	7.194245e-4	5.000000e-1	MER34A,MER34A,MER34A,MER34A	SYK
GO Biological Process	GO:0090385	phagosome-lysosome fusion	342	2.218463e-3	1.000000e+0	8.369833e-2	7.484708e+0	5.344230e-1	4	3.633059e-4	2.719239e-3	4313	4.203572e-1	1.000000e+0	1.000000e+0	1.906372e+0	5.245566e-1	1	7	7.194245e-4	1.428571e-1	MER34A,MER34A,MER34A,MER34A	RAB20
GO Biological Process	GO:0043502	regulation of muscle adaptation	343	2.264469e-3	1.000000e+0	8.518497e-2	1.845376e+0	1.463117e+1	27	9.946410e-3	1.835486e-2	4270	4.014112e-1	1.000000e+0	1.000000e+0	1.177465e+0	5.095692e+0	6	68	4.316547e-3	8.823529e-2	MER34A,MER34A,MER34A,MER34A,MER34A,MER34A,MER34A,MER34A,MER34A,MER34A,MER34A,MER34A,MER34A,MER34A,MER34A,MER34A,MER34A,MER34A,MER34A,MER34A,MER34A,MER34A,MER34A,MER34A,MER34A,MER34A,MER34A	CAMK2D,ERRFI1,JARID2,PDE9A,PRKCA,TRPC3
GO Biological Process	GO:0043112	receptor metabolic process	344	2.283879e-3	1.000000e+0	8.566538e-2	1.844205e+0	1.464046e+1	27	9.952723e-3	1.835486e-2	883	4.790681e-2	1.000000e+0	7.000471e-1	1.703567e+0	7.044046e+0	12	94	8.633094e-3	1.276596e-1	MER34A,MER34A,MER34A,MER34A,MER34A,MER34A,MER34A,MER34A,MER34A,MER34A,MER34A,MER34A,MER34A,MER34A,MER34A,MER34A,MER34A,MER34A,MER34A,MER34A,MER34A,MER34A,MER34A,MER34A,MER34A,MER34A,MER34A	DNM3,FUT8,GRIA1,ITGB1,KIF16B,MYLIP,NRG1,PPARG,REP15,SNCA,SNX25,SYK
GO Biological Process	GO:0034219	carbohydrate transmembrane transport	345	2.289809e-3	1.000000e+0	8.563886e-2	3.006361e+0	3.326281e+0	10	2.261238e-3	6.798097e-3	4221	3.926992e-1	1.000000e+0	1.000000e+0	1.334460e+0	2.248100e+0	3	30	2.158273e-3	1.000000e-1	MER34A,MER34A,MER34A,MER34A,MER34A,MER34A,MER34A,MER34A,MER34A,MER34A	SLC2A2,SLC45A1,SLC5A10
GO Biological Process	GO:0055022	negative regulation of cardiac muscle tissue growth	346	2.308004e-3	1.000000e+0	8.606987e-2	2.553212e+0	5.091626e+0	13	3.461337e-3	8.837525e-3	1851	1.301440e-1	1.000000e+0	9.072113e-1	2.354930e+0	1.273923e+0	3	17	2.158273e-3	1.764706e-1	MER34A,MER34A,MER34A,MER34A,MER34A,MER34A,MER34A,MER34A,MER34A,MER34A,MER34A,MER34A,MER34A	JARID2,MEIS1,TGFBR2
GO Biological Process	GO:1902107	positive regulation of leukocyte differentiation	347	2.313862e-3	1.000000e+0	8.603966e-2	1.630571e+0	2.453129e+1	40	1.667661e-2	2.719239e-2	532	1.977629e-2	1.000000e+0	4.796494e-1	1.718623e+0	9.891638e+0	17	132	1.223022e-2	1.287879e-1	MER34A,MER34A,MER34A,MER34A,MER34A,MER34A,MER34A,MER34A,MER34A,MER34A,MER34A,MER34A,MER34A,MER34A,MER34A,MER34A,MER34A,MER34A,MER34A,MER34A,MER34A,MER34A,MER34A,MER34A,MER34A,MER34A,MER34A,MER34A,MER34A,MER34A,MER34A,MER34A,MER34A,MER34A,MER34A,MER34A,MER34A,MER34A,MER34A,MER34A	CD83,DCSTAMP,GATA3,GLI2,GLI3,IL12A,IL12B,IL2,KITLG,PRDM1,PRKCA,RIPK2,ROR2,RUNX1,SYK,TGFBR2,TRIB1
GO Biological Process	GO:0045110	intermediate filament bundle assembly	348	2.321869e-3	1.000000e+0	8.608930e-2	5.562112e+0	8.989392e-1	5	6.111075e-4	3.399048e-3	886	4.818004e-2	1.000000e+0	7.016558e-1	5.337842e+0	3.746833e-1	2	5	1.438849e-3	4.000000e-1	MER34A,MER34A,MER34A,MER34A,MER34A	NEFM,PKP2
GO Biological Process	GO:0014745	negative regulation of muscle adaptation	349	2.332106e-3	1.000000e+0	8.622110e-2	3.533283e+0	2.264183e+0	8	1.539213e-3	5.438477e-3	5301	5.755937e-1	1.000000e+0	1.000000e+0	1.213146e+0	8.243032e-1	1	11	7.194245e-4	9.090909e-2	MER34A,MER34A,MER34A,MER34A,MER34A,MER34A,MER34A,MER34A	ERRFI1
GO Biological Process	GO:0032480	negative regulation of type I interferon production	350	2.340859e-3	1.000000e+0	8.629744e-2	2.997013e+0	3.336656e+0	10	2.268291e-3	6.798097e-3	4795	4.725952e-1	1.000000e+0	1.000000e+0	1.135711e+0	3.522023e+0	4	47	2.877698e-3	8.510638e-2	MER34A,MER34A,MER34A,MER34A,MER34A,MER34A,MER34A,MER34A,MER34A,MER34A	HERC5,PPM1B,TBK1,TNFAIP3
GO Biological Process	GO:0022407	regulation of cell-cell adhesion	351	2.362814e-3	1.000000e+0	8.685866e-2	1.360032e+0	6.691019e+1	91	4.548619e-2	6.186268e-2	193	3.737508e-3	1.000000e+0	2.498708e-1	1.508812e+0	2.982479e+1	45	398	3.237410e-2	1.130653e-1	MER34A,MER34A,MER34A,MER34A,MER34A,MER34A,MER34A,MER34A,MER34A,MER34A,MER34A,MER34A,MER34A,MER34A,MER34A,MER34A,MER34A,MER34A,MER34A,MER34A,MER34A,MER34A,MER34A,MER34A,MER34A,MER34A,MER34A,MER34A,MER34A,MER34A,MER34A,MER34A,MER34A,MER34A,MER34A,MER34A,MER34A,MER34A,MER34A,MER34A,MER34A,MER34A,MER34A,MER34A,MER34A,MER34A,MER34A,MER34A,MER34A,MER34A,MER34A,MER34A,MER34A,MER34A,MER34A,MER34A,MER34A,…	ALOX12,ALOX15,ARG2,BMP4,BMP7,CD47,CD5,CD6,CD83,CXCL12,DENND6A,DLG1,EFNA5,EFNB1,EPCAM,EPHA7,FAM49B,FAM65B,GATA3,GLI2,GLI3,HAS2,IL12A,IL12B,IL1RN,IL2,IL21,MALT1,NCK2,PAWR,PELI1,PIK3R1,PLA2G2D,PRDM1,PRKCA,PRKCQ,PTAFR,RIPK2,RUNX1,SYK,TGFBR2,THY1,TNFSF13B,TNR,VTCN1
GO Biological Process	GO:2000705	regulation of dense core granule biogenesis	352	2.388833e-3	1.000000e+0	8.756566e-2	7.331484e+0	5.455921e-1	4	3.708988e-4	2.719239e-3	2622	2.083946e-1	1.000000e+0	1.000000e+0	4.448201e+0	2.248100e-1	1	3	7.194245e-4	3.333333e-1	MER34A,MER34A,MER34A,MER34A	PRKCA
GO Biological Process	GO:0050865	regulation of cell activation	353	2.392103e-3	1.000000e+0	8.743712e-2	1.335806e+0	7.560980e+1	101	5.140027e-2	6.866077e-2	541	2.100215e-2	1.000000e+0	5.009071e-1	1.339820e+0	3.731845e+1	50	498	3.597122e-2	1.004016e-1	MER34A,MER34A,MER34A,MER34A,MER34A,MER34A,MER34A,MER34A,MER34A,MER34A,MER34A,MER34A,MER34A,MER34A,MER34A,MER34A,MER34A,MER34A,MER34A,MER34A,MER34A,MER34A,MER34A,MER34A,MER34A,MER34A,MER34A,MER34A,MER34A,MER34A,MER34A,MER34A,MER34A,MER34A,MER34A,MER34A,MER34A,MER34A,MER34A,MER34A,MER34A,MER34A,MER34A,MER34A,MER34A,MER34A,MER34A,MER34A,MER34A,MER34A,MER34A,MER34A,MER34A,MER34A,MER34A,MER34A,MER34A,…	ALOX12,APLF,APP,ARG2,BMP4,CD47,CD5,CD6,CD83,CNR1,DLG1,EFNB1,FAM49B,FAM65B,FER,GATA3,GLI2,GLI3,GPR183,IL12A,IL12B,IL2,IL21,INHBA,MALT1,MIF,MSH2,MSH6,NCK2,PAWR,PELI1,PIK3R1,PLA2G2D,PRDM1,PRKCA,PRKCQ,PTAFR,RIF1,RIPK2,RORA,RUNX1,SAMSN1,SLC39A10,SNCA,SYK,TGFBR2,THY1,TNFAIP3,TNFSF13B,VTCN1
GO Biological Process	GO:0045906	negative regulation of vasoconstriction	354	2.398944e-3	1.000000e+0	8.743948e-2	3.932271e+0	1.780142e+0	7	1.210157e-3	4.758668e-3	1538	9.155609e-2	1.000000e+0	7.681068e-1	3.812744e+0	5.245566e-1	2	7	1.438849e-3	2.857143e-1	MER34A,MER34A,MER34A,MER34A,MER34A,MER34A,MER34A	ARHGAP42,DOCK5
GO Biological Process	GO:0014861	regulation of skeletal muscle contraction via regulation of action potential	355	2.408269e-3	1.000000e+0	8.753210e-2	7.314873e+0	5.468311e-1	4	3.717411e-4	2.719239e-3	1204	7.493665e-2	1.000000e+0	8.030794e-1	1.334460e+1	7.493665e-2	1	1	7.194245e-4	1.000000e+0	MER34A,MER34A,MER34A,MER34A	KCNJ2
GO Biological Process	GO:0023019	signal transduction involved in regulation of gene expression	356	2.417516e-3	1.000000e+0	8.762137e-2	2.658941e+0	4.513076e+0	12	3.068032e-3	8.157716e-3	170	2.717401e-3	1.000000e+0	2.062507e-1	4.003381e+0	1.498733e+0	6	20	4.316547e-3	3.000000e-1	MER34A,MER34A,MER34A,MER34A,MER34A,MER34A,MER34A,MER34A,MER34A,MER34A,MER34A,MER34A	EPCAM,GSC,NEUROD1,P2RY1,PAX6,T
GO Biological Process	GO:0060732	positive regulation of inositol phosphate biosynthetic process	357	2.417574e-3	1.000000e+0	8.737803e-2	3.512323e+0	2.277695e+0	8	1.548399e-3	5.438477e-3	66	1.897717e-4	1.000000e+0	3.710037e-2	6.159048e+0	9.741765e-1	6	13	4.316547e-3	4.615385e-1	MER34A,MER34A,MER34A,MER34A,MER34A,MER34A,MER34A,MER34A	ADCYAP1R1,P2RY1,POU1F1,PTAFR,PTH,SNCA
GO Biological Process	GO:0019370	leukotriene biosynthetic process	358	2.434668e-3	1.000000e+0	8.775006e-2	3.508230e+0	2.280352e+0	8	1.550205e-3	5.438477e-3	937	4.918223e-2	1.000000e+0	6.772661e-1	2.809390e+0	1.423796e+0	4	19	2.877698e-3	2.105263e-1	MER34A,MER34A,MER34A,MER34A,MER34A,MER34A,MER34A,MER34A	ALOX5,GGT6,PLA2G5,SYK
GO Biological Process	GO:0016567	protein ubiquitination	359	2.455042e-3	1.000000e+0	8.823790e-2	1.309343e+0	8.706656e+1	114	5.918868e-2	7.749830e-2	1501	8.697753e-2	1.000000e+0	7.476823e-1	1.187444e+0	5.305515e+1	63	708	4.532374e-2	8.898305e-2	MER34A,MER34A,MER34A,MER34A,MER34A,MER34A,MER34A,MER34A,MER34A,MER34A,MER34A,MER34A,MER34A,MER34A,MER34A,MER34A,MER34A,MER34A,MER34A,MER34A,MER34A,MER34A,MER34A,MER34A,MER34A,MER34A,MER34A,MER34A,MER34A,MER34A,MER34A,MER34A,MER34A,MER34A,MER34A,MER34A,MER34A,MER34A,MER34A,MER34A,MER34A,MER34A,MER34A,MER34A,MER34A,MER34A,MER34A,MER34A,MER34A,MER34A,MER34A,MER34A,MER34A,MER34A,MER34A,MER34A,MER34A,…	ANAPC4,ASB14,ASB17,ASB7,AURKA,BARD1,BTBD2,BTBD3,CAND1,CBLB,CDC16,COMMD1,CUL1,DDB2,FANCL,FBXO11,FBXO9,HECTD1,HERC5,HERC6,HIST1H2BL,KCTD6,KLHDC7A,KLHL25,KLHL29,KLHL32,KLHL4,MAD2L1,MALT1,MARCH8,MED10,MKRN1,MYLIP,NEDD4L,PARK2,PAX6,PELI1,PHC1,PSMC1,PTTG1,RAG2,RBBP6,RFWD2,RNF152,RNF180,RNF19A,RNF2,RNF217,RNF7,RYBP,SIAH2,TNFAIP3,TRIM11,TRIM17,TRIM2,TRIM24,UBE2E3,UBE2U,UBE3A,UBR2,UHRF2,UNKL,ZNF645
GO Biological Process	GO:1990569	UDP-N-acetylglucosamine transmembrane transport	360	2.486536e-3	1.000000e+0	8.912159e-2	1.140973e+1	2.629335e-1	3	1.787447e-4	2.039429e-3	236	5.611765e-3	1.000000e+0	3.068161e-1	1.334460e+1	1.498733e-1	2	2	1.438849e-3	1.000000e+0	MER34A,MER34A,MER34A	SLC35A3,SLC35B4
GO Biological Process	GO:0045056	transcytosis	361	2.545858e-3	1.000000e+0	9.099503e-2	4.486936e+0	1.337215e+0	6	9.090519e-4	4.078858e-3	3968	3.676715e-1	1.000000e+0	1.000000e+0	1.569953e+0	1.273923e+0	2	17	1.438849e-3	1.176471e-1	MER34A,MER34A,MER34A,MER34A,MER34A,MER34A	PTAFR,USO1
GO Biological Process	GO:0043536	positive regulation of blood vessel endothelial cell migration	362	2.551514e-3	1.000000e+0	9.094526e-2	2.265693e+0	7.061858e+0	16	4.800720e-3	1.087695e-2	719	3.380466e-2	1.000000e+0	6.066502e-1	2.426292e+0	2.472910e+0	6	33	4.316547e-3	1.818182e-1	MER34A,MER34A,MER34A,MER34A,MER34A,MER34A,MER34A,MER34A,MER34A,MER34A,MER34A,MER34A,MER34A,MER34A,MER34A,MER34A	AMOTL1,FGF2,KIAA1462,NRP1,PRKCA,VEGFC
GO Biological Process	GO:0010543	regulation of platelet activation	363	2.554854e-3	1.000000e+0	9.081345e-2	2.522604e+0	5.153405e+0	13	3.503334e-3	8.837525e-3	2842	2.156076e-1	1.000000e+0	9.788828e-1	1.668076e+0	2.397973e+0	4	32	2.877698e-3	1.250000e-1	MER34A,MER34A,MER34A,MER34A,MER34A,MER34A,MER34A,MER34A,MER34A,MER34A,MER34A,MER34A,MER34A	ALOX12,PRKCA,PRKCQ,SYK
GO Biological Process	GO:0035408	histone H3-T6 phosphorylation	364	2.633012e-3	1.000000e+0	9.333449e-2	7.134158e+0	5.606828e-1	4	3.811576e-4	2.719239e-3	1991	1.442615e-1	1.000000e+0	9.349102e-1	6.672302e+0	1.498733e-1	1	2	7.194245e-4	5.000000e-1	MER34A,MER34A,MER34A,MER34A	PRKCA
GO Biological Process	GO:0006213	pyrimidine nucleoside metabolic process	365	2.668668e-3	1.000000e+0	9.433924e-2	2.411404e+0	5.805746e+0	14	3.946802e-3	9.517335e-3	2246	1.475046e-1	1.000000e+0	8.473962e-1	1.668076e+0	3.596959e+0	6	48	4.316547e-3	1.250000e-1	MER34A,MER34A,MER34A,MER34A,MER34A,MER34A,MER34A,MER34A,MER34A,MER34A,MER34A,MER34A,MER34A,MER34A	DHFRL1,DPYD,DPYS,HDHD1,NT5E,UCK1
GO Biological Process	GO:0051342	regulation of cyclic-nucleotide phosphodiesterase activity	366	2.682318e-3	1.000000e+0	9.456270e-2	5.376765e+0	9.299272e-1	5	6.321735e-4	3.399048e-3	5301	5.755937e-1	1.000000e+0	1.000000e+0	1.213146e+0	8.243032e-1	1	11	7.194245e-4	9.090909e-2	MER34A,MER34A,MER34A,MER34A,MER34A	CALM2
GO Biological Process	GO:0006817	phosphate ion transport	367	2.722230e-3	1.000000e+0	9.570827e-2	3.842512e+0	1.821725e+0	7	1.238426e-3	4.758668e-3	2466	1.855955e-1	1.000000e+0	9.711025e-1	2.001691e+0	1.498733e+0	3	20	2.158273e-3	1.500000e-1	MER34A,MER34A,MER34A,MER34A,MER34A,MER34A,MER34A	SLC34A2,SLC37A1,XPR1
GO Biological Process	GO:1905515	non-motile cilium assembly	368	2.743762e-3	1.000000e+0	9.620316e-2	2.501221e+0	5.197461e+0	13	3.533284e-3	8.837525e-3	546	2.119030e-2	1.000000e+0	5.007664e-1	2.458217e+0	2.847593e+0	7	38	5.035971e-3	1.842105e-1	MER34A,MER34A,MER34A,MER34A,MER34A,MER34A,MER34A,MER34A,MER34A,MER34A,MER34A,MER34A,MER34A	BBS7,DISC1,DYNC2H1,IFT57,INTU,TMEM17,TTC8
GO Biological Process	GO:0042176	regulation of protein catabolic process	369	2.744377e-3	1.000000e+0	9.596395e-2	1.393369e+0	5.526176e+1	77	3.756748e-2	5.234534e-2	1435	7.750509e-2	1.000000e+0	6.968977e-1	1.272552e+0	2.907542e+1	37	388	2.661871e-2	9.536082e-2	MER34A,MER34A,MER34A,MER34A,MER34A,MER34A,MER34A,MER34A,MER34A,MER34A,MER34A,MER34A,MER34A,MER34A,MER34A,MER34A,MER34A,MER34A,MER34A,MER34A,MER34A,MER34A,MER34A,MER34A,MER34A,MER34A,MER34A,MER34A,MER34A,MER34A,MER34A,MER34A,MER34A,MER34A,MER34A,MER34A,MER34A,MER34A,MER34A,MER34A,MER34A,MER34A,MER34A,MER34A,MER34A,MER34A,MER34A,MER34A,MER34A,MER34A,MER34A,MER34A,MER34A,MER34A,MER34A,MER34A,MER34A,…	ANAPC4,ANXA2,ARNTL,AURKA,BARD1,BBS7,CDC16,COMMD1,CUL1,DAB2IP,DISC1,DYX1C1,FHIT,FURIN,GRIN2A,MAD2L1,MYLIP,NEDD4L,NOS2,NRG1,PACSIN3,PARK2,PARK7,PIAS1,PRICKLE1,PSMC1,RFWD2,RNF180,RNF19A,RNF217,RYBP,SOX9,TIMP4,TIPARP,TNFAIP3,TRIB1,UBE3A
GO Biological Process	GO:1903039	positive regulation of leukocyte cell-cell adhesion	370	2.747367e-3	1.000000e+0	9.580886e-2	1.518503e+0	3.358571e+1	51	2.283189e-2	3.467029e-2	429	1.447193e-2	1.000000e+0	4.352711e-1	1.588643e+0	1.573670e+1	25	210	1.798561e-2	1.190476e-1	MER34A,MER34A,MER34A,MER34A,MER34A,MER34A,MER34A,MER34A,MER34A,MER34A,MER34A,MER34A,MER34A,MER34A,MER34A,MER34A,MER34A,MER34A,MER34A,MER34A,MER34A,MER34A,MER34A,MER34A,MER34A,MER34A,MER34A,MER34A,MER34A,MER34A,MER34A,MER34A,MER34A,MER34A,MER34A,MER34A,MER34A,MER34A,MER34A,MER34A,MER34A,MER34A,MER34A,MER34A,MER34A,MER34A,MER34A,MER34A,MER34A,MER34A,MER34A	CD47,CD5,CD6,CD83,EFNB1,FAM49B,GATA3,GLI2,GLI3,HAS2,IL12A,IL12B,IL2,IL21,MALT1,NCK2,PIK3R1,PRKCQ,PTAFR,RIPK2,SYK,TGFBR2,THY1,TNFSF13B,VTCN1
GO Biological Process	GO:0042994	cytoplasmic sequestering of transcription factor	371	2.769369e-3	1.000000e+0	9.631582e-2	4.410203e+0	1.360482e+0	6	9.248686e-4	4.078858e-3	2248	1.479342e-1	1.000000e+0	8.491081e-1	2.224101e+0	1.348860e+0	3	18	2.158273e-3	1.666667e-1	MER34A,MER34A,MER34A,MER34A,MER34A,MER34A	G3BP2,NFKBIA,PKD2
GO Biological Process	GO:0031339	negative regulation of vesicle fusion	372	2.818087e-3	1.000000e+0	9.774671e-2	4.394429e+0	1.365365e+0	6	9.281884e-4	4.078858e-3	886	4.818004e-2	1.000000e+0	7.016558e-1	5.337842e+0	3.746833e-1	2	5	1.438849e-3	4.000000e-1	MER34A,MER34A,MER34A,MER34A,MER34A,MER34A	SYT4,TBC1D4
GO Biological Process	GO:0000183	chromatin silencing at rDNA	373	2.831404e-3	1.000000e+0	9.794532e-2	4.390173e+0	1.366689e+0	6	9.290883e-4	4.078858e-3	3389	2.825509e-1	1.000000e+0	1.000000e+0	1.482734e+0	2.697720e+0	4	36	2.877698e-3	1.111111e-1	MER34A,MER34A,MER34A,MER34A,MER34A,MER34A	HIST1H3B,HIST1H3C,HIST2H4A,HIST2H4B
GO Biological Process	GO:0033864	positive regulation of NAD(P)H oxidase activity	374	2.844633e-3	1.000000e+0	9.813984e-2	5.302785e+0	9.429008e-1	5	6.409931e-4	3.399048e-3	194	3.742634e-3	1.000000e+0	2.489237e-1	8.006763e+0	3.746833e-1	3	5	2.158273e-3	6.000000e-1	MER34A,MER34A,MER34A,MER34A,MER34A	AGTR1,PARK7,RFK
GO Biological Process	GO:0050732	negative regulation of peptidyl-tyrosine phosphorylation	375	2.863424e-3	1.000000e+0	9.852469e-2	2.392120e+0	5.852548e+0	14	3.978619e-3	9.517335e-3	1899	1.371982e-1	1.000000e+0	9.322108e-1	1.703567e+0	3.522023e+0	6	47	4.316547e-3	1.276596e-1	MER34A,MER34A,MER34A,MER34A,MER34A,MER34A,MER34A,MER34A,MER34A,MER34A,MER34A,MER34A,MER34A,MER34A	CBLB,ERRFI1,SAMSN1,SEMA4D,SH3BP5,THY1
GO Biological Process	GO:0042108	positive regulation of cytokine biosynthetic process	376	2.872816e-3	1.000000e+0	9.858496e-2	2.237808e+0	7.149852e+0	16	4.860539e-3	1.087695e-2	3482	2.927434e-1	1.000000e+0	1.000000e+0	1.334460e+0	4.496199e+0	6	60	4.316547e-3	1.000000e-1	MER34A,MER34A,MER34A,MER34A,MER34A,MER34A,MER34A,MER34A,MER34A,MER34A,MER34A,MER34A,MER34A,MER34A,MER34A,MER34A	IL12B,IL21,PRKCQ,PTAFR,SYK,TBK1
GO Biological Process	GO:0032201	telomere maintenance via semi-conservative replication	377	2.877538e-3	1.000000e+0	9.848507e-2	3.127200e+0	2.877974e+0	9	1.956475e-3	6.118287e-3	5274	5.686051e-1	1.000000e+0	1.000000e+0	1.067568e+0	1.873416e+0	2	25	1.438849e-3	8.000000e-2	MER34A,MER34A,MER34A,MER34A,MER34A,MER34A,MER34A,MER34A,MER34A	PRIM2,RFC3
GO Biological Process	GO:0032594	protein transport within lipid bilayer	378	2.900217e-3	1.000000e+0	9.899868e-2	4.368541e+0	1.373456e+0	6	9.336889e-4	4.078858e-3	499	1.766363e-2	1.000000e+0	4.567411e-1	5.004227e+0	5.994932e-1	3	8	2.158273e-3	3.750000e-1	MER34A,MER34A,MER34A,MER34A,MER34A,MER34A	ARL6,REEP2,RFTN2
GO Biological Process	GO:0050995	negative regulation of lipid catabolic process	379	2.905776e-3	1.000000e+0	9.892672e-2	3.406535e+0	2.348427e+0	8	1.596484e-3	5.438477e-3	4859	4.987481e-1	1.000000e+0	1.000000e+0	1.213146e+0	1.648606e+0	2	22	1.438849e-3	9.090909e-2	MER34A,MER34A,MER34A,MER34A,MER34A,MER34A,MER34A,MER34A	CIDEA,CNR1
GO Biological Process	GO:0002250	adaptive immune response	380	2.911572e-3	1.000000e+0	9.886319e-2	1.543648e+0	3.044735e+1	47	2.069840e-2	3.195105e-2	2245	1.468241e-1	1.000000e+0	8.438625e-1	1.249495e+0	2.000809e+1	25	267	1.798561e-2	9.363296e-2	MER34A,MER34A,MER34A,MER34A,MER34A,MER34A,MER34A,MER34A,MER34A,MER34A,MER34A,MER34A,MER34A,MER34A,MER34A,MER34A,MER34A,MER34A,MER34A,MER34A,MER34A,MER34A,MER34A,MER34A,MER34A,MER34A,MER34A,MER34A,MER34A,MER34A,MER34A,MER34A,MER34A,MER34A,MER34A,MER34A,MER34A,MER34A,MER34A,MER34A,MER34A,MER34A,MER34A,MER34A,MER34A,MER34A,MER34A	ARG2,C6,CD6,CTSL,DLG1,EMP2,EOMES,EXO1,FCGR1B,GATA3,GCNT3,GPR183,IL12A,IL12B,IL2,JAG1,MARCH8,MSH2,MSH6,PIK3CD,PRDM1,RIPK2,RORA,SYK,VTCN1
GO Biological Process	GO:0043555	regulation of translation in response to stress	381	2.951510e-3	1.000000e+0	9.995626e-2	3.785885e+0	1.848973e+0	7	1.256950e-3	4.758668e-3	4479	4.220432e-1	1.000000e+0	1.000000e+0	1.404695e+0	1.423796e+0	2	19	1.438849e-3	1.052632e-1	MER34A,MER34A,MER34A,MER34A,MER34A,MER34A,MER34A	NCK2,RPS6KA3
GO Biological Process	GO:0072531	pyrimidine-containing compound transmembrane transport	382	2.968323e-3	1.000000e+0	1.002625e-1	3.781931e+0	1.850907e+0	7	1.258264e-3	4.758668e-3	223	5.092456e-3	1.000000e+0	2.946545e-1	4.170189e+0	1.198986e+0	5	16	3.597122e-3	3.125000e-1	MER34A,MER34A,MER34A,MER34A,MER34A,MER34A,MER34A	AQP9,SLC28A3,SLC35A3,SLC35B4,SLC35D2
GO Biological Process	GO:0097190	apoptotic signaling pathway	383	2.987300e-3	1.000000e+0	1.006400e-1	1.469142e+0	3.947884e+1	58	2.683809e-2	3.942896e-2	1816	1.237060e-1	1.000000e+0	8.789529e-1	1.258077e+0	2.225619e+1	28	297	2.014388e-2	9.427609e-2	MER34A,MER34A,MER34A,MER34A,MER34A,MER34A,MER34A,MER34A,MER34A,MER34A,MER34A,MER34A,MER34A,MER34A,MER34A,MER34A,MER34A,MER34A,MER34A,MER34A,MER34A,MER34A,MER34A,MER34A,MER34A,MER34A,MER34A,MER34A,MER34A,MER34A,MER34A,MER34A,MER34A,MER34A,MER34A,MER34A,MER34A,MER34A,MER34A,MER34A,MER34A,MER34A,MER34A,MER34A,MER34A,MER34A,MER34A,MER34A,MER34A,MER34A,MER34A,MER34A,MER34A,MER34A,MER34A,MER34A,MER34A,…	APAF1,CCK,CD5,CRH,CUL1,DAB2IP,DAPK1,DYRK2,FHIT,HIPK2,IL12A,IL2,INHBA,KITLG,MAP3K5,MKNK2,MSH2,MSH6,NGF,PAWR,PIK3R1,PMAIP1,PRKCA,PTH,STK24,TGFB2,ZMAT4,ZNF385D
GO Biological Process	GO:0002684	positive regulation of immune system process	384	2.997118e-3	1.000000e+0	1.007078e-1	1.261236e+0	1.125880e+2	142	7.653838e-2	9.653297e-2	1881	1.304106e-1	1.000000e+0	8.945710e-1	1.136984e+0	6.684350e+1	76	892	5.467626e-2	8.520179e-2	MER34A,MER34A,MER34A,MER34A,MER34A,MER34A,MER34A,MER34A,MER34A,MER34A,MER34A,MER34A,MER34A,MER34A,MER34A,MER34A,MER34A,MER34A,MER34A,MER34A,MER34A,MER34A,MER34A,MER34A,MER34A,MER34A,MER34A,MER34A,MER34A,MER34A,MER34A,MER34A,MER34A,MER34A,MER34A,MER34A,MER34A,MER34A,MER34A,MER34A,MER34A,MER34A,MER34A,MER34A,MER34A,MER34A,MER34A,MER34A,MER34A,MER34A,MER34A,MER34A,MER34A,MER34A,MER34A,MER34A,MER34A,…	ACTR3,APP,C6,CADM1,CAMK1D,CD180,CD47,CD5,CD6,CD83,CNR1,CTSL,CUL1,CXCL12,DCSTAMP,EDN2,EFNB1,ELMO1,FAM49B,FAM65B,FCN2,FER,FFAR2,GATA3,GLI2,GLI3,GPR183,HK1,IL12A,IL12B,IL2,IL21,INHBA,JAG1,KITLG,LRRC70,MALT1,MAP2K6,MIF,MSH2,MSH6,MUC16,NCK2,NFKBIA,PARK7,PDCD2,PELI1,PIK3C3,PIK3CD,PIK3R1,PPAPDC1A,PRDM1,PRKCA,PRKCQ,PSMC1,PTAFR,RAPGEF1,RFTN2,RIF1,RIPK2,ROR2,RPS6KA3,RUNX1,SKAP2,SLC39A10,SYK,TANK,TBK1,TGFB2…
GO Biological Process	GO:0055076	transition metal ion homeostasis	385	3.001524e-3	1.000000e+0	1.005939e-1	1.806738e+0	1.494406e+1	27	1.015912e-2	1.835486e-2	2834	2.107130e-1	1.000000e+0	9.593613e-1	1.301913e+0	9.217208e+0	12	123	8.633094e-3	9.756098e-2	MER34A,MER34A,MER34A,MER34A,MER34A,MER34A,MER34A,MER34A,MER34A,MER34A,MER34A,MER34A,MER34A,MER34A,MER34A,MER34A,MER34A,MER34A,MER34A,MER34A,MER34A,MER34A,MER34A,MER34A,MER34A,MER34A,MER34A	ABCG2,APP,CAND1,COMMD1,CUL1,CUTC,FTMT,MFI2,PARK2,SLC30A5,SLC39A10,SLC39A12
GO Biological Process	GO:0061383	trabecula morphogenesis	386	3.012679e-3	1.000000e+0	1.007062e-1	2.062436e+0	9.212408e+0	19	6.262684e-3	1.291638e-2	566	2.229617e-2	1.000000e+0	5.082818e-1	2.271422e+0	3.522023e+0	8	47	5.755396e-3	1.702128e-1	MER34A,MER34A,MER34A,MER34A,MER34A,MER34A,MER34A,MER34A,MER34A,MER34A,MER34A,MER34A,MER34A,MER34A,MER34A,MER34A,MER34A,MER34A,MER34A	BMP7,BMPR1A,FHL2,GPR126,NRG1,RBPJ,SEMA4D,TGFB2
GO Biological Process	GO:0007172	signal complex assembly	387	3.038209e-3	1.000000e+0	1.012972e-1	5.220886e+0	9.576918e-1	5	6.510481e-4	3.399048e-3	4629	4.638101e-1	1.000000e+0	1.000000e+0	1.668076e+0	5.994932e-1	1	8	7.194245e-4	1.250000e-1	MER34A,MER34A,MER34A,MER34A,MER34A	NCK2
GO Biological Process	GO:0090076	relaxation of skeletal muscle	388	3.053012e-3	1.000000e+0	1.015284e-1	6.843026e+0	5.845368e-1	4	3.973737e-4	2.719239e-3	1991	1.442615e-1	1.000000e+0	9.349102e-1	6.672302e+0	1.498733e-1	1	2	7.194245e-4	5.000000e-1	MER34A,MER34A,MER34A,MER34A	KCNJ2
GO Biological Process	GO:0070562	regulation of vitamin D receptor signaling pathway	389	3.165464e-3	1.000000e+0	1.049974e-1	6.773475e+0	5.905388e-1	4	4.014540e-4	2.719239e-3	4018	3.733856e-1	1.000000e+0	1.000000e+0	2.224101e+0	4.496199e-1	1	6	7.194245e-4	1.666667e-1	MER34A,MER34A,MER34A,MER34A	TRIM24
GO Biological Process	GO:0045586	regulation of gamma-delta T cell differentiation	390	3.190601e-3	1.000000e+0	1.055598e-1	6.758349e+0	5.918605e-1	4	4.023525e-4	2.719239e-3	3124	2.677245e-1	1.000000e+0	1.000000e+0	3.336151e+0	2.997466e-1	1	4	7.194245e-4	2.500000e-1	MER34A,MER34A,MER34A,MER34A	SYK
GO Biological Process	GO:0036119	response to platelet-derived growth factor	391	3.228392e-3	1.000000e+0	1.065369e-1	2.563588e+0	4.680940e+0	12	3.182148e-3	8.157716e-3	2598	2.052757e-1	1.000000e+0	1.000000e+0	1.906372e+0	1.573670e+0	3	21	2.158273e-3	1.428571e-1	MER34A,MER34A,MER34A,MER34A,MER34A,MER34A,MER34A,MER34A,MER34A,MER34A,MER34A,MER34A	ERRFI1,FER,HAS2
GO Biological Process	GO:0060075	regulation of resting membrane potential	392	3.230372e-3	1.000000e+0	1.063303e-1	4.272429e+0	1.404353e+0	6	9.546930e-4	4.078858e-3	1538	9.155609e-2	1.000000e+0	7.681068e-1	3.812744e+0	5.245566e-1	2	7	1.438849e-3	2.857143e-1	MER34A,MER34A,MER34A,MER34A,MER34A,MER34A	KCNJ2,NALCN
GO Biological Process	GO:0019751	polyol metabolic process	393	3.248659e-3	1.000000e+0	1.066602e-1	1.899897e+0	1.210592e+1	23	8.229721e-3	1.563562e-2	5269	5.632605e-1	1.000000e+0	1.000000e+0	9.937471e-1	7.044046e+0	7	94	5.035971e-3	7.446809e-2	MER34A,MER34A,MER34A,MER34A,MER34A,MER34A,MER34A,MER34A,MER34A,MER34A,MER34A,MER34A,MER34A,MER34A,MER34A,MER34A,MER34A,MER34A,MER34A,MER34A,MER34A,MER34A,MER34A	FGF2,IMPA2,MINPP1,MOGAT1,NUDT4,PTAFR,SPTLC1
GO Biological Process	GO:0006517	protein deglycosylation	394	3.250348e-3	1.000000e+0	1.064448e-1	2.450775e+0	5.304445e+0	13	3.606013e-3	8.837525e-3	1796	1.177709e-1	1.000000e+0	8.461013e-1	1.906372e+0	2.622783e+0	5	35	3.597122e-3	1.428571e-1	MER34A,MER34A,MER34A,MER34A,MER34A,MER34A,MER34A,MER34A,MER34A,MER34A,MER34A,MER34A,MER34A	AGA,EDEM3,MAN1A2,PARK7,SEL1L
GO Biological Process	GO:1901657	glycosyl compound metabolic process	395	3.253673e-3	1.000000e+0	1.062839e-1	1.457800e+0	4.047196e+1	59	2.751323e-2	4.010877e-2	4849	4.914178e-1	1.000000e+0	1.000000e+0	1.016087e+0	2.952504e+1	30	394	2.158273e-2	7.614213e-2	MER34A,MER34A,MER34A,MER34A,MER34A,MER34A,MER34A,MER34A,MER34A,MER34A,MER34A,MER34A,MER34A,MER34A,MER34A,MER34A,MER34A,MER34A,MER34A,MER34A,MER34A,MER34A,MER34A,MER34A,MER34A,MER34A,MER34A,MER34A,MER34A,MER34A,MER34A,MER34A,MER34A,MER34A,MER34A,MER34A,MER34A,MER34A,MER34A,MER34A,MER34A,MER34A,MER34A,MER34A,MER34A,MER34A,MER34A,MER34A,MER34A,MER34A,MER34A,MER34A,MER34A,MER34A,MER34A,MER34A,MER34A,…	ADK,ATP5J,CASK,CECR1,COX10,COX8C,DHFRL1,DLG1,DPYD,DPYS,ENO1,HDHD1,HK1,KL,MBIP,MSH2,NDUFA4,NT5E,NUDT4,PAPSS2,PFKL,PGM1,PPCDC,PRPSAP2,RAB23,SLC25A13,SLC35B3,SNCA,TPST1,UCK1
GO Biological Process	GO:0010520	regulation of reciprocal meiotic recombination	396	3.254527e-3	1.000000e+0	1.060433e-1	5.136437e+0	9.734374e-1	5	6.617522e-4	3.399048e-3	444	1.599536e-2	1.000000e+0	4.648381e-1	8.896403e+0	2.248100e-1	2	3	1.438849e-3	6.666667e-1	MER34A,MER34A,MER34A,MER34A,MER34A	MSH2,PRDM9
GO Biological Process	GO:0008630	intrinsic apoptotic signaling pathway in response to DNA damage	397	3.255745e-3	1.000000e+0	1.058158e-1	2.277489e+0	6.586201e+0	15	4.477363e-3	1.019714e-2	5572	6.226742e-1	1.000000e+0	1.000000e+0	9.397609e-1	5.320502e+0	5	71	3.597122e-3	7.042254e-2	MER34A,MER34A,MER34A,MER34A,MER34A,MER34A,MER34A,MER34A,MER34A,MER34A,MER34A,MER34A,MER34A,MER34A,MER34A	DYRK2,HIPK2,MSH2,MSH6,PIK3R1
GO Biological Process	GO:0002906	negative regulation of mature B cell apoptotic process	398	3.259448e-3	1.000000e+0	1.056700e-1	1.035708e+1	2.896570e-1	3	1.969117e-4	2.039429e-3	3124	2.677245e-1	1.000000e+0	1.000000e+0	3.336151e+0	2.997466e-1	1	4	7.194245e-4	2.500000e-1	MER34A,MER34A,MER34A	MIF
GO Biological Process	GO:0072384	organelle transport along microtubule	399	3.264123e-3	1.000000e+0	1.055563e-1	2.147603e+0	7.915803e+0	17	5.381239e-3	1.155676e-2	2837	2.124423e-1	1.000000e+0	9.662118e-1	1.437111e+0	4.870883e+0	7	65	5.035971e-3	1.076923e-1	MER34A,MER34A,MER34A,MER34A,MER34A,MER34A,MER34A,MER34A,MER34A,MER34A,MER34A,MER34A,MER34A,MER34A,MER34A,MER34A,MER34A	BICD1,DTNBP1,LRPPRC,MAP1B,NDEL1,SYNE2,TRAK1
GO Biological Process	GO:0014060	regulation of epinephrine secretion	400	3.322636e-3	1.000000e+0	1.071799e-1	4.247594e+0	1.412564e+0	6	9.602750e-4	4.078858e-3	886	4.818004e-2	1.000000e+0	7.016558e-1	5.337842e+0	3.746833e-1	2	5	1.438849e-3	4.000000e-1	MER34A,MER34A,MER34A,MER34A,MER34A,MER34A	CARTPT,CRH
GO Biological Process	GO:0002888	positive regulation of myeloid leukocyte mediated immunity	401	3.340519e-3	1.000000e+0	1.074881e-1	3.700357e+0	1.891710e+0	7	1.286002e-3	4.758668e-3	4859	4.987481e-1	1.000000e+0	1.000000e+0	1.213146e+0	1.648606e+0	2	22	1.438849e-3	9.090909e-2	MER34A,MER34A,MER34A,MER34A,MER34A,MER34A,MER34A	PTAFR,SYK
GO Biological Process	GO:0006552	leucine catabolic process	402	3.360263e-3	1.000000e+0	1.078544e-1	6.659994e+0	6.006011e-1	4	4.082945e-4	2.719239e-3	3615	3.226106e-1	1.000000e+0	1.000000e+0	2.668921e+0	3.746833e-1	1	5	7.194245e-4	2.000000e-1	MER34A,MER34A,MER34A,MER34A	AUH
GO Biological Process	GO:0032099	negative regulation of appetite	403	3.360898e-3	1.000000e+0	1.076071e-1	4.237528e+0	1.415920e+0	6	9.625561e-4	4.078858e-3	2893	2.255466e-1	1.000000e+0	1.000000e+0	2.224101e+0	8.992399e-1	2	12	1.438849e-3	1.666667e-1	MER34A,MER34A,MER34A,MER34A,MER34A,MER34A	CARTPT,CCK
GO Biological Process	GO:0060317	cardiac epithelial to mesenchymal transition	404	3.364579e-3	1.000000e+0	1.074583e-1	2.200850e+0	7.269919e+0	16	4.942161e-3	1.087695e-2	175	3.059026e-3	1.000000e+0	2.255464e-1	3.459712e+0	2.023290e+0	7	27	5.035971e-3	2.592593e-1	MER34A,MER34A,MER34A,MER34A,MER34A,MER34A,MER34A,MER34A,MER34A,MER34A,MER34A,MER34A,MER34A,MER34A,MER34A,MER34A	BMP2,HAS2,OLFM1,RBPJ,SPRY1,TGFB2,TMEM100
GO Biological Process	GO:0051220	cytoplasmic sequestering of protein	405	3.408487e-3	1.000000e+0	1.085919e-1	3.316525e+0	2.412164e+0	8	1.639812e-3	5.438477e-3	3838	3.345750e-1	1.000000e+0	1.000000e+0	1.368677e+0	2.922530e+0	4	39	2.877698e-3	1.025641e-1	MER34A,MER34A,MER34A,MER34A,MER34A,MER34A,MER34A,MER34A	G3BP2,HK1,NFKBIA,PKD2
GO Biological Process	GO:0042058	regulation of epidermal growth factor receptor signaling pathway	406	3.442535e-3	1.000000e+0	1.094065e-1	1.810699e+0	1.435909e+1	26	9.761450e-3	1.767505e-2	3384	2.820241e-1	1.000000e+0	1.000000e+0	1.286227e+0	6.219742e+0	8	83	5.755396e-3	9.638554e-2	MER34A,MER34A,MER34A,MER34A,MER34A,MER34A,MER34A,MER34A,MER34A,MER34A,MER34A,MER34A,MER34A,MER34A,MER34A,MER34A,MER34A,MER34A,MER34A,MER34A,MER34A,MER34A,MER34A,MER34A,MER34A,MER34A	APP,ARHGEF7,CBLB,DAB2IP,ERRFI1,FER,NCK2,SPRY1
GO Biological Process	GO:0060352	cell adhesion molecule production	407	3.451557e-3	1.000000e+0	1.094237e-1	6.609596e+0	6.051807e-1	4	4.114077e-4	2.719239e-3	1991	1.442615e-1	1.000000e+0	9.349102e-1	6.672302e+0	1.498733e-1	1	2	7.194245e-4	5.000000e-1	MER34A,MER34A,MER34A,MER34A	GCNT1
GO Biological Process	GO:2000008	regulation of protein localization to cell surface	408	3.472866e-3	1.000000e+0	1.098294e-1	2.339630e+0	5.983852e+0	14	4.067880e-3	9.517335e-3	1505	8.750164e-2	1.000000e+0	7.501885e-1	2.085094e+0	2.397973e+0	5	32	3.597122e-3	1.562500e-1	MER34A,MER34A,MER34A,MER34A,MER34A,MER34A,MER34A,MER34A,MER34A,MER34A,MER34A,MER34A,MER34A,MER34A	ABCA12,COMMD1,LEPROTL1,NEDD4L,NRG1
GO Biological Process	GO:0070372	regulation of ERK1 and ERK2 cascade	409	3.475420e-3	1.000000e+0	1.096414e-1	1.424836e+0	4.561928e+1	65	3.101243e-2	4.418763e-2	579	2.353024e-2	1.000000e+0	5.243708e-1	1.471458e+0	1.970834e+1	29	263	2.086331e-2	1.102662e-1	MER34A,MER34A,MER34A,MER34A,MER34A,MER34A,MER34A,MER34A,MER34A,MER34A,MER34A,MER34A,MER34A,MER34A,MER34A,MER34A,MER34A,MER34A,MER34A,MER34A,MER34A,MER34A,MER34A,MER34A,MER34A,MER34A,MER34A,MER34A,MER34A,MER34A,MER34A,MER34A,MER34A,MER34A,MER34A,MER34A,MER34A,MER34A,MER34A,MER34A,MER34A,MER34A,MER34A,MER34A,MER34A,MER34A,MER34A,MER34A,MER34A,MER34A,MER34A,MER34A,MER34A,MER34A,MER34A,MER34A,MER34A,…	ALOX15,APP,BMP2,BMP4,CHRNA7,DAB2IP,DLG1,DUSP26,DUSP4,DUSP6,EPHA7,EPHB1,ERRFI1,FGF2,GPR183,HTR2C,MIF,NLRP12,NPNT,NRP1,P2RY1,PDGFC,PLA2G5,PRKCA,PRKCDBP,RAPGEF1,RIPK2,SPRY1,SYK
GO Biological Process	GO:0015886	heme transport	410	3.484385e-3	1.000000e+0	1.096561e-1	6.591879e+0	6.068073e-1	4	4.125134e-4	2.719239e-3	4893	5.040077e-1	1.000000e+0	1.000000e+0	1.482734e+0	6.744299e-1	1	9	7.194245e-4	1.111111e-1	MER34A,MER34A,MER34A,MER34A	ABCG2
GO Biological Process	GO:1902943	positive regulation of voltage-gated chloride channel activity	411	3.489715e-3	1.000000e+0	1.095567e-1	1.010619e+1	2.968477e-1	3	2.017999e-4	2.039429e-3	1991	1.442615e-1	1.000000e+0	9.349102e-1	6.672302e+0	1.498733e-1	1	2	7.194245e-4	5.000000e-1	MER34A,MER34A,MER34A	PTAFR
GO Biological Process	GO:0007141	male meiosis I	412	3.492350e-3	1.000000e+0	1.093733e-1	4.203931e+0	1.427236e+0	6	9.702486e-4	4.078858e-3	1439	7.782695e-2	1.000000e+0	6.978465e-1	2.426292e+0	1.648606e+0	4	22	2.877698e-3	1.818182e-1	MER34A,MER34A,MER34A,MER34A,MER34A,MER34A	CCNA1,DMC1,ING2,UBR2
GO Biological Process	GO:0090481	pyrimidine nucleotide-sugar transmembrane transport	413	3.572989e-3	1.000000e+0	1.116278e-1	6.545079e+0	6.111462e-1	4	4.154631e-4	2.719239e-3	362	1.168469e-2	1.000000e+0	4.164850e-1	5.719116e+0	5.245566e-1	3	7	2.158273e-3	4.285714e-1	MER34A,MER34A,MER34A,MER34A	SLC35A3,SLC35B4,SLC35D2
GO Biological Process	GO:0002700	regulation of production of molecular mediator of immune response	414	3.588777e-3	1.000000e+0	1.118502e-1	1.829102e+0	1.366791e+1	25	9.291578e-3	1.699524e-2	2965	2.343630e-1	1.000000e+0	1.000000e+0	1.287637e+0	8.542779e+0	11	114	7.913669e-3	9.649123e-2	MER34A,MER34A,MER34A,MER34A,MER34A,MER34A,MER34A,MER34A,MER34A,MER34A,MER34A,MER34A,MER34A,MER34A,MER34A,MER34A,MER34A,MER34A,MER34A,MER34A,MER34A,MER34A,MER34A,MER34A,MER34A	APLF,FFAR2,GATA3,HK1,IL2,MALT1,MIF,MSH2,MSH6,RIF1,TGFB2
GO Biological Process	GO:0051589	negative regulation of neurotransmitter transport	415	3.614436e-3	1.000000e+0	1.123785e-1	2.816345e+0	3.550702e+0	10	2.413801e-3	6.798097e-3	557	2.196695e-2	1.000000e+0	5.088681e-1	3.558561e+0	1.124050e+0	4	15	2.877698e-3	2.666667e-1	MER34A,MER34A,MER34A,MER34A,MER34A,MER34A,MER34A,MER34A,MER34A,MER34A	PARK2,PPP1R9A,SNCA,SYT4
GO Biological Process	GO:0010919	regulation of inositol phosphate biosynthetic process	416	3.619375e-3	1.000000e+0	1.122615e-1	3.283076e+0	2.436739e+0	8	1.656519e-3	5.438477e-3	92	4.856610e-4	1.000000e+0	6.811396e-2	5.337842e+0	1.124050e+0	6	15	4.316547e-3	4.000000e-1	MER34A,MER34A,MER34A,MER34A,MER34A,MER34A,MER34A,MER34A	ADCYAP1R1,P2RY1,POU1F1,PTAFR,PTH,SNCA
GO Biological Process	GO:0001819	positive regulation of cytokine production	417	3.635209e-3	1.000000e+0	1.124823e-1	1.401743e+0	4.993784e+1	70	3.394823e-2	4.758668e-2	2942	2.290261e-1	1.000000e+0	1.000000e+0	1.146802e+0	2.877568e+1	33	384	2.374101e-2	8.593750e-2	MER34A,MER34A,MER34A,MER34A,MER34A,MER34A,MER34A,MER34A,MER34A,MER34A,MER34A,MER34A,MER34A,MER34A,MER34A,MER34A,MER34A,MER34A,MER34A,MER34A,MER34A,MER34A,MER34A,MER34A,MER34A,MER34A,MER34A,MER34A,MER34A,MER34A,MER34A,MER34A,MER34A,MER34A,MER34A,MER34A,MER34A,MER34A,MER34A,MER34A,MER34A,MER34A,MER34A,MER34A,MER34A,MER34A,MER34A,MER34A,MER34A,MER34A,MER34A,MER34A,MER34A,MER34A,MER34A,MER34A,MER34A,…	CADM1,CCBE1,CD6,CD83,CRCP,DHX36,FAM49B,FFAR2,GATA3,HGF,HK1,HPSE,IL12A,IL12B,IL2,IL21,LPL,MALT1,MIF,NLRP1,NLRP12,PARK7,PELI1,PIK3R1,PRKCQ,PTAFR,RIPK2,RORA,RUNX1,SULF1,SYK,TBK1,VTCN1
GO Biological Process	GO:0005975	carbohydrate metabolic process	418	3.638019e-3	1.000000e+0	1.122999e-1	1.371062e+0	5.761956e+1	79	3.917033e-2	5.370496e-2	772	3.672339e-2	1.000000e+0	6.137848e-1	1.308852e+0	3.514529e+1	46	469	3.309353e-2	9.808102e-2	MER34A,MER34A,MER34A,MER34A,MER34A,MER34A,MER34A,MER34A,MER34A,MER34A,MER34A,MER34A,MER34A,MER34A,MER34A,MER34A,MER34A,MER34A,MER34A,MER34A,MER34A,MER34A,MER34A,MER34A,MER34A,MER34A,MER34A,MER34A,MER34A,MER34A,MER34A,MER34A,MER34A,MER34A,MER34A,MER34A,MER34A,MER34A,MER34A,MER34A,MER34A,MER34A,MER34A,MER34A,MER34A,MER34A,MER34A,MER34A,MER34A,MER34A,MER34A,MER34A,MER34A,MER34A,MER34A,MER34A,MER34A,…	AGL,AIMP1,AMY2A,AMY2B,B3GALNT1,B3GALT1,B3GAT1,B3GNT2,CHST15,CHST5,CHST6,EDEM3,ENO1,FUT10,FUT8,GALK2,GBE1,GCNT3,GCNT4,GNPTG,HAS2,HK1,IMPA2,KL,MAN1A2,MGAT4B,MGAT4C,MOGAT1,PDHA2,PDHB,PFKL,PGM1,PHKB,POFUT2,PYGB,RPIA,SI,SLC23A2,SLC25A13,SLC2A2,SPAM1,ST6GAL2,ST6GALNAC3,ST6GALNAC5,ST8SIA1,ST8SIA4
GO Biological Process	GO:0000963	mitochondrial RNA processing	419	3.712488e-3	1.000000e+0	1.143251e-1	4.150822e+0	1.445497e+0	6	9.826627e-4	4.078858e-3	557	2.196695e-2	1.000000e+0	5.088681e-1	3.558561e+0	1.124050e+0	4	15	2.877698e-3	2.666667e-1	MER34A,MER34A,MER34A,MER34A,MER34A,MER34A	ELAC2,PNPT1,SUPV3L1,TRMT10C
GO Biological Process	GO:1903051	negative regulation of proteolysis involved in cellular protein catabolic process	420	3.726912e-3	1.000000e+0	1.144961e-1	2.243661e+0	6.685501e+0	15	4.544868e-3	1.019714e-2	5957	6.944017e-1	1.000000e+0	1.000000e+0	8.517833e-1	3.522023e+0	3	47	2.158273e-3	6.382979e-2	MER34A,MER34A,MER34A,MER34A,MER34A,MER34A,MER34A,MER34A,MER34A,MER34A,MER34A,MER34A,MER34A,MER34A,MER34A	FHIT,PARK7,RYBP
GO Biological Process	GO:0032020	ISG15-protein conjugation	421	3.761054e-3	1.000000e+0	1.152705e-1	4.962464e+0	1.007564e+0	5	6.849517e-4	3.399048e-3	4018	3.733856e-1	1.000000e+0	1.000000e+0	2.224101e+0	4.496199e-1	1	6	7.194245e-4	1.666667e-1	MER34A,MER34A,MER34A,MER34A,MER34A	HERC5
GO Biological Process	GO:0019285	glycine betaine biosynthetic process from choline	422	3.786351e-3	1.000000e+0	1.157708e-1	9.813713e+0	3.056947e-1	3	2.078142e-4	2.039429e-3	1991	1.442615e-1	1.000000e+0	9.349102e-1	6.672302e+0	1.498733e-1	1	2	7.194245e-4	5.000000e-1	MER34A,MER34A,MER34A	ALDH7A1
GO Biological Process	GO:0046598	positive regulation of viral entry into host cell	423	3.813441e-3	1.000000e+0	1.163235e-1	6.425035e+0	6.225647e-1	4	4.232255e-4	2.719239e-3	1928	1.422291e-1	1.000000e+0	9.518579e-1	2.965468e+0	6.744299e-1	2	9	1.438849e-3	2.222222e-1	MER34A,MER34A,MER34A,MER34A	TMPRSS2,TRIM11
GO Biological Process	GO:0071470	cellular response to osmotic stress	424	3.835078e-3	1.000000e+0	1.167076e-1	2.635116e+0	4.174389e+0	11	2.837790e-3	7.477906e-3	3918	3.508177e-1	1.000000e+0	1.000000e+0	1.429779e+0	2.098226e+0	3	28	2.158273e-3	1.071429e-1	MER34A,MER34A,MER34A,MER34A,MER34A,MER34A,MER34A,MER34A,MER34A,MER34A,MER34A	CAB39,ERRFI1,PKD2
GO Biological Process	GO:1902254	negative regulation of intrinsic apoptotic signaling pathway by p53 class mediator	425	3.846534e-3	1.000000e+0	1.167808e-1	3.604611e+0	1.941957e+0	7	1.320161e-3	4.758668e-3	2324	1.664502e-1	1.000000e+0	9.241424e-1	2.107043e+0	1.423796e+0	3	19	2.158273e-3	1.578947e-1	MER34A,MER34A,MER34A,MER34A,MER34A,MER34A,MER34A	ING2,MIF,PARK2
GO Biological Process	GO:0002877	regulation of acute inflammatory response to non-antigenic stimulus	426	3.897663e-3	1.000000e+0	1.180553e-1	6.385199e+0	6.264487e-1	4	4.258659e-4	2.719239e-3	2622	2.083946e-1	1.000000e+0	1.000000e+0	4.448201e+0	2.248100e-1	1	3	7.194245e-4	3.333333e-1	MER34A,MER34A,MER34A,MER34A	FFAR2
GO Biological Process	GO:1900274	regulation of phospholipase C activity	427	3.922716e-3	1.000000e+0	1.185358e-1	2.306743e+0	6.069163e+0	14	4.125876e-3	9.517335e-3	191	3.693045e-3	1.000000e+0	2.494836e-1	3.050195e+0	2.622783e+0	8	35	5.755396e-3	2.285714e-1	MER34A,MER34A,MER34A,MER34A,MER34A,MER34A,MER34A,MER34A,MER34A,MER34A,MER34A,MER34A,MER34A,MER34A	ABL2,ADCYAP1R1,ANG,BICD1,ESR1,FGF2,PTAFR,PTH
GO Biological Process	GO:0006212	uracil catabolic process	428	3.948965e-3	1.000000e+0	1.190502e-1	4.904918e+0	1.019385e+0	5	6.929878e-4	3.399048e-3	236	5.611765e-3	1.000000e+0	3.068161e-1	1.334460e+1	1.498733e-1	2	2	1.438849e-3	1.000000e+0	MER34A,MER34A,MER34A,MER34A,MER34A	DPYD,DPYS
GO Biological Process	GO:0007224	smoothened signaling pathway	429	3.949779e-3	1.000000e+0	1.187972e-1	1.899132e+0	1.158424e+1	22	7.875079e-3	1.495581e-2	268	6.155014e-3	1.000000e+0	2.963364e-1	2.255426e+0	5.320502e+0	12	71	8.633094e-3	1.690141e-1	MER34A,MER34A,MER34A,MER34A,MER34A,MER34A,MER34A,MER34A,MER34A,MER34A,MER34A,MER34A,MER34A,MER34A,MER34A,MER34A,MER34A,MER34A,MER34A,MER34A,MER34A,MER34A	BBS7,BMP4,C21orf2,DYRK2,GLI2,GLI3,HIPK2,IFT57,PAX6,ROR2,TGFBR2,TMEM17
GO Biological Process	GO:0032663	regulation of interleukin-2 production	430	4.023143e-3	1.000000e+0	1.207224e-1	1.896062e+0	1.160300e+1	22	7.887830e-3	1.495581e-2	788	3.847091e-2	1.000000e+0	6.299367e-1	2.053016e+0	3.896706e+0	8	52	5.755396e-3	1.538462e-1	MER34A,MER34A,MER34A,MER34A,MER34A,MER34A,MER34A,MER34A,MER34A,MER34A,MER34A,MER34A,MER34A,MER34A,MER34A,MER34A,MER34A,MER34A,MER34A,MER34A,MER34A,MER34A	CD83,GATA3,MALT1,PRKCQ,RIPK2,RUNX1,TNFAIP3,VTCN1
GO Biological Process	GO:2000467	positive regulation of glycogen (starch) synthase activity	431	4.030196e-3	1.000000e+0	1.206534e-1	9.595241e+0	3.126550e-1	3	2.125459e-4	2.039429e-3	3124	2.677245e-1	1.000000e+0	1.000000e+0	3.336151e+0	2.997466e-1	1	4	7.194245e-4	2.500000e-1	MER34A,MER34A,MER34A	EPM2AIP1
GO Biological Process	GO:0031639	plasminogen activation	432	4.061890e-3	1.000000e+0	1.213208e-1	6.310522e+0	6.338619e-1	4	4.309055e-4	2.719239e-3	5301	5.755937e-1	1.000000e+0	1.000000e+0	1.213146e+0	8.243032e-1	1	11	7.194245e-4	9.090909e-2	MER34A,MER34A,MER34A,MER34A	APOH
GO Biological Process	GO:0046640	regulation of alpha-beta T cell proliferation	433	4.194981e-3	1.000000e+0	1.250066e-1	2.755884e+0	3.628600e+0	10	2.466757e-3	6.798097e-3	603	2.534986e-2	1.000000e+0	5.424366e-1	2.901001e+0	1.723543e+0	5	23	3.597122e-3	2.173913e-1	MER34A,MER34A,MER34A,MER34A,MER34A,MER34A,MER34A,MER34A,MER34A,MER34A	ARG2,IL12B,RIPK2,SYK,TGFBR2
GO Biological Process	GO:1900102	negative regulation of endoplasmic reticulum unfolded protein response	434	4.213683e-3	1.000000e+0	1.252745e-1	4.829171e+0	1.035374e+0	5	7.038575e-4	3.399048e-3	4893	5.040077e-1	1.000000e+0	1.000000e+0	1.482734e+0	6.744299e-1	1	9	7.194245e-4	1.111111e-1	MER34A,MER34A,MER34A,MER34A,MER34A	NCK2
GO Biological Process	GO:0014843	growth factor dependent regulation of skeletal muscle satellite cell proliferation	435	4.215514e-3	1.000000e+0	1.250409e-1	2.110052e+1	9.478438e-2	2	6.443534e-5	1.359619e-3	1204	7.493665e-2	1.000000e+0	8.030794e-1	1.334460e+1	7.493665e-2	1	1	7.194245e-4	1.000000e+0	MER34A,MER34A	FGF2
GO Biological Process	GO:1903797	positive regulation of inorganic anion transmembrane transport	436	4.217273e-3	1.000000e+0	1.248061e-1	9.439226e+0	3.178227e-1	3	2.160589e-4	2.039429e-3	2622	2.083946e-1	1.000000e+0	1.000000e+0	4.448201e+0	2.248100e-1	1	3	7.194245e-4	3.333333e-1	MER34A,MER34A,MER34A	PTAFR
GO Biological Process	GO:1900101	regulation of endoplasmic reticulum unfolded protein response	437	4.220624e-3	1.000000e+0	1.246195e-1	2.753426e+0	3.631839e+0	10	2.468959e-3	6.798097e-3	2985	2.458779e-1	1.000000e+0	1.000000e+0	1.740601e+0	1.723543e+0	3	23	2.158273e-3	1.304348e-1	MER34A,MER34A,MER34A,MER34A,MER34A,MER34A,MER34A,MER34A,MER34A,MER34A	DAB2IP,NCK2,PIK3R1
GO Biological Process	GO:0002281	macrophage activation involved in immune response	438	4.266224e-3	1.000000e+0	1.256783e-1	4.031924e+0	1.488123e+0	6	1.011641e-3	4.078858e-3	2893	2.255466e-1	1.000000e+0	1.000000e+0	2.224101e+0	8.992399e-1	2	12	1.438849e-3	1.666667e-1	MER34A,MER34A,MER34A,MER34A,MER34A,MER34A	CX3CR1,SYK
GO Biological Process	GO:0030200	heparan sulfate proteoglycan catabolic process	439	4.273310e-3	1.000000e+0	1.256003e-1	9.394277e+0	3.193434e-1	3	2.170927e-4	2.039429e-3	2622	2.083946e-1	1.000000e+0	1.000000e+0	4.448201e+0	2.248100e-1	1	3	7.194245e-4	3.333333e-1	MER34A,MER34A,MER34A	HPSE
GO Biological Process	GO:0042992	negative regulation of transcription factor import into nucleus	440	4.293894e-3	1.000000e+0	1.259184e-1	2.471249e+0	4.855844e+0	12	3.301050e-3	8.157716e-3	518	1.844442e-2	1.000000e+0	4.594370e-1	2.524655e+0	2.772656e+0	7	37	5.035971e-3	1.891892e-1	MER34A,MER34A,MER34A,MER34A,MER34A,MER34A,MER34A,MER34A,MER34A,MER34A,MER34A,MER34A	BMP7,DYRK2,G3BP2,NFKBIA,PKD2,PPM1B,RAB23
GO Biological Process	GO:0046855	inositol phosphate dephosphorylation	441	4.347480e-3	1.000000e+0	1.272008e-1	4.793016e+0	1.043184e+0	5	7.091669e-4	3.399048e-3	4893	5.040077e-1	1.000000e+0	1.000000e+0	1.482734e+0	6.744299e-1	1	9	7.194245e-4	1.111111e-1	MER34A,MER34A,MER34A,MER34A,MER34A	IMPA2
GO Biological Process	GO:0046486	glycerolipid metabolic process	442	4.354779e-3	1.000000e+0	1.271260e-1	1.373343e+0	5.461125e+1	75	3.712526e-2	5.098572e-2	707	3.137414e-2	1.000000e+0	5.725891e-1	1.347608e+0	3.042428e+1	41	406	2.949640e-2	1.009852e-1	MER34A,MER34A,MER34A,MER34A,MER34A,MER34A,MER34A,MER34A,MER34A,MER34A,MER34A,MER34A,MER34A,MER34A,MER34A,MER34A,MER34A,MER34A,MER34A,MER34A,MER34A,MER34A,MER34A,MER34A,MER34A,MER34A,MER34A,MER34A,MER34A,MER34A,MER34A,MER34A,MER34A,MER34A,MER34A,MER34A,MER34A,MER34A,MER34A,MER34A,MER34A,MER34A,MER34A,MER34A,MER34A,MER34A,MER34A,MER34A,MER34A,MER34A,MER34A,MER34A,MER34A,MER34A,MER34A,MER34A,MER34A,…	ABHD12,ABHD5,AGPAT5,ALOX15,ANG,APOH,BTC,CECR5,CPS1,DDHD1,ENPP6,ETNPPL,FABP6,FAR1,FGF2,FGF9,HGF,IMPA2,KITLG,KL,LIPC,LMF1,LPGAT1,LPL,MOGAT1,MPPE1,NRG1,PI4K2B,PIGH,PIK3C3,PIK3CD,PIK3R1,PIK3R3,PIKFYVE,PLA2G2D,PLA2G5,PNPLA1,PNPLA3,PNPLA5,PON1,SEL1L
GO Biological Process	GO:0051048	negative regulation of secretion	443	4.364495e-3	1.000000e+0	1.271221e-1	1.481984e+0	3.441334e+1	51	2.339452e-2	3.467029e-2	1499	8.599843e-2	1.000000e+0	7.402520e-1	1.373709e+0	1.528708e+1	21	204	1.510791e-2	1.029412e-1	MER34A,MER34A,MER34A,MER34A,MER34A,MER34A,MER34A,MER34A,MER34A,MER34A,MER34A,MER34A,MER34A,MER34A,MER34A,MER34A,MER34A,MER34A,MER34A,MER34A,MER34A,MER34A,MER34A,MER34A,MER34A,MER34A,MER34A,MER34A,MER34A,MER34A,MER34A,MER34A,MER34A,MER34A,MER34A,MER34A,MER34A,MER34A,MER34A,MER34A,MER34A,MER34A,MER34A,MER34A,MER34A,MER34A,MER34A,MER34A,MER34A,MER34A,MER34A	ARG2,CARTPT,CIDEA,CNR1,CRH,FAM3D,GRM7,IL1RAPL1,INHBA,NLRP12,NRG1,OPRK1,P2RY1,PARK2,PFKL,PPP1R9A,SNCA,STXBP5L,SYT4,TACR2,VAMP3
GO Biological Process	GO:0046643	regulation of gamma-delta T cell activation	444	4.445011e-3	1.000000e+0	1.291756e-1	6.150044e+0	6.504019e-1	4	4.421495e-4	2.719239e-3	4018	3.733856e-1	1.000000e+0	1.000000e+0	2.224101e+0	4.496199e-1	1	6	7.194245e-4	1.666667e-1	MER34A,MER34A,MER34A,MER34A	SYK
GO Biological Process	GO:0042345	regulation of NF-kappaB import into nucleus	445	4.460519e-3	1.000000e+0	1.293350e-1	2.198974e+0	6.821363e+0	15	4.637229e-3	1.019714e-2	598	2.505622e-2	1.000000e+0	5.406361e-1	2.224101e+0	3.596959e+0	8	48	5.755396e-3	1.666667e-1	MER34A,MER34A,MER34A,MER34A,MER34A,MER34A,MER34A,MER34A,MER34A,MER34A,MER34A,MER34A,MER34A,MER34A,MER34A	APP,BMP7,C8orf4,G3BP2,IL12B,NFKBIA,NLRP12,PPM1B
GO Biological Process	GO:0019860	uracil metabolic process	446	4.476269e-3	1.000000e+0	1.295007e-1	4.759447e+0	1.050542e+0	5	7.141687e-4	3.399048e-3	444	1.599536e-2	1.000000e+0	4.648381e-1	8.896403e+0	2.248100e-1	2	3	1.438849e-3	6.666667e-1	MER34A,MER34A,MER34A,MER34A,MER34A	DPYD,DPYS
GO Biological Process	GO:0033684	regulation of luteinizing hormone secretion	447	4.480871e-3	1.000000e+0	1.293438e-1	4.758269e+0	1.050802e+0	5	7.143455e-4	3.399048e-3	362	1.168469e-2	1.000000e+0	4.164850e-1	5.719116e+0	5.245566e-1	3	7	2.158273e-3	4.285714e-1	MER34A,MER34A,MER34A,MER34A,MER34A	CRH,OPRK1,TACR2
GO Biological Process	GO:1901678	iron coordination entity transport	448	4.482608e-3	1.000000e+0	1.291051e-1	6.135229e+0	6.519724e-1	4	4.432171e-4	2.719239e-3	5461	6.074161e-1	1.000000e+0	1.000000e+0	1.112050e+0	8.992399e-1	1	12	7.194245e-4	8.333333e-2	MER34A,MER34A,MER34A,MER34A	ABCG2
GO Biological Process	GO:0006210	thymine catabolic process	449	4.517820e-3	1.000000e+0	1.298295e-1	4.748862e+0	1.052884e+0	5	7.157606e-4	3.399048e-3	444	1.599536e-2	1.000000e+0	4.648381e-1	8.896403e+0	2.248100e-1	2	3	1.438849e-3	6.666667e-1	MER34A,MER34A,MER34A,MER34A,MER34A	DPYD,DPYS
GO Biological Process	GO:0070294	renal sodium ion absorption	450	4.542820e-3	1.000000e+0	1.302578e-1	6.111822e+0	6.544694e-1	4	4.449146e-4	2.719239e-3	3124	2.677245e-1	1.000000e+0	1.000000e+0	3.336151e+0	2.997466e-1	1	4	7.194245e-4	2.500000e-1	MER34A,MER34A,MER34A,MER34A	SGK1
GO Biological Process	GO:0046928	regulation of neurotransmitter secretion	451	4.594368e-3	1.000000e+0	1.314437e-1	1.980733e+0	9.592410e+0	19	6.521013e-3	1.291638e-2	831	4.245316e-2	1.000000e+0	6.591734e-1	2.014280e+0	3.971643e+0	8	53	5.755396e-3	1.509434e-1	MER34A,MER34A,MER34A,MER34A,MER34A,MER34A,MER34A,MER34A,MER34A,MER34A,MER34A,MER34A,MER34A,MER34A,MER34A,MER34A,MER34A,MER34A,MER34A	DTNBP1,KCNMB4,NLGN1,PARK2,PPP1R9A,SNCA,SYT4,TACR2
GO Biological Process	GO:0097193	intrinsic apoptotic signaling pathway	452	4.616126e-3	1.000000e+0	1.317741e-1	1.619432e+0	2.161252e+1	35	1.469240e-2	2.379334e-2	3470	2.882165e-1	1.000000e+0	1.000000e+0	1.189965e+0	1.176505e+1	14	157	1.007194e-2	8.917197e-2	MER34A,MER34A,MER34A,MER34A,MER34A,MER34A,MER34A,MER34A,MER34A,MER34A,MER34A,MER34A,MER34A,MER34A,MER34A,MER34A,MER34A,MER34A,MER34A,MER34A,MER34A,MER34A,MER34A,MER34A,MER34A,MER34A,MER34A,MER34A,MER34A,MER34A,MER34A,MER34A,MER34A,MER34A,MER34A	APAF1,CUL1,DAB2IP,DYRK2,FHIT,HIPK2,MAP3K5,MSH2,MSH6,PIK3R1,PMAIP1,STK24,ZMAT4,ZNF385D
GO Biological Process	GO:0042059	negative regulation of epidermal growth factor receptor signaling pathway	453	4.618035e-3	1.000000e+0	1.315375e-1	2.127398e+0	7.520924e+0	16	5.112796e-3	1.087695e-2	2590	2.038387e-1	1.000000e+0	1.000000e+0	1.588643e+0	3.147339e+0	5	42	3.597122e-3	1.190476e-1	MER34A,MER34A,MER34A,MER34A,MER34A,MER34A,MER34A,MER34A,MER34A,MER34A,MER34A,MER34A,MER34A,MER34A,MER34A,MER34A	ARHGEF7,CBLB,DAB2IP,ERRFI1,SPRY1
GO Biological Process	GO:0050850	positive regulation of calcium-mediated signaling	454	4.622662e-3	1.000000e+0	1.313793e-1	2.190131e+0	6.848904e+0	15	4.655951e-3	1.019714e-2	3936	3.520449e-1	1.000000e+0	1.000000e+0	1.334460e+0	2.997466e+0	4	40	2.877698e-3	1.000000e-1	MER34A,MER34A,MER34A,MER34A,MER34A,MER34A,MER34A,MER34A,MER34A,MER34A,MER34A,MER34A,MER34A,MER34A,MER34A	CALM2,NRG1,PKD2,SYK
GO Biological Process	GO:0010800	positive regulation of peptidyl-threonine phosphorylation	455	4.684375e-3	1.000000e+0	1.328406e-1	2.343527e+0	5.547195e+0	13	3.771037e-3	8.837525e-3	1505	8.750164e-2	1.000000e+0	7.501885e-1	2.085094e+0	2.397973e+0	5	32	3.597122e-3	1.562500e-1	MER34A,MER34A,MER34A,MER34A,MER34A,MER34A,MER34A,MER34A,MER34A,MER34A,MER34A,MER34A,MER34A	APP,BMP7,CAB39,CALM2,RIPK2
GO Biological Process	GO:0030643	cellular phosphate ion homeostasis	456	4.697359e-3	1.000000e+0	1.329167e-1	4.704423e+0	1.062829e+0	5	7.225217e-4	3.399048e-3	1928	1.422291e-1	1.000000e+0	9.518579e-1	2.965468e+0	6.744299e-1	2	9	1.438849e-3	2.222222e-1	MER34A,MER34A,MER34A,MER34A,MER34A	SLC34A2,XPR1
GO Biological Process	GO:0061357	positive regulation of Wnt protein secretion	457	4.784992e-3	1.000000e+0	1.351001e-1	9.017118e+0	3.327005e-1	3	2.261730e-4	2.039429e-3	2622	2.083946e-1	1.000000e+0	1.000000e+0	4.448201e+0	2.248100e-1	1	3	7.194245e-4	3.333333e-1	MER34A,MER34A,MER34A	WLS
GO Biological Process	GO:1900118	negative regulation of execution phase of apoptosis	458	4.804291e-3	1.000000e+0	1.353488e-1	3.932381e+0	1.525793e+0	6	1.037249e-3	4.078858e-3	1928	1.422291e-1	1.000000e+0	9.518579e-1	2.965468e+0	6.744299e-1	2	9	1.438849e-3	2.222222e-1	MER34A,MER34A,MER34A,MER34A,MER34A,MER34A	CIDEA,MTRNR2L5
GO Biological Process	GO:0051954	positive regulation of amine transport	459	4.804569e-3	1.000000e+0	1.350618e-1	2.336169e+0	5.564667e+0	13	3.782914e-3	8.837525e-3	642	2.946364e-2	1.000000e+0	5.921641e-1	2.502113e+0	2.397973e+0	6	32	4.316547e-3	1.875000e-1	MER34A,MER34A,MER34A,MER34A,MER34A,MER34A,MER34A,MER34A,MER34A,MER34A,MER34A,MER34A,MER34A	CARTPT,CCK,CXCL12,OPRK1,SYT4,TACR2
GO Biological Process	GO:0042036	negative regulation of cytokine biosynthetic process	460	4.846727e-3	1.000000e+0	1.359507e-1	2.432523e+0	4.933149e+0	12	3.353602e-3	8.157716e-3	3918	3.508177e-1	1.000000e+0	1.000000e+0	1.429779e+0	2.098226e+0	3	28	2.158273e-3	1.071429e-1	MER34A,MER34A,MER34A,MER34A,MER34A,MER34A,MER34A,MER34A,MER34A,MER34A,MER34A,MER34A	ERRFI1,INHBA,NLRP12
GO Biological Process	GO:0016050	vesicle organization	461	4.852691e-3	1.000000e+0	1.358227e-1	1.439547e+0	3.959580e+1	57	2.691760e-2	3.874915e-2	3466	2.875879e-1	1.000000e+0	1.000000e+0	1.125951e+0	2.397973e+1	27	320	1.942446e-2	8.437500e-2	MER34A,MER34A,MER34A,MER34A,MER34A,MER34A,MER34A,MER34A,MER34A,MER34A,MER34A,MER34A,MER34A,MER34A,MER34A,MER34A,MER34A,MER34A,MER34A,MER34A,MER34A,MER34A,MER34A,MER34A,MER34A,MER34A,MER34A,MER34A,MER34A,MER34A,MER34A,MER34A,MER34A,MER34A,MER34A,MER34A,MER34A,MER34A,MER34A,MER34A,MER34A,MER34A,MER34A,MER34A,MER34A,MER34A,MER34A,MER34A,MER34A,MER34A,MER34A,MER34A,MER34A,MER34A,MER34A,MER34A,MER34A	ANXA2,AREGB,C2CD5,CHMP1B,DNM3,DTNBP1,EEA1,GOSR1,GRIA1,LMAN1,PI4K2B,PIK3C3,RAB20,SEC23IP,SNX10,SNX7,SQSTM1,STX6,SYT1,SYT10,SYT4,TMED9,TYRP1,USO1,VAMP3,VAPA,VPS8
GO Biological Process	GO:0007018	microtubule-based movement	462	4.921906e-3	1.000000e+0	1.374618e-1	1.485336e+0	3.298917e+1	49	2.242635e-2	3.331067e-2	1463	7.970317e-2	1.000000e+0	7.029460e-1	1.345222e+0	1.858429e+1	25	248	1.798561e-2	1.008065e-1	MER34A,MER34A,MER34A,MER34A,MER34A,MER34A,MER34A,MER34A,MER34A,MER34A,MER34A,MER34A,MER34A,MER34A,MER34A,MER34A,MER34A,MER34A,MER34A,MER34A,MER34A,MER34A,MER34A,MER34A,MER34A,MER34A,MER34A,MER34A,MER34A,MER34A,MER34A,MER34A,MER34A,MER34A,MER34A,MER34A,MER34A,MER34A,MER34A,MER34A,MER34A,MER34A,MER34A,MER34A,MER34A,MER34A,MER34A,MER34A,MER34A	ACTR3,APP,BICD1,CABYR,DNAH12,DTNBP1,DYNC2H1,DYNLL1,DYX1C1,IFT57,KIF13B,KIF16B,KIF2A,KIF4B,LRPPRC,MAP1B,NDEL1,NGF,RABL2B,RFX3,SPAG16,SYNE2,TEKT1,TRAK1,TTC40
GO Biological Process	GO:0035036	sperm-egg recognition	463	4.942272e-3	1.000000e+0	1.377325e-1	2.544679e+0	4.322746e+0	11	2.938644e-3	7.477906e-3	5001	5.056304e-1	1.000000e+0	1.000000e+0	1.089355e+0	3.671896e+0	4	49	2.877698e-3	8.163265e-2	MER34A,MER34A,MER34A,MER34A,MER34A,MER34A,MER34A,MER34A,MER34A,MER34A,MER34A	CATSPERB,KCNU1,SPAM1,TEX101
GO Biological Process	GO:0060315	negative regulation of ryanodine-sensitive calcium-release channel activity	464	4.944979e-3	1.000000e+0	1.375109e-1	3.908472e+0	1.535127e+0	6	1.043594e-3	4.078858e-3	3024	2.541605e-1	1.000000e+0	1.000000e+0	2.053016e+0	9.741765e-1	2	13	1.438849e-3	1.538462e-1	MER34A,MER34A,MER34A,MER34A,MER34A,MER34A	CALM2,PKD2
GO Biological Process	GO:0072332	intrinsic apoptotic signaling pathway by p53 class mediator	465	4.953715e-3	1.000000e+0	1.374576e-1	1.966226e+0	9.663184e+0	19	6.569126e-3	1.291638e-2	1886	1.324194e-1	1.000000e+0	9.059425e-1	1.638811e+0	4.271389e+0	7	57	5.035971e-3	1.228070e-1	MER34A,MER34A,MER34A,MER34A,MER34A,MER34A,MER34A,MER34A,MER34A,MER34A,MER34A,MER34A,MER34A,MER34A,MER34A,MER34A,MER34A,MER34A,MER34A	DYRK2,FHIT,HIPK2,MSH2,PMAIP1,ZMAT4,ZNF385D
GO Biological Process	GO:0003096	renal sodium ion transport	466	4.973861e-3	1.000000e+0	1.377204e-1	5.954814e+0	6.717254e-1	4	4.566454e-4	2.719239e-3	3615	3.226106e-1	1.000000e+0	1.000000e+0	2.668921e+0	3.746833e-1	1	5	7.194245e-4	2.000000e-1	MER34A,MER34A,MER34A,MER34A	SGK1
GO Biological Process	GO:0090342	regulation of cell aging	467	5.000952e-3	1.000000e+0	1.381741e-1	2.324553e+0	5.592473e+0	13	3.801817e-3	8.837525e-3	228	5.302275e-3	1.000000e+0	3.000669e-1	2.885320e+0	2.772656e+0	8	37	5.755396e-3	2.162162e-1	MER34A,MER34A,MER34A,MER34A,MER34A,MER34A,MER34A,MER34A,MER34A,MER34A,MER34A,MER34A,MER34A	ARG2,ARNTL,BMPR1A,ING2,MIF,NUAK1,PAWR,PNPT1
GO Biological Process	GO:0033605	positive regulation of catecholamine secretion	468	5.022295e-3	1.000000e+0	1.384672e-1	3.104434e+0	2.576959e+0	8	1.751842e-3	5.438477e-3	972	5.543217e-2	1.000000e+0	7.358449e-1	3.336151e+0	8.992399e-1	3	12	2.158273e-3	2.500000e-1	MER34A,MER34A,MER34A,MER34A,MER34A,MER34A,MER34A,MER34A	CARTPT,CXCL12,OPRK1
GO Biological Process	GO:1903764	regulation of potassium ion export across plasma membrane	469	5.032337e-3	1.000000e+0	1.384483e-1	8.853539e+0	3.388475e-1	3	2.303518e-4	2.039429e-3	2622	2.083946e-1	1.000000e+0	1.000000e+0	4.448201e+0	2.248100e-1	1	3	7.194245e-4	3.333333e-1	MER34A,MER34A,MER34A	DLG1
GO Biological Process	GO:0018063	cytochrome c-heme linkage	470	5.111276e-3	1.000000e+0	1.403208e-1	8.803572e+0	3.407708e-1	3	2.316592e-4	2.039429e-3	1204	7.493665e-2	1.000000e+0	8.030794e-1	1.334460e+1	7.493665e-2	1	1	7.194245e-4	1.000000e+0	MER34A,MER34A,MER34A	HCCS
GO Biological Process	GO:0010259	multicellular organism aging	471	5.130692e-3	1.000000e+0	1.405548e-1	2.414414e+0	4.970150e+0	12	3.378756e-3	8.157716e-3	2284	1.540138e-1	1.000000e+0	8.700701e-1	1.906372e+0	2.098226e+0	4	28	2.877698e-3	1.428571e-1	MER34A,MER34A,MER34A,MER34A,MER34A,MER34A,MER34A,MER34A,MER34A,MER34A,MER34A,MER34A	MSH2,MSH6,POU1F1,TFCP2L1
GO Biological Process	GO:0015851	nucleobase transport	472	5.147624e-3	1.000000e+0	1.407199e-1	4.601350e+0	1.086638e+0	5	7.387068e-4	3.399048e-3	585	2.503919e-2	1.000000e+0	5.522746e-1	4.448201e+0	6.744299e-1	3	9	2.158273e-3	3.333333e-1	MER34A,MER34A,MER34A,MER34A,MER34A	AQP9,SLC23A2,SLC28A3
GO Biological Process	GO:0010875	positive regulation of cholesterol efflux	473	5.246455e-3	1.000000e+0	1.431184e-1	3.859785e+0	1.554491e+0	6	1.056758e-3	4.078858e-3	1472	8.209710e-2	1.000000e+0	7.196324e-1	2.859558e+0	1.049113e+0	3	14	2.158273e-3	2.142857e-1	MER34A,MER34A,MER34A,MER34A,MER34A,MER34A	ABCA12,NFKBIA,PON1
GO Biological Process	GO:0006691	leukotriene metabolic process	474	5.260634e-3	1.000000e+0	1.432024e-1	2.845309e+0	3.163101e+0	9	2.150307e-3	6.118287e-3	551	2.191673e-2	1.000000e+0	5.132333e-1	2.668921e+0	2.248100e+0	6	30	4.316547e-3	2.000000e-1	MER34A,MER34A,MER34A,MER34A,MER34A,MER34A,MER34A,MER34A,MER34A	ALOX12,ALOX15,ALOX5,GGT6,PLA2G5,SYK
GO Biological Process	GO:0001576	globoside biosynthetic process	475	5.267841e-3	1.000000e+0	1.430967e-1	1.880366e+1	1.063623e-1	2	7.230610e-5	1.359619e-3	1204	7.493665e-2	1.000000e+0	8.030794e-1	1.334460e+1	7.493665e-2	1	1	7.194245e-4	1.000000e+0	MER34A,MER34A	A4GALT
GO Biological Process	GO:0050864	regulation of B cell activation	476	5.280440e-3	1.000000e+0	1.431376e-1	1.644557e+0	1.945813e+1	32	1.322782e-2	2.175391e-2	220	4.828764e-3	1.000000e+0	2.832070e-1	1.989985e+0	8.542779e+0	17	114	1.223022e-2	1.491228e-1	MER34A,MER34A,MER34A,MER34A,MER34A,MER34A,MER34A,MER34A,MER34A,MER34A,MER34A,MER34A,MER34A,MER34A,MER34A,MER34A,MER34A,MER34A,MER34A,MER34A,MER34A,MER34A,MER34A,MER34A,MER34A,MER34A,MER34A,MER34A,MER34A,MER34A,MER34A,MER34A	APLF,GPR183,IL2,IL21,INHBA,MIF,MSH2,MSH6,PAWR,PELI1,PRDM1,RIF1,SAMSN1,SLC39A10,SYK,TNFAIP3,TNFSF13B
GO Biological Process	GO:0016482	cytosolic transport	477	5.280461e-3	1.000000e+0	1.428381e-1	1.729247e+0	1.561373e+1	27	1.061437e-2	1.835486e-2	1989	1.433430e-1	1.000000e+0	9.298918e-1	1.387839e+0	9.367082e+0	13	125	9.352518e-3	1.040000e-1	MER34A,MER34A,MER34A,MER34A,MER34A,MER34A,MER34A,MER34A,MER34A,MER34A,MER34A,MER34A,MER34A,MER34A,MER34A,MER34A,MER34A,MER34A,MER34A,MER34A,MER34A,MER34A,MER34A,MER34A,MER34A,MER34A,MER34A	CCDC91,DENND2A,EEA1,EMP2,GOSR1,KIF16B,MYO1D,PIK3C3,PIKFYVE,STX6,VAMP3,VPS26A,VPS54
GO Biological Process	GO:0048263	determination of dorsal identity	478	5.334639e-3	1.000000e+0	1.440018e-1	4.561655e+0	1.096093e+0	5	7.451349e-4	3.399048e-3	3615	3.226106e-1	1.000000e+0	1.000000e+0	2.668921e+0	3.746833e-1	1	5	7.194245e-4	2.000000e-1	MER34A,MER34A,MER34A,MER34A,MER34A	GREM2
GO Biological Process	GO:0051262	protein tetramerization	479	5.343760e-3	1.000000e+0	1.439468e-1	1.708424e+0	1.638938e+1	28	1.114166e-2	1.903467e-2	828	4.140125e-2	1.000000e+0	6.451695e-1	1.575405e+0	1.079088e+1	17	144	1.223022e-2	1.180556e-1	MER34A,MER34A,MER34A,MER34A,MER34A,MER34A,MER34A,MER34A,MER34A,MER34A,MER34A,MER34A,MER34A,MER34A,MER34A,MER34A,MER34A,MER34A,MER34A,MER34A,MER34A,MER34A,MER34A,MER34A,MER34A,MER34A,MER34A,MER34A	ALDH1A3,ANXA2,CBY1,CPSF6,CUTC,DPYS,GRIN2B,HIST1H3B,HIST1H3C,HIST2H4A,HIST2H4B,KCNJ2,NLGN1,PFKL,PKD2,RYR3,VASP
GO Biological Process	GO:0006021	inositol biosynthetic process	480	5.345932e-3	1.000000e+0	1.437053e-1	4.559311e+0	1.096657e+0	5	7.455179e-4	3.399048e-3	3124	2.677245e-1	1.000000e+0	1.000000e+0	3.336151e+0	2.997466e-1	1	4	7.194245e-4	2.500000e-1	MER34A,MER34A,MER34A,MER34A,MER34A	IMPA2
GO Biological Process	GO:0010760	negative regulation of macrophage chemotaxis	481	5.359383e-3	1.000000e+0	1.437674e-1	8.652981e+0	3.467013e-1	3	2.356909e-4	2.039429e-3	4018	3.733856e-1	1.000000e+0	1.000000e+0	2.224101e+0	4.496199e-1	1	6	7.194245e-4	1.666667e-1	MER34A,MER34A,MER34A	MIF
GO Biological Process	GO:0001818	negative regulation of cytokine production	482	5.362959e-3	1.000000e+0	1.435649e-1	1.491919e+0	3.150305e+1	47	2.141608e-2	3.195105e-2	5555	6.177740e-1	1.000000e+0	1.000000e+0	9.531860e-1	1.783492e+1	17	238	1.223022e-2	7.142857e-2	MER34A,MER34A,MER34A,MER34A,MER34A,MER34A,MER34A,MER34A,MER34A,MER34A,MER34A,MER34A,MER34A,MER34A,MER34A,MER34A,MER34A,MER34A,MER34A,MER34A,MER34A,MER34A,MER34A,MER34A,MER34A,MER34A,MER34A,MER34A,MER34A,MER34A,MER34A,MER34A,MER34A,MER34A,MER34A,MER34A,MER34A,MER34A,MER34A,MER34A,MER34A,MER34A,MER34A,MER34A,MER34A,MER34A,MER34A	ARG2,CD83,CHRNA7,CIDEA,ERRFI1,FURIN,GATA3,HERC5,HGF,IL12A,IL12B,INHBA,NLRP12,PPM1B,TBK1,TGFB2,TNFAIP3
GO Biological Process	GO:0046838	phosphorylated carbohydrate dephosphorylation	483	5.421374e-3	1.000000e+0	1.448281e-1	4.543805e+0	1.100399e+0	5	7.480621e-4	3.399048e-3	5097	5.411937e-1	1.000000e+0	1.000000e+0	1.334460e+0	7.493665e-1	1	10	7.194245e-4	1.000000e-1	MER34A,MER34A,MER34A,MER34A,MER34A	IMPA2
GO Biological Process	GO:0070914	UV-damage excision repair	484	5.469431e-3	1.000000e+0	1.458101e-1	5.794012e+0	6.903680e-1	4	4.693188e-4	2.719239e-3	5301	5.755937e-1	1.000000e+0	1.000000e+0	1.213146e+0	8.243032e-1	1	11	7.194245e-4	9.090909e-2	MER34A,MER34A,MER34A,MER34A	DDB2
GO Biological Process	GO:2001034	positive regulation of double-strand break repair via nonhomologous end joining	485	5.489396e-3	1.000000e+0	1.460406e-1	5.787917e+0	6.910949e-1	4	4.698130e-4	2.719239e-3	886	4.818004e-2	1.000000e+0	7.016558e-1	5.337842e+0	3.746833e-1	2	5	1.438849e-3	4.000000e-1	MER34A,MER34A,MER34A,MER34A	KDM4D,RIF1
GO Biological Process	GO:1900736	regulation of phospholipase C-activating G-protein coupled receptor signaling pathway	486	5.495420e-3	1.000000e+0	1.459000e-1	5.786084e+0	6.913139e-1	4	4.699619e-4	2.719239e-3	3615	3.226106e-1	1.000000e+0	1.000000e+0	2.668921e+0	3.746833e-1	1	5	7.194245e-4	2.000000e-1	MER34A,MER34A,MER34A,MER34A	BICD1
GO Biological Process	GO:0002833	positive regulation of response to biotic stimulus	487	5.509674e-3	1.000000e+0	1.459781e-1	2.215977e+0	6.317756e+0	14	4.294872e-3	9.517335e-3	618	2.750668e-2	1.000000e+0	5.743021e-1	2.335306e+0	2.997466e+0	7	40	5.035971e-3	1.750000e-1	MER34A,MER34A,MER34A,MER34A,MER34A,MER34A,MER34A,MER34A,MER34A,MER34A,MER34A,MER34A,MER34A,MER34A	CD180,IL12A,IL12B,MIF,PRKCA,RIPK2,TBK1
GO Biological Process	GO:0002302	CD8-positive, alpha-beta T cell differentiation involved in immune response	488	5.569541e-3	1.000000e+0	1.472619e-1	5.763727e+0	6.939954e-1	4	4.717848e-4	2.719239e-3	1991	1.442615e-1	1.000000e+0	9.349102e-1	6.672302e+0	1.498733e-1	1	2	7.194245e-4	5.000000e-1	MER34A,MER34A,MER34A,MER34A	EOMES
GO Biological Process	GO:0051249	regulation of lymphocyte activation	489	5.591843e-3	1.000000e+0	1.475492e-1	1.335788e+0	6.213563e+1	83	4.224040e-2	5.642420e-2	482	1.670973e-2	1.000000e+0	4.473146e-1	1.401183e+0	2.997466e+1	42	400	3.021583e-2	1.050000e-1	MER34A,MER34A,MER34A,MER34A,MER34A,MER34A,MER34A,MER34A,MER34A,MER34A,MER34A,MER34A,MER34A,MER34A,MER34A,MER34A,MER34A,MER34A,MER34A,MER34A,MER34A,MER34A,MER34A,MER34A,MER34A,MER34A,MER34A,MER34A,MER34A,MER34A,MER34A,MER34A,MER34A,MER34A,MER34A,MER34A,MER34A,MER34A,MER34A,MER34A,MER34A,MER34A,MER34A,MER34A,MER34A,MER34A,MER34A,MER34A,MER34A,MER34A,MER34A,MER34A,MER34A,MER34A,MER34A,MER34A,MER34A,…	APLF,ARG2,BMP4,CD47,CD5,CD6,CD83,DLG1,EFNB1,FAM49B,FAM65B,GATA3,GLI2,GLI3,GPR183,IL12A,IL12B,IL2,IL21,INHBA,MALT1,MIF,MSH2,MSH6,NCK2,PAWR,PELI1,PIK3R1,PLA2G2D,PRDM1,PRKCQ,RIF1,RIPK2,RUNX1,SAMSN1,SLC39A10,SYK,TGFBR2,THY1,TNFAIP3,TNFSF13B,VTCN1
GO Biological Process	GO:0032606	type I interferon production	490	5.631923e-3	1.000000e+0	1.483035e-1	8.497903e+0	3.530283e-1	3	2.399920e-4	2.039429e-3	4313	4.203572e-1	1.000000e+0	1.000000e+0	1.906372e+0	5.245566e-1	1	7	7.194245e-4	1.428571e-1	MER34A,MER34A,MER34A	TBK1
GO Biological Process	GO:0045213	neurotransmitter receptor metabolic process	491	5.637386e-3	1.000000e+0	1.481450e-1	4.500789e+0	1.110916e+0	5	7.552116e-4	3.399048e-3	2622	2.083946e-1	1.000000e+0	1.000000e+0	4.448201e+0	2.248100e-1	1	3	7.194245e-4	3.333333e-1	MER34A,MER34A,MER34A,MER34A,MER34A	NRG1
GO Biological Process	GO:0090238	positive regulation of arachidonic acid secretion	492	5.643820e-3	1.000000e+0	1.480126e-1	8.491362e+0	3.533002e-1	3	2.401769e-4	2.039429e-3	3615	3.226106e-1	1.000000e+0	1.000000e+0	2.668921e+0	3.746833e-1	1	5	7.194245e-4	2.000000e-1	MER34A,MER34A,MER34A	MIF
GO Biological Process	GO:0051640	organelle localization	493	5.649222e-3	1.000000e+0	1.478538e-1	1.332647e+0	6.303246e+1	84	4.285008e-2	5.710401e-2	960	5.333537e-2	1.000000e+0	7.168607e-1	1.282014e+0	3.432099e+1	44	458	3.165468e-2	9.606987e-2	MER34A,MER34A,MER34A,MER34A,MER34A,MER34A,MER34A,MER34A,MER34A,MER34A,MER34A,MER34A,MER34A,MER34A,MER34A,MER34A,MER34A,MER34A,MER34A,MER34A,MER34A,MER34A,MER34A,MER34A,MER34A,MER34A,MER34A,MER34A,MER34A,MER34A,MER34A,MER34A,MER34A,MER34A,MER34A,MER34A,MER34A,MER34A,MER34A,MER34A,MER34A,MER34A,MER34A,MER34A,MER34A,MER34A,MER34A,MER34A,MER34A,MER34A,MER34A,MER34A,MER34A,MER34A,MER34A,MER34A,MER34A,…	ACTR3,AREGB,ARL6,AURKA,BBS7,BICD1,BIN1,CDK5RAP2,CENPC,CHAMP1,CHMP1B,DENND1A,DLG1,DNM3,DTNBP1,EXOC4,FAM98A,FEZ1,GRIA1,LMAN1,LRPPRC,MAP1B,MCPH1,NDEL1,NLGN1,NLGN4Y,NMD3,PAX6,PIK3CD,PLXNA2,RRS1,SEC23IP,SNCA,SPRY1,SYNE2,SYT1,SYT10,SYT4,TMED9,TMEM201,TMEM230,TRAK1,UNC13C,USO1
GO Biological Process	GO:0030320	cellular monovalent inorganic anion homeostasis	494	5.683070e-3	1.000000e+0	1.484386e-1	3.794731e+0	1.581140e+0	6	1.074874e-3	4.078858e-3	1074	6.816988e-2	1.000000e+0	8.189907e-1	3.079524e+0	9.741765e-1	3	13	2.158273e-3	2.307692e-1	MER34A,MER34A,MER34A,MER34A,MER34A,MER34A	ABCC2,SLC34A2,XPR1
GO Biological Process	GO:0042534	regulation of tumor necrosis factor biosynthetic process	495	5.693255e-3	1.000000e+0	1.484042e-1	3.037739e+0	2.633537e+0	8	1.790304e-3	5.438477e-3	6263	7.725251e-1	1.000000e+0	1.000000e+0	7.023476e-1	1.423796e+0	1	19	7.194245e-4	5.263158e-2	MER34A,MER34A,MER34A,MER34A,MER34A,MER34A,MER34A,MER34A	ERRFI1
GO Biological Process	GO:0045724	positive regulation of cilium assembly	496	5.698463e-3	1.000000e+0	1.482405e-1	2.809145e+0	3.203822e+0	9	2.177989e-3	6.118287e-3	1007	5.795992e-2	1.000000e+0	7.426582e-1	2.668921e+0	1.498733e+0	4	20	2.877698e-3	2.000000e-1	MER34A,MER34A,MER34A,MER34A,MER34A,MER34A,MER34A,MER34A,MER34A	CEP135,DYNLL1,MNS1,SEPT9
GO Biological Process	GO:0051235	maintenance of location	497	5.735329e-3	1.000000e+0	1.488993e-1	1.699023e+0	1.648006e+1	28	1.120330e-2	1.903467e-2	2494	1.911254e-1	1.000000e+0	9.888096e-1	1.297392e+0	1.079088e+1	14	144	1.007194e-2	9.722222e-2	MER34A,MER34A,MER34A,MER34A,MER34A,MER34A,MER34A,MER34A,MER34A,MER34A,MER34A,MER34A,MER34A,MER34A,MER34A,MER34A,MER34A,MER34A,MER34A,MER34A,MER34A,MER34A,MER34A,MER34A,MER34A,MER34A,MER34A,MER34A	CIDEA,FFAR2,FTMT,G3BP2,HK1,NFKBIA,NRIP1,PKD2,RIT2,SP100,SUN5,SYNE1,SYNE2,TMSB4Y
GO Biological Process	GO:0019695	choline metabolic process	498	5.747946e-3	1.000000e+0	1.489272e-1	3.341448e+0	2.094900e+0	7	1.424133e-3	4.758668e-3	585	2.503919e-2	1.000000e+0	5.522746e-1	4.448201e+0	6.744299e-1	3	9	2.158273e-3	3.333333e-1	MER34A,MER34A,MER34A,MER34A,MER34A,MER34A,MER34A	ALDH7A1,BCHE,ENPP6
GO Biological Process	GO:0044283	small molecule biosynthetic process	499	5.805811e-3	1.000000e+0	1.501250e-1	1.365839e+0	5.271485e+1	72	3.583606e-2	4.894630e-2	1671	1.042762e-1	1.000000e+0	8.051920e-1	1.230354e+0	3.169820e+1	39	423	2.805755e-2	9.219858e-2	MER34A,MER34A,MER34A,MER34A,MER34A,MER34A,MER34A,MER34A,MER34A,MER34A,MER34A,MER34A,MER34A,MER34A,MER34A,MER34A,MER34A,MER34A,MER34A,MER34A,MER34A,MER34A,MER34A,MER34A,MER34A,MER34A,MER34A,MER34A,MER34A,MER34A,MER34A,MER34A,MER34A,MER34A,MER34A,MER34A,MER34A,MER34A,MER34A,MER34A,MER34A,MER34A,MER34A,MER34A,MER34A,MER34A,MER34A,MER34A,MER34A,MER34A,MER34A,MER34A,MER34A,MER34A,MER34A,MER34A,MER34A,…	ACSL3,AKR1D1,ALDH1A3,ALDH8A1,ALOX12,ALOX15,ALOX5,BDH1,CHST15,COQ5,CPS1,DHFRL1,DPYD,EDN2,ELOVL4,ENO1,FGF2,GADL1,GGT6,HSD17B3,IMPA2,KYNU,LIPC,LPL,MIF,MTHFD1L,OXSM,PADI1,PADI2,PARK7,PGM1,PLA2G5,PTAFR,QKI,RFK,SEPHS1,SLC25A13,SPTLC1,SYK
GO Biological Process	GO:0032733	positive regulation of interleukin-10 production	500	5.806177e-3	1.000000e+0	1.498342e-1	2.375285e+0	5.052025e+0	12	3.434416e-3	8.157716e-3	4221	3.926992e-1	1.000000e+0	1.000000e+0	1.334460e+0	2.248100e+0	3	30	2.158273e-3	1.000000e-1	MER34A,MER34A,MER34A,MER34A,MER34A,MER34A,MER34A,MER34A,MER34A,MER34A,MER34A,MER34A	CD83,HGF,IL12B
GO Cellular Component	GO:0032301	MutSalpha complex	1	1.706060e-11	2.840590e-8	2.840590e-8	3.311584e+1	2.717733e-1	9	1.847541e-4	6.118287e-3	27	5.611765e-3	1.000000e+0	3.460588e-1	1.334460e+1	1.498733e-1	2	2	1.438849e-3	1.000000e+0	MER34A,MER34A,MER34A,MER34A,MER34A,MER34A,MER34A,MER34A,MER34A	MSH2,MSH6
GO Cellular Component	GO:0005969	serine-pyruvate aminotransferase complex	2	2.362862e-9	3.934165e-6	1.967083e-6	2.449269e+1	3.266281e-1	8	2.220449e-4	5.438477e-3	104	7.493665e-2	1.000000e+0	1.000000e+0	1.334460e+1	7.493665e-2	1	1	7.194245e-4	1.000000e+0	MER34A,MER34A,MER34A,MER34A,MER34A,MER34A,MER34A,MER34A	EEA1
GO Cellular Component	GO:0031519	PcG protein complex	3	9.475712e-9	1.577706e-5	5.259020e-6	4.040057e+0	6.188032e+0	25	4.206684e-3	1.699524e-2	302	2.602326e-1	1.000000e+0	1.000000e+0	1.450500e+0	3.447086e+0	5	46	3.597122e-3	1.086957e-1	MER34A,MER34A,MER34A,MER34A,MER34A,MER34A,MER34A,MER34A,MER34A,MER34A,MER34A,MER34A,MER34A,MER34A,MER34A,MER34A,MER34A,MER34A,MER34A,MER34A,MER34A,MER34A,MER34A,MER34A,MER34A	AEBP2,JARID2,PHC1,RNF2,RYBP
GO Cellular Component	GO:0097255	R2TP complex	4	3.666616e-8	6.104916e-5	1.526229e-5	1.711823e+1	4.673379e-1	8	3.177008e-4	5.438477e-3	358	3.226106e-1	1.000000e+0	1.000000e+0	2.668921e+0	3.746833e-1	1	5	7.194245e-4	2.000000e-1	MER34A,MER34A,MER34A,MER34A,MER34A,MER34A,MER34A,MER34A	RPAP3
GO Cellular Component	GO:0044308	axonal spine	5	6.204010e-8	1.032968e-4	2.065935e-5	9.142135e+0	1.203220e+0	11	8.179606e-4	7.477906e-3	47	1.599536e-2	1.000000e+0	5.666441e-1	8.896403e+0	2.248100e-1	2	3	1.438849e-3	6.666667e-1	MER34A,MER34A,MER34A,MER34A,MER34A,MER34A,MER34A,MER34A,MER34A,MER34A,MER34A	EEA1,GRIA1
GO Cellular Component	GO:1990761	growth cone lamellipodium	6	1.653040e-7	2.752312e-4	4.587186e-5	1.134229e+1	7.934904e-1	9	5.394225e-4	6.118287e-3	47	1.599536e-2	1.000000e+0	5.666441e-1	8.896403e+0	2.248100e-1	2	3	1.438849e-3	6.666667e-1	MER34A,MER34A,MER34A,MER34A,MER34A,MER34A,MER34A,MER34A,MER34A	APP,PPP1R9A
GO Cellular Component	GO:0032300	mismatch repair complex	7	3.081811e-7	5.131215e-4	7.330308e-5	8.912366e+0	1.122037e+0	10	7.627713e-4	6.798097e-3	55	1.766363e-2	1.000000e+0	5.347263e-1	5.004227e+0	5.994932e-1	3	8	2.158273e-3	3.750000e-1	MER34A,MER34A,MER34A,MER34A,MER34A,MER34A,MER34A,MER34A,MER34A,MER34A	MSH2,MSH6,PMS1
GO Cellular Component	GO:0000839	Hrd1p ubiquitin ligase ERAD-L complex	8	3.115261e-6	5.186910e-3	6.483637e-4	1.174538e+1	5.959789e-1	7	4.051522e-4	4.758668e-3	243	2.083946e-1	1.000000e+0	1.000000e+0	4.448201e+0	2.248100e-1	1	3	7.194245e-4	3.333333e-1	MER34A,MER34A,MER34A,MER34A,MER34A,MER34A,MER34A	SEL1L
GO Cellular Component	GO:0032302	MutSbeta complex	9	4.778631e-6	7.956421e-3	8.840467e-4	3.780852e+1	1.057963e-1	4	7.192132e-5	2.719239e-3	174	1.442615e-1	1.000000e+0	1.000000e+0	6.672302e+0	1.498733e-1	1	2	7.194245e-4	5.000000e-1	MER34A,MER34A,MER34A,MER34A	MSH2
GO Cellular Component	GO:0035102	PRC1 complex	10	5.323111e-6	8.862980e-3	8.862980e-4	1.081110e+1	6.474828e-1	7	4.401651e-4	4.758668e-3	279	2.255466e-1	1.000000e+0	1.000000e+0	2.224101e+0	8.992399e-1	2	12	1.438849e-3	1.666667e-1	MER34A,MER34A,MER34A,MER34A,MER34A,MER34A,MER34A	PHC1,RNF2
GO Cellular Component	GO:0090723	growth cone part	11	5.603694e-6	9.330151e-3	8.481955e-4	3.745015e+0	4.539368e+0	17	3.085906e-3	1.155676e-2	11	7.279949e-4	1.000000e+0	1.101920e-1	5.004227e+0	1.198986e+0	6	16	4.316547e-3	3.750000e-1	MER34A,MER34A,MER34A,MER34A,MER34A,MER34A,MER34A,MER34A,MER34A,MER34A,MER34A,MER34A,MER34A,MER34A,MER34A,MER34A,MER34A	APP,DISC1,EXOC4,NDEL1,PPP1R9A,PVRL1
GO Cellular Component	GO:0000152	nuclear ubiquitin ligase complex	12	8.764751e-6	1.459331e-2	1.216109e-3	4.582835e+0	2.836672e+0	13	1.928397e-3	8.837525e-3	123	7.553731e-2	1.000000e+0	1.000000e+0	2.001691e+0	2.997466e+0	6	40	4.316547e-3	1.500000e-1	MER34A,MER34A,MER34A,MER34A,MER34A,MER34A,MER34A,MER34A,MER34A,MER34A,MER34A,MER34A,MER34A	ANAPC4,BARD1,CDC16,PHC1,RNF2,RNF7
GO Cellular Component	GO:0000836	Hrd1p ubiquitin ligase complex	13	1.199876e-5	1.997794e-2	1.536764e-3	9.522651e+0	7.350895e-1	7	4.997209e-4	4.758668e-3	358	3.226106e-1	1.000000e+0	1.000000e+0	2.668921e+0	3.746833e-1	1	5	7.194245e-4	2.000000e-1	MER34A,MER34A,MER34A,MER34A,MER34A,MER34A,MER34A	SEL1L
GO Cellular Component	GO:0005638	lamin filament	14	1.645353e-5	2.739513e-2	1.956795e-3	1.650102e+1	3.030116e-1	5	2.059902e-4	3.399048e-3	304	2.677245e-1	1.000000e+0	1.000000e+0	3.336151e+0	2.997466e-1	1	4	7.194245e-4	2.500000e-1	MER34A,MER34A,MER34A,MER34A,MER34A	LMNB1
GO Cellular Component	GO:0000835	ER ubiquitin ligase complex	15	2.028735e-5	3.377844e-2	2.251896e-3	8.765576e+0	7.985784e-1	7	5.428813e-4	4.758668e-3	411	3.733856e-1	1.000000e+0	1.000000e+0	2.224101e+0	4.496199e-1	1	6	7.194245e-4	1.666667e-1	MER34A,MER34A,MER34A,MER34A,MER34A,MER34A,MER34A	SEL1L
GO Cellular Component	GO:0005954	calcium- and calmodulin-dependent protein kinase complex	16	2.345508e-5	3.905271e-2	2.440794e-3	1.094210e+1	5.483410e-1	6	3.727675e-4	4.078858e-3	104	7.493665e-2	1.000000e+0	1.000000e+0	1.334460e+1	7.493665e-2	1	1	7.194245e-4	1.000000e+0	MER34A,MER34A,MER34A,MER34A,MER34A,MER34A	CAMK1G
GO Cellular Component	GO:0035748	myelin sheath abaxonal region	17	2.505208e-5	4.171171e-2	2.453630e-3	6.066561e+0	1.483542e+0	9	1.008526e-3	6.118287e-3	33	7.068729e-3	1.000000e+0	3.566495e-1	6.672302e+0	4.496199e-1	3	6	2.158273e-3	5.000000e-1	MER34A,MER34A,MER34A,MER34A,MER34A,MER34A,MER34A,MER34A,MER34A	DLG1,EXOC4,ITGB1
GO Cellular Component	GO:0044326	dendritic spine neck	18	3.281164e-5	5.463138e-2	3.035077e-3	1.029675e+1	5.827081e-1	6	3.961306e-4	4.078858e-3	243	2.083946e-1	1.000000e+0	1.000000e+0	4.448201e+0	2.248100e-1	1	3	7.194245e-4	3.333333e-1	MER34A,MER34A,MER34A,MER34A,MER34A,MER34A	PPP1R9A
GO Cellular Component	GO:0009360	DNA polymerase III complex	19	4.049999e-5	6.743248e-2	3.549078e-3	4.728907e+1	6.343961e-2	3	4.312686e-5	2.039429e-3	104	7.493665e-2	1.000000e+0	1.000000e+0	1.334460e+1	7.493665e-2	1	1	7.194245e-4	1.000000e+0	MER34A,MER34A,MER34A	CRCP
GO Cellular Component	GO:0035098	ESC/E(Z) complex	20	7.396799e-5	1.231567e-1	6.157835e-3	3.973887e+0	3.019714e+0	12	2.052831e-3	8.157716e-3	439	3.951386e-1	1.000000e+0	1.000000e+0	1.482734e+0	1.348860e+0	2	18	1.438849e-3	1.111111e-1	MER34A,MER34A,MER34A,MER34A,MER34A,MER34A,MER34A,MER34A,MER34A,MER34A,MER34A,MER34A	AEBP2,JARID2
GO Cellular Component	GO:0099512	supramolecular fiber	21	7.539249e-5	1.255285e-1	5.977547e-3	1.364538e+0	1.121259e+2	153	7.622427e-2	1.040109e-1	143	1.011777e-1	1.000000e+0	1.000000e+0	1.153968e+0	6.759286e+1	78	902	5.611511e-2	8.647450e-2	MER34A,MER34A,MER34A,MER34A,MER34A,MER34A,MER34A,MER34A,MER34A,MER34A,MER34A,MER34A,MER34A,MER34A,MER34A,MER34A,MER34A,MER34A,MER34A,MER34A,MER34A,MER34A,MER34A,MER34A,MER34A,MER34A,MER34A,MER34A,MER34A,MER34A,MER34A,MER34A,MER34A,MER34A,MER34A,MER34A,MER34A,MER34A,MER34A,MER34A,MER34A,MER34A,MER34A,MER34A,MER34A,MER34A,MER34A,MER34A,MER34A,MER34A,MER34A,MER34A,MER34A,MER34A,MER34A,MER34A,MER34A,…	AMOT,ANK2,ARL6,AURKA,BICD1,BIN1,CALM2,CDC16,CDK5R1,CDK5RAP2,CEP57L1,CLMP,COBL,COL11A1,COL5A1,DCLK2,DCX,DISC1,DLG1,DLGAP2,DNAH12,DNM3,DYNC2H1,DYNLL1,ENO1,FAM110C,FEZ1,FHL2,FRG1,GRAMD3,IFLTD1,KCNN2,KCTD6,KIF13B,KIF16B,KIF2A,KIF4B,KRT84,KRT85,LMAN1,LMNB1,LRPPRC,LRRC16A,MAP10,MAP1B,MAP1LC3C,MAP7,MID1,MNS1,MYOM2,NDEL1,NEB,NEBL,NEFM,NEK2,NPNT,NRP1,OBSCN,PAWR,PKD2,PKP2,RASSF3,REEP2,ROR2,SEPT9,SLC1A4,SNC…
GO Cellular Component	GO:0000151	ubiquitin ligase complex	22	9.772840e-5	1.627178e-1	7.396263e-3	1.653024e+0	3.871692e+1	64	2.632014e-2	4.350782e-2	83	5.633356e-2	1.000000e+0	1.000000e+0	1.352494e+0	2.218125e+1	30	296	2.158273e-2	1.013514e-1	MER34A,MER34A,MER34A,MER34A,MER34A,MER34A,MER34A,MER34A,MER34A,MER34A,MER34A,MER34A,MER34A,MER34A,MER34A,MER34A,MER34A,MER34A,MER34A,MER34A,MER34A,MER34A,MER34A,MER34A,MER34A,MER34A,MER34A,MER34A,MER34A,MER34A,MER34A,MER34A,MER34A,MER34A,MER34A,MER34A,MER34A,MER34A,MER34A,MER34A,MER34A,MER34A,MER34A,MER34A,MER34A,MER34A,MER34A,MER34A,MER34A,MER34A,MER34A,MER34A,MER34A,MER34A,MER34A,MER34A,MER34A,…	ANAPC4,ASB14,BARD1,BTBD2,BTBD3,CAND1,CDC16,COMMD1,CUL1,DDB2,DYRK2,FBXO11,FBXO8,FBXO9,KLHDC7A,KLHL25,KLHL29,KLHL32,KLHL4,MED10,PARK2,PHC1,RFWD2,RNF19A,RNF2,RNF217,RNF7,SEL1L,UBE2U,UBR2
GO Cellular Component	GO:0033655	host cell cytoplasm part	23	1.003269e-4	1.670443e-1	7.262795e-3	8.389006e+0	7.152218e-1	6	4.862147e-4	4.078858e-3	95	6.873569e-2	1.000000e+0	1.000000e+0	4.448201e+0	4.496199e-1	2	6	1.438849e-3	3.333333e-1	MER34A,MER34A,MER34A,MER34A,MER34A,MER34A	BICD1,LMAN1
GO Cellular Component	GO:0099081	supramolecular polymer	24	1.353315e-4	2.253269e-1	9.388623e-3	1.347258e+0	1.135640e+2	153	7.720192e-2	1.040109e-1	149	1.140614e-1	1.000000e+0	1.000000e+0	1.145082e+0	6.811742e+1	78	909	5.611511e-2	8.580858e-2	MER34A,MER34A,MER34A,MER34A,MER34A,MER34A,MER34A,MER34A,MER34A,MER34A,MER34A,MER34A,MER34A,MER34A,MER34A,MER34A,MER34A,MER34A,MER34A,MER34A,MER34A,MER34A,MER34A,MER34A,MER34A,MER34A,MER34A,MER34A,MER34A,MER34A,MER34A,MER34A,MER34A,MER34A,MER34A,MER34A,MER34A,MER34A,MER34A,MER34A,MER34A,MER34A,MER34A,MER34A,MER34A,MER34A,MER34A,MER34A,MER34A,MER34A,MER34A,MER34A,MER34A,MER34A,MER34A,MER34A,MER34A,…	AMOT,ANK2,ARL6,AURKA,BICD1,BIN1,CALM2,CDC16,CDK5R1,CDK5RAP2,CEP57L1,CLMP,COBL,COL11A1,COL5A1,DCLK2,DCX,DISC1,DLG1,DLGAP2,DNAH12,DNM3,DYNC2H1,DYNLL1,ENO1,FAM110C,FEZ1,FHL2,FRG1,GRAMD3,IFLTD1,KCNN2,KCTD6,KIF13B,KIF16B,KIF2A,KIF4B,KRT84,KRT85,LMAN1,LMNB1,LRPPRC,LRRC16A,MAP10,MAP1B,MAP1LC3C,MAP7,MID1,MNS1,MYOM2,NDEL1,NEB,NEBL,NEFM,NEK2,NPNT,NRP1,OBSCN,PAWR,PKD2,PKP2,RASSF3,REEP2,ROR2,SEPT9,SLC1A4,SNC…
GO Cellular Component	GO:0099080	supramolecular complex	25	1.364506e-4	2.271902e-1	9.087610e-3	1.347012e+0	1.135847e+2	153	7.721599e-2	1.040109e-1	150	1.159876e-1	1.000000e+0	1.000000e+0	1.143823e+0	6.819236e+1	78	910	5.611511e-2	8.571429e-2	MER34A,MER34A,MER34A,MER34A,MER34A,MER34A,MER34A,MER34A,MER34A,MER34A,MER34A,MER34A,MER34A,MER34A,MER34A,MER34A,MER34A,MER34A,MER34A,MER34A,MER34A,MER34A,MER34A,MER34A,MER34A,MER34A,MER34A,MER34A,MER34A,MER34A,MER34A,MER34A,MER34A,MER34A,MER34A,MER34A,MER34A,MER34A,MER34A,MER34A,MER34A,MER34A,MER34A,MER34A,MER34A,MER34A,MER34A,MER34A,MER34A,MER34A,MER34A,MER34A,MER34A,MER34A,MER34A,MER34A,MER34A,…	AMOT,ANK2,ARL6,AURKA,BICD1,BIN1,CALM2,CDC16,CDK5R1,CDK5RAP2,CEP57L1,CLMP,COBL,COL11A1,COL5A1,DCLK2,DCX,DISC1,DLG1,DLGAP2,DNAH12,DNM3,DYNC2H1,DYNLL1,ENO1,FAM110C,FEZ1,FHL2,FRG1,GRAMD3,IFLTD1,KCNN2,KCTD6,KIF13B,KIF16B,KIF2A,KIF4B,KRT84,KRT85,LMAN1,LMNB1,LRPPRC,LRRC16A,MAP10,MAP1B,MAP1LC3C,MAP7,MID1,MNS1,MYOM2,NDEL1,NEB,NEBL,NEFM,NEK2,NPNT,NRP1,OBSCN,PAWR,PKD2,PKP2,RASSF3,REEP2,ROR2,SEPT9,SLC1A4,SNC…
GO Cellular Component	GO:0005881	cytoplasmic microtubule	26	1.428782e-4	2.378922e-1	9.149700e-3	2.873583e+0	5.915960e+0	17	4.021727e-3	1.155676e-2	221	1.691157e-1	1.000000e+0	1.000000e+0	1.601353e+0	3.746833e+0	6	50	4.316547e-3	1.200000e-1	MER34A,MER34A,MER34A,MER34A,MER34A,MER34A,MER34A,MER34A,MER34A,MER34A,MER34A,MER34A,MER34A,MER34A,MER34A,MER34A,MER34A	BICD1,CLMP,GRAMD3,MAP10,MID1,REEP2
GO Cellular Component	GO:1990234	transferase complex	27	1.432290e-4	2.384763e-1	8.832455e-3	1.383690e+0	9.467439e+1	131	6.436056e-2	8.905506e-2	345	3.040354e-1	1.000000e+0	1.000000e+0	1.071080e+0	5.695186e+1	61	760	4.388489e-2	8.026316e-2	MER34A,MER34A,MER34A,MER34A,MER34A,MER34A,MER34A,MER34A,MER34A,MER34A,MER34A,MER34A,MER34A,MER34A,MER34A,MER34A,MER34A,MER34A,MER34A,MER34A,MER34A,MER34A,MER34A,MER34A,MER34A,MER34A,MER34A,MER34A,MER34A,MER34A,MER34A,MER34A,MER34A,MER34A,MER34A,MER34A,MER34A,MER34A,MER34A,MER34A,MER34A,MER34A,MER34A,MER34A,MER34A,MER34A,MER34A,MER34A,MER34A,MER34A,MER34A,MER34A,MER34A,MER34A,MER34A,MER34A,MER34A,…	AEBP2,ANAPC4,ASB14,BARD1,BRPF3,BTBD2,BTBD3,CAB39,CAND1,CCNA1,CCNL1,CDC16,COMMD1,CRCP,CUL1,DDB2,DR1,DYRK2,EEA1,FBXO11,FBXO8,FBXO9,GTF2A1L,JADE1,JARID2,KAT6B,KLHDC7A,KLHL25,KLHL29,KLHL32,KLHL4,MAP3K5,MAX,MBIP,MED10,NAA35,NRBF2,PARK2,PFKL,PHC1,PHKB,PIK3C3,PIK3CD,PIK3R1,PIK3R3,POLR1E,POLR2D,PRIM2,PRPSAP2,RFWD2,RNF19A,RNF2,RNF217,RNF7,SEL1L,SPTLC1,SPTSSA,STT3B,TGFBR2,UBE2U,UBR2
GO Cellular Component	GO:0044309	neuron spine	28	1.459038e-4	2.429298e-1	8.676065e-3	1.731266e+0	3.003583e+1	52	2.041864e-2	3.535010e-2	22	3.156311e-3	1.000000e+0	2.388754e-1	1.980840e+0	9.591892e+0	19	128	1.366906e-2	1.484375e-1	MER34A,MER34A,MER34A,MER34A,MER34A,MER34A,MER34A,MER34A,MER34A,MER34A,MER34A,MER34A,MER34A,MER34A,MER34A,MER34A,MER34A,MER34A,MER34A,MER34A,MER34A,MER34A,MER34A,MER34A,MER34A,MER34A,MER34A,MER34A,MER34A,MER34A,MER34A,MER34A,MER34A,MER34A,MER34A,MER34A,MER34A,MER34A,MER34A,MER34A,MER34A,MER34A,MER34A,MER34A,MER34A,MER34A,MER34A,MER34A,MER34A,MER34A,MER34A,MER34A	APP,ARF4,ASAP1,CDK5R1,DNM3,DTNBP1,EEA1,GPM6A,GRIA1,ITGB1,KCNJ2,KCNN2,LAMA2,MAP1B,MOB4,NLGN1,PPP1R9A,RGS10,ZNF804A
GO Cellular Component	GO:0045111	intermediate filament cytoskeleton	29	1.822138e-4	3.033860e-1	1.046159e-2	2.159113e+0	1.296829e+1	28	8.815966e-3	1.903467e-2	754	8.907135e-1	1.000000e+0	1.000000e+0	7.509950e-1	1.731037e+1	13	231	9.352518e-3	5.627706e-2	MER34A,MER34A,MER34A,MER34A,MER34A,MER34A,MER34A,MER34A,MER34A,MER34A,MER34A,MER34A,MER34A,MER34A,MER34A,MER34A,MER34A,MER34A,MER34A,MER34A,MER34A,MER34A,MER34A,MER34A,MER34A,MER34A,MER34A,MER34A	DLGAP2,IFLTD1,KRT84,KRT85,LMNB1,MNS1,NDEL1,NEFM,NRP1,PKP2,SLC1A4,SYNE2,ZNF131
GO Cellular Component	GO:0031594	neuromuscular junction	30	2.274100e-4	3.786376e-1	1.262125e-2	2.201298e+0	1.181121e+1	26	8.029376e-3	1.767505e-2	58	2.018334e-2	1.000000e+0	5.794011e-1	2.183663e+0	4.121516e+0	9	55	6.474820e-3	1.636364e-1	MER34A,MER34A,MER34A,MER34A,MER34A,MER34A,MER34A,MER34A,MER34A,MER34A,MER34A,MER34A,MER34A,MER34A,MER34A,MER34A,MER34A,MER34A,MER34A,MER34A,MER34A,MER34A,MER34A,MER34A,MER34A,MER34A	APP,CDK5R1,CHRNA1,DLG1,EPHA7,ITGB1,MUSK,NRG1,PPP1R9A
GO Cellular Component	GO:0000153	cytoplasmic ubiquitin ligase complex	31	2.484562e-4	4.136796e-1	1.334450e-2	5.834189e+0	1.199824e+0	7	8.156519e-4	4.758668e-3	623	6.368541e-1	1.000000e+0	1.000000e+0	1.026508e+0	9.741765e-1	1	13	7.194245e-4	7.692308e-2	MER34A,MER34A,MER34A,MER34A,MER34A,MER34A,MER34A	SEL1L
GO Cellular Component	GO:0034364	high-density lipoprotein particle	32	2.786925e-4	4.640230e-1	1.450072e-2	4.939878e+0	1.619473e+0	8	1.100933e-3	5.438477e-3	385	3.297316e-1	1.000000e+0	1.000000e+0	1.482734e+0	2.023290e+0	3	27	2.158273e-3	1.111111e-1	MER34A,MER34A,MER34A,MER34A,MER34A,MER34A,MER34A,MER34A	APOH,LIPC,PON1
GO Cellular Component	GO:0005686	U2 snRNP	33	2.898900e-4	4.826668e-1	1.462627e-2	5.685153e+0	1.231277e+0	7	8.370342e-4	4.758668e-3	462	4.220432e-1	1.000000e+0	1.000000e+0	1.404695e+0	1.423796e+0	2	19	1.438849e-3	1.052632e-1	MER34A,MER34A,MER34A,MER34A,MER34A,MER34A,MER34A	SNRPB2,SNRPN
GO Cellular Component	GO:0099513	polymeric cytoskeletal fiber	34	4.331035e-4	7.211173e-1	2.120933e-2	1.390777e+0	7.837345e+1	109	5.327903e-2	7.409925e-2	291	2.396382e-1	1.000000e+0	1.000000e+0	1.102209e+0	5.080705e+1	56	678	4.028777e-2	8.259587e-2	MER34A,MER34A,MER34A,MER34A,MER34A,MER34A,MER34A,MER34A,MER34A,MER34A,MER34A,MER34A,MER34A,MER34A,MER34A,MER34A,MER34A,MER34A,MER34A,MER34A,MER34A,MER34A,MER34A,MER34A,MER34A,MER34A,MER34A,MER34A,MER34A,MER34A,MER34A,MER34A,MER34A,MER34A,MER34A,MER34A,MER34A,MER34A,MER34A,MER34A,MER34A,MER34A,MER34A,MER34A,MER34A,MER34A,MER34A,MER34A,MER34A,MER34A,MER34A,MER34A,MER34A,MER34A,MER34A,MER34A,MER34A,…	AMOT,ARL6,AURKA,BICD1,CDC16,CDK5RAP2,CEP57L1,CLMP,COBL,DCLK2,DCX,DISC1,DLG1,DLGAP2,DNAH12,DNM3,DYNC2H1,DYNLL1,FAM110C,FEZ1,GRAMD3,IFLTD1,KIF13B,KIF16B,KIF2A,KIF4B,KRT84,KRT85,LMNB1,LRPPRC,LRRC16A,MAP10,MAP1B,MAP1LC3C,MAP7,MID1,MNS1,NDEL1,NEFM,NEK2,NRP1,PAWR,PKD2,PKP2,RASSF3,REEP2,ROR2,SEPT9,SLC1A4,SVIL,TBL1X,TEKT1,TRIM55,XIRP1,XIRP2,ZNF804A
GO Cellular Component	GO:0031465	Cul4B-RING E3 ubiquitin ligase complex	35	4.600558e-4	7.659929e-1	2.188551e-2	1.150593e+1	3.476468e-1	4	2.363336e-4	2.719239e-3	358	3.226106e-1	1.000000e+0	1.000000e+0	2.668921e+0	3.746833e-1	1	5	7.194245e-4	2.000000e-1	MER34A,MER34A,MER34A,MER34A	DDB2
GO Cellular Component	GO:0033267	axon part	36	5.136248e-4	8.551853e-1	2.375515e-2	1.621390e+0	3.330476e+1	54	2.264090e-2	3.670972e-2	6	4.956793e-4	8.253060e-1	1.375510e-1	1.979694e+0	1.363847e+1	27	182	1.942446e-2	1.483516e-1	MER34A,MER34A,MER34A,MER34A,MER34A,MER34A,MER34A,MER34A,MER34A,MER34A,MER34A,MER34A,MER34A,MER34A,MER34A,MER34A,MER34A,MER34A,MER34A,MER34A,MER34A,MER34A,MER34A,MER34A,MER34A,MER34A,MER34A,MER34A,MER34A,MER34A,MER34A,MER34A,MER34A,MER34A,MER34A,MER34A,MER34A,MER34A,MER34A,MER34A,MER34A,MER34A,MER34A,MER34A,MER34A,MER34A,MER34A,MER34A,MER34A,MER34A,MER34A,MER34A,MER34A,MER34A	APP,AURKA,BIN1,CCK,CHRNA7,CNTNAP2,COBL,CRH,DAB2IP,DLG1,DTNBP1,EEA1,GPM6A,GRIA1,KIF13B,MYO1D,NDEL1,NRG1,OLFM1,PARD3,ROBO2,SNCA,STX6,SYT1,THY1,TRAK1,UNC13C
GO Cellular Component	GO:0016012	sarcoglycan complex	37	5.225443e-4	8.700363e-1	2.351449e-2	4.021401e+0	2.238026e+0	9	1.521432e-3	6.118287e-3	33	7.068729e-3	1.000000e+0	3.566495e-1	6.672302e+0	4.496199e-1	3	6	2.158273e-3	5.000000e-1	MER34A,MER34A,MER34A,MER34A,MER34A,MER34A,MER34A,MER34A,MER34A	SGCD,SGCG,SGCZ
GO Cellular Component	GO:0072517	host cell viral assembly compartment	38	5.229318e-4	8.706814e-1	2.291267e-2	1.111658e+1	3.598230e-1	4	2.446112e-4	2.719239e-3	104	7.493665e-2	1.000000e+0	1.000000e+0	1.334460e+1	7.493665e-2	1	1	7.194245e-4	1.000000e+0	MER34A,MER34A,MER34A,MER34A	BICD1
GO Cellular Component	GO:0031430	M band	39	5.354935e-4	8.915967e-1	2.286145e-2	3.186963e+0	3.765341e+0	12	2.559715e-3	8.157716e-3	62	2.550503e-2	1.000000e+0	6.849335e-1	2.582827e+0	2.323036e+0	6	31	4.316547e-3	1.935484e-1	MER34A,MER34A,MER34A,MER34A,MER34A,MER34A,MER34A,MER34A,MER34A,MER34A,MER34A,MER34A	ANK2,ENO1,FHL2,KCTD6,MYOM2,OBSCN
GO Cellular Component	GO:0016011	dystroglycan complex	40	6.276232e-4	1.000000e+0	2.612482e-2	3.917762e+0	2.297230e+0	9	1.561679e-3	6.118287e-3	42	1.168469e-2	1.000000e+0	4.632145e-1	5.719116e+0	5.245566e-1	3	7	2.158273e-3	4.285714e-1	MER34A,MER34A,MER34A,MER34A,MER34A,MER34A,MER34A,MER34A,MER34A	SGCD,SGCG,SGCZ
GO Cellular Component	GO:0005663	DNA replication factor C complex	41	6.343190e-4	1.000000e+0	2.575954e-2	5.916360e+0	1.014137e+0	6	6.894202e-4	4.078858e-3	411	3.733856e-1	1.000000e+0	1.000000e+0	2.224101e+0	4.496199e-1	1	6	7.194245e-4	1.666667e-1	MER34A,MER34A,MER34A,MER34A,MER34A,MER34A	RFC3
GO Cellular Component	GO:0005882	intermediate filament	42	7.166808e-4	1.000000e+0	2.841127e-2	2.288310e+0	8.740073e+0	20	5.941586e-3	1.359619e-2	772	9.283148e-1	1.000000e+0	1.000000e+0	6.808472e-1	1.468758e+1	10	196	7.194245e-3	5.102041e-2	MER34A,MER34A,MER34A,MER34A,MER34A,MER34A,MER34A,MER34A,MER34A,MER34A,MER34A,MER34A,MER34A,MER34A,MER34A,MER34A,MER34A,MER34A,MER34A,MER34A	DLGAP2,IFLTD1,KRT84,KRT85,LMNB1,MNS1,NEFM,NRP1,PKP2,SLC1A4
GO Cellular Component	GO:0019815	B cell receptor complex	43	7.787424e-4	1.000000e+0	3.015363e-2	9.982476e+0	4.007022e-1	4	2.724012e-4	2.719239e-3	243	2.083946e-1	1.000000e+0	1.000000e+0	4.448201e+0	2.248100e-1	1	3	7.194245e-4	3.333333e-1	MER34A,MER34A,MER34A,MER34A	SYK
GO Cellular Component	GO:0005883	neurofilament	44	8.000964e-4	1.000000e+0	3.027638e-2	3.783413e+0	2.378805e+0	9	1.617134e-3	6.118287e-3	42	1.168469e-2	1.000000e+0	4.632145e-1	5.719116e+0	5.245566e-1	3	7	2.158273e-3	4.285714e-1	MER34A,MER34A,MER34A,MER34A,MER34A,MER34A,MER34A,MER34A,MER34A	DLGAP2,NEFM,NRP1
GO Cellular Component	GO:0019897	extrinsic component of plasma membrane	45	8.162632e-4	1.000000e+0	3.020174e-2	1.743437e+0	2.236960e+1	39	1.520707e-2	2.651258e-2	212	1.606206e-1	1.000000e+0	1.000000e+0	1.325623e+0	1.131543e+1	15	151	1.079137e-2	9.933775e-2	MER34A,MER34A,MER34A,MER34A,MER34A,MER34A,MER34A,MER34A,MER34A,MER34A,MER34A,MER34A,MER34A,MER34A,MER34A,MER34A,MER34A,MER34A,MER34A,MER34A,MER34A,MER34A,MER34A,MER34A,MER34A,MER34A,MER34A,MER34A,MER34A,MER34A,MER34A,MER34A,MER34A,MER34A,MER34A,MER34A,MER34A,MER34A,MER34A	ABL2,ALOX15,ANXA2,CDH2,EEA1,ERRFI1,FER,GNAL,GNG13,KCNIP1,PVRL1,RGS6,RGS7,RGS9,SYK
GO Cellular Component	GO:0002177	manchette	46	8.758404e-4	1.000000e+0	3.170161e-2	6.961371e+0	7.182493e-1	5	4.882728e-4	3.399048e-3	411	3.733856e-1	1.000000e+0	1.000000e+0	2.224101e+0	4.496199e-1	1	6	7.194245e-4	1.666667e-1	MER34A,MER34A,MER34A,MER34A,MER34A	LRGUK
GO Cellular Component	GO:0009898	cytoplasmic side of plasma membrane	47	9.305309e-4	1.000000e+0	3.296455e-2	1.717266e+0	2.329284e+1	40	1.583470e-2	2.719239e-2	164	1.366540e-1	1.000000e+0	1.000000e+0	1.334460e+0	1.273923e+1	17	170	1.223022e-2	1.000000e-1	MER34A,MER34A,MER34A,MER34A,MER34A,MER34A,MER34A,MER34A,MER34A,MER34A,MER34A,MER34A,MER34A,MER34A,MER34A,MER34A,MER34A,MER34A,MER34A,MER34A,MER34A,MER34A,MER34A,MER34A,MER34A,MER34A,MER34A,MER34A,MER34A,MER34A,MER34A,MER34A,MER34A,MER34A,MER34A,MER34A,MER34A,MER34A,MER34A,MER34A	ABL2,AJAP1,ALOX15,ATP2B1,DAB2IP,DLG1,ERRFI1,FER,GNAL,GNG13,KCNIP1,PKP4,RASA3,RGS6,RGS7,RGS9,SYK
GO Cellular Component	GO:0042599	lamellar body	48	9.513051e-4	1.000000e+0	3.299840e-2	4.637599e+0	1.509402e+0	7	1.026106e-3	4.758668e-3	218	1.664502e-1	1.000000e+0	1.000000e+0	2.107043e+0	1.423796e+0	3	19	2.158273e-3	1.578947e-1	MER34A,MER34A,MER34A,MER34A,MER34A,MER34A,MER34A	ABCA12,KRTDAP,SMPD1
GO Cellular Component	GO:0005793	endoplasmic reticulum-Golgi intermediate compartment	49	1.041811e-3	1.000000e+0	3.540031e-2	2.012268e+0	1.242379e+1	25	8.445813e-3	1.699524e-2	162	1.331975e-1	1.000000e+0	1.000000e+0	1.429779e+0	8.392905e+0	12	112	8.633094e-3	1.071429e-1	MER34A,MER34A,MER34A,MER34A,MER34A,MER34A,MER34A,MER34A,MER34A,MER34A,MER34A,MER34A,MER34A,MER34A,MER34A,MER34A,MER34A,MER34A,MER34A,MER34A,MER34A,MER34A,MER34A,MER34A,MER34A	AREGB,DCSTAMP,DICER1,GRIA1,LMAN1,MPPE1,PDIA6,RAB2A,SCYL1,SEC23IP,TMED5,TMED9
GO Cellular Component	GO:0036038	MKS complex	50	1.139844e-3	1.000000e+0	3.795681e-2	5.274201e+0	1.137613e+0	6	7.733603e-4	4.078858e-3	296	2.541605e-1	1.000000e+0	1.000000e+0	2.053016e+0	9.741765e-1	2	13	1.438849e-3	1.538462e-1	MER34A,MER34A,MER34A,MER34A,MER34A,MER34A	AHI1,TMEM17
GO Cellular Component	GO:0031390	Ctf18 RFC-like complex	51	1.200255e-3	1.000000e+0	3.918480e-2	5.220488e+0	1.149318e+0	6	7.813174e-4	4.078858e-3	487	4.638101e-1	1.000000e+0	1.000000e+0	1.668076e+0	5.994932e-1	1	8	7.194245e-4	1.250000e-1	MER34A,MER34A,MER34A,MER34A,MER34A,MER34A	RFC3
GO Cellular Component	GO:0012507	ER to Golgi transport vesicle membrane	52	1.313549e-3	1.000000e+0	4.205883e-2	2.609350e+0	5.365322e+0	14	3.647398e-3	9.517335e-3	401	3.652735e-1	1.000000e+0	1.000000e+0	1.258925e+0	3.971643e+0	5	53	3.597122e-3	9.433962e-2	MER34A,MER34A,MER34A,MER34A,MER34A,MER34A,MER34A,MER34A,MER34A,MER34A,MER34A,MER34A,MER34A,MER34A	AREGB,GRIA1,LMAN1,SEC23IP,USO1
GO Cellular Component	GO:0033116	endoplasmic reticulum-Golgi intermediate compartment membrane	53	1.314923e-3	1.000000e+0	4.130843e-2	2.423960e+0	6.600769e+0	16	4.487267e-3	1.087695e-2	156	1.191041e-1	1.000000e+0	1.000000e+0	1.617528e+0	4.945819e+0	8	66	5.755396e-3	1.212121e-1	MER34A,MER34A,MER34A,MER34A,MER34A,MER34A,MER34A,MER34A,MER34A,MER34A,MER34A,MER34A,MER34A,MER34A,MER34A,MER34A	AREGB,DCSTAMP,GRIA1,LMAN1,MPPE1,RAB2A,TMED5,TMED9
GO Cellular Component	GO:0005726	perichromatin fibrils	54	1.335659e-3	1.000000e+0	4.118282e-2	6.322734e+0	7.907971e-1	5	5.375915e-4	3.399048e-3	65	3.040508e-2	1.000000e+0	7.788378e-1	6.672302e+0	2.997466e-1	2	4	1.438849e-3	5.000000e-1	MER34A,MER34A,MER34A,MER34A,MER34A	NUFIP1,TRIM24
GO Cellular Component	GO:0005685	U1 snRNP	55	1.453884e-3	1.000000e+0	4.401303e-2	4.303175e+0	1.626706e+0	7	1.105850e-3	4.758668e-3	462	4.220432e-1	1.000000e+0	1.000000e+0	1.404695e+0	1.423796e+0	2	19	1.438849e-3	1.052632e-1	MER34A,MER34A,MER34A,MER34A,MER34A,MER34A,MER34A	SNRPB2,SNRPN
GO Cellular Component	GO:0005945	6-phosphofructokinase complex	56	1.462670e-3	1.000000e+0	4.348831e-2	3.629494e+1	5.510410e-2	2	3.746030e-5	1.359619e-3	174	1.442615e-1	1.000000e+0	1.000000e+0	6.672302e+0	1.498733e-1	1	2	7.194245e-4	5.000000e-1	MER34A,MER34A	PFKL
GO Cellular Component	GO:0030134	ER to Golgi transport vesicle	57	1.485159e-3	1.000000e+0	4.338228e-2	2.321937e+0	7.321472e+0	17	4.977207e-3	1.155676e-2	509	4.692633e-1	1.000000e+0	1.000000e+0	1.096817e+0	5.470376e+0	6	73	4.316547e-3	8.219178e-2	MER34A,MER34A,MER34A,MER34A,MER34A,MER34A,MER34A,MER34A,MER34A,MER34A,MER34A,MER34A,MER34A,MER34A,MER34A,MER34A,MER34A	APP,AREGB,GRIA1,LMAN1,SEC23IP,USO1
GO Cellular Component	GO:0070822	Sin3-type complex	58	1.523725e-3	1.000000e+0	4.374142e-2	3.787801e+0	2.112043e+0	8	1.435787e-3	5.438477e-3	26	5.092456e-3	1.000000e+0	3.261130e-1	4.170189e+0	1.198986e+0	5	16	3.597122e-3	3.125000e-1	MER34A,MER34A,MER34A,MER34A,MER34A,MER34A,MER34A,MER34A	BRMS1L,ING2,SAP130,SIN3B,SUDS3
GO Cellular Component	GO:0005874	microtubule	59	1.771628e-3	1.000000e+0	4.999594e-2	1.404070e+0	5.768943e+1	81	3.921783e-2	5.506458e-2	79	4.846275e-2	1.000000e+0	1.000000e+0	1.314241e+0	2.967492e+1	39	396	2.805755e-2	9.848485e-2	MER34A,MER34A,MER34A,MER34A,MER34A,MER34A,MER34A,MER34A,MER34A,MER34A,MER34A,MER34A,MER34A,MER34A,MER34A,MER34A,MER34A,MER34A,MER34A,MER34A,MER34A,MER34A,MER34A,MER34A,MER34A,MER34A,MER34A,MER34A,MER34A,MER34A,MER34A,MER34A,MER34A,MER34A,MER34A,MER34A,MER34A,MER34A,MER34A,MER34A,MER34A,MER34A,MER34A,MER34A,MER34A,MER34A,MER34A,MER34A,MER34A,MER34A,MER34A,MER34A,MER34A,MER34A,MER34A,MER34A,MER34A,…	ARL6,AURKA,BICD1,CDC16,CDK5RAP2,CEP57L1,CLMP,DCLK2,DCX,DISC1,DLG1,DNAH12,DNM3,DYNC2H1,DYNLL1,FAM110C,FEZ1,GRAMD3,KIF13B,KIF16B,KIF2A,KIF4B,LRPPRC,MAP10,MAP1B,MAP1LC3C,MAP7,MID1,NDEL1,NEK2,RASSF3,REEP2,ROR2,SEPT9,SVIL,TBL1X,TEKT1,TRIM55,ZNF804A
GO Cellular Component	GO:0031234	extrinsic component of cytoplasmic side of plasma membrane	60	1.825776e-3	1.000000e+0	5.066528e-2	1.850791e+0	1.512866e+1	28	1.028461e-2	1.903467e-2	231	1.851780e-1	1.000000e+0	1.000000e+0	1.359173e+0	8.093159e+0	11	108	7.913669e-3	1.018519e-1	MER34A,MER34A,MER34A,MER34A,MER34A,MER34A,MER34A,MER34A,MER34A,MER34A,MER34A,MER34A,MER34A,MER34A,MER34A,MER34A,MER34A,MER34A,MER34A,MER34A,MER34A,MER34A,MER34A,MER34A,MER34A,MER34A,MER34A,MER34A	ABL2,ALOX15,ERRFI1,FER,GNAL,GNG13,KCNIP1,RGS6,RGS7,RGS9,SYK
GO Cellular Component	GO:0005652	nuclear lamina	61	1.866328e-3	1.000000e+0	5.094158e-2	4.115087e+0	1.701058e+0	7	1.156395e-3	4.758668e-3	166	1.422291e-1	1.000000e+0	1.000000e+0	2.965468e+0	6.744299e-1	2	9	1.438849e-3	2.222222e-1	MER34A,MER34A,MER34A,MER34A,MER34A,MER34A,MER34A	CASK,LMNB1
GO Cellular Component	GO:0098562	cytoplasmic side of membrane	62	1.990807e-3	1.000000e+0	5.346280e-2	1.633674e+0	2.509681e+1	41	1.706106e-2	2.787220e-2	229	1.752433e-1	1.000000e+0	1.000000e+0	1.270915e+0	1.416303e+1	18	189	1.294964e-2	9.523810e-2	MER34A,MER34A,MER34A,MER34A,MER34A,MER34A,MER34A,MER34A,MER34A,MER34A,MER34A,MER34A,MER34A,MER34A,MER34A,MER34A,MER34A,MER34A,MER34A,MER34A,MER34A,MER34A,MER34A,MER34A,MER34A,MER34A,MER34A,MER34A,MER34A,MER34A,MER34A,MER34A,MER34A,MER34A,MER34A,MER34A,MER34A,MER34A,MER34A,MER34A,MER34A	ABL2,AJAP1,ALOX15,ATP2B1,DAB2IP,DLG1,ERRFI1,FER,GNAL,GNG13,KCNIP1,PKD2,PKP4,RASA3,RGS6,RGS7,RGS9,SYK
GO Cellular Component	GO:0036513	Derlin-1 retrotranslocation complex	63	2.351063e-3	1.000000e+0	6.213524e-2	3.946726e+0	1.773622e+0	7	1.205725e-3	4.758668e-3	590	6.074161e-1	1.000000e+0	1.000000e+0	1.112050e+0	8.992399e-1	1	12	7.194245e-4	8.333333e-2	MER34A,MER34A,MER34A,MER34A,MER34A,MER34A,MER34A	SEL1L
GO Cellular Component	GO:0045298	tubulin complex	64	2.375565e-3	1.000000e+0	6.180181e-2	7.342921e+0	5.447424e-1	4	3.703211e-4	2.719239e-3	243	2.083946e-1	1.000000e+0	1.000000e+0	4.448201e+0	2.248100e-1	1	3	7.194245e-4	3.333333e-1	MER34A,MER34A,MER34A,MER34A	BICD1
GO Cellular Component	GO:0036449	microtubule minus-end	65	2.568030e-3	1.000000e+0	6.578108e-2	5.432142e+0	9.204473e-1	5	6.257289e-4	3.399048e-3	487	4.638101e-1	1.000000e+0	1.000000e+0	1.668076e+0	5.994932e-1	1	8	7.194245e-4	1.250000e-1	MER34A,MER34A,MER34A,MER34A,MER34A	SVIL
GO Cellular Component	GO:0055120	striated muscle dense body	66	2.588946e-3	1.000000e+0	6.531205e-2	7.168039e+0	5.580327e-1	4	3.793560e-4	2.719239e-3	104	7.493665e-2	1.000000e+0	1.000000e+0	1.334460e+1	7.493665e-2	1	1	7.194245e-4	1.000000e+0	MER34A,MER34A,MER34A,MER34A	FRG1
GO Cellular Component	GO:0016602	CCAAT-binding factor complex	67	3.012471e-3	1.000000e+0	7.486215e-2	1.065383e+1	2.815889e-1	3	1.914268e-4	2.039429e-3	304	2.677245e-1	1.000000e+0	1.000000e+0	3.336151e+0	2.997466e-1	1	4	7.194245e-4	2.500000e-1	MER34A,MER34A,MER34A	ING2
GO Cellular Component	GO:0019898	extrinsic component of membrane	68	3.012566e-3	1.000000e+0	7.376356e-2	1.479777e+0	3.784355e+1	56	2.572641e-2	3.806934e-2	155	1.191009e-1	1.000000e+0	1.000000e+0	1.283135e+0	1.948353e+1	25	260	1.798561e-2	9.615385e-2	MER34A,MER34A,MER34A,MER34A,MER34A,MER34A,MER34A,MER34A,MER34A,MER34A,MER34A,MER34A,MER34A,MER34A,MER34A,MER34A,MER34A,MER34A,MER34A,MER34A,MER34A,MER34A,MER34A,MER34A,MER34A,MER34A,MER34A,MER34A,MER34A,MER34A,MER34A,MER34A,MER34A,MER34A,MER34A,MER34A,MER34A,MER34A,MER34A,MER34A,MER34A,MER34A,MER34A,MER34A,MER34A,MER34A,MER34A,MER34A,MER34A,MER34A,MER34A,MER34A,MER34A,MER34A,MER34A,MER34A	ABL2,ALOX15,ANXA2,CDH2,DEFB1,EEA1,EFCAB7,ERRFI1,FER,GNAL,GNG13,KCNIP1,MUC16,NRBF2,PIK3C3,PIK3CD,PIK3R1,PIK3R3,PVRL1,RGS6,RGS7,RGS9,SNX10,SNX7,SYK
GO Cellular Component	GO:0033646	host intracellular part	69	3.112997e-3	1.000000e+0	7.511797e-2	4.305239e+0	1.393651e+0	6	9.474174e-4	4.078858e-3	166	1.422291e-1	1.000000e+0	1.000000e+0	2.965468e+0	6.744299e-1	2	9	1.438849e-3	2.222222e-1	MER34A,MER34A,MER34A,MER34A,MER34A,MER34A	BICD1,LMAN1
GO Cellular Component	GO:0042383	sarcolemma	70	3.463195e-3	1.000000e+0	8.237457e-2	1.571916e+0	2.671899e+1	42	1.816383e-2	2.855201e-2	10	7.211523e-4	1.000000e+0	1.200719e-1	2.187640e+0	9.142272e+0	20	122	1.438849e-2	1.639344e-1	MER34A,MER34A,MER34A,MER34A,MER34A,MER34A,MER34A,MER34A,MER34A,MER34A,MER34A,MER34A,MER34A,MER34A,MER34A,MER34A,MER34A,MER34A,MER34A,MER34A,MER34A,MER34A,MER34A,MER34A,MER34A,MER34A,MER34A,MER34A,MER34A,MER34A,MER34A,MER34A,MER34A,MER34A,MER34A,MER34A,MER34A,MER34A,MER34A,MER34A,MER34A,MER34A	ALOX12,ANK2,ANXA2,BIN1,CACNA2D1,CACNB2,CAMK2D,CDH2,DLG1,DTNBP1,ITGB1,KCNJ2,KCNJ3,LAMA2,OBSCN,PDE9A,SGCD,SGCG,SGCZ,SNTB1
GO Cellular Component	GO:0000139	Golgi membrane	71	3.885600e-3	1.000000e+0	9.112006e-2	1.270470e+0	9.996302e+1	127	6.795583e-2	8.633583e-2	101	7.040077e-2	1.000000e+0	1.000000e+0	1.204456e+0	5.230578e+1	63	698	4.532374e-2	9.025788e-2	MER34A,MER34A,MER34A,MER34A,MER34A,MER34A,MER34A,MER34A,MER34A,MER34A,MER34A,MER34A,MER34A,MER34A,MER34A,MER34A,MER34A,MER34A,MER34A,MER34A,MER34A,MER34A,MER34A,MER34A,MER34A,MER34A,MER34A,MER34A,MER34A,MER34A,MER34A,MER34A,MER34A,MER34A,MER34A,MER34A,MER34A,MER34A,MER34A,MER34A,MER34A,MER34A,MER34A,MER34A,MER34A,MER34A,MER34A,MER34A,MER34A,MER34A,MER34A,MER34A,MER34A,MER34A,MER34A,MER34A,MER34A,…	A4GALT,AP1S2,APP,AREGB,ARFGAP3,B3GALNT1,B3GALT1,B3GALT5,B3GAT1,B3GNT2,CAMK1G,CHST15,CHST5,CHST6,COG2,EMP2,FURIN,FUT10,FUT8,GALNT13,GCNT1,GCNT3,GCNT4,GNPTG,GOLIM4,GOSR1,GRIA1,HS3ST3A1,HS3ST3B1,HS3ST4,LMAN1,MAN1A2,MGAT4B,MGAT4C,MOB4,NCAM1,PDGFC,PIKFYVE,PITPNB,RAB12,RAB2A,RFWD2,RND3,SEC23IP,SLC35A3,SLC35B3,SLC35B4,SLC35D2,ST6GAL2,ST6GALNAC3,ST6GALNAC5,ST8SIA1,ST8SIA4,STX6,SYT4,TMED9,TMEM5,TPST1,USO1…
GO Cellular Component	GO:0000788	nuclear nucleosome	72	3.918772e-3	1.000000e+0	9.062160e-2	4.104265e+0	1.461894e+0	6	9.938095e-4	4.078858e-3	394	3.520449e-1	1.000000e+0	1.000000e+0	1.334460e+0	2.997466e+0	4	40	2.877698e-3	1.000000e-1	MER34A,MER34A,MER34A,MER34A,MER34A,MER34A	HIST1H3B,HIST1H3C,HIST2H4A,HIST2H4B
GO Cellular Component	GO:0044431	Golgi apparatus part	73	4.213685e-3	1.000000e+0	9.610665e-2	1.230475e+0	1.300311e+2	160	8.839636e-2	1.087695e-1	138	9.687915e-2	1.000000e+0	1.000000e+0	1.155947e+0	6.834223e+1	79	912	5.683453e-2	8.662281e-2	MER34A,MER34A,MER34A,MER34A,MER34A,MER34A,MER34A,MER34A,MER34A,MER34A,MER34A,MER34A,MER34A,MER34A,MER34A,MER34A,MER34A,MER34A,MER34A,MER34A,MER34A,MER34A,MER34A,MER34A,MER34A,MER34A,MER34A,MER34A,MER34A,MER34A,MER34A,MER34A,MER34A,MER34A,MER34A,MER34A,MER34A,MER34A,MER34A,MER34A,MER34A,MER34A,MER34A,MER34A,MER34A,MER34A,MER34A,MER34A,MER34A,MER34A,MER34A,MER34A,MER34A,MER34A,MER34A,MER34A,MER34A,…	A4GALT,AP1S2,APP,AREGB,ARFGAP3,B3GALNT1,B3GALT1,B3GALT5,B3GAT1,B3GNT2,BICD1,CAMK1G,CBY1,CCDC91,CHST15,CHST5,CHST6,COG2,DEFB1,EMP2,FURIN,FUT10,FUT8,GALNT13,GCNT1,GCNT3,GCNT4,GNPTG,GOLIM4,GOSR1,GPC5,GRIA1,HS3ST3A1,HS3ST3B1,HS3ST4,LAP3,LMAN1,MAN1A2,MGAT4B,MGAT4C,MLANA,MMP16,MOB4,MUC16,NBEA,NCAM1,NGF,PDGFC,PI4K2B,PIKFYVE,PITPNB,RAB12,RAB2A,RFWD2,RND3,SCYL1,SEC23IP,SLC35A3,SLC35B3,SLC35B4,SLC35D2,SOD3…
GO Cellular Component	GO:0015030	Cajal body	74	4.233285e-3	1.000000e+0	9.524891e-2	2.373032e+0	5.478224e+0	13	3.724150e-3	8.837525e-3	287	2.282113e-1	1.000000e+0	1.000000e+0	1.455775e+0	4.121516e+0	6	55	4.316547e-3	1.090909e-1	MER34A,MER34A,MER34A,MER34A,MER34A,MER34A,MER34A,MER34A,MER34A,MER34A,MER34A,MER34A,MER34A	EAF1,FRG1,KIAA0947,LSG1,NARG2,PHAX
GO Cellular Component	GO:0031462	Cul2-RING ubiquitin ligase complex	75	4.368167e-3	1.000000e+0	9.697331e-2	4.787545e+0	1.044377e+0	5	7.099773e-4	3.399048e-3	279	2.255466e-1	1.000000e+0	1.000000e+0	2.224101e+0	8.992399e-1	2	12	1.438849e-3	1.666667e-1	MER34A,MER34A,MER34A,MER34A,MER34A	COMMD1,RNF7
GO Cellular Component	GO:0033643	host cell part	76	4.604543e-3	1.000000e+0	1.008758e-1	3.967757e+0	1.512190e+0	6	1.028001e-3	4.078858e-3	279	2.255466e-1	1.000000e+0	1.000000e+0	2.224101e+0	8.992399e-1	2	12	1.438849e-3	1.666667e-1	MER34A,MER34A,MER34A,MER34A,MER34A,MER34A	BICD1,LMAN1
GO Cellular Component	GO:0043033	isoamylase complex	77	4.651820e-3	1.000000e+0	1.005881e-1	2.005384e+1	9.973150e-2	2	6.779844e-5	1.359619e-3	104	7.493665e-2	1.000000e+0	1.000000e+0	1.334460e+1	7.493665e-2	1	1	7.194245e-4	1.000000e+0	MER34A,MER34A	AGL
GO Cellular Component	GO:0098552	side of membrane	78	5.040520e-3	1.000000e+0	1.075957e-1	1.341515e+0	6.187034e+1	83	4.206006e-2	5.642420e-2	100	7.002664e-2	1.000000e+0	1.000000e+0	1.266502e+0	3.237263e+1	41	432	2.949640e-2	9.490741e-2	MER34A,MER34A,MER34A,MER34A,MER34A,MER34A,MER34A,MER34A,MER34A,MER34A,MER34A,MER34A,MER34A,MER34A,MER34A,MER34A,MER34A,MER34A,MER34A,MER34A,MER34A,MER34A,MER34A,MER34A,MER34A,MER34A,MER34A,MER34A,MER34A,MER34A,MER34A,MER34A,MER34A,MER34A,MER34A,MER34A,MER34A,MER34A,MER34A,MER34A,MER34A,MER34A,MER34A,MER34A,MER34A,MER34A,MER34A,MER34A,MER34A,MER34A,MER34A,MER34A,MER34A,MER34A,MER34A,MER34A,MER34A,…	ABL2,AJAP1,ALOX15,AMOT,ASTN1,ATP2B1,BDH1,BMPR1A,CD200R1L,CD33,CD5,CD83,CHRNA7,CXCL12,DAB2IP,DLG1,EFNA5,ERRFI1,FER,GNAL,GNG13,GSR,ITGB1,KCNIP1,KCNJ3,MAP3K5,NCAM1,NLGN1,NRG1,PKD2,PKP4,PLET1,RASA3,RGS6,RGS7,RGS9,STAB2,SYK,TGFBR2,THY1,VTCN1
GO Cellular Component	GO:0042627	chylomicron	79	5.068056e-3	1.000000e+0	1.068141e-1	4.618763e+0	1.082541e+0	5	7.359217e-4	3.399048e-3	334	2.828378e-1	1.000000e+0	1.000000e+0	1.906372e+0	1.049113e+0	2	14	1.438849e-3	1.428571e-1	MER34A,MER34A,MER34A,MER34A,MER34A	APOH,LPL
GO Cellular Component	GO:0034704	calcium channel complex	80	5.234538e-3	1.000000e+0	1.089438e-1	1.852210e+0	1.187771e+1	22	8.074579e-3	1.495581e-2	148	1.115556e-1	1.000000e+0	1.000000e+0	1.642413e+0	4.870883e+0	8	65	5.755396e-3	1.230769e-1	MER34A,MER34A,MER34A,MER34A,MER34A,MER34A,MER34A,MER34A,MER34A,MER34A,MER34A,MER34A,MER34A,MER34A,MER34A,MER34A,MER34A,MER34A,MER34A,MER34A,MER34A,MER34A	CACNA1A,CACNA1E,CACNA2D1,CACNB2,CACNG3,CALM2,CAMK2D,CATSPERB
GO Cellular Component	GO:0005891	voltage-gated calcium channel complex	81	5.478614e-3	1.000000e+0	1.126160e-1	2.088081e+0	7.662538e+0	16	5.209067e-3	1.087695e-2	131	9.118288e-2	1.000000e+0	1.000000e+0	1.906372e+0	3.147339e+0	6	42	4.316547e-3	1.428571e-1	MER34A,MER34A,MER34A,MER34A,MER34A,MER34A,MER34A,MER34A,MER34A,MER34A,MER34A,MER34A,MER34A,MER34A,MER34A,MER34A	CACNA1A,CACNA1E,CACNA2D1,CACNB2,CACNG3,CATSPERB
GO Cellular Component	GO:0005605	basal lamina	82	5.688456e-3	1.000000e+0	1.155034e-1	2.809937e+0	3.202919e+0	9	2.177375e-3	6.118287e-3	90	6.751416e-2	1.000000e+0	1.000000e+0	2.541829e+0	1.573670e+0	4	21	2.877698e-3	1.904762e-1	MER34A,MER34A,MER34A,MER34A,MER34A,MER34A,MER34A,MER34A,MER34A	ANG,DLG1,LAMA2,LAMA3
GO Cellular Component	GO:0080008	Cul4-RING E3 ubiquitin ligase complex	83	6.314858e-3	1.000000e+0	1.266776e-1	2.983307e+0	2.681587e+0	8	1.822969e-3	5.438477e-3	473	4.338491e-1	1.000000e+0	1.000000e+0	1.251057e+0	2.397973e+0	3	32	2.158273e-3	9.375000e-2	MER34A,MER34A,MER34A,MER34A,MER34A,MER34A,MER34A,MER34A	DDB2,RFWD2,RNF7
GO Cellular Component	GO:0001652	granular component	84	6.691992e-3	1.000000e+0	1.326448e-1	7.978101e+0	3.760293e-1	3	2.556284e-4	2.039429e-3	411	3.733856e-1	1.000000e+0	1.000000e+0	2.224101e+0	4.496199e-1	1	6	7.194245e-4	1.666667e-1	MER34A,MER34A,MER34A	CDKN2AIP
GO Cellular Component	GO:1990742	microvesicle	85	6.851600e-3	1.000000e+0	1.342108e-1	5.427194e+0	7.370291e-1	4	5.010395e-4	2.719239e-3	76	4.818004e-2	1.000000e+0	1.000000e+0	5.337842e+0	3.746833e-1	2	5	1.438849e-3	4.000000e-1	MER34A,MER34A,MER34A,MER34A	DEFB1,SYT4
GO Cellular Component	GO:0043219	lateral loop	86	7.286911e-3	1.000000e+0	1.410780e-1	7.732133e+0	3.879912e-1	3	2.637602e-4	2.039429e-3	304	2.677245e-1	1.000000e+0	1.000000e+0	3.336151e+0	2.997466e-1	1	4	7.194245e-4	2.500000e-1	MER34A,MER34A,MER34A	DLG1
GO Cellular Component	GO:0043197	dendritic spine	87	7.406515e-3	1.000000e+0	1.417454e-1	1.485221e+0	2.962523e+1	44	2.013952e-2	2.991162e-2	30	6.006903e-3	1.000000e+0	3.333831e-1	1.906372e+0	9.442018e+0	18	126	1.294964e-2	1.428571e-1	MER34A,MER34A,MER34A,MER34A,MER34A,MER34A,MER34A,MER34A,MER34A,MER34A,MER34A,MER34A,MER34A,MER34A,MER34A,MER34A,MER34A,MER34A,MER34A,MER34A,MER34A,MER34A,MER34A,MER34A,MER34A,MER34A,MER34A,MER34A,MER34A,MER34A,MER34A,MER34A,MER34A,MER34A,MER34A,MER34A,MER34A,MER34A,MER34A,MER34A,MER34A,MER34A,MER34A,MER34A	APP,ARF4,ASAP1,CDK5R1,DNM3,DTNBP1,GPM6A,GRIA1,ITGB1,KCNJ2,KCNN2,LAMA2,MAP1B,MOB4,NLGN1,PPP1R9A,RGS10,ZNF804A
GO Cellular Component	GO:0099061	integral component of postsynaptic density membrane	88	7.720743e-3	1.000000e+0	1.460800e-1	4.166043e+0	1.200180e+0	5	8.158938e-4	3.399048e-3	243	2.083946e-1	1.000000e+0	1.000000e+0	4.448201e+0	2.248100e-1	1	3	7.194245e-4	3.333333e-1	MER34A,MER34A,MER34A,MER34A,MER34A	GRIN2A
GO Cellular Component	GO:0044322	endoplasmic reticulum quality control compartment	89	8.450828e-3	1.000000e+0	1.580970e-1	2.833469e+0	2.823394e+0	8	1.919370e-3	5.438477e-3	572	5.686051e-1	1.000000e+0	1.000000e+0	1.067568e+0	1.873416e+0	2	25	1.438849e-3	8.000000e-2	MER34A,MER34A,MER34A,MER34A,MER34A,MER34A,MER34A,MER34A	EDEM3,SEL1L
GO Cellular Component	GO:1904813	ficolin-1-rich granule lumen	90	8.504171e-3	1.000000e+0	1.573272e-1	1.829275e+0	1.093329e+1	20	7.432558e-3	1.359619e-2	388	3.348694e-1	1.000000e+0	1.000000e+0	1.174325e+0	9.367082e+0	11	125	7.913669e-3	8.800000e-2	MER34A,MER34A,MER34A,MER34A,MER34A,MER34A,MER34A,MER34A,MER34A,MER34A,MER34A,MER34A,MER34A,MER34A,MER34A,MER34A,MER34A,MER34A,MER34A,MER34A	AGL,ALOX5,APAF1,CAB39,CAND1,COMMD3,COMMD9,MIF,PFKL,PGM1,QPCT
GO Cellular Component	GO:0098839	postsynaptic density membrane	91	8.521727e-3	1.000000e+0	1.559195e-1	2.829241e+0	2.827614e+0	8	1.922239e-3	5.438477e-3	151	1.161869e-1	1.000000e+0	1.000000e+0	3.336151e+0	5.994932e-1	2	8	1.438849e-3	2.500000e-1	MER34A,MER34A,MER34A,MER34A,MER34A,MER34A,MER34A,MER34A	GRIA1,GRIN2A
GO Cellular Component	GO:0044304	main axon	92	8.863114e-3	1.000000e+0	1.604031e-1	1.739759e+0	1.322022e+1	23	8.987232e-3	1.563562e-2	8	6.785838e-4	1.000000e+0	1.412303e-1	2.753649e+0	4.721009e+0	13	63	9.352518e-3	2.063492e-1	MER34A,MER34A,MER34A,MER34A,MER34A,MER34A,MER34A,MER34A,MER34A,MER34A,MER34A,MER34A,MER34A,MER34A,MER34A,MER34A,MER34A,MER34A,MER34A,MER34A,MER34A,MER34A,MER34A	APP,BIN1,CCK,CHRNA7,CNTNAP2,CRH,DLG1,KIF13B,MYO1D,NRG1,PARD3,ROBO2,THY1
GO Cellular Component	GO:0035097	histone methyltransferase complex	93	9.191781e-3	1.000000e+0	1.645625e-1	2.022110e+0	7.417995e+0	15	5.042825e-3	1.019714e-2	692	7.696476e-1	1.000000e+0	1.000000e+0	7.736003e-1	5.170629e+0	4	69	2.877698e-3	5.797101e-2	MER34A,MER34A,MER34A,MER34A,MER34A,MER34A,MER34A,MER34A,MER34A,MER34A,MER34A,MER34A,MER34A,MER34A,MER34A	AEBP2,JARID2,MAX,RNF2
GO Cellular Component	GO:0099634	postsynaptic specialization membrane	94	9.343001e-3	1.000000e+0	1.654904e-1	2.782919e+0	2.874680e+0	8	1.954235e-3	5.438477e-3	166	1.422291e-1	1.000000e+0	1.000000e+0	2.965468e+0	6.744299e-1	2	9	1.438849e-3	2.222222e-1	MER34A,MER34A,MER34A,MER34A,MER34A,MER34A,MER34A,MER34A	GRIA1,GRIN2A
GO Cellular Component	GO:0097730	non-motile cilium	95	1.075431e-2	1.000000e+0	1.884834e-1	1.631210e+0	1.655213e+1	27	1.125230e-2	1.835486e-2	81	5.283318e-2	1.000000e+0	1.000000e+0	1.576134e+0	9.516955e+0	15	127	1.079137e-2	1.181102e-1	MER34A,MER34A,MER34A,MER34A,MER34A,MER34A,MER34A,MER34A,MER34A,MER34A,MER34A,MER34A,MER34A,MER34A,MER34A,MER34A,MER34A,MER34A,MER34A,MER34A,MER34A,MER34A,MER34A,MER34A,MER34A,MER34A,MER34A	AHI1,ATP8A2,BBS7,C21orf2,DYX1C1,GRXCR1,GUCY2D,IFT57,MAP1B,PCDH15,PKD2,PRPH2,PTPRK,RGS9,SEPT9
GO Cellular Component	GO:0097418	neurofibrillary tangle	96	1.091369e-2	1.000000e+0	1.892843e-1	4.730257e+0	8.456200e-1	4	5.748606e-4	2.719239e-3	358	3.226106e-1	1.000000e+0	1.000000e+0	2.668921e+0	3.746833e-1	1	5	7.194245e-4	2.000000e-1	MER34A,MER34A,MER34A,MER34A	NEFM
GO Cellular Component	GO:0017146	NMDA selective glutamate receptor complex	97	1.124090e-2	1.000000e+0	1.929495e-1	2.691147e+0	2.972710e+0	8	2.020877e-3	5.438477e-3	73	4.395895e-2	1.000000e+0	1.000000e+0	3.639438e+0	8.243032e-1	3	11	2.158273e-3	2.727273e-1	MER34A,MER34A,MER34A,MER34A,MER34A,MER34A,MER34A,MER34A	GRIN2A,GRIN2B,NLGN1
GO Cellular Component	GO:0005853	eukaryotic translation elongation factor 1 complex	98	1.143124e-2	1.000000e+0	1.942144e-1	1.254363e+1	1.594434e-1	2	1.083912e-4	1.359619e-3	304	2.677245e-1	1.000000e+0	1.000000e+0	3.336151e+0	2.997466e-1	1	4	7.194245e-4	2.500000e-1	MER34A,MER34A	EEF1B2
GO Cellular Component	GO:0031672	A band	99	1.153878e-2	1.000000e+0	1.940613e-1	2.162864e+0	5.548199e+0	12	3.771719e-3	8.157716e-3	146	1.084403e-1	1.000000e+0	1.000000e+0	1.819719e+0	3.297213e+0	6	44	4.316547e-3	1.363636e-1	MER34A,MER34A,MER34A,MER34A,MER34A,MER34A,MER34A,MER34A,MER34A,MER34A,MER34A,MER34A	ANK2,ENO1,FHL2,KCTD6,MYOM2,OBSCN
GO Cellular Component	GO:0032589	neuron projection membrane	100	1.176376e-2	1.000000e+0	1.958666e-1	1.800764e+0	1.055108e+1	19	7.172724e-3	1.291638e-2	16	1.620422e-3	1.000000e+0	1.686252e-1	3.160564e+0	2.847593e+0	9	38	6.474820e-3	2.368421e-1	MER34A,MER34A,MER34A,MER34A,MER34A,MER34A,MER34A,MER34A,MER34A,MER34A,MER34A,MER34A,MER34A,MER34A,MER34A,MER34A,MER34A,MER34A,MER34A	ATP2B1,CHRNA7,CNTNAP2,GRIA1,MYO1D,NRG1,ROBO2,THY1,WLS
GO Cellular Component	GO:0001750	photoreceptor outer segment	101	1.307665e-2	1.000000e+0	2.155705e-1	1.813301e+0	9.926646e+0	18	6.748230e-3	1.223657e-2	173	1.435914e-1	1.000000e+0	1.000000e+0	1.501268e+0	5.994932e+0	9	80	6.474820e-3	1.125000e-1	MER34A,MER34A,MER34A,MER34A,MER34A,MER34A,MER34A,MER34A,MER34A,MER34A,MER34A,MER34A,MER34A,MER34A,MER34A,MER34A,MER34A,MER34A	ATP8A2,BBS7,C21orf2,GUCY2D,MAP1B,PCDH15,PRPH2,PTPRK,RGS9
GO Cellular Component	GO:0034366	spherical high-density lipoprotein particle	102	1.385091e-2	1.000000e+0	2.260957e-1	6.084007e+0	4.930960e-1	3	3.352114e-4	2.039429e-3	487	4.638101e-1	1.000000e+0	1.000000e+0	1.668076e+0	5.994932e-1	1	8	7.194245e-4	1.250000e-1	MER34A,MER34A,MER34A	PON1
GO Cellular Component	GO:0071437	invadopodium	103	1.461212e-2	1.000000e+0	2.362056e-1	2.779888e+0	2.518087e+0	7	1.711820e-3	4.758668e-3	348	3.114083e-1	1.000000e+0	1.000000e+0	1.779281e+0	1.124050e+0	2	15	1.438849e-3	1.333333e-1	MER34A,MER34A,MER34A,MER34A,MER34A,MER34A,MER34A	ITGB1,SVIL
GO Cellular Component	GO:0036128	CatSper complex	104	1.471564e-2	1.000000e+0	2.355917e-1	5.945837e+0	5.045547e-1	3	3.430011e-4	2.039429e-3	553	5.411937e-1	1.000000e+0	1.000000e+0	1.334460e+0	7.493665e-1	1	10	7.194245e-4	1.000000e-1	MER34A,MER34A,MER34A	CATSPERB
GO Cellular Component	GO:0005802	trans-Golgi network	105	1.499658e-2	1.000000e+0	2.378029e-1	1.462842e+0	2.597684e+1	38	1.765930e-2	2.583277e-2	342	2.933066e-1	1.000000e+0	1.000000e+0	1.163376e+0	1.461265e+1	17	195	1.223022e-2	8.717949e-2	MER34A,MER34A,MER34A,MER34A,MER34A,MER34A,MER34A,MER34A,MER34A,MER34A,MER34A,MER34A,MER34A,MER34A,MER34A,MER34A,MER34A,MER34A,MER34A,MER34A,MER34A,MER34A,MER34A,MER34A,MER34A,MER34A,MER34A,MER34A,MER34A,MER34A,MER34A,MER34A,MER34A,MER34A,MER34A,MER34A,MER34A,MER34A	AP1S2,APP,BICD1,CBY1,CCDC91,COG2,FURIN,GCNT1,LAP3,MLANA,NBEA,PI4K2B,STX6,TMEM230,VAMP3,VPS54,WLS
GO Cellular Component	GO:0000786	nucleosome	106	1.566748e-2	1.000000e+0	2.460977e-1	2.151868e+0	5.111837e+0	11	3.475076e-3	7.477906e-3	434	3.773123e-1	1.000000e+0	1.000000e+0	1.154822e+0	7.793412e+0	9	104	6.474820e-3	8.653846e-2	MER34A,MER34A,MER34A,MER34A,MER34A,MER34A,MER34A,MER34A,MER34A,MER34A,MER34A	H3F3C,HIST1H1C,HIST1H2AB,HIST1H2BL,HIST1H3B,HIST1H3C,HIST2H4A,HIST2H4B,KAT6B
GO Cellular Component	GO:0030427	site of polarized growth	107	1.599589e-2	1.000000e+0	2.489080e-1	1.380670e+0	3.621429e+1	50	2.461882e-2	3.399048e-2	5	4.831186e-4	8.043925e-1	1.608785e-1	2.079679e+0	1.154024e+1	24	154	1.726619e-2	1.558442e-1	MER34A,MER34A,MER34A,MER34A,MER34A,MER34A,MER34A,MER34A,MER34A,MER34A,MER34A,MER34A,MER34A,MER34A,MER34A,MER34A,MER34A,MER34A,MER34A,MER34A,MER34A,MER34A,MER34A,MER34A,MER34A,MER34A,MER34A,MER34A,MER34A,MER34A,MER34A,MER34A,MER34A,MER34A,MER34A,MER34A,MER34A,MER34A,MER34A,MER34A,MER34A,MER34A,MER34A,MER34A,MER34A,MER34A,MER34A,MER34A,MER34A,MER34A	ANG,APP,CDK5R1,CNR1,COBL,CXADR,DICER1,DISC1,DTNBP1,EXOC4,FEZ1,FRYL,GPM6A,NDEL1,NRP1,OLFM1,PARD3,PPP1R9A,PTBP2,PVRL1,SNCA,THY1,TRAK1,ZNF804A
GO Cellular Component	GO:0044220	host cell perinuclear region of cytoplasm	108	1.616547e-2	1.000000e+0	2.492177e-1	1.043741e+1	1.916185e-1	2	1.302641e-4	1.359619e-3	104	7.493665e-2	1.000000e+0	1.000000e+0	1.334460e+1	7.493665e-2	1	1	7.194245e-4	1.000000e+0	MER34A,MER34A	LMAN1
GO Cellular Component	GO:0043203	axon hillock	109	1.684949e-2	1.000000e+0	2.573798e-1	5.646655e+0	5.312880e-1	3	3.611747e-4	2.039429e-3	42	1.168469e-2	1.000000e+0	4.632145e-1	5.719116e+0	5.245566e-1	3	7	2.158273e-3	4.285714e-1	MER34A,MER34A,MER34A	AURKA,CCK,NDEL1
GO Cellular Component	GO:0000118	histone deacetylase complex	110	1.733802e-2	1.000000e+0	2.624346e-1	1.675405e+0	1.253428e+1	21	8.520928e-3	1.427600e-2	24	4.552877e-3	1.000000e+0	3.158558e-1	2.446511e+0	4.496199e+0	11	60	7.913669e-3	1.833333e-1	MER34A,MER34A,MER34A,MER34A,MER34A,MER34A,MER34A,MER34A,MER34A,MER34A,MER34A,MER34A,MER34A,MER34A,MER34A,MER34A,MER34A,MER34A,MER34A,MER34A,MER34A	APPL2,BRMS1L,ING2,MECOM,NRIP1,SALL1,SAP130,SATB2,SIN3B,SUDS3,TBL1X
GO Cellular Component	GO:0035339	SPOTS complex	111	1.741371e-2	1.000000e+0	2.612056e-1	1.003083e+1	1.993854e-1	2	1.355441e-4	1.359619e-3	304	2.677245e-1	1.000000e+0	1.000000e+0	3.336151e+0	2.997466e-1	1	4	7.194245e-4	2.500000e-1	MER34A,MER34A	SPTLC1
GO Cellular Component	GO:0045025	mitochondrial degradosome	112	1.770881e-2	1.000000e+0	2.632604e-1	9.941038e+0	2.011862e-1	2	1.367683e-4	1.359619e-3	27	5.611765e-3	1.000000e+0	3.460588e-1	1.334460e+1	1.498733e-1	2	2	1.438849e-3	1.000000e+0	MER34A,MER34A	PNPT1,SUPV3L1
GO Cellular Component	GO:0005834	heterotrimeric G-protein complex	113	1.812691e-2	1.000000e+0	2.670912e-1	2.104132e+0	5.227810e+0	11	3.553916e-3	7.477906e-3	159	1.288280e-1	1.000000e+0	1.000000e+0	1.853417e+0	2.697720e+0	5	36	3.597122e-3	1.388889e-1	MER34A,MER34A,MER34A,MER34A,MER34A,MER34A,MER34A,MER34A,MER34A,MER34A,MER34A	GNAL,GNG13,RGS6,RGS7,RGS9
GO Cellular Component	GO:0044452	nucleolar part	114	1.942179e-2	1.000000e+0	2.836604e-1	1.510419e+0	1.986204e+1	30	1.350241e-2	2.039429e-2	567	5.546774e-1	1.000000e+0	1.000000e+0	9.913135e-1	1.311391e+1	13	175	9.352518e-3	7.428571e-2	MER34A,MER34A,MER34A,MER34A,MER34A,MER34A,MER34A,MER34A,MER34A,MER34A,MER34A,MER34A,MER34A,MER34A,MER34A,MER34A,MER34A,MER34A,MER34A,MER34A,MER34A,MER34A,MER34A,MER34A,MER34A,MER34A,MER34A,MER34A,MER34A,MER34A	CDKN2AIP,FHIT,MALT1,NOP56,NUAK1,NUFIP1,POLR1E,RPP40,RRS1,SAMD4A,SNRPB2,TFCP2L1,USO1
GO Cellular Component	GO:0001650	fibrillar center	115	1.993222e-2	1.000000e+0	2.885839e-1	1.575197e+0	1.587103e+1	25	1.078928e-2	1.699524e-2	397	3.540833e-1	1.000000e+0	1.000000e+0	1.155832e+0	9.516955e+0	11	127	7.913669e-3	8.661417e-2	MER34A,MER34A,MER34A,MER34A,MER34A,MER34A,MER34A,MER34A,MER34A,MER34A,MER34A,MER34A,MER34A,MER34A,MER34A,MER34A,MER34A,MER34A,MER34A,MER34A,MER34A,MER34A,MER34A,MER34A,MER34A	FHIT,MALT1,NOP56,NUAK1,NUFIP1,POLR1E,RRS1,SAMD4A,SNRPB2,TFCP2L1,USO1
GO Cellular Component	GO:0032009	early phagosome	116	2.003907e-2	1.000000e+0	2.876298e-1	3.931044e+0	1.017541e+0	4	6.917345e-4	2.719239e-3	487	4.638101e-1	1.000000e+0	1.000000e+0	1.668076e+0	5.994932e-1	1	8	7.194245e-4	1.250000e-1	MER34A,MER34A,MER34A,MER34A	SYK
GO Cellular Component	GO:0032994	protein-lipid complex	117	2.048692e-2	1.000000e+0	2.915446e-1	2.153403e+0	4.643812e+0	10	3.156908e-3	6.798097e-3	240	2.038387e-1	1.000000e+0	1.000000e+0	1.588643e+0	3.147339e+0	5	42	3.597122e-3	1.190476e-1	MER34A,MER34A,MER34A,MER34A,MER34A,MER34A,MER34A,MER34A,MER34A,MER34A	APOH,BIN1,LIPC,LPL,PON1
GO Cellular Component	GO:0042645	mitochondrial nucleoid	118	2.069233e-2	1.000000e+0	2.919723e-1	2.400212e+0	3.333039e+0	8	2.265832e-3	5.438477e-3	275	2.175526e-1	1.000000e+0	1.000000e+0	1.551698e+0	3.222276e+0	5	43	3.597122e-3	1.162791e-1	MER34A,MER34A,MER34A,MER34A,MER34A,MER34A,MER34A,MER34A	CPS1,ELAC2,LRPPRC,SUPV3L1,TRMT10C
GO Cellular Component	GO:0016581	NuRD complex	119	2.187362e-2	1.000000e+0	3.060469e-1	2.809663e+0	2.135487e+0	6	1.451725e-3	4.078858e-3	389	3.397271e-1	1.000000e+0	1.000000e+0	1.668076e+0	1.198986e+0	2	16	1.438849e-3	1.250000e-1	MER34A,MER34A,MER34A,MER34A,MER34A,MER34A	APPL2,SALL1
GO Cellular Component	GO:0033648	host intracellular membrane-bounded organelle	120	2.276959e-2	1.000000e+0	3.159281e-1	3.777330e+0	1.058949e+0	4	7.198838e-4	2.719239e-3	358	3.226106e-1	1.000000e+0	1.000000e+0	2.668921e+0	3.746833e-1	1	5	7.194245e-4	2.000000e-1	MER34A,MER34A,MER34A,MER34A	BICD1
GO Cellular Component	GO:0071013	catalytic step 2 spliceosome	121	2.334561e-2	1.000000e+0	3.212433e-1	1.799482e+0	8.335731e+0	15	5.666710e-3	1.019714e-2	579	5.746837e-1	1.000000e+0	1.000000e+0	9.832866e-1	7.118982e+0	7	95	5.035971e-3	7.368421e-2	MER34A,MER34A,MER34A,MER34A,MER34A,MER34A,MER34A,MER34A,MER34A,MER34A,MER34A,MER34A,MER34A,MER34A,MER34A	CRNKL1,CWC22,CWC27,FRG1,NWD1,SNRPB2,SNRPN
GO Cellular Component	GO:0009986	cell surface	122	2.404018e-2	1.000000e+0	3.280893e-1	1.180077e+0	1.203312e+2	142	8.180228e-2	9.653297e-2	32	6.980918e-3	1.000000e+0	3.632259e-1	1.330864e+0	5.560300e+1	74	742	5.323741e-2	9.973046e-2	MER34A,MER34A,MER34A,MER34A,MER34A,MER34A,MER34A,MER34A,MER34A,MER34A,MER34A,MER34A,MER34A,MER34A,MER34A,MER34A,MER34A,MER34A,MER34A,MER34A,MER34A,MER34A,MER34A,MER34A,MER34A,MER34A,MER34A,MER34A,MER34A,MER34A,MER34A,MER34A,MER34A,MER34A,MER34A,MER34A,MER34A,MER34A,MER34A,MER34A,MER34A,MER34A,MER34A,MER34A,MER34A,MER34A,MER34A,MER34A,MER34A,MER34A,MER34A,MER34A,MER34A,MER34A,MER34A,MER34A,MER34A,…	ABCC2,ADCYAP1R1,AIMP1,AJAP1,AMOT,ANXA2,APOH,APP,AREGB,ASTN1,BMP2,BMPR1A,CD200R1L,CD33,CD5,CD83,CDH2,CHRNA1,CHRNA7,CLMP,CNTNAP2,CPM,CXCL12,CXCR4,CXXC11,DCSTAMP,EFNA5,EMP2,ENO1,EPCAM,FURIN,GRIA1,GRIN2A,GRIN2B,GSR,IL1RAPL1,INTU,ITGB1,KCNJ3,KCNN2,LPL,MAP3K5,MFI2,MIF,MMP16,MMP7,MYH10,NCAM1,NDP,NLGN1,NLGN4Y,NRG1,NRP1,NRXN1,NT5E,P2RY1,PDGFC,PLET1,PLK4,PTPRK,RAB11FIP4,ROBO2,ROR1,ROR2,SLC1A4,STAB2,SULF1,S…
GO Cellular Component	GO:0000791	euchromatin	123	2.438936e-2	1.000000e+0	3.301487e-1	2.091131e+0	4.782100e+0	10	3.250918e-3	6.798097e-3	274	2.156076e-1	1.000000e+0	1.000000e+0	1.668076e+0	2.397973e+0	4	32	2.877698e-3	1.250000e-1	MER34A,MER34A,MER34A,MER34A,MER34A,MER34A,MER34A,MER34A,MER34A,MER34A	H3F3C,HIST1H1C,RNF2,TRIM24
GO Cellular Component	GO:0030426	growth cone	124	2.483254e-2	1.000000e+0	3.334369e-1	1.351482e+0	3.551655e+1	48	2.414450e-2	3.263086e-2	9	7.183309e-4	1.000000e+0	1.328912e-1	2.059905e+0	1.116556e+1	23	149	1.654676e-2	1.543624e-1	MER34A,MER34A,MER34A,MER34A,MER34A,MER34A,MER34A,MER34A,MER34A,MER34A,MER34A,MER34A,MER34A,MER34A,MER34A,MER34A,MER34A,MER34A,MER34A,MER34A,MER34A,MER34A,MER34A,MER34A,MER34A,MER34A,MER34A,MER34A,MER34A,MER34A,MER34A,MER34A,MER34A,MER34A,MER34A,MER34A,MER34A,MER34A,MER34A,MER34A,MER34A,MER34A,MER34A,MER34A,MER34A,MER34A,MER34A,MER34A	ANG,APP,CDK5R1,CNR1,COBL,CXADR,DICER1,DISC1,DTNBP1,EXOC4,FEZ1,GPM6A,NDEL1,NRP1,OLFM1,PARD3,PPP1R9A,PTBP2,PVRL1,SNCA,THY1,TRAK1,ZNF804A
GO Cellular Component	GO:0005875	microtubule associated complex	125	2.549983e-2	1.000000e+0	3.396577e-1	1.475138e+0	2.033707e+1	30	1.382534e-2	2.039429e-2	286	2.265508e-1	1.000000e+0	1.000000e+0	1.253855e+0	1.116556e+1	14	149	1.007194e-2	9.395973e-2	MER34A,MER34A,MER34A,MER34A,MER34A,MER34A,MER34A,MER34A,MER34A,MER34A,MER34A,MER34A,MER34A,MER34A,MER34A,MER34A,MER34A,MER34A,MER34A,MER34A,MER34A,MER34A,MER34A,MER34A,MER34A,MER34A,MER34A,MER34A,MER34A,MER34A	AURKA,DCX,DISC1,DNAH12,DYNC2H1,DYNLL1,KIF13B,KIF16B,KIF2A,KIF4B,MAP1B,MAP7,MID1,NDEL1
GO Cellular Component	GO:0031256	leading edge membrane	126	2.550920e-2	1.000000e+0	3.370859e-1	1.413208e+0	2.618156e+1	37	1.779848e-2	2.515296e-2	46	1.382574e-2	1.000000e+0	5.004317e-1	1.724813e+0	1.101569e+1	19	147	1.366906e-2	1.292517e-1	MER34A,MER34A,MER34A,MER34A,MER34A,MER34A,MER34A,MER34A,MER34A,MER34A,MER34A,MER34A,MER34A,MER34A,MER34A,MER34A,MER34A,MER34A,MER34A,MER34A,MER34A,MER34A,MER34A,MER34A,MER34A,MER34A,MER34A,MER34A,MER34A,MER34A,MER34A,MER34A,MER34A,MER34A,MER34A,MER34A,MER34A	ARF4,ATP2B1,C2CD5,CHRNA7,CNTNAP2,GRIA1,ITGB1,KIAA1462,MYO1D,NRG1,PDE9A,PSD4,PTPRK,ROBO2,SNTG1,SYNE2,THY1,VASP,WLS
GO Cellular Component	GO:0098791	Golgi subcompartment	127	2.681743e-2	1.000000e+0	3.515828e-1	1.315908e+0	4.179623e+1	55	2.841348e-2	3.738953e-2	346	3.070228e-1	1.000000e+0	1.000000e+0	1.119514e+0	2.233112e+1	25	298	1.798561e-2	8.389262e-2	MER34A,MER34A,MER34A,MER34A,MER34A,MER34A,MER34A,MER34A,MER34A,MER34A,MER34A,MER34A,MER34A,MER34A,MER34A,MER34A,MER34A,MER34A,MER34A,MER34A,MER34A,MER34A,MER34A,MER34A,MER34A,MER34A,MER34A,MER34A,MER34A,MER34A,MER34A,MER34A,MER34A,MER34A,MER34A,MER34A,MER34A,MER34A,MER34A,MER34A,MER34A,MER34A,MER34A,MER34A,MER34A,MER34A,MER34A,MER34A,MER34A,MER34A,MER34A,MER34A,MER34A,MER34A,MER34A	AP1S2,APP,BICD1,CBY1,CCDC91,COG2,FURIN,FUT10,FUT8,GCNT1,GOLIM4,GOSR1,LAP3,MLANA,MOB4,NBEA,PI4K2B,ST6GAL2,STX6,SULF1,TMEM230,USO1,VAMP3,VPS54,WLS
GO Cellular Component	GO:0031461	cullin-RING ubiquitin ligase complex	128	2.703230e-2	1.000000e+0	3.516311e-1	1.430075e+0	2.377497e+1	34	1.616246e-2	2.311353e-2	293	2.459321e-1	1.000000e+0	1.000000e+0	1.213146e+0	1.318885e+1	16	176	1.151079e-2	9.090909e-2	MER34A,MER34A,MER34A,MER34A,MER34A,MER34A,MER34A,MER34A,MER34A,MER34A,MER34A,MER34A,MER34A,MER34A,MER34A,MER34A,MER34A,MER34A,MER34A,MER34A,MER34A,MER34A,MER34A,MER34A,MER34A,MER34A,MER34A,MER34A,MER34A,MER34A,MER34A,MER34A,MER34A,MER34A	ANAPC4,BTBD2,BTBD3,CAND1,CDC16,COMMD1,CUL1,DDB2,FBXO9,KLHDC7A,KLHL25,KLHL29,KLHL32,KLHL4,RFWD2,RNF7
GO Cellular Component	GO:0005971	ribonucleoside-diphosphate reductase complex	129	2.738604e-2	1.000000e+0	3.534710e-1	7.855777e+0	2.545897e-1	2	1.730726e-4	1.359619e-3	174	1.442615e-1	1.000000e+0	1.000000e+0	6.672302e+0	1.498733e-1	1	2	7.194245e-4	5.000000e-1	MER34A,MER34A	RRM2
GO Cellular Component	GO:0034361	very-low-density lipoprotein particle	130	2.820648e-2	1.000000e+0	3.612599e-1	2.978260e+0	1.678832e+0	5	1.141286e-3	3.399048e-3	476	4.483151e-1	1.000000e+0	1.000000e+0	1.334460e+0	1.498733e+0	2	20	1.438849e-3	1.000000e-1	MER34A,MER34A,MER34A,MER34A,MER34A	APOH,LPL
GO Cellular Component	GO:0005942	phosphatidylinositol 3-kinase complex	131	2.996052e-2	1.000000e+0	3.807959e-1	2.112488e+0	4.260379e+0	9	2.896247e-3	6.118287e-3	41	1.123295e-2	1.000000e+0	4.561674e-1	3.511738e+0	1.423796e+0	5	19	3.597122e-3	2.631579e-1	MER34A,MER34A,MER34A,MER34A,MER34A,MER34A,MER34A,MER34A,MER34A	NRBF2,PIK3C3,PIK3CD,PIK3R1,PIK3R3
GO Cellular Component	GO:0055037	recycling endosome	132	3.060020e-2	1.000000e+0	3.859798e-1	1.451269e+0	2.067156e+1	30	1.405272e-2	2.039429e-2	521	4.876570e-1	1.000000e+0	1.000000e+0	1.039839e+0	1.154024e+1	12	154	8.633094e-3	7.792208e-2	MER34A,MER34A,MER34A,MER34A,MER34A,MER34A,MER34A,MER34A,MER34A,MER34A,MER34A,MER34A,MER34A,MER34A,MER34A,MER34A,MER34A,MER34A,MER34A,MER34A,MER34A,MER34A,MER34A,MER34A,MER34A,MER34A,MER34A,MER34A,MER34A,MER34A	ANK2,COMMD1,DENND6A,EEA1,GRIA1,ITGB1,RAB11FIP4,RAB12,REP15,TMEM230,TNIK,VAMP3
GO Cellular Component	GO:0005641	nuclear envelope lumen	133	3.070061e-2	1.000000e+0	3.843347e-1	2.591243e+0	2.315491e+0	6	1.574093e-3	4.078858e-3	55	1.766363e-2	1.000000e+0	5.347263e-1	5.004227e+0	5.994932e-1	3	8	2.158273e-3	3.750000e-1	MER34A,MER34A,MER34A,MER34A,MER34A,MER34A	ALOX5,APP,BCHE
GO Cellular Component	GO:0043083	synaptic cleft	134	3.099120e-2	1.000000e+0	3.850772e-1	2.371417e+0	2.951821e+0	7	2.006676e-3	4.758668e-3	224	1.693332e-1	1.000000e+0	1.000000e+0	2.668921e+0	7.493665e-1	2	10	1.438849e-3	2.000000e-1	MER34A,MER34A,MER34A,MER34A,MER34A,MER34A,MER34A	CDH8,DNM3
GO Cellular Component	GO:0005637	nuclear inner membrane	135	3.108379e-2	1.000000e+0	3.833667e-1	1.868407e+0	6.422584e+0	12	4.366134e-3	8.157716e-3	287	2.282113e-1	1.000000e+0	1.000000e+0	1.455775e+0	4.121516e+0	6	55	4.316547e-3	1.090909e-1	MER34A,MER34A,MER34A,MER34A,MER34A,MER34A,MER34A,MER34A,MER34A,MER34A,MER34A,MER34A	DPY19L1,FAM169A,LMNB1,LRPPRC,SUN5,TMEM201
GO Cellular Component	GO:0016580	Sin3 complex	136	3.167749e-2	1.000000e+0	3.878163e-1	2.885008e+0	1.733097e+0	5	1.178176e-3	3.399048e-3	93	6.816988e-2	1.000000e+0	1.000000e+0	3.079524e+0	9.741765e-1	3	13	2.158273e-3	2.307692e-1	MER34A,MER34A,MER34A,MER34A,MER34A	ING2,SIN3B,SUDS3
GO Cellular Component	GO:0097223	sperm part	137	3.193607e-2	1.000000e+0	3.881281e-1	1.478311e+0	1.826409e+1	27	1.241610e-2	1.835486e-2	540	5.082491e-1	1.000000e+0	1.000000e+0	1.020899e+0	1.371341e+1	14	183	1.007194e-2	7.650273e-2	MER34A,MER34A,MER34A,MER34A,MER34A,MER34A,MER34A,MER34A,MER34A,MER34A,MER34A,MER34A,MER34A,MER34A,MER34A,MER34A,MER34A,MER34A,MER34A,MER34A,MER34A,MER34A,MER34A,MER34A,MER34A,MER34A,MER34A	CABYR,CAPZA3,CCDC172,CRCP,CXADR,DEFB1,HK1,KIF2A,LRGUK,MNS1,SQSTM1,TACR2,TEKT1,TEX101
GO Cellular Component	GO:0034708	methyltransferase complex	138	3.220238e-2	1.000000e+0	3.885287e-1	1.723487e+0	8.703287e+0	15	5.916578e-3	1.019714e-2	763	9.171819e-1	1.000000e+0	1.000000e+0	5.865760e-1	6.819236e+0	4	91	2.877698e-3	4.395604e-2	MER34A,MER34A,MER34A,MER34A,MER34A,MER34A,MER34A,MER34A,MER34A,MER34A,MER34A,MER34A,MER34A,MER34A,MER34A	AEBP2,JARID2,MAX,RNF2
GO Cellular Component	GO:0034358	plasma lipoprotein particle	139	3.263168e-2	1.000000e+0	3.908759e-1	2.079047e+0	4.328906e+0	9	2.942832e-3	6.118287e-3	394	3.520449e-1	1.000000e+0	1.000000e+0	1.334460e+0	2.997466e+0	4	40	2.877698e-3	1.000000e-1	MER34A,MER34A,MER34A,MER34A,MER34A,MER34A,MER34A,MER34A,MER34A	APOH,LIPC,LPL,PON1
GO Cellular Component	GO:1990391	DNA repair complex	140	3.269649e-2	1.000000e+0	3.888547e-1	1.987863e+0	5.030529e+0	10	3.419802e-3	6.798097e-3	569	5.677176e-1	1.000000e+0	1.000000e+0	1.026508e+0	2.922530e+0	3	39	2.158273e-3	7.692308e-2	MER34A,MER34A,MER34A,MER34A,MER34A,MER34A,MER34A,MER34A,MER34A,MER34A	MSH2,MSH6,PMS1
GO Cellular Component	GO:0000506	glycosylphosphatidylinositol-N-acetylglucosaminyltransferase (GPI-GnT) complex	141	3.300423e-2	1.000000e+0	3.897308e-1	7.092467e+0	2.819893e-1	2	1.916991e-4	1.359619e-3	487	4.638101e-1	1.000000e+0	1.000000e+0	1.668076e+0	5.994932e-1	1	8	7.194245e-4	1.250000e-1	MER34A,MER34A	PIGH
GO Cellular Component	GO:0097525	spliceosomal snRNP complex	142	3.310861e-2	1.000000e+0	3.882101e-1	2.073385e+0	4.340729e+0	9	2.950869e-3	6.118287e-3	645	6.800724e-1	1.000000e+0	1.000000e+0	8.750560e-1	4.571136e+0	4	61	2.877698e-3	6.557377e-2	MER34A,MER34A,MER34A,MER34A,MER34A,MER34A,MER34A,MER34A,MER34A	NWD1,PPIH,SNRPB2,SNRPN
GO Cellular Component	GO:0033291	eukaryotic 80S initiation complex	143	3.420486e-2	1.000000e+0	3.982594e-1	6.954199e+0	2.875960e-1	2	1.955106e-4	1.359619e-3	104	7.493665e-2	1.000000e+0	1.000000e+0	1.334460e+1	7.493665e-2	1	1	7.194245e-4	1.000000e+0	MER34A,MER34A	RPL38
GO Cellular Component	GO:0044449	contractile fiber part	144	3.539321e-2	1.000000e+0	4.092340e-1	1.336913e+0	3.291164e+1	44	2.237365e-2	2.991162e-2	292	2.403687e-1	1.000000e+0	1.000000e+0	1.195979e+0	1.588657e+1	19	212	1.366906e-2	8.962264e-2	MER34A,MER34A,MER34A,MER34A,MER34A,MER34A,MER34A,MER34A,MER34A,MER34A,MER34A,MER34A,MER34A,MER34A,MER34A,MER34A,MER34A,MER34A,MER34A,MER34A,MER34A,MER34A,MER34A,MER34A,MER34A,MER34A,MER34A,MER34A,MER34A,MER34A,MER34A,MER34A,MER34A,MER34A,MER34A,MER34A,MER34A,MER34A,MER34A,MER34A,MER34A,MER34A,MER34A,MER34A	ANK2,BIN1,CALM2,ENO1,FHL2,FRG1,KCNN2,KCTD6,LMAN1,MYOM2,NEB,NEBL,NPNT,OBSCN,SVIL,SYNE1,SYNE2,TIMP4,XIRP2
GO Cellular Component	GO:0044295	axonal growth cone	145	3.598931e-2	1.000000e+0	4.132566e-1	1.825769e+0	6.572573e+0	12	4.468099e-3	8.157716e-3	53	1.735439e-2	1.000000e+0	5.451898e-1	3.177287e+0	1.573670e+0	5	21	3.597122e-3	2.380952e-1	MER34A,MER34A,MER34A,MER34A,MER34A,MER34A,MER34A,MER34A,MER34A,MER34A,MER34A,MER34A	COBL,GPM6A,OLFM1,PARD3,TRAK1
GO Cellular Component	GO:0030673	axolemma	146	3.800269e-2	1.000000e+0	4.333868e-1	1.935506e+0	5.166608e+0	10	3.512310e-3	6.798097e-3	11	7.279949e-4	1.000000e+0	1.101920e-1	5.004227e+0	1.198986e+0	6	16	4.316547e-3	3.750000e-1	MER34A,MER34A,MER34A,MER34A,MER34A,MER34A,MER34A,MER34A,MER34A,MER34A	CHRNA7,CNTNAP2,MYO1D,NRG1,ROBO2,THY1
GO Cellular Component	GO:0070992	translation initiation complex	147	3.802512e-2	1.000000e+0	4.306927e-1	6.558590e+0	3.049436e-1	2	2.073036e-4	1.359619e-3	174	1.442615e-1	1.000000e+0	1.000000e+0	6.672302e+0	1.498733e-1	1	2	7.194245e-4	5.000000e-1	MER34A,MER34A	RPL38
GO Cellular Component	GO:0016324	apical plasma membrane	148	3.817218e-2	1.000000e+0	4.294370e-1	1.276870e+0	4.542358e+1	58	3.087939e-2	3.942896e-2	64	3.012434e-2	1.000000e+0	7.837035e-1	1.421590e+0	2.180657e+1	31	291	2.230216e-2	1.065292e-1	MER34A,MER34A,MER34A,MER34A,MER34A,MER34A,MER34A,MER34A,MER34A,MER34A,MER34A,MER34A,MER34A,MER34A,MER34A,MER34A,MER34A,MER34A,MER34A,MER34A,MER34A,MER34A,MER34A,MER34A,MER34A,MER34A,MER34A,MER34A,MER34A,MER34A,MER34A,MER34A,MER34A,MER34A,MER34A,MER34A,MER34A,MER34A,MER34A,MER34A,MER34A,MER34A,MER34A,MER34A,MER34A,MER34A,MER34A,MER34A,MER34A,MER34A,MER34A,MER34A,MER34A,MER34A,MER34A,MER34A,MER34A,…	ABCC2,ABCG2,AJAP1,AMOTL1,ANK2,ATP2B1,ATP8B1,CDH2,CHRNA7,EMP2,EPCAM,FAM65B,IGSF5,INADL,JAG1,KL,MPDZ,OSMR,P2RY1,PLET1,S100G,SI,SLC12A2,SLC23A2,SLC2A2,SLC30A5,SLC34A2,SLC4A7,THY1,TNIK,VAMP3
GO Cellular Component	GO:0032591	dendritic spine membrane	149	3.824066e-2	1.000000e+0	4.273201e-1	2.455149e+0	2.443844e+0	6	1.661348e-3	4.078858e-3	224	1.693332e-1	1.000000e+0	1.000000e+0	2.668921e+0	7.493665e-1	2	10	1.438849e-3	2.000000e-1	MER34A,MER34A,MER34A,MER34A,MER34A,MER34A	ATP2B1,GRIA1
GO Cellular Component	GO:0000803	sex chromosome	150	4.110274e-2	1.000000e+0	4.562404e-1	2.411299e+0	2.488285e+0	6	1.691560e-3	4.078858e-3	157	1.261245e-1	1.000000e+0	1.000000e+0	2.053016e+0	1.948353e+0	4	26	2.877698e-3	1.538462e-1	MER34A,MER34A,MER34A,MER34A,MER34A,MER34A	PLK4,RNF2,SIN3B,SMC5
GO Cellular Component	GO:0043292	contractile fiber	151	4.180666e-2	1.000000e+0	4.609807e-1	1.315697e+0	3.420240e+1	45	2.325112e-2	3.059143e-2	301	2.570210e-1	1.000000e+0	1.000000e+0	1.175736e+0	1.701062e+1	20	227	1.438849e-2	8.810573e-2	MER34A,MER34A,MER34A,MER34A,MER34A,MER34A,MER34A,MER34A,MER34A,MER34A,MER34A,MER34A,MER34A,MER34A,MER34A,MER34A,MER34A,MER34A,MER34A,MER34A,MER34A,MER34A,MER34A,MER34A,MER34A,MER34A,MER34A,MER34A,MER34A,MER34A,MER34A,MER34A,MER34A,MER34A,MER34A,MER34A,MER34A,MER34A,MER34A,MER34A,MER34A,MER34A,MER34A,MER34A,MER34A	ANK2,BIN1,CALM2,CDK5R1,ENO1,FHL2,FRG1,KCNN2,KCTD6,LMAN1,MYOM2,NEB,NEBL,NPNT,OBSCN,SVIL,SYNE1,SYNE2,TIMP4,XIRP2
GO Cellular Component	GO:0005811	lipid particle	152	4.386992e-2	1.000000e+0	4.805488e-1	1.768407e+0	6.785767e+0	12	4.613030e-3	8.157716e-3	213	1.606986e-1	1.000000e+0	1.000000e+0	1.503617e+0	5.320502e+0	8	71	5.755396e-3	1.126761e-1	MER34A,MER34A,MER34A,MER34A,MER34A,MER34A,MER34A,MER34A,MER34A,MER34A,MER34A,MER34A	ABHD5,ACSL3,ALOX15,ANXA2,CIDEA,PNPLA1,PNPLA3,PNPLA5
GO Cellular Component	GO:0005604	basement membrane	153	4.516679e-2	1.000000e+0	4.915210e-1	1.439127e+0	1.806651e+1	26	1.228179e-2	1.767505e-2	14	1.249142e-3	1.000000e+0	1.485587e-1	2.320801e+0	6.894172e+0	16	92	1.151079e-2	1.739130e-1	MER34A,MER34A,MER34A,MER34A,MER34A,MER34A,MER34A,MER34A,MER34A,MER34A,MER34A,MER34A,MER34A,MER34A,MER34A,MER34A,MER34A,MER34A,MER34A,MER34A,MER34A,MER34A,MER34A,MER34A,MER34A,MER34A	ANG,ANXA2,CASK,CCDC80,COL18A1,COL5A1,DLG1,EFNA5,EGFLAM,FGF9,LAMA2,LAMA3,MEGF9,MMRN2,NPNT,VWC2
GO Cellular Component	GO:0097733	photoreceptor cell cilium	154	4.547653e-2	1.000000e+0	4.916781e-1	1.542535e+0	1.231738e+1	19	8.373477e-3	1.291638e-2	273	2.154951e-1	1.000000e+0	1.000000e+0	1.334460e+0	7.493665e+0	10	100	7.194245e-3	1.000000e-1	MER34A,MER34A,MER34A,MER34A,MER34A,MER34A,MER34A,MER34A,MER34A,MER34A,MER34A,MER34A,MER34A,MER34A,MER34A,MER34A,MER34A,MER34A,MER34A	ATP8A2,BBS7,C21orf2,GUCY2D,IFT57,MAP1B,PCDH15,PRPH2,PTPRK,RGS9
GO Cellular Component	GO:0008290	F-actin capping protein complex	155	4.551879e-2	1.000000e+0	4.889599e-1	3.019631e+0	1.324665e+0	4	9.005203e-4	2.719239e-3	487	4.638101e-1	1.000000e+0	1.000000e+0	1.668076e+0	5.994932e-1	1	8	7.194245e-4	1.250000e-1	MER34A,MER34A,MER34A,MER34A	CAPZA3
GO Cellular Component	GO:1990604	IRE1-TRAF2-ASK1 complex	156	4.622488e-2	1.000000e+0	4.933617e-1	5.881239e+0	3.400644e-1	2	2.311791e-4	1.359619e-3	304	2.677245e-1	1.000000e+0	1.000000e+0	3.336151e+0	2.997466e-1	1	4	7.194245e-4	2.500000e-1	MER34A,MER34A	MAP3K5
GO Cellular Component	GO:0031253	cell projection membrane	157	4.824794e-2	1.000000e+0	5.116740e-1	1.257335e+0	4.612933e+1	58	3.135916e-2	3.942896e-2	72	4.221128e-2	1.000000e+0	9.761358e-1	1.373078e+0	2.330530e+1	32	311	2.302158e-2	1.028939e-1	MER34A,MER34A,MER34A,MER34A,MER34A,MER34A,MER34A,MER34A,MER34A,MER34A,MER34A,MER34A,MER34A,MER34A,MER34A,MER34A,MER34A,MER34A,MER34A,MER34A,MER34A,MER34A,MER34A,MER34A,MER34A,MER34A,MER34A,MER34A,MER34A,MER34A,MER34A,MER34A,MER34A,MER34A,MER34A,MER34A,MER34A,MER34A,MER34A,MER34A,MER34A,MER34A,MER34A,MER34A,MER34A,MER34A,MER34A,MER34A,MER34A,MER34A,MER34A,MER34A,MER34A,MER34A,MER34A,MER34A,MER34A,…	ABCC2,ARF4,ASAP1,ATP2B1,ATP8B1,BBS7,C2CD5,CASK,CHRNA7,CNTNAP2,DLG1,EFCAB7,FAM65B,GRIA1,GUCY2D,ITGB1,KIAA1462,MYO1D,NRG1,PDE9A,PKD2,PSD4,RGS9,ROBO2,SLC34A2,SNTG1,SYNE2,THY1,TMEM17,TTC8,VASP,WLS
GO Cellular Component	GO:0017059	serine C-palmitoyltransferase complex	158	4.930656e-2	1.000000e+0	5.195913e-1	2.939756e+0	1.360657e+0	4	9.249878e-4	2.719239e-3	151	1.161869e-1	1.000000e+0	1.000000e+0	3.336151e+0	5.994932e-1	2	8	1.438849e-3	2.500000e-1	MER34A,MER34A,MER34A,MER34A	SPTLC1,SPTSSA
GO Cellular Component	GO:0034703	cation channel complex	159	4.939007e-2	1.000000e+0	5.171979e-1	1.273208e+0	4.084171e+1	52	2.776459e-2	3.535010e-2	68	3.055938e-2	1.000000e+0	7.482554e-1	1.529069e+0	1.438784e+1	22	192	1.582734e-2	1.145833e-1	MER34A,MER34A,MER34A,MER34A,MER34A,MER34A,MER34A,MER34A,MER34A,MER34A,MER34A,MER34A,MER34A,MER34A,MER34A,MER34A,MER34A,MER34A,MER34A,MER34A,MER34A,MER34A,MER34A,MER34A,MER34A,MER34A,MER34A,MER34A,MER34A,MER34A,MER34A,MER34A,MER34A,MER34A,MER34A,MER34A,MER34A,MER34A,MER34A,MER34A,MER34A,MER34A,MER34A,MER34A,MER34A,MER34A,MER34A,MER34A,MER34A,MER34A,MER34A,MER34A	CACNA1A,CACNA1E,CACNA2D1,CACNB2,CACNG3,CALM2,CAMK2D,CATSPERB,CNTNAP2,DPP10,GRIN2A,GRIN2B,KCNF1,KCNIP1,KCNIP4,KCNJ16,KCNJ2,KCNJ3,KCNMB1,KCNMB4,KCNU1,NLGN1
GO Cellular Component	GO:0005666	DNA-directed RNA polymerase III complex	160	4.997581e-2	1.000000e+0	5.200608e-1	3.668126e+0	8.178564e-1	3	5.559867e-4	2.039429e-3	684	7.540787e-1	1.000000e+0	1.000000e+0	7.413669e-1	1.348860e+0	1	18	7.194245e-4	5.555556e-2	MER34A,MER34A,MER34A	CRCP
GO Cellular Component	GO:0016323	basolateral plasma membrane	161	4.998128e-2	1.000000e+0	5.168872e-1	1.311005e+0	3.203649e+1	42	2.177871e-2	2.855201e-2	142	1.000822e-1	1.000000e+0	1.000000e+0	1.347292e+0	1.558682e+1	21	208	1.510791e-2	1.009615e-1	MER34A,MER34A,MER34A,MER34A,MER34A,MER34A,MER34A,MER34A,MER34A,MER34A,MER34A,MER34A,MER34A,MER34A,MER34A,MER34A,MER34A,MER34A,MER34A,MER34A,MER34A,MER34A,MER34A,MER34A,MER34A,MER34A,MER34A,MER34A,MER34A,MER34A,MER34A,MER34A,MER34A,MER34A,MER34A,MER34A,MER34A,MER34A,MER34A,MER34A,MER34A,MER34A	AJAP1,ANK2,ANXA2,AQP9,ATP2B1,CADM1,CASK,CDH2,CXADR,DLG1,EPCAM,HPGD,KCNJ16,MAP7,MYO1D,P2RY1,PKD2,S100G,SLC23A2,SLC4A7,SLCO4C1
GO Cellular Component	GO:1990454	L-type voltage-gated calcium channel complex	162	5.115584e-2	1.000000e+0	5.257684e-1	2.519365e+0	1.984627e+0	5	1.349169e-3	3.399048e-3	132	9.155609e-2	1.000000e+0	1.000000e+0	3.812744e+0	5.245566e-1	2	7	1.438849e-3	2.857143e-1	MER34A,MER34A,MER34A,MER34A,MER34A	CACNA2D1,CACNB2
GO Cellular Component	GO:0005759	mitochondrial matrix	163	5.162671e-2	1.000000e+0	5.273526e-1	1.266000e+0	4.186415e+1	53	2.845966e-2	3.602991e-2	767	9.222233e-1	1.000000e+0	1.000000e+0	7.884121e-1	3.424605e+1	27	457	1.942446e-2	5.908096e-2	MER34A,MER34A,MER34A,MER34A,MER34A,MER34A,MER34A,MER34A,MER34A,MER34A,MER34A,MER34A,MER34A,MER34A,MER34A,MER34A,MER34A,MER34A,MER34A,MER34A,MER34A,MER34A,MER34A,MER34A,MER34A,MER34A,MER34A,MER34A,MER34A,MER34A,MER34A,MER34A,MER34A,MER34A,MER34A,MER34A,MER34A,MER34A,MER34A,MER34A,MER34A,MER34A,MER34A,MER34A,MER34A,MER34A,MER34A,MER34A,MER34A,MER34A,MER34A,MER34A,MER34A	ACADSB,ALDH7A1,ARG2,AUH,BDH1,CARKD,COQ5,CPS1,DHFRL1,ELAC2,ETNPPL,FTMT,GSR,HIBCH,ISCA1,LRPPRC,LYRM4,MALSU1,MRPS24,MTHFD1L,PABPC5,PARK7,PDHA2,PDHB,PPM1K,SUPV3L1,TRMT10C
GO Cellular Component	GO:0031984	organelle subcompartment	164	5.213232e-2	1.000000e+0	5.292702e-1	1.259116e+0	4.368145e+1	55	2.969507e-2	3.738953e-2	472	4.314236e-1	1.000000e+0	1.000000e+0	1.049104e+0	2.382986e+1	25	318	1.798561e-2	7.861635e-2	MER34A,MER34A,MER34A,MER34A,MER34A,MER34A,MER34A,MER34A,MER34A,MER34A,MER34A,MER34A,MER34A,MER34A,MER34A,MER34A,MER34A,MER34A,MER34A,MER34A,MER34A,MER34A,MER34A,MER34A,MER34A,MER34A,MER34A,MER34A,MER34A,MER34A,MER34A,MER34A,MER34A,MER34A,MER34A,MER34A,MER34A,MER34A,MER34A,MER34A,MER34A,MER34A,MER34A,MER34A,MER34A,MER34A,MER34A,MER34A,MER34A,MER34A,MER34A,MER34A,MER34A,MER34A,MER34A	AP1S2,APP,BICD1,CBY1,CCDC91,COG2,FURIN,FUT10,FUT8,GCNT1,GOLIM4,GOSR1,LAP3,MLANA,MOB4,NBEA,PI4K2B,ST6GAL2,STX6,SULF1,TMEM230,USO1,VAMP3,VPS54,WLS
GO Cellular Component	GO:0008328	ionotropic glutamate receptor complex	165	5.259006e-2	1.000000e+0	5.306815e-1	1.480275e+0	1.418655e+1	21	9.644153e-3	1.427600e-2	17	1.824928e-3	1.000000e+0	1.787356e-1	2.901001e+0	3.447086e+0	10	46	7.194245e-3	2.173913e-1	MER34A,MER34A,MER34A,MER34A,MER34A,MER34A,MER34A,MER34A,MER34A,MER34A,MER34A,MER34A,MER34A,MER34A,MER34A,MER34A,MER34A,MER34A,MER34A,MER34A,MER34A	ABHD12,CACNG3,DLG1,GRIA1,GRIN2A,GRIN2B,NLGN1,OLFM3,VWC2,VWC2L
GO Cellular Component	GO:0030016	myofibril	166	5.331394e-2	1.000000e+0	5.347452e-1	1.299672e+0	3.308527e+1	43	2.249168e-2	2.923182e-2	398	3.545406e-1	1.000000e+0	1.000000e+0	1.112050e+0	1.618632e+1	18	216	1.294964e-2	8.333333e-2	MER34A,MER34A,MER34A,MER34A,MER34A,MER34A,MER34A,MER34A,MER34A,MER34A,MER34A,MER34A,MER34A,MER34A,MER34A,MER34A,MER34A,MER34A,MER34A,MER34A,MER34A,MER34A,MER34A,MER34A,MER34A,MER34A,MER34A,MER34A,MER34A,MER34A,MER34A,MER34A,MER34A,MER34A,MER34A,MER34A,MER34A,MER34A,MER34A,MER34A,MER34A,MER34A,MER34A	ANK2,BIN1,CALM2,ENO1,FHL2,FRG1,KCNN2,KCTD6,LMAN1,MYOM2,NEB,NEBL,OBSCN,SVIL,SYNE1,SYNE2,TIMP4,XIRP2
GO Cellular Component	GO:1990032	parallel fiber	167	5.337033e-2	1.000000e+0	5.321054e-1	5.422825e+0	3.688115e-1	2	2.507216e-4	1.359619e-3	104	7.493665e-2	1.000000e+0	1.000000e+0	1.334460e+1	7.493665e-2	1	1	7.194245e-4	1.000000e+0	MER34A,MER34A	DAB2IP
GO Cellular Component	GO:0097025	MPP7-DLG1-LIN7 complex	168	5.456496e-2	1.000000e+0	5.407777e-1	3.536496e+0	8.482974e-1	3	5.766808e-4	2.039429e-3	358	3.226106e-1	1.000000e+0	1.000000e+0	2.668921e+0	3.746833e-1	1	5	7.194245e-4	2.000000e-1	MER34A,MER34A,MER34A	DLG1
GO Cellular Component	GO:0097449	astrocyte projection	169	5.600830e-2	1.000000e+0	5.517977e-1	2.453527e+0	2.037883e+0	5	1.385372e-3	3.399048e-3	234	1.971942e-1	1.000000e+0	1.000000e+0	2.426292e+0	8.243032e-1	2	11	1.438849e-3	1.818182e-1	MER34A,MER34A,MER34A,MER34A,MER34A	APP,SYT4
[truncated: 2,341 more rows]
