# Supplementary material for: Genome-wide bioinformatic analyses predict key host and viral factors in SARS-CoV-2 pathogenesis
Source: Commun Biol. 2021 May 17;4:590. doi: 10.1038/s42003-021-02095-0 (PMC8128904; doi:10.1038/s42003-021-02095-0)
Supplement: Supplementary file 12 — Supplementary Data 10 [file 42003_2021_2095_MOESM12_ESM.zip › GREAT_Analysis_TE/GREATperFamily_Analysis_MamRep4096.tsv]

# GREAT version 4.0.4	Species assembly: hg19	Association rule: Basal+extension: 5000 bp upstream, 1000 bp downstream, 1000000 bp max extension, curated regulatory domains included
# Ontology summary statistics are provided in the footer.
#
# Ontology	ID	Desc	BinomRank	BinomP	BinomBonfP	BinomFdrQ	RegionFoldEnrich	ExpRegions	ObsRegions	GenomeFrac	SetCov	HyperRank	HyperP	HyperBonfP	HyperFdrQ	GeneFoldEnrich	ExpGenes	ObsGenes	TotalGenes	GeneSetCov	TermCov	Regions	Genes
Ensembl Genes	386	SLC9A1	1	8.791977e-10	1.630824e-5	1.630824e-5	6.376569e+1	9.409449e-2	6	7.403186e-5	4.720692e-3	1	7.569141e-2	1.000000e+0	1.000000e+0	1.321154e+1	7.569141e-2	1	1	7.122507e-4	1.000000e+0	MamRep4096,MamRep4096,MamRep4096,MamRep4096,MamRep4096,MamRep4096	SLC9A1
Ensembl Genes	15856	CPEB4	2	1.283064e-9	2.379955e-5	1.189978e-5	3.761564e+1	1.860928e-1	7	1.464145e-4	5.507474e-3	1	7.569141e-2	1.000000e+0	1.000000e+0	1.321154e+1	7.569141e-2	1	1	7.122507e-4	1.000000e+0	MamRep4096,MamRep4096,MamRep4096,MamRep4096,MamRep4096,MamRep4096,MamRep4096	CPEB4
Ensembl Genes	1326	DPM3	3	1.698382e-9	3.150329e-5	1.050110e-5	2.803821e+2	1.426624e-2	4	1.122443e-5	3.147128e-3	1	7.569141e-2	1.000000e+0	1.000000e+0	1.321154e+1	7.569141e-2	1	1	7.122507e-4	1.000000e+0	MamRep4096,MamRep4096,MamRep4096,MamRep4096	DPM3
Ensembl Genes	1327	KRTCAP2	4	1.875543e-9	3.478945e-5	8.697362e-6	2.734931e+2	1.462560e-2	4	1.150716e-5	3.147128e-3	1	7.569141e-2	1.000000e+0	1.000000e+0	1.321154e+1	7.569141e-2	1	1	7.122507e-4	1.000000e+0	MamRep4096,MamRep4096,MamRep4096,MamRep4096	KRTCAP2
Ensembl Genes	6574	SPESP1	5	2.802744e-8	5.198810e-4	1.039762e-4	6.124240e+1	8.164279e-2	5	6.423508e-5	3.933910e-3	1	7.569141e-2	1.000000e+0	1.000000e+0	1.321154e+1	7.569141e-2	1	1	7.122507e-4	1.000000e+0	MamRep4096,MamRep4096,MamRep4096,MamRep4096,MamRep4096	SPESP1
Ensembl Genes	4684	METTL7B	6	3.538863e-8	6.564237e-4	1.094039e-4	1.308073e+2	3.057934e-2	4	2.405928e-5	3.147128e-3	1	7.569141e-2	1.000000e+0	1.000000e+0	1.321154e+1	7.569141e-2	1	1	7.122507e-4	1.000000e+0	MamRep4096,MamRep4096,MamRep4096,MamRep4096	METTL7B
Ensembl Genes	5089	NOS1	7	8.117356e-8	1.505688e-3	2.150983e-4	2.039904e+1	3.431534e-1	7	2.699870e-4	5.507474e-3	1	7.569141e-2	1.000000e+0	1.000000e+0	1.321154e+1	7.569141e-2	1	1	7.122507e-4	1.000000e+0	MamRep4096,MamRep4096,MamRep4096,MamRep4096,MamRep4096,MamRep4096,MamRep4096	NOS1
Ensembl Genes	7326	ABCC11	8	9.185595e-8	1.703836e-3	2.129795e-4	1.028853e+2	3.887826e-2	4	3.058872e-5	3.147128e-3	1	7.569141e-2	1.000000e+0	1.000000e+0	1.321154e+1	7.569141e-2	1	1	7.122507e-4	1.000000e+0	MamRep4096,MamRep4096,MamRep4096,MamRep4096	ABCC11
Ensembl Genes	3387	GLYATL1	9	1.335960e-7	2.478072e-3	2.753414e-4	4.458785e+1	1.121382e-1	5	8.822831e-5	3.933910e-3	1	7.569141e-2	1.000000e+0	1.000000e+0	1.321154e+1	7.569141e-2	1	1	7.122507e-4	1.000000e+0	MamRep4096,MamRep4096,MamRep4096,MamRep4096,MamRep4096	GLYATL1
Ensembl Genes	20015	KIAA1210	10	1.417072e-7	2.628527e-3	2.628527e-4	4.405542e+1	1.134934e-1	5	8.929459e-5	3.933910e-3	1	7.569141e-2	1.000000e+0	1.000000e+0	1.321154e+1	7.569141e-2	1	1	7.122507e-4	1.000000e+0	MamRep4096,MamRep4096,MamRep4096,MamRep4096,MamRep4096	KIAA1210
Ensembl Genes	4683	OR10P1	11	1.629392e-7	3.022359e-3	2.747599e-4	8.904325e+1	4.492199e-2	4	3.534382e-5	3.147128e-3	1	7.569141e-2	1.000000e+0	1.000000e+0	1.321154e+1	7.569141e-2	1	1	7.122507e-4	1.000000e+0	MamRep4096,MamRep4096,MamRep4096,MamRep4096	OR10P1
Ensembl Genes	9903	FFAR2	12	2.962320e-7	5.494807e-3	4.579006e-4	7.657145e+1	5.223879e-2	4	4.110054e-5	3.147128e-3	1	7.569141e-2	1.000000e+0	1.000000e+0	1.321154e+1	7.569141e-2	1	1	7.122507e-4	1.000000e+0	MamRep4096,MamRep4096,MamRep4096,MamRep4096	FFAR2
Ensembl Genes	12143	VSX1	13	4.082984e-7	7.573527e-3	5.825790e-4	7.060722e+1	5.665143e-2	4	4.457233e-5	3.147128e-3	1	7.569141e-2	1.000000e+0	1.000000e+0	1.321154e+1	7.569141e-2	1	1	7.122507e-4	1.000000e+0	MamRep4096,MamRep4096,MamRep4096,MamRep4096	VSX1
Ensembl Genes	20014	LONRF3	14	4.585259e-7	8.505197e-3	6.075141e-4	3.465714e+1	1.442704e-1	5	1.135094e-4	3.933910e-3	1	7.569141e-2	1.000000e+0	1.000000e+0	1.321154e+1	7.569141e-2	1	1	7.122507e-4	1.000000e+0	MamRep4096,MamRep4096,MamRep4096,MamRep4096,MamRep4096	LONRF3
Ensembl Genes	6573	ANP32A	15	6.178062e-7	1.145969e-2	7.639791e-4	3.260179e+1	1.533658e-1	5	1.206655e-4	3.933910e-3	1	7.569141e-2	1.000000e+0	1.000000e+0	1.321154e+1	7.569141e-2	1	1	7.122507e-4	1.000000e+0	MamRep4096,MamRep4096,MamRep4096,MamRep4096,MamRep4096	ANP32A
Ensembl Genes	5637	MMP14	16	6.568872e-7	1.218460e-2	7.615375e-4	1.890225e+2	1.587112e-2	3	1.248712e-5	2.360346e-3	1	7.569141e-2	1.000000e+0	1.000000e+0	1.321154e+1	7.569141e-2	1	1	7.122507e-4	1.000000e+0	MamRep4096,MamRep4096,MamRep4096	MMP14
Ensembl Genes	12144	ENTPD6	17	8.981555e-7	1.665989e-2	9.799933e-4	5.783282e+1	6.916488e-2	4	5.441769e-5	3.147128e-3	1	7.569141e-2	1.000000e+0	1.000000e+0	1.321154e+1	7.569141e-2	1	1	7.122507e-4	1.000000e+0	MamRep4096,MamRep4096,MamRep4096,MamRep4096	ENTPD6
Ensembl Genes	387	WDTC1	18	9.337334e-7	1.731982e-2	9.622123e-4	5.726607e+1	6.984938e-2	4	5.495624e-5	3.147128e-3	1	7.569141e-2	1.000000e+0	1.000000e+0	1.321154e+1	7.569141e-2	1	1	7.122507e-4	1.000000e+0	MamRep4096,MamRep4096,MamRep4096,MamRep4096	WDTC1
Ensembl Genes	5638	LRP10	19	9.627710e-7	1.785844e-2	9.399179e-4	1.663164e+2	1.803791e-2	3	1.419191e-5	2.360346e-3	1	7.569141e-2	1.000000e+0	1.000000e+0	1.321154e+1	7.569141e-2	1	1	7.122507e-4	1.000000e+0	MamRep4096,MamRep4096,MamRep4096	LRP10
Ensembl Genes	4063	BSX	20	1.507442e-6	2.796154e-2	1.398077e-3	5.071229e+1	7.887634e-2	4	6.205849e-5	3.147128e-3	1	7.569141e-2	1.000000e+0	1.000000e+0	1.321154e+1	7.569141e-2	1	1	7.122507e-4	1.000000e+0	MamRep4096,MamRep4096,MamRep4096,MamRep4096	BSX
Ensembl Genes	13448	EXOSC7	21	1.786592e-6	3.313950e-2	1.578071e-3	1.352026e+2	2.218893e-2	3	1.745785e-5	2.360346e-3	1	7.569141e-2	1.000000e+0	1.000000e+0	1.321154e+1	7.569141e-2	1	1	7.122507e-4	1.000000e+0	MamRep4096,MamRep4096,MamRep4096	EXOSC7
Ensembl Genes	5392	MED4	22	1.950649e-6	3.618259e-2	1.644663e-3	4.749715e+1	8.421557e-2	4	6.625930e-5	3.147128e-3	1	7.569141e-2	1.000000e+0	1.000000e+0	1.321154e+1	7.569141e-2	1	1	7.122507e-4	1.000000e+0	MamRep4096,MamRep4096,MamRep4096,MamRep4096	MED4
Ensembl Genes	5393	ITM2B	23	2.344470e-6	4.348757e-2	1.890764e-3	4.532659e+1	8.824843e-2	4	6.943228e-5	3.147128e-3	1	7.569141e-2	1.000000e+0	1.000000e+0	1.321154e+1	7.569141e-2	1	1	7.122507e-4	1.000000e+0	MamRep4096,MamRep4096,MamRep4096,MamRep4096	ITM2B
Ensembl Genes	4064	HSPA8	24	2.784420e-6	5.164821e-2	2.152009e-3	4.338499e+1	9.219778e-2	4	7.253956e-5	3.147128e-3	1	7.569141e-2	1.000000e+0	1.000000e+0	1.321154e+1	7.569141e-2	1	1	7.122507e-4	1.000000e+0	MamRep4096,MamRep4096,MamRep4096,MamRep4096	HSPA8
Ensembl Genes	5088	FBXO21	25	3.861708e-6	7.163082e-2	2.865233e-3	3.991504e+1	1.002128e-1	4	7.884567e-5	3.147128e-3	1	7.569141e-2	1.000000e+0	1.000000e+0	1.321154e+1	7.569141e-2	1	1	7.122507e-4	1.000000e+0	MamRep4096,MamRep4096,MamRep4096,MamRep4096	FBXO21
Ensembl Genes	2441	VCL	26	4.461533e-6	8.275698e-2	3.182961e-3	3.847121e+1	1.039739e-1	4	8.180477e-5	3.147128e-3	1	7.569141e-2	1.000000e+0	1.000000e+0	1.321154e+1	7.569141e-2	1	1	7.122507e-4	1.000000e+0	MamRep4096,MamRep4096,MamRep4096,MamRep4096	VCL
Ensembl Genes	3351	SLC43A1	27	4.522574e-6	8.388923e-2	3.107008e-3	9.900427e+1	3.030172e-2	3	2.384085e-5	2.360346e-3	1	7.569141e-2	1.000000e+0	1.000000e+0	1.321154e+1	7.569141e-2	1	1	7.122507e-4	1.000000e+0	MamRep4096,MamRep4096,MamRep4096	SLC43A1
Ensembl Genes	5022	MMAB	28	5.002790e-6	9.279675e-2	3.314170e-3	3.736265e+1	1.070588e-1	4	8.423194e-5	3.147128e-3	1	7.569141e-2	1.000000e+0	1.000000e+0	1.321154e+1	7.569141e-2	1	1	7.122507e-4	1.000000e+0	MamRep4096,MamRep4096,MamRep4096,MamRep4096	MMAB
Ensembl Genes	15855	BOD1	29	5.815981e-6	1.078806e-1	3.720022e-3	2.051163e+1	2.437641e-1	5	1.917892e-4	3.933910e-3	1	7.569141e-2	1.000000e+0	1.000000e+0	1.321154e+1	7.569141e-2	1	1	7.122507e-4	1.000000e+0	MamRep4096,MamRep4096,MamRep4096,MamRep4096,MamRep4096	BOD1
Ensembl Genes	17460	PON2	30	7.141947e-6	1.324760e-1	4.415866e-3	8.491149e+1	3.533091e-2	3	2.779773e-5	2.360346e-3	1	7.569141e-2	1.000000e+0	1.000000e+0	1.321154e+1	7.569141e-2	1	1	7.122507e-4	1.000000e+0	MamRep4096,MamRep4096,MamRep4096	PON2
Ensembl Genes	4817	IFNG	31	7.280772e-6	1.350510e-1	4.356485e-3	1.957272e+1	2.554576e-1	5	2.009895e-4	3.933910e-3	1	7.569141e-2	1.000000e+0	1.000000e+0	1.321154e+1	7.569141e-2	1	1	7.122507e-4	1.000000e+0	MamRep4096,MamRep4096,MamRep4096,MamRep4096,MamRep4096	IFNG
Ensembl Genes	3350	RTN4RL2	32	8.060026e-6	1.495054e-1	4.672044e-3	8.152696e+1	3.679764e-2	3	2.895173e-5	2.360346e-3	1	7.569141e-2	1.000000e+0	1.000000e+0	1.321154e+1	7.569141e-2	1	1	7.122507e-4	1.000000e+0	MamRep4096,MamRep4096,MamRep4096	RTN4RL2
Ensembl Genes	13698	FOXP1	33	9.412977e-6	1.746013e-1	5.290949e-3	9.889195e+0	7.078433e-1	7	5.569184e-4	5.507474e-3	1	7.569141e-2	1.000000e+0	1.000000e+0	1.321154e+1	7.569141e-2	1	1	7.122507e-4	1.000000e+0	MamRep4096,MamRep4096,MamRep4096,MamRep4096,MamRep4096,MamRep4096,MamRep4096	FOXP1
Ensembl Genes	4347	APOLD1	34	1.038662e-5	1.926614e-1	5.666512e-3	7.485729e+1	4.007626e-2	3	3.153128e-5	2.360346e-3	1	7.569141e-2	1.000000e+0	1.000000e+0	1.321154e+1	7.569141e-2	1	1	7.122507e-4	1.000000e+0	MamRep4096,MamRep4096,MamRep4096	APOLD1
Ensembl Genes	7409	CCDC113	35	1.069912e-5	1.984580e-1	5.670228e-3	7.411387e+1	4.047825e-2	3	3.184756e-5	2.360346e-3	1	7.569141e-2	1.000000e+0	1.000000e+0	1.321154e+1	7.569141e-2	1	1	7.122507e-4	1.000000e+0	MamRep4096,MamRep4096,MamRep4096	CCDC113
Ensembl Genes	15197	ANXA2R	36	1.168823e-5	2.168050e-1	6.022361e-3	3.006508e+1	1.330447e-1	4	1.046772e-4	3.147128e-3	1	7.569141e-2	1.000000e+0	1.000000e+0	1.321154e+1	7.569141e-2	1	1	7.122507e-4	1.000000e+0	MamRep4096,MamRep4096,MamRep4096,MamRep4096	ANXA2R
Ensembl Genes	5966	ACOT1	37	1.188095e-5	2.203797e-1	5.956209e-3	7.154422e+1	4.193211e-2	3	3.299143e-5	2.360346e-3	1	7.569141e-2	1.000000e+0	1.000000e+0	1.321154e+1	7.569141e-2	1	1	7.122507e-4	1.000000e+0	MamRep4096,MamRep4096,MamRep4096	ACOT1
Ensembl Genes	7332	ZNF423	38	1.255478e-5	2.328786e-1	6.128385e-3	1.746280e+1	2.863230e-1	5	2.252738e-4	3.933910e-3	1	7.569141e-2	1.000000e+0	1.000000e+0	1.321154e+1	7.569141e-2	1	1	7.122507e-4	1.000000e+0	MamRep4096,MamRep4096,MamRep4096,MamRep4096,MamRep4096	ZNF423
Ensembl Genes	7364	BBS2	39	1.568905e-5	2.910162e-1	7.461954e-3	6.514497e+1	4.605114e-2	3	3.623221e-5	2.360346e-3	1	7.569141e-2	1.000000e+0	1.000000e+0	1.321154e+1	7.569141e-2	1	1	7.122507e-4	1.000000e+0	MamRep4096,MamRep4096,MamRep4096	BBS2
Ensembl Genes	5661	EFS	40	1.599472e-5	2.966861e-1	7.417152e-3	3.528065e+2	5.668830e-3	2	4.460134e-6	1.573564e-3	1	7.569141e-2	1.000000e+0	1.000000e+0	1.321154e+1	7.569141e-2	1	1	7.122507e-4	1.000000e+0	MamRep4096,MamRep4096	EFS
Ensembl Genes	12404	ZFP64	41	1.657503e-5	3.074502e-1	7.498786e-3	1.164558e+1	5.152168e-1	6	4.053633e-4	4.720692e-3	1	7.569141e-2	1.000000e+0	1.000000e+0	1.321154e+1	7.569141e-2	1	1	7.122507e-4	1.000000e+0	MamRep4096,MamRep4096,MamRep4096,MamRep4096,MamRep4096,MamRep4096	ZFP64
Ensembl Genes	7408	CSNK2A2	42	1.894649e-5	3.514384e-1	8.367582e-3	6.112843e+1	4.907700e-2	3	3.861290e-5	2.360346e-3	1	7.569141e-2	1.000000e+0	1.000000e+0	1.321154e+1	7.569141e-2	1	1	7.122507e-4	1.000000e+0	MamRep4096,MamRep4096,MamRep4096	CSNK2A2
Ensembl Genes	8208	MRM1	43	1.910118e-5	3.543078e-1	8.239716e-3	2.649661e+1	1.509627e-1	4	1.187747e-4	3.147128e-3	1	7.569141e-2	1.000000e+0	1.000000e+0	1.321154e+1	7.569141e-2	1	1	7.122507e-4	1.000000e+0	MamRep4096,MamRep4096,MamRep4096,MamRep4096	MRM1
Ensembl Genes	8209	LHX1	44	1.961163e-5	3.637761e-1	8.267639e-3	2.631712e+1	1.519923e-1	4	1.195848e-4	3.147128e-3	1	7.569141e-2	1.000000e+0	1.000000e+0	1.321154e+1	7.569141e-2	1	1	7.122507e-4	1.000000e+0	MamRep4096,MamRep4096,MamRep4096,MamRep4096	LHX1
Ensembl Genes	5201	STX2	45	2.002366e-5	3.714189e-1	8.253753e-3	2.617643e+1	1.528092e-1	4	1.202275e-4	3.147128e-3	1	7.569141e-2	1.000000e+0	1.000000e+0	1.321154e+1	7.569141e-2	1	1	7.122507e-4	1.000000e+0	MamRep4096,MamRep4096,MamRep4096,MamRep4096	STX2
Ensembl Genes	14877	MGARP	46	2.091643e-5	3.879789e-1	8.434323e-3	5.912125e+1	5.074318e-2	3	3.992382e-5	2.360346e-3	1	7.569141e-2	1.000000e+0	1.000000e+0	1.321154e+1	7.569141e-2	1	1	7.122507e-4	1.000000e+0	MamRep4096,MamRep4096,MamRep4096	MGARP
Ensembl Genes	15411	ERAP2	47	2.265860e-5	4.202944e-1	8.942433e-3	5.754554e+1	5.213263e-2	3	4.101701e-5	2.360346e-3	1	7.569141e-2	1.000000e+0	1.000000e+0	1.321154e+1	7.569141e-2	1	1	7.122507e-4	1.000000e+0	MamRep4096,MamRep4096,MamRep4096	ERAP2
Ensembl Genes	2482	LRIT1	48	2.491358e-5	4.621220e-1	9.627542e-3	2.825552e+2	7.078264e-3	2	5.569051e-6	1.573564e-3	1	7.569141e-2	1.000000e+0	1.000000e+0	1.321154e+1	7.569141e-2	1	1	7.122507e-4	1.000000e+0	MamRep4096,MamRep4096	LRIT1
Ensembl Genes	6130	AK7	49	2.963157e-5	5.496360e-1	1.121706e-2	5.255774e+1	5.708008e-2	3	4.490958e-5	2.360346e-3	1	7.569141e-2	1.000000e+0	1.000000e+0	1.321154e+1	7.569141e-2	1	1	7.122507e-4	1.000000e+0	MamRep4096,MamRep4096,MamRep4096	AK7
Ensembl Genes	12931	NF2	50	2.979827e-5	5.527281e-1	1.105456e-2	5.245813e+1	5.718846e-2	3	4.499486e-5	2.360346e-3	1	7.569141e-2	1.000000e+0	1.000000e+0	1.321154e+1	7.569141e-2	1	1	7.122507e-4	1.000000e+0	MamRep4096,MamRep4096,MamRep4096	NF2
Ensembl Genes	15375	XRCC4	51	3.380925e-5	6.271278e-1	1.229662e-2	2.286284e+1	1.749564e-1	4	1.376525e-4	3.147128e-3	1	7.569141e-2	1.000000e+0	1.000000e+0	1.321154e+1	7.569141e-2	1	1	7.122507e-4	1.000000e+0	MamRep4096,MamRep4096,MamRep4096,MamRep4096	XRCC4
Ensembl Genes	13697	MITF	52	3.811458e-5	7.069873e-1	1.359591e-2	1.001775e+1	5.989366e-1	6	4.712326e-4	4.720692e-3	1	7.569141e-2	1.000000e+0	1.000000e+0	1.321154e+1	7.569141e-2	1	1	7.122507e-4	1.000000e+0	MamRep4096,MamRep4096,MamRep4096,MamRep4096,MamRep4096,MamRep4096	MITF
Ensembl Genes	3601	FOSL1	53	4.208298e-5	7.805972e-1	1.472825e-2	2.172505e+2	9.205963e-3	2	7.243087e-6	1.573564e-3	1	7.569141e-2	1.000000e+0	1.000000e+0	1.321154e+1	7.569141e-2	1	1	7.122507e-4	1.000000e+0	MamRep4096,MamRep4096	FOSL1
Ensembl Genes	12403	SALL4	54	4.227021e-5	7.840701e-1	1.451982e-2	2.157659e+1	1.853861e-1	4	1.458585e-4	3.147128e-3	1	7.569141e-2	1.000000e+0	1.000000e+0	1.321154e+1	7.569141e-2	1	1	7.122507e-4	1.000000e+0	MamRep4096,MamRep4096,MamRep4096,MamRep4096	SALL4
Ensembl Genes	7182	SBK1	55	4.289354e-5	7.956323e-1	1.446604e-2	4.637339e+1	6.469227e-2	3	5.089872e-5	2.360346e-3	1	7.569141e-2	1.000000e+0	1.000000e+0	1.321154e+1	7.569141e-2	1	1	7.122507e-4	1.000000e+0	MamRep4096,MamRep4096,MamRep4096	SBK1
Ensembl Genes	17649	ASZ1	56	4.379863e-5	8.124208e-1	1.450751e-2	4.604647e+1	6.515157e-2	3	5.126008e-5	2.360346e-3	1	7.569141e-2	1.000000e+0	1.000000e+0	1.321154e+1	7.569141e-2	1	1	7.122507e-4	1.000000e+0	MamRep4096,MamRep4096,MamRep4096	ASZ1
Ensembl Genes	4837	CNOT2	57	4.646818e-5	8.619383e-1	1.512172e-2	2.105259e+1	1.900004e-1	4	1.494889e-4	3.147128e-3	1	7.569141e-2	1.000000e+0	1.000000e+0	1.321154e+1	7.569141e-2	1	1	7.122507e-4	1.000000e+0	MamRep4096,MamRep4096,MamRep4096,MamRep4096	CNOT2
Ensembl Genes	494	ZMYM1	58	5.172416e-5	9.594314e-1	1.654192e-2	4.352220e+1	6.893034e-2	3	5.423316e-5	2.360346e-3	1	7.569141e-2	1.000000e+0	1.000000e+0	1.321154e+1	7.569141e-2	1	1	7.122507e-4	1.000000e+0	MamRep4096,MamRep4096,MamRep4096	ZMYM1
Ensembl Genes	17461	ASB4	59	5.183529e-5	9.614928e-1	1.629649e-2	4.349053e+1	6.898054e-2	3	5.427265e-5	2.360346e-3	1	7.569141e-2	1.000000e+0	1.000000e+0	1.321154e+1	7.569141e-2	1	1	7.122507e-4	1.000000e+0	MamRep4096,MamRep4096,MamRep4096	ASB4
Ensembl Genes	15869	ARL10	60	5.304494e-5	9.839306e-1	1.639884e-2	1.934320e+2	1.033955e-2	2	8.134974e-6	1.573564e-3	1	7.569141e-2	1.000000e+0	1.000000e+0	1.321154e+1	7.569141e-2	1	1	7.122507e-4	1.000000e+0	MamRep4096,MamRep4096	ARL10
Ensembl Genes	12932	CABP7	61	5.435250e-5	1.000000e+0	1.652762e-2	4.279660e+1	7.009902e-2	3	5.515265e-5	2.360346e-3	1	7.569141e-2	1.000000e+0	1.000000e+0	1.321154e+1	7.569141e-2	1	1	7.122507e-4	1.000000e+0	MamRep4096,MamRep4096,MamRep4096	CABP7
Ensembl Genes	4348	DDX47	62	5.541508e-5	1.000000e+0	1.657894e-2	4.251641e+1	7.056099e-2	3	5.551612e-5	2.360346e-3	1	7.569141e-2	1.000000e+0	1.000000e+0	1.321154e+1	7.569141e-2	1	1	7.122507e-4	1.000000e+0	MamRep4096,MamRep4096,MamRep4096	DDX47
Ensembl Genes	4816	DYRK2	63	5.713098e-5	1.000000e+0	1.682099e-2	1.266934e+1	3.946535e-1	5	3.105063e-4	3.933910e-3	1	7.569141e-2	1.000000e+0	1.000000e+0	1.321154e+1	7.569141e-2	1	1	7.122507e-4	1.000000e+0	MamRep4096,MamRep4096,MamRep4096,MamRep4096,MamRep4096	DYRK2
Ensembl Genes	13449	CLEC3B	64	6.113921e-5	1.000000e+0	1.771986e-2	4.112137e+1	7.295476e-2	3	5.739950e-5	2.360346e-3	1	7.569141e-2	1.000000e+0	1.000000e+0	1.321154e+1	7.569141e-2	1	1	7.122507e-4	1.000000e+0	MamRep4096,MamRep4096,MamRep4096	CLEC3B
Ensembl Genes	6749	ISG20	65	7.512709e-5	1.000000e+0	2.143896e-2	3.834170e+1	7.824380e-2	3	6.156082e-5	2.360346e-3	1	7.569141e-2	1.000000e+0	1.000000e+0	1.321154e+1	7.569141e-2	1	1	7.122507e-4	1.000000e+0	MamRep4096,MamRep4096,MamRep4096	ISG20
Ensembl Genes	4836	MYRFL	66	8.304373e-5	1.000000e+0	2.333906e-2	1.809668e+1	2.210351e-1	4	1.739064e-4	3.147128e-3	1	7.569141e-2	1.000000e+0	1.000000e+0	1.321154e+1	7.569141e-2	1	1	7.122507e-4	1.000000e+0	MamRep4096,MamRep4096,MamRep4096,MamRep4096	MYRFL
Ensembl Genes	5194	TMEM132C	67	8.315799e-5	1.000000e+0	2.302235e-2	8.683282e+0	6.909829e-1	6	5.436530e-4	4.720692e-3	1	7.569141e-2	1.000000e+0	1.000000e+0	1.321154e+1	7.569141e-2	1	1	7.122507e-4	1.000000e+0	MamRep4096,MamRep4096,MamRep4096,MamRep4096,MamRep4096,MamRep4096	TMEM132C
Ensembl Genes	14541	CHIC2	68	8.356003e-5	1.000000e+0	2.279346e-2	1.806738e+1	2.213935e-1	4	1.741885e-4	3.147128e-3	1	7.569141e-2	1.000000e+0	1.000000e+0	1.321154e+1	7.569141e-2	1	1	7.122507e-4	1.000000e+0	MamRep4096,MamRep4096,MamRep4096,MamRep4096	CHIC2
Ensembl Genes	435	SERINC2	69	8.845997e-5	1.000000e+0	2.378035e-2	3.626928e+1	8.271463e-2	3	6.507839e-5	2.360346e-3	1	7.569141e-2	1.000000e+0	1.000000e+0	1.321154e+1	7.569141e-2	1	1	7.122507e-4	1.000000e+0	MamRep4096,MamRep4096,MamRep4096	SERINC2
Ensembl Genes	8111	ANKRD13B	70	1.090968e-4	1.000000e+0	2.890909e-2	1.346768e+2	1.485036e-2	2	1.168400e-5	1.573564e-3	1	7.569141e-2	1.000000e+0	1.000000e+0	1.321154e+1	7.569141e-2	1	1	7.122507e-4	1.000000e+0	MamRep4096,MamRep4096	ANKRD13B
Ensembl Genes	3385	GLYATL2	71	1.111743e-4	1.000000e+0	2.904468e-2	3.355296e+1	8.941089e-2	3	7.034688e-5	2.360346e-3	1	7.569141e-2	1.000000e+0	1.000000e+0	1.321154e+1	7.569141e-2	1	1	7.122507e-4	1.000000e+0	MamRep4096,MamRep4096,MamRep4096	GLYATL2
Ensembl Genes	14442	NCAPG	72	1.347906e-4	1.000000e+0	3.472543e-2	3.141890e+1	9.548394e-2	3	7.512505e-5	2.360346e-3	1	7.569141e-2	1.000000e+0	1.000000e+0	1.321154e+1	7.569141e-2	1	1	7.122507e-4	1.000000e+0	MamRep4096,MamRep4096,MamRep4096	NCAPG
Ensembl Genes	8211	ACACA	73	1.399254e-4	1.000000e+0	3.555447e-2	1.188407e+2	1.682926e-2	2	1.324096e-5	1.573564e-3	1	7.569141e-2	1.000000e+0	1.000000e+0	1.321154e+1	7.569141e-2	1	1	7.122507e-4	1.000000e+0	MamRep4096,MamRep4096	ACACA
Ensembl Genes	7181	XPO6	74	1.423629e-4	1.000000e+0	3.568499e-2	3.083789e+1	9.728293e-2	3	7.654047e-5	2.360346e-3	1	7.569141e-2	1.000000e+0	1.000000e+0	1.321154e+1	7.569141e-2	1	1	7.122507e-4	1.000000e+0	MamRep4096,MamRep4096,MamRep4096	XPO6
Ensembl Genes	14138	TMEM212	75	1.443702e-4	1.000000e+0	3.570564e-2	3.069074e+1	9.774934e-2	3	7.690743e-5	2.360346e-3	1	7.569141e-2	1.000000e+0	1.000000e+0	1.321154e+1	7.569141e-2	1	1	7.122507e-4	1.000000e+0	MamRep4096,MamRep4096,MamRep4096	TMEM212
Ensembl Genes	1567	FMO4	76	1.473473e-4	1.000000e+0	3.596244e-2	3.047746e+1	9.843340e-2	3	7.744563e-5	2.360346e-3	1	7.569141e-2	1.000000e+0	1.000000e+0	1.321154e+1	7.569141e-2	1	1	7.122507e-4	1.000000e+0	MamRep4096,MamRep4096,MamRep4096	FMO4
Ensembl Genes	13917	RPN1	77	1.499642e-4	1.000000e+0	3.612579e-2	3.029468e+1	9.902729e-2	3	7.791290e-5	2.360346e-3	1	7.569141e-2	1.000000e+0	1.000000e+0	1.321154e+1	7.569141e-2	1	1	7.122507e-4	1.000000e+0	MamRep4096,MamRep4096,MamRep4096	RPN1
Ensembl Genes	8728	C17orf77	78	1.569574e-4	1.000000e+0	3.732568e-2	1.121703e+2	1.783003e-2	2	1.402835e-5	1.573564e-3	1	7.569141e-2	1.000000e+0	1.000000e+0	1.321154e+1	7.569141e-2	1	1	7.122507e-4	1.000000e+0	MamRep4096,MamRep4096	C17orf77
Ensembl Genes	15795	CLINT1	79	1.633676e-4	1.000000e+0	3.835830e-2	1.010032e+1	4.950338e-1	5	3.894837e-4	3.933910e-3	1	7.569141e-2	1.000000e+0	1.000000e+0	1.321154e+1	7.569141e-2	1	1	7.122507e-4	1.000000e+0	MamRep4096,MamRep4096,MamRep4096,MamRep4096,MamRep4096	CLINT1
Ensembl Genes	7333	CNEP1R1	80	1.710661e-4	1.000000e+0	3.966381e-2	2.896117e+1	1.035870e-1	3	8.150036e-5	2.360346e-3	1	7.569141e-2	1.000000e+0	1.000000e+0	1.321154e+1	7.569141e-2	1	1	7.122507e-4	1.000000e+0	MamRep4096,MamRep4096,MamRep4096	CNEP1R1
Ensembl Genes	8726	CD300C	81	1.837394e-4	1.000000e+0	4.207632e-2	1.036228e+2	1.930076e-2	2	1.518549e-5	1.573564e-3	1	7.569141e-2	1.000000e+0	1.000000e+0	1.321154e+1	7.569141e-2	1	1	7.122507e-4	1.000000e+0	MamRep4096,MamRep4096	CD300C
Ensembl Genes	2481	LRIT2	82	1.917564e-4	1.000000e+0	4.337670e-2	1.014194e+2	1.972008e-2	2	1.551541e-5	1.573564e-3	1	7.569141e-2	1.000000e+0	1.000000e+0	1.321154e+1	7.569141e-2	1	1	7.122507e-4	1.000000e+0	MamRep4096,MamRep4096	LRIT2
Ensembl Genes	12321	SEMG2	83	2.019534e-4	1.000000e+0	4.513294e-2	9.880873e+1	2.024113e-2	2	1.592535e-5	1.573564e-3	1	7.569141e-2	1.000000e+0	1.000000e+0	1.321154e+1	7.569141e-2	1	1	7.122507e-4	1.000000e+0	MamRep4096,MamRep4096	SEMG2
Ensembl Genes	15493	C5orf63	84	2.097173e-4	1.000000e+0	4.631007e-2	2.700970e+1	1.110712e-1	3	8.738885e-5	2.360346e-3	1	7.569141e-2	1.000000e+0	1.000000e+0	1.321154e+1	7.569141e-2	1	1	7.122507e-4	1.000000e+0	MamRep4096,MamRep4096,MamRep4096	C5orf63
Ensembl Genes	14665	SHROOM3	85	2.132043e-4	1.000000e+0	4.652619e-2	1.412162e+1	2.832536e-1	4	2.228589e-4	3.147128e-3	1	7.569141e-2	1.000000e+0	1.000000e+0	1.321154e+1	7.569141e-2	1	1	7.122507e-4	1.000000e+0	MamRep4096,MamRep4096,MamRep4096,MamRep4096	SHROOM3
Ensembl Genes	15376	VCAN	86	2.137604e-4	1.000000e+0	4.610514e-2	1.411188e+1	2.834491e-1	4	2.230126e-4	3.147128e-3	1	7.569141e-2	1.000000e+0	1.000000e+0	1.321154e+1	7.569141e-2	1	1	7.122507e-4	1.000000e+0	MamRep4096,MamRep4096,MamRep4096,MamRep4096	VCAN
Ensembl Genes	14667	SEPT11	87	2.147601e-4	1.000000e+0	4.578833e-2	1.409446e+1	2.837995e-1	4	2.232884e-4	3.147128e-3	1	7.569141e-2	1.000000e+0	1.000000e+0	1.321154e+1	7.569141e-2	1	1	7.122507e-4	1.000000e+0	MamRep4096,MamRep4096,MamRep4096,MamRep4096	SEPT11
Ensembl Genes	6750	ACAN	88	2.217622e-4	1.000000e+0	4.674394e-2	2.649744e+1	1.132185e-1	3	8.907826e-5	2.360346e-3	1	7.569141e-2	1.000000e+0	1.000000e+0	1.321154e+1	7.569141e-2	1	1	7.122507e-4	1.000000e+0	MamRep4096,MamRep4096,MamRep4096	ACAN
Ensembl Genes	2591	C10orf62	89	2.219650e-4	1.000000e+0	4.626100e-2	9.421856e+1	2.122724e-2	2	1.670121e-5	1.573564e-3	1	7.569141e-2	1.000000e+0	1.000000e+0	1.321154e+1	7.569141e-2	1	1	7.122507e-4	1.000000e+0	MamRep4096,MamRep4096	C10orf62
Ensembl Genes	11016	SPRED2	90	2.305780e-4	1.000000e+0	4.752213e-2	9.368056e+0	5.337286e-1	5	4.199281e-4	3.933910e-3	1	7.569141e-2	1.000000e+0	1.000000e+0	1.321154e+1	7.569141e-2	1	1	7.122507e-4	1.000000e+0	MamRep4096,MamRep4096,MamRep4096,MamRep4096,MamRep4096	SPRED2
Ensembl Genes	14876	ELF2	91	2.417662e-4	1.000000e+0	4.928045e-2	2.572377e+1	1.166237e-1	3	9.175741e-5	2.360346e-3	1	7.569141e-2	1.000000e+0	1.000000e+0	1.321154e+1	7.569141e-2	1	1	7.122507e-4	1.000000e+0	MamRep4096,MamRep4096,MamRep4096	ELF2
Ensembl Genes	15412	LNPEP	92	2.482164e-4	1.000000e+0	5.004528e-2	2.549229e+1	1.176826e-1	3	9.259059e-5	2.360346e-3	1	7.569141e-2	1.000000e+0	1.000000e+0	1.321154e+1	7.569141e-2	1	1	7.122507e-4	1.000000e+0	MamRep4096,MamRep4096,MamRep4096	LNPEP
Ensembl Genes	14540	LNX1	93	2.792905e-4	1.000000e+0	5.570494e-2	1.314515e+1	3.042947e-1	4	2.394136e-4	3.147128e-3	1	7.569141e-2	1.000000e+0	1.000000e+0	1.321154e+1	7.569141e-2	1	1	7.122507e-4	1.000000e+0	MamRep4096,MamRep4096,MamRep4096,MamRep4096	LNX1
Ensembl Genes	341	SYF2	94	2.811153e-4	1.000000e+0	5.547242e-2	2.442515e+1	1.228242e-1	3	9.663588e-5	2.360346e-3	1	7.569141e-2	1.000000e+0	1.000000e+0	1.321154e+1	7.569141e-2	1	1	7.122507e-4	1.000000e+0	MamRep4096,MamRep4096,MamRep4096	SYF2
Ensembl Genes	5193	TMEM132B	95	2.864695e-4	1.000000e+0	5.593392e-2	8.931884e+0	5.597923e-1	5	4.404345e-4	3.933910e-3	1	7.569141e-2	1.000000e+0	1.000000e+0	1.321154e+1	7.569141e-2	1	1	7.122507e-4	1.000000e+0	MamRep4096,MamRep4096,MamRep4096,MamRep4096,MamRep4096	TMEM132B
Ensembl Genes	7264	ZNF689	96	2.978314e-4	1.000000e+0	5.754661e-2	8.124646e+1	2.461646e-2	2	1.936779e-5	1.573564e-3	1	7.569141e-2	1.000000e+0	1.000000e+0	1.321154e+1	7.569141e-2	1	1	7.122507e-4	1.000000e+0	MamRep4096,MamRep4096	ZNF689
Ensembl Genes	359	TRIM63	97	3.008773e-4	1.000000e+0	5.753580e-2	8.083077e+1	2.474305e-2	2	1.946739e-5	1.573564e-3	1	7.569141e-2	1.000000e+0	1.000000e+0	1.321154e+1	7.569141e-2	1	1	7.122507e-4	1.000000e+0	MamRep4096,MamRep4096	TRIM63
Ensembl Genes	15514	PDLIM4	98	3.108573e-4	1.000000e+0	5.883767e-2	7.951183e+1	2.515349e-2	2	1.979031e-5	1.573564e-3	1	7.569141e-2	1.000000e+0	1.000000e+0	1.321154e+1	7.569141e-2	1	1	7.122507e-4	1.000000e+0	MamRep4096,MamRep4096	PDLIM4
Ensembl Genes	4931	AMDHD1	99	3.157317e-4	1.000000e+0	5.915664e-2	7.889048e+1	2.535160e-2	2	1.994618e-5	1.573564e-3	1	7.569141e-2	1.000000e+0	1.000000e+0	1.321154e+1	7.569141e-2	1	1	7.122507e-4	1.000000e+0	MamRep4096,MamRep4096	AMDHD1
Ensembl Genes	5964	NUMB	100	3.346796e-4	1.000000e+0	6.207972e-2	2.300230e+1	1.304217e-1	3	1.026135e-4	2.360346e-3	1	7.569141e-2	1.000000e+0	1.000000e+0	1.321154e+1	7.569141e-2	1	1	7.122507e-4	1.000000e+0	MamRep4096,MamRep4096,MamRep4096	NUMB
Ensembl Genes	5025	TRPV4	101	3.583662e-4	1.000000e+0	6.581519e-2	2.246660e+1	1.335316e-1	3	1.050602e-4	2.360346e-3	1	7.569141e-2	1.000000e+0	1.000000e+0	1.321154e+1	7.569141e-2	1	1	7.122507e-4	1.000000e+0	MamRep4096,MamRep4096,MamRep4096	TRPV4
Ensembl Genes	15860	DRD1	102	3.880630e-4	1.000000e+0	7.057040e-2	1.204104e+1	3.321973e-1	4	2.613669e-4	3.147128e-3	1	7.569141e-2	1.000000e+0	1.000000e+0	1.321154e+1	7.569141e-2	1	1	7.122507e-4	1.000000e+0	MamRep4096,MamRep4096,MamRep4096,MamRep4096	DRD1
Ensembl Genes	9904	KRTDAP	103	3.883050e-4	1.000000e+0	6.992883e-2	7.107142e+1	2.814071e-2	2	2.214060e-5	1.573564e-3	1	7.569141e-2	1.000000e+0	1.000000e+0	1.321154e+1	7.569141e-2	1	1	7.122507e-4	1.000000e+0	MamRep4096,MamRep4096	KRTDAP
Ensembl Genes	7330	CBLN1	104	3.993328e-4	1.000000e+0	7.122331e-2	1.194915e+1	3.347519e-1	4	2.633768e-4	3.147128e-3	1	7.569141e-2	1.000000e+0	1.000000e+0	1.321154e+1	7.569141e-2	1	1	7.122507e-4	1.000000e+0	MamRep4096,MamRep4096,MamRep4096,MamRep4096	CBLN1
Ensembl Genes	15859	MSX2	105	4.556817e-4	1.000000e+0	8.049943e-2	8.059753e+0	6.203664e-1	5	4.880932e-4	3.933910e-3	1	7.569141e-2	1.000000e+0	1.000000e+0	1.321154e+1	7.569141e-2	1	1	7.122507e-4	1.000000e+0	MamRep4096,MamRep4096,MamRep4096,MamRep4096,MamRep4096	MSX2
Ensembl Genes	2337	BICC1	106	4.662480e-4	1.000000e+0	8.158900e-2	1.146309e+1	3.489462e-1	4	2.745446e-4	3.147128e-3	1	7.569141e-2	1.000000e+0	1.000000e+0	1.321154e+1	7.569141e-2	1	1	7.122507e-4	1.000000e+0	MamRep4096,MamRep4096,MamRep4096,MamRep4096	BICC1
Ensembl Genes	6684	TMED3	107	4.766935e-4	1.000000e+0	8.263727e-2	2.035852e+1	1.473585e-1	3	1.159390e-4	2.360346e-3	1	7.569141e-2	1.000000e+0	1.000000e+0	1.321154e+1	7.569141e-2	1	1	7.122507e-4	1.000000e+0	MamRep4096,MamRep4096,MamRep4096	TMED3
Ensembl Genes	5191	BRI3BP	108	4.958720e-4	1.000000e+0	8.516602e-2	6.281500e+1	3.183953e-2	2	2.505077e-5	1.573564e-3	1	7.569141e-2	1.000000e+0	1.000000e+0	1.321154e+1	7.569141e-2	1	1	7.122507e-4	1.000000e+0	MamRep4096,MamRep4096	BRI3BP
Ensembl Genes	1568	PRRC2C	109	4.965107e-4	1.000000e+0	8.449337e-2	2.007358e+1	1.494502e-1	3	1.175847e-4	2.360346e-3	1	7.569141e-2	1.000000e+0	1.000000e+0	1.321154e+1	7.569141e-2	1	1	7.122507e-4	1.000000e+0	MamRep4096,MamRep4096,MamRep4096	PRRC2C
Ensembl Genes	3835	CCDC67	110	5.098142e-4	1.000000e+0	8.596858e-2	1.989066e+1	1.508245e-1	3	1.186660e-4	2.360346e-3	1	7.569141e-2	1.000000e+0	1.000000e+0	1.321154e+1	7.569141e-2	1	1	7.122507e-4	1.000000e+0	MamRep4096,MamRep4096,MamRep4096	CCDC67
Ensembl Genes	17582	POLR2J2	111	5.220334e-4	1.000000e+0	8.723601e-2	6.120377e+1	3.267773e-2	2	2.571025e-5	1.573564e-3	1	7.569141e-2	1.000000e+0	1.000000e+0	1.321154e+1	7.569141e-2	1	1	7.122507e-4	1.000000e+0	MamRep4096,MamRep4096	POLR2J2
Ensembl Genes	6122	TCL1A	112	5.423811e-4	1.000000e+0	8.982703e-2	1.946855e+1	1.540947e-1	3	1.212390e-4	2.360346e-3	1	7.569141e-2	1.000000e+0	1.000000e+0	1.321154e+1	7.569141e-2	1	1	7.122507e-4	1.000000e+0	MamRep4096,MamRep4096,MamRep4096	TCL1A
Ensembl Genes	13683	ADAMTS9	113	5.518182e-4	1.000000e+0	9.058120e-2	7.722774e+0	6.474357e-1	5	5.093908e-4	3.933910e-3	1	7.569141e-2	1.000000e+0	1.000000e+0	1.321154e+1	7.569141e-2	1	1	7.122507e-4	1.000000e+0	MamRep4096,MamRep4096,MamRep4096,MamRep4096,MamRep4096	ADAMTS9
Ensembl Genes	18832	ALDH1B1	114	5.529537e-4	1.000000e+0	8.997139e-2	1.933871e+1	1.551293e-1	3	1.220529e-4	2.360346e-3	1	7.569141e-2	1.000000e+0	1.000000e+0	1.321154e+1	7.569141e-2	1	1	7.122507e-4	1.000000e+0	MamRep4096,MamRep4096,MamRep4096	ALDH1B1
Ensembl Genes	13944	NEK11	115	5.792228e-4	1.000000e+0	9.342612e-2	1.902997e+1	1.576461e-1	3	1.240331e-4	2.360346e-3	1	7.569141e-2	1.000000e+0	1.000000e+0	1.321154e+1	7.569141e-2	1	1	7.122507e-4	1.000000e+0	MamRep4096,MamRep4096,MamRep4096	NEK11
Ensembl Genes	6682	RASGRF1	116	5.842619e-4	1.000000e+0	9.342650e-2	1.897288e+1	1.581205e-1	3	1.244063e-4	2.360346e-3	1	7.569141e-2	1.000000e+0	1.000000e+0	1.321154e+1	7.569141e-2	1	1	7.122507e-4	1.000000e+0	MamRep4096,MamRep4096,MamRep4096	RASGRF1
Ensembl Genes	13927	CNBP	117	5.943944e-4	1.000000e+0	9.423437e-2	5.731528e+1	3.489471e-2	2	2.745453e-5	1.573564e-3	1	7.569141e-2	1.000000e+0	1.000000e+0	1.321154e+1	7.569141e-2	1	1	7.122507e-4	1.000000e+0	MamRep4096,MamRep4096	CNBP
Ensembl Genes	3279	PTPRJ	118	5.954674e-4	1.000000e+0	9.360445e-2	1.884823e+1	1.591661e-1	3	1.252290e-4	2.360346e-3	1	7.569141e-2	1.000000e+0	1.000000e+0	1.321154e+1	7.569141e-2	1	1	7.122507e-4	1.000000e+0	MamRep4096,MamRep4096,MamRep4096	PTPRJ
Ensembl Genes	7265	PRR14	119	5.974496e-4	1.000000e+0	9.312683e-2	5.716683e+1	3.498533e-2	2	2.752583e-5	1.573564e-3	1	7.569141e-2	1.000000e+0	1.000000e+0	1.321154e+1	7.569141e-2	1	1	7.122507e-4	1.000000e+0	MamRep4096,MamRep4096	PRR14
Ensembl Genes	10710	MBOAT2	120	5.993739e-4	1.000000e+0	9.264822e-2	1.880551e+1	1.595277e-1	3	1.255135e-4	2.360346e-3	1	7.569141e-2	1.000000e+0	1.000000e+0	1.321154e+1	7.569141e-2	1	1	7.122507e-4	1.000000e+0	MamRep4096,MamRep4096,MamRep4096	MBOAT2
Ensembl Genes	12322	SLPI	121	6.093379e-4	1.000000e+0	9.340999e-2	5.659983e+1	3.533580e-2	2	2.780157e-5	1.573564e-3	1	7.569141e-2	1.000000e+0	1.000000e+0	1.321154e+1	7.569141e-2	1	1	7.122507e-4	1.000000e+0	MamRep4096,MamRep4096	SLPI
Ensembl Genes	2338	PHYHIPL	122	6.178120e-4	1.000000e+0	9.393274e-2	1.062655e+1	3.764157e-1	4	2.961571e-4	3.147128e-3	1	7.569141e-2	1.000000e+0	1.000000e+0	1.321154e+1	7.569141e-2	1	1	7.122507e-4	1.000000e+0	MamRep4096,MamRep4096,MamRep4096,MamRep4096	PHYHIPL
Ensembl Genes	18166	GINS4	123	6.399228e-4	1.000000e+0	9.650348e-2	5.521444e+1	3.622241e-2	2	2.849914e-5	1.573564e-3	1	7.569141e-2	1.000000e+0	1.000000e+0	1.321154e+1	7.569141e-2	1	1	7.122507e-4	1.000000e+0	MamRep4096,MamRep4096	GINS4
Ensembl Genes	2569	DNTT	124	6.432764e-4	1.000000e+0	9.622689e-2	5.506857e+1	3.631836e-2	2	2.857463e-5	1.573564e-3	1	7.569141e-2	1.000000e+0	1.000000e+0	1.321154e+1	7.569141e-2	1	1	7.122507e-4	1.000000e+0	MamRep4096,MamRep4096	DNTT
Ensembl Genes	17421	SRI	125	6.556446e-4	1.000000e+0	9.729241e-2	1.822857e+1	1.645769e-1	3	1.294861e-4	2.360346e-3	1	7.569141e-2	1.000000e+0	1.000000e+0	1.321154e+1	7.569141e-2	1	1	7.122507e-4	1.000000e+0	MamRep4096,MamRep4096,MamRep4096	SRI
Ensembl Genes	9902	GPR42	126	6.759918e-4	1.000000e+0	9.951565e-2	5.370304e+1	3.724184e-2	2	2.930121e-5	1.573564e-3	1	7.569141e-2	1.000000e+0	1.000000e+0	1.321154e+1	7.569141e-2	1	1	7.122507e-4	1.000000e+0	MamRep4096,MamRep4096	GPR42
Ensembl Genes	1958	MAP10	127	7.001676e-4	1.000000e+0	1.022631e-1	1.781693e+1	1.683792e-1	3	1.324777e-4	2.360346e-3	1	7.569141e-2	1.000000e+0	1.000000e+0	1.321154e+1	7.569141e-2	1	1	7.122507e-4	1.000000e+0	MamRep4096,MamRep4096,MamRep4096	MAP10
Ensembl Genes	7345	CHD9	128	7.026520e-4	1.000000e+0	1.018242e-1	1.026319e+1	3.897425e-1	4	3.066424e-4	3.147128e-3	1	7.569141e-2	1.000000e+0	1.000000e+0	1.321154e+1	7.569141e-2	1	1	7.122507e-4	1.000000e+0	MamRep4096,MamRep4096,MamRep4096,MamRep4096	CHD9
Ensembl Genes	4932	HAL	129	7.220581e-4	1.000000e+0	1.038252e-1	5.193993e+1	3.850602e-2	2	3.029585e-5	1.573564e-3	1	7.569141e-2	1.000000e+0	1.000000e+0	1.321154e+1	7.569141e-2	1	1	7.122507e-4	1.000000e+0	MamRep4096,MamRep4096	HAL
Ensembl Genes	15837	FGF18	130	7.722899e-4	1.000000e+0	1.101939e-1	1.721918e+1	1.742244e-1	3	1.370766e-4	2.360346e-3	1	7.569141e-2	1.000000e+0	1.000000e+0	1.321154e+1	7.569141e-2	1	1	7.122507e-4	1.000000e+0	MamRep4096,MamRep4096,MamRep4096	FGF18
Ensembl Genes	7329	N4BP1	131	8.035707e-4	1.000000e+0	1.137819e-1	9.896402e+0	4.041873e-1	4	3.180073e-4	3.147128e-3	1	7.569141e-2	1.000000e+0	1.000000e+0	1.321154e+1	7.569141e-2	1	1	7.122507e-4	1.000000e+0	MamRep4096,MamRep4096,MamRep4096,MamRep4096	N4BP1
Ensembl Genes	360	PDIK1L	132	8.161392e-4	1.000000e+0	1.146861e-1	4.881464e+1	4.097131e-2	2	3.223549e-5	1.573564e-3	1	7.569141e-2	1.000000e+0	1.000000e+0	1.321154e+1	7.569141e-2	1	1	7.122507e-4	1.000000e+0	MamRep4096,MamRep4096	PDIK1L
Ensembl Genes	6014	VASH1	133	8.371357e-4	1.000000e+0	1.167521e-1	1.674200e+1	1.791900e-1	3	1.409835e-4	2.360346e-3	1	7.569141e-2	1.000000e+0	1.000000e+0	1.321154e+1	7.569141e-2	1	1	7.122507e-4	1.000000e+0	MamRep4096,MamRep4096,MamRep4096	VASH1
Ensembl Genes	16153	ZKSCAN8	134	8.599522e-4	1.000000e+0	1.190392e-1	4.753752e+1	4.207203e-2	2	3.310152e-5	1.573564e-3	1	7.569141e-2	1.000000e+0	1.000000e+0	1.321154e+1	7.569141e-2	1	1	7.122507e-4	1.000000e+0	MamRep4096,MamRep4096	ZKSCAN8
Ensembl Genes	19153	LHX6	135	8.621201e-4	1.000000e+0	1.184553e-1	4.747687e+1	4.212578e-2	2	3.314381e-5	1.573564e-3	1	7.569141e-2	1.000000e+0	1.000000e+0	1.321154e+1	7.569141e-2	1	1	7.122507e-4	1.000000e+0	MamRep4096,MamRep4096	LHX6
Ensembl Genes	5040	TCTN1	136	9.456173e-4	1.000000e+0	1.289725e-1	4.530196e+1	4.414820e-2	2	3.473501e-5	1.573564e-3	1	7.569141e-2	1.000000e+0	1.000000e+0	1.321154e+1	7.569141e-2	1	1	7.122507e-4	1.000000e+0	MamRep4096,MamRep4096	TCTN1
Ensembl Genes	12050	PRNT	137	9.521344e-4	1.000000e+0	1.289134e-1	4.514435e+1	4.430234e-2	2	3.485628e-5	1.573564e-3	1	7.569141e-2	1.000000e+0	1.000000e+0	1.321154e+1	7.569141e-2	1	1	7.122507e-4	1.000000e+0	MamRep4096,MamRep4096	PRNT
Ensembl Genes	2685	OBFC1	138	9.912323e-4	1.000000e+0	1.332346e-1	4.423165e+1	4.521649e-2	2	3.557553e-5	1.573564e-3	1	7.569141e-2	1.000000e+0	1.000000e+0	1.321154e+1	7.569141e-2	1	1	7.122507e-4	1.000000e+0	MamRep4096,MamRep4096	OBFC1
Ensembl Genes	11980	TCF15	139	1.025176e-3	1.000000e+0	1.368057e-1	4.348199e+1	4.599606e-2	2	3.618887e-5	1.573564e-3	1	7.569141e-2	1.000000e+0	1.000000e+0	1.321154e+1	7.569141e-2	1	1	7.122507e-4	1.000000e+0	MamRep4096,MamRep4096	TCF15
Ensembl Genes	15494	MEGF10	140	1.032771e-3	1.000000e+0	1.368348e-1	1.555753e+1	1.928326e-1	3	1.517172e-4	2.360346e-3	1	7.569141e-2	1.000000e+0	1.000000e+0	1.321154e+1	7.569141e-2	1	1	7.122507e-4	1.000000e+0	MamRep4096,MamRep4096,MamRep4096	MEGF10
Ensembl Genes	5202	RAN	141	1.047975e-3	1.000000e+0	1.378645e-1	4.299905e+1	4.651266e-2	2	3.659532e-5	1.573564e-3	1	7.569141e-2	1.000000e+0	1.000000e+0	1.321154e+1	7.569141e-2	1	1	7.122507e-4	1.000000e+0	MamRep4096,MamRep4096	RAN
Ensembl Genes	1003	PROK1	142	1.058267e-3	1.000000e+0	1.382380e-1	4.278616e+1	4.674408e-2	2	3.677741e-5	1.573564e-3	1	7.569141e-2	1.000000e+0	1.000000e+0	1.321154e+1	7.569141e-2	1	1	7.122507e-4	1.000000e+0	MamRep4096,MamRep4096	PROK1
Ensembl Genes	17650	CFTR	143	1.073145e-3	1.000000e+0	1.392012e-1	1.535005e+1	1.954392e-1	3	1.537680e-4	2.360346e-3	1	7.569141e-2	1.000000e+0	1.000000e+0	1.321154e+1	7.569141e-2	1	1	7.122507e-4	1.000000e+0	MamRep4096,MamRep4096,MamRep4096	CFTR
Ensembl Genes	892	TGFBR3	144	1.089090e-3	1.000000e+0	1.402884e-1	1.527095e+1	1.964515e-1	3	1.545645e-4	2.360346e-3	1	7.569141e-2	1.000000e+0	1.000000e+0	1.321154e+1	7.569141e-2	1	1	7.122507e-4	1.000000e+0	MamRep4096,MamRep4096,MamRep4096	TGFBR3
Ensembl Genes	16154	ZSCAN9	145	1.119575e-3	1.000000e+0	1.432207e-1	4.157947e+1	4.810066e-2	2	3.784473e-5	1.573564e-3	1	7.569141e-2	1.000000e+0	1.000000e+0	1.321154e+1	7.569141e-2	1	1	7.122507e-4	1.000000e+0	MamRep4096,MamRep4096	ZSCAN9
Ensembl Genes	4989	NUAK1	146	1.160559e-3	1.000000e+0	1.474466e-1	8.952170e+0	4.468190e-1	4	3.515492e-4	3.147128e-3	1	7.569141e-2	1.000000e+0	1.000000e+0	1.321154e+1	7.569141e-2	1	1	7.122507e-4	1.000000e+0	MamRep4096,MamRep4096,MamRep4096,MamRep4096	NUAK1
Ensembl Genes	3398	OR4D9	147	1.166475e-3	1.000000e+0	1.471901e-1	4.072133e+1	4.911431e-2	2	3.864226e-5	1.573564e-3	1	7.569141e-2	1.000000e+0	1.000000e+0	1.321154e+1	7.569141e-2	1	1	7.122507e-4	1.000000e+0	MamRep4096,MamRep4096	OR4D9
Ensembl Genes	8408	SOST	148	1.176146e-3	1.000000e+0	1.474076e-1	4.055079e+1	4.932086e-2	2	3.880477e-5	1.573564e-3	1	7.569141e-2	1.000000e+0	1.000000e+0	1.321154e+1	7.569141e-2	1	1	7.122507e-4	1.000000e+0	MamRep4096,MamRep4096	SOST
Ensembl Genes	5168	MPHOSPH9	149	1.206613e-3	1.000000e+0	1.502112e-1	4.002699e+1	4.996628e-2	2	3.931257e-5	1.573564e-3	1	7.569141e-2	1.000000e+0	1.000000e+0	1.321154e+1	7.569141e-2	1	1	7.122507e-4	1.000000e+0	MamRep4096,MamRep4096	MPHOSPH9
Ensembl Genes	2440	PLAU	150	1.228673e-3	1.000000e+0	1.519377e-1	3.965996e+1	5.042869e-2	2	3.967639e-5	1.573564e-3	1	7.569141e-2	1.000000e+0	1.000000e+0	1.321154e+1	7.569141e-2	1	1	7.122507e-4	1.000000e+0	MamRep4096,MamRep4096	PLAU
Ensembl Genes	2026	NLRP3	151	1.244365e-3	1.000000e+0	1.528591e-1	3.940485e+1	5.075517e-2	2	3.993326e-5	1.573564e-3	1	7.569141e-2	1.000000e+0	1.000000e+0	1.321154e+1	7.569141e-2	1	1	7.122507e-4	1.000000e+0	MamRep4096,MamRep4096	NLRP3
Ensembl Genes	5012	DAO	152	1.261769e-3	1.000000e+0	1.539773e-1	3.912748e+1	5.111497e-2	2	4.021634e-5	1.573564e-3	1	7.569141e-2	1.000000e+0	1.000000e+0	1.321154e+1	7.569141e-2	1	1	7.122507e-4	1.000000e+0	MamRep4096,MamRep4096	DAO
Ensembl Genes	15695	KCTD16	153	1.263423e-3	1.000000e+0	1.531715e-1	8.746011e+0	4.573514e-1	4	3.598358e-4	3.147128e-3	1	7.569141e-2	1.000000e+0	1.000000e+0	1.321154e+1	7.569141e-2	1	1	7.122507e-4	1.000000e+0	MamRep4096,MamRep4096,MamRep4096,MamRep4096	KCTD16
Ensembl Genes	18167	AGPAT6	154	1.285177e-3	1.000000e+0	1.547971e-1	3.876333e+1	5.159515e-2	2	4.059414e-5	1.573564e-3	1	7.569141e-2	1.000000e+0	1.000000e+0	1.321154e+1	7.569141e-2	1	1	7.122507e-4	1.000000e+0	MamRep4096,MamRep4096	AGPAT6
Ensembl Genes	13945	NUDT16	155	1.296557e-3	1.000000e+0	1.551602e-1	1.436463e+1	2.088463e-1	3	1.643165e-4	2.360346e-3	1	7.569141e-2	1.000000e+0	1.000000e+0	1.321154e+1	7.569141e-2	1	1	7.122507e-4	1.000000e+0	MamRep4096,MamRep4096,MamRep4096	NUDT16
Ensembl Genes	1900	MIXL1	156	1.303707e-3	1.000000e+0	1.550158e-1	3.848206e+1	5.197227e-2	2	4.089085e-5	1.573564e-3	1	7.569141e-2	1.000000e+0	1.000000e+0	1.321154e+1	7.569141e-2	1	1	7.122507e-4	1.000000e+0	MamRep4096,MamRep4096	MIXL1
Ensembl Genes	521	ZC3H12A	157	1.331939e-3	1.000000e+0	1.573639e-1	1.422932e+1	2.108323e-1	3	1.658791e-4	2.360346e-3	1	7.569141e-2	1.000000e+0	1.000000e+0	1.321154e+1	7.569141e-2	1	1	7.122507e-4	1.000000e+0	MamRep4096,MamRep4096,MamRep4096	ZC3H12A
Ensembl Genes	18376	TP53INP1	158	1.332417e-3	1.000000e+0	1.564241e-1	3.805790e+1	5.255150e-2	2	4.134658e-5	1.573564e-3	1	7.569141e-2	1.000000e+0	1.000000e+0	1.321154e+1	7.569141e-2	1	1	7.122507e-4	1.000000e+0	MamRep4096,MamRep4096	TP53INP1
Ensembl Genes	891	CDC7	159	1.337716e-3	1.000000e+0	1.560585e-1	1.420768e+1	2.111535e-1	3	1.661318e-4	2.360346e-3	1	7.569141e-2	1.000000e+0	1.000000e+0	1.321154e+1	7.569141e-2	1	1	7.122507e-4	1.000000e+0	MamRep4096,MamRep4096,MamRep4096	CDC7
Ensembl Genes	18831	SHB	160	1.363414e-3	1.000000e+0	1.580623e-1	1.411291e+1	2.125714e-1	3	1.672473e-4	2.360346e-3	1	7.569141e-2	1.000000e+0	1.000000e+0	1.321154e+1	7.569141e-2	1	1	7.122507e-4	1.000000e+0	MamRep4096,MamRep4096,MamRep4096	SHB
Ensembl Genes	13978	DZIP1L	161	1.378858e-3	1.000000e+0	1.588599e-1	3.740004e+1	5.347587e-2	2	4.207386e-5	1.573564e-3	1	7.569141e-2	1.000000e+0	1.000000e+0	1.321154e+1	7.569141e-2	1	1	7.122507e-4	1.000000e+0	MamRep4096,MamRep4096	DZIP1L
Ensembl Genes	6123	C14orf132	162	1.380064e-3	1.000000e+0	1.580173e-1	1.405277e+1	2.134811e-1	3	1.679631e-4	2.360346e-3	1	7.569141e-2	1.000000e+0	1.000000e+0	1.321154e+1	7.569141e-2	1	1	7.122507e-4	1.000000e+0	MamRep4096,MamRep4096,MamRep4096	C14orf132
Ensembl Genes	340	RUNX3	163	1.417394e-3	1.000000e+0	1.612960e-1	1.392138e+1	2.154959e-1	3	1.695483e-4	2.360346e-3	1	7.569141e-2	1.000000e+0	1.000000e+0	1.321154e+1	7.569141e-2	1	1	7.122507e-4	1.000000e+0	MamRep4096,MamRep4096,MamRep4096	RUNX3
Ensembl Genes	1959	NTPCR	164	1.448141e-3	1.000000e+0	1.637900e-1	1.381657e+1	2.171306e-1	3	1.708344e-4	2.360346e-3	1	7.569141e-2	1.000000e+0	1.000000e+0	1.321154e+1	7.569141e-2	1	1	7.122507e-4	1.000000e+0	MamRep4096,MamRep4096,MamRep4096	NTPCR
Ensembl Genes	15794	LSM11	165	1.506671e-3	1.000000e+0	1.693772e-1	3.574929e+1	5.594516e-2	2	4.401665e-5	1.573564e-3	1	7.569141e-2	1.000000e+0	1.000000e+0	1.321154e+1	7.569141e-2	1	1	7.122507e-4	1.000000e+0	MamRep4096,MamRep4096	LSM11
Ensembl Genes	7319	C16orf87	166	1.509513e-3	1.000000e+0	1.686744e-1	3.571498e+1	5.599891e-2	2	4.405894e-5	1.573564e-3	1	7.569141e-2	1.000000e+0	1.000000e+0	1.321154e+1	7.569141e-2	1	1	7.122507e-4	1.000000e+0	MamRep4096,MamRep4096	C16orf87
Ensembl Genes	4918	CCDC41	167	1.542736e-3	1.000000e+0	1.713546e-1	1.351187e+1	2.220270e-1	3	1.746868e-4	2.360346e-3	1	7.569141e-2	1.000000e+0	1.000000e+0	1.321154e+1	7.569141e-2	1	1	7.122507e-4	1.000000e+0	MamRep4096,MamRep4096,MamRep4096	CCDC41
Ensembl Genes	15868	KIAA1191	168	1.545893e-3	1.000000e+0	1.706832e-1	3.528424e+1	5.668253e-2	2	4.459679e-5	1.573564e-3	1	7.569141e-2	1.000000e+0	1.000000e+0	1.321154e+1	7.569141e-2	1	1	7.122507e-4	1.000000e+0	MamRep4096,MamRep4096	KIAA1191
Ensembl Genes	13684	MAGI1	169	1.555416e-3	1.000000e+0	1.707184e-1	8.259217e+0	4.843074e-1	4	3.810444e-4	3.147128e-3	1	7.569141e-2	1.000000e+0	1.000000e+0	1.321154e+1	7.569141e-2	1	1	7.122507e-4	1.000000e+0	MamRep4096,MamRep4096,MamRep4096,MamRep4096	MAGI1
Ensembl Genes	19151	NDUFA8	170	1.584927e-3	1.000000e+0	1.729342e-1	3.483868e+1	5.740745e-2	2	4.516715e-5	1.573564e-3	1	7.569141e-2	1.000000e+0	1.000000e+0	1.321154e+1	7.569141e-2	1	1	7.122507e-4	1.000000e+0	MamRep4096,MamRep4096	NDUFA8
Ensembl Genes	18093	EPHX2	171	1.596882e-3	1.000000e+0	1.732197e-1	3.470549e+1	5.762777e-2	2	4.534050e-5	1.573564e-3	1	7.569141e-2	1.000000e+0	1.000000e+0	1.321154e+1	7.569141e-2	1	1	7.122507e-4	1.000000e+0	MamRep4096,MamRep4096	EPHX2
Ensembl Genes	14538	SCFD2	172	1.627430e-3	1.000000e+0	1.755070e-1	1.325946e+1	2.262535e-1	3	1.780122e-4	2.360346e-3	1	7.569141e-2	1.000000e+0	1.000000e+0	1.321154e+1	7.569141e-2	1	1	7.122507e-4	1.000000e+0	MamRep4096,MamRep4096,MamRep4096	SCFD2
Ensembl Genes	11630	SF3B1	173	1.667648e-3	1.000000e+0	1.788046e-1	3.394667e+1	5.891594e-2	2	4.635401e-5	1.573564e-3	1	7.569141e-2	1.000000e+0	1.000000e+0	1.321154e+1	7.569141e-2	1	1	7.122507e-4	1.000000e+0	MamRep4096,MamRep4096	SF3B1
Ensembl Genes	7320	GPT2	174	1.761108e-3	1.000000e+0	1.877402e-1	3.301546e+1	6.057768e-2	2	4.766143e-5	1.573564e-3	1	7.569141e-2	1.000000e+0	1.000000e+0	1.321154e+1	7.569141e-2	1	1	7.122507e-4	1.000000e+0	MamRep4096,MamRep4096	GPT2
Ensembl Genes	18094	CLU	175	1.787167e-3	1.000000e+0	1.894295e-1	3.276893e+1	6.103343e-2	2	4.802000e-5	1.573564e-3	1	7.569141e-2	1.000000e+0	1.000000e+0	1.321154e+1	7.569141e-2	1	1	7.122507e-4	1.000000e+0	MamRep4096,MamRep4096	CLU
Ensembl Genes	17422	STEAP4	176	1.814139e-3	1.000000e+0	1.911958e-1	1.276014e+1	2.351072e-1	3	1.849781e-4	2.360346e-3	1	7.569141e-2	1.000000e+0	1.000000e+0	1.321154e+1	7.569141e-2	1	1	7.122507e-4	1.000000e+0	MamRep4096,MamRep4096,MamRep4096	STEAP4
Ensembl Genes	11514	GAD1	177	1.821426e-3	1.000000e+0	1.908793e-1	3.245291e+1	6.162776e-2	2	4.848762e-5	1.573564e-3	1	7.569141e-2	1.000000e+0	1.000000e+0	1.321154e+1	7.569141e-2	1	1	7.122507e-4	1.000000e+0	MamRep4096,MamRep4096	GAD1
Ensembl Genes	1930	TMEM78	178	1.821588e-3	1.000000e+0	1.898238e-1	1.274165e+1	2.354483e-1	3	1.852465e-4	2.360346e-3	1	7.569141e-2	1.000000e+0	1.000000e+0	1.321154e+1	7.569141e-2	1	1	7.122507e-4	1.000000e+0	MamRep4096,MamRep4096,MamRep4096	TMEM78
Ensembl Genes	13968	EPHB1	179	1.822713e-3	1.000000e+0	1.888799e-1	7.904428e+0	5.060455e-1	4	3.981475e-4	3.147128e-3	1	7.569141e-2	1.000000e+0	1.000000e+0	1.321154e+1	7.569141e-2	1	1	7.122507e-4	1.000000e+0	MamRep4096,MamRep4096,MamRep4096,MamRep4096	EPHB1
Ensembl Genes	15198	ZNF131	180	1.845706e-3	1.000000e+0	1.902000e-1	3.223428e+1	6.204575e-2	2	4.881648e-5	1.573564e-3	1	7.569141e-2	1.000000e+0	1.000000e+0	1.321154e+1	7.569141e-2	1	1	7.122507e-4	1.000000e+0	MamRep4096,MamRep4096	ZNF131
Ensembl Genes	11817	TM4SF20	181	1.877728e-3	1.000000e+0	1.924308e-1	3.195246e+1	6.259300e-2	2	4.924705e-5	1.573564e-3	1	7.569141e-2	1.000000e+0	1.000000e+0	1.321154e+1	7.569141e-2	1	1	7.122507e-4	1.000000e+0	MamRep4096,MamRep4096	TM4SF20
Ensembl Genes	11979	CSNK2A1	182	1.902127e-3	1.000000e+0	1.938602e-1	3.174251e+1	6.300699e-2	2	4.957277e-5	1.573564e-3	1	7.569141e-2	1.000000e+0	1.000000e+0	1.321154e+1	7.569141e-2	1	1	7.122507e-4	1.000000e+0	MamRep4096,MamRep4096	CSNK2A1
Ensembl Genes	11409	MCM6	183	1.919470e-3	1.000000e+0	1.945587e-1	3.159572e+1	6.329971e-2	2	4.980308e-5	1.573564e-3	1	7.569141e-2	1.000000e+0	1.000000e+0	1.321154e+1	7.569141e-2	1	1	7.122507e-4	1.000000e+0	MamRep4096,MamRep4096	MCM6
Ensembl Genes	13995	RBP2	184	1.961705e-3	1.000000e+0	1.977591e-1	3.124643e+1	6.400732e-2	2	5.035981e-5	1.573564e-3	1	7.569141e-2	1.000000e+0	1.000000e+0	1.321154e+1	7.569141e-2	1	1	7.122507e-4	1.000000e+0	MamRep4096,MamRep4096	RBP2
Ensembl Genes	11335	ENSG00000163075	185	1.977057e-3	1.000000e+0	1.982294e-1	3.112224e+1	6.426273e-2	2	5.056076e-5	1.573564e-3	1	7.569141e-2	1.000000e+0	1.000000e+0	1.321154e+1	7.569141e-2	1	1	7.122507e-4	1.000000e+0	MamRep4096,MamRep4096	ENSG00000163075
Ensembl Genes	3679	SUV420H1	186	1.979385e-3	1.000000e+0	1.973958e-1	3.110353e+1	6.430138e-2	2	5.059117e-5	1.573564e-3	1	7.569141e-2	1.000000e+0	1.000000e+0	1.321154e+1	7.569141e-2	1	1	7.122507e-4	1.000000e+0	MamRep4096,MamRep4096	SUV420H1
Ensembl Genes	11017	MEIS1	187	2.001628e-3	1.000000e+0	1.985465e-1	5.757284e+0	8.684650e-1	5	6.832927e-4	3.933910e-3	1	7.569141e-2	1.000000e+0	1.000000e+0	1.321154e+1	7.569141e-2	1	1	7.122507e-4	1.000000e+0	MamRep4096,MamRep4096,MamRep4096,MamRep4096,MamRep4096	MEIS1
Ensembl Genes	14078	SSR3	188	2.004165e-3	1.000000e+0	1.977407e-1	1.231773e+1	2.435514e-1	3	1.916218e-4	2.360346e-3	1	7.569141e-2	1.000000e+0	1.000000e+0	1.321154e+1	7.569141e-2	1	1	7.122507e-4	1.000000e+0	MamRep4096,MamRep4096,MamRep4096	SSR3
Ensembl Genes	6429	EID1	189	2.020917e-3	1.000000e+0	1.983386e-1	3.077528e+1	6.498721e-2	2	5.113077e-5	1.573564e-3	1	7.569141e-2	1.000000e+0	1.000000e+0	1.321154e+1	7.569141e-2	1	1	7.122507e-4	1.000000e+0	MamRep4096,MamRep4096	EID1
Ensembl Genes	344	TMEM50A	190	2.024974e-3	1.000000e+0	1.976908e-1	3.074376e+1	6.505384e-2	2	5.118320e-5	1.573564e-3	1	7.569141e-2	1.000000e+0	1.000000e+0	1.321154e+1	7.569141e-2	1	1	7.122507e-4	1.000000e+0	MamRep4096,MamRep4096	TMEM50A
Ensembl Genes	16036	CD83	191	2.143360e-3	1.000000e+0	2.081528e-1	7.555990e+0	5.293813e-1	4	4.165077e-4	3.147128e-3	1	7.569141e-2	1.000000e+0	1.000000e+0	1.321154e+1	7.569141e-2	1	1	7.122507e-4	1.000000e+0	MamRep4096,MamRep4096,MamRep4096,MamRep4096	CD83
Ensembl Genes	18230	NSMAF	192	2.170558e-3	1.000000e+0	2.096963e-1	1.197393e+1	2.505443e-1	3	1.971238e-4	2.360346e-3	1	7.569141e-2	1.000000e+0	1.000000e+0	1.321154e+1	7.569141e-2	1	1	7.122507e-4	1.000000e+0	MamRep4096,MamRep4096,MamRep4096	NSMAF
Ensembl Genes	3399	OSBP	193	2.179624e-3	1.000000e+0	2.094811e-1	2.960857e+1	6.754800e-2	2	5.314556e-5	1.573564e-3	1	7.569141e-2	1.000000e+0	1.000000e+0	1.321154e+1	7.569141e-2	1	1	7.122507e-4	1.000000e+0	MamRep4096,MamRep4096	OSBP
Ensembl Genes	6048	FLRT2	194	2.206067e-3	1.000000e+0	2.109296e-1	5.628146e+0	8.883921e-1	5	6.989710e-4	3.933910e-3	1	7.569141e-2	1.000000e+0	1.000000e+0	1.321154e+1	7.569141e-2	1	1	7.122507e-4	1.000000e+0	MamRep4096,MamRep4096,MamRep4096,MamRep4096,MamRep4096	FLRT2
Ensembl Genes	1004	KCNA10	195	2.240616e-3	1.000000e+0	2.131343e-1	2.919352e+1	6.850836e-2	2	5.390115e-5	1.573564e-3	1	7.569141e-2	1.000000e+0	1.000000e+0	1.321154e+1	7.569141e-2	1	1	7.122507e-4	1.000000e+0	MamRep4096,MamRep4096	KCNA10
Ensembl Genes	12408	BCAS1	196	2.281619e-3	1.000000e+0	2.159273e-1	1.176341e+1	2.550281e-1	3	2.006515e-4	2.360346e-3	1	7.569141e-2	1.000000e+0	1.000000e+0	1.321154e+1	7.569141e-2	1	1	7.122507e-4	1.000000e+0	MamRep4096,MamRep4096,MamRep4096	BCAS1
Ensembl Genes	1636	NPL	197	2.304195e-3	1.000000e+0	2.169569e-1	2.877853e+1	6.949625e-2	2	5.467840e-5	1.573564e-3	1	7.569141e-2	1.000000e+0	1.000000e+0	1.321154e+1	7.569141e-2	1	1	7.122507e-4	1.000000e+0	MamRep4096,MamRep4096	NPL
Ensembl Genes	2442	AP3M1	198	2.318490e-3	1.000000e+0	2.172004e-1	2.868758e+1	6.971657e-2	2	5.485175e-5	1.573564e-3	1	7.569141e-2	1.000000e+0	1.000000e+0	1.321154e+1	7.569141e-2	1	1	7.122507e-4	1.000000e+0	MamRep4096,MamRep4096	AP3M1
Ensembl Genes	10931	CAMKMT	199	2.345462e-3	1.000000e+0	2.186230e-1	1.164848e+1	2.575444e-1	3	2.026313e-4	2.360346e-3	1	7.569141e-2	1.000000e+0	1.000000e+0	1.321154e+1	7.569141e-2	1	1	7.122507e-4	1.000000e+0	MamRep4096,MamRep4096,MamRep4096	CAMKMT
Ensembl Genes	5904	PPP1R36	200	2.347961e-3	1.000000e+0	2.177616e-1	2.850271e+1	7.016876e-2	2	5.520752e-5	1.573564e-3	1	7.569141e-2	1.000000e+0	1.000000e+0	1.321154e+1	7.569141e-2	1	1	7.122507e-4	1.000000e+0	MamRep4096,MamRep4096	PPP1R36
Ensembl Genes	12987	TIMP3	201	2.367086e-3	1.000000e+0	2.184432e-1	1.161049e+1	2.583871e-1	3	2.032943e-4	2.360346e-3	1	7.569141e-2	1.000000e+0	1.000000e+0	1.321154e+1	7.569141e-2	1	1	7.122507e-4	1.000000e+0	MamRep4096,MamRep4096,MamRep4096	TIMP3
Ensembl Genes	385	FAM46B	202	2.383981e-3	1.000000e+0	2.189132e-1	2.828143e+1	7.071779e-2	2	5.563949e-5	1.573564e-3	1	7.569141e-2	1.000000e+0	1.000000e+0	1.321154e+1	7.569141e-2	1	1	7.122507e-4	1.000000e+0	MamRep4096,MamRep4096	FAM46B
Ensembl Genes	13969	PPP2R3A	203	2.394004e-3	1.000000e+0	2.187506e-1	7.326085e+0	5.459942e-1	4	4.295785e-4	3.147128e-3	1	7.569141e-2	1.000000e+0	1.000000e+0	1.321154e+1	7.569141e-2	1	1	7.122507e-4	1.000000e+0	MamRep4096,MamRep4096,MamRep4096,MamRep4096	PPP2R3A
Ensembl Genes	15839	SMIM23	204	2.404869e-3	1.000000e+0	2.186663e-1	1.154521e+1	2.598480e-1	3	2.044438e-4	2.360346e-3	1	7.569141e-2	1.000000e+0	1.000000e+0	1.321154e+1	7.569141e-2	1	1	7.122507e-4	1.000000e+0	MamRep4096,MamRep4096,MamRep4096	SMIM23
Ensembl Genes	3926	COLCA2	205	2.420300e-3	1.000000e+0	2.189958e-1	1.151894e+1	2.604406e-1	3	2.049100e-4	2.360346e-3	1	7.569141e-2	1.000000e+0	1.000000e+0	1.321154e+1	7.569141e-2	1	1	7.122507e-4	1.000000e+0	MamRep4096,MamRep4096,MamRep4096	COLCA2
Ensembl Genes	5013	SVOP	206	2.424535e-3	1.000000e+0	2.183141e-1	2.803821e+1	7.133122e-2	2	5.612213e-5	1.573564e-3	1	7.569141e-2	1.000000e+0	1.000000e+0	1.321154e+1	7.569141e-2	1	1	7.122507e-4	1.000000e+0	MamRep4096,MamRep4096	SVOP
Ensembl Genes	16835	TBPL1	207	2.451554e-3	1.000000e+0	2.196806e-1	2.787953e+1	7.173722e-2	2	5.644156e-5	1.573564e-3	1	7.569141e-2	1.000000e+0	1.000000e+0	1.321154e+1	7.569141e-2	1	1	7.122507e-4	1.000000e+0	MamRep4096,MamRep4096	TBPL1
Ensembl Genes	14139	FNDC3B	208	2.619759e-3	1.000000e+0	2.336246e-1	1.119828e+1	2.678982e-1	3	2.107775e-4	2.360346e-3	1	7.569141e-2	1.000000e+0	1.000000e+0	1.321154e+1	7.569141e-2	1	1	7.122507e-4	1.000000e+0	MamRep4096,MamRep4096,MamRep4096	FNDC3B
Ensembl Genes	6013	ESRRB	209	2.633720e-3	1.000000e+0	2.337458e-1	1.117706e+1	2.684068e-1	3	2.111777e-4	2.360346e-3	1	7.569141e-2	1.000000e+0	1.000000e+0	1.321154e+1	7.569141e-2	1	1	7.122507e-4	1.000000e+0	MamRep4096,MamRep4096,MamRep4096	ESRRB
Ensembl Genes	14537	RASL11B	210	2.685098e-3	1.000000e+0	2.371709e-1	1.110024e+1	2.702644e-1	3	2.126392e-4	2.360346e-3	1	7.569141e-2	1.000000e+0	1.000000e+0	1.321154e+1	7.569141e-2	1	1	7.122507e-4	1.000000e+0	MamRep4096,MamRep4096,MamRep4096	RASL11B
Ensembl Genes	18092	CHRNA2	211	2.692869e-3	1.000000e+0	2.367300e-1	2.656995e+1	7.527302e-2	2	5.922346e-5	1.573564e-3	1	7.569141e-2	1.000000e+0	1.000000e+0	1.321154e+1	7.569141e-2	1	1	7.122507e-4	1.000000e+0	MamRep4096,MamRep4096	CHRNA2
Ensembl Genes	13699	EIF4E3	212	2.744540e-3	1.000000e+0	2.401343e-1	1.101377e+1	2.723863e-1	3	2.143087e-4	2.360346e-3	1	7.569141e-2	1.000000e+0	1.000000e+0	1.321154e+1	7.569141e-2	1	1	7.122507e-4	1.000000e+0	MamRep4096,MamRep4096,MamRep4096	EIF4E3
Ensembl Genes	18091	PTK2B	213	2.766352e-3	1.000000e+0	2.409064e-1	2.620561e+1	7.631954e-2	2	6.004685e-5	1.573564e-3	1	7.569141e-2	1.000000e+0	1.000000e+0	1.321154e+1	7.569141e-2	1	1	7.122507e-4	1.000000e+0	MamRep4096,MamRep4096	PTK2B
Ensembl Genes	3678	CHKA	214	2.784744e-3	1.000000e+0	2.413748e-1	2.611668e+1	7.657940e-2	2	6.025130e-5	1.573564e-3	1	7.569141e-2	1.000000e+0	1.000000e+0	1.321154e+1	7.569141e-2	1	1	7.122507e-4	1.000000e+0	MamRep4096,MamRep4096	CHKA
Ensembl Genes	8116	SLC6A4	215	2.810430e-3	1.000000e+0	2.424682e-1	2.599395e+1	7.694097e-2	2	6.053578e-5	1.573564e-3	1	7.569141e-2	1.000000e+0	1.000000e+0	1.321154e+1	7.569141e-2	1	1	7.122507e-4	1.000000e+0	MamRep4096,MamRep4096	SLC6A4
Ensembl Genes	13345	TGFBR2	216	2.821352e-3	1.000000e+0	2.422836e-1	6.996021e+0	5.717536e-1	4	4.498455e-4	3.147128e-3	1	7.569141e-2	1.000000e+0	1.000000e+0	1.321154e+1	7.569141e-2	1	1	7.122507e-4	1.000000e+0	MamRep4096,MamRep4096,MamRep4096,MamRep4096	TGFBR2
Ensembl Genes	18377	NDUFAF6	217	2.847801e-3	1.000000e+0	2.434279e-1	2.581837e+1	7.746424e-2	2	6.094747e-5	1.573564e-3	1	7.569141e-2	1.000000e+0	1.000000e+0	1.321154e+1	7.569141e-2	1	1	7.122507e-4	1.000000e+0	MamRep4096,MamRep4096	NDUFAF6
Ensembl Genes	4213	CD9	218	2.907444e-3	1.000000e+0	2.473861e-1	2.554518e+1	7.829266e-2	2	6.159926e-5	1.573564e-3	1	7.569141e-2	1.000000e+0	1.000000e+0	1.321154e+1	7.569141e-2	1	1	7.122507e-4	1.000000e+0	MamRep4096,MamRep4096	CD9
Ensembl Genes	1635	RGS8	219	2.958851e-3	1.000000e+0	2.506106e-1	2.531637e+1	7.900027e-2	2	6.215599e-5	1.573564e-3	1	7.569141e-2	1.000000e+0	1.000000e+0	1.321154e+1	7.569141e-2	1	1	7.122507e-4	1.000000e+0	MamRep4096,MamRep4096	RGS8
Ensembl Genes	15513	P4HA2	220	2.959856e-3	1.000000e+0	2.495562e-1	2.531196e+1	7.901404e-2	2	6.216683e-5	1.573564e-3	1	7.569141e-2	1.000000e+0	1.000000e+0	1.321154e+1	7.569141e-2	1	1	7.122507e-4	1.000000e+0	MamRep4096,MamRep4096	P4HA2
Ensembl Genes	13915	GATA2	220	2.959856e-3	1.000000e+0	2.495562e-1	2.531196e+1	7.901404e-2	2	6.216683e-5	1.573564e-3	1	7.569141e-2	1.000000e+0	1.000000e+0	1.321154e+1	7.569141e-2	1	1	7.122507e-4	1.000000e+0	MamRep4096,MamRep4096	GATA2
Ensembl Genes	16437	PRICKLE4	222	3.060264e-3	1.000000e+0	2.556975e-1	3.262693e+2	3.064953e-3	1	2.411450e-6	7.867821e-4	1	7.569141e-2	1.000000e+0	1.000000e+0	1.321154e+1	7.569141e-2	1	1	7.122507e-4	1.000000e+0	MamRep4096	PRICKLE4
Ensembl Genes	1901	LIN9	223	3.109884e-3	1.000000e+0	2.586782e-1	2.467727e+1	8.104623e-2	2	6.376572e-5	1.573564e-3	1	7.569141e-2	1.000000e+0	1.000000e+0	1.321154e+1	7.569141e-2	1	1	7.122507e-4	1.000000e+0	MamRep4096,MamRep4096	LIN9
Ensembl Genes	10932	SIX3	224	3.119069e-3	1.000000e+0	2.582840e-1	1.052095e+1	2.851454e-1	3	2.243473e-4	2.360346e-3	1	7.569141e-2	1.000000e+0	1.000000e+0	1.321154e+1	7.569141e-2	1	1	7.122507e-4	1.000000e+0	MamRep4096,MamRep4096,MamRep4096	SIX3
Ensembl Genes	4933	LTA4H	225	3.296921e-3	1.000000e+0	2.717982e-1	2.394752e+1	8.351596e-2	2	6.570886e-5	1.573564e-3	1	7.569141e-2	1.000000e+0	1.000000e+0	1.321154e+1	7.569141e-2	1	1	7.122507e-4	1.000000e+0	MamRep4096,MamRep4096	LTA4H
Ensembl Genes	3388	FAM111B	226	3.486400e-3	1.000000e+0	2.861471e-1	2.326894e+1	8.595149e-2	2	6.762509e-5	1.573564e-3	1	7.569141e-2	1.000000e+0	1.000000e+0	1.321154e+1	7.569141e-2	1	1	7.122507e-4	1.000000e+0	MamRep4096,MamRep4096	FAM111B
Ensembl Genes	5090	KSR2	227	3.596614e-3	1.000000e+0	2.938925e-1	9.996188e+0	3.001144e-1	3	2.361246e-4	2.360346e-3	1	7.569141e-2	1.000000e+0	1.000000e+0	1.321154e+1	7.569141e-2	1	1	7.122507e-4	1.000000e+0	MamRep4096,MamRep4096,MamRep4096	KSR2
Ensembl Genes	15724	AFAP1L1	228	3.639086e-3	1.000000e+0	2.960588e-1	2.276113e+1	8.786909e-2	2	6.913382e-5	1.573564e-3	1	7.569141e-2	1.000000e+0	1.000000e+0	1.321154e+1	7.569141e-2	1	1	7.122507e-4	1.000000e+0	MamRep4096,MamRep4096	AFAP1L1
Ensembl Genes	13758	TMEM45A	229	3.652458e-3	1.000000e+0	2.958491e-1	2.271818e+1	8.803522e-2	2	6.926453e-5	1.573564e-3	1	7.569141e-2	1.000000e+0	1.000000e+0	1.321154e+1	7.569141e-2	1	1	7.122507e-4	1.000000e+0	MamRep4096,MamRep4096	TMEM45A
Ensembl Genes	18635	VLDLR	230	3.806179e-3	1.000000e+0	3.069601e-1	9.794367e+0	3.062985e-1	3	2.409902e-4	2.360346e-3	1	7.569141e-2	1.000000e+0	1.000000e+0	1.321154e+1	7.569141e-2	1	1	7.122507e-4	1.000000e+0	MamRep4096,MamRep4096,MamRep4096	VLDLR
Ensembl Genes	3278	NUP160	231	3.835971e-3	1.000000e+0	3.080235e-1	2.215162e+1	9.028684e-2	2	7.103607e-5	1.573564e-3	1	7.569141e-2	1.000000e+0	1.000000e+0	1.321154e+1	7.569141e-2	1	1	7.122507e-4	1.000000e+0	MamRep4096,MamRep4096	NUP160
Ensembl Genes	16037	JARID2	232	3.949021e-3	1.000000e+0	3.157344e-1	6.360623e+0	6.288692e-1	4	4.947830e-4	3.147128e-3	1	7.569141e-2	1.000000e+0	1.000000e+0	1.321154e+1	7.569141e-2	1	1	7.122507e-4	1.000000e+0	MamRep4096,MamRep4096,MamRep4096,MamRep4096	JARID2
Ensembl Genes	8407	MEOX1	233	3.950165e-3	1.000000e+0	3.144704e-1	2.181917e+1	9.166252e-2	2	7.211843e-5	1.573564e-3	1	7.569141e-2	1.000000e+0	1.000000e+0	1.321154e+1	7.569141e-2	1	1	7.122507e-4	1.000000e+0	MamRep4096,MamRep4096	MEOX1
Ensembl Genes	2570	OPALIN	234	3.993341e-3	1.000000e+0	3.165491e-1	2.169720e+1	9.217779e-2	2	7.252383e-5	1.573564e-3	1	7.569141e-2	1.000000e+0	1.000000e+0	1.321154e+1	7.569141e-2	1	1	7.122507e-4	1.000000e+0	MamRep4096,MamRep4096	OPALIN
Ensembl Genes	4990	CKAP4	235	3.997372e-3	1.000000e+0	3.155202e-1	2.168591e+1	9.222576e-2	2	7.256157e-5	1.573564e-3	1	7.569141e-2	1.000000e+0	1.000000e+0	1.321154e+1	7.569141e-2	1	1	7.122507e-4	1.000000e+0	MamRep4096,MamRep4096	CKAP4
Ensembl Genes	1929	RHOU	236	4.041151e-3	1.000000e+0	3.176242e-1	9.584975e+0	3.129899e-1	3	2.462548e-4	2.360346e-3	1	7.569141e-2	1.000000e+0	1.000000e+0	1.321154e+1	7.569141e-2	1	1	7.122507e-4	1.000000e+0	MamRep4096,MamRep4096,MamRep4096	RHOU
Ensembl Genes	11336	TMEM177	237	4.054908e-3	1.000000e+0	3.173607e-1	2.152666e+1	9.290805e-2	2	7.309838e-5	1.573564e-3	1	7.569141e-2	1.000000e+0	1.000000e+0	1.321154e+1	7.569141e-2	1	1	7.122507e-4	1.000000e+0	MamRep4096,MamRep4096	TMEM177
Ensembl Genes	5017	ACACB	238	4.073231e-3	1.000000e+0	3.174553e-1	2.147666e+1	9.312437e-2	2	7.326858e-5	1.573564e-3	1	7.569141e-2	1.000000e+0	1.000000e+0	1.321154e+1	7.569141e-2	1	1	7.122507e-4	1.000000e+0	MamRep4096,MamRep4096	ACACB
Ensembl Genes	7172	HS3ST4	239	4.081138e-3	1.000000e+0	3.167407e-1	6.301218e+0	6.347979e-1	4	4.994476e-4	3.147128e-3	1	7.569141e-2	1.000000e+0	1.000000e+0	1.321154e+1	7.569141e-2	1	1	7.122507e-4	1.000000e+0	MamRep4096,MamRep4096,MamRep4096,MamRep4096	HS3ST4
Ensembl Genes	13759	GPR128	240	4.116992e-3	1.000000e+0	3.181920e-1	2.135858e+1	9.363919e-2	2	7.367364e-5	1.573564e-3	1	7.569141e-2	1.000000e+0	1.000000e+0	1.321154e+1	7.569141e-2	1	1	7.122507e-4	1.000000e+0	MamRep4096,MamRep4096	GPR128
Ensembl Genes	14126	GPR160	241	4.199780e-3	1.000000e+0	3.232436e-1	2.114026e+1	9.460621e-2	2	7.443447e-5	1.573564e-3	1	7.569141e-2	1.000000e+0	1.000000e+0	1.321154e+1	7.569141e-2	1	1	7.122507e-4	1.000000e+0	MamRep4096,MamRep4096	GPR160
Ensembl Genes	18768	SIGMAR1	242	4.283517e-3	1.000000e+0	3.283263e-1	2.329530e+2	4.292711e-3	1	3.377428e-6	7.867821e-4	1	7.569141e-2	1.000000e+0	1.000000e+0	1.321154e+1	7.569141e-2	1	1	7.122507e-4	1.000000e+0	MamRep4096	SIGMAR1
Ensembl Genes	6707	EFTUD1	243	4.339885e-3	1.000000e+0	3.312779e-1	2.078513e+1	9.622264e-2	2	7.570624e-5	1.573564e-3	1	7.569141e-2	1.000000e+0	1.000000e+0	1.321154e+1	7.569141e-2	1	1	7.122507e-4	1.000000e+0	MamRep4096,MamRep4096	EFTUD1
Ensembl Genes	18231	TOX	244	4.342626e-3	1.000000e+0	3.301286e-1	6.190413e+0	6.461604e-1	4	5.083874e-4	3.147128e-3	1	7.569141e-2	1.000000e+0	1.000000e+0	1.321154e+1	7.569141e-2	1	1	7.122507e-4	1.000000e+0	MamRep4096,MamRep4096,MamRep4096,MamRep4096	TOX
Ensembl Genes	9846	CCNE1	245	4.362103e-3	1.000000e+0	3.302557e-1	2.073039e+1	9.647672e-2	2	7.590615e-5	1.573564e-3	1	7.569141e-2	1.000000e+0	1.000000e+0	1.321154e+1	7.569141e-2	1	1	7.122507e-4	1.000000e+0	MamRep4096,MamRep4096	CCNE1
Ensembl Genes	6427	CEP152	246	4.552295e-3	1.000000e+0	3.432541e-1	2.027832e+1	9.862751e-2	2	7.759836e-5	1.573564e-3	1	7.569141e-2	1.000000e+0	1.000000e+0	1.321154e+1	7.569141e-2	1	1	7.122507e-4	1.000000e+0	MamRep4096,MamRep4096	CEP152
Ensembl Genes	5018	FOXN4	247	4.682957e-3	1.000000e+0	3.516768e-1	1.998383e+1	1.000809e-1	2	7.874188e-5	1.573564e-3	1	7.569141e-2	1.000000e+0	1.000000e+0	1.321154e+1	7.569141e-2	1	1	7.122507e-4	1.000000e+0	MamRep4096,MamRep4096	FOXN4
Ensembl Genes	3244	CREB3L1	248	4.897222e-3	1.000000e+0	3.662846e-1	1.952666e+1	1.024241e-1	2	8.058541e-5	1.573564e-3	1	7.569141e-2	1.000000e+0	1.000000e+0	1.321154e+1	7.569141e-2	1	1	7.122507e-4	1.000000e+0	MamRep4096,MamRep4096	CREB3L1
Ensembl Genes	15821	RARS	249	4.912953e-3	1.000000e+0	3.659854e-1	1.949428e+1	1.025942e-1	2	8.071926e-5	1.573564e-3	1	7.569141e-2	1.000000e+0	1.000000e+0	1.321154e+1	7.569141e-2	1	1	7.122507e-4	1.000000e+0	MamRep4096,MamRep4096	RARS
Ensembl Genes	17584	FAM185A	250	4.928707e-3	1.000000e+0	3.656903e-1	1.946201e+1	1.027643e-1	2	8.085312e-5	1.573564e-3	1	7.569141e-2	1.000000e+0	1.000000e+0	1.321154e+1	7.569141e-2	1	1	7.122507e-4	1.000000e+0	MamRep4096,MamRep4096	FAM185A
Ensembl Genes	2407	CHST3	251	4.931012e-3	1.000000e+0	3.644038e-1	1.945730e+1	1.027892e-1	2	8.087269e-5	1.573564e-3	1	7.569141e-2	1.000000e+0	1.000000e+0	1.321154e+1	7.569141e-2	1	1	7.122507e-4	1.000000e+0	MamRep4096,MamRep4096	CHST3
Ensembl Genes	18767	ARID3C	252	5.002871e-3	1.000000e+0	3.682470e-1	1.993852e+2	5.015418e-3	1	3.946041e-6	7.867821e-4	1	7.569141e-2	1.000000e+0	1.000000e+0	1.321154e+1	7.569141e-2	1	1	7.122507e-4	1.000000e+0	MamRep4096	ARID3C
Ensembl Genes	5167	PITPNM2	253	5.048586e-3	1.000000e+0	3.701432e-1	1.922140e+1	1.040507e-1	2	8.186523e-5	1.573564e-3	1	7.569141e-2	1.000000e+0	1.000000e+0	1.321154e+1	7.569141e-2	1	1	7.122507e-4	1.000000e+0	MamRep4096,MamRep4096	PITPNM2
Ensembl Genes	2025	ZNF496	254	5.123225e-3	1.000000e+0	3.741366e-1	1.907587e+1	1.048445e-1	2	8.248976e-5	1.573564e-3	1	7.569141e-2	1.000000e+0	1.000000e+0	1.321154e+1	7.569141e-2	1	1	7.122507e-4	1.000000e+0	MamRep4096,MamRep4096	ZNF496
Ensembl Genes	3980	APOC3	255	5.342251e-3	1.000000e+0	3.886016e-1	1.866870e+2	5.356560e-3	1	4.214445e-6	7.867821e-4	1	7.569141e-2	1.000000e+0	1.000000e+0	1.321154e+1	7.569141e-2	1	1	7.122507e-4	1.000000e+0	MamRep4096	APOC3
Ensembl Genes	4212	VWF	256	5.439853e-3	1.000000e+0	3.941556e-1	1.849219e+1	1.081537e-1	2	8.509342e-5	1.573564e-3	1	7.569141e-2	1.000000e+0	1.000000e+0	1.321154e+1	7.569141e-2	1	1	7.122507e-4	1.000000e+0	MamRep4096,MamRep4096	VWF
Ensembl Genes	2408	SPOCK2	257	5.535076e-3	1.000000e+0	3.994946e-1	1.832653e+1	1.091314e-1	2	8.586264e-5	1.573564e-3	1	7.569141e-2	1.000000e+0	1.000000e+0	1.321154e+1	7.569141e-2	1	1	7.122507e-4	1.000000e+0	MamRep4096,MamRep4096	SPOCK2
Ensembl Genes	11452	ACVR1	258	5.553464e-3	1.000000e+0	3.992682e-1	1.829503e+1	1.093193e-1	2	8.601047e-5	1.573564e-3	1	7.569141e-2	1.000000e+0	1.000000e+0	1.321154e+1	7.569141e-2	1	1	7.122507e-4	1.000000e+0	MamRep4096,MamRep4096	ACVR1
Ensembl Genes	15381	RASA1	259	5.597732e-3	1.000000e+0	4.008970e-1	8.516052e+0	3.522759e-1	3	2.771644e-4	2.360346e-3	1	7.569141e-2	1.000000e+0	1.000000e+0	1.321154e+1	7.569141e-2	1	1	7.122507e-4	1.000000e+0	MamRep4096,MamRep4096,MamRep4096	RASA1
Ensembl Genes	18428	DPYS	260	5.600322e-3	1.000000e+0	3.995399e-1	1.821546e+1	1.097968e-1	2	8.638617e-5	1.573564e-3	1	7.569141e-2	1.000000e+0	1.000000e+0	1.321154e+1	7.569141e-2	1	1	7.122507e-4	1.000000e+0	MamRep4096,MamRep4096	DPYS
Ensembl Genes	11818	AGFG1	261	5.630275e-3	1.000000e+0	4.001378e-1	1.816512e+1	1.101011e-1	2	8.662557e-5	1.573564e-3	1	7.569141e-2	1.000000e+0	1.000000e+0	1.321154e+1	7.569141e-2	1	1	7.122507e-4	1.000000e+0	MamRep4096,MamRep4096	AGFG1
Ensembl Genes	6432	GALK2	262	6.056342e-3	1.000000e+0	4.287751e-1	1.748998e+1	1.143512e-1	2	8.996945e-5	1.573564e-3	1	7.569141e-2	1.000000e+0	1.000000e+0	1.321154e+1	7.569141e-2	1	1	7.122507e-4	1.000000e+0	MamRep4096,MamRep4096	GALK2
Ensembl Genes	15357	THBS4	263	6.119701e-3	1.000000e+0	4.316134e-1	1.739565e+1	1.149713e-1	2	9.045733e-5	1.573564e-3	1	7.569141e-2	1.000000e+0	1.000000e+0	1.321154e+1	7.569141e-2	1	1	7.122507e-4	1.000000e+0	MamRep4096,MamRep4096	THBS4
Ensembl Genes	12381	ZNFX1	264	6.232595e-3	1.000000e+0	4.379106e-1	1.723115e+1	1.160689e-1	2	9.132091e-5	1.573564e-3	1	7.569141e-2	1.000000e+0	1.000000e+0	1.321154e+1	7.569141e-2	1	1	7.122507e-4	1.000000e+0	MamRep4096,MamRep4096	ZNFX1
Ensembl Genes	12051	RASSF2	265	6.339638e-3	1.000000e+0	4.437507e-1	1.707925e+1	1.171012e-1	2	9.213311e-5	1.573564e-3	1	7.569141e-2	1.000000e+0	1.000000e+0	1.321154e+1	7.569141e-2	1	1	7.122507e-4	1.000000e+0	MamRep4096,MamRep4096	RASSF2
Ensembl Genes	15858	ENSG00000170091	266	6.345255e-3	1.000000e+0	4.424742e-1	8.134598e+0	3.687951e-1	3	2.901614e-4	2.360346e-3	1	7.569141e-2	1.000000e+0	1.000000e+0	1.321154e+1	7.569141e-2	1	1	7.122507e-4	1.000000e+0	MamRep4096,MamRep4096,MamRep4096	ENSG00000170091
Ensembl Genes	11325	CCDC93	267	6.535162e-3	1.000000e+0	4.540102e-1	1.681147e+1	1.189664e-1	2	9.360060e-5	1.573564e-3	1	7.569141e-2	1.000000e+0	1.000000e+0	1.321154e+1	7.569141e-2	1	1	7.122507e-4	1.000000e+0	MamRep4096,MamRep4096	CCDC93
Ensembl Genes	5905	PLEKHG3	268	6.696565e-3	1.000000e+0	4.634873e-1	1.659932e+1	1.204868e-1	2	9.479689e-5	1.573564e-3	1	7.569141e-2	1.000000e+0	1.000000e+0	1.321154e+1	7.569141e-2	1	1	7.122507e-4	1.000000e+0	MamRep4096,MamRep4096	PLEKHG3
Ensembl Genes	11481	SCN3A	269	6.823618e-3	1.000000e+0	4.705252e-1	1.643764e+1	1.216720e-1	2	9.572932e-5	1.573564e-3	1	7.569141e-2	1.000000e+0	1.000000e+0	1.321154e+1	7.569141e-2	1	1	7.122507e-4	1.000000e+0	MamRep4096,MamRep4096	SCN3A
Ensembl Genes	15358	SERINC5	270	7.050286e-3	1.000000e+0	4.843546e-1	1.616012e+1	1.237615e-1	2	9.737330e-5	1.573564e-3	1	7.569141e-2	1.000000e+0	1.000000e+0	1.321154e+1	7.569141e-2	1	1	7.122507e-4	1.000000e+0	MamRep4096,MamRep4096	SERINC5
Ensembl Genes	3923	ARHGAP20	271	7.058598e-3	1.000000e+0	4.831363e-1	7.822582e+0	3.835051e-1	3	3.017349e-4	2.360346e-3	1	7.569141e-2	1.000000e+0	1.000000e+0	1.321154e+1	7.569141e-2	1	1	7.122507e-4	1.000000e+0	MamRep4096,MamRep4096,MamRep4096	ARHGAP20
Ensembl Genes	207	EFHD2	272	7.112939e-3	1.000000e+0	4.850658e-1	1.608576e+1	1.243336e-1	2	9.782343e-5	1.573564e-3	1	7.569141e-2	1.000000e+0	1.000000e+0	1.321154e+1	7.569141e-2	1	1	7.122507e-4	1.000000e+0	MamRep4096,MamRep4096	EFHD2
Ensembl Genes	2196	PRTFDC1	273	7.263887e-3	1.000000e+0	4.935452e-1	1.591057e+1	1.257026e-1	2	9.890055e-5	1.573564e-3	1	7.569141e-2	1.000000e+0	1.000000e+0	1.321154e+1	7.569141e-2	1	1	7.122507e-4	1.000000e+0	MamRep4096,MamRep4096	PRTFDC1
Ensembl Genes	4336	PRB2	274	7.326656e-3	1.000000e+0	4.959932e-1	1.583932e+1	1.262681e-1	2	9.934544e-5	1.573564e-3	1	7.569141e-2	1.000000e+0	1.000000e+0	1.321154e+1	7.569141e-2	1	1	7.122507e-4	1.000000e+0	MamRep4096,MamRep4096	PRB2
Ensembl Genes	17392	FGL2	275	7.702569e-3	1.000000e+0	5.195453e-1	1.543099e+1	1.296093e-1	2	1.019743e-4	1.573564e-3	1	7.569141e-2	1.000000e+0	1.000000e+0	1.321154e+1	7.569141e-2	1	1	7.122507e-4	1.000000e+0	MamRep4096,MamRep4096	FGL2
Ensembl Genes	8237	LASP1	276	7.703681e-3	1.000000e+0	5.177376e-1	1.542983e+1	1.296191e-1	2	1.019820e-4	1.573564e-3	1	7.569141e-2	1.000000e+0	1.000000e+0	1.321154e+1	7.569141e-2	1	1	7.122507e-4	1.000000e+0	MamRep4096,MamRep4096	LASP1
Ensembl Genes	5890	SNAPC1	277	7.723658e-3	1.000000e+0	5.172063e-1	1.540897e+1	1.297945e-1	2	1.021200e-4	1.573564e-3	1	7.569141e-2	1.000000e+0	1.000000e+0	1.321154e+1	7.569141e-2	1	1	7.122507e-4	1.000000e+0	MamRep4096,MamRep4096	SNAPC1
Ensembl Genes	8115	NSRP1	278	7.733631e-3	1.000000e+0	5.160112e-1	1.539859e+1	1.298820e-1	2	1.021889e-4	1.573564e-3	1	7.569141e-2	1.000000e+0	1.000000e+0	1.321154e+1	7.569141e-2	1	1	7.122507e-4	1.000000e+0	MamRep4096,MamRep4096	NSRP1
Ensembl Genes	8239	PLXDC1	279	7.876462e-3	1.000000e+0	5.236577e-1	1.525207e+1	1.311298e-1	2	1.031706e-4	1.573564e-3	1	7.569141e-2	1.000000e+0	1.000000e+0	1.321154e+1	7.569141e-2	1	1	7.122507e-4	1.000000e+0	MamRep4096,MamRep4096	PLXDC1
Ensembl Genes	6571	ITGA11	280	7.887954e-3	1.000000e+0	5.225488e-1	1.524045e+1	1.312297e-1	2	1.032492e-4	1.573564e-3	1	7.569141e-2	1.000000e+0	1.000000e+0	1.321154e+1	7.569141e-2	1	1	7.122507e-4	1.000000e+0	MamRep4096,MamRep4096	ITGA11
Ensembl Genes	4864	CSRP2	281	8.122549e-3	1.000000e+0	5.361750e-1	1.500874e+1	1.332557e-1	2	1.048432e-4	1.573564e-3	1	7.569141e-2	1.000000e+0	1.000000e+0	1.321154e+1	7.569141e-2	1	1	7.122507e-4	1.000000e+0	MamRep4096,MamRep4096	CSRP2
Ensembl Genes	16699	PRDM1	282	8.303799e-3	1.000000e+0	5.461956e-1	7.367430e+0	4.071976e-1	3	3.203758e-4	2.360346e-3	1	7.569141e-2	1.000000e+0	1.000000e+0	1.321154e+1	7.569141e-2	1	1	7.122507e-4	1.000000e+0	MamRep4096,MamRep4096,MamRep4096	PRDM1
Ensembl Genes	14164	CCDC39	283	8.340229e-3	1.000000e+0	5.466534e-1	1.480253e+1	1.351120e-1	2	1.063037e-4	1.573564e-3	1	7.569141e-2	1.000000e+0	1.000000e+0	1.321154e+1	7.569141e-2	1	1	7.122507e-4	1.000000e+0	MamRep4096,MamRep4096	CCDC39
Ensembl Genes	14165	FXR1	284	8.345522e-3	1.000000e+0	5.450743e-1	1.479762e+1	1.351569e-1	2	1.063390e-4	1.573564e-3	1	7.569141e-2	1.000000e+0	1.000000e+0	1.321154e+1	7.569141e-2	1	1	7.122507e-4	1.000000e+0	MamRep4096,MamRep4096	FXR1
Ensembl Genes	17603	SYPL1	285	9.185684e-3	1.000000e+0	5.978430e-1	1.407239e+1	1.421223e-1	2	1.118193e-4	1.573564e-3	1	7.569141e-2	1.000000e+0	1.000000e+0	1.321154e+1	7.569141e-2	1	1	7.122507e-4	1.000000e+0	MamRep4096,MamRep4096	SYPL1
Ensembl Genes	9162	RTTN	286	9.292697e-3	1.000000e+0	6.026931e-1	1.398714e+1	1.429885e-1	2	1.125008e-4	1.573564e-3	1	7.569141e-2	1.000000e+0	1.000000e+0	1.321154e+1	7.569141e-2	1	1	7.122507e-4	1.000000e+0	MamRep4096,MamRep4096	RTTN
Ensembl Genes	5192	AACS	287	9.570299e-3	1.000000e+0	6.185348e-1	1.377270e+1	1.452148e-1	2	1.142524e-4	1.573564e-3	1	7.569141e-2	1.000000e+0	1.000000e+0	1.321154e+1	7.569141e-2	1	1	7.122507e-4	1.000000e+0	MamRep4096,MamRep4096	AACS
Ensembl Genes	12985	FBXO7	288	9.586976e-3	1.000000e+0	6.174612e-1	1.376012e+1	1.453476e-1	2	1.143569e-4	1.573564e-3	1	7.569141e-2	1.000000e+0	1.000000e+0	1.321154e+1	7.569141e-2	1	1	7.122507e-4	1.000000e+0	MamRep4096,MamRep4096	FBXO7
Ensembl Genes	17478	BAIAP2L1	289	9.721702e-3	1.000000e+0	6.239718e-1	1.365964e+1	1.464168e-1	2	1.151981e-4	1.573564e-3	1	7.569141e-2	1.000000e+0	1.000000e+0	1.321154e+1	7.569141e-2	1	1	7.122507e-4	1.000000e+0	MamRep4096,MamRep4096	BAIAP2L1
Ensembl Genes	8112	CORO6	290	1.000318e-2	1.000000e+0	6.398241e-1	1.345629e+1	1.486293e-1	2	1.169389e-4	1.573564e-3	1	7.569141e-2	1.000000e+0	1.000000e+0	1.321154e+1	7.569141e-2	1	1	7.122507e-4	1.000000e+0	MamRep4096,MamRep4096	CORO6
Ensembl Genes	11804	AP1S3	291	1.013322e-2	1.000000e+0	6.459144e-1	1.336522e+1	1.496421e-1	2	1.177357e-4	1.573564e-3	1	7.569141e-2	1.000000e+0	1.000000e+0	1.321154e+1	7.569141e-2	1	1	7.122507e-4	1.000000e+0	MamRep4096,MamRep4096	AP1S3
Ensembl Genes	13914	DNAJB8	292	1.018183e-2	1.000000e+0	6.467903e-1	1.333163e+1	1.500192e-1	2	1.180324e-4	1.573564e-3	1	7.569141e-2	1.000000e+0	1.000000e+0	1.321154e+1	7.569141e-2	1	1	7.122507e-4	1.000000e+0	MamRep4096,MamRep4096	DNAJB8
Ensembl Genes	15356	MTX3	293	1.028173e-2	1.000000e+0	6.509072e-1	1.326333e+1	1.507917e-1	2	1.186402e-4	1.573564e-3	1	7.569141e-2	1.000000e+0	1.000000e+0	1.321154e+1	7.569141e-2	1	1	7.122507e-4	1.000000e+0	MamRep4096,MamRep4096	MTX3
Ensembl Genes	11515	GORASP2	294	1.044356e-2	1.000000e+0	6.589034e-1	1.315479e+1	1.520359e-1	2	1.196191e-4	1.573564e-3	1	7.569141e-2	1.000000e+0	1.000000e+0	1.321154e+1	7.569141e-2	1	1	7.122507e-4	1.000000e+0	MamRep4096,MamRep4096	GORASP2
Ensembl Genes	13977	CLDN18	295	1.082939e-2	1.000000e+0	6.809300e-1	1.290589e+1	1.549680e-1	2	1.219260e-4	1.573564e-3	1	7.569141e-2	1.000000e+0	1.000000e+0	1.321154e+1	7.569141e-2	1	1	7.122507e-4	1.000000e+0	MamRep4096,MamRep4096	CLDN18
Ensembl Genes	3243	PHF21A	296	1.088590e-2	1.000000e+0	6.821708e-1	1.287055e+1	1.553935e-1	2	1.222609e-4	1.573564e-3	1	7.569141e-2	1.000000e+0	1.000000e+0	1.321154e+1	7.569141e-2	1	1	7.122507e-4	1.000000e+0	MamRep4096,MamRep4096	PHF21A
Ensembl Genes	3453	FADS1	297	1.110941e-2	1.000000e+0	6.938332e-1	8.951325e+1	1.117153e-2	1	8.789560e-6	7.867821e-4	1	7.569141e-2	1.000000e+0	1.000000e+0	1.321154e+1	7.569141e-2	1	1	7.122507e-4	1.000000e+0	MamRep4096	FADS1
Ensembl Genes	3834	SLC36A4	298	1.119289e-2	1.000000e+0	6.967011e-1	1.268325e+1	1.576883e-1	2	1.240663e-4	1.573564e-3	1	7.569141e-2	1.000000e+0	1.000000e+0	1.321154e+1	7.569141e-2	1	1	7.122507e-4	1.000000e+0	MamRep4096,MamRep4096	SLC36A4
Ensembl Genes	11480	SLC38A11	299	1.129078e-2	1.000000e+0	7.004437e-1	1.262514e+1	1.584141e-1	2	1.246374e-4	1.573564e-3	1	7.569141e-2	1.000000e+0	1.000000e+0	1.321154e+1	7.569141e-2	1	1	7.122507e-4	1.000000e+0	MamRep4096,MamRep4096	SLC38A11
Ensembl Genes	2753	GRK5	300	1.136557e-2	1.000000e+0	7.027332e-1	1.258125e+1	1.589667e-1	2	1.250721e-4	1.573564e-3	1	7.569141e-2	1.000000e+0	1.000000e+0	1.321154e+1	7.569141e-2	1	1	7.122507e-4	1.000000e+0	MamRep4096,MamRep4096	GRK5
Ensembl Genes	5390	SUCLA2	301	1.138932e-2	1.000000e+0	7.018621e-1	6.549178e+0	4.580727e-1	3	3.604034e-4	2.360346e-3	1	7.569141e-2	1.000000e+0	1.000000e+0	1.321154e+1	7.569141e-2	1	1	7.122507e-4	1.000000e+0	MamRep4096,MamRep4096,MamRep4096	SUCLA2
Ensembl Genes	11436	ARL5A	302	1.140877e-2	1.000000e+0	7.007327e-1	1.255610e+1	1.592851e-1	2	1.253227e-4	1.573564e-3	1	7.569141e-2	1.000000e+0	1.000000e+0	1.321154e+1	7.569141e-2	1	1	7.122507e-4	1.000000e+0	MamRep4096,MamRep4096	ARL5A
Ensembl Genes	4934	ELK3	303	1.142729e-2	1.000000e+0	6.995538e-1	1.254536e+1	1.594215e-1	2	1.254300e-4	1.573564e-3	1	7.569141e-2	1.000000e+0	1.000000e+0	1.321154e+1	7.569141e-2	1	1	7.122507e-4	1.000000e+0	MamRep4096,MamRep4096	ELK3
Ensembl Genes	8348	LEPREL4	304	1.144100e-2	1.000000e+0	6.980892e-1	8.690439e+1	1.150690e-2	1	9.053421e-6	7.867821e-4	1	7.569141e-2	1.000000e+0	1.000000e+0	1.321154e+1	7.569141e-2	1	1	7.122507e-4	1.000000e+0	MamRep4096	LEPREL4
Ensembl Genes	10882	VIT	305	1.163218e-2	1.000000e+0	7.074272e-1	1.242824e+1	1.609238e-1	2	1.266120e-4	1.573564e-3	1	7.569141e-2	1.000000e+0	1.000000e+0	1.321154e+1	7.569141e-2	1	1	7.122507e-4	1.000000e+0	MamRep4096,MamRep4096	VIT
Ensembl Genes	16836	SLC2A12	306	1.166767e-2	1.000000e+0	7.072667e-1	1.240828e+1	1.611828e-1	2	1.268157e-4	1.573564e-3	1	7.569141e-2	1.000000e+0	1.000000e+0	1.321154e+1	7.569141e-2	1	1	7.122507e-4	1.000000e+0	MamRep4096,MamRep4096	SLC2A12
Ensembl Genes	18469	MTBP	307	1.222051e-2	1.000000e+0	7.383656e-1	1.210849e+1	1.651734e-1	2	1.299555e-4	1.573564e-3	1	7.569141e-2	1.000000e+0	1.000000e+0	1.321154e+1	7.569141e-2	1	1	7.122507e-4	1.000000e+0	MamRep4096,MamRep4096	MTBP
Ensembl Genes	7173	KDM8	308	1.237179e-2	1.000000e+0	7.450790e-1	6.348607e+0	4.725446e-1	3	3.717896e-4	2.360346e-3	1	7.569141e-2	1.000000e+0	1.000000e+0	1.321154e+1	7.569141e-2	1	1	7.122507e-4	1.000000e+0	MamRep4096,MamRep4096,MamRep4096	KDM8
Ensembl Genes	15355	CMYA5	309	1.253169e-2	1.000000e+0	7.522664e-1	1.194853e+1	1.673846e-1	2	1.316952e-4	1.573564e-3	1	7.569141e-2	1.000000e+0	1.000000e+0	1.321154e+1	7.569141e-2	1	1	7.122507e-4	1.000000e+0	MamRep4096,MamRep4096	CMYA5
Ensembl Genes	12066	HAO1	310	1.282527e-2	1.000000e+0	7.674062e-1	6.263035e+0	4.790010e-1	3	3.768694e-4	2.360346e-3	1	7.569141e-2	1.000000e+0	1.000000e+0	1.321154e+1	7.569141e-2	1	1	7.122507e-4	1.000000e+0	MamRep4096,MamRep4096,MamRep4096	HAO1
Ensembl Genes	10884	STRN	311	1.284359e-2	1.000000e+0	7.660314e-1	1.179407e+1	1.695767e-1	2	1.334199e-4	1.573564e-3	1	7.569141e-2	1.000000e+0	1.000000e+0	1.321154e+1	7.569141e-2	1	1	7.122507e-4	1.000000e+0	MamRep4096,MamRep4096	STRN
Ensembl Genes	2696	XPNPEP1	312	1.285849e-2	1.000000e+0	7.644620e-1	6.256925e+0	4.794688e-1	3	3.772374e-4	2.360346e-3	1	7.569141e-2	1.000000e+0	1.000000e+0	1.321154e+1	7.569141e-2	1	1	7.122507e-4	1.000000e+0	MamRep4096,MamRep4096,MamRep4096	XPNPEP1
Ensembl Genes	6572	CORO2B	313	1.290599e-2	1.000000e+0	7.648345e-1	1.176384e+1	1.700125e-1	2	1.337628e-4	1.573564e-3	1	7.569141e-2	1.000000e+0	1.000000e+0	1.321154e+1	7.569141e-2	1	1	7.122507e-4	1.000000e+0	MamRep4096,MamRep4096	CORO2B
Ensembl Genes	3209	SLC1A2	314	1.301457e-2	1.000000e+0	7.688129e-1	1.171176e+1	1.707685e-1	2	1.343576e-4	1.573564e-3	1	7.569141e-2	1.000000e+0	1.000000e+0	1.321154e+1	7.569141e-2	1	1	7.122507e-4	1.000000e+0	MamRep4096,MamRep4096	SLC1A2
Ensembl Genes	5944	SMOC1	315	1.310015e-2	1.000000e+0	7.714117e-1	1.167117e+1	1.713624e-1	2	1.348249e-4	1.573564e-3	1	7.569141e-2	1.000000e+0	1.000000e+0	1.321154e+1	7.569141e-2	1	1	7.122507e-4	1.000000e+0	MamRep4096,MamRep4096	SMOC1
Ensembl Genes	15535	C5orf15	316	1.315070e-2	1.000000e+0	7.719378e-1	1.164738e+1	1.717124e-1	2	1.351003e-4	1.573564e-3	1	7.569141e-2	1.000000e+0	1.000000e+0	1.321154e+1	7.569141e-2	1	1	7.122507e-4	1.000000e+0	MamRep4096,MamRep4096	C5orf15
Ensembl Genes	5389	HTR2A	317	1.331763e-2	1.000000e+0	7.792704e-1	6.174564e+0	4.858643e-1	3	3.822693e-4	2.360346e-3	1	7.569141e-2	1.000000e+0	1.000000e+0	1.321154e+1	7.569141e-2	1	1	7.122507e-4	1.000000e+0	MamRep4096,MamRep4096,MamRep4096	HTR2A
Ensembl Genes	17217	GPR141	318	1.332953e-2	1.000000e+0	7.775140e-1	1.156431e+1	1.729460e-1	2	1.360708e-4	1.573564e-3	1	7.569141e-2	1.000000e+0	1.000000e+0	1.321154e+1	7.569141e-2	1	1	7.122507e-4	1.000000e+0	MamRep4096,MamRep4096	GPR141
Ensembl Genes	12407	ZNF217	319	1.339448e-2	1.000000e+0	7.788533e-1	6.161146e+0	4.869224e-1	3	3.831018e-4	2.360346e-3	1	7.569141e-2	1.000000e+0	1.000000e+0	1.321154e+1	7.569141e-2	1	1	7.122507e-4	1.000000e+0	MamRep4096,MamRep4096,MamRep4096	ZNF217
Ensembl Genes	3870	YAP1	320	1.343473e-2	1.000000e+0	7.787525e-1	1.151621e+1	1.736682e-1	2	1.366390e-4	1.573564e-3	1	7.569141e-2	1.000000e+0	1.000000e+0	1.321154e+1	7.569141e-2	1	1	7.122507e-4	1.000000e+0	MamRep4096,MamRep4096	YAP1
Ensembl Genes	5838	SAMD4A	321	1.343816e-2	1.000000e+0	7.765247e-1	1.151465e+1	1.736918e-1	2	1.366576e-4	1.573564e-3	1	7.569141e-2	1.000000e+0	1.000000e+0	1.321154e+1	7.569141e-2	1	1	7.122507e-4	1.000000e+0	MamRep4096,MamRep4096	SAMD4A
Ensembl Genes	3979	APOA4	322	1.362583e-2	1.000000e+0	7.849240e-1	7.288928e+1	1.371944e-2	1	1.079421e-5	7.867821e-4	1	7.569141e-2	1.000000e+0	1.000000e+0	1.321154e+1	7.569141e-2	1	1	7.122507e-4	1.000000e+0	MamRep4096	APOA4
Ensembl Genes	6131	PAPOLA	323	1.397215e-2	1.000000e+0	8.023821e-1	1.127905e+1	1.773200e-1	2	1.395122e-4	1.573564e-3	1	7.569141e-2	1.000000e+0	1.000000e+0	1.321154e+1	7.569141e-2	1	1	7.122507e-4	1.000000e+0	MamRep4096,MamRep4096	PAPOLA
Ensembl Genes	12954	PES1	324	1.398417e-2	1.000000e+0	8.005937e-1	7.100865e+1	1.408279e-2	1	1.108009e-5	7.867821e-4	1	7.569141e-2	1.000000e+0	1.000000e+0	1.321154e+1	7.569141e-2	1	1	7.122507e-4	1.000000e+0	MamRep4096	PES1
Ensembl Genes	2752	PRDX3	325	1.407921e-2	1.000000e+0	8.035547e-1	7.052593e+1	1.417918e-2	1	1.115593e-5	7.867821e-4	1	7.569141e-2	1.000000e+0	1.000000e+0	1.321154e+1	7.569141e-2	1	1	7.122507e-4	1.000000e+0	MamRep4096	PRDX3
Ensembl Genes	16436	FRS3	326	1.433406e-2	1.000000e+0	8.155904e-1	6.926309e+1	1.443770e-2	1	1.135933e-5	7.867821e-4	1	7.569141e-2	1.000000e+0	1.000000e+0	1.321154e+1	7.569141e-2	1	1	7.122507e-4	1.000000e+0	MamRep4096	FRS3
Ensembl Genes	20105	ZNF449	327	1.434176e-2	1.000000e+0	8.135330e-1	1.112372e+1	1.797959e-1	2	1.414602e-4	1.573564e-3	1	7.569141e-2	1.000000e+0	1.000000e+0	1.321154e+1	7.569141e-2	1	1	7.122507e-4	1.000000e+0	MamRep4096,MamRep4096	ZNF449
Ensembl Genes	16776	FAM184A	328	1.459830e-2	1.000000e+0	8.255606e-1	1.101940e+1	1.814981e-1	2	1.427994e-4	1.573564e-3	1	7.569141e-2	1.000000e+0	1.000000e+0	1.321154e+1	7.569141e-2	1	1	7.122507e-4	1.000000e+0	MamRep4096,MamRep4096	FAM184A
Ensembl Genes	18942	GAS1	329	1.463034e-2	1.000000e+0	8.248577e-1	5.958505e+0	5.034820e-1	3	3.961306e-4	2.360346e-3	1	7.569141e-2	1.000000e+0	1.000000e+0	1.321154e+1	7.569141e-2	1	1	7.122507e-4	1.000000e+0	MamRep4096,MamRep4096,MamRep4096	GAS1
Ensembl Genes	10711	ASAP2	330	1.467601e-2	1.000000e+0	8.249252e-1	1.098834e+1	1.820111e-1	2	1.432031e-4	1.573564e-3	1	7.569141e-2	1.000000e+0	1.000000e+0	1.321154e+1	7.569141e-2	1	1	7.122507e-4	1.000000e+0	MamRep4096,MamRep4096	ASAP2
Ensembl Genes	7959	ZNF18	331	1.512617e-2	1.000000e+0	8.476596e-1	1.081314e+1	1.849601e-1	2	1.455233e-4	1.573564e-3	1	7.569141e-2	1.000000e+0	1.000000e+0	1.321154e+1	7.569141e-2	1	1	7.122507e-4	1.000000e+0	MamRep4096,MamRep4096	ZNF18
Ensembl Genes	11435	NEB	332	1.513676e-2	1.000000e+0	8.456981e-1	1.080912e+1	1.850290e-1	2	1.455775e-4	1.573564e-3	1	7.569141e-2	1.000000e+0	1.000000e+0	1.321154e+1	7.569141e-2	1	1	7.122507e-4	1.000000e+0	MamRep4096,MamRep4096	NEB
Ensembl Genes	18786	UNC13B	333	1.517152e-2	1.000000e+0	8.450947e-1	1.079593e+1	1.852551e-1	2	1.457554e-4	1.573564e-3	1	7.569141e-2	1.000000e+0	1.000000e+0	1.321154e+1	7.569141e-2	1	1	7.122507e-4	1.000000e+0	MamRep4096,MamRep4096	UNC13B
Ensembl Genes	18305	HEY1	334	1.517583e-2	1.000000e+0	8.428038e-1	1.079430e+1	1.852831e-1	2	1.457774e-4	1.573564e-3	1	7.569141e-2	1.000000e+0	1.000000e+0	1.321154e+1	7.569141e-2	1	1	7.122507e-4	1.000000e+0	MamRep4096,MamRep4096	HEY1
Ensembl Genes	16700	ATG5	335	1.534128e-2	1.000000e+0	8.494490e-1	1.073216e+1	1.863558e-1	2	1.466214e-4	1.573564e-3	1	7.569141e-2	1.000000e+0	1.000000e+0	1.321154e+1	7.569141e-2	1	1	7.122507e-4	1.000000e+0	MamRep4096,MamRep4096	ATG5
Ensembl Genes	2485	GRID1	336	1.534938e-2	1.000000e+0	8.473680e-1	5.850782e+0	5.127519e-1	3	4.034240e-4	2.360346e-3	1	7.569141e-2	1.000000e+0	1.000000e+0	1.321154e+1	7.569141e-2	1	1	7.122507e-4	1.000000e+0	MamRep4096,MamRep4096,MamRep4096	GRID1
Ensembl Genes	11451	ACVR1C	337	1.554954e-2	1.000000e+0	8.558707e-1	1.065536e+1	1.876990e-1	2	1.476782e-4	1.573564e-3	1	7.569141e-2	1.000000e+0	1.000000e+0	1.321154e+1	7.569141e-2	1	1	7.122507e-4	1.000000e+0	MamRep4096,MamRep4096	ACVR1C
Ensembl Genes	16787	NKAIN2	338	1.563043e-2	1.000000e+0	8.577777e-1	5.810483e+0	5.163082e-1	3	4.062220e-4	2.360346e-3	1	7.569141e-2	1.000000e+0	1.000000e+0	1.321154e+1	7.569141e-2	1	1	7.122507e-4	1.000000e+0	MamRep4096,MamRep4096,MamRep4096	NKAIN2
Ensembl Genes	1056	VANGL1	339	1.568698e-2	1.000000e+0	8.583416e-1	1.060551e+1	1.885812e-1	2	1.483723e-4	1.573564e-3	1	7.569141e-2	1.000000e+0	1.000000e+0	1.321154e+1	7.569141e-2	1	1	7.122507e-4	1.000000e+0	MamRep4096,MamRep4096	VANGL1
Ensembl Genes	5731	HECTD1	340	1.572028e-2	1.000000e+0	8.576337e-1	1.059353e+1	1.887944e-1	2	1.485401e-4	1.573564e-3	1	7.569141e-2	1.000000e+0	1.000000e+0	1.321154e+1	7.569141e-2	1	1	7.122507e-4	1.000000e+0	MamRep4096,MamRep4096	HECTD1
Ensembl Genes	2728	TRUB1	341	1.574117e-2	1.000000e+0	8.562550e-1	1.058604e+1	1.889281e-1	2	1.486453e-4	1.573564e-3	1	7.569141e-2	1.000000e+0	1.000000e+0	1.321154e+1	7.569141e-2	1	1	7.122507e-4	1.000000e+0	MamRep4096,MamRep4096	TRUB1
Ensembl Genes	19094	SUSD1	342	1.635396e-2	1.000000e+0	8.869871e-1	1.037260e+1	1.928157e-1	2	1.517040e-4	1.573564e-3	1	7.569141e-2	1.000000e+0	1.000000e+0	1.321154e+1	7.569141e-2	1	1	7.122507e-4	1.000000e+0	MamRep4096,MamRep4096	SUSD1
Ensembl Genes	18788	RUSC2	343	1.658266e-2	1.000000e+0	8.967690e-1	1.029598e+1	1.942505e-1	2	1.528328e-4	1.573564e-3	1	7.569141e-2	1.000000e+0	1.000000e+0	1.321154e+1	7.569141e-2	1	1	7.122507e-4	1.000000e+0	MamRep4096,MamRep4096	RUSC2
Ensembl Genes	18470	SNTB1	344	1.662371e-2	1.000000e+0	8.963756e-1	5.675422e+0	5.285951e-1	3	4.158891e-4	2.360346e-3	1	7.569141e-2	1.000000e+0	1.000000e+0	1.321154e+1	7.569141e-2	1	1	7.122507e-4	1.000000e+0	MamRep4096,MamRep4096,MamRep4096	SNTB1
Ensembl Genes	6982	MEFV	345	1.663962e-2	1.000000e+0	8.946328e-1	5.959651e+1	1.677951e-2	1	1.320181e-5	7.867821e-4	1	7.569141e-2	1.000000e+0	1.000000e+0	1.321154e+1	7.569141e-2	1	1	7.122507e-4	1.000000e+0	MamRep4096	MEFV
Ensembl Genes	13084	TNRC6B	346	1.673301e-2	1.000000e+0	8.970538e-1	1.024648e+1	1.951891e-1	2	1.535713e-4	1.573564e-3	1	7.569141e-2	1.000000e+0	1.000000e+0	1.321154e+1	7.569141e-2	1	1	7.122507e-4	1.000000e+0	MamRep4096,MamRep4096	TNRC6B
Ensembl Genes	18936	AGTPBP1	347	1.678207e-2	1.000000e+0	8.970911e-1	5.654879e+0	5.305153e-1	3	4.173999e-4	2.360346e-3	1	7.569141e-2	1.000000e+0	1.000000e+0	1.321154e+1	7.569141e-2	1	1	7.122507e-4	1.000000e+0	MamRep4096,MamRep4096,MamRep4096	AGTPBP1
Ensembl Genes	5000	PWP1	348	1.682773e-2	1.000000e+0	8.969470e-1	1.021563e+1	1.957785e-1	2	1.540350e-4	1.573564e-3	1	7.569141e-2	1.000000e+0	1.000000e+0	1.321154e+1	7.569141e-2	1	1	7.122507e-4	1.000000e+0	MamRep4096,MamRep4096	PWP1
Ensembl Genes	7304	C16orf58	349	1.706367e-2	1.000000e+0	9.069169e-1	5.810298e+1	1.721082e-2	1	1.354116e-5	7.867821e-4	1	7.569141e-2	1.000000e+0	1.000000e+0	1.321154e+1	7.569141e-2	1	1	7.122507e-4	1.000000e+0	MamRep4096	C16orf58
Ensembl Genes	6983	ZNF263	350	1.711258e-2	1.000000e+0	9.069178e-1	5.793551e+1	1.726057e-2	1	1.358031e-5	7.867821e-4	1	7.569141e-2	1.000000e+0	1.000000e+0	1.321154e+1	7.569141e-2	1	1	7.122507e-4	1.000000e+0	MamRep4096	ZNF263
Ensembl Genes	19065	KLF4	351	1.719035e-2	1.000000e+0	9.084439e-1	5.603081e+0	5.354197e-1	3	4.212586e-4	2.360346e-3	1	7.569141e-2	1.000000e+0	1.000000e+0	1.321154e+1	7.569141e-2	1	1	7.122507e-4	1.000000e+0	MamRep4096,MamRep4096,MamRep4096	KLF4
Ensembl Genes	1906	ADCK3	352	1.719851e-2	1.000000e+0	9.062931e-1	1.009732e+1	1.980723e-1	2	1.558398e-4	1.573564e-3	1	7.569141e-2	1.000000e+0	1.000000e+0	1.321154e+1	7.569141e-2	1	1	7.122507e-4	1.000000e+0	MamRep4096,MamRep4096	ADCK3
Ensembl Genes	14443	LCORL	353	1.721769e-2	1.000000e+0	9.047335e-1	5.599671e+0	5.357457e-1	3	4.215151e-4	2.360346e-3	1	7.569141e-2	1.000000e+0	1.000000e+0	1.321154e+1	7.569141e-2	1	1	7.122507e-4	1.000000e+0	MamRep4096,MamRep4096,MamRep4096	LCORL
Ensembl Genes	12079	SPTLC3	354	1.728013e-2	1.000000e+0	9.054495e-1	5.591910e+0	5.364893e-1	3	4.221002e-4	2.360346e-3	1	7.569141e-2	1.000000e+0	1.000000e+0	1.321154e+1	7.569141e-2	1	1	7.122507e-4	1.000000e+0	MamRep4096,MamRep4096,MamRep4096	SPTLC3
Ensembl Genes	8568	HLF	355	1.729204e-2	1.000000e+0	9.035213e-1	1.006808e+1	1.986476e-1	2	1.562924e-4	1.573564e-3	1	7.569141e-2	1.000000e+0	1.000000e+0	1.321154e+1	7.569141e-2	1	1	7.122507e-4	1.000000e+0	MamRep4096,MamRep4096	HLF
Ensembl Genes	11426	LYPD6B	356	1.736622e-2	1.000000e+0	9.048484e-1	1.004506e+1	1.991029e-1	2	1.566506e-4	1.573564e-3	1	7.569141e-2	1.000000e+0	1.000000e+0	1.321154e+1	7.569141e-2	1	1	7.122507e-4	1.000000e+0	MamRep4096,MamRep4096	LYPD6B
Ensembl Genes	2403	C10orf105	357	1.765767e-2	1.000000e+0	9.174569e-1	9.956011e+0	2.008837e-1	2	1.580517e-4	1.573564e-3	1	7.569141e-2	1.000000e+0	1.000000e+0	1.321154e+1	7.569141e-2	1	1	7.122507e-4	1.000000e+0	MamRep4096,MamRep4096	C10orf105
Ensembl Genes	19320	REXO4	358	1.769570e-2	1.000000e+0	9.168646e-1	5.600981e+1	1.785402e-2	1	1.404722e-5	7.867821e-4	1	7.569141e-2	1.000000e+0	1.000000e+0	1.321154e+1	7.569141e-2	1	1	7.122507e-4	1.000000e+0	MamRep4096	REXO4
Ensembl Genes	5839	GCH1	359	1.773595e-2	1.000000e+0	9.163904e-1	9.932467e+0	2.013598e-1	2	1.584263e-4	1.573564e-3	1	7.569141e-2	1.000000e+0	1.000000e+0	1.321154e+1	7.569141e-2	1	1	7.122507e-4	1.000000e+0	MamRep4096,MamRep4096	GCH1
Ensembl Genes	8212	C17orf78	360	1.784405e-2	1.000000e+0	9.194147e-1	9.900210e+0	2.020159e-1	2	1.589425e-4	1.573564e-3	1	7.569141e-2	1.000000e+0	1.000000e+0	1.321154e+1	7.569141e-2	1	1	7.122507e-4	1.000000e+0	MamRep4096,MamRep4096	C17orf78
Ensembl Genes	8831	ENGASE	361	1.795567e-2	1.000000e+0	9.226031e-1	9.867210e+0	2.026915e-1	2	1.594741e-4	1.573564e-3	1	7.569141e-2	1.000000e+0	1.000000e+0	1.321154e+1	7.569141e-2	1	1	7.122507e-4	1.000000e+0	MamRep4096,MamRep4096	ENGASE
Ensembl Genes	2289	GDF2	362	1.847688e-2	1.000000e+0	9.467615e-1	5.362054e+1	1.864957e-2	1	1.467315e-5	7.867821e-4	1	7.569141e-2	1.000000e+0	1.000000e+0	1.321154e+1	7.569141e-2	1	1	7.122507e-4	1.000000e+0	MamRep4096	GDF2
Ensembl Genes	3169	LGR4	363	1.851045e-2	1.000000e+0	9.458687e-1	9.707632e+0	2.060235e-1	2	1.620956e-4	1.573564e-3	1	7.569141e-2	1.000000e+0	1.000000e+0	1.321154e+1	7.569141e-2	1	1	7.122507e-4	1.000000e+0	MamRep4096,MamRep4096	LGR4
Ensembl Genes	8569	MMD	364	1.860718e-2	1.000000e+0	9.481994e-1	9.680541e+0	2.066000e-1	2	1.625492e-4	1.573564e-3	1	7.569141e-2	1.000000e+0	1.000000e+0	1.321154e+1	7.569141e-2	1	1	7.122507e-4	1.000000e+0	MamRep4096,MamRep4096	MMD
Ensembl Genes	7165	RBBP6	365	1.883532e-2	1.000000e+0	9.571955e-1	9.617474e+0	2.079548e-1	2	1.636151e-4	1.573564e-3	1	7.569141e-2	1.000000e+0	1.000000e+0	1.321154e+1	7.569141e-2	1	1	7.122507e-4	1.000000e+0	MamRep4096,MamRep4096	RBBP6
Ensembl Genes	19991	PAK3	366	1.887674e-2	1.000000e+0	9.566794e-1	9.606147e+0	2.082000e-1	2	1.638080e-4	1.573564e-3	1	7.569141e-2	1.000000e+0	1.000000e+0	1.321154e+1	7.569141e-2	1	1	7.122507e-4	1.000000e+0	MamRep4096,MamRep4096	PAK3
Ensembl Genes	7171	ZKSCAN2	367	1.890625e-2	1.000000e+0	9.555641e-1	9.598099e+0	2.083746e-1	2	1.639454e-4	1.573564e-3	1	7.569141e-2	1.000000e+0	1.000000e+0	1.321154e+1	7.569141e-2	1	1	7.122507e-4	1.000000e+0	MamRep4096,MamRep4096	ZKSCAN2
Ensembl Genes	19319	C9orf96	368	1.930361e-2	1.000000e+0	9.729964e-1	5.130254e+1	1.949221e-2	1	1.533612e-5	7.867821e-4	1	7.569141e-2	1.000000e+0	1.000000e+0	1.321154e+1	7.569141e-2	1	1	7.122507e-4	1.000000e+0	MamRep4096	C9orf96
Ensembl Genes	3167	BBOX1	369	1.947779e-2	1.000000e+0	9.791152e-1	9.445852e+0	2.117332e-1	2	1.665878e-4	1.573564e-3	1	7.569141e-2	1.000000e+0	1.000000e+0	1.321154e+1	7.569141e-2	1	1	7.122507e-4	1.000000e+0	MamRep4096,MamRep4096	BBOX1
Ensembl Genes	16777	MAN1A1	370	1.953165e-2	1.000000e+0	9.791691e-1	5.334659e+0	5.623602e-1	3	4.424549e-4	2.360346e-3	1	7.569141e-2	1.000000e+0	1.000000e+0	1.321154e+1	7.569141e-2	1	1	7.122507e-4	1.000000e+0	MamRep4096,MamRep4096,MamRep4096	MAN1A1
Ensembl Genes	5945	SLC8A3	371	1.960348e-2	1.000000e+0	9.801212e-1	9.413267e+0	2.124661e-1	2	1.671645e-4	1.573564e-3	1	7.569141e-2	1.000000e+0	1.000000e+0	1.321154e+1	7.569141e-2	1	1	7.122507e-4	1.000000e+0	MamRep4096,MamRep4096	SLC8A3
Ensembl Genes	5079	TBX3	372	1.969715e-2	1.000000e+0	9.821571e-1	5.317313e+0	5.641947e-1	3	4.438983e-4	2.360346e-3	1	7.569141e-2	1.000000e+0	1.000000e+0	1.321154e+1	7.569141e-2	1	1	7.122507e-4	1.000000e+0	MamRep4096,MamRep4096,MamRep4096	TBX3
Ensembl Genes	5594	ENSG00000259060	373	1.973305e-2	1.000000e+0	9.813092e-1	5.017514e+1	1.993019e-2	1	1.568071e-5	7.867821e-4	1	7.569141e-2	1.000000e+0	1.000000e+0	1.321154e+1	7.569141e-2	1	1	7.122507e-4	1.000000e+0	MamRep4096	ENSG00000259060
Ensembl Genes	6558	SMAD6	374	2.053021e-2	1.000000e+0	1.000000e+0	9.182306e+0	2.178102e-1	2	1.713692e-4	1.573564e-3	1	7.569141e-2	1.000000e+0	1.000000e+0	1.321154e+1	7.569141e-2	1	1	7.122507e-4	1.000000e+0	MamRep4096,MamRep4096	SMAD6
Ensembl Genes	6132	VRK1	375	2.066531e-2	1.000000e+0	1.000000e+0	5.219579e+0	5.747590e-1	3	4.522101e-4	2.360346e-3	1	7.569141e-2	1.000000e+0	1.000000e+0	1.321154e+1	7.569141e-2	1	1	7.122507e-4	1.000000e+0	MamRep4096,MamRep4096,MamRep4096	VRK1
Ensembl Genes	780	RAVER2	376	2.079271e-2	1.000000e+0	1.000000e+0	9.119704e+0	2.193054e-1	2	1.725455e-4	1.573564e-3	1	7.569141e-2	1.000000e+0	1.000000e+0	1.321154e+1	7.569141e-2	1	1	7.122507e-4	1.000000e+0	MamRep4096,MamRep4096	RAVER2
Ensembl Genes	3208	CD44	377	2.103076e-2	1.000000e+0	1.000000e+0	9.063948e+0	2.206544e-1	2	1.736069e-4	1.573564e-3	1	7.569141e-2	1.000000e+0	1.000000e+0	1.321154e+1	7.569141e-2	1	1	7.122507e-4	1.000000e+0	MamRep4096,MamRep4096	CD44
Ensembl Genes	16513	ANKRD66	378	2.111633e-2	1.000000e+0	1.000000e+0	4.685533e+1	2.134229e-2	1	1.679173e-5	7.867821e-4	1	7.569141e-2	1.000000e+0	1.000000e+0	1.321154e+1	7.569141e-2	1	1	7.122507e-4	1.000000e+0	MamRep4096	ANKRD66
Ensembl Genes	5200	RIMBP2	379	2.123215e-2	1.000000e+0	1.000000e+0	9.017513e+0	2.217906e-1	2	1.745009e-4	1.573564e-3	1	7.569141e-2	1.000000e+0	1.000000e+0	1.321154e+1	7.569141e-2	1	1	7.122507e-4	1.000000e+0	MamRep4096,MamRep4096	RIMBP2
Ensembl Genes	14231	BCL6	380	2.131639e-2	1.000000e+0	1.000000e+0	8.998284e+0	2.222646e-1	2	1.748738e-4	1.573564e-3	1	7.569141e-2	1.000000e+0	1.000000e+0	1.321154e+1	7.569141e-2	1	1	7.122507e-4	1.000000e+0	MamRep4096,MamRep4096	BCL6
Ensembl Genes	7903	KCNAB3	381	2.136980e-2	1.000000e+0	1.000000e+0	4.629361e+1	2.160125e-2	1	1.699548e-5	7.867821e-4	1	7.569141e-2	1.000000e+0	1.000000e+0	1.321154e+1	7.569141e-2	1	1	7.122507e-4	1.000000e+0	MamRep4096	KCNAB3
Ensembl Genes	8995	CABLES1	382	2.145137e-2	1.000000e+0	1.000000e+0	8.967709e+0	2.230224e-1	2	1.754700e-4	1.573564e-3	1	7.569141e-2	1.000000e+0	1.000000e+0	1.321154e+1	7.569141e-2	1	1	7.122507e-4	1.000000e+0	MamRep4096,MamRep4096	CABLES1
Ensembl Genes	11629	ANKRD44	383	2.147348e-2	1.000000e+0	1.000000e+0	8.962729e+0	2.231463e-1	2	1.755675e-4	1.573564e-3	1	7.569141e-2	1.000000e+0	1.000000e+0	1.321154e+1	7.569141e-2	1	1	7.122507e-4	1.000000e+0	MamRep4096,MamRep4096	ANKRD44
Ensembl Genes	2402	SLC29A3	384	2.170321e-2	1.000000e+0	1.000000e+0	8.911427e+0	2.244309e-1	2	1.765782e-4	1.573564e-3	1	7.569141e-2	1.000000e+0	1.000000e+0	1.321154e+1	7.569141e-2	1	1	7.122507e-4	1.000000e+0	MamRep4096,MamRep4096	SLC29A3
Ensembl Genes	8358	DHX58	385	2.182614e-2	1.000000e+0	1.000000e+0	4.531518e+1	2.206766e-2	1	1.736244e-5	7.867821e-4	1	7.569141e-2	1.000000e+0	1.000000e+0	1.321154e+1	7.569141e-2	1	1	7.122507e-4	1.000000e+0	MamRep4096	DHX58
Ensembl Genes	12318	WFDC12	386	2.183613e-2	1.000000e+0	1.000000e+0	4.529421e+1	2.207788e-2	1	1.737048e-5	7.867821e-4	1	7.569141e-2	1.000000e+0	1.000000e+0	1.321154e+1	7.569141e-2	1	1	7.122507e-4	1.000000e+0	MamRep4096	WFDC12
Ensembl Genes	18935	NTRK2	387	2.187792e-2	1.000000e+0	1.000000e+0	5.105407e+0	5.876123e-1	3	4.623228e-4	2.360346e-3	1	7.569141e-2	1.000000e+0	1.000000e+0	1.321154e+1	7.569141e-2	1	1	7.122507e-4	1.000000e+0	MamRep4096,MamRep4096,MamRep4096	NTRK2
Ensembl Genes	3235	CHST1	388	2.192933e-2	1.000000e+0	1.000000e+0	8.861721e+0	2.256898e-1	2	1.775687e-4	1.573564e-3	1	7.569141e-2	1.000000e+0	1.000000e+0	1.321154e+1	7.569141e-2	1	1	7.122507e-4	1.000000e+0	MamRep4096,MamRep4096	CHST1
Ensembl Genes	8167	UNC45B	389	2.221581e-2	1.000000e+0	1.000000e+0	4.451150e+1	2.246610e-2	1	1.767593e-5	7.867821e-4	1	7.569141e-2	1.000000e+0	1.000000e+0	1.321154e+1	7.569141e-2	1	1	7.122507e-4	1.000000e+0	MamRep4096	UNC45B
Ensembl Genes	19093	UGCG	390	2.224918e-2	1.000000e+0	1.000000e+0	8.792707e+0	2.274612e-1	2	1.789624e-4	1.573564e-3	1	7.569141e-2	1.000000e+0	1.000000e+0	1.321154e+1	7.569141e-2	1	1	7.122507e-4	1.000000e+0	MamRep4096,MamRep4096	UGCG
Ensembl Genes	3234	SYT13	391	2.258852e-2	1.000000e+0	1.000000e+0	8.721092e+0	2.293291e-1	2	1.804320e-4	1.573564e-3	1	7.569141e-2	1.000000e+0	1.000000e+0	1.321154e+1	7.569141e-2	1	1	7.122507e-4	1.000000e+0	MamRep4096,MamRep4096	SYT13
Ensembl Genes	11617	MYO1B	392	2.266889e-2	1.000000e+0	1.000000e+0	8.704367e+0	2.297697e-1	2	1.807787e-4	1.573564e-3	1	7.569141e-2	1.000000e+0	1.000000e+0	1.321154e+1	7.569141e-2	1	1	7.122507e-4	1.000000e+0	MamRep4096,MamRep4096	MYO1B
Ensembl Genes	2726	ABLIM1	393	2.319318e-2	1.000000e+0	1.000000e+0	8.597396e+0	2.326286e-1	2	1.830280e-4	1.573564e-3	1	7.569141e-2	1.000000e+0	1.000000e+0	1.321154e+1	7.569141e-2	1	1	7.122507e-4	1.000000e+0	MamRep4096,MamRep4096	ABLIM1
Ensembl Genes	10956	FOXN2	394	2.329936e-2	1.000000e+0	1.000000e+0	8.576173e+0	2.332043e-1	2	1.834809e-4	1.573564e-3	1	7.569141e-2	1.000000e+0	1.000000e+0	1.321154e+1	7.569141e-2	1	1	7.122507e-4	1.000000e+0	MamRep4096,MamRep4096	FOXN2
Ensembl Genes	10955	FBXO11	395	2.335064e-2	1.000000e+0	1.000000e+0	8.565975e+0	2.334819e-1	2	1.836994e-4	1.573564e-3	1	7.569141e-2	1.000000e+0	1.000000e+0	1.321154e+1	7.569141e-2	1	1	7.122507e-4	1.000000e+0	MamRep4096,MamRep4096	FBXO11
Ensembl Genes	5762	SLC25A21	396	2.371765e-2	1.000000e+0	1.000000e+0	8.493952e+0	2.354617e-1	2	1.852570e-4	1.573564e-3	1	7.569141e-2	1.000000e+0	1.000000e+0	1.321154e+1	7.569141e-2	1	1	7.122507e-4	1.000000e+0	MamRep4096,MamRep4096	SLC25A21
Ensembl Genes	13642	LRTM1	397	2.372415e-2	1.000000e+0	1.000000e+0	4.946802e+0	6.064524e-1	3	4.771459e-4	2.360346e-3	1	7.569141e-2	1.000000e+0	1.000000e+0	1.321154e+1	7.569141e-2	1	1	7.122507e-4	1.000000e+0	MamRep4096,MamRep4096,MamRep4096	LRTM1
Ensembl Genes	8476	MYL4	398	2.399150e-2	1.000000e+0	1.000000e+0	4.117979e+1	2.428375e-2	1	1.910602e-5	7.867821e-4	1	7.569141e-2	1.000000e+0	1.000000e+0	1.321154e+1	7.569141e-2	1	1	7.122507e-4	1.000000e+0	MamRep4096	MYL4
Ensembl Genes	7331	C16orf78	399	2.411748e-2	1.000000e+0	1.000000e+0	8.417366e+0	2.376040e-1	2	1.869426e-4	1.573564e-3	1	7.569141e-2	1.000000e+0	1.000000e+0	1.321154e+1	7.569141e-2	1	1	7.122507e-4	1.000000e+0	MamRep4096,MamRep4096	C16orf78
Ensembl Genes	779	CACHD1	400	2.414910e-2	1.000000e+0	1.000000e+0	8.411391e+0	2.377728e-1	2	1.870754e-4	1.573564e-3	1	7.569141e-2	1.000000e+0	1.000000e+0	1.321154e+1	7.569141e-2	1	1	7.122507e-4	1.000000e+0	MamRep4096,MamRep4096	CACHD1
Ensembl Genes	11492	CERS6	401	2.454335e-2	1.000000e+0	1.000000e+0	8.337854e+0	2.398699e-1	2	1.887253e-4	1.573564e-3	1	7.569141e-2	1.000000e+0	1.000000e+0	1.321154e+1	7.569141e-2	1	1	7.122507e-4	1.000000e+0	MamRep4096,MamRep4096	CERS6
Ensembl Genes	1055	NGF	402	2.475143e-2	1.000000e+0	1.000000e+0	8.299753e+0	2.409710e-1	2	1.895917e-4	1.573564e-3	1	7.569141e-2	1.000000e+0	1.000000e+0	1.321154e+1	7.569141e-2	1	1	7.122507e-4	1.000000e+0	MamRep4096,MamRep4096	NGF
Ensembl Genes	1260	LELP1	403	2.487770e-2	1.000000e+0	1.000000e+0	3.969493e+1	2.519213e-2	1	1.982072e-5	7.867821e-4	1	7.569141e-2	1.000000e+0	1.000000e+0	1.321154e+1	7.569141e-2	1	1	7.122507e-4	1.000000e+0	MamRep4096	LELP1
Ensembl Genes	11641	SATB2	404	2.493133e-2	1.000000e+0	1.000000e+0	4.851686e+0	6.183418e-1	3	4.865002e-4	2.360346e-3	1	7.569141e-2	1.000000e+0	1.000000e+0	1.321154e+1	7.569141e-2	1	1	7.122507e-4	1.000000e+0	MamRep4096,MamRep4096,MamRep4096	SATB2
Ensembl Genes	6559	SMAD3	405	2.509842e-2	1.000000e+0	1.000000e+0	8.237270e+0	2.427989e-1	2	1.910298e-4	1.573564e-3	1	7.569141e-2	1.000000e+0	1.000000e+0	1.321154e+1	7.569141e-2	1	1	7.122507e-4	1.000000e+0	MamRep4096,MamRep4096	SMAD3
Ensembl Genes	12405	TSHZ2	406	2.510563e-2	1.000000e+0	1.000000e+0	4.838457e+0	6.200324e-1	3	4.878304e-4	2.360346e-3	1	7.569141e-2	1.000000e+0	1.000000e+0	1.321154e+1	7.569141e-2	1	1	7.122507e-4	1.000000e+0	MamRep4096,MamRep4096,MamRep4096	TSHZ2
Ensembl Genes	6420	SEMA6D	407	2.518047e-2	1.000000e+0	1.000000e+0	4.832813e+0	6.207564e-1	3	4.884000e-4	2.360346e-3	1	7.569141e-2	1.000000e+0	1.000000e+0	1.321154e+1	7.569141e-2	1	1	7.122507e-4	1.000000e+0	MamRep4096,MamRep4096,MamRep4096	SEMA6D
Ensembl Genes	12761	MCM3AP	408	2.520641e-2	1.000000e+0	1.000000e+0	3.917071e+1	2.552928e-2	1	2.008598e-5	7.867821e-4	1	7.569141e-2	1.000000e+0	1.000000e+0	1.321154e+1	7.569141e-2	1	1	7.122507e-4	1.000000e+0	MamRep4096	MCM3AP
Ensembl Genes	5074	SDS	409	2.529041e-2	1.000000e+0	1.000000e+0	3.903893e+1	2.561545e-2	1	2.015378e-5	7.867821e-4	1	7.569141e-2	1.000000e+0	1.000000e+0	1.321154e+1	7.569141e-2	1	1	7.122507e-4	1.000000e+0	MamRep4096	SDS
Ensembl Genes	4484	SLC38A2	410	2.547010e-2	1.000000e+0	1.000000e+0	8.171759e+0	2.447454e-1	2	1.925613e-4	1.573564e-3	1	7.569141e-2	1.000000e+0	1.000000e+0	1.321154e+1	7.569141e-2	1	1	7.122507e-4	1.000000e+0	MamRep4096,MamRep4096	SLC38A2
Ensembl Genes	5176	TMED2	411	2.559907e-2	1.000000e+0	1.000000e+0	3.856215e+1	2.593217e-2	1	2.040296e-5	7.867821e-4	1	7.569141e-2	1.000000e+0	1.000000e+0	1.321154e+1	7.569141e-2	1	1	7.122507e-4	1.000000e+0	MamRep4096	TMED2
Ensembl Genes	18283	TERF1	412	2.571706e-2	1.000000e+0	1.000000e+0	8.129017e+0	2.460322e-1	2	1.935737e-4	1.573564e-3	1	7.569141e-2	1.000000e+0	1.000000e+0	1.321154e+1	7.569141e-2	1	1	7.122507e-4	1.000000e+0	MamRep4096,MamRep4096	TERF1
Ensembl Genes	9847	URI1	413	2.577106e-2	1.000000e+0	1.000000e+0	8.119752e+0	2.463129e-1	2	1.937946e-4	1.573564e-3	1	7.569141e-2	1.000000e+0	1.000000e+0	1.321154e+1	7.569141e-2	1	1	7.122507e-4	1.000000e+0	MamRep4096,MamRep4096	URI1
Ensembl Genes	2288	RBP3	414	2.622648e-2	1.000000e+0	1.000000e+0	3.762758e+1	2.657625e-2	1	2.090972e-5	7.867821e-4	1	7.569141e-2	1.000000e+0	1.000000e+0	1.321154e+1	7.569141e-2	1	1	7.122507e-4	1.000000e+0	MamRep4096	RBP3
Ensembl Genes	17391	CCDC146	415	2.681143e-2	1.000000e+0	1.000000e+0	7.946762e+0	2.516748e-1	2	1.980132e-4	1.573564e-3	1	7.569141e-2	1.000000e+0	1.000000e+0	1.321154e+1	7.569141e-2	1	1	7.122507e-4	1.000000e+0	MamRep4096,MamRep4096	CCDC146
Ensembl Genes	6666	CIB2	416	2.702119e-2	1.000000e+0	1.000000e+0	3.650610e+1	2.739268e-2	1	2.155207e-5	7.867821e-4	1	7.569141e-2	1.000000e+0	1.000000e+0	1.321154e+1	7.569141e-2	1	1	7.122507e-4	1.000000e+0	MamRep4096	CIB2
Ensembl Genes	1940	PGBD5	417	2.704617e-2	1.000000e+0	1.000000e+0	7.909114e+0	2.528728e-1	2	1.989558e-4	1.573564e-3	1	7.569141e-2	1.000000e+0	1.000000e+0	1.321154e+1	7.569141e-2	1	1	7.122507e-4	1.000000e+0	MamRep4096,MamRep4096	PGBD5
Ensembl Genes	6292	ZNF770	418	2.713752e-2	1.000000e+0	1.000000e+0	7.894595e+0	2.533379e-1	2	1.993217e-4	1.573564e-3	1	7.569141e-2	1.000000e+0	1.000000e+0	1.321154e+1	7.569141e-2	1	1	7.122507e-4	1.000000e+0	MamRep4096,MamRep4096	ZNF770
Ensembl Genes	11397	NCKAP5	419	2.717413e-2	1.000000e+0	1.000000e+0	4.690206e+0	6.396308e-1	3	5.032500e-4	2.360346e-3	1	7.569141e-2	1.000000e+0	1.000000e+0	1.321154e+1	7.569141e-2	1	1	7.122507e-4	1.000000e+0	MamRep4096,MamRep4096,MamRep4096	NCKAP5
Ensembl Genes	14437	CLRN2	420	2.717634e-2	1.000000e+0	1.000000e+0	3.629481e+1	2.755215e-2	1	2.167754e-5	7.867821e-4	1	7.569141e-2	1.000000e+0	1.000000e+0	1.321154e+1	7.569141e-2	1	1	7.122507e-4	1.000000e+0	MamRep4096	CLRN2
Ensembl Genes	5075	SDSL	421	2.724418e-2	1.000000e+0	1.000000e+0	3.620317e+1	2.762189e-2	1	2.173241e-5	7.867821e-4	1	7.569141e-2	1.000000e+0	1.000000e+0	1.321154e+1	7.569141e-2	1	1	7.122507e-4	1.000000e+0	MamRep4096	SDSL
Ensembl Genes	20109	CT45A3	422	2.730195e-2	1.000000e+0	1.000000e+0	7.868643e+0	2.541734e-1	2	1.999791e-4	1.573564e-3	1	7.569141e-2	1.000000e+0	1.000000e+0	1.321154e+1	7.569141e-2	1	1	7.122507e-4	1.000000e+0	MamRep4096,MamRep4096	CT45A3
Ensembl Genes	13544	GMPPB	423	2.741355e-2	1.000000e+0	1.000000e+0	3.597638e+1	2.779601e-2	1	2.186940e-5	7.867821e-4	1	7.569141e-2	1.000000e+0	1.000000e+0	1.321154e+1	7.569141e-2	1	1	7.122507e-4	1.000000e+0	MamRep4096	GMPPB
Ensembl Genes	8832	RBFOX3	424	2.778014e-2	1.000000e+0	1.000000e+0	7.794487e+0	2.565916e-1	2	2.018817e-4	1.573564e-3	1	7.569141e-2	1.000000e+0	1.000000e+0	1.321154e+1	7.569141e-2	1	1	7.122507e-4	1.000000e+0	MamRep4096,MamRep4096	RBFOX3
Ensembl Genes	18919	GNAQ	425	2.780173e-2	1.000000e+0	1.000000e+0	7.791182e+0	2.567005e-1	2	2.019673e-4	1.573564e-3	1	7.569141e-2	1.000000e+0	1.000000e+0	1.321154e+1	7.569141e-2	1	1	7.122507e-4	1.000000e+0	MamRep4096,MamRep4096	GNAQ
Ensembl Genes	12400	KCNG1	426	2.782572e-2	1.000000e+0	1.000000e+0	7.787517e+0	2.568213e-1	2	2.020624e-4	1.573564e-3	1	7.569141e-2	1.000000e+0	1.000000e+0	1.321154e+1	7.569141e-2	1	1	7.122507e-4	1.000000e+0	MamRep4096,MamRep4096	KCNG1
Ensembl Genes	2197	ENKUR	427	2.783512e-2	1.000000e+0	1.000000e+0	3.542388e+1	2.822955e-2	1	2.221050e-5	7.867821e-4	1	7.569141e-2	1.000000e+0	1.000000e+0	1.321154e+1	7.569141e-2	1	1	7.122507e-4	1.000000e+0	MamRep4096	ENKUR
Ensembl Genes	3629	BBS1	428	2.795517e-2	1.000000e+0	1.000000e+0	3.526959e+1	2.835303e-2	1	2.230766e-5	7.867821e-4	1	7.569141e-2	1.000000e+0	1.000000e+0	1.321154e+1	7.569141e-2	1	1	7.122507e-4	1.000000e+0	MamRep4096	BBS1
Ensembl Genes	11491	STK39	429	2.810236e-2	1.000000e+0	1.000000e+0	7.745585e+0	2.582116e-1	2	2.031563e-4	1.573564e-3	1	7.569141e-2	1.000000e+0	1.000000e+0	1.321154e+1	7.569141e-2	1	1	7.122507e-4	1.000000e+0	MamRep4096,MamRep4096	STK39
Ensembl Genes	8290	KRT20	430	2.811923e-2	1.000000e+0	1.000000e+0	3.506087e+1	2.852183e-2	1	2.244046e-5	7.867821e-4	1	7.569141e-2	1.000000e+0	1.000000e+0	1.321154e+1	7.569141e-2	1	1	7.122507e-4	1.000000e+0	MamRep4096	KRT20
Ensembl Genes	17823	OR2A5	431	2.813780e-2	1.000000e+0	1.000000e+0	3.503740e+1	2.854093e-2	1	2.245549e-5	7.867821e-4	1	7.569141e-2	1.000000e+0	1.000000e+0	1.321154e+1	7.569141e-2	1	1	7.122507e-4	1.000000e+0	MamRep4096	OR2A5
Ensembl Genes	18903	TMC1	432	2.814727e-2	1.000000e+0	1.000000e+0	7.738836e+0	2.584368e-1	2	2.033335e-4	1.573564e-3	1	7.569141e-2	1.000000e+0	1.000000e+0	1.321154e+1	7.569141e-2	1	1	7.122507e-4	1.000000e+0	MamRep4096,MamRep4096	TMC1
Ensembl Genes	4999	BTBD11	433	2.815551e-2	1.000000e+0	1.000000e+0	7.737599e+0	2.584781e-1	2	2.033660e-4	1.573564e-3	1	7.569141e-2	1.000000e+0	1.000000e+0	1.321154e+1	7.569141e-2	1	1	7.122507e-4	1.000000e+0	MamRep4096,MamRep4096	BTBD11
Ensembl Genes	7902	CHD3	434	2.815809e-2	1.000000e+0	1.000000e+0	3.501179e+1	2.856181e-2	1	2.247192e-5	7.867821e-4	1	7.569141e-2	1.000000e+0	1.000000e+0	1.321154e+1	7.569141e-2	1	1	7.122507e-4	1.000000e+0	MamRep4096	CHD3
Ensembl Genes	5596	OR6S1	435	2.815981e-2	1.000000e+0	1.000000e+0	3.500961e+1	2.856358e-2	1	2.247331e-5	7.867821e-4	1	7.569141e-2	1.000000e+0	1.000000e+0	1.321154e+1	7.569141e-2	1	1	7.122507e-4	1.000000e+0	MamRep4096	OR6S1
Ensembl Genes	14726	PYURF	436	2.829147e-2	1.000000e+0	1.000000e+0	3.484434e+1	2.869906e-2	1	2.257991e-5	7.867821e-4	1	7.569141e-2	1.000000e+0	1.000000e+0	1.321154e+1	7.569141e-2	1	1	7.122507e-4	1.000000e+0	MamRep4096	PYURF
Ensembl Genes	5761	PAX9	437	2.836481e-2	1.000000e+0	1.000000e+0	7.706371e+0	2.595255e-1	2	2.041900e-4	1.573564e-3	1	7.569141e-2	1.000000e+0	1.000000e+0	1.321154e+1	7.569141e-2	1	1	7.122507e-4	1.000000e+0	MamRep4096,MamRep4096	PAX9
Ensembl Genes	5244	GJB2	438	2.860954e-2	1.000000e+0	1.000000e+0	3.445135e+1	2.902644e-2	1	2.283748e-5	7.867821e-4	1	7.569141e-2	1.000000e+0	1.000000e+0	1.321154e+1	7.569141e-2	1	1	7.122507e-4	1.000000e+0	MamRep4096	GJB2
Ensembl Genes	19150	TTLL11	439	2.893970e-2	1.000000e+0	1.000000e+0	7.622340e+0	2.623866e-1	2	2.064411e-4	1.573564e-3	1	7.569141e-2	1.000000e+0	1.000000e+0	1.321154e+1	7.569141e-2	1	1	7.122507e-4	1.000000e+0	MamRep4096,MamRep4096	TTLL11
Ensembl Genes	14882	MGST2	440	2.900336e-2	1.000000e+0	1.000000e+0	7.613190e+0	2.627020e-1	2	2.066892e-4	1.573564e-3	1	7.569141e-2	1.000000e+0	1.000000e+0	1.321154e+1	7.569141e-2	1	1	7.122507e-4	1.000000e+0	MamRep4096,MamRep4096	MGST2
Ensembl Genes	14079	TIPARP	441	2.968999e-2	1.000000e+0	1.000000e+0	7.516358e+0	2.660863e-1	2	2.093519e-4	1.573564e-3	1	7.569141e-2	1.000000e+0	1.000000e+0	1.321154e+1	7.569141e-2	1	1	7.122507e-4	1.000000e+0	MamRep4096,MamRep4096	TIPARP
Ensembl Genes	12434	PPP4R1L	442	2.973601e-2	1.000000e+0	1.000000e+0	7.509989e+0	2.663120e-1	2	2.095295e-4	1.573564e-3	1	7.569141e-2	1.000000e+0	1.000000e+0	1.321154e+1	7.569141e-2	1	1	7.122507e-4	1.000000e+0	MamRep4096,MamRep4096	PPP4R1L
Ensembl Genes	11618	NABP1	443	2.976591e-2	1.000000e+0	1.000000e+0	7.505858e+0	2.664586e-1	2	2.096448e-4	1.573564e-3	1	7.569141e-2	1.000000e+0	1.000000e+0	1.321154e+1	7.569141e-2	1	1	7.122507e-4	1.000000e+0	MamRep4096,MamRep4096	NABP1
Ensembl Genes	8347	JUP	444	2.987731e-2	1.000000e+0	1.000000e+0	3.296808e+1	3.033237e-2	1	2.386497e-5	7.867821e-4	1	7.569141e-2	1.000000e+0	1.000000e+0	1.321154e+1	7.569141e-2	1	1	7.122507e-4	1.000000e+0	MamRep4096	JUP
Ensembl Genes	13082	GRAP2	445	2.988420e-2	1.000000e+0	1.000000e+0	7.489577e+0	2.670378e-1	2	2.101005e-4	1.573564e-3	1	7.569141e-2	1.000000e+0	1.000000e+0	1.321154e+1	7.569141e-2	1	1	7.122507e-4	1.000000e+0	MamRep4096,MamRep4096	GRAP2
Ensembl Genes	14727	PIGY	446	3.004407e-2	1.000000e+0	1.000000e+0	3.278229e+1	3.050428e-2	1	2.400022e-5	7.867821e-4	1	7.569141e-2	1.000000e+0	1.000000e+0	1.321154e+1	7.569141e-2	1	1	7.122507e-4	1.000000e+0	MamRep4096	PIGY
Ensembl Genes	19025	SEC61B	447	3.018028e-2	1.000000e+0	1.000000e+0	7.449243e+0	2.684836e-1	2	2.112381e-4	1.573564e-3	1	7.569141e-2	1.000000e+0	1.000000e+0	1.321154e+1	7.569141e-2	1	1	7.122507e-4	1.000000e+0	MamRep4096,MamRep4096	SEC61B
Ensembl Genes	13545	IP6K1	448	3.031504e-2	1.000000e+0	1.000000e+0	3.248475e+1	3.078367e-2	1	2.422004e-5	7.867821e-4	1	7.569141e-2	1.000000e+0	1.000000e+0	1.321154e+1	7.569141e-2	1	1	7.122507e-4	1.000000e+0	MamRep4096	IP6K1
Ensembl Genes	6140	HHIPL1	449	3.073923e-2	1.000000e+0	1.000000e+0	3.202951e+1	3.122121e-2	1	2.456429e-5	7.867821e-4	1	7.569141e-2	1.000000e+0	1.000000e+0	1.321154e+1	7.569141e-2	1	1	7.122507e-4	1.000000e+0	MamRep4096	HHIPL1
Ensembl Genes	14534	SPATA18	450	3.113669e-2	1.000000e+0	1.000000e+0	7.322903e+0	2.731157e-1	2	2.148825e-4	1.573564e-3	1	7.569141e-2	1.000000e+0	1.000000e+0	1.321154e+1	7.569141e-2	1	1	7.122507e-4	1.000000e+0	MamRep4096,MamRep4096	SPATA18
Ensembl Genes	7298	ITGAD	451	3.117313e-2	1.000000e+0	1.000000e+0	3.157666e+1	3.166896e-2	1	2.491657e-5	7.867821e-4	1	7.569141e-2	1.000000e+0	1.000000e+0	1.321154e+1	7.569141e-2	1	1	7.122507e-4	1.000000e+0	MamRep4096	ITGAD
Ensembl Genes	15196	SEPP1	452	3.137145e-2	1.000000e+0	1.000000e+0	7.292776e+0	2.742440e-1	2	2.157702e-4	1.573564e-3	1	7.569141e-2	1.000000e+0	1.000000e+0	1.321154e+1	7.569141e-2	1	1	7.122507e-4	1.000000e+0	MamRep4096,MamRep4096	SEPP1
Ensembl Genes	12319	PI3	453	3.170491e-2	1.000000e+0	1.000000e+0	3.103857e+1	3.221798e-2	1	2.534853e-5	7.867821e-4	1	7.569141e-2	1.000000e+0	1.000000e+0	1.321154e+1	7.569141e-2	1	1	7.122507e-4	1.000000e+0	MamRep4096	PI3
Ensembl Genes	16409	GLO1	454	3.199133e-2	1.000000e+0	1.000000e+0	3.075615e+1	3.251382e-2	1	2.558129e-5	7.867821e-4	1	7.569141e-2	1.000000e+0	1.000000e+0	1.321154e+1	7.569141e-2	1	1	7.122507e-4	1.000000e+0	MamRep4096	GLO1
Ensembl Genes	19064	RAD23B	455	3.203662e-2	1.000000e+0	1.000000e+0	7.209217e+0	2.774226e-1	2	2.182712e-4	1.573564e-3	1	7.569141e-2	1.000000e+0	1.000000e+0	1.321154e+1	7.569141e-2	1	1	7.122507e-4	1.000000e+0	MamRep4096,MamRep4096	RAD23B
Ensembl Genes	303	C1QA	456	3.236621e-2	1.000000e+0	1.000000e+0	3.039407e+1	3.290116e-2	1	2.588604e-5	7.867821e-4	1	7.569141e-2	1.000000e+0	1.000000e+0	1.321154e+1	7.569141e-2	1	1	7.122507e-4	1.000000e+0	MamRep4096	C1QA
Ensembl Genes	313	ZNF436	457	3.252137e-2	1.000000e+0	1.000000e+0	3.024665e+1	3.306151e-2	1	2.601220e-5	7.867821e-4	1	7.569141e-2	1.000000e+0	1.000000e+0	1.321154e+1	7.569141e-2	1	1	7.122507e-4	1.000000e+0	MamRep4096	ZNF436
Ensembl Genes	18904	ALDH1A1	458	3.253312e-2	1.000000e+0	1.000000e+0	7.148519e+0	2.797782e-1	2	2.201245e-4	1.573564e-3	1	7.569141e-2	1.000000e+0	1.000000e+0	1.321154e+1	7.569141e-2	1	1	7.122507e-4	1.000000e+0	MamRep4096,MamRep4096	ALDH1A1
Ensembl Genes	9012	AQP4	459	3.253584e-2	1.000000e+0	1.000000e+0	7.148190e+0	2.797911e-1	2	2.201346e-4	1.573564e-3	1	7.569141e-2	1.000000e+0	1.000000e+0	1.321154e+1	7.569141e-2	1	1	7.122507e-4	1.000000e+0	MamRep4096,MamRep4096	AQP4
Ensembl Genes	6409	DUOX1	460	3.287070e-2	1.000000e+0	1.000000e+0	2.991984e+1	3.342264e-2	1	2.629634e-5	7.867821e-4	1	7.569141e-2	1.000000e+0	1.000000e+0	1.321154e+1	7.569141e-2	1	1	7.122507e-4	1.000000e+0	MamRep4096	DUOX1
Ensembl Genes	8291	KRT23	461	3.305198e-2	1.000000e+0	1.000000e+0	2.975297e+1	3.361009e-2	1	2.644382e-5	7.867821e-4	1	7.569141e-2	1.000000e+0	1.000000e+0	1.321154e+1	7.569141e-2	1	1	7.122507e-4	1.000000e+0	MamRep4096	KRT23
Ensembl Genes	9011	KCTD1	462	3.329068e-2	1.000000e+0	1.000000e+0	7.058530e+0	2.833451e-1	2	2.229308e-4	1.573564e-3	1	7.569141e-2	1.000000e+0	1.000000e+0	1.321154e+1	7.569141e-2	1	1	7.122507e-4	1.000000e+0	MamRep4096,MamRep4096	KCTD1
Ensembl Genes	18634	SMARCA2	463	3.353885e-2	1.000000e+0	1.000000e+0	4.314188e+0	6.953800e-1	3	5.471125e-4	2.360346e-3	1	7.569141e-2	1.000000e+0	1.000000e+0	1.321154e+1	7.569141e-2	1	1	7.122507e-4	1.000000e+0	MamRep4096,MamRep4096,MamRep4096	SMARCA2
Ensembl Genes	15927	CANX	464	3.396987e-2	1.000000e+0	1.000000e+0	2.893537e+1	3.455979e-2	1	2.719102e-5	7.867821e-4	1	7.569141e-2	1.000000e+0	1.000000e+0	1.321154e+1	7.569141e-2	1	1	7.122507e-4	1.000000e+0	MamRep4096	CANX
Ensembl Genes	1540	TIPRL	465	3.435857e-2	1.000000e+0	1.000000e+0	2.860230e+1	3.496223e-2	1	2.750765e-5	7.867821e-4	1	7.569141e-2	1.000000e+0	1.000000e+0	1.321154e+1	7.569141e-2	1	1	7.122507e-4	1.000000e+0	MamRep4096	TIPRL
Ensembl Genes	1259	SPRR2G	466	3.488089e-2	1.000000e+0	1.000000e+0	2.816643e+1	3.550326e-2	1	2.793333e-5	7.867821e-4	1	7.569141e-2	1.000000e+0	1.000000e+0	1.321154e+1	7.569141e-2	1	1	7.122507e-4	1.000000e+0	MamRep4096	SPRR2G
Ensembl Genes	343	RHD	467	3.508236e-2	1.000000e+0	1.000000e+0	2.800177e+1	3.571203e-2	1	2.809758e-5	7.867821e-4	1	7.569141e-2	1.000000e+0	1.000000e+0	1.321154e+1	7.569141e-2	1	1	7.122507e-4	1.000000e+0	MamRep4096	RHD
Ensembl Genes	2388	SAR1A	468	3.527265e-2	1.000000e+0	1.000000e+0	2.784798e+1	3.590925e-2	1	2.825276e-5	7.867821e-4	1	7.569141e-2	1.000000e+0	1.000000e+0	1.321154e+1	7.569141e-2	1	1	7.122507e-4	1.000000e+0	MamRep4096	SAR1A
Ensembl Genes	1907	CDC42BPA	469	3.541325e-2	1.000000e+0	1.000000e+0	6.821922e+0	2.931725e-1	2	2.306629e-4	1.573564e-3	1	7.569141e-2	1.000000e+0	1.000000e+0	1.321154e+1	7.569141e-2	1	1	7.122507e-4	1.000000e+0	MamRep4096,MamRep4096	CDC42BPA
Ensembl Genes	10659	ZNF135	470	3.592339e-2	1.000000e+0	1.000000e+0	2.733436e+1	3.658399e-2	1	2.878362e-5	7.867821e-4	1	7.569141e-2	1.000000e+0	1.000000e+0	1.321154e+1	7.569141e-2	1	1	7.122507e-4	1.000000e+0	MamRep4096	ZNF135
Ensembl Genes	4337	ETV6	471	3.593579e-2	1.000000e+0	1.000000e+0	6.766906e+0	2.955561e-1	2	2.325382e-4	1.573564e-3	1	7.569141e-2	1.000000e+0	1.000000e+0	1.321154e+1	7.569141e-2	1	1	7.122507e-4	1.000000e+0	MamRep4096,MamRep4096	ETV6
Ensembl Genes	19994	ALG13	472	3.596089e-2	1.000000e+0	1.000000e+0	6.764293e+0	2.956702e-1	2	2.326280e-4	1.573564e-3	1	7.569141e-2	1.000000e+0	1.000000e+0	1.321154e+1	7.569141e-2	1	1	7.122507e-4	1.000000e+0	MamRep4096,MamRep4096	ALG13
Ensembl Genes	810	PTGER3	473	3.619523e-2	1.000000e+0	1.000000e+0	6.740032e+0	2.967345e-1	2	2.334654e-4	1.573564e-3	1	7.569141e-2	1.000000e+0	1.000000e+0	1.321154e+1	7.569141e-2	1	1	7.122507e-4	1.000000e+0	MamRep4096,MamRep4096	PTGER3
Ensembl Genes	16114	HIST1H4H	474	3.655956e-2	1.000000e+0	1.000000e+0	2.684992e+1	3.724406e-2	1	2.930296e-5	7.867821e-4	1	7.569141e-2	1.000000e+0	1.000000e+0	1.321154e+1	7.569141e-2	1	1	7.122507e-4	1.000000e+0	MamRep4096	HIST1H4H
Ensembl Genes	12380	DDX27	475	3.656213e-2	1.000000e+0	1.000000e+0	2.684800e+1	3.724673e-2	1	2.930506e-5	7.867821e-4	1	7.569141e-2	1.000000e+0	1.000000e+0	1.321154e+1	7.569141e-2	1	1	7.122507e-4	1.000000e+0	MamRep4096	DDX27
Ensembl Genes	17822	OR6B1	476	3.681117e-2	1.000000e+0	1.000000e+0	2.666293e+1	3.750525e-2	1	2.950846e-5	7.867821e-4	1	7.569141e-2	1.000000e+0	1.000000e+0	1.321154e+1	7.569141e-2	1	1	7.122507e-4	1.000000e+0	MamRep4096	OR6B1
Ensembl Genes	19026	NR4A3	477	3.684875e-2	1.000000e+0	1.000000e+0	6.673598e+0	2.996884e-1	2	2.357895e-4	1.573564e-3	1	7.569141e-2	1.000000e+0	1.000000e+0	1.321154e+1	7.569141e-2	1	1	7.122507e-4	1.000000e+0	MamRep4096,MamRep4096	NR4A3
Ensembl Genes	2514	LIPA	478	3.689931e-2	1.000000e+0	1.000000e+0	2.659804e+1	3.759675e-2	1	2.958045e-5	7.867821e-4	1	7.569141e-2	1.000000e+0	1.000000e+0	1.321154e+1	7.569141e-2	1	1	7.122507e-4	1.000000e+0	MamRep4096	LIPA
Ensembl Genes	13928	COPG1	479	3.702294e-2	1.000000e+0	1.000000e+0	2.650753e+1	3.772513e-2	1	2.968145e-5	7.867821e-4	1	7.569141e-2	1.000000e+0	1.000000e+0	1.321154e+1	7.569141e-2	1	1	7.122507e-4	1.000000e+0	MamRep4096	COPG1
Ensembl Genes	12431	PMEPA1	480	3.729810e-2	1.000000e+0	1.000000e+0	6.628932e+0	3.017077e-1	2	2.373782e-4	1.573564e-3	1	7.569141e-2	1.000000e+0	1.000000e+0	1.321154e+1	7.569141e-2	1	1	7.122507e-4	1.000000e+0	MamRep4096,MamRep4096	PMEPA1
Ensembl Genes	12065	BMP2	481	3.760133e-2	1.000000e+0	1.000000e+0	4.120369e+0	7.280902e-1	3	5.728483e-4	2.360346e-3	1	7.569141e-2	1.000000e+0	1.000000e+0	1.321154e+1	7.569141e-2	1	1	7.122507e-4	1.000000e+0	MamRep4096,MamRep4096,MamRep4096	BMP2
Ensembl Genes	345	RHCE	482	3.790971e-2	1.000000e+0	1.000000e+0	2.587564e+1	3.864639e-2	1	3.040629e-5	7.867821e-4	1	7.569141e-2	1.000000e+0	1.000000e+0	1.321154e+1	7.569141e-2	1	1	7.122507e-4	1.000000e+0	MamRep4096	RHCE
Ensembl Genes	15379	COX7C	483	3.793225e-2	1.000000e+0	1.000000e+0	4.105808e+0	7.306723e-1	3	5.748799e-4	2.360346e-3	1	7.569141e-2	1.000000e+0	1.000000e+0	1.321154e+1	7.569141e-2	1	1	7.122507e-4	1.000000e+0	MamRep4096,MamRep4096,MamRep4096	COX7C
Ensembl Genes	335	NIPAL3	484	3.795245e-2	1.000000e+0	1.000000e+0	2.584593e+1	3.869081e-2	1	3.044123e-5	7.867821e-4	1	7.569141e-2	1.000000e+0	1.000000e+0	1.321154e+1	7.569141e-2	1	1	7.122507e-4	1.000000e+0	MamRep4096	NIPAL3
Ensembl Genes	809	CTH	485	3.807840e-2	1.000000e+0	1.000000e+0	6.553252e+0	3.051920e-1	2	2.401196e-4	1.573564e-3	1	7.569141e-2	1.000000e+0	1.000000e+0	1.321154e+1	7.569141e-2	1	1	7.122507e-4	1.000000e+0	MamRep4096,MamRep4096	CTH
Ensembl Genes	16115	BTN3A2	486	3.815029e-2	1.000000e+0	1.000000e+0	2.570927e+1	3.889647e-2	1	3.060305e-5	7.867821e-4	1	7.569141e-2	1.000000e+0	1.000000e+0	1.321154e+1	7.569141e-2	1	1	7.122507e-4	1.000000e+0	MamRep4096	BTN3A2
Ensembl Genes	10107	DEDD2	487	3.820583e-2	1.000000e+0	1.000000e+0	2.567116e+1	3.895422e-2	1	3.064848e-5	7.867821e-4	1	7.569141e-2	1.000000e+0	1.000000e+0	1.321154e+1	7.569141e-2	1	1	7.122507e-4	1.000000e+0	MamRep4096	DEDD2
Ensembl Genes	8357	ZNF385C	488	3.879695e-2	1.000000e+0	1.000000e+0	2.527232e+1	3.956898e-2	1	3.113217e-5	7.867821e-4	1	7.569141e-2	1.000000e+0	1.000000e+0	1.321154e+1	7.569141e-2	1	1	7.122507e-4	1.000000e+0	MamRep4096	ZNF385C
Ensembl Genes	12423	BMP7	489	3.881933e-2	1.000000e+0	1.000000e+0	6.483506e+0	3.084751e-1	2	2.427026e-4	1.573564e-3	1	7.569141e-2	1.000000e+0	1.000000e+0	1.321154e+1	7.569141e-2	1	1	7.122507e-4	1.000000e+0	MamRep4096,MamRep4096	BMP7
Ensembl Genes	8168	SLC35G3	490	3.885630e-2	1.000000e+0	1.000000e+0	2.523295e+1	3.963073e-2	1	3.118075e-5	7.867821e-4	1	7.569141e-2	1.000000e+0	1.000000e+0	1.321154e+1	7.569141e-2	1	1	7.122507e-4	1.000000e+0	MamRep4096	SLC35G3
Ensembl Genes	4485	SLC38A4	491	3.904880e-2	1.000000e+0	1.000000e+0	6.462308e+0	3.094869e-1	2	2.434988e-4	1.573564e-3	1	7.569141e-2	1.000000e+0	1.000000e+0	1.321154e+1	7.569141e-2	1	1	7.122507e-4	1.000000e+0	MamRep4096,MamRep4096	SLC38A4
Ensembl Genes	18276	XKR9	492	3.906221e-2	1.000000e+0	1.000000e+0	6.461075e+0	3.095460e-1	2	2.435452e-4	1.573564e-3	1	7.569141e-2	1.000000e+0	1.000000e+0	1.321154e+1	7.569141e-2	1	1	7.122507e-4	1.000000e+0	MamRep4096,MamRep4096	XKR9
Ensembl Genes	7164	CACNG3	493	3.919372e-2	1.000000e+0	1.000000e+0	6.449017e+0	3.101248e-1	2	2.440006e-4	1.573564e-3	1	7.569141e-2	1.000000e+0	1.000000e+0	1.321154e+1	7.569141e-2	1	1	7.122507e-4	1.000000e+0	MamRep4096,MamRep4096	CACNG3
Ensembl Genes	10930	PREPL	494	3.920462e-2	1.000000e+0	1.000000e+0	2.500426e+1	3.999319e-2	1	3.146593e-5	7.867821e-4	1	7.569141e-2	1.000000e+0	1.000000e+0	1.321154e+1	7.569141e-2	1	1	7.122507e-4	1.000000e+0	MamRep4096	PREPL
Ensembl Genes	14535	USP46	495	3.920786e-2	1.000000e+0	1.000000e+0	6.447724e+0	3.101870e-1	2	2.440496e-4	1.573564e-3	1	7.569141e-2	1.000000e+0	1.000000e+0	1.321154e+1	7.569141e-2	1	1	7.122507e-4	1.000000e+0	MamRep4096,MamRep4096	USP46
Ensembl Genes	14883	MAML3	496	3.955499e-2	1.000000e+0	1.000000e+0	6.416199e+0	3.117110e-1	2	2.452486e-4	1.573564e-3	1	7.569141e-2	1.000000e+0	1.000000e+0	1.321154e+1	7.569141e-2	1	1	7.122507e-4	1.000000e+0	MamRep4096,MamRep4096	MAML3
Ensembl Genes	12759	LSS	497	4.001050e-2	1.000000e+0	1.000000e+0	2.449043e+1	4.083228e-2	1	3.212610e-5	7.867821e-4	1	7.569141e-2	1.000000e+0	1.000000e+0	1.321154e+1	7.569141e-2	1	1	7.122507e-4	1.000000e+0	MamRep4096	LSS
Ensembl Genes	5842	MAPK1IP1L	498	4.002841e-2	1.000000e+0	1.000000e+0	2.447924e+1	4.085093e-2	1	3.214078e-5	7.867821e-4	1	7.569141e-2	1.000000e+0	1.000000e+0	1.321154e+1	7.569141e-2	1	1	7.122507e-4	1.000000e+0	MamRep4096	MAPK1IP1L
Ensembl Genes	5023	MVK	499	4.015676e-2	1.000000e+0	1.000000e+0	2.439939e+1	4.098464e-2	1	3.224598e-5	7.867821e-4	1	7.569141e-2	1.000000e+0	1.000000e+0	1.321154e+1	7.569141e-2	1	1	7.122507e-4	1.000000e+0	MamRep4096	MVK
Ensembl Genes	8994	RBBP8	500	4.017566e-2	1.000000e+0	1.000000e+0	6.360852e+0	3.144233e-1	2	2.473826e-4	1.573564e-3	1	7.569141e-2	1.000000e+0	1.000000e+0	1.321154e+1	7.569141e-2	1	1	7.122507e-4	1.000000e+0	MamRep4096,MamRep4096	RBBP8
GO Biological Process	GO:0098735	positive regulation of the force of heart contraction	1	3.572479e-11	4.609570e-7	4.609570e-7	9.544558e+0	1.676348e+0	16	1.318920e-3	1.258851e-2	130	1.535979e-4	1.000000e+0	1.524518e-2	1.056923e+1	3.784571e-1	4	5	2.849003e-3	8.000000e-1	MamRep4096,MamRep4096,MamRep4096,MamRep4096,MamRep4096,MamRep4096,MamRep4096,MamRep4096,MamRep4096,MamRep4096,MamRep4096,MamRep4096,MamRep4096,MamRep4096,MamRep4096,MamRep4096	NOS1,RYR2,SLC8A1,SLC9A1
GO Biological Process	GO:0042543	protein N-linked glycosylation via arginine	2	1.875543e-9	2.420013e-5	1.210007e-5	2.734931e+2	1.462560e-2	4	1.150716e-5	3.147128e-3	1622	7.569141e-2	1.000000e+0	6.021247e-1	1.321154e+1	7.569141e-2	1	1	7.122507e-4	1.000000e+0	MamRep4096,MamRep4096,MamRep4096,MamRep4096	KRTCAP2
GO Biological Process	GO:0002026	regulation of the force of heart contraction	3	3.562612e-9	4.596838e-5	1.532279e-5	4.592724e+0	5.007921e+0	23	3.940142e-3	1.809599e-2	428	4.038214e-3	1.000000e+0	1.217408e-1	3.302885e+0	2.119360e+0	7	28	4.985755e-3	2.500000e-1	MamRep4096,MamRep4096,MamRep4096,MamRep4096,MamRep4096,MamRep4096,MamRep4096,MamRep4096,MamRep4096,MamRep4096,MamRep4096,MamRep4096,MamRep4096,MamRep4096,MamRep4096,MamRep4096,MamRep4096,MamRep4096,MamRep4096,MamRep4096,MamRep4096,MamRep4096,MamRep4096	GLRX3,IFNG,MYL4,NOS1,RYR2,SLC8A1,SLC9A1
GO Biological Process	GO:0061741	chaperone-mediated protein transport involved in chaperone-mediated autophagy	4	1.559270e-8	2.011926e-4	5.029815e-5	3.915652e+1	1.532312e-1	6	1.205596e-4	4.720692e-3	486	5.725418e-3	1.000000e+0	1.520063e-1	1.321154e+1	1.513828e-1	2	2	1.424501e-3	1.000000e+0	MamRep4096,MamRep4096,MamRep4096,MamRep4096,MamRep4096,MamRep4096	CLU,HSPA8
GO Biological Process	GO:0032651	regulation of interleukin-1 beta production	5	4.595111e-8	5.929072e-4	1.185814e-4	3.397539e+0	8.241260e+0	28	6.484076e-3	2.202990e-2	282	1.566914e-3	1.000000e+0	7.169465e-2	2.642308e+0	4.541485e+0	12	60	8.547009e-3	2.000000e-1	MamRep4096,MamRep4096,MamRep4096,MamRep4096,MamRep4096,MamRep4096,MamRep4096,MamRep4096,MamRep4096,MamRep4096,MamRep4096,MamRep4096,MamRep4096,MamRep4096,MamRep4096,MamRep4096,MamRep4096,MamRep4096,MamRep4096,MamRep4096,MamRep4096,MamRep4096,MamRep4096,MamRep4096,MamRep4096,MamRep4096,MamRep4096,MamRep4096	FOXP1,IFI16,IFNG,ISL1,MEFV,NLRP3,PANX1,PYDC2,SMAD3,TNFAIP3,WNT5A,ZC3H12A
GO Biological Process	GO:0048646	anatomical structure formation involved in morphogenesis	6	4.646301e-8	5.995122e-4	9.991870e-5	1.460870e+0	1.362202e+2	199	1.071756e-1	1.565696e-1	2	4.214480e-9	5.437944e-5	2.718972e-5	1.756168e+0	6.206696e+1	109	820	7.763533e-2	1.329268e-1	MamRep4096,MamRep4096,MamRep4096,MamRep4096,MamRep4096,MamRep4096,MamRep4096,MamRep4096,MamRep4096,MamRep4096,MamRep4096,MamRep4096,MamRep4096,MamRep4096,MamRep4096,MamRep4096,MamRep4096,MamRep4096,MamRep4096,MamRep4096,MamRep4096,MamRep4096,MamRep4096,MamRep4096,MamRep4096,MamRep4096,MamRep4096,MamRep4096,MamRep4096,MamRep4096,MamRep4096,MamRep4096,MamRep4096,MamRep4096,MamRep4096,MamRep4096,Mam…	ACVR1,ACVR2B,AGFG1,AGTPBP1,AMELX,ANXA2,APOLD1,AR,ATP8A2,BAI3,BCL6,BMP4,BMP5,BMP7,CBLN1,CCBE1,CCL2,CD9,CDH13,CNOT2,COBL,CTNNB1,CXCL13,DAB2IP,DCSTAMP,DLL1,E2F7,EGR2,ELK3,EPHB1,ESM1,EYA1,EYA2,FGF1,FGF18,FOXA2,FOXB1,FOXD1,FOXN4,GDF2,GDNF,GRHL2,HDAC2,HEY1,HOPX,ID1,IL8,INHBA,ISL1,ITGA4,ITGB3,KCNH1,KDR,KLF4,LHX1,LRP2,MAFB,MEF2C,MEIS1,MEOX1,MIXL1,MMP14,MSX2,MTHFD1,NEUROG1,NF2,NKX3-2,NOS1,NR4A3,NRP1,PIK3C…
GO Biological Process	GO:0098924	retrograde trans-synaptic signaling by nitric oxide	7	8.117356e-8	1.047382e-3	1.496261e-4	2.039904e+1	3.431534e-1	7	2.699870e-4	5.507474e-3	1622	7.569141e-2	1.000000e+0	6.021247e-1	1.321154e+1	7.569141e-2	1	1	7.122507e-4	1.000000e+0	MamRep4096,MamRep4096,MamRep4096,MamRep4096,MamRep4096,MamRep4096,MamRep4096	NOS1
GO Biological Process	GO:1901206	positive regulation of adrenergic receptor signaling pathway involved in heart process	7	8.117356e-8	1.047382e-3	1.496261e-4	2.039904e+1	3.431534e-1	7	2.699870e-4	5.507474e-3	1622	7.569141e-2	1.000000e+0	6.021247e-1	1.321154e+1	7.569141e-2	1	1	7.122507e-4	1.000000e+0	MamRep4096,MamRep4096,MamRep4096,MamRep4096,MamRep4096,MamRep4096,MamRep4096	NOS1
GO Biological Process	GO:0051580	regulation of neurotransmitter uptake	9	1.010971e-7	1.304456e-3	1.449395e-4	6.289735e+0	2.225849e+0	14	1.751258e-3	1.101495e-2	366	2.767357e-3	1.000000e+0	9.756068e-2	4.718407e+0	1.059680e+0	5	14	3.561254e-3	3.571429e-1	MamRep4096,MamRep4096,MamRep4096,MamRep4096,MamRep4096,MamRep4096,MamRep4096,MamRep4096,MamRep4096,MamRep4096,MamRep4096,MamRep4096,MamRep4096,MamRep4096	DRD1,GDNF,NOS1,PARK2,SNCA
GO Biological Process	GO:0032652	regulation of interleukin-1 production	10	1.106517e-7	1.427739e-3	1.427739e-4	3.097547e+0	9.685084e+0	30	7.620050e-3	2.360346e-2	222	7.652528e-4	1.000000e+0	4.447773e-2	2.605092e+0	5.374090e+0	14	71	9.971510e-3	1.971831e-1	MamRep4096,MamRep4096,MamRep4096,MamRep4096,MamRep4096,MamRep4096,MamRep4096,MamRep4096,MamRep4096,MamRep4096,MamRep4096,MamRep4096,MamRep4096,MamRep4096,MamRep4096,MamRep4096,MamRep4096,MamRep4096,MamRep4096,MamRep4096,MamRep4096,MamRep4096,MamRep4096,MamRep4096,MamRep4096,MamRep4096,MamRep4096,MamRep4096,MamRep4096,MamRep4096	FOXP1,HDAC2,IFI16,IFNG,IL1R2,ISL1,MEFV,NLRP3,PANX1,PYDC2,SMAD3,TNFAIP3,WNT5A,ZC3H12A
GO Biological Process	GO:0071870	cellular response to catecholamine stimulus	11	1.601347e-7	2.066218e-3	1.878380e-4	4.003628e+0	5.245242e+0	21	4.126862e-3	1.652242e-2	128	1.454223e-4	1.000000e+0	1.465925e-2	3.885747e+0	2.573508e+0	10	34	7.122507e-3	2.941176e-1	MamRep4096,MamRep4096,MamRep4096,MamRep4096,MamRep4096,MamRep4096,MamRep4096,MamRep4096,MamRep4096,MamRep4096,MamRep4096,MamRep4096,MamRep4096,MamRep4096,MamRep4096,MamRep4096,MamRep4096,MamRep4096,MamRep4096,MamRep4096,MamRep4096	DRD1,GNG2,HDAC2,ID1,NR4A3,PARK2,PDE4D,RYR2,SLC9A1,SNCA
GO Biological Process	GO:0046890	regulation of lipid biosynthetic process	12	1.776733e-7	2.292519e-3	1.910432e-4	2.383685e+0	1.887833e+1	45	1.485314e-2	3.540519e-2	160	2.808565e-4	1.000000e+0	2.264932e-2	2.081818e+0	1.248908e+1	26	165	1.851852e-2	1.575758e-1	MamRep4096,MamRep4096,MamRep4096,MamRep4096,MamRep4096,MamRep4096,MamRep4096,MamRep4096,MamRep4096,MamRep4096,MamRep4096,MamRep4096,MamRep4096,MamRep4096,MamRep4096,MamRep4096,MamRep4096,MamRep4096,MamRep4096,MamRep4096,MamRep4096,MamRep4096,MamRep4096,MamRep4096,MamRep4096,MamRep4096,MamRep4096,MamRep4096,MamRep4096,MamRep4096,MamRep4096,MamRep4096,MamRep4096,MamRep4096,MamRep4096,MamRep4096,Mam…	ACACA,ACACB,APOA4,APOC3,BMP2,BMP5,CNEP1R1,ELOVL5,FGF1,GPAM,HTR2A,IDH1,IFNG,INSIG2,LSS,MVK,NSMAF,PDGFB,PDK4,PROX1,RAN,SCARB1,SIK1,SORBS1,STARD4,WDTC1
GO Biological Process	GO:0050704	regulation of interleukin-1 secretion	13	1.942809e-7	2.506806e-3	1.928313e-4	3.802736e+0	5.785308e+0	22	4.551777e-3	1.730921e-2	719	1.415284e-2	1.000000e+0	2.539834e-1	2.457961e+0	3.254731e+0	8	43	5.698006e-3	1.860465e-1	MamRep4096,MamRep4096,MamRep4096,MamRep4096,MamRep4096,MamRep4096,MamRep4096,MamRep4096,MamRep4096,MamRep4096,MamRep4096,MamRep4096,MamRep4096,MamRep4096,MamRep4096,MamRep4096,MamRep4096,MamRep4096,MamRep4096,MamRep4096,MamRep4096,MamRep4096	FOXP1,IFNG,IL1R2,NLRP3,PANX1,PYDC2,WNT5A,ZC3H12A
GO Biological Process	GO:0061740	protein targeting to lysosome involved in chaperone-mediated autophagy	14	2.541236e-7	3.278957e-3	2.342112e-4	2.426596e+1	2.472600e-1	6	1.945397e-4	4.720692e-3	748	1.631067e-2	1.000000e+0	2.813591e-1	8.807692e+0	2.270742e-1	2	3	1.424501e-3	6.666667e-1	MamRep4096,MamRep4096,MamRep4096,MamRep4096,MamRep4096,MamRep4096	CLU,HSPA8
GO Biological Process	GO:0050706	regulation of interleukin-1 beta secretion	15	2.576595e-7	3.324581e-3	2.216387e-4	3.886705e+0	5.403034e+0	21	4.251010e-3	1.652242e-2	939	2.541455e-2	1.000000e+0	3.492268e-1	2.371302e+0	2.951965e+0	7	39	4.985755e-3	1.794872e-1	MamRep4096,MamRep4096,MamRep4096,MamRep4096,MamRep4096,MamRep4096,MamRep4096,MamRep4096,MamRep4096,MamRep4096,MamRep4096,MamRep4096,MamRep4096,MamRep4096,MamRep4096,MamRep4096,MamRep4096,MamRep4096,MamRep4096,MamRep4096,MamRep4096	FOXP1,IFNG,NLRP3,PANX1,PYDC2,WNT5A,ZC3H12A
GO Biological Process	GO:0042311	vasodilation	16	3.388386e-7	4.372034e-3	2.732522e-4	3.982762e+0	5.021641e+0	20	3.950937e-3	1.573564e-2	566	7.350860e-3	1.000000e+0	1.675762e-1	2.983251e+0	2.346434e+0	7	31	4.985755e-3	2.258065e-1	MamRep4096,MamRep4096,MamRep4096,MamRep4096,MamRep4096,MamRep4096,MamRep4096,MamRep4096,MamRep4096,MamRep4096,MamRep4096,MamRep4096,MamRep4096,MamRep4096,MamRep4096,MamRep4096,MamRep4096,MamRep4096,MamRep4096,MamRep4096	ATG5,BBS2,DRD1,GCH1,ITGA1,NOS1,PRKG1
GO Biological Process	GO:1901342	regulation of vasculature development	17	4.438220e-7	5.726635e-3	3.368609e-4	1.856513e+0	4.039831e+1	75	3.178466e-2	5.900865e-2	14	2.941015e-7	3.794792e-3	2.710565e-4	2.253131e+0	1.952838e+1	44	258	3.133903e-2	1.705426e-1	MamRep4096,MamRep4096,MamRep4096,MamRep4096,MamRep4096,MamRep4096,MamRep4096,MamRep4096,MamRep4096,MamRep4096,MamRep4096,MamRep4096,MamRep4096,MamRep4096,MamRep4096,MamRep4096,MamRep4096,MamRep4096,MamRep4096,MamRep4096,MamRep4096,MamRep4096,MamRep4096,MamRep4096,MamRep4096,MamRep4096,MamRep4096,MamRep4096,MamRep4096,MamRep4096,MamRep4096,MamRep4096,MamRep4096,MamRep4096,MamRep4096,MamRep4096,Mam…	ADAMTS9,ANXA3,ASB4,BAI3,BMP4,BMP7,BTG1,CCBE1,CCL2,COL4A3,CTH,CTNNB1,CXCL13,DAB2IP,DCN,DLL1,EMP2,FGF1,GATA2,GDF2,HEY1,ID1,IFNG,IL8,ISL1,KDR,KIT,KLF4,NRP1,PDGFB,PROK1,PTK2B,PTPRM,RUNX1,SASH1,SEMA5A,SULF1,TGFBR2,THBS4,TMEM2,TNFAIP3,VASH1,WNT5A,ZC3H12A
GO Biological Process	GO:0002879	positive regulation of acute inflammatory response to non-antigenic stimulus	18	4.537766e-7	5.855079e-3	3.252822e-4	6.874648e+1	5.818480e-2	4	4.577875e-5	3.147128e-3	2473	1.456574e-1	1.000000e+0	7.599747e-1	6.605769e+0	1.513828e-1	1	2	7.122507e-4	5.000000e-1	MamRep4096,MamRep4096,MamRep4096,MamRep4096	FFAR2
GO Biological Process	GO:0090503	RNA phosphodiester bond hydrolysis, exonucleolytic	19	4.945641e-7	6.381361e-3	3.358611e-4	4.775379e+0	3.350519e+0	16	2.636128e-3	1.258851e-2	725	1.444007e-2	1.000000e+0	2.569934e-1	2.642308e+0	2.649199e+0	7	35	4.985755e-3	2.000000e-1	MamRep4096,MamRep4096,MamRep4096,MamRep4096,MamRep4096,MamRep4096,MamRep4096,MamRep4096,MamRep4096,MamRep4096,MamRep4096,MamRep4096,MamRep4096,MamRep4096,MamRep4096,MamRep4096	CNOT2,CNOT6L,CNOT7,EXOSC7,ISG20,XRN2,ZC3H12A
GO Biological Process	GO:1901205	negative regulation of adrenergic receptor signaling pathway involved in heart process	20	5.779139e-7	7.456823e-3	3.728412e-4	1.518833e+1	4.608801e-1	7	3.626122e-4	5.507474e-3	2473	1.456574e-1	1.000000e+0	7.599747e-1	6.605769e+0	1.513828e-1	1	2	7.122507e-4	5.000000e-1	MamRep4096,MamRep4096,MamRep4096,MamRep4096,MamRep4096,MamRep4096,MamRep4096	NOS1
GO Biological Process	GO:0001701	in utero embryonic development	21	6.075505e-7	7.839224e-3	3.732964e-4	1.777359e+0	4.669850e+1	83	3.674155e-2	6.530291e-2	61	2.163527e-5	2.791599e-1	4.576392e-3	1.905510e+0	2.361572e+1	45	312	3.205128e-2	1.442308e-1	MamRep4096,MamRep4096,MamRep4096,MamRep4096,MamRep4096,MamRep4096,MamRep4096,MamRep4096,MamRep4096,MamRep4096,MamRep4096,MamRep4096,MamRep4096,MamRep4096,MamRep4096,MamRep4096,MamRep4096,MamRep4096,MamRep4096,MamRep4096,MamRep4096,MamRep4096,MamRep4096,MamRep4096,MamRep4096,MamRep4096,MamRep4096,MamRep4096,MamRep4096,MamRep4096,MamRep4096,MamRep4096,MamRep4096,MamRep4096,MamRep4096,MamRep4096,Mam…	ACVR1,AR,ARNT2,BMP2,BMP5,BMP7,CEBPA,CNOT2,CTNNB1,E2F7,FOSL1,FOXD3,FUT8,GATA2,GINS4,GRHL2,HEY1,HOPX,KIDINS220,MBNL1,NR2F2,PDGFB,PITX2,PLG,PRDM1,RBBP6,RBBP8,RBPJ,RNASEH2B,RSPO3,SALL4,SLC34A2,SMAD2,SMAD3,SOX6,SP3,SYF2,TBX3,TCTN1,TGFBR2,TMED2,VASH1,WDTC1,ZFAT,ZMIZ1
GO Biological Process	GO:0042136	neurotransmitter biosynthetic process	22	8.241022e-7	1.063339e-2	4.833359e-4	6.280922e+0	1.910548e+0	12	1.503185e-3	9.441385e-3	1108	3.510519e-2	1.000000e+0	4.088107e-1	3.108597e+0	1.286754e+0	4	17	2.849003e-3	2.352941e-1	MamRep4096,MamRep4096,MamRep4096,MamRep4096,MamRep4096,MamRep4096,MamRep4096,MamRep4096,MamRep4096,MamRep4096,MamRep4096,MamRep4096	DAGLA,GAD1,NOS1,SLC6A4
GO Biological Process	GO:0042737	drug catabolic process	23	8.545700e-7	1.102652e-2	4.794138e-4	7.947789e+0	1.258212e+0	10	9.899383e-4	7.867821e-3	3878	2.868820e-1	1.000000e+0	9.545225e-1	1.887363e+0	1.059680e+0	2	14	1.424501e-3	1.428571e-1	MamRep4096,MamRep4096,MamRep4096,MamRep4096,MamRep4096,MamRep4096,MamRep4096,MamRep4096,MamRep4096,MamRep4096	FMO4,NOS1
GO Biological Process	GO:0098917	retrograde trans-synaptic signaling	24	8.680301e-7	1.120019e-2	4.666747e-4	9.266437e+0	9.712471e-1	9	7.641598e-4	7.081039e-3	191	4.327943e-4	1.000000e+0	2.923741e-2	1.321154e+1	2.270742e-1	3	3	2.136752e-3	1.000000e+0	MamRep4096,MamRep4096,MamRep4096,MamRep4096,MamRep4096,MamRep4096,MamRep4096,MamRep4096,MamRep4096	DAGLA,NLGN1,NOS1
GO Biological Process	GO:0071878	negative regulation of adrenergic receptor signaling pathway	25	8.805873e-7	1.136222e-2	4.544887e-4	9.250099e+0	9.729626e-1	9	7.655095e-4	7.081039e-3	748	1.631067e-2	1.000000e+0	2.813591e-1	8.807692e+0	2.270742e-1	2	3	1.424501e-3	6.666667e-1	MamRep4096,MamRep4096,MamRep4096,MamRep4096,MamRep4096,MamRep4096,MamRep4096,MamRep4096,MamRep4096	ADRA2A,NOS1
GO Biological Process	GO:0032940	secretion by cell	26	8.855753e-7	1.142658e-2	4.394838e-4	1.493178e+0	9.978719e+1	149	7.851077e-2	1.172305e-1	427	4.032161e-3	1.000000e+0	1.218430e-1	1.310005e+0	7.175546e+1	94	948	6.695157e-2	9.915612e-2	MamRep4096,MamRep4096,MamRep4096,MamRep4096,MamRep4096,MamRep4096,MamRep4096,MamRep4096,MamRep4096,MamRep4096,MamRep4096,MamRep4096,MamRep4096,MamRep4096,MamRep4096,MamRep4096,MamRep4096,MamRep4096,MamRep4096,MamRep4096,MamRep4096,MamRep4096,MamRep4096,MamRep4096,MamRep4096,MamRep4096,MamRep4096,MamRep4096,MamRep4096,MamRep4096,MamRep4096,MamRep4096,MamRep4096,MamRep4096,MamRep4096,MamRep4096,Mam…	ABCA1,ACVR2B,AGA,ANK1,ANXA2,ANXA3,ARFGEF2,ATG7,BTN3A2,CADPS,CALM1,CANX,CAP1,CARD11,CBLN1,CD44,CD9,CFTR,CKAP4,CLEC3B,CLU,CREB3L1,CTSC,DOC2B,DYNC1LI1,EMR3,FGF7,FGL2,FOXD1,FOXP1,GAD1,GGH,GPAM,HSPA8,IDH1,INHBA,ITGAX,ITGB3,JUP,KCNB1,KIT,LCP2,LGALS3,LTA4H,NLGN1,NLRP3,NR4A3,NTRK2,OSTF1,PCDH7,PCLO,PCSK5,PDGFB,PDX1,PLAU,PLG,POU2F2,PSMD7,PTPRB,PTPRC,PTPRJ,RAB7A,RAB9B,RAF1,RAP1B,RBPJ,RIMS1,RPH3AL,SCFD2,SCG2…
GO Biological Process	GO:0034249	negative regulation of cellular amide metabolic process	27	1.189680e-6	1.535044e-2	5.685349e-4	2.349549e+0	1.702454e+1	40	1.339460e-2	3.147128e-2	901	2.236302e-2	1.000000e+0	3.202553e-1	1.640649e+0	1.158079e+1	19	153	1.353276e-2	1.241830e-1	MamRep4096,MamRep4096,MamRep4096,MamRep4096,MamRep4096,MamRep4096,MamRep4096,MamRep4096,MamRep4096,MamRep4096,MamRep4096,MamRep4096,MamRep4096,MamRep4096,MamRep4096,MamRep4096,MamRep4096,MamRep4096,MamRep4096,MamRep4096,MamRep4096,MamRep4096,MamRep4096,MamRep4096,MamRep4096,MamRep4096,MamRep4096,MamRep4096,MamRep4096,MamRep4096,MamRep4096,MamRep4096,MamRep4096,MamRep4096,MamRep4096,MamRep4096,Mam…	CAPRIN1,CLU,CNOT2,CNOT6L,CNOT7,CPEB2,CPEB4,DAPK1,ENC1,FXR1,HNRNPD,IGFBP5,QKI,RAN,SAMD4A,SMAD2,SMAD3,TNRC6B,ZC3H12A
GO Biological Process	GO:0001501	skeletal system development	28	1.219162e-6	1.573085e-2	5.618160e-4	1.543954e+0	8.225631e+1	127	6.471779e-2	9.992132e-2	8	1.106908e-7	1.428243e-3	1.785304e-4	1.932010e+0	3.519651e+1	68	465	4.843305e-2	1.462366e-1	MamRep4096,MamRep4096,MamRep4096,MamRep4096,MamRep4096,MamRep4096,MamRep4096,MamRep4096,MamRep4096,MamRep4096,MamRep4096,MamRep4096,MamRep4096,MamRep4096,MamRep4096,MamRep4096,MamRep4096,MamRep4096,MamRep4096,MamRep4096,MamRep4096,MamRep4096,MamRep4096,MamRep4096,MamRep4096,MamRep4096,MamRep4096,MamRep4096,MamRep4096,MamRep4096,MamRep4096,MamRep4096,MamRep4096,MamRep4096,MamRep4096,MamRep4096,Mam…	ACAN,ACVR2A,ACVR2B,AMELX,ANKH,ANXA2,BBS2,BBX,BMP2,BMP4,BMP5,BMP7,CD44,CHSY1,CLEC3A,CTNNB1,EXT1,EYA1,FGF18,FOXN3,FOXP1,GDF2,GNAQ,GRHL2,HAS2,IMPAD1,INSIG2,KIT,LHX1,LRRK1,MATN1,MEF2C,MEIS1,MEX3C,MMP14,MSX2,MTHFD1,NEUROG1,NKX3-2,PCSK5,PITX2,PKDCC,PLS3,PPARGC1B,PRELP,PTPRC,RASSF2,RUNX1,RUNX3,SATB2,SMAD2,SMAD3,SOX4,SOX6,SOX9,SP3,SULF1,SULF2,TBX3,TCF15,TGFBR2,TIPARP,TNFRSF11B,TRPS1,TRPV4,VCAN,WFIKKN2,WN…
GO Biological Process	GO:0061684	chaperone-mediated autophagy	29	1.267098e-6	1.634937e-2	5.637712e-4	1.835751e+1	3.268417e-1	6	2.571532e-4	4.720692e-3	1023	3.098824e-2	1.000000e+0	3.908517e-1	6.605769e+0	3.027656e-1	2	4	1.424501e-3	5.000000e-1	MamRep4096,MamRep4096,MamRep4096,MamRep4096,MamRep4096,MamRep4096	CLU,HSPA8
GO Biological Process	GO:0010632	regulation of epithelial cell migration	30	1.367370e-6	1.764318e-2	5.881058e-4	1.843451e+0	3.797226e+1	70	2.987589e-2	5.507474e-2	9	1.108376e-7	1.430138e-3	1.589042e-4	2.584866e+0	1.392722e+1	36	184	2.564103e-2	1.956522e-1	MamRep4096,MamRep4096,MamRep4096,MamRep4096,MamRep4096,MamRep4096,MamRep4096,MamRep4096,MamRep4096,MamRep4096,MamRep4096,MamRep4096,MamRep4096,MamRep4096,MamRep4096,MamRep4096,MamRep4096,MamRep4096,MamRep4096,MamRep4096,MamRep4096,MamRep4096,MamRep4096,MamRep4096,MamRep4096,MamRep4096,MamRep4096,MamRep4096,MamRep4096,MamRep4096,MamRep4096,MamRep4096,MamRep4096,MamRep4096,MamRep4096,MamRep4096,Mam…	ADAMTS9,ANXA3,BMP4,CCBE1,CCR6,CLASP1,CXCL13,DAB2IP,DCN,DUSP10,EMP2,FGF1,FGF18,FGF7,FOXP1,GDF2,HAS2,IFNG,ITGB3,KDR,KLF4,NR2F2,NRP1,PDGFB,PFN2,PROX1,PTK2B,PTPRM,SASH1,SCARB1,SEMA5A,SOX9,TGFBR2,VASH1,WNT5A,ZC3H12A
GO Biological Process	GO:0036293	response to decreased oxygen levels	31	1.544458e-6	1.992814e-2	6.428433e-4	1.801719e+0	4.107188e+1	74	3.231462e-2	5.822187e-2	1959	8.943366e-2	1.000000e+0	5.890569e-1	1.274798e+0	2.588646e+1	33	342	2.350427e-2	9.649123e-2	MamRep4096,MamRep4096,MamRep4096,MamRep4096,MamRep4096,MamRep4096,MamRep4096,MamRep4096,MamRep4096,MamRep4096,MamRep4096,MamRep4096,MamRep4096,MamRep4096,MamRep4096,MamRep4096,MamRep4096,MamRep4096,MamRep4096,MamRep4096,MamRep4096,MamRep4096,MamRep4096,MamRep4096,MamRep4096,MamRep4096,MamRep4096,MamRep4096,MamRep4096,MamRep4096,MamRep4096,MamRep4096,MamRep4096,MamRep4096,MamRep4096,MamRep4096,Mam…	APOLD1,ARNT2,BMP2,BMP7,CCL2,COX4I2,CPEB2,CPEB4,KCNMA1,MGARP,MMP14,MYC,NOS1,NR4A2,PAM,PDLIM1,PENK,PLAU,PMAIP1,PSMB2,PSMD7,PTK2B,RAF1,RBPJ,RYR2,SLC6A4,SLC8A1,SLC8A3,SLC9A1,SMAD3,TGFBR2,TGFBR3,ZNF354A
GO Biological Process	GO:0017148	negative regulation of translation	32	1.593098e-6	2.055574e-2	6.423670e-4	2.381878e+0	1.595380e+1	38	1.255216e-2	2.989772e-2	878	2.134513e-2	1.000000e+0	3.136859e-1	1.674702e+0	1.074818e+1	18	142	1.282051e-2	1.267606e-1	MamRep4096,MamRep4096,MamRep4096,MamRep4096,MamRep4096,MamRep4096,MamRep4096,MamRep4096,MamRep4096,MamRep4096,MamRep4096,MamRep4096,MamRep4096,MamRep4096,MamRep4096,MamRep4096,MamRep4096,MamRep4096,MamRep4096,MamRep4096,MamRep4096,MamRep4096,MamRep4096,MamRep4096,MamRep4096,MamRep4096,MamRep4096,MamRep4096,MamRep4096,MamRep4096,MamRep4096,MamRep4096,MamRep4096,MamRep4096,MamRep4096,MamRep4096,Mam…	CAPRIN1,CNOT2,CNOT6L,CNOT7,CPEB2,CPEB4,DAPK1,ENC1,FXR1,HNRNPD,IGFBP5,QKI,RAN,SAMD4A,SMAD2,SMAD3,TNRC6B,ZC3H12A
GO Biological Process	GO:0071869	response to catecholamine	33	1.705895e-6	2.201116e-2	6.670049e-4	3.326505e+0	6.613548e+0	22	5.203421e-3	1.730921e-2	92	6.097886e-5	7.868102e-1	8.552285e-3	3.927755e+0	2.800582e+0	11	37	7.834758e-3	2.972973e-1	MamRep4096,MamRep4096,MamRep4096,MamRep4096,MamRep4096,MamRep4096,MamRep4096,MamRep4096,MamRep4096,MamRep4096,MamRep4096,MamRep4096,MamRep4096,MamRep4096,MamRep4096,MamRep4096,MamRep4096,MamRep4096,MamRep4096,MamRep4096,MamRep4096,MamRep4096	DRD1,GNG2,HDAC2,ID1,NR4A3,PARK2,PDE4D,PENK,RYR2,SLC9A1,SNCA
GO Biological Process	GO:0051612	negative regulation of serotonin uptake	34	2.196534e-6	2.834188e-2	8.335847e-4	9.881746e+0	8.095735e-1	8	6.369579e-4	6.294256e-3	748	1.631067e-2	1.000000e+0	2.813591e-1	8.807692e+0	2.270742e-1	2	3	1.424501e-3	6.666667e-1	MamRep4096,MamRep4096,MamRep4096,MamRep4096,MamRep4096,MamRep4096,MamRep4096,MamRep4096	NOS1,SNCA
GO Biological Process	GO:0070482	response to oxygen levels	35	2.318642e-6	2.991744e-2	8.547839e-4	1.765163e+0	4.305550e+1	76	3.387530e-2	5.979544e-2	1976	9.055356e-2	1.000000e+0	5.913019e-1	1.263398e+0	2.770306e+1	35	366	2.492877e-2	9.562842e-2	MamRep4096,MamRep4096,MamRep4096,MamRep4096,MamRep4096,MamRep4096,MamRep4096,MamRep4096,MamRep4096,MamRep4096,MamRep4096,MamRep4096,MamRep4096,MamRep4096,MamRep4096,MamRep4096,MamRep4096,MamRep4096,MamRep4096,MamRep4096,MamRep4096,MamRep4096,MamRep4096,MamRep4096,MamRep4096,MamRep4096,MamRep4096,MamRep4096,MamRep4096,MamRep4096,MamRep4096,MamRep4096,MamRep4096,MamRep4096,MamRep4096,MamRep4096,Mam…	APOLD1,ARNT2,ATG7,BMP2,BMP7,CCL2,COX4I2,CPEB2,CPEB4,HDAC2,KCNMA1,MGARP,MMP14,MYC,NOS1,NR4A2,PAM,PDLIM1,PENK,PLAU,PMAIP1,PSMB2,PSMD7,PTK2B,RAF1,RBPJ,RYR2,SLC6A4,SLC8A1,SLC8A3,SLC9A1,SMAD3,TGFBR2,TGFBR3,ZNF354A
GO Biological Process	GO:1903281	positive regulation of calcium:sodium antiporter activity	36	2.706713e-6	3.492472e-2	9.701311e-4	1.607016e+1	3.733628e-1	6	2.937551e-4	4.720692e-3	2473	1.456574e-1	1.000000e+0	7.599747e-1	6.605769e+0	1.513828e-1	1	2	7.122507e-4	5.000000e-1	MamRep4096,MamRep4096,MamRep4096,MamRep4096,MamRep4096,MamRep4096	SLC9A1
GO Biological Process	GO:0010523	negative regulation of calcium ion transport into cytosol	37	2.753856e-6	3.553300e-2	9.603515e-4	5.578030e+0	2.151297e+0	12	1.692602e-3	9.441385e-3	1327	5.072588e-2	1.000000e+0	4.932299e-1	2.781377e+0	1.438137e+0	4	19	2.849003e-3	2.105263e-1	MamRep4096,MamRep4096,MamRep4096,MamRep4096,MamRep4096,MamRep4096,MamRep4096,MamRep4096,MamRep4096,MamRep4096,MamRep4096,MamRep4096	CALM1,CALM3,NOS1,SRI
GO Biological Process	GO:1904764	chaperone-mediated autophagy translocation complex disassembly	38	2.784420e-6	3.592737e-2	9.454571e-4	4.338499e+1	9.219778e-2	4	7.253956e-5	3.147128e-3	1622	7.569141e-2	1.000000e+0	6.021247e-1	1.321154e+1	7.569141e-2	1	1	7.122507e-4	1.000000e+0	MamRep4096,MamRep4096,MamRep4096,MamRep4096	HSPA8
GO Biological Process	GO:1901509	regulation of endothelial tube morphogenesis	39	2.919562e-6	3.767111e-2	9.659259e-4	7.973606e+0	1.128724e+0	9	8.880597e-4	7.081039e-3	287	1.633095e-3	1.000000e+0	7.342099e-2	9.908654e+0	3.027656e-1	3	4	2.136752e-3	7.500000e-1	MamRep4096,MamRep4096,MamRep4096,MamRep4096,MamRep4096,MamRep4096,MamRep4096,MamRep4096,MamRep4096	ADAMTS12,FGF1,FOXP1
GO Biological Process	GO:1903279	regulation of calcium:sodium antiporter activity	40	3.589936e-6	4.632094e-2	1.158024e-3	1.529013e+1	3.924099e-1	6	3.087411e-4	4.720692e-3	3091	2.103308e-1	1.000000e+0	8.780001e-1	4.403846e+0	2.270742e-1	1	3	7.122507e-4	3.333333e-1	MamRep4096,MamRep4096,MamRep4096,MamRep4096,MamRep4096,MamRep4096	SLC9A1
GO Biological Process	GO:0071211	protein targeting to vacuole involved in autophagy	41	3.595628e-6	4.639439e-2	1.131570e-3	1.528586e+1	3.925196e-1	6	3.088274e-4	4.720692e-3	1023	3.098824e-2	1.000000e+0	3.908517e-1	6.605769e+0	3.027656e-1	2	4	1.424501e-3	5.000000e-1	MamRep4096,MamRep4096,MamRep4096,MamRep4096,MamRep4096,MamRep4096	CLU,HSPA8
GO Biological Process	GO:0051259	protein oligomerization	42	3.873281e-6	4.997694e-2	1.189927e-3	1.662764e+0	5.292394e+1	88	4.163960e-2	6.923682e-2	990	2.762322e-2	1.000000e+0	3.600226e-1	1.321154e+0	3.708879e+1	49	490	3.490028e-2	1.000000e-1	MamRep4096,MamRep4096,MamRep4096,MamRep4096,MamRep4096,MamRep4096,MamRep4096,MamRep4096,MamRep4096,MamRep4096,MamRep4096,MamRep4096,MamRep4096,MamRep4096,MamRep4096,MamRep4096,MamRep4096,MamRep4096,MamRep4096,MamRep4096,MamRep4096,MamRep4096,MamRep4096,MamRep4096,MamRep4096,MamRep4096,MamRep4096,MamRep4096,MamRep4096,MamRep4096,MamRep4096,MamRep4096,MamRep4096,MamRep4096,MamRep4096,MamRep4096,Mam…	ACACA,ACACB,AMFR,ANXA2,AR,CHRNA2,CNGB1,CRYAA,CTH,DISP1,DPYS,DPYSL3,ECT2,GCH1,GJA1,HIST1H4H,JUP,KCNA10,KCNB1,KCNB2,KCNG1,KCTD1,KCTD16,KCTD8,KHDRBS3,LNX1,MAT2A,MCCC1,MFF,NLGN1,NLRP3,PAM,PANX1,RASEF,SEMG2,SEPT11,SIGMAR1,SLC1A2,SLC6A4,SLC9A1,STX2,TCL1A,TNFAIP3,TRPM3,TRPS1,UXS1,VWF,ZC3H12A,ZNHIT6
GO Biological Process	GO:0072321	chaperone-mediated protein transport	43	4.175551e-6	5.387713e-2	1.252957e-3	1.488753e+1	4.030217e-1	6	3.170903e-4	4.720692e-3	2823	1.720683e-1	1.000000e+0	7.864673e-1	2.642308e+0	7.569141e-1	2	10	1.424501e-3	2.000000e-1	MamRep4096,MamRep4096,MamRep4096,MamRep4096,MamRep4096,MamRep4096	CLU,HSPA8
GO Biological Process	GO:0045026	plasma membrane fusion	44	4.256279e-6	5.491877e-2	1.248154e-3	5.340698e+0	2.246897e+0	12	1.767818e-3	9.441385e-3	3450	2.374070e-1	1.000000e+0	8.879022e-1	1.601399e+0	2.497817e+0	4	33	2.849003e-3	1.212121e-1	MamRep4096,MamRep4096,MamRep4096,MamRep4096,MamRep4096,MamRep4096,MamRep4096,MamRep4096,MamRep4096,MamRep4096,MamRep4096,MamRep4096	CD9,FOLR4,SPESP1,STX2
GO Biological Process	GO:0034656	nucleobase-containing small molecule catabolic process	45	4.279738e-6	5.522146e-2	1.227144e-3	9.014096e+0	8.874988e-1	8	6.982682e-4	6.294256e-3	2080	9.941332e-2	1.000000e+0	6.166971e-1	2.642308e+0	1.135371e+0	3	15	2.136752e-3	2.000000e-1	MamRep4096,MamRep4096,MamRep4096,MamRep4096,MamRep4096,MamRep4096,MamRep4096,MamRep4096	ENTPD1,ENTPD6,NUDT16
GO Biological Process	GO:0003203	endocardial cushion morphogenesis	46	4.668856e-6	6.024225e-2	1.309614e-3	3.025856e+0	7.601154e+0	23	5.980452e-3	1.809599e-2	62	2.213141e-5	2.855616e-1	4.605832e-3	4.718407e+0	2.119360e+0	10	28	7.122507e-3	3.571429e-1	MamRep4096,MamRep4096,MamRep4096,MamRep4096,MamRep4096,MamRep4096,MamRep4096,MamRep4096,MamRep4096,MamRep4096,MamRep4096,MamRep4096,MamRep4096,MamRep4096,MamRep4096,MamRep4096,MamRep4096,MamRep4096,MamRep4096,MamRep4096,MamRep4096,MamRep4096,MamRep4096	ACVR1,BMP2,BMP5,BMP7,HEY1,ISL1,MSX2,RBPJ,SOX9,TGFBR2
GO Biological Process	GO:2000516	positive regulation of CD4-positive, alpha-beta T cell activation	47	4.783097e-6	6.171630e-2	1.313113e-3	3.466301e+0	5.481348e+0	19	4.312626e-3	1.494886e-2	914	2.290946e-2	1.000000e+0	3.234144e-1	2.642308e+0	2.270742e+0	6	30	4.273504e-3	2.000000e-1	MamRep4096,MamRep4096,MamRep4096,MamRep4096,MamRep4096,MamRep4096,MamRep4096,MamRep4096,MamRep4096,MamRep4096,MamRep4096,MamRep4096,MamRep4096,MamRep4096,MamRep4096,MamRep4096,MamRep4096,MamRep4096,MamRep4096	CD83,IFNG,IL4R,NLRP3,SHB,TGFBR2
GO Biological Process	GO:0018119	peptidyl-cysteine S-nitrosylation	48	4.796769e-6	6.189271e-2	1.289431e-3	1.098398e+1	6.372916e-1	7	5.014096e-4	5.507474e-3	4415	3.764473e-1	1.000000e+0	1.000000e+0	2.201923e+0	4.541485e-1	1	6	7.122507e-4	1.666667e-1	MamRep4096,MamRep4096,MamRep4096,MamRep4096,MamRep4096,MamRep4096,MamRep4096	NOS1
GO Biological Process	GO:0015804	neutral amino acid transport	49	5.192699e-6	6.700140e-2	1.367375e-3	4.476077e+0	3.127739e+0	14	2.460849e-3	1.101495e-2	725	1.444007e-2	1.000000e+0	2.569934e-1	2.642308e+0	2.649199e+0	7	35	4.985755e-3	2.000000e-1	MamRep4096,MamRep4096,MamRep4096,MamRep4096,MamRep4096,MamRep4096,MamRep4096,MamRep4096,MamRep4096,MamRep4096,MamRep4096,MamRep4096,MamRep4096,MamRep4096	SERINC2,SERINC5,SLC36A4,SLC38A2,SLC43A1,SLC6A7,SLC7A10
GO Biological Process	GO:2001295	malonyl-CoA biosynthetic process	50	5.553439e-6	7.165602e-2	1.433120e-3	3.637897e+1	1.099536e-1	4	8.650954e-5	3.147128e-3	486	5.725418e-3	1.000000e+0	1.520063e-1	1.321154e+1	1.513828e-1	2	2	1.424501e-3	1.000000e+0	MamRep4096,MamRep4096,MamRep4096,MamRep4096	ACACA,ACACB
GO Biological Process	GO:0043267	negative regulation of potassium ion transport	51	6.426165e-6	8.291681e-2	1.625820e-3	3.895169e+0	4.107652e+0	16	3.231827e-3	1.258851e-2	707	1.385376e-2	1.000000e+0	2.528360e-1	2.935897e+0	2.043668e+0	6	27	4.273504e-3	2.222222e-1	MamRep4096,MamRep4096,MamRep4096,MamRep4096,MamRep4096,MamRep4096,MamRep4096,MamRep4096,MamRep4096,MamRep4096,MamRep4096,MamRep4096,MamRep4096,MamRep4096,MamRep4096,MamRep4096	HTR2A,KCNAB1,KCNE2,NOS1,PTK2B,STK39
GO Biological Process	GO:0000060	protein import into nucleus, translocation	52	6.616853e-6	8.537725e-2	1.641870e-3	4.379572e+0	3.196660e+0	14	2.515074e-3	1.101495e-2	1384	5.641811e-2	1.000000e+0	5.259847e-1	2.359203e+0	2.119360e+0	5	28	3.561254e-3	1.785714e-1	MamRep4096,MamRep4096,MamRep4096,MamRep4096,MamRep4096,MamRep4096,MamRep4096,MamRep4096,MamRep4096,MamRep4096,MamRep4096,MamRep4096,MamRep4096,MamRep4096	BCL6,IFNG,RAN,SEC61B,SIX3
GO Biological Process	GO:0061343	cell adhesion involved in heart morphogenesis	53	6.745638e-6	8.703897e-2	1.642245e-3	5.607972e+0	1.961493e+0	11	1.543268e-3	8.654603e-3	287	1.633095e-3	1.000000e+0	7.342099e-2	9.908654e+0	3.027656e-1	3	4	2.136752e-3	7.500000e-1	MamRep4096,MamRep4096,MamRep4096,MamRep4096,MamRep4096,MamRep4096,MamRep4096,MamRep4096,MamRep4096,MamRep4096,MamRep4096	ACVR1,FLRT2,TGFBR2
GO Biological Process	GO:0045843	negative regulation of striated muscle tissue development	54	6.778657e-6	8.746501e-2	1.619722e-3	2.735674e+0	9.504058e+0	26	7.477622e-3	2.045633e-2	435	4.272755e-3	1.000000e+0	1.267388e-1	2.765206e+0	3.254731e+0	9	43	6.410256e-3	2.093023e-1	MamRep4096,MamRep4096,MamRep4096,MamRep4096,MamRep4096,MamRep4096,MamRep4096,MamRep4096,MamRep4096,MamRep4096,MamRep4096,MamRep4096,MamRep4096,MamRep4096,MamRep4096,MamRep4096,MamRep4096,MamRep4096,MamRep4096,MamRep4096,MamRep4096,MamRep4096,MamRep4096,MamRep4096,MamRep4096,MamRep4096	BMP2,BMP4,DLL1,EPHB1,GJA1,JARID2,MEIS1,SOX6,TGFBR2
GO Biological Process	GO:1901862	negative regulation of muscle tissue development	55	7.001564e-6	9.034118e-2	1.642567e-3	2.669813e+0	1.011307e+1	27	7.956780e-3	2.124312e-2	297	1.649030e-3	1.000000e+0	7.164119e-2	2.935897e+0	3.406114e+0	10	45	7.122507e-3	2.222222e-1	MamRep4096,MamRep4096,MamRep4096,MamRep4096,MamRep4096,MamRep4096,MamRep4096,MamRep4096,MamRep4096,MamRep4096,MamRep4096,MamRep4096,MamRep4096,MamRep4096,MamRep4096,MamRep4096,MamRep4096,MamRep4096,MamRep4096,MamRep4096,MamRep4096,MamRep4096,MamRep4096,MamRep4096,MamRep4096,MamRep4096,MamRep4096	BMP2,BMP4,DLL1,EPHB1,GJA1,IGFBP5,JARID2,MEIS1,SOX6,TGFBR2
GO Biological Process	GO:0030214	hyaluronan catabolic process	56	7.018439e-6	9.055892e-2	1.617124e-3	6.244519e+0	1.601404e+0	10	1.259956e-3	7.867821e-3	2185	1.157760e-1	1.000000e+0	6.836877e-1	2.477163e+0	1.211063e+0	3	16	2.136752e-3	1.875000e-1	MamRep4096,MamRep4096,MamRep4096,MamRep4096,MamRep4096,MamRep4096,MamRep4096,MamRep4096,MamRep4096,MamRep4096	CD44,SLC9A1,TMEM2
GO Biological Process	GO:0060552	positive regulation of fructose 1,6-bisphosphate metabolic process	57	7.280772e-6	9.394380e-2	1.648137e-3	1.957272e+1	2.554576e-1	5	2.009895e-4	3.933910e-3	1622	7.569141e-2	1.000000e+0	6.021247e-1	1.321154e+1	7.569141e-2	1	1	7.122507e-4	1.000000e+0	MamRep4096,MamRep4096,MamRep4096,MamRep4096,MamRep4096	IFNG
GO Biological Process	GO:0060550	positive regulation of fructose 1,6-bisphosphate 1-phosphatase activity	57	7.280772e-6	9.394380e-2	1.648137e-3	1.957272e+1	2.554576e-1	5	2.009895e-4	3.933910e-3	1622	7.569141e-2	1.000000e+0	6.021247e-1	1.321154e+1	7.569141e-2	1	1	7.122507e-4	1.000000e+0	MamRep4096,MamRep4096,MamRep4096,MamRep4096,MamRep4096	IFNG
GO Biological Process	GO:0070848	response to growth factor	59	7.727531e-6	9.970833e-2	1.689972e-3	1.488298e+0	8.466046e+1	126	6.660933e-2	9.913454e-2	39	4.929786e-6	6.360903e-2	1.631001e-3	1.757987e+0	3.754294e+1	66	496	4.700855e-2	1.330645e-1	MamRep4096,MamRep4096,MamRep4096,MamRep4096,MamRep4096,MamRep4096,MamRep4096,MamRep4096,MamRep4096,MamRep4096,MamRep4096,MamRep4096,MamRep4096,MamRep4096,MamRep4096,MamRep4096,MamRep4096,MamRep4096,MamRep4096,MamRep4096,MamRep4096,MamRep4096,MamRep4096,MamRep4096,MamRep4096,MamRep4096,MamRep4096,MamRep4096,MamRep4096,MamRep4096,MamRep4096,MamRep4096,MamRep4096,MamRep4096,MamRep4096,MamRep4096,Mam…	ACVR1,ACVR2A,ACVR2B,ADAMTS12,ADAMTS7,ANXA3,BMP2,BMP4,BMP5,BMP7,CCL2,CD44,CHRDL1,CLEC3B,CTNNB1,CXCL13,DAB2IP,DSG4,FER,FGF1,FGF18,FGF7,FLRT2,FLRT3,FRS3,FUT8,GAS1,GCLC,GDF2,HAS2,HDAC2,ID1,IL8,KDR,KIDINS220,KLF4,LHX1,MEF2C,MSX2,MYC,NGF,NOS1,NRP1,NTRK2,NTRK3,PAX9,PDGFB,PENK,RAF1,RUNX3,RYR2,SMAD2,SMAD3,SMAD6,SNCA,SOX2,SOX6,SOX9,SPRED2,STMN2,TGFBR2,TGFBR3,URI1,WFIKKN2,WNT5A,ZFHX3
GO Biological Process	GO:0086092	regulation of the force of heart contraction by cardiac conduction	60	7.746279e-6	9.995024e-2	1.665837e-3	1.334236e+1	4.496956e-1	6	3.538125e-4	4.720692e-3	2473	1.456574e-1	1.000000e+0	7.599747e-1	6.605769e+0	1.513828e-1	1	2	7.122507e-4	5.000000e-1	MamRep4096,MamRep4096,MamRep4096,MamRep4096,MamRep4096,MamRep4096	SLC9A1
GO Biological Process	GO:0071351	cellular response to interleukin-18	61	7.831967e-6	1.010559e-1	1.656654e-3	1.331626e+1	4.505769e-1	6	3.545058e-4	4.720692e-3	1530	6.998243e-2	1.000000e+0	5.901852e-1	4.403846e+0	4.541485e-1	2	6	1.424501e-3	3.333333e-1	MamRep4096,MamRep4096,MamRep4096,MamRep4096,MamRep4096,MamRep4096	IFNG,PDGFB
GO Biological Process	GO:0042992	negative regulation of transcription factor import into nucleus	62	8.321175e-6	1.073681e-1	1.731744e-3	3.813488e+0	4.195634e+0	16	3.301050e-3	1.258851e-2	1423	5.742203e-2	1.000000e+0	5.206721e-1	2.142412e+0	2.800582e+0	6	37	4.273504e-3	1.621622e-1	MamRep4096,MamRep4096,MamRep4096,MamRep4096,MamRep4096,MamRep4096,MamRep4096,MamRep4096,MamRep4096,MamRep4096,MamRep4096,MamRep4096,MamRep4096,MamRep4096,MamRep4096,MamRep4096	BMP7,DYRK2,NLRP3,PYDC2,SRI,ZC3H12A
GO Biological Process	GO:0010594	regulation of endothelial cell migration	63	8.627425e-6	1.113197e-1	1.766979e-3	1.949565e+0	2.615968e+1	51	2.058197e-2	4.012589e-2	18	6.514418e-7	8.405554e-3	4.669752e-4	2.831044e+0	9.537118e+0	27	126	1.923077e-2	2.142857e-1	MamRep4096,MamRep4096,MamRep4096,MamRep4096,MamRep4096,MamRep4096,MamRep4096,MamRep4096,MamRep4096,MamRep4096,MamRep4096,MamRep4096,MamRep4096,MamRep4096,MamRep4096,MamRep4096,MamRep4096,MamRep4096,MamRep4096,MamRep4096,MamRep4096,MamRep4096,MamRep4096,MamRep4096,MamRep4096,MamRep4096,MamRep4096,MamRep4096,MamRep4096,MamRep4096,MamRep4096,MamRep4096,MamRep4096,MamRep4096,MamRep4096,MamRep4096,Mam…	ADAMTS9,ANXA3,BMP4,CCBE1,CXCL13,DAB2IP,DCN,EMP2,FGF1,FGF18,FOXP1,GDF2,ITGB3,KDR,KLF4,NR2F2,NRP1,PDGFB,PROX1,PTK2B,PTPRM,SASH1,SCARB1,SEMA5A,VASH1,WNT5A,ZC3H12A
GO Biological Process	GO:1900424	regulation of defense response to bacterium	64	9.247916e-6	1.193259e-1	1.864467e-3	6.894174e+0	1.305450e+0	9	1.027105e-3	7.081039e-3	3878	2.868820e-1	1.000000e+0	9.545225e-1	1.887363e+0	1.059680e+0	2	14	1.424501e-3	1.428571e-1	MamRep4096,MamRep4096,MamRep4096,MamRep4096,MamRep4096,MamRep4096,MamRep4096,MamRep4096,MamRep4096	FOXP1,UNC13B
GO Biological Process	GO:0072619	interleukin-21 secretion	65	9.412977e-6	1.214556e-1	1.868548e-3	9.889195e+0	7.078433e-1	7	5.569184e-4	5.507474e-3	1622	7.569141e-2	1.000000e+0	6.021247e-1	1.321154e+1	7.569141e-2	1	1	7.122507e-4	1.000000e+0	MamRep4096,MamRep4096,MamRep4096,MamRep4096,MamRep4096,MamRep4096,MamRep4096	FOXP1
GO Biological Process	GO:0072132	mesenchyme morphogenesis	66	9.972191e-6	1.286712e-1	1.949563e-3	2.513430e+0	1.153802e+1	29	9.077904e-3	2.281668e-2	51	1.077904e-5	1.390820e-1	2.727097e-3	3.994186e+0	3.254731e+0	13	43	9.259259e-3	3.023256e-1	MamRep4096,MamRep4096,MamRep4096,MamRep4096,MamRep4096,MamRep4096,MamRep4096,MamRep4096,MamRep4096,MamRep4096,MamRep4096,MamRep4096,MamRep4096,MamRep4096,MamRep4096,MamRep4096,MamRep4096,MamRep4096,MamRep4096,MamRep4096,MamRep4096,MamRep4096,MamRep4096,MamRep4096,MamRep4096,MamRep4096,MamRep4096,MamRep4096,MamRep4096	ACVR1,BMP2,BMP5,BMP7,HEY1,ISL1,MSX2,RBPJ,SMAD2,SMAD3,SOX9,TGFBR2,WNT5A
GO Biological Process	GO:0048635	negative regulation of muscle organ development	67	1.038611e-5	1.340120e-1	2.000179e-3	2.667938e+0	9.745353e+0	26	7.667469e-3	2.045633e-2	519	5.860317e-3	1.000000e+0	1.456949e-1	2.642308e+0	3.406114e+0	9	45	6.410256e-3	2.000000e-1	MamRep4096,MamRep4096,MamRep4096,MamRep4096,MamRep4096,MamRep4096,MamRep4096,MamRep4096,MamRep4096,MamRep4096,MamRep4096,MamRep4096,MamRep4096,MamRep4096,MamRep4096,MamRep4096,MamRep4096,MamRep4096,MamRep4096,MamRep4096,MamRep4096,MamRep4096,MamRep4096,MamRep4096,MamRep4096,MamRep4096	BMP2,BMP4,DLL1,EPHB1,GJA1,JARID2,MEIS1,SOX6,TGFBR2
GO Biological Process	GO:0072125	negative regulation of glomerular mesangial cell proliferation	68	1.059482e-5	1.367050e-1	2.010367e-3	6.775603e+0	1.328295e+0	9	1.045079e-3	7.081039e-3	287	1.633095e-3	1.000000e+0	7.342099e-2	9.908654e+0	3.027656e-1	3	4	2.136752e-3	7.500000e-1	MamRep4096,MamRep4096,MamRep4096,MamRep4096,MamRep4096,MamRep4096,MamRep4096,MamRep4096,MamRep4096	BMP4,BMP7,IFNG
GO Biological Process	GO:0001781	neutrophil apoptotic process	69	1.086535e-5	1.401956e-1	2.031820e-3	1.256111e+1	4.776649e-1	6	3.758182e-4	4.720692e-3	748	1.631067e-2	1.000000e+0	2.813591e-1	8.807692e+0	2.270742e-1	2	3	1.424501e-3	6.666667e-1	MamRep4096,MamRep4096,MamRep4096,MamRep4096,MamRep4096,MamRep4096	HCAR2,IFNG
GO Biological Process	GO:0006936	muscle contraction	70	1.098927e-5	1.417946e-1	2.025636e-3	1.781400e+0	3.592679e+1	64	2.826655e-2	5.035405e-2	303	1.748379e-3	1.000000e+0	7.445325e-2	1.725589e+0	1.854440e+1	32	245	2.279202e-2	1.306122e-1	MamRep4096,MamRep4096,MamRep4096,MamRep4096,MamRep4096,MamRep4096,MamRep4096,MamRep4096,MamRep4096,MamRep4096,MamRep4096,MamRep4096,MamRep4096,MamRep4096,MamRep4096,MamRep4096,MamRep4096,MamRep4096,MamRep4096,MamRep4096,MamRep4096,MamRep4096,MamRep4096,MamRep4096,MamRep4096,MamRep4096,MamRep4096,MamRep4096,MamRep4096,MamRep4096,MamRep4096,MamRep4096,MamRep4096,MamRep4096,MamRep4096,MamRep4096,Mam…	ATP8A2,BBS2,CACNA2D1,CALM1,DRD1,GDNF,GJA1,GNAO1,HTR2A,ITGA1,KCNE2,KCNMA1,KCNN2,MAP2K6,MYH13,MYL4,NEB,NEUROG1,NOS1,PDE4D,PTGER3,RAP1GDS1,RYR2,SLC8A1,SLC9A1,SMTN,SNTB1,SORBS1,SULF1,SULF2,TRIM63,VCL
GO Biological Process	GO:0071363	cellular response to growth factor stimulus	71	1.153103e-5	1.487849e-1	2.095562e-3	1.504040e+0	7.712560e+1	116	6.068104e-2	9.126672e-2	80	4.010411e-5	5.174633e-1	6.468292e-3	1.693787e+0	3.542358e+1	60	468	4.273504e-2	1.282051e-1	MamRep4096,MamRep4096,MamRep4096,MamRep4096,MamRep4096,MamRep4096,MamRep4096,MamRep4096,MamRep4096,MamRep4096,MamRep4096,MamRep4096,MamRep4096,MamRep4096,MamRep4096,MamRep4096,MamRep4096,MamRep4096,MamRep4096,MamRep4096,MamRep4096,MamRep4096,MamRep4096,MamRep4096,MamRep4096,MamRep4096,MamRep4096,MamRep4096,MamRep4096,MamRep4096,MamRep4096,MamRep4096,MamRep4096,MamRep4096,MamRep4096,MamRep4096,Mam…	ACVR1,ACVR2A,ACVR2B,ADAMTS12,ADAMTS7,BMP2,BMP4,BMP5,BMP7,CCL2,CD44,CHRDL1,CLEC3B,CTNNB1,CXCL13,DAB2IP,DSG4,FGF1,FGF18,FGF7,FLRT2,FLRT3,FRS3,FUT8,GAS1,GCLC,GDF2,HAS2,HDAC2,ID1,IL8,KDR,KIDINS220,KLF4,LHX1,MEF2C,MSX2,NGF,NOS1,NRP1,NTRK2,NTRK3,PAX9,PDGFB,PENK,RAF1,RYR2,SMAD2,SMAD3,SMAD6,SNCA,SOX6,SOX9,SPRED2,STMN2,TGFBR2,TGFBR3,URI1,WFIKKN2,WNT5A
GO Biological Process	GO:1903706	regulation of hemopoiesis	72	1.163462e-5	1.501215e-1	2.085021e-3	1.619424e+0	5.372280e+1	87	4.226813e-2	6.845004e-2	1151	3.765645e-2	1.000000e+0	4.221383e-1	1.315176e+0	3.345560e+1	44	442	3.133903e-2	9.954751e-2	MamRep4096,MamRep4096,MamRep4096,MamRep4096,MamRep4096,MamRep4096,MamRep4096,MamRep4096,MamRep4096,MamRep4096,MamRep4096,MamRep4096,MamRep4096,MamRep4096,MamRep4096,MamRep4096,MamRep4096,MamRep4096,MamRep4096,MamRep4096,MamRep4096,MamRep4096,MamRep4096,MamRep4096,MamRep4096,MamRep4096,MamRep4096,MamRep4096,MamRep4096,MamRep4096,MamRep4096,MamRep4096,MamRep4096,MamRep4096,MamRep4096,MamRep4096,Mam…	ACVR2A,BCL6,BMP4,CARD11,CD83,CLDN18,CTNNB1,DCSTAMP,DLL1,DUSP10,FBXO7,FOXP1,FSHR,GATA2,HIST1H4H,IFNG,IL4R,IL7R,INHBA,LGALS3,LHCGR,LMO2,MAFB,MEF2C,MEIS1,MIXL1,MMP14,MYC,NFATC2,NLRP3,NR4A3,PPARGC1B,PRDM1,PSMB2,PSMD7,PTK2B,RASSF2,RUNX1,SHB,TGFBR2,TMEM178A,TNRC6B,YAP1,ZMIZ1
GO Biological Process	GO:0046621	negative regulation of organ growth	73	1.172028e-5	1.512268e-1	2.071600e-3	3.247864e+0	5.849998e+0	19	4.602674e-3	1.494886e-2	614	9.433296e-3	1.000000e+0	1.982375e-1	3.170769e+0	1.892285e+0	6	25	4.273504e-3	2.400000e-1	MamRep4096,MamRep4096,MamRep4096,MamRep4096,MamRep4096,MamRep4096,MamRep4096,MamRep4096,MamRep4096,MamRep4096,MamRep4096,MamRep4096,MamRep4096,MamRep4096,MamRep4096,MamRep4096,MamRep4096,MamRep4096,MamRep4096	GJA1,JARID2,MEIS1,SLC6A4,TGFBR2,WWC1
GO Biological Process	GO:2000309	positive regulation of tumor necrosis factor (ligand) superfamily member 11 production	74	1.201584e-5	1.550404e-1	2.095140e-3	1.762433e+1	2.836987e-1	5	2.232090e-4	3.933910e-3	2473	1.456574e-1	1.000000e+0	7.599747e-1	6.605769e+0	1.513828e-1	1	2	7.122507e-4	5.000000e-1	MamRep4096,MamRep4096,MamRep4096,MamRep4096,MamRep4096	IFNG
GO Biological Process	GO:0009306	protein secretion	75	1.225373e-5	1.581099e-1	2.108132e-3	2.148114e+0	1.815546e+1	39	1.428439e-2	3.068450e-2	171	3.254630e-4	1.000000e+0	2.455818e-2	2.218732e+0	9.915575e+0	22	131	1.566952e-2	1.679389e-1	MamRep4096,MamRep4096,MamRep4096,MamRep4096,MamRep4096,MamRep4096,MamRep4096,MamRep4096,MamRep4096,MamRep4096,MamRep4096,MamRep4096,MamRep4096,MamRep4096,MamRep4096,MamRep4096,MamRep4096,MamRep4096,MamRep4096,MamRep4096,MamRep4096,MamRep4096,MamRep4096,MamRep4096,MamRep4096,MamRep4096,MamRep4096,MamRep4096,MamRep4096,MamRep4096,MamRep4096,MamRep4096,MamRep4096,MamRep4096,MamRep4096,MamRep4096,Mam…	ABCA1,ACVR2B,BTN3A2,CANX,CARD11,CBLN1,FOXP1,GPAM,LCP2,NLRP3,PCLO,PCSK5,PDX1,POU2F2,RAF1,RBPJ,SCG2,SEL1L,SLC30A8,SMAD2,TMEM167A,TVP23C
GO Biological Process	GO:0002752	cell surface pattern recognition receptor signaling pathway	76	1.275461e-5	1.645727e-1	2.165431e-3	2.939833e+1	1.360621e-1	4	1.070512e-4	3.147128e-3	2473	1.456574e-1	1.000000e+0	7.599747e-1	6.605769e+0	1.513828e-1	1	2	7.122507e-4	5.000000e-1	MamRep4096,MamRep4096,MamRep4096,MamRep4096	FFAR2
GO Biological Process	GO:0009790	embryo development	77	1.320626e-5	1.704004e-1	2.212992e-3	1.337657e+0	1.510103e+2	202	1.188122e-1	1.589300e-1	1	2.082219e-10	2.686687e-6	2.686687e-6	1.779037e+0	6.857642e+1	122	906	8.689459e-2	1.346578e-1	MamRep4096,MamRep4096,MamRep4096,MamRep4096,MamRep4096,MamRep4096,MamRep4096,MamRep4096,MamRep4096,MamRep4096,MamRep4096,MamRep4096,MamRep4096,MamRep4096,MamRep4096,MamRep4096,MamRep4096,MamRep4096,MamRep4096,MamRep4096,MamRep4096,MamRep4096,MamRep4096,MamRep4096,MamRep4096,MamRep4096,MamRep4096,MamRep4096,MamRep4096,MamRep4096,MamRep4096,MamRep4096,MamRep4096,MamRep4096,MamRep4096,MamRep4096,Mam…	ACVR1,ACVR2A,ACVR2B,AR,ARNT2,ATP8A2,BMP2,BMP4,BMP5,BMP7,CCDC39,CEBPA,CNOT2,COBL,CTNNB1,DACT1,DISP1,DLL1,E2F7,EXT1,EYA1,EYA2,FLRT3,FOSL1,FOXA2,FOXB1,FOXD3,FOXI1,FOXN4,FRAS1,FUT8,GATA2,GDNF,GINS4,GJB6,GNAQ,GRHL2,HDAC2,HEY1,HOPX,IL8,IMPAD1,INHBA,INSIG2,ISL1,ITGA4,ITGB3,KDR,KIDINS220,KIT,KLF4,LHX1,LRIG3,LRP2,MAFB,MBNL1,MEF2C,MEOX1,MIXL1,MMP14,MSX2,MTHFD1,NEUROG1,NF2,NKX3-2,NR2F2,NR4A3,NR5A2,NRP1,PCSK…
GO Biological Process	GO:0019218	regulation of steroid metabolic process	78	1.432659e-5	1.848560e-1	2.369949e-3	2.379114e+0	1.303006e+1	31	1.025182e-2	2.439024e-2	256	1.198828e-3	1.000000e+0	6.042374e-2	2.201923e+0	8.174672e+0	18	108	1.282051e-2	1.666667e-1	MamRep4096,MamRep4096,MamRep4096,MamRep4096,MamRep4096,MamRep4096,MamRep4096,MamRep4096,MamRep4096,MamRep4096,MamRep4096,MamRep4096,MamRep4096,MamRep4096,MamRep4096,MamRep4096,MamRep4096,MamRep4096,MamRep4096,MamRep4096,MamRep4096,MamRep4096,MamRep4096,MamRep4096,MamRep4096,MamRep4096,MamRep4096,MamRep4096,MamRep4096,MamRep4096,MamRep4096	ACACA,ACACB,AGTR1,APOA4,ARV1,BMP2,BMP5,EPHX2,FGF1,GPAM,IFNG,INSIG2,KIT,LSS,MVK,PROX1,RAN,STARD4
GO Biological Process	GO:0043009	chordate embryonic development	79	1.485304e-5	1.916488e-1	2.425934e-3	1.454430e+0	9.006962e+1	131	7.086517e-2	1.030685e-1	29	2.403076e-6	3.100689e-2	1.069203e-3	1.737734e+0	4.200873e+1	73	555	5.199430e-2	1.315315e-1	MamRep4096,MamRep4096,MamRep4096,MamRep4096,MamRep4096,MamRep4096,MamRep4096,MamRep4096,MamRep4096,MamRep4096,MamRep4096,MamRep4096,MamRep4096,MamRep4096,MamRep4096,MamRep4096,MamRep4096,MamRep4096,MamRep4096,MamRep4096,MamRep4096,MamRep4096,MamRep4096,MamRep4096,MamRep4096,MamRep4096,MamRep4096,MamRep4096,MamRep4096,MamRep4096,MamRep4096,MamRep4096,MamRep4096,MamRep4096,MamRep4096,MamRep4096,Mam…	ACVR1,ACVR2A,AR,ARNT2,BMP2,BMP4,BMP5,BMP7,CEBPA,CNOT2,COBL,CTNNB1,DACT1,DLL1,E2F7,EXT1,EYA1,FOSL1,FOXB1,FOXD3,FUT8,GATA2,GINS4,GRHL2,HEY1,HOPX,ISL1,KIDINS220,LHX1,LRP2,MBNL1,MEF2C,MEOX1,MMP14,MTHFD1,NKX3-2,NR2F2,PCSK5,PDGFB,PITX2,PLG,PRDM1,PROX1,RBBP6,RBBP8,RBPJ,RNASEH2B,RSPO3,SALL4,SATB2,SHROOM3,SLC34A2,SMAD2,SMAD3,SOX4,SOX6,SOX9,SP3,SULF1,SULF2,SYF2,TBC1D32,TBX3,TCF15,TCTN1,TGFBR2,TMED2,VASH1,W…
GO Biological Process	GO:0072359	circulatory system development	80	1.506437e-5	1.943756e-1	2.429695e-3	1.349539e+0	1.407888e+2	190	1.107701e-1	1.494886e-1	10	1.142256e-7	1.473853e-3	1.473853e-4	1.689070e+0	5.979622e+1	101	790	7.193732e-2	1.278481e-1	MamRep4096,MamRep4096,MamRep4096,MamRep4096,MamRep4096,MamRep4096,MamRep4096,MamRep4096,MamRep4096,MamRep4096,MamRep4096,MamRep4096,MamRep4096,MamRep4096,MamRep4096,MamRep4096,MamRep4096,MamRep4096,MamRep4096,MamRep4096,MamRep4096,MamRep4096,MamRep4096,MamRep4096,MamRep4096,MamRep4096,MamRep4096,MamRep4096,MamRep4096,MamRep4096,MamRep4096,MamRep4096,MamRep4096,MamRep4096,MamRep4096,MamRep4096,Mam…	ACVR1,ACVR2B,ADAMTS9,ANXA2,APOLD1,ATG5,BICC1,BMP2,BMP4,BMP5,BMP7,CCBE1,CCDC39,CCL2,CDH13,CTNNB1,CXADR,DAB2IP,DLL1,E2F7,ELK3,EPHB1,ESM1,EYA1,FGF1,FGF18,FLRT2,FLRT3,FOSL1,FOXN4,GDF2,GJA1,GNAQ,GRHL2,HAS2,HEY1,ID1,IL8,ISL1,ITGB3,KCNAB1,KDR,LRP2,MEF2C,MEIS1,MIXL1,MMP14,MSX2,MTHFD1,NR2F2,NRP1,NTRK2,NTRK3,PAM,PCSK5,PDGFB,PIK3CB,PITX2,PLG,PLXDC1,PRDM1,PROK1,PROX1,PTK2B,PTPRB,QKI,RAF1,RASA1,RBPJ,RHOJ,RSPO…
GO Biological Process	GO:0098751	bone cell development	81	1.539625e-5	1.986578e-1	2.452566e-3	3.820965e+0	3.925710e+0	15	3.088678e-3	1.180173e-2	888	2.194990e-2	1.000000e+0	3.189409e-1	3.002622e+0	1.665211e+0	5	22	3.561254e-3	2.272727e-1	MamRep4096,MamRep4096,MamRep4096,MamRep4096,MamRep4096,MamRep4096,MamRep4096,MamRep4096,MamRep4096,MamRep4096,MamRep4096,MamRep4096,MamRep4096,MamRep4096,MamRep4096	ANXA2,FOXP1,KIT,LRRK1,MEIS1
GO Biological Process	GO:0071468	cellular response to acidic pH	82	1.551804e-5	2.002293e-1	2.441820e-3	1.178424e+1	5.091544e-1	6	4.005935e-4	4.720692e-3	5451	5.449244e-1	1.000000e+0	1.000000e+0	1.321154e+0	7.569141e-1	1	10	7.122507e-4	1.000000e-1	MamRep4096,MamRep4096,MamRep4096,MamRep4096,MamRep4096,MamRep4096	SLC9A1
GO Biological Process	GO:1902930	regulation of alcohol biosynthetic process	83	1.655869e-5	2.136568e-1	2.574178e-3	3.055413e+0	6.545760e+0	20	5.150087e-3	1.573564e-2	584	8.081637e-3	1.000000e+0	1.785571e-1	2.270733e+0	4.844250e+0	11	64	7.834758e-3	1.718750e-1	MamRep4096,MamRep4096,MamRep4096,MamRep4096,MamRep4096,MamRep4096,MamRep4096,MamRep4096,MamRep4096,MamRep4096,MamRep4096,MamRep4096,MamRep4096,MamRep4096,MamRep4096,MamRep4096,MamRep4096,MamRep4096,MamRep4096,MamRep4096	ACACA,ACACB,FGF1,GPAM,IFNG,LHCGR,LSS,MVK,PTK2B,RAN,SNCA
GO Biological Process	GO:0007368	determination of left/right symmetry	84	1.695480e-5	2.187678e-1	2.604378e-3	2.140710e+0	1.775112e+1	38	1.396626e-2	2.989772e-2	110	1.027643e-4	1.000000e+0	1.205425e-2	2.455242e+0	8.553130e+0	21	113	1.495726e-2	1.858407e-1	MamRep4096,MamRep4096,MamRep4096,MamRep4096,MamRep4096,MamRep4096,MamRep4096,MamRep4096,MamRep4096,MamRep4096,MamRep4096,MamRep4096,MamRep4096,MamRep4096,MamRep4096,MamRep4096,MamRep4096,MamRep4096,MamRep4096,MamRep4096,MamRep4096,MamRep4096,MamRep4096,MamRep4096,MamRep4096,MamRep4096,MamRep4096,MamRep4096,MamRep4096,MamRep4096,MamRep4096,MamRep4096,MamRep4096,MamRep4096,MamRep4096,MamRep4096,Mam…	ACVR1,ACVR2A,ACVR2B,BICC1,CCDC39,DISP1,DLL1,FOXN4,MEF2C,NKX3-2,PCSK5,PITX2,PKD1L1,RTTN,SMAD3,TBC1D32,TBX3,TGFBR2,TMED2,WNT5A,ZIC3
GO Biological Process	GO:0010634	positive regulation of epithelial cell migration	85	1.794875e-5	2.315927e-1	2.724620e-3	1.939022e+0	2.475475e+1	48	1.947659e-2	3.776554e-2	36	4.375233e-6	5.645363e-2	1.568156e-3	2.757191e+0	8.704512e+0	24	115	1.709402e-2	2.086957e-1	MamRep4096,MamRep4096,MamRep4096,MamRep4096,MamRep4096,MamRep4096,MamRep4096,MamRep4096,MamRep4096,MamRep4096,MamRep4096,MamRep4096,MamRep4096,MamRep4096,MamRep4096,MamRep4096,MamRep4096,MamRep4096,MamRep4096,MamRep4096,MamRep4096,MamRep4096,MamRep4096,MamRep4096,MamRep4096,MamRep4096,MamRep4096,MamRep4096,MamRep4096,MamRep4096,MamRep4096,MamRep4096,MamRep4096,MamRep4096,MamRep4096,MamRep4096,Mam…	ANXA3,BMP4,CCBE1,CCR6,CLASP1,FGF1,FGF18,FGF7,FOXP1,HAS2,IFNG,ITGB3,KDR,NRP1,PDGFB,PROX1,PTK2B,SASH1,SCARB1,SEMA5A,SOX9,TGFBR2,WNT5A,ZC3H12A
GO Biological Process	GO:0048514	blood vessel morphogenesis	86	1.798723e-5	2.320892e-1	2.698712e-3	1.520693e+0	6.970504e+1	106	5.484268e-2	8.339890e-2	34	3.557021e-6	4.589624e-2	1.349889e-3	1.902462e+0	2.838428e+1	54	375	3.846154e-2	1.440000e-1	MamRep4096,MamRep4096,MamRep4096,MamRep4096,MamRep4096,MamRep4096,MamRep4096,MamRep4096,MamRep4096,MamRep4096,MamRep4096,MamRep4096,MamRep4096,MamRep4096,MamRep4096,MamRep4096,MamRep4096,MamRep4096,MamRep4096,MamRep4096,MamRep4096,MamRep4096,MamRep4096,MamRep4096,MamRep4096,MamRep4096,MamRep4096,MamRep4096,MamRep4096,MamRep4096,MamRep4096,MamRep4096,MamRep4096,MamRep4096,MamRep4096,MamRep4096,Mam…	ACVR1,ADAMTS9,ANXA2,APOLD1,BMP4,CCBE1,CCL2,CDH13,CTNNB1,DAB2IP,DLL1,E2F7,ELK3,EPHB1,ESM1,EYA1,FGF1,FGF18,GDF2,HAS2,HEY1,ID1,IL8,ITGB3,KDR,LRP2,MEIS1,MMP14,NR2F2,NRP1,NTRK2,PIK3CB,PITX2,PLXDC1,PRDM1,PROK1,PROX1,PTK2B,PTPRB,QKI,RASA1,RBPJ,RSPO3,SCG2,SEMA5A,SHB,SOX4,TGFBR2,TGFBR3,TIPARP,TMEM2,VASH1,ZC3H12A,ZMIZ1
GO Biological Process	GO:0061738	late endosomal microautophagy	87	1.821577e-5	2.350381e-1	2.701587e-3	2.682265e+1	1.491277e-1	4	1.173310e-4	3.147128e-3	3091	2.103308e-1	1.000000e+0	8.780001e-1	4.403846e+0	2.270742e-1	1	3	7.122507e-4	3.333333e-1	MamRep4096,MamRep4096,MamRep4096,MamRep4096	HSPA8
GO Biological Process	GO:0060044	negative regulation of cardiac muscle cell proliferation	88	1.822791e-5	2.351947e-1	2.672667e-3	3.764747e+0	3.984331e+0	15	3.134800e-3	1.180173e-2	627	9.880017e-3	1.000000e+0	2.033203e-1	4.403846e+0	9.082969e-1	4	12	2.849003e-3	3.333333e-1	MamRep4096,MamRep4096,MamRep4096,MamRep4096,MamRep4096,MamRep4096,MamRep4096,MamRep4096,MamRep4096,MamRep4096,MamRep4096,MamRep4096,MamRep4096,MamRep4096,MamRep4096	GJA1,JARID2,MEIS1,TGFBR2
GO Biological Process	GO:0060559	positive regulation of calcidiol 1-monooxygenase activity	89	1.913431e-5	2.468900e-1	2.774045e-3	1.598133e+1	3.128650e-1	5	2.461566e-4	3.933910e-3	3091	2.103308e-1	1.000000e+0	8.780001e-1	4.403846e+0	2.270742e-1	1	3	7.122507e-4	3.333333e-1	MamRep4096,MamRep4096,MamRep4096,MamRep4096,MamRep4096	IFNG
GO Biological Process	GO:0009792	embryo development ending in birth or egg hatching	90	1.921523e-5	2.479341e-1	2.754823e-3	1.446262e+0	9.057834e+1	131	7.126541e-2	1.030685e-1	32	3.334939e-6	4.303072e-2	1.344710e-3	1.722218e+0	4.238719e+1	73	560	5.199430e-2	1.303571e-1	MamRep4096,MamRep4096,MamRep4096,MamRep4096,MamRep4096,MamRep4096,MamRep4096,MamRep4096,MamRep4096,MamRep4096,MamRep4096,MamRep4096,MamRep4096,MamRep4096,MamRep4096,MamRep4096,MamRep4096,MamRep4096,MamRep4096,MamRep4096,MamRep4096,MamRep4096,MamRep4096,MamRep4096,MamRep4096,MamRep4096,MamRep4096,MamRep4096,MamRep4096,MamRep4096,MamRep4096,MamRep4096,MamRep4096,MamRep4096,MamRep4096,MamRep4096,Mam…	ACVR1,ACVR2A,AR,ARNT2,BMP2,BMP4,BMP5,BMP7,CEBPA,CNOT2,COBL,CTNNB1,DACT1,DLL1,E2F7,EXT1,EYA1,FOSL1,FOXB1,FOXD3,FUT8,GATA2,GINS4,GRHL2,HEY1,HOPX,ISL1,KIDINS220,LHX1,LRP2,MBNL1,MEF2C,MEOX1,MMP14,MTHFD1,NKX3-2,NR2F2,PCSK5,PDGFB,PITX2,PLG,PRDM1,PROX1,RBBP6,RBBP8,RBPJ,RNASEH2B,RSPO3,SALL4,SATB2,SHROOM3,SLC34A2,SMAD2,SMAD3,SOX4,SOX6,SOX9,SP3,SULF1,SULF2,SYF2,TBC1D32,TBX3,TCF15,TCTN1,TGFBR2,TMED2,VASH1,W…
GO Biological Process	GO:0035849	nephric duct elongation	91	1.961163e-5	2.530489e-1	2.780757e-3	2.631712e+1	1.519923e-1	4	1.195848e-4	3.147128e-3	1622	7.569141e-2	1.000000e+0	6.021247e-1	1.321154e+1	7.569141e-2	1	1	7.122507e-4	1.000000e+0	MamRep4096,MamRep4096,MamRep4096,MamRep4096	LHX1
GO Biological Process	GO:0035847	uterine epithelium development	91	1.961163e-5	2.530489e-1	2.780757e-3	2.631712e+1	1.519923e-1	4	1.195848e-4	3.147128e-3	1622	7.569141e-2	1.000000e+0	6.021247e-1	1.321154e+1	7.569141e-2	1	1	7.122507e-4	1.000000e+0	MamRep4096,MamRep4096,MamRep4096,MamRep4096	LHX1
GO Biological Process	GO:0035852	horizontal cell localization	91	1.961163e-5	2.530489e-1	2.780757e-3	2.631712e+1	1.519923e-1	4	1.195848e-4	3.147128e-3	1622	7.569141e-2	1.000000e+0	6.021247e-1	1.321154e+1	7.569141e-2	1	1	7.122507e-4	1.000000e+0	MamRep4096,MamRep4096,MamRep4096,MamRep4096	LHX1
GO Biological Process	GO:1904222	positive regulation of serine C-palmitoyltransferase activity	94	2.014340e-5	2.599103e-1	2.765003e-3	1.580902e+1	3.162751e-1	5	2.488396e-4	3.933910e-3	748	1.631067e-2	1.000000e+0	2.813591e-1	8.807692e+0	2.270742e-1	2	3	1.424501e-3	6.666667e-1	MamRep4096,MamRep4096,MamRep4096,MamRep4096,MamRep4096	SERINC2,SERINC5
GO Biological Process	GO:1904219	positive regulation of CDP-diacylglycerol-serine O-phosphatidyltransferase activity	94	2.014340e-5	2.599103e-1	2.765003e-3	1.580902e+1	3.162751e-1	5	2.488396e-4	3.933910e-3	748	1.631067e-2	1.000000e+0	2.813591e-1	8.807692e+0	2.270742e-1	2	3	1.424501e-3	6.666667e-1	MamRep4096,MamRep4096,MamRep4096,MamRep4096,MamRep4096	SERINC2,SERINC5
GO Biological Process	GO:2000307	regulation of tumor necrosis factor (ligand) superfamily member 11 production	96	2.160330e-5	2.787474e-1	2.903619e-3	1.557725e+1	3.209810e-1	5	2.525421e-4	3.933910e-3	3091	2.103308e-1	1.000000e+0	8.780001e-1	4.403846e+0	2.270742e-1	1	3	7.122507e-4	3.333333e-1	MamRep4096,MamRep4096,MamRep4096,MamRep4096,MamRep4096	IFNG
GO Biological Process	GO:0001503	ossification	97	2.201252e-5	2.840275e-1	2.928119e-3	1.699754e+0	4.059411e+1	69	3.193872e-2	5.428796e-2	126	1.430916e-4	1.000000e+0	1.465326e-2	1.902462e+0	1.892285e+1	36	250	2.564103e-2	1.440000e-1	MamRep4096,MamRep4096,MamRep4096,MamRep4096,MamRep4096,MamRep4096,MamRep4096,MamRep4096,MamRep4096,MamRep4096,MamRep4096,MamRep4096,MamRep4096,MamRep4096,MamRep4096,MamRep4096,MamRep4096,MamRep4096,MamRep4096,MamRep4096,MamRep4096,MamRep4096,MamRep4096,MamRep4096,MamRep4096,MamRep4096,MamRep4096,MamRep4096,MamRep4096,MamRep4096,MamRep4096,MamRep4096,MamRep4096,MamRep4096,MamRep4096,MamRep4096,Mam…	AMELX,BMP2,BMP4,BMP5,BMP7,CHRDL1,CLEC3B,CREB3L1,CYP24A1,EXT1,FGF18,GDF2,IGFBP3,IGFBP5,IGSF10,IMPAD1,ITGA11,LGR4,MEF2C,MMP14,MSX2,OSTF1,PENK,PKDCC,PPARGC1B,RASSF2,RRAS2,RUNX1,RUNX3,SATB2,SMAD3,SOST,SOX2,SOX9,SP3,VCAN
GO Biological Process	GO:0045926	negative regulation of growth	98	2.311624e-5	2.982688e-1	3.043560e-3	1.773866e+0	3.382442e+1	60	2.661245e-2	4.720692e-2	396	3.623822e-3	1.000000e+0	1.180762e-1	1.695286e+0	1.710626e+1	29	226	2.065527e-2	1.283186e-1	MamRep4096,MamRep4096,MamRep4096,MamRep4096,MamRep4096,MamRep4096,MamRep4096,MamRep4096,MamRep4096,MamRep4096,MamRep4096,MamRep4096,MamRep4096,MamRep4096,MamRep4096,MamRep4096,MamRep4096,MamRep4096,MamRep4096,MamRep4096,MamRep4096,MamRep4096,MamRep4096,MamRep4096,MamRep4096,MamRep4096,MamRep4096,MamRep4096,MamRep4096,MamRep4096,MamRep4096,MamRep4096,MamRep4096,MamRep4096,MamRep4096,MamRep4096,Mam…	BBS2,BCL11A,BCL6,BMP4,BTG1,DCC,DCSTAMP,DUSP10,FGF13,FSTL4,GDF2,GJA1,IFNG,IGFBP5,INHBA,JARID2,MBL2,MEIS1,NRP1,PTPRJ,SEMA5A,SH3BP4,SLC6A4,SMAD3,SMARCA2,TGFBR2,TNR,WNT5A,WWC1
GO Biological Process	GO:0009799	specification of symmetry	99	2.319859e-5	2.993314e-1	3.023550e-3	2.063445e+0	1.938506e+1	40	1.525182e-2	3.147128e-2	101	8.766609e-5	1.000000e+0	1.119956e-2	2.422115e+0	9.082969e+0	22	120	1.566952e-2	1.833333e-1	MamRep4096,MamRep4096,MamRep4096,MamRep4096,MamRep4096,MamRep4096,MamRep4096,MamRep4096,MamRep4096,MamRep4096,MamRep4096,MamRep4096,MamRep4096,MamRep4096,MamRep4096,MamRep4096,MamRep4096,MamRep4096,MamRep4096,MamRep4096,MamRep4096,MamRep4096,MamRep4096,MamRep4096,MamRep4096,MamRep4096,MamRep4096,MamRep4096,MamRep4096,MamRep4096,MamRep4096,MamRep4096,MamRep4096,MamRep4096,MamRep4096,MamRep4096,Mam…	ACVR1,ACVR2A,ACVR2B,BICC1,BMP4,CCDC39,DISP1,DLL1,FOXN4,MEF2C,NKX3-2,PCSK5,PITX2,PKD1L1,RTTN,SMAD3,TBC1D32,TBX3,TGFBR2,TMED2,WNT5A,ZIC3
GO Biological Process	GO:0006527	arginine catabolic process	100	2.333842e-5	3.011356e-1	3.011356e-3	7.104445e+0	1.126056e+0	8	8.859604e-4	6.294256e-3	2225	1.181770e-1	1.000000e+0	6.853204e-1	3.302885e+0	6.055313e-1	2	8	1.424501e-3	2.500000e-1	MamRep4096,MamRep4096,MamRep4096,MamRep4096,MamRep4096,MamRep4096,MamRep4096,MamRep4096	FAH,NOS1
GO Biological Process	GO:0036035	osteoclast development	101	2.542913e-5	3.281121e-1	3.248634e-3	6.052670e+0	1.486947e+0	9	1.169903e-3	7.081039e-3	552	7.271643e-3	1.000000e+0	1.699747e-1	6.605769e+0	4.541485e-1	3	6	2.136752e-3	5.000000e-1	MamRep4096,MamRep4096,MamRep4096,MamRep4096,MamRep4096,MamRep4096,MamRep4096,MamRep4096,MamRep4096	ANXA2,FOXP1,LRRK1
GO Biological Process	GO:0060216	definitive hemopoiesis	102	2.551428e-5	3.292108e-1	3.227556e-3	4.446771e+0	2.698587e+0	12	2.123200e-3	9.441385e-3	1108	3.510519e-2	1.000000e+0	4.088107e-1	3.108597e+0	1.286754e+0	4	17	2.849003e-3	2.352941e-1	MamRep4096,MamRep4096,MamRep4096,MamRep4096,MamRep4096,MamRep4096,MamRep4096,MamRep4096,MamRep4096,MamRep4096,MamRep4096,MamRep4096	GATA2,MEIS1,SP3,TGFBR3
GO Biological Process	GO:0098657	import into cell	103	2.596525e-5	3.350296e-1	3.252715e-3	2.783498e+0	7.903723e+0	22	6.218507e-3	1.730921e-2	592	8.641876e-3	1.000000e+0	1.883549e-1	2.359203e+0	4.238719e+0	10	56	7.122507e-3	1.785714e-1	MamRep4096,MamRep4096,MamRep4096,MamRep4096,MamRep4096,MamRep4096,MamRep4096,MamRep4096,MamRep4096,MamRep4096,MamRep4096,MamRep4096,MamRep4096,MamRep4096,MamRep4096,MamRep4096,MamRep4096,MamRep4096,MamRep4096,MamRep4096,MamRep4096,MamRep4096	CACNA2D1,PARK2,SLC1A2,SLC36A4,SLC6A4,SLC8A3,SLC9A1,SLC9A9,SNCA,STEAP4
GO Biological Process	GO:0045621	positive regulation of lymphocyte differentiation	104	2.721095e-5	3.511029e-1	3.375989e-3	2.298393e+0	1.348769e+1	31	1.061187e-2	2.439024e-2	930	2.391816e-2	1.000000e+0	3.318452e-1	1.887363e+0	6.358079e+0	12	84	8.547009e-3	1.428571e-1	MamRep4096,MamRep4096,MamRep4096,MamRep4096,MamRep4096,MamRep4096,MamRep4096,MamRep4096,MamRep4096,MamRep4096,MamRep4096,MamRep4096,MamRep4096,MamRep4096,MamRep4096,MamRep4096,MamRep4096,MamRep4096,MamRep4096,MamRep4096,MamRep4096,MamRep4096,MamRep4096,MamRep4096,MamRep4096,MamRep4096,MamRep4096,MamRep4096,MamRep4096,MamRep4096,MamRep4096	BCL6,CD83,DUSP10,IFNG,IL4R,IL7R,MMP14,NLRP3,PRDM1,SHB,TGFBR2,ZMIZ1
GO Biological Process	GO:0007340	acrosome reaction	105	2.767770e-5	3.571254e-1	3.401194e-3	4.801992e+0	2.290716e+0	11	1.802294e-3	8.654603e-3	2802	1.700069e-1	1.000000e+0	7.828690e-1	2.086032e+0	1.438137e+0	3	19	2.136752e-3	1.578947e-1	MamRep4096,MamRep4096,MamRep4096,MamRep4096,MamRep4096,MamRep4096,MamRep4096,MamRep4096,MamRep4096,MamRep4096,MamRep4096	SPESP1,STX2,ZP4
GO Biological Process	GO:1903575	cornified envelope assembly	106	2.819493e-5	3.637992e-1	3.432068e-3	2.396281e+1	1.669253e-1	4	1.313338e-4	3.147128e-3	2473	1.456574e-1	1.000000e+0	7.599747e-1	6.605769e+0	1.513828e-1	1	2	7.122507e-4	5.000000e-1	MamRep4096,MamRep4096,MamRep4096,MamRep4096	STX2
GO Biological Process	GO:0043372	positive regulation of CD4-positive, alpha-beta T cell differentiation	107	2.826876e-5	3.647518e-1	3.408895e-3	3.621281e+0	4.142181e+0	15	3.258994e-3	1.180173e-2	1191	4.273210e-2	1.000000e+0	4.629490e-1	2.540680e+0	1.967977e+0	5	26	3.561254e-3	1.923077e-1	MamRep4096,MamRep4096,MamRep4096,MamRep4096,MamRep4096,MamRep4096,MamRep4096,MamRep4096,MamRep4096,MamRep4096,MamRep4096,MamRep4096,MamRep4096,MamRep4096,MamRep4096	CD83,IFNG,IL4R,NLRP3,SHB
GO Biological Process	GO:0035926	chemokine (C-C motif) ligand 2 secretion	108	2.847979e-5	3.674747e-1	3.402544e-3	8.303370e+0	8.430312e-1	7	6.632819e-4	5.507474e-3	3091	2.103308e-1	1.000000e+0	8.780001e-1	4.403846e+0	2.270742e-1	1	3	7.122507e-4	3.333333e-1	MamRep4096,MamRep4096,MamRep4096,MamRep4096,MamRep4096,MamRep4096,MamRep4096	FOXP1
GO Biological Process	GO:1902307	positive regulation of sodium ion transmembrane transport	109	2.873875e-5	3.708161e-1	3.401982e-3	4.080657e+0	3.185761e+0	13	2.506500e-3	1.022817e-2	4860	4.271812e-1	1.000000e+0	1.000000e+0	1.390688e+0	1.438137e+0	2	19	1.424501e-3	1.052632e-1	MamRep4096,MamRep4096,MamRep4096,MamRep4096,MamRep4096,MamRep4096,MamRep4096,MamRep4096,MamRep4096,MamRep4096,MamRep4096,MamRep4096,MamRep4096	NOS1,SLC9A1
GO Biological Process	GO:2000766	negative regulation of cytoplasmic translation	110	2.958084e-5	3.816816e-1	3.469833e-3	5.934600e+0	1.516530e+0	9	1.193179e-3	7.081039e-3	1530	6.998243e-2	1.000000e+0	5.901852e-1	4.403846e+0	4.541485e-1	2	6	1.424501e-3	3.333333e-1	MamRep4096,MamRep4096,MamRep4096,MamRep4096,MamRep4096,MamRep4096,MamRep4096,MamRep4096,MamRep4096	CPEB2,CPEB4
GO Biological Process	GO:0001568	blood vessel development	111	2.977669e-5	3.842086e-1	3.461339e-3	1.456945e+0	8.305051e+1	121	6.534265e-2	9.520063e-2	24	1.129434e-6	1.457309e-2	6.072120e-4	1.854251e+0	3.451528e+1	64	456	4.558405e-2	1.403509e-1	MamRep4096,MamRep4096,MamRep4096,MamRep4096,MamRep4096,MamRep4096,MamRep4096,MamRep4096,MamRep4096,MamRep4096,MamRep4096,MamRep4096,MamRep4096,MamRep4096,MamRep4096,MamRep4096,MamRep4096,MamRep4096,MamRep4096,MamRep4096,MamRep4096,MamRep4096,MamRep4096,MamRep4096,MamRep4096,MamRep4096,MamRep4096,MamRep4096,MamRep4096,MamRep4096,MamRep4096,MamRep4096,MamRep4096,MamRep4096,MamRep4096,MamRep4096,Mam…	ACVR1,ACVR2B,ADAMTS9,ANXA2,APOLD1,BMP4,CCBE1,CCL2,CDH13,CTNNB1,DAB2IP,DLL1,E2F7,ELK3,EPHB1,ESM1,EYA1,FGF1,FGF18,FOSL1,GDF2,HAS2,HEY1,ID1,IL8,ITGB3,KDR,LRP2,MEF2C,MEIS1,MMP14,NR2F2,NRP1,NTRK2,PCSK5,PDGFB,PIK3CB,PITX2,PLG,PLXDC1,PRDM1,PROK1,PROX1,PTK2B,PTPRB,QKI,RASA1,RBPJ,RSPO3,SCG2,SEMA5A,SHB,SMAD6,SOX4,TBX3,TCF7L2,TGFBR2,TGFBR3,TIPARP,TMED2,TMEM2,VASH1,ZC3H12A,ZMIZ1
GO Biological Process	GO:0014010	Schwann cell proliferation	112	2.979827e-5	3.844871e-1	3.432920e-3	5.245813e+1	5.718846e-2	3	4.499486e-5	2.360346e-3	1622	7.569141e-2	1.000000e+0	6.021247e-1	1.321154e+1	7.569141e-2	1	1	7.122507e-4	1.000000e+0	MamRep4096,MamRep4096,MamRep4096	NF2
GO Biological Process	GO:2001293	malonyl-CoA metabolic process	113	3.026999e-5	3.905737e-1	3.456404e-3	2.352670e+1	1.700196e-1	4	1.337684e-4	3.147128e-3	748	1.631067e-2	1.000000e+0	2.813591e-1	8.807692e+0	2.270742e-1	2	3	1.424501e-3	6.666667e-1	MamRep4096,MamRep4096,MamRep4096,MamRep4096	ACACA,ACACB
GO Biological Process	GO:0003170	heart valve development	114	3.204995e-5	4.135405e-1	3.627548e-3	2.442919e+0	1.105235e+1	27	8.695793e-3	2.124312e-2	75	3.373928e-5	4.353379e-1	5.804506e-3	3.866792e+0	3.103348e+0	12	41	8.547009e-3	2.926829e-1	MamRep4096,MamRep4096,MamRep4096,MamRep4096,MamRep4096,MamRep4096,MamRep4096,MamRep4096,MamRep4096,MamRep4096,MamRep4096,MamRep4096,MamRep4096,MamRep4096,MamRep4096,MamRep4096,MamRep4096,MamRep4096,MamRep4096,MamRep4096,MamRep4096,MamRep4096,MamRep4096,MamRep4096,MamRep4096,MamRep4096,MamRep4096	ACVR1,ADAMTS9,BMP2,BMP4,HEY1,MEF2C,PITX2,PRDM1,SMAD6,SOX4,SOX9,TGFBR2
GO Biological Process	GO:0055026	negative regulation of cardiac muscle tissue development	115	3.336505e-5	4.305092e-1	3.743559e-3	2.904124e+0	6.886758e+0	20	5.418377e-3	1.573564e-2	357	2.562767e-3	1.000000e+0	9.262572e-2	3.556953e+0	1.967977e+0	7	26	4.985755e-3	2.692308e-1	MamRep4096,MamRep4096,MamRep4096,MamRep4096,MamRep4096,MamRep4096,MamRep4096,MamRep4096,MamRep4096,MamRep4096,MamRep4096,MamRep4096,MamRep4096,MamRep4096,MamRep4096,MamRep4096,MamRep4096,MamRep4096,MamRep4096,MamRep4096	BMP2,DLL1,GJA1,JARID2,MEIS1,SOX6,TGFBR2
GO Biological Process	GO:0007342	fusion of sperm to egg plasma membrane	116	3.444698e-5	4.444694e-1	3.831633e-3	6.719597e+0	1.190548e+0	8	9.367015e-4	6.294256e-3	1918	8.407268e-2	1.000000e+0	5.655838e-1	2.831044e+0	1.059680e+0	3	14	2.136752e-3	2.142857e-1	MamRep4096,MamRep4096,MamRep4096,MamRep4096,MamRep4096,MamRep4096,MamRep4096,MamRep4096	CD9,FOLR4,SPESP1
GO Biological Process	GO:0000727	double-strand break repair via break-induced replication	117	3.607972e-5	4.655366e-1	3.978946e-3	1.397358e+1	3.578181e-1	5	2.815249e-4	3.933910e-3	1263	4.907883e-2	1.000000e+0	5.013968e-1	5.284615e+0	3.784571e-1	2	5	1.424501e-3	4.000000e-1	MamRep4096,MamRep4096,MamRep4096,MamRep4096,MamRep4096	CDC7,GINS4
GO Biological Process	GO:0048640	negative regulation of developmental growth	118	3.817254e-5	4.925403e-1	4.174070e-3	2.082887e+0	1.776381e+1	37	1.397625e-2	2.911094e-2	89	4.991648e-5	6.440723e-1	7.236768e-3	2.916833e+0	5.828239e+0	17	77	1.210826e-2	2.207792e-1	MamRep4096,MamRep4096,MamRep4096,MamRep4096,MamRep4096,MamRep4096,MamRep4096,MamRep4096,MamRep4096,MamRep4096,MamRep4096,MamRep4096,MamRep4096,MamRep4096,MamRep4096,MamRep4096,MamRep4096,MamRep4096,MamRep4096,MamRep4096,MamRep4096,MamRep4096,MamRep4096,MamRep4096,MamRep4096,MamRep4096,MamRep4096,MamRep4096,MamRep4096,MamRep4096,MamRep4096,MamRep4096,MamRep4096,MamRep4096,MamRep4096,MamRep4096,Mam…	BBS2,BCL11A,BMP4,DCC,DUSP10,FGF13,FSTL4,GJA1,JARID2,MEIS1,NRP1,SEMA5A,SLC6A4,TGFBR2,TNR,WNT5A,WWC1
GO Biological Process	GO:0002232	leukocyte chemotaxis involved in inflammatory response	119	3.832724e-5	4.945364e-1	4.155768e-3	2.213170e+1	1.807363e-1	4	1.422001e-4	3.147128e-3	3091	2.103308e-1	1.000000e+0	8.780001e-1	4.403846e+0	2.270742e-1	1	3	7.122507e-4	3.333333e-1	MamRep4096,MamRep4096,MamRep4096,MamRep4096	FFAR2
GO Biological Process	GO:0060389	pathway-restricted SMAD protein phosphorylation	120	3.885825e-5	5.013880e-1	4.178233e-3	3.960287e+0	3.282590e+0	13	2.582683e-3	1.022817e-2	314	1.896365e-3	1.000000e+0	7.792611e-2	5.081361e+0	9.839884e-1	5	13	3.561254e-3	3.846154e-1	MamRep4096,MamRep4096,MamRep4096,MamRep4096,MamRep4096,MamRep4096,MamRep4096,MamRep4096,MamRep4096,MamRep4096,MamRep4096,MamRep4096,MamRep4096	ACVR1,BMP2,GDF2,TGFBR2,TGFBR3
GO Biological Process	GO:0072124	regulation of glomerular mesangial cell proliferation	121	3.979857e-5	5.135209e-1	4.243975e-3	5.081302e+0	1.967999e+0	10	1.548387e-3	7.867821e-3	379	3.022143e-3	1.000000e+0	1.028884e-1	5.871795e+0	6.812227e-1	4	9	2.849003e-3	4.444444e-1	MamRep4096,MamRep4096,MamRep4096,MamRep4096,MamRep4096,MamRep4096,MamRep4096,MamRep4096,MamRep4096,MamRep4096	BMP4,BMP7,IFNG,PDGFB
GO Biological Process	GO:0000122	negative regulation of transcription from RNA polymerase II promoter	122	4.311079e-5	5.562585e-1	4.559496e-3	1.347944e+0	1.276017e+2	172	1.003948e-1	1.353265e-1	20	8.592060e-7	1.108634e-2	5.543168e-4	1.632700e+0	6.002329e+1	98	793	6.980057e-2	1.235813e-1	MamRep4096,MamRep4096,MamRep4096,MamRep4096,MamRep4096,MamRep4096,MamRep4096,MamRep4096,MamRep4096,MamRep4096,MamRep4096,MamRep4096,MamRep4096,MamRep4096,MamRep4096,MamRep4096,MamRep4096,MamRep4096,MamRep4096,MamRep4096,MamRep4096,MamRep4096,MamRep4096,MamRep4096,MamRep4096,MamRep4096,MamRep4096,MamRep4096,MamRep4096,MamRep4096,MamRep4096,MamRep4096,MamRep4096,MamRep4096,MamRep4096,MamRep4096,Mam…	ACVR2B,AR,BCL11A,BCL6,BMP2,BMP4,CBX7,CCNE1,CEBPA,CNBP,CNOT2,CNOT7,CTNNB1,DAB2IP,DACT1,E2F7,EID1,ESR1,ETV6,FOXA2,FOXD3,GATA2,HDAC2,HEY1,HMX1,ID1,IFI16,IFNG,ISL1,JARID2,JDP2,KCTD1,KLF3,KLF4,KLF8,LMCD1,MAX,MEF2C,MITF,MSX2,MYC,NCOR2,NFATC2,NFE2L3,NKX3-2,NKX6-1,NR2F2,NR4A2,NR4A3,NRIP1,OLIG3,PARK2,PDGFB,PDX1,PRDM1,PRDM5,PROX1,RBBP8,RBPJ,RCOR3,RLIM,RUNX3,SALL1,SALL4,SATB2,SDR16C5,SMAD2,SMAD3,SMARCA2,SNC…
GO Biological Process	GO:0043901	negative regulation of multi-organism process	123	4.396971e-5	5.673412e-1	4.612530e-3	2.444613e+0	1.063563e+1	26	8.367922e-3	2.045633e-2	2822	1.709469e-1	1.000000e+0	7.816187e-1	1.341797e+0	9.688501e+0	13	128	9.259259e-3	1.015625e-1	MamRep4096,MamRep4096,MamRep4096,MamRep4096,MamRep4096,MamRep4096,MamRep4096,MamRep4096,MamRep4096,MamRep4096,MamRep4096,MamRep4096,MamRep4096,MamRep4096,MamRep4096,MamRep4096,MamRep4096,MamRep4096,MamRep4096,MamRep4096,MamRep4096,MamRep4096,MamRep4096,MamRep4096,MamRep4096,MamRep4096	ACVR1C,ANXA2,IFI16,IFNG,ISG20,MBL2,PARK2,PROX1,SHB,SLPI,TRIM32,ZC3H12A,ZP4
GO Biological Process	GO:1990086	lens fiber cell apoptotic process	124	4.453033e-5	5.745748e-1	4.633668e-3	7.730184e+0	9.055412e-1	7	7.124636e-4	5.507474e-3	1023	3.098824e-2	1.000000e+0	3.908517e-1	6.605769e+0	3.027656e-1	2	4	1.424501e-3	5.000000e-1	MamRep4096,MamRep4096,MamRep4096,MamRep4096,MamRep4096,MamRep4096,MamRep4096	SIX3,TGFBR2
GO Biological Process	GO:0045746	negative regulation of Notch signaling pathway	125	4.525752e-5	5.839578e-1	4.671662e-3	3.666497e+0	3.818359e+0	14	3.004216e-3	1.101495e-2	1123	3.526955e-2	1.000000e+0	4.052386e-1	2.402098e+0	2.497817e+0	6	33	4.273504e-3	1.818182e-1	MamRep4096,MamRep4096,MamRep4096,MamRep4096,MamRep4096,MamRep4096,MamRep4096,MamRep4096,MamRep4096,MamRep4096,MamRep4096,MamRep4096,MamRep4096,MamRep4096	BCL6,BMP7,GATA2,HEY1,MMP14,NUMB
GO Biological Process	GO:0046637	regulation of alpha-beta T cell differentiation	126	4.629910e-5	5.973973e-1	4.741248e-3	2.544793e+0	9.431024e+0	24	7.420160e-3	1.888277e-2	1362	5.375534e-2	1.000000e+0	5.092549e-1	1.921678e+0	4.163028e+0	8	55	5.698006e-3	1.454545e-1	MamRep4096,MamRep4096,MamRep4096,MamRep4096,MamRep4096,MamRep4096,MamRep4096,MamRep4096,MamRep4096,MamRep4096,MamRep4096,MamRep4096,MamRep4096,MamRep4096,MamRep4096,MamRep4096,MamRep4096,MamRep4096,MamRep4096,MamRep4096,MamRep4096,MamRep4096,MamRep4096,MamRep4096	BCL6,CD83,IFNG,IL4R,NLRP3,PRDM1,SHB,TGFBR2
GO Biological Process	GO:0017144	drug metabolic process	127	4.653022e-5	6.003794e-1	4.727397e-3	4.174043e+0	2.874911e+0	12	2.261928e-3	9.441385e-3	5187	4.807101e-1	1.000000e+0	1.000000e+0	1.165724e+0	2.573508e+0	3	34	2.136752e-3	8.823529e-2	MamRep4096,MamRep4096,MamRep4096,MamRep4096,MamRep4096,MamRep4096,MamRep4096,MamRep4096,MamRep4096,MamRep4096,MamRep4096,MamRep4096	EPHX2,FMO4,NOS1
GO Biological Process	GO:0003197	endocardial cushion development	128	4.894593e-5	6.315493e-1	4.933979e-3	2.479575e+0	1.008237e+1	25	7.932631e-3	1.966955e-2	99	7.999323e-5	1.000000e+0	1.042578e-2	3.824393e+0	2.876274e+0	11	38	7.834758e-3	2.894737e-1	MamRep4096,MamRep4096,MamRep4096,MamRep4096,MamRep4096,MamRep4096,MamRep4096,MamRep4096,MamRep4096,MamRep4096,MamRep4096,MamRep4096,MamRep4096,MamRep4096,MamRep4096,MamRep4096,MamRep4096,MamRep4096,MamRep4096,MamRep4096,MamRep4096,MamRep4096,MamRep4096,MamRep4096,MamRep4096	ACVR1,BMP2,BMP4,BMP5,BMP7,HEY1,ISL1,MSX2,RBPJ,SOX9,TGFBR2
GO Biological Process	GO:2000514	regulation of CD4-positive, alpha-beta T cell activation	129	5.063052e-5	6.532856e-1	5.064229e-3	2.732868e+0	7.684234e+0	21	6.045818e-3	1.652242e-2	1484	6.791444e-2	1.000000e+0	5.904987e-1	1.926683e+0	3.633188e+0	7	48	4.985755e-3	1.458333e-1	MamRep4096,MamRep4096,MamRep4096,MamRep4096,MamRep4096,MamRep4096,MamRep4096,MamRep4096,MamRep4096,MamRep4096,MamRep4096,MamRep4096,MamRep4096,MamRep4096,MamRep4096,MamRep4096,MamRep4096,MamRep4096,MamRep4096,MamRep4096,MamRep4096	BCL6,CD83,IFNG,IL4R,NLRP3,SHB,TGFBR2
GO Biological Process	GO:0003279	cardiac septum development	130	5.212205e-5	6.725308e-1	5.173314e-3	1.869243e+0	2.514387e+1	47	1.978274e-2	3.697876e-2	45	7.906936e-6	1.020232e-1	2.267182e-3	2.890024e+0	7.266376e+0	21	96	1.495726e-2	2.187500e-1	MamRep4096,MamRep4096,MamRep4096,MamRep4096,MamRep4096,MamRep4096,MamRep4096,MamRep4096,MamRep4096,MamRep4096,MamRep4096,MamRep4096,MamRep4096,MamRep4096,MamRep4096,MamRep4096,MamRep4096,MamRep4096,MamRep4096,MamRep4096,MamRep4096,MamRep4096,MamRep4096,MamRep4096,MamRep4096,MamRep4096,MamRep4096,MamRep4096,MamRep4096,MamRep4096,MamRep4096,MamRep4096,MamRep4096,MamRep4096,MamRep4096,MamRep4096,Mam…	ACVR1,BMP4,BMP5,BMP7,HEY1,ISL1,LRP2,MSX2,NRP1,PCSK5,PITX2,PRDM1,PROX1,SALL1,SALL4,SMAD6,SOX4,TBX3,TGFBR2,TGFBR3,WNT5A
GO Biological Process	GO:1902105	regulation of leukocyte differentiation	131	5.430024e-5	7.006360e-1	5.348366e-3	1.702402e+0	3.641914e+1	62	2.865392e-2	4.878049e-2	600	9.105470e-3	1.000000e+0	1.958131e-1	1.572802e+0	1.907424e+1	30	252	2.136752e-2	1.190476e-1	MamRep4096,MamRep4096,MamRep4096,MamRep4096,MamRep4096,MamRep4096,MamRep4096,MamRep4096,MamRep4096,MamRep4096,MamRep4096,MamRep4096,MamRep4096,MamRep4096,MamRep4096,MamRep4096,MamRep4096,MamRep4096,MamRep4096,MamRep4096,MamRep4096,MamRep4096,MamRep4096,MamRep4096,MamRep4096,MamRep4096,MamRep4096,MamRep4096,MamRep4096,MamRep4096,MamRep4096,MamRep4096,MamRep4096,MamRep4096,MamRep4096,MamRep4096,Mam…	BCL6,BMP4,CARD11,CD83,CLDN18,CTNNB1,DCSTAMP,DUSP10,FBXO7,FOXP1,FSHR,GATA2,IFNG,IL4R,IL7R,INHBA,LHCGR,MAFB,MMP14,MYC,NFATC2,NLRP3,PPARGC1B,PRDM1,RASSF2,RUNX1,SHB,TGFBR2,TMEM178A,ZMIZ1
GO Biological Process	GO:0033139	regulation of peptidyl-serine phosphorylation of STAT protein	132	5.491571e-5	7.085774e-1	5.368011e-3	5.471170e+0	1.644986e+0	9	1.294246e-3	7.081039e-3	1889	8.013111e-2	1.000000e+0	5.473434e-1	2.402098e+0	1.665211e+0	4	22	2.849003e-3	1.818182e-1	MamRep4096,MamRep4096,MamRep4096,MamRep4096,MamRep4096,MamRep4096,MamRep4096,MamRep4096,MamRep4096	GFRA2,IFNG,IFNK,PWP1
GO Biological Process	GO:0055022	negative regulation of cardiac muscle tissue growth	133	5.519908e-5	7.122337e-1	5.355141e-3	3.409588e+0	4.399359e+0	15	3.461337e-3	1.180173e-2	1108	3.510519e-2	1.000000e+0	4.088107e-1	3.108597e+0	1.286754e+0	4	17	2.849003e-3	2.352941e-1	MamRep4096,MamRep4096,MamRep4096,MamRep4096,MamRep4096,MamRep4096,MamRep4096,MamRep4096,MamRep4096,MamRep4096,MamRep4096,MamRep4096,MamRep4096,MamRep4096,MamRep4096	GJA1,JARID2,MEIS1,TGFBR2
GO Biological Process	GO:0001666	response to hypoxia	134	5.598970e-5	7.224351e-1	5.391307e-3	1.661708e+0	4.031997e+1	67	3.172303e-2	5.271440e-2	2102	9.991501e-2	1.000000e+0	6.133223e-1	1.265776e+0	2.528093e+1	32	334	2.279202e-2	9.580838e-2	MamRep4096,MamRep4096,MamRep4096,MamRep4096,MamRep4096,MamRep4096,MamRep4096,MamRep4096,MamRep4096,MamRep4096,MamRep4096,MamRep4096,MamRep4096,MamRep4096,MamRep4096,MamRep4096,MamRep4096,MamRep4096,MamRep4096,MamRep4096,MamRep4096,MamRep4096,MamRep4096,MamRep4096,MamRep4096,MamRep4096,MamRep4096,MamRep4096,MamRep4096,MamRep4096,MamRep4096,MamRep4096,MamRep4096,MamRep4096,MamRep4096,MamRep4096,Mam…	APOLD1,ARNT2,BMP2,BMP7,CCL2,COX4I2,CPEB2,KCNMA1,MGARP,MMP14,MYC,NOS1,NR4A2,PAM,PDLIM1,PENK,PLAU,PMAIP1,PSMB2,PSMD7,PTK2B,RAF1,RBPJ,RYR2,SLC6A4,SLC8A1,SLC8A3,SLC9A1,SMAD3,TGFBR2,TGFBR3,ZNF354A
GO Biological Process	GO:0009855	determination of bilateral symmetry	135	5.832913e-5	7.526208e-1	5.574969e-3	2.017308e+0	1.883699e+1	38	1.482060e-2	2.989772e-2	144	2.190373e-4	1.000000e+0	1.962665e-2	2.331448e+0	9.007278e+0	21	119	1.495726e-2	1.764706e-1	MamRep4096,MamRep4096,MamRep4096,MamRep4096,MamRep4096,MamRep4096,MamRep4096,MamRep4096,MamRep4096,MamRep4096,MamRep4096,MamRep4096,MamRep4096,MamRep4096,MamRep4096,MamRep4096,MamRep4096,MamRep4096,MamRep4096,MamRep4096,MamRep4096,MamRep4096,MamRep4096,MamRep4096,MamRep4096,MamRep4096,MamRep4096,MamRep4096,MamRep4096,MamRep4096,MamRep4096,MamRep4096,MamRep4096,MamRep4096,MamRep4096,MamRep4096,Mam…	ACVR1,ACVR2A,ACVR2B,BICC1,CCDC39,DISP1,DLL1,FOXN4,MEF2C,NKX3-2,PCSK5,PITX2,PKD1L1,RTTN,SMAD3,TBC1D32,TBX3,TGFBR2,TMED2,WNT5A,ZIC3
GO Biological Process	GO:0061470	T follicular helper cell differentiation	136	5.914769e-5	7.631826e-1	5.611637e-3	7.384471e+0	9.479352e-1	7	7.458184e-4	5.507474e-3	3599	2.701116e-1	1.000000e+0	9.683940e-1	3.302885e+0	3.027656e-1	1	4	7.122507e-4	2.500000e-1	MamRep4096,MamRep4096,MamRep4096,MamRep4096,MamRep4096,MamRep4096,MamRep4096	FOXP1
GO Biological Process	GO:0009064	glutamine family amino acid metabolic process	137	5.977690e-5	7.713013e-1	5.629937e-3	2.781396e+0	7.190635e+0	20	5.657463e-3	1.573564e-2	2340	1.322522e-1	1.000000e+0	7.292522e-1	1.577497e+0	5.071325e+0	8	67	5.698006e-3	1.194030e-1	MamRep4096,MamRep4096,MamRep4096,MamRep4096,MamRep4096,MamRep4096,MamRep4096,MamRep4096,MamRep4096,MamRep4096,MamRep4096,MamRep4096,MamRep4096,MamRep4096,MamRep4096,MamRep4096,MamRep4096,MamRep4096,MamRep4096,MamRep4096	AMDHD1,DAO,FAH,GAD1,GCLC,GLYATL1,HAL,NOS1
GO Biological Process	GO:0014719	skeletal muscle satellite cell activation	138	6.072785e-5	7.835714e-1	5.678054e-3	7.353057e+0	9.519850e-1	7	7.490047e-4	5.507474e-3	748	1.631067e-2	1.000000e+0	2.813591e-1	8.807692e+0	2.270742e-1	2	3	1.424501e-3	6.666667e-1	MamRep4096,MamRep4096,MamRep4096,MamRep4096,MamRep4096,MamRep4096,MamRep4096	EPHB1,MEGF10
GO Biological Process	GO:0032834	positive regulation of CD4-positive, CD25-positive, alpha-beta regulatory T cell differentiation involved in immune response	139	6.118309e-5	7.894454e-1	5.679463e-3	1.248492e+1	4.004832e-1	5	3.150930e-4	3.933910e-3	2473	1.456574e-1	1.000000e+0	7.599747e-1	6.605769e+0	1.513828e-1	1	2	7.122507e-4	5.000000e-1	MamRep4096,MamRep4096,MamRep4096,MamRep4096,MamRep4096	IFNG
GO Biological Process	GO:0034473	U1 snRNA 3'-end processing	140	6.291686e-5	8.118162e-1	5.798687e-3	4.072317e+1	7.366814e-2	3	5.796077e-5	2.360346e-3	3091	2.103308e-1	1.000000e+0	8.780001e-1	4.403846e+0	2.270742e-1	1	3	7.122507e-4	3.333333e-1	MamRep4096,MamRep4096,MamRep4096	EXOSC7
GO Biological Process	GO:0034476	U5 snRNA 3'-end processing	140	6.291686e-5	8.118162e-1	5.798687e-3	4.072317e+1	7.366814e-2	3	5.796077e-5	2.360346e-3	3091	2.103308e-1	1.000000e+0	8.780001e-1	4.403846e+0	2.270742e-1	1	3	7.122507e-4	3.333333e-1	MamRep4096,MamRep4096,MamRep4096	EXOSC7
GO Biological Process	GO:0015825	L-serine transport	142	6.393371e-5	8.249367e-1	5.809413e-3	9.113901e+0	6.583350e-1	6	5.179661e-4	4.720692e-3	943	2.571324e-2	1.000000e+0	3.518324e-1	4.403846e+0	6.812227e-1	3	9	2.136752e-3	3.333333e-1	MamRep4096,MamRep4096,MamRep4096,MamRep4096,MamRep4096,MamRep4096	SERINC2,SERINC5,SLC7A10
GO Biological Process	GO:0098659	inorganic cation import into cell	143	6.544564e-5	8.444451e-1	5.905210e-3	3.539624e+0	3.955223e+0	14	3.111898e-3	1.101495e-2	1909	8.112594e-2	1.000000e+0	5.483332e-1	2.130893e+0	2.346434e+0	5	31	3.561254e-3	1.612903e-1	MamRep4096,MamRep4096,MamRep4096,MamRep4096,MamRep4096,MamRep4096,MamRep4096,MamRep4096,MamRep4096,MamRep4096,MamRep4096,MamRep4096,MamRep4096,MamRep4096	CACNA2D1,SLC8A3,SLC9A1,SLC9A9,STEAP4
GO Biological Process	GO:0006809	nitric oxide biosynthetic process	144	6.545175e-5	8.445239e-1	5.864750e-3	5.345220e+0	1.683747e+0	9	1.324742e-3	7.081039e-3	3520	2.579093e-1	1.000000e+0	9.453988e-1	2.032544e+0	9.839884e-1	2	13	1.424501e-3	1.538462e-1	MamRep4096,MamRep4096,MamRep4096,MamRep4096,MamRep4096,MamRep4096,MamRep4096,MamRep4096,MamRep4096	GCH1,NOS1
GO Biological Process	GO:0032329	serine transport	145	6.588524e-5	8.501173e-1	5.862878e-3	9.063699e+0	6.619814e-1	6	5.208351e-4	4.720692e-3	1092	3.470313e-2	1.000000e+0	4.100499e-1	3.963462e+0	7.569141e-1	3	10	2.136752e-3	3.000000e-1	MamRep4096,MamRep4096,MamRep4096,MamRep4096,MamRep4096,MamRep4096	SERINC2,SERINC5,SLC7A10
GO Biological Process	GO:0098535	de novo centriole assembly involved in multi-ciliated epithelial cell differentiation	146	6.629173e-5	8.553622e-1	5.858645e-3	1.227226e+1	4.074228e-1	5	3.205530e-4	3.933910e-3	1263	4.907883e-2	1.000000e+0	5.013968e-1	5.284615e+0	3.784571e-1	2	5	1.424501e-3	4.000000e-1	MamRep4096,MamRep4096,MamRep4096,MamRep4096,MamRep4096	CCDC67,CEP152
GO Biological Process	GO:0051272	positive regulation of cellular component movement	147	6.891763e-5	8.892442e-1	6.049280e-3	1.472194e+0	7.132213e+1	105	5.611498e-2	8.261212e-2	84	4.325396e-5	5.581058e-1	6.644117e-3	1.706613e+0	3.398544e+1	58	449	4.131054e-2	1.291759e-1	MamRep4096,MamRep4096,MamRep4096,MamRep4096,MamRep4096,MamRep4096,MamRep4096,MamRep4096,MamRep4096,MamRep4096,MamRep4096,MamRep4096,MamRep4096,MamRep4096,MamRep4096,MamRep4096,MamRep4096,MamRep4096,MamRep4096,MamRep4096,MamRep4096,MamRep4096,MamRep4096,MamRep4096,MamRep4096,MamRep4096,MamRep4096,MamRep4096,MamRep4096,MamRep4096,MamRep4096,MamRep4096,MamRep4096,MamRep4096,MamRep4096,MamRep4096,Mam…	ACVR1,ADRA2A,ANXA3,BCL6,BMP2,BMP4,BMP7,CCBE1,CCL2,CCR6,CDH13,CLASP1,CXCL13,DAB2IP,DRD1,FER,FGF1,FGF18,FGF7,FGFR1OP,FOXP1,HAS2,IFNG,IL8,ITGA4,ITGB3,KDR,KIT,LGALS3,MMP14,NRP1,NTRK3,NUMB,ONECUT1,PAK3,PDGFB,PLAU,PREX1,PROX1,PTK2B,PTPRC,RRAS2,SASH1,SCARB1,SEMA5A,SEMA6A,SEMA6D,SLC8A1,SMAD3,SOX9,SPOCK2,TGFBR2,THBS4,TMSB15B,TRIM32,TRPV4,WNT5A,ZC3H12A
GO Biological Process	GO:0001944	vasculature development	148	6.964092e-5	8.985768e-1	6.071465e-3	1.425113e+0	8.560723e+1	122	6.735423e-2	9.598741e-2	31	3.003441e-6	3.875340e-2	1.250110e-3	1.792797e+0	3.625619e+1	65	479	4.629630e-2	1.356994e-1	MamRep4096,MamRep4096,MamRep4096,MamRep4096,MamRep4096,MamRep4096,MamRep4096,MamRep4096,MamRep4096,MamRep4096,MamRep4096,MamRep4096,MamRep4096,MamRep4096,MamRep4096,MamRep4096,MamRep4096,MamRep4096,MamRep4096,MamRep4096,MamRep4096,MamRep4096,MamRep4096,MamRep4096,MamRep4096,MamRep4096,MamRep4096,MamRep4096,MamRep4096,MamRep4096,MamRep4096,MamRep4096,MamRep4096,MamRep4096,MamRep4096,MamRep4096,Mam…	ACVR1,ACVR2B,ADAMTS9,ANXA2,APOLD1,BMP4,CCBE1,CCL2,CDH13,CTNNB1,DAB2IP,DLL1,E2F7,ELK3,EPHB1,ESM1,EYA1,FGF1,FGF18,FOSL1,GDF2,HAS2,HEY1,ID1,IL8,ITGB3,KDR,LRP2,MEF2C,MEIS1,MMP14,NR2F2,NRP1,NTRK2,PCSK5,PDGFB,PIK3CB,PITX2,PLG,PLXDC1,PRDM1,PROK1,PROX1,PTK2B,PTPRB,QKI,RASA1,RBPJ,RHOJ,RSPO3,SCG2,SEMA5A,SHB,SMAD6,SOX4,TBX3,TCF7L2,TGFBR2,TGFBR3,TIPARP,TMED2,TMEM2,VASH1,ZC3H12A,ZMIZ1
GO Biological Process	GO:0032831	positive regulation of CD4-positive, CD25-positive, alpha-beta regulatory T cell differentiation	149	7.179778e-5	9.264068e-1	6.217495e-3	1.206403e+1	4.144553e-1	5	3.260860e-4	3.933910e-3	3091	2.103308e-1	1.000000e+0	8.780001e-1	4.403846e+0	2.270742e-1	1	3	7.122507e-4	3.333333e-1	MamRep4096,MamRep4096,MamRep4096,MamRep4096,MamRep4096	IFNG
GO Biological Process	GO:0043436	oxoacid metabolic process	150	7.250897e-5	9.355832e-1	6.237222e-3	1.385315e+0	1.010600e+2	140	7.951221e-2	1.101495e-1	471	5.294466e-3	1.000000e+0	1.450414e-1	1.301351e+0	7.069578e+1	92	934	6.552707e-2	9.850107e-2	MamRep4096,MamRep4096,MamRep4096,MamRep4096,MamRep4096,MamRep4096,MamRep4096,MamRep4096,MamRep4096,MamRep4096,MamRep4096,MamRep4096,MamRep4096,MamRep4096,MamRep4096,MamRep4096,MamRep4096,MamRep4096,MamRep4096,MamRep4096,MamRep4096,MamRep4096,MamRep4096,MamRep4096,MamRep4096,MamRep4096,MamRep4096,MamRep4096,MamRep4096,MamRep4096,MamRep4096,MamRep4096,MamRep4096,MamRep4096,MamRep4096,MamRep4096,Mam…	AACS,ABHD5,ACACA,ACACB,ACAN,ACOT1,AGPAT6,ALDOB,AMDHD1,ARV1,BAAT,CH25H,CHST1,CHST2,CHST3,CHSY1,CTH,DAGLA,DAO,DCN,DHFRL1,DHRS9,DPYS,EGFLAM,ELOVL5,EPHX2,EXT1,FADS1,FAH,FOLH1,GAD1,GADL1,GCH1,GCLC,GGH,GLO1,GLYATL1,GLYATL2,GPAM,GPT2,HAL,HAO1,HNMT,HS3ST4,HS3ST5,HS6ST2,IDH1,IDH2,IMPAD1,LTA4H,MCCC1,MGST2,MORC2,MSRA,MTHFD1,NDST3,NOS1,NPL,NR4A3,NR5A2,OSBP,PADI1,PADI3,PAM,PDXDC1,PHYKPL,PLA2G4A,PON2,PPA1,PREL…
GO Biological Process	GO:0044827	modulation by host of viral genome replication	151	7.404634e-5	9.554199e-1	6.327284e-3	4.710155e+0	2.123072e+0	10	1.670395e-3	7.867821e-3	627	9.880017e-3	1.000000e+0	2.033203e-1	4.403846e+0	9.082969e-1	4	12	2.849003e-3	3.333333e-1	MamRep4096,MamRep4096,MamRep4096,MamRep4096,MamRep4096,MamRep4096,MamRep4096,MamRep4096,MamRep4096,MamRep4096	HSPA8,PARK2,YTHDC2,ZC3H12A
GO Biological Process	GO:0002931	response to ischemia	152	7.580820e-5	9.781532e-1	6.435218e-3	3.161214e+0	5.061347e+0	16	3.982177e-3	1.258851e-2	446	4.720566e-3	1.000000e+0	1.365683e-1	2.935897e+0	2.724891e+0	8	36	5.698006e-3	2.222222e-1	MamRep4096,MamRep4096,MamRep4096,MamRep4096,MamRep4096,MamRep4096,MamRep4096,MamRep4096,MamRep4096,MamRep4096,MamRep4096,MamRep4096,MamRep4096,MamRep4096,MamRep4096,MamRep4096	ARID1B,CAMK2A,CPEB4,GJA1,GJB2,MAP2K6,PANX1,PPIF
GO Biological Process	GO:0002573	myeloid leukocyte differentiation	153	7.755781e-5	1.000000e+0	6.540709e-3	2.201252e+0	1.362861e+1	30	1.072275e-2	2.360346e-2	219	7.146146e-4	1.000000e+0	4.210353e-2	2.364170e+0	7.190684e+0	17	95	1.210826e-2	1.789474e-1	MamRep4096,MamRep4096,MamRep4096,MamRep4096,MamRep4096,MamRep4096,MamRep4096,MamRep4096,MamRep4096,MamRep4096,MamRep4096,MamRep4096,MamRep4096,MamRep4096,MamRep4096,MamRep4096,MamRep4096,MamRep4096,MamRep4096,MamRep4096,MamRep4096,MamRep4096,MamRep4096,MamRep4096,MamRep4096,MamRep4096,MamRep4096,MamRep4096,MamRep4096,MamRep4096	ANXA2,BATF,BMP4,CEBPA,CTNNB1,DCSTAMP,FOXP1,GATA2,GLO1,IFI16,KIT,LRRK1,MEF2C,RBPJ,SNX10,SP3,TGFBR2
GO Biological Process	GO:1901256	regulation of macrophage colony-stimulating factor production	154	7.761627e-5	1.000000e+0	6.503135e-3	5.225143e+0	1.722441e+0	9	1.355186e-3	7.081039e-3	1023	3.098824e-2	1.000000e+0	3.908517e-1	6.605769e+0	3.027656e-1	2	4	1.424501e-3	5.000000e-1	MamRep4096,MamRep4096,MamRep4096,MamRep4096,MamRep4096,MamRep4096,MamRep4096,MamRep4096,MamRep4096	FOXP1,ISL1
GO Biological Process	GO:0030335	positive regulation of cell migration	155	7.822017e-5	1.000000e+0	6.511451e-3	1.480028e+0	6.824197e+1	101	5.369156e-2	7.946499e-2	67	2.554450e-5	3.296007e-1	4.919413e-3	1.757354e+0	3.186608e+1	56	421	3.988604e-2	1.330166e-1	MamRep4096,MamRep4096,MamRep4096,MamRep4096,MamRep4096,MamRep4096,MamRep4096,MamRep4096,MamRep4096,MamRep4096,MamRep4096,MamRep4096,MamRep4096,MamRep4096,MamRep4096,MamRep4096,MamRep4096,MamRep4096,MamRep4096,MamRep4096,MamRep4096,MamRep4096,MamRep4096,MamRep4096,MamRep4096,MamRep4096,MamRep4096,MamRep4096,MamRep4096,MamRep4096,MamRep4096,MamRep4096,MamRep4096,MamRep4096,MamRep4096,MamRep4096,Mam…	ACVR1,ADRA2A,ANXA3,BMP2,BMP4,BMP7,CCBE1,CCL2,CCR6,CDH13,CLASP1,CXCL13,DAB2IP,DRD1,FER,FGF1,FGF18,FGF7,FGFR1OP,FOXP1,HAS2,IFNG,IL8,ITGA4,ITGB3,KDR,KIT,LGALS3,MMP14,NRP1,NTRK3,NUMB,ONECUT1,PAK3,PDGFB,PLAU,PREX1,PROX1,PTK2B,PTPRC,RRAS2,SASH1,SCARB1,SEMA5A,SEMA6A,SEMA6D,SLC8A1,SMAD3,SOX9,TGFBR2,THBS4,TMSB15B,TRIM32,TRPV4,WNT5A,ZC3H12A
GO Biological Process	GO:0035019	somatic stem cell population maintenance	156	8.091672e-5	1.000000e+0	6.692746e-3	2.163305e+0	1.432992e+1	31	1.127453e-2	2.439024e-2	104	9.613702e-5	1.000000e+0	1.192746e-2	3.002622e+0	4.995633e+0	15	66	1.068376e-2	2.272727e-1	MamRep4096,MamRep4096,MamRep4096,MamRep4096,MamRep4096,MamRep4096,MamRep4096,MamRep4096,MamRep4096,MamRep4096,MamRep4096,MamRep4096,MamRep4096,MamRep4096,MamRep4096,MamRep4096,MamRep4096,MamRep4096,MamRep4096,MamRep4096,MamRep4096,MamRep4096,MamRep4096,MamRep4096,MamRep4096,MamRep4096,MamRep4096,MamRep4096,MamRep4096,MamRep4096,MamRep4096	FOXD3,FOXP1,GATA2,KIT,KLF4,RAF1,RBPJ,SALL1,SALL4,SMAD2,SOX2,SOX4,SOX9,ZHX2,ZIC3
GO Biological Process	GO:0071872	cellular response to epinephrine stimulus	157	8.262975e-5	1.000000e+0	6.790902e-3	4.241955e+0	2.593144e+0	11	2.040239e-3	8.654603e-3	693	1.342831e-2	1.000000e+0	2.500223e-1	4.065089e+0	9.839884e-1	4	13	2.849003e-3	3.076923e-1	MamRep4096,MamRep4096,MamRep4096,MamRep4096,MamRep4096,MamRep4096,MamRep4096,MamRep4096,MamRep4096,MamRep4096,MamRep4096	PDE4D,RYR2,SLC9A1,SNCA
GO Biological Process	GO:0060348	bone development	158	8.336351e-5	1.000000e+0	6.807844e-3	1.728604e+0	3.239609e+1	56	2.548866e-2	4.405980e-2	125	1.401882e-4	1.000000e+0	1.447079e-2	2.135997e+0	1.264047e+1	27	167	1.923077e-2	1.616766e-1	MamRep4096,MamRep4096,MamRep4096,MamRep4096,MamRep4096,MamRep4096,MamRep4096,MamRep4096,MamRep4096,MamRep4096,MamRep4096,MamRep4096,MamRep4096,MamRep4096,MamRep4096,MamRep4096,MamRep4096,MamRep4096,MamRep4096,MamRep4096,MamRep4096,MamRep4096,MamRep4096,MamRep4096,MamRep4096,MamRep4096,MamRep4096,MamRep4096,MamRep4096,MamRep4096,MamRep4096,MamRep4096,MamRep4096,MamRep4096,MamRep4096,MamRep4096,Mam…	ANXA2,BBX,BMP2,BMP4,CHSY1,FGF18,FOXN3,FOXP1,HAS2,IMPAD1,INSIG2,KIT,LRRK1,MATN1,MEF2C,MEIS1,MMP14,MSX2,NEUROG1,PITX2,PLS3,PTPRC,SOX9,SULF1,SULF2,TGFBR2,TRPV4
GO Biological Process	GO:2000379	positive regulation of reactive oxygen species metabolic process	159	8.534360e-5	1.000000e+0	6.925714e-3	2.344689e+0	1.108889e+1	26	8.724540e-3	2.045633e-2	1602	7.233861e-2	1.000000e+0	5.826374e-1	1.632887e+0	6.736536e+0	11	89	7.834758e-3	1.235955e-1	MamRep4096,MamRep4096,MamRep4096,MamRep4096,MamRep4096,MamRep4096,MamRep4096,MamRep4096,MamRep4096,MamRep4096,MamRep4096,MamRep4096,MamRep4096,MamRep4096,MamRep4096,MamRep4096,MamRep4096,MamRep4096,MamRep4096,MamRep4096,MamRep4096,MamRep4096,MamRep4096,MamRep4096,MamRep4096,MamRep4096	AGTR1,CLU,GADD45A,IFNG,KLF4,PDGFB,PTK2B,SMAD3,SNCA,TGFBR2,ZC3H12A
GO Biological Process	GO:1904888	cranial skeletal system development	160	8.670311e-5	1.000000e+0	6.992064e-3	2.154821e+0	1.438634e+1	31	1.131892e-2	2.439024e-2	165	2.969686e-4	1.000000e+0	2.322294e-2	2.845562e+0	4.919942e+0	14	65	9.971510e-3	2.153846e-1	MamRep4096,MamRep4096,MamRep4096,MamRep4096,MamRep4096,MamRep4096,MamRep4096,MamRep4096,MamRep4096,MamRep4096,MamRep4096,MamRep4096,MamRep4096,MamRep4096,MamRep4096,MamRep4096,MamRep4096,MamRep4096,MamRep4096,MamRep4096,MamRep4096,MamRep4096,MamRep4096,MamRep4096,MamRep4096,MamRep4096,MamRep4096,MamRep4096,MamRep4096,MamRep4096,MamRep4096	BMP4,CTNNB1,FOXN3,GRHL2,INSIG2,LHX1,MEF2C,MMP14,MSX2,MTHFD1,NEUROG1,SMAD2,SMAD3,TGFBR2
GO Biological Process	GO:2000147	positive regulation of cell motility	161	8.688744e-5	1.000000e+0	6.963408e-3	1.469305e+0	7.010117e+1	103	5.515434e-2	8.103855e-2	85	4.342956e-5	5.603716e-1	6.592607e-3	1.715393e+0	3.322853e+1	57	439	4.059829e-2	1.298405e-1	MamRep4096,MamRep4096,MamRep4096,MamRep4096,MamRep4096,MamRep4096,MamRep4096,MamRep4096,MamRep4096,MamRep4096,MamRep4096,MamRep4096,MamRep4096,MamRep4096,MamRep4096,MamRep4096,MamRep4096,MamRep4096,MamRep4096,MamRep4096,MamRep4096,MamRep4096,MamRep4096,MamRep4096,MamRep4096,MamRep4096,MamRep4096,MamRep4096,MamRep4096,MamRep4096,MamRep4096,MamRep4096,MamRep4096,MamRep4096,MamRep4096,MamRep4096,Mam…	ACVR1,ADRA2A,ANXA3,BMP2,BMP4,BMP7,CCBE1,CCL2,CCR6,CDH13,CLASP1,CXCL13,DAB2IP,DRD1,FER,FGF1,FGF18,FGF7,FGFR1OP,FOXP1,HAS2,IFNG,IL8,ITGA4,ITGB3,KDR,KIT,LGALS3,MMP14,NRP1,NTRK3,NUMB,ONECUT1,PAK3,PDGFB,PLAU,PREX1,PROX1,PTK2B,PTPRC,RRAS2,SASH1,SCARB1,SEMA5A,SEMA6A,SEMA6D,SLC8A1,SMAD3,SOX9,SPOCK2,TGFBR2,THBS4,TMSB15B,TRIM32,TRPV4,WNT5A,ZC3H12A
GO Biological Process	GO:0042118	endothelial cell activation	162	9.014051e-5	1.000000e+0	7.179525e-3	4.597092e+0	2.175288e+0	10	1.711478e-3	7.867821e-3	2823	1.720683e-1	1.000000e+0	7.864673e-1	2.642308e+0	7.569141e-1	2	10	1.424501e-3	2.000000e-1	MamRep4096,MamRep4096,MamRep4096,MamRep4096,MamRep4096,MamRep4096,MamRep4096,MamRep4096,MamRep4096,MamRep4096	APOLD1,FOXP1
GO Biological Process	GO:1904220	regulation of serine C-palmitoyltransferase activity	163	9.075836e-5	1.000000e+0	7.184387e-3	1.147119e+1	4.358745e-1	5	3.429382e-4	3.933910e-3	1023	3.098824e-2	1.000000e+0	3.908517e-1	6.605769e+0	3.027656e-1	2	4	1.424501e-3	5.000000e-1	MamRep4096,MamRep4096,MamRep4096,MamRep4096,MamRep4096	SERINC2,SERINC5
GO Biological Process	GO:0006082	organic acid metabolic process	164	9.116841e-5	1.000000e+0	7.172841e-3	1.376323e+0	1.024469e+2	141	8.060336e-2	1.109363e-1	527	6.167876e-3	1.000000e+0	1.510135e-1	1.291980e+0	7.198253e+1	93	951	6.623932e-2	9.779180e-2	MamRep4096,MamRep4096,MamRep4096,MamRep4096,MamRep4096,MamRep4096,MamRep4096,MamRep4096,MamRep4096,MamRep4096,MamRep4096,MamRep4096,MamRep4096,MamRep4096,MamRep4096,MamRep4096,MamRep4096,MamRep4096,MamRep4096,MamRep4096,MamRep4096,MamRep4096,MamRep4096,MamRep4096,MamRep4096,MamRep4096,MamRep4096,MamRep4096,MamRep4096,MamRep4096,MamRep4096,MamRep4096,MamRep4096,MamRep4096,MamRep4096,MamRep4096,Mam…	AACS,ABHD5,ACACA,ACACB,ACAN,ACOT1,AGPAT6,ALDOB,AMDHD1,ARV1,BAAT,CH25H,CHST1,CHST2,CHST3,CHSY1,CTH,DAGLA,DAO,DCN,DHFRL1,DHRS9,DPYS,EGFLAM,ELOVL5,EPHX2,EXT1,FADS1,FAH,FOLH1,GAD1,GADL1,GCH1,GCLC,GGH,GLO1,GLYATL1,GLYATL2,GPAM,GPT2,HAL,HAO1,HNMT,HS3ST4,HS3ST5,HS6ST2,IDH1,IDH2,IMPAD1,LTA4H,MCCC1,MGST2,MORC2,MSRA,MTHFD1,NDST3,NOS1,NPL,NR4A3,NR5A2,OSBP,PADI1,PADI3,PAM,PDXDC1,PHYKPL,PLA2G4A,PON2,PPA1,PREL…
GO Biological Process	GO:0051588	regulation of neurotransmitter transport	165	9.217613e-5	1.000000e+0	7.208173e-3	2.430916e+0	9.872821e+0	24	7.767759e-3	1.888277e-2	165	2.969686e-4	1.000000e+0	2.322294e-2	2.845562e+0	4.919942e+0	14	65	9.971510e-3	2.153846e-1	MamRep4096,MamRep4096,MamRep4096,MamRep4096,MamRep4096,MamRep4096,MamRep4096,MamRep4096,MamRep4096,MamRep4096,MamRep4096,MamRep4096,MamRep4096,MamRep4096,MamRep4096,MamRep4096,MamRep4096,MamRep4096,MamRep4096,MamRep4096,MamRep4096,MamRep4096,MamRep4096,MamRep4096	CAMK2A,DRD1,GDNF,KCNMB4,MEF2C,NLGN1,NOS1,PARK2,PFN2,PREPL,RAP1B,RIMS1,SNCA,UNC13B
GO Biological Process	GO:2001182	regulation of interleukin-12 secretion	166	1.002507e-4	1.000000e+0	7.792378e-3	6.777419e+0	1.032842e+0	7	8.126212e-4	5.507474e-3	4713	4.236602e-1	1.000000e+0	1.000000e+0	1.887363e+0	5.298399e-1	1	7	7.122507e-4	1.428571e-1	MamRep4096,MamRep4096,MamRep4096,MamRep4096,MamRep4096,MamRep4096,MamRep4096	FOXP1
GO Biological Process	GO:0007369	gastrulation	167	1.104967e-4	1.000000e+0	8.537359e-3	1.771949e+0	2.821751e+1	50	2.220103e-2	3.933910e-2	181	3.769777e-4	1.000000e+0	2.687372e-2	2.077286e+0	1.203493e+1	25	159	1.780627e-2	1.572327e-1	MamRep4096,MamRep4096,MamRep4096,MamRep4096,MamRep4096,MamRep4096,MamRep4096,MamRep4096,MamRep4096,MamRep4096,MamRep4096,MamRep4096,MamRep4096,MamRep4096,MamRep4096,MamRep4096,MamRep4096,MamRep4096,MamRep4096,MamRep4096,MamRep4096,MamRep4096,MamRep4096,MamRep4096,MamRep4096,MamRep4096,MamRep4096,MamRep4096,MamRep4096,MamRep4096,MamRep4096,MamRep4096,MamRep4096,MamRep4096,MamRep4096,MamRep4096,Mam…	ACVR1,ACVR2A,ACVR2B,BMP4,BMP7,CTNNB1,EXT1,EYA1,EYA2,FOXA2,INHBA,ITGA4,ITGB3,KLF4,LHX1,MIXL1,MMP14,NF2,NR4A3,SMAD2,SMAD3,SOX2,SYF2,TGFBR2,WNT5A
GO Biological Process	GO:1903965	monounsaturated fatty acid catabolic process	168	1.111743e-4	1.000000e+0	8.538583e-3	3.355296e+1	8.941089e-2	3	7.034688e-5	2.360346e-3	1622	7.569141e-2	1.000000e+0	6.021247e-1	1.321154e+1	7.569141e-2	1	1	7.122507e-4	1.000000e+0	MamRep4096,MamRep4096,MamRep4096	GLYATL2
GO Biological Process	GO:0042149	cellular response to glucose starvation	169	1.118024e-4	1.000000e+0	8.536014e-3	3.360640e+0	4.165874e+0	14	3.277635e-3	1.101495e-2	2463	1.446580e-1	1.000000e+0	7.578247e-1	1.785343e+0	2.800582e+0	5	37	3.561254e-3	1.351351e-1	MamRep4096,MamRep4096,MamRep4096,MamRep4096,MamRep4096,MamRep4096,MamRep4096,MamRep4096,MamRep4096,MamRep4096,MamRep4096,MamRep4096,MamRep4096,MamRep4096	CPEB4,IFI16,PIK3C3,PMAIP1,ZC3H12A
GO Biological Process	GO:0042738	exogenous drug catabolic process	170	1.144871e-4	1.000000e+0	8.689571e-3	6.631596e+0	1.055553e+0	7	8.304900e-4	5.507474e-3	5649	5.793883e-1	1.000000e+0	1.000000e+0	1.201049e+0	8.326055e-1	1	11	7.122507e-4	9.090909e-2	MamRep4096,MamRep4096,MamRep4096,MamRep4096,MamRep4096,MamRep4096,MamRep4096	NOS1
GO Biological Process	GO:0098739	import across plasma membrane	171	1.165216e-4	1.000000e+0	8.792270e-3	2.818025e+0	6.387453e+0	18	5.025533e-3	1.416208e-2	1378	5.615269e-2	1.000000e+0	5.257897e-1	2.010452e+0	3.481805e+0	7	46	4.985755e-3	1.521739e-1	MamRep4096,MamRep4096,MamRep4096,MamRep4096,MamRep4096,MamRep4096,MamRep4096,MamRep4096,MamRep4096,MamRep4096,MamRep4096,MamRep4096,MamRep4096,MamRep4096,MamRep4096,MamRep4096,MamRep4096,MamRep4096	CACNA2D1,SLC1A2,SLC36A4,SLC8A3,SLC9A1,SLC9A9,STEAP4
GO Biological Process	GO:0003143	embryonic heart tube morphogenesis	172	1.172338e-4	1.000000e+0	8.794580e-3	2.445472e+0	9.405137e+0	23	7.399793e-3	1.809599e-2	325	2.102848e-3	1.000000e+0	8.348630e-2	2.557072e+0	4.692868e+0	12	62	8.547009e-3	1.935484e-1	MamRep4096,MamRep4096,MamRep4096,MamRep4096,MamRep4096,MamRep4096,MamRep4096,MamRep4096,MamRep4096,MamRep4096,MamRep4096,MamRep4096,MamRep4096,MamRep4096,MamRep4096,MamRep4096,MamRep4096,MamRep4096,MamRep4096,MamRep4096,MamRep4096,MamRep4096,MamRep4096	ACVR1,CCDC39,DLL1,FOXN4,MEF2C,RYR2,SMAD3,TBX3,TGFBR2,TMED2,WNT5A,ZIC3
GO Biological Process	GO:0046638	positive regulation of alpha-beta T cell differentiation	173	1.207349e-4	1.000000e+0	9.004869e-3	2.718226e+0	6.989852e+0	19	5.499490e-3	1.494886e-2	1592	7.103289e-2	1.000000e+0	5.757144e-1	2.032544e+0	2.951965e+0	6	39	4.273504e-3	1.538462e-1	MamRep4096,MamRep4096,MamRep4096,MamRep4096,MamRep4096,MamRep4096,MamRep4096,MamRep4096,MamRep4096,MamRep4096,MamRep4096,MamRep4096,MamRep4096,MamRep4096,MamRep4096,MamRep4096,MamRep4096,MamRep4096,MamRep4096	CD83,IFNG,IL4R,NLRP3,SHB,TGFBR2
GO Biological Process	GO:1903409	reactive oxygen species biosynthetic process	174	1.223895e-4	1.000000e+0	9.075814e-3	4.425414e+0	2.259675e+0	10	1.777872e-3	7.867821e-3	3841	2.716514e-1	1.000000e+0	9.125535e-1	1.651442e+0	1.816594e+0	3	24	2.136752e-3	1.250000e-1	MamRep4096,MamRep4096,MamRep4096,MamRep4096,MamRep4096,MamRep4096,MamRep4096,MamRep4096,MamRep4096,MamRep4096	DUOX1,GCH1,NOS1
GO Biological Process	GO:1903251	multi-ciliated epithelial cell differentiation	175	1.234980e-4	1.000000e+0	9.105684e-3	1.073286e+1	4.658590e-1	5	3.665295e-4	3.933910e-3	2225	1.181770e-1	1.000000e+0	6.853204e-1	3.302885e+0	6.055313e-1	2	8	1.424501e-3	2.500000e-1	MamRep4096,MamRep4096,MamRep4096,MamRep4096,MamRep4096	CCDC67,CEP152
GO Biological Process	GO:0048771	tissue remodeling	176	1.236682e-4	1.000000e+0	9.066425e-3	2.210181e+0	1.266865e+1	28	9.967464e-3	2.202990e-2	124	1.383303e-4	1.000000e+0	1.439416e-2	2.613271e+0	6.887918e+0	18	91	1.282051e-2	1.978022e-1	MamRep4096,MamRep4096,MamRep4096,MamRep4096,MamRep4096,MamRep4096,MamRep4096,MamRep4096,MamRep4096,MamRep4096,MamRep4096,MamRep4096,MamRep4096,MamRep4096,MamRep4096,MamRep4096,MamRep4096,MamRep4096,MamRep4096,MamRep4096,MamRep4096,MamRep4096,MamRep4096,MamRep4096,MamRep4096,MamRep4096,MamRep4096,MamRep4096	ACVR2B,ATG5,BSX,CTNNB1,IGFBP5,LEPREL4,LGR4,LIPA,LRRK1,MEF2C,MMP14,PLG,PTK2B,RAB7A,RASSF2,RBPJ,RSPO3,THBS4
GO Biological Process	GO:2000765	regulation of cytoplasmic translation	177	1.274440e-4	1.000000e+0	9.290452e-3	4.888017e+0	1.841237e+0	9	1.448653e-3	7.081039e-3	3878	2.868820e-1	1.000000e+0	9.545225e-1	1.887363e+0	1.059680e+0	2	14	1.424501e-3	1.428571e-1	MamRep4096,MamRep4096,MamRep4096,MamRep4096,MamRep4096,MamRep4096,MamRep4096,MamRep4096,MamRep4096	CPEB2,CPEB4
GO Biological Process	GO:1901343	negative regulation of vasculature development	178	1.292796e-4	1.000000e+0	9.371318e-3	2.050681e+0	1.609222e+1	33	1.266107e-2	2.596381e-2	188	4.266614e-4	1.000000e+0	2.928304e-2	2.468090e+0	6.887918e+0	17	91	1.210826e-2	1.868132e-1	MamRep4096,MamRep4096,MamRep4096,MamRep4096,MamRep4096,MamRep4096,MamRep4096,MamRep4096,MamRep4096,MamRep4096,MamRep4096,MamRep4096,MamRep4096,MamRep4096,MamRep4096,MamRep4096,MamRep4096,MamRep4096,MamRep4096,MamRep4096,MamRep4096,MamRep4096,MamRep4096,MamRep4096,MamRep4096,MamRep4096,MamRep4096,MamRep4096,MamRep4096,MamRep4096,MamRep4096,MamRep4096,MamRep4096	ADAMTS9,BAI3,BMP4,BMP7,CCL2,COL4A3,CTNNB1,DAB2IP,DCN,GDF2,IFNG,KLF4,PDGFB,PTPRM,SULF1,THBS4,VASH1
GO Biological Process	GO:0035794	positive regulation of mitochondrial membrane permeability	179	1.310438e-4	1.000000e+0	9.446135e-3	4.387736e+0	2.279080e+0	10	1.793139e-3	7.867821e-3	728	1.465190e-2	1.000000e+0	2.596888e-1	3.302885e+0	1.513828e+0	5	20	3.561254e-3	2.500000e-1	MamRep4096,MamRep4096,MamRep4096,MamRep4096,MamRep4096,MamRep4096,MamRep4096,MamRep4096,MamRep4096,MamRep4096	EYA2,PMAIP1,PPIF,SLC9A1,STPG1
GO Biological Process	GO:0051279	regulation of release of sequestered calcium ion into cytosol	180	1.311169e-4	1.000000e+0	9.398896e-3	2.280801e+0	1.139950e+1	26	8.968924e-3	2.045633e-2	937	2.503644e-2	1.000000e+0	3.447654e-1	1.937692e+0	5.676856e+0	11	75	7.834758e-3	1.466667e-1	MamRep4096,MamRep4096,MamRep4096,MamRep4096,MamRep4096,MamRep4096,MamRep4096,MamRep4096,MamRep4096,MamRep4096,MamRep4096,MamRep4096,MamRep4096,MamRep4096,MamRep4096,MamRep4096,MamRep4096,MamRep4096,MamRep4096,MamRep4096,MamRep4096,MamRep4096,MamRep4096,MamRep4096,MamRep4096,MamRep4096	ATG5,CALM1,CALM3,DRD1,NOS1,PDE4D,PTK2B,RYR2,SLC8A1,SNCA,SRI
GO Biological Process	GO:0006622	protein targeting to lysosome	181	1.351399e-4	1.000000e+0	9.633758e-3	4.370841e+0	2.287889e+0	10	1.800070e-3	7.867821e-3	728	1.465190e-2	1.000000e+0	2.596888e-1	3.302885e+0	1.513828e+0	5	20	3.561254e-3	2.500000e-1	MamRep4096,MamRep4096,MamRep4096,MamRep4096,MamRep4096,MamRep4096,MamRep4096,MamRep4096,MamRep4096,MamRep4096	AP3M1,CLU,HSPA8,RAB7A,SCARB2
GO Biological Process	GO:0061077	chaperone-mediated protein folding	182	1.384213e-4	1.000000e+0	9.813462e-3	3.290922e+0	4.254127e+0	14	3.347071e-3	1.101495e-2	2151	1.088530e-1	1.000000e+0	6.529662e-1	1.651442e+0	4.844250e+0	8	64	5.698006e-3	1.250000e-1	MamRep4096,MamRep4096,MamRep4096,MamRep4096,MamRep4096,MamRep4096,MamRep4096,MamRep4096,MamRep4096,MamRep4096,MamRep4096,MamRep4096,MamRep4096,MamRep4096	CANX,CCT6B,CHORDC1,CLU,CSNK2A1,DNAJB8,HSPA8,UNC45B
GO Biological Process	GO:0033028	myeloid cell apoptotic process	183	1.425018e-4	1.000000e+0	1.004754e-2	7.857269e+0	7.636241e-1	6	6.008057e-4	4.720692e-3	1530	6.998243e-2	1.000000e+0	5.901852e-1	4.403846e+0	4.541485e-1	2	6	1.424501e-3	3.333333e-1	MamRep4096,MamRep4096,MamRep4096,MamRep4096,MamRep4096,MamRep4096	HCAR2,IFNG
GO Biological Process	GO:0000453	enzyme-directed rRNA 2'-O-methylation	184	1.428511e-4	1.000000e+0	1.001743e-2	1.569644e+1	2.548348e-1	4	2.004995e-4	3.147128e-3	2473	1.456574e-1	1.000000e+0	7.599747e-1	6.605769e+0	1.513828e-1	1	2	7.122507e-4	5.000000e-1	MamRep4096,MamRep4096,MamRep4096,MamRep4096	MRM1
GO Biological Process	GO:0045922	negative regulation of fatty acid metabolic process	185	1.431823e-4	1.000000e+0	9.986385e-3	4.811407e+0	1.870555e+0	9	1.471719e-3	7.081039e-3	1977	9.145420e-2	1.000000e+0	5.968809e-1	2.297659e+0	1.740902e+0	4	23	2.849003e-3	1.739130e-1	MamRep4096,MamRep4096,MamRep4096,MamRep4096,MamRep4096,MamRep4096,MamRep4096,MamRep4096,MamRep4096	ACACB,APOC3,INSIG2,WDTC1
GO Biological Process	GO:0032602	chemokine production	186	1.500795e-4	1.000000e+0	1.041116e-2	6.342588e+0	1.103650e+0	7	8.683323e-4	5.507474e-3	5269	5.076388e-1	1.000000e+0	1.000000e+0	1.467949e+0	6.812227e-1	1	9	7.122507e-4	1.111111e-1	MamRep4096,MamRep4096,MamRep4096,MamRep4096,MamRep4096,MamRep4096,MamRep4096	FOXP1
GO Biological Process	GO:0045069	regulation of viral genome replication	187	1.504357e-4	1.000000e+0	1.038006e-2	2.592659e+0	7.714088e+0	20	6.069306e-3	1.573564e-2	1253	4.791361e-2	1.000000e+0	4.933993e-1	1.750927e+0	6.282387e+0	11	83	7.834758e-3	1.325301e-1	MamRep4096,MamRep4096,MamRep4096,MamRep4096,MamRep4096,MamRep4096,MamRep4096,MamRep4096,MamRep4096,MamRep4096,MamRep4096,MamRep4096,MamRep4096,MamRep4096,MamRep4096,MamRep4096,MamRep4096,MamRep4096,MamRep4096,MamRep4096	CNOT7,HSPA8,IFI16,IL8,ISG20,NR5A2,PARK2,PROX1,SLPI,YTHDC2,ZC3H12A
GO Biological Process	GO:0071640	regulation of macrophage inflammatory protein 1 alpha production	188	1.520634e-4	1.000000e+0	1.043656e-2	1.544020e+1	2.590640e-1	4	2.038269e-4	3.147128e-3	1023	3.098824e-2	1.000000e+0	3.908517e-1	6.605769e+0	3.027656e-1	2	4	1.424501e-3	5.000000e-1	MamRep4096,MamRep4096,MamRep4096,MamRep4096	MEFV,TRPV4
GO Biological Process	GO:0032732	positive regulation of interleukin-1 production	189	1.539420e-4	1.000000e+0	1.050960e-2	2.968030e+0	5.390781e+0	16	4.241369e-3	1.258851e-2	673	1.231469e-2	1.000000e+0	2.361017e-1	2.516484e+0	3.179039e+0	8	42	5.698006e-3	1.904762e-1	MamRep4096,MamRep4096,MamRep4096,MamRep4096,MamRep4096,MamRep4096,MamRep4096,MamRep4096,MamRep4096,MamRep4096,MamRep4096,MamRep4096,MamRep4096,MamRep4096,MamRep4096,MamRep4096	HDAC2,IFI16,IFNG,ISL1,NLRP3,PANX1,SMAD3,WNT5A
GO Biological Process	GO:1903169	regulation of calcium ion transmembrane transport	190	1.621164e-4	1.000000e+0	1.100941e-2	1.897650e+0	2.055173e+1	39	1.616973e-2	3.068450e-2	1366	5.469502e-2	1.000000e+0	5.166397e-1	1.542953e+0	1.036972e+1	16	137	1.139601e-2	1.167883e-1	MamRep4096,MamRep4096,MamRep4096,MamRep4096,MamRep4096,MamRep4096,MamRep4096,MamRep4096,MamRep4096,MamRep4096,MamRep4096,MamRep4096,MamRep4096,MamRep4096,MamRep4096,MamRep4096,MamRep4096,MamRep4096,MamRep4096,MamRep4096,MamRep4096,MamRep4096,MamRep4096,MamRep4096,MamRep4096,MamRep4096,MamRep4096,MamRep4096,MamRep4096,MamRep4096,MamRep4096,MamRep4096,MamRep4096,MamRep4096,MamRep4096,MamRep4096,Mam…	ADRA2A,ATG5,CACNA2D1,CALM1,CALM3,DRD1,KCNE2,NOS1,PDE4D,PTK2B,RYR2,SLC8A1,SLC9A1,SNCA,SRI,TMC1
GO Biological Process	GO:1901722	regulation of cell proliferation involved in kidney development	191	1.625968e-4	1.000000e+0	1.098422e-2	3.920638e+0	2.805666e+0	11	2.207447e-3	8.654603e-3	314	1.896365e-3	1.000000e+0	7.792611e-2	5.081361e+0	9.839884e-1	5	13	3.561254e-3	3.846154e-1	MamRep4096,MamRep4096,MamRep4096,MamRep4096,MamRep4096,MamRep4096,MamRep4096,MamRep4096,MamRep4096,MamRep4096,MamRep4096	BMP4,BMP7,IFNG,MYC,PDGFB
GO Biological Process	GO:0001833	inner cell mass cell proliferation	192	1.629335e-4	1.000000e+0	1.094964e-2	7.662919e+0	7.829915e-1	6	6.160437e-4	4.720692e-3	2988	2.002854e-1	1.000000e+0	8.648871e-1	2.402098e+0	8.326055e-1	2	11	1.424501e-3	1.818182e-1	MamRep4096,MamRep4096,MamRep4096,MamRep4096,MamRep4096,MamRep4096	GINS4,SALL4
GO Biological Process	GO:1901723	negative regulation of cell proliferation involved in kidney development	193	1.653583e-4	1.000000e+0	1.105502e-2	4.717968e+0	1.907601e+0	9	1.500866e-3	7.081039e-3	552	7.271643e-3	1.000000e+0	1.699747e-1	6.605769e+0	4.541485e-1	3	6	2.136752e-3	5.000000e-1	MamRep4096,MamRep4096,MamRep4096,MamRep4096,MamRep4096,MamRep4096,MamRep4096,MamRep4096,MamRep4096	BMP4,BMP7,IFNG
GO Biological Process	GO:0019883	antigen processing and presentation of endogenous antigen	194	1.671263e-4	1.000000e+0	1.111562e-2	1.005042e+1	4.974916e-1	5	3.914175e-4	3.933910e-3	2823	1.720683e-1	1.000000e+0	7.864673e-1	2.642308e+0	7.569141e-1	2	10	1.424501e-3	2.000000e-1	MamRep4096,MamRep4096,MamRep4096,MamRep4096,MamRep4096	ATG5,ERAP2
GO Biological Process	GO:2000768	positive regulation of nephron tubule epithelial cell differentiation	195	1.687763e-4	1.000000e+0	1.116780e-2	1.502143e+1	2.662862e-1	4	2.095092e-4	3.147128e-3	2473	1.456574e-1	1.000000e+0	7.599747e-1	6.605769e+0	1.513828e-1	1	2	7.122507e-4	5.000000e-1	MamRep4096,MamRep4096,MamRep4096,MamRep4096	LHX1
GO Biological Process	GO:0061515	myeloid cell development	196	1.717652e-4	1.000000e+0	1.130758e-2	2.728708e+0	6.596529e+0	18	5.190030e-3	1.416208e-2	1610	7.430830e-2	1.000000e+0	5.955279e-1	1.887363e+0	3.708879e+0	7	49	4.985755e-3	1.428571e-1	MamRep4096,MamRep4096,MamRep4096,MamRep4096,MamRep4096,MamRep4096,MamRep4096,MamRep4096,MamRep4096,MamRep4096,MamRep4096,MamRep4096,MamRep4096,MamRep4096,MamRep4096,MamRep4096,MamRep4096,MamRep4096	ANXA2,BCL6,FOXP1,KIT,LRRK1,MEIS1,SOX6
GO Biological Process	GO:0019216	regulation of lipid metabolic process	197	1.722631e-4	1.000000e+0	1.128280e-2	1.566792e+0	4.595376e+1	72	3.615560e-2	5.664831e-2	180	3.728327e-4	1.000000e+0	2.672589e-2	1.678814e+0	2.740029e+1	46	362	3.276353e-2	1.270718e-1	MamRep4096,MamRep4096,MamRep4096,MamRep4096,MamRep4096,MamRep4096,MamRep4096,MamRep4096,MamRep4096,MamRep4096,MamRep4096,MamRep4096,MamRep4096,MamRep4096,MamRep4096,MamRep4096,MamRep4096,MamRep4096,MamRep4096,MamRep4096,MamRep4096,MamRep4096,MamRep4096,MamRep4096,MamRep4096,MamRep4096,MamRep4096,MamRep4096,MamRep4096,MamRep4096,MamRep4096,MamRep4096,MamRep4096,MamRep4096,MamRep4096,MamRep4096,Mam…	ABCA1,ABHD5,ACACA,ACACB,ADRA2A,AGTR1,APOA4,APOC3,ARV1,BMP2,BMP5,CHD9,CNEP1R1,DAB2IP,ELOVL5,EPHA8,EPHX2,FADS1,FGF1,GPAM,HCAR2,HTR2A,IDH1,IFNG,INSIG2,IRS1,KIT,KLF4,LSS,MVK,NCOR2,NR4A3,NRBF2,NSMAF,PDGFB,PDK4,PROX1,PTK2B,RAN,RBL2,SCARB1,SIK1,SNCA,SORBS1,STARD4,WDTC1
GO Biological Process	GO:0001505	regulation of neurotransmitter levels	198	1.752174e-4	1.000000e+0	1.141833e-2	1.784472e+0	2.577793e+1	46	2.028161e-2	3.619197e-2	195	4.435478e-4	1.000000e+0	2.934922e-2	1.992802e+0	1.354876e+1	27	179	1.923077e-2	1.508380e-1	MamRep4096,MamRep4096,MamRep4096,MamRep4096,MamRep4096,MamRep4096,MamRep4096,MamRep4096,MamRep4096,MamRep4096,MamRep4096,MamRep4096,MamRep4096,MamRep4096,MamRep4096,MamRep4096,MamRep4096,MamRep4096,MamRep4096,MamRep4096,MamRep4096,MamRep4096,MamRep4096,MamRep4096,MamRep4096,MamRep4096,MamRep4096,MamRep4096,MamRep4096,MamRep4096,MamRep4096,MamRep4096,MamRep4096,MamRep4096,MamRep4096,MamRep4096,Mam…	CADPS,CAMK2A,DAGLA,DOC2B,DRD1,GAD1,GDNF,HNMT,HSPA8,KCNMB4,MEF2C,NLGN1,NOS1,PARK2,PCLO,PFN2,PREPL,RAP1B,RIMS1,SLC6A4,SNCA,STX2,SYN3,SYT13,SYT7,SYT9,UNC13B
GO Biological Process	GO:0072358	cardiovascular system development	199	1.767405e-4	1.000000e+0	1.145971e-2	1.392374e+0	8.762014e+1	122	6.893795e-2	9.598741e-2	40	5.617979e-6	7.248878e-2	1.812220e-3	1.759734e+0	3.693741e+1	65	488	4.629630e-2	1.331967e-1	MamRep4096,MamRep4096,MamRep4096,MamRep4096,MamRep4096,MamRep4096,MamRep4096,MamRep4096,MamRep4096,MamRep4096,MamRep4096,MamRep4096,MamRep4096,MamRep4096,MamRep4096,MamRep4096,MamRep4096,MamRep4096,MamRep4096,MamRep4096,MamRep4096,MamRep4096,MamRep4096,MamRep4096,MamRep4096,MamRep4096,MamRep4096,MamRep4096,MamRep4096,MamRep4096,MamRep4096,MamRep4096,MamRep4096,MamRep4096,MamRep4096,MamRep4096,Mam…	ACVR1,ACVR2B,ADAMTS9,ANXA2,APOLD1,BMP4,CCBE1,CCL2,CDH13,CTNNB1,DAB2IP,DLL1,E2F7,ELK3,EPHB1,ESM1,EYA1,FGF1,FGF18,FOSL1,GDF2,HAS2,HEY1,ID1,IL8,ITGB3,KDR,LRP2,MEF2C,MEIS1,MMP14,NR2F2,NRP1,NTRK2,PCSK5,PDGFB,PIK3CB,PITX2,PLG,PLXDC1,PRDM1,PROK1,PROX1,PTK2B,PTPRB,QKI,RASA1,RBPJ,RHOJ,RSPO3,SCG2,SEMA5A,SHB,SMAD6,SOX4,TBX3,TCF7L2,TGFBR2,TGFBR3,TIPARP,TMED2,TMEM2,VASH1,ZC3H12A,ZMIZ1
GO Biological Process	GO:0003281	ventricular septum development	200	1.768459e-4	1.000000e+0	1.140921e-2	2.014928e+0	1.637776e+1	33	1.288573e-2	2.596381e-2	91	5.424889e-5	6.999734e-1	7.692016e-3	3.145604e+0	4.768559e+0	15	63	1.068376e-2	2.380952e-1	MamRep4096,MamRep4096,MamRep4096,MamRep4096,MamRep4096,MamRep4096,MamRep4096,MamRep4096,MamRep4096,MamRep4096,MamRep4096,MamRep4096,MamRep4096,MamRep4096,MamRep4096,MamRep4096,MamRep4096,MamRep4096,MamRep4096,MamRep4096,MamRep4096,MamRep4096,MamRep4096,MamRep4096,MamRep4096,MamRep4096,MamRep4096,MamRep4096,MamRep4096,MamRep4096,MamRep4096,MamRep4096,MamRep4096	ACVR1,BMP4,HEY1,LRP2,PITX2,PRDM1,PROX1,SALL1,SALL4,SMAD6,SOX4,TBX3,TGFBR2,TGFBR3,WNT5A
GO Biological Process	GO:0001952	regulation of cell-matrix adhesion	201	1.769817e-4	1.000000e+0	1.136117e-2	1.946781e+0	1.849206e+1	36	1.454922e-2	2.832415e-2	200	4.692001e-4	1.000000e+0	3.027044e-2	2.378077e+0	7.569141e+0	18	100	1.282051e-2	1.800000e-1	MamRep4096,MamRep4096,MamRep4096,MamRep4096,MamRep4096,MamRep4096,MamRep4096,MamRep4096,MamRep4096,MamRep4096,MamRep4096,MamRep4096,MamRep4096,MamRep4096,MamRep4096,MamRep4096,MamRep4096,MamRep4096,MamRep4096,MamRep4096,MamRep4096,MamRep4096,MamRep4096,MamRep4096,MamRep4096,MamRep4096,MamRep4096,MamRep4096,MamRep4096,MamRep4096,MamRep4096,MamRep4096,MamRep4096,MamRep4096,MamRep4096,MamRep4096	AJAP1,BCL6,CDH13,CLASP1,EMP2,FERMT1,KDR,MMP14,NF2,NRP1,ONECUT1,PIK3CB,PLAU,PTK2B,PTPRJ,RASA1,SLC9A1,SMAD3
GO Biological Process	GO:0090181	regulation of cholesterol metabolic process	202	1.778947e-4	1.000000e+0	1.136324e-2	3.210192e+0	4.361110e+0	14	3.431243e-3	1.101495e-2	803	1.705975e-2	1.000000e+0	2.741245e-1	2.243469e+0	4.011645e+0	9	53	6.410256e-3	1.698113e-1	MamRep4096,MamRep4096,MamRep4096,MamRep4096,MamRep4096,MamRep4096,MamRep4096,MamRep4096,MamRep4096,MamRep4096,MamRep4096,MamRep4096,MamRep4096,MamRep4096	ACACA,ACACB,ARV1,EPHX2,FGF1,GPAM,LSS,MVK,RAN
GO Biological Process	GO:0033365	protein localization to organelle	203	1.782363e-4	1.000000e+0	1.132898e-2	1.468886e+0	6.399408e+1	94	5.034940e-2	7.395751e-2	1916	8.174082e-2	1.000000e+0	5.504707e-1	1.211245e+0	4.458224e+1	54	589	3.846154e-2	9.168081e-2	MamRep4096,MamRep4096,MamRep4096,MamRep4096,MamRep4096,MamRep4096,MamRep4096,MamRep4096,MamRep4096,MamRep4096,MamRep4096,MamRep4096,MamRep4096,MamRep4096,MamRep4096,MamRep4096,MamRep4096,MamRep4096,MamRep4096,MamRep4096,MamRep4096,MamRep4096,MamRep4096,MamRep4096,MamRep4096,MamRep4096,MamRep4096,MamRep4096,MamRep4096,MamRep4096,MamRep4096,MamRep4096,MamRep4096,MamRep4096,MamRep4096,MamRep4096,Mam…	AGK,AP3M1,ARL5A,BBS1,BBS2,BCL6,BMP4,BMP7,CCDC41,CLU,CNEP1R1,CNGB1,COX18,CTNNB1,DNAJC19,DRD1,ESR1,FBXO7,HSPA8,HTR2A,IFNG,MCM3AP,MFF,MGARP,MTBP,MTX2,MTX3,NRP1,PAQR3,PARK2,PES1,PMAIP1,POM121L12,RAB3GAP2,RAB7A,RAN,RPS24,RYR2,SCARB2,SEC61B,SH3BP4,SIX3,SNX10,SOX9,SSR3,SYNE1,TBC1D32,TCTN1,TNFAIP3,TNKS,TNKS2,TRPS1,TSPAN17,VTI1A
GO Biological Process	GO:0000451	rRNA 2'-O-methylation	204	1.787839e-4	1.000000e+0	1.130808e-2	1.479473e+1	2.703666e-1	4	2.127196e-4	3.147128e-3	3599	2.701116e-1	1.000000e+0	9.683940e-1	3.302885e+0	3.027656e-1	1	4	7.122507e-4	2.500000e-1	MamRep4096,MamRep4096,MamRep4096,MamRep4096	MRM1
GO Biological Process	GO:0042133	neurotransmitter metabolic process	205	1.792645e-4	1.000000e+0	1.128317e-2	3.387878e+0	3.837210e+0	13	3.019048e-3	1.022817e-2	1464	6.410029e-2	1.000000e+0	5.649495e-1	2.277851e+0	2.195051e+0	5	29	3.561254e-3	1.724138e-1	MamRep4096,MamRep4096,MamRep4096,MamRep4096,MamRep4096,MamRep4096,MamRep4096,MamRep4096,MamRep4096,MamRep4096,MamRep4096,MamRep4096,MamRep4096	DAGLA,GAD1,HNMT,NOS1,SLC6A4
GO Biological Process	GO:0019752	carboxylic acid metabolic process	206	1.843856e-4	1.000000e+0	1.154916e-2	1.404556e+0	8.258839e+1	116	6.497906e-2	9.126672e-2	1165	4.036807e-2	1.000000e+0	4.470980e-1	1.220021e+0	6.229403e+1	76	823	5.413105e-2	9.234508e-2	MamRep4096,MamRep4096,MamRep4096,MamRep4096,MamRep4096,MamRep4096,MamRep4096,MamRep4096,MamRep4096,MamRep4096,MamRep4096,MamRep4096,MamRep4096,MamRep4096,MamRep4096,MamRep4096,MamRep4096,MamRep4096,MamRep4096,MamRep4096,MamRep4096,MamRep4096,MamRep4096,MamRep4096,MamRep4096,MamRep4096,MamRep4096,MamRep4096,MamRep4096,MamRep4096,MamRep4096,MamRep4096,MamRep4096,MamRep4096,MamRep4096,MamRep4096,Mam…	AACS,ABHD5,ACACA,ACACB,ACOT1,AGPAT6,ALDOB,AMDHD1,ARV1,BAAT,CH25H,CTH,DAGLA,DAO,DCN,DHFRL1,DHRS9,DPYS,ELOVL5,EPHX2,FADS1,FAH,FOLH1,GAD1,GADL1,GCH1,GCLC,GGH,GLO1,GLYATL1,GLYATL2,GPAM,GPT2,HAL,HAO1,HNMT,IDH1,IDH2,LTA4H,MCCC1,MGST2,MORC2,MSRA,MTHFD1,NOS1,NPL,NR4A3,NR5A2,OSBP,PADI1,PADI3,PAM,PDXDC1,PHYKPL,PLA2G4A,PON2,PPA1,QDPR,QKI,RARS,RBP1,SDS,SDSL,SEPHS1,SERINC5,SLC25A21,SLC3A1,SLC46A1,SLC6A6,SNCA,…
GO Biological Process	GO:0045765	regulation of angiogenesis	207	1.847513e-4	1.000000e+0	1.151616e-2	1.657265e+0	3.499741e+1	58	2.753533e-2	4.563336e-2	79	3.566961e-5	4.602450e-1	5.825886e-3	2.032544e+0	1.771179e+1	36	234	2.564103e-2	1.538462e-1	MamRep4096,MamRep4096,MamRep4096,MamRep4096,MamRep4096,MamRep4096,MamRep4096,MamRep4096,MamRep4096,MamRep4096,MamRep4096,MamRep4096,MamRep4096,MamRep4096,MamRep4096,MamRep4096,MamRep4096,MamRep4096,MamRep4096,MamRep4096,MamRep4096,MamRep4096,MamRep4096,MamRep4096,MamRep4096,MamRep4096,MamRep4096,MamRep4096,MamRep4096,MamRep4096,MamRep4096,MamRep4096,MamRep4096,MamRep4096,MamRep4096,MamRep4096,Mam…	ADAMTS9,ANXA3,BAI3,BTG1,CCBE1,CCL2,COL4A3,CTNNB1,CXCL13,DAB2IP,DCN,DLL1,EMP2,FGF1,GATA2,GDF2,ID1,IL8,ISL1,KDR,KLF4,NRP1,PROK1,PTK2B,PTPRM,RUNX1,SASH1,SEMA5A,SULF1,TGFBR2,THBS4,TMEM2,TNFAIP3,VASH1,WNT5A,ZC3H12A
GO Biological Process	GO:0003179	heart valve morphogenesis	208	1.859694e-4	1.000000e+0	1.153636e-2	2.367014e+0	9.716882e+0	23	7.645069e-3	1.809599e-2	168	3.134853e-4	1.000000e+0	2.407679e-2	3.570686e+0	2.800582e+0	10	37	7.122507e-3	2.702703e-1	MamRep4096,MamRep4096,MamRep4096,MamRep4096,MamRep4096,MamRep4096,MamRep4096,MamRep4096,MamRep4096,MamRep4096,MamRep4096,MamRep4096,MamRep4096,MamRep4096,MamRep4096,MamRep4096,MamRep4096,MamRep4096,MamRep4096,MamRep4096,MamRep4096,MamRep4096,MamRep4096	ACVR1,ADAMTS9,BMP2,BMP4,HEY1,MEF2C,SMAD6,SOX4,SOX9,TGFBR2
GO Biological Process	GO:0045428	regulation of nitric oxide biosynthetic process	209	1.868226e-4	1.000000e+0	1.153384e-2	2.805966e+0	6.058519e+0	17	4.766734e-3	1.337530e-2	3363	2.224984e-1	1.000000e+0	8.536714e-1	1.467949e+0	4.087336e+0	6	54	4.273504e-3	1.111111e-1	MamRep4096,MamRep4096,MamRep4096,MamRep4096,MamRep4096,MamRep4096,MamRep4096,MamRep4096,MamRep4096,MamRep4096,MamRep4096,MamRep4096,MamRep4096,MamRep4096,MamRep4096,MamRep4096,MamRep4096	CLU,IFNG,KLF4,PTK2B,SMAD3,ZC3H12A
GO Biological Process	GO:0071879	positive regulation of adrenergic receptor signaling pathway	210	1.893130e-4	1.000000e+0	1.163193e-2	6.103220e+0	1.146936e+0	7	9.023883e-4	5.507474e-3	3091	2.103308e-1	1.000000e+0	8.780001e-1	4.403846e+0	2.270742e-1	1	3	7.122507e-4	3.333333e-1	MamRep4096,MamRep4096,MamRep4096,MamRep4096,MamRep4096,MamRep4096,MamRep4096	NOS1
GO Biological Process	GO:0030513	positive regulation of BMP signaling pathway	211	1.903588e-4	1.000000e+0	1.164076e-2	2.705298e+0	6.653610e+0	18	5.234941e-3	1.416208e-2	333	2.149135e-3	1.000000e+0	8.327414e-2	3.302885e+0	2.422125e+0	8	32	5.698006e-3	2.500000e-1	MamRep4096,MamRep4096,MamRep4096,MamRep4096,MamRep4096,MamRep4096,MamRep4096,MamRep4096,MamRep4096,MamRep4096,MamRep4096,MamRep4096,MamRep4096,MamRep4096,MamRep4096,MamRep4096,MamRep4096,MamRep4096	BMP4,FOXD1,GDF2,MSX2,RBPJ,SMAD2,SULF1,ZNF423
GO Biological Process	GO:0045619	regulation of lymphocyte differentiation	212	2.008758e-4	1.000000e+0	1.222595e-2	1.843842e+0	2.223618e+1	41	1.749503e-2	3.225806e-2	1168	4.098927e-2	1.000000e+0	4.528121e-1	1.554299e+0	1.158079e+1	18	153	1.282051e-2	1.176471e-1	MamRep4096,MamRep4096,MamRep4096,MamRep4096,MamRep4096,MamRep4096,MamRep4096,MamRep4096,MamRep4096,MamRep4096,MamRep4096,MamRep4096,MamRep4096,MamRep4096,MamRep4096,MamRep4096,MamRep4096,MamRep4096,MamRep4096,MamRep4096,MamRep4096,MamRep4096,MamRep4096,MamRep4096,MamRep4096,MamRep4096,MamRep4096,MamRep4096,MamRep4096,MamRep4096,MamRep4096,MamRep4096,MamRep4096,MamRep4096,MamRep4096,MamRep4096,Mam…	BCL6,BMP4,CARD11,CD83,DUSP10,FBXO7,IFNG,IL4R,IL7R,INHBA,MMP14,NFATC2,NLRP3,PRDM1,RUNX1,SHB,TGFBR2,ZMIZ1
GO Biological Process	GO:0071877	regulation of adrenergic receptor signaling pathway	213	2.033320e-4	1.000000e+0	1.231734e-2	4.586293e+0	1.962369e+0	9	1.543957e-3	7.081039e-3	1530	6.998243e-2	1.000000e+0	5.901852e-1	4.403846e+0	4.541485e-1	2	6	1.424501e-3	3.333333e-1	MamRep4096,MamRep4096,MamRep4096,MamRep4096,MamRep4096,MamRep4096,MamRep4096,MamRep4096,MamRep4096	ADRA2A,NOS1
GO Biological Process	GO:0071038	nuclear polyadenylation-dependent tRNA catabolic process	214	2.093089e-4	1.000000e+0	1.262015e-2	2.702775e+1	1.109970e-1	3	8.733048e-5	2.360346e-3	4059	3.253698e-1	1.000000e+0	1.000000e+0	2.642308e+0	3.784571e-1	1	5	7.122507e-4	2.000000e-1	MamRep4096,MamRep4096,MamRep4096	EXOSC7
GO Biological Process	GO:0000467	exonucleolytic trimming to generate mature 3'-end of 5.8S rRNA from tricistronic rRNA transcript (SSU-rRNA, 5.8S rRNA, LSU-rRNA)	214	2.093089e-4	1.000000e+0	1.262015e-2	2.702775e+1	1.109970e-1	3	8.733048e-5	2.360346e-3	4059	3.253698e-1	1.000000e+0	1.000000e+0	2.642308e+0	3.784571e-1	1	5	7.122507e-4	2.000000e-1	MamRep4096,MamRep4096,MamRep4096	EXOSC7
GO Biological Process	GO:0008593	regulation of Notch signaling pathway	216	2.116980e-4	1.000000e+0	1.264602e-2	2.210213e+0	1.176357e+1	26	9.255370e-3	2.045633e-2	361	2.678971e-3	1.000000e+0	9.575281e-2	2.385417e+0	5.449782e+0	13	72	9.259259e-3	1.805556e-1	MamRep4096,MamRep4096,MamRep4096,MamRep4096,MamRep4096,MamRep4096,MamRep4096,MamRep4096,MamRep4096,MamRep4096,MamRep4096,MamRep4096,MamRep4096,MamRep4096,MamRep4096,MamRep4096,MamRep4096,MamRep4096,MamRep4096,MamRep4096,MamRep4096,MamRep4096,MamRep4096,MamRep4096,MamRep4096,MamRep4096	BCL6,BMP7,CNTN6,DLL1,EYA1,GATA2,HEY1,KIT,MMP14,NUMB,TSPAN14,TSPAN5,ZMIZ1
GO Biological Process	GO:0045717	negative regulation of fatty acid biosynthetic process	217	2.121700e-4	1.000000e+0	1.261580e-2	5.988542e+0	1.168899e+0	7	9.196686e-4	5.507474e-3	1918	8.407268e-2	1.000000e+0	5.655838e-1	2.831044e+0	1.059680e+0	3	14	2.136752e-3	2.142857e-1	MamRep4096,MamRep4096,MamRep4096,MamRep4096,MamRep4096,MamRep4096,MamRep4096	APOC3,INSIG2,WDTC1
GO Biological Process	GO:0044283	small molecule biosynthetic process	218	2.200305e-4	1.000000e+0	1.302318e-2	1.558808e+0	4.554764e+1	71	3.583606e-2	5.586153e-2	687	1.293784e-2	1.000000e+0	2.429941e-1	1.405483e+0	3.201747e+1	45	423	3.205128e-2	1.063830e-1	MamRep4096,MamRep4096,MamRep4096,MamRep4096,MamRep4096,MamRep4096,MamRep4096,MamRep4096,MamRep4096,MamRep4096,MamRep4096,MamRep4096,MamRep4096,MamRep4096,MamRep4096,MamRep4096,MamRep4096,MamRep4096,MamRep4096,MamRep4096,MamRep4096,MamRep4096,MamRep4096,MamRep4096,MamRep4096,MamRep4096,MamRep4096,MamRep4096,MamRep4096,MamRep4096,MamRep4096,MamRep4096,MamRep4096,MamRep4096,MamRep4096,MamRep4096,Mam…	AACS,ACACA,ACACB,ADCK3,ALDOB,APOA4,ARV1,BAAT,CFTR,CH25H,CNBP,CTH,DCN,DHFRL1,DHRS9,ELOVL5,FADS1,FOLH1,GAD1,GADL1,GCH1,GPD2,GPT2,HSD17B7,IMPAD1,INSIG2,LSS,LTA4H,MGST2,MMAB,MTHFD1,MVK,OSBP,PADI1,PADI3,PLA2G4A,QKI,RBP1,RFK,SDS,SEPHS1,SERINC5,SUCLA2,UST,VCAN
GO Biological Process	GO:0043987	histone H3-S10 phosphorylation	219	2.203628e-4	1.000000e+0	1.298329e-2	5.950827e+0	1.176307e+0	7	9.254973e-4	5.507474e-3	1530	6.998243e-2	1.000000e+0	5.901852e-1	4.403846e+0	4.541485e-1	2	6	1.424501e-3	3.333333e-1	MamRep4096,MamRep4096,MamRep4096,MamRep4096,MamRep4096,MamRep4096,MamRep4096	DRD1,VRK1
GO Biological Process	GO:0072278	metanephric comma-shaped body morphogenesis	220	2.204099e-4	1.000000e+0	1.292704e-2	1.399784e+1	2.857584e-1	4	2.248296e-4	3.147128e-3	3091	2.103308e-1	1.000000e+0	8.780001e-1	4.403846e+0	2.270742e-1	1	3	7.122507e-4	3.333333e-1	MamRep4096,MamRep4096,MamRep4096,MamRep4096	LHX1
GO Biological Process	GO:0043370	regulation of CD4-positive, alpha-beta T cell differentiation	221	2.221050e-4	1.000000e+0	1.296752e-2	2.763790e+0	6.150973e+0	17	4.839475e-3	1.337530e-2	1877	7.847517e-2	1.000000e+0	5.394593e-1	1.981731e+0	3.027656e+0	6	40	4.273504e-3	1.500000e-1	MamRep4096,MamRep4096,MamRep4096,MamRep4096,MamRep4096,MamRep4096,MamRep4096,MamRep4096,MamRep4096,MamRep4096,MamRep4096,MamRep4096,MamRep4096,MamRep4096,MamRep4096,MamRep4096,MamRep4096	BCL6,CD83,IFNG,IL4R,NLRP3,SHB
GO Biological Process	GO:2000744	positive regulation of anterior head development	222	2.243781e-4	1.000000e+0	1.304122e-2	1.393181e+1	2.871128e-1	4	2.258952e-4	3.147128e-3	2473	1.456574e-1	1.000000e+0	7.599747e-1	6.605769e+0	1.513828e-1	1	2	7.122507e-4	5.000000e-1	MamRep4096,MamRep4096,MamRep4096,MamRep4096	LHX1
GO Biological Process	GO:0006027	glycosaminoglycan catabolic process	223	2.253559e-4	1.000000e+0	1.303931e-2	2.511993e+0	7.961806e+0	20	6.264206e-3	1.573564e-2	2054	9.462394e-2	1.000000e+0	5.944171e-1	1.704715e+0	4.692868e+0	8	62	5.698006e-3	1.290323e-1	MamRep4096,MamRep4096,MamRep4096,MamRep4096,MamRep4096,MamRep4096,MamRep4096,MamRep4096,MamRep4096,MamRep4096,MamRep4096,MamRep4096,MamRep4096,MamRep4096,MamRep4096,MamRep4096,MamRep4096,MamRep4096,MamRep4096,MamRep4096	ACAN,CD44,DCN,PRELP,SDC3,SLC9A1,TMEM2,VCAN
GO Biological Process	GO:0046323	glucose import	224	2.272460e-4	1.000000e+0	1.308998e-2	5.920355e+0	1.182361e+0	7	9.302608e-4	5.507474e-3	1507	6.984840e-2	1.000000e+0	5.980451e-1	3.048817e+0	9.839884e-1	3	13	2.136752e-3	2.307692e-1	MamRep4096,MamRep4096,MamRep4096,MamRep4096,MamRep4096,MamRep4096,MamRep4096	DRD1,SLC2A10,SLC2A12
GO Biological Process	GO:0060067	cervix development	225	2.272557e-4	1.000000e+0	1.303236e-2	7.198406e+0	8.335179e-1	6	6.557969e-4	4.720692e-3	486	5.725418e-3	1.000000e+0	1.520063e-1	1.321154e+1	1.513828e-1	2	2	1.424501e-3	1.000000e+0	MamRep4096,MamRep4096,MamRep4096,MamRep4096,MamRep4096,MamRep4096	LHX1,WNT5A
GO Biological Process	GO:0018198	peptidyl-cysteine modification	226	2.282826e-4	1.000000e+0	1.303332e-2	4.513815e+0	1.993879e+0	9	1.568748e-3	7.081039e-3	3058	2.094504e-1	1.000000e+0	8.837601e-1	1.887363e+0	1.589520e+0	3	21	2.136752e-3	1.428571e-1	MamRep4096,MamRep4096,MamRep4096,MamRep4096,MamRep4096,MamRep4096,MamRep4096,MamRep4096,MamRep4096	GOLGA7B,NOS1,PRDX3
GO Biological Process	GO:1904798	positive regulation of core promoter binding	227	2.331529e-4	1.000000e+0	1.325274e-2	4.500691e+0	1.999693e+0	9	1.573322e-3	7.081039e-3	552	7.271643e-3	1.000000e+0	1.699747e-1	6.605769e+0	4.541485e-1	3	6	2.136752e-3	5.000000e-1	MamRep4096,MamRep4096,MamRep4096,MamRep4096,MamRep4096,MamRep4096,MamRep4096,MamRep4096,MamRep4096	CTNNB1,IFNG,KLF4
GO Biological Process	GO:0032731	positive regulation of interleukin-1 beta production	228	2.359883e-4	1.000000e+0	1.335507e-2	2.977318e+0	5.038092e+0	15	3.963880e-3	1.180173e-2	859	1.938902e-2	1.000000e+0	2.912416e-1	2.499480e+0	2.800582e+0	7	37	4.985755e-3	1.891892e-1	MamRep4096,MamRep4096,MamRep4096,MamRep4096,MamRep4096,MamRep4096,MamRep4096,MamRep4096,MamRep4096,MamRep4096,MamRep4096,MamRep4096,MamRep4096,MamRep4096,MamRep4096	IFI16,IFNG,ISL1,NLRP3,PANX1,SMAD3,WNT5A
GO Biological Process	GO:0042117	monocyte activation	229	2.363753e-4	1.000000e+0	1.331856e-2	5.881524e+0	1.190168e+0	7	9.364027e-4	5.507474e-3	5001	4.673006e-1	1.000000e+0	1.000000e+0	1.651442e+0	6.055313e-1	1	8	7.122507e-4	1.250000e-1	MamRep4096,MamRep4096,MamRep4096,MamRep4096,MamRep4096,MamRep4096,MamRep4096	FOXP1
GO Biological Process	GO:1904019	epithelial cell apoptotic process	230	2.366413e-4	1.000000e+0	1.327558e-2	3.496141e+0	3.432356e+0	12	2.700516e-3	9.441385e-3	1319	4.929536e-2	1.000000e+0	4.822275e-1	2.446581e+0	2.043668e+0	5	27	3.561254e-3	1.851852e-1	MamRep4096,MamRep4096,MamRep4096,MamRep4096,MamRep4096,MamRep4096,MamRep4096,MamRep4096,MamRep4096,MamRep4096,MamRep4096,MamRep4096	COL4A3,DAB2IP,RYR2,SIX3,TGFBR2
GO Biological Process	GO:1905710	positive regulation of membrane permeability	231	2.367019e-4	1.000000e+0	1.322149e-2	4.071577e+0	2.456051e+0	10	1.932377e-3	7.867821e-3	888	2.194990e-2	1.000000e+0	3.189409e-1	3.002622e+0	1.665211e+0	5	22	3.561254e-3	2.272727e-1	MamRep4096,MamRep4096,MamRep4096,MamRep4096,MamRep4096,MamRep4096,MamRep4096,MamRep4096,MamRep4096,MamRep4096	EYA2,PMAIP1,PPIF,SLC9A1,STPG1
GO Biological Process	GO:0046470	phosphatidylcholine metabolic process	232	2.414976e-4	1.000000e+0	1.343122e-2	2.743502e+0	6.196461e+0	17	4.875264e-3	1.337530e-2	2170	1.123468e-1	1.000000e+0	6.680234e-1	1.585385e+0	5.676856e+0	9	75	6.410256e-3	1.200000e-1	MamRep4096,MamRep4096,MamRep4096,MamRep4096,MamRep4096,MamRep4096,MamRep4096,MamRep4096,MamRep4096,MamRep4096,MamRep4096,MamRep4096,MamRep4096,MamRep4096,MamRep4096,MamRep4096,MamRep4096	AGPAT6,APOA4,CDS1,CHKA,CSNK2A1,CSNK2A2,MBOAT2,PLA2G4A,SLC44A1
GO Biological Process	GO:0033993	response to lipid	233	2.431612e-4	1.000000e+0	1.346570e-2	1.329632e+0	1.135652e+2	151	8.935109e-2	1.188041e-1	236	8.961945e-4	1.000000e+0	4.899830e-2	1.394023e+0	6.312664e+1	88	834	6.267806e-2	1.055156e-1	MamRep4096,MamRep4096,MamRep4096,MamRep4096,MamRep4096,MamRep4096,MamRep4096,MamRep4096,MamRep4096,MamRep4096,MamRep4096,MamRep4096,MamRep4096,MamRep4096,MamRep4096,MamRep4096,MamRep4096,MamRep4096,MamRep4096,MamRep4096,MamRep4096,MamRep4096,MamRep4096,MamRep4096,MamRep4096,MamRep4096,MamRep4096,MamRep4096,MamRep4096,MamRep4096,MamRep4096,MamRep4096,MamRep4096,MamRep4096,MamRep4096,MamRep4096,Mam…	AACS,ABCA1,ACACA,ANXA3,AR,ARNT2,BMP4,BMP7,BRINP1,BRINP3,CCL2,CCNE1,CFTR,CSNK2A1,CTNNB1,CXCL13,CYP24A1,DAB2IP,DCN,DUSP10,ESR1,ESRRB,FER,FFAR2,FOSL1,FOXP1,FZD10,GATA2,GCH1,GJA1,GJB2,GJB6,GNG2,GRIP1,HDAC2,HEY1,HNMT,HNRNPD,IDH1,IFNG,IL8,INHBA,INSIG2,ISL1,KLF4,MED30,MED4,MEF2C,MGARP,MGST2,MSX2,NCOA3,NLRP3,NR2F2,NR4A2,NR4A3,NR5A2,NRIP1,NTRK3,PAM,PDE4D,PDK4,PDX1,PENK,PITX2,PMEPA1,PPARGC1B,PRDX3,PTK2B,RA…
GO Biological Process	GO:0031329	regulation of cellular catabolic process	234	2.454130e-4	1.000000e+0	1.353232e-2	1.552707e+0	4.572660e+1	71	3.597687e-2	5.586153e-2	613	9.418982e-3	1.000000e+0	1.982596e-1	1.438880e+0	3.057933e+1	44	404	3.133903e-2	1.089109e-1	MamRep4096,MamRep4096,MamRep4096,MamRep4096,MamRep4096,MamRep4096,MamRep4096,MamRep4096,MamRep4096,MamRep4096,MamRep4096,MamRep4096,MamRep4096,MamRep4096,MamRep4096,MamRep4096,MamRep4096,MamRep4096,MamRep4096,MamRep4096,MamRep4096,MamRep4096,MamRep4096,MamRep4096,MamRep4096,MamRep4096,MamRep4096,MamRep4096,MamRep4096,MamRep4096,MamRep4096,MamRep4096,MamRep4096,MamRep4096,MamRep4096,MamRep4096,Mam…	ABHD5,ACACB,ADRA2A,ANXA2,APOA4,APOC3,CEBPA,CLU,CNOT7,CTSC,DAB2IP,DACT1,ESRRB,FHIT,GCLC,HTR2A,IDH1,IFNG,IRS1,KCNE2,LAMP3,LAPTM4B,LONRF3,MAD2L1,N4BP1,NELL1,OPHN1,PARK2,PSMB2,PSMD7,PTK2B,PYHIN1,RAD23B,RFWD2,RNF19A,SCARB1,SNCA,TIMP3,TNFAIP3,TNRC6B,TRIM67,UBE2E1,UBQLN2,ZC3H12A
GO Biological Process	GO:0050810	regulation of steroid biosynthetic process	235	2.459290e-4	1.000000e+0	1.350307e-2	2.272173e+0	1.056258e+1	24	8.310446e-3	1.888277e-2	587	8.369834e-3	1.000000e+0	1.839795e-1	2.094512e+0	6.206696e+0	13	82	9.259259e-3	1.585366e-1	MamRep4096,MamRep4096,MamRep4096,MamRep4096,MamRep4096,MamRep4096,MamRep4096,MamRep4096,MamRep4096,MamRep4096,MamRep4096,MamRep4096,MamRep4096,MamRep4096,MamRep4096,MamRep4096,MamRep4096,MamRep4096,MamRep4096,MamRep4096,MamRep4096,MamRep4096,MamRep4096,MamRep4096	ACACA,ACACB,BMP2,BMP5,FGF1,GPAM,IFNG,INSIG2,LSS,MVK,PROX1,RAN,STARD4
GO Biological Process	GO:0006942	regulation of striated muscle contraction	236	2.462128e-4	1.000000e+0	1.346137e-2	2.055257e+0	1.459672e+1	30	1.148444e-2	2.360346e-2	1018	3.055885e-2	1.000000e+0	3.873289e-1	1.822281e+0	6.585153e+0	12	87	8.547009e-3	1.379310e-1	MamRep4096,MamRep4096,MamRep4096,MamRep4096,MamRep4096,MamRep4096,MamRep4096,MamRep4096,MamRep4096,MamRep4096,MamRep4096,MamRep4096,MamRep4096,MamRep4096,MamRep4096,MamRep4096,MamRep4096,MamRep4096,MamRep4096,MamRep4096,MamRep4096,MamRep4096,MamRep4096,MamRep4096,MamRep4096,MamRep4096,MamRep4096,MamRep4096,MamRep4096,MamRep4096	CALM1,CALM3,FGF13,JUP,NOS1,PDE4D,RYR2,SLC8A1,SLC8A3,SLC9A1,SRI,ZC3H12A
GO Biological Process	GO:0040017	positive regulation of locomotion	237	2.462250e-4	1.000000e+0	1.340524e-2	1.421436e+0	7.386895e+1	105	5.811877e-2	8.261212e-2	127	1.449378e-4	1.000000e+0	1.472545e-2	1.633836e+0	3.549927e+1	58	469	4.131054e-2	1.236674e-1	MamRep4096,MamRep4096,MamRep4096,MamRep4096,MamRep4096,MamRep4096,MamRep4096,MamRep4096,MamRep4096,MamRep4096,MamRep4096,MamRep4096,MamRep4096,MamRep4096,MamRep4096,MamRep4096,MamRep4096,MamRep4096,MamRep4096,MamRep4096,MamRep4096,MamRep4096,MamRep4096,MamRep4096,MamRep4096,MamRep4096,MamRep4096,MamRep4096,MamRep4096,MamRep4096,MamRep4096,MamRep4096,MamRep4096,MamRep4096,MamRep4096,MamRep4096,Mam…	ACVR1,ADRA2A,ANXA3,BMP2,BMP4,BMP7,CCBE1,CCL2,CCR6,CDH13,CLASP1,CXCL13,DAB2IP,DRD1,FER,FGF1,FGF18,FGF7,FGFR1OP,FOXP1,HAS2,IFNG,IL8,ITGA4,ITGB3,KDR,KIT,LGALS3,MMP14,NRP1,NTRK3,NUMB,ONECUT1,PAK3,PDGFB,PLAU,PREX1,PROX1,PTK2B,PTPRC,RRAS2,SASH1,SCARB1,SCG2,SEMA5A,SEMA6A,SEMA6D,SLC8A1,SMAD3,SOX9,SPOCK2,TGFBR2,THBS4,TMSB15B,TRIM32,TRPV4,WNT5A,ZC3H12A
GO Biological Process	GO:0003272	endocardial cushion formation	238	2.595183e-4	1.000000e+0	1.406960e-2	3.709126e+0	2.965658e+0	11	2.333327e-3	8.654603e-3	540	7.067929e-3	1.000000e+0	1.688842e-1	3.885747e+0	1.286754e+0	5	17	3.561254e-3	2.941176e-1	MamRep4096,MamRep4096,MamRep4096,MamRep4096,MamRep4096,MamRep4096,MamRep4096,MamRep4096,MamRep4096,MamRep4096,MamRep4096	BMP5,BMP7,HEY1,MSX2,RBPJ
GO Biological Process	GO:0030099	myeloid cell differentiation	239	2.656041e-4	1.000000e+0	1.433929e-2	1.789220e+0	2.403282e+1	43	1.890859e-2	3.383163e-2	829	1.811631e-2	1.000000e+0	2.819720e-1	1.590918e+0	1.445706e+1	23	191	1.638177e-2	1.204188e-1	MamRep4096,MamRep4096,MamRep4096,MamRep4096,MamRep4096,MamRep4096,MamRep4096,MamRep4096,MamRep4096,MamRep4096,MamRep4096,MamRep4096,MamRep4096,MamRep4096,MamRep4096,MamRep4096,MamRep4096,MamRep4096,MamRep4096,MamRep4096,MamRep4096,MamRep4096,MamRep4096,MamRep4096,MamRep4096,MamRep4096,MamRep4096,MamRep4096,MamRep4096,MamRep4096,MamRep4096,MamRep4096,MamRep4096,MamRep4096,MamRep4096,MamRep4096,Mam…	ANXA2,BATF,BCL6,BMP4,CEBPA,CTNNB1,DCSTAMP,FOXP1,GATA2,GLO1,IFI16,INHBA,KIT,LRRK1,MEF2C,MEIS1,PRDX3,RBPJ,SNX10,SOX6,SP3,TGFBR2,TGFBR3
GO Biological Process	GO:0072666	establishment of protein localization to vacuole	240	2.706057e-4	1.000000e+0	1.454844e-2	3.443872e+0	3.484450e+0	12	2.741503e-3	9.441385e-3	676	1.233752e-2	1.000000e+0	2.354897e-1	2.720023e+0	2.573508e+0	7	34	4.985755e-3	2.058824e-1	MamRep4096,MamRep4096,MamRep4096,MamRep4096,MamRep4096,MamRep4096,MamRep4096,MamRep4096,MamRep4096,MamRep4096,MamRep4096,MamRep4096	AP3M1,CLU,HSPA8,RAB7A,SCARB2,TNFAIP3,VTI1A
GO Biological Process	GO:0071467	cellular response to pH	241	2.708443e-4	1.000000e+0	1.450085e-2	6.963476e+0	8.616386e-1	6	6.779218e-4	4.720692e-3	6547	7.760275e-1	1.000000e+0	1.000000e+0	6.953441e-1	1.438137e+0	1	19	7.122507e-4	5.263158e-2	MamRep4096,MamRep4096,MamRep4096,MamRep4096,MamRep4096,MamRep4096	SLC9A1
GO Biological Process	GO:0016126	sterol biosynthetic process	242	2.728998e-4	1.000000e+0	1.455052e-2	3.240788e+0	4.011370e+0	13	3.156074e-3	1.022817e-2	530	6.807458e-3	1.000000e+0	1.657295e-1	2.584866e+0	3.481805e+0	9	46	6.410256e-3	1.956522e-1	MamRep4096,MamRep4096,MamRep4096,MamRep4096,MamRep4096,MamRep4096,MamRep4096,MamRep4096,MamRep4096,MamRep4096,MamRep4096,MamRep4096,MamRep4096	APOA4,ARV1,CFTR,CH25H,CNBP,HSD17B7,INSIG2,LSS,MVK
GO Biological Process	GO:0045410	positive regulation of interleukin-6 biosynthetic process	243	2.732950e-4	1.000000e+0	1.451163e-2	9.024909e+0	5.540222e-1	5	4.358947e-4	3.933910e-3	5001	4.673006e-1	1.000000e+0	1.000000e+0	1.651442e+0	6.055313e-1	1	8	7.122507e-4	1.250000e-1	MamRep4096,MamRep4096,MamRep4096,MamRep4096,MamRep4096	IFNG
GO Biological Process	GO:0002063	chondrocyte development	244	2.739771e-4	1.000000e+0	1.448822e-2	2.473405e+0	8.086020e+0	20	6.361936e-3	1.573564e-2	27	1.661334e-6	2.143619e-2	7.939331e-4	6.005245e+0	1.665211e+0	10	22	7.122507e-3	4.545455e-1	MamRep4096,MamRep4096,MamRep4096,MamRep4096,MamRep4096,MamRep4096,MamRep4096,MamRep4096,MamRep4096,MamRep4096,MamRep4096,MamRep4096,MamRep4096,MamRep4096,MamRep4096,MamRep4096,MamRep4096,MamRep4096,MamRep4096,MamRep4096	CHSY1,FGF18,IMPAD1,MATN1,MEX3C,MSX2,SOX9,SULF1,SULF2,TGFBR2
GO Biological Process	GO:0032747	positive regulation of interleukin-23 production	245	2.759526e-4	1.000000e+0	1.453313e-2	9.005717e+0	5.552029e-1	5	4.368237e-4	3.933910e-3	4059	3.253698e-1	1.000000e+0	1.000000e+0	2.642308e+0	3.784571e-1	1	5	7.122507e-4	2.000000e-1	MamRep4096,MamRep4096,MamRep4096,MamRep4096,MamRep4096	IFNG
GO Biological Process	GO:0009880	embryonic pattern specification	246	2.769458e-4	1.000000e+0	1.452614e-2	2.069639e+0	1.401210e+1	29	1.102447e-2	2.281668e-2	60	1.977077e-5	2.551022e-1	4.251704e-3	3.252071e+0	4.919942e+0	16	65	1.139601e-2	2.461538e-1	MamRep4096,MamRep4096,MamRep4096,MamRep4096,MamRep4096,MamRep4096,MamRep4096,MamRep4096,MamRep4096,MamRep4096,MamRep4096,MamRep4096,MamRep4096,MamRep4096,MamRep4096,MamRep4096,MamRep4096,MamRep4096,MamRep4096,MamRep4096,MamRep4096,MamRep4096,MamRep4096,MamRep4096,MamRep4096,MamRep4096,MamRep4096,MamRep4096,MamRep4096	BMP7,COBL,CTNNB1,DISP1,DLL1,LHX1,MEOX1,NEUROG1,NRP1,SATB2,SMAD2,SMAD3,SMAD6,TBX3,TMED2,WNT5A
GO Biological Process	GO:0032770	positive regulation of monooxygenase activity	247	2.793944e-4	1.000000e+0	1.459525e-2	3.676487e+0	2.991987e+0	11	2.354042e-3	8.654603e-3	1066	3.126655e-2	1.000000e+0	3.784543e-1	2.752404e+0	1.816594e+0	5	24	3.561254e-3	2.083333e-1	MamRep4096,MamRep4096,MamRep4096,MamRep4096,MamRep4096,MamRep4096,MamRep4096,MamRep4096,MamRep4096,MamRep4096,MamRep4096	GCH1,GDNF,IFNG,PTK2B,SCARB1
GO Biological Process	GO:0060317	cardiac epithelial to mesenchymal transition	248	2.817178e-4	1.000000e+0	1.465728e-2	2.706366e+0	6.281486e+0	17	4.942161e-3	1.337530e-2	707	1.385376e-2	1.000000e+0	2.528360e-1	2.935897e+0	2.043668e+0	6	27	4.273504e-3	2.222222e-1	MamRep4096,MamRep4096,MamRep4096,MamRep4096,MamRep4096,MamRep4096,MamRep4096,MamRep4096,MamRep4096,MamRep4096,MamRep4096,MamRep4096,MamRep4096,MamRep4096,MamRep4096,MamRep4096,MamRep4096	BMP2,HAS2,HEY1,MSX2,RBPJ,TGFBR3
GO Biological Process	GO:0031284	positive regulation of guanylate cyclase activity	249	2.885676e-4	1.000000e+0	1.495336e-2	5.688069e+0	1.230646e+0	7	9.682502e-4	5.507474e-3	5649	5.793883e-1	1.000000e+0	1.000000e+0	1.201049e+0	8.326055e-1	1	11	7.122507e-4	9.090909e-2	MamRep4096,MamRep4096,MamRep4096,MamRep4096,MamRep4096,MamRep4096,MamRep4096	NOS1
GO Biological Process	GO:0007398	ectoderm development	250	2.952798e-4	1.000000e+0	1.523998e-2	3.410142e+0	3.518915e+0	12	2.768619e-3	9.441385e-3	1436	5.974437e-2	1.000000e+0	5.368256e-1	2.642308e+0	1.513828e+0	4	20	2.849003e-3	2.000000e-1	MamRep4096,MamRep4096,MamRep4096,MamRep4096,MamRep4096,MamRep4096,MamRep4096,MamRep4096,MamRep4096,MamRep4096,MamRep4096,MamRep4096	CTNNB1,LHX1,NF2,STX2
GO Biological Process	GO:0006695	cholesterol biosynthetic process	251	3.020811e-4	1.000000e+0	1.552889e-2	3.401376e+0	3.527984e+0	12	2.775755e-3	9.441385e-3	642	1.065792e-2	1.000000e+0	2.142043e-1	2.577861e+0	3.103348e+0	8	41	5.698006e-3	1.951220e-1	MamRep4096,MamRep4096,MamRep4096,MamRep4096,MamRep4096,MamRep4096,MamRep4096,MamRep4096,MamRep4096,MamRep4096,MamRep4096,MamRep4096	APOA4,ARV1,CFTR,CNBP,HSD17B7,INSIG2,LSS,MVK
GO Biological Process	GO:0060056	mammary gland involution	252	3.029813e-4	1.000000e+0	1.551336e-2	8.822284e+0	5.667466e-1	5	4.459061e-4	3.933910e-3	1530	6.998243e-2	1.000000e+0	5.901852e-1	4.403846e+0	4.541485e-1	2	6	1.424501e-3	3.333333e-1	MamRep4096,MamRep4096,MamRep4096,MamRep4096,MamRep4096	BSX,IGFBP5
GO Biological Process	GO:0060411	cardiac septum morphogenesis	253	3.060745e-4	1.000000e+0	1.560980e-2	1.889731e+0	1.905033e+1	36	1.498846e-2	2.832415e-2	37	4.527902e-6	5.842352e-2	1.579014e-3	3.455325e+0	4.919942e+0	17	65	1.210826e-2	2.615385e-1	MamRep4096,MamRep4096,MamRep4096,MamRep4096,MamRep4096,MamRep4096,MamRep4096,MamRep4096,MamRep4096,MamRep4096,MamRep4096,MamRep4096,MamRep4096,MamRep4096,MamRep4096,MamRep4096,MamRep4096,MamRep4096,MamRep4096,MamRep4096,MamRep4096,MamRep4096,MamRep4096,MamRep4096,MamRep4096,MamRep4096,MamRep4096,MamRep4096,MamRep4096,MamRep4096,MamRep4096,MamRep4096,MamRep4096,MamRep4096,MamRep4096,MamRep4096	ACVR1,BMP4,BMP5,BMP7,HEY1,ISL1,LRP2,MSX2,NRP1,PITX2,PROX1,SMAD6,SOX4,TBX3,TGFBR2,TGFBR3,WNT5A
GO Biological Process	GO:1904796	regulation of core promoter binding	254	3.060827e-4	1.000000e+0	1.554876e-2	4.334079e+0	2.076566e+0	9	1.633805e-3	7.081039e-3	660	1.201308e-2	1.000000e+0	2.348557e-1	5.662088e+0	5.298399e-1	3	7	2.136752e-3	4.285714e-1	MamRep4096,MamRep4096,MamRep4096,MamRep4096,MamRep4096,MamRep4096,MamRep4096,MamRep4096,MamRep4096	CTNNB1,IFNG,KLF4
GO Biological Process	GO:0097094	craniofacial suture morphogenesis	255	3.184089e-4	1.000000e+0	1.611149e-2	3.027577e+0	4.624160e+0	14	3.638206e-3	1.101495e-2	279	1.560934e-3	1.000000e+0	7.218900e-2	4.403846e+0	1.362445e+0	6	18	4.273504e-3	3.333333e-1	MamRep4096,MamRep4096,MamRep4096,MamRep4096,MamRep4096,MamRep4096,MamRep4096,MamRep4096,MamRep4096,MamRep4096,MamRep4096,MamRep4096,MamRep4096,MamRep4096	BMP4,FOXN3,INSIG2,MMP14,MSX2,NEUROG1
GO Biological Process	GO:0031282	regulation of guanylate cyclase activity	256	3.204162e-4	1.000000e+0	1.614973e-2	5.588681e+0	1.252532e+0	7	9.854694e-4	5.507474e-3	5964	6.406884e-1	1.000000e+0	1.000000e+0	1.016272e+0	9.839884e-1	1	13	7.122507e-4	7.692308e-2	MamRep4096,MamRep4096,MamRep4096,MamRep4096,MamRep4096,MamRep4096,MamRep4096	NOS1
GO Biological Process	GO:0061312	BMP signaling pathway involved in heart development	257	3.226411e-4	1.000000e+0	1.619859e-2	4.302372e+0	2.091869e+0	9	1.645845e-3	7.081039e-3	552	7.271643e-3	1.000000e+0	1.699747e-1	6.605769e+0	4.541485e-1	3	6	2.136752e-3	5.000000e-1	MamRep4096,MamRep4096,MamRep4096,MamRep4096,MamRep4096,MamRep4096,MamRep4096,MamRep4096,MamRep4096	ACVR1,BMP4,MSX2
GO Biological Process	GO:0045080	positive regulation of chemokine biosynthetic process	258	3.237003e-4	1.000000e+0	1.618878e-2	5.579078e+0	1.254688e+0	7	9.871658e-4	5.507474e-3	2823	1.720683e-1	1.000000e+0	7.864673e-1	2.642308e+0	7.569141e-1	2	10	1.424501e-3	2.000000e-1	MamRep4096,MamRep4096,MamRep4096,MamRep4096,MamRep4096,MamRep4096,MamRep4096	IFNG,WNT5A
GO Biological Process	GO:0046889	positive regulation of lipid biosynthetic process	259	3.239965e-4	1.000000e+0	1.614103e-2	2.440486e+0	8.195088e+0	20	6.447748e-3	1.573564e-2	877	2.132314e-2	1.000000e+0	3.137200e-1	2.064303e+0	4.844250e+0	10	64	7.122507e-3	1.562500e-1	MamRep4096,MamRep4096,MamRep4096,MamRep4096,MamRep4096,MamRep4096,MamRep4096,MamRep4096,MamRep4096,MamRep4096,MamRep4096,MamRep4096,MamRep4096,MamRep4096,MamRep4096,MamRep4096,MamRep4096,MamRep4096,MamRep4096,MamRep4096	APOA4,CNEP1R1,ELOVL5,FGF1,HTR2A,IFNG,NSMAF,SCARB1,SORBS1,STARD4
GO Biological Process	GO:1902653	secondary alcohol biosynthetic process	260	3.324139e-4	1.000000e+0	1.649668e-2	3.364700e+0	3.566440e+0	12	2.806011e-3	9.441385e-3	673	1.231469e-2	1.000000e+0	2.361017e-1	2.516484e+0	3.179039e+0	8	42	5.698006e-3	1.904762e-1	MamRep4096,MamRep4096,MamRep4096,MamRep4096,MamRep4096,MamRep4096,MamRep4096,MamRep4096,MamRep4096,MamRep4096,MamRep4096,MamRep4096	APOA4,ARV1,CFTR,CNBP,HSD17B7,INSIG2,LSS,MVK
GO Biological Process	GO:0009236	cobalamin biosynthetic process	261	3.376432e-4	1.000000e+0	1.669199e-2	1.249722e+1	3.200712e-1	4	2.518263e-4	3.147128e-3	3091	2.103308e-1	1.000000e+0	8.780001e-1	4.403846e+0	2.270742e-1	1	3	7.122507e-4	3.333333e-1	MamRep4096,MamRep4096,MamRep4096,MamRep4096	MMAB
GO Biological Process	GO:0006026	aminoglycan catabolic process	262	3.389971e-4	1.000000e+0	1.669496e-2	2.431633e+0	8.224924e+0	20	6.471223e-3	1.573564e-2	2340	1.322522e-1	1.000000e+0	7.292522e-1	1.577497e+0	5.071325e+0	8	67	5.698006e-3	1.194030e-1	MamRep4096,MamRep4096,MamRep4096,MamRep4096,MamRep4096,MamRep4096,MamRep4096,MamRep4096,MamRep4096,MamRep4096,MamRep4096,MamRep4096,MamRep4096,MamRep4096,MamRep4096,MamRep4096,MamRep4096,MamRep4096,MamRep4096,MamRep4096	ACAN,CD44,DCN,PRELP,SDC3,SLC9A1,TMEM2,VCAN
GO Biological Process	GO:0009065	glutamine family amino acid catabolic process	263	3.449318e-4	1.000000e+0	1.692264e-2	3.350600e+0	3.581448e+0	12	2.817819e-3	9.441385e-3	2215	1.162092e-1	1.000000e+0	6.769514e-1	2.113846e+0	1.892285e+0	4	25	2.849003e-3	1.600000e-1	MamRep4096,MamRep4096,MamRep4096,MamRep4096,MamRep4096,MamRep4096,MamRep4096,MamRep4096,MamRep4096,MamRep4096,MamRep4096,MamRep4096	DAO,FAH,GAD1,NOS1
GO Biological Process	GO:0071407	cellular response to organic cyclic compound	264	3.464960e-4	1.000000e+0	1.693499e-2	1.404904e+0	7.545002e+1	106	5.936272e-2	8.339890e-2	64	2.216566e-5	2.860035e-1	4.468805e-3	1.694466e+0	3.777001e+1	64	499	4.558405e-2	1.282565e-1	MamRep4096,MamRep4096,MamRep4096,MamRep4096,MamRep4096,MamRep4096,MamRep4096,MamRep4096,MamRep4096,MamRep4096,MamRep4096,MamRep4096,MamRep4096,MamRep4096,MamRep4096,MamRep4096,MamRep4096,MamRep4096,MamRep4096,MamRep4096,MamRep4096,MamRep4096,MamRep4096,MamRep4096,MamRep4096,MamRep4096,MamRep4096,MamRep4096,MamRep4096,MamRep4096,MamRep4096,MamRep4096,MamRep4096,MamRep4096,MamRep4096,MamRep4096,Mam…	AACS,ABCA1,AR,ATG7,BMP2,BMP4,BMP7,CCL2,CCNE1,CEBPA,CFTR,CIB2,CTNNB1,CYP24A1,DRD1,ESR1,ESRRB,GCLC,GJB2,GNG2,GRIP1,HDAC2,HEY1,HNRNPD,ID1,IGFBP5,INHBA,ISL1,JUP,KLF4,MED30,MED4,MEF2C,MGARP,MSX2,NCOA3,NR2F2,NR4A2,NR4A3,NR5A2,NRIP1,PAK3,PARK2,PDE4D,PDGFB,PENK,PMEPA1,PPARGC1B,RAN,RAP1B,RYR2,SLC6A4,SLC8A1,SLC8A3,SLC9A1,SMAD2,SMAD3,SNCA,SPIDR,SSTR4,TIPARP,URI1,YAP1,ZC3H12A
GO Biological Process	GO:1901796	regulation of signal transduction by p53 class mediator	265	3.531732e-4	1.000000e+0	1.719620e-2	1.959370e+0	1.633178e+1	32	1.284955e-2	2.517703e-2	4326	3.547886e-1	1.000000e+0	1.000000e+0	1.125983e+0	1.332169e+1	15	176	1.068376e-2	8.522727e-2	MamRep4096,MamRep4096,MamRep4096,MamRep4096,MamRep4096,MamRep4096,MamRep4096,MamRep4096,MamRep4096,MamRep4096,MamRep4096,MamRep4096,MamRep4096,MamRep4096,MamRep4096,MamRep4096,MamRep4096,MamRep4096,MamRep4096,MamRep4096,MamRep4096,MamRep4096,MamRep4096,MamRep4096,MamRep4096,MamRep4096,MamRep4096,MamRep4096,MamRep4096,MamRep4096,MamRep4096,MamRep4096	CD44,CHD3,CSNK2A1,CSNK2A2,DYRK2,HDAC2,NUAK1,PARK2,PMAIP1,PYHIN1,RBBP8,RMI1,SPRED2,TAF4,TP53INP1
GO Biological Process	GO:0045833	negative regulation of lipid metabolic process	266	3.571719e-4	1.000000e+0	1.732552e-2	2.361220e+0	8.893708e+0	21	6.997410e-3	1.652242e-2	684	1.260333e-2	1.000000e+0	2.377497e-1	2.058941e+0	5.828239e+0	12	77	8.547009e-3	1.558442e-1	MamRep4096,MamRep4096,MamRep4096,MamRep4096,MamRep4096,MamRep4096,MamRep4096,MamRep4096,MamRep4096,MamRep4096,MamRep4096,MamRep4096,MamRep4096,MamRep4096,MamRep4096,MamRep4096,MamRep4096,MamRep4096,MamRep4096,MamRep4096,MamRep4096	ACACB,ADRA2A,APOC3,BMP2,BMP5,DAB2IP,HCAR2,INSIG2,PDGFB,PROX1,SIK1,WDTC1
GO Biological Process	GO:0006623	protein targeting to vacuole	267	3.574840e-4	1.000000e+0	1.727572e-2	3.568907e+0	3.082176e+0	11	2.425001e-3	8.654603e-3	982	2.664353e-2	1.000000e+0	3.500830e-1	2.557072e+0	2.346434e+0	6	31	4.273504e-3	1.935484e-1	MamRep4096,MamRep4096,MamRep4096,MamRep4096,MamRep4096,MamRep4096,MamRep4096,MamRep4096,MamRep4096,MamRep4096,MamRep4096	AP3M1,CLU,HSPA8,RAB7A,SCARB2,VTI1A
GO Biological Process	GO:0051043	regulation of membrane protein ectodomain proteolysis	268	3.577295e-4	1.000000e+0	1.722307e-2	3.860873e+0	2.590088e+0	10	2.037834e-3	7.867821e-3	3417	2.298692e-1	1.000000e+0	8.680135e-1	1.801573e+0	1.665211e+0	3	22	2.136752e-3	1.363636e-1	MamRep4096,MamRep4096,MamRep4096,MamRep4096,MamRep4096,MamRep4096,MamRep4096,MamRep4096,MamRep4096,MamRep4096	ADRA2A,IFNG,TIMP3
GO Biological Process	GO:1903759	signal transduction involved in regulation of aerobic respiration	269	3.583662e-4	1.000000e+0	1.718959e-2	2.246660e+1	1.335316e-1	3	1.050602e-4	2.360346e-3	1622	7.569141e-2	1.000000e+0	6.021247e-1	1.321154e+1	7.569141e-2	1	1	7.122507e-4	1.000000e+0	MamRep4096,MamRep4096,MamRep4096	TRPV4
GO Biological Process	GO:1903444	negative regulation of brown fat cell differentiation	269	3.583662e-4	1.000000e+0	1.718959e-2	2.246660e+1	1.335316e-1	3	1.050602e-4	2.360346e-3	1622	7.569141e-2	1.000000e+0	6.021247e-1	1.321154e+1	7.569141e-2	1	1	7.122507e-4	1.000000e+0	MamRep4096,MamRep4096,MamRep4096	TRPV4
GO Biological Process	GO:0097497	blood vessel endothelial cell delamination	269	3.583662e-4	1.000000e+0	1.718959e-2	2.246660e+1	1.335316e-1	3	1.050602e-4	2.360346e-3	1622	7.569141e-2	1.000000e+0	6.021247e-1	1.321154e+1	7.569141e-2	1	1	7.122507e-4	1.000000e+0	MamRep4096,MamRep4096,MamRep4096	TRPV4
GO Biological Process	GO:0006524	alanine catabolic process	272	3.600366e-4	1.000000e+0	1.707924e-2	1.228477e+1	3.256064e-1	4	2.561812e-4	3.147128e-3	1263	4.907883e-2	1.000000e+0	5.013968e-1	5.284615e+0	3.784571e-1	2	5	1.424501e-3	4.000000e-1	MamRep4096,MamRep4096,MamRep4096,MamRep4096	DAO,GPT2
GO Biological Process	GO:1902159	regulation of cyclic nucleotide-gated ion channel activity	273	3.655694e-4	1.000000e+0	1.727818e-2	1.223482e+1	3.269358e-1	4	2.572273e-4	3.147128e-3	486	5.725418e-3	1.000000e+0	1.520063e-1	1.321154e+1	1.513828e-1	2	2	1.424501e-3	1.000000e+0	MamRep4096,MamRep4096,MamRep4096,MamRep4096	CFTR,KCNE2
GO Biological Process	GO:0001832	blastocyst growth	274	3.754807e-4	1.000000e+0	1.768185e-2	6.543715e+0	9.169104e-1	6	7.214086e-4	4.720692e-3	4009	3.157234e-1	1.000000e+0	1.000000e+0	1.761538e+0	1.135371e+0	2	15	1.424501e-3	1.333333e-1	MamRep4096,MamRep4096,MamRep4096,MamRep4096,MamRep4096,MamRep4096	GINS4,SALL4
GO Biological Process	GO:0000289	nuclear-transcribed mRNA poly(A) tail shortening	275	3.779743e-4	1.000000e+0	1.773455e-2	3.833390e+0	2.608657e+0	10	2.052445e-3	7.867821e-3	914	2.290946e-2	1.000000e+0	3.234144e-1	2.642308e+0	2.270742e+0	6	30	4.273504e-3	2.000000e-1	MamRep4096,MamRep4096,MamRep4096,MamRep4096,MamRep4096,MamRep4096,MamRep4096,MamRep4096,MamRep4096,MamRep4096	CNOT10,CNOT2,CNOT6L,CNOT7,SAMD4A,ZCCHC6
GO Biological Process	GO:0060443	mammary gland morphogenesis	276	3.791139e-4	1.000000e+0	1.772357e-2	2.247774e+0	1.023235e+1	23	8.050626e-3	1.809599e-2	395	3.616654e-3	1.000000e+0	1.181410e-1	2.831044e+0	3.179039e+0	9	42	6.410256e-3	2.142857e-1	MamRep4096,MamRep4096,MamRep4096,MamRep4096,MamRep4096,MamRep4096,MamRep4096,MamRep4096,MamRep4096,MamRep4096,MamRep4096,MamRep4096,MamRep4096,MamRep4096,MamRep4096,MamRep4096,MamRep4096,MamRep4096,MamRep4096,MamRep4096,MamRep4096,MamRep4096,MamRep4096	AR,BMP4,BSX,ESR1,IGFBP5,MSX2,TBX3,TGFBR2,WNT5A
GO Biological Process	GO:0032642	regulation of chemokine production	277	3.814999e-4	1.000000e+0	1.777073e-2	2.408590e+0	8.303612e+0	20	6.533133e-3	1.573564e-2	2771	1.579943e-1	1.000000e+0	7.356912e-1	1.509890e+0	5.298399e+0	8	70	5.698006e-3	1.142857e-1	MamRep4096,MamRep4096,MamRep4096,MamRep4096,MamRep4096,MamRep4096,MamRep4096,MamRep4096,MamRep4096,MamRep4096,MamRep4096,MamRep4096,MamRep4096,MamRep4096,MamRep4096,MamRep4096,MamRep4096,MamRep4096,MamRep4096,MamRep4096	FFAR2,IFNG,IL4R,KLF4,MEFV,TRIM32,TRPV4,WNT5A
GO Biological Process	GO:0032792	negative regulation of CREB transcription factor activity	278	3.824956e-4	1.000000e+0	1.775302e-2	6.520595e+0	9.201614e-1	6	7.239665e-4	4.720692e-3	1530	6.998243e-2	1.000000e+0	5.901852e-1	4.403846e+0	4.541485e-1	2	6	1.424501e-3	3.333333e-1	MamRep4096,MamRep4096,MamRep4096,MamRep4096,MamRep4096,MamRep4096	MSX2,SIK1
GO Biological Process	GO:0002302	CD8-positive, alpha-beta T cell differentiation involved in immune response	279	3.910470e-4	1.000000e+0	1.808487e-2	8.338358e+0	5.996385e-1	5	4.717848e-4	3.933910e-3	2473	1.456574e-1	1.000000e+0	7.599747e-1	6.605769e+0	1.513828e-1	1	2	7.122507e-4	5.000000e-1	MamRep4096,MamRep4096,MamRep4096,MamRep4096,MamRep4096	IFNG
GO Biological Process	GO:0006925	inflammatory cell apoptotic process	280	3.990945e-4	1.000000e+0	1.839113e-2	6.467798e+0	9.276728e-1	6	7.298763e-4	4.720692e-3	1993	9.317016e-2	1.000000e+0	6.031985e-1	3.774725e+0	5.298399e-1	2	7	1.424501e-3	2.857143e-1	MamRep4096,MamRep4096,MamRep4096,MamRep4096,MamRep4096,MamRep4096	HCAR2,IFNG
GO Biological Process	GO:0050663	cytokine secretion	281	4.011652e-4	1.000000e+0	1.842076e-2	2.717681e+0	5.887373e+0	16	4.632080e-3	1.258851e-2	744	1.618280e-2	1.000000e+0	2.806541e-1	2.402098e+0	3.330422e+0	8	44	5.698006e-3	1.818182e-1	MamRep4096,MamRep4096,MamRep4096,MamRep4096,MamRep4096,MamRep4096,MamRep4096,MamRep4096,MamRep4096,MamRep4096,MamRep4096,MamRep4096,MamRep4096,MamRep4096,MamRep4096,MamRep4096	ABCA1,BTN3A2,CARD11,FOXP1,GPAM,LCP2,NLRP3,RBPJ
GO Biological Process	GO:0071257	cellular response to electrical stimulus	282	4.033071e-4	1.000000e+0	1.845345e-2	6.454804e+0	9.295402e-1	6	7.313456e-4	4.720692e-3	5801	6.112439e-1	1.000000e+0	1.000000e+0	1.100962e+0	9.082969e-1	1	12	7.122507e-4	8.333333e-2	MamRep4096,MamRep4096,MamRep4096,MamRep4096,MamRep4096,MamRep4096	SLC9A1
GO Biological Process	GO:0000578	embryonic axis specification	283	4.054251e-4	1.000000e+0	1.848481e-2	2.536138e+0	7.097405e+0	18	5.584111e-3	1.416208e-2	251	1.150917e-3	1.000000e+0	5.916447e-2	3.302885e+0	2.724891e+0	9	36	6.410256e-3	2.500000e-1	MamRep4096,MamRep4096,MamRep4096,MamRep4096,MamRep4096,MamRep4096,MamRep4096,MamRep4096,MamRep4096,MamRep4096,MamRep4096,MamRep4096,MamRep4096,MamRep4096,MamRep4096,MamRep4096,MamRep4096,MamRep4096	COBL,CTNNB1,LHX1,NEUROG1,SMAD2,SMAD6,TBX3,TMED2,WNT5A
GO Biological Process	GO:0099133	ATP hydrolysis coupled anion transmembrane transport	284	4.064486e-4	1.000000e+0	1.846622e-2	5.368187e+0	1.303978e+0	7	1.025947e-3	5.507474e-3	3520	2.579093e-1	1.000000e+0	9.453988e-1	2.032544e+0	9.839884e-1	2	13	1.424501e-3	1.538462e-1	MamRep4096,MamRep4096,MamRep4096,MamRep4096,MamRep4096,MamRep4096,MamRep4096	ABCC11,CFTR
GO Biological Process	GO:0031117	positive regulation of microtubule depolymerization	285	4.080339e-4	1.000000e+0	1.847320e-2	8.260061e+0	6.053224e-1	5	4.762568e-4	3.933910e-3	748	1.631067e-2	1.000000e+0	2.813591e-1	8.807692e+0	2.270742e-1	2	3	1.424501e-3	6.666667e-1	MamRep4096,MamRep4096,MamRep4096,MamRep4096,MamRep4096	STMN2,TRPV4
GO Biological Process	GO:0002523	leukocyte migration involved in inflammatory response	286	4.125610e-4	1.000000e+0	1.861285e-2	6.426808e+0	9.335895e-1	6	7.345315e-4	4.720692e-3	1918	8.407268e-2	1.000000e+0	5.655838e-1	2.831044e+0	1.059680e+0	3	14	2.136752e-3	2.142857e-1	MamRep4096,MamRep4096,MamRep4096,MamRep4096,MamRep4096,MamRep4096	CCL2,CCR6,FFAR2
GO Biological Process	GO:0061311	cell surface receptor signaling pathway involved in heart development	287	4.309606e-4	1.000000e+0	1.937521e-2	2.808153e+0	5.341589e+0	15	4.202666e-3	1.180173e-2	212	6.328677e-4	1.000000e+0	3.851836e-2	4.403846e+0	1.589520e+0	7	21	4.985755e-3	3.333333e-1	MamRep4096,MamRep4096,MamRep4096,MamRep4096,MamRep4096,MamRep4096,MamRep4096,MamRep4096,MamRep4096,MamRep4096,MamRep4096,MamRep4096,MamRep4096,MamRep4096,MamRep4096	ACVR1,BMP4,CTNNB1,HEY1,MSX2,RBPJ,WNT5A
GO Biological Process	GO:0055118	negative regulation of cardiac muscle contraction	288	4.428501e-4	1.000000e+0	1.984061e-2	6.340039e+0	9.463663e-1	6	7.445841e-4	4.720692e-3	1530	6.998243e-2	1.000000e+0	5.901852e-1	4.403846e+0	4.541485e-1	2	6	1.424501e-3	3.333333e-1	MamRep4096,MamRep4096,MamRep4096,MamRep4096,MamRep4096,MamRep4096	SRI,ZC3H12A
GO Biological Process	GO:0098719	sodium ion import across plasma membrane	289	4.431735e-4	1.000000e+0	1.978639e-2	5.289776e+0	1.323308e+0	7	1.041155e-3	5.507474e-3	3520	2.579093e-1	1.000000e+0	9.453988e-1	2.032544e+0	9.839884e-1	2	13	1.424501e-3	1.538462e-1	MamRep4096,MamRep4096,MamRep4096,MamRep4096,MamRep4096,MamRep4096,MamRep4096	SLC9A1,SLC9A9
GO Biological Process	GO:0003018	vascular process in circulatory system	290	4.437596e-4	1.000000e+0	1.974424e-2	1.744172e+0	2.465353e+1	43	1.939696e-2	3.383163e-2	401	3.710333e-3	1.000000e+0	1.193876e-1	1.914716e+0	1.044541e+1	20	138	1.424501e-2	1.449275e-1	MamRep4096,MamRep4096,MamRep4096,MamRep4096,MamRep4096,MamRep4096,MamRep4096,MamRep4096,MamRep4096,MamRep4096,MamRep4096,MamRep4096,MamRep4096,MamRep4096,MamRep4096,MamRep4096,MamRep4096,MamRep4096,MamRep4096,MamRep4096,MamRep4096,MamRep4096,MamRep4096,MamRep4096,MamRep4096,MamRep4096,MamRep4096,MamRep4096,MamRep4096,MamRep4096,MamRep4096,MamRep4096,MamRep4096,MamRep4096,MamRep4096,MamRep4096,Mam…	ADRA2A,AGTR1,ASIC2,ATG5,BBS2,DRD1,GCH1,GCLC,GJA1,HTR2A,ITGA1,KCNMB4,NOS1,PRKG1,PTPRJ,RAP1GDS1,SLC6A4,SLC8A1,TRPV4,UTS2B
GO Biological Process	GO:1900016	negative regulation of cytokine production involved in inflammatory response	291	4.486360e-4	1.000000e+0	1.989261e-2	6.324250e+0	9.487290e-1	6	7.464430e-4	4.720692e-3	448	4.736826e-3	1.000000e+0	1.364269e-1	5.284615e+0	7.569141e-1	4	10	2.849003e-3	4.000000e-1	MamRep4096,MamRep4096,MamRep4096,MamRep4096,MamRep4096,MamRep4096	C5orf30,IL1R2,MEFV,ZC3H12A
GO Biological Process	GO:0009069	serine family amino acid metabolic process	292	4.497594e-4	1.000000e+0	1.987413e-2	3.071191e+0	4.232885e+0	13	3.330358e-3	1.022817e-2	327	2.109560e-3	1.000000e+0	8.324053e-2	3.048817e+0	2.951965e+0	9	39	6.410256e-3	2.307692e-1	MamRep4096,MamRep4096,MamRep4096,MamRep4096,MamRep4096,MamRep4096,MamRep4096,MamRep4096,MamRep4096,MamRep4096,MamRep4096,MamRep4096,MamRep4096	BAAT,CTH,DAO,DHFRL1,GCLC,MTHFD1,SDS,SEPHS1,SERINC5
GO Biological Process	GO:2000340	positive regulation of chemokine (C-X-C motif) ligand 1 production	293	4.508400e-4	1.000000e+0	1.985389e-2	2.075492e+1	1.445441e-1	3	1.137247e-4	2.360346e-3	2473	1.456574e-1	1.000000e+0	7.599747e-1	6.605769e+0	1.513828e-1	1	2	7.122507e-4	5.000000e-1	MamRep4096,MamRep4096,MamRep4096	TRPV4
GO Biological Process	GO:1901565	organonitrogen compound catabolic process	294	4.531301e-4	1.000000e+0	1.988686e-2	1.551134e+0	4.190482e+1	65	3.296996e-2	5.114083e-2	2336	1.317287e-1	1.000000e+0	7.276093e-1	1.224665e+0	2.694614e+1	33	356	2.350427e-2	9.269663e-2	MamRep4096,MamRep4096,MamRep4096,MamRep4096,MamRep4096,MamRep4096,MamRep4096,MamRep4096,MamRep4096,MamRep4096,MamRep4096,MamRep4096,MamRep4096,MamRep4096,MamRep4096,MamRep4096,MamRep4096,MamRep4096,MamRep4096,MamRep4096,MamRep4096,MamRep4096,MamRep4096,MamRep4096,MamRep4096,MamRep4096,MamRep4096,MamRep4096,MamRep4096,MamRep4096,MamRep4096,MamRep4096,MamRep4096,MamRep4096,MamRep4096,MamRep4096,Mam…	ACAN,AMDHD1,CD44,CTH,DAO,DCN,DPYS,ERAP2,FAH,GAD1,GPT2,HAL,HNMT,LNPEP,LTA4H,MCCC1,NOS1,NT5E,NUDT12,NUDT16,PDE1A,PDE4D,PHYKPL,PRELP,QDPR,SDC3,SDS,SLC25A21,SLC44A1,SLC9A1,TMEM2,VCAN,XPNPEP1
GO Biological Process	GO:1900625	positive regulation of monocyte aggregation	295	4.568189e-4	1.000000e+0	1.998079e-2	5.262508e+0	1.330164e+0	7	1.046549e-3	5.507474e-3	191	4.327943e-4	1.000000e+0	2.923741e-2	1.321154e+1	2.270742e-1	3	3	2.136752e-3	1.000000e+0	MamRep4096,MamRep4096,MamRep4096,MamRep4096,MamRep4096,MamRep4096,MamRep4096	CD44,HAS2,NR4A3
GO Biological Process	GO:0071236	cellular response to antibiotic	296	4.602532e-4	1.000000e+0	2.006300e-2	4.093083e+0	2.198832e+0	9	1.730001e-3	7.081039e-3	2185	1.157760e-1	1.000000e+0	6.836877e-1	2.477163e+0	1.211063e+0	3	16	2.136752e-3	1.875000e-1	MamRep4096,MamRep4096,MamRep4096,MamRep4096,MamRep4096,MamRep4096,MamRep4096,MamRep4096,MamRep4096	MEF2C,PLA2G4A,SLC9A1
GO Biological Process	GO:0044282	small molecule catabolic process	297	4.647125e-4	1.000000e+0	2.018918e-2	1.635270e+0	3.241054e+1	53	2.550003e-2	4.169945e-2	4321	3.484456e-1	1.000000e+0	1.000000e+0	1.088009e+0	2.573508e+1	28	340	1.994302e-2	8.235294e-2	MamRep4096,MamRep4096,MamRep4096,MamRep4096,MamRep4096,MamRep4096,MamRep4096,MamRep4096,MamRep4096,MamRep4096,MamRep4096,MamRep4096,MamRep4096,MamRep4096,MamRep4096,MamRep4096,MamRep4096,MamRep4096,MamRep4096,MamRep4096,MamRep4096,MamRep4096,MamRep4096,MamRep4096,MamRep4096,MamRep4096,MamRep4096,MamRep4096,MamRep4096,MamRep4096,MamRep4096,MamRep4096,MamRep4096,MamRep4096,MamRep4096,MamRep4096,Mam…	ALDH1A1,ALDH1B1,ALDOB,AMDHD1,CTH,CYP24A1,DAO,ENTPD1,ENTPD6,FAH,FUT8,GAD1,GLYATL2,GPD2,GPT2,HAL,HAO1,HNMT,MCCC1,MTMR7,NOS1,NPL,NUDT16,PHYKPL,QDPR,SCARB1,SDS,SLC25A21
GO Biological Process	GO:0090100	positive regulation of transmembrane receptor protein serine/threonine kinase signaling pathway	298	4.666922e-4	1.000000e+0	2.020715e-2	1.904746e+0	1.732515e+1	33	1.363112e-2	2.596381e-2	253	1.154754e-3	1.000000e+0	5.889245e-2	2.268648e+0	7.493450e+0	17	99	1.210826e-2	1.717172e-1	MamRep4096,MamRep4096,MamRep4096,MamRep4096,MamRep4096,MamRep4096,MamRep4096,MamRep4096,MamRep4096,MamRep4096,MamRep4096,MamRep4096,MamRep4096,MamRep4096,MamRep4096,MamRep4096,MamRep4096,MamRep4096,MamRep4096,MamRep4096,MamRep4096,MamRep4096,MamRep4096,MamRep4096,MamRep4096,MamRep4096,MamRep4096,MamRep4096,MamRep4096,MamRep4096,MamRep4096,MamRep4096,MamRep4096	ACVR1,ACVR2A,ACVR2B,BMP2,BMP4,BMP5,BMP7,FERMT1,FOXD1,GDF2,INHBA,MSX2,RBPJ,SMAD2,SULF1,TGFBR3,ZNF423
GO Biological Process	GO:0030826	regulation of cGMP biosynthetic process	299	4.711187e-4	1.000000e+0	2.033058e-2	3.724794e+0	2.684712e+0	10	2.112284e-3	7.867821e-3	3417	2.298692e-1	1.000000e+0	8.680135e-1	1.801573e+0	1.665211e+0	3	22	2.136752e-3	1.363636e-1	MamRep4096,MamRep4096,MamRep4096,MamRep4096,MamRep4096,MamRep4096,MamRep4096,MamRep4096,MamRep4096,MamRep4096	ADNP,NOS1,PTK2B
GO Biological Process	GO:0060068	vagina development	300	4.723962e-4	1.000000e+0	2.031776e-2	4.555595e+0	1.756082e+0	8	1.381654e-3	6.294256e-3	448	4.736826e-3	1.000000e+0	1.364269e-1	5.284615e+0	7.569141e-1	4	10	2.849003e-3	4.000000e-1	MamRep4096,MamRep4096,MamRep4096,MamRep4096,MamRep4096,MamRep4096,MamRep4096,MamRep4096	ESR1,LHX1,LRP2,WNT5A
GO Biological Process	GO:0003181	atrioventricular valve morphogenesis	301	4.758212e-4	1.000000e+0	2.039708e-2	2.905229e+0	4.818898e+0	14	3.791422e-3	1.101495e-2	406	3.749305e-3	1.000000e+0	1.191559e-1	3.774725e+0	1.589520e+0	6	21	4.273504e-3	2.857143e-1	MamRep4096,MamRep4096,MamRep4096,MamRep4096,MamRep4096,MamRep4096,MamRep4096,MamRep4096,MamRep4096,MamRep4096,MamRep4096,MamRep4096,MamRep4096,MamRep4096	ACVR1,BMP2,HEY1,SMAD6,SOX4,TGFBR2
GO Biological Process	GO:0061205	paramesonephric duct development	302	4.805667e-4	1.000000e+0	2.053229e-2	1.137035e+1	3.517922e-1	4	2.767838e-4	3.147128e-3	3091	2.103308e-1	1.000000e+0	8.780001e-1	4.403846e+0	2.270742e-1	1	3	7.122507e-4	3.333333e-1	MamRep4096,MamRep4096,MamRep4096,MamRep4096	LHX1
GO Biological Process	GO:0051216	cartilage development	303	4.949623e-4	1.000000e+0	2.107755e-2	1.657739e+0	3.016157e+1	50	2.373058e-2	3.933910e-2	140	1.850709e-4	1.000000e+0	1.705693e-2	2.172950e+0	1.150509e+1	25	152	1.780627e-2	1.644737e-1	MamRep4096,MamRep4096,MamRep4096,MamRep4096,MamRep4096,MamRep4096,MamRep4096,MamRep4096,MamRep4096,MamRep4096,MamRep4096,MamRep4096,MamRep4096,MamRep4096,MamRep4096,MamRep4096,MamRep4096,MamRep4096,MamRep4096,MamRep4096,MamRep4096,MamRep4096,MamRep4096,MamRep4096,MamRep4096,MamRep4096,MamRep4096,MamRep4096,MamRep4096,MamRep4096,MamRep4096,MamRep4096,MamRep4096,MamRep4096,MamRep4096,MamRep4096,Mam…	AMELX,BBS2,BMP2,BMP4,BMP5,BMP7,CD44,CHSY1,FGF18,GDF2,IMPAD1,MATN1,MEF2C,MEX3C,MSX2,RUNX1,RUNX3,SATB2,SOX6,SOX9,SULF1,SULF2,TGFBR2,TRPV4,WNT5A
GO Biological Process	GO:0044788	modulation by host of viral process	304	4.973262e-4	1.000000e+0	2.110855e-2	3.698439e+0	2.703843e+0	10	2.127335e-3	7.867821e-3	1489	6.955270e-2	1.000000e+0	6.027122e-1	2.516484e+0	1.589520e+0	4	21	2.849003e-3	1.904762e-1	MamRep4096,MamRep4096,MamRep4096,MamRep4096,MamRep4096,MamRep4096,MamRep4096,MamRep4096,MamRep4096,MamRep4096	HSPA8,PARK2,YTHDC2,ZC3H12A
GO Biological Process	GO:0048705	skeletal system morphogenesis	305	5.003544e-4	1.000000e+0	2.116745e-2	1.583529e+0	3.725856e+1	59	2.931436e-2	4.642014e-2	249	1.106227e-3	1.000000e+0	5.732388e-2	1.833180e+0	1.581951e+1	29	209	2.065527e-2	1.387560e-1	MamRep4096,MamRep4096,MamRep4096,MamRep4096,MamRep4096,MamRep4096,MamRep4096,MamRep4096,MamRep4096,MamRep4096,MamRep4096,MamRep4096,MamRep4096,MamRep4096,MamRep4096,MamRep4096,MamRep4096,MamRep4096,MamRep4096,MamRep4096,MamRep4096,MamRep4096,MamRep4096,MamRep4096,MamRep4096,MamRep4096,MamRep4096,MamRep4096,MamRep4096,MamRep4096,MamRep4096,MamRep4096,MamRep4096,MamRep4096,MamRep4096,MamRep4096,Mam…	ACVR2B,BMP4,BMP7,CHSY1,CTNNB1,EYA1,FGF18,FOXN3,GRHL2,HAS2,IMPAD1,INSIG2,LHX1,MATN1,MEF2C,MMP14,MSX2,MTHFD1,NEUROG1,NKX3-2,PPARGC1B,SATB2,SMAD2,SMAD3,SOX9,TCF15,TGFBR2,TIPARP,TRPV4
GO Biological Process	GO:0032101	regulation of response to external stimulus	306	5.034159e-4	1.000000e+0	2.122737e-2	1.350609e+0	9.181042e+1	124	7.223479e-2	9.756098e-2	822	1.769707e-2	1.000000e+0	2.777923e-1	1.283200e+0	5.533042e+1	71	731	5.056980e-2	9.712722e-2	MamRep4096,MamRep4096,MamRep4096,MamRep4096,MamRep4096,MamRep4096,MamRep4096,MamRep4096,MamRep4096,MamRep4096,MamRep4096,MamRep4096,MamRep4096,MamRep4096,MamRep4096,MamRep4096,MamRep4096,MamRep4096,MamRep4096,MamRep4096,MamRep4096,MamRep4096,MamRep4096,MamRep4096,MamRep4096,MamRep4096,MamRep4096,MamRep4096,MamRep4096,MamRep4096,MamRep4096,MamRep4096,MamRep4096,MamRep4096,MamRep4096,MamRep4096,Mam…	ADAMTS12,AGTR1,AJAP1,ANXA2,AP1S3,ASIC2,BBS2,BCL6,C1QA,C5orf30,CALM1,CAMKMT,CCL2,CCR6,CD9,CDH13,CLASP1,CLU,CNGB1,CXCL13,DHX58,DRD1,DUSP10,ESR1,FEM1A,FFAR2,FGF1,FGF18,FOXA2,FOXP1,GJA1,IFNG,IL1R2,IL8,ISL1,KDR,KLF4,MEFV,MGST2,MVK,NLRP3,NRP1,NT5E,NTRK3,PDE6A,PDGFB,PLAU,PLG,PLXNA1,PRDM1,PRKG1,PTGER3,PTK2B,PTPRO,PYDC2,SASH1,SCG2,SEMA5A,SMAD3,SNCA,STK39,STX2,TGFBR2,THBS4,TNFAIP3,TNR,TRPV4,TSPAN8,UNC13B,W…
GO Biological Process	GO:1902514	regulation of calcium ion transmembrane transport via high voltage-gated calcium channel	307	5.335036e-4	1.000000e+0	2.242279e-2	4.008322e+0	2.245328e+0	9	1.766584e-3	7.081039e-3	2408	1.445953e-1	1.000000e+0	7.747978e-1	2.935897e+0	6.812227e-1	2	9	1.424501e-3	2.222222e-1	MamRep4096,MamRep4096,MamRep4096,MamRep4096,MamRep4096,MamRep4096,MamRep4096,MamRep4096,MamRep4096	CACNA2D1,NOS1
GO Biological Process	GO:0090136	epithelial cell-cell adhesion	308	5.353961e-4	1.000000e+0	2.242927e-2	4.006306e+0	2.246458e+0	9	1.767473e-3	7.081039e-3	472	5.315967e-3	1.000000e+0	1.453219e-1	4.128606e+0	1.211063e+0	5	16	3.561254e-3	3.125000e-1	MamRep4096,MamRep4096,MamRep4096,MamRep4096,MamRep4096,MamRep4096,MamRep4096,MamRep4096,MamRep4096	JUP,KIFC3,KIT,THBS4,VCL
GO Biological Process	GO:0007182	common-partner SMAD protein phosphorylation	309	5.378161e-4	1.000000e+0	2.245774e-2	4.465130e+0	1.791661e+0	8	1.409647e-3	6.294256e-3	552	7.271643e-3	1.000000e+0	1.699747e-1	6.605769e+0	4.541485e-1	3	6	2.136752e-3	5.000000e-1	MamRep4096,MamRep4096,MamRep4096,MamRep4096,MamRep4096,MamRep4096,MamRep4096,MamRep4096	BMP4,SMAD2,TGFBR2
GO Biological Process	GO:0050707	regulation of cytokine secretion	310	5.398022e-4	1.000000e+0	2.246796e-2	1.813572e+0	2.040173e+1	37	1.605171e-2	2.911094e-2	3930	2.904253e-1	1.000000e+0	9.535261e-1	1.179602e+0	1.271616e+1	15	168	1.068376e-2	8.928571e-2	MamRep4096,MamRep4096,MamRep4096,MamRep4096,MamRep4096,MamRep4096,MamRep4096,MamRep4096,MamRep4096,MamRep4096,MamRep4096,MamRep4096,MamRep4096,MamRep4096,MamRep4096,MamRep4096,MamRep4096,MamRep4096,MamRep4096,MamRep4096,MamRep4096,MamRep4096,MamRep4096,MamRep4096,MamRep4096,MamRep4096,MamRep4096,MamRep4096,MamRep4096,MamRep4096,MamRep4096,MamRep4096,MamRep4096,MamRep4096,MamRep4096,MamRep4096,Mam…	ATG5,FERMT1,FFAR2,FOXP1,GPAM,IFNG,IL1R2,IL4R,LGR4,NLRP3,PANX1,PYDC2,TRPV4,WNT5A,ZC3H12A
GO Biological Process	GO:0002062	chondrocyte differentiation	311	5.483880e-4	1.000000e+0	2.275193e-2	1.907982e+0	1.677165e+1	32	1.319563e-2	2.517703e-2	54	1.291277e-5	1.666135e-1	3.085435e-3	3.355311e+0	4.768559e+0	16	63	1.139601e-2	2.539683e-1	MamRep4096,MamRep4096,MamRep4096,MamRep4096,MamRep4096,MamRep4096,MamRep4096,MamRep4096,MamRep4096,MamRep4096,MamRep4096,MamRep4096,MamRep4096,MamRep4096,MamRep4096,MamRep4096,MamRep4096,MamRep4096,MamRep4096,MamRep4096,MamRep4096,MamRep4096,MamRep4096,MamRep4096,MamRep4096,MamRep4096,MamRep4096,MamRep4096,MamRep4096,MamRep4096,MamRep4096,MamRep4096	AMELX,BMP2,BMP4,CHSY1,FGF18,IMPAD1,MATN1,MEF2C,MEX3C,MSX2,RUNX1,RUNX3,SOX9,SULF1,SULF2,TGFBR2
GO Biological Process	GO:0090673	endothelial cell-matrix adhesion	312	5.518182e-4	1.000000e+0	2.282087e-2	7.722774e+0	6.474357e-1	5	5.093908e-4	3.933910e-3	1622	7.569141e-2	1.000000e+0	6.021247e-1	1.321154e+1	7.569141e-2	1	1	7.122507e-4	1.000000e+0	MamRep4096,MamRep4096,MamRep4096,MamRep4096,MamRep4096	ADAMTS9
GO Biological Process	GO:0018352	protein-pyridoxal-5-phosphate linkage	313	5.614074e-4	1.000000e+0	2.314326e-2	1.090454e+1	3.668198e-1	4	2.886072e-4	3.147128e-3	486	5.725418e-3	1.000000e+0	1.520063e-1	1.321154e+1	1.513828e-1	2	2	1.424501e-3	1.000000e+0	MamRep4096,MamRep4096,MamRep4096,MamRep4096	CTH,GAD1
GO Biological Process	GO:0045589	regulation of regulatory T cell differentiation	314	5.655089e-4	1.000000e+0	2.323809e-2	3.165642e+0	3.790701e+0	12	2.982455e-3	9.441385e-3	1141	3.672486e-2	1.000000e+0	4.153031e-1	2.642308e+0	1.892285e+0	5	25	3.561254e-3	2.000000e-1	MamRep4096,MamRep4096,MamRep4096,MamRep4096,MamRep4096,MamRep4096,MamRep4096,MamRep4096,MamRep4096,MamRep4096,MamRep4096,MamRep4096	BCL6,DUSP10,IFNG,NFATC2,RUNX1
GO Biological Process	GO:0071425	hematopoietic stem cell proliferation	315	5.690627e-4	1.000000e+0	2.330989e-2	3.371792e+0	3.262360e+0	11	2.566766e-3	8.654603e-3	420	3.894709e-3	1.000000e+0	1.196510e-1	4.403846e+0	1.135371e+0	5	15	3.561254e-3	3.333333e-1	MamRep4096,MamRep4096,MamRep4096,MamRep4096,MamRep4096,MamRep4096,MamRep4096,MamRep4096,MamRep4096,MamRep4096,MamRep4096	ETV6,MECOM,RUNX1,SHB,WNT5A
GO Biological Process	GO:0019885	antigen processing and presentation of endogenous peptide antigen via MHC class I	316	5.840207e-4	1.000000e+0	2.384690e-2	1.897559e+1	1.580978e-1	3	1.243885e-4	2.360346e-3	4713	4.236602e-1	1.000000e+0	1.000000e+0	1.887363e+0	5.298399e-1	1	7	7.122507e-4	1.428571e-1	MamRep4096,MamRep4096,MamRep4096	ERAP2
GO Biological Process	GO:0055117	regulation of cardiac muscle contraction	317	5.934104e-4	1.000000e+0	2.415386e-2	1.998791e+0	1.400847e+1	28	1.102161e-2	2.202990e-2	913	2.287350e-2	1.000000e+0	3.232604e-1	1.963877e+0	5.601164e+0	11	74	7.834758e-3	1.486486e-1	MamRep4096,MamRep4096,MamRep4096,MamRep4096,MamRep4096,MamRep4096,MamRep4096,MamRep4096,MamRep4096,MamRep4096,MamRep4096,MamRep4096,MamRep4096,MamRep4096,MamRep4096,MamRep4096,MamRep4096,MamRep4096,MamRep4096,MamRep4096,MamRep4096,MamRep4096,MamRep4096,MamRep4096,MamRep4096,MamRep4096,MamRep4096,MamRep4096	CALM1,CALM3,FGF13,JUP,NOS1,PDE4D,RYR2,SLC8A1,SLC9A1,SRI,ZC3H12A
GO Biological Process	GO:0001649	osteoblast differentiation	318	5.967555e-4	1.000000e+0	2.421364e-2	1.820290e+0	1.977707e+1	36	1.556025e-2	2.832415e-2	439	4.333214e-3	1.000000e+0	1.273610e-1	1.965353e+0	9.158661e+0	18	121	1.282051e-2	1.487603e-1	MamRep4096,MamRep4096,MamRep4096,MamRep4096,MamRep4096,MamRep4096,MamRep4096,MamRep4096,MamRep4096,MamRep4096,MamRep4096,MamRep4096,MamRep4096,MamRep4096,MamRep4096,MamRep4096,MamRep4096,MamRep4096,MamRep4096,MamRep4096,MamRep4096,MamRep4096,MamRep4096,MamRep4096,MamRep4096,MamRep4096,MamRep4096,MamRep4096,MamRep4096,MamRep4096,MamRep4096,MamRep4096,MamRep4096,MamRep4096,MamRep4096,MamRep4096	AMELX,BMP2,BMP4,CREB3L1,CYP24A1,GDF2,IGFBP3,IGFBP5,ITGA11,LGR4,MEF2C,MSX2,PENK,RRAS2,SATB2,SMAD3,SOX2,VCAN
GO Biological Process	GO:0045582	positive regulation of T cell differentiation	319	5.982596e-4	1.000000e+0	2.419857e-2	2.093904e+0	1.193942e+1	25	9.393722e-3	1.966955e-2	1251	4.766566e-2	1.000000e+0	4.916307e-1	1.809800e+0	5.525473e+0	10	73	7.122507e-3	1.369863e-1	MamRep4096,MamRep4096,MamRep4096,MamRep4096,MamRep4096,MamRep4096,MamRep4096,MamRep4096,MamRep4096,MamRep4096,MamRep4096,MamRep4096,MamRep4096,MamRep4096,MamRep4096,MamRep4096,MamRep4096,MamRep4096,MamRep4096,MamRep4096,MamRep4096,MamRep4096,MamRep4096,MamRep4096,MamRep4096	BCL6,CD83,DUSP10,IFNG,IL4R,IL7R,NLRP3,SHB,TGFBR2,ZMIZ1
GO Biological Process	GO:0051534	negative regulation of NFAT protein import into nucleus	320	6.223243e-4	1.000000e+0	2.509328e-2	7.517530e+0	6.651121e-1	5	5.232982e-4	3.933910e-3	4059	3.253698e-1	1.000000e+0	1.000000e+0	2.642308e+0	3.784571e-1	1	5	7.122507e-4	2.000000e-1	MamRep4096,MamRep4096,MamRep4096,MamRep4096,MamRep4096	DYRK2
GO Biological Process	GO:0035050	embryonic heart tube development	321	6.343026e-4	1.000000e+0	2.549659e-2	2.122318e+0	1.130839e+1	24	8.897238e-3	1.888277e-2	361	2.678971e-3	1.000000e+0	9.575281e-2	2.385417e+0	5.449782e+0	13	72	9.259259e-3	1.805556e-1	MamRep4096,MamRep4096,MamRep4096,MamRep4096,MamRep4096,MamRep4096,MamRep4096,MamRep4096,MamRep4096,MamRep4096,MamRep4096,MamRep4096,MamRep4096,MamRep4096,MamRep4096,MamRep4096,MamRep4096,MamRep4096,MamRep4096,MamRep4096,MamRep4096,MamRep4096,MamRep4096,MamRep4096	ACVR1,CCDC39,CTNNB1,DLL1,FOXN4,MEF2C,RYR2,SMAD3,TBX3,TGFBR2,TMED2,WNT5A,ZIC3
GO Biological Process	GO:0051793	medium-chain fatty acid catabolic process	322	6.349662e-4	1.000000e+0	2.544400e-2	1.843264e+1	1.627548e-1	3	1.280525e-4	2.360346e-3	2473	1.456574e-1	1.000000e+0	7.599747e-1	6.605769e+0	1.513828e-1	1	2	7.122507e-4	5.000000e-1	MamRep4096,MamRep4096,MamRep4096	GLYATL2
GO Biological Process	GO:0051136	regulation of NK T cell differentiation	323	6.359425e-4	1.000000e+0	2.540423e-2	4.972348e+0	1.407786e+0	7	1.107620e-3	5.507474e-3	1530	6.998243e-2	1.000000e+0	5.901852e-1	4.403846e+0	4.541485e-1	2	6	1.424501e-3	3.333333e-1	MamRep4096,MamRep4096,MamRep4096,MamRep4096,MamRep4096,MamRep4096,MamRep4096	PRDM1,TGFBR2
GO Biological Process	GO:0061462	protein localization to lysosome	324	6.378208e-4	1.000000e+0	2.540062e-2	3.324552e+0	3.308717e+0	11	2.603239e-3	8.654603e-3	914	2.290946e-2	1.000000e+0	3.234144e-1	2.642308e+0	2.270742e+0	6	30	4.273504e-3	2.000000e-1	MamRep4096,MamRep4096,MamRep4096,MamRep4096,MamRep4096,MamRep4096,MamRep4096,MamRep4096,MamRep4096,MamRep4096,MamRep4096	AP3M1,CLU,HSPA8,RAB7A,SCARB2,SH3BP4
GO Biological Process	GO:0000738	DNA catabolic process, exonucleolytic	325	6.404380e-4	1.000000e+0	2.542637e-2	1.052381e+1	3.800906e-1	4	2.990484e-4	3.147128e-3	486	5.725418e-3	1.000000e+0	1.520063e-1	1.321154e+1	1.513828e-1	2	2	1.424501e-3	1.000000e+0	MamRep4096,MamRep4096,MamRep4096,MamRep4096	ISG20,XRN2
GO Biological Process	GO:1901019	regulation of calcium ion transmembrane transporter activity	326	6.409295e-4	1.000000e+0	2.536783e-2	2.017807e+0	1.338086e+1	27	1.052782e-2	2.124312e-2	2176	1.143973e-1	1.000000e+0	6.783402e-1	1.536225e+0	6.509461e+0	10	86	7.122507e-3	1.162791e-1	MamRep4096,MamRep4096,MamRep4096,MamRep4096,MamRep4096,MamRep4096,MamRep4096,MamRep4096,MamRep4096,MamRep4096,MamRep4096,MamRep4096,MamRep4096,MamRep4096,MamRep4096,MamRep4096,MamRep4096,MamRep4096,MamRep4096,MamRep4096,MamRep4096,MamRep4096,MamRep4096,MamRep4096,MamRep4096,MamRep4096,MamRep4096	ADRA2A,CACNA2D1,CALM1,CALM3,KCNE2,NOS1,PDE4D,RYR2,SLC9A1,SRI
GO Biological Process	GO:0030509	BMP signaling pathway	327	6.412674e-4	1.000000e+0	2.530359e-2	1.935798e+0	1.549748e+1	30	1.219314e-2	2.360346e-2	391	3.310093e-3	1.000000e+0	1.092331e-1	2.177726e+0	6.887918e+0	15	91	1.068376e-2	1.648352e-1	MamRep4096,MamRep4096,MamRep4096,MamRep4096,MamRep4096,MamRep4096,MamRep4096,MamRep4096,MamRep4096,MamRep4096,MamRep4096,MamRep4096,MamRep4096,MamRep4096,MamRep4096,MamRep4096,MamRep4096,MamRep4096,MamRep4096,MamRep4096,MamRep4096,MamRep4096,MamRep4096,MamRep4096,MamRep4096,MamRep4096,MamRep4096,MamRep4096,MamRep4096,MamRep4096	ACVR1,ACVR2A,ACVR2B,BMP2,BMP4,BMP5,BMP7,CHRDL1,DSG4,GDF2,ID1,MSX2,RYR2,SMAD6,TGFBR3
GO Biological Process	GO:0001525	angiogenesis	328	6.487923e-4	1.000000e+0	2.552246e-2	1.483773e+0	4.987284e+1	74	3.923906e-2	5.822187e-2	139	1.746061e-4	1.000000e+0	1.620822e-2	1.816019e+0	2.202620e+1	40	291	2.849003e-2	1.374570e-1	MamRep4096,MamRep4096,MamRep4096,MamRep4096,MamRep4096,MamRep4096,MamRep4096,MamRep4096,MamRep4096,MamRep4096,MamRep4096,MamRep4096,MamRep4096,MamRep4096,MamRep4096,MamRep4096,MamRep4096,MamRep4096,MamRep4096,MamRep4096,MamRep4096,MamRep4096,MamRep4096,MamRep4096,MamRep4096,MamRep4096,MamRep4096,MamRep4096,MamRep4096,MamRep4096,MamRep4096,MamRep4096,MamRep4096,MamRep4096,MamRep4096,MamRep4096,Mam…	ACVR1,ANXA2,APOLD1,BMP4,CCBE1,CCL2,CDH13,CTNNB1,DAB2IP,DLL1,E2F7,ELK3,EPHB1,ESM1,FGF1,FGF18,GDF2,HEY1,ID1,IL8,ITGB3,KDR,MEIS1,MMP14,NRP1,PIK3CB,PITX2,PLXDC1,PROK1,PTK2B,PTPRB,RBPJ,RSPO3,SCG2,SEMA5A,SHB,TGFBR2,TMEM2,VASH1,ZC3H12A
GO Biological Process	GO:0071035	nuclear polyadenylation-dependent rRNA catabolic process	329	6.490151e-4	1.000000e+0	2.545362e-2	1.829305e+1	1.639967e-1	3	1.290297e-4	2.360346e-3	4415	3.764473e-1	1.000000e+0	1.000000e+0	2.201923e+0	4.541485e-1	1	6	7.122507e-4	1.666667e-1	MamRep4096,MamRep4096,MamRep4096	EXOSC7
GO Biological Process	GO:0048332	mesoderm morphogenesis	330	6.499612e-4	1.000000e+0	2.541348e-2	1.986656e+0	1.409404e+1	28	1.108894e-2	2.202990e-2	214	6.595354e-4	1.000000e+0	3.976629e-2	2.642308e+0	5.298399e+0	14	70	9.971510e-3	2.000000e-1	MamRep4096,MamRep4096,MamRep4096,MamRep4096,MamRep4096,MamRep4096,MamRep4096,MamRep4096,MamRep4096,MamRep4096,MamRep4096,MamRep4096,MamRep4096,MamRep4096,MamRep4096,MamRep4096,MamRep4096,MamRep4096,MamRep4096,MamRep4096,MamRep4096,MamRep4096,MamRep4096,MamRep4096,MamRep4096,MamRep4096,MamRep4096,MamRep4096	ACVR1,BMP4,BMP7,EYA1,EYA2,INHBA,ITGB3,KLF4,NF2,NR4A3,SMAD2,SMAD3,TBX3,WNT5A
GO Biological Process	GO:0097746	regulation of blood vessel diameter	331	6.531913e-4	1.000000e+0	2.546262e-2	1.810891e+0	1.987972e+1	36	1.564100e-2	2.832415e-2	365	2.741263e-3	1.000000e+0	9.690552e-2	2.099029e+0	8.098981e+0	17	107	1.210826e-2	1.588785e-1	MamRep4096,MamRep4096,MamRep4096,MamRep4096,MamRep4096,MamRep4096,MamRep4096,MamRep4096,MamRep4096,MamRep4096,MamRep4096,MamRep4096,MamRep4096,MamRep4096,MamRep4096,MamRep4096,MamRep4096,MamRep4096,MamRep4096,MamRep4096,MamRep4096,MamRep4096,MamRep4096,MamRep4096,MamRep4096,MamRep4096,MamRep4096,MamRep4096,MamRep4096,MamRep4096,MamRep4096,MamRep4096,MamRep4096,MamRep4096,MamRep4096,MamRep4096	ADRA2A,AGTR1,ASIC2,ATG5,BBS2,DRD1,GCH1,GJA1,HTR2A,ITGA1,KCNMB4,NOS1,PRKG1,RAP1GDS1,SLC6A4,SLC8A1,UTS2B
GO Biological Process	GO:0006656	phosphatidylcholine biosynthetic process	332	6.539017e-4	1.000000e+0	2.541354e-2	3.314297e+0	3.318954e+0	11	2.611294e-3	8.654603e-3	1162	4.018355e-2	1.000000e+0	4.462034e-1	2.331448e+0	2.573508e+0	6	34	4.273504e-3	1.764706e-1	MamRep4096,MamRep4096,MamRep4096,MamRep4096,MamRep4096,MamRep4096,MamRep4096,MamRep4096,MamRep4096,MamRep4096,MamRep4096	AGPAT6,CDS1,CHKA,CSNK2A1,CSNK2A2,SLC44A1
GO Biological Process	GO:0007296	vitellogenesis	333	6.540402e-4	1.000000e+0	2.534258e-2	5.880024e+0	1.020404e+0	6	8.028356e-4	4.720692e-3	287	1.633095e-3	1.000000e+0	7.342099e-2	9.908654e+0	3.027656e-1	3	4	2.136752e-3	7.500000e-1	MamRep4096,MamRep4096,MamRep4096,MamRep4096,MamRep4096,MamRep4096	ETV6,FOSL1,ZMIZ1
GO Biological Process	GO:0031047	gene silencing by RNA	334	6.604037e-4	1.000000e+0	2.551254e-2	2.429638e+0	7.408512e+0	18	5.828885e-3	1.416208e-2	2311	1.266710e-1	1.000000e+0	7.072418e-1	1.544206e+0	5.828239e+0	9	77	6.410256e-3	1.168831e-1	MamRep4096,MamRep4096,MamRep4096,MamRep4096,MamRep4096,MamRep4096,MamRep4096,MamRep4096,MamRep4096,MamRep4096,MamRep4096,MamRep4096,MamRep4096,MamRep4096,MamRep4096,MamRep4096,MamRep4096,MamRep4096	ASZ1,CNOT10,CNOT2,CNOT6L,CNOT7,RAN,SMAD2,SMAD3,TNRC6B
GO Biological Process	GO:0090311	regulation of protein deacetylation	335	6.628913e-4	1.000000e+0	2.553220e-2	2.806385e+0	4.988625e+0	14	3.924960e-3	1.101495e-2	2766	1.568767e-1	1.000000e+0	7.318077e-1	1.738360e+0	2.876274e+0	5	38	3.561254e-3	1.315789e-1	MamRep4096,MamRep4096,MamRep4096,MamRep4096,MamRep4096,MamRep4096,MamRep4096,MamRep4096,MamRep4096,MamRep4096,MamRep4096,MamRep4096,MamRep4096,MamRep4096	BCL6,IFNG,JDP2,SDR16C5,SPRED2
GO Biological Process	GO:1901606	alpha-amino acid catabolic process	336	6.645638e-4	1.000000e+0	2.552044e-2	2.155240e+0	1.067166e+1	23	8.396274e-3	1.809599e-2	979	2.655768e-2	1.000000e+0	3.500243e-1	1.807895e+0	7.190684e+0	13	95	9.259259e-3	1.368421e-1	MamRep4096,MamRep4096,MamRep4096,MamRep4096,MamRep4096,MamRep4096,MamRep4096,MamRep4096,MamRep4096,MamRep4096,MamRep4096,MamRep4096,MamRep4096,MamRep4096,MamRep4096,MamRep4096,MamRep4096,MamRep4096,MamRep4096,MamRep4096,MamRep4096,MamRep4096,MamRep4096	AMDHD1,DAO,FAH,GAD1,GPT2,HAL,HNMT,MCCC1,NOS1,PHYKPL,QDPR,SDS,SLC25A21
GO Biological Process	GO:0045073	regulation of chemokine biosynthetic process	337	6.715965e-4	1.000000e+0	2.571398e-2	4.925760e+0	1.421100e+0	7	1.118096e-3	5.507474e-3	3520	2.579093e-1	1.000000e+0	9.453988e-1	2.032544e+0	9.839884e-1	2	13	1.424501e-3	1.538462e-1	MamRep4096,MamRep4096,MamRep4096,MamRep4096,MamRep4096,MamRep4096,MamRep4096	IFNG,WNT5A
GO Biological Process	GO:0008277	regulation of G-protein coupled receptor protein signaling pathway	338	6.721460e-4	1.000000e+0	2.565888e-2	1.906371e+0	1.626126e+1	31	1.279407e-2	2.439024e-2	851	1.882941e-2	1.000000e+0	2.854946e-1	1.727663e+0	9.839884e+0	17	130	1.210826e-2	1.307692e-1	MamRep4096,MamRep4096,MamRep4096,MamRep4096,MamRep4096,MamRep4096,MamRep4096,MamRep4096,MamRep4096,MamRep4096,MamRep4096,MamRep4096,MamRep4096,MamRep4096,MamRep4096,MamRep4096,MamRep4096,MamRep4096,MamRep4096,MamRep4096,MamRep4096,MamRep4096,MamRep4096,MamRep4096,MamRep4096,MamRep4096,MamRep4096,MamRep4096,MamRep4096,MamRep4096,MamRep4096	ADRA2A,CALM1,CAMKMT,CNGB1,GRK5,IL8,KCTD16,KCTD8,NOS1,PDE6A,PLCB1,RGS4,RGS6,RGS8,RPH3AL,SNCA,UBQLN2
GO Biological Process	GO:0048568	embryonic organ development	339	6.723892e-4	1.000000e+0	2.559244e-2	1.385009e+0	7.436775e+1	103	5.851121e-2	8.103855e-2	17	5.800754e-7	7.484713e-3	4.402772e-4	1.923398e+0	3.171470e+1	61	419	4.344729e-2	1.455847e-1	MamRep4096,MamRep4096,MamRep4096,MamRep4096,MamRep4096,MamRep4096,MamRep4096,MamRep4096,MamRep4096,MamRep4096,MamRep4096,MamRep4096,MamRep4096,MamRep4096,MamRep4096,MamRep4096,MamRep4096,MamRep4096,MamRep4096,MamRep4096,MamRep4096,MamRep4096,MamRep4096,MamRep4096,MamRep4096,MamRep4096,MamRep4096,MamRep4096,MamRep4096,MamRep4096,MamRep4096,MamRep4096,MamRep4096,MamRep4096,MamRep4096,MamRep4096,Mam…	ACVR1,ATP8A2,BMP4,BMP5,BMP7,CCDC39,CEBPA,COBL,CTNNB1,DLL1,E2F7,EYA1,FOXI1,FOXN4,GATA2,GJB6,GRHL2,HEY1,IL8,INSIG2,KDR,KIT,LHX1,LRIG3,MAFB,MEF2C,MMP14,MTHFD1,NEUROG1,NKX3-2,NR2F2,NR4A3,PCSK5,PDGFB,PITX2,PKDCC,PLG,POU4F3,PRDM1,PROX1,RAD23B,RBBP6,RBPJ,RSPO3,RYR2,SALL1,SATB2,SIX3,SMAD2,SMAD3,SOX9,SP3,SYF2,TBX3,TGFBR2,TMED2,VASH1,WNT5A,ZFAT,ZIC1,ZIC3
GO Biological Process	GO:0046634	regulation of alpha-beta T cell activation	340	6.771324e-4	1.000000e+0	2.569717e-2	2.112090e+0	1.136315e+1	24	8.940324e-3	1.888277e-2	3377	2.260407e-1	1.000000e+0	8.636669e-1	1.372627e+0	5.828239e+0	8	77	5.698006e-3	1.038961e-1	MamRep4096,MamRep4096,MamRep4096,MamRep4096,MamRep4096,MamRep4096,MamRep4096,MamRep4096,MamRep4096,MamRep4096,MamRep4096,MamRep4096,MamRep4096,MamRep4096,MamRep4096,MamRep4096,MamRep4096,MamRep4096,MamRep4096,MamRep4096,MamRep4096,MamRep4096,MamRep4096,MamRep4096	BCL6,CD83,IFNG,IL4R,NLRP3,PRDM1,SHB,TGFBR2
GO Biological Process	GO:0044829	positive regulation by host of viral genome replication	341	6.864204e-4	1.000000e+0	2.597326e-2	5.825027e+0	1.030038e+0	6	8.104156e-4	4.720692e-3	1993	9.317016e-2	1.000000e+0	6.031985e-1	3.774725e+0	5.298399e-1	2	7	1.424501e-3	2.857143e-1	MamRep4096,MamRep4096,MamRep4096,MamRep4096,MamRep4096,MamRep4096	HSPA8,YTHDC2
GO Biological Process	GO:0030155	regulation of cell adhesion	342	6.889314e-4	1.000000e+0	2.599205e-2	1.325241e+0	9.960449e+1	132	7.836703e-2	1.038552e-1	311	1.799392e-3	1.000000e+0	7.465452e-2	1.420596e+0	4.927511e+1	70	651	4.985755e-2	1.075269e-1	MamRep4096,MamRep4096,MamRep4096,MamRep4096,MamRep4096,MamRep4096,MamRep4096,MamRep4096,MamRep4096,MamRep4096,MamRep4096,MamRep4096,MamRep4096,MamRep4096,MamRep4096,MamRep4096,MamRep4096,MamRep4096,MamRep4096,MamRep4096,MamRep4096,MamRep4096,MamRep4096,MamRep4096,MamRep4096,MamRep4096,MamRep4096,MamRep4096,MamRep4096,MamRep4096,MamRep4096,MamRep4096,MamRep4096,MamRep4096,MamRep4096,MamRep4096,Mam…	ABI3BP,AJAP1,BCL6,BMP2,BMP4,BMP7,CARD11,CCL2,CD44,CD83,CD9,CDH13,CLASP1,CTNNB1,CXCL13,DLL1,DUSP10,EDIL3,EGFLAM,EMP2,EPHA8,FERMT1,FOXA2,GPAM,GRAP2,HAS2,IFNG,IL4R,IL7R,IL8,ITGA4,KDR,KLF4,LGALS3,MMP14,NF2,NFATC2,NLRP3,NR4A3,NRP1,NUAK1,ONECUT1,PAK3,PIK3CB,PLAU,PLG,PLXNC1,PRDM1,PREX1,PRKG1,PTK2B,PTPRC,PTPRJ,PTPRO,RASA1,RUNX1,SEMA5A,SHB,SLC9A1,SMAD3,SOX2,SOX9,SPOCK2,TGFBR2,TNR,TRPV4,VIT,WNT5A,ZMIZ1,ZP4
GO Biological Process	GO:0033141	positive regulation of peptidyl-serine phosphorylation of STAT protein	343	6.909994e-4	1.000000e+0	2.599407e-2	4.901575e+0	1.428113e+0	7	1.123613e-3	5.507474e-3	2938	1.894650e-1	1.000000e+0	8.320854e-1	1.981731e+0	1.513828e+0	3	20	2.136752e-3	1.500000e-1	MamRep4096,MamRep4096,MamRep4096,MamRep4096,MamRep4096,MamRep4096,MamRep4096	GFRA2,IFNG,IFNK
GO Biological Process	GO:0032885	regulation of polysaccharide biosynthetic process	344	6.942144e-4	1.000000e+0	2.603909e-2	2.792770e+0	5.012944e+0	14	3.944095e-3	1.101495e-2	1123	3.526955e-2	1.000000e+0	4.052386e-1	2.402098e+0	2.497817e+0	6	33	4.273504e-3	1.818182e-1	MamRep4096,MamRep4096,MamRep4096,MamRep4096,MamRep4096,MamRep4096,MamRep4096,MamRep4096,MamRep4096,MamRep4096,MamRep4096,MamRep4096,MamRep4096,MamRep4096	DYRK2,ESRRB,HAS2,IRS1,PDGFB,SORBS1
GO Biological Process	GO:0045725	positive regulation of glycogen biosynthetic process	345	6.968891e-4	1.000000e+0	2.606365e-2	3.537094e+0	2.827180e+0	10	2.224374e-3	7.867821e-3	903	2.271013e-2	1.000000e+0	3.245059e-1	3.523077e+0	1.135371e+0	4	15	2.849003e-3	2.666667e-1	MamRep4096,MamRep4096,MamRep4096,MamRep4096,MamRep4096,MamRep4096,MamRep4096,MamRep4096,MamRep4096,MamRep4096	DYRK2,ESRRB,IRS1,SORBS1
GO Biological Process	GO:1904427	positive regulation of calcium ion transmembrane transport	346	7.031973e-4	1.000000e+0	2.622357e-2	2.237566e+0	9.385198e+0	21	7.384105e-3	1.652242e-2	1344	5.081947e-2	1.000000e+0	4.878896e-1	1.857873e+0	4.844250e+0	9	64	6.410256e-3	1.406250e-1	MamRep4096,MamRep4096,MamRep4096,MamRep4096,MamRep4096,MamRep4096,MamRep4096,MamRep4096,MamRep4096,MamRep4096,MamRep4096,MamRep4096,MamRep4096,MamRep4096,MamRep4096,MamRep4096,MamRep4096,MamRep4096,MamRep4096,MamRep4096,MamRep4096	CACNA2D1,CALM1,CALM3,DRD1,KCNE2,RYR2,SLC9A1,SNCA,SRI
GO Biological Process	GO:0051607	defense response to virus	347	7.057347e-4	1.000000e+0	2.624235e-2	2.069138e+0	1.208233e+1	25	9.506158e-3	1.966955e-2	5141	4.724192e-1	1.000000e+0	1.000000e+0	1.044980e+0	1.339738e+1	14	177	9.971510e-3	7.909605e-2	MamRep4096,MamRep4096,MamRep4096,MamRep4096,MamRep4096,MamRep4096,MamRep4096,MamRep4096,MamRep4096,MamRep4096,MamRep4096,MamRep4096,MamRep4096,MamRep4096,MamRep4096,MamRep4096,MamRep4096,MamRep4096,MamRep4096,MamRep4096,MamRep4096,MamRep4096,MamRep4096,MamRep4096,MamRep4096	ATG7,CNOT7,DHX58,GPAM,IFI16,IFNAR2,IFNG,IFNK,ISG20,NLRP3,PMAIP1,PTPRC,SERINC5,ZC3H12A
GO Biological Process	GO:0015872	dopamine transport	348	7.127611e-4	1.000000e+0	2.642746e-2	4.273419e+0	1.872037e+0	8	1.472885e-3	6.294256e-3	533	7.001393e-3	1.000000e+0	1.694915e-1	4.804196e+0	8.326055e-1	4	11	2.849003e-3	3.636364e-1	MamRep4096,MamRep4096,MamRep4096,MamRep4096,MamRep4096,MamRep4096,MamRep4096,MamRep4096	DRD1,PARK2,SLC6A4,SNCA
GO Biological Process	GO:0045921	positive regulation of exocytosis	349	7.133624e-4	1.000000e+0	2.637397e-2	2.287926e+0	8.741541e+0	20	6.877687e-3	1.573564e-2	802	1.679585e-2	1.000000e+0	2.702205e-1	1.981731e+0	6.055313e+0	12	80	8.547009e-3	1.500000e-1	MamRep4096,MamRep4096,MamRep4096,MamRep4096,MamRep4096,MamRep4096,MamRep4096,MamRep4096,MamRep4096,MamRep4096,MamRep4096,MamRep4096,MamRep4096,MamRep4096,MamRep4096,MamRep4096,MamRep4096,MamRep4096,MamRep4096,MamRep4096	CFTR,CLASP1,DOC2B,GATA2,IFNG,IL4R,KCNB1,NLGN1,RAB7A,SYT7,SYT9,UNC13B
GO Biological Process	GO:0045988	negative regulation of striated muscle contraction	350	7.144065e-4	1.000000e+0	2.633711e-2	5.779869e+0	1.038086e+0	6	8.167472e-4	4.720692e-3	2225	1.181770e-1	1.000000e+0	6.853204e-1	3.302885e+0	6.055313e-1	2	8	1.424501e-3	2.500000e-1	MamRep4096,MamRep4096,MamRep4096,MamRep4096,MamRep4096,MamRep4096	SRI,ZC3H12A
GO Biological Process	GO:0046209	nitric oxide metabolic process	351	7.464584e-4	1.000000e+0	2.744032e-2	3.820311e+0	2.355829e+0	9	1.853524e-3	7.081039e-3	4376	3.724506e-1	1.000000e+0	1.000000e+0	1.554299e+0	1.286754e+0	2	17	1.424501e-3	1.176471e-1	MamRep4096,MamRep4096,MamRep4096,MamRep4096,MamRep4096,MamRep4096,MamRep4096,MamRep4096,MamRep4096	GCH1,NOS1
GO Biological Process	GO:0010606	positive regulation of cytoplasmic mRNA processing body assembly	352	7.475916e-4	1.000000e+0	2.740390e-2	7.213726e+0	6.931231e-1	5	5.453368e-4	3.933910e-3	1263	4.907883e-2	1.000000e+0	5.013968e-1	5.284615e+0	3.784571e-1	2	5	1.424501e-3	4.000000e-1	MamRep4096,MamRep4096,MamRep4096,MamRep4096,MamRep4096	CNOT2,CNOT6L
GO Biological Process	GO:0045429	positive regulation of nitric oxide biosynthetic process	353	7.500845e-4	1.000000e+0	2.741739e-2	2.770024e+0	5.054108e+0	14	3.976481e-3	1.101495e-2	2970	1.958609e-1	1.000000e+0	8.509068e-1	1.611163e+0	3.103348e+0	5	41	3.561254e-3	1.219512e-1	MamRep4096,MamRep4096,MamRep4096,MamRep4096,MamRep4096,MamRep4096,MamRep4096,MamRep4096,MamRep4096,MamRep4096,MamRep4096,MamRep4096,MamRep4096,MamRep4096	CLU,IFNG,KLF4,PTK2B,SMAD3
GO Biological Process	GO:0045580	regulation of T cell differentiation	354	7.558177e-4	1.000000e+0	2.754891e-2	1.812859e+0	1.930652e+1	35	1.519002e-2	2.753737e-2	1361	5.357515e-2	1.000000e+0	5.079208e-1	1.572802e+0	9.537118e+0	15	126	1.068376e-2	1.190476e-1	MamRep4096,MamRep4096,MamRep4096,MamRep4096,MamRep4096,MamRep4096,MamRep4096,MamRep4096,MamRep4096,MamRep4096,MamRep4096,MamRep4096,MamRep4096,MamRep4096,MamRep4096,MamRep4096,MamRep4096,MamRep4096,MamRep4096,MamRep4096,MamRep4096,MamRep4096,MamRep4096,MamRep4096,MamRep4096,MamRep4096,MamRep4096,MamRep4096,MamRep4096,MamRep4096,MamRep4096,MamRep4096,MamRep4096,MamRep4096,MamRep4096	BCL6,BMP4,CARD11,CD83,DUSP10,IFNG,IL4R,IL7R,NFATC2,NLRP3,PRDM1,RUNX1,SHB,TGFBR2,ZMIZ1
GO Biological Process	GO:0001704	formation of primary germ layer	355	7.716373e-4	1.000000e+0	2.804630e-2	1.761987e+0	2.156656e+1	38	1.696819e-2	2.989772e-2	257	1.224075e-3	1.000000e+0	6.145619e-2	2.145464e+0	8.855895e+0	19	117	1.353276e-2	1.623932e-1	MamRep4096,MamRep4096,MamRep4096,MamRep4096,MamRep4096,MamRep4096,MamRep4096,MamRep4096,MamRep4096,MamRep4096,MamRep4096,MamRep4096,MamRep4096,MamRep4096,MamRep4096,MamRep4096,MamRep4096,MamRep4096,MamRep4096,MamRep4096,MamRep4096,MamRep4096,MamRep4096,MamRep4096,MamRep4096,MamRep4096,MamRep4096,MamRep4096,MamRep4096,MamRep4096,MamRep4096,MamRep4096,MamRep4096,MamRep4096,MamRep4096,MamRep4096,Mam…	ACVR1,BMP4,BMP7,CTNNB1,EYA1,EYA2,INHBA,ITGA4,ITGB3,KLF4,LHX1,MIXL1,MMP14,NF2,NR4A3,SMAD2,SMAD3,SOX2,WNT5A
GO Biological Process	GO:0071705	nitrogen compound transport	356	7.795294e-4	1.000000e+0	2.825356e-2	1.445301e+0	5.604370e+1	81	4.409418e-2	6.372935e-2	481	5.556739e-3	1.000000e+0	1.490615e-1	1.411920e+0	3.966230e+1	56	524	3.988604e-2	1.068702e-1	MamRep4096,MamRep4096,MamRep4096,MamRep4096,MamRep4096,MamRep4096,MamRep4096,MamRep4096,MamRep4096,MamRep4096,MamRep4096,MamRep4096,MamRep4096,MamRep4096,MamRep4096,MamRep4096,MamRep4096,MamRep4096,MamRep4096,MamRep4096,MamRep4096,MamRep4096,MamRep4096,MamRep4096,MamRep4096,MamRep4096,MamRep4096,MamRep4096,MamRep4096,MamRep4096,MamRep4096,MamRep4096,MamRep4096,MamRep4096,MamRep4096,MamRep4096,Mam…	ABCA1,ABCC11,ACVR2B,AGFG1,C14orf166,CADPS,DISP1,DRD1,GJA1,HNRNPA3,LMBRD1,LRP2,LUZP4,MCM3AP,NPIPA1,NTRK2,NUP160,NUP210,PARK2,PCLO,PDX1,POM121L12,QKI,RAF1,RAN,RBFOX1,RHCE,RHD,RIMS1,SERINC2,SERINC5,SLC16A2,SLC1A2,SLC28A3,SLC29A3,SLC30A8,SLC36A4,SLC38A11,SLC38A2,SLC38A4,SLC3A1,SLC43A1,SLC44A1,SLC46A1,SLC6A4,SLC6A6,SLC6A7,SLC7A10,SLCO4A1,SMAD2,SMG1,SNCA,THOC7,TNKS,TRPV4,UNC13B
GO Biological Process	GO:1905521	regulation of macrophage migration	357	7.826361e-4	1.000000e+0	2.828670e-2	3.794336e+0	2.371956e+0	9	1.866213e-3	7.081039e-3	2122	1.034917e-1	1.000000e+0	6.292900e-1	2.201923e+0	1.816594e+0	4	24	2.849003e-3	1.666667e-1	MamRep4096,MamRep4096,MamRep4096,MamRep4096,MamRep4096,MamRep4096,MamRep4096,MamRep4096,MamRep4096	CCL2,MMP14,PTK2B,TRPV4
GO Biological Process	GO:0002702	positive regulation of production of molecular mediator of immune response	358	7.831177e-4	1.000000e+0	2.822505e-2	2.392896e+0	7.522265e+0	18	5.918383e-3	1.416208e-2	4227	3.271471e-1	1.000000e+0	9.986229e-1	1.249740e+0	5.601164e+0	7	74	4.985755e-3	9.459459e-2	MamRep4096,MamRep4096,MamRep4096,MamRep4096,MamRep4096,MamRep4096,MamRep4096,MamRep4096,MamRep4096,MamRep4096,MamRep4096,MamRep4096,MamRep4096,MamRep4096,MamRep4096,MamRep4096,MamRep4096,MamRep4096	CD226,FFAR2,IFNG,IL4R,NLRP3,NR4A3,WNT5A
GO Biological Process	GO:0050880	regulation of blood vessel size	359	7.916990e-4	1.000000e+0	2.845485e-2	1.774755e+0	2.084795e+1	37	1.640279e-2	2.911094e-2	350	2.475542e-3	1.000000e+0	9.126262e-2	2.067893e+0	8.704512e+0	18	115	1.282051e-2	1.565217e-1	MamRep4096,MamRep4096,MamRep4096,MamRep4096,MamRep4096,MamRep4096,MamRep4096,MamRep4096,MamRep4096,MamRep4096,MamRep4096,MamRep4096,MamRep4096,MamRep4096,MamRep4096,MamRep4096,MamRep4096,MamRep4096,MamRep4096,MamRep4096,MamRep4096,MamRep4096,MamRep4096,MamRep4096,MamRep4096,MamRep4096,MamRep4096,MamRep4096,MamRep4096,MamRep4096,MamRep4096,MamRep4096,MamRep4096,MamRep4096,MamRep4096,MamRep4096,Mam…	ADRA2A,AGTR1,ASIC2,ATG5,BBS2,DRD1,GCH1,GCLC,GJA1,HTR2A,ITGA1,KCNMB4,NOS1,PRKG1,RAP1GDS1,SLC6A4,SLC8A1,UTS2B
GO Biological Process	GO:0071396	cellular response to lipid	360	7.989458e-4	1.000000e+0	2.863555e-2	1.382649e+0	7.304820e+1	101	5.747301e-2	7.946499e-2	147	2.220293e-4	1.000000e+0	1.948874e-2	1.600577e+0	3.686172e+1	59	487	4.202279e-2	1.211499e-1	MamRep4096,MamRep4096,MamRep4096,MamRep4096,MamRep4096,MamRep4096,MamRep4096,MamRep4096,MamRep4096,MamRep4096,MamRep4096,MamRep4096,MamRep4096,MamRep4096,MamRep4096,MamRep4096,MamRep4096,MamRep4096,MamRep4096,MamRep4096,MamRep4096,MamRep4096,MamRep4096,MamRep4096,MamRep4096,MamRep4096,MamRep4096,MamRep4096,MamRep4096,MamRep4096,MamRep4096,MamRep4096,MamRep4096,MamRep4096,MamRep4096,MamRep4096,Mam…	AACS,ABCA1,ACACA,AR,BMP4,BMP7,BRINP1,BRINP3,CCL2,CCNE1,CFTR,CTNNB1,CYP24A1,DAB2IP,ESR1,ESRRB,FFAR2,FZD10,GJB2,GNG2,GRIP1,HDAC2,HEY1,HNRNPD,IFNG,IL8,INHBA,ISL1,KLF4,MED30,MED4,MEF2C,MGARP,MSX2,NCOA3,NLRP3,NR2F2,NR4A2,NR4A3,NR5A2,NRIP1,NTRK3,PDE4D,PDK4,PENK,PMEPA1,PPARGC1B,PTK2B,RAN,SCARB1,SLC6A4,SOX9,SSTR4,TFPI,TNFAIP3,URI1,WNT5A,YAP1,ZC3H12A
GO Biological Process	GO:0010835	regulation of protein ADP-ribosylation	361	8.090897e-4	1.000000e+0	2.891879e-2	5.641097e+0	1.063623e+0	6	8.368395e-4	4.720692e-3	2408	1.445953e-1	1.000000e+0	7.747978e-1	2.935897e+0	6.812227e-1	2	9	1.424501e-3	2.222222e-1	MamRep4096,MamRep4096,MamRep4096,MamRep4096,MamRep4096,MamRep4096	ADNP,IFNG
GO Biological Process	GO:0035150	regulation of tube size	362	8.199905e-4	1.000000e+0	2.922745e-2	1.771194e+0	2.088987e+1	37	1.643577e-2	2.911094e-2	364	2.727861e-3	1.000000e+0	9.669668e-2	2.050066e+0	8.780204e+0	18	116	1.282051e-2	1.551724e-1	MamRep4096,MamRep4096,MamRep4096,MamRep4096,MamRep4096,MamRep4096,MamRep4096,MamRep4096,MamRep4096,MamRep4096,MamRep4096,MamRep4096,MamRep4096,MamRep4096,MamRep4096,MamRep4096,MamRep4096,MamRep4096,MamRep4096,MamRep4096,MamRep4096,MamRep4096,MamRep4096,MamRep4096,MamRep4096,MamRep4096,MamRep4096,MamRep4096,MamRep4096,MamRep4096,MamRep4096,MamRep4096,MamRep4096,MamRep4096,MamRep4096,MamRep4096,Mam…	ADRA2A,AGTR1,ASIC2,ATG5,BBS2,DRD1,GCH1,GCLC,GJA1,HTR2A,ITGA1,KCNMB4,NOS1,PRKG1,RAP1GDS1,SLC6A4,SLC8A1,UTS2B
GO Biological Process	GO:0071871	response to epinephrine	363	8.239079e-4	1.000000e+0	2.928618e-2	3.029194e+0	3.961450e+0	12	3.116798e-3	9.441385e-3	472	5.315967e-3	1.000000e+0	1.453219e-1	4.128606e+0	1.211063e+0	5	16	3.561254e-3	3.125000e-1	MamRep4096,MamRep4096,MamRep4096,MamRep4096,MamRep4096,MamRep4096,MamRep4096,MamRep4096,MamRep4096,MamRep4096,MamRep4096,MamRep4096	PDE4D,PENK,RYR2,SLC9A1,SNCA
GO Biological Process	GO:2000678	negative regulation of transcription regulatory region DNA binding	364	8.258281e-4	1.000000e+0	2.927379e-2	3.219147e+0	3.417055e+0	11	2.688477e-3	8.654603e-3	1489	6.955270e-2	1.000000e+0	6.027122e-1	2.516484e+0	1.589520e+0	4	21	2.849003e-3	1.904762e-1	MamRep4096,MamRep4096,MamRep4096,MamRep4096,MamRep4096,MamRep4096,MamRep4096,MamRep4096,MamRep4096,MamRep4096,MamRep4096	HEY1,ID1,MSX2,SRI
GO Biological Process	GO:0010595	positive regulation of endothelial cell migration	365	8.316256e-4	1.000000e+0	2.939853e-2	1.880780e+0	1.648252e+1	31	1.296815e-2	2.439024e-2	78	3.488749e-5	4.501533e-1	5.771196e-3	2.994615e+0	5.676856e+0	17	75	1.210826e-2	2.266667e-1	MamRep4096,MamRep4096,MamRep4096,MamRep4096,MamRep4096,MamRep4096,MamRep4096,MamRep4096,MamRep4096,MamRep4096,MamRep4096,MamRep4096,MamRep4096,MamRep4096,MamRep4096,MamRep4096,MamRep4096,MamRep4096,MamRep4096,MamRep4096,MamRep4096,MamRep4096,MamRep4096,MamRep4096,MamRep4096,MamRep4096,MamRep4096,MamRep4096,MamRep4096,MamRep4096,MamRep4096	ANXA3,BMP4,CCBE1,FGF1,FGF18,FOXP1,ITGB3,KDR,NRP1,PDGFB,PROX1,PTK2B,SASH1,SCARB1,SEMA5A,WNT5A,ZC3H12A
GO Biological Process	GO:1903351	cellular response to dopamine	366	8.335018e-4	1.000000e+0	2.938435e-2	4.744695e+0	1.475332e+0	7	1.160765e-3	5.507474e-3	814	1.769269e-2	1.000000e+0	2.804530e-1	3.774725e+0	1.059680e+0	4	14	2.849003e-3	2.857143e-1	MamRep4096,MamRep4096,MamRep4096,MamRep4096,MamRep4096,MamRep4096,MamRep4096	DRD1,HDAC2,ID1,PARK2
GO Biological Process	GO:0072665	protein localization to vacuole	367	8.375623e-4	1.000000e+0	2.944705e-2	2.867666e+0	4.533303e+0	13	3.566721e-3	1.022817e-2	719	1.415284e-2	1.000000e+0	2.539834e-1	2.457961e+0	3.254731e+0	8	43	5.698006e-3	1.860465e-1	MamRep4096,MamRep4096,MamRep4096,MamRep4096,MamRep4096,MamRep4096,MamRep4096,MamRep4096,MamRep4096,MamRep4096,MamRep4096,MamRep4096,MamRep4096	AP3M1,CLU,HSPA8,RAB7A,SCARB2,SH3BP4,TNFAIP3,VTI1A
GO Biological Process	GO:0001892	embryonic placenta development	368	8.393025e-4	1.000000e+0	2.942804e-2	1.952632e+0	1.433962e+1	28	1.128216e-2	2.202990e-2	170	3.249110e-4	1.000000e+0	2.466074e-2	2.523552e+0	6.736536e+0	17	89	1.210826e-2	1.910112e-1	MamRep4096,MamRep4096,MamRep4096,MamRep4096,MamRep4096,MamRep4096,MamRep4096,MamRep4096,MamRep4096,MamRep4096,MamRep4096,MamRep4096,MamRep4096,MamRep4096,MamRep4096,MamRep4096,MamRep4096,MamRep4096,MamRep4096,MamRep4096,MamRep4096,MamRep4096,MamRep4096,MamRep4096,MamRep4096,MamRep4096,MamRep4096,MamRep4096	BMP5,BMP7,CEBPA,E2F7,GATA2,GRHL2,HEY1,NR2F2,PDGFB,PLG,PRDM1,RBPJ,RSPO3,SP3,TMED2,VASH1,ZFAT
GO Biological Process	GO:0003198	epithelial to mesenchymal transition involved in endocardial cushion formation	369	8.419241e-4	1.000000e+0	2.943996e-2	4.163015e+0	1.921684e+0	8	1.511947e-3	6.294256e-3	1395	5.682838e-2	1.000000e+0	5.256320e-1	3.302885e+0	9.082969e-1	3	12	2.136752e-3	2.500000e-1	MamRep4096,MamRep4096,MamRep4096,MamRep4096,MamRep4096,MamRep4096,MamRep4096,MamRep4096	HEY1,MSX2,RBPJ
GO Biological Process	GO:0021533	cell differentiation in hindbrain	370	8.429110e-4	1.000000e+0	2.939481e-2	2.735926e+0	5.117097e+0	14	4.026040e-3	1.101495e-2	603	9.186004e-3	1.000000e+0	1.965622e-1	3.669872e+0	1.362445e+0	5	18	3.561254e-3	2.777778e-1	MamRep4096,MamRep4096,MamRep4096,MamRep4096,MamRep4096,MamRep4096,MamRep4096,MamRep4096,MamRep4096,MamRep4096,MamRep4096,MamRep4096,MamRep4096,MamRep4096	AGTPBP1,CBLN1,GATA2,LHX1,PROX1
GO Biological Process	GO:0003274	endocardial cushion fusion	371	8.465900e-4	1.000000e+0	2.944353e-2	5.591271e+0	1.073101e+0	6	8.442968e-4	4.720692e-3	748	1.631067e-2	1.000000e+0	2.813591e-1	8.807692e+0	2.270742e-1	2	3	1.424501e-3	6.666667e-1	MamRep4096,MamRep4096,MamRep4096,MamRep4096,MamRep4096,MamRep4096	ACVR1,TGFBR2
GO Biological Process	GO:0003171	atrioventricular valve development	372	8.483165e-4	1.000000e+0	2.942427e-2	2.624245e+0	5.715929e+0	15	4.497191e-3	1.180173e-2	277	1.540916e-3	1.000000e+0	7.177776e-2	3.853365e+0	1.816594e+0	7	24	4.985755e-3	2.916667e-1	MamRep4096,MamRep4096,MamRep4096,MamRep4096,MamRep4096,MamRep4096,MamRep4096,MamRep4096,MamRep4096,MamRep4096,MamRep4096,MamRep4096,MamRep4096,MamRep4096,MamRep4096	ACVR1,BMP2,HEY1,PITX2,SMAD6,SOX4,TGFBR2
GO Biological Process	GO:0006525	arginine metabolic process	373	8.579587e-4	1.000000e+0	2.967893e-2	4.150644e+0	1.927412e+0	8	1.516453e-3	6.294256e-3	4376	3.724506e-1	1.000000e+0	1.000000e+0	1.554299e+0	1.286754e+0	2	17	1.424501e-3	1.176471e-1	MamRep4096,MamRep4096,MamRep4096,MamRep4096,MamRep4096,MamRep4096,MamRep4096,MamRep4096	FAH,NOS1
GO Biological Process	GO:0021849	neuroblast division in subventricular zone	374	8.616169e-4	1.000000e+0	2.972578e-2	1.657449e+1	1.810010e-1	3	1.424083e-4	2.360346e-3	2473	1.456574e-1	1.000000e+0	7.599747e-1	6.605769e+0	1.513828e-1	1	2	7.122507e-4	5.000000e-1	MamRep4096,MamRep4096,MamRep4096	NUMB
GO Biological Process	GO:0051353	positive regulation of oxidoreductase activity	375	8.617333e-4	1.000000e+0	2.965052e-2	2.620059e+0	5.725062e+0	15	4.504376e-3	1.180173e-2	744	1.618280e-2	1.000000e+0	2.806541e-1	2.402098e+0	3.330422e+0	8	44	5.698006e-3	1.818182e-1	MamRep4096,MamRep4096,MamRep4096,MamRep4096,MamRep4096,MamRep4096,MamRep4096,MamRep4096,MamRep4096,MamRep4096,MamRep4096,MamRep4096,MamRep4096,MamRep4096,MamRep4096	AGTR1,GCH1,GDNF,IFNG,PTK2B,RFK,SCARB1,SNCA
GO Biological Process	GO:0045744	negative regulation of G-protein coupled receptor protein signaling pathway	376	8.639074e-4	1.000000e+0	2.964627e-2	2.857738e+0	4.549053e+0	13	3.579113e-3	1.022817e-2	1346	5.125451e-2	1.000000e+0	4.913350e-1	2.201923e+0	2.724891e+0	6	36	4.273504e-3	1.666667e-1	MamRep4096,MamRep4096,MamRep4096,MamRep4096,MamRep4096,MamRep4096,MamRep4096,MamRep4096,MamRep4096,MamRep4096,MamRep4096,MamRep4096,MamRep4096	ADRA2A,IL8,NOS1,RGS4,RPH3AL,SNCA
GO Biological Process	GO:0034475	U4 snRNA 3'-end processing	377	8.684025e-4	1.000000e+0	2.972148e-2	1.652918e+1	1.814972e-1	3	1.427987e-4	2.360346e-3	5001	4.673006e-1	1.000000e+0	1.000000e+0	1.651442e+0	6.055313e-1	1	8	7.122507e-4	1.250000e-1	MamRep4096,MamRep4096,MamRep4096	EXOSC7
GO Biological Process	GO:0051270	regulation of cellular component movement	378	8.725324e-4	1.000000e+0	2.978382e-2	1.264564e+0	1.368060e+2	173	1.076365e-1	1.361133e-1	47	9.472289e-6	1.222209e-1	2.600446e-3	1.545025e+0	6.342940e+1	98	838	6.980057e-2	1.169451e-1	MamRep4096,MamRep4096,MamRep4096,MamRep4096,MamRep4096,MamRep4096,MamRep4096,MamRep4096,MamRep4096,MamRep4096,MamRep4096,MamRep4096,MamRep4096,MamRep4096,MamRep4096,MamRep4096,MamRep4096,MamRep4096,MamRep4096,MamRep4096,MamRep4096,MamRep4096,MamRep4096,MamRep4096,MamRep4096,MamRep4096,MamRep4096,MamRep4096,MamRep4096,MamRep4096,MamRep4096,MamRep4096,MamRep4096,MamRep4096,MamRep4096,MamRep4096,Mam…	ACVR1,ACVR1C,ADAMTS9,ADRA2A,ANXA3,BBS2,BCL6,BMP2,BMP4,BMP5,BMP7,C5orf30,CCBE1,CCDC39,CCL2,CCR6,CDH13,CLASP1,CXCL13,DAB2IP,DCN,DPYSL3,DRD1,DUSP10,EMP2,FER,FGF1,FGF13,FGF18,FGF7,FGFR1OP,FLRT2,FOXP1,GDF2,HAS2,IDH2,IFNG,IGFBP3,IGFBP5,IGSF10,IL8,ITGA4,ITGB3,JUP,KDR,KIT,KLF4,LGALS3,MMP14,NF2,NKX6-1,NR2F2,NRP1,NTRK3,NUMB,ONECUT1,PAK3,PDE4D,PDGFB,PFN2,PITX2,PLAU,PLCB1,PLXNA1,PREX1,PROX1,PTK2B,PTPRC,PTPRJ…
GO Biological Process	GO:0060314	regulation of ryanodine-sensitive calcium-release channel activity	379	8.803179e-4	1.000000e+0	2.997030e-2	2.723293e+0	5.140835e+0	14	4.044716e-3	1.101495e-2	1384	5.641811e-2	1.000000e+0	5.259847e-1	2.359203e+0	2.119360e+0	5	28	3.561254e-3	1.785714e-1	MamRep4096,MamRep4096,MamRep4096,MamRep4096,MamRep4096,MamRep4096,MamRep4096,MamRep4096,MamRep4096,MamRep4096,MamRep4096,MamRep4096,MamRep4096,MamRep4096	CALM1,CALM3,NOS1,PDE4D,SRI
GO Biological Process	GO:0060839	endothelial cell fate commitment	380	9.016130e-4	1.000000e+0	3.061451e-2	3.717416e+0	2.421037e+0	9	1.904828e-3	7.081039e-3	26	1.219186e-6	1.573116e-2	6.050445e-4	1.132418e+1	5.298399e-1	6	7	4.273504e-3	8.571429e-1	MamRep4096,MamRep4096,MamRep4096,MamRep4096,MamRep4096,MamRep4096,MamRep4096,MamRep4096,MamRep4096	ACVR1,DLL1,NR2F2,NRP1,PROX1,RBPJ
GO Biological Process	GO:0034767	positive regulation of ion transmembrane transport	381	9.196541e-4	1.000000e+0	3.114514e-2	1.809433e+0	1.879042e+1	34	1.478396e-2	2.675059e-2	2987	1.992659e-1	1.000000e+0	8.607727e-1	1.301136e+0	9.991266e+0	13	132	9.259259e-3	9.848485e-2	MamRep4096,MamRep4096,MamRep4096,MamRep4096,MamRep4096,MamRep4096,MamRep4096,MamRep4096,MamRep4096,MamRep4096,MamRep4096,MamRep4096,MamRep4096,MamRep4096,MamRep4096,MamRep4096,MamRep4096,MamRep4096,MamRep4096,MamRep4096,MamRep4096,MamRep4096,MamRep4096,MamRep4096,MamRep4096,MamRep4096,MamRep4096,MamRep4096,MamRep4096,MamRep4096,MamRep4096,MamRep4096,MamRep4096,MamRep4096	CACNA2D1,CALM1,CALM3,CFTR,DRD1,KCNE2,NOS1,PIRT,RYR2,SLC9A1,SNCA,SRI,STK39
GO Biological Process	GO:0030162	regulation of proteolysis	382	9.212797e-4	1.000000e+0	3.111851e-2	1.359972e+0	7.941337e+1	108	6.248102e-2	8.497246e-2	935	2.450104e-2	1.000000e+0	3.381144e-1	1.262475e+0	5.623872e+1	71	743	5.056980e-2	9.555855e-2	MamRep4096,MamRep4096,MamRep4096,MamRep4096,MamRep4096,MamRep4096,MamRep4096,MamRep4096,MamRep4096,MamRep4096,MamRep4096,MamRep4096,MamRep4096,MamRep4096,MamRep4096,MamRep4096,MamRep4096,MamRep4096,MamRep4096,MamRep4096,MamRep4096,MamRep4096,MamRep4096,MamRep4096,MamRep4096,MamRep4096,MamRep4096,MamRep4096,MamRep4096,MamRep4096,MamRep4096,MamRep4096,MamRep4096,MamRep4096,MamRep4096,MamRep4096,Mam…	ACVR1C,ADRA2A,BTBD11,BTBD3,BTBD9,C1QA,CCBE1,CD44,CEBPA,CLEC3B,CLU,COL4A3,CRIM1,CSNK2A1,CTSC,DAB2IP,DAPK1,FHIT,GAS1,GCLC,HDAC2,IFI16,IFNG,IL1R2,KCNE2,KLF4,LAMP3,LONRF3,MAD2L1,MEFV,MMP14,MYC,N4BP1,NGF,NLRP3,OPHN1,PARK2,PI3,PMAIP1,PRDX3,PSMB2,PSMD7,PTK2B,PTTG2,PYHIN1,RAD23B,RAF1,RFWD2,RHBDD1,RNF19A,SEMG2,SERPINB1,SERPINB9,SLPI,SMAD3,SNCA,SOX2,SPOCK2,SPOPL,TANK,TFPI,TIMP3,TM4SF20,TNP1,TRIM32,TRIM67,U…
GO Biological Process	GO:0006833	water transport	383	9.213094e-4	1.000000e+0	3.103826e-2	4.104178e+0	1.949233e+0	8	1.533622e-3	6.294256e-3	2802	1.700069e-1	1.000000e+0	7.828690e-1	2.086032e+0	1.438137e+0	3	19	2.136752e-3	1.578947e-1	MamRep4096,MamRep4096,MamRep4096,MamRep4096,MamRep4096,MamRep4096,MamRep4096,MamRep4096	AQP4,CFTR,HAS2
GO Biological Process	GO:0071477	cellular hypotonic salinity response	384	9.228658e-4	1.000000e+0	3.100973e-2	1.618182e+1	1.853932e-1	3	1.458641e-4	2.360346e-3	2473	1.456574e-1	1.000000e+0	7.599747e-1	6.605769e+0	1.513828e-1	1	2	7.122507e-4	5.000000e-1	MamRep4096,MamRep4096,MamRep4096	TRPV4
GO Biological Process	GO:0009749	response to glucose	385	9.262342e-4	1.000000e+0	3.104208e-2	1.867837e+0	1.659674e+1	31	1.305802e-2	2.439024e-2	237	9.156058e-4	1.000000e+0	4.984836e-2	2.101836e+0	9.991266e+0	21	132	1.495726e-2	1.590909e-1	MamRep4096,MamRep4096,MamRep4096,MamRep4096,MamRep4096,MamRep4096,MamRep4096,MamRep4096,MamRep4096,MamRep4096,MamRep4096,MamRep4096,MamRep4096,MamRep4096,MamRep4096,MamRep4096,MamRep4096,MamRep4096,MamRep4096,MamRep4096,MamRep4096,MamRep4096,MamRep4096,MamRep4096,MamRep4096,MamRep4096,MamRep4096,MamRep4096,MamRep4096,MamRep4096,MamRep4096	AACS,ACVR1C,ACVR2B,ATG7,CCL2,GCLC,GJA1,GJB6,GPAM,KCNB1,NKX6-1,PDX1,PTK2B,RAF1,SLC30A8,SLC8A1,SMAD2,SOX4,TCF7L2,TGFBR2,UNC13B
GO Biological Process	GO:0045862	positive regulation of proteolysis	386	9.298161e-4	1.000000e+0	3.108139e-2	1.512357e+0	4.231806e+1	64	3.329509e-2	5.035405e-2	672	1.215156e-2	1.000000e+0	2.333208e-1	1.436799e+0	2.853566e+1	41	377	2.920228e-2	1.087533e-1	MamRep4096,MamRep4096,MamRep4096,MamRep4096,MamRep4096,MamRep4096,MamRep4096,MamRep4096,MamRep4096,MamRep4096,MamRep4096,MamRep4096,MamRep4096,MamRep4096,MamRep4096,MamRep4096,MamRep4096,MamRep4096,MamRep4096,MamRep4096,MamRep4096,MamRep4096,MamRep4096,MamRep4096,MamRep4096,MamRep4096,MamRep4096,MamRep4096,MamRep4096,MamRep4096,MamRep4096,MamRep4096,MamRep4096,MamRep4096,MamRep4096,MamRep4096,Mam…	ACVR1C,ADRA2A,CCBE1,CEBPA,CLEC3B,CLU,COL4A3,CTSC,DAB2IP,DAPK1,GCLC,HDAC2,IFI16,IFNG,KCNE2,LONRF3,MAD2L1,MEFV,MMP14,MYC,NGF,NLRP3,PARK2,PMAIP1,PSMB2,PSMD7,PTK2B,PYHIN1,RFWD2,RHBDD1,RNF19A,SEMG2,SMAD3,SNCA,TANK,TNP1,TRIM32,TRIM67,UBE2E1,UBQLN2,ZC3H12A
GO Biological Process	GO:0009896	positive regulation of catabolic process	387	9.387405e-4	1.000000e+0	3.129863e-2	1.517359e+0	4.151952e+1	63	3.266681e-2	4.956727e-2	579	7.783344e-3	1.000000e+0	1.734516e-1	1.493478e+0	2.611354e+1	39	345	2.777778e-2	1.130435e-1	MamRep4096,MamRep4096,MamRep4096,MamRep4096,MamRep4096,MamRep4096,MamRep4096,MamRep4096,MamRep4096,MamRep4096,MamRep4096,MamRep4096,MamRep4096,MamRep4096,MamRep4096,MamRep4096,MamRep4096,MamRep4096,MamRep4096,MamRep4096,MamRep4096,MamRep4096,MamRep4096,MamRep4096,MamRep4096,MamRep4096,MamRep4096,MamRep4096,MamRep4096,MamRep4096,MamRep4096,MamRep4096,MamRep4096,MamRep4096,MamRep4096,MamRep4096,Mam…	ABHD5,ADRA2A,APOA4,ATG7,CEBPA,CLU,CNOT7,CSNK2A1,CTSC,DAB2IP,DACT1,ESRRB,GCLC,GJA1,HTR2A,IFNG,IRS1,KCNE2,LONRF3,MAD2L1,PARK2,PSMB2,PSMD7,PTK2B,PYHIN1,RAB7A,RFWD2,RNF19A,SNCA,SOX9,TIPARP,TNFAIP3,TNRC6B,TRIM32,TRIM67,UBE2E1,UBQLN2,WNT5A,ZC3H12A
GO Biological Process	GO:0021956	central nervous system interneuron axonogenesis	388	9.456173e-4	1.000000e+0	3.144665e-2	4.530196e+1	4.414820e-2	2	3.473501e-5	1.573564e-3	1622	7.569141e-2	1.000000e+0	6.021247e-1	1.321154e+1	7.569141e-2	1	1	7.122507e-4	1.000000e+0	MamRep4096,MamRep4096	TCTN1
GO Biological Process	GO:0007520	myoblast fusion	389	9.580151e-4	1.000000e+0	3.177704e-2	3.159536e+0	3.481524e+0	11	2.739200e-3	8.654603e-3	603	9.186004e-3	1.000000e+0	1.965622e-1	3.669872e+0	1.362445e+0	5	18	3.561254e-3	2.777778e-1	MamRep4096,MamRep4096,MamRep4096,MamRep4096,MamRep4096,MamRep4096,MamRep4096,MamRep4096,MamRep4096,MamRep4096,MamRep4096	BAI3,KCNH1,NOS1,PITX2,TANC1
GO Biological Process	GO:0030103	vasopressin secretion	390	9.632905e-4	1.000000e+0	3.187010e-2	1.594120e+1	1.881917e-1	3	1.480658e-4	2.360346e-3	2473	1.456574e-1	1.000000e+0	7.599747e-1	6.605769e+0	1.513828e-1	1	2	7.122507e-4	5.000000e-1	MamRep4096,MamRep4096,MamRep4096	TRPV4
GO Biological Process	GO:0010608	posttranscriptional regulation of gene expression	391	9.717643e-4	1.000000e+0	3.206822e-2	1.453022e+0	5.230479e+1	76	4.115247e-2	5.979544e-2	5746	5.843317e-1	1.000000e+0	1.000000e+0	9.777492e-1	4.193304e+1	41	554	2.920228e-2	7.400722e-2	MamRep4096,MamRep4096,MamRep4096,MamRep4096,MamRep4096,MamRep4096,MamRep4096,MamRep4096,MamRep4096,MamRep4096,MamRep4096,MamRep4096,MamRep4096,MamRep4096,MamRep4096,MamRep4096,MamRep4096,MamRep4096,MamRep4096,MamRep4096,MamRep4096,MamRep4096,MamRep4096,MamRep4096,MamRep4096,MamRep4096,MamRep4096,MamRep4096,MamRep4096,MamRep4096,MamRep4096,MamRep4096,MamRep4096,MamRep4096,MamRep4096,MamRep4096,Mam…	ANP32A,BMP4,CAPRIN1,CNOT10,CNOT2,CNOT6L,CNOT7,CPEB2,CPEB4,DAPK1,EIF3H,EIF4E3,ENC1,ESR1,EXOSC7,FXR1,GDNF,GRM5,HIST1H4H,HNRNPD,HSPA8,IGFBP5,KLHL25,NCOR2,NUP160,NUP210,PRR16,PSMB2,PSMD7,PTK2B,QKI,RAN,SAMD4A,SERBP1,SMAD2,SMAD3,SOX4,TNRC6B,YWHAZ,ZC3H12A,ZNF706
GO Biological Process	GO:2001057	reactive nitrogen species metabolic process	392	9.762025e-4	1.000000e+0	3.213250e-2	3.674697e+0	2.449182e+0	9	1.926972e-3	7.081039e-3	4945	4.535941e-1	1.000000e+0	1.000000e+0	1.321154e+0	1.513828e+0	2	20	1.424501e-3	1.000000e-1	MamRep4096,MamRep4096,MamRep4096,MamRep4096,MamRep4096,MamRep4096,MamRep4096,MamRep4096,MamRep4096	GCH1,NOS1
GO Biological Process	GO:0014009	glial cell proliferation	393	9.866090e-4	1.000000e+0	3.239241e-2	3.669024e+0	2.452968e+0	9	1.929951e-3	7.081039e-3	226	7.738352e-4	1.000000e+0	4.418051e-2	6.005245e+0	8.326055e-1	5	11	3.561254e-3	4.545455e-1	MamRep4096,MamRep4096,MamRep4096,MamRep4096,MamRep4096,MamRep4096,MamRep4096,MamRep4096,MamRep4096	CLU,NF2,PENK,PTK2B,SOX4
GO Biological Process	GO:0045591	positive regulation of regulatory T cell differentiation	394	9.883396e-4	1.000000e+0	3.236687e-2	4.058749e+0	1.971051e+0	8	1.550787e-3	6.294256e-3	1395	5.682838e-2	1.000000e+0	5.256320e-1	3.302885e+0	9.082969e-1	3	12	2.136752e-3	2.500000e-1	MamRep4096,MamRep4096,MamRep4096,MamRep4096,MamRep4096,MamRep4096,MamRep4096,MamRep4096	BCL6,DUSP10,IFNG
GO Biological Process	GO:0045071	negative regulation of viral genome replication	395	9.905129e-4	1.000000e+0	3.235592e-2	3.146239e+0	3.496238e+0	11	2.750778e-3	8.654603e-3	2920	1.862227e-1	1.000000e+0	8.228875e-1	1.554299e+0	3.860262e+0	6	51	4.273504e-3	1.176471e-1	MamRep4096,MamRep4096,MamRep4096,MamRep4096,MamRep4096,MamRep4096,MamRep4096,MamRep4096,MamRep4096,MamRep4096,MamRep4096	IFI16,ISG20,PARK2,PROX1,SLPI,ZC3H12A
GO Biological Process	GO:0051937	catecholamine transport	396	9.932040e-4	1.000000e+0	3.236190e-2	3.665463e+0	2.455351e+0	9	1.931826e-3	7.081039e-3	420	3.894709e-3	1.000000e+0	1.196510e-1	4.403846e+0	1.135371e+0	5	15	3.561254e-3	3.333333e-1	MamRep4096,MamRep4096,MamRep4096,MamRep4096,MamRep4096,MamRep4096,MamRep4096,MamRep4096,MamRep4096	CADPS,DRD1,PARK2,SLC6A4,SNCA
GO Biological Process	GO:0097164	ammonium ion metabolic process	397	1.003935e-3	1.000000e+0	3.262915e-2	1.766155e+0	2.038326e+1	36	1.603718e-2	2.832415e-2	1989	9.183034e-2	1.000000e+0	5.957199e-1	1.386847e+0	1.370015e+1	19	181	1.353276e-2	1.049724e-1	MamRep4096,MamRep4096,MamRep4096,MamRep4096,MamRep4096,MamRep4096,MamRep4096,MamRep4096,MamRep4096,MamRep4096,MamRep4096,MamRep4096,MamRep4096,MamRep4096,MamRep4096,MamRep4096,MamRep4096,MamRep4096,MamRep4096,MamRep4096,MamRep4096,MamRep4096,MamRep4096,MamRep4096,MamRep4096,MamRep4096,MamRep4096,MamRep4096,MamRep4096,MamRep4096,MamRep4096,MamRep4096,MamRep4096,MamRep4096,MamRep4096,MamRep4096	AGPAT6,APOA4,BBOX1,BTBD9,CDS1,CHKA,CSNK2A1,CSNK2A2,DAO,DRD1,GCH1,HNMT,MBOAT2,NR4A2,PARK2,PLA2G4A,SLC44A1,SNCA,SPTLC3
GO Biological Process	GO:0016078	tRNA catabolic process	398	1.011493e-3	1.000000e+0	3.279220e-2	1.567128e+1	1.914330e-1	3	1.506160e-4	2.360346e-3	4415	3.764473e-1	1.000000e+0	1.000000e+0	2.201923e+0	4.541485e-1	1	6	7.122507e-4	1.666667e-1	MamRep4096,MamRep4096,MamRep4096	EXOSC7
GO Biological Process	GO:0046635	positive regulation of alpha-beta T cell activation	399	1.025071e-3	1.000000e+0	3.314910e-2	2.273911e+0	8.355648e+0	19	6.574074e-3	1.494886e-2	2887	1.746812e-1	1.000000e+0	7.807106e-1	1.585385e+0	3.784571e+0	6	50	4.273504e-3	1.200000e-1	MamRep4096,MamRep4096,MamRep4096,MamRep4096,MamRep4096,MamRep4096,MamRep4096,MamRep4096,MamRep4096,MamRep4096,MamRep4096,MamRep4096,MamRep4096,MamRep4096,MamRep4096,MamRep4096,MamRep4096,MamRep4096,MamRep4096	CD83,IFNG,IL4R,NLRP3,SHB,TGFBR2
GO Biological Process	GO:0002293	alpha-beta T cell differentiation involved in immune response	400	1.026624e-3	1.000000e+0	3.311632e-2	2.802766e+0	4.638276e+0	13	3.649312e-3	1.022817e-2	4248	3.354724e-1	1.000000e+0	1.000000e+0	1.467949e+0	2.043668e+0	3	27	2.136752e-3	1.111111e-1	MamRep4096,MamRep4096,MamRep4096,MamRep4096,MamRep4096,MamRep4096,MamRep4096,MamRep4096,MamRep4096,MamRep4096,MamRep4096,MamRep4096,MamRep4096	BATF,FOXP1,IFNG
GO Biological Process	GO:0060674	placenta blood vessel development	401	1.032679e-3	1.000000e+0	3.322857e-2	2.949031e+0	4.069134e+0	12	3.201522e-3	9.441385e-3	566	7.350860e-3	1.000000e+0	1.675762e-1	2.983251e+0	2.346434e+0	7	31	4.985755e-3	2.258065e-1	MamRep4096,MamRep4096,MamRep4096,MamRep4096,MamRep4096,MamRep4096,MamRep4096,MamRep4096,MamRep4096,MamRep4096,MamRep4096,MamRep4096	FOSL1,HEY1,NR2F2,PLG,RBPJ,TMED2,VASH1
GO Biological Process	GO:0014841	skeletal muscle satellite cell proliferation	402	1.032771e-3	1.000000e+0	3.314887e-2	1.555753e+1	1.928326e-1	3	1.517172e-4	2.360346e-3	1622	7.569141e-2	1.000000e+0	6.021247e-1	1.321154e+1	7.569141e-2	1	1	7.122507e-4	1.000000e+0	MamRep4096,MamRep4096,MamRep4096	MEGF10
GO Biological Process	GO:2000677	regulation of transcription regulatory region DNA binding	403	1.035391e-3	1.000000e+0	3.315050e-2	2.217171e+0	9.020504e+0	20	7.097171e-3	1.573564e-2	1450	6.186287e-2	1.000000e+0	5.504942e-1	1.967676e+0	3.557496e+0	7	47	4.985755e-3	1.489362e-1	MamRep4096,MamRep4096,MamRep4096,MamRep4096,MamRep4096,MamRep4096,MamRep4096,MamRep4096,MamRep4096,MamRep4096,MamRep4096,MamRep4096,MamRep4096,MamRep4096,MamRep4096,MamRep4096,MamRep4096,MamRep4096,MamRep4096,MamRep4096	CTNNB1,HEY1,ID1,IFNG,KLF4,MSX2,SRI
GO Biological Process	GO:1901136	carbohydrate derivative catabolic process	404	1.039950e-3	1.000000e+0	3.321405e-2	1.732442e+0	2.193436e+1	38	1.725756e-2	2.989772e-2	3449	2.370865e-1	1.000000e+0	8.869606e-1	1.221876e+0	1.309461e+1	16	173	1.139601e-2	9.248555e-2	MamRep4096,MamRep4096,MamRep4096,MamRep4096,MamRep4096,MamRep4096,MamRep4096,MamRep4096,MamRep4096,MamRep4096,MamRep4096,MamRep4096,MamRep4096,MamRep4096,MamRep4096,MamRep4096,MamRep4096,MamRep4096,MamRep4096,MamRep4096,MamRep4096,MamRep4096,MamRep4096,MamRep4096,MamRep4096,MamRep4096,MamRep4096,MamRep4096,MamRep4096,MamRep4096,MamRep4096,MamRep4096,MamRep4096,MamRep4096,MamRep4096,MamRep4096,Mam…	ACAN,ADAMTS12,ADAMTS9,CD44,DCN,DPYS,NPL,NT5E,NUDT16,PDE1A,PDE4D,PRELP,SDC3,SLC9A1,TMEM2,VCAN
GO Biological Process	GO:0044126	regulation of growth of symbiont in host	405	1.046820e-3	1.000000e+0	3.335091e-2	4.021841e+0	1.989139e+0	8	1.565019e-3	6.294256e-3	2080	9.941332e-2	1.000000e+0	6.166971e-1	2.642308e+0	1.135371e+0	3	15	2.136752e-3	2.000000e-1	MamRep4096,MamRep4096,MamRep4096,MamRep4096,MamRep4096,MamRep4096,MamRep4096,MamRep4096	IFNG,MBL2,OSBP
GO Biological Process	GO:2000756	regulation of peptidyl-lysine acetylation	406	1.050191e-3	1.000000e+0	3.337590e-2	2.269067e+0	8.373484e+0	19	6.588107e-3	1.494886e-2	978	2.647441e-2	1.000000e+0	3.492836e-1	2.086032e+0	4.314410e+0	9	57	6.410256e-3	1.578947e-1	MamRep4096,MamRep4096,MamRep4096,MamRep4096,MamRep4096,MamRep4096,MamRep4096,MamRep4096,MamRep4096,MamRep4096,MamRep4096,MamRep4096,MamRep4096,MamRep4096,MamRep4096,MamRep4096,MamRep4096,MamRep4096,MamRep4096	ATG5,EID1,GATA2,HDAC2,ISL1,NOS1,SDR16C5,SNCA,SOX4
GO Biological Process	GO:0086036	regulation of cardiac muscle cell membrane potential	407	1.050466e-3	1.000000e+0	3.330261e-2	5.358937e+0	1.119625e+0	6	8.809009e-4	4.720692e-3	5001	4.673006e-1	1.000000e+0	1.000000e+0	1.651442e+0	6.055313e-1	1	8	7.122507e-4	1.250000e-1	MamRep4096,MamRep4096,MamRep4096,MamRep4096,MamRep4096,MamRep4096	SLC9A1
GO Biological Process	GO:0070875	positive regulation of glycogen metabolic process	408	1.057614e-3	1.000000e+0	3.344704e-2	3.344273e+0	2.990186e+0	10	2.352625e-3	7.867821e-3	1108	3.510519e-2	1.000000e+0	4.088107e-1	3.108597e+0	1.286754e+0	4	17	2.849003e-3	2.352941e-1	MamRep4096,MamRep4096,MamRep4096,MamRep4096,MamRep4096,MamRep4096,MamRep4096,MamRep4096,MamRep4096,MamRep4096	DYRK2,ESRRB,IRS1,SORBS1
GO Biological Process	GO:0030097	hemopoiesis	409	1.058854e-3	1.000000e+0	3.340438e-2	1.377875e+0	7.112399e+1	98	5.595908e-2	7.710464e-2	393	3.430140e-3	1.000000e+0	1.126186e-1	1.445012e+0	3.875400e+1	56	512	3.988604e-2	1.093750e-1	MamRep4096,MamRep4096,MamRep4096,MamRep4096,MamRep4096,MamRep4096,MamRep4096,MamRep4096,MamRep4096,MamRep4096,MamRep4096,MamRep4096,MamRep4096,MamRep4096,MamRep4096,MamRep4096,MamRep4096,MamRep4096,MamRep4096,MamRep4096,MamRep4096,MamRep4096,MamRep4096,MamRep4096,MamRep4096,MamRep4096,MamRep4096,MamRep4096,MamRep4096,MamRep4096,MamRep4096,MamRep4096,MamRep4096,MamRep4096,MamRep4096,MamRep4096,Mam…	ANLN,ANXA2,ATG5,BATF,BCL6,BMP4,CARD11,CCR6,CEBPA,CEBPD,COL24A1,CTNNB1,DCSTAMP,DLL1,ETV6,FOXP1,GATA2,GLO1,IFI16,IFNG,IFNK,IL7R,INHBA,ITGA4,KDR,KIT,KLF4,LRRK1,MAFB,MECOM,MEF2C,MEIS1,MEOX1,MIXL1,ONECUT1,POU2F2,PRDX3,PREX1,PRRC2C,PTK2B,PTPRC,RBPJ,RUNX1,RUNX3,SHB,SLC8A3,SNX10,SOX4,SOX6,SP3,STON2,TGFBR2,TGFBR3,TIPARP,WNT5A,ZFAT
GO Biological Process	GO:1902161	positive regulation of cyclic nucleotide-gated ion channel activity	410	1.073145e-3	1.000000e+0	3.377266e-2	1.535005e+1	1.954392e-1	3	1.537680e-4	2.360346e-3	1622	7.569141e-2	1.000000e+0	6.021247e-1	1.321154e+1	7.569141e-2	1	1	7.122507e-4	1.000000e+0	MamRep4096,MamRep4096,MamRep4096	CFTR
GO Biological Process	GO:1990834	response to odorant	411	1.078712e-3	1.000000e+0	3.386526e-2	6.638295e+0	7.532055e-1	5	5.926086e-4	3.933910e-3	287	1.633095e-3	1.000000e+0	7.342099e-2	9.908654e+0	3.027656e-1	3	4	2.136752e-3	7.500000e-1	MamRep4096,MamRep4096,MamRep4096,MamRep4096,MamRep4096	FGF13,IL4R,MMP14
GO Biological Process	GO:0050727	regulation of inflammatory response	412	1.080677e-3	1.000000e+0	3.384460e-2	1.565902e+0	3.448493e+1	54	2.713212e-2	4.248623e-2	3339	2.175161e-1	1.000000e+0	8.405541e-1	1.170643e+0	2.391849e+1	28	316	1.994302e-2	8.860759e-2	MamRep4096,MamRep4096,MamRep4096,MamRep4096,MamRep4096,MamRep4096,MamRep4096,MamRep4096,MamRep4096,MamRep4096,MamRep4096,MamRep4096,MamRep4096,MamRep4096,MamRep4096,MamRep4096,MamRep4096,MamRep4096,MamRep4096,MamRep4096,MamRep4096,MamRep4096,MamRep4096,MamRep4096,MamRep4096,MamRep4096,MamRep4096,MamRep4096,MamRep4096,MamRep4096,MamRep4096,MamRep4096,MamRep4096,MamRep4096,MamRep4096,MamRep4096,Mam…	ADAMTS12,AGTR1,BCL6,C1QA,C5orf30,CLU,DUSP10,ESR1,FEM1A,FFAR2,FOXP1,IL1R2,ISL1,KLF4,MEFV,MGST2,MVK,NLRP3,NT5E,PTGER3,PYDC2,SMAD3,SNCA,STK39,TNFAIP3,TRPV4,WNT5A,ZC3H12A
GO Biological Process	GO:0014070	response to organic cyclic compound	413	1.095469e-3	1.000000e+0	3.422479e-2	1.276359e+0	1.222227e+2	156	9.616261e-2	1.227380e-1	169	3.161707e-4	1.000000e+0	2.413935e-2	1.415522e+0	6.781951e+1	96	896	6.837607e-2	1.071429e-1	MamRep4096,MamRep4096,MamRep4096,MamRep4096,MamRep4096,MamRep4096,MamRep4096,MamRep4096,MamRep4096,MamRep4096,MamRep4096,MamRep4096,MamRep4096,MamRep4096,MamRep4096,MamRep4096,MamRep4096,MamRep4096,MamRep4096,MamRep4096,MamRep4096,MamRep4096,MamRep4096,MamRep4096,MamRep4096,MamRep4096,MamRep4096,MamRep4096,MamRep4096,MamRep4096,MamRep4096,MamRep4096,MamRep4096,MamRep4096,MamRep4096,MamRep4096,Mam…	AACS,ABCA1,ACACB,ANXA3,APOA4,AR,ARNT2,ATG7,BMP2,BMP4,BMP7,CCL2,CCNE1,CD83,CEBPA,CFTR,CHKA,CHRNA2,CIB2,CSNK2A1,CTNNB1,CYP24A1,DNTT,DRD1,DUOX1,ESR1,ESRRB,FOSL1,GCLC,GJB2,GNAO1,GNG2,GRIP1,HDAC2,HEY1,HNMT,HNRNPD,HTR2A,ID1,IDH1,IFNK,IGFBP5,INHBA,ISL1,JUP,KLF4,LYPD1,MED30,MED4,MEF2C,MGARP,MMP14,MSX2,NCOA3,NKX6-1,NR2F2,NR4A2,NR4A3,NR5A2,NRIP1,NTRK3,PAK3,PAM,PANX1,PARK2,PDE4D,PDGFB,PDX1,PENK,PMAIP1,PMEPA…
GO Biological Process	GO:0045834	positive regulation of lipid metabolic process	414	1.099949e-3	1.000000e+0	3.428174e-2	1.847195e+0	1.678220e+1	31	1.320393e-2	2.439024e-2	580	7.815258e-3	1.000000e+0	1.738625e-1	1.857873e+0	9.688501e+0	18	128	1.282051e-2	1.406250e-1	MamRep4096,MamRep4096,MamRep4096,MamRep4096,MamRep4096,MamRep4096,MamRep4096,MamRep4096,MamRep4096,MamRep4096,MamRep4096,MamRep4096,MamRep4096,MamRep4096,MamRep4096,MamRep4096,MamRep4096,MamRep4096,MamRep4096,MamRep4096,MamRep4096,MamRep4096,MamRep4096,MamRep4096,MamRep4096,MamRep4096,MamRep4096,MamRep4096,MamRep4096,MamRep4096,MamRep4096	ABHD5,AGTR1,APOA4,CNEP1R1,ELOVL5,EPHA8,FGF1,HTR2A,IFNG,IRS1,KIT,NR4A3,NSMAF,PDGFB,PTK2B,SCARB1,SORBS1,STARD4
GO Biological Process	GO:0044144	modulation of growth of symbiont involved in interaction with host	415	1.111143e-3	1.000000e+0	3.454718e-2	3.983816e+0	2.008125e+0	8	1.579957e-3	6.294256e-3	2185	1.157760e-1	1.000000e+0	6.836877e-1	2.477163e+0	1.211063e+0	3	16	2.136752e-3	1.875000e-1	MamRep4096,MamRep4096,MamRep4096,MamRep4096,MamRep4096,MamRep4096,MamRep4096,MamRep4096	IFNG,MBL2,OSBP
GO Biological Process	GO:0070673	response to interleukin-18	416	1.114517e-3	1.000000e+0	3.456878e-2	5.296613e+0	1.132799e+0	6	8.912663e-4	4.720692e-3	2408	1.445953e-1	1.000000e+0	7.747978e-1	2.935897e+0	6.812227e-1	2	9	1.424501e-3	2.222222e-1	MamRep4096,MamRep4096,MamRep4096,MamRep4096,MamRep4096,MamRep4096	IFNG,PDGFB
GO Biological Process	GO:0002088	lens development in camera-type eye	417	1.131050e-3	1.000000e+0	3.499745e-2	1.913023e+0	1.463652e+1	28	1.151575e-2	2.202990e-2	255	1.178440e-3	1.000000e+0	5.962906e-2	2.602273e+0	4.995633e+0	13	66	9.259259e-3	1.969697e-1	MamRep4096,MamRep4096,MamRep4096,MamRep4096,MamRep4096,MamRep4096,MamRep4096,MamRep4096,MamRep4096,MamRep4096,MamRep4096,MamRep4096,MamRep4096,MamRep4096,MamRep4096,MamRep4096,MamRep4096,MamRep4096,MamRep4096,MamRep4096,MamRep4096,MamRep4096,MamRep4096,MamRep4096,MamRep4096,MamRep4096,MamRep4096,MamRep4096	BMP4,CRYGA,CTNNB1,MEIS1,NF2,NTRK3,PROX1,SIX3,SMAD3,TBC1D32,TGFBR2,UNC45B,WNT5A
GO Biological Process	GO:0030857	negative regulation of epithelial cell differentiation	418	1.136520e-3	1.000000e+0	3.508258e-2	2.253288e+0	8.432123e+0	19	6.634243e-3	1.494886e-2	446	4.720566e-3	1.000000e+0	1.365683e-1	2.935897e+0	2.724891e+0	8	36	5.698006e-3	2.222222e-1	MamRep4096,MamRep4096,MamRep4096,MamRep4096,MamRep4096,MamRep4096,MamRep4096,MamRep4096,MamRep4096,MamRep4096,MamRep4096,MamRep4096,MamRep4096,MamRep4096,MamRep4096,MamRep4096,MamRep4096,MamRep4096,MamRep4096	CTNNB1,DLL1,GRHL2,ID1,IFNG,MSX2,SOX9,TBX3
GO Biological Process	GO:0048534	hematopoietic or lymphoid organ development	419	1.151723e-3	1.000000e+0	3.546702e-2	1.352847e+0	7.909249e+1	107	6.222855e-2	8.418568e-2	285	1.611490e-3	1.000000e+0	7.295809e-2	1.462706e+0	4.238719e+1	62	560	4.415954e-2	1.107143e-1	MamRep4096,MamRep4096,MamRep4096,MamRep4096,MamRep4096,MamRep4096,MamRep4096,MamRep4096,MamRep4096,MamRep4096,MamRep4096,MamRep4096,MamRep4096,MamRep4096,MamRep4096,MamRep4096,MamRep4096,MamRep4096,MamRep4096,MamRep4096,MamRep4096,MamRep4096,MamRep4096,MamRep4096,MamRep4096,MamRep4096,MamRep4096,MamRep4096,MamRep4096,MamRep4096,MamRep4096,MamRep4096,MamRep4096,MamRep4096,MamRep4096,MamRep4096,Mam…	ANLN,ANXA2,ATG5,BARX1,BATF,BCL6,BMP4,CARD11,CCR6,CEBPA,CEBPD,COL24A1,CTNNB1,CXCL13,DCSTAMP,DLL1,ETV6,FOXP1,GATA2,GLO1,IFI16,IFNG,IFNK,IL7R,INHBA,ITGA4,JARID2,KDR,KIT,KLF4,LRRK1,MAFB,MECOM,MEF2C,MEIS1,MEOX1,MIXL1,NKX3-2,ONECUT1,PITX2,POU2F2,PRDX3,PREX1,PRRC2C,PTK2B,PTPRC,RAF1,RBPJ,RUNX1,RUNX3,SHB,SLC8A3,SNX10,SOX4,SOX6,SP3,STON2,TGFBR2,TGFBR3,TIPARP,WNT5A,ZFAT
GO Biological Process	GO:0010810	regulation of cell-substrate adhesion	420	1.161035e-3	1.000000e+0	3.566865e-2	1.583667e+0	3.220375e+1	51	2.533733e-2	4.012589e-2	216	6.868749e-4	1.000000e+0	4.103124e-2	1.938650e+0	1.392722e+1	27	184	1.923077e-2	1.467391e-1	MamRep4096,MamRep4096,MamRep4096,MamRep4096,MamRep4096,MamRep4096,MamRep4096,MamRep4096,MamRep4096,MamRep4096,MamRep4096,MamRep4096,MamRep4096,MamRep4096,MamRep4096,MamRep4096,MamRep4096,MamRep4096,MamRep4096,MamRep4096,MamRep4096,MamRep4096,MamRep4096,MamRep4096,MamRep4096,MamRep4096,MamRep4096,MamRep4096,MamRep4096,MamRep4096,MamRep4096,MamRep4096,MamRep4096,MamRep4096,MamRep4096,MamRep4096,Mam…	ABI3BP,AJAP1,BCL6,CDH13,CLASP1,EDIL3,EGFLAM,EMP2,FERMT1,HAS2,KDR,MMP14,NF2,NRP1,ONECUT1,PIK3CB,PLAU,PLG,PREX1,PTK2B,PTPRJ,PTPRO,RASA1,SLC9A1,SMAD3,SPOCK2,VIT
GO Biological Process	GO:0032722	positive regulation of chemokine production	421	1.179160e-3	1.000000e+0	3.613943e-2	2.449275e+0	6.532545e+0	16	5.139689e-3	1.258851e-2	2920	1.862227e-1	1.000000e+0	8.228875e-1	1.554299e+0	3.860262e+0	6	51	4.273504e-3	1.176471e-1	MamRep4096,MamRep4096,MamRep4096,MamRep4096,MamRep4096,MamRep4096,MamRep4096,MamRep4096,MamRep4096,MamRep4096,MamRep4096,MamRep4096,MamRep4096,MamRep4096,MamRep4096,MamRep4096	FFAR2,IFNG,IL4R,TRIM32,TRPV4,WNT5A
GO Biological Process	GO:0048701	embryonic cranial skeleton morphogenesis	422	1.191069e-3	1.000000e+0	3.641792e-2	2.142909e+0	9.799762e+0	21	7.710277e-3	1.652242e-2	519	5.860317e-3	1.000000e+0	1.456949e-1	2.642308e+0	3.406114e+0	9	45	6.410256e-3	2.000000e-1	MamRep4096,MamRep4096,MamRep4096,MamRep4096,MamRep4096,MamRep4096,MamRep4096,MamRep4096,MamRep4096,MamRep4096,MamRep4096,MamRep4096,MamRep4096,MamRep4096,MamRep4096,MamRep4096,MamRep4096,MamRep4096,MamRep4096,MamRep4096,MamRep4096	BMP4,GRHL2,LHX1,MEF2C,MMP14,MTHFD1,SMAD2,SMAD3,TGFBR2
GO Biological Process	GO:1901605	alpha-amino acid metabolic process	423	1.192939e-3	1.000000e+0	3.638887e-2	1.692289e+0	2.363662e+1	40	1.859687e-2	3.147128e-2	1062	3.109616e-2	1.000000e+0	3.778096e-1	1.495646e+0	1.604658e+1	24	212	1.709402e-2	1.132075e-1	MamRep4096,MamRep4096,MamRep4096,MamRep4096,MamRep4096,MamRep4096,MamRep4096,MamRep4096,MamRep4096,MamRep4096,MamRep4096,MamRep4096,MamRep4096,MamRep4096,MamRep4096,MamRep4096,MamRep4096,MamRep4096,MamRep4096,MamRep4096,MamRep4096,MamRep4096,MamRep4096,MamRep4096,MamRep4096,MamRep4096,MamRep4096,MamRep4096,MamRep4096,MamRep4096,MamRep4096,MamRep4096,MamRep4096,MamRep4096,MamRep4096,MamRep4096,Mam…	AMDHD1,BAAT,CTH,DAO,DHFRL1,FAH,GAD1,GCLC,GLYATL1,GPT2,HAL,HNMT,MCCC1,MSRA,MTHFD1,NOS1,PADI1,PADI3,PHYKPL,QDPR,SDS,SEPHS1,SERINC5,SLC25A21
GO Biological Process	GO:0045655	regulation of monocyte differentiation	424	1.193713e-3	1.000000e+0	3.632660e-2	3.289648e+0	3.039839e+0	10	2.391691e-3	7.867821e-3	2733	1.511730e-1	1.000000e+0	7.137158e-1	2.201923e+0	1.362445e+0	3	18	2.136752e-3	1.666667e-1	MamRep4096,MamRep4096,MamRep4096,MamRep4096,MamRep4096,MamRep4096,MamRep4096,MamRep4096,MamRep4096,MamRep4096	DCSTAMP,FOXP1,MYC
GO Biological Process	GO:0060349	bone morphogenesis	425	1.199395e-3	1.000000e+0	3.641363e-2	1.797981e+0	1.835392e+1	33	1.444054e-2	2.596381e-2	360	2.654270e-3	1.000000e+0	9.513346e-2	2.226664e+0	6.736536e+0	15	89	1.068376e-2	1.685393e-1	MamRep4096,MamRep4096,MamRep4096,MamRep4096,MamRep4096,MamRep4096,MamRep4096,MamRep4096,MamRep4096,MamRep4096,MamRep4096,MamRep4096,MamRep4096,MamRep4096,MamRep4096,MamRep4096,MamRep4096,MamRep4096,MamRep4096,MamRep4096,MamRep4096,MamRep4096,MamRep4096,MamRep4096,MamRep4096,MamRep4096,MamRep4096,MamRep4096,MamRep4096,MamRep4096,MamRep4096,MamRep4096,MamRep4096	BMP4,CHSY1,FGF18,FOXN3,HAS2,IMPAD1,INSIG2,MATN1,MEF2C,MMP14,MSX2,NEUROG1,SOX9,TGFBR2,TRPV4
GO Biological Process	GO:0060343	trabecula formation	426	1.200150e-3	1.000000e+0	3.635102e-2	3.070386e+0	3.582612e+0	11	2.818735e-3	8.654603e-3	2122	1.034917e-1	1.000000e+0	6.292900e-1	2.201923e+0	1.816594e+0	4	24	2.849003e-3	1.666667e-1	MamRep4096,MamRep4096,MamRep4096,MamRep4096,MamRep4096,MamRep4096,MamRep4096,MamRep4096,MamRep4096,MamRep4096,MamRep4096	HEY1,MSX2,PPARGC1B,TGFBR3
GO Biological Process	GO:0021697	cerebellar cortex formation	427	1.202336e-3	1.000000e+0	3.633195e-2	2.752948e+0	4.722210e+0	13	3.715350e-3	1.022817e-2	651	1.170365e-2	1.000000e+0	2.319696e-1	3.476721e+0	1.438137e+0	5	19	3.561254e-3	2.631579e-1	MamRep4096,MamRep4096,MamRep4096,MamRep4096,MamRep4096,MamRep4096,MamRep4096,MamRep4096,MamRep4096,MamRep4096,MamRep4096,MamRep4096,MamRep4096	AGTPBP1,CBLN1,DLL1,LHX1,PROX1
GO Biological Process	GO:1903510	mucopolysaccharide metabolic process	428	1.210360e-3	1.000000e+0	3.648896e-2	1.779238e+0	1.910931e+1	34	1.503486e-2	2.675059e-2	392	3.342228e-3	1.000000e+0	1.100122e-1	2.060515e+0	8.250364e+0	17	109	1.210826e-2	1.559633e-1	MamRep4096,MamRep4096,MamRep4096,MamRep4096,MamRep4096,MamRep4096,MamRep4096,MamRep4096,MamRep4096,MamRep4096,MamRep4096,MamRep4096,MamRep4096,MamRep4096,MamRep4096,MamRep4096,MamRep4096,MamRep4096,MamRep4096,MamRep4096,MamRep4096,MamRep4096,MamRep4096,MamRep4096,MamRep4096,MamRep4096,MamRep4096,MamRep4096,MamRep4096,MamRep4096,MamRep4096,MamRep4096,MamRep4096,MamRep4096	ACAN,CD44,CHST1,CHST2,CHST3,CHSY1,DCN,EGFLAM,HAS2,IMPAD1,NDST3,PRELP,SLC9A1,SPOCK2,TMEM2,UST,VCAN
GO Biological Process	GO:0009746	response to hexose	429	1.212740e-3	1.000000e+0	3.647549e-2	1.835475e+0	1.688936e+1	31	1.328824e-2	2.439024e-2	271	1.485667e-3	1.000000e+0	7.073639e-2	2.025126e+0	1.036972e+1	21	137	1.495726e-2	1.532847e-1	MamRep4096,MamRep4096,MamRep4096,MamRep4096,MamRep4096,MamRep4096,MamRep4096,MamRep4096,MamRep4096,MamRep4096,MamRep4096,MamRep4096,MamRep4096,MamRep4096,MamRep4096,MamRep4096,MamRep4096,MamRep4096,MamRep4096,MamRep4096,MamRep4096,MamRep4096,MamRep4096,MamRep4096,MamRep4096,MamRep4096,MamRep4096,MamRep4096,MamRep4096,MamRep4096,MamRep4096	AACS,ACVR1C,ACVR2B,ATG7,CCL2,GCLC,GJA1,GJB6,GPAM,KCNB1,NKX6-1,PDX1,PTK2B,RAF1,SLC30A8,SLC8A1,SMAD2,SOX4,TCF7L2,TGFBR2,UNC13B
GO Biological Process	GO:0051282	regulation of sequestering of calcium ion	430	1.223215e-3	1.000000e+0	3.670498e-2	1.855678e+0	1.616660e+1	30	1.271959e-2	2.360346e-2	1597	7.211753e-2	1.000000e+0	5.826753e-1	1.561364e+0	8.326055e+0	13	110	9.259259e-3	1.181818e-1	MamRep4096,MamRep4096,MamRep4096,MamRep4096,MamRep4096,MamRep4096,MamRep4096,MamRep4096,MamRep4096,MamRep4096,MamRep4096,MamRep4096,MamRep4096,MamRep4096,MamRep4096,MamRep4096,MamRep4096,MamRep4096,MamRep4096,MamRep4096,MamRep4096,MamRep4096,MamRep4096,MamRep4096,MamRep4096,MamRep4096,MamRep4096,MamRep4096,MamRep4096,MamRep4096	ATG5,CALM1,CALM3,DRD1,HTR2A,NOS1,PDE4D,PTK2B,PTPRC,RYR2,SLC8A1,SNCA,SRI
GO Biological Process	GO:0060558	regulation of calcidiol 1-monooxygenase activity	431	1.238988e-3	1.000000e+0	3.709202e-2	6.431479e+0	7.774262e-1	5	6.116649e-4	3.933910e-3	4713	4.236602e-1	1.000000e+0	1.000000e+0	1.887363e+0	5.298399e-1	1	7	7.122507e-4	1.428571e-1	MamRep4096,MamRep4096,MamRep4096,MamRep4096,MamRep4096	IFNG
GO Biological Process	GO:0044546	NLRP3 inflammasome complex assembly	432	1.244365e-3	1.000000e+0	3.716676e-2	3.940485e+1	5.075517e-2	2	3.993326e-5	1.573564e-3	1622	7.569141e-2	1.000000e+0	6.021247e-1	1.321154e+1	7.569141e-2	1	1	7.122507e-4	1.000000e+0	MamRep4096,MamRep4096	NLRP3
GO Biological Process	GO:0001889	liver development	433	1.247912e-3	1.000000e+0	3.718662e-2	1.759233e+0	1.989503e+1	35	1.565305e-2	2.753737e-2	182	3.919088e-4	1.000000e+0	2.778461e-2	2.237438e+0	9.385735e+0	21	124	1.495726e-2	1.693548e-1	MamRep4096,MamRep4096,MamRep4096,MamRep4096,MamRep4096,MamRep4096,MamRep4096,MamRep4096,MamRep4096,MamRep4096,MamRep4096,MamRep4096,MamRep4096,MamRep4096,MamRep4096,MamRep4096,MamRep4096,MamRep4096,MamRep4096,MamRep4096,MamRep4096,MamRep4096,MamRep4096,MamRep4096,MamRep4096,MamRep4096,MamRep4096,MamRep4096,MamRep4096,MamRep4096,MamRep4096,MamRep4096,MamRep4096,MamRep4096,MamRep4096	AACS,BAAT,CCDC39,CEBPA,COBL,CSNK2A1,CSNK2A2,E2F7,HNRNPD,JARID2,ONECUT1,PDX1,PHF2,PROX1,QDPR,SMAD3,SOX9,SP3,SULF2,TGFBR3,ZIC3
GO Biological Process	GO:0007389	pattern specification process	434	1.250223e-3	1.000000e+0	3.716965e-2	1.367891e+0	7.237419e+1	99	5.694271e-2	7.789142e-2	46	8.830105e-6	1.139348e-1	2.476844e-3	1.822281e+0	3.073071e+1	56	406	3.988604e-2	1.379310e-1	MamRep4096,MamRep4096,MamRep4096,MamRep4096,MamRep4096,MamRep4096,MamRep4096,MamRep4096,MamRep4096,MamRep4096,MamRep4096,MamRep4096,MamRep4096,MamRep4096,MamRep4096,MamRep4096,MamRep4096,MamRep4096,MamRep4096,MamRep4096,MamRep4096,MamRep4096,MamRep4096,MamRep4096,MamRep4096,MamRep4096,MamRep4096,MamRep4096,MamRep4096,MamRep4096,MamRep4096,MamRep4096,MamRep4096,MamRep4096,MamRep4096,MamRep4096,Mam…	ACVR1,ACVR2A,ACVR2B,BARX1,BICC1,BMP2,BMP4,BMP5,BMP7,CCDC39,CHSY1,COBL,CTNNB1,DISP1,DLL1,EGR2,EYA1,FOXA2,FOXB1,FOXD1,FOXN4,ISL1,LHX1,LRP2,MAFB,MEF2C,MEOX1,MLLT3,MSX2,NEUROG1,NKX3-2,NKX6-1,NR2F2,NRP1,PCSK5,PITX2,PKD1L1,RBPJ,RTTN,SATB2,SHROOM3,SIX3,SMAD2,SMAD3,SMAD6,TBC1D32,TBX3,TCF15,TCTN1,TGFBR2,TMED2,TTC8,WNT5A,ZEB2,ZIC1,ZIC3
GO Biological Process	GO:0002292	T cell differentiation involved in immune response	435	1.251553e-3	1.000000e+0	3.712365e-2	2.740375e+0	4.743877e+0	13	3.732397e-3	1.022817e-2	4697	4.198394e-1	1.000000e+0	1.000000e+0	1.278536e+0	2.346434e+0	3	31	2.136752e-3	9.677419e-2	MamRep4096,MamRep4096,MamRep4096,MamRep4096,MamRep4096,MamRep4096,MamRep4096,MamRep4096,MamRep4096,MamRep4096,MamRep4096,MamRep4096,MamRep4096	BATF,FOXP1,IFNG
GO Biological Process	GO:0006939	smooth muscle contraction	436	1.254842e-3	1.000000e+0	3.713584e-2	2.051755e+0	1.120991e+1	23	8.819759e-3	1.809599e-2	90	5.046035e-5	6.510899e-1	7.234332e-3	3.505102e+0	3.708879e+0	13	49	9.259259e-3	2.653061e-1	MamRep4096,MamRep4096,MamRep4096,MamRep4096,MamRep4096,MamRep4096,MamRep4096,MamRep4096,MamRep4096,MamRep4096,MamRep4096,MamRep4096,MamRep4096,MamRep4096,MamRep4096,MamRep4096,MamRep4096,MamRep4096,MamRep4096,MamRep4096,MamRep4096,MamRep4096,MamRep4096	BBS2,DRD1,GDNF,HTR2A,KCNMA1,NEUROG1,PDE4D,PTGER3,RAP1GDS1,SLC8A1,SMTN,SULF1,SULF2
GO Biological Process	GO:0055130	D-alanine catabolic process	437	1.261769e-3	1.000000e+0	3.725539e-2	3.912748e+1	5.111497e-2	2	4.021634e-5	1.573564e-3	1622	7.569141e-2	1.000000e+0	6.021247e-1	1.321154e+1	7.569141e-2	1	1	7.122507e-4	1.000000e+0	MamRep4096,MamRep4096	DAO
GO Biological Process	GO:0036088	D-serine catabolic process	437	1.261769e-3	1.000000e+0	3.725539e-2	3.912748e+1	5.111497e-2	2	4.021634e-5	1.573564e-3	1622	7.569141e-2	1.000000e+0	6.021247e-1	1.321154e+1	7.569141e-2	1	1	7.122507e-4	1.000000e+0	MamRep4096,MamRep4096	DAO
GO Biological Process	GO:0071042	nuclear polyadenylation-dependent mRNA catabolic process	439	1.267188e-3	1.000000e+0	3.724494e-2	1.448074e+1	2.071717e-1	3	1.629990e-4	2.360346e-3	3599	2.701116e-1	1.000000e+0	9.683940e-1	3.302885e+0	3.027656e-1	1	4	7.122507e-4	2.500000e-1	MamRep4096,MamRep4096,MamRep4096	EXOSC7
GO Biological Process	GO:0042308	negative regulation of protein import into nucleus	440	1.272415e-3	1.000000e+0	3.731357e-2	2.230793e+0	8.517150e+0	19	6.701141e-3	1.494886e-2	1915	8.152246e-2	1.000000e+0	5.492868e-1	1.761538e+0	4.541485e+0	8	60	5.698006e-3	1.333333e-1	MamRep4096,MamRep4096,MamRep4096,MamRep4096,MamRep4096,MamRep4096,MamRep4096,MamRep4096,MamRep4096,MamRep4096,MamRep4096,MamRep4096,MamRep4096,MamRep4096,MamRep4096,MamRep4096,MamRep4096,MamRep4096,MamRep4096	BMP7,DAB2IP,DYRK2,FERMT1,NLRP3,PYDC2,SRI,ZC3H12A
GO Biological Process	GO:0051589	negative regulation of neurotransmitter transport	441	1.276862e-3	1.000000e+0	3.735907e-2	3.259515e+0	3.067941e+0	10	2.413801e-3	7.867821e-3	903	2.271013e-2	1.000000e+0	3.245059e-1	3.523077e+0	1.135371e+0	4	15	2.849003e-3	2.666667e-1	MamRep4096,MamRep4096,MamRep4096,MamRep4096,MamRep4096,MamRep4096,MamRep4096,MamRep4096,MamRep4096,MamRep4096	NOS1,PARK2,RAP1B,SNCA
GO Biological Process	GO:0045940	positive regulation of steroid metabolic process	442	1.277813e-3	1.000000e+0	3.730231e-2	3.259183e+0	3.068254e+0	10	2.414047e-3	7.867821e-3	967	2.634639e-2	1.000000e+0	3.515486e-1	2.872074e+0	1.740902e+0	5	23	3.561254e-3	2.173913e-1	MamRep4096,MamRep4096,MamRep4096,MamRep4096,MamRep4096,MamRep4096,MamRep4096,MamRep4096,MamRep4096,MamRep4096	AGTR1,APOA4,FGF1,IFNG,STARD4
GO Biological Process	GO:0001947	heart looping	443	1.282668e-3	1.000000e+0	3.735952e-2	2.229198e+0	8.523245e+0	19	6.705937e-3	1.494886e-2	623	9.788312e-3	1.000000e+0	2.027265e-1	2.317814e+0	4.314410e+0	10	57	7.122507e-3	1.754386e-1	MamRep4096,MamRep4096,MamRep4096,MamRep4096,MamRep4096,MamRep4096,MamRep4096,MamRep4096,MamRep4096,MamRep4096,MamRep4096,MamRep4096,MamRep4096,MamRep4096,MamRep4096,MamRep4096,MamRep4096,MamRep4096,MamRep4096	CCDC39,DLL1,FOXN4,MEF2C,SMAD3,TBX3,TGFBR2,TMED2,WNT5A,ZIC3
GO Biological Process	GO:0031331	positive regulation of cellular catabolic process	444	1.290045e-3	1.000000e+0	3.748975e-2	1.575598e+0	3.236866e+1	51	2.546708e-2	4.012589e-2	1006	2.873704e-2	1.000000e+0	3.685825e-1	1.427030e+0	2.172344e+1	31	287	2.207977e-2	1.080139e-1	MamRep4096,MamRep4096,MamRep4096,MamRep4096,MamRep4096,MamRep4096,MamRep4096,MamRep4096,MamRep4096,MamRep4096,MamRep4096,MamRep4096,MamRep4096,MamRep4096,MamRep4096,MamRep4096,MamRep4096,MamRep4096,MamRep4096,MamRep4096,MamRep4096,MamRep4096,MamRep4096,MamRep4096,MamRep4096,MamRep4096,MamRep4096,MamRep4096,MamRep4096,MamRep4096,MamRep4096,MamRep4096,MamRep4096,MamRep4096,MamRep4096,MamRep4096,Mam…	ABHD5,ADRA2A,APOA4,CEBPA,CLU,CNOT7,CTSC,DAB2IP,DACT1,ESRRB,GCLC,HTR2A,IFNG,IRS1,KCNE2,LONRF3,MAD2L1,PARK2,PSMB2,PSMD7,PTK2B,PYHIN1,RFWD2,RNF19A,SNCA,TNFAIP3,TNRC6B,TRIM67,UBE2E1,UBQLN2,ZC3H12A
GO Biological Process	GO:0009063	cellular amino acid catabolic process	445	1.295748e-3	1.000000e+0	3.757087e-2	1.978582e+0	1.263531e+1	25	9.941235e-3	1.966955e-2	1153	3.794887e-2	1.000000e+0	4.246785e-1	1.681469e+0	8.326055e+0	14	110	9.971510e-3	1.272727e-1	MamRep4096,MamRep4096,MamRep4096,MamRep4096,MamRep4096,MamRep4096,MamRep4096,MamRep4096,MamRep4096,MamRep4096,MamRep4096,MamRep4096,MamRep4096,MamRep4096,MamRep4096,MamRep4096,MamRep4096,MamRep4096,MamRep4096,MamRep4096,MamRep4096,MamRep4096,MamRep4096,MamRep4096,MamRep4096	AMDHD1,CTH,DAO,FAH,GAD1,GPT2,HAL,HNMT,MCCC1,NOS1,PHYKPL,QDPR,SDS,SLC25A21
GO Biological Process	GO:0016077	snoRNA catabolic process	446	1.296557e-3	1.000000e+0	3.751003e-2	1.436463e+1	2.088463e-1	3	1.643165e-4	2.360346e-3	1622	7.569141e-2	1.000000e+0	6.021247e-1	1.321154e+1	7.569141e-2	1	1	7.122507e-4	1.000000e+0	MamRep4096,MamRep4096,MamRep4096	NUDT16
GO Biological Process	GO:0035863	dITP catabolic process	446	1.296557e-3	1.000000e+0	3.751003e-2	1.436463e+1	2.088463e-1	3	1.643165e-4	2.360346e-3	1622	7.569141e-2	1.000000e+0	6.021247e-1	1.321154e+1	7.569141e-2	1	1	7.122507e-4	1.000000e+0	MamRep4096,MamRep4096,MamRep4096	NUDT16
GO Biological Process	GO:1901639	XDP catabolic process	446	1.296557e-3	1.000000e+0	3.751003e-2	1.436463e+1	2.088463e-1	3	1.643165e-4	2.360346e-3	1622	7.569141e-2	1.000000e+0	6.021247e-1	1.321154e+1	7.569141e-2	1	1	7.122507e-4	1.000000e+0	MamRep4096,MamRep4096,MamRep4096	NUDT16
GO Biological Process	GO:0015807	L-amino acid transport	449	1.303019e-3	1.000000e+0	3.744511e-2	2.610564e+0	5.362826e+0	14	4.219375e-3	1.101495e-2	2762	1.564446e-1	1.000000e+0	7.308489e-1	1.567471e+0	4.465793e+0	7	59	4.985755e-3	1.186441e-1	MamRep4096,MamRep4096,MamRep4096,MamRep4096,MamRep4096,MamRep4096,MamRep4096,MamRep4096,MamRep4096,MamRep4096,MamRep4096,MamRep4096,MamRep4096,MamRep4096	SERINC2,SERINC5,SLC1A2,SLC36A4,SLC3A1,SLC43A1,SLC7A10
GO Biological Process	GO:0000768	syncytium formation by plasma membrane fusion	450	1.313692e-3	1.000000e+0	3.766793e-2	2.725229e+0	4.770242e+0	13	3.753141e-3	1.022817e-2	647	1.149445e-2	1.000000e+0	2.292317e-1	3.048817e+0	1.967977e+0	6	26	4.273504e-3	2.307692e-1	MamRep4096,MamRep4096,MamRep4096,MamRep4096,MamRep4096,MamRep4096,MamRep4096,MamRep4096,MamRep4096,MamRep4096,MamRep4096,MamRep4096,MamRep4096	BAI3,DCSTAMP,KCNH1,NOS1,PITX2,TANC1
GO Biological Process	GO:0021692	cerebellar Purkinje cell layer morphogenesis	451	1.314872e-3	1.000000e+0	3.761817e-2	3.877883e+0	2.062981e+0	8	1.623117e-3	6.294256e-3	1507	6.984840e-2	1.000000e+0	5.980451e-1	3.048817e+0	9.839884e-1	3	13	2.136752e-3	2.307692e-1	MamRep4096,MamRep4096,MamRep4096,MamRep4096,MamRep4096,MamRep4096,MamRep4096,MamRep4096	AGTPBP1,DLL1,LHX1
GO Biological Process	GO:0032881	regulation of polysaccharide metabolic process	452	1.316547e-3	1.000000e+0	3.758276e-2	2.607628e+0	5.368865e+0	14	4.224127e-3	1.101495e-2	1458	6.401468e-2	1.000000e+0	5.665167e-1	2.086032e+0	2.876274e+0	6	38	4.273504e-3	1.578947e-1	MamRep4096,MamRep4096,MamRep4096,MamRep4096,MamRep4096,MamRep4096,MamRep4096,MamRep4096,MamRep4096,MamRep4096,MamRep4096,MamRep4096,MamRep4096,MamRep4096	DYRK2,ESRRB,HAS2,IRS1,PDGFB,SORBS1
GO Biological Process	GO:0001890	placenta development	453	1.329727e-3	1.000000e+0	3.787520e-2	1.752434e+0	1.997222e+1	35	1.571379e-2	2.753737e-2	211	6.168581e-4	1.000000e+0	3.772190e-2	2.081270e+0	1.105095e+1	23	146	1.638177e-2	1.575342e-1	MamRep4096,MamRep4096,MamRep4096,MamRep4096,MamRep4096,MamRep4096,MamRep4096,MamRep4096,MamRep4096,MamRep4096,MamRep4096,MamRep4096,MamRep4096,MamRep4096,MamRep4096,MamRep4096,MamRep4096,MamRep4096,MamRep4096,MamRep4096,MamRep4096,MamRep4096,MamRep4096,MamRep4096,MamRep4096,MamRep4096,MamRep4096,MamRep4096,MamRep4096,MamRep4096,MamRep4096,MamRep4096,MamRep4096,MamRep4096,MamRep4096	BMP5,BMP7,CEBPA,DCN,E2F7,FOSL1,GATA2,GJA1,GJB2,GRHL2,HEY1,MAP3K4,NR2F2,PDGFB,PLG,PRDM1,PRDX3,RBPJ,RSPO3,SP3,TMED2,VASH1,ZFAT
GO Biological Process	GO:0072703	cellular response to methyl methanesulfonate	454	1.332417e-3	1.000000e+0	3.786823e-2	3.805790e+1	5.255150e-2	2	4.134658e-5	1.573564e-3	1622	7.569141e-2	1.000000e+0	6.021247e-1	1.321154e+1	7.569141e-2	1	1	7.122507e-4	1.000000e+0	MamRep4096,MamRep4096	TP53INP1
GO Biological Process	GO:0034661	ncRNA catabolic process	455	1.337328e-3	1.000000e+0	3.792427e-2	4.366513e+0	1.603110e+0	7	1.261298e-3	5.507474e-3	3841	2.716514e-1	1.000000e+0	9.125535e-1	1.651442e+0	1.816594e+0	3	24	2.136752e-3	1.250000e-1	MamRep4096,MamRep4096,MamRep4096,MamRep4096,MamRep4096,MamRep4096,MamRep4096	DEDD2,EXOSC7,NUDT16
GO Biological Process	GO:0001705	ectoderm formation	456	1.337519e-3	1.000000e+0	3.784651e-2	8.610072e+0	4.645722e-1	4	3.655171e-4	3.147128e-3	3091	2.103308e-1	1.000000e+0	8.780001e-1	4.403846e+0	2.270742e-1	1	3	7.122507e-4	3.333333e-1	MamRep4096,MamRep4096,MamRep4096,MamRep4096	LHX1
GO Biological Process	GO:0003012	muscle system process	457	1.340490e-3	1.000000e+0	3.784758e-2	1.474164e+0	4.544948e+1	67	3.575883e-2	5.271440e-2	477	5.435350e-3	1.000000e+0	1.470279e-1	1.567471e+0	2.232897e+1	35	295	2.492877e-2	1.186441e-1	MamRep4096,MamRep4096,MamRep4096,MamRep4096,MamRep4096,MamRep4096,MamRep4096,MamRep4096,MamRep4096,MamRep4096,MamRep4096,MamRep4096,MamRep4096,MamRep4096,MamRep4096,MamRep4096,MamRep4096,MamRep4096,MamRep4096,MamRep4096,MamRep4096,MamRep4096,MamRep4096,MamRep4096,MamRep4096,MamRep4096,MamRep4096,MamRep4096,MamRep4096,MamRep4096,MamRep4096,MamRep4096,MamRep4096,MamRep4096,MamRep4096,MamRep4096,Mam…	ATP8A2,BBS2,CACNA2D1,CALM1,DRD1,GDNF,GJA1,GNAO1,HDAC2,HTR2A,ITGA1,KCNE2,KCNMA1,KCNN2,MAP2K6,MEF2C,MYH13,MYL4,NEB,NEUROG1,NOS1,PDE4D,PRKG1,PTGER3,RAP1GDS1,RYR2,SLC8A1,SLC9A1,SMTN,SNTB1,SORBS1,SULF1,SULF2,TRIM63,VCL
GO Biological Process	GO:0070723	response to cholesterol	458	1.345339e-3	1.000000e+0	3.790155e-2	3.236259e+0	3.089987e+0	10	2.431146e-3	7.867821e-3	824	1.805897e-2	1.000000e+0	2.827851e-1	3.145604e+0	1.589520e+0	5	21	3.561254e-3	2.380952e-1	MamRep4096,MamRep4096,MamRep4096,MamRep4096,MamRep4096,MamRep4096,MamRep4096,MamRep4096,MamRep4096,MamRep4096	AACS,ABCA1,INHBA,SMAD2,TGFBR2
GO Biological Process	GO:0071642	positive regulation of macrophage inflammatory protein 1 alpha production	459	1.350076e-3	1.000000e+0	3.795214e-2	1.416180e+1	2.118375e-1	3	1.666700e-4	2.360346e-3	2473	1.456574e-1	1.000000e+0	7.599747e-1	6.605769e+0	1.513828e-1	1	2	7.122507e-4	5.000000e-1	MamRep4096,MamRep4096,MamRep4096	TRPV4
GO Biological Process	GO:0010596	negative regulation of endothelial cell migration	460	1.359143e-3	1.000000e+0	3.812396e-2	2.217696e+0	8.567450e+0	19	6.740716e-3	1.494886e-2	435	4.272755e-3	1.000000e+0	1.267388e-1	2.765206e+0	3.254731e+0	9	43	6.410256e-3	2.093023e-1	MamRep4096,MamRep4096,MamRep4096,MamRep4096,MamRep4096,MamRep4096,MamRep4096,MamRep4096,MamRep4096,MamRep4096,MamRep4096,MamRep4096,MamRep4096,MamRep4096,MamRep4096,MamRep4096,MamRep4096,MamRep4096,MamRep4096	ADAMTS9,CXCL13,DAB2IP,DCN,GDF2,KLF4,NR2F2,PTPRM,VASH1
GO Biological Process	GO:0006949	syncytium formation	461	1.369827e-3	1.000000e+0	3.834030e-2	2.712186e+0	4.793182e+0	13	3.771190e-3	1.022817e-2	707	1.385376e-2	1.000000e+0	2.528360e-1	2.935897e+0	2.043668e+0	6	27	4.273504e-3	2.222222e-1	MamRep4096,MamRep4096,MamRep4096,MamRep4096,MamRep4096,MamRep4096,MamRep4096,MamRep4096,MamRep4096,MamRep4096,MamRep4096,MamRep4096,MamRep4096	BAI3,DCSTAMP,KCNH1,NOS1,PITX2,TANC1
GO Biological Process	GO:0007507	heart development	462	1.390747e-3	1.000000e+0	3.884158e-2	1.325075e+0	8.829688e+1	117	6.947040e-2	9.205350e-2	48	9.524184e-6	1.228905e-1	2.560220e-3	1.757758e+0	3.527220e+1	62	466	4.415954e-2	1.330472e-1	MamRep4096,MamRep4096,MamRep4096,MamRep4096,MamRep4096,MamRep4096,MamRep4096,MamRep4096,MamRep4096,MamRep4096,MamRep4096,MamRep4096,MamRep4096,MamRep4096,MamRep4096,MamRep4096,MamRep4096,MamRep4096,MamRep4096,MamRep4096,MamRep4096,MamRep4096,MamRep4096,MamRep4096,MamRep4096,MamRep4096,MamRep4096,MamRep4096,MamRep4096,MamRep4096,MamRep4096,MamRep4096,MamRep4096,MamRep4096,MamRep4096,MamRep4096,Mam…	ACVR1,ACVR2B,ADAMTS9,ATG5,BICC1,BMP2,BMP4,BMP5,BMP7,CCDC39,CTNNB1,CXADR,DLL1,EYA1,FLRT2,FLRT3,FOXN4,GJA1,GNAQ,GRHL2,HAS2,HEY1,ID1,ISL1,KCNAB1,LRP2,MEF2C,MIXL1,MSX2,MTHFD1,NRP1,NTRK3,PAM,PCSK5,PDGFB,PITX2,PRDM1,PROX1,RAF1,RBPJ,RYR2,SALL1,SALL4,SGCD,SIK1,SLC8A1,SLC9A1,SMAD2,SMAD3,SMAD6,SOX4,SOX6,SOX9,SRI,TBC1D32,TBX3,TGFBR2,TGFBR3,TMED2,WNT5A,ZIC3,ZMIZ1
GO Biological Process	GO:0034764	positive regulation of transmembrane transport	463	1.392632e-3	1.000000e+0	3.881022e-2	1.763806e+0	1.927650e+1	34	1.516640e-2	2.675059e-2	3474	2.453551e-1	1.000000e+0	9.112887e-1	1.244565e+0	1.044541e+1	13	138	9.259259e-3	9.420290e-2	MamRep4096,MamRep4096,MamRep4096,MamRep4096,MamRep4096,MamRep4096,MamRep4096,MamRep4096,MamRep4096,MamRep4096,MamRep4096,MamRep4096,MamRep4096,MamRep4096,MamRep4096,MamRep4096,MamRep4096,MamRep4096,MamRep4096,MamRep4096,MamRep4096,MamRep4096,MamRep4096,MamRep4096,MamRep4096,MamRep4096,MamRep4096,MamRep4096,MamRep4096,MamRep4096,MamRep4096,MamRep4096,MamRep4096,MamRep4096	CACNA2D1,CALM1,CALM3,CFTR,DRD1,KCNE2,NOS1,PIRT,RYR2,SLC9A1,SNCA,SRI,STK39
GO Biological Process	GO:0051044	positive regulation of membrane protein ectodomain proteolysis	464	1.414109e-3	1.000000e+0	3.932381e-2	4.323444e+0	1.619079e+0	7	1.273863e-3	5.507474e-3	4009	3.157234e-1	1.000000e+0	1.000000e+0	1.761538e+0	1.135371e+0	2	15	1.424501e-3	1.333333e-1	MamRep4096,MamRep4096,MamRep4096,MamRep4096,MamRep4096,MamRep4096,MamRep4096	ADRA2A,IFNG
GO Biological Process	GO:0045540	regulation of cholesterol biosynthetic process	465	1.426483e-3	1.000000e+0	3.958260e-2	3.003086e+0	3.662898e+0	11	2.881903e-3	8.654603e-3	1137	3.666598e-2	1.000000e+0	4.160960e-1	2.201923e+0	3.179039e+0	7	42	4.985755e-3	1.666667e-1	MamRep4096,MamRep4096,MamRep4096,MamRep4096,MamRep4096,MamRep4096,MamRep4096,MamRep4096,MamRep4096,MamRep4096,MamRep4096	ACACA,ACACB,FGF1,GPAM,LSS,MVK,RAN
GO Biological Process	GO:0097369	sodium ion import	466	1.429466e-3	1.000000e+0	3.958026e-2	3.826067e+0	2.090920e+0	8	1.645098e-3	6.294256e-3	1918	8.407268e-2	1.000000e+0	5.655838e-1	2.831044e+0	1.059680e+0	3	14	2.136752e-3	2.142857e-1	MamRep4096,MamRep4096,MamRep4096,MamRep4096,MamRep4096,MamRep4096,MamRep4096,MamRep4096	SLC8A1,SLC9A1,SLC9A9
GO Biological Process	GO:0045579	positive regulation of B cell differentiation	467	1.435444e-3	1.000000e+0	3.966067e-2	5.036770e+0	1.191240e+0	6	9.372460e-4	4.720692e-3	3520	2.579093e-1	1.000000e+0	9.453988e-1	2.032544e+0	9.839884e-1	2	13	1.424501e-3	1.538462e-1	MamRep4096,MamRep4096,MamRep4096,MamRep4096,MamRep4096,MamRep4096	MMP14,PRDM1
GO Biological Process	GO:0071436	sodium ion export	468	1.448108e-3	1.000000e+0	3.992508e-2	4.305213e+0	1.625936e+0	7	1.279257e-3	5.507474e-3	2408	1.445953e-1	1.000000e+0	7.747978e-1	2.935897e+0	6.812227e-1	2	9	1.424501e-3	2.222222e-1	MamRep4096,MamRep4096,MamRep4096,MamRep4096,MamRep4096,MamRep4096,MamRep4096	SLC8A1,SLC9A1
GO Biological Process	GO:0035065	regulation of histone acetylation	469	1.448224e-3	1.000000e+0	3.984314e-2	2.326500e+0	7.307114e+0	17	5.749106e-3	1.337530e-2	2117	1.032828e-1	1.000000e+0	6.295031e-1	1.744920e+0	4.011645e+0	7	53	4.985755e-3	1.320755e-1	MamRep4096,MamRep4096,MamRep4096,MamRep4096,MamRep4096,MamRep4096,MamRep4096,MamRep4096,MamRep4096,MamRep4096,MamRep4096,MamRep4096,MamRep4096,MamRep4096,MamRep4096,MamRep4096,MamRep4096	ATG5,EID1,GATA2,ISL1,NOS1,SDR16C5,SNCA
GO Biological Process	GO:0010522	regulation of calcium ion transport into cytosol	470	1.449598e-3	1.000000e+0	3.979609e-2	1.932572e+0	1.345357e+1	26	1.058503e-2	2.045633e-2	2137	1.035117e-1	1.000000e+0	6.249937e-1	1.529757e+0	7.190684e+0	11	95	7.834758e-3	1.157895e-1	MamRep4096,MamRep4096,MamRep4096,MamRep4096,MamRep4096,MamRep4096,MamRep4096,MamRep4096,MamRep4096,MamRep4096,MamRep4096,MamRep4096,MamRep4096,MamRep4096,MamRep4096,MamRep4096,MamRep4096,MamRep4096,MamRep4096,MamRep4096,MamRep4096,MamRep4096,MamRep4096,MamRep4096,MamRep4096,MamRep4096	ATG5,CALM1,CALM3,DRD1,NOS1,PDE4D,PTK2B,RYR2,SLC8A1,SNCA,SRI
GO Biological Process	GO:0002274	myeloid leukocyte activation	471	1.463593e-3	1.000000e+0	4.009499e-2	1.446447e+0	4.977716e+1	72	3.916377e-2	5.664831e-2	4709	4.202152e-1	1.000000e+0	1.000000e+0	1.038049e+0	4.238719e+1	44	560	3.133903e-2	7.857143e-2	MamRep4096,MamRep4096,MamRep4096,MamRep4096,MamRep4096,MamRep4096,MamRep4096,MamRep4096,MamRep4096,MamRep4096,MamRep4096,MamRep4096,MamRep4096,MamRep4096,MamRep4096,MamRep4096,MamRep4096,MamRep4096,MamRep4096,MamRep4096,MamRep4096,MamRep4096,MamRep4096,MamRep4096,MamRep4096,MamRep4096,MamRep4096,MamRep4096,MamRep4096,MamRep4096,MamRep4096,MamRep4096,MamRep4096,MamRep4096,MamRep4096,MamRep4096,Mam…	AGA,ANXA2,ANXA3,ATG7,BATF,CAP1,CD44,CKAP4,CLU,CTSC,DCSTAMP,DYNC1LI1,EMR3,FGL2,FOXP1,GGH,HSPA8,IDH1,IL8,ITGAX,JUP,KIT,LCP2,LGALS3,LTA4H,NR4A3,OSTF1,PLAU,PREX1,PSMD7,PTPRB,PTPRC,PTPRJ,RAB7A,RAB9B,RAP1B,RBPJ,SERPINB1,SLCO4C1,SLPI,SNCA,TGFBR2,TSPAN14,VCL
GO Biological Process	GO:0002520	immune system development	472	1.465746e-3	1.000000e+0	4.006890e-2	1.336424e+0	8.230921e+1	110	6.475941e-2	8.654603e-2	321	1.988198e-3	1.000000e+0	7.991813e-2	1.440440e+0	4.443086e+1	64	587	4.558405e-2	1.090290e-1	MamRep4096,MamRep4096,MamRep4096,MamRep4096,MamRep4096,MamRep4096,MamRep4096,MamRep4096,MamRep4096,MamRep4096,MamRep4096,MamRep4096,MamRep4096,MamRep4096,MamRep4096,MamRep4096,MamRep4096,MamRep4096,MamRep4096,MamRep4096,MamRep4096,MamRep4096,MamRep4096,MamRep4096,MamRep4096,MamRep4096,MamRep4096,MamRep4096,MamRep4096,MamRep4096,MamRep4096,MamRep4096,MamRep4096,MamRep4096,MamRep4096,MamRep4096,Mam…	ANLN,ANXA2,ATG5,BARX1,BATF,BCL6,BMP4,CARD11,CCR6,CEBPA,CEBPD,COL24A1,CTNNB1,CXCL13,DCSTAMP,DLL1,ETV6,FOXP1,GATA2,GLO1,IFI16,IFNG,IFNK,IL7R,INHBA,ITGA4,JARID2,KDR,KIT,KLF4,LRRK1,MAFB,MECOM,MEF2C,MEIS1,MEOX1,MIXL1,NKX3-2,ONECUT1,PITX2,POU2F2,PRDX3,PREX1,PRRC2C,PTK2B,PTPRC,RAF1,RBPJ,RUNX1,RUNX3,SHB,SLC8A3,SMAD3,SNX10,SOX4,SOX6,SP3,STON2,TGFBR2,TGFBR3,TIPARP,TNFAIP3,WNT5A,ZFAT
GO Biological Process	GO:0060232	delamination	473	1.476722e-3	1.000000e+0	4.028360e-2	1.372177e+1	2.186306e-1	3	1.720147e-4	2.360346e-3	3091	2.103308e-1	1.000000e+0	8.780001e-1	4.403846e+0	2.270742e-1	1	3	7.122507e-4	3.333333e-1	MamRep4096,MamRep4096,MamRep4096	TRPV4
GO Biological Process	GO:0001824	blastocyst development	474	1.480615e-3	1.000000e+0	4.030459e-2	2.477622e+0	6.054193e+0	15	4.763330e-3	1.180173e-2	3914	2.873212e-1	1.000000e+0	9.471910e-1	1.343546e+0	4.465793e+0	6	59	4.273504e-3	1.016949e-1	MamRep4096,MamRep4096,MamRep4096,MamRep4096,MamRep4096,MamRep4096,MamRep4096,MamRep4096,MamRep4096,MamRep4096,MamRep4096,MamRep4096,MamRep4096,MamRep4096,MamRep4096	CNOT2,GINS4,HOPX,RBBP8,SALL4,SP3
GO Biological Process	GO:0090208	positive regulation of triglyceride metabolic process	475	1.504628e-3	1.000000e+0	4.087203e-2	4.989594e+0	1.202503e+0	6	9.461075e-4	4.720692e-3	1327	5.072588e-2	1.000000e+0	4.932299e-1	2.781377e+0	1.438137e+0	4	19	2.849003e-3	2.105263e-1	MamRep4096,MamRep4096,MamRep4096,MamRep4096,MamRep4096,MamRep4096	ABHD5,APOA4,CNEP1R1,SCARB1
GO Biological Process	GO:0090192	regulation of glomerulus development	476	1.523002e-3	1.000000e+0	4.128423e-2	3.181469e+0	3.143202e+0	10	2.473015e-3	7.867821e-3	814	1.769269e-2	1.000000e+0	2.804530e-1	3.774725e+0	1.059680e+0	4	14	2.849003e-3	2.857143e-1	MamRep4096,MamRep4096,MamRep4096,MamRep4096,MamRep4096,MamRep4096,MamRep4096,MamRep4096,MamRep4096,MamRep4096	BMP4,BMP7,IFNG,PDGFB
GO Biological Process	GO:0070228	regulation of lymphocyte apoptotic process	477	1.525455e-3	1.000000e+0	4.126404e-2	2.387060e+0	6.702807e+0	16	5.273649e-3	1.258851e-2	3363	2.224984e-1	1.000000e+0	8.536714e-1	1.467949e+0	4.087336e+0	6	54	4.273504e-3	1.111111e-1	MamRep4096,MamRep4096,MamRep4096,MamRep4096,MamRep4096,MamRep4096,MamRep4096,MamRep4096,MamRep4096,MamRep4096,MamRep4096,MamRep4096,MamRep4096,MamRep4096,MamRep4096,MamRep4096	BCL6,BMP4,FOXP1,GPAM,LGALS3,WNT5A
GO Biological Process	GO:0008285	negative regulation of cell proliferation	478	1.547746e-3	1.000000e+0	4.177943e-2	1.291924e+0	1.044953e+2	135	8.221501e-2	1.062156e-1	93	6.495197e-5	8.380753e-1	9.011562e-3	1.557869e+0	4.942649e+1	77	653	5.484330e-2	1.179173e-1	MamRep4096,MamRep4096,MamRep4096,MamRep4096,MamRep4096,MamRep4096,MamRep4096,MamRep4096,MamRep4096,MamRep4096,MamRep4096,MamRep4096,MamRep4096,MamRep4096,MamRep4096,MamRep4096,MamRep4096,MamRep4096,MamRep4096,MamRep4096,MamRep4096,MamRep4096,MamRep4096,MamRep4096,MamRep4096,MamRep4096,MamRep4096,MamRep4096,MamRep4096,MamRep4096,MamRep4096,MamRep4096,MamRep4096,MamRep4096,MamRep4096,MamRep4096,Mam…	ACVR1C,AR,ATP8A2,BCL6,BMP2,BMP4,BMP5,BMP7,BTG1,CD9,CDH13,CEBPA,CNOT7,COL4A3,CTNNB1,DAB2IP,DLL1,DUSP10,E2F7,EPHB1,FERMT1,FOSL1,GATA2,GDF2,GJA1,GJB6,IDH2,IFNG,IFNK,IGFBP3,IGFBP5,IL8,INHBA,ISL1,ITGA1,JARID2,KLF4,MEF2C,MEIS1,MSX2,MTBP,MYC,NELL1,NF2,NR2F2,PDX1,PLG,PRDM1,PROX1,PTK2B,PTPRJ,PTPRM,RAF1,RBPJ,RUNX3,SCG2,SH3BP4,SKAP2,SLC6A4,SMAD2,SMAD3,SMAD6,SMARCA2,SOX2,SOX4,SOX9,SSTR4,STRN,SULF1,TGFBR2,TGF…
GO Biological Process	GO:0097154	GABAergic neuron differentiation	479	1.556840e-3	1.000000e+0	4.193717e-2	3.430669e+0	2.623395e+0	9	2.064040e-3	7.081039e-3	693	1.342831e-2	1.000000e+0	2.500223e-1	4.065089e+0	9.839884e-1	4	13	2.849003e-3	3.076923e-1	MamRep4096,MamRep4096,MamRep4096,MamRep4096,MamRep4096,MamRep4096,MamRep4096,MamRep4096,MamRep4096	DRD1,GATA2,INHBA,LHX6
GO Biological Process	GO:0021853	cerebral cortex GABAergic interneuron migration	480	1.581066e-3	1.000000e+0	4.250103e-2	4.940316e+0	1.214497e+0	6	9.555447e-4	4.720692e-3	1263	4.907883e-2	1.000000e+0	5.013968e-1	5.284615e+0	3.784571e-1	2	5	1.424501e-3	4.000000e-1	MamRep4096,MamRep4096,MamRep4096,MamRep4096,MamRep4096,MamRep4096	DRD1,LHX6
GO Biological Process	GO:0006069	ethanol oxidation	481	1.594748e-3	1.000000e+0	4.277970e-2	6.068795e+0	8.238868e-1	5	6.482194e-4	3.933910e-3	2988	2.002854e-1	1.000000e+0	8.648871e-1	2.402098e+0	8.326055e-1	2	11	1.424501e-3	1.818182e-1	MamRep4096,MamRep4096,MamRep4096,MamRep4096,MamRep4096	ALDH1A1,ALDH1B1
GO Biological Process	GO:0046272	stilbene catabolic process	482	1.596882e-3	1.000000e+0	4.274807e-2	3.470549e+1	5.762777e-2	2	4.534050e-5	1.573564e-3	1622	7.569141e-2	1.000000e+0	6.021247e-1	1.321154e+1	7.569141e-2	1	1	7.122507e-4	1.000000e+0	MamRep4096,MamRep4096	EPHX2
GO Biological Process	GO:0006865	amino acid transport	483	1.610344e-3	1.000000e+0	4.301919e-2	1.917592e+0	1.355867e+1	26	1.066772e-2	2.045633e-2	884	2.163038e-2	1.000000e+0	3.157204e-1	1.769402e+0	8.477438e+0	15	112	1.068376e-2	1.339286e-1	MamRep4096,MamRep4096,MamRep4096,MamRep4096,MamRep4096,MamRep4096,MamRep4096,MamRep4096,MamRep4096,MamRep4096,MamRep4096,MamRep4096,MamRep4096,MamRep4096,MamRep4096,MamRep4096,MamRep4096,MamRep4096,MamRep4096,MamRep4096,MamRep4096,MamRep4096,MamRep4096,MamRep4096,MamRep4096,MamRep4096	NTRK2,RIMS1,SERINC2,SERINC5,SLC1A2,SLC36A4,SLC38A11,SLC38A2,SLC38A4,SLC3A1,SLC43A1,SLC6A6,SLC6A7,SLC7A10,UNC13B
GO Biological Process	GO:0021894	cerebral cortex GABAergic interneuron development	484	1.610428e-3	1.000000e+0	4.293255e-2	4.922117e+0	1.218988e+0	6	9.590776e-4	4.720692e-3	1530	6.998243e-2	1.000000e+0	5.901852e-1	4.403846e+0	4.541485e-1	2	6	1.424501e-3	3.333333e-1	MamRep4096,MamRep4096,MamRep4096,MamRep4096,MamRep4096,MamRep4096	DRD1,LHX6
GO Biological Process	GO:0050713	negative regulation of interleukin-1 beta secretion	485	1.615757e-3	1.000000e+0	4.298580e-2	4.918855e+0	1.219796e+0	6	9.597137e-4	4.720692e-3	1092	3.470313e-2	1.000000e+0	4.100499e-1	3.963462e+0	7.569141e-1	3	10	2.136752e-3	3.000000e-1	MamRep4096,MamRep4096,MamRep4096,MamRep4096,MamRep4096,MamRep4096	NLRP3,PYDC2,ZC3H12A
GO Biological Process	GO:2000377	regulation of reactive oxygen species metabolic process	486	1.632896e-3	1.000000e+0	4.335238e-2	1.763066e+0	1.871739e+1	33	1.472651e-2	2.596381e-2	3435	2.302679e-1	1.000000e+0	8.649627e-1	1.238582e+0	1.211063e+1	15	160	1.068376e-2	9.375000e-2	MamRep4096,MamRep4096,MamRep4096,MamRep4096,MamRep4096,MamRep4096,MamRep4096,MamRep4096,MamRep4096,MamRep4096,MamRep4096,MamRep4096,MamRep4096,MamRep4096,MamRep4096,MamRep4096,MamRep4096,MamRep4096,MamRep4096,MamRep4096,MamRep4096,MamRep4096,MamRep4096,MamRep4096,MamRep4096,MamRep4096,MamRep4096,MamRep4096,MamRep4096,MamRep4096,MamRep4096,MamRep4096,MamRep4096	AGTR1,ATG5,BMP7,CLU,GADD45A,GCH1,IFNG,KLF4,PARK2,PDGFB,PTK2B,SMAD3,SNCA,TGFBR2,ZC3H12A
GO Biological Process	GO:0009887	animal organ morphogenesis	487	1.641299e-3	1.000000e+0	4.348600e-2	1.231067e+0	1.543377e+2	190	1.214301e-1	1.494886e-1	6	5.910679e-8	7.626549e-4	1.271092e-4	1.672541e+0	6.517031e+1	109	861	7.763533e-2	1.265970e-1	MamRep4096,MamRep4096,MamRep4096,MamRep4096,MamRep4096,MamRep4096,MamRep4096,MamRep4096,MamRep4096,MamRep4096,MamRep4096,MamRep4096,MamRep4096,MamRep4096,MamRep4096,MamRep4096,MamRep4096,MamRep4096,MamRep4096,MamRep4096,MamRep4096,MamRep4096,MamRep4096,MamRep4096,MamRep4096,MamRep4096,MamRep4096,MamRep4096,MamRep4096,MamRep4096,MamRep4096,MamRep4096,MamRep4096,MamRep4096,MamRep4096,MamRep4096,Mam…	ABLIM1,ACVR1,ACVR2B,AGTPBP1,AMELX,AR,ATP8A2,BBS2,BMP2,BMP4,BMP5,BMP7,BSX,CCDC39,CCL2,CHSY1,CRB1,CTNNB1,DCN,DLL1,EPHB1,ESR1,EYA1,FGF1,FGF18,FGF7,FLRT2,FOXD1,FOXI1,FOXN3,FOXN4,FRAS1,GATA2,GDNF,GJB6,GRHL2,HAS2,HCCS,HDAC2,HEY1,ID1,IGFBP5,IMPAD1,INHBA,INSIG2,ISL1,ITGAX,LGR4,LHX1,LRIG3,LRP2,MAFB,MATN1,MEF2C,MEIS1,MMP14,MSX2,MTHFD1,MYC,NEUROG1,NF2,NKX3-2,NKX6-1,NR4A3,NR5A2,NRP1,NTRK2,PAM,PAX9,PDX1,PITX2…
GO Biological Process	GO:2001055	positive regulation of mesenchymal cell apoptotic process	488	1.644706e-3	1.000000e+0	4.348697e-2	6.025694e+0	8.297800e-1	5	6.528560e-4	3.933910e-3	2473	1.456574e-1	1.000000e+0	7.599747e-1	6.605769e+0	1.513828e-1	1	2	7.122507e-4	5.000000e-1	MamRep4096,MamRep4096,MamRep4096,MamRep4096,MamRep4096	MSX2
GO Biological Process	GO:0051924	regulation of calcium ion transport	489	1.653272e-3	1.000000e+0	4.362407e-2	1.589382e+0	2.957125e+1	47	2.326613e-2	3.697876e-2	1613	7.455475e-2	1.000000e+0	5.963918e-1	1.374956e+0	1.672780e+1	23	221	1.638177e-2	1.040724e-1	MamRep4096,MamRep4096,MamRep4096,MamRep4096,MamRep4096,MamRep4096,MamRep4096,MamRep4096,MamRep4096,MamRep4096,MamRep4096,MamRep4096,MamRep4096,MamRep4096,MamRep4096,MamRep4096,MamRep4096,MamRep4096,MamRep4096,MamRep4096,MamRep4096,MamRep4096,MamRep4096,MamRep4096,MamRep4096,MamRep4096,MamRep4096,MamRep4096,MamRep4096,MamRep4096,MamRep4096,MamRep4096,MamRep4096,MamRep4096,MamRep4096,MamRep4096,Mam…	ADRA2A,ATG5,CACNA2D1,CALM1,CALM3,CAMK2A,CCL2,CTNNB1,DRD1,GJA1,GNAO1,KCNE2,LGALS3,NOS1,PDE4D,PDGFB,PTK2B,RYR2,SLC8A1,SLC9A1,SNCA,SRI,TMC1
GO Biological Process	GO:0034699	response to luteinizing hormone	490	1.656772e-3	1.000000e+0	4.362720e-2	8.116313e+0	4.928346e-1	4	3.877534e-4	3.147128e-3	1023	3.098824e-2	1.000000e+0	3.908517e-1	6.605769e+0	3.027656e-1	2	4	1.424501e-3	5.000000e-1	MamRep4096,MamRep4096,MamRep4096,MamRep4096	LHCGR,TGFBR3
GO Biological Process	GO:0050711	negative regulation of interleukin-1 secretion	491	1.658250e-3	1.000000e+0	4.357719e-2	4.202349e+0	1.665735e+0	7	1.310571e-3	5.507474e-3	693	1.342831e-2	1.000000e+0	2.500223e-1	4.065089e+0	9.839884e-1	4	13	2.849003e-3	3.076923e-1	MamRep4096,MamRep4096,MamRep4096,MamRep4096,MamRep4096,MamRep4096,MamRep4096	IL1R2,NLRP3,PYDC2,ZC3H12A
GO Biological Process	GO:1905007	positive regulation of epithelial to mesenchymal transition involved in endocardial cushion formation	492	1.661044e-3	1.000000e+0	4.356189e-2	4.891631e+0	1.226585e+0	6	9.650549e-4	4.720692e-3	1263	4.907883e-2	1.000000e+0	5.013968e-1	5.284615e+0	3.784571e-1	2	5	1.424501e-3	4.000000e-1	MamRep4096,MamRep4096,MamRep4096,MamRep4096,MamRep4096,MamRep4096	ACVR1,TGFBR2
GO Biological Process	GO:0008654	phospholipid biosynthetic process	493	1.661615e-3	1.000000e+0	4.348848e-2	1.588966e+0	2.957899e+1	47	2.327222e-2	3.697876e-2	1427	5.776572e-2	1.000000e+0	5.223203e-1	1.365030e+0	2.051237e+1	28	271	1.994302e-2	1.033210e-1	MamRep4096,MamRep4096,MamRep4096,MamRep4096,MamRep4096,MamRep4096,MamRep4096,MamRep4096,MamRep4096,MamRep4096,MamRep4096,MamRep4096,MamRep4096,MamRep4096,MamRep4096,MamRep4096,MamRep4096,MamRep4096,MamRep4096,MamRep4096,MamRep4096,MamRep4096,MamRep4096,MamRep4096,MamRep4096,MamRep4096,MamRep4096,MamRep4096,MamRep4096,MamRep4096,MamRep4096,MamRep4096,MamRep4096,MamRep4096,MamRep4096,MamRep4096,Mam…	ABHD5,AGK,AGPAT6,CDS1,CHKA,CSNK2A1,CSNK2A2,DDHD1,DPM3,FADS1,FAR1,FGF1,FGF18,FGF7,GPAM,IRS1,MBOAT2,MTMR7,MVK,PIGY,PIK3C3,PIK3CB,PITPNM2,PLA2G4A,PYURF,SERINC5,SLC44A1,TPTE2
GO Biological Process	GO:0002903	negative regulation of B cell apoptotic process	494	1.674886e-3	1.000000e+0	4.374707e-2	3.393483e+0	2.652142e+0	9	2.086658e-3	7.081039e-3	3381	2.289768e-1	1.000000e+0	8.738502e-1	2.201923e+0	9.082969e-1	2	12	1.424501e-3	1.666667e-1	MamRep4096,MamRep4096,MamRep4096,MamRep4096,MamRep4096,MamRep4096,MamRep4096,MamRep4096,MamRep4096	BCL6,FOXP1
GO Biological Process	GO:0032525	somite rostral/caudal axis specification	495	1.682547e-3	1.000000e+0	4.385839e-2	5.994075e+0	8.341571e-1	5	6.562998e-4	3.933910e-3	2823	1.720683e-1	1.000000e+0	7.864673e-1	2.642308e+0	7.569141e-1	2	10	1.424501e-3	2.000000e-1	MamRep4096,MamRep4096,MamRep4096,MamRep4096,MamRep4096	LHX1,TMED2
GO Biological Process	GO:0030316	osteoclast differentiation	496	1.702139e-3	1.000000e+0	4.427964e-2	2.535112e+0	5.522438e+0	14	4.344955e-3	1.101495e-2	595	8.807343e-3	1.000000e+0	1.909935e-1	2.890024e+0	2.422125e+0	7	32	4.985755e-3	2.187500e-1	MamRep4096,MamRep4096,MamRep4096,MamRep4096,MamRep4096,MamRep4096,MamRep4096,MamRep4096,MamRep4096,MamRep4096,MamRep4096,MamRep4096,MamRep4096,MamRep4096	ANXA2,CTNNB1,DCSTAMP,FOXP1,GLO1,LRRK1,SNX10
GO Biological Process	GO:0090279	regulation of calcium ion import	497	1.722979e-3	1.000000e+0	4.473159e-2	1.813241e+0	1.654496e+1	30	1.301728e-2	2.360346e-2	741	1.596407e-2	1.000000e+0	2.779816e-1	1.834936e+0	8.174672e+0	15	108	1.068376e-2	1.388889e-1	MamRep4096,MamRep4096,MamRep4096,MamRep4096,MamRep4096,MamRep4096,MamRep4096,MamRep4096,MamRep4096,MamRep4096,MamRep4096,MamRep4096,MamRep4096,MamRep4096,MamRep4096,MamRep4096,MamRep4096,MamRep4096,MamRep4096,MamRep4096,MamRep4096,MamRep4096,MamRep4096,MamRep4096,MamRep4096,MamRep4096,MamRep4096,MamRep4096,MamRep4096,MamRep4096	ATG5,CALM1,CALM3,CCL2,CTNNB1,DRD1,LGALS3,NOS1,PDE4D,PDGFB,PTK2B,RYR2,SLC8A1,SNCA,SRI
GO Biological Process	GO:0097211	cellular response to gonadotropin-releasing hormone	498	1.727823e-3	1.000000e+0	4.476727e-2	8.022487e+0	4.985985e-1	4	3.922884e-4	3.147128e-3	1530	6.998243e-2	1.000000e+0	5.901852e-1	4.403846e+0	4.541485e-1	2	6	1.424501e-3	3.333333e-1	MamRep4096,MamRep4096,MamRep4096,MamRep4096	MGARP,RAP1B
GO Biological Process	GO:1903541	regulation of exosomal secretion	499	1.735378e-3	1.000000e+0	4.487291e-2	4.168257e+0	1.679359e+0	7	1.321290e-3	5.507474e-3	2185	1.157760e-1	1.000000e+0	6.836877e-1	2.477163e+0	1.211063e+0	3	16	2.136752e-3	1.875000e-1	MamRep4096,MamRep4096,MamRep4096,MamRep4096,MamRep4096,MamRep4096,MamRep4096	IFNG,PARK2,RAB7A
GO Biological Process	GO:1902998	positive regulation of neurofibrillary tangle assembly	500	1.787167e-3	1.000000e+0	4.611963e-2	3.276893e+1	6.103343e-2	2	4.802000e-5	1.573564e-3	1622	7.569141e-2	1.000000e+0	6.021247e-1	1.321154e+1	7.569141e-2	1	1	7.122507e-4	1.000000e+0	MamRep4096,MamRep4096	CLU
GO Cellular Component	GO:0030660	Golgi-associated vesicle membrane	1	1.181803e-7	1.967702e-4	1.967702e-4	4.472508e+0	4.248176e+0	19	3.342389e-3	1.494886e-2	26	3.223913e-3	1.000000e+0	2.064544e-1	2.696232e+0	3.708879e+0	10	49	7.122507e-3	2.040816e-1	MamRep4096,MamRep4096,MamRep4096,MamRep4096,MamRep4096,MamRep4096,MamRep4096,MamRep4096,MamRep4096,MamRep4096,MamRep4096,MamRep4096,MamRep4096,MamRep4096,MamRep4096,MamRep4096,MamRep4096,MamRep4096,MamRep4096	CFTR,CNGB1,COPB2,COPG1,GJA1,ITM2B,NCALD,SCYL1,TMED2,TMED3
GO Cellular Component	GO:0033185	dolichol-phosphate-mannose synthase complex	2	1.763555e-7	2.936319e-4	1.468160e-4	8.728344e+1	4.582771e-2	4	3.605642e-5	3.147128e-3	256	2.103308e-1	1.000000e+0	1.000000e+0	4.403846e+0	2.270742e-1	1	3	7.122507e-4	3.333333e-1	MamRep4096,MamRep4096,MamRep4096,MamRep4096	DPM3
GO Cellular Component	GO:0031905	early endosome lumen	3	7.954746e-7	1.324465e-3	4.414884e-4	3.095279e+1	1.615363e-1	5	1.270939e-4	3.933910e-3	53	1.631067e-2	1.000000e+0	5.124012e-1	8.807692e+0	2.270742e-1	2	3	1.424501e-3	6.666667e-1	MamRep4096,MamRep4096,MamRep4096,MamRep4096,MamRep4096	LNPEP,PDLIM4
GO Cellular Component	GO:1990425	ryanodine receptor complex	4	7.973153e-7	1.327530e-3	3.318825e-4	1.446460e+1	4.839400e-1	7	3.807553e-4	5.507474e-3	256	2.103308e-1	1.000000e+0	1.000000e+0	4.403846e+0	2.270742e-1	1	3	7.122507e-4	3.333333e-1	MamRep4096,MamRep4096,MamRep4096,MamRep4096,MamRep4096,MamRep4096,MamRep4096	NOS1
GO Cellular Component	GO:0005798	Golgi-associated vesicle	5	1.166985e-6	1.943030e-3	3.886060e-4	3.295937e+0	6.978290e+0	23	5.490393e-3	1.809599e-2	81	4.447402e-2	1.000000e+0	9.141882e-1	1.772280e+0	6.206696e+0	11	82	7.834758e-3	1.341463e-1	MamRep4096,MamRep4096,MamRep4096,MamRep4096,MamRep4096,MamRep4096,MamRep4096,MamRep4096,MamRep4096,MamRep4096,MamRep4096,MamRep4096,MamRep4096,MamRep4096,MamRep4096,MamRep4096,MamRep4096,MamRep4096,MamRep4096,MamRep4096,MamRep4096,MamRep4096,MamRep4096	CFTR,CHIC2,CNGB1,COPB2,COPG1,GJA1,ITM2B,NCALD,SCYL1,TMED2,TMED3
GO Cellular Component	GO:0098575	lumenal side of lysosomal membrane	6	3.114005e-6	5.184818e-3	8.641364e-4	4.216609e+1	9.486295e-2	4	7.463647e-5	3.147128e-3	188	1.456574e-1	1.000000e+0	1.000000e+0	6.605769e+0	1.513828e-1	1	2	7.122507e-4	5.000000e-1	MamRep4096,MamRep4096,MamRep4096,MamRep4096	HSPA8
GO Cellular Component	GO:0031501	mannosyltransferase complex	7	4.014339e-6	6.683874e-3	9.548392e-4	3.952228e+1	1.012087e-1	4	7.962922e-5	3.147128e-3	324	2.701116e-1	1.000000e+0	1.000000e+0	3.302885e+0	3.027656e-1	1	4	7.122507e-4	2.500000e-1	MamRep4096,MamRep4096,MamRep4096,MamRep4096	DPM3
GO Cellular Component	GO:0098536	deuterosome	8	4.569974e-5	7.609007e-2	9.511258e-3	1.328795e+1	3.762807e-1	5	2.960509e-4	3.933910e-3	86	4.907883e-2	1.000000e+0	9.501890e-1	5.284615e+0	3.784571e-1	2	5	1.424501e-3	4.000000e-1	MamRep4096,MamRep4096,MamRep4096,MamRep4096,MamRep4096	CCDC67,CEP152
GO Cellular Component	GO:1990124	messenger ribonucleoprotein complex	9	5.640679e-5	9.391731e-2	1.043526e-2	4.870108e+0	2.053342e+0	10	1.615533e-3	7.867821e-3	69	2.571324e-2	1.000000e+0	6.204717e-1	4.403846e+0	6.812227e-1	3	9	2.136752e-3	3.333333e-1	MamRep4096,MamRep4096,MamRep4096,MamRep4096,MamRep4096,MamRep4096,MamRep4096,MamRep4096,MamRep4096,MamRep4096	CPEB2,CPEB4,HNRNPA3
GO Cellular Component	GO:0031089	platelet dense granule lumen	10	6.651524e-5	1.107479e-1	1.107479e-2	6.109446e+0	1.309448e+0	8	1.030250e-3	6.294256e-3	140	8.407268e-2	1.000000e+0	9.998644e-1	2.831044e+0	1.059680e+0	3	14	2.136752e-3	2.142857e-1	MamRep4096,MamRep4096,MamRep4096,MamRep4096,MamRep4096,MamRep4096,MamRep4096,MamRep4096	CLEC3B,SEPP1,TIMP3
GO Cellular Component	GO:0030015	CCR4-NOT core complex	11	6.791823e-5	1.130839e-1	1.028035e-2	1.220865e+1	4.095456e-1	5	3.222232e-4	3.933910e-3	108	6.998243e-2	1.000000e+0	1.000000e+0	4.403846e+0	4.541485e-1	2	6	1.424501e-3	3.333333e-1	MamRep4096,MamRep4096,MamRep4096,MamRep4096,MamRep4096	CNOT2,CNOT7
GO Cellular Component	GO:0043197	dendritic spine	12	7.874836e-5	1.311160e-1	1.092633e-2	1.836129e+0	2.559732e+1	47	2.013952e-2	3.697876e-2	6	2.226730e-5	3.707505e-2	6.179176e-3	2.516484e+0	9.537118e+0	24	126	1.709402e-2	1.904762e-1	MamRep4096,MamRep4096,MamRep4096,MamRep4096,MamRep4096,MamRep4096,MamRep4096,MamRep4096,MamRep4096,MamRep4096,MamRep4096,MamRep4096,MamRep4096,MamRep4096,MamRep4096,MamRep4096,MamRep4096,MamRep4096,MamRep4096,MamRep4096,MamRep4096,MamRep4096,MamRep4096,MamRep4096,MamRep4096,MamRep4096,MamRep4096,MamRep4096,MamRep4096,MamRep4096,MamRep4096,MamRep4096,MamRep4096,MamRep4096,MamRep4096,MamRep4096,Mam…	ARFGEF2,ASIC2,CANX,CPEB4,CTTN,FXR1,KCNN2,LZTS1,NLGN1,NOS1,OPHN1,PDLIM4,PTK2B,PTPRO,RGS10,SEPT11,SHANK2,SLC8A1,SLC8A3,SRI,STRN,TENM2,ZMYND8,ZNF804A
GO Cellular Component	GO:0044309	neuron spine	13	1.076520e-4	1.792406e-1	1.378774e-2	1.811029e+0	2.595210e+1	47	2.041864e-2	3.697876e-2	8	2.918636e-5	4.859529e-2	6.074411e-3	2.477163e+0	9.688501e+0	24	128	1.709402e-2	1.875000e-1	MamRep4096,MamRep4096,MamRep4096,MamRep4096,MamRep4096,MamRep4096,MamRep4096,MamRep4096,MamRep4096,MamRep4096,MamRep4096,MamRep4096,MamRep4096,MamRep4096,MamRep4096,MamRep4096,MamRep4096,MamRep4096,MamRep4096,MamRep4096,MamRep4096,MamRep4096,MamRep4096,MamRep4096,MamRep4096,MamRep4096,MamRep4096,MamRep4096,MamRep4096,MamRep4096,MamRep4096,MamRep4096,MamRep4096,MamRep4096,MamRep4096,MamRep4096,Mam…	ARFGEF2,ASIC2,CANX,CPEB4,CTTN,FXR1,KCNN2,LZTS1,NLGN1,NOS1,OPHN1,PDLIM4,PTK2B,PTPRO,RGS10,SEPT11,SHANK2,SLC8A1,SLC8A3,SRI,STRN,TENM2,ZMYND8,ZNF804A
GO Cellular Component	GO:0071595	Nem1-Spo7 phosphatase complex	14	1.917942e-4	3.193373e-1	2.280981e-2	2.784924e+1	1.077229e-1	3	8.475442e-5	2.360346e-3	188	1.456574e-1	1.000000e+0	1.000000e+0	6.605769e+0	1.513828e-1	1	2	7.122507e-4	5.000000e-1	MamRep4096,MamRep4096,MamRep4096	CNEP1R1
GO Cellular Component	GO:0030663	COPI-coated vesicle membrane	15	2.385736e-4	3.972250e-1	2.648167e-2	5.872428e+0	1.192011e+0	7	9.378530e-4	5.507474e-3	28	3.894709e-3	1.000000e+0	2.315961e-1	4.403846e+0	1.135371e+0	5	15	3.561254e-3	3.333333e-1	MamRep4096,MamRep4096,MamRep4096,MamRep4096,MamRep4096,MamRep4096,MamRep4096	COPB2,COPG1,SCYL1,TMED2,TMED3
GO Cellular Component	GO:0098576	lumenal side of membrane	16	2.706358e-4	4.506086e-1	2.816304e-2	1.325564e+1	3.017584e-1	4	2.374181e-4	3.147128e-3	324	2.701116e-1	1.000000e+0	1.000000e+0	3.302885e+0	3.027656e-1	1	4	7.122507e-4	2.500000e-1	MamRep4096,MamRep4096,MamRep4096,MamRep4096	HSPA8
GO Cellular Component	GO:0005924	cell-substrate adherens junction	17	2.808391e-4	4.675971e-1	2.750571e-2	1.529573e+0	4.837953e+1	74	3.806415e-2	5.822187e-2	80	3.905376e-2	1.000000e+0	8.128064e-1	1.331137e+0	3.004949e+1	40	397	2.849003e-2	1.007557e-1	MamRep4096,MamRep4096,MamRep4096,MamRep4096,MamRep4096,MamRep4096,MamRep4096,MamRep4096,MamRep4096,MamRep4096,MamRep4096,MamRep4096,MamRep4096,MamRep4096,MamRep4096,MamRep4096,MamRep4096,MamRep4096,MamRep4096,MamRep4096,MamRep4096,MamRep4096,MamRep4096,MamRep4096,MamRep4096,MamRep4096,MamRep4096,MamRep4096,MamRep4096,MamRep4096,MamRep4096,MamRep4096,MamRep4096,MamRep4096,MamRep4096,MamRep4096,Mam…	CAP1,CD44,CD9,CDH13,CIB2,CLASP1,CSRP2,CTNNB1,CTTN,FERMT1,FLRT2,FLRT3,GJA1,HSPA8,ITGA1,ITGA11,ITGA4,ITGB3,JUP,LASP1,LPP,MMP14,NRP1,NUMB,PDLIM1,PLAU,PTK2B,PTPRC,RHOU,RRAS2,SCARB2,SLC9A1,SNTB1,SORBS1,SPRY4,TM4SF20,TNS3,TRPV4,VCL,YWHAZ
GO Cellular Component	GO:0000974	Prp19 complex	18	3.063782e-4	5.101197e-1	2.833998e-2	5.631035e+0	1.243111e+0	7	9.780571e-4	5.507474e-3	312	2.579093e-1	1.000000e+0	1.000000e+0	2.032544e+0	9.839884e-1	2	13	1.424501e-3	1.538462e-1	MamRep4096,MamRep4096,MamRep4096,MamRep4096,MamRep4096,MamRep4096,MamRep4096	HSPA8,SYF2
GO Cellular Component	GO:0034777	recycling endosome lumen	19	3.108573e-4	5.175774e-1	2.724092e-2	7.951183e+1	2.515349e-2	2	1.979031e-5	1.573564e-3	119	7.569141e-2	1.000000e+0	1.000000e+0	1.321154e+1	7.569141e-2	1	1	7.122507e-4	1.000000e+0	MamRep4096,MamRep4096	PDLIM4
GO Cellular Component	GO:0005925	focal adhesion	20	4.100267e-4	6.826945e-1	3.413472e-2	1.513818e+0	4.822246e+1	73	3.794056e-2	5.743509e-2	92	5.150076e-2	1.000000e+0	9.320518e-1	1.307741e+0	2.982242e+1	39	394	2.777778e-2	9.898477e-2	MamRep4096,MamRep4096,MamRep4096,MamRep4096,MamRep4096,MamRep4096,MamRep4096,MamRep4096,MamRep4096,MamRep4096,MamRep4096,MamRep4096,MamRep4096,MamRep4096,MamRep4096,MamRep4096,MamRep4096,MamRep4096,MamRep4096,MamRep4096,MamRep4096,MamRep4096,MamRep4096,MamRep4096,MamRep4096,MamRep4096,MamRep4096,MamRep4096,MamRep4096,MamRep4096,MamRep4096,MamRep4096,MamRep4096,MamRep4096,MamRep4096,MamRep4096,Mam…	CAP1,CD44,CD9,CDH13,CLASP1,CSRP2,CTNNB1,CTTN,FERMT1,FLRT2,FLRT3,GJA1,HSPA8,ITGA1,ITGA11,ITGA4,ITGB3,JUP,LASP1,LPP,MMP14,NRP1,NUMB,PDLIM1,PLAU,PTK2B,PTPRC,RHOU,RRAS2,SCARB2,SLC9A1,SNTB1,SORBS1,SPRY4,TM4SF20,TNS3,TRPV4,VCL,YWHAZ
GO Cellular Component	GO:0030014	CCR4-NOT complex	21	5.153537e-4	8.580639e-1	4.086019e-2	5.155224e+0	1.357846e+0	7	1.068329e-3	5.507474e-3	70	2.850819e-2	1.000000e+0	6.780877e-1	3.302885e+0	1.211063e+0	4	16	2.849003e-3	2.500000e-1	MamRep4096,MamRep4096,MamRep4096,MamRep4096,MamRep4096,MamRep4096,MamRep4096	CNOT10,CNOT2,CNOT6L,CNOT7
GO Cellular Component	GO:0031205	endoplasmic reticulum Sec complex	22	5.367159e-4	8.936320e-1	4.061964e-2	7.770837e+0	6.434313e-1	5	5.062402e-4	3.933910e-3	53	1.631067e-2	1.000000e+0	5.124012e-1	8.807692e+0	2.270742e-1	2	3	1.424501e-3	6.666667e-1	MamRep4096,MamRep4096,MamRep4096,MamRep4096,MamRep4096	CFTR,SEC61B
GO Cellular Component	GO:0030055	cell-substrate junction	23	5.469266e-4	9.106328e-1	3.959273e-2	1.493193e+0	4.955824e+1	74	3.899153e-2	5.822187e-2	82	4.451463e-2	1.000000e+0	9.038641e-1	1.317859e+0	3.035226e+1	40	401	2.849003e-2	9.975062e-2	MamRep4096,MamRep4096,MamRep4096,MamRep4096,MamRep4096,MamRep4096,MamRep4096,MamRep4096,MamRep4096,MamRep4096,MamRep4096,MamRep4096,MamRep4096,MamRep4096,MamRep4096,MamRep4096,MamRep4096,MamRep4096,MamRep4096,MamRep4096,MamRep4096,MamRep4096,MamRep4096,MamRep4096,MamRep4096,MamRep4096,MamRep4096,MamRep4096,MamRep4096,MamRep4096,MamRep4096,MamRep4096,MamRep4096,MamRep4096,MamRep4096,MamRep4096,Mam…	CAP1,CD44,CD9,CDH13,CIB2,CLASP1,CSRP2,CTNNB1,CTTN,FERMT1,FLRT2,FLRT3,GJA1,HSPA8,ITGA1,ITGA11,ITGA4,ITGB3,JUP,LASP1,LPP,MMP14,NRP1,NUMB,PDLIM1,PLAU,PTK2B,PTPRC,RHOU,RRAS2,SCARB2,SLC9A1,SNTB1,SORBS1,SPRY4,TM4SF20,TNS3,TRPV4,VCL,YWHAZ
GO Cellular Component	GO:0032807	DNA ligase IV complex	24	6.126297e-4	1.000000e+0	4.250119e-2	1.065074e+1	3.755607e-1	4	2.954844e-4	3.147128e-3	256	2.103308e-1	1.000000e+0	1.000000e+0	4.403846e+0	2.270742e-1	1	3	7.122507e-4	3.333333e-1	MamRep4096,MamRep4096,MamRep4096,MamRep4096	XRCC4
GO Cellular Component	GO:0016581	NuRD complex	25	6.497630e-4	1.000000e+0	4.327422e-2	4.335709e+0	1.845142e+0	8	1.451725e-3	6.294256e-3	32	5.315967e-3	1.000000e+0	2.765964e-1	4.128606e+0	1.211063e+0	5	16	3.561254e-3	3.125000e-1	MamRep4096,MamRep4096,MamRep4096,MamRep4096,MamRep4096,MamRep4096,MamRep4096,MamRep4096	APPL2,CHD3,CSNK2A1,HDAC2,SALL1
GO Cellular Component	GO:0031012	extracellular matrix	26	7.729749e-4	1.000000e+0	4.950012e-2	1.371848e+0	7.726803e+1	106	6.079310e-2	8.339890e-2	10	8.555156e-5	1.424433e-1	1.424433e-2	1.600675e+0	4.185735e+1	67	553	4.772080e-2	1.211573e-1	MamRep4096,MamRep4096,MamRep4096,MamRep4096,MamRep4096,MamRep4096,MamRep4096,MamRep4096,MamRep4096,MamRep4096,MamRep4096,MamRep4096,MamRep4096,MamRep4096,MamRep4096,MamRep4096,MamRep4096,MamRep4096,MamRep4096,MamRep4096,MamRep4096,MamRep4096,MamRep4096,MamRep4096,MamRep4096,MamRep4096,MamRep4096,MamRep4096,MamRep4096,MamRep4096,MamRep4096,MamRep4096,MamRep4096,MamRep4096,MamRep4096,MamRep4096,Mam…	ABI3BP,ACAN,ADAMTS12,ADAMTS2,ADAMTS3,ADAMTS7,ADAMTS9,ADAMTSL3,AMELX,ANXA2,APOA4,APOC3,BMP4,BMP7,CANX,CCBE1,CDH13,CKAP4,CLEC3B,CLU,COL21A1,COL24A1,COL4A3,COL4A4,CRTAC1,DCN,EDIL3,EGFLAM,FGF1,FLRT2,FLRT3,FRAS1,HIST1H4H,HSPA8,IMPG2,JUP,LGALS3,LMCD1,LRRN1,LRRN3,MATN1,MATN2,MMP14,OPTC,PDGFB,PI3,PRELP,RAN,RBP3,RPN1,SDC3,SERPINB1,SLPI,SMOC1,SOST,SPOCK2,TGFBR3,TGM4,THBS4,TIMP3,TNFRSF11B,TNR,VCAN,VIT,VWF,W…
GO Cellular Component	GO:0034673	inhibin-betaglycan-ActRII complex	27	9.300857e-4	1.000000e+0	5.735528e-2	6.865953e+0	7.282310e-1	5	5.729591e-4	3.933910e-3	53	1.631067e-2	1.000000e+0	5.124012e-1	8.807692e+0	2.270742e-1	2	3	1.424501e-3	6.666667e-1	MamRep4096,MamRep4096,MamRep4096,MamRep4096,MamRep4096	ACVR2A,TGFBR3
GO Cellular Component	GO:0030137	COPI-coated vesicle	28	1.033442e-3	1.000000e+0	6.145289e-2	4.569682e+0	1.531835e+0	7	1.205221e-3	5.507474e-3	65	2.194990e-2	1.000000e+0	5.622551e-1	3.002622e+0	1.665211e+0	5	22	3.561254e-3	2.272727e-1	MamRep4096,MamRep4096,MamRep4096,MamRep4096,MamRep4096,MamRep4096,MamRep4096	COPB2,COPG1,SCYL1,TMED2,TMED3
GO Cellular Component	GO:0030126	COPI vesicle coat	29	1.190476e-3	1.000000e+0	6.834974e-2	5.227886e+0	1.147692e+0	6	9.029831e-4	4.720692e-3	43	9.880017e-3	1.000000e+0	3.825634e-1	4.403846e+0	9.082969e-1	4	12	2.849003e-3	3.333333e-1	MamRep4096,MamRep4096,MamRep4096,MamRep4096,MamRep4096,MamRep4096	COPB2,COPG1,SCYL1,TMED3
GO Cellular Component	GO:0030141	secretory granule	30	1.233206e-3	1.000000e+0	6.844293e-2	1.358928e+0	7.579505e+1	103	5.963419e-2	8.103855e-2	366	3.239948e-1	1.000000e+0	1.000000e+0	1.060780e+0	6.221834e+1	66	822	4.700855e-2	8.029197e-2	MamRep4096,MamRep4096,MamRep4096,MamRep4096,MamRep4096,MamRep4096,MamRep4096,MamRep4096,MamRep4096,MamRep4096,MamRep4096,MamRep4096,MamRep4096,MamRep4096,MamRep4096,MamRep4096,MamRep4096,MamRep4096,MamRep4096,MamRep4096,MamRep4096,MamRep4096,MamRep4096,MamRep4096,MamRep4096,MamRep4096,MamRep4096,MamRep4096,MamRep4096,MamRep4096,MamRep4096,MamRep4096,MamRep4096,MamRep4096,MamRep4096,MamRep4096,Mam…	AGA,ANXA2,ANXA3,ATG7,CAP1,CD44,CD9,CKAP4,CLEC3B,CLU,CSNK2A2,CTSC,CXADR,DYNC1LI1,EMR3,ENKUR,FGL2,FSTL4,GGH,HSPA8,IDH1,ITGA1,ITGAX,ITGB3,JUP,KIAA1210,KIT,KRTDAP,LAMP3,LGALS3,LTA4H,OSTF1,PAM,PCDH7,PCSK1,PCSK5,PDGFB,PLAU,PLG,PSMD7,PTPRB,PTPRC,PTPRJ,RAB7A,RAB9B,RAP1B,RPH3AL,SCG2,SEPP1,SERPINB1,SLC30A8,SLCO4C1,SLPI,SNCA,SPESP1,SRI,SYPL1,SYT7,SYT9,TEKT3,TIMP3,TMED2,TSPAN14,TXNDC8,VCL,VWF
GO Cellular Component	GO:0034693	U11/U12 snRNP	31	1.667648e-3	1.000000e+0	8.956884e-2	3.394667e+1	5.891594e-2	2	4.635401e-5	1.573564e-3	119	7.569141e-2	1.000000e+0	1.000000e+0	1.321154e+1	7.569141e-2	1	1	7.122507e-4	1.000000e+0	MamRep4096,MamRep4096	SF3B1
GO Cellular Component	GO:0005912	adherens junction	32	1.711328e-3	1.000000e+0	8.904254e-2	1.360981e+0	7.053737e+1	96	5.549754e-2	7.553108e-2	51	1.449311e-2	1.000000e+0	4.731574e-1	1.360396e+0	3.822416e+1	52	505	3.703704e-2	1.029703e-1	MamRep4096,MamRep4096,MamRep4096,MamRep4096,MamRep4096,MamRep4096,MamRep4096,MamRep4096,MamRep4096,MamRep4096,MamRep4096,MamRep4096,MamRep4096,MamRep4096,MamRep4096,MamRep4096,MamRep4096,MamRep4096,MamRep4096,MamRep4096,MamRep4096,MamRep4096,MamRep4096,MamRep4096,MamRep4096,MamRep4096,MamRep4096,MamRep4096,MamRep4096,MamRep4096,MamRep4096,MamRep4096,MamRep4096,MamRep4096,MamRep4096,MamRep4096,Mam…	AJAP1,ANXA2,BAIAP2L1,CAP1,CD226,CD44,CD9,CDH13,CIB2,CLASP1,CSRP2,CTNNB1,CTTN,CXADR,DLL1,FERMT1,FLRT2,FLRT3,FRMD4B,GJA1,HSPA8,ITGA1,ITGA11,ITGA4,ITGB3,JUP,KIFC3,LASP1,LPP,MAGI1,MMP14,NF2,NRP1,NUMB,PDLIM1,PLAU,PTK2B,PTPRC,PTPRM,RHOU,RRAS2,SCARB2,SHROOM3,SLC9A1,SNTB1,SORBS1,SPRY4,TM4SF20,TNS3,TRPV4,VCL,YWHAZ
GO Cellular Component	GO:0098533	ATPase dependent transmembrane transport complex	33	1.752328e-3	1.000000e+0	8.841291e-2	4.160995e+0	1.682290e+0	7	1.323596e-3	5.507474e-3	506	5.283887e-1	1.000000e+0	1.000000e+0	1.148829e+0	1.740902e+0	2	23	1.424501e-3	8.695652e-2	MamRep4096,MamRep4096,MamRep4096,MamRep4096,MamRep4096,MamRep4096,MamRep4096	ABCD4,SLC9A1
[truncated: 2,477 more rows]
