# Supplementary material for: Genome-wide bioinformatic analyses predict key host and viral factors in SARS-CoV-2 pathogenesis
Source: Commun Biol. 2021 May 17;4:590. doi: 10.1038/s42003-021-02095-0 (PMC8128904; doi:10.1038/s42003-021-02095-0)
Supplement: Supplementary file 12 — Supplementary Data 10 [file 42003_2021_2095_MOESM12_ESM.zip › GREAT_Analysis_TE/GREATperFamily_Analysis_THE1D-int.tsv]

# GREAT version 4.0.4	Species assembly: hg19	Association rule: Basal+extension: 5000 bp upstream, 1000 bp downstream, 1000000 bp max extension, curated regulatory domains included
# Ontology summary statistics are provided in the footer.
#
# Ontology	ID	Desc	BinomRank	BinomP	BinomBonfP	BinomFdrQ	RegionFoldEnrich	ExpRegions	ObsRegions	GenomeFrac	SetCov	HyperRank	HyperP	HyperBonfP	HyperFdrQ	GeneFoldEnrich	ExpGenes	ObsGenes	TotalGenes	GeneSetCov	TermCov	Regions	Genes
Ensembl Genes	6976	ZSCAN10	1	2.131713e-8	3.954114e-4	3.954114e-4	1.486432e+2	2.691007e-2	4	1.439041e-5	2.139037e-3	1	8.404766e-2	1.000000e+0	1.000000e+0	1.189801e+1	8.404766e-2	1	1	6.414368e-4	1.000000e+0	THE1D-int,THE1D-int,THE1D-int,THE1D-int	ZSCAN10
Ensembl Genes	6975	IL32	2	2.820817e-8	5.232333e-4	2.616167e-4	1.385363e+2	2.887330e-2	4	1.544027e-5	2.139037e-3	1	8.404766e-2	1.000000e+0	1.000000e+0	1.189801e+1	8.404766e-2	1	1	6.414368e-4	1.000000e+0	THE1D-int,THE1D-int,THE1D-int,THE1D-int	IL32
Ensembl Genes	14580	YTHDC1	3	2.307361e-7	4.279924e-3	1.426641e-3	3.990375e+1	1.253015e-1	5	6.700615e-5	2.673797e-3	1	8.404766e-2	1.000000e+0	1.000000e+0	1.189801e+1	8.404766e-2	1	1	6.414368e-4	1.000000e+0	THE1D-int,THE1D-int,THE1D-int,THE1D-int,THE1D-int	YTHDC1
Ensembl Genes	15133	CDH9	4	1.207803e-6	2.240354e-2	5.600884e-3	7.650666e+0	1.307076e+0	10	6.989710e-4	5.347594e-3	1	8.404766e-2	1.000000e+0	1.000000e+0	1.189801e+1	8.404766e-2	1	1	6.414368e-4	1.000000e+0	THE1D-int,THE1D-int,THE1D-int,THE1D-int,THE1D-int,THE1D-int,THE1D-int,THE1D-int,THE1D-int,THE1D-int	CDH9
Ensembl Genes	79	TPRG1L	5	1.366052e-6	2.533890e-2	5.067780e-3	1.479629e+2	2.027536e-2	3	1.084244e-5	1.604278e-3	1	8.404766e-2	1.000000e+0	1.000000e+0	1.189801e+1	8.404766e-2	1	1	6.414368e-4	1.000000e+0	THE1D-int,THE1D-int,THE1D-int	TPRG1L
Ensembl Genes	20273	IL9R	6	3.412356e-6	6.329579e-2	1.054930e-2	4.120933e+1	9.706540e-2	4	5.190663e-5	2.139037e-3	1	8.404766e-2	1.000000e+0	1.000000e+0	1.189801e+1	8.404766e-2	1	1	6.414368e-4	1.000000e+0	THE1D-int,THE1D-int,THE1D-int,THE1D-int	IL9R
Ensembl Genes	16801	KIAA0408	7	5.808773e-6	1.077469e-1	1.539242e-2	3.597647e+1	1.111838e-1	4	5.945657e-5	2.139037e-3	1	8.404766e-2	1.000000e+0	1.000000e+0	1.189801e+1	8.404766e-2	1	1	6.414368e-4	1.000000e+0	THE1D-int,THE1D-int,THE1D-int,THE1D-int	KIAA0408
Ensembl Genes	16798	ECHDC1	8	9.088440e-6	1.685815e-1	2.107268e-2	3.208129e+1	1.246833e-1	4	6.667554e-5	2.139037e-3	1	8.404766e-2	1.000000e+0	1.000000e+0	1.189801e+1	8.404766e-2	1	1	6.414368e-4	1.000000e+0	THE1D-int,THE1D-int,THE1D-int,THE1D-int	ECHDC1
Ensembl Genes	19881	KLHL4	9	9.400916e-6	1.743776e-1	1.937529e-2	6.885600e+0	1.307076e+0	9	6.989710e-4	4.812834e-3	1	8.404766e-2	1.000000e+0	1.000000e+0	1.189801e+1	8.404766e-2	1	1	6.414368e-4	1.000000e+0	THE1D-int,THE1D-int,THE1D-int,THE1D-int,THE1D-int,THE1D-int,THE1D-int,THE1D-int,THE1D-int	KLHL4
Ensembl Genes	19880	DACH2	10	1.019949e-5	1.891903e-1	1.891903e-2	9.772232e+0	7.163154e-1	7	3.830564e-4	3.743316e-3	1	8.404766e-2	1.000000e+0	1.000000e+0	1.189801e+1	8.404766e-2	1	1	6.414368e-4	1.000000e+0	THE1D-int,THE1D-int,THE1D-int,THE1D-int,THE1D-int,THE1D-int,THE1D-int	DACH2
Ensembl Genes	5110	PLA2G1B	11	1.227791e-5	2.277430e-1	2.070390e-2	7.077397e+1	4.238847e-2	3	2.266763e-5	1.604278e-3	1	8.404766e-2	1.000000e+0	1.000000e+0	1.189801e+1	8.404766e-2	1	1	6.414368e-4	1.000000e+0	THE1D-int,THE1D-int,THE1D-int	PLA2G1B
Ensembl Genes	2073	SH3BP5L	12	1.496140e-5	2.775190e-1	2.312658e-2	6.621278e+1	4.530847e-2	3	2.422913e-5	1.604278e-3	1	8.404766e-2	1.000000e+0	1.000000e+0	1.189801e+1	8.404766e-2	1	1	6.414368e-4	1.000000e+0	THE1D-int,THE1D-int,THE1D-int	SH3BP5L
Ensembl Genes	20272	VAMP7	13	1.690914e-5	3.136476e-1	2.412674e-2	2.735165e+1	1.462435e-1	4	7.820507e-5	2.139037e-3	1	8.404766e-2	1.000000e+0	1.000000e+0	1.189801e+1	8.404766e-2	1	1	6.414368e-4	1.000000e+0	THE1D-int,THE1D-int,THE1D-int,THE1D-int	VAMP7
Ensembl Genes	20149	UBE2NL	14	1.718841e-5	3.188278e-1	2.277342e-2	9.001896e+0	7.776140e-1	7	4.158364e-4	3.743316e-3	1	8.404766e-2	1.000000e+0	1.000000e+0	1.189801e+1	8.404766e-2	1	1	6.414368e-4	1.000000e+0	THE1D-int,THE1D-int,THE1D-int,THE1D-int,THE1D-int,THE1D-int,THE1D-int	UBE2NL
Ensembl Genes	13412	LYZL4	15	1.769797e-5	3.282796e-1	2.188531e-2	2.703237e+1	1.479708e-1	4	7.912876e-5	2.139037e-3	1	8.404766e-2	1.000000e+0	1.000000e+0	1.189801e+1	8.404766e-2	1	1	6.414368e-4	1.000000e+0	THE1D-int,THE1D-int,THE1D-int,THE1D-int	LYZL4
Ensembl Genes	14506	GRXCR1	16	2.132461e-5	3.955502e-1	2.472189e-2	8.699864e+0	8.046103e-1	7	4.302729e-4	3.743316e-3	1	8.404766e-2	1.000000e+0	1.000000e+0	1.189801e+1	8.404766e-2	1	1	6.414368e-4	1.000000e+0	THE1D-int,THE1D-int,THE1D-int,THE1D-int,THE1D-int,THE1D-int,THE1D-int	GRXCR1
Ensembl Genes	17446	HEPACAM2	17	2.134330e-5	3.958969e-1	2.328805e-2	5.873381e+1	5.107790e-2	3	2.731439e-5	1.604278e-3	1	8.404766e-2	1.000000e+0	1.000000e+0	1.189801e+1	8.404766e-2	1	1	6.414368e-4	1.000000e+0	THE1D-int,THE1D-int,THE1D-int	HEPACAM2
Ensembl Genes	20147	SLITRK4	18	2.229168e-5	4.134884e-1	2.297158e-2	8.638873e+0	8.102909e-1	7	4.333106e-4	3.743316e-3	1	8.404766e-2	1.000000e+0	1.000000e+0	1.189801e+1	8.404766e-2	1	1	6.414368e-4	1.000000e+0	THE1D-int,THE1D-int,THE1D-int,THE1D-int,THE1D-int,THE1D-int,THE1D-int	SLITRK4
Ensembl Genes	17675	TMEM229A	19	2.338561e-5	4.337797e-1	2.283051e-2	1.095150e+1	5.478699e-1	6	2.929786e-4	3.208556e-3	1	8.404766e-2	1.000000e+0	1.000000e+0	1.189801e+1	8.404766e-2	1	1	6.414368e-4	1.000000e+0	THE1D-int,THE1D-int,THE1D-int,THE1D-int,THE1D-int,THE1D-int	TMEM229A
Ensembl Genes	20143	MAGEC1	20	2.360204e-5	4.377942e-1	2.188971e-2	1.529583e+1	3.268866e-1	5	1.748056e-4	2.673797e-3	1	8.404766e-2	1.000000e+0	1.000000e+0	1.189801e+1	8.404766e-2	1	1	6.414368e-4	1.000000e+0	THE1D-int,THE1D-int,THE1D-int,THE1D-int,THE1D-int	MAGEC1
Ensembl Genes	2332	ZWINT	21	2.736374e-5	5.075700e-1	2.417000e-2	6.950069e+0	1.151068e+0	8	6.155442e-4	4.278075e-3	1	8.404766e-2	1.000000e+0	1.000000e+0	1.189801e+1	8.404766e-2	1	1	6.414368e-4	1.000000e+0	THE1D-int,THE1D-int,THE1D-int,THE1D-int,THE1D-int,THE1D-int,THE1D-int,THE1D-int	ZWINT
Ensembl Genes	907	DR1	22	2.909152e-5	5.396186e-1	2.452812e-2	2.377811e+1	1.682220e-1	4	8.995826e-5	2.139037e-3	1	8.404766e-2	1.000000e+0	1.000000e+0	1.189801e+1	8.404766e-2	1	1	6.414368e-4	1.000000e+0	THE1D-int,THE1D-int,THE1D-int,THE1D-int	DR1
Ensembl Genes	17676	GPR37	23	3.264516e-5	6.055351e-1	2.632761e-2	1.030957e+1	5.819833e-1	6	3.112210e-4	3.208556e-3	1	8.404766e-2	1.000000e+0	1.000000e+0	1.189801e+1	8.404766e-2	1	1	6.414368e-4	1.000000e+0	THE1D-int,THE1D-int,THE1D-int,THE1D-int,THE1D-int,THE1D-int	GPR37
Ensembl Genes	20252	GAB3	24	4.316709e-5	8.007064e-1	3.336276e-2	4.628492e+1	6.481592e-2	3	3.466092e-5	1.604278e-3	1	8.404766e-2	1.000000e+0	1.000000e+0	1.189801e+1	8.404766e-2	1	1	6.414368e-4	1.000000e+0	THE1D-int,THE1D-int,THE1D-int	GAB3
Ensembl Genes	5111	MSI1	25	4.462567e-5	8.277616e-1	3.311046e-2	4.576670e+1	6.554985e-2	3	3.505339e-5	1.604278e-3	1	8.404766e-2	1.000000e+0	1.000000e+0	1.189801e+1	8.404766e-2	1	1	6.414368e-4	1.000000e+0	THE1D-int,THE1D-int,THE1D-int	MSI1
Ensembl Genes	17445	SAMD9L	26	4.757733e-5	8.825119e-1	3.394277e-2	4.478395e+1	6.698828e-2	3	3.582261e-5	1.604278e-3	1	8.404766e-2	1.000000e+0	1.000000e+0	1.189801e+1	8.404766e-2	1	1	6.414368e-4	1.000000e+0	THE1D-int,THE1D-int,THE1D-int	SAMD9L
Ensembl Genes	11562	RBM45	27	6.133569e-5	1.000000e+0	4.213762e-2	4.108659e+1	7.301652e-2	3	3.904627e-5	1.604278e-3	1	8.404766e-2	1.000000e+0	1.000000e+0	1.189801e+1	8.404766e-2	1	1	6.414368e-4	1.000000e+0	THE1D-int,THE1D-int,THE1D-int	RBM45
Ensembl Genes	5948	ADAM21	28	6.173271e-5	1.000000e+0	4.089572e-2	4.099669e+1	7.317663e-2	3	3.913189e-5	1.604278e-3	1	8.404766e-2	1.000000e+0	1.000000e+0	1.189801e+1	8.404766e-2	1	1	6.414368e-4	1.000000e+0	THE1D-int,THE1D-int,THE1D-int	ADAM21
Ensembl Genes	20152	TMEM257	29	6.443703e-5	1.000000e+0	4.121526e-2	9.105777e+0	6.589224e-1	6	3.523649e-4	3.208556e-3	1	8.404766e-2	1.000000e+0	1.000000e+0	1.189801e+1	8.404766e-2	1	1	6.414368e-4	1.000000e+0	THE1D-int,THE1D-int,THE1D-int,THE1D-int,THE1D-int,THE1D-int	TMEM257
Ensembl Genes	15116	CTNND2	30	6.601819e-5	1.000000e+0	4.081905e-2	6.120533e+0	1.307076e+0	8	6.989710e-4	4.278075e-3	1	8.404766e-2	1.000000e+0	1.000000e+0	1.189801e+1	8.404766e-2	1	1	6.414368e-4	1.000000e+0	THE1D-int,THE1D-int,THE1D-int,THE1D-int,THE1D-int,THE1D-int,THE1D-int,THE1D-int	CTNND2
Ensembl Genes	2072	LYPD8	31	7.422333e-5	1.000000e+0	4.441189e-2	3.850910e+1	7.790367e-2	3	4.165972e-5	1.604278e-3	1	8.404766e-2	1.000000e+0	1.000000e+0	1.189801e+1	8.404766e-2	1	1	6.414368e-4	1.000000e+0	THE1D-int,THE1D-int,THE1D-int	LYPD8
Ensembl Genes	20251	CTAG2	32	8.702192e-5	1.000000e+0	5.044280e-2	3.648096e+1	8.223467e-2	3	4.397576e-5	1.604278e-3	1	8.404766e-2	1.000000e+0	1.000000e+0	1.189801e+1	8.404766e-2	1	1	6.414368e-4	1.000000e+0	THE1D-int,THE1D-int,THE1D-int	CTAG2
Ensembl Genes	954	PRMT6	33	9.316335e-5	1.000000e+0	5.236627e-2	8.507507e+0	7.052595e-1	6	3.771441e-4	3.208556e-3	1	8.404766e-2	1.000000e+0	1.000000e+0	1.189801e+1	8.404766e-2	1	1	6.414368e-4	1.000000e+0	THE1D-int,THE1D-int,THE1D-int,THE1D-int,THE1D-int,THE1D-int	PRMT6
Ensembl Genes	13753	TMEM30C	34	1.105089e-4	1.000000e+0	6.028911e-2	3.362979e+1	8.920661e-2	3	4.770407e-5	1.604278e-3	1	8.404766e-2	1.000000e+0	1.000000e+0	1.189801e+1	8.404766e-2	1	1	6.414368e-4	1.000000e+0	THE1D-int,THE1D-int,THE1D-int	TMEM30C
Ensembl Genes	4856	GLIPR1L2	35	1.190240e-4	1.000000e+0	6.307932e-2	3.278927e+1	9.149334e-2	3	4.892692e-5	1.604278e-3	1	8.404766e-2	1.000000e+0	1.000000e+0	1.189801e+1	8.404766e-2	1	1	6.414368e-4	1.000000e+0	THE1D-int,THE1D-int,THE1D-int	GLIPR1L2
Ensembl Genes	13754	TBC1D23	36	1.266997e-4	1.000000e+0	6.528202e-2	3.209756e+1	9.346506e-2	3	4.998132e-5	1.604278e-3	1	8.404766e-2	1.000000e+0	1.000000e+0	1.189801e+1	8.404766e-2	1	1	6.414368e-4	1.000000e+0	THE1D-int,THE1D-int,THE1D-int	TBC1D23
Ensembl Genes	5949	ADAM20	37	1.359912e-4	1.000000e+0	6.817570e-2	3.133143e+1	9.575048e-2	3	5.120347e-5	1.604278e-3	1	8.404766e-2	1.000000e+0	1.000000e+0	1.189801e+1	8.404766e-2	1	1	6.414368e-4	1.000000e+0	THE1D-int,THE1D-int,THE1D-int	ADAM20
Ensembl Genes	15453	KCNN2	38	1.379982e-4	1.000000e+0	6.736128e-2	6.435014e+0	1.087799e+0	7	5.817105e-4	3.743316e-3	1	8.404766e-2	1.000000e+0	1.000000e+0	1.189801e+1	8.404766e-2	1	1	6.414368e-4	1.000000e+0	THE1D-int,THE1D-int,THE1D-int,THE1D-int,THE1D-int,THE1D-int,THE1D-int	KCNN2
Ensembl Genes	17313	ZNF727	39	1.493005e-4	1.000000e+0	7.100961e-2	7.793343e+0	7.698879e-1	6	4.117047e-4	3.208556e-3	1	8.404766e-2	1.000000e+0	1.000000e+0	1.189801e+1	8.404766e-2	1	1	6.414368e-4	1.000000e+0	THE1D-int,THE1D-int,THE1D-int,THE1D-int,THE1D-int,THE1D-int	ZNF727
Ensembl Genes	14774	CISD2	40	1.596424e-4	1.000000e+0	7.403017e-2	2.966103e+1	1.011428e-1	3	5.408707e-5	1.604278e-3	1	8.404766e-2	1.000000e+0	1.000000e+0	1.189801e+1	8.404766e-2	1	1	6.414368e-4	1.000000e+0	THE1D-int,THE1D-int,THE1D-int	CISD2
Ensembl Genes	13413	VIPR1	41	1.799683e-4	1.000000e+0	8.142029e-2	2.846954e+1	1.053758e-1	3	5.635069e-5	1.604278e-3	1	8.404766e-2	1.000000e+0	1.000000e+0	1.189801e+1	8.404766e-2	1	1	6.414368e-4	1.000000e+0	THE1D-int,THE1D-int,THE1D-int	VIPR1
Ensembl Genes	19858	PGK1	42	1.893474e-4	1.000000e+0	8.362393e-2	2.797864e+1	1.072246e-1	3	5.733938e-5	1.604278e-3	1	8.404766e-2	1.000000e+0	1.000000e+0	1.189801e+1	8.404766e-2	1	1	6.414368e-4	1.000000e+0	THE1D-int,THE1D-int,THE1D-int	PGK1
Ensembl Genes	5891	SYT16	43	1.900039e-4	1.000000e+0	8.196238e-2	7.449130e+0	8.054632e-1	6	4.307290e-4	3.208556e-3	1	8.404766e-2	1.000000e+0	1.000000e+0	1.189801e+1	8.404766e-2	1	1	6.414368e-4	1.000000e+0	THE1D-int,THE1D-int,THE1D-int,THE1D-int,THE1D-int,THE1D-int	SYT16
Ensembl Genes	10981	SMEK2	44	2.182630e-4	1.000000e+0	9.201274e-2	2.664871e+1	1.125758e-1	3	6.020097e-5	1.604278e-3	1	8.404766e-2	1.000000e+0	1.000000e+0	1.189801e+1	8.404766e-2	1	1	6.414368e-4	1.000000e+0	THE1D-int,THE1D-int,THE1D-int	SMEK2
Ensembl Genes	1953	EGLN1	45	2.514125e-4	1.000000e+0	1.036322e-1	2.538657e+1	1.181727e-1	3	6.319397e-5	1.604278e-3	1	8.404766e-2	1.000000e+0	1.000000e+0	1.189801e+1	8.404766e-2	1	1	6.414368e-4	1.000000e+0	THE1D-int,THE1D-int,THE1D-int	EGLN1
Ensembl Genes	20144	MAGEC2	46	2.525507e-4	1.000000e+0	1.018383e-1	7.059997e+0	8.498587e-1	6	4.544699e-4	3.208556e-3	1	8.404766e-2	1.000000e+0	1.000000e+0	1.189801e+1	8.404766e-2	1	1	6.414368e-4	1.000000e+0	THE1D-int,THE1D-int,THE1D-int,THE1D-int,THE1D-int,THE1D-int	MAGEC2
Ensembl Genes	3326	OR8K1	47	2.709449e-4	1.000000e+0	1.069310e-1	8.522520e+1	2.346724e-2	2	1.254932e-5	1.069519e-3	1	8.404766e-2	1.000000e+0	1.000000e+0	1.189801e+1	8.404766e-2	1	1	6.414368e-4	1.000000e+0	THE1D-int,THE1D-int	OR8K1
Ensembl Genes	19857	PGAM4	48	2.792875e-4	1.000000e+0	1.079272e-1	2.448579e+1	1.225200e-1	3	6.551874e-5	1.604278e-3	1	8.404766e-2	1.000000e+0	1.000000e+0	1.189801e+1	8.404766e-2	1	1	6.414368e-4	1.000000e+0	THE1D-int,THE1D-int,THE1D-int	PGAM4
Ensembl Genes	10980	CCDC104	49	2.992393e-4	1.000000e+0	1.132773e-1	2.391157e+1	1.254623e-1	3	6.709213e-5	1.604278e-3	1	8.404766e-2	1.000000e+0	1.000000e+0	1.189801e+1	8.404766e-2	1	1	6.414368e-4	1.000000e+0	THE1D-int,THE1D-int,THE1D-int	CCDC104
Ensembl Genes	713	C1orf123	50	3.386535e-4	1.000000e+0	1.256337e-1	7.616013e+1	2.626046e-2	2	1.404303e-5	1.069519e-3	1	8.404766e-2	1.000000e+0	1.000000e+0	1.189801e+1	8.404766e-2	1	1	6.414368e-4	1.000000e+0	THE1D-int,THE1D-int	C1orf123
Ensembl Genes	14775	SLC9B1	51	3.463066e-4	1.000000e+0	1.259537e-1	2.273860e+1	1.319343e-1	3	7.055308e-5	1.604278e-3	1	8.404766e-2	1.000000e+0	1.000000e+0	1.189801e+1	8.404766e-2	1	1	6.414368e-4	1.000000e+0	THE1D-int,THE1D-int,THE1D-int	SLC9B1
Ensembl Genes	5532	ING1	52	3.574258e-4	1.000000e+0	1.274979e-1	2.249226e+1	1.333792e-1	3	7.132579e-5	1.604278e-3	1	8.404766e-2	1.000000e+0	1.000000e+0	1.189801e+1	8.404766e-2	1	1	6.414368e-4	1.000000e+0	THE1D-int,THE1D-int,THE1D-int	ING1
Ensembl Genes	15454	TRIM36	53	3.590096e-4	1.000000e+0	1.256466e-1	8.501420e+0	5.881370e-1	5	3.145118e-4	2.673797e-3	1	8.404766e-2	1.000000e+0	1.000000e+0	1.189801e+1	8.404766e-2	1	1	6.414368e-4	1.000000e+0	THE1D-int,THE1D-int,THE1D-int,THE1D-int,THE1D-int	TRIM36
Ensembl Genes	15193	FBXO4	54	4.033834e-4	1.000000e+0	1.385622e-1	1.192092e+1	3.355446e-1	4	1.794356e-4	2.139037e-3	1	8.404766e-2	1.000000e+0	1.000000e+0	1.189801e+1	8.404766e-2	1	1	6.414368e-4	1.000000e+0	THE1D-int,THE1D-int,THE1D-int,THE1D-int	FBXO4
Ensembl Genes	14579	TMPRSS11B	55	4.112542e-4	1.000000e+0	1.386973e-1	2.142954e+1	1.399937e-1	3	7.486294e-5	1.604278e-3	1	8.404766e-2	1.000000e+0	1.000000e+0	1.189801e+1	8.404766e-2	1	1	6.414368e-4	1.000000e+0	THE1D-int,THE1D-int,THE1D-int	TMPRSS11B
Ensembl Genes	12543	NCAM2	56	4.136050e-4	1.000000e+0	1.369993e-1	5.355466e+0	1.307076e+0	7	6.989710e-4	3.743316e-3	1	8.404766e-2	1.000000e+0	1.000000e+0	1.189801e+1	8.404766e-2	1	1	6.414368e-4	1.000000e+0	THE1D-int,THE1D-int,THE1D-int,THE1D-int,THE1D-int,THE1D-int,THE1D-int	NCAM2
Ensembl Genes	16580	EYS	56	4.136050e-4	1.000000e+0	1.369993e-1	5.355466e+0	1.307076e+0	7	6.989710e-4	3.743316e-3	1	8.404766e-2	1.000000e+0	1.000000e+0	1.189801e+1	8.404766e-2	1	1	6.414368e-4	1.000000e+0	THE1D-int,THE1D-int,THE1D-int,THE1D-int,THE1D-int,THE1D-int,THE1D-int	EYS
Ensembl Genes	3325	OR8K3	58	4.211276e-4	1.000000e+0	1.346810e-1	6.822728e+1	2.931379e-2	2	1.567582e-5	1.069519e-3	1	8.404766e-2	1.000000e+0	1.000000e+0	1.189801e+1	8.404766e-2	1	1	6.414368e-4	1.000000e+0	THE1D-int,THE1D-int	OR8K3
Ensembl Genes	13476	PRSS42	59	4.213880e-4	1.000000e+0	1.324801e-1	6.820599e+1	2.932294e-2	2	1.568071e-5	1.069519e-3	1	8.404766e-2	1.000000e+0	1.000000e+0	1.189801e+1	8.404766e-2	1	1	6.414368e-4	1.000000e+0	THE1D-int,THE1D-int	PRSS42
Ensembl Genes	16915	AKAP12	60	4.352652e-4	1.000000e+0	1.345622e-1	1.168043e+1	3.424532e-1	4	1.831300e-4	2.139037e-3	1	8.404766e-2	1.000000e+0	1.000000e+0	1.189801e+1	8.404766e-2	1	1	6.414368e-4	1.000000e+0	THE1D-int,THE1D-int,THE1D-int,THE1D-int	AKAP12
Ensembl Genes	19887	FAM133A	61	5.895099e-4	1.000000e+0	1.792593e-1	7.612603e+0	6.568055e-1	5	3.512329e-4	2.673797e-3	1	8.404766e-2	1.000000e+0	1.000000e+0	1.189801e+1	8.404766e-2	1	1	6.414368e-4	1.000000e+0	THE1D-int,THE1D-int,THE1D-int,THE1D-int,THE1D-int	FAM133A
Ensembl Genes	6050	GALC	62	5.943732e-4	1.000000e+0	1.778230e-1	7.598601e+0	6.580159e-1	5	3.518802e-4	2.673797e-3	1	8.404766e-2	1.000000e+0	1.000000e+0	1.189801e+1	8.404766e-2	1	1	6.414368e-4	1.000000e+0	THE1D-int,THE1D-int,THE1D-int,THE1D-int,THE1D-int	GALC
Ensembl Genes	4903	DCN	63	6.522468e-4	1.000000e+0	1.920401e-1	7.441812e+0	6.718794e-1	5	3.592938e-4	2.673797e-3	1	8.404766e-2	1.000000e+0	1.000000e+0	1.189801e+1	8.404766e-2	1	1	6.414368e-4	1.000000e+0	THE1D-int,THE1D-int,THE1D-int,THE1D-int,THE1D-int	DCN
Ensembl Genes	17091	NDUFA4	64	6.538013e-4	1.000000e+0	1.894900e-1	7.437833e+0	6.722388e-1	5	3.594860e-4	2.673797e-3	1	8.404766e-2	1.000000e+0	1.000000e+0	1.189801e+1	8.404766e-2	1	1	6.414368e-4	1.000000e+0	THE1D-int,THE1D-int,THE1D-int,THE1D-int,THE1D-int	NDUFA4
Ensembl Genes	4855	GLIPR1L1	65	6.622095e-4	1.000000e+0	1.889742e-1	5.427255e+1	3.685104e-2	2	1.970644e-5	1.069519e-3	1	8.404766e-2	1.000000e+0	1.000000e+0	1.189801e+1	8.404766e-2	1	1	6.414368e-4	1.000000e+0	THE1D-int,THE1D-int	GLIPR1L1
Ensembl Genes	5574	OR4K14	66	6.839575e-4	1.000000e+0	1.922231e-1	5.339195e+1	3.745883e-2	2	2.003146e-5	1.069519e-3	1	8.404766e-2	1.000000e+0	1.000000e+0	1.189801e+1	8.404766e-2	1	1	6.414368e-4	1.000000e+0	THE1D-int,THE1D-int	OR4K14
Ensembl Genes	14115	PDCD10	67	6.864912e-4	1.000000e+0	1.900556e-1	1.794373e+1	1.671894e-1	3	8.940608e-5	1.604278e-3	1	8.404766e-2	1.000000e+0	1.000000e+0	1.189801e+1	8.404766e-2	1	1	6.414368e-4	1.000000e+0	THE1D-int,THE1D-int,THE1D-int	PDCD10
Ensembl Genes	15141	SUB1	68	6.930709e-4	1.000000e+0	1.890555e-1	1.788430e+1	1.677449e-1	3	8.970314e-5	1.604278e-3	1	8.404766e-2	1.000000e+0	1.000000e+0	1.189801e+1	8.404766e-2	1	1	6.414368e-4	1.000000e+0	THE1D-int,THE1D-int,THE1D-int	SUB1
Ensembl Genes	15140	ZFR	69	7.391793e-4	1.000000e+0	1.987107e-1	1.748797e+1	1.715465e-1	3	9.173610e-5	1.604278e-3	1	8.404766e-2	1.000000e+0	1.000000e+0	1.189801e+1	8.404766e-2	1	1	6.414368e-4	1.000000e+0	THE1D-int,THE1D-int,THE1D-int	ZFR
Ensembl Genes	17314	ZNF679	70	7.399642e-4	1.000000e+0	1.960799e-1	1.748151e+1	1.716099e-1	3	9.177000e-5	1.604278e-3	1	8.404766e-2	1.000000e+0	1.000000e+0	1.189801e+1	8.404766e-2	1	1	6.414368e-4	1.000000e+0	THE1D-int,THE1D-int,THE1D-int	ZNF679
Ensembl Genes	15469	DTWD2	71	8.048671e-4	1.000000e+0	2.102744e-1	7.097462e+0	7.044772e-1	5	3.767258e-4	2.673797e-3	1	8.404766e-2	1.000000e+0	1.000000e+0	1.189801e+1	8.404766e-2	1	1	6.414368e-4	1.000000e+0	THE1D-int,THE1D-int,THE1D-int,THE1D-int,THE1D-int	DTWD2
Ensembl Genes	18246	DNAJC5B	72	8.443470e-4	1.000000e+0	2.175249e-1	1.669582e+1	1.796857e-1	3	9.608859e-5	1.604278e-3	1	8.404766e-2	1.000000e+0	1.000000e+0	1.189801e+1	8.404766e-2	1	1	6.414368e-4	1.000000e+0	THE1D-int,THE1D-int,THE1D-int	DNAJC5B
Ensembl Genes	17823	OR2A5	73	8.569240e-4	1.000000e+0	2.177409e-1	4.762838e+1	4.199177e-2	2	2.245549e-5	1.069519e-3	1	8.404766e-2	1.000000e+0	1.000000e+0	1.189801e+1	8.404766e-2	1	1	6.414368e-4	1.000000e+0	THE1D-int,THE1D-int	OR2A5
Ensembl Genes	15148	ENSG00000273294	74	8.647889e-4	1.000000e+0	2.167699e-1	9.704026e+0	4.122000e-1	4	2.204278e-4	2.139037e-3	1	8.404766e-2	1.000000e+0	1.000000e+0	1.189801e+1	8.404766e-2	1	1	6.414368e-4	1.000000e+0	THE1D-int,THE1D-int,THE1D-int,THE1D-int	ENSG00000273294
Ensembl Genes	15129	CDH12	75	8.673619e-4	1.000000e+0	2.145159e-1	5.567522e+0	1.077679e+0	6	5.762988e-4	3.208556e-3	1	8.404766e-2	1.000000e+0	1.000000e+0	1.189801e+1	8.404766e-2	1	1	6.414368e-4	1.000000e+0	THE1D-int,THE1D-int,THE1D-int,THE1D-int,THE1D-int,THE1D-int	CDH12
Ensembl Genes	11445	NR4A2	76	8.722183e-4	1.000000e+0	2.128786e-1	6.969572e+0	7.174042e-1	5	3.836386e-4	2.673797e-3	1	8.404766e-2	1.000000e+0	1.000000e+0	1.189801e+1	8.404766e-2	1	1	6.414368e-4	1.000000e+0	THE1D-int,THE1D-int,THE1D-int,THE1D-int,THE1D-int	NR4A2
Ensembl Genes	16914	MTHFD1L	77	8.821149e-4	1.000000e+0	2.124980e-1	9.651782e+0	4.144312e-1	4	2.216210e-4	2.139037e-3	1	8.404766e-2	1.000000e+0	1.000000e+0	1.189801e+1	8.404766e-2	1	1	6.414368e-4	1.000000e+0	THE1D-int,THE1D-int,THE1D-int,THE1D-int	MTHFD1L
Ensembl Genes	5890	SNAPC1	78	1.005089e-3	1.000000e+0	2.390179e-1	1.570973e+1	1.909644e-1	3	1.021200e-4	1.604278e-3	1	8.404766e-2	1.000000e+0	1.000000e+0	1.189801e+1	8.404766e-2	1	1	6.414368e-4	1.000000e+0	THE1D-int,THE1D-int,THE1D-int	SNAPC1
Ensembl Genes	810	PTGER3	79	1.067589e-3	1.000000e+0	2.506672e-1	9.162118e+0	4.365803e-1	4	2.334654e-4	2.139037e-3	1	8.404766e-2	1.000000e+0	1.000000e+0	1.189801e+1	8.404766e-2	1	1	6.414368e-4	1.000000e+0	THE1D-int,THE1D-int,THE1D-int,THE1D-int	PTGER3
Ensembl Genes	712	CPT2	80	1.073585e-3	1.000000e+0	2.489241e-1	4.248010e+1	4.708087e-2	2	2.517693e-5	1.069519e-3	1	8.404766e-2	1.000000e+0	1.000000e+0	1.189801e+1	8.404766e-2	1	1	6.414368e-4	1.000000e+0	THE1D-int,THE1D-int	CPT2
Ensembl Genes	12542	TMPRSS15	81	1.102692e-3	1.000000e+0	2.525165e-1	6.607797e+0	7.566818e-1	5	4.046427e-4	2.673797e-3	1	8.404766e-2	1.000000e+0	1.000000e+0	1.189801e+1	8.404766e-2	1	1	6.414368e-4	1.000000e+0	THE1D-int,THE1D-int,THE1D-int,THE1D-int,THE1D-int	TMPRSS15
Ensembl Genes	809	CTH	82	1.182975e-3	1.000000e+0	2.675976e-1	8.908217e+0	4.490236e-1	4	2.401196e-4	2.139037e-3	1	8.404766e-2	1.000000e+0	1.000000e+0	1.189801e+1	8.404766e-2	1	1	6.414368e-4	1.000000e+0	THE1D-int,THE1D-int,THE1D-int,THE1D-int	CTH
Ensembl Genes	5573	OR4K15	83	1.242258e-3	1.000000e+0	2.776222e-1	3.944354e+1	5.070539e-2	2	2.711518e-5	1.069519e-3	1	8.404766e-2	1.000000e+0	1.000000e+0	1.189801e+1	8.404766e-2	1	1	6.414368e-4	1.000000e+0	THE1D-int,THE1D-int	OR4K15
Ensembl Genes	13666	ACOX2	84	1.255072e-3	1.000000e+0	2.771468e-1	3.923821e+1	5.097072e-2	2	2.725707e-5	1.069519e-3	1	8.404766e-2	1.000000e+0	1.000000e+0	1.189801e+1	8.404766e-2	1	1	6.414368e-4	1.000000e+0	THE1D-int,THE1D-int	ACOX2
Ensembl Genes	18790	TESK1	85	1.284313e-3	1.000000e+0	2.802673e-1	3.878124e+1	5.157133e-2	2	2.757825e-5	1.069519e-3	1	8.404766e-2	1.000000e+0	1.000000e+0	1.189801e+1	8.404766e-2	1	1	6.414368e-4	1.000000e+0	THE1D-int,THE1D-int	TESK1
Ensembl Genes	18905	ANXA1	86	1.287523e-3	1.000000e+0	2.777007e-1	6.377692e+0	7.839827e-1	5	4.192421e-4	2.673797e-3	1	8.404766e-2	1.000000e+0	1.000000e+0	1.189801e+1	8.404766e-2	1	1	6.414368e-4	1.000000e+0	THE1D-int,THE1D-int,THE1D-int,THE1D-int,THE1D-int	ANXA1
Ensembl Genes	13473	PRSS50	87	1.429780e-3	1.000000e+0	3.048390e-1	3.672026e+1	5.446584e-2	2	2.912612e-5	1.069519e-3	1	8.404766e-2	1.000000e+0	1.000000e+0	1.189801e+1	8.404766e-2	1	1	6.414368e-4	1.000000e+0	THE1D-int,THE1D-int	PRSS50
Ensembl Genes	4905	BTG1	88	1.439964e-3	1.000000e+0	3.035215e-1	6.215839e+0	8.043966e-1	5	4.301586e-4	2.673797e-3	1	8.404766e-2	1.000000e+0	1.000000e+0	1.189801e+1	8.404766e-2	1	1	6.414368e-4	1.000000e+0	THE1D-int,THE1D-int,THE1D-int,THE1D-int,THE1D-int	BTG1
Ensembl Genes	17822	OR6B1	89	1.466868e-3	1.000000e+0	3.057184e-1	3.624448e+1	5.518082e-2	2	2.950846e-5	1.069519e-3	1	8.404766e-2	1.000000e+0	1.000000e+0	1.189801e+1	8.404766e-2	1	1	6.414368e-4	1.000000e+0	THE1D-int,THE1D-int	OR6B1
Ensembl Genes	14071	MME	90	1.488800e-3	1.000000e+0	3.068417e-1	6.168280e+0	8.105987e-1	5	4.334752e-4	2.673797e-3	1	8.404766e-2	1.000000e+0	1.000000e+0	1.189801e+1	8.404766e-2	1	1	6.414368e-4	1.000000e+0	THE1D-int,THE1D-int,THE1D-int,THE1D-int,THE1D-int	MME
Ensembl Genes	14113	SERPINI2	91	1.624920e-3	1.000000e+0	3.312158e-1	1.326966e+1	2.260797e-1	3	1.208982e-4	1.604278e-3	1	8.404766e-2	1.000000e+0	1.000000e+0	1.189801e+1	8.404766e-2	1	1	6.414368e-4	1.000000e+0	THE1D-int,THE1D-int,THE1D-int	SERPINI2
Ensembl Genes	8984	ANKRD30B	92	1.668954e-3	1.000000e+0	3.364938e-1	6.007737e+0	8.322602e-1	5	4.450589e-4	2.673797e-3	1	8.404766e-2	1.000000e+0	1.000000e+0	1.189801e+1	8.404766e-2	1	1	6.414368e-4	1.000000e+0	THE1D-int,THE1D-int,THE1D-int,THE1D-int,THE1D-int	ANKRD30B
Ensembl Genes	19879	CHM	93	1.696905e-3	1.000000e+0	3.384504e-1	8.065261e+0	4.959542e-1	4	2.652161e-4	2.139037e-3	1	8.404766e-2	1.000000e+0	1.000000e+0	1.189801e+1	8.404766e-2	1	1	6.414368e-4	1.000000e+0	THE1D-int,THE1D-int,THE1D-int,THE1D-int	CHM
Ensembl Genes	11440	PRPF40A	94	1.712708e-3	1.000000e+0	3.379683e-1	8.044579e+0	4.972292e-1	4	2.658980e-4	2.139037e-3	1	8.404766e-2	1.000000e+0	1.000000e+0	1.189801e+1	8.404766e-2	1	1	6.414368e-4	1.000000e+0	THE1D-int,THE1D-int,THE1D-int,THE1D-int	PRPF40A
Ensembl Genes	14595	CSN1S1	95	1.842963e-3	1.000000e+0	3.598434e-1	3.226257e+1	6.199133e-2	2	3.315045e-5	1.069519e-3	1	8.404766e-2	1.000000e+0	1.000000e+0	1.189801e+1	8.404766e-2	1	1	6.414368e-4	1.000000e+0	THE1D-int,THE1D-int	CSN1S1
Ensembl Genes	15427	NUDT12	96	1.843052e-3	1.000000e+0	3.561122e-1	5.871164e+0	8.516199e-1	5	4.554117e-4	2.673797e-3	1	8.404766e-2	1.000000e+0	1.000000e+0	1.189801e+1	8.404766e-2	1	1	6.414368e-4	1.000000e+0	THE1D-int,THE1D-int,THE1D-int,THE1D-int,THE1D-int	NUDT12
Ensembl Genes	11823	SPHKAP	97	1.879543e-3	1.000000e+0	3.594190e-1	5.844491e+0	8.555065e-1	5	4.574901e-4	2.673797e-3	1	8.404766e-2	1.000000e+0	1.000000e+0	1.189801e+1	8.404766e-2	1	1	6.414368e-4	1.000000e+0	THE1D-int,THE1D-int,THE1D-int,THE1D-int,THE1D-int	SPHKAP
Ensembl Genes	19867	FAM46D	98	1.920992e-3	1.000000e+0	3.635967e-1	7.792420e+0	5.133193e-1	4	2.745023e-4	2.139037e-3	1	8.404766e-2	1.000000e+0	1.000000e+0	1.189801e+1	8.404766e-2	1	1	6.414368e-4	1.000000e+0	THE1D-int,THE1D-int,THE1D-int,THE1D-int	FAM46D
Ensembl Genes	17788	OR9A4	99	2.026275e-3	1.000000e+0	3.796503e-1	3.073729e+1	6.506754e-2	2	3.479547e-5	1.069519e-3	1	8.404766e-2	1.000000e+0	1.000000e+0	1.189801e+1	8.404766e-2	1	1	6.414368e-4	1.000000e+0	THE1D-int,THE1D-int	OR9A4
Ensembl Genes	9165	GTSCR1	100	2.220130e-3	1.000000e+0	4.118119e-1	5.622001e+0	8.893631e-1	5	4.755952e-4	2.673797e-3	1	8.404766e-2	1.000000e+0	1.000000e+0	1.189801e+1	8.404766e-2	1	1	6.414368e-4	1.000000e+0	THE1D-int,THE1D-int,THE1D-int,THE1D-int,THE1D-int	GTSCR1
Ensembl Genes	3086	EIF4G2	101	2.252012e-3	1.000000e+0	4.135898e-1	2.912127e+1	6.867833e-2	2	3.672638e-5	1.069519e-3	1	8.404766e-2	1.000000e+0	1.000000e+0	1.189801e+1	8.404766e-2	1	1	6.414368e-4	1.000000e+0	THE1D-int,THE1D-int	EIF4G2
Ensembl Genes	10739	TRIB2	102	2.279781e-3	1.000000e+0	4.145849e-1	4.590400e+0	1.307076e+0	6	6.989710e-4	3.208556e-3	1	8.404766e-2	1.000000e+0	1.000000e+0	1.189801e+1	8.404766e-2	1	1	6.414368e-4	1.000000e+0	THE1D-int,THE1D-int,THE1D-int,THE1D-int,THE1D-int,THE1D-int	TRIB2
Ensembl Genes	3162	LUZP2	102	2.279781e-3	1.000000e+0	4.145849e-1	4.590400e+0	1.307076e+0	6	6.989710e-4	3.208556e-3	1	8.404766e-2	1.000000e+0	1.000000e+0	1.189801e+1	8.404766e-2	1	1	6.414368e-4	1.000000e+0	THE1D-int,THE1D-int,THE1D-int,THE1D-int,THE1D-int,THE1D-int	LUZP2
Ensembl Genes	19882	CPXCR1	102	2.279781e-3	1.000000e+0	4.145849e-1	4.590400e+0	1.307076e+0	6	6.989710e-4	3.208556e-3	1	8.404766e-2	1.000000e+0	1.000000e+0	1.189801e+1	8.404766e-2	1	1	6.414368e-4	1.000000e+0	THE1D-int,THE1D-int,THE1D-int,THE1D-int,THE1D-int,THE1D-int	CPXCR1
Ensembl Genes	20063	ACTRT1	102	2.279781e-3	1.000000e+0	4.145849e-1	4.590400e+0	1.307076e+0	6	6.989710e-4	3.208556e-3	1	8.404766e-2	1.000000e+0	1.000000e+0	1.189801e+1	8.404766e-2	1	1	6.414368e-4	1.000000e+0	THE1D-int,THE1D-int,THE1D-int,THE1D-int,THE1D-int,THE1D-int	ACTRT1
Ensembl Genes	19883	TGIF2LX	102	2.279781e-3	1.000000e+0	4.145849e-1	4.590400e+0	1.307076e+0	6	6.989710e-4	3.208556e-3	1	8.404766e-2	1.000000e+0	1.000000e+0	1.189801e+1	8.404766e-2	1	1	6.414368e-4	1.000000e+0	THE1D-int,THE1D-int,THE1D-int,THE1D-int,THE1D-int,THE1D-int	TGIF2LX
Ensembl Genes	5534	ANKRD10	107	2.350556e-3	1.000000e+0	4.074810e-1	1.164204e+1	2.576867e-1	3	1.378004e-4	1.604278e-3	1	8.404766e-2	1.000000e+0	1.000000e+0	1.189801e+1	8.404766e-2	1	1	6.414368e-4	1.000000e+0	THE1D-int,THE1D-int,THE1D-int	ANKRD10
Ensembl Genes	17197	AVL9	108	2.454347e-3	1.000000e+0	4.215341e-1	1.146428e+1	2.616824e-1	3	1.399371e-4	1.604278e-3	1	8.404766e-2	1.000000e+0	1.000000e+0	1.189801e+1	8.404766e-2	1	1	6.414368e-4	1.000000e+0	THE1D-int,THE1D-int,THE1D-int	AVL9
Ensembl Genes	6222	OR4N4	109	2.603431e-3	1.000000e+0	4.430371e-1	1.122575e+1	2.672427e-1	3	1.429106e-4	1.604278e-3	1	8.404766e-2	1.000000e+0	1.000000e+0	1.189801e+1	8.404766e-2	1	1	6.414368e-4	1.000000e+0	THE1D-int,THE1D-int,THE1D-int	OR4N4
Ensembl Genes	2077	TUBB8	110	2.704678e-3	1.000000e+0	4.560825e-1	2.651349e+1	7.543330e-2	2	4.033866e-5	1.069519e-3	1	8.404766e-2	1.000000e+0	1.000000e+0	1.189801e+1	8.404766e-2	1	1	6.414368e-4	1.000000e+0	THE1D-int,THE1D-int	TUBB8
Ensembl Genes	15194	GHR	111	2.940327e-3	1.000000e+0	4.913525e-1	6.917216e+0	5.782673e-1	4	3.092338e-4	2.139037e-3	1	8.404766e-2	1.000000e+0	1.000000e+0	1.189801e+1	8.404766e-2	1	1	6.414368e-4	1.000000e+0	THE1D-int,THE1D-int,THE1D-int,THE1D-int	GHR
Ensembl Genes	1682	CFHR5	112	2.988488e-3	1.000000e+0	4.949416e-1	2.519007e+1	7.939635e-2	2	4.245794e-5	1.069519e-3	1	8.404766e-2	1.000000e+0	1.000000e+0	1.189801e+1	8.404766e-2	1	1	6.414368e-4	1.000000e+0	THE1D-int,THE1D-int	CFHR5
Ensembl Genes	17787	PRSS37	113	3.042033e-3	1.000000e+0	4.993511e-1	2.496139e+1	8.012374e-2	2	4.284692e-5	1.069519e-3	1	8.404766e-2	1.000000e+0	1.000000e+0	1.189801e+1	8.404766e-2	1	1	6.414368e-4	1.000000e+0	THE1D-int,THE1D-int	PRSS37
Ensembl Genes	13667	FAM107A	114	3.087070e-3	1.000000e+0	5.022988e-1	2.477367e+1	8.073088e-2	2	4.317159e-5	1.069519e-3	1	8.404766e-2	1.000000e+0	1.000000e+0	1.189801e+1	8.404766e-2	1	1	6.414368e-4	1.000000e+0	THE1D-int,THE1D-int	FAM107A
Ensembl Genes	19762	MTRNR2L10	115	3.176107e-3	1.000000e+0	5.122922e-1	2.441436e+1	8.191901e-2	2	4.380696e-5	1.069519e-3	1	8.404766e-2	1.000000e+0	1.000000e+0	1.189801e+1	8.404766e-2	1	1	6.414368e-4	1.000000e+0	THE1D-int,THE1D-int	MTRNR2L10
Ensembl Genes	18504	ADCY8	116	3.281810e-3	1.000000e+0	5.247784e-1	5.127390e+0	9.751549e-1	5	5.214732e-4	2.673797e-3	1	8.404766e-2	1.000000e+0	1.000000e+0	1.189801e+1	8.404766e-2	1	1	6.414368e-4	1.000000e+0	THE1D-int,THE1D-int,THE1D-int,THE1D-int,THE1D-int	ADCY8
Ensembl Genes	6225	TUBGCP5	117	3.492295e-3	1.000000e+0	5.536631e-1	1.010476e+1	2.968898e-1	3	1.587646e-4	1.604278e-3	1	8.404766e-2	1.000000e+0	1.000000e+0	1.189801e+1	8.404766e-2	1	1	6.414368e-4	1.000000e+0	THE1D-int,THE1D-int,THE1D-int	TUBGCP5
Ensembl Genes	17198	KBTBD2	118	3.527357e-3	1.000000e+0	5.544826e-1	1.006852e+1	2.979584e-1	3	1.593360e-4	1.604278e-3	1	8.404766e-2	1.000000e+0	1.000000e+0	1.189801e+1	8.404766e-2	1	1	6.414368e-4	1.000000e+0	THE1D-int,THE1D-int,THE1D-int	KBTBD2
Ensembl Genes	14425	C1QTNF7	119	3.641945e-3	1.000000e+0	5.676844e-1	9.953359e+0	3.014058e-1	3	1.611796e-4	1.604278e-3	1	8.404766e-2	1.000000e+0	1.000000e+0	1.189801e+1	8.404766e-2	1	1	6.414368e-4	1.000000e+0	THE1D-int,THE1D-int,THE1D-int	C1QTNF7
Ensembl Genes	20258	F8A1	120	3.954820e-3	1.000000e+0	6.113163e-1	2.180842e+1	9.170770e-2	2	4.904155e-5	1.069519e-3	1	8.404766e-2	1.000000e+0	1.000000e+0	1.189801e+1	8.404766e-2	1	1	6.414368e-4	1.000000e+0	THE1D-int,THE1D-int	F8A1
Ensembl Genes	20256	F8	121	3.958593e-3	1.000000e+0	6.068425e-1	2.179770e+1	9.175279e-2	2	4.906566e-5	1.069519e-3	1	8.404766e-2	1.000000e+0	1.000000e+0	1.189801e+1	8.404766e-2	1	1	6.414368e-4	1.000000e+0	THE1D-int,THE1D-int	F8
Ensembl Genes	14454	PI4K2B	122	4.065841e-3	1.000000e+0	6.181745e-1	2.149924e+1	9.302654e-2	2	4.974681e-5	1.069519e-3	1	8.404766e-2	1.000000e+0	1.000000e+0	1.189801e+1	8.404766e-2	1	1	6.414368e-4	1.000000e+0	THE1D-int,THE1D-int	PI4K2B
Ensembl Genes	11561	PDE11A	123	4.151270e-3	1.000000e+0	6.260318e-1	9.494360e+0	3.159771e-1	3	1.689717e-4	1.604278e-3	1	8.404766e-2	1.000000e+0	1.000000e+0	1.189801e+1	8.404766e-2	1	1	6.414368e-4	1.000000e+0	THE1D-int,THE1D-int,THE1D-int	PDE11A
Ensembl Genes	19760	PAGE2	124	4.239412e-3	1.000000e+0	6.341682e-1	2.104042e+1	9.505512e-2	2	5.083162e-5	1.069519e-3	1	8.404766e-2	1.000000e+0	1.000000e+0	1.189801e+1	8.404766e-2	1	1	6.414368e-4	1.000000e+0	THE1D-int,THE1D-int	PAGE2
Ensembl Genes	6809	TTC23	125	4.412167e-3	1.000000e+0	6.547303e-1	2.061091e+1	9.703599e-2	2	5.189091e-5	1.069519e-3	1	8.404766e-2	1.000000e+0	1.000000e+0	1.189801e+1	8.404766e-2	1	1	6.414368e-4	1.000000e+0	THE1D-int,THE1D-int	TTC23
Ensembl Genes	14572	STAP1	126	4.475369e-3	1.000000e+0	6.588383e-1	2.046002e+1	9.775162e-2	2	5.227359e-5	1.069519e-3	1	8.404766e-2	1.000000e+0	1.000000e+0	1.189801e+1	8.404766e-2	1	1	6.414368e-4	1.000000e+0	THE1D-int,THE1D-int	STAP1
Ensembl Genes	4872	OTOGL	127	4.533547e-3	1.000000e+0	6.621477e-1	9.196489e+0	3.262115e-1	3	1.744446e-4	1.604278e-3	1	8.404766e-2	1.000000e+0	1.000000e+0	1.189801e+1	8.404766e-2	1	1	6.414368e-4	1.000000e+0	THE1D-int,THE1D-int,THE1D-int	OTOGL
Ensembl Genes	15213	ITGA1	128	4.538788e-3	1.000000e+0	6.577342e-1	6.114419e+0	6.541914e-1	4	3.498350e-4	2.139037e-3	1	8.404766e-2	1.000000e+0	1.000000e+0	1.189801e+1	8.404766e-2	1	1	6.414368e-4	1.000000e+0	THE1D-int,THE1D-int,THE1D-int,THE1D-int	ITGA1
Ensembl Genes	20059	TENM1	129	4.585264e-3	1.000000e+0	6.593183e-1	4.732938e+0	1.056426e+0	5	5.649338e-4	2.673797e-3	1	8.404766e-2	1.000000e+0	1.000000e+0	1.189801e+1	8.404766e-2	1	1	6.414368e-4	1.000000e+0	THE1D-int,THE1D-int,THE1D-int,THE1D-int,THE1D-int	TENM1
Ensembl Genes	15504	HINT1	130	4.602377e-3	1.000000e+0	6.566884e-1	6.090083e+0	6.568055e-1	4	3.512329e-4	2.139037e-3	1	8.404766e-2	1.000000e+0	1.000000e+0	1.189801e+1	8.404766e-2	1	1	6.414368e-4	1.000000e+0	THE1D-int,THE1D-int,THE1D-int,THE1D-int	HINT1
Ensembl Genes	4889	C12orf50	130	4.602377e-3	1.000000e+0	6.566884e-1	6.090083e+0	6.568055e-1	4	3.512329e-4	2.139037e-3	1	8.404766e-2	1.000000e+0	1.000000e+0	1.189801e+1	8.404766e-2	1	1	6.414368e-4	1.000000e+0	THE1D-int,THE1D-int,THE1D-int,THE1D-int	C12orf50
Ensembl Genes	4870	PPP1R12A	132	4.767930e-3	1.000000e+0	6.700025e-1	9.029910e+0	3.322292e-1	3	1.776627e-4	1.604278e-3	1	8.404766e-2	1.000000e+0	1.000000e+0	1.189801e+1	8.404766e-2	1	1	6.414368e-4	1.000000e+0	THE1D-int,THE1D-int,THE1D-int	PPP1R12A
Ensembl Genes	18247	TRIM55	133	4.804710e-3	1.000000e+0	6.700945e-1	1.972253e+1	1.014069e-1	2	5.422826e-5	1.069519e-3	1	8.404766e-2	1.000000e+0	1.000000e+0	1.189801e+1	8.404766e-2	1	1	6.414368e-4	1.000000e+0	THE1D-int,THE1D-int	TRIM55
Ensembl Genes	15814	CCNG1	134	4.812661e-3	1.000000e+0	6.661944e-1	6.012494e+0	6.652813e-1	4	3.557654e-4	2.139037e-3	1	8.404766e-2	1.000000e+0	1.000000e+0	1.189801e+1	8.404766e-2	1	1	6.414368e-4	1.000000e+0	THE1D-int,THE1D-int,THE1D-int,THE1D-int	CCNG1
Ensembl Genes	18258	TCF24	135	4.842909e-3	1.000000e+0	6.654157e-1	1.964190e+1	1.018232e-1	2	5.445089e-5	1.069519e-3	1	8.404766e-2	1.000000e+0	1.000000e+0	1.189801e+1	8.404766e-2	1	1	6.414368e-4	1.000000e+0	THE1D-int,THE1D-int	TCF24
Ensembl Genes	20277	TGIF2LY	136	4.899438e-3	1.000000e+0	6.682329e-1	4.657758e+0	1.073478e+0	5	5.740523e-4	2.673797e-3	1	8.404766e-2	1.000000e+0	1.000000e+0	1.189801e+1	8.404766e-2	1	1	6.414368e-4	1.000000e+0	THE1D-int,THE1D-int,THE1D-int,THE1D-int,THE1D-int	TGIF2LY
Ensembl Genes	10742	NBAS	137	4.926755e-3	1.000000e+0	6.670539e-1	5.972143e+0	6.697763e-1	4	3.581691e-4	2.139037e-3	1	8.404766e-2	1.000000e+0	1.000000e+0	1.189801e+1	8.404766e-2	1	1	6.414368e-4	1.000000e+0	THE1D-int,THE1D-int,THE1D-int,THE1D-int	NBAS
Ensembl Genes	9048	MOCOS	138	4.999791e-3	1.000000e+0	6.720371e-1	1.932047e+1	1.035171e-1	2	5.535675e-5	1.069519e-3	1	8.404766e-2	1.000000e+0	1.000000e+0	1.189801e+1	8.404766e-2	1	1	6.414368e-4	1.000000e+0	THE1D-int,THE1D-int	MOCOS
Ensembl Genes	14466	ARAP2	139	5.090124e-3	1.000000e+0	6.792569e-1	5.916348e+0	6.760928e-1	4	3.615469e-4	2.139037e-3	1	8.404766e-2	1.000000e+0	1.000000e+0	1.189801e+1	8.404766e-2	1	1	6.414368e-4	1.000000e+0	THE1D-int,THE1D-int,THE1D-int,THE1D-int	ARAP2
Ensembl Genes	14594	SULT1E1	140	5.120763e-3	1.000000e+0	6.784645e-1	1.908278e+1	1.048066e-1	2	5.604629e-5	1.069519e-3	1	8.404766e-2	1.000000e+0	1.000000e+0	1.189801e+1	8.404766e-2	1	1	6.414368e-4	1.000000e+0	THE1D-int,THE1D-int	SULT1E1
Ensembl Genes	14734	MMRN1	141	5.139497e-3	1.000000e+0	6.761172e-1	5.899923e+0	6.779749e-1	4	3.625534e-4	2.139037e-3	1	8.404766e-2	1.000000e+0	1.000000e+0	1.189801e+1	8.404766e-2	1	1	6.414368e-4	1.000000e+0	THE1D-int,THE1D-int,THE1D-int,THE1D-int	MMRN1
Ensembl Genes	16604	COL12A1	142	5.241294e-3	1.000000e+0	6.846533e-1	5.866670e+0	6.818177e-1	4	3.646084e-4	2.139037e-3	1	8.404766e-2	1.000000e+0	1.000000e+0	1.189801e+1	8.404766e-2	1	1	6.414368e-4	1.000000e+0	THE1D-int,THE1D-int,THE1D-int,THE1D-int	COL12A1
Ensembl Genes	5846	ATG14	143	5.557285e-3	1.000000e+0	7.208537e-1	1.829056e+1	1.093460e-1	2	5.847381e-5	1.069519e-3	1	8.404766e-2	1.000000e+0	1.000000e+0	1.189801e+1	8.404766e-2	1	1	6.414368e-4	1.000000e+0	THE1D-int,THE1D-int	ATG14
Ensembl Genes	11118	GCFC2	144	5.596432e-3	1.000000e+0	7.208904e-1	5.756671e+0	6.948460e-1	4	3.715754e-4	2.139037e-3	1	8.404766e-2	1.000000e+0	1.000000e+0	1.189801e+1	8.404766e-2	1	1	6.414368e-4	1.000000e+0	THE1D-int,THE1D-int,THE1D-int,THE1D-int	GCFC2
Ensembl Genes	18721	IZUMO3	145	5.848674e-3	1.000000e+0	7.481866e-1	4.461509e+0	1.120697e+0	5	5.993033e-4	2.673797e-3	1	8.404766e-2	1.000000e+0	1.000000e+0	1.189801e+1	8.404766e-2	1	1	6.414368e-4	1.000000e+0	THE1D-int,THE1D-int,THE1D-int,THE1D-int,THE1D-int	IZUMO3
Ensembl Genes	15106	SEMA5A	146	5.969810e-3	1.000000e+0	7.584521e-1	5.650022e+0	7.079619e-1	4	3.785892e-4	2.139037e-3	1	8.404766e-2	1.000000e+0	1.000000e+0	1.189801e+1	8.404766e-2	1	1	6.414368e-4	1.000000e+0	THE1D-int,THE1D-int,THE1D-int,THE1D-int	SEMA5A
Ensembl Genes	15485	CSNK1G3	147	5.979679e-3	1.000000e+0	7.545379e-1	5.647316e+0	7.083011e-1	4	3.787706e-4	2.139037e-3	1	8.404766e-2	1.000000e+0	1.000000e+0	1.189801e+1	8.404766e-2	1	1	6.414368e-4	1.000000e+0	THE1D-int,THE1D-int,THE1D-int,THE1D-int	CSNK1G3
Ensembl Genes	11353	ERCC3	148	6.173113e-3	1.000000e+0	7.736829e-1	1.731919e+1	1.154788e-1	2	6.175339e-5	1.069519e-3	1	8.404766e-2	1.000000e+0	1.000000e+0	1.189801e+1	8.404766e-2	1	1	6.414368e-4	1.000000e+0	THE1D-int,THE1D-int	ERCC3
Ensembl Genes	4460	ABCD2	149	6.177617e-3	1.000000e+0	7.690511e-1	1.731263e+1	1.155226e-1	2	6.177680e-5	1.069519e-3	1	8.404766e-2	1.000000e+0	1.000000e+0	1.189801e+1	8.404766e-2	1	1	6.414368e-4	1.000000e+0	THE1D-int,THE1D-int	ABCD2
Ensembl Genes	14420	HS3ST1	150	6.206484e-3	1.000000e+0	7.674938e-1	4.397187e+0	1.137091e+0	5	6.080698e-4	2.673797e-3	1	8.404766e-2	1.000000e+0	1.000000e+0	1.189801e+1	8.404766e-2	1	1	6.414368e-4	1.000000e+0	THE1D-int,THE1D-int,THE1D-int,THE1D-int,THE1D-int	HS3ST1
Ensembl Genes	11586	FSIP2	151	6.244838e-3	1.000000e+0	7.671225e-1	4.390556e+0	1.138808e+0	5	6.089882e-4	2.673797e-3	1	8.404766e-2	1.000000e+0	1.000000e+0	1.189801e+1	8.404766e-2	1	1	6.414368e-4	1.000000e+0	THE1D-int,THE1D-int,THE1D-int,THE1D-int,THE1D-int	FSIP2
Ensembl Genes	6046	SEL1L	152	6.322044e-3	1.000000e+0	7.714973e-1	5.556761e+0	7.198438e-1	4	3.849432e-4	2.139037e-3	1	8.404766e-2	1.000000e+0	1.000000e+0	1.189801e+1	8.404766e-2	1	1	6.414368e-4	1.000000e+0	THE1D-int,THE1D-int,THE1D-int,THE1D-int	SEL1L
Ensembl Genes	11352	CYP27C1	153	6.453079e-3	1.000000e+0	7.823409e-1	1.692429e+1	1.181734e-1	2	6.319431e-5	1.069519e-3	1	8.404766e-2	1.000000e+0	1.000000e+0	1.189801e+1	8.404766e-2	1	1	6.414368e-4	1.000000e+0	THE1D-int,THE1D-int	CYP27C1
Ensembl Genes	18257	MCMDC2	154	6.768150e-3	1.000000e+0	8.152105e-1	1.650950e+1	1.211424e-1	2	6.478203e-5	1.069519e-3	1	8.404766e-2	1.000000e+0	1.000000e+0	1.189801e+1	8.404766e-2	1	1	6.414368e-4	1.000000e+0	THE1D-int,THE1D-int	MCMDC2
Ensembl Genes	17413	TMEM243	155	6.892269e-3	1.000000e+0	8.248045e-1	1.635395e+1	1.222946e-1	2	6.539817e-5	1.069519e-3	1	8.404766e-2	1.000000e+0	1.000000e+0	1.189801e+1	8.404766e-2	1	1	6.414368e-4	1.000000e+0	THE1D-int,THE1D-int	TMEM243
Ensembl Genes	17890	GALNTL5	156	6.895451e-3	1.000000e+0	8.198956e-1	1.635002e+1	1.223240e-1	2	6.541390e-5	1.069519e-3	1	8.404766e-2	1.000000e+0	1.000000e+0	1.189801e+1	8.404766e-2	1	1	6.414368e-4	1.000000e+0	THE1D-int,THE1D-int	GALNTL5
Ensembl Genes	14823	MTRNR2L13	157	6.899279e-3	1.000000e+0	8.151256e-1	4.284357e+0	1.167036e+0	5	6.240836e-4	2.673797e-3	1	8.404766e-2	1.000000e+0	1.000000e+0	1.189801e+1	8.404766e-2	1	1	6.414368e-4	1.000000e+0	THE1D-int,THE1D-int,THE1D-int,THE1D-int,THE1D-int	MTRNR2L13
Ensembl Genes	4933	LTA4H	158	6.955248e-3	1.000000e+0	8.165373e-1	1.627663e+1	1.228756e-1	2	6.570886e-5	1.069519e-3	1	8.404766e-2	1.000000e+0	1.000000e+0	1.189801e+1	8.404766e-2	1	1	6.414368e-4	1.000000e+0	THE1D-int,THE1D-int	LTA4H
Ensembl Genes	11711	PTH2R	159	7.104451e-3	1.000000e+0	8.288079e-1	5.370938e+0	7.447489e-1	4	3.982614e-4	2.139037e-3	1	8.404766e-2	1.000000e+0	1.000000e+0	1.189801e+1	8.404766e-2	1	1	6.414368e-4	1.000000e+0	THE1D-int,THE1D-int,THE1D-int,THE1D-int	PTH2R
Ensembl Genes	11442	RPRM	160	7.197949e-3	1.000000e+0	8.344672e-1	5.350444e+0	7.476016e-1	4	3.997869e-4	2.139037e-3	1	8.404766e-2	1.000000e+0	1.000000e+0	1.189801e+1	8.404766e-2	1	1	6.414368e-4	1.000000e+0	THE1D-int,THE1D-int,THE1D-int,THE1D-int	RPRM
Ensembl Genes	6227	NIPA2	161	7.224362e-3	1.000000e+0	8.323273e-1	1.595767e+1	1.253316e-1	2	6.702223e-5	1.069519e-3	1	8.404766e-2	1.000000e+0	1.000000e+0	1.189801e+1	8.404766e-2	1	1	6.414368e-4	1.000000e+0	THE1D-int,THE1D-int	NIPA2
Ensembl Genes	5859	C14orf37	162	7.274624e-3	1.000000e+0	8.329444e-1	7.737846e+0	3.877048e-1	3	2.073288e-4	1.604278e-3	1	8.404766e-2	1.000000e+0	1.000000e+0	1.189801e+1	8.404766e-2	1	1	6.414368e-4	1.000000e+0	THE1D-int,THE1D-int,THE1D-int	C14orf37
Ensembl Genes	14453	SEPSECS	163	7.320067e-3	1.000000e+0	8.330057e-1	1.584850e+1	1.261949e-1	2	6.748390e-5	1.069519e-3	1	8.404766e-2	1.000000e+0	1.000000e+0	1.189801e+1	8.404766e-2	1	1	6.414368e-4	1.000000e+0	THE1D-int,THE1D-int	SEPSECS
Ensembl Genes	14573	UBA6	164	7.359208e-3	1.000000e+0	8.323533e-1	1.580447e+1	1.265465e-1	2	6.767192e-5	1.069519e-3	1	8.404766e-2	1.000000e+0	1.000000e+0	1.189801e+1	8.404766e-2	1	1	6.414368e-4	1.000000e+0	THE1D-int,THE1D-int	UBA6
Ensembl Genes	10718	GRHL1	165	7.400490e-3	1.000000e+0	8.319496e-1	1.575841e+1	1.269164e-1	2	6.786973e-5	1.069519e-3	1	8.404766e-2	1.000000e+0	1.000000e+0	1.189801e+1	8.404766e-2	1	1	6.414368e-4	1.000000e+0	THE1D-int,THE1D-int	GRHL1
Ensembl Genes	19095	PTBP3	166	7.424534e-3	1.000000e+0	8.296246e-1	1.573175e+1	1.271314e-1	2	6.798471e-5	1.069519e-3	1	8.404766e-2	1.000000e+0	1.000000e+0	1.189801e+1	8.404766e-2	1	1	6.414368e-4	1.000000e+0	THE1D-int,THE1D-int	PTBP3
Ensembl Genes	6226	CYFIP1	167	7.755922e-3	1.000000e+0	8.614647e-1	1.537714e+1	1.300632e-1	2	6.955250e-5	1.069519e-3	1	8.404766e-2	1.000000e+0	1.000000e+0	1.189801e+1	8.404766e-2	1	1	6.414368e-4	1.000000e+0	THE1D-int,THE1D-int	CYFIP1
Ensembl Genes	17431	FZD1	168	7.757966e-3	1.000000e+0	8.565626e-1	5.234253e+0	7.641968e-1	4	4.086614e-4	2.139037e-3	1	8.404766e-2	1.000000e+0	1.000000e+0	1.189801e+1	8.404766e-2	1	1	6.414368e-4	1.000000e+0	THE1D-int,THE1D-int,THE1D-int,THE1D-int	FZD1
Ensembl Genes	19792	YIPF6	169	8.129049e-3	1.000000e+0	8.922233e-1	1.500410e+1	1.332969e-1	2	7.128176e-5	1.069519e-3	1	8.404766e-2	1.000000e+0	1.000000e+0	1.189801e+1	8.404766e-2	1	1	6.414368e-4	1.000000e+0	THE1D-int,THE1D-int	YIPF6
Ensembl Genes	12659	DSCR4	170	8.185764e-3	1.000000e+0	8.931632e-1	1.494964e+1	1.337825e-1	2	7.154143e-5	1.069519e-3	1	8.404766e-2	1.000000e+0	1.000000e+0	1.189801e+1	8.404766e-2	1	1	6.414368e-4	1.000000e+0	THE1D-int,THE1D-int	DSCR4
Ensembl Genes	9825	ZNF208	171	8.306579e-3	1.000000e+0	9.010452e-1	1.483550e+1	1.348118e-1	2	7.209187e-5	1.069519e-3	1	8.404766e-2	1.000000e+0	1.000000e+0	1.189801e+1	8.404766e-2	1	1	6.414368e-4	1.000000e+0	THE1D-int,THE1D-int	ZNF208
Ensembl Genes	14443	LCORL	172	8.618664e-3	1.000000e+0	9.294628e-1	5.074640e+0	7.882333e-1	4	4.215151e-4	2.139037e-3	1	8.404766e-2	1.000000e+0	1.000000e+0	1.189801e+1	8.404766e-2	1	1	6.414368e-4	1.000000e+0	THE1D-int,THE1D-int,THE1D-int,THE1D-int	LCORL
Ensembl Genes	14581	TMPRSS11E	173	8.786618e-3	1.000000e+0	9.420981e-1	1.440546e+1	1.388363e-1	2	7.424400e-5	1.069519e-3	1	8.404766e-2	1.000000e+0	1.000000e+0	1.189801e+1	8.404766e-2	1	1	6.414368e-4	1.000000e+0	THE1D-int,THE1D-int	TMPRSS11E
Ensembl Genes	5845	FBXO34	174	8.924620e-3	1.000000e+0	9.513953e-1	1.428829e+1	1.399747e-1	2	7.485280e-5	1.069519e-3	1	8.404766e-2	1.000000e+0	1.000000e+0	1.189801e+1	8.404766e-2	1	1	6.414368e-4	1.000000e+0	THE1D-int,THE1D-int	FBXO34
Ensembl Genes	15813	GABRG2	175	8.937032e-3	1.000000e+0	9.472743e-1	5.020550e+0	7.967254e-1	4	4.260564e-4	2.139037e-3	1	8.404766e-2	1.000000e+0	1.000000e+0	1.189801e+1	8.404766e-2	1	1	6.414368e-4	1.000000e+0	THE1D-int,THE1D-int,THE1D-int,THE1D-int	GABRG2
Ensembl Genes	11691	ZDBF2	176	9.030955e-3	1.000000e+0	9.517908e-1	1.419985e+1	1.408466e-1	2	7.531901e-5	1.069519e-3	1	8.404766e-2	1.000000e+0	1.000000e+0	1.189801e+1	8.404766e-2	1	1	6.414368e-4	1.000000e+0	THE1D-int,THE1D-int	ZDBF2
Ensembl Genes	16973	PDE10A	177	9.290352e-3	1.000000e+0	9.735974e-1	4.963260e+0	8.059220e-1	4	4.309743e-4	2.139037e-3	1	8.404766e-2	1.000000e+0	1.000000e+0	1.189801e+1	8.404766e-2	1	1	6.414368e-4	1.000000e+0	THE1D-int,THE1D-int,THE1D-int,THE1D-int	PDE10A
Ensembl Genes	5858	SLC35F4	178	9.403297e-3	1.000000e+0	9.798975e-1	7.036594e+0	4.263426e-1	3	2.279907e-4	1.604278e-3	1	8.404766e-2	1.000000e+0	1.000000e+0	1.189801e+1	8.404766e-2	1	1	6.414368e-4	1.000000e+0	THE1D-int,THE1D-int,THE1D-int	SLC35F4
Ensembl Genes	12528	POTED	179	9.468747e-3	1.000000e+0	9.812055e-1	4.935353e+0	8.104791e-1	4	4.334113e-4	2.139037e-3	1	8.404766e-2	1.000000e+0	1.000000e+0	1.189801e+1	8.404766e-2	1	1	6.414368e-4	1.000000e+0	THE1D-int,THE1D-int,THE1D-int,THE1D-int	POTED
Ensembl Genes	19592	PRRG1	180	9.582441e-3	1.000000e+0	9.874705e-1	1.376502e+1	1.452958e-1	2	7.769831e-5	1.069519e-3	1	8.404766e-2	1.000000e+0	1.000000e+0	1.189801e+1	8.404766e-2	1	1	6.414368e-4	1.000000e+0	THE1D-int,THE1D-int	PRRG1
Ensembl Genes	11683	CTLA4	181	9.737150e-3	1.000000e+0	9.978696e-1	1.364972e+1	1.465232e-1	2	7.835465e-5	1.069519e-3	1	8.404766e-2	1.000000e+0	1.000000e+0	1.189801e+1	8.404766e-2	1	1	6.414368e-4	1.000000e+0	THE1D-int,THE1D-int	CTLA4
Ensembl Genes	5316	BRCA2	182	9.996627e-3	1.000000e+0	1.000000e+0	1.346237e+1	1.485622e-1	2	7.944504e-5	1.069519e-3	1	8.404766e-2	1.000000e+0	1.000000e+0	1.189801e+1	8.404766e-2	1	1	6.414368e-4	1.000000e+0	THE1D-int,THE1D-int	BRCA2
Ensembl Genes	14899	GYPB	183	1.015378e-2	1.000000e+0	1.000000e+0	1.335241e+1	1.497856e-1	2	8.009928e-5	1.069519e-3	1	8.404766e-2	1.000000e+0	1.000000e+0	1.189801e+1	8.404766e-2	1	1	6.414368e-4	1.000000e+0	THE1D-int,THE1D-int	GYPB
Ensembl Genes	6808	SYNM	184	1.045762e-2	1.000000e+0	1.000000e+0	1.314689e+1	1.521273e-1	2	8.135148e-5	1.069519e-3	1	8.404766e-2	1.000000e+0	1.000000e+0	1.189801e+1	8.404766e-2	1	1	6.414368e-4	1.000000e+0	THE1D-int,THE1D-int	SYNM
Ensembl Genes	748	PRKAA2	185	1.054553e-2	1.000000e+0	1.000000e+0	1.308908e+1	1.527991e-1	2	8.171075e-5	1.069519e-3	1	8.404766e-2	1.000000e+0	1.000000e+0	1.189801e+1	8.404766e-2	1	1	6.414368e-4	1.000000e+0	THE1D-int,THE1D-int	PRKAA2
Ensembl Genes	19544	CNKSR2	186	1.059947e-2	1.000000e+0	1.000000e+0	4.772461e+0	8.381420e-1	4	4.482043e-4	2.139037e-3	1	8.404766e-2	1.000000e+0	1.000000e+0	1.189801e+1	8.404766e-2	1	1	6.414368e-4	1.000000e+0	THE1D-int,THE1D-int,THE1D-int,THE1D-int	CNKSR2
Ensembl Genes	15253	ELOVL7	187	1.064547e-2	1.000000e+0	1.000000e+0	1.302424e+1	1.535598e-1	2	8.211756e-5	1.069519e-3	1	8.404766e-2	1.000000e+0	1.000000e+0	1.189801e+1	8.404766e-2	1	1	6.414368e-4	1.000000e+0	THE1D-int,THE1D-int	ELOVL7
Ensembl Genes	9824	ZNF43	188	1.084834e-2	1.000000e+0	1.000000e+0	1.289538e+1	1.550943e-1	2	8.293815e-5	1.069519e-3	1	8.404766e-2	1.000000e+0	1.000000e+0	1.189801e+1	8.404766e-2	1	1	6.414368e-4	1.000000e+0	THE1D-int,THE1D-int	ZNF43
Ensembl Genes	5475	GPC5	189	1.086324e-2	1.000000e+0	1.000000e+0	3.825333e+0	1.307076e+0	5	6.989710e-4	2.673797e-3	1	8.404766e-2	1.000000e+0	1.000000e+0	1.189801e+1	8.404766e-2	1	1	6.414368e-4	1.000000e+0	THE1D-int,THE1D-int,THE1D-int,THE1D-int,THE1D-int	GPC5
Ensembl Genes	14738	GRID2	189	1.086324e-2	1.000000e+0	1.000000e+0	3.825333e+0	1.307076e+0	5	6.989710e-4	2.673797e-3	1	8.404766e-2	1.000000e+0	1.000000e+0	1.189801e+1	8.404766e-2	1	1	6.414368e-4	1.000000e+0	THE1D-int,THE1D-int,THE1D-int,THE1D-int,THE1D-int	GRID2
Ensembl Genes	11585	ZNF804A	189	1.086324e-2	1.000000e+0	1.000000e+0	3.825333e+0	1.307076e+0	5	6.989710e-4	2.673797e-3	1	8.404766e-2	1.000000e+0	1.000000e+0	1.189801e+1	8.404766e-2	1	1	6.414368e-4	1.000000e+0	THE1D-int,THE1D-int,THE1D-int,THE1D-int,THE1D-int	ZNF804A
Ensembl Genes	15132	CDH10	189	1.086324e-2	1.000000e+0	1.000000e+0	3.825333e+0	1.307076e+0	5	6.989710e-4	2.673797e-3	1	8.404766e-2	1.000000e+0	1.000000e+0	1.189801e+1	8.404766e-2	1	1	6.414368e-4	1.000000e+0	THE1D-int,THE1D-int,THE1D-int,THE1D-int,THE1D-int	CDH10
Ensembl Genes	3862	CNTN5	189	1.086324e-2	1.000000e+0	1.000000e+0	3.825333e+0	1.307076e+0	5	6.989710e-4	2.673797e-3	1	8.404766e-2	1.000000e+0	1.000000e+0	1.189801e+1	8.404766e-2	1	1	6.414368e-4	1.000000e+0	THE1D-int,THE1D-int,THE1D-int,THE1D-int,THE1D-int	CNTN5
Ensembl Genes	15128	CDH18	189	1.086324e-2	1.000000e+0	1.000000e+0	3.825333e+0	1.307076e+0	5	6.989710e-4	2.673797e-3	1	8.404766e-2	1.000000e+0	1.000000e+0	1.189801e+1	8.404766e-2	1	1	6.414368e-4	1.000000e+0	THE1D-int,THE1D-int,THE1D-int,THE1D-int,THE1D-int	CDH18
Ensembl Genes	16865	TXLNB	195	1.086518e-2	1.000000e+0	1.000000e+0	1.288484e+1	1.552211e-1	2	8.300595e-5	1.069519e-3	1	8.404766e-2	1.000000e+0	1.000000e+0	1.189801e+1	8.404766e-2	1	1	6.414368e-4	1.000000e+0	THE1D-int,THE1D-int	TXLNB
Ensembl Genes	18008	SGCZ	196	1.100521e-2	1.000000e+0	1.000000e+0	4.719200e+0	8.476013e-1	4	4.532628e-4	2.139037e-3	1	8.404766e-2	1.000000e+0	1.000000e+0	1.189801e+1	8.404766e-2	1	1	6.414368e-4	1.000000e+0	THE1D-int,THE1D-int,THE1D-int,THE1D-int	SGCZ
Ensembl Genes	7980	TBC1D26	197	1.100720e-2	1.000000e+0	1.000000e+0	1.279697e+1	1.562870e-1	2	8.357596e-5	1.069519e-3	1	8.404766e-2	1.000000e+0	1.000000e+0	1.189801e+1	8.404766e-2	1	1	6.414368e-4	1.000000e+0	THE1D-int,THE1D-int	TBC1D26
Ensembl Genes	15151	RAI14	198	1.155719e-2	1.000000e+0	1.000000e+0	6.514578e+0	4.605056e-1	3	2.462597e-4	1.604278e-3	1	8.404766e-2	1.000000e+0	1.000000e+0	1.189801e+1	8.404766e-2	1	1	6.414368e-4	1.000000e+0	THE1D-int,THE1D-int,THE1D-int	RAI14
Ensembl Genes	1513	RGS5	199	1.171916e-2	1.000000e+0	1.000000e+0	1.238077e+1	1.615408e-1	2	8.638547e-5	1.069519e-3	1	8.404766e-2	1.000000e+0	1.000000e+0	1.189801e+1	8.404766e-2	1	1	6.414368e-4	1.000000e+0	THE1D-int,THE1D-int	RGS5
Ensembl Genes	17414	CROT	200	1.189691e-2	1.000000e+0	1.000000e+0	1.228273e+1	1.628303e-1	2	8.707501e-5	1.069519e-3	1	8.404766e-2	1.000000e+0	1.000000e+0	1.189801e+1	8.404766e-2	1	1	6.414368e-4	1.000000e+0	THE1D-int,THE1D-int	CROT
Ensembl Genes	11205	FAHD2B	201	1.209540e-2	1.000000e+0	1.000000e+0	6.404071e+0	4.684520e-1	3	2.505091e-4	1.604278e-3	1	8.404766e-2	1.000000e+0	1.000000e+0	1.189801e+1	8.404766e-2	1	1	6.414368e-4	1.000000e+0	THE1D-int,THE1D-int,THE1D-int	FAHD2B
Ensembl Genes	19745	HSD17B10	202	1.247100e-2	1.000000e+0	1.000000e+0	1.198051e+1	1.669377e-1	2	8.927152e-5	1.069519e-3	1	8.404766e-2	1.000000e+0	1.000000e+0	1.189801e+1	8.404766e-2	1	1	6.414368e-4	1.000000e+0	THE1D-int,THE1D-int	HSD17B10
Ensembl Genes	18272	TRAM1	203	1.248227e-2	1.000000e+0	1.000000e+0	1.197479e+1	1.670175e-1	2	8.931416e-5	1.069519e-3	1	8.404766e-2	1.000000e+0	1.000000e+0	1.189801e+1	8.404766e-2	1	1	6.414368e-4	1.000000e+0	THE1D-int,THE1D-int	TRAM1
Ensembl Genes	19871	POU3F4	204	1.251228e-2	1.000000e+0	1.000000e+0	4.540842e+0	8.808939e-1	4	4.710662e-4	2.139037e-3	1	8.404766e-2	1.000000e+0	1.000000e+0	1.189801e+1	8.404766e-2	1	1	6.414368e-4	1.000000e+0	THE1D-int,THE1D-int,THE1D-int,THE1D-int	POU3F4
Ensembl Genes	17220	EPDR1	205	1.267701e-2	1.000000e+0	1.000000e+0	1.187710e+1	1.683912e-1	2	9.004878e-5	1.069519e-3	1	8.404766e-2	1.000000e+0	1.000000e+0	1.189801e+1	8.404766e-2	1	1	6.414368e-4	1.000000e+0	THE1D-int,THE1D-int	EPDR1
Ensembl Genes	841	ELTD1	206	1.276039e-2	1.000000e+0	1.000000e+0	4.514040e+0	8.861241e-1	4	4.738632e-4	2.139037e-3	1	8.404766e-2	1.000000e+0	1.000000e+0	1.189801e+1	8.404766e-2	1	1	6.414368e-4	1.000000e+0	THE1D-int,THE1D-int,THE1D-int,THE1D-int	ELTD1
Ensembl Genes	14173	B3GNT5	207	1.283575e-2	1.000000e+0	1.000000e+0	1.179912e+1	1.695042e-1	2	9.064395e-5	1.069519e-3	1	8.404766e-2	1.000000e+0	1.000000e+0	1.189801e+1	8.404766e-2	1	1	6.414368e-4	1.000000e+0	THE1D-int,THE1D-int	B3GNT5
Ensembl Genes	905	TMED5	208	1.295621e-2	1.000000e+0	1.000000e+0	1.174090e+1	1.703446e-1	2	9.109339e-5	1.069519e-3	1	8.404766e-2	1.000000e+0	1.000000e+0	1.189801e+1	8.404766e-2	1	1	6.414368e-4	1.000000e+0	THE1D-int,THE1D-int	TMED5
Ensembl Genes	20053	GLUD2	209	1.296634e-2	1.000000e+0	1.000000e+0	4.492279e+0	8.904166e-1	4	4.761586e-4	2.139037e-3	1	8.404766e-2	1.000000e+0	1.000000e+0	1.189801e+1	8.404766e-2	1	1	6.414368e-4	1.000000e+0	THE1D-int,THE1D-int,THE1D-int,THE1D-int	GLUD2
Ensembl Genes	5318	N4BP2L2	210	1.299678e-2	1.000000e+0	1.000000e+0	1.172148e+1	1.706270e-1	2	9.124437e-5	1.069519e-3	1	8.404766e-2	1.000000e+0	1.000000e+0	1.189801e+1	8.404766e-2	1	1	6.414368e-4	1.000000e+0	THE1D-int,THE1D-int	N4BP2L2
Ensembl Genes	7981	ADORA2B	211	1.299875e-2	1.000000e+0	1.000000e+0	1.172053e+1	1.706407e-1	2	9.125171e-5	1.069519e-3	1	8.404766e-2	1.000000e+0	1.000000e+0	1.189801e+1	8.404766e-2	1	1	6.414368e-4	1.000000e+0	THE1D-int,THE1D-int	ADORA2B
Ensembl Genes	14070	GPR149	212	1.340567e-2	1.000000e+0	1.000000e+0	6.160378e+0	4.869831e-1	3	2.604188e-4	1.604278e-3	1	8.404766e-2	1.000000e+0	1.000000e+0	1.189801e+1	8.404766e-2	1	1	6.414368e-4	1.000000e+0	THE1D-int,THE1D-int,THE1D-int	GPR149
Ensembl Genes	10581	RFPL4A	213	1.346169e-2	1.000000e+0	1.000000e+0	7.378403e+1	1.355307e-2	1	7.247630e-6	5.347594e-4	1	8.404766e-2	1.000000e+0	1.000000e+0	1.189801e+1	8.404766e-2	1	1	6.414368e-4	1.000000e+0	THE1D-int	RFPL4A
Ensembl Genes	16871	HIVEP2	214	1.377961e-2	1.000000e+0	1.000000e+0	6.096578e+0	4.920794e-1	3	2.631440e-4	1.604278e-3	1	8.404766e-2	1.000000e+0	1.000000e+0	1.189801e+1	8.404766e-2	1	1	6.414368e-4	1.000000e+0	THE1D-int,THE1D-int,THE1D-int	HIVEP2
Ensembl Genes	9195	KCNG2	215	1.383363e-2	1.000000e+0	1.000000e+0	1.134003e+1	1.763663e-1	2	9.431355e-5	1.069519e-3	1	8.404766e-2	1.000000e+0	1.000000e+0	1.189801e+1	8.404766e-2	1	1	6.414368e-4	1.000000e+0	THE1D-int,THE1D-int	KCNG2
Ensembl Genes	18906	RORB	216	1.384416e-2	1.000000e+0	1.000000e+0	4.404117e+0	9.082412e-1	4	4.856905e-4	2.139037e-3	1	8.404766e-2	1.000000e+0	1.000000e+0	1.189801e+1	8.404766e-2	1	1	6.414368e-4	1.000000e+0	THE1D-int,THE1D-int,THE1D-int,THE1D-int	RORB
Ensembl Genes	19884	PABPC5	217	1.401258e-2	1.000000e+0	1.000000e+0	4.387995e+0	9.115781e-1	4	4.874749e-4	2.139037e-3	1	8.404766e-2	1.000000e+0	1.000000e+0	1.189801e+1	8.404766e-2	1	1	6.414368e-4	1.000000e+0	THE1D-int,THE1D-int,THE1D-int,THE1D-int	PABPC5
Ensembl Genes	14585	UGT2A3	218	1.428282e-2	1.000000e+0	1.000000e+0	1.114924e+1	1.793844e-1	2	9.592747e-5	1.069519e-3	1	8.404766e-2	1.000000e+0	1.000000e+0	1.189801e+1	8.404766e-2	1	1	6.414368e-4	1.000000e+0	THE1D-int,THE1D-int	UGT2A3
Ensembl Genes	13716	CHMP2B	219	1.476777e-2	1.000000e+0	1.000000e+0	1.095311e+1	1.825965e-1	2	9.764520e-5	1.069519e-3	1	8.404766e-2	1.000000e+0	1.000000e+0	1.189801e+1	8.404766e-2	1	1	6.414368e-4	1.000000e+0	THE1D-int,THE1D-int	CHMP2B
Ensembl Genes	19982	GUCY2F	220	1.560373e-2	1.000000e+0	1.000000e+0	5.815358e+0	5.158753e-1	3	2.758692e-4	1.604278e-3	1	8.404766e-2	1.000000e+0	1.000000e+0	1.189801e+1	8.404766e-2	1	1	6.414368e-4	1.000000e+0	THE1D-int,THE1D-int,THE1D-int	GUCY2F
Ensembl Genes	13320	EFHB	221	1.577372e-2	1.000000e+0	1.000000e+0	5.791389e+0	5.180104e-1	3	2.770109e-4	1.604278e-3	1	8.404766e-2	1.000000e+0	1.000000e+0	1.189801e+1	8.404766e-2	1	1	6.414368e-4	1.000000e+0	THE1D-int,THE1D-int,THE1D-int	EFHB
Ensembl Genes	11349	GYPC	222	1.593038e-2	1.000000e+0	1.000000e+0	4.219826e+0	9.479063e-1	4	5.069018e-4	2.139037e-3	1	8.404766e-2	1.000000e+0	1.000000e+0	1.189801e+1	8.404766e-2	1	1	6.414368e-4	1.000000e+0	THE1D-int,THE1D-int,THE1D-int,THE1D-int	GYPC
Ensembl Genes	16870	GPR126	223	1.594894e-2	1.000000e+0	1.000000e+0	5.767037e+0	5.201978e-1	3	2.781807e-4	1.604278e-3	1	8.404766e-2	1.000000e+0	1.000000e+0	1.189801e+1	8.404766e-2	1	1	6.414368e-4	1.000000e+0	THE1D-int,THE1D-int,THE1D-int	GPR126
Ensembl Genes	3040	OR10A2	224	1.618841e-2	1.000000e+0	1.000000e+0	6.127150e+1	1.632080e-2	1	8.727701e-6	5.347594e-4	1	8.404766e-2	1.000000e+0	1.000000e+0	1.189801e+1	8.404766e-2	1	1	6.414368e-4	1.000000e+0	THE1D-int	OR10A2
Ensembl Genes	16864	HECA	225	1.665368e-2	1.000000e+0	1.000000e+0	1.027356e+1	1.946745e-1	2	1.041040e-4	1.069519e-3	1	8.404766e-2	1.000000e+0	1.000000e+0	1.189801e+1	8.404766e-2	1	1	6.414368e-4	1.000000e+0	THE1D-int,THE1D-int	HECA
Ensembl Genes	18188	SPIDR	226	1.673106e-2	1.000000e+0	1.000000e+0	4.156892e+0	9.622574e-1	4	5.145761e-4	2.139037e-3	1	8.404766e-2	1.000000e+0	1.000000e+0	1.189801e+1	8.404766e-2	1	1	6.414368e-4	1.000000e+0	THE1D-int,THE1D-int,THE1D-int,THE1D-int	SPIDR
Ensembl Genes	14172	MCF2L2	227	1.692345e-2	1.000000e+0	1.000000e+0	1.018575e+1	1.963528e-1	2	1.050015e-4	1.069519e-3	1	8.404766e-2	1.000000e+0	1.000000e+0	1.189801e+1	8.404766e-2	1	1	6.414368e-4	1.000000e+0	THE1D-int,THE1D-int	MCF2L2
Ensembl Genes	10619	ZNF547	228	1.706117e-2	1.000000e+0	1.000000e+0	5.811148e+1	1.720831e-2	1	9.202302e-6	5.347594e-4	1	8.404766e-2	1.000000e+0	1.000000e+0	1.189801e+1	8.404766e-2	1	1	6.414368e-4	1.000000e+0	THE1D-int	ZNF547
Ensembl Genes	10620	ZNF548	228	1.706117e-2	1.000000e+0	1.000000e+0	5.811148e+1	1.720831e-2	1	9.202302e-6	5.347594e-4	1	8.404766e-2	1.000000e+0	1.000000e+0	1.189801e+1	8.404766e-2	1	1	6.414368e-4	1.000000e+0	THE1D-int	ZNF548
Ensembl Genes	3166	FIBIN	230	1.782862e-2	1.000000e+0	1.000000e+0	9.905795e+0	2.019020e-1	2	1.079690e-4	1.069519e-3	1	8.404766e-2	1.000000e+0	1.000000e+0	1.189801e+1	8.404766e-2	1	1	6.414368e-4	1.000000e+0	THE1D-int,THE1D-int	FIBIN
Ensembl Genes	13319	KCNH8	231	1.791223e-2	1.000000e+0	1.000000e+0	4.070567e+0	9.826641e-1	4	5.254888e-4	2.139037e-3	1	8.404766e-2	1.000000e+0	1.000000e+0	1.189801e+1	8.404766e-2	1	1	6.414368e-4	1.000000e+0	THE1D-int,THE1D-int,THE1D-int,THE1D-int	KCNH8
Ensembl Genes	16556	GCLC	232	1.802537e-2	1.000000e+0	1.000000e+0	9.847748e+0	2.030921e-1	2	1.086054e-4	1.069519e-3	1	8.404766e-2	1.000000e+0	1.000000e+0	1.189801e+1	8.404766e-2	1	1	6.414368e-4	1.000000e+0	THE1D-int,THE1D-int	GCLC
Ensembl Genes	10717	TAF1B	233	1.806036e-2	1.000000e+0	1.000000e+0	9.837523e+0	2.033032e-1	2	1.087183e-4	1.069519e-3	1	8.404766e-2	1.000000e+0	1.000000e+0	1.189801e+1	8.404766e-2	1	1	6.414368e-4	1.000000e+0	THE1D-int,THE1D-int	TAF1B
Ensembl Genes	3825	TRIM77	234	1.806134e-2	1.000000e+0	1.000000e+0	9.837238e+0	2.033091e-1	2	1.087214e-4	1.069519e-3	1	8.404766e-2	1.000000e+0	1.000000e+0	1.189801e+1	8.404766e-2	1	1	6.414368e-4	1.000000e+0	THE1D-int,THE1D-int	TRIM77
Ensembl Genes	14898	GYPE	235	1.823229e-2	1.000000e+0	1.000000e+0	9.787716e+0	2.043378e-1	2	1.092715e-4	1.069519e-3	1	8.404766e-2	1.000000e+0	1.000000e+0	1.189801e+1	8.404766e-2	1	1	6.414368e-4	1.000000e+0	THE1D-int,THE1D-int	GYPE
Ensembl Genes	14822	NDST4	236	1.833310e-2	1.000000e+0	1.000000e+0	4.041498e+0	9.897321e-1	4	5.292685e-4	2.139037e-3	1	8.404766e-2	1.000000e+0	1.000000e+0	1.189801e+1	8.404766e-2	1	1	6.414368e-4	1.000000e+0	THE1D-int,THE1D-int,THE1D-int,THE1D-int	NDST4
Ensembl Genes	17310	ZNF716	237	1.845617e-2	1.000000e+0	1.000000e+0	5.453336e+0	5.501220e-1	3	2.941829e-4	1.604278e-3	1	8.404766e-2	1.000000e+0	1.000000e+0	1.189801e+1	8.404766e-2	1	1	6.414368e-4	1.000000e+0	THE1D-int,THE1D-int,THE1D-int	ZNF716
Ensembl Genes	17128	IL6	238	1.863563e-2	1.000000e+0	1.000000e+0	9.673581e+0	2.067487e-1	2	1.105608e-4	1.069519e-3	1	8.404766e-2	1.000000e+0	1.000000e+0	1.189801e+1	8.404766e-2	1	1	6.414368e-4	1.000000e+0	THE1D-int,THE1D-int	IL6
Ensembl Genes	19779	ARHGEF9	239	1.883718e-2	1.000000e+0	1.000000e+0	5.410617e+0	5.544654e-1	3	2.965056e-4	1.604278e-3	1	8.404766e-2	1.000000e+0	1.000000e+0	1.189801e+1	8.404766e-2	1	1	6.414368e-4	1.000000e+0	THE1D-int,THE1D-int,THE1D-int	ARHGEF9
Ensembl Genes	8571	PCTP	240	1.902050e-2	1.000000e+0	1.000000e+0	5.390469e+0	5.565378e-1	3	2.976138e-4	1.604278e-3	1	8.404766e-2	1.000000e+0	1.000000e+0	1.189801e+1	8.404766e-2	1	1	6.414368e-4	1.000000e+0	THE1D-int,THE1D-int,THE1D-int	PCTP
Ensembl Genes	4998	CRY1	241	1.918073e-2	1.000000e+0	1.000000e+0	9.525084e+0	2.099719e-1	2	1.122844e-4	1.069519e-3	1	8.404766e-2	1.000000e+0	1.000000e+0	1.189801e+1	8.404766e-2	1	1	6.414368e-4	1.000000e+0	THE1D-int,THE1D-int	CRY1
Ensembl Genes	19793	STARD8	242	1.955927e-2	1.000000e+0	1.000000e+0	9.425630e+0	2.121874e-1	2	1.134692e-4	1.069519e-3	1	8.404766e-2	1.000000e+0	1.000000e+0	1.189801e+1	8.404766e-2	1	1	6.414368e-4	1.000000e+0	THE1D-int,THE1D-int	STARD8
Ensembl Genes	20054	GRIA3	243	1.967089e-2	1.000000e+0	1.000000e+0	3.954321e+0	1.011552e+0	4	5.409368e-4	2.139037e-3	1	8.404766e-2	1.000000e+0	1.000000e+0	1.189801e+1	8.404766e-2	1	1	6.414368e-4	1.000000e+0	THE1D-int,THE1D-int,THE1D-int,THE1D-int	GRIA3
Ensembl Genes	2331	MTRNR2L5	244	1.992477e-2	1.000000e+0	1.000000e+0	3.938605e+0	1.015588e+0	4	5.430952e-4	2.139037e-3	1	8.404766e-2	1.000000e+0	1.000000e+0	1.189801e+1	8.404766e-2	1	1	6.414368e-4	1.000000e+0	THE1D-int,THE1D-int,THE1D-int,THE1D-int	MTRNR2L5
Ensembl Genes	19593	LANCL3	245	2.020892e-2	1.000000e+0	1.000000e+0	9.261495e+0	2.159479e-1	2	1.154801e-4	1.069519e-3	1	8.404766e-2	1.000000e+0	1.000000e+0	1.189801e+1	8.404766e-2	1	1	6.414368e-4	1.000000e+0	THE1D-int,THE1D-int	LANCL3
Ensembl Genes	13936	PLXND1	246	2.076046e-2	1.000000e+0	1.000000e+0	9.128230e+0	2.191005e-1	2	1.171661e-4	1.069519e-3	1	8.404766e-2	1.000000e+0	1.000000e+0	1.189801e+1	8.404766e-2	1	1	6.414368e-4	1.000000e+0	THE1D-int,THE1D-int	PLXND1
Ensembl Genes	20139	SPANXA1	247	2.090451e-2	1.000000e+0	1.000000e+0	9.094295e+0	2.199181e-1	2	1.176033e-4	1.069519e-3	1	8.404766e-2	1.000000e+0	1.000000e+0	1.189801e+1	8.404766e-2	1	1	6.414368e-4	1.000000e+0	THE1D-int,THE1D-int	SPANXA1
Ensembl Genes	18187	HGSNAT	248	2.127269e-2	1.000000e+0	1.000000e+0	5.162236e+0	5.811435e-1	3	3.107719e-4	1.604278e-3	1	8.404766e-2	1.000000e+0	1.000000e+0	1.189801e+1	8.404766e-2	1	1	6.414368e-4	1.000000e+0	THE1D-int,THE1D-int,THE1D-int	HGSNAT
Ensembl Genes	19496	FAM9C	249	2.169318e-2	1.000000e+0	1.000000e+0	8.914523e+0	2.243530e-1	2	1.199749e-4	1.069519e-3	1	8.404766e-2	1.000000e+0	1.000000e+0	1.189801e+1	8.404766e-2	1	1	6.414368e-4	1.000000e+0	THE1D-int,THE1D-int	FAM9C
Ensembl Genes	17784	TAS2R3	250	2.186989e-2	1.000000e+0	1.000000e+0	4.522339e+1	2.211245e-2	1	1.182484e-5	5.347594e-4	1	8.404766e-2	1.000000e+0	1.000000e+0	1.189801e+1	8.404766e-2	1	1	6.414368e-4	1.000000e+0	THE1D-int	TAS2R3
Ensembl Genes	3832	FAT3	251	2.243602e-2	1.000000e+0	1.000000e+0	3.795388e+0	1.053911e+0	4	5.635887e-4	2.139037e-3	1	8.404766e-2	1.000000e+0	1.000000e+0	1.189801e+1	8.404766e-2	1	1	6.414368e-4	1.000000e+0	THE1D-int,THE1D-int,THE1D-int,THE1D-int	FAT3
Ensembl Genes	4597	KRT6C	252	2.269801e-2	1.000000e+0	1.000000e+0	4.355507e+1	2.295944e-2	1	1.227777e-5	5.347594e-4	1	8.404766e-2	1.000000e+0	1.000000e+0	1.189801e+1	8.404766e-2	1	1	6.414368e-4	1.000000e+0	THE1D-int	KRT6C
Ensembl Genes	940	VCAM1	253	2.271601e-2	1.000000e+0	1.000000e+0	8.695446e+0	2.300055e-1	2	1.229976e-4	1.069519e-3	1	8.404766e-2	1.000000e+0	1.000000e+0	1.189801e+1	8.404766e-2	1	1	6.414368e-4	1.000000e+0	THE1D-int,THE1D-int	VCAM1
Ensembl Genes	5725	PRKD1	254	2.305172e-2	1.000000e+0	1.000000e+0	3.763286e+0	1.062901e+0	4	5.683962e-4	2.139037e-3	1	8.404766e-2	1.000000e+0	1.000000e+0	1.189801e+1	8.404766e-2	1	1	6.414368e-4	1.000000e+0	THE1D-int,THE1D-int,THE1D-int,THE1D-int	PRKD1
Ensembl Genes	16796	RSPO3	255	2.324530e-2	1.000000e+0	1.000000e+0	4.987207e+0	6.015391e-1	3	3.216787e-4	1.604278e-3	1	8.404766e-2	1.000000e+0	1.000000e+0	1.189801e+1	8.404766e-2	1	1	6.414368e-4	1.000000e+0	THE1D-int,THE1D-int,THE1D-int	RSPO3
Ensembl Genes	13937	TMCC1	256	2.338231e-2	1.000000e+0	1.000000e+0	8.560521e+0	2.336306e-1	2	1.249362e-4	1.069519e-3	1	8.404766e-2	1.000000e+0	1.000000e+0	1.189801e+1	8.404766e-2	1	1	6.414368e-4	1.000000e+0	THE1D-int,THE1D-int	TMCC1
Ensembl Genes	14111	BCHE	257	2.350980e-2	1.000000e+0	1.000000e+0	3.740083e+0	1.069495e+0	4	5.719225e-4	2.139037e-3	1	8.404766e-2	1.000000e+0	1.000000e+0	1.189801e+1	8.404766e-2	1	1	6.414368e-4	1.000000e+0	THE1D-int,THE1D-int,THE1D-int,THE1D-int	BCHE
Ensembl Genes	4934	ELK3	258	2.355331e-2	1.000000e+0	1.000000e+0	8.526818e+0	2.345541e-1	2	1.254300e-4	1.069519e-3	1	8.404766e-2	1.000000e+0	1.000000e+0	1.189801e+1	8.404766e-2	1	1	6.414368e-4	1.000000e+0	THE1D-int,THE1D-int	ELK3
Ensembl Genes	17127	STEAP1B	259	2.356179e-2	1.000000e+0	1.000000e+0	8.525155e+0	2.345998e-1	2	1.254545e-4	1.069519e-3	1	8.404766e-2	1.000000e+0	1.000000e+0	1.189801e+1	8.404766e-2	1	1	6.414368e-4	1.000000e+0	THE1D-int,THE1D-int	STEAP1B
Ensembl Genes	15130	PRDM9	260	2.408593e-2	1.000000e+0	1.000000e+0	3.711681e+0	1.077679e+0	4	5.762988e-4	2.139037e-3	1	8.404766e-2	1.000000e+0	1.000000e+0	1.189801e+1	8.404766e-2	1	1	6.414368e-4	1.000000e+0	THE1D-int,THE1D-int,THE1D-int,THE1D-int	PRDM9
Ensembl Genes	11390	MZT2A	261	2.416441e-2	1.000000e+0	1.000000e+0	4.912245e+0	6.107187e-1	3	3.265875e-4	1.604278e-3	1	8.404766e-2	1.000000e+0	1.000000e+0	1.189801e+1	8.404766e-2	1	1	6.414368e-4	1.000000e+0	THE1D-int,THE1D-int,THE1D-int	MZT2A
Ensembl Genes	12568	KRTAP13-2	262	2.418891e-2	1.000000e+0	1.000000e+0	4.083949e+1	2.448610e-2	1	1.309417e-5	5.347594e-4	1	8.404766e-2	1.000000e+0	1.000000e+0	1.189801e+1	8.404766e-2	1	1	6.414368e-4	1.000000e+0	THE1D-int	KRTAP13-2
Ensembl Genes	16706	PDSS2	263	2.436207e-2	1.000000e+0	1.000000e+0	8.372250e+0	2.388844e-1	2	1.277457e-4	1.069519e-3	1	8.404766e-2	1.000000e+0	1.000000e+0	1.189801e+1	8.404766e-2	1	1	6.414368e-4	1.000000e+0	THE1D-int,THE1D-int	PDSS2
Ensembl Genes	11822	DAW1	264	2.439489e-2	1.000000e+0	1.000000e+0	8.366138e+0	2.390589e-1	2	1.278390e-4	1.069519e-3	1	8.404766e-2	1.000000e+0	1.000000e+0	1.189801e+1	8.404766e-2	1	1	6.414368e-4	1.000000e+0	THE1D-int,THE1D-int	DAW1
Ensembl Genes	5524	TNFSF13B	265	2.508471e-2	1.000000e+0	1.000000e+0	8.240501e+0	2.427037e-1	2	1.297881e-4	1.069519e-3	1	8.404766e-2	1.000000e+0	1.000000e+0	1.189801e+1	8.404766e-2	1	1	6.414368e-4	1.000000e+0	THE1D-int,THE1D-int	TNFSF13B
Ensembl Genes	785	LEPR	266	2.514607e-2	1.000000e+0	1.000000e+0	8.229576e+0	2.430259e-1	2	1.299604e-4	1.069519e-3	1	8.404766e-2	1.000000e+0	1.000000e+0	1.189801e+1	8.404766e-2	1	1	6.414368e-4	1.000000e+0	THE1D-int,THE1D-int	LEPR
Ensembl Genes	20306	EIF1AY	267	2.528644e-2	1.000000e+0	1.000000e+0	4.825701e+0	6.216713e-1	3	3.324446e-4	1.604278e-3	1	8.404766e-2	1.000000e+0	1.000000e+0	1.189801e+1	8.404766e-2	1	1	6.414368e-4	1.000000e+0	THE1D-int,THE1D-int,THE1D-int	EIF1AY
Ensembl Genes	19866	TBX22	268	2.575683e-2	1.000000e+0	1.000000e+0	4.790919e+0	6.261847e-1	3	3.348581e-4	1.604278e-3	1	8.404766e-2	1.000000e+0	1.000000e+0	1.189801e+1	8.404766e-2	1	1	6.414368e-4	1.000000e+0	THE1D-int,THE1D-int,THE1D-int	TBX22
Ensembl Genes	17321	ERV3-1	269	2.582659e-2	1.000000e+0	1.000000e+0	8.111028e+0	2.465779e-1	2	1.318598e-4	1.069519e-3	1	8.404766e-2	1.000000e+0	1.000000e+0	1.189801e+1	8.404766e-2	1	1	6.414368e-4	1.000000e+0	THE1D-int,THE1D-int	ERV3-1
Ensembl Genes	14393	USP17L10	270	2.596085e-2	1.000000e+0	1.000000e+0	3.801762e+1	2.630359e-2	1	1.406609e-5	5.347594e-4	1	8.404766e-2	1.000000e+0	1.000000e+0	1.189801e+1	8.404766e-2	1	1	6.414368e-4	1.000000e+0	THE1D-int	USP17L10
Ensembl Genes	4598	KRT6A	271	2.637708e-2	1.000000e+0	1.000000e+0	3.740974e+1	2.673101e-2	1	1.429466e-5	5.347594e-4	1	8.404766e-2	1.000000e+0	1.000000e+0	1.189801e+1	8.404766e-2	1	1	6.414368e-4	1.000000e+0	THE1D-int	KRT6A
Ensembl Genes	15211	ISL1	272	2.727105e-2	1.000000e+0	1.000000e+0	3.568514e+0	1.120915e+0	4	5.994197e-4	2.139037e-3	1	8.404766e-2	1.000000e+0	1.000000e+0	1.189801e+1	8.404766e-2	1	1	6.414368e-4	1.000000e+0	THE1D-int,THE1D-int,THE1D-int,THE1D-int	ISL1
Ensembl Genes	16555	ELOVL5	273	2.748474e-2	1.000000e+0	1.000000e+0	7.840806e+0	2.550758e-1	2	1.364042e-4	1.069519e-3	1	8.404766e-2	1.000000e+0	1.000000e+0	1.189801e+1	8.404766e-2	1	1	6.414368e-4	1.000000e+0	THE1D-int,THE1D-int	ELOVL5
Ensembl Genes	4381	CAPZA3	274	2.766020e-2	1.000000e+0	1.000000e+0	7.813639e+0	2.559627e-1	2	1.368784e-4	1.069519e-3	1	8.404766e-2	1.000000e+0	1.000000e+0	1.189801e+1	8.404766e-2	1	1	6.414368e-4	1.000000e+0	THE1D-int,THE1D-int	CAPZA3
Ensembl Genes	20138	SPANXC	275	2.820169e-2	1.000000e+0	1.000000e+0	7.731401e+0	2.586853e-1	2	1.383344e-4	1.069519e-3	1	8.404766e-2	1.000000e+0	1.000000e+0	1.189801e+1	8.404766e-2	1	1	6.414368e-4	1.000000e+0	THE1D-int,THE1D-int	SPANXC
Ensembl Genes	6157	PPP2R5C	276	2.837860e-2	1.000000e+0	1.000000e+0	7.705045e+0	2.595702e-1	2	1.388076e-4	1.069519e-3	1	8.404766e-2	1.000000e+0	1.000000e+0	1.189801e+1	8.404766e-2	1	1	6.414368e-4	1.000000e+0	THE1D-int,THE1D-int	PPP2R5C
Ensembl Genes	13731	ARL6	277	2.881335e-2	1.000000e+0	1.000000e+0	4.583735e+0	6.544881e-1	3	3.499936e-4	1.604278e-3	1	8.404766e-2	1.000000e+0	1.000000e+0	1.189801e+1	8.404766e-2	1	1	6.414368e-4	1.000000e+0	THE1D-int,THE1D-int,THE1D-int	ARL6
Ensembl Genes	20151	SLITRK2	278	2.901619e-2	1.000000e+0	1.000000e+0	4.571023e+0	6.563082e-1	3	3.509670e-4	1.604278e-3	1	8.404766e-2	1.000000e+0	1.000000e+0	1.189801e+1	8.404766e-2	1	1	6.414368e-4	1.000000e+0	THE1D-int,THE1D-int,THE1D-int	SLITRK2
Ensembl Genes	15105	MTRR	279	2.907174e-2	1.000000e+0	1.000000e+0	4.567562e+0	6.568055e-1	3	3.512329e-4	1.604278e-3	1	8.404766e-2	1.000000e+0	1.000000e+0	1.189801e+1	8.404766e-2	1	1	6.414368e-4	1.000000e+0	THE1D-int,THE1D-int,THE1D-int	MTRR
Ensembl Genes	4989	NUAK1	280	2.913789e-2	1.000000e+0	1.000000e+0	4.563453e+0	6.573970e-1	3	3.515492e-4	1.604278e-3	1	8.404766e-2	1.000000e+0	1.000000e+0	1.189801e+1	8.404766e-2	1	1	6.414368e-4	1.000000e+0	THE1D-int,THE1D-int,THE1D-int	NUAK1
Ensembl Genes	14571	CENPC	281	2.930019e-2	1.000000e+0	1.000000e+0	4.553421e+0	6.588452e-1	3	3.523237e-4	1.604278e-3	1	8.404766e-2	1.000000e+0	1.000000e+0	1.189801e+1	8.404766e-2	1	1	6.414368e-4	1.000000e+0	THE1D-int,THE1D-int,THE1D-int	CENPC
Ensembl Genes	9034	NOL4	282	2.934318e-2	1.000000e+0	1.000000e+0	4.550776e+0	6.592282e-1	3	3.525285e-4	1.604278e-3	1	8.404766e-2	1.000000e+0	1.000000e+0	1.189801e+1	8.404766e-2	1	1	6.414368e-4	1.000000e+0	THE1D-int,THE1D-int,THE1D-int	NOL4
Ensembl Genes	18505	EFR3A	283	2.950844e-2	1.000000e+0	1.000000e+0	4.540657e+0	6.606974e-1	3	3.533141e-4	1.604278e-3	1	8.404766e-2	1.000000e+0	1.000000e+0	1.189801e+1	8.404766e-2	1	1	6.414368e-4	1.000000e+0	THE1D-int,THE1D-int,THE1D-int	EFR3A
Ensembl Genes	946	OLFM3	284	2.952166e-2	1.000000e+0	1.000000e+0	3.479270e+0	1.149667e+0	4	6.147949e-4	2.139037e-3	1	8.404766e-2	1.000000e+0	1.000000e+0	1.189801e+1	8.404766e-2	1	1	6.414368e-4	1.000000e+0	THE1D-int,THE1D-int,THE1D-int,THE1D-int	OLFM3
Ensembl Genes	9155	CDH19	285	2.977987e-2	1.000000e+0	1.000000e+0	3.469570e+0	1.152881e+0	4	6.165137e-4	2.139037e-3	1	8.404766e-2	1.000000e+0	1.000000e+0	1.189801e+1	8.404766e-2	1	1	6.414368e-4	1.000000e+0	THE1D-int,THE1D-int,THE1D-int,THE1D-int	CDH19
Ensembl Genes	13787	DPPA4	286	2.988520e-2	1.000000e+0	1.000000e+0	4.517865e+0	6.640304e-1	3	3.550965e-4	1.604278e-3	1	8.404766e-2	1.000000e+0	1.000000e+0	1.189801e+1	8.404766e-2	1	1	6.414368e-4	1.000000e+0	THE1D-int,THE1D-int,THE1D-int	DPPA4
Ensembl Genes	15279	ERBB2IP	287	3.035618e-2	1.000000e+0	1.000000e+0	7.426245e+0	2.693151e-1	2	1.440188e-4	1.069519e-3	1	8.404766e-2	1.000000e+0	1.000000e+0	1.189801e+1	8.404766e-2	1	1	6.414368e-4	1.000000e+0	THE1D-int,THE1D-int	ERBB2IP
Ensembl Genes	19568	MAGEB5	288	3.038206e-2	1.000000e+0	1.000000e+0	4.488383e+0	6.683921e-1	3	3.574289e-4	1.604278e-3	1	8.404766e-2	1.000000e+0	1.000000e+0	1.189801e+1	8.404766e-2	1	1	6.414368e-4	1.000000e+0	THE1D-int,THE1D-int,THE1D-int	MAGEB5
Ensembl Genes	2226	KIF5B	289	3.039517e-2	1.000000e+0	1.000000e+0	7.421023e+0	2.695046e-1	2	1.441201e-4	1.069519e-3	1	8.404766e-2	1.000000e+0	1.000000e+0	1.189801e+1	8.404766e-2	1	1	6.414368e-4	1.000000e+0	THE1D-int,THE1D-int	KIF5B
Ensembl Genes	869	HS2ST1	290	3.058584e-2	1.000000e+0	1.000000e+0	7.395628e+0	2.704300e-1	2	1.446150e-4	1.069519e-3	1	8.404766e-2	1.000000e+0	1.000000e+0	1.189801e+1	8.404766e-2	1	1	6.414368e-4	1.000000e+0	THE1D-int,THE1D-int	HS2ST1
Ensembl Genes	12569	KRTAP13-1	291	3.071149e-2	1.000000e+0	1.000000e+0	3.205877e+1	3.119271e-2	1	1.668059e-5	5.347594e-4	1	8.404766e-2	1.000000e+0	1.000000e+0	1.189801e+1	8.404766e-2	1	1	6.414368e-4	1.000000e+0	THE1D-int	KRTAP13-1
Ensembl Genes	4987	APPL2	292	3.095246e-2	1.000000e+0	1.000000e+0	4.455315e+0	6.733531e-1	3	3.600819e-4	1.604278e-3	1	8.404766e-2	1.000000e+0	1.000000e+0	1.189801e+1	8.404766e-2	1	1	6.414368e-4	1.000000e+0	THE1D-int,THE1D-int,THE1D-int	APPL2
Ensembl Genes	3165	SLC5A12	293	3.099924e-2	1.000000e+0	1.000000e+0	7.341374e+0	2.724286e-1	2	1.456837e-4	1.069519e-3	1	8.404766e-2	1.000000e+0	1.000000e+0	1.189801e+1	8.404766e-2	1	1	6.414368e-4	1.000000e+0	THE1D-int,THE1D-int	SLC5A12
Ensembl Genes	19863	P2RY10	294	3.105240e-2	1.000000e+0	1.000000e+0	7.334477e+0	2.726847e-1	2	1.458207e-4	1.069519e-3	1	8.404766e-2	1.000000e+0	1.000000e+0	1.189801e+1	8.404766e-2	1	1	6.414368e-4	1.000000e+0	THE1D-int,THE1D-int	P2RY10
Ensembl Genes	16748	FRK	295	3.131376e-2	1.000000e+0	1.000000e+0	4.434783e+0	6.764705e-1	3	3.617489e-4	1.604278e-3	1	8.404766e-2	1.000000e+0	1.000000e+0	1.189801e+1	8.404766e-2	1	1	6.414368e-4	1.000000e+0	THE1D-int,THE1D-int,THE1D-int	FRK
Ensembl Genes	16689	PRDM13	296	3.132497e-2	1.000000e+0	1.000000e+0	7.299383e+0	2.739957e-1	2	1.465218e-4	1.069519e-3	1	8.404766e-2	1.000000e+0	1.000000e+0	1.189801e+1	8.404766e-2	1	1	6.414368e-4	1.000000e+0	THE1D-int,THE1D-int	PRDM13
Ensembl Genes	19864	GPR174	297	3.141881e-2	1.000000e+0	1.000000e+0	7.287407e+0	2.744460e-1	2	1.467626e-4	1.069519e-3	1	8.404766e-2	1.000000e+0	1.000000e+0	1.189801e+1	8.404766e-2	1	1	6.414368e-4	1.000000e+0	THE1D-int,THE1D-int	GPR174
Ensembl Genes	19981	IRS4	298	3.142851e-2	1.000000e+0	1.000000e+0	4.428327e+0	6.774567e-1	3	3.622763e-4	1.604278e-3	1	8.404766e-2	1.000000e+0	1.000000e+0	1.189801e+1	8.404766e-2	1	1	6.414368e-4	1.000000e+0	THE1D-int,THE1D-int,THE1D-int	IRS4
Ensembl Genes	10707	RNF144A	299	3.159072e-2	1.000000e+0	1.000000e+0	4.419255e+0	6.788474e-1	3	3.630200e-4	1.604278e-3	1	8.404766e-2	1.000000e+0	1.000000e+0	1.189801e+1	8.404766e-2	1	1	6.414368e-4	1.000000e+0	THE1D-int,THE1D-int,THE1D-int	RNF144A
Ensembl Genes	17653	ANKRD7	300	3.166076e-2	1.000000e+0	1.000000e+0	4.415357e+0	6.794467e-1	3	3.633405e-4	1.604278e-3	1	8.404766e-2	1.000000e+0	1.000000e+0	1.189801e+1	8.404766e-2	1	1	6.414368e-4	1.000000e+0	THE1D-int,THE1D-int,THE1D-int	ANKRD7
Ensembl Genes	3221	API5	301	3.183739e-2	1.000000e+0	1.000000e+0	4.405577e+0	6.809551e-1	3	3.641471e-4	1.604278e-3	1	8.404766e-2	1.000000e+0	1.000000e+0	1.189801e+1	8.404766e-2	1	1	6.414368e-4	1.000000e+0	THE1D-int,THE1D-int,THE1D-int	API5
Ensembl Genes	18007	C8orf48	302	3.222212e-2	1.000000e+0	1.000000e+0	4.384520e+0	6.842254e-1	3	3.658959e-4	1.604278e-3	1	8.404766e-2	1.000000e+0	1.000000e+0	1.189801e+1	8.404766e-2	1	1	6.414368e-4	1.000000e+0	THE1D-int,THE1D-int,THE1D-int	C8orf48
Ensembl Genes	17889	PRKAG2	303	3.231370e-2	1.000000e+0	1.000000e+0	7.175824e+0	2.787136e-1	2	1.490447e-4	1.069519e-3	1	8.404766e-2	1.000000e+0	1.000000e+0	1.189801e+1	8.404766e-2	1	1	6.414368e-4	1.000000e+0	THE1D-int,THE1D-int	PRKAG2
Ensembl Genes	13129	CYB5R3	304	3.245072e-2	1.000000e+0	1.000000e+0	3.031347e+1	3.298863e-2	1	1.764098e-5	5.347594e-4	1	8.404766e-2	1.000000e+0	1.000000e+0	1.189801e+1	8.404766e-2	1	1	6.414368e-4	1.000000e+0	THE1D-int	CYB5R3
Ensembl Genes	16705	BEND3	305	3.271322e-2	1.000000e+0	1.000000e+0	7.127491e+0	2.806037e-1	2	1.500554e-4	1.069519e-3	1	8.404766e-2	1.000000e+0	1.000000e+0	1.189801e+1	8.404766e-2	1	1	6.414368e-4	1.000000e+0	THE1D-int,THE1D-int	BEND3
Ensembl Genes	14421	RAB28	306	3.321172e-2	1.000000e+0	1.000000e+0	4.331853e+0	6.925443e-1	3	3.703445e-4	1.604278e-3	1	8.404766e-2	1.000000e+0	1.000000e+0	1.189801e+1	8.404766e-2	1	1	6.414368e-4	1.000000e+0	THE1D-int,THE1D-int,THE1D-int	RAB28
Ensembl Genes	747	PPAP2B	307	3.329547e-2	1.000000e+0	1.000000e+0	4.327492e+0	6.932422e-1	3	3.707178e-4	1.604278e-3	1	8.404766e-2	1.000000e+0	1.000000e+0	1.189801e+1	8.404766e-2	1	1	6.414368e-4	1.000000e+0	THE1D-int,THE1D-int,THE1D-int	PPAP2B
Ensembl Genes	19094	SUSD1	308	3.336900e-2	1.000000e+0	1.000000e+0	7.050038e+0	2.836864e-1	2	1.517040e-4	1.069519e-3	1	8.404766e-2	1.000000e+0	1.000000e+0	1.189801e+1	8.404766e-2	1	1	6.414368e-4	1.000000e+0	THE1D-int,THE1D-int	SUSD1
Ensembl Genes	8565	TOM1L1	309	3.349185e-2	1.000000e+0	1.000000e+0	4.317321e+0	6.948754e-1	3	3.715911e-4	1.604278e-3	1	8.404766e-2	1.000000e+0	1.000000e+0	1.189801e+1	8.404766e-2	1	1	6.414368e-4	1.000000e+0	THE1D-int,THE1D-int,THE1D-int	TOM1L1
Ensembl Genes	13232	EDEM1	310	3.358645e-2	1.000000e+0	1.000000e+0	4.312449e+0	6.956603e-1	3	3.720109e-4	1.604278e-3	1	8.404766e-2	1.000000e+0	1.000000e+0	1.189801e+1	8.404766e-2	1	1	6.414368e-4	1.000000e+0	THE1D-int,THE1D-int,THE1D-int	EDEM1
Ensembl Genes	18788	RUSC2	311	3.382102e-2	1.000000e+0	1.000000e+0	6.997966e+0	2.857973e-1	2	1.528328e-4	1.069519e-3	1	8.404766e-2	1.000000e+0	1.000000e+0	1.189801e+1	8.404766e-2	1	1	6.414368e-4	1.000000e+0	THE1D-int,THE1D-int	RUSC2
Ensembl Genes	4781	XRCC6BP1	312	3.384930e-2	1.000000e+0	1.000000e+0	4.299009e+0	6.978353e-1	3	3.731740e-4	1.604278e-3	1	8.404766e-2	1.000000e+0	1.000000e+0	1.189801e+1	8.404766e-2	1	1	6.414368e-4	1.000000e+0	THE1D-int,THE1D-int,THE1D-int	XRCC6BP1
Ensembl Genes	14684	PRKG2	313	3.405186e-2	1.000000e+0	1.000000e+0	6.971772e+0	2.868711e-1	2	1.534070e-4	1.069519e-3	1	8.404766e-2	1.000000e+0	1.000000e+0	1.189801e+1	8.404766e-2	1	1	6.414368e-4	1.000000e+0	THE1D-int,THE1D-int	PRKG2
Ensembl Genes	7312	TP53TG3B	314	3.430068e-2	1.000000e+0	1.000000e+0	6.943836e+0	2.880252e-1	2	1.540242e-4	1.069519e-3	1	8.404766e-2	1.000000e+0	1.000000e+0	1.189801e+1	8.404766e-2	1	1	6.414368e-4	1.000000e+0	THE1D-int,THE1D-int	TP53TG3B
Ensembl Genes	11693	ADAM23	315	3.444429e-2	1.000000e+0	1.000000e+0	6.927849e+0	2.886899e-1	2	1.543796e-4	1.069519e-3	1	8.404766e-2	1.000000e+0	1.000000e+0	1.189801e+1	8.404766e-2	1	1	6.414368e-4	1.000000e+0	THE1D-int,THE1D-int	ADAM23
Ensembl Genes	5473	SLITRK6	316	3.450798e-2	1.000000e+0	1.000000e+0	3.308396e+0	1.209045e+0	4	6.465481e-4	2.139037e-3	1	8.404766e-2	1.000000e+0	1.000000e+0	1.189801e+1	8.404766e-2	1	1	6.414368e-4	1.000000e+0	THE1D-int,THE1D-int,THE1D-int,THE1D-int	SLITRK6
Ensembl Genes	8573	NOG	317	3.459263e-2	1.000000e+0	1.000000e+0	4.261735e+0	7.039387e-1	3	3.764378e-4	1.604278e-3	1	8.404766e-2	1.000000e+0	1.000000e+0	1.189801e+1	8.404766e-2	1	1	6.414368e-4	1.000000e+0	THE1D-int,THE1D-int,THE1D-int	NOG
Ensembl Genes	18240	YTHDF3	318	3.462369e-2	1.000000e+0	1.000000e+0	4.260200e+0	7.041923e-1	3	3.765734e-4	1.604278e-3	1	8.404766e-2	1.000000e+0	1.000000e+0	1.189801e+1	8.404766e-2	1	1	6.414368e-4	1.000000e+0	THE1D-int,THE1D-int,THE1D-int	YTHDF3
Ensembl Genes	5471	SPRY2	319	3.494052e-2	1.000000e+0	1.000000e+0	3.295024e+0	1.213952e+0	4	6.491721e-4	2.139037e-3	1	8.404766e-2	1.000000e+0	1.000000e+0	1.189801e+1	8.404766e-2	1	1	6.414368e-4	1.000000e+0	THE1D-int,THE1D-int,THE1D-int,THE1D-int	SPRY2
Ensembl Genes	3328	OR8U1	320	3.594819e-2	1.000000e+0	1.000000e+0	2.731503e+1	3.660988e-2	1	1.957748e-5	5.347594e-4	1	8.404766e-2	1.000000e+0	1.000000e+0	1.189801e+1	8.404766e-2	1	1	6.414368e-4	1.000000e+0	THE1D-int	OR8U1
Ensembl Genes	14112	ZBBX	321	3.630249e-2	1.000000e+0	1.000000e+0	4.179877e+0	7.177244e-1	3	3.838099e-4	1.604278e-3	1	8.404766e-2	1.000000e+0	1.000000e+0	1.189801e+1	8.404766e-2	1	1	6.414368e-4	1.000000e+0	THE1D-int,THE1D-int,THE1D-int	ZBBX
Ensembl Genes	1260	LELP1	322	3.638661e-2	1.000000e+0	1.000000e+0	2.697982e+1	3.706475e-2	1	1.982072e-5	5.347594e-4	1	8.404766e-2	1.000000e+0	1.000000e+0	1.189801e+1	8.404766e-2	1	1	6.414368e-4	1.000000e+0	THE1D-int	LELP1
Ensembl Genes	14242	OSTN	323	3.655123e-2	1.000000e+0	1.000000e+0	6.704215e+0	2.983198e-1	2	1.595293e-4	1.069519e-3	1	8.404766e-2	1.000000e+0	1.000000e+0	1.189801e+1	8.404766e-2	1	1	6.414368e-4	1.000000e+0	THE1D-int,THE1D-int	OSTN
Ensembl Genes	9194	CTDP1	324	3.667614e-2	1.000000e+0	1.000000e+0	6.691564e+0	2.988838e-1	2	1.598309e-4	1.069519e-3	1	8.404766e-2	1.000000e+0	1.000000e+0	1.189801e+1	8.404766e-2	1	1	6.414368e-4	1.000000e+0	THE1D-int,THE1D-int	CTDP1
Ensembl Genes	6365	LRRC57	325	3.690855e-2	1.000000e+0	1.000000e+0	2.659113e+1	3.760653e-2	1	2.011044e-5	5.347594e-4	1	8.404766e-2	1.000000e+0	1.000000e+0	1.189801e+1	8.404766e-2	1	1	6.414368e-4	1.000000e+0	THE1D-int	LRRC57
Ensembl Genes	763	INADL	326	3.697714e-2	1.000000e+0	1.000000e+0	6.661341e+0	3.002399e-1	2	1.605561e-4	1.069519e-3	1	8.404766e-2	1.000000e+0	1.000000e+0	1.189801e+1	8.404766e-2	1	1	6.414368e-4	1.000000e+0	THE1D-int,THE1D-int	INADL
Ensembl Genes	12552	N6AMT1	327	3.699221e-2	1.000000e+0	1.000000e+0	4.148288e+0	7.231900e-1	3	3.867326e-4	1.604278e-3	1	8.404766e-2	1.000000e+0	1.000000e+0	1.189801e+1	8.404766e-2	1	1	6.414368e-4	1.000000e+0	THE1D-int,THE1D-int,THE1D-int	N6AMT1
Ensembl Genes	786	PDE4B	328	3.707952e-2	1.000000e+0	1.000000e+0	4.144344e+0	7.238781e-1	3	3.871006e-4	1.604278e-3	1	8.404766e-2	1.000000e+0	1.000000e+0	1.189801e+1	8.404766e-2	1	1	6.414368e-4	1.000000e+0	THE1D-int,THE1D-int,THE1D-int	PDE4B
Ensembl Genes	7753	OR1D2	329	3.717979e-2	1.000000e+0	1.000000e+0	2.639344e+1	3.788820e-2	1	2.026107e-5	5.347594e-4	1	8.404766e-2	1.000000e+0	1.000000e+0	1.189801e+1	8.404766e-2	1	1	6.414368e-4	1.000000e+0	THE1D-int	OR1D2
Ensembl Genes	5836	GMFB	330	3.744530e-2	1.000000e+0	1.000000e+0	2.620271e+1	3.816400e-2	1	2.040855e-5	5.347594e-4	1	8.404766e-2	1.000000e+0	1.000000e+0	1.189801e+1	8.404766e-2	1	1	6.414368e-4	1.000000e+0	THE1D-int	GMFB
Ensembl Genes	5785	MIS18BP1	331	3.753340e-2	1.000000e+0	1.000000e+0	4.124041e+0	7.274419e-1	3	3.890064e-4	1.604278e-3	1	8.404766e-2	1.000000e+0	1.000000e+0	1.189801e+1	8.404766e-2	1	1	6.414368e-4	1.000000e+0	THE1D-int,THE1D-int,THE1D-int	MIS18BP1
Ensembl Genes	10914	PKDCC	332	3.780502e-2	1.000000e+0	1.000000e+0	4.112045e+0	7.295639e-1	3	3.901411e-4	1.604278e-3	1	8.404766e-2	1.000000e+0	1.000000e+0	1.189801e+1	8.404766e-2	1	1	6.414368e-4	1.000000e+0	THE1D-int,THE1D-int,THE1D-int	PKDCC
Ensembl Genes	14109	SI	333	3.781985e-2	1.000000e+0	1.000000e+0	4.111394e+0	7.296796e-1	3	3.902030e-4	1.604278e-3	1	8.404766e-2	1.000000e+0	1.000000e+0	1.189801e+1	8.404766e-2	1	1	6.414368e-4	1.000000e+0	THE1D-int,THE1D-int,THE1D-int	SI
Ensembl Genes	9156	DSEL	334	3.792160e-2	1.000000e+0	1.000000e+0	3.208085e+0	1.246850e+0	4	6.667645e-4	2.139037e-3	1	8.404766e-2	1.000000e+0	1.000000e+0	1.189801e+1	8.404766e-2	1	1	6.414368e-4	1.000000e+0	THE1D-int,THE1D-int,THE1D-int,THE1D-int	DSEL
Ensembl Genes	14108	OTOL1	335	3.802298e-2	1.000000e+0	1.000000e+0	4.102502e+0	7.312612e-1	3	3.910487e-4	1.604278e-3	1	8.404766e-2	1.000000e+0	1.000000e+0	1.189801e+1	8.404766e-2	1	1	6.414368e-4	1.000000e+0	THE1D-int,THE1D-int,THE1D-int	OTOL1
Ensembl Genes	19543	RPS6KA3	336	3.811289e-2	1.000000e+0	1.000000e+0	4.098586e+0	7.319598e-1	3	3.914223e-4	1.604278e-3	1	8.404766e-2	1.000000e+0	1.000000e+0	1.189801e+1	8.404766e-2	1	1	6.414368e-4	1.000000e+0	THE1D-int,THE1D-int,THE1D-int	RPS6KA3
Ensembl Genes	11740	TNS1	337	3.812383e-2	1.000000e+0	1.000000e+0	4.098110e+0	7.320447e-1	3	3.914678e-4	1.604278e-3	1	8.404766e-2	1.000000e+0	1.000000e+0	1.189801e+1	8.404766e-2	1	1	6.414368e-4	1.000000e+0	THE1D-int,THE1D-int,THE1D-int	TNS1
Ensembl Genes	19780	AMER1	338	3.845745e-2	1.000000e+0	1.000000e+0	6.517890e+0	3.068478e-1	2	1.640897e-4	1.069519e-3	1	8.404766e-2	1.000000e+0	1.000000e+0	1.189801e+1	8.404766e-2	1	1	6.414368e-4	1.000000e+0	THE1D-int,THE1D-int	AMER1
Ensembl Genes	16795	CENPW	339	3.863453e-2	1.000000e+0	1.000000e+0	4.076105e+0	7.359967e-1	3	3.935811e-4	1.604278e-3	1	8.404766e-2	1.000000e+0	1.000000e+0	1.189801e+1	8.404766e-2	1	1	6.414368e-4	1.000000e+0	THE1D-int,THE1D-int,THE1D-int	CENPW
Ensembl Genes	17409	SEMA3D	340	3.878735e-2	1.000000e+0	1.000000e+0	3.184404e+0	1.256122e+0	4	6.717230e-4	2.139037e-3	1	8.404766e-2	1.000000e+0	1.000000e+0	1.189801e+1	8.404766e-2	1	1	6.414368e-4	1.000000e+0	THE1D-int,THE1D-int,THE1D-int,THE1D-int	SEMA3D
Ensembl Genes	11722	SPAG16	341	3.887907e-2	1.000000e+0	1.000000e+0	4.065704e+0	7.378795e-1	3	3.945880e-4	1.604278e-3	1	8.404766e-2	1.000000e+0	1.000000e+0	1.189801e+1	8.404766e-2	1	1	6.414368e-4	1.000000e+0	THE1D-int,THE1D-int,THE1D-int	SPAG16
Ensembl Genes	13826	IGSF11	342	3.926902e-2	1.000000e+0	1.000000e+0	4.049296e+0	7.408695e-1	3	3.961869e-4	1.604278e-3	1	8.404766e-2	1.000000e+0	1.000000e+0	1.189801e+1	8.404766e-2	1	1	6.414368e-4	1.000000e+0	THE1D-int,THE1D-int,THE1D-int	IGSF11
Ensembl Genes	13730	EPHA6	343	3.950369e-2	1.000000e+0	1.000000e+0	4.039526e+0	7.426615e-1	3	3.971452e-4	1.604278e-3	1	8.404766e-2	1.000000e+0	1.000000e+0	1.189801e+1	8.404766e-2	1	1	6.414368e-4	1.000000e+0	THE1D-int,THE1D-int,THE1D-int	EPHA6
Ensembl Genes	17891	GALNT11	344	3.965838e-2	1.000000e+0	1.000000e+0	6.407446e+0	3.121369e-1	2	1.669181e-4	1.069519e-3	1	8.404766e-2	1.000000e+0	1.000000e+0	1.189801e+1	8.404766e-2	1	1	6.414368e-4	1.000000e+0	THE1D-int,THE1D-int	GALNT11
Ensembl Genes	3039	OR10A5	345	4.083572e-2	1.000000e+0	1.000000e+0	2.398516e+1	4.169245e-2	1	2.229543e-5	5.347594e-4	1	8.404766e-2	1.000000e+0	1.000000e+0	1.189801e+1	8.404766e-2	1	1	6.414368e-4	1.000000e+0	THE1D-int	OR10A5
Ensembl Genes	5892	KCNH5	346	4.102525e-2	1.000000e+0	1.000000e+0	3.977982e+0	7.541513e-1	3	4.032895e-4	1.604278e-3	1	8.404766e-2	1.000000e+0	1.000000e+0	1.189801e+1	8.404766e-2	1	1	6.414368e-4	1.000000e+0	THE1D-int,THE1D-int,THE1D-int	KCNH5
Ensembl Genes	10521	KIR3DX1	347	4.146864e-2	1.000000e+0	1.000000e+0	2.361135e+1	4.235252e-2	1	2.264841e-5	5.347594e-4	1	8.404766e-2	1.000000e+0	1.000000e+0	1.189801e+1	8.404766e-2	1	1	6.414368e-4	1.000000e+0	THE1D-int	KIR3DX1
Ensembl Genes	11737	TNP1	348	4.151489e-2	1.000000e+0	1.000000e+0	3.958814e+0	7.578026e-1	3	4.052420e-4	1.604278e-3	1	8.404766e-2	1.000000e+0	1.000000e+0	1.189801e+1	8.404766e-2	1	1	6.414368e-4	1.000000e+0	THE1D-int,THE1D-int,THE1D-int	TNP1
Ensembl Genes	18294	GDAP1	349	4.201241e-2	1.000000e+0	1.000000e+0	6.204819e+0	3.223301e-1	2	1.723690e-4	1.069519e-3	1	8.404766e-2	1.000000e+0	1.000000e+0	1.189801e+1	8.404766e-2	1	1	6.414368e-4	1.000000e+0	THE1D-int,THE1D-int	GDAP1
Ensembl Genes	14360	STK32B	350	4.239068e-2	1.000000e+0	1.000000e+0	6.173838e+0	3.239476e-1	2	1.732340e-4	1.069519e-3	1	8.404766e-2	1.000000e+0	1.000000e+0	1.189801e+1	8.404766e-2	1	1	6.414368e-4	1.000000e+0	THE1D-int,THE1D-int	STK32B
Ensembl Genes	11395	GPR39	351	4.259824e-2	1.000000e+0	1.000000e+0	3.917449e+0	7.658045e-1	3	4.095211e-4	1.604278e-3	1	8.404766e-2	1.000000e+0	1.000000e+0	1.189801e+1	8.404766e-2	1	1	6.414368e-4	1.000000e+0	THE1D-int,THE1D-int,THE1D-int	GPR39
Ensembl Genes	908	FNBP1L	352	4.293994e-2	1.000000e+0	1.000000e+0	6.129580e+0	3.262866e-1	2	1.744848e-4	1.069519e-3	1	8.404766e-2	1.000000e+0	1.000000e+0	1.189801e+1	8.404766e-2	1	1	6.414368e-4	1.000000e+0	THE1D-int,THE1D-int	FNBP1L
Ensembl Genes	15046	KLKB1	353	4.373371e-2	1.000000e+0	1.000000e+0	2.236220e+1	4.471833e-2	1	2.391354e-5	5.347594e-4	1	8.404766e-2	1.000000e+0	1.000000e+0	1.189801e+1	8.404766e-2	1	1	6.414368e-4	1.000000e+0	THE1D-int	KLKB1
Ensembl Genes	19572	IL1RAPL1	354	4.374521e-2	1.000000e+0	1.000000e+0	3.060266e+0	1.307076e+0	4	6.989710e-4	2.139037e-3	1	8.404766e-2	1.000000e+0	1.000000e+0	1.189801e+1	8.404766e-2	1	1	6.414368e-4	1.000000e+0	THE1D-int,THE1D-int,THE1D-int,THE1D-int	IL1RAPL1
Ensembl Genes	3220	LRRC4C	354	4.374521e-2	1.000000e+0	1.000000e+0	3.060266e+0	1.307076e+0	4	6.989710e-4	2.139037e-3	1	8.404766e-2	1.000000e+0	1.000000e+0	1.189801e+1	8.404766e-2	1	1	6.414368e-4	1.000000e+0	THE1D-int,THE1D-int,THE1D-int,THE1D-int	LRRC4C
Ensembl Genes	14871	PCDH10	354	4.374521e-2	1.000000e+0	1.000000e+0	3.060266e+0	1.307076e+0	4	6.989710e-4	2.139037e-3	1	8.404766e-2	1.000000e+0	1.000000e+0	1.189801e+1	8.404766e-2	1	1	6.414368e-4	1.000000e+0	THE1D-int,THE1D-int,THE1D-int,THE1D-int	PCDH10
Ensembl Genes	20278	PCDH11Y	354	4.374521e-2	1.000000e+0	1.000000e+0	3.060266e+0	1.307076e+0	4	6.989710e-4	2.139037e-3	1	8.404766e-2	1.000000e+0	1.000000e+0	1.189801e+1	8.404766e-2	1	1	6.414368e-4	1.000000e+0	THE1D-int,THE1D-int,THE1D-int,THE1D-int	PCDH11Y
Ensembl Genes	8564	KIF2B	354	4.374521e-2	1.000000e+0	1.000000e+0	3.060266e+0	1.307076e+0	4	6.989710e-4	2.139037e-3	1	8.404766e-2	1.000000e+0	1.000000e+0	1.189801e+1	8.404766e-2	1	1	6.414368e-4	1.000000e+0	THE1D-int,THE1D-int,THE1D-int,THE1D-int	KIF2B
Ensembl Genes	5723	FOXG1	354	4.374521e-2	1.000000e+0	1.000000e+0	3.060266e+0	1.307076e+0	4	6.989710e-4	2.139037e-3	1	8.404766e-2	1.000000e+0	1.000000e+0	1.189801e+1	8.404766e-2	1	1	6.414368e-4	1.000000e+0	THE1D-int,THE1D-int,THE1D-int,THE1D-int	FOXG1
Ensembl Genes	15486	ZNF608	354	4.374521e-2	1.000000e+0	1.000000e+0	3.060266e+0	1.307076e+0	4	6.989710e-4	2.139037e-3	1	8.404766e-2	1.000000e+0	1.000000e+0	1.189801e+1	8.404766e-2	1	1	6.414368e-4	1.000000e+0	THE1D-int,THE1D-int,THE1D-int,THE1D-int	ZNF608
Ensembl Genes	14569	TECRL	354	4.374521e-2	1.000000e+0	1.000000e+0	3.060266e+0	1.307076e+0	4	6.989710e-4	2.139037e-3	1	8.404766e-2	1.000000e+0	1.000000e+0	1.189801e+1	8.404766e-2	1	1	6.414368e-4	1.000000e+0	THE1D-int,THE1D-int,THE1D-int,THE1D-int	TECRL
Ensembl Genes	11712	MAP2	362	4.401602e-2	1.000000e+0	1.000000e+0	3.865365e+0	7.761233e-1	3	4.150392e-4	1.604278e-3	1	8.404766e-2	1.000000e+0	1.000000e+0	1.189801e+1	8.404766e-2	1	1	6.414368e-4	1.000000e+0	THE1D-int,THE1D-int,THE1D-int	MAP2
Ensembl Genes	15265	HTR1A	363	4.505013e-2	1.000000e+0	1.000000e+0	3.828753e+0	7.835448e-1	3	4.190079e-4	1.604278e-3	1	8.404766e-2	1.000000e+0	1.000000e+0	1.189801e+1	8.404766e-2	1	1	6.414368e-4	1.000000e+0	THE1D-int,THE1D-int,THE1D-int	HTR1A
Ensembl Genes	18264	PREX2	364	4.521918e-2	1.000000e+0	1.000000e+0	3.822874e+0	7.847500e-1	3	4.196524e-4	1.604278e-3	1	8.404766e-2	1.000000e+0	1.000000e+0	1.189801e+1	8.404766e-2	1	1	6.414368e-4	1.000000e+0	THE1D-int,THE1D-int,THE1D-int	PREX2
Ensembl Genes	11207	COX5B	365	4.522869e-2	1.000000e+0	1.000000e+0	5.953895e+0	3.359145e-1	2	1.796334e-4	1.069519e-3	1	8.404766e-2	1.000000e+0	1.000000e+0	1.189801e+1	8.404766e-2	1	1	6.414368e-4	1.000000e+0	THE1D-int,THE1D-int	COX5B
Ensembl Genes	14507	KCTD8	366	4.531669e-2	1.000000e+0	1.000000e+0	3.819496e+0	7.854440e-1	3	4.200235e-4	1.604278e-3	1	8.404766e-2	1.000000e+0	1.000000e+0	1.189801e+1	8.404766e-2	1	1	6.414368e-4	1.000000e+0	THE1D-int,THE1D-int,THE1D-int	KCTD8
Ensembl Genes	19497	ATXN3L	367	4.538958e-2	1.000000e+0	1.000000e+0	5.942046e+0	3.365844e-1	2	1.799917e-4	1.069519e-3	1	8.404766e-2	1.000000e+0	1.000000e+0	1.189801e+1	8.404766e-2	1	1	6.414368e-4	1.000000e+0	THE1D-int,THE1D-int	ATXN3L
Ensembl Genes	4893	KITLG	368	4.561306e-2	1.000000e+0	1.000000e+0	3.809287e+0	7.875491e-1	3	4.211492e-4	1.604278e-3	1	8.404766e-2	1.000000e+0	1.000000e+0	1.189801e+1	8.404766e-2	1	1	6.414368e-4	1.000000e+0	THE1D-int,THE1D-int,THE1D-int	KITLG
Ensembl Genes	14625	AFP	369	4.561864e-2	1.000000e+0	1.000000e+0	2.141724e+1	4.669136e-2	1	2.496864e-5	5.347594e-4	1	8.404766e-2	1.000000e+0	1.000000e+0	1.189801e+1	8.404766e-2	1	1	6.414368e-4	1.000000e+0	THE1D-int	AFP
Ensembl Genes	10582	RFPL4AL1	370	4.569349e-2	1.000000e+0	1.000000e+0	2.138133e+1	4.676978e-2	1	2.501058e-5	5.347594e-4	1	8.404766e-2	1.000000e+0	1.000000e+0	1.189801e+1	8.404766e-2	1	1	6.414368e-4	1.000000e+0	THE1D-int	RFPL4AL1
Ensembl Genes	19567	MAGEB6	371	4.585688e-2	1.000000e+0	1.000000e+0	2.130333e+1	4.694101e-2	1	2.510214e-5	5.347594e-4	1	8.404766e-2	1.000000e+0	1.000000e+0	1.189801e+1	8.404766e-2	1	1	6.414368e-4	1.000000e+0	THE1D-int	MAGEB6
Ensembl Genes	9146	SERPINB4	372	4.633817e-2	1.000000e+0	1.000000e+0	2.107680e+1	4.744554e-2	1	2.537195e-5	5.347594e-4	1	8.404766e-2	1.000000e+0	1.000000e+0	1.189801e+1	8.404766e-2	1	1	6.414368e-4	1.000000e+0	THE1D-int	SERPINB4
Ensembl Genes	5579	OR11G2	373	4.714683e-2	1.000000e+0	1.000000e+0	2.070658e+1	4.829383e-2	1	2.582558e-5	5.347594e-4	1	8.404766e-2	1.000000e+0	1.000000e+0	1.189801e+1	8.404766e-2	1	1	6.414368e-4	1.000000e+0	THE1D-int	OR11G2
Ensembl Genes	7835	FBXO39	374	4.716302e-2	1.000000e+0	1.000000e+0	2.069929e+1	4.831083e-2	1	2.583467e-5	5.347594e-4	1	8.404766e-2	1.000000e+0	1.000000e+0	1.189801e+1	8.404766e-2	1	1	6.414368e-4	1.000000e+0	THE1D-int	FBXO39
Ensembl Genes	5578	OR4N5	375	4.716738e-2	1.000000e+0	1.000000e+0	2.069733e+1	4.831540e-2	1	2.583711e-5	5.347594e-4	1	8.404766e-2	1.000000e+0	1.000000e+0	1.189801e+1	8.404766e-2	1	1	6.414368e-4	1.000000e+0	THE1D-int	OR4N5
Ensembl Genes	3824	NOX4	376	4.726150e-2	1.000000e+0	1.000000e+0	5.808644e+0	3.443145e-1	2	1.841254e-4	1.069519e-3	1	8.404766e-2	1.000000e+0	1.000000e+0	1.189801e+1	8.404766e-2	1	1	6.414368e-4	1.000000e+0	THE1D-int,THE1D-int	NOX4
Ensembl Genes	15480	SNX2	377	4.734651e-2	1.000000e+0	1.000000e+0	5.802773e+0	3.446628e-1	2	1.843117e-4	1.069519e-3	1	8.404766e-2	1.000000e+0	1.000000e+0	1.189801e+1	8.404766e-2	1	1	6.414368e-4	1.000000e+0	THE1D-int,THE1D-int	SNX2
Ensembl Genes	7757	OR3A2	378	4.781044e-2	1.000000e+0	1.000000e+0	2.041212e+1	4.899050e-2	1	2.619813e-5	5.347594e-4	1	8.404766e-2	1.000000e+0	1.000000e+0	1.189801e+1	8.404766e-2	1	1	6.414368e-4	1.000000e+0	THE1D-int	OR3A2
Ensembl Genes	18271	NCOA2	379	4.793210e-2	1.000000e+0	1.000000e+0	5.762758e+0	3.470560e-1	2	1.855915e-4	1.069519e-3	1	8.404766e-2	1.000000e+0	1.000000e+0	1.189801e+1	8.404766e-2	1	1	6.414368e-4	1.000000e+0	THE1D-int,THE1D-int	NCOA2
Ensembl Genes	17888	RHEB	380	4.831283e-2	1.000000e+0	1.000000e+0	5.737132e+0	3.486062e-1	2	1.864204e-4	1.069519e-3	1	8.404766e-2	1.000000e+0	1.000000e+0	1.189801e+1	8.404766e-2	1	1	6.414368e-4	1.000000e+0	THE1D-int,THE1D-int	RHEB
Ensembl Genes	12156	DEFB118	381	4.839274e-2	1.000000e+0	1.000000e+0	2.016039e+1	4.960222e-2	1	2.652525e-5	5.347594e-4	1	8.404766e-2	1.000000e+0	1.000000e+0	1.189801e+1	8.404766e-2	1	1	6.414368e-4	1.000000e+0	THE1D-int	DEFB118
Ensembl Genes	18439	TRHR	382	4.884337e-2	1.000000e+0	1.000000e+0	5.701921e+0	3.507590e-1	2	1.875717e-4	1.069519e-3	1	8.404766e-2	1.000000e+0	1.000000e+0	1.189801e+1	8.404766e-2	1	1	6.414368e-4	1.000000e+0	THE1D-int,THE1D-int	TRHR
Ensembl Genes	3087	ZBED5	383	4.927593e-2	1.000000e+0	1.000000e+0	5.673632e+0	3.525079e-1	2	1.885069e-4	1.069519e-3	1	8.404766e-2	1.000000e+0	1.000000e+0	1.189801e+1	8.404766e-2	1	1	6.414368e-4	1.000000e+0	THE1D-int,THE1D-int	ZBED5
Ensembl Genes	14148	NLGN1	384	5.005849e-2	1.000000e+0	1.000000e+0	3.665929e+0	8.183464e-1	3	4.376184e-4	1.604278e-3	1	8.404766e-2	1.000000e+0	1.000000e+0	1.189801e+1	8.404766e-2	1	1	6.414368e-4	1.000000e+0	THE1D-int,THE1D-int,THE1D-int	NLGN1
Ensembl Genes	19851	MAGEE1	385	5.026095e-2	1.000000e+0	1.000000e+0	3.659803e+0	8.197162e-1	3	4.383509e-4	1.604278e-3	1	8.404766e-2	1.000000e+0	1.000000e+0	1.189801e+1	8.404766e-2	1	1	6.414368e-4	1.000000e+0	THE1D-int,THE1D-int,THE1D-int	MAGEE1
Ensembl Genes	7756	OR1A1	386	5.060299e-2	1.000000e+0	1.000000e+0	1.925762e+1	5.192750e-2	1	2.776872e-5	5.347594e-4	1	8.404766e-2	1.000000e+0	1.000000e+0	1.189801e+1	8.404766e-2	1	1	6.414368e-4	1.000000e+0	THE1D-int	OR1A1
Ensembl Genes	1259	SPRR2G	387	5.089520e-2	1.000000e+0	1.000000e+0	1.914413e+1	5.223532e-2	1	2.793333e-5	5.347594e-4	1	8.404766e-2	1.000000e+0	1.000000e+0	1.189801e+1	8.404766e-2	1	1	6.414368e-4	1.000000e+0	THE1D-int	SPRR2G
Ensembl Genes	6364	SNAP23	388	5.173222e-2	1.000000e+0	1.000000e+0	1.882615e+1	5.311760e-2	1	2.840513e-5	5.347594e-4	1	8.404766e-2	1.000000e+0	1.000000e+0	1.189801e+1	8.404766e-2	1	1	6.414368e-4	1.000000e+0	THE1D-int	SNAP23
Ensembl Genes	11938	AQP12B	389	5.184315e-2	1.000000e+0	1.000000e+0	1.878478e+1	5.323458e-2	1	2.846769e-5	5.347594e-4	1	8.404766e-2	1.000000e+0	1.000000e+0	1.189801e+1	8.404766e-2	1	1	6.414368e-4	1.000000e+0	THE1D-int	AQP12B
Ensembl Genes	19852	FGF16	390	5.288274e-2	1.000000e+0	1.000000e+0	3.583296e+0	8.372179e-1	3	4.477101e-4	1.604278e-3	1	8.404766e-2	1.000000e+0	1.000000e+0	1.189801e+1	8.404766e-2	1	1	6.414368e-4	1.000000e+0	THE1D-int,THE1D-int,THE1D-int	FGF16
Ensembl Genes	1681	CFHR2	391	5.313491e-2	1.000000e+0	1.000000e+0	1.831574e+1	5.459786e-2	1	2.919672e-5	5.347594e-4	1	8.404766e-2	1.000000e+0	1.000000e+0	1.189801e+1	8.404766e-2	1	1	6.414368e-4	1.000000e+0	THE1D-int	CFHR2
Ensembl Genes	14745	PDHA2	392	5.336210e-2	1.000000e+0	1.000000e+0	3.569848e+0	8.403719e-1	3	4.493967e-4	1.604278e-3	1	8.404766e-2	1.000000e+0	1.000000e+0	1.189801e+1	8.404766e-2	1	1	6.414368e-4	1.000000e+0	THE1D-int,THE1D-int,THE1D-int	PDHA2
Ensembl Genes	16888	GRM1	393	5.420561e-2	1.000000e+0	1.000000e+0	5.375462e+0	3.720611e-1	2	1.989631e-4	1.069519e-3	1	8.404766e-2	1.000000e+0	1.000000e+0	1.189801e+1	8.404766e-2	1	1	6.414368e-4	1.000000e+0	THE1D-int,THE1D-int	GRM1
Ensembl Genes	8050	CDRT15L2	394	5.423930e-2	1.000000e+0	1.000000e+0	5.373565e+0	3.721924e-1	2	1.990334e-4	1.069519e-3	1	8.404766e-2	1.000000e+0	1.000000e+0	1.189801e+1	8.404766e-2	1	1	6.414368e-4	1.000000e+0	THE1D-int,THE1D-int	CDRT15L2
Ensembl Genes	17309	ZNF479	395	5.450577e-2	1.000000e+0	1.000000e+0	3.538396e+0	8.478418e-1	3	4.533914e-4	1.604278e-3	1	8.404766e-2	1.000000e+0	1.000000e+0	1.189801e+1	8.404766e-2	1	1	6.414368e-4	1.000000e+0	THE1D-int,THE1D-int,THE1D-int	ZNF479
Ensembl Genes	3329	OR5R1	396	5.451760e-2	1.000000e+0	1.000000e+0	1.783829e+1	5.605917e-2	1	2.997817e-5	5.347594e-4	1	8.404766e-2	1.000000e+0	1.000000e+0	1.189801e+1	8.404766e-2	1	1	6.414368e-4	1.000000e+0	THE1D-int	OR5R1
Ensembl Genes	3863	ARHGAP42	397	5.471645e-2	1.000000e+0	1.000000e+0	3.532696e+0	8.492097e-1	3	4.541228e-4	1.604278e-3	1	8.404766e-2	1.000000e+0	1.000000e+0	1.189801e+1	8.404766e-2	1	1	6.414368e-4	1.000000e+0	THE1D-int,THE1D-int,THE1D-int	ARHGAP42
Ensembl Genes	9145	SERPINB13	398	5.474127e-2	1.000000e+0	1.000000e+0	1.776333e+1	5.629575e-2	1	3.010468e-5	5.347594e-4	1	8.404766e-2	1.000000e+0	1.000000e+0	1.189801e+1	8.404766e-2	1	1	6.414368e-4	1.000000e+0	THE1D-int	SERPINB13
Ensembl Genes	764	L1TD1	399	5.515269e-2	1.000000e+0	1.000000e+0	5.322786e+0	3.757431e-1	2	2.009321e-4	1.069519e-3	1	8.404766e-2	1.000000e+0	1.000000e+0	1.189801e+1	8.404766e-2	1	1	6.414368e-4	1.000000e+0	THE1D-int,THE1D-int	L1TD1
Ensembl Genes	18454	SLC30A8	400	5.541883e-2	1.000000e+0	1.000000e+0	5.308226e+0	3.767737e-1	2	2.014833e-4	1.069519e-3	1	8.404766e-2	1.000000e+0	1.000000e+0	1.189801e+1	8.404766e-2	1	1	6.414368e-4	1.000000e+0	THE1D-int,THE1D-int	SLC30A8
Ensembl Genes	19709	USP27X	401	5.546935e-2	1.000000e+0	1.000000e+0	1.752349e+1	5.706627e-2	1	3.051672e-5	5.347594e-4	1	8.404766e-2	1.000000e+0	1.000000e+0	1.189801e+1	8.404766e-2	1	1	6.414368e-4	1.000000e+0	THE1D-int	USP27X
Ensembl Genes	18000	USP17L2	402	5.572426e-2	1.000000e+0	1.000000e+0	1.744099e+1	5.733618e-2	1	3.066106e-5	5.347594e-4	1	8.404766e-2	1.000000e+0	1.000000e+0	1.189801e+1	8.404766e-2	1	1	6.414368e-4	1.000000e+0	THE1D-int	USP17L2
Ensembl Genes	3893	CARD17	403	5.614321e-2	1.000000e+0	1.000000e+0	1.730705e+1	5.777994e-2	1	3.089836e-5	5.347594e-4	1	8.404766e-2	1.000000e+0	1.000000e+0	1.189801e+1	8.404766e-2	1	1	6.414368e-4	1.000000e+0	THE1D-int	CARD17
Ensembl Genes	4999	BTBD11	404	5.633137e-2	1.000000e+0	1.000000e+0	5.259084e+0	3.802943e-1	2	2.033660e-4	1.069519e-3	1	8.404766e-2	1.000000e+0	1.000000e+0	1.189801e+1	8.404766e-2	1	1	6.414368e-4	1.000000e+0	THE1D-int,THE1D-int	BTBD11
Ensembl Genes	9168	NETO1	405	5.664752e-2	1.000000e+0	1.000000e+0	3.481770e+0	8.616308e-1	3	4.607652e-4	1.604278e-3	1	8.404766e-2	1.000000e+0	1.000000e+0	1.189801e+1	8.404766e-2	1	1	6.414368e-4	1.000000e+0	THE1D-int,THE1D-int,THE1D-int	NETO1
Ensembl Genes	1571	METTL13	406	5.665014e-2	1.000000e+0	1.000000e+0	1.714762e+1	5.831714e-2	1	3.118564e-5	5.347594e-4	1	8.404766e-2	1.000000e+0	1.000000e+0	1.189801e+1	8.404766e-2	1	1	6.414368e-4	1.000000e+0	THE1D-int	METTL13
Ensembl Genes	14152	ZMAT3	407	5.665823e-2	1.000000e+0	1.000000e+0	5.241771e+0	3.815504e-1	2	2.040377e-4	1.069519e-3	1	8.404766e-2	1.000000e+0	1.000000e+0	1.189801e+1	8.404766e-2	1	1	6.414368e-4	1.000000e+0	THE1D-int,THE1D-int	ZMAT3
Ensembl Genes	5835	CNIH1	408	5.727201e-2	1.000000e+0	1.000000e+0	1.695589e+1	5.897656e-2	1	3.153827e-5	5.347594e-4	1	8.404766e-2	1.000000e+0	1.000000e+0	1.189801e+1	8.404766e-2	1	1	6.414368e-4	1.000000e+0	THE1D-int	CNIH1
Ensembl Genes	14973	FAM218A	409	5.730556e-2	1.000000e+0	1.000000e+0	5.207918e+0	3.840306e-1	2	2.053640e-4	1.069519e-3	1	8.404766e-2	1.000000e+0	1.000000e+0	1.189801e+1	8.404766e-2	1	1	6.414368e-4	1.000000e+0	THE1D-int,THE1D-int	FAM218A
Ensembl Genes	2021	ZNF670	410	5.731761e-2	1.000000e+0	1.000000e+0	1.694200e+1	5.902492e-2	1	3.156413e-5	5.347594e-4	1	8.404766e-2	1.000000e+0	1.000000e+0	1.189801e+1	8.404766e-2	1	1	6.414368e-4	1.000000e+0	THE1D-int	ZNF670
Ensembl Genes	822	SLC44A5	411	5.777249e-2	1.000000e+0	1.000000e+0	5.183852e+0	3.858135e-1	2	2.063174e-4	1.069519e-3	1	8.404766e-2	1.000000e+0	1.000000e+0	1.189801e+1	8.404766e-2	1	1	6.414368e-4	1.000000e+0	THE1D-int,THE1D-int	SLC44A5
Ensembl Genes	14424	CPEB2	412	5.807509e-2	1.000000e+0	1.000000e+0	3.445568e+0	8.706836e-1	3	4.656062e-4	1.604278e-3	1	8.404766e-2	1.000000e+0	1.000000e+0	1.189801e+1	8.404766e-2	1	1	6.414368e-4	1.000000e+0	THE1D-int,THE1D-int,THE1D-int	CPEB2
Ensembl Genes	10985	VRK2	413	5.812051e-2	1.000000e+0	1.000000e+0	3.444436e+0	8.709699e-1	3	4.657593e-4	1.604278e-3	1	8.404766e-2	1.000000e+0	1.000000e+0	1.189801e+1	8.404766e-2	1	1	6.414368e-4	1.000000e+0	THE1D-int,THE1D-int,THE1D-int	VRK2
Ensembl Genes	12282	MAFB	414	5.831532e-2	1.000000e+0	1.000000e+0	3.439592e+0	8.721966e-1	3	4.664153e-4	1.604278e-3	1	8.404766e-2	1.000000e+0	1.000000e+0	1.189801e+1	8.404766e-2	1	1	6.414368e-4	1.000000e+0	THE1D-int,THE1D-int,THE1D-int	MAFB
Ensembl Genes	17207	DPY19L1	415	5.837624e-2	1.000000e+0	1.000000e+0	5.153161e+0	3.881113e-1	2	2.075461e-4	1.069519e-3	1	8.404766e-2	1.000000e+0	1.000000e+0	1.189801e+1	8.404766e-2	1	1	6.414368e-4	1.000000e+0	THE1D-int,THE1D-int	DPY19L1
Ensembl Genes	4880	METTL25	416	5.860072e-2	1.000000e+0	1.000000e+0	5.141871e+0	3.889635e-1	2	2.080019e-4	1.069519e-3	1	8.404766e-2	1.000000e+0	1.000000e+0	1.189801e+1	8.404766e-2	1	1	6.414368e-4	1.000000e+0	THE1D-int,THE1D-int	METTL25
Ensembl Genes	11937	GPR35	417	5.969828e-2	1.000000e+0	1.000000e+0	1.624604e+1	6.155346e-2	1	3.291629e-5	5.347594e-4	1	8.404766e-2	1.000000e+0	1.000000e+0	1.189801e+1	8.404766e-2	1	1	6.414368e-4	1.000000e+0	THE1D-int	GPR35
Ensembl Genes	20001	LRCH2	418	5.980336e-2	1.000000e+0	1.000000e+0	1.621660e+1	6.166522e-2	1	3.297605e-5	5.347594e-4	1	8.404766e-2	1.000000e+0	1.000000e+0	1.189801e+1	8.404766e-2	1	1	6.414368e-4	1.000000e+0	THE1D-int	LRCH2
Ensembl Genes	19746	HUWE1	419	6.019227e-2	1.000000e+0	1.000000e+0	5.063632e+0	3.949734e-1	2	2.112157e-4	1.069519e-3	1	8.404766e-2	1.000000e+0	1.000000e+0	1.189801e+1	8.404766e-2	1	1	6.414368e-4	1.000000e+0	THE1D-int,THE1D-int	HUWE1
Ensembl Genes	16681	MMS22L	420	6.071389e-2	1.000000e+0	1.000000e+0	3.381639e+0	8.871437e-1	3	4.744084e-4	1.604278e-3	1	8.404766e-2	1.000000e+0	1.000000e+0	1.189801e+1	8.404766e-2	1	1	6.414368e-4	1.000000e+0	THE1D-int,THE1D-int,THE1D-int	MMS22L
Ensembl Genes	5735	NUBPL	421	6.113652e-2	1.000000e+0	1.000000e+0	5.018657e+0	3.985130e-1	2	2.131086e-4	1.069519e-3	1	8.404766e-2	1.000000e+0	1.000000e+0	1.189801e+1	8.404766e-2	1	1	6.414368e-4	1.000000e+0	THE1D-int,THE1D-int	NUBPL
Ensembl Genes	15419	ST8SIA4	422	6.172507e-2	1.000000e+0	1.000000e+0	3.358103e+0	8.933614e-1	3	4.777334e-4	1.604278e-3	1	8.404766e-2	1.000000e+0	1.000000e+0	1.189801e+1	8.404766e-2	1	1	6.414368e-4	1.000000e+0	THE1D-int,THE1D-int,THE1D-int	ST8SIA4
Ensembl Genes	14778	CENPE	423	6.186436e-2	1.000000e+0	1.000000e+0	4.984691e+0	4.012285e-1	2	2.145607e-4	1.069519e-3	1	8.404766e-2	1.000000e+0	1.000000e+0	1.189801e+1	8.404766e-2	1	1	6.414368e-4	1.000000e+0	THE1D-int,THE1D-int	CENPE
Ensembl Genes	13341	CMC1	424	6.234190e-2	1.000000e+0	1.000000e+0	4.962728e+0	4.030041e-1	2	2.155102e-4	1.069519e-3	1	8.404766e-2	1.000000e+0	1.000000e+0	1.189801e+1	8.404766e-2	1	1	6.414368e-4	1.000000e+0	THE1D-int,THE1D-int	CMC1
Ensembl Genes	1942	AGT	425	6.258649e-2	1.000000e+0	1.000000e+0	1.547277e+1	6.462967e-2	1	3.456132e-5	5.347594e-4	1	8.404766e-2	1.000000e+0	1.000000e+0	1.189801e+1	8.404766e-2	1	1	6.414368e-4	1.000000e+0	THE1D-int	AGT
Ensembl Genes	19789	EDA2R	426	6.270087e-2	1.000000e+0	1.000000e+0	3.335867e+0	8.993164e-1	3	4.809179e-4	1.604278e-3	1	8.404766e-2	1.000000e+0	1.000000e+0	1.189801e+1	8.404766e-2	1	1	6.414368e-4	1.000000e+0	THE1D-int,THE1D-int,THE1D-int	EDA2R
Ensembl Genes	1954	TSNAX-DISC1	427	6.302505e-2	1.000000e+0	1.000000e+0	1.536155e+1	6.509760e-2	1	3.481155e-5	5.347594e-4	1	8.404766e-2	1.000000e+0	1.000000e+0	1.189801e+1	8.404766e-2	1	1	6.414368e-4	1.000000e+0	THE1D-int	TSNAX-DISC1
Ensembl Genes	12739	UBE2G2	428	6.360111e-2	1.000000e+0	1.000000e+0	1.521779e+1	6.571258e-2	1	3.514042e-5	5.347594e-4	1	8.404766e-2	1.000000e+0	1.000000e+0	1.189801e+1	8.404766e-2	1	1	6.414368e-4	1.000000e+0	THE1D-int	UBE2G2
Ensembl Genes	18654	PLGRKT	429	6.366353e-2	1.000000e+0	1.000000e+0	1.520237e+1	6.577924e-2	1	3.517606e-5	5.347594e-4	1	8.404766e-2	1.000000e+0	1.000000e+0	1.189801e+1	8.404766e-2	1	1	6.414368e-4	1.000000e+0	THE1D-int	PLGRKT
Ensembl Genes	17405	CACNA2D1	430	6.385128e-2	1.000000e+0	1.000000e+0	3.310228e+0	9.062819e-1	3	4.846427e-4	1.604278e-3	1	8.404766e-2	1.000000e+0	1.000000e+0	1.189801e+1	8.404766e-2	1	1	6.414368e-4	1.000000e+0	THE1D-int,THE1D-int,THE1D-int	CACNA2D1
Ensembl Genes	18296	PI15	431	6.437399e-2	1.000000e+0	1.000000e+0	4.872004e+0	4.105087e-1	2	2.195234e-4	1.069519e-3	1	8.404766e-2	1.000000e+0	1.000000e+0	1.189801e+1	8.404766e-2	1	1	6.414368e-4	1.000000e+0	THE1D-int,THE1D-int	PI15
Ensembl Genes	4272	ZNF705A	432	6.448075e-2	1.000000e+0	1.000000e+0	1.500322e+1	6.665237e-2	1	3.564298e-5	5.347594e-4	1	8.404766e-2	1.000000e+0	1.000000e+0	1.189801e+1	8.404766e-2	1	1	6.414368e-4	1.000000e+0	THE1D-int	ZNF705A
Ensembl Genes	12721	TSPEAR	433	6.500703e-2	1.000000e+0	1.000000e+0	1.487762e+1	6.721506e-2	1	3.594388e-5	5.347594e-4	1	8.404766e-2	1.000000e+0	1.000000e+0	1.189801e+1	8.404766e-2	1	1	6.414368e-4	1.000000e+0	THE1D-int	TSPEAR
Ensembl Genes	11723	VWC2L	434	6.503875e-2	1.000000e+0	1.000000e+0	3.284394e+0	9.134106e-1	3	4.884549e-4	1.604278e-3	1	8.404766e-2	1.000000e+0	1.000000e+0	1.189801e+1	8.404766e-2	1	1	6.414368e-4	1.000000e+0	THE1D-int,THE1D-int,THE1D-int	VWC2L
Ensembl Genes	16893	SASH1	435	6.526797e-2	1.000000e+0	1.000000e+0	3.279478e+0	9.147798e-1	3	4.891871e-4	1.604278e-3	1	8.404766e-2	1.000000e+0	1.000000e+0	1.189801e+1	8.404766e-2	1	1	6.414368e-4	1.000000e+0	THE1D-int,THE1D-int,THE1D-int	SASH1
Ensembl Genes	2078	ZMYND11	436	6.548608e-2	1.000000e+0	1.000000e+0	4.824141e+0	4.145815e-1	2	2.217014e-4	1.069519e-3	1	8.404766e-2	1.000000e+0	1.000000e+0	1.189801e+1	8.404766e-2	1	1	6.414368e-4	1.000000e+0	THE1D-int,THE1D-int	ZMYND11
Ensembl Genes	1657	PRG4	437	6.565671e-2	1.000000e+0	1.000000e+0	4.816905e+0	4.152044e-1	2	2.220344e-4	1.069519e-3	1	8.404766e-2	1.000000e+0	1.000000e+0	1.189801e+1	8.404766e-2	1	1	6.414368e-4	1.000000e+0	THE1D-int,THE1D-int	PRG4
Ensembl Genes	9049	FHOD3	438	6.570687e-2	1.000000e+0	1.000000e+0	4.814783e+0	4.153874e-1	2	2.221323e-4	1.069519e-3	1	8.404766e-2	1.000000e+0	1.000000e+0	1.189801e+1	8.404766e-2	1	1	6.414368e-4	1.000000e+0	THE1D-int,THE1D-int	FHOD3
Ensembl Genes	18822	FBXO10	439	6.603735e-2	1.000000e+0	1.000000e+0	1.463752e+1	6.831758e-2	1	3.653346e-5	5.347594e-4	1	8.404766e-2	1.000000e+0	1.000000e+0	1.189801e+1	8.404766e-2	1	1	6.414368e-4	1.000000e+0	THE1D-int	FBXO10
Ensembl Genes	18821	POLR1E	440	6.623204e-2	1.000000e+0	1.000000e+0	1.459299e+1	6.852606e-2	1	3.664495e-5	5.347594e-4	1	8.404766e-2	1.000000e+0	1.000000e+0	1.189801e+1	8.404766e-2	1	1	6.414368e-4	1.000000e+0	THE1D-int	POLR1E
Ensembl Genes	15479	SNCAIP	441	6.640419e-2	1.000000e+0	1.000000e+0	4.785532e+0	4.179263e-1	2	2.234900e-4	1.069519e-3	1	8.404766e-2	1.000000e+0	1.000000e+0	1.189801e+1	8.404766e-2	1	1	6.414368e-4	1.000000e+0	THE1D-int,THE1D-int	SNCAIP
Ensembl Genes	18652	RLN2	442	6.720858e-2	1.000000e+0	1.000000e+0	1.437352e+1	6.957237e-2	1	3.720448e-5	5.347594e-4	1	8.404766e-2	1.000000e+0	1.000000e+0	1.189801e+1	8.404766e-2	1	1	6.414368e-4	1.000000e+0	THE1D-int	RLN2
Ensembl Genes	19926	GPRASP1	443	6.742437e-2	1.000000e+0	1.000000e+0	1.432588e+1	6.980372e-2	1	3.732819e-5	5.347594e-4	1	8.404766e-2	1.000000e+0	1.000000e+0	1.189801e+1	8.404766e-2	1	1	6.414368e-4	1.000000e+0	THE1D-int	GPRASP1
Ensembl Genes	14592	UGT2A1	444	6.782290e-2	1.000000e+0	1.000000e+0	1.423870e+1	7.023114e-2	1	3.755676e-5	5.347594e-4	1	8.404766e-2	1.000000e+0	1.000000e+0	1.189801e+1	8.404766e-2	1	1	6.414368e-4	1.000000e+0	THE1D-int	UGT2A1
Ensembl Genes	10689	TMEM18	445	6.798810e-2	1.000000e+0	1.000000e+0	4.720761e+0	4.236605e-1	2	2.265564e-4	1.069519e-3	1	8.404766e-2	1.000000e+0	1.000000e+0	1.189801e+1	8.404766e-2	1	1	6.414368e-4	1.000000e+0	THE1D-int,THE1D-int	TMEM18
Ensembl Genes	17208	TBX20	446	6.850254e-2	1.000000e+0	1.000000e+0	4.700206e+0	4.255133e-1	2	2.275472e-4	1.069519e-3	1	8.404766e-2	1.000000e+0	1.000000e+0	1.189801e+1	8.404766e-2	1	1	6.414368e-4	1.000000e+0	THE1D-int,THE1D-int	TBX20
Ensembl Genes	14361	C4orf6	447	6.898695e-2	1.000000e+0	1.000000e+0	4.681060e+0	4.272536e-1	2	2.284779e-4	1.069519e-3	1	8.404766e-2	1.000000e+0	1.000000e+0	1.189801e+1	8.404766e-2	1	1	6.414368e-4	1.000000e+0	THE1D-int,THE1D-int	C4orf6
Ensembl Genes	947	COL11A1	448	6.966352e-2	1.000000e+0	1.000000e+0	3.189388e+0	9.406194e-1	3	5.030050e-4	1.604278e-3	1	8.404766e-2	1.000000e+0	1.000000e+0	1.189801e+1	8.404766e-2	1	1	6.414368e-4	1.000000e+0	THE1D-int,THE1D-int,THE1D-int	COL11A1
Ensembl Genes	18941	ZCCHC6	449	6.988214e-2	1.000000e+0	1.000000e+0	4.646201e+0	4.304592e-1	2	2.301921e-4	1.069519e-3	1	8.404766e-2	1.000000e+0	1.000000e+0	1.189801e+1	8.404766e-2	1	1	6.414368e-4	1.000000e+0	THE1D-int,THE1D-int	ZCCHC6
Ensembl Genes	14444	SLIT2	450	6.995444e-2	1.000000e+0	1.000000e+0	3.183690e+0	9.423029e-1	3	5.039053e-4	1.604278e-3	1	8.404766e-2	1.000000e+0	1.000000e+0	1.189801e+1	8.404766e-2	1	1	6.414368e-4	1.000000e+0	THE1D-int,THE1D-int,THE1D-int	SLIT2
Ensembl Genes	11824	PID1	451	7.000464e-2	1.000000e+0	1.000000e+0	3.182710e+0	9.425931e-1	3	5.040605e-4	1.604278e-3	1	8.404766e-2	1.000000e+0	1.000000e+0	1.189801e+1	8.404766e-2	1	1	6.414368e-4	1.000000e+0	THE1D-int,THE1D-int,THE1D-int	PID1
Ensembl Genes	10787	DNAJC27	452	7.075905e-2	1.000000e+0	1.000000e+0	1.362662e+1	7.338577e-2	1	3.924372e-5	5.347594e-4	1	8.404766e-2	1.000000e+0	1.000000e+0	1.189801e+1	8.404766e-2	1	1	6.414368e-4	1.000000e+0	THE1D-int	DNAJC27
Ensembl Genes	4466	PDZRN4	453	7.091591e-2	1.000000e+0	1.000000e+0	3.165077e+0	9.478442e-1	3	5.068686e-4	1.604278e-3	1	8.404766e-2	1.000000e+0	1.000000e+0	1.189801e+1	8.404766e-2	1	1	6.414368e-4	1.000000e+0	THE1D-int,THE1D-int,THE1D-int	PDZRN4
Ensembl Genes	19994	ALG13	454	7.116075e-2	1.000000e+0	1.000000e+0	4.597549e+0	4.350144e-1	2	2.326280e-4	1.069519e-3	1	8.404766e-2	1.000000e+0	1.000000e+0	1.189801e+1	8.404766e-2	1	1	6.414368e-4	1.000000e+0	THE1D-int,THE1D-int	ALG13
Ensembl Genes	18651	INSL4	455	7.137284e-2	1.000000e+0	1.000000e+0	1.350503e+1	7.404649e-2	1	3.959705e-5	5.347594e-4	1	8.404766e-2	1.000000e+0	1.000000e+0	1.189801e+1	8.404766e-2	1	1	6.414368e-4	1.000000e+0	THE1D-int	INSL4
Ensembl Genes	20140	SPANXA2	456	7.139348e-2	1.000000e+0	1.000000e+0	1.350098e+1	7.406871e-2	1	3.960894e-5	5.347594e-4	1	8.404766e-2	1.000000e+0	1.000000e+0	1.189801e+1	8.404766e-2	1	1	6.414368e-4	1.000000e+0	THE1D-int	SPANXA2
Ensembl Genes	14312	FGFRL1	457	7.185158e-2	1.000000e+0	1.000000e+0	1.341163e+1	7.456213e-2	1	3.987280e-5	5.347594e-4	1	8.404766e-2	1.000000e+0	1.000000e+0	1.189801e+1	8.404766e-2	1	1	6.414368e-4	1.000000e+0	THE1D-int	FGFRL1
Ensembl Genes	17432	MTERF	458	7.203979e-2	1.000000e+0	1.000000e+0	4.564850e+0	4.381305e-1	2	2.342944e-4	1.069519e-3	1	8.404766e-2	1.000000e+0	1.000000e+0	1.189801e+1	8.404766e-2	1	1	6.414368e-4	1.000000e+0	THE1D-int,THE1D-int	MTERF
Ensembl Genes	11684	ICOS	459	7.237552e-2	1.000000e+0	1.000000e+0	4.552518e+0	4.393173e-1	2	2.349290e-4	1.069519e-3	1	8.404766e-2	1.000000e+0	1.000000e+0	1.189801e+1	8.404766e-2	1	1	6.414368e-4	1.000000e+0	THE1D-int,THE1D-int	ICOS
Ensembl Genes	13789	PVRL3	460	7.263674e-2	1.000000e+0	1.000000e+0	3.132577e+0	9.576780e-1	3	5.121273e-4	1.604278e-3	1	8.404766e-2	1.000000e+0	1.000000e+0	1.189801e+1	8.404766e-2	1	1	6.414368e-4	1.000000e+0	THE1D-int,THE1D-int,THE1D-int	PVRL3
Ensembl Genes	20125	GPR101	461	7.296873e-2	1.000000e+0	1.000000e+0	4.530936e+0	4.414099e-1	2	2.360481e-4	1.069519e-3	1	8.404766e-2	1.000000e+0	1.000000e+0	1.189801e+1	8.404766e-2	1	1	6.414368e-4	1.000000e+0	THE1D-int,THE1D-int	GPR101
Ensembl Genes	667	CYP4X1	462	7.302280e-2	1.000000e+0	1.000000e+0	1.318830e+1	7.582477e-2	1	4.054800e-5	5.347594e-4	1	8.404766e-2	1.000000e+0	1.000000e+0	1.189801e+1	8.404766e-2	1	1	6.414368e-4	1.000000e+0	THE1D-int	CYP4X1
Ensembl Genes	9158	CCDC102B	463	7.303162e-2	1.000000e+0	1.000000e+0	4.528663e+0	4.416315e-1	2	2.361666e-4	1.069519e-3	1	8.404766e-2	1.000000e+0	1.000000e+0	1.189801e+1	8.404766e-2	1	1	6.414368e-4	1.000000e+0	THE1D-int,THE1D-int	CCDC102B
Ensembl Genes	15331	SV2C	464	7.303385e-2	1.000000e+0	1.000000e+0	4.528582e+0	4.416393e-1	2	2.361708e-4	1.069519e-3	1	8.404766e-2	1.000000e+0	1.000000e+0	1.189801e+1	8.404766e-2	1	1	6.414368e-4	1.000000e+0	THE1D-int,THE1D-int	SV2C
Ensembl Genes	14244	CCDC50	465	7.334384e-2	1.000000e+0	1.000000e+0	1.312833e+1	7.617114e-2	1	4.073323e-5	5.347594e-4	1	8.404766e-2	1.000000e+0	1.000000e+0	1.189801e+1	8.404766e-2	1	1	6.414368e-4	1.000000e+0	THE1D-int	CCDC50
Ensembl Genes	15766	NMUR2	466	7.379852e-2	1.000000e+0	1.000000e+0	3.111201e+0	9.642579e-1	3	5.156459e-4	1.604278e-3	1	8.404766e-2	1.000000e+0	1.000000e+0	1.189801e+1	8.404766e-2	1	1	6.414368e-4	1.000000e+0	THE1D-int,THE1D-int,THE1D-int	NMUR2
Ensembl Genes	18689	PLIN2	467	7.380582e-2	1.000000e+0	1.000000e+0	1.304295e+1	7.666979e-2	1	4.099989e-5	5.347594e-4	1	8.404766e-2	1.000000e+0	1.000000e+0	1.189801e+1	8.404766e-2	1	1	6.414368e-4	1.000000e+0	THE1D-int	PLIN2
Ensembl Genes	19924	TMSB15A	468	7.404792e-2	1.000000e+0	1.000000e+0	1.299863e+1	7.693121e-2	1	4.113968e-5	5.347594e-4	1	8.404766e-2	1.000000e+0	1.000000e+0	1.189801e+1	8.404766e-2	1	1	6.414368e-4	1.000000e+0	THE1D-int	TMSB15A
Ensembl Genes	862	COL24A1	469	7.416433e-2	1.000000e+0	1.000000e+0	4.488221e+0	4.456109e-1	2	2.382946e-4	1.069519e-3	1	8.404766e-2	1.000000e+0	1.000000e+0	1.189801e+1	8.404766e-2	1	1	6.414368e-4	1.000000e+0	THE1D-int,THE1D-int	COL24A1
Ensembl Genes	4857	GLIPR1	470	7.455430e-2	1.000000e+0	1.000000e+0	1.290685e+1	7.747822e-2	1	4.143220e-5	5.347594e-4	1	8.404766e-2	1.000000e+0	1.000000e+0	1.189801e+1	8.404766e-2	1	1	6.414368e-4	1.000000e+0	THE1D-int	GLIPR1
Ensembl Genes	14622	COX18	471	7.456413e-2	1.000000e+0	1.000000e+0	4.474165e+0	4.470107e-1	2	2.390432e-4	1.069519e-3	1	8.404766e-2	1.000000e+0	1.000000e+0	1.189801e+1	8.404766e-2	1	1	6.414368e-4	1.000000e+0	THE1D-int,THE1D-int	COX18
Ensembl Genes	16847	PEX7	472	7.527560e-2	1.000000e+0	1.000000e+0	1.277826e+1	7.825789e-2	1	4.184914e-5	5.347594e-4	1	8.404766e-2	1.000000e+0	1.000000e+0	1.189801e+1	8.404766e-2	1	1	6.414368e-4	1.000000e+0	THE1D-int	PEX7
Ensembl Genes	16378	LHFPL5	473	7.545931e-2	1.000000e+0	1.000000e+0	1.274591e+1	7.845657e-2	1	4.195538e-5	5.347594e-4	1	8.404766e-2	1.000000e+0	1.000000e+0	1.189801e+1	8.404766e-2	1	1	6.414368e-4	1.000000e+0	THE1D-int	LHFPL5
Ensembl Genes	14239	TMEM207	474	7.556867e-2	1.000000e+0	1.000000e+0	1.272672e+1	7.857486e-2	1	4.201864e-5	5.347594e-4	1	8.404766e-2	1.000000e+0	1.000000e+0	1.189801e+1	8.404766e-2	1	1	6.414368e-4	1.000000e+0	THE1D-int	TMEM207
Ensembl Genes	4382	PLEKHA5	475	7.599389e-2	1.000000e+0	1.000000e+0	4.424806e+0	4.519972e-1	2	2.417098e-4	1.069519e-3	1	8.404766e-2	1.000000e+0	1.000000e+0	1.189801e+1	8.404766e-2	1	1	6.414368e-4	1.000000e+0	THE1D-int,THE1D-int	PLEKHA5
Ensembl Genes	14241	GMNC	476	7.614713e-2	1.000000e+0	1.000000e+0	4.419598e+0	4.525299e-1	2	2.419946e-4	1.069519e-3	1	8.404766e-2	1.000000e+0	1.000000e+0	1.189801e+1	8.404766e-2	1	1	6.414368e-4	1.000000e+0	THE1D-int,THE1D-int	GMNC
Ensembl Genes	8961	GNAL	477	7.621786e-2	1.000000e+0	1.000000e+0	4.417199e+0	4.527756e-1	2	2.421260e-4	1.069519e-3	1	8.404766e-2	1.000000e+0	1.000000e+0	1.189801e+1	8.404766e-2	1	1	6.414368e-4	1.000000e+0	THE1D-int,THE1D-int	GNAL
Ensembl Genes	14238	CLDN16	478	7.627589e-2	1.000000e+0	1.000000e+0	1.260396e+1	7.934015e-2	1	4.242789e-5	5.347594e-4	1	8.404766e-2	1.000000e+0	1.000000e+0	1.189801e+1	8.404766e-2	1	1	6.414368e-4	1.000000e+0	THE1D-int	CLDN16
Ensembl Genes	17086	RPA3	479	7.633114e-2	1.000000e+0	1.000000e+0	4.413364e+0	4.531690e-1	2	2.423364e-4	1.069519e-3	1	8.404766e-2	1.000000e+0	1.000000e+0	1.189801e+1	8.404766e-2	1	1	6.414368e-4	1.000000e+0	THE1D-int,THE1D-int	RPA3
Ensembl Genes	5781	FAM179B	480	7.657166e-2	1.000000e+0	1.000000e+0	1.255329e+1	7.966038e-2	1	4.259914e-5	5.347594e-4	1	8.404766e-2	1.000000e+0	1.000000e+0	1.189801e+1	8.404766e-2	1	1	6.414368e-4	1.000000e+0	THE1D-int	FAM179B
Ensembl Genes	12658	KCNJ6	481	7.662420e-2	1.000000e+0	1.000000e+0	4.403483e+0	4.541859e-1	2	2.428802e-4	1.069519e-3	1	8.404766e-2	1.000000e+0	1.000000e+0	1.189801e+1	8.404766e-2	1	1	6.414368e-4	1.000000e+0	THE1D-int,THE1D-int	KCNJ6
Ensembl Genes	15162	UGT3A1	482	7.670503e-2	1.000000e+0	1.000000e+0	1.253057e+1	7.980481e-2	1	4.267637e-5	5.347594e-4	1	8.404766e-2	1.000000e+0	1.000000e+0	1.189801e+1	8.404766e-2	1	1	6.414368e-4	1.000000e+0	THE1D-int	UGT3A1
Ensembl Genes	13772	ALCAM	483	7.680046e-2	1.000000e+0	1.000000e+0	3.057953e+0	9.810485e-1	3	5.246249e-4	1.604278e-3	1	8.404766e-2	1.000000e+0	1.000000e+0	1.189801e+1	8.404766e-2	1	1	6.414368e-4	1.000000e+0	THE1D-int,THE1D-int,THE1D-int	ALCAM
Ensembl Genes	12770	CCT8L2	484	7.696725e-2	1.000000e+0	1.000000e+0	4.391987e+0	4.553747e-1	2	2.435159e-4	1.069519e-3	1	8.404766e-2	1.000000e+0	1.000000e+0	1.189801e+1	8.404766e-2	1	1	6.414368e-4	1.000000e+0	THE1D-int,THE1D-int	CCT8L2
Ensembl Genes	4302	GABARAPL1	485	7.712311e-2	1.000000e+0	1.000000e+0	1.245986e+1	8.025772e-2	1	4.291856e-5	5.347594e-4	1	8.404766e-2	1.000000e+0	1.000000e+0	1.189801e+1	8.404766e-2	1	1	6.414368e-4	1.000000e+0	THE1D-int	GABARAPL1
Ensembl Genes	18001	FAM86B1	486	7.738485e-2	1.000000e+0	1.000000e+0	1.241598e+1	8.054135e-2	1	4.307024e-5	5.347594e-4	1	8.404766e-2	1.000000e+0	1.000000e+0	1.189801e+1	8.404766e-2	1	1	6.414368e-4	1.000000e+0	THE1D-int	FAM86B1
Ensembl Genes	16693	GRIK2	487	7.813616e-2	1.000000e+0	1.000000e+0	3.035130e+0	9.884257e-1	3	5.285699e-4	1.604278e-3	1	8.404766e-2	1.000000e+0	1.000000e+0	1.189801e+1	8.404766e-2	1	1	6.414368e-4	1.000000e+0	THE1D-int,THE1D-int,THE1D-int	GRIK2
Ensembl Genes	19925	ARMCX5	488	7.821479e-2	1.000000e+0	1.000000e+0	1.227879e+1	8.144127e-2	1	4.355148e-5	5.347594e-4	1	8.404766e-2	1.000000e+0	1.000000e+0	1.189801e+1	8.404766e-2	1	1	6.414368e-4	1.000000e+0	THE1D-int	ARMCX5
Ensembl Genes	20155	AFF2	489	7.883440e-2	1.000000e+0	1.000000e+0	3.023401e+0	9.922600e-1	3	5.306203e-4	1.604278e-3	1	8.404766e-2	1.000000e+0	1.000000e+0	1.189801e+1	8.404766e-2	1	1	6.414368e-4	1.000000e+0	THE1D-int,THE1D-int,THE1D-int	AFF2
Ensembl Genes	17404	HGF	490	7.885313e-2	1.000000e+0	1.000000e+0	3.023089e+0	9.923626e-1	3	5.306752e-4	1.604278e-3	1	8.404766e-2	1.000000e+0	1.000000e+0	1.189801e+1	8.404766e-2	1	1	6.414368e-4	1.000000e+0	THE1D-int,THE1D-int,THE1D-int	HGF
Ensembl Genes	4459	KIF21A	491	7.911604e-2	1.000000e+0	1.000000e+0	4.321678e+0	4.627832e-1	2	2.474777e-4	1.069519e-3	1	8.404766e-2	1.000000e+0	1.000000e+0	1.189801e+1	8.404766e-2	1	1	6.414368e-4	1.000000e+0	THE1D-int,THE1D-int	KIF21A
Ensembl Genes	17221	STARD3NL	492	7.921697e-2	1.000000e+0	1.000000e+0	4.318446e+0	4.631296e-1	2	2.476629e-4	1.069519e-3	1	8.404766e-2	1.000000e+0	1.000000e+0	1.189801e+1	8.404766e-2	1	1	6.414368e-4	1.000000e+0	THE1D-int,THE1D-int	STARD3NL
Ensembl Genes	18653	RLN1	493	7.959517e-2	1.000000e+0	1.000000e+0	1.205693e+1	8.293984e-2	1	4.435285e-5	5.347594e-4	1	8.404766e-2	1.000000e+0	1.000000e+0	1.189801e+1	8.404766e-2	1	1	6.414368e-4	1.000000e+0	THE1D-int	RLN1
Ensembl Genes	5078	TBX5	494	7.971913e-2	1.000000e+0	1.000000e+0	4.302454e+0	4.648510e-1	2	2.485834e-4	1.069519e-3	1	8.404766e-2	1.000000e+0	1.000000e+0	1.189801e+1	8.404766e-2	1	1	6.414368e-4	1.000000e+0	THE1D-int,THE1D-int	TBX5
Ensembl Genes	5322	RFC3	495	7.991117e-2	1.000000e+0	1.000000e+0	3.005579e+0	9.981438e-1	3	5.337667e-4	1.604278e-3	1	8.404766e-2	1.000000e+0	1.000000e+0	1.189801e+1	8.404766e-2	1	1	6.414368e-4	1.000000e+0	THE1D-int,THE1D-int,THE1D-int	RFC3
Ensembl Genes	11413	HNMT	496	8.053576e-2	1.000000e+0	1.000000e+0	2.995384e+0	1.001541e+0	3	5.355834e-4	1.604278e-3	1	8.404766e-2	1.000000e+0	1.000000e+0	1.189801e+1	8.404766e-2	1	1	6.414368e-4	1.000000e+0	THE1D-int,THE1D-int,THE1D-int	HNMT
Ensembl Genes	5323	NBEA	497	8.064629e-2	1.000000e+0	1.000000e+0	2.993591e+0	1.002141e+0	3	5.359042e-4	1.604278e-3	1	8.404766e-2	1.000000e+0	1.000000e+0	1.189801e+1	8.404766e-2	1	1	6.414368e-4	1.000000e+0	THE1D-int,THE1D-int,THE1D-int	NBEA
Ensembl Genes	8255	GRB7	498	8.108820e-2	1.000000e+0	1.000000e+0	1.182547e+1	8.456322e-2	1	4.522098e-5	5.347594e-4	1	8.404766e-2	1.000000e+0	1.000000e+0	1.189801e+1	8.404766e-2	1	1	6.414368e-4	1.000000e+0	THE1D-int	GRB7
Ensembl Genes	8256	IKZF3	499	8.110321e-2	1.000000e+0	1.000000e+0	1.182319e+1	8.457956e-2	1	4.522971e-5	5.347594e-4	1	8.404766e-2	1.000000e+0	1.000000e+0	1.189801e+1	8.404766e-2	1	1	6.414368e-4	1.000000e+0	THE1D-int	IKZF3
Ensembl Genes	2501	KLLN	500	8.125807e-2	1.000000e+0	1.000000e+0	4.254365e+0	4.701055e-1	2	2.513933e-4	1.069519e-3	1	8.404766e-2	1.000000e+0	1.000000e+0	1.189801e+1	8.404766e-2	1	1	6.414368e-4	1.000000e+0	THE1D-int,THE1D-int	KLLN
GO Biological Process	GO:0098742	cell-cell adhesion via plasma-membrane adhesion molecules	1	6.199363e-7	7.999038e-3	7.999038e-3	1.605709e+0	7.348781e+1	118	3.929829e-2	6.310160e-2	3	6.146899e-10	7.931344e-6	2.643781e-6	2.595930e+0	1.849048e+1	48	220	3.078897e-2	2.181818e-1	THE1D-int,THE1D-int,THE1D-int,THE1D-int,THE1D-int,THE1D-int,THE1D-int,THE1D-int,THE1D-int,THE1D-int,THE1D-int,THE1D-int,THE1D-int,THE1D-int,THE1D-int,THE1D-int,THE1D-int,THE1D-int,THE1D-int,THE1D-int,THE1D-int,THE1D-int,THE1D-int,THE1D-int,THE1D-int,THE1D-int,THE1D-int,THE1D-int,THE1D-int,THE1D-int,THE1D-int,THE1D-int,THE1D-int,THE1D-int,THE1D-int,THE1D-int,THE1D-int,THE1D-int,THE1D-int,THE1D-int…	ALCAM,CADM1,CDH10,CDH12,CDH18,CDH19,CDH20,CDH6,CDH7,CDH8,CDH9,CLDN10,CLDN16,CLDN17,CXADR,DAB1,DCHS2,DSC3,FAT3,FAT4,FGFRL1,FLRT3,GRID2,GYPC,IL1RAPL1,LPHN3,NLGN1,NRXN1,PCDH10,PCDH11X,PCDH11Y,PCDH15,PCDH18,PCDH19,PCDH20,PCDH7,PCDH9,PTPRD,PTPRM,PVRL3,ROBO1,ROBO2,TENM1,TENM2,TENM3,TGFB2,TGFBR2,VCAM1
GO Biological Process	GO:0042053	regulation of dopamine metabolic process	2	9.002785e-7	1.161629e-2	5.808147e-3	3.741056e+0	5.346084e+0	20	2.858868e-3	1.069519e-2	138	5.958244e-4	1.000000e+0	5.570958e-2	4.383478e+0	1.596905e+0	7	19	4.490058e-3	3.684211e-1	THE1D-int,THE1D-int,THE1D-int,THE1D-int,THE1D-int,THE1D-int,THE1D-int,THE1D-int,THE1D-int,THE1D-int,THE1D-int,THE1D-int,THE1D-int,THE1D-int,THE1D-int,THE1D-int,THE1D-int,THE1D-int,THE1D-int,THE1D-int	DRD1,GPR37,HTR1A,NR4A2,PARK2,SNCA,TACR3
GO Biological Process	GO:0099560	synaptic membrane adhesion	3	3.276833e-6	4.228098e-2	1.409366e-2	4.369996e+0	3.432498e+0	15	1.835560e-3	8.021390e-3	136	5.926672e-4	1.000000e+0	5.622930e-2	1.189801e+1	2.521430e-1	3	3	1.924310e-3	1.000000e+0	THE1D-int,THE1D-int,THE1D-int,THE1D-int,THE1D-int,THE1D-int,THE1D-int,THE1D-int,THE1D-int,THE1D-int,THE1D-int,THE1D-int,THE1D-int,THE1D-int,THE1D-int	CDH9,NLGN1,NRXN1
GO Biological Process	GO:0042416	dopamine biosynthetic process	4	5.487253e-6	7.080203e-2	1.770051e-2	4.182891e+0	3.586037e+0	15	1.917667e-3	8.021390e-3	147	7.327769e-4	1.000000e+0	6.431987e-2	5.949006e+0	8.404766e-1	5	10	3.207184e-3	5.000000e-1	THE1D-int,THE1D-int,THE1D-int,THE1D-int,THE1D-int,THE1D-int,THE1D-int,THE1D-int,THE1D-int,THE1D-int,THE1D-int,THE1D-int,THE1D-int,THE1D-int,THE1D-int	AGTR2,GPR37,NR4A2,SNCA,TGFB2
GO Biological Process	GO:1900483	regulation of protein targeting to vacuolar membrane	5	1.690914e-5	2.181786e-1	4.363573e-2	2.735165e+1	1.462435e-1	4	7.820507e-5	2.139037e-3	1106	8.404766e-2	1.000000e+0	9.805307e-1	1.189801e+1	8.404766e-2	1	1	6.414368e-4	1.000000e+0	THE1D-int,THE1D-int,THE1D-int,THE1D-int	VAMP7
GO Biological Process	GO:0015909	long-chain fatty acid transport	6	1.722463e-5	2.222494e-1	3.704157e-2	2.866782e+0	7.674110e+0	22	4.103802e-3	1.176471e-2	485	1.524306e-2	1.000000e+0	4.055283e-1	2.163275e+0	4.622621e+0	10	55	6.414368e-3	1.818182e-1	THE1D-int,THE1D-int,THE1D-int,THE1D-int,THE1D-int,THE1D-int,THE1D-int,THE1D-int,THE1D-int,THE1D-int,THE1D-int,THE1D-int,THE1D-int,THE1D-int,THE1D-int,THE1D-int,THE1D-int,THE1D-int,THE1D-int,THE1D-int,THE1D-int,THE1D-int	ABCD2,ANXA1,CD36,CPT2,MID1IP1,NMUR2,PLA2G1B,PLIN2,PRKAA2,PRKAG2
GO Biological Process	GO:0060118	vestibular receptor cell development	7	2.132461e-5	2.751514e-1	3.930735e-2	8.699864e+0	8.046103e-1	7	4.302729e-4	3.743316e-3	1106	8.404766e-2	1.000000e+0	9.805307e-1	1.189801e+1	8.404766e-2	1	1	6.414368e-4	1.000000e+0	THE1D-int,THE1D-int,THE1D-int,THE1D-int,THE1D-int,THE1D-int,THE1D-int	GRXCR1
GO Biological Process	GO:0046449	creatinine metabolic process	8	2.908899e-5	3.753352e-1	4.691690e-2	5.952480e+0	1.511975e+0	9	8.085427e-4	4.812834e-3	737	3.776698e-2	1.000000e+0	6.612040e-1	5.949006e+0	3.361906e-1	2	4	1.282874e-3	5.000000e-1	THE1D-int,THE1D-int,THE1D-int,THE1D-int,THE1D-int,THE1D-int,THE1D-int,THE1D-int,THE1D-int	GHR,MME
GO Biological Process	GO:0043308	eosinophil degranulation	9	3.525972e-5	4.549562e-1	5.055069e-2	2.262348e+1	1.768075e-1	4	9.454945e-5	2.139037e-3	2358	2.315561e-1	1.000000e+0	1.000000e+0	3.966004e+0	2.521430e-1	1	3	6.414368e-4	3.333333e-1	THE1D-int,THE1D-int,THE1D-int,THE1D-int	VAMP7
GO Biological Process	GO:0006534	cysteine metabolic process	10	4.210281e-5	5.432526e-1	5.432526e-2	4.585365e+0	2.398937e+0	11	1.282854e-3	5.882353e-3	247	3.020729e-3	1.000000e+0	1.577995e-1	4.576158e+0	1.092620e+0	5	13	3.207184e-3	3.846154e-1	THE1D-int,THE1D-int,THE1D-int,THE1D-int,THE1D-int,THE1D-int,THE1D-int,THE1D-int,THE1D-int,THE1D-int,THE1D-int	CDO1,CTH,GCLC,GCLM,MTRR
GO Biological Process	GO:0072338	cellular lactam metabolic process	11	8.398032e-5	1.000000e+0	9.850892e-2	5.174466e+0	1.739310e+0	9	9.301123e-4	4.812834e-3	1298	8.433047e-2	1.000000e+0	8.383020e-1	3.966004e+0	5.042859e-1	2	6	1.282874e-3	3.333333e-1	THE1D-int,THE1D-int,THE1D-int,THE1D-int,THE1D-int,THE1D-int,THE1D-int,THE1D-int,THE1D-int	GHR,MME
GO Biological Process	GO:0034970	histone H3-R2 methylation	12	1.333629e-4	1.000000e+0	1.433985e-1	7.959274e+0	7.538376e-1	6	4.031217e-4	3.208556e-3	1796	1.610355e-1	1.000000e+0	1.000000e+0	5.949006e+0	1.680953e-1	1	2	6.414368e-4	5.000000e-1	THE1D-int,THE1D-int,THE1D-int,THE1D-int,THE1D-int,THE1D-int	PRMT6
GO Biological Process	GO:0042417	dopamine metabolic process	13	1.677201e-4	1.000000e+0	1.664687e-1	2.574515e+0	7.768454e+0	20	4.154254e-3	1.069519e-2	171	1.270572e-3	1.000000e+0	9.587246e-2	3.525337e+0	2.269287e+0	8	27	5.131495e-3	2.962963e-1	THE1D-int,THE1D-int,THE1D-int,THE1D-int,THE1D-int,THE1D-int,THE1D-int,THE1D-int,THE1D-int,THE1D-int,THE1D-int,THE1D-int,THE1D-int,THE1D-int,THE1D-int,THE1D-int,THE1D-int,THE1D-int,THE1D-int,THE1D-int	AGTR2,DRD1,GPR37,NR4A2,PARK2,SNCA,SNCAIP,TGFB2
GO Biological Process	GO:0015908	fatty acid transport	14	1.791254e-4	1.000000e+0	1.650896e-1	2.238575e+0	1.161453e+1	26	6.210980e-3	1.390374e-2	278	4.487257e-3	1.000000e+0	2.082701e-1	2.241654e+0	5.799288e+0	13	69	8.338679e-3	1.884058e-1	THE1D-int,THE1D-int,THE1D-int,THE1D-int,THE1D-int,THE1D-int,THE1D-int,THE1D-int,THE1D-int,THE1D-int,THE1D-int,THE1D-int,THE1D-int,THE1D-int,THE1D-int,THE1D-int,THE1D-int,THE1D-int,THE1D-int,THE1D-int,THE1D-int,THE1D-int,THE1D-int,THE1D-int,THE1D-int,THE1D-int	ABCC4,ABCD2,ANXA1,CD36,CPT2,CROT,MID1IP1,NMUR2,PLA2G1B,PLIN2,PRKAA2,PRKAG2,SLCO3A1
GO Biological Process	GO:1903595	positive regulation of histamine secretion by mast cell	15	2.467994e-4	1.000000e+0	2.122968e-1	1.358892e+1	2.943574e-1	4	1.574104e-4	2.139037e-3	2358	2.315561e-1	1.000000e+0	1.000000e+0	3.966004e+0	2.521430e-1	1	3	6.414368e-4	3.333333e-1	THE1D-int,THE1D-int,THE1D-int,THE1D-int	VAMP7
GO Biological Process	GO:0044240	multicellular organismal lipid catabolic process	16	3.104218e-4	1.000000e+0	2.503358e-1	2.361159e+1	1.270563e-1	3	6.794452e-5	1.604278e-3	2879	2.961524e-1	1.000000e+0	1.000000e+0	2.974503e+0	3.361906e-1	1	4	6.414368e-4	2.500000e-1	THE1D-int,THE1D-int,THE1D-int	PLA2G1B
GO Biological Process	GO:0030821	negative regulation of cAMP catabolic process	17	3.336163e-4	1.000000e+0	2.532148e-1	2.303296e+1	1.302481e-1	3	6.965141e-5	1.604278e-3	1796	1.610355e-1	1.000000e+0	1.000000e+0	5.949006e+0	1.680953e-1	1	2	6.414368e-4	5.000000e-1	THE1D-int,THE1D-int,THE1D-int	EGLN1
GO Biological Process	GO:0043320	natural killer cell degranulation	18	4.299258e-4	1.000000e+0	3.081851e-1	1.171914e+1	3.413219e-1	4	1.825251e-4	2.139037e-3	3322	3.553219e-1	1.000000e+0	1.000000e+0	2.379602e+0	4.202383e-1	1	5	6.414368e-4	2.000000e-1	THE1D-int,THE1D-int,THE1D-int,THE1D-int	VAMP7
GO Biological Process	GO:0007156	homophilic cell adhesion via plasma membrane adhesion molecules	19	5.498247e-4	1.000000e+0	3.733888e-1	1.488613e+0	5.105423e+1	76	2.730173e-2	4.064171e-2	62	2.652313e-5	3.422279e-1	5.519806e-3	2.255179e+0	1.285929e+1	29	153	1.860167e-2	1.895425e-1	THE1D-int,THE1D-int,THE1D-int,THE1D-int,THE1D-int,THE1D-int,THE1D-int,THE1D-int,THE1D-int,THE1D-int,THE1D-int,THE1D-int,THE1D-int,THE1D-int,THE1D-int,THE1D-int,THE1D-int,THE1D-int,THE1D-int,THE1D-int,THE1D-int,THE1D-int,THE1D-int,THE1D-int,THE1D-int,THE1D-int,THE1D-int,THE1D-int,THE1D-int,THE1D-int,THE1D-int,THE1D-int,THE1D-int,THE1D-int,THE1D-int,THE1D-int,THE1D-int,THE1D-int,THE1D-int,THE1D-int…	CADM1,CDH10,CDH12,CDH18,CDH19,CDH20,CDH6,CDH7,CDH8,CDH9,DCHS2,DSC3,FAT3,FAT4,GYPC,PCDH10,PCDH11X,PCDH11Y,PCDH15,PCDH18,PCDH19,PCDH20,PCDH7,PCDH9,PTPRM,PVRL3,ROBO1,ROBO2,TENM3
GO Biological Process	GO:0034197	triglyceride transport	20	5.873505e-4	1.000000e+0	3.789292e-1	7.618865e+0	6.562657e-1	5	3.509442e-4	2.673797e-3	936	5.947443e-2	1.000000e+0	8.198703e-1	4.759205e+0	4.202383e-1	2	5	1.282874e-3	4.000000e-1	THE1D-int,THE1D-int,THE1D-int,THE1D-int,THE1D-int	CD36,VAMP7
GO Biological Process	GO:0006683	galactosylceramide catabolic process	21	5.943732e-4	1.000000e+0	3.651999e-1	7.598601e+0	6.580159e-1	5	3.518802e-4	2.673797e-3	1106	8.404766e-2	1.000000e+0	9.805307e-1	1.189801e+1	8.404766e-2	1	1	6.414368e-4	1.000000e+0	THE1D-int,THE1D-int,THE1D-int,THE1D-int,THE1D-int	GALC
GO Biological Process	GO:0007416	synapse assembly	22	6.689328e-4	1.000000e+0	3.923291e-1	1.620969e+0	3.207958e+1	52	1.715485e-2	2.780749e-2	54	1.473691e-5	1.901503e-1	3.521303e-3	2.935873e+0	6.471670e+0	19	77	1.218730e-2	2.467532e-1	THE1D-int,THE1D-int,THE1D-int,THE1D-int,THE1D-int,THE1D-int,THE1D-int,THE1D-int,THE1D-int,THE1D-int,THE1D-int,THE1D-int,THE1D-int,THE1D-int,THE1D-int,THE1D-int,THE1D-int,THE1D-int,THE1D-int,THE1D-int,THE1D-int,THE1D-int,THE1D-int,THE1D-int,THE1D-int,THE1D-int,THE1D-int,THE1D-int,THE1D-int,THE1D-int,THE1D-int,THE1D-int,THE1D-int,THE1D-int,THE1D-int,THE1D-int,THE1D-int,THE1D-int,THE1D-int,THE1D-int…	APP,CDH9,DNM3,DRD1,FLRT3,FZD1,GPM6A,GRID2,IL1RAPL1,LPHN3,MAGI2,NLGN1,NLGN4X,NRXN1,PCLO,PLXND1,PTPRD,SLITRK1,SLITRK6
GO Biological Process	GO:0007157	heterophilic cell-cell adhesion via plasma membrane cell adhesion molecules	23	6.689814e-4	1.000000e+0	3.752986e-1	1.750559e+0	2.284985e+1	40	1.221917e-2	2.139037e-2	70	4.310040e-5	5.561245e-1	7.944635e-3	3.331443e+0	4.202383e+0	14	50	8.980115e-3	2.800000e-1	THE1D-int,THE1D-int,THE1D-int,THE1D-int,THE1D-int,THE1D-int,THE1D-int,THE1D-int,THE1D-int,THE1D-int,THE1D-int,THE1D-int,THE1D-int,THE1D-int,THE1D-int,THE1D-int,THE1D-int,THE1D-int,THE1D-int,THE1D-int,THE1D-int,THE1D-int,THE1D-int,THE1D-int,THE1D-int,THE1D-int,THE1D-int,THE1D-int,THE1D-int,THE1D-int,THE1D-int,THE1D-int,THE1D-int,THE1D-int,THE1D-int,THE1D-int,THE1D-int,THE1D-int,THE1D-int,THE1D-int	ALCAM,CADM1,CXADR,FAT4,GRID2,GYPC,IL1RAPL1,NLGN1,PTPRD,PVRL3,TENM1,TENM2,TENM3,VCAM1
GO Biological Process	GO:0001780	neutrophil homeostasis	24	7.148911e-4	1.000000e+0	3.843433e-1	3.527849e+0	2.834588e+0	10	1.515823e-3	5.347594e-3	824	4.541446e-2	1.000000e+0	7.111441e-1	3.569403e+0	8.404766e-1	3	10	1.924310e-3	3.000000e-1	THE1D-int,THE1D-int,THE1D-int,THE1D-int,THE1D-int,THE1D-int,THE1D-int,THE1D-int,THE1D-int,THE1D-int	ANXA1,IL6,PDE4B
GO Biological Process	GO:0042423	catecholamine biosynthetic process	25	8.008430e-4	1.000000e+0	4.133311e-1	2.546892e+0	6.282167e+0	16	3.359447e-3	8.556150e-3	238	2.675520e-3	1.000000e+0	1.450514e-1	3.966004e+0	1.512858e+0	6	18	3.848621e-3	3.333333e-1	THE1D-int,THE1D-int,THE1D-int,THE1D-int,THE1D-int,THE1D-int,THE1D-int,THE1D-int,THE1D-int,THE1D-int,THE1D-int,THE1D-int,THE1D-int,THE1D-int,THE1D-int,THE1D-int	AGTR2,GPR37,HAND2,NR4A2,SNCA,TGFB2
GO Biological Process	GO:0030820	regulation of cAMP catabolic process	26	8.255973e-4	1.000000e+0	4.097185e-1	1.682710e+1	1.782838e-1	3	9.533894e-5	1.604278e-3	2879	2.961524e-1	1.000000e+0	1.000000e+0	2.974503e+0	3.361906e-1	1	4	6.414368e-4	2.500000e-1	THE1D-int,THE1D-int,THE1D-int	EGLN1
GO Biological Process	GO:0000098	sulfur amino acid catabolic process	27	8.262274e-4	1.000000e+0	3.948449e-1	4.178069e+0	1.914760e+0	8	1.023936e-3	4.278075e-3	824	4.541446e-2	1.000000e+0	7.111441e-1	3.569403e+0	8.404766e-1	3	10	1.924310e-3	3.000000e-1	THE1D-int,THE1D-int,THE1D-int,THE1D-int,THE1D-int,THE1D-int,THE1D-int,THE1D-int	CDO1,CTH,MTRR
GO Biological Process	GO:0006635	fatty acid beta-oxidation	28	1.008990e-3	1.000000e+0	4.649642e-1	2.489979e+0	6.425758e+0	16	3.436234e-3	8.556150e-3	1430	1.027515e-1	1.000000e+0	9.271347e-1	1.669896e+0	4.790716e+0	8	57	5.131495e-3	1.403509e-1	THE1D-int,THE1D-int,THE1D-int,THE1D-int,THE1D-int,THE1D-int,THE1D-int,THE1D-int,THE1D-int,THE1D-int,THE1D-int,THE1D-int,THE1D-int,THE1D-int,THE1D-int,THE1D-int	ABCD2,ACOX2,CPT2,CROT,ECHDC1,ECI2,PEX2,PEX7
GO Biological Process	GO:0044524	protein sulfhydration	29	1.182975e-3	1.000000e+0	5.263423e-1	8.908217e+0	4.490236e-1	4	2.401196e-4	2.139037e-3	1106	8.404766e-2	1.000000e+0	9.805307e-1	1.189801e+1	8.404766e-2	1	1	6.414368e-4	1.000000e+0	THE1D-int,THE1D-int,THE1D-int,THE1D-int	CTH
GO Biological Process	GO:0071266	'de novo' L-methionine biosynthetic process	29	1.182975e-3	1.000000e+0	5.263423e-1	8.908217e+0	4.490236e-1	4	2.401196e-4	2.139037e-3	1106	8.404766e-2	1.000000e+0	9.805307e-1	1.189801e+1	8.404766e-2	1	1	6.414368e-4	1.000000e+0	THE1D-int,THE1D-int,THE1D-int,THE1D-int	CTH
GO Biological Process	GO:1904831	positive regulation of aortic smooth muscle cell differentiation	29	1.182975e-3	1.000000e+0	5.263423e-1	8.908217e+0	4.490236e-1	4	2.401196e-4	2.139037e-3	1106	8.404766e-2	1.000000e+0	9.805307e-1	1.189801e+1	8.404766e-2	1	1	6.414368e-4	1.000000e+0	THE1D-int,THE1D-int,THE1D-int,THE1D-int	CTH
GO Biological Process	GO:0018272	protein-pyridoxal-5-phosphate linkage via peptidyl-N6-pyridoxal phosphate-L-lysine	29	1.182975e-3	1.000000e+0	5.263423e-1	8.908217e+0	4.490236e-1	4	2.401196e-4	2.139037e-3	1106	8.404766e-2	1.000000e+0	9.805307e-1	1.189801e+1	8.404766e-2	1	1	6.414368e-4	1.000000e+0	THE1D-int,THE1D-int,THE1D-int,THE1D-int	CTH
GO Biological Process	GO:0032429	regulation of phospholipase A2 activity	33	1.191165e-3	1.000000e+0	4.657455e-1	3.075836e+0	3.576264e+0	11	1.912440e-3	5.882353e-3	824	4.541446e-2	1.000000e+0	7.111441e-1	3.569403e+0	8.404766e-1	3	10	1.924310e-3	3.000000e-1	THE1D-int,THE1D-int,THE1D-int,THE1D-int,THE1D-int,THE1D-int,THE1D-int,THE1D-int,THE1D-int,THE1D-int,THE1D-int	ANXA1,NMUR2,PLA2G1B
GO Biological Process	GO:1903335	regulation of vacuolar transport	34	1.228633e-3	1.000000e+0	4.662662e-1	8.816150e+0	4.537128e-1	4	2.426272e-4	2.139037e-3	3322	3.553219e-1	1.000000e+0	1.000000e+0	2.379602e+0	4.202383e-1	1	5	6.414368e-4	2.000000e-1	THE1D-int,THE1D-int,THE1D-int,THE1D-int	VAMP7
GO Biological Process	GO:0038113	interleukin-9-mediated signaling pathway	35	1.342123e-3	1.000000e+0	4.947832e-1	8.604690e+0	4.648628e-1	4	2.485897e-4	2.139037e-3	3322	3.553219e-1	1.000000e+0	1.000000e+0	2.379602e+0	4.202383e-1	1	5	6.414368e-4	2.000000e-1	THE1D-int,THE1D-int,THE1D-int,THE1D-int	IL9R
GO Biological Process	GO:0045964	positive regulation of dopamine metabolic process	36	1.374252e-3	1.000000e+0	4.925548e-1	5.083204e+0	1.180358e+0	6	6.312075e-4	3.208556e-3	3683	4.095202e-1	1.000000e+0	1.000000e+0	1.983002e+0	5.042859e-1	1	6	6.414368e-4	1.666667e-1	THE1D-int,THE1D-int,THE1D-int,THE1D-int,THE1D-int,THE1D-int	GPR37
GO Biological Process	GO:0070897	DNA-templated transcriptional preinitiation complex assembly	37	1.391693e-3	1.000000e+0	4.853247e-1	2.709732e+0	4.797523e+0	13	2.565520e-3	6.951872e-3	787	3.912789e-2	1.000000e+0	6.415085e-1	2.586524e+0	1.933096e+0	5	23	3.207184e-3	2.173913e-1	THE1D-int,THE1D-int,THE1D-int,THE1D-int,THE1D-int,THE1D-int,THE1D-int,THE1D-int,THE1D-int,THE1D-int,THE1D-int,THE1D-int,THE1D-int	BDP1,DACH1,DACH2,POLR1E,TAF1B
GO Biological Process	GO:0046477	glycosylceramide catabolic process	38	1.560227e-3	1.000000e+0	5.297792e-1	6.101983e+0	8.194058e-1	5	4.381849e-4	2.673797e-3	3683	4.095202e-1	1.000000e+0	1.000000e+0	1.983002e+0	5.042859e-1	1	6	6.414368e-4	1.666667e-1	THE1D-int,THE1D-int,THE1D-int,THE1D-int,THE1D-int	GALC
GO Biological Process	GO:0043985	histone H4-R3 methylation	39	1.576271e-3	1.000000e+0	5.215032e-1	4.945691e+0	1.213177e+0	6	6.487579e-4	3.208556e-3	3683	4.095202e-1	1.000000e+0	1.000000e+0	1.983002e+0	5.042859e-1	1	6	6.414368e-4	1.666667e-1	THE1D-int,THE1D-int,THE1D-int,THE1D-int,THE1D-int,THE1D-int	PRMT6
GO Biological Process	GO:0014839	myoblast migration involved in skeletal muscle regeneration	40	1.742631e-3	1.000000e+0	5.621292e-1	5.947952e+0	8.406255e-1	5	4.495323e-4	2.673797e-3	1796	1.610355e-1	1.000000e+0	1.000000e+0	5.949006e+0	1.680953e-1	1	2	6.414368e-4	5.000000e-1	THE1D-int,THE1D-int,THE1D-int,THE1D-int,THE1D-int	ANXA1
GO Biological Process	GO:0019677	NAD catabolic process	41	1.843052e-3	1.000000e+0	5.800220e-1	5.871164e+0	8.516199e-1	5	4.554117e-4	2.673797e-3	1106	8.404766e-2	1.000000e+0	9.805307e-1	1.189801e+1	8.404766e-2	1	1	6.414368e-4	1.000000e+0	THE1D-int,THE1D-int,THE1D-int,THE1D-int,THE1D-int	NUDT12
GO Biological Process	GO:0050667	homocysteine metabolic process	42	1.897782e-3	1.000000e+0	5.830257e-1	3.087985e+0	3.238358e+0	10	1.731742e-3	5.347594e-3	468	1.420988e-2	1.000000e+0	3.917737e-1	3.966004e+0	1.008572e+0	4	12	2.565747e-3	3.333333e-1	THE1D-int,THE1D-int,THE1D-int,THE1D-int,THE1D-int,THE1D-int,THE1D-int,THE1D-int,THE1D-int,THE1D-int	CTH,MTRR,MUT,NOX4
GO Biological Process	GO:0018149	peptide cross-linking	43	1.909635e-3	1.000000e+0	5.730237e-1	2.267176e+0	7.498316e+0	17	4.009795e-3	9.090909e-3	2334	2.246882e-1	1.000000e+0	1.000000e+0	1.411628e+0	4.958812e+0	7	59	4.490058e-3	1.186441e-1	THE1D-int,THE1D-int,THE1D-int,THE1D-int,THE1D-int,THE1D-int,THE1D-int,THE1D-int,THE1D-int,THE1D-int,THE1D-int,THE1D-int,THE1D-int,THE1D-int,THE1D-int,THE1D-int,THE1D-int	ANXA1,DCN,EGFLAM,F13A1,LELP1,SPOCK3,TGM2
GO Biological Process	GO:0009257	10-formyltetrahydrofolate biosynthetic process	44	2.008798e-3	1.000000e+0	5.890800e-1	7.696141e+0	5.197410e-1	4	2.779364e-4	2.139037e-3	1796	1.610355e-1	1.000000e+0	1.000000e+0	5.949006e+0	1.680953e-1	1	2	6.414368e-4	5.000000e-1	THE1D-int,THE1D-int,THE1D-int,THE1D-int	MTHFD1L
GO Biological Process	GO:0006742	NADP catabolic process	45	2.079766e-3	1.000000e+0	5.963382e-1	5.708392e+0	8.759035e-1	5	4.683976e-4	2.673797e-3	1796	1.610355e-1	1.000000e+0	1.000000e+0	5.949006e+0	1.680953e-1	1	2	6.414368e-4	5.000000e-1	THE1D-int,THE1D-int,THE1D-int,THE1D-int,THE1D-int	NUDT12
GO Biological Process	GO:0050482	arachidonic acid secretion	46	2.114470e-3	1.000000e+0	5.931088e-1	2.855273e+0	3.852521e+0	11	2.060171e-3	5.882353e-3	3312	3.517543e-1	1.000000e+0	1.000000e+0	1.427761e+0	2.101191e+0	3	25	1.924310e-3	1.200000e-1	THE1D-int,THE1D-int,THE1D-int,THE1D-int,THE1D-int,THE1D-int,THE1D-int,THE1D-int,THE1D-int,THE1D-int,THE1D-int	ANXA1,NMUR2,PLA2G1B
GO Biological Process	GO:0071492	cellular response to UV-A	47	2.124671e-3	1.000000e+0	5.832900e-1	5.680014e+0	8.802795e-1	5	4.707377e-4	2.673797e-3	2358	2.315561e-1	1.000000e+0	1.000000e+0	3.966004e+0	2.521430e-1	1	3	6.414368e-4	3.333333e-1	THE1D-int,THE1D-int,THE1D-int,THE1D-int,THE1D-int	MME
GO Biological Process	GO:0033238	regulation of cellular amine metabolic process	48	2.185502e-3	1.000000e+0	5.874903e-1	2.037812e+0	1.030517e+1	21	5.510787e-3	1.122995e-2	3269	3.322088e-1	1.000000e+0	1.000000e+0	1.220309e+0	6.555717e+0	8	78	5.131495e-3	1.025641e-1	THE1D-int,THE1D-int,THE1D-int,THE1D-int,THE1D-int,THE1D-int,THE1D-int,THE1D-int,THE1D-int,THE1D-int,THE1D-int,THE1D-int,THE1D-int,THE1D-int,THE1D-int,THE1D-int,THE1D-int,THE1D-int,THE1D-int,THE1D-int,THE1D-int	DRD1,GPR37,HTR1A,NR4A2,PARK2,PSMA2,SNCA,TACR3
GO Biological Process	GO:0019343	cysteine biosynthetic process via cystathionine	49	2.223833e-3	1.000000e+0	5.855942e-1	7.480997e+0	5.346881e-1	4	2.859295e-4	2.139037e-3	1796	1.610355e-1	1.000000e+0	1.000000e+0	5.949006e+0	1.680953e-1	1	2	6.414368e-4	5.000000e-1	THE1D-int,THE1D-int,THE1D-int,THE1D-int	CTH
GO Biological Process	GO:1902916	positive regulation of protein polyubiquitination	50	2.231216e-3	1.000000e+0	5.757876e-1	4.610559e+0	1.301361e+0	6	6.959147e-4	3.208556e-3	824	4.541446e-2	1.000000e+0	7.111441e-1	3.569403e+0	8.404766e-1	3	10	1.924310e-3	3.000000e-1	THE1D-int,THE1D-int,THE1D-int,THE1D-int,THE1D-int,THE1D-int	BIRC2,FBXO4,PARK2
GO Biological Process	GO:0019800	peptide cross-linking via chondroitin 4-sulfate glycosaminoglycan	51	2.231408e-3	1.000000e+0	5.645462e-1	3.252251e+0	2.767314e+0	9	1.479847e-3	4.812834e-3	403	9.762348e-3	1.000000e+0	3.125647e-1	5.949006e+0	5.042859e-1	3	6	1.924310e-3	5.000000e-1	THE1D-int,THE1D-int,THE1D-int,THE1D-int,THE1D-int,THE1D-int,THE1D-int,THE1D-int,THE1D-int	DCN,EGFLAM,SPOCK3
GO Biological Process	GO:0097164	ammonium ion metabolic process	52	2.246301e-3	1.000000e+0	5.573850e-1	1.567214e+0	2.998953e+1	47	1.603718e-2	2.513369e-2	1101	8.179478e-2	1.000000e+0	9.585813e-1	1.380432e+0	1.521263e+1	21	181	1.347017e-2	1.160221e-1	THE1D-int,THE1D-int,THE1D-int,THE1D-int,THE1D-int,THE1D-int,THE1D-int,THE1D-int,THE1D-int,THE1D-int,THE1D-int,THE1D-int,THE1D-int,THE1D-int,THE1D-int,THE1D-int,THE1D-int,THE1D-int,THE1D-int,THE1D-int,THE1D-int,THE1D-int,THE1D-int,THE1D-int,THE1D-int,THE1D-int,THE1D-int,THE1D-int,THE1D-int,THE1D-int,THE1D-int,THE1D-int,THE1D-int,THE1D-int,THE1D-int,THE1D-int,THE1D-int,THE1D-int,THE1D-int,THE1D-int…	AGTR2,BCHE,BTBD9,CROT,DRD1,ENPP6,GPR37,HNMT,HTR1A,LPIN1,NR4A2,PARK2,PCTP,PLA2G1B,RNF180,SGPP2,SLC44A5,SNCA,SNCAIP,TGFB2,TMLHE
GO Biological Process	GO:0045081	negative regulation of interleukin-10 biosynthetic process	53	2.279781e-3	1.000000e+0	5.550191e-1	4.590400e+0	1.307076e+0	6	6.989710e-4	3.208556e-3	1106	8.404766e-2	1.000000e+0	9.805307e-1	1.189801e+1	8.404766e-2	1	1	6.414368e-4	1.000000e+0	THE1D-int,THE1D-int,THE1D-int,THE1D-int,THE1D-int,THE1D-int	TRIB2
GO Biological Process	GO:0018352	protein-pyridoxal-5-phosphate linkage	54	2.299277e-3	1.000000e+0	5.493995e-1	7.411587e+0	5.396955e-1	4	2.886072e-4	2.139037e-3	1796	1.610355e-1	1.000000e+0	1.000000e+0	5.949006e+0	1.680953e-1	1	2	6.414368e-4	5.000000e-1	THE1D-int,THE1D-int,THE1D-int,THE1D-int	CTH
GO Biological Process	GO:1902914	regulation of protein polyubiquitination	55	2.315693e-3	1.000000e+0	5.432616e-1	3.233997e+0	2.782934e+0	9	1.488200e-3	4.812834e-3	790	3.991818e-2	1.000000e+0	6.519801e-1	2.974503e+0	1.344763e+0	4	16	2.565747e-3	2.500000e-1	THE1D-int,THE1D-int,THE1D-int,THE1D-int,THE1D-int,THE1D-int,THE1D-int,THE1D-int,THE1D-int	BIRC2,FBXO4,PARK2,SASH1
GO Biological Process	GO:0046716	muscle cell cellular homeostasis	56	2.345707e-3	1.000000e+0	5.404760e-1	2.361662e+0	6.351460e+0	15	3.396503e-3	8.021390e-3	152	8.505696e-4	1.000000e+0	7.220329e-2	4.164304e+0	1.680953e+0	7	20	4.490058e-3	3.500000e-1	THE1D-int,THE1D-int,THE1D-int,THE1D-int,THE1D-int,THE1D-int,THE1D-int,THE1D-int,THE1D-int,THE1D-int,THE1D-int,THE1D-int,THE1D-int,THE1D-int,THE1D-int	DMD,IL6,LAMP2,LARGE,MSTN,SGCZ,TRIM32
GO Biological Process	GO:0070814	hydrogen sulfide biosynthetic process	57	2.551402e-3	1.000000e+0	5.775568e-1	7.198755e+0	5.556516e-1	4	2.971399e-4	2.139037e-3	2358	2.315561e-1	1.000000e+0	1.000000e+0	3.966004e+0	2.521430e-1	1	3	6.414368e-4	3.333333e-1	THE1D-int,THE1D-int,THE1D-int,THE1D-int	CTH
GO Biological Process	GO:0043403	skeletal muscle tissue regeneration	58	2.670768e-3	1.000000e+0	5.941538e-1	2.256242e+0	7.091437e+0	16	3.792212e-3	8.556150e-3	1767	1.536967e-1	1.000000e+0	1.000000e+0	1.903682e+0	2.101191e+0	4	25	2.565747e-3	1.600000e-1	THE1D-int,THE1D-int,THE1D-int,THE1D-int,THE1D-int,THE1D-int,THE1D-int,THE1D-int,THE1D-int,THE1D-int,THE1D-int,THE1D-int,THE1D-int,THE1D-int,THE1D-int,THE1D-int	ANXA1,EYS,LARGE,MSTN
GO Biological Process	GO:0001189	RNA polymerase I transcriptional preinitiation complex assembly at the promoter for the nuclear large rRNA transcript	59	2.730522e-3	1.000000e+0	5.971513e-1	1.103634e+1	2.718293e-1	3	1.453632e-4	1.604278e-3	337	7.059858e-3	1.000000e+0	2.703067e-1	1.189801e+1	1.680953e-1	2	2	1.282874e-3	1.000000e+0	THE1D-int,THE1D-int,THE1D-int	POLR1E,TAF1B
GO Biological Process	GO:0006853	carnitine shuttle	60	2.859872e-3	1.000000e+0	6.150155e-1	3.809052e+0	1.837728e+0	7	9.827420e-4	3.743316e-3	419	1.013864e-2	1.000000e+0	3.122169e-1	4.326550e+0	9.245242e-1	4	11	2.565747e-3	3.636364e-1	THE1D-int,THE1D-int,THE1D-int,THE1D-int,THE1D-int,THE1D-int,THE1D-int	CPT2,MID1IP1,PRKAA2,PRKAG2
GO Biological Process	GO:1902001	fatty acid transmembrane transport	61	3.100082e-3	1.000000e+0	6.557436e-1	3.752919e+0	1.865215e+0	7	9.974410e-4	3.743316e-3	468	1.420988e-2	1.000000e+0	3.917737e-1	3.966004e+0	1.008572e+0	4	12	2.565747e-3	3.333333e-1	THE1D-int,THE1D-int,THE1D-int,THE1D-int,THE1D-int,THE1D-int,THE1D-int	CPT2,MID1IP1,PRKAA2,PRKAG2
GO Biological Process	GO:0033240	positive regulation of cellular amine metabolic process	62	3.105922e-3	1.000000e+0	6.463824e-1	4.308392e+0	1.392631e+0	6	7.447225e-4	3.208556e-3	4525	5.462898e-1	1.000000e+0	1.000000e+0	1.322001e+0	7.564289e-1	1	9	6.414368e-4	1.111111e-1	THE1D-int,THE1D-int,THE1D-int,THE1D-int,THE1D-int,THE1D-int	GPR37
GO Biological Process	GO:0071493	cellular response to UV-B	63	3.198568e-3	1.000000e+0	6.550972e-1	5.158762e+0	9.692247e-1	5	5.183020e-4	2.673797e-3	4284	5.046378e-1	1.000000e+0	1.000000e+0	1.487251e+0	6.723813e-1	1	8	6.414368e-4	1.250000e-1	THE1D-int,THE1D-int,THE1D-int,THE1D-int,THE1D-int	MME
GO Biological Process	GO:0072526	pyridine-containing compound catabolic process	64	3.282616e-3	1.000000e+0	6.618062e-1	5.127091e+0	9.752118e-1	5	5.215036e-4	2.673797e-3	3322	3.553219e-1	1.000000e+0	1.000000e+0	2.379602e+0	4.202383e-1	1	5	6.414368e-4	2.000000e-1	THE1D-int,THE1D-int,THE1D-int,THE1D-int,THE1D-int	NUDT12
GO Biological Process	GO:0060122	inner ear receptor stereocilium organization	65	3.319716e-3	1.000000e+0	6.589892e-1	2.688459e+0	4.091564e+0	11	2.188002e-3	5.882353e-3	844	4.612156e-2	1.000000e+0	7.051025e-1	2.478752e+0	2.017144e+0	5	24	3.207184e-3	2.083333e-1	THE1D-int,THE1D-int,THE1D-int,THE1D-int,THE1D-int,THE1D-int,THE1D-int,THE1D-int,THE1D-int,THE1D-int,THE1D-int	FAT4,GRXCR1,HES1,LHFPL5,SEC24B
GO Biological Process	GO:0036481	intrinsic apoptotic signaling pathway in response to hydrogen peroxide	66	3.450099e-3	1.000000e+0	6.744944e-1	1.014902e+1	2.955952e-1	3	1.580723e-4	1.604278e-3	1796	1.610355e-1	1.000000e+0	1.000000e+0	5.949006e+0	1.680953e-1	1	2	6.414368e-4	5.000000e-1	THE1D-int,THE1D-int,THE1D-int	PDCD10
GO Biological Process	GO:0051383	kinetochore organization	67	3.469605e-3	1.000000e+0	6.681838e-1	2.834204e+0	3.528327e+0	10	1.886806e-3	5.347594e-3	677	3.201069e-2	1.000000e+0	6.100944e-1	3.172803e+0	1.260715e+0	4	15	2.565747e-3	2.666667e-1	THE1D-int,THE1D-int,THE1D-int,THE1D-int,THE1D-int,THE1D-int,THE1D-int,THE1D-int,THE1D-int,THE1D-int	CENPC,CENPE,CENPW,SMC2
GO Biological Process	GO:0051382	kinetochore assembly	68	3.550834e-3	1.000000e+0	6.737708e-1	3.294800e+0	2.428068e+0	8	1.298432e-3	4.278075e-3	906	5.864289e-2	1.000000e+0	8.351757e-1	3.244912e+0	9.245242e-1	3	11	1.924310e-3	2.727273e-1	THE1D-int,THE1D-int,THE1D-int,THE1D-int,THE1D-int,THE1D-int,THE1D-int,THE1D-int	CENPC,CENPE,CENPW
GO Biological Process	GO:0032431	activation of phospholipase A2 activity	69	3.602973e-3	1.000000e+0	6.737560e-1	4.177855e+0	1.436144e+0	6	7.679912e-4	3.208556e-3	737	3.776698e-2	1.000000e+0	6.612040e-1	5.949006e+0	3.361906e-1	2	4	1.282874e-3	5.000000e-1	THE1D-int,THE1D-int,THE1D-int,THE1D-int,THE1D-int,THE1D-int	NMUR2,PLA2G1B
GO Biological Process	GO:1903588	negative regulation of blood vessel endothelial cell proliferation involved in sprouting angiogenesis	70	3.605360e-3	1.000000e+0	6.645709e-1	9.989597e+0	3.003124e-1	3	1.605949e-4	1.604278e-3	2358	2.315561e-1	1.000000e+0	1.000000e+0	3.966004e+0	2.521430e-1	1	3	6.414368e-4	3.333333e-1	THE1D-int,THE1D-int,THE1D-int	PDCD10
GO Biological Process	GO:0007193	adenylate cyclase-inhibiting G-protein coupled receptor signaling pathway	71	3.668622e-3	1.000000e+0	6.667075e-1	1.598360e+0	2.440000e+1	39	1.304813e-2	2.085561e-2	44	6.393473e-6	8.249498e-2	1.874886e-3	3.096743e+0	6.135479e+0	19	73	1.218730e-2	2.602740e-1	THE1D-int,THE1D-int,THE1D-int,THE1D-int,THE1D-int,THE1D-int,THE1D-int,THE1D-int,THE1D-int,THE1D-int,THE1D-int,THE1D-int,THE1D-int,THE1D-int,THE1D-int,THE1D-int,THE1D-int,THE1D-int,THE1D-int,THE1D-int,THE1D-int,THE1D-int,THE1D-int,THE1D-int,THE1D-int,THE1D-int,THE1D-int,THE1D-int,THE1D-int,THE1D-int,THE1D-int,THE1D-int,THE1D-int,THE1D-int,THE1D-int,THE1D-int,THE1D-int,THE1D-int,THE1D-int	ADCY8,ADRA2A,GNAI1,GNAL,GPR37,GRM1,GRM3,GRM7,GRM8,HTR1A,HTR1B,HTR1E,HTR1F,HTR7,NPR3,NPY2R,OPRM1,RGS1,S1PR1
GO Biological Process	GO:0050908	detection of light stimulus involved in visual perception	72	3.682553e-3	1.000000e+0	6.599442e-1	2.809840e+0	3.558922e+0	10	1.903167e-3	5.347594e-3	3617	3.942280e-1	1.000000e+0	1.000000e+0	1.487251e+0	1.344763e+0	2	16	1.282874e-3	1.250000e-1	THE1D-int,THE1D-int,THE1D-int,THE1D-int,THE1D-int,THE1D-int,THE1D-int,THE1D-int,THE1D-int,THE1D-int	EYS,GUCY2F
GO Biological Process	GO:0060455	negative regulation of gastric acid secretion	73	4.174057e-3	1.000000e+0	7.377789e-1	6.262722e+0	6.386999e-1	4	3.415508e-4	2.139037e-3	3322	3.553219e-1	1.000000e+0	1.000000e+0	2.379602e+0	4.202383e-1	1	5	6.414368e-4	2.000000e-1	THE1D-int,THE1D-int,THE1D-int,THE1D-int	PTGER3
GO Biological Process	GO:0009062	fatty acid catabolic process	74	4.177964e-3	1.000000e+0	7.284901e-1	1.891063e+0	1.163367e+1	22	6.221214e-3	1.176471e-2	647	2.700709e-2	1.000000e+0	5.385973e-1	1.798537e+0	7.228099e+0	13	86	8.338679e-3	1.511628e-1	THE1D-int,THE1D-int,THE1D-int,THE1D-int,THE1D-int,THE1D-int,THE1D-int,THE1D-int,THE1D-int,THE1D-int,THE1D-int,THE1D-int,THE1D-int,THE1D-int,THE1D-int,THE1D-int,THE1D-int,THE1D-int,THE1D-int,THE1D-int,THE1D-int,THE1D-int	ABCD2,ACOX2,CPT2,CROT,CYP4A11,ECHDC1,ECI2,HACL1,HAO1,LPIN1,MUT,PEX2,PEX7
GO Biological Process	GO:0018958	phenol-containing compound metabolic process	75	4.313077e-3	1.000000e+0	7.420218e-1	1.615928e+0	2.227822e+1	36	1.191348e-2	1.925134e-2	150	7.672222e-4	1.000000e+0	6.599645e-2	2.409724e+0	6.639765e+0	16	79	1.026299e-2	2.025316e-1	THE1D-int,THE1D-int,THE1D-int,THE1D-int,THE1D-int,THE1D-int,THE1D-int,THE1D-int,THE1D-int,THE1D-int,THE1D-int,THE1D-int,THE1D-int,THE1D-int,THE1D-int,THE1D-int,THE1D-int,THE1D-int,THE1D-int,THE1D-int,THE1D-int,THE1D-int,THE1D-int,THE1D-int,THE1D-int,THE1D-int,THE1D-int,THE1D-int,THE1D-int,THE1D-int,THE1D-int,THE1D-int,THE1D-int,THE1D-int,THE1D-int,THE1D-int	AGTR2,BTBD9,DIO2,DIO3,DRD1,GPR37,HAND2,HTR1A,NR4A2,PARK2,RNF180,SNCA,SNCAIP,SULT1B1,TGFB2,TYRP1
GO Biological Process	GO:0032309	icosanoid secretion	76	4.347105e-3	1.000000e+0	7.380355e-1	2.468403e+0	4.861443e+0	12	2.599702e-3	6.417112e-3	2265	2.053154e-1	1.000000e+0	1.000000e+0	1.699716e+0	2.353334e+0	4	28	2.565747e-3	1.428571e-1	THE1D-int,THE1D-int,THE1D-int,THE1D-int,THE1D-int,THE1D-int,THE1D-int,THE1D-int,THE1D-int,THE1D-int,THE1D-int,THE1D-int	ABCC4,ANXA1,NMUR2,PLA2G1B
GO Biological Process	GO:1904140	negative regulation of microglial cell migration	77	4.475369e-3	1.000000e+0	7.499440e-1	2.046002e+1	9.775162e-2	2	5.227359e-5	1.069519e-3	1106	8.404766e-2	1.000000e+0	9.805307e-1	1.189801e+1	8.404766e-2	1	1	6.414368e-4	1.000000e+0	THE1D-int,THE1D-int	STAP1
GO Biological Process	GO:1904151	positive regulation of microglial cell mediated cytotoxicity	77	4.475369e-3	1.000000e+0	7.499440e-1	2.046002e+1	9.775162e-2	2	5.227359e-5	1.069519e-3	1106	8.404766e-2	1.000000e+0	9.805307e-1	1.189801e+1	8.404766e-2	1	1	6.414368e-4	1.000000e+0	THE1D-int,THE1D-int	STAP1
GO Biological Process	GO:1903997	positive regulation of non-membrane spanning protein tyrosine kinase activity	77	4.475369e-3	1.000000e+0	7.499440e-1	2.046002e+1	9.775162e-2	2	5.227359e-5	1.069519e-3	1106	8.404766e-2	1.000000e+0	9.805307e-1	1.189801e+1	8.404766e-2	1	1	6.414368e-4	1.000000e+0	THE1D-int,THE1D-int	STAP1
GO Biological Process	GO:0019919	peptidyl-arginine methylation, to asymmetrical-dimethyl arginine	80	4.490148e-3	1.000000e+0	7.242047e-1	3.989839e+0	1.503820e+0	6	8.041818e-4	3.208556e-3	4031	4.591647e-1	1.000000e+0	1.000000e+0	1.699716e+0	5.883336e-1	1	7	6.414368e-4	1.428571e-1	THE1D-int,THE1D-int,THE1D-int,THE1D-int,THE1D-int,THE1D-int	PRMT6
GO Biological Process	GO:0071104	response to interleukin-9	81	4.540450e-3	1.000000e+0	7.232769e-1	6.113777e+0	6.542600e-1	4	3.498717e-4	2.139037e-3	3683	4.095202e-1	1.000000e+0	1.000000e+0	1.983002e+0	5.042859e-1	1	6	6.414368e-4	1.666667e-1	THE1D-int,THE1D-int,THE1D-int,THE1D-int	IL9R
GO Biological Process	GO:0019346	transsulfuration	82	4.704696e-3	1.000000e+0	7.403011e-1	6.051791e+0	6.609614e-1	4	3.534553e-4	2.139037e-3	2879	2.961524e-1	1.000000e+0	1.000000e+0	2.974503e+0	3.361906e-1	1	4	6.414368e-4	2.500000e-1	THE1D-int,THE1D-int,THE1D-int,THE1D-int	CTH
GO Biological Process	GO:0035508	positive regulation of myosin-light-chain-phosphatase activity	83	4.767930e-3	1.000000e+0	7.412121e-1	9.029910e+0	3.322292e-1	3	1.776627e-4	1.604278e-3	1106	8.404766e-2	1.000000e+0	9.805307e-1	1.189801e+1	8.404766e-2	1	1	6.414368e-4	1.000000e+0	THE1D-int,THE1D-int,THE1D-int	PPP1R12A
GO Biological Process	GO:0009069	serine family amino acid metabolic process	84	4.904952e-3	1.000000e+0	7.534357e-1	2.247996e+0	6.227769e+0	14	3.330358e-3	7.486631e-3	808	4.168603e-2	1.000000e+0	6.656867e-1	2.135541e+0	3.277859e+0	7	39	4.490058e-3	1.794872e-1	THE1D-int,THE1D-int,THE1D-int,THE1D-int,THE1D-int,THE1D-int,THE1D-int,THE1D-int,THE1D-int,THE1D-int,THE1D-int,THE1D-int,THE1D-int,THE1D-int	CDO1,CTH,GCLC,GCLM,MTRR,PSAT1,SEPSECS
GO Biological Process	GO:0019344	cysteine biosynthetic process	85	5.041833e-3	1.000000e+0	7.653502e-1	5.932606e+0	6.742400e-1	4	3.605561e-4	2.139037e-3	2358	2.315561e-1	1.000000e+0	1.000000e+0	3.966004e+0	2.521430e-1	1	3	6.414368e-4	3.333333e-1	THE1D-int,THE1D-int,THE1D-int,THE1D-int	CTH
GO Biological Process	GO:0031394	positive regulation of prostaglandin biosynthetic process	86	5.176756e-3	1.000000e+0	7.766940e-1	3.871720e+0	1.549699e+0	6	8.287161e-4	3.208556e-3	737	3.776698e-2	1.000000e+0	6.612040e-1	5.949006e+0	3.361906e-1	2	4	1.282874e-3	5.000000e-1	THE1D-int,THE1D-int,THE1D-int,THE1D-int,THE1D-int,THE1D-int	ANXA1,PTGS2
GO Biological Process	GO:0051344	negative regulation of cyclic-nucleotide phosphodiesterase activity	87	5.365527e-3	1.000000e+0	7.957632e-1	8.650408e+0	3.468044e-1	3	1.854569e-4	1.604278e-3	3322	3.553219e-1	1.000000e+0	1.000000e+0	2.379602e+0	4.202383e-1	1	5	6.414368e-4	2.000000e-1	THE1D-int,THE1D-int,THE1D-int	EGLN1
GO Biological Process	GO:0036292	DNA rewinding	88	5.409917e-3	1.000000e+0	7.932291e-1	4.547101e+0	1.099602e+0	5	5.880223e-4	2.673797e-3	1796	1.610355e-1	1.000000e+0	1.000000e+0	5.949006e+0	1.680953e-1	1	2	6.414368e-4	5.000000e-1	THE1D-int,THE1D-int,THE1D-int,THE1D-int,THE1D-int	ANXA1
GO Biological Process	GO:0032516	positive regulation of phosphoprotein phosphatase activity	89	5.502944e-3	1.000000e+0	7.978032e-1	2.297977e+0	5.657150e+0	13	3.025214e-3	6.951872e-3	465	1.412157e-2	1.000000e+0	3.918508e-1	3.305003e+0	1.512858e+0	5	18	3.207184e-3	2.777778e-1	THE1D-int,THE1D-int,THE1D-int,THE1D-int,THE1D-int,THE1D-int,THE1D-int,THE1D-int,THE1D-int,THE1D-int,THE1D-int,THE1D-int,THE1D-int	AGTR2,ITGA1,MAGI2,PPP1R12A,SLC39A10
GO Biological Process	GO:0070459	prolactin secretion	90	5.589594e-3	1.000000e+0	8.013615e-1	4.511083e+0	1.108381e+0	5	5.927172e-4	2.673797e-3	2879	2.961524e-1	1.000000e+0	1.000000e+0	2.974503e+0	3.361906e-1	1	4	6.414368e-4	2.500000e-1	THE1D-int,THE1D-int,THE1D-int,THE1D-int,THE1D-int	ANXA1
GO Biological Process	GO:0097069	cellular response to thyroxine stimulus	91	5.821497e-3	1.000000e+0	8.254371e-1	8.396806e+0	3.572787e-1	3	1.910581e-4	1.604278e-3	337	7.059858e-3	1.000000e+0	2.703067e-1	1.189801e+1	1.680953e-1	2	2	1.282874e-3	1.000000e+0	THE1D-int,THE1D-int,THE1D-int	GCLC,GCLM
GO Biological Process	GO:0045074	regulation of interleukin-10 biosynthetic process	92	5.870689e-3	1.000000e+0	8.233641e-1	3.769463e+0	1.591738e+0	6	8.511971e-4	3.208556e-3	2358	2.315561e-1	1.000000e+0	1.000000e+0	3.966004e+0	2.521430e-1	1	3	6.414368e-4	3.333333e-1	THE1D-int,THE1D-int,THE1D-int,THE1D-int,THE1D-int,THE1D-int	TRIB2
GO Biological Process	GO:0006123	mitochondrial electron transport, cytochrome c to oxygen	93	5.893291e-3	1.000000e+0	8.176466e-1	2.483863e+0	4.428586e+0	11	2.368228e-3	5.882353e-3	690	3.282152e-2	1.000000e+0	6.137624e-1	2.704094e+0	1.849048e+0	5	22	3.207184e-3	2.272727e-1	THE1D-int,THE1D-int,THE1D-int,THE1D-int,THE1D-int,THE1D-int,THE1D-int,THE1D-int,THE1D-int,THE1D-int,THE1D-int	COX10,COX5B,COX7C,COX8C,NDUFA4
GO Biological Process	GO:1990256	signal clustering	94	5.969810e-3	1.000000e+0	8.194517e-1	5.650022e+0	7.079619e-1	4	3.785892e-4	2.139037e-3	1106	8.404766e-2	1.000000e+0	9.805307e-1	1.189801e+1	8.404766e-2	1	1	6.414368e-4	1.000000e+0	THE1D-int,THE1D-int,THE1D-int,THE1D-int	SEMA5A
GO Biological Process	GO:0019530	taurine metabolic process	95	5.976501e-3	1.000000e+0	8.117347e-1	4.438004e+0	1.126633e+0	5	6.024773e-4	2.673797e-3	1298	8.433047e-2	1.000000e+0	8.383020e-1	3.966004e+0	5.042859e-1	2	6	1.282874e-3	3.333333e-1	THE1D-int,THE1D-int,THE1D-int,THE1D-int,THE1D-int	CDO1,GHR
GO Biological Process	GO:0035507	regulation of myosin-light-chain-phosphatase activity	96	6.023736e-3	1.000000e+0	8.096278e-1	3.748789e+0	1.600517e+0	6	8.558913e-4	3.208556e-3	1480	1.116532e-1	1.000000e+0	9.734198e-1	3.399432e+0	5.883336e-1	2	7	1.282874e-3	2.857143e-1	THE1D-int,THE1D-int,THE1D-int,THE1D-int,THE1D-int,THE1D-int	NUAK1,PPP1R12A
GO Biological Process	GO:0097350	neutrophil clearance	97	6.142999e-3	1.000000e+0	8.171455e-1	4.408272e+0	1.134231e+0	5	6.065408e-4	2.673797e-3	2879	2.961524e-1	1.000000e+0	1.000000e+0	2.974503e+0	3.361906e-1	1	4	6.414368e-4	2.500000e-1	THE1D-int,THE1D-int,THE1D-int,THE1D-int,THE1D-int	ANXA1
GO Biological Process	GO:1902035	positive regulation of hematopoietic stem cell proliferation	98	6.196499e-3	1.000000e+0	8.158513e-1	4.398922e+0	1.136642e+0	5	6.078300e-4	2.673797e-3	936	5.947443e-2	1.000000e+0	8.198703e-1	4.759205e+0	4.202383e-1	2	5	1.282874e-3	4.000000e-1	THE1D-int,THE1D-int,THE1D-int,THE1D-int,THE1D-int	KITLG,N4BP2L2
GO Biological Process	GO:0046479	glycosphingolipid catabolic process	99	6.304286e-3	1.000000e+0	8.216586e-1	4.380372e+0	1.141455e+0	5	6.104040e-4	2.673797e-3	5142	6.513958e-1	1.000000e+0	1.000000e+0	9.915010e-1	1.008572e+0	1	12	6.414368e-4	8.333333e-2	THE1D-int,THE1D-int,THE1D-int,THE1D-int,THE1D-int	GALC
GO Biological Process	GO:0035247	peptidyl-arginine omega-N-methylation	100	6.350514e-3	1.000000e+0	8.194068e-1	3.706609e+0	1.618730e+0	6	8.656312e-4	3.208556e-3	4756	5.844416e-1	1.000000e+0	1.000000e+0	1.189801e+0	8.404766e-1	1	10	6.414368e-4	1.000000e-1	THE1D-int,THE1D-int,THE1D-int,THE1D-int,THE1D-int,THE1D-int	PRMT6
GO Biological Process	GO:0050808	synapse organization	101	6.401539e-3	1.000000e+0	8.178125e-1	1.343590e+0	5.805341e+1	78	3.104460e-2	4.171123e-2	25	9.052781e-7	1.168080e-2	4.672321e-4	2.436942e+0	1.395191e+1	34	166	2.180885e-2	2.048193e-1	THE1D-int,THE1D-int,THE1D-int,THE1D-int,THE1D-int,THE1D-int,THE1D-int,THE1D-int,THE1D-int,THE1D-int,THE1D-int,THE1D-int,THE1D-int,THE1D-int,THE1D-int,THE1D-int,THE1D-int,THE1D-int,THE1D-int,THE1D-int,THE1D-int,THE1D-int,THE1D-int,THE1D-int,THE1D-int,THE1D-int,THE1D-int,THE1D-int,THE1D-int,THE1D-int,THE1D-int,THE1D-int,THE1D-int,THE1D-int,THE1D-int,THE1D-int,THE1D-int,THE1D-int,THE1D-int,THE1D-int…	APP,BAI3,CACNB4,CDH9,CHRNA7,CTNNB1,CTNND2,CYFIP1,DKK1,DNM3,DRD1,FLRT3,FZD1,GDNF,GPHN,GPM6A,GRID2,IL1RAPL1,LPHN3,MAGI2,MUSK,NLGN1,NLGN4X,NRXN1,PCLO,PDZRN3,PLXND1,PTPRD,RELN,SLITRK1,SLITRK6,SNCA,UTRN,ZC4H2
GO Biological Process	GO:0007413	axonal fasciculation	102	6.447191e-3	1.000000e+0	8.155697e-1	1.880822e+0	1.063365e+1	20	5.686443e-3	1.069519e-2	289	4.828870e-3	1.000000e+0	2.155948e-1	3.569403e+0	1.680953e+0	6	20	3.848621e-3	3.000000e-1	THE1D-int,THE1D-int,THE1D-int,THE1D-int,THE1D-int,THE1D-int,THE1D-int,THE1D-int,THE1D-int,THE1D-int,THE1D-int,THE1D-int,THE1D-int,THE1D-int,THE1D-int,THE1D-int,THE1D-int,THE1D-int,THE1D-int,THE1D-int	EPHA3,EPHA4,NCAM2,NDN,SEMA3A,SEMA5A
GO Biological Process	GO:0006311	meiotic gene conversion	103	6.555252e-3	1.000000e+0	8.211885e-1	3.681439e+0	1.629797e+0	6	8.715493e-4	3.208556e-3	213	2.221496e-3	1.000000e+0	1.345726e-1	8.923509e+0	3.361906e-1	3	4	1.924310e-3	7.500000e-1	THE1D-int,THE1D-int,THE1D-int,THE1D-int,THE1D-int,THE1D-int	PRDM9,RNF212,TEX11
GO Biological Process	GO:0051866	general adaptation syndrome	104	6.577896e-3	1.000000e+0	8.161018e-1	4.334935e+0	1.153420e+0	5	6.168020e-4	2.673797e-3	1796	1.610355e-1	1.000000e+0	1.000000e+0	5.949006e+0	1.680953e-1	1	2	6.414368e-4	5.000000e-1	THE1D-int,THE1D-int,THE1D-int,THE1D-int,THE1D-int	NR4A2
GO Biological Process	GO:0042761	very long-chain fatty acid biosynthetic process	105	6.655119e-3	1.000000e+0	8.178191e-1	2.740639e+0	3.283906e+0	9	1.756099e-3	4.812834e-3	537	1.918284e-2	1.000000e+0	4.609240e-1	3.660927e+0	1.092620e+0	4	13	2.565747e-3	3.076923e-1	THE1D-int,THE1D-int,THE1D-int,THE1D-int,THE1D-int,THE1D-int,THE1D-int,THE1D-int,THE1D-int	ELOVL5,ELOVL7,PTPLB,TECRL
GO Biological Process	GO:0014827	intestine smooth muscle contraction	106	6.714492e-3	1.000000e+0	8.173310e-1	5.460184e+0	7.325761e-1	4	3.917519e-4	2.139037e-3	2879	2.961524e-1	1.000000e+0	1.000000e+0	2.974503e+0	3.361906e-1	1	4	6.414368e-4	2.500000e-1	THE1D-int,THE1D-int,THE1D-int,THE1D-int	PTGER3
GO Biological Process	GO:0042140	late meiotic recombination nodule assembly	107	6.768150e-3	1.000000e+0	8.161630e-1	1.650950e+1	1.211424e-1	2	6.478203e-5	1.069519e-3	1106	8.404766e-2	1.000000e+0	9.805307e-1	1.189801e+1	8.404766e-2	1	1	6.414368e-4	1.000000e+0	THE1D-int,THE1D-int	MCMDC2
GO Biological Process	GO:0019395	fatty acid oxidation	108	6.780453e-3	1.000000e+0	8.100758e-1	1.907078e+0	9.962887e+0	19	5.327747e-3	1.016043e-2	1432	1.032484e-1	1.000000e+0	9.303171e-1	1.565528e+0	6.387622e+0	10	76	6.414368e-3	1.315789e-1	THE1D-int,THE1D-int,THE1D-int,THE1D-int,THE1D-int,THE1D-int,THE1D-int,THE1D-int,THE1D-int,THE1D-int,THE1D-int,THE1D-int,THE1D-int,THE1D-int,THE1D-int,THE1D-int,THE1D-int,THE1D-int,THE1D-int	ABCD2,ACOX2,CPT2,CROT,ECHDC1,ECI2,HACL1,HAO1,PEX2,PEX7
GO Biological Process	GO:0046549	retinal cone cell development	109	6.898296e-3	1.000000e+0	8.165937e-1	2.724710e+0	3.303104e+0	9	1.766366e-3	4.812834e-3	700	3.386211e-2	1.000000e+0	6.241754e-1	3.966004e+0	7.564289e-1	3	9	1.924310e-3	3.333333e-1	THE1D-int,THE1D-int,THE1D-int,THE1D-int,THE1D-int,THE1D-int,THE1D-int,THE1D-int,THE1D-int	DIO3,HCN1,RORB
GO Biological Process	GO:0000096	sulfur amino acid metabolic process	110	6.910563e-3	1.000000e+0	8.106090e-1	2.157212e+0	6.489860e+0	14	3.470513e-3	7.486631e-3	654	2.812429e-2	1.000000e+0	5.548742e-1	2.313502e+0	3.025716e+0	7	36	4.490058e-3	1.944444e-1	THE1D-int,THE1D-int,THE1D-int,THE1D-int,THE1D-int,THE1D-int,THE1D-int,THE1D-int,THE1D-int,THE1D-int,THE1D-int,THE1D-int,THE1D-int,THE1D-int	CDO1,CTH,GCLC,GCLM,MTRR,MUT,NOX4
GO Biological Process	GO:0034440	lipid oxidation	111	7.017218e-3	1.000000e+0	8.157042e-1	1.900497e+0	9.997386e+0	19	5.346195e-3	1.016043e-2	1478	1.102292e-1	1.000000e+0	9.623054e-1	1.545196e+0	6.471670e+0	10	77	6.414368e-3	1.298701e-1	THE1D-int,THE1D-int,THE1D-int,THE1D-int,THE1D-int,THE1D-int,THE1D-int,THE1D-int,THE1D-int,THE1D-int,THE1D-int,THE1D-int,THE1D-int,THE1D-int,THE1D-int,THE1D-int,THE1D-int,THE1D-int,THE1D-int	ABCD2,ACOX2,CPT2,CROT,ECHDC1,ECI2,HACL1,HAO1,PEX2,PEX7
GO Biological Process	GO:0043456	regulation of pentose-phosphate shunt	112	7.056105e-3	1.000000e+0	8.129011e-1	7.825194e+0	3.833771e-1	3	2.050145e-4	1.604278e-3	3322	3.553219e-1	1.000000e+0	1.000000e+0	2.379602e+0	4.202383e-1	1	5	6.414368e-4	2.000000e-1	THE1D-int,THE1D-int,THE1D-int	PGAM4
GO Biological Process	GO:0000097	sulfur amino acid biosynthetic process	113	7.068261e-3	1.000000e+0	8.070953e-1	2.925698e+0	2.734390e+0	8	1.462241e-3	4.278075e-3	1718	1.461103e-1	1.000000e+0	1.000000e+0	2.230877e+0	1.344763e+0	3	16	1.924310e-3	1.875000e-1	THE1D-int,THE1D-int,THE1D-int,THE1D-int,THE1D-int,THE1D-int,THE1D-int,THE1D-int	CDO1,CTH,MTRR
GO Biological Process	GO:0002228	natural killer cell mediated immunity	114	7.115607e-3	1.000000e+0	8.053744e-1	3.616947e+0	1.658857e+0	6	8.870896e-4	3.208556e-3	3566	3.754179e-1	1.000000e+0	1.000000e+0	1.372847e+0	2.185239e+0	3	26	1.924310e-3	1.153846e-1	THE1D-int,THE1D-int,THE1D-int,THE1D-int,THE1D-int,THE1D-int	KLRD1,MICB,VAMP7
GO Biological Process	GO:0045723	positive regulation of fatty acid biosynthetic process	115	7.309712e-3	1.000000e+0	8.201497e-1	2.699107e+0	3.334436e+0	9	1.783121e-3	4.812834e-3	790	3.991818e-2	1.000000e+0	6.519801e-1	2.974503e+0	1.344763e+0	4	16	2.565747e-3	2.500000e-1	THE1D-int,THE1D-int,THE1D-int,THE1D-int,THE1D-int,THE1D-int,THE1D-int,THE1D-int,THE1D-int	ANXA1,ELOVL5,MID1IP1,PTGS2
GO Biological Process	GO:0046514	ceramide catabolic process	116	7.419951e-3	1.000000e+0	8.253416e-1	4.208097e+0	1.188185e+0	5	6.353933e-4	2.673797e-3	5292	6.807141e-1	1.000000e+0	1.000000e+0	9.152317e-1	1.092620e+0	1	13	6.414368e-4	7.692308e-2	THE1D-int,THE1D-int,THE1D-int,THE1D-int,THE1D-int	GALC
GO Biological Process	GO:0070346	positive regulation of fat cell proliferation	117	7.649522e-3	1.000000e+0	8.436050e-1	2.679117e+0	3.359315e+0	9	1.796425e-3	4.812834e-3	75	4.972448e-5	6.415950e-1	8.554600e-3	1.189801e+1	3.361906e-1	4	4	2.565747e-3	1.000000e+0	THE1D-int,THE1D-int,THE1D-int,THE1D-int,THE1D-int,THE1D-int,THE1D-int,THE1D-int,THE1D-int	FGF10,FGF16,PID1,VSTM2A
GO Biological Process	GO:0035822	gene conversion	118	7.710534e-3	1.000000e+0	8.431273e-1	3.554600e+0	1.687954e+0	6	9.026490e-4	3.208556e-3	298	5.205822e-3	1.000000e+0	2.254051e-1	7.138807e+0	4.202383e-1	3	5	1.924310e-3	6.000000e-1	THE1D-int,THE1D-int,THE1D-int,THE1D-int,THE1D-int,THE1D-int	PRDM9,RNF212,TEX11
GO Biological Process	GO:2000659	regulation of interleukin-1-mediated signaling pathway	119	7.739907e-3	1.000000e+0	8.392271e-1	3.551667e+0	1.689348e+0	6	9.033945e-4	3.208556e-3	403	9.762348e-3	1.000000e+0	3.125647e-1	5.949006e+0	5.042859e-1	3	6	1.924310e-3	5.000000e-1	THE1D-int,THE1D-int,THE1D-int,THE1D-int,THE1D-int,THE1D-int	IL1R2,IL6,VRK2
GO Biological Process	GO:0044752	response to human chorionic gonadotropin	120	7.916340e-3	1.000000e+0	8.512045e-1	7.500286e+0	3.999848e-1	3	2.138956e-4	1.604278e-3	547	1.999424e-2	1.000000e+0	4.716374e-1	7.932008e+0	2.521430e-1	2	3	1.282874e-3	6.666667e-1	THE1D-int,THE1D-int,THE1D-int	GCLC,GCLM
GO Biological Process	GO:2000483	negative regulation of interleukin-8 secretion	121	7.921572e-3	1.000000e+0	8.447276e-1	4.140428e+0	1.207605e+0	5	6.457779e-4	2.673797e-3	4031	4.591647e-1	1.000000e+0	1.000000e+0	1.699716e+0	5.883336e-1	1	7	6.414368e-4	1.428571e-1	THE1D-int,THE1D-int,THE1D-int,THE1D-int,THE1D-int	ANXA1
GO Biological Process	GO:0043306	positive regulation of mast cell degranulation	122	7.935048e-3	1.000000e+0	8.392289e-1	3.532501e+0	1.698514e+0	6	9.082960e-4	3.208556e-3	3230	3.316114e-1	1.000000e+0	1.000000e+0	1.699716e+0	1.176667e+0	2	14	1.282874e-3	1.428571e-1	THE1D-int,THE1D-int,THE1D-int,THE1D-int,THE1D-int,THE1D-int	ADORA2B,VAMP7
GO Biological Process	GO:2001028	positive regulation of endothelial cell chemotaxis	123	8.053680e-3	1.000000e+0	8.448507e-1	2.375846e+0	4.629929e+0	11	2.475898e-3	5.882353e-3	1366	8.973521e-2	1.000000e+0	8.476233e-1	2.745695e+0	1.092620e+0	3	13	1.924310e-3	2.307692e-1	THE1D-int,THE1D-int,THE1D-int,THE1D-int,THE1D-int,THE1D-int,THE1D-int,THE1D-int,THE1D-int,THE1D-int,THE1D-int	FGF16,PRKD1,SEMA5A
GO Biological Process	GO:1902033	regulation of hematopoietic stem cell proliferation	124	8.241254e-3	1.000000e+0	8.575556e-1	4.099910e+0	1.219539e+0	5	6.521598e-4	2.673797e-3	1480	1.116532e-1	1.000000e+0	9.734198e-1	3.399432e+0	5.883336e-1	2	7	1.282874e-3	2.857143e-1	THE1D-int,THE1D-int,THE1D-int,THE1D-int,THE1D-int	KITLG,N4BP2L2
GO Biological Process	GO:0006584	catecholamine metabolic process	125	8.286836e-3	1.000000e+0	8.554004e-1	1.776961e+0	1.238069e+1	22	6.620690e-3	1.176471e-2	231	2.500136e-3	1.000000e+0	1.396505e-1	2.766979e+0	3.614049e+0	10	43	6.414368e-3	2.325581e-1	THE1D-int,THE1D-int,THE1D-int,THE1D-int,THE1D-int,THE1D-int,THE1D-int,THE1D-int,THE1D-int,THE1D-int,THE1D-int,THE1D-int,THE1D-int,THE1D-int,THE1D-int,THE1D-int,THE1D-int,THE1D-int,THE1D-int,THE1D-int,THE1D-int,THE1D-int	AGTR2,DRD1,GPR37,HAND2,NR4A2,PARK2,RNF180,SNCA,SNCAIP,TGFB2
GO Biological Process	GO:0019377	glycolipid catabolic process	126	8.328068e-3	1.000000e+0	8.528338e-1	4.089230e+0	1.222724e+0	5	6.538632e-4	2.673797e-3	5292	6.807141e-1	1.000000e+0	1.000000e+0	9.152317e-1	1.092620e+0	1	13	6.414368e-4	7.692308e-2	THE1D-int,THE1D-int,THE1D-int,THE1D-int,THE1D-int	GALC
GO Biological Process	GO:0051900	regulation of mitochondrial depolarization	127	8.400685e-3	1.000000e+0	8.534964e-1	2.638167e+0	3.411460e+0	9	1.824310e-3	4.812834e-3	1094	8.151483e-2	1.000000e+0	9.614130e-1	2.379602e+0	1.680953e+0	4	20	2.565747e-3	2.000000e-1	THE1D-int,THE1D-int,THE1D-int,THE1D-int,THE1D-int,THE1D-int,THE1D-int,THE1D-int,THE1D-int	CCK,DCN,GCLC,GCLM
GO Biological Process	GO:0046189	phenol-containing compound biosynthetic process	128	8.660938e-3	1.000000e+0	8.730631e-1	1.860209e+0	1.021391e+1	19	5.461982e-3	1.016043e-2	483	1.518694e-2	1.000000e+0	4.057083e-1	2.602690e+0	2.689525e+0	7	32	4.490058e-3	2.187500e-1	THE1D-int,THE1D-int,THE1D-int,THE1D-int,THE1D-int,THE1D-int,THE1D-int,THE1D-int,THE1D-int,THE1D-int,THE1D-int,THE1D-int,THE1D-int,THE1D-int,THE1D-int,THE1D-int,THE1D-int,THE1D-int,THE1D-int	AGTR2,GPR37,HAND2,NR4A2,SNCA,TGFB2,TYRP1
GO Biological Process	GO:0009086	methionine biosynthetic process	129	8.687387e-3	1.000000e+0	8.689407e-1	3.085545e+0	2.268643e+0	7	1.213178e-3	3.743316e-3	2757	2.672925e-1	1.000000e+0	1.000000e+0	1.983002e+0	1.008572e+0	2	12	1.282874e-3	1.666667e-1	THE1D-int,THE1D-int,THE1D-int,THE1D-int,THE1D-int,THE1D-int,THE1D-int	CTH,MTRR
GO Biological Process	GO:0031639	plasminogen activation	130	9.285344e-3	1.000000e+0	9.216061e-1	4.964053e+0	8.057932e-1	4	4.309055e-4	2.139037e-3	2610	2.349861e-1	1.000000e+0	1.000000e+0	2.163275e+0	9.245242e-1	2	11	1.282874e-3	1.818182e-1	THE1D-int,THE1D-int,THE1D-int,THE1D-int	KLKB1,PGK1
GO Biological Process	GO:0035315	hair cell differentiation	131	9.321318e-3	1.000000e+0	9.181142e-1	1.846165e+0	1.029160e+1	19	5.503532e-3	1.016043e-2	317	6.133381e-3	1.000000e+0	2.496499e-1	2.799532e+0	2.857620e+0	8	34	5.131495e-3	2.352941e-1	THE1D-int,THE1D-int,THE1D-int,THE1D-int,THE1D-int,THE1D-int,THE1D-int,THE1D-int,THE1D-int,THE1D-int,THE1D-int,THE1D-int,THE1D-int,THE1D-int,THE1D-int,THE1D-int,THE1D-int,THE1D-int,THE1D-int	CTNNB1,ERCC3,GRXCR1,HES1,LHFPL5,PITX2,SEC24B,SLITRK6
GO Biological Process	GO:0033031	positive regulation of neutrophil apoptotic process	132	9.820501e-3	1.000000e+0	9.599540e-1	3.923980e+0	1.274216e+0	5	6.813992e-4	2.673797e-3	2879	2.961524e-1	1.000000e+0	1.000000e+0	2.974503e+0	3.361906e-1	1	4	6.414368e-4	2.500000e-1	THE1D-int,THE1D-int,THE1D-int,THE1D-int,THE1D-int	ANXA1
GO Biological Process	GO:0018344	protein geranylgeranylation	133	9.906406e-3	1.000000e+0	9.610704e-1	4.869570e+0	8.214278e-1	4	4.392662e-4	2.139037e-3	3683	4.095202e-1	1.000000e+0	1.000000e+0	1.983002e+0	5.042859e-1	1	6	6.414368e-4	1.666667e-1	THE1D-int,THE1D-int,THE1D-int,THE1D-int	CHM
GO Biological Process	GO:0072329	monocarboxylic acid catabolic process	134	9.986909e-3	1.000000e+0	9.616499e-1	1.679190e+0	1.488813e+1	25	7.961567e-3	1.336898e-2	732	3.649259e-2	1.000000e+0	6.432567e-1	1.652502e+0	9.077147e+0	15	108	9.621552e-3	1.388889e-1	THE1D-int,THE1D-int,THE1D-int,THE1D-int,THE1D-int,THE1D-int,THE1D-int,THE1D-int,THE1D-int,THE1D-int,THE1D-int,THE1D-int,THE1D-int,THE1D-int,THE1D-int,THE1D-int,THE1D-int,THE1D-int,THE1D-int,THE1D-int,THE1D-int,THE1D-int,THE1D-int,THE1D-int,THE1D-int	ABCD2,ACOX2,CPT2,CROT,CYP26B1,CYP4A11,ECHDC1,ECI2,HACL1,HAO1,LPIN1,MUT,PEX2,PEX7,XYLB
GO Biological Process	GO:0071715	icosanoid transport	135	9.997488e-3	1.000000e+0	9.555377e-1	2.128175e+0	6.108522e+0	13	3.266589e-3	6.951872e-3	1545	1.142791e-1	1.000000e+0	9.543969e-1	1.919034e+0	2.605477e+0	5	31	3.207184e-3	1.612903e-1	THE1D-int,THE1D-int,THE1D-int,THE1D-int,THE1D-int,THE1D-int,THE1D-int,THE1D-int,THE1D-int,THE1D-int,THE1D-int,THE1D-int,THE1D-int	ABCC4,ANXA1,NMUR2,PLA2G1B,SLCO3A1
GO Biological Process	GO:1905006	negative regulation of epithelial to mesenchymal transition involved in endocardial cushion formation	136	1.002128e-2	1.000000e+0	9.507689e-1	3.904045e+0	1.280723e+0	5	6.848787e-4	2.673797e-3	337	7.059858e-3	1.000000e+0	2.703067e-1	1.189801e+1	1.680953e-1	2	2	1.282874e-3	1.000000e+0	THE1D-int,THE1D-int,THE1D-int,THE1D-int,THE1D-int	NOG,TGFB2
GO Biological Process	GO:0046373	L-arabinose metabolic process	137	1.015554e-2	1.000000e+0	9.564740e-1	6.837647e+0	4.387474e-1	3	2.346243e-4	1.604278e-3	1796	1.610355e-1	1.000000e+0	1.000000e+0	5.949006e+0	1.680953e-1	1	2	6.414368e-4	5.000000e-1	THE1D-int,THE1D-int,THE1D-int	OTOGL
GO Biological Process	GO:0000038	very long-chain fatty acid metabolic process	138	1.025298e-2	1.000000e+0	9.586536e-1	2.199744e+0	5.455181e+0	12	2.917209e-3	6.417112e-3	723	3.602930e-2	1.000000e+0	6.429959e-1	2.379602e+0	2.521430e+0	6	30	3.848621e-3	2.000000e-1	THE1D-int,THE1D-int,THE1D-int,THE1D-int,THE1D-int,THE1D-int,THE1D-int,THE1D-int,THE1D-int,THE1D-int,THE1D-int,THE1D-int	ABCD2,ELOVL5,ELOVL7,PEX2,PTPLB,TECRL
GO Biological Process	GO:0030203	glycosaminoglycan metabolic process	139	1.045585e-2	1.000000e+0	9.705887e-1	1.375531e+0	4.289253e+1	59	2.293718e-2	3.155080e-2	106	1.949575e-4	1.000000e+0	2.373148e-2	2.086015e+0	1.294334e+1	27	154	1.731879e-2	1.753247e-1	THE1D-int,THE1D-int,THE1D-int,THE1D-int,THE1D-int,THE1D-int,THE1D-int,THE1D-int,THE1D-int,THE1D-int,THE1D-int,THE1D-int,THE1D-int,THE1D-int,THE1D-int,THE1D-int,THE1D-int,THE1D-int,THE1D-int,THE1D-int,THE1D-int,THE1D-int,THE1D-int,THE1D-int,THE1D-int,THE1D-int,THE1D-int,THE1D-int,THE1D-int,THE1D-int,THE1D-int,THE1D-int,THE1D-int,THE1D-int,THE1D-int,THE1D-int,THE1D-int,THE1D-int,THE1D-int,THE1D-int…	B3GAT2,CHST1,CHST2,CHSY3,DCN,DSEL,EGFLAM,EXT1,FOXC1,GPC5,GPC6,HAS2,HGF,HGSNAT,HS2ST1,HS3ST1,HS3ST3B1,HS3ST5,IDS,IL15,IMPAD1,NDST3,NDST4,SDC2,SPACA3,SPOCK3,ST3GAL1
GO Biological Process	GO:0031443	fast-twitch skeletal muscle fiber contraction	140	1.045762e-2	1.000000e+0	9.638191e-1	1.314689e+1	1.521273e-1	2	8.135148e-5	1.069519e-3	1106	8.404766e-2	1.000000e+0	9.805307e-1	1.189801e+1	8.404766e-2	1	1	6.414368e-4	1.000000e+0	THE1D-int,THE1D-int	SYNM
GO Biological Process	GO:0034356	NAD biosynthesis via nicotinamide riboside salvage pathway	141	1.086779e-2	1.000000e+0	9.945184e-1	2.708565e+0	2.953593e+0	8	1.579462e-3	4.278075e-3	1585	1.261993e-1	1.000000e+0	1.000000e+0	2.379602e+0	1.260715e+0	3	15	1.924310e-3	2.000000e-1	THE1D-int,THE1D-int,THE1D-int,THE1D-int,THE1D-int,THE1D-int,THE1D-int,THE1D-int	NUDT12,PTGS2,RNLS
GO Biological Process	GO:0098914	membrane repolarization during atrial cardiac muscle cell action potential	142	1.087674e-2	1.000000e+0	9.883280e-1	2.708159e+0	2.954036e+0	8	1.579698e-3	4.278075e-3	936	5.947443e-2	1.000000e+0	8.198703e-1	4.759205e+0	4.202383e-1	2	5	1.282874e-3	4.000000e-1	THE1D-int,THE1D-int,THE1D-int,THE1D-int,THE1D-int,THE1D-int,THE1D-int,THE1D-int	KCNJ3,KCNN2
GO Biological Process	GO:0000255	allantoin metabolic process	143	1.088268e-2	1.000000e+0	9.819526e-1	4.735023e+0	8.447689e-1	4	4.517481e-4	2.139037e-3	3322	3.553219e-1	1.000000e+0	1.000000e+0	2.379602e+0	4.202383e-1	1	5	6.414368e-4	2.000000e-1	THE1D-int,THE1D-int,THE1D-int,THE1D-int	GHR
GO Biological Process	GO:0031987	locomotion involved in locomotory behavior	144	1.101023e-2	1.000000e+0	9.865625e-1	2.944141e+0	2.377603e+0	7	1.271446e-3	3.743316e-3	1298	8.433047e-2	1.000000e+0	8.383020e-1	3.966004e+0	5.042859e-1	2	6	1.282874e-3	3.333333e-1	THE1D-int,THE1D-int,THE1D-int,THE1D-int,THE1D-int,THE1D-int,THE1D-int	GPR37,LPHN3
GO Biological Process	GO:0042796	snRNA transcription from RNA polymerase III promoter	145	1.106819e-2	1.000000e+0	9.849162e-1	3.807268e+0	1.313278e+0	5	7.022876e-4	2.673797e-3	1298	8.433047e-2	1.000000e+0	8.383020e-1	3.966004e+0	5.042859e-1	2	6	1.282874e-3	3.333333e-1	THE1D-int,THE1D-int,THE1D-int,THE1D-int,THE1D-int	KIAA0947,SNAPC1
GO Biological Process	GO:2000850	negative regulation of glucocorticoid secretion	146	1.109916e-2	1.000000e+0	9.809073e-1	6.614152e+0	4.535729e-1	3	2.425524e-4	1.604278e-3	337	7.059858e-3	1.000000e+0	2.703067e-1	1.189801e+1	1.680953e-1	2	2	1.282874e-3	1.000000e+0	THE1D-int,THE1D-int,THE1D-int	CRY1,PTPN11
GO Biological Process	GO:0042304	regulation of fatty acid biosynthetic process	147	1.142403e-2	1.000000e+0	1.000000e+0	2.090861e+0	6.217533e+0	13	3.324884e-3	6.951872e-3	1435	1.051019e-1	1.000000e+0	9.450382e-1	1.830463e+0	3.277859e+0	6	39	3.848621e-3	1.538462e-1	THE1D-int,THE1D-int,THE1D-int,THE1D-int,THE1D-int,THE1D-int,THE1D-int,THE1D-int,THE1D-int,THE1D-int,THE1D-int,THE1D-int,THE1D-int	ANXA1,ELOVL5,MID1IP1,PRKAA2,PRKAG2,PTGS2
GO Biological Process	GO:0043666	regulation of phosphoprotein phosphatase activity	148	1.194205e-2	1.000000e+0	1.000000e+0	1.912125e+0	8.367653e+0	16	4.474681e-3	8.556150e-3	1556	1.153540e-1	1.000000e+0	9.565634e-1	1.784702e+0	3.361906e+0	6	40	3.848621e-3	1.500000e-1	THE1D-int,THE1D-int,THE1D-int,THE1D-int,THE1D-int,THE1D-int,THE1D-int,THE1D-int,THE1D-int,THE1D-int,THE1D-int,THE1D-int,THE1D-int,THE1D-int,THE1D-int,THE1D-int	AGTR2,ITGA1,MAGI2,NUAK1,PPP1R12A,SLC39A10
GO Biological Process	GO:0043650	dicarboxylic acid biosynthetic process	149	1.211360e-2	1.000000e+0	1.000000e+0	2.346179e+0	4.262249e+0	10	2.279278e-3	5.347594e-3	1366	8.973521e-2	1.000000e+0	8.476233e-1	2.745695e+0	1.092620e+0	3	13	1.924310e-3	2.307692e-1	THE1D-int,THE1D-int,THE1D-int,THE1D-int,THE1D-int,THE1D-int,THE1D-int,THE1D-int,THE1D-int,THE1D-int	GLUD2,KYNU,MTHFD1L
GO Biological Process	GO:0015942	formate metabolic process	150	1.245215e-2	1.000000e+0	1.000000e+0	4.547438e+0	8.796162e-1	4	4.703830e-4	2.139037e-3	3683	4.095202e-1	1.000000e+0	1.000000e+0	1.983002e+0	5.042859e-1	1	6	6.414368e-4	1.666667e-1	THE1D-int,THE1D-int,THE1D-int,THE1D-int	MTHFD1L
GO Biological Process	GO:0035425	autocrine signaling	151	1.248227e-2	1.000000e+0	1.000000e+0	4.544129e+0	8.802567e-1	4	4.707255e-4	2.139037e-3	2358	2.315561e-1	1.000000e+0	1.000000e+0	3.966004e+0	2.521430e-1	1	3	6.414368e-4	3.333333e-1	THE1D-int,THE1D-int,THE1D-int,THE1D-int	FZD1
GO Biological Process	GO:0006022	aminoglycan metabolic process	152	1.253200e-2	1.000000e+0	1.000000e+0	1.362020e+0	4.331803e+1	59	2.316472e-2	3.155080e-2	127	4.084846e-4	1.000000e+0	4.150139e-2	1.995319e+0	1.353167e+1	27	161	1.731879e-2	1.677019e-1	THE1D-int,THE1D-int,THE1D-int,THE1D-int,THE1D-int,THE1D-int,THE1D-int,THE1D-int,THE1D-int,THE1D-int,THE1D-int,THE1D-int,THE1D-int,THE1D-int,THE1D-int,THE1D-int,THE1D-int,THE1D-int,THE1D-int,THE1D-int,THE1D-int,THE1D-int,THE1D-int,THE1D-int,THE1D-int,THE1D-int,THE1D-int,THE1D-int,THE1D-int,THE1D-int,THE1D-int,THE1D-int,THE1D-int,THE1D-int,THE1D-int,THE1D-int,THE1D-int,THE1D-int,THE1D-int,THE1D-int…	B3GAT2,CHST1,CHST2,CHSY3,DCN,DSEL,EGFLAM,EXT1,FOXC1,GPC5,GPC6,HAS2,HGF,HGSNAT,HS2ST1,HS3ST1,HS3ST3B1,HS3ST5,IDS,IL15,IMPAD1,NDST3,NDST4,SDC2,SPACA3,SPOCK3,ST3GAL1
GO Biological Process	GO:0031392	regulation of prostaglandin biosynthetic process	153	1.261280e-2	1.000000e+0	1.000000e+0	3.188777e+0	1.881599e+0	6	1.006203e-3	3.208556e-3	1298	8.433047e-2	1.000000e+0	8.383020e-1	3.966004e+0	5.042859e-1	2	6	1.282874e-3	3.333333e-1	THE1D-int,THE1D-int,THE1D-int,THE1D-int,THE1D-int,THE1D-int	ANXA1,PTGS2
GO Biological Process	GO:0050830	defense response to Gram-positive bacterium	154	1.270546e-2	1.000000e+0	1.000000e+0	1.820017e+0	9.890017e+0	18	5.288779e-3	9.625668e-3	1073	7.351621e-2	1.000000e+0	8.840444e-1	1.586402e+0	7.564289e+0	12	90	7.697242e-3	1.333333e-1	THE1D-int,THE1D-int,THE1D-int,THE1D-int,THE1D-int,THE1D-int,THE1D-int,THE1D-int,THE1D-int,THE1D-int,THE1D-int,THE1D-int,THE1D-int,THE1D-int,THE1D-int,THE1D-int,THE1D-int,THE1D-int	CD36,CRP,DEFA5,HIST1H2BJ,IL6,KRT6A,LYZL4,MBL2,PLA2G1B,REG3G,RIPK2,SPACA3
GO Biological Process	GO:0006549	isoleucine metabolic process	155	1.278221e-2	1.000000e+0	1.000000e+0	4.511714e+0	8.865810e-1	4	4.741075e-4	2.139037e-3	3322	3.553219e-1	1.000000e+0	1.000000e+0	2.379602e+0	4.202383e-1	1	5	6.414368e-4	2.000000e-1	THE1D-int,THE1D-int,THE1D-int,THE1D-int	GHR
GO Biological Process	GO:0001180	transcription initiation from RNA polymerase I promoter for nuclear large rRNA transcript	156	1.279608e-2	1.000000e+0	1.000000e+0	6.269625e+0	4.784975e-1	3	2.558810e-4	1.604278e-3	547	1.999424e-2	1.000000e+0	4.716374e-1	7.932008e+0	2.521430e-1	2	3	1.282874e-3	6.666667e-1	THE1D-int,THE1D-int,THE1D-int	POLR1E,TAF1B
GO Biological Process	GO:0030208	dermatan sulfate biosynthetic process	157	1.292939e-2	1.000000e+0	1.000000e+0	2.453940e+0	3.667571e+0	9	1.961268e-3	4.812834e-3	2757	2.672925e-1	1.000000e+0	1.000000e+0	1.983002e+0	1.008572e+0	2	12	1.282874e-3	1.666667e-1	THE1D-int,THE1D-int,THE1D-int,THE1D-int,THE1D-int,THE1D-int,THE1D-int,THE1D-int,THE1D-int	DCN,DSEL
GO Biological Process	GO:1900138	negative regulation of phospholipase A2 activity	158	1.293975e-2	1.000000e+0	1.000000e+0	3.658720e+0	1.366598e+0	5	7.308011e-4	2.673797e-3	2879	2.961524e-1	1.000000e+0	1.000000e+0	2.974503e+0	3.361906e-1	1	4	6.414368e-4	2.500000e-1	THE1D-int,THE1D-int,THE1D-int,THE1D-int,THE1D-int	ANXA1
GO Biological Process	GO:0002882	positive regulation of chronic inflammatory response to non-antigenic stimulus	159	1.299875e-2	1.000000e+0	1.000000e+0	1.172053e+1	1.706407e-1	2	9.125171e-5	1.069519e-3	1106	8.404766e-2	1.000000e+0	9.805307e-1	1.189801e+1	8.404766e-2	1	1	6.414368e-4	1.000000e+0	THE1D-int,THE1D-int	ADORA2B
GO Biological Process	GO:0030205	dermatan sulfate metabolic process	160	1.311751e-2	1.000000e+0	1.000000e+0	2.447886e+0	3.676642e+0	9	1.966119e-3	4.812834e-3	3098	2.995757e-1	1.000000e+0	1.000000e+0	1.830463e+0	1.092620e+0	2	13	1.282874e-3	1.538462e-1	THE1D-int,THE1D-int,THE1D-int,THE1D-int,THE1D-int,THE1D-int,THE1D-int,THE1D-int,THE1D-int	DCN,DSEL
GO Biological Process	GO:0007187	G-protein coupled receptor signaling pathway, coupled to cyclic nucleotide second messenger	161	1.312613e-2	1.000000e+0	1.000000e+0	1.330672e+0	5.035050e+1	67	2.692540e-2	3.582888e-2	55	1.573409e-5	2.030170e-1	3.691218e-3	2.181302e+0	1.512858e+1	33	180	2.116742e-2	1.833333e-1	THE1D-int,THE1D-int,THE1D-int,THE1D-int,THE1D-int,THE1D-int,THE1D-int,THE1D-int,THE1D-int,THE1D-int,THE1D-int,THE1D-int,THE1D-int,THE1D-int,THE1D-int,THE1D-int,THE1D-int,THE1D-int,THE1D-int,THE1D-int,THE1D-int,THE1D-int,THE1D-int,THE1D-int,THE1D-int,THE1D-int,THE1D-int,THE1D-int,THE1D-int,THE1D-int,THE1D-int,THE1D-int,THE1D-int,THE1D-int,THE1D-int,THE1D-int,THE1D-int,THE1D-int,THE1D-int,THE1D-int…	ADCY8,ADORA2B,ADRA2A,AGT,AGTR2,ANXA1,DRD1,GNAI1,GNAL,GPR101,GPR126,GPR133,GPR149,GPR37,GRM1,GRM3,GRM7,GRM8,HTR1A,HTR1B,HTR1E,HTR1F,HTR7,MC4R,NPR3,NPY,NPY2R,OPRM1,PTGER4,RAPGEF2,RGS1,S1PR1,VIPR1
GO Biological Process	GO:0044241	lipid digestion	162	1.333910e-2	1.000000e+0	1.000000e+0	3.148860e+0	1.905452e+0	6	1.018958e-3	3.208556e-3	1585	1.261993e-1	1.000000e+0	1.000000e+0	2.379602e+0	1.260715e+0	3	15	1.924310e-3	2.000000e-1	THE1D-int,THE1D-int,THE1D-int,THE1D-int,THE1D-int,THE1D-int	ARX,CD36,PLA2G1B
GO Biological Process	GO:0060280	negative regulation of ovulation	163	1.340567e-2	1.000000e+0	1.000000e+0	6.160378e+0	4.869831e-1	3	2.604188e-4	1.604278e-3	1106	8.404766e-2	1.000000e+0	9.805307e-1	1.189801e+1	8.404766e-2	1	1	6.414368e-4	1.000000e+0	THE1D-int,THE1D-int,THE1D-int	GPR149
GO Biological Process	GO:0033540	fatty acid beta-oxidation using acyl-CoA oxidase	164	1.364847e-2	1.000000e+0	1.000000e+0	3.132609e+0	1.915336e+0	6	1.024244e-3	3.208556e-3	1585	1.261993e-1	1.000000e+0	1.000000e+0	2.379602e+0	1.260715e+0	3	15	1.924310e-3	2.000000e-1	THE1D-int,THE1D-int,THE1D-int,THE1D-int,THE1D-int,THE1D-int	ACOX2,CROT,ECI2
GO Biological Process	GO:0051901	positive regulation of mitochondrial depolarization	165	1.373526e-2	1.000000e+0	1.000000e+0	3.128126e+0	1.918081e+0	6	1.025712e-3	3.208556e-3	2221	2.029237e-1	1.000000e+0	1.000000e+0	2.379602e+0	8.404766e-1	2	10	1.282874e-3	2.000000e-1	THE1D-int,THE1D-int,THE1D-int,THE1D-int,THE1D-int,THE1D-int	CCK,DCN
GO Biological Process	GO:0015718	monocarboxylic acid transport	166	1.386037e-2	1.000000e+0	1.000000e+0	1.509142e+0	2.252936e+1	34	1.204779e-2	1.818182e-2	987	6.037808e-2	1.000000e+0	7.893195e-1	1.498268e+0	1.134643e+1	17	135	1.090443e-2	1.259259e-1	THE1D-int,THE1D-int,THE1D-int,THE1D-int,THE1D-int,THE1D-int,THE1D-int,THE1D-int,THE1D-int,THE1D-int,THE1D-int,THE1D-int,THE1D-int,THE1D-int,THE1D-int,THE1D-int,THE1D-int,THE1D-int,THE1D-int,THE1D-int,THE1D-int,THE1D-int,THE1D-int,THE1D-int,THE1D-int,THE1D-int,THE1D-int,THE1D-int,THE1D-int,THE1D-int,THE1D-int,THE1D-int,THE1D-int,THE1D-int	ABCB11,ABCC4,ABCD2,ANXA1,CD36,CPT2,CROT,MID1IP1,NCOA2,NMUR2,PLA2G1B,PLIN2,PRKAA2,PRKAG2,SLC16A7,SLC5A12,SLCO3A1
GO Biological Process	GO:1903421	regulation of synaptic vesicle recycling	167	1.394094e-2	1.000000e+0	1.000000e+0	2.587226e+0	3.092115e+0	8	1.653537e-3	4.278075e-3	468	1.420988e-2	1.000000e+0	3.917737e-1	3.966004e+0	1.008572e+0	4	12	2.565747e-3	3.333333e-1	THE1D-int,THE1D-int,THE1D-int,THE1D-int,THE1D-int,THE1D-int,THE1D-int,THE1D-int	BTBD9,CYFIP1,NLGN1,SNCA
GO Biological Process	GO:0021524	visceral motor neuron differentiation	168	1.413664e-2	1.000000e+0	1.000000e+0	3.107809e+0	1.930621e+0	6	1.032418e-3	3.208556e-3	547	1.999424e-2	1.000000e+0	4.716374e-1	7.932008e+0	2.521430e-1	2	3	1.282874e-3	6.666667e-1	THE1D-int,THE1D-int,THE1D-int,THE1D-int,THE1D-int,THE1D-int	ISL1,TBX20
GO Biological Process	GO:0046395	carboxylic acid catabolic process	169	1.464994e-2	1.000000e+0	1.000000e+0	1.405505e+0	3.343995e+1	47	1.788232e-2	2.513369e-2	1051	7.225123e-2	1.000000e+0	8.870196e-1	1.358220e+0	1.840644e+1	25	219	1.603592e-2	1.141553e-1	THE1D-int,THE1D-int,THE1D-int,THE1D-int,THE1D-int,THE1D-int,THE1D-int,THE1D-int,THE1D-int,THE1D-int,THE1D-int,THE1D-int,THE1D-int,THE1D-int,THE1D-int,THE1D-int,THE1D-int,THE1D-int,THE1D-int,THE1D-int,THE1D-int,THE1D-int,THE1D-int,THE1D-int,THE1D-int,THE1D-int,THE1D-int,THE1D-int,THE1D-int,THE1D-int,THE1D-int,THE1D-int,THE1D-int,THE1D-int,THE1D-int,THE1D-int,THE1D-int,THE1D-int,THE1D-int,THE1D-int…	AASS,ABCD2,ACOX2,BCKDHB,CDO1,CPT2,CROT,CTH,CYP26B1,CYP4A11,ECHDC1,ECI2,GLUD2,HACL1,HAO1,HNMT,HSD17B10,KYNU,LPIN1,MTRR,MUT,PEX2,PEX7,QDPR,XYLB
GO Biological Process	GO:0006575	cellular modified amino acid metabolic process	170	1.474129e-2	1.000000e+0	1.000000e+0	1.474236e+0	2.509774e+1	37	1.342125e-2	1.978610e-2	1714	1.441995e-1	1.000000e+0	1.000000e+0	1.299208e+0	1.462429e+1	19	174	1.218730e-2	1.091954e-1	THE1D-int,THE1D-int,THE1D-int,THE1D-int,THE1D-int,THE1D-int,THE1D-int,THE1D-int,THE1D-int,THE1D-int,THE1D-int,THE1D-int,THE1D-int,THE1D-int,THE1D-int,THE1D-int,THE1D-int,THE1D-int,THE1D-int,THE1D-int,THE1D-int,THE1D-int,THE1D-int,THE1D-int,THE1D-int,THE1D-int,THE1D-int,THE1D-int,THE1D-int,THE1D-int,THE1D-int,THE1D-int,THE1D-int,THE1D-int,THE1D-int,THE1D-int,THE1D-int	AASDHPPT,DIO2,DIO3,EGLN1,FOLH1,GCLC,GCLM,GDAP1,GGH,GHR,HMGN5,MTHFD1L,MTRR,NAT8,PLA2G1B,PLOD2,PLSCR1,PTDSS1,SULT1B1
GO Biological Process	GO:0001546	preantral ovarian follicle growth	171	1.496135e-2	1.000000e+0	1.000000e+0	5.909174e+0	5.076852e-1	3	2.714894e-4	1.604278e-3	2358	2.315561e-1	1.000000e+0	1.000000e+0	3.966004e+0	2.521430e-1	1	3	6.414368e-4	3.333333e-1	THE1D-int,THE1D-int,THE1D-int	GPR149
GO Biological Process	GO:0044338	canonical Wnt signaling pathway involved in mesenchymal stem cell differentiation	172	1.500770e-2	1.000000e+0	1.000000e+0	4.297403e+0	9.307948e-1	4	4.977512e-4	2.139037e-3	1796	1.610355e-1	1.000000e+0	1.000000e+0	5.949006e+0	1.680953e-1	1	2	6.414368e-4	5.000000e-1	THE1D-int,THE1D-int,THE1D-int,THE1D-int	FZD1
GO Biological Process	GO:0009256	10-formyltetrahydrofolate metabolic process	173	1.523032e-2	1.000000e+0	1.000000e+0	4.278154e+0	9.349826e-1	4	4.999907e-4	2.139037e-3	3322	3.553219e-1	1.000000e+0	1.000000e+0	2.379602e+0	4.202383e-1	1	5	6.414368e-4	2.000000e-1	THE1D-int,THE1D-int,THE1D-int,THE1D-int	MTHFD1L
GO Biological Process	GO:0035246	peptidyl-arginine N-methylation	174	1.564315e-2	1.000000e+0	1.000000e+0	3.037067e+0	1.975590e+0	6	1.056465e-3	3.208556e-3	5142	6.513958e-1	1.000000e+0	1.000000e+0	9.915010e-1	1.008572e+0	1	12	6.414368e-4	8.333333e-2	THE1D-int,THE1D-int,THE1D-int,THE1D-int,THE1D-int,THE1D-int	PRMT6
GO Biological Process	GO:0046068	cGMP metabolic process	175	1.606290e-2	1.000000e+0	1.000000e+0	1.807186e+0	9.406888e+0	17	5.030421e-3	9.090909e-3	805	4.161202e-2	1.000000e+0	6.669812e-1	2.302841e+0	2.605477e+0	6	31	3.848621e-3	1.935484e-1	THE1D-int,THE1D-int,THE1D-int,THE1D-int,THE1D-int,THE1D-int,THE1D-int,THE1D-int,THE1D-int,THE1D-int,THE1D-int,THE1D-int,THE1D-int,THE1D-int,THE1D-int,THE1D-int,THE1D-int	ADCY8,GUCY1A2,GUCY2F,HTR2C,PDE10A,PDE5A
GO Biological Process	GO:1903422	negative regulation of synaptic vesicle recycling	176	1.653066e-2	1.000000e+0	1.000000e+0	1.031431e+1	1.939053e-1	2	1.036927e-4	1.069519e-3	2358	2.315561e-1	1.000000e+0	1.000000e+0	3.966004e+0	2.521430e-1	1	3	6.414368e-4	3.333333e-1	THE1D-int,THE1D-int	CYFIP1
GO Biological Process	GO:0060022	hard palate development	177	1.693205e-2	1.000000e+0	1.000000e+0	2.697642e+0	2.594859e+0	7	1.387625e-3	3.743316e-3	1298	8.433047e-2	1.000000e+0	8.383020e-1	3.966004e+0	5.042859e-1	2	6	1.282874e-3	3.333333e-1	THE1D-int,THE1D-int,THE1D-int,THE1D-int,THE1D-int,THE1D-int,THE1D-int	FZD1,SOX11
GO Biological Process	GO:0035249	synaptic transmission, glutamatergic	178	1.726308e-2	1.000000e+0	1.000000e+0	1.976620e+0	6.576884e+0	13	3.517050e-3	6.951872e-3	165	1.184009e-3	1.000000e+0	9.258950e-2	3.966004e+0	1.765001e+0	7	21	4.490058e-3	3.333333e-1	THE1D-int,THE1D-int,THE1D-int,THE1D-int,THE1D-int,THE1D-int,THE1D-int,THE1D-int,THE1D-int,THE1D-int,THE1D-int,THE1D-int,THE1D-int	CDH8,CNIH3,GRIA2,GRID2,GRIK2,PARK2,SHC3
GO Biological Process	GO:0033029	regulation of neutrophil apoptotic process	179	1.763119e-2	1.000000e+0	1.000000e+0	3.377056e+0	1.480580e+0	5	7.917538e-4	2.673797e-3	3322	3.553219e-1	1.000000e+0	1.000000e+0	2.379602e+0	4.202383e-1	1	5	6.414368e-4	2.000000e-1	THE1D-int,THE1D-int,THE1D-int,THE1D-int,THE1D-int	ANXA1
GO Biological Process	GO:0051965	positive regulation of synapse assembly	180	1.780762e-2	1.000000e+0	1.000000e+0	1.372726e+0	3.642388e+1	50	1.947801e-2	2.673797e-2	17	1.949148e-7	2.514986e-3	1.479403e-4	3.660927e+0	5.463098e+0	20	65	1.282874e-2	3.076923e-1	THE1D-int,THE1D-int,THE1D-int,THE1D-int,THE1D-int,THE1D-int,THE1D-int,THE1D-int,THE1D-int,THE1D-int,THE1D-int,THE1D-int,THE1D-int,THE1D-int,THE1D-int,THE1D-int,THE1D-int,THE1D-int,THE1D-int,THE1D-int,THE1D-int,THE1D-int,THE1D-int,THE1D-int,THE1D-int,THE1D-int,THE1D-int,THE1D-int,THE1D-int,THE1D-int,THE1D-int,THE1D-int,THE1D-int,THE1D-int,THE1D-int,THE1D-int,THE1D-int,THE1D-int,THE1D-int,THE1D-int…	BAI3,CBLN2,FLRT3,GRID2,IL1RAP,IL1RAPL1,LINGO2,LPHN3,NLGN1,NRXN1,PTPRD,SLITRK1,SLITRK2,SLITRK3,SLITRK4,SLITRK5,SLITRK6,SYNDIG1,THBS2,TPBG
GO Biological Process	GO:0000160	phosphorelay signal transduction system	181	1.794096e-2	1.000000e+0	1.000000e+0	2.665459e+0	2.626190e+0	7	1.404379e-3	3.743316e-3	1480	1.116532e-1	1.000000e+0	9.734198e-1	3.399432e+0	5.883336e-1	2	7	1.282874e-3	2.857143e-1	THE1D-int,THE1D-int,THE1D-int,THE1D-int,THE1D-int,THE1D-int,THE1D-int	KCNH5,KCNH8
GO Biological Process	GO:2000623	negative regulation of nuclear-transcribed mRNA catabolic process, nonsense-mediated decay	182	1.827518e-2	1.000000e+0	1.000000e+0	4.045449e+0	9.887655e-1	4	5.287516e-4	2.139037e-3	2879	2.961524e-1	1.000000e+0	1.000000e+0	2.974503e+0	3.361906e-1	1	4	6.414368e-4	2.500000e-1	THE1D-int,THE1D-int,THE1D-int,THE1D-int	NBAS
GO Biological Process	GO:0046655	folic acid metabolic process	183	1.834264e-2	1.000000e+0	1.000000e+0	2.653205e+0	2.638319e+0	7	1.410866e-3	3.743316e-3	3987	4.540229e-1	1.000000e+0	1.000000e+0	1.322001e+0	1.512858e+0	2	18	1.282874e-3	1.111111e-1	THE1D-int,THE1D-int,THE1D-int,THE1D-int,THE1D-int,THE1D-int,THE1D-int	MTHFD1L,MTRR
GO Biological Process	GO:0070091	glucagon secretion	184	1.863563e-2	1.000000e+0	1.000000e+0	9.673581e+0	2.067487e-1	2	1.105608e-4	1.069519e-3	1106	8.404766e-2	1.000000e+0	9.805307e-1	1.189801e+1	8.404766e-2	1	1	6.414368e-4	1.000000e+0	THE1D-int,THE1D-int	IL6
GO Biological Process	GO:0002675	positive regulation of acute inflammatory response	185	1.877302e-2	1.000000e+0	1.000000e+0	2.185565e+0	4.575477e+0	10	2.446779e-3	5.347594e-3	1045	7.127314e-2	1.000000e+0	8.800357e-1	2.203335e+0	2.269287e+0	5	27	3.207184e-3	1.851852e-1	THE1D-int,THE1D-int,THE1D-int,THE1D-int,THE1D-int,THE1D-int,THE1D-int,THE1D-int,THE1D-int,THE1D-int	IL6,IL6ST,KLKB1,PTGER3,PTGS2
GO Biological Process	GO:0050435	beta-amyloid metabolic process	186	1.916501e-2	1.000000e+0	1.000000e+0	2.898365e+0	2.070133e+0	6	1.107023e-3	3.208556e-3	3512	3.632133e-1	1.000000e+0	1.000000e+0	1.586402e+0	1.260715e+0	2	15	1.282874e-3	1.333333e-1	THE1D-int,THE1D-int,THE1D-int,THE1D-int,THE1D-int,THE1D-int	MME,NAT8
GO Biological Process	GO:0071376	cellular response to corticotropin-releasing hormone stimulus	187	1.945948e-2	1.000000e+0	1.000000e+0	3.290567e+0	1.519495e+0	5	8.125642e-4	2.673797e-3	3322	3.553219e-1	1.000000e+0	1.000000e+0	2.379602e+0	4.202383e-1	1	5	6.414368e-4	2.000000e-1	THE1D-int,THE1D-int,THE1D-int,THE1D-int,THE1D-int	NR4A2
GO Biological Process	GO:0030207	chondroitin sulfate catabolic process	188	1.977354e-2	1.000000e+0	1.000000e+0	2.611872e+0	2.680070e+0	7	1.433192e-3	3.743316e-3	3230	3.316114e-1	1.000000e+0	1.000000e+0	1.699716e+0	1.176667e+0	2	14	1.282874e-3	1.428571e-1	THE1D-int,THE1D-int,THE1D-int,THE1D-int,THE1D-int,THE1D-int,THE1D-int	DCN,IDS
GO Biological Process	GO:0007608	sensory perception of smell	189	2.024238e-2	1.000000e+0	1.000000e+0	1.465161e+0	2.320564e+1	34	1.240944e-2	1.818182e-2	6339	8.924379e-1	1.000000e+0	1.000000e+0	8.165302e-1	3.429144e+1	28	408	1.796023e-2	6.862745e-2	THE1D-int,THE1D-int,THE1D-int,THE1D-int,THE1D-int,THE1D-int,THE1D-int,THE1D-int,THE1D-int,THE1D-int,THE1D-int,THE1D-int,THE1D-int,THE1D-int,THE1D-int,THE1D-int,THE1D-int,THE1D-int,THE1D-int,THE1D-int,THE1D-int,THE1D-int,THE1D-int,THE1D-int,THE1D-int,THE1D-int,THE1D-int,THE1D-int,THE1D-int,THE1D-int,THE1D-int,THE1D-int,THE1D-int,THE1D-int	GNAL,NCAM2,OR10A2,OR10A5,OR11G2,OR11H1,OR11H12,OR1A1,OR1D2,OR1D5,OR2A5,OR3A2,OR4A47,OR4A5,OR4C13,OR4C46,OR4K14,OR4K15,OR4N4,OR4N5,OR5R1,OR6B1,OR6J1,OR8K1,OR8K3,OR8U1,OR9A4,UGT2A1
GO Biological Process	GO:0033034	positive regulation of myeloid cell apoptotic process	190	2.044164e-2	1.000000e+0	1.000000e+0	2.593704e+0	2.698843e+0	7	1.443232e-3	3.743316e-3	1656	1.408530e-1	1.000000e+0	1.000000e+0	2.974503e+0	6.723813e-1	2	8	1.282874e-3	2.500000e-1	THE1D-int,THE1D-int,THE1D-int,THE1D-int,THE1D-int,THE1D-int,THE1D-int	ANXA1,MEF2C
GO Biological Process	GO:1903206	negative regulation of hydrogen peroxide-induced cell death	191	2.085087e-2	1.000000e+0	1.000000e+0	2.257382e+0	3.986919e+0	9	2.132042e-3	4.812834e-3	3884	4.245310e-1	1.000000e+0	1.000000e+0	1.399766e+0	1.428810e+0	2	17	1.282874e-3	1.176471e-1	THE1D-int,THE1D-int,THE1D-int,THE1D-int,THE1D-int,THE1D-int,THE1D-int,THE1D-int,THE1D-int	GPR37,HGF
GO Biological Process	GO:0009435	NAD biosynthetic process	192	2.100781e-2	1.000000e+0	1.000000e+0	2.145073e+0	4.661846e+0	10	2.492966e-3	5.347594e-3	2070	1.703333e-1	1.000000e+0	1.000000e+0	1.830463e+0	2.185239e+0	4	26	2.565747e-3	1.538462e-1	THE1D-int,THE1D-int,THE1D-int,THE1D-int,THE1D-int,THE1D-int,THE1D-int,THE1D-int,THE1D-int,THE1D-int	KYNU,NUDT12,PTGS2,RNLS
GO Biological Process	GO:0003266	regulation of secondary heart field cardioblast proliferation	193	2.107473e-2	1.000000e+0	1.000000e+0	2.143932e+0	4.664326e+0	10	2.494292e-3	5.347594e-3	61	2.348023e-5	3.029654e-1	4.966646e-3	7.932008e+0	7.564289e-1	6	9	3.848621e-3	6.666667e-1	THE1D-int,THE1D-int,THE1D-int,THE1D-int,THE1D-int,THE1D-int,THE1D-int,THE1D-int,THE1D-int,THE1D-int	CTNNB1,EYA1,HAND2,HES1,ISL1,TBX5
GO Biological Process	GO:0051668	localization within membrane	194	2.112289e-2	1.000000e+0	1.000000e+0	1.512249e+0	1.917674e+1	29	1.025494e-2	1.550802e-2	113	2.509279e-4	1.000000e+0	2.865241e-2	2.560332e+0	6.639765e+0	17	79	1.090443e-2	2.151899e-1	THE1D-int,THE1D-int,THE1D-int,THE1D-int,THE1D-int,THE1D-int,THE1D-int,THE1D-int,THE1D-int,THE1D-int,THE1D-int,THE1D-int,THE1D-int,THE1D-int,THE1D-int,THE1D-int,THE1D-int,THE1D-int,THE1D-int,THE1D-int,THE1D-int,THE1D-int,THE1D-int,THE1D-int,THE1D-int,THE1D-int,THE1D-int,THE1D-int,THE1D-int	ANKS1B,ARL6,ATP1B1,DLG3,DOCK2,GPHN,GRIK2,MAGI2,MALL,MUSK,NETO1,NLGN1,NRXN1,RALA,RELN,SEC23A,SEC24B
GO Biological Process	GO:0048702	embryonic neurocranium morphogenesis	195	2.132647e-2	1.000000e+0	1.000000e+0	3.856085e+0	1.037321e+0	4	5.547173e-4	2.139037e-3	4031	4.591647e-1	1.000000e+0	1.000000e+0	1.699716e+0	5.883336e-1	1	7	6.414368e-4	1.428571e-1	THE1D-int,THE1D-int,THE1D-int,THE1D-int	MTHFD1L
GO Biological Process	GO:0051123	RNA polymerase II transcriptional preinitiation complex assembly	196	2.139513e-2	1.000000e+0	1.000000e+0	2.246994e+0	4.005351e+0	9	2.141899e-3	4.812834e-3	3884	4.245310e-1	1.000000e+0	1.000000e+0	1.399766e+0	1.428810e+0	2	17	1.282874e-3	1.176471e-1	THE1D-int,THE1D-int,THE1D-int,THE1D-int,THE1D-int,THE1D-int,THE1D-int,THE1D-int,THE1D-int	DACH1,DACH2
GO Biological Process	GO:0003149	membranous septum morphogenesis	197	2.166245e-2	1.000000e+0	1.000000e+0	2.134075e+0	4.685870e+0	10	2.505813e-3	5.347594e-3	271	4.437092e-3	1.000000e+0	2.112612e-1	5.288005e+0	7.564289e-1	4	9	2.565747e-3	4.444444e-1	THE1D-int,THE1D-int,THE1D-int,THE1D-int,THE1D-int,THE1D-int,THE1D-int,THE1D-int,THE1D-int,THE1D-int	FZD1,NOG,TGFB2,TGFBR2
GO Biological Process	GO:0010922	positive regulation of phosphatase activity	198	2.167372e-2	1.000000e+0	1.000000e+0	1.743941e+0	9.748037e+0	17	5.212854e-3	9.090909e-3	428	1.063869e-2	1.000000e+0	3.207267e-1	2.776203e+0	2.521430e+0	7	30	4.490058e-3	2.333333e-1	THE1D-int,THE1D-int,THE1D-int,THE1D-int,THE1D-int,THE1D-int,THE1D-int,THE1D-int,THE1D-int,THE1D-int,THE1D-int,THE1D-int,THE1D-int,THE1D-int,THE1D-int,THE1D-int,THE1D-int	AGTR2,BMP2,ITGA1,MAGI2,MEF2C,PPP1R12A,SLC39A10
GO Biological Process	GO:0044273	sulfur compound catabolic process	199	2.174476e-2	1.000000e+0	1.000000e+0	1.817065e+0	8.255069e+0	15	4.414476e-3	8.021390e-3	3970	4.463082e-1	1.000000e+0	1.000000e+0	1.144040e+0	4.370478e+0	5	52	3.207184e-3	9.615385e-2	THE1D-int,THE1D-int,THE1D-int,THE1D-int,THE1D-int,THE1D-int,THE1D-int,THE1D-int,THE1D-int,THE1D-int,THE1D-int,THE1D-int,THE1D-int,THE1D-int,THE1D-int	CDO1,CTH,DCN,IDS,MTRR
GO Biological Process	GO:1904152	regulation of retrograde protein transport, ER to cytosol	200	2.181307e-2	1.000000e+0	1.000000e+0	2.812079e+0	2.133653e+0	6	1.140991e-3	3.208556e-3	1366	8.973521e-2	1.000000e+0	8.476233e-1	2.745695e+0	1.092620e+0	3	13	1.924310e-3	2.307692e-1	THE1D-int,THE1D-int,THE1D-int,THE1D-int,THE1D-int,THE1D-int	EDEM1,SVIP,UBE2G2
GO Biological Process	GO:0021986	habenula development	201	2.201529e-2	1.000000e+0	1.000000e+0	3.184573e+0	1.570069e+0	5	8.396092e-4	2.673797e-3	2358	2.315561e-1	1.000000e+0	1.000000e+0	3.966004e+0	2.521430e-1	1	3	6.414368e-4	3.333333e-1	THE1D-int,THE1D-int,THE1D-int,THE1D-int,THE1D-int	NR4A2
GO Biological Process	GO:0097105	presynaptic membrane assembly	202	2.209161e-2	1.000000e+0	1.000000e+0	2.040640e+0	5.390465e+0	11	2.882601e-3	5.882353e-3	271	4.437092e-3	1.000000e+0	2.112612e-1	5.288005e+0	7.564289e-1	4	9	2.565747e-3	4.444444e-1	THE1D-int,THE1D-int,THE1D-int,THE1D-int,THE1D-int,THE1D-int,THE1D-int,THE1D-int,THE1D-int,THE1D-int,THE1D-int	IL1RAPL1,NLGN1,NLGN4X,PTPRD
GO Biological Process	GO:2000490	negative regulation of hepatic stellate cell activation	203	2.215976e-2	1.000000e+0	1.000000e+0	8.812710e+0	2.269449e-1	2	1.213609e-4	1.069519e-3	1796	1.610355e-1	1.000000e+0	1.000000e+0	5.949006e+0	1.680953e-1	1	2	6.414368e-4	5.000000e-1	THE1D-int,THE1D-int	GCLC
GO Biological Process	GO:0003207	cardiac chamber formation	204	2.235612e-2	1.000000e+0	1.000000e+0	2.036796e+0	5.400638e+0	11	2.888042e-3	5.882353e-3	95	1.113616e-4	1.000000e+0	1.512525e-2	6.489824e+0	9.245242e-1	6	11	3.848621e-3	5.454545e-1	THE1D-int,THE1D-int,THE1D-int,THE1D-int,THE1D-int,THE1D-int,THE1D-int,THE1D-int,THE1D-int,THE1D-int,THE1D-int	HAND2,MEF2C,SOX11,SOX4,TBX20,TBX5
GO Biological Process	GO:0032430	positive regulation of phospholipase A2 activity	205	2.241450e-2	1.000000e+0	1.000000e+0	2.794150e+0	2.147344e+0	6	1.148312e-3	3.208556e-3	936	5.947443e-2	1.000000e+0	8.198703e-1	4.759205e+0	4.202383e-1	2	5	1.282874e-3	4.000000e-1	THE1D-int,THE1D-int,THE1D-int,THE1D-int,THE1D-int,THE1D-int	NMUR2,PLA2G1B
GO Biological Process	GO:0042267	natural killer cell mediated cytotoxicity	206	2.289940e-2	1.000000e+0	1.000000e+0	3.151253e+0	1.586670e+0	5	8.484868e-4	2.673797e-3	4930	6.107634e-1	1.000000e+0	1.000000e+0	9.915010e-1	2.017144e+0	2	24	1.282874e-3	8.333333e-2	THE1D-int,THE1D-int,THE1D-int,THE1D-int,THE1D-int	MICB,VAMP7
GO Biological Process	GO:0050783	cocaine metabolic process	207	2.350980e-2	1.000000e+0	1.000000e+0	3.740083e+0	1.069495e+0	4	5.719225e-4	2.139037e-3	1106	8.404766e-2	1.000000e+0	9.805307e-1	1.189801e+1	8.404766e-2	1	1	6.414368e-4	1.000000e+0	THE1D-int,THE1D-int,THE1D-int,THE1D-int	BCHE
GO Biological Process	GO:1904380	endoplasmic reticulum mannose trimming	208	2.372954e-2	1.000000e+0	1.000000e+0	2.513013e+0	2.785501e+0	7	1.489572e-3	3.743316e-3	4406	5.102810e-1	1.000000e+0	1.000000e+0	1.189801e+0	1.680953e+0	2	20	1.282874e-3	1.000000e-1	THE1D-int,THE1D-int,THE1D-int,THE1D-int,THE1D-int,THE1D-int,THE1D-int	EDEM1,SEL1L
GO Biological Process	GO:0060413	atrial septum morphogenesis	209	2.376587e-2	1.000000e+0	1.000000e+0	2.017081e+0	5.453426e+0	11	2.916270e-3	5.882353e-3	386	8.288219e-3	1.000000e+0	2.770541e-1	3.718129e+0	1.344763e+0	5	16	3.207184e-3	3.125000e-1	THE1D-int,THE1D-int,THE1D-int,THE1D-int,THE1D-int,THE1D-int,THE1D-int,THE1D-int,THE1D-int,THE1D-int,THE1D-int	ISL1,SOX4,TBX20,TBX5,TGFB2
GO Biological Process	GO:1903202	negative regulation of oxidative stress-induced cell death	210	2.387644e-2	1.000000e+0	1.000000e+0	1.757026e+0	9.106298e+0	16	4.869678e-3	8.556150e-3	1629	1.372863e-1	1.000000e+0	1.000000e+0	1.699716e+0	3.530002e+0	6	42	3.848621e-3	1.428571e-1	THE1D-int,THE1D-int,THE1D-int,THE1D-int,THE1D-int,THE1D-int,THE1D-int,THE1D-int,THE1D-int,THE1D-int,THE1D-int,THE1D-int,THE1D-int,THE1D-int,THE1D-int,THE1D-int	CTNNB1,FZD1,GPR37,HGF,OXR1,PARK2
GO Biological Process	GO:0050651	dermatan sulfate proteoglycan biosynthetic process	211	2.422045e-2	1.000000e+0	1.000000e+0	2.197274e+0	4.095985e+0	9	2.190366e-3	4.812834e-3	3512	3.632133e-1	1.000000e+0	1.000000e+0	1.586402e+0	1.260715e+0	2	15	1.282874e-3	1.333333e-1	THE1D-int,THE1D-int,THE1D-int,THE1D-int,THE1D-int,THE1D-int,THE1D-int,THE1D-int,THE1D-int	DCN,DSEL
GO Biological Process	GO:0060119	inner ear receptor cell development	212	2.423683e-2	1.000000e+0	1.000000e+0	1.791354e+0	8.373554e+0	15	4.477837e-3	8.021390e-3	1352	8.609715e-2	1.000000e+0	8.216801e-1	1.929407e+0	3.109763e+0	6	37	3.848621e-3	1.621622e-1	THE1D-int,THE1D-int,THE1D-int,THE1D-int,THE1D-int,THE1D-int,THE1D-int,THE1D-int,THE1D-int,THE1D-int,THE1D-int,THE1D-int,THE1D-int,THE1D-int,THE1D-int	FAT4,GRXCR1,HES1,LHFPL5,SEC24B,SLITRK6
GO Biological Process	GO:1900242	regulation of synaptic vesicle endocytosis	213	2.431820e-2	1.000000e+0	1.000000e+0	3.100839e+0	1.612467e+0	5	8.622817e-4	2.673797e-3	936	5.947443e-2	1.000000e+0	8.198703e-1	4.759205e+0	4.202383e-1	2	5	1.282874e-3	4.000000e-1	THE1D-int,THE1D-int,THE1D-int,THE1D-int,THE1D-int	BTBD9,NLGN1
GO Biological Process	GO:1903860	negative regulation of dendrite extension	214	2.432805e-2	1.000000e+0	1.000000e+0	3.699996e+0	1.081082e+0	4	5.781189e-4	2.139037e-3	337	7.059858e-3	1.000000e+0	2.703067e-1	1.189801e+1	1.680953e-1	2	2	1.282874e-3	1.000000e+0	THE1D-int,THE1D-int,THE1D-int,THE1D-int	BCL11A,OSTN
GO Biological Process	GO:0061763	multivesicular body-lysosome fusion	215	2.450309e-2	1.000000e+0	1.000000e+0	8.346083e+0	2.396334e-1	2	1.281462e-4	1.069519e-3	1796	1.610355e-1	1.000000e+0	1.000000e+0	5.949006e+0	1.680953e-1	1	2	6.414368e-4	5.000000e-1	THE1D-int,THE1D-int	CHMP2B
GO Biological Process	GO:0050655	dermatan sulfate proteoglycan metabolic process	216	2.451712e-2	1.000000e+0	1.000000e+0	2.192418e+0	4.105056e+0	9	2.195217e-3	4.812834e-3	3617	3.942280e-1	1.000000e+0	1.000000e+0	1.487251e+0	1.344763e+0	2	16	1.282874e-3	1.250000e-1	THE1D-int,THE1D-int,THE1D-int,THE1D-int,THE1D-int,THE1D-int,THE1D-int,THE1D-int,THE1D-int	DCN,DSEL
GO Biological Process	GO:0043302	positive regulation of leukocyte degranulation	217	2.456149e-2	1.000000e+0	1.000000e+0	2.734363e+0	2.194295e+0	6	1.173420e-3	3.208556e-3	4489	5.369455e-1	1.000000e+0	1.000000e+0	1.133144e+0	1.765001e+0	2	21	1.282874e-3	9.523810e-2	THE1D-int,THE1D-int,THE1D-int,THE1D-int,THE1D-int,THE1D-int	ADORA2B,VAMP7
GO Biological Process	GO:0014721	twitch skeletal muscle contraction	218	2.472576e-2	1.000000e+0	1.000000e+0	8.305222e+0	2.408124e-1	2	1.287767e-4	1.069519e-3	2358	2.315561e-1	1.000000e+0	1.000000e+0	3.966004e+0	2.521430e-1	1	3	6.414368e-4	3.333333e-1	THE1D-int,THE1D-int	SYNM
GO Biological Process	GO:0035729	cellular response to hepatocyte growth factor stimulus	219	2.493682e-2	1.000000e+0	1.000000e+0	2.315221e+0	3.455394e+0	8	1.847804e-3	4.278075e-3	625	2.510534e-2	1.000000e+0	5.182947e-1	3.399432e+0	1.176667e+0	4	14	2.565747e-3	2.857143e-1	THE1D-int,THE1D-int,THE1D-int,THE1D-int,THE1D-int,THE1D-int,THE1D-int,THE1D-int	GCLC,GCLM,HGF,IL6
GO Biological Process	GO:0051290	protein heterotetramerization	220	2.539357e-2	1.000000e+0	1.000000e+0	2.178434e+0	4.131408e+0	9	2.209309e-3	4.812834e-3	3178	3.095713e-1	1.000000e+0	1.000000e+0	1.352047e+0	3.698097e+0	5	44	3.207184e-3	1.136364e-1	THE1D-int,THE1D-int,THE1D-int,THE1D-int,THE1D-int,THE1D-int,THE1D-int,THE1D-int,THE1D-int	FARSB,GRIN2B,NLGN1,PDSS1,PDSS2
GO Biological Process	GO:0045079	negative regulation of chemokine biosynthetic process	221	2.549272e-2	1.000000e+0	1.000000e+0	8.168596e+0	2.448401e-1	2	1.309305e-4	1.069519e-3	2358	2.315561e-1	1.000000e+0	1.000000e+0	3.966004e+0	2.521430e-1	1	3	6.414368e-4	3.333333e-1	THE1D-int,THE1D-int	IL6
GO Biological Process	GO:0043486	histone exchange	222	2.549693e-2	1.000000e+0	1.000000e+0	1.927034e+0	6.227185e+0	12	3.330046e-3	6.417112e-3	5508	7.167270e-1	1.000000e+0	1.000000e+0	8.349482e-1	4.790716e+0	4	57	2.565747e-3	7.017544e-2	THE1D-int,THE1D-int,THE1D-int,THE1D-int,THE1D-int,THE1D-int,THE1D-int,THE1D-int,THE1D-int,THE1D-int,THE1D-int,THE1D-int	CENPC,CENPW,MIS18BP1,TNP1
GO Biological Process	GO:0003264	regulation of cardioblast proliferation	223	2.575320e-2	1.000000e+0	1.000000e+0	2.072462e+0	4.825178e+0	10	2.580309e-3	5.347594e-3	78	5.450672e-5	7.033002e-1	9.016669e-3	7.138807e+0	8.404766e-1	6	10	3.848621e-3	6.000000e-1	THE1D-int,THE1D-int,THE1D-int,THE1D-int,THE1D-int,THE1D-int,THE1D-int,THE1D-int,THE1D-int,THE1D-int	CTNNB1,EYA1,HAND2,HES1,ISL1,TBX5
GO Biological Process	GO:0060445	branching involved in salivary gland morphogenesis	224	2.576529e-2	1.000000e+0	1.000000e+0	1.818889e+0	7.697005e+0	14	4.116045e-3	7.486631e-3	64	2.978934e-5	3.843719e-1	6.005810e-3	5.599064e+0	1.428810e+0	8	17	5.131495e-3	4.705882e-1	THE1D-int,THE1D-int,THE1D-int,THE1D-int,THE1D-int,THE1D-int,THE1D-int,THE1D-int,THE1D-int,THE1D-int,THE1D-int,THE1D-int,THE1D-int,THE1D-int	FGF10,FGF7,IL6,PLXND1,SEMA3A,SEMA3C,SHH,TGM2
GO Biological Process	GO:0002678	positive regulation of chronic inflammatory response	225	2.583314e-2	1.000000e+0	1.000000e+0	8.109910e+0	2.466119e-1	2	1.318780e-4	1.069519e-3	2879	2.961524e-1	1.000000e+0	1.000000e+0	2.974503e+0	3.361906e-1	1	4	6.414368e-4	2.500000e-1	THE1D-int,THE1D-int	ADORA2B
GO Biological Process	GO:0051409	response to nitrosative stress	226	2.593736e-2	1.000000e+0	1.000000e+0	3.047387e+0	1.640750e+0	5	8.774064e-4	2.673797e-3	596	2.405377e-2	1.000000e+0	5.207480e-1	4.461754e+0	6.723813e-1	3	8	1.924310e-3	3.750000e-1	THE1D-int,THE1D-int,THE1D-int,THE1D-int,THE1D-int	DUSP6,GCLC,GCLM
GO Biological Process	GO:0010845	positive regulation of reciprocal meiotic recombination	227	2.621286e-2	1.000000e+0	1.000000e+0	3.613680e+0	1.106905e+0	4	5.919278e-4	2.139037e-3	1796	1.610355e-1	1.000000e+0	1.000000e+0	5.949006e+0	1.680953e-1	1	2	6.414368e-4	5.000000e-1	THE1D-int,THE1D-int,THE1D-int,THE1D-int	PRDM9
GO Biological Process	GO:0001899	negative regulation of cytolysis by symbiont of host cells	228	2.637708e-2	1.000000e+0	1.000000e+0	3.740974e+1	2.673101e-2	1	1.429466e-5	5.347594e-4	1106	8.404766e-2	1.000000e+0	9.805307e-1	1.189801e+1	8.404766e-2	1	1	6.414368e-4	1.000000e+0	THE1D-int	KRT6A
GO Biological Process	GO:0097090	presynaptic membrane organization	229	2.669966e-2	1.000000e+0	1.000000e+0	1.979708e+0	5.556374e+0	11	2.971323e-3	5.882353e-3	329	6.906635e-3	1.000000e+0	2.708702e-1	4.759205e+0	8.404766e-1	4	10	2.565747e-3	4.000000e-1	THE1D-int,THE1D-int,THE1D-int,THE1D-int,THE1D-int,THE1D-int,THE1D-int,THE1D-int,THE1D-int,THE1D-int,THE1D-int	IL1RAPL1,NLGN1,NLGN4X,PTPRD
GO Biological Process	GO:0060412	ventricular septum morphogenesis	230	2.670697e-2	1.000000e+0	1.000000e+0	1.532005e+0	1.631849e+1	25	8.726464e-3	1.336898e-2	36	3.641054e-6	4.698052e-2	1.305014e-3	4.296504e+0	3.025716e+0	13	36	8.338679e-3	3.611111e-1	THE1D-int,THE1D-int,THE1D-int,THE1D-int,THE1D-int,THE1D-int,THE1D-int,THE1D-int,THE1D-int,THE1D-int,THE1D-int,THE1D-int,THE1D-int,THE1D-int,THE1D-int,THE1D-int,THE1D-int,THE1D-int,THE1D-int,THE1D-int,THE1D-int,THE1D-int,THE1D-int,THE1D-int,THE1D-int	CITED2,EGLN1,FGFRL1,FZD1,HES1,NOG,PITX2,SOX11,SOX4,TBX3,TGFB2,TGFBR2,ZFPM2
GO Biological Process	GO:1902227	negative regulation of macrophage colony-stimulating factor signaling pathway	231	2.678067e-2	1.000000e+0	1.000000e+0	7.952483e+0	2.514938e-1	2	1.344887e-4	1.069519e-3	1796	1.610355e-1	1.000000e+0	1.000000e+0	5.949006e+0	1.680953e-1	1	2	6.414368e-4	5.000000e-1	THE1D-int,THE1D-int	STAP1
GO Biological Process	GO:0097056	selenocysteinyl-tRNA(Sec) biosynthetic process	232	2.697376e-2	1.000000e+0	1.000000e+0	7.921420e+0	2.524800e-1	2	1.350160e-4	1.069519e-3	2879	2.961524e-1	1.000000e+0	1.000000e+0	2.974503e+0	3.361906e-1	1	4	6.414368e-4	2.500000e-1	THE1D-int,THE1D-int	SEPSECS
GO Biological Process	GO:1990426	mitotic recombination-dependent replication fork processing	233	2.707945e-2	1.000000e+0	1.000000e+0	7.904561e+0	2.530185e-1	2	1.353040e-4	1.069519e-3	1796	1.610355e-1	1.000000e+0	1.000000e+0	5.949006e+0	1.680953e-1	1	2	6.414368e-4	5.000000e-1	THE1D-int,THE1D-int	BRCA2
GO Biological Process	GO:0002880	regulation of chronic inflammatory response to non-antigenic stimulus	234	2.721590e-2	1.000000e+0	1.000000e+0	7.882937e+0	2.537125e-1	2	1.356752e-4	1.069519e-3	1796	1.610355e-1	1.000000e+0	1.000000e+0	5.949006e+0	1.680953e-1	1	2	6.414368e-4	5.000000e-1	THE1D-int,THE1D-int	ADORA2B
GO Biological Process	GO:0045628	regulation of T-helper 2 cell differentiation	235	2.732411e-2	1.000000e+0	1.000000e+0	2.437960e+0	2.871253e+0	7	1.535430e-3	3.743316e-3	2757	2.672925e-1	1.000000e+0	1.000000e+0	1.983002e+0	1.008572e+0	2	12	1.282874e-3	1.666667e-1	THE1D-int,THE1D-int,THE1D-int,THE1D-int,THE1D-int,THE1D-int,THE1D-int	ANXA1,IL6
GO Biological Process	GO:0090168	Golgi reassembly	236	2.747733e-2	1.000000e+0	1.000000e+0	4.670532e+0	6.423251e-1	3	3.434894e-4	1.604278e-3	2879	2.961524e-1	1.000000e+0	1.000000e+0	2.974503e+0	3.361906e-1	1	4	6.414368e-4	2.500000e-1	THE1D-int,THE1D-int,THE1D-int	PDCD10
GO Biological Process	GO:0000245	spliceosomal complex assembly	237	2.769424e-2	1.000000e+0	1.000000e+0	1.692237e+0	1.004588e+1	17	5.372126e-3	9.090909e-3	1430	1.027515e-1	1.000000e+0	9.271347e-1	1.669896e+0	4.790716e+0	8	57	5.131495e-3	1.403509e-1	THE1D-int,THE1D-int,THE1D-int,THE1D-int,THE1D-int,THE1D-int,THE1D-int,THE1D-int,THE1D-int,THE1D-int,THE1D-int,THE1D-int,THE1D-int,THE1D-int,THE1D-int,THE1D-int,THE1D-int	GCFC2,PRPF39,PSIP1,PTBP2,SFSWAP,SMN2,SRPK1,YTHDC1
GO Biological Process	GO:0002251	organ or tissue specific immune response	238	2.782228e-2	1.000000e+0	1.000000e+0	2.654127e+0	2.260630e+0	6	1.208893e-3	3.208556e-3	4428	5.113803e-1	1.000000e+0	1.000000e+0	1.115439e+0	2.689525e+0	3	32	1.924310e-3	9.375000e-2	THE1D-int,THE1D-int,THE1D-int,THE1D-int,THE1D-int,THE1D-int	HIST1H2BJ,IL6,PLA2G1B
GO Biological Process	GO:0071621	granulocyte chemotaxis	239	2.825193e-2	1.000000e+0	1.000000e+0	1.611799e+0	1.240850e+1	20	6.635560e-3	1.069519e-2	3560	3.739565e-1	1.000000e+0	1.000000e+0	1.189801e+0	5.883336e+0	7	70	4.490058e-3	1.000000e-1	THE1D-int,THE1D-int,THE1D-int,THE1D-int,THE1D-int,THE1D-int,THE1D-int,THE1D-int,THE1D-int,THE1D-int,THE1D-int,THE1D-int,THE1D-int,THE1D-int,THE1D-int,THE1D-int,THE1D-int,THE1D-int,THE1D-int,THE1D-int	ANXA1,CXADR,ITGA1,PDE4B,PLA2G1B,TGFB2,VAV3
GO Biological Process	GO:0009785	blue light signaling pathway	240	2.829401e-2	1.000000e+0	1.000000e+0	7.717617e+0	2.591474e-1	2	1.385815e-4	1.069519e-3	1796	1.610355e-1	1.000000e+0	1.000000e+0	5.949006e+0	1.680953e-1	1	2	6.414368e-4	5.000000e-1	THE1D-int,THE1D-int	CRY1
GO Biological Process	GO:0010635	regulation of mitochondrial fusion	241	2.888218e-2	1.000000e+0	1.000000e+0	2.408776e+0	2.906040e+0	7	1.554032e-3	3.743316e-3	271	4.437092e-3	1.000000e+0	2.112612e-1	5.288005e+0	7.564289e-1	4	9	2.565747e-3	4.444444e-1	THE1D-int,THE1D-int,THE1D-int,THE1D-int,THE1D-int,THE1D-int,THE1D-int	OMA1,OPA1,PARK2,PID1
GO Biological Process	GO:1904042	negative regulation of cystathionine beta-synthase activity	242	2.907174e-2	1.000000e+0	1.000000e+0	4.567562e+0	6.568055e-1	3	3.512329e-4	1.604278e-3	1106	8.404766e-2	1.000000e+0	9.805307e-1	1.189801e+1	8.404766e-2	1	1	6.414368e-4	1.000000e+0	THE1D-int,THE1D-int,THE1D-int	MTRR
GO Biological Process	GO:0007056	spindle assembly involved in female meiosis	243	2.910378e-2	1.000000e+0	1.000000e+0	7.599521e+0	2.631745e-1	2	1.407350e-4	1.069519e-3	2358	2.315561e-1	1.000000e+0	1.000000e+0	3.966004e+0	2.521430e-1	1	3	6.414368e-4	3.333333e-1	THE1D-int,THE1D-int	TUBB8
GO Biological Process	GO:0051491	positive regulation of filopodium assembly	244	2.920548e-2	1.000000e+0	1.000000e+0	1.681026e+0	1.011287e+1	17	5.407951e-3	9.090909e-3	237	2.670633e-3	1.000000e+0	1.453974e-1	3.172803e+0	2.521430e+0	8	30	5.131495e-3	2.666667e-1	THE1D-int,THE1D-int,THE1D-int,THE1D-int,THE1D-int,THE1D-int,THE1D-int,THE1D-int,THE1D-int,THE1D-int,THE1D-int,THE1D-int,THE1D-int,THE1D-int,THE1D-int,THE1D-int,THE1D-int	DNM3,FMR1,FNBP1L,GPM6A,NLGN1,RALA,TENM1,TENM2
GO Biological Process	GO:0099054	presynapse assembly	245	2.920852e-2	1.000000e+0	1.000000e+0	1.747213e+0	8.585101e+0	15	4.590963e-3	8.021390e-3	314	6.115627e-3	1.000000e+0	2.513055e-1	3.966004e+0	1.260715e+0	5	15	3.207184e-3	3.333333e-1	THE1D-int,THE1D-int,THE1D-int,THE1D-int,THE1D-int,THE1D-int,THE1D-int,THE1D-int,THE1D-int,THE1D-int,THE1D-int,THE1D-int,THE1D-int,THE1D-int,THE1D-int	FZD1,IL1RAPL1,NLGN1,NLGN4X,PTPRD
GO Biological Process	GO:0051455	attachment of spindle microtubules to kinetochore involved in homologous chromosome segregation	246	2.930019e-2	1.000000e+0	1.000000e+0	4.553421e+0	6.588452e-1	3	3.523237e-4	1.604278e-3	1106	8.404766e-2	1.000000e+0	9.805307e-1	1.189801e+1	8.404766e-2	1	1	6.414368e-4	1.000000e+0	THE1D-int,THE1D-int,THE1D-int	CENPC
GO Biological Process	GO:0006024	glycosaminoglycan biosynthetic process	247	2.954873e-2	1.000000e+0	1.000000e+0	1.366574e+0	3.073379e+1	42	1.643518e-2	2.245989e-2	212	2.218970e-3	1.000000e+0	1.350536e-1	2.079264e+0	8.656909e+0	18	103	1.154586e-2	1.747573e-1	THE1D-int,THE1D-int,THE1D-int,THE1D-int,THE1D-int,THE1D-int,THE1D-int,THE1D-int,THE1D-int,THE1D-int,THE1D-int,THE1D-int,THE1D-int,THE1D-int,THE1D-int,THE1D-int,THE1D-int,THE1D-int,THE1D-int,THE1D-int,THE1D-int,THE1D-int,THE1D-int,THE1D-int,THE1D-int,THE1D-int,THE1D-int,THE1D-int,THE1D-int,THE1D-int,THE1D-int,THE1D-int,THE1D-int,THE1D-int,THE1D-int,THE1D-int,THE1D-int,THE1D-int,THE1D-int,THE1D-int…	B3GAT2,CHST1,CHST2,CHSY3,DCN,DSEL,EXT1,GPC5,GPC6,HAS2,HS2ST1,HS3ST1,HS3ST3B1,HS3ST5,NDST3,NDST4,SDC2,ST3GAL1
GO Biological Process	GO:0051963	regulation of synapse assembly	248	2.973337e-2	1.000000e+0	1.000000e+0	1.301672e+0	4.378985e+1	57	2.341703e-2	3.048128e-2	7	2.150733e-8	2.775091e-4	3.964415e-5	3.458724e+0	7.228099e+0	25	86	1.603592e-2	2.906977e-1	THE1D-int,THE1D-int,THE1D-int,THE1D-int,THE1D-int,THE1D-int,THE1D-int,THE1D-int,THE1D-int,THE1D-int,THE1D-int,THE1D-int,THE1D-int,THE1D-int,THE1D-int,THE1D-int,THE1D-int,THE1D-int,THE1D-int,THE1D-int,THE1D-int,THE1D-int,THE1D-int,THE1D-int,THE1D-int,THE1D-int,THE1D-int,THE1D-int,THE1D-int,THE1D-int,THE1D-int,THE1D-int,THE1D-int,THE1D-int,THE1D-int,THE1D-int,THE1D-int,THE1D-int,THE1D-int,THE1D-int…	BAI3,CBLN2,EPHA7,FLRT3,GRID2,IL1RAP,IL1RAPL1,LINGO2,LPHN3,MEF2C,MUSK,NLGN1,NRXN1,PTPRD,ROBO2,SLITRK1,SLITRK2,SLITRK3,SLITRK4,SLITRK5,SLITRK6,SNCA,SYNDIG1,THBS2,TPBG
GO Biological Process	GO:0050775	positive regulation of dendrite morphogenesis	249	2.974563e-2	1.000000e+0	1.000000e+0	1.708038e+0	9.367474e+0	16	5.009344e-3	8.556150e-3	991	6.148042e-2	1.000000e+0	8.004862e-1	2.099649e+0	2.857620e+0	6	34	3.848621e-3	1.764706e-1	THE1D-int,THE1D-int,THE1D-int,THE1D-int,THE1D-int,THE1D-int,THE1D-int,THE1D-int,THE1D-int,THE1D-int,THE1D-int,THE1D-int,THE1D-int,THE1D-int,THE1D-int,THE1D-int	EPHA4,IL1RAPL1,OPA1,PTPRD,RELN,VAMP7
GO Biological Process	GO:0006023	aminoglycan biosynthetic process	250	2.985371e-2	1.000000e+0	1.000000e+0	1.365527e+0	3.075735e+1	42	1.644778e-2	2.245989e-2	229	2.477309e-3	1.000000e+0	1.395839e-1	2.059271e+0	8.740956e+0	18	104	1.154586e-2	1.730769e-1	THE1D-int,THE1D-int,THE1D-int,THE1D-int,THE1D-int,THE1D-int,THE1D-int,THE1D-int,THE1D-int,THE1D-int,THE1D-int,THE1D-int,THE1D-int,THE1D-int,THE1D-int,THE1D-int,THE1D-int,THE1D-int,THE1D-int,THE1D-int,THE1D-int,THE1D-int,THE1D-int,THE1D-int,THE1D-int,THE1D-int,THE1D-int,THE1D-int,THE1D-int,THE1D-int,THE1D-int,THE1D-int,THE1D-int,THE1D-int,THE1D-int,THE1D-int,THE1D-int,THE1D-int,THE1D-int,THE1D-int…	B3GAT2,CHST1,CHST2,CHSY3,DCN,DSEL,EXT1,GPC5,GPC6,HAS2,HS2ST1,HS3ST1,HS3ST3B1,HS3ST5,NDST3,NDST4,SDC2,ST3GAL1
GO Biological Process	GO:0070141	response to UV-A	251	2.988001e-2	1.000000e+0	1.000000e+0	2.932195e+0	1.705207e+0	5	9.118754e-4	2.673797e-3	3683	4.095202e-1	1.000000e+0	1.000000e+0	1.983002e+0	5.042859e-1	1	6	6.414368e-4	1.666667e-1	THE1D-int,THE1D-int,THE1D-int,THE1D-int,THE1D-int	MME
GO Biological Process	GO:0034508	centromere complex assembly	252	2.991978e-2	1.000000e+0	1.000000e+0	1.943337e+0	5.660367e+0	11	3.026934e-3	5.882353e-3	4966	6.151308e-1	1.000000e+0	1.000000e+0	9.518409e-1	4.202383e+0	4	50	2.565747e-3	8.000000e-2	THE1D-int,THE1D-int,THE1D-int,THE1D-int,THE1D-int,THE1D-int,THE1D-int,THE1D-int,THE1D-int,THE1D-int,THE1D-int	CENPC,CENPE,CENPW,MIS18BP1
GO Biological Process	GO:1902093	positive regulation of flagellated sperm motility	253	3.025593e-2	1.000000e+0	1.000000e+0	2.600940e+0	2.306859e+0	6	1.233614e-3	3.208556e-3	906	5.864289e-2	1.000000e+0	8.351757e-1	3.244912e+0	9.245242e-1	3	11	1.924310e-3	2.727273e-1	THE1D-int,THE1D-int,THE1D-int,THE1D-int,THE1D-int,THE1D-int	PGAM4,TACR1,TACR3
GO Biological Process	GO:0045175	basal protein localization	254	3.035618e-2	1.000000e+0	1.000000e+0	7.426245e+0	2.693151e-1	2	1.440188e-4	1.069519e-3	1106	8.404766e-2	1.000000e+0	9.805307e-1	1.189801e+1	8.404766e-2	1	1	6.414368e-4	1.000000e+0	THE1D-int,THE1D-int	ERBB2IP
GO Biological Process	GO:1905152	positive regulation of voltage-gated sodium channel activity	255	3.039517e-2	1.000000e+0	1.000000e+0	7.421023e+0	2.695046e-1	2	1.441201e-4	1.069519e-3	1106	8.404766e-2	1.000000e+0	9.805307e-1	1.189801e+1	8.404766e-2	1	1	6.414368e-4	1.000000e+0	THE1D-int,THE1D-int	KIF5B
GO Biological Process	GO:0006182	cGMP biosynthetic process	256	3.039538e-2	1.000000e+0	1.000000e+0	1.875569e+0	6.398057e+0	12	3.421421e-3	6.417112e-3	1631	1.377148e-1	1.000000e+0	1.000000e+0	1.983002e+0	2.017144e+0	4	24	2.565747e-3	1.666667e-1	THE1D-int,THE1D-int,THE1D-int,THE1D-int,THE1D-int,THE1D-int,THE1D-int,THE1D-int,THE1D-int,THE1D-int,THE1D-int,THE1D-int	ADCY8,GUCY1A2,GUCY2F,HTR2C
GO Biological Process	GO:0008045	motor neuron axon guidance	257	3.041985e-2	1.000000e+0	1.000000e+0	1.672429e+0	1.016486e+1	17	5.435753e-3	9.090909e-3	209	2.150561e-3	1.000000e+0	1.327688e-1	3.621134e+0	1.933096e+0	7	23	4.490058e-3	3.043478e-1	THE1D-int,THE1D-int,THE1D-int,THE1D-int,THE1D-int,THE1D-int,THE1D-int,THE1D-int,THE1D-int,THE1D-int,THE1D-int,THE1D-int,THE1D-int,THE1D-int,THE1D-int,THE1D-int,THE1D-int	ALCAM,EPHA4,LHX9,NOG,PLXNA4,SEMA3A,SLIT2
GO Biological Process	GO:0051315	attachment of mitotic spindle microtubules to kinetochore	258	3.062954e-2	1.000000e+0	1.000000e+0	2.912325e+0	1.716841e+0	5	9.180970e-4	2.673797e-3	2079	1.714219e-1	1.000000e+0	1.000000e+0	2.644003e+0	7.564289e-1	2	9	1.282874e-3	2.222222e-1	THE1D-int,THE1D-int,THE1D-int,THE1D-int,THE1D-int	CENPC,CENPE
GO Biological Process	GO:1902952	positive regulation of dendritic spine maintenance	259	3.111519e-2	1.000000e+0	1.000000e+0	2.899754e+0	1.724284e+0	5	9.220773e-4	2.673797e-3	2879	2.961524e-1	1.000000e+0	1.000000e+0	2.974503e+0	3.361906e-1	1	4	6.414368e-4	2.500000e-1	THE1D-int,THE1D-int,THE1D-int,THE1D-int,THE1D-int	ZNF804A
GO Biological Process	GO:1902031	regulation of NADP metabolic process	260	3.116496e-2	1.000000e+0	1.000000e+0	4.443201e+0	6.751889e-1	3	3.610636e-4	1.604278e-3	4031	4.591647e-1	1.000000e+0	1.000000e+0	1.699716e+0	5.883336e-1	1	7	6.414368e-4	1.428571e-1	THE1D-int,THE1D-int,THE1D-int	PGAM4
GO Biological Process	GO:0071265	L-methionine biosynthetic process	261	3.116915e-2	1.000000e+0	1.000000e+0	3.419105e+0	1.169897e+0	4	6.256133e-4	2.139037e-3	4284	5.046378e-1	1.000000e+0	1.000000e+0	1.487251e+0	6.723813e-1	1	8	6.414368e-4	1.250000e-1	THE1D-int,THE1D-int,THE1D-int,THE1D-int	CTH
GO Biological Process	GO:0070344	regulation of fat cell proliferation	262	3.118076e-2	1.000000e+0	1.000000e+0	2.097399e+0	4.291030e+0	9	2.294668e-3	4.812834e-3	419	1.013864e-2	1.000000e+0	3.122169e-1	4.326550e+0	9.245242e-1	4	11	2.565747e-3	3.636364e-1	THE1D-int,THE1D-int,THE1D-int,THE1D-int,THE1D-int,THE1D-int,THE1D-int,THE1D-int,THE1D-int	FGF10,FGF16,PID1,VSTM2A
GO Biological Process	GO:0009067	aspartate family amino acid biosynthetic process	263	3.154248e-2	1.000000e+0	1.000000e+0	2.001016e+0	4.997461e+0	10	2.672439e-3	5.347594e-3	690	3.282152e-2	1.000000e+0	6.137624e-1	2.704094e+0	1.849048e+0	5	22	3.207184e-3	2.272727e-1	THE1D-int,THE1D-int,THE1D-int,THE1D-int,THE1D-int,THE1D-int,THE1D-int,THE1D-int,THE1D-int,THE1D-int	AASDHPPT,AASS,CTH,MTRR,PLOD2
GO Biological Process	GO:0060577	pulmonary vein morphogenesis	264	3.155041e-2	1.000000e+0	1.000000e+0	3.405740e+0	1.174488e+0	4	6.280684e-4	2.139037e-3	337	7.059858e-3	1.000000e+0	2.703067e-1	1.189801e+1	1.680953e-1	2	2	1.282874e-3	1.000000e+0	THE1D-int,THE1D-int,THE1D-int,THE1D-int	PITX2,TBX20
GO Biological Process	GO:0008038	neuron recognition	265	3.177753e-2	1.000000e+0	1.000000e+0	1.457398e+0	1.989847e+1	29	1.064089e-2	1.550802e-2	69	3.503010e-5	4.519934e-1	6.550629e-3	4.089941e+0	2.689525e+0	11	32	7.055805e-3	3.437500e-1	THE1D-int,THE1D-int,THE1D-int,THE1D-int,THE1D-int,THE1D-int,THE1D-int,THE1D-int,THE1D-int,THE1D-int,THE1D-int,THE1D-int,THE1D-int,THE1D-int,THE1D-int,THE1D-int,THE1D-int,THE1D-int,THE1D-int,THE1D-int,THE1D-int,THE1D-int,THE1D-int,THE1D-int,THE1D-int,THE1D-int,THE1D-int,THE1D-int,THE1D-int	APP,CNTNAP2,EPHA3,EPHA4,FOXG1,NCAM2,NDN,ROBO1,ROBO2,SEMA3A,SEMA5A
GO Biological Process	GO:0018065	protein-cofactor linkage	266	3.180860e-2	1.000000e+0	1.000000e+0	3.396801e+0	1.177578e+0	4	6.297211e-4	2.139037e-3	5292	6.807141e-1	1.000000e+0	1.000000e+0	9.152317e-1	1.092620e+0	1	13	6.414368e-4	7.692308e-2	THE1D-int,THE1D-int,THE1D-int,THE1D-int	CTH
GO Biological Process	GO:0089700	protein kinase D signaling	267	3.193435e-2	1.000000e+0	1.000000e+0	3.392480e+0	1.179078e+0	4	6.305232e-4	2.139037e-3	2358	2.315561e-1	1.000000e+0	1.000000e+0	3.966004e+0	2.521430e-1	1	3	6.414368e-4	3.333333e-1	THE1D-int,THE1D-int,THE1D-int,THE1D-int	PRKD1
GO Biological Process	GO:1904948	midbrain dopaminergic neuron differentiation	268	3.245600e-2	1.000000e+0	1.000000e+0	1.991020e+0	5.022551e+0	10	2.685856e-3	5.347594e-3	1056	7.345389e-2	1.000000e+0	8.975147e-1	2.974503e+0	1.008572e+0	3	12	1.924310e-3	2.500000e-1	THE1D-int,THE1D-int,THE1D-int,THE1D-int,THE1D-int,THE1D-int,THE1D-int,THE1D-int,THE1D-int,THE1D-int	CTNNB1,FZD1,NR4A2
GO Biological Process	GO:1900747	negative regulation of vascular endothelial growth factor signaling pathway	269	3.284964e-2	1.000000e+0	1.000000e+0	2.856673e+0	1.750288e+0	5	9.359829e-4	2.673797e-3	3322	3.553219e-1	1.000000e+0	1.000000e+0	2.379602e+0	4.202383e-1	1	5	6.414368e-4	2.000000e-1	THE1D-int,THE1D-int,THE1D-int,THE1D-int,THE1D-int	DCN
GO Biological Process	GO:0030317	flagellated sperm motility	270	3.289162e-2	1.000000e+0	1.000000e+0	1.655935e+0	1.026610e+1	17	5.489895e-3	9.090909e-3	1619	1.311762e-1	1.000000e+0	1.000000e+0	1.529744e+0	5.883336e+0	9	70	5.772931e-3	1.285714e-1	THE1D-int,THE1D-int,THE1D-int,THE1D-int,THE1D-int,THE1D-int,THE1D-int,THE1D-int,THE1D-int,THE1D-int,THE1D-int,THE1D-int,THE1D-int,THE1D-int,THE1D-int,THE1D-int,THE1D-int	APOB,CCDC39,CHRNA7,DNAH11,DNAH5,SLC9B1,SPAG16,TEKT1,TNP1
GO Biological Process	GO:0035999	tetrahydrofolate interconversion	271	3.292302e-2	1.000000e+0	1.000000e+0	3.359222e+0	1.190752e+0	4	6.367657e-4	2.139037e-3	4756	5.844416e-1	1.000000e+0	1.000000e+0	1.189801e+0	8.404766e-1	1	10	6.414368e-4	1.000000e-1	THE1D-int,THE1D-int,THE1D-int,THE1D-int	MTHFD1L
GO Biological Process	GO:2000826	regulation of heart morphogenesis	272	3.294375e-2	1.000000e+0	1.000000e+0	1.529463e+0	1.503796e+1	23	8.041688e-3	1.229947e-2	18	2.304833e-7	2.973926e-3	1.652181e-4	4.899181e+0	2.857620e+0	14	34	8.980115e-3	4.117647e-1	THE1D-int,THE1D-int,THE1D-int,THE1D-int,THE1D-int,THE1D-int,THE1D-int,THE1D-int,THE1D-int,THE1D-int,THE1D-int,THE1D-int,THE1D-int,THE1D-int,THE1D-int,THE1D-int,THE1D-int,THE1D-int,THE1D-int,THE1D-int,THE1D-int,THE1D-int,THE1D-int	BMP2,CTNNB1,DKK1,EYA1,FOXC1,HAND2,HES1,ISL1,NOG,SEMA3C,SOX9,TBX5,TGFB2,TGFBR2
GO Biological Process	GO:0006363	termination of RNA polymerase I transcription	273	3.295490e-2	1.000000e+0	1.000000e+0	2.340068e+0	2.991366e+0	7	1.599661e-3	3.743316e-3	1545	1.142791e-1	1.000000e+0	9.543969e-1	1.919034e+0	2.605477e+0	5	31	3.207184e-3	1.612903e-1	THE1D-int,THE1D-int,THE1D-int,THE1D-int,THE1D-int,THE1D-int,THE1D-int	ERCC3,GTF2H2,POLR1E,TAF1B,TWISTNB
GO Biological Process	GO:0051415	interphase microtubule nucleation by interphase microtubule organizing center	274	3.299869e-2	1.000000e+0	1.000000e+0	3.356728e+0	1.191637e+0	4	6.372389e-4	2.139037e-3	1298	8.433047e-2	1.000000e+0	8.383020e-1	3.966004e+0	5.042859e-1	2	6	1.282874e-3	3.333333e-1	THE1D-int,THE1D-int,THE1D-int,THE1D-int	MZT1,TUBGCP5
GO Biological Process	GO:0045721	negative regulation of gluconeogenesis	275	3.300758e-2	1.000000e+0	1.000000e+0	3.356435e+0	1.191741e+0	4	6.372945e-4	2.139037e-3	3230	3.316114e-1	1.000000e+0	1.000000e+0	1.699716e+0	1.176667e+0	2	14	1.282874e-3	1.428571e-1	THE1D-int,THE1D-int,THE1D-int,THE1D-int	IL6,LEPR
GO Biological Process	GO:0033032	regulation of myeloid cell apoptotic process	276	3.328716e-2	1.000000e+0	1.000000e+0	1.982180e+0	5.044951e+0	10	2.697835e-3	5.347594e-3	3566	3.754179e-1	1.000000e+0	1.000000e+0	1.372847e+0	2.185239e+0	3	26	1.924310e-3	1.153846e-1	THE1D-int,THE1D-int,THE1D-int,THE1D-int,THE1D-int,THE1D-int,THE1D-int,THE1D-int,THE1D-int,THE1D-int	ANXA1,KITLG,MEF2C
GO Biological Process	GO:0044330	canonical Wnt signaling pathway involved in positive regulation of wound healing	277	3.329547e-2	1.000000e+0	1.000000e+0	4.327492e+0	6.932422e-1	3	3.707178e-4	1.604278e-3	1106	8.404766e-2	1.000000e+0	9.805307e-1	1.189801e+1	8.404766e-2	1	1	6.414368e-4	1.000000e+0	THE1D-int,THE1D-int,THE1D-int	PPAP2B
GO Biological Process	GO:0044328	canonical Wnt signaling pathway involved in positive regulation of endothelial cell migration	277	3.329547e-2	1.000000e+0	1.000000e+0	4.327492e+0	6.932422e-1	3	3.707178e-4	1.604278e-3	1106	8.404766e-2	1.000000e+0	9.805307e-1	1.189801e+1	8.404766e-2	1	1	6.414368e-4	1.000000e+0	THE1D-int,THE1D-int,THE1D-int	PPAP2B
GO Biological Process	GO:0044329	canonical Wnt signaling pathway involved in positive regulation of cell-cell adhesion	277	3.329547e-2	1.000000e+0	1.000000e+0	4.327492e+0	6.932422e-1	3	3.707178e-4	1.604278e-3	1106	8.404766e-2	1.000000e+0	9.805307e-1	1.189801e+1	8.404766e-2	1	1	6.414368e-4	1.000000e+0	THE1D-int,THE1D-int,THE1D-int	PPAP2B
GO Biological Process	GO:0086013	membrane repolarization during cardiac muscle cell action potential	280	3.342684e-2	1.000000e+0	1.000000e+0	1.908101e+0	5.764895e+0	11	3.082832e-3	5.882353e-3	386	8.288219e-3	1.000000e+0	2.770541e-1	3.718129e+0	1.344763e+0	5	16	3.207184e-3	3.125000e-1	THE1D-int,THE1D-int,THE1D-int,THE1D-int,THE1D-int,THE1D-int,THE1D-int,THE1D-int,THE1D-int,THE1D-int,THE1D-int	ATP1B1,KCND3,KCNJ2,KCNJ3,KCNN2
GO Biological Process	GO:1902037	negative regulation of hematopoietic stem cell differentiation	281	3.352057e-2	1.000000e+0	1.000000e+0	7.032460e+0	2.843955e-1	2	1.520832e-4	1.069519e-3	1796	1.610355e-1	1.000000e+0	1.000000e+0	5.949006e+0	1.680953e-1	1	2	6.414368e-4	5.000000e-1	THE1D-int,THE1D-int	N4BP2L2
GO Biological Process	GO:0030149	sphingolipid catabolic process	282	3.356911e-2	1.000000e+0	1.000000e+0	2.839581e+0	1.760823e+0	5	9.416166e-4	2.673797e-3	6085	8.419193e-1	1.000000e+0	1.000000e+0	5.665720e-1	1.765001e+0	1	21	6.414368e-4	4.761905e-2	THE1D-int,THE1D-int,THE1D-int,THE1D-int,THE1D-int	GALC
GO Biological Process	GO:0010738	regulation of protein kinase A signaling	283	3.357797e-2	1.000000e+0	1.000000e+0	1.752133e+0	7.990260e+0	14	4.272866e-3	7.486631e-3	1631	1.377148e-1	1.000000e+0	1.000000e+0	1.983002e+0	2.017144e+0	4	24	2.565747e-3	1.666667e-1	THE1D-int,THE1D-int,THE1D-int,THE1D-int,THE1D-int,THE1D-int,THE1D-int,THE1D-int,THE1D-int,THE1D-int,THE1D-int,THE1D-int,THE1D-int,THE1D-int	AKAP12,C18orf42,PDE10A,SPHKAP
GO Biological Process	GO:0006359	regulation of transcription from RNA polymerase III promoter	284	3.426431e-2	1.000000e+0	1.000000e+0	1.972079e+0	5.070792e+0	10	2.711653e-3	5.347594e-3	2165	1.875612e-1	1.000000e+0	1.000000e+0	1.762668e+0	2.269287e+0	4	27	2.565747e-3	1.481481e-1	THE1D-int,THE1D-int,THE1D-int,THE1D-int,THE1D-int,THE1D-int,THE1D-int,THE1D-int,THE1D-int,THE1D-int	AR,BDP1,KIAA0947,TENM1
GO Biological Process	GO:0060007	linear vestibuloocular reflex	285	3.450798e-2	1.000000e+0	1.000000e+0	3.308396e+0	1.209045e+0	4	6.465481e-4	2.139037e-3	1106	8.404766e-2	1.000000e+0	9.805307e-1	1.189801e+1	8.404766e-2	1	1	6.414368e-4	1.000000e+0	THE1D-int,THE1D-int,THE1D-int,THE1D-int	SLITRK6
GO Biological Process	GO:0034080	CENP-A containing nucleosome assembly	286	3.451507e-2	1.000000e+0	1.000000e+0	2.057724e+0	4.373765e+0	9	2.338912e-3	4.812834e-3	5413	6.972211e-1	1.000000e+0	1.000000e+0	8.498580e-1	3.530002e+0	3	42	1.924310e-3	7.142857e-2	THE1D-int,THE1D-int,THE1D-int,THE1D-int,THE1D-int,THE1D-int,THE1D-int,THE1D-int,THE1D-int	CENPC,CENPW,MIS18BP1
GO Biological Process	GO:0060825	fibroblast growth factor receptor signaling pathway involved in neural plate anterior/posterior pattern formation	287	3.459263e-2	1.000000e+0	1.000000e+0	4.261735e+0	7.039387e-1	3	3.764378e-4	1.604278e-3	1106	8.404766e-2	1.000000e+0	9.805307e-1	1.189801e+1	8.404766e-2	1	1	6.414368e-4	1.000000e+0	THE1D-int,THE1D-int,THE1D-int	NOG
GO Biological Process	GO:0009108	coenzyme biosynthetic process	288	3.460284e-2	1.000000e+0	1.000000e+0	1.417748e+0	2.257101e+1	32	1.207006e-2	1.711230e-2	1089	7.875470e-2	1.000000e+0	9.331239e-1	1.464371e+0	1.092620e+1	16	130	1.026299e-2	1.230769e-1	THE1D-int,THE1D-int,THE1D-int,THE1D-int,THE1D-int,THE1D-int,THE1D-int,THE1D-int,THE1D-int,THE1D-int,THE1D-int,THE1D-int,THE1D-int,THE1D-int,THE1D-int,THE1D-int,THE1D-int,THE1D-int,THE1D-int,THE1D-int,THE1D-int,THE1D-int,THE1D-int,THE1D-int,THE1D-int,THE1D-int,THE1D-int,THE1D-int,THE1D-int,THE1D-int,THE1D-int,THE1D-int	ELOVL5,ELOVL7,GPHN,KYNU,MOCOS,MOCS2,MTHFD1L,NUDT12,PDHA2,PDSS1,PDSS2,PTGS2,PTPLB,QDPR,RNLS,TPK1
GO Biological Process	GO:0031340	positive regulation of vesicle fusion	289	3.500222e-2	1.000000e+0	1.000000e+0	2.309002e+0	3.031613e+0	7	1.621183e-3	3.743316e-3	1656	1.408530e-1	1.000000e+0	1.000000e+0	2.974503e+0	6.723813e-1	2	8	1.282874e-3	2.500000e-1	THE1D-int,THE1D-int,THE1D-int,THE1D-int,THE1D-int,THE1D-int,THE1D-int	ANXA1,KIF5B
GO Biological Process	GO:0019367	fatty acid elongation, saturated fatty acid	290	3.527215e-2	1.000000e+0	1.000000e+0	3.284908e+0	1.217690e+0	4	6.511711e-4	2.139037e-3	1480	1.116532e-1	1.000000e+0	9.734198e-1	3.399432e+0	5.883336e-1	2	7	1.282874e-3	2.857143e-1	THE1D-int,THE1D-int,THE1D-int,THE1D-int	ELOVL5,ELOVL7
GO Biological Process	GO:0034626	fatty acid elongation, polyunsaturated fatty acid	290	3.527215e-2	1.000000e+0	1.000000e+0	3.284908e+0	1.217690e+0	4	6.511711e-4	2.139037e-3	1480	1.116532e-1	1.000000e+0	9.734198e-1	3.399432e+0	5.883336e-1	2	7	1.282874e-3	2.857143e-1	THE1D-int,THE1D-int,THE1D-int,THE1D-int	ELOVL5,ELOVL7
GO Biological Process	GO:0034625	fatty acid elongation, monounsaturated fatty acid	290	3.527215e-2	1.000000e+0	1.000000e+0	3.284908e+0	1.217690e+0	4	6.511711e-4	2.139037e-3	1480	1.116532e-1	1.000000e+0	9.734198e-1	3.399432e+0	5.883336e-1	2	7	1.282874e-3	2.857143e-1	THE1D-int,THE1D-int,THE1D-int,THE1D-int	ELOVL5,ELOVL7
GO Biological Process	GO:0006760	folic acid-containing compound metabolic process	293	3.546533e-2	1.000000e+0	1.000000e+0	1.960070e+0	5.101858e+0	10	2.728266e-3	5.347594e-3	2265	2.053154e-1	1.000000e+0	1.000000e+0	1.699716e+0	2.353334e+0	4	28	2.565747e-3	1.428571e-1	THE1D-int,THE1D-int,THE1D-int,THE1D-int,THE1D-int,THE1D-int,THE1D-int,THE1D-int,THE1D-int,THE1D-int	FOLH1,GGH,MTHFD1L,MTRR
GO Biological Process	GO:0003283	atrial septum development	294	3.576697e-2	1.000000e+0	1.000000e+0	1.828160e+0	6.563976e+0	12	3.510148e-3	6.417112e-3	289	4.828870e-3	1.000000e+0	2.155948e-1	3.569403e+0	1.680953e+0	6	20	3.848621e-3	3.000000e-1	THE1D-int,THE1D-int,THE1D-int,THE1D-int,THE1D-int,THE1D-int,THE1D-int,THE1D-int,THE1D-int,THE1D-int,THE1D-int,THE1D-int	ANK2,ISL1,SOX4,TBX20,TBX5,TGFB2
GO Biological Process	GO:0002888	positive regulation of myeloid leukocyte mediated immunity	295	3.586268e-2	1.000000e+0	1.000000e+0	2.494985e+0	2.404825e+0	6	1.286002e-3	3.208556e-3	4676	5.625904e-1	1.000000e+0	1.000000e+0	1.081637e+0	1.849048e+0	2	22	1.282874e-3	9.090909e-2	THE1D-int,THE1D-int,THE1D-int,THE1D-int,THE1D-int,THE1D-int	ADORA2B,VAMP7
GO Biological Process	GO:0002003	angiotensin maturation	296	3.591291e-2	1.000000e+0	1.000000e+0	2.494122e+0	2.405656e+0	6	1.286447e-3	3.208556e-3	2757	2.672925e-1	1.000000e+0	1.000000e+0	1.983002e+0	1.008572e+0	2	12	1.282874e-3	1.666667e-1	THE1D-int,THE1D-int,THE1D-int,THE1D-int,THE1D-int,THE1D-int	AGT,MME
GO Biological Process	GO:0035728	response to hepatocyte growth factor	297	3.615158e-2	1.000000e+0	1.000000e+0	2.149001e+0	3.722659e+0	8	1.990727e-3	4.278075e-3	790	3.991818e-2	1.000000e+0	6.519801e-1	2.974503e+0	1.344763e+0	4	16	2.565747e-3	2.500000e-1	THE1D-int,THE1D-int,THE1D-int,THE1D-int,THE1D-int,THE1D-int,THE1D-int,THE1D-int	GCLC,GCLM,HGF,IL6
GO Biological Process	GO:0006362	transcription elongation from RNA polymerase I promoter	298	3.619236e-2	1.000000e+0	1.000000e+0	2.291854e+0	3.054296e+0	7	1.633313e-3	3.743316e-3	1607	1.266066e-1	1.000000e+0	1.000000e+0	1.859064e+0	2.689525e+0	5	32	3.207184e-3	1.562500e-1	THE1D-int,THE1D-int,THE1D-int,THE1D-int,THE1D-int,THE1D-int,THE1D-int	ERCC3,GTF2H2,POLR1E,TAF1B,TWISTNB
GO Biological Process	GO:0045627	positive regulation of T-helper 1 cell differentiation	299	3.673503e-2	1.000000e+0	1.000000e+0	2.480203e+0	2.419157e+0	6	1.293667e-3	3.208556e-3	1298	8.433047e-2	1.000000e+0	8.383020e-1	3.966004e+0	5.042859e-1	2	6	1.282874e-3	3.333333e-1	THE1D-int,THE1D-int,THE1D-int,THE1D-int,THE1D-int,THE1D-int	ANXA1,RIPK2
GO Biological Process	GO:1902883	negative regulation of response to oxidative stress	300	3.697076e-2	1.000000e+0	1.000000e+0	1.659573e+0	9.641034e+0	16	5.155633e-3	8.556150e-3	1794	1.610032e-1	1.000000e+0	1.000000e+0	1.622456e+0	3.698097e+0	6	44	3.848621e-3	1.363636e-1	THE1D-int,THE1D-int,THE1D-int,THE1D-int,THE1D-int,THE1D-int,THE1D-int,THE1D-int,THE1D-int,THE1D-int,THE1D-int,THE1D-int,THE1D-int,THE1D-int,THE1D-int,THE1D-int	CTNNB1,FZD1,GPR37,HGF,OXR1,PARK2
GO Biological Process	GO:0010520	regulation of reciprocal meiotic recombination	301	3.705786e-2	1.000000e+0	1.000000e+0	3.232385e+0	1.237477e+0	4	6.617522e-4	2.139037e-3	2358	2.315561e-1	1.000000e+0	1.000000e+0	3.966004e+0	2.521430e-1	1	3	6.414368e-4	3.333333e-1	THE1D-int,THE1D-int,THE1D-int,THE1D-int	PRDM9
GO Biological Process	GO:0006659	phosphatidylserine biosynthetic process	302	3.721281e-2	1.000000e+0	1.000000e+0	6.637933e+0	3.012986e-1	2	1.611222e-4	1.069519e-3	737	3.776698e-2	1.000000e+0	6.612040e-1	5.949006e+0	3.361906e-1	2	4	1.282874e-3	5.000000e-1	THE1D-int,THE1D-int	PLSCR1,PTDSS1
GO Biological Process	GO:0060457	negative regulation of digestive system process	303	3.722414e-2	1.000000e+0	1.000000e+0	2.472089e+0	2.427097e+0	6	1.297913e-3	3.208556e-3	3884	4.245310e-1	1.000000e+0	1.000000e+0	1.399766e+0	1.428810e+0	2	17	1.282874e-3	1.176471e-1	THE1D-int,THE1D-int,THE1D-int,THE1D-int,THE1D-int,THE1D-int	ISX,PTGER3
GO Biological Process	GO:0007198	adenylate cyclase-inhibiting serotonin receptor signaling pathway	304	3.726353e-2	1.000000e+0	1.000000e+0	2.471441e+0	2.427734e+0	6	1.298253e-3	3.208556e-3	213	2.221496e-3	1.000000e+0	1.345726e-1	8.923509e+0	3.361906e-1	3	4	1.924310e-3	7.500000e-1	THE1D-int,THE1D-int,THE1D-int,THE1D-int,THE1D-int,THE1D-int	HTR1A,HTR1B,HTR7
GO Biological Process	GO:0034969	histone arginine methylation	305	3.735807e-2	1.000000e+0	1.000000e+0	2.469888e+0	2.429260e+0	6	1.299069e-3	3.208556e-3	5142	6.513958e-1	1.000000e+0	1.000000e+0	9.915010e-1	1.008572e+0	1	12	6.414368e-4	8.333333e-2	THE1D-int,THE1D-int,THE1D-int,THE1D-int,THE1D-int,THE1D-int	PRMT6
GO Biological Process	GO:0032650	regulation of interleukin-1 alpha production	306	3.739989e-2	1.000000e+0	1.000000e+0	2.755299e+0	1.814685e+0	5	9.704198e-4	2.673797e-3	1480	1.116532e-1	1.000000e+0	9.734198e-1	3.399432e+0	5.883336e-1	2	7	1.282874e-3	2.857143e-1	THE1D-int,THE1D-int,THE1D-int,THE1D-int,THE1D-int	IL1R2,ISL1
GO Biological Process	GO:0035493	SNARE complex assembly	307	3.775564e-2	1.000000e+0	1.000000e+0	3.212701e+0	1.245058e+0	4	6.658065e-4	2.139037e-3	4031	4.591647e-1	1.000000e+0	1.000000e+0	1.699716e+0	5.883336e-1	1	7	6.414368e-4	1.428571e-1	THE1D-int,THE1D-int,THE1D-int,THE1D-int	VAMP7
GO Biological Process	GO:0003151	outflow tract morphogenesis	308	3.778379e-2	1.000000e+0	1.000000e+0	1.357791e+0	2.872313e+1	39	1.535996e-2	2.085561e-2	13	9.027769e-8	1.164853e-3	8.960408e-5	3.674386e+0	5.715241e+0	21	68	1.347017e-2	3.088235e-1	THE1D-int,THE1D-int,THE1D-int,THE1D-int,THE1D-int,THE1D-int,THE1D-int,THE1D-int,THE1D-int,THE1D-int,THE1D-int,THE1D-int,THE1D-int,THE1D-int,THE1D-int,THE1D-int,THE1D-int,THE1D-int,THE1D-int,THE1D-int,THE1D-int,THE1D-int,THE1D-int,THE1D-int,THE1D-int,THE1D-int,THE1D-int,THE1D-int,THE1D-int,THE1D-int,THE1D-int,THE1D-int,THE1D-int,THE1D-int,THE1D-int,THE1D-int,THE1D-int,THE1D-int,THE1D-int	CITED2,EYA1,FZD1,HAND2,HES1,ISL1,MEF2C,MSX2,NOG,NPY2R,PITX2,PLXND1,SEC24B,SEMA3C,SFRP2,SOX11,TBX20,TBX3,TGFB2,TGFBR2,ZFPM2
GO Biological Process	GO:1904861	excitatory synapse assembly	309	3.783509e-2	1.000000e+0	1.000000e+0	1.937581e+0	5.161075e+0	10	2.759933e-3	5.347594e-3	824	4.541446e-2	1.000000e+0	7.111441e-1	3.569403e+0	8.404766e-1	3	10	1.924310e-3	3.000000e-1	THE1D-int,THE1D-int,THE1D-int,THE1D-int,THE1D-int,THE1D-int,THE1D-int,THE1D-int,THE1D-int,THE1D-int	GRID2,NLGN1,NRXN1
GO Biological Process	GO:0008344	adult locomotory behavior	310	3.786956e-2	1.000000e+0	1.000000e+0	1.414865e+0	2.191022e+1	31	1.171670e-2	1.657754e-2	186	1.673024e-3	1.000000e+0	1.160593e-1	2.317794e+0	6.471670e+0	15	77	9.621552e-3	1.948052e-1	THE1D-int,THE1D-int,THE1D-int,THE1D-int,THE1D-int,THE1D-int,THE1D-int,THE1D-int,THE1D-int,THE1D-int,THE1D-int,THE1D-int,THE1D-int,THE1D-int,THE1D-int,THE1D-int,THE1D-int,THE1D-int,THE1D-int,THE1D-int,THE1D-int,THE1D-int,THE1D-int,THE1D-int,THE1D-int,THE1D-int,THE1D-int,THE1D-int,THE1D-int,THE1D-int,THE1D-int	APP,BTBD9,CHL1,DAB1,DRD1,EPHA4,GDNF,GLRA1,KLHL1,NR4A2,OXR1,PARK2,PREX2,SLITRK6,SNCA
GO Biological Process	GO:0051316	attachment of spindle microtubules to kinetochore involved in meiotic chromosome segregation	311	3.809042e-2	1.000000e+0	1.000000e+0	4.099563e+0	7.317853e-1	3	3.913290e-4	1.604278e-3	1796	1.610355e-1	1.000000e+0	1.000000e+0	5.949006e+0	1.680953e-1	1	2	6.414368e-4	5.000000e-1	THE1D-int,THE1D-int,THE1D-int	CENPC
GO Biological Process	GO:0032787	monocarboxylic acid metabolic process	312	3.827504e-2	1.000000e+0	1.000000e+0	1.216809e+0	7.149847e+1	87	3.823448e-2	4.652406e-2	2862	2.869256e-1	1.000000e+0	1.000000e+0	1.092675e+0	4.118335e+1	45	490	2.886466e-2	9.183673e-2	THE1D-int,THE1D-int,THE1D-int,THE1D-int,THE1D-int,THE1D-int,THE1D-int,THE1D-int,THE1D-int,THE1D-int,THE1D-int,THE1D-int,THE1D-int,THE1D-int,THE1D-int,THE1D-int,THE1D-int,THE1D-int,THE1D-int,THE1D-int,THE1D-int,THE1D-int,THE1D-int,THE1D-int,THE1D-int,THE1D-int,THE1D-int,THE1D-int,THE1D-int,THE1D-int,THE1D-int,THE1D-int,THE1D-int,THE1D-int,THE1D-int,THE1D-int,THE1D-int,THE1D-int,THE1D-int,THE1D-int…	AASDH,AASDHPPT,ABCB11,ABCD2,ACOX2,ADPGK,CPT2,CROT,CYP26B1,CYP27C1,CYP4A11,DCN,DSEL,ECHDC1,ECI2,ELOVL5,ELOVL7,GHR,GPAM,HACL1,HAO1,KYNU,LPIN1,LTA4H,MTHFD1L,MUT,OXSM,PDHA2,PEX2,PEX7,PGAM4,PGK1,PLA2G1B,PRKAA2,PRKAG2,PTGS2,PTPLB,QKI,SNCA,TECRL,TYRP1,UGT2A1,UGT2A3,UGT2B7,XYLB
GO Biological Process	GO:0019359	nicotinamide nucleotide biosynthetic process	313	3.841583e-2	1.000000e+0	1.000000e+0	1.932295e+0	5.175193e+0	10	2.767483e-3	5.347594e-3	2670	2.421417e-1	1.000000e+0	1.000000e+0	1.586402e+0	2.521430e+0	4	30	2.565747e-3	1.333333e-1	THE1D-int,THE1D-int,THE1D-int,THE1D-int,THE1D-int,THE1D-int,THE1D-int,THE1D-int,THE1D-int,THE1D-int	KYNU,NUDT12,PTGS2,RNLS
GO Biological Process	GO:0070813	hydrogen sulfide metabolic process	314	3.859631e-2	1.000000e+0	1.000000e+0	3.189573e+0	1.254086e+0	4	6.706343e-4	2.139037e-3	3322	3.553219e-1	1.000000e+0	1.000000e+0	2.379602e+0	4.202383e-1	1	5	6.414368e-4	2.000000e-1	THE1D-int,THE1D-int,THE1D-int,THE1D-int	CTH
GO Biological Process	GO:2000313	regulation of fibroblast growth factor receptor signaling pathway involved in neural plate anterior/posterior pattern formation	315	3.870974e-2	1.000000e+0	1.000000e+0	4.072897e+0	7.365764e-1	3	3.938911e-4	1.604278e-3	1796	1.610355e-1	1.000000e+0	1.000000e+0	5.949006e+0	1.680953e-1	1	2	6.414368e-4	5.000000e-1	THE1D-int,THE1D-int,THE1D-int	NOG
GO Biological Process	GO:0018342	protein prenylation	316	3.879103e-2	1.000000e+0	1.000000e+0	3.184305e+0	1.256161e+0	4	6.717440e-4	2.139037e-3	4756	5.844416e-1	1.000000e+0	1.000000e+0	1.189801e+0	8.404766e-1	1	10	6.414368e-4	1.000000e-1	THE1D-int,THE1D-int,THE1D-int,THE1D-int	CHM
GO Biological Process	GO:0097231	cell motility in response to calcium ion	317	3.887907e-2	1.000000e+0	1.000000e+0	4.065704e+0	7.378795e-1	3	3.945880e-4	1.604278e-3	1106	8.404766e-2	1.000000e+0	9.805307e-1	1.189801e+1	8.404766e-2	1	1	6.414368e-4	1.000000e+0	THE1D-int,THE1D-int,THE1D-int	SPAG16
GO Biological Process	GO:0014831	gastro-intestinal system smooth muscle contraction	318	3.962706e-2	1.000000e+0	1.000000e+0	2.433908e+0	2.465171e+0	6	1.318273e-3	3.208556e-3	1298	8.433047e-2	1.000000e+0	8.383020e-1	3.966004e+0	5.042859e-1	2	6	1.282874e-3	3.333333e-1	THE1D-int,THE1D-int,THE1D-int,THE1D-int,THE1D-int,THE1D-int	PTGER3,SULF1
GO Biological Process	GO:0034332	adherens junction organization	319	3.974256e-2	1.000000e+0	1.000000e+0	1.364311e+0	2.711992e+1	37	1.450263e-2	1.978610e-2	479	1.464489e-2	1.000000e+0	3.944948e-1	2.010932e+0	5.967384e+0	12	71	7.697242e-3	1.690141e-1	THE1D-int,THE1D-int,THE1D-int,THE1D-int,THE1D-int,THE1D-int,THE1D-int,THE1D-int,THE1D-int,THE1D-int,THE1D-int,THE1D-int,THE1D-int,THE1D-int,THE1D-int,THE1D-int,THE1D-int,THE1D-int,THE1D-int,THE1D-int,THE1D-int,THE1D-int,THE1D-int,THE1D-int,THE1D-int,THE1D-int,THE1D-int,THE1D-int,THE1D-int,THE1D-int,THE1D-int,THE1D-int,THE1D-int,THE1D-int,THE1D-int,THE1D-int,THE1D-int	CADM1,CDH10,CDH12,CDH18,CDH6,CDH7,CDH8,CDH9,CTNNB1,PTPRK,PVRL3,RASSF8
GO Biological Process	GO:1902668	negative regulation of axon guidance	320	3.987008e-2	1.000000e+0	1.000000e+0	1.919417e+0	5.209914e+0	10	2.786050e-3	5.347594e-3	329	6.906635e-3	1.000000e+0	2.708702e-1	4.759205e+0	8.404766e-1	4	10	2.565747e-3	4.000000e-1	THE1D-int,THE1D-int,THE1D-int,THE1D-int,THE1D-int,THE1D-int,THE1D-int,THE1D-int,THE1D-int,THE1D-int	PTPRO,SEMA3A,SEMA5A,SLIT2
GO Biological Process	GO:0001514	selenocysteine incorporation	321	3.991465e-2	1.000000e+0	1.000000e+0	2.705306e+0	1.848220e+0	5	9.883530e-4	2.673797e-3	1656	1.408530e-1	1.000000e+0	1.000000e+0	2.974503e+0	6.723813e-1	2	8	1.282874e-3	2.500000e-1	THE1D-int,THE1D-int,THE1D-int,THE1D-int,THE1D-int	DIO2,SEPSECS
GO Biological Process	GO:0097120	receptor localization to synapse	322	4.018250e-2	1.000000e+0	1.000000e+0	1.998843e+0	4.502604e+0	9	2.407810e-3	4.812834e-3	167	1.250623e-3	1.000000e+0	9.662748e-2	5.408187e+0	9.245242e-1	5	11	3.207184e-3	4.545455e-1	THE1D-int,THE1D-int,THE1D-int,THE1D-int,THE1D-int,THE1D-int,THE1D-int,THE1D-int,THE1D-int	ANKS1B,DLG3,NETO1,NLGN1,RELN
GO Biological Process	GO:0060437	lung growth	323	4.049716e-2	1.000000e+0	1.000000e+0	2.234659e+0	3.132469e+0	7	1.675117e-3	3.743316e-3	298	5.205822e-3	1.000000e+0	2.254051e-1	7.138807e+0	4.202383e-1	3	5	1.924310e-3	6.000000e-1	THE1D-int,THE1D-int,THE1D-int,THE1D-int,THE1D-int,THE1D-int,THE1D-int	FGF10,FGF7,SPRY2
GO Biological Process	GO:1904139	regulation of microglial cell migration	324	4.052486e-2	1.000000e+0	1.000000e+0	6.330817e+0	3.159150e-1	2	1.689385e-4	1.069519e-3	2358	2.315561e-1	1.000000e+0	1.000000e+0	3.966004e+0	2.521430e-1	1	3	6.414368e-4	3.333333e-1	THE1D-int,THE1D-int	STAP1
GO Biological Process	GO:0002384	hepatic immune response	325	4.084637e-2	1.000000e+0	1.000000e+0	6.303005e+0	3.173090e-1	2	1.696839e-4	1.069519e-3	1796	1.610355e-1	1.000000e+0	1.000000e+0	5.949006e+0	1.680953e-1	1	2	6.414368e-4	5.000000e-1	THE1D-int,THE1D-int	IL6
GO Biological Process	GO:0009166	nucleotide catabolic process	326	4.096993e-2	1.000000e+0	1.000000e+0	1.525432e+0	1.376659e+1	21	7.361813e-3	1.122995e-2	1027	6.753432e-2	1.000000e+0	8.484862e-1	1.755444e+0	5.126907e+0	9	61	5.772931e-3	1.475410e-1	THE1D-int,THE1D-int,THE1D-int,THE1D-int,THE1D-int,THE1D-int,THE1D-int,THE1D-int,THE1D-int,THE1D-int,THE1D-int,THE1D-int,THE1D-int,THE1D-int,THE1D-int,THE1D-int,THE1D-int,THE1D-int,THE1D-int,THE1D-int,THE1D-int	DERA,HINT1,NUDT10,NUDT12,PDE10A,PDE3A,PDE4B,PDE5A,PDE7A
GO Biological Process	GO:0006600	creatine metabolic process	327	4.097372e-2	1.000000e+0	1.000000e+0	3.127386e+0	1.279023e+0	4	6.839697e-4	2.139037e-3	4972	6.193872e-1	1.000000e+0	1.000000e+0	1.081637e+0	9.245242e-1	1	11	6.414368e-4	9.090909e-2	THE1D-int,THE1D-int,THE1D-int,THE1D-int	GHR
GO Biological Process	GO:0097068	response to thyroxine	328	4.132375e-2	1.000000e+0	1.000000e+0	3.966261e+0	7.563799e-1	3	4.044812e-4	1.604278e-3	936	5.947443e-2	1.000000e+0	8.198703e-1	4.759205e+0	4.202383e-1	2	5	1.282874e-3	4.000000e-1	THE1D-int,THE1D-int,THE1D-int	GCLC,GCLM
GO Biological Process	GO:0035235	ionotropic glutamate receptor signaling pathway	329	4.134762e-2	1.000000e+0	1.000000e+0	1.561553e+0	1.216737e+1	19	6.506618e-3	1.016043e-2	158	9.644324e-4	1.000000e+0	7.875994e-2	3.660927e+0	2.185239e+0	8	26	5.131495e-3	3.076923e-1	THE1D-int,THE1D-int,THE1D-int,THE1D-int,THE1D-int,THE1D-int,THE1D-int,THE1D-int,THE1D-int,THE1D-int,THE1D-int,THE1D-int,THE1D-int,THE1D-int,THE1D-int,THE1D-int,THE1D-int,THE1D-int,THE1D-int	APP,GRIA1,GRIA2,GRIA3,GRID2,GRIK1,GRIK2,GRIN2B
GO Biological Process	GO:0035042	fertilization, exchange of chromosomal proteins	330	4.151489e-2	1.000000e+0	1.000000e+0	3.958814e+0	7.578026e-1	3	4.052420e-4	1.604278e-3	1106	8.404766e-2	1.000000e+0	9.805307e-1	1.189801e+1	8.404766e-2	1	1	6.414368e-4	1.000000e+0	THE1D-int,THE1D-int,THE1D-int	TNP1
GO Biological Process	GO:0097722	sperm motility	331	4.164053e-2	1.000000e+0	1.000000e+0	1.606056e+0	1.058494e+1	17	5.660395e-3	9.090909e-3	1787	1.576322e-1	1.000000e+0	1.000000e+0	1.466878e+0	6.135479e+0	9	73	5.772931e-3	1.232877e-1	THE1D-int,THE1D-int,THE1D-int,THE1D-int,THE1D-int,THE1D-int,THE1D-int,THE1D-int,THE1D-int,THE1D-int,THE1D-int,THE1D-int,THE1D-int,THE1D-int,THE1D-int,THE1D-int,THE1D-int	APOB,CCDC39,CHRNA7,DNAH11,DNAH5,SLC9B1,SPAG16,TEKT1,TNP1
GO Biological Process	GO:0006284	base-excision repair	332	4.216141e-2	1.000000e+0	1.000000e+0	1.834780e+0	5.995271e+0	11	3.206027e-3	5.882353e-3	4256	4.936095e-1	1.000000e+0	1.000000e+0	1.106792e+0	3.614049e+0	4	43	2.565747e-3	9.302326e-2	THE1D-int,THE1D-int,THE1D-int,THE1D-int,THE1D-int,THE1D-int,THE1D-int,THE1D-int,THE1D-int,THE1D-int,THE1D-int	HUWE1,NEIL3,PRMT6,RPA3
GO Biological Process	GO:0007215	glutamate receptor signaling pathway	333	4.223602e-2	1.000000e+0	1.000000e+0	1.428321e+0	1.960344e+1	28	1.048312e-2	1.497326e-2	71	4.326144e-5	5.582024e-1	7.862005e-3	3.515322e+0	3.698097e+0	13	44	8.338679e-3	2.954545e-1	THE1D-int,THE1D-int,THE1D-int,THE1D-int,THE1D-int,THE1D-int,THE1D-int,THE1D-int,THE1D-int,THE1D-int,THE1D-int,THE1D-int,THE1D-int,THE1D-int,THE1D-int,THE1D-int,THE1D-int,THE1D-int,THE1D-int,THE1D-int,THE1D-int,THE1D-int,THE1D-int,THE1D-int,THE1D-int,THE1D-int,THE1D-int,THE1D-int	APP,FMR1,GRIA1,GRIA2,GRIA3,GRID2,GRIK1,GRIK2,GRIN2B,GRM1,GRM3,GRM7,GRM8
GO Biological Process	GO:0036510	trimming of terminal mannose on C branch	334	4.233940e-2	1.000000e+0	1.000000e+0	3.927205e+0	7.639021e-1	3	4.085038e-4	1.604278e-3	2358	2.315561e-1	1.000000e+0	1.000000e+0	3.966004e+0	2.521430e-1	1	3	6.414368e-4	3.333333e-1	THE1D-int,THE1D-int,THE1D-int	EDEM1
GO Biological Process	GO:0050829	defense response to Gram-negative bacterium	335	4.234463e-2	1.000000e+0	1.000000e+0	1.693816e+0	8.265359e+0	14	4.419978e-3	7.486631e-3	3490	3.581534e-1	1.000000e+0	1.000000e+0	1.189801e+0	6.723813e+0	8	80	5.131495e-3	1.000000e-1	THE1D-int,THE1D-int,THE1D-int,THE1D-int,THE1D-int,THE1D-int,THE1D-int,THE1D-int,THE1D-int,THE1D-int,THE1D-int,THE1D-int,THE1D-int,THE1D-int	BPI,DEFA5,DEFB118,HIST1H2BJ,IL6,LYPD8,LYZL4,SPACA3
GO Biological Process	GO:1905005	regulation of epithelial to mesenchymal transition involved in endocardial cushion formation	336	4.248477e-2	1.000000e+0	1.000000e+0	2.391781e+0	2.508591e+0	6	1.341493e-3	3.208556e-3	403	9.762348e-3	1.000000e+0	3.125647e-1	5.949006e+0	5.042859e-1	3	6	1.924310e-3	5.000000e-1	THE1D-int,THE1D-int,THE1D-int,THE1D-int,THE1D-int,THE1D-int	NOG,TGFB2,TGFBR2
GO Biological Process	GO:1904154	positive regulation of retrograde protein transport, ER to cytosol	337	4.276467e-2	1.000000e+0	1.000000e+0	3.911217e+0	7.670247e-1	3	4.101736e-4	1.604278e-3	2358	2.315561e-1	1.000000e+0	1.000000e+0	3.966004e+0	2.521430e-1	1	3	6.414368e-4	3.333333e-1	THE1D-int,THE1D-int,THE1D-int	EDEM1
GO Biological Process	GO:0048936	peripheral nervous system neuron axonogenesis	338	4.365306e-2	1.000000e+0	1.000000e+0	3.062413e+0	1.306159e+0	4	6.984810e-4	2.139037e-3	2358	2.315561e-1	1.000000e+0	1.000000e+0	3.966004e+0	2.521430e-1	1	3	6.414368e-4	3.333333e-1	THE1D-int,THE1D-int,THE1D-int,THE1D-int	ISL1
GO Biological Process	GO:0060302	negative regulation of cytokine activity	339	4.377923e-2	1.000000e+0	1.000000e+0	3.873909e+0	7.744116e-1	3	4.141239e-4	1.604278e-3	1796	1.610355e-1	1.000000e+0	1.000000e+0	5.949006e+0	1.680953e-1	1	2	6.414368e-4	5.000000e-1	THE1D-int,THE1D-int,THE1D-int	NOG
GO Biological Process	GO:0016240	autophagosome docking	340	4.385462e-2	1.000000e+0	1.000000e+0	6.057726e+0	3.301569e-1	2	1.765545e-4	1.069519e-3	2879	2.961524e-1	1.000000e+0	1.000000e+0	2.974503e+0	3.361906e-1	1	4	6.414368e-4	2.500000e-1	THE1D-int,THE1D-int	ATG14
GO Biological Process	GO:0090260	negative regulation of retinal ganglion cell axon guidance	341	4.400924e-2	1.000000e+0	1.000000e+0	3.054146e+0	1.309695e+0	4	7.003717e-4	2.139037e-3	337	7.059858e-3	1.000000e+0	2.703067e-1	1.189801e+1	1.680953e-1	2	2	1.282874e-3	1.000000e+0	THE1D-int,THE1D-int,THE1D-int,THE1D-int	PTPRO,SLIT2
GO Biological Process	GO:1903445	protein transport from ciliary membrane to plasma membrane	342	4.425535e-2	1.000000e+0	1.000000e+0	3.856792e+0	7.778486e-1	3	4.159618e-4	1.604278e-3	2358	2.315561e-1	1.000000e+0	1.000000e+0	3.966004e+0	2.521430e-1	1	3	6.414368e-4	3.333333e-1	THE1D-int,THE1D-int,THE1D-int	ARL6
GO Biological Process	GO:0072757	cellular response to camptothecin	343	4.473674e-2	1.000000e+0	1.000000e+0	3.037512e+0	1.316867e+0	4	7.042070e-4	2.139037e-3	2879	2.961524e-1	1.000000e+0	1.000000e+0	2.974503e+0	3.361906e-1	1	4	6.414368e-4	2.500000e-1	THE1D-int,THE1D-int,THE1D-int,THE1D-int	SPIDR
GO Biological Process	GO:0097530	granulocyte migration	344	4.489040e-2	1.000000e+0	1.000000e+0	1.526592e+0	1.310108e+1	20	7.005923e-3	1.069519e-2	4231	4.862056e-1	1.000000e+0	1.000000e+0	1.067770e+0	6.555717e+0	7	78	4.490058e-3	8.974359e-2	THE1D-int,THE1D-int,THE1D-int,THE1D-int,THE1D-int,THE1D-int,THE1D-int,THE1D-int,THE1D-int,THE1D-int,THE1D-int,THE1D-int,THE1D-int,THE1D-int,THE1D-int,THE1D-int,THE1D-int,THE1D-int,THE1D-int,THE1D-int	ANXA1,CXADR,ITGA1,PDE4B,PLA2G1B,TGFB2,VAV3
GO Biological Process	GO:0086009	membrane repolarization	345	4.513090e-2	1.000000e+0	1.000000e+0	1.813392e+0	6.065980e+0	11	3.243839e-3	5.882353e-3	516	1.786664e-2	1.000000e+0	4.467699e-1	3.131056e+0	1.596905e+0	5	19	3.207184e-3	2.631579e-1	THE1D-int,THE1D-int,THE1D-int,THE1D-int,THE1D-int,THE1D-int,THE1D-int,THE1D-int,THE1D-int,THE1D-int,THE1D-int	ATP1B1,KCND3,KCNJ2,KCNJ3,KCNN2
GO Biological Process	GO:1904886	beta-catenin destruction complex disassembly	346	4.544862e-2	1.000000e+0	1.000000e+0	2.049132e+0	3.904092e+0	8	2.087750e-3	4.278075e-3	1464	1.079586e-1	1.000000e+0	9.514958e-1	2.163275e+0	1.849048e+0	4	22	2.565747e-3	1.818182e-1	THE1D-int,THE1D-int,THE1D-int,THE1D-int,THE1D-int,THE1D-int,THE1D-int,THE1D-int	AMER1,CTNNB1,FZD1,GSK3B
GO Biological Process	GO:0072734	cellular response to staurosporine	347	4.562486e-2	1.000000e+0	1.000000e+0	3.017651e+0	1.325534e+0	4	7.088418e-4	2.139037e-3	3322	3.553219e-1	1.000000e+0	1.000000e+0	2.379602e+0	4.202383e-1	1	5	6.414368e-4	2.000000e-1	THE1D-int,THE1D-int,THE1D-int,THE1D-int	MTRNR2L5
GO Biological Process	GO:0098609	cell-cell adhesion	348	4.573419e-2	1.000000e+0	1.000000e+0	1.131891e+0	1.607928e+2	182	8.598547e-2	9.732620e-2	88	7.531890e-5	9.718398e-1	1.104363e-2	1.529744e+0	5.295002e+1	81	630	5.195638e-2	1.285714e-1	THE1D-int,THE1D-int,THE1D-int,THE1D-int,THE1D-int,THE1D-int,THE1D-int,THE1D-int,THE1D-int,THE1D-int,THE1D-int,THE1D-int,THE1D-int,THE1D-int,THE1D-int,THE1D-int,THE1D-int,THE1D-int,THE1D-int,THE1D-int,THE1D-int,THE1D-int,THE1D-int,THE1D-int,THE1D-int,THE1D-int,THE1D-int,THE1D-int,THE1D-int,THE1D-int,THE1D-int,THE1D-int,THE1D-int,THE1D-int,THE1D-int,THE1D-int,THE1D-int,THE1D-int,THE1D-int,THE1D-int…	ALCAM,ANXA1,CADM1,CDH10,CDH12,CDH18,CDH19,CDH20,CDH6,CDH7,CDH8,CDH9,CHRNA7,CLDN10,CLDN16,CLDN17,CTNNB1,CTNND2,CTPS1,CXADR,CYP26B1,DAB1,DCHS2,DOCK2,DSC3,EOMES,FAT3,FAT4,FGFRL1,FLRT3,GPR98,GRID2,GYPC,ICOS,IL15,IL1RAPL1,IL6,IL7,LEPR,LPHN3,MAFB,MICB,MSN,NCAM2,NEGR1,NLGN1,NLGN4X,NPHP1,NRXN1,NRXN3,PCDH10,PCDH11X,PCDH11Y,PCDH15,PCDH18,PCDH19,PCDH20,PCDH7,PCDH9,PKHD1,PPAP2B,PTGER4,PTPRC,PTPRD,PTPRM,PTPRU…
GO Biological Process	GO:0046439	L-cysteine metabolic process	349	4.575634e-2	1.000000e+0	1.000000e+0	3.014751e+0	1.326809e+0	4	7.095237e-4	2.139037e-3	1480	1.116532e-1	1.000000e+0	9.734198e-1	3.399432e+0	5.883336e-1	2	7	1.282874e-3	2.857143e-1	THE1D-int,THE1D-int,THE1D-int,THE1D-int	CDO1,MTRR
GO Biological Process	GO:0006711	estrogen catabolic process	350	4.578147e-2	1.000000e+0	1.000000e+0	5.913444e+0	3.382124e-1	2	1.808622e-4	1.069519e-3	1796	1.610355e-1	1.000000e+0	1.000000e+0	5.949006e+0	1.680953e-1	1	2	6.414368e-4	5.000000e-1	THE1D-int,THE1D-int	SULT1E1
GO Biological Process	GO:2000660	negative regulation of interleukin-1-mediated signaling pathway	351	4.588857e-2	1.000000e+0	1.000000e+0	3.799874e+0	7.894999e-1	3	4.221924e-4	1.604278e-3	737	3.776698e-2	1.000000e+0	6.612040e-1	5.949006e+0	3.361906e-1	2	4	1.282874e-3	5.000000e-1	THE1D-int,THE1D-int,THE1D-int	IL1R2,IL6
GO Biological Process	GO:0006957	complement activation, alternative pathway	352	4.600323e-2	1.000000e+0	1.000000e+0	3.009334e+0	1.329198e+0	4	7.108011e-4	2.139037e-3	1366	8.973521e-2	1.000000e+0	8.476233e-1	2.745695e+0	1.092620e+0	3	13	1.924310e-3	2.307692e-1	THE1D-int,THE1D-int,THE1D-int,THE1D-int	CFH,CFHR5,VSIG4
GO Biological Process	GO:0045629	negative regulation of T-helper 2 cell differentiation	353	4.608043e-2	1.000000e+0	1.000000e+0	2.596922e+0	1.925357e+0	5	1.029602e-3	2.673797e-3	2879	2.961524e-1	1.000000e+0	1.000000e+0	2.974503e+0	3.361906e-1	1	4	6.414368e-4	2.500000e-1	THE1D-int,THE1D-int,THE1D-int,THE1D-int,THE1D-int	ANXA1
GO Biological Process	GO:0048280	vesicle fusion with Golgi apparatus	354	4.619503e-2	1.000000e+0	1.000000e+0	3.005149e+0	1.331049e+0	4	7.117908e-4	2.139037e-3	4756	5.844416e-1	1.000000e+0	1.000000e+0	1.189801e+0	8.404766e-1	1	10	6.414368e-4	1.000000e-1	THE1D-int,THE1D-int,THE1D-int,THE1D-int	VAMP7
GO Biological Process	GO:0097576	vacuole fusion	355	4.652068e-2	1.000000e+0	1.000000e+0	2.337454e+0	2.566895e+0	6	1.372671e-3	3.208556e-3	2165	1.875612e-1	1.000000e+0	1.000000e+0	1.762668e+0	2.269287e+0	4	27	2.565747e-3	1.481481e-1	THE1D-int,THE1D-int,THE1D-int,THE1D-int,THE1D-int,THE1D-int	ATG14,CHMP2B,GABARAPL1,LAMP2
GO Biological Process	GO:0006361	transcription initiation from RNA polymerase I promoter	356	4.675226e-2	1.000000e+0	1.000000e+0	2.162521e+0	3.236963e+0	7	1.730996e-3	3.743316e-3	1647	1.395129e-1	1.000000e+0	1.000000e+0	1.802729e+0	2.773573e+0	5	33	3.207184e-3	1.515152e-1	THE1D-int,THE1D-int,THE1D-int,THE1D-int,THE1D-int,THE1D-int,THE1D-int	ERCC3,GTF2H2,POLR1E,TAF1B,TWISTNB
GO Biological Process	GO:0002002	regulation of angiotensin levels in blood	357	4.682691e-2	1.000000e+0	1.000000e+0	2.333551e+0	2.571188e+0	6	1.374967e-3	3.208556e-3	3098	2.995757e-1	1.000000e+0	1.000000e+0	1.830463e+0	1.092620e+0	2	13	1.282874e-3	1.538462e-1	THE1D-int,THE1D-int,THE1D-int,THE1D-int,THE1D-int,THE1D-int	AGT,MME
GO Biological Process	GO:0072525	pyridine-containing compound biosynthetic process	358	4.702769e-2	1.000000e+0	1.000000e+0	1.800477e+0	6.109493e+0	11	3.267108e-3	5.882353e-3	1758	1.529668e-1	1.000000e+0	1.000000e+0	1.749708e+0	2.857620e+0	5	34	3.207184e-3	1.470588e-1	THE1D-int,THE1D-int,THE1D-int,THE1D-int,THE1D-int,THE1D-int,THE1D-int,THE1D-int,THE1D-int,THE1D-int,THE1D-int	KYNU,NUDT12,PSAT1,PTGS2,RNLS
GO Biological Process	GO:0033026	negative regulation of mast cell apoptotic process	359	4.718812e-2	1.000000e+0	1.000000e+0	3.756462e+0	7.986239e-1	3	4.270716e-4	1.604278e-3	1796	1.610355e-1	1.000000e+0	1.000000e+0	5.949006e+0	1.680953e-1	1	2	6.414368e-4	5.000000e-1	THE1D-int,THE1D-int,THE1D-int	KITLG
GO Biological Process	GO:0007270	neuron-neuron synaptic transmission	360	4.726818e-2	1.000000e+0	1.000000e+0	1.484385e+0	1.482095e+1	22	7.925644e-3	1.176471e-2	199	2.044848e-3	1.000000e+0	1.325863e-1	2.549574e+0	4.706669e+0	12	56	7.697242e-3	2.142857e-1	THE1D-int,THE1D-int,THE1D-int,THE1D-int,THE1D-int,THE1D-int,THE1D-int,THE1D-int,THE1D-int,THE1D-int,THE1D-int,THE1D-int,THE1D-int,THE1D-int,THE1D-int,THE1D-int,THE1D-int,THE1D-int,THE1D-int,THE1D-int,THE1D-int,THE1D-int	ARID1B,CDH8,CNIH3,DRD1,GABRG2,GLRA1,GRIA2,GRID2,GRIK2,PARK2,SHC3,SNCA
GO Biological Process	GO:1900118	negative regulation of execution phase of apoptosis	361	4.728209e-2	1.000000e+0	1.000000e+0	2.577778e+0	1.939655e+0	5	1.037249e-3	2.673797e-3	2079	1.714219e-1	1.000000e+0	1.000000e+0	2.644003e+0	7.564289e-1	2	9	1.282874e-3	2.222222e-1	THE1D-int,THE1D-int,THE1D-int,THE1D-int,THE1D-int	CIDEA,MTRNR2L5
GO Biological Process	GO:0002227	innate immune response in mucosa	362	4.742442e-2	1.000000e+0	1.000000e+0	2.978825e+0	1.342811e+0	4	7.180808e-4	2.139037e-3	4489	5.369455e-1	1.000000e+0	1.000000e+0	1.133144e+0	1.765001e+0	2	21	1.282874e-3	9.523810e-2	THE1D-int,THE1D-int,THE1D-int,THE1D-int	HIST1H2BJ,PLA2G1B
GO Biological Process	GO:0043418	homocysteine catabolic process	363	4.776365e-2	1.000000e+0	1.000000e+0	3.737736e+0	8.026249e-1	3	4.292112e-4	1.604278e-3	2358	2.315561e-1	1.000000e+0	1.000000e+0	3.966004e+0	2.521430e-1	1	3	6.414368e-4	3.333333e-1	THE1D-int,THE1D-int,THE1D-int	MTRR
GO Biological Process	GO:0042558	pteridine-containing compound metabolic process	364	4.793055e-2	1.000000e+0	1.000000e+0	1.794516e+0	6.129786e+0	11	3.277960e-3	5.882353e-3	1758	1.529668e-1	1.000000e+0	1.000000e+0	1.749708e+0	2.857620e+0	5	34	3.207184e-3	1.470588e-1	THE1D-int,THE1D-int,THE1D-int,THE1D-int,THE1D-int,THE1D-int,THE1D-int,THE1D-int,THE1D-int,THE1D-int,THE1D-int	FOLH1,GGH,MTHFD1L,MTRR,QDPR
GO Biological Process	GO:1902600	hydrogen ion transmembrane transport	365	4.793322e-2	1.000000e+0	1.000000e+0	1.481982e+0	1.484498e+1	22	7.938494e-3	1.176471e-2	812	4.196377e-2	1.000000e+0	6.668208e-1	1.622456e+0	9.245242e+0	15	110	9.621552e-3	1.363636e-1	THE1D-int,THE1D-int,THE1D-int,THE1D-int,THE1D-int,THE1D-int,THE1D-int,THE1D-int,THE1D-int,THE1D-int,THE1D-int,THE1D-int,THE1D-int,THE1D-int,THE1D-int,THE1D-int,THE1D-int,THE1D-int,THE1D-int,THE1D-int,THE1D-int,THE1D-int	ATP5G3,ATP5J,ATP6AP1L,ATP6V1G3,COX10,COX5B,COX7C,COX8C,NDUFA4,NNT,SLC36A1,SLC36A2,SLC9A9,SLC9B1,UQCRFS1
GO Biological Process	GO:0090399	replicative senescence	366	4.832150e-2	1.000000e+0	1.000000e+0	2.561672e+0	1.951850e+0	5	1.043770e-3	2.673797e-3	5142	6.513958e-1	1.000000e+0	1.000000e+0	9.915010e-1	1.008572e+0	1	12	6.414368e-4	8.333333e-2	THE1D-int,THE1D-int,THE1D-int,THE1D-int,THE1D-int	MME
GO Biological Process	GO:1904181	positive regulation of membrane depolarization	367	4.842905e-2	1.000000e+0	1.000000e+0	2.313592e+0	2.593370e+0	6	1.386829e-3	3.208556e-3	2757	2.672925e-1	1.000000e+0	1.000000e+0	1.983002e+0	1.008572e+0	2	12	1.282874e-3	1.666667e-1	THE1D-int,THE1D-int,THE1D-int,THE1D-int,THE1D-int,THE1D-int	CCK,DCN
GO Biological Process	GO:0050923	regulation of negative chemotaxis	368	4.871065e-2	1.000000e+0	1.000000e+0	2.019238e+0	3.961891e+0	8	2.118658e-3	4.278075e-3	75	4.972448e-5	6.415950e-1	8.554600e-3	1.189801e+1	3.361906e-1	4	4	2.565747e-3	1.000000e+0	THE1D-int,THE1D-int,THE1D-int,THE1D-int,THE1D-int,THE1D-int,THE1D-int,THE1D-int	PLXNA4,ROBO1,ROBO2,SLIT2
GO Biological Process	GO:0021884	forebrain neuron development	369	4.877742e-2	1.000000e+0	1.000000e+0	1.464805e+0	1.570175e+1	23	8.396657e-3	1.229947e-2	52	1.189462e-5	1.534763e-1	2.951467e-3	4.513039e+0	2.437382e+0	11	29	7.055805e-3	3.793103e-1	THE1D-int,THE1D-int,THE1D-int,THE1D-int,THE1D-int,THE1D-int,THE1D-int,THE1D-int,THE1D-int,THE1D-int,THE1D-int,THE1D-int,THE1D-int,THE1D-int,THE1D-int,THE1D-int,THE1D-int,THE1D-int,THE1D-int,THE1D-int,THE1D-int,THE1D-int,THE1D-int	ARX,DCLK2,DRD1,FOXG1,LHX8,RAPGEF2,ROBO1,ROBO2,SEMA3A,SLIT2,SOX1
GO Biological Process	GO:1903587	regulation of blood vessel endothelial cell proliferation involved in sprouting angiogenesis	370	4.878575e-2	1.000000e+0	1.000000e+0	3.705204e+0	8.096720e-1	3	4.329797e-4	1.604278e-3	3322	3.553219e-1	1.000000e+0	1.000000e+0	2.379602e+0	4.202383e-1	1	5	6.414368e-4	2.000000e-1	THE1D-int,THE1D-int,THE1D-int	PDCD10
GO Biological Process	GO:1900029	positive regulation of ruffle assembly	371	4.932902e-2	1.000000e+0	1.000000e+0	2.135842e+0	3.277396e+0	7	1.752618e-3	3.743316e-3	468	1.420988e-2	1.000000e+0	3.917737e-1	3.966004e+0	1.008572e+0	4	12	2.565747e-3	3.333333e-1	THE1D-int,THE1D-int,THE1D-int,THE1D-int,THE1D-int,THE1D-int,THE1D-int	COBL,CYFIP1,FAM98A,NLGN1
GO Biological Process	GO:0016199	axon midline choice point recognition	372	4.934035e-2	1.000000e+0	1.000000e+0	2.013715e+0	3.972756e+0	8	2.124468e-3	4.278075e-3	110	2.319448e-4	1.000000e+0	2.720713e-2	9.518409e+0	4.202383e-1	4	5	2.565747e-3	8.000000e-1	THE1D-int,THE1D-int,THE1D-int,THE1D-int,THE1D-int,THE1D-int,THE1D-int,THE1D-int	APP,FOXG1,ROBO1,ROBO2
GO Biological Process	GO:1901563	response to camptothecin	373	4.977205e-2	1.000000e+0	1.000000e+0	2.930810e+0	1.364811e+0	4	7.298452e-4	2.139037e-3	3322	3.553219e-1	1.000000e+0	1.000000e+0	2.379602e+0	4.202383e-1	1	5	6.414368e-4	2.000000e-1	THE1D-int,THE1D-int,THE1D-int,THE1D-int	SPIDR
GO Biological Process	GO:0035039	male pronucleus assembly	374	4.994286e-2	1.000000e+0	1.000000e+0	3.669443e+0	8.175628e-1	3	4.371993e-4	1.604278e-3	1796	1.610355e-1	1.000000e+0	1.000000e+0	5.949006e+0	1.680953e-1	1	2	6.414368e-4	5.000000e-1	THE1D-int,THE1D-int,THE1D-int	TNP1
GO Biological Process	GO:1905520	positive regulation of presynaptic active zone assembly	375	5.005849e-2	1.000000e+0	1.000000e+0	3.665929e+0	8.183464e-1	3	4.376184e-4	1.604278e-3	1106	8.404766e-2	1.000000e+0	9.805307e-1	1.189801e+1	8.404766e-2	1	1	6.414368e-4	1.000000e+0	THE1D-int,THE1D-int,THE1D-int	NLGN1
GO Biological Process	GO:0048789	cytoskeletal matrix organization at active zone	375	5.005849e-2	1.000000e+0	1.000000e+0	3.665929e+0	8.183464e-1	3	4.376184e-4	1.604278e-3	1106	8.404766e-2	1.000000e+0	9.805307e-1	1.189801e+1	8.404766e-2	1	1	6.414368e-4	1.000000e+0	THE1D-int,THE1D-int,THE1D-int	NLGN1
GO Biological Process	GO:0097115	neurexin clustering involved in presynaptic membrane assembly	375	5.005849e-2	1.000000e+0	1.000000e+0	3.665929e+0	8.183464e-1	3	4.376184e-4	1.604278e-3	1106	8.404766e-2	1.000000e+0	9.805307e-1	1.189801e+1	8.404766e-2	1	1	6.414368e-4	1.000000e+0	THE1D-int,THE1D-int,THE1D-int	NLGN1
GO Biological Process	GO:0098942	retrograde trans-synaptic signaling by trans-synaptic protein complex	375	5.005849e-2	1.000000e+0	1.000000e+0	3.665929e+0	8.183464e-1	3	4.376184e-4	1.604278e-3	1106	8.404766e-2	1.000000e+0	9.805307e-1	1.189801e+1	8.404766e-2	1	1	6.414368e-4	1.000000e+0	THE1D-int,THE1D-int,THE1D-int	NLGN1
GO Biological Process	GO:0010574	regulation of vascular endothelial growth factor production	379	5.049178e-2	1.000000e+0	1.000000e+0	1.686022e+0	7.710458e+0	13	4.123240e-3	6.951872e-3	890	5.433134e-2	1.000000e+0	7.876823e-1	2.163275e+0	2.773573e+0	6	33	3.848621e-3	1.818182e-1	THE1D-int,THE1D-int,THE1D-int,THE1D-int,THE1D-int,THE1D-int,THE1D-int,THE1D-int,THE1D-int,THE1D-int,THE1D-int,THE1D-int,THE1D-int	ADORA2B,IL6,IL6ST,ISL1,PTGS2,SULF1
GO Biological Process	GO:0030497	fatty acid elongation	380	5.049244e-2	1.000000e+0	1.000000e+0	2.529302e+0	1.976830e+0	5	1.057128e-3	2.673797e-3	1056	7.345389e-2	1.000000e+0	8.975147e-1	2.974503e+0	1.008572e+0	3	12	1.924310e-3	2.500000e-1	THE1D-int,THE1D-int,THE1D-int,THE1D-int,THE1D-int	ELOVL5,ELOVL7,PTPLB
GO Biological Process	GO:0032637	interleukin-8 production	381	5.130539e-2	1.000000e+0	1.000000e+0	3.628709e+0	8.267404e-1	3	4.421072e-4	1.604278e-3	4031	4.591647e-1	1.000000e+0	1.000000e+0	1.699716e+0	5.883336e-1	1	7	6.414368e-4	1.428571e-1	THE1D-int,THE1D-int,THE1D-int	PLA2G1B
GO Biological Process	GO:0016259	selenocysteine metabolic process	382	5.142761e-2	1.000000e+0	1.000000e+0	5.538242e+0	3.611254e-1	2	1.931152e-4	1.069519e-3	2879	2.961524e-1	1.000000e+0	1.000000e+0	2.974503e+0	3.361906e-1	1	4	6.414368e-4	2.500000e-1	THE1D-int,THE1D-int	SEPSECS
GO Biological Process	GO:1905606	regulation of presynapse assembly	383	5.154621e-2	1.000000e+0	1.000000e+0	2.896330e+0	1.381058e+0	4	7.385338e-4	2.139037e-3	737	3.776698e-2	1.000000e+0	6.612040e-1	5.949006e+0	3.361906e-1	2	4	1.282874e-3	5.000000e-1	THE1D-int,THE1D-int,THE1D-int,THE1D-int	NLGN1,SNCA
GO Biological Process	GO:0035881	amacrine cell differentiation	384	5.183738e-2	1.000000e+0	1.000000e+0	2.890810e+0	1.383695e+0	4	7.399439e-4	2.139037e-3	3322	3.553219e-1	1.000000e+0	1.000000e+0	2.379602e+0	4.202383e-1	1	5	6.414368e-4	2.000000e-1	THE1D-int,THE1D-int,THE1D-int,THE1D-int	RORB
GO Biological Process	GO:0006027	glycosaminoglycan catabolic process	385	5.209053e-2	1.000000e+0	1.000000e+0	1.536614e+0	1.171407e+1	18	6.264206e-3	9.625668e-3	2751	2.635618e-1	1.000000e+0	1.000000e+0	1.343324e+0	5.210955e+0	7	62	4.490058e-3	1.129032e-1	THE1D-int,THE1D-int,THE1D-int,THE1D-int,THE1D-int,THE1D-int,THE1D-int,THE1D-int,THE1D-int,THE1D-int,THE1D-int,THE1D-int,THE1D-int,THE1D-int,THE1D-int,THE1D-int,THE1D-int,THE1D-int	DCN,GPC5,GPC6,HGSNAT,IDS,SDC2,SPACA3
GO Biological Process	GO:0044339	canonical Wnt signaling pathway involved in osteoblast differentiation	386	5.224820e-2	1.000000e+0	1.000000e+0	2.883086e+0	1.387402e+0	4	7.419262e-4	2.139037e-3	2358	2.315561e-1	1.000000e+0	1.000000e+0	3.966004e+0	2.521430e-1	1	3	6.414368e-4	3.333333e-1	THE1D-int,THE1D-int,THE1D-int,THE1D-int	FZD1
GO Biological Process	GO:0097114	NMDA glutamate receptor clustering	387	5.240614e-2	1.000000e+0	1.000000e+0	2.880137e+0	1.388823e+0	4	7.426860e-4	2.139037e-3	737	3.776698e-2	1.000000e+0	6.612040e-1	5.949006e+0	3.361906e-1	2	4	1.282874e-3	5.000000e-1	THE1D-int,THE1D-int,THE1D-int,THE1D-int	NLGN1,RELN
GO Biological Process	GO:0072578	neurotransmitter-gated ion channel clustering	388	5.277122e-2	1.000000e+0	1.000000e+0	2.263037e+0	2.651304e+0	6	1.417810e-3	3.208556e-3	491	1.602361e-2	1.000000e+0	4.210848e-1	5.099148e+0	5.883336e-1	3	7	1.924310e-3	4.285714e-1	THE1D-int,THE1D-int,THE1D-int,THE1D-int,THE1D-int,THE1D-int	GPHN,NLGN1,RELN
GO Biological Process	GO:1901317	regulation of flagellated sperm motility	389	5.282170e-2	1.000000e+0	1.000000e+0	2.262477e+0	2.651961e+0	6	1.418161e-3	3.208556e-3	2053	1.669552e-1	1.000000e+0	1.000000e+0	2.099649e+0	1.428810e+0	3	17	1.924310e-3	1.764706e-1	THE1D-int,THE1D-int,THE1D-int,THE1D-int,THE1D-int,THE1D-int	PGAM4,TACR1,TACR3
GO Biological Process	GO:0001755	neural crest cell migration	390	5.286430e-2	1.000000e+0	1.000000e+0	1.479975e+0	1.418943e+1	21	7.587931e-3	1.122995e-2	96	1.191585e-4	1.000000e+0	1.601565e-2	3.635504e+0	3.025716e+0	11	36	7.055805e-3	3.055556e-1	THE1D-int,THE1D-int,THE1D-int,THE1D-int,THE1D-int,THE1D-int,THE1D-int,THE1D-int,THE1D-int,THE1D-int,THE1D-int,THE1D-int,THE1D-int,THE1D-int,THE1D-int,THE1D-int,THE1D-int,THE1D-int,THE1D-int,THE1D-int,THE1D-int	ALX1,ERBB4,GDNF,HAND2,ISL1,KITLG,PITX2,SEMA3A,SEMA3C,SHH,ZEB2
GO Biological Process	GO:0070349	positive regulation of brown fat cell proliferation	391	5.288274e-2	1.000000e+0	1.000000e+0	3.583296e+0	8.372179e-1	3	4.477101e-4	1.604278e-3	1106	8.404766e-2	1.000000e+0	9.805307e-1	1.189801e+1	8.404766e-2	1	1	6.414368e-4	1.000000e+0	THE1D-int,THE1D-int,THE1D-int	FGF16
GO Biological Process	GO:0060665	regulation of branching involved in salivary gland morphogenesis by mesenchymal-epithelial signaling	392	5.295793e-2	1.000000e+0	1.000000e+0	2.260969e+0	2.653729e+0	6	1.419106e-3	3.208556e-3	213	2.221496e-3	1.000000e+0	1.345726e-1	8.923509e+0	3.361906e-1	3	4	1.924310e-3	7.500000e-1	THE1D-int,THE1D-int,THE1D-int,THE1D-int,THE1D-int,THE1D-int	FGF10,FGF7,HGF
GO Biological Process	GO:0002093	auditory receptor cell morphogenesis	393	5.309200e-2	1.000000e+0	1.000000e+0	2.259490e+0	2.655467e+0	6	1.420036e-3	3.208556e-3	906	5.864289e-2	1.000000e+0	8.351757e-1	3.244912e+0	9.245242e-1	3	11	1.924310e-3	2.727273e-1	THE1D-int,THE1D-int,THE1D-int,THE1D-int,THE1D-int,THE1D-int	LHFPL5,SEC24B,SLITRK6
GO Biological Process	GO:0002542	Factor XII activation	394	5.380858e-2	1.000000e+0	1.000000e+0	1.808006e+1	5.530956e-2	1	2.957731e-5	5.347594e-4	1796	1.610355e-1	1.000000e+0	1.000000e+0	5.949006e+0	1.680953e-1	1	2	6.414368e-4	5.000000e-1	THE1D-int	KLKB1
GO Biological Process	GO:0006953	acute-phase response	395	5.408218e-2	1.000000e+0	1.000000e+0	1.885346e+0	4.773659e+0	9	2.552759e-3	4.812834e-3	932	5.889582e-2	1.000000e+0	8.153785e-1	1.983002e+0	3.530002e+0	7	42	4.490058e-3	1.666667e-1	THE1D-int,THE1D-int,THE1D-int,THE1D-int,THE1D-int,THE1D-int,THE1D-int,THE1D-int,THE1D-int	CRP,F8,IL6,MBL2,MRGPRX1,PLSCR1,REG3G
GO Biological Process	GO:1902373	negative regulation of mRNA catabolic process	396	5.425217e-2	1.000000e+0	1.000000e+0	2.476914e+0	2.018641e+0	5	1.079487e-3	2.673797e-3	1656	1.408530e-1	1.000000e+0	1.000000e+0	2.974503e+0	6.723813e-1	2	8	1.282874e-3	2.500000e-1	THE1D-int,THE1D-int,THE1D-int,THE1D-int,THE1D-int	FMR1,NBAS
GO Biological Process	GO:0031055	chromatin remodeling at centromere	397	5.459744e-2	1.000000e+0	1.000000e+0	1.881755e+0	4.782770e+0	9	2.557631e-3	4.812834e-3	5713	7.547282e-1	1.000000e+0	1.000000e+0	7.759573e-1	3.866192e+0	3	46	1.924310e-3	6.521739e-2	THE1D-int,THE1D-int,THE1D-int,THE1D-int,THE1D-int,THE1D-int,THE1D-int,THE1D-int,THE1D-int	CENPC,CENPW,MIS18BP1
GO Biological Process	GO:0043455	regulation of secondary metabolic process	398	5.462454e-2	1.000000e+0	1.000000e+0	1.881567e+0	4.783248e+0	9	2.557887e-3	4.812834e-3	468	1.420988e-2	1.000000e+0	3.917737e-1	3.966004e+0	1.008572e+0	4	12	2.565747e-3	3.333333e-1	THE1D-int,THE1D-int,THE1D-int,THE1D-int,THE1D-int,THE1D-int,THE1D-int,THE1D-int,THE1D-int	PGAM4,RAPGEF2,TYRP1,ZEB2
GO Biological Process	GO:0035726	common myeloid progenitor cell proliferation	399	5.470849e-2	1.000000e+0	1.000000e+0	2.838338e+0	1.409275e+0	4	7.536232e-4	2.139037e-3	4031	4.591647e-1	1.000000e+0	1.000000e+0	1.699716e+0	5.883336e-1	1	7	6.414368e-4	1.428571e-1	THE1D-int,THE1D-int,THE1D-int,THE1D-int	FBXO4
GO Biological Process	GO:1902173	negative regulation of keratinocyte apoptotic process	400	5.474127e-2	1.000000e+0	1.000000e+0	1.776333e+1	5.629575e-2	1	3.010468e-5	5.347594e-4	1106	8.404766e-2	1.000000e+0	9.805307e-1	1.189801e+1	8.404766e-2	1	1	6.414368e-4	1.000000e+0	THE1D-int	SERPINB13
GO Biological Process	GO:0051482	positive regulation of cytosolic calcium ion concentration involved in phospholipase C-activating G-protein coupled signaling pathway	401	5.484640e-2	1.000000e+0	1.000000e+0	1.752355e+0	6.277266e+0	11	3.356827e-3	5.882353e-3	361	7.170059e-3	1.000000e+0	2.562750e-1	2.974503e+0	2.353334e+0	7	28	4.490058e-3	2.500000e-1	THE1D-int,THE1D-int,THE1D-int,THE1D-int,THE1D-int,THE1D-int,THE1D-int,THE1D-int,THE1D-int,THE1D-int,THE1D-int	DRD1,GPR35,GRM1,HTR2C,P2RY10,S1PR1,TGM2
GO Biological Process	GO:0051881	regulation of mitochondrial membrane potential	402	5.506988e-2	1.000000e+0	1.000000e+0	1.627795e+0	8.600593e+0	14	4.599247e-3	7.486631e-3	3147	3.041175e-1	1.000000e+0	1.000000e+0	1.281324e+0	5.463098e+0	7	65	4.490058e-3	1.076923e-1	THE1D-int,THE1D-int,THE1D-int,THE1D-int,THE1D-int,THE1D-int,THE1D-int,THE1D-int,THE1D-int,THE1D-int,THE1D-int,THE1D-int,THE1D-int,THE1D-int	CCK,DCN,GCLC,GCLM,PARK2,PID1,TCL1A
GO Biological Process	GO:1901136	carbohydrate derivative catabolic process	403	5.510054e-2	1.000000e+0	1.000000e+0	1.301452e+0	3.227164e+1	42	1.725756e-2	2.245989e-2	2860	2.857078e-1	1.000000e+0	1.000000e+0	1.169169e+0	1.454024e+1	17	173	1.090443e-2	9.826590e-2	THE1D-int,THE1D-int,THE1D-int,THE1D-int,THE1D-int,THE1D-int,THE1D-int,THE1D-int,THE1D-int,THE1D-int,THE1D-int,THE1D-int,THE1D-int,THE1D-int,THE1D-int,THE1D-int,THE1D-int,THE1D-int,THE1D-int,THE1D-int,THE1D-int,THE1D-int,THE1D-int,THE1D-int,THE1D-int,THE1D-int,THE1D-int,THE1D-int,THE1D-int,THE1D-int,THE1D-int,THE1D-int,THE1D-int,THE1D-int,THE1D-int,THE1D-int,THE1D-int,THE1D-int,THE1D-int,THE1D-int…	DCN,DERA,EDEM1,GALC,GPC5,GPC6,HGSNAT,HINT1,IDS,NUDT10,PDE10A,PDE3A,PDE4B,PDE5A,PDE7A,SDC2,SPACA3
GO Biological Process	GO:0002636	positive regulation of germinal center formation	404	5.514679e-2	1.000000e+0	1.000000e+0	5.323110e+0	3.757202e-1	2	2.009199e-4	1.069519e-3	2358	2.315561e-1	1.000000e+0	1.000000e+0	3.966004e+0	2.521430e-1	1	3	6.414368e-4	3.333333e-1	THE1D-int,THE1D-int	TNFSF13B
GO Biological Process	GO:0032197	transposition, RNA-mediated	405	5.515269e-2	1.000000e+0	1.000000e+0	5.322786e+0	3.757431e-1	2	2.009321e-4	1.069519e-3	1106	8.404766e-2	1.000000e+0	9.805307e-1	1.189801e+1	8.404766e-2	1	1	6.414368e-4	1.000000e+0	THE1D-int,THE1D-int	L1TD1
GO Biological Process	GO:0031650	regulation of heat generation	406	5.519175e-2	1.000000e+0	1.000000e+0	1.965752e+0	4.069689e+0	8	2.176304e-3	4.278075e-3	1056	7.345389e-2	1.000000e+0	8.975147e-1	2.974503e+0	1.008572e+0	3	12	1.924310e-3	2.500000e-1	THE1D-int,THE1D-int,THE1D-int,THE1D-int,THE1D-int,THE1D-int,THE1D-int,THE1D-int	ARRDC3,PTGER3,PTGS2
GO Biological Process	GO:0006301	postreplication repair	407	5.530288e-2	1.000000e+0	1.000000e+0	1.702082e+0	7.050189e+0	12	3.770154e-3	6.417112e-3	6124	8.431779e-1	1.000000e+0	1.000000e+0	6.610006e-1	4.538574e+0	3	54	1.924310e-3	5.555556e-2	THE1D-int,THE1D-int,THE1D-int,THE1D-int,THE1D-int,THE1D-int,THE1D-int,THE1D-int,THE1D-int,THE1D-int,THE1D-int,THE1D-int	RFC3,RPA3,UBE2NL
GO Biological Process	GO:0032717	negative regulation of interleukin-8 production	408	5.548445e-2	1.000000e+0	1.000000e+0	2.233772e+0	2.686040e+0	6	1.436385e-3	3.208556e-3	3884	4.245310e-1	1.000000e+0	1.000000e+0	1.399766e+0	1.428810e+0	2	17	1.282874e-3	1.176471e-1	THE1D-int,THE1D-int,THE1D-int,THE1D-int,THE1D-int,THE1D-int	ANXA1,BPI
GO Biological Process	GO:0051584	regulation of dopamine uptake involved in synaptic transmission	409	5.559442e-2	1.000000e+0	1.000000e+0	2.459230e+0	2.033157e+0	5	1.087250e-3	2.673797e-3	596	2.405377e-2	1.000000e+0	5.207480e-1	4.461754e+0	6.723813e-1	3	8	1.924310e-3	3.750000e-1	THE1D-int,THE1D-int,THE1D-int,THE1D-int,THE1D-int	DRD1,GDNF,SNCA
GO Biological Process	GO:0006360	transcription from RNA polymerase I promoter	410	5.578655e-2	1.000000e+0	1.000000e+0	2.075190e+0	3.373185e+0	7	1.803842e-3	3.743316e-3	2145	1.813814e-1	1.000000e+0	1.000000e+0	1.652502e+0	3.025716e+0	5	36	3.207184e-3	1.388889e-1	THE1D-int,THE1D-int,THE1D-int,THE1D-int,THE1D-int,THE1D-int,THE1D-int	ERCC3,GTF2H2,POLR1E,TAF1B,TWISTNB
GO Biological Process	GO:0031296	B cell costimulation	411	5.627685e-2	1.000000e+0	1.000000e+0	5.261987e+0	3.800845e-1	2	2.032538e-4	1.069519e-3	2879	2.961524e-1	1.000000e+0	1.000000e+0	2.974503e+0	3.361906e-1	1	4	6.414368e-4	2.500000e-1	THE1D-int,THE1D-int	TNFSF13B
GO Biological Process	GO:0030204	chondroitin sulfate metabolic process	412	5.629048e-2	1.000000e+0	1.000000e+0	1.501784e+0	1.265162e+1	19	6.765572e-3	1.016043e-2	508	1.660306e-2	1.000000e+0	4.217112e-1	2.379602e+0	3.361906e+0	8	40	5.131495e-3	2.000000e-1	THE1D-int,THE1D-int,THE1D-int,THE1D-int,THE1D-int,THE1D-int,THE1D-int,THE1D-int,THE1D-int,THE1D-int,THE1D-int,THE1D-int,THE1D-int,THE1D-int,THE1D-int,THE1D-int,THE1D-int,THE1D-int,THE1D-int	B3GAT2,CHSY3,DCN,DSEL,EGFLAM,IDS,IMPAD1,SPOCK3
GO Biological Process	GO:0050906	detection of stimulus involved in sensory perception	413	5.655837e-2	1.000000e+0	1.000000e+0	1.294293e+0	3.322276e+1	43	1.776618e-2	2.299465e-2	6332	8.907206e-1	1.000000e+0	1.000000e+0	8.300938e-1	3.975454e+1	33	473	2.116742e-2	6.976744e-2	THE1D-int,THE1D-int,THE1D-int,THE1D-int,THE1D-int,THE1D-int,THE1D-int,THE1D-int,THE1D-int,THE1D-int,THE1D-int,THE1D-int,THE1D-int,THE1D-int,THE1D-int,THE1D-int,THE1D-int,THE1D-int,THE1D-int,THE1D-int,THE1D-int,THE1D-int,THE1D-int,THE1D-int,THE1D-int,THE1D-int,THE1D-int,THE1D-int,THE1D-int,THE1D-int,THE1D-int,THE1D-int,THE1D-int,THE1D-int,THE1D-int,THE1D-int,THE1D-int,THE1D-int,THE1D-int,THE1D-int…	COL11A1,EYS,GUCY2F,LHFPL5,OR10A2,OR10A5,OR11G2,OR11H1,OR11H12,OR1A1,OR1D2,OR1D5,OR2A5,OR3A2,OR4A47,OR4A5,OR4C13,OR4C46,OR4K14,OR4K15,OR4N4,OR4N5,OR5R1,OR6B1,OR6J1,OR8K1,OR8K3,OR8U1,OR9A4,PIEZO2,RTP1,TAS2R3,TRPA1
GO Biological Process	GO:1901292	nucleoside phosphate catabolic process	414	5.665901e-2	1.000000e+0	1.000000e+0	1.467522e+0	1.430983e+1	21	7.652318e-3	1.122995e-2	1440	1.072677e-1	1.000000e+0	9.611633e-1	1.598240e+0	5.631193e+0	9	67	5.772931e-3	1.343284e-1	THE1D-int,THE1D-int,THE1D-int,THE1D-int,THE1D-int,THE1D-int,THE1D-int,THE1D-int,THE1D-int,THE1D-int,THE1D-int,THE1D-int,THE1D-int,THE1D-int,THE1D-int,THE1D-int,THE1D-int,THE1D-int,THE1D-int,THE1D-int,THE1D-int	DERA,HINT1,NUDT10,NUDT12,PDE10A,PDE3A,PDE4B,PDE5A,PDE7A
GO Biological Process	GO:0021800	cerebral cortex tangential migration	415	5.728306e-2	1.000000e+0	1.000000e+0	1.794910e+0	5.571312e+0	10	2.979311e-3	5.347594e-3	105	1.879965e-4	1.000000e+0	2.310208e-2	7.436257e+0	6.723813e-1	5	8	3.207184e-3	6.250000e-1	THE1D-int,THE1D-int,THE1D-int,THE1D-int,THE1D-int,THE1D-int,THE1D-int,THE1D-int,THE1D-int,THE1D-int	ARX,RELN,ROBO1,SEMA3A,SLIT2
GO Biological Process	GO:0031622	positive regulation of fever generation	416	5.737145e-2	1.000000e+0	1.000000e+0	2.436568e+0	2.052067e+0	5	1.097362e-3	2.673797e-3	1480	1.116532e-1	1.000000e+0	9.734198e-1	3.399432e+0	5.883336e-1	2	7	1.282874e-3	2.857143e-1	THE1D-int,THE1D-int,THE1D-int,THE1D-int,THE1D-int	PTGER3,PTGS2
GO Biological Process	GO:0033005	positive regulation of mast cell activation	417	5.772155e-2	1.000000e+0	1.000000e+0	2.210828e+0	2.713915e+0	6	1.451292e-3	3.208556e-3	3884	4.245310e-1	1.000000e+0	1.000000e+0	1.399766e+0	1.428810e+0	2	17	1.282874e-3	1.176471e-1	THE1D-int,THE1D-int,THE1D-int,THE1D-int,THE1D-int,THE1D-int	ADORA2B,VAMP7
GO Biological Process	GO:1990918	double-strand break repair involved in meiotic recombination	418	5.780900e-2	1.000000e+0	1.000000e+0	5.181983e+0	3.859527e-1	2	2.063918e-4	1.069519e-3	2358	2.315561e-1	1.000000e+0	1.000000e+0	3.966004e+0	2.521430e-1	1	3	6.414368e-4	3.333333e-1	THE1D-int,THE1D-int	MCMDC2
GO Biological Process	GO:0034310	primary alcohol catabolic process	419	5.809622e-2	1.000000e+0	1.000000e+0	2.427558e+0	2.059683e+0	5	1.101435e-3	2.673797e-3	1585	1.261993e-1	1.000000e+0	1.000000e+0	2.379602e+0	1.260715e+0	3	15	1.924310e-3	2.000000e-1	THE1D-int,THE1D-int,THE1D-int,THE1D-int,THE1D-int	HAO1,SULT1B1,SULT1E1
GO Biological Process	GO:0051387	negative regulation of neurotrophin TRK receptor signaling pathway	420	5.823358e-2	1.000000e+0	1.000000e+0	2.205717e+0	2.720204e+0	6	1.454654e-3	3.208556e-3	213	2.221496e-3	1.000000e+0	1.345726e-1	8.923509e+0	3.361906e-1	3	4	1.924310e-3	7.500000e-1	THE1D-int,THE1D-int,THE1D-int,THE1D-int,THE1D-int,THE1D-int	AGT,AGTR2,SPRY2
GO Biological Process	GO:0021572	rhombomere 6 development	421	5.831532e-2	1.000000e+0	1.000000e+0	3.439592e+0	8.721966e-1	3	4.664153e-4	1.604278e-3	1106	8.404766e-2	1.000000e+0	9.805307e-1	1.189801e+1	8.404766e-2	1	1	6.414368e-4	1.000000e+0	THE1D-int,THE1D-int,THE1D-int	MAFB
GO Biological Process	GO:2000648	positive regulation of stem cell proliferation	422	5.840528e-2	1.000000e+0	1.000000e+0	1.477580e+0	1.353565e+1	20	7.238314e-3	1.069519e-2	256	3.556748e-3	1.000000e+0	1.792684e-1	2.817950e+0	3.193811e+0	9	38	5.772931e-3	2.368421e-1	THE1D-int,THE1D-int,THE1D-int,THE1D-int,THE1D-int,THE1D-int,THE1D-int,THE1D-int,THE1D-int,THE1D-int,THE1D-int,THE1D-int,THE1D-int,THE1D-int,THE1D-int,THE1D-int,THE1D-int,THE1D-int,THE1D-int,THE1D-int	CTNNB1,FOXG1,KITLG,N4BP2L2,PTPRC,SHH,SOX11,TBX3,VEGFC
GO Biological Process	GO:0071657	positive regulation of granulocyte colony-stimulating factor production	423	5.842405e-2	1.000000e+0	1.000000e+0	2.775232e+0	1.441321e+0	4	7.707598e-4	2.139037e-3	1796	1.610355e-1	1.000000e+0	1.000000e+0	5.949006e+0	1.680953e-1	1	2	6.414368e-4	5.000000e-1	THE1D-int,THE1D-int,THE1D-int,THE1D-int	ISL1
GO Biological Process	GO:1902226	regulation of macrophage colony-stimulating factor signaling pathway	424	5.865430e-2	1.000000e+0	1.000000e+0	5.139185e+0	3.891668e-1	2	2.081106e-4	1.069519e-3	2358	2.315561e-1	1.000000e+0	1.000000e+0	3.966004e+0	2.521430e-1	1	3	6.414368e-4	3.333333e-1	THE1D-int,THE1D-int	STAP1
GO Biological Process	GO:0003209	cardiac atrium morphogenesis	425	5.871515e-2	1.000000e+0	1.000000e+0	1.556125e+0	1.028195e+1	16	5.498369e-3	8.556150e-3	452	1.276795e-2	1.000000e+0	3.644798e-1	2.686648e+0	2.605477e+0	7	31	4.490058e-3	2.258065e-1	THE1D-int,THE1D-int,THE1D-int,THE1D-int,THE1D-int,THE1D-int,THE1D-int,THE1D-int,THE1D-int,THE1D-int,THE1D-int,THE1D-int,THE1D-int,THE1D-int,THE1D-int,THE1D-int	ISL1,NOG,PITX2,SOX4,TBX20,TBX5,TGFB2
GO Biological Process	GO:2000676	positive regulation of type B pancreatic cell apoptotic process	426	5.876117e-2	1.000000e+0	1.000000e+0	5.133840e+0	3.895720e-1	2	2.083272e-4	1.069519e-3	2879	2.961524e-1	1.000000e+0	1.000000e+0	2.974503e+0	3.361906e-1	1	4	6.414368e-4	2.500000e-1	THE1D-int,THE1D-int	IL6
GO Biological Process	GO:1902548	negative regulation of cellular response to vascular endothelial growth factor stimulus	427	5.910019e-2	1.000000e+0	1.000000e+0	2.415293e+0	2.070143e+0	5	1.107028e-3	2.673797e-3	3683	4.095202e-1	1.000000e+0	1.000000e+0	1.983002e+0	5.042859e-1	1	6	6.414368e-4	1.666667e-1	THE1D-int,THE1D-int,THE1D-int,THE1D-int,THE1D-int	DCN
GO Biological Process	GO:0007210	serotonin receptor signaling pathway	428	5.942153e-2	1.000000e+0	1.000000e+0	1.934359e+0	4.135738e+0	8	2.211625e-3	4.278075e-3	174	1.414000e-3	1.000000e+0	1.048554e-1	6.798864e+0	5.883336e-1	4	7	2.565747e-3	5.714286e-1	THE1D-int,THE1D-int,THE1D-int,THE1D-int,THE1D-int,THE1D-int,THE1D-int,THE1D-int	HTR1A,HTR1B,HTR2C,HTR7
GO Biological Process	GO:0007158	neuron cell-cell adhesion	429	5.944841e-2	1.000000e+0	1.000000e+0	1.579203e+0	9.498460e+0	15	5.079390e-3	8.021390e-3	314	6.115627e-3	1.000000e+0	2.513055e-1	3.966004e+0	1.260715e+0	5	15	3.207184e-3	3.333333e-1	THE1D-int,THE1D-int,THE1D-int,THE1D-int,THE1D-int,THE1D-int,THE1D-int,THE1D-int,THE1D-int,THE1D-int,THE1D-int,THE1D-int,THE1D-int,THE1D-int,THE1D-int	NCAM2,NLGN1,NLGN4X,NRXN1,NRXN3
GO Biological Process	GO:1904456	negative regulation of neuronal action potential	430	5.969828e-2	1.000000e+0	1.000000e+0	1.624604e+1	6.155346e-2	1	3.291629e-5	5.347594e-4	1106	8.404766e-2	1.000000e+0	9.805307e-1	1.189801e+1	8.404766e-2	1	1	6.414368e-4	1.000000e+0	THE1D-int	GPR35
GO Biological Process	GO:0051451	myoblast migration	431	5.985051e-2	1.000000e+0	1.000000e+0	2.406283e+0	2.077894e+0	5	1.111173e-3	2.673797e-3	4972	6.193872e-1	1.000000e+0	1.000000e+0	1.081637e+0	9.245242e-1	1	11	6.414368e-4	9.090909e-2	THE1D-int,THE1D-int,THE1D-int,THE1D-int,THE1D-int	ANXA1
GO Biological Process	GO:0035873	lactate transmembrane transport	432	6.026536e-2	1.000000e+0	1.000000e+0	2.401358e+0	2.082155e+0	5	1.113452e-3	2.673797e-3	1298	8.433047e-2	1.000000e+0	8.383020e-1	3.966004e+0	5.042859e-1	2	6	1.282874e-3	3.333333e-1	THE1D-int,THE1D-int,THE1D-int,THE1D-int,THE1D-int	SLC16A7,SLC5A12
GO Biological Process	GO:1903980	positive regulation of microglial cell activation	433	6.061304e-2	1.000000e+0	1.000000e+0	3.384015e+0	8.865208e-1	3	4.740753e-4	1.604278e-3	936	5.947443e-2	1.000000e+0	8.198703e-1	4.759205e+0	4.202383e-1	2	5	1.282874e-3	4.000000e-1	THE1D-int,THE1D-int,THE1D-int	APP,STAP1
GO Biological Process	GO:0060100	positive regulation of phagocytosis, engulfment	434	6.070026e-2	1.000000e+0	1.000000e+0	2.738949e+0	1.460414e+0	4	7.809700e-4	2.139037e-3	700	3.386211e-2	1.000000e+0	6.241754e-1	3.966004e+0	7.564289e-1	3	9	1.924310e-3	3.333333e-1	THE1D-int,THE1D-int,THE1D-int,THE1D-int	ANO6,CD36,STAP1
GO Biological Process	GO:0072553	terminal button organization	435	6.071738e-2	1.000000e+0	1.000000e+0	3.381557e+0	8.871652e-1	3	4.744199e-4	1.604278e-3	2879	2.961524e-1	1.000000e+0	1.000000e+0	2.974503e+0	3.361906e-1	1	4	6.414368e-4	2.500000e-1	THE1D-int,THE1D-int,THE1D-int	NLGN1
GO Biological Process	GO:0002323	natural killer cell activation involved in immune response	436	6.100778e-2	1.000000e+0	1.000000e+0	2.734175e+0	1.462964e+0	4	7.823337e-4	2.139037e-3	6200	8.674035e-1	1.000000e+0	1.000000e+0	5.173048e-1	1.933096e+0	1	23	6.414368e-4	4.347826e-2	THE1D-int,THE1D-int,THE1D-int,THE1D-int	VAMP7
GO Biological Process	GO:0097091	synaptic vesicle clustering	437	6.180691e-2	1.000000e+0	1.000000e+0	2.721905e+0	1.469559e+0	4	7.858604e-4	2.139037e-3	547	1.999424e-2	1.000000e+0	4.716374e-1	7.932008e+0	2.521430e-1	2	3	1.282874e-3	6.666667e-1	THE1D-int,THE1D-int,THE1D-int,THE1D-int	NLGN1,SYNDIG1
GO Biological Process	GO:0099607	lateral attachment of mitotic spindle microtubules to kinetochore	438	6.186436e-2	1.000000e+0	1.000000e+0	4.984691e+0	4.012285e-1	2	2.145607e-4	1.069519e-3	1106	8.404766e-2	1.000000e+0	9.805307e-1	1.189801e+1	8.404766e-2	1	1	6.414368e-4	1.000000e+0	THE1D-int,THE1D-int	CENPE
GO Biological Process	GO:0099606	microtubule plus-end directed mitotic chromosome migration	438	6.186436e-2	1.000000e+0	1.000000e+0	4.984691e+0	4.012285e-1	2	2.145607e-4	1.069519e-3	1106	8.404766e-2	1.000000e+0	9.805307e-1	1.189801e+1	8.404766e-2	1	1	6.414368e-4	1.000000e+0	THE1D-int,THE1D-int	CENPE
GO Biological Process	GO:0070665	positive regulation of leukocyte proliferation	440	6.193156e-2	1.000000e+0	1.000000e+0	1.307444e+0	2.906433e+1	38	1.554242e-2	2.032086e-2	297	5.143119e-3	1.000000e+0	2.234399e-1	1.823783e+0	1.151453e+1	21	137	1.347017e-2	1.532847e-1	THE1D-int,THE1D-int,THE1D-int,THE1D-int,THE1D-int,THE1D-int,THE1D-int,THE1D-int,THE1D-int,THE1D-int,THE1D-int,THE1D-int,THE1D-int,THE1D-int,THE1D-int,THE1D-int,THE1D-int,THE1D-int,THE1D-int,THE1D-int,THE1D-int,THE1D-int,THE1D-int,THE1D-int,THE1D-int,THE1D-int,THE1D-int,THE1D-int,THE1D-int,THE1D-int,THE1D-int,THE1D-int,THE1D-int,THE1D-int,THE1D-int,THE1D-int,THE1D-int,THE1D-int	ANXA1,ENSG00000113811,FCRL3,FGF10,GPAM,HES1,IL15,IL6,IL6ST,IL7,KITLG,MEF2C,PTPRC,RIPK2,SHH,SLC39A10,TACR1,TGFBR2,TNFSF13B,VAV3,VCAM1
GO Biological Process	GO:0007431	salivary gland development	441	6.210595e-2	1.000000e+0	1.000000e+0	1.500802e+0	1.199359e+1	18	6.413682e-3	9.625668e-3	84	6.638118e-5	8.565164e-1	1.019662e-2	3.849357e+0	2.857620e+0	11	34	7.055805e-3	3.235294e-1	THE1D-int,THE1D-int,THE1D-int,THE1D-int,THE1D-int,THE1D-int,THE1D-int,THE1D-int,THE1D-int,THE1D-int,THE1D-int,THE1D-int,THE1D-int,THE1D-int,THE1D-int,THE1D-int,THE1D-int,THE1D-int	EDAR,FGF10,FGF7,IL6,PLXND1,SEMA3A,SEMA3C,SHH,TFCP2L1,TGFB2,TGM2
GO Biological Process	GO:0022028	tangential migration from the subventricular zone to the olfactory bulb	442	6.217753e-2	1.000000e+0	1.000000e+0	2.022297e+0	3.461410e+0	7	1.851021e-3	3.743316e-3	403	9.762348e-3	1.000000e+0	3.125647e-1	5.949006e+0	5.042859e-1	3	6	1.924310e-3	5.000000e-1	THE1D-int,THE1D-int,THE1D-int,THE1D-int,THE1D-int,THE1D-int,THE1D-int	ARX,ROBO1,SLIT2
GO Biological Process	GO:0003203	endocardial cushion morphogenesis	443	6.236222e-2	1.000000e+0	1.000000e+0	1.520104e+0	1.118344e+1	17	5.980452e-3	9.090909e-3	185	1.649254e-3	1.000000e+0	1.150288e-1	3.399432e+0	2.353334e+0	8	28	5.131495e-3	2.857143e-1	THE1D-int,THE1D-int,THE1D-int,THE1D-int,THE1D-int,THE1D-int,THE1D-int,THE1D-int,THE1D-int,THE1D-int,THE1D-int,THE1D-int,THE1D-int,THE1D-int,THE1D-int,THE1D-int,THE1D-int	BMP2,ISL1,MSX2,NOG,SOX9,TBX20,TGFB2,TGFBR2
GO Biological Process	GO:0007338	single fertilization	444	6.236424e-2	1.000000e+0	1.000000e+0	1.372444e+0	2.040156e+1	28	1.090993e-2	1.497326e-2	2864	2.880132e-1	1.000000e+0	1.000000e+0	1.199024e+0	1.084215e+1	13	129	8.338679e-3	1.007752e-1	THE1D-int,THE1D-int,THE1D-int,THE1D-int,THE1D-int,THE1D-int,THE1D-int,THE1D-int,THE1D-int,THE1D-int,THE1D-int,THE1D-int,THE1D-int,THE1D-int,THE1D-int,THE1D-int,THE1D-int,THE1D-int,THE1D-int,THE1D-int,THE1D-int,THE1D-int,THE1D-int,THE1D-int,THE1D-int,THE1D-int,THE1D-int,THE1D-int	ADAM20,ADAM21,AR,DAZ2,GLIPR1L1,GLRA1,LYZL4,OR1D2,PRSS37,SLC9B1,SPACA3,TNP1,TRIM36
GO Biological Process	GO:0070471	uterine smooth muscle contraction	445	6.258649e-2	1.000000e+0	1.000000e+0	1.547277e+1	6.462967e-2	1	3.456132e-5	5.347594e-4	1106	8.404766e-2	1.000000e+0	9.805307e-1	1.189801e+1	8.404766e-2	1	1	6.414368e-4	1.000000e+0	THE1D-int	AGT
GO Biological Process	GO:1905010	positive regulation of L-lysine import into cell	445	6.258649e-2	1.000000e+0	1.000000e+0	1.547277e+1	6.462967e-2	1	3.456132e-5	5.347594e-4	1106	8.404766e-2	1.000000e+0	9.805307e-1	1.189801e+1	8.404766e-2	1	1	6.414368e-4	1.000000e+0	THE1D-int	AGT
GO Biological Process	GO:1905589	positive regulation of L-arginine import across plasma membrane	445	6.258649e-2	1.000000e+0	1.000000e+0	1.547277e+1	6.462967e-2	1	3.456132e-5	5.347594e-4	1106	8.404766e-2	1.000000e+0	9.805307e-1	1.189801e+1	8.404766e-2	1	1	6.414368e-4	1.000000e+0	THE1D-int	AGT
GO Biological Process	GO:0035617	stress granule disassembly	448	6.263005e-2	1.000000e+0	1.000000e+0	4.949597e+0	4.040733e-1	2	2.160820e-4	1.069519e-3	2358	2.315561e-1	1.000000e+0	1.000000e+0	3.966004e+0	2.521430e-1	1	3	6.414368e-4	3.333333e-1	THE1D-int,THE1D-int	KIF5B
GO Biological Process	GO:0042462	eye photoreceptor cell development	449	6.265468e-2	1.000000e+0	1.000000e+0	1.628109e+0	7.984722e+0	13	4.269905e-3	6.951872e-3	2670	2.421417e-1	1.000000e+0	1.000000e+0	1.586402e+0	2.521430e+0	4	30	2.565747e-3	1.333333e-1	THE1D-int,THE1D-int,THE1D-int,THE1D-int,THE1D-int,THE1D-int,THE1D-int,THE1D-int,THE1D-int,THE1D-int,THE1D-int,THE1D-int,THE1D-int	DIO3,HCN1,OLFM3,RORB
GO Biological Process	GO:0033025	regulation of mast cell apoptotic process	450	6.270237e-2	1.000000e+0	1.000000e+0	3.335833e+0	8.993256e-1	3	4.809228e-4	1.604278e-3	2358	2.315561e-1	1.000000e+0	1.000000e+0	3.966004e+0	2.521430e-1	1	3	6.414368e-4	3.333333e-1	THE1D-int,THE1D-int,THE1D-int	KITLG
GO Biological Process	GO:0006777	Mo-molybdopterin cofactor biosynthetic process	451	6.270432e-2	1.000000e+0	1.000000e+0	2.373178e+0	2.106879e+0	5	1.126673e-3	2.673797e-3	403	9.762348e-3	1.000000e+0	3.125647e-1	5.949006e+0	5.042859e-1	3	6	1.924310e-3	5.000000e-1	THE1D-int,THE1D-int,THE1D-int,THE1D-int,THE1D-int	GPHN,MOCOS,MOCS2
GO Biological Process	GO:0007569	cell aging	452	6.280650e-2	1.000000e+0	1.000000e+0	1.480394e+0	1.283442e+1	19	6.863326e-3	1.016043e-2	3188	3.179146e-1	1.000000e+0	1.000000e+0	1.261910e+0	5.547145e+0	7	66	4.490058e-3	1.060606e-1	THE1D-int,THE1D-int,THE1D-int,THE1D-int,THE1D-int,THE1D-int,THE1D-int,THE1D-int,THE1D-int,THE1D-int,THE1D-int,THE1D-int,THE1D-int,THE1D-int,THE1D-int,THE1D-int,THE1D-int,THE1D-int,THE1D-int	BRCA2,ID2,MME,NOX4,OPA1,PRMT6,TBX3
GO Biological Process	GO:0060913	cardiac cell fate determination	453	6.316243e-2	1.000000e+0	1.000000e+0	2.701529e+0	1.480643e+0	4	7.917877e-4	2.139037e-3	2358	2.315561e-1	1.000000e+0	1.000000e+0	3.966004e+0	2.521430e-1	1	3	6.414368e-4	3.333333e-1	THE1D-int,THE1D-int,THE1D-int,THE1D-int	ISL1
GO Biological Process	GO:0044242	cellular lipid catabolic process	454	6.328331e-2	1.000000e+0	1.000000e+0	1.339894e+0	2.388249e+1	32	1.277139e-2	1.711230e-2	2748	2.618002e-1	1.000000e+0	1.000000e+0	1.189801e+0	1.428810e+1	17	170	1.090443e-2	1.000000e-1	THE1D-int,THE1D-int,THE1D-int,THE1D-int,THE1D-int,THE1D-int,THE1D-int,THE1D-int,THE1D-int,THE1D-int,THE1D-int,THE1D-int,THE1D-int,THE1D-int,THE1D-int,THE1D-int,THE1D-int,THE1D-int,THE1D-int,THE1D-int,THE1D-int,THE1D-int,THE1D-int,THE1D-int,THE1D-int,THE1D-int,THE1D-int,THE1D-int,THE1D-int,THE1D-int,THE1D-int,THE1D-int	ABCD2,ACOX2,APOB,CPT2,CROT,CYP26B1,CYP4A11,ECHDC1,ECI2,ENPP6,GALC,HACL1,HAO1,LPIN1,MUT,PEX2,PEX7
GO Biological Process	GO:0097113	AMPA glutamate receptor clustering	455	6.362405e-2	1.000000e+0	1.000000e+0	3.315244e+0	9.049107e-1	3	4.839095e-4	1.604278e-3	2879	2.961524e-1	1.000000e+0	1.000000e+0	2.974503e+0	3.361906e-1	1	4	6.414368e-4	2.500000e-1	THE1D-int,THE1D-int,THE1D-int	NLGN1
GO Biological Process	GO:2001026	regulation of endothelial cell chemotaxis	456	6.375436e-2	1.000000e+0	1.000000e+0	1.705428e+0	6.449994e+0	11	3.449195e-3	5.882353e-3	2286	2.108975e-1	1.000000e+0	1.000000e+0	1.878633e+0	1.596905e+0	3	19	1.924310e-3	1.578947e-1	THE1D-int,THE1D-int,THE1D-int,THE1D-int,THE1D-int,THE1D-int,THE1D-int,THE1D-int,THE1D-int,THE1D-int,THE1D-int	FGF16,PRKD1,SEMA5A
GO Biological Process	GO:0006029	proteoglycan metabolic process	457	6.416582e-2	1.000000e+0	1.000000e+0	1.303303e+0	2.915668e+1	38	1.559181e-2	2.032086e-2	120	3.434728e-4	1.000000e+0	3.693191e-2	2.497114e+0	6.807860e+0	17	81	1.090443e-2	2.098765e-1	THE1D-int,THE1D-int,THE1D-int,THE1D-int,THE1D-int,THE1D-int,THE1D-int,THE1D-int,THE1D-int,THE1D-int,THE1D-int,THE1D-int,THE1D-int,THE1D-int,THE1D-int,THE1D-int,THE1D-int,THE1D-int,THE1D-int,THE1D-int,THE1D-int,THE1D-int,THE1D-int,THE1D-int,THE1D-int,THE1D-int,THE1D-int,THE1D-int,THE1D-int,THE1D-int,THE1D-int,THE1D-int,THE1D-int,THE1D-int,THE1D-int,THE1D-int,THE1D-int,THE1D-int	B3GAT2,BMP2,CHSY3,COL11A1,DCN,DSEL,EGFLAM,EXT1,EXTL2,HS3ST3B1,HS3ST5,IDS,IMPAD1,NDST3,NDST4,SPOCK3,SULF1
GO Biological Process	GO:0046485	ether lipid metabolic process	458	6.423361e-2	1.000000e+0	1.000000e+0	2.685801e+0	1.489313e+0	4	7.964243e-4	2.139037e-3	491	1.602361e-2	1.000000e+0	4.210848e-1	5.099148e+0	5.883336e-1	3	7	1.924310e-3	4.285714e-1	THE1D-int,THE1D-int,THE1D-int,THE1D-int	AGMO,FAR1,PEX7
GO Biological Process	GO:0009113	purine nucleobase biosynthetic process	459	6.457990e-2	1.000000e+0	1.000000e+0	2.680785e+0	1.492100e+0	4	7.979145e-4	2.139037e-3	5142	6.513958e-1	1.000000e+0	1.000000e+0	9.915010e-1	1.008572e+0	1	12	6.414368e-4	8.333333e-2	THE1D-int,THE1D-int,THE1D-int,THE1D-int	MTHFD1L
GO Biological Process	GO:0071655	regulation of granulocyte colony-stimulating factor production	460	6.466199e-2	1.000000e+0	1.000000e+0	2.679601e+0	1.492760e+0	4	7.982671e-4	2.139037e-3	2358	2.315561e-1	1.000000e+0	1.000000e+0	3.966004e+0	2.521430e-1	1	3	6.414368e-4	3.333333e-1	THE1D-int,THE1D-int,THE1D-int,THE1D-int	ISL1
GO Biological Process	GO:0006631	fatty acid metabolic process	461	6.481460e-2	1.000000e+0	1.000000e+0	1.240537e+0	4.433565e+1	55	2.370890e-2	2.941176e-2	2797	2.695383e-1	1.000000e+0	1.000000e+0	1.131286e+0	2.563454e+1	29	305	1.860167e-2	9.508197e-2	THE1D-int,THE1D-int,THE1D-int,THE1D-int,THE1D-int,THE1D-int,THE1D-int,THE1D-int,THE1D-int,THE1D-int,THE1D-int,THE1D-int,THE1D-int,THE1D-int,THE1D-int,THE1D-int,THE1D-int,THE1D-int,THE1D-int,THE1D-int,THE1D-int,THE1D-int,THE1D-int,THE1D-int,THE1D-int,THE1D-int,THE1D-int,THE1D-int,THE1D-int,THE1D-int,THE1D-int,THE1D-int,THE1D-int,THE1D-int,THE1D-int,THE1D-int,THE1D-int,THE1D-int,THE1D-int,THE1D-int…	AASDH,ABCD2,ACOX2,CPT2,CROT,CYP4A11,ECHDC1,ECI2,ELOVL5,ELOVL7,GHR,GPAM,HACL1,HAO1,LPIN1,LTA4H,MUT,OXSM,PEX2,PEX7,PLA2G1B,PRKAA2,PRKAG2,PTGS2,PTPLB,QKI,SNCA,TECRL,TYRP1
GO Biological Process	GO:1900027	regulation of ruffle assembly	462	6.550149e-2	1.000000e+0	1.000000e+0	1.749269e+0	5.716673e+0	10	3.057044e-3	5.347594e-3	529	1.859294e-2	1.000000e+0	4.535061e-1	2.745695e+0	2.185239e+0	6	26	3.848621e-3	2.307692e-1	THE1D-int,THE1D-int,THE1D-int,THE1D-int,THE1D-int,THE1D-int,THE1D-int,THE1D-int,THE1D-int,THE1D-int	COBL,CYFIP1,FAM98A,NLGN1,STAP1,USP17L2
GO Biological Process	GO:0006732	coenzyme metabolic process	463	6.578883e-2	1.000000e+0	1.000000e+0	1.239178e+0	4.438426e+1	55	2.373490e-2	2.941176e-2	717	3.442274e-2	1.000000e+0	6.194653e-1	1.387401e+0	2.378549e+1	33	283	2.116742e-2	1.166078e-1	THE1D-int,THE1D-int,THE1D-int,THE1D-int,THE1D-int,THE1D-int,THE1D-int,THE1D-int,THE1D-int,THE1D-int,THE1D-int,THE1D-int,THE1D-int,THE1D-int,THE1D-int,THE1D-int,THE1D-int,THE1D-int,THE1D-int,THE1D-int,THE1D-int,THE1D-int,THE1D-int,THE1D-int,THE1D-int,THE1D-int,THE1D-int,THE1D-int,THE1D-int,THE1D-int,THE1D-int,THE1D-int,THE1D-int,THE1D-int,THE1D-int,THE1D-int,THE1D-int,THE1D-int,THE1D-int,THE1D-int…	AASDHPPT,AASS,ADPGK,CROT,DERA,ELOVL5,ELOVL7,FAR1,FAR2,FOLH1,GGH,GPAM,GPHN,KYNU,MOCOS,MOCS2,MTHFD1L,MTRR,NNT,NUDT12,OXSM,PDHA2,PDSS1,PDSS2,PGAM4,PGK1,PTGS2,PTPLB,QDPR,RNLS,RPIA,SUCLG2,TPK1
GO Biological Process	GO:0006555	methionine metabolic process	464	6.604327e-2	1.000000e+0	1.000000e+0	1.993109e+0	3.512101e+0	7	1.878129e-3	3.743316e-3	4406	5.102810e-1	1.000000e+0	1.000000e+0	1.189801e+0	1.680953e+0	2	20	1.282874e-3	1.000000e-1	THE1D-int,THE1D-int,THE1D-int,THE1D-int,THE1D-int,THE1D-int,THE1D-int	CTH,MTRR
GO Biological Process	GO:1903976	negative regulation of glial cell migration	465	6.606841e-2	1.000000e+0	1.000000e+0	4.799560e+0	4.167049e-1	2	2.228368e-4	1.069519e-3	2879	2.961524e-1	1.000000e+0	1.000000e+0	2.974503e+0	3.361906e-1	1	4	6.414368e-4	2.500000e-1	THE1D-int,THE1D-int	STAP1
GO Biological Process	GO:0003211	cardiac ventricle formation	466	6.622290e-2	1.000000e+0	1.000000e+0	1.809000e+0	4.975125e+0	9	2.660495e-3	4.812834e-3	147	7.327769e-4	1.000000e+0	6.431987e-2	5.949006e+0	8.404766e-1	5	10	3.207184e-3	5.000000e-1	THE1D-int,THE1D-int,THE1D-int,THE1D-int,THE1D-int,THE1D-int,THE1D-int,THE1D-int,THE1D-int	HAND2,MEF2C,SOX11,SOX4,TBX5
GO Biological Process	GO:0045625	regulation of T-helper 1 cell differentiation	467	6.626658e-2	1.000000e+0	1.000000e+0	2.131562e+0	2.814837e+0	6	1.505260e-3	3.208556e-3	2221	2.029237e-1	1.000000e+0	1.000000e+0	2.379602e+0	8.404766e-1	2	10	1.282874e-3	2.000000e-1	THE1D-int,THE1D-int,THE1D-int,THE1D-int,THE1D-int,THE1D-int	ANXA1,RIPK2
GO Biological Process	GO:0007606	sensory perception of chemical stimulus	468	6.628710e-2	1.000000e+0	1.000000e+0	1.299489e+0	2.924225e+1	38	1.563757e-2	2.032086e-2	6530	9.301157e-1	1.000000e+0	1.000000e+0	7.965196e-1	4.017478e+1	32	478	2.052598e-2	6.694561e-2	THE1D-int,THE1D-int,THE1D-int,THE1D-int,THE1D-int,THE1D-int,THE1D-int,THE1D-int,THE1D-int,THE1D-int,THE1D-int,THE1D-int,THE1D-int,THE1D-int,THE1D-int,THE1D-int,THE1D-int,THE1D-int,THE1D-int,THE1D-int,THE1D-int,THE1D-int,THE1D-int,THE1D-int,THE1D-int,THE1D-int,THE1D-int,THE1D-int,THE1D-int,THE1D-int,THE1D-int,THE1D-int,THE1D-int,THE1D-int,THE1D-int,THE1D-int,THE1D-int,THE1D-int	CD36,GNAL,NCAM2,OR10A2,OR10A5,OR11G2,OR11H1,OR11H12,OR1A1,OR1D2,OR1D5,OR2A5,OR3A2,OR4A47,OR4A5,OR4C13,OR4C46,OR4K14,OR4K15,OR4N4,OR4N5,OR5R1,OR6B1,OR6J1,OR8K1,OR8K3,OR8U1,OR9A4,RTP1,TAS2R3,TRPA1,UGT2A1
GO Biological Process	GO:0006026	aminoglycan catabolic process	469	6.629173e-2	1.000000e+0	1.000000e+0	1.487457e+0	1.210119e+1	18	6.471223e-3	9.625668e-3	3265	3.318171e-1	1.000000e+0	1.000000e+0	1.243076e+0	5.631193e+0	7	67	4.490058e-3	1.044776e-1	THE1D-int,THE1D-int,THE1D-int,THE1D-int,THE1D-int,THE1D-int,THE1D-int,THE1D-int,THE1D-int,THE1D-int,THE1D-int,THE1D-int,THE1D-int,THE1D-int,THE1D-int,THE1D-int,THE1D-int,THE1D-int	DCN,GPC5,GPC6,HGSNAT,IDS,SDC2,SPACA3
GO Biological Process	GO:0009109	coenzyme catabolic process	470	6.629271e-2	1.000000e+0	1.000000e+0	2.333955e+0	2.142287e+0	5	1.145608e-3	2.673797e-3	5142	6.513958e-1	1.000000e+0	1.000000e+0	9.915010e-1	1.008572e+0	1	12	6.414368e-4	8.333333e-2	THE1D-int,THE1D-int,THE1D-int,THE1D-int,THE1D-int	NUDT12
GO Biological Process	GO:0060903	positive regulation of meiosis I	471	6.681907e-2	1.000000e+0	1.000000e+0	2.649124e+0	1.509933e+0	4	8.074509e-4	2.139037e-3	2879	2.961524e-1	1.000000e+0	1.000000e+0	2.974503e+0	3.361906e-1	1	4	6.414368e-4	2.500000e-1	THE1D-int,THE1D-int,THE1D-int,THE1D-int	PRDM9
GO Biological Process	GO:0007435	salivary gland morphogenesis	472	6.698458e-2	1.000000e+0	1.000000e+0	1.504779e+0	1.129734e+1	17	6.041358e-3	9.090909e-3	93	1.071545e-4	1.000000e+0	1.486682e-2	3.966004e+0	2.521430e+0	10	30	6.414368e-3	3.333333e-1	THE1D-int,THE1D-int,THE1D-int,THE1D-int,THE1D-int,THE1D-int,THE1D-int,THE1D-int,THE1D-int,THE1D-int,THE1D-int,THE1D-int,THE1D-int,THE1D-int,THE1D-int,THE1D-int,THE1D-int	EDAR,FGF10,FGF7,IL6,PLXND1,SEMA3A,SEMA3C,SHH,TGFB2,TGM2
GO Biological Process	GO:1990172	G-protein coupled receptor catabolic process	473	6.742437e-2	1.000000e+0	1.000000e+0	1.432588e+1	6.980372e-2	1	3.732819e-5	5.347594e-4	1106	8.404766e-2	1.000000e+0	9.805307e-1	1.189801e+1	8.404766e-2	1	1	6.414368e-4	1.000000e+0	THE1D-int	GPRASP1
GO Biological Process	GO:0042102	positive regulation of T cell proliferation	474	6.744319e-2	1.000000e+0	1.000000e+0	1.388571e+0	1.800412e+1	25	9.627870e-3	1.336898e-2	904	5.818681e-2	1.000000e+0	8.305137e-1	1.611189e+0	8.068575e+0	13	96	8.338679e-3	1.354167e-1	THE1D-int,THE1D-int,THE1D-int,THE1D-int,THE1D-int,THE1D-int,THE1D-int,THE1D-int,THE1D-int,THE1D-int,THE1D-int,THE1D-int,THE1D-int,THE1D-int,THE1D-int,THE1D-int,THE1D-int,THE1D-int,THE1D-int,THE1D-int,THE1D-int,THE1D-int,THE1D-int,THE1D-int,THE1D-int	ANXA1,ENSG00000113811,GPAM,HES1,IL15,IL6,IL6ST,PTPRC,RIPK2,SHH,TGFBR2,TNFSF13B,VCAM1
GO Biological Process	GO:0060347	heart trabecula formation	475	6.744604e-2	1.000000e+0	1.000000e+0	2.121528e+0	2.828150e+0	6	1.512380e-3	3.208556e-3	3512	3.632133e-1	1.000000e+0	1.000000e+0	1.586402e+0	1.260715e+0	2	15	1.282874e-3	1.333333e-1	THE1D-int,THE1D-int,THE1D-int,THE1D-int,THE1D-int,THE1D-int	EGLN1,GPR126
GO Biological Process	GO:0036306	embryonic heart tube elongation	476	6.850254e-2	1.000000e+0	1.000000e+0	4.700206e+0	4.255133e-1	2	2.275472e-4	1.069519e-3	1106	8.404766e-2	1.000000e+0	9.805307e-1	1.189801e+1	8.404766e-2	1	1	6.414368e-4	1.000000e+0	THE1D-int,THE1D-int	TBX20
GO Biological Process	GO:0000733	DNA strand renaturation	477	6.851070e-2	1.000000e+0	1.000000e+0	2.310924e+0	2.163637e+0	5	1.157025e-3	2.673797e-3	4525	5.462898e-1	1.000000e+0	1.000000e+0	1.322001e+0	7.564289e-1	1	9	6.414368e-4	1.111111e-1	THE1D-int,THE1D-int,THE1D-int,THE1D-int,THE1D-int	ANXA1
GO Biological Process	GO:0050654	chondroitin sulfate proteoglycan metabolic process	478	6.870640e-2	1.000000e+0	1.000000e+0	1.462780e+0	1.298897e+1	19	6.945972e-3	1.016043e-2	579	2.196905e-2	1.000000e+0	4.895797e-1	2.266288e+0	3.530002e+0	8	42	5.131495e-3	1.904762e-1	THE1D-int,THE1D-int,THE1D-int,THE1D-int,THE1D-int,THE1D-int,THE1D-int,THE1D-int,THE1D-int,THE1D-int,THE1D-int,THE1D-int,THE1D-int,THE1D-int,THE1D-int,THE1D-int,THE1D-int,THE1D-int,THE1D-int	B3GAT2,CHSY3,DCN,DSEL,EGFLAM,IDS,IMPAD1,SPOCK3
GO Biological Process	GO:0032926	negative regulation of activin receptor signaling pathway	479	6.883616e-2	1.000000e+0	1.000000e+0	2.307617e+0	2.166737e+0	5	1.158683e-3	2.673797e-3	700	3.386211e-2	1.000000e+0	6.241754e-1	3.966004e+0	7.564289e-1	3	9	1.924310e-3	3.333333e-1	THE1D-int,THE1D-int,THE1D-int,THE1D-int,THE1D-int	DACT2,FST,MAGI2
GO Biological Process	GO:0003156	regulation of animal organ formation	480	6.909193e-2	1.000000e+0	1.000000e+0	1.406350e+0	1.635439e+1	23	8.745663e-3	1.229947e-2	15	1.469311e-7	1.895852e-3	1.263901e-4	5.047641e+0	2.773573e+0	14	33	8.980115e-3	4.242424e-1	THE1D-int,THE1D-int,THE1D-int,THE1D-int,THE1D-int,THE1D-int,THE1D-int,THE1D-int,THE1D-int,THE1D-int,THE1D-int,THE1D-int,THE1D-int,THE1D-int,THE1D-int,THE1D-int,THE1D-int,THE1D-int,THE1D-int,THE1D-int,THE1D-int,THE1D-int,THE1D-int	AR,BMP2,CITED2,CTNNB1,DKK1,EYA1,FGF10,GDNF,HAND2,HES1,ISL1,SHH,SULF1,TBX5
GO Biological Process	GO:0032730	positive regulation of interleukin-1 alpha production	481	6.912508e-2	1.000000e+0	1.000000e+0	2.617842e+0	1.527976e+0	4	8.170995e-4	2.139037e-3	3683	4.095202e-1	1.000000e+0	1.000000e+0	1.983002e+0	5.042859e-1	1	6	6.414368e-4	1.666667e-1	THE1D-int,THE1D-int,THE1D-int,THE1D-int	ISL1
GO Biological Process	GO:0019585	glucuronate metabolic process	482	6.918888e-2	1.000000e+0	1.000000e+0	2.616995e+0	1.528471e+0	4	8.173641e-4	2.139037e-3	1571	1.224493e-1	1.000000e+0	1.000000e+0	2.069219e+0	1.933096e+0	4	23	2.565747e-3	1.739130e-1	THE1D-int,THE1D-int,THE1D-int,THE1D-int	UGT2A1,UGT2A3,UGT2B7,XYLB
GO Biological Process	GO:0009584	detection of visible light	483	6.928635e-2	1.000000e+0	1.000000e+0	1.679534e+0	6.549435e+0	11	3.502372e-3	5.882353e-3	5413	6.972211e-1	1.000000e+0	1.000000e+0	8.498580e-1	3.530002e+0	3	42	1.924310e-3	7.142857e-2	THE1D-int,THE1D-int,THE1D-int,THE1D-int,THE1D-int,THE1D-int,THE1D-int,THE1D-int,THE1D-int,THE1D-int,THE1D-int	ABCA4,EYS,GUCY2F
GO Biological Process	GO:0052652	cyclic purine nucleotide metabolic process	484	6.989216e-2	1.000000e+0	1.000000e+0	1.634649e+0	7.341025e+0	12	3.925682e-3	6.417112e-3	2823	2.802954e-1	1.000000e+0	1.000000e+0	1.487251e+0	2.689525e+0	4	32	2.565747e-3	1.250000e-1	THE1D-int,THE1D-int,THE1D-int,THE1D-int,THE1D-int,THE1D-int,THE1D-int,THE1D-int,THE1D-int,THE1D-int,THE1D-int,THE1D-int	ADCY8,GUCY1A2,GUCY2F,HTR2C
GO Biological Process	GO:0021972	corticospinal neuron axon guidance through spinal cord	485	6.995444e-2	1.000000e+0	1.000000e+0	3.183690e+0	9.423029e-1	3	5.039053e-4	1.604278e-3	1106	8.404766e-2	1.000000e+0	9.805307e-1	1.189801e+1	8.404766e-2	1	1	6.414368e-4	1.000000e+0	THE1D-int,THE1D-int,THE1D-int	SLIT2
GO Biological Process	GO:0050929	induction of negative chemotaxis	485	6.995444e-2	1.000000e+0	1.000000e+0	3.183690e+0	9.423029e-1	3	5.039053e-4	1.604278e-3	1106	8.404766e-2	1.000000e+0	9.805307e-1	1.189801e+1	8.404766e-2	1	1	6.414368e-4	1.000000e+0	THE1D-int,THE1D-int,THE1D-int	SLIT2
GO Biological Process	GO:0009154	purine ribonucleotide catabolic process	487	7.006234e-2	1.000000e+0	1.000000e+0	1.540167e+0	9.739201e+0	15	5.208129e-3	8.021390e-3	394	8.779480e-3	1.000000e+0	2.875168e-1	2.871934e+0	2.437382e+0	7	29	4.490058e-3	2.413793e-1	THE1D-int,THE1D-int,THE1D-int,THE1D-int,THE1D-int,THE1D-int,THE1D-int,THE1D-int,THE1D-int,THE1D-int,THE1D-int,THE1D-int,THE1D-int,THE1D-int,THE1D-int	HINT1,NUDT10,PDE10A,PDE3A,PDE4B,PDE5A,PDE7A
GO Biological Process	GO:0032693	negative regulation of interleukin-10 production	488	7.041236e-2	1.000000e+0	1.000000e+0	2.097134e+0	2.861047e+0	6	1.529972e-3	3.208556e-3	5767	7.753292e-1	1.000000e+0	1.000000e+0	6.998830e-1	1.428810e+0	1	17	6.414368e-4	5.882353e-2	THE1D-int,THE1D-int,THE1D-int,THE1D-int,THE1D-int,THE1D-int	TRIB2
GO Biological Process	GO:0071701	regulation of MAPK export from nucleus	489	7.075905e-2	1.000000e+0	1.000000e+0	1.362662e+1	7.338577e-2	1	3.924372e-5	5.347594e-4	1106	8.404766e-2	1.000000e+0	9.805307e-1	1.189801e+1	8.404766e-2	1	1	6.414368e-4	1.000000e+0	THE1D-int	DNAJC27
GO Biological Process	GO:0009187	cyclic nucleotide metabolic process	490	7.076585e-2	1.000000e+0	1.000000e+0	1.414268e+0	1.555576e+1	22	8.318586e-3	1.176471e-2	786	3.860489e-2	1.000000e+0	6.337391e-1	1.946947e+0	4.622621e+0	9	55	5.772931e-3	1.636364e-1	THE1D-int,THE1D-int,THE1D-int,THE1D-int,THE1D-int,THE1D-int,THE1D-int,THE1D-int,THE1D-int,THE1D-int,THE1D-int,THE1D-int,THE1D-int,THE1D-int,THE1D-int,THE1D-int,THE1D-int,THE1D-int,THE1D-int,THE1D-int,THE1D-int,THE1D-int	ADCY8,GUCY1A2,GUCY2F,HTR2C,PDE10A,PDE3A,PDE4B,PDE5A,PDE7A
GO Biological Process	GO:0003230	cardiac atrium development	491	7.101988e-2	1.000000e+0	1.000000e+0	1.492210e+0	1.139250e+1	17	6.092246e-3	9.090909e-3	369	7.376962e-3	1.000000e+0	2.579538e-1	2.719545e+0	2.941668e+0	8	35	5.131495e-3	2.285714e-1	THE1D-int,THE1D-int,THE1D-int,THE1D-int,THE1D-int,THE1D-int,THE1D-int,THE1D-int,THE1D-int,THE1D-int,THE1D-int,THE1D-int,THE1D-int,THE1D-int,THE1D-int,THE1D-int,THE1D-int	ANK2,ISL1,NOG,PITX2,SOX4,TBX20,TBX5,TGFB2
GO Biological Process	GO:0060459	left lung development	492	7.106286e-2	1.000000e+0	1.000000e+0	2.592523e+0	1.542898e+0	4	8.250793e-4	2.139037e-3	547	1.999424e-2	1.000000e+0	4.716374e-1	7.932008e+0	2.521430e-1	2	3	1.282874e-3	6.666667e-1	THE1D-int,THE1D-int,THE1D-int,THE1D-int	PITX2,SHH
GO Biological Process	GO:0046394	carboxylic acid biosynthetic process	493	7.113861e-2	1.000000e+0	1.000000e+0	1.227050e+0	4.645286e+1	57	2.484110e-2	3.048128e-2	2658	2.372720e-1	1.000000e+0	1.000000e+0	1.162964e+0	2.235668e+1	26	266	1.667736e-2	9.774436e-2	THE1D-int,THE1D-int,THE1D-int,THE1D-int,THE1D-int,THE1D-int,THE1D-int,THE1D-int,THE1D-int,THE1D-int,THE1D-int,THE1D-int,THE1D-int,THE1D-int,THE1D-int,THE1D-int,THE1D-int,THE1D-int,THE1D-int,THE1D-int,THE1D-int,THE1D-int,THE1D-int,THE1D-int,THE1D-int,THE1D-int,THE1D-int,THE1D-int,THE1D-int,THE1D-int,THE1D-int,THE1D-int,THE1D-int,THE1D-int,THE1D-int,THE1D-int,THE1D-int,THE1D-int,THE1D-int,THE1D-int…	AASDHPPT,AASS,ABCB11,ACOX2,CDO1,CTH,DCN,DSEL,ELOVL5,ELOVL7,FOLH1,GLUD2,KYNU,LTA4H,MTHFD1L,MTRR,OXSM,PLA2G1B,PLOD2,PRKAA2,PRKAG2,PSAT1,PTGS2,PTPLB,QKI,TECRL
GO Biological Process	GO:1901385	regulation of voltage-gated calcium channel activity	494	7.164451e-2	1.000000e+0	1.000000e+0	1.592109e+0	8.165269e+0	13	4.366454e-3	6.951872e-3	616	2.436703e-2	1.000000e+0	5.104023e-1	2.379602e+0	2.941668e+0	7	35	4.490058e-3	2.000000e-1	THE1D-int,THE1D-int,THE1D-int,THE1D-int,THE1D-int,THE1D-int,THE1D-int,THE1D-int,THE1D-int,THE1D-int,THE1D-int,THE1D-int,THE1D-int	CACNA2D1,CACNB4,DMD,FMR1,GPR35,PDE4B,STAC
GO Biological Process	GO:1902109	negative regulation of mitochondrial membrane permeability involved in apoptotic process	495	7.194585e-2	1.000000e+0	1.000000e+0	2.581264e+0	1.549628e+0	4	8.286783e-4	2.139037e-3	2879	2.961524e-1	1.000000e+0	1.000000e+0	2.974503e+0	3.361906e-1	1	4	6.414368e-4	2.500000e-1	THE1D-int,THE1D-int,THE1D-int,THE1D-int	MTRNR2L5
GO Biological Process	GO:0009190	cyclic nucleotide biosynthetic process	496	7.208787e-2	1.000000e+0	1.000000e+0	1.625744e+0	7.381237e+0	12	3.947186e-3	6.417112e-3	3141	2.997137e-1	1.000000e+0	1.000000e+0	1.442183e+0	2.773573e+0	4	33	2.565747e-3	1.212121e-1	THE1D-int,THE1D-int,THE1D-int,THE1D-int,THE1D-int,THE1D-int,THE1D-int,THE1D-int,THE1D-int,THE1D-int,THE1D-int,THE1D-int	ADCY8,GUCY1A2,GUCY2F,HTR2C
GO Biological Process	GO:0018216	peptidyl-arginine methylation	497	7.216761e-2	1.000000e+0	1.000000e+0	2.083235e+0	2.880136e+0	6	1.540180e-3	3.208556e-3	5660	7.546940e-1	1.000000e+0	1.000000e+0	7.436257e-1	1.344763e+0	1	16	6.414368e-4	6.250000e-2	THE1D-int,THE1D-int,THE1D-int,THE1D-int,THE1D-int,THE1D-int	PRMT6
GO Biological Process	GO:0042997	negative regulation of Golgi to plasma membrane protein transport	498	7.244736e-2	1.000000e+0	1.000000e+0	3.136104e+0	9.566010e-1	3	5.115513e-4	1.604278e-3	2879	2.961524e-1	1.000000e+0	1.000000e+0	2.974503e+0	3.361906e-1	1	4	6.414368e-4	2.500000e-1	THE1D-int,THE1D-int,THE1D-int	PKDCC
GO Biological Process	GO:0021784	postganglionic parasympathetic fiber development	499	7.244916e-2	1.000000e+0	1.000000e+0	2.574921e+0	1.553446e+0	4	8.307197e-4	2.139037e-3	337	7.059858e-3	1.000000e+0	2.703067e-1	1.189801e+1	1.680953e-1	2	2	1.282874e-3	1.000000e+0	THE1D-int,THE1D-int,THE1D-int,THE1D-int	GDNF,PLXNA4
GO Biological Process	GO:0003150	muscular septum morphogenesis	500	7.253974e-2	1.000000e+0	1.000000e+0	2.573785e+0	1.554131e+0	4	8.310863e-4	2.139037e-3	3322	3.553219e-1	1.000000e+0	1.000000e+0	2.379602e+0	4.202383e-1	1	5	6.414368e-4	2.000000e-1	THE1D-int,THE1D-int,THE1D-int,THE1D-int	FZD1
GO Cellular Component	GO:0099056	integral component of presynaptic membrane	1	4.131279e-6	6.878580e-3	6.878580e-3	6.646982e+0	1.504442e+0	10	8.045145e-4	5.347594e-3	217	2.315561e-1	1.000000e+0	1.000000e+0	3.966004e+0	2.521430e-1	1	3	6.414368e-4	3.333333e-1	THE1D-int,THE1D-int,THE1D-int,THE1D-int,THE1D-int,THE1D-int,THE1D-int,THE1D-int,THE1D-int,THE1D-int	CDH9
GO Cellular Component	GO:0099055	integral component of postsynaptic membrane	2	2.193989e-4	3.652992e-1	1.826496e-1	3.320048e+0	3.915606e+0	13	2.093907e-3	6.951872e-3	185	1.714219e-1	1.000000e+0	1.000000e+0	2.644003e+0	7.564289e-1	2	9	1.282874e-3	2.222222e-1	THE1D-int,THE1D-int,THE1D-int,THE1D-int,THE1D-int,THE1D-int,THE1D-int,THE1D-int,THE1D-int,THE1D-int,THE1D-int,THE1D-int,THE1D-int	CDH9,NLGN1
GO Cellular Component	GO:0060091	kinocilium	3	3.959820e-4	6.593100e-1	2.197700e-1	5.395226e+0	1.297443e+0	7	6.938199e-4	3.743316e-3	419	5.046378e-1	1.000000e+0	1.000000e+0	1.487251e+0	6.723813e-1	1	8	6.414368e-4	1.250000e-1	THE1D-int,THE1D-int,THE1D-int,THE1D-int,THE1D-int,THE1D-int,THE1D-int	GRXCR1
GO Cellular Component	GO:0019031	viral envelope	4	4.138321e-4	6.890304e-1	1.722576e-1	8.237755e+0	6.069615e-1	5	3.245784e-4	2.673797e-3	79	5.947443e-2	1.000000e+0	1.000000e+0	4.759205e+0	4.202383e-1	2	5	1.282874e-3	4.000000e-1	THE1D-int,THE1D-int,THE1D-int,THE1D-int,THE1D-int	ADAM20,ERV3-1
GO Cellular Component	GO:0044423	virion part	5	6.825857e-4	1.000000e+0	2.273010e-1	7.366135e+0	6.787821e-1	5	3.629851e-4	2.673797e-3	115	8.433047e-2	1.000000e+0	1.000000e+0	3.966004e+0	5.042859e-1	2	6	1.282874e-3	3.333333e-1	THE1D-int,THE1D-int,THE1D-int,THE1D-int,THE1D-int	ADAM20,ERV3-1
GO Cellular Component	GO:0019185	snRNA-activating protein complex	6	1.292963e-3	1.000000e+0	3.587972e-1	1.438190e+1	2.085956e-1	3	1.115484e-4	1.604278e-3	150	1.610355e-1	1.000000e+0	1.000000e+0	5.949006e+0	1.680953e-1	1	2	6.414368e-4	5.000000e-1	THE1D-int,THE1D-int,THE1D-int	SNAPC1
GO Cellular Component	GO:0005751	mitochondrial respiratory chain complex IV	7	1.754934e-3	1.000000e+0	4.174236e-1	2.925848e+0	3.759593e+0	11	2.010478e-3	5.882353e-3	47	1.094211e-2	1.000000e+0	3.876301e-1	3.499415e+0	1.428810e+0	5	17	3.207184e-3	2.941176e-1	THE1D-int,THE1D-int,THE1D-int,THE1D-int,THE1D-int,THE1D-int,THE1D-int,THE1D-int,THE1D-int,THE1D-int,THE1D-int	COX5B,COX7C,COX8C,NDUFA4,UQCRFS1
GO Cellular Component	GO:0005782	peroxisomal matrix	8	1.871557e-3	1.000000e+0	3.895178e-1	2.271663e+0	7.483506e+0	17	4.001875e-3	9.090909e-3	43	8.421058e-3	1.000000e+0	3.260712e-1	2.490281e+0	3.614049e+0	9	43	5.772931e-3	2.093023e-1	THE1D-int,THE1D-int,THE1D-int,THE1D-int,THE1D-int,THE1D-int,THE1D-int,THE1D-int,THE1D-int,THE1D-int,THE1D-int,THE1D-int,THE1D-int,THE1D-int,THE1D-int,THE1D-int,THE1D-int	ACOX2,CROT,ECI2,FAR1,FAR2,HACL1,HAO1,NUDT12,PEX7
GO Cellular Component	GO:0008274	gamma-tubulin ring complex	9	1.935376e-3	1.000000e+0	3.580446e-1	4.089525e+0	1.711690e+0	7	9.153423e-4	3.743316e-3	51	1.602361e-2	1.000000e+0	5.231237e-1	5.099148e+0	5.883336e-1	3	7	1.924310e-3	4.285714e-1	THE1D-int,THE1D-int,THE1D-int,THE1D-int,THE1D-int,THE1D-int,THE1D-int	MZT1,MZT2A,TUBGCP5
GO Cellular Component	GO:0000930	gamma-tubulin complex	10	2.512031e-3	1.000000e+0	4.182532e-1	2.968429e+0	3.368786e+0	10	1.801490e-3	5.347594e-3	84	6.965438e-2	1.000000e+0	1.000000e+0	2.504845e+0	1.596905e+0	4	19	2.565747e-3	2.105263e-1	THE1D-int,THE1D-int,THE1D-int,THE1D-int,THE1D-int,THE1D-int,THE1D-int,THE1D-int,THE1D-int,THE1D-int	MZT1,MZT2A,PDE4B,TUBGCP5
GO Cellular Component	GO:0070195	growth hormone receptor complex	11	3.122535e-3	1.000000e+0	4.726383e-1	6.800849e+0	5.881618e-1	4	3.145251e-4	2.139037e-3	150	1.610355e-1	1.000000e+0	1.000000e+0	5.949006e+0	1.680953e-1	1	2	6.414368e-4	5.000000e-1	THE1D-int,THE1D-int,THE1D-int,THE1D-int	GHR
GO Cellular Component	GO:0045277	respiratory chain complex IV	12	3.391272e-3	1.000000e+0	4.705390e-1	2.680707e+0	4.103395e+0	11	2.194329e-3	5.882353e-3	56	2.221256e-2	1.000000e+0	6.604270e-1	2.974503e+0	1.680953e+0	5	20	3.207184e-3	2.500000e-1	THE1D-int,THE1D-int,THE1D-int,THE1D-int,THE1D-int,THE1D-int,THE1D-int,THE1D-int,THE1D-int,THE1D-int,THE1D-int	COX5B,COX7C,COX8C,NDUFA4,UQCRFS1
GO Cellular Component	GO:0005968	Rab-protein geranylgeranyltransferase complex	13	3.912578e-3	1.000000e+0	5.011110e-1	6.379356e+0	6.270225e-1	4	3.353062e-4	2.139037e-3	279	2.961524e-1	1.000000e+0	1.000000e+0	2.974503e+0	3.361906e-1	1	4	6.414368e-4	2.500000e-1	THE1D-int,THE1D-int,THE1D-int,THE1D-int	CHM
GO Cellular Component	GO:0043197	dendritic spine	14	4.334222e-3	1.000000e+0	5.154628e-1	1.460401e+0	3.766089e+1	55	2.013952e-2	2.941176e-2	9	4.240480e-5	7.060399e-2	7.844888e-3	2.360717e+0	1.059000e+1	25	126	1.603592e-2	1.984127e-1	THE1D-int,THE1D-int,THE1D-int,THE1D-int,THE1D-int,THE1D-int,THE1D-int,THE1D-int,THE1D-int,THE1D-int,THE1D-int,THE1D-int,THE1D-int,THE1D-int,THE1D-int,THE1D-int,THE1D-int,THE1D-int,THE1D-int,THE1D-int,THE1D-int,THE1D-int,THE1D-int,THE1D-int,THE1D-int,THE1D-int,THE1D-int,THE1D-int,THE1D-int,THE1D-int,THE1D-int,THE1D-int,THE1D-int,THE1D-int,THE1D-int,THE1D-int,THE1D-int,THE1D-int,THE1D-int,THE1D-int…	ANKS1B,APP,ASAP1,CYFIP1,DNM3,DTNBP1,EPHA4,FMR1,GPM6A,GRIA1,GRIA2,GRID2,GRM3,KCND2,KCNJ2,KCNN2,LAMA2,MTMR2,NLGN1,PDE4B,PTPRO,SLC8A1,SYNDIG1,TENM2,ZNF804A
GO Cellular Component	GO:0005595	collagen type XII trimer	15	5.241294e-3	1.000000e+0	5.817836e-1	5.866670e+0	6.818177e-1	4	3.646084e-4	2.139037e-3	97	8.404766e-2	1.000000e+0	1.000000e+0	1.189801e+1	8.404766e-2	1	1	6.414368e-4	1.000000e+0	THE1D-int,THE1D-int,THE1D-int,THE1D-int	COL12A1
GO Cellular Component	GO:0070069	cytochrome complex	16	5.445582e-3	1.000000e+0	5.666809e-1	2.396582e+0	5.007131e+0	12	2.677610e-3	6.417112e-3	82	6.148042e-2	1.000000e+0	1.000000e+0	2.099649e+0	2.857620e+0	6	34	3.848621e-3	1.764706e-1	THE1D-int,THE1D-int,THE1D-int,THE1D-int,THE1D-int,THE1D-int,THE1D-int,THE1D-int,THE1D-int,THE1D-int,THE1D-int,THE1D-int	COX10,COX5B,COX7C,COX8C,NDUFA4,UQCRFS1
GO Cellular Component	GO:0044309	neuron spine	17	5.645392e-3	1.000000e+0	5.529163e-1	1.440437e+0	3.818286e+1	55	2.041864e-2	2.941176e-2	10	5.570783e-5	9.275354e-2	9.275354e-3	2.323830e+0	1.075810e+1	25	128	1.603592e-2	1.953125e-1	THE1D-int,THE1D-int,THE1D-int,THE1D-int,THE1D-int,THE1D-int,THE1D-int,THE1D-int,THE1D-int,THE1D-int,THE1D-int,THE1D-int,THE1D-int,THE1D-int,THE1D-int,THE1D-int,THE1D-int,THE1D-int,THE1D-int,THE1D-int,THE1D-int,THE1D-int,THE1D-int,THE1D-int,THE1D-int,THE1D-int,THE1D-int,THE1D-int,THE1D-int,THE1D-int,THE1D-int,THE1D-int,THE1D-int,THE1D-int,THE1D-int,THE1D-int,THE1D-int,THE1D-int,THE1D-int,THE1D-int…	ANKS1B,APP,ASAP1,CYFIP1,DNM3,DTNBP1,EPHA4,FMR1,GPM6A,GRIA1,GRIA2,GRID2,GRM3,KCND2,KCNJ2,KCNN2,LAMA2,MTMR2,NLGN1,PDE4B,PTPRO,SLC8A1,SYNDIG1,TENM2,ZNF804A
GO Cellular Component	GO:0017109	glutamate-cysteine ligase complex	18	5.821497e-3	1.000000e+0	5.384885e-1	8.396806e+0	3.572787e-1	3	1.910581e-4	1.604278e-3	39	7.059858e-3	1.000000e+0	3.014016e-1	1.189801e+1	1.680953e-1	2	2	1.282874e-3	1.000000e+0	THE1D-int,THE1D-int,THE1D-int	GCLC,GCLM
GO Cellular Component	GO:0008328	ionotropic glutamate receptor complex	19	5.863142e-3	1.000000e+0	5.137964e-1	1.663472e+0	1.803457e+1	30	9.644153e-3	1.604278e-2	20	3.119701e-4	5.194302e-1	2.597151e-2	3.103829e+0	3.866192e+0	12	46	7.697242e-3	2.608696e-1	THE1D-int,THE1D-int,THE1D-int,THE1D-int,THE1D-int,THE1D-int,THE1D-int,THE1D-int,THE1D-int,THE1D-int,THE1D-int,THE1D-int,THE1D-int,THE1D-int,THE1D-int,THE1D-int,THE1D-int,THE1D-int,THE1D-int,THE1D-int,THE1D-int,THE1D-int,THE1D-int,THE1D-int,THE1D-int,THE1D-int,THE1D-int,THE1D-int,THE1D-int,THE1D-int	CNIH3,DLG3,GRIA1,GRIA2,GRIA3,GRID2,GRIK2,GRIN2B,NLGN1,OLFM3,VWC2,VWC2L
GO Cellular Component	GO:0070939	Dsl1/NZR complex	20	7.236027e-3	1.000000e+0	6.023992e-1	5.342192e+0	7.487564e-1	4	4.004045e-4	2.139037e-3	217	2.315561e-1	1.000000e+0	1.000000e+0	3.966004e+0	2.521430e-1	1	3	6.414368e-4	3.333333e-1	THE1D-int,THE1D-int,THE1D-int,THE1D-int	NBAS
GO Cellular Component	GO:0000839	Hrd1p ubiquitin ligase ERAD-L complex	21	7.533220e-3	1.000000e+0	5.972767e-1	5.279589e+0	7.576347e-1	4	4.051522e-4	2.139037e-3	217	2.315561e-1	1.000000e+0	1.000000e+0	3.966004e+0	2.521430e-1	1	3	6.414368e-4	3.333333e-1	THE1D-int,THE1D-int,THE1D-int,THE1D-int	SEL1L
GO Cellular Component	GO:0090725	peripheral region of growth cone	22	7.755922e-3	1.000000e+0	5.869823e-1	1.537714e+1	1.300632e-1	2	6.955250e-5	1.069519e-3	97	8.404766e-2	1.000000e+0	1.000000e+0	1.189801e+1	8.404766e-2	1	1	6.414368e-4	1.000000e+0	THE1D-int,THE1D-int	CYFIP1
GO Cellular Component	GO:0005589	collagen type VI trimer	23	8.352995e-3	1.000000e+0	6.046842e-1	4.086187e+0	1.223635e+0	5	6.543501e-4	2.673797e-3	217	2.315561e-1	1.000000e+0	1.000000e+0	3.966004e+0	2.521430e-1	1	3	6.414368e-4	3.333333e-1	THE1D-int,THE1D-int,THE1D-int,THE1D-int,THE1D-int	DCN
GO Cellular Component	GO:0045211	postsynaptic membrane	24	9.793397e-3	1.000000e+0	6.794169e-1	1.264222e+0	8.305501e+1	105	4.441444e-2	5.614973e-2	1	1.153420e-10	1.920444e-7	1.920444e-7	2.655806e+0	1.882668e+1	50	224	3.207184e-2	2.232143e-1	THE1D-int,THE1D-int,THE1D-int,THE1D-int,THE1D-int,THE1D-int,THE1D-int,THE1D-int,THE1D-int,THE1D-int,THE1D-int,THE1D-int,THE1D-int,THE1D-int,THE1D-int,THE1D-int,THE1D-int,THE1D-int,THE1D-int,THE1D-int,THE1D-int,THE1D-int,THE1D-int,THE1D-int,THE1D-int,THE1D-int,THE1D-int,THE1D-int,THE1D-int,THE1D-int,THE1D-int,THE1D-int,THE1D-int,THE1D-int,THE1D-int,THE1D-int,THE1D-int,THE1D-int,THE1D-int,THE1D-int…	ABI1,ANK2,ANKS1B,CDH9,CHRNA7,CNIH3,CNKSR2,DLG3,DLGAP1,DMD,DNM3,DTNBP1,EPHA4,EPHA7,FMR1,GABRA3,GABRG2,GABRQ,GLRA1,GPHN,GRIA1,GRIA2,GRIA3,GRID2,GRIK1,GRIK2,GRIN2B,GRIP1,GRM3,GRM7,IL1RAPL1,KCNC2,KCND2,KCTD12,KCTD8,LRRC4C,LRRC7,LRRTM4,MAGEE1,MUSK,NETO1,NLGN1,NLGN4X,PVRL3,SEMA4C,SLC8A1,SYNDIG1,TENM2,UTRN,ZC4H2
GO Cellular Component	GO:0033593	BRCA2-MAGE-D1 complex	25	9.996627e-3	1.000000e+0	6.657754e-1	1.346237e+1	1.485622e-1	2	7.944504e-5	1.069519e-3	97	8.404766e-2	1.000000e+0	1.000000e+0	1.189801e+1	8.404766e-2	1	1	6.414368e-4	1.000000e+0	THE1D-int,THE1D-int	BRCA2
GO Cellular Component	GO:1901588	dendritic microtubule	26	1.086324e-2	1.000000e+0	6.956652e-1	3.825333e+0	1.307076e+0	5	6.989710e-4	2.673797e-3	97	8.404766e-2	1.000000e+0	1.000000e+0	1.189801e+1	8.404766e-2	1	1	6.414368e-4	1.000000e+0	THE1D-int,THE1D-int,THE1D-int,THE1D-int,THE1D-int	ZNF804A
GO Cellular Component	GO:0097632	extrinsic component of pre-autophagosomal structure membrane	27	1.309676e-2	1.000000e+0	8.076335e-1	1.167399e+1	1.713210e-1	2	9.161552e-5	1.069519e-3	150	1.610355e-1	1.000000e+0	1.000000e+0	5.949006e+0	1.680953e-1	1	2	6.414368e-4	5.000000e-1	THE1D-int,THE1D-int	ATG14
GO Cellular Component	GO:0031514	motile cilium	28	1.358315e-2	1.000000e+0	8.077123e-1	1.521978e+0	2.168231e+1	33	1.159482e-2	1.764706e-2	127	1.060724e-1	1.000000e+0	1.000000e+0	1.385385e+0	1.227096e+1	17	146	1.090443e-2	1.164384e-1	THE1D-int,THE1D-int,THE1D-int,THE1D-int,THE1D-int,THE1D-int,THE1D-int,THE1D-int,THE1D-int,THE1D-int,THE1D-int,THE1D-int,THE1D-int,THE1D-int,THE1D-int,THE1D-int,THE1D-int,THE1D-int,THE1D-int,THE1D-int,THE1D-int,THE1D-int,THE1D-int,THE1D-int,THE1D-int,THE1D-int,THE1D-int,THE1D-int,THE1D-int,THE1D-int,THE1D-int,THE1D-int,THE1D-int	ANXA1,DAAM1,DNAH11,DYNC2H1,FSCB,GLI2,INTU,LYZL4,NPHP1,PGAM4,PKD2,SLC9B1,SPAG16,SPATA6,TACR1,TACR3,TEKT1
GO Cellular Component	GO:0016010	dystrophin-associated glycoprotein complex	29	1.382281e-2	1.000000e+0	7.936200e-1	1.838953e+0	9.244392e+0	17	4.943525e-3	9.090909e-3	16	1.836906e-4	3.058448e-1	1.911530e-2	4.532576e+0	1.765001e+0	8	21	5.131495e-3	3.809524e-1	THE1D-int,THE1D-int,THE1D-int,THE1D-int,THE1D-int,THE1D-int,THE1D-int,THE1D-int,THE1D-int,THE1D-int,THE1D-int,THE1D-int,THE1D-int,THE1D-int,THE1D-int,THE1D-int,THE1D-int	DMD,MAGEE1,SGCG,SGCZ,SNTB1,SNTG1,SNTG2,UTRN
GO Cellular Component	GO:0000778	condensed nuclear chromosome kinetochore	30	1.392211e-2	1.000000e+0	7.726771e-1	3.118584e+0	1.923950e+0	6	1.028850e-3	3.208556e-3	251	2.349861e-1	1.000000e+0	1.000000e+0	2.163275e+0	9.245242e-1	2	11	1.282874e-3	1.818182e-1	THE1D-int,THE1D-int,THE1D-int,THE1D-int,THE1D-int,THE1D-int	CENPC,MIS18BP1
GO Cellular Component	GO:0043198	dendritic shaft	31	1.468290e-2	1.000000e+0	7.886138e-1	1.660117e+0	1.385444e+1	23	7.408793e-3	1.229947e-2	22	7.215724e-4	1.000000e+0	5.460991e-2	3.215679e+0	3.109763e+0	10	37	6.414368e-3	2.702703e-1	THE1D-int,THE1D-int,THE1D-int,THE1D-int,THE1D-int,THE1D-int,THE1D-int,THE1D-int,THE1D-int,THE1D-int,THE1D-int,THE1D-int,THE1D-int,THE1D-int,THE1D-int,THE1D-int,THE1D-int,THE1D-int,THE1D-int,THE1D-int,THE1D-int,THE1D-int,THE1D-int	APP,CNIH3,DLG3,EPHA4,GRM7,MAP2,NLGN1,SLC8A1,SYNDIG1,ZNF804A
GO Cellular Component	GO:0000836	Hrd1p ubiquitin ligase complex	32	1.520339e-2	1.000000e+0	7.910514e-1	4.280464e+0	9.344781e-1	4	4.997209e-4	2.139037e-3	313	3.553219e-1	1.000000e+0	1.000000e+0	2.379602e+0	4.202383e-1	1	5	6.414368e-4	2.000000e-1	THE1D-int,THE1D-int,THE1D-int,THE1D-int	SEL1L
GO Cellular Component	GO:0005896	interleukin-6 receptor complex	33	1.568631e-2	1.000000e+0	7.914456e-1	4.239794e+0	9.434420e-1	4	5.045144e-4	2.139037e-3	52	1.999424e-2	1.000000e+0	6.402002e-1	7.932008e+0	2.521430e-1	2	3	1.282874e-3	6.666667e-1	THE1D-int,THE1D-int,THE1D-int,THE1D-int	IL6,IL6ST
GO Cellular Component	GO:0000439	core TFIIH complex	34	1.640668e-2	1.000000e+0	8.034448e-1	4.181929e+0	9.564964e-1	4	5.114954e-4	2.139037e-3	59	2.405377e-2	1.000000e+0	6.788055e-1	4.461754e+0	6.723813e-1	3	8	1.924310e-3	3.750000e-1	THE1D-int,THE1D-int,THE1D-int,THE1D-int	ERCC3,GTF2H2,GTF2H2C
GO Cellular Component	GO:0070860	RNA polymerase I core factor complex	35	1.806036e-2	1.000000e+0	8.591571e-1	9.837523e+0	2.033032e-1	2	1.087183e-4	1.069519e-3	97	8.404766e-2	1.000000e+0	1.000000e+0	1.189801e+1	8.404766e-2	1	1	6.414368e-4	1.000000e+0	THE1D-int,THE1D-int	TAF1B
GO Cellular Component	GO:0071004	U2-type prespliceosome	36	1.910420e-2	1.000000e+0	8.835692e-1	3.306600e+0	1.512127e+0	5	8.086241e-4	2.673797e-3	350	3.942280e-1	1.000000e+0	1.000000e+0	1.487251e+0	1.344763e+0	2	16	1.282874e-3	1.250000e-1	THE1D-int,THE1D-int,THE1D-int,THE1D-int,THE1D-int	PRPF39,PRPF40A
GO Cellular Component	GO:0000777	condensed chromosome kinetochore	37	1.936446e-2	1.000000e+0	8.714007e-1	1.550202e+0	1.741709e+1	27	9.313951e-3	1.443850e-2	413	4.905166e-1	1.000000e+0	1.000000e+0	1.049825e+0	8.572861e+0	9	102	5.772931e-3	8.823529e-2	THE1D-int,THE1D-int,THE1D-int,THE1D-int,THE1D-int,THE1D-int,THE1D-int,THE1D-int,THE1D-int,THE1D-int,THE1D-int,THE1D-int,THE1D-int,THE1D-int,THE1D-int,THE1D-int,THE1D-int,THE1D-int,THE1D-int,THE1D-int,THE1D-int,THE1D-int,THE1D-int,THE1D-int,THE1D-int,THE1D-int,THE1D-int	CENPC,CENPE,CENPW,DYNLT3,KIF2B,MAD2L1,MIS18BP1,NUF2,ZWINT
GO Cellular Component	GO:0000835	ER ubiquitin ligase complex	38	1.989952e-2	1.000000e+0	8.719132e-1	3.940157e+0	1.015188e+0	4	5.428813e-4	2.139037e-3	360	4.095202e-1	1.000000e+0	1.000000e+0	1.983002e+0	5.042859e-1	1	6	6.414368e-4	1.666667e-1	THE1D-int,THE1D-int,THE1D-int,THE1D-int	SEL1L
GO Cellular Component	GO:0005668	RNA polymerase transcription factor SL1 complex	39	2.240920e-2	1.000000e+0	9.567005e-1	8.759586e+0	2.283213e-1	2	1.220969e-4	1.069519e-3	150	1.610355e-1	1.000000e+0	1.000000e+0	5.949006e+0	1.680953e-1	1	2	6.414368e-4	5.000000e-1	THE1D-int,THE1D-int	TAF1B
GO Cellular Component	GO:0043202	lysosomal lumen	40	2.253400e-2	1.000000e+0	9.379777e-1	1.591171e+0	1.445476e+1	23	7.729819e-3	1.229947e-2	346	3.805100e-1	1.000000e+0	1.000000e+0	1.151420e+0	7.816432e+0	9	93	5.772931e-3	9.677419e-2	THE1D-int,THE1D-int,THE1D-int,THE1D-int,THE1D-int,THE1D-int,THE1D-int,THE1D-int,THE1D-int,THE1D-int,THE1D-int,THE1D-int,THE1D-int,THE1D-int,THE1D-int,THE1D-int,THE1D-int,THE1D-int,THE1D-int,THE1D-int,THE1D-int,THE1D-int,THE1D-int	APOB,DCN,GALC,GPC5,GPC6,IDS,LAMP2,SDC2,SERPINB13
GO Cellular Component	GO:0032281	AMPA glutamate receptor complex	41	2.295056e-2	1.000000e+0	9.320166e-1	1.731867e+0	9.815999e+0	17	5.249197e-3	9.090909e-3	24	1.270572e-3	1.000000e+0	8.814593e-2	3.525337e+0	2.269287e+0	8	27	5.131495e-3	2.962963e-1	THE1D-int,THE1D-int,THE1D-int,THE1D-int,THE1D-int,THE1D-int,THE1D-int,THE1D-int,THE1D-int,THE1D-int,THE1D-int,THE1D-int,THE1D-int,THE1D-int,THE1D-int,THE1D-int,THE1D-int	CNIH3,DLG3,GRIA1,GRIA2,GRIA3,OLFM3,VWC2,VWC2L
GO Cellular Component	GO:0005684	U2-type spliceosomal complex	42	2.381675e-2	1.000000e+0	9.441640e-1	2.100227e+0	4.761391e+0	10	2.546199e-3	5.347594e-3	304	3.192799e-1	1.000000e+0	1.000000e+0	1.399766e+0	2.857620e+0	4	34	2.565747e-3	1.176471e-1	THE1D-int,THE1D-int,THE1D-int,THE1D-int,THE1D-int,THE1D-int,THE1D-int,THE1D-int,THE1D-int,THE1D-int	CWC22,GCFC2,PRPF39,PRPF40A
GO Cellular Component	GO:0030934	anchoring collagen complex	43	2.409766e-2	1.000000e+0	9.330838e-1	3.711112e+0	1.077844e+0	4	5.763872e-4	2.139037e-3	217	2.315561e-1	1.000000e+0	1.000000e+0	3.966004e+0	2.521430e-1	1	3	6.414368e-4	3.333333e-1	THE1D-int,THE1D-int,THE1D-int,THE1D-int	COL12A1
GO Cellular Component	GO:0000800	lateral element	44	2.703651e-2	1.000000e+0	1.000000e+0	2.443549e+0	2.864686e+0	7	1.531918e-3	3.743316e-3	47	1.094211e-2	1.000000e+0	3.876301e-1	3.499415e+0	1.428810e+0	5	17	3.207184e-3	2.941176e-1	THE1D-int,THE1D-int,THE1D-int,THE1D-int,THE1D-int,THE1D-int,THE1D-int	BRCA2,FAM9A,FAM9B,FAM9C,MEI4
GO Cellular Component	GO:0097629	extrinsic component of omegasome membrane	45	2.722027e-2	1.000000e+0	1.000000e+0	7.882247e+0	2.537348e-1	2	1.356870e-4	1.069519e-3	217	2.315561e-1	1.000000e+0	1.000000e+0	3.966004e+0	2.521430e-1	1	3	6.414368e-4	3.333333e-1	THE1D-int,THE1D-int	ATG14
GO Cellular Component	GO:0036513	Derlin-1 retrotranslocation complex	46	2.752008e-2	1.000000e+0	9.961072e-1	2.661101e+0	2.254706e+0	6	1.205725e-3	3.208556e-3	263	2.672925e-1	1.000000e+0	1.000000e+0	1.983002e+0	1.008572e+0	2	12	1.282874e-3	1.666667e-1	THE1D-int,THE1D-int,THE1D-int,THE1D-int,THE1D-int,THE1D-int	SEL1L,SVIP
GO Cellular Component	GO:0000776	kinetochore	47	2.798964e-2	1.000000e+0	9.915479e-1	1.453843e+0	2.132280e+1	31	1.140257e-2	1.657754e-2	479	5.678161e-1	1.000000e+0	1.000000e+0	9.840461e-1	1.117834e+1	11	133	7.055805e-3	8.270677e-2	THE1D-int,THE1D-int,THE1D-int,THE1D-int,THE1D-int,THE1D-int,THE1D-int,THE1D-int,THE1D-int,THE1D-int,THE1D-int,THE1D-int,THE1D-int,THE1D-int,THE1D-int,THE1D-int,THE1D-int,THE1D-int,THE1D-int,THE1D-int,THE1D-int,THE1D-int,THE1D-int,THE1D-int,THE1D-int,THE1D-int,THE1D-int,THE1D-int,THE1D-int,THE1D-int,THE1D-int	CENPC,CENPE,CENPW,DYNLT3,KIF2B,MAD2L1,MIS18BP1,NUF2,PPP1R12A,TRAPPC12,ZWINT
GO Cellular Component	GO:0031143	pseudopodium	48	3.058958e-2	1.000000e+0	1.000000e+0	2.913370e+0	1.716226e+0	5	9.177678e-4	2.673797e-3	350	3.942280e-1	1.000000e+0	1.000000e+0	1.487251e+0	1.344763e+0	2	16	1.282874e-3	1.250000e-1	THE1D-int,THE1D-int,THE1D-int,THE1D-int,THE1D-int	MSN,VAMP7
GO Cellular Component	GO:0071065	alpha9-beta1 integrin-vascular cell adhesion molecule-1 complex	49	3.081850e-2	1.000000e+0	1.000000e+0	7.364961e+0	2.715561e-1	2	1.452172e-4	1.069519e-3	150	1.610355e-1	1.000000e+0	1.000000e+0	5.949006e+0	1.680953e-1	1	2	6.414368e-4	5.000000e-1	THE1D-int,THE1D-int	VCAM1
GO Cellular Component	GO:0043541	UDP-N-acetylglucosamine transferase complex	50	3.090121e-2	1.000000e+0	1.000000e+0	4.458253e+0	6.729094e-1	3	3.598446e-4	1.604278e-3	52	1.999424e-2	1.000000e+0	6.402002e-1	7.932008e+0	2.521430e-1	2	3	1.282874e-3	6.666667e-1	THE1D-int,THE1D-int,THE1D-int	ALG13,UGT3A1
GO Cellular Component	GO:0005581	collagen trimer	51	3.109889e-2	1.000000e+0	1.000000e+0	1.471277e+0	1.903109e+1	28	1.017705e-2	1.497326e-2	134	1.189121e-1	1.000000e+0	1.000000e+0	1.487251e+0	7.396194e+0	11	88	7.055805e-3	1.250000e-1	THE1D-int,THE1D-int,THE1D-int,THE1D-int,THE1D-int,THE1D-int,THE1D-int,THE1D-int,THE1D-int,THE1D-int,THE1D-int,THE1D-int,THE1D-int,THE1D-int,THE1D-int,THE1D-int,THE1D-int,THE1D-int,THE1D-int,THE1D-int,THE1D-int,THE1D-int,THE1D-int,THE1D-int,THE1D-int,THE1D-int,THE1D-int,THE1D-int	C1QTNF7,COL11A1,COL12A1,COL21A1,COL22A1,COL24A1,COL25A1,DCN,ENSG00000273294,MBL2,OTOL1
GO Cellular Component	GO:0008074	guanylate cyclase complex, soluble	52	3.135993e-2	1.000000e+0	1.000000e+0	2.003050e+0	4.992387e+0	10	2.669726e-3	5.347594e-3	181	1.669552e-1	1.000000e+0	1.000000e+0	2.099649e+0	1.428810e+0	3	17	1.924310e-3	1.764706e-1	THE1D-int,THE1D-int,THE1D-int,THE1D-int,THE1D-int,THE1D-int,THE1D-int,THE1D-int,THE1D-int,THE1D-int	ADCY8,GUCY1A2,GUCY2F
GO Cellular Component	GO:1903349	omegasome membrane	53	3.140409e-2	1.000000e+0	9.865625e-1	7.289282e+0	2.743755e-1	2	1.467248e-4	1.069519e-3	279	2.961524e-1	1.000000e+0	1.000000e+0	2.974503e+0	3.361906e-1	1	4	6.414368e-4	2.500000e-1	THE1D-int,THE1D-int	ATG14
GO Cellular Component	GO:0097223	sperm part	54	3.141206e-2	1.000000e+0	9.685385e-1	1.421304e+0	2.321812e+1	33	1.241610e-2	1.764706e-2	486	5.795468e-1	1.000000e+0	1.000000e+0	9.752468e-1	1.538072e+1	15	183	9.621552e-3	8.196721e-2	THE1D-int,THE1D-int,THE1D-int,THE1D-int,THE1D-int,THE1D-int,THE1D-int,THE1D-int,THE1D-int,THE1D-int,THE1D-int,THE1D-int,THE1D-int,THE1D-int,THE1D-int,THE1D-int,THE1D-int,THE1D-int,THE1D-int,THE1D-int,THE1D-int,THE1D-int,THE1D-int,THE1D-int,THE1D-int,THE1D-int,THE1D-int,THE1D-int,THE1D-int,THE1D-int,THE1D-int,THE1D-int,THE1D-int	CAPZA3,CXADR,GLIPR1L1,ITGA1,LYZL4,PGAM4,PRSS37,SLC9B1,SPACA3,SPATA6,STK31,TACR1,TACR3,TEKT1,TRIM36
GO Cellular Component	GO:0000923	equatorial microtubule organizing center	55	3.299869e-2	1.000000e+0	9.989603e-1	3.356728e+0	1.191637e+0	4	6.372389e-4	2.139037e-3	115	8.433047e-2	1.000000e+0	1.000000e+0	3.966004e+0	5.042859e-1	2	6	1.282874e-3	3.333333e-1	THE1D-int,THE1D-int,THE1D-int,THE1D-int	MZT1,TUBGCP5
GO Cellular Component	GO:0098794	postsynapse	56	3.360447e-2	1.000000e+0	9.991329e-1	1.159267e+0	1.328426e+2	154	7.103883e-2	8.235294e-2	2	3.643275e-10	6.066053e-7	3.033026e-7	2.114576e+0	3.546811e+1	75	422	4.810776e-2	1.777251e-1	THE1D-int,THE1D-int,THE1D-int,THE1D-int,THE1D-int,THE1D-int,THE1D-int,THE1D-int,THE1D-int,THE1D-int,THE1D-int,THE1D-int,THE1D-int,THE1D-int,THE1D-int,THE1D-int,THE1D-int,THE1D-int,THE1D-int,THE1D-int,THE1D-int,THE1D-int,THE1D-int,THE1D-int,THE1D-int,THE1D-int,THE1D-int,THE1D-int,THE1D-int,THE1D-int,THE1D-int,THE1D-int,THE1D-int,THE1D-int,THE1D-int,THE1D-int,THE1D-int,THE1D-int,THE1D-int,THE1D-int…	ABI1,ANK2,ANKS1B,APP,ASAP1,BAI3,BCL11A,CDH9,CHRNA7,CNIH3,CNKSR2,CYFIP1,DAB1,DLG3,DLGAP1,DMD,DNM3,DTNBP1,EPB41L3,EPHA4,EPHA7,FMR1,GABRA3,GABRG2,GABRQ,GLRA1,GPHN,GPM6A,GRIA1,GRIA2,GRIA3,GRID2,GRIK1,GRIK2,GRIN2B,GRIP1,GRM1,GRM3,GRM7,GSK3B,IL1RAPL1,KCNC2,KCND2,KCNJ2,KCNN2,KCTD12,KCTD8,LAMA2,LRRC4C,LRRC7,LRRTM4,MAGEE1,MAGI2,MAP2,MEF2C,MTMR2,MUSK,NETO1,NLGN1,NLGN4X,OPRM1,PCLO,PDE4B,PTPRO,PVRL3,SEMA4C,S…
GO Cellular Component	GO:0031588	nucleotide-activated protein kinase complex	57	3.499454e-2	1.000000e+0	1.000000e+0	3.293368e+0	1.214562e+0	4	6.494985e-4	2.139037e-3	202	2.029237e-1	1.000000e+0	1.000000e+0	2.379602e+0	8.404766e-1	2	10	1.282874e-3	2.000000e-1	THE1D-int,THE1D-int,THE1D-int,THE1D-int	PRKAA2,PRKAG2
GO Cellular Component	GO:0043235	receptor complex	58	3.529866e-2	1.000000e+0	1.000000e+0	1.207729e+0	8.031606e+1	97	4.294977e-2	5.187166e-2	13	1.385406e-4	2.306701e-1	1.774385e-2	1.736666e+0	2.706335e+1	47	322	3.014753e-2	1.459627e-1	THE1D-int,THE1D-int,THE1D-int,THE1D-int,THE1D-int,THE1D-int,THE1D-int,THE1D-int,THE1D-int,THE1D-int,THE1D-int,THE1D-int,THE1D-int,THE1D-int,THE1D-int,THE1D-int,THE1D-int,THE1D-int,THE1D-int,THE1D-int,THE1D-int,THE1D-int,THE1D-int,THE1D-int,THE1D-int,THE1D-int,THE1D-int,THE1D-int,THE1D-int,THE1D-int,THE1D-int,THE1D-int,THE1D-int,THE1D-int,THE1D-int,THE1D-int,THE1D-int,THE1D-int,THE1D-int,THE1D-int…	ABCG2,ACVR2B,ADRA2A,ALCAM,APP,BIRC2,BMP2,CD36,CHRNA7,CNIH3,DAB2,DLG3,ERBB4,GABRA3,GABRG2,GABRQ,GHR,GPR101,GPR37,GPR98,GRIA1,GRIA2,GRIA3,GRID2,GRIK2,GRIN2B,GRM1,GRM7,IL6,IL6ST,ITGA1,KCTD8,KLRD1,LEPR,LRP1B,MUSK,NLGN1,NR3C2,OLFM3,PLXNA4,ROR1,SLITRK5,STXBP5,TGFBR2,VIPR1,VWC2,VWC2L
GO Cellular Component	GO:0035253	ciliary rootlet	59	3.555792e-2	1.000000e+0	1.000000e+0	2.500245e+0	2.399765e+0	6	1.283297e-3	3.208556e-3	76	5.864289e-2	1.000000e+0	1.000000e+0	3.244912e+0	9.245242e-1	3	11	1.924310e-3	2.727273e-1	THE1D-int,THE1D-int,THE1D-int,THE1D-int,THE1D-int,THE1D-int	APP,KIF5B,RAB28
GO Cellular Component	GO:0072357	PTW/PP1 phosphatase complex	60	3.699204e-2	1.000000e+0	1.000000e+0	4.148295e+0	7.231887e-1	3	3.867319e-4	1.604278e-3	390	4.591647e-1	1.000000e+0	1.000000e+0	1.699716e+0	5.883336e-1	1	7	6.414368e-4	1.428571e-1	THE1D-int,THE1D-int,THE1D-int	PPP1R12A
GO Cellular Component	GO:0060053	neurofilament cytoskeleton	61	3.702118e-2	1.000000e+0	1.000000e+0	6.656950e+0	3.004379e-1	2	1.606620e-4	1.069519e-3	150	1.610355e-1	1.000000e+0	1.000000e+0	5.949006e+0	1.680953e-1	1	2	6.414368e-4	5.000000e-1	THE1D-int,THE1D-int	SYNM
GO Cellular Component	GO:0000779	condensed chromosome, centromeric region	62	3.764624e-2	1.000000e+0	1.000000e+0	1.455460e+0	1.855084e+1	27	9.920236e-3	1.443850e-2	527	6.377220e-1	1.000000e+0	1.000000e+0	9.311487e-1	9.665481e+0	9	115	5.772931e-3	7.826087e-2	THE1D-int,THE1D-int,THE1D-int,THE1D-int,THE1D-int,THE1D-int,THE1D-int,THE1D-int,THE1D-int,THE1D-int,THE1D-int,THE1D-int,THE1D-int,THE1D-int,THE1D-int,THE1D-int,THE1D-int,THE1D-int,THE1D-int,THE1D-int,THE1D-int,THE1D-int,THE1D-int,THE1D-int,THE1D-int,THE1D-int,THE1D-int	CENPC,CENPE,CENPW,DYNLT3,KIF2B,MAD2L1,MIS18BP1,NUF2,ZWINT
GO Cellular Component	GO:0044439	peroxisomal part	63	3.792661e-2	1.000000e+0	1.000000e+0	1.539110e+0	1.364425e+1	21	7.296391e-3	1.122995e-2	94	8.375439e-2	1.000000e+0	1.000000e+0	1.551915e+0	7.732384e+0	12	92	7.697242e-3	1.304348e-1	THE1D-int,THE1D-int,THE1D-int,THE1D-int,THE1D-int,THE1D-int,THE1D-int,THE1D-int,THE1D-int,THE1D-int,THE1D-int,THE1D-int,THE1D-int,THE1D-int,THE1D-int,THE1D-int,THE1D-int,THE1D-int,THE1D-int,THE1D-int,THE1D-int	ABCD2,ACOX2,CROT,ECI2,FAR1,FAR2,HACL1,HAO1,NUDT12,PEX2,PEX7,TMEM135
GO Cellular Component	GO:0030678	mitochondrial ribonuclease P complex	64	3.943815e-2	1.000000e+0	1.000000e+0	6.427322e+0	3.111716e-1	2	1.664019e-4	1.069519e-3	217	2.315561e-1	1.000000e+0	1.000000e+0	3.966004e+0	2.521430e-1	1	3	6.414368e-4	3.333333e-1	THE1D-int,THE1D-int	HSD17B10
GO Cellular Component	GO:0000120	RNA polymerase I transcription factor complex	65	4.042949e-2	1.000000e+0	1.000000e+0	6.339132e+0	3.155006e-1	2	1.687169e-4	1.069519e-3	313	3.553219e-1	1.000000e+0	1.000000e+0	2.379602e+0	4.202383e-1	1	5	6.414368e-4	2.000000e-1	THE1D-int,THE1D-int	TAF1B
GO Cellular Component	GO:0031232	extrinsic component of external side of plasma membrane	66	4.107136e-2	1.000000e+0	1.000000e+0	2.683537e+0	1.863213e+0	5	9.963705e-4	2.673797e-3	390	4.591647e-1	1.000000e+0	1.000000e+0	1.699716e+0	5.883336e-1	1	7	6.414368e-4	1.428571e-1	THE1D-int,THE1D-int,THE1D-int,THE1D-int,THE1D-int	ANXA1
GO Cellular Component	GO:0001669	acrosomal vesicle	67	4.123223e-2	1.000000e+0	1.000000e+0	1.507801e+0	1.459079e+1	22	7.802560e-3	1.176471e-2	524	6.272245e-1	1.000000e+0	1.000000e+0	9.393167e-1	9.581433e+0	9	114	5.772931e-3	7.894737e-2	THE1D-int,THE1D-int,THE1D-int,THE1D-int,THE1D-int,THE1D-int,THE1D-int,THE1D-int,THE1D-int,THE1D-int,THE1D-int,THE1D-int,THE1D-int,THE1D-int,THE1D-int,THE1D-int,THE1D-int,THE1D-int,THE1D-int,THE1D-int,THE1D-int,THE1D-int	CAPZA3,CXADR,GLIPR1L1,ITGA1,LYZL4,PRSS37,SPACA3,STK31,TRIM36
GO Cellular Component	GO:0030289	protein phosphatase 4 complex	68	4.253219e-2	1.000000e+0	1.000000e+0	3.919931e+0	7.653196e-1	3	4.092618e-4	1.604278e-3	279	2.961524e-1	1.000000e+0	1.000000e+0	2.974503e+0	3.361906e-1	1	4	6.414368e-4	2.500000e-1	THE1D-int,THE1D-int,THE1D-int	SMEK2
GO Cellular Component	GO:0034665	integrin alpha1-beta1 complex	69	4.270511e-2	1.000000e+0	1.000000e+0	3.084826e+0	1.296669e+0	4	6.934061e-4	2.139037e-3	150	1.610355e-1	1.000000e+0	1.000000e+0	5.949006e+0	1.680953e-1	1	2	6.414368e-4	5.000000e-1	THE1D-int,THE1D-int,THE1D-int,THE1D-int	ITGA1
GO Cellular Component	GO:0071010	prespliceosome	70	4.318989e-2	1.000000e+0	1.000000e+0	2.645470e+0	1.890023e+0	5	1.010707e-3	2.673797e-3	447	5.369455e-1	1.000000e+0	1.000000e+0	1.133144e+0	1.765001e+0	2	21	1.282874e-3	9.523810e-2	THE1D-int,THE1D-int,THE1D-int,THE1D-int,THE1D-int	PRPF39,PRPF40A
GO Cellular Component	GO:0005671	Ada2/Gcn5/Ada3 transcription activator complex	71	4.832315e-2	1.000000e+0	1.000000e+0	2.314888e+0	2.591918e+0	6	1.386052e-3	3.208556e-3	334	3.632133e-1	1.000000e+0	1.000000e+0	1.586402e+0	1.260715e+0	2	15	1.282874e-3	1.333333e-1	THE1D-int,THE1D-int,THE1D-int,THE1D-int,THE1D-int,THE1D-int	DR1,MAP3K7
GO Cellular Component	GO:0071008	U2-type post-mRNA release spliceosomal complex	72	4.946035e-2	1.000000e+0	1.000000e+0	2.937023e+0	1.361923e+0	4	7.283012e-4	2.139037e-3	279	2.961524e-1	1.000000e+0	1.000000e+0	2.974503e+0	3.361906e-1	1	4	6.414368e-4	2.500000e-1	THE1D-int,THE1D-int,THE1D-int,THE1D-int	GCFC2
GO Cellular Component	GO:0097228	sperm principal piece	73	5.244796e-2	1.000000e+0	1.000000e+0	2.266636e+0	2.647094e+0	6	1.415558e-3	3.208556e-3	473	5.625904e-1	1.000000e+0	1.000000e+0	1.081637e+0	1.849048e+0	2	22	1.282874e-3	9.090909e-2	THE1D-int,THE1D-int,THE1D-int,THE1D-int,THE1D-int,THE1D-int	PGAM4,SLC9B1
GO Cellular Component	GO:0038038	G-protein coupled receptor homodimeric complex	74	5.420561e-2	1.000000e+0	1.000000e+0	5.375462e+0	3.720611e-1	2	1.989631e-4	1.069519e-3	97	8.404766e-2	1.000000e+0	1.000000e+0	1.189801e+1	8.404766e-2	1	1	6.414368e-4	1.000000e+0	THE1D-int,THE1D-int	GRM1
GO Cellular Component	GO:0098802	plasma membrane receptor complex	75	5.531147e-2	1.000000e+0	1.000000e+0	1.263741e+0	4.114767e+1	52	2.200410e-2	2.780749e-2	55	2.129956e-2	1.000000e+0	6.447958e-1	1.563739e+0	1.470834e+1	23	175	1.475305e-2	1.314286e-1	THE1D-int,THE1D-int,THE1D-int,THE1D-int,THE1D-int,THE1D-int,THE1D-int,THE1D-int,THE1D-int,THE1D-int,THE1D-int,THE1D-int,THE1D-int,THE1D-int,THE1D-int,THE1D-int,THE1D-int,THE1D-int,THE1D-int,THE1D-int,THE1D-int,THE1D-int,THE1D-int,THE1D-int,THE1D-int,THE1D-int,THE1D-int,THE1D-int,THE1D-int,THE1D-int,THE1D-int,THE1D-int,THE1D-int,THE1D-int,THE1D-int,THE1D-int,THE1D-int,THE1D-int,THE1D-int,THE1D-int…	ALCAM,BIRC2,BMP2,CHRNA7,CNIH3,DAB2,DLG3,GRIA1,GRIA2,GRIA3,GRID2,GRIK2,GRIN2B,GRM1,IL6,IL6ST,ITGA1,NLGN1,OLFM3,STXBP5,TGFBR2,VWC2,VWC2L
GO Cellular Component	GO:0005685	U1 snRNP	76	5.888798e-2	1.000000e+0	1.000000e+0	2.417865e+0	2.067940e+0	5	1.105850e-3	2.673797e-3	411	4.826259e-1	1.000000e+0	1.000000e+0	1.252422e+0	1.596905e+0	2	19	1.282874e-3	1.052632e-1	THE1D-int,THE1D-int,THE1D-int,THE1D-int,THE1D-int	PRPF39,PRPF40A
GO Cellular Component	GO:0034464	BBSome	77	6.031076e-2	1.000000e+0	1.000000e+0	2.400821e+0	2.082621e+0	5	1.113701e-3	2.673797e-3	202	2.029237e-1	1.000000e+0	1.000000e+0	2.379602e+0	8.404766e-1	2	10	1.282874e-3	2.000000e-1	THE1D-int,THE1D-int,THE1D-int,THE1D-int,THE1D-int	ARL6,TTC8
GO Cellular Component	GO:0000795	synaptonemal complex	78	6.379787e-2	1.000000e+0	1.000000e+0	1.823008e+0	4.936895e+0	9	2.640051e-3	4.812834e-3	78	5.889582e-2	1.000000e+0	1.000000e+0	1.983002e+0	3.530002e+0	7	42	4.490058e-3	1.666667e-1	THE1D-int,THE1D-int,THE1D-int,THE1D-int,THE1D-int,THE1D-int,THE1D-int,THE1D-int,THE1D-int	BRCA2,FAM9A,FAM9B,FAM9C,MEI4,RNF212,TEX11
GO Cellular Component	GO:0000153	cytoplasmic ubiquitin ligase complex	79	6.877653e-2	1.000000e+0	1.000000e+0	2.622488e+0	1.525269e+0	4	8.156519e-4	2.139037e-3	554	6.807141e-1	1.000000e+0	1.000000e+0	9.152317e-1	1.092620e+0	1	13	6.414368e-4	7.692308e-2	THE1D-int,THE1D-int,THE1D-int,THE1D-int	SEL1L
GO Cellular Component	GO:0031091	platelet alpha granule	80	6.970903e-2	1.000000e+0	1.000000e+0	1.383305e+0	1.807265e+1	25	9.664521e-3	1.336898e-2	42	7.783071e-3	1.000000e+0	3.085432e-1	1.983002e+0	7.564289e+0	15	90	9.621552e-3	1.666667e-1	THE1D-int,THE1D-int,THE1D-int,THE1D-int,THE1D-int,THE1D-int,THE1D-int,THE1D-int,THE1D-int,THE1D-int,THE1D-int,THE1D-int,THE1D-int,THE1D-int,THE1D-int,THE1D-int,THE1D-int,THE1D-int,THE1D-int,THE1D-int,THE1D-int,THE1D-int,THE1D-int,THE1D-int,THE1D-int	APOOL,APP,CD109,CD36,F13A1,F8,HGF,MMRN1,PCDH7,SNCA,TGFB2,THBS2,TMX3,VAMP7,VEGFC
GO Cellular Component	GO:0031313	extrinsic component of endosome membrane	81	7.075516e-2	1.000000e+0	1.000000e+0	2.288482e+0	2.184855e+0	5	1.168372e-3	2.673797e-3	419	5.046378e-1	1.000000e+0	1.000000e+0	1.487251e+0	6.723813e-1	1	8	6.414368e-4	1.250000e-1	THE1D-int,THE1D-int,THE1D-int,THE1D-int,THE1D-int	ANXA1
GO Cellular Component	GO:0044322	endoplasmic reticulum quality control compartment	82	7.219639e-2	1.000000e+0	1.000000e+0	1.950283e+0	3.589223e+0	7	1.919370e-3	3.743316e-3	525	6.332859e-1	1.000000e+0	1.000000e+0	9.518409e-1	2.101191e+0	2	25	1.282874e-3	8.000000e-2	THE1D-int,THE1D-int,THE1D-int,THE1D-int,THE1D-int,THE1D-int,THE1D-int	EDEM1,SEL1L
GO Cellular Component	GO:0072687	meiotic spindle	83	7.234019e-2	1.000000e+0	1.000000e+0	4.553812e+0	4.391925e-1	2	2.348623e-4	1.069519e-3	419	5.046378e-1	1.000000e+0	1.000000e+0	1.487251e+0	6.723813e-1	1	8	6.414368e-4	1.250000e-1	THE1D-int,THE1D-int	TUBB8
GO Cellular Component	GO:0000421	autophagosome membrane	84	7.531348e-2	1.000000e+0	1.000000e+0	1.760871e+0	5.111108e+0	9	2.733213e-3	4.812834e-3	131	1.142791e-1	1.000000e+0	1.000000e+0	1.919034e+0	2.605477e+0	5	31	3.207184e-3	1.612903e-1	THE1D-int,THE1D-int,THE1D-int,THE1D-int,THE1D-int,THE1D-int,THE1D-int,THE1D-int,THE1D-int	ATG14,ATG16L2,GABARAPL1,LAMP2,PRKD1
GO Cellular Component	GO:0005593	FACIT collagen trimer	85	7.685005e-2	1.000000e+0	1.000000e+0	2.521648e+0	1.586264e+0	4	8.482698e-4	2.139037e-3	360	4.095202e-1	1.000000e+0	1.000000e+0	1.983002e+0	5.042859e-1	1	6	6.414368e-4	1.666667e-1	THE1D-int,THE1D-int,THE1D-int,THE1D-int	COL12A1
GO Cellular Component	GO:0005746	mitochondrial respiratory chain	86	7.698051e-2	1.000000e+0	1.000000e+0	1.495036e+0	1.070208e+1	16	5.723040e-3	8.556150e-3	329	3.560608e-1	1.000000e+0	1.000000e+0	1.176726e+0	7.648337e+0	9	91	5.772931e-3	9.890110e-2	THE1D-int,THE1D-int,THE1D-int,THE1D-int,THE1D-int,THE1D-int,THE1D-int,THE1D-int,THE1D-int,THE1D-int,THE1D-int,THE1D-int,THE1D-int,THE1D-int,THE1D-int,THE1D-int	COX5B,COX7C,COX8C,NDUFA4,NNT,OXA1L,SNCA,TMEM261,UQCRFS1
GO Cellular Component	GO:0035101	FACT complex	87	7.983741e-2	1.000000e+0	1.000000e+0	3.006790e+0	9.977419e-1	3	5.335518e-4	1.604278e-3	217	2.315561e-1	1.000000e+0	1.000000e+0	3.966004e+0	2.521430e-1	1	3	6.414368e-4	3.333333e-1	THE1D-int,THE1D-int,THE1D-int	MMS22L
GO Cellular Component	GO:0035580	specific granule lumen	88	8.124254e-2	1.000000e+0	1.000000e+0	1.591316e+0	7.540927e+0	12	4.032581e-3	6.417112e-3	262	2.635618e-1	1.000000e+0	1.000000e+0	1.343324e+0	5.210955e+0	7	62	4.490058e-3	1.129032e-1	THE1D-int,THE1D-int,THE1D-int,THE1D-int,THE1D-int,THE1D-int,THE1D-int,THE1D-int,THE1D-int,THE1D-int,THE1D-int,THE1D-int	BPI,CYFIP1,DOCK2,FRK,GGH,LRRC7,OLFM4
GO Cellular Component	GO:0001533	cornified envelope	89	8.172930e-2	1.000000e+0	1.000000e+0	1.730408e+0	5.201087e+0	9	2.781330e-3	4.812834e-3	521	6.193980e-1	1.000000e+0	1.000000e+0	9.442866e-1	5.295002e+0	5	63	3.207184e-3	7.936508e-2	THE1D-int,THE1D-int,THE1D-int,THE1D-int,THE1D-int,THE1D-int,THE1D-int,THE1D-int,THE1D-int	ANXA1,DSC3,KAZN,LELP1,SPRR2G
GO Cellular Component	GO:0097060	synaptic membrane	90	8.257120e-2	1.000000e+0	1.000000e+0	1.139294e+0	1.026951e+2	117	5.491719e-2	6.256684e-2	3	6.670532e-10	1.110644e-6	3.702145e-7	2.347227e+0	2.471001e+1	58	294	3.720334e-2	1.972789e-1	THE1D-int,THE1D-int,THE1D-int,THE1D-int,THE1D-int,THE1D-int,THE1D-int,THE1D-int,THE1D-int,THE1D-int,THE1D-int,THE1D-int,THE1D-int,THE1D-int,THE1D-int,THE1D-int,THE1D-int,THE1D-int,THE1D-int,THE1D-int,THE1D-int,THE1D-int,THE1D-int,THE1D-int,THE1D-int,THE1D-int,THE1D-int,THE1D-int,THE1D-int,THE1D-int,THE1D-int,THE1D-int,THE1D-int,THE1D-int,THE1D-int,THE1D-int,THE1D-int,THE1D-int,THE1D-int,THE1D-int…	ABI1,ANK2,ANKS1B,ATP2B1,CASK,CDH9,CHRNA7,CNIH3,CNKSR2,DLG3,DLGAP1,DMD,DNM3,DTNBP1,EPHA4,EPHA7,FLRT3,FMR1,GABRA3,GABRG2,GABRQ,GLRA1,GPHN,GRIA1,GRIA2,GRIA3,GRID2,GRIK1,GRIK2,GRIN2B,GRIP1,GRM1,GRM3,GRM7,GRM8,IL1RAPL1,KCNC2,KCND2,KCTD12,KCTD8,LRRC4C,LRRC7,LRRTM4,MAGEE1,MTMR2,MUSK,NETO1,NLGN1,NLGN4X,NRXN1,PVRL3,SEMA4C,SLC8A1,SNCAIP,SYNDIG1,TENM2,UTRN,ZC4H2
GO Cellular Component	GO:0005592	collagen type XI trimer	91	8.278454e-2	1.000000e+0	1.000000e+0	2.959520e+0	1.013678e+0	3	5.420737e-4	1.604278e-3	150	1.610355e-1	1.000000e+0	1.000000e+0	5.949006e+0	1.680953e-1	1	2	6.414368e-4	5.000000e-1	THE1D-int,THE1D-int,THE1D-int	COL11A1
GO Cellular Component	GO:0097447	dendritic tree	92	8.280854e-2	1.000000e+0	1.000000e+0	2.959145e+0	1.013806e+0	3	5.421425e-4	1.604278e-3	39	7.059858e-3	1.000000e+0	3.014016e-1	1.189801e+1	1.680953e-1	2	2	1.282874e-3	1.000000e+0	THE1D-int,THE1D-int,THE1D-int	ELOVL5,RIT2
GO Cellular Component	GO:0030425	dendrite	93	8.799034e-2	1.000000e+0	1.000000e+0	1.121444e+0	1.257307e+2	141	6.723569e-2	7.540107e-2	7	1.579581e-5	2.630002e-2	3.757146e-3	1.678558e+0	4.051097e+1	68	482	4.361770e-2	1.410788e-1	THE1D-int,THE1D-int,THE1D-int,THE1D-int,THE1D-int,THE1D-int,THE1D-int,THE1D-int,THE1D-int,THE1D-int,THE1D-int,THE1D-int,THE1D-int,THE1D-int,THE1D-int,THE1D-int,THE1D-int,THE1D-int,THE1D-int,THE1D-int,THE1D-int,THE1D-int,THE1D-int,THE1D-int,THE1D-int,THE1D-int,THE1D-int,THE1D-int,THE1D-int,THE1D-int,THE1D-int,THE1D-int,THE1D-int,THE1D-int,THE1D-int,THE1D-int,THE1D-int,THE1D-int,THE1D-int,THE1D-int…	ALCAM,ANKS1B,APP,ASAP1,BRINP3,CCK,CHL1,CNIH3,CNTNAP2,COBL,CTNND2,CYFIP1,DLG3,DNM3,DTNBP1,ELOVL5,EPHA4,EPHA5,EPHA7,FGF13,FMR1,GABARAPL1,GLRA1,GPHN,GPM6A,GRIA1,GRIA2,GRID2,GRIK2,GRIP1,GRM1,GRM3,GRM7,HCN1,IFT57,IL1RAPL1,IL6ST,KCNB2,KCNC2,KCND2,KCND3,KCNJ2,KCNN2,KLHL1,LAMA2,MAGEE1,MAGI2,MAP2,MME,MTMR2,NLGN1,NLGN4X,OPA1,OPRM1,PDE4B,PTPRK,PTPRO,RELN,SEMA3A,SLC38A2,SLC8A1,SYNDIG1,TACR1,TENM2,TRPC5,TTLL7…
GO Cellular Component	GO:0070469	respiratory chain	94	8.904955e-2	1.000000e+0	1.000000e+0	1.461924e+0	1.094448e+1	16	5.852662e-3	8.556150e-3	387	4.541281e-1	1.000000e+0	1.000000e+0	1.081637e+0	8.320718e+0	9	99	5.772931e-3	9.090909e-2	THE1D-int,THE1D-int,THE1D-int,THE1D-int,THE1D-int,THE1D-int,THE1D-int,THE1D-int,THE1D-int,THE1D-int,THE1D-int,THE1D-int,THE1D-int,THE1D-int,THE1D-int,THE1D-int	COX5B,COX7C,COX8C,NDUFA4,NNT,OXA1L,SNCA,TMEM261,UQCRFS1
GO Cellular Component	GO:0016013	syntrophin complex	95	9.245329e-2	1.000000e+0	1.000000e+0	1.945531e+0	3.083990e+0	6	1.649193e-3	3.208556e-3	30	2.221496e-3	1.000000e+0	1.232930e-1	8.923509e+0	3.361906e-1	3	4	1.924310e-3	7.500000e-1	THE1D-int,THE1D-int,THE1D-int,THE1D-int,THE1D-int,THE1D-int	DMD,SNTG1,SNTG2
GO Cellular Component	GO:0036126	sperm flagellum	96	9.354261e-2	1.000000e+0	1.000000e+0	1.471011e+0	1.019707e+1	15	5.452978e-3	8.021390e-3	417	4.999195e-1	1.000000e+0	1.000000e+0	1.054254e+0	6.639765e+0	7	79	4.490058e-3	8.860759e-2	THE1D-int,THE1D-int,THE1D-int,THE1D-int,THE1D-int,THE1D-int,THE1D-int,THE1D-int,THE1D-int,THE1D-int,THE1D-int,THE1D-int,THE1D-int,THE1D-int,THE1D-int	LYZL4,PGAM4,SLC9B1,SPATA6,TACR1,TACR3,TEKT1
GO Cellular Component	GO:0005775	vacuolar lumen	97	9.546970e-2	1.000000e+0	1.000000e+0	1.290145e+0	2.402831e+1	31	1.284937e-2	1.657754e-2	477	5.631305e-1	1.000000e+0	1.000000e+0	9.856341e-1	1.420405e+1	14	169	8.980115e-3	8.284024e-2	THE1D-int,THE1D-int,THE1D-int,THE1D-int,THE1D-int,THE1D-int,THE1D-int,THE1D-int,THE1D-int,THE1D-int,THE1D-int,THE1D-int,THE1D-int,THE1D-int,THE1D-int,THE1D-int,THE1D-int,THE1D-int,THE1D-int,THE1D-int,THE1D-int,THE1D-int,THE1D-int,THE1D-int,THE1D-int,THE1D-int,THE1D-int,THE1D-int,THE1D-int,THE1D-int,THE1D-int	APOB,BPI,CYB5R3,DCN,FRK,GALC,GGH,GPC5,GPC6,IDS,LAMP2,NHLRC3,SDC2,SERPINB13
GO Cellular Component	GO:0001891	phagocytic cup	98	9.951873e-2	1.000000e+0	1.000000e+0	1.905299e+0	3.149113e+0	6	1.684017e-3	3.208556e-3	496	5.871987e-1	1.000000e+0	1.000000e+0	1.034610e+0	1.933096e+0	2	23	1.282874e-3	8.695652e-2	THE1D-int,THE1D-int,THE1D-int,THE1D-int,THE1D-int,THE1D-int	ANXA1,ARHGAP12
GO Cellular Component	GO:0031209	SCAR complex	99	9.979244e-2	1.000000e+0	1.000000e+0	2.724051e+0	1.101301e+0	3	5.889309e-4	1.604278e-3	140	1.408530e-1	1.000000e+0	1.000000e+0	2.974503e+0	6.723813e-1	2	8	1.282874e-3	2.500000e-1	THE1D-int,THE1D-int,THE1D-int	ABI1,CYFIP1
GO Cellular Component	GO:0032590	dendrite membrane	100	1.050142e-1	1.000000e+0	1.000000e+0	1.550326e+0	7.095283e+0	11	3.794269e-3	5.882353e-3	45	1.011859e-2	1.000000e+0	3.743878e-1	3.103829e+0	1.933096e+0	6	23	3.848621e-3	2.608696e-1	THE1D-int,THE1D-int,THE1D-int,THE1D-int,THE1D-int,THE1D-int,THE1D-int,THE1D-int,THE1D-int,THE1D-int,THE1D-int	ATP2B1,GABARAPL1,GABRG2,GRIA1,OPRM1,TACR3
GO Cellular Component	GO:0030905	retromer, tubulation complex	101	1.054055e-1	1.000000e+0	1.000000e+0	3.642654e+0	5.490502e-1	2	2.936097e-4	1.069519e-3	279	2.961524e-1	1.000000e+0	1.000000e+0	2.974503e+0	3.361906e-1	1	4	6.414368e-4	2.500000e-1	THE1D-int,THE1D-int	SNX2
GO Cellular Component	GO:0098803	respiratory chain complex	102	1.133232e-1	1.000000e+0	1.000000e+0	1.445030e+0	9.688379e+0	14	5.180951e-3	7.486631e-3	485	5.792617e-1	1.000000e+0	1.000000e+0	9.798362e-1	7.144051e+0	7	85	4.490058e-3	8.235294e-2	THE1D-int,THE1D-int,THE1D-int,THE1D-int,THE1D-int,THE1D-int,THE1D-int,THE1D-int,THE1D-int,THE1D-int,THE1D-int,THE1D-int,THE1D-int,THE1D-int	COX5B,COX7C,COX8C,NDUFA4,SNCA,TMEM261,UQCRFS1
GO Cellular Component	GO:1990909	Wnt signalosome	103	1.149084e-1	1.000000e+0	1.000000e+0	1.827592e+0	3.283009e+0	6	1.755620e-3	3.208556e-3	70	4.541446e-2	1.000000e+0	1.000000e+0	3.569403e+0	8.404766e-1	3	10	1.924310e-3	3.000000e-1	THE1D-int,THE1D-int,THE1D-int,THE1D-int,THE1D-int,THE1D-int	CTNNB1,FZD1,GSK3B
GO Cellular Component	GO:0000780	condensed nuclear chromosome, centromeric region	104	1.156598e-1	1.000000e+0	1.000000e+0	1.824095e+0	3.289302e+0	6	1.758985e-3	3.208556e-3	447	5.369455e-1	1.000000e+0	1.000000e+0	1.133144e+0	1.765001e+0	2	21	1.282874e-3	9.523810e-2	THE1D-int,THE1D-int,THE1D-int,THE1D-int,THE1D-int,THE1D-int	CENPC,MIS18BP1
GO Cellular Component	GO:0005796	Golgi lumen	105	1.157248e-1	1.000000e+0	1.000000e+0	1.293200e+0	2.010516e+1	26	1.075142e-2	1.390374e-2	180	1.627915e-1	1.000000e+0	1.000000e+0	1.372847e+0	8.740956e+0	12	104	7.697242e-3	1.153846e-1	THE1D-int,THE1D-int,THE1D-int,THE1D-int,THE1D-int,THE1D-int,THE1D-int,THE1D-int,THE1D-int,THE1D-int,THE1D-int,THE1D-int,THE1D-int,THE1D-int,THE1D-int,THE1D-int,THE1D-int,THE1D-int,THE1D-int,THE1D-int,THE1D-int,THE1D-int,THE1D-int,THE1D-int,THE1D-int,THE1D-int	APP,DCN,DEFA5,F9,GOLIM4,GPC5,GPC6,HS3ST1,IMPAD1,MMP16,MUC19,SDC2
GO Cellular Component	GO:0019005	SCF ubiquitin ligase complex	106	1.168065e-1	1.000000e+0	1.000000e+0	1.417252e+0	1.058386e+1	15	5.659819e-3	8.021390e-3	74	5.548172e-2	1.000000e+0	1.000000e+0	1.903682e+0	4.202383e+0	8	50	5.131495e-3	1.600000e-1	THE1D-int,THE1D-int,THE1D-int,THE1D-int,THE1D-int,THE1D-int,THE1D-int,THE1D-int,THE1D-int,THE1D-int,THE1D-int,THE1D-int,THE1D-int,THE1D-int,THE1D-int	BTBD11,BTBD9,CKS2,FBXL7,FBXO25,FBXO39,FBXO4,SPOPL
GO Cellular Component	GO:0000788	nuclear nucleosome	107	1.181809e-1	1.000000e+0	1.000000e+0	2.152362e+0	1.858424e+0	4	9.938095e-4	2.139037e-3	685	8.608847e-1	1.000000e+0	1.000000e+0	5.949006e-1	3.361906e+0	2	40	1.282874e-3	5.000000e-2	THE1D-int,THE1D-int,THE1D-int,THE1D-int	H2AFB3,TNP1
GO Cellular Component	GO:0071014	post-mRNA release spliceosomal complex	108	1.184221e-1	1.000000e+0	1.000000e+0	2.150689e+0	1.859869e+0	4	9.945826e-4	2.139037e-3	454	5.462898e-1	1.000000e+0	1.000000e+0	1.322001e+0	7.564289e-1	1	9	6.414368e-4	1.111111e-1	THE1D-int,THE1D-int,THE1D-int,THE1D-int	GCFC2
GO Cellular Component	GO:0044232	organelle membrane contact site	109	1.208068e-1	1.000000e+0	1.000000e+0	1.800788e+0	3.331875e+0	6	1.781751e-3	3.208556e-3	67	3.991818e-2	1.000000e+0	9.919966e-1	2.974503e+0	1.344763e+0	4	16	2.565747e-3	2.500000e-1	THE1D-int,THE1D-int,THE1D-int,THE1D-int,THE1D-int,THE1D-int	ATG14,RAB32,RAB38,STARD3NL
GO Cellular Component	GO:0097442	CA3 pyramidal cell dendrite	110	1.215730e-1	1.000000e+0	1.000000e+0	2.489344e+0	1.205137e+0	3	6.444582e-4	1.604278e-3	150	1.610355e-1	1.000000e+0	1.000000e+0	5.949006e+0	1.680953e-1	1	2	6.414368e-4	5.000000e-1	THE1D-int,THE1D-int,THE1D-int	MAP2
GO Cellular Component	GO:0030056	hemidesmosome	111	1.333239e-1	1.000000e+0	1.000000e+0	2.384293e+0	1.258235e+0	3	6.728529e-4	1.604278e-3	115	8.433047e-2	1.000000e+0	1.000000e+0	3.966004e+0	5.042859e-1	2	6	1.282874e-3	3.333333e-1	THE1D-int,THE1D-int,THE1D-int	DST,ERBB2IP
GO Cellular Component	GO:0005675	holo TFIIH complex	112	1.344006e-1	1.000000e+0	1.000000e+0	2.048130e+0	1.953001e+0	4	1.044386e-3	2.139037e-3	87	7.345389e-2	1.000000e+0	1.000000e+0	2.974503e+0	1.008572e+0	3	12	1.924310e-3	2.500000e-1	THE1D-int,THE1D-int,THE1D-int,THE1D-int	ERCC3,GTF2H2,GTF2H2C
GO Cellular Component	GO:0042734	presynaptic membrane	113	1.357453e-1	1.000000e+0	1.000000e+0	1.234745e+0	2.591628e+1	32	1.385898e-2	1.711230e-2	35	5.770301e-3	1.000000e+0	2.745015e-1	2.178509e+0	5.967384e+0	13	71	8.338679e-3	1.830986e-1	THE1D-int,THE1D-int,THE1D-int,THE1D-int,THE1D-int,THE1D-int,THE1D-int,THE1D-int,THE1D-int,THE1D-int,THE1D-int,THE1D-int,THE1D-int,THE1D-int,THE1D-int,THE1D-int,THE1D-int,THE1D-int,THE1D-int,THE1D-int,THE1D-int,THE1D-int,THE1D-int,THE1D-int,THE1D-int,THE1D-int,THE1D-int,THE1D-int,THE1D-int,THE1D-int,THE1D-int,THE1D-int	CASK,CDH9,FMR1,GRIK2,GRM1,GRM3,GRM7,GRM8,KCNC2,KCTD12,KCTD8,NRXN1,SNCAIP
GO Cellular Component	GO:0005663	DNA replication factor C complex	114	1.403551e-1	1.000000e+0	1.000000e+0	2.326996e+0	1.289216e+0	3	6.894202e-4	1.604278e-3	360	4.095202e-1	1.000000e+0	1.000000e+0	1.983002e+0	5.042859e-1	1	6	6.414368e-4	1.666667e-1	THE1D-int,THE1D-int,THE1D-int	RFC3
GO Cellular Component	GO:0098862	cluster of actin-based cell projections	115	1.414465e-1	1.000000e+0	1.000000e+0	1.233257e+0	2.513669e+1	31	1.344208e-2	1.657754e-2	353	3.959564e-1	1.000000e+0	1.000000e+0	1.104815e+0	1.176667e+1	13	140	8.338679e-3	9.285714e-2	THE1D-int,THE1D-int,THE1D-int,THE1D-int,THE1D-int,THE1D-int,THE1D-int,THE1D-int,THE1D-int,THE1D-int,THE1D-int,THE1D-int,THE1D-int,THE1D-int,THE1D-int,THE1D-int,THE1D-int,THE1D-int,THE1D-int,THE1D-int,THE1D-int,THE1D-int,THE1D-int,THE1D-int,THE1D-int,THE1D-int,THE1D-int,THE1D-int,THE1D-int,THE1D-int,THE1D-int	CD36,DAB1,GPR98,GRXCR1,LHFPL5,MME,PCDH15,SI,SLC38A2,SLC6A14,TMPRSS15,TRPA1,TSPEAR
GO Cellular Component	GO:0030134	ER to Golgi transport vesicle	116	1.471853e-1	1.000000e+0	1.000000e+0	1.396741e+0	9.307378e+0	13	4.977207e-3	6.951872e-3	96	8.389263e-2	1.000000e+0	1.000000e+0	1.629865e+0	6.135479e+0	10	73	6.414368e-3	1.369863e-1	THE1D-int,THE1D-int,THE1D-int,THE1D-int,THE1D-int,THE1D-int,THE1D-int,THE1D-int,THE1D-int,THE1D-int,THE1D-int,THE1D-int,THE1D-int	APP,CNIH1,CNIH3,F8,GRIA1,HLA-B,SEC23A,SEC24B,VMA21,YIPF6
GO Cellular Component	GO:0031312	extrinsic component of organelle membrane	117	1.489760e-1	1.000000e+0	1.000000e+0	1.554061e+0	5.147803e+0	8	2.752836e-3	4.278075e-3	439	5.113803e-1	1.000000e+0	1.000000e+0	1.115439e+0	2.689525e+0	3	32	1.924310e-3	9.375000e-2	THE1D-int,THE1D-int,THE1D-int,THE1D-int,THE1D-int,THE1D-int,THE1D-int,THE1D-int	ANXA1,ATG14,OPA1
GO Cellular Component	GO:0005958	DNA-dependent protein kinase-DNA ligase 4 complex	118	1.491411e-1	1.000000e+0	1.000000e+0	2.260395e+0	1.327201e+0	3	7.097334e-4	1.604278e-3	279	2.961524e-1	1.000000e+0	1.000000e+0	2.974503e+0	3.361906e-1	1	4	6.414368e-4	2.500000e-1	THE1D-int,THE1D-int,THE1D-int	XRCC6BP1
GO Cellular Component	GO:0071819	DUBm complex	119	1.494655e-1	1.000000e+0	1.000000e+0	6.177290e+0	1.618833e-1	1	8.656860e-5	5.347594e-4	97	8.404766e-2	1.000000e+0	1.000000e+0	1.189801e+1	8.404766e-2	1	1	6.414368e-4	1.000000e+0	THE1D-int	ENY2
GO Cellular Component	GO:0036057	slit diaphragm	120	1.501672e-1	1.000000e+0	1.000000e+0	1.794034e+0	2.787015e+0	5	1.490383e-3	2.673797e-3	59	2.405377e-2	1.000000e+0	6.788055e-1	4.461754e+0	6.723813e-1	3	8	1.924310e-3	3.750000e-1	THE1D-int,THE1D-int,THE1D-int,THE1D-int,THE1D-int	MAGI2,NPHS2,PODXL
GO Cellular Component	GO:0098855	HCN channel complex	121	1.505632e-1	1.000000e+0	1.000000e+0	2.250090e+0	1.333280e+0	3	7.129839e-4	1.604278e-3	217	2.315561e-1	1.000000e+0	1.000000e+0	3.966004e+0	2.521430e-1	1	3	6.414368e-4	3.333333e-1	THE1D-int,THE1D-int,THE1D-int	HCN1
GO Cellular Component	GO:0000235	astral microtubule	122	1.506688e-1	1.000000e+0	1.000000e+0	2.918712e+0	6.852338e-1	2	3.664352e-4	1.069519e-3	115	8.433047e-2	1.000000e+0	1.000000e+0	3.966004e+0	5.042859e-1	2	6	1.282874e-3	3.333333e-1	THE1D-int,THE1D-int	DYNLT3,MAP9
GO Cellular Component	GO:0032420	stereocilium	123	1.508295e-1	1.000000e+0	1.000000e+0	1.411808e+0	8.499738e+0	12	4.545315e-3	6.417112e-3	276	2.926886e-1	1.000000e+0	1.000000e+0	1.383490e+0	3.614049e+0	5	43	3.207184e-3	1.162791e-1	THE1D-int,THE1D-int,THE1D-int,THE1D-int,THE1D-int,THE1D-int,THE1D-int,THE1D-int,THE1D-int,THE1D-int,THE1D-int,THE1D-int	GPR98,GRXCR1,LHFPL5,PCDH15,TSPEAR
GO Cellular Component	GO:0031088	platelet dense granule membrane	124	1.515222e-1	1.000000e+0	1.000000e+0	2.243211e+0	1.337368e+0	3	7.151703e-4	1.604278e-3	44	9.762348e-3	1.000000e+0	3.694161e-1	5.949006e+0	5.042859e-1	3	6	1.924310e-3	5.000000e-1	THE1D-int,THE1D-int,THE1D-int	ABCC4,LAMP2,RAB27B
GO Cellular Component	GO:0044292	dendrite terminus	125	1.538919e-1	1.000000e+0	1.000000e+0	1.941110e+0	2.060677e+0	4	1.101966e-3	2.139037e-3	63	3.386211e-2	1.000000e+0	8.949272e-1	3.966004e+0	7.564289e-1	3	9	1.924310e-3	3.333333e-1	THE1D-int,THE1D-int,THE1D-int,THE1D-int	COBL,CYFIP1,IFT57
GO Cellular Component	GO:1904724	tertiary granule lumen	126	1.551890e-1	1.000000e+0	1.000000e+0	1.537430e+0	5.203488e+0	8	2.782614e-3	4.278075e-3	563	6.898837e-1	1.000000e+0	1.000000e+0	8.653099e-1	4.622621e+0	4	55	2.565747e-3	7.272727e-2	THE1D-int,THE1D-int,THE1D-int,THE1D-int,THE1D-int,THE1D-int,THE1D-int,THE1D-int	CYFIP1,GGH,LTA4H,OLFM4
GO Cellular Component	GO:0043073	germ cell nucleus	127	1.573092e-1	1.000000e+0	1.000000e+0	1.661271e+0	3.611693e+0	6	1.931386e-3	3.208556e-3	198	1.885959e-1	1.000000e+0	1.000000e+0	1.983002e+0	1.512858e+0	3	18	1.924310e-3	1.666667e-1	THE1D-int,THE1D-int,THE1D-int,THE1D-int,THE1D-int,THE1D-int	LHX8,MARCKS,TNP1
GO Cellular Component	GO:0032421	stereocilium bundle	128	1.573499e-1	1.000000e+0	1.000000e+0	1.378271e+0	9.432105e+0	13	5.043906e-3	6.951872e-3	256	2.410846e-1	1.000000e+0	1.000000e+0	1.427761e+0	4.202383e+0	6	50	3.848621e-3	1.200000e-1	THE1D-int,THE1D-int,THE1D-int,THE1D-int,THE1D-int,THE1D-int,THE1D-int,THE1D-int,THE1D-int,THE1D-int,THE1D-int,THE1D-int,THE1D-int	GPR98,GRXCR1,LHFPL5,PCDH15,TRPA1,TSPEAR
GO Cellular Component	GO:0009328	phenylalanine-tRNA ligase complex	129	1.584902e-1	1.000000e+0	1.000000e+0	5.795432e+0	1.725497e-1	1	9.227256e-5	5.347594e-4	217	2.315561e-1	1.000000e+0	1.000000e+0	3.966004e+0	2.521430e-1	1	3	6.414368e-4	3.333333e-1	THE1D-int	FARSB
GO Cellular Component	GO:0055120	striated muscle dense body	130	1.590583e-1	1.000000e+0	1.000000e+0	2.819301e+0	7.093957e-1	2	3.793560e-4	1.069519e-3	97	8.404766e-2	1.000000e+0	1.000000e+0	1.189801e+1	8.404766e-2	1	1	6.414368e-4	1.000000e+0	THE1D-int,THE1D-int	FRG1
GO Cellular Component	GO:0016012	sarcoglycan complex	131	1.592716e-1	1.000000e+0	1.000000e+0	1.757422e+0	2.845077e+0	5	1.521432e-3	2.673797e-3	115	8.433047e-2	1.000000e+0	1.000000e+0	3.966004e+0	5.042859e-1	2	6	1.282874e-3	3.333333e-1	THE1D-int,THE1D-int,THE1D-int,THE1D-int,THE1D-int	SGCG,SGCZ
GO Cellular Component	GO:0043204	perikaryon	132	1.613244e-1	1.000000e+0	1.000000e+0	1.194976e+0	3.012614e+1	36	1.611023e-2	1.925134e-2	62	2.891649e-2	1.000000e+0	7.765477e-1	1.669896e+0	9.581433e+0	16	114	1.026299e-2	1.403509e-1	THE1D-int,THE1D-int,THE1D-int,THE1D-int,THE1D-int,THE1D-int,THE1D-int,THE1D-int,THE1D-int,THE1D-int,THE1D-int,THE1D-int,THE1D-int,THE1D-int,THE1D-int,THE1D-int,THE1D-int,THE1D-int,THE1D-int,THE1D-int,THE1D-int,THE1D-int,THE1D-int,THE1D-int,THE1D-int,THE1D-int,THE1D-int,THE1D-int,THE1D-int,THE1D-int,THE1D-int,THE1D-int,THE1D-int,THE1D-int,THE1D-int,THE1D-int	CCK,CNTNAP2,CTNND2,EPHA4,FMR1,GLRA1,GRIK2,ITGA1,KCNB2,KCNC2,KCND2,NDN,OPRM1,PDE10A,SMN2,TTLL7
GO Cellular Component	GO:0002133	polycystin complex	133	1.628558e-1	1.000000e+0	1.000000e+0	5.625862e+0	1.777505e-1	1	9.505376e-5	5.347594e-4	150	1.610355e-1	1.000000e+0	1.000000e+0	5.949006e+0	1.680953e-1	1	2	6.414368e-4	5.000000e-1	THE1D-int	PKD2
GO Cellular Component	GO:0005797	Golgi medial cisterna	134	1.651371e-1	1.000000e+0	1.000000e+0	2.151201e+0	1.394570e+0	3	7.457594e-4	1.604278e-3	140	1.408530e-1	1.000000e+0	1.000000e+0	2.974503e+0	6.723813e-1	2	8	1.282874e-3	2.500000e-1	THE1D-int,THE1D-int,THE1D-int	MAN2A1,YIPF6
GO Cellular Component	GO:0042629	mast cell granule	135	1.653792e-1	1.000000e+0	1.000000e+0	1.564654e+0	4.473832e+0	7	2.392423e-3	3.743316e-3	259	2.569684e-1	1.000000e+0	1.000000e+0	1.699716e+0	1.765001e+0	3	21	1.924310e-3	1.428571e-1	THE1D-int,THE1D-int,THE1D-int,THE1D-int,THE1D-int,THE1D-int,THE1D-int	ANXA1,MRGPRX2,SNAP23
GO Cellular Component	GO:0000794	condensed nuclear chromosome	136	1.659861e-1	1.000000e+0	1.000000e+0	1.316816e+0	1.215052e+1	16	6.497606e-3	8.556150e-3	267	2.753747e-1	1.000000e+0	1.000000e+0	1.252422e+0	7.984527e+0	10	95	6.414368e-3	1.052632e-1	THE1D-int,THE1D-int,THE1D-int,THE1D-int,THE1D-int,THE1D-int,THE1D-int,THE1D-int,THE1D-int,THE1D-int,THE1D-int,THE1D-int,THE1D-int,THE1D-int,THE1D-int,THE1D-int	BRCA2,CENPC,FAM9A,FAM9B,FAM9C,MEI4,MIS18BP1,NCAPH,RNF212,TEX11
GO Cellular Component	GO:0032806	carboxy-terminal domain protein kinase complex	137	1.667757e-1	1.000000e+0	1.000000e+0	1.728956e+0	2.891918e+0	5	1.546480e-3	2.673797e-3	139	1.377148e-1	1.000000e+0	1.000000e+0	1.983002e+0	2.017144e+0	4	24	2.565747e-3	1.666667e-1	THE1D-int,THE1D-int,THE1D-int,THE1D-int,THE1D-int	CDK13,ERCC3,GTF2H2,GTF2H2C
GO Cellular Component	GO:0042383	sarcolemma	138	1.681641e-1	1.000000e+0	1.000000e+0	1.177636e+0	3.396636e+1	40	1.816383e-2	2.139037e-2	17	1.892001e-4	3.150182e-1	1.853048e-2	2.243068e+0	1.025381e+1	23	122	1.475305e-2	1.885246e-1	THE1D-int,THE1D-int,THE1D-int,THE1D-int,THE1D-int,THE1D-int,THE1D-int,THE1D-int,THE1D-int,THE1D-int,THE1D-int,THE1D-int,THE1D-int,THE1D-int,THE1D-int,THE1D-int,THE1D-int,THE1D-int,THE1D-int,THE1D-int,THE1D-int,THE1D-int,THE1D-int,THE1D-int,THE1D-int,THE1D-int,THE1D-int,THE1D-int,THE1D-int,THE1D-int,THE1D-int,THE1D-int,THE1D-int,THE1D-int,THE1D-int,THE1D-int,THE1D-int,THE1D-int,THE1D-int,THE1D-int	ANK2,ANXA1,ATP1B1,BIN1,CACNA2D1,DMD,DTNA,DTNBP1,KCND3,KCNJ2,KCNJ3,LAMA2,OPRM1,SGCG,SGCZ,SLC38A2,SLC8A1,SNTB1,SNTG2,STAC,SYNM,UTRN,VCAM1
GO Cellular Component	GO:0044615	nuclear pore nuclear basket	139	1.691874e-1	1.000000e+0	1.000000e+0	2.125689e+0	1.411307e+0	3	7.547097e-4	1.604278e-3	115	8.433047e-2	1.000000e+0	1.000000e+0	3.966004e+0	5.042859e-1	2	6	1.282874e-3	3.333333e-1	THE1D-int,THE1D-int,THE1D-int	NUP35,RANBP2
GO Cellular Component	GO:0051233	spindle midzone	140	1.709912e-1	1.000000e+0	1.000000e+0	1.497974e+0	5.340546e+0	8	2.855907e-3	4.278075e-3	131	1.142791e-1	1.000000e+0	1.000000e+0	1.919034e+0	2.605477e+0	5	31	3.207184e-3	1.612903e-1	THE1D-int,THE1D-int,THE1D-int,THE1D-int,THE1D-int,THE1D-int,THE1D-int,THE1D-int	APP,CENPE,CTDP1,KIF20B,MAP9
GO Cellular Component	GO:0016011	dystroglycan complex	141	1.713958e-1	1.000000e+0	1.000000e+0	1.712130e+0	2.920340e+0	5	1.561679e-3	2.673797e-3	129	1.116532e-1	1.000000e+0	1.000000e+0	3.399432e+0	5.883336e-1	2	7	1.282874e-3	2.857143e-1	THE1D-int,THE1D-int,THE1D-int,THE1D-int,THE1D-int	SGCG,SGCZ
GO Cellular Component	GO:0005641	nuclear envelope lumen	142	1.752059e-1	1.000000e+0	1.000000e+0	1.698626e+0	2.943555e+0	5	1.574093e-3	2.673797e-3	140	1.408530e-1	1.000000e+0	1.000000e+0	2.974503e+0	6.723813e-1	2	8	1.282874e-3	2.500000e-1	THE1D-int,THE1D-int,THE1D-int,THE1D-int,THE1D-int	APP,BCHE
GO Cellular Component	GO:1990512	Cry-Per complex	143	1.754116e-1	1.000000e+0	1.000000e+0	5.185082e+0	1.928610e-1	1	1.031342e-4	5.347594e-4	97	8.404766e-2	1.000000e+0	1.000000e+0	1.189801e+1	8.404766e-2	1	1	6.414368e-4	1.000000e+0	THE1D-int	PASD1
GO Cellular Component	GO:1990023	mitotic spindle midzone	144	1.770660e-1	1.000000e+0	1.000000e+0	1.692152e+0	2.954818e+0	5	1.580116e-3	2.673797e-3	87	7.345389e-2	1.000000e+0	1.000000e+0	2.974503e+0	1.008572e+0	3	12	1.924310e-3	2.500000e-1	THE1D-int,THE1D-int,THE1D-int,THE1D-int,THE1D-int	CENPE,KIF20B,MAP9
GO Cellular Component	GO:0070847	core mediator complex	145	1.782322e-1	1.000000e+0	1.000000e+0	2.071433e+0	1.448273e+0	3	7.744773e-4	1.604278e-3	115	8.433047e-2	1.000000e+0	1.000000e+0	3.966004e+0	5.042859e-1	2	6	1.282874e-3	3.333333e-1	THE1D-int,THE1D-int,THE1D-int	MED10,MED14
GO Cellular Component	GO:0000138	Golgi trans cisterna	146	1.812722e-1	1.000000e+0	1.000000e+0	2.589649e+0	7.723053e-1	2	4.129975e-4	1.069519e-3	390	4.591647e-1	1.000000e+0	1.000000e+0	1.699716e+0	5.883336e-1	1	7	6.414368e-4	1.428571e-1	THE1D-int,THE1D-int	YIPF6
GO Cellular Component	GO:0031390	Ctf18 RFC-like complex	147	1.813925e-1	1.000000e+0	1.000000e+0	2.053299e+0	1.461064e+0	3	7.813174e-4	1.604278e-3	419	5.046378e-1	1.000000e+0	1.000000e+0	1.487251e+0	6.723813e-1	1	8	6.414368e-4	1.250000e-1	THE1D-int,THE1D-int,THE1D-int	RFC3
GO Cellular Component	GO:0032983	kainate selective glutamate receptor complex	148	1.861650e-1	1.000000e+0	1.000000e+0	2.026661e+0	1.480267e+0	3	7.915867e-4	1.604278e-3	217	2.315561e-1	1.000000e+0	1.000000e+0	3.966004e+0	2.521430e-1	1	3	6.414368e-4	3.333333e-1	THE1D-int,THE1D-int,THE1D-int	GRIK2
GO Cellular Component	GO:0070110	ciliary neurotrophic factor receptor complex	149	1.879525e-1	1.000000e+0	1.000000e+0	2.528517e+0	7.909775e-1	2	4.229826e-4	1.069519e-3	217	2.315561e-1	1.000000e+0	1.000000e+0	3.966004e+0	2.521430e-1	1	3	6.414368e-4	3.333333e-1	THE1D-int,THE1D-int	IL6ST
GO Cellular Component	GO:0031618	nuclear pericentric heterochromatin	150	1.883559e-1	1.000000e+0	1.000000e+0	2.014722e+0	1.489039e+0	3	7.962775e-4	1.604278e-3	454	5.462898e-1	1.000000e+0	1.000000e+0	1.322001e+0	7.564289e-1	1	9	6.414368e-4	1.111111e-1	THE1D-int,THE1D-int,THE1D-int	CENPC
GO Cellular Component	GO:0042555	MCM complex	151	1.885799e-1	1.000000e+0	1.000000e+0	2.013512e+0	1.489934e+0	3	7.967563e-4	1.604278e-3	512	6.193872e-1	1.000000e+0	1.000000e+0	1.081637e+0	9.245242e-1	1	11	6.414368e-4	9.090909e-2	THE1D-int,THE1D-int,THE1D-int	MMS22L
GO Cellular Component	GO:0034360	chylomicron remnant	152	1.888365e-1	1.000000e+0	1.000000e+0	2.520665e+0	7.934414e-1	2	4.243002e-4	1.069519e-3	97	8.404766e-2	1.000000e+0	1.000000e+0	1.189801e+1	8.404766e-2	1	1	6.414368e-4	1.000000e+0	THE1D-int,THE1D-int	APOB
GO Cellular Component	GO:0034359	mature chylomicron	152	1.888365e-1	1.000000e+0	1.000000e+0	2.520665e+0	7.934414e-1	2	4.243002e-4	1.069519e-3	97	8.404766e-2	1.000000e+0	1.000000e+0	1.189801e+1	8.404766e-2	1	1	6.414368e-4	1.000000e+0	THE1D-int,THE1D-int	APOB
GO Cellular Component	GO:0000793	condensed chromosome	154	1.915450e-1	1.000000e+0	1.000000e+0	1.162847e+0	3.353837e+1	39	1.793496e-2	2.085561e-2	467	5.510748e-1	1.000000e+0	1.000000e+0	9.915010e-1	1.815429e+1	18	216	1.154586e-2	8.333333e-2	THE1D-int,THE1D-int,THE1D-int,THE1D-int,THE1D-int,THE1D-int,THE1D-int,THE1D-int,THE1D-int,THE1D-int,THE1D-int,THE1D-int,THE1D-int,THE1D-int,THE1D-int,THE1D-int,THE1D-int,THE1D-int,THE1D-int,THE1D-int,THE1D-int,THE1D-int,THE1D-int,THE1D-int,THE1D-int,THE1D-int,THE1D-int,THE1D-int,THE1D-int,THE1D-int,THE1D-int,THE1D-int,THE1D-int,THE1D-int,THE1D-int,THE1D-int,THE1D-int,THE1D-int,THE1D-int	BRCA2,CENPC,CENPE,CENPW,DYNLT3,FAM9A,FAM9B,FAM9C,KIF2B,MAD2L1,MEI4,MIS18BP1,NCAPH,NUF2,RNF212,SMC2,TEX11,ZWINT
GO Cellular Component	GO:0097637	integral component of autophagosome membrane	155	1.920272e-1	1.000000e+0	1.000000e+0	4.690107e+0	2.132148e-1	1	1.140186e-4	5.347594e-4	150	1.610355e-1	1.000000e+0	1.000000e+0	5.949006e+0	1.680953e-1	1	2	6.414368e-4	5.000000e-1	THE1D-int	LAMP2
GO Cellular Component	GO:0032589	neuron projection membrane	156	1.948403e-1	1.000000e+0	1.000000e+0	1.267428e+0	1.341299e+1	17	7.172724e-3	9.090909e-3	8	4.079346e-5	6.792111e-2	8.490139e-3	3.757267e+0	3.193811e+0	12	38	7.697242e-3	3.157895e-1	THE1D-int,THE1D-int,THE1D-int,THE1D-int,THE1D-int,THE1D-int,THE1D-int,THE1D-int,THE1D-int,THE1D-int,THE1D-int,THE1D-int,THE1D-int,THE1D-int,THE1D-int,THE1D-int,THE1D-int	ATP2B1,CHRNA7,CNTNAP2,EPB41L3,GABARAPL1,GABRG2,GRIA1,KCNC2,OPRM1,ROBO2,SPTBN1,TACR3
GO Cellular Component	GO:0001674	female germ cell nucleus	157	1.970945e-1	1.000000e+0	1.000000e+0	1.968799e+0	1.523772e+0	3	8.148513e-4	1.604278e-3	79	5.947443e-2	1.000000e+0	1.000000e+0	4.759205e+0	4.202383e-1	2	5	1.282874e-3	4.000000e-1	THE1D-int,THE1D-int,THE1D-int	LHX8,MARCKS
GO Cellular Component	GO:0008021	synaptic vesicle	158	1.973714e-1	1.000000e+0	1.000000e+0	1.172297e+0	2.900288e+1	34	1.550956e-2	1.818182e-2	137	1.268741e-1	1.000000e+0	1.000000e+0	1.348441e+0	1.260715e+1	17	150	1.090443e-2	1.133333e-1	THE1D-int,THE1D-int,THE1D-int,THE1D-int,THE1D-int,THE1D-int,THE1D-int,THE1D-int,THE1D-int,THE1D-int,THE1D-int,THE1D-int,THE1D-int,THE1D-int,THE1D-int,THE1D-int,THE1D-int,THE1D-int,THE1D-int,THE1D-int,THE1D-int,THE1D-int,THE1D-int,THE1D-int,THE1D-int,THE1D-int,THE1D-int,THE1D-int,THE1D-int,THE1D-int,THE1D-int,THE1D-int,THE1D-int,THE1D-int	DTNBP1,GRIA1,ICA1,MME,MTMR2,PDE4B,RAB27B,RPH3A,SEMA4C,SNCA,SNCAIP,STXBP5,SV2C,SYN3,SYNPR,TPRG1L,VAMP7
GO Cellular Component	GO:0005747	mitochondrial respiratory chain complex I	159	2.018239e-1	1.000000e+0	1.000000e+0	1.430456e+0	5.592623e+0	8	2.990707e-3	4.278075e-3	652	8.138530e-1	1.000000e+0	1.000000e+0	6.998830e-1	4.286431e+0	3	51	1.924310e-3	5.882353e-2	THE1D-int,THE1D-int,THE1D-int,THE1D-int,THE1D-int,THE1D-int,THE1D-int,THE1D-int	NDUFA4,SNCA,TMEM261
GO Cellular Component	GO:0036477	somatodendritic compartment	160	2.060523e-1	1.000000e+0	1.000000e+0	1.062781e+0	1.693670e+2	180	9.057057e-2	9.625668e-2	12	1.113136e-4	1.853371e-1	1.544476e-2	1.491587e+0	5.765669e+1	86	686	5.516357e-2	1.253644e-1	THE1D-int,THE1D-int,THE1D-int,THE1D-int,THE1D-int,THE1D-int,THE1D-int,THE1D-int,THE1D-int,THE1D-int,THE1D-int,THE1D-int,THE1D-int,THE1D-int,THE1D-int,THE1D-int,THE1D-int,THE1D-int,THE1D-int,THE1D-int,THE1D-int,THE1D-int,THE1D-int,THE1D-int,THE1D-int,THE1D-int,THE1D-int,THE1D-int,THE1D-int,THE1D-int,THE1D-int,THE1D-int,THE1D-int,THE1D-int,THE1D-int,THE1D-int,THE1D-int,THE1D-int,THE1D-int,THE1D-int…	ADAM21,ALCAM,ANKS1B,APOB,APP,ASAP1,ATP2B1,BRINP3,CCK,CHL1,CNIH3,CNKSR2,CNTNAP2,COBL,CTNND2,CYFIP1,DAB1,DLG3,DNM3,DTNBP1,ELOVL5,EPHA4,EPHA5,EPHA7,FGF13,FMR1,GABARAPL1,GLRA1,GPHN,GPM6A,GRIA1,GRIA2,GRID2,GRIK2,GRIP1,GRM1,GRM3,GRM7,HCN1,IFT57,IL1RAPL1,IL6ST,ITGA1,KCNB2,KCNC2,KCND2,KCND3,KCNJ2,KCNN2,KLHL1,LAMA2,MAGEE1,MAGI2,MAP2,MME,MTMR2,NDN,NLGN1,NLGN4X,NRSN1,NRXN1,OPA1,OPRM1,PDE10A,PDE4B,PTBP2,PTPR…
GO Cellular Component	GO:0061673	mitotic spindle astral microtubule	161	2.071835e-1	1.000000e+0	1.000000e+0	4.307577e+0	2.321491e-1	1	1.241439e-4	5.347594e-4	217	2.315561e-1	1.000000e+0	1.000000e+0	3.966004e+0	2.521430e-1	1	3	6.414368e-4	3.333333e-1	THE1D-int	DYNLT3
GO Cellular Component	GO:1990590	ATF1-ATF4 transcription factor complex	162	2.098271e-1	1.000000e+0	1.000000e+0	4.246489e+0	2.354886e-1	1	1.259298e-4	5.347594e-4	150	1.610355e-1	1.000000e+0	1.000000e+0	5.949006e+0	1.680953e-1	1	2	6.414368e-4	5.000000e-1	THE1D-int	ATF1
GO Cellular Component	GO:0000796	condensin complex	163	2.104657e-1	1.000000e+0	1.000000e+0	1.903302e+0	1.576208e+0	3	8.428919e-4	1.604278e-3	129	1.116532e-1	1.000000e+0	1.000000e+0	3.399432e+0	5.883336e-1	2	7	1.282874e-3	2.857143e-1	THE1D-int,THE1D-int,THE1D-int	NCAPH,SMC2
GO Cellular Component	GO:0070971	endoplasmic reticulum exit site	164	2.139546e-1	1.000000e+0	1.000000e+0	1.577247e+0	3.170080e+0	5	1.695230e-3	2.673797e-3	124	8.973521e-2	1.000000e+0	1.000000e+0	2.745695e+0	1.092620e+0	3	13	1.924310e-3	2.307692e-1	THE1D-int,THE1D-int,THE1D-int,THE1D-int,THE1D-int	APOB,SEC23A,TMED5
GO Cellular Component	GO:0000308	cytoplasmic cyclin-dependent protein kinase holoenzyme complex	165	2.155503e-1	1.000000e+0	1.000000e+0	2.306118e+0	8.672585e-1	2	4.637746e-4	1.069519e-3	150	1.610355e-1	1.000000e+0	1.000000e+0	5.949006e+0	1.680953e-1	1	2	6.414368e-4	5.000000e-1	THE1D-int,THE1D-int	CDK14
GO Cellular Component	GO:0031093	platelet alpha granule lumen	166	2.157151e-1	1.000000e+0	1.000000e+0	1.263721e+0	1.186971e+1	15	6.347440e-3	8.021390e-3	199	1.987505e-1	1.000000e+0	1.000000e+0	1.420658e+0	5.631193e+0	8	67	5.131495e-3	1.194030e-1	THE1D-int,THE1D-int,THE1D-int,THE1D-int,THE1D-int,THE1D-int,THE1D-int,THE1D-int,THE1D-int,THE1D-int,THE1D-int,THE1D-int,THE1D-int,THE1D-int,THE1D-int	APOOL,APP,F13A1,F8,HGF,MMRN1,TGFB2,VEGFC
GO Cellular Component	GO:0031463	Cul3-RING ubiquitin ligase complex	167	2.168878e-1	1.000000e+0	1.000000e+0	1.233470e+0	1.459298e+1	18	7.803732e-3	9.625668e-3	451	5.420331e-1	1.000000e+0	1.000000e+0	1.019830e+0	5.883336e+0	6	70	3.848621e-3	8.571429e-2	THE1D-int,THE1D-int,THE1D-int,THE1D-int,THE1D-int,THE1D-int,THE1D-int,THE1D-int,THE1D-int,THE1D-int,THE1D-int,THE1D-int,THE1D-int,THE1D-int,THE1D-int,THE1D-int,THE1D-int,THE1D-int	KBTBD2,KBTBD8,KLHL1,KLHL32,KLHL4,SPOPL
GO Cellular Component	GO:0097381	photoreceptor disc membrane	168	2.187962e-1	1.000000e+0	1.000000e+0	1.674689e+0	2.388504e+0	4	1.277275e-3	2.139037e-3	496	5.871987e-1	1.000000e+0	1.000000e+0	1.034610e+0	1.933096e+0	2	23	1.282874e-3	8.695652e-2	THE1D-int,THE1D-int,THE1D-int,THE1D-int	ABCA4,GUCY2F
GO Cellular Component	GO:0044233	ER-mitochondrion membrane contact site	169	2.194462e-1	1.000000e+0	1.000000e+0	1.672506e+0	2.391620e+0	4	1.278941e-3	2.139037e-3	70	4.541446e-2	1.000000e+0	1.000000e+0	3.569403e+0	8.404766e-1	3	10	1.924310e-3	3.000000e-1	THE1D-int,THE1D-int,THE1D-int,THE1D-int	ATG14,RAB32,RAB38
GO Cellular Component	GO:0000151	ubiquitin ligase complex	170	2.198674e-1	1.000000e+0	1.000000e+0	1.117462e+0	4.921866e+1	55	2.632014e-2	2.941176e-2	383	4.367604e-1	1.000000e+0	1.000000e+0	1.045096e+0	2.487811e+1	26	296	1.667736e-2	8.783784e-2	THE1D-int,THE1D-int,THE1D-int,THE1D-int,THE1D-int,THE1D-int,THE1D-int,THE1D-int,THE1D-int,THE1D-int,THE1D-int,THE1D-int,THE1D-int,THE1D-int,THE1D-int,THE1D-int,THE1D-int,THE1D-int,THE1D-int,THE1D-int,THE1D-int,THE1D-int,THE1D-int,THE1D-int,THE1D-int,THE1D-int,THE1D-int,THE1D-int,THE1D-int,THE1D-int,THE1D-int,THE1D-int,THE1D-int,THE1D-int,THE1D-int,THE1D-int,THE1D-int,THE1D-int,THE1D-int,THE1D-int…	BTBD11,BTBD9,CKS2,DCAF6,FBXL7,FBXO10,FBXO25,FBXO39,FBXO4,GPR37,KBTBD2,KBTBD8,KLHL1,KLHL32,KLHL4,LMO7,MED10,MED30,PARK2,RNF144A,RNF19A,RNF217,SEL1L,SPOPL,UBE2U,UBE3D
GO Cellular Component	GO:0000799	nuclear condensin complex	171	2.211026e-1	1.000000e+0	1.000000e+0	4.002253e+0	2.498593e-1	1	1.336146e-4	5.347594e-4	217	2.315561e-1	1.000000e+0	1.000000e+0	3.966004e+0	2.521430e-1	1	3	6.414368e-4	3.333333e-1	THE1D-int	NCAPH
GO Cellular Component	GO:1990723	cytoplasmic periphery of the nuclear pore complex	172	2.214106e-1	1.000000e+0	1.000000e+0	3.995929e+0	2.502547e-1	1	1.338260e-4	5.347594e-4	150	1.610355e-1	1.000000e+0	1.000000e+0	5.949006e+0	1.680953e-1	1	2	6.414368e-4	5.000000e-1	THE1D-int	RANBP2
GO Cellular Component	GO:0033116	endoplasmic reticulum-Golgi intermediate compartment membrane	173	2.243524e-1	1.000000e+0	1.000000e+0	1.310899e+0	8.391189e+0	11	4.487267e-3	5.882353e-3	197	1.878272e-1	1.000000e+0	1.000000e+0	1.442183e+0	5.547145e+0	8	66	5.131495e-3	1.212121e-1	THE1D-int,THE1D-int,THE1D-int,THE1D-int,THE1D-int,THE1D-int,THE1D-int,THE1D-int,THE1D-int,THE1D-int,THE1D-int	CNIH1,CNIH3,F8,GRIA1,NAT8,TMED3,TMED5,VMA21
GO Cellular Component	GO:0031166	integral component of vacuolar membrane	174	2.268162e-1	1.000000e+0	1.000000e+0	3.887711e+0	2.572207e-1	1	1.375512e-4	5.347594e-4	217	2.315561e-1	1.000000e+0	1.000000e+0	3.966004e+0	2.521430e-1	1	3	6.414368e-4	3.333333e-1	THE1D-int	LAMP2
GO Cellular Component	GO:0060076	excitatory synapse	175	2.319660e-1	1.000000e+0	1.000000e+0	1.255950e+0	1.114694e+1	14	5.960933e-3	7.486631e-3	36	5.789858e-3	1.000000e+0	2.677809e-1	3.084670e+0	2.269287e+0	7	27	4.490058e-3	2.592593e-1	THE1D-int,THE1D-int,THE1D-int,THE1D-int,THE1D-int,THE1D-int,THE1D-int,THE1D-int,THE1D-int,THE1D-int,THE1D-int,THE1D-int,THE1D-int,THE1D-int	CYFIP1,GRIA2,NETO1,NLGN1,NLGN4X,PDE4B,SYNDIG1
GO Cellular Component	GO:0048788	cytoskeleton of presynaptic active zone	176	2.322868e-1	1.000000e+0	1.000000e+0	2.190470e+0	9.130460e-1	2	4.882599e-4	1.069519e-3	150	1.610355e-1	1.000000e+0	1.000000e+0	5.949006e+0	1.680953e-1	1	2	6.414368e-4	5.000000e-1	THE1D-int,THE1D-int	PCLO
GO Cellular Component	GO:0031262	Ndc80 complex	177	2.333624e-1	1.000000e+0	1.000000e+0	2.183453e+0	9.159804e-1	2	4.898291e-4	1.069519e-3	279	2.961524e-1	1.000000e+0	1.000000e+0	2.974503e+0	3.361906e-1	1	4	6.414368e-4	2.500000e-1	THE1D-int,THE1D-int	NUF2
GO Cellular Component	GO:0000775	chromosome, centromeric region	178	2.369883e-1	1.000000e+0	1.000000e+0	1.139510e+0	3.159254e+1	36	1.689441e-2	1.925134e-2	534	6.467768e-1	1.000000e+0	1.000000e+0	9.343988e-1	1.605310e+1	15	191	9.621552e-3	7.853403e-2	THE1D-int,THE1D-int,THE1D-int,THE1D-int,THE1D-int,THE1D-int,THE1D-int,THE1D-int,THE1D-int,THE1D-int,THE1D-int,THE1D-int,THE1D-int,THE1D-int,THE1D-int,THE1D-int,THE1D-int,THE1D-int,THE1D-int,THE1D-int,THE1D-int,THE1D-int,THE1D-int,THE1D-int,THE1D-int,THE1D-int,THE1D-int,THE1D-int,THE1D-int,THE1D-int,THE1D-int,THE1D-int,THE1D-int,THE1D-int,THE1D-int,THE1D-int	CENPC,CENPE,CENPW,DYNLT3,FMR1,KDM4C,KIF2B,MAD2L1,MIS18BP1,NUF2,PKHD1,PPP1R12A,PPP2R5C,TRAPPC12,ZWINT
GO Cellular Component	GO:0070419	nonhomologous end joining complex	179	2.398092e-1	1.000000e+0	1.000000e+0	1.776317e+0	1.688888e+0	3	9.031484e-4	1.604278e-3	454	5.462898e-1	1.000000e+0	1.000000e+0	1.322001e+0	7.564289e-1	1	9	6.414368e-4	1.111111e-1	THE1D-int,THE1D-int,THE1D-int	XRCC6BP1
GO Cellular Component	GO:0016281	eukaryotic translation initiation factor 4F complex	180	2.399611e-1	1.000000e+0	1.000000e+0	2.141403e+0	9.339670e-1	2	4.994476e-4	1.069519e-3	454	5.462898e-1	1.000000e+0	1.000000e+0	1.322001e+0	7.564289e-1	1	9	6.414368e-4	1.111111e-1	THE1D-int,THE1D-int	EIF4G2
GO Cellular Component	GO:0098793	presynapse	181	2.404174e-1	1.000000e+0	1.000000e+0	1.080564e+0	8.328987e+1	90	4.454004e-2	4.812834e-2	34	3.100174e-3	1.000000e+0	1.518173e-1	1.521053e+0	2.958478e+1	45	352	2.886466e-2	1.278409e-1	THE1D-int,THE1D-int,THE1D-int,THE1D-int,THE1D-int,THE1D-int,THE1D-int,THE1D-int,THE1D-int,THE1D-int,THE1D-int,THE1D-int,THE1D-int,THE1D-int,THE1D-int,THE1D-int,THE1D-int,THE1D-int,THE1D-int,THE1D-int,THE1D-int,THE1D-int,THE1D-int,THE1D-int,THE1D-int,THE1D-int,THE1D-int,THE1D-int,THE1D-int,THE1D-int,THE1D-int,THE1D-int,THE1D-int,THE1D-int,THE1D-int,THE1D-int,THE1D-int,THE1D-int,THE1D-int,THE1D-int…	APP,CADPS,CASK,CCK,CDH8,CDH9,CYFIP1,DTNBP1,EPHA4,FLRT3,FMR1,GRIA1,GRIK2,GRM1,GRM3,GRM7,GRM8,ICA1,KCNC2,KCTD12,KCTD8,MME,MTMR2,NLGN1,NRXN1,PARK2,PCLO,PDE4B,PPFIA2,RAB27B,ROR1,RPH3A,SEMA4C,SNAP23,SNCA,SNCAIP,STXBP5,SV2C,SYN3,SYNDIG1,SYNPR,SYT13,TPRG1L,VAMP7,ZNF804A
GO Cellular Component	GO:0005900	oncostatin-M receptor complex	182	2.404355e-1	1.000000e+0	1.000000e+0	2.138445e+0	9.352591e-1	2	5.001385e-4	1.069519e-3	150	1.610355e-1	1.000000e+0	1.000000e+0	5.949006e+0	1.680953e-1	1	2	6.414368e-4	5.000000e-1	THE1D-int,THE1D-int	IL6ST
GO Cellular Component	GO:0033162	melanosome membrane	183	2.440199e-1	1.000000e+0	1.000000e+0	1.387914e+0	5.043541e+0	7	2.697081e-3	3.743316e-3	50	1.420988e-2	1.000000e+0	4.731890e-1	3.966004e+0	1.008572e+0	4	12	2.565747e-3	3.333333e-1	THE1D-int,THE1D-int,THE1D-int,THE1D-int,THE1D-int,THE1D-int,THE1D-int	DTNBP1,RAB32,RAB38,TYRP1
GO Cellular Component	GO:0098798	mitochondrial protein complex	184	2.474689e-1	1.000000e+0	1.000000e+0	1.184228e+0	1.773307e+1	21	9.482925e-3	1.122995e-2	389	4.590576e-1	1.000000e+0	1.000000e+0	1.054254e+0	1.327953e+1	14	158	8.980115e-3	8.860759e-2	THE1D-int,THE1D-int,THE1D-int,THE1D-int,THE1D-int,THE1D-int,THE1D-int,THE1D-int,THE1D-int,THE1D-int,THE1D-int,THE1D-int,THE1D-int,THE1D-int,THE1D-int,THE1D-int,THE1D-int,THE1D-int,THE1D-int,THE1D-int,THE1D-int	APOOL,ATP5G3,ATP5J,BCKDHB,CHCHD3,COX5B,COX7C,COX8C,NDUFA4,SNCA,SUCLG2,TMEM261,TOMM70A,UQCRFS1
GO Cellular Component	GO:0005777	peroxisome	185	2.476802e-1	1.000000e+0	1.000000e+0	1.174007e+0	1.959103e+1	23	1.047649e-2	1.229947e-2	211	2.106657e-1	1.000000e+0	1.000000e+0	1.271543e+0	1.101024e+1	14	131	8.980115e-3	1.068702e-1	THE1D-int,THE1D-int,THE1D-int,THE1D-int,THE1D-int,THE1D-int,THE1D-int,THE1D-int,THE1D-int,THE1D-int,THE1D-int,THE1D-int,THE1D-int,THE1D-int,THE1D-int,THE1D-int,THE1D-int,THE1D-int,THE1D-int,THE1D-int,THE1D-int,THE1D-int,THE1D-int	ABCD2,ACOX2,CROT,ECI2,FAR1,FAR2,HACL1,HAO1,NUDT12,PEX2,PEX7,PIK3C3,TMEM135,VIM
GO Cellular Component	GO:0098800	inner mitochondrial membrane protein complex	186	2.489010e-1	1.000000e+0	1.000000e+0	1.201469e+0	1.498166e+1	18	8.011581e-3	9.625668e-3	484	5.780457e-1	1.000000e+0	1.000000e+0	9.767024e-1	1.126239e+1	11	134	7.055805e-3	8.208955e-2	THE1D-int,THE1D-int,THE1D-int,THE1D-int,THE1D-int,THE1D-int,THE1D-int,THE1D-int,THE1D-int,THE1D-int,THE1D-int,THE1D-int,THE1D-int,THE1D-int,THE1D-int,THE1D-int,THE1D-int,THE1D-int	APOOL,ATP5G3,ATP5J,CHCHD3,COX5B,COX7C,COX8C,NDUFA4,SNCA,TMEM261,UQCRFS1
GO Cellular Component	GO:0044613	nuclear pore central transport channel	187	2.494539e-1	1.000000e+0	1.000000e+0	2.083760e+0	9.598033e-1	2	5.132638e-4	1.069519e-3	360	4.095202e-1	1.000000e+0	1.000000e+0	1.983002e+0	5.042859e-1	1	6	6.414368e-4	1.666667e-1	THE1D-int,THE1D-int	NUP35
GO Cellular Component	GO:1990716	axonemal central apparatus	188	2.538597e-1	1.000000e+0	1.000000e+0	1.722200e+0	1.741958e+0	3	9.315284e-4	1.604278e-3	217	2.315561e-1	1.000000e+0	1.000000e+0	3.966004e+0	2.521430e-1	1	3	6.414368e-4	3.333333e-1	THE1D-int,THE1D-int,THE1D-int	SPAG16
GO Cellular Component	GO:0034388	Pwp2p-containing subcomplex of 90S preribosome	189	2.577624e-1	1.000000e+0	1.000000e+0	2.035845e+0	9.823929e-1	2	5.253438e-4	1.069519e-3	360	4.095202e-1	1.000000e+0	1.000000e+0	1.983002e+0	5.042859e-1	1	6	6.414368e-4	1.666667e-1	THE1D-int,THE1D-int	UTP18
GO Cellular Component	GO:0044294	dendritic growth cone	190	2.591303e-1	1.000000e+0	1.000000e+0	1.702849e+0	1.761753e+0	3	9.421140e-4	1.604278e-3	79	5.947443e-2	1.000000e+0	1.000000e+0	4.759205e+0	4.202383e-1	2	5	1.282874e-3	4.000000e-1	THE1D-int,THE1D-int,THE1D-int	COBL,CYFIP1
GO Cellular Component	GO:0030175	filopodium	191	2.593099e-1	1.000000e+0	1.000000e+0	1.140191e+0	2.631138e+1	30	1.407026e-2	1.604278e-2	31	2.238622e-3	1.000000e+0	1.202357e-1	2.129118e+0	7.984527e+0	17	95	1.090443e-2	1.789474e-1	THE1D-int,THE1D-int,THE1D-int,THE1D-int,THE1D-int,THE1D-int,THE1D-int,THE1D-int,THE1D-int,THE1D-int,THE1D-int,THE1D-int,THE1D-int,THE1D-int,THE1D-int,THE1D-int,THE1D-int,THE1D-int,THE1D-int,THE1D-int,THE1D-int,THE1D-int,THE1D-int,THE1D-int,THE1D-int,THE1D-int,THE1D-int,THE1D-int,THE1D-int,THE1D-int	ABI1,APP,CXADR,CYFIP1,DMD,EPHA4,FGF13,FMR1,GPM6A,IQGAP2,KITLG,MSN,NLGN1,PODXL,TENM2,UTRN,VCAM1
GO Cellular Component	GO:0034363	intermediate-density lipoprotein particle	192	2.597628e-1	1.000000e+0	1.000000e+0	2.024641e+0	9.878297e-1	2	5.282512e-4	1.069519e-3	313	3.553219e-1	1.000000e+0	1.000000e+0	2.379602e+0	4.202383e-1	1	5	6.414368e-4	2.000000e-1	THE1D-int,THE1D-int	APOB
GO Cellular Component	GO:0005833	hemoglobin complex	193	2.695524e-1	1.000000e+0	1.000000e+0	3.183990e+0	3.140713e-1	1	1.679526e-4	5.347594e-4	537	6.513958e-1	1.000000e+0	1.000000e+0	9.915010e-1	1.008572e+0	1	12	6.414368e-4	8.333333e-2	THE1D-int	CYB5R3
GO Cellular Component	GO:0000438	core TFIIH complex portion of holo TFIIH complex	194	2.704528e-1	1.000000e+0	1.000000e+0	3.171537e+0	3.153046e-1	1	1.686121e-4	5.347594e-4	217	2.315561e-1	1.000000e+0	1.000000e+0	3.966004e+0	2.521430e-1	1	3	6.414368e-4	3.333333e-1	THE1D-int	GTF2H2
GO Cellular Component	GO:0005720	nuclear heterochromatin	195	2.723853e-1	1.000000e+0	1.000000e+0	1.337780e+0	5.232548e+0	7	2.798154e-3	3.743316e-3	304	3.192799e-1	1.000000e+0	1.000000e+0	1.399766e+0	2.857620e+0	4	34	2.565747e-3	1.176471e-1	THE1D-int,THE1D-int,THE1D-int,THE1D-int,THE1D-int,THE1D-int,THE1D-int	BEND3,CENPC,FOXC1,SATB1
GO Cellular Component	GO:0008287	protein serine/threonine phosphatase complex	196	2.819125e-1	1.000000e+0	1.000000e+0	1.235956e+0	8.899990e+0	11	4.759353e-3	5.882353e-3	331	3.608446e-1	1.000000e+0	1.000000e+0	1.265746e+0	3.950240e+0	5	47	3.207184e-3	1.063830e-1	THE1D-int,THE1D-int,THE1D-int,THE1D-int,THE1D-int,THE1D-int,THE1D-int,THE1D-int,THE1D-int,THE1D-int,THE1D-int	PPP1R12A,PPP2R2B,PPP2R2D,PPP2R5C,SMEK2
GO Cellular Component	GO:0005879	axonemal microtubule	197	2.827998e-1	1.000000e+0	1.000000e+0	1.621563e+0	1.850066e+0	3	9.893403e-4	1.604278e-3	360	4.095202e-1	1.000000e+0	1.000000e+0	1.983002e+0	5.042859e-1	1	6	6.414368e-4	1.666667e-1	THE1D-int,THE1D-int,THE1D-int	ARL6
GO Cellular Component	GO:0098985	asymmetric, glutamatergic, excitatory synapse	198	2.834239e-1	1.000000e+0	1.000000e+0	1.487569e+0	2.688950e+0	4	1.437941e-3	2.139037e-3	65	3.776698e-2	1.000000e+0	9.674157e-1	5.949006e+0	3.361906e-1	2	4	1.282874e-3	5.000000e-1	THE1D-int,THE1D-int,THE1D-int,THE1D-int	NLGN1,NLGN4X
GO Cellular Component	GO:0000276	mitochondrial proton-transporting ATP synthase complex, coupling factor F(o)	199	2.922726e-1	1.000000e+0	1.000000e+0	1.858310e+0	1.076247e+0	2	5.755330e-4	1.069519e-3	251	2.349861e-1	1.000000e+0	1.000000e+0	2.163275e+0	9.245242e-1	2	11	1.282874e-3	1.818182e-1	THE1D-int,THE1D-int	ATP5G3,ATP5J
GO Cellular Component	GO:0098839	postsynaptic density membrane	200	2.924521e-1	1.000000e+0	1.000000e+0	1.390980e+0	3.594587e+0	5	1.922239e-3	2.673797e-3	140	1.408530e-1	1.000000e+0	1.000000e+0	2.974503e+0	6.723813e-1	2	8	1.282874e-3	2.500000e-1	THE1D-int,THE1D-int,THE1D-int,THE1D-int,THE1D-int	GRIA1,NETO1
GO Cellular Component	GO:0032541	cortical endoplasmic reticulum	201	2.950846e-1	1.000000e+0	1.000000e+0	1.845169e+0	1.083911e+0	2	5.796318e-4	1.069519e-3	360	4.095202e-1	1.000000e+0	1.000000e+0	1.983002e+0	5.042859e-1	1	6	6.414368e-4	1.666667e-1	THE1D-int,THE1D-int	ASPH
GO Cellular Component	GO:1902562	H4 histone acetyltransferase complex	202	2.969435e-1	1.000000e+0	1.000000e+0	1.298227e+0	5.391969e+0	7	2.883406e-3	3.743316e-3	502	5.927841e-1	1.000000e+0	1.000000e+0	9.915010e-1	3.025716e+0	3	36	1.924310e-3	8.333333e-2	THE1D-int,THE1D-int,THE1D-int,THE1D-int,THE1D-int,THE1D-int,THE1D-int	DR1,EPC1,MAP3K7
GO Cellular Component	GO:0032433	filopodium tip	203	2.977495e-1	1.000000e+0	1.000000e+0	1.331978e+0	4.504578e+0	6	2.408865e-3	3.208556e-3	136	1.261993e-1	1.000000e+0	1.000000e+0	2.379602e+0	1.260715e+0	3	15	1.924310e-3	2.000000e-1	THE1D-int,THE1D-int,THE1D-int,THE1D-int,THE1D-int,THE1D-int	CYFIP1,FMR1,NLGN1
GO Cellular Component	GO:0000815	ESCRT III complex	204	3.008559e-1	1.000000e+0	1.000000e+0	1.818749e+0	1.099657e+0	2	5.880520e-4	1.069519e-3	537	6.513958e-1	1.000000e+0	1.000000e+0	9.915010e-1	1.008572e+0	1	12	6.414368e-4	8.333333e-2	THE1D-int,THE1D-int	CHMP2B
GO Cellular Component	GO:0060987	lipid tube	205	3.009725e-1	1.000000e+0	1.000000e+0	2.793055e+0	3.580309e-1	1	1.914604e-4	5.347594e-4	97	8.404766e-2	1.000000e+0	1.000000e+0	1.189801e+1	8.404766e-2	1	1	6.414368e-4	1.000000e+0	THE1D-int	BIN1
GO Cellular Component	GO:0035363	histone locus body	206	3.026961e-1	1.000000e+0	1.000000e+0	1.810475e+0	1.104682e+0	2	5.907392e-4	1.069519e-3	279	2.961524e-1	1.000000e+0	1.000000e+0	2.974503e+0	3.361906e-1	1	4	6.414368e-4	2.500000e-1	THE1D-int,THE1D-int	KIAA0947
GO Cellular Component	GO:0097224	sperm connecting piece	207	3.029787e-1	1.000000e+0	1.000000e+0	2.770816e+0	3.609045e-1	1	1.929971e-4	5.347594e-4	97	8.404766e-2	1.000000e+0	1.000000e+0	1.189801e+1	8.404766e-2	1	1	6.414368e-4	1.000000e+0	THE1D-int	SPATA6
GO Cellular Component	GO:0099634	postsynaptic specialization membrane	208	3.039326e-1	1.000000e+0	1.000000e+0	1.368206e+0	3.654420e+0	5	1.954235e-3	2.673797e-3	185	1.714219e-1	1.000000e+0	1.000000e+0	2.644003e+0	7.564289e-1	2	9	1.282874e-3	2.222222e-1	THE1D-int,THE1D-int,THE1D-int,THE1D-int,THE1D-int	GRIA1,NETO1
GO Cellular Component	GO:0005832	chaperonin-containing T-complex	209	3.049730e-1	1.000000e+0	1.000000e+0	1.800337e+0	1.110903e+0	2	5.940659e-4	1.069519e-3	512	6.193872e-1	1.000000e+0	1.000000e+0	1.081637e+0	9.245242e-1	1	11	6.414368e-4	9.090909e-2	THE1D-int,THE1D-int	CCT8L2
GO Cellular Component	GO:0005892	acetylcholine-gated channel complex	210	3.081297e-1	1.000000e+0	1.000000e+0	1.428341e+0	2.800452e+0	4	1.497568e-3	2.139037e-3	379	4.245310e-1	1.000000e+0	1.000000e+0	1.399766e+0	1.428810e+0	2	17	1.282874e-3	1.176471e-1	THE1D-int,THE1D-int,THE1D-int,THE1D-int	CHRNA7,STXBP5
GO Cellular Component	GO:0044456	synapse part	211	3.083526e-1	1.000000e+0	1.000000e+0	1.037073e+0	1.851363e+2	192	9.900339e-2	1.026738e-1	5	2.772889e-7	4.616860e-4	9.233720e-5	1.670494e+0	5.866526e+1	98	698	6.286081e-2	1.404011e-1	THE1D-int,THE1D-int,THE1D-int,THE1D-int,THE1D-int,THE1D-int,THE1D-int,THE1D-int,THE1D-int,THE1D-int,THE1D-int,THE1D-int,THE1D-int,THE1D-int,THE1D-int,THE1D-int,THE1D-int,THE1D-int,THE1D-int,THE1D-int,THE1D-int,THE1D-int,THE1D-int,THE1D-int,THE1D-int,THE1D-int,THE1D-int,THE1D-int,THE1D-int,THE1D-int,THE1D-int,THE1D-int,THE1D-int,THE1D-int,THE1D-int,THE1D-int,THE1D-int,THE1D-int,THE1D-int,THE1D-int…	ABI1,ANK2,ANKS1B,APP,ASAP1,ATP2B1,BAI3,BCL11A,CADPS,CASK,CCK,CDH8,CDH9,CHRNA7,CNIH3,CNKSR2,CYFIP1,DAB1,DLG3,DLGAP1,DMD,DNM3,DTNBP1,EPB41L3,EPHA4,EPHA7,FLRT3,FMR1,GABRA3,GABRG2,GABRQ,GLRA1,GPHN,GPM6A,GRIA1,GRIA2,GRIA3,GRID2,GRIK1,GRIK2,GRIN2B,GRIP1,GRM1,GRM3,GRM7,GRM8,GSK3B,ICA1,IL1RAPL1,KCNC2,KCND2,KCNJ2,KCNN2,KCTD12,KCTD8,LAMA2,LRRC4C,LRRC7,LRRTM4,MAGEE1,MAGI2,MAP2,MEF2C,MME,MTMR2,MUSK,NETO1,NLG…
GO Cellular Component	GO:0098843	postsynaptic endocytic zone	212	3.116980e-1	1.000000e+0	1.000000e+0	1.771008e+0	1.129300e+0	2	6.039039e-4	1.069519e-3	39	7.059858e-3	1.000000e+0	3.014016e-1	1.189801e+1	1.680953e-1	2	2	1.282874e-3	1.000000e+0	THE1D-int,THE1D-int	DNM3,GRIA2
GO Cellular Component	GO:0044455	mitochondrial membrane part	213	3.130198e-1	1.000000e+0	1.000000e+0	1.116337e+0	2.329046e+1	26	1.245479e-2	1.390374e-2	495	5.847895e-1	1.000000e+0	1.000000e+0	9.724336e-1	1.748191e+1	17	208	1.090443e-2	8.173077e-2	THE1D-int,THE1D-int,THE1D-int,THE1D-int,THE1D-int,THE1D-int,THE1D-int,THE1D-int,THE1D-int,THE1D-int,THE1D-int,THE1D-int,THE1D-int,THE1D-int,THE1D-int,THE1D-int,THE1D-int,THE1D-int,THE1D-int,THE1D-int,THE1D-int,THE1D-int,THE1D-int,THE1D-int,THE1D-int,THE1D-int	APOOL,ATP5G3,ATP5J,CHCHD3,COX18,COX5B,COX7C,COX8C,GDAP1,NDUFA4,NNT,OPA1,OXA1L,SNCA,TMEM261,TOMM70A,UQCRFS1
GO Cellular Component	GO:0045263	proton-transporting ATP synthase complex, coupling factor F(o)	214	3.131871e-1	1.000000e+0	1.000000e+0	1.764635e+0	1.133379e+0	2	6.060851e-4	1.069519e-3	296	2.995757e-1	1.000000e+0	1.000000e+0	1.830463e+0	1.092620e+0	2	13	1.282874e-3	1.538462e-1	THE1D-int,THE1D-int	ATP5G3,ATP5J
GO Cellular Component	GO:0030018	Z disc	215	3.137280e-1	1.000000e+0	1.000000e+0	1.100365e+0	2.999005e+1	33	1.603746e-2	1.764706e-2	90	7.380671e-2	1.000000e+0	1.000000e+0	1.499749e+0	1.000167e+1	15	119	9.621552e-3	1.260504e-1	THE1D-int,THE1D-int,THE1D-int,THE1D-int,THE1D-int,THE1D-int,THE1D-int,THE1D-int,THE1D-int,THE1D-int,THE1D-int,THE1D-int,THE1D-int,THE1D-int,THE1D-int,THE1D-int,THE1D-int,THE1D-int,THE1D-int,THE1D-int,THE1D-int,THE1D-int,THE1D-int,THE1D-int,THE1D-int,THE1D-int,THE1D-int,THE1D-int,THE1D-int,THE1D-int,THE1D-int,THE1D-int,THE1D-int	ANK2,BIN1,CTNNB1,DMD,DST,FHOD3,FRG1,JPH2,KCNN2,NEBL,PDE4B,PPP1R12A,SLC8A1,SMN2,XIRP2
GO Cellular Component	GO:0043034	costamere	216	3.151043e-1	1.000000e+0	1.000000e+0	1.302792e+0	4.605493e+0	6	2.462830e-3	3.208556e-3	212	2.108975e-1	1.000000e+0	1.000000e+0	1.878633e+0	1.596905e+0	3	19	1.924310e-3	1.578947e-1	THE1D-int,THE1D-int,THE1D-int,THE1D-int,THE1D-int,THE1D-int	ANK2,DMD,SYNM
GO Cellular Component	GO:0000126	transcription factor TFIIIB complex	217	3.193707e-1	1.000000e+0	1.000000e+0	2.599443e+0	3.846979e-1	1	2.057208e-4	5.347594e-4	150	1.610355e-1	1.000000e+0	1.000000e+0	5.949006e+0	1.680953e-1	1	2	6.414368e-4	5.000000e-1	THE1D-int	BDP1
[truncated: 2,293 more rows]
