# Supplementary material for: Genome-wide bioinformatic analyses predict key host and viral factors in SARS-CoV-2 pathogenesis
Source: Commun Biol. 2021 May 17;4:590. doi: 10.1038/s42003-021-02095-0 (PMC8128904; doi:10.1038/s42003-021-02095-0)
Supplement: Supplementary file 12 — Supplementary Data 10 [file 42003_2021_2095_MOESM12_ESM.zip › GREAT_Analysis_TE/GREATperFamily_Analysis_PABL_A.tsv]

# GREAT version 4.0.4	Species assembly: hg19	Association rule: Basal+extension: 5000 bp upstream, 1000 bp downstream, 1000000 bp max extension, curated regulatory domains included
# Ontology summary statistics are provided in the footer.
#
# Ontology	ID	Desc	BinomRank	BinomP	BinomBonfP	BinomFdrQ	RegionFoldEnrich	ExpRegions	ObsRegions	GenomeFrac	SetCov	HyperRank	HyperP	HyperBonfP	HyperFdrQ	GeneFoldEnrich	ExpGenes	ObsGenes	TotalGenes	GeneSetCov	TermCov	Regions	Genes
Ensembl Genes	18986	HIATL1	1	4.970532e-13	9.219840e-9	9.219840e-9	1.169748e+2	5.984196e-2	7	1.161980e-4	1.359223e-2	1	3.326325e-2	1.000000e+0	1.000000e+0	3.006321e+1	3.326325e-2	1	1	1.620746e-3	1.000000e+0	PABL_A,PABL_A,PABL_A,PABL_A,PABL_A,PABL_A,PABL_A	HIATL1
Ensembl Genes	6863	FAM195A	2	1.876990e-9	3.481629e-5	1.740814e-5	1.335046e+3	2.247113e-3	3	4.363326e-6	5.825243e-3	1	3.326325e-2	1.000000e+0	1.000000e+0	3.006321e+1	3.326325e-2	1	1	1.620746e-3	1.000000e+0	PABL_A,PABL_A,PABL_A	FAM195A
Ensembl Genes	19461	ARSD	3	1.344768e-8	2.494410e-4	8.314701e-5	1.665361e+2	2.401882e-2	4	4.663849e-5	7.766990e-3	1	3.326325e-2	1.000000e+0	1.000000e+0	3.006321e+1	3.326325e-2	1	1	1.620746e-3	1.000000e+0	PABL_A,PABL_A,PABL_A,PABL_A	ARSD
Ensembl Genes	7040	ATF7IP2	4	1.347100e-8	2.498736e-4	6.246839e-5	7.087770e+1	7.054405e-2	5	1.369787e-4	9.708738e-3	1	3.326325e-2	1.000000e+0	1.000000e+0	3.006321e+1	3.326325e-2	1	1	1.620746e-3	1.000000e+0	PABL_A,PABL_A,PABL_A,PABL_A,PABL_A	ATF7IP2
Ensembl Genes	5608	NDRG2	5	2.514587e-8	4.664307e-4	9.328615e-5	5.616867e+2	5.341056e-3	3	1.037098e-5	5.825243e-3	1	3.326325e-2	1.000000e+0	1.000000e+0	3.006321e+1	3.326325e-2	1	1	1.620746e-3	1.000000e+0	PABL_A,PABL_A,PABL_A	NDRG2
Ensembl Genes	5607	SLC39A2	6	3.451844e-8	6.402825e-4	1.067138e-4	5.053222e+2	5.936806e-3	3	1.152778e-5	5.825243e-3	1	3.326325e-2	1.000000e+0	1.000000e+0	3.006321e+1	3.326325e-2	1	1	1.620746e-3	1.000000e+0	PABL_A,PABL_A,PABL_A	SLC39A2
Ensembl Genes	11351	BIN1	7	7.022496e-8	1.302603e-3	1.860861e-4	5.070886e+1	9.860210e-2	5	1.914604e-4	9.708738e-3	1	3.326325e-2	1.000000e+0	1.000000e+0	3.006321e+1	3.326325e-2	1	1	1.620746e-3	1.000000e+0	PABL_A,PABL_A,PABL_A,PABL_A,PABL_A	BIN1
Ensembl Genes	14159	MRPL47	8	9.209617e-8	1.708292e-3	2.135365e-4	3.641301e+2	8.238814e-3	3	1.599770e-5	5.825243e-3	1	3.326325e-2	1.000000e+0	1.000000e+0	3.006321e+1	3.326325e-2	1	1	1.620746e-3	1.000000e+0	PABL_A,PABL_A,PABL_A	MRPL47
Ensembl Genes	14160	NDUFB5	9	1.065088e-7	1.975632e-3	2.195146e-4	3.468681e+2	8.648820e-3	3	1.679383e-5	5.825243e-3	1	3.326325e-2	1.000000e+0	1.000000e+0	3.006321e+1	3.326325e-2	1	1	1.620746e-3	1.000000e+0	PABL_A,PABL_A,PABL_A	NDUFB5
Ensembl Genes	18987	FBP2	10	2.012553e-7	3.733085e-3	3.733085e-4	8.427818e+1	4.746187e-2	4	9.215897e-5	7.766990e-3	1	3.326325e-2	1.000000e+0	1.000000e+0	3.006321e+1	3.326325e-2	1	1	1.620746e-3	1.000000e+0	PABL_A,PABL_A,PABL_A,PABL_A	FBP2
Ensembl Genes	19523	SYAP1	11	2.853408e-7	5.292786e-3	4.811624e-4	2.495404e+2	1.202210e-2	3	2.334388e-5	5.825243e-3	1	3.326325e-2	1.000000e+0	1.000000e+0	3.006321e+1	3.326325e-2	1	1	1.620746e-3	1.000000e+0	PABL_A,PABL_A,PABL_A	SYAP1
Ensembl Genes	19462	ARSE	12	2.913364e-7	5.403999e-3	4.503332e-4	2.478116e+2	1.210597e-2	3	2.350674e-5	5.825243e-3	1	3.326325e-2	1.000000e+0	1.000000e+0	3.006321e+1	3.326325e-2	1	1	1.620746e-3	1.000000e+0	PABL_A,PABL_A,PABL_A	ARSE
Ensembl Genes	19799	OTUD6A	13	3.799969e-7	7.048562e-3	5.421971e-4	2.267454e+2	1.323070e-2	3	2.569068e-5	5.825243e-3	1	3.326325e-2	1.000000e+0	1.000000e+0	3.006321e+1	3.326325e-2	1	1	1.620746e-3	1.000000e+0	PABL_A,PABL_A,PABL_A	OTUD6A
Ensembl Genes	9887	HPN	14	4.792140e-7	8.888940e-3	6.349243e-4	2.098168e+2	1.429819e-2	3	2.776348e-5	5.825243e-3	1	3.326325e-2	1.000000e+0	1.000000e+0	3.006321e+1	3.326325e-2	1	1	1.620746e-3	1.000000e+0	PABL_A,PABL_A,PABL_A	HPN
Ensembl Genes	9889	FXYD3	15	7.599629e-7	1.409655e-2	9.397701e-4	1.798161e+2	1.668371e-2	3	3.239556e-5	5.825243e-3	1	3.326325e-2	1.000000e+0	1.000000e+0	3.006321e+1	3.326325e-2	1	1	1.620746e-3	1.000000e+0	PABL_A,PABL_A,PABL_A	FXYD3
Ensembl Genes	19800	IGBP1	16	1.232703e-6	2.286541e-2	1.429088e-3	1.529291e+2	1.961693e-2	3	3.809112e-5	5.825243e-3	1	3.326325e-2	1.000000e+0	1.000000e+0	3.006321e+1	3.326325e-2	1	1	1.620746e-3	1.000000e+0	PABL_A,PABL_A,PABL_A	IGBP1
Ensembl Genes	18060	TNFRSF10B	17	1.238824e-6	2.297895e-2	1.351703e-3	1.526756e+2	1.964951e-2	3	3.815438e-5	5.825243e-3	1	3.326325e-2	1.000000e+0	1.000000e+0	3.006321e+1	3.326325e-2	1	1	1.620746e-3	1.000000e+0	PABL_A,PABL_A,PABL_A	TNFRSF10B
Ensembl Genes	667	CYP4X1	18	1.485546e-6	2.755539e-2	1.530855e-3	1.436629e+2	2.088222e-2	3	4.054800e-5	5.825243e-3	1	3.326325e-2	1.000000e+0	1.000000e+0	3.006321e+1	3.326325e-2	1	1	1.620746e-3	1.000000e+0	PABL_A,PABL_A,PABL_A	CYP4X1
Ensembl Genes	1392	ETV3	19	1.614670e-6	2.995051e-2	1.576343e-3	4.975056e+1	8.040111e-2	4	1.561187e-4	7.766990e-3	1	3.326325e-2	1.000000e+0	1.000000e+0	3.006321e+1	3.326325e-2	1	1	1.620746e-3	1.000000e+0	PABL_A,PABL_A,PABL_A,PABL_A	ETV3
Ensembl Genes	1393	FCRL5	20	1.716584e-6	3.184092e-2	1.592046e-3	4.898288e+1	8.166119e-2	4	1.585654e-4	7.766990e-3	1	3.326325e-2	1.000000e+0	1.000000e+0	3.006321e+1	3.326325e-2	1	1	1.620746e-3	1.000000e+0	PABL_A,PABL_A,PABL_A,PABL_A	FCRL5
Ensembl Genes	18059	RHOBTB2	21	2.348327e-6	4.355912e-2	2.074244e-3	1.232197e+2	2.434675e-2	3	4.727525e-5	5.825243e-3	1	3.326325e-2	1.000000e+0	1.000000e+0	3.006321e+1	3.326325e-2	1	1	1.620746e-3	1.000000e+0	PABL_A,PABL_A,PABL_A	RHOBTB2
Ensembl Genes	19524	TXLNG	22	3.086148e-6	5.724496e-2	2.602044e-3	1.124283e+2	2.668368e-2	3	5.181297e-5	5.825243e-3	1	3.326325e-2	1.000000e+0	1.000000e+0	3.006321e+1	3.326325e-2	1	1	1.620746e-3	1.000000e+0	PABL_A,PABL_A,PABL_A	TXLNG
Ensembl Genes	13089	SLC25A17	23	4.832870e-6	8.964491e-2	3.897605e-3	9.671162e+1	3.102006e-2	3	6.023312e-5	5.825243e-3	1	3.326325e-2	1.000000e+0	1.000000e+0	3.006321e+1	3.326325e-2	1	1	1.620746e-3	1.000000e+0	PABL_A,PABL_A,PABL_A	SLC25A17
Ensembl Genes	19460	GYG2	24	5.083471e-6	9.429330e-2	3.928888e-3	9.508302e+1	3.155137e-2	3	6.126481e-5	5.825243e-3	1	3.326325e-2	1.000000e+0	1.000000e+0	3.006321e+1	3.326325e-2	1	1	1.620746e-3	1.000000e+0	PABL_A,PABL_A,PABL_A	GYG2
Ensembl Genes	13088	MCHR1	25	5.205001e-6	9.654756e-2	3.861903e-3	9.433128e+1	3.180281e-2	3	6.175304e-5	5.825243e-3	1	3.326325e-2	1.000000e+0	1.000000e+0	3.006321e+1	3.326325e-2	1	1	1.620746e-3	1.000000e+0	PABL_A,PABL_A,PABL_A	MCHR1
Ensembl Genes	11352	CYP27C1	26	5.574936e-6	1.034095e-1	3.977288e-3	9.217985e+1	3.254507e-2	3	6.319431e-5	5.825243e-3	1	3.326325e-2	1.000000e+0	1.000000e+0	3.006321e+1	3.326325e-2	1	1	1.620746e-3	1.000000e+0	PABL_A,PABL_A,PABL_A	CYP27C1
Ensembl Genes	19994	ALG13	27	7.715646e-6	1.431175e-1	5.300649e-3	3.338803e+1	1.198034e-1	4	2.326280e-4	7.766990e-3	1	3.326325e-2	1.000000e+0	1.000000e+0	3.006321e+1	3.326325e-2	1	1	1.620746e-3	1.000000e+0	PABL_A,PABL_A,PABL_A,PABL_A	ALG13
Ensembl Genes	7085	KIAA0430	28	9.056994e-6	1.679982e-1	5.999935e-3	7.830083e+1	3.831377e-2	3	7.439567e-5	5.825243e-3	1	3.326325e-2	1.000000e+0	1.000000e+0	3.006321e+1	3.326325e-2	1	1	1.620746e-3	1.000000e+0	PABL_A,PABL_A,PABL_A	KIAA0430
Ensembl Genes	3040	OR10A2	29	1.005180e-5	1.864508e-1	6.429339e-3	4.449620e+2	4.494766e-3	2	8.727701e-6	3.883495e-3	1	3.326325e-2	1.000000e+0	1.000000e+0	3.006321e+1	3.326325e-2	1	1	1.620746e-3	1.000000e+0	PABL_A,PABL_A	OR10A2
Ensembl Genes	7084	C16orf45	30	1.317197e-5	2.443269e-1	8.144229e-3	6.902228e+1	4.346422e-2	3	8.439655e-5	5.825243e-3	1	3.326325e-2	1.000000e+0	1.000000e+0	3.006321e+1	3.326325e-2	1	1	1.620746e-3	1.000000e+0	PABL_A,PABL_A,PABL_A	C16orf45
Ensembl Genes	9315	DOHH	31	1.695368e-5	3.144738e-1	1.014432e-2	3.424673e+2	5.839974e-3	2	1.133976e-5	3.883495e-3	1	3.326325e-2	1.000000e+0	1.000000e+0	3.006321e+1	3.326325e-2	1	1	1.620746e-3	1.000000e+0	PABL_A,PABL_A	DOHH
Ensembl Genes	19612	GPR34	32	1.848544e-5	3.428864e-1	1.071520e-2	6.156912e+1	4.872573e-2	3	9.461306e-5	5.825243e-3	1	3.326325e-2	1.000000e+0	1.000000e+0	3.006321e+1	3.326325e-2	1	1	1.620746e-3	1.000000e+0	PABL_A,PABL_A,PABL_A	GPR34
Ensembl Genes	18984	ZNF169	33	2.132263e-5	3.955135e-1	1.198526e-2	5.867236e+1	5.113141e-2	3	9.928428e-5	5.825243e-3	1	3.326325e-2	1.000000e+0	1.000000e+0	3.006321e+1	3.326325e-2	1	1	1.620746e-3	1.000000e+0	PABL_A,PABL_A,PABL_A	ZNF169
Ensembl Genes	7041	EMP2	34	2.679869e-5	4.970889e-1	1.462026e-2	5.431262e+1	5.523578e-2	3	1.072539e-4	5.825243e-3	1	3.326325e-2	1.000000e+0	1.000000e+0	3.006321e+1	3.326325e-2	1	1	1.620746e-3	1.000000e+0	PABL_A,PABL_A,PABL_A	EMP2
Ensembl Genes	19610	NYX	35	3.938234e-5	7.305030e-1	2.087151e-2	4.768091e+1	6.291826e-2	3	1.221714e-4	5.825243e-3	1	3.326325e-2	1.000000e+0	1.000000e+0	3.006321e+1	3.326325e-2	1	1	1.620746e-3	1.000000e+0	PABL_A,PABL_A,PABL_A	NYX
Ensembl Genes	8577	COIL	36	4.695066e-5	8.708878e-1	2.419133e-2	2.055272e+2	9.731070e-3	2	1.889528e-5	3.883495e-3	1	3.326325e-2	1.000000e+0	1.000000e+0	3.006321e+1	3.326325e-2	1	1	1.620746e-3	1.000000e+0	PABL_A,PABL_A	COIL
Ensembl Genes	7881	TNFSF12-TNFSF13	37	5.939102e-5	1.000000e+0	2.977416e-2	1.826646e+2	1.094903e-2	2	2.126025e-5	3.883495e-3	1	3.326325e-2	1.000000e+0	1.000000e+0	3.006321e+1	3.326325e-2	1	1	1.620746e-3	1.000000e+0	PABL_A,PABL_A	TNFSF12-TNFSF13
Ensembl Genes	5616	TMEM253	38	5.996436e-5	1.000000e+0	2.927050e-2	1.817860e+2	1.100194e-2	2	2.136300e-5	3.883495e-3	1	3.326325e-2	1.000000e+0	1.000000e+0	3.006321e+1	3.326325e-2	1	1	1.620746e-3	1.000000e+0	PABL_A,PABL_A	TMEM253
Ensembl Genes	4550	AQP6	39	6.100090e-5	1.000000e+0	2.901297e-2	1.802293e+2	1.109698e-2	2	2.154753e-5	3.883495e-3	1	3.326325e-2	1.000000e+0	1.000000e+0	3.006321e+1	3.326325e-2	1	1	1.620746e-3	1.000000e+0	PABL_A,PABL_A	AQP6
Ensembl Genes	6222	OR4N4	40	6.253724e-5	1.000000e+0	2.900008e-2	4.076146e+1	7.359894e-2	3	1.429106e-4	5.825243e-3	1	3.326325e-2	1.000000e+0	1.000000e+0	3.006321e+1	3.326325e-2	1	1	1.620746e-3	1.000000e+0	PABL_A,PABL_A,PABL_A	OR4N4
Ensembl Genes	13222	TRNT1	41	6.435966e-5	1.000000e+0	2.911725e-2	1.754458e+2	1.139953e-2	2	2.213501e-5	3.883495e-3	1	3.326325e-2	1.000000e+0	1.000000e+0	3.006321e+1	3.326325e-2	1	1	1.620746e-3	1.000000e+0	PABL_A,PABL_A	TRNT1
Ensembl Genes	3039	OR10A5	42	6.529230e-5	1.000000e+0	2.883588e-2	1.741835e+2	1.148214e-2	2	2.229543e-5	3.883495e-3	1	3.326325e-2	1.000000e+0	1.000000e+0	3.006321e+1	3.326325e-2	1	1	1.620746e-3	1.000000e+0	PABL_A,PABL_A	OR10A5
Ensembl Genes	7880	POLR2A	43	6.721478e-5	1.000000e+0	2.899458e-2	1.716648e+2	1.165061e-2	2	2.262254e-5	3.883495e-3	1	3.326325e-2	1.000000e+0	1.000000e+0	3.006321e+1	3.326325e-2	1	1	1.620746e-3	1.000000e+0	PABL_A,PABL_A	POLR2A
Ensembl Genes	9802	ZNF101	44	7.467701e-5	1.000000e+0	3.148145e-2	1.628280e+2	1.228290e-2	2	2.385029e-5	3.883495e-3	1	3.326325e-2	1.000000e+0	1.000000e+0	3.006321e+1	3.326325e-2	1	1	1.620746e-3	1.000000e+0	PABL_A,PABL_A	ZNF101
Ensembl Genes	20292	USP9Y	45	7.520050e-5	1.000000e+0	3.099765e-2	1.854197e+1	2.157268e-1	4	4.188870e-4	7.766990e-3	1	3.326325e-2	1.000000e+0	1.000000e+0	3.006321e+1	3.326325e-2	1	1	1.620746e-3	1.000000e+0	PABL_A,PABL_A,PABL_A,PABL_A	USP9Y
Ensembl Genes	6225	TUBGCP5	46	8.522617e-5	1.000000e+0	3.436653e-2	3.669106e+1	8.176378e-2	3	1.587646e-4	5.825243e-3	1	3.326325e-2	1.000000e+0	1.000000e+0	3.006321e+1	3.326325e-2	1	1	1.620746e-3	1.000000e+0	PABL_A,PABL_A,PABL_A	TUBGCP5
Ensembl Genes	2617	CHUK	47	8.620774e-5	1.000000e+0	3.402271e-2	1.515016e+2	1.320118e-2	2	2.563336e-5	3.883495e-3	1	3.326325e-2	1.000000e+0	1.000000e+0	3.006321e+1	3.326325e-2	1	1	1.620746e-3	1.000000e+0	PABL_A,PABL_A	CHUK
Ensembl Genes	3401	OR10V1	48	9.271925e-5	1.000000e+0	3.583020e-2	1.460611e+2	1.369290e-2	2	2.658816e-5	3.883495e-3	1	3.326325e-2	1.000000e+0	1.000000e+0	3.006321e+1	3.326325e-2	1	1	1.620746e-3	1.000000e+0	PABL_A,PABL_A	OR10V1
Ensembl Genes	4619	SOAT2	49	9.559692e-5	1.000000e+0	3.618831e-2	1.438358e+2	1.390474e-2	2	2.699950e-5	3.883495e-3	1	3.326325e-2	1.000000e+0	1.000000e+0	3.006321e+1	3.326325e-2	1	1	1.620746e-3	1.000000e+0	PABL_A,PABL_A	SOAT2
Ensembl Genes	4551	RACGAP1	50	9.921700e-5	1.000000e+0	3.680752e-2	1.411751e+2	1.416680e-2	2	2.750835e-5	3.883495e-3	1	3.326325e-2	1.000000e+0	1.000000e+0	3.006321e+1	3.326325e-2	1	1	1.620746e-3	1.000000e+0	PABL_A,PABL_A	RACGAP1
Ensembl Genes	4620	CSAD	51	1.052469e-4	1.000000e+0	3.827892e-2	1.370520e+2	1.459301e-2	2	2.833593e-5	3.883495e-3	1	3.326325e-2	1.000000e+0	1.000000e+0	3.006321e+1	3.326325e-2	1	1	1.620746e-3	1.000000e+0	PABL_A,PABL_A	CSAD
Ensembl Genes	3402	STX3	52	1.324454e-4	1.000000e+0	4.724480e-2	1.220995e+2	1.638008e-2	2	3.180597e-5	3.883495e-3	1	3.326325e-2	1.000000e+0	1.000000e+0	3.006321e+1	3.326325e-2	1	1	1.620746e-3	1.000000e+0	PABL_A,PABL_A	STX3
Ensembl Genes	13481	NBEAL2	53	1.492019e-4	1.000000e+0	5.221785e-2	1.150005e+2	1.739123e-2	2	3.376938e-5	3.883495e-3	1	3.326325e-2	1.000000e+0	1.000000e+0	3.006321e+1	3.326325e-2	1	1	1.620746e-3	1.000000e+0	PABL_A,PABL_A	NBEAL2
Ensembl Genes	13052	DDX17	54	1.604036e-4	1.000000e+0	5.509864e-2	1.108886e+2	1.803612e-2	2	3.502159e-5	3.883495e-3	1	3.326325e-2	1.000000e+0	1.000000e+0	3.006321e+1	3.326325e-2	1	1	1.620746e-3	1.000000e+0	PABL_A,PABL_A	DDX17
Ensembl Genes	5056	NAA25	55	1.675580e-4	1.000000e+0	5.650970e-2	1.084810e+2	1.843641e-2	2	3.579885e-5	3.883495e-3	1	3.326325e-2	1.000000e+0	1.000000e+0	3.006321e+1	3.326325e-2	1	1	1.620746e-3	1.000000e+0	PABL_A,PABL_A	NAA25
Ensembl Genes	13478	PTH1R	56	1.801625e-4	1.000000e+0	5.967561e-2	1.045937e+2	1.912161e-2	2	3.712934e-5	3.883495e-3	1	3.326325e-2	1.000000e+0	1.000000e+0	3.006321e+1	3.326325e-2	1	1	1.620746e-3	1.000000e+0	PABL_A,PABL_A	PTH1R
Ensembl Genes	9844	PLEKHF1	57	1.897207e-4	1.000000e+0	6.173911e-2	1.019079e+2	1.962557e-2	2	3.810790e-5	3.883495e-3	1	3.326325e-2	1.000000e+0	1.000000e+0	3.006321e+1	3.326325e-2	1	1	1.620746e-3	1.000000e+0	PABL_A,PABL_A	PLEKHF1
Ensembl Genes	5423	UTP14C	58	1.986164e-4	1.000000e+0	6.351958e-2	9.958449e+1	2.008345e-2	2	3.899699e-5	3.883495e-3	1	3.326325e-2	1.000000e+0	1.000000e+0	3.006321e+1	3.326325e-2	1	1	1.620746e-3	1.000000e+0	PABL_A,PABL_A	UTP14C
Ensembl Genes	8578	SCPEP1	59	2.077384e-4	1.000000e+0	6.531084e-2	9.735870e+1	2.054259e-2	2	3.988853e-5	3.883495e-3	1	3.326325e-2	1.000000e+0	1.000000e+0	3.006321e+1	3.326325e-2	1	1	1.620746e-3	1.000000e+0	PABL_A,PABL_A	SCPEP1
Ensembl Genes	7043	NUBP1	60	2.213464e-4	1.000000e+0	6.842924e-2	9.429765e+1	2.120944e-2	2	4.118337e-5	3.883495e-3	1	3.326325e-2	1.000000e+0	1.000000e+0	3.006321e+1	3.326325e-2	1	1	1.620746e-3	1.000000e+0	PABL_A,PABL_A	NUBP1
Ensembl Genes	1085	REG4	61	2.355952e-4	1.000000e+0	7.164025e-2	9.138112e+1	2.188636e-2	2	4.249778e-5	3.883495e-3	1	3.326325e-2	1.000000e+0	1.000000e+0	3.006321e+1	3.326325e-2	1	1	1.620746e-3	1.000000e+0	PABL_A,PABL_A	REG4
Ensembl Genes	8685	PSMD12	62	2.408943e-4	1.000000e+0	7.207014e-2	9.036306e+1	2.213294e-2	2	4.297658e-5	3.883495e-3	1	3.326325e-2	1.000000e+0	1.000000e+0	3.006321e+1	3.326325e-2	1	1	1.620746e-3	1.000000e+0	PABL_A,PABL_A	PSMD12
Ensembl Genes	7044	TVP23A	63	2.582334e-4	1.000000e+0	7.603129e-2	8.725382e+1	2.292163e-2	2	4.450802e-5	3.883495e-3	1	3.326325e-2	1.000000e+0	1.000000e+0	3.006321e+1	3.326325e-2	1	1	1.620746e-3	1.000000e+0	PABL_A,PABL_A	TVP23A
Ensembl Genes	5424	NEK5	64	2.722648e-4	1.000000e+0	7.891000e-2	8.495830e+1	2.354096e-2	2	4.571060e-5	3.883495e-3	1	3.326325e-2	1.000000e+0	1.000000e+0	3.006321e+1	3.326325e-2	1	1	1.620746e-3	1.000000e+0	PABL_A,PABL_A	NEK5
Ensembl Genes	9314	C19orf77	65	2.787505e-4	1.000000e+0	7.954682e-2	8.395630e+1	2.382192e-2	2	4.625615e-5	3.883495e-3	1	3.326325e-2	1.000000e+0	1.000000e+0	3.006321e+1	3.326325e-2	1	1	1.620746e-3	1.000000e+0	PABL_A,PABL_A	C19orf77
Ensembl Genes	9843	POP4	66	2.795953e-4	1.000000e+0	7.857899e-2	8.382836e+1	2.385827e-2	2	4.632675e-5	3.883495e-3	1	3.326325e-2	1.000000e+0	1.000000e+0	3.006321e+1	3.326325e-2	1	1	1.620746e-3	1.000000e+0	PABL_A,PABL_A	POP4
Ensembl Genes	9693	AP1M1	67	2.831301e-4	1.000000e+0	7.838478e-2	8.329924e+1	2.400982e-2	2	4.662101e-5	3.883495e-3	1	3.326325e-2	1.000000e+0	1.000000e+0	3.006321e+1	3.326325e-2	1	1	1.620746e-3	1.000000e+0	PABL_A,PABL_A	AP1M1
Ensembl Genes	13053	DMC1	68	3.129814e-4	1.000000e+0	8.537488e-2	7.919463e+1	2.525424e-2	2	4.903736e-5	3.883495e-3	1	3.326325e-2	1.000000e+0	1.000000e+0	3.006321e+1	3.326325e-2	1	1	1.620746e-3	1.000000e+0	PABL_A,PABL_A	DMC1
Ensembl Genes	2616	ERLIN1	69	3.193345e-4	1.000000e+0	8.584544e-2	7.839621e+1	2.551144e-2	2	4.953677e-5	3.883495e-3	1	3.326325e-2	1.000000e+0	1.000000e+0	3.006321e+1	3.326325e-2	1	1	1.620746e-3	1.000000e+0	PABL_A,PABL_A	ERLIN1
Ensembl Genes	1135	NBPF16	70	3.514035e-4	1.000000e+0	9.311691e-2	2.259462e+1	1.327750e-1	3	2.578154e-4	5.825243e-3	1	3.326325e-2	1.000000e+0	1.000000e+0	3.006321e+1	3.326325e-2	1	1	1.620746e-3	1.000000e+0	PABL_A,PABL_A,PABL_A	NBPF16
Ensembl Genes	9803	ZNF14	71	3.615275e-4	1.000000e+0	9.445033e-2	7.363938e+1	2.715938e-2	2	5.273666e-5	3.883495e-3	1	3.326325e-2	1.000000e+0	1.000000e+0	3.006321e+1	3.326325e-2	1	1	1.620746e-3	1.000000e+0	PABL_A,PABL_A	ZNF14
Ensembl Genes	11240	CNOT11	72	3.641200e-4	1.000000e+0	9.380642e-2	7.337438e+1	2.725747e-2	2	5.292713e-5	3.883495e-3	1	3.326325e-2	1.000000e+0	1.000000e+0	3.006321e+1	3.326325e-2	1	1	1.620746e-3	1.000000e+0	PABL_A,PABL_A	CNOT11
Ensembl Genes	5407	EBPL	73	4.193060e-4	1.000000e+0	1.065439e-1	6.833004e+1	2.926970e-2	2	5.683438e-5	3.883495e-3	1	3.326325e-2	1.000000e+0	1.000000e+0	3.006321e+1	3.326325e-2	1	1	1.620746e-3	1.000000e+0	PABL_A,PABL_A	EBPL
Ensembl Genes	5617	OR5AU1	74	4.306975e-4	1.000000e+0	1.079596e-1	6.741145e+1	2.966855e-2	2	5.760884e-5	3.883495e-3	1	3.326325e-2	1.000000e+0	1.000000e+0	3.006321e+1	3.326325e-2	1	1	1.620746e-3	1.000000e+0	PABL_A,PABL_A	OR5AU1
Ensembl Genes	12895	SGSM1	75	4.366160e-4	1.000000e+0	1.079839e-1	6.694844e+1	2.987373e-2	2	5.800725e-5	3.883495e-3	1	3.326325e-2	1.000000e+0	1.000000e+0	3.006321e+1	3.326325e-2	1	1	1.620746e-3	1.000000e+0	PABL_A,PABL_A	SGSM1
Ensembl Genes	2603	PYROXD2	76	4.721833e-4	1.000000e+0	1.152438e-1	6.435194e+1	3.107909e-2	2	6.034776e-5	3.883495e-3	1	3.326325e-2	1.000000e+0	1.000000e+0	3.006321e+1	3.326325e-2	1	1	1.620746e-3	1.000000e+0	PABL_A,PABL_A	PYROXD2
Ensembl Genes	15328	POLK	77	4.825879e-4	1.000000e+0	1.162535e-1	6.364719e+1	3.142323e-2	2	6.101597e-5	3.883495e-3	1	3.326325e-2	1.000000e+0	1.000000e+0	3.006321e+1	3.326325e-2	1	1	1.620746e-3	1.000000e+0	PABL_A,PABL_A	POLK
Ensembl Genes	19597	CXorf27	78	4.897696e-4	1.000000e+0	1.164710e-1	6.317390e+1	3.165865e-2	2	6.147310e-5	3.883495e-3	1	3.326325e-2	1.000000e+0	1.000000e+0	3.006321e+1	3.326325e-2	1	1	1.620746e-3	1.000000e+0	PABL_A,PABL_A	CXorf27
Ensembl Genes	19003	HIATL2	79	5.060231e-4	1.000000e+0	1.188129e-1	6.214020e+1	3.218528e-2	2	6.249569e-5	3.883495e-3	1	3.326325e-2	1.000000e+0	1.000000e+0	3.006321e+1	3.326325e-2	1	1	1.620746e-3	1.000000e+0	PABL_A,PABL_A	HIATL2
Ensembl Genes	6752	MFGE8	80	5.269532e-4	1.000000e+0	1.221807e-1	6.088019e+1	3.285141e-2	2	6.378914e-5	3.883495e-3	1	3.326325e-2	1.000000e+0	1.000000e+0	3.006321e+1	3.326325e-2	1	1	1.620746e-3	1.000000e+0	PABL_A,PABL_A	MFGE8
Ensembl Genes	12894	PIWIL3	81	6.135273e-4	1.000000e+0	1.404978e-1	5.637251e+1	3.547829e-2	2	6.888988e-5	3.883495e-3	1	3.326325e-2	1.000000e+0	1.000000e+0	3.006321e+1	3.326325e-2	1	1	1.620746e-3	1.000000e+0	PABL_A,PABL_A	PIWIL3
Ensembl Genes	12893	GGT1	82	7.185580e-4	1.000000e+0	1.625431e-1	5.203896e+1	3.843274e-2	2	7.462668e-5	3.883495e-3	1	3.326325e-2	1.000000e+0	1.000000e+0	3.006321e+1	3.326325e-2	1	1	1.620746e-3	1.000000e+0	PABL_A,PABL_A	GGT1
Ensembl Genes	2817	PPP2R2D	83	7.218119e-4	1.000000e+0	1.613119e-1	1.761055e+1	1.703524e-1	3	3.307814e-4	5.825243e-3	1	3.326325e-2	1.000000e+0	1.000000e+0	3.006321e+1	3.326325e-2	1	1	1.620746e-3	1.000000e+0	PABL_A,PABL_A,PABL_A	PPP2R2D
Ensembl Genes	666	CYP4A11	84	7.520800e-4	1.000000e+0	1.660754e-1	5.085088e+1	3.933069e-2	2	7.637027e-5	3.883495e-3	1	3.326325e-2	1.000000e+0	1.000000e+0	3.006321e+1	3.326325e-2	1	1	1.620746e-3	1.000000e+0	PABL_A,PABL_A	CYP4A11
Ensembl Genes	1567	FMO4	85	7.731256e-4	1.000000e+0	1.687142e-1	5.014479e+1	3.988450e-2	2	7.744563e-5	3.883495e-3	1	3.326325e-2	1.000000e+0	1.000000e+0	3.006321e+1	3.326325e-2	1	1	1.620746e-3	1.000000e+0	PABL_A,PABL_A	FMO4
Ensembl Genes	19001	ZNF782	86	8.286300e-4	1.000000e+0	1.787239e-1	4.841339e+1	4.131088e-2	2	8.021531e-5	3.883495e-3	1	3.326325e-2	1.000000e+0	1.000000e+0	3.006321e+1	3.326325e-2	1	1	1.620746e-3	1.000000e+0	PABL_A,PABL_A	ZNF782
Ensembl Genes	11239	TBC1D8	87	9.387588e-4	1.000000e+0	2.001499e-1	4.544447e+1	4.400976e-2	2	8.545584e-5	3.883495e-3	1	3.326325e-2	1.000000e+0	1.000000e+0	3.006321e+1	3.326325e-2	1	1	1.620746e-3	1.000000e+0	PABL_A,PABL_A	TBC1D8
Ensembl Genes	8823	CYTH1	88	1.037690e-3	1.000000e+0	2.187285e-1	4.319111e+1	4.630583e-2	2	8.991423e-5	3.883495e-3	1	3.326325e-2	1.000000e+0	1.000000e+0	3.006321e+1	3.326325e-2	1	1	1.620746e-3	1.000000e+0	PABL_A,PABL_A	CYTH1
Ensembl Genes	9094	SKA1	89	1.079109e-3	1.000000e+0	2.249033e-1	4.234108e+1	4.723545e-2	2	9.171932e-5	3.883495e-3	1	3.326325e-2	1.000000e+0	1.000000e+0	3.006321e+1	3.326325e-2	1	1	1.620746e-3	1.000000e+0	PABL_A,PABL_A	SKA1
Ensembl Genes	2088	PFKP	90	1.122601e-3	1.000000e+0	2.313681e-1	1.509388e+1	1.987560e-1	3	3.859340e-4	5.825243e-3	1	3.326325e-2	1.000000e+0	1.000000e+0	3.006321e+1	3.326325e-2	1	1	1.620746e-3	1.000000e+0	PABL_A,PABL_A,PABL_A	PFKP
Ensembl Genes	4463	LRRK2	91	1.204640e-3	1.000000e+0	2.455480e-1	4.003832e+1	4.995214e-2	2	9.699445e-5	3.883495e-3	1	3.326325e-2	1.000000e+0	1.000000e+0	3.006321e+1	3.326325e-2	1	1	1.620746e-3	1.000000e+0	PABL_A,PABL_A	LRRK2
Ensembl Genes	2602	LOXL4	92	1.213012e-3	1.000000e+0	2.445670e-1	3.989758e+1	5.012835e-2	2	9.733660e-5	3.883495e-3	1	3.326325e-2	1.000000e+0	1.000000e+0	3.006321e+1	3.326325e-2	1	1	1.620746e-3	1.000000e+0	PABL_A,PABL_A	LOXL4
Ensembl Genes	1666	RGS18	93	1.271231e-3	1.000000e+0	2.535491e-1	1.444954e+1	2.076190e-1	3	4.031437e-4	5.825243e-3	1	3.326325e-2	1.000000e+0	1.000000e+0	3.006321e+1	3.326325e-2	1	1	1.620746e-3	1.000000e+0	PABL_A,PABL_A,PABL_A	RGS18
Ensembl Genes	4935	CDK17	94	1.306261e-3	1.000000e+0	2.577642e-1	3.842270e+1	5.205257e-2	2	1.010729e-4	3.883495e-3	1	3.326325e-2	1.000000e+0	1.000000e+0	3.006321e+1	3.326325e-2	1	1	1.620746e-3	1.000000e+0	PABL_A,PABL_A	CDK17
Ensembl Genes	19922	NXF2B	95	1.398586e-3	1.000000e+0	2.730776e-1	3.711026e+1	5.389346e-2	2	1.046475e-4	3.883495e-3	1	3.326325e-2	1.000000e+0	1.000000e+0	3.006321e+1	3.326325e-2	1	1	1.620746e-3	1.000000e+0	PABL_A,PABL_A	NXF2B
Ensembl Genes	6753	ABHD2	96	1.425380e-3	1.000000e+0	2.754101e-1	3.675344e+1	5.441667e-2	2	1.056634e-4	3.883495e-3	1	3.326325e-2	1.000000e+0	1.000000e+0	3.006321e+1	3.326325e-2	1	1	1.620746e-3	1.000000e+0	PABL_A,PABL_A	ABHD2
Ensembl Genes	12539	BTG3	97	1.450150e-3	1.000000e+0	2.773076e-1	3.643243e+1	5.489615e-2	2	1.065945e-4	3.883495e-3	1	3.326325e-2	1.000000e+0	1.000000e+0	3.006321e+1	3.326325e-2	1	1	1.620746e-3	1.000000e+0	PABL_A,PABL_A	BTG3
Ensembl Genes	19534	PPEF1	98	1.464028e-3	1.000000e+0	2.771046e-1	3.625614e+1	5.516307e-2	2	1.071128e-4	3.883495e-3	1	3.326325e-2	1.000000e+0	1.000000e+0	3.006321e+1	3.326325e-2	1	1	1.620746e-3	1.000000e+0	PABL_A,PABL_A	PPEF1
Ensembl Genes	19920	TCP11X1	99	1.496872e-3	1.000000e+0	2.804594e-1	3.584875e+1	5.578996e-2	2	1.083300e-4	3.883495e-3	1	3.326325e-2	1.000000e+0	1.000000e+0	3.006321e+1	3.326325e-2	1	1	1.620746e-3	1.000000e+0	PABL_A,PABL_A	TCP11X1
Ensembl Genes	8684	HELZ	100	1.593779e-3	1.000000e+0	2.956301e-1	3.472099e+1	5.760205e-2	2	1.118486e-4	3.883495e-3	1	3.326325e-2	1.000000e+0	1.000000e+0	3.006321e+1	3.326325e-2	1	1	1.620746e-3	1.000000e+0	PABL_A,PABL_A	HELZ
Ensembl Genes	11277	RANBP2	101	1.716108e-3	1.000000e+0	3.151692e-1	3.343615e+1	5.981550e-2	2	1.161466e-4	3.883495e-3	1	3.326325e-2	1.000000e+0	1.000000e+0	3.006321e+1	3.326325e-2	1	1	1.620746e-3	1.000000e+0	PABL_A,PABL_A	RANBP2
Ensembl Genes	1568	PRRC2C	102	1.758008e-3	1.000000e+0	3.196989e-1	3.302720e+1	6.055614e-2	2	1.175847e-4	3.883495e-3	1	3.326325e-2	1.000000e+0	1.000000e+0	3.006321e+1	3.326325e-2	1	1	1.620746e-3	1.000000e+0	PABL_A,PABL_A	PRRC2C
Ensembl Genes	6661	PEAK1	103	1.887883e-3	1.000000e+0	3.399839e-1	3.184731e+1	6.279965e-2	2	1.219411e-4	3.883495e-3	1	3.326325e-2	1.000000e+0	1.000000e+0	3.006321e+1	3.326325e-2	1	1	1.620746e-3	1.000000e+0	PABL_A,PABL_A	PEAK1
Ensembl Genes	9822	ZNF429	104	2.012218e-3	1.000000e+0	3.588907e-1	3.082652e+1	6.487920e-2	2	1.259790e-4	3.883495e-3	1	3.326325e-2	1.000000e+0	1.000000e+0	3.006321e+1	3.326325e-2	1	1	1.620746e-3	1.000000e+0	PABL_A,PABL_A	ZNF429
Ensembl Genes	11434	RIF1	105	2.172769e-3	1.000000e+0	3.838352e-1	2.964032e+1	6.747567e-2	2	1.310207e-4	3.883495e-3	1	3.326325e-2	1.000000e+0	1.000000e+0	3.006321e+1	3.326325e-2	1	1	1.620746e-3	1.000000e+0	PABL_A,PABL_A	RIF1
Ensembl Genes	19885	PCDH11X	106	2.194305e-3	1.000000e+0	3.839827e-1	1.191566e+1	2.517695e-1	3	4.888729e-4	5.825243e-3	1	3.326325e-2	1.000000e+0	1.000000e+0	3.006321e+1	3.326325e-2	1	1	1.620746e-3	1.000000e+0	PABL_A,PABL_A,PABL_A	PCDH11X
Ensembl Genes	12896	TMEM211	107	2.318210e-3	1.000000e+0	4.018736e-1	2.867393e+1	6.974978e-2	2	1.354365e-4	3.883495e-3	1	3.326325e-2	1.000000e+0	1.000000e+0	3.006321e+1	3.326325e-2	1	1	1.620746e-3	1.000000e+0	PABL_A,PABL_A	TMEM211
Ensembl Genes	19993	DCX	108	2.474360e-3	1.000000e+0	4.249713e-1	2.773274e+1	7.211694e-2	2	1.400329e-4	3.883495e-3	1	3.326325e-2	1.000000e+0	1.000000e+0	3.006321e+1	3.326325e-2	1	1	1.620746e-3	1.000000e+0	PABL_A,PABL_A	DCX
Ensembl Genes	8820	DNAH17	109	2.486105e-3	1.000000e+0	4.230712e-1	2.766555e+1	7.229206e-2	2	1.403729e-4	3.883495e-3	1	3.326325e-2	1.000000e+0	1.000000e+0	3.006321e+1	3.326325e-2	1	1	1.620746e-3	1.000000e+0	PABL_A,PABL_A	DNAH17
Ensembl Genes	11435	NEB	110	2.669148e-3	1.000000e+0	4.500911e-1	2.667648e+1	7.497240e-2	2	1.455775e-4	3.883495e-3	1	3.326325e-2	1.000000e+0	1.000000e+0	3.006321e+1	3.326325e-2	1	1	1.620746e-3	1.000000e+0	PABL_A,PABL_A	NEB
Ensembl Genes	6660	TSPAN3	111	2.707297e-3	1.000000e+0	4.524113e-1	2.648308e+1	7.551992e-2	2	1.466406e-4	3.883495e-3	1	3.326325e-2	1.000000e+0	1.000000e+0	3.006321e+1	3.326325e-2	1	1	1.620746e-3	1.000000e+0	PABL_A,PABL_A	TSPAN3
Ensembl Genes	11413	HNMT	112	2.834666e-3	1.000000e+0	4.694662e-1	1.087644e+1	2.758254e-1	3	5.355834e-4	5.825243e-3	1	3.326325e-2	1.000000e+0	1.000000e+0	3.006321e+1	3.326325e-2	1	1	1.620746e-3	1.000000e+0	PABL_A,PABL_A,PABL_A	HNMT
Ensembl Genes	19535	PHKA2	113	2.835231e-3	1.000000e+0	4.654044e-1	2.586324e+1	7.732985e-2	2	1.501550e-4	3.883495e-3	1	3.326325e-2	1.000000e+0	1.000000e+0	3.006321e+1	3.326325e-2	1	1	1.620746e-3	1.000000e+0	PABL_A,PABL_A	PHKA2
Ensembl Genes	15808	PTTG1	114	2.895425e-3	1.000000e+0	4.711161e-1	2.558591e+1	7.816804e-2	2	1.517826e-4	3.883495e-3	1	3.326325e-2	1.000000e+0	1.000000e+0	3.006321e+1	3.326325e-2	1	1	1.620746e-3	1.000000e+0	PABL_A,PABL_A	PTTG1
Ensembl Genes	9095	MAPK4	115	3.010366e-3	1.000000e+0	4.855589e-1	2.507964e+1	7.974596e-2	2	1.548465e-4	3.883495e-3	1	3.326325e-2	1.000000e+0	1.000000e+0	3.006321e+1	3.326325e-2	1	1	1.620746e-3	1.000000e+0	PABL_A,PABL_A	MAPK4
Ensembl Genes	18950	C9orf47	116	3.181389e-3	1.000000e+0	5.087206e-1	2.437775e+1	8.204203e-2	2	1.593049e-4	3.883495e-3	1	3.326325e-2	1.000000e+0	1.000000e+0	3.006321e+1	3.326325e-2	1	1	1.620746e-3	1.000000e+0	PABL_A,PABL_A	C9orf47
Ensembl Genes	7609	CMIP	117	3.215141e-3	1.000000e+0	5.097235e-1	2.424589e+1	8.248822e-2	2	1.601713e-4	3.883495e-3	1	3.326325e-2	1.000000e+0	1.000000e+0	3.006321e+1	3.326325e-2	1	1	1.620746e-3	1.000000e+0	PABL_A,PABL_A	CMIP
Ensembl Genes	4464	MUC19	118	3.258573e-3	1.000000e+0	5.122311e-1	2.407923e+1	8.305913e-2	2	1.612799e-4	3.883495e-3	1	3.326325e-2	1.000000e+0	1.000000e+0	3.006321e+1	3.326325e-2	1	1	1.620746e-3	1.000000e+0	PABL_A,PABL_A	MUC19
Ensembl Genes	20280	TSPY2	119	3.348843e-3	1.000000e+0	5.219974e-1	1.024588e+1	2.928005e-1	3	5.685447e-4	5.825243e-3	1	3.326325e-2	1.000000e+0	1.000000e+0	3.006321e+1	3.326325e-2	1	1	1.620746e-3	1.000000e+0	PABL_A,PABL_A,PABL_A	TSPY2
Ensembl Genes	15326	HMGCR	120	3.388583e-3	1.000000e+0	5.237902e-1	2.359965e+1	8.474703e-2	2	1.645573e-4	3.883495e-3	1	3.326325e-2	1.000000e+0	1.000000e+0	3.006321e+1	3.326325e-2	1	1	1.620746e-3	1.000000e+0	PABL_A,PABL_A	HMGCR
Ensembl Genes	19526	REPS2	121	3.742099e-3	1.000000e+0	5.736545e-1	2.242441e+1	8.918852e-2	2	1.731816e-4	3.883495e-3	1	3.326325e-2	1.000000e+0	1.000000e+0	3.006321e+1	3.326325e-2	1	1	1.620746e-3	1.000000e+0	PABL_A,PABL_A	REPS2
Ensembl Genes	4936	C12orf55	122	3.762237e-3	1.000000e+0	5.720142e-1	2.236250e+1	8.943546e-2	2	1.736611e-4	3.883495e-3	1	3.326325e-2	1.000000e+0	1.000000e+0	3.006321e+1	3.326325e-2	1	1	1.620746e-3	1.000000e+0	PABL_A,PABL_A	C12orf55
Ensembl Genes	18947	CDK20	123	3.801838e-3	1.000000e+0	5.733357e-1	2.224218e+1	8.991926e-2	2	1.746005e-4	3.883495e-3	1	3.326325e-2	1.000000e+0	1.000000e+0	3.006321e+1	3.326325e-2	1	1	1.620746e-3	1.000000e+0	PABL_A,PABL_A	CDK20
Ensembl Genes	18817	PAX5	124	4.447070e-3	1.000000e+0	6.652315e-1	2.051414e+1	9.749375e-2	2	1.893082e-4	3.883495e-3	1	3.326325e-2	1.000000e+0	1.000000e+0	3.006321e+1	3.326325e-2	1	1	1.620746e-3	1.000000e+0	PABL_A,PABL_A	PAX5
Ensembl Genes	1577	TNFSF18	125	4.520744e-3	1.000000e+0	6.708422e-1	2.034072e+1	9.832492e-2	2	1.909222e-4	3.883495e-3	1	3.326325e-2	1.000000e+0	1.000000e+0	3.006321e+1	3.326325e-2	1	1	1.620746e-3	1.000000e+0	PABL_A,PABL_A	TNFSF18
Ensembl Genes	5513	KDELC1	126	4.524655e-3	1.000000e+0	6.660939e-1	2.205119e+2	4.534903e-3	1	8.805636e-6	1.941748e-3	1	3.326325e-2	1.000000e+0	1.000000e+0	3.006321e+1	3.326325e-2	1	1	1.620746e-3	1.000000e+0	PABL_A	KDELC1
Ensembl Genes	18948	SPIN1	127	4.585868e-3	1.000000e+0	6.697895e-1	2.019093e+1	9.905440e-2	2	1.923386e-4	3.883495e-3	1	3.326325e-2	1.000000e+0	1.000000e+0	3.006321e+1	3.326325e-2	1	1	1.620746e-3	1.000000e+0	PABL_A,PABL_A	SPIN1
Ensembl Genes	8716	RPL38	128	4.733274e-3	1.000000e+0	6.859180e-1	1.986335e+1	1.006879e-1	2	1.955106e-4	3.883495e-3	1	3.326325e-2	1.000000e+0	1.000000e+0	3.006321e+1	3.326325e-2	1	1	1.620746e-3	1.000000e+0	PABL_A,PABL_A	RPL38
Ensembl Genes	7610	PLCG2	129	4.813676e-3	1.000000e+0	6.921618e-1	1.969105e+1	1.015690e-1	2	1.972213e-4	3.883495e-3	1	3.326325e-2	1.000000e+0	1.000000e+0	3.006321e+1	3.326325e-2	1	1	1.620746e-3	1.000000e+0	PABL_A,PABL_A	PLCG2
Ensembl Genes	4451	FGD4	130	4.842441e-3	1.000000e+0	6.909418e-1	1.963046e+1	1.018825e-1	2	1.978301e-4	3.883495e-3	1	3.326325e-2	1.000000e+0	1.000000e+0	3.006321e+1	3.326325e-2	1	1	1.620746e-3	1.000000e+0	PABL_A,PABL_A	FGD4
Ensembl Genes	17357	WBSCR27	131	4.922159e-3	1.000000e+0	6.969552e-1	2.026634e+2	4.934289e-3	1	9.581145e-6	1.941748e-3	1	3.326325e-2	1.000000e+0	1.000000e+0	3.006321e+1	3.326325e-2	1	1	1.620746e-3	1.000000e+0	PABL_A	WBSCR27
Ensembl Genes	17207	DPY19L1	132	5.312246e-3	1.000000e+0	7.464913e-1	1.871148e+1	1.068863e-1	2	2.075461e-4	3.883495e-3	1	3.326325e-2	1.000000e+0	1.000000e+0	3.006321e+1	3.326325e-2	1	1	1.620746e-3	1.000000e+0	PABL_A,PABL_A	DPY19L1
Ensembl Genes	18313	FABP9	133	5.338482e-3	1.000000e+0	7.445376e-1	1.868197e+2	5.352755e-3	1	1.039370e-5	1.941748e-3	1	3.326325e-2	1.000000e+0	1.000000e+0	3.006321e+1	3.326325e-2	1	1	1.620746e-3	1.000000e+0	PABL_A	FABP9
Ensembl Genes	6941	ECI1	134	5.347075e-3	1.000000e+0	7.401709e-1	1.865187e+2	5.361394e-3	1	1.041047e-5	1.941748e-3	1	3.326325e-2	1.000000e+0	1.000000e+0	3.006321e+1	3.326325e-2	1	1	1.620746e-3	1.000000e+0	PABL_A	ECI1
Ensembl Genes	18949	NXNL2	135	5.358027e-3	1.000000e+0	7.361929e-1	1.862845e+1	1.073627e-1	2	2.084712e-4	3.883495e-3	1	3.326325e-2	1.000000e+0	1.000000e+0	3.006321e+1	3.326325e-2	1	1	1.620746e-3	1.000000e+0	PABL_A,PABL_A	NXNL2
Ensembl Genes	8901	TEX19	136	5.434793e-3	1.000000e+0	7.412498e-1	1.835002e+2	5.449587e-3	1	1.058172e-5	1.941748e-3	1	3.326325e-2	1.000000e+0	1.000000e+0	3.006321e+1	3.326325e-2	1	1	1.620746e-3	1.000000e+0	PABL_A	TEX19
Ensembl Genes	8900	SECTM1	137	5.679289e-3	1.000000e+0	7.689426e-1	1.755789e+2	5.695446e-3	1	1.105912e-5	1.941748e-3	1	3.326325e-2	1.000000e+0	1.000000e+0	3.006321e+1	3.326325e-2	1	1	1.620746e-3	1.000000e+0	PABL_A	SECTM1
Ensembl Genes	19048	OR13C3	138	5.735482e-3	1.000000e+0	7.709236e-1	1.738537e+2	5.751961e-3	1	1.116886e-5	1.941748e-3	1	3.326325e-2	1.000000e+0	1.000000e+0	3.006321e+1	3.326325e-2	1	1	1.620746e-3	1.000000e+0	PABL_A	OR13C3
Ensembl Genes	12540	C21orf91	139	5.807951e-3	1.000000e+0	7.750481e-1	1.786538e+1	1.119483e-1	2	2.173754e-4	3.883495e-3	1	3.326325e-2	1.000000e+0	1.000000e+0	3.006321e+1	3.326325e-2	1	1	1.620746e-3	1.000000e+0	PABL_A,PABL_A	C21orf91
Ensembl Genes	18816	MELK	140	5.914579e-3	1.000000e+0	7.836395e-1	1.769742e+1	1.130108e-1	2	2.194384e-4	3.883495e-3	1	3.326325e-2	1.000000e+0	1.000000e+0	3.006321e+1	3.326325e-2	1	1	1.620746e-3	1.000000e+0	PABL_A,PABL_A	MELK
Ensembl Genes	1665	BRINP3	141	5.923511e-3	1.000000e+0	7.792568e-1	8.334027e+0	3.599700e-1	3	6.989710e-4	5.825243e-3	1	3.326325e-2	1.000000e+0	1.000000e+0	3.006321e+1	3.326325e-2	1	1	1.620746e-3	1.000000e+0	PABL_A,PABL_A,PABL_A	BRINP3
Ensembl Genes	20278	PCDH11Y	141	5.923511e-3	1.000000e+0	7.792568e-1	8.334027e+0	3.599700e-1	3	6.989710e-4	5.825243e-3	1	3.326325e-2	1.000000e+0	1.000000e+0	3.006321e+1	3.326325e-2	1	1	1.620746e-3	1.000000e+0	PABL_A,PABL_A,PABL_A	PCDH11Y
Ensembl Genes	9088	ACAA2	143	5.972264e-3	1.000000e+0	7.746820e-1	1.760844e+1	1.135819e-1	2	2.205474e-4	3.883495e-3	1	3.326325e-2	1.000000e+0	1.000000e+0	3.006321e+1	3.326325e-2	1	1	1.620746e-3	1.000000e+0	PABL_A,PABL_A	ACAA2
Ensembl Genes	16721	MICAL1	144	6.470357e-3	1.000000e+0	8.334629e-1	1.540514e+2	6.491340e-3	1	1.260454e-5	1.941748e-3	1	3.326325e-2	1.000000e+0	1.000000e+0	3.006321e+1	3.326325e-2	1	1	1.620746e-3	1.000000e+0	PABL_A	MICAL1
Ensembl Genes	13223	CRBN	145	6.634349e-3	1.000000e+0	8.486934e-1	1.667170e+1	1.199638e-1	2	2.329394e-4	3.883495e-3	1	3.326325e-2	1.000000e+0	1.000000e+0	3.006321e+1	3.326325e-2	1	1	1.620746e-3	1.000000e+0	PABL_A,PABL_A	CRBN
Ensembl Genes	989	GSTM1	146	6.849926e-3	1.000000e+0	8.702690e-1	1.454874e+2	6.873448e-3	1	1.334650e-5	1.941748e-3	1	3.326325e-2	1.000000e+0	1.000000e+0	3.006321e+1	3.326325e-2	1	1	1.620746e-3	1.000000e+0	PABL_A	GSTM1
Ensembl Genes	2998	TRIM5	147	7.043855e-3	1.000000e+0	8.888195e-1	1.414681e+2	7.068732e-3	1	1.372569e-5	1.941748e-3	1	3.326325e-2	1.000000e+0	1.000000e+0	3.006321e+1	3.326325e-2	1	1	1.620746e-3	1.000000e+0	PABL_A	TRIM5
Ensembl Genes	16375	CLPSL2	148	7.090857e-3	1.000000e+0	8.887048e-1	1.405270e+2	7.116068e-3	1	1.381761e-5	1.941748e-3	1	3.326325e-2	1.000000e+0	1.000000e+0	3.006321e+1	3.326325e-2	1	1	1.620746e-3	1.000000e+0	PABL_A	CLPSL2
Ensembl Genes	16374	ARMC12	148	7.090857e-3	1.000000e+0	8.887048e-1	1.405270e+2	7.116068e-3	1	1.381761e-5	1.941748e-3	1	3.326325e-2	1.000000e+0	1.000000e+0	3.006321e+1	3.326325e-2	1	1	1.620746e-3	1.000000e+0	PABL_A	ARMC12
Ensembl Genes	4450	BICD1	150	7.287002e-3	1.000000e+0	9.011107e-1	1.587620e+1	1.259748e-1	2	2.446112e-4	3.883495e-3	1	3.326325e-2	1.000000e+0	1.000000e+0	3.006321e+1	3.326325e-2	1	1	1.620746e-3	1.000000e+0	PABL_A,PABL_A	BICD1
Ensembl Genes	9493	FBXL12	151	9.037083e-3	1.000000e+0	1.000000e+0	1.101554e+2	9.078085e-3	1	1.762735e-5	1.941748e-3	1	3.326325e-2	1.000000e+0	1.000000e+0	3.006321e+1	3.326325e-2	1	1	1.620746e-3	1.000000e+0	PABL_A	FBXL12
Ensembl Genes	19527	NHS	152	9.069609e-3	1.000000e+0	1.000000e+0	1.415952e+1	1.412477e-1	2	2.742675e-4	3.883495e-3	1	3.326325e-2	1.000000e+0	1.000000e+0	3.006321e+1	3.326325e-2	1	1	1.620746e-3	1.000000e+0	PABL_A,PABL_A	NHS
Ensembl Genes	13424	ZNF662	153	9.086844e-3	1.000000e+0	1.000000e+0	1.095494e+2	9.128300e-3	1	1.772486e-5	1.941748e-3	1	3.326325e-2	1.000000e+0	1.000000e+0	3.006321e+1	3.326325e-2	1	1	1.620746e-3	1.000000e+0	PABL_A	ZNF662
Ensembl Genes	7706	C16orf3	154	9.196347e-3	1.000000e+0	1.000000e+0	1.082390e+2	9.238811e-3	1	1.793944e-5	1.941748e-3	1	3.326325e-2	1.000000e+0	1.000000e+0	3.006321e+1	3.326325e-2	1	1	1.620746e-3	1.000000e+0	PABL_A	C16orf3
Ensembl Genes	990	GSTM5	155	9.305480e-3	1.000000e+0	1.000000e+0	1.069637e+2	9.348962e-3	1	1.815332e-5	1.941748e-3	1	3.326325e-2	1.000000e+0	1.000000e+0	3.006321e+1	3.326325e-2	1	1	1.620746e-3	1.000000e+0	PABL_A	GSTM5
Ensembl Genes	7625	ADAD2	156	9.415672e-3	1.000000e+0	1.000000e+0	1.057061e+2	9.460193e-3	1	1.836931e-5	1.941748e-3	1	3.326325e-2	1.000000e+0	1.000000e+0	3.006321e+1	3.326325e-2	1	1	1.620746e-3	1.000000e+0	PABL_A	ADAD2
Ensembl Genes	4295	CLEC1B	157	9.550275e-3	1.000000e+0	1.000000e+0	1.042092e+2	9.596082e-3	1	1.863317e-5	1.941748e-3	1	3.326325e-2	1.000000e+0	1.000000e+0	3.006321e+1	3.326325e-2	1	1	1.620746e-3	1.000000e+0	PABL_A	CLEC1B
Ensembl Genes	19049	OR13C8	158	1.014463e-2	1.000000e+0	1.000000e+0	9.807449e+1	1.019633e-2	1	1.979870e-5	1.941748e-3	1	3.326325e-2	1.000000e+0	1.000000e+0	3.006321e+1	3.326325e-2	1	1	1.620746e-3	1.000000e+0	PABL_A	OR13C8
Ensembl Genes	17310	ZNF716	159	1.036460e-2	1.000000e+0	1.000000e+0	1.320095e+1	1.515042e-1	2	2.941829e-4	3.883495e-3	1	3.326325e-2	1.000000e+0	1.000000e+0	3.006321e+1	3.326325e-2	1	1	1.620746e-3	1.000000e+0	PABL_A,PABL_A	ZNF716
Ensembl Genes	4294	CLEC12A	160	1.090117e-2	1.000000e+0	1.000000e+0	9.123332e+1	1.096091e-2	1	2.128332e-5	1.941748e-3	1	3.326325e-2	1.000000e+0	1.000000e+0	3.006321e+1	3.326325e-2	1	1	1.620746e-3	1.000000e+0	PABL_A	CLEC12A
Ensembl Genes	557	MYCL	161	1.103361e-2	1.000000e+0	1.000000e+0	9.013218e+1	1.109482e-2	1	2.154333e-5	1.941748e-3	1	3.326325e-2	1.000000e+0	1.000000e+0	3.006321e+1	3.326325e-2	1	1	1.620746e-3	1.000000e+0	PABL_A	MYCL
Ensembl Genes	8715	SDK2	162	1.131260e-2	1.000000e+0	1.000000e+0	1.260615e+1	1.586527e-1	2	3.080634e-4	3.883495e-3	1	3.326325e-2	1.000000e+0	1.000000e+0	3.006321e+1	3.326325e-2	1	1	1.620746e-3	1.000000e+0	PABL_A,PABL_A	SDK2
Ensembl Genes	2979	HBG2	163	1.132852e-2	1.000000e+0	1.000000e+0	8.777279e+1	1.139305e-2	1	2.212243e-5	1.941748e-3	1	3.326325e-2	1.000000e+0	1.000000e+0	3.006321e+1	3.326325e-2	1	1	1.620746e-3	1.000000e+0	PABL_A	HBG2
Ensembl Genes	18314	FABP4	164	1.141731e-2	1.000000e+0	1.000000e+0	8.708628e+1	1.148286e-2	1	2.229682e-5	1.941748e-3	1	3.326325e-2	1.000000e+0	1.000000e+0	3.006321e+1	3.326325e-2	1	1	1.620746e-3	1.000000e+0	PABL_A	FABP4
Ensembl Genes	19463	ARSH	165	1.202228e-2	1.000000e+0	1.000000e+0	8.267884e+1	1.209499e-2	1	2.348542e-5	1.941748e-3	1	3.326325e-2	1.000000e+0	1.000000e+0	3.006321e+1	3.326325e-2	1	1	1.620746e-3	1.000000e+0	PABL_A	ARSH
Ensembl Genes	15710	SCGB3A2	166	1.229183e-2	1.000000e+0	1.000000e+0	8.085479e+1	1.236785e-2	1	2.401524e-5	1.941748e-3	1	3.326325e-2	1.000000e+0	1.000000e+0	3.006321e+1	3.326325e-2	1	1	1.620746e-3	1.000000e+0	PABL_A	SCGB3A2
Ensembl Genes	4684	METTL7B	167	1.231423e-2	1.000000e+0	1.000000e+0	8.070680e+1	1.239053e-2	1	2.405928e-5	1.941748e-3	1	3.326325e-2	1.000000e+0	1.000000e+0	3.006321e+1	3.326325e-2	1	1	1.620746e-3	1.000000e+0	PABL_A	METTL7B
Ensembl Genes	10527	KIR3DL3	168	1.259134e-2	1.000000e+0	1.000000e+0	7.891959e+1	1.267113e-2	1	2.460413e-5	1.941748e-3	1	3.326325e-2	1.000000e+0	1.000000e+0	3.006321e+1	3.326325e-2	1	1	1.620746e-3	1.000000e+0	PABL_A	KIR3DL3
Ensembl Genes	20274	SRY	169	1.432456e-2	1.000000e+0	1.000000e+0	1.112554e+1	1.797665e-1	2	3.490612e-4	3.883495e-3	1	3.326325e-2	1.000000e+0	1.000000e+0	3.006321e+1	3.326325e-2	1	1	1.620746e-3	1.000000e+0	PABL_A,PABL_A	SRY
Ensembl Genes	10422	SIGLECL1	170	1.442853e-2	1.000000e+0	1.000000e+0	6.880688e+1	1.453343e-2	1	2.822025e-5	1.941748e-3	1	3.326325e-2	1.000000e+0	1.000000e+0	3.006321e+1	3.326325e-2	1	1	1.620746e-3	1.000000e+0	PABL_A	SIGLECL1
Ensembl Genes	11962	NEU4	171	1.479620e-2	1.000000e+0	1.000000e+0	6.708465e+1	1.490654e-2	1	2.894474e-5	1.941748e-3	1	3.326325e-2	1.000000e+0	1.000000e+0	3.006321e+1	3.326325e-2	1	1	1.620746e-3	1.000000e+0	PABL_A	NEU4
Ensembl Genes	12699	U2AF1	172	1.483893e-2	1.000000e+0	1.000000e+0	6.689001e+1	1.494992e-2	1	2.902896e-5	1.941748e-3	1	3.326325e-2	1.000000e+0	1.000000e+0	3.006321e+1	3.326325e-2	1	1	1.620746e-3	1.000000e+0	PABL_A	U2AF1
Ensembl Genes	6942	RNPS1	173	1.484940e-2	1.000000e+0	1.000000e+0	6.684253e+1	1.496054e-2	1	2.904958e-5	1.941748e-3	1	3.326325e-2	1.000000e+0	1.000000e+0	3.006321e+1	3.326325e-2	1	1	1.620746e-3	1.000000e+0	PABL_A	RNPS1
Ensembl Genes	19568	MAGEB5	174	1.497729e-2	1.000000e+0	1.000000e+0	1.086508e+1	1.840759e-1	2	3.574289e-4	3.883495e-3	1	3.326325e-2	1.000000e+0	1.000000e+0	3.006321e+1	3.326325e-2	1	1	1.620746e-3	1.000000e+0	PABL_A,PABL_A	MAGEB5
Ensembl Genes	2478	GHITM	175	1.515858e-2	1.000000e+0	1.000000e+0	1.079574e+1	1.852582e-1	2	3.597247e-4	3.883495e-3	1	3.326325e-2	1.000000e+0	1.000000e+0	3.006321e+1	3.326325e-2	1	1	1.620746e-3	1.000000e+0	PABL_A,PABL_A	GHITM
Ensembl Genes	9663	OR7C2	176	1.526512e-2	1.000000e+0	1.000000e+0	6.500852e+1	1.538260e-2	1	2.986913e-5	1.941748e-3	1	3.326325e-2	1.000000e+0	1.000000e+0	3.006321e+1	3.326325e-2	1	1	1.620746e-3	1.000000e+0	PABL_A	OR7C2
Ensembl Genes	14467	DTHD1	177	1.530315e-2	1.000000e+0	1.000000e+0	1.074133e+1	1.861967e-1	2	3.615469e-4	3.883495e-3	1	3.326325e-2	1.000000e+0	1.000000e+0	3.006321e+1	3.326325e-2	1	1	1.620746e-3	1.000000e+0	PABL_A,PABL_A	DTHD1
Ensembl Genes	17397	PHTF2	178	1.535979e-2	1.000000e+0	1.000000e+0	1.072022e+1	1.865633e-1	2	3.622588e-4	3.883495e-3	1	3.326325e-2	1.000000e+0	1.000000e+0	3.006321e+1	3.326325e-2	1	1	1.620746e-3	1.000000e+0	PABL_A,PABL_A	PHTF2
Ensembl Genes	15146	RXFP3	179	1.545510e-2	1.000000e+0	1.000000e+0	6.420321e+1	1.557554e-2	1	3.024377e-5	1.941748e-3	1	3.326325e-2	1.000000e+0	1.000000e+0	3.006321e+1	3.326325e-2	1	1	1.620746e-3	1.000000e+0	PABL_A	RXFP3
Ensembl Genes	4930	CCDC38	180	1.572248e-2	1.000000e+0	1.000000e+0	6.310286e+1	1.584714e-2	1	3.077115e-5	1.941748e-3	1	3.326325e-2	1.000000e+0	1.000000e+0	3.006321e+1	3.326325e-2	1	1	1.620746e-3	1.000000e+0	PABL_A	CCDC38
Ensembl Genes	10526	LILRB4	181	1.572761e-2	1.000000e+0	1.000000e+0	6.308209e+1	1.585236e-2	1	3.078128e-5	1.941748e-3	1	3.326325e-2	1.000000e+0	1.000000e+0	3.006321e+1	3.326325e-2	1	1	1.620746e-3	1.000000e+0	PABL_A	LILRB4
Ensembl Genes	9662	OR7A17	182	1.599952e-2	1.000000e+0	1.000000e+0	6.200152e+1	1.612864e-2	1	3.131774e-5	1.941748e-3	1	3.326325e-2	1.000000e+0	1.000000e+0	3.006321e+1	3.326325e-2	1	1	1.620746e-3	1.000000e+0	PABL_A	OR7A17
Ensembl Genes	13423	CYP8B1	183	1.619060e-2	1.000000e+0	1.000000e+0	6.126384e+1	1.632284e-2	1	3.169484e-5	1.941748e-3	1	3.326325e-2	1.000000e+0	1.000000e+0	3.006321e+1	3.326325e-2	1	1	1.620746e-3	1.000000e+0	PABL_A	CYP8B1
Ensembl Genes	18347	DECR1	184	1.645140e-2	1.000000e+0	1.000000e+0	6.028469e+1	1.658796e-2	1	3.220963e-5	1.941748e-3	1	3.326325e-2	1.000000e+0	1.000000e+0	3.006321e+1	3.326325e-2	1	1	1.620746e-3	1.000000e+0	PABL_A	DECR1
Ensembl Genes	681	AGBL4	185	1.651414e-2	1.000000e+0	1.000000e+0	1.031396e+1	1.939119e-1	2	3.765280e-4	3.883495e-3	1	3.326325e-2	1.000000e+0	1.000000e+0	3.006321e+1	3.326325e-2	1	1	1.620746e-3	1.000000e+0	PABL_A,PABL_A	AGBL4
Ensembl Genes	5460	IRG1	186	1.682415e-2	1.000000e+0	1.000000e+0	5.893791e+1	1.696701e-2	1	3.294565e-5	1.941748e-3	1	3.326325e-2	1.000000e+0	1.000000e+0	3.006321e+1	3.326325e-2	1	1	1.620746e-3	1.000000e+0	PABL_A	IRG1
Ensembl Genes	17047	FOXK1	187	1.682941e-2	1.000000e+0	1.000000e+0	1.021033e+1	1.958800e-1	2	3.803496e-4	3.883495e-3	1	3.326325e-2	1.000000e+0	1.000000e+0	3.006321e+1	3.326325e-2	1	1	1.620746e-3	1.000000e+0	PABL_A,PABL_A	FOXK1
Ensembl Genes	5512	TEX30	188	1.687282e-2	1.000000e+0	1.000000e+0	5.876648e+1	1.701650e-2	1	3.304176e-5	1.941748e-3	1	3.326325e-2	1.000000e+0	1.000000e+0	3.006321e+1	3.326325e-2	1	1	1.620746e-3	1.000000e+0	PABL_A	TEX30
Ensembl Genes	11270	RGPD4	189	1.687514e-2	1.000000e+0	1.000000e+0	1.019554e+1	1.961642e-1	2	3.809014e-4	3.883495e-3	1	3.326325e-2	1.000000e+0	1.000000e+0	3.006321e+1	3.326325e-2	1	1	1.620746e-3	1.000000e+0	PABL_A,PABL_A	RGPD4
Ensembl Genes	12691	UBASH3A	190	1.720844e-2	1.000000e+0	1.000000e+0	5.761054e+1	1.735794e-2	1	3.370473e-5	1.941748e-3	1	3.326325e-2	1.000000e+0	1.000000e+0	3.006321e+1	3.326325e-2	1	1	1.620746e-3	1.000000e+0	PABL_A	UBASH3A
Ensembl Genes	1548	BLZF1	191	1.725426e-2	1.000000e+0	1.000000e+0	5.745623e+1	1.740455e-2	1	3.379525e-5	1.941748e-3	1	3.326325e-2	1.000000e+0	1.000000e+0	3.006321e+1	3.326325e-2	1	1	1.620746e-3	1.000000e+0	PABL_A	BLZF1
Ensembl Genes	7626	KCNG4	192	1.739717e-2	1.000000e+0	1.000000e+0	5.698012e+1	1.754998e-2	1	3.407763e-5	1.941748e-3	1	3.326325e-2	1.000000e+0	1.000000e+0	3.006321e+1	3.326325e-2	1	1	1.620746e-3	1.000000e+0	PABL_A	KCNG4
Ensembl Genes	19445	GTPBP6	193	1.741114e-2	1.000000e+0	1.000000e+0	5.693400e+1	1.756420e-2	1	3.410524e-5	1.941748e-3	1	3.326325e-2	1.000000e+0	1.000000e+0	3.006321e+1	3.326325e-2	1	1	1.620746e-3	1.000000e+0	PABL_A	GTPBP6
Ensembl Genes	1084	HMGCS2	194	1.743006e-2	1.000000e+0	1.000000e+0	5.687164e+1	1.758346e-2	1	3.414263e-5	1.941748e-3	1	3.326325e-2	1.000000e+0	1.000000e+0	3.006321e+1	3.326325e-2	1	1	1.620746e-3	1.000000e+0	PABL_A	HMGCS2
Ensembl Genes	2447	SAMD8	195	1.769867e-2	1.000000e+0	1.000000e+0	5.600091e+1	1.785685e-2	1	3.467350e-5	1.941748e-3	1	3.326325e-2	1.000000e+0	1.000000e+0	3.006321e+1	3.326325e-2	1	1	1.620746e-3	1.000000e+0	PABL_A	SAMD8
Ensembl Genes	15809	ATP10B	196	1.783832e-2	1.000000e+0	1.000000e+0	9.897344e+0	2.020744e-1	2	3.923775e-4	3.883495e-3	1	3.326325e-2	1.000000e+0	1.000000e+0	3.006321e+1	3.326325e-2	1	1	1.620746e-3	1.000000e+0	PABL_A,PABL_A	ATP10B
Ensembl Genes	4819	IL22	197	1.792814e-2	1.000000e+0	1.000000e+0	5.527771e+1	1.809047e-2	1	3.512714e-5	1.941748e-3	1	3.326325e-2	1.000000e+0	1.000000e+0	3.006321e+1	3.326325e-2	1	1	1.620746e-3	1.000000e+0	PABL_A	IL22
Ensembl Genes	4683	OR10P1	198	1.803772e-2	1.000000e+0	1.000000e+0	5.493882e+1	1.820207e-2	1	3.534382e-5	1.941748e-3	1	3.326325e-2	1.000000e+0	1.000000e+0	3.006321e+1	3.326325e-2	1	1	1.620746e-3	1.000000e+0	PABL_A	OR10P1
Ensembl Genes	17206	NPSR1	199	1.808844e-2	1.000000e+0	1.000000e+0	9.823827e+0	2.035866e-1	2	3.953139e-4	3.883495e-3	1	3.326325e-2	1.000000e+0	1.000000e+0	3.006321e+1	3.326325e-2	1	1	1.620746e-3	1.000000e+0	PABL_A,PABL_A	NPSR1
Ensembl Genes	9821	ENSG00000269237	200	1.826817e-2	1.000000e+0	1.000000e+0	5.423945e+1	1.843677e-2	1	3.579955e-5	1.941748e-3	1	3.326325e-2	1.000000e+0	1.000000e+0	3.006321e+1	3.326325e-2	1	1	1.620746e-3	1.000000e+0	PABL_A	ENSG00000269237
Ensembl Genes	1664	PLA2G4A	201	1.846010e-2	1.000000e+0	1.000000e+0	9.717353e+0	2.058174e-1	2	3.996454e-4	3.883495e-3	1	3.326325e-2	1.000000e+0	1.000000e+0	3.006321e+1	3.326325e-2	1	1	1.620746e-3	1.000000e+0	PABL_A,PABL_A	PLA2G4A
Ensembl Genes	12692	RSPH1	202	1.854467e-2	1.000000e+0	1.000000e+0	5.342325e+1	1.871844e-2	1	3.634649e-5	1.941748e-3	1	3.326325e-2	1.000000e+0	1.000000e+0	3.006321e+1	3.326325e-2	1	1	1.620746e-3	1.000000e+0	PABL_A	RSPH1
Ensembl Genes	16642	HTR1E	203	1.886178e-2	1.000000e+0	1.000000e+0	9.605832e+0	2.082069e-1	2	4.042852e-4	3.883495e-3	1	3.326325e-2	1.000000e+0	1.000000e+0	3.006321e+1	3.326325e-2	1	1	1.620746e-3	1.000000e+0	PABL_A,PABL_A	HTR1E
Ensembl Genes	14966	NAF1	204	1.904532e-2	1.000000e+0	1.000000e+0	9.556052e+0	2.092914e-1	2	4.063912e-4	3.883495e-3	1	3.326325e-2	1.000000e+0	1.000000e+0	3.006321e+1	3.326325e-2	1	1	1.620746e-3	1.000000e+0	PABL_A,PABL_A	NAF1
Ensembl Genes	2814	GLRX3	205	1.918991e-2	1.000000e+0	1.000000e+0	9.517339e+0	2.101428e-1	2	4.080442e-4	3.883495e-3	1	3.326325e-2	1.000000e+0	1.000000e+0	3.006321e+1	3.326325e-2	1	1	1.620746e-3	1.000000e+0	PABL_A,PABL_A	GLRX3
Ensembl Genes	10421	CD33	206	1.949920e-2	1.000000e+0	1.000000e+0	5.078348e+1	1.969144e-2	1	3.823581e-5	1.941748e-3	1	3.326325e-2	1.000000e+0	1.000000e+0	3.006321e+1	3.326325e-2	1	1	1.620746e-3	1.000000e+0	PABL_A	CD33
Ensembl Genes	17839	CUL1	207	1.970753e-2	1.000000e+0	1.000000e+0	9.382257e+0	2.131683e-1	2	4.139191e-4	3.883495e-3	1	3.326325e-2	1.000000e+0	1.000000e+0	3.006321e+1	3.326325e-2	1	1	1.620746e-3	1.000000e+0	PABL_A,PABL_A	CUL1
Ensembl Genes	1549	CCDC181	208	1.996324e-2	1.000000e+0	1.000000e+0	4.959136e+1	2.016480e-2	1	3.915496e-5	1.941748e-3	1	3.326325e-2	1.000000e+0	1.000000e+0	3.006321e+1	3.326325e-2	1	1	1.620746e-3	1.000000e+0	PABL_A	CCDC181
Ensembl Genes	20303	HSFY2	209	2.007703e-2	1.000000e+0	1.000000e+0	9.289035e+0	2.153076e-1	2	4.180731e-4	3.883495e-3	1	3.326325e-2	1.000000e+0	1.000000e+0	3.006321e+1	3.326325e-2	1	1	1.620746e-3	1.000000e+0	PABL_A,PABL_A	HSFY2
Ensembl Genes	7039	GRIN2A	210	2.014096e-2	1.000000e+0	1.000000e+0	9.273167e+0	2.156761e-1	2	4.187885e-4	3.883495e-3	1	3.326325e-2	1.000000e+0	1.000000e+0	3.006321e+1	3.326325e-2	1	1	1.620746e-3	1.000000e+0	PABL_A,PABL_A	GRIN2A
Ensembl Genes	9472	OR1M1	211	2.065589e-2	1.000000e+0	1.000000e+0	4.791157e+1	2.087178e-2	1	4.052773e-5	1.941748e-3	1	3.326325e-2	1.000000e+0	1.000000e+0	3.006321e+1	3.326325e-2	1	1	1.620746e-3	1.000000e+0	PABL_A	OR1M1
Ensembl Genes	17293	VSTM2A	212	2.071787e-2	1.000000e+0	1.000000e+0	9.133305e+0	2.189788e-1	2	4.252015e-4	3.883495e-3	1	3.326325e-2	1.000000e+0	1.000000e+0	3.006321e+1	3.326325e-2	1	1	1.620746e-3	1.000000e+0	PABL_A,PABL_A	VSTM2A
Ensembl Genes	11307	IL1B	213	2.108168e-2	1.000000e+0	1.000000e+0	4.693375e+1	2.130663e-2	1	4.137209e-5	1.941748e-3	1	3.326325e-2	1.000000e+0	1.000000e+0	3.006321e+1	3.326325e-2	1	1	1.620746e-3	1.000000e+0	PABL_A	IL1B
Ensembl Genes	19313	SURF6	214	2.144458e-2	1.000000e+0	1.000000e+0	4.613100e+1	2.167740e-2	1	4.209203e-5	1.941748e-3	1	3.326325e-2	1.000000e+0	1.000000e+0	3.006321e+1	3.326325e-2	1	1	1.620746e-3	1.000000e+0	PABL_A	SURF6
Ensembl Genes	2448	VDAC2	215	2.151150e-2	1.000000e+0	1.000000e+0	4.598591e+1	2.174579e-2	1	4.222484e-5	1.941748e-3	1	3.326325e-2	1.000000e+0	1.000000e+0	3.006321e+1	3.326325e-2	1	1	1.620746e-3	1.000000e+0	PABL_A	VDAC2
Ensembl Genes	15162	UGT3A1	216	2.173903e-2	1.000000e+0	1.000000e+0	4.549936e+1	2.197833e-2	1	4.267637e-5	1.941748e-3	1	3.326325e-2	1.000000e+0	1.000000e+0	3.006321e+1	3.326325e-2	1	1	1.620746e-3	1.000000e+0	PABL_A	UGT3A1
Ensembl Genes	11273	SULT1C2	217	2.221521e-2	1.000000e+0	1.000000e+0	4.451331e+1	2.246519e-2	1	4.362173e-5	1.941748e-3	1	3.326325e-2	1.000000e+0	1.000000e+0	3.006321e+1	3.326325e-2	1	1	1.620746e-3	1.000000e+0	PABL_A	SULT1C2
Ensembl Genes	13865	WDR5B	218	2.237007e-2	1.000000e+0	1.000000e+0	4.420167e+1	2.262358e-2	1	4.392928e-5	1.941748e-3	1	3.326325e-2	1.000000e+0	1.000000e+0	3.006321e+1	3.326325e-2	1	1	1.620746e-3	1.000000e+0	PABL_A	WDR5B
Ensembl Genes	2373	KIAA1279	219	2.242163e-2	1.000000e+0	1.000000e+0	4.409888e+1	2.267631e-2	1	4.403168e-5	1.941748e-3	1	3.326325e-2	1.000000e+0	1.000000e+0	3.006321e+1	3.326325e-2	1	1	1.620746e-3	1.000000e+0	PABL_A	KIAA1279
Ensembl Genes	558	MFSD2A	220	2.281376e-2	1.000000e+0	1.000000e+0	4.333225e+1	2.307750e-2	1	4.481068e-5	1.941748e-3	1	3.326325e-2	1.000000e+0	1.000000e+0	3.006321e+1	3.326325e-2	1	1	1.620746e-3	1.000000e+0	PABL_A	MFSD2A
Ensembl Genes	2374	SRGN	221	2.291260e-2	1.000000e+0	1.000000e+0	4.314315e+1	2.317865e-2	1	4.500709e-5	1.941748e-3	1	3.326325e-2	1.000000e+0	1.000000e+0	3.006321e+1	3.326325e-2	1	1	1.620746e-3	1.000000e+0	PABL_A	SRGN
Ensembl Genes	11308	IL37	222	2.332475e-2	1.000000e+0	1.000000e+0	4.237192e+1	2.360054e-2	1	4.582628e-5	1.941748e-3	1	3.326325e-2	1.000000e+0	1.000000e+0	3.006321e+1	3.326325e-2	1	1	1.620746e-3	1.000000e+0	PABL_A	IL37
Ensembl Genes	682	BEND5	223	2.341518e-2	1.000000e+0	1.000000e+0	8.549397e+0	2.339346e-1	2	4.542420e-4	3.883495e-3	1	3.326325e-2	1.000000e+0	1.000000e+0	3.006321e+1	3.326325e-2	1	1	1.620746e-3	1.000000e+0	PABL_A,PABL_A	BEND5
Ensembl Genes	19459	XG	224	2.341581e-2	1.000000e+0	1.000000e+0	4.220519e+1	2.369377e-2	1	4.600732e-5	1.941748e-3	1	3.326325e-2	1.000000e+0	1.000000e+0	3.006321e+1	3.326325e-2	1	1	1.620746e-3	1.000000e+0	PABL_A	XG
Ensembl Genes	15207	MRPS30	225	2.346877e-2	1.000000e+0	1.000000e+0	8.538826e+0	2.342242e-1	2	4.548043e-4	3.883495e-3	1	3.326325e-2	1.000000e+0	1.000000e+0	3.006321e+1	3.326325e-2	1	1	1.620746e-3	1.000000e+0	PABL_A,PABL_A	MRPS30
Ensembl Genes	20192	PNMA5	226	2.414273e-2	1.000000e+0	1.000000e+0	4.091927e+1	2.443837e-2	1	4.745314e-5	1.941748e-3	1	3.326325e-2	1.000000e+0	1.000000e+0	3.006321e+1	3.326325e-2	1	1	1.620746e-3	1.000000e+0	PABL_A	PNMA5
Ensembl Genes	19495	TMSB4X	227	2.417839e-2	1.000000e+0	1.000000e+0	4.085818e+1	2.447490e-2	1	4.752408e-5	1.941748e-3	1	3.326325e-2	1.000000e+0	1.000000e+0	3.006321e+1	3.326325e-2	1	1	1.620746e-3	1.000000e+0	PABL_A	TMSB4X
Ensembl Genes	18935	NTRK2	228	2.419006e-2	1.000000e+0	1.000000e+0	8.399964e+0	2.380962e-1	2	4.623228e-4	3.883495e-3	1	3.326325e-2	1.000000e+0	1.000000e+0	3.006321e+1	3.326325e-2	1	1	1.620746e-3	1.000000e+0	PABL_A,PABL_A	NTRK2
Ensembl Genes	20275	RPS4Y1	229	2.449344e-2	1.000000e+0	1.000000e+0	4.032616e+1	2.479780e-2	1	4.815106e-5	1.941748e-3	1	3.326325e-2	1.000000e+0	1.000000e+0	3.006321e+1	3.326325e-2	1	1	1.620746e-3	1.000000e+0	PABL_A	RPS4Y1
Ensembl Genes	10088	ATP5SL	230	2.452645e-2	1.000000e+0	1.000000e+0	4.027121e+1	2.483163e-2	1	4.821676e-5	1.941748e-3	1	3.326325e-2	1.000000e+0	1.000000e+0	3.006321e+1	3.326325e-2	1	1	1.620746e-3	1.000000e+0	PABL_A	ATP5SL
Ensembl Genes	13866	KPNA1	231	2.456806e-2	1.000000e+0	1.000000e+0	4.020215e+1	2.487429e-2	1	4.829959e-5	1.941748e-3	1	3.326325e-2	1.000000e+0	1.000000e+0	3.006321e+1	3.326325e-2	1	1	1.620746e-3	1.000000e+0	PABL_A	KPNA1
Ensembl Genes	16572	RAB23	232	2.476047e-2	1.000000e+0	1.000000e+0	3.988584e+1	2.507155e-2	1	4.868263e-5	1.941748e-3	1	3.326325e-2	1.000000e+0	1.000000e+0	3.006321e+1	3.326325e-2	1	1	1.620746e-3	1.000000e+0	PABL_A	RAB23
Ensembl Genes	11269	ST6GAL2	233	2.506328e-2	1.000000e+0	1.000000e+0	8.239927e+0	2.427206e-1	2	4.713021e-4	3.883495e-3	1	3.326325e-2	1.000000e+0	1.000000e+0	3.006321e+1	3.326325e-2	1	1	1.620746e-3	1.000000e+0	PABL_A,PABL_A	ST6GAL2
Ensembl Genes	4929	SNRPF	234	2.532834e-2	1.000000e+0	1.000000e+0	3.898030e+1	2.565399e-2	1	4.981356e-5	1.941748e-3	1	3.326325e-2	1.000000e+0	1.000000e+0	3.006321e+1	3.326325e-2	1	1	1.620746e-3	1.000000e+0	PABL_A	SNRPF
Ensembl Genes	12447	SLMO2	235	2.639843e-2	1.000000e+0	1.000000e+0	3.737978e+1	2.675243e-2	1	5.194647e-5	1.941748e-3	1	3.326325e-2	1.000000e+0	1.000000e+0	3.006321e+1	3.326325e-2	1	1	1.620746e-3	1.000000e+0	PABL_A	SLMO2
Ensembl Genes	15163	UGT3A2	236	2.671925e-2	1.000000e+0	1.000000e+0	3.692491e+1	2.708199e-2	1	5.258638e-5	1.941748e-3	1	3.326325e-2	1.000000e+0	1.000000e+0	3.006321e+1	3.326325e-2	1	1	1.620746e-3	1.000000e+0	PABL_A	UGT3A2
Ensembl Genes	18403	SPAG1	237	2.675569e-2	1.000000e+0	1.000000e+0	3.687394e+1	2.711942e-2	1	5.265907e-5	1.941748e-3	1	3.326325e-2	1.000000e+0	1.000000e+0	3.006321e+1	3.326325e-2	1	1	1.620746e-3	1.000000e+0	PABL_A	SPAG1
Ensembl Genes	10594	ZSCAN5A	238	2.683294e-2	1.000000e+0	1.000000e+0	3.676633e+1	2.719880e-2	1	5.281320e-5	1.941748e-3	1	3.326325e-2	1.000000e+0	1.000000e+0	3.006321e+1	3.326325e-2	1	1	1.620746e-3	1.000000e+0	PABL_A	ZSCAN5A
Ensembl Genes	8601	TEX14	239	2.684835e-2	1.000000e+0	1.000000e+0	3.674493e+1	2.721464e-2	1	5.284395e-5	1.941748e-3	1	3.326325e-2	1.000000e+0	1.000000e+0	3.006321e+1	3.326325e-2	1	1	1.620746e-3	1.000000e+0	PABL_A	TEX14
Ensembl Genes	7612	HSD17B2	240	2.711684e-2	1.000000e+0	1.000000e+0	3.637613e+1	2.749055e-2	1	5.337971e-5	1.941748e-3	1	3.326325e-2	1.000000e+0	1.000000e+0	3.006321e+1	3.326325e-2	1	1	1.620746e-3	1.000000e+0	PABL_A	HSD17B2
Ensembl Genes	11163	RGPD1	241	2.732678e-2	1.000000e+0	1.000000e+0	3.609280e+1	2.770635e-2	1	5.379875e-5	1.941748e-3	1	3.326325e-2	1.000000e+0	1.000000e+0	3.006321e+1	3.326325e-2	1	1	1.620746e-3	1.000000e+0	PABL_A	RGPD1
Ensembl Genes	9559	ZNF627	242	2.733676e-2	1.000000e+0	1.000000e+0	3.607944e+1	2.771661e-2	1	5.381867e-5	1.941748e-3	1	3.326325e-2	1.000000e+0	1.000000e+0	3.006321e+1	3.326325e-2	1	1	1.620746e-3	1.000000e+0	PABL_A	ZNF627
Ensembl Genes	17412	DMTF1	243	2.749326e-2	1.000000e+0	1.000000e+0	3.587120e+1	2.787752e-2	1	5.413111e-5	1.941748e-3	1	3.326325e-2	1.000000e+0	1.000000e+0	3.006321e+1	3.326325e-2	1	1	1.620746e-3	1.000000e+0	PABL_A	DMTF1
Ensembl Genes	20191	ZNF185	244	2.758988e-2	1.000000e+0	1.000000e+0	3.574381e+1	2.797687e-2	1	5.432402e-5	1.941748e-3	1	3.326325e-2	1.000000e+0	1.000000e+0	3.006321e+1	3.326325e-2	1	1	1.620746e-3	1.000000e+0	PABL_A	ZNF185
Ensembl Genes	4586	KRT80	245	2.788791e-2	1.000000e+0	1.000000e+0	3.535644e+1	2.828339e-2	1	5.491920e-5	1.941748e-3	1	3.326325e-2	1.000000e+0	1.000000e+0	3.006321e+1	3.326325e-2	1	1	1.620746e-3	1.000000e+0	PABL_A	KRT80
Ensembl Genes	19312	OBP2B	246	2.802088e-2	1.000000e+0	1.000000e+0	3.518627e+1	2.842018e-2	1	5.518481e-5	1.941748e-3	1	3.326325e-2	1.000000e+0	1.000000e+0	3.006321e+1	3.326325e-2	1	1	1.620746e-3	1.000000e+0	PABL_A	OBP2B
Ensembl Genes	14594	SULT1E1	247	2.845204e-2	1.000000e+0	1.000000e+0	3.464543e+1	2.886384e-2	1	5.604629e-5	1.941748e-3	1	3.326325e-2	1.000000e+0	1.000000e+0	3.006321e+1	3.326325e-2	1	1	1.620746e-3	1.000000e+0	PABL_A	SULT1E1
Ensembl Genes	11294	MERTK	248	2.848072e-2	1.000000e+0	1.000000e+0	3.461003e+1	2.889336e-2	1	5.610360e-5	1.941748e-3	1	3.326325e-2	1.000000e+0	1.000000e+0	3.006321e+1	3.326325e-2	1	1	1.620746e-3	1.000000e+0	PABL_A	MERTK
Ensembl Genes	5778	FSCB	249	2.863112e-2	1.000000e+0	1.000000e+0	7.663853e+0	2.609653e-1	2	5.067288e-4	3.883495e-3	1	3.326325e-2	1.000000e+0	1.000000e+0	3.006321e+1	3.326325e-2	1	1	1.620746e-3	1.000000e+0	PABL_A,PABL_A	FSCB
Ensembl Genes	11349	GYPC	250	2.864902e-2	1.000000e+0	1.000000e+0	7.661238e+0	2.610544e-1	2	5.069018e-4	3.883495e-3	1	3.326325e-2	1.000000e+0	1.000000e+0	3.006321e+1	3.326325e-2	1	1	1.620746e-3	1.000000e+0	PABL_A,PABL_A	GYPC
Ensembl Genes	9560	ZNF823	251	2.902965e-2	1.000000e+0	1.000000e+0	3.394605e+1	2.945851e-2	1	5.720099e-5	1.941748e-3	1	3.326325e-2	1.000000e+0	1.000000e+0	3.006321e+1	3.326325e-2	1	1	1.620746e-3	1.000000e+0	PABL_A	ZNF823
Ensembl Genes	19858	PGK1	252	2.909886e-2	1.000000e+0	1.000000e+0	3.386412e+1	2.952978e-2	1	5.733938e-5	1.941748e-3	1	3.326325e-2	1.000000e+0	1.000000e+0	3.006321e+1	3.326325e-2	1	1	1.620746e-3	1.000000e+0	PABL_A	PGK1
Ensembl Genes	8599	SEPT4	253	2.920354e-2	1.000000e+0	1.000000e+0	3.374093e+1	2.963759e-2	1	5.754873e-5	1.941748e-3	1	3.326325e-2	1.000000e+0	1.000000e+0	3.006321e+1	3.326325e-2	1	1	1.620746e-3	1.000000e+0	PABL_A	SEPT4
Ensembl Genes	4585	C12orf44	254	2.964063e-2	1.000000e+0	1.000000e+0	3.323593e+1	3.008792e-2	1	5.842314e-5	1.941748e-3	1	3.326325e-2	1.000000e+0	1.000000e+0	3.006321e+1	3.326325e-2	1	1	1.620746e-3	1.000000e+0	PABL_A	C12orf44
Ensembl Genes	12525	PCMTD2	255	2.990695e-2	1.000000e+0	1.000000e+0	3.293548e+1	3.036239e-2	1	5.895610e-5	1.941748e-3	1	3.326325e-2	1.000000e+0	1.000000e+0	3.006321e+1	3.326325e-2	1	1	1.620746e-3	1.000000e+0	PABL_A	PCMTD2
Ensembl Genes	16301	NOTCH4	256	3.065383e-2	1.000000e+0	1.000000e+0	3.212072e+1	3.113255e-2	1	6.045155e-5	1.941748e-3	1	3.326325e-2	1.000000e+0	1.000000e+0	3.006321e+1	3.326325e-2	1	1	1.620746e-3	1.000000e+0	PABL_A	NOTCH4
Ensembl Genes	17358	WBSCR28	257	3.105156e-2	1.000000e+0	1.000000e+0	3.170284e+1	3.154292e-2	1	6.124838e-5	1.941748e-3	1	3.326325e-2	1.000000e+0	1.000000e+0	3.006321e+1	3.326325e-2	1	1	1.620746e-3	1.000000e+0	PABL_A	WBSCR28
Ensembl Genes	16302	C6orf10	258	3.136684e-2	1.000000e+0	1.000000e+0	3.137912e+1	3.186833e-2	1	6.188025e-5	1.941748e-3	1	3.326325e-2	1.000000e+0	1.000000e+0	3.006321e+1	3.326325e-2	1	1	1.620746e-3	1.000000e+0	PABL_A	C6orf10
Ensembl Genes	12212	DYNLRB1	259	3.145035e-2	1.000000e+0	1.000000e+0	3.129446e+1	3.195454e-2	1	6.204765e-5	1.941748e-3	1	3.326325e-2	1.000000e+0	1.000000e+0	3.006321e+1	3.326325e-2	1	1	1.620746e-3	1.000000e+0	PABL_A	DYNLRB1
Ensembl Genes	12102	POLR3F	260	3.164384e-2	1.000000e+0	1.000000e+0	3.110002e+1	3.215432e-2	1	6.243558e-5	1.941748e-3	1	3.326325e-2	1.000000e+0	1.000000e+0	3.006321e+1	3.326325e-2	1	1	1.620746e-3	1.000000e+0	PABL_A	POLR3F
Ensembl Genes	10090	CEACAM21	261	3.222723e-2	1.000000e+0	1.000000e+0	3.052791e+1	3.275691e-2	1	6.360566e-5	1.941748e-3	1	3.326325e-2	1.000000e+0	1.000000e+0	3.006321e+1	3.326325e-2	1	1	1.620746e-3	1.000000e+0	PABL_A	CEACAM21
Ensembl Genes	1134	NBPF15	262	3.229568e-2	1.000000e+0	1.000000e+0	3.046213e+1	3.282765e-2	1	6.374301e-5	1.941748e-3	1	3.326325e-2	1.000000e+0	1.000000e+0	3.006321e+1	3.326325e-2	1	1	1.620746e-3	1.000000e+0	PABL_A	NBPF15
Ensembl Genes	4260	APOBEC1	263	3.290374e-2	1.000000e+0	1.000000e+0	2.988987e+1	3.345616e-2	1	6.496341e-5	1.941748e-3	1	3.326325e-2	1.000000e+0	1.000000e+0	3.006321e+1	3.326325e-2	1	1	1.620746e-3	1.000000e+0	PABL_A	APOBEC1
Ensembl Genes	17413	TMEM243	264	3.312026e-2	1.000000e+0	1.000000e+0	2.969116e+1	3.368006e-2	1	6.539817e-5	1.941748e-3	1	3.326325e-2	1.000000e+0	1.000000e+0	3.006321e+1	3.326325e-2	1	1	1.620746e-3	1.000000e+0	PABL_A	TMEM243
Ensembl Genes	19857	PGAM4	265	3.318030e-2	1.000000e+0	1.000000e+0	2.963652e+1	3.374215e-2	1	6.551874e-5	1.941748e-3	1	3.326325e-2	1.000000e+0	1.000000e+0	3.006321e+1	3.326325e-2	1	1	1.620746e-3	1.000000e+0	PABL_A	PGAM4
Ensembl Genes	4933	LTA4H	266	3.327497e-2	1.000000e+0	1.000000e+0	2.955077e+1	3.384006e-2	1	6.570886e-5	1.941748e-3	1	3.326325e-2	1.000000e+0	1.000000e+0	3.006321e+1	3.326325e-2	1	1	1.620746e-3	1.000000e+0	PABL_A	LTA4H
Ensembl Genes	10866	EHD3	267	3.382363e-2	1.000000e+0	1.000000e+0	2.906323e+1	3.440774e-2	1	6.681114e-5	1.941748e-3	1	3.326325e-2	1.000000e+0	1.000000e+0	3.006321e+1	3.326325e-2	1	1	1.620746e-3	1.000000e+0	PABL_A	EHD3
Ensembl Genes	15208	HCN1	268	3.408879e-2	1.000000e+0	1.000000e+0	6.964108e+0	2.871868e-1	2	5.576443e-4	3.883495e-3	1	3.326325e-2	1.000000e+0	1.000000e+0	3.006321e+1	3.326325e-2	1	1	1.620746e-3	1.000000e+0	PABL_A,PABL_A	HCN1
Ensembl Genes	14453	SEPSECS	269	3.415835e-2	1.000000e+0	1.000000e+0	2.877349e+1	3.475421e-2	1	6.748390e-5	1.941748e-3	1	3.326325e-2	1.000000e+0	1.000000e+0	3.006321e+1	3.326325e-2	1	1	1.620746e-3	1.000000e+0	PABL_A	SEPSECS
Ensembl Genes	7707	PRDM7	270	3.421902e-2	1.000000e+0	1.000000e+0	2.872158e+1	3.481702e-2	1	6.760587e-5	1.941748e-3	1	3.326325e-2	1.000000e+0	1.000000e+0	3.006321e+1	3.326325e-2	1	1	1.620746e-3	1.000000e+0	PABL_A	PRDM7
Ensembl Genes	9174	FAM69C	271	3.434887e-2	1.000000e+0	1.000000e+0	2.861110e+1	3.495147e-2	1	6.786694e-5	1.941748e-3	1	3.326325e-2	1.000000e+0	1.000000e+0	3.006321e+1	3.326325e-2	1	1	1.620746e-3	1.000000e+0	PABL_A	FAM69C
Ensembl Genes	14852	BBS12	272	3.460035e-2	1.000000e+0	1.000000e+0	2.839948e+1	3.521191e-2	1	6.837264e-5	1.941748e-3	1	3.326325e-2	1.000000e+0	1.000000e+0	3.006321e+1	3.326325e-2	1	1	1.620746e-3	1.000000e+0	PABL_A	BBS12
Ensembl Genes	4359	GUCY2C	273	3.466082e-2	1.000000e+0	1.000000e+0	2.834905e+1	3.527454e-2	1	6.849426e-5	1.941748e-3	1	3.326325e-2	1.000000e+0	1.000000e+0	3.006321e+1	3.326325e-2	1	1	1.620746e-3	1.000000e+0	PABL_A	GUCY2C
Ensembl Genes	3058	TUB	274	3.479165e-2	1.000000e+0	1.000000e+0	2.824055e+1	3.541007e-2	1	6.875742e-5	1.941748e-3	1	3.326325e-2	1.000000e+0	1.000000e+0	3.006321e+1	3.326325e-2	1	1	1.620746e-3	1.000000e+0	PABL_A	TUB
Ensembl Genes	10855	WDR43	275	3.500375e-2	1.000000e+0	1.000000e+0	2.806637e+1	3.562984e-2	1	6.918415e-5	1.941748e-3	1	3.326325e-2	1.000000e+0	1.000000e+0	3.006321e+1	3.326325e-2	1	1	1.620746e-3	1.000000e+0	PABL_A	WDR43
Ensembl Genes	1133	NBPF20	276	3.506385e-2	1.000000e+0	1.000000e+0	2.801740e+1	3.569211e-2	1	6.930507e-5	1.941748e-3	1	3.326325e-2	1.000000e+0	1.000000e+0	3.006321e+1	3.326325e-2	1	1	1.620746e-3	1.000000e+0	PABL_A	NBPF20
Ensembl Genes	1117	GPR89C	277	3.528163e-2	1.000000e+0	1.000000e+0	2.784134e+1	3.591781e-2	1	6.974332e-5	1.941748e-3	1	3.326325e-2	1.000000e+0	1.000000e+0	3.006321e+1	3.326325e-2	1	1	1.620746e-3	1.000000e+0	PABL_A	GPR89C
Ensembl Genes	14593	SULT1B1	278	3.551481e-2	1.000000e+0	1.000000e+0	2.765523e+1	3.615953e-2	1	7.021268e-5	1.941748e-3	1	3.326325e-2	1.000000e+0	1.000000e+0	3.006321e+1	3.326325e-2	1	1	1.620746e-3	1.000000e+0	PABL_A	SULT1B1
Ensembl Genes	8023	TBC1D28	279	3.596295e-2	1.000000e+0	1.000000e+0	2.730431e+1	3.662425e-2	1	7.111505e-5	1.941748e-3	1	3.326325e-2	1.000000e+0	1.000000e+0	3.006321e+1	3.326325e-2	1	1	1.620746e-3	1.000000e+0	PABL_A	TBC1D28
Ensembl Genes	10949	CALM2	280	3.601223e-2	1.000000e+0	1.000000e+0	2.726626e+1	3.667537e-2	1	7.121431e-5	1.941748e-3	1	3.326325e-2	1.000000e+0	1.000000e+0	3.006321e+1	3.326325e-2	1	1	1.620746e-3	1.000000e+0	PABL_A	CALM2
Ensembl Genes	19596	DYNLT3	281	3.619215e-2	1.000000e+0	1.000000e+0	2.712820e+1	3.686201e-2	1	7.157672e-5	1.941748e-3	1	3.326325e-2	1.000000e+0	1.000000e+0	3.006321e+1	3.326325e-2	1	1	1.620746e-3	1.000000e+0	PABL_A	DYNLT3
Ensembl Genes	11868	INPP5D	282	3.654409e-2	1.000000e+0	1.000000e+0	2.686208e+1	3.722720e-2	1	7.228583e-5	1.941748e-3	1	3.326325e-2	1.000000e+0	1.000000e+0	3.006321e+1	3.326325e-2	1	1	1.620746e-3	1.000000e+0	PABL_A	INPP5D
Ensembl Genes	18814	GNE	283	3.662125e-2	1.000000e+0	1.000000e+0	2.680441e+1	3.730730e-2	1	7.244135e-5	1.941748e-3	1	3.326325e-2	1.000000e+0	1.000000e+0	3.006321e+1	3.326325e-2	1	1	1.620746e-3	1.000000e+0	PABL_A	GNE
Ensembl Genes	1536	ADCY10	284	3.689676e-2	1.000000e+0	1.000000e+0	2.660049e+1	3.759329e-2	1	7.299668e-5	1.941748e-3	1	3.326325e-2	1.000000e+0	1.000000e+0	3.006321e+1	3.326325e-2	1	1	1.620746e-3	1.000000e+0	PABL_A	ADCY10
Ensembl Genes	291	NBPF3	285	3.689901e-2	1.000000e+0	1.000000e+0	2.659883e+1	3.759563e-2	1	7.300123e-5	1.941748e-3	1	3.326325e-2	1.000000e+0	1.000000e+0	3.006321e+1	3.326325e-2	1	1	1.620746e-3	1.000000e+0	PABL_A	NBPF3
Ensembl Genes	5326	CCDC169-SOHLH2	286	3.700458e-2	1.000000e+0	1.000000e+0	2.652151e+1	3.770524e-2	1	7.321406e-5	1.941748e-3	1	3.326325e-2	1.000000e+0	1.000000e+0	3.006321e+1	3.326325e-2	1	1	1.620746e-3	1.000000e+0	PABL_A	CCDC169-SOHLH2
Ensembl Genes	292	ALPL	287	3.704393e-2	1.000000e+0	1.000000e+0	2.649280e+1	3.774610e-2	1	7.329340e-5	1.941748e-3	1	3.326325e-2	1.000000e+0	1.000000e+0	3.006321e+1	3.326325e-2	1	1	1.620746e-3	1.000000e+0	PABL_A	ALPL
Ensembl Genes	17398	MAGI2	288	3.726770e-2	1.000000e+0	1.000000e+0	6.629250e+0	3.016932e-1	2	5.858121e-4	3.883495e-3	1	3.326325e-2	1.000000e+0	1.000000e+0	3.006321e+1	3.326325e-2	1	1	1.620746e-3	1.000000e+0	PABL_A,PABL_A	MAGI2
Ensembl Genes	16643	CGA	289	3.748149e-2	1.000000e+0	1.000000e+0	2.617763e+1	3.820056e-2	1	7.417585e-5	1.941748e-3	1	3.326325e-2	1.000000e+0	1.000000e+0	3.006321e+1	3.326325e-2	1	1	1.620746e-3	1.000000e+0	PABL_A	CGA
Ensembl Genes	10857	C2orf71	290	3.792145e-2	1.000000e+0	1.000000e+0	2.586805e+1	3.865772e-2	1	7.506354e-5	1.941748e-3	1	3.326325e-2	1.000000e+0	1.000000e+0	3.006321e+1	3.326325e-2	1	1	1.620746e-3	1.000000e+0	PABL_A	C2orf71
Ensembl Genes	4259	CD163	291	3.808162e-2	1.000000e+0	1.000000e+0	2.575712e+1	3.882421e-2	1	7.538681e-5	1.941748e-3	1	3.326325e-2	1.000000e+0	1.000000e+0	3.006321e+1	3.326325e-2	1	1	1.620746e-3	1.000000e+0	PABL_A	CD163
Ensembl Genes	17941	DEFB1	292	3.808387e-2	1.000000e+0	1.000000e+0	2.575557e+1	3.882655e-2	1	7.539136e-5	1.941748e-3	1	3.326325e-2	1.000000e+0	1.000000e+0	3.006321e+1	3.326325e-2	1	1	1.620746e-3	1.000000e+0	PABL_A	DEFB1
Ensembl Genes	10950	EPCAM	293	3.819571e-2	1.000000e+0	1.000000e+0	2.567867e+1	3.894282e-2	1	7.561713e-5	1.941748e-3	1	3.326325e-2	1.000000e+0	1.000000e+0	3.006321e+1	3.326325e-2	1	1	1.620746e-3	1.000000e+0	PABL_A	EPCAM
Ensembl Genes	10686	SH3YL1	294	3.842300e-2	1.000000e+0	1.000000e+0	2.552379e+1	3.917914e-2	1	7.607600e-5	1.941748e-3	1	3.326325e-2	1.000000e+0	1.000000e+0	3.006321e+1	3.326325e-2	1	1	1.620746e-3	1.000000e+0	PABL_A	SH3YL1
Ensembl Genes	1043	OLFML3	295	3.903344e-2	1.000000e+0	1.000000e+0	2.511671e+1	3.981413e-2	1	7.730898e-5	1.941748e-3	1	3.326325e-2	1.000000e+0	1.000000e+0	3.006321e+1	3.326325e-2	1	1	1.620746e-3	1.000000e+0	PABL_A	OLFML3
Ensembl Genes	19859	TAF9B	296	3.905108e-2	1.000000e+0	1.000000e+0	2.510514e+1	3.983249e-2	1	7.734463e-5	1.941748e-3	1	3.326325e-2	1.000000e+0	1.000000e+0	3.006321e+1	3.326325e-2	1	1	1.620746e-3	1.000000e+0	PABL_A	TAF9B
Ensembl Genes	3059	RIC3	297	3.938243e-2	1.000000e+0	1.000000e+0	2.488965e+1	4.017734e-2	1	7.801425e-5	1.941748e-3	1	3.326325e-2	1.000000e+0	1.000000e+0	3.006321e+1	3.326325e-2	1	1	1.620746e-3	1.000000e+0	PABL_A	RIC3
Ensembl Genes	16722	ZBTB24	298	3.974513e-2	1.000000e+0	1.000000e+0	2.465791e+1	4.055495e-2	1	7.874747e-5	1.941748e-3	1	3.326325e-2	1.000000e+0	1.000000e+0	3.006321e+1	3.326325e-2	1	1	1.620746e-3	1.000000e+0	PABL_A	ZBTB24
Ensembl Genes	20305	KDM5D	299	3.994276e-2	1.000000e+0	1.000000e+0	6.378936e+0	3.135319e-1	2	6.087999e-4	3.883495e-3	1	3.326325e-2	1.000000e+0	1.000000e+0	3.006321e+1	3.326325e-2	1	1	1.620746e-3	1.000000e+0	PABL_A,PABL_A	KDM5D
Ensembl Genes	6171	TNFAIP2	300	4.018302e-2	1.000000e+0	1.000000e+0	2.438369e+1	4.101103e-2	1	7.963306e-5	1.941748e-3	1	3.326325e-2	1.000000e+0	1.000000e+0	3.006321e+1	3.326325e-2	1	1	1.620746e-3	1.000000e+0	PABL_A	TNFAIP2
Ensembl Genes	19598	SYTL5	301	4.022189e-2	1.000000e+0	1.000000e+0	2.435963e+1	4.105152e-2	1	7.971170e-5	1.941748e-3	1	3.326325e-2	1.000000e+0	1.000000e+0	3.006321e+1	3.326325e-2	1	1	1.620746e-3	1.000000e+0	PABL_A	SYTL5
Ensembl Genes	9853	DPY19L3	302	4.046217e-2	1.000000e+0	1.000000e+0	2.421197e+1	4.130188e-2	1	8.019783e-5	1.941748e-3	1	3.326325e-2	1.000000e+0	1.000000e+0	3.006321e+1	3.326325e-2	1	1	1.620746e-3	1.000000e+0	PABL_A	DPY19L3
Ensembl Genes	14888	UCP1	303	4.054663e-2	1.000000e+0	1.000000e+0	2.416049e+1	4.138990e-2	1	8.036873e-5	1.941748e-3	1	3.326325e-2	1.000000e+0	1.000000e+0	3.006321e+1	3.326325e-2	1	1	1.620746e-3	1.000000e+0	PABL_A	UCP1
Ensembl Genes	13640	ENSG00000113811	304	4.063297e-2	1.000000e+0	1.000000e+0	2.410807e+1	4.147989e-2	1	8.054347e-5	1.941748e-3	1	3.326325e-2	1.000000e+0	1.000000e+0	3.006321e+1	3.326325e-2	1	1	1.620746e-3	1.000000e+0	PABL_A	ENSG00000113811
Ensembl Genes	11412	THSD7B	305	4.072643e-2	1.000000e+0	1.000000e+0	6.310304e+0	3.169419e-1	2	6.154212e-4	3.883495e-3	1	3.326325e-2	1.000000e+0	1.000000e+0	3.006321e+1	3.326325e-2	1	1	1.620746e-3	1.000000e+0	PABL_A,PABL_A	THSD7B
Ensembl Genes	11167	KRCC1	306	4.086849e-2	1.000000e+0	1.000000e+0	2.396622e+1	4.172539e-2	1	8.102017e-5	1.941748e-3	1	3.326325e-2	1.000000e+0	1.000000e+0	3.006321e+1	3.326325e-2	1	1	1.620746e-3	1.000000e+0	PABL_A	KRCC1
Ensembl Genes	11295	TMEM87B	307	4.122735e-2	1.000000e+0	1.000000e+0	2.375321e+1	4.209958e-2	1	8.174675e-5	1.941748e-3	1	3.326325e-2	1.000000e+0	1.000000e+0	3.006321e+1	3.326325e-2	1	1	1.620746e-3	1.000000e+0	PABL_A	TMEM87B
Ensembl Genes	18646	RCL1	308	4.123080e-2	1.000000e+0	1.000000e+0	2.375118e+1	4.210318e-2	1	8.175374e-5	1.941748e-3	1	3.326325e-2	1.000000e+0	1.000000e+0	3.006321e+1	3.326325e-2	1	1	1.620746e-3	1.000000e+0	PABL_A	RCL1
Ensembl Genes	11612	TMEM194B	309	4.139508e-2	1.000000e+0	1.000000e+0	2.365491e+1	4.227452e-2	1	8.208645e-5	1.941748e-3	1	3.326325e-2	1.000000e+0	1.000000e+0	3.006321e+1	3.326325e-2	1	1	1.620746e-3	1.000000e+0	PABL_A	TMEM194B
Ensembl Genes	11869	ATG16L1	310	4.146409e-2	1.000000e+0	1.000000e+0	2.361469e+1	4.234652e-2	1	8.222625e-5	1.941748e-3	1	3.326325e-2	1.000000e+0	1.000000e+0	3.006321e+1	3.326325e-2	1	1	1.620746e-3	1.000000e+0	PABL_A	ATG16L1
Ensembl Genes	5823	PTGDR	311	4.148514e-2	1.000000e+0	1.000000e+0	2.360245e+1	4.236847e-2	1	8.226888e-5	1.941748e-3	1	3.326325e-2	1.000000e+0	1.000000e+0	3.006321e+1	3.326325e-2	1	1	1.620746e-3	1.000000e+0	PABL_A	PTGDR
Ensembl Genes	14319	NKX1-1	312	4.282117e-2	1.000000e+0	1.000000e+0	2.285026e+1	4.376318e-2	1	8.497705e-5	1.941748e-3	1	3.326325e-2	1.000000e+0	1.000000e+0	3.006321e+1	3.326325e-2	1	1	1.620746e-3	1.000000e+0	PABL_A	NKX1-1
Ensembl Genes	15414	LIX1	313	4.327729e-2	1.000000e+0	1.000000e+0	2.260409e+1	4.423978e-2	1	8.590248e-5	1.941748e-3	1	3.326325e-2	1.000000e+0	1.000000e+0	3.006321e+1	3.326325e-2	1	1	1.620746e-3	1.000000e+0	PABL_A	LIX1
Ensembl Genes	10685	FAM110C	314	4.397810e-2	1.000000e+0	1.000000e+0	2.223581e+1	4.497250e-2	1	8.732524e-5	1.941748e-3	1	3.326325e-2	1.000000e+0	1.000000e+0	3.006321e+1	3.326325e-2	1	1	1.620746e-3	1.000000e+0	PABL_A	FAM110C
Ensembl Genes	9471	MUC16	315	4.414708e-2	1.000000e+0	1.000000e+0	2.214877e+1	4.514924e-2	1	8.766843e-5	1.941748e-3	1	3.326325e-2	1.000000e+0	1.000000e+0	3.006321e+1	3.326325e-2	1	1	1.620746e-3	1.000000e+0	PABL_A	MUC16
Ensembl Genes	12860	GNAZ	316	4.426802e-2	1.000000e+0	1.000000e+0	2.208687e+1	4.527577e-2	1	8.791412e-5	1.941748e-3	1	3.326325e-2	1.000000e+0	1.000000e+0	3.006321e+1	3.326325e-2	1	1	1.620746e-3	1.000000e+0	PABL_A	GNAZ
Ensembl Genes	1086	ADAM30	317	4.435128e-2	1.000000e+0	1.000000e+0	2.204445e+1	4.536289e-2	1	8.808327e-5	1.941748e-3	1	3.326325e-2	1.000000e+0	1.000000e+0	3.006321e+1	3.326325e-2	1	1	1.620746e-3	1.000000e+0	PABL_A	ADAM30
Ensembl Genes	14320	FAM53A	318	4.445896e-2	1.000000e+0	1.000000e+0	2.198984e+1	4.547556e-2	1	8.830205e-5	1.941748e-3	1	3.326325e-2	1.000000e+0	1.000000e+0	3.006321e+1	3.326325e-2	1	1	1.620746e-3	1.000000e+0	PABL_A	FAM53A
Ensembl Genes	6172	EIF5	319	4.504289e-2	1.000000e+0	1.000000e+0	2.169819e+1	4.608679e-2	1	8.948890e-5	1.941748e-3	1	3.326325e-2	1.000000e+0	1.000000e+0	3.006321e+1	3.326325e-2	1	1	1.620746e-3	1.000000e+0	PABL_A	EIF5
Ensembl Genes	8021	LGALS9C	320	4.619439e-2	1.000000e+0	1.000000e+0	2.114468e+1	4.729322e-2	1	9.183150e-5	1.941748e-3	1	3.326325e-2	1.000000e+0	1.000000e+0	3.006321e+1	3.326325e-2	1	1	1.620746e-3	1.000000e+0	PABL_A	LGALS9C
Ensembl Genes	12701	CRYAA	321	4.628865e-2	1.000000e+0	1.000000e+0	2.110059e+1	4.739204e-2	1	9.202337e-5	1.941748e-3	1	3.326325e-2	1.000000e+0	1.000000e+0	3.006321e+1	3.326325e-2	1	1	1.620746e-3	1.000000e+0	PABL_A	CRYAA
Ensembl Genes	11276	LIMS1	322	4.656482e-2	1.000000e+0	1.000000e+0	2.097244e+1	4.768163e-2	1	9.258569e-5	1.941748e-3	1	3.326325e-2	1.000000e+0	1.000000e+0	3.006321e+1	3.326325e-2	1	1	1.620746e-3	1.000000e+0	PABL_A	LIMS1
Ensembl Genes	15412	LNPEP	323	4.656723e-2	1.000000e+0	1.000000e+0	2.097133e+1	4.768415e-2	1	9.259059e-5	1.941748e-3	1	3.326325e-2	1.000000e+0	1.000000e+0	3.006321e+1	3.326325e-2	1	1	1.620746e-3	1.000000e+0	PABL_A	LNPEP
Ensembl Genes	14851	IL21	324	4.674604e-2	1.000000e+0	1.000000e+0	2.088917e+1	4.787170e-2	1	9.295475e-5	1.941748e-3	1	3.326325e-2	1.000000e+0	1.000000e+0	3.006321e+1	3.326325e-2	1	1	1.620746e-3	1.000000e+0	PABL_A	IL21
Ensembl Genes	12561	CLDN17	325	4.746386e-2	1.000000e+0	1.000000e+0	2.056558e+1	4.862493e-2	1	9.441735e-5	1.941748e-3	1	3.326325e-2	1.000000e+0	1.000000e+0	3.006321e+1	3.326325e-2	1	1	1.620746e-3	1.000000e+0	PABL_A	CLDN17
Ensembl Genes	11275	GCC2	326	4.761199e-2	1.000000e+0	1.000000e+0	2.050002e+1	4.878044e-2	1	9.471930e-5	1.941748e-3	1	3.326325e-2	1.000000e+0	1.000000e+0	3.006321e+1	3.326325e-2	1	1	1.620746e-3	1.000000e+0	PABL_A	GCC2
Ensembl Genes	826	ASB17	327	4.775118e-2	1.000000e+0	1.000000e+0	2.043878e+1	4.892659e-2	1	9.500309e-5	1.941748e-3	1	3.326325e-2	1.000000e+0	1.000000e+0	3.006321e+1	3.326325e-2	1	1	1.620746e-3	1.000000e+0	PABL_A	ASB17
Ensembl Genes	5822	NID2	328	4.781991e-2	1.000000e+0	1.000000e+0	2.040868e+1	4.899876e-2	1	9.514323e-5	1.941748e-3	1	3.326325e-2	1.000000e+0	1.000000e+0	3.006321e+1	3.326325e-2	1	1	1.620746e-3	1.000000e+0	PABL_A	NID2
Ensembl Genes	17958	DEFB107A	329	4.809976e-2	1.000000e+0	1.000000e+0	2.028699e+1	4.929268e-2	1	9.571394e-5	1.941748e-3	1	3.326325e-2	1.000000e+0	1.000000e+0	3.006321e+1	3.326325e-2	1	1	1.620746e-3	1.000000e+0	PABL_A	DEFB107A
Ensembl Genes	17955	DEFB107B	329	4.809976e-2	1.000000e+0	1.000000e+0	2.028699e+1	4.929268e-2	1	9.571394e-5	1.941748e-3	1	3.326325e-2	1.000000e+0	1.000000e+0	3.006321e+1	3.326325e-2	1	1	1.620746e-3	1.000000e+0	PABL_A	DEFB107B
Ensembl Genes	1535	MPZL1	331	4.949348e-2	1.000000e+0	1.000000e+0	1.970142e+1	5.075776e-2	1	9.855875e-5	1.941748e-3	1	3.326325e-2	1.000000e+0	1.000000e+0	3.006321e+1	3.326325e-2	1	1	1.620746e-3	1.000000e+0	PABL_A	MPZL1
Ensembl Genes	18815	RNF38	332	5.014239e-2	1.000000e+0	1.000000e+0	1.943989e+1	5.144062e-2	1	9.988470e-5	1.941748e-3	1	3.326325e-2	1.000000e+0	1.000000e+0	3.006321e+1	3.326325e-2	1	1	1.620746e-3	1.000000e+0	PABL_A	RNF38
Ensembl Genes	14965	FSTL5	333	5.109644e-2	1.000000e+0	1.000000e+0	5.556018e+0	3.599700e-1	2	6.989710e-4	3.883495e-3	1	3.326325e-2	1.000000e+0	1.000000e+0	3.006321e+1	3.326325e-2	1	1	1.620746e-3	1.000000e+0	PABL_A,PABL_A	FSTL5
Ensembl Genes	18669	PTPRD	333	5.109644e-2	1.000000e+0	1.000000e+0	5.556018e+0	3.599700e-1	2	6.989710e-4	3.883495e-3	1	3.326325e-2	1.000000e+0	1.000000e+0	3.006321e+1	3.326325e-2	1	1	1.620746e-3	1.000000e+0	PABL_A,PABL_A	PTPRD
Ensembl Genes	19881	KLHL4	333	5.109644e-2	1.000000e+0	1.000000e+0	5.556018e+0	3.599700e-1	2	6.989710e-4	3.883495e-3	1	3.326325e-2	1.000000e+0	1.000000e+0	3.006321e+1	3.326325e-2	1	1	1.620746e-3	1.000000e+0	PABL_A,PABL_A	KLHL4
Ensembl Genes	19882	CPXCR1	333	5.109644e-2	1.000000e+0	1.000000e+0	5.556018e+0	3.599700e-1	2	6.989710e-4	3.883495e-3	1	3.326325e-2	1.000000e+0	1.000000e+0	3.006321e+1	3.326325e-2	1	1	1.620746e-3	1.000000e+0	PABL_A,PABL_A	CPXCR1
Ensembl Genes	13233	GRM7	333	5.109644e-2	1.000000e+0	1.000000e+0	5.556018e+0	3.599700e-1	2	6.989710e-4	3.883495e-3	1	3.326325e-2	1.000000e+0	1.000000e+0	3.006321e+1	3.326325e-2	1	1	1.620746e-3	1.000000e+0	PABL_A,PABL_A	GRM7
Ensembl Genes	20061	DCAF12L1	333	5.109644e-2	1.000000e+0	1.000000e+0	5.556018e+0	3.599700e-1	2	6.989710e-4	3.883495e-3	1	3.326325e-2	1.000000e+0	1.000000e+0	3.006321e+1	3.326325e-2	1	1	1.620746e-3	1.000000e+0	PABL_A,PABL_A	DCAF12L1
Ensembl Genes	3862	CNTN5	333	5.109644e-2	1.000000e+0	1.000000e+0	5.556018e+0	3.599700e-1	2	6.989710e-4	3.883495e-3	1	3.326325e-2	1.000000e+0	1.000000e+0	3.006321e+1	3.326325e-2	1	1	1.620746e-3	1.000000e+0	PABL_A,PABL_A	CNTN5
Ensembl Genes	2742	PDZD8	340	5.177314e-2	1.000000e+0	1.000000e+0	1.881158e+1	5.315876e-2	1	1.032209e-4	1.941748e-3	1	3.326325e-2	1.000000e+0	1.000000e+0	3.006321e+1	3.326325e-2	1	1	1.620746e-3	1.000000e+0	PABL_A	PDZD8
Ensembl Genes	19478	FAM9A	341	5.187384e-2	1.000000e+0	1.000000e+0	1.877407e+1	5.326495e-2	1	1.034271e-4	1.941748e-3	1	3.326325e-2	1.000000e+0	1.000000e+0	3.006321e+1	3.326325e-2	1	1	1.620746e-3	1.000000e+0	PABL_A	FAM9A
Ensembl Genes	11272	SULT1C3	342	5.190097e-2	1.000000e+0	1.000000e+0	1.876399e+1	5.329357e-2	1	1.034827e-4	1.941748e-3	1	3.326325e-2	1.000000e+0	1.000000e+0	3.006321e+1	3.326325e-2	1	1	1.620746e-3	1.000000e+0	PABL_A	SULT1C3
Ensembl Genes	19446	PPP2R3B	343	5.234357e-2	1.000000e+0	1.000000e+0	1.860104e+1	5.376045e-2	1	1.043892e-4	1.941748e-3	1	3.326325e-2	1.000000e+0	1.000000e+0	3.006321e+1	3.326325e-2	1	1	1.620746e-3	1.000000e+0	PABL_A	PPP2R3B
Ensembl Genes	10860	YPEL5	344	5.256018e-2	1.000000e+0	1.000000e+0	1.852228e+1	5.398903e-2	1	1.048331e-4	1.941748e-3	1	3.326325e-2	1.000000e+0	1.000000e+0	3.006321e+1	3.326325e-2	1	1	1.620746e-3	1.000000e+0	PABL_A	YPEL5
Ensembl Genes	9172	CYB5A	345	5.314650e-2	1.000000e+0	1.000000e+0	1.831234e+1	5.460800e-2	1	1.060349e-4	1.941748e-3	1	3.326325e-2	1.000000e+0	1.000000e+0	3.006321e+1	3.326325e-2	1	1	1.620746e-3	1.000000e+0	PABL_A	CYB5A
Ensembl Genes	11166	RGPD2	346	5.352820e-2	1.000000e+0	1.000000e+0	1.817813e+1	5.501116e-2	1	1.068178e-4	1.941748e-3	1	3.326325e-2	1.000000e+0	1.000000e+0	3.006321e+1	3.326325e-2	1	1	1.620746e-3	1.000000e+0	PABL_A	RGPD2
Ensembl Genes	17940	AGPAT5	347	5.403423e-2	1.000000e+0	1.000000e+0	1.800313e+1	5.554590e-2	1	1.078561e-4	1.941748e-3	1	3.326325e-2	1.000000e+0	1.000000e+0	3.006321e+1	3.326325e-2	1	1	1.620746e-3	1.000000e+0	PABL_A	AGPAT5
Ensembl Genes	3166	FIBIN	348	5.408923e-2	1.000000e+0	1.000000e+0	1.798431e+1	5.560403e-2	1	1.079690e-4	1.941748e-3	1	3.326325e-2	1.000000e+0	1.000000e+0	3.006321e+1	3.326325e-2	1	1	1.620746e-3	1.000000e+0	PABL_A	FIBIN
Ensembl Genes	2262	C10orf25	349	5.507338e-2	1.000000e+0	1.000000e+0	1.765384e+1	5.664489e-2	1	1.099901e-4	1.941748e-3	1	3.326325e-2	1.000000e+0	1.000000e+0	3.006321e+1	3.326325e-2	1	1	1.620746e-3	1.000000e+0	PABL_A	C10orf25
Ensembl Genes	9087	LIPG	350	5.519311e-2	1.000000e+0	1.000000e+0	1.761444e+1	5.677160e-2	1	1.102361e-4	1.941748e-3	1	3.326325e-2	1.000000e+0	1.000000e+0	3.006321e+1	3.326325e-2	1	1	1.620746e-3	1.000000e+0	PABL_A	LIPG
Ensembl Genes	12100	ZNF133	351	5.576829e-2	1.000000e+0	1.000000e+0	1.742753e+1	5.738049e-2	1	1.114184e-4	1.941748e-3	1	3.326325e-2	1.000000e+0	1.000000e+0	3.006321e+1	3.326325e-2	1	1	1.620746e-3	1.000000e+0	PABL_A	ZNF133
Ensembl Genes	1120	PRKAB2	352	5.617068e-2	1.000000e+0	1.000000e+0	1.729904e+1	5.780669e-2	1	1.122460e-4	1.941748e-3	1	3.326325e-2	1.000000e+0	1.000000e+0	3.006321e+1	3.326325e-2	1	1	1.620746e-3	1.000000e+0	PABL_A	PRKAB2
Ensembl Genes	10709	KIDINS220	353	5.647525e-2	1.000000e+0	1.000000e+0	1.720300e+1	5.812940e-2	1	1.128726e-4	1.941748e-3	1	3.326325e-2	1.000000e+0	1.000000e+0	3.006321e+1	3.326325e-2	1	1	1.620746e-3	1.000000e+0	PABL_A	KIDINS220
Ensembl Genes	19550	PHEX	354	5.705355e-2	1.000000e+0	1.000000e+0	1.702347e+1	5.874243e-2	1	1.140630e-4	1.941748e-3	1	3.326325e-2	1.000000e+0	1.000000e+0	3.006321e+1	3.326325e-2	1	1	1.620746e-3	1.000000e+0	PABL_A	PHEX
Ensembl Genes	18083	PPP2R2A	355	5.724465e-2	1.000000e+0	1.000000e+0	1.696494e+1	5.894510e-2	1	1.144565e-4	1.941748e-3	1	3.326325e-2	1.000000e+0	1.000000e+0	3.006321e+1	3.326325e-2	1	1	1.620746e-3	1.000000e+0	PABL_A	PPP2R2A
Ensembl Genes	4358	PLBD1	356	5.748288e-2	1.000000e+0	1.000000e+0	1.689252e+1	5.919779e-2	1	1.149472e-4	1.941748e-3	1	3.326325e-2	1.000000e+0	1.000000e+0	3.006321e+1	3.326325e-2	1	1	1.620746e-3	1.000000e+0	PABL_A	PLBD1
Ensembl Genes	1941	COG2	357	5.777940e-2	1.000000e+0	1.000000e+0	1.680322e+1	5.951241e-2	1	1.155581e-4	1.941748e-3	1	3.326325e-2	1.000000e+0	1.000000e+0	3.006321e+1	3.326325e-2	1	1	1.620746e-3	1.000000e+0	PABL_A	COG2
Ensembl Genes	19477	KAL1	358	5.843317e-2	1.000000e+0	1.000000e+0	1.660952e+1	6.020643e-2	1	1.169057e-4	1.941748e-3	1	3.326325e-2	1.000000e+0	1.000000e+0	3.006321e+1	3.326325e-2	1	1	1.620746e-3	1.000000e+0	PABL_A	KAL1
Ensembl Genes	11613	NAB1	359	5.870363e-2	1.000000e+0	1.000000e+0	1.653065e+1	6.049369e-2	1	1.174635e-4	1.941748e-3	1	3.326325e-2	1.000000e+0	1.000000e+0	3.006321e+1	3.326325e-2	1	1	1.620746e-3	1.000000e+0	PABL_A	NAB1
Ensembl Genes	18292	LY96	360	5.987830e-2	1.000000e+0	1.000000e+0	1.619637e+1	6.174224e-2	1	1.198878e-4	1.941748e-3	1	3.326325e-2	1.000000e+0	1.000000e+0	3.006321e+1	3.326325e-2	1	1	1.620746e-3	1.000000e+0	PABL_A	LY96
Ensembl Genes	19496	FAM9C	361	5.992044e-2	1.000000e+0	1.000000e+0	1.618462e+1	6.178706e-2	1	1.199749e-4	1.941748e-3	1	3.326325e-2	1.000000e+0	1.000000e+0	3.006321e+1	3.326325e-2	1	1	1.620746e-3	1.000000e+0	PABL_A	FAM9C
Ensembl Genes	4820	MDM1	362	6.058710e-2	1.000000e+0	1.000000e+0	1.600093e+1	6.249638e-2	1	1.213522e-4	1.941748e-3	1	3.326325e-2	1.000000e+0	1.000000e+0	3.006321e+1	3.326325e-2	1	1	1.620746e-3	1.000000e+0	PABL_A	MDM1
Ensembl Genes	16350	MLN	363	6.121476e-2	1.000000e+0	1.000000e+0	1.583164e+1	6.316466e-2	1	1.226498e-4	1.941748e-3	1	3.326325e-2	1.000000e+0	1.000000e+0	3.006321e+1	3.326325e-2	1	1	1.620746e-3	1.000000e+0	PABL_A	MLN
Ensembl Genes	18293	JPH1	364	6.156720e-2	1.000000e+0	1.000000e+0	1.573809e+1	6.354011e-2	1	1.233789e-4	1.941748e-3	1	3.326325e-2	1.000000e+0	1.000000e+0	3.006321e+1	3.326325e-2	1	1	1.620746e-3	1.000000e+0	PABL_A	JPH1
Ensembl Genes	4934	ELK3	365	6.255810e-2	1.000000e+0	1.000000e+0	1.548073e+1	6.459645e-2	1	1.254300e-4	1.941748e-3	1	3.326325e-2	1.000000e+0	1.000000e+0	3.006321e+1	3.326325e-2	1	1	1.620746e-3	1.000000e+0	PABL_A	ELK3
Ensembl Genes	5002	ASCL4	366	6.284341e-2	1.000000e+0	1.000000e+0	1.540813e+1	6.490080e-2	1	1.260210e-4	1.941748e-3	1	3.326325e-2	1.000000e+0	1.000000e+0	3.006321e+1	3.326325e-2	1	1	1.620746e-3	1.000000e+0	PABL_A	ASCL4
Ensembl Genes	17144	OSBPL3	367	6.295440e-2	1.000000e+0	1.000000e+0	1.538007e+1	6.501923e-2	1	1.262509e-4	1.941748e-3	1	3.326325e-2	1.000000e+0	1.000000e+0	3.006321e+1	3.326325e-2	1	1	1.620746e-3	1.000000e+0	PABL_A	OSBPL3
Ensembl Genes	14452	LGI2	368	6.324650e-2	1.000000e+0	1.000000e+0	1.530668e+1	6.533096e-2	1	1.268562e-4	1.941748e-3	1	3.326325e-2	1.000000e+0	1.000000e+0	3.006321e+1	3.326325e-2	1	1	1.620746e-3	1.000000e+0	PABL_A	LGI2
Ensembl Genes	2264	OR13A1	369	6.330687e-2	1.000000e+0	1.000000e+0	1.529160e+1	6.539540e-2	1	1.269814e-4	1.941748e-3	1	3.326325e-2	1.000000e+0	1.000000e+0	3.006321e+1	3.326325e-2	1	1	1.620746e-3	1.000000e+0	PABL_A	OR13A1
Ensembl Genes	7995	TNFRSF13B	370	6.592815e-2	1.000000e+0	1.000000e+0	1.466331e+1	6.819741e-2	1	1.324221e-4	1.941748e-3	1	3.326325e-2	1.000000e+0	1.000000e+0	3.006321e+1	3.326325e-2	1	1	1.620746e-3	1.000000e+0	PABL_A	TNFRSF13B
Ensembl Genes	1118	NBPF11	371	6.681586e-2	1.000000e+0	1.000000e+0	1.446172e+1	6.914809e-2	1	1.342681e-4	1.941748e-3	1	3.326325e-2	1.000000e+0	1.000000e+0	3.006321e+1	3.326325e-2	1	1	1.620746e-3	1.000000e+0	PABL_A	NBPF11
Ensembl Genes	17610	GPR22	372	6.761427e-2	1.000000e+0	1.000000e+0	1.428492e+1	7.000392e-2	1	1.359299e-4	1.941748e-3	1	3.326325e-2	1.000000e+0	1.000000e+0	3.006321e+1	3.326325e-2	1	1	1.620746e-3	1.000000e+0	PABL_A	GPR22
Ensembl Genes	18648	JAK2	373	6.792589e-2	1.000000e+0	1.000000e+0	1.421704e+1	7.033815e-2	1	1.365789e-4	1.941748e-3	1	3.326325e-2	1.000000e+0	1.000000e+0	3.006321e+1	3.326325e-2	1	1	1.620746e-3	1.000000e+0	PABL_A	JAK2
Ensembl Genes	16164	SCAND3	374	6.880885e-2	1.000000e+0	1.000000e+0	1.402805e+1	7.128577e-2	1	1.384190e-4	1.941748e-3	1	3.326325e-2	1.000000e+0	1.000000e+0	3.006321e+1	3.326325e-2	1	1	1.620746e-3	1.000000e+0	PABL_A	SCAND3
Ensembl Genes	7992	ZNF624	375	6.895199e-2	1.000000e+0	1.000000e+0	1.399786e+1	7.143948e-2	1	1.387174e-4	1.941748e-3	1	3.326325e-2	1.000000e+0	1.000000e+0	3.006321e+1	3.326325e-2	1	1	1.620746e-3	1.000000e+0	PABL_A	ZNF624
Ensembl Genes	18404	RNF19A	376	6.935346e-2	1.000000e+0	1.000000e+0	1.391387e+1	7.187072e-2	1	1.395548e-4	1.941748e-3	1	3.326325e-2	1.000000e+0	1.000000e+0	3.006321e+1	3.326325e-2	1	1	1.620746e-3	1.000000e+0	PABL_A	RNF19A
Ensembl Genes	16165	TRIM27	377	7.146357e-2	1.000000e+0	1.000000e+0	1.348794e+1	7.414033e-2	1	1.439618e-4	1.941748e-3	1	3.326325e-2	1.000000e+0	1.000000e+0	3.006321e+1	3.326325e-2	1	1	1.620746e-3	1.000000e+0	PABL_A	TRIM27
Ensembl Genes	2226	KIF5B	378	7.153929e-2	1.000000e+0	1.000000e+0	1.347312e+1	7.422186e-2	1	1.441201e-4	1.941748e-3	1	3.326325e-2	1.000000e+0	1.000000e+0	3.006321e+1	3.326325e-2	1	1	1.620746e-3	1.000000e+0	PABL_A	KIF5B
Ensembl Genes	1094	PPIAL4B	379	7.162870e-2	1.000000e+0	1.000000e+0	1.345566e+1	7.431816e-2	1	1.443071e-4	1.941748e-3	1	3.326325e-2	1.000000e+0	1.000000e+0	3.006321e+1	3.326325e-2	1	1	1.620746e-3	1.000000e+0	PABL_A	PPIAL4B
Ensembl Genes	1578	TNFSF4	380	7.219472e-2	1.000000e+0	1.000000e+0	1.334616e+1	7.492795e-2	1	1.454912e-4	1.941748e-3	1	3.326325e-2	1.000000e+0	1.000000e+0	3.006321e+1	3.326325e-2	1	1	1.620746e-3	1.000000e+0	PABL_A	TNFSF4
Ensembl Genes	3165	SLC5A12	381	7.228674e-2	1.000000e+0	1.000000e+0	1.332851e+1	7.502712e-2	1	1.456837e-4	1.941748e-3	1	3.326325e-2	1.000000e+0	1.000000e+0	3.006321e+1	3.326325e-2	1	1	1.620746e-3	1.000000e+0	PABL_A	SLC5A12
Ensembl Genes	12858	IGLL5	382	7.243235e-2	1.000000e+0	1.000000e+0	1.330069e+1	7.518406e-2	1	1.459885e-4	1.941748e-3	1	3.326325e-2	1.000000e+0	1.000000e+0	3.006321e+1	3.326325e-2	1	1	1.620746e-3	1.000000e+0	PABL_A	IGLL5
Ensembl Genes	17608	HBP1	383	7.271399e-2	1.000000e+0	1.000000e+0	1.324719e+1	7.548770e-2	1	1.465781e-4	1.941748e-3	1	3.326325e-2	1.000000e+0	1.000000e+0	3.006321e+1	3.326325e-2	1	1	1.620746e-3	1.000000e+0	PABL_A	HBP1
Ensembl Genes	16351	GRM4	384	7.328970e-2	1.000000e+0	1.000000e+0	1.313911e+1	7.610865e-2	1	1.477838e-4	1.941748e-3	1	3.326325e-2	1.000000e+0	1.000000e+0	3.006321e+1	3.326325e-2	1	1	1.620746e-3	1.000000e+0	PABL_A	GRM4
Ensembl Genes	1095	NBPF9	385	7.360910e-2	1.000000e+0	1.000000e+0	1.307988e+1	7.645332e-2	1	1.484530e-4	1.941748e-3	1	3.326325e-2	1.000000e+0	1.000000e+0	3.006321e+1	3.326325e-2	1	1	1.620746e-3	1.000000e+0	PABL_A	NBPF9
Ensembl Genes	12752	PCBP3	386	7.435739e-2	1.000000e+0	1.000000e+0	1.294310e+1	7.726127e-2	1	1.500219e-4	1.941748e-3	1	3.326325e-2	1.000000e+0	1.000000e+0	3.006321e+1	3.326325e-2	1	1	1.620746e-3	1.000000e+0	PABL_A	PCBP3
Ensembl Genes	1510	HSD17B7	387	7.453150e-2	1.000000e+0	1.000000e+0	1.291166e+1	7.744936e-2	1	1.503871e-4	1.941748e-3	1	3.326325e-2	1.000000e+0	1.000000e+0	3.006321e+1	3.326325e-2	1	1	1.620746e-3	1.000000e+0	PABL_A	HSD17B7
Ensembl Genes	12546	ATP5J	388	7.541703e-2	1.000000e+0	1.000000e+0	1.275404e+1	7.840652e-2	1	1.522457e-4	1.941748e-3	1	3.326325e-2	1.000000e+0	1.000000e+0	3.006321e+1	3.326325e-2	1	1	1.620746e-3	1.000000e+0	PABL_A	ATP5J
Ensembl Genes	14684	PRKG2	389	7.596993e-2	1.000000e+0	1.000000e+0	1.265749e+1	7.900461e-2	1	1.534070e-4	1.941748e-3	1	3.326325e-2	1.000000e+0	1.000000e+0	3.006321e+1	3.326325e-2	1	1	1.620746e-3	1.000000e+0	PABL_A	PRKG2
Ensembl Genes	14450	SOD3	390	7.619895e-2	1.000000e+0	1.000000e+0	1.261791e+1	7.925245e-2	1	1.538882e-4	1.941748e-3	1	3.326325e-2	1.000000e+0	1.000000e+0	3.006321e+1	3.326325e-2	1	1	1.620746e-3	1.000000e+0	PABL_A	SOD3
Ensembl Genes	9090	MYO5B	391	7.723506e-2	1.000000e+0	1.000000e+0	1.244176e+1	8.037447e-2	1	1.560669e-4	1.941748e-3	1	3.326325e-2	1.000000e+0	1.000000e+0	3.006321e+1	3.326325e-2	1	1	1.620746e-3	1.000000e+0	PABL_A	MYO5B
Ensembl Genes	16998	WDR27	392	7.740913e-2	1.000000e+0	1.000000e+0	1.241263e+1	8.056310e-2	1	1.564332e-4	1.941748e-3	1	3.326325e-2	1.000000e+0	1.000000e+0	3.006321e+1	3.326325e-2	1	1	1.620746e-3	1.000000e+0	PABL_A	WDR27
Ensembl Genes	12755	COL6A1	393	7.754082e-2	1.000000e+0	1.000000e+0	1.239068e+1	8.070582e-2	1	1.567103e-4	1.941748e-3	1	3.326325e-2	1.000000e+0	1.000000e+0	3.006321e+1	3.326325e-2	1	1	1.620746e-3	1.000000e+0	PABL_A	COL6A1
Ensembl Genes	5494	SLC15A1	394	7.780464e-2	1.000000e+0	1.000000e+0	1.234693e+1	8.099182e-2	1	1.572657e-4	1.941748e-3	1	3.326325e-2	1.000000e+0	1.000000e+0	3.006321e+1	3.326325e-2	1	1	1.620746e-3	1.000000e+0	PABL_A	SLC15A1
Ensembl Genes	1119	NBPF12	395	7.871690e-2	1.000000e+0	1.000000e+0	1.219789e+1	8.198138e-2	1	1.591871e-4	1.941748e-3	1	3.326325e-2	1.000000e+0	1.000000e+0	3.006321e+1	3.326325e-2	1	1	1.620746e-3	1.000000e+0	PABL_A	NBPF12
Ensembl Genes	6239	SNURF	396	7.906925e-2	1.000000e+0	1.000000e+0	1.214125e+1	8.236385e-2	1	1.599298e-4	1.941748e-3	1	3.326325e-2	1.000000e+0	1.000000e+0	3.006321e+1	3.326325e-2	1	1	1.620746e-3	1.000000e+0	PABL_A	SNURF
Ensembl Genes	2202	APBB1IP	397	8.200501e-2	1.000000e+0	1.000000e+0	1.168822e+1	8.555624e-2	1	1.661286e-4	1.941748e-3	1	3.326325e-2	1.000000e+0	1.000000e+0	3.006321e+1	3.326325e-2	1	1	1.620746e-3	1.000000e+0	PABL_A	APBB1IP
Ensembl Genes	17924	VIPR2	398	8.250774e-2	1.000000e+0	1.000000e+0	1.161387e+1	8.610394e-2	1	1.671921e-4	1.941748e-3	1	3.326325e-2	1.000000e+0	1.000000e+0	3.006321e+1	3.326325e-2	1	1	1.620746e-3	1.000000e+0	PABL_A	VIPR2
Ensembl Genes	6503	C2CD4B	399	8.415673e-2	1.000000e+0	1.000000e+0	1.137624e+1	8.790253e-2	1	1.706845e-4	1.941748e-3	1	3.326325e-2	1.000000e+0	1.000000e+0	3.006321e+1	3.326325e-2	1	1	1.620746e-3	1.000000e+0	PABL_A	C2CD4B
Ensembl Genes	15145	ADAMTS12	400	8.432685e-2	1.000000e+0	1.000000e+0	1.135225e+1	8.808827e-2	1	1.710452e-4	1.941748e-3	1	3.326325e-2	1.000000e+0	1.000000e+0	3.006321e+1	3.326325e-2	1	1	1.620746e-3	1.000000e+0	PABL_A	ADAMTS12
Ensembl Genes	19715	NUDT10	401	8.441965e-2	1.000000e+0	1.000000e+0	1.133921e+1	8.818960e-2	1	1.712419e-4	1.941748e-3	1	3.326325e-2	1.000000e+0	1.000000e+0	3.006321e+1	3.326325e-2	1	1	1.620746e-3	1.000000e+0	PABL_A	NUDT10
Ensembl Genes	14891	ZNF330	402	8.504163e-2	1.000000e+0	1.000000e+0	1.125251e+1	8.886905e-2	1	1.725613e-4	1.941748e-3	1	3.326325e-2	1.000000e+0	1.000000e+0	3.006321e+1	3.326325e-2	1	1	1.620746e-3	1.000000e+0	PABL_A	ZNF330
Ensembl Genes	17297	VOPP1	403	8.530249e-2	1.000000e+0	1.000000e+0	1.121653e+1	8.915414e-2	1	1.731148e-4	1.941748e-3	1	3.326325e-2	1.000000e+0	1.000000e+0	3.006321e+1	3.326325e-2	1	1	1.620746e-3	1.000000e+0	PABL_A	VOPP1
Ensembl Genes	2201	GAD2	404	8.572952e-2	1.000000e+0	1.000000e+0	1.115810e+1	8.962102e-2	1	1.740214e-4	1.941748e-3	1	3.326325e-2	1.000000e+0	1.000000e+0	3.006321e+1	3.326325e-2	1	1	1.620746e-3	1.000000e+0	PABL_A	GAD2
Ensembl Genes	19714	BMP15	405	8.739064e-2	1.000000e+0	1.000000e+0	1.093622e+1	9.143923e-2	1	1.775519e-4	1.941748e-3	1	3.326325e-2	1.000000e+0	1.000000e+0	3.006321e+1	3.326325e-2	1	1	1.620746e-3	1.000000e+0	PABL_A	BMP15
Ensembl Genes	19860	CYSLTR1	406	8.830754e-2	1.000000e+0	1.000000e+0	1.081733e+1	9.244427e-2	1	1.795034e-4	1.941748e-3	1	3.326325e-2	1.000000e+0	1.000000e+0	3.006321e+1	3.326325e-2	1	1	1.620746e-3	1.000000e+0	PABL_A	CYSLTR1
Ensembl Genes	1576	FASLG	407	8.865623e-2	1.000000e+0	1.000000e+0	1.077276e+1	9.282674e-2	1	1.802461e-4	1.941748e-3	1	3.326325e-2	1.000000e+0	1.000000e+0	3.006321e+1	3.326325e-2	1	1	1.620746e-3	1.000000e+0	PABL_A	FASLG
Ensembl Genes	12140	CST7	408	8.964562e-2	1.000000e+0	1.000000e+0	1.064818e+1	9.391277e-2	1	1.823549e-4	1.941748e-3	1	3.326325e-2	1.000000e+0	1.000000e+0	3.006321e+1	3.326325e-2	1	1	1.620746e-3	1.000000e+0	PABL_A	CST7
Ensembl Genes	17422	STEAP4	409	9.087488e-2	1.000000e+0	1.000000e+0	1.049717e+1	9.526373e-2	1	1.849781e-4	1.941748e-3	1	3.326325e-2	1.000000e+0	1.000000e+0	3.006321e+1	3.326325e-2	1	1	1.620746e-3	1.000000e+0	PABL_A	STEAP4
Ensembl Genes	1044	SYT6	410	9.094525e-2	1.000000e+0	1.000000e+0	1.048865e+1	9.534113e-2	1	1.851284e-4	1.941748e-3	1	3.326325e-2	1.000000e+0	1.000000e+0	3.006321e+1	3.326325e-2	1	1	1.620746e-3	1.000000e+0	PABL_A	SYT6
Ensembl Genes	19018	TBC1D2	411	9.104278e-2	1.000000e+0	1.000000e+0	1.047687e+1	9.544840e-2	1	1.853367e-4	1.941748e-3	1	3.326325e-2	1.000000e+0	1.000000e+0	3.006321e+1	3.326325e-2	1	1	1.620746e-3	1.000000e+0	PABL_A	TBC1D2
Ensembl Genes	9051	KIAA1328	412	9.122111e-2	1.000000e+0	1.000000e+0	1.045538e+1	9.564458e-2	1	1.857176e-4	1.941748e-3	1	3.326325e-2	1.000000e+0	1.000000e+0	3.006321e+1	3.326325e-2	1	1	1.620746e-3	1.000000e+0	PABL_A	KIAA1328
Ensembl Genes	19019	GABBR2	413	9.179401e-2	1.000000e+0	1.000000e+0	1.038691e+1	9.627507e-2	1	1.869419e-4	1.941748e-3	1	3.326325e-2	1.000000e+0	1.000000e+0	3.006321e+1	3.326325e-2	1	1	1.620746e-3	1.000000e+0	PABL_A	GABBR2
Ensembl Genes	17331	KCTD7	414	9.188409e-2	1.000000e+0	1.000000e+0	1.037622e+1	9.637424e-2	1	1.871344e-4	1.941748e-3	1	3.326325e-2	1.000000e+0	1.000000e+0	3.006321e+1	3.326325e-2	1	1	1.620746e-3	1.000000e+0	PABL_A	KCTD7
Ensembl Genes	17238	STK17A	415	9.192349e-2	1.000000e+0	1.000000e+0	1.037155e+1	9.641762e-2	1	1.872187e-4	1.941748e-3	1	3.326325e-2	1.000000e+0	1.000000e+0	3.006321e+1	3.326325e-2	1	1	1.620746e-3	1.000000e+0	PABL_A	STK17A
Ensembl Genes	17296	LANCL2	416	9.449077e-2	1.000000e+0	1.000000e+0	1.007575e+1	9.924824e-2	1	1.927150e-4	1.941748e-3	1	3.326325e-2	1.000000e+0	1.000000e+0	3.006321e+1	3.326325e-2	1	1	1.620746e-3	1.000000e+0	PABL_A	LANCL2
Ensembl Genes	1128	NBPF24	417	9.473346e-2	1.000000e+0	1.000000e+0	1.004861e+1	9.951624e-2	1	1.932354e-4	1.941748e-3	1	3.326325e-2	1.000000e+0	1.000000e+0	3.006321e+1	3.326325e-2	1	1	1.620746e-3	1.000000e+0	PABL_A	NBPF24
Ensembl Genes	18283	TERF1	418	9.489119e-2	1.000000e+0	1.000000e+0	1.003105e+1	9.969047e-2	1	1.935737e-4	1.941748e-3	1	3.326325e-2	1.000000e+0	1.000000e+0	3.006321e+1	3.326325e-2	1	1	1.620746e-3	1.000000e+0	PABL_A	TERF1
Ensembl Genes	14889	TBC1D9	419	9.556795e-2	1.000000e+0	1.000000e+0	9.956361e+0	1.004383e-1	1	1.950258e-4	1.941748e-3	1	3.326325e-2	1.000000e+0	1.000000e+0	3.006321e+1	3.326325e-2	1	1	1.620746e-3	1.000000e+0	PABL_A	TBC1D9
Ensembl Genes	5003	WSCD2	420	9.636474e-2	1.000000e+0	1.000000e+0	9.869767e+0	1.013195e-1	1	1.967369e-4	1.941748e-3	1	3.326325e-2	1.000000e+0	1.000000e+0	3.006321e+1	3.326325e-2	1	1	1.620746e-3	1.000000e+0	PABL_A	WSCD2
Ensembl Genes	16039	MYLIP	421	9.678824e-2	1.000000e+0	1.000000e+0	9.824322e+0	1.017882e-1	1	1.976470e-4	1.941748e-3	1	3.326325e-2	1.000000e+0	1.000000e+0	3.006321e+1	3.326325e-2	1	1	1.620746e-3	1.000000e+0	PABL_A	MYLIP
Ensembl Genes	1940	PGBD5	422	9.739696e-2	1.000000e+0	1.000000e+0	9.759693e+0	1.024622e-1	1	1.989558e-4	1.941748e-3	1	3.326325e-2	1.000000e+0	1.000000e+0	3.006321e+1	3.326325e-2	1	1	1.620746e-3	1.000000e+0	PABL_A	PGBD5
Ensembl Genes	5493	STK24	423	9.741435e-2	1.000000e+0	1.000000e+0	9.757859e+0	1.024815e-1	1	1.989932e-4	1.941748e-3	1	3.326325e-2	1.000000e+0	1.000000e+0	3.006321e+1	3.326325e-2	1	1	1.620746e-3	1.000000e+0	PABL_A	STK24
Ensembl Genes	1964	COA6	424	9.786627e-2	1.000000e+0	1.000000e+0	9.710415e+0	1.029822e-1	1	1.999655e-4	1.941748e-3	1	3.326325e-2	1.000000e+0	1.000000e+0	3.006321e+1	3.326325e-2	1	1	1.620746e-3	1.000000e+0	PABL_A	COA6
Ensembl Genes	12400	KCNG1	425	9.884016e-2	1.000000e+0	1.000000e+0	9.609645e+0	1.040621e-1	1	2.020624e-4	1.941748e-3	1	3.326325e-2	1.000000e+0	1.000000e+0	3.006321e+1	3.326325e-2	1	1	1.620746e-3	1.000000e+0	PABL_A	KCNG1
Ensembl Genes	5742	SPTSSA	426	9.956308e-2	1.000000e+0	1.000000e+0	9.536116e+0	1.048645e-1	1	2.036204e-4	1.941748e-3	1	3.326325e-2	1.000000e+0	1.000000e+0	3.006321e+1	3.326325e-2	1	1	1.620746e-3	1.000000e+0	PABL_A	SPTSSA
Ensembl Genes	7613	MPHOSPH6	427	1.000661e-1	1.000000e+0	1.000000e+0	9.485581e+0	1.054232e-1	1	2.047052e-4	1.941748e-3	1	3.326325e-2	1.000000e+0	1.000000e+0	3.006321e+1	3.326325e-2	1	1	1.620746e-3	1.000000e+0	PABL_A	MPHOSPH6
Ensembl Genes	19522	S100G	428	1.002166e-1	1.000000e+0	1.000000e+0	9.470560e+0	1.055904e-1	1	2.050299e-4	1.941748e-3	1	3.326325e-2	1.000000e+0	1.000000e+0	3.006321e+1	3.326325e-2	1	1	1.620746e-3	1.000000e+0	PABL_A	S100G
Ensembl Genes	12530	LIPI	429	1.024994e-1	1.000000e+0	1.000000e+0	9.248115e+0	1.081301e-1	1	2.099614e-4	1.941748e-3	1	3.326325e-2	1.000000e+0	1.000000e+0	3.006321e+1	3.326325e-2	1	1	1.620746e-3	1.000000e+0	PABL_A	LIPI
Ensembl Genes	18268	SLCO5A1	430	1.028113e-1	1.000000e+0	1.000000e+0	9.218485e+0	1.084777e-1	1	2.106363e-4	1.941748e-3	1	3.326325e-2	1.000000e+0	1.000000e+0	3.006321e+1	3.326325e-2	1	1	1.620746e-3	1.000000e+0	PABL_A	SLCO5A1
Ensembl Genes	18502	FAM49B	431	1.038411e-1	1.000000e+0	1.000000e+0	9.121939e+0	1.096258e-1	1	2.128657e-4	1.941748e-3	1	3.326325e-2	1.000000e+0	1.000000e+0	3.006321e+1	3.326325e-2	1	1	1.620746e-3	1.000000e+0	PABL_A	FAM49B
Ensembl Genes	17329	TPST1	432	1.056088e-1	1.000000e+0	1.000000e+0	8.960582e+0	1.115999e-1	1	2.166988e-4	1.941748e-3	1	3.326325e-2	1.000000e+0	1.000000e+0	3.006321e+1	3.326325e-2	1	1	1.620746e-3	1.000000e+0	PABL_A	TPST1
Ensembl Genes	9049	FHOD3	433	1.081085e-1	1.000000e+0	1.000000e+0	8.741402e+0	1.143981e-1	1	2.221323e-4	1.941748e-3	1	3.326325e-2	1.000000e+0	1.000000e+0	3.006321e+1	3.326325e-2	1	1	1.620746e-3	1.000000e+0	PABL_A	FHOD3
Ensembl Genes	17237	HECW1	434	1.089500e-1	1.000000e+0	1.000000e+0	8.669885e+0	1.153418e-1	1	2.239646e-4	1.941748e-3	1	3.326325e-2	1.000000e+0	1.000000e+0	3.006321e+1	3.326325e-2	1	1	1.620746e-3	1.000000e+0	PABL_A	HECW1
Ensembl Genes	16890	ADGB	435	1.111927e-1	1.000000e+0	1.000000e+0	8.484543e+0	1.178614e-1	1	2.288571e-4	1.941748e-3	1	3.326325e-2	1.000000e+0	1.000000e+0	3.006321e+1	3.326325e-2	1	1	1.620746e-3	1.000000e+0	PABL_A	ADGB
Ensembl Genes	2743	EMX2	436	1.128387e-1	1.000000e+0	1.000000e+0	8.353206e+0	1.197145e-1	1	2.324554e-4	1.941748e-3	1	3.326325e-2	1.000000e+0	1.000000e+0	3.006321e+1	3.326325e-2	1	1	1.620746e-3	1.000000e+0	PABL_A	EMX2
Ensembl Genes	18224	PENK	437	1.131622e-1	1.000000e+0	1.000000e+0	8.327839e+0	1.200792e-1	1	2.331634e-4	1.941748e-3	1	3.326325e-2	1.000000e+0	1.000000e+0	3.006321e+1	3.326325e-2	1	1	1.620746e-3	1.000000e+0	PABL_A	PENK
Ensembl Genes	1136	HIST2H3PS2	438	1.133131e-1	1.000000e+0	1.000000e+0	8.316060e+0	1.202493e-1	1	2.334937e-4	1.941748e-3	1	3.326325e-2	1.000000e+0	1.000000e+0	3.006321e+1	3.326325e-2	1	1	1.620746e-3	1.000000e+0	PABL_A	HIST2H3PS2
Ensembl Genes	19471	HDHD1	439	1.143070e-1	1.000000e+0	1.000000e+0	8.239230e+0	1.213706e-1	1	2.356710e-4	1.941748e-3	1	3.326325e-2	1.000000e+0	1.000000e+0	3.006321e+1	3.326325e-2	1	1	1.620746e-3	1.000000e+0	PABL_A	HDHD1
Ensembl Genes	4454	PKP2	440	1.148778e-1	1.000000e+0	1.000000e+0	8.195708e+0	1.220151e-1	1	2.369225e-4	1.941748e-3	1	3.326325e-2	1.000000e+0	1.000000e+0	3.006321e+1	3.326325e-2	1	1	1.620746e-3	1.000000e+0	PABL_A	PKP2
Ensembl Genes	18934	SLC28A3	441	1.149356e-1	1.000000e+0	1.000000e+0	8.191322e+0	1.220804e-1	1	2.370494e-4	1.941748e-3	1	3.326325e-2	1.000000e+0	1.000000e+0	3.006321e+1	3.326325e-2	1	1	1.620746e-3	1.000000e+0	PABL_A	SLC28A3
Ensembl Genes	16536	DEFB112	442	1.155035e-1	1.000000e+0	1.000000e+0	8.148494e+0	1.227221e-1	1	2.382953e-4	1.941748e-3	1	3.326325e-2	1.000000e+0	1.000000e+0	3.006321e+1	3.326325e-2	1	1	1.620746e-3	1.000000e+0	PABL_A	DEFB112
Ensembl Genes	19472	STS	443	1.158628e-1	1.000000e+0	1.000000e+0	8.121610e+0	1.231283e-1	1	2.390841e-4	1.941748e-3	1	3.326325e-2	1.000000e+0	1.000000e+0	3.006321e+1	3.326325e-2	1	1	1.620746e-3	1.000000e+0	PABL_A	STS
Ensembl Genes	2086	WDR37	444	1.165136e-1	1.000000e+0	1.000000e+0	8.073343e+0	1.238644e-1	1	2.405135e-4	1.941748e-3	1	3.326325e-2	1.000000e+0	1.000000e+0	3.006321e+1	3.326325e-2	1	1	1.620746e-3	1.000000e+0	PABL_A	WDR37
Ensembl Genes	13701	PROK2	445	1.169391e-1	1.000000e+0	1.000000e+0	8.042071e+0	1.243461e-1	1	2.414487e-4	1.941748e-3	1	3.326325e-2	1.000000e+0	1.000000e+0	3.006321e+1	3.326325e-2	1	1	1.620746e-3	1.000000e+0	PABL_A	PROK2
Ensembl Genes	19473	VCX	446	1.193394e-1	1.000000e+0	1.000000e+0	7.869847e+0	1.270673e-1	1	2.467326e-4	1.941748e-3	1	3.326325e-2	1.000000e+0	1.000000e+0	3.006321e+1	3.326325e-2	1	1	1.620746e-3	1.000000e+0	PABL_A	VCX
Ensembl Genes	5953	PCNX	447	1.199420e-1	1.000000e+0	1.000000e+0	7.827692e+0	1.277516e-1	1	2.480613e-4	1.941748e-3	1	3.326325e-2	1.000000e+0	1.000000e+0	3.006321e+1	3.326325e-2	1	1	1.620746e-3	1.000000e+0	PABL_A	PCNX
Ensembl Genes	2121	USP6NL	448	1.213164e-1	1.000000e+0	1.000000e+0	7.733103e+0	1.293142e-1	1	2.510955e-4	1.941748e-3	1	3.326325e-2	1.000000e+0	1.000000e+0	3.006321e+1	3.326325e-2	1	1	1.620746e-3	1.000000e+0	PABL_A	USP6NL
Ensembl Genes	18111	TMEM66	449	1.238971e-1	1.000000e+0	1.000000e+0	7.561163e+0	1.322548e-1	1	2.568054e-4	1.941748e-3	1	3.326325e-2	1.000000e+0	1.000000e+0	3.006321e+1	3.326325e-2	1	1	1.620746e-3	1.000000e+0	PABL_A	TMEM66
Ensembl Genes	12401	NFATC2	450	1.246377e-1	1.000000e+0	1.000000e+0	7.513138e+0	1.331002e-1	1	2.584470e-4	1.941748e-3	1	3.326325e-2	1.000000e+0	1.000000e+0	3.006321e+1	3.326325e-2	1	1	1.620746e-3	1.000000e+0	PABL_A	NFATC2
Ensembl Genes	5340	TRPC4	451	1.248786e-1	1.000000e+0	1.000000e+0	7.497635e+0	1.333754e-1	1	2.589813e-4	1.941748e-3	1	3.326325e-2	1.000000e+0	1.000000e+0	3.006321e+1	3.326325e-2	1	1	1.620746e-3	1.000000e+0	PABL_A	TRPC4
Ensembl Genes	1963	SLC35F3	452	1.268682e-1	1.000000e+0	1.000000e+0	7.371862e+0	1.356509e-1	1	2.633999e-4	1.941748e-3	1	3.326325e-2	1.000000e+0	1.000000e+0	3.006321e+1	3.326325e-2	1	1	1.620746e-3	1.000000e+0	PABL_A	SLC35F3
Ensembl Genes	16537	TFAP2D	453	1.278724e-1	1.000000e+0	1.000000e+0	7.309867e+0	1.368014e-1	1	2.656338e-4	1.941748e-3	1	3.326325e-2	1.000000e+0	1.000000e+0	3.006321e+1	3.326325e-2	1	1	1.620746e-3	1.000000e+0	PABL_A	TFAP2D
Ensembl Genes	11440	PRPF40A	454	1.279911e-1	1.000000e+0	1.000000e+0	7.302603e+0	1.369375e-1	1	2.658980e-4	1.941748e-3	1	3.326325e-2	1.000000e+0	1.000000e+0	3.006321e+1	3.326325e-2	1	1	1.620746e-3	1.000000e+0	PABL_A	PRPF40A
Ensembl Genes	20309	RBMY1B	455	1.298554e-1	1.000000e+0	1.000000e+0	7.190255e+0	1.390771e-1	1	2.700527e-4	1.941748e-3	1	3.326325e-2	1.000000e+0	1.000000e+0	3.006321e+1	3.326325e-2	1	1	1.620746e-3	1.000000e+0	PABL_A	RBMY1B
Ensembl Genes	13718	HTR1F	456	1.301828e-1	1.000000e+0	1.000000e+0	7.170860e+0	1.394533e-1	1	2.707831e-4	1.941748e-3	1	3.326325e-2	1.000000e+0	1.000000e+0	3.006321e+1	3.326325e-2	1	1	1.620746e-3	1.000000e+0	PABL_A	HTR1F
Ensembl Genes	10867	XDH	457	1.304363e-1	1.000000e+0	1.000000e+0	7.155907e+0	1.397447e-1	1	2.713489e-4	1.941748e-3	1	3.326325e-2	1.000000e+0	1.000000e+0	3.006321e+1	3.326325e-2	1	1	1.620746e-3	1.000000e+0	PABL_A	XDH
Ensembl Genes	19519	GRPR	458	1.318131e-1	1.000000e+0	1.000000e+0	7.075693e+0	1.413289e-1	1	2.744251e-4	1.941748e-3	1	3.326325e-2	1.000000e+0	1.000000e+0	3.006321e+1	3.326325e-2	1	1	1.620746e-3	1.000000e+0	PABL_A	GRPR
Ensembl Genes	2244	ZNF37A	459	1.347984e-1	1.000000e+0	1.000000e+0	6.907394e+0	1.447724e-1	1	2.811114e-4	1.941748e-3	1	3.326325e-2	1.000000e+0	1.000000e+0	3.006321e+1	3.326325e-2	1	1	1.620746e-3	1.000000e+0	PABL_A	ZNF37A
Ensembl Genes	5341	UFM1	460	1.352606e-1	1.000000e+0	1.000000e+0	6.882000e+0	1.453066e-1	1	2.821487e-4	1.941748e-3	1	3.326325e-2	1.000000e+0	1.000000e+0	3.006321e+1	3.326325e-2	1	1	1.620746e-3	1.000000e+0	PABL_A	UFM1
Ensembl Genes	18110	DUSP4	461	1.363197e-1	1.000000e+0	1.000000e+0	6.824460e+0	1.465317e-1	1	2.845277e-4	1.941748e-3	1	3.326325e-2	1.000000e+0	1.000000e+0	3.006321e+1	3.326325e-2	1	1	1.620746e-3	1.000000e+0	PABL_A	DUSP4
Ensembl Genes	16560	TINAG	462	1.375196e-1	1.000000e+0	1.000000e+0	6.760338e+0	1.479216e-1	1	2.872264e-4	1.941748e-3	1	3.326325e-2	1.000000e+0	1.000000e+0	3.006321e+1	3.326325e-2	1	1	1.620746e-3	1.000000e+0	PABL_A	TINAG
Ensembl Genes	18082	EBF2	463	1.379687e-1	1.000000e+0	1.000000e+0	6.736625e+0	1.484423e-1	1	2.882375e-4	1.941748e-3	1	3.326325e-2	1.000000e+0	1.000000e+0	3.006321e+1	3.326325e-2	1	1	1.620746e-3	1.000000e+0	PABL_A	EBF2
Ensembl Genes	12548	APP	464	1.391336e-1	1.000000e+0	1.000000e+0	6.675828e+0	1.497942e-1	1	2.908624e-4	1.941748e-3	1	3.326325e-2	1.000000e+0	1.000000e+0	3.006321e+1	3.326325e-2	1	1	1.620746e-3	1.000000e+0	PABL_A	APP
Ensembl Genes	13335	OXSM	465	1.392060e-1	1.000000e+0	1.000000e+0	6.672084e+0	1.498782e-1	1	2.910256e-4	1.941748e-3	1	3.326325e-2	1.000000e+0	1.000000e+0	3.006321e+1	3.326325e-2	1	1	1.620746e-3	1.000000e+0	PABL_A	OXSM
Ensembl Genes	7064	SNX29	466	1.398543e-1	1.000000e+0	1.000000e+0	6.638720e+0	1.506314e-1	1	2.924882e-4	1.941748e-3	1	3.326325e-2	1.000000e+0	1.000000e+0	3.006321e+1	3.326325e-2	1	1	1.620746e-3	1.000000e+0	PABL_A	SNX29
Ensembl Genes	19865	ITM2A	467	1.411481e-1	1.000000e+0	1.000000e+0	6.573053e+0	1.521363e-1	1	2.954103e-4	1.941748e-3	1	3.326325e-2	1.000000e+0	1.000000e+0	3.006321e+1	3.326325e-2	1	1	1.620746e-3	1.000000e+0	PABL_A	ITM2A
Ensembl Genes	11164	PLGLB1	468	1.413948e-1	1.000000e+0	1.000000e+0	6.560666e+0	1.524236e-1	1	2.959681e-4	1.941748e-3	1	3.326325e-2	1.000000e+0	1.000000e+0	3.006321e+1	3.326325e-2	1	1	1.620746e-3	1.000000e+0	PABL_A	PLGLB1
Ensembl Genes	16561	FAM83B	469	1.433911e-1	1.000000e+0	1.000000e+0	6.462011e+0	1.547506e-1	1	3.004866e-4	1.941748e-3	1	3.326325e-2	1.000000e+0	1.000000e+0	3.006321e+1	3.326325e-2	1	1	1.620746e-3	1.000000e+0	PABL_A	FAM83B
Ensembl Genes	5447	MZT1	470	1.434988e-1	1.000000e+0	1.000000e+0	6.456769e+0	1.548762e-1	1	3.007305e-4	1.941748e-3	1	3.326325e-2	1.000000e+0	1.000000e+0	3.006321e+1	3.326325e-2	1	1	1.620746e-3	1.000000e+0	PABL_A	MZT1
Ensembl Genes	12559	GRIK1	471	1.442294e-1	1.000000e+0	1.000000e+0	6.421397e+0	1.557293e-1	1	3.023871e-4	1.941748e-3	1	3.326325e-2	1.000000e+0	1.000000e+0	3.006321e+1	3.326325e-2	1	1	1.620746e-3	1.000000e+0	PABL_A	GRIK1
Ensembl Genes	6504	TLN2	472	1.445630e-1	1.000000e+0	1.000000e+0	6.405362e+0	1.561192e-1	1	3.031441e-4	1.941748e-3	1	3.326325e-2	1.000000e+0	1.000000e+0	3.006321e+1	3.326325e-2	1	1	1.620746e-3	1.000000e+0	PABL_A	TLN2
Ensembl Genes	16038	DTNBP1	473	1.460138e-1	1.000000e+0	1.000000e+0	6.336490e+0	1.578161e-1	1	3.064390e-4	1.941748e-3	1	3.326325e-2	1.000000e+0	1.000000e+0	3.006321e+1	3.326325e-2	1	1	1.620746e-3	1.000000e+0	PABL_A	DTNBP1
Ensembl Genes	14449	DHX15	474	1.488619e-1	1.000000e+0	1.000000e+0	6.205179e+0	1.611557e-1	1	3.129237e-4	1.941748e-3	1	3.326325e-2	1.000000e+0	1.000000e+0	3.006321e+1	3.326325e-2	1	1	1.620746e-3	1.000000e+0	PABL_A	DHX15
Ensembl Genes	2227	EPC1	475	1.488740e-1	1.000000e+0	1.000000e+0	6.204631e+0	1.611699e-1	1	3.129513e-4	1.941748e-3	1	3.326325e-2	1.000000e+0	1.000000e+0	3.006321e+1	3.326325e-2	1	1	1.620746e-3	1.000000e+0	PABL_A	EPC1
Ensembl Genes	15454	TRIM36	476	1.495580e-1	1.000000e+0	1.000000e+0	6.173847e+0	1.619736e-1	1	3.145118e-4	1.941748e-3	1	3.326325e-2	1.000000e+0	1.000000e+0	3.006321e+1	3.326325e-2	1	1	1.620746e-3	1.000000e+0	PABL_A	TRIM36
Ensembl Genes	6240	UBE3A	477	1.505140e-1	1.000000e+0	1.000000e+0	6.131286e+0	1.630979e-1	1	3.166950e-4	1.941748e-3	1	3.326325e-2	1.000000e+0	1.000000e+0	3.006321e+1	3.326325e-2	1	1	1.620746e-3	1.000000e+0	PABL_A	UBE3A
Ensembl Genes	1629	ZNF648	478	1.505577e-1	1.000000e+0	1.000000e+0	6.129351e+0	1.631494e-1	1	3.167950e-4	1.941748e-3	1	3.326325e-2	1.000000e+0	1.000000e+0	3.006321e+1	3.326325e-2	1	1	1.620746e-3	1.000000e+0	PABL_A	ZNF648
Ensembl Genes	2199	GPR158	479	1.508098e-1	1.000000e+0	1.000000e+0	6.118221e+0	1.634462e-1	1	3.173713e-4	1.941748e-3	1	3.326325e-2	1.000000e+0	1.000000e+0	3.006321e+1	3.326325e-2	1	1	1.620746e-3	1.000000e+0	PABL_A	GPR158
Ensembl Genes	19470	VCX3A	480	1.516022e-1	1.000000e+0	1.000000e+0	6.083487e+0	1.643794e-1	1	3.191833e-4	1.941748e-3	1	3.326325e-2	1.000000e+0	1.000000e+0	3.006321e+1	3.326325e-2	1	1	1.620746e-3	1.000000e+0	PABL_A	VCX3A
Ensembl Genes	7066	CPPED1	481	1.524552e-1	1.000000e+0	1.000000e+0	6.046498e+0	1.653850e-1	1	3.211359e-4	1.941748e-3	1	3.326325e-2	1.000000e+0	1.000000e+0	3.006321e+1	3.326325e-2	1	1	1.620746e-3	1.000000e+0	PABL_A	CPPED1
Ensembl Genes	18282	KCNB2	482	1.531208e-1	1.000000e+0	1.000000e+0	6.017917e+0	1.661705e-1	1	3.226611e-4	1.941748e-3	1	3.326325e-2	1.000000e+0	1.000000e+0	3.006321e+1	3.326325e-2	1	1	1.620746e-3	1.000000e+0	PABL_A	KCNB2
Ensembl Genes	827	ST6GALNAC3	483	1.533896e-1	1.000000e+0	1.000000e+0	6.006447e+0	1.664878e-1	1	3.232772e-4	1.941748e-3	1	3.326325e-2	1.000000e+0	1.000000e+0	3.006321e+1	3.326325e-2	1	1	1.620746e-3	1.000000e+0	PABL_A	ST6GALNAC3
Ensembl Genes	14875	CCRN4L	484	1.539778e-1	1.000000e+0	1.000000e+0	5.981487e+0	1.671825e-1	1	3.246262e-4	1.941748e-3	1	3.326325e-2	1.000000e+0	1.000000e+0	3.006321e+1	3.326325e-2	1	1	1.620746e-3	1.000000e+0	PABL_A	CCRN4L
Ensembl Genes	5630	DAD1	485	1.539793e-1	1.000000e+0	1.000000e+0	5.981423e+0	1.671843e-1	1	3.246297e-4	1.941748e-3	1	3.326325e-2	1.000000e+0	1.000000e+0	3.006321e+1	3.326325e-2	1	1	1.620746e-3	1.000000e+0	PABL_A	DAD1
Ensembl Genes	20307	RPS4Y2	486	1.540911e-1	1.000000e+0	1.000000e+0	5.976700e+0	1.673164e-1	1	3.248862e-4	1.941748e-3	1	3.326325e-2	1.000000e+0	1.000000e+0	3.006321e+1	3.326325e-2	1	1	1.620746e-3	1.000000e+0	PABL_A	RPS4Y2
Ensembl Genes	16675	FUT9	487	1.554078e-1	1.000000e+0	1.000000e+0	5.921587e+0	1.688736e-1	1	3.279100e-4	1.941748e-3	1	3.326325e-2	1.000000e+0	1.000000e+0	3.006321e+1	3.326325e-2	1	1	1.620746e-3	1.000000e+0	PABL_A	FUT9
Ensembl Genes	5628	OR4E2	488	1.570506e-1	1.000000e+0	1.000000e+0	5.854115e+0	1.708200e-1	1	3.316893e-4	1.941748e-3	1	3.326325e-2	1.000000e+0	1.000000e+0	3.006321e+1	3.326325e-2	1	1	1.620746e-3	1.000000e+0	PABL_A	OR4E2
Ensembl Genes	12139	SYNDIG1	489	1.572585e-1	1.000000e+0	1.000000e+0	5.845677e+0	1.710666e-1	1	3.321681e-4	1.941748e-3	1	3.326325e-2	1.000000e+0	1.000000e+0	3.006321e+1	3.326325e-2	1	1	1.620746e-3	1.000000e+0	PABL_A	SYNDIG1
Ensembl Genes	19866	TBX22	490	1.584256e-1	1.000000e+0	1.000000e+0	5.798717e+0	1.724519e-1	1	3.348581e-4	1.941748e-3	1	3.326325e-2	1.000000e+0	1.000000e+0	3.006321e+1	3.326325e-2	1	1	1.620746e-3	1.000000e+0	PABL_A	TBX22
Ensembl Genes	19551	ZNF645	491	1.589379e-1	1.000000e+0	1.000000e+0	5.778321e+0	1.730606e-1	1	3.360401e-4	1.941748e-3	1	3.326325e-2	1.000000e+0	1.000000e+0	3.006321e+1	3.326325e-2	1	1	1.620746e-3	1.000000e+0	PABL_A	ZNF645
Ensembl Genes	1628	CACNA1E	492	1.604027e-1	1.000000e+0	1.000000e+0	5.720717e+0	1.748033e-1	1	3.394238e-4	1.941748e-3	1	3.326325e-2	1.000000e+0	1.000000e+0	3.006321e+1	3.326325e-2	1	1	1.620746e-3	1.000000e+0	PABL_A	CACNA1E
Ensembl Genes	20008	CT83	493	1.610321e-1	1.000000e+0	1.000000e+0	5.696289e+0	1.755529e-1	1	3.408794e-4	1.941748e-3	1	3.326325e-2	1.000000e+0	1.000000e+0	3.006321e+1	3.326325e-2	1	1	1.620746e-3	1.000000e+0	PABL_A	CT83
Ensembl Genes	11417	KYNU	494	1.628785e-1	1.000000e+0	1.000000e+0	5.625709e+0	1.777554e-1	1	3.451561e-4	1.941748e-3	1	3.326325e-2	1.000000e+0	1.000000e+0	3.006321e+1	3.326325e-2	1	1	1.620746e-3	1.000000e+0	PABL_A	KYNU
Ensembl Genes	6242	GABRB3	495	1.637134e-1	1.000000e+0	1.000000e+0	5.594317e+0	1.787528e-1	1	3.470929e-4	1.941748e-3	1	3.326325e-2	1.000000e+0	1.000000e+0	3.006321e+1	3.326325e-2	1	1	1.620746e-3	1.000000e+0	PABL_A	GABRB3
Ensembl Genes	4889	C12orf50	496	1.654951e-1	1.000000e+0	1.000000e+0	5.528376e+0	1.808849e-1	1	3.512329e-4	1.941748e-3	1	3.326325e-2	1.000000e+0	1.000000e+0	3.006321e+1	3.326325e-2	1	1	1.620746e-3	1.000000e+0	PABL_A	C12orf50
Ensembl Genes	813	LRRIQ3	496	1.654951e-1	1.000000e+0	1.000000e+0	5.528376e+0	1.808849e-1	1	3.512329e-4	1.941748e-3	1	3.326325e-2	1.000000e+0	1.000000e+0	3.006321e+1	3.326325e-2	1	1	1.620746e-3	1.000000e+0	PABL_A	LRRIQ3
Ensembl Genes	2333	IPMK	496	1.654951e-1	1.000000e+0	1.000000e+0	5.528376e+0	1.808849e-1	1	3.512329e-4	1.941748e-3	1	3.326325e-2	1.000000e+0	1.000000e+0	3.006321e+1	3.326325e-2	1	1	1.620746e-3	1.000000e+0	PABL_A	IPMK
Ensembl Genes	3804	DLG2	496	1.654951e-1	1.000000e+0	1.000000e+0	5.528376e+0	1.808849e-1	1	3.512329e-4	1.941748e-3	1	3.326325e-2	1.000000e+0	1.000000e+0	3.006321e+1	3.326325e-2	1	1	1.620746e-3	1.000000e+0	PABL_A	DLG2
Ensembl Genes	13690	FAM19A4	500	1.658581e-1	1.000000e+0	1.000000e+0	5.515118e+0	1.813198e-1	1	3.520773e-4	1.941748e-3	1	3.326325e-2	1.000000e+0	1.000000e+0	3.006321e+1	3.326325e-2	1	1	1.620746e-3	1.000000e+0	PABL_A	FAM19A4
GO Biological Process	GO:0006002	fructose 6-phosphate metabolic process	1	3.059673e-7	3.947896e-3	3.947896e-3	1.666567e+1	4.200251e-1	7	8.155827e-4	1.359223e-2	131	3.405430e-2	1.000000e+0	1.000000e+0	6.680713e+0	2.993692e-1	2	9	3.241491e-3	2.222222e-1	PABL_A,PABL_A,PABL_A,PABL_A,PABL_A,PABL_A,PABL_A	FBP2,PFKP
GO Biological Process	GO:0005986	sucrose biosynthetic process	2	8.468030e-7	1.092630e-2	5.463150e-3	5.860268e+1	6.825626e-2	4	1.325364e-4	7.766990e-3	215	6.542179e-2	1.000000e+0	1.000000e+0	1.503160e+1	6.652650e-2	1	2	1.620746e-3	5.000000e-1	PABL_A,PABL_A,PABL_A,PABL_A	FBP2
GO Biological Process	GO:0005985	sucrose metabolic process	3	2.223602e-6	2.869114e-2	9.563712e-3	4.586368e+1	8.721498e-2	4	1.693495e-4	7.766990e-3	371	9.651225e-2	1.000000e+0	1.000000e+0	1.002107e+1	9.978975e-2	1	3	1.620746e-3	3.333333e-1	PABL_A,PABL_A,PABL_A,PABL_A	FBP2
GO Biological Process	GO:0060988	lipid tube assembly	4	2.605311e-6	3.361633e-2	8.404082e-3	2.418150e+1	2.067697e-1	5	4.014945e-4	9.708738e-3	371	9.651225e-2	1.000000e+0	1.000000e+0	1.002107e+1	9.978975e-2	1	3	1.620746e-3	3.333333e-1	PABL_A,PABL_A,PABL_A,PABL_A,PABL_A	BIN1
GO Biological Process	GO:0051321	meiotic cell cycle	5	4.056740e-6	5.234412e-2	1.046882e-2	2.940840e+0	8.160934e+0	24	1.584647e-2	4.660194e-2	9	4.994271e-3	1.000000e+0	1.000000e+0	2.127114e+0	7.051809e+0	15	212	2.431118e-2	7.075472e-2	PABL_A,PABL_A,PABL_A,PABL_A,PABL_A,PABL_A,PABL_A,PABL_A,PABL_A,PABL_A,PABL_A,PABL_A,PABL_A,PABL_A,PABL_A,PABL_A,PABL_A,PABL_A,PABL_A,PABL_A,PABL_A,PABL_A,PABL_A,PABL_A	ACTR3,DMC1,FAM9A,FAM9C,KIAA0430,PIWIL3,PTTG1,RSPH1,SGOL1,SPIN1,TERF1,TEX14,TEX19,TUBGCP5,UTP14C
GO Biological Process	GO:1990167	protein K27-linked deubiquitination	6	6.891643e-6	8.892287e-2	1.482048e-2	8.583860e+1	3.494931e-2	3	6.786274e-5	5.825243e-3	371	9.651225e-2	1.000000e+0	1.000000e+0	1.002107e+1	9.978975e-2	1	3	1.620746e-3	3.333333e-1	PABL_A,PABL_A,PABL_A	OTUD6A
GO Biological Process	GO:0030388	fructose 1,6-bisphosphate metabolic process	7	1.029434e-5	1.328279e-1	1.897541e-2	3.100954e+1	1.289926e-1	4	2.504710e-4	7.766990e-3	948	2.108843e-1	1.000000e+0	1.000000e+0	4.294744e+0	2.328427e-1	1	7	1.620746e-3	1.428571e-1	PABL_A,PABL_A,PABL_A,PABL_A	FBP2
GO Biological Process	GO:0021822	negative regulation of cell motility involved in cerebral cortex radial glia guided migration	8	1.317197e-5	1.699579e-1	2.124474e-2	6.902228e+1	4.346422e-2	3	8.439655e-5	5.825243e-3	75	3.326325e-2	1.000000e+0	1.000000e+0	3.006321e+1	3.326325e-2	1	1	1.620746e-3	1.000000e+0	PABL_A,PABL_A,PABL_A	C16orf45
GO Biological Process	GO:0035350	FAD transmembrane transport	9	1.532486e-5	1.977367e-1	2.197074e-2	6.558869e+1	4.573959e-2	3	8.881475e-5	5.825243e-3	215	6.542179e-2	1.000000e+0	1.000000e+0	1.503160e+1	6.652650e-2	1	2	1.620746e-3	5.000000e-1	PABL_A,PABL_A,PABL_A	SLC25A17
GO Biological Process	GO:0035349	coenzyme A transmembrane transport	10	1.850508e-5	2.387710e-1	2.387710e-2	6.154707e+1	4.874318e-2	3	9.464696e-5	5.825243e-3	215	6.542179e-2	1.000000e+0	1.000000e+0	1.503160e+1	6.652650e-2	1	2	1.620746e-3	5.000000e-1	PABL_A,PABL_A,PABL_A	SLC25A17
GO Biological Process	GO:0080121	AMP transport	10	1.850508e-5	2.387710e-1	2.387710e-2	6.154707e+1	4.874318e-2	3	9.464696e-5	5.825243e-3	215	6.542179e-2	1.000000e+0	1.000000e+0	1.503160e+1	6.652650e-2	1	2	1.620746e-3	5.000000e-1	PABL_A,PABL_A,PABL_A	SLC25A17
GO Biological Process	GO:0034769	basement membrane disassembly	12	2.228315e-5	2.875195e-1	2.395996e-2	5.780594e+1	5.189778e-2	3	1.007724e-4	5.825243e-3	371	9.651225e-2	1.000000e+0	1.000000e+0	1.002107e+1	9.978975e-2	1	3	1.620746e-3	3.333333e-1	PABL_A,PABL_A,PABL_A	HPN
GO Biological Process	GO:1990168	protein K33-linked deubiquitination	13	2.920609e-5	3.768462e-1	2.898817e-2	5.275602e+1	5.686555e-2	3	1.104185e-4	5.825243e-3	371	9.651225e-2	1.000000e+0	1.000000e+0	1.002107e+1	9.978975e-2	1	3	1.620746e-3	3.333333e-1	PABL_A,PABL_A,PABL_A	OTUD6A
GO Biological Process	GO:0043132	NAD transport	14	3.416893e-5	4.408817e-1	3.149155e-2	5.002867e+1	5.996561e-2	3	1.164381e-4	5.825243e-3	215	6.542179e-2	1.000000e+0	1.000000e+0	1.503160e+1	6.652650e-2	1	2	1.620746e-3	5.000000e-1	PABL_A,PABL_A,PABL_A	SLC25A17
GO Biological Process	GO:0007608	sensory perception of smell	15	3.490587e-5	4.503904e-1	3.002603e-2	2.972996e+0	6.390859e+0	19	1.240944e-2	3.689320e-2	1339	2.850742e-1	1.000000e+0	1.000000e+0	1.178949e+0	1.357141e+1	16	408	2.593193e-2	3.921569e-2	PABL_A,PABL_A,PABL_A,PABL_A,PABL_A,PABL_A,PABL_A,PABL_A,PABL_A,PABL_A,PABL_A,PABL_A,PABL_A,PABL_A,PABL_A,PABL_A,PABL_A,PABL_A,PABL_A	NXNL2,OBP2B,OR10A2,OR10A5,OR10P1,OR10V1,OR13A1,OR13C3,OR13C8,OR1M1,OR4E2,OR4N4,OR5AU1,OR7A17,OR7C2,SYT10
GO Biological Process	GO:0046351	disaccharide biosynthetic process	16	3.913450e-5	5.049525e-1	3.155953e-2	2.197648e+1	1.820127e-1	4	3.534228e-4	7.766990e-3	700	1.556294e-1	1.000000e+0	1.000000e+0	6.012642e+0	1.663162e-1	1	5	1.620746e-3	2.000000e-1	PABL_A,PABL_A,PABL_A,PABL_A	FBP2
GO Biological Process	GO:0015706	nitrate transport	17	6.100090e-5	7.870946e-1	4.629968e-2	1.802293e+2	1.109698e-2	2	2.154753e-5	3.883495e-3	75	3.326325e-2	1.000000e+0	1.000000e+0	3.006321e+1	3.326325e-2	1	1	1.620746e-3	1.000000e+0	PABL_A,PABL_A	AQP6
GO Biological Process	GO:0001680	tRNA 3'-terminal CCA addition	18	6.435966e-5	8.304327e-1	4.613515e-2	1.754458e+2	1.139953e-2	2	2.213501e-5	3.883495e-3	75	3.326325e-2	1.000000e+0	1.000000e+0	3.006321e+1	3.326325e-2	1	1	1.620746e-3	1.000000e+0	PABL_A,PABL_A	TRNT1
GO Biological Process	GO:1990180	mitochondrial tRNA 3'-end processing	18	6.435966e-5	8.304327e-1	4.613515e-2	1.754458e+2	1.139953e-2	2	2.213501e-5	3.883495e-3	75	3.326325e-2	1.000000e+0	1.000000e+0	3.006321e+1	3.326325e-2	1	1	1.620746e-3	1.000000e+0	PABL_A,PABL_A	TRNT1
GO Biological Process	GO:0065005	protein-lipid complex assembly	20	7.352757e-5	9.487262e-1	4.743631e-2	7.107874e+0	9.848233e-1	7	1.912278e-3	1.359223e-2	1193	2.509552e-1	1.000000e+0	1.000000e+0	2.073325e+0	9.646342e-1	2	29	3.241491e-3	6.896552e-2	PABL_A,PABL_A,PABL_A,PABL_A,PABL_A,PABL_A,PABL_A	BIN1,SOAT2
GO Biological Process	GO:0010034	response to acetate	21	8.620774e-5	1.000000e+0	5.296850e-2	1.515016e+2	1.320118e-2	2	2.563336e-5	3.883495e-3	75	3.326325e-2	1.000000e+0	1.000000e+0	3.006321e+1	3.326325e-2	1	1	1.620746e-3	1.000000e+0	PABL_A,PABL_A	CHUK
GO Biological Process	GO:0097296	activation of cysteine-type endopeptidase activity involved in apoptotic signaling pathway	22	1.187720e-4	1.000000e+0	6.965978e-2	1.080172e+1	4.628893e-1	5	8.988141e-4	9.708738e-3	18	8.163093e-3	1.000000e+0	1.000000e+0	6.937664e+0	4.324222e-1	3	13	4.862237e-3	2.307692e-1	PABL_A,PABL_A,PABL_A,PABL_A,PABL_A	FASLG,JAK2,TNFRSF10B
GO Biological Process	GO:0033209	tumor necrosis factor-mediated signaling pathway	23	1.236051e-4	1.000000e+0	6.934246e-2	3.504478e+0	3.709540e+0	13	7.202990e-3	2.524272e-2	64	2.605317e-2	1.000000e+0	1.000000e+0	2.130464e+0	4.224433e+0	9	127	1.458671e-2	7.086614e-2	PABL_A,PABL_A,PABL_A,PABL_A,PABL_A,PABL_A,PABL_A,PABL_A,PABL_A,PABL_A,PABL_A,PABL_A,PABL_A	CHUK,JAK2,LIMS1,PSMD12,TMSB4X,TNFRSF10B,TNFRSF13B,TNFSF18,TNFSF4
GO Biological Process	GO:0050911	detection of chemical stimulus involved in sensory perception of smell	24	1.304033e-4	1.000000e+0	7.010807e-2	3.132501e+0	4.788506e+0	15	9.298069e-3	2.912621e-2	2312	4.987667e-1	1.000000e+0	1.000000e+0	1.028478e+0	1.264003e+1	13	380	2.106969e-2	3.421053e-2	PABL_A,PABL_A,PABL_A,PABL_A,PABL_A,PABL_A,PABL_A,PABL_A,PABL_A,PABL_A,PABL_A,PABL_A,PABL_A,PABL_A,PABL_A	OR10A2,OR10A5,OR10P1,OR10V1,OR13A1,OR13C3,OR13C8,OR1M1,OR4E2,OR4N4,OR5AU1,OR7A17,OR7C2
GO Biological Process	GO:2001046	positive regulation of integrin-mediated signaling pathway	25	1.426355e-4	1.000000e+0	7.361703e-2	3.078382e+1	9.745379e-2	3	1.892307e-4	5.825243e-3	832	1.837235e-1	1.000000e+0	1.000000e+0	5.010535e+0	1.995795e-1	1	6	1.620746e-3	1.666667e-1	PABL_A,PABL_A,PABL_A	EMP2
GO Biological Process	GO:0005984	disaccharide metabolic process	26	1.888611e-4	1.000000e+0	9.372595e-2	1.455892e+1	2.747457e-1	4	5.334868e-4	7.766990e-3	1343	2.870714e-1	1.000000e+0	1.000000e+0	3.006321e+0	3.326325e-1	1	10	1.620746e-3	1.000000e-1	PABL_A,PABL_A,PABL_A,PABL_A	FBP2
GO Biological Process	GO:0090361	regulation of platelet-derived growth factor production	27	1.956323e-4	1.000000e+0	9.349050e-2	2.763061e+1	1.085752e-1	3	2.108257e-4	5.825243e-3	371	9.651225e-2	1.000000e+0	1.000000e+0	1.002107e+1	9.978975e-2	1	3	1.620746e-3	3.333333e-1	PABL_A,PABL_A,PABL_A	NDRG2
GO Biological Process	GO:1903976	negative regulation of glial cell migration	28	2.299527e-4	1.000000e+0	1.059671e-1	2.614129e+1	1.147610e-1	3	2.228368e-4	5.825243e-3	521	1.265700e-1	1.000000e+0	1.000000e+0	7.515802e+0	1.330530e-1	1	4	1.620746e-3	2.500000e-1	PABL_A,PABL_A,PABL_A	C16orf45
GO Biological Process	GO:0016125	sterol metabolic process	29	2.548214e-4	1.000000e+0	1.133779e-1	2.940029e+0	5.101991e+0	15	9.906778e-3	2.912621e-2	24	1.101997e-2	1.000000e+0	1.000000e+0	2.330481e+0	4.290959e+0	10	129	1.620746e-2	7.751938e-2	PABL_A,PABL_A,PABL_A,PABL_A,PABL_A,PABL_A,PABL_A,PABL_A,PABL_A,PABL_A,PABL_A,PABL_A,PABL_A,PABL_A,PABL_A	ACAA2,APP,CYP8B1,EBPL,ERLIN1,HMGCR,HMGCS2,HSD17B7,SOAT2,TNFSF4
GO Biological Process	GO:0038061	NIK/NF-kappaB signaling	30	3.132342e-4	1.000000e+0	1.347220e-1	3.913017e+0	2.555573e+0	10	4.962278e-3	1.941748e-2	660	1.477642e-1	1.000000e+0	1.000000e+0	1.789477e+0	2.794113e+0	5	84	8.103728e-3	5.952381e-2	PABL_A,PABL_A,PABL_A,PABL_A,PABL_A,PABL_A,PABL_A,PABL_A,PABL_A,PABL_A	ALK,CHUK,CUL1,PSMD12,TNFRSF10B
GO Biological Process	GO:0035523	protein K29-linked deubiquitination	31	3.576897e-4	1.000000e+0	1.488797e-1	2.245696e+1	1.335888e-1	3	2.593958e-4	5.825243e-3	521	1.265700e-1	1.000000e+0	1.000000e+0	7.515802e+0	1.330530e-1	1	4	1.620746e-3	2.500000e-1	PABL_A,PABL_A,PABL_A	OTUD6A
GO Biological Process	GO:0051415	interphase microtubule nucleation by interphase microtubule organizing center	32	3.686519e-4	1.000000e+0	1.486474e-1	1.218851e+1	3.281780e-1	4	6.372389e-4	7.766990e-3	32	1.515902e-2	1.000000e+0	1.000000e+0	1.002107e+1	1.995795e-1	2	6	3.241491e-3	3.333333e-1	PABL_A,PABL_A,PABL_A,PABL_A	MZT1,TUBGCP5
GO Biological Process	GO:0097011	cellular response to granulocyte macrophage colony-stimulating factor stimulus	33	3.979895e-4	1.000000e+0	1.556139e-1	1.194147e+1	3.349671e-1	4	6.504215e-4	7.766990e-3	1230	2.625288e-1	1.000000e+0	1.000000e+0	3.340357e+0	2.993692e-1	1	9	1.620746e-3	1.111111e-1	PABL_A,PABL_A,PABL_A,PABL_A	ETV3
GO Biological Process	GO:0044242	cellular lipid catabolic process	34	4.423422e-4	1.000000e+0	1.678689e-1	2.584661e+0	6.577264e+0	17	1.277139e-2	3.300971e-2	25	1.154452e-2	1.000000e+0	1.000000e+0	2.122109e+0	5.654752e+0	12	170	1.944895e-2	7.058824e-2	PABL_A,PABL_A,PABL_A,PABL_A,PABL_A,PABL_A,PABL_A,PABL_A,PABL_A,PABL_A,PABL_A,PABL_A,PABL_A,PABL_A,PABL_A,PABL_A,PABL_A	ABHD2,ACAA2,CYP4A11,DECR1,ECI1,FABP4,FABP9,LIPG,NEU4,PLA2G4A,PLCG2,SLC25A17
GO Biological Process	GO:0010756	positive regulation of plasminogen activation	35	4.488145e-4	1.000000e+0	1.654587e-1	2.076493e+1	1.444743e-1	3	2.805327e-4	5.825243e-3	832	1.837235e-1	1.000000e+0	1.000000e+0	5.010535e+0	1.995795e-1	1	6	1.620746e-3	1.666667e-1	PABL_A,PABL_A,PABL_A	HPN
GO Biological Process	GO:0050906	detection of stimulus involved in sensory perception	36	4.721339e-4	1.000000e+0	1.692207e-1	2.295186e+0	9.149585e+0	21	1.776618e-2	4.077670e-2	2374	5.087894e-1	1.000000e+0	1.000000e+0	1.016937e+0	1.573352e+1	16	473	2.593193e-2	3.382664e-2	PABL_A,PABL_A,PABL_A,PABL_A,PABL_A,PABL_A,PABL_A,PABL_A,PABL_A,PABL_A,PABL_A,PABL_A,PABL_A,PABL_A,PABL_A,PABL_A,PABL_A,PABL_A,PABL_A,PABL_A,PABL_A	HPN,HTR2A,OR10A2,OR10A5,OR10P1,OR10V1,OR13A1,OR13C3,OR13C8,OR1M1,OR4E2,OR4N4,OR5AU1,OR7A17,OR7C2,PPEF1
GO Biological Process	GO:0071825	protein-lipid complex subunit organization	37	4.732114e-4	1.000000e+0	1.650229e-1	4.540512e+0	1.761916e+0	8	3.421196e-3	1.553398e-2	940	2.051294e-1	1.000000e+0	1.000000e+0	1.918928e+0	1.563373e+0	3	47	4.862237e-3	6.382979e-2	PABL_A,PABL_A,PABL_A,PABL_A,PABL_A,PABL_A,PABL_A,PABL_A	BIN1,LIPG,SOAT2
GO Biological Process	GO:0051182	coenzyme transport	38	5.017125e-4	1.000000e+0	1.703578e-1	1.997988e+1	1.501511e-1	3	2.915555e-4	5.825243e-3	832	1.837235e-1	1.000000e+0	1.000000e+0	5.010535e+0	1.995795e-1	1	6	1.620746e-3	1.666667e-1	PABL_A,PABL_A,PABL_A	SLC25A17
GO Biological Process	GO:0046604	positive regulation of mitotic centrosome separation	39	5.065723e-4	1.000000e+0	1.675975e-1	1.119328e+1	3.573572e-1	4	6.938975e-4	7.766990e-3	20	1.033251e-2	1.000000e+0	1.000000e+0	1.202528e+1	1.663162e-1	2	5	3.241491e-3	4.000000e-1	PABL_A,PABL_A,PABL_A,PABL_A	RANBP2,RGPD4
GO Biological Process	GO:0001172	transcription, RNA-templated	40	5.266848e-4	1.000000e+0	1.698953e-1	6.089587e+1	3.284295e-2	2	6.377271e-5	3.883495e-3	215	6.542179e-2	1.000000e+0	1.000000e+0	1.503160e+1	6.652650e-2	1	2	1.620746e-3	5.000000e-1	PABL_A,PABL_A	POLR2A
GO Biological Process	GO:0007606	sensory perception of chemical stimulus	41	6.266570e-4	1.000000e+0	1.972135e-1	2.359267e+0	8.053348e+0	19	1.563757e-2	3.689320e-2	2465	5.259591e-1	1.000000e+0	1.000000e+0	1.006300e+0	1.589983e+1	16	478	2.593193e-2	3.347280e-2	PABL_A,PABL_A,PABL_A,PABL_A,PABL_A,PABL_A,PABL_A,PABL_A,PABL_A,PABL_A,PABL_A,PABL_A,PABL_A,PABL_A,PABL_A,PABL_A,PABL_A,PABL_A,PABL_A	NXNL2,OBP2B,OR10A2,OR10A5,OR10P1,OR10V1,OR13A1,OR13C3,OR13C8,OR1M1,OR4E2,OR4N4,OR5AU1,OR7A17,OR7C2,SYT10
GO Biological Process	GO:0001977	renal system process involved in regulation of blood volume	42	6.819803e-4	1.000000e+0	2.095141e-1	7.350344e+0	6.802403e-1	5	1.320855e-3	9.708738e-3	464	1.081660e-1	1.000000e+0	1.000000e+0	3.536848e+0	5.654752e-1	2	17	3.241491e-3	1.176471e-1	PABL_A,PABL_A,PABL_A,PABL_A,PABL_A	CYP4A11,EMP2
GO Biological Process	GO:2001269	positive regulation of cysteine-type endopeptidase activity involved in apoptotic signaling pathway	43	6.902913e-4	1.000000e+0	2.071355e-1	7.330349e+0	6.820957e-1	5	1.324458e-3	9.708738e-3	46	2.059274e-2	1.000000e+0	1.000000e+0	5.010535e+0	5.987385e-1	3	18	4.862237e-3	1.666667e-1	PABL_A,PABL_A,PABL_A,PABL_A,PABL_A	FASLG,JAK2,TNFRSF10B
GO Biological Process	GO:0008612	peptidyl-lysine modification to peptidyl-hypusine	44	7.417813e-4	1.000000e+0	2.175274e-1	5.120730e+1	3.905693e-2	2	7.583870e-5	3.883495e-3	521	1.265700e-1	1.000000e+0	1.000000e+0	7.515802e+0	1.330530e-1	1	4	1.620746e-3	2.500000e-1	PABL_A,PABL_A	DOHH
GO Biological Process	GO:0050907	detection of chemical stimulus involved in sensory perception	45	8.266087e-4	1.000000e+0	2.370163e-1	2.618404e+0	5.728681e+0	15	1.112365e-2	2.912621e-2	3031	6.574818e-1	1.000000e+0	1.000000e+0	9.217493e-1	1.410362e+1	13	424	2.106969e-2	3.066038e-2	PABL_A,PABL_A,PABL_A,PABL_A,PABL_A,PABL_A,PABL_A,PABL_A,PABL_A,PABL_A,PABL_A,PABL_A,PABL_A,PABL_A,PABL_A	OR10A2,OR10A5,OR10P1,OR10V1,OR13A1,OR13C3,OR13C8,OR1M1,OR4E2,OR4N4,OR5AU1,OR7A17,OR7C2
GO Biological Process	GO:0016042	lipid catabolic process	46	8.562825e-4	1.000000e+0	2.401872e-1	2.188495e+0	9.595635e+0	21	1.863230e-2	4.077670e-2	30	1.375504e-2	1.000000e+0	1.000000e+0	1.850044e+0	8.648445e+0	16	260	2.593193e-2	6.153846e-2	PABL_A,PABL_A,PABL_A,PABL_A,PABL_A,PABL_A,PABL_A,PABL_A,PABL_A,PABL_A,PABL_A,PABL_A,PABL_A,PABL_A,PABL_A,PABL_A,PABL_A,PABL_A,PABL_A,PABL_A,PABL_A	ABHD2,ACAA2,CLPSL2,CYP4A11,DECR1,ECI1,FABP4,FABP9,LIPG,LIPI,NEU4,PLA2G4A,PLBD1,PLCG2,SLC25A17,STS
GO Biological Process	GO:0006000	fructose metabolic process	47	8.719849e-4	1.000000e+0	2.393877e-1	9.664514e+0	4.138853e-1	4	8.036607e-4	7.766990e-3	1851	3.980800e-1	1.000000e+0	1.000000e+0	2.004214e+0	4.989487e-1	1	15	1.620746e-3	6.666667e-2	PABL_A,PABL_A,PABL_A,PABL_A	FBP2
GO Biological Process	GO:2001267	regulation of cysteine-type endopeptidase activity involved in apoptotic signaling pathway	48	8.826896e-4	1.000000e+0	2.372780e-1	6.934667e+0	7.210151e-1	5	1.400029e-3	9.708738e-3	144	3.956154e-2	1.000000e+0	1.000000e+0	3.921288e+0	7.650547e-1	3	23	4.862237e-3	1.304348e-1	PABL_A,PABL_A,PABL_A,PABL_A,PABL_A	FASLG,JAK2,TNFRSF10B
GO Biological Process	GO:0005980	glycogen catabolic process	49	8.978616e-4	1.000000e+0	2.364308e-1	6.907944e+0	7.238044e-1	5	1.405445e-3	9.708738e-3	636	1.417545e-1	1.000000e+0	1.000000e+0	3.006321e+0	6.652650e-1	2	20	3.241491e-3	1.000000e-1	PABL_A,PABL_A,PABL_A,PABL_A,PABL_A	GYG2,PHKA2
GO Biological Process	GO:0044247	cellular polysaccharide catabolic process	50	1.030677e-3	1.000000e+0	2.659765e-1	6.694893e+0	7.468380e-1	5	1.450171e-3	9.708738e-3	679	1.533927e-1	1.000000e+0	1.000000e+0	2.863163e+0	6.985282e-1	2	21	3.241491e-3	9.523810e-2	PABL_A,PABL_A,PABL_A,PABL_A,PABL_A	GYG2,PHKA2
GO Biological Process	GO:0009251	glucan catabolic process	50	1.030677e-3	1.000000e+0	2.659765e-1	6.694893e+0	7.468380e-1	5	1.450171e-3	9.708738e-3	679	1.533927e-1	1.000000e+0	1.000000e+0	2.863163e+0	6.985282e-1	2	21	3.241491e-3	9.523810e-2	PABL_A,PABL_A,PABL_A,PABL_A,PABL_A	GYG2,PHKA2
GO Biological Process	GO:0044724	single-organism carbohydrate catabolic process	52	1.050674e-3	1.000000e+0	2.607086e-1	3.111038e+0	3.535797e+0	11	6.865626e-3	2.135922e-2	196	5.846350e-2	1.000000e+0	1.000000e+0	2.023485e+0	3.459378e+0	7	104	1.134522e-2	6.730769e-2	PABL_A,PABL_A,PABL_A,PABL_A,PABL_A,PABL_A,PABL_A,PABL_A,PABL_A,PABL_A,PABL_A	FUT9,GYG2,NEU4,PFKP,PGAM4,PGK1,PHKA2
GO Biological Process	GO:0016226	iron-sulfur cluster assembly	53	1.052421e-3	1.000000e+0	2.562149e-1	9.181402e+0	4.356633e-1	4	8.459481e-4	7.766990e-3	492	1.191127e-1	1.000000e+0	1.000000e+0	3.340357e+0	5.987385e-1	2	18	3.241491e-3	1.111111e-1	PABL_A,PABL_A,PABL_A,PABL_A	GLRX3,NUBP1
GO Biological Process	GO:0015866	ADP transport	54	1.115555e-3	1.000000e+0	2.665557e-1	1.512722e+1	1.983179e-1	3	3.850834e-4	5.825243e-3	1230	2.625288e-1	1.000000e+0	1.000000e+0	3.340357e+0	2.993692e-1	1	9	1.620746e-3	1.111111e-1	PABL_A,PABL_A,PABL_A	SLC25A17
GO Biological Process	GO:0015860	purine nucleoside transmembrane transport	55	1.124014e-3	1.000000e+0	2.636937e-1	9.017606e+0	4.435767e-1	4	8.613140e-4	7.766990e-3	32	1.515902e-2	1.000000e+0	1.000000e+0	1.002107e+1	1.995795e-1	2	6	3.241491e-3	3.333333e-1	PABL_A,PABL_A,PABL_A,PABL_A	SLC25A17,SLC28A3
GO Biological Process	GO:1903125	negative regulation of thioredoxin peroxidase activity by peptidyl-threonine phosphorylation	56	1.204640e-3	1.000000e+0	2.775620e-1	4.003832e+1	4.995214e-2	2	9.699445e-5	3.883495e-3	75	3.326325e-2	1.000000e+0	1.000000e+0	3.006321e+1	3.326325e-2	1	1	1.620746e-3	1.000000e+0	PABL_A,PABL_A	LRRK2
GO Biological Process	GO:1905289	regulation of CAMKK-AMPK signaling cascade	56	1.204640e-3	1.000000e+0	2.775620e-1	4.003832e+1	4.995214e-2	2	9.699445e-5	3.883495e-3	75	3.326325e-2	1.000000e+0	1.000000e+0	3.006321e+1	3.326325e-2	1	1	1.620746e-3	1.000000e+0	PABL_A,PABL_A	LRRK2
GO Biological Process	GO:1904887	Wnt signalosome assembly	56	1.204640e-3	1.000000e+0	2.775620e-1	4.003832e+1	4.995214e-2	2	9.699445e-5	3.883495e-3	75	3.326325e-2	1.000000e+0	1.000000e+0	3.006321e+1	3.326325e-2	1	1	1.620746e-3	1.000000e+0	PABL_A,PABL_A	LRRK2
GO Biological Process	GO:0042412	taurine biosynthetic process	59	1.281297e-3	1.000000e+0	2.802131e-1	3.880172e+1	5.154411e-2	2	1.000857e-4	3.883495e-3	215	6.542179e-2	1.000000e+0	1.000000e+0	1.503160e+1	6.652650e-2	1	2	1.620746e-3	5.000000e-1	PABL_A,PABL_A	CSAD
GO Biological Process	GO:0000272	polysaccharide catabolic process	60	1.324065e-3	1.000000e+0	2.847402e-1	6.322524e+0	7.908234e-1	5	1.535579e-3	9.708738e-3	809	1.771735e-1	1.000000e+0	1.000000e+0	2.614192e+0	7.650547e-1	2	23	3.241491e-3	8.695652e-2	PABL_A,PABL_A,PABL_A,PABL_A,PABL_A	GYG2,PHKA2
GO Biological Process	GO:0016052	carbohydrate catabolic process	61	1.599250e-3	1.000000e+0	3.382807e-1	2.948214e+0	3.731073e+0	11	7.244802e-3	2.135922e-2	323	7.709241e-2	1.000000e+0	1.000000e+0	1.895878e+0	3.692221e+0	7	111	1.134522e-2	6.306306e-2	PABL_A,PABL_A,PABL_A,PABL_A,PABL_A,PABL_A,PABL_A,PABL_A,PABL_A,PABL_A,PABL_A	FUT9,GYG2,NEU4,PFKP,PGAM4,PGK1,PHKA2
GO Biological Process	GO:0008203	cholesterol metabolic process	62	1.652536e-3	1.000000e+0	3.439141e-1	2.775242e+0	4.323947e+0	12	8.396013e-3	2.330097e-2	73	3.188129e-2	1.000000e+0	1.000000e+0	2.166718e+0	3.692221e+0	8	111	1.296596e-2	7.207207e-2	PABL_A,PABL_A,PABL_A,PABL_A,PABL_A,PABL_A,PABL_A,PABL_A,PABL_A,PABL_A,PABL_A,PABL_A	ACAA2,APP,ERLIN1,HMGCR,HMGCS2,HSD17B7,SOAT2,TNFSF4
GO Biological Process	GO:1903217	negative regulation of protein processing involved in protein targeting to mitochondrion	63	1.728561e-3	1.000000e+0	3.540258e-1	3.331305e+1	6.003652e-2	2	1.165758e-4	3.883495e-3	215	6.542179e-2	1.000000e+0	1.000000e+0	1.503160e+1	6.652650e-2	1	2	1.620746e-3	5.000000e-1	PABL_A,PABL_A	LRRK2
GO Biological Process	GO:0070262	peptidyl-serine dephosphorylation	64	1.788354e-3	1.000000e+0	3.605489e-1	7.934785e+0	5.041094e-1	4	9.788533e-4	7.766990e-3	65	2.707508e-2	1.000000e+0	1.000000e+0	7.515802e+0	2.661060e-1	2	8	3.241491e-3	2.500000e-1	PABL_A,PABL_A,PABL_A,PABL_A	PPP2R2A,PPP2R2D
GO Biological Process	GO:1902823	negative regulation of late endosome to lysosome transport	65	1.847663e-3	1.000000e+0	3.667753e-1	3.219937e+1	6.211301e-2	2	1.206078e-4	3.883495e-3	215	6.542179e-2	1.000000e+0	1.000000e+0	1.503160e+1	6.652650e-2	1	2	1.620746e-3	5.000000e-1	PABL_A,PABL_A	LRRK2
GO Biological Process	GO:1902499	positive regulation of protein autoubiquitination	66	1.856200e-3	1.000000e+0	3.628871e-1	3.212369e+1	6.225934e-2	2	1.208919e-4	3.883495e-3	215	6.542179e-2	1.000000e+0	1.000000e+0	1.503160e+1	6.652650e-2	1	2	1.620746e-3	5.000000e-1	PABL_A,PABL_A	LRRK2
GO Biological Process	GO:0006066	alcohol metabolic process	67	1.905732e-3	1.000000e+0	3.670099e-1	2.008140e+0	1.095541e+1	22	2.127265e-2	4.271845e-2	41	1.839002e-2	1.000000e+0	1.000000e+0	1.788146e+0	8.947814e+0	16	269	2.593193e-2	5.947955e-2	PABL_A,PABL_A,PABL_A,PABL_A,PABL_A,PABL_A,PABL_A,PABL_A,PABL_A,PABL_A,PABL_A,PABL_A,PABL_A,PABL_A,PABL_A,PABL_A,PABL_A,PABL_A,PABL_A,PABL_A,PABL_A,PABL_A	ACAA2,APP,CYP27C1,ERLIN1,HMGCR,HMGCS2,HSD17B7,IMPAD1,INPP5D,IPMK,NUDT10,PLCG2,SOAT2,SULT1B1,SULT1E1,TNFSF4
GO Biological Process	GO:0048711	positive regulation of astrocyte differentiation	68	1.961436e-3	1.000000e+0	3.721825e-1	5.774019e+0	8.659479e-1	5	1.681452e-3	9.708738e-3	1343	2.870714e-1	1.000000e+0	1.000000e+0	3.006321e+0	3.326325e-1	1	10	1.620746e-3	1.000000e-1	PABL_A,PABL_A,PABL_A,PABL_A,PABL_A	BIN1
GO Biological Process	GO:0097195	pilomotor reflex	69	2.007638e-3	1.000000e+0	3.754283e-1	1.229766e+1	2.439488e-1	3	4.736870e-4	5.825243e-3	371	9.651225e-2	1.000000e+0	1.000000e+0	1.002107e+1	9.978975e-2	1	3	1.620746e-3	3.333333e-1	PABL_A,PABL_A,PABL_A	HPN
GO Biological Process	GO:0046165	alcohol biosynthetic process	70	2.197952e-3	1.000000e+0	4.051454e-1	3.247627e+0	2.771254e+0	9	5.381077e-3	1.747573e-2	142	3.854486e-2	1.000000e+0	1.000000e+0	2.405057e+0	2.494744e+0	6	75	9.724473e-3	8.000000e-2	PABL_A,PABL_A,PABL_A,PABL_A,PABL_A,PABL_A,PABL_A,PABL_A,PABL_A	ACAA2,HMGCR,HMGCS2,HSD17B7,IMPAD1,PLCG2
GO Biological Process	GO:0002223	stimulatory C-type lectin receptor signaling pathway	71	2.222672e-3	1.000000e+0	4.039315e-1	2.824240e+0	3.894853e+0	11	7.562822e-3	2.135922e-2	1048	2.209394e-1	1.000000e+0	1.000000e+0	1.478518e+0	4.058116e+0	6	122	9.724473e-3	4.918033e-2	PABL_A,PABL_A,PABL_A,PABL_A,PABL_A,PABL_A,PABL_A,PABL_A,PABL_A,PABL_A,PABL_A	CHUK,CUL1,MUC16,MUC19,PLCG2,PSMD12
GO Biological Process	GO:1902652	secondary alcohol metabolic process	72	2.229111e-3	1.000000e+0	3.994753e-1	2.674840e+0	4.486250e+0	12	8.711165e-3	2.330097e-2	150	3.983549e-2	1.000000e+0	1.000000e+0	2.073325e+0	3.858537e+0	8	116	1.296596e-2	6.896552e-2	PABL_A,PABL_A,PABL_A,PABL_A,PABL_A,PABL_A,PABL_A,PABL_A,PABL_A,PABL_A,PABL_A,PABL_A	ACAA2,APP,ERLIN1,HMGCR,HMGCS2,HSD17B7,SOAT2,TNFSF4
GO Biological Process	GO:0006635	fatty acid beta-oxidation	73	2.288230e-3	1.000000e+0	4.044525e-1	3.955561e+0	1.769661e+0	7	3.436234e-3	1.359223e-2	501	1.210921e-1	1.000000e+0	1.000000e+0	2.109699e+0	1.896005e+0	4	57	6.482982e-3	7.017544e-2	PABL_A,PABL_A,PABL_A,PABL_A,PABL_A,PABL_A,PABL_A	ACAA2,DECR1,ECI1,SLC25A17
GO Biological Process	GO:0051647	nucleus localization	74	2.482654e-3	1.000000e+0	4.328876e-1	5.464768e+0	9.149519e-1	5	1.776606e-3	9.708738e-3	2432	5.251081e-1	1.000000e+0	1.000000e+0	1.366510e+0	7.317915e-1	1	22	1.620746e-3	4.545455e-2	PABL_A,PABL_A,PABL_A,PABL_A,PABL_A	BIN1
GO Biological Process	GO:0002220	innate immune response activating cell surface receptor signaling pathway	75	2.519387e-3	1.000000e+0	4.334353e-1	2.777846e+0	3.959903e+0	11	7.689132e-3	2.135922e-2	1153	2.371816e-1	1.000000e+0	1.000000e+0	1.443034e+0	4.157906e+0	6	125	9.724473e-3	4.800000e-2	PABL_A,PABL_A,PABL_A,PABL_A,PABL_A,PABL_A,PABL_A,PABL_A,PABL_A,PABL_A,PABL_A	CHUK,CUL1,MUC16,MUC19,PLCG2,PSMD12
GO Biological Process	GO:0003095	pressure natriuresis	76	2.716931e-3	1.000000e+0	4.612705e-1	2.643488e+1	7.565760e-2	2	1.469080e-4	3.883495e-3	371	9.651225e-2	1.000000e+0	1.000000e+0	1.002107e+1	9.978975e-2	1	3	1.620746e-3	3.333333e-1	PABL_A,PABL_A	CYP4A11
GO Biological Process	GO:0006488	dolichol-linked oligosaccharide biosynthetic process	77	2.731190e-3	1.000000e+0	4.576694e-1	5.343548e+0	9.357079e-1	5	1.816909e-3	9.708738e-3	636	1.417545e-1	1.000000e+0	1.000000e+0	3.006321e+0	6.652650e-1	2	20	3.241491e-3	1.000000e-1	PABL_A,PABL_A,PABL_A,PABL_A,PABL_A	ALG10,ALG13
GO Biological Process	GO:0009116	nucleoside metabolic process	78	2.747778e-3	1.000000e+0	4.545459e-1	1.855718e+0	1.347187e+1	25	2.615898e-2	4.854369e-2	27	1.256720e-2	1.000000e+0	1.000000e+0	1.706290e+0	1.230740e+1	21	370	3.403566e-2	5.675676e-2	PABL_A,PABL_A,PABL_A,PABL_A,PABL_A,PABL_A,PABL_A,PABL_A,PABL_A,PABL_A,PABL_A,PABL_A,PABL_A,PABL_A,PABL_A,PABL_A,PABL_A,PABL_A,PABL_A,PABL_A,PABL_A,PABL_A,PABL_A,PABL_A,PABL_A	APOBEC1,ATP5J,COA6,DLG2,DPYD,HDHD1,HMGCR,IMPAD1,LRRK2,NDUFA4,NDUFB5,NUDT10,PFKP,PGAM4,PGK1,PTGDR,RAB23,SULT1B1,SULT1C2,SULT1E1,TPST1
GO Biological Process	GO:0006490	oligosaccharide-lipid intermediate biosynthetic process	79	2.758669e-3	1.000000e+0	4.505710e-1	5.330959e+0	9.379176e-1	5	1.821199e-3	9.708738e-3	679	1.533927e-1	1.000000e+0	1.000000e+0	2.863163e+0	6.985282e-1	2	21	3.241491e-3	9.523810e-2	PABL_A,PABL_A,PABL_A,PABL_A,PABL_A	ALG10,ALG13
GO Biological Process	GO:0046128	purine ribonucleoside metabolic process	80	2.767580e-3	1.000000e+0	4.463761e-1	1.946302e+0	1.130349e+1	22	2.194852e-2	4.271845e-2	54	2.270964e-2	1.000000e+0	1.000000e+0	1.680552e+0	1.071077e+1	18	322	2.917342e-2	5.590062e-2	PABL_A,PABL_A,PABL_A,PABL_A,PABL_A,PABL_A,PABL_A,PABL_A,PABL_A,PABL_A,PABL_A,PABL_A,PABL_A,PABL_A,PABL_A,PABL_A,PABL_A,PABL_A,PABL_A,PABL_A,PABL_A,PABL_A	ATP5J,COA6,DLG2,HMGCR,IMPAD1,LRRK2,NDUFA4,NDUFB5,NUDT10,PFKP,PGAM4,PGK1,PTGDR,RAB23,SULT1B1,SULT1C2,SULT1E1,TPST1
GO Biological Process	GO:0010742	macrophage derived foam cell differentiation	81	2.829402e-3	1.000000e+0	4.507133e-1	1.088367e+1	2.756422e-1	3	5.352276e-4	5.825243e-3	49	2.075875e-2	1.000000e+0	1.000000e+0	8.589488e+0	2.328427e-1	2	7	3.241491e-3	2.857143e-1	PABL_A,PABL_A,PABL_A	ENSG00000113811,SOAT2
GO Biological Process	GO:0001695	histamine catabolic process	82	2.834666e-3	1.000000e+0	4.460451e-1	1.087644e+1	2.758254e-1	3	5.355834e-4	5.825243e-3	75	3.326325e-2	1.000000e+0	1.000000e+0	3.006321e+1	3.326325e-2	1	1	1.620746e-3	1.000000e+0	PABL_A,PABL_A,PABL_A	HNMT
GO Biological Process	GO:0046602	regulation of mitotic centrosome separation	83	2.904640e-3	1.000000e+0	4.515490e-1	6.929202e+0	5.772670e-1	4	1.120907e-3	7.766990e-3	177	4.980030e-2	1.000000e+0	1.000000e+0	5.466038e+0	3.658957e-1	2	11	3.241491e-3	1.818182e-1	PABL_A,PABL_A,PABL_A,PABL_A	RANBP2,RGPD4
GO Biological Process	GO:0046607	positive regulation of centrosome cycle	84	2.976831e-3	1.000000e+0	4.572625e-1	6.881436e+0	5.812741e-1	4	1.128687e-3	7.766990e-3	197	5.847302e-2	1.000000e+0	1.000000e+0	5.010535e+0	3.991590e-1	2	12	3.241491e-3	1.666667e-1	PABL_A,PABL_A,PABL_A,PABL_A	RANBP2,RGPD4
GO Biological Process	GO:0042278	purine nucleoside metabolic process	85	3.007596e-3	1.000000e+0	4.565531e-1	1.932563e+0	1.138384e+1	22	2.210455e-2	4.271845e-2	58	2.462872e-2	1.000000e+0	1.000000e+0	1.665039e+0	1.081056e+1	18	325	2.917342e-2	5.538462e-2	PABL_A,PABL_A,PABL_A,PABL_A,PABL_A,PABL_A,PABL_A,PABL_A,PABL_A,PABL_A,PABL_A,PABL_A,PABL_A,PABL_A,PABL_A,PABL_A,PABL_A,PABL_A,PABL_A,PABL_A,PABL_A,PABL_A	ATP5J,COA6,DLG2,HMGCR,IMPAD1,LRRK2,NDUFA4,NDUFB5,NUDT10,PFKP,PGAM4,PGK1,PTGDR,RAB23,SULT1B1,SULT1C2,SULT1E1,TPST1
GO Biological Process	GO:0034435	cholesterol esterification	86	3.012006e-3	1.000000e+0	4.519060e-1	2.507262e+1	7.976828e-2	2	1.548899e-4	3.883495e-3	371	9.651225e-2	1.000000e+0	1.000000e+0	1.002107e+1	9.978975e-2	1	3	1.620746e-3	3.333333e-1	PABL_A,PABL_A	SOAT2
GO Biological Process	GO:2000611	positive regulation of thyroid hormone generation	87	3.045543e-3	1.000000e+0	4.516855e-1	1.060073e+1	2.829995e-1	3	5.495135e-4	5.825243e-3	371	9.651225e-2	1.000000e+0	1.000000e+0	1.002107e+1	9.978975e-2	1	3	1.620746e-3	3.333333e-1	PABL_A,PABL_A,PABL_A	HPN
GO Biological Process	GO:0000965	mitochondrial RNA 3'-end processing	88	3.165803e-3	1.000000e+0	4.641859e-1	2.443935e+1	8.183523e-2	2	1.589034e-4	3.883495e-3	371	9.651225e-2	1.000000e+0	1.000000e+0	1.002107e+1	9.978975e-2	1	3	1.620746e-3	3.333333e-1	PABL_A,PABL_A	TRNT1
GO Biological Process	GO:0072697	protein localization to cell cortex	89	3.165938e-3	1.000000e+0	4.589899e-1	2.443881e+1	8.183703e-2	2	1.589069e-4	3.883495e-3	215	6.542179e-2	1.000000e+0	1.000000e+0	1.503160e+1	6.652650e-2	1	2	1.620746e-3	5.000000e-1	PABL_A,PABL_A	NUBP1
GO Biological Process	GO:2000609	regulation of thyroid hormone generation	90	3.185586e-3	1.000000e+0	4.567068e-1	1.043130e+1	2.875961e-1	3	5.584390e-4	5.825243e-3	700	1.556294e-1	1.000000e+0	1.000000e+0	6.012642e+0	1.663162e-1	1	5	1.620746e-3	2.000000e-1	PABL_A,PABL_A,PABL_A	HPN
GO Biological Process	GO:0060159	regulation of dopamine receptor signaling pathway	91	3.236228e-3	1.000000e+0	4.588687e-1	6.721025e+0	5.951473e-1	4	1.155626e-3	7.766990e-3	8	3.689613e-3	1.000000e+0	1.000000e+0	9.018963e+0	3.326325e-1	3	10	4.862237e-3	3.000000e-1	PABL_A,PABL_A,PABL_A,PABL_A	ALK,DTNBP1,LRRK2
GO Biological Process	GO:1902822	regulation of late endosome to lysosome transport	92	3.383171e-3	1.000000e+0	4.744897e-1	2.361906e+1	8.467737e-2	2	1.644221e-4	3.883495e-3	521	1.265700e-1	1.000000e+0	1.000000e+0	7.515802e+0	1.330530e-1	1	4	1.620746e-3	2.500000e-1	PABL_A,PABL_A	LRRK2
GO Biological Process	GO:0006695	cholesterol biosynthetic process	93	3.481071e-3	1.000000e+0	4.829705e-1	4.197231e+0	1.429514e+0	6	2.775755e-3	1.165049e-2	168	4.653533e-2	1.000000e+0	1.000000e+0	2.932996e+0	1.363793e+0	4	41	6.482982e-3	9.756098e-2	PABL_A,PABL_A,PABL_A,PABL_A,PABL_A,PABL_A	ACAA2,HMGCR,HMGCS2,HSD17B7
GO Biological Process	GO:0018406	protein C-linked glycosylation via 2'-alpha-mannosyl-L-tryptophan	94	3.486275e-3	1.000000e+0	4.785469e-1	1.009889e+1	2.970622e-1	3	5.768198e-4	5.825243e-3	20	1.033251e-2	1.000000e+0	1.000000e+0	1.202528e+1	1.663162e-1	2	5	3.241491e-3	4.000000e-1	PABL_A,PABL_A,PABL_A	DPY19L1,DPY19L3
GO Biological Process	GO:0009593	detection of chemical stimulus	95	3.488221e-3	1.000000e+0	4.737738e-1	2.122154e+0	8.010727e+0	17	1.555481e-2	3.300971e-2	2671	5.721060e-1	1.000000e+0	1.000000e+0	9.781955e-1	1.533436e+1	15	461	2.431118e-2	3.253796e-2	PABL_A,PABL_A,PABL_A,PABL_A,PABL_A,PABL_A,PABL_A,PABL_A,PABL_A,PABL_A,PABL_A,PABL_A,PABL_A,PABL_A,PABL_A,PABL_A,PABL_A	CALM2,LY96,OR10A2,OR10A5,OR10P1,OR10V1,OR13A1,OR13C3,OR13C8,OR1M1,OR4E2,OR4N4,OR5AU1,OR7A17,OR7C2
GO Biological Process	GO:0009119	ribonucleoside metabolic process	96	3.557597e-3	1.000000e+0	4.781633e-1	1.873489e+0	1.227656e+1	23	2.383798e-2	4.466019e-2	60	2.497040e-2	1.000000e+0	1.000000e+0	1.636679e+0	1.160887e+1	19	349	3.079417e-2	5.444126e-2	PABL_A,PABL_A,PABL_A,PABL_A,PABL_A,PABL_A,PABL_A,PABL_A,PABL_A,PABL_A,PABL_A,PABL_A,PABL_A,PABL_A,PABL_A,PABL_A,PABL_A,PABL_A,PABL_A,PABL_A,PABL_A,PABL_A,PABL_A	APOBEC1,ATP5J,COA6,DLG2,HMGCR,IMPAD1,LRRK2,NDUFA4,NDUFB5,NUDT10,PFKP,PGAM4,PGK1,PTGDR,RAB23,SULT1B1,SULT1C2,SULT1E1,TPST1
GO Biological Process	GO:0042573	retinoic acid metabolic process	97	3.638517e-3	1.000000e+0	4.839978e-1	4.992371e+0	1.001528e+0	5	1.944715e-3	9.708738e-3	779	1.652073e-1	1.000000e+0	1.000000e+0	2.733019e+0	7.317915e-1	2	22	3.241491e-3	9.090909e-2	PABL_A,PABL_A,PABL_A,PABL_A,PABL_A	CYP27C1,SCPEP1
GO Biological Process	GO:0033133	positive regulation of glucokinase activity	98	3.665945e-3	1.000000e+0	4.826703e-1	2.266315e+1	8.824900e-2	2	1.713573e-4	3.883495e-3	700	1.556294e-1	1.000000e+0	1.000000e+0	6.012642e+0	1.663162e-1	1	5	1.620746e-3	2.000000e-1	PABL_A,PABL_A	RANBP2
GO Biological Process	GO:1902653	secondary alcohol biosynthetic process	99	3.667580e-3	1.000000e+0	4.780079e-1	4.151974e+0	1.445096e+0	6	2.806011e-3	1.165049e-2	184	5.013476e-2	1.000000e+0	1.000000e+0	2.863163e+0	1.397056e+0	4	42	6.482982e-3	9.523810e-2	PABL_A,PABL_A,PABL_A,PABL_A,PABL_A,PABL_A	ACAA2,HMGCR,HMGCS2,HSD17B7
GO Biological Process	GO:0072530	purine-containing compound transmembrane transport	100	3.717847e-3	1.000000e+0	4.797138e-1	6.461848e+0	6.190180e-1	4	1.201977e-3	7.766990e-3	155	4.164547e-2	1.000000e+0	1.000000e+0	6.012642e+0	3.326325e-1	2	10	3.241491e-3	2.000000e-1	PABL_A,PABL_A,PABL_A,PABL_A	SLC25A17,SLC28A3
GO Biological Process	GO:1901642	nucleoside transmembrane transport	101	3.974611e-3	1.000000e+0	5.077664e-1	6.340212e+0	6.308938e-1	4	1.225036e-3	7.766990e-3	177	4.980030e-2	1.000000e+0	1.000000e+0	5.466038e+0	3.658957e-1	2	11	3.241491e-3	1.818182e-1	PABL_A,PABL_A,PABL_A,PABL_A	SLC25A17,SLC28A3
GO Biological Process	GO:0001913	T cell mediated cytotoxicity	102	3.982434e-3	1.000000e+0	5.037779e-1	9.626339e+0	3.116450e-1	3	6.051359e-4	5.825243e-3	832	1.837235e-1	1.000000e+0	1.000000e+0	5.010535e+0	1.995795e-1	1	6	1.620746e-3	1.666667e-1	PABL_A,PABL_A,PABL_A	EMP2
GO Biological Process	GO:0090073	positive regulation of protein homodimerization activity	103	4.044118e-3	1.000000e+0	5.066141e-1	6.308961e+0	6.340188e-1	4	1.231105e-3	7.766990e-3	131	3.405430e-2	1.000000e+0	1.000000e+0	6.680713e+0	2.993692e-1	2	9	3.241491e-3	2.222222e-1	PABL_A,PABL_A,PABL_A,PABL_A	CRBN,TNFSF18
GO Biological Process	GO:0045541	negative regulation of cholesterol biosynthetic process	104	4.069615e-3	1.000000e+0	5.049062e-1	2.147523e+1	9.313055e-2	2	1.808360e-4	3.883495e-3	700	1.556294e-1	1.000000e+0	1.000000e+0	6.012642e+0	1.663162e-1	1	5	1.620746e-3	2.000000e-1	PABL_A,PABL_A	ERLIN1
GO Biological Process	GO:0051642	centrosome localization	105	4.471280e-3	1.000000e+0	5.494564e-1	4.751836e+0	1.052225e+0	5	2.043155e-3	9.708738e-3	167	4.412979e-2	1.000000e+0	1.000000e+0	3.757901e+0	7.983180e-1	3	24	4.862237e-3	1.250000e-1	PABL_A,PABL_A,PABL_A,PABL_A,PABL_A	KIF5B,NUBP1,RANBP2
GO Biological Process	GO:0090307	mitotic spindle assembly	106	4.578334e-3	1.000000e+0	5.573042e-1	3.963747e+0	1.513719e+0	6	2.939261e-3	1.165049e-2	632	1.392943e-1	1.000000e+0	1.000000e+0	2.312555e+0	1.297267e+0	3	39	4.862237e-3	7.692308e-2	PABL_A,PABL_A,PABL_A,PABL_A,PABL_A,PABL_A	MZT1,RACGAP1,TUBGCP5
GO Biological Process	GO:0061621	canonical glycolysis	107	4.597216e-3	1.000000e+0	5.543727e-1	6.081977e+0	6.576809e-1	4	1.277050e-3	7.766990e-3	923	2.014702e-1	1.000000e+0	1.000000e+0	2.405057e+0	8.315812e-1	2	25	3.241491e-3	8.000000e-2	PABL_A,PABL_A,PABL_A,PABL_A	PFKP,PGK1
GO Biological Process	GO:0036101	leukotriene B4 catabolic process	108	4.624846e-3	1.000000e+0	5.525406e-1	2.010279e+1	9.948870e-2	2	1.931819e-4	3.883495e-3	521	1.265700e-1	1.000000e+0	1.000000e+0	7.515802e+0	1.330530e-1	1	4	1.620746e-3	2.500000e-1	PABL_A,PABL_A	CYP4A11
GO Biological Process	GO:0034463	90S preribosome assembly	109	4.733274e-3	1.000000e+0	5.603067e-1	1.986335e+1	1.006879e-1	2	1.955106e-4	3.883495e-3	75	3.326325e-2	1.000000e+0	1.000000e+0	3.006321e+1	3.326325e-2	1	1	1.620746e-3	1.000000e+0	PABL_A,PABL_A	RPL38
GO Biological Process	GO:0061620	glycolytic process through glucose-6-phosphate	110	4.849074e-3	1.000000e+0	5.687964e-1	5.989618e+0	6.678222e-1	4	1.296742e-3	7.766990e-3	1018	2.137584e-1	1.000000e+0	1.000000e+0	2.312555e+0	8.648445e-1	2	26	3.241491e-3	7.692308e-2	PABL_A,PABL_A,PABL_A,PABL_A	PFKP,PGK1
GO Biological Process	GO:1901523	icosanoid catabolic process	111	5.005191e-3	1.000000e+0	5.818196e-1	1.929749e+1	1.036404e-1	2	2.012435e-4	3.883495e-3	700	1.556294e-1	1.000000e+0	1.000000e+0	6.012642e+0	1.663162e-1	1	5	1.620746e-3	2.000000e-1	PABL_A,PABL_A	CYP4A11
GO Biological Process	GO:0006364	rRNA processing	112	5.017393e-3	1.000000e+0	5.780306e-1	2.160066e+0	6.944232e+0	15	1.348395e-2	2.912621e-2	1544	3.298461e-1	1.000000e+0	1.000000e+0	1.192984e+0	8.382339e+0	10	252	1.620746e-2	3.968254e-2	PABL_A,PABL_A,PABL_A,PABL_A,PABL_A,PABL_A,PABL_A,PABL_A,PABL_A,PABL_A,PABL_A,PABL_A,PABL_A,PABL_A,PABL_A	DDX17,MPHOSPH6,NAF1,POP4,RCL1,RPL38,RPS4Y1,UTP14C,WDR37,WDR43
GO Biological Process	GO:0008202	steroid metabolic process	113	5.129024e-3	1.000000e+0	5.856619e-1	1.991697e+0	9.037518e+0	18	1.754858e-2	3.495146e-2	45	1.932606e-2	1.000000e+0	1.000000e+0	1.862323e+0	7.517494e+0	14	226	2.269044e-2	6.194690e-2	PABL_A,PABL_A,PABL_A,PABL_A,PABL_A,PABL_A,PABL_A,PABL_A,PABL_A,PABL_A,PABL_A,PABL_A,PABL_A,PABL_A,PABL_A,PABL_A,PABL_A,PABL_A	ACAA2,APP,CYP8B1,EBPL,ERLIN1,HMGCR,HMGCS2,HSD17B7,OSBPL3,SOAT2,STS,SULT1B1,SULT1E1,TNFSF4
GO Biological Process	GO:1901657	glycosyl compound metabolic process	114	5.154381e-3	1.000000e+0	5.833945e-1	1.764376e+0	1.416931e+1	25	2.751323e-2	4.854369e-2	56	2.349976e-2	1.000000e+0	1.000000e+0	1.602354e+0	1.310572e+1	21	394	3.403566e-2	5.329949e-2	PABL_A,PABL_A,PABL_A,PABL_A,PABL_A,PABL_A,PABL_A,PABL_A,PABL_A,PABL_A,PABL_A,PABL_A,PABL_A,PABL_A,PABL_A,PABL_A,PABL_A,PABL_A,PABL_A,PABL_A,PABL_A,PABL_A,PABL_A,PABL_A,PABL_A	APOBEC1,ATP5J,COA6,DLG2,DPYD,HDHD1,HMGCR,IMPAD1,LRRK2,NDUFA4,NDUFB5,NUDT10,PFKP,PGAM4,PGK1,PTGDR,RAB23,SULT1B1,SULT1C2,SULT1E1,TPST1
GO Biological Process	GO:1903301	positive regulation of hexokinase activity	115	5.319291e-3	1.000000e+0	5.968245e-1	1.869863e+1	1.069597e-1	2	2.076887e-4	3.883495e-3	832	1.837235e-1	1.000000e+0	1.000000e+0	5.010535e+0	1.995795e-1	1	6	1.620746e-3	1.666667e-1	PABL_A,PABL_A	RANBP2
GO Biological Process	GO:1903975	regulation of glial cell migration	116	5.403072e-3	1.000000e+0	6.009986e-1	8.618413e+0	3.480919e-1	3	6.759067e-4	5.825243e-3	1230	2.625288e-1	1.000000e+0	1.000000e+0	3.340357e+0	2.993692e-1	1	9	1.620746e-3	1.111111e-1	PABL_A,PABL_A,PABL_A	C16orf45
GO Biological Process	GO:0006691	leukotriene metabolic process	117	5.522903e-3	1.000000e+0	6.090771e-1	4.515048e+0	1.107408e+0	5	2.150307e-3	9.708738e-3	319	7.660917e-2	1.000000e+0	1.000000e+0	3.006321e+0	9.978975e-1	3	30	4.862237e-3	1.000000e-1	PABL_A,PABL_A,PABL_A,PABL_A,PABL_A	CYP4A11,GGT1,LTA4H
GO Biological Process	GO:0009062	fatty acid catabolic process	118	5.591958e-3	1.000000e+0	6.114664e-1	2.809054e+0	3.203925e+0	9	6.221214e-3	1.747573e-2	764	1.583355e-1	1.000000e+0	1.000000e+0	1.747861e+0	2.860639e+0	5	86	8.103728e-3	5.813953e-2	PABL_A,PABL_A,PABL_A,PABL_A,PABL_A,PABL_A,PABL_A,PABL_A,PABL_A	ACAA2,CYP4A11,DECR1,ECI1,SLC25A17
GO Biological Process	GO:0032886	regulation of microtubule-based process	119	5.678888e-3	1.000000e+0	6.157537e-1	1.971243e+0	9.131295e+0	18	1.773067e-2	3.495146e-2	651	1.434929e-1	1.000000e+0	1.000000e+0	1.511558e+0	5.954122e+0	9	179	1.458671e-2	5.027933e-2	PABL_A,PABL_A,PABL_A,PABL_A,PABL_A,PABL_A,PABL_A,PABL_A,PABL_A,PABL_A,PABL_A,PABL_A,PABL_A,PABL_A,PABL_A,PABL_A,PABL_A,PABL_A	BICD1,C16orf45,IGBP1,MDM1,NUBP1,RANBP2,RGPD4,SKA1,TRIM36
GO Biological Process	GO:1902930	regulation of alcohol biosynthetic process	120	5.836665e-3	1.000000e+0	6.275874e-1	3.016256e+0	2.652295e+0	8	5.150087e-3	1.553398e-2	207	6.146950e-2	1.000000e+0	1.000000e+0	2.348688e+0	2.128848e+0	5	64	8.103728e-3	7.812500e-2	PABL_A,PABL_A,PABL_A,PABL_A,PABL_A,PABL_A,PABL_A,PABL_A	ERLIN1,GPAM,HMGCR,IL1B,PTH1R
GO Biological Process	GO:0090526	regulation of gluconeogenesis involved in cellular glucose homeostasis	121	5.886277e-3	1.000000e+0	6.276912e-1	1.774156e+1	1.127297e-1	2	2.188925e-4	3.883495e-3	371	9.651225e-2	1.000000e+0	1.000000e+0	1.002107e+1	9.978975e-2	1	3	1.620746e-3	3.333333e-1	PABL_A,PABL_A	RANBP2
GO Biological Process	GO:0002316	follicular B cell differentiation	122	5.954438e-3	1.000000e+0	6.297550e-1	1.763580e+1	1.134057e-1	2	2.202052e-4	3.883495e-3	215	6.542179e-2	1.000000e+0	1.000000e+0	1.503160e+1	6.652650e-2	1	2	1.620746e-3	5.000000e-1	PABL_A,PABL_A	PLCG2
GO Biological Process	GO:0006007	glucose catabolic process	123	6.064559e-3	1.000000e+0	6.361870e-1	5.615198e+0	7.123525e-1	4	1.383209e-3	7.766990e-3	1193	2.509552e-1	1.000000e+0	1.000000e+0	2.073325e+0	9.646342e-1	2	29	3.241491e-3	6.896552e-2	PABL_A,PABL_A,PABL_A,PABL_A	PFKP,PGK1
GO Biological Process	GO:0035871	protein K11-linked deubiquitination	124	6.153283e-3	1.000000e+0	6.402888e-1	8.218848e+0	3.650147e-1	3	7.087663e-4	5.825243e-3	1343	2.870714e-1	1.000000e+0	1.000000e+0	3.006321e+0	3.326325e-1	1	10	1.620746e-3	1.000000e-1	PABL_A,PABL_A,PABL_A	OTUD6A
GO Biological Process	GO:2000347	positive regulation of hepatocyte proliferation	125	6.290830e-3	1.000000e+0	6.493646e-1	8.152603e+0	3.679806e-1	3	7.145255e-4	5.825243e-3	948	2.108843e-1	1.000000e+0	1.000000e+0	4.294744e+0	2.328427e-1	1	7	1.620746e-3	1.428571e-1	PABL_A,PABL_A,PABL_A	HPN
GO Biological Process	GO:0016126	sterol biosynthetic process	126	6.401328e-3	1.000000e+0	6.555265e-1	3.691449e+0	1.625378e+0	6	3.156074e-3	1.165049e-2	283	6.600767e-2	1.000000e+0	1.000000e+0	2.614192e+0	1.530109e+0	4	46	6.482982e-3	8.695652e-2	PABL_A,PABL_A,PABL_A,PABL_A,PABL_A,PABL_A	ACAA2,HMGCR,HMGCS2,HSD17B7
GO Biological Process	GO:0016072	rRNA metabolic process	127	6.599868e-3	1.000000e+0	6.705362e-1	2.093371e+0	7.165477e+0	15	1.391355e-2	2.912621e-2	1713	3.607672e-1	1.000000e+0	1.000000e+0	1.160742e+0	8.615181e+0	10	259	1.620746e-2	3.861004e-2	PABL_A,PABL_A,PABL_A,PABL_A,PABL_A,PABL_A,PABL_A,PABL_A,PABL_A,PABL_A,PABL_A,PABL_A,PABL_A,PABL_A,PABL_A	DDX17,MPHOSPH6,NAF1,POP4,RCL1,RPL38,RPS4Y1,UTP14C,WDR37,WDR43
GO Biological Process	GO:0001765	membrane raft assembly	128	6.830855e-3	1.000000e+0	6.885822e-1	7.910037e+0	3.792650e-1	3	7.364369e-4	5.825243e-3	1343	2.870714e-1	1.000000e+0	1.000000e+0	3.006321e+0	3.326325e-1	1	10	1.620746e-3	1.000000e-1	PABL_A,PABL_A,PABL_A	EMP2
GO Biological Process	GO:0048240	sperm capacitation	129	6.859208e-3	1.000000e+0	6.860803e-1	5.417671e+0	7.383247e-1	4	1.433640e-3	7.766990e-3	189	5.401191e-2	1.000000e+0	1.000000e+0	3.468832e+0	8.648445e-1	3	26	4.862237e-3	1.153846e-1	PABL_A,PABL_A,PABL_A,PABL_A	ABHD2,DEFB1,SEPT4
GO Biological Process	GO:0006548	histidine catabolic process	130	7.062324e-3	1.000000e+0	7.009628e-1	7.813748e+0	3.839387e-1	3	7.455119e-4	5.825243e-3	1084	2.371428e-1	1.000000e+0	1.000000e+0	3.757901e+0	2.661060e-1	1	8	1.620746e-3	1.250000e-1	PABL_A,PABL_A,PABL_A	HNMT
GO Biological Process	GO:0001561	fatty acid alpha-oxidation	131	7.147159e-3	1.000000e+0	7.039679e-1	7.779504e+0	3.856287e-1	3	7.487936e-4	5.825243e-3	1084	2.371428e-1	1.000000e+0	1.000000e+0	3.757901e+0	2.661060e-1	1	8	1.620746e-3	1.250000e-1	PABL_A,PABL_A,PABL_A	SLC25A17
GO Biological Process	GO:1903335	regulation of vacuolar transport	132	7.174089e-3	1.000000e+0	7.012672e-1	1.600602e+1	1.249530e-1	2	2.426272e-4	3.883495e-3	700	1.556294e-1	1.000000e+0	1.000000e+0	6.012642e+0	1.663162e-1	1	5	1.620746e-3	2.000000e-1	PABL_A,PABL_A	LRRK2
GO Biological Process	GO:2000329	negative regulation of T-helper 17 cell lineage commitment	133	7.185132e-3	1.000000e+0	6.970659e-1	1.599319e+1	1.250532e-1	2	2.428218e-4	3.883495e-3	371	9.651225e-2	1.000000e+0	1.000000e+0	1.002107e+1	9.978975e-2	1	3	1.620746e-3	3.333333e-1	PABL_A,PABL_A	TNFSF18
GO Biological Process	GO:0000280	nuclear division	134	7.242418e-3	1.000000e+0	6.973800e-1	1.816961e+0	1.155776e+1	21	2.244225e-2	4.077670e-2	1325	2.787519e-1	1.000000e+0	1.000000e+0	1.222910e+0	9.812658e+0	12	295	1.944895e-2	4.067797e-2	PABL_A,PABL_A,PABL_A,PABL_A,PABL_A,PABL_A,PABL_A,PABL_A,PABL_A,PABL_A,PABL_A,PABL_A,PABL_A,PABL_A,PABL_A,PABL_A,PABL_A,PABL_A,PABL_A,PABL_A,PABL_A	ACTR3,DMC1,KIAA0430,MZT1,PPP2R2D,PTTG1,RACGAP1,SGOL1,TERF1,TEX14,TEX19,TUBGCP5
GO Biological Process	GO:0098967	exocytic insertion of neurotransmitter receptor to postsynaptic membrane	135	7.268589e-3	1.000000e+0	6.947156e-1	1.589716e+1	1.258086e-1	2	2.442886e-4	3.883495e-3	521	1.265700e-1	1.000000e+0	1.000000e+0	7.515802e+0	1.330530e-1	1	4	1.620746e-3	2.500000e-1	PABL_A,PABL_A	STX3
GO Biological Process	GO:1900737	negative regulation of phospholipase C-activating G-protein coupled receptor signaling pathway	136	7.287002e-3	1.000000e+0	6.913543e-1	1.587620e+1	1.259748e-1	2	2.446112e-4	3.883495e-3	75	3.326325e-2	1.000000e+0	1.000000e+0	3.006321e+1	3.326325e-2	1	1	1.620746e-3	1.000000e+0	PABL_A,PABL_A	BICD1
GO Biological Process	GO:1900276	regulation of proteinase activated receptor activity	136	7.287002e-3	1.000000e+0	6.913543e-1	1.587620e+1	1.259748e-1	2	2.446112e-4	3.883495e-3	75	3.326325e-2	1.000000e+0	1.000000e+0	3.006321e+1	3.326325e-2	1	1	1.620746e-3	1.000000e+0	PABL_A,PABL_A	BICD1
GO Biological Process	GO:0032959	inositol trisphosphate biosynthetic process	138	7.323712e-3	1.000000e+0	6.847671e-1	1.583464e+1	1.263054e-1	2	2.452532e-4	3.883495e-3	215	6.542179e-2	1.000000e+0	1.000000e+0	1.503160e+1	6.652650e-2	1	2	1.620746e-3	5.000000e-1	PABL_A,PABL_A	PLCG2
GO Biological Process	GO:0007051	spindle organization	139	7.341274e-3	1.000000e+0	6.814709e-1	2.398380e+0	4.586429e+0	11	8.905688e-3	2.135922e-2	1073	2.263120e-1	1.000000e+0	1.000000e+0	1.466498e+0	4.091380e+0	6	123	9.724473e-3	4.878049e-2	PABL_A,PABL_A,PABL_A,PABL_A,PABL_A,PABL_A,PABL_A,PABL_A,PABL_A,PABL_A,PABL_A	MZT1,RACGAP1,RANBP2,RGPD4,TRIM36,TUBGCP5
GO Biological Process	GO:1901615	organic hydroxy compound metabolic process	140	7.353871e-3	1.000000e+0	6.777643e-1	1.607732e+0	1.928182e+1	31	3.744042e-2	6.019417e-2	43	1.894031e-2	1.000000e+0	1.000000e+0	1.617092e+0	1.360467e+1	22	409	3.565640e-2	5.378973e-2	PABL_A,PABL_A,PABL_A,PABL_A,PABL_A,PABL_A,PABL_A,PABL_A,PABL_A,PABL_A,PABL_A,PABL_A,PABL_A,PABL_A,PABL_A,PABL_A,PABL_A,PABL_A,PABL_A,PABL_A,PABL_A,PABL_A,PABL_A,PABL_A,PABL_A,PABL_A,PABL_A,PABL_A,PABL_A,PABL_A,PABL_A	ACAA2,APP,CYP27C1,CYP4A11,CYP8B1,EBPL,ERLIN1,GRIN2A,HMGCR,HMGCS2,HSD17B7,IMPAD1,INPP5D,IPMK,NUDT10,OCA2,OSBPL3,PLCG2,SOAT2,SULT1B1,SULT1E1,TNFSF4
GO Biological Process	GO:1903215	negative regulation of protein targeting to mitochondrion	141	7.355573e-3	1.000000e+0	6.731132e-1	1.579882e+1	1.265917e-1	2	2.458092e-4	3.883495e-3	521	1.265700e-1	1.000000e+0	1.000000e+0	7.515802e+0	1.330530e-1	1	4	1.620746e-3	2.500000e-1	PABL_A,PABL_A	LRRK2
GO Biological Process	GO:0015867	ATP transport	142	7.471334e-3	1.000000e+0	6.788917e-1	7.653465e+0	3.919793e-1	3	7.611249e-4	5.825243e-3	1450	3.107985e-1	1.000000e+0	1.000000e+0	2.733019e+0	3.658957e-1	1	11	1.620746e-3	9.090909e-2	PABL_A,PABL_A,PABL_A	SLC25A17
GO Biological Process	GO:0034612	response to tumor necrosis factor	143	7.483087e-3	1.000000e+0	6.752047e-1	1.877491e+0	1.011989e+1	19	1.965027e-2	3.689320e-2	349	8.680369e-2	1.000000e+0	1.000000e+0	1.526647e+0	8.515392e+0	13	256	2.106969e-2	5.078125e-2	PABL_A,PABL_A,PABL_A,PABL_A,PABL_A,PABL_A,PABL_A,PABL_A,PABL_A,PABL_A,PABL_A,PABL_A,PABL_A,PABL_A,PABL_A,PABL_A,PABL_A,PABL_A,PABL_A	ADAMTS12,CHUK,FABP4,IGBP1,IRG1,JAK2,LIMS1,PSMD12,TMSB4X,TNFRSF10B,TNFRSF13B,TNFSF18,TNFSF4
GO Biological Process	GO:0001692	histamine metabolic process	144	7.748304e-3	1.000000e+0	6.942803e-1	7.551410e+0	3.972768e-1	3	7.714113e-4	5.825243e-3	521	1.265700e-1	1.000000e+0	1.000000e+0	7.515802e+0	1.330530e-1	1	4	1.620746e-3	2.500000e-1	PABL_A,PABL_A,PABL_A	HNMT
GO Biological Process	GO:0007283	spermatogenesis	145	7.784639e-3	1.000000e+0	6.927255e-1	1.528930e+0	2.419993e+1	37	4.699015e-2	7.184466e-2	141	3.726525e-2	1.000000e+0	1.000000e+0	1.465069e+0	1.706405e+1	25	513	4.051864e-2	4.873294e-2	PABL_A,PABL_A,PABL_A,PABL_A,PABL_A,PABL_A,PABL_A,PABL_A,PABL_A,PABL_A,PABL_A,PABL_A,PABL_A,PABL_A,PABL_A,PABL_A,PABL_A,PABL_A,PABL_A,PABL_A,PABL_A,PABL_A,PABL_A,PABL_A,PABL_A,PABL_A,PABL_A,PABL_A,PABL_A,PABL_A,PABL_A,PABL_A,PABL_A,PABL_A,PABL_A,PABL_A,PABL_A	ABHD2,ADCY10,C12orf55,CCDC169-SOHLH2,CDY2B,DEFB1,DMC1,FABP9,GGT1,MERTK,OCA2,PAX5,PIWIL3,PROK2,PTTG1,RACGAP1,RBMY1B,RSPH1,SEPT4,TEX19,TRIM27,TSPY2,USP9Y,UTP14C,VCX
GO Biological Process	GO:0034032	purine nucleoside bisphosphate metabolic process	146	7.881763e-3	1.000000e+0	6.965643e-1	3.529426e+0	1.699993e+0	6	3.300957e-3	1.165049e-2	6	1.935869e-3	1.000000e+0	1.000000e+0	4.509481e+0	1.330530e+0	6	40	9.724473e-3	1.500000e-1	PABL_A,PABL_A,PABL_A,PABL_A,PABL_A,PABL_A	HMGCR,IMPAD1,SULT1B1,SULT1C2,SULT1E1,TPST1
GO Biological Process	GO:0033875	ribonucleoside bisphosphate metabolic process	146	7.881763e-3	1.000000e+0	6.965643e-1	3.529426e+0	1.699993e+0	6	3.300957e-3	1.165049e-2	6	1.935869e-3	1.000000e+0	1.000000e+0	4.509481e+0	1.330530e+0	6	40	9.724473e-3	1.500000e-1	PABL_A,PABL_A,PABL_A,PABL_A,PABL_A,PABL_A	HMGCR,IMPAD1,SULT1B1,SULT1C2,SULT1E1,TPST1
GO Biological Process	GO:0007260	tyrosine phosphorylation of STAT protein	148	8.056634e-3	1.000000e+0	7.023969e-1	5.168343e+0	7.739424e-1	4	1.502801e-3	7.766990e-3	1	1.336819e-4	1.000000e+0	1.000000e+0	1.336143e+1	2.993692e-1	4	9	6.482982e-3	4.444444e-1	PABL_A,PABL_A,PABL_A,PABL_A	FER,IL15,IL21,JAK2
GO Biological Process	GO:0034637	cellular carbohydrate biosynthetic process	149	8.070350e-3	1.000000e+0	6.988706e-1	2.849237e+0	2.807769e+0	8	5.451979e-3	1.553398e-2	1078	2.314164e-1	1.000000e+0	1.000000e+0	1.803793e+0	1.663162e+0	3	50	4.862237e-3	6.000000e-2	PABL_A,PABL_A,PABL_A,PABL_A,PABL_A,PABL_A,PABL_A,PABL_A	FBP2,GYG2,IMPAD1
GO Biological Process	GO:0006348	chromatin silencing at telomere	150	8.077848e-3	1.000000e+0	6.948565e-1	1.504456e+1	1.329384e-1	2	2.581328e-4	3.883495e-3	948	2.108843e-1	1.000000e+0	1.000000e+0	4.294744e+0	2.328427e-1	1	7	1.620746e-3	1.428571e-1	PABL_A,PABL_A	RIF1
GO Biological Process	GO:0007525	somatic muscle development	151	8.374552e-3	1.000000e+0	7.156082e-1	1.476337e+1	1.354704e-1	2	2.630493e-4	3.883495e-3	521	1.265700e-1	1.000000e+0	1.000000e+0	7.515802e+0	1.330530e-1	1	4	1.620746e-3	2.500000e-1	PABL_A,PABL_A	NEB
GO Biological Process	GO:0048232	male gamete generation	152	9.005584e-3	1.000000e+0	7.644674e-1	1.513923e+0	2.443981e+1	37	4.745594e-2	7.184466e-2	143	3.873491e-2	1.000000e+0	1.000000e+0	1.459379e+0	1.713057e+1	25	515	4.051864e-2	4.854369e-2	PABL_A,PABL_A,PABL_A,PABL_A,PABL_A,PABL_A,PABL_A,PABL_A,PABL_A,PABL_A,PABL_A,PABL_A,PABL_A,PABL_A,PABL_A,PABL_A,PABL_A,PABL_A,PABL_A,PABL_A,PABL_A,PABL_A,PABL_A,PABL_A,PABL_A,PABL_A,PABL_A,PABL_A,PABL_A,PABL_A,PABL_A,PABL_A,PABL_A,PABL_A,PABL_A,PABL_A,PABL_A	ABHD2,ADCY10,C12orf55,CCDC169-SOHLH2,CDY2B,DEFB1,DMC1,FABP9,GGT1,MERTK,OCA2,PAX5,PIWIL3,PROK2,PTTG1,RACGAP1,RBMY1B,RSPH1,SEPT4,TEX19,TRIM27,TSPY2,USP9Y,UTP14C,VCX
GO Biological Process	GO:0035589	G-protein coupled purinergic nucleotide receptor signaling pathway	153	9.049910e-3	1.000000e+0	7.632091e-1	7.129571e+0	4.207827e-1	3	8.170537e-4	5.825243e-3	1851	3.980800e-1	1.000000e+0	1.000000e+0	2.004214e+0	4.989487e-1	1	15	1.620746e-3	6.666667e-2	PABL_A,PABL_A,PABL_A	GPR34
GO Biological Process	GO:0007020	microtubule nucleation	154	9.085237e-3	1.000000e+0	7.612131e-1	4.988434e+0	8.018549e-1	4	1.557000e-3	7.766990e-3	614	1.303186e-1	1.000000e+0	1.000000e+0	3.164548e+0	6.320017e-1	2	19	3.241491e-3	1.052632e-1	PABL_A,PABL_A,PABL_A,PABL_A	MZT1,TUBGCP5
GO Biological Process	GO:1901679	nucleotide transmembrane transport	155	9.216870e-3	1.000000e+0	7.672598e-1	7.081317e+0	4.236500e-1	3	8.226214e-4	5.825243e-3	948	2.108843e-1	1.000000e+0	1.000000e+0	4.294744e+0	2.328427e-1	1	7	1.620746e-3	1.428571e-1	PABL_A,PABL_A,PABL_A	SLC25A17
GO Biological Process	GO:0003071	renal system process involved in regulation of systemic arterial blood pressure	156	9.694809e-3	1.000000e+0	8.018726e-1	3.929125e+0	1.272548e+0	5	2.470967e-3	9.708738e-3	809	1.771735e-1	1.000000e+0	1.000000e+0	2.614192e+0	7.650547e-1	2	23	3.241491e-3	8.695652e-2	PABL_A,PABL_A,PABL_A,PABL_A,PABL_A	CYP4A11,EMP2
GO Biological Process	GO:0009395	phospholipid catabolic process	157	9.795247e-3	1.000000e+0	8.050196e-1	3.918967e+0	1.275846e+0	5	2.477372e-3	9.708738e-3	319	7.660917e-2	1.000000e+0	1.000000e+0	3.006321e+0	9.978975e-1	3	30	4.862237e-3	1.000000e-1	PABL_A,PABL_A,PABL_A,PABL_A,PABL_A	LIPG,PLA2G4A,PLCG2
GO Biological Process	GO:0036149	phosphatidylinositol acyl-chain remodeling	158	1.037189e-2	1.000000e+0	8.470158e-1	6.776582e+0	4.427011e-1	3	8.596137e-4	5.825243e-3	438	9.750966e-2	1.000000e+0	1.000000e+0	3.757901e+0	5.322120e-1	2	16	3.241491e-3	1.250000e-1	PABL_A,PABL_A,PABL_A	PLA2G4A,PLBD1
GO Biological Process	GO:0044255	cellular lipid metabolic process	159	1.068781e-2	1.000000e+0	8.673259e-1	1.362884e+0	4.255682e+1	58	8.263460e-2	1.126214e-1	187	5.347714e-2	1.000000e+0	1.000000e+0	1.292380e+0	3.249819e+1	42	977	6.807131e-2	4.298874e-2	PABL_A,PABL_A,PABL_A,PABL_A,PABL_A,PABL_A,PABL_A,PABL_A,PABL_A,PABL_A,PABL_A,PABL_A,PABL_A,PABL_A,PABL_A,PABL_A,PABL_A,PABL_A,PABL_A,PABL_A,PABL_A,PABL_A,PABL_A,PABL_A,PABL_A,PABL_A,PABL_A,PABL_A,PABL_A,PABL_A,PABL_A,PABL_A,PABL_A,PABL_A,PABL_A,PABL_A,PABL_A,PABL_A,PABL_A,PABL_A,PABL_A,PABL_A,PABL_A,PABL_A,PABL_A,PABL_A,PABL_A,PABL_A,PABL_A,PABL_A,PABL_A,PABL_A,PABL_A,PABL_A,PABL_A,PABL_A,PABL_A,…	ABHD2,ACAA2,AGPAT5,ALG10,ALG13,APOBEC1,ARSD,ARSE,ARSH,CYP27C1,CYP4A11,DECR1,ECI1,FABP4,FABP9,GGT1,GPAM,HMGCR,HMGCS2,IMPAD1,INPP5D,IRG1,KDELC1,LIPG,LIPI,LTA4H,MFSD2A,NEU4,OXSM,PIK3C3,PLA2G4A,PLBD1,PLCG2,PRKAB2,SAMD8,SCPEP1,SH3YL1,SLC25A17,SOAT2,SPTSSA,ST6GALNAC3,STS
GO Biological Process	GO:1902741	positive regulation of interferon-alpha secretion	160	1.075243e-2	1.000000e+0	8.671163e-1	1.294813e+1	1.544624e-1	2	2.999270e-4	3.883495e-3	832	1.837235e-1	1.000000e+0	1.000000e+0	5.010535e+0	1.995795e-1	1	6	1.620746e-3	1.666667e-1	PABL_A,PABL_A	CHUK
GO Biological Process	GO:0006547	histidine metabolic process	161	1.075794e-2	1.000000e+0	8.621720e-1	6.684636e+0	4.487903e-1	3	8.714375e-4	5.825243e-3	1343	2.870714e-1	1.000000e+0	1.000000e+0	3.006321e+0	3.326325e-1	1	10	1.620746e-3	1.000000e-1	PABL_A,PABL_A,PABL_A	HNMT
GO Biological Process	GO:0060161	positive regulation of dopamine receptor signaling pathway	162	1.089585e-2	1.000000e+0	8.678343e-1	1.285807e+1	1.555443e-1	2	3.020278e-4	3.883495e-3	700	1.556294e-1	1.000000e+0	1.000000e+0	6.012642e+0	1.663162e-1	1	5	1.620746e-3	2.000000e-1	PABL_A,PABL_A	LRRK2
GO Biological Process	GO:0017196	N-terminal peptidyl-methionine acetylation	163	1.115437e-2	1.000000e+0	8.829745e-1	1.270014e+1	1.574786e-1	2	3.057837e-4	3.883495e-3	832	1.837235e-1	1.000000e+0	1.000000e+0	5.010535e+0	1.995795e-1	1	6	1.620746e-3	1.666667e-1	PABL_A,PABL_A	NAA25
GO Biological Process	GO:0010826	negative regulation of centrosome duplication	164	1.134251e-2	1.000000e+0	8.923927e-1	6.553451e+0	4.577741e-1	3	8.888817e-4	5.825243e-3	155	4.164547e-2	1.000000e+0	1.000000e+0	6.012642e+0	3.326325e-1	2	10	3.241491e-3	2.000000e-1	PABL_A,PABL_A,PABL_A	MDM1,NUBP1
GO Biological Process	GO:1900275	negative regulation of phospholipase C activity	165	1.171871e-2	1.000000e+0	9.164031e-1	1.237371e+1	1.616330e-1	2	3.138505e-4	3.883495e-3	215	6.542179e-2	1.000000e+0	1.000000e+0	1.503160e+1	6.652650e-2	1	2	1.620746e-3	5.000000e-1	PABL_A,PABL_A	BICD1
GO Biological Process	GO:0008631	intrinsic apoptotic signaling pathway in response to oxidative stress	166	1.193688e-2	1.000000e+0	9.278407e-1	4.598702e+0	8.698106e-1	4	1.688953e-3	7.766990e-3	38	1.758680e-2	1.000000e+0	1.000000e+0	5.305272e+0	5.654752e-1	3	17	4.862237e-3	1.764706e-1	PABL_A,PABL_A,PABL_A,PABL_A	JAK2,MELK,STK24
GO Biological Process	GO:0050434	positive regulation of viral transcription	167	1.199913e-2	1.000000e+0	9.270945e-1	3.722935e+0	1.343026e+0	5	2.607818e-3	9.708738e-3	1917	4.096086e-1	1.000000e+0	1.000000e+0	1.431581e+0	1.397056e+0	2	42	3.241491e-3	4.761905e-2	PABL_A,PABL_A,PABL_A,PABL_A,PABL_A	HPN,POLR2A
GO Biological Process	GO:0036473	cell death in response to oxidative stress	168	1.227397e-2	1.000000e+0	9.426847e-1	4.560373e+0	8.771212e-1	4	1.703148e-3	7.766990e-3	46	2.059274e-2	1.000000e+0	1.000000e+0	5.010535e+0	5.987385e-1	3	18	4.862237e-3	1.666667e-1	PABL_A,PABL_A,PABL_A,PABL_A	JAK2,MELK,STK24
GO Biological Process	GO:0006091	generation of precursor metabolites and energy	169	1.252139e-2	1.000000e+0	9.559970e-1	1.654587e+0	1.450513e+1	24	2.816530e-2	4.660194e-2	1083	2.361838e-1	1.000000e+0	1.000000e+0	1.235474e+0	1.214109e+1	15	365	2.431118e-2	4.109589e-2	PABL_A,PABL_A,PABL_A,PABL_A,PABL_A,PABL_A,PABL_A,PABL_A,PABL_A,PABL_A,PABL_A,PABL_A,PABL_A,PABL_A,PABL_A,PABL_A,PABL_A,PABL_A,PABL_A,PABL_A,PABL_A,PABL_A,PABL_A,PABL_A	COA6,CYB5A,GLRX3,GYG2,MCHR1,NDUFA4,NDUFB5,PFKP,PGAM4,PGK1,PHKA2,RUNX1T1,SUCLA2,SUCLG1,XDH
GO Biological Process	GO:0035751	regulation of lysosomal lumen pH	170	1.268543e-2	1.000000e+0	9.628241e-1	1.186598e+1	1.685491e-1	2	3.272799e-4	3.883495e-3	1547	3.337372e-1	1.000000e+0	1.000000e+0	2.505267e+0	3.991590e-1	1	12	1.620746e-3	8.333333e-2	PABL_A,PABL_A	LRRK2
GO Biological Process	GO:0044275	cellular carbohydrate catabolic process	171	1.285633e-2	1.000000e+0	9.700890e-1	3.657968e+0	1.366879e+0	5	2.654134e-3	9.708738e-3	1508	3.131036e-1	1.000000e+0	1.000000e+0	1.768424e+0	1.130950e+0	2	34	3.241491e-3	5.882353e-2	PABL_A,PABL_A,PABL_A,PABL_A,PABL_A	GYG2,PHKA2
GO Biological Process	GO:0031338	regulation of vesicle fusion	172	1.301401e-2	1.000000e+0	9.762777e-1	2.443696e+0	3.682946e+0	9	7.151352e-3	1.747573e-2	12	6.206511e-3	1.000000e+0	1.000000e+0	3.188522e+0	2.195374e+0	7	66	1.134522e-2	1.060606e-1	PABL_A,PABL_A,PABL_A,PABL_A,PABL_A,PABL_A,PABL_A,PABL_A,PABL_A	KIF5B,SGSM1,TBC1D2,TBC1D28,TBC1D8,TBC1D9,USP6NL
GO Biological Process	GO:0007126	meiotic nuclear division	173	1.301445e-2	1.000000e+0	9.706673e-1	2.119165e+0	5.662609e+0	12	1.099536e-2	2.330097e-2	500	1.210223e-1	1.000000e+0	1.000000e+0	1.625038e+0	4.922961e+0	8	148	1.296596e-2	5.405405e-2	PABL_A,PABL_A,PABL_A,PABL_A,PABL_A,PABL_A,PABL_A,PABL_A,PABL_A,PABL_A,PABL_A,PABL_A	ACTR3,DMC1,KIAA0430,PTTG1,SGOL1,TERF1,TEX14,TEX19
GO Biological Process	GO:0030431	sleep	174	1.305503e-2	1.000000e+0	9.680980e-1	4.476377e+0	8.935797e-1	4	1.735106e-3	7.766990e-3	26	1.236106e-2	1.000000e+0	1.000000e+0	6.012642e+0	4.989487e-1	3	15	4.862237e-3	2.000000e-1	PABL_A,PABL_A,PABL_A,PABL_A	GRIN2A,HTR2A,PTGDR
GO Biological Process	GO:0044712	single-organism catabolic process	175	1.327494e-2	1.000000e+0	9.787803e-1	1.419817e+0	3.098991e+1	44	6.017457e-2	8.543689e-2	455	1.022882e-1	1.000000e+0	1.000000e+0	1.260592e+0	2.617818e+1	33	787	5.348460e-2	4.193139e-2	PABL_A,PABL_A,PABL_A,PABL_A,PABL_A,PABL_A,PABL_A,PABL_A,PABL_A,PABL_A,PABL_A,PABL_A,PABL_A,PABL_A,PABL_A,PABL_A,PABL_A,PABL_A,PABL_A,PABL_A,PABL_A,PABL_A,PABL_A,PABL_A,PABL_A,PABL_A,PABL_A,PABL_A,PABL_A,PABL_A,PABL_A,PABL_A,PABL_A,PABL_A,PABL_A,PABL_A,PABL_A,PABL_A,PABL_A,PABL_A,PABL_A,PABL_A,PABL_A,PABL_A	ABHD2,ACAA2,APOBEC1,CLPSL2,COL6A1,CYP4A11,DECR1,DPYD,ECI1,ERLIN1,FABP4,FABP9,FUT9,GAD2,GYG2,HNMT,KYNU,LIPG,LIPI,NEU4,NUDT10,PFKP,PGAM4,PGK1,PHKA2,PLA2G4A,PLBD1,PLCG2,SLC25A17,STS,SULT1B1,SULT1E1,XDH
GO Biological Process	GO:0007600	sensory perception	176	1.356161e-2	1.000000e+0	9.942355e-1	1.405245e+0	3.273451e+1	46	6.356215e-2	8.932039e-2	1038	2.163397e-1	1.000000e+0	1.000000e+0	1.153667e+0	2.947124e+1	34	886	5.510535e-2	3.837472e-2	PABL_A,PABL_A,PABL_A,PABL_A,PABL_A,PABL_A,PABL_A,PABL_A,PABL_A,PABL_A,PABL_A,PABL_A,PABL_A,PABL_A,PABL_A,PABL_A,PABL_A,PABL_A,PABL_A,PABL_A,PABL_A,PABL_A,PABL_A,PABL_A,PABL_A,PABL_A,PABL_A,PABL_A,PABL_A,PABL_A,PABL_A,PABL_A,PABL_A,PABL_A,PABL_A,PABL_A,PABL_A,PABL_A,PABL_A,PABL_A,PABL_A,PABL_A,PABL_A,PABL_A,PABL_A,PABL_A	C2orf71,CNTN5,CRYAA,DLG2,GABRB3,GRIN2A,GRM7,HPN,HTR2A,MYO3A,NXNL2,NYX,OBP2B,OR10A2,OR10A5,OR10P1,OR10V1,OR13A1,OR13C3,OR13C8,OR1M1,OR4E2,OR4N4,OR5AU1,OR7A17,OR7C2,PENK,PPEF1,PROK2,RPL38,SLITRK6,SPRY2,SYT10,TUB
GO Biological Process	GO:0002309	T cell proliferation involved in immune response	177	1.356753e-2	1.000000e+0	9.890499e-1	1.145083e+1	1.746598e-1	2	3.391453e-4	3.883495e-3	700	1.556294e-1	1.000000e+0	1.000000e+0	6.012642e+0	1.663162e-1	1	5	1.620746e-3	2.000000e-1	PABL_A,PABL_A	TNFSF18
GO Biological Process	GO:0042758	long-chain fatty acid catabolic process	178	1.376671e-2	1.000000e+0	9.979318e-1	1.136265e+1	1.760153e-1	2	3.417772e-4	3.883495e-3	1084	2.371428e-1	1.000000e+0	1.000000e+0	3.757901e+0	2.661060e-1	1	8	1.620746e-3	1.250000e-1	PABL_A,PABL_A	CYP4A11
GO Biological Process	GO:0061179	negative regulation of insulin secretion involved in cellular response to glucose stimulus	179	1.442515e-2	1.000000e+0	1.000000e+0	5.985345e+0	5.012243e-1	3	9.732510e-4	5.825243e-3	131	3.405430e-2	1.000000e+0	1.000000e+0	6.680713e+0	2.993692e-1	2	9	3.241491e-3	2.222222e-1	PABL_A,PABL_A,PABL_A	ADRA2A,HMGCR
GO Biological Process	GO:0046606	negative regulation of centrosome cycle	180	1.454502e-2	1.000000e+0	1.000000e+0	5.966578e+0	5.028008e-1	3	9.763122e-4	5.825243e-3	177	4.980030e-2	1.000000e+0	1.000000e+0	5.466038e+0	3.658957e-1	2	11	3.241491e-3	1.818182e-1	PABL_A,PABL_A,PABL_A	MDM1,NUBP1
GO Biological Process	GO:0006910	phagocytosis, recognition	181	1.465051e-2	1.000000e+0	1.000000e+0	4.322701e+0	9.253473e-1	4	1.796791e-3	7.766990e-3	38	1.758680e-2	1.000000e+0	1.000000e+0	5.305272e+0	5.654752e-1	3	17	4.862237e-3	1.764706e-1	PABL_A,PABL_A,PABL_A,PABL_A	IGLL5,MFGE8,TUB
GO Biological Process	GO:1990778	protein localization to cell periphery	182	1.479283e-2	1.000000e+0	1.000000e+0	1.815915e+0	9.361670e+0	17	1.817800e-2	3.300971e-2	28	1.312552e-2	1.000000e+0	1.000000e+0	2.085309e+0	5.754542e+0	12	173	1.944895e-2	6.936416e-2	PABL_A,PABL_A,PABL_A,PABL_A,PABL_A,PABL_A,PABL_A,PABL_A,PABL_A,PABL_A,PABL_A,PABL_A,PABL_A,PABL_A,PABL_A,PABL_A,PABL_A	BLZF1,EHD3,EMP2,GPR158,KCNB2,KCNIP4,NUBP1,PKP2,PLEKHF1,PRKG2,STX3,TUB
GO Biological Process	GO:0007340	acrosome reaction	183	1.479856e-2	1.000000e+0	1.000000e+0	4.309502e+0	9.281815e-1	4	1.802294e-3	7.766990e-3	57	2.386239e-2	1.000000e+0	1.000000e+0	4.746822e+0	6.320017e-1	3	19	4.862237e-3	1.578947e-1	PABL_A,PABL_A,PABL_A,PABL_A	ABHD2,SYT6,TRIM36
GO Biological Process	GO:1905279	regulation of retrograde transport, endosome to Golgi	184	1.482834e-2	1.000000e+0	1.000000e+0	1.092300e+1	1.830998e-1	2	3.555337e-4	3.883495e-3	371	9.651225e-2	1.000000e+0	1.000000e+0	1.002107e+1	9.978975e-2	1	3	1.620746e-3	3.333333e-1	PABL_A,PABL_A	LRRK2
GO Biological Process	GO:0006096	glycolytic process	185	1.490132e-2	1.000000e+0	1.000000e+0	4.300436e+0	9.301383e-1	4	1.806094e-3	7.766990e-3	509	1.241392e-1	1.000000e+0	1.000000e+0	2.437557e+0	1.230740e+0	3	37	4.862237e-3	8.108108e-2	PABL_A,PABL_A,PABL_A,PABL_A	PFKP,PGAM4,PGK1
GO Biological Process	GO:2000568	positive regulation of memory T cell activation	186	1.505045e-2	1.000000e+0	1.000000e+0	1.083695e+1	1.845538e-1	2	3.583568e-4	3.883495e-3	2	1.104710e-3	1.000000e+0	1.000000e+0	3.006321e+1	6.652650e-2	2	2	3.241491e-3	1.000000e+0	PABL_A,PABL_A	FAM49B,TNFSF4
GO Biological Process	GO:0055114	oxidation-reduction process	187	1.507797e-2	1.000000e+0	1.000000e+0	1.359285e+0	3.899109e+1	53	7.571085e-2	1.029126e-1	1050	2.216344e-1	1.000000e+0	1.000000e+0	1.147451e+0	3.050240e+1	35	917	5.672609e-2	3.816794e-2	PABL_A,PABL_A,PABL_A,PABL_A,PABL_A,PABL_A,PABL_A,PABL_A,PABL_A,PABL_A,PABL_A,PABL_A,PABL_A,PABL_A,PABL_A,PABL_A,PABL_A,PABL_A,PABL_A,PABL_A,PABL_A,PABL_A,PABL_A,PABL_A,PABL_A,PABL_A,PABL_A,PABL_A,PABL_A,PABL_A,PABL_A,PABL_A,PABL_A,PABL_A,PABL_A,PABL_A,PABL_A,PABL_A,PABL_A,PABL_A,PABL_A,PABL_A,PABL_A,PABL_A,PABL_A,PABL_A,PABL_A,PABL_A,PABL_A,PABL_A,PABL_A,PABL_A,PABL_A	ACAA2,COA6,CYB5A,CYP27C1,CYP4A11,CYP4X1,CYP8B1,DECR1,DOHH,DPYD,ECI1,EGLN3,FAR2,FMO4,GLRX3,GYG2,HMGCR,HSD17B2,HSD17B7,KDM5D,LOXL4,MICAL1,NDUFA4,NDUFB5,PFKP,PGK1,PHKA2,PXDNL,PYROXD2,SLC25A17,SOD3,STEAP4,SUCLA2,SUCLG1,XDH
GO Biological Process	GO:0019344	cysteine biosynthetic process	188	1.522447e-2	1.000000e+0	1.000000e+0	1.077085e+1	1.856864e-1	2	3.605561e-4	3.883495e-3	371	9.651225e-2	1.000000e+0	1.000000e+0	1.002107e+1	9.978975e-2	1	3	1.620746e-3	3.333333e-1	PABL_A,PABL_A	GGT1
GO Biological Process	GO:2000468	regulation of peroxidase activity	189	1.540716e-2	1.000000e+0	1.000000e+0	1.070266e+1	1.868695e-1	2	3.628533e-4	3.883495e-3	215	6.542179e-2	1.000000e+0	1.000000e+0	1.503160e+1	6.652650e-2	1	2	1.620746e-3	5.000000e-1	PABL_A,PABL_A	LRRK2
GO Biological Process	GO:0010755	regulation of plasminogen activation	190	1.551127e-2	1.000000e+0	1.000000e+0	5.822443e+0	5.152476e-1	3	1.000481e-3	5.825243e-3	1547	3.337372e-1	1.000000e+0	1.000000e+0	2.505267e+0	3.991590e-1	1	12	1.620746e-3	8.333333e-2	PABL_A,PABL_A,PABL_A	HPN
GO Biological Process	GO:1903546	protein localization to photoreceptor outer segment	191	1.620705e-2	1.000000e+0	1.000000e+0	1.041779e+1	1.919792e-1	2	3.727752e-4	3.883495e-3	49	2.075875e-2	1.000000e+0	1.000000e+0	8.589488e+0	2.328427e-1	2	7	3.241491e-3	2.857143e-1	PABL_A,PABL_A	C2orf71,TUB
GO Biological Process	GO:0032787	monocarboxylic acid metabolic process	192	1.630052e-2	1.000000e+0	1.000000e+0	1.523558e+0	1.969076e+1	30	3.823448e-2	5.825243e-2	932	2.031026e-1	1.000000e+0	1.000000e+0	1.227070e+0	1.629899e+1	20	490	3.241491e-2	4.081633e-2	PABL_A,PABL_A,PABL_A,PABL_A,PABL_A,PABL_A,PABL_A,PABL_A,PABL_A,PABL_A,PABL_A,PABL_A,PABL_A,PABL_A,PABL_A,PABL_A,PABL_A,PABL_A,PABL_A,PABL_A,PABL_A,PABL_A,PABL_A,PABL_A,PABL_A,PABL_A,PABL_A,PABL_A,PABL_A,PABL_A	ACAA2,CYP27C1,CYP4A11,CYP8B1,DECR1,ECI1,GGT1,GPAM,IRG1,KYNU,LTA4H,OSBPL3,OXSM,PFKP,PGAM4,PGK1,PLA2G4A,PRKAB2,SCPEP1,SLC25A17
GO Biological Process	GO:0019679	propionate metabolic process, methylcitrate cycle	193	1.682415e-2	1.000000e+0	1.000000e+0	5.893791e+1	1.696701e-2	1	3.294565e-5	1.941748e-3	75	3.326325e-2	1.000000e+0	1.000000e+0	3.006321e+1	3.326325e-2	1	1	1.620746e-3	1.000000e+0	PABL_A	IRG1
GO Biological Process	GO:0006757	ATP generation from ADP	194	1.695438e-2	1.000000e+0	1.000000e+0	4.134065e+0	9.675707e-1	4	1.878778e-3	7.766990e-3	620	1.316397e-1	1.000000e+0	1.000000e+0	2.373411e+0	1.264003e+0	3	38	4.862237e-3	7.894737e-2	PABL_A,PABL_A,PABL_A,PABL_A	PFKP,PGAM4,PGK1
GO Biological Process	GO:0015858	nucleoside transport	195	1.733137e-2	1.000000e+0	1.000000e+0	4.106229e+0	9.741299e-1	4	1.891514e-3	7.766990e-3	636	1.417545e-1	1.000000e+0	1.000000e+0	3.006321e+0	6.652650e-1	2	20	3.241491e-3	1.000000e-1	PABL_A,PABL_A,PABL_A,PABL_A	SLC25A17,SLC28A3
GO Biological Process	GO:0071709	membrane assembly	196	1.747849e-2	1.000000e+0	1.000000e+0	2.473012e+0	3.234921e+0	8	6.281400e-3	1.553398e-2	29	1.316315e-2	1.000000e+0	1.000000e+0	4.294744e+0	9.313710e-1	4	28	6.482982e-3	1.428571e-1	PABL_A,PABL_A,PABL_A,PABL_A,PABL_A,PABL_A,PABL_A,PABL_A	EMP2,MAGI2,NLGN4X,PTPRD
GO Biological Process	GO:0052803	imidazole-containing compound metabolic process	197	1.749322e-2	1.000000e+0	1.000000e+0	5.560995e+0	5.394718e-1	3	1.047518e-3	5.825243e-3	1547	3.337372e-1	1.000000e+0	1.000000e+0	2.505267e+0	3.991590e-1	1	12	1.620746e-3	8.333333e-2	PABL_A,PABL_A,PABL_A	HNMT
GO Biological Process	GO:0022613	ribonucleoprotein complex biogenesis	198	1.758364e-2	1.000000e+0	1.000000e+0	1.602966e+0	1.497224e+1	24	2.907232e-2	4.660194e-2	1178	2.462398e-1	1.000000e+0	1.000000e+0	1.199862e+0	1.500173e+1	18	451	2.917342e-2	3.991131e-2	PABL_A,PABL_A,PABL_A,PABL_A,PABL_A,PABL_A,PABL_A,PABL_A,PABL_A,PABL_A,PABL_A,PABL_A,PABL_A,PABL_A,PABL_A,PABL_A,PABL_A,PABL_A,PABL_A,PABL_A,PABL_A,PABL_A,PABL_A,PABL_A	BICD1,CCRN4L,CELF2,DDX17,EIF5,GCFC2,MPHOSPH6,NAF1,POP4,RCL1,RPL38,RPS4Y1,SNRPF,SURF6,UTP14C,VCX,WDR37,WDR43
GO Biological Process	GO:0045540	regulation of cholesterol biosynthetic process	199	1.767498e-2	1.000000e+0	1.000000e+0	3.368864e+0	1.484180e+0	5	2.881903e-3	9.708738e-3	771	1.631032e-1	1.000000e+0	1.000000e+0	2.147372e+0	1.397056e+0	3	42	4.862237e-3	7.142857e-2	PABL_A,PABL_A,PABL_A,PABL_A,PABL_A	ERLIN1,GPAM,HMGCR
GO Biological Process	GO:2001044	regulation of integrin-mediated signaling pathway	200	1.772642e-2	1.000000e+0	1.000000e+0	5.532826e+0	5.422184e-1	3	1.052851e-3	5.825243e-3	1547	3.337372e-1	1.000000e+0	1.000000e+0	2.505267e+0	3.991590e-1	1	12	1.620746e-3	8.333333e-2	PABL_A,PABL_A,PABL_A	EMP2
GO Biological Process	GO:0070458	cellular detoxification of nitrogen compound	201	1.782844e-2	1.000000e+0	1.000000e+0	5.558964e+1	1.798896e-2	1	3.493003e-5	1.941748e-3	371	9.651225e-2	1.000000e+0	1.000000e+0	1.002107e+1	9.978975e-2	1	3	1.620746e-3	3.333333e-1	PABL_A	GSTM1
GO Biological Process	GO:0010042	response to manganese ion	202	1.784247e-2	1.000000e+0	1.000000e+0	5.518991e+0	5.435776e-1	3	1.055491e-3	5.825243e-3	438	9.750966e-2	1.000000e+0	1.000000e+0	3.757901e+0	5.322120e-1	2	16	3.241491e-3	1.250000e-1	PABL_A,PABL_A,PABL_A	FIBIN,LRRK2
GO Biological Process	GO:0042780	tRNA 3'-end processing	203	1.828331e-2	1.000000e+0	1.000000e+0	9.767595e+0	2.047587e-1	2	3.975897e-4	3.883495e-3	832	1.837235e-1	1.000000e+0	1.000000e+0	5.010535e+0	1.995795e-1	1	6	1.620746e-3	1.666667e-1	PABL_A,PABL_A	TRNT1
GO Biological Process	GO:1903046	meiotic cell cycle process	204	1.857794e-2	1.000000e+0	1.000000e+0	2.013325e+0	5.960289e+0	12	1.157338e-2	2.330097e-2	769	1.609699e-1	1.000000e+0	1.000000e+0	1.512614e+0	5.288857e+0	8	159	1.296596e-2	5.031447e-2	PABL_A,PABL_A,PABL_A,PABL_A,PABL_A,PABL_A,PABL_A,PABL_A,PABL_A,PABL_A,PABL_A,PABL_A	ACTR3,DMC1,KIAA0430,PTTG1,SGOL1,TERF1,TEX14,TEX19
GO Biological Process	GO:0014075	response to amine	205	1.866696e-2	1.000000e+0	1.000000e+0	2.637265e+0	2.654265e+0	7	5.153912e-3	1.359223e-2	509	1.241392e-1	1.000000e+0	1.000000e+0	2.437557e+0	1.230740e+0	3	37	4.862237e-3	8.108108e-2	PABL_A,PABL_A,PABL_A,PABL_A,PABL_A,PABL_A,PABL_A	GRIN2A,HNMT,RANBP2
GO Biological Process	GO:0042254	ribosome biogenesis	206	1.871521e-2	1.000000e+0	1.000000e+0	1.766788e+0	9.621980e+0	17	1.868346e-2	3.300971e-2	1804	3.812509e-1	1.000000e+0	1.000000e+0	1.123858e+0	1.067750e+1	12	321	1.944895e-2	3.738318e-2	PABL_A,PABL_A,PABL_A,PABL_A,PABL_A,PABL_A,PABL_A,PABL_A,PABL_A,PABL_A,PABL_A,PABL_A,PABL_A,PABL_A,PABL_A,PABL_A,PABL_A	DDX17,MPHOSPH6,NAF1,POP4,RCL1,RPL38,RPS4Y1,SURF6,UTP14C,VCX,WDR37,WDR43
GO Biological Process	GO:0048285	organelle fission	207	1.877892e-2	1.000000e+0	1.000000e+0	1.653658e+0	1.269912e+1	21	2.465848e-2	4.077670e-2	1804	3.812509e-1	1.000000e+0	1.000000e+0	1.123858e+0	1.067750e+1	12	321	1.944895e-2	3.738318e-2	PABL_A,PABL_A,PABL_A,PABL_A,PABL_A,PABL_A,PABL_A,PABL_A,PABL_A,PABL_A,PABL_A,PABL_A,PABL_A,PABL_A,PABL_A,PABL_A,PABL_A,PABL_A,PABL_A,PABL_A,PABL_A	ACTR3,DMC1,KIAA0430,MZT1,PPP2R2D,PTTG1,RACGAP1,SGOL1,TERF1,TEX14,TEX19,TUBGCP5
GO Biological Process	GO:0042274	ribosomal small subunit biogenesis	208	1.891359e-2	1.000000e+0	1.000000e+0	2.901231e+0	2.068087e+0	6	4.015704e-3	1.165049e-2	915	1.969248e-1	1.000000e+0	1.000000e+0	1.742795e+0	2.295164e+0	4	69	6.482982e-3	5.797101e-2	PABL_A,PABL_A,PABL_A,PABL_A,PABL_A,PABL_A	RCL1,RPL38,SURF6,UTP14C
GO Biological Process	GO:0044091	membrane biogenesis	209	1.942390e-2	1.000000e+0	1.000000e+0	2.423854e+0	3.300529e+0	8	6.408795e-3	1.553398e-2	55	2.310346e-2	1.000000e+0	1.000000e+0	3.644025e+0	1.097687e+0	4	33	6.482982e-3	1.212121e-1	PABL_A,PABL_A,PABL_A,PABL_A,PABL_A,PABL_A,PABL_A,PABL_A	EMP2,MAGI2,NLGN4X,PTPRD
GO Biological Process	GO:0000454	snoRNA guided rRNA pseudouridine synthesis	210	1.971601e-2	1.000000e+0	1.000000e+0	9.380087e+0	2.132176e-1	2	4.140148e-4	3.883495e-3	371	9.651225e-2	1.000000e+0	1.000000e+0	1.002107e+1	9.978975e-2	1	3	1.620746e-3	3.333333e-1	PABL_A,PABL_A	NAF1
GO Biological Process	GO:0071711	basement membrane organization	211	2.007386e-2	1.000000e+0	1.000000e+0	3.923998e+0	1.019368e+0	4	1.979356e-3	7.766990e-3	438	9.750966e-2	1.000000e+0	1.000000e+0	3.757901e+0	5.322120e-1	2	16	3.241491e-3	1.250000e-1	PABL_A,PABL_A,PABL_A,PABL_A	HPN,NID2
GO Biological Process	GO:0003093	regulation of glomerular filtration	212	2.026024e-2	1.000000e+0	1.000000e+0	5.255364e+0	5.708454e-1	3	1.108438e-3	5.825243e-3	1547	3.337372e-1	1.000000e+0	1.000000e+0	2.505267e+0	3.991590e-1	1	12	1.620746e-3	8.333333e-2	PABL_A,PABL_A,PABL_A	EMP2
GO Biological Process	GO:1903748	negative regulation of establishment of protein localization to mitochondrion	213	2.046060e-2	1.000000e+0	1.000000e+0	9.194945e+0	2.175108e-1	2	4.223511e-4	3.883495e-3	948	2.108843e-1	1.000000e+0	1.000000e+0	4.294744e+0	2.328427e-1	1	7	1.620746e-3	1.428571e-1	PABL_A,PABL_A	LRRK2
GO Biological Process	GO:0046782	regulation of viral transcription	214	2.069504e-2	1.000000e+0	1.000000e+0	2.841146e+0	2.111824e+0	6	4.100629e-3	1.165049e-2	1727	3.678918e-1	1.000000e+0	1.000000e+0	1.387533e+0	2.162111e+0	3	65	4.862237e-3	4.615385e-2	PABL_A,PABL_A,PABL_A,PABL_A,PABL_A,PABL_A	HPN,POLR2A,TRIM27
GO Biological Process	GO:0044571	[2Fe-2S] cluster assembly	215	2.089208e-2	1.000000e+0	1.000000e+0	9.092210e+0	2.199685e-1	2	4.271233e-4	3.883495e-3	521	1.265700e-1	1.000000e+0	1.000000e+0	7.515802e+0	1.330530e-1	1	4	1.620746e-3	2.500000e-1	PABL_A,PABL_A	GLRX3
GO Biological Process	GO:0070507	regulation of microtubule cytoskeleton organization	216	2.095535e-2	1.000000e+0	1.000000e+0	1.818324e+0	8.249355e+0	15	1.601816e-2	2.912621e-2	629	1.384706e-1	1.000000e+0	1.000000e+0	1.571933e+0	5.089277e+0	8	153	1.296596e-2	5.228758e-2	PABL_A,PABL_A,PABL_A,PABL_A,PABL_A,PABL_A,PABL_A,PABL_A,PABL_A,PABL_A,PABL_A,PABL_A,PABL_A,PABL_A,PABL_A	BICD1,C16orf45,MDM1,NUBP1,RANBP2,RGPD4,SKA1,TRIM36
GO Biological Process	GO:0035505	positive regulation of myosin light chain kinase activity	217	2.108168e-2	1.000000e+0	1.000000e+0	4.693375e+1	2.130663e-2	1	4.137209e-5	1.941748e-3	75	3.326325e-2	1.000000e+0	1.000000e+0	3.006321e+1	3.326325e-2	1	1	1.620746e-3	1.000000e+0	PABL_A	IL1B
GO Biological Process	GO:0060632	regulation of microtubule-based movement	218	2.123749e-2	1.000000e+0	1.000000e+0	5.160386e+0	5.813518e-1	3	1.128838e-3	5.825243e-3	2432	5.251081e-1	1.000000e+0	1.000000e+0	1.366510e+0	7.317915e-1	1	22	1.620746e-3	4.545455e-2	PABL_A,PABL_A,PABL_A	IGBP1
GO Biological Process	GO:0007566	embryo implantation	219	2.149958e-2	1.000000e+0	1.000000e+0	2.815923e+0	2.130740e+0	6	4.137359e-3	1.165049e-2	168	4.653533e-2	1.000000e+0	1.000000e+0	2.932996e+0	1.363793e+0	4	41	6.482982e-3	9.756098e-2	PABL_A,PABL_A,PABL_A,PABL_A,PABL_A,PABL_A	EMP2,IL1B,IRG1,TGFBR2
GO Biological Process	GO:0019320	hexose catabolic process	220	2.168730e-2	1.000000e+0	1.000000e+0	3.191841e+0	1.566494e+0	5	3.041736e-3	9.708738e-3	1051	2.225820e-1	1.000000e+0	1.000000e+0	1.840605e+0	1.629899e+0	3	49	4.862237e-3	6.122449e-2	PABL_A,PABL_A,PABL_A,PABL_A,PABL_A	FUT9,PFKP,PGK1
GO Biological Process	GO:0019395	fatty acid oxidation	221	2.186505e-2	1.000000e+0	1.000000e+0	2.551216e+0	2.743790e+0	7	5.327747e-3	1.359223e-2	1179	2.464465e-1	1.000000e+0	1.000000e+0	1.582274e+0	2.528007e+0	4	76	6.482982e-3	5.263158e-2	PABL_A,PABL_A,PABL_A,PABL_A,PABL_A,PABL_A,PABL_A	ACAA2,DECR1,ECI1,SLC25A17
GO Biological Process	GO:0006120	mitochondrial electron transport, NADH to ubiquinone	222	2.190331e-2	1.000000e+0	1.000000e+0	3.818785e+0	1.047454e+0	4	2.033891e-3	7.766990e-3	2313	4.990371e-1	1.000000e+0	1.000000e+0	1.202528e+0	1.663162e+0	2	50	3.241491e-3	4.000000e-2	PABL_A,PABL_A,PABL_A,PABL_A	NDUFA4,NDUFB5
GO Biological Process	GO:0006734	NADH metabolic process	223	2.191004e-2	1.000000e+0	1.000000e+0	3.818418e+0	1.047554e+0	4	2.034086e-3	7.766990e-3	1532	3.254352e-1	1.000000e+0	1.000000e+0	1.717898e+0	1.164214e+0	2	35	3.241491e-3	5.714286e-2	PABL_A,PABL_A,PABL_A,PABL_A	PFKP,PGK1
GO Biological Process	GO:0034440	lipid oxidation	224	2.222535e-2	1.000000e+0	1.000000e+0	2.542412e+0	2.753291e+0	7	5.346195e-3	1.359223e-2	1205	2.537403e-1	1.000000e+0	1.000000e+0	1.561725e+0	2.561270e+0	4	77	6.482982e-3	5.194805e-2	PABL_A,PABL_A,PABL_A,PABL_A,PABL_A,PABL_A,PABL_A	ACAA2,DECR1,ECI1,SLC25A17
GO Biological Process	GO:2001212	regulation of vasculogenesis	225	2.244709e-2	1.000000e+0	1.000000e+0	3.789593e+0	1.055522e+0	4	2.049558e-3	7.766990e-3	326	7.720102e-2	1.000000e+0	1.000000e+0	4.294744e+0	4.656855e-1	2	14	3.241491e-3	1.428571e-1	PABL_A,PABL_A,PABL_A,PABL_A	EMP2,XDH
GO Biological Process	GO:0032957	inositol trisphosphate metabolic process	226	2.254612e-2	1.000000e+0	1.000000e+0	8.726060e+0	2.291985e-1	2	4.450456e-4	3.883495e-3	521	1.265700e-1	1.000000e+0	1.000000e+0	7.515802e+0	1.330530e-1	1	4	1.620746e-3	2.500000e-1	PABL_A,PABL_A	PLCG2
GO Biological Process	GO:0010458	exit from mitosis	227	2.278032e-2	1.000000e+0	1.000000e+0	5.021673e+0	5.974104e-1	3	1.160020e-3	5.825243e-3	1647	3.559136e-1	1.000000e+0	1.000000e+0	2.312555e+0	4.324222e-1	1	13	1.620746e-3	7.692308e-2	PABL_A,PABL_A,PABL_A	PPP2R2D
GO Biological Process	GO:0071356	cellular response to tumor necrosis factor	228	2.279083e-2	1.000000e+0	1.000000e+0	1.759920e+0	9.091322e+0	16	1.765305e-2	3.106796e-2	367	9.417669e-2	1.000000e+0	1.000000e+0	1.535143e+0	7.816863e+0	12	235	1.944895e-2	5.106383e-2	PABL_A,PABL_A,PABL_A,PABL_A,PABL_A,PABL_A,PABL_A,PABL_A,PABL_A,PABL_A,PABL_A,PABL_A,PABL_A,PABL_A,PABL_A,PABL_A	ADAMTS12,CHUK,FABP4,IRG1,JAK2,LIMS1,PSMD12,TMSB4X,TNFRSF10B,TNFRSF13B,TNFSF18,TNFSF4
GO Biological Process	GO:1990379	lipid transport across blood brain barrier	229	2.281376e-2	1.000000e+0	1.000000e+0	4.333225e+1	2.307750e-2	1	4.481068e-5	1.941748e-3	75	3.326325e-2	1.000000e+0	1.000000e+0	3.006321e+1	3.326325e-2	1	1	1.620746e-3	1.000000e+0	PABL_A	MFSD2A
GO Biological Process	GO:0051181	cofactor transport	230	2.281417e-2	1.000000e+0	1.000000e+0	5.018770e+0	5.977560e-1	3	1.160691e-3	5.825243e-3	2707	5.852830e-1	1.000000e+0	1.000000e+0	1.156277e+0	8.648445e-1	1	26	1.620746e-3	3.846154e-2	PABL_A,PABL_A,PABL_A	SLC25A17
GO Biological Process	GO:0033373	maintenance of protease location in mast cell secretory granule	231	2.291260e-2	1.000000e+0	1.000000e+0	4.314315e+1	2.317865e-2	1	4.500709e-5	1.941748e-3	75	3.326325e-2	1.000000e+0	1.000000e+0	3.006321e+1	3.326325e-2	1	1	1.620746e-3	1.000000e+0	PABL_A	SRGN
GO Biological Process	GO:0033382	maintenance of granzyme B location in T cell secretory granule	231	2.291260e-2	1.000000e+0	1.000000e+0	4.314315e+1	2.317865e-2	1	4.500709e-5	1.941748e-3	75	3.326325e-2	1.000000e+0	1.000000e+0	3.006321e+1	3.326325e-2	1	1	1.620746e-3	1.000000e+0	PABL_A	SRGN
GO Biological Process	GO:0000915	actomyosin contractile ring assembly	233	2.297987e-2	1.000000e+0	1.000000e+0	8.636637e+0	2.315716e-1	2	4.496536e-4	3.883495e-3	371	9.651225e-2	1.000000e+0	1.000000e+0	1.002107e+1	9.978975e-2	1	3	1.620746e-3	3.333333e-1	PABL_A,PABL_A	RACGAP1
GO Biological Process	GO:0051570	regulation of histone H3-K9 methylation	234	2.313659e-2	1.000000e+0	1.000000e+0	3.753812e+0	1.065584e+0	4	2.069094e-3	7.766990e-3	636	1.417545e-1	1.000000e+0	1.000000e+0	3.006321e+0	6.652650e-1	2	20	3.241491e-3	1.000000e-1	PABL_A,PABL_A,PABL_A,PABL_A	PAX5,RIF1
GO Biological Process	GO:0016081	synaptic vesicle docking	235	2.386502e-2	1.000000e+0	1.000000e+0	8.461761e+0	2.363574e-1	2	4.589464e-4	3.883495e-3	1084	2.371428e-1	1.000000e+0	1.000000e+0	3.757901e+0	2.661060e-1	1	8	1.620746e-3	1.250000e-1	PABL_A,PABL_A	STX3
GO Biological Process	GO:0072329	monocarboxylic acid catabolic process	236	2.398901e-2	1.000000e+0	1.000000e+0	2.195011e+0	4.100207e+0	9	7.961567e-3	1.747573e-2	1420	2.905159e-1	1.000000e+0	1.000000e+0	1.391815e+0	3.592431e+0	5	108	8.103728e-3	4.629630e-2	PABL_A,PABL_A,PABL_A,PABL_A,PABL_A,PABL_A,PABL_A,PABL_A,PABL_A	ACAA2,CYP4A11,DECR1,ECI1,SLC25A17
GO Biological Process	GO:0018916	nitrobenzene metabolic process	237	2.407142e-2	1.000000e+0	1.000000e+0	4.104199e+1	2.436529e-2	1	4.731125e-5	1.941748e-3	521	1.265700e-1	1.000000e+0	1.000000e+0	7.515802e+0	1.330530e-1	1	4	1.620746e-3	2.500000e-1	PABL_A	GSTM1
GO Biological Process	GO:1905273	positive regulation of proton-transporting ATP synthase activity, rotational mechanism	238	2.417839e-2	1.000000e+0	1.000000e+0	4.085818e+1	2.447490e-2	1	4.752408e-5	1.941748e-3	75	3.326325e-2	1.000000e+0	1.000000e+0	3.006321e+1	3.326325e-2	1	1	1.620746e-3	1.000000e+0	PABL_A	TMSB4X
GO Biological Process	GO:0099551	trans-synaptic signaling by neuropeptide, modulating synaptic transmission	239	2.419006e-2	1.000000e+0	1.000000e+0	8.399964e+0	2.380962e-1	2	4.623228e-4	3.883495e-3	75	3.326325e-2	1.000000e+0	1.000000e+0	3.006321e+1	3.326325e-2	1	1	1.620746e-3	1.000000e+0	PABL_A,PABL_A	NTRK2
GO Biological Process	GO:2001034	positive regulation of double-strand break repair via nonhomologous end joining	240	2.491758e-2	1.000000e+0	1.000000e+0	8.266045e+0	2.419537e-1	2	4.698130e-4	3.883495e-3	700	1.556294e-1	1.000000e+0	1.000000e+0	6.012642e+0	1.663162e-1	1	5	1.620746e-3	2.000000e-1	PABL_A,PABL_A	RIF1
GO Biological Process	GO:1900736	regulation of phospholipase C-activating G-protein coupled receptor signaling pathway	241	2.493213e-2	1.000000e+0	1.000000e+0	8.263426e+0	2.420304e-1	2	4.699619e-4	3.883495e-3	700	1.556294e-1	1.000000e+0	1.000000e+0	6.012642e+0	1.663162e-1	1	5	1.620746e-3	2.000000e-1	PABL_A,PABL_A	BICD1
GO Biological Process	GO:0006405	RNA export from nucleus	242	2.545591e-2	1.000000e+0	1.000000e+0	2.171498e+0	4.144604e+0	9	8.047775e-3	1.747573e-2	488	1.161731e-1	1.000000e+0	1.000000e+0	1.710914e+0	4.091380e+0	7	123	1.134522e-2	5.691057e-2	PABL_A,PABL_A,PABL_A,PABL_A,PABL_A,PABL_A,PABL_A,PABL_A,PABL_A	NXF2B,POM121L12,RANBP2,RGPD4,RNPS1,TCP11X1,U2AF1
GO Biological Process	GO:0060627	regulation of vesicle-mediated transport	243	2.554157e-2	1.000000e+0	1.000000e+0	1.428059e+0	2.380854e+1	34	4.623017e-2	6.601942e-2	140	3.707092e-2	1.000000e+0	1.000000e+0	1.493421e+0	1.540088e+1	23	463	3.727715e-2	4.967603e-2	PABL_A,PABL_A,PABL_A,PABL_A,PABL_A,PABL_A,PABL_A,PABL_A,PABL_A,PABL_A,PABL_A,PABL_A,PABL_A,PABL_A,PABL_A,PABL_A,PABL_A,PABL_A,PABL_A,PABL_A,PABL_A,PABL_A,PABL_A,PABL_A,PABL_A,PABL_A,PABL_A,PABL_A,PABL_A,PABL_A,PABL_A,PABL_A,PABL_A,PABL_A	ADRA2A,BICD1,BIN1,FER,IL1B,KIF5B,LRRK2,MAGI2,MERTK,MFGE8,MICAL1,PLCG2,SGSM1,STXBP5,SYT10,SYT6,SYTL5,TBC1D2,TBC1D28,TBC1D8,TBC1D9,TUB,USP6NL
GO Biological Process	GO:0015695	organic cation transport	244	2.556831e-2	1.000000e+0	1.000000e+0	4.800098e+0	6.249872e-1	3	1.213567e-3	5.825243e-3	2509	5.409233e-1	1.000000e+0	1.000000e+0	1.307096e+0	7.650547e-1	1	23	1.620746e-3	4.347826e-2	PABL_A,PABL_A,PABL_A	SLC25A17
GO Biological Process	GO:0030299	intestinal cholesterol absorption	245	2.557448e-2	1.000000e+0	1.000000e+0	8.150060e+0	2.453970e-1	2	4.764990e-4	3.883495e-3	1230	2.625288e-1	1.000000e+0	1.000000e+0	3.340357e+0	2.993692e-1	1	9	1.620746e-3	1.111111e-1	PABL_A,PABL_A	SOAT2
GO Biological Process	GO:0033058	directional locomotion	246	2.592033e-2	1.000000e+0	1.000000e+0	8.090772e+0	2.471952e-1	2	4.799907e-4	3.883495e-3	371	9.651225e-2	1.000000e+0	1.000000e+0	1.002107e+1	9.978975e-2	1	3	1.620746e-3	3.333333e-1	PABL_A,PABL_A	GRIN2A
GO Biological Process	GO:0035588	G-protein coupled purinergic receptor signaling pathway	247	2.603611e-2	1.000000e+0	1.000000e+0	4.766054e+0	6.294515e-1	3	1.222236e-3	5.825243e-3	2342	5.087489e-1	1.000000e+0	1.000000e+0	1.431581e+0	6.985282e-1	1	21	1.620746e-3	4.761905e-2	PABL_A,PABL_A,PABL_A	GPR34
GO Biological Process	GO:0009205	purine ribonucleoside triphosphate metabolic process	248	2.607832e-2	1.000000e+0	1.000000e+0	1.857416e+0	6.998972e+0	13	1.359024e-2	2.524272e-2	1726	3.670594e-1	1.000000e+0	1.000000e+0	1.166245e+0	7.717074e+0	9	232	1.458671e-2	3.879310e-2	PABL_A,PABL_A,PABL_A,PABL_A,PABL_A,PABL_A,PABL_A,PABL_A,PABL_A,PABL_A,PABL_A,PABL_A,PABL_A	ATP5J,COA6,LRRK2,NDUFA4,NDUFB5,PFKP,PGAM4,PGK1,RAB23
GO Biological Process	GO:0046605	regulation of centrosome cycle	249	2.636463e-2	1.000000e+0	1.000000e+0	2.451396e+0	2.855516e+0	7	5.544692e-3	1.359223e-2	358	8.906340e-2	1.000000e+0	1.000000e+0	2.357899e+0	1.696426e+0	4	51	6.482982e-3	7.843137e-2	PABL_A,PABL_A,PABL_A,PABL_A,PABL_A,PABL_A,PABL_A	MDM1,NUBP1,RANBP2,RGPD4
GO Biological Process	GO:0051503	adenine nucleotide transport	250	2.650081e-2	1.000000e+0	1.000000e+0	4.733028e+0	6.338437e-1	3	1.230765e-3	5.825243e-3	1647	3.559136e-1	1.000000e+0	1.000000e+0	2.312555e+0	4.324222e-1	1	13	1.620746e-3	7.692308e-2	PABL_A,PABL_A,PABL_A	SLC25A17
GO Biological Process	GO:0032958	inositol phosphate biosynthetic process	251	2.668783e-2	1.000000e+0	1.000000e+0	7.963334e+0	2.511511e-1	2	4.876720e-4	3.883495e-3	948	2.108843e-1	1.000000e+0	1.000000e+0	4.294744e+0	2.328427e-1	1	7	1.620746e-3	1.428571e-1	PABL_A,PABL_A	PLCG2
GO Biological Process	GO:0071412	cellular response to genistein	252	2.671925e-2	1.000000e+0	1.000000e+0	3.692491e+1	2.708199e-2	1	5.258638e-5	1.941748e-3	75	3.326325e-2	1.000000e+0	1.000000e+0	3.006321e+1	3.326325e-2	1	1	1.620746e-3	1.000000e+0	PABL_A	UGT3A2
GO Biological Process	GO:0006094	gluconeogenesis	253	2.672324e-2	1.000000e+0	1.000000e+0	3.017839e+0	1.656815e+0	5	3.217116e-3	9.708738e-3	823	1.796008e-1	1.000000e+0	1.000000e+0	2.049764e+0	1.463583e+0	3	44	4.862237e-3	6.818182e-2	PABL_A,PABL_A,PABL_A,PABL_A,PABL_A	FBP2,PGAM4,PGK1
GO Biological Process	GO:0043063	intercellular bridge organization	254	2.684835e-2	1.000000e+0	1.000000e+0	3.674493e+1	2.721464e-2	1	5.284395e-5	1.941748e-3	75	3.326325e-2	1.000000e+0	1.000000e+0	3.006321e+1	3.326325e-2	1	1	1.620746e-3	1.000000e+0	PABL_A	TEX14
GO Biological Process	GO:0046456	icosanoid biosynthetic process	255	2.701686e-2	1.000000e+0	1.000000e+0	3.008913e+0	1.661730e+0	5	3.226660e-3	9.708738e-3	693	1.550340e-1	1.000000e+0	1.000000e+0	2.199747e+0	1.363793e+0	3	41	4.862237e-3	7.317073e-2	PABL_A,PABL_A,PABL_A,PABL_A,PABL_A	GGT1,LTA4H,PLA2G4A
GO Biological Process	GO:0072385	minus-end-directed organelle transport along microtubule	256	2.716176e-2	1.000000e+0	1.000000e+0	7.887348e+0	2.535706e-1	2	4.923702e-4	3.883495e-3	521	1.265700e-1	1.000000e+0	1.000000e+0	7.515802e+0	1.330530e-1	1	4	1.620746e-3	2.500000e-1	PABL_A,PABL_A	BICD1
GO Biological Process	GO:2000427	positive regulation of apoptotic cell clearance	257	2.768056e-2	1.000000e+0	1.000000e+0	7.806411e+0	2.561997e-1	2	4.974751e-4	3.883495e-3	1084	2.371428e-1	1.000000e+0	1.000000e+0	3.757901e+0	2.661060e-1	1	8	1.620746e-3	1.250000e-1	PABL_A,PABL_A	MFGE8
GO Biological Process	GO:0050427	3'-phosphoadenosine 5'-phosphosulfate metabolic process	258	2.775061e-2	1.000000e+0	1.000000e+0	3.544065e+0	1.128647e+0	4	2.191548e-3	7.766990e-3	4	1.224503e-3	1.000000e+0	1.000000e+0	6.012642e+0	8.315812e-1	5	25	8.103728e-3	2.000000e-1	PABL_A,PABL_A,PABL_A,PABL_A	IMPAD1,SULT1B1,SULT1C2,SULT1E1,TPST1
GO Biological Process	GO:0043247	telomere maintenance in response to DNA damage	259	2.786979e-2	1.000000e+0	1.000000e+0	7.777453e+0	2.571536e-1	2	4.993274e-4	3.883495e-3	1343	2.870714e-1	1.000000e+0	1.000000e+0	3.006321e+0	3.326325e-1	1	10	1.620746e-3	1.000000e-1	PABL_A,PABL_A	RIF1
GO Biological Process	GO:0046031	ADP metabolic process	260	2.787475e-2	1.000000e+0	1.000000e+0	3.539029e+0	1.130254e+0	4	2.194667e-3	7.766990e-3	795	1.712947e-1	1.000000e+0	1.000000e+0	2.097433e+0	1.430320e+0	3	43	4.862237e-3	6.976744e-2	PABL_A,PABL_A,PABL_A,PABL_A	PFKP,PGAM4,PGK1
GO Biological Process	GO:1901029	negative regulation of mitochondrial outer membrane permeabilization involved in apoptotic signaling pathway	261	2.806126e-2	1.000000e+0	1.000000e+0	7.748449e+0	2.581162e-1	2	5.011964e-4	3.883495e-3	1084	2.371428e-1	1.000000e+0	1.000000e+0	3.757901e+0	2.661060e-1	1	8	1.620746e-3	1.250000e-1	PABL_A,PABL_A	ACAA2
GO Biological Process	GO:1905323	telomerase holoenzyme complex assembly	262	2.853259e-2	1.000000e+0	1.000000e+0	7.678300e+0	2.604743e-1	2	5.057754e-4	3.883495e-3	521	1.265700e-1	1.000000e+0	1.000000e+0	7.515802e+0	1.330530e-1	1	4	1.620746e-3	2.500000e-1	PABL_A,PABL_A	NAF1
GO Biological Process	GO:0015868	purine ribonucleotide transport	263	2.860635e-2	1.000000e+0	1.000000e+0	4.592465e+0	6.532439e-1	3	1.268435e-3	5.825243e-3	1763	3.773531e-1	1.000000e+0	1.000000e+0	2.147372e+0	4.656855e-1	1	14	1.620746e-3	7.142857e-2	PABL_A,PABL_A,PABL_A	SLC25A17
GO Biological Process	GO:0035590	purinergic nucleotide receptor signaling pathway	264	2.868042e-2	1.000000e+0	1.000000e+0	4.587772e+0	6.539122e-1	3	1.269732e-3	5.825243e-3	2509	5.409233e-1	1.000000e+0	1.000000e+0	1.307096e+0	7.650547e-1	1	23	1.620746e-3	4.347826e-2	PABL_A,PABL_A,PABL_A	GPR34
GO Biological Process	GO:0042574	retinal metabolic process	265	2.891906e-2	1.000000e+0	1.000000e+0	4.572758e+0	6.560593e-1	3	1.273901e-3	5.825243e-3	1647	3.559136e-1	1.000000e+0	1.000000e+0	2.312555e+0	4.324222e-1	1	13	1.620746e-3	7.692308e-2	PABL_A,PABL_A,PABL_A	CYP27C1
GO Biological Process	GO:0006163	purine nucleotide metabolic process	266	3.026644e-2	1.000000e+0	1.000000e+0	1.519585e+0	1.579378e+1	24	3.066754e-2	4.660194e-2	71	2.983762e-2	1.000000e+0	1.000000e+0	1.582274e+0	1.264003e+1	20	380	3.241491e-2	5.263158e-2	PABL_A,PABL_A,PABL_A,PABL_A,PABL_A,PABL_A,PABL_A,PABL_A,PABL_A,PABL_A,PABL_A,PABL_A,PABL_A,PABL_A,PABL_A,PABL_A,PABL_A,PABL_A,PABL_A,PABL_A,PABL_A,PABL_A,PABL_A,PABL_A	ADCY10,ATP5J,COA6,DLG2,GUCY2C,HMGCR,IMPAD1,LRRK2,NDUFA4,NDUFB5,NUDT10,PFKP,PGAM4,PGK1,RAB23,SULT1B1,SULT1C2,SULT1E1,TPST1,XDH
GO Biological Process	GO:0007276	gamete generation	267	3.034890e-2	1.000000e+0	1.000000e+0	1.348165e+0	3.189520e+1	43	6.193242e-2	8.349515e-2	315	7.396946e-2	1.000000e+0	1.000000e+0	1.336143e+0	2.095585e+1	28	630	4.538088e-2	4.444444e-2	PABL_A,PABL_A,PABL_A,PABL_A,PABL_A,PABL_A,PABL_A,PABL_A,PABL_A,PABL_A,PABL_A,PABL_A,PABL_A,PABL_A,PABL_A,PABL_A,PABL_A,PABL_A,PABL_A,PABL_A,PABL_A,PABL_A,PABL_A,PABL_A,PABL_A,PABL_A,PABL_A,PABL_A,PABL_A,PABL_A,PABL_A,PABL_A,PABL_A,PABL_A,PABL_A,PABL_A,PABL_A,PABL_A,PABL_A,PABL_A,PABL_A,PABL_A,PABL_A	ABHD2,ADCY10,BMP15,C12orf55,CCDC169-SOHLH2,CDY2B,DEFB1,DMC1,FABP9,GGT1,KIAA0430,MERTK,OCA2,PAX5,PIWIL3,PROK2,PTTG1,RACGAP1,RBMY1B,RSPH1,SEPT4,SPIN1,TEX19,TRIM27,TSPY2,USP9Y,UTP14C,VCX
GO Biological Process	GO:0015865	purine nucleotide transport	268	3.037944e-2	1.000000e+0	1.000000e+0	4.484324e+0	6.689971e-1	3	1.299024e-3	5.825243e-3	1851	3.980800e-1	1.000000e+0	1.000000e+0	2.004214e+0	4.989487e-1	1	15	1.620746e-3	6.666667e-2	PABL_A,PABL_A,PABL_A	SLC25A17
GO Biological Process	GO:0006687	glycosphingolipid metabolic process	269	3.042278e-2	1.000000e+0	1.000000e+0	2.220188e+0	3.603298e+0	8	6.996696e-3	1.553398e-2	72	3.058262e-2	1.000000e+0	1.000000e+0	2.540553e+0	2.361691e+0	6	71	9.724473e-3	8.450704e-2	PABL_A,PABL_A,PABL_A,PABL_A,PABL_A,PABL_A,PABL_A,PABL_A	ARSD,ARSE,ARSH,NEU4,ST6GALNAC3,STS
GO Biological Process	GO:0006663	platelet activating factor biosynthetic process	270	3.049612e-2	1.000000e+0	1.000000e+0	7.403739e+0	2.701338e-1	2	5.245316e-4	3.883495e-3	521	1.265700e-1	1.000000e+0	1.000000e+0	7.515802e+0	1.330530e-1	1	4	1.620746e-3	2.500000e-1	PABL_A,PABL_A	PLA2G4A
GO Biological Process	GO:0097267	omega-hydroxylase P450 pathway	271	3.060390e-2	1.000000e+0	1.000000e+0	7.389437e+0	2.706566e-1	2	5.255468e-4	3.883495e-3	1230	2.625288e-1	1.000000e+0	1.000000e+0	3.340357e+0	2.993692e-1	1	9	1.620746e-3	1.111111e-1	PABL_A,PABL_A	CYP4A11
GO Biological Process	GO:0033160	positive regulation of protein import into nucleus, translocation	272	3.089565e-2	1.000000e+0	1.000000e+0	4.454401e+0	6.734912e-1	3	1.307750e-3	5.825243e-3	291	6.762028e-2	1.000000e+0	1.000000e+0	4.625109e+0	4.324222e-1	2	13	3.241491e-3	1.538462e-1	PABL_A,PABL_A,PABL_A	JAK2,LRRK2
GO Biological Process	GO:0035303	regulation of dephosphorylation	273	3.105258e-2	1.000000e+0	1.000000e+0	1.765394e+0	7.930243e+0	14	1.539853e-2	2.718447e-2	904	1.903059e-1	1.000000e+0	1.000000e+0	1.492500e+0	4.690118e+0	7	141	1.134522e-2	4.964539e-2	PABL_A,PABL_A,PABL_A,PABL_A,PABL_A,PABL_A,PABL_A,PABL_A,PABL_A,PABL_A,PABL_A,PABL_A,PABL_A,PABL_A	CALM2,DLG2,IGBP1,JAK2,KIAA0430,MAGI2,PCDH11X
GO Biological Process	GO:1901222	regulation of NIK/NF-kappaB signaling	274	3.167092e-2	1.000000e+0	1.000000e+0	2.567362e+0	2.337029e+0	6	4.537920e-3	1.165049e-2	487	1.154459e-1	1.000000e+0	1.000000e+0	2.147372e+0	1.862742e+0	4	56	6.482982e-3	7.142857e-2	PABL_A,PABL_A,PABL_A,PABL_A,PABL_A,PABL_A	APP,LIMS1,TMSB4X,TNFRSF10B
GO Biological Process	GO:0090630	activation of GTPase activity	275	3.224343e-2	1.000000e+0	1.000000e+0	1.987693e+0	5.030958e+0	10	9.768851e-3	1.941748e-2	17	7.287413e-3	1.000000e+0	1.000000e+0	2.829479e+0	2.827376e+0	8	85	1.296596e-2	9.411765e-2	PABL_A,PABL_A,PABL_A,PABL_A,PABL_A,PABL_A,PABL_A,PABL_A,PABL_A,PABL_A	EIF5,SGSM1,SIPA1L1,TBC1D2,TBC1D28,TBC1D8,TBC1D9,USP6NL
GO Biological Process	GO:0051225	spindle assembly	276	3.263990e-2	1.000000e+0	1.000000e+0	2.548584e+0	2.354248e+0	6	4.571355e-3	1.165049e-2	1930	4.130926e-1	1.000000e+0	1.000000e+0	1.288423e+0	2.328427e+0	3	70	4.862237e-3	4.285714e-2	PABL_A,PABL_A,PABL_A,PABL_A,PABL_A,PABL_A	MZT1,RACGAP1,TUBGCP5
GO Biological Process	GO:0031118	rRNA pseudouridine synthesis	277	3.270043e-2	1.000000e+0	1.000000e+0	7.125411e+0	2.806856e-1	2	5.450205e-4	3.883495e-3	1084	2.371428e-1	1.000000e+0	1.000000e+0	3.757901e+0	2.661060e-1	1	8	1.620746e-3	1.250000e-1	PABL_A,PABL_A	NAF1
GO Biological Process	GO:0031629	synaptic vesicle fusion to presynaptic active zone membrane	278	3.278228e-2	1.000000e+0	1.000000e+0	7.115619e+0	2.810718e-1	2	5.457705e-4	3.883495e-3	1547	3.337372e-1	1.000000e+0	1.000000e+0	2.505267e+0	3.991590e-1	1	12	1.620746e-3	8.333333e-2	PABL_A,PABL_A	STX3
GO Biological Process	GO:0090366	positive regulation of mRNA modification	279	3.290374e-2	1.000000e+0	1.000000e+0	2.988987e+1	3.345616e-2	1	6.496341e-5	1.941748e-3	75	3.326325e-2	1.000000e+0	1.000000e+0	3.006321e+1	3.326325e-2	1	1	1.620746e-3	1.000000e+0	PABL_A	APOBEC1
GO Biological Process	GO:1902931	negative regulation of alcohol biosynthetic process	280	3.298713e-2	1.000000e+0	1.000000e+0	7.091271e+0	2.820369e-1	2	5.476445e-4	3.883495e-3	1230	2.625288e-1	1.000000e+0	1.000000e+0	3.340357e+0	2.993692e-1	1	9	1.620746e-3	1.111111e-1	PABL_A,PABL_A	ERLIN1
GO Biological Process	GO:0009150	purine ribonucleotide metabolic process	281	3.312655e-2	1.000000e+0	1.000000e+0	1.520945e+0	1.512218e+1	23	2.936346e-2	4.466019e-2	139	3.609076e-2	1.000000e+0	1.000000e+0	1.569233e+0	1.210782e+1	19	364	3.079417e-2	5.219780e-2	PABL_A,PABL_A,PABL_A,PABL_A,PABL_A,PABL_A,PABL_A,PABL_A,PABL_A,PABL_A,PABL_A,PABL_A,PABL_A,PABL_A,PABL_A,PABL_A,PABL_A,PABL_A,PABL_A,PABL_A,PABL_A,PABL_A,PABL_A	ADCY10,ATP5J,COA6,DLG2,GUCY2C,HMGCR,IMPAD1,LRRK2,NDUFA4,NDUFB5,NUDT10,PFKP,PGAM4,PGK1,RAB23,SULT1B1,SULT1C2,SULT1E1,TPST1
GO Biological Process	GO:0099072	regulation of postsynaptic specialization membrane neurotransmitter receptor levels	282	3.320423e-2	1.000000e+0	1.000000e+0	7.065713e+0	2.830570e-1	2	5.496253e-4	3.883495e-3	832	1.837235e-1	1.000000e+0	1.000000e+0	5.010535e+0	1.995795e-1	1	6	1.620746e-3	1.666667e-1	PABL_A,PABL_A	STX3
GO Biological Process	GO:0071287	cellular response to manganese ion	283	3.348077e-2	1.000000e+0	1.000000e+0	7.033517e+0	2.843528e-1	2	5.521413e-4	3.883495e-3	1230	2.625288e-1	1.000000e+0	1.000000e+0	3.340357e+0	2.993692e-1	1	9	1.620746e-3	1.111111e-1	PABL_A,PABL_A	LRRK2
GO Biological Process	GO:0019953	sexual reproduction	284	3.367424e-2	1.000000e+0	1.000000e+0	1.305651e+0	3.829506e+1	50	7.435934e-2	9.708738e-2	61	2.499526e-2	1.000000e+0	1.000000e+0	1.407380e+0	2.557944e+1	36	769	5.834684e-2	4.681404e-2	PABL_A,PABL_A,PABL_A,PABL_A,PABL_A,PABL_A,PABL_A,PABL_A,PABL_A,PABL_A,PABL_A,PABL_A,PABL_A,PABL_A,PABL_A,PABL_A,PABL_A,PABL_A,PABL_A,PABL_A,PABL_A,PABL_A,PABL_A,PABL_A,PABL_A,PABL_A,PABL_A,PABL_A,PABL_A,PABL_A,PABL_A,PABL_A,PABL_A,PABL_A,PABL_A,PABL_A,PABL_A,PABL_A,PABL_A,PABL_A,PABL_A,PABL_A,PABL_A,PABL_A,PABL_A,PABL_A,PABL_A,PABL_A,PABL_A,PABL_A	ABHD2,ADAM30,ADCY10,APP,BMP15,C12orf55,CCDC169-SOHLH2,CDY2B,DEFB1,DMC1,FABP9,GGT1,KIAA0430,MERTK,MFGE8,OCA2,PAX5,PIWIL3,PROK2,PTTG1,RACGAP1,RBMY1B,RSPH1,SEPT4,SPAG1,SPIN1,SYT6,TEX19,TRIM27,TRIM36,TSPY2,UBE3A,USP9Y,UTP14C,VCX,VDAC2
GO Biological Process	GO:0090181	regulation of cholesterol metabolic process	285	3.380879e-2	1.000000e+0	1.000000e+0	2.829511e+0	1.767090e+0	5	3.431243e-3	9.708738e-3	1215	2.582682e-1	1.000000e+0	1.000000e+0	1.701691e+0	1.762952e+0	3	53	4.862237e-3	5.660377e-2	PABL_A,PABL_A,PABL_A,PABL_A,PABL_A	ERLIN1,GPAM,HMGCR
GO Biological Process	GO:0036152	phosphatidylethanolamine acyl-chain remodeling	286	3.395981e-2	1.000000e+0	1.000000e+0	4.289461e+0	6.993885e-1	3	1.358036e-3	5.825243e-3	1018	2.137584e-1	1.000000e+0	1.000000e+0	2.312555e+0	8.648445e-1	2	26	3.241491e-3	7.692308e-2	PABL_A,PABL_A,PABL_A	PLA2G4A,PLBD1
GO Biological Process	GO:0002478	antigen processing and presentation of exogenous peptide antigen	287	3.396957e-2	1.000000e+0	1.000000e+0	1.969583e+0	5.077218e+0	10	9.858675e-3	1.941748e-2	2225	4.766854e-1	1.000000e+0	1.000000e+0	1.086622e+0	5.521699e+0	6	166	9.724473e-3	3.614458e-2	PABL_A,PABL_A,PABL_A,PABL_A,PABL_A,PABL_A,PABL_A,PABL_A,PABL_A,PABL_A	AP1M1,CHUK,KIF2B,LNPEP,PSMD12,RACGAP1
GO Biological Process	GO:0000493	box H/ACA snoRNP assembly	288	3.402549e-2	1.000000e+0	1.000000e+0	6.971247e+0	2.868927e-1	2	5.570732e-4	3.883495e-3	215	6.542179e-2	1.000000e+0	1.000000e+0	1.503160e+1	6.652650e-2	1	2	1.620746e-3	5.000000e-1	PABL_A,PABL_A	NAF1
GO Biological Process	GO:0009199	ribonucleoside triphosphate metabolic process	289	3.406285e-2	1.000000e+0	1.000000e+0	1.785812e+0	7.279600e+0	13	1.413515e-2	2.524272e-2	1832	3.907502e-1	1.000000e+0	1.000000e+0	1.141641e+0	7.883390e+0	9	237	1.458671e-2	3.797468e-2	PABL_A,PABL_A,PABL_A,PABL_A,PABL_A,PABL_A,PABL_A,PABL_A,PABL_A,PABL_A,PABL_A,PABL_A,PABL_A	ATP5J,COA6,LRRK2,NDUFA4,NDUFB5,PFKP,PGAM4,PGK1,RAB23
GO Biological Process	GO:0048312	intracellular distribution of mitochondria	290	3.415582e-2	1.000000e+0	1.000000e+0	6.956570e+0	2.874980e-1	2	5.582485e-4	3.883495e-3	948	2.108843e-1	1.000000e+0	1.000000e+0	4.294744e+0	2.328427e-1	1	7	1.620746e-3	1.428571e-1	PABL_A,PABL_A	LRRK2
GO Biological Process	GO:0097428	protein maturation by iron-sulfur cluster transfer	291	3.508549e-2	1.000000e+0	1.000000e+0	6.854246e+0	2.917899e-1	2	5.665824e-4	3.883495e-3	948	2.108843e-1	1.000000e+0	1.000000e+0	4.294744e+0	2.328427e-1	1	7	1.620746e-3	1.428571e-1	PABL_A,PABL_A	GLRX3
GO Biological Process	GO:0051977	lysophospholipid transport	292	3.529552e-2	1.000000e+0	1.000000e+0	2.783018e+1	3.593221e-2	1	6.977128e-5	1.941748e-3	215	6.542179e-2	1.000000e+0	1.000000e+0	1.503160e+1	6.652650e-2	1	2	1.620746e-3	5.000000e-1	PABL_A	MFSD2A
GO Biological Process	GO:0072521	purine-containing compound metabolic process	293	3.542046e-2	1.000000e+0	1.000000e+0	1.468358e+0	1.770685e+1	26	3.438224e-2	5.048544e-2	53	2.245309e-2	1.000000e+0	1.000000e+0	1.589881e+0	1.383751e+1	22	416	3.565640e-2	5.288462e-2	PABL_A,PABL_A,PABL_A,PABL_A,PABL_A,PABL_A,PABL_A,PABL_A,PABL_A,PABL_A,PABL_A,PABL_A,PABL_A,PABL_A,PABL_A,PABL_A,PABL_A,PABL_A,PABL_A,PABL_A,PABL_A,PABL_A,PABL_A,PABL_A,PABL_A,PABL_A	ADCY10,ATP5J,COA6,DLG2,DPYD,GUCY2C,HMGCR,IMPAD1,LRRK2,NDUFA4,NDUFB5,NUDT10,PFKP,PGAM4,PGK1,PTGDR,RAB23,SULT1B1,SULT1C2,SULT1E1,TPST1,XDH
GO Biological Process	GO:0042590	antigen processing and presentation of exogenous peptide antigen via MHC class I	294	3.555895e-2	1.000000e+0	1.000000e+0	2.790108e+0	1.792045e+0	5	3.479700e-3	9.708738e-3	2066	4.397288e-1	1.000000e+0	1.000000e+0	1.235474e+0	2.428217e+0	3	73	4.862237e-3	4.109589e-2	PABL_A,PABL_A,PABL_A,PABL_A,PABL_A	CHUK,LNPEP,PSMD12
GO Biological Process	GO:0019319	hexose biosynthetic process	295	3.557163e-2	1.000000e+0	1.000000e+0	2.789831e+0	1.792223e+0	5	3.480045e-3	9.708738e-3	940	2.051294e-1	1.000000e+0	1.000000e+0	1.918928e+0	1.563373e+0	3	47	4.862237e-3	6.382979e-2	PABL_A,PABL_A,PABL_A,PABL_A,PABL_A	FBP2,PGAM4,PGK1
GO Biological Process	GO:0034122	negative regulation of toll-like receptor signaling pathway	296	3.567001e-2	1.000000e+0	1.000000e+0	3.268822e+0	1.223682e+0	4	2.376082e-3	7.766990e-3	456	1.026413e-1	1.000000e+0	1.000000e+0	2.652636e+0	1.130950e+0	3	34	4.862237e-3	8.823529e-2	PABL_A,PABL_A,PABL_A,PABL_A	IRG1,LY96,POP4
GO Biological Process	GO:0009144	purine nucleoside triphosphate metabolic process	297	3.578655e-2	1.000000e+0	1.000000e+0	1.772622e+0	7.333770e+0	13	1.424033e-2	2.524272e-2	1900	4.002506e-1	1.000000e+0	1.000000e+0	1.132087e+0	7.949916e+0	9	239	1.458671e-2	3.765690e-2	PABL_A,PABL_A,PABL_A,PABL_A,PABL_A,PABL_A,PABL_A,PABL_A,PABL_A,PABL_A,PABL_A,PABL_A,PABL_A	ATP5J,COA6,LRRK2,NDUFA4,NDUFB5,PFKP,PGAM4,PGK1,RAB23
GO Biological Process	GO:0043171	peptide catabolic process	298	3.579006e-2	1.000000e+0	1.000000e+0	2.785075e+0	1.795283e+0	5	3.485987e-3	9.708738e-3	52	2.083579e-2	1.000000e+0	1.000000e+0	3.757901e+0	1.064424e+0	4	32	6.482982e-3	1.250000e-1	PABL_A,PABL_A,PABL_A,PABL_A,PABL_A	GGT1,LNPEP,LTA4H,XPNPEP1
GO Biological Process	GO:0008277	regulation of G-protein coupled receptor protein signaling pathway	299	3.591251e-2	1.000000e+0	1.000000e+0	1.821232e+0	6.588945e+0	12	1.279407e-2	2.330097e-2	650	1.429478e-1	1.000000e+0	1.000000e+0	1.618788e+0	4.324222e+0	7	130	1.134522e-2	5.384615e-2	PABL_A,PABL_A,PABL_A,PABL_A,PABL_A,PABL_A,PABL_A,PABL_A,PABL_A,PABL_A,PABL_A,PABL_A	ADRA2A,ALK,BICD1,DTNBP1,LRRK2,PPEF1,RGS18
GO Biological Process	GO:0007250	activation of NF-kappaB-inducing kinase activity	300	3.604388e-2	1.000000e+0	1.000000e+0	4.188132e+0	7.163098e-1	3	1.390893e-3	5.825243e-3	2108	4.562181e-1	1.000000e+0	1.000000e+0	1.670178e+0	5.987385e-1	1	18	1.620746e-3	5.555556e-2	PABL_A,PABL_A,PABL_A	TNFRSF10B
GO Biological Process	GO:0001682	tRNA 5'-leader removal	301	3.621047e-2	1.000000e+0	1.000000e+0	6.735722e+0	2.969244e-1	2	5.765521e-4	3.883495e-3	1547	3.337372e-1	1.000000e+0	1.000000e+0	2.505267e+0	3.991590e-1	1	12	1.620746e-3	8.333333e-2	PABL_A,PABL_A	POP4
GO Biological Process	GO:0035564	regulation of kidney size	302	3.634492e-2	1.000000e+0	1.000000e+0	6.721926e+0	2.975338e-1	2	5.777355e-4	3.883495e-3	521	1.265700e-1	1.000000e+0	1.000000e+0	7.515802e+0	1.330530e-1	1	4	1.620746e-3	2.500000e-1	PABL_A,PABL_A	LRRK2
GO Biological Process	GO:0090365	regulation of mRNA modification	303	3.661016e-2	1.000000e+0	1.000000e+0	2.681269e+1	3.729578e-2	1	7.241898e-5	1.941748e-3	215	6.542179e-2	1.000000e+0	1.000000e+0	1.503160e+1	6.652650e-2	1	2	1.620746e-3	5.000000e-1	PABL_A	APOBEC1
GO Biological Process	GO:2000328	regulation of T-helper 17 cell lineage commitment	304	3.666449e-2	1.000000e+0	1.000000e+0	6.689436e+0	2.989789e-1	2	5.805415e-4	3.883495e-3	948	2.108843e-1	1.000000e+0	1.000000e+0	4.294744e+0	2.328427e-1	1	7	1.620746e-3	1.428571e-1	PABL_A,PABL_A	TNFSF18
GO Biological Process	GO:0002760	positive regulation of antimicrobial humoral response	305	3.689104e-2	1.000000e+0	1.000000e+0	2.660469e+1	3.758735e-2	1	7.298515e-5	1.941748e-3	521	1.265700e-1	1.000000e+0	1.000000e+0	7.515802e+0	1.330530e-1	1	4	1.620746e-3	2.500000e-1	PABL_A	IRG1
GO Biological Process	GO:0043923	positive regulation by host of viral transcription	306	3.696179e-2	1.000000e+0	1.000000e+0	4.145929e+0	7.236014e-1	3	1.405051e-3	5.825243e-3	1942	4.181180e-1	1.000000e+0	1.000000e+0	1.878951e+0	5.322120e-1	1	16	1.620746e-3	6.250000e-2	PABL_A,PABL_A,PABL_A	HPN
GO Biological Process	GO:0050910	detection of mechanical stimulus involved in sensory perception of sound	307	3.697239e-2	1.000000e+0	1.000000e+0	4.145450e+0	7.236850e-1	3	1.405214e-3	5.825243e-3	1450	3.107985e-1	1.000000e+0	1.000000e+0	2.733019e+0	3.658957e-1	1	11	1.620746e-3	9.090909e-2	PABL_A,PABL_A,PABL_A	HPN
GO Biological Process	GO:0071529	cementum mineralization	308	3.704393e-2	1.000000e+0	1.000000e+0	2.649280e+1	3.774610e-2	1	7.329340e-5	1.941748e-3	75	3.326325e-2	1.000000e+0	1.000000e+0	3.006321e+1	3.326325e-2	1	1	1.620746e-3	1.000000e+0	PABL_A	ALPL
GO Biological Process	GO:0032305	positive regulation of icosanoid secretion	309	3.722063e-2	1.000000e+0	1.000000e+0	4.134278e+0	7.256406e-1	3	1.409011e-3	5.825243e-3	438	9.750966e-2	1.000000e+0	1.000000e+0	3.757901e+0	5.322120e-1	2	16	3.241491e-3	1.250000e-1	PABL_A,PABL_A,PABL_A	CYP4A11,IL1B
GO Biological Process	GO:2000193	positive regulation of fatty acid transport	310	3.867707e-2	1.000000e+0	1.000000e+0	4.070661e+0	7.369811e-1	3	1.431031e-3	5.825243e-3	464	1.081660e-1	1.000000e+0	1.000000e+0	3.536848e+0	5.654752e-1	2	17	3.241491e-3	1.176471e-1	PABL_A,PABL_A,PABL_A	CYP4A11,IL1B
GO Biological Process	GO:0035610	protein side chain deglutamylation	311	3.867919e-2	1.000000e+0	1.000000e+0	4.070570e+0	7.369975e-1	3	1.431063e-3	5.825243e-3	20	1.033251e-2	1.000000e+0	1.000000e+0	1.202528e+1	1.663162e-1	2	5	3.241491e-3	4.000000e-1	PABL_A,PABL_A,PABL_A	AGBL4,AGTPBP1
GO Biological Process	GO:0019530	taurine metabolic process	312	3.919991e-2	1.000000e+0	1.000000e+0	6.445878e+0	3.102758e-1	2	6.024773e-4	3.883495e-3	832	1.837235e-1	1.000000e+0	1.000000e+0	5.010535e+0	1.995795e-1	1	6	1.620746e-3	1.666667e-1	PABL_A,PABL_A	CSAD
GO Biological Process	GO:1904781	positive regulation of protein localization to centrosome	313	3.930012e-2	1.000000e+0	1.000000e+0	6.436737e+0	3.107164e-1	2	6.033329e-4	3.883495e-3	832	1.837235e-1	1.000000e+0	1.000000e+0	5.010535e+0	1.995795e-1	1	6	1.620746e-3	1.666667e-1	PABL_A,PABL_A	BICD1
GO Biological Process	GO:0002456	T cell mediated immunity	314	3.999480e-2	1.000000e+0	1.000000e+0	2.699669e+0	1.852079e+0	5	3.596270e-3	9.708738e-3	1301	2.758634e-1	1.000000e+0	1.000000e+0	1.939562e+0	1.031161e+0	2	31	3.241491e-3	6.451613e-2	PABL_A,PABL_A,PABL_A,PABL_A,PABL_A	EMP2,KDM5D
GO Biological Process	GO:0046469	platelet activating factor metabolic process	315	4.018209e-2	1.000000e+0	1.000000e+0	6.357764e+0	3.145760e-1	2	6.108272e-4	3.883495e-3	832	1.837235e-1	1.000000e+0	1.000000e+0	5.010535e+0	1.995795e-1	1	6	1.620746e-3	1.666667e-1	PABL_A,PABL_A	PLA2G4A
GO Biological Process	GO:0019882	antigen processing and presentation	316	4.103175e-2	1.000000e+0	1.000000e+0	1.782868e+0	6.730730e+0	12	1.306938e-2	2.330097e-2	2416	5.205822e-1	1.000000e+0	1.000000e+0	1.031581e+0	6.785703e+0	7	204	1.134522e-2	3.431373e-2	PABL_A,PABL_A,PABL_A,PABL_A,PABL_A,PABL_A,PABL_A,PABL_A,PABL_A,PABL_A,PABL_A,PABL_A	AP1M1,CHUK,KDM5D,KIF2B,LNPEP,PSMD12,RACGAP1
GO Biological Process	GO:0042148	strand invasion	317	4.118575e-2	1.000000e+0	1.000000e+0	6.270989e+0	3.189290e-1	2	6.192795e-4	3.883495e-3	948	2.108843e-1	1.000000e+0	1.000000e+0	4.294744e+0	2.328427e-1	1	7	1.620746e-3	1.428571e-1	PABL_A,PABL_A	DMC1
GO Biological Process	GO:0060285	cilium-dependent cell motility	318	4.129367e-2	1.000000e+0	1.000000e+0	3.115577e+0	1.283871e+0	4	2.492954e-3	7.766990e-3	809	1.771735e-1	1.000000e+0	1.000000e+0	2.614192e+0	7.650547e-1	2	23	3.241491e-3	8.695652e-2	PABL_A,PABL_A,PABL_A,PABL_A	C12orf55,DNAH17
GO Biological Process	GO:0016458	gene silencing	319	4.132637e-2	1.000000e+0	1.000000e+0	1.901928e+0	5.257822e+0	10	1.020936e-2	1.941748e-2	3273	7.145285e-1	1.000000e+0	1.000000e+0	8.397544e-1	5.954122e+0	5	179	8.103728e-3	2.793296e-2	PABL_A,PABL_A,PABL_A,PABL_A,PABL_A,PABL_A,PABL_A,PABL_A,PABL_A,PABL_A	CNOT11,CXorf27,DDX17,PIWIL3,RIF1
GO Biological Process	GO:0051346	negative regulation of hydrolase activity	320	4.148263e-2	1.000000e+0	1.000000e+0	1.445221e+0	1.799033e+1	26	3.493268e-2	5.048544e-2	1754	3.757121e-1	1.000000e+0	1.000000e+0	1.110710e+0	1.350488e+1	15	406	2.431118e-2	3.694581e-2	PABL_A,PABL_A,PABL_A,PABL_A,PABL_A,PABL_A,PABL_A,PABL_A,PABL_A,PABL_A,PABL_A,PABL_A,PABL_A,PABL_A,PABL_A,PABL_A,PABL_A,PABL_A,PABL_A,PABL_A,PABL_A,PABL_A,PABL_A,PABL_A,PABL_A,PABL_A	APP,BICD1,CST7,DLG2,IGBP1,KAL1,KIAA0430,LRRK2,MICAL1,PCDH11X,PTTG1,SPOCK3,SPRY2,TERF1,TNFRSF10B
GO Biological Process	GO:0019884	antigen processing and presentation of exogenous antigen	321	4.158060e-2	1.000000e+0	1.000000e+0	1.899822e+0	5.263651e+0	10	1.022068e-2	1.941748e-2	2402	5.168356e-1	1.000000e+0	1.000000e+0	1.042655e+0	5.754542e+0	6	173	9.724473e-3	3.468208e-2	PABL_A,PABL_A,PABL_A,PABL_A,PABL_A,PABL_A,PABL_A,PABL_A,PABL_A,PABL_A	AP1M1,CHUK,KIF2B,LNPEP,PSMD12,RACGAP1
GO Biological Process	GO:0046785	microtubule polymerization	322	4.208492e-2	1.000000e+0	1.000000e+0	3.096086e+0	1.291954e+0	4	2.508648e-3	7.766990e-3	1156	2.385184e-1	1.000000e+0	1.000000e+0	2.147372e+0	9.313710e-1	2	28	3.241491e-3	7.142857e-2	PABL_A,PABL_A,PABL_A,PABL_A	MZT1,TUBGCP5
GO Biological Process	GO:0032933	SREBP signaling pathway	323	4.211391e-2	1.000000e+0	1.000000e+0	6.193510e+0	3.229187e-1	2	6.270266e-4	3.883495e-3	948	2.108843e-1	1.000000e+0	1.000000e+0	4.294744e+0	2.328427e-1	1	7	1.620746e-3	1.428571e-1	PABL_A,PABL_A	ERLIN1
GO Biological Process	GO:0001909	leukocyte mediated cytotoxicity	324	4.213271e-2	1.000000e+0	1.000000e+0	3.931619e+0	7.630443e-1	3	1.481640e-3	5.825243e-3	3133	6.837524e-1	1.000000e+0	1.000000e+0	8.842120e-1	1.130950e+0	1	34	1.620746e-3	2.941176e-2	PABL_A,PABL_A,PABL_A	EMP2
GO Biological Process	GO:0030382	sperm mitochondrion organization	325	4.241637e-2	1.000000e+0	1.000000e+0	2.307316e+1	4.334039e-2	1	8.415610e-5	1.941748e-3	215	6.542179e-2	1.000000e+0	1.000000e+0	1.503160e+1	6.652650e-2	1	2	1.620746e-3	5.000000e-1	PABL_A	SEPT4
GO Biological Process	GO:0036151	phosphatidylcholine acyl-chain remodeling	326	4.243055e-2	1.000000e+0	1.000000e+0	3.920343e+0	7.652391e-1	3	1.485901e-3	5.825243e-3	1059	2.261138e-1	1.000000e+0	1.000000e+0	2.226904e+0	8.981077e-1	2	27	3.241491e-3	7.407407e-2	PABL_A,PABL_A,PABL_A	PLA2G4A,PLBD1
GO Biological Process	GO:0042402	cellular biogenic amine catabolic process	327	4.256548e-2	1.000000e+0	1.000000e+0	3.084466e+0	1.296821e+0	4	2.518099e-3	7.766990e-3	809	1.771735e-1	1.000000e+0	1.000000e+0	2.614192e+0	7.650547e-1	2	23	3.241491e-3	8.695652e-2	PABL_A,PABL_A,PABL_A,PABL_A	HNMT,KYNU
GO Biological Process	GO:1901750	leukotriene D4 biosynthetic process	328	4.305878e-2	1.000000e+0	1.000000e+0	6.117214e+0	3.269462e-1	2	6.348470e-4	3.883495e-3	1084	2.371428e-1	1.000000e+0	1.000000e+0	3.757901e+0	2.661060e-1	1	8	1.620746e-3	1.250000e-1	PABL_A,PABL_A	GGT1
GO Biological Process	GO:0018206	peptidyl-methionine modification	329	4.335666e-2	1.000000e+0	1.000000e+0	6.093678e+0	3.282090e-1	2	6.372990e-4	3.883495e-3	1547	3.337372e-1	1.000000e+0	1.000000e+0	2.505267e+0	3.991590e-1	1	12	1.620746e-3	8.333333e-2	PABL_A,PABL_A	NAA25
GO Biological Process	GO:0007143	female meiotic division	330	4.338343e-2	1.000000e+0	1.000000e+0	3.884959e+0	7.722088e-1	3	1.499435e-3	5.825243e-3	2707	5.852830e-1	1.000000e+0	1.000000e+0	1.156277e+0	8.648445e-1	1	26	1.620746e-3	3.846154e-2	PABL_A,PABL_A,PABL_A	KIAA0430
GO Biological Process	GO:0044703	multi-organism reproductive process	331	4.355756e-2	1.000000e+0	1.000000e+0	1.259437e+0	4.525831e+1	57	8.788021e-2	1.106796e-1	62	2.561569e-2	1.000000e+0	1.000000e+0	1.365032e+0	3.076851e+1	42	925	6.807131e-2	4.540541e-2	PABL_A,PABL_A,PABL_A,PABL_A,PABL_A,PABL_A,PABL_A,PABL_A,PABL_A,PABL_A,PABL_A,PABL_A,PABL_A,PABL_A,PABL_A,PABL_A,PABL_A,PABL_A,PABL_A,PABL_A,PABL_A,PABL_A,PABL_A,PABL_A,PABL_A,PABL_A,PABL_A,PABL_A,PABL_A,PABL_A,PABL_A,PABL_A,PABL_A,PABL_A,PABL_A,PABL_A,PABL_A,PABL_A,PABL_A,PABL_A,PABL_A,PABL_A,PABL_A,PABL_A,PABL_A,PABL_A,PABL_A,PABL_A,PABL_A,PABL_A,PABL_A,PABL_A,PABL_A,PABL_A,PABL_A,PABL_A,PABL_A	ABHD2,ADAM30,ADCY10,APP,BMP15,C12orf55,CCDC169-SOHLH2,CDY2B,DEFB1,DMC1,EMP2,FABP9,GGT1,IL1B,IRG1,KIAA0430,LNPEP,MERTK,MFGE8,OCA2,PAX5,PIWIL3,PROK2,PTTG1,RACGAP1,RBMY1B,RSPH1,SEPT4,SPAG1,SPIN1,STS,SYT6,TEX19,TGFBR2,TRIM27,TRIM36,TSPY2,UBE3A,USP9Y,UTP14C,VCX,VDAC2
GO Biological Process	GO:0038179	neurotrophin signaling pathway	332	4.357267e-2	1.000000e+0	1.000000e+0	2.634904e+0	1.897602e+0	5	3.684664e-3	9.708738e-3	144	3.956154e-2	1.000000e+0	1.000000e+0	3.921288e+0	7.650547e-1	3	23	4.862237e-3	1.304348e-1	PABL_A,PABL_A,PABL_A,PABL_A,PABL_A	KIDINS220,MAGI2,NTRK2
GO Biological Process	GO:0030220	platelet formation	333	4.367037e-2	1.000000e+0	1.000000e+0	3.874505e+0	7.742925e-1	3	1.503481e-3	5.825243e-3	614	1.303186e-1	1.000000e+0	1.000000e+0	3.164548e+0	6.320017e-1	2	19	3.241491e-3	1.052632e-1	PABL_A,PABL_A,PABL_A	CLEC1B,NBEAL2
GO Biological Process	GO:0046365	monosaccharide catabolic process	334	4.371294e-2	1.000000e+0	1.000000e+0	2.632494e+0	1.899340e+0	5	3.688039e-3	9.708738e-3	1504	3.129527e-1	1.000000e+0	1.000000e+0	1.528638e+0	1.962532e+0	3	59	4.862237e-3	5.084746e-2	PABL_A,PABL_A,PABL_A,PABL_A,PABL_A	FUT9,PFKP,PGK1
GO Biological Process	GO:0015908	fatty acid transport	335	4.400810e-2	1.000000e+0	1.000000e+0	2.188420e+0	3.198655e+0	7	6.210980e-3	1.359223e-2	915	1.969248e-1	1.000000e+0	1.000000e+0	1.742795e+0	2.295164e+0	4	69	6.482982e-3	5.797101e-2	PABL_A,PABL_A,PABL_A,PABL_A,PABL_A,PABL_A,PABL_A	MFSD2A,PLA2G4A,PRKAB2,SLC25A17
GO Biological Process	GO:0044282	small molecule catabolic process	336	4.421213e-2	1.000000e+0	1.000000e+0	1.522937e+0	1.313252e+1	20	2.550003e-2	3.883495e-2	1621	3.435007e-1	1.000000e+0	1.000000e+0	1.149476e+0	1.130950e+1	13	340	2.106969e-2	3.823529e-2	PABL_A,PABL_A,PABL_A,PABL_A,PABL_A,PABL_A,PABL_A,PABL_A,PABL_A,PABL_A,PABL_A,PABL_A,PABL_A,PABL_A,PABL_A,PABL_A,PABL_A,PABL_A,PABL_A,PABL_A	ACAA2,CYP4A11,DECR1,ECI1,FUT9,GAD2,HNMT,KYNU,PFKP,PGK1,SLC25A17,SULT1B1,SULT1E1
GO Biological Process	GO:0048012	hepatocyte growth factor receptor signaling pathway	337	4.457402e-2	1.000000e+0	1.000000e+0	3.842164e+0	7.808100e-1	3	1.516136e-3	5.825243e-3	1547	3.337372e-1	1.000000e+0	1.000000e+0	2.505267e+0	3.991590e-1	1	12	1.620746e-3	8.333333e-2	PABL_A,PABL_A,PABL_A	HPN
GO Biological Process	GO:0006664	glycolipid metabolic process	338	4.488513e-2	1.000000e+0	1.000000e+0	1.951621e+0	4.611550e+0	9	8.954467e-3	1.747573e-2	454	1.021617e-1	1.000000e+0	1.000000e+0	1.768424e+0	3.958327e+0	7	119	1.134522e-2	5.882353e-2	PABL_A,PABL_A,PABL_A,PABL_A,PABL_A,PABL_A,PABL_A,PABL_A,PABL_A	ARSD,ARSE,ARSH,KDELC1,NEU4,ST6GALNAC3,STS
GO Biological Process	GO:0034622	cellular macromolecular complex assembly	339	4.513012e-2	1.000000e+0	1.000000e+0	1.308939e+0	3.285102e+1	43	6.378839e-2	8.349515e-2	1902	4.011856e-1	1.000000e+0	1.000000e+0	1.059335e+0	2.737565e+1	29	823	4.700162e-2	3.523694e-2	PABL_A,PABL_A,PABL_A,PABL_A,PABL_A,PABL_A,PABL_A,PABL_A,PABL_A,PABL_A,PABL_A,PABL_A,PABL_A,PABL_A,PABL_A,PABL_A,PABL_A,PABL_A,PABL_A,PABL_A,PABL_A,PABL_A,PABL_A,PABL_A,PABL_A,PABL_A,PABL_A,PABL_A,PABL_A,PABL_A,PABL_A,PABL_A,PABL_A,PABL_A,PABL_A,PABL_A,PABL_A,PABL_A,PABL_A,PABL_A,PABL_A,PABL_A,PABL_A	ATP5SL,BBS12,BICD1,BIN1,CCRN4L,CELF2,COA6,COBL,CUL1,DACH1,DMC1,DMD,EIF5,GCFC2,HIST2H3PS2,JAK2,MYOM2,MZT1,NAF1,NDUFB5,RAP1GDS1,RIC3,RPL38,SNRPF,SPAG1,TAF9B,TSPY2,TUBGCP5,VCX
GO Biological Process	GO:0042135	neurotransmitter catabolic process	340	4.537617e-2	1.000000e+0	1.000000e+0	3.814173e+0	7.865401e-1	3	1.527262e-3	5.825243e-3	1450	3.107985e-1	1.000000e+0	1.000000e+0	2.733019e+0	3.658957e-1	1	11	1.620746e-3	9.090909e-2	PABL_A,PABL_A,PABL_A	HNMT
GO Biological Process	GO:0019541	propionate metabolic process	341	4.586676e-2	1.000000e+0	1.000000e+0	2.129934e+1	4.694981e-2	1	9.116469e-5	1.941748e-3	371	9.651225e-2	1.000000e+0	1.000000e+0	1.002107e+1	9.978975e-2	1	3	1.620746e-3	3.333333e-1	PABL_A	IRG1
GO Biological Process	GO:1904779	regulation of protein localization to centrosome	342	4.619080e-2	1.000000e+0	1.000000e+0	5.881223e+0	3.400653e-1	2	6.603210e-4	3.883495e-3	948	2.108843e-1	1.000000e+0	1.000000e+0	4.294744e+0	2.328427e-1	1	7	1.620746e-3	1.428571e-1	PABL_A,PABL_A	BICD1
GO Biological Process	GO:0008340	determination of adult lifespan	343	4.634115e-2	1.000000e+0	1.000000e+0	3.781352e+0	7.933670e-1	3	1.540518e-3	5.825243e-3	197	5.847302e-2	1.000000e+0	1.000000e+0	5.010535e+0	3.991590e-1	2	12	3.241491e-3	1.666667e-1	PABL_A,PABL_A,PABL_A	INPP5D,LRRK2
GO Biological Process	GO:0046364	monosaccharide biosynthetic process	344	4.649100e-2	1.000000e+0	1.000000e+0	2.586531e+0	1.933091e+0	5	3.753575e-3	9.708738e-3	1215	2.582682e-1	1.000000e+0	1.000000e+0	1.701691e+0	1.762952e+0	3	53	4.862237e-3	5.660377e-2	PABL_A,PABL_A,PABL_A,PABL_A,PABL_A	FBP2,PGAM4,PGK1
GO Biological Process	GO:0038095	Fc-epsilon receptor signaling pathway	345	4.677351e-2	1.000000e+0	1.000000e+0	1.797195e+0	6.120650e+0	11	1.188476e-2	2.135922e-2	506	1.235361e-1	1.000000e+0	1.000000e+0	1.683540e+0	4.157906e+0	7	125	1.134522e-2	5.600000e-2	PABL_A,PABL_A,PABL_A,PABL_A,PABL_A,PABL_A,PABL_A,PABL_A,PABL_A,PABL_A,PABL_A	CHUK,CUL1,FER,IGLL5,NFATC2,PLCG2,PSMD12
GO Biological Process	GO:0009312	oligosaccharide biosynthetic process	346	4.695515e-2	1.000000e+0	1.000000e+0	2.985270e+0	1.339912e+0	4	2.601771e-3	7.766990e-3	2108	4.562181e-1	1.000000e+0	1.000000e+0	1.670178e+0	5.987385e-1	1	18	1.620746e-3	5.555556e-2	PABL_A,PABL_A,PABL_A,PABL_A	FBP2
GO Biological Process	GO:0019370	leukotriene biosynthetic process	347	4.705272e-2	1.000000e+0	1.000000e+0	3.757723e+0	7.983558e-1	3	1.550205e-3	5.825243e-3	614	1.303186e-1	1.000000e+0	1.000000e+0	3.164548e+0	6.320017e-1	2	19	3.241491e-3	1.052632e-1	PABL_A,PABL_A,PABL_A	GGT1,LTA4H
GO Biological Process	GO:0031109	microtubule polymerization or depolymerization	348	4.707769e-2	1.000000e+0	1.000000e+0	2.577235e+0	1.940064e+0	5	3.767114e-3	9.708738e-3	658	1.470951e-1	1.000000e+0	1.000000e+0	2.254741e+0	1.330530e+0	3	40	4.862237e-3	7.500000e-2	PABL_A,PABL_A,PABL_A,PABL_A,PABL_A	KIF2B,MZT1,TUBGCP5
GO Biological Process	GO:0051988	regulation of attachment of spindle microtubules to kinetochore	349	4.729218e-2	1.000000e+0	1.000000e+0	5.803842e+0	3.445993e-1	2	6.691249e-4	3.883495e-3	1647	3.559136e-1	1.000000e+0	1.000000e+0	2.312555e+0	4.324222e-1	1	13	1.620746e-3	7.692308e-2	PABL_A,PABL_A	RACGAP1
GO Biological Process	GO:0051923	sulfation	350	4.755274e-2	1.000000e+0	1.000000e+0	3.741399e+0	8.018390e-1	3	1.556969e-3	5.825243e-3	5	1.603377e-3	1.000000e+0	1.000000e+0	7.515802e+0	5.322120e-1	4	16	6.482982e-3	2.500000e-1	PABL_A,PABL_A,PABL_A	SULT1B1,SULT1C2,SULT1E1,TPST1
GO Biological Process	GO:0006654	phosphatidic acid biosynthetic process	351	4.777402e-2	1.000000e+0	1.000000e+0	2.566376e+0	1.948272e+0	5	3.783053e-3	9.708738e-3	165	4.308500e-2	1.000000e+0	1.000000e+0	3.006321e+0	1.330530e+0	4	40	6.482982e-3	1.000000e-1	PABL_A,PABL_A,PABL_A,PABL_A,PABL_A	AGPAT5,GPAM,LIPI,PLA2G4A
GO Biological Process	GO:0038180	nerve growth factor signaling pathway	352	4.810218e-2	1.000000e+0	1.000000e+0	3.723721e+0	8.056457e-1	3	1.564361e-3	5.825243e-3	65	2.707508e-2	1.000000e+0	1.000000e+0	7.515802e+0	2.661060e-1	2	8	3.241491e-3	2.500000e-1	PABL_A,PABL_A,PABL_A	KIDINS220,MAGI2
GO Biological Process	GO:0035965	cardiolipin acyl-chain remodeling	353	4.832254e-2	1.000000e+0	1.000000e+0	5.733850e+0	3.488058e-1	2	6.772927e-4	3.883495e-3	832	1.837235e-1	1.000000e+0	1.000000e+0	5.010535e+0	1.995795e-1	1	6	1.620746e-3	1.666667e-1	PABL_A,PABL_A	PLA2G4A
GO Biological Process	GO:0014805	smooth muscle adaptation	354	4.833824e-2	1.000000e+0	1.000000e+0	2.018440e+1	4.954322e-2	1	9.620042e-5	1.941748e-3	521	1.265700e-1	1.000000e+0	1.000000e+0	7.515802e+0	1.330530e-1	1	4	1.620746e-3	2.500000e-1	PABL_A	IL1B
GO Biological Process	GO:0071639	positive regulation of monocyte chemotactic protein-1 production	355	4.842562e-2	1.000000e+0	1.000000e+0	5.726971e+0	3.492248e-1	2	6.781063e-4	3.883495e-3	131	3.405430e-2	1.000000e+0	1.000000e+0	6.680713e+0	2.993692e-1	2	9	3.241491e-3	2.222222e-1	PABL_A,PABL_A	ENSG00000113811,IL1B
GO Biological Process	GO:0035609	C-terminal protein deglutamylation	356	4.864467e-2	1.000000e+0	1.000000e+0	3.706526e+0	8.093833e-1	3	1.571618e-3	5.825243e-3	13	6.338850e-3	1.000000e+0	1.000000e+0	1.503160e+1	1.330530e-1	2	4	3.241491e-3	5.000000e-1	PABL_A,PABL_A,PABL_A	AGBL4,AGTPBP1
GO Biological Process	GO:0001539	cilium or flagellum-dependent cell motility	357	4.894508e-2	1.000000e+0	1.000000e+0	2.943985e+0	1.358703e+0	4	2.638258e-3	7.766990e-3	894	1.892684e-1	1.000000e+0	1.000000e+0	2.505267e+0	7.983180e-1	2	24	3.241491e-3	8.333333e-2	PABL_A,PABL_A,PABL_A,PABL_A	C12orf55,DNAH17
GO Biological Process	GO:0048002	antigen processing and presentation of peptide antigen	358	4.907669e-2	1.000000e+0	1.000000e+0	1.843110e+0	5.425612e+0	10	1.053517e-2	1.941748e-2	2489	5.336807e-1	1.000000e+0	1.000000e+0	1.024882e+0	5.854332e+0	6	176	9.724473e-3	3.409091e-2	PABL_A,PABL_A,PABL_A,PABL_A,PABL_A,PABL_A,PABL_A,PABL_A,PABL_A,PABL_A	AP1M1,CHUK,KIF2B,LNPEP,PSMD12,RACGAP1
GO Biological Process	GO:0032463	negative regulation of protein homooligomerization	359	4.936483e-2	1.000000e+0	1.000000e+0	5.665281e+0	3.530275e-1	2	6.854903e-4	3.883495e-3	1450	3.107985e-1	1.000000e+0	1.000000e+0	2.733019e+0	3.658957e-1	1	11	1.620746e-3	9.090909e-2	PABL_A,PABL_A	CRBN
GO Biological Process	GO:2000320	negative regulation of T-helper 17 cell differentiation	360	4.945376e-2	1.000000e+0	1.000000e+0	5.659531e+0	3.533862e-1	2	6.861868e-4	3.883495e-3	948	2.108843e-1	1.000000e+0	1.000000e+0	4.294744e+0	2.328427e-1	1	7	1.620746e-3	1.428571e-1	PABL_A,PABL_A	TNFSF18
GO Biological Process	GO:0051410	detoxification of nitrogen compound	361	4.957013e-2	1.000000e+0	1.000000e+0	1.967017e+1	5.083839e-2	1	9.871532e-5	1.941748e-3	700	1.556294e-1	1.000000e+0	1.000000e+0	6.012642e+0	1.663162e-1	1	5	1.620746e-3	2.000000e-1	PABL_A	GSTM1
GO Biological Process	GO:1902498	regulation of protein autoubiquitination	362	4.979246e-2	1.000000e+0	1.000000e+0	5.637771e+0	3.547501e-1	2	6.888352e-4	3.883495e-3	521	1.265700e-1	1.000000e+0	1.000000e+0	7.515802e+0	1.330530e-1	1	4	1.620746e-3	2.500000e-1	PABL_A,PABL_A	LRRK2
GO Biological Process	GO:0098969	neurotransmitter receptor transport to postsynaptic membrane	363	5.010288e-2	1.000000e+0	1.000000e+0	5.618021e+0	3.559972e-1	2	6.912568e-4	3.883495e-3	1343	2.870714e-1	1.000000e+0	1.000000e+0	3.006321e+0	3.326325e-1	1	10	1.620746e-3	1.000000e-1	PABL_A,PABL_A	STX3
GO Biological Process	GO:1901224	positive regulation of NIK/NF-kappaB signaling	364	5.047438e-2	1.000000e+0	1.000000e+0	2.525951e+0	1.979452e+0	5	3.843597e-3	9.708738e-3	795	1.712947e-1	1.000000e+0	1.000000e+0	2.097433e+0	1.430320e+0	3	43	4.862237e-3	6.976744e-2	PABL_A,PABL_A,PABL_A,PABL_A,PABL_A	APP,LIMS1,TNFRSF10B
GO Biological Process	GO:0007140	male meiosis	365	5.055624e-2	1.000000e+0	1.000000e+0	2.912038e+0	1.373608e+0	4	2.667201e-3	7.766990e-3	889	1.880137e-1	1.000000e+0	1.000000e+0	2.004214e+0	1.496846e+0	3	45	4.862237e-3	6.666667e-2	PABL_A,PABL_A,PABL_A,PABL_A	DMC1,TEX14,TEX19
GO Biological Process	GO:0008298	intracellular mRNA localization	366	5.082391e-2	1.000000e+0	1.000000e+0	5.572845e+0	3.588831e-1	2	6.968604e-4	3.883495e-3	1343	2.870714e-1	1.000000e+0	1.000000e+0	3.006321e+0	3.326325e-1	1	10	1.620746e-3	1.000000e-1	PABL_A,PABL_A	BICD1
GO Biological Process	GO:1901264	carbohydrate derivative transport	367	5.107719e-2	1.000000e+0	1.000000e+0	2.517272e+0	1.986277e+0	5	3.856849e-3	9.708738e-3	1215	2.582682e-1	1.000000e+0	1.000000e+0	1.701691e+0	1.762952e+0	3	53	4.862237e-3	5.660377e-2	PABL_A,PABL_A,PABL_A,PABL_A,PABL_A	MFSD2A,SLC25A17,SLC28A3
GO Biological Process	GO:0071826	ribonucleoprotein complex subunit organization	368	5.179859e-2	1.000000e+0	1.000000e+0	1.674084e+0	7.765443e+0	13	1.507853e-2	2.524272e-2	794	1.701994e-1	1.000000e+0	1.000000e+0	1.418076e+0	7.051809e+0	10	212	1.620746e-2	4.716981e-2	PABL_A,PABL_A,PABL_A,PABL_A,PABL_A,PABL_A,PABL_A,PABL_A,PABL_A,PABL_A,PABL_A,PABL_A,PABL_A	BICD1,CCRN4L,CELF2,EIF5,GCFC2,KIF5B,NAF1,RPL38,SNRPF,VCX
GO Biological Process	GO:0006690	icosanoid metabolic process	369	5.193161e-2	1.000000e+0	1.000000e+0	2.106401e+0	3.323203e+0	7	6.452822e-3	1.359223e-2	1984	4.193701e-1	1.000000e+0	1.000000e+0	1.214675e+0	3.293062e+0	4	99	6.482982e-3	4.040404e-2	PABL_A,PABL_A,PABL_A,PABL_A,PABL_A,PABL_A,PABL_A	CYP4A11,GGT1,LTA4H,PLA2G4A
GO Biological Process	GO:0015931	nucleobase-containing compound transport	370	5.198493e-2	1.000000e+0	1.000000e+0	1.637057e+0	8.551931e+0	14	1.660569e-2	2.718447e-2	828	1.807029e-1	1.000000e+0	1.000000e+0	1.398289e+0	7.151598e+0	10	215	1.620746e-2	4.651163e-2	PABL_A,PABL_A,PABL_A,PABL_A,PABL_A,PABL_A,PABL_A,PABL_A,PABL_A,PABL_A,PABL_A,PABL_A,PABL_A,PABL_A	NXF2B,POM121L12,RANBP2,RBFOX1,RGPD4,RNPS1,SLC25A17,SLC28A3,TCP11X1,U2AF1
GO Biological Process	GO:0033595	response to genistein	371	5.223626e-2	1.000000e+0	1.000000e+0	1.864029e+1	5.364724e-2	1	1.041694e-4	1.941748e-3	215	6.542179e-2	1.000000e+0	1.000000e+0	1.503160e+1	6.652650e-2	1	2	1.620746e-3	5.000000e-1	PABL_A	UGT3A2
GO Biological Process	GO:0070125	mitochondrial translational elongation	372	5.230253e-2	1.000000e+0	1.000000e+0	2.499992e+0	2.000006e+0	5	3.883508e-3	9.708738e-3	3533	7.902463e-1	1.000000e+0	1.000000e+0	6.911083e-1	2.893903e+0	2	87	3.241491e-3	2.298851e-2	PABL_A,PABL_A,PABL_A,PABL_A,PABL_A	MRPL47,MRPS30
GO Biological Process	GO:0046473	phosphatidic acid metabolic process	373	5.252332e-2	1.000000e+0	1.000000e+0	2.496929e+0	2.002460e+0	5	3.888272e-3	9.708738e-3	168	4.653533e-2	1.000000e+0	1.000000e+0	2.932996e+0	1.363793e+0	4	41	6.482982e-3	9.756098e-2	PABL_A,PABL_A,PABL_A,PABL_A,PABL_A	AGPAT5,GPAM,LIPI,PLA2G4A
GO Biological Process	GO:1905373	ceramide phosphoethanolamine biosynthetic process	374	5.258832e-2	1.000000e+0	1.000000e+0	1.851210e+1	5.401873e-2	1	1.048907e-4	1.941748e-3	215	6.542179e-2	1.000000e+0	1.000000e+0	1.503160e+1	6.652650e-2	1	2	1.620746e-3	5.000000e-1	PABL_A	SAMD8
GO Biological Process	GO:0006703	estrogen biosynthetic process	375	5.258993e-2	1.000000e+0	1.000000e+0	5.466130e+0	3.658896e-1	2	7.104652e-4	3.883495e-3	291	6.762028e-2	1.000000e+0	1.000000e+0	4.625109e+0	4.324222e-1	2	13	3.241491e-3	1.538462e-1	PABL_A,PABL_A	HSD17B2,HSD17B7
GO Biological Process	GO:1902902	negative regulation of autophagosome assembly	376	5.270601e-2	1.000000e+0	1.000000e+0	5.459304e+0	3.663471e-1	2	7.113536e-4	3.883495e-3	1343	2.870714e-1	1.000000e+0	1.000000e+0	3.006321e+0	3.326325e-1	1	10	1.620746e-3	1.000000e-1	PABL_A,PABL_A	LRRK2
GO Biological Process	GO:0006045	N-acetylglucosamine biosynthetic process	377	5.303008e-2	1.000000e+0	1.000000e+0	1.835365e+1	5.448507e-2	1	1.057962e-4	1.941748e-3	215	6.542179e-2	1.000000e+0	1.000000e+0	1.503160e+1	6.652650e-2	1	2	1.620746e-3	5.000000e-1	PABL_A	GNE
GO Biological Process	GO:0044283	small molecule biosynthetic process	378	5.305243e-2	1.000000e+0	1.000000e+0	1.408789e+0	1.845557e+1	26	3.583606e-2	5.048544e-2	485	1.149623e-1	1.000000e+0	1.000000e+0	1.350357e+0	1.407035e+1	19	423	3.079417e-2	4.491726e-2	PABL_A,PABL_A,PABL_A,PABL_A,PABL_A,PABL_A,PABL_A,PABL_A,PABL_A,PABL_A,PABL_A,PABL_A,PABL_A,PABL_A,PABL_A,PABL_A,PABL_A,PABL_A,PABL_A,PABL_A,PABL_A,PABL_A,PABL_A,PABL_A,PABL_A,PABL_A	ACAA2,CYP8B1,DPYD,FBP2,GGT1,HMGCR,HMGCS2,HSD17B7,IMPAD1,KYNU,LTA4H,OSBPL3,OXSM,PGAM4,PGK1,PLA2G4A,PLCG2,PRKAB2,SUCLA2
GO Biological Process	GO:0098877	neurotransmitter receptor transport to plasma membrane	379	5.316638e-2	1.000000e+0	1.000000e+0	5.432449e+0	3.681581e-1	2	7.148701e-4	3.883495e-3	1450	3.107985e-1	1.000000e+0	1.000000e+0	2.733019e+0	3.658957e-1	1	11	1.620746e-3	9.090909e-2	PABL_A,PABL_A	STX3
GO Biological Process	GO:0019417	sulfur oxidation	380	5.322830e-2	1.000000e+0	1.000000e+0	1.828341e+1	5.469439e-2	1	1.062027e-4	1.941748e-3	215	6.542179e-2	1.000000e+0	1.000000e+0	1.503160e+1	6.652650e-2	1	2	1.620746e-3	5.000000e-1	PABL_A	MICAL1
GO Biological Process	GO:0045143	homologous chromosome segregation	381	5.345857e-2	1.000000e+0	1.000000e+0	2.484117e+0	2.012787e+0	5	3.908325e-3	9.708738e-3	1438	3.037888e-1	1.000000e+0	1.000000e+0	1.554994e+0	1.929268e+0	3	58	4.862237e-3	5.172414e-2	PABL_A,PABL_A,PABL_A,PABL_A,PABL_A	DMC1,PTTG1,TERF1
GO Biological Process	GO:0036344	platelet morphogenesis	382	5.381054e-2	1.000000e+0	1.000000e+0	3.554510e+0	8.439982e-1	3	1.638831e-3	5.825243e-3	636	1.417545e-1	1.000000e+0	1.000000e+0	3.006321e+0	6.652650e-1	2	20	3.241491e-3	1.000000e-1	PABL_A,PABL_A,PABL_A	CLEC1B,NBEAL2
GO Biological Process	GO:0070126	mitochondrial translational termination	383	5.382639e-2	1.000000e+0	1.000000e+0	2.479150e+0	2.016820e+0	5	3.916156e-3	9.708738e-3	3564	8.006345e-1	1.000000e+0	1.000000e+0	6.755777e-1	2.960429e+0	2	89	3.241491e-3	2.247191e-2	PABL_A,PABL_A,PABL_A,PABL_A,PABL_A	MRPL47,MRPS30
GO Biological Process	GO:0000028	ribosomal small subunit assembly	384	5.404200e-2	1.000000e+0	1.000000e+0	5.382317e+0	3.715872e-1	2	7.215285e-4	3.883495e-3	2108	4.562181e-1	1.000000e+0	1.000000e+0	1.670178e+0	5.987385e-1	1	18	1.620746e-3	5.555556e-2	PABL_A,PABL_A	RPL38
GO Biological Process	GO:0009311	oligosaccharide metabolic process	385	5.406284e-2	1.000000e+0	1.000000e+0	1.970447e+0	4.059992e+0	8	7.883479e-3	1.553398e-2	915	1.969248e-1	1.000000e+0	1.000000e+0	1.742795e+0	2.295164e+0	4	69	6.482982e-3	5.797101e-2	PABL_A,PABL_A,PABL_A,PABL_A,PABL_A,PABL_A,PABL_A,PABL_A	FBP2,NEU4,ST6GAL2,ST6GALNAC3
GO Biological Process	GO:2000425	regulation of apoptotic cell clearance	386	5.441785e-2	1.000000e+0	1.000000e+0	5.361169e+0	3.730530e-1	2	7.243747e-4	3.883495e-3	1450	3.107985e-1	1.000000e+0	1.000000e+0	2.733019e+0	3.658957e-1	1	11	1.620746e-3	9.090909e-2	PABL_A,PABL_A	MFGE8
GO Biological Process	GO:0090669	telomerase RNA stabilization	387	5.443056e-2	1.000000e+0	1.000000e+0	5.360458e+0	3.731025e-1	2	7.244708e-4	3.883495e-3	521	1.265700e-1	1.000000e+0	1.000000e+0	7.515802e+0	1.330530e-1	1	4	1.620746e-3	2.500000e-1	PABL_A,PABL_A	NAF1
GO Biological Process	GO:0090160	Golgi to lysosome transport	388	5.504433e-2	1.000000e+0	1.000000e+0	5.326399e+0	3.754882e-1	2	7.291033e-4	3.883495e-3	65	2.707508e-2	1.000000e+0	1.000000e+0	7.515802e+0	2.661060e-1	2	8	3.241491e-3	2.500000e-1	PABL_A,PABL_A	CCDC91,EHD3
GO Biological Process	GO:1902042	negative regulation of extrinsic apoptotic signaling pathway via death domain receptors	389	5.517256e-2	1.000000e+0	1.000000e+0	2.827006e+0	1.414925e+0	4	2.747426e-3	7.766990e-3	1603	3.377078e-1	1.000000e+0	1.000000e+0	1.670178e+0	1.197477e+0	2	36	3.241491e-3	5.555556e-2	PABL_A,PABL_A,PABL_A,PABL_A	FASLG,TNFRSF10B
GO Biological Process	GO:0006991	response to sterol depletion	390	5.518474e-2	1.000000e+0	1.000000e+0	5.318687e+0	3.760326e-1	2	7.301604e-4	3.883495e-3	1084	2.371428e-1	1.000000e+0	1.000000e+0	3.757901e+0	2.661060e-1	1	8	1.620746e-3	1.250000e-1	PABL_A,PABL_A	ERLIN1
GO Biological Process	GO:0045022	early endosome to late endosome transport	391	5.524859e-2	1.000000e+0	1.000000e+0	2.825679e+0	1.415589e+0	4	2.748716e-3	7.766990e-3	679	1.533927e-1	1.000000e+0	1.000000e+0	2.863163e+0	6.985282e-1	2	21	3.241491e-3	9.523810e-2	PABL_A,PABL_A,PABL_A,PABL_A	EMP2,PIK3C3
GO Biological Process	GO:0006862	nucleotide transport	392	5.536314e-2	1.000000e+0	1.000000e+0	3.512540e+0	8.540828e-1	3	1.658413e-3	5.825243e-3	2268	4.918272e-1	1.000000e+0	1.000000e+0	1.503160e+0	6.652650e-1	1	20	1.620746e-3	5.000000e-2	PABL_A,PABL_A,PABL_A	SLC25A17
GO Biological Process	GO:2000508	regulation of dendritic cell chemotaxis	393	5.536885e-2	1.000000e+0	1.000000e+0	5.308620e+0	3.767457e-1	2	7.315451e-4	3.883495e-3	1343	2.870714e-1	1.000000e+0	1.000000e+0	3.006321e+0	3.326325e-1	1	10	1.620746e-3	1.000000e-1	PABL_A,PABL_A	TNFSF18
GO Biological Process	GO:0010954	positive regulation of protein processing	394	5.589051e-2	1.000000e+0	1.000000e+0	3.498636e+0	8.574771e-1	3	1.665004e-3	5.825243e-3	2432	5.251081e-1	1.000000e+0	1.000000e+0	1.366510e+0	7.317915e-1	1	22	1.620746e-3	4.545455e-2	PABL_A,PABL_A,PABL_A	HPN
GO Biological Process	GO:0002457	T cell antigen processing and presentation	395	5.590948e-2	1.000000e+0	1.000000e+0	5.279343e+0	3.788350e-1	2	7.356019e-4	3.883495e-3	371	9.651225e-2	1.000000e+0	1.000000e+0	1.002107e+1	9.978975e-2	1	3	1.620746e-3	3.333333e-1	PABL_A,PABL_A	KDM5D
GO Biological Process	GO:0032352	positive regulation of hormone metabolic process	396	5.649330e-2	1.000000e+0	1.000000e+0	3.482953e+0	8.613381e-1	3	1.672501e-3	5.825243e-3	1343	2.870714e-1	1.000000e+0	1.000000e+0	3.006321e+0	3.326325e-1	1	10	1.620746e-3	1.000000e-1	PABL_A,PABL_A,PABL_A	HPN
GO Biological Process	GO:0045728	respiratory burst after phagocytosis	397	5.656883e-2	1.000000e+0	1.000000e+0	1.717370e+1	5.822857e-2	1	1.130652e-4	1.941748e-3	215	6.542179e-2	1.000000e+0	1.000000e+0	1.503160e+1	6.652650e-2	1	2	1.620746e-3	5.000000e-1	PABL_A	ENSG00000113811
GO Biological Process	GO:0035587	purinergic receptor signaling pathway	398	5.668801e-2	1.000000e+0	1.000000e+0	3.477934e+0	8.625811e-1	3	1.674915e-3	5.825243e-3	2888	6.253625e-1	1.000000e+0	1.000000e+0	1.036662e+0	9.646342e-1	1	29	1.620746e-3	3.448276e-2	PABL_A,PABL_A,PABL_A	GPR34
GO Biological Process	GO:0009308	amine metabolic process	399	5.674527e-2	1.000000e+0	1.000000e+0	2.217109e+0	2.706226e+0	6	5.254809e-3	1.165049e-2	669	1.509985e-1	1.000000e+0	1.000000e+0	1.939562e+0	2.062321e+0	4	62	6.482982e-3	6.451613e-2	PABL_A,PABL_A,PABL_A,PABL_A,PABL_A,PABL_A	HNMT,KYNU,SULT1B1,SULT1C2
GO Biological Process	GO:1903319	positive regulation of protein maturation	400	5.707223e-2	1.000000e+0	1.000000e+0	3.468097e+0	8.650278e-1	3	1.679666e-3	5.825243e-3	2509	5.409233e-1	1.000000e+0	1.000000e+0	1.307096e+0	7.650547e-1	1	23	1.620746e-3	4.347826e-2	PABL_A,PABL_A,PABL_A	HPN
GO Biological Process	GO:0044262	cellular carbohydrate metabolic process	401	5.710040e-2	1.000000e+0	1.000000e+0	1.735244e+0	6.339166e+0	11	1.230906e-2	2.135922e-2	2404	5.186915e-1	1.000000e+0	1.000000e+0	1.051161e+0	4.756645e+0	5	143	8.103728e-3	3.496503e-2	PABL_A,PABL_A,PABL_A,PABL_A,PABL_A,PABL_A,PABL_A,PABL_A,PABL_A,PABL_A,PABL_A	FBP2,GNE,GYG2,IMPAD1,PHKA2
GO Biological Process	GO:1901617	organic hydroxy compound biosynthetic process	402	5.711020e-2	1.000000e+0	1.000000e+0	1.688112e+0	7.108533e+0	12	1.380298e-2	2.330097e-2	206	6.124262e-2	1.000000e+0	1.000000e+0	1.815899e+0	4.956224e+0	9	149	1.458671e-2	6.040268e-2	PABL_A,PABL_A,PABL_A,PABL_A,PABL_A,PABL_A,PABL_A,PABL_A,PABL_A,PABL_A,PABL_A,PABL_A	ACAA2,CYP8B1,HMGCR,HMGCS2,HSD17B7,IMPAD1,OCA2,OSBPL3,PLCG2
GO Biological Process	GO:0019752	carboxylic acid metabolic process	403	5.713911e-2	1.000000e+0	1.000000e+0	1.284955e+0	3.346422e+1	43	6.497906e-2	8.349515e-2	1538	3.279995e-1	1.000000e+0	1.000000e+0	1.095864e+0	2.737565e+1	30	823	4.862237e-2	3.645200e-2	PABL_A,PABL_A,PABL_A,PABL_A,PABL_A,PABL_A,PABL_A,PABL_A,PABL_A,PABL_A,PABL_A,PABL_A,PABL_A,PABL_A,PABL_A,PABL_A,PABL_A,PABL_A,PABL_A,PABL_A,PABL_A,PABL_A,PABL_A,PABL_A,PABL_A,PABL_A,PABL_A,PABL_A,PABL_A,PABL_A,PABL_A,PABL_A,PABL_A,PABL_A,PABL_A,PABL_A,PABL_A,PABL_A,PABL_A,PABL_A,PABL_A,PABL_A,PABL_A	ACAA2,CSAD,CYB5A,CYP27C1,CYP4A11,CYP8B1,DECR1,DPYD,ECI1,EGLN3,GAD2,GGT1,GNE,GPAM,HNMT,IRG1,KYNU,LTA4H,OSBPL3,OXSM,PFKP,PGAM4,PGK1,PLA2G4A,PRKAB2,SCPEP1,SEPSECS,SLC25A17,SUCLA2,SUCLG1
GO Biological Process	GO:0097499	protein localization to non-motile cilium	404	5.762048e-2	1.000000e+0	1.000000e+0	5.189407e+0	3.854005e-1	2	7.483505e-4	3.883495e-3	155	4.164547e-2	1.000000e+0	1.000000e+0	6.012642e+0	3.326325e-1	2	10	3.241491e-3	2.000000e-1	PABL_A,PABL_A	C2orf71,TUB
GO Biological Process	GO:0032060	bleb assembly	405	5.805334e-2	1.000000e+0	1.000000e+0	3.443367e+0	8.712402e-1	3	1.691729e-3	5.825243e-3	1343	2.870714e-1	1.000000e+0	1.000000e+0	3.006321e+0	3.326325e-1	1	10	1.620746e-3	1.000000e-1	PABL_A,PABL_A,PABL_A	EMP2
GO Biological Process	GO:0002347	response to tumor cell	406	5.878642e-2	1.000000e+0	1.000000e+0	3.425246e+0	8.758494e-1	3	1.700678e-3	5.825243e-3	948	2.108843e-1	1.000000e+0	1.000000e+0	4.294744e+0	2.328427e-1	1	7	1.620746e-3	1.428571e-1	PABL_A,PABL_A,PABL_A	HNMT
GO Biological Process	GO:0009259	ribonucleotide metabolic process	407	5.886062e-2	1.000000e+0	1.000000e+0	1.427292e+0	1.611443e+1	23	3.129016e-2	4.466019e-2	186	5.049427e-2	1.000000e+0	1.000000e+0	1.507127e+0	1.260677e+1	19	379	3.079417e-2	5.013193e-2	PABL_A,PABL_A,PABL_A,PABL_A,PABL_A,PABL_A,PABL_A,PABL_A,PABL_A,PABL_A,PABL_A,PABL_A,PABL_A,PABL_A,PABL_A,PABL_A,PABL_A,PABL_A,PABL_A,PABL_A,PABL_A,PABL_A,PABL_A	ADCY10,ATP5J,COA6,DLG2,GUCY2C,HMGCR,IMPAD1,LRRK2,NDUFA4,NDUFB5,NUDT10,PFKP,PGAM4,PGK1,RAB23,SULT1B1,SULT1C2,SULT1E1,TPST1
GO Biological Process	GO:0002313	mature B cell differentiation involved in immune response	408	5.899831e-2	1.000000e+0	1.000000e+0	3.420064e+0	8.771766e-1	3	1.703256e-3	5.825243e-3	464	1.081660e-1	1.000000e+0	1.000000e+0	3.536848e+0	5.654752e-1	2	17	3.241491e-3	1.176471e-1	PABL_A,PABL_A,PABL_A	ITM2A,PLCG2
GO Biological Process	GO:0070059	intrinsic apoptotic signaling pathway in response to endoplasmic reticulum stress	409	5.911393e-2	1.000000e+0	1.000000e+0	2.761027e+0	1.448736e+0	4	2.813080e-3	7.766990e-3	1301	2.758634e-1	1.000000e+0	1.000000e+0	1.939562e+0	1.031161e+0	2	31	3.241491e-3	6.451613e-2	PABL_A,PABL_A,PABL_A,PABL_A	ENSG00000113811,TNFRSF10B
GO Biological Process	GO:0034499	late endosome to Golgi transport	410	5.913188e-2	1.000000e+0	1.000000e+0	1.640724e+1	6.094869e-2	1	1.183470e-4	1.941748e-3	215	6.542179e-2	1.000000e+0	1.000000e+0	1.503160e+1	6.652650e-2	1	2	1.620746e-3	5.000000e-1	PABL_A	GCC2
GO Biological Process	GO:0034453	microtubule anchoring	411	5.991711e-2	1.000000e+0	1.000000e+0	3.397872e+0	8.829056e-1	3	1.714380e-3	5.825243e-3	779	1.652073e-1	1.000000e+0	1.000000e+0	2.733019e+0	7.317915e-1	2	22	3.241491e-3	9.090909e-2	PABL_A,PABL_A,PABL_A	BICD1,GCC2
GO Biological Process	GO:0045830	positive regulation of isotype switching	412	6.078070e-2	1.000000e+0	1.000000e+0	3.377418e+0	8.882526e-1	3	1.724762e-3	5.825243e-3	809	1.771735e-1	1.000000e+0	1.000000e+0	2.614192e+0	7.650547e-1	2	23	3.241491e-3	8.695652e-2	PABL_A,PABL_A,PABL_A	RIF1,TNFSF4
GO Biological Process	GO:0050766	positive regulation of phagocytosis	413	6.176318e-2	1.000000e+0	1.000000e+0	2.380696e+0	2.100226e+0	5	4.078109e-3	9.708738e-3	283	6.600767e-2	1.000000e+0	1.000000e+0	2.614192e+0	1.530109e+0	4	46	6.482982e-3	8.695652e-2	PABL_A,PABL_A,PABL_A,PABL_A,PABL_A	IL1B,MERTK,MFGE8,TUB
GO Biological Process	GO:0001660	fever generation	414	6.185703e-2	1.000000e+0	1.000000e+0	1.566196e+1	6.384897e-2	1	1.239786e-4	1.941748e-3	700	1.556294e-1	1.000000e+0	1.000000e+0	6.012642e+0	1.663162e-1	1	5	1.620746e-3	2.000000e-1	PABL_A	IL1B
GO Biological Process	GO:0000730	DNA recombinase assembly	415	6.214835e-2	1.000000e+0	1.000000e+0	4.969507e+0	4.024544e-1	2	7.814649e-4	3.883495e-3	1343	2.870714e-1	1.000000e+0	1.000000e+0	3.006321e+0	3.326325e-1	1	10	1.620746e-3	1.000000e-1	PABL_A,PABL_A	DMC1
GO Biological Process	GO:0005978	glycogen biosynthetic process	416	6.251155e-2	1.000000e+0	1.000000e+0	3.337551e+0	8.988627e-1	3	1.745364e-3	5.825243e-3	2509	5.409233e-1	1.000000e+0	1.000000e+0	1.307096e+0	7.650547e-1	1	23	1.620746e-3	4.347826e-2	PABL_A,PABL_A,PABL_A	GYG2
GO Biological Process	GO:0035646	endosome to melanosome transport	417	6.292510e-2	1.000000e+0	1.000000e+0	4.934176e+0	4.053362e-1	2	7.870605e-4	3.883495e-3	1343	2.870714e-1	1.000000e+0	1.000000e+0	3.006321e+0	3.326325e-1	1	10	1.620746e-3	1.000000e-1	PABL_A,PABL_A	AP1M1
GO Biological Process	GO:0035608	protein deglutamylation	418	6.312686e-2	1.000000e+0	1.000000e+0	3.323727e+0	9.026013e-1	3	1.752624e-3	5.825243e-3	49	2.075875e-2	1.000000e+0	1.000000e+0	8.589488e+0	2.328427e-1	2	7	3.241491e-3	2.857143e-1	PABL_A,PABL_A,PABL_A	AGBL4,AGTPBP1
GO Biological Process	GO:0018208	peptidyl-proline modification	419	6.332839e-2	1.000000e+0	1.000000e+0	2.363020e+0	2.115937e+0	5	4.108615e-3	9.708738e-3	448	9.923502e-2	1.000000e+0	1.000000e+0	2.268921e+0	1.762952e+0	4	53	6.482982e-3	7.547170e-2	PABL_A,PABL_A,PABL_A,PABL_A,PABL_A	EGLN3,FKBP1C,PPIAL4B,RANBP2
GO Biological Process	GO:1904874	positive regulation of telomerase RNA localization to Cajal body	420	6.337521e-2	1.000000e+0	1.000000e+0	4.913999e+0	4.070005e-1	2	7.902922e-4	3.883495e-3	1851	3.980800e-1	1.000000e+0	1.000000e+0	2.004214e+0	4.989487e-1	1	15	1.620746e-3	6.666667e-2	PABL_A,PABL_A	NAF1
GO Biological Process	GO:0021762	substantia nigra development	421	6.348795e-2	1.000000e+0	1.000000e+0	2.693830e+0	1.484875e+0	4	2.883252e-3	7.766990e-3	1742	3.740781e-1	1.000000e+0	1.000000e+0	1.541703e+0	1.297267e+0	2	39	3.241491e-3	5.128205e-2	PABL_A,PABL_A,PABL_A,PABL_A	ATP5J,NDRG2
GO Biological Process	GO:0010666	positive regulation of cardiac muscle cell apoptotic process	422	6.367249e-2	1.000000e+0	1.000000e+0	4.900790e+0	4.080975e-1	2	7.924223e-4	3.883495e-3	1343	2.870714e-1	1.000000e+0	1.000000e+0	3.006321e+0	3.326325e-1	1	10	1.620746e-3	1.000000e-1	PABL_A,PABL_A	HMGCR
GO Biological Process	GO:0043687	post-translational protein modification	423	6.384867e-2	1.000000e+0	1.000000e+0	1.362565e+0	2.054947e+1	28	3.990189e-2	5.436893e-2	204	6.068713e-2	1.000000e+0	1.000000e+0	1.441387e+0	1.456930e+1	21	438	3.403566e-2	4.794521e-2	PABL_A,PABL_A,PABL_A,PABL_A,PABL_A,PABL_A,PABL_A,PABL_A,PABL_A,PABL_A,PABL_A,PABL_A,PABL_A,PABL_A,PABL_A,PABL_A,PABL_A,PABL_A,PABL_A,PABL_A,PABL_A,PABL_A,PABL_A,PABL_A,PABL_A,PABL_A,PABL_A,PABL_A	AGBL4,AGTPBP1,ALPL,APP,ARSD,ARSE,ARSH,ASB17,ATG16L1,BMP15,CNTN3,CNTN5,CUL1,FBXL12,KCTD7,KLHL13,LMO7,MFGE8,PENK,PSMD12,STS
GO Biological Process	GO:0031579	membrane raft organization	424	6.396973e-2	1.000000e+0	1.000000e+0	3.305075e+0	9.076951e-1	3	1.762515e-3	5.825243e-3	2432	5.251081e-1	1.000000e+0	1.000000e+0	1.366510e+0	7.317915e-1	1	22	1.620746e-3	4.545455e-2	PABL_A,PABL_A,PABL_A	EMP2
GO Biological Process	GO:0009179	purine ribonucleoside diphosphate metabolic process	425	6.397343e-2	1.000000e+0	1.000000e+0	2.355882e+0	2.122347e+0	5	4.121062e-3	9.708738e-3	625	1.327295e-1	1.000000e+0	1.000000e+0	2.038184e+0	1.962532e+0	4	59	6.482982e-3	6.779661e-2	PABL_A,PABL_A,PABL_A,PABL_A,PABL_A	DLG2,PFKP,PGAM4,PGK1
GO Biological Process	GO:0010574	regulation of vascular endothelial growth factor production	426	6.408664e-2	1.000000e+0	1.000000e+0	2.354638e+0	2.123468e+0	5	4.123240e-3	9.708738e-3	369	9.583607e-2	1.000000e+0	1.000000e+0	2.733019e+0	1.097687e+0	3	33	4.862237e-3	9.090909e-2	PABL_A,PABL_A,PABL_A,PABL_A,PABL_A	IL1B,NDRG2,SULF1
GO Biological Process	GO:0034470	ncRNA processing	427	6.466442e-2	1.000000e+0	1.000000e+0	1.507206e+0	1.127915e+1	17	2.190126e-2	3.300971e-2	3460	7.672747e-1	1.000000e+0	1.000000e+0	8.372033e-1	1.313898e+1	11	395	1.782820e-2	2.784810e-2	PABL_A,PABL_A,PABL_A,PABL_A,PABL_A,PABL_A,PABL_A,PABL_A,PABL_A,PABL_A,PABL_A,PABL_A,PABL_A,PABL_A,PABL_A,PABL_A,PABL_A	DDX17,MPHOSPH6,NAF1,POP4,RCL1,RPL38,RPS4Y1,TRNT1,UTP14C,WDR37,WDR43
GO Biological Process	GO:0045132	meiotic chromosome segregation	428	6.502773e-2	1.000000e+0	1.000000e+0	1.997054e+0	3.505163e+0	7	6.806141e-3	1.359223e-2	677	1.530115e-1	1.000000e+0	1.000000e+0	1.768424e+0	2.827376e+0	5	85	8.103728e-3	5.882353e-2	PABL_A,PABL_A,PABL_A,PABL_A,PABL_A,PABL_A,PABL_A	ACTR3,DMC1,PTTG1,SGOL1,TERF1
GO Biological Process	GO:0008210	estrogen metabolic process	429	6.541912e-2	1.000000e+0	1.000000e+0	3.273744e+0	9.163819e-1	3	1.779382e-3	5.825243e-3	189	5.401191e-2	1.000000e+0	1.000000e+0	3.468832e+0	8.648445e-1	3	26	4.862237e-3	1.153846e-1	PABL_A,PABL_A,PABL_A	HSD17B2,HSD17B7,SULT1E1
GO Biological Process	GO:0051256	mitotic spindle midzone assembly	430	6.551621e-2	1.000000e+0	1.000000e+0	4.820873e+0	4.148626e-1	2	8.055584e-4	3.883495e-3	1230	2.625288e-1	1.000000e+0	1.000000e+0	3.340357e+0	2.993692e-1	1	9	1.620746e-3	1.111111e-1	PABL_A,PABL_A	RACGAP1
GO Biological Process	GO:0000413	protein peptidyl-prolyl isomerization	431	6.585618e-2	1.000000e+0	1.000000e+0	2.659764e+0	1.503893e+0	4	2.920180e-3	7.766990e-3	632	1.392943e-1	1.000000e+0	1.000000e+0	2.312555e+0	1.297267e+0	3	39	4.862237e-3	7.692308e-2	PABL_A,PABL_A,PABL_A,PABL_A	FKBP1C,PPIAL4B,RANBP2
GO Biological Process	GO:0098927	vesicle-mediated transport between endosomal compartments	432	6.597669e-2	1.000000e+0	1.000000e+0	2.658071e+0	1.504851e+0	4	2.922040e-3	7.766990e-3	809	1.771735e-1	1.000000e+0	1.000000e+0	2.614192e+0	7.650547e-1	2	23	3.241491e-3	8.695652e-2	PABL_A,PABL_A,PABL_A,PABL_A	EMP2,PIK3C3
GO Biological Process	GO:0007052	mitotic spindle organization	433	6.600621e-2	1.000000e+0	1.000000e+0	2.130505e+0	2.816233e+0	6	5.468414e-3	1.165049e-2	1930	4.130926e-1	1.000000e+0	1.000000e+0	1.288423e+0	2.328427e+0	3	70	4.862237e-3	4.285714e-2	PABL_A,PABL_A,PABL_A,PABL_A,PABL_A,PABL_A	MZT1,RACGAP1,TUBGCP5
GO Biological Process	GO:0097056	selenocysteinyl-tRNA(Sec) biosynthetic process	434	6.717527e-2	1.000000e+0	1.000000e+0	1.438161e+1	6.953325e-2	1	1.350160e-4	1.941748e-3	521	1.265700e-1	1.000000e+0	1.000000e+0	7.515802e+0	1.330530e-1	1	4	1.620746e-3	2.500000e-1	PABL_A	SEPSECS
GO Biological Process	GO:0045814	negative regulation of gene expression, epigenetic	435	6.749628e-2	1.000000e+0	1.000000e+0	2.117850e+0	2.833061e+0	6	5.501090e-3	1.165049e-2	2421	5.211546e-1	1.000000e+0	1.000000e+0	1.064184e+0	3.758747e+0	4	113	6.482982e-3	3.539823e-2	PABL_A,PABL_A,PABL_A,PABL_A,PABL_A,PABL_A	CXorf27,EPC1,RIF1,TRIM27
GO Biological Process	GO:0090646	mitochondrial tRNA processing	436	6.750979e-2	1.000000e+0	1.000000e+0	4.738151e+0	4.221056e-1	2	8.196224e-4	3.883495e-3	1547	3.337372e-1	1.000000e+0	1.000000e+0	2.505267e+0	3.991590e-1	1	12	1.620746e-3	8.333333e-2	PABL_A,PABL_A	TRNT1
GO Biological Process	GO:0008625	extrinsic apoptotic signaling pathway via death domain receptors	437	6.791068e-2	1.000000e+0	1.000000e+0	2.631401e+0	1.520103e+0	4	2.951656e-3	7.766990e-3	1407	2.883060e-1	1.000000e+0	1.000000e+0	1.878951e+0	1.064424e+0	2	32	3.241491e-3	6.250000e-2	PABL_A,PABL_A,PABL_A,PABL_A	FASLG,TNFRSF10B
GO Biological Process	GO:0035409	histone H3-Y41 phosphorylation	438	6.792589e-2	1.000000e+0	1.000000e+0	1.421704e+1	7.033815e-2	1	1.365789e-4	1.941748e-3	75	3.326325e-2	1.000000e+0	1.000000e+0	3.006321e+1	3.326325e-2	1	1	1.620746e-3	1.000000e+0	PABL_A	JAK2
GO Biological Process	GO:2000345	regulation of hepatocyte proliferation	439	6.835637e-2	1.000000e+0	1.000000e+0	3.212963e+0	9.337177e-1	3	1.813044e-3	5.825243e-3	1763	3.773531e-1	1.000000e+0	1.000000e+0	2.147372e+0	4.656855e-1	1	14	1.620746e-3	7.142857e-2	PABL_A,PABL_A,PABL_A	HPN
GO Biological Process	GO:0090336	positive regulation of brown fat cell differentiation	440	6.838692e-2	1.000000e+0	1.000000e+0	4.702900e+0	4.252695e-1	2	8.257660e-4	3.883495e-3	948	2.108843e-1	1.000000e+0	1.000000e+0	4.294744e+0	2.328427e-1	1	7	1.620746e-3	1.428571e-1	PABL_A,PABL_A	VSTM2A
GO Biological Process	GO:0007506	gonadal mesoderm development	441	6.853921e-2	1.000000e+0	1.000000e+0	3.209293e+0	9.347853e-1	3	1.815117e-3	5.825243e-3	948	2.108843e-1	1.000000e+0	1.000000e+0	4.294744e+0	2.328427e-1	1	7	1.620746e-3	1.428571e-1	PABL_A,PABL_A,PABL_A	TSPY2
GO Biological Process	GO:0000022	mitotic spindle elongation	442	6.878299e-2	1.000000e+0	1.000000e+0	4.687203e+0	4.266937e-1	2	8.285315e-4	3.883495e-3	1343	2.870714e-1	1.000000e+0	1.000000e+0	3.006321e+0	3.326325e-1	1	10	1.620746e-3	1.000000e-1	PABL_A,PABL_A	RACGAP1
GO Biological Process	GO:1902109	negative regulation of mitochondrial membrane permeability involved in apoptotic process	443	6.880403e-2	1.000000e+0	1.000000e+0	4.686372e+0	4.267693e-1	2	8.286783e-4	3.883495e-3	521	1.265700e-1	1.000000e+0	1.000000e+0	7.515802e+0	1.330530e-1	1	4	1.620746e-3	2.500000e-1	PABL_A,PABL_A	ACAA2
GO Biological Process	GO:0009185	ribonucleoside diphosphate metabolic process	444	6.886803e-2	1.000000e+0	1.000000e+0	2.304308e+0	2.169849e+0	5	4.213299e-3	9.708738e-3	653	1.448051e-1	1.000000e+0	1.000000e+0	1.971358e+0	2.029058e+0	4	61	6.482982e-3	6.557377e-2	PABL_A,PABL_A,PABL_A,PABL_A,PABL_A	DLG2,PFKP,PGAM4,PGK1
GO Biological Process	GO:0051606	detection of stimulus	445	6.896546e-2	1.000000e+0	1.000000e+0	1.400964e+0	1.641727e+1	23	3.187820e-2	4.466019e-2	3412	7.564838e-1	1.000000e+0	1.000000e+0	8.728028e-1	2.062321e+1	18	620	2.917342e-2	2.903226e-2	PABL_A,PABL_A,PABL_A,PABL_A,PABL_A,PABL_A,PABL_A,PABL_A,PABL_A,PABL_A,PABL_A,PABL_A,PABL_A,PABL_A,PABL_A,PABL_A,PABL_A,PABL_A,PABL_A,PABL_A,PABL_A,PABL_A,PABL_A	CALM2,HPN,HTR2A,LY96,OR10A2,OR10A5,OR10P1,OR10V1,OR13A1,OR13C3,OR13C8,OR1M1,OR4E2,OR4N4,OR5AU1,OR7A17,OR7C2,PPEF1
GO Biological Process	GO:0009141	nucleoside triphosphate metabolic process	446	6.898257e-2	1.000000e+0	1.000000e+0	1.597853e+0	8.135917e+0	13	1.579790e-2	2.524272e-2	2244	4.853471e-1	1.000000e+0	1.000000e+0	1.052797e+0	8.548655e+0	9	257	1.458671e-2	3.501946e-2	PABL_A,PABL_A,PABL_A,PABL_A,PABL_A,PABL_A,PABL_A,PABL_A,PABL_A,PABL_A,PABL_A,PABL_A,PABL_A	ATP5J,COA6,LRRK2,NDUFA4,NDUFB5,PFKP,PGAM4,PGK1,RAB23
GO Biological Process	GO:0006631	fatty acid metabolic process	447	6.898384e-2	1.000000e+0	1.000000e+0	1.474191e+0	1.221009e+1	18	2.370890e-2	3.495146e-2	1522	3.173043e-1	1.000000e+0	1.000000e+0	1.182815e+0	1.014529e+1	12	305	1.944895e-2	3.934426e-2	PABL_A,PABL_A,PABL_A,PABL_A,PABL_A,PABL_A,PABL_A,PABL_A,PABL_A,PABL_A,PABL_A,PABL_A,PABL_A,PABL_A,PABL_A,PABL_A,PABL_A,PABL_A	ACAA2,CYP4A11,DECR1,ECI1,GGT1,GPAM,IRG1,LTA4H,OXSM,PLA2G4A,PRKAB2,SLC25A17
GO Biological Process	GO:0046034	ATP metabolic process	448	6.999635e-2	1.000000e+0	1.000000e+0	1.722814e+0	5.804459e+0	10	1.127079e-2	1.941748e-2	2384	5.101338e-1	1.000000e+0	1.000000e+0	1.041794e+0	6.719176e+0	7	202	1.134522e-2	3.465347e-2	PABL_A,PABL_A,PABL_A,PABL_A,PABL_A,PABL_A,PABL_A,PABL_A,PABL_A,PABL_A	ATP5J,COA6,NDUFA4,NDUFB5,PFKP,PGAM4,PGK1
GO Biological Process	GO:0010983	positive regulation of high-density lipoprotein particle clearance	449	7.048826e-2	1.000000e+0	1.000000e+0	1.368164e+1	7.309066e-2	1	1.419236e-4	1.941748e-3	215	6.542179e-2	1.000000e+0	1.000000e+0	1.503160e+1	6.652650e-2	1	2	1.620746e-3	5.000000e-1	PABL_A	LIPG
GO Biological Process	GO:0071393	cellular response to progesterone stimulus	450	7.050449e-2	1.000000e+0	1.000000e+0	1.367837e+1	7.310812e-2	1	1.419575e-4	1.941748e-3	371	9.651225e-2	1.000000e+0	1.000000e+0	1.002107e+1	9.978975e-2	1	3	1.620746e-3	3.333333e-1	PABL_A	IRG1
GO Biological Process	GO:0048669	collateral sprouting in absence of injury	451	7.084658e-2	1.000000e+0	1.000000e+0	4.607543e+0	4.340708e-1	2	8.428559e-4	3.883495e-3	2	1.104710e-3	1.000000e+0	1.000000e+0	3.006321e+1	6.652650e-2	2	2	3.241491e-3	1.000000e+0	PABL_A,PABL_A	APP,COBL
GO Biological Process	GO:0002758	innate immune response-activating signal transduction	452	7.087950e-2	1.000000e+0	1.000000e+0	1.559746e+0	8.975820e+0	14	1.742878e-2	2.718447e-2	1597	3.341780e-1	1.000000e+0	1.000000e+0	1.202528e+0	7.484231e+0	9	225	1.458671e-2	4.000000e-2	PABL_A,PABL_A,PABL_A,PABL_A,PABL_A,PABL_A,PABL_A,PABL_A,PABL_A,PABL_A,PABL_A,PABL_A,PABL_A,PABL_A	CHUK,CUL1,LY96,MUC16,MUC19,PIK3C3,PLCG2,PSMD12,TRIM5
GO Biological Process	GO:0070352	positive regulation of white fat cell proliferation	453	7.110714e-2	1.000000e+0	1.000000e+0	4.597731e+0	4.349972e-1	2	8.446547e-4	3.883495e-3	215	6.542179e-2	1.000000e+0	1.000000e+0	1.503160e+1	6.652650e-2	1	2	1.620746e-3	5.000000e-1	PABL_A,PABL_A	VSTM2A
GO Biological Process	GO:0010923	negative regulation of phosphatase activity	454	7.113348e-2	1.000000e+0	1.000000e+0	1.954035e+0	3.582330e+0	7	6.955982e-3	1.359223e-2	1930	4.130926e-1	1.000000e+0	1.000000e+0	1.288423e+0	2.328427e+0	3	70	4.862237e-3	4.285714e-2	PABL_A,PABL_A,PABL_A,PABL_A,PABL_A,PABL_A,PABL_A	DLG2,KIAA0430,PCDH11X
GO Biological Process	GO:1905152	positive regulation of voltage-gated sodium channel activity	455	7.153929e-2	1.000000e+0	1.000000e+0	1.347312e+1	7.422186e-2	1	1.441201e-4	1.941748e-3	75	3.326325e-2	1.000000e+0	1.000000e+0	3.006321e+1	3.326325e-2	1	1	1.620746e-3	1.000000e+0	PABL_A	KIF5B
GO Biological Process	GO:0048318	axial mesoderm development	456	7.175949e-2	1.000000e+0	1.000000e+0	4.573398e+0	4.373116e-1	2	8.491487e-4	3.883495e-3	1084	2.371428e-1	1.000000e+0	1.000000e+0	3.757901e+0	2.661060e-1	1	8	1.620746e-3	1.250000e-1	PABL_A,PABL_A	RPL38
GO Biological Process	GO:1902850	microtubule cytoskeleton organization involved in mitosis	457	7.189580e-2	1.000000e+0	1.000000e+0	2.082234e+0	2.881520e+0	6	5.595185e-3	1.165049e-2	2003	4.308987e-1	1.000000e+0	1.000000e+0	1.252634e+0	2.394954e+0	3	72	4.862237e-3	4.166667e-2	PABL_A,PABL_A,PABL_A,PABL_A,PABL_A,PABL_A	MZT1,RACGAP1,TUBGCP5
GO Biological Process	GO:0035712	T-helper 2 cell activation	458	7.219472e-2	1.000000e+0	1.000000e+0	1.334616e+1	7.492795e-2	1	1.454912e-4	1.941748e-3	75	3.326325e-2	1.000000e+0	1.000000e+0	3.006321e+1	3.326325e-2	1	1	1.620746e-3	1.000000e+0	PABL_A	TNFSF4
GO Biological Process	GO:1900281	positive regulation of CD4-positive, alpha-beta T cell costimulation	458	7.219472e-2	1.000000e+0	1.000000e+0	1.334616e+1	7.492795e-2	1	1.454912e-4	1.941748e-3	75	3.326325e-2	1.000000e+0	1.000000e+0	3.006321e+1	3.326325e-2	1	1	1.620746e-3	1.000000e+0	PABL_A	TNFSF4
GO Biological Process	GO:0035783	CD4-positive, alpha-beta T cell costimulation	458	7.219472e-2	1.000000e+0	1.000000e+0	1.334616e+1	7.492795e-2	1	1.454912e-4	1.941748e-3	75	3.326325e-2	1.000000e+0	1.000000e+0	3.006321e+1	3.326325e-2	1	1	1.620746e-3	1.000000e+0	PABL_A	TNFSF4
GO Biological Process	GO:0035714	cellular response to nitrogen dioxide	458	7.219472e-2	1.000000e+0	1.000000e+0	1.334616e+1	7.492795e-2	1	1.454912e-4	1.941748e-3	75	3.326325e-2	1.000000e+0	1.000000e+0	3.006321e+1	3.326325e-2	1	1	1.620746e-3	1.000000e+0	PABL_A	TNFSF4
GO Biological Process	GO:2000572	positive regulation of interleukin-4-dependent isotype switching to IgE isotypes	458	7.219472e-2	1.000000e+0	1.000000e+0	1.334616e+1	7.492795e-2	1	1.454912e-4	1.941748e-3	75	3.326325e-2	1.000000e+0	1.000000e+0	3.006321e+1	3.326325e-2	1	1	1.620746e-3	1.000000e+0	PABL_A	TNFSF4
GO Biological Process	GO:0035709	memory T cell activation	458	7.219472e-2	1.000000e+0	1.000000e+0	1.334616e+1	7.492795e-2	1	1.454912e-4	1.941748e-3	75	3.326325e-2	1.000000e+0	1.000000e+0	3.006321e+1	3.326325e-2	1	1	1.620746e-3	1.000000e+0	PABL_A	TNFSF4
GO Biological Process	GO:0071954	chemokine (C-C motif) ligand 11 production	458	7.219472e-2	1.000000e+0	1.000000e+0	1.334616e+1	7.492795e-2	1	1.454912e-4	1.941748e-3	75	3.326325e-2	1.000000e+0	1.000000e+0	3.006321e+1	3.326325e-2	1	1	1.620746e-3	1.000000e+0	PABL_A	TNFSF4
GO Biological Process	GO:0002474	antigen processing and presentation of peptide antigen via MHC class I	465	7.231148e-2	1.000000e+0	1.000000e+0	2.270508e+0	2.202150e+0	5	4.276019e-3	9.708738e-3	2629	5.643930e-1	1.000000e+0	1.000000e+0	1.024882e+0	2.927166e+0	3	88	4.862237e-3	3.409091e-2	PABL_A,PABL_A,PABL_A,PABL_A,PABL_A	CHUK,LNPEP,PSMD12
GO Biological Process	GO:0042133	neurotransmitter metabolic process	466	7.241967e-2	1.000000e+0	1.000000e+0	2.572662e+0	1.554810e+0	4	3.019048e-3	7.766990e-3	1193	2.509552e-1	1.000000e+0	1.000000e+0	2.073325e+0	9.646342e-1	2	29	3.241491e-3	6.896552e-2	PABL_A,PABL_A,PABL_A,PABL_A	GAD2,HNMT
GO Biological Process	GO:0010982	regulation of high-density lipoprotein particle clearance	467	7.250381e-2	1.000000e+0	1.000000e+0	1.328708e+1	7.526110e-2	1	1.461381e-4	1.941748e-3	371	9.651225e-2	1.000000e+0	1.000000e+0	1.002107e+1	9.978975e-2	1	3	1.620746e-3	3.333333e-1	PABL_A	LIPG
GO Biological Process	GO:0032516	positive regulation of phosphoprotein phosphatase activity	468	7.283967e-2	1.000000e+0	1.000000e+0	2.567419e+0	1.557985e+0	4	3.025214e-3	7.766990e-3	46	2.059274e-2	1.000000e+0	1.000000e+0	5.010535e+0	5.987385e-1	3	18	4.862237e-3	1.666667e-1	PABL_A,PABL_A,PABL_A,PABL_A	CALM2,JAK2,MAGI2
GO Biological Process	GO:0072659	protein localization to plasma membrane	469	7.299692e-2	1.000000e+0	1.000000e+0	1.552386e+0	9.018374e+0	14	1.751141e-2	2.718447e-2	151	4.005645e-2	1.000000e+0	1.000000e+0	1.890768e+0	5.288857e+0	10	159	1.620746e-2	6.289308e-2	PABL_A,PABL_A,PABL_A,PABL_A,PABL_A,PABL_A,PABL_A,PABL_A,PABL_A,PABL_A,PABL_A,PABL_A,PABL_A,PABL_A	BLZF1,EHD3,EMP2,GPR158,KCNB2,KCNIP4,PKP2,PLEKHF1,PRKG2,STX3
GO Biological Process	GO:0000460	maturation of 5.8S rRNA	470	7.314667e-2	1.000000e+0	1.000000e+0	3.120851e+0	9.612763e-1	3	1.866556e-3	5.825243e-3	369	9.583607e-2	1.000000e+0	1.000000e+0	2.733019e+0	1.097687e+0	3	33	4.862237e-3	9.090909e-2	PABL_A,PABL_A,PABL_A	MPHOSPH6,RCL1,WDR37
GO Biological Process	GO:0051231	spindle elongation	471	7.323443e-2	1.000000e+0	1.000000e+0	4.519577e+0	4.425193e-1	2	8.592607e-4	3.883495e-3	1450	3.107985e-1	1.000000e+0	1.000000e+0	2.733019e+0	3.658957e-1	1	11	1.620746e-3	9.090909e-2	PABL_A,PABL_A	RACGAP1
GO Biological Process	GO:0070383	DNA cytosine deamination	472	7.323698e-2	1.000000e+0	1.000000e+0	1.314894e+1	7.605177e-2	1	1.476733e-4	1.941748e-3	832	1.837235e-1	1.000000e+0	1.000000e+0	5.010535e+0	1.995795e-1	1	6	1.620746e-3	1.666667e-1	PABL_A	APOBEC1
GO Biological Process	GO:0006165	nucleoside diphosphate phosphorylation	473	7.333099e-2	1.000000e+0	1.000000e+0	2.561331e+0	1.561688e+0	4	3.032404e-3	7.766990e-3	1319	2.763929e-1	1.000000e+0	1.000000e+0	1.639811e+0	1.829479e+0	3	55	4.862237e-3	5.454545e-2	PABL_A,PABL_A,PABL_A,PABL_A	PFKP,PGAM4,PGK1
GO Biological Process	GO:0033158	regulation of protein import into nucleus, translocation	474	7.378632e-2	1.000000e+0	1.000000e+0	3.109151e+0	9.648936e-1	3	1.873580e-3	5.825243e-3	636	1.417545e-1	1.000000e+0	1.000000e+0	3.006321e+0	6.652650e-1	2	20	3.241491e-3	1.000000e-1	PABL_A,PABL_A,PABL_A	JAK2,LRRK2
GO Biological Process	GO:2000117	negative regulation of cysteine-type endopeptidase activity	475	7.383965e-2	1.000000e+0	1.000000e+0	1.839419e+0	4.349199e+0	8	8.445046e-3	1.553398e-2	2303	4.928454e-1	1.000000e+0	1.000000e+0	1.103237e+0	3.625694e+0	4	109	6.482982e-3	3.669725e-2	PABL_A,PABL_A,PABL_A,PABL_A,PABL_A,PABL_A,PABL_A,PABL_A	CST7,IGBP1,MICAL1,TNFRSF10B
GO Biological Process	GO:0034379	very-low-density lipoprotein particle assembly	476	7.386552e-2	1.000000e+0	1.000000e+0	4.497039e+0	4.447371e-1	2	8.635671e-4	3.883495e-3	1450	3.107985e-1	1.000000e+0	1.000000e+0	2.733019e+0	3.658957e-1	1	11	1.620746e-3	9.090909e-2	PABL_A,PABL_A	SOAT2
GO Biological Process	GO:0006919	activation of cysteine-type endopeptidase activity involved in apoptotic process	477	7.418092e-2	1.000000e+0	1.000000e+0	1.934041e+0	3.619366e+0	7	7.027894e-3	1.359223e-2	611	1.275792e-1	1.000000e+0	1.000000e+0	1.878951e+0	2.661060e+0	5	80	8.103728e-3	6.250000e-2	PABL_A,PABL_A,PABL_A,PABL_A,PABL_A,PABL_A,PABL_A	EGLN3,FASLG,JAK2,TNFRSF10B,XDH
GO Biological Process	GO:0006414	translational elongation	478	7.452986e-2	1.000000e+0	1.000000e+0	2.062056e+0	2.909717e+0	6	5.649937e-3	1.165049e-2	3340	7.356041e-1	1.000000e+0	1.000000e+0	7.911371e-1	3.792010e+0	3	114	4.862237e-3	2.631579e-2	PABL_A,PABL_A,PABL_A,PABL_A,PABL_A,PABL_A	MRPL47,MRPS30,SEPSECS
GO Biological Process	GO:0022618	ribonucleoprotein complex assembly	479	7.454833e-2	1.000000e+0	1.000000e+0	1.611978e+0	7.444272e+0	12	1.445490e-2	2.330097e-2	1057	2.231118e-1	1.000000e+0	1.000000e+0	1.352844e+0	6.652650e+0	9	200	1.458671e-2	4.500000e-2	PABL_A,PABL_A,PABL_A,PABL_A,PABL_A,PABL_A,PABL_A,PABL_A,PABL_A,PABL_A,PABL_A,PABL_A	BICD1,CCRN4L,CELF2,EIF5,GCFC2,NAF1,RPL38,SNRPF,VCX
GO Biological Process	GO:0090281	negative regulation of calcium ion import	480	7.467094e-2	1.000000e+0	1.000000e+0	3.093188e+0	9.698732e-1	3	1.883249e-3	5.825243e-3	172	4.894816e-2	1.000000e+0	1.000000e+0	3.607585e+0	8.315812e-1	3	25	4.862237e-3	1.200000e-1	PABL_A,PABL_A,PABL_A	CALM2,MLN,TRIM27
GO Biological Process	GO:0005977	glycogen metabolic process	481	7.504990e-2	1.000000e+0	1.000000e+0	2.244933e+0	2.227238e+0	5	4.324733e-3	9.708738e-3	2375	5.095972e-1	1.000000e+0	1.000000e+0	1.178949e+0	1.696426e+0	2	51	3.241491e-3	3.921569e-2	PABL_A,PABL_A,PABL_A,PABL_A,PABL_A	GYG2,PHKA2
GO Biological Process	GO:0035666	TRIF-dependent toll-like receptor signaling pathway	482	7.544531e-2	1.000000e+0	1.000000e+0	3.079416e+0	9.742107e-1	3	1.891671e-3	5.825243e-3	1193	2.509552e-1	1.000000e+0	1.000000e+0	2.073325e+0	9.646342e-1	2	29	3.241491e-3	6.896552e-2	PABL_A,PABL_A,PABL_A	CHUK,LY96
GO Biological Process	GO:0015748	organophosphate ester transport	483	7.642155e-2	1.000000e+0	1.000000e+0	1.825131e+0	4.383246e+0	8	8.511158e-3	1.553398e-2	791	1.692052e-1	1.000000e+0	1.000000e+0	1.708137e+0	2.927166e+0	5	88	8.103728e-3	5.681818e-2	PABL_A,PABL_A,PABL_A,PABL_A,PABL_A,PABL_A,PABL_A,PABL_A	ATP10A,ATP10B,MFSD2A,SLC25A17,SLMO2
GO Biological Process	GO:0090394	negative regulation of excitatory postsynaptic potential	484	7.665076e-2	1.000000e+0	1.000000e+0	3.058343e+0	9.809234e-1	3	1.904706e-3	5.825243e-3	155	4.164547e-2	1.000000e+0	1.000000e+0	6.012642e+0	3.326325e-1	2	10	3.241491e-3	2.000000e-1	PABL_A,PABL_A,PABL_A	LRRK2,NLGN4X
GO Biological Process	GO:0070164	negative regulation of adiponectin secretion	485	7.665233e-2	1.000000e+0	1.000000e+0	1.254024e+1	7.974326e-2	1	1.548413e-4	1.941748e-3	521	1.265700e-1	1.000000e+0	1.000000e+0	7.515802e+0	1.330530e-1	1	4	1.620746e-3	2.500000e-1	PABL_A	IL1B
GO Biological Process	GO:0030730	sequestering of triglyceride	486	7.735515e-2	1.000000e+0	1.000000e+0	1.242165e+1	8.050460e-2	1	1.563196e-4	1.941748e-3	521	1.265700e-1	1.000000e+0	1.000000e+0	7.515802e+0	1.330530e-1	1	4	1.620746e-3	2.500000e-1	PABL_A	IL1B
GO Biological Process	GO:0010921	regulation of phosphatase activity	487	7.736736e-2	1.000000e+0	1.000000e+0	1.641375e+0	6.701699e+0	11	1.301301e-2	2.135922e-2	667	1.509598e-1	1.000000e+0	1.000000e+0	1.670178e+0	3.592431e+0	6	108	9.724473e-3	5.555556e-2	PABL_A,PABL_A,PABL_A,PABL_A,PABL_A,PABL_A,PABL_A,PABL_A,PABL_A,PABL_A,PABL_A	CALM2,DLG2,JAK2,KIAA0430,MAGI2,PCDH11X
GO Biological Process	GO:0032303	regulation of icosanoid secretion	488	7.757514e-2	1.000000e+0	1.000000e+0	3.042475e+0	9.860393e-1	3	1.914639e-3	5.825243e-3	492	1.191127e-1	1.000000e+0	1.000000e+0	3.340357e+0	5.987385e-1	2	18	3.241491e-3	1.111111e-1	PABL_A,PABL_A,PABL_A	CYP4A11,IL1B
GO Biological Process	GO:0006073	cellular glucan metabolic process	489	7.761308e-2	1.000000e+0	1.000000e+0	2.221954e+0	2.250271e+0	5	4.369459e-3	9.708738e-3	2407	5.200105e-1	1.000000e+0	1.000000e+0	1.156277e+0	1.729689e+0	2	52	3.241491e-3	3.846154e-2	PABL_A,PABL_A,PABL_A,PABL_A,PABL_A	GYG2,PHKA2
GO Biological Process	GO:0006749	glutathione metabolic process	490	7.761548e-2	1.000000e+0	1.000000e+0	2.510264e+0	1.593458e+0	4	3.094092e-3	7.766990e-3	1340	2.855031e-1	1.000000e+0	1.000000e+0	1.610529e+0	1.862742e+0	3	56	4.862237e-3	5.357143e-2	PABL_A,PABL_A,PABL_A,PABL_A	GGT1,GSTM1,GSTM5
GO Biological Process	GO:0016074	snoRNA metabolic process	491	7.765074e-2	1.000000e+0	1.000000e+0	4.367640e+0	4.579132e-1	2	8.891519e-4	3.883495e-3	1763	3.773531e-1	1.000000e+0	1.000000e+0	2.147372e+0	4.656855e-1	1	14	1.620746e-3	7.142857e-2	PABL_A,PABL_A	NAF1
GO Biological Process	GO:1901727	positive regulation of histone deacetylase activity	492	7.784564e-2	1.000000e+0	1.000000e+0	4.361232e+0	4.585860e-1	2	8.904583e-4	3.883495e-3	832	1.837235e-1	1.000000e+0	1.000000e+0	5.010535e+0	1.995795e-1	1	6	1.620746e-3	1.666667e-1	PABL_A,PABL_A	LRRK2
GO Biological Process	GO:0045807	positive regulation of endocytosis	493	7.790342e-2	1.000000e+0	1.000000e+0	1.639245e+0	6.710407e+0	11	1.302992e-2	2.135922e-2	447	9.881057e-2	1.000000e+0	1.000000e+0	1.783411e+0	3.925063e+0	7	118	1.134522e-2	5.932203e-2	PABL_A,PABL_A,PABL_A,PABL_A,PABL_A,PABL_A,PABL_A,PABL_A,PABL_A,PABL_A,PABL_A	BICD1,IL1B,MAGI2,MERTK,MFGE8,PLCG2,TUB
GO Biological Process	GO:0045840	positive regulation of mitotic nuclear division	494	7.812905e-2	1.000000e+0	1.000000e+0	2.217435e+0	2.254858e+0	5	4.378365e-3	9.708738e-3	1078	2.314164e-1	1.000000e+0	1.000000e+0	1.803793e+0	1.663162e+0	3	50	4.862237e-3	6.000000e-2	PABL_A,PABL_A,PABL_A,PABL_A,PABL_A	IL1B,RANBP2,RGPD4
GO Biological Process	GO:0021819	layer formation in cerebral cortex	495	7.818844e-2	1.000000e+0	1.000000e+0	3.032083e+0	9.894187e-1	3	1.921201e-3	5.825243e-3	1647	3.559136e-1	1.000000e+0	1.000000e+0	2.312555e+0	4.324222e-1	1	13	1.620746e-3	7.692308e-2	PABL_A,PABL_A,PABL_A	C16orf45
GO Biological Process	GO:0006694	steroid biosynthetic process	496	7.828387e-2	1.000000e+0	1.000000e+0	1.815139e+0	4.407376e+0	8	8.558012e-3	1.553398e-2	800	1.747224e-1	1.000000e+0	1.000000e+0	1.596277e+0	3.758747e+0	6	113	9.724473e-3	5.309735e-2	PABL_A,PABL_A,PABL_A,PABL_A,PABL_A,PABL_A,PABL_A,PABL_A	ACAA2,CYP8B1,HMGCR,HMGCS2,HSD17B7,OSBPL3
GO Biological Process	GO:0031349	positive regulation of defense response	497	7.839037e-2	1.000000e+0	1.000000e+0	1.379464e+0	1.667314e+1	23	3.237503e-2	4.466019e-2	481	1.112047e-1	1.000000e+0	1.000000e+0	1.369969e+0	1.313898e+1	18	395	2.917342e-2	4.556962e-2	PABL_A,PABL_A,PABL_A,PABL_A,PABL_A,PABL_A,PABL_A,PABL_A,PABL_A,PABL_A,PABL_A,PABL_A,PABL_A,PABL_A,PABL_A,PABL_A,PABL_A,PABL_A,PABL_A,PABL_A,PABL_A,PABL_A,PABL_A	CHUK,CUL1,FABP4,IL15,IL1B,IL21,JAK2,LY96,MUC16,MUC19,PENK,PIK3C3,PLCG2,POLR3F,PSMD12,TNFSF18,TNFSF4,TRIM5
GO Biological Process	GO:0007193	adenylate cyclase-inhibiting G-protein coupled receptor signaling pathway	498	7.848345e-2	1.000000e+0	1.000000e+0	1.636957e+0	6.719787e+0	11	1.304813e-2	2.135922e-2	23	1.065323e-2	1.000000e+0	1.000000e+0	2.882773e+0	2.428217e+0	7	73	1.134522e-2	9.589041e-2	PABL_A,PABL_A,PABL_A,PABL_A,PABL_A,PABL_A,PABL_A,PABL_A,PABL_A,PABL_A,PABL_A	ADRA2A,GNAZ,GRM4,GRM7,HTR1E,HTR1F,MCHR1
GO Biological Process	GO:0033559	unsaturated fatty acid metabolic process	499	7.863252e-2	1.000000e+0	1.000000e+0	1.906378e+0	3.671884e+0	7	7.129872e-3	1.359223e-2	2393	5.141461e-1	1.000000e+0	1.000000e+0	1.073686e+0	3.725484e+0	4	112	6.482982e-3	3.571429e-2	PABL_A,PABL_A,PABL_A,PABL_A,PABL_A,PABL_A,PABL_A	CYP4A11,GGT1,LTA4H,PLA2G4A
GO Biological Process	GO:0051255	spindle midzone assembly	500	7.936870e-2	1.000000e+0	1.000000e+0	4.311968e+0	4.638254e-1	2	9.006318e-4	3.883495e-3	1450	3.107985e-1	1.000000e+0	1.000000e+0	2.733019e+0	3.658957e-1	1	11	1.620746e-3	9.090909e-2	PABL_A,PABL_A	RACGAP1
GO Cellular Component	GO:0060987	lipid tube	1	7.022496e-8	1.169246e-4	1.169246e-4	5.070886e+1	9.860210e-2	5	1.914604e-4	9.708738e-3	26	3.326325e-2	1.000000e+0	1.000000e+0	3.006321e+1	3.326325e-2	1	1	1.620746e-3	1.000000e+0	PABL_A,PABL_A,PABL_A,PABL_A,PABL_A	BIN1
GO Cellular Component	GO:0043541	UDP-N-acetylglucosamine transferase complex	2	1.533523e-6	2.553316e-3	1.276658e-3	2.698036e+1	1.853200e-1	5	3.598446e-4	9.708738e-3	4	3.240868e-3	1.000000e+0	1.000000e+0	2.004214e+1	9.978975e-2	2	3	3.241491e-3	6.666667e-1	PABL_A,PABL_A,PABL_A,PABL_A,PABL_A	ALG13,UGT3A1
GO Cellular Component	GO:1990796	photoreceptor cell terminal bouton	3	1.324454e-4	2.205216e-1	7.350720e-2	1.220995e+2	1.638008e-2	2	3.180597e-5	3.883495e-3	26	3.326325e-2	1.000000e+0	1.000000e+0	3.006321e+1	3.326325e-2	1	1	1.620746e-3	1.000000e+0	PABL_A,PABL_A	STX3
GO Cellular Component	GO:0090571	RNA polymerase II transcription repressor complex	4	3.473191e-4	5.782863e-1	1.445716e-1	1.238410e+1	3.229948e-1	4	6.271744e-4	7.766990e-3	101	1.265700e-1	1.000000e+0	1.000000e+0	7.515802e+0	1.330530e-1	1	4	1.620746e-3	2.500000e-1	PABL_A,PABL_A,PABL_A,PABL_A	ETV3
GO Cellular Component	GO:0000923	equatorial microtubule organizing center	5	3.686519e-4	6.138054e-1	1.227611e-1	1.218851e+1	3.281780e-1	4	6.372389e-4	7.766990e-3	12	1.515902e-2	1.000000e+0	1.000000e+0	1.002107e+1	1.995795e-1	2	6	3.241491e-3	3.333333e-1	PABL_A,PABL_A,PABL_A,PABL_A	MZT1,TUBGCP5
GO Cellular Component	GO:0005732	small nucleolar ribonucleoprotein complex	6	4.892947e-4	8.146757e-1	1.357793e-1	7.917485e+0	6.315136e-1	5	1.226240e-3	9.708738e-3	38	3.524755e-2	1.000000e+0	1.000000e+0	4.099529e+0	7.317915e-1	3	22	4.862237e-3	1.363636e-1	PABL_A,PABL_A,PABL_A,PABL_A,PABL_A	NAF1,POP4,SNRPF
GO Cellular Component	GO:0031416	NatB complex	7	1.079295e-3	1.000000e+0	2.567180e-1	4.233737e+1	4.723959e-2	2	9.172736e-5	3.883495e-3	52	6.542179e-2	1.000000e+0	1.000000e+0	1.503160e+1	6.652650e-2	1	2	1.620746e-3	5.000000e-1	PABL_A,PABL_A	NAA25
GO Cellular Component	GO:0032473	cytoplasmic side of mitochondrial outer membrane	8	1.204640e-3	1.000000e+0	2.507157e-1	4.003832e+1	4.995214e-2	2	9.699445e-5	3.883495e-3	26	3.326325e-2	1.000000e+0	1.000000e+0	3.006321e+1	3.326325e-2	1	1	1.620746e-3	1.000000e+0	PABL_A,PABL_A	LRRK2
GO Cellular Component	GO:0099400	caveola neck	8	1.204640e-3	1.000000e+0	2.507157e-1	4.003832e+1	4.995214e-2	2	9.699445e-5	3.883495e-3	26	3.326325e-2	1.000000e+0	1.000000e+0	3.006321e+1	3.326325e-2	1	1	1.620746e-3	1.000000e+0	PABL_A,PABL_A	LRRK2
GO Cellular Component	GO:0008274	gamma-tubulin ring complex	10	1.402852e-3	1.000000e+0	2.335749e-1	8.485339e+0	4.714013e-1	4	9.153423e-4	7.766990e-3	17	2.075875e-2	1.000000e+0	1.000000e+0	8.589488e+0	2.328427e-1	2	7	3.241491e-3	2.857143e-1	PABL_A,PABL_A,PABL_A,PABL_A	MZT1,TUBGCP5
GO Cellular Component	GO:0043194	axon initial segment	11	1.515041e-3	1.000000e+0	2.293221e-1	6.129683e+0	8.157029e-1	5	1.583889e-3	9.708738e-3	247	3.337372e-1	1.000000e+0	1.000000e+0	2.505267e+0	3.991590e-1	1	12	1.620746e-3	8.333333e-2	PABL_A,PABL_A,PABL_A,PABL_A,PABL_A	BIN1
GO Cellular Component	GO:0044753	amphisome	12	1.666727e-3	1.000000e+0	2.312584e-1	3.393776e+1	5.893142e-2	2	1.144299e-4	3.883495e-3	52	6.542179e-2	1.000000e+0	1.000000e+0	1.503160e+1	6.652650e-2	1	2	1.620746e-3	5.000000e-1	PABL_A,PABL_A	LRRK2
GO Cellular Component	GO:0030018	Z disc	13	2.038691e-3	1.000000e+0	2.611093e-1	2.179363e+0	8.259292e+0	18	1.603746e-2	3.495146e-2	16	1.789188e-2	1.000000e+0	1.000000e+0	2.273688e+0	3.958327e+0	9	119	1.458671e-2	7.563025e-2	PABL_A,PABL_A,PABL_A,PABL_A,PABL_A,PABL_A,PABL_A,PABL_A,PABL_A,PABL_A,PABL_A,PABL_A,PABL_A,PABL_A,PABL_A,PABL_A,PABL_A,PABL_A	BIN1,DMD,FBP2,FHOD3,GLRX3,JPH1,KCNN2,MYOM2,NEB
GO Cellular Component	GO:1990723	cytoplasmic periphery of the nuclear pore complex	14	2.264647e-3	1.000000e+0	2.693312e-1	2.901898e+1	6.892041e-2	2	1.338260e-4	3.883495e-3	52	6.542179e-2	1.000000e+0	1.000000e+0	1.503160e+1	6.652650e-2	1	2	1.620746e-3	5.000000e-1	PABL_A,PABL_A	RANBP2
GO Cellular Component	GO:0031674	I band	15	3.295775e-3	1.000000e+0	3.658310e-1	2.081088e+0	8.649323e+0	18	1.679480e-2	3.495146e-2	35	3.369248e-2	1.000000e+0	1.000000e+0	2.034352e+0	4.424012e+0	9	133	1.458671e-2	6.766917e-2	PABL_A,PABL_A,PABL_A,PABL_A,PABL_A,PABL_A,PABL_A,PABL_A,PABL_A,PABL_A,PABL_A,PABL_A,PABL_A,PABL_A,PABL_A,PABL_A,PABL_A,PABL_A	BIN1,DMD,FBP2,FHOD3,GLRX3,JPH1,KCNN2,MYOM2,NEB
GO Cellular Component	GO:0019866	organelle inner membrane	16	3.516912e-3	1.000000e+0	3.659787e-1	1.712893e+0	1.751423e+1	30	3.400821e-2	5.825243e-2	228	2.885754e-1	1.000000e+0	1.000000e+0	1.147868e+0	1.829479e+1	21	550	3.403566e-2	3.818182e-2	PABL_A,PABL_A,PABL_A,PABL_A,PABL_A,PABL_A,PABL_A,PABL_A,PABL_A,PABL_A,PABL_A,PABL_A,PABL_A,PABL_A,PABL_A,PABL_A,PABL_A,PABL_A,PABL_A,PABL_A,PABL_A,PABL_A,PABL_A,PABL_A,PABL_A,PABL_A,PABL_A,PABL_A,PABL_A,PABL_A	ACAA2,ATP5J,ATP5SL,DPY19L1,DPY19L3,ECI1,GHITM,GPAM,HMGCS2,LRRK2,MRPL47,MRPS30,NDUFA4,NDUFB5,NEU4,PLA2G4A,SLC25A17,SUCLG1,TMEM194B,UCP1,VDAC2
GO Cellular Component	GO:0000172	ribonuclease MRP complex	17	4.423595e-3	1.000000e+0	4.332521e-1	2.057030e+1	9.722755e-2	2	1.887914e-4	3.883495e-3	142	1.837235e-1	1.000000e+0	1.000000e+0	5.010535e+0	1.995795e-1	1	6	1.620746e-3	1.666667e-1	PABL_A,PABL_A	POP4
GO Cellular Component	GO:0033291	eukaryotic 80S initiation complex	18	4.733274e-3	1.000000e+0	4.378278e-1	1.986335e+1	1.006879e-1	2	1.955106e-4	3.883495e-3	26	3.326325e-2	1.000000e+0	1.000000e+0	3.006321e+1	3.326325e-2	1	1	1.620746e-3	1.000000e+0	PABL_A,PABL_A	RPL38
GO Cellular Component	GO:0033268	node of Ranvier	19	4.828790e-3	1.000000e+0	4.231545e-1	4.664489e+0	1.071929e+0	5	2.081415e-3	9.708738e-3	280	3.980800e-1	1.000000e+0	1.000000e+0	2.004214e+0	4.989487e-1	1	15	1.620746e-3	6.666667e-2	PABL_A,PABL_A,PABL_A,PABL_A,PABL_A	BIN1
GO Cellular Component	GO:0042588	zymogen granule	20	4.856961e-3	1.000000e+0	4.043420e-1	8.958940e+0	3.348611e-1	3	6.502156e-4	5.825243e-3	61	7.720102e-2	1.000000e+0	1.000000e+0	4.294744e+0	4.656855e-1	2	14	3.241491e-3	1.428571e-1	PABL_A,PABL_A,PABL_A	SRGN,STX3
GO Cellular Component	GO:0070992	translation initiation complex	21	5.300273e-3	1.000000e+0	4.202359e-1	1.873337e+1	1.067614e-1	2	2.073036e-4	3.883495e-3	52	6.542179e-2	1.000000e+0	1.000000e+0	1.503160e+1	6.652650e-2	1	2	1.620746e-3	5.000000e-1	PABL_A,PABL_A	RPL38
GO Cellular Component	GO:0044614	nuclear pore cytoplasmic filaments	22	5.421593e-3	1.000000e+0	4.103160e-1	1.851491e+1	1.080211e-1	2	2.097497e-4	3.883495e-3	101	1.265700e-1	1.000000e+0	1.000000e+0	7.515802e+0	1.330530e-1	1	4	1.620746e-3	2.500000e-1	PABL_A,PABL_A	RANBP2
GO Cellular Component	GO:0097149	centralspindlin complex	23	6.046798e-3	1.000000e+0	4.377356e-1	1.749536e+1	1.143160e-1	2	2.219729e-4	3.883495e-3	73	9.651225e-2	1.000000e+0	1.000000e+0	1.002107e+1	9.978975e-2	1	3	1.620746e-3	3.333333e-1	PABL_A,PABL_A	RACGAP1
GO Cellular Component	GO:0097524	sperm plasma membrane	24	6.054185e-3	1.000000e+0	4.200091e-1	1.748426e+1	1.143886e-1	2	2.221138e-4	3.883495e-3	169	2.108843e-1	1.000000e+0	1.000000e+0	4.294744e+0	2.328427e-1	1	7	1.620746e-3	1.428571e-1	PABL_A,PABL_A	ABHD2
GO Cellular Component	GO:1990026	hippocampal mossy fiber expansion	25	6.470357e-3	1.000000e+0	4.309258e-1	1.540514e+2	6.491340e-3	1	1.260454e-5	1.941748e-3	26	3.326325e-2	1.000000e+0	1.000000e+0	3.006321e+1	3.326325e-2	1	1	1.620746e-3	1.000000e+0	PABL_A	MICAL1
GO Cellular Component	GO:0031595	nuclear proteasome complex	26	7.175773e-3	1.000000e+0	4.595255e-1	1.600406e+1	1.249683e-1	2	2.426569e-4	3.883495e-3	187	2.371428e-1	1.000000e+0	1.000000e+0	3.757901e+0	2.661060e-1	1	8	1.620746e-3	1.250000e-1	PABL_A,PABL_A	PSMD12
GO Cellular Component	GO:0072517	host cell viral assembly compartment	27	7.287002e-3	1.000000e+0	4.493651e-1	1.587620e+1	1.259748e-1	2	2.446112e-4	3.883495e-3	26	3.326325e-2	1.000000e+0	1.000000e+0	3.006321e+1	3.326325e-2	1	1	1.620746e-3	1.000000e+0	PABL_A,PABL_A	BICD1
GO Cellular Component	GO:0005779	integral component of peroxisomal membrane	28	7.873660e-3	1.000000e+0	4.682016e-1	5.203344e+0	7.687364e-1	4	1.492692e-3	7.766990e-3	92	1.081660e-1	1.000000e+0	1.000000e+0	3.536848e+0	5.654752e-1	2	17	3.241491e-3	1.176471e-1	PABL_A,PABL_A,PABL_A,PABL_A	FAR2,SLC25A17
GO Cellular Component	GO:0036126	sperm flagellum	29	8.078676e-3	1.000000e+0	4.638274e-1	2.848715e+0	2.808284e+0	8	5.452978e-3	1.553398e-2	14	1.600687e-2	1.000000e+0	1.000000e+0	2.663829e+0	2.627797e+0	7	79	1.134522e-2	8.860759e-2	PABL_A,PABL_A,PABL_A,PABL_A,PABL_A,PABL_A,PABL_A,PABL_A	ABHD2,CCDC181,DEFB1,PGAM4,RNF38,RSPH1,SEPT4
GO Cellular Component	GO:0031514	motile cilium	30	8.129459e-3	1.000000e+0	4.511850e-1	2.177069e+0	5.971331e+0	13	1.159482e-2	2.524272e-2	19	2.419732e-2	1.000000e+0	1.000000e+0	2.059124e+0	4.856434e+0	10	146	1.620746e-2	6.849315e-2	PABL_A,PABL_A,PABL_A,PABL_A,PABL_A,PABL_A,PABL_A,PABL_A,PABL_A,PABL_A,PABL_A,PABL_A,PABL_A	ABHD2,ADCY10,CCDC181,DEFB1,DNAH17,FSCB,PGAM4,RNF38,RSPH1,SEPT4
GO Cellular Component	GO:0008541	proteasome regulatory particle, lid subcomplex	31	8.671837e-3	1.000000e+0	4.657616e-1	1.449622e+1	1.379670e-1	2	2.678970e-4	3.883495e-3	169	2.108843e-1	1.000000e+0	1.000000e+0	4.294744e+0	2.328427e-1	1	7	1.620746e-3	1.428571e-1	PABL_A,PABL_A	PSMD12
GO Cellular Component	GO:0005929	cilium	32	9.503374e-3	1.000000e+0	4.944724e-1	1.518350e+0	2.370994e+1	36	4.603872e-2	6.990291e-2	18	2.225931e-2	1.000000e+0	1.000000e+0	1.511558e+0	1.786236e+1	27	537	4.376013e-2	5.027933e-2	PABL_A,PABL_A,PABL_A,PABL_A,PABL_A,PABL_A,PABL_A,PABL_A,PABL_A,PABL_A,PABL_A,PABL_A,PABL_A,PABL_A,PABL_A,PABL_A,PABL_A,PABL_A,PABL_A,PABL_A,PABL_A,PABL_A,PABL_A,PABL_A,PABL_A,PABL_A,PABL_A,PABL_A,PABL_A,PABL_A,PABL_A,PABL_A,PABL_A,PABL_A,PABL_A,PABL_A	ABHD2,ADCY10,AGBL4,APP,ATG16L1,BBS12,C12orf55,C2orf71,CCDC181,CDK20,DEFB1,DNAH17,DYNLRB1,EHD3,FAM49B,FSCB,KIF5B,MCHR1,MERTK,NUBP1,PGAM4,PIK3C3,RNF38,RSPH1,SEPT4,TUB,WDR5B
GO Cellular Component	GO:0000159	protein phosphatase type 2A complex	33	1.248460e-2	1.000000e+0	6.299048e-1	3.685490e+0	1.356672e+0	5	2.634314e-3	9.708738e-3	24	3.119132e-2	1.000000e+0	1.000000e+0	4.294744e+0	6.985282e-1	3	21	4.862237e-3	1.428571e-1	PABL_A,PABL_A,PABL_A,PABL_A,PABL_A	PPP2R2A,PPP2R2D,PPP2R3B
GO Cellular Component	GO:0005743	mitochondrial inner membrane	34	1.252945e-2	1.000000e+0	6.135745e-1	1.635115e+0	1.528944e+1	25	2.968824e-2	4.854369e-2	320	4.814591e-1	1.000000e+0	1.000000e+0	1.032474e+0	1.646531e+1	17	495	2.755267e-2	3.434343e-2	PABL_A,PABL_A,PABL_A,PABL_A,PABL_A,PABL_A,PABL_A,PABL_A,PABL_A,PABL_A,PABL_A,PABL_A,PABL_A,PABL_A,PABL_A,PABL_A,PABL_A,PABL_A,PABL_A,PABL_A,PABL_A,PABL_A,PABL_A,PABL_A,PABL_A	ACAA2,ATP5J,ATP5SL,ECI1,GHITM,GPAM,HMGCS2,LRRK2,MRPL47,MRPS30,NDUFA4,NDUFB5,PLA2G4A,SLC25A17,SUCLG1,UCP1,VDAC2
GO Cellular Component	GO:0005642	annulate lamellae	35	1.257886e-2	1.000000e+0	5.983943e-1	1.191906e+1	1.677984e-1	2	3.258222e-4	3.883495e-3	125	1.556294e-1	1.000000e+0	1.000000e+0	6.012642e+0	1.663162e-1	1	5	1.620746e-3	2.000000e-1	PABL_A,PABL_A	RANBP2
GO Cellular Component	GO:0097223	sperm part	36	1.365766e-2	1.000000e+0	6.316668e-1	2.033063e+0	6.394294e+0	13	1.241610e-2	2.524272e-2	42	4.263735e-2	1.000000e+0	1.000000e+0	1.807078e+0	6.087175e+0	11	183	1.782820e-2	6.010929e-2	PABL_A,PABL_A,PABL_A,PABL_A,PABL_A,PABL_A,PABL_A,PABL_A,PABL_A,PABL_A,PABL_A,PABL_A,PABL_A	ABHD2,CCDC181,DEFB1,FABP9,PGAM4,RACGAP1,RNF38,RSPH1,SEPT4,TRIM36,VDAC2
GO Cellular Component	GO:0001940	male pronucleus	37	1.397689e-2	1.000000e+0	6.289600e-1	1.127165e+1	1.774363e-1	2	3.445364e-4	3.883495e-3	142	1.837235e-1	1.000000e+0	1.000000e+0	5.010535e+0	1.995795e-1	1	6	1.620746e-3	1.666667e-1	PABL_A,PABL_A	RIF1
GO Cellular Component	GO:0000930	gamma-tubulin complex	38	1.477686e-2	1.000000e+0	6.474598e-1	4.311426e+0	9.277672e-1	4	1.801490e-3	7.766990e-3	114	1.303186e-1	1.000000e+0	1.000000e+0	3.164548e+0	6.320017e-1	2	19	3.241491e-3	1.052632e-1	PABL_A,PABL_A,PABL_A,PABL_A	MZT1,TUBGCP5
GO Cellular Component	GO:0030017	sarcomere	39	1.493733e-2	1.000000e+0	6.377091e-1	1.747224e+0	1.087439e+1	19	2.111533e-2	3.689320e-2	99	1.166590e-1	1.000000e+0	1.000000e+0	1.541703e+0	6.486333e+0	10	195	1.620746e-2	5.128205e-2	PABL_A,PABL_A,PABL_A,PABL_A,PABL_A,PABL_A,PABL_A,PABL_A,PABL_A,PABL_A,PABL_A,PABL_A,PABL_A,PABL_A,PABL_A,PABL_A,PABL_A,PABL_A,PABL_A	BIN1,CALM2,DMD,FBP2,FHOD3,GLRX3,JPH1,KCNN2,MYOM2,NEB
GO Cellular Component	GO:0045298	tubulin complex	40	1.600757e-2	1.000000e+0	6.663151e-1	1.048683e+1	1.907154e-1	2	3.703211e-4	3.883495e-3	73	9.651225e-2	1.000000e+0	1.000000e+0	1.002107e+1	9.978975e-2	1	3	1.620746e-3	3.333333e-1	PABL_A,PABL_A	BICD1
GO Cellular Component	GO:0051233	spindle midzone	41	1.707271e-2	1.000000e+0	6.933186e-1	3.399529e+0	1.470792e+0	5	2.855907e-3	9.708738e-3	64	8.281262e-2	1.000000e+0	1.000000e+0	2.909343e+0	1.031161e+0	3	31	4.862237e-3	9.677419e-2	PABL_A,PABL_A,PABL_A,PABL_A,PABL_A	APP,RACGAP1,RIF1
GO Cellular Component	GO:0097487	multivesicular body, internal vesicle	42	1.798576e-2	1.000000e+0	7.130069e-1	9.853821e+0	2.029670e-1	2	3.941106e-4	3.883495e-3	101	1.265700e-1	1.000000e+0	1.000000e+0	7.515802e+0	1.330530e-1	1	4	1.620746e-3	2.500000e-1	PABL_A,PABL_A	LRRK2
GO Cellular Component	GO:0044754	autolysosome	43	1.940428e-2	1.000000e+0	7.513518e-1	5.343688e+0	5.614100e-1	3	1.090117e-3	5.825243e-3	36	3.405430e-2	1.000000e+0	1.000000e+0	6.680713e+0	2.993692e-1	2	9	3.241491e-3	2.222222e-1	PABL_A,PABL_A,PABL_A	LRRK2,PIK3C3
GO Cellular Component	GO:0005747	mitochondrial respiratory chain complex I	44	2.034771e-2	1.000000e+0	7.699758e-1	3.246302e+0	1.540214e+0	5	2.990707e-3	9.708738e-3	197	2.403134e-1	1.000000e+0	1.000000e+0	1.768424e+0	1.696426e+0	3	51	4.862237e-3	5.882353e-2	PABL_A,PABL_A,PABL_A,PABL_A,PABL_A	ATP5SL,NDUFA4,NDUFB5
GO Cellular Component	GO:0005777	peroxisome	45	2.176318e-2	1.000000e+0	8.052377e-1	2.038777e+0	5.395391e+0	11	1.047649e-2	2.135922e-2	213	2.706724e-1	1.000000e+0	1.000000e+0	1.376941e+0	4.357486e+0	6	131	9.724473e-3	4.580153e-2	PABL_A,PABL_A,PABL_A,PABL_A,PABL_A,PABL_A,PABL_A,PABL_A,PABL_A,PABL_A,PABL_A	FAR2,HMGCR,KIAA0430,PIK3C3,SLC25A17,XDH
GO Cellular Component	GO:0005655	nucleolar ribonuclease P complex	46	2.245772e-2	1.000000e+0	8.128718e-1	8.744601e+0	2.287125e-1	2	4.441020e-4	3.883495e-3	187	2.371428e-1	1.000000e+0	1.000000e+0	3.757901e+0	2.661060e-1	1	8	1.620746e-3	1.250000e-1	PABL_A,PABL_A	POP4
GO Cellular Component	GO:0001939	female pronucleus	47	2.246342e-2	1.000000e+0	7.957786e-1	8.743404e+0	2.287439e-1	2	4.441628e-4	3.883495e-3	187	2.371428e-1	1.000000e+0	1.000000e+0	3.757901e+0	2.661060e-1	1	8	1.620746e-3	1.250000e-1	PABL_A,PABL_A	RIF1
GO Cellular Component	GO:0032994	protein-lipid complex	48	2.491797e-2	1.000000e+0	8.643421e-1	3.075394e+0	1.625808e+0	5	3.156908e-3	9.708738e-3	453	7.588702e-1	1.000000e+0	1.000000e+0	7.157907e-1	1.397056e+0	1	42	1.620746e-3	2.380952e-2	PABL_A,PABL_A,PABL_A,PABL_A,PABL_A	BIN1
GO Cellular Component	GO:0044449	contractile fiber part	49	2.517710e-2	1.000000e+0	8.555076e-1	1.648958e+0	1.152243e+1	19	2.237365e-2	3.689320e-2	137	1.701994e-1	1.000000e+0	1.000000e+0	1.418076e+0	7.051809e+0	10	212	1.620746e-2	4.716981e-2	PABL_A,PABL_A,PABL_A,PABL_A,PABL_A,PABL_A,PABL_A,PABL_A,PABL_A,PABL_A,PABL_A,PABL_A,PABL_A,PABL_A,PABL_A,PABL_A,PABL_A,PABL_A,PABL_A	BIN1,CALM2,DMD,FBP2,FHOD3,GLRX3,JPH1,KCNN2,MYOM2,NEB
GO Cellular Component	GO:0035631	CD40 receptor complex	50	2.595425e-2	1.000000e+0	8.642765e-1	8.085020e+0	2.473711e-1	2	4.803321e-4	3.883495e-3	234	3.107985e-1	1.000000e+0	1.000000e+0	2.733019e+0	3.658957e-1	1	11	1.620746e-3	9.090909e-2	PABL_A,PABL_A	CHUK
GO Cellular Component	GO:0030016	myofibril	51	2.635926e-2	1.000000e+0	8.605523e-1	1.640304e+0	1.158322e+1	19	2.249168e-2	3.689320e-2	158	1.842692e-1	1.000000e+0	1.000000e+0	1.391815e+0	7.184862e+0	10	216	1.620746e-2	4.629630e-2	PABL_A,PABL_A,PABL_A,PABL_A,PABL_A,PABL_A,PABL_A,PABL_A,PABL_A,PABL_A,PABL_A,PABL_A,PABL_A,PABL_A,PABL_A,PABL_A,PABL_A,PABL_A,PABL_A	BIN1,CALM2,DMD,FBP2,FHOD3,GLRX3,JPH1,KCNN2,MYOM2,NEB
GO Cellular Component	GO:0033655	host cell cytoplasm part	52	2.654151e-2	1.000000e+0	8.498387e-1	7.987202e+0	2.504006e-1	2	4.862147e-4	3.883495e-3	142	1.837235e-1	1.000000e+0	1.000000e+0	5.010535e+0	1.995795e-1	1	6	1.620746e-3	1.666667e-1	PABL_A,PABL_A	BICD1
GO Cellular Component	GO:0030681	multimeric ribonuclease P complex	53	2.657790e-2	1.000000e+0	8.349472e-1	7.981248e+0	2.505874e-1	2	4.865775e-4	3.883495e-3	220	2.870714e-1	1.000000e+0	1.000000e+0	3.006321e+0	3.326325e-1	1	10	1.620746e-3	1.000000e-1	PABL_A,PABL_A	POP4
GO Cellular Component	GO:0005964	phosphorylase kinase complex	54	2.721283e-2	1.000000e+0	8.390623e-1	7.879278e+0	2.538304e-1	2	4.928745e-4	3.883495e-3	125	1.556294e-1	1.000000e+0	1.000000e+0	6.012642e+0	1.663162e-1	1	5	1.620746e-3	2.000000e-1	PABL_A,PABL_A	PHKA2
GO Cellular Component	GO:0042272	nuclear RNA export factor complex	55	2.729350e-2	1.000000e+0	8.262487e-1	7.866577e+0	2.542402e-1	2	4.936703e-4	3.883495e-3	8	1.033251e-2	1.000000e+0	1.000000e+0	1.202528e+1	1.663162e-1	2	5	3.241491e-3	4.000000e-1	PABL_A,PABL_A	NXF2B,TCP11X1
GO Cellular Component	GO:0016028	rhabdomere	56	2.848072e-2	1.000000e+0	8.467928e-1	3.461003e+1	2.889336e-2	1	5.610360e-5	1.941748e-3	26	3.326325e-2	1.000000e+0	1.000000e+0	3.006321e+1	3.326325e-2	1	1	1.620746e-3	1.000000e+0	PABL_A	MERTK
GO Cellular Component	GO:0005778	peroxisomal membrane	57	2.889744e-2	1.000000e+0	8.441094e-1	2.624950e+0	2.285758e+0	6	4.438364e-3	1.165049e-2	233	3.037888e-1	1.000000e+0	1.000000e+0	1.554994e+0	1.929268e+0	3	58	4.862237e-3	5.172414e-2	PABL_A,PABL_A,PABL_A,PABL_A,PABL_A,PABL_A	FAR2,HMGCR,SLC25A17
GO Cellular Component	GO:1990462	omegasome	58	2.932777e-2	1.000000e+0	8.419093e-1	3.359587e+1	2.976556e-2	1	5.779721e-5	1.941748e-3	52	6.542179e-2	1.000000e+0	1.000000e+0	1.503160e+1	6.652650e-2	1	2	1.620746e-3	5.000000e-1	PABL_A	TRIM5
GO Cellular Component	GO:0005767	secondary lysosome	59	3.195806e-2	1.000000e+0	9.018673e-1	4.394850e+0	6.826171e-1	3	1.325470e-3	5.825243e-3	61	7.720102e-2	1.000000e+0	1.000000e+0	4.294744e+0	4.656855e-1	2	14	3.241491e-3	1.428571e-1	PABL_A,PABL_A,PABL_A	LRRK2,PIK3C3
GO Cellular Component	GO:0042589	zymogen granule membrane	60	3.475056e-2	1.000000e+0	9.643280e-1	6.890638e+0	2.902489e-1	2	5.635901e-4	3.883495e-3	234	3.107985e-1	1.000000e+0	1.000000e+0	2.733019e+0	3.658957e-1	1	11	1.620746e-3	9.090909e-2	PABL_A,PABL_A	STX3
GO Cellular Component	GO:0043195	terminal bouton	61	3.483981e-2	1.000000e+0	9.509555e-1	2.160242e+0	3.703290e+0	8	7.190854e-3	1.553398e-2	49	5.499988e-2	1.000000e+0	1.000000e+0	2.424452e+0	2.062321e+0	5	62	8.103728e-3	8.064516e-2	PABL_A,PABL_A,PABL_A,PABL_A,PABL_A,PABL_A,PABL_A,PABL_A	APP,LRRK2,MICAL1,NTRK2,STX3
GO Cellular Component	GO:0043292	contractile fiber	62	3.499502e-2	1.000000e+0	9.397856e-1	1.586728e+0	1.197433e+1	19	2.325112e-2	3.689320e-2	182	2.254965e-1	1.000000e+0	1.000000e+0	1.324370e+0	7.550757e+0	10	227	1.620746e-2	4.405286e-2	PABL_A,PABL_A,PABL_A,PABL_A,PABL_A,PABL_A,PABL_A,PABL_A,PABL_A,PABL_A,PABL_A,PABL_A,PABL_A,PABL_A,PABL_A,PABL_A,PABL_A,PABL_A,PABL_A	BIN1,CALM2,DMD,FBP2,FHOD3,GLRX3,JPH1,KCNN2,MYOM2,NEB
GO Cellular Component	GO:0061574	ASAP complex	63	3.747750e-2	1.000000e+0	9.904768e-1	2.618046e+1	3.819642e-2	1	7.416781e-5	1.941748e-3	73	9.651225e-2	1.000000e+0	1.000000e+0	1.002107e+1	9.978975e-2	1	3	1.620746e-3	3.333333e-1	PABL_A	RNPS1
GO Cellular Component	GO:0005635	nuclear envelope	64	3.778013e-2	1.000000e+0	9.828737e-1	1.425802e+0	2.033943e+1	29	3.949403e-2	5.631068e-2	218	2.849788e-1	1.000000e+0	1.000000e+0	1.172189e+0	1.450278e+1	17	436	2.755267e-2	3.899083e-2	PABL_A,PABL_A,PABL_A,PABL_A,PABL_A,PABL_A,PABL_A,PABL_A,PABL_A,PABL_A,PABL_A,PABL_A,PABL_A,PABL_A,PABL_A,PABL_A,PABL_A,PABL_A,PABL_A,PABL_A,PABL_A,PABL_A,PABL_A,PABL_A,PABL_A,PABL_A,PABL_A,PABL_A,PABL_A	AGPAT5,APP,BIN1,DPY19L1,DPY19L3,EPC1,GNAZ,HPN,KPNA1,OSBPL3,PRKG2,RANBP2,RIF1,SPIN1,TMEM194B,TRIM27,TXLNG
GO Cellular Component	GO:0031414	N-terminal protein acetyltransferase complex	65	3.826770e-2	1.000000e+0	9.802419e-1	6.532618e+0	3.061560e-1	2	5.944776e-4	3.883495e-3	220	2.870714e-1	1.000000e+0	1.000000e+0	3.006321e+0	3.326325e-1	1	10	1.620746e-3	1.000000e-1	PABL_A,PABL_A	NAA25
GO Cellular Component	GO:0090568	nuclear transcriptional repressor complex	66	4.094837e-2	1.000000e+0	1.000000e+0	3.124228e+0	1.280316e+0	4	2.486051e-3	7.766990e-3	385	6.124519e-1	1.000000e+0	1.000000e+0	1.073686e+0	9.313710e-1	1	28	1.620746e-3	3.571429e-2	PABL_A,PABL_A,PABL_A,PABL_A	ETV3
GO Cellular Component	GO:0030677	ribonuclease P complex	67	4.527973e-2	1.000000e+0	1.000000e+0	5.947347e+0	3.362844e-1	2	6.529794e-4	3.883495e-3	259	3.559136e-1	1.000000e+0	1.000000e+0	2.312555e+0	4.324222e-1	1	13	1.620746e-3	7.692308e-2	PABL_A,PABL_A	POP4
GO Cellular Component	GO:0099512	supramolecular fiber	68	4.821965e-2	1.000000e+0	1.000000e+0	1.273707e+0	3.925550e+1	50	7.622427e-2	9.708738e-2	199	2.480706e-1	1.000000e+0	1.000000e+0	1.133203e+0	3.000345e+1	34	902	5.510535e-2	3.769401e-2	PABL_A,PABL_A,PABL_A,PABL_A,PABL_A,PABL_A,PABL_A,PABL_A,PABL_A,PABL_A,PABL_A,PABL_A,PABL_A,PABL_A,PABL_A,PABL_A,PABL_A,PABL_A,PABL_A,PABL_A,PABL_A,PABL_A,PABL_A,PABL_A,PABL_A,PABL_A,PABL_A,PABL_A,PABL_A,PABL_A,PABL_A,PABL_A,PABL_A,PABL_A,PABL_A,PABL_A,PABL_A,PABL_A,PABL_A,PABL_A,PABL_A,PABL_A,PABL_A,PABL_A,PABL_A,PABL_A,PABL_A,PABL_A,PABL_A,PABL_A	BICD1,BIN1,CALM2,CCDC181,COBL,COL6A1,DCX,DMD,DNAH17,DYNLRB1,DYNLT3,FAM110C,FBP2,FHOD3,GLRX3,JPH1,KCNN2,KIF2B,KIF5B,KRT80,MAP2,MDM1,MICAL1,MYO3A,MYOM2,NEB,PKP2,RACGAP1,REEP3,RSPH1,SKA1,SPRY2,TUBGCP5,ZNF804A
GO Cellular Component	GO:0098855	HCN channel complex	69	5.291927e-2	1.000000e+0	1.000000e+0	5.446820e+0	3.671867e-1	2	7.129839e-4	3.883495e-3	73	9.651225e-2	1.000000e+0	1.000000e+0	1.002107e+1	9.978975e-2	1	3	1.620746e-3	3.333333e-1	PABL_A,PABL_A	HCN1
GO Cellular Component	GO:0033648	host intracellular membrane-bounded organelle	70	5.382524e-2	1.000000e+0	1.000000e+0	5.394614e+0	3.707402e-1	2	7.198838e-4	3.883495e-3	125	1.556294e-1	1.000000e+0	1.000000e+0	6.012642e+0	1.663162e-1	1	5	1.620746e-3	2.000000e-1	PABL_A,PABL_A	BICD1
GO Cellular Component	GO:0005796	Golgi lumen	71	5.472635e-2	1.000000e+0	1.000000e+0	1.806037e+0	5.536984e+0	10	1.075142e-2	1.941748e-2	7	7.838145e-3	1.000000e+0	1.000000e+0	2.601624e+0	3.459378e+0	9	104	1.458671e-2	8.653846e-2	PABL_A,PABL_A,PABL_A,PABL_A,PABL_A,PABL_A,PABL_A,PABL_A,PABL_A,PABL_A	APP,BLZF1,CGA,DEFB1,HS3ST1,IMPAD1,MUC16,MUC19,SOD3
GO Cellular Component	GO:0071008	U2-type post-mRNA release spliceosomal complex	72	5.493789e-2	1.000000e+0	1.000000e+0	5.332265e+0	3.750751e-1	2	7.283012e-4	3.883495e-3	6	6.338850e-3	1.000000e+0	1.000000e+0	1.503160e+1	1.330530e-1	2	4	3.241491e-3	5.000000e-1	PABL_A,PABL_A	DHX15,GCFC2
GO Cellular Component	GO:0032155	cell division site part	73	5.510843e-2	1.000000e+0	1.000000e+0	2.234064e+0	2.685688e+0	6	5.214929e-3	1.165049e-2	245	3.312948e-1	1.000000e+0	1.000000e+0	1.478518e+0	2.029058e+0	3	61	4.862237e-3	4.918033e-2	PABL_A,PABL_A,PABL_A,PABL_A,PABL_A,PABL_A	MZT1,RACGAP1,TUBGCP5
GO Cellular Component	GO:0020018	ciliary pocket membrane	74	5.534072e-2	1.000000e+0	1.000000e+0	1.756610e+1	5.692782e-2	1	1.105395e-4	1.941748e-3	73	9.651225e-2	1.000000e+0	1.000000e+0	1.002107e+1	9.978975e-2	1	3	1.620746e-3	3.333333e-1	PABL_A	EHD3
GO Cellular Component	GO:0031965	nuclear membrane	75	5.611858e-2	1.000000e+0	1.000000e+0	1.479179e+0	1.352101e+1	20	2.625439e-2	3.883495e-2	215	2.749788e-1	1.000000e+0	1.000000e+0	1.227070e+0	9.779395e+0	12	294	1.944895e-2	4.081633e-2	PABL_A,PABL_A,PABL_A,PABL_A,PABL_A,PABL_A,PABL_A,PABL_A,PABL_A,PABL_A,PABL_A,PABL_A,PABL_A,PABL_A,PABL_A,PABL_A,PABL_A,PABL_A,PABL_A,PABL_A	DPY19L1,DPY19L3,EPC1,HPN,OSBPL3,PRKG2,RANBP2,RIF1,SPIN1,TMEM194B,TRIM27,TXLNG
GO Cellular Component	GO:0099081	supramolecular polymer	76	5.752957e-2	1.000000e+0	1.000000e+0	1.257577e+0	3.975899e+1	50	7.720192e-2	9.708738e-2	209	2.625725e-1	1.000000e+0	1.000000e+0	1.124476e+0	3.023629e+1	34	909	5.510535e-2	3.740374e-2	PABL_A,PABL_A,PABL_A,PABL_A,PABL_A,PABL_A,PABL_A,PABL_A,PABL_A,PABL_A,PABL_A,PABL_A,PABL_A,PABL_A,PABL_A,PABL_A,PABL_A,PABL_A,PABL_A,PABL_A,PABL_A,PABL_A,PABL_A,PABL_A,PABL_A,PABL_A,PABL_A,PABL_A,PABL_A,PABL_A,PABL_A,PABL_A,PABL_A,PABL_A,PABL_A,PABL_A,PABL_A,PABL_A,PABL_A,PABL_A,PABL_A,PABL_A,PABL_A,PABL_A,PABL_A,PABL_A,PABL_A,PABL_A,PABL_A,PABL_A	BICD1,BIN1,CALM2,CCDC181,COBL,COL6A1,DCX,DMD,DNAH17,DYNLRB1,DYNLT3,FAM110C,FBP2,FHOD3,GLRX3,JPH1,KCNN2,KIF2B,KIF5B,KRT80,MAP2,MDM1,MICAL1,MYO3A,MYOM2,NEB,PKP2,RACGAP1,REEP3,RSPH1,SKA1,SPRY2,TUBGCP5,ZNF804A
GO Cellular Component	GO:0099080	supramolecular complex	77	5.767265e-2	1.000000e+0	1.000000e+0	1.257348e+0	3.976624e+1	50	7.721599e-2	9.708738e-2	211	2.646730e-1	1.000000e+0	1.000000e+0	1.123241e+0	3.026956e+1	34	910	5.510535e-2	3.736264e-2	PABL_A,PABL_A,PABL_A,PABL_A,PABL_A,PABL_A,PABL_A,PABL_A,PABL_A,PABL_A,PABL_A,PABL_A,PABL_A,PABL_A,PABL_A,PABL_A,PABL_A,PABL_A,PABL_A,PABL_A,PABL_A,PABL_A,PABL_A,PABL_A,PABL_A,PABL_A,PABL_A,PABL_A,PABL_A,PABL_A,PABL_A,PABL_A,PABL_A,PABL_A,PABL_A,PABL_A,PABL_A,PABL_A,PABL_A,PABL_A,PABL_A,PABL_A,PABL_A,PABL_A,PABL_A,PABL_A,PABL_A,PABL_A,PABL_A,PABL_A	BICD1,BIN1,CALM2,CCDC181,COBL,COL6A1,DCX,DMD,DNAH17,DYNLRB1,DYNLT3,FAM110C,FBP2,FHOD3,GLRX3,JPH1,KCNN2,KIF2B,KIF5B,KRT80,MAP2,MDM1,MICAL1,MYO3A,MYOM2,NEB,PKP2,RACGAP1,REEP3,RSPH1,SKA1,SPRY2,TUBGCP5,ZNF804A
GO Cellular Component	GO:0044615	nuclear pore nuclear basket	78	5.848072e-2	1.000000e+0	1.000000e+0	5.145681e+0	3.886755e-1	2	7.547097e-4	3.883495e-3	142	1.837235e-1	1.000000e+0	1.000000e+0	5.010535e+0	1.995795e-1	1	6	1.620746e-3	1.666667e-1	PABL_A,PABL_A	RANBP2
GO Cellular Component	GO:0015934	large ribosomal subunit	79	6.020974e-2	1.000000e+0	1.000000e+0	2.182970e+0	2.748550e+0	6	5.336989e-3	1.165049e-2	448	7.514615e-1	1.000000e+0	1.000000e+0	7.708515e-1	3.891800e+0	3	117	4.862237e-3	2.564103e-2	PABL_A,PABL_A,PABL_A,PABL_A,PABL_A,PABL_A	MRPL47,RPL38,SURF6
GO Cellular Component	GO:0061673	mitotic spindle astral microtubule	80	6.193691e-2	1.000000e+0	1.000000e+0	1.564111e+1	6.393410e-2	1	1.241439e-4	1.941748e-3	73	9.651225e-2	1.000000e+0	1.000000e+0	1.002107e+1	9.978975e-2	1	3	1.620746e-3	3.333333e-1	PABL_A	DYNLT3
GO Cellular Component	GO:0005819	spindle	81	6.279991e-2	1.000000e+0	1.000000e+0	1.458379e+0	1.371385e+1	20	2.662884e-2	3.883495e-2	139	1.787324e-1	1.000000e+0	1.000000e+0	1.319388e+0	1.061098e+1	14	319	2.269044e-2	4.388715e-2	PABL_A,PABL_A,PABL_A,PABL_A,PABL_A,PABL_A,PABL_A,PABL_A,PABL_A,PABL_A,PABL_A,PABL_A,PABL_A,PABL_A,PABL_A,PABL_A,PABL_A,PABL_A,PABL_A,PABL_A	APP,CALM2,DYNLT3,FAM110C,KIF2B,MZT1,RACGAP1,RIF1,RSPH1,SGOL1,SKA1,SPIN1,TERF1,TUBGCP5
GO Cellular Component	GO:0031905	early endosome lumen	82	6.336116e-2	1.000000e+0	1.000000e+0	1.527806e+1	6.545335e-2	1	1.270939e-4	1.941748e-3	73	9.651225e-2	1.000000e+0	1.000000e+0	1.002107e+1	9.978975e-2	1	3	1.620746e-3	3.333333e-1	PABL_A	LNPEP
GO Cellular Component	GO:0098791	Golgi subcompartment	83	6.572411e-2	1.000000e+0	1.000000e+0	1.435118e+0	1.463294e+1	21	2.841348e-2	4.077670e-2	60	7.387201e-2	1.000000e+0	1.000000e+0	1.513249e+0	9.912448e+0	15	298	2.431118e-2	5.033557e-2	PABL_A,PABL_A,PABL_A,PABL_A,PABL_A,PABL_A,PABL_A,PABL_A,PABL_A,PABL_A,PABL_A,PABL_A,PABL_A,PABL_A,PABL_A,PABL_A,PABL_A,PABL_A,PABL_A,PABL_A,PABL_A	AP1M1,APP,ARSE,BICD1,CCDC91,COG2,FUT9,GCC2,GPR89C,LRRK2,RBFOX1,ST6GAL2,SULF1,TOM1L1,USP6NL
GO Cellular Component	GO:0099061	integral component of postsynaptic density membrane	84	6.697929e-2	1.000000e+0	1.000000e+0	4.759805e+0	4.201853e-1	2	8.158938e-4	3.883495e-3	73	9.651225e-2	1.000000e+0	1.000000e+0	1.002107e+1	9.978975e-2	1	3	1.620746e-3	3.333333e-1	PABL_A,PABL_A	GRIN2A
GO Cellular Component	GO:0000940	condensed chromosome outer kinetochore	85	7.218489e-2	1.000000e+0	1.000000e+0	4.557707e+0	4.388172e-1	2	8.520722e-4	3.883495e-3	247	3.337372e-1	1.000000e+0	1.000000e+0	2.505267e+0	3.991590e-1	1	12	1.620746e-3	8.333333e-2	PABL_A,PABL_A	SKA1
GO Cellular Component	GO:0089701	U2AF	86	7.362477e-2	1.000000e+0	1.000000e+0	1.307698e+1	7.647024e-2	1	1.484859e-4	1.941748e-3	169	2.108843e-1	1.000000e+0	1.000000e+0	4.294744e+0	2.328427e-1	1	7	1.620746e-3	1.428571e-1	PABL_A	U2AF1
GO Cellular Component	GO:0070852	cell body fiber	87	7.373221e-2	1.000000e+0	1.000000e+0	4.501776e+0	4.442691e-1	2	8.626584e-4	3.883495e-3	12	1.515902e-2	1.000000e+0	1.000000e+0	1.002107e+1	1.995795e-1	2	6	3.241491e-3	3.333333e-1	PABL_A,PABL_A	HTR2A,PENK
GO Cellular Component	GO:0005858	axonemal dynein complex	88	7.433280e-2	1.000000e+0	1.000000e+0	3.099260e+0	9.679730e-1	3	1.879559e-3	5.825243e-3	92	1.081660e-1	1.000000e+0	1.000000e+0	3.536848e+0	5.654752e-1	2	17	3.241491e-3	1.176471e-1	PABL_A,PABL_A,PABL_A	DNAH17,DYNLRB1
GO Cellular Component	GO:0097470	ribbon synapse	89	8.085822e-2	1.000000e+0	1.000000e+0	4.265131e+0	4.689188e-1	2	9.105219e-4	3.883495e-3	125	1.556294e-1	1.000000e+0	1.000000e+0	6.012642e+0	1.663162e-1	1	5	1.620746e-3	2.000000e-1	PABL_A,PABL_A	STX3
GO Cellular Component	GO:0033267	axon part	90	8.148937e-2	1.000000e+0	1.000000e+0	1.457968e+0	1.166006e+1	17	2.264090e-2	3.300971e-2	66	8.313973e-2	1.000000e+0	1.000000e+0	1.651825e+0	6.053911e+0	10	182	1.620746e-2	5.494505e-2	PABL_A,PABL_A,PABL_A,PABL_A,PABL_A,PABL_A,PABL_A,PABL_A,PABL_A,PABL_A,PABL_A,PABL_A,PABL_A,PABL_A,PABL_A,PABL_A,PABL_A	APP,BIN1,COBL,DLG2,DTNBP1,KIF5B,LRRK2,MICAL1,NTRK2,STX3
GO Cellular Component	GO:0005833	hemoglobin complex	91	8.286706e-2	1.000000e+0	1.000000e+0	1.156128e+1	8.649558e-2	1	1.679526e-4	1.941748e-3	247	3.337372e-1	1.000000e+0	1.000000e+0	2.505267e+0	3.991590e-1	1	12	1.620746e-3	8.333333e-2	PABL_A	HBG2
GO Cellular Component	GO:0008385	IkappaB kinase complex	92	8.390006e-2	1.000000e+0	1.000000e+0	4.173359e+0	4.792303e-1	2	9.305442e-4	3.883495e-3	234	3.107985e-1	1.000000e+0	1.000000e+0	2.733019e+0	3.658957e-1	1	11	1.620746e-3	9.090909e-2	PABL_A,PABL_A	CHUK
GO Cellular Component	GO:0005762	mitochondrial large ribosomal subunit	93	8.397219e-2	1.000000e+0	1.000000e+0	2.939058e+0	1.020735e+0	3	1.982010e-3	5.825243e-3	504	8.339557e-1	1.000000e+0	1.000000e+0	5.672304e-1	1.762952e+0	1	53	1.620746e-3	1.886792e-2	PABL_A,PABL_A,PABL_A	MRPL47
GO Cellular Component	GO:0045120	pronucleus	94	8.483322e-2	1.000000e+0	1.000000e+0	4.146192e+0	4.823703e-1	2	9.366414e-4	3.883495e-3	280	3.980800e-1	1.000000e+0	1.000000e+0	2.004214e+0	4.989487e-1	1	15	1.620746e-3	6.666667e-2	PABL_A,PABL_A	RIF1
GO Cellular Component	GO:0033646	host intracellular part	95	8.649019e-2	1.000000e+0	1.000000e+0	4.099033e+0	4.879200e-1	2	9.474174e-4	3.883495e-3	202	2.625288e-1	1.000000e+0	1.000000e+0	3.340357e+0	2.993692e-1	1	9	1.620746e-3	1.111111e-1	PABL_A,PABL_A	BICD1
GO Cellular Component	GO:0043657	host cell	96	8.761780e-2	1.000000e+0	1.000000e+0	2.139974e+0	2.336476e+0	5	4.536848e-3	9.708738e-3	279	3.951146e-1	1.000000e+0	1.000000e+0	1.326318e+0	2.261901e+0	3	68	4.862237e-3	4.411765e-2	PABL_A,PABL_A,PABL_A,PABL_A,PABL_A	BICD1,KPNA1,RANBP2
GO Cellular Component	GO:1990452	Parkin-FBXW7-Cul1 ubiquitin ligase complex	97	9.025972e-2	1.000000e+0	1.000000e+0	3.996589e+0	5.004268e-1	2	9.717024e-4	3.883495e-3	73	9.651225e-2	1.000000e+0	1.000000e+0	1.002107e+1	9.978975e-2	1	3	1.620746e-3	3.333333e-1	PABL_A,PABL_A	CUL1
GO Cellular Component	GO:0000974	Prp19 complex	98	9.125401e-2	1.000000e+0	1.000000e+0	3.970622e+0	5.036994e-1	2	9.780571e-4	3.883495e-3	259	3.559136e-1	1.000000e+0	1.000000e+0	2.312555e+0	4.324222e-1	1	13	1.620746e-3	7.692308e-2	PABL_A,PABL_A	POLR2A
GO Cellular Component	GO:0043198	dendritic shaft	99	9.158438e-2	1.000000e+0	1.000000e+0	1.834608e+0	3.815529e+0	7	7.408793e-3	1.359223e-2	3	1.275540e-3	1.000000e+0	7.079247e-1	4.875115e+0	1.230740e+0	6	37	9.724473e-3	1.621622e-1	PABL_A,PABL_A,PABL_A,PABL_A,PABL_A,PABL_A,PABL_A	APP,GRM7,HTR2A,MAP2,SYNDIG1,ZNF804A
GO Cellular Component	GO:0031984	organelle subcompartment	100	9.256733e-2	1.000000e+0	1.000000e+0	1.373181e+0	1.529296e+1	21	2.969507e-2	4.077670e-2	97	1.114105e-1	1.000000e+0	1.000000e+0	1.418076e+0	1.057771e+1	15	318	2.431118e-2	4.716981e-2	PABL_A,PABL_A,PABL_A,PABL_A,PABL_A,PABL_A,PABL_A,PABL_A,PABL_A,PABL_A,PABL_A,PABL_A,PABL_A,PABL_A,PABL_A,PABL_A,PABL_A,PABL_A,PABL_A,PABL_A,PABL_A	AP1M1,APP,ARSE,BICD1,CCDC91,COG2,FUT9,GCC2,GPR89C,LRRK2,RBFOX1,ST6GAL2,SULF1,TOM1L1,USP6NL
GO Cellular Component	GO:0031464	Cul4A-RING E3 ubiquitin ligase complex	101	9.348906e-2	1.000000e+0	1.000000e+0	3.913758e+0	5.110178e-1	2	9.922676e-4	3.883495e-3	247	3.337372e-1	1.000000e+0	1.000000e+0	2.505267e+0	3.991590e-1	1	12	1.620746e-3	8.333333e-2	PABL_A,PABL_A	CRBN
GO Cellular Component	GO:0044452	nucleolar part	102	9.382853e-2	1.000000e+0	1.000000e+0	1.581882e+0	6.953741e+0	11	1.350241e-2	2.135922e-2	185	2.283092e-1	1.000000e+0	1.000000e+0	1.374318e+0	5.821069e+0	8	175	1.296596e-2	4.571429e-2	PABL_A,PABL_A,PABL_A,PABL_A,PABL_A,PABL_A,PABL_A,PABL_A,PABL_A,PABL_A,PABL_A	COIL,PAX5,POP4,SURF6,TERF1,TRIM27,WDR37,WDR43
GO Cellular Component	GO:0071014	post-mRNA release spliceosomal complex	103	9.385467e-2	1.000000e+0	1.000000e+0	3.904648e+0	5.122100e-1	2	9.945826e-4	3.883495e-3	36	3.405430e-2	1.000000e+0	1.000000e+0	6.680713e+0	2.993692e-1	2	9	3.241491e-3	2.222222e-1	PABL_A,PABL_A	DHX15,GCFC2
GO Cellular Component	GO:0044391	ribosomal subunit	104	9.797665e-2	1.000000e+0	1.000000e+0	1.722624e+0	4.644079e+0	8	9.017629e-3	1.553398e-2	449	7.535088e-1	1.000000e+0	1.000000e+0	7.995534e-1	6.253491e+0	5	188	8.103728e-3	2.659574e-2	PABL_A,PABL_A,PABL_A,PABL_A,PABL_A,PABL_A,PABL_A,PABL_A	MRPL47,RPL38,RPS4Y1,RPS4Y2,SURF6
GO Cellular Component	GO:0033643	host cell part	105	9.917815e-2	1.000000e+0	1.000000e+0	3.777715e+0	5.294205e-1	2	1.028001e-3	3.883495e-3	247	3.337372e-1	1.000000e+0	1.000000e+0	2.505267e+0	3.991590e-1	1	12	1.620746e-3	8.333333e-2	PABL_A,PABL_A	BICD1
GO Cellular Component	GO:0008287	protein serine/threonine phosphatase complex	106	1.019016e-1	1.000000e+0	1.000000e+0	2.039928e+0	2.451067e+0	5	4.759353e-3	9.708738e-3	167	2.051294e-1	1.000000e+0	1.000000e+0	1.918928e+0	1.563373e+0	3	47	4.862237e-3	6.382979e-2	PABL_A,PABL_A,PABL_A,PABL_A,PABL_A	PPP2R2A,PPP2R2D,PPP2R3B
GO Cellular Component	GO:0038039	G-protein coupled receptor heterodimeric complex	107	1.020852e-1	1.000000e+0	1.000000e+0	9.287738e+0	1.076688e-1	1	2.090657e-4	1.941748e-3	52	6.542179e-2	1.000000e+0	1.000000e+0	1.503160e+1	6.652650e-2	1	2	1.620746e-3	5.000000e-1	PABL_A	GABBR2
GO Cellular Component	GO:0030014	CCR4-NOT complex	108	1.057115e-1	1.000000e+0	1.000000e+0	3.635112e+0	5.501894e-1	2	1.068329e-3	3.883495e-3	285	4.181180e-1	1.000000e+0	1.000000e+0	1.878951e+0	5.322120e-1	1	16	1.620746e-3	6.250000e-2	PABL_A,PABL_A	CNOT11
GO Cellular Component	GO:0044216	other organism cell	109	1.071405e-1	1.000000e+0	1.000000e+0	2.007200e+0	2.491033e+0	5	4.836957e-3	9.708738e-3	306	4.485058e-1	1.000000e+0	1.000000e+0	1.218779e+0	2.461480e+0	3	74	4.862237e-3	4.054054e-2	PABL_A,PABL_A,PABL_A,PABL_A,PABL_A	BICD1,KPNA1,RANBP2
GO Cellular Component	GO:0070382	exocytic vesicle	110	1.074455e-1	1.000000e+0	1.000000e+0	1.479375e+0	8.787492e+0	13	1.706309e-2	2.524272e-2	45	4.935423e-2	1.000000e+0	1.000000e+0	1.822013e+0	5.488436e+0	10	165	1.620746e-2	6.060606e-2	PABL_A,PABL_A,PABL_A,PABL_A,PABL_A,PABL_A,PABL_A,PABL_A,PABL_A,PABL_A,PABL_A,PABL_A,PABL_A	DTNBP1,GAD2,GRIN2A,LRRK2,STX3,STXBP5,SYT10,SYT6,SYTL5,VDAC2
GO Cellular Component	GO:0065010	extracellular membrane-bounded organelle	111	1.080307e-1	1.000000e+0	1.000000e+0	8.748078e+0	1.143108e-1	1	2.219628e-4	1.941748e-3	125	1.556294e-1	1.000000e+0	1.000000e+0	6.012642e+0	1.663162e-1	1	5	1.620746e-3	2.000000e-1	PABL_A	ALPL
GO Cellular Component	GO:0001669	acrosomal vesicle	112	1.117742e-1	1.000000e+0	1.000000e+0	1.742022e+0	4.018319e+0	7	7.802560e-3	1.359223e-2	244	3.297474e-1	1.000000e+0	1.000000e+0	1.318562e+0	3.792010e+0	5	114	8.103728e-3	4.385965e-2	PABL_A,PABL_A,PABL_A,PABL_A,PABL_A,PABL_A,PABL_A	ABHD2,FABP9,RACGAP1,TRIM36,VDAC2
GO Cellular Component	GO:0005838	proteasome regulatory particle	113	1.118181e-1	1.000000e+0	1.000000e+0	3.513174e+0	5.692858e-1	2	1.105409e-3	3.883495e-3	327	5.087489e-1	1.000000e+0	1.000000e+0	1.431581e+0	6.985282e-1	1	21	1.620746e-3	4.761905e-2	PABL_A,PABL_A	PSMD12
GO Cellular Component	GO:0005685	U1 snRNP	114	1.118913e-1	1.000000e+0	1.000000e+0	3.511773e+0	5.695129e-1	2	1.105850e-3	3.883495e-3	114	1.303186e-1	1.000000e+0	1.000000e+0	3.164548e+0	6.320017e-1	2	19	3.241491e-3	1.052632e-1	PABL_A,PABL_A	PRPF40A,SNRPF
GO Cellular Component	GO:0022624	proteasome accessory complex	115	1.133583e-1	1.000000e+0	1.000000e+0	3.483968e+0	5.740581e-1	2	1.114676e-3	3.883495e-3	356	5.562126e-1	1.000000e+0	1.000000e+0	1.252634e+0	7.983180e-1	1	24	1.620746e-3	4.166667e-2	PABL_A,PABL_A	PSMD12
GO Cellular Component	GO:0000407	pre-autophagosomal structure	116	1.135266e-1	1.000000e+0	1.000000e+0	2.567678e+0	1.168371e+0	3	2.268681e-3	5.825243e-3	64	8.281262e-2	1.000000e+0	1.000000e+0	2.909343e+0	1.031161e+0	3	31	4.862237e-3	9.677419e-2	PABL_A,PABL_A,PABL_A	ATG16L1,C12orf44,PIK3C3
GO Cellular Component	GO:0072687	meiotic spindle	117	1.139379e-1	1.000000e+0	1.000000e+0	8.267601e+0	1.209541e-1	1	2.348623e-4	1.941748e-3	187	2.371428e-1	1.000000e+0	1.000000e+0	3.757901e+0	2.661060e-1	1	8	1.620746e-3	1.250000e-1	PABL_A	RSPH1
GO Cellular Component	GO:0001520	outer dense fiber	118	1.159139e-1	1.000000e+0	1.000000e+0	8.117801e+0	1.231861e-1	1	2.391963e-4	1.941748e-3	142	1.837235e-1	1.000000e+0	1.000000e+0	5.010535e+0	1.995795e-1	1	6	1.620746e-3	1.666667e-1	PABL_A	RSPH1
GO Cellular Component	GO:0000794	condensed nuclear chromosome	119	1.220897e-1	1.000000e+0	1.000000e+0	1.793043e+0	3.346267e+0	6	6.497606e-3	1.165049e-2	168	2.093580e-1	1.000000e+0	1.000000e+0	1.582274e+0	3.160009e+0	5	95	8.103728e-3	5.263158e-2	PABL_A,PABL_A,PABL_A,PABL_A,PABL_A,PABL_A	DMC1,FAM9A,FAM9C,RSPH1,SGOL1
GO Cellular Component	GO:0016324	apical plasma membrane	120	1.229557e-1	1.000000e+0	1.000000e+0	1.320515e+0	1.590289e+1	21	3.087939e-2	4.077670e-2	210	2.637611e-1	1.000000e+0	1.000000e+0	1.239720e+0	9.679605e+0	12	291	1.944895e-2	4.123711e-2	PABL_A,PABL_A,PABL_A,PABL_A,PABL_A,PABL_A,PABL_A,PABL_A,PABL_A,PABL_A,PABL_A,PABL_A,PABL_A,PABL_A,PABL_A,PABL_A,PABL_A,PABL_A,PABL_A,PABL_A,PABL_A	AQP6,CYP4A11,EMP2,EPCAM,HPN,NHS,PRKG2,PTH1R,S100G,SI,SLC5A12,STX3
GO Cellular Component	GO:0043235	receptor complex	121	1.229779e-1	1.000000e+0	1.000000e+0	1.265873e+0	2.211913e+1	28	4.294977e-2	5.436893e-2	10	1.173208e-2	1.000000e+0	1.000000e+0	1.773916e+0	1.071077e+1	19	322	3.079417e-2	5.900621e-2	PABL_A,PABL_A,PABL_A,PABL_A,PABL_A,PABL_A,PABL_A,PABL_A,PABL_A,PABL_A,PABL_A,PABL_A,PABL_A,PABL_A,PABL_A,PABL_A,PABL_A,PABL_A,PABL_A,PABL_A,PABL_A,PABL_A,PABL_A,PABL_A,PABL_A,PABL_A,PABL_A,PABL_A	ADRA2A,ALCAM,APBB1IP,APP,CHUK,DLG2,FCRL5,GABBR2,GABRB3,GABRG1,GRIN2A,GRM7,LOXL4,LY96,NTRK2,PTH1R,STXBP5,TGFBR2,VWC2
GO Cellular Component	GO:0001652	granular component	122	1.233658e-1	1.000000e+0	1.000000e+0	7.595979e+0	1.316486e-1	1	2.556284e-4	1.941748e-3	142	1.837235e-1	1.000000e+0	1.000000e+0	5.010535e+0	1.995795e-1	1	6	1.620746e-3	1.666667e-1	PABL_A	SURF6
GO Cellular Component	GO:0005795	Golgi stack	123	1.302414e-1	1.000000e+0	1.000000e+0	1.514476e+0	6.602943e+0	10	1.282125e-2	1.941748e-2	117	1.350143e-1	1.000000e+0	1.000000e+0	1.644082e+0	4.257696e+0	7	128	1.134522e-2	5.468750e-2	PABL_A,PABL_A,PABL_A,PABL_A,PABL_A,PABL_A,PABL_A,PABL_A,PABL_A,PABL_A	ARSE,COG2,FUT9,GPR89C,ST6GAL2,SULF1,TOM1L1
GO Cellular Component	GO:0005840	ribosome	124	1.308757e-1	1.000000e+0	1.000000e+0	1.512846e+0	6.610057e+0	10	1.283506e-2	1.941748e-2	489	8.105462e-1	1.000000e+0	1.000000e+0	7.547249e-1	7.949916e+0	6	239	9.724473e-3	2.510460e-2	PABL_A,PABL_A,PABL_A,PABL_A,PABL_A,PABL_A,PABL_A,PABL_A,PABL_A,PABL_A	MRPL47,MRPS30,RPL38,RPS4Y1,RPS4Y2,SURF6
GO Cellular Component	GO:0098803	respiratory chain complex	125	1.318872e-1	1.000000e+0	1.000000e+0	1.873930e+0	2.668190e+0	5	5.180951e-3	9.708738e-3	345	5.407978e-1	1.000000e+0	1.000000e+0	1.061054e+0	2.827376e+0	3	85	4.862237e-3	3.529412e-2	PABL_A,PABL_A,PABL_A,PABL_A,PABL_A	ATP5SL,NDUFA4,NDUFB5
GO Cellular Component	GO:0005689	U12-type spliceosomal complex	126	1.336655e-1	1.000000e+0	1.000000e+0	3.146870e+0	6.355521e-1	2	1.234082e-3	3.883495e-3	179	2.137584e-1	1.000000e+0	1.000000e+0	2.312555e+0	8.648445e-1	2	26	3.241491e-3	7.692308e-2	PABL_A,PABL_A	DHX15,SNRPF
GO Cellular Component	GO:0034715	pICln-Sm protein complex	127	1.357008e-1	1.000000e+0	1.000000e+0	6.857977e+0	1.458156e-1	1	2.831371e-4	1.941748e-3	142	1.837235e-1	1.000000e+0	1.000000e+0	5.010535e+0	1.995795e-1	1	6	1.620746e-3	1.666667e-1	PABL_A	SNRPF
GO Cellular Component	GO:0005683	U7 snRNP	128	1.358274e-1	1.000000e+0	1.000000e+0	6.851094e+0	1.459621e-1	1	2.834215e-4	1.941748e-3	169	2.108843e-1	1.000000e+0	1.000000e+0	4.294744e+0	2.328427e-1	1	7	1.620746e-3	1.428571e-1	PABL_A	SNRPF
GO Cellular Component	GO:0000793	condensed chromosome	129	1.401413e-1	1.000000e+0	1.000000e+0	1.407459e+0	9.236503e+0	13	1.793496e-2	2.524272e-2	158	1.842692e-1	1.000000e+0	1.000000e+0	1.391815e+0	7.184862e+0	10	216	1.620746e-2	4.629630e-2	PABL_A,PABL_A,PABL_A,PABL_A,PABL_A,PABL_A,PABL_A,PABL_A,PABL_A,PABL_A,PABL_A,PABL_A,PABL_A	DMC1,DYNLT3,FAM9A,FAM9C,KIF2B,RIF1,RSPH1,SGOL1,SKA1,TEX14
GO Cellular Component	GO:0035253	ciliary rootlet	130	1.422587e-1	1.000000e+0	1.000000e+0	3.026186e+0	6.608978e-1	2	1.283297e-3	3.883495e-3	46	4.980030e-2	1.000000e+0	1.000000e+0	5.466038e+0	3.658957e-1	2	11	3.241491e-3	1.818182e-1	PABL_A,PABL_A	APP,KIF5B
GO Cellular Component	GO:0005684	U2-type spliceosomal complex	131	1.452922e-1	1.000000e+0	1.000000e+0	2.287820e+0	1.311292e+0	3	2.546199e-3	5.825243e-3	90	1.026413e-1	1.000000e+0	1.000000e+0	2.652636e+0	1.130950e+0	3	34	4.862237e-3	8.823529e-2	PABL_A,PABL_A,PABL_A	DHX15,GCFC2,PRPF40A
GO Cellular Component	GO:0030529	intracellular ribonucleoprotein complex	132	1.482547e-1	1.000000e+0	1.000000e+0	1.217629e+0	2.628059e+1	32	5.103027e-2	6.213592e-2	514	8.610387e-1	1.000000e+0	1.000000e+0	8.185527e-1	2.687670e+1	22	808	3.565640e-2	2.722772e-2	PABL_A,PABL_A,PABL_A,PABL_A,PABL_A,PABL_A,PABL_A,PABL_A,PABL_A,PABL_A,PABL_A,PABL_A,PABL_A,PABL_A,PABL_A,PABL_A,PABL_A,PABL_A,PABL_A,PABL_A,PABL_A,PABL_A,PABL_A,PABL_A,PABL_A,PABL_A,PABL_A,PABL_A,PABL_A,PABL_A,PABL_A,PABL_A	CCRN4L,DHX15,FAM195A,GCFC2,LRRK2,MRPL47,MRPS30,NAF1,NFATC2,PCBP3,POP4,PRPF40A,RPL38,RPS4Y1,RPS4Y2,SNRPF,SURF6,SYNCRIP,TRIM5,U2AF1,UTP14C,WDR37
GO Cellular Component	GO:1990904	ribonucleoprotein complex	133	1.498675e-1	1.000000e+0	1.000000e+0	1.216073e+0	2.631422e+1	32	5.109557e-2	6.213592e-2	516	8.652730e-1	1.000000e+0	1.000000e+0	8.155248e-1	2.697649e+1	22	811	3.565640e-2	2.712700e-2	PABL_A,PABL_A,PABL_A,PABL_A,PABL_A,PABL_A,PABL_A,PABL_A,PABL_A,PABL_A,PABL_A,PABL_A,PABL_A,PABL_A,PABL_A,PABL_A,PABL_A,PABL_A,PABL_A,PABL_A,PABL_A,PABL_A,PABL_A,PABL_A,PABL_A,PABL_A,PABL_A,PABL_A,PABL_A,PABL_A,PABL_A,PABL_A	CCRN4L,DHX15,FAM195A,GCFC2,LRRK2,MRPL47,MRPS30,NAF1,NFATC2,PCBP3,POP4,PRPF40A,RPL38,RPS4Y1,RPS4Y2,SNRPF,SURF6,SYNCRIP,TRIM5,U2AF1,UTP14C,WDR37
GO Cellular Component	GO:0097038	perinuclear endoplasmic reticulum	134	1.609084e-1	1.000000e+0	1.000000e+0	2.797848e+0	7.148350e-1	2	1.388029e-3	3.883495e-3	46	4.980030e-2	1.000000e+0	1.000000e+0	5.466038e+0	3.658957e-1	2	11	3.241491e-3	1.818182e-1	PABL_A,PABL_A	OSBPL3,SYT6
GO Cellular Component	GO:0044445	cytosolic part	135	1.614803e-1	1.000000e+0	1.000000e+0	1.413545e+0	7.781854e+0	11	1.511040e-2	2.135922e-2	282	4.002506e-1	1.000000e+0	1.000000e+0	1.132087e+0	7.949916e+0	9	239	1.458671e-2	3.765690e-2	PABL_A,PABL_A,PABL_A,PABL_A,PABL_A,PABL_A,PABL_A,PABL_A,PABL_A,PABL_A,PABL_A	BBS12,CHUK,DTNBP1,GUCY2C,HBG2,RPL38,RPS4Y1,RPS4Y2,SURF6
GO Cellular Component	GO:0030173	integral component of Golgi membrane	136	1.648226e-1	1.000000e+0	1.000000e+0	1.886719e+0	2.120083e+0	4	4.116666e-3	7.766990e-3	162	1.965258e-1	1.000000e+0	1.000000e+0	1.960644e+0	1.530109e+0	3	46	4.862237e-3	6.521739e-2	PABL_A,PABL_A,PABL_A,PABL_A	SAMD8,TPST1,TVP23A
GO Cellular Component	GO:0005687	U4 snRNP	137	1.711758e-1	1.000000e+0	1.000000e+0	5.327280e+0	1.877130e-1	1	3.644913e-4	1.941748e-3	220	2.870714e-1	1.000000e+0	1.000000e+0	3.006321e+0	3.326325e-1	1	10	1.620746e-3	1.000000e-1	PABL_A	SNRPF
GO Cellular Component	GO:0000235	astral microtubule	138	1.720054e-1	1.000000e+0	1.000000e+0	5.299021e+0	1.887141e-1	1	3.664352e-4	1.941748e-3	142	1.837235e-1	1.000000e+0	1.000000e+0	5.010535e+0	1.995795e-1	1	6	1.620746e-3	1.666667e-1	PABL_A	DYNLT3
GO Cellular Component	GO:0005903	brush border	139	1.726366e-1	1.000000e+0	1.000000e+0	1.543500e+0	4.535146e+0	7	8.806109e-3	1.359223e-2	180	2.153330e-1	1.000000e+0	1.000000e+0	1.565792e+0	3.193272e+0	5	96	8.103728e-3	5.208333e-2	PABL_A,PABL_A,PABL_A,PABL_A,PABL_A,PABL_A,PABL_A	ACTR3,PTH1R,SI,SLC15A1,SOAT2
GO Cellular Component	GO:0042405	nuclear inclusion body	140	1.748861e-1	1.000000e+0	1.000000e+0	2.650801e+0	7.544889e-1	2	1.465027e-3	3.883495e-3	259	3.559136e-1	1.000000e+0	1.000000e+0	2.312555e+0	4.324222e-1	1	13	1.620746e-3	7.692308e-2	PABL_A,PABL_A	RANBP2
GO Cellular Component	GO:0005746	mitochondrial respiratory chain	141	1.754718e-1	1.000000e+0	1.000000e+0	1.696430e+0	2.947365e+0	5	5.723040e-3	9.708738e-3	376	5.872338e-1	1.000000e+0	1.000000e+0	9.910948e-1	3.026956e+0	3	91	4.862237e-3	3.296703e-2	PABL_A,PABL_A,PABL_A,PABL_A,PABL_A	ATP5SL,NDUFA4,NDUFB5
GO Cellular Component	GO:0097227	sperm annulus	142	1.758455e-1	1.000000e+0	1.000000e+0	5.171674e+0	1.933610e-1	1	3.754582e-4	1.941748e-3	142	1.837235e-1	1.000000e+0	1.000000e+0	5.010535e+0	1.995795e-1	1	6	1.620746e-3	1.666667e-1	PABL_A	SEPT4
GO Cellular Component	GO:0070545	PeBoW complex	143	1.769118e-1	1.000000e+0	1.000000e+0	5.137293e+0	1.946551e-1	1	3.779710e-4	1.941748e-3	125	1.556294e-1	1.000000e+0	1.000000e+0	6.012642e+0	1.663162e-1	1	5	1.620746e-3	2.000000e-1	PABL_A	WDR37
GO Cellular Component	GO:0044439	peroxisomal part	144	1.775646e-1	1.000000e+0	1.000000e+0	1.596746e+0	3.757641e+0	6	7.296391e-3	1.165049e-2	378	5.946750e-1	1.000000e+0	1.000000e+0	9.803220e-1	3.060219e+0	3	92	4.862237e-3	3.260870e-2	PABL_A,PABL_A,PABL_A,PABL_A,PABL_A,PABL_A	FAR2,HMGCR,SLC25A17
GO Cellular Component	GO:0036057	slit diaphragm	145	1.795308e-1	1.000000e+0	1.000000e+0	2.605704e+0	7.675470e-1	2	1.490383e-3	3.883495e-3	187	2.371428e-1	1.000000e+0	1.000000e+0	3.757901e+0	2.661060e-1	1	8	1.620746e-3	1.250000e-1	PABL_A,PABL_A	MAGI2
GO Cellular Component	GO:0045177	apical part of cell	146	1.800397e-1	1.000000e+0	1.000000e+0	1.226862e+0	1.956210e+1	24	3.798465e-2	4.660194e-2	181	2.207402e-1	1.000000e+0	1.000000e+0	1.252634e+0	1.197477e+1	15	360	2.431118e-2	4.166667e-2	PABL_A,PABL_A,PABL_A,PABL_A,PABL_A,PABL_A,PABL_A,PABL_A,PABL_A,PABL_A,PABL_A,PABL_A,PABL_A,PABL_A,PABL_A,PABL_A,PABL_A,PABL_A,PABL_A,PABL_A,PABL_A,PABL_A,PABL_A,PABL_A	ADCY10,APP,AQP6,CYP4A11,EMP2,EPCAM,HPN,MYO5B,NHS,PRKG2,PTH1R,S100G,SI,SLC5A12,STX3
GO Cellular Component	GO:0005665	DNA-directed RNA polymerase II, core complex	147	1.801854e-1	1.000000e+0	1.000000e+0	2.599485e+0	7.693831e-1	2	1.493948e-3	3.883495e-3	314	4.743236e-1	1.000000e+0	1.000000e+0	1.582274e+0	6.320017e-1	1	19	1.620746e-3	5.263158e-2	PABL_A,PABL_A	POLR2A
GO Cellular Component	GO:0045179	apical cortex	148	1.804032e-1	1.000000e+0	1.000000e+0	5.027543e+0	1.989043e-1	1	3.862220e-4	1.941748e-3	187	2.371428e-1	1.000000e+0	1.000000e+0	3.757901e+0	2.661060e-1	1	8	1.620746e-3	1.250000e-1	PABL_A	MYO5B
GO Cellular Component	GO:0008021	synaptic vesicle	149	1.813054e-1	1.000000e+0	1.000000e+0	1.377165e+0	7.987424e+0	11	1.550956e-2	2.135922e-2	112	1.278552e-1	1.000000e+0	1.000000e+0	1.603371e+0	4.989487e+0	8	150	1.296596e-2	5.333333e-2	PABL_A,PABL_A,PABL_A,PABL_A,PABL_A,PABL_A,PABL_A,PABL_A,PABL_A,PABL_A,PABL_A	DTNBP1,GAD2,GRIN2A,LRRK2,STX3,STXBP5,SYT6,VDAC2
GO Cellular Component	GO:0044304	main axon	150	1.849184e-1	1.000000e+0	1.000000e+0	1.512394e+0	4.628425e+0	7	8.987232e-3	1.359223e-2	258	3.496210e-1	1.000000e+0	1.000000e+0	1.431581e+0	2.095585e+0	3	63	4.862237e-3	4.761905e-2	PABL_A,PABL_A,PABL_A,PABL_A,PABL_A,PABL_A,PABL_A	APP,BIN1,DLG2
GO Cellular Component	GO:0070469	respiratory chain	151	1.866254e-1	1.000000e+0	1.000000e+0	1.658858e+0	3.014121e+0	5	5.852662e-3	9.708738e-3	399	6.442735e-1	1.000000e+0	1.000000e+0	9.110063e-1	3.293062e+0	3	99	4.862237e-3	3.030303e-2	PABL_A,PABL_A,PABL_A,PABL_A,PABL_A	ATP5SL,NDUFA4,NDUFB5
GO Cellular Component	GO:0000800	lateral element	152	1.871788e-1	1.000000e+0	1.000000e+0	2.535055e+0	7.889375e-1	2	1.531918e-3	3.883495e-3	92	1.081660e-1	1.000000e+0	1.000000e+0	3.536848e+0	5.654752e-1	2	17	3.241491e-3	1.176471e-1	PABL_A,PABL_A	FAM9A,FAM9C
GO Cellular Component	GO:0005637	nuclear inner membrane	153	1.899491e-1	1.000000e+0	1.000000e+0	1.778917e+0	2.248559e+0	4	4.366134e-3	7.766990e-3	216	2.763929e-1	1.000000e+0	1.000000e+0	1.639811e+0	1.829479e+0	3	55	4.862237e-3	5.454545e-2	PABL_A,PABL_A,PABL_A,PABL_A	DPY19L1,DPY19L3,TMEM194B
GO Cellular Component	GO:0034709	methylosome	154	1.922557e-1	1.000000e+0	1.000000e+0	4.684598e+0	2.134655e-1	1	4.144961e-4	1.941748e-3	247	3.337372e-1	1.000000e+0	1.000000e+0	2.505267e+0	3.991590e-1	1	12	1.620746e-3	8.333333e-2	PABL_A	SNRPF
GO Cellular Component	GO:0031021	interphase microtubule organizing center	155	1.963854e-1	1.000000e+0	1.000000e+0	4.574793e+0	2.185891e-1	1	4.244449e-4	1.941748e-3	73	9.651225e-2	1.000000e+0	1.000000e+0	1.002107e+1	9.978975e-2	1	3	1.620746e-3	3.333333e-1	PABL_A	MZT1
GO Cellular Component	GO:1902555	endoribonuclease complex	156	1.976612e-1	1.000000e+0	1.000000e+0	2.444812e+0	8.180589e-1	2	1.588464e-3	3.883495e-3	392	6.253625e-1	1.000000e+0	1.000000e+0	1.036662e+0	9.646342e-1	1	29	1.620746e-3	3.448276e-2	PABL_A,PABL_A	POP4
GO Cellular Component	GO:0032040	small-subunit processome	157	1.979432e-1	1.000000e+0	1.000000e+0	2.442481e+0	8.188395e-1	2	1.589980e-3	3.883495e-3	418	6.728509e-1	1.000000e+0	1.000000e+0	9.110063e-1	1.097687e+0	1	33	1.620746e-3	3.030303e-2	PABL_A,PABL_A	UTP14C
GO Cellular Component	GO:0005802	trans-Golgi network	158	2.045702e-1	1.000000e+0	1.000000e+0	1.319473e+0	9.094542e+0	12	1.765930e-2	2.330097e-2	165	2.027631e-1	1.000000e+0	1.000000e+0	1.387533e+0	6.486333e+0	9	195	1.458671e-2	4.615385e-2	PABL_A,PABL_A,PABL_A,PABL_A,PABL_A,PABL_A,PABL_A,PABL_A,PABL_A,PABL_A,PABL_A,PABL_A	AP1M1,APP,BICD1,CCDC91,COG2,GCC2,LRRK2,RBFOX1,USP6NL
GO Cellular Component	GO:0097452	GAIT complex	159	2.046919e-1	1.000000e+0	1.000000e+0	4.367293e+0	2.289748e-1	1	4.446112e-4	1.941748e-3	101	1.265700e-1	1.000000e+0	1.000000e+0	7.515802e+0	1.330530e-1	1	4	1.620746e-3	2.500000e-1	PABL_A	SYNCRIP
GO Cellular Component	GO:0031228	intrinsic component of Golgi membrane	160	2.118691e-1	1.000000e+0	1.000000e+0	1.697645e+0	2.356206e+0	4	4.575156e-3	7.766990e-3	197	2.403134e-1	1.000000e+0	1.000000e+0	1.768424e+0	1.696426e+0	3	51	4.862237e-3	5.882353e-2	PABL_A,PABL_A,PABL_A,PABL_A	SAMD8,TPST1,TVP23A
GO Cellular Component	GO:0010494	cytoplasmic stress granule	161	2.154674e-1	1.000000e+0	1.000000e+0	1.879602e+0	1.596082e+0	3	3.099189e-3	5.825243e-3	459	7.669091e-1	1.000000e+0	1.000000e+0	6.991444e-1	1.430320e+0	1	43	1.620746e-3	2.325581e-2	PABL_A,PABL_A,PABL_A	FAM195A
GO Cellular Component	GO:0005874	microtubule	162	2.219933e-1	1.000000e+0	1.000000e+0	1.188284e+0	2.019718e+1	24	3.921783e-2	4.660194e-2	138	1.712165e-1	1.000000e+0	1.000000e+0	1.290592e+0	1.317225e+1	17	396	2.755267e-2	4.292929e-2	PABL_A,PABL_A,PABL_A,PABL_A,PABL_A,PABL_A,PABL_A,PABL_A,PABL_A,PABL_A,PABL_A,PABL_A,PABL_A,PABL_A,PABL_A,PABL_A,PABL_A,PABL_A,PABL_A,PABL_A,PABL_A,PABL_A,PABL_A,PABL_A	BICD1,CCDC181,DCX,DNAH17,DYNLRB1,DYNLT3,FAM110C,KIF2B,KIF5B,MAP2,MDM1,RACGAP1,REEP3,SKA1,SPRY2,TUBGCP5,ZNF804A
GO Cellular Component	GO:0002177	manchette	163	2.223836e-1	1.000000e+0	1.000000e+0	3.976768e+0	2.514605e-1	1	4.882728e-4	1.941748e-3	142	1.837235e-1	1.000000e+0	1.000000e+0	5.010535e+0	1.995795e-1	1	6	1.620746e-3	1.666667e-1	PABL_A	CCDC181
GO Cellular Component	GO:1990742	microvesicle	164	2.274820e-1	1.000000e+0	1.000000e+0	3.875438e+0	2.580353e-1	1	5.010395e-4	1.941748e-3	125	1.556294e-1	1.000000e+0	1.000000e+0	6.012642e+0	1.663162e-1	1	5	1.620746e-3	2.000000e-1	PABL_A	DEFB1
GO Cellular Component	GO:1990909	Wnt signalosome	165	2.290034e-1	1.000000e+0	1.000000e+0	2.212037e+0	9.041441e-1	2	1.755620e-3	3.883495e-3	220	2.870714e-1	1.000000e+0	1.000000e+0	3.006321e+0	3.326325e-1	1	10	1.620746e-3	1.000000e-1	PABL_A,PABL_A	LRRK2
GO Cellular Component	GO:0005740	mitochondrial envelope	166	2.292597e-1	1.000000e+0	1.000000e+0	1.161868e+0	2.495980e+1	29	4.846563e-2	5.631068e-2	490	8.107449e-1	1.000000e+0	1.000000e+0	8.485583e-1	2.474786e+1	21	744	3.403566e-2	2.822581e-2	PABL_A,PABL_A,PABL_A,PABL_A,PABL_A,PABL_A,PABL_A,PABL_A,PABL_A,PABL_A,PABL_A,PABL_A,PABL_A,PABL_A,PABL_A,PABL_A,PABL_A,PABL_A,PABL_A,PABL_A,PABL_A,PABL_A,PABL_A,PABL_A,PABL_A,PABL_A,PABL_A,PABL_A,PABL_A	ACAA2,AGPAT5,ATP5J,ATP5SL,COA6,CYB5A,ECI1,GHITM,GPAM,HMGCS2,LRRK2,MRPL47,MRPS30,NDUFA4,NDUFB5,PLA2G4A,SLC25A17,SLMO2,SUCLG1,UCP1,VDAC2
GO Cellular Component	GO:0031904	endosome lumen	167	2.335543e-1	1.000000e+0	1.000000e+0	1.801268e+0	1.665494e+0	3	3.233968e-3	5.825243e-3	90	1.026413e-1	1.000000e+0	1.000000e+0	2.652636e+0	1.130950e+0	3	34	4.862237e-3	8.823529e-2	PABL_A,PABL_A,PABL_A	APP,JAK2,LNPEP
GO Cellular Component	GO:0098800	inner mitochondrial membrane protein complex	168	2.342862e-1	1.000000e+0	1.000000e+0	1.454206e+0	4.125964e+0	6	8.011581e-3	1.165049e-2	405	6.555623e-1	1.000000e+0	1.000000e+0	8.974092e-1	4.457275e+0	4	134	6.482982e-3	2.985075e-2	PABL_A,PABL_A,PABL_A,PABL_A,PABL_A,PABL_A	ATP5J,ATP5SL,NDUFA4,NDUFB5
GO Cellular Component	GO:0080008	Cul4-RING E3 ubiquitin ligase complex	169	2.417314e-1	1.000000e+0	1.000000e+0	2.130313e+0	9.388291e-1	2	1.822969e-3	3.883495e-3	409	6.615743e-1	1.000000e+0	1.000000e+0	9.394753e-1	1.064424e+0	1	32	1.620746e-3	3.125000e-2	PABL_A,PABL_A	CRBN
GO Cellular Component	GO:1990761	growth cone lamellipodium	170	2.426104e-1	1.000000e+0	1.000000e+0	3.599679e+0	2.778026e-1	1	5.394225e-4	1.941748e-3	73	9.651225e-2	1.000000e+0	1.000000e+0	1.002107e+1	9.978975e-2	1	3	1.620746e-3	3.333333e-1	PABL_A	APP
GO Cellular Component	GO:0022625	cytosolic large ribosomal subunit	171	2.428510e-1	1.000000e+0	1.000000e+0	1.763899e+0	1.700777e+0	3	3.302481e-3	5.825243e-3	382	6.068895e-1	1.000000e+0	1.000000e+0	9.856790e-1	2.029058e+0	2	61	3.241491e-3	3.278689e-2	PABL_A,PABL_A,PABL_A	RPL38,SURF6
GO Cellular Component	GO:0042101	T cell receptor complex	172	2.432949e-1	1.000000e+0	1.000000e+0	2.120704e+0	9.430832e-1	2	1.831229e-3	3.883495e-3	114	1.303186e-1	1.000000e+0	1.000000e+0	3.164548e+0	6.320017e-1	2	19	3.241491e-3	1.052632e-1	PABL_A,PABL_A	ALCAM,APBB1IP
GO Cellular Component	GO:0032280	symmetric synapse	173	2.445394e-1	1.000000e+0	1.000000e+0	2.113119e+0	9.464683e-1	2	1.837803e-3	3.883495e-3	21	2.707508e-2	1.000000e+0	1.000000e+0	7.515802e+0	2.661060e-1	2	8	3.241491e-3	2.500000e-1	PABL_A,PABL_A	NLGN4X,PENK
GO Cellular Component	GO:0005761	mitochondrial ribosome	174	2.486734e-1	1.000000e+0	1.000000e+0	1.741391e+0	1.722761e+0	3	3.345167e-3	5.825243e-3	549	9.476650e-1	1.000000e+0	1.000000e+0	3.455541e-1	2.893903e+0	1	87	1.620746e-3	1.149425e-2	PABL_A,PABL_A,PABL_A	MRPL47
GO Cellular Component	GO:0005666	DNA-directed RNA polymerase III complex	175	2.490474e-1	1.000000e+0	1.000000e+0	3.492435e+0	2.863331e-1	1	5.559867e-4	1.941748e-3	309	4.562181e-1	1.000000e+0	1.000000e+0	1.670178e+0	5.987385e-1	1	18	1.620746e-3	5.555556e-2	PABL_A	POLR3F
GO Cellular Component	GO:0005901	caveola	176	2.493319e-1	1.000000e+0	1.000000e+0	1.377213e+0	5.082728e+0	7	9.869374e-3	1.359223e-2	39	4.072284e-2	1.000000e+0	1.000000e+0	2.373411e+0	2.528007e+0	6	76	9.724473e-3	7.894737e-2	PABL_A,PABL_A,PABL_A,PABL_A,PABL_A,PABL_A,PABL_A	FASLG,HTR2A,JAK2,LRRK2,TGFBR2,TRPC4
GO Cellular Component	GO:0070937	CRD-mediated mRNA stability complex	177	2.535196e-1	1.000000e+0	1.000000e+0	3.421109e+0	2.923029e-1	1	5.675784e-4	1.941748e-3	142	1.837235e-1	1.000000e+0	1.000000e+0	5.010535e+0	1.995795e-1	1	6	1.620746e-3	1.666667e-1	PABL_A	SYNCRIP
GO Cellular Component	GO:0000276	mitochondrial proton-transporting ATP synthase complex, coupling factor F(o)	178	2.565731e-1	1.000000e+0	1.000000e+0	3.373825e+0	2.963995e-1	1	5.755330e-4	1.941748e-3	234	3.107985e-1	1.000000e+0	1.000000e+0	2.733019e+0	3.658957e-1	1	11	1.620746e-3	9.090909e-2	PABL_A	ATP5J
GO Cellular Component	GO:0031301	integral component of organelle membrane	179	2.570259e-1	1.000000e+0	1.000000e+0	1.304324e+0	6.900128e+0	9	1.339831e-2	1.747573e-2	321	4.882653e-1	1.000000e+0	1.000000e+0	1.073686e+0	5.588226e+0	6	168	9.724473e-3	3.571429e-2	PABL_A,PABL_A,PABL_A,PABL_A,PABL_A,PABL_A,PABL_A,PABL_A,PABL_A	FAR2,SAMD8,SLC25A17,TPST1,TVP23A,VOPP1
GO Cellular Component	GO:0071204	histone pre-mRNA 3'end processing complex	180	2.577384e-1	1.000000e+0	1.000000e+0	3.356072e+0	2.979674e-1	1	5.785774e-4	1.941748e-3	142	1.837235e-1	1.000000e+0	1.000000e+0	5.010535e+0	1.995795e-1	1	6	1.620746e-3	1.666667e-1	PABL_A	SYNCRIP
GO Cellular Component	GO:0098839	postsynaptic density membrane	181	2.605415e-1	1.000000e+0	1.000000e+0	2.020298e+0	9.899531e-1	2	1.922239e-3	3.883495e-3	187	2.371428e-1	1.000000e+0	1.000000e+0	3.757901e+0	2.661060e-1	1	8	1.620746e-3	1.250000e-1	PABL_A,PABL_A	GRIN2A
GO Cellular Component	GO:0005832	chaperonin-containing T-complex	182	2.636390e-1	1.000000e+0	1.000000e+0	3.268573e+0	3.059439e-1	1	5.940659e-4	1.941748e-3	234	3.107985e-1	1.000000e+0	1.000000e+0	2.733019e+0	3.658957e-1	1	11	1.620746e-3	9.090909e-2	PABL_A	BBS12
GO Cellular Component	GO:0099634	postsynaptic specialization membrane	183	2.666092e-1	1.000000e+0	1.000000e+0	1.987220e+0	1.006431e+0	2	1.954235e-3	3.883495e-3	202	2.625288e-1	1.000000e+0	1.000000e+0	3.340357e+0	2.993692e-1	1	9	1.620746e-3	1.111111e-1	PABL_A,PABL_A	GRIN2A
GO Cellular Component	GO:0030426	growth cone	184	2.667594e-1	1.000000e+0	1.000000e+0	1.206329e+0	1.243442e+1	15	2.414450e-2	2.912621e-2	9	1.116094e-2	1.000000e+0	1.000000e+0	2.219432e+0	4.956224e+0	11	149	1.782820e-2	7.382550e-2	PABL_A,PABL_A,PABL_A,PABL_A,PABL_A,PABL_A,PABL_A,PABL_A,PABL_A,PABL_A,PABL_A,PABL_A,PABL_A,PABL_A,PABL_A	ADCY10,APP,COBL,DTNBP1,KIF5B,LRRK2,NDRG2,PCDH9,STX3,TENM2,ZNF804A
GO Cellular Component	GO:1905368	peptidase complex	185	2.668564e-1	1.000000e+0	1.000000e+0	1.530158e+0	2.614108e+0	4	5.075939e-3	7.766990e-3	360	5.566102e-1	1.000000e+0	1.000000e+0	1.036662e+0	2.893903e+0	3	87	4.862237e-3	3.448276e-2	PABL_A,PABL_A,PABL_A,PABL_A	PSMD12,TAF9B,UBE3A
GO Cellular Component	GO:0098562	cytoplasmic side of membrane	186	2.677963e-1	1.000000e+0	1.000000e+0	1.251929e+0	8.786443e+0	11	1.706106e-2	2.135922e-2	303	4.406298e-1	1.000000e+0	1.000000e+0	1.113452e+0	6.286754e+0	7	189	1.134522e-2	3.703704e-2	PABL_A,PABL_A,PABL_A,PABL_A,PABL_A,PABL_A,PABL_A,PABL_A,PABL_A,PABL_A,PABL_A	CHUK,CYTH1,FER,GNAZ,JAK2,LRRK2,RACGAP1
GO Cellular Component	GO:0045263	proton-transporting ATP synthase complex, coupling factor F(o)	187	2.681857e-1	1.000000e+0	1.000000e+0	3.203754e+0	3.121338e-1	1	6.060851e-4	1.941748e-3	259	3.559136e-1	1.000000e+0	1.000000e+0	2.312555e+0	4.324222e-1	1	13	1.620746e-3	7.692308e-2	PABL_A	ATP5J
GO Cellular Component	GO:0060077	inhibitory synapse	188	2.728054e-1	1.000000e+0	1.000000e+0	1.954539e+0	1.023259e+0	2	1.986911e-3	3.883495e-3	67	8.717640e-2	1.000000e+0	1.000000e+0	4.008428e+0	4.989487e-1	2	15	3.241491e-3	1.333333e-1	PABL_A,PABL_A	GAD2,NLGN4X
GO Cellular Component	GO:0031966	mitochondrial membrane	189	2.746611e-1	1.000000e+0	1.000000e+0	1.136808e+0	2.375070e+1	27	4.611787e-2	5.242718e-2	511	8.504312e-1	1.000000e+0	1.000000e+0	8.148373e-1	2.331754e+1	19	701	3.079417e-2	2.710414e-2	PABL_A,PABL_A,PABL_A,PABL_A,PABL_A,PABL_A,PABL_A,PABL_A,PABL_A,PABL_A,PABL_A,PABL_A,PABL_A,PABL_A,PABL_A,PABL_A,PABL_A,PABL_A,PABL_A,PABL_A,PABL_A,PABL_A,PABL_A,PABL_A,PABL_A,PABL_A,PABL_A	ACAA2,AGPAT5,ATP5J,ATP5SL,CYB5A,ECI1,GHITM,GPAM,HMGCS2,LRRK2,MRPL47,MRPS30,NDUFA4,NDUFB5,PLA2G4A,SLC25A17,SUCLG1,UCP1,VDAC2
GO Cellular Component	GO:0031105	septin complex	190	2.755695e-1	1.000000e+0	1.000000e+0	3.103002e+0	3.222686e-1	1	6.257642e-4	1.941748e-3	142	1.837235e-1	1.000000e+0	1.000000e+0	5.010535e+0	1.995795e-1	1	6	1.620746e-3	1.666667e-1	PABL_A	SEPT4
GO Cellular Component	GO:0090543	Flemming body	191	2.791164e-1	1.000000e+0	1.000000e+0	1.922328e+0	1.040405e+0	2	2.020205e-3	3.883495e-3	346	5.409233e-1	1.000000e+0	1.000000e+0	1.307096e+0	7.650547e-1	1	23	1.620746e-3	4.347826e-2	PABL_A,PABL_A	RACGAP1
GO Cellular Component	GO:0017146	NMDA selective glutamate receptor complex	192	2.792437e-1	1.000000e+0	1.000000e+0	1.921688e+0	1.040752e+0	2	2.020877e-3	3.883495e-3	234	3.107985e-1	1.000000e+0	1.000000e+0	2.733019e+0	3.658957e-1	1	11	1.620746e-3	9.090909e-2	PABL_A,PABL_A	GRIN2A
GO Cellular Component	GO:0031234	extrinsic component of cytoplasmic side of plasma membrane	193	2.817787e-1	1.000000e+0	1.000000e+0	1.321609e+0	5.296575e+0	7	1.028461e-2	1.359223e-2	229	2.905159e-1	1.000000e+0	1.000000e+0	1.391815e+0	3.592431e+0	5	108	8.103728e-3	4.629630e-2	PABL_A,PABL_A,PABL_A,PABL_A,PABL_A,PABL_A,PABL_A	CYTH1,FER,GNAZ,JAK2,RACGAP1
GO Cellular Component	GO:0097442	CA3 pyramidal cell dendrite	194	2.825148e-1	1.000000e+0	1.000000e+0	3.012992e+0	3.318960e-1	1	6.444582e-4	1.941748e-3	52	6.542179e-2	1.000000e+0	1.000000e+0	1.503160e+1	6.652650e-2	1	2	1.620746e-3	5.000000e-1	PABL_A	MAP2
GO Cellular Component	GO:0031588	nucleotide-activated protein kinase complex	195	2.843760e-1	1.000000e+0	1.000000e+0	2.989611e+0	3.344917e-1	1	6.494985e-4	1.941748e-3	220	2.870714e-1	1.000000e+0	1.000000e+0	3.006321e+0	3.326325e-1	1	10	1.620746e-3	1.000000e-1	PABL_A	PRKAB2
GO Cellular Component	GO:0005875	microtubule associated complex	196	2.858728e-1	1.000000e+0	1.000000e+0	1.264036e+0	7.120050e+0	9	1.382534e-2	1.747573e-2	184	2.282129e-1	1.000000e+0	1.000000e+0	1.412366e+0	4.956224e+0	7	149	1.134522e-2	4.697987e-2	PABL_A,PABL_A,PABL_A,PABL_A,PABL_A,PABL_A,PABL_A,PABL_A,PABL_A	DCX,DNAH17,DYNLRB1,DYNLT3,KIF2B,KIF5B,MAP2
GO Cellular Component	GO:0005589	collagen type VI trimer	197	2.861630e-1	1.000000e+0	1.000000e+0	2.967445e+0	3.369903e-1	1	6.543501e-4	1.941748e-3	73	9.651225e-2	1.000000e+0	1.000000e+0	1.002107e+1	9.978975e-2	1	3	1.620746e-3	3.333333e-1	PABL_A	COL6A1
GO Cellular Component	GO:0030286	dynein complex	198	2.866925e-1	1.000000e+0	1.000000e+0	1.479104e+0	2.704340e+0	4	5.251146e-3	7.766990e-3	186	2.314164e-1	1.000000e+0	1.000000e+0	1.803793e+0	1.663162e+0	3	50	4.862237e-3	6.000000e-2	PABL_A,PABL_A,PABL_A,PABL_A	DNAH17,DYNLRB1,DYNLT3
GO Cellular Component	GO:0022626	cytosolic ribosome	199	2.880845e-1	1.000000e+0	1.000000e+0	1.399461e+0	3.572805e+0	5	6.937485e-3	9.708738e-3	336	5.211546e-1	1.000000e+0	1.000000e+0	1.064184e+0	3.758747e+0	4	113	6.482982e-3	3.539823e-2	PABL_A,PABL_A,PABL_A,PABL_A,PABL_A	RPL38,RPS4Y1,RPS4Y2,SURF6
GO Cellular Component	GO:0042734	presynaptic membrane	200	2.881825e-1	1.000000e+0	1.000000e+0	1.260968e+0	7.137372e+0	9	1.385898e-2	1.747573e-2	22	3.058262e-2	1.000000e+0	1.000000e+0	2.540553e+0	2.361691e+0	6	71	9.724473e-3	8.450704e-2	PABL_A,PABL_A,PABL_A,PABL_A,PABL_A,PABL_A,PABL_A,PABL_A,PABL_A	GAD2,GRIN2A,GRM4,GRM7,KCTD12,STX3
GO Cellular Component	GO:0034707	chloride channel complex	201	2.894349e-1	1.000000e+0	1.000000e+0	1.472355e+0	2.716737e+0	4	5.275217e-3	7.766990e-3	59	7.033876e-2	1.000000e+0	1.000000e+0	2.558571e+0	1.563373e+0	4	47	6.482982e-3	8.510638e-2	PABL_A,PABL_A,PABL_A,PABL_A	CLDN17,GABRB3,GABRG1,GABRG3
GO Cellular Component	GO:0046696	lipopolysaccharide receptor complex	202	2.900040e-1	1.000000e+0	1.000000e+0	2.920714e+0	3.423821e-1	1	6.648196e-4	1.941748e-3	125	1.556294e-1	1.000000e+0	1.000000e+0	6.012642e+0	1.663162e-1	1	5	1.620746e-3	2.000000e-1	PABL_A	LY96
GO Cellular Component	GO:0030427	site of polarized growth	203	2.908680e-1	1.000000e+0	1.000000e+0	1.183087e+0	1.267869e+1	15	2.461882e-2	2.912621e-2	11	1.403149e-2	1.000000e+0	1.000000e+0	2.147372e+0	5.122540e+0	11	154	1.782820e-2	7.142857e-2	PABL_A,PABL_A,PABL_A,PABL_A,PABL_A,PABL_A,PABL_A,PABL_A,PABL_A,PABL_A,PABL_A,PABL_A,PABL_A,PABL_A,PABL_A	ADCY10,APP,COBL,DTNBP1,KIF5B,LRRK2,NDRG2,PCDH9,STX3,TENM2,ZNF804A
GO Cellular Component	GO:0032588	trans-Golgi network membrane	204	2.909580e-1	1.000000e+0	1.000000e+0	1.393603e+0	3.587822e+0	5	6.966645e-3	9.708738e-3	217	2.833180e-1	1.000000e+0	1.000000e+0	1.484603e+0	2.694323e+0	4	81	6.482982e-3	4.938272e-2	PABL_A,PABL_A,PABL_A,PABL_A,PABL_A	AP1M1,APP,COG2,USP6NL
GO Cellular Component	GO:0032777	Piccolo NuA4 histone acetyltransferase complex	205	2.912663e-1	1.000000e+0	1.000000e+0	2.905622e+0	3.441603e-1	1	6.682725e-4	1.941748e-3	101	1.265700e-1	1.000000e+0	1.000000e+0	7.515802e+0	1.330530e-1	1	4	1.620746e-3	2.500000e-1	PABL_A	EPC1
GO Cellular Component	GO:0032156	septin cytoskeleton	206	2.929668e-1	1.000000e+0	1.000000e+0	2.885495e+0	3.465610e-1	1	6.729339e-4	1.941748e-3	169	2.108843e-1	1.000000e+0	1.000000e+0	4.294744e+0	2.328427e-1	1	7	1.620746e-3	1.428571e-1	PABL_A	SEPT4
GO Cellular Component	GO:0099055	integral component of postsynaptic membrane	207	2.930706e-1	1.000000e+0	1.000000e+0	1.854665e+0	1.078362e+0	2	2.093907e-3	3.883495e-3	202	2.625288e-1	1.000000e+0	1.000000e+0	3.340357e+0	2.993692e-1	1	9	1.620746e-3	1.111111e-1	PABL_A,PABL_A	GRIN2A
GO Cellular Component	GO:1990812	growth cone filopodium	208	2.954675e-1	1.000000e+0	1.000000e+0	2.856312e+0	3.501018e-1	1	6.798094e-4	1.941748e-3	73	9.651225e-2	1.000000e+0	1.000000e+0	1.002107e+1	9.978975e-2	1	3	1.620746e-3	3.333333e-1	PABL_A	APP
GO Cellular Component	GO:0000176	nuclear exosome (RNase complex)	209	2.956075e-1	1.000000e+0	1.000000e+0	2.854693e+0	3.503004e-1	1	6.801949e-4	1.941748e-3	259	3.559136e-1	1.000000e+0	1.000000e+0	2.312555e+0	4.324222e-1	1	13	1.620746e-3	7.692308e-2	PABL_A	MPHOSPH6
GO Cellular Component	GO:0044450	microtubule organizing center part	210	2.967453e-1	1.000000e+0	1.000000e+0	1.249779e+0	7.201276e+0	9	1.398306e-2	1.747573e-2	398	6.403537e-1	1.000000e+0	1.000000e+0	9.165613e-1	5.455173e+0	5	164	8.103728e-3	3.048780e-2	PABL_A,PABL_A,PABL_A,PABL_A,PABL_A,PABL_A,PABL_A,PABL_A,PABL_A	AGBL4,MDM1,MZT1,NUBP1,TUBGCP5
GO Cellular Component	GO:0030315	T-tubule	211	2.975003e-1	1.000000e+0	1.000000e+0	1.380485e+0	3.621916e+0	5	7.032847e-3	9.708738e-3	464	7.746805e-1	1.000000e+0	1.000000e+0	6.832548e-1	1.463583e+0	1	44	1.620746e-3	2.272727e-2	PABL_A,PABL_A,PABL_A,PABL_A,PABL_A	BIN1
GO Cellular Component	GO:0000502	proteasome complex	212	2.994303e-1	1.000000e+0	1.000000e+0	1.569175e+0	1.911832e+0	3	3.712296e-3	5.825243e-3	407	6.578655e-1	1.000000e+0	1.000000e+0	8.974092e-1	2.228638e+0	2	67	3.241491e-3	2.985075e-2	PABL_A,PABL_A,PABL_A	PSMD12,UBE3A
GO Cellular Component	GO:1905369	endopeptidase complex	213	2.997225e-1	1.000000e+0	1.000000e+0	1.568289e+0	1.912912e+0	3	3.714393e-3	5.825243e-3	413	6.658276e-1	1.000000e+0	1.000000e+0	8.842120e-1	2.261901e+0	2	68	3.241491e-3	2.941176e-2	PABL_A,PABL_A,PABL_A	PSMD12,UBE3A
GO Cellular Component	GO:0015030	Cajal body	214	3.010826e-1	1.000000e+0	1.000000e+0	1.564181e+0	1.917937e+0	3	3.724150e-3	5.825243e-3	353	5.503509e-1	1.000000e+0	1.000000e+0	1.093208e+0	1.829479e+0	2	55	3.241491e-3	3.636364e-2	PABL_A,PABL_A,PABL_A	COIL,U2AF1
GO Cellular Component	GO:1901588	dendritic microtubule	215	3.023906e-1	1.000000e+0	1.000000e+0	2.778009e+0	3.599700e-1	1	6.989710e-4	1.941748e-3	26	3.326325e-2	1.000000e+0	1.000000e+0	3.006321e+1	3.326325e-2	1	1	1.620746e-3	1.000000e+0	PABL_A	ZNF804A
GO Cellular Component	GO:0099568	cytoplasmic region	216	3.123609e-1	1.000000e+0	1.000000e+0	1.140552e+0	1.665859e+1	19	3.234679e-2	3.689320e-2	120	1.485623e-1	1.000000e+0	1.000000e+0	1.366510e+0	1.024508e+1	14	308	2.269044e-2	4.545455e-2	PABL_A,PABL_A,PABL_A,PABL_A,PABL_A,PABL_A,PABL_A,PABL_A,PABL_A,PABL_A,PABL_A,PABL_A,PABL_A,PABL_A,PABL_A,PABL_A,PABL_A,PABL_A,PABL_A	COBL,DTNBP1,FAM110C,FER,GLRX3,GRM7,GYPC,LANCL2,LRRK2,MELK,MYO5B,SEPT4,TNFAIP2,TRPC4
GO Cellular Component	GO:0005930	axoneme	217	3.128137e-1	1.000000e+0	1.000000e+0	1.273792e+0	5.495401e+0	7	1.067068e-2	1.359223e-2	230	2.970026e-1	1.000000e+0	1.000000e+0	1.379046e+0	3.625694e+0	5	109	8.103728e-3	4.587156e-2	PABL_A,PABL_A,PABL_A,PABL_A,PABL_A,PABL_A,PABL_A	ATG16L1,C12orf55,DNAH17,DYNLRB1,PIK3C3
GO Cellular Component	GO:0044455	mitochondrial membrane part	218	3.142050e-1	1.000000e+0	1.000000e+0	1.247229e+0	6.414217e+0	8	1.245479e-2	1.553398e-2	498	8.256477e-1	1.000000e+0	1.000000e+0	7.226733e-1	6.918756e+0	5	208	8.103728e-3	2.403846e-2	PABL_A,PABL_A,PABL_A,PABL_A,PABL_A,PABL_A,PABL_A,PABL_A	ATP5J,ATP5SL,LRRK2,NDUFA4,NDUFB5
GO Cellular Component	GO:0097014	ciliary plasm	219	3.146582e-1	1.000000e+0	1.000000e+0	1.271090e+0	5.507085e+0	7	1.069337e-2	1.359223e-2	232	3.035130e-1	1.000000e+0	1.000000e+0	1.366510e+0	3.658957e+0	5	110	8.103728e-3	4.545455e-2	PABL_A,PABL_A,PABL_A,PABL_A,PABL_A,PABL_A,PABL_A	ATG16L1,C12orf55,DNAH17,DYNLRB1,PIK3C3
GO Cellular Component	GO:1990204	oxidoreductase complex	220	3.154498e-1	1.000000e+0	1.000000e+0	1.345947e+0	3.714856e+0	5	7.213313e-3	9.708738e-3	428	6.955150e-1	1.000000e+0	1.000000e+0	8.428937e-1	3.559168e+0	3	107	4.862237e-3	2.803738e-2	PABL_A,PABL_A,PABL_A,PABL_A,PABL_A	ATP5SL,NDUFA4,NDUFB5
GO Cellular Component	GO:0070821	tertiary granule membrane	221	3.161990e-1	1.000000e+0	1.000000e+0	1.409950e+0	2.836980e+0	4	5.508699e-3	7.766990e-3	292	4.308987e-1	1.000000e+0	1.000000e+0	1.252634e+0	2.394954e+0	3	72	4.862237e-3	4.166667e-2	PABL_A,PABL_A,PABL_A,PABL_A	CD33,CLEC12A,NBEAL2
GO Cellular Component	GO:0031300	intrinsic component of organelle membrane	222	3.180045e-1	1.000000e+0	1.000000e+0	1.223155e+0	7.358023e+0	9	1.428742e-2	1.747573e-2	366	5.665982e-1	1.000000e+0	1.000000e+0	9.910948e-1	6.053911e+0	6	182	9.724473e-3	3.296703e-2	PABL_A,PABL_A,PABL_A,PABL_A,PABL_A,PABL_A,PABL_A,PABL_A,PABL_A	FAR2,SAMD8,SLC25A17,TPST1,TVP23A,VOPP1
GO Cellular Component	GO:0005658	alpha DNA polymerase:primase complex	223	3.215401e-1	1.000000e+0	1.000000e+0	2.578756e+0	3.877839e-1	1	7.529784e-4	1.941748e-3	142	1.837235e-1	1.000000e+0	1.000000e+0	5.010535e+0	1.995795e-1	1	6	1.620746e-3	1.666667e-1	PABL_A	PRIM2
GO Cellular Component	GO:0042571	immunoglobulin complex, circulating	224	3.218112e-1	1.000000e+0	1.000000e+0	2.576103e+0	3.881832e-1	1	7.537539e-4	1.941748e-3	101	1.265700e-1	1.000000e+0	1.000000e+0	7.515802e+0	1.330530e-1	1	4	1.620746e-3	2.500000e-1	PABL_A	IGLL5
GO Cellular Component	GO:0005938	cell cortex	225	3.220708e-1	1.000000e+0	1.000000e+0	1.148768e+0	1.392796e+1	16	2.704459e-2	3.106796e-2	100	1.229927e-1	1.000000e+0	1.000000e+0	1.460561e+0	8.216022e+0	12	247	1.944895e-2	4.858300e-2	PABL_A,PABL_A,PABL_A,PABL_A,PABL_A,PABL_A,PABL_A,PABL_A,PABL_A,PABL_A,PABL_A,PABL_A,PABL_A,PABL_A,PABL_A,PABL_A	COBL,FAM110C,FER,GLRX3,GRM7,GYPC,LANCL2,MELK,MYO5B,SEPT4,TNFAIP2,TRPC4
GO Cellular Component	GO:0030496	midbody	226	3.221082e-1	1.000000e+0	1.000000e+0	1.218190e+0	7.388008e+0	9	1.434565e-2	1.747573e-2	135	1.648776e-1	1.000000e+0	1.000000e+0	1.503160e+0	5.322120e+0	8	160	1.296596e-2	5.000000e-2	PABL_A,PABL_A,PABL_A,PABL_A,PABL_A,PABL_A,PABL_A,PABL_A,PABL_A	DTNBP1,KLHL13,MICAL1,PIK3C3,RACGAP1,RASGEF1B,TEX14,ZNF330
GO Cellular Component	GO:0000124	SAGA complex	227	3.222723e-1	1.000000e+0	1.000000e+0	2.571601e+0	3.888629e-1	1	7.550735e-4	1.941748e-3	220	2.870714e-1	1.000000e+0	1.000000e+0	3.006321e+0	3.326325e-1	1	10	1.620746e-3	1.000000e-1	PABL_A	TAF9B
GO Cellular Component	GO:0001650	fibrillar center	228	3.224774e-1	1.000000e+0	1.000000e+0	1.259790e+0	5.556480e+0	7	1.078928e-2	1.359223e-2	284	4.157754e-1	1.000000e+0	1.000000e+0	1.183591e+0	4.224433e+0	5	127	8.103728e-3	3.937008e-2	PABL_A,PABL_A,PABL_A,PABL_A,PABL_A,PABL_A,PABL_A	COIL,PAX5,TERF1,TRIM27,WDR43
GO Cellular Component	GO:0030314	junctional membrane complex	229	3.262272e-1	1.000000e+0	1.000000e+0	2.533500e+0	3.947109e-1	1	7.664290e-4	1.941748e-3	169	2.108843e-1	1.000000e+0	1.000000e+0	4.294744e+0	2.328427e-1	1	7	1.620746e-3	1.428571e-1	PABL_A	JPH1
GO Cellular Component	GO:1902710	GABA receptor complex	230	3.318037e-1	1.000000e+0	1.000000e+0	1.688620e+0	1.184399e+0	2	2.299804e-3	3.883495e-3	92	1.081660e-1	1.000000e+0	1.000000e+0	3.536848e+0	5.654752e-1	2	17	3.241491e-3	1.176471e-1	PABL_A,PABL_A	GABBR2,GABRB3
GO Cellular Component	GO:0099513	polymeric cytoskeletal fiber	231	3.340565e-1	1.000000e+0	1.000000e+0	1.093346e+0	2.743870e+1	30	5.327903e-2	5.825243e-2	324	4.919430e-1	1.000000e+0	1.000000e+0	1.019843e+0	2.255248e+1	23	678	3.727715e-2	3.392330e-2	PABL_A,PABL_A,PABL_A,PABL_A,PABL_A,PABL_A,PABL_A,PABL_A,PABL_A,PABL_A,PABL_A,PABL_A,PABL_A,PABL_A,PABL_A,PABL_A,PABL_A,PABL_A,PABL_A,PABL_A,PABL_A,PABL_A,PABL_A,PABL_A,PABL_A,PABL_A,PABL_A,PABL_A,PABL_A,PABL_A	BICD1,CCDC181,COBL,DCX,DNAH17,DYNLRB1,DYNLT3,FAM110C,KIF2B,KIF5B,KRT80,MAP2,MDM1,MICAL1,MYO3A,PKP2,RACGAP1,REEP3,RSPH1,SKA1,SPRY2,TUBGCP5,ZNF804A
GO Cellular Component	GO:0042581	specific granule	232	3.342917e-1	1.000000e+0	1.000000e+0	1.243176e+0	5.630740e+0	7	1.093348e-2	1.359223e-2	386	6.131483e-1	1.000000e+0	1.000000e+0	9.453839e-1	5.288857e+0	5	159	8.103728e-3	3.144654e-2	PABL_A,PABL_A,PABL_A,PABL_A,PABL_A,PABL_A,PABL_A	AP1M1,CD33,CLEC12A,LRRC7,STX3
GO Cellular Component	GO:0034272	phosphatidylinositol 3-kinase complex, class III, type II	233	3.402557e-1	1.000000e+0	1.000000e+0	2.405378e+0	4.157350e-1	1	8.072524e-4	1.941748e-3	73	9.651225e-2	1.000000e+0	1.000000e+0	1.002107e+1	9.978975e-2	1	3	1.620746e-3	3.333333e-1	PABL_A	PIK3C3
GO Cellular Component	GO:0034271	phosphatidylinositol 3-kinase complex, class III, type I	233	3.402557e-1	1.000000e+0	1.000000e+0	2.405378e+0	4.157350e-1	1	8.072524e-4	1.941748e-3	73	9.651225e-2	1.000000e+0	1.000000e+0	1.002107e+1	9.978975e-2	1	3	1.620746e-3	3.333333e-1	PABL_A	PIK3C3
GO Cellular Component	GO:0071004	U2-type prespliceosome	235	3.407219e-1	1.000000e+0	1.000000e+0	2.401298e+0	4.164414e-1	1	8.086241e-4	1.941748e-3	285	4.181180e-1	1.000000e+0	1.000000e+0	1.878951e+0	5.322120e-1	1	16	1.620746e-3	6.250000e-2	PABL_A	PRPF40A
GO Cellular Component	GO:0005881	cytoplasmic microtubule	236	3.426229e-1	1.000000e+0	1.000000e+0	1.448443e+0	2.071189e+0	3	4.021727e-3	5.825243e-3	325	4.990371e-1	1.000000e+0	1.000000e+0	1.202528e+0	1.663162e+0	2	50	3.241491e-3	4.000000e-2	PABL_A,PABL_A,PABL_A	BICD1,DYNLT3
GO Cellular Component	GO:0000777	condensed chromosome kinetochore	237	3.482463e-1	1.000000e+0	1.000000e+0	1.250864e+0	4.796685e+0	6	9.313951e-3	1.165049e-2	201	2.522160e-1	1.000000e+0	1.000000e+0	1.473687e+0	3.392851e+0	5	102	8.103728e-3	4.901961e-2	PABL_A,PABL_A,PABL_A,PABL_A,PABL_A,PABL_A	DYNLT3,KIF2B,SGOL1,SKA1,TEX14
GO Cellular Component	GO:0030684	preribosome	238	3.488496e-1	1.000000e+0	1.000000e+0	1.432539e+0	2.094184e+0	3	4.066377e-3	5.825243e-3	436	7.104924e-1	1.000000e+0	1.000000e+0	8.125192e-1	2.461480e+0	2	74	3.241491e-3	2.702703e-2	PABL_A,PABL_A,PABL_A	UTP14C,WDR37
GO Cellular Component	GO:0030131	clathrin adaptor complex	239	3.508109e-1	1.000000e+0	1.000000e+0	1.616793e+0	1.237017e+0	2	2.401975e-3	3.883495e-3	396	6.378437e-1	1.000000e+0	1.000000e+0	1.002107e+0	9.978975e-1	1	30	1.620746e-3	3.333333e-2	PABL_A,PABL_A	AP1M1
GO Cellular Component	GO:0032433	filopodium tip	240	3.520863e-1	1.000000e+0	1.000000e+0	1.612168e+0	1.240565e+0	2	2.408865e-3	3.883495e-3	67	8.717640e-2	1.000000e+0	1.000000e+0	4.008428e+0	4.989487e-1	2	15	3.241491e-3	1.333333e-1	PABL_A,PABL_A	MYO3A,OSBPL3
GO Cellular Component	GO:0031083	BLOC-1 complex	241	3.531210e-1	1.000000e+0	1.000000e+0	2.296676e+0	4.354119e-1	1	8.454599e-4	1.941748e-3	295	4.374900e-1	1.000000e+0	1.000000e+0	1.768424e+0	5.654752e-1	1	17	1.620746e-3	5.882353e-2	PABL_A	DTNBP1
GO Cellular Component	GO:0043679	axon terminus	242	3.565898e-1	1.000000e+0	1.000000e+0	1.178424e+0	7.637319e+0	9	1.482975e-2	1.747573e-2	160	1.846330e-1	1.000000e+0	1.000000e+0	1.568515e+0	3.825274e+0	6	115	9.724473e-3	5.217391e-2	PABL_A,PABL_A,PABL_A,PABL_A,PABL_A,PABL_A,PABL_A,PABL_A,PABL_A	APP,LRRK2,MICAL1,NTRK2,PENK,STX3
GO Cellular Component	GO:0005776	autophagosome	243	3.566934e-1	1.000000e+0	1.000000e+0	1.273494e+0	3.926207e+0	5	7.623702e-3	9.708738e-3	242	3.209352e-1	1.000000e+0	1.000000e+0	1.398289e+0	2.860639e+0	4	86	6.482982e-3	4.651163e-2	PABL_A,PABL_A,PABL_A,PABL_A,PABL_A	ATG16L1,LRRK2,PIK3C3,RAB23
GO Cellular Component	GO:0038037	G-protein coupled receptor dimeric complex	244	3.575836e-1	1.000000e+0	1.000000e+0	2.260763e+0	4.423285e-1	1	8.588903e-4	1.941748e-3	169	2.108843e-1	1.000000e+0	1.000000e+0	4.294744e+0	2.328427e-1	1	7	1.620746e-3	1.428571e-1	PABL_A	GABBR2
GO Cellular Component	GO:0005868	cytoplasmic dynein complex	245	3.600611e-1	1.000000e+0	1.000000e+0	1.583769e+0	1.262810e+0	2	2.452059e-3	3.883495e-3	136	1.652073e-1	1.000000e+0	1.000000e+0	2.733019e+0	7.317915e-1	2	22	3.241491e-3	9.090909e-2	PABL_A,PABL_A	DYNLRB1,DYNLT3
GO Cellular Component	GO:0044447	axoneme part	246	3.627229e-1	1.000000e+0	1.000000e+0	1.398270e+0	2.145508e+0	3	4.166035e-3	5.825243e-3	231	3.007234e-1	1.000000e+0	1.000000e+0	1.822013e+0	1.097687e+0	2	33	3.241491e-3	6.060606e-2	PABL_A,PABL_A,PABL_A	DNAH17,DYNLRB1
GO Cellular Component	GO:0098798	mitochondrial protein complex	247	3.635442e-1	1.000000e+0	1.000000e+0	1.228575e+0	4.883706e+0	6	9.482925e-3	1.165049e-2	468	7.750510e-1	1.000000e+0	1.000000e+0	7.610939e-1	5.255593e+0	4	158	6.482982e-3	2.531646e-2	PABL_A,PABL_A,PABL_A,PABL_A,PABL_A,PABL_A	ATP5J,ATP5SL,NDUFA4,NDUFB5
GO Cellular Component	GO:0043202	lysosomal lumen	248	3.674076e-1	1.000000e+0	1.000000e+0	1.256011e+0	3.980857e+0	5	7.729819e-3	9.708738e-3	381	6.020284e-1	1.000000e+0	1.000000e+0	9.697809e-1	3.093482e+0	3	93	4.862237e-3	3.225806e-2	PABL_A,PABL_A,PABL_A,PABL_A,PABL_A	FASLG,GYG2,NEU4
GO Cellular Component	GO:0070187	telosome	249	3.683508e-1	1.000000e+0	1.000000e+0	2.177623e+0	4.592163e-1	1	8.916822e-4	1.941748e-3	169	2.108843e-1	1.000000e+0	1.000000e+0	4.294744e+0	2.328427e-1	1	7	1.620746e-3	1.428571e-1	PABL_A	TERF1
GO Cellular Component	GO:0005876	spindle microtubule	250	3.695279e-1	1.000000e+0	1.000000e+0	1.382015e+0	2.170743e+0	3	4.215035e-3	5.825243e-3	342	5.302749e-1	1.000000e+0	1.000000e+0	1.134461e+0	1.762952e+0	2	53	3.241491e-3	3.773585e-2	PABL_A,PABL_A,PABL_A	DYNLT3,SKA1
GO Cellular Component	GO:0033276	transcription factor TFTC complex	251	3.732580e-1	1.000000e+0	1.000000e+0	2.141289e+0	4.670084e-1	1	9.068124e-4	1.941748e-3	273	3.773531e-1	1.000000e+0	1.000000e+0	2.147372e+0	4.656855e-1	1	14	1.620746e-3	7.142857e-2	PABL_A	TAF9B
GO Cellular Component	GO:0035861	site of double-strand break	252	3.786480e-1	1.000000e+0	1.000000e+0	1.520834e+0	1.315068e+0	2	2.553530e-3	3.883495e-3	423	6.837524e-1	1.000000e+0	1.000000e+0	8.842120e-1	1.130950e+0	1	34	1.620746e-3	2.941176e-2	PABL_A,PABL_A	RIF1
GO Cellular Component	GO:0017059	serine C-palmitoyltransferase complex	253	3.791024e-1	1.000000e+0	1.000000e+0	2.099214e+0	4.763687e-1	1	9.249878e-4	1.941748e-3	187	2.371428e-1	1.000000e+0	1.000000e+0	3.757901e+0	2.661060e-1	1	8	1.620746e-3	1.250000e-1	PABL_A	SPTSSA
GO Cellular Component	GO:0070022	transforming growth factor beta receptor complex	254	3.837375e-1	1.000000e+0	1.000000e+0	2.066736e+0	4.838548e-1	1	9.395239e-4	1.941748e-3	101	1.265700e-1	1.000000e+0	1.000000e+0	7.515802e+0	1.330530e-1	1	4	1.620746e-3	2.500000e-1	PABL_A	TGFBR2
GO Cellular Component	GO:0019897	extrinsic component of plasma membrane	255	3.837830e-1	1.000000e+0	1.000000e+0	1.149184e+0	7.831642e+0	9	1.520707e-2	1.747573e-2	277	3.880741e-1	1.000000e+0	1.000000e+0	1.194565e+0	5.022751e+0	6	151	9.724473e-3	3.973510e-2	PABL_A,PABL_A,PABL_A,PABL_A,PABL_A,PABL_A,PABL_A,PABL_A,PABL_A	CYTH1,FER,GNAZ,JAK2,MFGE8,RACGAP1
GO Cellular Component	GO:0022627	cytosolic small ribosomal subunit	256	3.840640e-1	1.000000e+0	1.000000e+0	1.503291e+0	1.330414e+0	2	2.583329e-3	3.883495e-3	305	4.441226e-1	1.000000e+0	1.000000e+0	1.336143e+0	1.496846e+0	2	45	3.241491e-3	4.444444e-2	PABL_A,PABL_A	RPS4Y1,RPS4Y2
GO Cellular Component	GO:0044294	dendritic growth cone	257	3.845597e-1	1.000000e+0	1.000000e+0	2.061054e+0	4.851887e-1	1	9.421140e-4	1.941748e-3	125	1.556294e-1	1.000000e+0	1.000000e+0	6.012642e+0	1.663162e-1	1	5	1.620746e-3	2.000000e-1	PABL_A	COBL
GO Cellular Component	GO:0044306	neuron projection terminus	258	3.874966e-1	1.000000e+0	1.000000e+0	1.134937e+0	8.811066e+0	10	1.710887e-2	1.941748e-2	119	1.429478e-1	1.000000e+0	1.000000e+0	1.618788e+0	4.324222e+0	7	130	1.134522e-2	5.384615e-2	PABL_A,PABL_A,PABL_A,PABL_A,PABL_A,PABL_A,PABL_A,PABL_A,PABL_A,PABL_A	APP,DMD,LRRK2,MICAL1,NTRK2,PENK,STX3
GO Cellular Component	GO:0098862	cluster of actin-based cell projections	259	3.896850e-1	1.000000e+0	1.000000e+0	1.155623e+0	6.922671e+0	8	1.344208e-2	1.553398e-2	243	3.227880e-1	1.000000e+0	1.000000e+0	1.288423e+0	4.656855e+0	6	140	9.724473e-3	4.285714e-2	PABL_A,PABL_A,PABL_A,PABL_A,PABL_A,PABL_A,PABL_A,PABL_A	ACTR3,MYO3A,PTH1R,SI,SLC15A1,SOAT2
GO Cellular Component	GO:0034045	pre-autophagosomal structure membrane	260	3.914750e-1	1.000000e+0	1.000000e+0	2.014188e+0	4.964779e-1	1	9.640347e-4	1.941748e-3	285	4.181180e-1	1.000000e+0	1.000000e+0	1.878951e+0	5.322120e-1	1	16	1.620746e-3	6.250000e-2	PABL_A	ATG16L1
GO Cellular Component	GO:0005753	mitochondrial proton-transporting ATP synthase complex	261	3.914838e-1	1.000000e+0	1.000000e+0	2.014130e+0	4.964923e-1	1	9.640627e-4	1.941748e-3	346	5.409233e-1	1.000000e+0	1.000000e+0	1.307096e+0	7.650547e-1	1	23	1.620746e-3	4.347826e-2	PABL_A	ATP5J
GO Cellular Component	GO:0000795	synaptonemal complex	262	3.943159e-1	1.000000e+0	1.000000e+0	1.470993e+0	1.359626e+0	2	2.640051e-3	3.883495e-3	283	4.096086e-1	1.000000e+0	1.000000e+0	1.431581e+0	1.397056e+0	2	42	3.241491e-3	4.761905e-2	PABL_A,PABL_A	FAM9A,FAM9C
GO Cellular Component	GO:0032839	dendrite cytoplasm	263	3.948731e-1	1.000000e+0	1.000000e+0	1.469270e+0	1.361220e+0	2	2.643146e-3	3.883495e-3	346	5.409233e-1	1.000000e+0	1.000000e+0	1.307096e+0	7.650547e-1	1	23	1.620746e-3	4.347826e-2	PABL_A,PABL_A	LRRK2
GO Cellular Component	GO:1902911	protein kinase complex	264	3.950453e-1	1.000000e+0	1.000000e+0	1.185201e+0	5.062431e+0	6	9.829963e-3	1.165049e-2	304	4.417470e-1	1.000000e+0	1.000000e+0	1.178949e+0	3.392851e+0	4	102	6.482982e-3	3.921569e-2	PABL_A,PABL_A,PABL_A,PABL_A,PABL_A,PABL_A	CHUK,PHKA2,PRKAB2,TGFBR2
GO Cellular Component	GO:0017119	Golgi transport complex	265	3.975940e-1	1.000000e+0	1.000000e+0	1.974044e+0	5.065743e-1	1	9.836395e-4	1.941748e-3	273	3.773531e-1	1.000000e+0	1.000000e+0	2.147372e+0	4.656855e-1	1	14	1.620746e-3	7.142857e-2	PABL_A	COG2
GO Cellular Component	GO:0030672	synaptic vesicle membrane	266	3.993248e-1	1.000000e+0	1.000000e+0	1.206653e+0	4.143694e+0	5	8.046009e-3	9.708738e-3	212	2.684557e-1	1.000000e+0	1.000000e+0	1.522188e+0	2.627797e+0	4	79	6.482982e-3	5.063291e-2	PABL_A,PABL_A,PABL_A,PABL_A,PABL_A	DTNBP1,GAD2,LRRK2,SYT6
GO Cellular Component	GO:0071682	endocytic vesicle lumen	267	4.008753e-1	1.000000e+0	1.000000e+0	1.953008e+0	5.120308e-1	1	9.942345e-4	1.941748e-3	314	4.743236e-1	1.000000e+0	1.000000e+0	1.582274e+0	6.320017e-1	1	19	1.620746e-3	5.263158e-2	PABL_A	SCGB3A2
GO Cellular Component	GO:0045259	proton-transporting ATP synthase complex	268	4.009753e-1	1.000000e+0	1.000000e+0	1.952372e+0	5.121976e-1	1	9.945584e-4	1.941748e-3	356	5.562126e-1	1.000000e+0	1.000000e+0	1.252634e+0	7.983180e-1	1	24	1.620746e-3	4.166667e-2	PABL_A	ATP5J
GO Cellular Component	GO:0000779	condensed chromosome, centromeric region	269	4.032381e-1	1.000000e+0	1.000000e+0	1.174416e+0	5.108922e+0	6	9.920236e-3	1.165049e-2	256	3.363435e-1	1.000000e+0	1.000000e+0	1.307096e+0	3.825274e+0	5	115	8.103728e-3	4.347826e-2	PABL_A,PABL_A,PABL_A,PABL_A,PABL_A,PABL_A	DYNLT3,KIF2B,SGOL1,SKA1,TEX14
GO Cellular Component	GO:0098983	symmetric, GABA-ergic, inhibitory synapse	270	4.040616e-1	1.000000e+0	1.000000e+0	1.932898e+0	5.173580e-1	1	1.004579e-3	1.941748e-3	101	1.265700e-1	1.000000e+0	1.000000e+0	7.515802e+0	1.330530e-1	1	4	1.620746e-3	2.500000e-1	PABL_A	NLGN4X
GO Cellular Component	GO:0033162	melanosome membrane	271	4.045444e-1	1.000000e+0	1.000000e+0	1.439888e+0	1.388997e+0	2	2.697081e-3	3.883495e-3	51	5.847302e-2	1.000000e+0	1.000000e+0	5.010535e+0	3.991590e-1	2	12	3.241491e-3	1.666667e-1	PABL_A,PABL_A	DTNBP1,OCA2
GO Cellular Component	GO:0071010	prespliceosome	272	4.059416e-1	1.000000e+0	1.000000e+0	1.921177e+0	5.205143e-1	1	1.010707e-3	1.941748e-3	327	5.087489e-1	1.000000e+0	1.000000e+0	1.431581e+0	6.985282e-1	1	21	1.620746e-3	4.761905e-2	PABL_A	PRPF40A
GO Cellular Component	GO:0019814	immunoglobulin complex	273	4.106536e-1	1.000000e+0	1.000000e+0	1.892255e+0	5.284699e-1	1	1.026155e-3	1.941748e-3	169	2.108843e-1	1.000000e+0	1.000000e+0	4.294744e+0	2.328427e-1	1	7	1.620746e-3	1.428571e-1	PABL_A	IGLL5
GO Cellular Component	GO:0031093	platelet alpha granule lumen	274	4.129782e-1	1.000000e+0	1.000000e+0	1.223641e+0	3.268931e+0	4	6.347440e-3	7.766990e-3	141	1.833803e-1	1.000000e+0	1.000000e+0	1.794818e+0	2.228638e+0	4	67	6.482982e-3	5.970149e-2	PABL_A,PABL_A,PABL_A,PABL_A	APP,FAM49B,SRGN,TMSB4X
GO Cellular Component	GO:0045095	keratin filament	275	4.144477e-1	1.000000e+0	1.000000e+0	1.869432e+0	5.349218e-1	1	1.038683e-3	1.941748e-3	561	9.627493e-1	1.000000e+0	1.000000e+0	3.099300e-1	3.226535e+0	1	97	1.620746e-3	1.030928e-2	PABL_A	KRT80
GO Cellular Component	GO:0061202	clathrin-sculpted gamma-aminobutyric acid transport vesicle membrane	276	4.145451e-1	1.000000e+0	1.000000e+0	1.868852e+0	5.350879e-1	1	1.039006e-3	1.941748e-3	187	2.371428e-1	1.000000e+0	1.000000e+0	3.757901e+0	2.661060e-1	1	8	1.620746e-3	1.250000e-1	PABL_A	GAD2
GO Cellular Component	GO:0033177	proton-transporting two-sector ATPase complex, proton-transporting domain	277	4.175337e-1	1.000000e+0	1.000000e+0	1.851165e+0	5.402004e-1	1	1.048933e-3	1.941748e-3	346	5.409233e-1	1.000000e+0	1.000000e+0	1.307096e+0	7.650547e-1	1	23	1.620746e-3	4.347826e-2	PABL_A	ATP5J
GO Cellular Component	GO:0005865	striated muscle thin filament	278	4.192320e-1	1.000000e+0	1.000000e+0	1.841223e+0	5.431174e-1	1	1.054597e-3	1.941748e-3	327	5.087489e-1	1.000000e+0	1.000000e+0	1.431581e+0	6.985282e-1	1	21	1.620746e-3	4.761905e-2	PABL_A	FHOD3
GO Cellular Component	GO:1904724	tertiary granule lumen	279	4.197275e-1	1.000000e+0	1.000000e+0	1.395628e+0	1.433046e+0	2	2.782614e-3	3.883495e-3	353	5.503509e-1	1.000000e+0	1.000000e+0	1.093208e+0	1.829479e+0	2	55	3.241491e-3	3.636364e-2	PABL_A,PABL_A	LTA4H,YPEL5
GO Cellular Component	GO:0005811	lipid particle	280	4.241602e-1	1.000000e+0	1.000000e+0	1.262780e+0	2.375711e+0	3	4.613030e-3	5.825243e-3	425	6.888183e-1	1.000000e+0	1.000000e+0	8.468510e-1	2.361691e+0	2	71	3.241491e-3	2.816901e-2	PABL_A,PABL_A,PABL_A	FABP4,PLA2G4A
GO Cellular Component	GO:0035579	specific granule membrane	281	4.275662e-1	1.000000e+0	1.000000e+0	1.199488e+0	3.334755e+0	4	6.475253e-3	7.766990e-3	370	5.797059e-1	1.000000e+0	1.000000e+0	1.002107e+0	2.993692e+0	3	90	4.862237e-3	3.333333e-2	PABL_A,PABL_A,PABL_A,PABL_A	AP1M1,CD33,CLEC12A
GO Cellular Component	GO:0099503	secretory vesicle	282	4.289692e-1	1.000000e+0	1.000000e+0	1.038373e+0	3.659571e+1	38	7.105962e-2	7.378641e-2	384	6.085298e-1	1.000000e+0	1.000000e+0	9.645949e-1	3.110114e+1	30	935	4.862237e-2	3.208556e-2	PABL_A,PABL_A,PABL_A,PABL_A,PABL_A,PABL_A,PABL_A,PABL_A,PABL_A,PABL_A,PABL_A,PABL_A,PABL_A,PABL_A,PABL_A,PABL_A,PABL_A,PABL_A,PABL_A,PABL_A,PABL_A,PABL_A,PABL_A,PABL_A,PABL_A,PABL_A,PABL_A,PABL_A,PABL_A,PABL_A,PABL_A,PABL_A,PABL_A,PABL_A,PABL_A,PABL_A,PABL_A,PABL_A	ABCA13,ABHD2,AP1M1,APP,CD33,CLEC12A,CPPED1,DTNBP1,FABP9,FAM49B,GAD2,GRIN2A,IL1B,LRRC7,LRRK2,LTA4H,NBEAL2,PSMD12,RACGAP1,SRGN,STX3,STXBP5,SYT10,SYT6,SYTL5,THBS2,TMSB4X,TRIM36,VDAC2,YPEL5
GO Cellular Component	GO:1902554	serine/threonine protein kinase complex	283	4.291071e-1	1.000000e+0	1.000000e+0	1.163763e+0	4.296408e+0	5	8.342541e-3	9.708738e-3	370	5.797059e-1	1.000000e+0	1.000000e+0	1.002107e+0	2.993692e+0	3	90	4.862237e-3	3.333333e-2	PABL_A,PABL_A,PABL_A,PABL_A,PABL_A	CHUK,PHKA2,TGFBR2
GO Cellular Component	GO:0098982	GABA-ergic synapse	284	4.292121e-1	1.000000e+0	1.000000e+0	1.784336e+0	5.604325e-1	1	1.088218e-3	1.941748e-3	125	1.556294e-1	1.000000e+0	1.000000e+0	6.012642e+0	1.663162e-1	1	5	1.620746e-3	2.000000e-1	PABL_A	NLGN4X
GO Cellular Component	GO:0009898	cytoplasmic side of plasma membrane	285	4.292298e-1	1.000000e+0	1.000000e+0	1.103635e+0	8.154870e+0	9	1.583470e-2	1.747573e-2	326	4.997623e-1	1.000000e+0	1.000000e+0	1.061054e+0	5.654752e+0	6	170	9.724473e-3	3.529412e-2	PABL_A,PABL_A,PABL_A,PABL_A,PABL_A,PABL_A,PABL_A,PABL_A,PABL_A	CHUK,CYTH1,FER,GNAZ,JAK2,RACGAP1
GO Cellular Component	GO:0034719	SMN-Sm protein complex	286	4.296831e-1	1.000000e+0	1.000000e+0	1.781715e+0	5.612570e-1	1	1.089819e-3	1.941748e-3	295	4.374900e-1	1.000000e+0	1.000000e+0	1.768424e+0	5.654752e-1	1	17	1.620746e-3	5.882353e-2	PABL_A	SNRPF
GO Cellular Component	GO:0044292	dendrite terminus	287	4.332435e-1	1.000000e+0	1.000000e+0	1.762075e+0	5.675126e-1	1	1.101966e-3	1.941748e-3	202	2.625288e-1	1.000000e+0	1.000000e+0	3.340357e+0	2.993692e-1	1	9	1.620746e-3	1.111111e-1	PABL_A	COBL
GO Cellular Component	GO:0005771	multivesicular body	288	4.350456e-1	1.000000e+0	1.000000e+0	1.353100e+0	1.478088e+0	2	2.870073e-3	3.883495e-3	439	7.238497e-1	1.000000e+0	1.000000e+0	7.911371e-1	1.264003e+0	1	38	1.620746e-3	2.631579e-2	PABL_A,PABL_A	LRRK2
GO Cellular Component	GO:0000783	nuclear telomere cap complex	289	4.376050e-1	1.000000e+0	1.000000e+0	1.738437e+0	5.752293e-1	1	1.116950e-3	1.941748e-3	259	3.559136e-1	1.000000e+0	1.000000e+0	2.312555e+0	4.324222e-1	1	13	1.620746e-3	7.692308e-2	PABL_A	TERF1
GO Cellular Component	GO:0044853	plasma membrane raft	290	4.376511e-1	1.000000e+0	1.000000e+0	1.115975e+0	6.272542e+0	7	1.217969e-2	1.359223e-2	88	9.688453e-2	1.000000e+0	1.000000e+0	1.898729e+0	3.160009e+0	6	95	9.724473e-3	6.315789e-2	PABL_A,PABL_A,PABL_A,PABL_A,PABL_A,PABL_A,PABL_A	FASLG,HTR2A,JAK2,LRRK2,TGFBR2,TRPC4
GO Cellular Component	GO:0035145	exon-exon junction complex	291	4.389287e-1	1.000000e+0	1.000000e+0	1.731353e+0	5.775831e-1	1	1.121521e-3	1.941748e-3	327	5.087489e-1	1.000000e+0	1.000000e+0	1.431581e+0	6.985282e-1	1	21	1.620746e-3	4.761905e-2	PABL_A	RNPS1
GO Cellular Component	GO:0098793	presynapse	292	4.395887e-1	1.000000e+0	1.000000e+0	1.046293e+0	2.293812e+1	24	4.454004e-2	4.660194e-2	20	2.695338e-2	1.000000e+0	1.000000e+0	1.622730e+0	1.170866e+1	19	352	3.079417e-2	5.397727e-2	PABL_A,PABL_A,PABL_A,PABL_A,PABL_A,PABL_A,PABL_A,PABL_A,PABL_A,PABL_A,PABL_A,PABL_A,PABL_A,PABL_A,PABL_A,PABL_A,PABL_A,PABL_A,PABL_A,PABL_A,PABL_A,PABL_A,PABL_A,PABL_A	APP,DTNBP1,GAD2,GRIN2A,GRM4,GRM7,KCTD12,LRRK2,MICAL1,NTRK2,PENK,STX3,STXBP5,SYNDIG1,SYT10,SYT6,SYTL5,VDAC2,ZNF804A
GO Cellular Component	GO:0002178	palmitoyltransferase complex	293	4.409907e-1	1.000000e+0	1.000000e+0	1.720398e+0	5.812609e-1	1	1.128662e-3	1.941748e-3	234	3.107985e-1	1.000000e+0	1.000000e+0	2.733019e+0	3.658957e-1	1	11	1.620746e-3	9.090909e-2	PABL_A	SPTSSA
GO Cellular Component	GO:0097525	spliceosomal snRNP complex	294	4.490008e-1	1.000000e+0	1.000000e+0	1.316051e+0	1.519698e+0	2	2.950869e-3	3.883495e-3	382	6.068895e-1	1.000000e+0	1.000000e+0	9.856790e-1	2.029058e+0	2	61	3.241491e-3	3.278689e-2	PABL_A,PABL_A	PRPF40A,SNRPF
GO Cellular Component	GO:0019898	extrinsic component of membrane	295	4.546723e-1	1.000000e+0	1.000000e+0	1.056675e+0	1.324910e+1	14	2.572641e-2	2.718447e-2	200	2.494922e-1	1.000000e+0	1.000000e+0	1.271905e+0	8.648445e+0	11	260	1.782820e-2	4.230769e-2	PABL_A,PABL_A,PABL_A,PABL_A,PABL_A,PABL_A,PABL_A,PABL_A,PABL_A,PABL_A,PABL_A,PABL_A,PABL_A,PABL_A	CYTH1,DEFB1,FER,GNAZ,JAK2,MFGE8,MUC16,PIK3C3,RACGAP1,SNX7,SYT6
GO Cellular Component	GO:0070820	tertiary granule	296	4.577990e-1	1.000000e+0	1.000000e+0	1.106900e+0	5.420544e+0	6	1.052533e-2	1.165049e-2	394	6.350084e-1	1.000000e+0	1.000000e+0	9.221843e-1	5.421910e+0	5	163	8.103728e-3	3.067485e-2	PABL_A,PABL_A,PABL_A,PABL_A,PABL_A,PABL_A	CD33,CLEC12A,LTA4H,NBEAL2,YPEL5
GO Cellular Component	GO:0005885	Arp2/3 protein complex	297	4.626341e-1	1.000000e+0	1.000000e+0	1.611080e+0	6.207018e-1	1	1.205246e-3	1.941748e-3	247	3.337372e-1	1.000000e+0	1.000000e+0	2.505267e+0	3.991590e-1	1	12	1.620746e-3	8.333333e-2	PABL_A	ACTR3
GO Cellular Component	GO:0000178	exosome (RNase complex)	298	4.655115e-1	1.000000e+0	1.000000e+0	1.597280e+0	6.260642e-1	1	1.215659e-3	1.941748e-3	346	5.409233e-1	1.000000e+0	1.000000e+0	1.307096e+0	7.650547e-1	1	23	1.620746e-3	4.347826e-2	PABL_A	MPHOSPH6
GO Cellular Component	GO:0060198	clathrin-sculpted vesicle	299	4.664159e-1	1.000000e+0	1.000000e+0	1.592976e+0	6.277557e-1	1	1.218943e-3	1.941748e-3	247	3.337372e-1	1.000000e+0	1.000000e+0	2.505267e+0	3.991590e-1	1	12	1.620746e-3	8.333333e-2	PABL_A	GAD2
GO Cellular Component	GO:0036157	outer dynein arm	300	4.686513e-1	1.000000e+0	1.000000e+0	1.582407e+0	6.319488e-1	1	1.227085e-3	1.941748e-3	202	2.625288e-1	1.000000e+0	1.000000e+0	3.340357e+0	2.993692e-1	1	9	1.620746e-3	1.111111e-1	PABL_A	DYNLRB1
GO Cellular Component	GO:0031082	BLOC complex	301	4.714928e-1	1.000000e+0	1.000000e+0	1.569109e+0	6.373043e-1	1	1.237484e-3	1.941748e-3	337	5.251081e-1	1.000000e+0	1.000000e+0	1.366510e+0	7.317915e-1	1	22	1.620746e-3	4.545455e-2	PABL_A	DTNBP1
GO Cellular Component	GO:0000781	chromosome, telomeric region	302	4.744949e-1	1.000000e+0	1.000000e+0	1.103149e+0	4.532480e+0	5	8.800932e-3	9.708738e-3	538	9.194401e-1	1.000000e+0	1.000000e+0	5.400576e-1	5.554963e+0	3	167	4.862237e-3	1.796407e-2	PABL_A,PABL_A,PABL_A,PABL_A,PABL_A	DMC1,RIF1,TERF1
GO Cellular Component	GO:0035032	phosphatidylinositol 3-kinase complex, class III	303	4.826521e-1	1.000000e+0	1.000000e+0	1.518331e+0	6.586181e-1	1	1.278870e-3	1.941748e-3	142	1.837235e-1	1.000000e+0	1.000000e+0	5.010535e+0	1.995795e-1	1	6	1.620746e-3	1.666667e-1	PABL_A	PIK3C3
GO Cellular Component	GO:0031248	protein acetyltransferase complex	304	4.852222e-1	1.000000e+0	1.000000e+0	1.111124e+0	3.599959e+0	4	6.990211e-3	7.766990e-3	370	5.797059e-1	1.000000e+0	1.000000e+0	1.002107e+0	2.993692e+0	3	90	4.862237e-3	3.333333e-2	PABL_A,PABL_A,PABL_A,PABL_A	EPC1,NAA25,TAF9B
GO Cellular Component	GO:0044448	cell cortex part	305	4.907820e-1	1.000000e+0	1.000000e+0	1.059567e+0	6.606473e+0	7	1.282810e-2	1.359223e-2	227	2.878361e-1	1.000000e+0	1.000000e+0	1.346114e+0	4.457275e+0	6	134	9.724473e-3	4.477612e-2	PABL_A,PABL_A,PABL_A,PABL_A,PABL_A,PABL_A,PABL_A	GYPC,LANCL2,MYO5B,SEPT4,TNFAIP2,TRPC4
GO Cellular Component	GO:0046930	pore complex	306	4.919568e-1	1.000000e+0	1.000000e+0	1.477664e+0	6.767437e-1	1	1.314065e-3	1.941748e-3	309	4.562181e-1	1.000000e+0	1.000000e+0	1.670178e+0	5.987385e-1	1	18	1.620746e-3	5.555556e-2	PABL_A	VDAC2
GO Cellular Component	GO:0016234	inclusion body	307	4.925385e-1	1.000000e+0	1.000000e+0	1.100605e+0	3.634365e+0	4	7.057018e-3	7.766990e-3	443	7.374120e-1	1.000000e+0	1.000000e+0	7.708515e-1	2.594533e+0	2	78	3.241491e-3	2.564103e-2	PABL_A,PABL_A,PABL_A,PABL_A	LRRK2,RANBP2
GO Cellular Component	GO:0044431	Golgi apparatus part	308	4.929734e-1	1.000000e+0	1.000000e+0	1.010453e+0	4.552413e+1	46	8.839636e-2	8.932039e-2	71	9.050918e-2	1.000000e+0	1.000000e+0	1.252634e+0	3.033608e+1	38	912	6.158833e-2	4.166667e-2	PABL_A,PABL_A,PABL_A,PABL_A,PABL_A,PABL_A,PABL_A,PABL_A,PABL_A,PABL_A,PABL_A,PABL_A,PABL_A,PABL_A,PABL_A,PABL_A,PABL_A,PABL_A,PABL_A,PABL_A,PABL_A,PABL_A,PABL_A,PABL_A,PABL_A,PABL_A,PABL_A,PABL_A,PABL_A,PABL_A,PABL_A,PABL_A,PABL_A,PABL_A,PABL_A,PABL_A,PABL_A,PABL_A,PABL_A,PABL_A,PABL_A,PABL_A,PABL_A,PABL_A,PABL_A,PABL_A	AP1M1,APP,ARSE,BICD1,BLZF1,CCDC91,CGA,COG2,CYTH1,DEFB1,EMP2,FUT9,GAD2,GALNTL6,GCC2,GPR89C,HS3ST1,IMPAD1,LRRK2,MANEA,MUC16,MUC19,NOTCH4,RBFOX1,RIC3,SAMD8,SOD3,SRGN,ST6GAL2,ST6GALNAC3,STEAP4,SULF1,TMEM87B,TOM1L1,TPST1,TVP23A,USP6NL,WBSCR17
GO Cellular Component	GO:0044441	ciliary part	309	4.935358e-1	1.000000e+0	1.000000e+0	1.022213e+0	1.858713e+1	19	3.609151e-2	3.689320e-2	219	2.850742e-1	1.000000e+0	1.000000e+0	1.178949e+0	1.357141e+1	16	408	2.593193e-2	3.921569e-2	PABL_A,PABL_A,PABL_A,PABL_A,PABL_A,PABL_A,PABL_A,PABL_A,PABL_A,PABL_A,PABL_A,PABL_A,PABL_A,PABL_A,PABL_A,PABL_A,PABL_A,PABL_A,PABL_A	AGBL4,APP,ATG16L1,C12orf55,C2orf71,DEFB1,DNAH17,DYNLRB1,EHD3,KIF5B,MERTK,PGAM4,PIK3C3,RSPH1,SEPT4,WDR5B
GO Cellular Component	GO:0008250	oligosaccharyltransferase complex	310	4.975392e-1	1.000000e+0	1.000000e+0	1.453957e+0	6.877780e-1	1	1.335491e-3	1.941748e-3	247	3.337372e-1	1.000000e+0	1.000000e+0	2.505267e+0	3.991590e-1	1	12	1.620746e-3	8.333333e-2	PABL_A	DAD1
GO Cellular Component	GO:0032426	stereocilium tip	311	4.990901e-1	1.000000e+0	1.000000e+0	1.447460e+0	6.908653e-1	1	1.341486e-3	1.941748e-3	273	3.773531e-1	1.000000e+0	1.000000e+0	2.147372e+0	4.656855e-1	1	14	1.620746e-3	7.142857e-2	PABL_A	MYO3A
GO Cellular Component	GO:0030119	AP-type membrane coat adaptor complex	312	4.993303e-1	1.000000e+0	1.000000e+0	1.193951e+0	1.675111e+0	2	3.252642e-3	3.883495e-3	474	7.894558e-1	1.000000e+0	1.000000e+0	6.535480e-1	1.530109e+0	1	46	1.620746e-3	2.173913e-2	PABL_A,PABL_A	AP1M1
GO Cellular Component	GO:0005759	mitochondrial matrix	313	4.998110e-1	1.000000e+0	1.000000e+0	1.023421e+0	1.465672e+1	15	2.845966e-2	2.912621e-2	546	9.417296e-1	1.000000e+0	1.000000e+0	6.578383e-1	1.520130e+1	10	457	1.620746e-2	2.188184e-2	PABL_A,PABL_A,PABL_A,PABL_A,PABL_A,PABL_A,PABL_A,PABL_A,PABL_A,PABL_A,PABL_A,PABL_A,PABL_A,PABL_A,PABL_A	ACAA2,DECR1,ECI1,HMGCS2,LRRK2,MRPL47,SUCLA2,SUCLG1,TRNT1,VDAC2
GO Cellular Component	GO:0030687	preribosome, large subunit precursor	314	5.018948e-1	1.000000e+0	1.000000e+0	1.435807e+0	6.964726e-1	1	1.352374e-3	1.941748e-3	373	5.852830e-1	1.000000e+0	1.000000e+0	1.156277e+0	8.648445e-1	1	26	1.620746e-3	3.846154e-2	PABL_A	WDR37
GO Cellular Component	GO:0014701	junctional sarcoplasmic reticulum membrane	315	5.072354e-1	1.000000e+0	1.000000e+0	1.413952e+0	7.072377e-1	1	1.373277e-3	1.941748e-3	202	2.625288e-1	1.000000e+0	1.000000e+0	3.340357e+0	2.993692e-1	1	9	1.620746e-3	1.111111e-1	PABL_A	JPH1
GO Cellular Component	GO:0035267	NuA4 histone acetyltransferase complex	316	5.089277e-1	1.000000e+0	1.000000e+0	1.407117e+0	7.106730e-1	1	1.379948e-3	1.941748e-3	309	4.562181e-1	1.000000e+0	1.000000e+0	1.670178e+0	5.987385e-1	1	18	1.620746e-3	5.555556e-2	PABL_A	EPC1
GO Cellular Component	GO:0097449	astrocyte projection	317	5.102996e-1	1.000000e+0	1.000000e+0	1.401607e+0	7.134668e-1	1	1.385372e-3	1.941748e-3	234	3.107985e-1	1.000000e+0	1.000000e+0	2.733019e+0	3.658957e-1	1	11	1.620746e-3	9.090909e-2	PABL_A	APP
GO Cellular Component	GO:0101003	ficolin-1-rich granule membrane	318	5.112717e-1	1.000000e+0	1.000000e+0	1.167270e+0	1.713400e+0	2	3.326990e-3	3.883495e-3	521	8.734318e-1	1.000000e+0	1.000000e+0	4.928395e-1	2.029058e+0	1	61	1.620746e-3	1.639344e-2	PABL_A,PABL_A	NBEAL2
GO Cellular Component	GO:0097228	sperm principal piece	319	5.178640e-1	1.000000e+0	1.000000e+0	1.371718e+0	7.290126e-1	1	1.415558e-3	1.941748e-3	337	5.251081e-1	1.000000e+0	1.000000e+0	1.366510e+0	7.317915e-1	1	22	1.620746e-3	4.545455e-2	PABL_A	PGAM4
GO Cellular Component	GO:0005764	lysosome	320	5.212747e-1	1.000000e+0	1.000000e+0	1.003292e+0	2.591469e+1	26	5.031979e-2	5.048544e-2	458	7.668904e-1	1.000000e+0	1.000000e+0	8.694079e-1	2.185395e+1	19	657	3.079417e-2	2.891933e-2	PABL_A,PABL_A,PABL_A,PABL_A,PABL_A,PABL_A,PABL_A,PABL_A,PABL_A,PABL_A,PABL_A,PABL_A,PABL_A,PABL_A,PABL_A,PABL_A,PABL_A,PABL_A,PABL_A,PABL_A,PABL_A,PABL_A,PABL_A,PABL_A,PABL_A,PABL_A	ABCA13,AP1M1,ARSD,COL6A1,CPPED1,FASLG,GYG2,IL1B,LNPEP,LRRK2,NEU4,OCA2,PIK3C3,PLBD1,PLEKHF1,SRGN,STS,STX3,TOM1L1
GO Cellular Component	GO:0017053	transcriptional repressor complex	321	5.221689e-1	1.000000e+0	1.000000e+0	1.044345e+0	4.787688e+0	5	9.296481e-3	9.708738e-3	455	7.621679e-1	1.000000e+0	1.000000e+0	7.332490e-1	2.727586e+0	2	82	3.241491e-3	2.439024e-2	PABL_A,PABL_A,PABL_A,PABL_A,PABL_A	DEPDC1,ETV3
GO Cellular Component	GO:0098985	asymmetric, glutamatergic, excitatory synapse	322	5.233976e-1	1.000000e+0	1.000000e+0	1.350366e+0	7.405397e-1	1	1.437941e-3	1.941748e-3	101	1.265700e-1	1.000000e+0	1.000000e+0	7.515802e+0	1.330530e-1	1	4	1.620746e-3	2.500000e-1	PABL_A	NLGN4X
GO Cellular Component	GO:0070461	SAGA-type complex	323	5.265706e-1	1.000000e+0	1.000000e+0	1.338312e+0	7.472100e-1	1	1.450893e-3	1.941748e-3	373	5.852830e-1	1.000000e+0	1.000000e+0	1.156277e+0	8.648445e-1	1	26	1.620746e-3	3.846154e-2	PABL_A	TAF9B
GO Cellular Component	GO:0030658	transport vesicle membrane	324	5.287823e-1	1.000000e+0	1.000000e+0	1.017349e+0	7.863574e+0	8	1.526908e-2	1.553398e-2	341	5.280925e-1	1.000000e+0	1.000000e+0	1.030739e+0	5.821069e+0	6	175	9.724473e-3	3.428571e-2	PABL_A,PABL_A,PABL_A,PABL_A,PABL_A,PABL_A,PABL_A,PABL_A	AQP6,DTNBP1,GAD2,LRRK2,SYT10,SYT6
GO Cellular Component	GO:0005643	nuclear pore	325	5.303879e-1	1.000000e+0	1.000000e+0	1.072515e+0	2.797164e+0	3	5.431386e-3	5.825243e-3	438	7.174312e-1	1.000000e+0	1.000000e+0	8.016856e-1	2.494744e+0	2	75	3.241491e-3	2.666667e-2	PABL_A,PABL_A,PABL_A	KPNA1,RANBP2
GO Cellular Component	GO:1904813	ficolin-1-rich granule lumen	326	5.328074e-1	1.000000e+0	1.000000e+0	1.044996e+0	3.827767e+0	4	7.432558e-3	7.766990e-3	476	7.900258e-1	1.000000e+0	1.000000e+0	7.215170e-1	4.157906e+0	3	125	4.862237e-3	2.400000e-2	PABL_A,PABL_A,PABL_A,PABL_A	LTA4H,PSMD12,YPEL5
GO Cellular Component	GO:0000776	kinetochore	327	5.344208e-1	1.000000e+0	1.000000e+0	1.021742e+0	5.872323e+0	6	1.140257e-2	1.165049e-2	308	4.550550e-1	1.000000e+0	1.000000e+0	1.130196e+0	4.424012e+0	5	133	8.103728e-3	3.759398e-2	PABL_A,PABL_A,PABL_A,PABL_A,PABL_A,PABL_A	DYNLT3,KIF2B,SGOL1,SKA1,TEX14
GO Cellular Component	GO:0005892	acetylcholine-gated channel complex	328	5.378314e-1	1.000000e+0	1.000000e+0	1.296601e+0	7.712473e-1	1	1.497568e-3	1.941748e-3	295	4.374900e-1	1.000000e+0	1.000000e+0	1.768424e+0	5.654752e-1	1	17	1.620746e-3	5.882353e-2	PABL_A	STXBP5
GO Cellular Component	GO:0030133	transport vesicle	329	5.384434e-1	1.000000e+0	1.000000e+0	9.977585e-1	1.603594e+1	16	3.113776e-2	3.106796e-2	362	5.617378e-1	1.000000e+0	1.000000e+0	9.856790e-1	1.217435e+1	12	366	1.944895e-2	3.278689e-2	PABL_A,PABL_A,PABL_A,PABL_A,PABL_A,PABL_A,PABL_A,PABL_A,PABL_A,PABL_A,PABL_A,PABL_A,PABL_A,PABL_A,PABL_A,PABL_A	APP,AQP6,DTNBP1,GAD2,GRIN2A,LRRK2,STX3,STXBP5,SYT10,SYT6,SYTL5,VDAC2
GO Cellular Component	GO:0030532	small nuclear ribonucleoprotein complex	330	5.426680e-1	1.000000e+0	1.000000e+0	1.100635e+0	1.817133e+0	2	3.528415e-3	3.883495e-3	413	6.658276e-1	1.000000e+0	1.000000e+0	8.842120e-1	2.261901e+0	2	68	3.241491e-3	2.941176e-2	PABL_A,PABL_A	PRPF40A,SNRPF
GO Cellular Component	GO:0016012	sarcoglycan complex	331	5.434851e-1	1.000000e+0	1.000000e+0	1.276263e+0	7.835373e-1	1	1.521432e-3	1.941748e-3	142	1.837235e-1	1.000000e+0	1.000000e+0	5.010535e+0	1.995795e-1	1	6	1.620746e-3	1.666667e-1	PABL_A	SGCG
GO Cellular Component	GO:0036379	myofilament	332	5.438952e-1	1.000000e+0	1.000000e+0	1.274803e+0	7.844347e-1	1	1.523174e-3	1.941748e-3	356	5.562126e-1	1.000000e+0	1.000000e+0	1.252634e+0	7.983180e-1	1	24	1.620746e-3	4.166667e-2	PABL_A	FHOD3
GO Cellular Component	GO:0005923	bicellular tight junction	333	5.475728e-1	1.000000e+0	1.000000e+0	1.000498e+0	7.996019e+0	8	1.552625e-2	1.553398e-2	271	3.694457e-1	1.000000e+0	1.000000e+0	1.252634e+0	3.991590e+0	5	120	8.103728e-3	4.166667e-2	PABL_A,PABL_A,PABL_A,PABL_A,PABL_A,PABL_A,PABL_A,PABL_A	CLDN17,CYTH1,EPCAM,MAGI2,NHS
GO Cellular Component	GO:0016011	dystroglycan complex	334	5.528644e-1	1.000000e+0	1.000000e+0	1.243372e+0	8.042647e-1	1	1.561679e-3	1.941748e-3	169	2.108843e-1	1.000000e+0	1.000000e+0	4.294744e+0	2.328427e-1	1	7	1.620746e-3	1.428571e-1	PABL_A	SGCG
GO Cellular Component	GO:0031970	organelle envelope lumen	335	5.538285e-1	1.000000e+0	1.000000e+0	1.035708e+0	2.896570e+0	3	5.624408e-3	5.825243e-3	360	5.566102e-1	1.000000e+0	1.000000e+0	1.036662e+0	2.893903e+0	3	87	4.862237e-3	3.448276e-2	PABL_A,PABL_A,PABL_A	APP,COA6,SLMO2
GO Cellular Component	GO:0032580	Golgi cisterna membrane	336	5.546128e-1	1.000000e+0	1.000000e+0	1.016296e+0	3.935862e+0	4	7.642451e-3	7.766990e-3	312	4.572269e-1	1.000000e+0	1.000000e+0	1.202528e+0	2.494744e+0	3	75	4.862237e-3	4.000000e-2	PABL_A,PABL_A,PABL_A,PABL_A	FUT9,GPR89C,ST6GAL2
GO Cellular Component	GO:0061695	transferase complex, transferring phosphorus-containing groups	337	5.547310e-1	1.000000e+0	1.000000e+0	9.892698e-1	1.213016e+1	12	2.355371e-2	2.330097e-2	343	5.314335e-1	1.000000e+0	1.000000e+0	1.013367e+0	8.881287e+0	9	267	1.458671e-2	3.370787e-2	PABL_A,PABL_A,PABL_A,PABL_A,PABL_A,PABL_A,PABL_A,PABL_A,PABL_A,PABL_A,PABL_A,PABL_A	CHUK,PHKA2,PIK3C3,POLR2A,POLR3F,PRIM2,PRKAB2,TAF9B,TGFBR2
GO Cellular Component	GO:0030904	retromer complex	338	5.555034e-1	1.000000e+0	1.000000e+0	1.234301e+0	8.101750e-1	1	1.573155e-3	1.941748e-3	327	5.087489e-1	1.000000e+0	1.000000e+0	1.431581e+0	6.985282e-1	1	21	1.620746e-3	4.761905e-2	PABL_A	TRIM27
GO Cellular Component	GO:0005641	nuclear envelope lumen	339	5.557185e-1	1.000000e+0	1.000000e+0	1.233566e+0	8.106581e-1	1	1.574093e-3	1.941748e-3	187	2.371428e-1	1.000000e+0	1.000000e+0	3.757901e+0	2.661060e-1	1	8	1.620746e-3	1.250000e-1	PABL_A	APP
GO Cellular Component	GO:0031091	platelet alpha granule	340	5.563388e-1	1.000000e+0	1.000000e+0	1.004575e+0	4.977228e+0	5	9.664521e-3	9.708738e-3	140	1.803569e-1	1.000000e+0	1.000000e+0	1.670178e+0	2.993692e+0	5	90	8.103728e-3	5.555556e-2	PABL_A,PABL_A,PABL_A,PABL_A,PABL_A	APP,FAM49B,SRGN,THBS2,TMSB4X
GO Cellular Component	GO:0071013	catalytic step 2 spliceosome	341	5.588721e-1	1.000000e+0	1.000000e+0	1.027976e+0	2.918356e+0	3	5.666710e-3	5.825243e-3	388	6.164694e-1	1.000000e+0	1.000000e+0	9.493645e-1	3.160009e+0	3	95	4.862237e-3	3.157895e-2	PABL_A,PABL_A,PABL_A	SNRPF,SYNCRIP,U2AF1
GO Cellular Component	GO:0070160	occluding junction	342	5.634199e-1	1.000000e+0	1.000000e+0	9.865057e-1	8.109431e+0	8	1.574647e-2	1.553398e-2	278	3.893333e-1	1.000000e+0	1.000000e+0	1.222082e+0	4.091380e+0	5	123	8.103728e-3	4.065041e-2	PABL_A,PABL_A,PABL_A,PABL_A,PABL_A,PABL_A,PABL_A,PABL_A	CLDN17,CYTH1,EPCAM,MAGI2,NHS
GO Cellular Component	GO:0031526	brush border membrane	343	5.673161e-1	1.000000e+0	1.000000e+0	1.051480e+0	1.902082e+0	2	3.693362e-3	3.883495e-3	497	8.222987e-1	1.000000e+0	1.000000e+0	5.894747e-1	1.696426e+0	1	51	1.620746e-3	1.960784e-2	PABL_A,PABL_A	PTH1R
GO Cellular Component	GO:0016013	syntrophin complex	344	5.726002e-1	1.000000e+0	1.000000e+0	1.177393e+0	8.493342e-1	1	1.649193e-3	1.941748e-3	101	1.265700e-1	1.000000e+0	1.000000e+0	7.515802e+0	1.330530e-1	1	4	1.620746e-3	2.500000e-1	PABL_A	DMD
GO Cellular Component	GO:0032982	myosin filament	345	5.749783e-1	1.000000e+0	1.000000e+0	1.169721e+0	8.549047e-1	1	1.660009e-3	1.941748e-3	337	5.251081e-1	1.000000e+0	1.000000e+0	1.366510e+0	7.317915e-1	1	22	1.620746e-3	4.545455e-2	PABL_A	MYOM2
GO Cellular Component	GO:0015935	small ribosomal subunit	346	5.773827e-1	1.000000e+0	1.000000e+0	1.032112e+0	1.937773e+0	2	3.762667e-3	3.883495e-3	433	7.034117e-1	1.000000e+0	1.000000e+0	8.236496e-1	2.428217e+0	2	73	3.241491e-3	2.739726e-2	PABL_A,PABL_A	RPS4Y1,RPS4Y2
GO Cellular Component	GO:0030027	lamellipodium	347	5.797655e-1	1.000000e+0	1.000000e+0	9.715088e-1	1.029327e+1	10	1.998693e-2	1.941748e-2	290	4.188720e-1	1.000000e+0	1.000000e+0	1.137527e+0	6.153701e+0	7	185	1.134522e-2	3.783784e-2	PABL_A,PABL_A,PABL_A,PABL_A,PABL_A,PABL_A,PABL_A,PABL_A,PABL_A,PABL_A	ACTR3,APBB1IP,APP,FER,FGD4,NHS,STX3
GO Cellular Component	GO:0032838	cell projection cytoplasm	348	5.804063e-1	1.000000e+0	1.000000e+0	9.956453e-1	3.013121e+0	3	5.850721e-3	5.825243e-3	393	6.330685e-1	1.000000e+0	1.000000e+0	9.394753e-1	2.128848e+0	2	64	3.241491e-3	3.125000e-2	PABL_A,PABL_A,PABL_A	DTNBP1,LRRK2
GO Cellular Component	GO:0098802	plasma membrane receptor complex	349	5.808200e-1	1.000000e+0	1.000000e+0	9.706929e-1	1.133211e+1	11	2.200410e-2	2.135922e-2	113	1.302398e-1	1.000000e+0	1.000000e+0	1.546108e+0	5.821069e+0	9	175	1.458671e-2	5.142857e-2	PABL_A,PABL_A,PABL_A,PABL_A,PABL_A,PABL_A,PABL_A,PABL_A,PABL_A,PABL_A,PABL_A	ALCAM,APBB1IP,CHUK,DLG2,GABBR2,GRIN2A,STXBP5,TGFBR2,VWC2
GO Cellular Component	GO:0030175	filopodium	350	5.875567e-1	1.000000e+0	1.000000e+0	9.660260e-1	7.246182e+0	7	1.407026e-2	1.359223e-2	88	9.688453e-2	1.000000e+0	1.000000e+0	1.898729e+0	3.160009e+0	6	95	9.724473e-3	6.315789e-2	PABL_A,PABL_A,PABL_A,PABL_A,PABL_A,PABL_A,PABL_A	APP,DMD,FGD4,MYO3A,OSBPL3,TENM2
GO Cellular Component	GO:0008076	voltage-gated potassium channel complex	351	5.888893e-1	1.000000e+0	1.000000e+0	9.643721e-1	8.295553e+0	8	1.610787e-2	1.553398e-2	40	4.093423e-2	1.000000e+0	1.000000e+0	2.192109e+0	3.193272e+0	7	96	1.134522e-2	7.291667e-2	PABL_A,PABL_A,PABL_A,PABL_A,PABL_A,PABL_A,PABL_A,PABL_A	CALM2,DLG2,HCN1,KCNB2,KCNG1,KCNG4,KCNIP4
GO Cellular Component	GO:0005882	intermediate filament	352	5.907923e-1	1.000000e+0	1.000000e+0	9.804188e-1	3.059917e+0	3	5.941586e-3	5.825243e-3	560	9.606525e-1	1.000000e+0	1.000000e+0	4.601512e-1	6.519597e+0	3	196	4.862237e-3	1.530612e-2	PABL_A,PABL_A,PABL_A	KRT80,MICAL1,PKP2
GO Cellular Component	GO:0016459	myosin complex	353	5.911423e-1	1.000000e+0	1.000000e+0	9.799095e-1	3.061507e+0	3	5.944674e-3	5.825243e-3	291	4.220189e-1	1.000000e+0	1.000000e+0	1.270276e+0	2.361691e+0	3	71	4.862237e-3	4.225352e-2	PABL_A,PABL_A,PABL_A	MYO3A,MYO5B,MYOM2
GO Cellular Component	GO:0042383	sarcolemma	354	5.916041e-1	1.000000e+0	1.000000e+0	9.621171e-1	9.354371e+0	9	1.816383e-2	1.747573e-2	276	3.827064e-1	1.000000e+0	1.000000e+0	1.232099e+0	4.058116e+0	5	122	8.103728e-3	4.098361e-2	PABL_A,PABL_A,PABL_A,PABL_A,PABL_A,PABL_A,PABL_A,PABL_A,PABL_A	BIN1,COL6A1,DMD,DTNBP1,SGCG
GO Cellular Component	GO:0009986	cell surface	355	5.951011e-1	1.000000e+0	1.000000e+0	9.732205e-1	4.212817e+1	41	8.180228e-2	7.961165e-2	50	5.576115e-2	1.000000e+0	1.000000e+0	1.337043e+0	2.468133e+1	33	742	5.348460e-2	4.447439e-2	PABL_A,PABL_A,PABL_A,PABL_A,PABL_A,PABL_A,PABL_A,PABL_A,PABL_A,PABL_A,PABL_A,PABL_A,PABL_A,PABL_A,PABL_A,PABL_A,PABL_A,PABL_A,PABL_A,PABL_A,PABL_A,PABL_A,PABL_A,PABL_A,PABL_A,PABL_A,PABL_A,PABL_A,PABL_A,PABL_A,PABL_A,PABL_A,PABL_A,PABL_A,PABL_A,PABL_A,PABL_A,PABL_A,PABL_A,PABL_A,PABL_A	ALCAM,APP,CD163,CD33,DEFB107A,DEFB107B,DEFB112,DMD,EMP2,EPCAM,FASLG,GPR125,GRIN2A,HPN,IGLL5,IL15,KCNN2,LIPG,MFGE8,MPZL1,NLGN4X,NOTCH4,RACGAP1,SLC7A11,SLITRK6,SULF1,TGFBR2,TNFRSF10B,TNFRSF13B,TNFSF18,TNFSF4,TRPC4,UNC5D
GO Cellular Component	GO:0000922	spindle pole	356	5.957290e-1	1.000000e+0	1.000000e+0	9.590435e-1	6.256234e+0	6	1.214803e-2	1.165049e-2	444	7.393642e-1	1.000000e+0	1.000000e+0	8.016856e-1	4.989487e+0	4	150	6.482982e-3	2.666667e-2	PABL_A,PABL_A,PABL_A,PABL_A,PABL_A,PABL_A	CALM2,FAM110C,SGOL1,TUBGCP5
GO Cellular Component	GO:0000780	condensed nuclear chromosome, centromeric region	357	5.961352e-1	1.000000e+0	1.000000e+0	1.103902e+0	9.058774e-1	1	1.758985e-3	1.941748e-3	327	5.087489e-1	1.000000e+0	1.000000e+0	1.431581e+0	6.985282e-1	1	21	1.620746e-3	4.761905e-2	PABL_A	SGOL1
GO Cellular Component	GO:0005859	muscle myosin complex	358	5.999733e-1	1.000000e+0	1.000000e+0	1.092407e+0	9.154094e-1	1	1.777494e-3	1.941748e-3	379	5.990972e-1	1.000000e+0	1.000000e+0	1.113452e+0	8.981077e-1	1	27	1.620746e-3	3.703704e-2	PABL_A	MYOM2
GO Cellular Component	GO:0005814	centriole	359	6.011549e-1	1.000000e+0	1.000000e+0	9.547044e-1	5.237223e+0	5	1.016937e-2	9.708738e-3	469	7.761844e-1	1.000000e+0	1.000000e+0	7.392592e-1	4.058116e+0	3	122	4.862237e-3	2.459016e-2	PABL_A,PABL_A,PABL_A,PABL_A,PABL_A	AGBL4,MDM1,NUBP1
GO Cellular Component	GO:0044224	juxtaparanode region of axon	360	6.033214e-1	1.000000e+0	1.000000e+0	1.082486e+0	9.237994e-1	1	1.793785e-3	1.941748e-3	220	2.870714e-1	1.000000e+0	1.000000e+0	3.006321e+0	3.326325e-1	1	10	1.620746e-3	1.000000e-1	PABL_A	DLG2
GO Cellular Component	GO:0005681	spliceosomal complex	361	6.035476e-1	1.000000e+0	1.000000e+0	9.512894e-1	6.307229e+0	6	1.224705e-2	1.165049e-2	369	5.719757e-1	1.000000e+0	1.000000e+0	9.856790e-1	6.087175e+0	6	183	9.724473e-3	3.278689e-2	PABL_A,PABL_A,PABL_A,PABL_A,PABL_A,PABL_A	DHX15,GCFC2,PRPF40A,SNRPF,SYNCRIP,U2AF1
GO Cellular Component	GO:0030424	axon	362	6.035693e-1	1.000000e+0	1.000000e+0	9.651372e-1	2.901142e+1	28	5.633285e-2	5.436893e-2	69	8.745889e-2	1.000000e+0	1.000000e+0	1.403442e+0	1.353814e+1	19	407	3.079417e-2	4.668305e-2	PABL_A,PABL_A,PABL_A,PABL_A,PABL_A,PABL_A,PABL_A,PABL_A,PABL_A,PABL_A,PABL_A,PABL_A,PABL_A,PABL_A,PABL_A,PABL_A,PABL_A,PABL_A,PABL_A,PABL_A,PABL_A,PABL_A,PABL_A,PABL_A,PABL_A,PABL_A,PABL_A,PABL_A	ADCY10,ALCAM,APP,BIN1,COBL,DCC,DLG2,DTNBP1,GAD2,GRM7,HCN1,HTR2A,KIF5B,LRRK2,MICAL1,NTRK2,PENK,STX3,ZNF804A
GO Cellular Component	GO:0097225	sperm midpiece	363	6.114864e-1	1.000000e+0	1.000000e+0	1.058694e+0	9.445598e-1	1	1.834097e-3	1.941748e-3	322	4.918272e-1	1.000000e+0	1.000000e+0	1.503160e+0	6.652650e-1	1	20	1.620746e-3	5.000000e-2	PABL_A	DEFB1
GO Cellular Component	GO:0005758	mitochondrial intermembrane space	364	6.173196e-1	1.000000e+0	1.000000e+0	9.588133e-1	2.085912e+0	2	4.050314e-3	3.883495e-3	445	7.437995e-1	1.000000e+0	1.000000e+0	7.610939e-1	2.627797e+0	2	79	3.241491e-3	2.531646e-2	PABL_A,PABL_A	COA6,SLMO2
GO Cellular Component	GO:0030686	90S preribosome	365	6.302046e-1	1.000000e+0	1.000000e+0	1.006193e+0	9.938453e-1	1	1.929797e-3	1.941748e-3	401	6.499097e-1	1.000000e+0	1.000000e+0	9.697809e-1	1.031161e+0	1	31	1.620746e-3	3.225806e-2	PABL_A	WDR37
GO Cellular Component	GO:0030863	cortical cytoskeleton	366	6.305508e-1	1.000000e+0	1.000000e+0	9.221963e-1	4.337472e+0	4	8.422275e-3	7.766990e-3	351	5.487447e-1	1.000000e+0	1.000000e+0	1.048717e+0	2.860639e+0	3	86	4.862237e-3	3.488372e-2	PABL_A,PABL_A,PABL_A,PABL_A	GYPC,LANCL2,TRPC4
GO Cellular Component	GO:0055029	nuclear DNA-directed RNA polymerase complex	367	6.406348e-1	1.000000e+0	1.000000e+0	9.123698e-1	5.480234e+0	5	1.064123e-2	9.708738e-3	405	6.555623e-1	1.000000e+0	1.000000e+0	8.974092e-1	4.457275e+0	4	134	6.482982e-3	2.985075e-2	PABL_A,PABL_A,PABL_A,PABL_A,PABL_A	POLR2A,POLR3F,PRIM2,TAF9B
GO Cellular Component	GO:0000428	DNA-directed RNA polymerase complex	368	6.419846e-1	1.000000e+0	1.000000e+0	9.109426e-1	5.488820e+0	5	1.065790e-2	9.708738e-3	408	6.612895e-1	1.000000e+0	1.000000e+0	8.907618e-1	4.490539e+0	4	135	6.482982e-3	2.962963e-2	PABL_A,PABL_A,PABL_A,PABL_A,PABL_A	POLR2A,POLR3F,PRIM2,TAF9B
GO Cellular Component	GO:0034705	potassium channel complex	369	6.422063e-1	1.000000e+0	1.000000e+0	9.190530e-1	8.704612e+0	8	1.690216e-2	1.553398e-2	44	4.920426e-2	1.000000e+0	1.000000e+0	2.104425e+0	3.326325e+0	7	100	1.134522e-2	7.000000e-2	PABL_A,PABL_A,PABL_A,PABL_A,PABL_A,PABL_A,PABL_A,PABL_A	CALM2,DLG2,HCN1,KCNB2,KCNG1,KCNG4,KCNIP4
GO Cellular Component	GO:0005773	vacuole	370	6.451697e-1	1.000000e+0	1.000000e+0	9.461814e-1	2.959264e+1	28	5.746143e-2	5.436893e-2	496	8.214778e-1	1.000000e+0	1.000000e+0	8.417699e-1	2.494744e+1	21	750	3.403566e-2	2.800000e-2	PABL_A,PABL_A,PABL_A,PABL_A,PABL_A,PABL_A,PABL_A,PABL_A,PABL_A,PABL_A,PABL_A,PABL_A,PABL_A,PABL_A,PABL_A,PABL_A,PABL_A,PABL_A,PABL_A,PABL_A,PABL_A,PABL_A,PABL_A,PABL_A,PABL_A,PABL_A,PABL_A,PABL_A	ABCA13,AP1M1,ARSD,ATG16L1,COL6A1,CPPED1,FASLG,GYG2,IL1B,LNPEP,LRRK2,NEU4,OCA2,PIK3C3,PLBD1,PLEKHF1,RAB23,SRGN,STS,STX3,TOM1L1
GO Cellular Component	GO:0005751	mitochondrial respiratory chain complex IV	371	6.452842e-1	1.000000e+0	1.000000e+0	9.658140e-1	1.035396e+0	1	2.010478e-3	1.941748e-3	295	4.374900e-1	1.000000e+0	1.000000e+0	1.768424e+0	5.654752e-1	1	17	1.620746e-3	5.882353e-2	PABL_A	NDUFA4
GO Cellular Component	GO:0005775	vacuolar lumen	372	6.492749e-1	1.000000e+0	1.000000e+0	9.066973e-1	6.617424e+0	6	1.284937e-2	1.165049e-2	495	8.176951e-1	1.000000e+0	1.000000e+0	7.115552e-1	5.621489e+0	4	169	6.482982e-3	2.366864e-2	PABL_A,PABL_A,PABL_A,PABL_A,PABL_A,PABL_A	CPPED1,FASLG,GYG2,NEU4
GO Cellular Component	GO:0032154	cleavage furrow	373	6.497677e-1	1.000000e+0	1.000000e+0	9.028281e-1	2.215261e+0	2	4.301478e-3	3.883495e-3	500	8.282259e-1	1.000000e+0	1.000000e+0	5.781386e-1	1.729689e+0	1	52	1.620746e-3	1.923077e-2	PABL_A,PABL_A	RACGAP1
GO Cellular Component	GO:0030880	RNA polymerase complex	374	6.499381e-1	1.000000e+0	1.000000e+0	9.025550e-1	5.539829e+0	5	1.075695e-2	9.708738e-3	417	6.725493e-1	1.000000e+0	1.000000e+0	8.777579e-1	4.557065e+0	4	137	6.482982e-3	2.919708e-2	PABL_A,PABL_A,PABL_A,PABL_A,PABL_A	POLR2A,POLR3F,PRIM2,TAF9B
GO Cellular Component	GO:0005614	interstitial matrix	375	6.512214e-1	1.000000e+0	1.000000e+0	9.503521e-1	1.052242e+0	1	2.043188e-3	1.941748e-3	259	3.559136e-1	1.000000e+0	1.000000e+0	2.312555e+0	4.324222e-1	1	13	1.620746e-3	7.692308e-2	PABL_A	VWC2
GO Cellular Component	GO:0031201	SNARE complex	376	6.601553e-1	1.000000e+0	1.000000e+0	8.854786e-1	2.258666e+0	2	4.385758e-3	3.883495e-3	504	8.339557e-1	1.000000e+0	1.000000e+0	5.672304e-1	1.762952e+0	1	53	1.620746e-3	1.886792e-2	PABL_A,PABL_A	STX3
GO Cellular Component	GO:0098687	chromosomal region	377	6.611070e-1	1.000000e+0	1.000000e+0	9.149960e-1	1.311481e+1	12	2.546565e-2	2.330097e-2	502	8.319811e-1	1.000000e+0	1.000000e+0	7.686616e-1	1.170866e+1	9	352	1.458671e-2	2.556818e-2	PABL_A,PABL_A,PABL_A,PABL_A,PABL_A,PABL_A,PABL_A,PABL_A,PABL_A,PABL_A,PABL_A,PABL_A	DMC1,DYNLT3,KIF2B,RIF1,SGOL1,SKA1,TERF1,TEX14,ZNF330
GO Cellular Component	GO:1902711	GABA-A receptor complex	378	6.635398e-1	1.000000e+0	1.000000e+0	9.190128e-1	1.088124e+0	1	2.112862e-3	1.941748e-3	285	4.181180e-1	1.000000e+0	1.000000e+0	1.878951e+0	5.322120e-1	1	16	1.620746e-3	6.250000e-2	PABL_A	GABRB3
GO Cellular Component	GO:0030118	clathrin coat	379	6.674522e-1	1.000000e+0	1.000000e+0	8.734406e-1	2.289795e+0	2	4.446204e-3	3.883495e-3	488	8.098247e-1	1.000000e+0	1.000000e+0	6.135349e-1	1.629899e+0	1	49	1.620746e-3	2.040816e-2	PABL_A,PABL_A	AP1M1
GO Cellular Component	GO:0005813	centrosome	380	6.681204e-1	1.000000e+0	1.000000e+0	9.259191e-1	2.160016e+1	20	4.194206e-2	3.883495e-2	519	8.708864e-1	1.000000e+0	1.000000e+0	7.663171e-1	1.696426e+1	13	510	2.106969e-2	2.549020e-2	PABL_A,PABL_A,PABL_A,PABL_A,PABL_A,PABL_A,PABL_A,PABL_A,PABL_A,PABL_A,PABL_A,PABL_A,PABL_A,PABL_A,PABL_A,PABL_A,PABL_A,PABL_A,PABL_A,PABL_A	AGBL4,BICD1,CCDC38,DYNLRB1,MDM1,MZT1,NUBP1,RAB23,RANBP2,RGPD4,RNF19A,SGOL1,TUBGCP5
GO Cellular Component	GO:0044295	axonal growth cone	381	6.700639e-1	1.000000e+0	1.000000e+0	8.691605e-1	2.301071e+0	2	4.468099e-3	3.883495e-3	123	1.533927e-1	1.000000e+0	1.000000e+0	2.863163e+0	6.985282e-1	2	21	3.241491e-3	9.523810e-2	PABL_A,PABL_A	COBL,KIF5B
GO Cellular Component	GO:0098552	side of membrane	382	6.728876e-1	1.000000e+0	1.000000e+0	9.233215e-1	2.166093e+1	20	4.206006e-2	3.883495e-2	267	3.657293e-1	1.000000e+0	1.000000e+0	1.113452e+0	1.436972e+1	16	432	2.593193e-2	3.703704e-2	PABL_A,PABL_A,PABL_A,PABL_A,PABL_A,PABL_A,PABL_A,PABL_A,PABL_A,PABL_A,PABL_A,PABL_A,PABL_A,PABL_A,PABL_A,PABL_A,PABL_A,PABL_A,PABL_A,PABL_A	ALCAM,CD163,CD33,CHUK,CYTH1,FASLG,FER,GNAZ,GPR125,IGLL5,JAK2,LRRK2,MFGE8,RACGAP1,TGFBR2,TNFRSF13B
GO Cellular Component	GO:0042470	melanosome	383	6.739911e-1	1.000000e+0	1.000000e+0	8.712676e-1	4.591012e+0	4	8.914586e-3	7.766990e-3	421	6.769830e-1	1.000000e+0	1.000000e+0	8.672080e-1	3.459378e+0	3	104	4.862237e-3	2.884615e-2	PABL_A,PABL_A,PABL_A,PABL_A	DTNBP1,OCA2,STX3
GO Cellular Component	GO:0045277	respiratory chain complex IV	384	6.773932e-1	1.000000e+0	1.000000e+0	8.848936e-1	1.130079e+0	1	2.194329e-3	1.941748e-3	322	4.918272e-1	1.000000e+0	1.000000e+0	1.503160e+0	6.652650e-1	1	20	1.620746e-3	5.000000e-2	PABL_A	NDUFA4
GO Cellular Component	GO:0089717	spanning component of membrane	385	6.795153e-1	1.000000e+0	1.000000e+0	8.797670e-1	1.136665e+0	1	2.207116e-3	1.941748e-3	202	2.625288e-1	1.000000e+0	1.000000e+0	3.340357e+0	2.993692e-1	1	9	1.620746e-3	1.111111e-1	PABL_A	NLGN4X
GO Cellular Component	GO:0005788	endoplasmic reticulum lumen	386	6.808570e-1	1.000000e+0	1.000000e+0	9.041469e-1	1.437819e+1	13	2.791883e-2	2.524272e-2	340	5.253146e-1	1.000000e+0	1.000000e+0	1.015649e+0	9.845922e+0	10	296	1.620746e-2	3.378378e-2	PABL_A,PABL_A,PABL_A,PABL_A,PABL_A,PABL_A,PABL_A,PABL_A,PABL_A,PABL_A,PABL_A,PABL_A,PABL_A	APP,ARSD,ARSE,ARSH,BMP15,COL6A1,KDELC1,MFGE8,PENK,STS
GO Cellular Component	GO:0005770	late endosome	387	6.845446e-1	1.000000e+0	1.000000e+0	8.835491e-1	9.054392e+0	8	1.758134e-2	1.553398e-2	470	7.774862e-1	1.000000e+0	1.000000e+0	7.876823e-1	7.617284e+0	6	229	9.724473e-3	2.620087e-2	PABL_A,PABL_A,PABL_A,PABL_A,PABL_A,PABL_A,PABL_A,PABL_A	ADAM30,KIDINS220,LRRK2,MAGI2,PIK3C3,RASGEF1B
GO Cellular Component	GO:0045211	postsynaptic membrane	388	6.854864e-1	1.000000e+0	1.000000e+0	9.180955e-1	2.287344e+1	21	4.441444e-2	4.077670e-2	1	5.228858e-4	8.706049e-1	8.706049e-1	2.415794e+0	7.450968e+0	18	224	2.917342e-2	8.035714e-2	PABL_A,PABL_A,PABL_A,PABL_A,PABL_A,PABL_A,PABL_A,PABL_A,PABL_A,PABL_A,PABL_A,PABL_A,PABL_A,PABL_A,PABL_A,PABL_A,PABL_A,PABL_A,PABL_A,PABL_A,PABL_A	DLG2,DMD,DTNBP1,GABBR2,GABRB3,GABRG1,GABRG3,GRIK1,GRIN2A,GRM7,KCTD12,LRRC7,LRRTM4,NLGN4X,NTRK2,SIPA1L1,SYNDIG1,TENM2
GO Cellular Component	GO:0000145	exocyst	389	6.870550e-1	1.000000e+0	1.000000e+0	8.617580e-1	1.160419e+0	1	2.253240e-3	1.941748e-3	314	4.743236e-1	1.000000e+0	1.000000e+0	1.582274e+0	6.320017e-1	1	19	1.620746e-3	5.263158e-2	PABL_A	TNFAIP2
GO Cellular Component	GO:0072686	mitotic spindle	390	6.870570e-1	1.000000e+0	1.000000e+0	8.479781e-1	3.537827e+0	3	6.869568e-3	5.825243e-3	450	7.561756e-1	1.000000e+0	1.000000e+0	7.423015e-1	2.694323e+0	2	81	3.241491e-3	2.469136e-2	PABL_A,PABL_A,PABL_A	DYNLT3,RACGAP1
GO Cellular Component	GO:0097730	non-motile cilium	391	6.880103e-1	1.000000e+0	1.000000e+0	8.628226e-1	5.794934e+0	5	1.125230e-2	9.708738e-3	484	7.988530e-1	1.000000e+0	1.000000e+0	7.101545e-1	4.224433e+0	3	127	4.862237e-3	2.362205e-2	PABL_A,PABL_A,PABL_A,PABL_A,PABL_A	C2orf71,MCHR1,MERTK
[truncated: 2,119 more rows]
