# Supplementary material for: Genome-wide bioinformatic analyses predict key host and viral factors in SARS-CoV-2 pathogenesis
Source: Commun Biol. 2021 May 17;4:590. doi: 10.1038/s42003-021-02095-0 (PMC8128904; doi:10.1038/s42003-021-02095-0)
Supplement: Supplementary file 12 — Supplementary Data 10 [file 42003_2021_2095_MOESM12_ESM.zip › GREAT_Analysis_TE/GREATperFamily_Analysis_L1MB5.tsv]

# GREAT version 4.0.4	Species assembly: hg19	Association rule: Basal+extension: 5000 bp upstream, 1000 bp downstream, 1000000 bp max extension, curated regulatory domains included
# Ontology summary statistics are provided in the footer.
#
# Ontology	ID	Desc	BinomRank	BinomP	BinomBonfP	BinomFdrQ	RegionFoldEnrich	ExpRegions	ObsRegions	GenomeFrac	SetCov	HyperRank	HyperP	HyperBonfP	HyperFdrQ	GeneFoldEnrich	ExpGenes	ObsGenes	TotalGenes	GeneSetCov	TermCov	Regions	Genes
Ensembl Genes	8029	SLC5A10	1	8.352845e-34	1.549369e-29	1.549369e-29	5.066261e+1	4.934606e-1	25	5.056985e-5	2.562000e-3	1	3.010405e-1	1.000000e+0	1.000000e+0	3.321812e+0	3.010405e-1	1	1	1.790831e-4	1.000000e+0	L1MB5,L1MB5,L1MB5,L1MB5,L1MB5,L1MB5,L1MB5,L1MB5,L1MB5,L1MB5,L1MB5,L1MB5,L1MB5,L1MB5,L1MB5,L1MB5,L1MB5,L1MB5,L1MB5,L1MB5,L1MB5,L1MB5,L1MB5,L1MB5,L1MB5	SLC5A10
Ensembl Genes	15614	CD14	2	1.114009e-33	2.066375e-29	1.033188e-29	8.867749e+1	2.368132e-1	21	2.426862e-5	2.152080e-3	1	3.010405e-1	1.000000e+0	1.000000e+0	3.321812e+0	3.010405e-1	1	1	1.790831e-4	1.000000e+0	L1MB5,L1MB5,L1MB5,L1MB5,L1MB5,L1MB5,L1MB5,L1MB5,L1MB5,L1MB5,L1MB5,L1MB5,L1MB5,L1MB5,L1MB5,L1MB5,L1MB5,L1MB5,L1MB5,L1MB5,L1MB5	CD14
Ensembl Genes	15613	SLC35A4	3	2.980839e-33	5.529158e-29	1.843053e-29	8.457312e+1	2.483058e-1	21	2.544639e-5	2.152080e-3	1	3.010405e-1	1.000000e+0	1.000000e+0	3.321812e+0	3.010405e-1	1	1	1.790831e-4	1.000000e+0	L1MB5,L1MB5,L1MB5,L1MB5,L1MB5,L1MB5,L1MB5,L1MB5,L1MB5,L1MB5,L1MB5,L1MB5,L1MB5,L1MB5,L1MB5,L1MB5,L1MB5,L1MB5,L1MB5,L1MB5,L1MB5	SLC35A4
Ensembl Genes	5132	CAMKK2	4	2.330783e-27	4.323369e-23	1.080842e-23	4.385998e+1	4.787964e-1	21	4.906706e-5	2.152080e-3	1	3.010405e-1	1.000000e+0	1.000000e+0	3.321812e+0	3.010405e-1	1	1	1.790831e-4	1.000000e+0	L1MB5,L1MB5,L1MB5,L1MB5,L1MB5,L1MB5,L1MB5,L1MB5,L1MB5,L1MB5,L1MB5,L1MB5,L1MB5,L1MB5,L1MB5,L1MB5,L1MB5,L1MB5,L1MB5,L1MB5,L1MB5	CAMKK2
Ensembl Genes	8028	PRPSAP2	5	6.524782e-26	1.210282e-21	2.420564e-22	3.728191e+1	5.632758e-1	21	5.772452e-5	2.152080e-3	1	3.010405e-1	1.000000e+0	1.000000e+0	3.321812e+0	3.010405e-1	1	1	1.790831e-4	1.000000e+0	L1MB5,L1MB5,L1MB5,L1MB5,L1MB5,L1MB5,L1MB5,L1MB5,L1MB5,L1MB5,L1MB5,L1MB5,L1MB5,L1MB5,L1MB5,L1MB5,L1MB5,L1MB5,L1MB5,L1MB5,L1MB5	PRPSAP2
Ensembl Genes	5133	ANAPC5	6	9.562103e-26	1.773674e-21	2.956124e-22	5.749003e+1	3.130977e-1	18	3.208626e-5	1.844640e-3	1	3.010405e-1	1.000000e+0	1.000000e+0	3.321812e+0	3.010405e-1	1	1	1.790831e-4	1.000000e+0	L1MB5,L1MB5,L1MB5,L1MB5,L1MB5,L1MB5,L1MB5,L1MB5,L1MB5,L1MB5,L1MB5,L1MB5,L1MB5,L1MB5,L1MB5,L1MB5,L1MB5,L1MB5	ANAPC5
Ensembl Genes	9693	AP1M1	7	6.967726e-23	1.292443e-18	1.846348e-19	3.956671e+1	4.549279e-1	18	4.662101e-5	1.844640e-3	1	3.010405e-1	1.000000e+0	1.000000e+0	3.321812e+0	3.010405e-1	1	1	1.790831e-4	1.000000e+0	L1MB5,L1MB5,L1MB5,L1MB5,L1MB5,L1MB5,L1MB5,L1MB5,L1MB5,L1MB5,L1MB5,L1MB5,L1MB5,L1MB5,L1MB5,L1MB5,L1MB5,L1MB5	AP1M1
Ensembl Genes	19447	SHOX	8	7.214069e-22	1.338138e-17	1.672672e-18	1.097737e+1	2.823991e+0	31	2.894026e-4	3.176881e-3	1	3.010405e-1	1.000000e+0	1.000000e+0	3.321812e+0	3.010405e-1	1	1	1.790831e-4	1.000000e+0	L1MB5,L1MB5,L1MB5,L1MB5,L1MB5,L1MB5,L1MB5,L1MB5,L1MB5,L1MB5,L1MB5,L1MB5,L1MB5,L1MB5,L1MB5,L1MB5,L1MB5,L1MB5,L1MB5,L1MB5,L1MB5,L1MB5,L1MB5,L1MB5,L1MB5,L1MB5,L1MB5,L1MB5,L1MB5,L1MB5,L1MB5	SHOX
Ensembl Genes	9694	KLF2	9	1.644400e-21	3.050198e-17	3.389108e-18	2.263259e+1	9.278654e-1	21	9.508766e-5	2.152080e-3	1	3.010405e-1	1.000000e+0	1.000000e+0	3.321812e+0	3.010405e-1	1	1	1.790831e-4	1.000000e+0	L1MB5,L1MB5,L1MB5,L1MB5,L1MB5,L1MB5,L1MB5,L1MB5,L1MB5,L1MB5,L1MB5,L1MB5,L1MB5,L1MB5,L1MB5,L1MB5,L1MB5,L1MB5,L1MB5,L1MB5,L1MB5	KLF2
Ensembl Genes	13580	VPRBP	10	6.813904e-21	1.263911e-16	1.263911e-17	3.538799e+1	4.803890e-1	17	4.923027e-5	1.742160e-3	1	3.010405e-1	1.000000e+0	1.000000e+0	3.321812e+0	3.010405e-1	1	1	1.790831e-4	1.000000e+0	L1MB5,L1MB5,L1MB5,L1MB5,L1MB5,L1MB5,L1MB5,L1MB5,L1MB5,L1MB5,L1MB5,L1MB5,L1MB5,L1MB5,L1MB5,L1MB5,L1MB5	VPRBP
Ensembl Genes	6168	AMN	11	5.633618e-20	1.044980e-15	9.499816e-17	2.109675e+1	9.480133e-1	20	9.715242e-5	2.049600e-3	1	3.010405e-1	1.000000e+0	1.000000e+0	3.321812e+0	3.010405e-1	1	1	1.790831e-4	1.000000e+0	L1MB5,L1MB5,L1MB5,L1MB5,L1MB5,L1MB5,L1MB5,L1MB5,L1MB5,L1MB5,L1MB5,L1MB5,L1MB5,L1MB5,L1MB5,L1MB5,L1MB5,L1MB5,L1MB5,L1MB5	AMN
Ensembl Genes	7088	FOPNL	12	1.721237e-19	3.192723e-15	2.660602e-16	4.972126e+1	2.815697e-1	14	2.885527e-5	1.434720e-3	1	3.010405e-1	1.000000e+0	1.000000e+0	3.321812e+0	3.010405e-1	1	1	1.790831e-4	1.000000e+0	L1MB5,L1MB5,L1MB5,L1MB5,L1MB5,L1MB5,L1MB5,L1MB5,L1MB5,L1MB5,L1MB5,L1MB5,L1MB5,L1MB5	FOPNL
Ensembl Genes	18623	ZNF250	13	6.693456e-19	1.241569e-14	9.550532e-16	4.503676e+1	3.108572e-1	14	3.185665e-5	1.434720e-3	1	3.010405e-1	1.000000e+0	1.000000e+0	3.321812e+0	3.010405e-1	1	1	1.790831e-4	1.000000e+0	L1MB5,L1MB5,L1MB5,L1MB5,L1MB5,L1MB5,L1MB5,L1MB5,L1MB5,L1MB5,L1MB5,L1MB5,L1MB5,L1MB5	ZNF250
Ensembl Genes	5188	SCARB1	14	7.025079e-18	1.303082e-13	9.307728e-15	1.487059e+1	1.412183e+0	21	1.447205e-4	2.152080e-3	1	3.010405e-1	1.000000e+0	1.000000e+0	3.321812e+0	3.010405e-1	1	1	1.790831e-4	1.000000e+0	L1MB5,L1MB5,L1MB5,L1MB5,L1MB5,L1MB5,L1MB5,L1MB5,L1MB5,L1MB5,L1MB5,L1MB5,L1MB5,L1MB5,L1MB5,L1MB5,L1MB5,L1MB5,L1MB5,L1MB5,L1MB5	SCARB1
Ensembl Genes	10236	IGFL1	15	1.033452e-17	1.916950e-13	1.277967e-14	3.070183e+1	4.885703e-1	15	5.006869e-5	1.537200e-3	1	3.010405e-1	1.000000e+0	1.000000e+0	3.321812e+0	3.010405e-1	1	1	1.790831e-4	1.000000e+0	L1MB5,L1MB5,L1MB5,L1MB5,L1MB5,L1MB5,L1MB5,L1MB5,L1MB5,L1MB5,L1MB5,L1MB5,L1MB5,L1MB5,L1MB5	IGFL1
Ensembl Genes	9791	MAU2	16	1.620968e-17	3.006734e-13	1.879208e-14	7.433495e+1	1.479788e-1	11	1.516487e-5	1.127280e-3	1	3.010405e-1	1.000000e+0	1.000000e+0	3.321812e+0	3.010405e-1	1	1	1.790831e-4	1.000000e+0	L1MB5,L1MB5,L1MB5,L1MB5,L1MB5,L1MB5,L1MB5,L1MB5,L1MB5,L1MB5,L1MB5	MAU2
Ensembl Genes	13581	RAD54L2	17	1.798734e-17	3.336472e-13	1.962630e-14	2.190157e+1	7.762000e-1	17	7.954499e-5	1.742160e-3	1	3.010405e-1	1.000000e+0	1.000000e+0	3.321812e+0	3.010405e-1	1	1	1.790831e-4	1.000000e+0	L1MB5,L1MB5,L1MB5,L1MB5,L1MB5,L1MB5,L1MB5,L1MB5,L1MB5,L1MB5,L1MB5,L1MB5,L1MB5,L1MB5,L1MB5,L1MB5,L1MB5	RAD54L2
Ensembl Genes	6167	TRAF3	18	1.888605e-17	3.503173e-13	1.946207e-14	1.719592e+1	1.104913e+0	19	1.132315e-4	1.947120e-3	1	3.010405e-1	1.000000e+0	1.000000e+0	3.321812e+0	3.010405e-1	1	1	1.790831e-4	1.000000e+0	L1MB5,L1MB5,L1MB5,L1MB5,L1MB5,L1MB5,L1MB5,L1MB5,L1MB5,L1MB5,L1MB5,L1MB5,L1MB5,L1MB5,L1MB5,L1MB5,L1MB5,L1MB5,L1MB5	TRAF3
Ensembl Genes	12343	WFDC13	19	2.059236e-17	3.819677e-13	2.010356e-14	1.019970e+2	9.804212e-2	10	1.004736e-5	1.024800e-3	1	3.010405e-1	1.000000e+0	1.000000e+0	3.321812e+0	3.010405e-1	1	1	1.790831e-4	1.000000e+0	L1MB5,L1MB5,L1MB5,L1MB5,L1MB5,L1MB5,L1MB5,L1MB5,L1MB5,L1MB5	WFDC13
Ensembl Genes	9468	OR2Z1	20	4.433732e-17	8.224129e-13	4.112065e-14	3.313319e+1	4.225370e-1	14	4.330160e-5	1.434720e-3	1	3.010405e-1	1.000000e+0	1.000000e+0	3.321812e+0	3.010405e-1	1	1	1.790831e-4	1.000000e+0	L1MB5,L1MB5,L1MB5,L1MB5,L1MB5,L1MB5,L1MB5,L1MB5,L1MB5,L1MB5,L1MB5,L1MB5,L1MB5,L1MB5	OR2Z1
Ensembl Genes	9789	TM6SF2	21	4.723645e-17	8.761889e-13	4.172328e-14	6.736159e+1	1.632978e-1	11	1.673476e-5	1.127280e-3	1	3.010405e-1	1.000000e+0	1.000000e+0	3.321812e+0	3.010405e-1	1	1	1.790831e-4	1.000000e+0	L1MB5,L1MB5,L1MB5,L1MB5,L1MB5,L1MB5,L1MB5,L1MB5,L1MB5,L1MB5,L1MB5	TM6SF2
Ensembl Genes	20257	H2AFB1	22	5.270614e-17	9.776462e-13	4.443846e-14	6.668477e+1	1.649552e-1	11	1.690461e-5	1.127280e-3	1	3.010405e-1	1.000000e+0	1.000000e+0	3.321812e+0	3.010405e-1	1	1	1.790831e-4	1.000000e+0	L1MB5,L1MB5,L1MB5,L1MB5,L1MB5,L1MB5,L1MB5,L1MB5,L1MB5,L1MB5,L1MB5	H2AFB1
Ensembl Genes	371	LIN28A	23	6.889089e-17	1.277857e-12	5.555901e-14	6.505864e+1	1.690782e-1	11	1.732714e-5	1.127280e-3	1	3.010405e-1	1.000000e+0	1.000000e+0	3.321812e+0	3.010405e-1	1	1	1.790831e-4	1.000000e+0	L1MB5,L1MB5,L1MB5,L1MB5,L1MB5,L1MB5,L1MB5,L1MB5,L1MB5,L1MB5,L1MB5	LIN28A
Ensembl Genes	7055	LITAF	24	1.397838e-16	2.592850e-12	1.080354e-13	3.044862e+1	4.597909e-1	14	4.711938e-5	1.434720e-3	1	3.010405e-1	1.000000e+0	1.000000e+0	3.321812e+0	3.010405e-1	1	1	1.790831e-4	1.000000e+0	L1MB5,L1MB5,L1MB5,L1MB5,L1MB5,L1MB5,L1MB5,L1MB5,L1MB5,L1MB5,L1MB5,L1MB5,L1MB5,L1MB5	LITAF
Ensembl Genes	9469	ZNF558	25	1.976374e-16	3.665976e-12	1.466390e-13	3.606813e+1	3.604290e-1	13	3.693677e-5	1.332240e-3	1	3.010405e-1	1.000000e+0	1.000000e+0	3.321812e+0	3.010405e-1	1	1	1.790831e-4	1.000000e+0	L1MB5,L1MB5,L1MB5,L1MB5,L1MB5,L1MB5,L1MB5,L1MB5,L1MB5,L1MB5,L1MB5,L1MB5,L1MB5	ZNF558
Ensembl Genes	18624	ZNF16	26	2.545457e-16	4.721568e-12	1.815988e-13	2.913229e+1	4.805663e-1	14	4.924845e-5	1.434720e-3	1	3.010405e-1	1.000000e+0	1.000000e+0	3.321812e+0	3.010405e-1	1	1	1.790831e-4	1.000000e+0	L1MB5,L1MB5,L1MB5,L1MB5,L1MB5,L1MB5,L1MB5,L1MB5,L1MB5,L1MB5,L1MB5,L1MB5,L1MB5,L1MB5	ZNF16
Ensembl Genes	18996	ZNF367	27	2.842018e-16	5.271659e-12	1.952466e-13	5.708217e+1	1.927047e-1	11	1.974838e-5	1.127280e-3	1	3.010405e-1	1.000000e+0	1.000000e+0	3.321812e+0	3.010405e-1	1	1	1.790831e-4	1.000000e+0	L1MB5,L1MB5,L1MB5,L1MB5,L1MB5,L1MB5,L1MB5,L1MB5,L1MB5,L1MB5,L1MB5	ZNF367
Ensembl Genes	370	ZNF683	28	2.944361e-16	5.461495e-12	1.950534e-13	5.689590e+1	1.933356e-1	11	1.981303e-5	1.127280e-3	1	3.010405e-1	1.000000e+0	1.000000e+0	3.321812e+0	3.010405e-1	1	1	1.790831e-4	1.000000e+0	L1MB5,L1MB5,L1MB5,L1MB5,L1MB5,L1MB5,L1MB5,L1MB5,L1MB5,L1MB5,L1MB5	ZNF683
Ensembl Genes	19467	PRKX	29	6.254894e-16	1.160220e-11	4.000760e-13	6.674291e+0	4.644688e+0	31	4.759877e-4	3.176881e-3	1	3.010405e-1	1.000000e+0	1.000000e+0	3.321812e+0	3.010405e-1	1	1	1.790831e-4	1.000000e+0	L1MB5,L1MB5,L1MB5,L1MB5,L1MB5,L1MB5,L1MB5,L1MB5,L1MB5,L1MB5,L1MB5,L1MB5,L1MB5,L1MB5,L1MB5,L1MB5,L1MB5,L1MB5,L1MB5,L1MB5,L1MB5,L1MB5,L1MB5,L1MB5,L1MB5,L1MB5,L1MB5,L1MB5,L1MB5,L1MB5,L1MB5	PRKX
Ensembl Genes	18208	TCEA1	30	1.481961e-15	2.748889e-11	9.162965e-13	1.890213e+1	8.464654e-1	16	8.674579e-5	1.639680e-3	1	3.010405e-1	1.000000e+0	1.000000e+0	3.321812e+0	3.010405e-1	1	1	1.790831e-4	1.000000e+0	L1MB5,L1MB5,L1MB5,L1MB5,L1MB5,L1MB5,L1MB5,L1MB5,L1MB5,L1MB5,L1MB5,L1MB5,L1MB5,L1MB5,L1MB5,L1MB5	TCEA1
Ensembl Genes	9706	SIN3B	31	1.803749e-15	3.345774e-11	1.079282e-12	2.520405e+1	5.554663e-1	14	5.692420e-5	1.434720e-3	1	3.010405e-1	1.000000e+0	1.000000e+0	3.321812e+0	3.010405e-1	1	1	1.790831e-4	1.000000e+0	L1MB5,L1MB5,L1MB5,L1MB5,L1MB5,L1MB5,L1MB5,L1MB5,L1MB5,L1MB5,L1MB5,L1MB5,L1MB5,L1MB5	SIN3B
Ensembl Genes	5046	FAM109A	32	2.549496e-15	4.729060e-11	1.477831e-12	1.442420e+1	1.247903e+0	18	1.278851e-4	1.844640e-3	1	3.010405e-1	1.000000e+0	1.000000e+0	3.321812e+0	3.010405e-1	1	1	1.790831e-4	1.000000e+0	L1MB5,L1MB5,L1MB5,L1MB5,L1MB5,L1MB5,L1MB5,L1MB5,L1MB5,L1MB5,L1MB5,L1MB5,L1MB5,L1MB5,L1MB5,L1MB5,L1MB5,L1MB5	FAM109A
Ensembl Genes	8687	NOL11	33	4.626796e-15	8.582244e-11	2.600680e-12	1.261895e+1	1.505672e+0	19	1.543013e-4	1.947120e-3	1	3.010405e-1	1.000000e+0	1.000000e+0	3.321812e+0	3.010405e-1	1	1	1.790831e-4	1.000000e+0	L1MB5,L1MB5,L1MB5,L1MB5,L1MB5,L1MB5,L1MB5,L1MB5,L1MB5,L1MB5,L1MB5,L1MB5,L1MB5,L1MB5,L1MB5,L1MB5,L1MB5,L1MB5,L1MB5	NOL11
Ensembl Genes	20170	CD99L2	34	1.133186e-14	2.101947e-10	6.182196e-12	1.652728e+1	9.680965e-1	16	9.921054e-5	1.639680e-3	1	3.010405e-1	1.000000e+0	1.000000e+0	3.321812e+0	3.010405e-1	1	1	1.790831e-4	1.000000e+0	L1MB5,L1MB5,L1MB5,L1MB5,L1MB5,L1MB5,L1MB5,L1MB5,L1MB5,L1MB5,L1MB5,L1MB5,L1MB5,L1MB5,L1MB5,L1MB5	CD99L2
Ensembl Genes	18189	CEBPD	35	1.568403e-14	2.909231e-10	8.312088e-12	9.291106e+0	2.367856e+0	22	2.426579e-4	2.254560e-3	1	3.010405e-1	1.000000e+0	1.000000e+0	3.321812e+0	3.010405e-1	1	1	1.790831e-4	1.000000e+0	L1MB5,L1MB5,L1MB5,L1MB5,L1MB5,L1MB5,L1MB5,L1MB5,L1MB5,L1MB5,L1MB5,L1MB5,L1MB5,L1MB5,L1MB5,L1MB5,L1MB5,L1MB5,L1MB5,L1MB5,L1MB5,L1MB5	CEBPD
Ensembl Genes	9678	CYP4F22	36	1.777202e-14	3.296532e-10	9.157033e-12	2.523737e+1	5.151091e-1	13	5.278838e-5	1.332240e-3	1	3.010405e-1	1.000000e+0	1.000000e+0	3.321812e+0	3.010405e-1	1	1	1.790831e-4	1.000000e+0	L1MB5,L1MB5,L1MB5,L1MB5,L1MB5,L1MB5,L1MB5,L1MB5,L1MB5,L1MB5,L1MB5,L1MB5,L1MB5	CYP4F22
Ensembl Genes	5187	NCOR2	37	4.121849e-14	7.645618e-10	2.066383e-11	1.024059e+1	1.953012e+0	20	2.001447e-4	2.049600e-3	1	3.010405e-1	1.000000e+0	1.000000e+0	3.321812e+0	3.010405e-1	1	1	1.790831e-4	1.000000e+0	L1MB5,L1MB5,L1MB5,L1MB5,L1MB5,L1MB5,L1MB5,L1MB5,L1MB5,L1MB5,L1MB5,L1MB5,L1MB5,L1MB5,L1MB5,L1MB5,L1MB5,L1MB5,L1MB5,L1MB5	NCOR2
Ensembl Genes	19448	CRLF2	38	5.733844e-14	1.063571e-9	2.798870e-11	9.323131e+0	2.252462e+0	21	2.308324e-4	2.152080e-3	1	3.010405e-1	1.000000e+0	1.000000e+0	3.321812e+0	3.010405e-1	1	1	1.790831e-4	1.000000e+0	L1MB5,L1MB5,L1MB5,L1MB5,L1MB5,L1MB5,L1MB5,L1MB5,L1MB5,L1MB5,L1MB5,L1MB5,L1MB5,L1MB5,L1MB5,L1MB5,L1MB5,L1MB5,L1MB5,L1MB5,L1MB5	CRLF2
Ensembl Genes	12886	SPECC1L	39	9.337918e-14	1.732090e-9	4.441257e-11	2.209832e+1	5.882800e-1	13	6.028694e-5	1.332240e-3	1	3.010405e-1	1.000000e+0	1.000000e+0	3.321812e+0	3.010405e-1	1	1	1.790831e-4	1.000000e+0	L1MB5,L1MB5,L1MB5,L1MB5,L1MB5,L1MB5,L1MB5,L1MB5,L1MB5,L1MB5,L1MB5,L1MB5,L1MB5	SPECC1L
Ensembl Genes	6477	TCF12	40	2.507883e-13	4.651872e-9	1.162968e-10	9.266050e+0	2.158417e+0	20	2.211946e-4	2.049600e-3	1	3.010405e-1	1.000000e+0	1.000000e+0	3.321812e+0	3.010405e-1	1	1	1.790831e-4	1.000000e+0	L1MB5,L1MB5,L1MB5,L1MB5,L1MB5,L1MB5,L1MB5,L1MB5,L1MB5,L1MB5,L1MB5,L1MB5,L1MB5,L1MB5,L1MB5,L1MB5,L1MB5,L1MB5,L1MB5,L1MB5	TCF12
Ensembl Genes	20274	SRY	41	3.601407e-13	6.680250e-9	1.629329e-10	7.046101e+0	3.406139e+0	24	3.490612e-4	2.459520e-3	1	3.010405e-1	1.000000e+0	1.000000e+0	3.321812e+0	3.010405e-1	1	1	1.790831e-4	1.000000e+0	L1MB5,L1MB5,L1MB5,L1MB5,L1MB5,L1MB5,L1MB5,L1MB5,L1MB5,L1MB5,L1MB5,L1MB5,L1MB5,L1MB5,L1MB5,L1MB5,L1MB5,L1MB5,L1MB5,L1MB5,L1MB5,L1MB5,L1MB5,L1MB5	SRY
Ensembl Genes	18995	SLC35D2	42	3.722655e-13	6.905153e-9	1.644084e-10	2.927600e+1	3.757343e-1	11	3.850526e-5	1.127280e-3	1	3.010405e-1	1.000000e+0	1.000000e+0	3.321812e+0	3.010405e-1	1	1	1.790831e-4	1.000000e+0	L1MB5,L1MB5,L1MB5,L1MB5,L1MB5,L1MB5,L1MB5,L1MB5,L1MB5,L1MB5,L1MB5	SLC35D2
Ensembl Genes	2473	DYDC2	43	1.676164e-12	3.109117e-8	7.230504e-10	4.322109e+1	2.082317e-1	9	2.133958e-5	9.223201e-4	1	3.010405e-1	1.000000e+0	1.000000e+0	3.321812e+0	3.010405e-1	1	1	1.790831e-4	1.000000e+0	L1MB5,L1MB5,L1MB5,L1MB5,L1MB5,L1MB5,L1MB5,L1MB5,L1MB5	DYDC2
Ensembl Genes	16762	KPNA5	44	1.702148e-12	3.157314e-8	7.175714e-10	3.224836e+1	3.100933e-1	10	3.177837e-5	1.024800e-3	1	3.010405e-1	1.000000e+0	1.000000e+0	3.321812e+0	3.010405e-1	1	1	1.790831e-4	1.000000e+0	L1MB5,L1MB5,L1MB5,L1MB5,L1MB5,L1MB5,L1MB5,L1MB5,L1MB5,L1MB5	KPNA5
Ensembl Genes	12888	ADORA2A	45	1.717777e-12	3.186305e-8	7.080677e-10	1.746863e+1	7.441912e-1	13	7.626472e-5	1.332240e-3	1	3.010405e-1	1.000000e+0	1.000000e+0	3.321812e+0	3.010405e-1	1	1	1.790831e-4	1.000000e+0	L1MB5,L1MB5,L1MB5,L1MB5,L1MB5,L1MB5,L1MB5,L1MB5,L1MB5,L1MB5,L1MB5,L1MB5,L1MB5	ADORA2A
Ensembl Genes	9727	TMEM221	46	2.487492e-12	4.614049e-8	1.003054e-9	5.905369e+1	1.354699e-1	8	1.388296e-5	8.198401e-4	1	3.010405e-1	1.000000e+0	1.000000e+0	3.321812e+0	3.010405e-1	1	1	1.790831e-4	1.000000e+0	L1MB5,L1MB5,L1MB5,L1MB5,L1MB5,L1MB5,L1MB5,L1MB5	TMEM221
Ensembl Genes	10680	ZBTB45	47	2.813915e-12	5.219531e-8	1.110538e-9	9.162245e+1	7.640049e-2	7	7.829523e-6	7.173601e-4	1	3.010405e-1	1.000000e+0	1.000000e+0	3.321812e+0	3.010405e-1	1	1	1.790831e-4	1.000000e+0	L1MB5,L1MB5,L1MB5,L1MB5,L1MB5,L1MB5,L1MB5	ZBTB45
Ensembl Genes	7991	ZNF287	48	4.569809e-12	8.476539e-8	1.765946e-9	1.613124e+1	8.058899e-1	13	8.258761e-5	1.332240e-3	1	3.010405e-1	1.000000e+0	1.000000e+0	3.321812e+0	3.010405e-1	1	1	1.790831e-4	1.000000e+0	L1MB5,L1MB5,L1MB5,L1MB5,L1MB5,L1MB5,L1MB5,L1MB5,L1MB5,L1MB5,L1MB5,L1MB5,L1MB5	ZNF287
Ensembl Genes	16473	CRIP3	49	5.029659e-12	9.329514e-8	1.903983e-9	3.814802e+1	2.359231e-1	9	2.417741e-5	9.223201e-4	1	3.010405e-1	1.000000e+0	1.000000e+0	3.321812e+0	3.010405e-1	1	1	1.790831e-4	1.000000e+0	L1MB5,L1MB5,L1MB5,L1MB5,L1MB5,L1MB5,L1MB5,L1MB5,L1MB5	CRIP3
Ensembl Genes	18209	LYPLA1	50	5.534343e-12	1.026565e-7	2.053131e-9	2.855776e+1	3.501675e-1	10	3.588517e-5	1.024800e-3	1	3.010405e-1	1.000000e+0	1.000000e+0	3.321812e+0	3.010405e-1	1	1	1.790831e-4	1.000000e+0	L1MB5,L1MB5,L1MB5,L1MB5,L1MB5,L1MB5,L1MB5,L1MB5,L1MB5,L1MB5	LYPLA1
Ensembl Genes	7629	TLDC1	51	8.069560e-12	1.496823e-7	2.934946e-9	1.539887e+1	8.442181e-1	13	8.651548e-5	1.332240e-3	1	3.010405e-1	1.000000e+0	1.000000e+0	3.321812e+0	3.010405e-1	1	1	1.790831e-4	1.000000e+0	L1MB5,L1MB5,L1MB5,L1MB5,L1MB5,L1MB5,L1MB5,L1MB5,L1MB5,L1MB5,L1MB5,L1MB5,L1MB5	TLDC1
Ensembl Genes	12850	PPM1F	52	1.006385e-11	1.866744e-7	3.589891e-9	2.684578e+1	3.724980e-1	10	3.817360e-5	1.024800e-3	1	3.010405e-1	1.000000e+0	1.000000e+0	3.321812e+0	3.010405e-1	1	1	1.790831e-4	1.000000e+0	L1MB5,L1MB5,L1MB5,L1MB5,L1MB5,L1MB5,L1MB5,L1MB5,L1MB5,L1MB5	PPM1F
Ensembl Genes	12732	KRTAP10-10	53	1.156724e-11	2.145607e-7	4.048316e-9	1.323743e+2	4.532602e-2	6	4.645012e-6	6.148801e-4	1	3.010405e-1	1.000000e+0	1.000000e+0	3.321812e+0	3.010405e-1	1	1	1.790831e-4	1.000000e+0	L1MB5,L1MB5,L1MB5,L1MB5,L1MB5,L1MB5	KRTAP10-10
Ensembl Genes	9453	CERS4	54	1.166440e-11	2.163630e-7	4.006721e-9	2.114985e+1	5.200983e-1	11	5.329968e-5	1.127280e-3	1	3.010405e-1	1.000000e+0	1.000000e+0	3.321812e+0	3.010405e-1	1	1	1.790831e-4	1.000000e+0	L1MB5,L1MB5,L1MB5,L1MB5,L1MB5,L1MB5,L1MB5,L1MB5,L1MB5,L1MB5,L1MB5	CERS4
Ensembl Genes	6382	PPIP5K1	55	1.231150e-11	2.283660e-7	4.152109e-9	3.444914e+1	2.612547e-1	9	2.677338e-5	9.223201e-4	1	3.010405e-1	1.000000e+0	1.000000e+0	3.321812e+0	3.010405e-1	1	1	1.790831e-4	1.000000e+0	L1MB5,L1MB5,L1MB5,L1MB5,L1MB5,L1MB5,L1MB5,L1MB5,L1MB5	PPIP5K1
Ensembl Genes	10681	TRIM28	56	1.459926e-11	2.708017e-7	4.835744e-9	7.223458e+1	9.690650e-2	7	9.930979e-6	7.173601e-4	1	3.010405e-1	1.000000e+0	1.000000e+0	3.321812e+0	3.010405e-1	1	1	1.790831e-4	1.000000e+0	L1MB5,L1MB5,L1MB5,L1MB5,L1MB5,L1MB5,L1MB5	TRIM28
Ensembl Genes	502	CLSPN	57	1.558795e-11	2.891409e-7	5.072647e-9	3.353384e+1	2.683856e-1	9	2.750416e-5	9.223201e-4	1	3.010405e-1	1.000000e+0	1.000000e+0	3.321812e+0	3.010405e-1	1	1	1.790831e-4	1.000000e+0	L1MB5,L1MB5,L1MB5,L1MB5,L1MB5,L1MB5,L1MB5,L1MB5,L1MB5	CLSPN
Ensembl Genes	1637	DHX9	58	1.821466e-11	3.378637e-7	5.825237e-9	2.027215e+1	5.426164e-1	11	5.560733e-5	1.127280e-3	1	3.010405e-1	1.000000e+0	1.000000e+0	3.321812e+0	3.010405e-1	1	1	1.790831e-4	1.000000e+0	L1MB5,L1MB5,L1MB5,L1MB5,L1MB5,L1MB5,L1MB5,L1MB5,L1MB5,L1MB5,L1MB5	DHX9
Ensembl Genes	7089	ABCC1	59	1.993894e-11	3.698474e-7	6.268600e-9	1.248365e+1	1.121467e+0	14	1.149280e-4	1.434720e-3	1	3.010405e-1	1.000000e+0	1.000000e+0	3.321812e+0	3.010405e-1	1	1	1.790831e-4	1.000000e+0	L1MB5,L1MB5,L1MB5,L1MB5,L1MB5,L1MB5,L1MB5,L1MB5,L1MB5,L1MB5,L1MB5,L1MB5,L1MB5,L1MB5	ABCC1
Ensembl Genes	5131	P2RX4	60	2.420613e-11	4.489995e-7	7.483325e-9	1.973038e+1	5.575159e-1	11	5.713424e-5	1.127280e-3	1	3.010405e-1	1.000000e+0	1.000000e+0	3.321812e+0	3.010405e-1	1	1	1.790831e-4	1.000000e+0	L1MB5,L1MB5,L1MB5,L1MB5,L1MB5,L1MB5,L1MB5,L1MB5,L1MB5,L1MB5,L1MB5	P2RX4
Ensembl Genes	8848	CHMP6	61	3.041737e-11	5.642118e-7	9.249374e-9	9.695714e+0	1.650214e+0	16	1.691139e-4	1.639680e-3	1	3.010405e-1	1.000000e+0	1.000000e+0	3.321812e+0	3.010405e-1	1	1	1.790831e-4	1.000000e+0	L1MB5,L1MB5,L1MB5,L1MB5,L1MB5,L1MB5,L1MB5,L1MB5,L1MB5,L1MB5,L1MB5,L1MB5,L1MB5,L1MB5,L1MB5,L1MB5	CHMP6
Ensembl Genes	2873	SCT	62	3.317129e-11	6.152943e-7	9.924101e-9	2.384380e+2	2.096981e-2	5	2.148986e-6	5.124001e-4	1	3.010405e-1	1.000000e+0	1.000000e+0	3.321812e+0	3.010405e-1	1	1	1.790831e-4	1.000000e+0	L1MB5,L1MB5,L1MB5,L1MB5,L1MB5	SCT
Ensembl Genes	8017	TOP3A	63	3.733741e-11	6.925716e-7	1.099320e-8	4.183264e+1	1.912382e-1	8	1.959810e-5	8.198401e-4	1	3.010405e-1	1.000000e+0	1.000000e+0	3.321812e+0	3.010405e-1	1	1	1.790831e-4	1.000000e+0	L1MB5,L1MB5,L1MB5,L1MB5,L1MB5,L1MB5,L1MB5,L1MB5	TOP3A
Ensembl Genes	8004	PEMT	64	4.962391e-11	9.204739e-7	1.438240e-8	1.842335e+1	5.970683e-1	11	6.118757e-5	1.127280e-3	1	3.010405e-1	1.000000e+0	1.000000e+0	3.321812e+0	3.010405e-1	1	1	1.790831e-4	1.000000e+0	L1MB5,L1MB5,L1MB5,L1MB5,L1MB5,L1MB5,L1MB5,L1MB5,L1MB5,L1MB5,L1MB5	PEMT
Ensembl Genes	6381	MAP1A	65	4.980433e-11	9.238205e-7	1.421262e-8	2.936161e+1	3.065227e-1	9	3.141245e-5	9.223201e-4	1	3.010405e-1	1.000000e+0	1.000000e+0	3.321812e+0	3.010405e-1	1	1	1.790831e-4	1.000000e+0	L1MB5,L1MB5,L1MB5,L1MB5,L1MB5,L1MB5,L1MB5,L1MB5,L1MB5	MAP1A
Ensembl Genes	1638	SHCBP1L	66	5.930749e-11	1.100095e-6	1.666810e-8	1.811176e+1	6.073401e-1	11	6.224022e-5	1.127280e-3	1	3.010405e-1	1.000000e+0	1.000000e+0	3.321812e+0	3.010405e-1	1	1	1.790831e-4	1.000000e+0	L1MB5,L1MB5,L1MB5,L1MB5,L1MB5,L1MB5,L1MB5,L1MB5,L1MB5,L1MB5,L1MB5	SHCBP1L
Ensembl Genes	19901	CENPI	67	7.766812e-11	1.440666e-6	2.150248e-8	2.171021e+1	4.606128e-1	10	4.720361e-5	1.024800e-3	1	3.010405e-1	1.000000e+0	1.000000e+0	3.321812e+0	3.010405e-1	1	1	1.790831e-4	1.000000e+0	L1MB5,L1MB5,L1MB5,L1MB5,L1MB5,L1MB5,L1MB5,L1MB5,L1MB5,L1MB5	CENPI
Ensembl Genes	10235	IGFL2	68	8.128183e-11	1.507697e-6	2.217201e-8	2.775729e+1	3.242391e-1	9	3.322803e-5	9.223201e-4	1	3.010405e-1	1.000000e+0	1.000000e+0	3.321812e+0	3.010405e-1	1	1	1.790831e-4	1.000000e+0	L1MB5,L1MB5,L1MB5,L1MB5,L1MB5,L1MB5,L1MB5,L1MB5,L1MB5	IGFL2
Ensembl Genes	2242	ZNF25	69	1.344752e-10	2.494380e-6	3.615044e-8	2.050008e+1	4.878029e-1	10	4.999005e-5	1.024800e-3	1	3.010405e-1	1.000000e+0	1.000000e+0	3.321812e+0	3.010405e-1	1	1	1.790831e-4	1.000000e+0	L1MB5,L1MB5,L1MB5,L1MB5,L1MB5,L1MB5,L1MB5,L1MB5,L1MB5,L1MB5	ZNF25
Ensembl Genes	16763	FAM162B	70	1.619448e-10	3.003914e-6	4.291306e-8	2.010512e+1	4.973858e-1	10	5.097211e-5	1.024800e-3	1	3.010405e-1	1.000000e+0	1.000000e+0	3.321812e+0	3.010405e-1	1	1	1.790831e-4	1.000000e+0	L1MB5,L1MB5,L1MB5,L1MB5,L1MB5,L1MB5,L1MB5,L1MB5,L1MB5,L1MB5	FAM162B
Ensembl Genes	12044	RNF24	71	1.644986e-10	3.051285e-6	4.297584e-8	1.387069e+1	8.651333e-1	12	8.865888e-5	1.229760e-3	1	3.010405e-1	1.000000e+0	1.000000e+0	3.321812e+0	3.010405e-1	1	1	1.790831e-4	1.000000e+0	L1MB5,L1MB5,L1MB5,L1MB5,L1MB5,L1MB5,L1MB5,L1MB5,L1MB5,L1MB5,L1MB5,L1MB5	RNF24
Ensembl Genes	503	AGO4	72	1.669437e-10	3.096639e-6	4.300887e-8	2.555267e+1	3.522137e-1	9	3.609486e-5	9.223201e-4	1	3.010405e-1	1.000000e+0	1.000000e+0	3.321812e+0	3.010405e-1	1	1	1.790831e-4	1.000000e+0	L1MB5,L1MB5,L1MB5,L1MB5,L1MB5,L1MB5,L1MB5,L1MB5,L1MB5	AGO4
Ensembl Genes	20169	MTMR1	73	2.439886e-10	4.525745e-6	6.199650e-8	1.161803e+1	1.118950e+0	13	1.146700e-4	1.332240e-3	1	3.010405e-1	1.000000e+0	1.000000e+0	3.321812e+0	3.010405e-1	1	1	1.790831e-4	1.000000e+0	L1MB5,L1MB5,L1MB5,L1MB5,L1MB5,L1MB5,L1MB5,L1MB5,L1MB5,L1MB5,L1MB5,L1MB5,L1MB5	MTMR1
Ensembl Genes	9769	CRTC1	74	2.454822e-10	4.553449e-6	6.153310e-8	1.924733e+1	5.195526e-1	10	5.324376e-5	1.024800e-3	1	3.010405e-1	1.000000e+0	1.000000e+0	3.321812e+0	3.010405e-1	1	1	1.790831e-4	1.000000e+0	L1MB5,L1MB5,L1MB5,L1MB5,L1MB5,L1MB5,L1MB5,L1MB5,L1MB5,L1MB5	CRTC1
Ensembl Genes	16474	ZNF318	75	2.613574e-10	4.847918e-6	6.463891e-8	2.426606e+1	3.708883e-1	9	3.800864e-5	9.223201e-4	1	3.010405e-1	1.000000e+0	1.000000e+0	3.321812e+0	3.010405e-1	1	1	1.790831e-4	1.000000e+0	L1MB5,L1MB5,L1MB5,L1MB5,L1MB5,L1MB5,L1MB5,L1MB5,L1MB5	ZNF318
Ensembl Genes	15937	MAPK9	76	3.138628e-10	5.821841e-6	7.660317e-8	1.543041e+1	7.128780e-1	11	7.305575e-5	1.127280e-3	1	3.010405e-1	1.000000e+0	1.000000e+0	3.321812e+0	3.010405e-1	1	1	1.790831e-4	1.000000e+0	L1MB5,L1MB5,L1MB5,L1MB5,L1MB5,L1MB5,L1MB5,L1MB5,L1MB5,L1MB5,L1MB5	MAPK9
Ensembl Genes	9625	CACNA1A	77	3.299483e-10	6.120211e-6	7.948326e-8	8.209143e+0	1.949046e+0	16	1.997383e-4	1.639680e-3	1	3.010405e-1	1.000000e+0	1.000000e+0	3.321812e+0	3.010405e-1	1	1	1.790831e-4	1.000000e+0	L1MB5,L1MB5,L1MB5,L1MB5,L1MB5,L1MB5,L1MB5,L1MB5,L1MB5,L1MB5,L1MB5,L1MB5,L1MB5,L1MB5,L1MB5,L1MB5	CACNA1A
Ensembl Genes	20259	FUNDC2	78	3.375622e-10	6.261441e-6	8.027489e-8	4.579896e+1	1.528419e-1	7	1.566324e-5	7.173601e-4	1	3.010405e-1	1.000000e+0	1.000000e+0	3.321812e+0	3.010405e-1	1	1	1.790831e-4	1.000000e+0	L1MB5,L1MB5,L1MB5,L1MB5,L1MB5,L1MB5,L1MB5	FUNDC2
Ensembl Genes	17278	HUS1	79	3.465681e-10	6.428492e-6	8.137331e-8	3.144275e+1	2.544307e-1	8	2.607406e-5	8.198401e-4	1	3.010405e-1	1.000000e+0	1.000000e+0	3.321812e+0	3.010405e-1	1	1	1.790831e-4	1.000000e+0	L1MB5,L1MB5,L1MB5,L1MB5,L1MB5,L1MB5,L1MB5,L1MB5	HUS1
Ensembl Genes	15936	RASGEF1C	80	3.996853e-10	7.413763e-6	9.267203e-8	1.507397e+1	7.297350e-1	11	7.478325e-5	1.127280e-3	1	3.010405e-1	1.000000e+0	1.000000e+0	3.321812e+0	3.010405e-1	1	1	1.790831e-4	1.000000e+0	L1MB5,L1MB5,L1MB5,L1MB5,L1MB5,L1MB5,L1MB5,L1MB5,L1MB5,L1MB5,L1MB5	RASGEF1C
Ensembl Genes	20309	RBMY1B	81	4.820766e-10	8.942039e-6	1.103955e-7	6.830668e+0	2.635174e+0	18	2.700527e-4	1.844640e-3	1	3.010405e-1	1.000000e+0	1.000000e+0	3.321812e+0	3.010405e-1	1	1	1.790831e-4	1.000000e+0	L1MB5,L1MB5,L1MB5,L1MB5,L1MB5,L1MB5,L1MB5,L1MB5,L1MB5,L1MB5,L1MB5,L1MB5,L1MB5,L1MB5,L1MB5,L1MB5,L1MB5,L1MB5	RBMY1B
Ensembl Genes	20261	MTCP1	82	5.780469e-10	1.072219e-5	1.307584e-7	4.234559e+1	1.653065e-1	7	1.694061e-5	7.173601e-4	1	3.010405e-1	1.000000e+0	1.000000e+0	3.321812e+0	3.010405e-1	1	1	1.790831e-4	1.000000e+0	L1MB5,L1MB5,L1MB5,L1MB5,L1MB5,L1MB5,L1MB5	MTCP1
Ensembl Genes	5189	UBC	83	5.809129e-10	1.077535e-5	1.298235e-7	2.212620e+1	4.067577e-1	9	4.168453e-5	9.223201e-4	1	3.010405e-1	1.000000e+0	1.000000e+0	3.321812e+0	3.010405e-1	1	1	1.790831e-4	1.000000e+0	L1MB5,L1MB5,L1MB5,L1MB5,L1MB5,L1MB5,L1MB5,L1MB5,L1MB5	UBC
Ensembl Genes	5134	RNF34	84	6.014774e-10	1.115680e-5	1.328191e-7	1.448874e+1	7.592100e-1	11	7.780386e-5	1.127280e-3	1	3.010405e-1	1.000000e+0	1.000000e+0	3.321812e+0	3.010405e-1	1	1	1.790831e-4	1.000000e+0	L1MB5,L1MB5,L1MB5,L1MB5,L1MB5,L1MB5,L1MB5,L1MB5,L1MB5,L1MB5,L1MB5	RNF34
Ensembl Genes	10262	C5AR1	85	8.480655e-10	1.573077e-5	1.850678e-7	4.004170e+1	1.748177e-1	7	1.791532e-5	7.173601e-4	1	3.010405e-1	1.000000e+0	1.000000e+0	3.321812e+0	3.010405e-1	1	1	1.790831e-4	1.000000e+0	L1MB5,L1MB5,L1MB5,L1MB5,L1MB5,L1MB5,L1MB5	C5AR1
Ensembl Genes	5045	CUX2	86	8.894136e-10	1.649773e-5	1.918341e-7	9.276446e+0	1.509199e+0	14	1.546627e-4	1.434720e-3	1	3.010405e-1	1.000000e+0	1.000000e+0	3.321812e+0	3.010405e-1	1	1	1.790831e-4	1.000000e+0	L1MB5,L1MB5,L1MB5,L1MB5,L1MB5,L1MB5,L1MB5,L1MB5,L1MB5,L1MB5,L1MB5,L1MB5,L1MB5,L1MB5	CUX2
Ensembl Genes	8806	SEPT9	87	9.583008e-10	1.777552e-5	2.043163e-7	6.120350e+0	3.104398e+0	19	3.181387e-4	1.947120e-3	1	3.010405e-1	1.000000e+0	1.000000e+0	3.321812e+0	3.010405e-1	1	1	1.790831e-4	1.000000e+0	L1MB5,L1MB5,L1MB5,L1MB5,L1MB5,L1MB5,L1MB5,L1MB5,L1MB5,L1MB5,L1MB5,L1MB5,L1MB5,L1MB5,L1MB5,L1MB5,L1MB5,L1MB5,L1MB5	SEPT9
Ensembl Genes	17503	CYP3A43	88	1.120497e-9	2.078410e-5	2.361829e-7	2.702840e+1	2.959850e-1	8	3.033254e-5	8.198401e-4	1	3.010405e-1	1.000000e+0	1.000000e+0	3.321812e+0	3.010405e-1	1	1	1.790831e-4	1.000000e+0	L1MB5,L1MB5,L1MB5,L1MB5,L1MB5,L1MB5,L1MB5,L1MB5	CYP3A43
Ensembl Genes	5082	MAP1LC3B2	89	1.127223e-9	2.090886e-5	2.349310e-7	9.103487e+0	1.537872e+0	14	1.576012e-4	1.434720e-3	1	3.010405e-1	1.000000e+0	1.000000e+0	3.321812e+0	3.010405e-1	1	1	1.790831e-4	1.000000e+0	L1MB5,L1MB5,L1MB5,L1MB5,L1MB5,L1MB5,L1MB5,L1MB5,L1MB5,L1MB5,L1MB5,L1MB5,L1MB5,L1MB5	MAP1LC3B2
Ensembl Genes	2471	MAT1A	90	1.155007e-9	2.142422e-5	2.380469e-7	2.043074e+1	4.405126e-1	9	4.514374e-5	9.223201e-4	1	3.010405e-1	1.000000e+0	1.000000e+0	3.321812e+0	3.010405e-1	1	1	1.790831e-4	1.000000e+0	L1MB5,L1MB5,L1MB5,L1MB5,L1MB5,L1MB5,L1MB5,L1MB5,L1MB5	MAT1A
Ensembl Genes	8016	MIEF2	91	1.241825e-9	2.303461e-5	2.531276e-7	3.787118e+1	1.848371e-1	7	1.894211e-5	7.173601e-4	1	3.010405e-1	1.000000e+0	1.000000e+0	3.321812e+0	3.010405e-1	1	1	1.790831e-4	1.000000e+0	L1MB5,L1MB5,L1MB5,L1MB5,L1MB5,L1MB5,L1MB5	MIEF2
Ensembl Genes	20307	RPS4Y2	92	1.342127e-9	2.489511e-5	2.705991e-7	5.993237e+0	3.170240e+0	19	3.248862e-4	1.947120e-3	1	3.010405e-1	1.000000e+0	1.000000e+0	3.321812e+0	3.010405e-1	1	1	1.790831e-4	1.000000e+0	L1MB5,L1MB5,L1MB5,L1MB5,L1MB5,L1MB5,L1MB5,L1MB5,L1MB5,L1MB5,L1MB5,L1MB5,L1MB5,L1MB5,L1MB5,L1MB5,L1MB5,L1MB5,L1MB5	RPS4Y2
Ensembl Genes	7636	FAM92B	93	1.422928e-9	2.639389e-5	2.838053e-7	8.085357e+0	1.855206e+0	15	1.901215e-4	1.537200e-3	1	3.010405e-1	1.000000e+0	1.000000e+0	3.321812e+0	3.010405e-1	1	1	1.790831e-4	1.000000e+0	L1MB5,L1MB5,L1MB5,L1MB5,L1MB5,L1MB5,L1MB5,L1MB5,L1MB5,L1MB5,L1MB5,L1MB5,L1MB5,L1MB5,L1MB5	FAM92B
Ensembl Genes	19457	ZBED1	94	1.591507e-9	2.952086e-5	3.140517e-7	7.340929e+0	2.179561e+0	16	2.233614e-4	1.639680e-3	1	3.010405e-1	1.000000e+0	1.000000e+0	3.321812e+0	3.010405e-1	1	1	1.790831e-4	1.000000e+0	L1MB5,L1MB5,L1MB5,L1MB5,L1MB5,L1MB5,L1MB5,L1MB5,L1MB5,L1MB5,L1MB5,L1MB5,L1MB5,L1MB5,L1MB5,L1MB5	ZBED1
Ensembl Genes	8688	BPTF	95	1.649147e-9	3.059003e-5	3.220003e-7	1.127353e+1	1.064440e+0	12	1.090839e-4	1.229760e-3	1	3.010405e-1	1.000000e+0	1.000000e+0	3.321812e+0	3.010405e-1	1	1	1.790831e-4	1.000000e+0	L1MB5,L1MB5,L1MB5,L1MB5,L1MB5,L1MB5,L1MB5,L1MB5,L1MB5,L1MB5,L1MB5,L1MB5	BPTF
Ensembl Genes	19749	WNK3	96	1.759223e-9	3.263183e-5	3.399149e-7	1.305121e+1	8.428335e-1	11	8.637359e-5	1.127280e-3	1	3.010405e-1	1.000000e+0	1.000000e+0	3.321812e+0	3.010405e-1	1	1	1.790831e-4	1.000000e+0	L1MB5,L1MB5,L1MB5,L1MB5,L1MB5,L1MB5,L1MB5,L1MB5,L1MB5,L1MB5,L1MB5	WNK3
Ensembl Genes	20126	ZIC3	97	1.782144e-9	3.305699e-5	3.407937e-7	4.601307e+0	5.215910e+0	24	5.345265e-4	2.459520e-3	1	3.010405e-1	1.000000e+0	1.000000e+0	3.321812e+0	3.010405e-1	1	1	1.790831e-4	1.000000e+0	L1MB5,L1MB5,L1MB5,L1MB5,L1MB5,L1MB5,L1MB5,L1MB5,L1MB5,L1MB5,L1MB5,L1MB5,L1MB5,L1MB5,L1MB5,L1MB5,L1MB5,L1MB5,L1MB5,L1MB5,L1MB5,L1MB5,L1MB5,L1MB5	ZIC3
Ensembl Genes	8808	TNRC6C	98	1.857649e-9	3.445753e-5	3.516075e-7	6.258379e+0	2.876144e+0	18	2.947473e-4	1.844640e-3	1	3.010405e-1	1.000000e+0	1.000000e+0	3.321812e+0	3.010405e-1	1	1	1.790831e-4	1.000000e+0	L1MB5,L1MB5,L1MB5,L1MB5,L1MB5,L1MB5,L1MB5,L1MB5,L1MB5,L1MB5,L1MB5,L1MB5,L1MB5,L1MB5,L1MB5,L1MB5,L1MB5,L1MB5	TNRC6C
Ensembl Genes	1766	LEMD1	99	1.983116e-9	3.678482e-5	3.715638e-7	1.918508e+1	4.691146e-1	9	4.807487e-5	9.223201e-4	1	3.010405e-1	1.000000e+0	1.000000e+0	3.321812e+0	3.010405e-1	1	1	1.790831e-4	1.000000e+0	L1MB5,L1MB5,L1MB5,L1MB5,L1MB5,L1MB5,L1MB5,L1MB5,L1MB5	LEMD1
Ensembl Genes	19902	DRP2	100	2.051474e-9	3.805279e-5	3.805279e-7	1.538302e+1	6.500674e-1	10	6.661892e-5	1.024800e-3	1	3.010405e-1	1.000000e+0	1.000000e+0	3.321812e+0	3.010405e-1	1	1	1.790831e-4	1.000000e+0	L1MB5,L1MB5,L1MB5,L1MB5,L1MB5,L1MB5,L1MB5,L1MB5,L1MB5,L1MB5	DRP2
Ensembl Genes	5208	ULK1	101	2.221276e-9	4.120245e-5	4.079450e-7	2.473741e+1	3.233968e-1	8	3.314171e-5	8.198401e-4	1	3.010405e-1	1.000000e+0	1.000000e+0	3.321812e+0	3.010405e-1	1	1	1.790831e-4	1.000000e+0	L1MB5,L1MB5,L1MB5,L1MB5,L1MB5,L1MB5,L1MB5,L1MB5	ULK1
Ensembl Genes	19455	ASMT	102	2.314764e-9	4.293656e-5	4.209466e-7	7.146281e+0	2.238927e+0	16	2.294453e-4	1.639680e-3	1	3.010405e-1	1.000000e+0	1.000000e+0	3.321812e+0	3.010405e-1	1	1	1.790831e-4	1.000000e+0	L1MB5,L1MB5,L1MB5,L1MB5,L1MB5,L1MB5,L1MB5,L1MB5,L1MB5,L1MB5,L1MB5,L1MB5,L1MB5,L1MB5,L1MB5,L1MB5	ASMT
Ensembl Genes	20057	STAG2	103	2.485009e-9	4.609443e-5	4.475188e-7	8.546930e+0	1.638015e+0	14	1.678638e-4	1.434720e-3	1	3.010405e-1	1.000000e+0	1.000000e+0	3.321812e+0	3.010405e-1	1	1	1.790831e-4	1.000000e+0	L1MB5,L1MB5,L1MB5,L1MB5,L1MB5,L1MB5,L1MB5,L1MB5,L1MB5,L1MB5,L1MB5,L1MB5,L1MB5,L1MB5	STAG2
Ensembl Genes	7052	PRM1	104	2.509464e-9	4.654805e-5	4.475774e-7	3.416474e+1	2.048896e-1	7	2.099709e-5	7.173601e-4	1	3.010405e-1	1.000000e+0	1.000000e+0	3.321812e+0	3.010405e-1	1	1	1.790831e-4	1.000000e+0	L1MB5,L1MB5,L1MB5,L1MB5,L1MB5,L1MB5,L1MB5	PRM1
Ensembl Genes	9770	COMP	105	2.645047e-9	4.906298e-5	4.672664e-7	1.855123e+1	4.851429e-1	9	4.971746e-5	9.223201e-4	1	3.010405e-1	1.000000e+0	1.000000e+0	3.321812e+0	3.010405e-1	1	1	1.790831e-4	1.000000e+0	L1MB5,L1MB5,L1MB5,L1MB5,L1MB5,L1MB5,L1MB5,L1MB5,L1MB5	COMP
Ensembl Genes	7639	GSE1	106	2.669551e-9	4.951750e-5	4.671462e-7	7.709967e+0	1.945534e+0	15	1.993783e-4	1.537200e-3	1	3.010405e-1	1.000000e+0	1.000000e+0	3.321812e+0	3.010405e-1	1	1	1.790831e-4	1.000000e+0	L1MB5,L1MB5,L1MB5,L1MB5,L1MB5,L1MB5,L1MB5,L1MB5,L1MB5,L1MB5,L1MB5,L1MB5,L1MB5,L1MB5,L1MB5	GSE1
Ensembl Genes	15941	FLT4	107	2.693207e-9	4.995630e-5	4.668813e-7	1.851219e+1	4.861660e-1	9	4.982230e-5	9.223201e-4	1	3.010405e-1	1.000000e+0	1.000000e+0	3.321812e+0	3.010405e-1	1	1	1.790831e-4	1.000000e+0	L1MB5,L1MB5,L1MB5,L1MB5,L1MB5,L1MB5,L1MB5,L1MB5,L1MB5	FLT4
Ensembl Genes	17279	SUN3	108	3.119104e-9	5.785626e-5	5.357061e-7	2.367153e+1	3.379587e-1	8	3.463401e-5	8.198401e-4	1	3.010405e-1	1.000000e+0	1.000000e+0	3.321812e+0	3.010405e-1	1	1	1.790831e-4	1.000000e+0	L1MB5,L1MB5,L1MB5,L1MB5,L1MB5,L1MB5,L1MB5,L1MB5	SUN3
Ensembl Genes	3962	CLDN25	109	3.298919e-9	6.119165e-5	5.613913e-7	2.349985e+1	3.404277e-1	8	3.488704e-5	8.198401e-4	1	3.010405e-1	1.000000e+0	1.000000e+0	3.321812e+0	3.010405e-1	1	1	1.790831e-4	1.000000e+0	L1MB5,L1MB5,L1MB5,L1MB5,L1MB5,L1MB5,L1MB5,L1MB5	CLDN25
Ensembl Genes	5090	KSR2	110	3.447615e-9	6.394981e-5	5.813619e-7	6.944131e+0	2.304104e+0	16	2.361246e-4	1.639680e-3	1	3.010405e-1	1.000000e+0	1.000000e+0	3.321812e+0	3.010405e-1	1	1	1.790831e-4	1.000000e+0	L1MB5,L1MB5,L1MB5,L1MB5,L1MB5,L1MB5,L1MB5,L1MB5,L1MB5,L1MB5,L1MB5,L1MB5,L1MB5,L1MB5,L1MB5,L1MB5	KSR2
Ensembl Genes	20293	DDX3Y	111	3.631720e-9	6.736477e-5	6.068899e-7	6.412358e+0	2.651131e+0	17	2.716879e-4	1.742160e-3	1	3.010405e-1	1.000000e+0	1.000000e+0	3.321812e+0	3.010405e-1	1	1	1.790831e-4	1.000000e+0	L1MB5,L1MB5,L1MB5,L1MB5,L1MB5,L1MB5,L1MB5,L1MB5,L1MB5,L1MB5,L1MB5,L1MB5,L1MB5,L1MB5,L1MB5,L1MB5,L1MB5	DDX3Y
Ensembl Genes	718	NDC1	112	4.062316e-9	7.535190e-5	6.727848e-7	1.764374e+1	5.100959e-1	9	5.227464e-5	9.223201e-4	1	3.010405e-1	1.000000e+0	1.000000e+0	3.321812e+0	3.010405e-1	1	1	1.790831e-4	1.000000e+0	L1MB5,L1MB5,L1MB5,L1MB5,L1MB5,L1MB5,L1MB5,L1MB5,L1MB5	NDC1
Ensembl Genes	7072	BFAR	113	4.689610e-9	8.698758e-5	7.698016e-7	3.116875e+1	2.245839e-1	7	2.301537e-5	7.173601e-4	1	3.010405e-1	1.000000e+0	1.000000e+0	3.321812e+0	3.010405e-1	1	1	1.790831e-4	1.000000e+0	L1MB5,L1MB5,L1MB5,L1MB5,L1MB5,L1MB5,L1MB5	BFAR
Ensembl Genes	15942	OR2Y1	114	5.269480e-9	9.774358e-5	8.573999e-7	1.711410e+1	5.258821e-1	9	5.389241e-5	9.223201e-4	1	3.010405e-1	1.000000e+0	1.000000e+0	3.321812e+0	3.010405e-1	1	1	1.790831e-4	1.000000e+0	L1MB5,L1MB5,L1MB5,L1MB5,L1MB5,L1MB5,L1MB5,L1MB5,L1MB5	OR2Y1
Ensembl Genes	9454	CD320	115	5.290166e-9	9.812729e-5	8.532808e-7	2.210000e+1	3.619909e-1	8	3.709684e-5	8.198401e-4	1	3.010405e-1	1.000000e+0	1.000000e+0	3.321812e+0	3.010405e-1	1	1	1.790831e-4	1.000000e+0	L1MB5,L1MB5,L1MB5,L1MB5,L1MB5,L1MB5,L1MB5,L1MB5	CD320
Ensembl Genes	12849	MAPK1	116	5.340666e-9	9.906401e-5	8.540001e-7	1.389155e+1	7.198622e-1	10	7.377149e-5	1.024800e-3	1	3.010405e-1	1.000000e+0	1.000000e+0	3.321812e+0	3.010405e-1	1	1	1.790831e-4	1.000000e+0	L1MB5,L1MB5,L1MB5,L1MB5,L1MB5,L1MB5,L1MB5,L1MB5,L1MB5,L1MB5	MAPK1
Ensembl Genes	668	CYP4Z1	117	5.993507e-9	1.111736e-4	9.502014e-7	2.174357e+1	3.679248e-1	8	3.770494e-5	8.198401e-4	1	3.010405e-1	1.000000e+0	1.000000e+0	3.321812e+0	3.010405e-1	1	1	1.790831e-4	1.000000e+0	L1MB5,L1MB5,L1MB5,L1MB5,L1MB5,L1MB5,L1MB5,L1MB5	CYP4Z1
Ensembl Genes	9705	NWD1	118	6.932475e-9	1.285905e-4	1.089750e-6	1.657203e+1	5.430836e-1	9	5.565521e-5	9.223201e-4	1	3.010405e-1	1.000000e+0	1.000000e+0	3.321812e+0	3.010405e-1	1	1	1.790831e-4	1.000000e+0	L1MB5,L1MB5,L1MB5,L1MB5,L1MB5,L1MB5,L1MB5,L1MB5,L1MB5	NWD1
Ensembl Genes	7073	PLA2G10	119	8.139779e-9	1.509848e-4	1.268780e-6	2.873970e+1	2.435656e-1	7	2.496060e-5	7.173601e-4	1	3.010405e-1	1.000000e+0	1.000000e+0	3.321812e+0	3.010405e-1	1	1	1.790831e-4	1.000000e+0	L1MB5,L1MB5,L1MB5,L1MB5,L1MB5,L1MB5,L1MB5	PLA2G10
Ensembl Genes	6476	ZNF280D	120	8.533211e-9	1.582825e-4	1.319021e-6	8.595566e+0	1.512408e+0	13	1.549916e-4	1.332240e-3	1	3.010405e-1	1.000000e+0	1.000000e+0	3.321812e+0	3.010405e-1	1	1	1.790831e-4	1.000000e+0	L1MB5,L1MB5,L1MB5,L1MB5,L1MB5,L1MB5,L1MB5,L1MB5,L1MB5,L1MB5,L1MB5,L1MB5,L1MB5	ZNF280D
Ensembl Genes	11126	SUCLG1	121	9.502999e-9	1.762711e-4	1.456786e-6	5.296130e+0	3.587525e+0	19	3.676496e-4	1.947120e-3	1	3.010405e-1	1.000000e+0	1.000000e+0	3.321812e+0	3.010405e-1	1	1	1.790831e-4	1.000000e+0	L1MB5,L1MB5,L1MB5,L1MB5,L1MB5,L1MB5,L1MB5,L1MB5,L1MB5,L1MB5,L1MB5,L1MB5,L1MB5,L1MB5,L1MB5,L1MB5,L1MB5,L1MB5,L1MB5	SUCLG1
Ensembl Genes	5165	OGFOD2	122	1.048315e-8	1.944519e-4	1.593868e-6	2.768757e+1	2.528211e-1	7	2.590911e-5	7.173601e-4	1	3.010405e-1	1.000000e+0	1.000000e+0	3.321812e+0	3.010405e-1	1	1	1.790831e-4	1.000000e+0	L1MB5,L1MB5,L1MB5,L1MB5,L1MB5,L1MB5,L1MB5	OGFOD2
Ensembl Genes	13010	PVALB	123	1.119500e-8	2.076561e-4	1.688261e-6	2.742052e+1	2.552833e-1	7	2.616143e-5	7.173601e-4	1	3.010405e-1	1.000000e+0	1.000000e+0	3.321812e+0	3.010405e-1	1	1	1.790831e-4	1.000000e+0	L1MB5,L1MB5,L1MB5,L1MB5,L1MB5,L1MB5,L1MB5	PVALB
Ensembl Genes	7013	MGRN1	124	1.125067e-8	2.086887e-4	1.682973e-6	1.565439e+1	5.749185e-1	9	5.891766e-5	9.223201e-4	1	3.010405e-1	1.000000e+0	1.000000e+0	3.321812e+0	3.010405e-1	1	1	1.790831e-4	1.000000e+0	L1MB5,L1MB5,L1MB5,L1MB5,L1MB5,L1MB5,L1MB5,L1MB5,L1MB5	MGRN1
Ensembl Genes	18689	PLIN2	125	1.138698e-8	2.112171e-4	1.689737e-6	1.999615e+1	4.000769e-1	8	4.099989e-5	8.198401e-4	1	3.010405e-1	1.000000e+0	1.000000e+0	3.321812e+0	3.010405e-1	1	1	1.790831e-4	1.000000e+0	L1MB5,L1MB5,L1MB5,L1MB5,L1MB5,L1MB5,L1MB5,L1MB5	PLIN2
Ensembl Genes	3963	USP28	126	1.264145e-8	2.344863e-4	1.861002e-6	1.972462e+1	4.055845e-1	8	4.156431e-5	8.198401e-4	1	3.010405e-1	1.000000e+0	1.000000e+0	3.321812e+0	3.010405e-1	1	1	1.790831e-4	1.000000e+0	L1MB5,L1MB5,L1MB5,L1MB5,L1MB5,L1MB5,L1MB5,L1MB5	USP28
Ensembl Genes	19979	COL4A5	127	1.281794e-8	2.377600e-4	1.872126e-6	1.073249e+1	1.024925e+0	11	1.050344e-4	1.127280e-3	1	3.010405e-1	1.000000e+0	1.000000e+0	3.321812e+0	3.010405e-1	1	1	1.790831e-4	1.000000e+0	L1MB5,L1MB5,L1MB5,L1MB5,L1MB5,L1MB5,L1MB5,L1MB5,L1MB5,L1MB5,L1MB5	COL4A5
Ensembl Genes	13971	PCCB	128	1.344734e-8	2.494347e-4	1.948709e-6	7.456987e+0	1.877434e+0	14	1.923994e-4	1.434720e-3	1	3.010405e-1	1.000000e+0	1.000000e+0	3.321812e+0	3.010405e-1	1	1	1.790831e-4	1.000000e+0	L1MB5,L1MB5,L1MB5,L1MB5,L1MB5,L1MB5,L1MB5,L1MB5,L1MB5,L1MB5,L1MB5,L1MB5,L1MB5,L1MB5	PCCB
Ensembl Genes	3601	FOSL1	129	1.384368e-8	2.567864e-4	1.990592e-6	7.074333e+1	7.067804e-2	5	7.243087e-6	5.124001e-4	1	3.010405e-1	1.000000e+0	1.000000e+0	3.321812e+0	3.010405e-1	1	1	1.790831e-4	1.000000e+0	L1MB5,L1MB5,L1MB5,L1MB5,L1MB5	FOSL1
Ensembl Genes	669	CYP4A22	130	1.403386e-8	2.603141e-4	2.002416e-6	1.945665e+1	4.111706e-1	8	4.213677e-5	8.198401e-4	1	3.010405e-1	1.000000e+0	1.000000e+0	3.321812e+0	3.010405e-1	1	1	1.790831e-4	1.000000e+0	L1MB5,L1MB5,L1MB5,L1MB5,L1MB5,L1MB5,L1MB5,L1MB5	CYP4A22
Ensembl Genes	2554	CYP2C9	131	1.480406e-8	2.746005e-4	2.096187e-6	1.057992e+1	1.039706e+0	11	1.065490e-4	1.127280e-3	1	3.010405e-1	1.000000e+0	1.000000e+0	3.321812e+0	3.010405e-1	1	1	1.790831e-4	1.000000e+0	L1MB5,L1MB5,L1MB5,L1MB5,L1MB5,L1MB5,L1MB5,L1MB5,L1MB5,L1MB5,L1MB5	CYP2C9
Ensembl Genes	8005	RAI1	132	1.715890e-8	3.182804e-4	2.411215e-6	1.225437e+1	8.160355e-1	10	8.362733e-5	1.024800e-3	1	3.010405e-1	1.000000e+0	1.000000e+0	3.321812e+0	3.010405e-1	1	1	1.790831e-4	1.000000e+0	L1MB5,L1MB5,L1MB5,L1MB5,L1MB5,L1MB5,L1MB5,L1MB5,L1MB5,L1MB5	RAI1
Ensembl Genes	5207	MMP17	133	1.742200e-8	3.231607e-4	2.429780e-6	1.486688e+1	6.053723e-1	9	6.203857e-5	9.223201e-4	1	3.010405e-1	1.000000e+0	1.000000e+0	3.321812e+0	3.010405e-1	1	1	1.790831e-4	1.000000e+0	L1MB5,L1MB5,L1MB5,L1MB5,L1MB5,L1MB5,L1MB5,L1MB5,L1MB5	MMP17
Ensembl Genes	13972	STAG1	134	1.756403e-8	3.257952e-4	2.431307e-6	7.296121e+0	1.918828e+0	14	1.966415e-4	1.434720e-3	1	3.010405e-1	1.000000e+0	1.000000e+0	3.321812e+0	3.010405e-1	1	1	1.790831e-4	1.000000e+0	L1MB5,L1MB5,L1MB5,L1MB5,L1MB5,L1MB5,L1MB5,L1MB5,L1MB5,L1MB5,L1MB5,L1MB5,L1MB5,L1MB5	STAG1
Ensembl Genes	7311	TP53TG3C	135	1.787218e-8	3.315111e-4	2.455638e-6	7.285749e+0	1.921559e+0	14	1.969214e-4	1.434720e-3	1	3.010405e-1	1.000000e+0	1.000000e+0	3.321812e+0	3.010405e-1	1	1	1.790831e-4	1.000000e+0	L1MB5,L1MB5,L1MB5,L1MB5,L1MB5,L1MB5,L1MB5,L1MB5,L1MB5,L1MB5,L1MB5,L1MB5,L1MB5,L1MB5	TP53TG3C
Ensembl Genes	5029	ANKRD13A	136	1.832016e-8	3.398206e-4	2.498681e-6	1.878874e+1	4.257870e-1	8	4.363466e-5	8.198401e-4	1	3.010405e-1	1.000000e+0	1.000000e+0	3.321812e+0	3.010405e-1	1	1	1.790831e-4	1.000000e+0	L1MB5,L1MB5,L1MB5,L1MB5,L1MB5,L1MB5,L1MB5,L1MB5	ANKRD13A
Ensembl Genes	2468	PLAC9	137	1.837505e-8	3.408388e-4	2.487874e-6	1.878137e+1	4.259541e-1	8	4.365179e-5	8.198401e-4	1	3.010405e-1	1.000000e+0	1.000000e+0	3.321812e+0	3.010405e-1	1	1	1.790831e-4	1.000000e+0	L1MB5,L1MB5,L1MB5,L1MB5,L1MB5,L1MB5,L1MB5,L1MB5	PLAC9
Ensembl Genes	20037	CUL4B	138	1.843345e-8	3.419221e-4	2.477696e-6	1.877355e+1	4.261315e-1	8	4.366996e-5	8.198401e-4	1	3.010405e-1	1.000000e+0	1.000000e+0	3.321812e+0	3.010405e-1	1	1	1.790831e-4	1.000000e+0	L1MB5,L1MB5,L1MB5,L1MB5,L1MB5,L1MB5,L1MB5,L1MB5	CUL4B
Ensembl Genes	3681	LRP5	139	1.852478e-8	3.436161e-4	2.472059e-6	1.475938e+1	6.097818e-1	9	6.249045e-5	9.223201e-4	1	3.010405e-1	1.000000e+0	1.000000e+0	3.321812e+0	3.010405e-1	1	1	1.790831e-4	1.000000e+0	L1MB5,L1MB5,L1MB5,L1MB5,L1MB5,L1MB5,L1MB5,L1MB5,L1MB5	LRP5
Ensembl Genes	8895	CCDC57	140	1.888690e-8	3.503331e-4	2.502379e-6	1.871379e+1	4.274922e-1	8	4.380940e-5	8.198401e-4	1	3.010405e-1	1.000000e+0	1.000000e+0	3.321812e+0	3.010405e-1	1	1	1.790831e-4	1.000000e+0	L1MB5,L1MB5,L1MB5,L1MB5,L1MB5,L1MB5,L1MB5,L1MB5	CCDC57
Ensembl Genes	18188	SPIDR	141	1.931317e-8	3.582400e-4	2.540709e-6	4.381393e+0	5.021234e+0	22	5.145761e-4	2.254560e-3	1	3.010405e-1	1.000000e+0	1.000000e+0	3.321812e+0	3.010405e-1	1	1	1.790831e-4	1.000000e+0	L1MB5,L1MB5,L1MB5,L1MB5,L1MB5,L1MB5,L1MB5,L1MB5,L1MB5,L1MB5,L1MB5,L1MB5,L1MB5,L1MB5,L1MB5,L1MB5,L1MB5,L1MB5,L1MB5,L1MB5,L1MB5,L1MB5	SPIDR
Ensembl Genes	55	CALML6	142	1.951500e-8	3.619837e-4	2.549181e-6	6.599251e+1	7.576618e-2	5	7.764519e-6	5.124001e-4	1	3.010405e-1	1.000000e+0	1.000000e+0	3.321812e+0	3.010405e-1	1	1	1.790831e-4	1.000000e+0	L1MB5,L1MB5,L1MB5,L1MB5,L1MB5	CALML6
Ensembl Genes	54	GNB1	143	2.006829e-8	3.722467e-4	2.603124e-6	1.856539e+1	4.309093e-1	8	4.415959e-5	8.198401e-4	1	3.010405e-1	1.000000e+0	1.000000e+0	3.321812e+0	3.010405e-1	1	1	1.790831e-4	1.000000e+0	L1MB5,L1MB5,L1MB5,L1MB5,L1MB5,L1MB5,L1MB5,L1MB5	GNB1
Ensembl Genes	10261	PRR24	144	2.158567e-8	4.003926e-4	2.780504e-6	3.710612e+1	1.616984e-1	6	1.657085e-5	6.148801e-4	1	3.010405e-1	1.000000e+0	1.000000e+0	3.321812e+0	3.010405e-1	1	1	1.790831e-4	1.000000e+0	L1MB5,L1MB5,L1MB5,L1MB5,L1MB5,L1MB5	PRR24
Ensembl Genes	19466	MXRA5	145	2.178659e-8	4.041195e-4	2.787031e-6	6.563524e+0	2.285358e+0	15	2.342035e-4	1.537200e-3	1	3.010405e-1	1.000000e+0	1.000000e+0	3.321812e+0	3.010405e-1	1	1	1.790831e-4	1.000000e+0	L1MB5,L1MB5,L1MB5,L1MB5,L1MB5,L1MB5,L1MB5,L1MB5,L1MB5,L1MB5,L1MB5,L1MB5,L1MB5,L1MB5,L1MB5	MXRA5
Ensembl Genes	19453	P2RY8	146	2.310956e-8	4.286592e-4	2.936022e-6	1.822457e+1	4.389677e-1	8	4.498542e-5	8.198401e-4	1	3.010405e-1	1.000000e+0	1.000000e+0	3.321812e+0	3.010405e-1	1	1	1.790831e-4	1.000000e+0	L1MB5,L1MB5,L1MB5,L1MB5,L1MB5,L1MB5,L1MB5,L1MB5	P2RY8
Ensembl Genes	19484	WWC3	147	2.319739e-8	4.302884e-4	2.927132e-6	1.437157e+1	6.262364e-1	9	6.417672e-5	9.223201e-4	1	3.010405e-1	1.000000e+0	1.000000e+0	3.321812e+0	3.010405e-1	1	1	1.790831e-4	1.000000e+0	L1MB5,L1MB5,L1MB5,L1MB5,L1MB5,L1MB5,L1MB5,L1MB5,L1MB5	WWC3
Ensembl Genes	19787	VSIG4	148	2.625481e-8	4.870005e-4	3.290544e-6	7.797838e+0	1.667129e+0	13	1.708474e-4	1.332240e-3	1	3.010405e-1	1.000000e+0	1.000000e+0	3.321812e+0	3.010405e-1	1	1	1.790831e-4	1.000000e+0	L1MB5,L1MB5,L1MB5,L1MB5,L1MB5,L1MB5,L1MB5,L1MB5,L1MB5,L1MB5,L1MB5,L1MB5,L1MB5	VSIG4
Ensembl Genes	13974	NCK1	149	2.937901e-8	5.449513e-4	3.657391e-6	1.765841e+1	4.530420e-1	8	4.642775e-5	8.198401e-4	1	3.010405e-1	1.000000e+0	1.000000e+0	3.321812e+0	3.010405e-1	1	1	1.790831e-4	1.000000e+0	L1MB5,L1MB5,L1MB5,L1MB5,L1MB5,L1MB5,L1MB5,L1MB5	NCK1
Ensembl Genes	19786	MSN	150	3.345694e-8	6.205928e-4	4.137285e-6	7.634499e+0	1.702797e+0	13	1.745026e-4	1.332240e-3	1	3.010405e-1	1.000000e+0	1.000000e+0	3.321812e+0	3.010405e-1	1	1	1.790831e-4	1.000000e+0	L1MB5,L1MB5,L1MB5,L1MB5,L1MB5,L1MB5,L1MB5,L1MB5,L1MB5,L1MB5,L1MB5,L1MB5,L1MB5	MSN
Ensembl Genes	10980	CCDC104	151	3.373209e-8	6.256965e-4	4.143686e-6	1.374707e+1	6.546850e-1	9	6.709213e-5	9.223201e-4	1	3.010405e-1	1.000000e+0	1.000000e+0	3.321812e+0	3.010405e-1	1	1	1.790831e-4	1.000000e+0	L1MB5,L1MB5,L1MB5,L1MB5,L1MB5,L1MB5,L1MB5,L1MB5,L1MB5	CCDC104
Ensembl Genes	3702	SHANK2	152	3.618490e-8	6.711937e-4	4.415748e-6	5.460931e+0	3.113022e+0	17	3.190226e-4	1.742160e-3	1	3.010405e-1	1.000000e+0	1.000000e+0	3.321812e+0	3.010405e-1	1	1	1.790831e-4	1.000000e+0	L1MB5,L1MB5,L1MB5,L1MB5,L1MB5,L1MB5,L1MB5,L1MB5,L1MB5,L1MB5,L1MB5,L1MB5,L1MB5,L1MB5,L1MB5,L1MB5,L1MB5	SHANK2
Ensembl Genes	15881	HK3	153	3.673799e-8	6.814530e-4	4.453941e-6	1.360828e+1	6.613623e-1	9	6.777642e-5	9.223201e-4	1	3.010405e-1	1.000000e+0	1.000000e+0	3.321812e+0	3.010405e-1	1	1	1.790831e-4	1.000000e+0	L1MB5,L1MB5,L1MB5,L1MB5,L1MB5,L1MB5,L1MB5,L1MB5,L1MB5	HK3
Ensembl Genes	9746	MAST3	154	3.779069e-8	7.009795e-4	4.551815e-6	2.290203e+1	3.056497e-1	7	3.132299e-5	7.173601e-4	1	3.010405e-1	1.000000e+0	1.000000e+0	3.321812e+0	3.010405e-1	1	1	1.790831e-4	1.000000e+0	L1MB5,L1MB5,L1MB5,L1MB5,L1MB5,L1MB5,L1MB5	MAST3
Ensembl Genes	19253	CCBL1	155	3.803630e-8	7.055353e-4	4.551841e-6	3.368408e+1	1.781257e-1	6	1.825433e-5	6.148801e-4	1	3.010405e-1	1.000000e+0	1.000000e+0	3.321812e+0	3.010405e-1	1	1	1.790831e-4	1.000000e+0	L1MB5,L1MB5,L1MB5,L1MB5,L1MB5,L1MB5	CCBL1
Ensembl Genes	19452	ASMTL	156	4.005586e-8	7.429961e-4	4.762796e-6	1.695186e+1	4.719247e-1	8	4.836285e-5	8.198401e-4	1	3.010405e-1	1.000000e+0	1.000000e+0	3.321812e+0	3.010405e-1	1	1	1.790831e-4	1.000000e+0	L1MB5,L1MB5,L1MB5,L1MB5,L1MB5,L1MB5,L1MB5,L1MB5	ASMTL
Ensembl Genes	7010	CDIP1	157	4.027588e-8	7.470773e-4	4.758454e-6	1.693962e+1	4.722657e-1	8	4.839780e-5	8.198401e-4	1	3.010405e-1	1.000000e+0	1.000000e+0	3.321812e+0	3.010405e-1	1	1	1.790831e-4	1.000000e+0	L1MB5,L1MB5,L1MB5,L1MB5,L1MB5,L1MB5,L1MB5,L1MB5	CDIP1
Ensembl Genes	7651	FBXO31	158	4.047504e-8	7.507715e-4	4.751718e-6	5.797595e+0	2.759765e+0	16	2.828208e-4	1.639680e-3	1	3.010405e-1	1.000000e+0	1.000000e+0	3.321812e+0	3.010405e-1	1	1	1.790831e-4	1.000000e+0	L1MB5,L1MB5,L1MB5,L1MB5,L1MB5,L1MB5,L1MB5,L1MB5,L1MB5,L1MB5,L1MB5,L1MB5,L1MB5,L1MB5,L1MB5,L1MB5	FBXO31
Ensembl Genes	7575	CTRB1	159	4.061826e-8	7.534281e-4	4.738542e-6	3.330784e+1	1.801378e-1	6	1.846052e-5	6.148801e-4	1	3.010405e-1	1.000000e+0	1.000000e+0	3.321812e+0	3.010405e-1	1	1	1.790831e-4	1.000000e+0	L1MB5,L1MB5,L1MB5,L1MB5,L1MB5,L1MB5	CTRB1
Ensembl Genes	19485	CLCN4	160	4.083911e-8	7.575247e-4	4.734529e-6	6.807195e+0	2.056647e+0	14	2.107653e-4	1.434720e-3	1	3.010405e-1	1.000000e+0	1.000000e+0	3.321812e+0	3.010405e-1	1	1	1.790831e-4	1.000000e+0	L1MB5,L1MB5,L1MB5,L1MB5,L1MB5,L1MB5,L1MB5,L1MB5,L1MB5,L1MB5,L1MB5,L1MB5,L1MB5,L1MB5	CLCN4
Ensembl Genes	7347	AKTIP	161	4.182240e-8	7.757637e-4	4.818408e-6	1.112650e+1	8.987552e-1	10	9.210445e-5	1.024800e-3	1	3.010405e-1	1.000000e+0	1.000000e+0	3.321812e+0	3.010405e-1	1	1	1.790831e-4	1.000000e+0	L1MB5,L1MB5,L1MB5,L1MB5,L1MB5,L1MB5,L1MB5,L1MB5,L1MB5,L1MB5	AKTIP
Ensembl Genes	7648	FOXL1	162	4.415156e-8	8.189673e-4	5.055354e-6	5.760169e+0	2.777696e+0	16	2.846584e-4	1.639680e-3	1	3.010405e-1	1.000000e+0	1.000000e+0	3.321812e+0	3.010405e-1	1	1	1.790831e-4	1.000000e+0	L1MB5,L1MB5,L1MB5,L1MB5,L1MB5,L1MB5,L1MB5,L1MB5,L1MB5,L1MB5,L1MB5,L1MB5,L1MB5,L1MB5,L1MB5,L1MB5	FOXL1
Ensembl Genes	10990	PUS10	163	4.431251e-8	8.219527e-4	5.042655e-6	1.672751e+1	4.782542e-1	8	4.901149e-5	8.198401e-4	1	3.010405e-1	1.000000e+0	1.000000e+0	3.321812e+0	3.010405e-1	1	1	1.790831e-4	1.000000e+0	L1MB5,L1MB5,L1MB5,L1MB5,L1MB5,L1MB5,L1MB5,L1MB5	PUS10
Ensembl Genes	17070	FAM220A	164	4.471288e-8	8.293792e-4	5.057190e-6	2.233680e+1	3.133842e-1	7	3.211562e-5	7.173601e-4	1	3.010405e-1	1.000000e+0	1.000000e+0	3.321812e+0	3.010405e-1	1	1	1.790831e-4	1.000000e+0	L1MB5,L1MB5,L1MB5,L1MB5,L1MB5,L1MB5,L1MB5	FAM220A
Ensembl Genes	10404	KLK2	165	4.533368e-8	8.408944e-4	5.096330e-6	3.268777e+1	1.835549e-1	6	1.881071e-5	6.148801e-4	1	3.010405e-1	1.000000e+0	1.000000e+0	3.321812e+0	3.010405e-1	1	1	1.790831e-4	1.000000e+0	L1MB5,L1MB5,L1MB5,L1MB5,L1MB5,L1MB5	KLK2
Ensembl Genes	8896	SLC16A3	166	5.098825e-8	9.457810e-4	5.697476e-6	3.203661e+1	1.872857e-1	6	1.919304e-5	6.148801e-4	1	3.010405e-1	1.000000e+0	1.000000e+0	3.321812e+0	3.010405e-1	1	1	1.790831e-4	1.000000e+0	L1MB5,L1MB5,L1MB5,L1MB5,L1MB5,L1MB5	SLC16A3
Ensembl Genes	20071	BCORL1	167	5.240539e-8	9.720676e-4	5.820764e-6	1.304460e+1	6.899404e-1	9	7.070511e-5	9.223201e-4	1	3.010405e-1	1.000000e+0	1.000000e+0	3.321812e+0	3.010405e-1	1	1	1.790831e-4	1.000000e+0	L1MB5,L1MB5,L1MB5,L1MB5,L1MB5,L1MB5,L1MB5,L1MB5,L1MB5	BCORL1
Ensembl Genes	1765	KLHDC8A	168	5.319510e-8	9.867159e-4	5.873309e-6	2.176712e+1	3.215859e-1	7	3.295613e-5	7.173601e-4	1	3.010405e-1	1.000000e+0	1.000000e+0	3.321812e+0	3.010405e-1	1	1	1.790831e-4	1.000000e+0	L1MB5,L1MB5,L1MB5,L1MB5,L1MB5,L1MB5,L1MB5	KLHDC8A
Ensembl Genes	10460	ZNF528	169	5.401481e-8	1.001921e-3	5.928525e-6	3.172181e+1	1.891443e-1	6	1.938351e-5	6.148801e-4	1	3.010405e-1	1.000000e+0	1.000000e+0	3.321812e+0	3.010405e-1	1	1	1.790831e-4	1.000000e+0	L1MB5,L1MB5,L1MB5,L1MB5,L1MB5,L1MB5	ZNF528
Ensembl Genes	10459	ZNF880	170	5.456869e-8	1.012195e-3	5.954086e-6	3.166643e+1	1.894751e-1	6	1.941741e-5	6.148801e-4	1	3.010405e-1	1.000000e+0	1.000000e+0	3.321812e+0	3.010405e-1	1	1	1.790831e-4	1.000000e+0	L1MB5,L1MB5,L1MB5,L1MB5,L1MB5,L1MB5	ZNF880
Ensembl Genes	5121	CABP1	171	5.779376e-8	1.072016e-3	6.269102e-6	2.150013e+1	3.255794e-1	7	3.336538e-5	7.173601e-4	1	3.010405e-1	1.000000e+0	1.000000e+0	3.321812e+0	3.010405e-1	1	1	1.790831e-4	1.000000e+0	L1MB5,L1MB5,L1MB5,L1MB5,L1MB5,L1MB5,L1MB5	CABP1
Ensembl Genes	20091	GPC3	172	6.135879e-8	1.138144e-3	6.617117e-6	5.259346e+0	3.232341e+0	17	3.312504e-4	1.742160e-3	1	3.010405e-1	1.000000e+0	1.000000e+0	3.321812e+0	3.010405e-1	1	1	1.790831e-4	1.000000e+0	L1MB5,L1MB5,L1MB5,L1MB5,L1MB5,L1MB5,L1MB5,L1MB5,L1MB5,L1MB5,L1MB5,L1MB5,L1MB5,L1MB5,L1MB5,L1MB5,L1MB5	GPC3
Ensembl Genes	19881	KLHL4	173	6.544091e-8	1.213863e-3	7.016552e-6	3.665389e+0	6.820559e+0	25	6.989710e-4	2.562000e-3	1	3.010405e-1	1.000000e+0	1.000000e+0	3.321812e+0	3.010405e-1	1	1	1.790831e-4	1.000000e+0	L1MB5,L1MB5,L1MB5,L1MB5,L1MB5,L1MB5,L1MB5,L1MB5,L1MB5,L1MB5,L1MB5,L1MB5,L1MB5,L1MB5,L1MB5,L1MB5,L1MB5,L1MB5,L1MB5,L1MB5,L1MB5,L1MB5,L1MB5,L1MB5,L1MB5	KLHL4
Ensembl Genes	291	NBPF3	174	6.848551e-8	1.270338e-3	7.300792e-6	1.263431e+1	7.123460e-1	9	7.300123e-5	9.223201e-4	1	3.010405e-1	1.000000e+0	1.000000e+0	3.321812e+0	3.010405e-1	1	1	1.790831e-4	1.000000e+0	L1MB5,L1MB5,L1MB5,L1MB5,L1MB5,L1MB5,L1MB5,L1MB5,L1MB5	NBPF3
Ensembl Genes	5326	CCDC169-SOHLH2	175	7.017337e-8	1.301646e-3	7.437976e-6	1.259758e+1	7.144228e-1	9	7.321406e-5	9.223201e-4	1	3.010405e-1	1.000000e+0	1.000000e+0	3.321812e+0	3.010405e-1	1	1	1.790831e-4	1.000000e+0	L1MB5,L1MB5,L1MB5,L1MB5,L1MB5,L1MB5,L1MB5,L1MB5,L1MB5	CCDC169-SOHLH2
Ensembl Genes	19252	C9orf114	176	7.031945e-8	1.304355e-3	7.411111e-6	3.031962e+1	1.978917e-1	6	2.027994e-5	6.148801e-4	1	3.010405e-1	1.000000e+0	1.000000e+0	3.321812e+0	3.010405e-1	1	1	1.790831e-4	1.000000e+0	L1MB5,L1MB5,L1MB5,L1MB5,L1MB5,L1MB5	C9orf114
Ensembl Genes	10993	C2orf74	177	7.106101e-8	1.318111e-3	7.446953e-6	1.571505e+1	5.090660e-1	8	5.216910e-5	8.198401e-4	1	3.010405e-1	1.000000e+0	1.000000e+0	3.321812e+0	3.010405e-1	1	1	1.790831e-4	1.000000e+0	L1MB5,L1MB5,L1MB5,L1MB5,L1MB5,L1MB5,L1MB5,L1MB5	C2orf74
Ensembl Genes	9624	IER2	178	7.400732e-8	1.372762e-3	7.712145e-6	9.003607e+0	1.221733e+0	11	1.252032e-4	1.127280e-3	1	3.010405e-1	1.000000e+0	1.000000e+0	3.321812e+0	3.010405e-1	1	1	1.790831e-4	1.000000e+0	L1MB5,L1MB5,L1MB5,L1MB5,L1MB5,L1MB5,L1MB5,L1MB5,L1MB5,L1MB5,L1MB5	IER2
Ensembl Genes	3701	CTTN	179	7.674893e-8	1.423616e-3	7.953161e-6	5.947354e+0	2.522130e+0	15	2.584679e-4	1.537200e-3	1	3.010405e-1	1.000000e+0	1.000000e+0	3.321812e+0	3.010405e-1	1	1	1.790831e-4	1.000000e+0	L1MB5,L1MB5,L1MB5,L1MB5,L1MB5,L1MB5,L1MB5,L1MB5,L1MB5,L1MB5,L1MB5,L1MB5,L1MB5,L1MB5,L1MB5	CTTN
Ensembl Genes	5120	POP5	180	7.995013e-8	1.482995e-3	8.238861e-6	2.048500e+1	3.417134e-1	7	3.501879e-5	7.173601e-4	1	3.010405e-1	1.000000e+0	1.000000e+0	3.321812e+0	3.010405e-1	1	1	1.790831e-4	1.000000e+0	L1MB5,L1MB5,L1MB5,L1MB5,L1MB5,L1MB5,L1MB5	POP5
Ensembl Genes	2469	ANXA11	181	9.422457e-8	1.747772e-3	9.656196e-6	1.513802e+1	5.284705e-1	8	5.415767e-5	8.198401e-4	1	3.010405e-1	1.000000e+0	1.000000e+0	3.321812e+0	3.010405e-1	1	1	1.790831e-4	1.000000e+0	L1MB5,L1MB5,L1MB5,L1MB5,L1MB5,L1MB5,L1MB5,L1MB5	ANXA11
Ensembl Genes	4621	ZNF740	182	9.457742e-8	1.754317e-3	9.639102e-6	4.790106e+1	1.043818e-1	5	1.069705e-5	5.124001e-4	1	3.010405e-1	1.000000e+0	1.000000e+0	3.321812e+0	3.010405e-1	1	1	1.790831e-4	1.000000e+0	L1MB5,L1MB5,L1MB5,L1MB5,L1MB5	ZNF740
Ensembl Genes	7609	CMIP	183	1.049732e-7	1.947148e-3	1.064015e-5	7.677781e+0	1.562951e+0	12	1.601713e-4	1.229760e-3	1	3.010405e-1	1.000000e+0	1.000000e+0	3.321812e+0	3.010405e-1	1	1	1.790831e-4	1.000000e+0	L1MB5,L1MB5,L1MB5,L1MB5,L1MB5,L1MB5,L1MB5,L1MB5,L1MB5,L1MB5,L1MB5,L1MB5	CMIP
Ensembl Genes	18190	PRKDC	184	1.100394e-7	2.041121e-3	1.109305e-5	1.193641e+1	7.539957e-1	9	7.726949e-5	9.223201e-4	1	3.010405e-1	1.000000e+0	1.000000e+0	3.321812e+0	3.010405e-1	1	1	1.790831e-4	1.000000e+0	L1MB5,L1MB5,L1MB5,L1MB5,L1MB5,L1MB5,L1MB5,L1MB5,L1MB5	PRKDC
Ensembl Genes	9679	CYP4F3	185	1.104180e-7	2.048143e-3	1.107105e-5	1.482247e+1	5.397210e-1	8	5.531062e-5	8.198401e-4	1	3.010405e-1	1.000000e+0	1.000000e+0	3.321812e+0	3.010405e-1	1	1	1.790831e-4	1.000000e+0	L1MB5,L1MB5,L1MB5,L1MB5,L1MB5,L1MB5,L1MB5,L1MB5	CYP4F3
Ensembl Genes	3006	OR52E8	186	1.245534e-7	2.310341e-3	1.242119e-5	4.528946e+1	1.104010e-1	5	1.131389e-5	5.124001e-4	1	3.010405e-1	1.000000e+0	1.000000e+0	3.321812e+0	3.010405e-1	1	1	1.790831e-4	1.000000e+0	L1MB5,L1MB5,L1MB5,L1MB5,L1MB5	OR52E8
Ensembl Genes	19446	PPP2R3B	187	1.312925e-7	2.435345e-3	1.302323e-5	9.817107e+0	1.018630e+0	10	1.043892e-4	1.024800e-3	1	3.010405e-1	1.000000e+0	1.000000e+0	3.321812e+0	3.010405e-1	1	1	1.790831e-4	1.000000e+0	L1MB5,L1MB5,L1MB5,L1MB5,L1MB5,L1MB5,L1MB5,L1MB5,L1MB5,L1MB5	PPP2R3B
Ensembl Genes	10421	CD33	188	1.439271e-7	2.669704e-3	1.420055e-5	1.876147e+1	3.731050e-1	7	3.823581e-5	7.173601e-4	1	3.010405e-1	1.000000e+0	1.000000e+0	3.321812e+0	3.010405e-1	1	1	1.790831e-4	1.000000e+0	L1MB5,L1MB5,L1MB5,L1MB5,L1MB5,L1MB5,L1MB5	CD33
Ensembl Genes	10237	HIF3A	189	1.608315e-7	2.983263e-3	1.578446e-5	1.845182e+1	3.793663e-1	7	3.887746e-5	7.173601e-4	1	3.010405e-1	1.000000e+0	1.000000e+0	3.321812e+0	3.010405e-1	1	1	1.790831e-4	1.000000e+0	L1MB5,L1MB5,L1MB5,L1MB5,L1MB5,L1MB5,L1MB5	HIF3A
Ensembl Genes	11626	GTF3C3	190	1.779192e-7	3.300223e-3	1.736960e-5	1.390998e+1	5.751266e-1	8	5.893898e-5	8.198401e-4	1	3.010405e-1	1.000000e+0	1.000000e+0	3.321812e+0	3.010405e-1	1	1	1.790831e-4	1.000000e+0	L1MB5,L1MB5,L1MB5,L1MB5,L1MB5,L1MB5,L1MB5,L1MB5	GTF3C3
Ensembl Genes	7028	FAM86A	191	1.816356e-7	3.369159e-3	1.763957e-5	4.863393e+0	3.495502e+0	17	3.582191e-4	1.742160e-3	1	3.010405e-1	1.000000e+0	1.000000e+0	3.321812e+0	3.010405e-1	1	1	1.790831e-4	1.000000e+0	L1MB5,L1MB5,L1MB5,L1MB5,L1MB5,L1MB5,L1MB5,L1MB5,L1MB5,L1MB5,L1MB5,L1MB5,L1MB5,L1MB5,L1MB5,L1MB5,L1MB5	FAM86A
Ensembl Genes	20294	UTY	192	1.837401e-7	3.408195e-3	1.775102e-5	5.548680e+0	2.703345e+0	15	2.770389e-4	1.537200e-3	1	3.010405e-1	1.000000e+0	1.000000e+0	3.321812e+0	3.010405e-1	1	1	1.790831e-4	1.000000e+0	L1MB5,L1MB5,L1MB5,L1MB5,L1MB5,L1MB5,L1MB5,L1MB5,L1MB5,L1MB5,L1MB5,L1MB5,L1MB5,L1MB5,L1MB5	UTY
Ensembl Genes	10160	ZNF224	193	1.881581e-7	3.490145e-3	1.808365e-5	4.163559e+1	1.200896e-1	5	1.230678e-5	5.124001e-4	1	3.010405e-1	1.000000e+0	1.000000e+0	3.321812e+0	3.010405e-1	1	1	1.790831e-4	1.000000e+0	L1MB5,L1MB5,L1MB5,L1MB5,L1MB5	ZNF224
Ensembl Genes	7053	RMI2	194	1.907450e-7	3.538129e-3	1.823778e-5	1.117132e+1	8.056342e-1	9	8.256140e-5	9.223201e-4	1	3.010405e-1	1.000000e+0	1.000000e+0	3.321812e+0	3.010405e-1	1	1	1.790831e-4	1.000000e+0	L1MB5,L1MB5,L1MB5,L1MB5,L1MB5,L1MB5,L1MB5,L1MB5,L1MB5	RMI2
Ensembl Genes	9408	VAV1	195	1.989112e-7	3.689604e-3	1.892105e-5	1.787278e+1	3.916569e-1	7	4.013701e-5	7.173601e-4	1	3.010405e-1	1.000000e+0	1.000000e+0	3.321812e+0	3.010405e-1	1	1	1.790831e-4	1.000000e+0	L1MB5,L1MB5,L1MB5,L1MB5,L1MB5,L1MB5,L1MB5	VAV1
Ensembl Genes	7992	ZNF624	196	2.027539e-7	3.760882e-3	1.918817e-5	8.126450e+0	1.353605e+0	11	1.387174e-4	1.127280e-3	1	3.010405e-1	1.000000e+0	1.000000e+0	3.321812e+0	3.010405e-1	1	1	1.790831e-4	1.000000e+0	L1MB5,L1MB5,L1MB5,L1MB5,L1MB5,L1MB5,L1MB5,L1MB5,L1MB5,L1MB5,L1MB5	ZNF624
Ensembl Genes	6810	LRRC28	197	2.084866e-7	3.867218e-3	1.963055e-5	9.328529e+0	1.071980e+0	10	1.098566e-4	1.024800e-3	1	3.010405e-1	1.000000e+0	1.000000e+0	3.321812e+0	3.010405e-1	1	1	1.790831e-4	1.000000e+0	L1MB5,L1MB5,L1MB5,L1MB5,L1MB5,L1MB5,L1MB5,L1MB5,L1MB5,L1MB5	LRRC28
Ensembl Genes	18048	PIWIL2	198	2.127731e-7	3.946728e-3	1.993297e-5	1.769285e+1	3.956401e-1	7	4.054521e-5	7.173601e-4	1	3.010405e-1	1.000000e+0	1.000000e+0	3.321812e+0	3.010405e-1	1	1	1.790831e-4	1.000000e+0	L1MB5,L1MB5,L1MB5,L1MB5,L1MB5,L1MB5,L1MB5	PIWIL2
Ensembl Genes	10979	CCDC88A	199	2.209714e-7	4.098798e-3	2.059698e-5	1.097449e+1	8.200835e-1	9	8.404217e-5	9.223201e-4	1	3.010405e-1	1.000000e+0	1.000000e+0	3.321812e+0	3.010405e-1	1	1	1.790831e-4	1.000000e+0	L1MB5,L1MB5,L1MB5,L1MB5,L1MB5,L1MB5,L1MB5,L1MB5,L1MB5	CCDC88A
Ensembl Genes	7228	TMEM219	200	2.274769e-7	4.219469e-3	2.109735e-5	4.005342e+1	1.248333e-1	5	1.279292e-5	5.124001e-4	1	3.010405e-1	1.000000e+0	1.000000e+0	3.321812e+0	3.010405e-1	1	1	1.790831e-4	1.000000e+0	L1MB5,L1MB5,L1MB5,L1MB5,L1MB5	TMEM219
Ensembl Genes	17069	CYTH3	201	2.334382e-7	4.330045e-3	2.154251e-5	1.090187e+1	8.255468e-1	9	8.460205e-5	9.223201e-4	1	3.010405e-1	1.000000e+0	1.000000e+0	3.321812e+0	3.010405e-1	1	1	1.790831e-4	1.000000e+0	L1MB5,L1MB5,L1MB5,L1MB5,L1MB5,L1MB5,L1MB5,L1MB5,L1MB5	CYTH3
Ensembl Genes	9726	MVB12A	202	2.371912e-7	4.399660e-3	2.178049e-5	3.971276e+1	1.259041e-1	5	1.290265e-5	5.124001e-4	1	3.010405e-1	1.000000e+0	1.000000e+0	3.321812e+0	3.010405e-1	1	1	1.790831e-4	1.000000e+0	L1MB5,L1MB5,L1MB5,L1MB5,L1MB5	MVB12A
Ensembl Genes	4671	OR6C74	203	2.505208e-7	4.646910e-3	2.289118e-5	2.436554e+1	2.462495e-1	6	2.523565e-5	6.148801e-4	1	3.010405e-1	1.000000e+0	1.000000e+0	3.321812e+0	3.010405e-1	1	1	1.790831e-4	1.000000e+0	L1MB5,L1MB5,L1MB5,L1MB5,L1MB5,L1MB5	OR6C74
Ensembl Genes	6794	FAM174B	204	2.621039e-7	4.861765e-3	2.383218e-5	7.037547e+0	1.705140e+0	12	1.747427e-4	1.229760e-3	1	3.010405e-1	1.000000e+0	1.000000e+0	3.321812e+0	3.010405e-1	1	1	1.790831e-4	1.000000e+0	L1MB5,L1MB5,L1MB5,L1MB5,L1MB5,L1MB5,L1MB5,L1MB5,L1MB5,L1MB5,L1MB5,L1MB5	FAM174B
Ensembl Genes	18690	DENND4C	205	2.727093e-7	5.058485e-3	2.467554e-5	1.069848e+1	8.412409e-1	9	8.621038e-5	9.223201e-4	1	3.010405e-1	1.000000e+0	1.000000e+0	3.321812e+0	3.010405e-1	1	1	1.790831e-4	1.000000e+0	L1MB5,L1MB5,L1MB5,L1MB5,L1MB5,L1MB5,L1MB5,L1MB5,L1MB5	DENND4C
Ensembl Genes	7310	TP53TG3	206	2.737841e-7	5.078421e-3	2.465253e-5	5.018181e+0	3.188407e+0	16	3.267480e-4	1.639680e-3	1	3.010405e-1	1.000000e+0	1.000000e+0	3.321812e+0	3.010405e-1	1	1	1.790831e-4	1.000000e+0	L1MB5,L1MB5,L1MB5,L1MB5,L1MB5,L1MB5,L1MB5,L1MB5,L1MB5,L1MB5,L1MB5,L1MB5,L1MB5,L1MB5,L1MB5,L1MB5	TP53TG3
Ensembl Genes	8847	RPTOR	207	2.922056e-7	5.420122e-3	2.618416e-5	6.964613e+0	1.722996e+0	12	1.765726e-4	1.229760e-3	1	3.010405e-1	1.000000e+0	1.000000e+0	3.321812e+0	3.010405e-1	1	1	1.790831e-4	1.000000e+0	L1MB5,L1MB5,L1MB5,L1MB5,L1MB5,L1MB5,L1MB5,L1MB5,L1MB5,L1MB5,L1MB5,L1MB5	RPTOR
Ensembl Genes	5192	AACS	208	2.969624e-7	5.508356e-3	2.648248e-5	8.969616e+0	1.114875e+0	10	1.142524e-4	1.024800e-3	1	3.010405e-1	1.000000e+0	1.000000e+0	3.321812e+0	3.010405e-1	1	1	1.790831e-4	1.000000e+0	L1MB5,L1MB5,L1MB5,L1MB5,L1MB5,L1MB5,L1MB5,L1MB5,L1MB5,L1MB5	AACS
Ensembl Genes	2739	VAX1	209	3.133115e-7	5.811615e-3	2.780677e-5	1.289559e+1	6.203673e-1	8	6.357525e-5	8.198401e-4	1	3.010405e-1	1.000000e+0	1.000000e+0	3.321812e+0	3.010405e-1	1	1	1.790831e-4	1.000000e+0	L1MB5,L1MB5,L1MB5,L1MB5,L1MB5,L1MB5,L1MB5,L1MB5	VAX1
Ensembl Genes	11385	FAM168B	210	3.169882e-7	5.879814e-3	2.799911e-5	1.287541e+1	6.213393e-1	8	6.367486e-5	8.198401e-4	1	3.010405e-1	1.000000e+0	1.000000e+0	3.321812e+0	3.010405e-1	1	1	1.790831e-4	1.000000e+0	L1MB5,L1MB5,L1MB5,L1MB5,L1MB5,L1MB5,L1MB5,L1MB5	FAM168B
Ensembl Genes	20130	ATP11C	211	3.177266e-7	5.893511e-3	2.793133e-5	1.050200e+1	8.569793e-1	9	8.782326e-5	9.223201e-4	1	3.010405e-1	1.000000e+0	1.000000e+0	3.321812e+0	3.010405e-1	1	1	1.790831e-4	1.000000e+0	L1MB5,L1MB5,L1MB5,L1MB5,L1MB5,L1MB5,L1MB5,L1MB5,L1MB5	ATP11C
Ensembl Genes	9409	EMR1	212	3.235939e-7	6.002343e-3	2.831294e-5	1.047869e+1	8.588857e-1	9	8.801862e-5	9.223201e-4	1	3.010405e-1	1.000000e+0	1.000000e+0	3.321812e+0	3.010405e-1	1	1	1.790831e-4	1.000000e+0	L1MB5,L1MB5,L1MB5,L1MB5,L1MB5,L1MB5,L1MB5,L1MB5,L1MB5	EMR1
Ensembl Genes	14458	SEL1L3	213	3.290072e-7	6.102755e-3	2.865143e-5	1.045760e+1	8.606181e-1	9	8.819616e-5	9.223201e-4	1	3.010405e-1	1.000000e+0	1.000000e+0	3.321812e+0	3.010405e-1	1	1	1.790831e-4	1.000000e+0	L1MB5,L1MB5,L1MB5,L1MB5,L1MB5,L1MB5,L1MB5,L1MB5,L1MB5	SEL1L3
Ensembl Genes	20292	USP9Y	214	3.344293e-7	6.203329e-3	2.898752e-5	4.403670e+0	4.087499e+0	18	4.188870e-4	1.844640e-3	1	3.010405e-1	1.000000e+0	1.000000e+0	3.321812e+0	3.010405e-1	1	1	1.790831e-4	1.000000e+0	L1MB5,L1MB5,L1MB5,L1MB5,L1MB5,L1MB5,L1MB5,L1MB5,L1MB5,L1MB5,L1MB5,L1MB5,L1MB5,L1MB5,L1MB5,L1MB5,L1MB5,L1MB5	USP9Y
Ensembl Genes	19347	SOHLH1	215	3.600096e-7	6.677818e-3	3.105962e-5	3.646518e+1	1.371171e-1	5	1.405176e-5	5.124001e-4	1	3.010405e-1	1.000000e+0	1.000000e+0	3.321812e+0	3.010405e-1	1	1	1.790831e-4	1.000000e+0	L1MB5,L1MB5,L1MB5,L1MB5,L1MB5	SOHLH1
Ensembl Genes	5186	FAM101A	216	3.670648e-7	6.808685e-3	3.152169e-5	6.813690e+0	1.761160e+0	12	1.804837e-4	1.229760e-3	1	3.010405e-1	1.000000e+0	1.000000e+0	3.321812e+0	3.010405e-1	1	1	1.790831e-4	1.000000e+0	L1MB5,L1MB5,L1MB5,L1MB5,L1MB5,L1MB5,L1MB5,L1MB5,L1MB5,L1MB5,L1MB5,L1MB5	FAM101A
Ensembl Genes	10406	KLK4	217	3.867556e-7	7.173930e-3	3.305958e-5	2.260260e+1	2.654561e-1	6	2.720395e-5	6.148801e-4	1	3.010405e-1	1.000000e+0	1.000000e+0	3.321812e+0	3.010405e-1	1	1	1.790831e-4	1.000000e+0	L1MB5,L1MB5,L1MB5,L1MB5,L1MB5,L1MB5	KLK4
Ensembl Genes	1301	ATP8B2	218	3.936037e-7	7.300955e-3	3.349062e-5	2.253399e+1	2.662644e-1	6	2.728678e-5	6.148801e-4	1	3.010405e-1	1.000000e+0	1.000000e+0	3.321812e+0	3.010405e-1	1	1	1.790831e-4	1.000000e+0	L1MB5,L1MB5,L1MB5,L1MB5,L1MB5,L1MB5	ATP8B2
Ensembl Genes	20266	H2AFB2	219	4.704730e-7	8.726804e-3	3.984842e-5	3.452052e+1	1.448414e-1	5	1.484335e-5	5.124001e-4	1	3.010405e-1	1.000000e+0	1.000000e+0	3.321812e+0	3.010405e-1	1	1	1.790831e-4	1.000000e+0	L1MB5,L1MB5,L1MB5,L1MB5,L1MB5	H2AFB2
Ensembl Genes	1620	LHX4	220	4.954804e-7	9.190666e-3	4.177575e-5	8.471925e+0	1.180369e+0	10	1.209643e-4	1.024800e-3	1	3.010405e-1	1.000000e+0	1.000000e+0	3.321812e+0	3.010405e-1	1	1	1.790831e-4	1.000000e+0	L1MB5,L1MB5,L1MB5,L1MB5,L1MB5,L1MB5,L1MB5,L1MB5,L1MB5,L1MB5	LHX4
Ensembl Genes	3381	ZFP91-CNTF	221	5.287525e-7	9.807830e-3	4.437932e-5	3.370395e+1	1.483506e-1	5	1.520297e-5	5.124001e-4	1	3.010405e-1	1.000000e+0	1.000000e+0	3.321812e+0	3.010405e-1	1	1	1.790831e-4	1.000000e+0	L1MB5,L1MB5,L1MB5,L1MB5,L1MB5	ZFP91-CNTF
Ensembl Genes	5163	VPS37B	222	5.305929e-7	9.841968e-3	4.433319e-5	1.541537e+1	4.540923e-1	7	4.653539e-5	7.173601e-4	1	3.010405e-1	1.000000e+0	1.000000e+0	3.321812e+0	3.010405e-1	1	1	1.790831e-4	1.000000e+0	L1MB5,L1MB5,L1MB5,L1MB5,L1MB5,L1MB5,L1MB5	VPS37B
Ensembl Genes	9707	F2RL3	223	5.333604e-7	9.893302e-3	4.436458e-5	1.200488e+1	6.663959e-1	8	6.829226e-5	8.198401e-4	1	3.010405e-1	1.000000e+0	1.000000e+0	3.321812e+0	3.010405e-1	1	1	1.790831e-4	1.000000e+0	L1MB5,L1MB5,L1MB5,L1MB5,L1MB5,L1MB5,L1MB5,L1MB5	F2RL3
Ensembl Genes	7017	ZNF500	224	5.773753e-7	1.070973e-2	4.781131e-5	3.310129e+1	1.510515e-1	5	1.547976e-5	5.124001e-4	1	3.010405e-1	1.000000e+0	1.000000e+0	3.321812e+0	3.010405e-1	1	1	1.790831e-4	1.000000e+0	L1MB5,L1MB5,L1MB5,L1MB5,L1MB5	ZNF500
Ensembl Genes	13806	CD200R1	225	5.801530e-7	1.076126e-2	4.782781e-5	1.520829e+1	4.602752e-1	7	4.716901e-5	7.173601e-4	1	3.010405e-1	1.000000e+0	1.000000e+0	3.321812e+0	3.010405e-1	1	1	1.790831e-4	1.000000e+0	L1MB5,L1MB5,L1MB5,L1MB5,L1MB5,L1MB5,L1MB5	CD200R1
Ensembl Genes	9319	HMG20B	226	5.815933e-7	1.078797e-2	4.773440e-5	6.462750e+1	6.189316e-2	4	6.342812e-6	4.099201e-4	1	3.010405e-1	1.000000e+0	1.000000e+0	3.321812e+0	3.010405e-1	1	1	1.790831e-4	1.000000e+0	L1MB5,L1MB5,L1MB5,L1MB5	HMG20B
Ensembl Genes	7346	RBL2	227	6.310793e-7	1.170589e-2	5.156780e-5	7.228608e+0	1.521731e+0	11	1.559471e-4	1.127280e-3	1	3.010405e-1	1.000000e+0	1.000000e+0	3.321812e+0	3.010405e-1	1	1	1.790831e-4	1.000000e+0	L1MB5,L1MB5,L1MB5,L1MB5,L1MB5,L1MB5,L1MB5,L1MB5,L1MB5,L1MB5,L1MB5	RBL2
Ensembl Genes	20090	GPC4	228	6.480349e-7	1.202040e-2	5.272105e-5	5.392423e+0	2.596235e+0	14	2.660622e-4	1.434720e-3	1	3.010405e-1	1.000000e+0	1.000000e+0	3.321812e+0	3.010405e-1	1	1	1.790831e-4	1.000000e+0	L1MB5,L1MB5,L1MB5,L1MB5,L1MB5,L1MB5,L1MB5,L1MB5,L1MB5,L1MB5,L1MB5,L1MB5,L1MB5,L1MB5	GPC4
Ensembl Genes	11625	CCDC150	229	6.594624e-7	1.223237e-2	5.341645e-5	1.166567e+1	6.857731e-1	8	7.027804e-5	8.198401e-4	1	3.010405e-1	1.000000e+0	1.000000e+0	3.321812e+0	3.010405e-1	1	1	1.790831e-4	1.000000e+0	L1MB5,L1MB5,L1MB5,L1MB5,L1MB5,L1MB5,L1MB5,L1MB5	CCDC150
Ensembl Genes	20058	SH2D1A	230	6.647770e-7	1.233095e-2	5.361282e-5	4.685616e+0	3.414706e+0	16	3.499391e-4	1.639680e-3	1	3.010405e-1	1.000000e+0	1.000000e+0	3.321812e+0	3.010405e-1	1	1	1.790831e-4	1.000000e+0	L1MB5,L1MB5,L1MB5,L1MB5,L1MB5,L1MB5,L1MB5,L1MB5,L1MB5,L1MB5,L1MB5,L1MB5,L1MB5,L1MB5,L1MB5,L1MB5	SH2D1A
Ensembl Genes	4622	ITGB7	231	6.692630e-7	1.241416e-2	5.374095e-5	3.211310e+1	1.556997e-1	5	1.595611e-5	5.124001e-4	1	3.010405e-1	1.000000e+0	1.000000e+0	3.321812e+0	3.010405e-1	1	1	1.790831e-4	1.000000e+0	L1MB5,L1MB5,L1MB5,L1MB5,L1MB5	ITGB7
Ensembl Genes	9710	MYO9B	232	7.239630e-7	1.342879e-2	5.788271e-5	1.470599e+1	4.759966e-1	7	4.878014e-5	7.173601e-4	1	3.010405e-1	1.000000e+0	1.000000e+0	3.321812e+0	3.010405e-1	1	1	1.790831e-4	1.000000e+0	L1MB5,L1MB5,L1MB5,L1MB5,L1MB5,L1MB5,L1MB5	MYO9B
Ensembl Genes	9744	ARRDC2	233	7.561133e-7	1.402515e-2	6.019376e-5	1.460928e+1	4.791477e-1	7	4.910306e-5	7.173601e-4	1	3.010405e-1	1.000000e+0	1.000000e+0	3.321812e+0	3.010405e-1	1	1	1.790831e-4	1.000000e+0	L1MB5,L1MB5,L1MB5,L1MB5,L1MB5,L1MB5,L1MB5	ARRDC2
Ensembl Genes	19616	NDP	234	7.646446e-7	1.418339e-2	6.061279e-5	7.085600e+0	1.552444e+0	11	1.590945e-4	1.127280e-3	1	3.010405e-1	1.000000e+0	1.000000e+0	3.321812e+0	3.010405e-1	1	1	1.790831e-4	1.000000e+0	L1MB5,L1MB5,L1MB5,L1MB5,L1MB5,L1MB5,L1MB5,L1MB5,L1MB5,L1MB5,L1MB5	NDP
Ensembl Genes	2241	ZNF248	235	8.491130e-7	1.575020e-2	6.702212e-5	7.974694e+0	1.253967e+0	10	1.285065e-4	1.024800e-3	1	3.010405e-1	1.000000e+0	1.000000e+0	3.321812e+0	3.010405e-1	1	1	1.790831e-4	1.000000e+0	L1MB5,L1MB5,L1MB5,L1MB5,L1MB5,L1MB5,L1MB5,L1MB5,L1MB5,L1MB5	ZNF248
Ensembl Genes	17504	OR2AE1	236	8.592126e-7	1.593753e-2	6.753193e-5	1.967642e+1	3.049335e-1	6	3.124959e-5	6.148801e-4	1	3.010405e-1	1.000000e+0	1.000000e+0	3.321812e+0	3.010405e-1	1	1	1.790831e-4	1.000000e+0	L1MB5,L1MB5,L1MB5,L1MB5,L1MB5,L1MB5	OR2AE1
Ensembl Genes	19617	EFHC2	237	9.031814e-7	1.675311e-2	7.068824e-5	6.244529e+0	1.921682e+0	12	1.969340e-4	1.229760e-3	1	3.010405e-1	1.000000e+0	1.000000e+0	3.321812e+0	3.010405e-1	1	1	1.790831e-4	1.000000e+0	L1MB5,L1MB5,L1MB5,L1MB5,L1MB5,L1MB5,L1MB5,L1MB5,L1MB5,L1MB5,L1MB5,L1MB5	EFHC2
Ensembl Genes	11406	R3HDM1	238	9.116127e-7	1.690950e-2	7.104834e-5	1.116507e+1	7.165202e-1	8	7.342900e-5	8.198401e-4	1	3.010405e-1	1.000000e+0	1.000000e+0	3.321812e+0	3.010405e-1	1	1	1.790831e-4	1.000000e+0	L1MB5,L1MB5,L1MB5,L1MB5,L1MB5,L1MB5,L1MB5,L1MB5	R3HDM1
Ensembl Genes	20036	LAMP2	239	9.632377e-7	1.786710e-2	7.475772e-5	1.108190e+1	7.218982e-1	8	7.398014e-5	8.198401e-4	1	3.010405e-1	1.000000e+0	1.000000e+0	3.321812e+0	3.010405e-1	1	1	1.790831e-4	1.000000e+0	L1MB5,L1MB5,L1MB5,L1MB5,L1MB5,L1MB5,L1MB5,L1MB5	LAMP2
Ensembl Genes	10048	TTC9B	240	9.900110e-7	1.836371e-2	7.651548e-5	1.919638e+1	3.125589e-1	6	3.203104e-5	6.148801e-4	1	3.010405e-1	1.000000e+0	1.000000e+0	3.321812e+0	3.010405e-1	1	1	1.790831e-4	1.000000e+0	L1MB5,L1MB5,L1MB5,L1MB5,L1MB5,L1MB5	TTC9B
Ensembl Genes	8833	ENPP7	241	1.021097e-6	1.894033e-2	7.859057e-5	1.099443e+1	7.276411e-1	8	7.456867e-5	8.198401e-4	1	3.010405e-1	1.000000e+0	1.000000e+0	3.321812e+0	3.010405e-1	1	1	1.790831e-4	1.000000e+0	L1MB5,L1MB5,L1MB5,L1MB5,L1MB5,L1MB5,L1MB5,L1MB5	ENPP7
Ensembl Genes	18289	UBE2W	242	1.096409e-6	2.033729e-2	8.403839e-5	1.885751e+1	3.181757e-1	6	3.260665e-5	6.148801e-4	1	3.010405e-1	1.000000e+0	1.000000e+0	3.321812e+0	3.010405e-1	1	1	1.790831e-4	1.000000e+0	L1MB5,L1MB5,L1MB5,L1MB5,L1MB5,L1MB5	UBE2W
Ensembl Genes	18290	TCEB1	243	1.101739e-6	2.043616e-2	8.409941e-5	1.884155e+1	3.184451e-1	6	3.263426e-5	6.148801e-4	1	3.010405e-1	1.000000e+0	1.000000e+0	3.321812e+0	3.010405e-1	1	1	1.790831e-4	1.000000e+0	L1MB5,L1MB5,L1MB5,L1MB5,L1MB5,L1MB5	TCEB1
Ensembl Genes	665	CYP4B1	244	1.132834e-6	2.101294e-2	8.611860e-5	1.084029e+1	7.379879e-1	8	7.562901e-5	8.198401e-4	1	3.010405e-1	1.000000e+0	1.000000e+0	3.321812e+0	3.010405e-1	1	1	1.790831e-4	1.000000e+0	L1MB5,L1MB5,L1MB5,L1MB5,L1MB5,L1MB5,L1MB5,L1MB5	CYP4B1
Ensembl Genes	10420	SIGLEC7	245	1.157682e-6	2.147384e-2	8.764834e-5	1.867932e+1	3.212108e-1	6	3.291769e-5	6.148801e-4	1	3.010405e-1	1.000000e+0	1.000000e+0	3.321812e+0	3.010405e-1	1	1	1.790831e-4	1.000000e+0	L1MB5,L1MB5,L1MB5,L1MB5,L1MB5,L1MB5	SIGLEC7
Ensembl Genes	666	CYP4A11	246	1.216991e-6	2.257397e-2	9.176409e-5	1.073507e+1	7.452211e-1	8	7.637027e-5	8.198401e-4	1	3.010405e-1	1.000000e+0	1.000000e+0	3.321812e+0	3.010405e-1	1	1	1.790831e-4	1.000000e+0	L1MB5,L1MB5,L1MB5,L1MB5,L1MB5,L1MB5,L1MB5,L1MB5	CYP4A11
Ensembl Genes	13093	RBX1	247	1.264257e-6	2.345070e-2	9.494212e-5	1.067950e+1	7.490986e-1	8	7.676763e-5	8.198401e-4	1	3.010405e-1	1.000000e+0	1.000000e+0	3.321812e+0	3.010405e-1	1	1	1.790831e-4	1.000000e+0	L1MB5,L1MB5,L1MB5,L1MB5,L1MB5,L1MB5,L1MB5,L1MB5	RBX1
Ensembl Genes	19346	LCN9	248	1.338278e-6	2.482372e-2	1.000956e-4	2.784668e+1	1.795546e-1	5	1.840076e-5	5.124001e-4	1	3.010405e-1	1.000000e+0	1.000000e+0	3.321812e+0	3.010405e-1	1	1	1.790831e-4	1.000000e+0	L1MB5,L1MB5,L1MB5,L1MB5,L1MB5	LCN9
Ensembl Genes	1456	VANGL2	249	1.391776e-6	2.581605e-2	1.036789e-4	1.331252e+1	5.258207e-1	7	5.388612e-5	7.173601e-4	1	3.010405e-1	1.000000e+0	1.000000e+0	3.321812e+0	3.010405e-1	1	1	1.790831e-4	1.000000e+0	L1MB5,L1MB5,L1MB5,L1MB5,L1MB5,L1MB5,L1MB5	VANGL2
Ensembl Genes	7227	KCTD13	250	1.398249e-6	2.593612e-2	1.037445e-4	2.759614e+1	1.811847e-1	5	1.856781e-5	5.124001e-4	1	3.010405e-1	1.000000e+0	1.000000e+0	3.321812e+0	3.010405e-1	1	1	1.790831e-4	1.000000e+0	L1MB5,L1MB5,L1MB5,L1MB5,L1MB5	KCTD13
Ensembl Genes	12974	DEPDC5	251	1.593929e-6	2.956579e-2	1.177920e-4	8.617714e+0	1.044361e+0	9	1.070261e-4	9.223201e-4	1	3.010405e-1	1.000000e+0	1.000000e+0	3.321812e+0	3.010405e-1	1	1	1.790831e-4	1.000000e+0	L1MB5,L1MB5,L1MB5,L1MB5,L1MB5,L1MB5,L1MB5,L1MB5,L1MB5	DEPDC5
Ensembl Genes	12009	ZNF343	252	1.604225e-6	2.975677e-2	1.180824e-4	4.996696e+1	8.005290e-2	4	8.203822e-6	4.099201e-4	1	3.010405e-1	1.000000e+0	1.000000e+0	3.321812e+0	3.010405e-1	1	1	1.790831e-4	1.000000e+0	L1MB5,L1MB5,L1MB5,L1MB5	ZNF343
Ensembl Genes	873	GTF2B	253	1.613395e-6	2.992686e-2	1.182880e-4	8.604760e+0	1.045933e+0	9	1.071872e-4	9.223201e-4	1	3.010405e-1	1.000000e+0	1.000000e+0	3.321812e+0	3.010405e-1	1	1	1.790831e-4	1.000000e+0	L1MB5,L1MB5,L1MB5,L1MB5,L1MB5,L1MB5,L1MB5,L1MB5,L1MB5	GTF2B
Ensembl Genes	18310	PAG1	254	1.619044e-6	3.003165e-2	1.182348e-4	7.412669e+0	1.349042e+0	10	1.382498e-4	1.024800e-3	1	3.010405e-1	1.000000e+0	1.000000e+0	3.321812e+0	3.010405e-1	1	1	1.790831e-4	1.000000e+0	L1MB5,L1MB5,L1MB5,L1MB5,L1MB5,L1MB5,L1MB5,L1MB5,L1MB5,L1MB5	PAG1
Ensembl Genes	1621	ACBD6	255	1.624014e-6	3.012384e-2	1.181327e-4	7.410084e+0	1.349512e+0	10	1.382980e-4	1.024800e-3	1	3.010405e-1	1.000000e+0	1.000000e+0	3.321812e+0	3.010405e-1	1	1	1.790831e-4	1.000000e+0	L1MB5,L1MB5,L1MB5,L1MB5,L1MB5,L1MB5,L1MB5,L1MB5,L1MB5,L1MB5	ACBD6
Ensembl Genes	20072	ELF4	256	1.680499e-6	3.117158e-2	1.217640e-4	1.293411e+1	5.412045e-1	7	5.546265e-5	7.173601e-4	1	3.010405e-1	1.000000e+0	1.000000e+0	3.321812e+0	3.010405e-1	1	1	1.790831e-4	1.000000e+0	L1MB5,L1MB5,L1MB5,L1MB5,L1MB5,L1MB5,L1MB5	ELF4
Ensembl Genes	18049	SLC39A14	257	1.760968e-6	3.266420e-2	1.270980e-4	1.284178e+1	5.450956e-1	7	5.586141e-5	7.173601e-4	1	3.010405e-1	1.000000e+0	1.000000e+0	3.321812e+0	3.010405e-1	1	1	1.790831e-4	1.000000e+0	L1MB5,L1MB5,L1MB5,L1MB5,L1MB5,L1MB5,L1MB5	SLC39A14
Ensembl Genes	3769	PRKRIR	258	1.793837e-6	3.327388e-2	1.289685e-4	1.018137e+1	7.857488e-1	8	8.052355e-5	8.198401e-4	1	3.010405e-1	1.000000e+0	1.000000e+0	3.321812e+0	3.010405e-1	1	1	1.790831e-4	1.000000e+0	L1MB5,L1MB5,L1MB5,L1MB5,L1MB5,L1MB5,L1MB5,L1MB5	PRKRIR
Ensembl Genes	9684	OR10H1	259	1.842744e-6	3.418106e-2	1.319732e-4	1.722019e+1	3.484282e-1	6	3.570693e-5	6.148801e-4	1	3.010405e-1	1.000000e+0	1.000000e+0	3.321812e+0	3.010405e-1	1	1	1.790831e-4	1.000000e+0	L1MB5,L1MB5,L1MB5,L1MB5,L1MB5,L1MB5	OR10H1
Ensembl Genes	8820	DNAH17	260	1.850830e-6	3.433105e-2	1.320425e-4	7.300553e+0	1.369759e+0	10	1.403729e-4	1.024800e-3	1	3.010405e-1	1.000000e+0	1.000000e+0	3.321812e+0	3.010405e-1	1	1	1.790831e-4	1.000000e+0	L1MB5,L1MB5,L1MB5,L1MB5,L1MB5,L1MB5,L1MB5,L1MB5,L1MB5,L1MB5	DNAH17
Ensembl Genes	16210	NRM	261	1.985087e-6	3.682138e-2	1.410781e-4	4.733351e+1	8.450672e-2	4	8.660250e-6	4.099201e-4	1	3.010405e-1	1.000000e+0	1.000000e+0	3.321812e+0	3.010405e-1	1	1	1.790831e-4	1.000000e+0	L1MB5,L1MB5,L1MB5,L1MB5	NRM
Ensembl Genes	19481	GPR143	262	2.023654e-6	3.753676e-2	1.432701e-4	8.366133e+0	1.075766e+0	9	1.102445e-4	9.223201e-4	1	3.010405e-1	1.000000e+0	1.000000e+0	3.321812e+0	3.010405e-1	1	1	1.790831e-4	1.000000e+0	L1MB5,L1MB5,L1MB5,L1MB5,L1MB5,L1MB5,L1MB5,L1MB5,L1MB5	GPR143
Ensembl Genes	9711	USE1	263	2.109364e-6	3.912659e-2	1.487703e-4	1.249113e+1	5.603976e-1	7	5.742955e-5	7.173601e-4	1	3.010405e-1	1.000000e+0	1.000000e+0	3.321812e+0	3.010405e-1	1	1	1.790831e-4	1.000000e+0	L1MB5,L1MB5,L1MB5,L1MB5,L1MB5,L1MB5,L1MB5	USE1
Ensembl Genes	19480	TBL1X	264	2.132259e-6	3.955127e-2	1.498154e-4	5.251881e+0	2.475304e+0	13	2.536691e-4	1.332240e-3	1	3.010405e-1	1.000000e+0	1.000000e+0	3.321812e+0	3.010405e-1	1	1	1.790831e-4	1.000000e+0	L1MB5,L1MB5,L1MB5,L1MB5,L1MB5,L1MB5,L1MB5,L1MB5,L1MB5,L1MB5,L1MB5,L1MB5,L1MB5	TBL1X
Ensembl Genes	6403	TRIM69	265	2.359353e-6	4.376364e-2	1.651458e-4	9.806036e+0	8.158241e-1	8	8.360566e-5	8.198401e-4	1	3.010405e-1	1.000000e+0	1.000000e+0	3.321812e+0	3.010405e-1	1	1	1.790831e-4	1.000000e+0	L1MB5,L1MB5,L1MB5,L1MB5,L1MB5,L1MB5,L1MB5,L1MB5	TRIM69
Ensembl Genes	7054	ENSG00000188897	266	2.425264e-6	4.498622e-2	1.691211e-4	9.768997e+0	8.189172e-1	8	8.392265e-5	8.198401e-4	1	3.010405e-1	1.000000e+0	1.000000e+0	3.321812e+0	3.010405e-1	1	1	1.790831e-4	1.000000e+0	L1MB5,L1MB5,L1MB5,L1MB5,L1MB5,L1MB5,L1MB5,L1MB5	ENSG00000188897
Ensembl Genes	5739	AKAP6	267	2.486664e-6	4.612513e-2	1.727533e-4	4.795679e+0	2.919295e+0	14	2.991694e-4	1.434720e-3	1	3.010405e-1	1.000000e+0	1.000000e+0	3.321812e+0	3.010405e-1	1	1	1.790831e-4	1.000000e+0	L1MB5,L1MB5,L1MB5,L1MB5,L1MB5,L1MB5,L1MB5,L1MB5,L1MB5,L1MB5,L1MB5,L1MB5,L1MB5,L1MB5	AKAP6
Ensembl Genes	10338	SLC6A16	268	2.628134e-6	4.874926e-2	1.819002e-4	1.207600e+1	5.796622e-1	7	5.940380e-5	7.173601e-4	1	3.010405e-1	1.000000e+0	1.000000e+0	3.321812e+0	3.010405e-1	1	1	1.790831e-4	1.000000e+0	L1MB5,L1MB5,L1MB5,L1MB5,L1MB5,L1MB5,L1MB5	SLC6A16
Ensembl Genes	14332	MXD4	269	2.684386e-6	4.979268e-2	1.851029e-4	1.203670e+1	5.815549e-1	7	5.959776e-5	7.173601e-4	1	3.010405e-1	1.000000e+0	1.000000e+0	3.321812e+0	3.010405e-1	1	1	1.790831e-4	1.000000e+0	L1MB5,L1MB5,L1MB5,L1MB5,L1MB5,L1MB5,L1MB5	MXD4
Ensembl Genes	13496	SPINK8	270	2.698322e-6	5.005117e-2	1.853747e-4	2.409063e+1	2.075496e-1	5	2.126969e-5	5.124001e-4	1	3.010405e-1	1.000000e+0	1.000000e+0	3.321812e+0	3.010405e-1	1	1	1.790831e-4	1.000000e+0	L1MB5,L1MB5,L1MB5,L1MB5,L1MB5	SPINK8
Ensembl Genes	10337	TRPM4	271	2.783531e-6	5.163172e-2	1.905229e-4	1.196966e+1	5.848118e-1	7	5.993152e-5	7.173601e-4	1	3.010405e-1	1.000000e+0	1.000000e+0	3.321812e+0	3.010405e-1	1	1	1.790831e-4	1.000000e+0	L1MB5,L1MB5,L1MB5,L1MB5,L1MB5,L1MB5,L1MB5	TRPM4
Ensembl Genes	7398	CCDC135	272	2.847666e-6	5.282136e-2	1.941962e-4	2.382327e+1	2.098788e-1	5	2.150839e-5	5.124001e-4	1	3.010405e-1	1.000000e+0	1.000000e+0	3.321812e+0	3.010405e-1	1	1	1.790831e-4	1.000000e+0	L1MB5,L1MB5,L1MB5,L1MB5,L1MB5	CCDC135
Ensembl Genes	3674	UNC93B1	273	2.869963e-6	5.323494e-2	1.949998e-4	8.009566e+0	1.123656e+0	9	1.151523e-4	9.223201e-4	1	3.010405e-1	1.000000e+0	1.000000e+0	3.321812e+0	3.010405e-1	1	1	1.790831e-4	1.000000e+0	L1MB5,L1MB5,L1MB5,L1MB5,L1MB5,L1MB5,L1MB5,L1MB5,L1MB5	UNC93B1
Ensembl Genes	5193	TMEM132B	274	2.887677e-6	5.356352e-2	1.954873e-4	3.955549e+0	4.297760e+0	17	4.404345e-4	1.742160e-3	1	3.010405e-1	1.000000e+0	1.000000e+0	3.321812e+0	3.010405e-1	1	1	1.790831e-4	1.000000e+0	L1MB5,L1MB5,L1MB5,L1MB5,L1MB5,L1MB5,L1MB5,L1MB5,L1MB5,L1MB5,L1MB5,L1MB5,L1MB5,L1MB5,L1MB5,L1MB5,L1MB5	TMEM132B
Ensembl Genes	4670	OR10A7	275	3.032435e-6	5.624864e-2	2.045405e-4	1.577685e+1	3.803041e-1	6	3.897357e-5	6.148801e-4	1	3.010405e-1	1.000000e+0	1.000000e+0	3.321812e+0	3.010405e-1	1	1	1.790831e-4	1.000000e+0	L1MB5,L1MB5,L1MB5,L1MB5,L1MB5,L1MB5	OR10A7
Ensembl Genes	12715	AIRE	276	3.133795e-6	5.812876e-2	2.106115e-4	4.213999e+1	9.492172e-2	4	9.727579e-6	4.099201e-4	1	3.010405e-1	1.000000e+0	1.000000e+0	3.321812e+0	3.010405e-1	1	1	1.790831e-4	1.000000e+0	L1MB5,L1MB5,L1MB5,L1MB5	AIRE
Ensembl Genes	2536	HHEX	277	3.178052e-6	5.894969e-2	2.128148e-4	9.412235e+0	8.499576e-1	8	8.710366e-5	8.198401e-4	1	3.010405e-1	1.000000e+0	1.000000e+0	3.321812e+0	3.010405e-1	1	1	1.790831e-4	1.000000e+0	L1MB5,L1MB5,L1MB5,L1MB5,L1MB5,L1MB5,L1MB5,L1MB5	HHEX
Ensembl Genes	17358	WBSCR28	278	3.205040e-6	5.945029e-2	2.138500e-4	1.171231e+1	5.976617e-1	7	6.124838e-5	7.173601e-4	1	3.010405e-1	1.000000e+0	1.000000e+0	3.321812e+0	3.010405e-1	1	1	1.790831e-4	1.000000e+0	L1MB5,L1MB5,L1MB5,L1MB5,L1MB5,L1MB5,L1MB5	WBSCR28
Ensembl Genes	15882	UIMC1	279	3.328491e-6	6.174018e-2	2.212910e-4	1.551994e+1	3.865995e-1	6	3.961872e-5	6.148801e-4	1	3.010405e-1	1.000000e+0	1.000000e+0	3.321812e+0	3.010405e-1	1	1	1.790831e-4	1.000000e+0	L1MB5,L1MB5,L1MB5,L1MB5,L1MB5,L1MB5	UIMC1
Ensembl Genes	1457	SLAMF6	280	3.407672e-6	6.320891e-2	2.257461e-4	1.160202e+1	6.033432e-1	7	6.183062e-5	7.173601e-4	1	3.010405e-1	1.000000e+0	1.000000e+0	3.321812e+0	3.010405e-1	1	1	1.790831e-4	1.000000e+0	L1MB5,L1MB5,L1MB5,L1MB5,L1MB5,L1MB5,L1MB5	SLAMF6
Ensembl Genes	14333	ZFYVE28	281	3.503464e-6	6.498575e-2	2.312660e-4	1.155246e+1	6.059316e-1	7	6.209588e-5	7.173601e-4	1	3.010405e-1	1.000000e+0	1.000000e+0	3.321812e+0	3.010405e-1	1	1	1.790831e-4	1.000000e+0	L1MB5,L1MB5,L1MB5,L1MB5,L1MB5,L1MB5,L1MB5	ZFYVE28
Ensembl Genes	290	ECE1	282	3.572136e-6	6.625955e-2	2.349629e-4	9.261624e+0	8.637794e-1	8	8.852013e-5	8.198401e-4	1	3.010405e-1	1.000000e+0	1.000000e+0	3.321812e+0	3.010405e-1	1	1	1.790831e-4	1.000000e+0	L1MB5,L1MB5,L1MB5,L1MB5,L1MB5,L1MB5,L1MB5,L1MB5	ECE1
Ensembl Genes	16358	SPDEF	283	3.805226e-6	7.058314e-2	2.494104e-4	1.140590e+1	6.137173e-1	7	6.289376e-5	7.173601e-4	1	3.010405e-1	1.000000e+0	1.000000e+0	3.321812e+0	3.010405e-1	1	1	1.790831e-4	1.000000e+0	L1MB5,L1MB5,L1MB5,L1MB5,L1MB5,L1MB5,L1MB5	SPDEF
Ensembl Genes	8108	ABHD15	284	3.884825e-6	7.205962e-2	2.537311e-4	1.136945e+1	6.156850e-1	7	6.309541e-5	7.173601e-4	1	3.010405e-1	1.000000e+0	1.000000e+0	3.321812e+0	3.010405e-1	1	1	1.790831e-4	1.000000e+0	L1MB5,L1MB5,L1MB5,L1MB5,L1MB5,L1MB5,L1MB5	ABHD15
Ensembl Genes	5201	STX2	285	4.048878e-6	7.510264e-2	2.635180e-4	7.671454e+0	1.173180e+0	9	1.202275e-4	9.223201e-4	1	3.010405e-1	1.000000e+0	1.000000e+0	3.321812e+0	3.010405e-1	1	1	1.790831e-4	1.000000e+0	L1MB5,L1MB5,L1MB5,L1MB5,L1MB5,L1MB5,L1MB5,L1MB5,L1MB5	STX2
Ensembl Genes	9665	CCDC105	286	4.125624e-6	7.652620e-2	2.675741e-4	2.205939e+1	2.266608e-1	5	2.322820e-5	5.124001e-4	1	3.010405e-1	1.000000e+0	1.000000e+0	3.321812e+0	3.010405e-1	1	1	1.790831e-4	1.000000e+0	L1MB5,L1MB5,L1MB5,L1MB5,L1MB5	CCDC105
Ensembl Genes	3673	ALDH3B2	287	4.383252e-6	8.130494e-2	2.832925e-4	7.595284e+0	1.184946e+0	9	1.214333e-4	9.223201e-4	1	3.010405e-1	1.000000e+0	1.000000e+0	3.321812e+0	3.010405e-1	1	1	1.790831e-4	1.000000e+0	L1MB5,L1MB5,L1MB5,L1MB5,L1MB5,L1MB5,L1MB5,L1MB5,L1MB5	ALDH3B2
Ensembl Genes	1912	WNT9A	288	4.605585e-6	8.542900e-2	2.966285e-4	1.107380e+1	6.321226e-1	7	6.477993e-5	7.173601e-4	1	3.010405e-1	1.000000e+0	1.000000e+0	3.321812e+0	3.010405e-1	1	1	1.790831e-4	1.000000e+0	L1MB5,L1MB5,L1MB5,L1MB5,L1MB5,L1MB5,L1MB5	WNT9A
Ensembl Genes	10050	AKT2	289	4.655544e-6	8.635569e-2	2.988086e-4	1.462682e+1	4.102055e-1	6	4.203786e-5	6.148801e-4	1	3.010405e-1	1.000000e+0	1.000000e+0	3.321812e+0	3.010405e-1	1	1	1.790831e-4	1.000000e+0	L1MB5,L1MB5,L1MB5,L1MB5,L1MB5,L1MB5	AKT2
Ensembl Genes	8001	NT5M	290	4.659392e-6	8.642706e-2	2.980244e-4	1.105388e+1	6.332616e-1	7	6.489666e-5	7.173601e-4	1	3.010405e-1	1.000000e+0	1.000000e+0	3.321812e+0	3.010405e-1	1	1	1.790831e-4	1.000000e+0	L1MB5,L1MB5,L1MB5,L1MB5,L1MB5,L1MB5,L1MB5	NT5M
Ensembl Genes	9041	ENSG00000267140	291	4.725522e-6	8.765371e-2	3.012155e-4	1.458825e+1	4.112899e-1	6	4.214900e-5	6.148801e-4	1	3.010405e-1	1.000000e+0	1.000000e+0	3.321812e+0	3.010405e-1	1	1	1.790831e-4	1.000000e+0	L1MB5,L1MB5,L1MB5,L1MB5,L1MB5,L1MB5	ENSG00000267140
Ensembl Genes	20255	SMIM9	292	5.121031e-6	9.499000e-2	3.253082e-4	2.108969e+1	2.370826e-1	5	2.429623e-5	5.124001e-4	1	3.010405e-1	1.000000e+0	1.000000e+0	3.321812e+0	3.010405e-1	1	1	1.790831e-4	1.000000e+0	L1MB5,L1MB5,L1MB5,L1MB5,L1MB5	SMIM9
Ensembl Genes	9320	GIPC3	293	5.232085e-6	9.704994e-2	3.312285e-4	3.697394e+1	1.081843e-1	4	1.108673e-5	4.099201e-4	1	3.010405e-1	1.000000e+0	1.000000e+0	3.321812e+0	3.010405e-1	1	1	1.790831e-4	1.000000e+0	L1MB5,L1MB5,L1MB5,L1MB5	GIPC3
Ensembl Genes	9666	CASP14	294	5.378975e-6	9.977461e-2	3.393694e-4	2.087500e+1	2.395210e-1	5	2.454611e-5	5.124001e-4	1	3.010405e-1	1.000000e+0	1.000000e+0	3.321812e+0	3.010405e-1	1	1	1.790831e-4	1.000000e+0	L1MB5,L1MB5,L1MB5,L1MB5,L1MB5	CASP14
Ensembl Genes	12046	SMOX	295	5.469558e-6	1.014548e-1	3.439147e-4	8.730787e+0	9.162977e-1	8	9.390221e-5	8.198401e-4	1	3.010405e-1	1.000000e+0	1.000000e+0	3.321812e+0	3.010405e-1	1	1	1.790831e-4	1.000000e+0	L1MB5,L1MB5,L1MB5,L1MB5,L1MB5,L1MB5,L1MB5,L1MB5	SMOX
Ensembl Genes	9531	TMED1	296	5.596313e-6	1.038060e-1	3.506960e-4	1.415766e+1	4.237988e-1	6	4.343091e-5	6.148801e-4	1	3.010405e-1	1.000000e+0	1.000000e+0	3.321812e+0	3.010405e-1	1	1	1.790831e-4	1.000000e+0	L1MB5,L1MB5,L1MB5,L1MB5,L1MB5,L1MB5	TMED1
Ensembl Genes	8002	MED9	297	5.598398e-6	1.038447e-1	3.496454e-4	1.074337e+1	6.515646e-1	7	6.677235e-5	7.173601e-4	1	3.010405e-1	1.000000e+0	1.000000e+0	3.321812e+0	3.010405e-1	1	1	1.790831e-4	1.000000e+0	L1MB5,L1MB5,L1MB5,L1MB5,L1MB5,L1MB5,L1MB5	MED9
Ensembl Genes	16359	C6orf106	298	5.604435e-6	1.039567e-1	3.488479e-4	1.074157e+1	6.516737e-1	7	6.678353e-5	7.173601e-4	1	3.010405e-1	1.000000e+0	1.000000e+0	3.321812e+0	3.010405e-1	1	1	1.790831e-4	1.000000e+0	L1MB5,L1MB5,L1MB5,L1MB5,L1MB5,L1MB5,L1MB5	C6orf106
Ensembl Genes	2259	TMEM72	299	5.842836e-6	1.083788e-1	3.624708e-4	5.711532e+0	1.925928e+0	11	1.973691e-4	1.127280e-3	1	3.010405e-1	1.000000e+0	1.000000e+0	3.321812e+0	3.010405e-1	1	1	1.790831e-4	1.000000e+0	L1MB5,L1MB5,L1MB5,L1MB5,L1MB5,L1MB5,L1MB5,L1MB5,L1MB5,L1MB5,L1MB5	TMEM72
Ensembl Genes	18556	TOP1MT	300	5.859387e-6	1.086858e-1	3.622859e-4	2.050625e+1	2.438282e-1	5	2.498751e-5	5.124001e-4	1	3.010405e-1	1.000000e+0	1.000000e+0	3.321812e+0	3.010405e-1	1	1	1.790831e-4	1.000000e+0	L1MB5,L1MB5,L1MB5,L1MB5,L1MB5	TOP1MT
Ensembl Genes	7015	ANKS3	301	5.870011e-6	1.088828e-1	3.617370e-4	2.049850e+1	2.439202e-1	5	2.499695e-5	5.124001e-4	1	3.010405e-1	1.000000e+0	1.000000e+0	3.321812e+0	3.010405e-1	1	1	1.790831e-4	1.000000e+0	L1MB5,L1MB5,L1MB5,L1MB5,L1MB5	ANKS3
Ensembl Genes	5041	HVCN1	302	6.262567e-6	1.161644e-1	3.846502e-4	1.387792e+1	4.323416e-1	6	4.430637e-5	6.148801e-4	1	3.010405e-1	1.000000e+0	1.000000e+0	3.321812e+0	3.010405e-1	1	1	1.790831e-4	1.000000e+0	L1MB5,L1MB5,L1MB5,L1MB5,L1MB5,L1MB5	HVCN1
Ensembl Genes	13585	IQCF3	303	6.323772e-6	1.172996e-1	3.871275e-4	2.018275e+1	2.477363e-1	5	2.538802e-5	5.124001e-4	1	3.010405e-1	1.000000e+0	1.000000e+0	3.321812e+0	3.010405e-1	1	1	1.790831e-4	1.000000e+0	L1MB5,L1MB5,L1MB5,L1MB5,L1MB5	IQCF3
Ensembl Genes	5031	IFT81	304	6.540186e-6	1.213139e-1	3.990589e-4	8.516238e+0	9.393819e-1	8	9.626787e-5	8.198401e-4	1	3.010405e-1	1.000000e+0	1.000000e+0	3.321812e+0	3.010405e-1	1	1	1.790831e-4	1.000000e+0	L1MB5,L1MB5,L1MB5,L1MB5,L1MB5,L1MB5,L1MB5,L1MB5	IFT81
Ensembl Genes	3682	PPP6R3	305	6.596317e-6	1.223551e-1	4.011642e-4	7.213242e+0	1.247705e+0	9	1.278649e-4	9.223201e-4	1	3.010405e-1	1.000000e+0	1.000000e+0	3.321812e+0	3.010405e-1	1	1	1.790831e-4	1.000000e+0	L1MB5,L1MB5,L1MB5,L1MB5,L1MB5,L1MB5,L1MB5,L1MB5,L1MB5	PPP6R3
Ensembl Genes	9241	POLR2E	306	6.610066e-6	1.226101e-1	4.006866e-4	3.482865e+1	1.148480e-1	4	1.176962e-5	4.099201e-4	1	3.010405e-1	1.000000e+0	1.000000e+0	3.321812e+0	3.010405e-1	1	1	1.790831e-4	1.000000e+0	L1MB5,L1MB5,L1MB5,L1MB5	POLR2E
Ensembl Genes	8832	RBFOX3	307	7.200314e-6	1.335586e-1	4.350444e-4	5.583865e+0	1.969962e+0	11	2.018817e-4	1.127280e-3	1	3.010405e-1	1.000000e+0	1.000000e+0	3.321812e+0	3.010405e-1	1	1	1.790831e-4	1.000000e+0	L1MB5,L1MB5,L1MB5,L1MB5,L1MB5,L1MB5,L1MB5,L1MB5,L1MB5,L1MB5,L1MB5	RBFOX3
Ensembl Genes	15684	KIAA0141	308	7.206472e-6	1.336728e-1	4.340028e-4	1.963987e+1	2.545842e-1	5	2.608979e-5	5.124001e-4	1	3.010405e-1	1.000000e+0	1.000000e+0	3.321812e+0	3.010405e-1	1	1	1.790831e-4	1.000000e+0	L1MB5,L1MB5,L1MB5,L1MB5,L1MB5	KIAA0141
Ensembl Genes	12714	DNMT3L	309	7.627506e-6	1.414826e-1	4.578725e-4	3.357544e+1	1.191347e-1	4	1.220893e-5	4.099201e-4	1	3.010405e-1	1.000000e+0	1.000000e+0	3.321812e+0	3.010405e-1	1	1	1.790831e-4	1.000000e+0	L1MB5,L1MB5,L1MB5,L1MB5	DNMT3L
Ensembl Genes	19459	XG	310	7.740910e-6	1.435861e-1	4.631811e-4	1.336483e+1	4.489394e-1	6	4.600732e-5	6.148801e-4	1	3.010405e-1	1.000000e+0	1.000000e+0	3.321812e+0	3.010405e-1	1	1	1.790831e-4	1.000000e+0	L1MB5,L1MB5,L1MB5,L1MB5,L1MB5,L1MB5	XG
Ensembl Genes	20312	RBMY1E	311	7.821679e-6	1.450843e-1	4.665091e-4	8.306183e+0	9.631379e-1	8	9.870239e-5	8.198401e-4	1	3.010405e-1	1.000000e+0	1.000000e+0	3.321812e+0	3.010405e-1	1	1	1.790831e-4	1.000000e+0	L1MB5,L1MB5,L1MB5,L1MB5,L1MB5,L1MB5,L1MB5,L1MB5	RBMY1E
Ensembl Genes	2132	MCM10	312	7.912917e-6	1.467767e-1	4.704381e-4	1.331265e+1	4.506991e-1	6	4.618765e-5	6.148801e-4	1	3.010405e-1	1.000000e+0	1.000000e+0	3.321812e+0	3.010405e-1	1	1	1.790831e-4	1.000000e+0	L1MB5,L1MB5,L1MB5,L1MB5,L1MB5,L1MB5	MCM10
Ensembl Genes	6813	MEF2A	313	8.329607e-6	1.545059e-1	4.936290e-4	6.136301e+0	1.629646e+0	10	1.670062e-4	1.024800e-3	1	3.010405e-1	1.000000e+0	1.000000e+0	3.321812e+0	3.010405e-1	1	1	1.790831e-4	1.000000e+0	L1MB5,L1MB5,L1MB5,L1MB5,L1MB5,L1MB5,L1MB5,L1MB5,L1MB5,L1MB5	MEF2A
Ensembl Genes	717	GLIS1	314	8.433570e-6	1.564343e-1	4.981984e-4	6.991644e+0	1.287251e+0	9	1.319175e-4	9.223201e-4	1	3.010405e-1	1.000000e+0	1.000000e+0	3.321812e+0	3.010405e-1	1	1	1.790831e-4	1.000000e+0	L1MB5,L1MB5,L1MB5,L1MB5,L1MB5,L1MB5,L1MB5,L1MB5,L1MB5	GLIS1
Ensembl Genes	15677	PCDHGC5	315	8.485971e-6	1.574063e-1	4.997025e-4	1.314790e+1	4.563465e-1	6	4.676640e-5	6.148801e-4	1	3.010405e-1	1.000000e+0	1.000000e+0	3.321812e+0	3.010405e-1	1	1	1.790831e-4	1.000000e+0	L1MB5,L1MB5,L1MB5,L1MB5,L1MB5,L1MB5	PCDHGC5
Ensembl Genes	6404	C15orf43	316	9.020838e-6	1.673275e-1	5.295175e-4	8.142029e+0	9.825560e-1	8	1.006924e-4	8.198401e-4	1	3.010405e-1	1.000000e+0	1.000000e+0	3.321812e+0	3.010405e-1	1	1	1.790831e-4	1.000000e+0	L1MB5,L1MB5,L1MB5,L1MB5,L1MB5,L1MB5,L1MB5,L1MB5	C15orf43
Ensembl Genes	19880	DACH2	317	9.124901e-6	1.692578e-1	5.339362e-4	4.012987e+0	3.737864e+0	15	3.830564e-4	1.537200e-3	1	3.010405e-1	1.000000e+0	1.000000e+0	3.321812e+0	3.010405e-1	1	1	1.790831e-4	1.000000e+0	L1MB5,L1MB5,L1MB5,L1MB5,L1MB5,L1MB5,L1MB5,L1MB5,L1MB5,L1MB5,L1MB5,L1MB5,L1MB5,L1MB5,L1MB5	DACH2
Ensembl Genes	1911	PRSS38	318	9.212079e-6	1.708749e-1	5.373423e-4	9.940663e+0	7.041784e-1	7	7.216421e-5	7.173601e-4	1	3.010405e-1	1.000000e+0	1.000000e+0	3.321812e+0	3.010405e-1	1	1	1.790831e-4	1.000000e+0	L1MB5,L1MB5,L1MB5,L1MB5,L1MB5,L1MB5,L1MB5	PRSS38
Ensembl Genes	11859	TIGD1	319	9.283616e-6	1.722018e-1	5.398175e-4	1.862707e+1	2.684265e-1	5	2.750835e-5	5.124001e-4	1	3.010405e-1	1.000000e+0	1.000000e+0	3.321812e+0	3.010405e-1	1	1	1.790831e-4	1.000000e+0	L1MB5,L1MB5,L1MB5,L1MB5,L1MB5	TIGD1
Ensembl Genes	1101	HFE2	320	9.613439e-6	1.783197e-1	5.572490e-4	9.874526e+0	7.088948e-1	7	7.264755e-5	7.173601e-4	1	3.010405e-1	1.000000e+0	1.000000e+0	3.321812e+0	3.010405e-1	1	1	1.790831e-4	1.000000e+0	L1MB5,L1MB5,L1MB5,L1MB5,L1MB5,L1MB5,L1MB5	HFE2
Ensembl Genes	11425	KIF5C	321	1.013870e-5	1.880627e-1	5.858653e-4	6.829422e+0	1.317827e+0	9	1.350510e-4	9.223201e-4	1	3.010405e-1	1.000000e+0	1.000000e+0	3.321812e+0	3.010405e-1	1	1	1.790831e-4	1.000000e+0	L1MB5,L1MB5,L1MB5,L1MB5,L1MB5,L1MB5,L1MB5,L1MB5,L1MB5	KIF5C
Ensembl Genes	20267	F8A2	322	1.035256e-5	1.920296e-1	5.963653e-4	1.820678e+1	2.746230e-1	5	2.814337e-5	5.124001e-4	1	3.010405e-1	1.000000e+0	1.000000e+0	3.321812e+0	3.010405e-1	1	1	1.790831e-4	1.000000e+0	L1MB5,L1MB5,L1MB5,L1MB5,L1MB5	F8A2
Ensembl Genes	8819	PGS1	323	1.067758e-5	1.980584e-1	6.131840e-4	9.713407e+0	7.206534e-1	7	7.385257e-5	7.173601e-4	1	3.010405e-1	1.000000e+0	1.000000e+0	3.321812e+0	3.010405e-1	1	1	1.790831e-4	1.000000e+0	L1MB5,L1MB5,L1MB5,L1MB5,L1MB5,L1MB5,L1MB5	PGS1
Ensembl Genes	13489	SMARCC1	324	1.094351e-5	2.029912e-1	6.265159e-4	9.675998e+0	7.234396e-1	7	7.413810e-5	7.173601e-4	1	3.010405e-1	1.000000e+0	1.000000e+0	3.321812e+0	3.010405e-1	1	1	1.790831e-4	1.000000e+0	L1MB5,L1MB5,L1MB5,L1MB5,L1MB5,L1MB5,L1MB5	SMARCC1
Ensembl Genes	7036	USP7	325	1.131392e-5	2.098619e-1	6.457289e-4	9.625586e+0	7.272284e-1	7	7.452638e-5	7.173601e-4	1	3.010405e-1	1.000000e+0	1.000000e+0	3.321812e+0	3.010405e-1	1	1	1.790831e-4	1.000000e+0	L1MB5,L1MB5,L1MB5,L1MB5,L1MB5,L1MB5,L1MB5	USP7
Ensembl Genes	20231	OPN1MW2	326	1.148453e-5	2.130265e-1	6.534557e-4	3.023079e+1	1.323154e-1	4	1.355969e-5	4.099201e-4	1	3.010405e-1	1.000000e+0	1.000000e+0	3.321812e+0	3.010405e-1	1	1	1.790831e-4	1.000000e+0	L1MB5,L1MB5,L1MB5,L1MB5	OPN1MW2
Ensembl Genes	15678	DIAPH1	327	1.173358e-5	2.176462e-1	6.655846e-4	1.240883e+1	4.835265e-1	6	4.955180e-5	6.148801e-4	1	3.010405e-1	1.000000e+0	1.000000e+0	3.321812e+0	3.010405e-1	1	1	1.790831e-4	1.000000e+0	L1MB5,L1MB5,L1MB5,L1MB5,L1MB5,L1MB5	DIAPH1
Ensembl Genes	5896	SGPP1	328	1.191276e-5	2.209698e-1	6.736884e-4	7.830198e+0	1.021686e+0	8	1.047024e-4	8.198401e-4	1	3.010405e-1	1.000000e+0	1.000000e+0	3.321812e+0	3.010405e-1	1	1	1.790831e-4	1.000000e+0	L1MB5,L1MB5,L1MB5,L1MB5,L1MB5,L1MB5,L1MB5,L1MB5	SGPP1
Ensembl Genes	11407	UBXN4	329	1.201310e-5	2.228310e-1	6.772978e-4	7.820956e+0	1.022893e+0	8	1.048261e-4	8.198401e-4	1	3.010405e-1	1.000000e+0	1.000000e+0	3.321812e+0	3.010405e-1	1	1	1.790831e-4	1.000000e+0	L1MB5,L1MB5,L1MB5,L1MB5,L1MB5,L1MB5,L1MB5,L1MB5	UBXN4
Ensembl Genes	4453	YARS2	330	1.208556e-5	2.241751e-1	6.793183e-4	9.526367e+0	7.348027e-1	7	7.530259e-5	7.173601e-4	1	3.010405e-1	1.000000e+0	1.000000e+0	3.321812e+0	3.010405e-1	1	1	1.790831e-4	1.000000e+0	L1MB5,L1MB5,L1MB5,L1MB5,L1MB5,L1MB5,L1MB5	YARS2
Ensembl Genes	17359	ELN	331	1.256223e-5	2.330168e-1	7.039783e-4	9.468624e+0	7.392838e-1	7	7.576181e-5	7.173601e-4	1	3.010405e-1	1.000000e+0	1.000000e+0	3.321812e+0	3.010405e-1	1	1	1.790831e-4	1.000000e+0	L1MB5,L1MB5,L1MB5,L1MB5,L1MB5,L1MB5,L1MB5	ELN
Ensembl Genes	18981	PHF2	332	1.259092e-5	2.335490e-1	7.034608e-4	5.845321e+0	1.710770e+0	10	1.753197e-4	1.024800e-3	1	3.010405e-1	1.000000e+0	1.000000e+0	3.321812e+0	3.010405e-1	1	1	1.790831e-4	1.000000e+0	L1MB5,L1MB5,L1MB5,L1MB5,L1MB5,L1MB5,L1MB5,L1MB5,L1MB5,L1MB5	PHF2
Ensembl Genes	18982	BARX1	333	1.267747e-5	2.351544e-1	7.061693e-4	5.840594e+0	1.712155e+0	10	1.754616e-4	1.024800e-3	1	3.010405e-1	1.000000e+0	1.000000e+0	3.321812e+0	3.010405e-1	1	1	1.790831e-4	1.000000e+0	L1MB5,L1MB5,L1MB5,L1MB5,L1MB5,L1MB5,L1MB5,L1MB5,L1MB5,L1MB5	BARX1
Ensembl Genes	3730	FCHSD2	334	1.276523e-5	2.367823e-1	7.089289e-4	6.631004e+0	1.357260e+0	9	1.390921e-4	9.223201e-4	1	3.010405e-1	1.000000e+0	1.000000e+0	3.321812e+0	3.010405e-1	1	1	1.790831e-4	1.000000e+0	L1MB5,L1MB5,L1MB5,L1MB5,L1MB5,L1MB5,L1MB5,L1MB5,L1MB5	FCHSD2
Ensembl Genes	13168	PKDREJ	335	1.293038e-5	2.398456e-1	7.159571e-4	6.957948e+1	4.311616e-2	3	4.418545e-6	3.074400e-4	1	3.010405e-1	1.000000e+0	1.000000e+0	3.321812e+0	3.010405e-1	1	1	1.790831e-4	1.000000e+0	L1MB5,L1MB5,L1MB5	PKDREJ
Ensembl Genes	13495	NME6	336	1.357708e-5	2.518413e-1	7.495276e-4	1.719992e+1	2.906990e-1	5	2.979084e-5	5.124001e-4	1	3.010405e-1	1.000000e+0	1.000000e+0	3.321812e+0	3.010405e-1	1	1	1.790831e-4	1.000000e+0	L1MB5,L1MB5,L1MB5,L1MB5,L1MB5	NME6
Ensembl Genes	20232	TEX28	337	1.384389e-5	2.567903e-1	7.619891e-4	2.881383e+1	1.388222e-1	4	1.422651e-5	4.099201e-4	1	3.010405e-1	1.000000e+0	1.000000e+0	3.321812e+0	3.010405e-1	1	1	1.790831e-4	1.000000e+0	L1MB5,L1MB5,L1MB5,L1MB5	TEX28
Ensembl Genes	5091	RFC5	338	1.432415e-5	2.656987e-1	7.860907e-4	1.700738e+1	2.939900e-1	5	3.012810e-5	5.124001e-4	1	3.010405e-1	1.000000e+0	1.000000e+0	3.321812e+0	3.010405e-1	1	1	1.790831e-4	1.000000e+0	L1MB5,L1MB5,L1MB5,L1MB5,L1MB5	RFC5
Ensembl Genes	11131	KCMF1	339	1.452183e-5	2.693654e-1	7.945883e-4	9.255031e+0	7.563454e-1	7	7.751029e-5	7.173601e-4	1	3.010405e-1	1.000000e+0	1.000000e+0	3.321812e+0	3.010405e-1	1	1	1.790831e-4	1.000000e+0	L1MB5,L1MB5,L1MB5,L1MB5,L1MB5,L1MB5,L1MB5	KCMF1
Ensembl Genes	9040	ZNF396	340	1.462022e-5	2.711905e-1	7.976190e-4	1.192934e+1	5.029616e-1	6	5.154352e-5	6.148801e-4	1	3.010405e-1	1.000000e+0	1.000000e+0	3.321812e+0	3.010405e-1	1	1	1.790831e-4	1.000000e+0	L1MB5,L1MB5,L1MB5,L1MB5,L1MB5,L1MB5	ZNF396
Ensembl Genes	7475	RANBP10	341	1.515152e-5	2.810455e-1	8.241805e-4	1.680774e+1	2.974821e-1	5	3.048597e-5	5.124001e-4	1	3.010405e-1	1.000000e+0	1.000000e+0	3.321812e+0	3.010405e-1	1	1	1.790831e-4	1.000000e+0	L1MB5,L1MB5,L1MB5,L1MB5,L1MB5	RANBP10
Ensembl Genes	5549	CUL4A	342	1.554099e-5	2.882698e-1	8.428942e-4	1.671823e+1	2.990747e-1	5	3.064918e-5	5.124001e-4	1	3.010405e-1	1.000000e+0	1.000000e+0	3.321812e+0	3.010405e-1	1	1	1.790831e-4	1.000000e+0	L1MB5,L1MB5,L1MB5,L1MB5,L1MB5	CUL4A
Ensembl Genes	17473	OCM2	343	1.561738e-5	2.896868e-1	8.445679e-4	9.149503e+0	7.650689e-1	7	7.840427e-5	7.173601e-4	1	3.010405e-1	1.000000e+0	1.000000e+0	3.321812e+0	3.010405e-1	1	1	1.790831e-4	1.000000e+0	L1MB5,L1MB5,L1MB5,L1MB5,L1MB5,L1MB5,L1MB5	OCM2
Ensembl Genes	3113	RPS13	344	1.566861e-5	2.906370e-1	8.448751e-4	1.178195e+1	5.092536e-1	6	5.218832e-5	6.148801e-4	1	3.010405e-1	1.000000e+0	1.000000e+0	3.321812e+0	3.010405e-1	1	1	1.790831e-4	1.000000e+0	L1MB5,L1MB5,L1MB5,L1MB5,L1MB5,L1MB5	RPS13
Ensembl Genes	5047	SH2B3	345	1.571160e-5	2.914345e-1	8.447376e-4	9.140824e+0	7.657953e-1	7	7.847871e-5	7.173601e-4	1	3.010405e-1	1.000000e+0	1.000000e+0	3.321812e+0	3.010405e-1	1	1	1.790831e-4	1.000000e+0	L1MB5,L1MB5,L1MB5,L1MB5,L1MB5,L1MB5,L1MB5	SH2B3
Ensembl Genes	9331	NMRK2	346	1.621753e-5	3.008190e-1	8.694190e-4	1.656898e+1	3.017688e-1	5	3.092527e-5	5.124001e-4	1	3.010405e-1	1.000000e+0	1.000000e+0	3.321812e+0	3.010405e-1	1	1	1.790831e-4	1.000000e+0	L1MB5,L1MB5,L1MB5,L1MB5,L1MB5	NMRK2
Ensembl Genes	11438	STAM2	347	1.643540e-5	3.048602e-1	8.785598e-4	9.076074e+0	7.712585e-1	7	7.903859e-5	7.173601e-4	1	3.010405e-1	1.000000e+0	1.000000e+0	3.321812e+0	3.010405e-1	1	1	1.790831e-4	1.000000e+0	L1MB5,L1MB5,L1MB5,L1MB5,L1MB5,L1MB5,L1MB5	STAM2
Ensembl Genes	15928	MAML1	348	1.673936e-5	3.104984e-1	8.922367e-4	1.645886e+1	3.037877e-1	5	3.113217e-5	5.124001e-4	1	3.010405e-1	1.000000e+0	1.000000e+0	3.321812e+0	3.010405e-1	1	1	1.790831e-4	1.000000e+0	L1MB5,L1MB5,L1MB5,L1MB5,L1MB5	MAML1
Ensembl Genes	9754	JUND	349	1.676910e-5	3.110500e-1	8.912608e-4	2.742721e+1	1.458406e-1	4	1.494575e-5	4.099201e-4	1	3.010405e-1	1.000000e+0	1.000000e+0	3.321812e+0	3.010405e-1	1	1	1.790831e-4	1.000000e+0	L1MB5,L1MB5,L1MB5,L1MB5	JUND
Ensembl Genes	15835	TLX3	350	1.699002e-5	3.151479e-1	9.004225e-4	5.641468e+0	1.772588e+0	10	1.816549e-4	1.024800e-3	1	3.010405e-1	1.000000e+0	1.000000e+0	3.321812e+0	3.010405e-1	1	1	1.790831e-4	1.000000e+0	L1MB5,L1MB5,L1MB5,L1MB5,L1MB5,L1MB5,L1MB5,L1MB5,L1MB5,L1MB5	TLX3
Ensembl Genes	18557	RHPN1	351	1.712652e-5	3.176798e-1	9.050707e-4	1.637980e+1	3.052541e-1	5	3.128245e-5	5.124001e-4	1	3.010405e-1	1.000000e+0	1.000000e+0	3.321812e+0	3.010405e-1	1	1	1.790831e-4	1.000000e+0	L1MB5,L1MB5,L1MB5,L1MB5,L1MB5	RHPN1
Ensembl Genes	15097	MED10	352	1.729973e-5	3.208927e-1	9.116270e-4	4.025021e+0	3.478243e+0	14	3.564504e-4	1.434720e-3	1	3.010405e-1	1.000000e+0	1.000000e+0	3.321812e+0	3.010405e-1	1	1	1.790831e-4	1.000000e+0	L1MB5,L1MB5,L1MB5,L1MB5,L1MB5,L1MB5,L1MB5,L1MB5,L1MB5,L1MB5,L1MB5,L1MB5,L1MB5,L1MB5	MED10
Ensembl Genes	8914	B3GNTL1	353	1.784275e-5	3.309652e-1	9.375784e-4	8.959015e+0	7.813359e-1	7	8.007132e-5	7.173601e-4	1	3.010405e-1	1.000000e+0	1.000000e+0	3.321812e+0	3.010405e-1	1	1	1.790831e-4	1.000000e+0	L1MB5,L1MB5,L1MB5,L1MB5,L1MB5,L1MB5,L1MB5	B3GNTL1
Ensembl Genes	7323	ITFG1	354	1.787835e-5	3.316255e-1	9.367952e-4	7.393693e+0	1.082003e+0	8	1.108837e-4	8.198401e-4	1	3.010405e-1	1.000000e+0	1.000000e+0	3.321812e+0	3.010405e-1	1	1	1.790831e-4	1.000000e+0	L1MB5,L1MB5,L1MB5,L1MB5,L1MB5,L1MB5,L1MB5,L1MB5	ITFG1
Ensembl Genes	20269	H2AFB3	355	1.793564e-5	3.326882e-1	9.371498e-4	1.149918e+1	5.217762e-1	6	5.347163e-5	6.148801e-4	1	3.010405e-1	1.000000e+0	1.000000e+0	3.321812e+0	3.010405e-1	1	1	1.790831e-4	1.000000e+0	L1MB5,L1MB5,L1MB5,L1MB5,L1MB5,L1MB5	H2AFB3
Ensembl Genes	9415	ZNF557	356	1.798209e-5	3.335498e-1	9.369376e-4	8.948001e+0	7.822976e-1	7	8.016987e-5	7.173601e-4	1	3.010405e-1	1.000000e+0	1.000000e+0	3.321812e+0	3.010405e-1	1	1	1.790831e-4	1.000000e+0	L1MB5,L1MB5,L1MB5,L1MB5,L1MB5,L1MB5,L1MB5	ZNF557
Ensembl Genes	7042	TEKT5	357	1.803030e-5	3.344440e-1	9.368180e-4	1.148830e+1	5.222706e-1	6	5.352230e-5	6.148801e-4	1	3.010405e-1	1.000000e+0	1.000000e+0	3.321812e+0	3.010405e-1	1	1	1.790831e-4	1.000000e+0	L1MB5,L1MB5,L1MB5,L1MB5,L1MB5,L1MB5	TEKT5
Ensembl Genes	5738	ARHGAP5	358	1.822241e-5	3.380075e-1	9.441550e-4	4.618552e+0	2.598217e+0	12	2.662653e-4	1.229760e-3	1	3.010405e-1	1.000000e+0	1.000000e+0	3.321812e+0	3.010405e-1	1	1	1.790831e-4	1.000000e+0	L1MB5,L1MB5,L1MB5,L1MB5,L1MB5,L1MB5,L1MB5,L1MB5,L1MB5,L1MB5,L1MB5,L1MB5	ARHGAP5
Ensembl Genes	18833	IGFBPL1	359	1.884709e-5	3.495947e-1	9.738013e-4	4.266493e+0	3.046999e+0	13	3.122565e-4	1.332240e-3	1	3.010405e-1	1.000000e+0	1.000000e+0	3.321812e+0	3.010405e-1	1	1	1.790831e-4	1.000000e+0	L1MB5,L1MB5,L1MB5,L1MB5,L1MB5,L1MB5,L1MB5,L1MB5,L1MB5,L1MB5,L1MB5,L1MB5,L1MB5	IGFBPL1
Ensembl Genes	20027	NDUFA1	360	1.936609e-5	3.592216e-1	9.978378e-4	6.071876e+1	4.940813e-2	3	5.063346e-6	3.074400e-4	1	3.010405e-1	1.000000e+0	1.000000e+0	3.321812e+0	3.010405e-1	1	1	1.790831e-4	1.000000e+0	L1MB5,L1MB5,L1MB5	NDUFA1
Ensembl Genes	20282	TBL1Y	361	1.957268e-5	3.630536e-1	1.005689e-3	3.979260e+0	3.518242e+0	14	3.605495e-4	1.434720e-3	1	3.010405e-1	1.000000e+0	1.000000e+0	3.321812e+0	3.010405e-1	1	1	1.790831e-4	1.000000e+0	L1MB5,L1MB5,L1MB5,L1MB5,L1MB5,L1MB5,L1MB5,L1MB5,L1MB5,L1MB5,L1MB5,L1MB5,L1MB5,L1MB5	TBL1Y
Ensembl Genes	11996	NSFL1C	362	1.974587e-5	3.662661e-1	1.011785e-3	1.589570e+1	3.145505e-1	5	3.223514e-5	5.124001e-4	1	3.010405e-1	1.000000e+0	1.000000e+0	3.321812e+0	3.010405e-1	1	1	1.790831e-4	1.000000e+0	L1MB5,L1MB5,L1MB5,L1MB5,L1MB5	NSFL1C
Ensembl Genes	19981	IRS4	363	2.060628e-5	3.822259e-1	1.052964e-3	3.960293e+0	3.535092e+0	14	3.622763e-4	1.434720e-3	1	3.010405e-1	1.000000e+0	1.000000e+0	3.321812e+0	3.010405e-1	1	1	1.790831e-4	1.000000e+0	L1MB5,L1MB5,L1MB5,L1MB5,L1MB5,L1MB5,L1MB5,L1MB5,L1MB5,L1MB5,L1MB5,L1MB5,L1MB5,L1MB5	IRS4
Ensembl Genes	5089	NOS1	364	2.082783e-5	3.863354e-1	1.061361e-3	4.554887e+0	2.634533e+0	12	2.699870e-4	1.229760e-3	1	3.010405e-1	1.000000e+0	1.000000e+0	3.321812e+0	3.010405e-1	1	1	1.790831e-4	1.000000e+0	L1MB5,L1MB5,L1MB5,L1MB5,L1MB5,L1MB5,L1MB5,L1MB5,L1MB5,L1MB5,L1MB5,L1MB5	NOS1
Ensembl Genes	11496	ABCB11	365	2.110239e-5	3.914282e-1	1.072406e-3	1.116723e+1	5.372861e-1	6	5.506109e-5	6.148801e-4	1	3.010405e-1	1.000000e+0	1.000000e+0	3.321812e+0	3.010405e-1	1	1	1.790831e-4	1.000000e+0	L1MB5,L1MB5,L1MB5,L1MB5,L1MB5,L1MB5	ABCB11
Ensembl Genes	12975	C22orf24	366	2.125615e-5	3.942803e-1	1.077269e-3	1.565034e+1	3.194818e-1	5	3.274050e-5	5.124001e-4	1	3.010405e-1	1.000000e+0	1.000000e+0	3.321812e+0	3.010405e-1	1	1	1.790831e-4	1.000000e+0	L1MB5,L1MB5,L1MB5,L1MB5,L1MB5	C22orf24
Ensembl Genes	9734	UNC13A	367	2.125806e-5	3.943158e-1	1.074430e-3	1.115244e+1	5.379988e-1	6	5.513413e-5	6.148801e-4	1	3.010405e-1	1.000000e+0	1.000000e+0	3.321812e+0	3.010405e-1	1	1	1.790831e-4	1.000000e+0	L1MB5,L1MB5,L1MB5,L1MB5,L1MB5,L1MB5	UNC13A
Ensembl Genes	2106	FBXO18	368	2.147032e-5	3.982530e-1	1.082209e-3	1.113247e+1	5.389640e-1	6	5.523304e-5	6.148801e-4	1	3.010405e-1	1.000000e+0	1.000000e+0	3.321812e+0	3.010405e-1	1	1	1.790831e-4	1.000000e+0	L1MB5,L1MB5,L1MB5,L1MB5,L1MB5,L1MB5	FBXO18
Ensembl Genes	1914	ARF1	369	2.205192e-5	4.090411e-1	1.108512e-3	1.552933e+1	3.219713e-1	5	3.299562e-5	5.124001e-4	1	3.010405e-1	1.000000e+0	1.000000e+0	3.321812e+0	3.010405e-1	1	1	1.790831e-4	1.000000e+0	L1MB5,L1MB5,L1MB5,L1MB5,L1MB5	ARF1
Ensembl Genes	9610	DNASE2	370	2.234996e-5	4.145694e-1	1.120458e-3	2.546957e+1	1.570502e-1	4	1.609451e-5	4.099201e-4	1	3.010405e-1	1.000000e+0	1.000000e+0	3.321812e+0	3.010405e-1	1	1	1.790831e-4	1.000000e+0	L1MB5,L1MB5,L1MB5,L1MB5	DNASE2
Ensembl Genes	10570	ZNF579	371	2.288685e-5	4.245282e-1	1.144281e-3	2.531401e+1	1.580153e-1	4	1.619341e-5	4.099201e-4	1	3.010405e-1	1.000000e+0	1.000000e+0	3.321812e+0	3.010405e-1	1	1	1.790831e-4	1.000000e+0	L1MB5,L1MB5,L1MB5,L1MB5	ZNF579
Ensembl Genes	542	GJA9	372	2.365588e-5	4.387929e-1	1.179551e-3	2.509896e+1	1.593692e-1	4	1.633216e-5	4.099201e-4	1	3.010405e-1	1.000000e+0	1.000000e+0	3.321812e+0	3.010405e-1	1	1	1.790831e-4	1.000000e+0	L1MB5,L1MB5,L1MB5,L1MB5	GJA9
Ensembl Genes	10036	LGALS16	373	2.381239e-5	4.416960e-1	1.184172e-3	1.527930e+1	3.272402e-1	5	3.353558e-5	5.124001e-4	1	3.010405e-1	1.000000e+0	1.000000e+0	3.321812e+0	3.010405e-1	1	1	1.790831e-4	1.000000e+0	L1MB5,L1MB5,L1MB5,L1MB5,L1MB5	LGALS16
Ensembl Genes	9609	MAST1	374	2.405635e-5	4.462212e-1	1.193105e-3	2.499040e+1	1.600615e-1	4	1.640310e-5	4.099201e-4	1	3.010405e-1	1.000000e+0	1.000000e+0	3.321812e+0	3.010405e-1	1	1	1.790831e-4	1.000000e+0	L1MB5,L1MB5,L1MB5,L1MB5	MAST1
Ensembl Genes	122	SLC2A5	375	2.484820e-5	4.609093e-1	1.229091e-3	1.514232e+1	3.302003e-1	5	3.383893e-5	5.124001e-4	1	3.010405e-1	1.000000e+0	1.000000e+0	3.321812e+0	3.010405e-1	1	1	1.790831e-4	1.000000e+0	L1MB5,L1MB5,L1MB5,L1MB5,L1MB5	SLC2A5
Ensembl Genes	18836	CNTNAP3	376	2.574012e-5	4.774535e-1	1.269823e-3	4.137843e+0	3.141733e+0	13	3.219649e-4	1.332240e-3	1	3.010405e-1	1.000000e+0	1.000000e+0	3.321812e+0	3.010405e-1	1	1	1.790831e-4	1.000000e+0	L1MB5,L1MB5,L1MB5,L1MB5,L1MB5,L1MB5,L1MB5,L1MB5,L1MB5,L1MB5,L1MB5,L1MB5,L1MB5	CNTNAP3
Ensembl Genes	9656	ZNF333	377	2.588483e-5	4.801377e-1	1.273575e-3	1.501193e+1	3.330683e-1	5	3.413285e-5	5.124001e-4	1	3.010405e-1	1.000000e+0	1.000000e+0	3.321812e+0	3.010405e-1	1	1	1.790831e-4	1.000000e+0	L1MB5,L1MB5,L1MB5,L1MB5,L1MB5	ZNF333
Ensembl Genes	11384	ARHGEF4	378	2.626791e-5	4.872435e-1	1.289004e-3	6.999651e+0	1.142914e+0	8	1.171259e-4	8.198401e-4	1	3.010405e-1	1.000000e+0	1.000000e+0	3.321812e+0	3.010405e-1	1	1	1.790831e-4	1.000000e+0	L1MB5,L1MB5,L1MB5,L1MB5,L1MB5,L1MB5,L1MB5,L1MB5	ARHGEF4
Ensembl Genes	18812	CCIN	379	2.664782e-5	4.942904e-1	1.304196e-3	2.433857e+1	1.643482e-1	4	1.684240e-5	4.099201e-4	1	3.010405e-1	1.000000e+0	1.000000e+0	3.321812e+0	3.010405e-1	1	1	1.790831e-4	1.000000e+0	L1MB5,L1MB5,L1MB5,L1MB5	CCIN
Ensembl Genes	19766	USP51	380	2.752131e-5	5.104928e-1	1.343402e-3	1.064392e+1	5.637021e-1	6	5.776820e-5	6.148801e-4	1	3.010405e-1	1.000000e+0	1.000000e+0	3.321812e+0	3.010405e-1	1	1	1.790831e-4	1.000000e+0	L1MB5,L1MB5,L1MB5,L1MB5,L1MB5,L1MB5	USP51
Ensembl Genes	19541	MAP7D2	381	2.775287e-5	5.147880e-1	1.351150e-3	1.062778e+1	5.645581e-1	6	5.785592e-5	6.148801e-4	1	3.010405e-1	1.000000e+0	1.000000e+0	3.321812e+0	3.010405e-1	1	1	1.790831e-4	1.000000e+0	L1MB5,L1MB5,L1MB5,L1MB5,L1MB5,L1MB5	MAP7D2
Ensembl Genes	12895	SGSM1	382	2.815600e-5	5.222656e-1	1.367188e-3	1.060006e+1	5.660348e-1	6	5.800725e-5	6.148801e-4	1	3.010405e-1	1.000000e+0	1.000000e+0	3.321812e+0	3.010405e-1	1	1	1.790831e-4	1.000000e+0	L1MB5,L1MB5,L1MB5,L1MB5,L1MB5,L1MB5	SGSM1
Ensembl Genes	9755	LSM4	383	2.833741e-5	5.256306e-1	1.372404e-3	2.395483e+1	1.669809e-1	4	1.711221e-5	4.099201e-4	1	3.010405e-1	1.000000e+0	1.000000e+0	3.321812e+0	3.010405e-1	1	1	1.790831e-4	1.000000e+0	L1MB5,L1MB5,L1MB5,L1MB5	LSM4
Ensembl Genes	13215	SHANK3	384	2.896971e-5	5.373592e-1	1.399373e-3	1.465818e+1	3.411064e-1	5	3.495659e-5	5.124001e-4	1	3.010405e-1	1.000000e+0	1.000000e+0	3.321812e+0	3.010405e-1	1	1	1.790831e-4	1.000000e+0	L1MB5,L1MB5,L1MB5,L1MB5,L1MB5	SHANK3
Ensembl Genes	18351	C8orf88	385	2.902617e-5	5.384064e-1	1.398458e-3	8.292903e+0	8.440953e-1	7	8.650290e-5	7.173601e-4	1	3.010405e-1	1.000000e+0	1.000000e+0	3.321812e+0	3.010405e-1	1	1	1.790831e-4	1.000000e+0	L1MB5,L1MB5,L1MB5,L1MB5,L1MB5,L1MB5,L1MB5	C8orf88
Ensembl Genes	16128	HIST1H2AH	386	2.982383e-5	5.532022e-1	1.433166e-3	1.456817e+1	3.432139e-1	5	3.517257e-5	5.124001e-4	1	3.010405e-1	1.000000e+0	1.000000e+0	3.321812e+0	3.010405e-1	1	1	1.790831e-4	1.000000e+0	L1MB5,L1MB5,L1MB5,L1MB5,L1MB5	HIST1H2AH
Ensembl Genes	11515	GORASP2	387	3.043355e-5	5.645119e-1	1.458687e-3	6.853756e+0	1.167243e+0	8	1.196191e-4	8.198401e-4	1	3.010405e-1	1.000000e+0	1.000000e+0	3.321812e+0	3.010405e-1	1	1	1.790831e-4	1.000000e+0	L1MB5,L1MB5,L1MB5,L1MB5,L1MB5,L1MB5,L1MB5,L1MB5	GORASP2
Ensembl Genes	442	SPOCD1	388	3.044971e-5	5.648117e-1	1.455700e-3	1.045064e+1	5.741273e-1	6	5.883658e-5	6.148801e-4	1	3.010405e-1	1.000000e+0	1.000000e+0	3.321812e+0	3.010405e-1	1	1	1.790831e-4	1.000000e+0	L1MB5,L1MB5,L1MB5,L1MB5,L1MB5,L1MB5	SPOCD1
Ensembl Genes	2555	CYP2C8	389	3.053871e-5	5.664625e-1	1.456202e-3	8.225969e+0	8.509636e-1	7	8.720676e-5	7.173601e-4	1	3.010405e-1	1.000000e+0	1.000000e+0	3.321812e+0	3.010405e-1	1	1	1.790831e-4	1.000000e+0	L1MB5,L1MB5,L1MB5,L1MB5,L1MB5,L1MB5,L1MB5	CYP2C8
Ensembl Genes	1302	IL6R	390	3.127628e-5	5.801437e-1	1.487548e-3	1.039999e+1	5.769238e-1	6	5.912316e-5	6.148801e-4	1	3.010405e-1	1.000000e+0	1.000000e+0	3.321812e+0	3.010405e-1	1	1	1.790831e-4	1.000000e+0	L1MB5,L1MB5,L1MB5,L1MB5,L1MB5,L1MB5	IL6R
Ensembl Genes	4452	DNM1L	391	3.227560e-5	5.986801e-1	1.531151e-3	8.153624e+0	8.585140e-1	7	8.798052e-5	7.173601e-4	1	3.010405e-1	1.000000e+0	1.000000e+0	3.321812e+0	3.010405e-1	1	1	1.790831e-4	1.000000e+0	L1MB5,L1MB5,L1MB5,L1MB5,L1MB5,L1MB5,L1MB5	DNM1L
Ensembl Genes	6882	LMF1	392	3.326299e-5	6.169952e-1	1.573967e-3	1.028436e+1	5.834101e-1	6	5.978788e-5	6.148801e-4	1	3.010405e-1	1.000000e+0	1.000000e+0	3.321812e+0	3.010405e-1	1	1	1.790831e-4	1.000000e+0	L1MB5,L1MB5,L1MB5,L1MB5,L1MB5,L1MB5	LMF1
Ensembl Genes	18398	VPS13B	393	3.346037e-5	6.206564e-1	1.579278e-3	4.031772e+0	3.224388e+0	13	3.304354e-4	1.332240e-3	1	3.010405e-1	1.000000e+0	1.000000e+0	3.321812e+0	3.010405e-1	1	1	1.790831e-4	1.000000e+0	L1MB5,L1MB5,L1MB5,L1MB5,L1MB5,L1MB5,L1MB5,L1MB5,L1MB5,L1MB5,L1MB5,L1MB5,L1MB5	VPS13B
Ensembl Genes	11569	CCDC141	394	3.371930e-5	6.254593e-1	1.587460e-3	5.846861e+0	1.539288e+0	9	1.577462e-4	9.223201e-4	1	3.010405e-1	1.000000e+0	1.000000e+0	3.321812e+0	3.010405e-1	1	1	1.790831e-4	1.000000e+0	L1MB5,L1MB5,L1MB5,L1MB5,L1MB5,L1MB5,L1MB5,L1MB5,L1MB5	CCDC141
Ensembl Genes	7610	PLCG2	395	3.375106e-5	6.260484e-1	1.584933e-3	5.196194e+0	1.924485e+0	10	1.972213e-4	1.024800e-3	1	3.010405e-1	1.000000e+0	1.000000e+0	3.321812e+0	3.010405e-1	1	1	1.790831e-4	1.000000e+0	L1MB5,L1MB5,L1MB5,L1MB5,L1MB5,L1MB5,L1MB5,L1MB5,L1MB5,L1MB5	PLCG2
Ensembl Genes	12006	TGM6	396	3.521165e-5	6.531409e-1	1.649346e-3	1.017851e+1	5.894770e-1	6	6.040961e-5	6.148801e-4	1	3.010405e-1	1.000000e+0	1.000000e+0	3.321812e+0	3.010405e-1	1	1	1.790831e-4	1.000000e+0	L1MB5,L1MB5,L1MB5,L1MB5,L1MB5,L1MB5	TGM6
Ensembl Genes	6054	PTPN21	397	3.560671e-5	6.604689e-1	1.663650e-3	1.015789e+1	5.906740e-1	6	6.053228e-5	6.148801e-4	1	3.010405e-1	1.000000e+0	1.000000e+0	3.321812e+0	3.010405e-1	1	1	1.790831e-4	1.000000e+0	L1MB5,L1MB5,L1MB5,L1MB5,L1MB5,L1MB5	PTPN21
Ensembl Genes	9667	OR1I1	398	3.580168e-5	6.640854e-1	1.668556e-3	2.254800e+1	1.773993e-1	4	1.817989e-5	4.099201e-4	1	3.010405e-1	1.000000e+0	1.000000e+0	3.321812e+0	3.010405e-1	1	1	1.790831e-4	1.000000e+0	L1MB5,L1MB5,L1MB5,L1MB5	OR1I1
Ensembl Genes	18286	RDH10	399	3.665097e-5	6.798388e-1	1.703857e-3	5.783322e+0	1.556199e+0	9	1.594793e-4	9.223201e-4	1	3.010405e-1	1.000000e+0	1.000000e+0	3.321812e+0	3.010405e-1	1	1	1.790831e-4	1.000000e+0	L1MB5,L1MB5,L1MB5,L1MB5,L1MB5,L1MB5,L1MB5,L1MB5,L1MB5	RDH10
Ensembl Genes	15339	ZBED3	400	3.709165e-5	6.880130e-1	1.720033e-3	1.008268e+1	5.950801e-1	6	6.098382e-5	6.148801e-4	1	3.010405e-1	1.000000e+0	1.000000e+0	3.321812e+0	3.010405e-1	1	1	1.790831e-4	1.000000e+0	L1MB5,L1MB5,L1MB5,L1MB5,L1MB5,L1MB5	ZBED3
Ensembl Genes	9194	CTDP1	401	3.727126e-5	6.913446e-1	1.724051e-3	5.770600e+0	1.559630e+0	9	1.598309e-4	9.223201e-4	1	3.010405e-1	1.000000e+0	1.000000e+0	3.321812e+0	3.010405e-1	1	1	1.790831e-4	1.000000e+0	L1MB5,L1MB5,L1MB5,L1MB5,L1MB5,L1MB5,L1MB5,L1MB5,L1MB5	CTDP1
Ensembl Genes	10035	LGALS13	402	3.751125e-5	6.957962e-1	1.730836e-3	1.387577e+1	3.603403e-1	5	3.692768e-5	5.124001e-4	1	3.010405e-1	1.000000e+0	1.000000e+0	3.321812e+0	3.010405e-1	1	1	1.790831e-4	1.000000e+0	L1MB5,L1MB5,L1MB5,L1MB5,L1MB5	LGALS13
Ensembl Genes	13216	ACR	403	3.979698e-5	7.381942e-1	1.831747e-3	1.370226e+1	3.649033e-1	5	3.739530e-5	5.124001e-4	1	3.010405e-1	1.000000e+0	1.000000e+0	3.321812e+0	3.010405e-1	1	1	1.790831e-4	1.000000e+0	L1MB5,L1MB5,L1MB5,L1MB5,L1MB5	ACR
Ensembl Genes	13488	CSPG5	404	4.157004e-5	7.710827e-1	1.908620e-3	7.829757e+0	8.940252e-1	7	9.161972e-5	7.173601e-4	1	3.010405e-1	1.000000e+0	1.000000e+0	3.321812e+0	3.010405e-1	1	1	1.790831e-4	1.000000e+0	L1MB5,L1MB5,L1MB5,L1MB5,L1MB5,L1MB5,L1MB5	CSPG5
Ensembl Genes	9658	EMR2	405	4.177374e-5	7.748611e-1	1.913237e-3	1.356158e+1	3.686887e-1	5	3.778323e-5	5.124001e-4	1	3.010405e-1	1.000000e+0	1.000000e+0	3.321812e+0	3.010405e-1	1	1	1.790831e-4	1.000000e+0	L1MB5,L1MB5,L1MB5,L1MB5,L1MB5	EMR2
Ensembl Genes	12899	CRYBB2	406	4.240730e-5	7.866130e-1	1.937470e-3	6.534416e+0	1.224287e+0	8	1.254649e-4	8.198401e-4	1	3.010405e-1	1.000000e+0	1.000000e+0	3.321812e+0	3.010405e-1	1	1	1.790831e-4	1.000000e+0	L1MB5,L1MB5,L1MB5,L1MB5,L1MB5,L1MB5,L1MB5,L1MB5	CRYBB2
Ensembl Genes	5400	CDADC1	407	4.300452e-5	7.976908e-1	1.959928e-3	9.814610e+0	6.113335e-1	6	6.264947e-5	6.148801e-4	1	3.010405e-1	1.000000e+0	1.000000e+0	3.321812e+0	3.010405e-1	1	1	1.790831e-4	1.000000e+0	L1MB5,L1MB5,L1MB5,L1MB5,L1MB5,L1MB5	CDADC1
Ensembl Genes	8107	TAOK1	408	4.396446e-5	8.154968e-1	1.998767e-3	7.759636e+0	9.021041e-1	7	9.244765e-5	7.173601e-4	1	3.010405e-1	1.000000e+0	1.000000e+0	3.321812e+0	3.010405e-1	1	1	1.790831e-4	1.000000e+0	L1MB5,L1MB5,L1MB5,L1MB5,L1MB5,L1MB5,L1MB5	TAOK1
Ensembl Genes	10795	RAB10	409	4.478379e-5	8.306945e-1	2.031038e-3	9.742275e+0	6.158726e-1	6	6.311463e-5	6.148801e-4	1	3.010405e-1	1.000000e+0	1.000000e+0	3.321812e+0	3.010405e-1	1	1	1.790831e-4	1.000000e+0	L1MB5,L1MB5,L1MB5,L1MB5,L1MB5,L1MB5	RAB10
Ensembl Genes	12731	KRTAP10-9	410	4.506427e-5	8.358971e-1	2.038774e-3	4.563435e+1	6.573995e-2	3	6.737032e-6	3.074400e-4	1	3.010405e-1	1.000000e+0	1.000000e+0	3.321812e+0	3.010405e-1	1	1	1.790831e-4	1.000000e+0	L1MB5,L1MB5,L1MB5	KRTAP10-9
Ensembl Genes	13009	IFT27	411	4.515712e-5	8.376194e-1	2.038003e-3	1.333839e+1	3.748579e-1	5	3.841544e-5	5.124001e-4	1	3.010405e-1	1.000000e+0	1.000000e+0	3.321812e+0	3.010405e-1	1	1	1.790831e-4	1.000000e+0	L1MB5,L1MB5,L1MB5,L1MB5,L1MB5	IFT27
Ensembl Genes	17386	SRCRB4D	412	4.716143e-5	8.747974e-1	2.123295e-3	2.099194e+1	1.905494e-1	4	1.952750e-5	4.099201e-4	1	3.010405e-1	1.000000e+0	1.000000e+0	3.321812e+0	3.010405e-1	1	1	1.790831e-4	1.000000e+0	L1MB5,L1MB5,L1MB5,L1MB5	SRCRB4D
Ensembl Genes	6453	LEO1	413	4.897849e-5	9.085020e-1	2.199763e-3	9.584230e+0	6.260284e-1	6	6.415540e-5	6.148801e-4	1	3.010405e-1	1.000000e+0	1.000000e+0	3.321812e+0	3.010405e-1	1	1	1.790831e-4	1.000000e+0	L1MB5,L1MB5,L1MB5,L1MB5,L1MB5,L1MB5	LEO1
Ensembl Genes	2537	EXOC6	414	4.946254e-5	9.174807e-1	2.216137e-3	6.390635e+0	1.251832e+0	8	1.282877e-4	8.198401e-4	1	3.010405e-1	1.000000e+0	1.000000e+0	3.321812e+0	3.010405e-1	1	1	1.790831e-4	1.000000e+0	L1MB5,L1MB5,L1MB5,L1MB5,L1MB5,L1MB5,L1MB5,L1MB5	EXOC6
Ensembl Genes	552	HPCAL4	415	5.044801e-5	9.357601e-1	2.254844e-3	2.062756e+1	1.939153e-1	4	1.987244e-5	4.099201e-4	1	3.010405e-1	1.000000e+0	1.000000e+0	3.321812e+0	3.010405e-1	1	1	1.790831e-4	1.000000e+0	L1MB5,L1MB5,L1MB5,L1MB5	HPCAL4
Ensembl Genes	18567	ZNF623	416	5.071809e-5	9.407699e-1	2.261466e-3	2.059894e+1	1.941847e-1	4	1.990005e-5	4.099201e-4	1	3.010405e-1	1.000000e+0	1.000000e+0	3.321812e+0	3.010405e-1	1	1	1.790831e-4	1.000000e+0	L1MB5,L1MB5,L1MB5,L1MB5	ZNF623
Ensembl Genes	9639	PALM3	417	5.078663e-5	9.420412e-1	2.259092e-3	2.059171e+1	1.942529e-1	4	1.990704e-5	4.099201e-4	1	3.010405e-1	1.000000e+0	1.000000e+0	3.321812e+0	3.010405e-1	1	1	1.790831e-4	1.000000e+0	L1MB5,L1MB5,L1MB5,L1MB5	PALM3
Ensembl Genes	8056	MAP2K3	418	5.125199e-5	9.506732e-1	2.274338e-3	1.298287e+1	3.851228e-1	5	3.946740e-5	5.124001e-4	1	3.010405e-1	1.000000e+0	1.000000e+0	3.321812e+0	3.010405e-1	1	1	1.790831e-4	1.000000e+0	L1MB5,L1MB5,L1MB5,L1MB5,L1MB5	MAP2K3
Ensembl Genes	16050	KDM1B	419	5.219790e-5	9.682188e-1	2.310785e-3	1.293225e+1	3.866302e-1	5	3.962187e-5	5.124001e-4	1	3.010405e-1	1.000000e+0	1.000000e+0	3.321812e+0	3.010405e-1	1	1	1.790831e-4	1.000000e+0	L1MB5,L1MB5,L1MB5,L1MB5,L1MB5	KDM1B
Ensembl Genes	443	PTP4A2	420	5.543222e-5	1.000000e+0	2.448124e-3	9.369554e+0	6.403720e-1	6	6.562534e-5	6.148801e-4	1	3.010405e-1	1.000000e+0	1.000000e+0	3.321812e+0	3.010405e-1	1	1	1.790831e-4	1.000000e+0	L1MB5,L1MB5,L1MB5,L1MB5,L1MB5,L1MB5	PTP4A2
Ensembl Genes	5147	IL31	421	5.685463e-5	1.000000e+0	2.504980e-3	1.269817e+1	3.937577e-1	5	4.035229e-5	5.124001e-4	1	3.010405e-1	1.000000e+0	1.000000e+0	3.321812e+0	3.010405e-1	1	1	1.790831e-4	1.000000e+0	L1MB5,L1MB5,L1MB5,L1MB5,L1MB5	IL31
Ensembl Genes	14457	SLC34A2	422	5.704846e-5	1.000000e+0	2.507564e-3	5.455496e+0	1.649712e+0	9	1.690626e-4	9.223201e-4	1	3.010405e-1	1.000000e+0	1.000000e+0	3.321812e+0	3.010405e-1	1	1	1.790831e-4	1.000000e+0	L1MB5,L1MB5,L1MB5,L1MB5,L1MB5,L1MB5,L1MB5,L1MB5,L1MB5	SLC34A2
Ensembl Genes	20011	DOCK11	423	5.779655e-5	1.000000e+0	2.534440e-3	6.247883e+0	1.280434e+0	8	1.312189e-4	8.198401e-4	1	3.010405e-1	1.000000e+0	1.000000e+0	3.321812e+0	3.010405e-1	1	1	1.790831e-4	1.000000e+0	L1MB5,L1MB5,L1MB5,L1MB5,L1MB5,L1MB5,L1MB5,L1MB5	DOCK11
Ensembl Genes	19199	MVB12B	424	5.822161e-5	1.000000e+0	2.547058e-3	4.086821e+0	2.936268e+0	12	3.009087e-4	1.229760e-3	1	3.010405e-1	1.000000e+0	1.000000e+0	3.321812e+0	3.010405e-1	1	1	1.790831e-4	1.000000e+0	L1MB5,L1MB5,L1MB5,L1MB5,L1MB5,L1MB5,L1MB5,L1MB5,L1MB5,L1MB5,L1MB5,L1MB5	MVB12B
Ensembl Genes	12976	YWHAH	425	5.844741e-5	1.000000e+0	2.550920e-3	9.279025e+0	6.466197e-1	6	6.626559e-5	6.148801e-4	1	3.010405e-1	1.000000e+0	1.000000e+0	3.321812e+0	3.010405e-1	1	1	1.790831e-4	1.000000e+0	L1MB5,L1MB5,L1MB5,L1MB5,L1MB5,L1MB5	YWHAH
Ensembl Genes	9478	OR7D4	426	5.938341e-5	1.000000e+0	2.585687e-3	1.977050e+1	2.023216e-1	4	2.073393e-5	4.099201e-4	1	3.010405e-1	1.000000e+0	1.000000e+0	3.321812e+0	3.010405e-1	1	1	1.790831e-4	1.000000e+0	L1MB5,L1MB5,L1MB5,L1MB5	OR7D4
Ensembl Genes	10996	XPO1	427	5.975216e-5	1.000000e+0	2.595651e-3	6.217727e+0	1.286644e+0	8	1.318553e-4	8.198401e-4	1	3.010405e-1	1.000000e+0	1.000000e+0	3.321812e+0	3.010405e-1	1	1	1.790831e-4	1.000000e+0	L1MB5,L1MB5,L1MB5,L1MB5,L1MB5,L1MB5,L1MB5,L1MB5	XPO1
Ensembl Genes	5401	CAB39L	428	5.987300e-5	1.000000e+0	2.594823e-3	9.238099e+0	6.494843e-1	6	6.655916e-5	6.148801e-4	1	3.010405e-1	1.000000e+0	1.000000e+0	3.321812e+0	3.010405e-1	1	1	1.790831e-4	1.000000e+0	L1MB5,L1MB5,L1MB5,L1MB5,L1MB5,L1MB5	CAB39L
Ensembl Genes	20264	RAB39B	429	6.124068e-5	1.000000e+0	2.647910e-3	1.249781e+1	4.000701e-1	5	4.099919e-5	5.124001e-4	1	3.010405e-1	1.000000e+0	1.000000e+0	3.321812e+0	3.010405e-1	1	1	1.790831e-4	1.000000e+0	L1MB5,L1MB5,L1MB5,L1MB5,L1MB5	RAB39B
Ensembl Genes	8552	LUC7L3	430	6.166111e-5	1.000000e+0	2.659888e-3	1.247951e+1	4.006567e-1	5	4.105930e-5	5.124001e-4	1	3.010405e-1	1.000000e+0	1.000000e+0	3.321812e+0	3.010405e-1	1	1	1.790831e-4	1.000000e+0	L1MB5,L1MB5,L1MB5,L1MB5,L1MB5	LUC7L3
Ensembl Genes	7397	GPR97	431	6.318106e-5	1.000000e+0	2.719131e-3	1.945374e+1	2.056160e-1	4	2.107153e-5	4.099201e-4	1	3.010405e-1	1.000000e+0	1.000000e+0	3.321812e+0	3.010405e-1	1	1	1.790831e-4	1.000000e+0	L1MB5,L1MB5,L1MB5,L1MB5	GPR97
Ensembl Genes	19198	PBX3	432	6.363664e-5	1.000000e+0	2.732398e-3	4.810111e+0	2.078954e+0	10	2.130512e-4	1.024800e-3	1	3.010405e-1	1.000000e+0	1.000000e+0	3.321812e+0	3.010405e-1	1	1	1.790831e-4	1.000000e+0	L1MB5,L1MB5,L1MB5,L1MB5,L1MB5,L1MB5,L1MB5,L1MB5,L1MB5,L1MB5	PBX3
Ensembl Genes	18568	ZNF707	433	6.391589e-5	1.000000e+0	2.738050e-3	1.939520e+1	2.062366e-1	4	2.113513e-5	4.099201e-4	1	3.010405e-1	1.000000e+0	1.000000e+0	3.321812e+0	3.010405e-1	1	1	1.790831e-4	1.000000e+0	L1MB5,L1MB5,L1MB5,L1MB5	ZNF707
Ensembl Genes	5483	DZIP1	434	6.397050e-5	1.000000e+0	2.734076e-3	1.238161e+1	4.038248e-1	5	4.138397e-5	5.124001e-4	1	3.010405e-1	1.000000e+0	1.000000e+0	3.321812e+0	3.010405e-1	1	1	1.790831e-4	1.000000e+0	L1MB5,L1MB5,L1MB5,L1MB5,L1MB5	DZIP1
Ensembl Genes	13287	HDAC11	435	6.500300e-5	1.000000e+0	2.771818e-3	1.233920e+1	4.052128e-1	5	4.152621e-5	5.124001e-4	1	3.010405e-1	1.000000e+0	1.000000e+0	3.321812e+0	3.010405e-1	1	1	1.790831e-4	1.000000e+0	L1MB5,L1MB5,L1MB5,L1MB5,L1MB5	HDAC11
Ensembl Genes	12341	WFDC11	436	6.502566e-5	1.000000e+0	2.766424e-3	1.930835e+1	2.071642e-1	4	2.123019e-5	4.099201e-4	1	3.010405e-1	1.000000e+0	1.000000e+0	3.321812e+0	3.010405e-1	1	1	1.790831e-4	1.000000e+0	L1MB5,L1MB5,L1MB5,L1MB5	WFDC11
Ensembl Genes	10074	CYP2B6	437	6.946293e-5	1.000000e+0	2.948439e-3	8.989350e+0	6.674565e-1	6	6.840095e-5	6.148801e-4	1	3.010405e-1	1.000000e+0	1.000000e+0	3.321812e+0	3.010405e-1	1	1	1.790831e-4	1.000000e+0	L1MB5,L1MB5,L1MB5,L1MB5,L1MB5,L1MB5	CYP2B6
Ensembl Genes	12914	CHEK2	438	7.020269e-5	1.000000e+0	2.973036e-3	1.892638e+1	2.113452e-1	4	2.165866e-5	4.099201e-4	1	3.010405e-1	1.000000e+0	1.000000e+0	3.321812e+0	3.010405e-1	1	1	1.790831e-4	1.000000e+0	L1MB5,L1MB5,L1MB5,L1MB5	CHEK2
Ensembl Genes	19966	RBM41	439	7.076112e-5	1.000000e+0	2.989859e-3	8.958774e+0	6.697345e-1	6	6.863441e-5	6.148801e-4	1	3.010405e-1	1.000000e+0	1.000000e+0	3.321812e+0	3.010405e-1	1	1	1.790831e-4	1.000000e+0	L1MB5,L1MB5,L1MB5,L1MB5,L1MB5,L1MB5	RBM41
Ensembl Genes	8837	TBC1D16	440	7.082379e-5	1.000000e+0	2.985706e-3	8.957314e+0	6.698437e-1	6	6.864559e-5	6.148801e-4	1	3.010405e-1	1.000000e+0	1.000000e+0	3.321812e+0	3.010405e-1	1	1	1.790831e-4	1.000000e+0	L1MB5,L1MB5,L1MB5,L1MB5,L1MB5,L1MB5	TBC1D16
Ensembl Genes	12894	PIWIL3	441	7.220383e-5	1.000000e+0	3.036982e-3	8.925550e+0	6.722274e-1	6	6.888988e-5	6.148801e-4	1	3.010405e-1	1.000000e+0	1.000000e+0	3.321812e+0	3.010405e-1	1	1	1.790831e-4	1.000000e+0	L1MB5,L1MB5,L1MB5,L1MB5,L1MB5,L1MB5	PIWIL3
Ensembl Genes	5200	RIMBP2	442	7.238090e-5	1.000000e+0	3.037541e-3	5.285475e+0	1.702780e+0	9	1.745009e-4	9.223201e-4	1	3.010405e-1	1.000000e+0	1.000000e+0	3.321812e+0	3.010405e-1	1	1	1.790831e-4	1.000000e+0	L1MB5,L1MB5,L1MB5,L1MB5,L1MB5,L1MB5,L1MB5,L1MB5,L1MB5	RIMBP2
Ensembl Genes	3776	CAPN5	443	7.252215e-5	1.000000e+0	3.036599e-3	1.876649e+1	2.131459e-1	4	2.184319e-5	4.099201e-4	1	3.010405e-1	1.000000e+0	1.000000e+0	3.321812e+0	3.010405e-1	1	1	1.790831e-4	1.000000e+0	L1MB5,L1MB5,L1MB5,L1MB5	CAPN5
Ensembl Genes	12239	RBM39	444	7.306592e-5	1.000000e+0	3.052477e-3	1.872993e+1	2.135619e-1	4	2.188583e-5	4.099201e-4	1	3.010405e-1	1.000000e+0	1.000000e+0	3.321812e+0	3.010405e-1	1	1	1.790831e-4	1.000000e+0	L1MB5,L1MB5,L1MB5,L1MB5	RBM39
Ensembl Genes	15299	SMN1	445	7.351925e-5	1.000000e+0	3.064514e-3	1.201757e+1	4.160575e-1	5	4.263758e-5	5.124001e-4	1	3.010405e-1	1.000000e+0	1.000000e+0	3.321812e+0	3.010405e-1	1	1	1.790831e-4	1.000000e+0	L1MB5,L1MB5,L1MB5,L1MB5,L1MB5	SMN1
Ensembl Genes	7783	SPNS3	446	7.451789e-5	1.000000e+0	3.099176e-3	1.198280e+1	4.172647e-1	5	4.276130e-5	5.124001e-4	1	3.010405e-1	1.000000e+0	1.000000e+0	3.321812e+0	3.010405e-1	1	1	1.790831e-4	1.000000e+0	L1MB5,L1MB5,L1MB5,L1MB5,L1MB5	SPNS3
Ensembl Genes	9416	INSR	447	7.500708e-5	1.000000e+0	3.112542e-3	7.117828e+0	9.834461e-1	7	1.007836e-4	7.173601e-4	1	3.010405e-1	1.000000e+0	1.000000e+0	3.321812e+0	3.010405e-1	1	1	1.790831e-4	1.000000e+0	L1MB5,L1MB5,L1MB5,L1MB5,L1MB5,L1MB5,L1MB5	INSR
Ensembl Genes	1216	THEM5	448	7.591202e-5	1.000000e+0	3.143063e-3	1.854397e+1	2.157036e-1	4	2.210531e-5	4.099201e-4	1	3.010405e-1	1.000000e+0	1.000000e+0	3.321812e+0	3.010405e-1	1	1	1.790831e-4	1.000000e+0	L1MB5,L1MB5,L1MB5,L1MB5	THEM5
Ensembl Genes	9664	SLC1A6	449	7.593041e-5	1.000000e+0	3.136822e-3	1.854279e+1	2.157172e-1	4	2.210670e-5	4.099201e-4	1	3.010405e-1	1.000000e+0	1.000000e+0	3.321812e+0	3.010405e-1	1	1	1.790831e-4	1.000000e+0	L1MB5,L1MB5,L1MB5,L1MB5	SLC1A6
Ensembl Genes	2410	ANAPC16	450	7.715913e-5	1.000000e+0	3.180499e-3	1.189347e+1	4.203988e-1	5	4.308247e-5	5.124001e-4	1	3.010405e-1	1.000000e+0	1.000000e+0	3.321812e+0	3.010405e-1	1	1	1.790831e-4	1.000000e+0	L1MB5,L1MB5,L1MB5,L1MB5,L1MB5	ANAPC16
Ensembl Genes	19831	CITED1	451	7.731762e-5	1.000000e+0	3.179966e-3	7.082804e+0	9.883092e-1	7	1.012819e-4	7.173601e-4	1	3.010405e-1	1.000000e+0	1.000000e+0	3.321812e+0	3.010405e-1	1	1	1.790831e-4	1.000000e+0	L1MB5,L1MB5,L1MB5,L1MB5,L1MB5,L1MB5,L1MB5	CITED1
Ensembl Genes	411	ATPIF1	452	7.970259e-5	1.000000e+0	3.270804e-3	3.760337e+1	7.978008e-2	3	8.175863e-6	3.074400e-4	1	3.010405e-1	1.000000e+0	1.000000e+0	3.321812e+0	3.010405e-1	1	1	1.790831e-4	1.000000e+0	L1MB5,L1MB5,L1MB5	ATPIF1
Ensembl Genes	17597	SRPK2	453	8.006044e-5	1.000000e+0	3.278236e-3	5.214749e+0	1.725874e+0	9	1.768676e-4	9.223201e-4	1	3.010405e-1	1.000000e+0	1.000000e+0	3.321812e+0	3.010405e-1	1	1	1.790831e-4	1.000000e+0	L1MB5,L1MB5,L1MB5,L1MB5,L1MB5,L1MB5,L1MB5,L1MB5,L1MB5	SRPK2
Ensembl Genes	8834	CBX2	454	8.053248e-5	1.000000e+0	3.290302e-3	1.825990e+1	2.190593e-1	4	2.244920e-5	4.099201e-4	1	3.010405e-1	1.000000e+0	1.000000e+0	3.321812e+0	3.010405e-1	1	1	1.790831e-4	1.000000e+0	L1MB5,L1MB5,L1MB5,L1MB5	CBX2
Ensembl Genes	8237	LASP1	455	8.066075e-5	1.000000e+0	3.288299e-3	7.034186e+0	9.951400e-1	7	1.019820e-4	7.173601e-4	1	3.010405e-1	1.000000e+0	1.000000e+0	3.321812e+0	3.010405e-1	1	1	1.790831e-4	1.000000e+0	L1MB5,L1MB5,L1MB5,L1MB5,L1MB5,L1MB5,L1MB5	LASP1
Ensembl Genes	1913	WNT3A	456	8.308498e-5	1.000000e+0	3.379700e-3	1.170574e+1	4.271409e-1	5	4.377341e-5	5.124001e-4	1	3.010405e-1	1.000000e+0	1.000000e+0	3.321812e+0	3.010405e-1	1	1	1.790831e-4	1.000000e+0	L1MB5,L1MB5,L1MB5,L1MB5,L1MB5	WNT3A
Ensembl Genes	2295	ARHGAP22	457	8.471204e-5	1.000000e+0	3.438345e-3	5.908671e+0	1.353942e+0	8	1.387520e-4	8.198401e-4	1	3.010405e-1	1.000000e+0	1.000000e+0	3.321812e+0	3.010405e-1	1	1	1.790831e-4	1.000000e+0	L1MB5,L1MB5,L1MB5,L1MB5,L1MB5,L1MB5,L1MB5,L1MB5	ARHGAP22
Ensembl Genes	7752	OR1D5	458	8.544698e-5	1.000000e+0	3.460603e-3	6.968444e+0	1.004528e+0	7	1.029441e-4	7.173601e-4	1	3.010405e-1	1.000000e+0	1.000000e+0	3.321812e+0	3.010405e-1	1	1	1.790831e-4	1.000000e+0	L1MB5,L1MB5,L1MB5,L1MB5,L1MB5,L1MB5,L1MB5	OR1D5
Ensembl Genes	2104	GDI2	459	8.593110e-5	1.000000e+0	3.472627e-3	8.643596e+0	6.941555e-1	6	7.113707e-5	6.148801e-4	1	3.010405e-1	1.000000e+0	1.000000e+0	3.321812e+0	3.010405e-1	1	1	1.790831e-4	1.000000e+0	L1MB5,L1MB5,L1MB5,L1MB5,L1MB5,L1MB5	GDI2
Ensembl Genes	8239	PLXDC1	460	8.660652e-5	1.000000e+0	3.492314e-3	6.953147e+0	1.006738e+0	7	1.031706e-4	7.173601e-4	1	3.010405e-1	1.000000e+0	1.000000e+0	3.321812e+0	3.010405e-1	1	1	1.790831e-4	1.000000e+0	L1MB5,L1MB5,L1MB5,L1MB5,L1MB5,L1MB5,L1MB5	PLXDC1
Ensembl Genes	12713	ICOSLG	461	8.736663e-5	1.000000e+0	3.515322e-3	1.157982e+1	4.317857e-1	5	4.424941e-5	5.124001e-4	1	3.010405e-1	1.000000e+0	1.000000e+0	3.321812e+0	3.010405e-1	1	1	1.790831e-4	1.000000e+0	L1MB5,L1MB5,L1MB5,L1MB5,L1MB5	ICOSLG
Ensembl Genes	10796	GAREML	462	8.879282e-5	1.000000e+0	3.564974e-3	8.591426e+0	6.983706e-1	6	7.156904e-5	6.148801e-4	1	3.010405e-1	1.000000e+0	1.000000e+0	3.321812e+0	3.010405e-1	1	1	1.790831e-4	1.000000e+0	L1MB5,L1MB5,L1MB5,L1MB5,L1MB5,L1MB5	GAREML
Ensembl Genes	12084	SEL1L2	463	9.103388e-5	1.000000e+0	3.647057e-3	8.551921e+0	7.015968e-1	6	7.189965e-5	6.148801e-4	1	3.010405e-1	1.000000e+0	1.000000e+0	3.321812e+0	3.010405e-1	1	1	1.790831e-4	1.000000e+0	L1MB5,L1MB5,L1MB5,L1MB5,L1MB5,L1MB5	SEL1L2
Ensembl Genes	8913	ZNF750	464	9.127589e-5	1.000000e+0	3.648872e-3	6.893832e+0	1.015400e+0	7	1.040583e-4	7.173601e-4	1	3.010405e-1	1.000000e+0	1.000000e+0	3.321812e+0	3.010405e-1	1	1	1.790831e-4	1.000000e+0	L1MB5,L1MB5,L1MB5,L1MB5,L1MB5,L1MB5,L1MB5	ZNF750
Ensembl Genes	20129	MCF2	465	9.467635e-5	1.000000e+0	3.776670e-3	6.852772e+0	1.021484e+0	7	1.046817e-4	7.173601e-4	1	3.010405e-1	1.000000e+0	1.000000e+0	3.321812e+0	3.010405e-1	1	1	1.790831e-4	1.000000e+0	L1MB5,L1MB5,L1MB5,L1MB5,L1MB5,L1MB5,L1MB5	MCF2
Ensembl Genes	9628	C19orf53	466	9.586385e-5	1.000000e+0	3.815834e-3	3.531345e+1	8.495347e-2	3	8.706033e-6	3.074400e-4	1	3.010405e-1	1.000000e+0	1.000000e+0	3.321812e+0	3.010405e-1	1	1	1.790831e-4	1.000000e+0	L1MB5,L1MB5,L1MB5	C19orf53
Ensembl Genes	5112	COX6A1	467	9.600241e-5	1.000000e+0	3.813166e-3	1.743944e+1	2.293652e-1	4	2.350535e-5	4.099201e-4	1	3.010405e-1	1.000000e+0	1.000000e+0	3.321812e+0	3.010405e-1	1	1	1.790831e-4	1.000000e+0	L1MB5,L1MB5,L1MB5,L1MB5	COX6A1
Ensembl Genes	7628	ATP2C2	468	9.687893e-5	1.000000e+0	3.839759e-3	8.453997e+0	7.097235e-1	6	7.273247e-5	6.148801e-4	1	3.010405e-1	1.000000e+0	1.000000e+0	3.321812e+0	3.010405e-1	1	1	1.790831e-4	1.000000e+0	L1MB5,L1MB5,L1MB5,L1MB5,L1MB5,L1MB5	ATP2C2
Ensembl Genes	5527	COL4A1	469	9.882620e-5	1.000000e+0	3.908587e-3	5.069490e+0	1.775327e+0	9	1.819355e-4	9.223201e-4	1	3.010405e-1	1.000000e+0	1.000000e+0	3.321812e+0	3.010405e-1	1	1	1.790831e-4	1.000000e+0	L1MB5,L1MB5,L1MB5,L1MB5,L1MB5,L1MB5,L1MB5,L1MB5,L1MB5	COL4A1
Ensembl Genes	13109	NHP2L1	470	9.891135e-5	1.000000e+0	3.903631e-3	1.730360e+1	2.311658e-1	4	2.368987e-5	4.099201e-4	1	3.010405e-1	1.000000e+0	1.000000e+0	3.321812e+0	3.010405e-1	1	1	1.790831e-4	1.000000e+0	L1MB5,L1MB5,L1MB5,L1MB5	NHP2L1
Ensembl Genes	7474	GFOD2	471	1.000203e-4	1.000000e+0	3.939016e-3	1.124706e+1	4.445606e-1	5	4.555858e-5	5.124001e-4	1	3.010405e-1	1.000000e+0	1.000000e+0	3.321812e+0	3.010405e-1	1	1	1.790831e-4	1.000000e+0	L1MB5,L1MB5,L1MB5,L1MB5,L1MB5	GFOD2
Ensembl Genes	5894	PPP2R5E	472	1.003185e-4	1.000000e+0	3.942390e-3	5.059275e+0	1.778911e+0	9	1.823028e-4	9.223201e-4	1	3.010405e-1	1.000000e+0	1.000000e+0	3.321812e+0	3.010405e-1	1	1	1.790831e-4	1.000000e+0	L1MB5,L1MB5,L1MB5,L1MB5,L1MB5,L1MB5,L1MB5,L1MB5,L1MB5	PPP2R5E
Ensembl Genes	19965	MORC4	473	1.003822e-4	1.000000e+0	3.936553e-3	8.398548e+0	7.144092e-1	6	7.321267e-5	6.148801e-4	1	3.010405e-1	1.000000e+0	1.000000e+0	3.321812e+0	3.010405e-1	1	1	1.790831e-4	1.000000e+0	L1MB5,L1MB5,L1MB5,L1MB5,L1MB5,L1MB5	MORC4
Ensembl Genes	12083	NDUFAF5	474	1.008485e-4	1.000000e+0	3.946495e-3	8.391338e+0	7.150230e-1	6	7.327557e-5	6.148801e-4	1	3.010405e-1	1.000000e+0	1.000000e+0	3.321812e+0	3.010405e-1	1	1	1.790831e-4	1.000000e+0	L1MB5,L1MB5,L1MB5,L1MB5,L1MB5,L1MB5	NDUFAF5
Ensembl Genes	13486	SCAP	475	1.013891e-4	1.000000e+0	3.959298e-3	1.121411e+1	4.458667e-1	5	4.569243e-5	5.124001e-4	1	3.010405e-1	1.000000e+0	1.000000e+0	3.321812e+0	3.010405e-1	1	1	1.790831e-4	1.000000e+0	L1MB5,L1MB5,L1MB5,L1MB5,L1MB5	SCAP
Ensembl Genes	7102	TMC7	476	1.028412e-4	1.000000e+0	4.007566e-3	1.117974e+1	4.472377e-1	5	4.583292e-5	5.124001e-4	1	3.010405e-1	1.000000e+0	1.000000e+0	3.321812e+0	3.010405e-1	1	1	1.790831e-4	1.000000e+0	L1MB5,L1MB5,L1MB5,L1MB5,L1MB5	TMC7
Ensembl Genes	12711	C21orf33	477	1.047211e-4	1.000000e+0	4.072268e-3	1.113609e+1	4.489906e-1	5	4.601256e-5	5.124001e-4	1	3.010405e-1	1.000000e+0	1.000000e+0	3.321812e+0	3.010405e-1	1	1	1.790831e-4	1.000000e+0	L1MB5,L1MB5,L1MB5,L1MB5,L1MB5	C21orf33
Ensembl Genes	11995	FKBP1A	478	1.048022e-4	1.000000e+0	4.066895e-3	1.113423e+1	4.490656e-1	5	4.602025e-5	5.124001e-4	1	3.010405e-1	1.000000e+0	1.000000e+0	3.321812e+0	3.010405e-1	1	1	1.790831e-4	1.000000e+0	L1MB5,L1MB5,L1MB5,L1MB5,L1MB5	FKBP1A
Ensembl Genes	12240	PHF20	479	1.057522e-4	1.000000e+0	4.095193e-3	8.317787e+0	7.213457e-1	6	7.392352e-5	6.148801e-4	1	3.010405e-1	1.000000e+0	1.000000e+0	3.321812e+0	3.010405e-1	1	1	1.790831e-4	1.000000e+0	L1MB5,L1MB5,L1MB5,L1MB5,L1MB5,L1MB5	PHF20
Ensembl Genes	19750	TSR2	480	1.065862e-4	1.000000e+0	4.118890e-3	1.109371e+1	4.507059e-1	5	4.618835e-5	5.124001e-4	1	3.010405e-1	1.000000e+0	1.000000e+0	3.321812e+0	3.010405e-1	1	1	1.790831e-4	1.000000e+0	L1MB5,L1MB5,L1MB5,L1MB5,L1MB5	TSR2
Ensembl Genes	13108	XRCC6	481	1.069808e-4	1.000000e+0	4.125544e-3	1.695149e+1	2.359675e-1	4	2.418195e-5	4.099201e-4	1	3.010405e-1	1.000000e+0	1.000000e+0	3.321812e+0	3.010405e-1	1	1	1.790831e-4	1.000000e+0	L1MB5,L1MB5,L1MB5,L1MB5	XRCC6
Ensembl Genes	9314	C19orf77	482	1.073123e-4	1.000000e+0	4.129742e-3	1.107745e+1	4.513675e-1	5	4.625615e-5	5.124001e-4	1	3.010405e-1	1.000000e+0	1.000000e+0	3.321812e+0	3.010405e-1	1	1	1.790831e-4	1.000000e+0	L1MB5,L1MB5,L1MB5,L1MB5,L1MB5	C19orf77
Ensembl Genes	7041	EMP2	483	1.098131e-4	1.000000e+0	4.217232e-3	6.688426e+0	1.046584e+0	7	1.072539e-4	7.173601e-4	1	3.010405e-1	1.000000e+0	1.000000e+0	3.321812e+0	3.010405e-1	1	1	1.790831e-4	1.000000e+0	L1MB5,L1MB5,L1MB5,L1MB5,L1MB5,L1MB5,L1MB5	EMP2
Ensembl Genes	18306	MRPS28	484	1.099616e-4	1.000000e+0	4.214210e-3	6.686944e+0	1.046816e+0	7	1.072777e-4	7.173601e-4	1	3.010405e-1	1.000000e+0	1.000000e+0	3.321812e+0	3.010405e-1	1	1	1.790831e-4	1.000000e+0	L1MB5,L1MB5,L1MB5,L1MB5,L1MB5,L1MB5,L1MB5	MRPS28
Ensembl Genes	19330	BRD3	485	1.127510e-4	1.000000e+0	4.312203e-3	1.095970e+1	4.562169e-1	5	4.675312e-5	5.124001e-4	1	3.010405e-1	1.000000e+0	1.000000e+0	3.321812e+0	3.010405e-1	1	1	1.790831e-4	1.000000e+0	L1MB5,L1MB5,L1MB5,L1MB5,L1MB5	BRD3
Ensembl Genes	12904	ASPHD2	486	1.129278e-4	1.000000e+0	4.310078e-3	6.657815e+0	1.051396e+0	7	1.077471e-4	7.173601e-4	1	3.010405e-1	1.000000e+0	1.000000e+0	3.321812e+0	3.010405e-1	1	1	1.790831e-4	1.000000e+0	L1MB5,L1MB5,L1MB5,L1MB5,L1MB5,L1MB5,L1MB5	ASPHD2
Ensembl Genes	9420	PEX11G	487	1.144550e-4	1.000000e+0	4.359396e-3	1.665376e+1	2.401860e-1	4	2.461426e-5	4.099201e-4	1	3.010405e-1	1.000000e+0	1.000000e+0	3.321812e+0	3.010405e-1	1	1	1.790831e-4	1.000000e+0	L1MB5,L1MB5,L1MB5,L1MB5	PEX11G
Ensembl Genes	20200	ZFP92	488	1.153301e-4	1.000000e+0	4.383725e-3	1.090622e+1	4.584541e-1	5	4.698238e-5	5.124001e-4	1	3.010405e-1	1.000000e+0	1.000000e+0	3.321812e+0	3.010405e-1	1	1	1.790831e-4	1.000000e+0	L1MB5,L1MB5,L1MB5,L1MB5,L1MB5	ZFP92
Ensembl Genes	5727	SCFD1	489	1.154827e-4	1.000000e+0	4.380549e-3	6.633416e+0	1.055263e+0	7	1.081434e-4	7.173601e-4	1	3.010405e-1	1.000000e+0	1.000000e+0	3.321812e+0	3.010405e-1	1	1	1.790831e-4	1.000000e+0	L1MB5,L1MB5,L1MB5,L1MB5,L1MB5,L1MB5,L1MB5	SCFD1
Ensembl Genes	10157	ZNF222	490	1.163423e-4	1.000000e+0	4.404150e-3	3.305875e+1	9.074753e-2	3	9.299809e-6	3.074400e-4	1	3.010405e-1	1.000000e+0	1.000000e+0	3.321812e+0	3.010405e-1	1	1	1.790831e-4	1.000000e+0	L1MB5,L1MB5,L1MB5	ZNF222
Ensembl Genes	17133	NUPL2	491	1.172456e-4	1.000000e+0	4.429305e-3	1.086741e+1	4.600910e-1	5	4.715014e-5	5.124001e-4	1	3.010405e-1	1.000000e+0	1.000000e+0	3.321812e+0	3.010405e-1	1	1	1.790831e-4	1.000000e+0	L1MB5,L1MB5,L1MB5,L1MB5,L1MB5	NUPL2
Ensembl Genes	15755	ANXA6	492	1.246301e-4	1.000000e+0	4.698707e-3	1.072465e+1	4.662159e-1	5	4.777781e-5	5.124001e-4	1	3.010405e-1	1.000000e+0	1.000000e+0	3.321812e+0	3.010405e-1	1	1	1.790831e-4	1.000000e+0	L1MB5,L1MB5,L1MB5,L1MB5,L1MB5	ANXA6
Ensembl Genes	5154	ZCCHC8	493	1.248154e-4	1.000000e+0	4.696148e-3	1.072119e+1	4.663659e-1	5	4.779319e-5	5.124001e-4	1	3.010405e-1	1.000000e+0	1.000000e+0	3.321812e+0	3.010405e-1	1	1	1.790831e-4	1.000000e+0	L1MB5,L1MB5,L1MB5,L1MB5,L1MB5	ZCCHC8
Ensembl Genes	11861	EFHD1	494	1.251359e-4	1.000000e+0	4.698676e-3	1.071524e+1	4.666251e-1	5	4.781975e-5	5.124001e-4	1	3.010405e-1	1.000000e+0	1.000000e+0	3.321812e+0	3.010405e-1	1	1	1.790831e-4	1.000000e+0	L1MB5,L1MB5,L1MB5,L1MB5,L1MB5	EFHD1
Ensembl Genes	6452	TMOD3	495	1.251503e-4	1.000000e+0	4.689723e-3	8.061484e+0	7.442798e-1	6	7.627381e-5	6.148801e-4	1	3.010405e-1	1.000000e+0	1.000000e+0	3.321812e+0	3.010405e-1	1	1	1.790831e-4	1.000000e+0	L1MB5,L1MB5,L1MB5,L1MB5,L1MB5,L1MB5	TMOD3
Ensembl Genes	19767	FOXR2	496	1.264990e-4	1.000000e+0	4.730706e-3	8.045411e+0	7.457667e-1	6	7.642618e-5	6.148801e-4	1	3.010405e-1	1.000000e+0	1.000000e+0	3.321812e+0	3.010405e-1	1	1	1.790831e-4	1.000000e+0	L1MB5,L1MB5,L1MB5,L1MB5,L1MB5,L1MB5	FOXR2
Ensembl Genes	15096	KIAA0947	497	1.302576e-4	1.000000e+0	4.861465e-3	3.320676e+0	4.216009e+0	14	4.320567e-4	1.434720e-3	1	3.010405e-1	1.000000e+0	1.000000e+0	3.321812e+0	3.010405e-1	1	1	1.790831e-4	1.000000e+0	L1MB5,L1MB5,L1MB5,L1MB5,L1MB5,L1MB5,L1MB5,L1MB5,L1MB5,L1MB5,L1MB5,L1MB5,L1MB5,L1MB5	KIAA0947
Ensembl Genes	6478	CGNL1	498	1.318744e-4	1.000000e+0	4.911924e-3	4.394391e+0	2.275628e+0	10	2.332064e-4	1.024800e-3	1	3.010405e-1	1.000000e+0	1.000000e+0	3.321812e+0	3.010405e-1	1	1	1.790831e-4	1.000000e+0	L1MB5,L1MB5,L1MB5,L1MB5,L1MB5,L1MB5,L1MB5,L1MB5,L1MB5,L1MB5	CGNL1
Ensembl Genes	553	PPIE	499	1.357422e-4	1.000000e+0	5.045856e-3	1.592371e+1	2.511978e-1	4	2.574275e-5	4.099201e-4	1	3.010405e-1	1.000000e+0	1.000000e+0	3.321812e+0	3.010405e-1	1	1	1.790831e-4	1.000000e+0	L1MB5,L1MB5,L1MB5,L1MB5	PPIE
Ensembl Genes	18399	COX6C	500	1.368516e-4	1.000000e+0	5.076921e-3	3.494523e+0	3.720107e+0	13	3.812366e-4	1.332240e-3	1	3.010405e-1	1.000000e+0	1.000000e+0	3.321812e+0	3.010405e-1	1	1	1.790831e-4	1.000000e+0	L1MB5,L1MB5,L1MB5,L1MB5,L1MB5,L1MB5,L1MB5,L1MB5,L1MB5,L1MB5,L1MB5,L1MB5,L1MB5	COX6C
GO Biological Process	GO:0034384	high-density lipoprotein particle clearance	1	2.446065e-23	3.156158e-19	3.156158e-19	7.993417e+0	5.129220e+0	41	5.256426e-4	4.201681e-3	8487	8.059083e-1	1.000000e+0	1.000000e+0	7.381805e-1	2.709364e+0	2	9	3.581662e-4	2.222222e-1	L1MB5,L1MB5,L1MB5,L1MB5,L1MB5,L1MB5,L1MB5,L1MB5,L1MB5,L1MB5,L1MB5,L1MB5,L1MB5,L1MB5,L1MB5,L1MB5,L1MB5,L1MB5,L1MB5,L1MB5,L1MB5,L1MB5,L1MB5,L1MB5,L1MB5,L1MB5,L1MB5,L1MB5,L1MB5,L1MB5,L1MB5,L1MB5,L1MB5,L1MB5,L1MB5,L1MB5,L1MB5,L1MB5,L1MB5,L1MB5,L1MB5	AMN,SCARB1
GO Biological Process	GO:2000767	positive regulation of cytoplasmic translation	2	3.812839e-23	4.919706e-19	2.459853e-19	1.289822e+1	2.325903e+0	30	2.383585e-4	3.074400e-3	4738	3.552806e-1	1.000000e+0	9.675360e-1	1.423634e+0	2.107283e+0	3	7	5.372493e-4	4.285714e-1	L1MB5,L1MB5,L1MB5,L1MB5,L1MB5,L1MB5,L1MB5,L1MB5,L1MB5,L1MB5,L1MB5,L1MB5,L1MB5,L1MB5,L1MB5,L1MB5,L1MB5,L1MB5,L1MB5,L1MB5,L1MB5,L1MB5,L1MB5,L1MB5,L1MB5,L1MB5,L1MB5,L1MB5,L1MB5,L1MB5	DHX9,LIN28A,NCK1
GO Biological Process	GO:0035461	vitamin transmembrane transport	3	2.420728e-21	3.123465e-17	1.041155e-17	7.256674e+0	5.512168e+0	40	5.648870e-4	4.099201e-3	2617	1.959533e-1	1.000000e+0	9.661389e-1	1.660906e+0	2.408324e+0	4	8	7.163324e-4	5.000000e-1	L1MB5,L1MB5,L1MB5,L1MB5,L1MB5,L1MB5,L1MB5,L1MB5,L1MB5,L1MB5,L1MB5,L1MB5,L1MB5,L1MB5,L1MB5,L1MB5,L1MB5,L1MB5,L1MB5,L1MB5,L1MB5,L1MB5,L1MB5,L1MB5,L1MB5,L1MB5,L1MB5,L1MB5,L1MB5,L1MB5,L1MB5,L1MB5,L1MB5,L1MB5,L1MB5,L1MB5,L1MB5,L1MB5,L1MB5,L1MB5	ABCC1,SCARB1,SLC19A2,SLC23A2
GO Biological Process	GO:1990245	histone H2A-T120 phosphorylation	4	6.813904e-21	8.791980e-17	2.197995e-17	3.538799e+1	4.803890e-1	17	4.923027e-5	1.742160e-3	3520	3.010405e-1	1.000000e+0	1.000000e+0	3.321812e+0	3.010405e-1	1	1	1.790831e-4	1.000000e+0	L1MB5,L1MB5,L1MB5,L1MB5,L1MB5,L1MB5,L1MB5,L1MB5,L1MB5,L1MB5,L1MB5,L1MB5,L1MB5,L1MB5,L1MB5,L1MB5,L1MB5	VPRBP
GO Biological Process	GO:0035212	cell competition in a multicellular organism	4	6.813904e-21	8.791980e-17	2.197995e-17	3.538799e+1	4.803890e-1	17	4.923027e-5	1.742160e-3	3520	3.010405e-1	1.000000e+0	1.000000e+0	3.321812e+0	3.010405e-1	1	1	1.790831e-4	1.000000e+0	L1MB5,L1MB5,L1MB5,L1MB5,L1MB5,L1MB5,L1MB5,L1MB5,L1MB5,L1MB5,L1MB5,L1MB5,L1MB5,L1MB5,L1MB5,L1MB5,L1MB5	VPRBP
GO Biological Process	GO:0016570	histone modification	6	7.112419e-21	9.177154e-17	1.529526e-17	1.546204e+0	3.266063e+2	505	3.347062e-2	5.175241e-2	244	1.263318e-3	1.000000e+0	6.680571e-2	1.252798e+0	1.053642e+2	132	350	2.363897e-2	3.771429e-1	L1MB5,L1MB5,L1MB5,L1MB5,L1MB5,L1MB5,L1MB5,L1MB5,L1MB5,L1MB5,L1MB5,L1MB5,L1MB5,L1MB5,L1MB5,L1MB5,L1MB5,L1MB5,L1MB5,L1MB5,L1MB5,L1MB5,L1MB5,L1MB5,L1MB5,L1MB5,L1MB5,L1MB5,L1MB5,L1MB5,L1MB5,L1MB5,L1MB5,L1MB5,L1MB5,L1MB5,L1MB5,L1MB5,L1MB5,L1MB5,L1MB5,L1MB5,L1MB5,L1MB5,L1MB5,L1MB5,L1MB5,L1MB5,L1MB5,L1MB5,L1MB5,L1MB5,L1MB5,L1MB5,L1MB5,L1MB5,L1MB5,L1MB5,L1MB5,L1MB5,L1MB5,L1MB5,L1MB5,L1MB5,L1MB5,L1MB5,L1M…	ARID5B,ASXL1,ATF2,ATM,ATXN3L,ATXN7,BCOR,BEND3,BRCC3,BRD1,BRPF3,C17orf96,CARM1,CDK1,CDY1,CDY1B,CDY2A,CDY2B,COPRS,CREBBP,CSRP2BP,CTBP1,CTCFL,CUL4B,DR1,DRD1,DYDC2,EP300,EPC1,EPC2,EYA1,EYA2,EZH2,HDAC11,HDAC4,HDAC8,HMG20B,HMGA2,HUWE1,JADE1,JADE2,KAT6B,KDM1A,KDM1B,KDM2A,KDM2B,KDM3A,KDM3B,KDM4B,KDM4C,KDM5D,KDM6A,KDM6B,KDM7A,KDM8,KMT2C,KMT2E,LEO1,MAP3K7,MBD3,MBIP,MECOM,MECP2,MSL2,MSL3,MTA3,MYOD1,NACC2,NC…
GO Biological Process	GO:0006325	chromatin organization	7	1.168526e-20	1.507749e-16	2.153927e-17	1.385892e+0	6.010571e+2	833	6.159634e-2	8.536585e-2	380	4.275639e-3	1.000000e+0	1.451804e-1	1.153944e+0	2.071159e+2	239	688	4.280086e-2	3.473837e-1	L1MB5,L1MB5,L1MB5,L1MB5,L1MB5,L1MB5,L1MB5,L1MB5,L1MB5,L1MB5,L1MB5,L1MB5,L1MB5,L1MB5,L1MB5,L1MB5,L1MB5,L1MB5,L1MB5,L1MB5,L1MB5,L1MB5,L1MB5,L1MB5,L1MB5,L1MB5,L1MB5,L1MB5,L1MB5,L1MB5,L1MB5,L1MB5,L1MB5,L1MB5,L1MB5,L1MB5,L1MB5,L1MB5,L1MB5,L1MB5,L1MB5,L1MB5,L1MB5,L1MB5,L1MB5,L1MB5,L1MB5,L1MB5,L1MB5,L1MB5,L1MB5,L1MB5,L1MB5,L1MB5,L1MB5,L1MB5,L1MB5,L1MB5,L1MB5,L1MB5,L1MB5,L1MB5,L1MB5,L1MB5,L1MB5,L1MB5,L1M…	AEBP2,ANP32B,ARID1B,ARID5B,ASF1B,ASXL1,ATF2,ATM,ATXN3L,ATXN7,BANP,BCOR,BCORL1,BEND3,BPTF,BRCC3,BRD1,BRD3,BRE,BRPF3,BRWD1,C11orf30,C17orf96,CARM1,CASC5,CBX2,CBX4,CDK1,CDKN2A,CDY1,CDY1B,CDY2A,CDY2B,CECR2,CENPI,CENPO,CENPV,CHAF1B,CHD1,CHD2,CHD6,CHD7,CHD9,CHRAC1,COPRS,CREBBP,CSRP2BP,CTBP1,CTCFL,CUL4B,CXorf27,DAXX,DDX11,DEK,DNMT1,DNMT3A,DPF3,DR1,DRD1,DYDC2,ENSG00000267140,EP300,EPC1,EPC2,ESR1,EYA1,EYA…
GO Biological Process	GO:0061762	CAMKK-AMPK signaling cascade	8	1.324920e-19	1.709544e-15	2.136930e-16	1.817570e+1	1.155389e+0	21	1.184043e-4	2.152080e-3	7069	6.585510e-1	1.000000e+0	1.000000e+0	1.107271e+0	9.031215e-1	1	3	1.790831e-4	3.333333e-1	L1MB5,L1MB5,L1MB5,L1MB5,L1MB5,L1MB5,L1MB5,L1MB5,L1MB5,L1MB5,L1MB5,L1MB5,L1MB5,L1MB5,L1MB5,L1MB5,L1MB5,L1MB5,L1MB5,L1MB5,L1MB5	CAMKK2
GO Biological Process	GO:0016569	covalent chromatin modification	9	3.179395e-19	4.102373e-15	4.558193e-16	1.434419e+0	4.517507e+2	648	4.629542e-2	6.640705e-2	134	2.043025e-4	1.000000e+0	1.967250e-2	1.253648e+0	1.411880e+2	177	469	3.169771e-2	3.773987e-1	L1MB5,L1MB5,L1MB5,L1MB5,L1MB5,L1MB5,L1MB5,L1MB5,L1MB5,L1MB5,L1MB5,L1MB5,L1MB5,L1MB5,L1MB5,L1MB5,L1MB5,L1MB5,L1MB5,L1MB5,L1MB5,L1MB5,L1MB5,L1MB5,L1MB5,L1MB5,L1MB5,L1MB5,L1MB5,L1MB5,L1MB5,L1MB5,L1MB5,L1MB5,L1MB5,L1MB5,L1MB5,L1MB5,L1MB5,L1MB5,L1MB5,L1MB5,L1MB5,L1MB5,L1MB5,L1MB5,L1MB5,L1MB5,L1MB5,L1MB5,L1MB5,L1MB5,L1MB5,L1MB5,L1MB5,L1MB5,L1MB5,L1MB5,L1MB5,L1MB5,L1MB5,L1MB5,L1MB5,L1MB5,L1MB5,L1MB5,L1M…	AEBP2,ARID1B,ARID5B,ASF1B,ASXL1,ATF2,ATM,ATXN3L,ATXN7,BANP,BCOR,BCORL1,BEND3,BPTF,BRCC3,BRD1,BRD3,BRE,BRPF3,C11orf30,C17orf96,CARM1,CBX2,CBX4,CDK1,CDY1,CDY1B,CDY2A,CDY2B,CECR2,CHD1,CHD2,CHD6,CHD7,CHD9,COPRS,CREBBP,CSRP2BP,CTBP1,CTCFL,CUL4B,DAXX,DEK,DNMT1,DNMT3A,DPF3,DR1,DRD1,DYDC2,EP300,EPC1,EPC2,EYA1,EYA2,EZH2,FOXA1,FOXA2,H2AFY2,HDAC11,HDAC4,HDAC8,HELLS,HMG20B,HMGA2,HMGN3,HUWE1,IKZF1,JADE1,JADE2…
GO Biological Process	GO:0006281	DNA repair	10	5.091181e-19	6.569151e-15	6.569151e-16	1.506331e+0	3.392350e+2	511	3.476480e-2	5.236729e-2	2008	1.198662e-1	1.000000e+0	7.702358e-1	1.082764e+0	1.496171e+2	162	497	2.901146e-2	3.259557e-1	L1MB5,L1MB5,L1MB5,L1MB5,L1MB5,L1MB5,L1MB5,L1MB5,L1MB5,L1MB5,L1MB5,L1MB5,L1MB5,L1MB5,L1MB5,L1MB5,L1MB5,L1MB5,L1MB5,L1MB5,L1MB5,L1MB5,L1MB5,L1MB5,L1MB5,L1MB5,L1MB5,L1MB5,L1MB5,L1MB5,L1MB5,L1MB5,L1MB5,L1MB5,L1MB5,L1MB5,L1MB5,L1MB5,L1MB5,L1MB5,L1MB5,L1MB5,L1MB5,L1MB5,L1MB5,L1MB5,L1MB5,L1MB5,L1MB5,L1MB5,L1MB5,L1MB5,L1MB5,L1MB5,L1MB5,L1MB5,L1MB5,L1MB5,L1MB5,L1MB5,L1MB5,L1MB5,L1MB5,L1MB5,L1MB5,L1MB5,L1M…	ALKBH3,AP5Z1,APLF,AQR,ASCC1,ASCC2,ASTE1,ATM,BOD1L1,BRCA1,BRCC3,BRE,C11orf30,C17orf104,C1orf86,CCNH,CDC5L,CDK1,CDK7,CEP164,CHAF1B,CHEK2,CHRNA4,CLSPN,COPS2,COPS3,COPS4,COPS8,CUL4A,CUL4B,DCLRE1B,DDX1,DDX11,DNA2,DTL,EEPD1,EP300,EPC2,ERCC4,ERCC6-PGBD3,ERCC6L2,ETAA1,EYA1,EYA2,FAN1,FANCB,FANCL,FBXO18,FTO,FZR1,GLTSCR2,GTF2H2,GTF2H2C,HELB,HERC2,HIST3H2A,HMGA2,HMGB1,HMGN1,HUS1,HUWE1,INO80,INO80D,ISG15,JMY,…
GO Biological Process	GO:0006259	DNA metabolic process	11	7.757426e-19	1.000941e-14	9.099461e-16	1.381707e+0	5.572818e+2	770	5.711025e-2	7.890961e-2	4902	3.826395e-1	1.000000e+0	1.000000e+0	1.017837e+0	2.348116e+2	239	780	4.280086e-2	3.064103e-1	L1MB5,L1MB5,L1MB5,L1MB5,L1MB5,L1MB5,L1MB5,L1MB5,L1MB5,L1MB5,L1MB5,L1MB5,L1MB5,L1MB5,L1MB5,L1MB5,L1MB5,L1MB5,L1MB5,L1MB5,L1MB5,L1MB5,L1MB5,L1MB5,L1MB5,L1MB5,L1MB5,L1MB5,L1MB5,L1MB5,L1MB5,L1MB5,L1MB5,L1MB5,L1MB5,L1MB5,L1MB5,L1MB5,L1MB5,L1MB5,L1MB5,L1MB5,L1MB5,L1MB5,L1MB5,L1MB5,L1MB5,L1MB5,L1MB5,L1MB5,L1MB5,L1MB5,L1MB5,L1MB5,L1MB5,L1MB5,L1MB5,L1MB5,L1MB5,L1MB5,L1MB5,L1MB5,L1MB5,L1MB5,L1MB5,L1MB5,L1M…	ADRA1D,AICDA,ALKBH3,ANXA1,AP5Z1,APLF,AQR,ASCC1,ASCC2,ASTE1,ATF7IP,ATM,AXIN2,BCL11B,BEND3,BOD1L1,BRCA1,BRCC3,BRE,C11orf30,C15orf60,C17orf104,C1orf86,CBS,CCDC88A,CCNH,CDC5L,CDK1,CDK7,CECR2,CENPF,CEP164,CHAF1B,CHEK2,CHRAC1,CHRNA4,CLSPN,COPS2,COPS3,COPS4,COPS8,CTCFL,CUL4A,CUL4B,DBF4,DCLRE1B,DDX1,DDX11,DHX9,DICER1,DNA2,DNASE1L2,DNASE2,DNMT1,DNMT3A,DNMT3L,DTL,E4F1,EEPD1,EP300,EPC2,ERCC4,ERCC6-PGBD3,ERC…
GO Biological Process	GO:0042738	exogenous drug catabolic process	12	1.247924e-18	1.610196e-14	1.341830e-15	5.429470e+0	8.103922e+0	44	8.304900e-4	4.509121e-3	386	4.384092e-3	1.000000e+0	1.465491e-1	2.415864e+0	3.311445e+0	8	11	1.432665e-3	7.272727e-1	L1MB5,L1MB5,L1MB5,L1MB5,L1MB5,L1MB5,L1MB5,L1MB5,L1MB5,L1MB5,L1MB5,L1MB5,L1MB5,L1MB5,L1MB5,L1MB5,L1MB5,L1MB5,L1MB5,L1MB5,L1MB5,L1MB5,L1MB5,L1MB5,L1MB5,L1MB5,L1MB5,L1MB5,L1MB5,L1MB5,L1MB5,L1MB5,L1MB5,L1MB5,L1MB5,L1MB5,L1MB5,L1MB5,L1MB5,L1MB5,L1MB5,L1MB5,L1MB5,L1MB5	CYP2B6,CYP2C19,CYP2C8,CYP2C9,CYP3A4,CYP4B1,NOS1,NR1I2
GO Biological Process	GO:0051276	chromosome organization	13	2.672749e-18	3.448648e-14	2.652806e-15	1.449911e+0	4.027835e+2	584	4.127726e-2	5.984833e-2	6950	6.282255e-1	1.000000e+0	1.000000e+0	9.821010e-1	1.730983e+2	170	575	3.044413e-2	2.956522e-1	L1MB5,L1MB5,L1MB5,L1MB5,L1MB5,L1MB5,L1MB5,L1MB5,L1MB5,L1MB5,L1MB5,L1MB5,L1MB5,L1MB5,L1MB5,L1MB5,L1MB5,L1MB5,L1MB5,L1MB5,L1MB5,L1MB5,L1MB5,L1MB5,L1MB5,L1MB5,L1MB5,L1MB5,L1MB5,L1MB5,L1MB5,L1MB5,L1MB5,L1MB5,L1MB5,L1MB5,L1MB5,L1MB5,L1MB5,L1MB5,L1MB5,L1MB5,L1MB5,L1MB5,L1MB5,L1MB5,L1MB5,L1MB5,L1MB5,L1MB5,L1MB5,L1MB5,L1MB5,L1MB5,L1MB5,L1MB5,L1MB5,L1MB5,L1MB5,L1MB5,L1MB5,L1MB5,L1MB5,L1MB5,L1MB5,L1MB5,L1M…	AGO4,ANP32B,ANXA1,ASF1B,ATM,AXIN2,BUB3,C15orf43,C17orf104,CASC5,CDC23,CDK1,CDKN2A,CENPF,CENPI,CENPO,CENPV,CHAF1B,CHD1,CHD2,CHMP1B,CHMP2B,CHMP4B,CHMP6,CLASP1,CLASP2,CLIP1,COPS2,COPS3,COPS4,COPS8,CUL3,CUL4A,CUL4B,DAXX,DCLRE1B,DDX1,DDX11,DDX3X,DHX9,DIS3L2,DNA2,DYNC1H1,DYNC1I2,DYNC1LI1,ERCC4,FBXO18,FBXW7,G3BP1,GATAD1,GEM,GPER1,GTF2H2,H2AFB1,H2AFB2,H2AFB3,H2AFY2,H3F3C,HDAC8,HELB,HELLS,HHEX,HIST1H2BL,H…
GO Biological Process	GO:0006283	transcription-coupled nucleotide-excision repair	14	3.086480e-18	3.982485e-14	2.844632e-15	2.650257e+0	3.999612e+1	106	4.098803e-3	1.086288e-2	2333	1.610847e-1	1.000000e+0	8.909027e-1	1.195852e+0	2.257804e+1	27	75	4.835244e-3	3.600000e-1	L1MB5,L1MB5,L1MB5,L1MB5,L1MB5,L1MB5,L1MB5,L1MB5,L1MB5,L1MB5,L1MB5,L1MB5,L1MB5,L1MB5,L1MB5,L1MB5,L1MB5,L1MB5,L1MB5,L1MB5,L1MB5,L1MB5,L1MB5,L1MB5,L1MB5,L1MB5,L1MB5,L1MB5,L1MB5,L1MB5,L1MB5,L1MB5,L1MB5,L1MB5,L1MB5,L1MB5,L1MB5,L1MB5,L1MB5,L1MB5,L1MB5,L1MB5,L1MB5,L1MB5,L1MB5,L1MB5,L1MB5,L1MB5,L1MB5,L1MB5,L1MB5,L1MB5,L1MB5,L1MB5,L1MB5,L1MB5,L1MB5,L1MB5,L1MB5,L1MB5,L1MB5,L1MB5,L1MB5,L1MB5,L1MB5,L1MB5,L1M…	AQR,CCNH,CDK7,COPS2,COPS3,COPS4,COPS8,CUL4A,CUL4B,EP300,ERCC4,ERCC6-PGBD3,GTF2H2,HMGN1,PGBD3,POLD1,POLR2B,POLR2E,PPIE,RBX1,RFC3,RFC5,RPA1,TCEA1,UBC,USP7,XPA
GO Biological Process	GO:0035666	TRIF-dependent toll-like receptor signaling pathway	15	8.061384e-18	1.040160e-13	6.934403e-15	3.575506e+0	1.845893e+1	66	1.891671e-3	6.763681e-3	8573	8.154670e-1	1.000000e+0	1.000000e+0	8.018168e-1	8.730174e+0	7	29	1.253582e-3	2.413793e-1	L1MB5,L1MB5,L1MB5,L1MB5,L1MB5,L1MB5,L1MB5,L1MB5,L1MB5,L1MB5,L1MB5,L1MB5,L1MB5,L1MB5,L1MB5,L1MB5,L1MB5,L1MB5,L1MB5,L1MB5,L1MB5,L1MB5,L1MB5,L1MB5,L1MB5,L1MB5,L1MB5,L1MB5,L1MB5,L1MB5,L1MB5,L1MB5,L1MB5,L1MB5,L1MB5,L1MB5,L1MB5,L1MB5,L1MB5,L1MB5,L1MB5,L1MB5,L1MB5,L1MB5,L1MB5,L1MB5,L1MB5,L1MB5,L1MB5,L1MB5,L1MB5,L1MB5,L1MB5,L1MB5,L1MB5,L1MB5,L1MB5,L1MB5,L1MB5,L1MB5,L1MB5,L1MB5,L1MB5,L1MB5,L1MB5,L1MB5	CD14,FADD,TANK,TLR4,TRAF3,UBC,UBE2D3
GO Biological Process	GO:0015889	cobalamin transport	16	1.326776e-17	1.711939e-13	1.069962e-14	5.338329e+0	7.867630e+0	42	8.062749e-4	4.304161e-3	5174	4.508770e-1	1.000000e+0	1.000000e+0	1.245680e+0	2.408324e+0	3	8	5.372493e-4	3.750000e-1	L1MB5,L1MB5,L1MB5,L1MB5,L1MB5,L1MB5,L1MB5,L1MB5,L1MB5,L1MB5,L1MB5,L1MB5,L1MB5,L1MB5,L1MB5,L1MB5,L1MB5,L1MB5,L1MB5,L1MB5,L1MB5,L1MB5,L1MB5,L1MB5,L1MB5,L1MB5,L1MB5,L1MB5,L1MB5,L1MB5,L1MB5,L1MB5,L1MB5,L1MB5,L1MB5,L1MB5,L1MB5,L1MB5,L1MB5,L1MB5,L1MB5,L1MB5	ABCC1,AMN,CD320
GO Biological Process	GO:0071727	cellular response to triacyl bacterial lipopeptide	17	1.418598e-17	1.830417e-13	1.076716e-14	1.434775e+1	1.463644e+0	21	1.499943e-4	2.152080e-3	7069	6.585510e-1	1.000000e+0	1.000000e+0	1.107271e+0	9.031215e-1	1	3	1.790831e-4	3.333333e-1	L1MB5,L1MB5,L1MB5,L1MB5,L1MB5,L1MB5,L1MB5,L1MB5,L1MB5,L1MB5,L1MB5,L1MB5,L1MB5,L1MB5,L1MB5,L1MB5,L1MB5,L1MB5,L1MB5,L1MB5,L1MB5	CD14
GO Biological Process	GO:0038123	toll-like receptor TLR1:TLR2 signaling pathway	17	1.418598e-17	1.830417e-13	1.076716e-14	1.434775e+1	1.463644e+0	21	1.499943e-4	2.152080e-3	7069	6.585510e-1	1.000000e+0	1.000000e+0	1.107271e+0	9.031215e-1	1	3	1.790831e-4	3.333333e-1	L1MB5,L1MB5,L1MB5,L1MB5,L1MB5,L1MB5,L1MB5,L1MB5,L1MB5,L1MB5,L1MB5,L1MB5,L1MB5,L1MB5,L1MB5,L1MB5,L1MB5,L1MB5,L1MB5,L1MB5,L1MB5	CD14
GO Biological Process	GO:0008643	carbohydrate transport	19	5.190066e-17	6.696742e-13	3.524601e-14	2.288498e+0	5.680582e+1	130	5.821462e-3	1.332240e-2	3279	2.700830e-1	1.000000e+0	1.000000e+0	1.120611e+0	2.498636e+1	28	83	5.014327e-3	3.373494e-1	L1MB5,L1MB5,L1MB5,L1MB5,L1MB5,L1MB5,L1MB5,L1MB5,L1MB5,L1MB5,L1MB5,L1MB5,L1MB5,L1MB5,L1MB5,L1MB5,L1MB5,L1MB5,L1MB5,L1MB5,L1MB5,L1MB5,L1MB5,L1MB5,L1MB5,L1MB5,L1MB5,L1MB5,L1MB5,L1MB5,L1MB5,L1MB5,L1MB5,L1MB5,L1MB5,L1MB5,L1MB5,L1MB5,L1MB5,L1MB5,L1MB5,L1MB5,L1MB5,L1MB5,L1MB5,L1MB5,L1MB5,L1MB5,L1MB5,L1MB5,L1MB5,L1MB5,L1MB5,L1MB5,L1MB5,L1MB5,L1MB5,L1MB5,L1MB5,L1MB5,L1MB5,L1MB5,L1MB5,L1MB5,L1MB5,L1MB5,L1M…	AKT2,AQP7,DRD1,EDNRA,FABP5,KIAA1919,KLF15,PLA2G1B,RAB4B,SESN2,SLC23A2,SLC26A5,SLC2A2,SLC2A5,SLC2A9,SLC35A4,SLC35B4,SLC35C1,SLC35D2,SLC37A1,SLC37A3,SLC45A1,SLC45A4,SLC5A1,SLC5A10,SLC5A9,STXBP4,TUSC5
GO Biological Process	GO:0040029	regulation of gene expression, epigenetic	20	8.695231e-17	1.121946e-12	5.609728e-14	1.730550e+0	1.531305e+2	265	1.569282e-2	2.715720e-2	7816	7.305709e-1	1.000000e+0	1.000000e+0	9.471834e-1	7.495908e+1	71	249	1.271490e-2	2.851406e-1	L1MB5,L1MB5,L1MB5,L1MB5,L1MB5,L1MB5,L1MB5,L1MB5,L1MB5,L1MB5,L1MB5,L1MB5,L1MB5,L1MB5,L1MB5,L1MB5,L1MB5,L1MB5,L1MB5,L1MB5,L1MB5,L1MB5,L1MB5,L1MB5,L1MB5,L1MB5,L1MB5,L1MB5,L1MB5,L1MB5,L1MB5,L1MB5,L1MB5,L1MB5,L1MB5,L1MB5,L1MB5,L1MB5,L1MB5,L1MB5,L1MB5,L1MB5,L1MB5,L1MB5,L1MB5,L1MB5,L1MB5,L1MB5,L1MB5,L1MB5,L1MB5,L1MB5,L1MB5,L1MB5,L1MB5,L1MB5,L1MB5,L1MB5,L1MB5,L1MB5,L1MB5,L1MB5,L1MB5,L1MB5,L1MB5,L1MB5,L1M…	AEBP2,AGO2,AGO4,AICDA,ARID1B,ATAD2B,BEND3,BRCA1,C9orf114,CNOT6,CTCFL,CXorf27,DDX21,DEK,DHX9,DICER1,DIRAS3,DNMT1,DNMT3A,DNMT3L,DYDC2,EP300,EPC1,ERCC6-PGBD3,EZH2,H2AFB1,H2AFB2,H2AFB3,H2AFY2,HDAC4,HELLS,HIST1H2AH,HIST3H2A,HNRNPU,JARID2,KCNQ1,KDM1B,KLF2,LIMD1,LIN28A,MBD3,MBD3L5,MECP2,MSL3,MTF2,PGBD3,PHF2,POLR1C,POLR2E,PRDM14,PRKRA,RBBP7,RIF1,SIRT4,SMAD2,SMAD3,SMCHD1,TFAP2C,TNP1,TNRC18,TNRC6C,TRIM27,T…
GO Biological Process	GO:0075733	intracellular transport of virus	21	1.028100e-16	1.326557e-12	6.316940e-14	2.552163e+0	4.035792e+1	103	4.135881e-3	1.055544e-2	2046	1.248949e-1	1.000000e+0	7.876436e-1	1.245680e+0	1.926659e+1	24	64	4.297994e-3	3.750000e-1	L1MB5,L1MB5,L1MB5,L1MB5,L1MB5,L1MB5,L1MB5,L1MB5,L1MB5,L1MB5,L1MB5,L1MB5,L1MB5,L1MB5,L1MB5,L1MB5,L1MB5,L1MB5,L1MB5,L1MB5,L1MB5,L1MB5,L1MB5,L1MB5,L1MB5,L1MB5,L1MB5,L1MB5,L1MB5,L1MB5,L1MB5,L1MB5,L1MB5,L1MB5,L1MB5,L1MB5,L1MB5,L1MB5,L1MB5,L1MB5,L1MB5,L1MB5,L1MB5,L1MB5,L1MB5,L1MB5,L1MB5,L1MB5,L1MB5,L1MB5,L1MB5,L1MB5,L1MB5,L1MB5,L1MB5,L1MB5,L1MB5,L1MB5,L1MB5,L1MB5,L1MB5,L1MB5,L1MB5,L1MB5,L1MB5,L1MB5,L1M…	CLEC4M,IFIT1,KPNA3,KPNA5,KPNA7,MVB12A,MVB12B,NDC1,NUP133,NUP153,NUP160,NUP88,NUPL2,POM121,POM121C,SEH1L,THOC1,THOC2,THOC3,TSG101,UBAP1,UBC,VPS37B,XPO1
GO Biological Process	GO:0072707	cellular response to sodium dodecyl sulfate	22	2.545457e-16	3.284403e-12	1.492911e-13	2.913229e+1	4.805663e-1	14	4.924845e-5	1.434720e-3	3520	3.010405e-1	1.000000e+0	1.000000e+0	3.321812e+0	3.010405e-1	1	1	1.790831e-4	1.000000e+0	L1MB5,L1MB5,L1MB5,L1MB5,L1MB5,L1MB5,L1MB5,L1MB5,L1MB5,L1MB5,L1MB5,L1MB5,L1MB5,L1MB5	ZNF16
GO Biological Process	GO:0006289	nucleotide-excision repair	23	2.576846e-16	3.324904e-12	1.445611e-13	2.084321e+0	7.340522e+1	153	7.522568e-3	1.567944e-2	3073	2.318150e-1	1.000000e+0	9.733514e-1	1.116816e+0	3.492070e+1	39	116	6.984241e-3	3.362069e-1	L1MB5,L1MB5,L1MB5,L1MB5,L1MB5,L1MB5,L1MB5,L1MB5,L1MB5,L1MB5,L1MB5,L1MB5,L1MB5,L1MB5,L1MB5,L1MB5,L1MB5,L1MB5,L1MB5,L1MB5,L1MB5,L1MB5,L1MB5,L1MB5,L1MB5,L1MB5,L1MB5,L1MB5,L1MB5,L1MB5,L1MB5,L1MB5,L1MB5,L1MB5,L1MB5,L1MB5,L1MB5,L1MB5,L1MB5,L1MB5,L1MB5,L1MB5,L1MB5,L1MB5,L1MB5,L1MB5,L1MB5,L1MB5,L1MB5,L1MB5,L1MB5,L1MB5,L1MB5,L1MB5,L1MB5,L1MB5,L1MB5,L1MB5,L1MB5,L1MB5,L1MB5,L1MB5,L1MB5,L1MB5,L1MB5,L1MB5,L1M…	AQR,CCNH,CDK7,COPS2,COPS3,COPS4,COPS8,CUL4A,CUL4B,EP300,ERCC4,ERCC6-PGBD3,FAN1,GTF2H2,GTF2H2C,HMGN1,HUS1,LIG4,NEIL3,PGBD3,POLD1,POLL,POLR2B,POLR2E,PPIE,RAD23B,RBBP8,RBX1,RFC3,RFC5,RPA1,RPA4,SLX4,TCEA1,UBC,UBE2V2,USP7,XPA,XPC
GO Biological Process	GO:1902583	multi-organism intracellular transport	24	3.269288e-16	4.218362e-12	1.757651e-13	2.505841e+0	4.110396e+1	103	4.212335e-3	1.055544e-2	2216	1.437656e-1	1.000000e+0	8.370973e-1	1.226515e+0	1.956763e+1	24	65	4.297994e-3	3.692308e-1	L1MB5,L1MB5,L1MB5,L1MB5,L1MB5,L1MB5,L1MB5,L1MB5,L1MB5,L1MB5,L1MB5,L1MB5,L1MB5,L1MB5,L1MB5,L1MB5,L1MB5,L1MB5,L1MB5,L1MB5,L1MB5,L1MB5,L1MB5,L1MB5,L1MB5,L1MB5,L1MB5,L1MB5,L1MB5,L1MB5,L1MB5,L1MB5,L1MB5,L1MB5,L1MB5,L1MB5,L1MB5,L1MB5,L1MB5,L1MB5,L1MB5,L1MB5,L1MB5,L1MB5,L1MB5,L1MB5,L1MB5,L1MB5,L1MB5,L1MB5,L1MB5,L1MB5,L1MB5,L1MB5,L1MB5,L1MB5,L1MB5,L1MB5,L1MB5,L1MB5,L1MB5,L1MB5,L1MB5,L1MB5,L1MB5,L1MB5,L1M…	CLEC4M,IFIT1,KPNA3,KPNA5,KPNA7,MVB12A,MVB12B,NDC1,NUP133,NUP153,NUP160,NUP88,NUPL2,POM121,POM121C,SEH1L,THOC1,THOC2,THOC3,TSG101,UBAP1,UBC,VPS37B,XPO1
GO Biological Process	GO:0015920	lipopolysaccharide transport	25	3.913045e-16	5.049002e-12	2.019601e-13	1.117981e+1	1.967833e+0	22	2.016636e-4	2.254560e-3	1619	9.061403e-2	1.000000e+0	7.221698e-1	3.321812e+0	6.020810e-1	2	2	3.581662e-4	1.000000e+0	L1MB5,L1MB5,L1MB5,L1MB5,L1MB5,L1MB5,L1MB5,L1MB5,L1MB5,L1MB5,L1MB5,L1MB5,L1MB5,L1MB5,L1MB5,L1MB5,L1MB5,L1MB5,L1MB5,L1MB5,L1MB5,L1MB5	LBP,SCARB1
GO Biological Process	GO:0042737	drug catabolic process	26	6.271215e-16	8.091749e-12	3.112211e-13	4.554951e+0	9.659817e+0	44	9.899383e-4	4.509121e-3	970	3.206443e-2	1.000000e+0	4.265230e-1	1.898178e+0	4.214567e+0	8	14	1.432665e-3	5.714286e-1	L1MB5,L1MB5,L1MB5,L1MB5,L1MB5,L1MB5,L1MB5,L1MB5,L1MB5,L1MB5,L1MB5,L1MB5,L1MB5,L1MB5,L1MB5,L1MB5,L1MB5,L1MB5,L1MB5,L1MB5,L1MB5,L1MB5,L1MB5,L1MB5,L1MB5,L1MB5,L1MB5,L1MB5,L1MB5,L1MB5,L1MB5,L1MB5,L1MB5,L1MB5,L1MB5,L1MB5,L1MB5,L1MB5,L1MB5,L1MB5,L1MB5,L1MB5,L1MB5,L1MB5	CYP2B6,CYP2C19,CYP2C8,CYP2C9,CYP3A4,CYP4B1,NOS1,NR1I2
GO Biological Process	GO:0016197	endosomal transport	27	1.278353e-15	1.649459e-11	6.109107e-13	1.610493e+0	1.955923e+2	315	2.004430e-2	3.228121e-2	2515	1.789786e-1	1.000000e+0	9.182349e-1	1.094089e+0	7.586220e+1	83	252	1.486390e-2	3.293651e-1	L1MB5,L1MB5,L1MB5,L1MB5,L1MB5,L1MB5,L1MB5,L1MB5,L1MB5,L1MB5,L1MB5,L1MB5,L1MB5,L1MB5,L1MB5,L1MB5,L1MB5,L1MB5,L1MB5,L1MB5,L1MB5,L1MB5,L1MB5,L1MB5,L1MB5,L1MB5,L1MB5,L1MB5,L1MB5,L1MB5,L1MB5,L1MB5,L1MB5,L1MB5,L1MB5,L1MB5,L1MB5,L1MB5,L1MB5,L1MB5,L1MB5,L1MB5,L1MB5,L1MB5,L1MB5,L1MB5,L1MB5,L1MB5,L1MB5,L1MB5,L1MB5,L1MB5,L1MB5,L1MB5,L1MB5,L1MB5,L1MB5,L1MB5,L1MB5,L1MB5,L1MB5,L1MB5,L1MB5,L1MB5,L1MB5,L1MB5,L1M…	ABCA1,AKTIP,ALMS1,ANXA8L1,AP1M1,AP3D1,AP5M1,AP5Z1,ARHGAP44,ARL4C,ATG14,C9orf72,CHMP2B,CHMP4B,CHMP6,CLTC,CLTCL1,DCLK1,DENND1A,DENND3,DENND5A,DNM1L,DOPEY2,EEA1,EHD3,EMP2,ENSG00000168824,ENSG00000170091,EPG5,ERC1,EVI5,FAM109A,GBF1,GOSR1,GPRASP1,HOOK1,KIAA1033,LMTK2,LYST,MGRN1,MICALL2,MTM1,MVB12A,MVB12B,MYO1D,PIK3C3,PTPN23,RAB10,RAB11A,RAB12,RAB17,RAB32,RAB6C,RHOB,SNX16,SNX2,SNX9,STAM2,STX6,STX8,TBC1…
GO Biological Process	GO:0010899	regulation of phosphatidylcholine catabolic process	28	2.871105e-15	3.704587e-11	1.323067e-12	1.012113e+1	2.173671e+0	22	2.227579e-4	2.254560e-3	2760	2.172988e-1	1.000000e+0	1.000000e+0	2.214542e+0	9.031215e-1	2	3	3.581662e-4	6.666667e-1	L1MB5,L1MB5,L1MB5,L1MB5,L1MB5,L1MB5,L1MB5,L1MB5,L1MB5,L1MB5,L1MB5,L1MB5,L1MB5,L1MB5,L1MB5,L1MB5,L1MB5,L1MB5,L1MB5,L1MB5,L1MB5,L1MB5	LDLR,SCARB1
GO Biological Process	GO:0032493	response to bacterial lipoprotein	29	3.761355e-15	4.853276e-11	1.673544e-12	8.248572e+0	3.030828e+0	25	3.105993e-4	2.562000e-3	4738	3.552806e-1	1.000000e+0	9.675360e-1	1.423634e+0	2.107283e+0	3	7	5.372493e-4	4.285714e-1	L1MB5,L1MB5,L1MB5,L1MB5,L1MB5,L1MB5,L1MB5,L1MB5,L1MB5,L1MB5,L1MB5,L1MB5,L1MB5,L1MB5,L1MB5,L1MB5,L1MB5,L1MB5,L1MB5,L1MB5,L1MB5,L1MB5,L1MB5,L1MB5,L1MB5	CD14,CD36,SSC5D
GO Biological Process	GO:0046794	transport of virus	30	4.041528e-15	5.214784e-11	1.738261e-12	2.406198e+0	4.280612e+1	103	4.386772e-3	1.055544e-2	2544	1.860994e-1	1.000000e+0	9.438839e-1	1.189903e+0	2.016971e+1	24	67	4.297994e-3	3.582090e-1	L1MB5,L1MB5,L1MB5,L1MB5,L1MB5,L1MB5,L1MB5,L1MB5,L1MB5,L1MB5,L1MB5,L1MB5,L1MB5,L1MB5,L1MB5,L1MB5,L1MB5,L1MB5,L1MB5,L1MB5,L1MB5,L1MB5,L1MB5,L1MB5,L1MB5,L1MB5,L1MB5,L1MB5,L1MB5,L1MB5,L1MB5,L1MB5,L1MB5,L1MB5,L1MB5,L1MB5,L1MB5,L1MB5,L1MB5,L1MB5,L1MB5,L1MB5,L1MB5,L1MB5,L1MB5,L1MB5,L1MB5,L1MB5,L1MB5,L1MB5,L1MB5,L1MB5,L1MB5,L1MB5,L1MB5,L1MB5,L1MB5,L1MB5,L1MB5,L1MB5,L1MB5,L1MB5,L1MB5,L1MB5,L1MB5,L1MB5,L1M…	CLEC4M,IFIT1,KPNA3,KPNA5,KPNA7,MVB12A,MVB12B,NDC1,NUP133,NUP153,NUP160,NUP88,NUPL2,POM121,POM121C,SEH1L,THOC1,THOC2,THOC3,TSG101,UBAP1,UBC,VPS37B,XPO1
GO Biological Process	GO:0006974	cellular response to DNA damage stimulus	31	1.315932e-14	1.697947e-10	5.477249e-12	1.332069e+0	5.472689e+2	729	5.608413e-2	7.470793e-2	2051	1.257278e-1	1.000000e+0	7.909633e-1	1.065317e+0	2.224689e+2	237	739	4.244269e-2	3.207037e-1	L1MB5,L1MB5,L1MB5,L1MB5,L1MB5,L1MB5,L1MB5,L1MB5,L1MB5,L1MB5,L1MB5,L1MB5,L1MB5,L1MB5,L1MB5,L1MB5,L1MB5,L1MB5,L1MB5,L1MB5,L1MB5,L1MB5,L1MB5,L1MB5,L1MB5,L1MB5,L1MB5,L1MB5,L1MB5,L1MB5,L1MB5,L1MB5,L1MB5,L1MB5,L1MB5,L1MB5,L1MB5,L1MB5,L1MB5,L1MB5,L1MB5,L1MB5,L1MB5,L1MB5,L1MB5,L1MB5,L1MB5,L1MB5,L1MB5,L1MB5,L1MB5,L1MB5,L1MB5,L1MB5,L1MB5,L1MB5,L1MB5,L1MB5,L1MB5,L1MB5,L1MB5,L1MB5,L1MB5,L1MB5,L1MB5,L1MB5,L1M…	ALKBH3,AP5Z1,APLF,AQR,ASCC1,ASCC2,ASTE1,ATF2,ATM,BCL2,BCL2A1,BCL2L11,BCL6,BOD1L1,BOK,BRCA1,BRCC3,BRE,C11orf30,C17orf104,C1orf86,C4orf27,CARM1,CBL,CCND1,CCNH,CCNK,CDC5L,CDIP1,CDK1,CDK7,CDKN1A,CENPJ,CEP164,CHAF1B,CHCHD6,CHD2,CHEK2,CHRNA4,CLSPN,CNOT10,CNOT4,CNOT6,CNOT6L,COPS2,COPS3,COPS4,COPS8,CRY1,CTLA4,CUL4A,CUL4B,DCLRE1B,DDIT4,DDX1,DDX11,DNA2,DTL,E2F7,E2F8,EEPD1,EGLN3,EIF2AK4,ENSG00000091436,EP30…
GO Biological Process	GO:1901673	regulation of mitotic spindle assembly	32	1.789936e-14	2.309554e-10	7.217358e-12	4.305100e+0	9.755871e+0	42	9.997819e-4	4.304161e-3	2531	1.845885e-1	1.000000e+0	9.410294e-1	1.398658e+0	5.719769e+0	8	19	1.432665e-3	4.210526e-1	L1MB5,L1MB5,L1MB5,L1MB5,L1MB5,L1MB5,L1MB5,L1MB5,L1MB5,L1MB5,L1MB5,L1MB5,L1MB5,L1MB5,L1MB5,L1MB5,L1MB5,L1MB5,L1MB5,L1MB5,L1MB5,L1MB5,L1MB5,L1MB5,L1MB5,L1MB5,L1MB5,L1MB5,L1MB5,L1MB5,L1MB5,L1MB5,L1MB5,L1MB5,L1MB5,L1MB5,L1MB5,L1MB5,L1MB5,L1MB5,L1MB5,L1MB5	CCSAP,CHMP1B,CHMP2B,CHMP4B,HNRNPU,HSPA1A,STAG1,STAG2
GO Biological Process	GO:0036101	leukotriene B4 catabolic process	33	2.165026e-14	2.793533e-10	8.465252e-12	1.060969e+1	1.885069e+0	20	1.931819e-4	2.049600e-3	492	8.206791e-3	1.000000e+0	2.152281e-1	3.321812e+0	1.204162e+0	4	4	7.163324e-4	1.000000e+0	L1MB5,L1MB5,L1MB5,L1MB5,L1MB5,L1MB5,L1MB5,L1MB5,L1MB5,L1MB5,L1MB5,L1MB5,L1MB5,L1MB5,L1MB5,L1MB5,L1MB5,L1MB5,L1MB5,L1MB5	CYP4A11,CYP4F12,CYP4F2,CYP4F3
GO Biological Process	GO:0071726	cellular response to diacyl bacterial lipopeptide	34	2.264884e-14	2.922380e-10	8.595235e-12	8.541595e+0	2.692705e+0	23	2.759485e-4	2.357040e-3	4442	3.501313e-1	1.000000e+0	1.000000e+0	1.660906e+0	1.204162e+0	2	4	3.581662e-4	5.000000e-1	L1MB5,L1MB5,L1MB5,L1MB5,L1MB5,L1MB5,L1MB5,L1MB5,L1MB5,L1MB5,L1MB5,L1MB5,L1MB5,L1MB5,L1MB5,L1MB5,L1MB5,L1MB5,L1MB5,L1MB5,L1MB5,L1MB5,L1MB5	CD14,CD36
GO Biological Process	GO:0038124	toll-like receptor TLR6:TLR2 signaling pathway	34	2.264884e-14	2.922380e-10	8.595235e-12	8.541595e+0	2.692705e+0	23	2.759485e-4	2.357040e-3	4442	3.501313e-1	1.000000e+0	1.000000e+0	1.660906e+0	1.204162e+0	2	4	3.581662e-4	5.000000e-1	L1MB5,L1MB5,L1MB5,L1MB5,L1MB5,L1MB5,L1MB5,L1MB5,L1MB5,L1MB5,L1MB5,L1MB5,L1MB5,L1MB5,L1MB5,L1MB5,L1MB5,L1MB5,L1MB5,L1MB5,L1MB5,L1MB5,L1MB5	CD14,CD36
GO Biological Process	GO:0044766	multi-organism transport	36	2.315532e-14	2.987731e-10	8.299253e-12	2.337802e+0	4.405848e+1	103	4.515113e-3	1.055544e-2	3496	2.868419e-1	1.000000e+0	1.000000e+0	1.122866e+0	2.137387e+1	24	71	4.297994e-3	3.380282e-1	L1MB5,L1MB5,L1MB5,L1MB5,L1MB5,L1MB5,L1MB5,L1MB5,L1MB5,L1MB5,L1MB5,L1MB5,L1MB5,L1MB5,L1MB5,L1MB5,L1MB5,L1MB5,L1MB5,L1MB5,L1MB5,L1MB5,L1MB5,L1MB5,L1MB5,L1MB5,L1MB5,L1MB5,L1MB5,L1MB5,L1MB5,L1MB5,L1MB5,L1MB5,L1MB5,L1MB5,L1MB5,L1MB5,L1MB5,L1MB5,L1MB5,L1MB5,L1MB5,L1MB5,L1MB5,L1MB5,L1MB5,L1MB5,L1MB5,L1MB5,L1MB5,L1MB5,L1MB5,L1MB5,L1MB5,L1MB5,L1MB5,L1MB5,L1MB5,L1MB5,L1MB5,L1MB5,L1MB5,L1MB5,L1MB5,L1MB5,L1M…	CLEC4M,IFIT1,KPNA3,KPNA5,KPNA7,MVB12A,MVB12B,NDC1,NUP133,NUP153,NUP160,NUP88,NUPL2,POM121,POM121C,SEH1L,THOC1,THOC2,THOC3,TSG101,UBAP1,UBC,VPS37B,XPO1
GO Biological Process	GO:0051180	vitamin transport	37	3.378376e-14	4.359119e-10	1.178140e-11	2.756917e+0	2.720430e+1	75	2.787897e-3	7.686001e-3	6991	6.406046e-1	1.000000e+0	1.000000e+0	9.490892e-1	1.053642e+1	10	35	1.790831e-3	2.857143e-1	L1MB5,L1MB5,L1MB5,L1MB5,L1MB5,L1MB5,L1MB5,L1MB5,L1MB5,L1MB5,L1MB5,L1MB5,L1MB5,L1MB5,L1MB5,L1MB5,L1MB5,L1MB5,L1MB5,L1MB5,L1MB5,L1MB5,L1MB5,L1MB5,L1MB5,L1MB5,L1MB5,L1MB5,L1MB5,L1MB5,L1MB5,L1MB5,L1MB5,L1MB5,L1MB5,L1MB5,L1MB5,L1MB5,L1MB5,L1MB5,L1MB5,L1MB5,L1MB5,L1MB5,L1MB5,L1MB5,L1MB5,L1MB5,L1MB5,L1MB5,L1MB5,L1MB5,L1MB5,L1MB5,L1MB5,L1MB5,L1MB5,L1MB5,L1MB5,L1MB5,L1MB5,L1MB5,L1MB5,L1MB5,L1MB5,L1MB5,L1M…	ABCC1,AMN,CD320,SCARB1,SLC19A1,SLC19A2,SLC23A2,SLC25A32,SLC2A2,SLC52A1
GO Biological Process	GO:0016458	gene silencing	38	3.383562e-14	4.365810e-10	1.148897e-11	1.836926e+0	9.962296e+1	183	1.020936e-2	1.875384e-2	8572	8.104416e-1	1.000000e+0	1.000000e+0	9.093229e-1	5.388625e+1	49	179	8.775072e-3	2.737430e-1	L1MB5,L1MB5,L1MB5,L1MB5,L1MB5,L1MB5,L1MB5,L1MB5,L1MB5,L1MB5,L1MB5,L1MB5,L1MB5,L1MB5,L1MB5,L1MB5,L1MB5,L1MB5,L1MB5,L1MB5,L1MB5,L1MB5,L1MB5,L1MB5,L1MB5,L1MB5,L1MB5,L1MB5,L1MB5,L1MB5,L1MB5,L1MB5,L1MB5,L1MB5,L1MB5,L1MB5,L1MB5,L1MB5,L1MB5,L1MB5,L1MB5,L1MB5,L1MB5,L1MB5,L1MB5,L1MB5,L1MB5,L1MB5,L1MB5,L1MB5,L1MB5,L1MB5,L1MB5,L1MB5,L1MB5,L1MB5,L1MB5,L1MB5,L1MB5,L1MB5,L1MB5,L1MB5,L1MB5,L1MB5,L1MB5,L1MB5,L1M…	AGO2,AGO4,BEND3,C9orf114,CNOT10,CNOT6,CNOT6L,CXorf27,DHX9,DICER1,DNMT1,DNMT3A,DYDC2,H2AFB1,H2AFB2,H2AFB3,H2AFY2,HELLS,HENMT1,HIST1H2AH,HIST3H2A,KCNQ1,LIMD1,LIN28A,MBD3,MBD3L5,MECP2,MSL3,PABPC1,PIWIL1,PIWIL2,PIWIL3,PRKRA,RIF1,SIRT4,SMAD2,SMAD3,SND1,SOX6,TDRD1,TDRD9,TNP1,TNRC18,TNRC6C,TRIM71,TSN,UBR2,XPO5,ZCCHC11
GO Biological Process	GO:0072365	regulation of cellular ketone metabolic process by negative regulation of transcription from RNA polymerase II promoter	39	4.121849e-14	5.318422e-10	1.363698e-11	1.024059e+1	1.953012e+0	20	2.001447e-4	2.049600e-3	3520	3.010405e-1	1.000000e+0	1.000000e+0	3.321812e+0	3.010405e-1	1	1	1.790831e-4	1.000000e+0	L1MB5,L1MB5,L1MB5,L1MB5,L1MB5,L1MB5,L1MB5,L1MB5,L1MB5,L1MB5,L1MB5,L1MB5,L1MB5,L1MB5,L1MB5,L1MB5,L1MB5,L1MB5,L1MB5,L1MB5	NCOR2
GO Biological Process	GO:0044406	adhesion of symbiont to host	40	4.314803e-14	5.567390e-10	1.391848e-11	6.391849e+0	4.380579e+0	28	4.489218e-4	2.869440e-3	6879	6.200396e-1	1.000000e+0	1.000000e+0	9.965437e-1	3.010405e+0	3	10	5.372493e-4	3.000000e-1	L1MB5,L1MB5,L1MB5,L1MB5,L1MB5,L1MB5,L1MB5,L1MB5,L1MB5,L1MB5,L1MB5,L1MB5,L1MB5,L1MB5,L1MB5,L1MB5,L1MB5,L1MB5,L1MB5,L1MB5,L1MB5,L1MB5,L1MB5,L1MB5,L1MB5,L1MB5,L1MB5,L1MB5	CLEC4M,GAS6,SCARB1
GO Biological Process	GO:1901523	icosanoid catabolic process	41	4.552400e-14	5.873962e-10	1.432674e-11	1.018468e+1	1.963734e+0	20	2.012435e-4	2.049600e-3	943	3.115660e-2	1.000000e+0	4.263135e-1	2.657450e+0	1.505202e+0	4	5	7.163324e-4	8.000000e-1	L1MB5,L1MB5,L1MB5,L1MB5,L1MB5,L1MB5,L1MB5,L1MB5,L1MB5,L1MB5,L1MB5,L1MB5,L1MB5,L1MB5,L1MB5,L1MB5,L1MB5,L1MB5,L1MB5,L1MB5	CYP4A11,CYP4F12,CYP4F2,CYP4F3
GO Biological Process	GO:0071221	cellular response to bacterial lipopeptide	42	7.284880e-14	9.399681e-10	2.238019e-11	8.065337e+0	2.851710e+0	23	2.922433e-4	2.357040e-3	6576	5.821000e-1	1.000000e+0	1.000000e+0	1.107271e+0	1.806243e+0	2	6	3.581662e-4	3.333333e-1	L1MB5,L1MB5,L1MB5,L1MB5,L1MB5,L1MB5,L1MB5,L1MB5,L1MB5,L1MB5,L1MB5,L1MB5,L1MB5,L1MB5,L1MB5,L1MB5,L1MB5,L1MB5,L1MB5,L1MB5,L1MB5,L1MB5,L1MB5	CD14,CD36
GO Biological Process	GO:0032826	regulation of natural killer cell differentiation involved in immune response	43	1.075910e-13	1.388247e-9	3.228481e-11	1.857489e+1	7.537058e-1	14	7.723979e-5	1.434720e-3	4442	3.501313e-1	1.000000e+0	1.000000e+0	1.660906e+0	1.204162e+0	2	4	3.581662e-4	5.000000e-1	L1MB5,L1MB5,L1MB5,L1MB5,L1MB5,L1MB5,L1MB5,L1MB5,L1MB5,L1MB5,L1MB5,L1MB5,L1MB5,L1MB5	PGLYRP2,ZNF683
GO Biological Process	GO:0032479	regulation of type I interferon production	44	2.837687e-13	3.661468e-9	8.321517e-11	1.937862e+0	7.534076e+1	146	7.720922e-3	1.496208e-2	6313	5.127278e-1	1.000000e+0	1.000000e+0	1.007435e+0	3.672694e+1	37	122	6.626074e-3	3.032787e-1	L1MB5,L1MB5,L1MB5,L1MB5,L1MB5,L1MB5,L1MB5,L1MB5,L1MB5,L1MB5,L1MB5,L1MB5,L1MB5,L1MB5,L1MB5,L1MB5,L1MB5,L1MB5,L1MB5,L1MB5,L1MB5,L1MB5,L1MB5,L1MB5,L1MB5,L1MB5,L1MB5,L1MB5,L1MB5,L1MB5,L1MB5,L1MB5,L1MB5,L1MB5,L1MB5,L1MB5,L1MB5,L1MB5,L1MB5,L1MB5,L1MB5,L1MB5,L1MB5,L1MB5,L1MB5,L1MB5,L1MB5,L1MB5,L1MB5,L1MB5,L1MB5,L1MB5,L1MB5,L1MB5,L1MB5,L1MB5,L1MB5,L1MB5,L1MB5,L1MB5,L1MB5,L1MB5,L1MB5,L1MB5,L1MB5,L1MB5,L1M…	CD14,CREBBP,CYLD,DDX3X,DHX36,DHX9,EP300,HMGB1,IFNAR1,IRAK1,ISG15,ITCH,LILRB1,NFKB2,NLRP4,PIN1,PLCG2,POLR1C,POLR2E,POLR3F,PRKDC,PTPN22,PTPRS,RIOK3,RIPK2,RNF216,RNF26,SETD2,TAX1BP1,TLR4,TLR7,TNFAIP3,TRAF3,TRIM32,UBA7,UBC,XRCC6
GO Biological Process	GO:0007266	Rho protein signal transduction	45	3.520330e-13	4.542282e-9	1.009396e-10	2.102225e+0	5.613101e+1	118	5.752307e-3	1.209264e-2	185	5.532050e-4	1.000000e+0	3.858381e-2	1.688134e+0	1.836347e+1	31	61	5.551576e-3	5.081967e-1	L1MB5,L1MB5,L1MB5,L1MB5,L1MB5,L1MB5,L1MB5,L1MB5,L1MB5,L1MB5,L1MB5,L1MB5,L1MB5,L1MB5,L1MB5,L1MB5,L1MB5,L1MB5,L1MB5,L1MB5,L1MB5,L1MB5,L1MB5,L1MB5,L1MB5,L1MB5,L1MB5,L1MB5,L1MB5,L1MB5,L1MB5,L1MB5,L1MB5,L1MB5,L1MB5,L1MB5,L1MB5,L1MB5,L1MB5,L1MB5,L1MB5,L1MB5,L1MB5,L1MB5,L1MB5,L1MB5,L1MB5,L1MB5,L1MB5,L1MB5,L1MB5,L1MB5,L1MB5,L1MB5,L1MB5,L1MB5,L1MB5,L1MB5,L1MB5,L1MB5,L1MB5,L1MB5,L1MB5,L1MB5,L1MB5,L1MB5,L1M…	ADRA2A,ARHGAP1,ARHGAP29,ARHGAP5,ARHGEF3,BCL6,CDC42,CDC42EP3,CDC42EP4,CDC42EP5,CDH13,CELSR1,COL1A2,CTNNAL1,EPS8L1,GNA12,GNA13,KIAA1598,MYO9B,NTN1,PAK1,PAK3,PAK7,PDPN,PTH,PTPLAD1,RHOB,RHOJ,ROCK1,SBK2,VANGL2
GO Biological Process	GO:0000715	nucleotide-excision repair, DNA damage recognition	46	5.226799e-13	6.744139e-9	1.466117e-10	3.729755e+0	1.179702e+1	44	1.208959e-3	4.509121e-3	1205	5.576310e-2	1.000000e+0	5.971048e-1	1.588693e+0	6.923931e+0	11	23	1.969914e-3	4.782609e-1	L1MB5,L1MB5,L1MB5,L1MB5,L1MB5,L1MB5,L1MB5,L1MB5,L1MB5,L1MB5,L1MB5,L1MB5,L1MB5,L1MB5,L1MB5,L1MB5,L1MB5,L1MB5,L1MB5,L1MB5,L1MB5,L1MB5,L1MB5,L1MB5,L1MB5,L1MB5,L1MB5,L1MB5,L1MB5,L1MB5,L1MB5,L1MB5,L1MB5,L1MB5,L1MB5,L1MB5,L1MB5,L1MB5,L1MB5,L1MB5,L1MB5,L1MB5,L1MB5,L1MB5	COPS2,COPS3,COPS4,COPS8,CUL4A,CUL4B,RAD23B,RBX1,UBC,XPA,XPC
GO Biological Process	GO:0060696	regulation of phospholipid catabolic process	47	9.648427e-13	1.244937e-8	2.648801e-10	7.521543e+0	2.924932e+0	22	2.997471e-4	2.254560e-3	6576	5.821000e-1	1.000000e+0	1.000000e+0	1.107271e+0	1.806243e+0	2	6	3.581662e-4	3.333333e-1	L1MB5,L1MB5,L1MB5,L1MB5,L1MB5,L1MB5,L1MB5,L1MB5,L1MB5,L1MB5,L1MB5,L1MB5,L1MB5,L1MB5,L1MB5,L1MB5,L1MB5,L1MB5,L1MB5,L1MB5,L1MB5,L1MB5	LDLR,SCARB1
GO Biological Process	GO:0000077	DNA damage checkpoint	48	1.519157e-12	1.960168e-8	4.083684e-10	1.779826e+0	9.832423e+1	175	1.007627e-2	1.793400e-2	1950	1.085212e-1	1.000000e+0	7.180764e-1	1.169652e+0	4.274775e+1	50	142	8.954155e-3	3.521127e-1	L1MB5,L1MB5,L1MB5,L1MB5,L1MB5,L1MB5,L1MB5,L1MB5,L1MB5,L1MB5,L1MB5,L1MB5,L1MB5,L1MB5,L1MB5,L1MB5,L1MB5,L1MB5,L1MB5,L1MB5,L1MB5,L1MB5,L1MB5,L1MB5,L1MB5,L1MB5,L1MB5,L1MB5,L1MB5,L1MB5,L1MB5,L1MB5,L1MB5,L1MB5,L1MB5,L1MB5,L1MB5,L1MB5,L1MB5,L1MB5,L1MB5,L1MB5,L1MB5,L1MB5,L1MB5,L1MB5,L1MB5,L1MB5,L1MB5,L1MB5,L1MB5,L1MB5,L1MB5,L1MB5,L1MB5,L1MB5,L1MB5,L1MB5,L1MB5,L1MB5,L1MB5,L1MB5,L1MB5,L1MB5,L1MB5,L1MB5,L1M…	ATF2,ATM,BRCA1,BRCC3,BRE,CARM1,CCND1,CDC5L,CDK1,CDKN1A,CENPJ,CHEK2,CLSPN,CNOT10,CNOT4,CNOT6,CNOT6L,DTL,E2F7,E2F8,EIF2AK4,ENSG00000091436,EP300,FBXO31,FOXN3,FZR1,GLTSCR2,HMGA2,HUS1,MDC1,MSH2,NPM1,PML,PRKDC,PTPN11,RBBP8,RBL2,RPA4,SOX4,SYF2,TAOK1,TFDP1,TOPBP1,TP53BP1,TP73,UBC,UIMC1,USP28,WAC,XPC
GO Biological Process	GO:0071103	DNA conformation change	49	1.652343e-12	2.132018e-8	4.351057e-10	1.541023e+0	1.901334e+2	293	1.948487e-2	3.002664e-2	6557	5.744697e-1	1.000000e+0	1.000000e+0	9.882094e-1	8.399030e+1	83	279	1.486390e-2	2.974910e-1	L1MB5,L1MB5,L1MB5,L1MB5,L1MB5,L1MB5,L1MB5,L1MB5,L1MB5,L1MB5,L1MB5,L1MB5,L1MB5,L1MB5,L1MB5,L1MB5,L1MB5,L1MB5,L1MB5,L1MB5,L1MB5,L1MB5,L1MB5,L1MB5,L1MB5,L1MB5,L1MB5,L1MB5,L1MB5,L1MB5,L1MB5,L1MB5,L1MB5,L1MB5,L1MB5,L1MB5,L1MB5,L1MB5,L1MB5,L1MB5,L1MB5,L1MB5,L1MB5,L1MB5,L1MB5,L1MB5,L1MB5,L1MB5,L1MB5,L1MB5,L1MB5,L1MB5,L1MB5,L1MB5,L1MB5,L1MB5,L1MB5,L1MB5,L1MB5,L1MB5,L1MB5,L1MB5,L1MB5,L1MB5,L1MB5,L1MB5,L1M…	ANP32B,ANXA1,ASF1B,CASC5,CDK1,CDKN2A,CENPI,CENPO,CENPV,CHAF1B,CHD1,CHD2,CUL4A,CUL4B,DAXX,DDX1,DDX11,DDX3X,DHX9,DNA2,FBXO18,G3BP1,GATAD1,GPER1,GTF2H2,H2AFB1,H2AFB2,H2AFB3,H2AFY2,H3F3C,HELB,HELLS,HHEX,HIST1H2BL,HIST2H3PS2,HIST3H2BB,HMGA2,HMGB1,HMGB3,INO80,ITGB3BP,KAT6B,MIS18A,MIS18BP1,NAP1L3,NAP1L4,NAP1L5,NAP1L6,NCAPG,NCAPG2,NCAPH,NPM1,PAPD7,PIWIL1,POT1,PRM1,PSME4,RAD23B,RAD54B,RBBP7,RBX1,SETX,SHPR…
GO Biological Process	GO:0036257	multivesicular body organization	50	1.917024e-12	2.473536e-8	4.947072e-10	3.212246e+0	1.587674e+1	51	1.627049e-3	5.226481e-3	2604	1.958063e-1	1.000000e+0	9.702338e-1	1.285863e+0	9.332255e+0	12	31	2.148997e-3	3.870968e-1	L1MB5,L1MB5,L1MB5,L1MB5,L1MB5,L1MB5,L1MB5,L1MB5,L1MB5,L1MB5,L1MB5,L1MB5,L1MB5,L1MB5,L1MB5,L1MB5,L1MB5,L1MB5,L1MB5,L1MB5,L1MB5,L1MB5,L1MB5,L1MB5,L1MB5,L1MB5,L1MB5,L1MB5,L1MB5,L1MB5,L1MB5,L1MB5,L1MB5,L1MB5,L1MB5,L1MB5,L1MB5,L1MB5,L1MB5,L1MB5,L1MB5,L1MB5,L1MB5,L1MB5,L1MB5,L1MB5,L1MB5,L1MB5,L1MB5,L1MB5,L1MB5	CHMP1B,CHMP2B,CHMP4B,CHMP6,MVB12A,PDCD6IP,RAB11A,RAB27A,STAM2,TSG101,VPS36,VPS37B
GO Biological Process	GO:0000717	nucleotide-excision repair, DNA duplex unwinding	51	2.386505e-12	3.079307e-8	6.037858e-10	3.691255e+0	1.137824e+1	42	1.166043e-3	4.304161e-3	4300	3.326345e-1	1.000000e+0	9.981356e-1	1.207932e+0	6.622891e+0	8	22	1.432665e-3	3.636364e-1	L1MB5,L1MB5,L1MB5,L1MB5,L1MB5,L1MB5,L1MB5,L1MB5,L1MB5,L1MB5,L1MB5,L1MB5,L1MB5,L1MB5,L1MB5,L1MB5,L1MB5,L1MB5,L1MB5,L1MB5,L1MB5,L1MB5,L1MB5,L1MB5,L1MB5,L1MB5,L1MB5,L1MB5,L1MB5,L1MB5,L1MB5,L1MB5,L1MB5,L1MB5,L1MB5,L1MB5,L1MB5,L1MB5,L1MB5,L1MB5,L1MB5,L1MB5	CUL4A,CUL4B,GTF2H2,RAD23B,RBX1,UBC,XPA,XPC
GO Biological Process	GO:0090169	regulation of spindle assembly	52	4.710724e-12	6.078247e-8	1.168894e-9	3.610879e+0	1.163152e+1	42	1.191998e-3	4.304161e-3	3432	2.805132e-1	1.000000e+0	1.000000e+0	1.265452e+0	6.321850e+0	8	21	1.432665e-3	3.809524e-1	L1MB5,L1MB5,L1MB5,L1MB5,L1MB5,L1MB5,L1MB5,L1MB5,L1MB5,L1MB5,L1MB5,L1MB5,L1MB5,L1MB5,L1MB5,L1MB5,L1MB5,L1MB5,L1MB5,L1MB5,L1MB5,L1MB5,L1MB5,L1MB5,L1MB5,L1MB5,L1MB5,L1MB5,L1MB5,L1MB5,L1MB5,L1MB5,L1MB5,L1MB5,L1MB5,L1MB5,L1MB5,L1MB5,L1MB5,L1MB5,L1MB5,L1MB5	CCSAP,CHMP1B,CHMP2B,CHMP4B,HNRNPU,HSPA1A,STAG1,STAG2
GO Biological Process	GO:0034381	plasma lipoprotein particle clearance	53	6.837988e-12	8.823056e-8	1.664728e-9	2.479383e+0	2.984614e+1	74	3.058633e-3	7.583521e-3	7721	6.964920e-1	1.000000e+0	1.000000e+0	9.134984e-1	1.204162e+1	11	40	1.969914e-3	2.750000e-1	L1MB5,L1MB5,L1MB5,L1MB5,L1MB5,L1MB5,L1MB5,L1MB5,L1MB5,L1MB5,L1MB5,L1MB5,L1MB5,L1MB5,L1MB5,L1MB5,L1MB5,L1MB5,L1MB5,L1MB5,L1MB5,L1MB5,L1MB5,L1MB5,L1MB5,L1MB5,L1MB5,L1MB5,L1MB5,L1MB5,L1MB5,L1MB5,L1MB5,L1MB5,L1MB5,L1MB5,L1MB5,L1MB5,L1MB5,L1MB5,L1MB5,L1MB5,L1MB5,L1MB5,L1MB5,L1MB5,L1MB5,L1MB5,L1MB5,L1MB5,L1MB5,L1MB5,L1MB5,L1MB5,L1MB5,L1MB5,L1MB5,L1MB5,L1MB5,L1MB5,L1MB5,L1MB5,L1MB5,L1MB5,L1MB5,L1MB5,L1M…	AMN,APOB,CD36,CLTC,DGAT2,HMOX1,LDLR,LMF1,MSR1,SCARB1,VLDLR
GO Biological Process	GO:0090186	regulation of pancreatic juice secretion	54	6.982408e-12	9.009401e-8	1.668408e-9	6.097881e+0	3.935793e+0	24	4.033401e-4	2.459520e-3	2054	1.273471e-1	1.000000e+0	7.999803e-1	1.898178e+0	2.107283e+0	4	7	7.163324e-4	5.714286e-1	L1MB5,L1MB5,L1MB5,L1MB5,L1MB5,L1MB5,L1MB5,L1MB5,L1MB5,L1MB5,L1MB5,L1MB5,L1MB5,L1MB5,L1MB5,L1MB5,L1MB5,L1MB5,L1MB5,L1MB5,L1MB5,L1MB5,L1MB5,L1MB5	SCT,STK39,WNK1,WNK3
GO Biological Process	GO:0007032	endosome organization	55	8.747922e-12	1.128744e-7	2.052263e-9	2.174575e+0	4.414656e+1	96	4.524141e-3	9.838082e-3	3070	2.311773e-1	1.000000e+0	9.716224e-1	1.153407e+0	2.167492e+1	25	72	4.477077e-3	3.472222e-1	L1MB5,L1MB5,L1MB5,L1MB5,L1MB5,L1MB5,L1MB5,L1MB5,L1MB5,L1MB5,L1MB5,L1MB5,L1MB5,L1MB5,L1MB5,L1MB5,L1MB5,L1MB5,L1MB5,L1MB5,L1MB5,L1MB5,L1MB5,L1MB5,L1MB5,L1MB5,L1MB5,L1MB5,L1MB5,L1MB5,L1MB5,L1MB5,L1MB5,L1MB5,L1MB5,L1MB5,L1MB5,L1MB5,L1MB5,L1MB5,L1MB5,L1MB5,L1MB5,L1MB5,L1MB5,L1MB5,L1MB5,L1MB5,L1MB5,L1MB5,L1MB5,L1MB5,L1MB5,L1MB5,L1MB5,L1MB5,L1MB5,L1MB5,L1MB5,L1MB5,L1MB5,L1MB5,L1MB5,L1MB5,L1MB5,L1MB5,L1M…	AKTIP,ANXA8L1,AQP11,CHMP1B,CHMP2B,CHMP4B,CHMP6,CLCN3,DNAJC13,EXOC8,FAM109A,HOOK1,KIAA1033,MVB12A,PDCD6IP,PIK3C3,RAB11A,RAB27A,RNF26,SNX10,STAM2,STX6,TSG101,VPS36,VPS37B
GO Biological Process	GO:0042758	long-chain fatty acid catabolic process	56	1.172845e-11	1.513322e-7	2.702361e-9	6.596579e+0	3.335062e+0	22	3.417772e-4	2.254560e-3	1222	5.874082e-2	1.000000e+0	6.202396e-1	2.076133e+0	2.408324e+0	5	8	8.954155e-4	6.250000e-1	L1MB5,L1MB5,L1MB5,L1MB5,L1MB5,L1MB5,L1MB5,L1MB5,L1MB5,L1MB5,L1MB5,L1MB5,L1MB5,L1MB5,L1MB5,L1MB5,L1MB5,L1MB5,L1MB5,L1MB5,L1MB5,L1MB5	ABCD1,CYP4A11,CYP4F12,CYP4F2,CYP4F3
GO Biological Process	GO:0031570	DNA integrity checkpoint	57	1.547986e-11	1.997366e-7	3.504151e-9	1.718268e+0	1.035927e+2	178	1.061618e-2	1.824144e-2	2184	1.411954e-1	1.000000e+0	8.341778e-1	1.143935e+0	4.545711e+1	52	151	9.312321e-3	3.443709e-1	L1MB5,L1MB5,L1MB5,L1MB5,L1MB5,L1MB5,L1MB5,L1MB5,L1MB5,L1MB5,L1MB5,L1MB5,L1MB5,L1MB5,L1MB5,L1MB5,L1MB5,L1MB5,L1MB5,L1MB5,L1MB5,L1MB5,L1MB5,L1MB5,L1MB5,L1MB5,L1MB5,L1MB5,L1MB5,L1MB5,L1MB5,L1MB5,L1MB5,L1MB5,L1MB5,L1MB5,L1MB5,L1MB5,L1MB5,L1MB5,L1MB5,L1MB5,L1MB5,L1MB5,L1MB5,L1MB5,L1MB5,L1MB5,L1MB5,L1MB5,L1MB5,L1MB5,L1MB5,L1MB5,L1MB5,L1MB5,L1MB5,L1MB5,L1MB5,L1MB5,L1MB5,L1MB5,L1MB5,L1MB5,L1MB5,L1MB5,L1M…	ATF2,ATM,BRCA1,BRCC3,BRE,CARM1,CCND1,CDC5L,CDK1,CDKN1A,CENPJ,CHEK2,CLSPN,CNOT10,CNOT4,CNOT6,CNOT6L,DNA2,DTL,E2F7,E2F8,EIF2AK4,ENSG00000091436,EP300,FBXO31,FOXN3,FZR1,GLTSCR2,HMGA2,HUS1,MDC1,MSH2,NPM1,PML,PRKDC,PTPN11,RBBP8,RBL2,RPA4,SETMAR,SOX4,SYF2,TAOK1,TFDP1,TOPBP1,TP53BP1,TP73,UBC,UIMC1,USP28,WAC,XPC
GO Biological Process	GO:0019941	modification-dependent protein catabolic process	58	1.580170e-11	2.038893e-7	3.515333e-9	1.346357e+0	3.914267e+2	527	4.011341e-2	5.400697e-2	994	3.357922e-2	1.000000e+0	4.358880e-1	1.127162e+0	1.508213e+2	170	501	3.044413e-2	3.393214e-1	L1MB5,L1MB5,L1MB5,L1MB5,L1MB5,L1MB5,L1MB5,L1MB5,L1MB5,L1MB5,L1MB5,L1MB5,L1MB5,L1MB5,L1MB5,L1MB5,L1MB5,L1MB5,L1MB5,L1MB5,L1MB5,L1MB5,L1MB5,L1MB5,L1MB5,L1MB5,L1MB5,L1MB5,L1MB5,L1MB5,L1MB5,L1MB5,L1MB5,L1MB5,L1MB5,L1MB5,L1MB5,L1MB5,L1MB5,L1MB5,L1MB5,L1MB5,L1MB5,L1MB5,L1MB5,L1MB5,L1MB5,L1MB5,L1MB5,L1MB5,L1MB5,L1MB5,L1MB5,L1MB5,L1MB5,L1MB5,L1MB5,L1MB5,L1MB5,L1MB5,L1MB5,L1MB5,L1MB5,L1MB5,L1MB5,L1MB5,L1M…	ABTB1,AMFR,ANAPC1,ANAPC16,ANAPC5,ANKIB1,ARIH1,ARNTL,ARRB1,ARRB2,ASB2,ATE1,ATXN3L,BFAR,BTBD11,BTBD2,BTBD3,BTBD9,BTRC,BUB3,C17orf97,CACUL1,CBL,CCIN,CD2AP,CDC23,CDC27,CDK1,COPS3,CRBN,CUL1,CUL3,CUL4A,CUL4B,CYLD,DTL,FAF1,FBXL14,FBXL18,FBXL2,FBXL22,FBXL7,FBXO11,FBXO15,FBXO21,FBXO31,FBXO39,FBXW11,FBXW7,FZR1,GSK3B,HECW1,HERC2,HERPUD1,HUWE1,ISG15,ITCH,KCTD10,KCTD13,KIF14,KLHL15,KLHL25,KLHL29,LNX1,MAD2L1,M…
GO Biological Process	GO:0035587	purinergic receptor signaling pathway	59	1.689356e-11	2.179776e-7	3.694536e-9	3.059261e+0	1.634382e+1	50	1.674915e-3	5.124001e-3	2127	1.318883e-1	1.000000e+0	8.000727e-1	1.374543e+0	8.730174e+0	12	29	2.148997e-3	4.137931e-1	L1MB5,L1MB5,L1MB5,L1MB5,L1MB5,L1MB5,L1MB5,L1MB5,L1MB5,L1MB5,L1MB5,L1MB5,L1MB5,L1MB5,L1MB5,L1MB5,L1MB5,L1MB5,L1MB5,L1MB5,L1MB5,L1MB5,L1MB5,L1MB5,L1MB5,L1MB5,L1MB5,L1MB5,L1MB5,L1MB5,L1MB5,L1MB5,L1MB5,L1MB5,L1MB5,L1MB5,L1MB5,L1MB5,L1MB5,L1MB5,L1MB5,L1MB5,L1MB5,L1MB5,L1MB5,L1MB5,L1MB5,L1MB5,L1MB5,L1MB5	ADCY5,ADORA2A,ADORA2B,ANO6,GPR34,P2RX2,P2RX4,P2RX7,P2RY1,P2RY10,P2RY2,P2RY8
GO Biological Process	GO:0039695	DNA-templated viral transcription	60	1.821466e-11	2.350238e-7	3.917063e-9	2.027215e+1	5.426164e-1	11	5.560733e-5	1.127280e-3	3520	3.010405e-1	1.000000e+0	1.000000e+0	3.321812e+0	3.010405e-1	1	1	1.790831e-4	1.000000e+0	L1MB5,L1MB5,L1MB5,L1MB5,L1MB5,L1MB5,L1MB5,L1MB5,L1MB5,L1MB5,L1MB5	DHX9
GO Biological Process	GO:1904973	positive regulation of viral translation	60	1.821466e-11	2.350238e-7	3.917063e-9	2.027215e+1	5.426164e-1	11	5.560733e-5	1.127280e-3	3520	3.010405e-1	1.000000e+0	1.000000e+0	3.321812e+0	3.010405e-1	1	1	1.790831e-4	1.000000e+0	L1MB5,L1MB5,L1MB5,L1MB5,L1MB5,L1MB5,L1MB5,L1MB5,L1MB5,L1MB5,L1MB5	DHX9
GO Biological Process	GO:1905698	positive regulation of polysome binding	60	1.821466e-11	2.350238e-7	3.917063e-9	2.027215e+1	5.426164e-1	11	5.560733e-5	1.127280e-3	3520	3.010405e-1	1.000000e+0	1.000000e+0	3.321812e+0	3.010405e-1	1	1	1.790831e-4	1.000000e+0	L1MB5,L1MB5,L1MB5,L1MB5,L1MB5,L1MB5,L1MB5,L1MB5,L1MB5,L1MB5,L1MB5	DHX9
GO Biological Process	GO:0001881	receptor recycling	63	1.828462e-11	2.359265e-7	3.744864e-9	4.925484e+0	5.684721e+0	28	5.825703e-4	2.869440e-3	2709	2.125417e-1	1.000000e+0	1.000000e+0	1.509915e+0	3.311445e+0	5	11	8.954155e-4	4.545455e-1	L1MB5,L1MB5,L1MB5,L1MB5,L1MB5,L1MB5,L1MB5,L1MB5,L1MB5,L1MB5,L1MB5,L1MB5,L1MB5,L1MB5,L1MB5,L1MB5,L1MB5,L1MB5,L1MB5,L1MB5,L1MB5,L1MB5,L1MB5,L1MB5,L1MB5,L1MB5,L1MB5,L1MB5	EHD3,ENSG00000168824,FAM109A,LMTK2,REP15
GO Biological Process	GO:0034775	glutathione transmembrane transport	64	1.993894e-11	2.572721e-7	4.019877e-9	1.248365e+1	1.121467e+0	14	1.149280e-4	1.434720e-3	3520	3.010405e-1	1.000000e+0	1.000000e+0	3.321812e+0	3.010405e-1	1	1	1.790831e-4	1.000000e+0	L1MB5,L1MB5,L1MB5,L1MB5,L1MB5,L1MB5,L1MB5,L1MB5,L1MB5,L1MB5,L1MB5,L1MB5,L1MB5,L1MB5	ABCC1
GO Biological Process	GO:0006511	ubiquitin-dependent protein catabolic process	65	2.212387e-11	2.854643e-7	4.391758e-9	1.344037e+0	3.906143e+2	525	4.003016e-2	5.380201e-2	900	2.745960e-2	1.000000e+0	3.936791e-1	1.134114e+0	1.490150e+2	169	495	3.026504e-2	3.414141e-1	L1MB5,L1MB5,L1MB5,L1MB5,L1MB5,L1MB5,L1MB5,L1MB5,L1MB5,L1MB5,L1MB5,L1MB5,L1MB5,L1MB5,L1MB5,L1MB5,L1MB5,L1MB5,L1MB5,L1MB5,L1MB5,L1MB5,L1MB5,L1MB5,L1MB5,L1MB5,L1MB5,L1MB5,L1MB5,L1MB5,L1MB5,L1MB5,L1MB5,L1MB5,L1MB5,L1MB5,L1MB5,L1MB5,L1MB5,L1MB5,L1MB5,L1MB5,L1MB5,L1MB5,L1MB5,L1MB5,L1MB5,L1MB5,L1MB5,L1MB5,L1MB5,L1MB5,L1MB5,L1MB5,L1MB5,L1MB5,L1MB5,L1MB5,L1MB5,L1MB5,L1MB5,L1MB5,L1MB5,L1MB5,L1MB5,L1MB5,L1M…	ABTB1,AMFR,ANAPC1,ANAPC16,ANAPC5,ANKIB1,ARIH1,ARNTL,ARRB1,ARRB2,ASB2,ATE1,ATXN3L,BFAR,BTBD11,BTBD2,BTBD3,BTBD9,BTRC,BUB3,C17orf97,CACUL1,CBL,CCIN,CD2AP,CDC23,CDC27,CDK1,COPS3,CRBN,CUL1,CUL3,CUL4A,CUL4B,CYLD,DTL,FAF1,FBXL14,FBXL18,FBXL2,FBXL22,FBXL7,FBXO11,FBXO15,FBXO21,FBXO31,FBXO39,FBXW11,FBXW7,FZR1,GSK3B,HECW1,HERC2,HERPUD1,HUWE1,ITCH,KCTD10,KCTD13,KIF14,KLHL15,KLHL25,KLHL29,LNX1,MAD2L1,MAEA,MV…
GO Biological Process	GO:0043632	modification-dependent macromolecule catabolic process	66	2.270603e-11	2.929759e-7	4.439029e-9	1.341309e+0	3.958821e+2	531	4.057000e-2	5.441689e-2	980	3.266181e-2	1.000000e+0	4.300361e-1	1.126811e+0	1.535306e+2	173	510	3.098138e-2	3.392157e-1	L1MB5,L1MB5,L1MB5,L1MB5,L1MB5,L1MB5,L1MB5,L1MB5,L1MB5,L1MB5,L1MB5,L1MB5,L1MB5,L1MB5,L1MB5,L1MB5,L1MB5,L1MB5,L1MB5,L1MB5,L1MB5,L1MB5,L1MB5,L1MB5,L1MB5,L1MB5,L1MB5,L1MB5,L1MB5,L1MB5,L1MB5,L1MB5,L1MB5,L1MB5,L1MB5,L1MB5,L1MB5,L1MB5,L1MB5,L1MB5,L1MB5,L1MB5,L1MB5,L1MB5,L1MB5,L1MB5,L1MB5,L1MB5,L1MB5,L1MB5,L1MB5,L1MB5,L1MB5,L1MB5,L1MB5,L1MB5,L1MB5,L1MB5,L1MB5,L1MB5,L1MB5,L1MB5,L1MB5,L1MB5,L1MB5,L1MB5,L1M…	ABTB1,AMFR,ANAPC1,ANAPC16,ANAPC5,ANKIB1,ARIH1,ARNTL,ARRB1,ARRB2,ASB2,ATE1,ATXN3L,BFAR,BTBD11,BTBD2,BTBD3,BTBD9,BTRC,BUB3,C17orf97,CACUL1,CBL,CCIN,CD2AP,CDC23,CDC27,CDK1,COPS3,CRBN,CUL1,CUL3,CUL4A,CUL4B,CYLD,DIS3L2,DTL,FAF1,FBXL14,FBXL18,FBXL2,FBXL22,FBXL7,FBXO11,FBXO15,FBXO21,FBXO31,FBXO39,FBXW11,FBXW7,FZR1,GSK3B,HECW1,HERC2,HERPUD1,HUWE1,ISG15,ITCH,KCTD10,KCTD13,KIF14,KLHL15,KLHL25,KLHL29,LNX1,M…
GO Biological Process	GO:0018105	peptidyl-serine phosphorylation	67	2.285398e-11	2.948849e-7	4.401267e-9	1.529778e+0	1.771499e+2	271	1.815433e-2	2.777208e-2	669	1.573023e-2	1.000000e+0	3.033889e-1	1.268328e+0	4.967168e+1	63	165	1.128223e-2	3.818182e-1	L1MB5,L1MB5,L1MB5,L1MB5,L1MB5,L1MB5,L1MB5,L1MB5,L1MB5,L1MB5,L1MB5,L1MB5,L1MB5,L1MB5,L1MB5,L1MB5,L1MB5,L1MB5,L1MB5,L1MB5,L1MB5,L1MB5,L1MB5,L1MB5,L1MB5,L1MB5,L1MB5,L1MB5,L1MB5,L1MB5,L1MB5,L1MB5,L1MB5,L1MB5,L1MB5,L1MB5,L1MB5,L1MB5,L1MB5,L1MB5,L1MB5,L1MB5,L1MB5,L1MB5,L1MB5,L1MB5,L1MB5,L1MB5,L1MB5,L1MB5,L1MB5,L1MB5,L1MB5,L1MB5,L1MB5,L1MB5,L1MB5,L1MB5,L1MB5,L1MB5,L1MB5,L1MB5,L1MB5,L1MB5,L1MB5,L1MB5,L1M…	ADRBK1,AKT2,ATM,BCL2,CAB39,CAMK2B,CAMKK2,CDK1,CDK5R1,CHEK2,CLSPN,CSNK1G2,DCLK1,DCLK3,DRD1,DYRK1A,GAS6,GSK3B,HIPK3,HMGA2,LMTK2,MAP2K2,MAPK1,MAPK13,MAPK8,MAPK9,MAPKAPK5,MAST1,MAST2,MAST3,MORC3,NEK6,NLK,PDK3,PKN2,PRKCA,PRKCB,PRKCE,PRKCQ,PRKCZ,PRKD1,PRKDC,PRKG2,PRKX,RICTOR,RPS6KA4,RPS6KA5,SGK1,SMG1,SRC,STK11,STK32A,STK32B,STK32C,STK39,TAF1,TDGF1,TGFBR1,TGFBR2,TTBK2,ULK1,VRK1,VRK2
GO Biological Process	GO:0031663	lipopolysaccharide-mediated signaling pathway	68	2.422949e-11	3.126331e-7	4.597546e-9	2.519065e+0	2.699414e+1	68	2.766360e-3	6.968641e-3	2604	1.958063e-1	1.000000e+0	9.702338e-1	1.285863e+0	9.332255e+0	12	31	2.148997e-3	3.870968e-1	L1MB5,L1MB5,L1MB5,L1MB5,L1MB5,L1MB5,L1MB5,L1MB5,L1MB5,L1MB5,L1MB5,L1MB5,L1MB5,L1MB5,L1MB5,L1MB5,L1MB5,L1MB5,L1MB5,L1MB5,L1MB5,L1MB5,L1MB5,L1MB5,L1MB5,L1MB5,L1MB5,L1MB5,L1MB5,L1MB5,L1MB5,L1MB5,L1MB5,L1MB5,L1MB5,L1MB5,L1MB5,L1MB5,L1MB5,L1MB5,L1MB5,L1MB5,L1MB5,L1MB5,L1MB5,L1MB5,L1MB5,L1MB5,L1MB5,L1MB5,L1MB5,L1MB5,L1MB5,L1MB5,L1MB5,L1MB5,L1MB5,L1MB5,L1MB5,L1MB5,L1MB5,L1MB5,L1MB5,L1MB5,L1MB5,L1MB5,L1M…	CD14,HCK,IRAK1,LBP,LYN,MAPK1,MTDH,PRKCE,PTPN22,RIPK2,SCARB1,TLR4
GO Biological Process	GO:0035601	protein deacylation	69	2.620613e-11	3.381377e-7	4.900546e-9	1.895704e+0	6.804858e+1	129	6.973620e-3	1.321992e-2	735	1.968989e-2	1.000000e+0	3.456580e-1	1.403583e+0	2.137387e+1	30	71	5.372493e-3	4.225352e-1	L1MB5,L1MB5,L1MB5,L1MB5,L1MB5,L1MB5,L1MB5,L1MB5,L1MB5,L1MB5,L1MB5,L1MB5,L1MB5,L1MB5,L1MB5,L1MB5,L1MB5,L1MB5,L1MB5,L1MB5,L1MB5,L1MB5,L1MB5,L1MB5,L1MB5,L1MB5,L1MB5,L1MB5,L1MB5,L1MB5,L1MB5,L1MB5,L1MB5,L1MB5,L1MB5,L1MB5,L1MB5,L1MB5,L1MB5,L1MB5,L1MB5,L1MB5,L1MB5,L1MB5,L1MB5,L1MB5,L1MB5,L1MB5,L1MB5,L1MB5,L1MB5,L1MB5,L1MB5,L1MB5,L1MB5,L1MB5,L1MB5,L1MB5,L1MB5,L1MB5,L1MB5,L1MB5,L1MB5,L1MB5,L1MB5,L1MB5,L1M…	ABHD12,ATXN3L,HDAC11,HDAC4,HDAC8,HMG20B,KDM1A,LYPLA1,LYPLAL1,MBD3,MSL3,MTA3,NACC2,NOTUM,PHF21A,PPT1,PRDM5,RBBP7,RCOR1,REST,SALL1,SAP30,SFPQ,SIN3B,SIRT3,SIRT4,SMARCAD1,SUDS3,TBL1X,TBL1Y
GO Biological Process	GO:0098732	macromolecule deacylation	70	2.713025e-11	3.500616e-7	5.000880e-9	1.894652e+0	6.808637e+1	129	6.977493e-3	1.321992e-2	790	2.424330e-2	1.000000e+0	3.959637e-1	1.384088e+0	2.167492e+1	30	72	5.372493e-3	4.166667e-1	L1MB5,L1MB5,L1MB5,L1MB5,L1MB5,L1MB5,L1MB5,L1MB5,L1MB5,L1MB5,L1MB5,L1MB5,L1MB5,L1MB5,L1MB5,L1MB5,L1MB5,L1MB5,L1MB5,L1MB5,L1MB5,L1MB5,L1MB5,L1MB5,L1MB5,L1MB5,L1MB5,L1MB5,L1MB5,L1MB5,L1MB5,L1MB5,L1MB5,L1MB5,L1MB5,L1MB5,L1MB5,L1MB5,L1MB5,L1MB5,L1MB5,L1MB5,L1MB5,L1MB5,L1MB5,L1MB5,L1MB5,L1MB5,L1MB5,L1MB5,L1MB5,L1MB5,L1MB5,L1MB5,L1MB5,L1MB5,L1MB5,L1MB5,L1MB5,L1MB5,L1MB5,L1MB5,L1MB5,L1MB5,L1MB5,L1MB5,L1M…	ABHD12,ATXN3L,HDAC11,HDAC4,HDAC8,HMG20B,KDM1A,LYPLA1,LYPLAL1,MBD3,MSL3,MTA3,NACC2,NOTUM,PHF21A,PPT1,PRDM5,RBBP7,RCOR1,REST,SALL1,SAP30,SFPQ,SIN3B,SIRT3,SIRT4,SMARCAD1,SUDS3,TBL1X,TBL1Y
GO Biological Process	GO:0036258	multivesicular body assembly	71	2.793733e-11	3.604754e-7	5.077118e-9	3.097741e+0	1.549516e+1	48	1.587944e-3	4.919041e-3	3346	2.737120e-1	1.000000e+0	1.000000e+0	1.217998e+0	9.031215e+0	11	30	1.969914e-3	3.666667e-1	L1MB5,L1MB5,L1MB5,L1MB5,L1MB5,L1MB5,L1MB5,L1MB5,L1MB5,L1MB5,L1MB5,L1MB5,L1MB5,L1MB5,L1MB5,L1MB5,L1MB5,L1MB5,L1MB5,L1MB5,L1MB5,L1MB5,L1MB5,L1MB5,L1MB5,L1MB5,L1MB5,L1MB5,L1MB5,L1MB5,L1MB5,L1MB5,L1MB5,L1MB5,L1MB5,L1MB5,L1MB5,L1MB5,L1MB5,L1MB5,L1MB5,L1MB5,L1MB5,L1MB5,L1MB5,L1MB5,L1MB5,L1MB5	CHMP1B,CHMP2B,CHMP4B,CHMP6,MVB12A,PDCD6IP,RAB11A,STAM2,TSG101,VPS36,VPS37B
GO Biological Process	GO:1904902	ESCRT III complex assembly	72	3.041737e-11	3.924753e-7	5.451046e-9	9.695714e+0	1.650214e+0	16	1.691139e-4	1.639680e-3	3520	3.010405e-1	1.000000e+0	1.000000e+0	3.321812e+0	3.010405e-1	1	1	1.790831e-4	1.000000e+0	L1MB5,L1MB5,L1MB5,L1MB5,L1MB5,L1MB5,L1MB5,L1MB5,L1MB5,L1MB5,L1MB5,L1MB5,L1MB5,L1MB5,L1MB5,L1MB5	CHMP6
GO Biological Process	GO:1903640	negative regulation of gastrin-induced gastric acid secretion	73	3.317129e-11	4.280092e-7	5.863139e-9	2.384380e+2	2.096981e-2	5	2.148986e-6	5.124001e-4	3520	3.010405e-1	1.000000e+0	1.000000e+0	3.321812e+0	3.010405e-1	1	1	1.790831e-4	1.000000e+0	L1MB5,L1MB5,L1MB5,L1MB5,L1MB5	SCT
GO Biological Process	GO:0072364	regulation of cellular ketone metabolic process by regulation of transcription from RNA polymerase II promoter	74	3.718862e-11	4.798448e-7	6.484389e-9	6.979608e+0	2.865491e+0	20	2.936555e-4	2.049600e-3	5704	5.114669e-1	1.000000e+0	1.000000e+0	1.660906e+0	6.020810e-1	1	2	1.790831e-4	5.000000e-1	L1MB5,L1MB5,L1MB5,L1MB5,L1MB5,L1MB5,L1MB5,L1MB5,L1MB5,L1MB5,L1MB5,L1MB5,L1MB5,L1MB5,L1MB5,L1MB5,L1MB5,L1MB5,L1MB5,L1MB5	NCOR2
GO Biological Process	GO:0006702	androgen biosynthetic process	75	5.936550e-11	7.659930e-7	1.021324e-8	4.129241e+0	7.749607e+0	32	7.941799e-4	3.279361e-3	4664	3.531467e-1	1.000000e+0	9.769837e-1	1.328725e+0	3.010405e+0	4	10	7.163324e-4	4.000000e-1	L1MB5,L1MB5,L1MB5,L1MB5,L1MB5,L1MB5,L1MB5,L1MB5,L1MB5,L1MB5,L1MB5,L1MB5,L1MB5,L1MB5,L1MB5,L1MB5,L1MB5,L1MB5,L1MB5,L1MB5,L1MB5,L1MB5,L1MB5,L1MB5,L1MB5,L1MB5,L1MB5,L1MB5,L1MB5,L1MB5,L1MB5,L1MB5	CYP17A1,HSD17B3,SCARB1,WNT4
GO Biological Process	GO:0016236	macroautophagy	76	6.314428e-11	8.147506e-7	1.072040e-8	1.734568e+0	9.339504e+1	162	9.571125e-3	1.660176e-2	6448	5.420627e-1	1.000000e+0	1.000000e+0	9.965437e-1	4.515607e+1	45	150	8.058739e-3	3.000000e-1	L1MB5,L1MB5,L1MB5,L1MB5,L1MB5,L1MB5,L1MB5,L1MB5,L1MB5,L1MB5,L1MB5,L1MB5,L1MB5,L1MB5,L1MB5,L1MB5,L1MB5,L1MB5,L1MB5,L1MB5,L1MB5,L1MB5,L1MB5,L1MB5,L1MB5,L1MB5,L1MB5,L1MB5,L1MB5,L1MB5,L1MB5,L1MB5,L1MB5,L1MB5,L1MB5,L1MB5,L1MB5,L1MB5,L1MB5,L1MB5,L1MB5,L1MB5,L1MB5,L1MB5,L1MB5,L1MB5,L1MB5,L1MB5,L1MB5,L1MB5,L1MB5,L1MB5,L1MB5,L1MB5,L1MB5,L1MB5,L1MB5,L1MB5,L1MB5,L1MB5,L1MB5,L1MB5,L1MB5,L1MB5,L1MB5,L1MB5,L1M…	AMBRA1,ATG10,ATG13,ATG14,ATG16L1,ATG16L2,ATG4A,ATG4C,C6orf106,CHMP2B,CHMP4B,CHMP6,CSNK2A1,EPG5,FAM134B,FUNDC1,LAMP2,LGALS8,MAP1LC3B2,MAP1LC3C,MTMR14,MTMR3,MVB12A,NSFL1C,OPTN,PIK3C3,PRKAB1,PRKAB2,PRKAG2,RAB1A,RB1CC1,SMURF1,SRC,STAM2,TBC1D5,TMEM74,TP53INP2,TSG101,UBC,UBQLN1,ULK1,VPS36,VPS37B,WDFY3,WIPI1
GO Biological Process	GO:0051603	proteolysis involved in cellular protein catabolic process	77	6.763964e-11	8.727543e-7	1.133447e-8	1.317912e+0	4.294672e+2	566	4.401180e-2	5.800369e-2	966	3.155270e-2	1.000000e+0	4.214539e-1	1.123554e+0	1.637660e+2	184	544	3.295129e-2	3.382353e-1	L1MB5,L1MB5,L1MB5,L1MB5,L1MB5,L1MB5,L1MB5,L1MB5,L1MB5,L1MB5,L1MB5,L1MB5,L1MB5,L1MB5,L1MB5,L1MB5,L1MB5,L1MB5,L1MB5,L1MB5,L1MB5,L1MB5,L1MB5,L1MB5,L1MB5,L1MB5,L1MB5,L1MB5,L1MB5,L1MB5,L1MB5,L1MB5,L1MB5,L1MB5,L1MB5,L1MB5,L1MB5,L1MB5,L1MB5,L1MB5,L1MB5,L1MB5,L1MB5,L1MB5,L1MB5,L1MB5,L1MB5,L1MB5,L1MB5,L1MB5,L1MB5,L1MB5,L1MB5,L1MB5,L1MB5,L1MB5,L1MB5,L1MB5,L1MB5,L1MB5,L1MB5,L1MB5,L1MB5,L1MB5,L1MB5,L1MB5,L1M…	ABTB1,ACR,AMFR,ANAPC1,ANAPC16,ANAPC5,ANKIB1,ARIH1,ARNTL,ARRB1,ARRB2,ASB2,ATE1,ATXN3L,BFAR,BTBD11,BTBD2,BTBD3,BTBD9,BTRC,BUB3,C17orf97,CACUL1,CBL,CCIN,CD2AP,CDC23,CDC27,CDK1,CHMP4B,COPS3,CPVL,CRBN,CTSH,CTSL,CTSO,CUL1,CUL3,CUL4A,CUL4B,CYLD,DTL,FAF1,FAP,FBXL14,FBXL18,FBXL2,FBXL22,FBXL7,FBXO11,FBXO15,FBXO21,FBXO31,FBXO39,FBXW11,FBXW7,FZR1,GSK3B,GZMA,HECW1,HERC2,HERPUD1,HUWE1,ISG15,ITCH,KCTD10,KCTD13,…
GO Biological Process	GO:0034635	glutathione transport	78	6.991025e-11	9.020520e-7	1.156477e-8	1.132744e+1	1.235936e+0	14	1.266588e-4	1.434720e-3	5704	5.114669e-1	1.000000e+0	1.000000e+0	1.660906e+0	6.020810e-1	1	2	1.790831e-4	5.000000e-1	L1MB5,L1MB5,L1MB5,L1MB5,L1MB5,L1MB5,L1MB5,L1MB5,L1MB5,L1MB5,L1MB5,L1MB5,L1MB5,L1MB5	ABCC1
GO Biological Process	GO:0060236	regulation of mitotic spindle organization	79	7.093384e-11	9.152593e-7	1.158556e-8	2.826960e+0	1.874806e+1	53	1.921301e-3	5.431441e-3	5591	4.954751e-1	1.000000e+0	1.000000e+0	1.043998e+0	1.053642e+1	11	35	1.969914e-3	3.142857e-1	L1MB5,L1MB5,L1MB5,L1MB5,L1MB5,L1MB5,L1MB5,L1MB5,L1MB5,L1MB5,L1MB5,L1MB5,L1MB5,L1MB5,L1MB5,L1MB5,L1MB5,L1MB5,L1MB5,L1MB5,L1MB5,L1MB5,L1MB5,L1MB5,L1MB5,L1MB5,L1MB5,L1MB5,L1MB5,L1MB5,L1MB5,L1MB5,L1MB5,L1MB5,L1MB5,L1MB5,L1MB5,L1MB5,L1MB5,L1MB5,L1MB5,L1MB5,L1MB5,L1MB5,L1MB5,L1MB5,L1MB5,L1MB5,L1MB5,L1MB5,L1MB5,L1MB5,L1MB5	CCSAP,CHMP1B,CHMP2B,CHMP4B,CLTC,DYNC1H1,GNAI1,HNRNPU,HSPA1A,STAG1,STAG2
GO Biological Process	GO:0044265	cellular macromolecule catabolic process	80	7.715902e-11	9.955828e-7	1.244479e-8	1.260245e+0	6.133729e+2	773	6.285846e-2	7.921705e-2	1946	1.083834e-1	1.000000e+0	7.186388e-1	1.065339e+0	2.543792e+2	271	845	4.853152e-2	3.207101e-1	L1MB5,L1MB5,L1MB5,L1MB5,L1MB5,L1MB5,L1MB5,L1MB5,L1MB5,L1MB5,L1MB5,L1MB5,L1MB5,L1MB5,L1MB5,L1MB5,L1MB5,L1MB5,L1MB5,L1MB5,L1MB5,L1MB5,L1MB5,L1MB5,L1MB5,L1MB5,L1MB5,L1MB5,L1MB5,L1MB5,L1MB5,L1MB5,L1MB5,L1MB5,L1MB5,L1MB5,L1MB5,L1MB5,L1MB5,L1MB5,L1MB5,L1MB5,L1MB5,L1MB5,L1MB5,L1MB5,L1MB5,L1MB5,L1MB5,L1MB5,L1MB5,L1MB5,L1MB5,L1MB5,L1MB5,L1MB5,L1MB5,L1MB5,L1MB5,L1MB5,L1MB5,L1MB5,L1MB5,L1MB5,L1MB5,L1MB5,L1M…	ABTB1,ACR,ADAMTS9,AGO4,AMFR,ANAPC1,ANAPC16,ANAPC5,ANKIB1,ARIH1,ARNTL,ARRB1,ARRB2,ASB2,ATE1,ATM,ATXN3L,BFAR,BNIP3L,BTBD11,BTBD2,BTBD3,BTBD9,BTRC,BUB3,C17orf97,CACUL1,CBL,CCIN,CD2AP,CDC23,CDC27,CDK1,CECR2,CHEK2,CHMP4B,CLN6,CLTC,CNOT10,CNOT4,CNOT6,CNOT6L,COPS3,CPVL,CRBN,CTIF,CTSH,CTSL,CTSO,CUL1,CUL3,CUL4A,CUL4B,CYLD,DAB2IP,DCP1B,DCP2,DENND3,DICER1,DIS3L2,DNA2,DNASE1L2,DNASE2,DTL,EIF4A3,FAF1,FAP,FBXL…
GO Biological Process	GO:0039702	viral budding via host ESCRT complex	81	8.373164e-11	1.080389e-6	1.333814e-8	3.467163e+0	1.124839e+1	39	1.152735e-3	3.996721e-3	3057	2.308064e-1	1.000000e+0	9.741887e-1	1.328725e+0	6.020810e+0	8	20	1.432665e-3	4.000000e-1	L1MB5,L1MB5,L1MB5,L1MB5,L1MB5,L1MB5,L1MB5,L1MB5,L1MB5,L1MB5,L1MB5,L1MB5,L1MB5,L1MB5,L1MB5,L1MB5,L1MB5,L1MB5,L1MB5,L1MB5,L1MB5,L1MB5,L1MB5,L1MB5,L1MB5,L1MB5,L1MB5,L1MB5,L1MB5,L1MB5,L1MB5,L1MB5,L1MB5,L1MB5,L1MB5,L1MB5,L1MB5,L1MB5,L1MB5	CHMP1B,CHMP2B,CHMP4B,CHMP6,MVB12A,PDCD6IP,TSG101,VPS37B
GO Biological Process	GO:0009057	macromolecule catabolic process	82	1.028651e-10	1.327268e-6	1.618620e-8	1.234299e+0	7.307791e+2	902	7.489025e-2	9.243697e-2	2521	1.812493e-1	1.000000e+0	9.276714e-1	1.044574e+0	2.977290e+2	311	989	5.569484e-2	3.144590e-1	L1MB5,L1MB5,L1MB5,L1MB5,L1MB5,L1MB5,L1MB5,L1MB5,L1MB5,L1MB5,L1MB5,L1MB5,L1MB5,L1MB5,L1MB5,L1MB5,L1MB5,L1MB5,L1MB5,L1MB5,L1MB5,L1MB5,L1MB5,L1MB5,L1MB5,L1MB5,L1MB5,L1MB5,L1MB5,L1MB5,L1MB5,L1MB5,L1MB5,L1MB5,L1MB5,L1MB5,L1MB5,L1MB5,L1MB5,L1MB5,L1MB5,L1MB5,L1MB5,L1MB5,L1MB5,L1MB5,L1MB5,L1MB5,L1MB5,L1MB5,L1MB5,L1MB5,L1MB5,L1MB5,L1MB5,L1MB5,L1MB5,L1MB5,L1MB5,L1MB5,L1MB5,L1MB5,L1MB5,L1MB5,L1MB5,L1MB5,L1M…	ABHD12,ABTB1,ACR,ADAMTS9,AGO4,AMFR,ANAPC1,ANAPC16,ANAPC5,ANKIB1,APOB,ARIH1,ARNTL,ARRB1,ARRB2,ARSB,ASB2,ATE1,ATM,ATXN3L,BFAR,BNIP3L,BTBD11,BTBD2,BTBD3,BTBD9,BTRC,BUB3,C17orf97,CACUL1,CALM1,CBL,CCIN,CD2AP,CDC23,CDC27,CDK1,CECR2,CHEK2,CHID1,CHMP4B,CLN6,CLTC,CNOT10,CNOT4,CNOT6,CNOT6L,COPS3,CPVL,CRBN,CSPG5,CTIF,CTSH,CTSL,CTSO,CUL1,CUL3,CUL4A,CUL4B,CYLD,DAB2IP,DCN,DCP1B,DCP2,DENND3,DICER1,DIS3L2,DNA2,D…
GO Biological Process	GO:0032446	protein modification by small protein conjugation	83	1.077397e-10	1.390165e-6	1.674898e-8	1.251336e+0	6.433125e+2	805	6.592667e-2	8.249641e-2	2698	2.050794e-1	1.000000e+0	9.807782e-1	1.045678e+0	2.381230e+2	249	791	4.459169e-2	3.147914e-1	L1MB5,L1MB5,L1MB5,L1MB5,L1MB5,L1MB5,L1MB5,L1MB5,L1MB5,L1MB5,L1MB5,L1MB5,L1MB5,L1MB5,L1MB5,L1MB5,L1MB5,L1MB5,L1MB5,L1MB5,L1MB5,L1MB5,L1MB5,L1MB5,L1MB5,L1MB5,L1MB5,L1MB5,L1MB5,L1MB5,L1MB5,L1MB5,L1MB5,L1MB5,L1MB5,L1MB5,L1MB5,L1MB5,L1MB5,L1MB5,L1MB5,L1MB5,L1MB5,L1MB5,L1MB5,L1MB5,L1MB5,L1MB5,L1MB5,L1MB5,L1MB5,L1MB5,L1MB5,L1MB5,L1MB5,L1MB5,L1MB5,L1MB5,L1MB5,L1MB5,L1MB5,L1MB5,L1MB5,L1MB5,L1MB5,L1MB5,L1M…	ABTB1,AKTIP,AMFR,ANAPC1,ANAPC16,ANAPC5,ANKIB1,ARIH1,ARRB1,ARRB2,ARRDC4,ASB1,ASB14,ASB18,ASB2,ASB9,ATG10,BACH2,BCL2,BCOR,BFAR,BIRC6,BRCA1,BTBD11,BTBD2,BTBD3,BTBD9,BTRC,BUB3,CACUL1,CBL,CBLB,CBX4,CCIN,CDC23,CDC27,CDC42,CDK1,CNOT4,CRBN,CUL1,CUL3,CUL4A,CUL4B,DCAF13,DCAF5,DCUN1D1,DCUN1D2,DCUN1D4,DCUN1D5,DTL,E4F1,ENSG00000270898,EPAS1,EYA1,FAM105B,FANCL,FBXL14,FBXL18,FBXL2,FBXL22,FBXL7,FBXO11,FBXO15,FBX…
GO Biological Process	GO:0015914	phospholipid transport	84	1.084746e-10	1.399648e-6	1.666247e-8	1.883690e+0	6.529736e+1	123	6.691675e-3	1.260504e-2	756	2.136661e-2	1.000000e+0	3.646738e-1	1.423634e+0	1.896555e+1	27	63	4.835244e-3	4.285714e-1	L1MB5,L1MB5,L1MB5,L1MB5,L1MB5,L1MB5,L1MB5,L1MB5,L1MB5,L1MB5,L1MB5,L1MB5,L1MB5,L1MB5,L1MB5,L1MB5,L1MB5,L1MB5,L1MB5,L1MB5,L1MB5,L1MB5,L1MB5,L1MB5,L1MB5,L1MB5,L1MB5,L1MB5,L1MB5,L1MB5,L1MB5,L1MB5,L1MB5,L1MB5,L1MB5,L1MB5,L1MB5,L1MB5,L1MB5,L1MB5,L1MB5,L1MB5,L1MB5,L1MB5,L1MB5,L1MB5,L1MB5,L1MB5,L1MB5,L1MB5,L1MB5,L1MB5,L1MB5,L1MB5,L1MB5,L1MB5,L1MB5,L1MB5,L1MB5,L1MB5,L1MB5,L1MB5,L1MB5,L1MB5,L1MB5,L1MB5,L1M…	ABCA1,ABCB1,ABCC1,ABCG1,ATP10A,ATP10B,ATP10D,ATP11B,ATP11C,ATP8A2,ATP8B2,ATP9A,ATP9B,CETP,LDLR,OSBPL10,P2RX7,PCTP,PITPNB,PITPNC1,PITPNM2,PLA2G10,SCARB1,SLMO1,SLMO2,TMEM30B,TNFAIP8L3
GO Biological Process	GO:0002933	lipid hydroxylation	85	1.223477e-10	1.578652e-6	1.857238e-8	8.065380e+0	2.107774e+0	17	2.160047e-4	1.742160e-3	3154	2.575948e-1	1.000000e+0	1.000000e+0	1.660906e+0	1.806243e+0	3	6	5.372493e-4	5.000000e-1	L1MB5,L1MB5,L1MB5,L1MB5,L1MB5,L1MB5,L1MB5,L1MB5,L1MB5,L1MB5,L1MB5,L1MB5,L1MB5,L1MB5,L1MB5,L1MB5,L1MB5	CYP2C8,CYP3A4,CYP4A22
GO Biological Process	GO:1905696	regulation of polysome binding	86	1.288736e-10	1.662856e-6	1.933554e-8	1.681240e+1	6.542791e-1	11	6.705054e-5	1.127280e-3	5704	5.114669e-1	1.000000e+0	1.000000e+0	1.660906e+0	6.020810e-1	1	2	1.790831e-4	5.000000e-1	L1MB5,L1MB5,L1MB5,L1MB5,L1MB5,L1MB5,L1MB5,L1MB5,L1MB5,L1MB5,L1MB5	DHX9
GO Biological Process	GO:0016032	viral process	87	1.358630e-10	1.753040e-6	2.014989e-8	1.302552e+0	4.552603e+2	593	4.665508e-2	6.077065e-2	2976	2.205869e-1	1.000000e+0	9.563954e-1	1.048713e+0	1.878493e+2	197	624	3.527937e-2	3.157051e-1	L1MB5,L1MB5,L1MB5,L1MB5,L1MB5,L1MB5,L1MB5,L1MB5,L1MB5,L1MB5,L1MB5,L1MB5,L1MB5,L1MB5,L1MB5,L1MB5,L1MB5,L1MB5,L1MB5,L1MB5,L1MB5,L1MB5,L1MB5,L1MB5,L1MB5,L1MB5,L1MB5,L1MB5,L1MB5,L1MB5,L1MB5,L1MB5,L1MB5,L1MB5,L1MB5,L1MB5,L1MB5,L1MB5,L1MB5,L1MB5,L1MB5,L1MB5,L1MB5,L1MB5,L1MB5,L1MB5,L1MB5,L1MB5,L1MB5,L1MB5,L1MB5,L1MB5,L1MB5,L1MB5,L1MB5,L1MB5,L1MB5,L1MB5,L1MB5,L1MB5,L1MB5,L1MB5,L1MB5,L1MB5,L1MB5,L1MB5,L1M…	ADRBK1,ATF7IP,ATG16L1,ATG16L2,ATP6V0C,BCL2L11,BIN1,BNIP3L,BTRC,C14orf166,C9orf69,CARM1,CBX5,CCNK,CCNT2,CCR2,CCR3,CD200R1,CD93,CDC42,CDHR3,CDK1,CHD6,CHMP1B,CHMP2B,CHMP4B,CHMP6,CLEC4M,CREB1,CREBBP,CRTC1,CTBP1,CTBP2,CUL1,CUL4A,CXCR4,DAXX,DDX11,DDX3X,DEK,DHX9,DMBT1,DYNC1I2,DYNC1LI1,DYRK1A,E4F1,EEA1,EGFR,EIF2AK2,EIF2AK4,EIF3G,EP300,FADD,FBXL2,FBXW7,GAS6,GBF1,GFI1,GTF2B,GTF2E1,GYPA,HLA-B,HSPA1A,HTATIP2…
GO Biological Process	GO:1902630	regulation of membrane hyperpolarization	88	1.752388e-10	2.261106e-6	2.569439e-8	6.377078e+0	3.136233e+0	20	3.214012e-4	2.049600e-3	1619	9.061403e-2	1.000000e+0	7.221698e-1	3.321812e+0	6.020810e-1	2	2	3.581662e-4	1.000000e+0	L1MB5,L1MB5,L1MB5,L1MB5,L1MB5,L1MB5,L1MB5,L1MB5,L1MB5,L1MB5,L1MB5,L1MB5,L1MB5,L1MB5,L1MB5,L1MB5,L1MB5,L1MB5,L1MB5,L1MB5	CRTC1,TRPC5
GO Biological Process	GO:0038178	complement component C5a signaling pathway	89	1.761754e-10	2.273191e-6	2.554147e-8	3.429804e+1	2.332495e-1	8	2.390341e-5	8.198401e-4	1619	9.061403e-2	1.000000e+0	7.221698e-1	3.321812e+0	6.020810e-1	2	2	3.581662e-4	1.000000e+0	L1MB5,L1MB5,L1MB5,L1MB5,L1MB5,L1MB5,L1MB5,L1MB5	C5AR1,C5AR2
GO Biological Process	GO:0018107	peptidyl-threonine phosphorylation	90	1.843844e-10	2.379112e-6	2.643458e-8	1.744957e+0	8.653506e+1	151	8.868114e-3	1.547448e-2	689	1.732488e-2	1.000000e+0	3.244455e-1	1.398658e+0	2.287908e+1	32	76	5.730659e-3	4.210526e-1	L1MB5,L1MB5,L1MB5,L1MB5,L1MB5,L1MB5,L1MB5,L1MB5,L1MB5,L1MB5,L1MB5,L1MB5,L1MB5,L1MB5,L1MB5,L1MB5,L1MB5,L1MB5,L1MB5,L1MB5,L1MB5,L1MB5,L1MB5,L1MB5,L1MB5,L1MB5,L1MB5,L1MB5,L1MB5,L1MB5,L1MB5,L1MB5,L1MB5,L1MB5,L1MB5,L1MB5,L1MB5,L1MB5,L1MB5,L1MB5,L1MB5,L1MB5,L1MB5,L1MB5,L1MB5,L1MB5,L1MB5,L1MB5,L1MB5,L1MB5,L1MB5,L1MB5,L1MB5,L1MB5,L1MB5,L1MB5,L1MB5,L1MB5,L1MB5,L1MB5,L1MB5,L1MB5,L1MB5,L1MB5,L1MB5,L1MB5,L1M…	ACVR1B,ADRBK1,BCL2,CAMK2B,CAMKK2,CDK1,CDK5R1,CHEK2,CSNK2A1,DCLK1,DCLK3,DYRK1A,GSK3B,HIPK3,LMTK2,MAPK1,MAPK8,MARK2,NLK,OSR1,PRKCA,PRKCB,PRKD1,STK11,STK39,TAF1,TGFBR1,TGFBR2,ULK1,VPRBP,VRK1,WNK1
GO Biological Process	GO:0006476	protein deacetylation	91	1.881559e-10	2.427776e-6	2.667885e-8	1.923767e+0	5.873891e+1	113	6.019565e-3	1.158024e-2	1107	4.580545e-2	1.000000e+0	5.339004e-1	1.361398e+0	1.836347e+1	25	61	4.477077e-3	4.098361e-1	L1MB5,L1MB5,L1MB5,L1MB5,L1MB5,L1MB5,L1MB5,L1MB5,L1MB5,L1MB5,L1MB5,L1MB5,L1MB5,L1MB5,L1MB5,L1MB5,L1MB5,L1MB5,L1MB5,L1MB5,L1MB5,L1MB5,L1MB5,L1MB5,L1MB5,L1MB5,L1MB5,L1MB5,L1MB5,L1MB5,L1MB5,L1MB5,L1MB5,L1MB5,L1MB5,L1MB5,L1MB5,L1MB5,L1MB5,L1MB5,L1MB5,L1MB5,L1MB5,L1MB5,L1MB5,L1MB5,L1MB5,L1MB5,L1MB5,L1MB5,L1MB5,L1MB5,L1MB5,L1MB5,L1MB5,L1MB5,L1MB5,L1MB5,L1MB5,L1MB5,L1MB5,L1MB5,L1MB5,L1MB5,L1MB5,L1MB5,L1M…	ATXN3L,HDAC11,HDAC4,HDAC8,HMG20B,KDM1A,MBD3,MSL3,MTA3,NACC2,PHF21A,PRDM5,RBBP7,RCOR1,REST,SALL1,SAP30,SFPQ,SIN3B,SIRT3,SIRT4,SMARCAD1,SUDS3,TBL1X,TBL1Y
GO Biological Process	GO:0016575	histone deacetylation	92	2.104475e-10	2.715404e-6	2.951526e-8	1.926179e+0	5.814621e+1	112	5.958824e-3	1.147776e-2	1195	5.410684e-2	1.000000e+0	5.842180e-1	1.351246e+0	1.776139e+1	24	59	4.297994e-3	4.067797e-1	L1MB5,L1MB5,L1MB5,L1MB5,L1MB5,L1MB5,L1MB5,L1MB5,L1MB5,L1MB5,L1MB5,L1MB5,L1MB5,L1MB5,L1MB5,L1MB5,L1MB5,L1MB5,L1MB5,L1MB5,L1MB5,L1MB5,L1MB5,L1MB5,L1MB5,L1MB5,L1MB5,L1MB5,L1MB5,L1MB5,L1MB5,L1MB5,L1MB5,L1MB5,L1MB5,L1MB5,L1MB5,L1MB5,L1MB5,L1MB5,L1MB5,L1MB5,L1MB5,L1MB5,L1MB5,L1MB5,L1MB5,L1MB5,L1MB5,L1MB5,L1MB5,L1MB5,L1MB5,L1MB5,L1MB5,L1MB5,L1MB5,L1MB5,L1MB5,L1MB5,L1MB5,L1MB5,L1MB5,L1MB5,L1MB5,L1MB5,L1M…	ATXN3L,HDAC11,HDAC4,HDAC8,HMG20B,KDM1A,MBD3,MSL3,MTA3,NACC2,PHF21A,PRDM5,RBBP7,RCOR1,REST,SALL1,SAP30,SFPQ,SIN3B,SIRT3,SMARCAD1,SUDS3,TBL1X,TBL1Y
GO Biological Process	GO:0044419	interspecies interaction between organisms	93	2.143323e-10	2.765530e-6	2.973688e-8	1.281790e+0	5.071035e+2	650	5.196798e-2	6.661201e-2	3285	2.710382e-1	1.000000e+0	1.000000e+0	1.036866e+0	2.083200e+2	216	692	3.868195e-2	3.121387e-1	L1MB5,L1MB5,L1MB5,L1MB5,L1MB5,L1MB5,L1MB5,L1MB5,L1MB5,L1MB5,L1MB5,L1MB5,L1MB5,L1MB5,L1MB5,L1MB5,L1MB5,L1MB5,L1MB5,L1MB5,L1MB5,L1MB5,L1MB5,L1MB5,L1MB5,L1MB5,L1MB5,L1MB5,L1MB5,L1MB5,L1MB5,L1MB5,L1MB5,L1MB5,L1MB5,L1MB5,L1MB5,L1MB5,L1MB5,L1MB5,L1MB5,L1MB5,L1MB5,L1MB5,L1MB5,L1MB5,L1MB5,L1MB5,L1MB5,L1MB5,L1MB5,L1MB5,L1MB5,L1MB5,L1MB5,L1MB5,L1MB5,L1MB5,L1MB5,L1MB5,L1MB5,L1MB5,L1MB5,L1MB5,L1MB5,L1MB5,L1M…	ADRBK1,ATF7IP,ATG16L1,ATG16L2,ATP6V0C,AZU1,BCL2L11,BIN1,BNIP3L,BTRC,C14orf166,C9orf69,CARM1,CBL,CBX5,CCNK,CCNT2,CCR2,CCR3,CD200R1,CD93,CDC42,CDHR3,CDK1,CHD1,CHD6,CHMP1B,CHMP2B,CHMP4B,CHMP6,CLEC4M,CREB1,CREBBP,CRTC1,CTBP1,CTBP2,CTDP1,CUL1,CUL4A,CXCR4,DAXX,DDX11,DDX3X,DEK,DHX9,DMBT1,DYNC1I2,DYNC1LI1,DYRK1A,E4F1,EEA1,EGFR,EIF2AK2,EIF2AK4,EIF3G,EP300,FADD,FBXL2,FBXW7,FN1,GAS6,GBF1,GFI1,GTF2B,GTF2E1,G…
GO Biological Process	GO:1902631	negative regulation of membrane hyperpolarization	94	2.454822e-10	3.167457e-6	3.369635e-8	1.924733e+1	5.195526e-1	10	5.324376e-5	1.024800e-3	3520	3.010405e-1	1.000000e+0	1.000000e+0	3.321812e+0	3.010405e-1	1	1	1.790831e-4	1.000000e+0	L1MB5,L1MB5,L1MB5,L1MB5,L1MB5,L1MB5,L1MB5,L1MB5,L1MB5,L1MB5	CRTC1
GO Biological Process	GO:0043001	Golgi to plasma membrane protein transport	95	2.459375e-10	3.173332e-6	3.340349e-8	2.697131e+0	2.002127e+1	54	2.051780e-3	5.533921e-3	1847	9.970832e-2	1.000000e+0	6.965547e-1	1.461597e+0	7.526012e+0	11	25	1.969914e-3	4.400000e-1	L1MB5,L1MB5,L1MB5,L1MB5,L1MB5,L1MB5,L1MB5,L1MB5,L1MB5,L1MB5,L1MB5,L1MB5,L1MB5,L1MB5,L1MB5,L1MB5,L1MB5,L1MB5,L1MB5,L1MB5,L1MB5,L1MB5,L1MB5,L1MB5,L1MB5,L1MB5,L1MB5,L1MB5,L1MB5,L1MB5,L1MB5,L1MB5,L1MB5,L1MB5,L1MB5,L1MB5,L1MB5,L1MB5,L1MB5,L1MB5,L1MB5,L1MB5,L1MB5,L1MB5,L1MB5,L1MB5,L1MB5,L1MB5,L1MB5,L1MB5,L1MB5,L1MB5,L1MB5,L1MB5	AMN,ANK3,GOLGA4,GOLPH3,MACF1,OPTN,RAB10,RAB31,SPTBN1,VAMP3,VAMP5
GO Biological Process	GO:0006706	steroid catabolic process	96	2.914285e-10	3.760302e-6	3.916981e-8	3.379336e+0	1.124481e+1	38	1.152369e-3	3.894241e-3	4937	3.959520e-1	1.000000e+0	1.000000e+0	1.162634e+0	6.020810e+0	7	20	1.253582e-3	3.500000e-1	L1MB5,L1MB5,L1MB5,L1MB5,L1MB5,L1MB5,L1MB5,L1MB5,L1MB5,L1MB5,L1MB5,L1MB5,L1MB5,L1MB5,L1MB5,L1MB5,L1MB5,L1MB5,L1MB5,L1MB5,L1MB5,L1MB5,L1MB5,L1MB5,L1MB5,L1MB5,L1MB5,L1MB5,L1MB5,L1MB5,L1MB5,L1MB5,L1MB5,L1MB5,L1MB5,L1MB5,L1MB5,L1MB5	CYP3A4,CYP46A1,SCARB1,STS,SULT2A1,TRERF1,YWHAH
GO Biological Process	GO:0019068	virion assembly	97	3.719858e-10	4.799733e-6	4.948178e-8	2.755893e+0	1.850580e+1	51	1.896474e-3	5.226481e-3	6375	5.391692e-1	1.000000e+0	1.000000e+0	1.014998e+0	1.083746e+1	11	36	1.969914e-3	3.055556e-1	L1MB5,L1MB5,L1MB5,L1MB5,L1MB5,L1MB5,L1MB5,L1MB5,L1MB5,L1MB5,L1MB5,L1MB5,L1MB5,L1MB5,L1MB5,L1MB5,L1MB5,L1MB5,L1MB5,L1MB5,L1MB5,L1MB5,L1MB5,L1MB5,L1MB5,L1MB5,L1MB5,L1MB5,L1MB5,L1MB5,L1MB5,L1MB5,L1MB5,L1MB5,L1MB5,L1MB5,L1MB5,L1MB5,L1MB5,L1MB5,L1MB5,L1MB5,L1MB5,L1MB5,L1MB5,L1MB5,L1MB5,L1MB5,L1MB5,L1MB5,L1MB5	CHMP1B,CHMP2B,CHMP4B,CHMP6,MVB12A,PDCD6IP,RAB1A,TSG101,UBC,USP6NL,VPS37B
GO Biological Process	GO:0019058	viral life cycle	98	3.777066e-10	4.873548e-6	4.973008e-8	1.458723e+0	2.022317e+2	295	2.072470e-2	3.023160e-2	5042	4.218898e-1	1.000000e+0	1.000000e+0	1.022096e+0	9.001111e+1	92	299	1.647564e-2	3.076923e-1	L1MB5,L1MB5,L1MB5,L1MB5,L1MB5,L1MB5,L1MB5,L1MB5,L1MB5,L1MB5,L1MB5,L1MB5,L1MB5,L1MB5,L1MB5,L1MB5,L1MB5,L1MB5,L1MB5,L1MB5,L1MB5,L1MB5,L1MB5,L1MB5,L1MB5,L1MB5,L1MB5,L1MB5,L1MB5,L1MB5,L1MB5,L1MB5,L1MB5,L1MB5,L1MB5,L1MB5,L1MB5,L1MB5,L1MB5,L1MB5,L1MB5,L1MB5,L1MB5,L1MB5,L1MB5,L1MB5,L1MB5,L1MB5,L1MB5,L1MB5,L1MB5,L1MB5,L1MB5,L1MB5,L1MB5,L1MB5,L1MB5,L1MB5,L1MB5,L1MB5,L1MB5,L1MB5,L1MB5,L1MB5,L1MB5,L1MB5,L1M…	ADRBK1,ATG16L1,ATG16L2,CCNT2,CDC42,CDHR3,CDK1,CHMP1B,CHMP2B,CHMP4B,CHMP6,CLEC4M,CTBP1,CTBP2,CXCR4,DEK,DHX9,EEA1,EGFR,EIF2AK4,EIF3G,GAS6,GYPA,HSPA1A,HTR2A,IFIT1,ITCH,ITGA2,ITGB1,ITGB7,KPNA3,KPNA5,KPNA7,LAMP1,LDLR,MON1B,MVB12A,MVB12B,NCAM1,NDC1,NEDD4L,NFIA,NUP133,NUP153,NUP160,NUP88,NUPL2,PCSK5,PDCD6IP,PI4KA,POM121,POM121C,PTBP1,PVRL1,RAB1A,RPL21,RPL27A,RPL31,RPL35,RPL38,RPL7,RPLP1,RPS10,RPS13,RPS1…
GO Biological Process	GO:0044257	cellular protein catabolic process	99	3.913578e-10	5.049690e-6	5.100697e-8	1.295969e+0	4.506281e+2	584	4.618037e-2	5.984833e-2	801	2.515880e-2	1.000000e+0	4.052734e-1	1.126629e+0	1.721952e+2	194	572	3.474212e-2	3.391608e-1	L1MB5,L1MB5,L1MB5,L1MB5,L1MB5,L1MB5,L1MB5,L1MB5,L1MB5,L1MB5,L1MB5,L1MB5,L1MB5,L1MB5,L1MB5,L1MB5,L1MB5,L1MB5,L1MB5,L1MB5,L1MB5,L1MB5,L1MB5,L1MB5,L1MB5,L1MB5,L1MB5,L1MB5,L1MB5,L1MB5,L1MB5,L1MB5,L1MB5,L1MB5,L1MB5,L1MB5,L1MB5,L1MB5,L1MB5,L1MB5,L1MB5,L1MB5,L1MB5,L1MB5,L1MB5,L1MB5,L1MB5,L1MB5,L1MB5,L1MB5,L1MB5,L1MB5,L1MB5,L1MB5,L1MB5,L1MB5,L1MB5,L1MB5,L1MB5,L1MB5,L1MB5,L1MB5,L1MB5,L1MB5,L1MB5,L1MB5,L1M…	ABTB1,ACR,AMFR,ANAPC1,ANAPC16,ANAPC5,ANKIB1,ARIH1,ARNTL,ARRB1,ARRB2,ASB2,ATE1,ATXN3L,BFAR,BNIP3L,BTBD11,BTBD2,BTBD3,BTBD9,BTRC,BUB3,C17orf97,CACUL1,CBL,CCIN,CD2AP,CDC23,CDC27,CDK1,CHEK2,CHMP4B,CLTC,COPS3,CPVL,CRBN,CTSH,CTSL,CTSO,CUL1,CUL3,CUL4A,CUL4B,CYLD,DAB2IP,DENND3,DTL,FAF1,FAP,FBXL14,FBXL18,FBXL2,FBXL22,FBXL7,FBXO11,FBXO15,FBXO21,FBXO31,FBXO39,FBXW11,FBXW7,FZR1,GSK3B,GZMA,HECW1,HERC2,HERPUD1…
GO Biological Process	GO:0015748	organophosphate ester transport	100	4.026165e-10	5.194961e-6	5.194961e-8	1.745897e+0	8.305188e+1	145	8.511158e-3	1.485960e-2	737	1.987229e-2	1.000000e+0	3.479134e-1	1.358923e+0	2.649156e+1	36	88	6.446991e-3	4.090909e-1	L1MB5,L1MB5,L1MB5,L1MB5,L1MB5,L1MB5,L1MB5,L1MB5,L1MB5,L1MB5,L1MB5,L1MB5,L1MB5,L1MB5,L1MB5,L1MB5,L1MB5,L1MB5,L1MB5,L1MB5,L1MB5,L1MB5,L1MB5,L1MB5,L1MB5,L1MB5,L1MB5,L1MB5,L1MB5,L1MB5,L1MB5,L1MB5,L1MB5,L1MB5,L1MB5,L1MB5,L1MB5,L1MB5,L1MB5,L1MB5,L1MB5,L1MB5,L1MB5,L1MB5,L1MB5,L1MB5,L1MB5,L1MB5,L1MB5,L1MB5,L1MB5,L1MB5,L1MB5,L1MB5,L1MB5,L1MB5,L1MB5,L1MB5,L1MB5,L1MB5,L1MB5,L1MB5,L1MB5,L1MB5,L1MB5,L1MB5,L1M…	ABCA1,ABCB1,ABCC1,ABCG1,ATP10A,ATP10B,ATP10D,ATP11B,ATP11C,ATP8A2,ATP8B2,ATP9A,ATP9B,CETP,LDLR,OSBPL10,P2RX7,PCTP,PITPNB,PITPNC1,PITPNM2,PLA2G10,SCARB1,SLC25A17,SLC25A24,SLC25A32,SLC25A33,SLC25A42,SLC25A5,SLC25A6,SLC35B3,SLC37A1,SLMO1,SLMO2,TMEM30B,TNFAIP8L3
GO Biological Process	GO:0030163	protein catabolic process	101	4.274666e-10	5.515602e-6	5.460992e-8	1.286920e+0	4.747769e+2	611	4.865515e-2	6.261529e-2	1202	5.478235e-2	1.000000e+0	5.880671e-1	1.100046e+0	1.845378e+2	203	613	3.635387e-2	3.311582e-1	L1MB5,L1MB5,L1MB5,L1MB5,L1MB5,L1MB5,L1MB5,L1MB5,L1MB5,L1MB5,L1MB5,L1MB5,L1MB5,L1MB5,L1MB5,L1MB5,L1MB5,L1MB5,L1MB5,L1MB5,L1MB5,L1MB5,L1MB5,L1MB5,L1MB5,L1MB5,L1MB5,L1MB5,L1MB5,L1MB5,L1MB5,L1MB5,L1MB5,L1MB5,L1MB5,L1MB5,L1MB5,L1MB5,L1MB5,L1MB5,L1MB5,L1MB5,L1MB5,L1MB5,L1MB5,L1MB5,L1MB5,L1MB5,L1MB5,L1MB5,L1MB5,L1MB5,L1MB5,L1MB5,L1MB5,L1MB5,L1MB5,L1MB5,L1MB5,L1MB5,L1MB5,L1MB5,L1MB5,L1MB5,L1MB5,L1MB5,L1M…	ABTB1,ACR,AMFR,ANAPC1,ANAPC16,ANAPC5,ANKIB1,ARIH1,ARNTL,ARRB1,ARRB2,ASB2,ATE1,ATXN3L,BFAR,BNIP3L,BTBD11,BTBD2,BTBD3,BTBD9,BTRC,BUB3,C17orf97,CACUL1,CBL,CCIN,CD2AP,CDC23,CDC27,CDK1,CHEK2,CHMP4B,CLN6,CLTC,COPS3,CPVL,CRBN,CTSH,CTSL,CTSO,CUL1,CUL3,CUL4A,CUL4B,CYLD,DAB2IP,DENND3,DTL,ENPEP,FAF1,FAP,FBXL14,FBXL18,FBXL2,FBXL22,FBXL7,FBXO11,FBXO15,FBXO21,FBXO31,FBXO39,FBXW11,FBXW7,FZR1,GET4,GSK3B,GZMA,HEC…
GO Biological Process	GO:0035194	posttranscriptional gene silencing by RNA	102	4.285979e-10	5.530199e-6	5.421763e-8	2.163919e+0	3.743209e+1	81	3.836041e-3	8.300881e-3	5522	4.740264e-1	1.000000e+0	1.000000e+0	1.042137e+0	1.535306e+1	16	51	2.865330e-3	3.137255e-1	L1MB5,L1MB5,L1MB5,L1MB5,L1MB5,L1MB5,L1MB5,L1MB5,L1MB5,L1MB5,L1MB5,L1MB5,L1MB5,L1MB5,L1MB5,L1MB5,L1MB5,L1MB5,L1MB5,L1MB5,L1MB5,L1MB5,L1MB5,L1MB5,L1MB5,L1MB5,L1MB5,L1MB5,L1MB5,L1MB5,L1MB5,L1MB5,L1MB5,L1MB5,L1MB5,L1MB5,L1MB5,L1MB5,L1MB5,L1MB5,L1MB5,L1MB5,L1MB5,L1MB5,L1MB5,L1MB5,L1MB5,L1MB5,L1MB5,L1MB5,L1MB5,L1MB5,L1MB5,L1MB5,L1MB5,L1MB5,L1MB5,L1MB5,L1MB5,L1MB5,L1MB5,L1MB5,L1MB5,L1MB5,L1MB5,L1MB5,L1M…	AGO2,AGO4,C9orf114,CNOT6,DHX9,DICER1,LIMD1,LIN28A,PRKRA,SMAD2,SMAD3,TNRC6C,TRIM71,TSN,XPO5,ZCCHC11
GO Biological Process	GO:0015959	diadenosine polyphosphate metabolic process	103	4.336606e-10	5.595523e-6	5.432546e-8	4.269802e+0	6.557681e+0	28	6.720312e-4	2.869440e-3	912	2.920657e-2	1.000000e+0	4.132153e-1	2.372723e+0	2.107283e+0	5	7	8.954155e-4	7.142857e-1	L1MB5,L1MB5,L1MB5,L1MB5,L1MB5,L1MB5,L1MB5,L1MB5,L1MB5,L1MB5,L1MB5,L1MB5,L1MB5,L1MB5,L1MB5,L1MB5,L1MB5,L1MB5,L1MB5,L1MB5,L1MB5,L1MB5,L1MB5,L1MB5,L1MB5,L1MB5,L1MB5,L1MB5	GARS,MAPK1,NUDT10,NUDT3,NUDT4
GO Biological Process	GO:0044403	symbiosis, encompassing mutualism through parasitism	104	4.418363e-10	5.701014e-6	5.481744e-8	1.276804e+0	5.059507e+2	646	5.184984e-2	6.620209e-2	3490	2.819465e-1	1.000000e+0	1.000000e+0	1.035057e+0	2.077179e+2	215	690	3.850287e-2	3.115942e-1	L1MB5,L1MB5,L1MB5,L1MB5,L1MB5,L1MB5,L1MB5,L1MB5,L1MB5,L1MB5,L1MB5,L1MB5,L1MB5,L1MB5,L1MB5,L1MB5,L1MB5,L1MB5,L1MB5,L1MB5,L1MB5,L1MB5,L1MB5,L1MB5,L1MB5,L1MB5,L1MB5,L1MB5,L1MB5,L1MB5,L1MB5,L1MB5,L1MB5,L1MB5,L1MB5,L1MB5,L1MB5,L1MB5,L1MB5,L1MB5,L1MB5,L1MB5,L1MB5,L1MB5,L1MB5,L1MB5,L1MB5,L1MB5,L1MB5,L1MB5,L1MB5,L1MB5,L1MB5,L1MB5,L1MB5,L1MB5,L1MB5,L1MB5,L1MB5,L1MB5,L1MB5,L1MB5,L1MB5,L1MB5,L1MB5,L1MB5,L1M…	ADRBK1,ATF7IP,ATG16L1,ATG16L2,ATP6V0C,AZU1,BCL2L11,BIN1,BNIP3L,BTRC,C14orf166,C9orf69,CARM1,CBL,CBX5,CCNK,CCNT2,CCR2,CCR3,CD200R1,CD93,CDC42,CDHR3,CDK1,CHD1,CHD6,CHMP1B,CHMP2B,CHMP4B,CHMP6,CLEC4M,CREB1,CREBBP,CRTC1,CTBP1,CTBP2,CTDP1,CUL1,CUL4A,CXCR4,DAXX,DDX11,DDX3X,DEK,DHX9,DMBT1,DYNC1I2,DYNC1LI1,DYRK1A,E4F1,EEA1,EGFR,EIF2AK2,EIF2AK4,EIF3G,EP300,FADD,FBXL2,FBXW7,FN1,GAS6,GBF1,GFI1,GTF2B,GTF2E1,G…
GO Biological Process	GO:0070922	small RNA loading onto RISC	105	5.711460e-10	7.369497e-6	7.018568e-8	4.357911e+0	6.195628e+0	27	6.349281e-4	2.766960e-3	3291	2.726875e-1	1.000000e+0	1.000000e+0	1.476361e+0	2.709364e+0	4	9	7.163324e-4	4.444444e-1	L1MB5,L1MB5,L1MB5,L1MB5,L1MB5,L1MB5,L1MB5,L1MB5,L1MB5,L1MB5,L1MB5,L1MB5,L1MB5,L1MB5,L1MB5,L1MB5,L1MB5,L1MB5,L1MB5,L1MB5,L1MB5,L1MB5,L1MB5,L1MB5,L1MB5,L1MB5,L1MB5	AGO2,AGO4,DHX9,DICER1
GO Biological Process	GO:0090002	establishment of protein localization to plasma membrane	106	6.116396e-10	7.891986e-6	7.445270e-8	2.208341e+0	3.441497e+1	76	3.526847e-3	7.788481e-3	420	5.328672e-3	1.000000e+0	1.637044e-1	1.660906e+0	1.264370e+1	21	42	3.760745e-3	5.000000e-1	L1MB5,L1MB5,L1MB5,L1MB5,L1MB5,L1MB5,L1MB5,L1MB5,L1MB5,L1MB5,L1MB5,L1MB5,L1MB5,L1MB5,L1MB5,L1MB5,L1MB5,L1MB5,L1MB5,L1MB5,L1MB5,L1MB5,L1MB5,L1MB5,L1MB5,L1MB5,L1MB5,L1MB5,L1MB5,L1MB5,L1MB5,L1MB5,L1MB5,L1MB5,L1MB5,L1MB5,L1MB5,L1MB5,L1MB5,L1MB5,L1MB5,L1MB5,L1MB5,L1MB5,L1MB5,L1MB5,L1MB5,L1MB5,L1MB5,L1MB5,L1MB5,L1MB5,L1MB5,L1MB5,L1MB5,L1MB5,L1MB5,L1MB5,L1MB5,L1MB5,L1MB5,L1MB5,L1MB5,L1MB5,L1MB5,L1MB5,L1M…	AMN,ANK3,ARHGAP44,ARL6,ATP1B1,CLIP1,ENSG00000168824,GOLGA4,GOLPH3,MACF1,OPTN,RAB10,RAB11A,RAB31,RAB8A,RILPL1,SPTBN1,TUSC5,VAMP3,VAMP5,VPS35
GO Biological Process	GO:0016441	posttranscriptional gene silencing	107	7.555810e-10	9.749262e-6	9.111459e-8	2.136408e+0	3.791410e+1	81	3.885438e-3	8.300881e-3	5650	5.105431e-1	1.000000e+0	1.000000e+0	1.022096e+0	1.565411e+1	16	52	2.865330e-3	3.076923e-1	L1MB5,L1MB5,L1MB5,L1MB5,L1MB5,L1MB5,L1MB5,L1MB5,L1MB5,L1MB5,L1MB5,L1MB5,L1MB5,L1MB5,L1MB5,L1MB5,L1MB5,L1MB5,L1MB5,L1MB5,L1MB5,L1MB5,L1MB5,L1MB5,L1MB5,L1MB5,L1MB5,L1MB5,L1MB5,L1MB5,L1MB5,L1MB5,L1MB5,L1MB5,L1MB5,L1MB5,L1MB5,L1MB5,L1MB5,L1MB5,L1MB5,L1MB5,L1MB5,L1MB5,L1MB5,L1MB5,L1MB5,L1MB5,L1MB5,L1MB5,L1MB5,L1MB5,L1MB5,L1MB5,L1MB5,L1MB5,L1MB5,L1MB5,L1MB5,L1MB5,L1MB5,L1MB5,L1MB5,L1MB5,L1MB5,L1MB5,L1M…	AGO2,AGO4,C9orf114,CNOT6,DHX9,DICER1,LIMD1,LIN28A,PRKRA,SMAD2,SMAD3,TNRC6C,TRIM71,TSN,XPO5,ZCCHC11
GO Biological Process	GO:0060431	primary lung bud formation	108	8.785897e-10	1.133644e-5	1.049671e-7	7.065209e+0	2.406157e+0	17	2.465830e-4	1.742160e-3	1619	9.061403e-2	1.000000e+0	7.221698e-1	3.321812e+0	6.020810e-1	2	2	3.581662e-4	1.000000e+0	L1MB5,L1MB5,L1MB5,L1MB5,L1MB5,L1MB5,L1MB5,L1MB5,L1MB5,L1MB5,L1MB5,L1MB5,L1MB5,L1MB5,L1MB5,L1MB5,L1MB5	HHEX,RDH10
GO Biological Process	GO:0051482	positive regulation of cytosolic calcium ion concentration involved in phospholipase C-activating G-protein coupled signaling pathway	109	9.006611e-10	1.162123e-5	1.066168e-7	2.228605e+0	3.275592e+1	73	3.356827e-3	7.481041e-3	313	2.628203e-3	1.000000e+0	1.083441e-1	1.898178e+0	8.429134e+0	16	28	2.865330e-3	5.714286e-1	L1MB5,L1MB5,L1MB5,L1MB5,L1MB5,L1MB5,L1MB5,L1MB5,L1MB5,L1MB5,L1MB5,L1MB5,L1MB5,L1MB5,L1MB5,L1MB5,L1MB5,L1MB5,L1MB5,L1MB5,L1MB5,L1MB5,L1MB5,L1MB5,L1MB5,L1MB5,L1MB5,L1MB5,L1MB5,L1MB5,L1MB5,L1MB5,L1MB5,L1MB5,L1MB5,L1MB5,L1MB5,L1MB5,L1MB5,L1MB5,L1MB5,L1MB5,L1MB5,L1MB5,L1MB5,L1MB5,L1MB5,L1MB5,L1MB5,L1MB5,L1MB5,L1MB5,L1MB5,L1MB5,L1MB5,L1MB5,L1MB5,L1MB5,L1MB5,L1MB5,L1MB5,L1MB5,L1MB5,L1MB5,L1MB5,L1MB5,L1M…	DRD1,F2R,F2RL1,F2RL2,F2RL3,GPR157,GPR20,GPR55,GRM1,HTR2C,LPAR1,LPAR3,P2RY10,P2RY8,S1PR1,TGM2
GO Biological Process	GO:0030187	melatonin biosynthetic process	110	9.356971e-10	1.207330e-5	1.097573e-7	7.035097e+0	2.416456e+0	17	2.476384e-4	1.742160e-3	1619	9.061403e-2	1.000000e+0	7.221698e-1	3.321812e+0	6.020810e-1	2	2	3.581662e-4	1.000000e+0	L1MB5,L1MB5,L1MB5,L1MB5,L1MB5,L1MB5,L1MB5,L1MB5,L1MB5,L1MB5,L1MB5,L1MB5,L1MB5,L1MB5,L1MB5,L1MB5,L1MB5	AANAT,ASMT
GO Biological Process	GO:0044764	multi-organism cellular process	111	9.724126e-10	1.254704e-5	1.130364e-7	1.284326e+0	4.632781e+2	595	4.747675e-2	6.097561e-2	3508	2.963226e-1	1.000000e+0	1.000000e+0	1.034149e+0	1.914617e+2	198	636	3.545845e-2	3.113208e-1	L1MB5,L1MB5,L1MB5,L1MB5,L1MB5,L1MB5,L1MB5,L1MB5,L1MB5,L1MB5,L1MB5,L1MB5,L1MB5,L1MB5,L1MB5,L1MB5,L1MB5,L1MB5,L1MB5,L1MB5,L1MB5,L1MB5,L1MB5,L1MB5,L1MB5,L1MB5,L1MB5,L1MB5,L1MB5,L1MB5,L1MB5,L1MB5,L1MB5,L1MB5,L1MB5,L1MB5,L1MB5,L1MB5,L1MB5,L1MB5,L1MB5,L1MB5,L1MB5,L1MB5,L1MB5,L1MB5,L1MB5,L1MB5,L1MB5,L1MB5,L1MB5,L1MB5,L1MB5,L1MB5,L1MB5,L1MB5,L1MB5,L1MB5,L1MB5,L1MB5,L1MB5,L1MB5,L1MB5,L1MB5,L1MB5,L1MB5,L1M…	ADRBK1,ATF7IP,ATG16L1,ATG16L2,ATP6V0C,BCL2L11,BIN1,BNIP3L,BTRC,C14orf166,C9orf69,CARM1,CBX5,CCNK,CCNT2,CCR2,CCR3,CD200R1,CD93,CDC42,CDHR3,CDK1,CHD6,CHMP1B,CHMP2B,CHMP4B,CHMP6,CLEC4M,CREB1,CREBBP,CRTC1,CTBP1,CTBP2,CUL1,CUL4A,CXCR4,DAXX,DDX11,DDX3X,DEK,DHX9,DMBT1,DYNC1I2,DYNC1LI1,DYRK1A,E4F1,EEA1,EGFR,EIF2AK2,EIF2AK4,EIF3G,EP300,FADD,FBXL2,FBXW7,GAS6,GBF1,GFI1,GTF2B,GTF2E1,GYPA,HLA-B,HSPA1A,HTATIP2…
GO Biological Process	GO:0043654	recognition of apoptotic cell	112	9.807343e-10	1.265441e-5	1.129858e-7	4.747260e+0	5.055548e+0	24	5.180927e-4	2.459520e-3	4738	3.552806e-1	1.000000e+0	9.675360e-1	1.423634e+0	2.107283e+0	3	7	5.372493e-4	4.285714e-1	L1MB5,L1MB5,L1MB5,L1MB5,L1MB5,L1MB5,L1MB5,L1MB5,L1MB5,L1MB5,L1MB5,L1MB5,L1MB5,L1MB5,L1MB5,L1MB5,L1MB5,L1MB5,L1MB5,L1MB5,L1MB5,L1MB5,L1MB5,L1MB5	FCN2,MEGF10,SCARB1
GO Biological Process	GO:0046755	viral budding	113	1.005154e-9	1.296950e-5	1.147744e-7	3.169309e+0	1.230552e+1	39	1.261070e-3	3.996721e-3	4907	3.860718e-1	1.000000e+0	1.000000e+0	1.155413e+0	6.923931e+0	8	23	1.432665e-3	3.478261e-1	L1MB5,L1MB5,L1MB5,L1MB5,L1MB5,L1MB5,L1MB5,L1MB5,L1MB5,L1MB5,L1MB5,L1MB5,L1MB5,L1MB5,L1MB5,L1MB5,L1MB5,L1MB5,L1MB5,L1MB5,L1MB5,L1MB5,L1MB5,L1MB5,L1MB5,L1MB5,L1MB5,L1MB5,L1MB5,L1MB5,L1MB5,L1MB5,L1MB5,L1MB5,L1MB5,L1MB5,L1MB5,L1MB5,L1MB5	CHMP1B,CHMP2B,CHMP4B,CHMP6,MVB12A,PDCD6IP,TSG101,VPS37B
GO Biological Process	GO:0009087	methionine catabolic process	114	1.155007e-9	1.490306e-5	1.307286e-7	2.043074e+1	4.405126e-1	9	4.514374e-5	9.223201e-4	3520	3.010405e-1	1.000000e+0	1.000000e+0	3.321812e+0	3.010405e-1	1	1	1.790831e-4	1.000000e+0	L1MB5,L1MB5,L1MB5,L1MB5,L1MB5,L1MB5,L1MB5,L1MB5,L1MB5	MAT1A
GO Biological Process	GO:0014057	positive regulation of acetylcholine secretion, neurotransmission	115	1.193419e-9	1.539869e-5	1.339016e-7	1.016673e+1	1.278681e+0	13	1.310392e-4	1.332240e-3	5704	5.114669e-1	1.000000e+0	1.000000e+0	1.660906e+0	6.020810e-1	1	2	1.790831e-4	5.000000e-1	L1MB5,L1MB5,L1MB5,L1MB5,L1MB5,L1MB5,L1MB5,L1MB5,L1MB5,L1MB5,L1MB5,L1MB5,L1MB5	ADORA2A
GO Biological Process	GO:0050688	regulation of defense response to virus	116	1.221515e-9	1.576121e-5	1.358725e-7	1.870628e+0	5.933838e+1	111	6.080998e-3	1.137528e-2	5326	4.677679e-1	1.000000e+0	1.000000e+0	1.027365e+0	2.920093e+1	30	97	5.372493e-3	3.092784e-1	L1MB5,L1MB5,L1MB5,L1MB5,L1MB5,L1MB5,L1MB5,L1MB5,L1MB5,L1MB5,L1MB5,L1MB5,L1MB5,L1MB5,L1MB5,L1MB5,L1MB5,L1MB5,L1MB5,L1MB5,L1MB5,L1MB5,L1MB5,L1MB5,L1MB5,L1MB5,L1MB5,L1MB5,L1MB5,L1MB5,L1MB5,L1MB5,L1MB5,L1MB5,L1MB5,L1MB5,L1MB5,L1MB5,L1MB5,L1MB5,L1MB5,L1MB5,L1MB5,L1MB5,L1MB5,L1MB5,L1MB5,L1MB5,L1MB5,L1MB5,L1MB5,L1MB5,L1MB5,L1MB5,L1MB5,L1MB5,L1MB5,L1MB5,L1MB5,L1MB5,L1MB5,L1MB5,L1MB5,L1MB5,L1MB5,L1MB5,L1M…	AIM2,AP1M1,AP1S2,ARF1,ATP6V1H,CD247,CD28,CD8B,DHX9,EIF2AK2,EIF2AK4,ELMO1,ENSG00000113811,GLTSCR2,HCK,IFIT1,IL12B,IL12RB1,IL15,IL2RA,ITCH,LILRB1,MICB,RIOK3,RNF216,RNF26,SEC14L1,TNFAIP3,TRAF3,ZC3H12A
GO Biological Process	GO:0018205	peptidyl-lysine modification	117	1.433889e-9	1.850147e-5	1.581322e-7	1.398438e+0	2.445585e+2	342	2.506236e-2	3.504817e-2	3277	2.685419e-1	1.000000e+0	1.000000e+0	1.060649e+0	8.579654e+1	91	285	1.629656e-2	3.192982e-1	L1MB5,L1MB5,L1MB5,L1MB5,L1MB5,L1MB5,L1MB5,L1MB5,L1MB5,L1MB5,L1MB5,L1MB5,L1MB5,L1MB5,L1MB5,L1MB5,L1MB5,L1MB5,L1MB5,L1MB5,L1MB5,L1MB5,L1MB5,L1MB5,L1MB5,L1MB5,L1MB5,L1MB5,L1MB5,L1MB5,L1MB5,L1MB5,L1MB5,L1MB5,L1MB5,L1MB5,L1MB5,L1MB5,L1MB5,L1MB5,L1MB5,L1MB5,L1MB5,L1MB5,L1MB5,L1MB5,L1MB5,L1MB5,L1MB5,L1MB5,L1MB5,L1MB5,L1MB5,L1MB5,L1MB5,L1MB5,L1MB5,L1MB5,L1MB5,L1MB5,L1MB5,L1MB5,L1MB5,L1MB5,L1MB5,L1MB5,L1M…	ATF2,BEND3,BRD1,BRPF3,CAMKMT,CBX4,CDY1,CDY1B,CDY2A,CDY2B,CREBBP,CSRP2BP,DOHH,DR1,DYDC2,EIF5A,EP300,EPC1,EPC2,EYA1,EZH2,FAM86A,HDAC4,INCENP,IVL,JADE1,JADE2,KAT6B,KDM3A,KDM6A,KMT2C,KMT2E,MAP3K7,MBD3,MBIP,MECOM,MECP2,METTL20,METTL21A,MITF,MSL2,MSL3,MYOD1,NAT8,NCOA1,NCOA3,NDC1,NUP133,NUP153,NUP160,NUP88,NUPL2,OGT,PARK7,PAXIP1,PHF20,PIAS1,PLOD2,POM121,POM121C,PRDM16,PRDM2,PRDM5,PRDM6,PRDM9,PWP1,SAE1,S…
GO Biological Process	GO:0043618	regulation of transcription from RNA polymerase II promoter in response to stress	118	1.464065e-9	1.889083e-5	1.600918e-7	1.786569e+0	7.052625e+1	126	7.227531e-3	1.291248e-2	6369	5.370415e-1	1.000000e+0	1.000000e+0	9.994834e-1	3.401758e+1	34	113	6.088825e-3	3.008850e-1	L1MB5,L1MB5,L1MB5,L1MB5,L1MB5,L1MB5,L1MB5,L1MB5,L1MB5,L1MB5,L1MB5,L1MB5,L1MB5,L1MB5,L1MB5,L1MB5,L1MB5,L1MB5,L1MB5,L1MB5,L1MB5,L1MB5,L1MB5,L1MB5,L1MB5,L1MB5,L1MB5,L1MB5,L1MB5,L1MB5,L1MB5,L1MB5,L1MB5,L1MB5,L1MB5,L1MB5,L1MB5,L1MB5,L1MB5,L1MB5,L1MB5,L1MB5,L1MB5,L1MB5,L1MB5,L1MB5,L1MB5,L1MB5,L1MB5,L1MB5,L1MB5,L1MB5,L1MB5,L1MB5,L1MB5,L1MB5,L1MB5,L1MB5,L1MB5,L1MB5,L1MB5,L1MB5,L1MB5,L1MB5,L1MB5,L1MB5,L1M…	CEBPB,CHD6,CITED2,CREBBP,EGLN2,EGLN3,EP300,EPAS1,HIF3A,HMOX1,HSPA1A,JUN,KLF2,LIMD1,NCK1,NEDD4,NOTCH1,PSMB1,PSMB7,PSMC1,PSMD12,PSMD14,PSMD6,PSMD8,PSMD9,PSME4,RBPJ,RBX1,SESN2,TAF1,TCEB1,UBC,UBE2D3,VEGFA
GO Biological Process	GO:0043249	erythrocyte maturation	119	1.489369e-9	1.921733e-5	1.614902e-7	4.307274e+0	6.036300e+0	26	6.186001e-4	2.664480e-3	1987	1.194320e-1	1.000000e+0	7.755567e-1	1.660906e+0	3.612486e+0	6	12	1.074499e-3	5.000000e-1	L1MB5,L1MB5,L1MB5,L1MB5,L1MB5,L1MB5,L1MB5,L1MB5,L1MB5,L1MB5,L1MB5,L1MB5,L1MB5,L1MB5,L1MB5,L1MB5,L1MB5,L1MB5,L1MB5,L1MB5,L1MB5,L1MB5,L1MB5,L1MB5,L1MB5,L1MB5	FAM210B,FLVCR1,HBZ,KLF2,MAEA,PTBP3
GO Biological Process	GO:0001787	natural killer cell proliferation	120	1.526172e-9	1.969220e-5	1.641016e-7	8.886484e+0	1.575426e+0	14	1.614497e-4	1.434720e-3	2760	2.172988e-1	1.000000e+0	1.000000e+0	2.214542e+0	9.031215e-1	2	3	3.581662e-4	6.666667e-1	L1MB5,L1MB5,L1MB5,L1MB5,L1MB5,L1MB5,L1MB5,L1MB5,L1MB5,L1MB5,L1MB5,L1MB5,L1MB5,L1MB5	ELF4,SLAMF6
GO Biological Process	GO:2000688	positive regulation of rubidium ion transmembrane transporter activity	121	1.759223e-9	2.269925e-5	1.875971e-7	1.305121e+1	8.428335e-1	11	8.637359e-5	1.127280e-3	3520	3.010405e-1	1.000000e+0	1.000000e+0	3.321812e+0	3.010405e-1	1	1	1.790831e-4	1.000000e+0	L1MB5,L1MB5,L1MB5,L1MB5,L1MB5,L1MB5,L1MB5,L1MB5,L1MB5,L1MB5,L1MB5	WNK3
GO Biological Process	GO:0035545	determination of left/right asymmetry in nervous system	122	1.782144e-9	2.299500e-5	1.884836e-7	4.601307e+0	5.215910e+0	24	5.345265e-4	2.459520e-3	3520	3.010405e-1	1.000000e+0	1.000000e+0	3.321812e+0	3.010405e-1	1	1	1.790831e-4	1.000000e+0	L1MB5,L1MB5,L1MB5,L1MB5,L1MB5,L1MB5,L1MB5,L1MB5,L1MB5,L1MB5,L1MB5,L1MB5,L1MB5,L1MB5,L1MB5,L1MB5,L1MB5,L1MB5,L1MB5,L1MB5,L1MB5,L1MB5,L1MB5,L1MB5	ZIC3
GO Biological Process	GO:1903772	regulation of viral budding via host ESCRT complex	123	1.787955e-9	2.306998e-5	1.875608e-7	9.824374e+0	1.323240e+0	13	1.356056e-4	1.332240e-3	2348	1.644308e-1	1.000000e+0	9.035991e-1	1.993087e+0	1.505202e+0	3	5	5.372493e-4	6.000000e-1	L1MB5,L1MB5,L1MB5,L1MB5,L1MB5,L1MB5,L1MB5,L1MB5,L1MB5,L1MB5,L1MB5,L1MB5,L1MB5	MVB12A,TSG101,VPS37B
GO Biological Process	GO:0031047	gene silencing by RNA	124	1.788442e-9	2.307627e-5	1.860989e-7	1.881211e+0	5.687826e+1	107	5.828885e-3	1.096536e-2	3378	2.782272e-1	1.000000e+0	1.000000e+0	1.121651e+0	2.318012e+1	26	77	4.656160e-3	3.376623e-1	L1MB5,L1MB5,L1MB5,L1MB5,L1MB5,L1MB5,L1MB5,L1MB5,L1MB5,L1MB5,L1MB5,L1MB5,L1MB5,L1MB5,L1MB5,L1MB5,L1MB5,L1MB5,L1MB5,L1MB5,L1MB5,L1MB5,L1MB5,L1MB5,L1MB5,L1MB5,L1MB5,L1MB5,L1MB5,L1MB5,L1MB5,L1MB5,L1MB5,L1MB5,L1MB5,L1MB5,L1MB5,L1MB5,L1MB5,L1MB5,L1MB5,L1MB5,L1MB5,L1MB5,L1MB5,L1MB5,L1MB5,L1MB5,L1MB5,L1MB5,L1MB5,L1MB5,L1MB5,L1MB5,L1MB5,L1MB5,L1MB5,L1MB5,L1MB5,L1MB5,L1MB5,L1MB5,L1MB5,L1MB5,L1MB5,L1MB5,L1M…	AGO2,AGO4,C9orf114,CNOT10,CNOT6,CNOT6L,DHX9,DICER1,HENMT1,LIMD1,LIN28A,PABPC1,PIWIL1,PIWIL2,PIWIL3,PRKRA,SMAD2,SMAD3,SND1,TDRD1,TDRD9,TNRC6C,TRIM71,TSN,XPO5,ZCCHC11
GO Biological Process	GO:0090224	regulation of spindle organization	125	1.806170e-9	2.330501e-5	1.864401e-7	2.569859e+0	2.062370e+1	53	2.113517e-3	5.431441e-3	6569	5.814564e-1	1.000000e+0	1.000000e+0	9.875658e-1	1.113850e+1	11	37	1.969914e-3	2.972973e-1	L1MB5,L1MB5,L1MB5,L1MB5,L1MB5,L1MB5,L1MB5,L1MB5,L1MB5,L1MB5,L1MB5,L1MB5,L1MB5,L1MB5,L1MB5,L1MB5,L1MB5,L1MB5,L1MB5,L1MB5,L1MB5,L1MB5,L1MB5,L1MB5,L1MB5,L1MB5,L1MB5,L1MB5,L1MB5,L1MB5,L1MB5,L1MB5,L1MB5,L1MB5,L1MB5,L1MB5,L1MB5,L1MB5,L1MB5,L1MB5,L1MB5,L1MB5,L1MB5,L1MB5,L1MB5,L1MB5,L1MB5,L1MB5,L1MB5,L1MB5,L1MB5,L1MB5,L1MB5	CCSAP,CHMP1B,CHMP2B,CHMP4B,CLTC,DYNC1H1,GNAI1,HNRNPU,HSPA1A,STAG1,STAG2
GO Biological Process	GO:0060448	dichotomous subdivision of terminal units involved in lung branching	126	1.976815e-9	2.550684e-5	2.024353e-7	7.227737e+0	2.213694e+0	16	2.268594e-4	1.639680e-3	854	2.727166e-2	1.000000e+0	4.120448e-1	3.321812e+0	9.031215e-1	3	3	5.372493e-4	1.000000e+0	L1MB5,L1MB5,L1MB5,L1MB5,L1MB5,L1MB5,L1MB5,L1MB5,L1MB5,L1MB5,L1MB5,L1MB5,L1MB5,L1MB5,L1MB5,L1MB5	CELSR1,CTSH,VANGL2
GO Biological Process	GO:0044803	multi-organism membrane organization	127	2.096496e-9	2.705109e-5	2.130007e-7	2.706241e+0	1.773678e+1	48	1.817666e-3	4.919041e-3	4244	3.165601e-1	1.000000e+0	9.624352e-1	1.178708e+0	9.332255e+0	11	31	1.969914e-3	3.548387e-1	L1MB5,L1MB5,L1MB5,L1MB5,L1MB5,L1MB5,L1MB5,L1MB5,L1MB5,L1MB5,L1MB5,L1MB5,L1MB5,L1MB5,L1MB5,L1MB5,L1MB5,L1MB5,L1MB5,L1MB5,L1MB5,L1MB5,L1MB5,L1MB5,L1MB5,L1MB5,L1MB5,L1MB5,L1MB5,L1MB5,L1MB5,L1MB5,L1MB5,L1MB5,L1MB5,L1MB5,L1MB5,L1MB5,L1MB5,L1MB5,L1MB5,L1MB5,L1MB5,L1MB5,L1MB5,L1MB5,L1MB5,L1MB5	CHMP1B,CHMP2B,CHMP4B,CHMP6,CXCR4,GAS6,MVB12A,PDCD6IP,PI4KA,TSG101,VPS37B
GO Biological Process	GO:0098813	nuclear chromosome segregation	128	2.108054e-9	2.720022e-5	2.125017e-7	1.441370e+0	1.984224e+2	286	2.033433e-2	2.930928e-2	5590	4.944866e-1	1.000000e+0	1.000000e+0	1.007006e+0	7.646428e+1	77	254	1.378940e-2	3.031496e-1	L1MB5,L1MB5,L1MB5,L1MB5,L1MB5,L1MB5,L1MB5,L1MB5,L1MB5,L1MB5,L1MB5,L1MB5,L1MB5,L1MB5,L1MB5,L1MB5,L1MB5,L1MB5,L1MB5,L1MB5,L1MB5,L1MB5,L1MB5,L1MB5,L1MB5,L1MB5,L1MB5,L1MB5,L1MB5,L1MB5,L1MB5,L1MB5,L1MB5,L1MB5,L1MB5,L1MB5,L1MB5,L1MB5,L1MB5,L1MB5,L1MB5,L1MB5,L1MB5,L1MB5,L1MB5,L1MB5,L1MB5,L1MB5,L1MB5,L1MB5,L1MB5,L1MB5,L1MB5,L1MB5,L1MB5,L1MB5,L1MB5,L1MB5,L1MB5,L1MB5,L1MB5,L1MB5,L1MB5,L1MB5,L1MB5,L1MB5,L1M…	ACTR3,AGO4,ATM,BUB3,C15orf43,C17orf104,CASC5,CDC23,CENPF,CENPI,CENPO,CHMP1B,CHMP2B,CHMP4B,CHMP6,CLASP1,CLASP2,CLIP1,CUL3,DDX11,DIS3L2,DYNC1H1,DYNC1I2,DYNC1LI1,ERCC4,FAM83D,FBXW7,FMN2,GEM,HDAC8,HORMAD2,INCENP,INO80,ITGB3BP,KIF14,KIF25,KIF2A,KIF2B,KIF2C,KIF4B,KIFC1,KNTC1,MAD1L1,MAD2L1,MAU2,MEI1,MLH3,NCAPG,NCAPH,NDC1,NDC80,NDE1,NUP133,NUP160,PAPD7,PIBF1,PINX1,PPP1CC,RAB11A,RAD21,RPS27,SEH1L,SLX4,SMC…
GO Biological Process	GO:0010498	proteasomal protein catabolic process	129	2.213569e-9	2.856168e-5	2.214084e-7	1.402383e+0	2.346006e+2	329	2.404188e-2	3.371593e-2	3495	2.858662e-1	1.000000e+0	1.000000e+0	1.053520e+0	9.302151e+1	98	309	1.755014e-2	3.171521e-1	L1MB5,L1MB5,L1MB5,L1MB5,L1MB5,L1MB5,L1MB5,L1MB5,L1MB5,L1MB5,L1MB5,L1MB5,L1MB5,L1MB5,L1MB5,L1MB5,L1MB5,L1MB5,L1MB5,L1MB5,L1MB5,L1MB5,L1MB5,L1MB5,L1MB5,L1MB5,L1MB5,L1MB5,L1MB5,L1MB5,L1MB5,L1MB5,L1MB5,L1MB5,L1MB5,L1MB5,L1MB5,L1MB5,L1MB5,L1MB5,L1MB5,L1MB5,L1MB5,L1MB5,L1MB5,L1MB5,L1MB5,L1MB5,L1MB5,L1MB5,L1MB5,L1MB5,L1MB5,L1MB5,L1MB5,L1MB5,L1MB5,L1MB5,L1MB5,L1MB5,L1MB5,L1MB5,L1MB5,L1MB5,L1MB5,L1MB5,L1M…	ABTB1,AMFR,ANAPC1,ANAPC16,ANAPC5,ARNTL,ARRB1,ARRB2,ATE1,ATXN3L,BFAR,BTBD11,BTBD2,BTBD3,BTBD9,BTRC,BUB3,CD2AP,CDC23,CDC27,CDK1,CRBN,CUL1,CUL3,CUL4A,CUL4B,FAF1,FBXL18,FBXL2,FBXL22,FBXL7,FBXO15,FBXO31,FBXO39,FBXW11,FBXW7,FZR1,GSK3B,HECW1,HERC2,ITCH,KCTD10,KCTD13,KIF14,KLHL15,MAD2L1,MAEA,NEDD4L,NSFL1C,PMAIP1,PML,PPP2CB,PPP2R5C,PSMB1,PSMB7,PSMC1,PSMD12,PSMD14,PSMD6,PSMD8,PSMD9,PSME4,RAD23B,RBX1,RNF103…
GO Biological Process	GO:0090187	positive regulation of pancreatic juice secretion	130	2.491603e-9	3.214915e-5	2.473012e-7	1.000311e+2	4.998446e-2	5	5.122409e-6	5.124001e-4	5704	5.114669e-1	1.000000e+0	1.000000e+0	1.660906e+0	6.020810e-1	1	2	1.790831e-4	5.000000e-1	L1MB5,L1MB5,L1MB5,L1MB5,L1MB5	SCT
GO Biological Process	GO:0071409	cellular response to cycloheximide	131	2.749704e-9	3.547943e-5	2.708353e-7	4.178304e+0	6.222621e+0	26	6.376943e-4	2.664480e-3	854	2.727166e-2	1.000000e+0	4.120448e-1	3.321812e+0	9.031215e-1	3	3	5.372493e-4	1.000000e+0	L1MB5,L1MB5,L1MB5,L1MB5,L1MB5,L1MB5,L1MB5,L1MB5,L1MB5,L1MB5,L1MB5,L1MB5,L1MB5,L1MB5,L1MB5,L1MB5,L1MB5,L1MB5,L1MB5,L1MB5,L1MB5,L1MB5,L1MB5,L1MB5,L1MB5,L1MB5	KLF2,KLF4,XRN1
GO Biological Process	GO:0050690	regulation of defense response to virus by virus	132	2.806392e-9	3.621088e-5	2.743248e-7	2.589904e+0	1.969185e+1	51	2.018021e-3	5.226481e-3	4862	3.686174e-1	1.000000e+0	9.782539e-1	1.145453e+0	8.730174e+0	10	29	1.790831e-3	3.448276e-1	L1MB5,L1MB5,L1MB5,L1MB5,L1MB5,L1MB5,L1MB5,L1MB5,L1MB5,L1MB5,L1MB5,L1MB5,L1MB5,L1MB5,L1MB5,L1MB5,L1MB5,L1MB5,L1MB5,L1MB5,L1MB5,L1MB5,L1MB5,L1MB5,L1MB5,L1MB5,L1MB5,L1MB5,L1MB5,L1MB5,L1MB5,L1MB5,L1MB5,L1MB5,L1MB5,L1MB5,L1MB5,L1MB5,L1MB5,L1MB5,L1MB5,L1MB5,L1MB5,L1MB5,L1MB5,L1MB5,L1MB5,L1MB5,L1MB5,L1MB5,L1MB5	AP1M1,AP1S2,ARF1,ATP6V1H,CD247,CD28,CD8B,EIF2AK2,ELMO1,HCK
GO Biological Process	GO:0042446	hormone biosynthetic process	133	2.864765e-9	3.696406e-5	2.779253e-7	1.995041e+0	4.461061e+1	89	4.571696e-3	9.120721e-3	1258	6.060700e-2	1.000000e+0	6.216313e-1	1.367805e+0	1.535306e+1	21	51	3.760745e-3	4.117647e-1	L1MB5,L1MB5,L1MB5,L1MB5,L1MB5,L1MB5,L1MB5,L1MB5,L1MB5,L1MB5,L1MB5,L1MB5,L1MB5,L1MB5,L1MB5,L1MB5,L1MB5,L1MB5,L1MB5,L1MB5,L1MB5,L1MB5,L1MB5,L1MB5,L1MB5,L1MB5,L1MB5,L1MB5,L1MB5,L1MB5,L1MB5,L1MB5,L1MB5,L1MB5,L1MB5,L1MB5,L1MB5,L1MB5,L1MB5,L1MB5,L1MB5,L1MB5,L1MB5,L1MB5,L1MB5,L1MB5,L1MB5,L1MB5,L1MB5,L1MB5,L1MB5,L1MB5,L1MB5,L1MB5,L1MB5,L1MB5,L1MB5,L1MB5,L1MB5,L1MB5,L1MB5,L1MB5,L1MB5,L1MB5,L1MB5,L1MB5,L1M…	AANAT,AKR1B1,AKR1B15,ASMT,CACNA1H,CHST8,CHST9,CYP17A1,CYP19A1,DHCR7,DIO2,DIO3,FDX1,HSD17B12,HSD17B2,HSD17B3,SCARB1,STARD3NL,TPO,TSPO,WNT4
GO Biological Process	GO:2000374	regulation of oxygen metabolic process	134	2.926682e-9	3.776298e-5	2.818133e-7	1.241672e+1	8.859019e-1	11	9.078724e-5	1.127280e-3	5704	5.114669e-1	1.000000e+0	1.000000e+0	1.660906e+0	6.020810e-1	1	2	1.790831e-4	5.000000e-1	L1MB5,L1MB5,L1MB5,L1MB5,L1MB5,L1MB5,L1MB5,L1MB5,L1MB5,L1MB5,L1MB5	RNF34
GO Biological Process	GO:0008063	Toll signaling pathway	135	2.948115e-9	3.803953e-5	2.817743e-7	4.163825e+0	6.244259e+0	26	6.399118e-4	2.664480e-3	2348	1.644308e-1	1.000000e+0	9.035991e-1	1.993087e+0	1.505202e+0	3	5	5.372493e-4	6.000000e-1	L1MB5,L1MB5,L1MB5,L1MB5,L1MB5,L1MB5,L1MB5,L1MB5,L1MB5,L1MB5,L1MB5,L1MB5,L1MB5,L1MB5,L1MB5,L1MB5,L1MB5,L1MB5,L1MB5,L1MB5,L1MB5,L1MB5,L1MB5,L1MB5,L1MB5,L1MB5	PALM3,PELI2,TRAF3
GO Biological Process	GO:0002756	MyD88-independent toll-like receptor signaling pathway	136	3.143225e-9	4.055703e-5	2.982135e-7	2.216385e+0	3.113178e+1	69	3.190385e-3	7.071121e-3	8611	8.274668e-1	1.000000e+0	1.000000e+0	8.080084e-1	1.113850e+1	9	37	1.611748e-3	2.432432e-1	L1MB5,L1MB5,L1MB5,L1MB5,L1MB5,L1MB5,L1MB5,L1MB5,L1MB5,L1MB5,L1MB5,L1MB5,L1MB5,L1MB5,L1MB5,L1MB5,L1MB5,L1MB5,L1MB5,L1MB5,L1MB5,L1MB5,L1MB5,L1MB5,L1MB5,L1MB5,L1MB5,L1MB5,L1MB5,L1MB5,L1MB5,L1MB5,L1MB5,L1MB5,L1MB5,L1MB5,L1MB5,L1MB5,L1MB5,L1MB5,L1MB5,L1MB5,L1MB5,L1MB5,L1MB5,L1MB5,L1MB5,L1MB5,L1MB5,L1MB5,L1MB5,L1MB5,L1MB5,L1MB5,L1MB5,L1MB5,L1MB5,L1MB5,L1MB5,L1MB5,L1MB5,L1MB5,L1MB5,L1MB5,L1MB5,L1MB5,L1M…	CD14,FADD,MAP3K7,PRKCE,TANK,TLR4,TRAF3,UBC,UBE2D3
GO Biological Process	GO:0031296	B cell costimulation	137	3.440284e-9	4.438998e-5	3.240145e-7	7.562961e+0	1.983350e+0	15	2.032538e-4	1.537200e-3	4442	3.501313e-1	1.000000e+0	1.000000e+0	1.660906e+0	1.204162e+0	2	4	3.581662e-4	5.000000e-1	L1MB5,L1MB5,L1MB5,L1MB5,L1MB5,L1MB5,L1MB5,L1MB5,L1MB5,L1MB5,L1MB5,L1MB5,L1MB5,L1MB5,L1MB5	CD320,TNFSF13B
GO Biological Process	GO:0031081	nuclear pore distribution	138	4.046996e-9	5.221839e-5	3.783941e-7	1.202766e+1	9.145585e-1	11	9.372397e-5	1.127280e-3	1619	9.061403e-2	1.000000e+0	7.221698e-1	3.321812e+0	6.020810e-1	2	2	3.581662e-4	1.000000e+0	L1MB5,L1MB5,L1MB5,L1MB5,L1MB5,L1MB5,L1MB5,L1MB5,L1MB5,L1MB5,L1MB5	NDC1,NUP133
GO Biological Process	GO:0003095	pressure natriuresis	139	4.573282e-9	5.900906e-5	4.245256e-7	9.068536e+0	1.433528e+0	13	1.469080e-4	1.332240e-3	854	2.727166e-2	1.000000e+0	4.120448e-1	3.321812e+0	9.031215e-1	3	3	5.372493e-4	1.000000e+0	L1MB5,L1MB5,L1MB5,L1MB5,L1MB5,L1MB5,L1MB5,L1MB5,L1MB5,L1MB5,L1MB5,L1MB5,L1MB5	CYP4A11,CYP4F12,CYP4F2
GO Biological Process	GO:0035278	miRNA mediated inhibition of translation	140	5.226297e-9	6.743491e-5	4.816779e-7	3.344919e+0	9.865710e+0	33	1.011038e-3	3.381841e-3	5651	5.107143e-1	1.000000e+0	1.000000e+0	1.107271e+0	3.612486e+0	4	12	7.163324e-4	3.333333e-1	L1MB5,L1MB5,L1MB5,L1MB5,L1MB5,L1MB5,L1MB5,L1MB5,L1MB5,L1MB5,L1MB5,L1MB5,L1MB5,L1MB5,L1MB5,L1MB5,L1MB5,L1MB5,L1MB5,L1MB5,L1MB5,L1MB5,L1MB5,L1MB5,L1MB5,L1MB5,L1MB5,L1MB5,L1MB5,L1MB5,L1MB5,L1MB5,L1MB5	AGO2,AGO4,TNRC6C,TRIM71
GO Biological Process	GO:0010886	positive regulation of cholesterol storage	141	5.413282e-9	6.984758e-5	4.953729e-7	2.927968e+0	1.366135e+1	40	1.400015e-3	4.099201e-3	2054	1.273471e-1	1.000000e+0	7.999803e-1	1.898178e+0	2.107283e+0	4	7	7.163324e-4	5.714286e-1	L1MB5,L1MB5,L1MB5,L1MB5,L1MB5,L1MB5,L1MB5,L1MB5,L1MB5,L1MB5,L1MB5,L1MB5,L1MB5,L1MB5,L1MB5,L1MB5,L1MB5,L1MB5,L1MB5,L1MB5,L1MB5,L1MB5,L1MB5,L1MB5,L1MB5,L1MB5,L1MB5,L1MB5,L1MB5,L1MB5,L1MB5,L1MB5,L1MB5,L1MB5,L1MB5,L1MB5,L1MB5,L1MB5,L1MB5,L1MB5	APOB,CD36,MSR1,SCARB1
GO Biological Process	GO:0006294	nucleotide-excision repair, preincision complex assembly	142	5.622995e-9	7.255350e-5	5.109402e-7	2.533833e+0	2.012761e+1	51	2.062678e-3	5.226481e-3	3087	2.328497e-1	1.000000e+0	9.732620e-1	1.259998e+0	8.730174e+0	11	29	1.969914e-3	3.793103e-1	L1MB5,L1MB5,L1MB5,L1MB5,L1MB5,L1MB5,L1MB5,L1MB5,L1MB5,L1MB5,L1MB5,L1MB5,L1MB5,L1MB5,L1MB5,L1MB5,L1MB5,L1MB5,L1MB5,L1MB5,L1MB5,L1MB5,L1MB5,L1MB5,L1MB5,L1MB5,L1MB5,L1MB5,L1MB5,L1MB5,L1MB5,L1MB5,L1MB5,L1MB5,L1MB5,L1MB5,L1MB5,L1MB5,L1MB5,L1MB5,L1MB5,L1MB5,L1MB5,L1MB5,L1MB5,L1MB5,L1MB5,L1MB5,L1MB5,L1MB5,L1MB5	CCNH,CDK7,CUL4A,CUL4B,GTF2H2,RAD23B,RBX1,RPA1,UBC,XPA,XPC
GO Biological Process	GO:0035672	oligopeptide transmembrane transport	143	5.709224e-9	7.366612e-5	5.151477e-7	4.922270e+0	4.266324e+0	21	4.372130e-4	2.152080e-3	1493	8.446628e-2	1.000000e+0	7.299855e-1	2.491359e+0	1.204162e+0	3	4	5.372493e-4	7.500000e-1	L1MB5,L1MB5,L1MB5,L1MB5,L1MB5,L1MB5,L1MB5,L1MB5,L1MB5,L1MB5,L1MB5,L1MB5,L1MB5,L1MB5,L1MB5,L1MB5,L1MB5,L1MB5,L1MB5,L1MB5,L1MB5	ABCB9,ABCC1,CDH17
GO Biological Process	GO:1902857	positive regulation of non-motile cilium assembly	144	5.949581e-9	7.676744e-5	5.331072e-7	3.402783e+0	9.404067e+0	32	9.637289e-4	3.279361e-3	2617	1.959533e-1	1.000000e+0	9.661389e-1	1.660906e+0	2.408324e+0	4	8	7.163324e-4	5.000000e-1	L1MB5,L1MB5,L1MB5,L1MB5,L1MB5,L1MB5,L1MB5,L1MB5,L1MB5,L1MB5,L1MB5,L1MB5,L1MB5,L1MB5,L1MB5,L1MB5,L1MB5,L1MB5,L1MB5,L1MB5,L1MB5,L1MB5,L1MB5,L1MB5,L1MB5,L1MB5,L1MB5,L1MB5,L1MB5,L1MB5,L1MB5,L1MB5	CEP135,RP1,SEPT7,SEPT9
GO Biological Process	GO:0097267	omega-hydroxylase P450 pathway	145	6.109969e-9	7.883693e-5	5.437030e-7	4.484929e+0	5.128286e+0	23	5.255468e-4	2.357040e-3	1859	1.000356e-1	1.000000e+0	6.943299e-1	1.845451e+0	2.709364e+0	5	9	8.954155e-4	5.555556e-1	L1MB5,L1MB5,L1MB5,L1MB5,L1MB5,L1MB5,L1MB5,L1MB5,L1MB5,L1MB5,L1MB5,L1MB5,L1MB5,L1MB5,L1MB5,L1MB5,L1MB5,L1MB5,L1MB5,L1MB5,L1MB5,L1MB5,L1MB5	CYP2C19,CYP2C8,CYP2C9,CYP4A11,CYP4F2
GO Biological Process	GO:0065004	protein-DNA complex assembly	146	6.197321e-9	7.996403e-5	5.476989e-7	1.487930e+0	1.552492e+2	231	1.590994e-2	2.367288e-2	8944	8.554029e-1	1.000000e+0	1.000000e+0	8.990226e-1	6.562683e+1	59	218	1.056590e-2	2.706422e-1	L1MB5,L1MB5,L1MB5,L1MB5,L1MB5,L1MB5,L1MB5,L1MB5,L1MB5,L1MB5,L1MB5,L1MB5,L1MB5,L1MB5,L1MB5,L1MB5,L1MB5,L1MB5,L1MB5,L1MB5,L1MB5,L1MB5,L1MB5,L1MB5,L1MB5,L1MB5,L1MB5,L1MB5,L1MB5,L1MB5,L1MB5,L1MB5,L1MB5,L1MB5,L1MB5,L1MB5,L1MB5,L1MB5,L1MB5,L1MB5,L1MB5,L1MB5,L1MB5,L1MB5,L1MB5,L1MB5,L1MB5,L1MB5,L1MB5,L1MB5,L1MB5,L1MB5,L1MB5,L1MB5,L1MB5,L1MB5,L1MB5,L1MB5,L1MB5,L1MB5,L1MB5,L1MB5,L1MB5,L1MB5,L1MB5,L1MB5,L1M…	ANP32B,ASF1B,BDP1,CASC5,CCNH,CDK7,CENPF,CENPI,CENPO,CENPV,CHAF1B,CUL4A,CUL4B,DACH1,DACH2,DAXX,GTF2B,GTF2H2,H2AFB1,H2AFB2,H2AFB3,H2AFY2,H3F3C,HELLS,HIST1H2BL,HIST2H3PS2,HIST3H2BB,ITGB3BP,KAT6B,MED6,MIS18A,MIS18BP1,NAP1L3,NAP1L4,NAP1L5,NAP1L6,NPM1,PIAS1,RAD23B,RAD51B,RAD52,RBBP7,RBX1,RPA1,SHPRH,SMYD3,SOX9,TAF1,TAF4,TCF4,TSPY1,TSPY2,TSPY4,TSPYL5,TSPYL6,UBC,UBN1,XPA,XPC
GO Biological Process	GO:0033314	mitotic DNA replication checkpoint	147	6.744382e-9	8.702276e-5	5.919916e-7	5.748941e+0	3.131012e+0	18	3.208661e-4	1.844640e-3	6385	5.399717e-1	1.000000e+0	1.000000e+0	1.107271e+0	2.709364e+0	3	9	5.372493e-4	3.333333e-1	L1MB5,L1MB5,L1MB5,L1MB5,L1MB5,L1MB5,L1MB5,L1MB5,L1MB5,L1MB5,L1MB5,L1MB5,L1MB5,L1MB5,L1MB5,L1MB5,L1MB5,L1MB5	CLSPN,HUS1,TOPBP1
GO Biological Process	GO:0031334	positive regulation of protein complex assembly	148	7.087991e-9	9.145635e-5	6.179483e-7	1.413758e+0	2.086637e+2	295	2.138386e-2	3.023160e-2	985	3.298617e-2	1.000000e+0	4.321021e-1	1.200843e+0	6.412162e+1	77	213	1.378940e-2	3.615023e-1	L1MB5,L1MB5,L1MB5,L1MB5,L1MB5,L1MB5,L1MB5,L1MB5,L1MB5,L1MB5,L1MB5,L1MB5,L1MB5,L1MB5,L1MB5,L1MB5,L1MB5,L1MB5,L1MB5,L1MB5,L1MB5,L1MB5,L1MB5,L1MB5,L1MB5,L1MB5,L1MB5,L1MB5,L1MB5,L1MB5,L1MB5,L1MB5,L1MB5,L1MB5,L1MB5,L1MB5,L1MB5,L1MB5,L1MB5,L1MB5,L1MB5,L1MB5,L1MB5,L1MB5,L1MB5,L1MB5,L1MB5,L1MB5,L1MB5,L1MB5,L1MB5,L1MB5,L1MB5,L1MB5,L1MB5,L1MB5,L1MB5,L1MB5,L1MB5,L1MB5,L1MB5,L1MB5,L1MB5,L1MB5,L1MB5,L1MB5,L1M…	ACTR3,ACTR3B,ACTR3C,AIM2,ARF6,ARPC1A,ASAP1,BAIAP2,BAIAP2L1,BCL2L11,BIK,CCK,CCR7,CD36,CDC42EP3,CDC42EP4,CDC42EP5,CDH17,CLASP1,CLIP1,CREB1,CTTN,CUL4A,CUL4B,CXCL13,ERCC4,ESR1,EVL,FAF1,FER,FNIP1,FOSL1,FSCN1,GSK3B,GTF2H2,HCK,HRK,HSPA1A,IRF8,JMY,JUN,KIAA0947,MAPK9,MAPT,MECP2,MED25,MIEF2,MITF,MPP7,MSN,NAV3,NCK1,NKX2-5,PAK1,PAXIP1,PFN2,PMAIP1,PRKCE,PSMC1,PTK2B,RBX1,RICTOR,RPA1,SETX,SH3GLB1,SNX9,SPIDR,SPI…
GO Biological Process	GO:0071359	cellular response to dsRNA	149	7.388222e-9	9.533023e-5	6.398002e-7	2.140673e+0	3.316714e+1	71	3.398969e-3	7.276081e-3	5522	4.740264e-1	1.000000e+0	1.000000e+0	1.042137e+0	1.535306e+1	16	51	2.865330e-3	3.137255e-1	L1MB5,L1MB5,L1MB5,L1MB5,L1MB5,L1MB5,L1MB5,L1MB5,L1MB5,L1MB5,L1MB5,L1MB5,L1MB5,L1MB5,L1MB5,L1MB5,L1MB5,L1MB5,L1MB5,L1MB5,L1MB5,L1MB5,L1MB5,L1MB5,L1MB5,L1MB5,L1MB5,L1MB5,L1MB5,L1MB5,L1MB5,L1MB5,L1MB5,L1MB5,L1MB5,L1MB5,L1MB5,L1MB5,L1MB5,L1MB5,L1MB5,L1MB5,L1MB5,L1MB5,L1MB5,L1MB5,L1MB5,L1MB5,L1MB5,L1MB5,L1MB5,L1MB5,L1MB5,L1MB5,L1MB5,L1MB5,L1MB5,L1MB5,L1MB5,L1MB5,L1MB5,L1MB5,L1MB5,L1MB5,L1MB5,L1MB5,L1M…	AGO2,AGO4,C9orf114,DHX9,DICER1,IFIT1,LIN28A,NPM1,P2RX7,PRKRA,RIOK3,SMAD2,SMAD3,TRIM71,TSN,ZCCHC11
GO Biological Process	GO:0046898	response to cycloheximide	150	7.591181e-9	9.794901e-5	6.529934e-7	3.970737e+0	6.547903e+0	26	6.710293e-4	2.664480e-3	1493	8.446628e-2	1.000000e+0	7.299855e-1	2.491359e+0	1.204162e+0	3	4	5.372493e-4	7.500000e-1	L1MB5,L1MB5,L1MB5,L1MB5,L1MB5,L1MB5,L1MB5,L1MB5,L1MB5,L1MB5,L1MB5,L1MB5,L1MB5,L1MB5,L1MB5,L1MB5,L1MB5,L1MB5,L1MB5,L1MB5,L1MB5,L1MB5,L1MB5,L1MB5,L1MB5,L1MB5	KLF2,KLF4,XRN1
GO Biological Process	GO:1990164	histone H2A phosphorylation	151	8.296607e-9	1.070511e-4	7.089478e-7	4.814799e+0	4.361553e+0	21	4.469720e-4	2.152080e-3	854	2.727166e-2	1.000000e+0	4.120448e-1	3.321812e+0	9.031215e-1	3	3	5.372493e-4	1.000000e+0	L1MB5,L1MB5,L1MB5,L1MB5,L1MB5,L1MB5,L1MB5,L1MB5,L1MB5,L1MB5,L1MB5,L1MB5,L1MB5,L1MB5,L1MB5,L1MB5,L1MB5,L1MB5,L1MB5,L1MB5,L1MB5	HMGA2,RPS6KA5,VPRBP
GO Biological Process	GO:0014056	regulation of acetylcholine secretion, neurotransmission	152	9.766243e-9	1.260138e-4	8.290384e-7	8.496137e+0	1.530107e+0	13	1.568054e-4	1.332240e-3	7069	6.585510e-1	1.000000e+0	1.000000e+0	1.107271e+0	9.031215e-1	1	3	1.790831e-4	3.333333e-1	L1MB5,L1MB5,L1MB5,L1MB5,L1MB5,L1MB5,L1MB5,L1MB5,L1MB5,L1MB5,L1MB5,L1MB5,L1MB5	ADORA2A
GO Biological Process	GO:0006707	cholesterol catabolic process	153	1.014399e-8	1.308879e-4	8.554765e-7	4.046626e+0	6.177987e+0	25	6.331202e-4	2.562000e-3	7656	6.899947e-1	1.000000e+0	1.000000e+0	9.059488e-1	3.311445e+0	3	11	5.372493e-4	2.727273e-1	L1MB5,L1MB5,L1MB5,L1MB5,L1MB5,L1MB5,L1MB5,L1MB5,L1MB5,L1MB5,L1MB5,L1MB5,L1MB5,L1MB5,L1MB5,L1MB5,L1MB5,L1MB5,L1MB5,L1MB5,L1MB5,L1MB5,L1MB5,L1MB5,L1MB5	CYP46A1,SCARB1,TRERF1
GO Biological Process	GO:0071824	protein-DNA complex subunit organization	154	1.077308e-8	1.390051e-4	9.026302e-7	1.449805e+0	1.745063e+2	253	1.788341e-2	2.592744e-2	8899	8.504422e-1	1.000000e+0	1.000000e+0	9.071616e-1	7.495908e+1	68	249	1.217765e-2	2.730924e-1	L1MB5,L1MB5,L1MB5,L1MB5,L1MB5,L1MB5,L1MB5,L1MB5,L1MB5,L1MB5,L1MB5,L1MB5,L1MB5,L1MB5,L1MB5,L1MB5,L1MB5,L1MB5,L1MB5,L1MB5,L1MB5,L1MB5,L1MB5,L1MB5,L1MB5,L1MB5,L1MB5,L1MB5,L1MB5,L1MB5,L1MB5,L1MB5,L1MB5,L1MB5,L1MB5,L1MB5,L1MB5,L1MB5,L1MB5,L1MB5,L1MB5,L1MB5,L1MB5,L1MB5,L1MB5,L1MB5,L1MB5,L1MB5,L1MB5,L1MB5,L1MB5,L1MB5,L1MB5,L1MB5,L1MB5,L1MB5,L1MB5,L1MB5,L1MB5,L1MB5,L1MB5,L1MB5,L1MB5,L1MB5,L1MB5,L1MB5,L1M…	ANP32B,ASF1B,BDP1,CASC5,CCNH,CDK7,CENPF,CENPI,CENPO,CENPV,CHAF1B,CUL4A,CUL4B,DACH1,DACH2,DAXX,GTF2B,GTF2H2,H2AFB1,H2AFB2,H2AFB3,H2AFY2,H3F3C,HELLS,HIST1H2BL,HIST2H3PS2,HIST3H2A,HIST3H2BB,ITGB3BP,KAT6B,MED6,MIS18A,MIS18BP1,MYC,NAP1L3,NAP1L4,NAP1L5,NAP1L6,NPM1,PIAS1,PIWIL1,PSME4,RAD23B,RAD51B,RAD52,RBBP7,RBX1,RPA1,SETD2,SHPRH,SMARCC1,SMARCD2,SMYD3,SOX9,SUPT16H,TAF1,TAF4,TCF4,TNP1,TSPY1,TSPY2,TSPY4,…
GO Biological Process	GO:0010867	positive regulation of triglyceride biosynthetic process	155	1.504970e-8	1.941863e-4	1.252815e-6	4.266135e+0	5.391297e+0	23	5.525002e-4	2.357040e-3	7656	6.899947e-1	1.000000e+0	1.000000e+0	9.059488e-1	3.311445e+0	3	11	5.372493e-4	2.727273e-1	L1MB5,L1MB5,L1MB5,L1MB5,L1MB5,L1MB5,L1MB5,L1MB5,L1MB5,L1MB5,L1MB5,L1MB5,L1MB5,L1MB5,L1MB5,L1MB5,L1MB5,L1MB5,L1MB5,L1MB5,L1MB5,L1MB5,L1MB5	DGAT2,LDLR,SCARB1
GO Biological Process	GO:0070911	global genome nucleotide-excision repair	156	1.561739e-8	2.015112e-4	1.291738e-6	2.452285e+0	2.079693e+1	51	2.131269e-3	5.226481e-3	5625	5.101285e-1	1.000000e+0	1.000000e+0	1.038066e+0	9.633296e+0	10	32	1.790831e-3	3.125000e-1	L1MB5,L1MB5,L1MB5,L1MB5,L1MB5,L1MB5,L1MB5,L1MB5,L1MB5,L1MB5,L1MB5,L1MB5,L1MB5,L1MB5,L1MB5,L1MB5,L1MB5,L1MB5,L1MB5,L1MB5,L1MB5,L1MB5,L1MB5,L1MB5,L1MB5,L1MB5,L1MB5,L1MB5,L1MB5,L1MB5,L1MB5,L1MB5,L1MB5,L1MB5,L1MB5,L1MB5,L1MB5,L1MB5,L1MB5,L1MB5,L1MB5,L1MB5,L1MB5,L1MB5,L1MB5,L1MB5,L1MB5,L1MB5,L1MB5,L1MB5,L1MB5	CUL4A,CUL4B,ERCC4,GTF2H2,RAD23B,RBX1,UBC,UBE2V2,XPA,XPC
GO Biological Process	GO:0017144	drug metabolic process	157	1.623487e-8	2.094785e-4	1.334258e-6	2.401244e+0	2.207189e+1	53	2.261928e-3	5.431441e-3	1218	5.855735e-2	1.000000e+0	6.203329e-1	1.465505e+0	1.023538e+1	15	34	2.686246e-3	4.411765e-1	L1MB5,L1MB5,L1MB5,L1MB5,L1MB5,L1MB5,L1MB5,L1MB5,L1MB5,L1MB5,L1MB5,L1MB5,L1MB5,L1MB5,L1MB5,L1MB5,L1MB5,L1MB5,L1MB5,L1MB5,L1MB5,L1MB5,L1MB5,L1MB5,L1MB5,L1MB5,L1MB5,L1MB5,L1MB5,L1MB5,L1MB5,L1MB5,L1MB5,L1MB5,L1MB5,L1MB5,L1MB5,L1MB5,L1MB5,L1MB5,L1MB5,L1MB5,L1MB5,L1MB5,L1MB5,L1MB5,L1MB5,L1MB5,L1MB5,L1MB5,L1MB5,L1MB5,L1MB5	BCHE,CYP2B6,CYP2C19,CYP2C8,CYP2C9,CYP2E1,CYP3A4,CYP4B1,CYP4F12,CYP4F2,FMO1,FMO2,NOS1,NR1I2,NT5C2
GO Biological Process	GO:1901616	organic hydroxy compound catabolic process	158	1.710361e-8	2.206879e-4	1.396759e-6	1.886656e+0	4.929357e+1	93	5.051606e-3	9.530642e-3	5696	5.108322e-1	1.000000e+0	1.000000e+0	1.017975e+0	1.866451e+1	19	62	3.402579e-3	3.064516e-1	L1MB5,L1MB5,L1MB5,L1MB5,L1MB5,L1MB5,L1MB5,L1MB5,L1MB5,L1MB5,L1MB5,L1MB5,L1MB5,L1MB5,L1MB5,L1MB5,L1MB5,L1MB5,L1MB5,L1MB5,L1MB5,L1MB5,L1MB5,L1MB5,L1MB5,L1MB5,L1MB5,L1MB5,L1MB5,L1MB5,L1MB5,L1MB5,L1MB5,L1MB5,L1MB5,L1MB5,L1MB5,L1MB5,L1MB5,L1MB5,L1MB5,L1MB5,L1MB5,L1MB5,L1MB5,L1MB5,L1MB5,L1MB5,L1MB5,L1MB5,L1MB5,L1MB5,L1MB5,L1MB5,L1MB5,L1MB5,L1MB5,L1MB5,L1MB5,L1MB5,L1MB5,L1MB5,L1MB5,L1MB5,L1MB5,L1MB5,L1M…	ALDH2,ALDH3B2,CYP46A1,CYP4A11,CYP4F12,CYP4F2,CYP4F3,DBH,DIO3,GK5,GPD2,HAO1,INPP5A,MAOB,NUDT3,SCARB1,SULT1A1,SULT2A1,TRERF1
GO Biological Process	GO:0016925	protein sumoylation	159	1.796494e-8	2.318016e-4	1.457872e-6	1.807877e+0	5.807916e+1	105	5.951953e-3	1.076040e-2	8442	8.000666e-1	1.000000e+0	1.000000e+0	8.741611e-1	2.287908e+1	20	76	3.581662e-3	2.631579e-1	L1MB5,L1MB5,L1MB5,L1MB5,L1MB5,L1MB5,L1MB5,L1MB5,L1MB5,L1MB5,L1MB5,L1MB5,L1MB5,L1MB5,L1MB5,L1MB5,L1MB5,L1MB5,L1MB5,L1MB5,L1MB5,L1MB5,L1MB5,L1MB5,L1MB5,L1MB5,L1MB5,L1MB5,L1MB5,L1MB5,L1MB5,L1MB5,L1MB5,L1MB5,L1MB5,L1MB5,L1MB5,L1MB5,L1MB5,L1MB5,L1MB5,L1MB5,L1MB5,L1MB5,L1MB5,L1MB5,L1MB5,L1MB5,L1MB5,L1MB5,L1MB5,L1MB5,L1MB5,L1MB5,L1MB5,L1MB5,L1MB5,L1MB5,L1MB5,L1MB5,L1MB5,L1MB5,L1MB5,L1MB5,L1MB5,L1MB5,L1M…	CBX4,EYA1,INCENP,MITF,NDC1,NUP133,NUP153,NUP160,NUP88,NUPL2,PIAS1,POM121,POM121C,SAE1,SEH1L,SP3,TP53BP1,TRIM28,TRPM4,ZBED1
GO Biological Process	GO:0097006	regulation of plasma lipoprotein particle levels	160	1.860214e-8	2.400234e-4	1.500146e-6	1.883133e+0	4.938579e+1	93	5.061057e-3	9.530642e-3	7768	7.080149e-1	1.000000e+0	1.000000e+0	9.227256e-1	2.167492e+1	20	72	3.581662e-3	2.777778e-1	L1MB5,L1MB5,L1MB5,L1MB5,L1MB5,L1MB5,L1MB5,L1MB5,L1MB5,L1MB5,L1MB5,L1MB5,L1MB5,L1MB5,L1MB5,L1MB5,L1MB5,L1MB5,L1MB5,L1MB5,L1MB5,L1MB5,L1MB5,L1MB5,L1MB5,L1MB5,L1MB5,L1MB5,L1MB5,L1MB5,L1MB5,L1MB5,L1MB5,L1MB5,L1MB5,L1MB5,L1MB5,L1MB5,L1MB5,L1MB5,L1MB5,L1MB5,L1MB5,L1MB5,L1MB5,L1MB5,L1MB5,L1MB5,L1MB5,L1MB5,L1MB5,L1MB5,L1MB5,L1MB5,L1MB5,L1MB5,L1MB5,L1MB5,L1MB5,L1MB5,L1MB5,L1MB5,L1MB5,L1MB5,L1MB5,L1MB5,L1M…	ABCA1,ABCA5,ABCG1,ACSL3,AMN,APOB,ARF1,CD36,CETP,CLTC,DGAT2,HMOX1,LDLR,LMF1,LPA,MSR1,PLA2G2E,PRKACG,SCARB1,VLDLR
GO Biological Process	GO:0007059	chromosome segregation	161	1.996754e-8	2.576412e-4	1.600256e-6	1.374374e+0	2.357437e+2	324	2.415902e-2	3.320353e-2	5155	4.415183e-1	1.000000e+0	1.000000e+0	1.017794e+0	8.940902e+1	91	297	1.629656e-2	3.063973e-1	L1MB5,L1MB5,L1MB5,L1MB5,L1MB5,L1MB5,L1MB5,L1MB5,L1MB5,L1MB5,L1MB5,L1MB5,L1MB5,L1MB5,L1MB5,L1MB5,L1MB5,L1MB5,L1MB5,L1MB5,L1MB5,L1MB5,L1MB5,L1MB5,L1MB5,L1MB5,L1MB5,L1MB5,L1MB5,L1MB5,L1MB5,L1MB5,L1MB5,L1MB5,L1MB5,L1MB5,L1MB5,L1MB5,L1MB5,L1MB5,L1MB5,L1MB5,L1MB5,L1MB5,L1MB5,L1MB5,L1MB5,L1MB5,L1MB5,L1MB5,L1MB5,L1MB5,L1MB5,L1MB5,L1MB5,L1MB5,L1MB5,L1MB5,L1MB5,L1MB5,L1MB5,L1MB5,L1MB5,L1MB5,L1MB5,L1MB5,L1M…	ACTR3,AGO4,ARL8B,ATM,BRCA1,BUB3,C15orf43,C17orf104,CASC5,CDC23,CDK5RAP2,CENPF,CENPI,CENPO,CHMP1B,CHMP2B,CHMP4B,CHMP6,CLASP1,CLASP2,CLIP1,CUL3,DDX11,DDX3X,DDX3Y,DIS3L2,DYNC1H1,DYNC1I2,DYNC1LI1,ERCC4,FAM83D,FBXW7,FMN2,GEM,HDAC8,HORMAD2,INCENP,INO80,ITGB3BP,KIF11,KIF14,KIF25,KIF2A,KIF2B,KIF2C,KIF4B,KIFC1,KNTC1,MAD1L1,MAD2L1,MAU2,MEI1,MIS18A,MLH3,NCAPG,NCAPH,NDC1,NDC80,NDE1,NEK6,NR3C1,NUP133,NUP160,P…
GO Biological Process	GO:0031054	pre-miRNA processing	162	2.072378e-8	2.673989e-4	1.650611e-6	3.295078e+0	9.407972e+0	31	9.641291e-4	3.176881e-3	1987	1.194320e-1	1.000000e+0	7.755567e-1	1.660906e+0	3.612486e+0	6	12	1.074499e-3	5.000000e-1	L1MB5,L1MB5,L1MB5,L1MB5,L1MB5,L1MB5,L1MB5,L1MB5,L1MB5,L1MB5,L1MB5,L1MB5,L1MB5,L1MB5,L1MB5,L1MB5,L1MB5,L1MB5,L1MB5,L1MB5,L1MB5,L1MB5,L1MB5,L1MB5,L1MB5,L1MB5,L1MB5,L1MB5,L1MB5,L1MB5,L1MB5	AGO2,AGO4,DICER1,LIN28A,PRKRA,ZCCHC11
GO Biological Process	GO:0043331	response to dsRNA	163	2.324576e-8	2.999400e-4	1.840123e-6	1.853176e+0	5.180296e+1	96	5.308768e-3	9.838082e-3	6818	6.067996e-1	1.000000e+0	1.000000e+0	9.722378e-1	2.468532e+1	24	82	4.297994e-3	2.926829e-1	L1MB5,L1MB5,L1MB5,L1MB5,L1MB5,L1MB5,L1MB5,L1MB5,L1MB5,L1MB5,L1MB5,L1MB5,L1MB5,L1MB5,L1MB5,L1MB5,L1MB5,L1MB5,L1MB5,L1MB5,L1MB5,L1MB5,L1MB5,L1MB5,L1MB5,L1MB5,L1MB5,L1MB5,L1MB5,L1MB5,L1MB5,L1MB5,L1MB5,L1MB5,L1MB5,L1MB5,L1MB5,L1MB5,L1MB5,L1MB5,L1MB5,L1MB5,L1MB5,L1MB5,L1MB5,L1MB5,L1MB5,L1MB5,L1MB5,L1MB5,L1MB5,L1MB5,L1MB5,L1MB5,L1MB5,L1MB5,L1MB5,L1MB5,L1MB5,L1MB5,L1MB5,L1MB5,L1MB5,L1MB5,L1MB5,L1MB5,L1M…	AGO2,AGO4,C9orf114,DDX1,DDX21,DHX36,DHX9,DICER1,IFIT1,KCNJ8,LIN28A,MAPK1,NPM1,P2RX7,PMAIP1,PRKRA,RFTN1,RIOK3,RIPK2,SMAD2,SMAD3,TRIM71,TSN,ZCCHC11
GO Biological Process	GO:0006909	phagocytosis	164	2.393873e-8	3.088814e-4	1.883423e-6	1.455800e+0	1.621102e+2	236	1.661306e-2	2.418528e-2	2342	1.636656e-1	1.000000e+0	9.016982e-1	1.119506e+0	5.448833e+1	61	181	1.092407e-2	3.370166e-1	L1MB5,L1MB5,L1MB5,L1MB5,L1MB5,L1MB5,L1MB5,L1MB5,L1MB5,L1MB5,L1MB5,L1MB5,L1MB5,L1MB5,L1MB5,L1MB5,L1MB5,L1MB5,L1MB5,L1MB5,L1MB5,L1MB5,L1MB5,L1MB5,L1MB5,L1MB5,L1MB5,L1MB5,L1MB5,L1MB5,L1MB5,L1MB5,L1MB5,L1MB5,L1MB5,L1MB5,L1MB5,L1MB5,L1MB5,L1MB5,L1MB5,L1MB5,L1MB5,L1MB5,L1MB5,L1MB5,L1MB5,L1MB5,L1MB5,L1MB5,L1MB5,L1MB5,L1MB5,L1MB5,L1MB5,L1MB5,L1MB5,L1MB5,L1MB5,L1MB5,L1MB5,L1MB5,L1MB5,L1MB5,L1MB5,L1MB5,L1M…	ABCA1,ACTR3,ADORA2A,ANXA1,ANXA11,ARHGAP12,ARPC1A,BAIAP2,CD14,CD247,CD302,CD36,CD93,CDC42,CDC42SE2,CLEC7A,DOCK1,ELMO1,ENSG00000259680,FCGR2A,FCN2,GAS6,GULP1,HCK,HMGB1,IGLL5,IRF8,LBP,LEPR,LYN,MAPK1,MARCO,MBL2,MEGF10,MFGE8,MSR1,MYO10,MYO7A,NCF4,NCK1,P2RX7,PAK1,PIK3R1,PIK3R2,PLCG1,PLCG2,PPAPDC1A,PRKCE,PTK2,PTX3,RAB20,SCARB1,SCFD1,SRC,TGM2,TM9SF4,TXNDC5,VAV1,VAV2,WIPF1,WIPF3
GO Biological Process	GO:0000075	cell cycle checkpoint	165	2.421048e-8	3.123878e-4	1.893260e-6	1.482870e+0	1.456634e+2	216	1.492759e-2	2.213568e-2	4358	3.404686e-1	1.000000e+0	1.000000e+0	1.051629e+0	5.990706e+1	63	199	1.128223e-2	3.165829e-1	L1MB5,L1MB5,L1MB5,L1MB5,L1MB5,L1MB5,L1MB5,L1MB5,L1MB5,L1MB5,L1MB5,L1MB5,L1MB5,L1MB5,L1MB5,L1MB5,L1MB5,L1MB5,L1MB5,L1MB5,L1MB5,L1MB5,L1MB5,L1MB5,L1MB5,L1MB5,L1MB5,L1MB5,L1MB5,L1MB5,L1MB5,L1MB5,L1MB5,L1MB5,L1MB5,L1MB5,L1MB5,L1MB5,L1MB5,L1MB5,L1MB5,L1MB5,L1MB5,L1MB5,L1MB5,L1MB5,L1MB5,L1MB5,L1MB5,L1MB5,L1MB5,L1MB5,L1MB5,L1MB5,L1MB5,L1MB5,L1MB5,L1MB5,L1MB5,L1MB5,L1MB5,L1MB5,L1MB5,L1MB5,L1MB5,L1MB5,L1M…	ATF2,ATM,BRCA1,BRCC3,BRE,BUB3,CARM1,CCND1,CDC5L,CDK1,CDKN1A,CENPF,CENPJ,CHEK2,CLSPN,CNOT10,CNOT4,CNOT6,CNOT6L,DCLRE1B,DNA2,DTL,E2F7,E2F8,EIF2AK4,ENSG00000091436,EP300,FBXO31,FOXN3,FZR1,GLTSCR2,HMGA2,HUS1,KNTC1,MAD1L1,MAD2L1,MDC1,MSH2,NPM1,NSUN2,PML,PRKDC,PTPN11,RBBP8,RBL2,RPA4,RPS6,SETMAR,SOX11,SOX4,SYF2,TAOK1,TFDP1,TOPBP1,TP53BP1,TP73,UBC,UIMC1,USP28,WAC,WNT9A,XPC,ZWINT
GO Biological Process	GO:0000819	sister chromatid segregation	166	2.484270e-8	3.205454e-4	1.930996e-6	1.480881e+0	1.465343e+2	217	1.501684e-2	2.223816e-2	4357	3.404342e-1	1.000000e+0	1.000000e+0	1.053693e+0	5.599353e+1	59	186	1.056590e-2	3.172043e-1	L1MB5,L1MB5,L1MB5,L1MB5,L1MB5,L1MB5,L1MB5,L1MB5,L1MB5,L1MB5,L1MB5,L1MB5,L1MB5,L1MB5,L1MB5,L1MB5,L1MB5,L1MB5,L1MB5,L1MB5,L1MB5,L1MB5,L1MB5,L1MB5,L1MB5,L1MB5,L1MB5,L1MB5,L1MB5,L1MB5,L1MB5,L1MB5,L1MB5,L1MB5,L1MB5,L1MB5,L1MB5,L1MB5,L1MB5,L1MB5,L1MB5,L1MB5,L1MB5,L1MB5,L1MB5,L1MB5,L1MB5,L1MB5,L1MB5,L1MB5,L1MB5,L1MB5,L1MB5,L1MB5,L1MB5,L1MB5,L1MB5,L1MB5,L1MB5,L1MB5,L1MB5,L1MB5,L1MB5,L1MB5,L1MB5,L1MB5,L1M…	BUB3,CASC5,CDC23,CENPF,CENPI,CENPO,CHMP1B,CHMP2B,CHMP4B,CHMP6,CLASP1,CLASP2,CLIP1,CUL3,DDX11,DIS3L2,DYNC1H1,DYNC1I2,DYNC1LI1,FBXW7,HDAC8,HORMAD2,INCENP,INO80,ITGB3BP,KIF14,KIF25,KIF2A,KIF2B,KIF2C,KIF4B,KIFC1,KNTC1,MAD1L1,MAD2L1,MAU2,NCAPG,NCAPH,NDC80,NDE1,NUP133,NUP160,PAPD7,PIBF1,PINX1,PPP1CC,RAB11A,RAD21,RPS27,SEH1L,SMC2,SMC5,SPC24,STAG1,STAG2,TAOK1,TTN,XPO1,ZWINT
GO Biological Process	GO:0048821	erythrocyte development	167	2.495369e-8	3.219775e-4	1.928009e-6	2.648944e+0	1.623289e+1	43	1.663546e-3	4.406641e-3	2568	1.924808e-1	1.000000e+0	9.671261e-1	1.328725e+0	7.526012e+0	10	25	1.790831e-3	4.000000e-1	L1MB5,L1MB5,L1MB5,L1MB5,L1MB5,L1MB5,L1MB5,L1MB5,L1MB5,L1MB5,L1MB5,L1MB5,L1MB5,L1MB5,L1MB5,L1MB5,L1MB5,L1MB5,L1MB5,L1MB5,L1MB5,L1MB5,L1MB5,L1MB5,L1MB5,L1MB5,L1MB5,L1MB5,L1MB5,L1MB5,L1MB5,L1MB5,L1MB5,L1MB5,L1MB5,L1MB5,L1MB5,L1MB5,L1MB5,L1MB5,L1MB5,L1MB5,L1MB5	BCL6,FAM210B,FLVCR1,HBZ,KLF2,MAEA,PTBP3,RPS6,SOX6,TMOD3
GO Biological Process	GO:0016578	histone deubiquitination	168	2.507079e-8	3.234884e-4	1.925526e-6	2.851315e+0	1.332718e+1	38	1.365770e-3	3.894241e-3	847	2.699921e-2	1.000000e+0	4.112997e-1	1.739997e+0	6.321850e+0	11	21	1.969914e-3	5.238095e-1	L1MB5,L1MB5,L1MB5,L1MB5,L1MB5,L1MB5,L1MB5,L1MB5,L1MB5,L1MB5,L1MB5,L1MB5,L1MB5,L1MB5,L1MB5,L1MB5,L1MB5,L1MB5,L1MB5,L1MB5,L1MB5,L1MB5,L1MB5,L1MB5,L1MB5,L1MB5,L1MB5,L1MB5,L1MB5,L1MB5,L1MB5,L1MB5,L1MB5,L1MB5,L1MB5,L1MB5,L1MB5,L1MB5	ASXL1,ATXN7,BRCC3,C17orf96,SUPT3H,TRRAP,UIMC1,USP22,USP3,USP51,USP7
GO Biological Process	GO:0006857	oligopeptide transport	169	2.629338e-8	3.392635e-4	2.007476e-6	3.726586e+0	6.976896e+0	26	7.149924e-4	2.664480e-3	2054	1.273471e-1	1.000000e+0	7.999803e-1	1.898178e+0	2.107283e+0	4	7	7.163324e-4	5.714286e-1	L1MB5,L1MB5,L1MB5,L1MB5,L1MB5,L1MB5,L1MB5,L1MB5,L1MB5,L1MB5,L1MB5,L1MB5,L1MB5,L1MB5,L1MB5,L1MB5,L1MB5,L1MB5,L1MB5,L1MB5,L1MB5,L1MB5,L1MB5,L1MB5,L1MB5,L1MB5	ABCB9,ABCC1,CDH17,SLC15A4
GO Biological Process	GO:0043161	proteasome-mediated ubiquitin-dependent protein catabolic process	170	2.855662e-8	3.684661e-4	2.167447e-6	1.379568e+0	2.247080e+2	310	2.302808e-2	3.176881e-2	4231	3.125361e-1	1.000000e+0	9.531206e-1	1.047820e+0	8.971007e+1	94	298	1.683381e-2	3.154362e-1	L1MB5,L1MB5,L1MB5,L1MB5,L1MB5,L1MB5,L1MB5,L1MB5,L1MB5,L1MB5,L1MB5,L1MB5,L1MB5,L1MB5,L1MB5,L1MB5,L1MB5,L1MB5,L1MB5,L1MB5,L1MB5,L1MB5,L1MB5,L1MB5,L1MB5,L1MB5,L1MB5,L1MB5,L1MB5,L1MB5,L1MB5,L1MB5,L1MB5,L1MB5,L1MB5,L1MB5,L1MB5,L1MB5,L1MB5,L1MB5,L1MB5,L1MB5,L1MB5,L1MB5,L1MB5,L1MB5,L1MB5,L1MB5,L1MB5,L1MB5,L1MB5,L1MB5,L1MB5,L1MB5,L1MB5,L1MB5,L1MB5,L1MB5,L1MB5,L1MB5,L1MB5,L1MB5,L1MB5,L1MB5,L1MB5,L1MB5,L1M…	ABTB1,AMFR,ANAPC1,ANAPC16,ANAPC5,ARNTL,ARRB1,ARRB2,ATXN3L,BFAR,BTBD11,BTBD2,BTBD3,BTBD9,BTRC,BUB3,CD2AP,CDC23,CDC27,CDK1,CRBN,CUL1,CUL3,CUL4A,FAF1,FBXL18,FBXL2,FBXL22,FBXL7,FBXO15,FBXO31,FBXO39,FBXW11,FBXW7,FZR1,GSK3B,HECW1,HERC2,ITCH,KCTD10,KCTD13,KIF14,KLHL15,MAD2L1,MAEA,NEDD4L,NSFL1C,PML,PPP2CB,PPP2R5C,PSMB1,PSMB7,PSMC1,PSMD12,PSMD14,PSMD6,PSMD8,PSMD9,PSME4,RAD23B,RBX1,RNF103,RNF145,RNF165,RNF…
GO Biological Process	GO:0019075	virus maturation	171	2.867752e-8	3.700260e-4	2.163895e-6	5.551616e+0	3.062172e+0	17	3.138114e-4	1.742160e-3	1619	9.061403e-2	1.000000e+0	7.221698e-1	3.321812e+0	6.020810e-1	2	2	3.581662e-4	1.000000e+0	L1MB5,L1MB5,L1MB5,L1MB5,L1MB5,L1MB5,L1MB5,L1MB5,L1MB5,L1MB5,L1MB5,L1MB5,L1MB5,L1MB5,L1MB5,L1MB5,L1MB5	MVB12A,MVB12B
GO Biological Process	GO:1903676	positive regulation of cap-dependent translational initiation	172	2.937901e-8	3.790774e-4	2.203938e-6	1.765841e+1	4.530420e-1	8	4.642775e-5	8.198401e-4	3520	3.010405e-1	1.000000e+0	1.000000e+0	3.321812e+0	3.010405e-1	1	1	1.790831e-4	1.000000e+0	L1MB5,L1MB5,L1MB5,L1MB5,L1MB5,L1MB5,L1MB5,L1MB5	NCK1
GO Biological Process	GO:0009314	response to radiation	173	3.126006e-8	4.033486e-4	2.331495e-6	1.289803e+0	3.674980e+2	474	3.766120e-2	4.857553e-2	846	2.680651e-2	1.000000e+0	4.088468e-1	1.146536e+0	1.273401e+2	146	423	2.614613e-2	3.451537e-1	L1MB5,L1MB5,L1MB5,L1MB5,L1MB5,L1MB5,L1MB5,L1MB5,L1MB5,L1MB5,L1MB5,L1MB5,L1MB5,L1MB5,L1MB5,L1MB5,L1MB5,L1MB5,L1MB5,L1MB5,L1MB5,L1MB5,L1MB5,L1MB5,L1MB5,L1MB5,L1MB5,L1MB5,L1MB5,L1MB5,L1MB5,L1MB5,L1MB5,L1MB5,L1MB5,L1MB5,L1MB5,L1MB5,L1MB5,L1MB5,L1MB5,L1MB5,L1MB5,L1MB5,L1MB5,L1MB5,L1MB5,L1MB5,L1MB5,L1MB5,L1MB5,L1MB5,L1MB5,L1MB5,L1MB5,L1MB5,L1MB5,L1MB5,L1MB5,L1MB5,L1MB5,L1MB5,L1MB5,L1MB5,L1MB5,L1MB5,L1M…	AANAT,AIPL1,AKT2,ALAD,ANGPT2,ANXA1,ARRB1,ASIC2,ASNS,ATM,ATP1A3,ATP8A2,BCL2,BHLHE40,BRCA1,BRCC3,BRE,CACNA2D4,CBL,CCND1,CCND2,CCR4,CDKN1A,CDS1,CHEK2,COL3A1,COPS3,CREB1,CREBBP,CRTC1,CRY1,CRY2,CUL4B,CXCL10,CXCL12,CYBA,CYP2R1,DBH,DNMT3A,DRD1,DRD3,DTL,DUSP1,DYNLRB1,EGFR,EIF2AK4,ELOVL4,ENSG00000091436,EP300,ERCC4,ERCC6-PGBD3,EYA1,EYS,GATA3,GJA10,GNAQ,GNAT2,GNB1,GRIN2A,GTF2H2,GUCY2F,HIST3H2A,HMGCR,HMGN1,…
GO Biological Process	GO:0036003	positive regulation of transcription from RNA polymerase II promoter in response to stress	174	3.126697e-8	4.034377e-4	2.318608e-6	2.593383e+0	1.696626e+1	44	1.738702e-3	4.509121e-3	6857	6.157782e-1	1.000000e+0	1.000000e+0	9.688619e-1	7.224972e+0	7	24	1.253582e-3	2.916667e-1	L1MB5,L1MB5,L1MB5,L1MB5,L1MB5,L1MB5,L1MB5,L1MB5,L1MB5,L1MB5,L1MB5,L1MB5,L1MB5,L1MB5,L1MB5,L1MB5,L1MB5,L1MB5,L1MB5,L1MB5,L1MB5,L1MB5,L1MB5,L1MB5,L1MB5,L1MB5,L1MB5,L1MB5,L1MB5,L1MB5,L1MB5,L1MB5,L1MB5,L1MB5,L1MB5,L1MB5,L1MB5,L1MB5,L1MB5,L1MB5,L1MB5,L1MB5,L1MB5,L1MB5	CEBPB,CHD6,KLF2,NOTCH1,RBPJ,SESN2,VEGFA
GO Biological Process	GO:0090188	negative regulation of pancreatic juice secretion	175	3.275796e-8	4.226760e-4	2.415291e-6	4.889587e+0	3.885809e+0	19	3.982177e-4	1.947120e-3	2348	1.644308e-1	1.000000e+0	9.035991e-1	1.993087e+0	1.505202e+0	3	5	5.372493e-4	6.000000e-1	L1MB5,L1MB5,L1MB5,L1MB5,L1MB5,L1MB5,L1MB5,L1MB5,L1MB5,L1MB5,L1MB5,L1MB5,L1MB5,L1MB5,L1MB5,L1MB5,L1MB5,L1MB5,L1MB5	STK39,WNK1,WNK3
GO Biological Process	GO:0010586	miRNA metabolic process	176	3.323259e-8	4.288001e-4	2.436364e-6	2.970007e+0	1.178448e+1	35	1.207674e-3	3.586801e-3	1260	6.070867e-2	1.000000e+0	6.216857e-1	1.660906e+0	5.418729e+0	9	18	1.611748e-3	5.000000e-1	L1MB5,L1MB5,L1MB5,L1MB5,L1MB5,L1MB5,L1MB5,L1MB5,L1MB5,L1MB5,L1MB5,L1MB5,L1MB5,L1MB5,L1MB5,L1MB5,L1MB5,L1MB5,L1MB5,L1MB5,L1MB5,L1MB5,L1MB5,L1MB5,L1MB5,L1MB5,L1MB5,L1MB5,L1MB5,L1MB5,L1MB5,L1MB5,L1MB5,L1MB5,L1MB5	AGO2,AGO4,DICER1,DIS3L2,LIN28A,PRKRA,TRIM71,XPO5,ZCCHC11
GO Biological Process	GO:0060764	cell-cell signaling involved in mammary gland development	177	3.329397e-8	4.295921e-4	2.427074e-6	1.376844e+1	6.536687e-1	9	6.698798e-5	9.223201e-4	5704	5.114669e-1	1.000000e+0	1.000000e+0	1.660906e+0	6.020810e-1	1	2	1.790831e-4	5.000000e-1	L1MB5,L1MB5,L1MB5,L1MB5,L1MB5,L1MB5,L1MB5,L1MB5,L1MB5	LRP5
GO Biological Process	GO:0019373	epoxygenase P450 pathway	178	3.412057e-8	4.402577e-4	2.473358e-6	2.966705e+0	1.179760e+1	35	1.209018e-3	3.586801e-3	696	1.755592e-2	1.000000e+0	3.254656e-1	1.826997e+0	6.020810e+0	11	20	1.969914e-3	5.500000e-1	L1MB5,L1MB5,L1MB5,L1MB5,L1MB5,L1MB5,L1MB5,L1MB5,L1MB5,L1MB5,L1MB5,L1MB5,L1MB5,L1MB5,L1MB5,L1MB5,L1MB5,L1MB5,L1MB5,L1MB5,L1MB5,L1MB5,L1MB5,L1MB5,L1MB5,L1MB5,L1MB5,L1MB5,L1MB5,L1MB5,L1MB5,L1MB5,L1MB5,L1MB5,L1MB5	CYP2A13,CYP2A7,CYP2B6,CYP2C19,CYP2C8,CYP2C9,CYP2E1,CYP2J2,CYP4A11,CYP4F12,CYP4F2
GO Biological Process	GO:0032958	inositol phosphate biosynthetic process	179	3.557295e-8	4.589978e-4	2.564233e-6	4.412966e+0	4.758704e+0	21	4.876720e-4	2.152080e-3	4738	3.552806e-1	1.000000e+0	9.675360e-1	1.423634e+0	2.107283e+0	3	7	5.372493e-4	4.285714e-1	L1MB5,L1MB5,L1MB5,L1MB5,L1MB5,L1MB5,L1MB5,L1MB5,L1MB5,L1MB5,L1MB5,L1MB5,L1MB5,L1MB5,L1MB5,L1MB5,L1MB5,L1MB5,L1MB5,L1MB5,L1MB5	IPPK,PLCG2,PPIP5K1
GO Biological Process	GO:0032008	positive regulation of TOR signaling	180	3.688146e-8	4.758815e-4	2.643786e-6	2.174068e+0	2.851797e+1	62	2.922522e-3	6.353761e-3	901	2.752813e-2	1.000000e+0	3.942236e-1	1.563206e+0	1.023538e+1	16	34	2.865330e-3	4.705882e-1	L1MB5,L1MB5,L1MB5,L1MB5,L1MB5,L1MB5,L1MB5,L1MB5,L1MB5,L1MB5,L1MB5,L1MB5,L1MB5,L1MB5,L1MB5,L1MB5,L1MB5,L1MB5,L1MB5,L1MB5,L1MB5,L1MB5,L1MB5,L1MB5,L1MB5,L1MB5,L1MB5,L1MB5,L1MB5,L1MB5,L1MB5,L1MB5,L1MB5,L1MB5,L1MB5,L1MB5,L1MB5,L1MB5,L1MB5,L1MB5,L1MB5,L1MB5,L1MB5,L1MB5,L1MB5,L1MB5,L1MB5,L1MB5,L1MB5,L1MB5,L1MB5,L1MB5,L1MB5,L1MB5,L1MB5,L1MB5,L1MB5,L1MB5,L1MB5,L1MB5,L1MB5,L1MB5	CLEC16A,FLCN,GAS6,GOLPH3,LIN28A,RELN,RHEB,RICTOR,RPTOR,RRAGA,RRAGB,RRAGC,SEH1L,SMCR8,TELO2,WDR59
GO Biological Process	GO:1901838	positive regulation of transcription of nuclear large rRNA transcript from RNA polymerase I promoter	181	3.836006e-8	4.949599e-4	2.734585e-6	4.209676e+0	5.226055e+0	22	5.355662e-4	2.254560e-3	6385	5.399717e-1	1.000000e+0	1.000000e+0	1.107271e+0	2.709364e+0	3	9	5.372493e-4	3.333333e-1	L1MB5,L1MB5,L1MB5,L1MB5,L1MB5,L1MB5,L1MB5,L1MB5,L1MB5,L1MB5,L1MB5,L1MB5,L1MB5,L1MB5,L1MB5,L1MB5,L1MB5,L1MB5,L1MB5,L1MB5,L1MB5,L1MB5	DDX11,IPPK,NOL11
GO Biological Process	GO:0007495	visceral mesoderm-endoderm interaction involved in midgut development	182	4.415156e-8	5.696876e-4	3.130152e-6	5.760169e+0	2.777696e+0	16	2.846584e-4	1.639680e-3	3520	3.010405e-1	1.000000e+0	1.000000e+0	3.321812e+0	3.010405e-1	1	1	1.790831e-4	1.000000e+0	L1MB5,L1MB5,L1MB5,L1MB5,L1MB5,L1MB5,L1MB5,L1MB5,L1MB5,L1MB5,L1MB5,L1MB5,L1MB5,L1MB5,L1MB5,L1MB5	FOXL1
GO Biological Process	GO:0006930	substrate-dependent cell migration, cell extension	183	4.637938e-8	5.984331e-4	3.270126e-6	2.623721e+0	1.600780e+1	42	1.640480e-3	4.304161e-3	382	4.376527e-3	1.000000e+0	1.478281e-1	2.583632e+0	2.709364e+0	7	9	1.253582e-3	7.777778e-1	L1MB5,L1MB5,L1MB5,L1MB5,L1MB5,L1MB5,L1MB5,L1MB5,L1MB5,L1MB5,L1MB5,L1MB5,L1MB5,L1MB5,L1MB5,L1MB5,L1MB5,L1MB5,L1MB5,L1MB5,L1MB5,L1MB5,L1MB5,L1MB5,L1MB5,L1MB5,L1MB5,L1MB5,L1MB5,L1MB5,L1MB5,L1MB5,L1MB5,L1MB5,L1MB5,L1MB5,L1MB5,L1MB5,L1MB5,L1MB5,L1MB5,L1MB5	CD2AP,CTTN,KIAA1598,NCK1,NRP1,NTN1,OPHN1
GO Biological Process	GO:0031145	anaphase-promoting complex-dependent catabolic process	184	5.040525e-8	6.503789e-4	3.534668e-6	1.876916e+0	4.688542e+1	88	4.804819e-3	9.018241e-3	7819	7.326309e-1	1.000000e+0	1.000000e+0	9.134984e-1	2.408324e+1	22	80	3.939828e-3	2.750000e-1	L1MB5,L1MB5,L1MB5,L1MB5,L1MB5,L1MB5,L1MB5,L1MB5,L1MB5,L1MB5,L1MB5,L1MB5,L1MB5,L1MB5,L1MB5,L1MB5,L1MB5,L1MB5,L1MB5,L1MB5,L1MB5,L1MB5,L1MB5,L1MB5,L1MB5,L1MB5,L1MB5,L1MB5,L1MB5,L1MB5,L1MB5,L1MB5,L1MB5,L1MB5,L1MB5,L1MB5,L1MB5,L1MB5,L1MB5,L1MB5,L1MB5,L1MB5,L1MB5,L1MB5,L1MB5,L1MB5,L1MB5,L1MB5,L1MB5,L1MB5,L1MB5,L1MB5,L1MB5,L1MB5,L1MB5,L1MB5,L1MB5,L1MB5,L1MB5,L1MB5,L1MB5,L1MB5,L1MB5,L1MB5,L1MB5,L1MB5,L1M…	ANAPC1,ANAPC16,ANAPC5,BUB3,CDC23,CDC27,CDK1,CUL3,FBXO31,FZR1,MAD2L1,PSMB1,PSMB7,PSMC1,PSMD12,PSMD14,PSMD6,PSMD8,PSMD9,PSME4,UBC,UBE2E1
GO Biological Process	GO:0099039	sphingolipid translocation	185	5.397064e-8	6.963832e-4	3.764233e-6	6.114612e+0	2.453140e+0	15	2.513978e-4	1.537200e-3	1619	9.061403e-2	1.000000e+0	7.221698e-1	3.321812e+0	6.020810e-1	2	2	3.581662e-4	1.000000e+0	L1MB5,L1MB5,L1MB5,L1MB5,L1MB5,L1MB5,L1MB5,L1MB5,L1MB5,L1MB5,L1MB5,L1MB5,L1MB5,L1MB5,L1MB5	ABCB1,ABCC1
GO Biological Process	GO:0018210	peptidyl-threonine modification	186	5.458212e-8	7.042731e-4	3.786414e-6	1.558008e+0	1.059044e+2	165	1.085309e-2	1.690920e-2	463	7.023464e-3	1.000000e+0	1.957317e-1	1.440786e+0	2.498636e+1	36	83	6.446991e-3	4.337349e-1	L1MB5,L1MB5,L1MB5,L1MB5,L1MB5,L1MB5,L1MB5,L1MB5,L1MB5,L1MB5,L1MB5,L1MB5,L1MB5,L1MB5,L1MB5,L1MB5,L1MB5,L1MB5,L1MB5,L1MB5,L1MB5,L1MB5,L1MB5,L1MB5,L1MB5,L1MB5,L1MB5,L1MB5,L1MB5,L1MB5,L1MB5,L1MB5,L1MB5,L1MB5,L1MB5,L1MB5,L1MB5,L1MB5,L1MB5,L1MB5,L1MB5,L1MB5,L1MB5,L1MB5,L1MB5,L1MB5,L1MB5,L1MB5,L1MB5,L1MB5,L1MB5,L1MB5,L1MB5,L1MB5,L1MB5,L1MB5,L1MB5,L1MB5,L1MB5,L1MB5,L1MB5,L1MB5,L1MB5,L1MB5,L1MB5,L1MB5,L1M…	ACVR1B,ADRBK1,BCL2,CAMK2B,CAMKK2,CDK1,CDK5R1,CHEK2,CSNK2A1,DCLK1,DCLK3,DYRK1A,GALNT1,GALNT11,GALNT2,GALNTL6,GSK3B,HIPK3,LMTK2,MAPK1,MAPK8,MARK2,NLK,OSR1,PRKCA,PRKCB,PRKD1,STK11,STK39,TAF1,TGFBR1,TGFBR2,ULK1,VPRBP,VRK1,WNK1
GO Biological Process	GO:0032305	positive regulation of icosanoid secretion	187	5.466285e-8	7.053148e-4	3.771737e-6	2.763812e+0	1.374913e+1	38	1.409011e-3	3.894241e-3	2494	1.776786e-1	1.000000e+0	9.192410e-1	1.453293e+0	4.816648e+0	7	16	1.253582e-3	4.375000e-1	L1MB5,L1MB5,L1MB5,L1MB5,L1MB5,L1MB5,L1MB5,L1MB5,L1MB5,L1MB5,L1MB5,L1MB5,L1MB5,L1MB5,L1MB5,L1MB5,L1MB5,L1MB5,L1MB5,L1MB5,L1MB5,L1MB5,L1MB5,L1MB5,L1MB5,L1MB5,L1MB5,L1MB5,L1MB5,L1MB5,L1MB5,L1MB5,L1MB5,L1MB5,L1MB5,L1MB5,L1MB5,L1MB5	CYP4A11,CYP4F2,MAP2K6,P2RX4,P2RX7,PLA2G10,TNFRSF11A
GO Biological Process	GO:0046532	regulation of photoreceptor cell differentiation	188	5.549411e-8	7.160405e-4	3.808726e-6	3.149588e+0	9.842557e+0	31	1.008665e-3	3.176881e-3	362	3.859480e-3	1.000000e+0	1.375659e-1	2.847268e+0	2.107283e+0	6	7	1.074499e-3	8.571429e-1	L1MB5,L1MB5,L1MB5,L1MB5,L1MB5,L1MB5,L1MB5,L1MB5,L1MB5,L1MB5,L1MB5,L1MB5,L1MB5,L1MB5,L1MB5,L1MB5,L1MB5,L1MB5,L1MB5,L1MB5,L1MB5,L1MB5,L1MB5,L1MB5,L1MB5,L1MB5,L1MB5,L1MB5,L1MB5,L1MB5,L1MB5	CNTF,CRX,DLX2,NOTCH1,SOX8,SOX9
GO Biological Process	GO:0060489	planar dichotomous subdivision of terminal units involved in lung branching morphogenesis	189	5.768495e-8	7.443089e-4	3.938142e-6	8.123421e+0	1.477210e+0	12	1.513845e-4	1.229760e-3	1619	9.061403e-2	1.000000e+0	7.221698e-1	3.321812e+0	6.020810e-1	2	2	3.581662e-4	1.000000e+0	L1MB5,L1MB5,L1MB5,L1MB5,L1MB5,L1MB5,L1MB5,L1MB5,L1MB5,L1MB5,L1MB5,L1MB5	CELSR1,VANGL2
GO Biological Process	GO:0060488	orthogonal dichotomous subdivision of terminal units involved in lung branching morphogenesis	189	5.768495e-8	7.443089e-4	3.938142e-6	8.123421e+0	1.477210e+0	12	1.513845e-4	1.229760e-3	1619	9.061403e-2	1.000000e+0	7.221698e-1	3.321812e+0	6.020810e-1	2	2	3.581662e-4	1.000000e+0	L1MB5,L1MB5,L1MB5,L1MB5,L1MB5,L1MB5,L1MB5,L1MB5,L1MB5,L1MB5,L1MB5,L1MB5	CELSR1,VANGL2
GO Biological Process	GO:0060490	lateral sprouting involved in lung morphogenesis	189	5.768495e-8	7.443089e-4	3.938142e-6	8.123421e+0	1.477210e+0	12	1.513845e-4	1.229760e-3	1619	9.061403e-2	1.000000e+0	7.221698e-1	3.321812e+0	6.020810e-1	2	2	3.581662e-4	1.000000e+0	L1MB5,L1MB5,L1MB5,L1MB5,L1MB5,L1MB5,L1MB5,L1MB5,L1MB5,L1MB5,L1MB5,L1MB5	CELSR1,VANGL2
GO Biological Process	GO:0099004	calmodulin dependent kinase signaling pathway	192	5.869068e-8	7.572858e-4	3.944197e-6	4.280663e+0	4.905782e+0	21	5.027447e-4	2.152080e-3	8040	7.613576e-1	1.000000e+0	1.000000e+0	8.304531e-1	1.204162e+0	1	4	1.790831e-4	2.500000e-1	L1MB5,L1MB5,L1MB5,L1MB5,L1MB5,L1MB5,L1MB5,L1MB5,L1MB5,L1MB5,L1MB5,L1MB5,L1MB5,L1MB5,L1MB5,L1MB5,L1MB5,L1MB5,L1MB5,L1MB5,L1MB5	CAMKK2
GO Biological Process	GO:0016567	protein ubiquitination	193	6.452644e-8	8.325847e-4	4.313910e-6	1.220646e+0	5.775632e+2	705	5.918868e-2	7.224841e-2	2260	1.509078e-1	1.000000e+0	8.615767e-1	1.060353e+0	2.131367e+2	226	708	4.047278e-2	3.192090e-1	L1MB5,L1MB5,L1MB5,L1MB5,L1MB5,L1MB5,L1MB5,L1MB5,L1MB5,L1MB5,L1MB5,L1MB5,L1MB5,L1MB5,L1MB5,L1MB5,L1MB5,L1MB5,L1MB5,L1MB5,L1MB5,L1MB5,L1MB5,L1MB5,L1MB5,L1MB5,L1MB5,L1MB5,L1MB5,L1MB5,L1MB5,L1MB5,L1MB5,L1MB5,L1MB5,L1MB5,L1MB5,L1MB5,L1MB5,L1MB5,L1MB5,L1MB5,L1MB5,L1MB5,L1MB5,L1MB5,L1MB5,L1MB5,L1MB5,L1MB5,L1MB5,L1MB5,L1MB5,L1MB5,L1MB5,L1MB5,L1MB5,L1MB5,L1MB5,L1MB5,L1MB5,L1MB5,L1MB5,L1MB5,L1MB5,L1MB5,L1M…	ABTB1,AKTIP,AMFR,ANAPC1,ANAPC16,ANAPC5,ANKIB1,ARIH1,ARRB1,ARRB2,ARRDC4,ASB1,ASB14,ASB18,ASB2,ASB9,BACH2,BCL2,BCOR,BFAR,BIRC6,BRCA1,BTBD11,BTBD2,BTBD3,BTBD9,BTRC,BUB3,CACUL1,CBL,CBLB,CCIN,CDC23,CDC27,CDC42,CDK1,CNOT4,CRBN,CUL1,CUL3,CUL4A,CUL4B,DCAF13,DCAF5,DTL,E4F1,ENSG00000270898,EPAS1,FAM105B,FANCL,FBXL14,FBXL18,FBXL2,FBXL22,FBXL7,FBXO11,FBXO15,FBXO18,FBXO21,FBXO25,FBXO30,FBXO31,FBXO33,FBXW11,FB…
GO Biological Process	GO:0044774	mitotic DNA integrity checkpoint	194	6.807256e-8	8.783402e-4	4.527527e-6	1.665309e+0	7.566161e+1	126	7.753803e-3	1.291248e-2	4225	3.106213e-1	1.000000e+0	9.486264e-1	1.086574e+0	3.221133e+1	35	107	6.267908e-3	3.271028e-1	L1MB5,L1MB5,L1MB5,L1MB5,L1MB5,L1MB5,L1MB5,L1MB5,L1MB5,L1MB5,L1MB5,L1MB5,L1MB5,L1MB5,L1MB5,L1MB5,L1MB5,L1MB5,L1MB5,L1MB5,L1MB5,L1MB5,L1MB5,L1MB5,L1MB5,L1MB5,L1MB5,L1MB5,L1MB5,L1MB5,L1MB5,L1MB5,L1MB5,L1MB5,L1MB5,L1MB5,L1MB5,L1MB5,L1MB5,L1MB5,L1MB5,L1MB5,L1MB5,L1MB5,L1MB5,L1MB5,L1MB5,L1MB5,L1MB5,L1MB5,L1MB5,L1MB5,L1MB5,L1MB5,L1MB5,L1MB5,L1MB5,L1MB5,L1MB5,L1MB5,L1MB5,L1MB5,L1MB5,L1MB5,L1MB5,L1MB5,L1M…	ATF2,ATM,CARM1,CCND1,CDK1,CDKN1A,CENPJ,CHEK2,CLSPN,CNOT10,CNOT4,CNOT6,CNOT6L,E2F7,E2F8,EP300,FBXO31,FOXN3,GLTSCR2,HMGA2,HUS1,MDC1,MSH2,NPM1,PML,PRKDC,RBL2,SETMAR,SOX4,SYF2,TFDP1,TOPBP1,TP73,UBC,XPC
GO Biological Process	GO:0018193	peptidyl-amino acid modification	195	7.317205e-8	9.441390e-4	4.841738e-6	1.174569e+0	8.718091e+2	1024	8.934301e-2	1.049395e-1	965	3.128354e-2	1.000000e+0	4.182917e-1	1.096971e+0	2.588948e+2	284	860	5.085960e-2	3.302326e-1	L1MB5,L1MB5,L1MB5,L1MB5,L1MB5,L1MB5,L1MB5,L1MB5,L1MB5,L1MB5,L1MB5,L1MB5,L1MB5,L1MB5,L1MB5,L1MB5,L1MB5,L1MB5,L1MB5,L1MB5,L1MB5,L1MB5,L1MB5,L1MB5,L1MB5,L1MB5,L1MB5,L1MB5,L1MB5,L1MB5,L1MB5,L1MB5,L1MB5,L1MB5,L1MB5,L1MB5,L1MB5,L1MB5,L1MB5,L1MB5,L1MB5,L1MB5,L1MB5,L1MB5,L1MB5,L1MB5,L1MB5,L1MB5,L1MB5,L1MB5,L1MB5,L1MB5,L1MB5,L1MB5,L1MB5,L1MB5,L1MB5,L1MB5,L1MB5,L1MB5,L1MB5,L1MB5,L1MB5,L1MB5,L1MB5,L1MB5,L1M…	ABL2,ACVR1B,ADRBK1,AGBL1,AGBL2,AGBL4,AGTPBP1,AKT2,ASPH,ASPHD2,ATF2,ATM,BCL2,BEND3,BRD1,BRPF3,C4orf27,CAB39,CAMK2B,CAMKK2,CAMKMT,CARM1,CBX4,CDK1,CDK5R1,CDY1,CDY1B,CDY2A,CDY2B,CHEK2,CLSPN,COPRS,CREBBP,CSF1R,CSNK1G2,CSNK2A1,CSRP2BP,CWC27,DAD1,DCLK1,DCLK3,DCN,DOHH,DPH5,DPH6,DPH7,DPY19L1,DPY19L4,DR1,DRD1,DYDC2,DYRK1A,EFEMP1,EGFR,EGLN2,EGLN3,EIF2AK2,EIF5A,ENSG00000182319,EP300,EPC1,EPC2,EPHA4,EPHA5,EPH…
GO Biological Process	GO:0006359	regulation of transcription from RNA polymerase III promoter	196	7.580812e-8	9.781522e-4	4.990572e-6	2.191962e+0	2.646031e+1	58	2.711653e-3	5.943841e-3	3359	2.763556e-1	1.000000e+0	1.000000e+0	1.230301e+0	8.128093e+0	10	27	1.790831e-3	3.703704e-1	L1MB5,L1MB5,L1MB5,L1MB5,L1MB5,L1MB5,L1MB5,L1MB5,L1MB5,L1MB5,L1MB5,L1MB5,L1MB5,L1MB5,L1MB5,L1MB5,L1MB5,L1MB5,L1MB5,L1MB5,L1MB5,L1MB5,L1MB5,L1MB5,L1MB5,L1MB5,L1MB5,L1MB5,L1MB5,L1MB5,L1MB5,L1MB5,L1MB5,L1MB5,L1MB5,L1MB5,L1MB5,L1MB5,L1MB5,L1MB5,L1MB5,L1MB5,L1MB5,L1MB5,L1MB5,L1MB5,L1MB5,L1MB5,L1MB5,L1MB5,L1MB5,L1MB5,L1MB5,L1MB5,L1MB5,L1MB5,L1MB5,L1MB5	AR,BDP1,BRCA1,GTF3C3,KIAA0947,POLR3F,RPTOR,TENM1,ZNF143,ZNF345
GO Biological Process	GO:0007034	vacuolar transport	197	7.956148e-8	1.026582e-3	5.211075e-6	1.613572e+0	8.676405e+1	140	8.891581e-3	1.434720e-2	1975	1.153900e-1	1.000000e+0	7.538619e-1	1.182340e+0	3.552278e+1	42	118	7.521490e-3	3.559322e-1	L1MB5,L1MB5,L1MB5,L1MB5,L1MB5,L1MB5,L1MB5,L1MB5,L1MB5,L1MB5,L1MB5,L1MB5,L1MB5,L1MB5,L1MB5,L1MB5,L1MB5,L1MB5,L1MB5,L1MB5,L1MB5,L1MB5,L1MB5,L1MB5,L1MB5,L1MB5,L1MB5,L1MB5,L1MB5,L1MB5,L1MB5,L1MB5,L1MB5,L1MB5,L1MB5,L1MB5,L1MB5,L1MB5,L1MB5,L1MB5,L1MB5,L1MB5,L1MB5,L1MB5,L1MB5,L1MB5,L1MB5,L1MB5,L1MB5,L1MB5,L1MB5,L1MB5,L1MB5,L1MB5,L1MB5,L1MB5,L1MB5,L1MB5,L1MB5,L1MB5,L1MB5,L1MB5,L1MB5,L1MB5,L1MB5,L1MB5,L1M…	AKTIP,AP3B1,AP3D1,AP3M1,ARSB,ATG14,C9orf72,CHMP1B,CHMP2B,CHMP4B,CHMP6,DENND3,EHD3,FGFR1,GNPTG,GPRASP1,HOOK1,LAMP1,LAMP2,LYST,MGRN1,MTM1,NAGPA,NDFIP1,NDFIP2,NEDD4,RAB12,RHOB,SCARB2,SMURF1,SNX16,SORL1,STX8,TRAK1,TRAK2,TSG101,USE1,VPS35,VPS36,VPS39,VPS54,VTI1A
GO Biological Process	GO:2000193	positive regulation of fatty acid transport	198	8.018373e-8	1.034611e-3	5.225306e-6	2.721283e+0	1.396400e+1	38	1.431031e-3	3.894241e-3	3027	2.276202e-1	1.000000e+0	9.702621e-1	1.367805e+0	5.117688e+0	7	17	1.253582e-3	4.117647e-1	L1MB5,L1MB5,L1MB5,L1MB5,L1MB5,L1MB5,L1MB5,L1MB5,L1MB5,L1MB5,L1MB5,L1MB5,L1MB5,L1MB5,L1MB5,L1MB5,L1MB5,L1MB5,L1MB5,L1MB5,L1MB5,L1MB5,L1MB5,L1MB5,L1MB5,L1MB5,L1MB5,L1MB5,L1MB5,L1MB5,L1MB5,L1MB5,L1MB5,L1MB5,L1MB5,L1MB5,L1MB5,L1MB5	CYP4A11,CYP4F2,MAP2K6,P2RX4,P2RX7,PLA2G10,TNFRSF11A
GO Biological Process	GO:0034754	cellular hormone metabolic process	199	8.700373e-8	1.122609e-3	5.641252e-6	1.602090e+0	8.925838e+1	143	9.147201e-3	1.465464e-2	1136	4.854163e-2	1.000000e+0	5.513492e-1	1.261058e+0	3.251237e+1	41	108	7.342407e-3	3.796296e-1	L1MB5,L1MB5,L1MB5,L1MB5,L1MB5,L1MB5,L1MB5,L1MB5,L1MB5,L1MB5,L1MB5,L1MB5,L1MB5,L1MB5,L1MB5,L1MB5,L1MB5,L1MB5,L1MB5,L1MB5,L1MB5,L1MB5,L1MB5,L1MB5,L1MB5,L1MB5,L1MB5,L1MB5,L1MB5,L1MB5,L1MB5,L1MB5,L1MB5,L1MB5,L1MB5,L1MB5,L1MB5,L1MB5,L1MB5,L1MB5,L1MB5,L1MB5,L1MB5,L1MB5,L1MB5,L1MB5,L1MB5,L1MB5,L1MB5,L1MB5,L1MB5,L1MB5,L1MB5,L1MB5,L1MB5,L1MB5,L1MB5,L1MB5,L1MB5,L1MB5,L1MB5,L1MB5,L1MB5,L1MB5,L1MB5,L1MB5,L1M…	AANAT,AKR1B1,AKR1B15,AKR1C4,ALDH1A1,ALDH8A1,ASMT,AWAT2,BCMO1,CACNA1H,CYP17A1,CYP19A1,CYP26A1,CYP26B1,CYP26C1,CYP3A4,DGAT2,DHRS3,DHRS9,ECE1,ESR1,FDX1,HSD17B12,HSD17B2,HSD17B3,PDGFRA,PLB1,PLEKHA1,PPARGC1A,RBP1,RDH10,RDH14,SCARB1,SHH,STARD3NL,SULT1A1,TSPO,UGT2B11,UGT2B4,UGT2B7,WNT4
GO Biological Process	GO:1901836	regulation of transcription of nuclear large rRNA transcript from RNA polymerase I promoter	200	8.764769e-8	1.130918e-3	5.654591e-6	3.401280e+0	7.938189e+0	27	8.135057e-4	2.766960e-3	3388	2.790486e-1	1.000000e+0	1.000000e+0	1.384088e+0	3.612486e+0	5	12	8.954155e-4	4.166667e-1	L1MB5,L1MB5,L1MB5,L1MB5,L1MB5,L1MB5,L1MB5,L1MB5,L1MB5,L1MB5,L1MB5,L1MB5,L1MB5,L1MB5,L1MB5,L1MB5,L1MB5,L1MB5,L1MB5,L1MB5,L1MB5,L1MB5,L1MB5,L1MB5,L1MB5,L1MB5,L1MB5	DDX11,GLTSCR2,H2AFY2,IPPK,NOL11
GO Biological Process	GO:0038202	TORC1 signaling	201	9.831526e-8	1.268562e-3	6.311253e-6	3.703724e+0	6.479964e+0	24	6.640668e-4	2.459520e-3	2617	1.959533e-1	1.000000e+0	9.661389e-1	1.660906e+0	2.408324e+0	4	8	7.163324e-4	5.000000e-1	L1MB5,L1MB5,L1MB5,L1MB5,L1MB5,L1MB5,L1MB5,L1MB5,L1MB5,L1MB5,L1MB5,L1MB5,L1MB5,L1MB5,L1MB5,L1MB5,L1MB5,L1MB5,L1MB5,L1MB5,L1MB5,L1MB5,L1MB5,L1MB5	CARD11,CLEC16A,NPRL3,RPTOR
GO Biological Process	GO:0006914	autophagy	202	9.922817e-8	1.280341e-3	6.338322e-6	1.425223e+0	1.676930e+2	239	1.718518e-2	2.449272e-2	5621	5.051883e-1	1.000000e+0	1.000000e+0	1.004580e+0	7.465804e+1	75	248	1.343123e-2	3.024194e-1	L1MB5,L1MB5,L1MB5,L1MB5,L1MB5,L1MB5,L1MB5,L1MB5,L1MB5,L1MB5,L1MB5,L1MB5,L1MB5,L1MB5,L1MB5,L1MB5,L1MB5,L1MB5,L1MB5,L1MB5,L1MB5,L1MB5,L1MB5,L1MB5,L1MB5,L1MB5,L1MB5,L1MB5,L1MB5,L1MB5,L1MB5,L1MB5,L1MB5,L1MB5,L1MB5,L1MB5,L1MB5,L1MB5,L1MB5,L1MB5,L1MB5,L1MB5,L1MB5,L1MB5,L1MB5,L1MB5,L1MB5,L1MB5,L1MB5,L1MB5,L1MB5,L1MB5,L1MB5,L1MB5,L1MB5,L1MB5,L1MB5,L1MB5,L1MB5,L1MB5,L1MB5,L1MB5,L1MB5,L1MB5,L1MB5,L1MB5,L1M…	AMBRA1,ANXA7,ARSB,ATG10,ATG13,ATG14,ATG16L1,ATG16L2,ATG4A,ATG4C,C6orf106,C9orf72,CHMP2B,CHMP4B,CHMP6,CLEC16A,CLTC,CSNK2A1,DAP,EPG5,FAM134B,FUNDC1,FUNDC2,HMGB1,LAMP2,LGALS8,MAP1LC3B2,MAP1LC3C,MAP1S,MARK2,MTMR14,MTMR3,MVB12A,NSFL1C,OPTN,PARK7,PIK3C3,PPARGC1A,PRKAB1,PRKAB2,PRKAG2,PTPN22,RAB12,RAB1A,RAB39B,RAB8A,RB1CC1,SH3GLB1,SMCR8,SMURF1,SPATA18,SRC,STAM2,STK11,SUPT20H,TBC1D5,TECPR2,TMEM74,TP53INP2…
GO Biological Process	GO:0032480	negative regulation of type I interferon production	203	1.030318e-7	1.329419e-3	6.548864e-6	2.304149e+0	2.213398e+1	51	2.268291e-3	5.226481e-3	8399	7.986771e-1	1.000000e+0	1.000000e+0	8.481223e-1	1.414890e+1	12	47	2.148997e-3	2.553191e-1	L1MB5,L1MB5,L1MB5,L1MB5,L1MB5,L1MB5,L1MB5,L1MB5,L1MB5,L1MB5,L1MB5,L1MB5,L1MB5,L1MB5,L1MB5,L1MB5,L1MB5,L1MB5,L1MB5,L1MB5,L1MB5,L1MB5,L1MB5,L1MB5,L1MB5,L1MB5,L1MB5,L1MB5,L1MB5,L1MB5,L1MB5,L1MB5,L1MB5,L1MB5,L1MB5,L1MB5,L1MB5,L1MB5,L1MB5,L1MB5,L1MB5,L1MB5,L1MB5,L1MB5,L1MB5,L1MB5,L1MB5,L1MB5,L1MB5,L1MB5,L1MB5	CYLD,ISG15,ITCH,LILRB1,PIN1,PTPRS,RNF216,TAX1BP1,TNFAIP3,TRAF3,UBA7,UBC
GO Biological Process	GO:2001229	negative regulation of response to gamma radiation	204	1.100394e-7	1.419838e-3	6.959992e-6	1.193641e+1	7.539957e-1	9	7.726949e-5	9.223201e-4	3520	3.010405e-1	1.000000e+0	1.000000e+0	3.321812e+0	3.010405e-1	1	1	1.790831e-4	1.000000e+0	L1MB5,L1MB5,L1MB5,L1MB5,L1MB5,L1MB5,L1MB5,L1MB5,L1MB5	PRKDC
GO Biological Process	GO:0043620	regulation of DNA-templated transcription in response to stress	205	1.202199e-7	1.551197e-3	7.566816e-6	1.633141e+0	7.960122e+1	130	8.157534e-3	1.332240e-2	6808	5.998396e-1	1.000000e+0	1.000000e+0	9.770036e-1	3.582382e+1	35	119	6.267908e-3	2.941176e-1	L1MB5,L1MB5,L1MB5,L1MB5,L1MB5,L1MB5,L1MB5,L1MB5,L1MB5,L1MB5,L1MB5,L1MB5,L1MB5,L1MB5,L1MB5,L1MB5,L1MB5,L1MB5,L1MB5,L1MB5,L1MB5,L1MB5,L1MB5,L1MB5,L1MB5,L1MB5,L1MB5,L1MB5,L1MB5,L1MB5,L1MB5,L1MB5,L1MB5,L1MB5,L1MB5,L1MB5,L1MB5,L1MB5,L1MB5,L1MB5,L1MB5,L1MB5,L1MB5,L1MB5,L1MB5,L1MB5,L1MB5,L1MB5,L1MB5,L1MB5,L1MB5,L1MB5,L1MB5,L1MB5,L1MB5,L1MB5,L1MB5,L1MB5,L1MB5,L1MB5,L1MB5,L1MB5,L1MB5,L1MB5,L1MB5,L1MB5,L1M…	C8orf4,CEBPB,CHD6,CITED2,CREBBP,EGLN2,EGLN3,EP300,EPAS1,HIF3A,HMOX1,HSPA1A,JUN,KLF2,LIMD1,NCK1,NEDD4,NOTCH1,PSMB1,PSMB7,PSMC1,PSMD12,PSMD14,PSMD6,PSMD8,PSMD9,PSME4,RBPJ,RBX1,SESN2,TAF1,TCEB1,UBC,UBE2D3,VEGFA
GO Biological Process	GO:0010638	positive regulation of organelle organization	206	1.202832e-7	1.552014e-3	7.534049e-6	1.236712e+0	4.875831e+2	603	4.996752e-2	6.179545e-2	1132	4.815127e-2	1.000000e+0	5.488479e-1	1.111387e+0	1.619598e+2	180	538	3.223496e-2	3.345725e-1	L1MB5,L1MB5,L1MB5,L1MB5,L1MB5,L1MB5,L1MB5,L1MB5,L1MB5,L1MB5,L1MB5,L1MB5,L1MB5,L1MB5,L1MB5,L1MB5,L1MB5,L1MB5,L1MB5,L1MB5,L1MB5,L1MB5,L1MB5,L1MB5,L1MB5,L1MB5,L1MB5,L1MB5,L1MB5,L1MB5,L1MB5,L1MB5,L1MB5,L1MB5,L1MB5,L1MB5,L1MB5,L1MB5,L1MB5,L1MB5,L1MB5,L1MB5,L1MB5,L1MB5,L1MB5,L1MB5,L1MB5,L1MB5,L1MB5,L1MB5,L1MB5,L1MB5,L1MB5,L1MB5,L1MB5,L1MB5,L1MB5,L1MB5,L1MB5,L1MB5,L1MB5,L1MB5,L1MB5,L1MB5,L1MB5,L1MB5,L1M…	ABLIM3,ACTR3,ACTR3B,ACTR3C,AKT2,ANXA1,ARF6,ARPC1A,ASAP1,ATG13,ATM,ATPIF1,BAIAP2,BAIAP2L1,BCAS3,BCL2,BCL2L11,BIK,BMP10,BOK,CAMKK2,CCDC88A,CCR7,CD28,CDC42,CDC42EP3,CDC42EP4,CDC42EP5,CEP120,CEP135,CLASP1,CLEC16A,CLIP1,CNOT6,CNOT6L,CTTN,CUL3,DAZL,DCN,DDX11,DHX36,DMRT1,DNM1L,DOC2B,DPH6,DRD3,EDN3,EVL,F2RL1,FAM20B,FBXW7,FER,FSCN1,GPER1,GPR26,GSK3B,GZMB,HCK,HMBOX1,HNMT,HNRNPD,HNRNPU,HRK,HSPA1A,HSPA1L,HUW…
GO Biological Process	GO:0032481	positive regulation of type I interferon production	207	1.325983e-7	1.710916e-3	8.265294e-6	1.806992e+0	5.091334e+1	92	5.217600e-3	9.428162e-3	6544	5.717583e-1	1.000000e+0	1.000000e+0	9.875658e-1	2.227700e+1	22	74	3.939828e-3	2.972973e-1	L1MB5,L1MB5,L1MB5,L1MB5,L1MB5,L1MB5,L1MB5,L1MB5,L1MB5,L1MB5,L1MB5,L1MB5,L1MB5,L1MB5,L1MB5,L1MB5,L1MB5,L1MB5,L1MB5,L1MB5,L1MB5,L1MB5,L1MB5,L1MB5,L1MB5,L1MB5,L1MB5,L1MB5,L1MB5,L1MB5,L1MB5,L1MB5,L1MB5,L1MB5,L1MB5,L1MB5,L1MB5,L1MB5,L1MB5,L1MB5,L1MB5,L1MB5,L1MB5,L1MB5,L1MB5,L1MB5,L1MB5,L1MB5,L1MB5,L1MB5,L1MB5,L1MB5,L1MB5,L1MB5,L1MB5,L1MB5,L1MB5,L1MB5,L1MB5,L1MB5,L1MB5,L1MB5,L1MB5,L1MB5,L1MB5,L1MB5,L1M…	CD14,CREBBP,DDX3X,DHX36,DHX9,EP300,HMGB1,IFNAR1,IRAK1,NFKB2,PLCG2,POLR1C,POLR2E,POLR3F,PRKDC,PTPN22,RIOK3,RIPK2,SETD2,TLR4,TLR7,XRCC6
GO Biological Process	GO:0010813	neuropeptide catabolic process	208	1.346575e-7	1.737486e-3	8.353297e-6	7.498766e+0	1.600263e+0	12	1.639950e-4	1.229760e-3	1619	9.061403e-2	1.000000e+0	7.221698e-1	3.321812e+0	6.020810e-1	2	2	3.581662e-4	1.000000e+0	L1MB5,L1MB5,L1MB5,L1MB5,L1MB5,L1MB5,L1MB5,L1MB5,L1MB5,L1MB5,L1MB5,L1MB5	CTSH,ECE1
GO Biological Process	GO:0048524	positive regulation of viral process	209	1.348965e-7	1.740570e-3	8.328084e-6	1.654343e+0	7.434976e+1	123	7.619365e-3	1.260504e-2	4933	3.941717e-1	1.000000e+0	1.000000e+0	1.054037e+0	3.130821e+1	33	104	5.909742e-3	3.173077e-1	L1MB5,L1MB5,L1MB5,L1MB5,L1MB5,L1MB5,L1MB5,L1MB5,L1MB5,L1MB5,L1MB5,L1MB5,L1MB5,L1MB5,L1MB5,L1MB5,L1MB5,L1MB5,L1MB5,L1MB5,L1MB5,L1MB5,L1MB5,L1MB5,L1MB5,L1MB5,L1MB5,L1MB5,L1MB5,L1MB5,L1MB5,L1MB5,L1MB5,L1MB5,L1MB5,L1MB5,L1MB5,L1MB5,L1MB5,L1MB5,L1MB5,L1MB5,L1MB5,L1MB5,L1MB5,L1MB5,L1MB5,L1MB5,L1MB5,L1MB5,L1MB5,L1MB5,L1MB5,L1MB5,L1MB5,L1MB5,L1MB5,L1MB5,L1MB5,L1MB5,L1MB5,L1MB5,L1MB5,L1MB5,L1MB5,L1MB5,L1M…	C9orf69,CD28,CHD1,CHMP2B,CHMP4B,CTDP1,DDX3X,DHX9,EP300,GTF2B,IFIT1,JUN,MDFIC,MVB12A,MVB12B,NOTCH1,NR5A2,PABPC1,PKN2,POLR2B,POLR2E,PPIE,PTPLAD1,RRP1B,SRPK2,STAU1,TFAP4,TMPRSS2,TRIM11,TSG101,VAPB,VPS37B,YTHDC2
GO Biological Process	GO:0015758	glucose transport	210	1.373706e-7	1.772493e-3	8.440442e-6	1.949265e+0	3.796303e+1	74	3.890452e-3	7.583521e-3	3015	2.243703e-1	1.000000e+0	9.602156e-1	1.201507e+0	1.414890e+1	17	47	3.044413e-3	3.617021e-1	L1MB5,L1MB5,L1MB5,L1MB5,L1MB5,L1MB5,L1MB5,L1MB5,L1MB5,L1MB5,L1MB5,L1MB5,L1MB5,L1MB5,L1MB5,L1MB5,L1MB5,L1MB5,L1MB5,L1MB5,L1MB5,L1MB5,L1MB5,L1MB5,L1MB5,L1MB5,L1MB5,L1MB5,L1MB5,L1MB5,L1MB5,L1MB5,L1MB5,L1MB5,L1MB5,L1MB5,L1MB5,L1MB5,L1MB5,L1MB5,L1MB5,L1MB5,L1MB5,L1MB5,L1MB5,L1MB5,L1MB5,L1MB5,L1MB5,L1MB5,L1MB5,L1MB5,L1MB5,L1MB5,L1MB5,L1MB5,L1MB5,L1MB5,L1MB5,L1MB5,L1MB5,L1MB5,L1MB5,L1MB5,L1MB5,L1MB5,L1M…	DRD1,EDNRA,FABP5,KIAA1919,KLF15,PLA2G1B,RAB4B,SESN2,SLC2A2,SLC2A5,SLC2A9,SLC45A1,SLC5A1,SLC5A10,SLC5A9,STXBP4,TUSC5
GO Biological Process	GO:0038094	Fc-gamma receptor signaling pathway	211	1.396001e-7	1.801260e-3	8.536778e-6	1.684925e+0	6.825230e+1	115	6.994497e-3	1.178520e-2	2042	1.243755e-1	1.000000e+0	7.859045e-1	1.223826e+0	2.287908e+1	28	76	5.014327e-3	3.684211e-1	L1MB5,L1MB5,L1MB5,L1MB5,L1MB5,L1MB5,L1MB5,L1MB5,L1MB5,L1MB5,L1MB5,L1MB5,L1MB5,L1MB5,L1MB5,L1MB5,L1MB5,L1MB5,L1MB5,L1MB5,L1MB5,L1MB5,L1MB5,L1MB5,L1MB5,L1MB5,L1MB5,L1MB5,L1MB5,L1MB5,L1MB5,L1MB5,L1MB5,L1MB5,L1MB5,L1MB5,L1MB5,L1MB5,L1MB5,L1MB5,L1MB5,L1MB5,L1MB5,L1MB5,L1MB5,L1MB5,L1MB5,L1MB5,L1MB5,L1MB5,L1MB5,L1MB5,L1MB5,L1MB5,L1MB5,L1MB5,L1MB5,L1MB5,L1MB5,L1MB5,L1MB5,L1MB5,L1MB5,L1MB5,L1MB5,L1MB5,L1M…	ACTR3,ARPC1A,BAIAP2,CD247,CDC42,DOCK1,ELMO1,FCGR2A,FCGRT,HCK,IGLL5,LYN,MAPK1,MYO10,NCK1,PAK1,PIK3R1,PIK3R2,PLCG1,PLCG2,PPAPDC1A,PRKCE,PTK2,SRC,VAV1,VAV2,WIPF1,WIPF3
GO Biological Process	GO:0015749	monosaccharide transport	212	1.400933e-7	1.807624e-3	8.526528e-6	1.893329e+0	4.225361e+1	80	4.330151e-3	8.198401e-3	3427	2.794303e-1	1.000000e+0	1.000000e+0	1.147535e+0	1.655723e+1	19	55	3.402579e-3	3.454545e-1	L1MB5,L1MB5,L1MB5,L1MB5,L1MB5,L1MB5,L1MB5,L1MB5,L1MB5,L1MB5,L1MB5,L1MB5,L1MB5,L1MB5,L1MB5,L1MB5,L1MB5,L1MB5,L1MB5,L1MB5,L1MB5,L1MB5,L1MB5,L1MB5,L1MB5,L1MB5,L1MB5,L1MB5,L1MB5,L1MB5,L1MB5,L1MB5,L1MB5,L1MB5,L1MB5,L1MB5,L1MB5,L1MB5,L1MB5,L1MB5,L1MB5,L1MB5,L1MB5,L1MB5,L1MB5,L1MB5,L1MB5,L1MB5,L1MB5,L1MB5,L1MB5,L1MB5,L1MB5,L1MB5,L1MB5,L1MB5,L1MB5,L1MB5,L1MB5,L1MB5,L1MB5,L1MB5,L1MB5,L1MB5,L1MB5,L1MB5,L1M…	DRD1,EDNRA,FABP5,KIAA1919,KLF15,PLA2G1B,RAB4B,SESN2,SLC23A2,SLC26A5,SLC2A2,SLC2A5,SLC2A9,SLC45A1,SLC5A1,SLC5A10,SLC5A9,STXBP4,TUSC5
GO Biological Process	GO:0046833	positive regulation of RNA export from nucleus	213	1.414911e-7	1.825660e-3	8.571172e-6	8.430498e+0	1.304787e+0	11	1.337145e-4	1.127280e-3	7069	6.585510e-1	1.000000e+0	1.000000e+0	1.107271e+0	9.031215e-1	1	3	1.790831e-4	3.333333e-1	L1MB5,L1MB5,L1MB5,L1MB5,L1MB5,L1MB5,L1MB5,L1MB5,L1MB5,L1MB5,L1MB5	DHX9
GO Biological Process	GO:0071907	determination of digestive tract left/right asymmetry	214	1.497254e-7	1.931907e-3	9.027602e-6	3.308469e+0	8.160874e+0	27	8.363265e-4	2.766960e-3	7504	6.728277e-1	1.000000e+0	1.000000e+0	9.490892e-1	2.107283e+0	2	7	3.581662e-4	2.857143e-1	L1MB5,L1MB5,L1MB5,L1MB5,L1MB5,L1MB5,L1MB5,L1MB5,L1MB5,L1MB5,L1MB5,L1MB5,L1MB5,L1MB5,L1MB5,L1MB5,L1MB5,L1MB5,L1MB5,L1MB5,L1MB5,L1MB5,L1MB5,L1MB5,L1MB5,L1MB5,L1MB5	MEGF8,ZIC3
GO Biological Process	GO:0000726	non-recombinational repair	215	1.601256e-7	2.066101e-3	9.609770e-6	1.832706e+0	4.747078e+1	87	4.864807e-3	8.915761e-3	1810	9.375440e-2	1.000000e+0	6.683497e-1	1.263224e+0	2.137387e+1	27	71	4.835244e-3	3.802817e-1	L1MB5,L1MB5,L1MB5,L1MB5,L1MB5,L1MB5,L1MB5,L1MB5,L1MB5,L1MB5,L1MB5,L1MB5,L1MB5,L1MB5,L1MB5,L1MB5,L1MB5,L1MB5,L1MB5,L1MB5,L1MB5,L1MB5,L1MB5,L1MB5,L1MB5,L1MB5,L1MB5,L1MB5,L1MB5,L1MB5,L1MB5,L1MB5,L1MB5,L1MB5,L1MB5,L1MB5,L1MB5,L1MB5,L1MB5,L1MB5,L1MB5,L1MB5,L1MB5,L1MB5,L1MB5,L1MB5,L1MB5,L1MB5,L1MB5,L1MB5,L1MB5,L1MB5,L1MB5,L1MB5,L1MB5,L1MB5,L1MB5,L1MB5,L1MB5,L1MB5,L1MB5,L1MB5,L1MB5,L1MB5,L1MB5,L1MB5,L1M…	ATM,BRCA1,BRCC3,BRE,DCLRE1B,ERCC4,HERC2,KDM2A,LIG4,MDC1,PAXIP1,POLA1,POLL,PRKDC,PSMD14,RAD52,RBBP8,RIF1,RNF168,SETMAR,SLX4,TP53BP1,UBE2V2,UIMC1,UVRAG,XRCC6,XRCC6BP1
GO Biological Process	GO:1902855	regulation of non-motile cilium assembly	216	1.759772e-7	2.270634e-3	1.051219e-5	2.866781e+0	1.151117e+1	33	1.179665e-3	3.381841e-3	2709	2.125417e-1	1.000000e+0	1.000000e+0	1.509915e+0	3.311445e+0	5	11	8.954155e-4	4.545455e-1	L1MB5,L1MB5,L1MB5,L1MB5,L1MB5,L1MB5,L1MB5,L1MB5,L1MB5,L1MB5,L1MB5,L1MB5,L1MB5,L1MB5,L1MB5,L1MB5,L1MB5,L1MB5,L1MB5,L1MB5,L1MB5,L1MB5,L1MB5,L1MB5,L1MB5,L1MB5,L1MB5,L1MB5,L1MB5,L1MB5,L1MB5,L1MB5,L1MB5	CEP135,MAP4,RP1,SEPT7,SEPT9
GO Biological Process	GO:0009416	response to light stimulus	217	2.030975e-7	2.620567e-3	1.207635e-5	1.334871e+0	2.479641e+2	331	2.541136e-2	3.392089e-2	524	9.229822e-3	1.000000e+0	2.272756e-1	1.219546e+0	8.609758e+1	105	286	1.880372e-2	3.671329e-1	L1MB5,L1MB5,L1MB5,L1MB5,L1MB5,L1MB5,L1MB5,L1MB5,L1MB5,L1MB5,L1MB5,L1MB5,L1MB5,L1MB5,L1MB5,L1MB5,L1MB5,L1MB5,L1MB5,L1MB5,L1MB5,L1MB5,L1MB5,L1MB5,L1MB5,L1MB5,L1MB5,L1MB5,L1MB5,L1MB5,L1MB5,L1MB5,L1MB5,L1MB5,L1MB5,L1MB5,L1MB5,L1MB5,L1MB5,L1MB5,L1MB5,L1MB5,L1MB5,L1MB5,L1MB5,L1MB5,L1MB5,L1MB5,L1MB5,L1MB5,L1MB5,L1MB5,L1MB5,L1MB5,L1MB5,L1MB5,L1MB5,L1MB5,L1MB5,L1MB5,L1MB5,L1MB5,L1MB5,L1MB5,L1MB5,L1MB5,L1M…	AANAT,AIPL1,AKT2,ARRB1,ASIC2,ASNS,ATP1A3,ATP8A2,BCL2,BHLHE40,CACNA2D4,CCND1,CDKN1A,CDS1,COPS3,CREB1,CREBBP,CRTC1,CRY1,CRY2,CUL4B,DBH,DRD1,DRD3,DTL,DUSP1,DYNLRB1,EGFR,EIF2AK4,ELOVL4,EP300,ERCC4,ERCC6-PGBD3,EYS,GJA10,GNAQ,GNAT2,GNB1,GRIN2A,GTF2H2,GUCY2F,HIST3H2A,HMGCR,HMGN1,HRH1,HRH2,HUS1,ID2,IL12B,INO80,ITGB1,IVL,JUND,KCNC2,KDM1A,KIT,MAP3K4,MAPK8,MC1R,MECP2,MEIS2,MSH2,MSH6,MYC,N4BP1,NDNL2,NEDD4,NE…
GO Biological Process	GO:0022406	membrane docking	218	2.369490e-7	3.057353e-3	1.402455e-5	1.467597e+0	1.321888e+2	194	1.354671e-2	1.988112e-2	2317	1.583449e-1	1.000000e+0	8.817973e-1	1.127043e+0	5.057480e+1	57	168	1.020774e-2	3.392857e-1	L1MB5,L1MB5,L1MB5,L1MB5,L1MB5,L1MB5,L1MB5,L1MB5,L1MB5,L1MB5,L1MB5,L1MB5,L1MB5,L1MB5,L1MB5,L1MB5,L1MB5,L1MB5,L1MB5,L1MB5,L1MB5,L1MB5,L1MB5,L1MB5,L1MB5,L1MB5,L1MB5,L1MB5,L1MB5,L1MB5,L1MB5,L1MB5,L1MB5,L1MB5,L1MB5,L1MB5,L1MB5,L1MB5,L1MB5,L1MB5,L1MB5,L1MB5,L1MB5,L1MB5,L1MB5,L1MB5,L1MB5,L1MB5,L1MB5,L1MB5,L1MB5,L1MB5,L1MB5,L1MB5,L1MB5,L1MB5,L1MB5,L1MB5,L1MB5,L1MB5,L1MB5,L1MB5,L1MB5,L1MB5,L1MB5,L1MB5,L1M…	AKAP9,ALMS1,ATG14,AZI1,B9D1,CC2D2A,CCDC41,CDK1,CDK5RAP2,CENPJ,CEP135,CEP164,CEP192,CEP70,CLASP1,CPLX2,DYNC1H1,DYNC1I2,ENSG00000256861,EXOC4,EXOC5,EXOC6,EXOC6B,EXOC8,HAUS6,KIF24,MARK4,MSN,NDE1,NEDD1,NPHP1,NPHP4,ODF2,PCNT,PRKAR2B,RAB10,RAB11A,RAB3IP,RAB8A,ROCK1,RPGRIP1L,SCFD1,SNPH,STX2,STX6,STX8,SYT1,TCTN1,TCTN2,TSNARE1,TTBK2,UNC13A,UNC13B,VAMP3,YKT6,YWHAE,YWHAG
GO Biological Process	GO:0070508	cholesterol import	219	2.380559e-7	3.071635e-3	1.402573e-5	3.415730e+0	7.319080e+0	25	7.500595e-4	2.562000e-3	1346	7.126678e-2	1.000000e+0	6.831763e-1	2.214542e+0	1.806243e+0	4	6	7.163324e-4	6.666667e-1	L1MB5,L1MB5,L1MB5,L1MB5,L1MB5,L1MB5,L1MB5,L1MB5,L1MB5,L1MB5,L1MB5,L1MB5,L1MB5,L1MB5,L1MB5,L1MB5,L1MB5,L1MB5,L1MB5,L1MB5,L1MB5,L1MB5,L1MB5,L1MB5,L1MB5	CD36,LDLR,SCARB1,STARD4
GO Biological Process	GO:0038096	Fc-gamma receptor signaling pathway involved in phagocytosis	220	2.555689e-7	3.297606e-3	1.498912e-5	1.672092e+0	6.758001e+1	113	6.925600e-3	1.158024e-2	1947	1.085055e-1	1.000000e+0	7.190788e-1	1.245680e+0	2.167492e+1	27	72	4.835244e-3	3.750000e-1	L1MB5,L1MB5,L1MB5,L1MB5,L1MB5,L1MB5,L1MB5,L1MB5,L1MB5,L1MB5,L1MB5,L1MB5,L1MB5,L1MB5,L1MB5,L1MB5,L1MB5,L1MB5,L1MB5,L1MB5,L1MB5,L1MB5,L1MB5,L1MB5,L1MB5,L1MB5,L1MB5,L1MB5,L1MB5,L1MB5,L1MB5,L1MB5,L1MB5,L1MB5,L1MB5,L1MB5,L1MB5,L1MB5,L1MB5,L1MB5,L1MB5,L1MB5,L1MB5,L1MB5,L1MB5,L1MB5,L1MB5,L1MB5,L1MB5,L1MB5,L1MB5,L1MB5,L1MB5,L1MB5,L1MB5,L1MB5,L1MB5,L1MB5,L1MB5,L1MB5,L1MB5,L1MB5,L1MB5,L1MB5,L1MB5,L1MB5,L1M…	ACTR3,ARPC1A,BAIAP2,CD247,CDC42,DOCK1,ELMO1,FCGR2A,HCK,IGLL5,LYN,MAPK1,MYO10,NCK1,PAK1,PIK3R1,PIK3R2,PLCG1,PLCG2,PPAPDC1A,PRKCE,PTK2,SRC,VAV1,VAV2,WIPF1,WIPF3
GO Biological Process	GO:1904659	glucose transmembrane transport	221	2.708991e-7	3.495411e-3	1.581634e-5	2.367191e+0	1.900987e+1	45	1.948132e-3	4.611601e-3	4300	3.326345e-1	1.000000e+0	9.981356e-1	1.207932e+0	6.622891e+0	8	22	1.432665e-3	3.636364e-1	L1MB5,L1MB5,L1MB5,L1MB5,L1MB5,L1MB5,L1MB5,L1MB5,L1MB5,L1MB5,L1MB5,L1MB5,L1MB5,L1MB5,L1MB5,L1MB5,L1MB5,L1MB5,L1MB5,L1MB5,L1MB5,L1MB5,L1MB5,L1MB5,L1MB5,L1MB5,L1MB5,L1MB5,L1MB5,L1MB5,L1MB5,L1MB5,L1MB5,L1MB5,L1MB5,L1MB5,L1MB5,L1MB5,L1MB5,L1MB5,L1MB5,L1MB5,L1MB5,L1MB5,L1MB5	KIAA1919,SLC2A2,SLC2A5,SLC2A9,SLC45A1,SLC5A1,SLC5A10,SLC5A9
GO Biological Process	GO:0034383	low-density lipoprotein particle clearance	222	2.875914e-7	3.710792e-3	1.671528e-5	2.510274e+0	1.593452e+1	40	1.632970e-3	4.099201e-3	6857	6.157782e-1	1.000000e+0	1.000000e+0	9.688619e-1	7.224972e+0	7	24	1.253582e-3	2.916667e-1	L1MB5,L1MB5,L1MB5,L1MB5,L1MB5,L1MB5,L1MB5,L1MB5,L1MB5,L1MB5,L1MB5,L1MB5,L1MB5,L1MB5,L1MB5,L1MB5,L1MB5,L1MB5,L1MB5,L1MB5,L1MB5,L1MB5,L1MB5,L1MB5,L1MB5,L1MB5,L1MB5,L1MB5,L1MB5,L1MB5,L1MB5,L1MB5,L1MB5,L1MB5,L1MB5,L1MB5,L1MB5,L1MB5,L1MB5,L1MB5	APOB,CD36,CLTC,DGAT2,HMOX1,LDLR,SCARB1
GO Biological Process	GO:0006342	chromatin silencing	223	2.887774e-7	3.726095e-3	1.670895e-5	1.960573e+0	3.519379e+1	69	3.606660e-3	7.071121e-3	9975	9.845917e-1	1.000000e+0	1.000000e+0	6.920442e-1	2.889989e+1	20	96	3.581662e-3	2.083333e-1	L1MB5,L1MB5,L1MB5,L1MB5,L1MB5,L1MB5,L1MB5,L1MB5,L1MB5,L1MB5,L1MB5,L1MB5,L1MB5,L1MB5,L1MB5,L1MB5,L1MB5,L1MB5,L1MB5,L1MB5,L1MB5,L1MB5,L1MB5,L1MB5,L1MB5,L1MB5,L1MB5,L1MB5,L1MB5,L1MB5,L1MB5,L1MB5,L1MB5,L1MB5,L1MB5,L1MB5,L1MB5,L1MB5,L1MB5,L1MB5,L1MB5,L1MB5,L1MB5,L1MB5,L1MB5,L1MB5,L1MB5,L1MB5,L1MB5,L1MB5,L1MB5,L1MB5,L1MB5,L1MB5,L1MB5,L1MB5,L1MB5,L1MB5,L1MB5,L1MB5,L1MB5,L1MB5,L1MB5,L1MB5,L1MB5,L1MB5,L1M…	BEND3,CXorf27,DNMT3A,DYDC2,H2AFB1,H2AFB2,H2AFB3,H2AFY2,HELLS,HIST1H2AH,HIST3H2A,MBD3,MBD3L5,MECP2,MSL3,RIF1,SIRT4,TNP1,TNRC18,UBR2
GO Biological Process	GO:0019858	cytosine metabolic process	224	2.926022e-7	3.775446e-3	1.685467e-5	8.984374e+0	1.113044e+0	10	1.140647e-4	1.024800e-3	5704	5.114669e-1	1.000000e+0	1.000000e+0	1.660906e+0	6.020810e-1	1	2	1.790831e-4	5.000000e-1	L1MB5,L1MB5,L1MB5,L1MB5,L1MB5,L1MB5,L1MB5,L1MB5,L1MB5,L1MB5	MAPK1
GO Biological Process	GO:0031572	G2 DNA damage checkpoint	225	3.070885e-7	3.962363e-3	1.761050e-5	2.200173e+0	2.363450e+1	52	2.422064e-3	5.328961e-3	901	2.752813e-2	1.000000e+0	3.942236e-1	1.563206e+0	1.023538e+1	16	34	2.865330e-3	4.705882e-1	L1MB5,L1MB5,L1MB5,L1MB5,L1MB5,L1MB5,L1MB5,L1MB5,L1MB5,L1MB5,L1MB5,L1MB5,L1MB5,L1MB5,L1MB5,L1MB5,L1MB5,L1MB5,L1MB5,L1MB5,L1MB5,L1MB5,L1MB5,L1MB5,L1MB5,L1MB5,L1MB5,L1MB5,L1MB5,L1MB5,L1MB5,L1MB5,L1MB5,L1MB5,L1MB5,L1MB5,L1MB5,L1MB5,L1MB5,L1MB5,L1MB5,L1MB5,L1MB5,L1MB5,L1MB5,L1MB5,L1MB5,L1MB5,L1MB5,L1MB5,L1MB5,L1MB5	ATM,BRCA1,BRCC3,BRE,CDK1,CLSPN,DTL,FOXN3,FZR1,GLTSCR2,HMGA2,RBBP8,SYF2,TAOK1,TOPBP1,UIMC1
GO Biological Process	GO:0035590	purinergic nucleotide receptor signaling pathway	226	3.087574e-7	3.983897e-3	1.762786e-5	2.744138e+0	1.239005e+1	34	1.269732e-3	3.484321e-3	3081	2.324395e-1	1.000000e+0	9.734394e-1	1.299840e+0	6.923931e+0	9	23	1.611748e-3	3.913043e-1	L1MB5,L1MB5,L1MB5,L1MB5,L1MB5,L1MB5,L1MB5,L1MB5,L1MB5,L1MB5,L1MB5,L1MB5,L1MB5,L1MB5,L1MB5,L1MB5,L1MB5,L1MB5,L1MB5,L1MB5,L1MB5,L1MB5,L1MB5,L1MB5,L1MB5,L1MB5,L1MB5,L1MB5,L1MB5,L1MB5,L1MB5,L1MB5,L1MB5,L1MB5	ANO6,GPR34,P2RX2,P2RX4,P2RX7,P2RY1,P2RY10,P2RY2,P2RY8
GO Biological Process	GO:0035195	gene silencing by miRNA	227	3.325307e-7	4.290644e-3	1.890151e-5	2.010158e+0	3.183829e+1	64	3.262788e-3	6.558721e-3	5302	4.580797e-1	1.000000e+0	1.000000e+0	1.056940e+0	1.324578e+1	14	44	2.507163e-3	3.181818e-1	L1MB5,L1MB5,L1MB5,L1MB5,L1MB5,L1MB5,L1MB5,L1MB5,L1MB5,L1MB5,L1MB5,L1MB5,L1MB5,L1MB5,L1MB5,L1MB5,L1MB5,L1MB5,L1MB5,L1MB5,L1MB5,L1MB5,L1MB5,L1MB5,L1MB5,L1MB5,L1MB5,L1MB5,L1MB5,L1MB5,L1MB5,L1MB5,L1MB5,L1MB5,L1MB5,L1MB5,L1MB5,L1MB5,L1MB5,L1MB5,L1MB5,L1MB5,L1MB5,L1MB5,L1MB5,L1MB5,L1MB5,L1MB5,L1MB5,L1MB5,L1MB5,L1MB5,L1MB5,L1MB5,L1MB5,L1MB5,L1MB5,L1MB5,L1MB5,L1MB5,L1MB5,L1MB5,L1MB5,L1MB5	AGO2,AGO4,C9orf114,CNOT6,DICER1,LIMD1,LIN28A,PRKRA,SMAD2,SMAD3,TNRC6C,TRIM71,XPO5,ZCCHC11
GO Biological Process	GO:0035588	G-protein coupled purinergic receptor signaling pathway	228	3.813046e-7	4.919973e-3	2.157883e-5	2.766929e+0	1.192658e+1	33	1.222236e-3	3.381841e-3	3432	2.805132e-1	1.000000e+0	1.000000e+0	1.265452e+0	6.321850e+0	8	21	1.432665e-3	3.809524e-1	L1MB5,L1MB5,L1MB5,L1MB5,L1MB5,L1MB5,L1MB5,L1MB5,L1MB5,L1MB5,L1MB5,L1MB5,L1MB5,L1MB5,L1MB5,L1MB5,L1MB5,L1MB5,L1MB5,L1MB5,L1MB5,L1MB5,L1MB5,L1MB5,L1MB5,L1MB5,L1MB5,L1MB5,L1MB5,L1MB5,L1MB5,L1MB5,L1MB5	ADCY5,ADORA2A,ADORA2B,GPR34,P2RY1,P2RY10,P2RY2,P2RY8
GO Biological Process	GO:0045654	positive regulation of megakaryocyte differentiation	229	3.823179e-7	4.933048e-3	2.154169e-5	4.605394e+0	3.691324e+0	17	3.782869e-4	1.742160e-3	6576	5.821000e-1	1.000000e+0	1.000000e+0	1.107271e+0	1.806243e+0	2	6	3.581662e-4	3.333333e-1	L1MB5,L1MB5,L1MB5,L1MB5,L1MB5,L1MB5,L1MB5,L1MB5,L1MB5,L1MB5,L1MB5,L1MB5,L1MB5,L1MB5,L1MB5,L1MB5,L1MB5	TESC,ZNF16
GO Biological Process	GO:0015966	diadenosine tetraphosphate biosynthetic process	230	3.916891e-7	5.053964e-3	2.197376e-5	7.594693e+0	1.448380e+0	11	1.484300e-4	1.127280e-3	2760	2.172988e-1	1.000000e+0	1.000000e+0	2.214542e+0	9.031215e-1	2	3	3.581662e-4	6.666667e-1	L1MB5,L1MB5,L1MB5,L1MB5,L1MB5,L1MB5,L1MB5,L1MB5,L1MB5,L1MB5,L1MB5	GARS,MAPK1
GO Biological Process	GO:0007062	sister chromatid cohesion	231	3.961785e-7	5.111891e-3	2.212940e-5	1.521984e+0	1.038119e+2	158	1.063864e-2	1.619184e-2	3049	2.287776e-1	1.000000e+0	9.681592e-1	1.116576e+0	3.582382e+1	40	119	7.163324e-3	3.361345e-1	L1MB5,L1MB5,L1MB5,L1MB5,L1MB5,L1MB5,L1MB5,L1MB5,L1MB5,L1MB5,L1MB5,L1MB5,L1MB5,L1MB5,L1MB5,L1MB5,L1MB5,L1MB5,L1MB5,L1MB5,L1MB5,L1MB5,L1MB5,L1MB5,L1MB5,L1MB5,L1MB5,L1MB5,L1MB5,L1MB5,L1MB5,L1MB5,L1MB5,L1MB5,L1MB5,L1MB5,L1MB5,L1MB5,L1MB5,L1MB5,L1MB5,L1MB5,L1MB5,L1MB5,L1MB5,L1MB5,L1MB5,L1MB5,L1MB5,L1MB5,L1MB5,L1MB5,L1MB5,L1MB5,L1MB5,L1MB5,L1MB5,L1MB5,L1MB5,L1MB5,L1MB5,L1MB5,L1MB5,L1MB5,L1MB5,L1MB5,L1M…	BUB3,CASC5,CENPF,CENPI,CENPO,CLASP1,CLASP2,CLIP1,DDX11,DYNC1H1,DYNC1I2,DYNC1LI1,FBXW7,HDAC8,HORMAD2,INCENP,ITGB3BP,KIF2A,KIF2B,KIF2C,KNTC1,MAD1L1,MAD2L1,MAU2,NDC80,NDE1,NUP133,NUP160,PAPD7,PPP1CC,RAD21,RPS27,SEH1L,SMC5,SPC24,STAG1,STAG2,TAOK1,XPO1,ZWINT
GO Biological Process	GO:0032006	regulation of TOR signaling	232	4.039924e-7	5.212714e-3	2.246859e-5	1.562979e+0	9.021237e+1	141	9.244965e-3	1.444968e-2	91	7.013591e-5	9.049636e-1	9.944655e-3	1.660906e+0	2.649156e+1	44	88	7.879656e-3	5.000000e-1	L1MB5,L1MB5,L1MB5,L1MB5,L1MB5,L1MB5,L1MB5,L1MB5,L1MB5,L1MB5,L1MB5,L1MB5,L1MB5,L1MB5,L1MB5,L1MB5,L1MB5,L1MB5,L1MB5,L1MB5,L1MB5,L1MB5,L1MB5,L1MB5,L1MB5,L1MB5,L1MB5,L1MB5,L1MB5,L1MB5,L1MB5,L1MB5,L1MB5,L1MB5,L1MB5,L1MB5,L1MB5,L1MB5,L1MB5,L1MB5,L1MB5,L1MB5,L1MB5,L1MB5,L1MB5,L1MB5,L1MB5,L1MB5,L1MB5,L1MB5,L1MB5,L1MB5,L1MB5,L1MB5,L1MB5,L1MB5,L1MB5,L1MB5,L1MB5,L1MB5,L1MB5,L1MB5,L1MB5,L1MB5,L1MB5,L1MB5,L1M…	AGPAT9,ARNTL,ATM,C9orf72,CLEC16A,DDIT4,DEPDC5,EPM2A,FAM83D,FLCN,FNIP1,GAS6,GATSL3,GNA12,GOLPH3,ITFG2,LIN28A,MAPKAPK5,MTM1,NPRL3,PREX1,PREX2,RELN,RHEB,RICTOR,RNF152,RPTOR,RRAGA,RRAGB,RRAGC,SEH1L,SESN2,SESN3,SH3BP4,SMCR8,STK11,TBC1D7,TBCK,TELO2,TNFAIP8L1,TTI1,UBR1,UBR2,WDR59
GO Biological Process	GO:1902115	regulation of organelle assembly	233	4.041526e-7	5.214781e-3	2.238103e-5	1.442195e+0	1.407577e+2	203	1.442485e-2	2.080344e-2	1284	6.228868e-2	1.000000e+0	6.259430e-1	1.203878e+0	4.485503e+1	54	149	9.670487e-3	3.624161e-1	L1MB5,L1MB5,L1MB5,L1MB5,L1MB5,L1MB5,L1MB5,L1MB5,L1MB5,L1MB5,L1MB5,L1MB5,L1MB5,L1MB5,L1MB5,L1MB5,L1MB5,L1MB5,L1MB5,L1MB5,L1MB5,L1MB5,L1MB5,L1MB5,L1MB5,L1MB5,L1MB5,L1MB5,L1MB5,L1MB5,L1MB5,L1MB5,L1MB5,L1MB5,L1MB5,L1MB5,L1MB5,L1MB5,L1MB5,L1MB5,L1MB5,L1MB5,L1MB5,L1MB5,L1MB5,L1MB5,L1MB5,L1MB5,L1MB5,L1MB5,L1MB5,L1MB5,L1MB5,L1MB5,L1MB5,L1MB5,L1MB5,L1MB5,L1MB5,L1MB5,L1MB5,L1MB5,L1MB5,L1MB5,L1MB5,L1MB5,L1M…	ASAP1,BMP10,BRCA1,C9orf72,CCDC88A,CCSAP,CDK5RAP2,CENPJ,CEP120,CEP135,CHMP1B,CHMP2B,CHMP4B,CNOT6,CNOT6L,CYLD,DYNC2LI1,EVI5L,FSCN1,HCK,HNRNPU,HSPA1A,KIAA1731,MAP4,MAPK9,MDM1,MNS1,MSN,MTM1,MTMR3,NPM1,NPRL3,PDCD6IP,PIP4K2A,RAB33A,RAB3GAP2,RP1,SCFD1,SEPT7,SEPT9,SH3GLB1,SMAD4,SMCR8,SRC,STAG1,STAG2,STX18,TAPT1,TBC1D12,TBC1D7,TRAPPC12,TSG101,UBQLN2,ULK1
GO Biological Process	GO:0032508	DNA duplex unwinding	234	4.601487e-7	5.937299e-3	2.537307e-5	1.748008e+0	5.320340e+1	93	5.452286e-3	9.530642e-3	3149	2.563027e-1	1.000000e+0	1.000000e+0	1.137607e+0	2.197596e+1	25	73	4.477077e-3	3.424658e-1	L1MB5,L1MB5,L1MB5,L1MB5,L1MB5,L1MB5,L1MB5,L1MB5,L1MB5,L1MB5,L1MB5,L1MB5,L1MB5,L1MB5,L1MB5,L1MB5,L1MB5,L1MB5,L1MB5,L1MB5,L1MB5,L1MB5,L1MB5,L1MB5,L1MB5,L1MB5,L1MB5,L1MB5,L1MB5,L1MB5,L1MB5,L1MB5,L1MB5,L1MB5,L1MB5,L1MB5,L1MB5,L1MB5,L1MB5,L1MB5,L1MB5,L1MB5,L1MB5,L1MB5,L1MB5,L1MB5,L1MB5,L1MB5,L1MB5,L1MB5,L1MB5,L1MB5,L1MB5,L1MB5,L1MB5,L1MB5,L1MB5,L1MB5,L1MB5,L1MB5,L1MB5,L1MB5,L1MB5,L1MB5,L1MB5,L1MB5,L1M…	ANXA1,CHD1,CHD2,CUL4A,CUL4B,DDX1,DDX11,DDX3X,DHX9,DNA2,FBXO18,G3BP1,GTF2H2,HELB,INO80,POT1,RAD23B,RAD54B,RBX1,SETX,UBC,WRN,XPA,XPC,XRCC6
GO Biological Process	GO:0010885	regulation of cholesterol storage	235	4.880102e-7	6.296796e-3	2.679487e-5	2.367587e+0	1.816195e+1	43	1.861237e-3	4.406641e-3	1293	6.338642e-2	1.000000e+0	6.325406e-1	1.788668e+0	3.913526e+0	7	13	1.253582e-3	5.384615e-1	L1MB5,L1MB5,L1MB5,L1MB5,L1MB5,L1MB5,L1MB5,L1MB5,L1MB5,L1MB5,L1MB5,L1MB5,L1MB5,L1MB5,L1MB5,L1MB5,L1MB5,L1MB5,L1MB5,L1MB5,L1MB5,L1MB5,L1MB5,L1MB5,L1MB5,L1MB5,L1MB5,L1MB5,L1MB5,L1MB5,L1MB5,L1MB5,L1MB5,L1MB5,L1MB5,L1MB5,L1MB5,L1MB5,L1MB5,L1MB5,L1MB5,L1MB5,L1MB5	ABCA1,ABCG1,APOB,CD36,MSR1,PPARG,SCARB1
GO Biological Process	GO:0032497	detection of lipopolysaccharide	236	4.918220e-7	6.345979e-3	2.688974e-5	3.379699e+0	7.101225e+0	24	7.277336e-4	2.459520e-3	4442	3.501313e-1	1.000000e+0	1.000000e+0	1.660906e+0	1.204162e+0	2	4	3.581662e-4	5.000000e-1	L1MB5,L1MB5,L1MB5,L1MB5,L1MB5,L1MB5,L1MB5,L1MB5,L1MB5,L1MB5,L1MB5,L1MB5,L1MB5,L1MB5,L1MB5,L1MB5,L1MB5,L1MB5,L1MB5,L1MB5,L1MB5,L1MB5,L1MB5,L1MB5	SCARB1,TLR4
GO Biological Process	GO:0030718	germ-line stem cell population maintenance	237	4.936141e-7	6.369103e-3	2.687385e-5	5.520038e+0	2.536215e+0	14	2.599113e-4	1.434720e-3	2760	2.172988e-1	1.000000e+0	1.000000e+0	2.214542e+0	9.031215e-1	2	3	3.581662e-4	6.666667e-1	L1MB5,L1MB5,L1MB5,L1MB5,L1MB5,L1MB5,L1MB5,L1MB5,L1MB5,L1MB5,L1MB5,L1MB5,L1MB5,L1MB5	PIWIL2,PRDM14
GO Biological Process	GO:0070988	demethylation	238	4.965964e-7	6.407583e-3	2.692262e-5	1.744777e+0	5.330194e+1	93	5.462384e-3	9.530642e-3	785	2.423724e-2	1.000000e+0	3.983861e-1	1.431816e+0	1.746035e+1	25	58	4.477077e-3	4.310345e-1	L1MB5,L1MB5,L1MB5,L1MB5,L1MB5,L1MB5,L1MB5,L1MB5,L1MB5,L1MB5,L1MB5,L1MB5,L1MB5,L1MB5,L1MB5,L1MB5,L1MB5,L1MB5,L1MB5,L1MB5,L1MB5,L1MB5,L1MB5,L1MB5,L1MB5,L1MB5,L1MB5,L1MB5,L1MB5,L1MB5,L1MB5,L1MB5,L1MB5,L1MB5,L1MB5,L1MB5,L1MB5,L1MB5,L1MB5,L1MB5,L1MB5,L1MB5,L1MB5,L1MB5,L1MB5,L1MB5,L1MB5,L1MB5,L1MB5,L1MB5,L1MB5,L1MB5,L1MB5,L1MB5,L1MB5,L1MB5,L1MB5,L1MB5,L1MB5,L1MB5,L1MB5,L1MB5,L1MB5,L1MB5,L1MB5,L1MB5,L1M…	AICDA,ALKBH3,ARID5B,CYP2C8,CYP2C9,CYP3A4,CYP51A1,FTO,KDM1A,KDM1B,KDM2A,KDM2B,KDM3A,KDM3B,KDM4B,KDM4C,KDM5D,KDM6A,KDM6B,KDM7A,KDM8,PHF2,TET2,TET3,UTY
GO Biological Process	GO:0034375	high-density lipoprotein particle remodeling	239	5.065579e-7	6.536117e-3	2.734777e-5	3.184898e+0	8.163527e+0	26	8.365983e-4	2.664480e-3	8446	8.007936e-1	1.000000e+0	1.000000e+0	7.816029e-1	5.117688e+0	4	17	7.163324e-4	2.352941e-1	L1MB5,L1MB5,L1MB5,L1MB5,L1MB5,L1MB5,L1MB5,L1MB5,L1MB5,L1MB5,L1MB5,L1MB5,L1MB5,L1MB5,L1MB5,L1MB5,L1MB5,L1MB5,L1MB5,L1MB5,L1MB5,L1MB5,L1MB5,L1MB5,L1MB5,L1MB5	ABCA5,ABCG1,CETP,SCARB1
GO Biological Process	GO:0072429	response to intra-S DNA damage checkpoint signaling	240	5.172561e-7	6.674155e-3	2.780898e-5	8.431245e+0	1.186064e+0	10	1.215479e-4	1.024800e-3	4442	3.501313e-1	1.000000e+0	1.000000e+0	1.660906e+0	1.204162e+0	2	4	3.581662e-4	5.000000e-1	L1MB5,L1MB5,L1MB5,L1MB5,L1MB5,L1MB5,L1MB5,L1MB5,L1MB5,L1MB5	FBXO18,SLX4
GO Biological Process	GO:0030183	B cell differentiation	241	5.418210e-7	6.991116e-3	2.900878e-5	1.538936e+0	9.552054e+1	147	9.788946e-3	1.506456e-2	1289	6.298697e-2	1.000000e+0	6.305049e-1	1.258792e+0	2.859885e+1	36	95	6.446991e-3	3.789474e-1	L1MB5,L1MB5,L1MB5,L1MB5,L1MB5,L1MB5,L1MB5,L1MB5,L1MB5,L1MB5,L1MB5,L1MB5,L1MB5,L1MB5,L1MB5,L1MB5,L1MB5,L1MB5,L1MB5,L1MB5,L1MB5,L1MB5,L1MB5,L1MB5,L1MB5,L1MB5,L1MB5,L1MB5,L1MB5,L1MB5,L1MB5,L1MB5,L1MB5,L1MB5,L1MB5,L1MB5,L1MB5,L1MB5,L1MB5,L1MB5,L1MB5,L1MB5,L1MB5,L1MB5,L1MB5,L1MB5,L1MB5,L1MB5,L1MB5,L1MB5,L1MB5,L1MB5,L1MB5,L1MB5,L1MB5,L1MB5,L1MB5,L1MB5,L1MB5,L1MB5,L1MB5,L1MB5,L1MB5,L1MB5,L1MB5,L1MB5,L1M…	ADAM17,AICDA,ATM,ATP11C,BCL2,BCL6,BLNK,CARD11,CDH17,CMTM7,DOCK10,DOCK11,EP300,FNIP1,GPR97,HDAC4,HHEX,ITFG2,ITGB1,ITM2A,KIT,KLF6,MSH2,NFAM1,ONECUT1,PIK3R1,PLCG2,PLCL2,POU1F1,PRKDC,PTK2B,RAG2,RBPJ,SP3,TPD52,VPRBP
GO Biological Process	GO:0030238	male sex determination	242	5.843657e-7	7.540071e-3	3.115732e-5	2.054656e+0	2.822856e+1	58	2.892864e-3	5.943841e-3	1820	9.470842e-2	1.000000e+0	6.714411e-1	1.660906e+0	4.214567e+0	7	14	1.253582e-3	5.000000e-1	L1MB5,L1MB5,L1MB5,L1MB5,L1MB5,L1MB5,L1MB5,L1MB5,L1MB5,L1MB5,L1MB5,L1MB5,L1MB5,L1MB5,L1MB5,L1MB5,L1MB5,L1MB5,L1MB5,L1MB5,L1MB5,L1MB5,L1MB5,L1MB5,L1MB5,L1MB5,L1MB5,L1MB5,L1MB5,L1MB5,L1MB5,L1MB5,L1MB5,L1MB5,L1MB5,L1MB5,L1MB5,L1MB5,L1MB5,L1MB5,L1MB5,L1MB5,L1MB5,L1MB5,L1MB5,L1MB5,L1MB5,L1MB5,L1MB5,L1MB5,L1MB5,L1MB5,L1MB5,L1MB5,L1MB5,L1MB5,L1MB5,L1MB5	AR,DMRT1,FGF9,INSR,MAP3K4,SOX9,SRY
GO Biological Process	GO:0000076	DNA replication checkpoint	243	5.856734e-7	7.556944e-3	3.109853e-5	4.033703e+0	4.710312e+0	19	4.827128e-4	1.947120e-3	8019	7.570748e-1	1.000000e+0	1.000000e+0	8.304531e-1	4.816648e+0	4	16	7.163324e-4	2.500000e-1	L1MB5,L1MB5,L1MB5,L1MB5,L1MB5,L1MB5,L1MB5,L1MB5,L1MB5,L1MB5,L1MB5,L1MB5,L1MB5,L1MB5,L1MB5,L1MB5,L1MB5,L1MB5,L1MB5	CLSPN,DNA2,HUS1,TOPBP1
GO Biological Process	GO:0070076	histone lysine demethylation	244	5.891347e-7	7.601605e-3	3.115412e-5	1.941540e+0	3.450869e+1	67	3.536451e-3	6.866161e-3	411	5.113989e-3	1.000000e+0	1.605494e-1	1.845451e+0	8.128093e+0	15	27	2.686246e-3	5.555556e-1	L1MB5,L1MB5,L1MB5,L1MB5,L1MB5,L1MB5,L1MB5,L1MB5,L1MB5,L1MB5,L1MB5,L1MB5,L1MB5,L1MB5,L1MB5,L1MB5,L1MB5,L1MB5,L1MB5,L1MB5,L1MB5,L1MB5,L1MB5,L1MB5,L1MB5,L1MB5,L1MB5,L1MB5,L1MB5,L1MB5,L1MB5,L1MB5,L1MB5,L1MB5,L1MB5,L1MB5,L1MB5,L1MB5,L1MB5,L1MB5,L1MB5,L1MB5,L1MB5,L1MB5,L1MB5,L1MB5,L1MB5,L1MB5,L1MB5,L1MB5,L1MB5,L1MB5,L1MB5,L1MB5,L1MB5,L1MB5,L1MB5,L1MB5,L1MB5,L1MB5,L1MB5,L1MB5,L1MB5,L1MB5,L1MB5,L1MB5,L1M…	KDM1A,KDM1B,KDM2A,KDM2B,KDM3A,KDM3B,KDM4B,KDM4C,KDM5D,KDM6A,KDM6B,KDM7A,KDM8,PHF2,UTY
GO Biological Process	GO:0035547	regulation of interferon-beta secretion	245	5.895529e-7	7.607001e-3	3.104898e-5	6.508979e+0	1.843607e+0	12	1.889329e-4	1.229760e-3	5356	4.739316e-1	1.000000e+0	1.000000e+0	1.328725e+0	1.505202e+0	2	5	3.581662e-4	4.000000e-1	L1MB5,L1MB5,L1MB5,L1MB5,L1MB5,L1MB5,L1MB5,L1MB5,L1MB5,L1MB5,L1MB5,L1MB5	DHX9,LILRB1
GO Biological Process	GO:0003162	atrioventricular node development	246	5.925468e-7	7.645631e-3	3.107980e-5	7.276075e+0	1.511804e+0	11	1.549297e-4	1.127280e-3	854	2.727166e-2	1.000000e+0	4.120448e-1	3.321812e+0	9.031215e-1	3	3	5.372493e-4	1.000000e+0	L1MB5,L1MB5,L1MB5,L1MB5,L1MB5,L1MB5,L1MB5,L1MB5,L1MB5,L1MB5,L1MB5	MAML1,NKX2-5,NOTCH1
GO Biological Process	GO:0018209	peptidyl-serine modification	247	6.008699e-7	7.753024e-3	3.138876e-5	1.351642e+0	2.086351e+2	282	2.138092e-2	2.889936e-2	844	2.680496e-2	1.000000e+0	4.097919e-1	1.227626e+0	5.539145e+1	68	184	1.217765e-2	3.695652e-1	L1MB5,L1MB5,L1MB5,L1MB5,L1MB5,L1MB5,L1MB5,L1MB5,L1MB5,L1MB5,L1MB5,L1MB5,L1MB5,L1MB5,L1MB5,L1MB5,L1MB5,L1MB5,L1MB5,L1MB5,L1MB5,L1MB5,L1MB5,L1MB5,L1MB5,L1MB5,L1MB5,L1MB5,L1MB5,L1MB5,L1MB5,L1MB5,L1MB5,L1MB5,L1MB5,L1MB5,L1MB5,L1MB5,L1MB5,L1MB5,L1MB5,L1MB5,L1MB5,L1MB5,L1MB5,L1MB5,L1MB5,L1MB5,L1MB5,L1MB5,L1MB5,L1MB5,L1MB5,L1MB5,L1MB5,L1MB5,L1MB5,L1MB5,L1MB5,L1MB5,L1MB5,L1MB5,L1MB5,L1MB5,L1MB5,L1MB5,L1M…	ADRBK1,AKT2,ATM,BCL2,C4orf27,CAB39,CAMK2B,CAMKK2,CDK1,CDK5R1,CHEK2,CLSPN,CSNK1G2,DCLK1,DCLK3,DCN,DRD1,DYRK1A,GALNT1,GALNT2,GAS6,GSK3B,HIPK3,HMGA2,LMTK2,MAP2K2,MAPK1,MAPK13,MAPK8,MAPK9,MAPKAPK5,MAST1,MAST2,MAST3,MORC3,NEK6,NLK,PDK3,PKN2,PRKCA,PRKCB,PRKCE,PRKCQ,PRKCZ,PRKD1,PRKDC,PRKG2,PRKX,RICTOR,RPS6KA4,RPS6KA5,SGK1,SMG1,SPOCK2,SRC,STK11,STK32A,STK32B,STK32C,STK39,TAF1,TDGF1,TGFBR1,TGFBR2,TTBK2,UL…
GO Biological Process	GO:0010564	regulation of cell cycle process	248	6.370805e-7	8.220250e-3	3.314617e-5	1.195881e+0	6.104285e+2	730	6.255672e-2	7.481041e-2	380	4.275639e-3	1.000000e+0	1.451804e-1	1.153944e+0	2.071159e+2	239	688	4.280086e-2	3.473837e-1	L1MB5,L1MB5,L1MB5,L1MB5,L1MB5,L1MB5,L1MB5,L1MB5,L1MB5,L1MB5,L1MB5,L1MB5,L1MB5,L1MB5,L1MB5,L1MB5,L1MB5,L1MB5,L1MB5,L1MB5,L1MB5,L1MB5,L1MB5,L1MB5,L1MB5,L1MB5,L1MB5,L1MB5,L1MB5,L1MB5,L1MB5,L1MB5,L1MB5,L1MB5,L1MB5,L1MB5,L1MB5,L1MB5,L1MB5,L1MB5,L1MB5,L1MB5,L1MB5,L1MB5,L1MB5,L1MB5,L1MB5,L1MB5,L1MB5,L1MB5,L1MB5,L1MB5,L1MB5,L1MB5,L1MB5,L1MB5,L1MB5,L1MB5,L1MB5,L1MB5,L1MB5,L1MB5,L1MB5,L1MB5,L1MB5,L1MB5,L1M…	ADAM17,AKAP9,AKT2,ALMS1,ANAPC1,ANAPC16,ANAPC5,ANLN,ANXA1,ATM,AXIN2,AZI1,BCL2,BCL6,BIN1,BIRC6,BMP4,BMP7,BRCA1,BRD7,BTRC,BUB3,C8orf4,CARM1,CBX5,CCDC8,CCND1,CCND2,CCNK,CCSAP,CD28,CDC23,CDC27,CDC42,CDK1,CDK5R1,CDK5RAP2,CDKN1A,CDKN1C,CENPF,CENPJ,CENPV,CEP120,CEP135,CEP164,CEP192,CEP70,CHEK2,CHMP1B,CHMP2B,CHMP4B,CHORDC1,CIT,CLASP1,CLSPN,CLTC,CNOT10,CNOT4,CNOT6,CNOT6L,CRLF3,CSPP1,CTDSPL,CUL1,CUL3,CUL4A,…
GO Biological Process	GO:0034128	negative regulation of MyD88-independent toll-like receptor signaling pathway	249	6.460943e-7	8.336555e-3	3.348014e-5	3.326634e+0	7.214501e+0	24	7.393421e-4	2.459520e-3	7504	6.728277e-1	1.000000e+0	1.000000e+0	9.490892e-1	2.107283e+0	2	7	3.581662e-4	2.857143e-1	L1MB5,L1MB5,L1MB5,L1MB5,L1MB5,L1MB5,L1MB5,L1MB5,L1MB5,L1MB5,L1MB5,L1MB5,L1MB5,L1MB5,L1MB5,L1MB5,L1MB5,L1MB5,L1MB5,L1MB5,L1MB5,L1MB5,L1MB5,L1MB5	CD14,TLR4
GO Biological Process	GO:0051899	membrane depolarization	250	6.517771e-7	8.409880e-3	3.363952e-5	1.646742e+0	6.740582e+1	111	6.907750e-3	1.137528e-2	307	2.539455e-3	1.000000e+0	1.067316e-1	1.581815e+0	1.896555e+1	30	63	5.372493e-3	4.761905e-1	L1MB5,L1MB5,L1MB5,L1MB5,L1MB5,L1MB5,L1MB5,L1MB5,L1MB5,L1MB5,L1MB5,L1MB5,L1MB5,L1MB5,L1MB5,L1MB5,L1MB5,L1MB5,L1MB5,L1MB5,L1MB5,L1MB5,L1MB5,L1MB5,L1MB5,L1MB5,L1MB5,L1MB5,L1MB5,L1MB5,L1MB5,L1MB5,L1MB5,L1MB5,L1MB5,L1MB5,L1MB5,L1MB5,L1MB5,L1MB5,L1MB5,L1MB5,L1MB5,L1MB5,L1MB5,L1MB5,L1MB5,L1MB5,L1MB5,L1MB5,L1MB5,L1MB5,L1MB5,L1MB5,L1MB5,L1MB5,L1MB5,L1MB5,L1MB5,L1MB5,L1MB5,L1MB5,L1MB5,L1MB5,L1MB5,L1MB5,L1M…	ADORA2A,ATPIF1,CACNA1A,CACNA1B,CACNA1C,CACNA1D,CACNA1E,CACNA1H,CACNA2D1,CACNB2,CACNB4,CACNG4,CHRNA4,HCN2,HCN4,JUN,NALCN,P2RX4,P2RX7,PARK7,PRKCZ,SCN10A,SCN11A,SCN2A,SCN8A,SLC8A1,TPCN1,TPCN2,TRPM4,YWHAH
GO Biological Process	GO:0032892	positive regulation of organic acid transport	251	6.561385e-7	8.466155e-3	3.372970e-5	2.006030e+0	3.040831e+1	61	3.116244e-3	6.251281e-3	1951	1.091693e-1	1.000000e+0	7.219946e-1	1.393018e+0	9.332255e+0	13	31	2.328080e-3	4.193548e-1	L1MB5,L1MB5,L1MB5,L1MB5,L1MB5,L1MB5,L1MB5,L1MB5,L1MB5,L1MB5,L1MB5,L1MB5,L1MB5,L1MB5,L1MB5,L1MB5,L1MB5,L1MB5,L1MB5,L1MB5,L1MB5,L1MB5,L1MB5,L1MB5,L1MB5,L1MB5,L1MB5,L1MB5,L1MB5,L1MB5,L1MB5,L1MB5,L1MB5,L1MB5,L1MB5,L1MB5,L1MB5,L1MB5,L1MB5,L1MB5,L1MB5,L1MB5,L1MB5,L1MB5,L1MB5,L1MB5,L1MB5,L1MB5,L1MB5,L1MB5,L1MB5,L1MB5,L1MB5,L1MB5,L1MB5,L1MB5,L1MB5,L1MB5,L1MB5,L1MB5,L1MB5	ABAT,ADORA2A,CCK,CYP4A11,CYP4F2,MAP2K6,P2RX4,P2RX7,PLA2G10,SLC6A1,SYT4,TNFRSF11A,TRH
GO Biological Process	GO:0008645	hexose transport	252	6.865240e-7	8.858219e-3	3.515166e-5	1.847713e+0	4.113192e+1	76	4.215200e-3	7.788481e-3	4240	3.162106e-1	1.000000e+0	9.622796e-1	1.128163e+0	1.595515e+1	18	53	3.223496e-3	3.396226e-1	L1MB5,L1MB5,L1MB5,L1MB5,L1MB5,L1MB5,L1MB5,L1MB5,L1MB5,L1MB5,L1MB5,L1MB5,L1MB5,L1MB5,L1MB5,L1MB5,L1MB5,L1MB5,L1MB5,L1MB5,L1MB5,L1MB5,L1MB5,L1MB5,L1MB5,L1MB5,L1MB5,L1MB5,L1MB5,L1MB5,L1MB5,L1MB5,L1MB5,L1MB5,L1MB5,L1MB5,L1MB5,L1MB5,L1MB5,L1MB5,L1MB5,L1MB5,L1MB5,L1MB5,L1MB5,L1MB5,L1MB5,L1MB5,L1MB5,L1MB5,L1MB5,L1MB5,L1MB5,L1MB5,L1MB5,L1MB5,L1MB5,L1MB5,L1MB5,L1MB5,L1MB5,L1MB5,L1MB5,L1MB5,L1MB5,L1MB5,L1M…	DRD1,EDNRA,FABP5,KIAA1919,KLF15,PLA2G1B,RAB4B,SESN2,SLC26A5,SLC2A2,SLC2A5,SLC2A9,SLC45A1,SLC5A1,SLC5A10,SLC5A9,STXBP4,TUSC5
GO Biological Process	GO:0010884	positive regulation of lipid storage	253	6.888171e-7	8.887807e-3	3.512967e-5	2.105120e+0	2.565174e+1	54	2.628791e-3	5.533921e-3	2552	1.893010e-1	1.000000e+0	9.571124e-1	1.358923e+0	6.622891e+0	9	22	1.611748e-3	4.090909e-1	L1MB5,L1MB5,L1MB5,L1MB5,L1MB5,L1MB5,L1MB5,L1MB5,L1MB5,L1MB5,L1MB5,L1MB5,L1MB5,L1MB5,L1MB5,L1MB5,L1MB5,L1MB5,L1MB5,L1MB5,L1MB5,L1MB5,L1MB5,L1MB5,L1MB5,L1MB5,L1MB5,L1MB5,L1MB5,L1MB5,L1MB5,L1MB5,L1MB5,L1MB5,L1MB5,L1MB5,L1MB5,L1MB5,L1MB5,L1MB5,L1MB5,L1MB5,L1MB5,L1MB5,L1MB5,L1MB5,L1MB5,L1MB5,L1MB5,L1MB5,L1MB5,L1MB5,L1MB5,L1MB5	ACACB,APOB,CD36,MSR1,OSBPL11,PLA2G10,SCARB1,VSTM2A,ZC3H12A
GO Biological Process	GO:0001779	natural killer cell differentiation	254	7.361652e-7	9.498740e-3	3.739661e-5	2.732373e+0	1.171143e+1	32	1.200188e-3	3.279361e-3	3388	2.790486e-1	1.000000e+0	1.000000e+0	1.384088e+0	3.612486e+0	5	12	8.954155e-4	4.166667e-1	L1MB5,L1MB5,L1MB5,L1MB5,L1MB5,L1MB5,L1MB5,L1MB5,L1MB5,L1MB5,L1MB5,L1MB5,L1MB5,L1MB5,L1MB5,L1MB5,L1MB5,L1MB5,L1MB5,L1MB5,L1MB5,L1MB5,L1MB5,L1MB5,L1MB5,L1MB5,L1MB5,L1MB5,L1MB5,L1MB5,L1MB5,L1MB5	IL15,PIK3CD,SLAMF6,SP3,ZNF683
GO Biological Process	GO:0002431	Fc receptor mediated stimulatory signaling pathway	255	7.464972e-7	9.632053e-3	3.777276e-5	1.630000e+0	6.993863e+1	114	7.167312e-3	1.168272e-2	1816	9.412840e-2	1.000000e+0	6.687989e-1	1.256902e+0	2.227700e+1	28	74	5.014327e-3	3.783784e-1	L1MB5,L1MB5,L1MB5,L1MB5,L1MB5,L1MB5,L1MB5,L1MB5,L1MB5,L1MB5,L1MB5,L1MB5,L1MB5,L1MB5,L1MB5,L1MB5,L1MB5,L1MB5,L1MB5,L1MB5,L1MB5,L1MB5,L1MB5,L1MB5,L1MB5,L1MB5,L1MB5,L1MB5,L1MB5,L1MB5,L1MB5,L1MB5,L1MB5,L1MB5,L1MB5,L1MB5,L1MB5,L1MB5,L1MB5,L1MB5,L1MB5,L1MB5,L1MB5,L1MB5,L1MB5,L1MB5,L1MB5,L1MB5,L1MB5,L1MB5,L1MB5,L1MB5,L1MB5,L1MB5,L1MB5,L1MB5,L1MB5,L1MB5,L1MB5,L1MB5,L1MB5,L1MB5,L1MB5,L1MB5,L1MB5,L1MB5,L1M…	ACTR3,ARPC1A,BAIAP2,CD247,CDC42,DOCK1,ELMO1,FCGR2A,HCK,IGLL5,LYN,MAPK1,MYO10,NCK1,NR4A3,PAK1,PIK3R1,PIK3R2,PLCG1,PLCG2,PPAPDC1A,PRKCE,PTK2,SRC,VAV1,VAV2,WIPF1,WIPF3
GO Biological Process	GO:0044773	mitotic DNA damage checkpoint	256	8.595027e-7	1.109016e-2	4.332095e-5	1.621212e+0	7.093457e+1	115	7.269376e-3	1.178520e-2	3511	2.967169e-1	1.000000e+0	1.000000e+0	1.096198e+0	3.010405e+1	33	100	5.909742e-3	3.300000e-1	L1MB5,L1MB5,L1MB5,L1MB5,L1MB5,L1MB5,L1MB5,L1MB5,L1MB5,L1MB5,L1MB5,L1MB5,L1MB5,L1MB5,L1MB5,L1MB5,L1MB5,L1MB5,L1MB5,L1MB5,L1MB5,L1MB5,L1MB5,L1MB5,L1MB5,L1MB5,L1MB5,L1MB5,L1MB5,L1MB5,L1MB5,L1MB5,L1MB5,L1MB5,L1MB5,L1MB5,L1MB5,L1MB5,L1MB5,L1MB5,L1MB5,L1MB5,L1MB5,L1MB5,L1MB5,L1MB5,L1MB5,L1MB5,L1MB5,L1MB5,L1MB5,L1MB5,L1MB5,L1MB5,L1MB5,L1MB5,L1MB5,L1MB5,L1MB5,L1MB5,L1MB5,L1MB5,L1MB5,L1MB5,L1MB5,L1MB5,L1M…	ATF2,ATM,CARM1,CCND1,CDK1,CDKN1A,CENPJ,CHEK2,CNOT10,CNOT4,CNOT6,CNOT6L,E2F7,E2F8,EP300,FBXO31,FOXN3,GLTSCR2,HMGA2,HUS1,MDC1,MSH2,NPM1,PML,PRKDC,RBL2,SOX4,SYF2,TFDP1,TOPBP1,TP73,UBC,XPC
GO Biological Process	GO:2000373	positive regulation of DNA topoisomerase (ATP-hydrolyzing) activity	257	9.283822e-7	1.197892e-2	4.661057e-5	4.094866e+0	4.395748e+0	18	4.504763e-4	1.844640e-3	943	3.115660e-2	1.000000e+0	4.263135e-1	2.657450e+0	1.505202e+0	4	5	7.163324e-4	8.000000e-1	L1MB5,L1MB5,L1MB5,L1MB5,L1MB5,L1MB5,L1MB5,L1MB5,L1MB5,L1MB5,L1MB5,L1MB5,L1MB5,L1MB5,L1MB5,L1MB5,L1MB5,L1MB5	DHX9,HNRNPU,NCAPH,SETMAR
GO Biological Process	GO:0034127	regulation of MyD88-independent toll-like receptor signaling pathway	258	9.451796e-7	1.219565e-2	4.726997e-5	3.253493e+0	7.376687e+0	24	7.559630e-4	2.459520e-3	7868	7.468113e-1	1.000000e+0	1.000000e+0	8.304531e-1	2.408324e+0	2	8	3.581662e-4	2.500000e-1	L1MB5,L1MB5,L1MB5,L1MB5,L1MB5,L1MB5,L1MB5,L1MB5,L1MB5,L1MB5,L1MB5,L1MB5,L1MB5,L1MB5,L1MB5,L1MB5,L1MB5,L1MB5,L1MB5,L1MB5,L1MB5,L1MB5,L1MB5,L1MB5	CD14,TLR4
GO Biological Process	GO:0032741	positive regulation of interleukin-18 production	259	9.546710e-7	1.231812e-2	4.756031e-5	6.210824e+0	1.932111e+0	12	1.980027e-4	1.229760e-3	4442	3.501313e-1	1.000000e+0	1.000000e+0	1.660906e+0	1.204162e+0	2	4	3.581662e-4	5.000000e-1	L1MB5,L1MB5,L1MB5,L1MB5,L1MB5,L1MB5,L1MB5,L1MB5,L1MB5,L1MB5,L1MB5,L1MB5	DHX9,NLRP9
GO Biological Process	GO:0045724	positive regulation of cilium assembly	260	9.552509e-7	1.232560e-2	4.740616e-5	2.211471e+0	2.125282e+1	47	2.177989e-3	4.816561e-3	3057	2.308064e-1	1.000000e+0	9.741887e-1	1.328725e+0	6.020810e+0	8	20	1.432665e-3	4.000000e-1	L1MB5,L1MB5,L1MB5,L1MB5,L1MB5,L1MB5,L1MB5,L1MB5,L1MB5,L1MB5,L1MB5,L1MB5,L1MB5,L1MB5,L1MB5,L1MB5,L1MB5,L1MB5,L1MB5,L1MB5,L1MB5,L1MB5,L1MB5,L1MB5,L1MB5,L1MB5,L1MB5,L1MB5,L1MB5,L1MB5,L1MB5,L1MB5,L1MB5,L1MB5,L1MB5,L1MB5,L1MB5,L1MB5,L1MB5,L1MB5,L1MB5,L1MB5,L1MB5,L1MB5,L1MB5,L1MB5,L1MB5	CCDC88A,CEP120,CEP135,MNS1,RP1,SEPT7,SEPT9,TAPT1
GO Biological Process	GO:0032241	positive regulation of nucleobase-containing compound transport	261	9.641807e-7	1.244082e-2	4.766599e-5	6.916110e+0	1.590489e+0	11	1.629934e-4	1.127280e-3	8040	7.613576e-1	1.000000e+0	1.000000e+0	8.304531e-1	1.204162e+0	1	4	1.790831e-4	2.500000e-1	L1MB5,L1MB5,L1MB5,L1MB5,L1MB5,L1MB5,L1MB5,L1MB5,L1MB5,L1MB5,L1MB5	DHX9
GO Biological Process	GO:0071482	cellular response to light stimulus	262	9.649491e-7	1.245074e-2	4.752190e-5	1.613438e+0	7.189618e+1	116	7.367922e-3	1.188768e-2	1940	1.074461e-1	1.000000e+0	7.146273e-1	1.214426e+0	2.799677e+1	34	93	6.088825e-3	3.655914e-1	L1MB5,L1MB5,L1MB5,L1MB5,L1MB5,L1MB5,L1MB5,L1MB5,L1MB5,L1MB5,L1MB5,L1MB5,L1MB5,L1MB5,L1MB5,L1MB5,L1MB5,L1MB5,L1MB5,L1MB5,L1MB5,L1MB5,L1MB5,L1MB5,L1MB5,L1MB5,L1MB5,L1MB5,L1MB5,L1MB5,L1MB5,L1MB5,L1MB5,L1MB5,L1MB5,L1MB5,L1MB5,L1MB5,L1MB5,L1MB5,L1MB5,L1MB5,L1MB5,L1MB5,L1MB5,L1MB5,L1MB5,L1MB5,L1MB5,L1MB5,L1MB5,L1MB5,L1MB5,L1MB5,L1MB5,L1MB5,L1MB5,L1MB5,L1MB5,L1MB5,L1MB5,L1MB5,L1MB5,L1MB5,L1MB5,L1MB5,L1M…	AKT2,CDKN1A,CREBBP,CRY1,CRY2,CUL4B,EIF2AK4,EP300,ERCC4,GNB1,HIST3H2A,INO80,KDM1A,MC1R,MYC,N4BP1,NDNL2,NEDD4,NPM1,PIK3R1,POLD1,RHBDD1,RP1,RS1,SAG,STK11,TAF1,TMEM161A,TP73,TRPM1,USP28,USP47,XPA,XPC
GO Biological Process	GO:0010815	bradykinin catabolic process	263	9.723186e-7	1.254583e-2	4.770276e-5	3.349934e+0	6.865806e+0	23	7.036079e-4	2.357040e-3	2348	1.644308e-1	1.000000e+0	9.035991e-1	1.993087e+0	1.505202e+0	3	5	5.372493e-4	6.000000e-1	L1MB5,L1MB5,L1MB5,L1MB5,L1MB5,L1MB5,L1MB5,L1MB5,L1MB5,L1MB5,L1MB5,L1MB5,L1MB5,L1MB5,L1MB5,L1MB5,L1MB5,L1MB5,L1MB5,L1MB5,L1MB5,L1MB5,L1MB5	CTSH,ECE1,XPNPEP1
GO Biological Process	GO:0021526	medial motor column neuron differentiation	264	9.784632e-7	1.262511e-2	4.782239e-5	6.905479e+0	1.592938e+0	11	1.632443e-4	1.127280e-3	1619	9.061403e-2	1.000000e+0	7.221698e-1	3.321812e+0	6.020810e-1	2	2	3.581662e-4	1.000000e+0	L1MB5,L1MB5,L1MB5,L1MB5,L1MB5,L1MB5,L1MB5,L1MB5,L1MB5,L1MB5,L1MB5	LHX3,LHX4
GO Biological Process	GO:0046533	negative regulation of photoreceptor cell differentiation	265	9.952351e-7	1.284152e-2	4.845856e-5	2.922462e+0	9.580962e+0	28	9.818571e-4	2.869440e-3	570	1.110151e-2	1.000000e+0	2.513031e-1	2.768177e+0	1.806243e+0	5	6	8.954155e-4	8.333333e-1	L1MB5,L1MB5,L1MB5,L1MB5,L1MB5,L1MB5,L1MB5,L1MB5,L1MB5,L1MB5,L1MB5,L1MB5,L1MB5,L1MB5,L1MB5,L1MB5,L1MB5,L1MB5,L1MB5,L1MB5,L1MB5,L1MB5,L1MB5,L1MB5,L1MB5,L1MB5,L1MB5,L1MB5	CNTF,DLX2,NOTCH1,SOX8,SOX9
GO Biological Process	GO:0007093	mitotic cell cycle checkpoint	266	1.018759e-6	1.314505e-2	4.941747e-5	1.490258e+0	1.080350e+2	161	1.107143e-2	1.649928e-2	6781	5.916408e-1	1.000000e+0	1.000000e+0	9.809379e-1	4.485503e+1	44	149	7.879656e-3	2.953020e-1	L1MB5,L1MB5,L1MB5,L1MB5,L1MB5,L1MB5,L1MB5,L1MB5,L1MB5,L1MB5,L1MB5,L1MB5,L1MB5,L1MB5,L1MB5,L1MB5,L1MB5,L1MB5,L1MB5,L1MB5,L1MB5,L1MB5,L1MB5,L1MB5,L1MB5,L1MB5,L1MB5,L1MB5,L1MB5,L1MB5,L1MB5,L1MB5,L1MB5,L1MB5,L1MB5,L1MB5,L1MB5,L1MB5,L1MB5,L1MB5,L1MB5,L1MB5,L1MB5,L1MB5,L1MB5,L1MB5,L1MB5,L1MB5,L1MB5,L1MB5,L1MB5,L1MB5,L1MB5,L1MB5,L1MB5,L1MB5,L1MB5,L1MB5,L1MB5,L1MB5,L1MB5,L1MB5,L1MB5,L1MB5,L1MB5,L1MB5,L1M…	ATF2,ATM,BRCA1,BUB3,CARM1,CCND1,CDK1,CDKN1A,CENPF,CENPJ,CHEK2,CLSPN,CNOT10,CNOT4,CNOT6,CNOT6L,E2F7,E2F8,EP300,FBXO31,FOXN3,GLTSCR2,HMGA2,HUS1,KNTC1,MAD1L1,MAD2L1,MDC1,MSH2,NPM1,PML,PRKDC,RBL2,RPS6,SETMAR,SOX4,SYF2,TFDP1,TOPBP1,TP73,UBC,WNT9A,XPC,ZWINT
GO Biological Process	GO:0071478	cellular response to radiation	267	1.084946e-6	1.399906e-2	5.243093e-5	1.454143e+0	1.237842e+2	180	1.268541e-2	1.844640e-2	4896	3.799877e-1	1.000000e+0	1.000000e+0	1.047820e+0	4.485503e+1	47	149	8.416905e-3	3.154362e-1	L1MB5,L1MB5,L1MB5,L1MB5,L1MB5,L1MB5,L1MB5,L1MB5,L1MB5,L1MB5,L1MB5,L1MB5,L1MB5,L1MB5,L1MB5,L1MB5,L1MB5,L1MB5,L1MB5,L1MB5,L1MB5,L1MB5,L1MB5,L1MB5,L1MB5,L1MB5,L1MB5,L1MB5,L1MB5,L1MB5,L1MB5,L1MB5,L1MB5,L1MB5,L1MB5,L1MB5,L1MB5,L1MB5,L1MB5,L1MB5,L1MB5,L1MB5,L1MB5,L1MB5,L1MB5,L1MB5,L1MB5,L1MB5,L1MB5,L1MB5,L1MB5,L1MB5,L1MB5,L1MB5,L1MB5,L1MB5,L1MB5,L1MB5,L1MB5,L1MB5,L1MB5,L1MB5,L1MB5,L1MB5,L1MB5,L1MB5,L1M…	AKT2,ATM,CCND2,CDKN1A,CHEK2,CREBBP,CRY1,CRY2,CUL4B,CYBA,EIF2AK4,EP300,ERCC4,GNB1,HIST3H2A,HUS1,INO80,KDM1A,MC1R,MGMT,MYC,N4BP1,NDNL2,NEDD4,NPM1,PIK3R1,POLD1,RHBDD1,RHOB,RP1,RS1,SAG,SPIDR,STK11,TAF1,TANK,TMEM161A,TP53BP1,TP73,TRPM1,TSPYL5,USP28,USP47,WRN,XPA,XPC,XRCC6
GO Biological Process	GO:0010524	positive regulation of calcium ion transport into cytosol	268	1.107522e-6	1.429036e-2	5.332223e-5	1.799986e+0	4.388923e+1	79	4.497769e-3	8.095921e-3	1285	6.232578e-2	1.000000e+0	6.258284e-1	1.353331e+0	1.625619e+1	22	54	3.939828e-3	4.074074e-1	L1MB5,L1MB5,L1MB5,L1MB5,L1MB5,L1MB5,L1MB5,L1MB5,L1MB5,L1MB5,L1MB5,L1MB5,L1MB5,L1MB5,L1MB5,L1MB5,L1MB5,L1MB5,L1MB5,L1MB5,L1MB5,L1MB5,L1MB5,L1MB5,L1MB5,L1MB5,L1MB5,L1MB5,L1MB5,L1MB5,L1MB5,L1MB5,L1MB5,L1MB5,L1MB5,L1MB5,L1MB5,L1MB5,L1MB5,L1MB5,L1MB5,L1MB5,L1MB5,L1MB5,L1MB5,L1MB5,L1MB5,L1MB5,L1MB5,L1MB5,L1MB5,L1MB5,L1MB5,L1MB5,L1MB5,L1MB5,L1MB5,L1MB5,L1MB5,L1MB5,L1MB5,L1MB5,L1MB5,L1MB5,L1MB5,L1MB5,L1M…	ADCYAP1R1,AKAP6,CALCR,CALM1,CALM2,CALM3,CAMK2B,CXCL10,CXCL11,DRD1,F2R,F2RL3,GPER1,JPH2,NPSR1,P2RX2,P2RX4,P2RX7,PLA2G1B,PLCG1,RAMP3,THY1
GO Biological Process	GO:0018917	fluorene metabolic process	269	1.132834e-6	1.461696e-2	5.433813e-5	1.084029e+1	7.379879e-1	8	7.562901e-5	8.198401e-4	3520	3.010405e-1	1.000000e+0	1.000000e+0	3.321812e+0	3.010405e-1	1	1	1.790831e-4	1.000000e+0	L1MB5,L1MB5,L1MB5,L1MB5,L1MB5,L1MB5,L1MB5,L1MB5	CYP4B1
GO Biological Process	GO:0045814	negative regulation of gene expression, epigenetic	270	1.169135e-6	1.508535e-2	5.587166e-5	1.713871e+0	5.367964e+1	92	5.501090e-3	9.428162e-3	9329	9.120079e-1	1.000000e+0	1.000000e+0	8.231039e-1	3.401758e+1	28	113	5.014327e-3	2.477876e-1	L1MB5,L1MB5,L1MB5,L1MB5,L1MB5,L1MB5,L1MB5,L1MB5,L1MB5,L1MB5,L1MB5,L1MB5,L1MB5,L1MB5,L1MB5,L1MB5,L1MB5,L1MB5,L1MB5,L1MB5,L1MB5,L1MB5,L1MB5,L1MB5,L1MB5,L1MB5,L1MB5,L1MB5,L1MB5,L1MB5,L1MB5,L1MB5,L1MB5,L1MB5,L1MB5,L1MB5,L1MB5,L1MB5,L1MB5,L1MB5,L1MB5,L1MB5,L1MB5,L1MB5,L1MB5,L1MB5,L1MB5,L1MB5,L1MB5,L1MB5,L1MB5,L1MB5,L1MB5,L1MB5,L1MB5,L1MB5,L1MB5,L1MB5,L1MB5,L1MB5,L1MB5,L1MB5,L1MB5,L1MB5,L1MB5,L1MB5,L1M…	AEBP2,BEND3,CXorf27,DNMT1,DNMT3A,DYDC2,EPC1,EZH2,H2AFB1,H2AFB2,H2AFB3,H2AFY2,HELLS,HIST1H2AH,HIST3H2A,JARID2,MBD3,MBD3L5,MECP2,MSL3,MTF2,RBBP7,RIF1,SIRT4,TNP1,TNRC18,TRIM27,UBR2
GO Biological Process	GO:0016098	monoterpenoid metabolic process	271	1.170620e-6	1.510451e-2	5.573620e-5	5.123251e+0	2.732640e+0	14	2.800410e-4	1.434720e-3	1346	7.126678e-2	1.000000e+0	6.831763e-1	2.214542e+0	1.806243e+0	4	6	7.163324e-4	6.666667e-1	L1MB5,L1MB5,L1MB5,L1MB5,L1MB5,L1MB5,L1MB5,L1MB5,L1MB5,L1MB5,L1MB5,L1MB5,L1MB5,L1MB5	CYP2C19,CYP2C9,CYP2E1,CYP3A4
GO Biological Process	GO:0035549	positive regulation of interferon-beta secretion	272	1.222705e-6	1.577656e-2	5.800207e-5	6.746063e+0	1.630581e+0	11	1.671019e-4	1.127280e-3	8040	7.613576e-1	1.000000e+0	1.000000e+0	8.304531e-1	1.204162e+0	1	4	1.790831e-4	2.500000e-1	L1MB5,L1MB5,L1MB5,L1MB5,L1MB5,L1MB5,L1MB5,L1MB5,L1MB5,L1MB5,L1MB5	DHX9
GO Biological Process	GO:0071233	cellular response to leucine	273	1.230063e-6	1.587150e-2	5.813737e-5	3.674665e+0	5.442673e+0	20	5.577652e-4	2.049600e-3	2054	1.273471e-1	1.000000e+0	7.999803e-1	1.898178e+0	2.107283e+0	4	7	7.163324e-4	5.714286e-1	L1MB5,L1MB5,L1MB5,L1MB5,L1MB5,L1MB5,L1MB5,L1MB5,L1MB5,L1MB5,L1MB5,L1MB5,L1MB5,L1MB5,L1MB5,L1MB5,L1MB5,L1MB5,L1MB5,L1MB5	RPTOR,SESN2,UBR1,UBR2
GO Biological Process	GO:0090170	regulation of Golgi inheritance	274	1.330541e-6	1.716797e-2	6.265683e-5	6.686420e+0	1.645126e+0	11	1.685925e-4	1.127280e-3	4442	3.501313e-1	1.000000e+0	1.000000e+0	1.660906e+0	1.204162e+0	2	4	3.581662e-4	5.000000e-1	L1MB5,L1MB5,L1MB5,L1MB5,L1MB5,L1MB5,L1MB5,L1MB5,L1MB5,L1MB5,L1MB5	MAP2K2,MAPK1
GO Biological Process	GO:0071803	positive regulation of podosome assembly	275	1.405582e-6	1.813622e-2	6.594991e-5	2.807509e+0	1.032944e+1	29	1.058561e-3	2.971920e-3	2261	1.519988e-1	1.000000e+0	8.674217e-1	1.660906e+0	3.010405e+0	5	10	8.954155e-4	5.000000e-1	L1MB5,L1MB5,L1MB5,L1MB5,L1MB5,L1MB5,L1MB5,L1MB5,L1MB5,L1MB5,L1MB5,L1MB5,L1MB5,L1MB5,L1MB5,L1MB5,L1MB5,L1MB5,L1MB5,L1MB5,L1MB5,L1MB5,L1MB5,L1MB5,L1MB5,L1MB5,L1MB5,L1MB5,L1MB5	ASAP1,FSCN1,MAPK9,MSN,SRC
GO Biological Process	GO:0044033	multi-organism metabolic process	276	1.489035e-6	1.921302e-2	6.961239e-5	1.559333e+0	8.208638e+1	128	8.412213e-3	1.311744e-2	6989	6.402576e-1	1.000000e+0	1.000000e+0	9.651211e-1	4.455399e+1	43	148	7.700573e-3	2.905405e-1	L1MB5,L1MB5,L1MB5,L1MB5,L1MB5,L1MB5,L1MB5,L1MB5,L1MB5,L1MB5,L1MB5,L1MB5,L1MB5,L1MB5,L1MB5,L1MB5,L1MB5,L1MB5,L1MB5,L1MB5,L1MB5,L1MB5,L1MB5,L1MB5,L1MB5,L1MB5,L1MB5,L1MB5,L1MB5,L1MB5,L1MB5,L1MB5,L1MB5,L1MB5,L1MB5,L1MB5,L1MB5,L1MB5,L1MB5,L1MB5,L1MB5,L1MB5,L1MB5,L1MB5,L1MB5,L1MB5,L1MB5,L1MB5,L1MB5,L1MB5,L1MB5,L1MB5,L1MB5,L1MB5,L1MB5,L1MB5,L1MB5,L1MB5,L1MB5,L1MB5,L1MB5,L1MB5,L1MB5,L1MB5,L1MB5,L1MB5,L1M…	ATG16L1,ATG16L2,CCNT2,CDC42,DHX9,EEA1,EIF2AK4,EIF3G,MAP2K2,MAP2K3,MAP2K4,MAP2K6,MON1B,NDC1,NUP133,NUP153,NUP160,NUP88,NUPL2,PI4KA,POM121,POM121C,PTBP1,RPL21,RPL27A,RPL31,RPL35,RPL38,RPL7,RPLP1,RPS10,RPS13,RPS15A,RPS20,RPS24,RPS26,RPS27,RPS29,RPS3A,RPS4Y1,RPS6,RPS9,SEH1L
GO Biological Process	GO:0031573	intra-S DNA damage checkpoint	277	1.509628e-6	1.947873e-2	7.032033e-5	3.489122e+0	6.018707e+0	21	6.167971e-4	2.152080e-3	4367	3.436103e-1	1.000000e+0	1.000000e+0	1.245680e+0	4.816648e+0	6	16	1.074499e-3	3.750000e-1	L1MB5,L1MB5,L1MB5,L1MB5,L1MB5,L1MB5,L1MB5,L1MB5,L1MB5,L1MB5,L1MB5,L1MB5,L1MB5,L1MB5,L1MB5,L1MB5,L1MB5,L1MB5,L1MB5,L1MB5,L1MB5	ATF2,CHEK2,HUS1,MDC1,MSH2,XPC
GO Biological Process	GO:0070914	UV-damage excision repair	278	1.635339e-6	2.110078e-2	7.590208e-5	3.930463e+0	4.579613e+0	18	4.693188e-4	1.844640e-3	1440	7.934725e-2	1.000000e+0	7.109844e-1	1.811898e+0	3.311445e+0	6	11	1.074499e-3	5.454545e-1	L1MB5,L1MB5,L1MB5,L1MB5,L1MB5,L1MB5,L1MB5,L1MB5,L1MB5,L1MB5,L1MB5,L1MB5,L1MB5,L1MB5,L1MB5,L1MB5,L1MB5,L1MB5	CUL4B,HIST3H2A,INO80,MC1R,XPA,XPC
GO Biological Process	GO:0009595	detection of biotic stimulus	279	1.652142e-6	2.131759e-2	7.640713e-5	2.540037e+0	1.338563e+1	34	1.371760e-3	3.484321e-3	5286	4.536714e-1	1.000000e+0	1.000000e+0	1.107271e+0	6.321850e+0	7	21	1.253582e-3	3.333333e-1	L1MB5,L1MB5,L1MB5,L1MB5,L1MB5,L1MB5,L1MB5,L1MB5,L1MB5,L1MB5,L1MB5,L1MB5,L1MB5,L1MB5,L1MB5,L1MB5,L1MB5,L1MB5,L1MB5,L1MB5,L1MB5,L1MB5,L1MB5,L1MB5,L1MB5,L1MB5,L1MB5,L1MB5,L1MB5,L1MB5,L1MB5,L1MB5,L1MB5,L1MB5	LBP,NOD1,PGLYRP2,SCARB1,SMO,SSC5D,TLR4
GO Biological Process	GO:0021523	somatic motor neuron differentiation	280	1.681933e-6	2.170198e-2	7.750708e-5	3.922428e+0	4.588995e+0	18	4.702802e-4	1.844640e-3	943	3.115660e-2	1.000000e+0	4.263135e-1	2.657450e+0	1.505202e+0	4	5	7.163324e-4	8.000000e-1	L1MB5,L1MB5,L1MB5,L1MB5,L1MB5,L1MB5,L1MB5,L1MB5,L1MB5,L1MB5,L1MB5,L1MB5,L1MB5,L1MB5,L1MB5,L1MB5,L1MB5,L1MB5	LHX3,LHX4,PHOX2A,TCTN1
GO Biological Process	GO:2000043	regulation of cardiac cell fate specification	281	1.715695e-6	2.213761e-2	7.878154e-5	5.863567e+0	2.046536e+0	12	2.097290e-4	1.229760e-3	1619	9.061403e-2	1.000000e+0	7.221698e-1	3.321812e+0	6.020810e-1	2	2	3.581662e-4	1.000000e+0	L1MB5,L1MB5,L1MB5,L1MB5,L1MB5,L1MB5,L1MB5,L1MB5,L1MB5,L1MB5,L1MB5,L1MB5	SOX17,WNT3A
GO Biological Process	GO:1903146	regulation of mitophagy	282	1.728800e-6	2.230671e-2	7.910180e-5	1.944592e+0	3.136905e+1	61	3.214701e-3	6.251281e-3	8399	7.986771e-1	1.000000e+0	1.000000e+0	8.481223e-1	1.414890e+1	12	47	2.148997e-3	2.553191e-1	L1MB5,L1MB5,L1MB5,L1MB5,L1MB5,L1MB5,L1MB5,L1MB5,L1MB5,L1MB5,L1MB5,L1MB5,L1MB5,L1MB5,L1MB5,L1MB5,L1MB5,L1MB5,L1MB5,L1MB5,L1MB5,L1MB5,L1MB5,L1MB5,L1MB5,L1MB5,L1MB5,L1MB5,L1MB5,L1MB5,L1MB5,L1MB5,L1MB5,L1MB5,L1MB5,L1MB5,L1MB5,L1MB5,L1MB5,L1MB5,L1MB5,L1MB5,L1MB5,L1MB5,L1MB5,L1MB5,L1MB5,L1MB5,L1MB5,L1MB5,L1MB5,L1MB5,L1MB5,L1MB5,L1MB5,L1MB5,L1MB5,L1MB5,L1MB5,L1MB5,L1MB5	ATPIF1,BNIP3L,CAMKK2,CLEC16A,CTTN,DNM1L,FBXW7,PARK7,SLC17A9,TSPO,USP30,VPS13C
GO Biological Process	GO:0006396	RNA processing	283	1.733767e-6	2.237080e-2	7.904875e-5	1.189850e+0	5.967136e+2	710	6.115122e-2	7.276081e-2	10169	9.989802e-1	1.000000e+0	1.000000e+0	8.493270e-1	2.649156e+2	225	880	4.029370e-2	2.556818e-1	L1MB5,L1MB5,L1MB5,L1MB5,L1MB5,L1MB5,L1MB5,L1MB5,L1MB5,L1MB5,L1MB5,L1MB5,L1MB5,L1MB5,L1MB5,L1MB5,L1MB5,L1MB5,L1MB5,L1MB5,L1MB5,L1MB5,L1MB5,L1MB5,L1MB5,L1MB5,L1MB5,L1MB5,L1MB5,L1MB5,L1MB5,L1MB5,L1MB5,L1MB5,L1MB5,L1MB5,L1MB5,L1MB5,L1MB5,L1MB5,L1MB5,L1MB5,L1MB5,L1MB5,L1MB5,L1MB5,L1MB5,L1MB5,L1MB5,L1MB5,L1MB5,L1MB5,L1MB5,L1MB5,L1MB5,L1MB5,L1MB5,L1MB5,L1MB5,L1MB5,L1MB5,L1MB5,L1MB5,L1MB5,L1MB5,L1MB5,L1M…	AARS2,ADAD2,ADARB2,AFF2,AGO2,AGO4,AICDA,AKAP17A,AQR,ATXN1,BUD13,C14orf166,C9orf114,CCNH,CCNL1,CDC5L,CDK7,CDKAL1,CELF4,CELF5,CHD7,CNOT6L,CPSF2,CPSF3,CSTF2T,CWC27,DCAF13,DDX1,DDX19A,DDX19B,DDX21,DDX27,DDX51,DHX15,DHX30,DHX35,DHX36,DHX37,DHX40,DHX9,DICER1,DIS3L2,DNAJC8,ECD,EIF4A3,ELAC1,ELAC2,ELAVL4,ENSG00000267699,ESRP1,ESRP2,FAM103A1,FARS2,GCFC2,GEMIN8,GTF2H2,H2AFB1,H2AFB2,H2AFB3,HABP4,HELB,HNRNPA0…
GO Biological Process	GO:0061304	retinal blood vessel morphogenesis	284	1.867585e-6	2.409745e-2	8.485017e-5	3.892580e+0	4.624182e+0	18	4.738862e-4	1.844640e-3	4442	3.501313e-1	1.000000e+0	1.000000e+0	1.660906e+0	1.204162e+0	2	4	3.581662e-4	5.000000e-1	L1MB5,L1MB5,L1MB5,L1MB5,L1MB5,L1MB5,L1MB5,L1MB5,L1MB5,L1MB5,L1MB5,L1MB5,L1MB5,L1MB5,L1MB5,L1MB5,L1MB5,L1MB5	COL4A1,LRP5
GO Biological Process	GO:2001271	negative regulation of cysteine-type endopeptidase activity involved in execution phase of apoptosis	285	1.987841e-6	2.564911e-2	8.999689e-5	6.409156e+0	1.716295e+0	11	1.758859e-4	1.127280e-3	7069	6.585510e-1	1.000000e+0	1.000000e+0	1.107271e+0	9.031215e-1	1	3	1.790831e-4	3.333333e-1	L1MB5,L1MB5,L1MB5,L1MB5,L1MB5,L1MB5,L1MB5,L1MB5,L1MB5,L1MB5,L1MB5	RNF34
GO Biological Process	GO:0030423	targeting of mRNA for destruction involved in RNA interference	286	2.082575e-6	2.687147e-2	9.395617e-5	5.263426e+0	2.469874e+0	13	2.531128e-4	1.332240e-3	4442	3.501313e-1	1.000000e+0	1.000000e+0	1.660906e+0	1.204162e+0	2	4	3.581662e-4	5.000000e-1	L1MB5,L1MB5,L1MB5,L1MB5,L1MB5,L1MB5,L1MB5,L1MB5,L1MB5,L1MB5,L1MB5,L1MB5,L1MB5	DHX9,DICER1
GO Biological Process	GO:1905146	lysosomal protein catabolic process	287	2.099093e-6	2.708460e-2	9.437142e-5	9.964569e+0	8.028446e-1	8	8.227552e-5	8.198401e-4	7069	6.585510e-1	1.000000e+0	1.000000e+0	1.107271e+0	9.031215e-1	1	3	1.790831e-4	3.333333e-1	L1MB5,L1MB5,L1MB5,L1MB5,L1MB5,L1MB5,L1MB5,L1MB5	LAMP2
GO Biological Process	GO:0032490	detection of molecule of bacterial origin	288	2.240439e-6	2.890838e-2	1.003763e-4	2.862189e+0	9.433341e+0	27	9.667289e-4	2.766960e-3	5073	4.334924e-1	1.000000e+0	1.000000e+0	1.207932e+0	3.311445e+0	4	11	7.163324e-4	3.636364e-1	L1MB5,L1MB5,L1MB5,L1MB5,L1MB5,L1MB5,L1MB5,L1MB5,L1MB5,L1MB5,L1MB5,L1MB5,L1MB5,L1MB5,L1MB5,L1MB5,L1MB5,L1MB5,L1MB5,L1MB5,L1MB5,L1MB5,L1MB5,L1MB5,L1MB5,L1MB5,L1MB5	LBP,SCARB1,SSC5D,TLR4
GO Biological Process	GO:1902117	positive regulation of organelle assembly	289	2.428925e-6	3.134042e-2	1.084444e-4	1.639020e+0	6.162219e+1	101	6.315043e-3	1.035048e-2	1796	9.099745e-2	1.000000e+0	6.537528e-1	1.294944e+0	1.776139e+1	23	59	4.118911e-3	3.898305e-1	L1MB5,L1MB5,L1MB5,L1MB5,L1MB5,L1MB5,L1MB5,L1MB5,L1MB5,L1MB5,L1MB5,L1MB5,L1MB5,L1MB5,L1MB5,L1MB5,L1MB5,L1MB5,L1MB5,L1MB5,L1MB5,L1MB5,L1MB5,L1MB5,L1MB5,L1MB5,L1MB5,L1MB5,L1MB5,L1MB5,L1MB5,L1MB5,L1MB5,L1MB5,L1MB5,L1MB5,L1MB5,L1MB5,L1MB5,L1MB5,L1MB5,L1MB5,L1MB5,L1MB5,L1MB5,L1MB5,L1MB5,L1MB5,L1MB5,L1MB5,L1MB5,L1MB5,L1MB5,L1MB5,L1MB5,L1MB5,L1MB5,L1MB5,L1MB5,L1MB5,L1MB5,L1MB5,L1MB5,L1MB5,L1MB5,L1MB5,L1M…	ASAP1,BMP10,CCDC88A,CEP120,CEP135,CNOT6,CNOT6L,FSCN1,KIAA1731,MAPK9,MNS1,MSN,PDCD6IP,PIP4K2A,RAB3GAP2,RP1,SEPT7,SEPT9,SH3GLB1,SRC,STX18,TAPT1,ULK1
GO Biological Process	GO:0043691	reverse cholesterol transport	290	2.499000e-6	3.224460e-2	1.111883e-4	2.844913e+0	9.490623e+0	27	9.725992e-4	2.766960e-3	6830	6.149885e-1	1.000000e+0	1.000000e+0	9.770036e-1	5.117688e+0	5	17	8.954155e-4	2.941176e-1	L1MB5,L1MB5,L1MB5,L1MB5,L1MB5,L1MB5,L1MB5,L1MB5,L1MB5,L1MB5,L1MB5,L1MB5,L1MB5,L1MB5,L1MB5,L1MB5,L1MB5,L1MB5,L1MB5,L1MB5,L1MB5,L1MB5,L1MB5,L1MB5,L1MB5,L1MB5,L1MB5	ABCA1,ABCA5,ABCG1,CETP,SCARB1
GO Biological Process	GO:0010800	positive regulation of peptidyl-threonine phosphorylation	291	2.524403e-6	3.257237e-2	1.119325e-4	1.847938e+0	3.679778e+1	68	3.771037e-3	6.968641e-3	995	3.359599e-2	1.000000e+0	4.356674e-1	1.557100e+0	9.633296e+0	15	32	2.686246e-3	4.687500e-1	L1MB5,L1MB5,L1MB5,L1MB5,L1MB5,L1MB5,L1MB5,L1MB5,L1MB5,L1MB5,L1MB5,L1MB5,L1MB5,L1MB5,L1MB5,L1MB5,L1MB5,L1MB5,L1MB5,L1MB5,L1MB5,L1MB5,L1MB5,L1MB5,L1MB5,L1MB5,L1MB5,L1MB5,L1MB5,L1MB5,L1MB5,L1MB5,L1MB5,L1MB5,L1MB5,L1MB5,L1MB5,L1MB5,L1MB5,L1MB5,L1MB5,L1MB5,L1MB5,L1MB5,L1MB5,L1MB5,L1MB5,L1MB5,L1MB5,L1MB5,L1MB5,L1MB5,L1MB5,L1MB5,L1MB5,L1MB5,L1MB5,L1MB5,L1MB5,L1MB5,L1MB5,L1MB5,L1MB5,L1MB5,L1MB5,L1MB5,L1M…	AZU1,BMP7,CAB39,CALM1,CALM2,CALM3,CAMK2B,GCG,MAPK1,PRKAG2,RIPK2,RPTOR,SPHK1,TRPC5,WNK3
GO Biological Process	GO:0000959	mitochondrial RNA metabolic process	292	2.553783e-6	3.295146e-2	1.128475e-4	2.215782e+0	1.940624e+1	43	1.988752e-3	4.406641e-3	2682	1.964364e-1	1.000000e+0	9.450480e-1	1.270105e+0	1.023538e+1	13	34	2.328080e-3	3.823529e-1	L1MB5,L1MB5,L1MB5,L1MB5,L1MB5,L1MB5,L1MB5,L1MB5,L1MB5,L1MB5,L1MB5,L1MB5,L1MB5,L1MB5,L1MB5,L1MB5,L1MB5,L1MB5,L1MB5,L1MB5,L1MB5,L1MB5,L1MB5,L1MB5,L1MB5,L1MB5,L1MB5,L1MB5,L1MB5,L1MB5,L1MB5,L1MB5,L1MB5,L1MB5,L1MB5,L1MB5,L1MB5,L1MB5,L1MB5,L1MB5,L1MB5,L1MB5,L1MB5	AARS2,ELAC2,GARS,HSD17B10,MTERFD3,PNPT1,POLRMT,PPARGC1B,SLC25A33,TEFM,TRMT5,TRMU,YARS2
GO Biological Process	GO:1903599	positive regulation of mitophagy	293	2.647644e-6	3.416255e-2	1.165957e-4	2.903917e+0	8.953422e+0	26	9.175469e-4	2.664480e-3	7656	6.899947e-1	1.000000e+0	1.000000e+0	9.059488e-1	3.311445e+0	3	11	5.372493e-4	2.727273e-1	L1MB5,L1MB5,L1MB5,L1MB5,L1MB5,L1MB5,L1MB5,L1MB5,L1MB5,L1MB5,L1MB5,L1MB5,L1MB5,L1MB5,L1MB5,L1MB5,L1MB5,L1MB5,L1MB5,L1MB5,L1MB5,L1MB5,L1MB5,L1MB5,L1MB5,L1MB5	ATPIF1,CAMKK2,PARK7
GO Biological Process	GO:0071801	regulation of podosome assembly	294	2.670176e-6	3.445328e-2	1.171880e-4	2.611773e+0	1.186933e+1	31	1.216369e-3	3.176881e-3	2980	2.220432e-1	1.000000e+0	9.614173e-1	1.423634e+0	4.214567e+0	6	14	1.074499e-3	4.285714e-1	L1MB5,L1MB5,L1MB5,L1MB5,L1MB5,L1MB5,L1MB5,L1MB5,L1MB5,L1MB5,L1MB5,L1MB5,L1MB5,L1MB5,L1MB5,L1MB5,L1MB5,L1MB5,L1MB5,L1MB5,L1MB5,L1MB5,L1MB5,L1MB5,L1MB5,L1MB5,L1MB5,L1MB5,L1MB5,L1MB5,L1MB5	ASAP1,FSCN1,HCK,MAPK9,MSN,SRC
GO Biological Process	GO:0032488	Cdc42 protein signal transduction	295	2.739425e-6	3.534680e-2	1.198197e-4	4.189461e+0	3.819107e+0	16	3.913822e-4	1.639680e-3	1493	8.446628e-2	1.000000e+0	7.299855e-1	2.491359e+0	1.204162e+0	3	4	5.372493e-4	7.500000e-1	L1MB5,L1MB5,L1MB5,L1MB5,L1MB5,L1MB5,L1MB5,L1MB5,L1MB5,L1MB5,L1MB5,L1MB5,L1MB5,L1MB5,L1MB5,L1MB5	CDC42,KIAA1598,NTN1
GO Biological Process	GO:0051436	negative regulation of ubiquitin-protein ligase activity involved in mitotic cell cycle	296	2.758610e-6	3.559434e-2	1.202512e-4	1.833745e+0	3.762792e+1	69	3.856110e-3	7.071121e-3	8326	7.694104e-1	1.000000e+0	1.000000e+0	8.889357e-1	2.137387e+1	19	71	3.402579e-3	2.676056e-1	L1MB5,L1MB5,L1MB5,L1MB5,L1MB5,L1MB5,L1MB5,L1MB5,L1MB5,L1MB5,L1MB5,L1MB5,L1MB5,L1MB5,L1MB5,L1MB5,L1MB5,L1MB5,L1MB5,L1MB5,L1MB5,L1MB5,L1MB5,L1MB5,L1MB5,L1MB5,L1MB5,L1MB5,L1MB5,L1MB5,L1MB5,L1MB5,L1MB5,L1MB5,L1MB5,L1MB5,L1MB5,L1MB5,L1MB5,L1MB5,L1MB5,L1MB5,L1MB5,L1MB5,L1MB5,L1MB5,L1MB5,L1MB5,L1MB5,L1MB5,L1MB5,L1MB5,L1MB5,L1MB5,L1MB5,L1MB5,L1MB5,L1MB5,L1MB5,L1MB5,L1MB5,L1MB5,L1MB5,L1MB5,L1MB5,L1MB5,L1M…	ANAPC1,ANAPC16,ANAPC5,BUB3,CDC23,CDC27,CDK1,FZR1,MAD2L1,PSMB1,PSMB7,PSMC1,PSMD12,PSMD14,PSMD6,PSMD8,PSMD9,UBC,UBE2E1
GO Biological Process	GO:1904199	positive regulation of regulation of vascular smooth muscle cell membrane depolarization	297	2.783531e-6	3.591590e-2	1.209290e-4	1.196966e+1	5.848118e-1	7	5.993152e-5	7.173601e-4	3520	3.010405e-1	1.000000e+0	1.000000e+0	3.321812e+0	3.010405e-1	1	1	1.790831e-4	1.000000e+0	L1MB5,L1MB5,L1MB5,L1MB5,L1MB5,L1MB5,L1MB5	TRPM4
GO Biological Process	GO:2000819	regulation of nucleotide-excision repair	298	2.807718e-6	3.622799e-2	1.215704e-4	5.584238e+0	2.148906e+0	12	2.202199e-4	1.229760e-3	854	2.727166e-2	1.000000e+0	4.120448e-1	3.321812e+0	9.031215e-1	3	3	5.372493e-4	1.000000e+0	L1MB5,L1MB5,L1MB5,L1MB5,L1MB5,L1MB5,L1MB5,L1MB5,L1MB5,L1MB5,L1MB5,L1MB5	CUL4A,HMGB1,RAD52
GO Biological Process	GO:0060903	positive regulation of meiosis I	299	2.860598e-6	3.691030e-2	1.234458e-4	3.046031e+0	7.879106e+0	24	8.074509e-4	2.459520e-3	1493	8.446628e-2	1.000000e+0	7.299855e-1	2.491359e+0	1.204162e+0	3	4	5.372493e-4	7.500000e-1	L1MB5,L1MB5,L1MB5,L1MB5,L1MB5,L1MB5,L1MB5,L1MB5,L1MB5,L1MB5,L1MB5,L1MB5,L1MB5,L1MB5,L1MB5,L1MB5,L1MB5,L1MB5,L1MB5,L1MB5,L1MB5,L1MB5,L1MB5,L1MB5	DMRT1,PIWIL2,PRDM9
GO Biological Process	GO:0035469	determination of pancreatic left/right asymmetry	300	2.895073e-6	3.735513e-2	1.245171e-4	3.043829e+0	7.884805e+0	24	8.080349e-4	2.459520e-3	8623	8.332141e-1	1.000000e+0	1.000000e+0	6.643625e-1	1.505202e+0	1	5	1.790831e-4	2.000000e-1	L1MB5,L1MB5,L1MB5,L1MB5,L1MB5,L1MB5,L1MB5,L1MB5,L1MB5,L1MB5,L1MB5,L1MB5,L1MB5,L1MB5,L1MB5,L1MB5,L1MB5,L1MB5,L1MB5,L1MB5,L1MB5,L1MB5,L1MB5,L1MB5	ZIC3
GO Biological Process	GO:0033344	cholesterol efflux	301	2.980707e-6	3.846006e-2	1.277743e-4	2.432686e+0	1.438739e+1	35	1.474420e-3	3.586801e-3	9249	8.911043e-1	1.000000e+0	1.000000e+0	6.920442e-1	7.224972e+0	5	24	8.954155e-4	2.083333e-1	L1MB5,L1MB5,L1MB5,L1MB5,L1MB5,L1MB5,L1MB5,L1MB5,L1MB5,L1MB5,L1MB5,L1MB5,L1MB5,L1MB5,L1MB5,L1MB5,L1MB5,L1MB5,L1MB5,L1MB5,L1MB5,L1MB5,L1MB5,L1MB5,L1MB5,L1MB5,L1MB5,L1MB5,L1MB5,L1MB5,L1MB5,L1MB5,L1MB5,L1MB5,L1MB5	ABCA1,ABCA5,ABCG1,APOB,SCARB1
GO Biological Process	GO:0002509	central tolerance induction to self antigen	302	3.133795e-6	4.043536e-2	1.338919e-4	4.213999e+1	9.492172e-2	4	9.727579e-6	4.099201e-4	3520	3.010405e-1	1.000000e+0	1.000000e+0	3.321812e+0	3.010405e-1	1	1	1.790831e-4	1.000000e+0	L1MB5,L1MB5,L1MB5,L1MB5	AIRE
GO Biological Process	GO:0002458	peripheral T cell tolerance induction	302	3.133795e-6	4.043536e-2	1.338919e-4	4.213999e+1	9.492172e-2	4	9.727579e-6	4.099201e-4	3520	3.010405e-1	1.000000e+0	1.000000e+0	3.321812e+0	3.010405e-1	1	1	1.790831e-4	1.000000e+0	L1MB5,L1MB5,L1MB5,L1MB5	AIRE
GO Biological Process	GO:0008630	intrinsic apoptotic signaling pathway in response to DNA damage	304	3.139657e-6	4.051099e-2	1.332598e-4	1.762413e+0	4.369011e+1	77	4.477363e-3	7.890961e-3	2700	2.072189e-1	1.000000e+0	9.902761e-1	1.169652e+0	2.137387e+1	25	71	4.477077e-3	3.521127e-1	L1MB5,L1MB5,L1MB5,L1MB5,L1MB5,L1MB5,L1MB5,L1MB5,L1MB5,L1MB5,L1MB5,L1MB5,L1MB5,L1MB5,L1MB5,L1MB5,L1MB5,L1MB5,L1MB5,L1MB5,L1MB5,L1MB5,L1MB5,L1MB5,L1MB5,L1MB5,L1MB5,L1MB5,L1MB5,L1MB5,L1MB5,L1MB5,L1MB5,L1MB5,L1MB5,L1MB5,L1MB5,L1MB5,L1MB5,L1MB5,L1MB5,L1MB5,L1MB5,L1MB5,L1MB5,L1MB5,L1MB5,L1MB5,L1MB5,L1MB5,L1MB5,L1MB5,L1MB5,L1MB5,L1MB5,L1MB5,L1MB5,L1MB5,L1MB5,L1MB5,L1MB5,L1MB5,L1MB5,L1MB5,L1MB5,L1MB5,L1M…	ATM,BCL2,BCL2A1,BCL2L11,BOK,BRCA1,CDIP1,CDKN1A,CHEK2,DDIT4,EP300,ERCC6-PGBD3,HIC1,HIPK1,HMOX1,MSH2,MSH6,PGBD3,PHLDA3,PIK3R1,PML,PRKDC,TP73,USP28,XPA
GO Biological Process	GO:0006368	transcription elongation from RNA polymerase II promoter	305	3.175736e-6	4.097652e-2	1.343493e-4	1.727942e+0	4.745530e+1	82	4.863220e-3	8.403361e-3	9809	9.683797e-1	1.000000e+0	1.000000e+0	7.342954e-1	2.859885e+1	21	95	3.760745e-3	2.210526e-1	L1MB5,L1MB5,L1MB5,L1MB5,L1MB5,L1MB5,L1MB5,L1MB5,L1MB5,L1MB5,L1MB5,L1MB5,L1MB5,L1MB5,L1MB5,L1MB5,L1MB5,L1MB5,L1MB5,L1MB5,L1MB5,L1MB5,L1MB5,L1MB5,L1MB5,L1MB5,L1MB5,L1MB5,L1MB5,L1MB5,L1MB5,L1MB5,L1MB5,L1MB5,L1MB5,L1MB5,L1MB5,L1MB5,L1MB5,L1MB5,L1MB5,L1MB5,L1MB5,L1MB5,L1MB5,L1MB5,L1MB5,L1MB5,L1MB5,L1MB5,L1MB5,L1MB5,L1MB5,L1MB5,L1MB5,L1MB5,L1MB5,L1MB5,L1MB5,L1MB5,L1MB5,L1MB5,L1MB5,L1MB5,L1MB5,L1MB5,L1M…	CCNH,CCNK,CCNT2,CDK7,CTDP1,GTF2A1,GTF2B,GTF2E1,GTF2H2,LEO1,MLLT1,MLLT3,PCID2,POLR2B,POLR2E,SETD2,SUPT16H,TAF1,TAF4,TCEA1,TCEB1
GO Biological Process	GO:0061011	hepatic duct development	306	3.178052e-6	4.100640e-2	1.340079e-4	9.412235e+0	8.499576e-1	8	8.710366e-5	8.198401e-4	3520	3.010405e-1	1.000000e+0	1.000000e+0	3.321812e+0	3.010405e-1	1	1	1.790831e-4	1.000000e+0	L1MB5,L1MB5,L1MB5,L1MB5,L1MB5,L1MB5,L1MB5,L1MB5	HHEX
GO Biological Process	GO:0009584	detection of visible light	307	3.229701e-6	4.167283e-2	1.357421e-4	1.872651e+0	3.417614e+1	64	3.502372e-3	6.558721e-3	2476	1.674992e-1	1.000000e+0	8.728765e-1	1.265452e+0	1.264370e+1	16	42	2.865330e-3	3.809524e-1	L1MB5,L1MB5,L1MB5,L1MB5,L1MB5,L1MB5,L1MB5,L1MB5,L1MB5,L1MB5,L1MB5,L1MB5,L1MB5,L1MB5,L1MB5,L1MB5,L1MB5,L1MB5,L1MB5,L1MB5,L1MB5,L1MB5,L1MB5,L1MB5,L1MB5,L1MB5,L1MB5,L1MB5,L1MB5,L1MB5,L1MB5,L1MB5,L1MB5,L1MB5,L1MB5,L1MB5,L1MB5,L1MB5,L1MB5,L1MB5,L1MB5,L1MB5,L1MB5,L1MB5,L1MB5,L1MB5,L1MB5,L1MB5,L1MB5,L1MB5,L1MB5,L1MB5,L1MB5,L1MB5,L1MB5,L1MB5,L1MB5,L1MB5,L1MB5,L1MB5,L1MB5,L1MB5,L1MB5,L1MB5	AIPL1,ATP8A2,CACNA2D4,ELOVL4,EYS,GJA10,GNAQ,GNAT2,GNB1,GUCY2F,OPN1LW,OPN1MW,OPN1MW2,RP1,RS1,SAG
GO Biological Process	GO:0098581	detection of external biotic stimulus	308	3.252797e-6	4.197084e-2	1.362690e-4	2.585681e+0	1.198910e+1	31	1.228643e-3	3.176881e-3	5332	4.695288e-1	1.000000e+0	1.000000e+0	1.107271e+0	5.418729e+0	6	18	1.074499e-3	3.333333e-1	L1MB5,L1MB5,L1MB5,L1MB5,L1MB5,L1MB5,L1MB5,L1MB5,L1MB5,L1MB5,L1MB5,L1MB5,L1MB5,L1MB5,L1MB5,L1MB5,L1MB5,L1MB5,L1MB5,L1MB5,L1MB5,L1MB5,L1MB5,L1MB5,L1MB5,L1MB5,L1MB5,L1MB5,L1MB5,L1MB5,L1MB5	LBP,NOD1,PGLYRP2,SCARB1,SSC5D,TLR4
GO Biological Process	GO:0035426	extracellular matrix-cell signaling	309	3.258775e-6	4.204797e-2	1.360776e-4	2.803147e+0	9.632030e+0	27	9.870906e-4	2.766960e-3	943	3.115660e-2	1.000000e+0	4.263135e-1	2.657450e+0	1.505202e+0	4	5	7.163324e-4	8.000000e-1	L1MB5,L1MB5,L1MB5,L1MB5,L1MB5,L1MB5,L1MB5,L1MB5,L1MB5,L1MB5,L1MB5,L1MB5,L1MB5,L1MB5,L1MB5,L1MB5,L1MB5,L1MB5,L1MB5,L1MB5,L1MB5,L1MB5,L1MB5,L1MB5,L1MB5,L1MB5,L1MB5	FER,LRP5,NDP,NTN4
GO Biological Process	GO:0006302	double-strand break repair	310	3.285161e-6	4.238843e-2	1.367369e-4	1.442564e+0	1.178457e+2	170	1.207683e-2	1.742160e-2	5043	4.222421e-1	1.000000e+0	1.000000e+0	1.030907e+0	5.238104e+1	54	174	9.670487e-3	3.103448e-1	L1MB5,L1MB5,L1MB5,L1MB5,L1MB5,L1MB5,L1MB5,L1MB5,L1MB5,L1MB5,L1MB5,L1MB5,L1MB5,L1MB5,L1MB5,L1MB5,L1MB5,L1MB5,L1MB5,L1MB5,L1MB5,L1MB5,L1MB5,L1MB5,L1MB5,L1MB5,L1MB5,L1MB5,L1MB5,L1MB5,L1MB5,L1MB5,L1MB5,L1MB5,L1MB5,L1MB5,L1MB5,L1MB5,L1MB5,L1MB5,L1MB5,L1MB5,L1MB5,L1MB5,L1MB5,L1MB5,L1MB5,L1MB5,L1MB5,L1MB5,L1MB5,L1MB5,L1MB5,L1MB5,L1MB5,L1MB5,L1MB5,L1MB5,L1MB5,L1MB5,L1MB5,L1MB5,L1MB5,L1MB5,L1MB5,L1MB5,L1M…	AP5Z1,APLF,ATM,BRCA1,BRCC3,BRE,C17orf104,CHEK2,DCLRE1B,DDX1,DNA2,ERCC4,EYA1,FAN1,FBXO18,HERC2,HUS1,INO80,KDM2A,KIAA0430,LIG4,MDC1,MSH2,PALB2,PAPD7,PAXIP1,POLA1,POLL,PRKDC,PSMD14,RAD21,RAD51B,RAD52,RAD54B,RBBP8,RIF1,RNF168,RPA1,SETMAR,SETX,SFPQ,SFR1,SLX4,SMARCAD1,SMC5,SPIDR,SPO11,TP53BP1,UBE2V2,UIMC1,UVRAG,WRN,XRCC6,XRCC6BP1
GO Biological Process	GO:0051439	regulation of ubiquitin-protein ligase activity involved in mitotic cell cycle	311	3.350026e-6	4.322539e-2	1.389884e-4	1.822810e+0	3.785364e+1	69	3.879242e-3	7.071121e-3	8385	7.914200e-1	1.000000e+0	1.000000e+0	8.765894e-1	2.167492e+1	19	72	3.402579e-3	2.638889e-1	L1MB5,L1MB5,L1MB5,L1MB5,L1MB5,L1MB5,L1MB5,L1MB5,L1MB5,L1MB5,L1MB5,L1MB5,L1MB5,L1MB5,L1MB5,L1MB5,L1MB5,L1MB5,L1MB5,L1MB5,L1MB5,L1MB5,L1MB5,L1MB5,L1MB5,L1MB5,L1MB5,L1MB5,L1MB5,L1MB5,L1MB5,L1MB5,L1MB5,L1MB5,L1MB5,L1MB5,L1MB5,L1MB5,L1MB5,L1MB5,L1MB5,L1MB5,L1MB5,L1MB5,L1MB5,L1MB5,L1MB5,L1MB5,L1MB5,L1MB5,L1MB5,L1MB5,L1MB5,L1MB5,L1MB5,L1MB5,L1MB5,L1MB5,L1MB5,L1MB5,L1MB5,L1MB5,L1MB5,L1MB5,L1MB5,L1MB5,L1M…	ANAPC1,ANAPC16,ANAPC5,BUB3,CDC23,CDC27,CDK1,FZR1,MAD2L1,PSMB1,PSMB7,PSMC1,PSMD12,PSMD14,PSMD6,PSMD8,PSMD9,UBC,UBE2E1
GO Biological Process	GO:0007283	spermatogenesis	312	3.353773e-6	4.327373e-2	1.386979e-4	1.212571e+0	4.585299e+2	556	4.699015e-2	5.697889e-2	1390	7.159853e-2	1.000000e+0	6.646301e-1	1.100796e+0	1.544338e+2	170	513	3.044413e-2	3.313840e-1	L1MB5,L1MB5,L1MB5,L1MB5,L1MB5,L1MB5,L1MB5,L1MB5,L1MB5,L1MB5,L1MB5,L1MB5,L1MB5,L1MB5,L1MB5,L1MB5,L1MB5,L1MB5,L1MB5,L1MB5,L1MB5,L1MB5,L1MB5,L1MB5,L1MB5,L1MB5,L1MB5,L1MB5,L1MB5,L1MB5,L1MB5,L1MB5,L1MB5,L1MB5,L1MB5,L1MB5,L1MB5,L1MB5,L1MB5,L1MB5,L1MB5,L1MB5,L1MB5,L1MB5,L1MB5,L1MB5,L1MB5,L1MB5,L1MB5,L1MB5,L1MB5,L1MB5,L1MB5,L1MB5,L1MB5,L1MB5,L1MB5,L1MB5,L1MB5,L1MB5,L1MB5,L1MB5,L1MB5,L1MB5,L1MB5,L1MB5,L1M…	ABHD2,ACSBG2,ADAM18,ADAM29,ADAMTS2,ADCY10,ADCYAP1R1,ADIG,APOB,AR,ARNTL,ASF1B,AZI1,BCL2L11,BCL6,BIK,BNC1,BPY2,BPY2B,BPY2C,C17orf104,CABYR,CADM1,CASC5,CATSPERG,CCDC169-SOHLH2,CCIN,CCNA1,CDY1,CDY1B,CDY2A,CDY2B,CYLC1,CYLC2,CYP26B1,DAZ1,DAZ2,DAZ3,DAZ4,DAZL,DIAPH3,DLD,DMRT1,DNMT3A,DNMT3L,DZIP1,ETV5,FAM50A,FNDC3A,FOXJ1,GALNTL5,GHSR,GPR64,HERC2,HOOK1,HSF2BP,ICA1L,IFT81,IMMP2L,KDM2B,KDM3A,KIFC1,KIT,KLHL26…
GO Biological Process	GO:0072757	cellular response to camptothecin	313	3.361008e-6	4.336709e-2	1.385530e-4	3.201559e+0	6.871651e+0	22	7.042070e-4	2.254560e-3	8040	7.613576e-1	1.000000e+0	1.000000e+0	8.304531e-1	1.204162e+0	1	4	1.790831e-4	2.500000e-1	L1MB5,L1MB5,L1MB5,L1MB5,L1MB5,L1MB5,L1MB5,L1MB5,L1MB5,L1MB5,L1MB5,L1MB5,L1MB5,L1MB5,L1MB5,L1MB5,L1MB5,L1MB5,L1MB5,L1MB5,L1MB5,L1MB5	SPIDR
GO Biological Process	GO:0006354	DNA-templated transcription, elongation	314	3.386730e-6	4.369898e-2	1.391687e-4	1.667895e+0	5.515933e+1	92	5.652730e-3	9.428162e-3	9705	9.580094e-1	1.000000e+0	1.000000e+0	7.711350e-1	3.371653e+1	26	112	4.656160e-3	2.321429e-1	L1MB5,L1MB5,L1MB5,L1MB5,L1MB5,L1MB5,L1MB5,L1MB5,L1MB5,L1MB5,L1MB5,L1MB5,L1MB5,L1MB5,L1MB5,L1MB5,L1MB5,L1MB5,L1MB5,L1MB5,L1MB5,L1MB5,L1MB5,L1MB5,L1MB5,L1MB5,L1MB5,L1MB5,L1MB5,L1MB5,L1MB5,L1MB5,L1MB5,L1MB5,L1MB5,L1MB5,L1MB5,L1MB5,L1MB5,L1MB5,L1MB5,L1MB5,L1MB5,L1MB5,L1MB5,L1MB5,L1MB5,L1MB5,L1MB5,L1MB5,L1MB5,L1MB5,L1MB5,L1MB5,L1MB5,L1MB5,L1MB5,L1MB5,L1MB5,L1MB5,L1MB5,L1MB5,L1MB5,L1MB5,L1MB5,L1MB5,L1M…	CCNH,CCNK,CCNT2,CDK7,CTDP1,ERCC6-PGBD3,GTF2A1,GTF2B,GTF2E1,GTF2H2,LEO1,MLLT1,MLLT3,PCID2,PGBD3,POLR1C,POLR2B,POLR2E,SETD2,SUPT16H,TAF1,TAF4,TCEA1,TCEB1,TWISTNB,ZNRD1
GO Biological Process	GO:0034959	endothelin maturation	315	3.572136e-6	4.609127e-2	1.463215e-4	9.261624e+0	8.637794e-1	8	8.852013e-5	8.198401e-4	3520	3.010405e-1	1.000000e+0	1.000000e+0	3.321812e+0	3.010405e-1	1	1	1.790831e-4	1.000000e+0	L1MB5,L1MB5,L1MB5,L1MB5,L1MB5,L1MB5,L1MB5,L1MB5	ECE1
GO Biological Process	GO:0010814	substance P catabolic process	315	3.572136e-6	4.609127e-2	1.463215e-4	9.261624e+0	8.637794e-1	8	8.852013e-5	8.198401e-4	3520	3.010405e-1	1.000000e+0	1.000000e+0	3.321812e+0	3.010405e-1	1	1	1.790831e-4	1.000000e+0	L1MB5,L1MB5,L1MB5,L1MB5,L1MB5,L1MB5,L1MB5,L1MB5	ECE1
GO Biological Process	GO:0010816	calcitonin catabolic process	315	3.572136e-6	4.609127e-2	1.463215e-4	9.261624e+0	8.637794e-1	8	8.852013e-5	8.198401e-4	3520	3.010405e-1	1.000000e+0	1.000000e+0	3.321812e+0	3.010405e-1	1	1	1.790831e-4	1.000000e+0	L1MB5,L1MB5,L1MB5,L1MB5,L1MB5,L1MB5,L1MB5,L1MB5	ECE1
GO Biological Process	GO:0006904	vesicle docking involved in exocytosis	318	3.625862e-6	4.678450e-2	1.471211e-4	1.920804e+0	3.071630e+1	59	3.147807e-3	6.046321e-3	3263	2.648061e-1	1.000000e+0	1.000000e+0	1.192445e+0	1.174058e+1	14	39	2.507163e-3	3.589744e-1	L1MB5,L1MB5,L1MB5,L1MB5,L1MB5,L1MB5,L1MB5,L1MB5,L1MB5,L1MB5,L1MB5,L1MB5,L1MB5,L1MB5,L1MB5,L1MB5,L1MB5,L1MB5,L1MB5,L1MB5,L1MB5,L1MB5,L1MB5,L1MB5,L1MB5,L1MB5,L1MB5,L1MB5,L1MB5,L1MB5,L1MB5,L1MB5,L1MB5,L1MB5,L1MB5,L1MB5,L1MB5,L1MB5,L1MB5,L1MB5,L1MB5,L1MB5,L1MB5,L1MB5,L1MB5,L1MB5,L1MB5,L1MB5,L1MB5,L1MB5,L1MB5,L1MB5,L1MB5,L1MB5,L1MB5,L1MB5,L1MB5,L1MB5,L1MB5	CPLX2,ENSG00000256861,EXOC4,EXOC6,EXOC6B,EXOC8,RAB10,RAB8A,SCFD1,SNPH,UNC13A,UNC13B,VAMP3,YKT6
GO Biological Process	GO:0010256	endomembrane system organization	319	3.863149e-6	4.984621e-2	1.562577e-4	1.211415e+0	4.573163e+2	554	4.686579e-2	5.677393e-2	610	1.210757e-2	1.000000e+0	2.561049e-1	1.155413e+0	1.523265e+2	176	506	3.151862e-2	3.478261e-1	L1MB5,L1MB5,L1MB5,L1MB5,L1MB5,L1MB5,L1MB5,L1MB5,L1MB5,L1MB5,L1MB5,L1MB5,L1MB5,L1MB5,L1MB5,L1MB5,L1MB5,L1MB5,L1MB5,L1MB5,L1MB5,L1MB5,L1MB5,L1MB5,L1MB5,L1MB5,L1MB5,L1MB5,L1MB5,L1MB5,L1MB5,L1MB5,L1MB5,L1MB5,L1MB5,L1MB5,L1MB5,L1MB5,L1MB5,L1MB5,L1MB5,L1MB5,L1MB5,L1MB5,L1MB5,L1MB5,L1MB5,L1MB5,L1MB5,L1MB5,L1MB5,L1MB5,L1MB5,L1MB5,L1MB5,L1MB5,L1MB5,L1MB5,L1MB5,L1MB5,L1MB5,L1MB5,L1MB5,L1MB5,L1MB5,L1MB5,L1M…	ABCA1,AKT2,AKTIP,AMN,ANK3,ANO4,ANO6,ANXA8L1,AP3D1,AQP11,ARFGEF1,ARHGAP44,ARL6,ARV1,ATL2,ATP1B1,ATP1B3,ATP8B2,BAIAP2,BAIAP2L1,BCAS3,CACNB2,CALCR,CASC5,CDC42,CDH2,CDK1,CHMP1B,CHMP2B,CHMP4B,CHMP6,CIT,CLASP1,CLASP2,CLCN3,CLIP1,COG3,COL5A1,CREB1,CXCR4,DENND4C,DNAJC13,DOPEY2,DPP10,DPP6,DTNBP1,DYSF,EFR3A,EFR3B,EHD3,EMP2,ENSG00000168824,EXOC8,F2R,F2RL3,FA2H,FAM109A,FBXW8,FGF13,GAS6,GBF1,GET4,GOLGA4,GOLGA…
GO Biological Process	GO:1903895	negative regulation of IRE1-mediated unfolded protein response	320	3.930688e-6	5.071767e-2	1.584927e-4	1.134883e+1	6.168036e-1	7	6.321004e-5	7.173601e-4	5704	5.114669e-1	1.000000e+0	1.000000e+0	1.660906e+0	6.020810e-1	1	2	1.790831e-4	5.000000e-1	L1MB5,L1MB5,L1MB5,L1MB5,L1MB5,L1MB5,L1MB5	BFAR
GO Biological Process	GO:0016577	histone demethylation	321	3.978121e-6	5.132970e-2	1.599056e-4	1.821976e+0	3.732211e+1	68	3.824770e-3	6.968641e-3	378	4.238075e-3	1.000000e+0	1.446664e-1	1.832724e+0	8.730174e+0	16	29	2.865330e-3	5.517241e-1	L1MB5,L1MB5,L1MB5,L1MB5,L1MB5,L1MB5,L1MB5,L1MB5,L1MB5,L1MB5,L1MB5,L1MB5,L1MB5,L1MB5,L1MB5,L1MB5,L1MB5,L1MB5,L1MB5,L1MB5,L1MB5,L1MB5,L1MB5,L1MB5,L1MB5,L1MB5,L1MB5,L1MB5,L1MB5,L1MB5,L1MB5,L1MB5,L1MB5,L1MB5,L1MB5,L1MB5,L1MB5,L1MB5,L1MB5,L1MB5,L1MB5,L1MB5,L1MB5,L1MB5,L1MB5,L1MB5,L1MB5,L1MB5,L1MB5,L1MB5,L1MB5,L1MB5,L1MB5,L1MB5,L1MB5,L1MB5,L1MB5,L1MB5,L1MB5,L1MB5,L1MB5,L1MB5,L1MB5,L1MB5,L1MB5,L1MB5,L1M…	ARID5B,KDM1A,KDM1B,KDM2A,KDM2B,KDM3A,KDM3B,KDM4B,KDM4C,KDM5D,KDM6A,KDM6B,KDM7A,KDM8,PHF2,UTY
GO Biological Process	GO:0043046	DNA methylation involved in gamete generation	322	4.339966e-6	5.599858e-2	1.739086e-4	2.644924e+0	1.096440e+1	29	1.123632e-3	2.971920e-3	1969	1.152616e-1	1.000000e+0	7.553176e-1	1.494816e+0	6.020810e+0	9	20	1.611748e-3	4.500000e-1	L1MB5,L1MB5,L1MB5,L1MB5,L1MB5,L1MB5,L1MB5,L1MB5,L1MB5,L1MB5,L1MB5,L1MB5,L1MB5,L1MB5,L1MB5,L1MB5,L1MB5,L1MB5,L1MB5,L1MB5,L1MB5,L1MB5,L1MB5,L1MB5,L1MB5,L1MB5,L1MB5,L1MB5,L1MB5	CTCFL,DNMT3A,DNMT3L,KDM1B,MOV10L1,PIWIL2,PLD6,TDRD1,TDRD9
GO Biological Process	GO:0009125	nucleoside monophosphate catabolic process	323	4.619109e-6	5.960036e-2	1.845212e-4	2.636067e+0	1.100124e+1	29	1.127407e-3	2.971920e-3	1440	7.934725e-2	1.000000e+0	7.109844e-1	1.811898e+0	3.311445e+0	6	11	1.074499e-3	5.454545e-1	L1MB5,L1MB5,L1MB5,L1MB5,L1MB5,L1MB5,L1MB5,L1MB5,L1MB5,L1MB5,L1MB5,L1MB5,L1MB5,L1MB5,L1MB5,L1MB5,L1MB5,L1MB5,L1MB5,L1MB5,L1MB5,L1MB5,L1MB5,L1MB5,L1MB5,L1MB5,L1MB5,L1MB5,L1MB5	HPRT1,NT5E,NT5M,NUDT10,NUDT3,NUDT4
GO Biological Process	GO:0071426	ribonucleoprotein complex export from nucleus	324	4.652712e-6	6.003394e-2	1.852899e-4	1.589141e+0	6.733196e+1	107	6.900180e-3	1.096536e-2	2699	2.051182e-1	1.000000e+0	9.806003e-1	1.125130e+0	3.732902e+1	42	124	7.521490e-3	3.387097e-1	L1MB5,L1MB5,L1MB5,L1MB5,L1MB5,L1MB5,L1MB5,L1MB5,L1MB5,L1MB5,L1MB5,L1MB5,L1MB5,L1MB5,L1MB5,L1MB5,L1MB5,L1MB5,L1MB5,L1MB5,L1MB5,L1MB5,L1MB5,L1MB5,L1MB5,L1MB5,L1MB5,L1MB5,L1MB5,L1MB5,L1MB5,L1MB5,L1MB5,L1MB5,L1MB5,L1MB5,L1MB5,L1MB5,L1MB5,L1MB5,L1MB5,L1MB5,L1MB5,L1MB5,L1MB5,L1MB5,L1MB5,L1MB5,L1MB5,L1MB5,L1MB5,L1MB5,L1MB5,L1MB5,L1MB5,L1MB5,L1MB5,L1MB5,L1MB5,L1MB5,L1MB5,L1MB5,L1MB5,L1MB5,L1MB5,L1MB5,L1M…	BUD13,CPSF2,CPSF3,DDX19B,EIF4A3,EIF5A,GLE1,GLTSCR2,HHEX,LUZP4,NDC1,NMD3,NPM1,NUP133,NUP153,NUP160,NUP88,NUPL2,NXF2B,NXF5,NXT1,PCID2,POM121,POM121C,RBMX2,SEH1L,SMG1,SRSF10,SRSF2,SRSF3,SRSF6,SYMPK,TCP11X1,THOC1,THOC2,THOC3,UPF1,UPF2,UPF3B,WDR33,XPO1,ZC3H3
GO Biological Process	GO:0097473	retinal rod cell apoptotic process	325	4.655544e-6	6.007048e-2	1.848323e-4	1.462682e+1	4.102055e-1	6	4.203786e-5	6.148801e-4	3520	3.010405e-1	1.000000e+0	1.000000e+0	3.321812e+0	3.010405e-1	1	1	1.790831e-4	1.000000e+0	L1MB5,L1MB5,L1MB5,L1MB5,L1MB5,L1MB5	AKT2
GO Biological Process	GO:0071486	cellular response to high light intensity	325	4.655544e-6	6.007048e-2	1.848323e-4	1.462682e+1	4.102055e-1	6	4.203786e-5	6.148801e-4	3520	3.010405e-1	1.000000e+0	1.000000e+0	3.321812e+0	3.010405e-1	1	1	1.790831e-4	1.000000e+0	L1MB5,L1MB5,L1MB5,L1MB5,L1MB5,L1MB5	AKT2
GO Biological Process	GO:0001935	endothelial cell proliferation	327	4.659320e-6	6.011921e-2	1.838508e-4	1.871024e+0	3.313694e+1	62	3.395874e-3	6.353761e-3	3081	2.324395e-1	1.000000e+0	9.734394e-1	1.299840e+0	6.923931e+0	9	23	1.611748e-3	3.913043e-1	L1MB5,L1MB5,L1MB5,L1MB5,L1MB5,L1MB5,L1MB5,L1MB5,L1MB5,L1MB5,L1MB5,L1MB5,L1MB5,L1MB5,L1MB5,L1MB5,L1MB5,L1MB5,L1MB5,L1MB5,L1MB5,L1MB5,L1MB5,L1MB5,L1MB5,L1MB5,L1MB5,L1MB5,L1MB5,L1MB5,L1MB5,L1MB5,L1MB5,L1MB5,L1MB5,L1MB5,L1MB5,L1MB5,L1MB5,L1MB5,L1MB5,L1MB5,L1MB5,L1MB5,L1MB5,L1MB5,L1MB5,L1MB5,L1MB5,L1MB5,L1MB5,L1MB5,L1MB5,L1MB5,L1MB5,L1MB5,L1MB5,L1MB5,L1MB5,L1MB5,L1MB5,L1MB5	BMP4,BMPER,BMPR2,HMGB1,HMOX1,NRARP,PRKX,SCARB1,XBP1
GO Biological Process	GO:0046079	dUMP catabolic process	328	4.659392e-6	6.012013e-2	1.832931e-4	1.105388e+1	6.332616e-1	7	6.489666e-5	7.173601e-4	3520	3.010405e-1	1.000000e+0	1.000000e+0	3.321812e+0	3.010405e-1	1	1	1.790831e-4	1.000000e+0	L1MB5,L1MB5,L1MB5,L1MB5,L1MB5,L1MB5,L1MB5	NT5M
GO Biological Process	GO:0090309	positive regulation of methylation-dependent chromatin silencing	329	4.686359e-6	6.046809e-2	1.837936e-4	8.920120e+0	8.968489e-1	8	9.190909e-5	8.198401e-4	4442	3.501313e-1	1.000000e+0	1.000000e+0	1.660906e+0	1.204162e+0	2	4	3.581662e-4	5.000000e-1	L1MB5,L1MB5,L1MB5,L1MB5,L1MB5,L1MB5,L1MB5,L1MB5	DNMT1,TRIM28
GO Biological Process	GO:0090177	establishment of planar polarity involved in neural tube closure	330	4.827697e-6	6.229177e-2	1.887630e-4	8.883436e+0	9.005525e-1	8	9.228863e-5	8.198401e-4	1619	9.061403e-2	1.000000e+0	7.221698e-1	3.321812e+0	6.020810e-1	2	2	3.581662e-4	1.000000e+0	L1MB5,L1MB5,L1MB5,L1MB5,L1MB5,L1MB5,L1MB5,L1MB5	CTHRC1,VANGL2
GO Biological Process	GO:0060968	regulation of gene silencing	331	4.849926e-6	6.257860e-2	1.890592e-4	1.531761e+0	8.095256e+1	124	8.296019e-3	1.270752e-2	9814	9.702751e-1	1.000000e+0	1.000000e+0	7.665721e-1	3.913526e+1	30	130	5.372493e-3	2.307692e-1	L1MB5,L1MB5,L1MB5,L1MB5,L1MB5,L1MB5,L1MB5,L1MB5,L1MB5,L1MB5,L1MB5,L1MB5,L1MB5,L1MB5,L1MB5,L1MB5,L1MB5,L1MB5,L1MB5,L1MB5,L1MB5,L1MB5,L1MB5,L1MB5,L1MB5,L1MB5,L1MB5,L1MB5,L1MB5,L1MB5,L1MB5,L1MB5,L1MB5,L1MB5,L1MB5,L1MB5,L1MB5,L1MB5,L1MB5,L1MB5,L1MB5,L1MB5,L1MB5,L1MB5,L1MB5,L1MB5,L1MB5,L1MB5,L1MB5,L1MB5,L1MB5,L1MB5,L1MB5,L1MB5,L1MB5,L1MB5,L1MB5,L1MB5,L1MB5,L1MB5,L1MB5,L1MB5,L1MB5,L1MB5,L1MB5,L1MB5,L1M…	AGO2,AICDA,ATAD2B,BMP4,DHX9,DNMT1,EGFR,ESR1,IPO8,LIMD1,LIN28A,MAP2K2,MYCN,NCOR2,NDC1,NUP133,NUP153,NUP160,NUP88,NUPL2,PHF2,POLR2B,POLR2E,POM121,POM121C,SEH1L,TRIM28,TRIM71,XPO5,ZC3H12A
GO Biological Process	GO:0006296	nucleotide-excision repair, DNA incision, 5'-to lesion	332	4.982225e-6	6.428565e-2	1.936315e-4	2.007383e+0	2.540622e+1	51	2.603629e-3	5.226481e-3	6569	5.814564e-1	1.000000e+0	1.000000e+0	9.875658e-1	1.113850e+1	11	37	1.969914e-3	2.972973e-1	L1MB5,L1MB5,L1MB5,L1MB5,L1MB5,L1MB5,L1MB5,L1MB5,L1MB5,L1MB5,L1MB5,L1MB5,L1MB5,L1MB5,L1MB5,L1MB5,L1MB5,L1MB5,L1MB5,L1MB5,L1MB5,L1MB5,L1MB5,L1MB5,L1MB5,L1MB5,L1MB5,L1MB5,L1MB5,L1MB5,L1MB5,L1MB5,L1MB5,L1MB5,L1MB5,L1MB5,L1MB5,L1MB5,L1MB5,L1MB5,L1MB5,L1MB5,L1MB5,L1MB5,L1MB5,L1MB5,L1MB5,L1MB5,L1MB5,L1MB5,L1MB5	CUL4A,CUL4B,ERCC4,GTF2H2,POLD1,RBX1,RFC3,RFC5,RPA1,UBC,XPA
GO Biological Process	GO:0071276	cellular response to cadmium ion	333	5.098947e-6	6.579171e-2	1.975727e-4	2.406628e+0	1.412765e+1	34	1.447802e-3	3.484321e-3	8033	7.592953e-1	1.000000e+0	1.000000e+0	8.572419e-1	9.332255e+0	8	31	1.432665e-3	2.580645e-1	L1MB5,L1MB5,L1MB5,L1MB5,L1MB5,L1MB5,L1MB5,L1MB5,L1MB5,L1MB5,L1MB5,L1MB5,L1MB5,L1MB5,L1MB5,L1MB5,L1MB5,L1MB5,L1MB5,L1MB5,L1MB5,L1MB5,L1MB5,L1MB5,L1MB5,L1MB5,L1MB5,L1MB5,L1MB5,L1MB5,L1MB5,L1MB5,L1MB5,L1MB5	DAXX,EGFR,HMOX1,JUN,MAPK1,MAPK8,MAPK9,MMP9
GO Biological Process	GO:0001977	renal system process involved in regulation of blood volume	334	5.146229e-6	6.640179e-2	1.988078e-4	2.482756e+0	1.288890e+1	32	1.320855e-3	3.279361e-3	1067	4.107267e-2	1.000000e+0	4.966829e-1	1.758607e+0	5.117688e+0	9	17	1.611748e-3	5.294118e-1	L1MB5,L1MB5,L1MB5,L1MB5,L1MB5,L1MB5,L1MB5,L1MB5,L1MB5,L1MB5,L1MB5,L1MB5,L1MB5,L1MB5,L1MB5,L1MB5,L1MB5,L1MB5,L1MB5,L1MB5,L1MB5,L1MB5,L1MB5,L1MB5,L1MB5,L1MB5,L1MB5,L1MB5,L1MB5,L1MB5,L1MB5,L1MB5	CYBA,CYP4A11,CYP4F12,CYP4F2,EMP2,F2R,F2RL1,GAS6,UTS2R
GO Biological Process	GO:0031929	TOR signaling	335	5.182969e-6	6.687585e-2	1.996294e-4	2.004397e+0	2.544406e+1	51	2.607508e-3	5.226481e-3	1100	4.526039e-2	1.000000e+0	5.309044e-1	1.594470e+0	7.526012e+0	12	25	2.148997e-3	4.800000e-1	L1MB5,L1MB5,L1MB5,L1MB5,L1MB5,L1MB5,L1MB5,L1MB5,L1MB5,L1MB5,L1MB5,L1MB5,L1MB5,L1MB5,L1MB5,L1MB5,L1MB5,L1MB5,L1MB5,L1MB5,L1MB5,L1MB5,L1MB5,L1MB5,L1MB5,L1MB5,L1MB5,L1MB5,L1MB5,L1MB5,L1MB5,L1MB5,L1MB5,L1MB5,L1MB5,L1MB5,L1MB5,L1MB5,L1MB5,L1MB5,L1MB5,L1MB5,L1MB5,L1MB5,L1MB5,L1MB5,L1MB5,L1MB5,L1MB5,L1MB5,L1MB5	CARD11,CCDC88A,CLEC16A,DISC1,FLCN,FNIP1,GATA3,NPRL3,RICTOR,RPS6,RPTOR,SESN3
GO Biological Process	GO:1901264	carbohydrate derivative transport	336	5.186170e-6	6.691715e-2	1.991582e-4	1.806822e+0	3.763513e+1	68	3.856849e-3	6.968641e-3	4240	3.162106e-1	1.000000e+0	9.622796e-1	1.128163e+0	1.595515e+1	18	53	3.223496e-3	3.396226e-1	L1MB5,L1MB5,L1MB5,L1MB5,L1MB5,L1MB5,L1MB5,L1MB5,L1MB5,L1MB5,L1MB5,L1MB5,L1MB5,L1MB5,L1MB5,L1MB5,L1MB5,L1MB5,L1MB5,L1MB5,L1MB5,L1MB5,L1MB5,L1MB5,L1MB5,L1MB5,L1MB5,L1MB5,L1MB5,L1MB5,L1MB5,L1MB5,L1MB5,L1MB5,L1MB5,L1MB5,L1MB5,L1MB5,L1MB5,L1MB5,L1MB5,L1MB5,L1MB5,L1MB5,L1MB5,L1MB5,L1MB5,L1MB5,L1MB5,L1MB5,L1MB5,L1MB5,L1MB5,L1MB5,L1MB5,L1MB5,L1MB5,L1MB5,L1MB5,L1MB5,L1MB5,L1MB5,L1MB5,L1MB5,L1MB5,L1MB5,L1M…	ABCG1,LBP,PLA2G10,SCARB1,SLC25A17,SLC25A24,SLC25A42,SLC25A5,SLC25A6,SLC28A2,SLC29A3,SLC29A4,SLC35B3,SLC35B4,SLC35C1,SLC35D2,SLC37A1,VLDLR
GO Biological Process	GO:0048311	mitochondrion distribution	337	5.311759e-6	6.853763e-2	2.033757e-4	2.789796e+0	9.319676e+0	26	9.550806e-4	2.664480e-3	3388	2.790486e-1	1.000000e+0	1.000000e+0	1.384088e+0	3.612486e+0	5	12	8.954155e-4	4.166667e-1	L1MB5,L1MB5,L1MB5,L1MB5,L1MB5,L1MB5,L1MB5,L1MB5,L1MB5,L1MB5,L1MB5,L1MB5,L1MB5,L1MB5,L1MB5,L1MB5,L1MB5,L1MB5,L1MB5,L1MB5,L1MB5,L1MB5,L1MB5,L1MB5,L1MB5,L1MB5	ATCAY,DNM1L,MAPT,MEF2A,MTM1
GO Biological Process	GO:0010912	positive regulation of isomerase activity	338	5.470439e-6	7.058507e-2	2.088316e-4	3.595107e+0	5.006805e+0	18	5.130975e-4	1.844640e-3	2054	1.273471e-1	1.000000e+0	7.999803e-1	1.898178e+0	2.107283e+0	4	7	7.163324e-4	5.714286e-1	L1MB5,L1MB5,L1MB5,L1MB5,L1MB5,L1MB5,L1MB5,L1MB5,L1MB5,L1MB5,L1MB5,L1MB5,L1MB5,L1MB5,L1MB5,L1MB5,L1MB5,L1MB5	DHX9,HNRNPU,NCAPH,SETMAR
GO Biological Process	GO:0009235	cobalamin metabolic process	339	5.502792e-6	7.100253e-2	2.094470e-4	2.015566e+0	2.480693e+1	50	2.542214e-3	5.124001e-3	8469	8.046019e-1	1.000000e+0	1.000000e+0	7.909077e-1	6.321850e+0	5	21	8.954155e-4	2.380952e-1	L1MB5,L1MB5,L1MB5,L1MB5,L1MB5,L1MB5,L1MB5,L1MB5,L1MB5,L1MB5,L1MB5,L1MB5,L1MB5,L1MB5,L1MB5,L1MB5,L1MB5,L1MB5,L1MB5,L1MB5,L1MB5,L1MB5,L1MB5,L1MB5,L1MB5,L1MB5,L1MB5,L1MB5,L1MB5,L1MB5,L1MB5,L1MB5,L1MB5,L1MB5,L1MB5,L1MB5,L1MB5,L1MB5,L1MB5,L1MB5,L1MB5,L1MB5,L1MB5,L1MB5,L1MB5,L1MB5,L1MB5,L1MB5,L1MB5,L1MB5	ABCC1,AMN,CD320,CTRB1,MUT
GO Biological Process	GO:0006690	icosanoid metabolic process	340	5.811166e-6	7.498147e-2	2.205337e-4	1.604024e+0	6.296664e+1	101	6.452822e-3	1.035048e-2	3355	2.737258e-1	1.000000e+0	1.000000e+0	1.107271e+0	2.980301e+1	33	99	5.909742e-3	3.333333e-1	L1MB5,L1MB5,L1MB5,L1MB5,L1MB5,L1MB5,L1MB5,L1MB5,L1MB5,L1MB5,L1MB5,L1MB5,L1MB5,L1MB5,L1MB5,L1MB5,L1MB5,L1MB5,L1MB5,L1MB5,L1MB5,L1MB5,L1MB5,L1MB5,L1MB5,L1MB5,L1MB5,L1MB5,L1MB5,L1MB5,L1MB5,L1MB5,L1MB5,L1MB5,L1MB5,L1MB5,L1MB5,L1MB5,L1MB5,L1MB5,L1MB5,L1MB5,L1MB5,L1MB5,L1MB5,L1MB5,L1MB5,L1MB5,L1MB5,L1MB5,L1MB5,L1MB5,L1MB5,L1MB5,L1MB5,L1MB5,L1MB5,L1MB5,L1MB5,L1MB5,L1MB5,L1MB5,L1MB5,L1MB5,L1MB5,L1MB5,L1M…	ABCC1,ALOX12,CYP2A13,CYP2A7,CYP2B6,CYP2C19,CYP2C8,CYP2C9,CYP2E1,CYP2J2,CYP4A11,CYP4F12,CYP4F2,CYP4F22,CYP4F3,EDN2,FAAH,GGTLC2,GPX4,HPGD,HPGDS,LTA4H,LTC4S,MGLL,PDPN,PLA2G10,PLA2G1B,PLA2G4C,PNPLA8,PON1,PON3,PTGES,PTGS1
GO Biological Process	GO:1901563	response to camptothecin	341	5.836097e-6	7.530316e-2	2.208304e-4	3.089094e+0	7.121830e+0	22	7.298452e-4	2.254560e-3	8623	8.332141e-1	1.000000e+0	1.000000e+0	6.643625e-1	1.505202e+0	1	5	1.790831e-4	2.000000e-1	L1MB5,L1MB5,L1MB5,L1MB5,L1MB5,L1MB5,L1MB5,L1MB5,L1MB5,L1MB5,L1MB5,L1MB5,L1MB5,L1MB5,L1MB5,L1MB5,L1MB5,L1MB5,L1MB5,L1MB5,L1MB5,L1MB5	SPIDR
GO Biological Process	GO:0072177	mesonephric duct development	342	6.205096e-6	8.006435e-2	2.341063e-4	2.459269e+0	1.301200e+1	32	1.333470e-3	3.279361e-3	5174	4.508770e-1	1.000000e+0	1.000000e+0	1.245680e+0	2.408324e+0	3	8	5.372493e-4	3.750000e-1	L1MB5,L1MB5,L1MB5,L1MB5,L1MB5,L1MB5,L1MB5,L1MB5,L1MB5,L1MB5,L1MB5,L1MB5,L1MB5,L1MB5,L1MB5,L1MB5,L1MB5,L1MB5,L1MB5,L1MB5,L1MB5,L1MB5,L1MB5,L1MB5,L1MB5,L1MB5,L1MB5,L1MB5,L1MB5,L1MB5,L1MB5,L1MB5	GPC3,OSR1,WNT11
GO Biological Process	GO:0022007	convergent extension involved in neural plate elongation	343	6.228080e-6	8.036092e-2	2.342884e-4	1.056678e+1	6.624536e-1	7	6.788825e-5	7.173601e-4	7069	6.585510e-1	1.000000e+0	1.000000e+0	1.107271e+0	9.031215e-1	1	3	1.790831e-4	3.333333e-1	L1MB5,L1MB5,L1MB5,L1MB5,L1MB5,L1MB5,L1MB5	VANGL2
GO Biological Process	GO:0071557	histone H3-K27 demethylation	344	6.388053e-6	8.242505e-2	2.396077e-4	3.070898e+0	7.164028e+0	22	7.341697e-4	2.254560e-3	943	3.115660e-2	1.000000e+0	4.263135e-1	2.657450e+0	1.505202e+0	4	5	7.163324e-4	8.000000e-1	L1MB5,L1MB5,L1MB5,L1MB5,L1MB5,L1MB5,L1MB5,L1MB5,L1MB5,L1MB5,L1MB5,L1MB5,L1MB5,L1MB5,L1MB5,L1MB5,L1MB5,L1MB5,L1MB5,L1MB5,L1MB5,L1MB5	KDM6A,KDM6B,KDM7A,UTY
GO Biological Process	GO:0006482	protein demethylation	345	6.660246e-6	8.593715e-2	2.490932e-4	1.792513e+0	3.793557e+1	68	3.887638e-3	6.968641e-3	549	9.832143e-3	1.000000e+0	2.310822e-1	1.714484e+0	9.332255e+0	16	31	2.865330e-3	5.161290e-1	L1MB5,L1MB5,L1MB5,L1MB5,L1MB5,L1MB5,L1MB5,L1MB5,L1MB5,L1MB5,L1MB5,L1MB5,L1MB5,L1MB5,L1MB5,L1MB5,L1MB5,L1MB5,L1MB5,L1MB5,L1MB5,L1MB5,L1MB5,L1MB5,L1MB5,L1MB5,L1MB5,L1MB5,L1MB5,L1MB5,L1MB5,L1MB5,L1MB5,L1MB5,L1MB5,L1MB5,L1MB5,L1MB5,L1MB5,L1MB5,L1MB5,L1MB5,L1MB5,L1MB5,L1MB5,L1MB5,L1MB5,L1MB5,L1MB5,L1MB5,L1MB5,L1MB5,L1MB5,L1MB5,L1MB5,L1MB5,L1MB5,L1MB5,L1MB5,L1MB5,L1MB5,L1MB5,L1MB5,L1MB5,L1MB5,L1MB5,L1M…	ARID5B,KDM1A,KDM1B,KDM2A,KDM2B,KDM3A,KDM3B,KDM4B,KDM4C,KDM5D,KDM6A,KDM6B,KDM7A,KDM8,PHF2,UTY
GO Biological Process	GO:0035787	cell migration involved in kidney development	346	6.952445e-6	8.970740e-2	2.592699e-4	1.038727e+1	6.739019e-1	7	6.906148e-5	7.173601e-4	5704	5.114669e-1	1.000000e+0	1.000000e+0	1.660906e+0	6.020810e-1	1	2	1.790831e-4	5.000000e-1	L1MB5,L1MB5,L1MB5,L1MB5,L1MB5,L1MB5,L1MB5	VANGL2
GO Biological Process	GO:2001270	regulation of cysteine-type endopeptidase activity involved in execution phase of apoptosis	347	7.034413e-6	9.076503e-2	2.615707e-4	5.597995e+0	1.964989e+0	11	2.013721e-4	1.127280e-3	8040	7.613576e-1	1.000000e+0	1.000000e+0	8.304531e-1	1.204162e+0	1	4	1.790831e-4	2.500000e-1	L1MB5,L1MB5,L1MB5,L1MB5,L1MB5,L1MB5,L1MB5,L1MB5,L1MB5,L1MB5,L1MB5	RNF34
GO Biological Process	GO:1904064	positive regulation of cation transmembrane transport	348	7.211893e-6	9.305506e-2	2.673996e-4	1.405147e+0	1.288121e+2	181	1.320067e-2	1.854888e-2	482	7.606871e-3	1.000000e+0	2.036337e-1	1.362795e+0	3.522174e+1	48	117	8.595989e-3	4.102564e-1	L1MB5,L1MB5,L1MB5,L1MB5,L1MB5,L1MB5,L1MB5,L1MB5,L1MB5,L1MB5,L1MB5,L1MB5,L1MB5,L1MB5,L1MB5,L1MB5,L1MB5,L1MB5,L1MB5,L1MB5,L1MB5,L1MB5,L1MB5,L1MB5,L1MB5,L1MB5,L1MB5,L1MB5,L1MB5,L1MB5,L1MB5,L1MB5,L1MB5,L1MB5,L1MB5,L1MB5,L1MB5,L1MB5,L1MB5,L1MB5,L1MB5,L1MB5,L1MB5,L1MB5,L1MB5,L1MB5,L1MB5,L1MB5,L1MB5,L1MB5,L1MB5,L1MB5,L1MB5,L1MB5,L1MB5,L1MB5,L1MB5,L1MB5,L1MB5,L1MB5,L1MB5,L1MB5,L1MB5,L1MB5,L1MB5,L1MB5,L1M…	AKAP6,AKAP9,ALG10B,ANK3,ANO6,ARF1,ATP1B1,ATP1B3,CACNA2D1,CACNB2,CALCR,CALM1,CALM2,CALM3,CAMK2B,CXCL10,CXCL11,DMD,DRD1,DRD4,EDN3,EHD3,EPHB2,F2R,F2RL3,FGF14,GBAS,GPER1,JPH2,KCNC2,KCNE1,KCNE2,KCNQ1,KIF5B,LRRC38,NOS1,NPSR1,OPRK1,PIRT,PLCG1,PLCG2,RAMP3,SLC9A1,STIM1,STIM2,TESC,THY1,WNK3
GO Biological Process	GO:0046219	indolalkylamine biosynthetic process	349	7.218899e-6	9.314545e-2	2.668924e-4	3.520881e+0	5.112357e+0	18	5.239144e-4	1.844640e-3	2348	1.644308e-1	1.000000e+0	9.035991e-1	1.993087e+0	1.505202e+0	3	5	5.372493e-4	6.000000e-1	L1MB5,L1MB5,L1MB5,L1MB5,L1MB5,L1MB5,L1MB5,L1MB5,L1MB5,L1MB5,L1MB5,L1MB5,L1MB5,L1MB5,L1MB5,L1MB5,L1MB5,L1MB5	AANAT,ASMT,TPH1
GO Biological Process	GO:0061299	retina vasculature morphogenesis in camera-type eye	350	7.320595e-6	9.445764e-2	2.698790e-4	2.400269e+0	1.374846e+1	33	1.408942e-3	3.381841e-3	804	2.570503e-2	1.000000e+0	4.125274e-1	2.214542e+0	2.709364e+0	6	9	1.074499e-3	6.666667e-1	L1MB5,L1MB5,L1MB5,L1MB5,L1MB5,L1MB5,L1MB5,L1MB5,L1MB5,L1MB5,L1MB5,L1MB5,L1MB5,L1MB5,L1MB5,L1MB5,L1MB5,L1MB5,L1MB5,L1MB5,L1MB5,L1MB5,L1MB5,L1MB5,L1MB5,L1MB5,L1MB5,L1MB5,L1MB5,L1MB5,L1MB5,L1MB5,L1MB5	CLIC4,COL4A1,LRP5,NDP,NRP1,RHOJ
GO Biological Process	GO:0015931	nucleobase-containing compound transport	351	7.369405e-6	9.508743e-2	2.709044e-4	1.357703e+0	1.620383e+2	220	1.660569e-2	2.254560e-2	2032	1.230448e-1	1.000000e+0	7.813224e-1	1.127871e+0	6.472370e+1	73	215	1.307307e-2	3.395349e-1	L1MB5,L1MB5,L1MB5,L1MB5,L1MB5,L1MB5,L1MB5,L1MB5,L1MB5,L1MB5,L1MB5,L1MB5,L1MB5,L1MB5,L1MB5,L1MB5,L1MB5,L1MB5,L1MB5,L1MB5,L1MB5,L1MB5,L1MB5,L1MB5,L1MB5,L1MB5,L1MB5,L1MB5,L1MB5,L1MB5,L1MB5,L1MB5,L1MB5,L1MB5,L1MB5,L1MB5,L1MB5,L1MB5,L1MB5,L1MB5,L1MB5,L1MB5,L1MB5,L1MB5,L1MB5,L1MB5,L1MB5,L1MB5,L1MB5,L1MB5,L1MB5,L1MB5,L1MB5,L1MB5,L1MB5,L1MB5,L1MB5,L1MB5,L1MB5,L1MB5,L1MB5,L1MB5,L1MB5,L1MB5,L1MB5,L1MB5,L1M…	BUD13,C14orf166,CPSF2,CPSF3,DDX19A,DDX19B,DHX9,EIF4A3,EIF5A,EIF5AL1,GLE1,HHEX,KIF5C,LUZP4,NDC1,NPAP1,NPM1,NUP133,NUP153,NUP160,NUP88,NUPL2,NXF2B,NXF5,NXT1,NXT2,P2RX7,PARP11,PCID2,PNPT1,POM121,POM121C,POM121L12,RANBP17,RANBP3,RBFOX1,RBMX2,RFTN1,RGPD4,SEH1L,SLC25A17,SLC25A24,SLC25A32,SLC25A33,SLC25A42,SLC25A5,SLC25A6,SLC28A2,SLC29A3,SLC29A4,SLC35B3,SLC35B4,SLC35C1,SLC35D2,SMG1,SRSF10,SRSF2,SRSF3,SR…
GO Biological Process	GO:0006684	sphingomyelin metabolic process	352	7.381035e-6	9.523749e-2	2.705611e-4	2.953971e+0	7.786128e+0	23	7.979225e-4	2.357040e-3	6728	5.826831e-1	1.000000e+0	1.000000e+0	1.022096e+0	3.913526e+0	4	13	7.163324e-4	3.076923e-1	L1MB5,L1MB5,L1MB5,L1MB5,L1MB5,L1MB5,L1MB5,L1MB5,L1MB5,L1MB5,L1MB5,L1MB5,L1MB5,L1MB5,L1MB5,L1MB5,L1MB5,L1MB5,L1MB5,L1MB5,L1MB5,L1MB5,L1MB5	ENPP7,PEMT,SGMS2,SPTLC1
GO Biological Process	GO:0051977	lysophospholipid transport	353	7.423679e-6	9.578773e-2	2.713533e-4	1.028160e+1	6.808282e-1	7	6.977128e-5	7.173601e-4	5704	5.114669e-1	1.000000e+0	1.000000e+0	1.660906e+0	6.020810e-1	1	2	1.790831e-4	5.000000e-1	L1MB5,L1MB5,L1MB5,L1MB5,L1MB5,L1MB5,L1MB5	PLA2G10
GO Biological Process	GO:0048143	astrocyte activation	354	7.459791e-6	9.625368e-2	2.719031e-4	2.951973e+0	7.791400e+0	23	7.984628e-4	2.357040e-3	1222	5.874082e-2	1.000000e+0	6.202396e-1	2.076133e+0	2.408324e+0	5	8	8.954155e-4	6.250000e-1	L1MB5,L1MB5,L1MB5,L1MB5,L1MB5,L1MB5,L1MB5,L1MB5,L1MB5,L1MB5,L1MB5,L1MB5,L1MB5,L1MB5,L1MB5,L1MB5,L1MB5,L1MB5,L1MB5,L1MB5,L1MB5,L1MB5,L1MB5	ADORA2A,CNTF,EGFR,MAPT,SMO
GO Biological Process	GO:0006691	leukotriene metabolic process	355	7.569927e-6	9.767477e-2	2.751402e-4	2.096966e+0	2.098269e+1	44	2.150307e-3	4.509121e-3	4998	4.160702e-1	1.000000e+0	1.000000e+0	1.107271e+0	9.031215e+0	10	30	1.790831e-3	3.333333e-1	L1MB5,L1MB5,L1MB5,L1MB5,L1MB5,L1MB5,L1MB5,L1MB5,L1MB5,L1MB5,L1MB5,L1MB5,L1MB5,L1MB5,L1MB5,L1MB5,L1MB5,L1MB5,L1MB5,L1MB5,L1MB5,L1MB5,L1MB5,L1MB5,L1MB5,L1MB5,L1MB5,L1MB5,L1MB5,L1MB5,L1MB5,L1MB5,L1MB5,L1MB5,L1MB5,L1MB5,L1MB5,L1MB5,L1MB5,L1MB5,L1MB5,L1MB5,L1MB5,L1MB5	ABCC1,ALOX12,CYP4A11,CYP4F12,CYP4F2,CYP4F3,GGTLC2,LTA4H,LTC4S,PLA2G1B
GO Biological Process	GO:1905642	negative regulation of DNA methylation	356	7.627506e-6	9.841771e-2	2.764542e-4	3.357544e+1	1.191347e-1	4	1.220893e-5	4.099201e-4	3520	3.010405e-1	1.000000e+0	1.000000e+0	3.321812e+0	3.010405e-1	1	1	1.790831e-4	1.000000e+0	L1MB5,L1MB5,L1MB5,L1MB5	DNMT3L
GO Biological Process	GO:1905643	positive regulation of DNA methylation	356	7.627506e-6	9.841771e-2	2.764542e-4	3.357544e+1	1.191347e-1	4	1.220893e-5	4.099201e-4	3520	3.010405e-1	1.000000e+0	1.000000e+0	3.321812e+0	3.010405e-1	1	1	1.790831e-4	1.000000e+0	L1MB5,L1MB5,L1MB5,L1MB5	DNMT3L
GO Biological Process	GO:0006893	Golgi to plasma membrane transport	358	7.685271e-6	9.916305e-2	2.769918e-4	1.767868e+0	3.959571e+1	70	4.057769e-3	7.173601e-3	2185	1.414377e-1	1.000000e+0	8.352268e-1	1.296317e+0	1.234266e+1	16	41	2.865330e-3	3.902439e-1	L1MB5,L1MB5,L1MB5,L1MB5,L1MB5,L1MB5,L1MB5,L1MB5,L1MB5,L1MB5,L1MB5,L1MB5,L1MB5,L1MB5,L1MB5,L1MB5,L1MB5,L1MB5,L1MB5,L1MB5,L1MB5,L1MB5,L1MB5,L1MB5,L1MB5,L1MB5,L1MB5,L1MB5,L1MB5,L1MB5,L1MB5,L1MB5,L1MB5,L1MB5,L1MB5,L1MB5,L1MB5,L1MB5,L1MB5,L1MB5,L1MB5,L1MB5,L1MB5,L1MB5,L1MB5,L1MB5,L1MB5,L1MB5,L1MB5,L1MB5,L1MB5,L1MB5,L1MB5,L1MB5,L1MB5,L1MB5,L1MB5,L1MB5,L1MB5,L1MB5,L1MB5,L1MB5,L1MB5,L1MB5,L1MB5,L1MB5,L1M…	AMN,ANK3,CHIC2,EXOC4,EXOC5,GOLGA4,GOLPH3,MACF1,OPTN,RAB10,RAB31,SPTBN1,STEAP2,STXBP6,VAMP3,VAMP5
GO Biological Process	GO:0006333	chromatin assembly or disassembly	359	7.953965e-6	1.026300e-1	2.858775e-4	1.437521e+0	1.106071e+2	159	1.133501e-2	1.629432e-2	8951	8.582067e-1	1.000000e+0	1.000000e+0	8.870749e-1	5.298313e+1	47	176	8.416905e-3	2.670455e-1	L1MB5,L1MB5,L1MB5,L1MB5,L1MB5,L1MB5,L1MB5,L1MB5,L1MB5,L1MB5,L1MB5,L1MB5,L1MB5,L1MB5,L1MB5,L1MB5,L1MB5,L1MB5,L1MB5,L1MB5,L1MB5,L1MB5,L1MB5,L1MB5,L1MB5,L1MB5,L1MB5,L1MB5,L1MB5,L1MB5,L1MB5,L1MB5,L1MB5,L1MB5,L1MB5,L1MB5,L1MB5,L1MB5,L1MB5,L1MB5,L1MB5,L1MB5,L1MB5,L1MB5,L1MB5,L1MB5,L1MB5,L1MB5,L1MB5,L1MB5,L1MB5,L1MB5,L1MB5,L1MB5,L1MB5,L1MB5,L1MB5,L1MB5,L1MB5,L1MB5,L1MB5,L1MB5,L1MB5,L1MB5,L1MB5,L1MB5,L1M…	ANP32B,ASF1B,CASC5,CDKN2A,CENPI,CENPO,CENPV,CHAF1B,DAXX,GATAD1,H2AFB1,H2AFB2,H2AFB3,H2AFY2,H3F3C,HDAC8,HELLS,HIST1H2BL,HIST2H3PS2,HIST3H2A,HIST3H2BB,HMGA2,HMGB1,ITGB3BP,KAT6B,MIS18A,MIS18BP1,NAP1L3,NAP1L4,NAP1L5,NAP1L6,NPM1,RBBP7,SHPRH,SMARCC1,SMARCD2,SMYD3,SOX9,SUPT16H,TNP1,TNRC18,TSPY1,TSPY2,TSPY4,TSPYL5,TSPYL6,UBN1
GO Biological Process	GO:0010587	miRNA catabolic process	360	8.045293e-6	1.038084e-1	2.883567e-4	4.317320e+0	3.242753e+0	14	3.323174e-4	1.434720e-3	1493	8.446628e-2	1.000000e+0	7.299855e-1	2.491359e+0	1.204162e+0	3	4	5.372493e-4	7.500000e-1	L1MB5,L1MB5,L1MB5,L1MB5,L1MB5,L1MB5,L1MB5,L1MB5,L1MB5,L1MB5,L1MB5,L1MB5,L1MB5,L1MB5	DIS3L2,LIN28A,ZCCHC11
GO Biological Process	GO:1903575	cornified envelope assembly	361	8.144718e-6	1.050913e-1	2.911116e-4	7.022715e+0	1.281556e+0	9	1.313338e-4	9.223201e-4	5704	5.114669e-1	1.000000e+0	1.000000e+0	1.660906e+0	6.020810e-1	1	2	1.790831e-4	5.000000e-1	L1MB5,L1MB5,L1MB5,L1MB5,L1MB5,L1MB5,L1MB5,L1MB5,L1MB5	STX2
GO Biological Process	GO:0048278	vesicle docking	362	8.157116e-6	1.052513e-1	2.907494e-4	1.654583e+0	5.258121e+1	87	5.388523e-3	8.915761e-3	2755	2.160229e-1	1.000000e+0	1.000000e+0	1.182340e+0	1.776139e+1	21	59	3.760745e-3	3.559322e-1	L1MB5,L1MB5,L1MB5,L1MB5,L1MB5,L1MB5,L1MB5,L1MB5,L1MB5,L1MB5,L1MB5,L1MB5,L1MB5,L1MB5,L1MB5,L1MB5,L1MB5,L1MB5,L1MB5,L1MB5,L1MB5,L1MB5,L1MB5,L1MB5,L1MB5,L1MB5,L1MB5,L1MB5,L1MB5,L1MB5,L1MB5,L1MB5,L1MB5,L1MB5,L1MB5,L1MB5,L1MB5,L1MB5,L1MB5,L1MB5,L1MB5,L1MB5,L1MB5,L1MB5,L1MB5,L1MB5,L1MB5,L1MB5,L1MB5,L1MB5,L1MB5,L1MB5,L1MB5,L1MB5,L1MB5,L1MB5,L1MB5,L1MB5,L1MB5,L1MB5,L1MB5,L1MB5,L1MB5,L1MB5,L1MB5,L1MB5,L1M…	CCDC41,CPLX2,ENSG00000256861,EXOC4,EXOC5,EXOC6,EXOC6B,EXOC8,RAB10,RAB8A,SCFD1,SNPH,STX2,STX6,STX8,SYT1,TSNARE1,UNC13A,UNC13B,VAMP3,YKT6
GO Biological Process	GO:0051321	meiotic cell cycle	363	8.275644e-6	1.067806e-1	2.941615e-4	1.364549e+0	1.546299e+2	211	1.584647e-2	2.162328e-2	8374	7.874574e-1	1.000000e+0	1.000000e+0	9.244666e-1	6.382058e+1	59	212	1.056590e-2	2.783019e-1	L1MB5,L1MB5,L1MB5,L1MB5,L1MB5,L1MB5,L1MB5,L1MB5,L1MB5,L1MB5,L1MB5,L1MB5,L1MB5,L1MB5,L1MB5,L1MB5,L1MB5,L1MB5,L1MB5,L1MB5,L1MB5,L1MB5,L1MB5,L1MB5,L1MB5,L1MB5,L1MB5,L1MB5,L1MB5,L1MB5,L1MB5,L1MB5,L1MB5,L1MB5,L1MB5,L1MB5,L1MB5,L1MB5,L1MB5,L1MB5,L1MB5,L1MB5,L1MB5,L1MB5,L1MB5,L1MB5,L1MB5,L1MB5,L1MB5,L1MB5,L1MB5,L1MB5,L1MB5,L1MB5,L1MB5,L1MB5,L1MB5,L1MB5,L1MB5,L1MB5,L1MB5,L1MB5,L1MB5,L1MB5,L1MB5,L1MB5,L1M…	ACTR3,AGO4,ATM,BUB3,C15orf43,C15orf60,C17orf104,CCNA1,CYP26B1,DAZL,DNMT3L,DPEP3,ERCC4,FAM9A,FAM9B,FAM9C,FMN2,HORMAD2,HUS1,KIAA0430,MEI1,MKI67,MLH3,MNS1,MOV10L1,MSH2,MSH6,NCAPH,NDC1,NSUN2,OSGIN2,PIWIL1,PIWIL2,PIWIL3,PLD6,PRDM9,PRKAR1A,RAD21,RAD51B,RAD54B,RBBP8,SLX4,SMC2,SPIRE1,SPO11,STAG2,STRA8,SUN1,SYCP1,SYCP2,TDRD1,TDRD9,TOP3A,TUBGCP4,TUBGCP5,UBR2,WBP2NL,ZFP42,ZNF318
GO Biological Process	GO:0019083	viral transcription	364	8.713778e-6	1.124339e-1	3.088843e-4	1.612899e+0	5.890017e+1	95	6.036091e-3	9.735602e-3	8363	7.813196e-1	1.000000e+0	1.000000e+0	9.032998e-1	3.431862e+1	31	114	5.551576e-3	2.719298e-1	L1MB5,L1MB5,L1MB5,L1MB5,L1MB5,L1MB5,L1MB5,L1MB5,L1MB5,L1MB5,L1MB5,L1MB5,L1MB5,L1MB5,L1MB5,L1MB5,L1MB5,L1MB5,L1MB5,L1MB5,L1MB5,L1MB5,L1MB5,L1MB5,L1MB5,L1MB5,L1MB5,L1MB5,L1MB5,L1MB5,L1MB5,L1MB5,L1MB5,L1MB5,L1MB5,L1MB5,L1MB5,L1MB5,L1MB5,L1MB5,L1MB5,L1MB5,L1MB5,L1MB5,L1MB5,L1MB5,L1MB5,L1MB5,L1MB5,L1MB5,L1MB5,L1MB5,L1MB5,L1MB5,L1MB5,L1MB5,L1MB5,L1MB5,L1MB5,L1MB5,L1MB5,L1MB5,L1MB5,L1MB5,L1MB5,L1MB5,L1M…	CCNT2,DHX9,MON1B,NDC1,NUP133,NUP153,NUP160,NUP88,NUPL2,POM121,POM121C,RPL21,RPL27A,RPL31,RPL35,RPL38,RPL7,RPLP1,RPS10,RPS13,RPS15A,RPS20,RPS24,RPS26,RPS27,RPS29,RPS3A,RPS4Y1,RPS6,RPS9,SEH1L
GO Biological Process	GO:1903949	positive regulation of atrial cardiac muscle cell action potential	365	8.864951e-6	1.143845e-1	3.133821e-4	1.000057e+1	6.999598e-1	7	7.173190e-5	7.173601e-4	5704	5.114669e-1	1.000000e+0	1.000000e+0	1.660906e+0	6.020810e-1	1	2	1.790831e-4	5.000000e-1	L1MB5,L1MB5,L1MB5,L1MB5,L1MB5,L1MB5,L1MB5	TRPM4
GO Biological Process	GO:0030241	skeletal muscle myosin thick filament assembly	366	9.041226e-6	1.166589e-1	3.187403e-4	4.581340e+0	2.837598e+0	13	2.907971e-4	1.332240e-3	2760	2.172988e-1	1.000000e+0	1.000000e+0	2.214542e+0	9.031215e-1	2	3	3.581662e-4	6.666667e-1	L1MB5,L1MB5,L1MB5,L1MB5,L1MB5,L1MB5,L1MB5,L1MB5,L1MB5,L1MB5,L1MB5,L1MB5,L1MB5	MYH11,TTN
GO Biological Process	GO:0048872	homeostasis of number of cells	367	9.375094e-6	1.209668e-1	3.296099e-4	1.329570e+0	1.842701e+2	245	1.888401e-2	2.510760e-2	403	4.737929e-3	1.000000e+0	1.516960e-1	1.300604e+0	5.689665e+1	74	189	1.325215e-2	3.915344e-1	L1MB5,L1MB5,L1MB5,L1MB5,L1MB5,L1MB5,L1MB5,L1MB5,L1MB5,L1MB5,L1MB5,L1MB5,L1MB5,L1MB5,L1MB5,L1MB5,L1MB5,L1MB5,L1MB5,L1MB5,L1MB5,L1MB5,L1MB5,L1MB5,L1MB5,L1MB5,L1MB5,L1MB5,L1MB5,L1MB5,L1MB5,L1MB5,L1MB5,L1MB5,L1MB5,L1MB5,L1MB5,L1MB5,L1MB5,L1MB5,L1MB5,L1MB5,L1MB5,L1MB5,L1MB5,L1MB5,L1MB5,L1MB5,L1MB5,L1MB5,L1MB5,L1MB5,L1MB5,L1MB5,L1MB5,L1MB5,L1MB5,L1MB5,L1MB5,L1MB5,L1MB5,L1MB5,L1MB5,L1MB5,L1MB5,L1MB5,L1M…	ANXA1,ASXL1,ATPIF1,BCL2,BCL2L11,BCL6,BMP4,CARD11,CCR4,CCR7,CDH2,CYLD,DNASE2,DOCK10,DOCK11,EPAS1,EZH2,F2R,FADD,FAM210B,FLT3LG,FLVCR1,GATA3,GCNT4,GPI,GPR174,HBZ,HCAR2,HMGB1,HMOX1,IKZF1,IL20RB,IL2RA,IL7,IL7R,INHBA,ITPKB,KIT,KLF2,KMT2E,LAT,LGR4,LYN,MAEA,NOV,P2RX7,PDE4B,PKNOX1,PMAIP1,PRDM14,PTBP3,PTH,PTPN11,RASSF2,RC3H1,RC3H2,RPS24,RPS6,SASH3,SLC25A38,SLC39A3,SLC40A1,SLC46A2,SMO,SOX6,SOX9,SP3,TMOD3,TN…
GO Biological Process	GO:0048232	male gamete generation	368	9.382427e-6	1.210615e-1	3.289713e-4	1.200669e+0	4.630751e+2	556	4.745594e-2	5.697889e-2	1462	8.022379e-2	1.000000e+0	7.080216e-1	1.096521e+0	1.550359e+2	170	515	3.044413e-2	3.300971e-1	L1MB5,L1MB5,L1MB5,L1MB5,L1MB5,L1MB5,L1MB5,L1MB5,L1MB5,L1MB5,L1MB5,L1MB5,L1MB5,L1MB5,L1MB5,L1MB5,L1MB5,L1MB5,L1MB5,L1MB5,L1MB5,L1MB5,L1MB5,L1MB5,L1MB5,L1MB5,L1MB5,L1MB5,L1MB5,L1MB5,L1MB5,L1MB5,L1MB5,L1MB5,L1MB5,L1MB5,L1MB5,L1MB5,L1MB5,L1MB5,L1MB5,L1MB5,L1MB5,L1MB5,L1MB5,L1MB5,L1MB5,L1MB5,L1MB5,L1MB5,L1MB5,L1MB5,L1MB5,L1MB5,L1MB5,L1MB5,L1MB5,L1MB5,L1MB5,L1MB5,L1MB5,L1MB5,L1MB5,L1MB5,L1MB5,L1MB5,L1M…	ABHD2,ACSBG2,ADAM18,ADAM29,ADAMTS2,ADCY10,ADCYAP1R1,ADIG,APOB,AR,ARNTL,ASF1B,AZI1,BCL2L11,BCL6,BIK,BNC1,BPY2,BPY2B,BPY2C,C17orf104,CABYR,CADM1,CASC5,CATSPERG,CCDC169-SOHLH2,CCIN,CCNA1,CDY1,CDY1B,CDY2A,CDY2B,CYLC1,CYLC2,CYP26B1,DAZ1,DAZ2,DAZ3,DAZ4,DAZL,DIAPH3,DLD,DMRT1,DNMT3A,DNMT3L,DZIP1,ETV5,FAM50A,FNDC3A,FOXJ1,GALNTL5,GHSR,GPR64,HERC2,HOOK1,HSF2BP,ICA1L,IFT81,IMMP2L,KDM2B,KDM3A,KIFC1,KIT,KLHL26…
GO Biological Process	GO:1900034	regulation of cellular response to heat	369	9.512087e-6	1.227345e-1	3.326137e-4	1.592134e+0	6.218068e+1	99	6.372278e-3	1.014552e-2	3020	2.255016e-1	1.000000e+0	9.634593e-1	1.149858e+0	2.348116e+1	27	78	4.835244e-3	3.461538e-1	L1MB5,L1MB5,L1MB5,L1MB5,L1MB5,L1MB5,L1MB5,L1MB5,L1MB5,L1MB5,L1MB5,L1MB5,L1MB5,L1MB5,L1MB5,L1MB5,L1MB5,L1MB5,L1MB5,L1MB5,L1MB5,L1MB5,L1MB5,L1MB5,L1MB5,L1MB5,L1MB5,L1MB5,L1MB5,L1MB5,L1MB5,L1MB5,L1MB5,L1MB5,L1MB5,L1MB5,L1MB5,L1MB5,L1MB5,L1MB5,L1MB5,L1MB5,L1MB5,L1MB5,L1MB5,L1MB5,L1MB5,L1MB5,L1MB5,L1MB5,L1MB5,L1MB5,L1MB5,L1MB5,L1MB5,L1MB5,L1MB5,L1MB5,L1MB5,L1MB5,L1MB5,L1MB5,L1MB5,L1MB5,L1MB5,L1MB5,L1M…	ATM,CAMK2B,CHORDC1,CREBBP,DNAJB6,EP300,FKBP4,GSK3B,HSBP1,HSPA1A,HSPA1L,HSPH1,IER5,MAPK1,MAPT,NDC1,NUP133,NUP153,NUP160,NUP88,NUPL2,POM121,POM121C,RPA1,RPTOR,SEH1L,YWHAE
GO Biological Process	GO:0071910	determination of liver left/right asymmetry	370	9.894692e-6	1.276712e-1	3.450573e-4	2.822589e+0	8.502832e+0	24	8.713704e-4	2.459520e-3	9072	8.834370e-1	1.000000e+0	1.000000e+0	5.536354e-1	1.806243e+0	1	6	1.790831e-4	1.666667e-1	L1MB5,L1MB5,L1MB5,L1MB5,L1MB5,L1MB5,L1MB5,L1MB5,L1MB5,L1MB5,L1MB5,L1MB5,L1MB5,L1MB5,L1MB5,L1MB5,L1MB5,L1MB5,L1MB5,L1MB5,L1MB5,L1MB5,L1MB5,L1MB5	ZIC3
GO Biological Process	GO:0033683	nucleotide-excision repair, DNA incision	371	9.917808e-6	1.279695e-1	3.449312e-4	1.941173e+0	2.678793e+1	52	2.745228e-3	5.328961e-3	6533	5.651758e-1	1.000000e+0	1.000000e+0	9.965437e-1	1.204162e+1	12	40	2.148997e-3	3.000000e-1	L1MB5,L1MB5,L1MB5,L1MB5,L1MB5,L1MB5,L1MB5,L1MB5,L1MB5,L1MB5,L1MB5,L1MB5,L1MB5,L1MB5,L1MB5,L1MB5,L1MB5,L1MB5,L1MB5,L1MB5,L1MB5,L1MB5,L1MB5,L1MB5,L1MB5,L1MB5,L1MB5,L1MB5,L1MB5,L1MB5,L1MB5,L1MB5,L1MB5,L1MB5,L1MB5,L1MB5,L1MB5,L1MB5,L1MB5,L1MB5,L1MB5,L1MB5,L1MB5,L1MB5,L1MB5,L1MB5,L1MB5,L1MB5,L1MB5,L1MB5,L1MB5,L1MB5	CUL4A,CUL4B,ERCC4,FAN1,GTF2H2,POLD1,RBX1,RFC3,RFC5,RPA1,UBC,XPA
GO Biological Process	GO:1903774	positive regulation of viral budding via host ESCRT complex	372	1.013691e-5	1.307965e-1	3.516036e-4	8.009919e+0	9.987617e-1	8	1.023531e-4	8.198401e-4	2760	2.172988e-1	1.000000e+0	1.000000e+0	2.214542e+0	9.031215e-1	2	3	3.581662e-4	6.666667e-1	L1MB5,L1MB5,L1MB5,L1MB5,L1MB5,L1MB5,L1MB5,L1MB5	TSG101,VPS37B
GO Biological Process	GO:0008156	negative regulation of DNA replication	373	1.056607e-5	1.363340e-1	3.655067e-4	1.873176e+0	3.042961e+1	57	3.118427e-3	5.841361e-3	6569	5.814564e-1	1.000000e+0	1.000000e+0	9.875658e-1	1.113850e+1	11	37	1.969914e-3	2.972973e-1	L1MB5,L1MB5,L1MB5,L1MB5,L1MB5,L1MB5,L1MB5,L1MB5,L1MB5,L1MB5,L1MB5,L1MB5,L1MB5,L1MB5,L1MB5,L1MB5,L1MB5,L1MB5,L1MB5,L1MB5,L1MB5,L1MB5,L1MB5,L1MB5,L1MB5,L1MB5,L1MB5,L1MB5,L1MB5,L1MB5,L1MB5,L1MB5,L1MB5,L1MB5,L1MB5,L1MB5,L1MB5,L1MB5,L1MB5,L1MB5,L1MB5,L1MB5,L1MB5,L1MB5,L1MB5,L1MB5,L1MB5,L1MB5,L1MB5,L1MB5,L1MB5,L1MB5,L1MB5,L1MB5,L1MB5,L1MB5,L1MB5	BCL6,CHEK2,ENPP7,FBXO18,FBXW7,HUS1,PID1,S100A11,STAG2,TGFB3,TTF1
GO Biological Process	GO:0006310	DNA recombination	374	1.058788e-5	1.366154e-1	3.652819e-4	1.364337e+0	1.509891e+2	206	1.547337e-2	2.111088e-2	9023	8.708717e-1	1.000000e+0	1.000000e+0	8.880092e-1	6.081018e+1	54	202	9.670487e-3	2.673267e-1	L1MB5,L1MB5,L1MB5,L1MB5,L1MB5,L1MB5,L1MB5,L1MB5,L1MB5,L1MB5,L1MB5,L1MB5,L1MB5,L1MB5,L1MB5,L1MB5,L1MB5,L1MB5,L1MB5,L1MB5,L1MB5,L1MB5,L1MB5,L1MB5,L1MB5,L1MB5,L1MB5,L1MB5,L1MB5,L1MB5,L1MB5,L1MB5,L1MB5,L1MB5,L1MB5,L1MB5,L1MB5,L1MB5,L1MB5,L1MB5,L1MB5,L1MB5,L1MB5,L1MB5,L1MB5,L1MB5,L1MB5,L1MB5,L1MB5,L1MB5,L1MB5,L1MB5,L1MB5,L1MB5,L1MB5,L1MB5,L1MB5,L1MB5,L1MB5,L1MB5,L1MB5,L1MB5,L1MB5,L1MB5,L1MB5,L1MB5,L1M…	AICDA,AP5Z1,ATM,BCL11B,BRCA1,C15orf60,DNA2,ERCC4,FAN1,FBXO18,HMGB1,HMGB3,HUS1,INO80,INO80D,LIG4,MLH3,MSH2,MSH6,NCOA6,NDNL2,NFRKB,PALB2,PAXIP1,POLL,PRDM9,PRKDC,PSMD14,RAD21,RAD51B,RAD52,RAD54B,RAG2,RBBP8,RBPJ,RMI2,RNF168,RPA1,RPA4,SETX,SFPQ,SFR1,SLX4,SMC5,SPIDR,SPO11,SYCP1,TOP3A,TSN,UBR2,VPRBP,VRTN,WRN,XRCC6
GO Biological Process	GO:0006323	DNA packaging	375	1.062635e-5	1.371118e-1	3.656315e-4	1.402321e+0	1.255062e+2	176	1.286188e-2	1.803648e-2	8586	8.171766e-1	1.000000e+0	1.000000e+0	9.105475e-1	5.930498e+1	54	197	9.670487e-3	2.741117e-1	L1MB5,L1MB5,L1MB5,L1MB5,L1MB5,L1MB5,L1MB5,L1MB5,L1MB5,L1MB5,L1MB5,L1MB5,L1MB5,L1MB5,L1MB5,L1MB5,L1MB5,L1MB5,L1MB5,L1MB5,L1MB5,L1MB5,L1MB5,L1MB5,L1MB5,L1MB5,L1MB5,L1MB5,L1MB5,L1MB5,L1MB5,L1MB5,L1MB5,L1MB5,L1MB5,L1MB5,L1MB5,L1MB5,L1MB5,L1MB5,L1MB5,L1MB5,L1MB5,L1MB5,L1MB5,L1MB5,L1MB5,L1MB5,L1MB5,L1MB5,L1MB5,L1MB5,L1MB5,L1MB5,L1MB5,L1MB5,L1MB5,L1MB5,L1MB5,L1MB5,L1MB5,L1MB5,L1MB5,L1MB5,L1MB5,L1MB5,L1M…	ANP32B,ASF1B,CASC5,CDK1,CDKN2A,CENPI,CENPO,CENPV,CHAF1B,DAXX,GATAD1,GPER1,H2AFB1,H2AFB2,H2AFB3,H2AFY2,H3F3C,HELLS,HIST1H2BL,HIST2H3PS2,HIST3H2BB,HMGA2,HMGB1,ITGB3BP,KAT6B,MIS18A,MIS18BP1,NAP1L3,NAP1L4,NAP1L5,NAP1L6,NCAPG,NCAPG2,NCAPH,NPM1,PAPD7,PIWIL1,PRM1,PSME4,RBBP7,SHPRH,SMC2,SMYD3,SOX9,SYCP1,TNP1,TNRC18,TSPY1,TSPY2,TSPY4,TSPYL5,TSPYL6,TTN,UBN1
GO Biological Process	GO:0061146	Peyer's patch morphogenesis	376	1.085375e-5	1.400459e-1	3.724626e-4	3.566816e+0	4.766155e+0	17	4.884357e-4	1.742160e-3	2760	2.172988e-1	1.000000e+0	1.000000e+0	2.214542e+0	9.031215e-1	2	3	3.581662e-4	6.666667e-1	L1MB5,L1MB5,L1MB5,L1MB5,L1MB5,L1MB5,L1MB5,L1MB5,L1MB5,L1MB5,L1MB5,L1MB5,L1MB5,L1MB5,L1MB5,L1MB5,L1MB5	FOXL1,RET
GO Biological Process	GO:1900102	negative regulation of endoplasmic reticulum unfolded protein response	377	1.089638e-5	1.405960e-1	3.729337e-4	3.057551e+0	6.868241e+0	21	7.038575e-4	2.152080e-3	6385	5.399717e-1	1.000000e+0	1.000000e+0	1.107271e+0	2.709364e+0	3	9	5.372493e-4	3.333333e-1	L1MB5,L1MB5,L1MB5,L1MB5,L1MB5,L1MB5,L1MB5,L1MB5,L1MB5,L1MB5,L1MB5,L1MB5,L1MB5,L1MB5,L1MB5,L1MB5,L1MB5,L1MB5,L1MB5,L1MB5,L1MB5	BFAR,NCK1,PTPN1
GO Biological Process	GO:0034219	carbohydrate transmembrane transport	378	1.178271e-5	1.520323e-1	4.022019e-4	2.039414e+0	2.206516e+1	45	2.261238e-3	4.611601e-3	7798	7.229569e-1	1.000000e+0	1.000000e+0	8.858166e-1	9.031215e+0	8	30	1.432665e-3	2.666667e-1	L1MB5,L1MB5,L1MB5,L1MB5,L1MB5,L1MB5,L1MB5,L1MB5,L1MB5,L1MB5,L1MB5,L1MB5,L1MB5,L1MB5,L1MB5,L1MB5,L1MB5,L1MB5,L1MB5,L1MB5,L1MB5,L1MB5,L1MB5,L1MB5,L1MB5,L1MB5,L1MB5,L1MB5,L1MB5,L1MB5,L1MB5,L1MB5,L1MB5,L1MB5,L1MB5,L1MB5,L1MB5,L1MB5,L1MB5,L1MB5,L1MB5,L1MB5,L1MB5,L1MB5,L1MB5	KIAA1919,SLC2A2,SLC2A5,SLC2A9,SLC45A1,SLC5A1,SLC5A10,SLC5A9
GO Biological Process	GO:0042401	cellular biogenic amine biosynthetic process	379	1.190825e-5	1.536521e-1	4.054146e-4	2.276100e+0	1.537718e+1	35	1.575854e-3	3.586801e-3	2552	1.893010e-1	1.000000e+0	9.571124e-1	1.358923e+0	6.622891e+0	9	22	1.611748e-3	4.090909e-1	L1MB5,L1MB5,L1MB5,L1MB5,L1MB5,L1MB5,L1MB5,L1MB5,L1MB5,L1MB5,L1MB5,L1MB5,L1MB5,L1MB5,L1MB5,L1MB5,L1MB5,L1MB5,L1MB5,L1MB5,L1MB5,L1MB5,L1MB5,L1MB5,L1MB5,L1MB5,L1MB5,L1MB5,L1MB5,L1MB5,L1MB5,L1MB5,L1MB5,L1MB5,L1MB5	AANAT,ASMT,AZIN1,DBH,OAZ2,ODC1,SMOX,SMS,TPH1
GO Biological Process	GO:0070184	mitochondrial tyrosyl-tRNA aminoacylation	380	1.208556e-5	1.559400e-1	4.103684e-4	9.526367e+0	7.348027e-1	7	7.530259e-5	7.173601e-4	3520	3.010405e-1	1.000000e+0	1.000000e+0	3.321812e+0	3.010405e-1	1	1	1.790831e-4	1.000000e+0	L1MB5,L1MB5,L1MB5,L1MB5,L1MB5,L1MB5,L1MB5	YARS2
GO Biological Process	GO:0010501	RNA secondary structure unwinding	381	1.288182e-5	1.662141e-1	4.362575e-4	1.848615e+0	3.137484e+1	58	3.215294e-3	5.943841e-3	3502	2.924005e-1	1.000000e+0	1.000000e+0	1.155413e+0	1.384786e+1	16	46	2.865330e-3	3.478261e-1	L1MB5,L1MB5,L1MB5,L1MB5,L1MB5,L1MB5,L1MB5,L1MB5,L1MB5,L1MB5,L1MB5,L1MB5,L1MB5,L1MB5,L1MB5,L1MB5,L1MB5,L1MB5,L1MB5,L1MB5,L1MB5,L1MB5,L1MB5,L1MB5,L1MB5,L1MB5,L1MB5,L1MB5,L1MB5,L1MB5,L1MB5,L1MB5,L1MB5,L1MB5,L1MB5,L1MB5,L1MB5,L1MB5,L1MB5,L1MB5,L1MB5,L1MB5,L1MB5,L1MB5,L1MB5,L1MB5,L1MB5,L1MB5,L1MB5,L1MB5,L1MB5,L1MB5,L1MB5,L1MB5,L1MB5,L1MB5,L1MB5,L1MB5	AGO2,AGO4,DDX1,DDX10,DDX19A,DDX19B,DDX21,DDX27,DDX3X,DDX3Y,DDX50,DDX51,DDX53,DHX36,DHX9,EIF4A3
GO Biological Process	GO:0090208	positive regulation of triglyceride metabolic process	382	1.297562e-5	1.674244e-1	4.382838e-4	2.707938e+0	9.232117e+0	25	9.461075e-4	2.562000e-3	8993	8.690126e-1	1.000000e+0	1.000000e+0	6.993289e-1	5.719769e+0	4	19	7.163324e-4	2.105263e-1	L1MB5,L1MB5,L1MB5,L1MB5,L1MB5,L1MB5,L1MB5,L1MB5,L1MB5,L1MB5,L1MB5,L1MB5,L1MB5,L1MB5,L1MB5,L1MB5,L1MB5,L1MB5,L1MB5,L1MB5,L1MB5,L1MB5,L1MB5,L1MB5,L1MB5	DGAT2,FGF21,LDLR,SCARB1
GO Biological Process	GO:0060631	regulation of meiosis I	383	1.301733e-5	1.679626e-1	4.385447e-4	2.707405e+0	9.233935e+0	25	9.462938e-4	2.562000e-3	2617	1.959533e-1	1.000000e+0	9.661389e-1	1.660906e+0	2.408324e+0	4	8	7.163324e-4	5.000000e-1	L1MB5,L1MB5,L1MB5,L1MB5,L1MB5,L1MB5,L1MB5,L1MB5,L1MB5,L1MB5,L1MB5,L1MB5,L1MB5,L1MB5,L1MB5,L1MB5,L1MB5,L1MB5,L1MB5,L1MB5,L1MB5,L1MB5,L1MB5,L1MB5,L1MB5	DMRT1,MSH2,PIWIL2,PRDM9
GO Biological Process	GO:0032259	methylation	384	1.303375e-5	1.681745e-1	4.379544e-4	1.281125e+0	2.396331e+2	307	2.455761e-2	3.146137e-2	4329	3.374452e-1	1.000000e+0	1.000000e+0	1.042362e+0	8.730174e+1	91	290	1.629656e-2	3.137931e-1	L1MB5,L1MB5,L1MB5,L1MB5,L1MB5,L1MB5,L1MB5,L1MB5,L1MB5,L1MB5,L1MB5,L1MB5,L1MB5,L1MB5,L1MB5,L1MB5,L1MB5,L1MB5,L1MB5,L1MB5,L1MB5,L1MB5,L1MB5,L1MB5,L1MB5,L1MB5,L1MB5,L1MB5,L1MB5,L1MB5,L1MB5,L1MB5,L1MB5,L1MB5,L1MB5,L1MB5,L1MB5,L1MB5,L1MB5,L1MB5,L1MB5,L1MB5,L1MB5,L1MB5,L1MB5,L1MB5,L1MB5,L1MB5,L1MB5,L1MB5,L1MB5,L1MB5,L1MB5,L1MB5,L1MB5,L1MB5,L1MB5,L1MB5,L1MB5,L1MB5,L1MB5,L1MB5,L1MB5,L1MB5,L1MB5,L1MB5,L1M…	ASMT,ASMTL,ATF7IP,BEND3,BTG1,C9orf114,C9orf41,CALM1,CAMKMT,CARM1,COPRS,CTCFL,DNMT1,DNMT3A,DNMT3L,DPH5,DYDC2,EZH2,FAM103A1,FAM86A,FAM86B2,FAM86C1,FAM98A,FBXO11,GATAD2A,GCSH,GSPT1,HENMT1,HNMT,HSD17B10,KDM1B,KDM3A,KDM6A,KIAA1456,KMT2C,KMT2E,LCMT2,MAT1A,MAT2B,MECOM,MECP2,METTL13,METTL14,METTL20,METTL21A,METTL25,METTL2A,METTL4,METTL8,MGMT,MOV10L1,NDUFAF5,NSUN2,NSUN6,NSUN7,OGT,PAXIP1,PCMTD1,PCMTD2,PEMT…
GO Biological Process	GO:0034198	cellular response to amino acid starvation	385	1.328673e-5	1.714387e-1	4.452953e-4	1.729789e+0	4.104546e+1	71	4.206339e-3	7.276081e-3	478	7.500963e-3	1.000000e+0	2.024789e-1	1.622280e+0	1.294474e+1	21	43	3.760745e-3	4.883721e-1	L1MB5,L1MB5,L1MB5,L1MB5,L1MB5,L1MB5,L1MB5,L1MB5,L1MB5,L1MB5,L1MB5,L1MB5,L1MB5,L1MB5,L1MB5,L1MB5,L1MB5,L1MB5,L1MB5,L1MB5,L1MB5,L1MB5,L1MB5,L1MB5,L1MB5,L1MB5,L1MB5,L1MB5,L1MB5,L1MB5,L1MB5,L1MB5,L1MB5,L1MB5,L1MB5,L1MB5,L1MB5,L1MB5,L1MB5,L1MB5,L1MB5,L1MB5,L1MB5,L1MB5,L1MB5,L1MB5,L1MB5,L1MB5,L1MB5,L1MB5,L1MB5,L1MB5,L1MB5,L1MB5,L1MB5,L1MB5,L1MB5,L1MB5,L1MB5,L1MB5,L1MB5,L1MB5,L1MB5,L1MB5,L1MB5,L1MB5,L1M…	CDKN1A,DAP,DAPL1,DEPDC5,EIF2AK2,EIF2AK4,ITFG2,MAPK1,MAPK8,NPRL3,PRKD1,RNF152,RRAGA,RRAGB,RRAGC,SEH1L,SESN2,SESN3,SH3GLB1,SLC38A2,WDR59
GO Biological Process	GO:0043162	ubiquitin-dependent protein catabolic process via the multivesicular body sorting pathway	386	1.348894e-5	1.740478e-1	4.509010e-4	2.441805e+0	1.228599e+1	30	1.259069e-3	3.074400e-3	2531	1.845885e-1	1.000000e+0	9.410294e-1	1.398658e+0	5.719769e+0	8	19	1.432665e-3	4.210526e-1	L1MB5,L1MB5,L1MB5,L1MB5,L1MB5,L1MB5,L1MB5,L1MB5,L1MB5,L1MB5,L1MB5,L1MB5,L1MB5,L1MB5,L1MB5,L1MB5,L1MB5,L1MB5,L1MB5,L1MB5,L1MB5,L1MB5,L1MB5,L1MB5,L1MB5,L1MB5,L1MB5,L1MB5,L1MB5,L1MB5	MVB12A,MVB12B,NEDD4,PTPN23,TOM1L1,TSG101,UBAP1,VPS36
GO Biological Process	GO:0002430	complement receptor mediated signaling pathway	387	1.358645e-5	1.753060e-1	4.529870e-4	4.760793e+0	2.520589e+0	12	2.583100e-4	1.229760e-3	4664	3.531467e-1	1.000000e+0	9.769837e-1	1.328725e+0	3.010405e+0	4	10	7.163324e-4	4.000000e-1	L1MB5,L1MB5,L1MB5,L1MB5,L1MB5,L1MB5,L1MB5,L1MB5,L1MB5,L1MB5,L1MB5,L1MB5	C5AR1,C5AR2,FPR1,FPR3
GO Biological Process	GO:0006668	sphinganine-1-phosphate metabolic process	388	1.371232e-5	1.769301e-1	4.560053e-4	7.676458e+0	1.042147e+0	8	1.067993e-4	8.198401e-4	5704	5.114669e-1	1.000000e+0	1.000000e+0	1.660906e+0	6.020810e-1	1	2	1.790831e-4	5.000000e-1	L1MB5,L1MB5,L1MB5,L1MB5,L1MB5,L1MB5,L1MB5,L1MB5	SGPP1
GO Biological Process	GO:0009644	response to high light intensity	389	1.486326e-5	1.917806e-1	4.930094e-4	1.189410e+1	5.044519e-1	6	5.169624e-5	6.148801e-4	5704	5.114669e-1	1.000000e+0	1.000000e+0	1.660906e+0	6.020810e-1	1	2	1.790831e-4	5.000000e-1	L1MB5,L1MB5,L1MB5,L1MB5,L1MB5,L1MB5	AKT2
GO Biological Process	GO:0000920	cell separation after cytokinesis	390	1.501789e-5	1.937758e-1	4.968611e-4	2.623657e+0	9.909832e+0	26	1.015560e-3	2.664480e-3	6830	6.149885e-1	1.000000e+0	1.000000e+0	9.770036e-1	5.117688e+0	5	17	8.954155e-4	2.941176e-1	L1MB5,L1MB5,L1MB5,L1MB5,L1MB5,L1MB5,L1MB5,L1MB5,L1MB5,L1MB5,L1MB5,L1MB5,L1MB5,L1MB5,L1MB5,L1MB5,L1MB5,L1MB5,L1MB5,L1MB5,L1MB5,L1MB5,L1MB5,L1MB5,L1MB5,L1MB5	CHMP1B,CHMP2B,CHMP4B,CHMP6,PDCD6IP
GO Biological Process	GO:0036466	synaptic vesicle recycling via endosome	391	1.502414e-5	1.938565e-1	4.957966e-4	7.578035e+0	1.055683e+0	8	1.081864e-4	8.198401e-4	1619	9.061403e-2	1.000000e+0	7.221698e-1	3.321812e+0	6.020810e-1	2	2	3.581662e-4	1.000000e+0	L1MB5,L1MB5,L1MB5,L1MB5,L1MB5,L1MB5,L1MB5,L1MB5	AP3D1,DNM1L
GO Biological Process	GO:1901030	positive regulation of mitochondrial outer membrane permeabilization involved in apoptotic signaling pathway	392	1.556581e-5	2.008456e-1	5.123613e-4	1.846952e+0	3.086165e+1	57	3.162703e-3	5.841361e-3	1281	6.197212e-2	1.000000e+0	6.242203e-1	1.436459e+0	1.113850e+1	16	37	2.865330e-3	4.324324e-1	L1MB5,L1MB5,L1MB5,L1MB5,L1MB5,L1MB5,L1MB5,L1MB5,L1MB5,L1MB5,L1MB5,L1MB5,L1MB5,L1MB5,L1MB5,L1MB5,L1MB5,L1MB5,L1MB5,L1MB5,L1MB5,L1MB5,L1MB5,L1MB5,L1MB5,L1MB5,L1MB5,L1MB5,L1MB5,L1MB5,L1MB5,L1MB5,L1MB5,L1MB5,L1MB5,L1MB5,L1MB5,L1MB5,L1MB5,L1MB5,L1MB5,L1MB5,L1MB5,L1MB5,L1MB5,L1MB5,L1MB5,L1MB5,L1MB5,L1MB5,L1MB5,L1MB5,L1MB5,L1MB5,L1MB5,L1MB5,L1MB5	ATPIF1,BCL2,BCL2L11,BOK,GSK3B,GZMB,MAPK8,PMAIP1,PPP3R1,TFDP1,TP73,YWHAE,YWHAG,YWHAH,YWHAQ,YWHAZ
GO Biological Process	GO:0006353	DNA-templated transcription, termination	393	1.575989e-5	2.033499e-1	5.174297e-4	1.609730e+0	5.590999e+1	90	5.729657e-3	9.223201e-3	7642	6.821004e-1	1.000000e+0	1.000000e+0	9.447356e-1	3.281341e+1	31	109	5.551576e-3	2.844037e-1	L1MB5,L1MB5,L1MB5,L1MB5,L1MB5,L1MB5,L1MB5,L1MB5,L1MB5,L1MB5,L1MB5,L1MB5,L1MB5,L1MB5,L1MB5,L1MB5,L1MB5,L1MB5,L1MB5,L1MB5,L1MB5,L1MB5,L1MB5,L1MB5,L1MB5,L1MB5,L1MB5,L1MB5,L1MB5,L1MB5,L1MB5,L1MB5,L1MB5,L1MB5,L1MB5,L1MB5,L1MB5,L1MB5,L1MB5,L1MB5,L1MB5,L1MB5,L1MB5,L1MB5,L1MB5,L1MB5,L1MB5,L1MB5,L1MB5,L1MB5,L1MB5,L1MB5,L1MB5,L1MB5,L1MB5,L1MB5,L1MB5,L1MB5,L1MB5,L1MB5,L1MB5,L1MB5,L1MB5,L1MB5,L1MB5,L1MB5,L1M…	CCNH,CDK7,CPSF2,CPSF3,CSTF2T,DHX9,EIF4A3,GTF2H2,MED18,MTERFD3,PAPOLA,POLR1C,POLR2E,SETX,SMN1,SMN2,SNRPB,SNRPF,SRSF2,SRSF3,SRSF6,SYMPK,THOC1,THOC2,THOC3,TTF1,TWISTNB,UPF3B,WDR33,ZNF473,ZNRD1
GO Biological Process	GO:0044783	G1 DNA damage checkpoint	394	1.593309e-5	2.055847e-1	5.217885e-4	1.618767e+0	5.436237e+1	88	5.571057e-3	9.018241e-3	4237	3.146742e-1	1.000000e+0	9.582821e-1	1.107271e+0	2.167492e+1	24	72	4.297994e-3	3.333333e-1	L1MB5,L1MB5,L1MB5,L1MB5,L1MB5,L1MB5,L1MB5,L1MB5,L1MB5,L1MB5,L1MB5,L1MB5,L1MB5,L1MB5,L1MB5,L1MB5,L1MB5,L1MB5,L1MB5,L1MB5,L1MB5,L1MB5,L1MB5,L1MB5,L1MB5,L1MB5,L1MB5,L1MB5,L1MB5,L1MB5,L1MB5,L1MB5,L1MB5,L1MB5,L1MB5,L1MB5,L1MB5,L1MB5,L1MB5,L1MB5,L1MB5,L1MB5,L1MB5,L1MB5,L1MB5,L1MB5,L1MB5,L1MB5,L1MB5,L1MB5,L1MB5,L1MB5,L1MB5,L1MB5,L1MB5,L1MB5,L1MB5,L1MB5,L1MB5,L1MB5,L1MB5,L1MB5,L1MB5,L1MB5,L1MB5,L1MB5,L1M…	ATM,CARM1,CCND1,CDK1,CDKN1A,CENPJ,CHEK2,CNOT10,CNOT4,CNOT6,CNOT6L,E2F7,E2F8,EP300,FBXO31,NPM1,PML,PRKDC,RBL2,SOX4,TFDP1,TP73,UBC,WAC
GO Biological Process	GO:0009309	amine biosynthetic process	395	1.609722e-5	2.077024e-1	5.258289e-4	2.242467e+0	1.560781e+1	35	1.599489e-3	3.586801e-3	3081	2.324395e-1	1.000000e+0	9.734394e-1	1.299840e+0	6.923931e+0	9	23	1.611748e-3	3.913043e-1	L1MB5,L1MB5,L1MB5,L1MB5,L1MB5,L1MB5,L1MB5,L1MB5,L1MB5,L1MB5,L1MB5,L1MB5,L1MB5,L1MB5,L1MB5,L1MB5,L1MB5,L1MB5,L1MB5,L1MB5,L1MB5,L1MB5,L1MB5,L1MB5,L1MB5,L1MB5,L1MB5,L1MB5,L1MB5,L1MB5,L1MB5,L1MB5,L1MB5,L1MB5,L1MB5	AANAT,ASMT,AZIN1,DBH,OAZ2,ODC1,SMOX,SMS,TPH1
GO Biological Process	GO:0070269	pyroptosis	396	1.626196e-5	2.098281e-1	5.298689e-4	4.328395e+0	3.003423e+0	13	3.077908e-4	1.332240e-3	5174	4.508770e-1	1.000000e+0	1.000000e+0	1.245680e+0	2.408324e+0	3	8	5.372493e-4	3.750000e-1	L1MB5,L1MB5,L1MB5,L1MB5,L1MB5,L1MB5,L1MB5,L1MB5,L1MB5,L1MB5,L1MB5,L1MB5,L1MB5	AIM2,DHX9,NLRP9
GO Biological Process	GO:0034154	toll-like receptor 7 signaling pathway	397	1.634336e-5	2.108784e-1	5.311798e-4	4.670897e+0	2.569100e+0	12	2.632814e-4	1.229760e-3	1493	8.446628e-2	1.000000e+0	7.299855e-1	2.491359e+0	1.204162e+0	3	4	5.372493e-4	7.500000e-1	L1MB5,L1MB5,L1MB5,L1MB5,L1MB5,L1MB5,L1MB5,L1MB5,L1MB5,L1MB5,L1MB5,L1MB5	PIK3AP1,TLR7,UNC93B1
GO Biological Process	GO:0071499	cellular response to laminar fluid shear stress	398	1.653155e-5	2.133066e-1	5.359462e-4	2.883071e+0	7.630752e+0	22	7.819996e-4	2.254560e-3	7504	6.728277e-1	1.000000e+0	1.000000e+0	9.490892e-1	2.107283e+0	2	7	3.581662e-4	2.857143e-1	L1MB5,L1MB5,L1MB5,L1MB5,L1MB5,L1MB5,L1MB5,L1MB5,L1MB5,L1MB5,L1MB5,L1MB5,L1MB5,L1MB5,L1MB5,L1MB5,L1MB5,L1MB5,L1MB5,L1MB5,L1MB5,L1MB5	KLF2,KLF4
GO Biological Process	GO:0007175	negative regulation of epidermal growth factor-activated receptor activity	399	1.705348e-5	2.200411e-1	5.514813e-4	2.410685e+0	1.244460e+1	30	1.275323e-3	3.074400e-3	1820	9.470842e-2	1.000000e+0	6.714411e-1	1.660906e+0	4.214567e+0	7	14	1.253582e-3	5.000000e-1	L1MB5,L1MB5,L1MB5,L1MB5,L1MB5,L1MB5,L1MB5,L1MB5,L1MB5,L1MB5,L1MB5,L1MB5,L1MB5,L1MB5,L1MB5,L1MB5,L1MB5,L1MB5,L1MB5,L1MB5,L1MB5,L1MB5,L1MB5,L1MB5,L1MB5,L1MB5,L1MB5,L1MB5,L1MB5,L1MB5	CBL,CBLB,CHMP6,ERRFI1,SOCS5,TSG101,ZFYVE28
GO Biological Process	GO:0010506	regulation of autophagy	400	1.711714e-5	2.208625e-1	5.521561e-4	1.277371e+0	2.387717e+2	305	2.446933e-2	3.125641e-2	522	9.206960e-3	1.000000e+0	2.275812e-1	1.217239e+0	8.790382e+1	107	292	1.916189e-2	3.664384e-1	L1MB5,L1MB5,L1MB5,L1MB5,L1MB5,L1MB5,L1MB5,L1MB5,L1MB5,L1MB5,L1MB5,L1MB5,L1MB5,L1MB5,L1MB5,L1MB5,L1MB5,L1MB5,L1MB5,L1MB5,L1MB5,L1MB5,L1MB5,L1MB5,L1MB5,L1MB5,L1MB5,L1MB5,L1MB5,L1MB5,L1MB5,L1MB5,L1MB5,L1MB5,L1MB5,L1MB5,L1MB5,L1MB5,L1MB5,L1MB5,L1MB5,L1MB5,L1MB5,L1MB5,L1MB5,L1MB5,L1MB5,L1MB5,L1MB5,L1MB5,L1MB5,L1MB5,L1MB5,L1MB5,L1MB5,L1MB5,L1MB5,L1MB5,L1MB5,L1MB5,L1MB5,L1MB5,L1MB5,L1MB5,L1MB5,L1MB5,L1M…	ABL2,AMBRA1,ATG13,ATG14,ATM,ATP6V0A2,ATP6V0C,ATP6V0E2,ATP6V1C1,ATP6V1E2,ATP6V1H,ATPIF1,BCL2,BNIP3L,BOK,C9orf72,CAMKK2,CDK5R1,CHMP4B,CLEC16A,CTTN,DAP,DAPK1,DAPL1,DCN,DEPDC5,DHRSX,DNM1L,EEF1A2,EIF2AK4,EP300,EPM2A,EXOC4,EXOC8,FBXL2,FBXW7,FLCN,GNAI3,GPSM1,HERC1,HMGB1,HMOX1,ITPR1,KDR,KIF25,LEPR,LZTS1,MAP3K7,MAPK8,MAPT,MTDH,MTM1,MTMR3,MTMR8,NEDD4,NOD1,NPRL3,OPTN,PARK7,PIK3R2,PIP4K2A,PRKAB1,PRKAB2,PRKAG…
GO Biological Process	GO:0006406	mRNA export from nucleus	401	1.753960e-5	2.263135e-1	5.643727e-4	1.595844e+0	5.764976e+1	92	5.907948e-3	9.428162e-3	1986	1.185659e-1	1.000000e+0	7.703201e-1	1.190838e+0	3.191029e+1	38	106	6.805158e-3	3.584906e-1	L1MB5,L1MB5,L1MB5,L1MB5,L1MB5,L1MB5,L1MB5,L1MB5,L1MB5,L1MB5,L1MB5,L1MB5,L1MB5,L1MB5,L1MB5,L1MB5,L1MB5,L1MB5,L1MB5,L1MB5,L1MB5,L1MB5,L1MB5,L1MB5,L1MB5,L1MB5,L1MB5,L1MB5,L1MB5,L1MB5,L1MB5,L1MB5,L1MB5,L1MB5,L1MB5,L1MB5,L1MB5,L1MB5,L1MB5,L1MB5,L1MB5,L1MB5,L1MB5,L1MB5,L1MB5,L1MB5,L1MB5,L1MB5,L1MB5,L1MB5,L1MB5,L1MB5,L1MB5,L1MB5,L1MB5,L1MB5,L1MB5,L1MB5,L1MB5,L1MB5,L1MB5,L1MB5,L1MB5,L1MB5,L1MB5,L1MB5,L1M…	BUD13,CPSF2,CPSF3,DDX19B,EIF4A3,EIF5A,GLE1,HHEX,LUZP4,NDC1,NUP133,NUP153,NUP160,NUP88,NUPL2,NXF2B,NXF5,NXT1,PCID2,POM121,POM121C,RBMX2,SEH1L,SMG1,SRSF10,SRSF2,SRSF3,SRSF6,SYMPK,TCP11X1,THOC1,THOC2,THOC3,UPF1,UPF2,UPF3B,WDR33,ZC3H3
GO Biological Process	GO:0010792	DNA double-strand break processing involved in repair via single-strand annealing	402	1.810850e-5	2.336540e-1	5.812288e-4	3.587761e+0	4.459605e+0	16	4.570204e-4	1.639680e-3	3154	2.575948e-1	1.000000e+0	1.000000e+0	1.660906e+0	1.806243e+0	3	6	5.372493e-4	5.000000e-1	L1MB5,L1MB5,L1MB5,L1MB5,L1MB5,L1MB5,L1MB5,L1MB5,L1MB5,L1MB5,L1MB5,L1MB5,L1MB5,L1MB5,L1MB5,L1MB5	RAD52,RBBP8,SLX4
GO Biological Process	GO:0071166	ribonucleoprotein complex localization	403	1.832013e-5	2.363846e-1	5.865624e-4	1.536120e+0	6.965600e+1	107	7.138348e-3	1.096536e-2	3118	2.413694e-1	1.000000e+0	9.988420e-1	1.107271e+0	3.793110e+1	42	126	7.521490e-3	3.333333e-1	L1MB5,L1MB5,L1MB5,L1MB5,L1MB5,L1MB5,L1MB5,L1MB5,L1MB5,L1MB5,L1MB5,L1MB5,L1MB5,L1MB5,L1MB5,L1MB5,L1MB5,L1MB5,L1MB5,L1MB5,L1MB5,L1MB5,L1MB5,L1MB5,L1MB5,L1MB5,L1MB5,L1MB5,L1MB5,L1MB5,L1MB5,L1MB5,L1MB5,L1MB5,L1MB5,L1MB5,L1MB5,L1MB5,L1MB5,L1MB5,L1MB5,L1MB5,L1MB5,L1MB5,L1MB5,L1MB5,L1MB5,L1MB5,L1MB5,L1MB5,L1MB5,L1MB5,L1MB5,L1MB5,L1MB5,L1MB5,L1MB5,L1MB5,L1MB5,L1MB5,L1MB5,L1MB5,L1MB5,L1MB5,L1MB5,L1MB5,L1M…	BUD13,CPSF2,CPSF3,DDX19B,EIF4A3,EIF5A,GLE1,GLTSCR2,HHEX,LUZP4,NDC1,NMD3,NPM1,NUP133,NUP153,NUP160,NUP88,NUPL2,NXF2B,NXF5,NXT1,PCID2,POM121,POM121C,RBMX2,SEH1L,SMG1,SRSF10,SRSF2,SRSF3,SRSF6,SYMPK,TCP11X1,THOC1,THOC2,THOC3,UPF1,UPF2,UPF3B,WDR33,XPO1,ZC3H3
GO Biological Process	GO:1904667	negative regulation of ubiquitin protein ligase activity	404	1.847986e-5	2.384456e-1	5.902120e-4	1.726273e+0	3.997051e+1	69	4.096178e-3	7.071121e-3	9064	8.794459e-1	1.000000e+0	1.000000e+0	8.196680e-1	2.318012e+1	19	77	3.402579e-3	2.467532e-1	L1MB5,L1MB5,L1MB5,L1MB5,L1MB5,L1MB5,L1MB5,L1MB5,L1MB5,L1MB5,L1MB5,L1MB5,L1MB5,L1MB5,L1MB5,L1MB5,L1MB5,L1MB5,L1MB5,L1MB5,L1MB5,L1MB5,L1MB5,L1MB5,L1MB5,L1MB5,L1MB5,L1MB5,L1MB5,L1MB5,L1MB5,L1MB5,L1MB5,L1MB5,L1MB5,L1MB5,L1MB5,L1MB5,L1MB5,L1MB5,L1MB5,L1MB5,L1MB5,L1MB5,L1MB5,L1MB5,L1MB5,L1MB5,L1MB5,L1MB5,L1MB5,L1MB5,L1MB5,L1MB5,L1MB5,L1MB5,L1MB5,L1MB5,L1MB5,L1MB5,L1MB5,L1MB5,L1MB5,L1MB5,L1MB5,L1MB5,L1M…	ANAPC1,ANAPC16,ANAPC5,BUB3,CDC23,CDC27,CDK1,FZR1,MAD2L1,PSMB1,PSMB7,PSMC1,PSMD12,PSMD14,PSMD6,PSMD8,PSMD9,UBC,UBE2E1
GO Biological Process	GO:0010866	regulation of triglyceride biosynthetic process	405	1.864005e-5	2.405126e-1	5.938582e-4	2.536154e+0	1.064604e+1	27	1.091006e-3	2.766960e-3	6470	5.537794e-1	1.000000e+0	1.000000e+0	1.038066e+0	4.816648e+0	5	16	8.954155e-4	3.125000e-1	L1MB5,L1MB5,L1MB5,L1MB5,L1MB5,L1MB5,L1MB5,L1MB5,L1MB5,L1MB5,L1MB5,L1MB5,L1MB5,L1MB5,L1MB5,L1MB5,L1MB5,L1MB5,L1MB5,L1MB5,L1MB5,L1MB5,L1MB5,L1MB5,L1MB5,L1MB5,L1MB5	DGAT2,FBXW7,LDLR,SCARB1,SIK1
GO Biological Process	GO:0045716	positive regulation of low-density lipoprotein particle receptor biosynthetic process	406	1.887995e-5	2.436080e-1	6.000197e-4	8.879295e+0	7.883509e-1	7	8.079021e-5	7.173601e-4	4442	3.501313e-1	1.000000e+0	1.000000e+0	1.660906e+0	1.204162e+0	2	4	3.581662e-4	5.000000e-1	L1MB5,L1MB5,L1MB5,L1MB5,L1MB5,L1MB5,L1MB5	FGF21,SCAP
GO Biological Process	GO:0061009	common bile duct development	407	1.910988e-5	2.465748e-1	6.058348e-4	2.437791e+0	1.189602e+1	29	1.219104e-3	2.971920e-3	2348	1.644308e-1	1.000000e+0	9.035991e-1	1.993087e+0	1.505202e+0	3	5	5.372493e-4	6.000000e-1	L1MB5,L1MB5,L1MB5,L1MB5,L1MB5,L1MB5,L1MB5,L1MB5,L1MB5,L1MB5,L1MB5,L1MB5,L1MB5,L1MB5,L1MB5,L1MB5,L1MB5,L1MB5,L1MB5,L1MB5,L1MB5,L1MB5,L1MB5,L1MB5,L1MB5,L1MB5,L1MB5,L1MB5,L1MB5	HHEX,SOX17,SOX9
GO Biological Process	GO:0051437	positive regulation of ubiquitin-protein ligase activity involved in regulation of mitotic cell cycle transition	408	1.966009e-5	2.536741e-1	6.217503e-4	1.681043e+0	4.461517e+1	75	4.572163e-3	7.686001e-3	6953	6.294966e-1	1.000000e+0	1.000000e+0	9.615773e-1	2.287908e+1	22	76	3.939828e-3	2.894737e-1	L1MB5,L1MB5,L1MB5,L1MB5,L1MB5,L1MB5,L1MB5,L1MB5,L1MB5,L1MB5,L1MB5,L1MB5,L1MB5,L1MB5,L1MB5,L1MB5,L1MB5,L1MB5,L1MB5,L1MB5,L1MB5,L1MB5,L1MB5,L1MB5,L1MB5,L1MB5,L1MB5,L1MB5,L1MB5,L1MB5,L1MB5,L1MB5,L1MB5,L1MB5,L1MB5,L1MB5,L1MB5,L1MB5,L1MB5,L1MB5,L1MB5,L1MB5,L1MB5,L1MB5,L1MB5,L1MB5,L1MB5,L1MB5,L1MB5,L1MB5,L1MB5,L1MB5,L1MB5,L1MB5,L1MB5,L1MB5,L1MB5,L1MB5,L1MB5,L1MB5,L1MB5,L1MB5,L1MB5,L1MB5,L1MB5,L1MB5,L1M…	ANAPC1,ANAPC16,ANAPC5,BTRC,BUB3,CDC23,CDC27,CDK1,CUL1,FZR1,MAD2L1,PSMB1,PSMB7,PSMC1,PSMD12,PSMD14,PSMD6,PSMD8,PSMD9,PSME4,UBC,UBE2E1
GO Biological Process	GO:0035196	production of miRNAs involved in gene silencing by miRNA	409	1.986264e-5	2.562876e-1	6.266202e-4	2.050601e+0	2.048180e+1	42	2.098976e-3	4.304161e-3	3359	2.763556e-1	1.000000e+0	1.000000e+0	1.230301e+0	8.128093e+0	10	27	1.790831e-3	3.703704e-1	L1MB5,L1MB5,L1MB5,L1MB5,L1MB5,L1MB5,L1MB5,L1MB5,L1MB5,L1MB5,L1MB5,L1MB5,L1MB5,L1MB5,L1MB5,L1MB5,L1MB5,L1MB5,L1MB5,L1MB5,L1MB5,L1MB5,L1MB5,L1MB5,L1MB5,L1MB5,L1MB5,L1MB5,L1MB5,L1MB5,L1MB5,L1MB5,L1MB5,L1MB5,L1MB5,L1MB5,L1MB5,L1MB5,L1MB5,L1MB5,L1MB5,L1MB5	AGO2,AGO4,C9orf114,DICER1,LIN28A,PRKRA,SMAD2,SMAD3,TRIM71,ZCCHC11
GO Biological Process	GO:0070918	production of small RNA involved in gene silencing by RNA	410	2.005385e-5	2.587548e-1	6.311093e-4	1.945305e+0	2.467480e+1	48	2.528674e-3	4.919041e-3	3346	2.737120e-1	1.000000e+0	1.000000e+0	1.217998e+0	9.031215e+0	11	30	1.969914e-3	3.666667e-1	L1MB5,L1MB5,L1MB5,L1MB5,L1MB5,L1MB5,L1MB5,L1MB5,L1MB5,L1MB5,L1MB5,L1MB5,L1MB5,L1MB5,L1MB5,L1MB5,L1MB5,L1MB5,L1MB5,L1MB5,L1MB5,L1MB5,L1MB5,L1MB5,L1MB5,L1MB5,L1MB5,L1MB5,L1MB5,L1MB5,L1MB5,L1MB5,L1MB5,L1MB5,L1MB5,L1MB5,L1MB5,L1MB5,L1MB5,L1MB5,L1MB5,L1MB5,L1MB5,L1MB5,L1MB5,L1MB5,L1MB5,L1MB5	AGO2,AGO4,C9orf114,DICER1,LIN28A,PRKRA,SMAD2,SMAD3,TRIM71,TSN,ZCCHC11
GO Biological Process	GO:0098924	retrograde trans-synaptic signaling by nitric oxide	411	2.082783e-5	2.687415e-1	6.538722e-4	4.554887e+0	2.634533e+0	12	2.699870e-4	1.229760e-3	3520	3.010405e-1	1.000000e+0	1.000000e+0	3.321812e+0	3.010405e-1	1	1	1.790831e-4	1.000000e+0	L1MB5,L1MB5,L1MB5,L1MB5,L1MB5,L1MB5,L1MB5,L1MB5,L1MB5,L1MB5,L1MB5,L1MB5	NOS1
GO Biological Process	GO:1901206	positive regulation of adrenergic receptor signaling pathway involved in heart process	411	2.082783e-5	2.687415e-1	6.538722e-4	4.554887e+0	2.634533e+0	12	2.699870e-4	1.229760e-3	3520	3.010405e-1	1.000000e+0	1.000000e+0	3.321812e+0	3.010405e-1	1	1	1.790831e-4	1.000000e+0	L1MB5,L1MB5,L1MB5,L1MB5,L1MB5,L1MB5,L1MB5,L1MB5,L1MB5,L1MB5,L1MB5,L1MB5	NOS1
GO Biological Process	GO:1903679	positive regulation of cap-independent translational initiation	413	2.091524e-5	2.698693e-1	6.534367e-4	7.230767e+0	1.106383e+0	8	1.133822e-4	8.198401e-4	7069	6.585510e-1	1.000000e+0	1.000000e+0	1.107271e+0	9.031215e-1	1	3	1.790831e-4	3.333333e-1	L1MB5,L1MB5,L1MB5,L1MB5,L1MB5,L1MB5,L1MB5,L1MB5	NCK1
GO Biological Process	GO:0046831	regulation of RNA export from nucleus	414	2.172097e-5	2.802657e-1	6.769702e-4	2.685573e+0	8.936640e+0	24	9.158271e-4	2.459520e-3	1987	1.194320e-1	1.000000e+0	7.755567e-1	1.660906e+0	3.612486e+0	6	12	1.074499e-3	5.000000e-1	L1MB5,L1MB5,L1MB5,L1MB5,L1MB5,L1MB5,L1MB5,L1MB5,L1MB5,L1MB5,L1MB5,L1MB5,L1MB5,L1MB5,L1MB5,L1MB5,L1MB5,L1MB5,L1MB5,L1MB5,L1MB5,L1MB5,L1MB5,L1MB5	DHX9,NUDT4,NUP153,SETD2,THOC2,ZC3H3
GO Biological Process	GO:0002508	central tolerance induction	415	2.178847e-5	2.811366e-1	6.774377e-4	1.110296e+1	5.403963e-1	6	5.537982e-5	6.148801e-4	1619	9.061403e-2	1.000000e+0	7.221698e-1	3.321812e+0	6.020810e-1	2	2	3.581662e-4	1.000000e+0	L1MB5,L1MB5,L1MB5,L1MB5,L1MB5,L1MB5	AIRE,FOXJ1
GO Biological Process	GO:0006383	transcription from RNA polymerase III promoter	416	2.196198e-5	2.833754e-1	6.811909e-4	1.986253e+0	2.265573e+1	45	2.321759e-3	4.611601e-3	8808	8.334266e-1	1.000000e+0	1.000000e+0	8.101981e-1	1.234266e+1	10	41	1.790831e-3	2.439024e-1	L1MB5,L1MB5,L1MB5,L1MB5,L1MB5,L1MB5,L1MB5,L1MB5,L1MB5,L1MB5,L1MB5,L1MB5,L1MB5,L1MB5,L1MB5,L1MB5,L1MB5,L1MB5,L1MB5,L1MB5,L1MB5,L1MB5,L1MB5,L1MB5,L1MB5,L1MB5,L1MB5,L1MB5,L1MB5,L1MB5,L1MB5,L1MB5,L1MB5,L1MB5,L1MB5,L1MB5,L1MB5,L1MB5,L1MB5,L1MB5,L1MB5,L1MB5,L1MB5,L1MB5,L1MB5	BDP1,GTF3C3,IVNS1ABP,KIAA0947,POLR1C,POLR2E,POLR3F,SNAPC3,ZNF143,ZNF345
GO Biological Process	GO:0055108	Golgi to transport vesicle transport	417	2.205192e-5	2.845359e-1	6.823403e-4	1.552933e+1	3.219713e-1	5	3.299562e-5	5.124001e-4	3520	3.010405e-1	1.000000e+0	1.000000e+0	3.321812e+0	3.010405e-1	1	1	1.790831e-4	1.000000e+0	L1MB5,L1MB5,L1MB5,L1MB5,L1MB5	ARF1
GO Biological Process	GO:1990386	mitotic cleavage furrow ingression	417	2.205192e-5	2.845359e-1	6.823403e-4	1.552933e+1	3.219713e-1	5	3.299562e-5	5.124001e-4	3520	3.010405e-1	1.000000e+0	1.000000e+0	3.321812e+0	3.010405e-1	1	1	1.790831e-4	1.000000e+0	L1MB5,L1MB5,L1MB5,L1MB5,L1MB5	ARF1
GO Biological Process	GO:0006721	terpenoid metabolic process	419	2.209587e-5	2.851030e-1	6.804368e-4	1.469735e+0	8.709055e+1	128	8.925041e-3	1.311744e-2	2524	1.816702e-1	1.000000e+0	9.287205e-1	1.148664e+0	3.221133e+1	37	107	6.626074e-3	3.457944e-1	L1MB5,L1MB5,L1MB5,L1MB5,L1MB5,L1MB5,L1MB5,L1MB5,L1MB5,L1MB5,L1MB5,L1MB5,L1MB5,L1MB5,L1MB5,L1MB5,L1MB5,L1MB5,L1MB5,L1MB5,L1MB5,L1MB5,L1MB5,L1MB5,L1MB5,L1MB5,L1MB5,L1MB5,L1MB5,L1MB5,L1MB5,L1MB5,L1MB5,L1MB5,L1MB5,L1MB5,L1MB5,L1MB5,L1MB5,L1MB5,L1MB5,L1MB5,L1MB5,L1MB5,L1MB5,L1MB5,L1MB5,L1MB5,L1MB5,L1MB5,L1MB5,L1MB5,L1MB5,L1MB5,L1MB5,L1MB5,L1MB5,L1MB5,L1MB5,L1MB5,L1MB5,L1MB5,L1MB5,L1MB5,L1MB5,L1MB5,L1M…	AKR1C4,ALDH1A1,ALDH3A2,ALDH8A1,APOB,AWAT2,BCMO1,CYP26A1,CYP26B1,CYP26C1,CYP2C19,CYP2C9,CYP2E1,CYP3A4,CYP4V2,DGAT2,DHRS3,DHRS9,EGFR,GPC1,GPC3,GPC4,GPC5,GPC6,LRP8,OPN1LW,OPN1MW,OPN1MW2,PDE3A,PECR,PLB1,RBP1,RBP2,RDH10,RDH14,RLBP1,SDC2
GO Biological Process	GO:0051928	positive regulation of calcium ion transport	420	2.223552e-5	2.869049e-1	6.831069e-4	1.418376e+0	1.078699e+2	153	1.105451e-2	1.567944e-2	431	5.634702e-3	1.000000e+0	1.686881e-1	1.397024e+0	3.221133e+1	45	107	8.058739e-3	4.205607e-1	L1MB5,L1MB5,L1MB5,L1MB5,L1MB5,L1MB5,L1MB5,L1MB5,L1MB5,L1MB5,L1MB5,L1MB5,L1MB5,L1MB5,L1MB5,L1MB5,L1MB5,L1MB5,L1MB5,L1MB5,L1MB5,L1MB5,L1MB5,L1MB5,L1MB5,L1MB5,L1MB5,L1MB5,L1MB5,L1MB5,L1MB5,L1MB5,L1MB5,L1MB5,L1MB5,L1MB5,L1MB5,L1MB5,L1MB5,L1MB5,L1MB5,L1MB5,L1MB5,L1MB5,L1MB5,L1MB5,L1MB5,L1MB5,L1MB5,L1MB5,L1MB5,L1MB5,L1MB5,L1MB5,L1MB5,L1MB5,L1MB5,L1MB5,L1MB5,L1MB5,L1MB5,L1MB5,L1MB5,L1MB5,L1MB5,L1MB5,L1M…	ADCYAP1R1,AKAP6,ARRB2,ATP1B1,CACNA1D,CACNA2D1,CACNB2,CALCR,CALM1,CALM2,CALM3,CAMK2B,CASK,CXCL10,CXCL11,CXCL12,DRD1,EHD3,F2R,F2RL3,FGF14,GBAS,GCG,GPER1,HOMER1,JPH2,KCNE2,LPAR3,MYLK,NPSR1,ORAI1,P2RX2,P2RX4,P2RX7,PLA2G1B,PLCG1,PLCG2,RAMP3,SLC9A1,STIM1,STIM2,THY1,TRPV2,TSPO,WNK3
GO Biological Process	GO:2001235	positive regulation of apoptotic signaling pathway	421	2.281493e-5	2.943810e-1	6.992424e-4	1.364122e+0	1.392838e+2	190	1.427380e-2	1.947120e-2	3517	2.995705e-1	1.000000e+0	1.000000e+0	1.069089e+0	5.238104e+1	56	174	1.002865e-2	3.218391e-1	L1MB5,L1MB5,L1MB5,L1MB5,L1MB5,L1MB5,L1MB5,L1MB5,L1MB5,L1MB5,L1MB5,L1MB5,L1MB5,L1MB5,L1MB5,L1MB5,L1MB5,L1MB5,L1MB5,L1MB5,L1MB5,L1MB5,L1MB5,L1MB5,L1MB5,L1MB5,L1MB5,L1MB5,L1MB5,L1MB5,L1MB5,L1MB5,L1MB5,L1MB5,L1MB5,L1MB5,L1MB5,L1MB5,L1MB5,L1MB5,L1MB5,L1MB5,L1MB5,L1MB5,L1MB5,L1MB5,L1MB5,L1MB5,L1MB5,L1MB5,L1MB5,L1MB5,L1MB5,L1MB5,L1MB5,L1MB5,L1MB5,L1MB5,L1MB5,L1MB5,L1MB5,L1MB5,L1MB5,L1MB5,L1MB5,L1MB5,L1M…	ADORA2A,ATPIF1,BCL2,BCL2L11,BIK,BMPR1B,BOK,CTSH,CYLD,DAB2IP,DFNA5,DNM1L,FADD,FAF1,FBXO18,FBXW7,GPER1,GSK3B,GZMB,HRK,INHBA,MAGED1,MAL,MAPK8,MAPK9,MFF,MMP9,MSX1,NACC2,NCK1,OSM,PARK7,PMAIP1,PML,PPP3R1,PRKRA,RET,SERINC3,SFPQ,SIAH1,SMAD3,ST18,STK3,TFAP4,TFDP1,TGFBR1,TIMP3,TP73,TPD52L1,TRAF2,WWOX,YWHAE,YWHAG,YWHAH,YWHAQ,YWHAZ
GO Biological Process	GO:1903608	protein localization to cytoplasmic stress granule	422	2.380051e-5	3.070980e-1	7.277203e-4	3.505869e+0	4.563776e+0	16	4.676958e-4	1.639680e-3	4738	3.552806e-1	1.000000e+0	9.675360e-1	1.423634e+0	2.107283e+0	3	7	5.372493e-4	4.285714e-1	L1MB5,L1MB5,L1MB5,L1MB5,L1MB5,L1MB5,L1MB5,L1MB5,L1MB5,L1MB5,L1MB5,L1MB5,L1MB5,L1MB5,L1MB5,L1MB5	DDX1,DDX3X,DHX9
GO Biological Process	GO:0072180	mesonephric duct morphogenesis	423	2.403519e-5	3.101261e-1	7.331585e-4	2.668172e+0	8.994922e+0	24	9.217998e-4	2.459520e-3	4442	3.501313e-1	1.000000e+0	1.000000e+0	1.660906e+0	1.204162e+0	2	4	3.581662e-4	5.000000e-1	L1MB5,L1MB5,L1MB5,L1MB5,L1MB5,L1MB5,L1MB5,L1MB5,L1MB5,L1MB5,L1MB5,L1MB5,L1MB5,L1MB5,L1MB5,L1MB5,L1MB5,L1MB5,L1MB5,L1MB5,L1MB5,L1MB5,L1MB5,L1MB5	GPC3,OSR1
GO Biological Process	GO:0022614	membrane to membrane docking	424	2.415197e-5	3.116329e-1	7.349832e-4	3.209072e+0	5.609098e+0	18	5.748204e-4	1.844640e-3	5356	4.739316e-1	1.000000e+0	1.000000e+0	1.328725e+0	1.505202e+0	2	5	3.581662e-4	4.000000e-1	L1MB5,L1MB5,L1MB5,L1MB5,L1MB5,L1MB5,L1MB5,L1MB5,L1MB5,L1MB5,L1MB5,L1MB5,L1MB5,L1MB5,L1MB5,L1MB5,L1MB5,L1MB5	MSN,ROCK1
GO Biological Process	GO:0008333	endosome to lysosome transport	425	2.444436e-5	3.154056e-1	7.421308e-4	1.795832e+0	3.285385e+1	59	3.366863e-3	6.046321e-3	2600	1.950860e-1	1.000000e+0	9.681518e-1	1.227626e+0	1.384786e+1	17	46	3.044413e-3	3.695652e-1	L1MB5,L1MB5,L1MB5,L1MB5,L1MB5,L1MB5,L1MB5,L1MB5,L1MB5,L1MB5,L1MB5,L1MB5,L1MB5,L1MB5,L1MB5,L1MB5,L1MB5,L1MB5,L1MB5,L1MB5,L1MB5,L1MB5,L1MB5,L1MB5,L1MB5,L1MB5,L1MB5,L1MB5,L1MB5,L1MB5,L1MB5,L1MB5,L1MB5,L1MB5,L1MB5,L1MB5,L1MB5,L1MB5,L1MB5,L1MB5,L1MB5,L1MB5,L1MB5,L1MB5,L1MB5,L1MB5,L1MB5,L1MB5,L1MB5,L1MB5,L1MB5,L1MB5,L1MB5,L1MB5,L1MB5,L1MB5,L1MB5,L1MB5,L1MB5	AKTIP,ATG14,CHMP2B,DENND3,GPRASP1,HOOK1,LYST,MGRN1,MTM1,RAB12,RHOB,SNX16,STX8,TRAK1,TRAK2,TSG101,VPS39
GO Biological Process	GO:0007530	sex determination	426	2.463189e-5	3.178253e-1	7.460687e-4	1.695604e+0	4.187299e+1	71	4.291145e-3	7.276081e-3	1205	5.576310e-2	1.000000e+0	5.971048e-1	1.588693e+0	6.923931e+0	11	23	1.969914e-3	4.782609e-1	L1MB5,L1MB5,L1MB5,L1MB5,L1MB5,L1MB5,L1MB5,L1MB5,L1MB5,L1MB5,L1MB5,L1MB5,L1MB5,L1MB5,L1MB5,L1MB5,L1MB5,L1MB5,L1MB5,L1MB5,L1MB5,L1MB5,L1MB5,L1MB5,L1MB5,L1MB5,L1MB5,L1MB5,L1MB5,L1MB5,L1MB5,L1MB5,L1MB5,L1MB5,L1MB5,L1MB5,L1MB5,L1MB5,L1MB5,L1MB5,L1MB5,L1MB5,L1MB5,L1MB5,L1MB5,L1MB5,L1MB5,L1MB5,L1MB5,L1MB5,L1MB5,L1MB5,L1MB5,L1MB5,L1MB5,L1MB5,L1MB5,L1MB5,L1MB5,L1MB5,L1MB5,L1MB5,L1MB5,L1MB5,L1MB5,L1MB5,L1M…	AR,CITED2,DMRT1,FGF9,INSR,MAP3K4,SOX3,SOX9,SRY,WNT4,WT1
GO Biological Process	GO:0009159	deoxyribonucleoside monophosphate catabolic process	427	2.467539e-5	3.183866e-1	7.456360e-4	8.510130e+0	8.225491e-1	7	8.429485e-5	7.173601e-4	5704	5.114669e-1	1.000000e+0	1.000000e+0	1.660906e+0	6.020810e-1	1	2	1.790831e-4	5.000000e-1	L1MB5,L1MB5,L1MB5,L1MB5,L1MB5,L1MB5,L1MB5	NT5M
GO Biological Process	GO:1990539	fructose import across plasma membrane	428	2.484820e-5	3.206163e-1	7.491036e-4	1.514232e+1	3.302003e-1	5	3.383893e-5	5.124001e-4	3520	3.010405e-1	1.000000e+0	1.000000e+0	3.321812e+0	3.010405e-1	1	1	1.790831e-4	1.000000e+0	L1MB5,L1MB5,L1MB5,L1MB5,L1MB5	SLC2A5
GO Biological Process	GO:0070266	necroptotic process	429	2.522254e-5	3.254464e-1	7.586164e-4	2.165164e+0	1.662692e+1	36	1.703927e-3	3.689281e-3	8469	8.046019e-1	1.000000e+0	1.000000e+0	7.909077e-1	6.321850e+0	5	21	8.954155e-4	2.380952e-1	L1MB5,L1MB5,L1MB5,L1MB5,L1MB5,L1MB5,L1MB5,L1MB5,L1MB5,L1MB5,L1MB5,L1MB5,L1MB5,L1MB5,L1MB5,L1MB5,L1MB5,L1MB5,L1MB5,L1MB5,L1MB5,L1MB5,L1MB5,L1MB5,L1MB5,L1MB5,L1MB5,L1MB5,L1MB5,L1MB5,L1MB5,L1MB5,L1MB5,L1MB5,L1MB5,L1MB5	CD14,CYLD,DNM1L,FADD,TLR4
GO Biological Process	GO:0042447	hormone catabolic process	430	2.552238e-5	3.293153e-1	7.658495e-4	2.657879e+0	9.029758e+0	24	9.253698e-4	2.459520e-3	4664	3.531467e-1	1.000000e+0	9.769837e-1	1.328725e+0	3.010405e+0	4	10	7.163324e-4	4.000000e-1	L1MB5,L1MB5,L1MB5,L1MB5,L1MB5,L1MB5,L1MB5,L1MB5,L1MB5,L1MB5,L1MB5,L1MB5,L1MB5,L1MB5,L1MB5,L1MB5,L1MB5,L1MB5,L1MB5,L1MB5,L1MB5,L1MB5,L1MB5,L1MB5	CYP19A1,DIO3,ECE1,UGT2B4
[truncated: 2,580 more rows]
