# Supplementary material for: Genome-wide bioinformatic analyses predict key host and viral factors in SARS-CoV-2 pathogenesis
Source: Commun Biol. 2021 May 17;4:590. doi: 10.1038/s42003-021-02095-0 (PMC8128904; doi:10.1038/s42003-021-02095-0)
Supplement: Supplementary file 13 — Supplementary Data 11 [file 42003_2021_2095_MOESM13_ESM.xlsx]

## Sheet: Supplementary_Data_S11_RBP_site
Genome	start	end	width	strand	Matrix_id	score	seq	RBP	region	gene name
NC_045512.2	1	6	6	+	75	2.99906	ATTAAA	PPIE	five_prime_UTR	NA
NC_045512.2	1	6	6	-	75	2.99906	TTTAAT	PPIE	five_prime_UTR	NA
NC_045512.2	1	4	4	+	s63	3.45098	ATTA	TIAL1	five_prime_UTR	NA
NC_045512.2	3	7	5	-	s1	3.70028	CTTTA	ELAVL2	five_prime_UTR	NA
NC_045512.2	3	7	5	-	s6	3.70028	CTTTA	TIAL1	five_prime_UTR	NA
NC_045512.2	3	7	5	-	s9	3.73756	CTTTA	TIA1	five_prime_UTR	NA
NC_045512.2	4	8	5	-	143	2.99782	CCTTT	PTBP1	five_prime_UTR	NA
NC_045512.2	4	9	6	-	155	3.66426	ACCTTT	ZFP36	five_prime_UTR	NA
NC_045512.2	4	7	4	-	165	2.49626	CTTT	PTBP1	five_prime_UTR	NA
NC_045512.2	6	11	6	+	s21	4.18924	AGGTTT	ZRANB2	five_prime_UTR	NA
NC_045512.2	7	14	8	-	M033_0.6	5.82288	TATAAACC	KHDRBS3	five_prime_UTR	NA
NC_045512.2	7	10	4	-	s38	1.88496	AACC	HNRNPL	five_prime_UTR	NA
NC_045512.2	8	12	5	+	s1	3.70028	GTTTA	ELAVL2	five_prime_UTR	NA
NC_045512.2	8	12	5	+	s6	3.55824	GTTTA	TIAL1	five_prime_UTR	NA
NC_045512.2	8	12	5	+	s9	3.73756	GTTTA	TIA1	five_prime_UTR	NA
NC_045512.2	9	14	6	+	75	2.99906	TTTATA	PPIE	five_prime_UTR	NA
NC_045512.2	9	14	6	-	75	2.99906	TATAAA	PPIE	five_prime_UTR	NA
NC_045512.2	12	17	6	-	s21	4.48805	AGGTAT	ZRANB2	five_prime_UTR	NA
NC_045512.2	13	19	7	-	M053_0.6	5.10907	GAAGGTA	RBM5	five_prime_UTR	NA
NC_045512.2	14	19	6	+	155	3.66426	ACCTTC	ZFP36	five_prime_UTR	NA
NC_045512.2	15	19	5	+	143	2.99782	CCTTC	PTBP1	five_prime_UTR	NA
NC_045512.2	15	20	6	+	155	3.66426	CCTTCC	ZFP36	five_prime_UTR	NA
NC_045512.2	15	21	7	+	M043_0.6	5.03016	CCTTCCC	PCBP2	five_prime_UTR	NA
NC_045512.2	15	21	7	+	M177_0.6	4.97112	CCTTCCC	PCBP1	five_prime_UTR	NA
NC_045512.2	16	19	4	+	165	2.49626	CTTC	PTBP1	five_prime_UTR	NA
NC_045512.2	16	19	4	+	s68	3.45098	CTTC	TIA1	five_prime_UTR	NA
NC_045512.2	18	22	5	-	131	3.65597	TGGGA	HNRNPH1	five_prime_UTR	NA
NC_045512.2	18	22	5	-	142	3.65597	TGGGA	HNRNPH2	five_prime_UTR	NA
NC_045512.2	18	22	5	-	171	3.65597	TGGGA	HNRNPF	five_prime_UTR	NA
NC_045512.2	18	22	5	-	182	3.65597	TGGGA	HNRNPH3	five_prime_UTR	NA
NC_045512.2	18	22	5	-	46	3.65597	TGGGA	GRSF1	five_prime_UTR	NA
NC_045512.2	18	23	6	+	s15	3.99335	TCCCAG	HNRNPK	five_prime_UTR	NA
NC_045512.2	20	24	5	-	143	2.99782	CCTGG	PTBP1	five_prime_UTR	NA
NC_045512.2	20	23	4	-	165	2.49626	CTGG	PTBP1	five_prime_UTR	NA
NC_045512.2	20	23	4	+	64	2.82119	CCAG	NOVA1	five_prime_UTR	NA
NC_045512.2	22	27	6	+	s21	4.48805	AGGTAA	ZRANB2	five_prime_UTR	NA
NC_045512.2	27	33	7	+	M349_0.6	4.60429	ACAAACC	PABPC1	five_prime_UTR	NA
NC_045512.2	27	31	5	-	s4	2.49585	TTTGT	CELF2	five_prime_UTR	NA
NC_045512.2	27	32	6	-	s5	3.49203	GTTTGT	CELF2	five_prime_UTR	NA
NC_045512.2	28	32	5	-	s6	3.55824	GTTTG	TIAL1	five_prime_UTR	NA
NC_045512.2	28	32	5	-	s9	3.61318	GTTTG	TIA1	five_prime_UTR	NA
NC_045512.2	29	35	7	-	M127_0.6	5.63709	TTGGTTT	ELAVL1	five_prime_UTR	NA
NC_045512.2	30	33	4	+	s38	1.88496	AACC	HNRNPL	five_prime_UTR	NA
NC_045512.2	31	36	6	-	s5	3.29283	GTTGGT	CELF2	five_prime_UTR	NA
NC_045512.2	32	38	7	+	126	4.49657	CCAACCA	SRSF1	five_prime_UTR	NA
NC_045512.2	33	36	4	+	s38	1.88496	CAAC	HNRNPL	five_prime_UTR	NA
NC_045512.2	34	37	4	+	s38	1.88496	AACC	HNRNPL	five_prime_UTR	NA
NC_045512.2	35	40	6	-	s5	3.29283	GTTGGT	CELF2	five_prime_UTR	NA
NC_045512.2	37	40	4	+	s38	1.88496	CAAC	HNRNPL	five_prime_UTR	NA
NC_045512.2	39	44	6	+	155	3.66426	ACTTTC	ZFP36	five_prime_UTR	NA
NC_045512.2	40	43	4	+	165	2.49626	CTTT	PTBP1	five_prime_UTR	NA
NC_045512.2	40	44	5	+	s1	3.70028	CTTTC	ELAVL2	five_prime_UTR	NA
NC_045512.2	40	44	5	+	s6	3.84233	CTTTC	TIAL1	five_prime_UTR	NA
NC_045512.2	40	44	5	+	s9	3.73756	CTTTC	TIA1	five_prime_UTR	NA
NC_045512.2	47	51	5	+	143	2.99782	TCTCT	PTBP1	five_prime_UTR	NA
NC_045512.2	48	51	4	+	165	2.49626	CTCT	PTBP1	five_prime_UTR	NA
NC_045512.2	48	53	6	+	s12	4.73383	CTCTTG	PTBP1	five_prime_UTR	NA
NC_045512.2	49	53	5	+	143	2.99782	TCTTG	PTBP1	five_prime_UTR	NA
NC_045512.2	49	54	6	+	155	3.66426	TCTTGT	ZFP36	five_prime_UTR	NA
NC_045512.2	50	53	4	+	165	2.49626	CTTG	PTBP1	five_prime_UTR	NA
NC_045512.2	53	57	5	-	143	2.99782	TCTAC	PTBP1	five_prime_UTR	NA
NC_045512.2	53	56	4	-	165	2.49626	CTAC	PTBP1	five_prime_UTR	NA
NC_045512.2	58	62	5	+	143	2.99782	TCTGT	PTBP1	five_prime_UTR	NA
NC_045512.2	59	62	4	+	165	2.49626	CTGT	PTBP1	five_prime_UTR	NA
NC_045512.2	61	67	7	-	M088_0.6	5.50242	AGAGAAC	SRSF10	five_prime_UTR	NA
NC_045512.2	63	67	5	+	143	2.99782	TCTCT	PTBP1	five_prime_UTR	NA
NC_045512.2	64	67	4	+	165	2.49626	CTCT	PTBP1	five_prime_UTR	NA
NC_045512.2	65	69	5	+	143	2.99782	TCTAA	PTBP1	five_prime_UTR	NA
NC_045512.2	66	69	4	+	165	2.49626	CTAA	PTBP1	five_prime_UTR	NA
NC_045512.2	66	71	6	+	s34	4.26989	CTAAAC	KHDRBS1	five_prime_UTR	NA
NC_045512.2	67	71	5	-	s1	3.70028	GTTTA	ELAVL2	five_prime_UTR	NA
NC_045512.2	67	71	5	-	s6	3.55824	GTTTA	TIAL1	five_prime_UTR	NA
NC_045512.2	67	71	5	-	s9	3.73756	GTTTA	TIA1	five_prime_UTR	NA
NC_045512.2	70	76	7	-	M155_0.6	4.66075	AGTTCGT	ZNF638	five_prime_UTR	NA
NC_045512.2	75	78	4	+	165	2.49626	CTTT	PTBP1	five_prime_UTR	NA
NC_045512.2	75	79	5	+	s1	3.70028	CTTTA	ELAVL2	five_prime_UTR	NA
NC_045512.2	75	79	5	+	s6	3.70028	CTTTA	TIAL1	five_prime_UTR	NA
NC_045512.2	75	79	5	+	s9	3.73756	CTTTA	TIA1	five_prime_UTR	NA
NC_045512.2	76	81	6	+	75	2.99906	TTTAAA	PPIE	five_prime_UTR	NA
NC_045512.2	76	81	6	-	75	2.99906	TTTAAA	PPIE	five_prime_UTR	NA
NC_045512.2	77	82	6	+	75	2.99906	TTAAAA	PPIE	five_prime_UTR	NA
NC_045512.2	77	82	6	-	75	2.99906	TTTTAA	PPIE	five_prime_UTR	NA
NC_045512.2	77	82	6	+	s34	4.41193	TTAAAA	KHDRBS1	five_prime_UTR	NA
NC_045512.2	78	83	6	+	75	2.99906	TAAAAT	PPIE	five_prime_UTR	NA
NC_045512.2	78	83	6	-	75	2.99906	ATTTTA	PPIE	five_prime_UTR	NA
NC_045512.2	78	83	6	-	s10	4.48507	ATTTTA	TIA1	five_prime_UTR	NA
NC_045512.2	78	83	6	-	s2	4.4703	ATTTTA	ELAVL2	five_prime_UTR	NA
NC_045512.2	78	83	6	-	s7	4.69602	ATTTTA	TIAL1	five_prime_UTR	NA
NC_045512.2	83	88	6	-	1343	3.4975	CACAGA	SRSF5	five_prime_UTR	NA
NC_045512.2	83	87	5	+	143	2.99782	TCTGT	PTBP1	five_prime_UTR	NA
NC_045512.2	84	87	4	+	165	2.49626	CTGT	PTBP1	five_prime_UTR	NA
NC_045512.2	85	91	7	+	M004_0.6	4.95656	TGTGTGG	CELF4	five_prime_UTR	NA
NC_045512.2	85	91	7	+	M157_0.6	5.21736	TGTGTGG	CELF5	five_prime_UTR	NA
NC_045512.2	85	91	7	+	M175_0.6	5.10374	TGTGTGG	RBM24	five_prime_UTR	NA
NC_045512.2	85	91	7	+	M178_0.6	5.19295	TGTGTGG	CELF6	five_prime_UTR	NA
NC_045512.2	85	88	4	-	s38	1.88496	CACA	HNRNPL	five_prime_UTR	NA
NC_045512.2	85	89	5	+	s4	2.49585	TGTGT	CELF2	five_prime_UTR	NA
NC_045512.2	87	92	6	+	s35	3.46078	TGTGGC	HNRNPDL	five_prime_UTR	NA
NC_045512.2	87	90	4	-	s38	1.88496	CACA	HNRNPL	five_prime_UTR	NA
NC_045512.2	88	91	4	-	64	2.82119	CCAC	NOVA1	five_prime_UTR	NA
NC_045512.2	91	95	5	-	s19	3.348	ACAGC	SRSF5	five_prime_UTR	NA
NC_045512.2	92	95	4	+	165	2.49626	CTGT	PTBP1	five_prime_UTR	NA
NC_045512.2	95	101	7	+	1384	4.49657	TCACTCG	SRSF6	five_prime_UTR	NA
NC_045512.2	95	98	4	+	99	3.45098	TCAC	NOVA1	five_prime_UTR	NA
NC_045512.2	98	101	4	+	165	2.49626	CTCG	PTBP1	five_prime_UTR	NA
NC_045512.2	99	105	7	-	1393	4.49657	CAGCCGA	SRSF1	five_prime_UTR	NA
NC_045512.2	99	106	8	+	M320_0.6	4.99625	TCGGCTGC	MBNL1	five_prime_UTR	NA
NC_045512.2	101	107	7	-	s37	5.42647	TGCAGCC	SRSF2	five_prime_UTR	NA
NC_045512.2	102	107	6	-	1343	3.4975	TGCAGC	SRSF5	five_prime_UTR	NA
NC_045512.2	103	106	4	+	165	2.49626	CTGC	PTBP1	five_prime_UTR	NA
NC_045512.2	104	110	7	+	M159_0.6	6.00258	TGCATGC	RBFOX1	five_prime_UTR	NA
NC_045512.2	104	109	6	+	M298_0.6	5.78745	TGCATG	RBFOX1	five_prime_UTR	NA
NC_045512.2	105	111	7	-	M159_0.6	5.73026	AGCATGC	RBFOX1	five_prime_UTR	NA
NC_045512.2	105	110	6	+	M354_0.6	3.39444	GCATGC	YTHDC1	five_prime_UTR	NA
NC_045512.2	105	110	6	-	M354_0.6	3.39444	GCATGC	YTHDC1	five_prime_UTR	NA
NC_045512.2	106	111	6	-	s92	5.42157	AGCATG	RBFOX1	five_prime_UTR	NA
NC_045512.2	107	112	6	+	s30	3.82268	ATGCTT	MBNL1	five_prime_UTR	NA
NC_045512.2	108	111	4	+	M320_0.6a	3.29443	TGCT	MBNL1	five_prime_UTR	NA
NC_045512.2	108	115	8	-	s44	5.1746	ACTAAGCA	HNRNPDL	five_prime_UTR	NA
NC_045512.2	109	115	7	-	M349_0.6	4.59429	ACTAAGC	PABPC1	five_prime_UTR	NA
NC_045512.2	110	113	4	+	165	2.49626	CTTA	PTBP1	five_prime_UTR	NA
NC_045512.2	111	114	4	-	165	2.49626	CTAA	PTBP1	five_prime_UTR	NA
NC_045512.2	112	117	6	+	M354_0.6	3.29333	TAGTGC	YTHDC1	five_prime_UTR	NA
NC_045512.2	113	118	6	+	s35	3.46078	AGTGCA	HNRNPDL	five_prime_UTR	NA
NC_045512.2	115	120	6	-	s35	3.46078	AGTGCA	HNRNPDL	five_prime_UTR	NA
NC_045512.2	116	121	6	-	M354_0.6	3.36667	GAGTGC	YTHDC1	five_prime_UTR	NA
NC_045512.2	119	122	4	+	165	2.49626	CTCA	PTBP1	five_prime_UTR	NA
NC_045512.2	120	123	4	+	99	3.45098	TCAC	NOVA1	five_prime_UTR	NA
NC_045512.2	124	127	4	-	165	2.49626	CTGC	PTBP1	five_prime_UTR	NA
NC_045512.2	124	129	6	-	M354_0.6	3.21	TACTGC	YTHDC1	five_prime_UTR	NA
NC_045512.2	124	128	5	-	s19	3.11326	ACTGC	SRSF5	five_prime_UTR	NA
NC_045512.2	128	133	6	+	75	2.99906	TATAAT	PPIE	five_prime_UTR	NA
NC_045512.2	128	133	6	-	75	2.99906	ATTATA	PPIE	five_prime_UTR	NA
NC_045512.2	129	134	6	+	75	2.99906	ATAATT	PPIE	five_prime_UTR	NA
NC_045512.2	129	134	6	-	75	2.99906	AATTAT	PPIE	five_prime_UTR	NA
NC_045512.2	129	135	7	+	M001_0.6	5.60089	ATAATTA	A1CF	five_prime_UTR	NA
NC_045512.2	130	135	6	+	75	2.99906	TAATTA	PPIE	five_prime_UTR	NA
NC_045512.2	130	135	6	-	75	2.99906	TAATTA	PPIE	five_prime_UTR	NA
NC_045512.2	130	136	7	-	M001_0.6	5.59921	TTAATTA	A1CF	five_prime_UTR	NA
NC_045512.2	130	133	4	-	s63	3.45098	ATTA	TIAL1	five_prime_UTR	NA
NC_045512.2	131	136	6	+	75	2.99906	AATTAA	PPIE	five_prime_UTR	NA
NC_045512.2	131	136	6	-	75	2.99906	TTAATT	PPIE	five_prime_UTR	NA
NC_045512.2	132	137	6	+	75	2.99906	ATTAAT	PPIE	five_prime_UTR	NA
NC_045512.2	132	137	6	-	75	2.99906	ATTAAT	PPIE	five_prime_UTR	NA
NC_045512.2	132	135	4	+	s63	3.45098	ATTA	TIAL1	five_prime_UTR	NA
NC_045512.2	133	138	6	+	75	2.99906	TTAATA	PPIE	five_prime_UTR	NA
NC_045512.2	133	138	6	-	75	2.99906	TATTAA	PPIE	five_prime_UTR	NA
NC_045512.2	134	139	6	+	75	2.99906	TAATAA	PPIE	five_prime_UTR	NA
NC_045512.2	134	139	6	-	75	2.99906	TTATTA	PPIE	five_prime_UTR	NA
NC_045512.2	134	137	4	-	s63	3.45098	ATTA	TIAL1	five_prime_UTR	NA
NC_045512.2	139	145	7	+	M349_0.6	4.60429	ACTAATT	PABPC1	five_prime_UTR	NA
NC_045512.2	140	143	4	+	165	2.49626	CTAA	PTBP1	five_prime_UTR	NA
NC_045512.2	140	146	7	+	M001_0.6	5.31108	CTAATTA	A1CF	five_prime_UTR	NA
NC_045512.2	141	146	6	+	75	2.99906	TAATTA	PPIE	five_prime_UTR	NA
NC_045512.2	141	146	6	-	75	2.99906	TAATTA	PPIE	five_prime_UTR	NA
NC_045512.2	141	147	7	-	M001_0.6	5.31108	GTAATTA	A1CF	five_prime_UTR	NA
NC_045512.2	141	144	4	-	s63	3.45098	ATTA	TIAL1	five_prime_UTR	NA
NC_045512.2	143	146	4	+	s63	3.45098	ATTA	TIAL1	five_prime_UTR	NA
NC_045512.2	147	150	4	+	165	2.49626	CTGT	PTBP1	five_prime_UTR	NA
NC_045512.2	152	155	4	-	s38	1.88496	CAAC	HNRNPL	five_prime_UTR	NA
NC_045512.2	154	160	7	+	M016_0.6	5.00399	TGACAGG	FMR1	five_prime_UTR	NA
NC_045512.2	156	160	5	-	143	2.99782	CCTGT	PTBP1	five_prime_UTR	NA
NC_045512.2	156	161	6	-	155	3.66426	TCCTGT	ZFP36	five_prime_UTR	NA
NC_045512.2	156	159	4	-	165	2.49626	CTGT	PTBP1	five_prime_UTR	NA
NC_045512.2	156	160	5	+	s19	3.40669	ACAGG	SRSF5	five_prime_UTR	NA
NC_045512.2	158	162	5	+	M333_0.6	3.74378	AGGAC	SRSF9	five_prime_UTR	NA
NC_045512.2	159	165	7	+	M016_0.6	5.00225	GGACACG	FMR1	five_prime_UTR	NA
NC_045512.2	161	167	7	+	M089_0.6	5.10386	ACACGAG	HNRNPL	five_prime_UTR	NA
NC_045512.2	164	170	7	-	1384	4.49657	TTACTCG	SRSF6	five_prime_UTR	NA
NC_045512.2	164	167	4	-	165	2.49626	CTCG	PTBP1	five_prime_UTR	NA
NC_045512.2	171	174	4	+	165	2.49626	CTCG	PTBP1	five_prime_UTR	NA
NC_045512.2	171	177	7	-	M020_0.6	4.73024	AGACGAG	FXR2	five_prime_UTR	NA
NC_045512.2	175	179	5	+	143	2.99782	TCTAT	PTBP1	five_prime_UTR	NA
NC_045512.2	176	179	4	+	165	2.49626	CTAT	PTBP1	five_prime_UTR	NA
NC_045512.2	178	184	7	-	M148_0.6	5.53794	AGAAGAT	PABPN1	five_prime_UTR	NA
NC_045512.2	178	183	6	+	s12	4.48507	ATCTTC	PTBP1	five_prime_UTR	NA
NC_045512.2	179	183	5	+	143	2.99782	TCTTC	PTBP1	five_prime_UTR	NA
NC_045512.2	179	184	6	+	155	3.66426	TCTTCT	ZFP36	five_prime_UTR	NA
NC_045512.2	180	183	4	+	165	2.49626	CTTC	PTBP1	five_prime_UTR	NA
NC_045512.2	180	183	4	+	s68	3.45098	CTTC	TIA1	five_prime_UTR	NA
NC_045512.2	182	187	6	-	1343	3.4975	TGCAGA	SRSF5	five_prime_UTR	NA
NC_045512.2	182	186	5	+	143	2.99782	TCTGC	PTBP1	five_prime_UTR	NA
NC_045512.2	182	187	6	+	s35	3.46078	TCTGCA	HNRNPDL	five_prime_UTR	NA
NC_045512.2	183	186	4	+	165	2.49626	CTGC	PTBP1	five_prime_UTR	NA
NC_045512.2	185	189	5	-	143	2.99782	CCTGC	PTBP1	five_prime_UTR	NA
NC_045512.2	185	190	6	-	155	3.3313	GCCTGC	ZFP36	five_prime_UTR	NA
NC_045512.2	185	188	4	-	165	2.49626	CTGC	PTBP1	five_prime_UTR	NA
NC_045512.2	190	193	4	+	165	2.49626	CTGC	PTBP1	five_prime_UTR	NA
NC_045512.2	190	195	6	+	s30	3.8976	CTGCTT	MBNL1	five_prime_UTR	NA
NC_045512.2	191	194	4	+	M320_0.6a	3.29443	TGCT	MBNL1	five_prime_UTR	NA
NC_045512.2	193	196	4	+	165	2.49626	CTTA	PTBP1	five_prime_UTR	NA
NC_045512.2	195	200	6	-	s42	3.55736	ACCGTA	SRSF6	five_prime_UTR	NA
NC_045512.2	198	201	4	-	s38	1.88496	AACC	HNRNPL	five_prime_UTR	NA
NC_045512.2	199	203	5	+	s1	3.70028	GTTTC	ELAVL2	five_prime_UTR	NA
NC_045512.2	199	203	5	+	s6	3.70028	GTTTC	TIAL1	five_prime_UTR	NA
NC_045512.2	199	203	5	+	s9	3.73756	GTTTC	TIA1	five_prime_UTR	NA
NC_045512.2	201	207	7	-	M020_0.6	4.66795	GGACGAA	FXR2	five_prime_UTR	NA
NC_045512.2	201	207	7	-	M104_0.6	4.96682	GGACGAA	SRSF1	five_prime_UTR	NA
NC_045512.2	201	206	6	+	s42	3.49501	TTCGTC	SRSF6	five_prime_UTR	NA
NC_045512.2	202	208	7	-	1393	4.49657	CGGACGA	SRSF1	five_prime_UTR	NA
NC_045512.2	205	210	6	-	1343	3.4975	CACGGA	SRSF5	five_prime_UTR	NA
NC_045512.2	209	213	5	+	s4	2.49585	TGTTG	CELF2	five_prime_UTR	NA
NC_045512.2	210	213	4	-	s38	1.88496	CAAC	HNRNPL	five_prime_UTR	NA
NC_045512.2	212	217	6	+	1343	3.4975	TGCAGC	SRSF5	five_prime_UTR	NA
NC_045512.2	212	218	7	+	s37	5.42647	TGCAGCC	SRSF2	five_prime_UTR	NA
NC_045512.2	213	216	4	-	165	2.49626	CTGC	PTBP1	five_prime_UTR	NA
NC_045512.2	213	220	8	-	M320_0.6	4.99625	TCGGCTGC	MBNL1	five_prime_UTR	NA
NC_045512.2	214	220	7	+	1393	4.49657	CAGCCGA	SRSF1	five_prime_UTR	NA
NC_045512.2	220	226	7	-	325	4.66343	TGATGAT	SRSF1	five_prime_UTR	NA
NC_045512.2	221	224	4	+	99	3.45098	TCAT	NOVA1	five_prime_UTR	NA
NC_045512.2	222	225	4	+	s54	3.45098	CATC	YBX1	five_prime_UTR	NA
NC_045512.2	224	227	4	-	165	2.49626	CTGA	PTBP1	five_prime_UTR	NA
NC_045512.2	224	227	4	+	64	2.82119	TCAG	NOVA1	five_prime_UTR	NA
NC_045512.2	225	231	7	-	M178_0.6	4.83962	TGTGCTG	CELF6	five_prime_UTR	NA
NC_045512.2	225	230	6	-	s30	3.77273	GTGCTG	MBNL1	five_prime_UTR	NA
NC_045512.2	226	229	4	-	M320_0.6a	3.29443	TGCT	MBNL1	five_prime_UTR	NA
NC_045512.2	228	233	6	+	1343	3.4975	CACATC	SRSF5	five_prime_UTR	NA
NC_045512.2	228	231	4	+	s38	1.88496	CACA	HNRNPL	five_prime_UTR	NA
NC_045512.2	230	233	4	+	s54	3.45098	CATC	YBX1	five_prime_UTR	NA
NC_045512.2	232	236	5	+	143	2.99782	TCTAG	PTBP1	five_prime_UTR	NA
NC_045512.2	233	237	5	-	143	2.99782	CCTAG	PTBP1	five_prime_UTR	NA
NC_045512.2	233	236	4	+	165	2.49626	CTAG	PTBP1	five_prime_UTR	NA
NC_045512.2	233	236	4	-	165	2.49626	CTAG	PTBP1	five_prime_UTR	NA
NC_045512.2	235	240	6	+	s21	4.18924	AGGTTT	ZRANB2	five_prime_UTR	NA
NC_045512.2	236	239	4	-	s38	1.88496	AACC	HNRNPL	five_prime_UTR	NA
NC_045512.2	237	241	5	+	s1	3.70028	GTTTC	ELAVL2	five_prime_UTR	NA
NC_045512.2	237	241	5	+	s6	3.70028	GTTTC	TIAL1	five_prime_UTR	NA
NC_045512.2	237	241	5	+	s9	3.73756	GTTTC	TIA1	five_prime_UTR	NA
NC_045512.2	239	245	7	-	M020_0.6	4.66795	GGACGAA	FXR2	five_prime_UTR	NA
NC_045512.2	239	245	7	-	M104_0.6	4.96682	GGACGAA	SRSF1	five_prime_UTR	NA
NC_045512.2	239	244	6	+	s42	3.49501	TTCGTC	SRSF6	five_prime_UTR	NA
NC_045512.2	240	246	7	-	1393	4.49657	CGGACGA	SRSF1	five_prime_UTR	NA
NC_045512.2	245	249	5	+	131	3.32412	CGGGT	HNRNPH1	five_prime_UTR	NA
NC_045512.2	245	249	5	+	142	3.32412	CGGGT	HNRNPH2	five_prime_UTR	NA
NC_045512.2	245	249	5	+	171	3.32412	CGGGT	HNRNPF	five_prime_UTR	NA
NC_045512.2	245	249	5	+	182	3.32412	CGGGT	HNRNPH3	five_prime_UTR	NA
NC_045512.2	245	249	5	+	46	3.32412	CGGGT	GRSF1	five_prime_UTR	NA
NC_045512.2	246	251	6	+	s31	4.65265	GGGTGT	FUS	five_prime_UTR	NA
NC_045512.2	247	253	7	+	M175_0.6	5.19729	GGTGTGA	RBM24	five_prime_UTR	NA
NC_045512.2	247	250	4	-	s38	1.99558	CACC	HNRNPL	five_prime_UTR	NA
NC_045512.2	247	250	4	-	s54	3.45098	CACC	YBX1	five_prime_UTR	NA
NC_045512.2	249	252	4	-	s38	1.88496	CACA	HNRNPL	five_prime_UTR	NA
NC_045512.2	250	253	4	-	99	3.45098	TCAC	NOVA1	five_prime_UTR	NA
NC_045512.2	251	256	6	-	s20	4.17857	CGGTCA	ZRANB2	five_prime_UTR	NA
NC_045512.2	256	261	6	-	155	3.66426	CCTTTC	ZFP36	five_prime_UTR	NA
NC_045512.2	256	260	5	-	s1	3.70028	CTTTC	ELAVL2	five_prime_UTR	NA
NC_045512.2	256	260	5	-	s6	3.84233	CTTTC	TIAL1	five_prime_UTR	NA
NC_045512.2	256	260	5	-	s9	3.73756	CTTTC	TIA1	five_prime_UTR	NA
NC_045512.2	257	261	5	-	143	2.99782	CCTTT	PTBP1	five_prime_UTR	NA
NC_045512.2	257	262	6	-	155	3.66426	ACCTTT	ZFP36	five_prime_UTR	NA
NC_045512.2	257	260	4	-	165	2.49626	CTTT	PTBP1	five_prime_UTR	NA
NC_045512.2	257	263	7	+	s26	4.22525	AAAGGTA	SFPQ	five_prime_UTR	NA
NC_045512.2	259	264	6	+	s21	4.48805	AGGTAA	ZRANB2	five_prime_UTR	NA
NC_045512.2	261	266	6	-	155	3.3313	TCTTAC	ZFP36	five_prime_UTR	NA
NC_045512.2	261	266	6	-	155	3.3313	TCTTAC	ZFP36	gene	orf1ab
NC_045512.2	262	266	5	-	143	2.99782	TCTTA	PTBP1	five_prime_UTR	NA
NC_045512.2	262	266	5	-	143	2.99782	TCTTA	PTBP1	gene	orf1ab
NC_045512.2	262	265	4	-	165	2.49626	CTTA	PTBP1	five_prime_UTR	NA
NC_045512.2	265	268	4	-	s54	3.45098	CATC	YBX1	five_prime_UTR	NA
NC_045512.2	265	268	4	-	s54	3.45098	CATC	YBX1	gene	orf1ab
NC_045512.2	266	269	4	-	64	2.82119	CCAT	NOVA1	gene	orf1ab
NC_045512.2	267	273	7	+	325	4.33047	TGGAGAG	SRSF1	gene	orf1ab
NC_045512.2	267	272	6	-	s35	3.46078	TCTCCA	HNRNPDL	gene	orf1ab
NC_045512.2	268	272	5	-	143	2.99782	TCTCC	PTBP1	gene	orf1ab
NC_045512.2	268	271	4	-	165	2.49626	CTCC	PTBP1	gene	orf1ab
NC_045512.2	270	273	4	-	165	2.49626	CTCT	PTBP1	gene	orf1ab
NC_045512.2	274	278	5	+	143	2.99782	CCTTG	PTBP1	gene	orf1ab
NC_045512.2	274	279	6	+	155	3.66426	CCTTGT	ZFP36	gene	orf1ab
NC_045512.2	275	278	4	+	165	2.49626	CTTG	PTBP1	gene	orf1ab
NC_045512.2	275	281	7	-	M016_0.6	5.4605	GGACAAG	FMR1	gene	orf1ab
NC_045512.2	275	281	7	-	M020_0.6	4.92948	GGACAAG	FXR2	gene	orf1ab
NC_045512.2	277	282	6	+	s35	3.46078	TGTCCC	HNRNPDL	gene	orf1ab
NC_045512.2	279	283	5	-	131	3.65597	AGGGA	HNRNPH1	gene	orf1ab
NC_045512.2	279	283	5	-	142	3.65597	AGGGA	HNRNPH2	gene	orf1ab
NC_045512.2	279	283	5	-	171	3.65597	AGGGA	HNRNPF	gene	orf1ab
NC_045512.2	279	283	5	-	182	3.65597	AGGGA	HNRNPH3	gene	orf1ab
NC_045512.2	279	283	5	-	46	3.65597	AGGGA	GRSF1	gene	orf1ab
NC_045512.2	279	283	5	-	M307_0.6	4.75655	AGGGA	NONO	gene	orf1ab
NC_045512.2	281	285	5	+	143	2.99782	CCTGG	PTBP1	gene	orf1ab
NC_045512.2	282	285	4	+	165	2.49626	CTGG	PTBP1	gene	orf1ab
NC_045512.2	282	285	4	-	64	2.82119	CCAG	NOVA1	gene	orf1ab
NC_045512.2	284	287	4	-	s38	1.88496	AACC	HNRNPL	gene	orf1ab
NC_045512.2	285	289	5	+	s1	3.70028	GTTTC	ELAVL2	gene	orf1ab
NC_045512.2	285	289	5	+	s6	3.70028	GTTTC	TIAL1	gene	orf1ab
NC_045512.2	285	289	5	+	s9	3.73756	GTTTC	TIA1	gene	orf1ab
NC_045512.2	286	292	7	+	s39	4.90615	TTTCAAC	SRSF3	gene	orf1ab
NC_045512.2	289	292	4	+	s38	1.88496	CAAC	HNRNPL	gene	orf1ab
NC_045512.2	292	298	7	-	1384	4.49657	TTTCTCG	SRSF6	gene	orf1ab
NC_045512.2	292	296	5	-	143	2.99782	TCTCG	PTBP1	gene	orf1ab
NC_045512.2	292	295	4	-	165	2.49626	CTCG	PTBP1	gene	orf1ab
NC_045512.2	294	300	7	+	M062_0.6	5.17129	AGAAAAC	SART3	gene	orf1ab
NC_045512.2	294	300	7	+	M146_0.6	5.17537	AGAAAAC	PABPC1	gene	orf1ab
NC_045512.2	294	300	7	+	M148_0.6	5.10459	AGAAAAC	PABPN1	gene	orf1ab
NC_045512.2	294	300	7	+	M162_0.6	5.00486	AGAAAAC	PABPC5	gene	orf1ab
NC_045512.2	294	300	7	-	M227_0.6	4.92772	GTTTTCT	PTBP1	gene	orf1ab
NC_045512.2	294	300	7	+	s103	4.57738	AGAAAAC	KHDRBS3	gene	orf1ab
NC_045512.2	295	301	7	+	M144_0.6	5.56015	GAAAACA	PABPC3	gene	orf1ab
NC_045512.2	295	300	6	-	s10	4.73383	GTTTTC	TIA1	gene	orf1ab
NC_045512.2	295	300	6	-	s2	4.71782	GTTTTC	ELAVL2	gene	orf1ab
NC_045512.2	295	300	6	-	s7	4.55398	GTTTTC	TIAL1	gene	orf1ab
NC_045512.2	297	304	8	-	41	5.74065	GTGTGTTT	KHSRP	gene	orf1ab
NC_045512.2	297	303	7	-	M004_0.6	4.90157	TGTGTTT	CELF4	gene	orf1ab
NC_045512.2	297	303	7	+	M027_0.6	4.87137	AAACACA	HNRNPL	gene	orf1ab
NC_045512.2	297	303	7	+	M032_0.6	4.52059	AAACACA	IGF2BP2	gene	orf1ab
NC_045512.2	297	303	7	-	M157_0.6	5.15649	TGTGTTT	CELF5	gene	orf1ab
NC_045512.2	297	301	5	-	s4	2.74502	TGTTT	CELF2	gene	orf1ab
NC_045512.2	299	303	5	-	s4	2.49585	TGTGT	CELF2	gene	orf1ab
NC_045512.2	299	304	6	-	s5	3.29283	GTGTGT	CELF2	gene	orf1ab
NC_045512.2	300	306	7	+	1393	4.49657	CACACGT	SRSF1	gene	orf1ab
NC_045512.2	300	303	4	+	s38	1.88496	CACA	HNRNPL	gene	orf1ab
NC_045512.2	302	307	6	+	1343	3.4975	CACGTC	SRSF5	gene	orf1ab
NC_045512.2	302	308	7	-	M020_0.6	4.66305	GGACGTG	FXR2	gene	orf1ab
NC_045512.2	305	311	7	-	M290_0.6	4.81308	GTTGGAC	EIF4B	gene	orf1ab
NC_045512.2	308	311	4	+	s38	1.88496	CAAC	HNRNPL	gene	orf1ab
NC_045512.2	311	314	4	+	165	2.49626	CTCA	PTBP1	gene	orf1ab
NC_045512.2	312	315	4	-	165	2.49626	CTGA	PTBP1	gene	orf1ab
NC_045512.2	312	315	4	+	64	2.82119	TCAG	NOVA1	gene	orf1ab
NC_045512.2	315	319	5	+	s6	3.55824	GTTTG	TIAL1	gene	orf1ab
NC_045512.2	315	319	5	+	s9	3.61318	GTTTG	TIA1	gene	orf1ab
NC_045512.2	318	325	8	-	s44	4.97619	AACAGGCA	HNRNPDL	gene	orf1ab
NC_045512.2	319	324	6	+	155	3.3313	GCCTGT	ZFP36	gene	orf1ab
NC_045512.2	320	324	5	+	143	2.99782	CCTGT	PTBP1	gene	orf1ab
NC_045512.2	320	324	5	-	s19	3.40669	ACAGG	SRSF5	gene	orf1ab
NC_045512.2	321	324	4	+	165	2.49626	CTGT	PTBP1	gene	orf1ab
NC_045512.2	322	326	5	+	s4	2.74502	TGTTT	CELF2	gene	orf1ab
NC_045512.2	323	328	6	+	s10	4.60945	GTTTTA	TIA1	gene	orf1ab
NC_045512.2	323	328	6	+	s2	4.4703	GTTTTA	ELAVL2	gene	orf1ab
NC_045512.2	323	328	6	+	s7	4.41193	GTTTTA	TIAL1	gene	orf1ab
NC_045512.2	324	329	6	+	s33	4.95395	TTTTAC	KHDRBS1	gene	orf1ab
NC_045512.2	324	329	6	-	s34	4.26989	GTAAAA	KHDRBS1	gene	orf1ab
NC_045512.2	326	332	7	+	1384	4.49657	TTACAGG	SRSF6	gene	orf1ab
NC_045512.2	328	332	5	-	143	2.99782	CCTGT	PTBP1	gene	orf1ab
NC_045512.2	328	333	6	-	155	3.66426	ACCTGT	ZFP36	gene	orf1ab
NC_045512.2	328	331	4	-	165	2.49626	CTGT	PTBP1	gene	orf1ab
NC_045512.2	328	332	5	+	s19	3.40669	ACAGG	SRSF5	gene	orf1ab
NC_045512.2	331	334	4	-	s38	1.88496	AACC	HNRNPL	gene	orf1ab
NC_045512.2	338	343	6	-	1343	3.4975	CACGTC	SRSF5	gene	orf1ab
NC_045512.2	341	346	6	+	s30	3.7977	GTGCTC	MBNL1	gene	orf1ab
NC_045512.2	342	345	4	+	M320_0.6a	3.29443	TGCT	MBNL1	gene	orf1ab
NC_045512.2	344	347	4	+	165	2.49626	CTCG	PTBP1	gene	orf1ab
NC_045512.2	345	350	6	+	M354_0.6	3.18222	TCGTAC	YTHDC1	gene	orf1ab
NC_045512.2	348	353	6	-	1343	3.4975	CACGTA	SRSF5	gene	orf1ab
NC_045512.2	351	354	4	-	64	2.82119	CCAC	NOVA1	gene	orf1ab
NC_045512.2	355	358	4	+	165	2.49626	CTTT	PTBP1	gene	orf1ab
NC_045512.2	355	359	5	+	s6	3.70028	CTTTG	TIAL1	gene	orf1ab
NC_045512.2	355	359	5	+	s9	3.61318	CTTTG	TIA1	gene	orf1ab
NC_045512.2	358	364	7	+	325	4.66343	TGGAGAC	SRSF1	gene	orf1ab
NC_045512.2	358	363	6	-	s35	3.46078	TCTCCA	HNRNPDL	gene	orf1ab
NC_045512.2	359	363	5	-	143	2.99782	TCTCC	PTBP1	gene	orf1ab
NC_045512.2	359	362	4	-	165	2.49626	CTCC	PTBP1	gene	orf1ab
NC_045512.2	364	367	4	+	165	2.49626	CTCC	PTBP1	gene	orf1ab
NC_045512.2	365	371	7	-	126	4.49657	CCACGGA	SRSF1	gene	orf1ab
NC_045512.2	365	370	6	-	1343	3.4975	CACGGA	SRSF5	gene	orf1ab
NC_045512.2	366	372	7	+	167	3.74938	CCGTGGA	SRSF1	gene	orf1ab
NC_045512.2	368	371	4	-	64	2.82119	CCAC	NOVA1	gene	orf1ab
NC_045512.2	369	375	7	+	325	4.66343	TGGAGGA	SRSF1	gene	orf1ab
NC_045512.2	369	375	7	+	M153_0.6	4.77487	TGGAGGA	LIN28A	gene	orf1ab
NC_045512.2	370	374	5	-	143	2.99782	CCTCC	PTBP1	gene	orf1ab
NC_045512.2	370	375	6	-	155	3.66426	TCCTCC	ZFP36	gene	orf1ab
NC_045512.2	370	373	4	-	165	2.49626	CTCC	PTBP1	gene	orf1ab
NC_045512.2	370	377	8	-	175	5.74065	CCTCCTCC	KHSRP	gene	orf1ab
NC_045512.2	370	376	7	+	M104_0.6	5.46292	GGAGGAG	SRSF1	gene	orf1ab
NC_045512.2	372	376	5	+	M333_0.6	3.60865	AGGAG	SRSF9	gene	orf1ab
NC_045512.2	373	377	5	-	143	2.99782	CCTCC	PTBP1	gene	orf1ab
NC_045512.2	373	378	6	-	155	3.66426	ACCTCC	ZFP36	gene	orf1ab
NC_045512.2	373	376	4	-	165	2.49626	CTCC	PTBP1	gene	orf1ab
NC_045512.2	378	382	5	+	143	2.99782	TCTTA	PTBP1	gene	orf1ab
NC_045512.2	378	383	6	+	155	3.3313	TCTTAT	ZFP36	gene	orf1ab
NC_045512.2	379	382	4	+	165	2.49626	CTTA	PTBP1	gene	orf1ab
NC_045512.2	383	387	5	-	143	2.99782	TCTGA	PTBP1	gene	orf1ab
NC_045512.2	383	386	4	-	165	2.49626	CTGA	PTBP1	gene	orf1ab
NC_045512.2	383	386	4	+	64	2.82119	TCAG	NOVA1	gene	orf1ab
NC_045512.2	385	389	5	-	143	2.99782	CCTCT	PTBP1	gene	orf1ab
NC_045512.2	385	390	6	-	155	3.3313	GCCTCT	ZFP36	gene	orf1ab
NC_045512.2	385	388	4	-	165	2.49626	CTCT	PTBP1	gene	orf1ab
NC_045512.2	385	391	7	+	s26	4.22525	AGAGGCA	SFPQ	gene	orf1ab
NC_045512.2	390	395	6	+	1343	3.4975	CACGTC	SRSF5	gene	orf1ab
NC_045512.2	395	398	4	+	s38	1.88496	CAAC	HNRNPL	gene	orf1ab
NC_045512.2	395	399	5	-	s4	2.49585	TGTTG	CELF2	gene	orf1ab
NC_045512.2	396	402	7	+	M081_0.6	5.71407	AACATCT	YBX1	gene	orf1ab
NC_045512.2	396	402	7	+	M082_0.6	5.27247	AACATCT	YBX2	gene	orf1ab
NC_045512.2	398	401	4	+	s54	3.45098	CATC	YBX1	gene	orf1ab
NC_045512.2	400	404	5	+	143	2.99782	TCTTA	PTBP1	gene	orf1ab
NC_045512.2	401	404	4	+	165	2.49626	CTTA	PTBP1	gene	orf1ab
NC_045512.2	403	407	5	-	s1	3.70028	CTTTA	ELAVL2	gene	orf1ab
NC_045512.2	403	407	5	-	s6	3.70028	CTTTA	TIAL1	gene	orf1ab
NC_045512.2	403	407	5	-	s9	3.73756	CTTTA	TIA1	gene	orf1ab
NC_045512.2	404	408	5	-	143	2.99782	TCTTT	PTBP1	gene	orf1ab
NC_045512.2	404	407	4	-	165	2.49626	CTTT	PTBP1	gene	orf1ab
NC_045512.2	407	410	4	-	s54	3.45098	CATC	YBX1	gene	orf1ab
NC_045512.2	408	411	4	-	64	2.82119	CCAT	NOVA1	gene	orf1ab
NC_045512.2	410	415	6	-	s35	3.46078	AGTGCC	HNRNPDL	gene	orf1ab
NC_045512.2	413	418	6	+	155	3.66426	ACTTGT	ZFP36	gene	orf1ab
NC_045512.2	414	417	4	+	165	2.49626	CTTG	PTBP1	gene	orf1ab
NC_045512.2	415	420	6	+	49	5.42157	TTGTGG	ZFP36	gene	orf1ab
NC_045512.2	415	419	5	-	M246_0.6	4.19579	CACAA	RBMY1A1	gene	orf1ab
NC_045512.2	416	421	6	+	s35	3.46078	TGTGGC	HNRNPDL	gene	orf1ab
NC_045512.2	416	419	4	-	s38	1.88496	CACA	HNRNPL	gene	orf1ab
NC_045512.2	417	420	4	-	64	2.82119	CCAC	NOVA1	gene	orf1ab
NC_045512.2	420	426	7	-	M349_0.6	4.59429	ACTAAGC	PABPC1	gene	orf1ab
NC_045512.2	421	424	4	+	165	2.49626	CTTA	PTBP1	gene	orf1ab
NC_045512.2	422	425	4	-	165	2.49626	CTAA	PTBP1	gene	orf1ab
NC_045512.2	425	429	5	-	143	2.99782	TCTAC	PTBP1	gene	orf1ab
NC_045512.2	425	428	4	-	165	2.49626	CTAC	PTBP1	gene	orf1ab
NC_045512.2	427	432	6	-	155	3.66426	ACTTCT	ZFP36	gene	orf1ab
NC_045512.2	428	431	4	-	165	2.49626	CTTC	PTBP1	gene	orf1ab
NC_045512.2	428	431	4	-	s68	3.45098	CTTC	TIA1	gene	orf1ab
NC_045512.2	431	434	4	-	s38	1.88496	CAAC	HNRNPL	gene	orf1ab
NC_045512.2	431	437	7	-	s39	4.90615	TTTCAAC	SRSF3	gene	orf1ab
NC_045512.2	434	440	7	-	M077_0.6	5.34715	CTTTTTC	U2AF2	gene	orf1ab
NC_045512.2	434	440	7	-	s11	5.95792	CTTTTTC	TIA1	gene	orf1ab
NC_045512.2	434	439	6	-	s10	4.3607	TTTTTC	TIA1	gene	orf1ab
NC_045512.2	434	439	6	-	s13	5.21287	TTTTTC	HNRNPC	gene	orf1ab
NC_045512.2	434	439	6	-	s2	4.4703	TTTTTC	ELAVL2	gene	orf1ab
NC_045512.2	434	440	7	-	s3	5.56944	CTTTTTC	ELAVL2	gene	orf1ab
NC_045512.2	434	439	6	-	s7	4.41193	TTTTTC	TIAL1	gene	orf1ab
NC_045512.2	434	440	7	-	s8	5.80629	CTTTTTC	TIAL1	gene	orf1ab
NC_045512.2	435	441	7	-	M012_0.6	5.44453	CCTTTTT	CPEB2	gene	orf1ab
NC_045512.2	435	440	6	-	s10	4.3607	CTTTTT	TIA1	gene	orf1ab
NC_045512.2	435	440	6	-	s2	4.71782	CTTTTT	ELAVL2	gene	orf1ab
NC_045512.2	435	439	5	-	s4	2.74502	TTTTT	CELF2	gene	orf1ab
NC_045512.2	435	440	6	-	s7	4.41193	CTTTTT	TIAL1	gene	orf1ab
NC_045512.2	436	441	6	-	155	3.66426	CCTTTT	ZFP36	gene	orf1ab
NC_045512.2	437	441	5	-	143	2.99782	CCTTT	PTBP1	gene	orf1ab
NC_045512.2	437	442	6	-	155	3.3313	GCCTTT	ZFP36	gene	orf1ab
NC_045512.2	437	440	4	-	165	2.49626	CTTT	PTBP1	gene	orf1ab
NC_045512.2	443	448	6	+	s10	4.73383	GTTTTG	TIA1	gene	orf1ab
NC_045512.2	443	448	6	+	s7	4.41193	GTTTTG	TIAL1	gene	orf1ab
NC_045512.2	444	448	5	+	s4	2.49585	TTTTG	CELF2	gene	orf1ab
NC_045512.2	449	453	5	+	143	2.99782	CCTCA	PTBP1	gene	orf1ab
NC_045512.2	450	453	4	+	165	2.49626	CTCA	PTBP1	gene	orf1ab
NC_045512.2	450	454	5	+	M246_0.6	4.52789	CTCAA	RBMY1A1	gene	orf1ab
NC_045512.2	452	455	4	+	s38	1.88496	CAAC	HNRNPL	gene	orf1ab
NC_045512.2	455	458	4	+	165	2.49626	CTTG	PTBP1	gene	orf1ab
NC_045512.2	455	461	7	-	M068_0.6	5.47232	GTTCAAG	SNRNP70	gene	orf1ab
NC_045512.2	460	463	4	-	165	2.49626	CTGT	PTBP1	gene	orf1ab
NC_045512.2	460	464	5	+	s19	3.348	ACAGC	SRSF5	gene	orf1ab
NC_045512.2	463	467	5	-	131	3.32412	AGGGC	HNRNPH1	gene	orf1ab
NC_045512.2	463	467	5	-	142	3.32412	AGGGC	HNRNPH2	gene	orf1ab
NC_045512.2	463	467	5	-	171	3.32412	AGGGC	HNRNPF	gene	orf1ab
NC_045512.2	463	467	5	-	182	3.32412	AGGGC	HNRNPH3	gene	orf1ab
NC_045512.2	463	467	5	-	46	3.32412	AGGGC	GRSF1	gene	orf1ab
NC_045512.2	463	468	6	-	72	4.93137	TAGGGC	HNRNPA1	gene	orf1ab
NC_045512.2	464	469	6	+	155	3.3313	CCCTAT	ZFP36	gene	orf1ab
NC_045512.2	465	469	5	+	143	2.99782	CCTAT	PTBP1	gene	orf1ab
NC_045512.2	466	469	4	+	165	2.49626	CTAT	PTBP1	gene	orf1ab
NC_045512.2	467	472	6	-	1343	3.4975	CACATA	SRSF5	gene	orf1ab
NC_045512.2	469	472	4	-	s38	1.88496	CACA	HNRNPL	gene	orf1ab
NC_045512.2	469	473	5	+	s4	2.49585	TGTGT	CELF2	gene	orf1ab
NC_045512.2	473	479	7	-	325	4.66343	TGATGAA	SRSF1	gene	orf1ab
NC_045512.2	474	477	4	+	99	3.45098	TCAT	NOVA1	gene	orf1ab
NC_045512.2	475	478	4	+	s54	3.45098	CATC	YBX1	gene	orf1ab
NC_045512.2	478	482	5	-	s6	3.55824	GTTTG	TIAL1	gene	orf1ab
NC_045512.2	478	482	5	-	s9	3.61318	GTTTG	TIA1	gene	orf1ab
NC_045512.2	487	492	6	-	M354_0.6	3.23778	GCATCC	YTHDC1	gene	orf1ab
NC_045512.2	488	491	4	-	s54	3.45098	CATC	YBX1	gene	orf1ab
NC_045512.2	489	494	6	+	s30	3.84765	ATGCTC	MBNL1	gene	orf1ab
NC_045512.2	490	498	9	-	M274_0.6	6.74909	GTTCGAGCA	SRSF2	gene	orf1ab
NC_045512.2	490	493	4	+	M320_0.6a	3.29443	TGCT	MBNL1	gene	orf1ab
NC_045512.2	492	495	4	+	165	2.49626	CTCG	PTBP1	gene	orf1ab
NC_045512.2	497	501	5	+	s19	3.11326	ACTGC	SRSF5	gene	orf1ab
NC_045512.2	497	502	6	+	s35	3.46078	ACTGCA	HNRNPDL	gene	orf1ab
NC_045512.2	498	501	4	+	165	2.49626	CTGC	PTBP1	gene	orf1ab
NC_045512.2	501	504	4	+	s38	1.99558	CACC	HNRNPL	gene	orf1ab
NC_045512.2	501	504	4	+	s54	3.45098	CACC	YBX1	gene	orf1ab
NC_045512.2	503	507	5	+	143	2.99782	CCTCA	PTBP1	gene	orf1ab
NC_045512.2	504	507	4	+	165	2.49626	CTCA	PTBP1	gene	orf1ab
NC_045512.2	505	508	4	+	99	3.45098	TCAT	NOVA1	gene	orf1ab
NC_045512.2	507	510	4	-	64	2.82119	CCAT	NOVA1	gene	orf1ab
NC_045512.2	511	514	4	+	99	3.45098	TCAT	NOVA1	gene	orf1ab
NC_045512.2	518	521	4	-	64	2.82119	CCAT	NOVA1	gene	orf1ab
NC_045512.2	520	523	4	-	s38	1.88496	AACC	HNRNPL	gene	orf1ab
NC_045512.2	521	524	4	-	s38	1.88496	CAAC	HNRNPL	gene	orf1ab
NC_045512.2	522	526	5	-	M246_0.6	4.52789	CTCAA	RBMY1A1	gene	orf1ab
NC_045512.2	523	526	4	-	165	2.49626	CTCA	PTBP1	gene	orf1ab
NC_045512.2	527	530	4	+	165	2.49626	CTGG	PTBP1	gene	orf1ab
NC_045512.2	527	530	4	-	64	2.82119	CCAG	NOVA1	gene	orf1ab
NC_045512.2	530	533	4	-	165	2.49626	CTAC	PTBP1	gene	orf1ab
NC_045512.2	530	537	8	-	M320_0.6	4.99625	TCTGCTAC	MBNL1	gene	orf1ab
NC_045512.2	531	536	6	-	s30	3.87263	CTGCTA	MBNL1	gene	orf1ab
NC_045512.2	532	535	4	-	M320_0.6a	3.29443	TGCT	MBNL1	gene	orf1ab
NC_045512.2	533	537	5	-	143	2.99782	TCTGC	PTBP1	gene	orf1ab
NC_045512.2	533	536	4	-	165	2.49626	CTGC	PTBP1	gene	orf1ab
NC_045512.2	538	543	6	+	s35	3.46078	ACTCGA	HNRNPDL	gene	orf1ab
NC_045512.2	539	542	4	+	165	2.49626	CTCG	PTBP1	gene	orf1ab
NC_045512.2	542	546	5	-	143	2.99782	CCTTC	PTBP1	gene	orf1ab
NC_045512.2	542	547	6	-	155	3.3313	GCCTTC	ZFP36	gene	orf1ab
NC_045512.2	542	545	4	-	165	2.49626	CTTC	PTBP1	gene	orf1ab
NC_045512.2	542	545	4	-	s68	3.45098	CTTC	TIA1	gene	orf1ab
NC_045512.2	546	551	6	-	M354_0.6	3.50556	GAATGC	YTHDC1	gene	orf1ab
NC_045512.2	548	551	4	+	s63	3.45098	ATTC	TIAL1	gene	orf1ab
NC_045512.2	548	551	4	+	s68	3.45098	ATTC	TIA1	gene	orf1ab
NC_045512.2	550	553	4	-	165	2.49626	CTGA	PTBP1	gene	orf1ab
NC_045512.2	550	553	4	+	64	2.82119	TCAG	NOVA1	gene	orf1ab
NC_045512.2	554	559	6	-	s42	3.55736	ACCGTA	SRSF6	gene	orf1ab
NC_045512.2	561	564	4	-	165	2.49626	CTAC	PTBP1	gene	orf1ab
NC_045512.2	564	567	4	-	64	2.82119	CCAC	NOVA1	gene	orf1ab
NC_045512.2	565	571	7	+	325	4.33047	TGGTGAG	SRSF1	gene	orf1ab
NC_045512.2	565	570	6	+	s31	4.65265	TGGTGA	FUS	gene	orf1ab
NC_045512.2	566	569	4	-	s38	1.99558	CACC	HNRNPL	gene	orf1ab
NC_045512.2	566	569	4	-	s54	3.45098	CACC	YBX1	gene	orf1ab
NC_045512.2	567	570	4	-	99	3.45098	TCAC	NOVA1	gene	orf1ab
NC_045512.2	568	572	5	-	143	2.99782	TCTCA	PTBP1	gene	orf1ab
NC_045512.2	568	571	4	-	165	2.49626	CTCA	PTBP1	gene	orf1ab
NC_045512.2	575	578	4	+	165	2.49626	CTTG	PTBP1	gene	orf1ab
NC_045512.2	576	582	7	-	M089_0.6	4.90941	ACACCAA	HNRNPL	gene	orf1ab
NC_045512.2	577	584	8	-	1334	4.49844	GGACACCA	SRSF2	gene	orf1ab
NC_045512.2	577	583	7	+	325	4.33047	TGGTGTC	SRSF1	gene	orf1ab
NC_045512.2	577	582	6	+	s31	4.54204	TGGTGT	FUS	gene	orf1ab
NC_045512.2	578	581	4	-	s38	1.99558	CACC	HNRNPL	gene	orf1ab
NC_045512.2	578	581	4	-	s54	3.45098	CACC	YBX1	gene	orf1ab
NC_045512.2	581	585	5	-	M333_0.6	3.74378	AGGAC	SRSF9	gene	orf1ab
NC_045512.2	583	587	5	+	143	2.99782	CCTTG	PTBP1	gene	orf1ab
NC_045512.2	583	588	6	+	155	3.66426	CCTTGT	ZFP36	gene	orf1ab
NC_045512.2	584	587	4	+	165	2.49626	CTTG	PTBP1	gene	orf1ab
NC_045512.2	584	590	7	-	M016_0.6	5.4605	GGACAAG	FMR1	gene	orf1ab
NC_045512.2	584	590	7	-	M020_0.6	4.92948	GGACAAG	FXR2	gene	orf1ab
NC_045512.2	586	591	6	+	s35	3.46078	TGTCCC	HNRNPDL	gene	orf1ab
NC_045512.2	588	592	5	-	131	3.65597	AGGGA	HNRNPH1	gene	orf1ab
NC_045512.2	588	592	5	-	142	3.65597	AGGGA	HNRNPH2	gene	orf1ab
NC_045512.2	588	592	5	-	171	3.65597	AGGGA	HNRNPF	gene	orf1ab
NC_045512.2	588	592	5	-	182	3.65597	AGGGA	HNRNPH3	gene	orf1ab
NC_045512.2	588	592	5	-	46	3.65597	AGGGA	GRSF1	gene	orf1ab
NC_045512.2	588	592	5	-	M307_0.6	4.75655	AGGGA	NONO	gene	orf1ab
NC_045512.2	590	594	5	+	143	2.99782	CCTCA	PTBP1	gene	orf1ab
NC_045512.2	591	594	4	+	165	2.49626	CTCA	PTBP1	gene	orf1ab
NC_045512.2	592	595	4	+	99	3.45098	TCAT	NOVA1	gene	orf1ab
NC_045512.2	595	598	4	-	s38	1.88496	CACA	HNRNPL	gene	orf1ab
NC_045512.2	596	599	4	-	64	2.82119	CCAC	NOVA1	gene	orf1ab
NC_045512.2	596	601	6	-	s15	3.92686	GCCCAC	HNRNPK	gene	orf1ab
NC_045512.2	597	601	5	+	131	3.32412	TGGGC	HNRNPH1	gene	orf1ab
NC_045512.2	597	601	5	+	142	3.32412	TGGGC	HNRNPH2	gene	orf1ab
NC_045512.2	597	601	5	+	171	3.32412	TGGGC	HNRNPF	gene	orf1ab
NC_045512.2	597	601	5	+	182	3.32412	TGGGC	HNRNPH3	gene	orf1ab
NC_045512.2	597	601	5	+	46	3.32412	TGGGC	GRSF1	gene	orf1ab
NC_045512.2	602	606	5	-	s1	3.84233	ATTTC	ELAVL2	gene	orf1ab
NC_045512.2	602	606	5	-	s6	3.70028	ATTTC	TIAL1	gene	orf1ab
NC_045512.2	602	606	5	-	s9	3.61318	ATTTC	TIA1	gene	orf1ab
NC_045512.2	603	607	5	-	s4	2.49585	TATTT	CELF2	gene	orf1ab
NC_045512.2	608	614	7	-	1384	4.49657	CCACTGG	SRSF6	gene	orf1ab
NC_045512.2	608	611	4	-	165	2.49626	CTGG	PTBP1	gene	orf1ab
NC_045512.2	608	611	4	+	64	2.82119	CCAG	NOVA1	gene	orf1ab
NC_045512.2	608	612	5	-	s19	3.17195	ACTGG	SRSF5	gene	orf1ab
NC_045512.2	610	615	6	+	s35	3.46078	AGTGGC	HNRNPDL	gene	orf1ab
NC_045512.2	611	614	4	-	64	2.82119	CCAC	NOVA1	gene	orf1ab
NC_045512.2	614	621	8	+	1334	4.49844	GCTTACCG	SRSF2	gene	orf1ab
NC_045512.2	615	618	4	+	165	2.49626	CTTA	PTBP1	gene	orf1ab
NC_045512.2	616	621	6	-	s20	4.5754	CGGTAA	ZRANB2	gene	orf1ab
NC_045512.2	621	626	6	-	155	3.66426	CCTTGC	ZFP36	gene	orf1ab
NC_045512.2	622	626	5	-	143	2.99782	CCTTG	PTBP1	gene	orf1ab
NC_045512.2	622	625	4	-	165	2.49626	CTTG	PTBP1	gene	orf1ab
NC_045512.2	625	628	4	-	s38	1.88496	AACC	HNRNPL	gene	orf1ab
NC_045512.2	626	633	8	-	M272_0.6	6.16	AGAAGAAC	SRSF1	gene	orf1ab
NC_045512.2	627	633	7	-	M148_0.6	5.52575	AGAAGAA	PABPN1	gene	orf1ab
NC_045512.2	627	632	6	+	s12	4.60945	TTCTTC	PTBP1	gene	orf1ab
NC_045512.2	628	632	5	+	143	2.99782	TCTTC	PTBP1	gene	orf1ab
NC_045512.2	628	633	6	+	155	3.66426	TCTTCT	ZFP36	gene	orf1ab
NC_045512.2	629	632	4	+	165	2.49626	CTTC	PTBP1	gene	orf1ab
NC_045512.2	629	632	4	+	s68	3.45098	CTTC	TIA1	gene	orf1ab
NC_045512.2	630	635	6	+	s12	4.60945	TTCTTC	PTBP1	gene	orf1ab
NC_045512.2	631	635	5	+	143	2.99782	TCTTC	PTBP1	gene	orf1ab
NC_045512.2	632	635	4	+	165	2.49626	CTTC	PTBP1	gene	orf1ab
NC_045512.2	632	635	4	+	s68	3.45098	CTTC	TIA1	gene	orf1ab
NC_045512.2	636	641	6	-	155	3.3313	TCTTAC	ZFP36	gene	orf1ab
NC_045512.2	637	641	5	-	143	2.99782	TCTTA	PTBP1	gene	orf1ab
NC_045512.2	637	640	4	-	165	2.49626	CTTA	PTBP1	gene	orf1ab
NC_045512.2	637	642	6	-	s12	4.48507	TTCTTA	PTBP1	gene	orf1ab
NC_045512.2	643	648	6	+	s20	4.5754	CGGTAA	ZRANB2	gene	orf1ab
NC_045512.2	646	651	6	+	75	2.99906	TAATAA	PPIE	gene	orf1ab
NC_045512.2	646	651	6	-	75	2.99906	TTATTA	PPIE	gene	orf1ab
NC_045512.2	646	649	4	-	s63	3.45098	ATTA	TIAL1	gene	orf1ab
NC_045512.2	647	652	6	+	75	2.99906	AATAAA	PPIE	gene	orf1ab
NC_045512.2	647	652	6	-	75	2.99906	TTTATT	PPIE	gene	orf1ab
NC_045512.2	649	653	5	-	s1	3.70028	CTTTA	ELAVL2	gene	orf1ab
NC_045512.2	649	653	5	-	s6	3.70028	CTTTA	TIAL1	gene	orf1ab
NC_045512.2	649	653	5	-	s9	3.73756	CTTTA	TIA1	gene	orf1ab
NC_045512.2	650	654	5	-	143	2.99782	CCTTT	PTBP1	gene	orf1ab
NC_045512.2	650	655	6	-	155	3.66426	TCCTTT	ZFP36	gene	orf1ab
NC_045512.2	650	653	4	-	165	2.49626	CTTT	PTBP1	gene	orf1ab
NC_045512.2	652	656	5	+	M333_0.6	3.60865	AGGAG	SRSF9	gene	orf1ab
NC_045512.2	653	656	4	-	165	2.49626	CTCC	PTBP1	gene	orf1ab
NC_045512.2	657	660	4	+	165	2.49626	CTGG	PTBP1	gene	orf1ab
NC_045512.2	657	660	4	-	64	2.82119	CCAG	NOVA1	gene	orf1ab
NC_045512.2	658	665	8	-	1334	4.99813	GGCCACCA	SRSF2	gene	orf1ab
NC_045512.2	658	664	7	+	325	4.66343	TGGTGGC	SRSF1	gene	orf1ab
NC_045512.2	658	663	6	+	s31	4.65265	TGGTGG	FUS	gene	orf1ab
NC_045512.2	659	662	4	-	s38	1.99558	CACC	HNRNPL	gene	orf1ab
NC_045512.2	659	662	4	-	s54	3.45098	CACC	YBX1	gene	orf1ab
NC_045512.2	660	663	4	-	64	2.82119	CCAC	NOVA1	gene	orf1ab
NC_045512.2	664	667	4	+	64	2.82119	CCAT	NOVA1	gene	orf1ab
NC_045512.2	665	671	7	-	M142_0.6	5.47349	AACTATG	RBM42	gene	orf1ab
NC_045512.2	666	669	4	-	165	2.49626	CTAT	PTBP1	gene	orf1ab
NC_045512.2	671	676	6	+	1343	3.4975	TACGGC	SRSF5	gene	orf1ab
NC_045512.2	671	676	6	+	s42	3.49501	TACGGC	SRSF6	gene	orf1ab
NC_045512.2	671	676	6	-	s42	3.49501	GCCGTA	SRSF6	gene	orf1ab
NC_045512.2	682	686	5	+	143	2.99782	TCTAA	PTBP1	gene	orf1ab
NC_045512.2	683	686	4	+	165	2.49626	CTAA	PTBP1	gene	orf1ab
NC_045512.2	683	688	6	+	s34	4.12784	CTAAAG	KHDRBS1	gene	orf1ab
NC_045512.2	684	688	5	-	s1	3.70028	CTTTA	ELAVL2	gene	orf1ab
NC_045512.2	684	688	5	-	s6	3.70028	CTTTA	TIAL1	gene	orf1ab
NC_045512.2	684	688	5	-	s9	3.73756	CTTTA	TIA1	gene	orf1ab
NC_045512.2	685	688	4	-	165	2.49626	CTTT	PTBP1	gene	orf1ab
NC_045512.2	689	692	4	+	99	3.45098	TCAT	NOVA1	gene	orf1ab
NC_045512.2	691	695	5	+	s1	3.55824	ATTTG	ELAVL2	gene	orf1ab
NC_045512.2	691	695	5	+	s6	3.55824	ATTTG	TIAL1	gene	orf1ab
NC_045512.2	691	695	5	+	s9	3.48881	ATTTG	TIA1	gene	orf1ab
NC_045512.2	697	700	4	+	165	2.49626	CTTA	PTBP1	gene	orf1ab
NC_045512.2	698	702	5	-	143	2.99782	CCTAA	PTBP1	gene	orf1ab
NC_045512.2	698	701	4	-	165	2.49626	CTAA	PTBP1	gene	orf1ab
NC_045512.2	706	709	4	-	165	2.49626	CTCG	PTBP1	gene	orf1ab
NC_045512.2	710	713	4	+	165	2.49626	CTTG	PTBP1	gene	orf1ab
NC_045512.2	713	718	6	-	s35	3.46078	AGTGCC	HNRNPDL	gene	orf1ab
NC_045512.2	717	720	4	+	165	2.49626	CTGA	PTBP1	gene	orf1ab
NC_045512.2	717	720	4	-	64	2.82119	TCAG	NOVA1	gene	orf1ab
NC_045512.2	718	724	7	-	M021_0.6	5.15958	AGGATCA	G3BP2	gene	orf1ab
NC_045512.2	720	724	5	-	s97	3.2613	AGGAT	SRSF9	gene	orf1ab
NC_045512.2	722	726	5	+	143	2.99782	CCTTA	PTBP1	gene	orf1ab
NC_045512.2	722	727	6	+	155	3.3313	CCTTAT	ZFP36	gene	orf1ab
NC_045512.2	723	726	4	+	165	2.49626	CTTA	PTBP1	gene	orf1ab
NC_045512.2	726	729	4	-	99	3.45098	TCAT	NOVA1	gene	orf1ab
NC_045512.2	726	733	8	-	s40	5.72899	ATCTTCAT	SRSF3	gene	orf1ab
NC_045512.2	727	733	7	+	325	4.66343	TGAAGAT	SRSF1	gene	orf1ab
NC_045512.2	728	732	5	-	143	2.99782	TCTTC	PTBP1	gene	orf1ab
NC_045512.2	728	731	4	-	165	2.49626	CTTC	PTBP1	gene	orf1ab
NC_045512.2	728	733	6	-	s12	4.48507	ATCTTC	PTBP1	gene	orf1ab
NC_045512.2	728	731	4	-	s68	3.45098	CTTC	TIA1	gene	orf1ab
NC_045512.2	732	737	6	+	s10	4.60945	ATTTTC	TIA1	gene	orf1ab
NC_045512.2	732	737	6	+	s2	4.71782	ATTTTC	ELAVL2	gene	orf1ab
NC_045512.2	732	737	6	+	s7	4.83807	ATTTTC	TIAL1	gene	orf1ab
NC_045512.2	737	741	5	-	143	2.99782	TCTTG	PTBP1	gene	orf1ab
NC_045512.2	737	740	4	-	165	2.49626	CTTG	PTBP1	gene	orf1ab
NC_045512.2	737	742	6	-	s12	4.48507	TTCTTG	PTBP1	gene	orf1ab
NC_045512.2	739	745	7	+	M062_0.6	5.17129	AGAAAAC	SART3	gene	orf1ab
NC_045512.2	739	745	7	+	M146_0.6	5.17537	AGAAAAC	PABPC1	gene	orf1ab
NC_045512.2	739	745	7	+	M148_0.6	5.10459	AGAAAAC	PABPN1	gene	orf1ab
NC_045512.2	739	745	7	+	M162_0.6	5.00486	AGAAAAC	PABPC5	gene	orf1ab
NC_045512.2	739	745	7	-	M227_0.6	4.92772	GTTTTCT	PTBP1	gene	orf1ab
NC_045512.2	739	745	7	+	s103	4.57738	AGAAAAC	KHDRBS3	gene	orf1ab
NC_045512.2	740	746	7	+	M144_0.6	5.29098	GAAAACT	PABPC3	gene	orf1ab
NC_045512.2	740	745	6	-	s10	4.73383	GTTTTC	TIA1	gene	orf1ab
NC_045512.2	740	745	6	-	s2	4.71782	GTTTTC	ELAVL2	gene	orf1ab
NC_045512.2	740	745	6	-	s7	4.55398	GTTTTC	TIAL1	gene	orf1ab
NC_045512.2	743	751	9	-	M274_0.6	6.75909	GTTCCAGTT	SRSF2	gene	orf1ab
NC_045512.2	743	752	10	-	M332_0.6	7.86448	TGTTCCAGTT	SRSF2	gene	orf1ab
NC_045512.2	744	748	5	+	s19	3.17195	ACTGG	SRSF5	gene	orf1ab
NC_045512.2	744	749	6	+	s35	3.46078	ACTGGA	HNRNPDL	gene	orf1ab
NC_045512.2	745	748	4	+	165	2.49626	CTGG	PTBP1	gene	orf1ab
NC_045512.2	745	748	4	-	64	2.82119	CCAG	NOVA1	gene	orf1ab
NC_045512.2	748	755	8	+	1334	4.49844	GAACACTA	SRSF2	gene	orf1ab
NC_045512.2	750	756	7	+	M089_0.6	4.81667	ACACTAA	HNRNPL	gene	orf1ab
NC_045512.2	753	756	4	+	165	2.49626	CTAA	PTBP1	gene	orf1ab
NC_045512.2	753	758	6	+	s34	4.26989	CTAAAC	KHDRBS1	gene	orf1ab
NC_045512.2	754	758	5	-	s1	3.70028	GTTTA	ELAVL2	gene	orf1ab
NC_045512.2	754	758	5	-	s6	3.55824	GTTTA	TIAL1	gene	orf1ab
NC_045512.2	754	758	5	-	s9	3.73756	GTTTA	TIA1	gene	orf1ab
NC_045512.2	755	759	5	-	s4	2.74502	TGTTT	CELF2	gene	orf1ab
NC_045512.2	759	762	4	-	165	2.49626	CTAT	PTBP1	gene	orf1ab
NC_045512.2	760	765	6	-	s30	3.87263	CTGCTA	MBNL1	gene	orf1ab
NC_045512.2	761	764	4	-	M320_0.6a	3.29443	TGCT	MBNL1	gene	orf1ab
NC_045512.2	762	765	4	-	165	2.49626	CTGC	PTBP1	gene	orf1ab
NC_045512.2	762	766	5	-	s19	3.11326	ACTGC	SRSF5	gene	orf1ab
NC_045512.2	765	768	4	-	64	2.82119	CCAC	NOVA1	gene	orf1ab
NC_045512.2	765	771	7	-	M089_0.6	4.81888	ACACCAC	HNRNPL	gene	orf1ab
NC_045512.2	766	772	7	+	325	4.33047	TGGTGTT	SRSF1	gene	orf1ab
NC_045512.2	766	772	7	-	M082_0.6	4.92392	AACACCA	YBX2	gene	orf1ab
NC_045512.2	766	771	6	+	s31	4.54204	TGGTGT	FUS	gene	orf1ab
NC_045512.2	767	772	6	-	s27	4.81126	AACACC	NOVA1	gene	orf1ab
NC_045512.2	767	772	6	-	s28	4.81126	AACACC	NOVA2	gene	orf1ab
NC_045512.2	767	770	4	-	s38	1.99558	CACC	HNRNPL	gene	orf1ab
NC_045512.2	767	770	4	-	s54	3.45098	CACC	YBX1	gene	orf1ab
NC_045512.2	771	776	6	-	s20	4.37698	GGGTAA	ZRANB2	gene	orf1ab
NC_045512.2	773	777	5	-	131	3.32412	CGGGT	HNRNPH1	gene	orf1ab
NC_045512.2	773	777	5	-	142	3.32412	CGGGT	HNRNPH2	gene	orf1ab
NC_045512.2	773	777	5	-	171	3.32412	CGGGT	HNRNPF	gene	orf1ab
NC_045512.2	773	777	5	-	182	3.32412	CGGGT	HNRNPH3	gene	orf1ab
NC_045512.2	773	777	5	-	46	3.32412	CGGGT	GRSF1	gene	orf1ab
NC_045512.2	773	778	6	+	s15	3.99335	ACCCGT	HNRNPK	gene	orf1ab
NC_045512.2	774	778	5	-	s19	3.11326	ACGGG	SRSF5	gene	orf1ab
NC_045512.2	777	780	4	-	99	3.45098	TCAC	NOVA1	gene	orf1ab
NC_045512.2	782	785	4	+	165	2.49626	CTCA	PTBP1	gene	orf1ab
NC_045512.2	783	786	4	+	99	3.45098	TCAT	NOVA1	gene	orf1ab
NC_045512.2	783	788	6	+	M354_0.6	3.32111	TCATGC	YTHDC1	gene	orf1ab
NC_045512.2	784	789	6	-	s92	4.93137	CGCATG	RBFOX1	gene	orf1ab
NC_045512.2	789	792	4	-	99	3.45098	TCAC	NOVA1	gene	orf1ab
NC_045512.2	790	793	4	-	165	2.49626	CTCA	PTBP1	gene	orf1ab
NC_045512.2	794	797	4	+	165	2.49626	CTTA	PTBP1	gene	orf1ab
NC_045512.2	799	805	7	+	s50	4.22696	CGGAGGG	SRSF1	gene	orf1ab
NC_045512.2	799	805	7	-	167	3.74938	CCCTCCG	SRSF1	gene	orf1ab
NC_045512.2	799	805	7	+	M153_0.6	5.05627	CGGAGGG	LIN28A	gene	orf1ab
NC_045512.2	800	804	5	-	143	2.99782	CCTCC	PTBP1	gene	orf1ab
NC_045512.2	800	805	6	-	155	3.66426	CCCTCC	ZFP36	gene	orf1ab
NC_045512.2	800	803	4	-	165	2.49626	CTCC	PTBP1	gene	orf1ab
NC_045512.2	800	806	7	+	M104_0.6	5.26337	GGAGGGG	SRSF1	gene	orf1ab
NC_045512.2	802	806	5	+	131	3.65597	AGGGG	HNRNPH1	gene	orf1ab
NC_045512.2	802	806	5	+	142	3.65597	AGGGG	HNRNPH2	gene	orf1ab
NC_045512.2	802	806	5	+	171	3.65597	AGGGG	HNRNPF	gene	orf1ab
NC_045512.2	802	806	5	+	182	3.65597	AGGGG	HNRNPH3	gene	orf1ab
NC_045512.2	802	806	5	+	46	3.65597	AGGGG	GRSF1	gene	orf1ab
NC_045512.2	802	808	7	+	s26	4.22525	AGGGGCA	SFPQ	gene	orf1ab
NC_045512.2	803	807	5	+	131	3.32412	GGGGC	HNRNPH1	gene	orf1ab
NC_045512.2	803	807	5	+	142	3.32412	GGGGC	HNRNPH2	gene	orf1ab
NC_045512.2	803	807	5	+	171	3.32412	GGGGC	HNRNPF	gene	orf1ab
NC_045512.2	803	807	5	+	182	3.32412	GGGGC	HNRNPH3	gene	orf1ab
NC_045512.2	803	807	5	+	46	3.32412	GGGGC	GRSF1	gene	orf1ab
NC_045512.2	803	806	4	-	s38	1.88496	CCCC	HNRNPL	gene	orf1ab
NC_045512.2	806	811	6	+	M354_0.6	3.39444	GCATAC	YTHDC1	gene	orf1ab
NC_045512.2	812	817	6	+	s35	3.46078	ACTCGC	HNRNPDL	gene	orf1ab
NC_045512.2	813	816	4	+	165	2.49626	CTCG	PTBP1	gene	orf1ab
NC_045512.2	813	820	8	+	M320_0.6	4.99625	CTCGCTAT	MBNL1	gene	orf1ab
NC_045512.2	814	819	6	+	s30	3.62288	TCGCTA	MBNL1	gene	orf1ab
NC_045512.2	815	818	4	+	M320_0.6a	3.15461	CGCT	MBNL1	gene	orf1ab
NC_045512.2	817	820	4	+	165	2.49626	CTAT	PTBP1	gene	orf1ab
NC_045512.2	820	825	6	+	s35	3.46078	TGTCGA	HNRNPDL	gene	orf1ab
NC_045512.2	827	833	7	+	M082_0.6	5.37685	AACAACT	YBX2	gene	orf1ab
NC_045512.2	829	832	4	+	s38	1.88496	CAAC	HNRNPL	gene	orf1ab
NC_045512.2	831	836	6	+	155	3.66426	ACTTCT	ZFP36	gene	orf1ab
NC_045512.2	832	835	4	+	165	2.49626	CTTC	PTBP1	gene	orf1ab
NC_045512.2	832	835	4	+	s68	3.45098	CTTC	TIA1	gene	orf1ab
NC_045512.2	834	839	6	-	1343	3.4975	CACAGA	SRSF5	gene	orf1ab
NC_045512.2	834	838	5	+	143	2.99782	TCTGT	PTBP1	gene	orf1ab
NC_045512.2	835	842	8	-	1334	4.49844	GGCCACAG	SRSF2	gene	orf1ab
NC_045512.2	835	838	4	+	165	2.49626	CTGT	PTBP1	gene	orf1ab
NC_045512.2	836	841	6	+	s35	3.46078	TGTGGC	HNRNPDL	gene	orf1ab
NC_045512.2	836	839	4	-	s38	1.88496	CACA	HNRNPL	gene	orf1ab
NC_045512.2	837	840	4	-	64	2.82119	CCAC	NOVA1	gene	orf1ab
NC_045512.2	840	844	5	-	131	3.32412	AGGGC	HNRNPH1	gene	orf1ab
NC_045512.2	840	844	5	-	142	3.32412	AGGGC	HNRNPH2	gene	orf1ab
NC_045512.2	840	844	5	-	171	3.32412	AGGGC	HNRNPF	gene	orf1ab
NC_045512.2	840	844	5	-	182	3.32412	AGGGC	HNRNPH3	gene	orf1ab
NC_045512.2	840	844	5	-	46	3.32412	AGGGC	GRSF1	gene	orf1ab
NC_045512.2	842	846	5	+	143	2.99782	CCTGA	PTBP1	gene	orf1ab
NC_045512.2	843	846	4	+	165	2.49626	CTGA	PTBP1	gene	orf1ab
NC_045512.2	843	846	4	-	64	2.82119	TCAG	NOVA1	gene	orf1ab
NC_045512.2	844	850	7	+	325	4.66343	TGATGGC	SRSF1	gene	orf1ab
NC_045512.2	845	848	4	-	s54	3.45098	CATC	YBX1	gene	orf1ab
NC_045512.2	846	849	4	-	64	2.82119	CCAT	NOVA1	gene	orf1ab
NC_045512.2	848	855	8	+	1334	4.49844	GGCTACCC	SRSF2	gene	orf1ab
NC_045512.2	850	853	4	+	165	2.49626	CTAC	PTBP1	gene	orf1ab
NC_045512.2	850	855	6	-	s20	4.17857	GGGTAG	ZRANB2	gene	orf1ab
NC_045512.2	852	856	5	-	131	3.65597	AGGGT	HNRNPH1	gene	orf1ab
NC_045512.2	852	856	5	-	142	3.65597	AGGGT	HNRNPH2	gene	orf1ab
NC_045512.2	852	856	5	-	171	3.65597	AGGGT	HNRNPF	gene	orf1ab
NC_045512.2	852	856	5	-	182	3.65597	AGGGT	HNRNPH3	gene	orf1ab
NC_045512.2	852	856	5	-	46	3.65597	AGGGT	GRSF1	gene	orf1ab
NC_045512.2	853	858	6	+	155	3.66426	CCCTCT	ZFP36	gene	orf1ab
NC_045512.2	854	858	5	+	143	2.99782	CCTCT	PTBP1	gene	orf1ab
NC_045512.2	855	858	4	+	165	2.49626	CTCT	PTBP1	gene	orf1ab
NC_045512.2	855	860	6	+	s12	4.73383	CTCTTG	PTBP1	gene	orf1ab
NC_045512.2	856	860	5	+	143	2.99782	TCTTG	PTBP1	gene	orf1ab
NC_045512.2	857	860	4	+	165	2.49626	CTTG	PTBP1	gene	orf1ab
NC_045512.2	858	862	5	-	M246_0.6	4.52789	CTCAA	RBMY1A1	gene	orf1ab
NC_045512.2	859	862	4	-	165	2.49626	CTCA	PTBP1	gene	orf1ab
NC_045512.2	860	865	6	+	M354_0.6	3.36667	GAGTGC	YTHDC1	gene	orf1ab
NC_045512.2	861	866	6	+	s35	3.46078	AGTGCA	HNRNPDL	gene	orf1ab
NC_045512.2	864	869	6	-	M354_0.6	3.43222	TAATGC	YTHDC1	gene	orf1ab
NC_045512.2	866	871	6	+	75	2.99906	ATTAAA	PPIE	gene	orf1ab
NC_045512.2	866	871	6	-	75	2.99906	TTTAAT	PPIE	gene	orf1ab
NC_045512.2	866	869	4	+	s63	3.45098	ATTA	TIAL1	gene	orf1ab
NC_045512.2	868	872	5	-	s1	3.70028	CTTTA	ELAVL2	gene	orf1ab
NC_045512.2	868	872	5	-	s6	3.70028	CTTTA	TIAL1	gene	orf1ab
NC_045512.2	868	872	5	-	s9	3.73756	CTTTA	TIA1	gene	orf1ab
NC_045512.2	869	873	5	-	143	2.99782	TCTTT	PTBP1	gene	orf1ab
NC_045512.2	869	872	4	-	165	2.49626	CTTT	PTBP1	gene	orf1ab
NC_045512.2	873	878	6	+	155	3.66426	ACCTTC	ZFP36	gene	orf1ab
NC_045512.2	874	878	5	+	143	2.99782	CCTTC	PTBP1	gene	orf1ab
NC_045512.2	874	879	6	+	155	3.66426	CCTTCT	ZFP36	gene	orf1ab
NC_045512.2	875	878	4	+	165	2.49626	CTTC	PTBP1	gene	orf1ab
NC_045512.2	875	878	4	+	s68	3.45098	CTTC	TIA1	gene	orf1ab
NC_045512.2	877	881	5	+	143	2.99782	TCTAG	PTBP1	gene	orf1ab
NC_045512.2	878	881	4	+	165	2.49626	CTAG	PTBP1	gene	orf1ab
NC_045512.2	878	881	4	-	165	2.49626	CTAG	PTBP1	gene	orf1ab
NC_045512.2	879	884	6	-	s30	3.74775	GTGCTA	MBNL1	gene	orf1ab
NC_045512.2	880	883	4	-	M320_0.6a	3.29443	TGCT	MBNL1	gene	orf1ab
NC_045512.2	885	890	6	+	s30	3.77273	GTGCTG	MBNL1	gene	orf1ab
NC_045512.2	886	889	4	+	M320_0.6a	3.29443	TGCT	MBNL1	gene	orf1ab
NC_045512.2	888	891	4	+	165	2.49626	CTGG	PTBP1	gene	orf1ab
NC_045512.2	888	891	4	-	64	2.82119	CCAG	NOVA1	gene	orf1ab
NC_045512.2	892	896	5	-	s1	3.70028	CTTTA	ELAVL2	gene	orf1ab
NC_045512.2	892	896	5	-	s6	3.70028	CTTTA	TIAL1	gene	orf1ab
NC_045512.2	892	896	5	-	s9	3.73756	CTTTA	TIA1	gene	orf1ab
NC_045512.2	893	896	4	-	165	2.49626	CTTT	PTBP1	gene	orf1ab
NC_045512.2	895	901	7	-	325	4.66343	TGAAGCT	SRSF1	gene	orf1ab
NC_045512.2	895	902	8	+	s40	5.36134	AGCTTCAT	SRSF3	gene	orf1ab
NC_045512.2	897	900	4	+	165	2.49626	CTTC	PTBP1	gene	orf1ab
NC_045512.2	897	900	4	+	s68	3.45098	CTTC	TIA1	gene	orf1ab
NC_045512.2	899	902	4	+	99	3.45098	TCAT	NOVA1	gene	orf1ab
NC_045512.2	899	905	7	-	M159_0.6	5.83482	TGCATGA	RBFOX1	gene	orf1ab
NC_045512.2	899	904	6	+	M354_0.6	3.32111	TCATGC	YTHDC1	gene	orf1ab
NC_045512.2	900	905	6	-	M298_0.6	5.78745	TGCATG	RBFOX1	gene	orf1ab
NC_045512.2	902	907	6	-	s35	3.46078	AGTGCA	HNRNPDL	gene	orf1ab
NC_045512.2	906	909	4	+	165	2.49626	CTTT	PTBP1	gene	orf1ab
NC_045512.2	906	910	5	+	s6	3.70028	CTTTG	TIAL1	gene	orf1ab
NC_045512.2	906	910	5	+	s9	3.61318	CTTTG	TIA1	gene	orf1ab
NC_045512.2	907	911	5	+	s4	2.49585	TTTGT	CELF2	gene	orf1ab
NC_045512.2	915	921	7	+	M082_0.6	5.37685	AACAACT	YBX2	gene	orf1ab
NC_045512.2	917	920	4	+	s38	1.88496	CAAC	HNRNPL	gene	orf1ab
NC_045512.2	919	923	5	+	s19	3.17195	ACTGG	SRSF5	gene	orf1ab
NC_045512.2	919	924	6	+	s35	3.46078	ACTGGA	HNRNPDL	gene	orf1ab
NC_045512.2	920	923	4	+	165	2.49626	CTGG	PTBP1	gene	orf1ab
NC_045512.2	920	923	4	-	64	2.82119	CCAG	NOVA1	gene	orf1ab
NC_045512.2	921	926	6	-	s35	3.46078	AGTCCA	HNRNPDL	gene	orf1ab
NC_045512.2	925	928	4	+	165	2.49626	CTTT	PTBP1	gene	orf1ab
NC_045512.2	925	929	5	+	s1	3.70028	CTTTA	ELAVL2	gene	orf1ab
NC_045512.2	925	929	5	+	s6	3.70028	CTTTA	TIAL1	gene	orf1ab
NC_045512.2	925	929	5	+	s9	3.73756	CTTTA	TIA1	gene	orf1ab
NC_045512.2	926	931	6	+	75	2.99906	TTTATT	PPIE	gene	orf1ab
NC_045512.2	926	931	6	-	75	2.99906	AATAAA	PPIE	gene	orf1ab
NC_045512.2	933	939	7	+	M089_0.6	4.81667	ACACTAA	HNRNPL	gene	orf1ab
NC_045512.2	935	941	7	+	M349_0.6	4.59429	ACTAAGA	PABPC1	gene	orf1ab
NC_045512.2	936	939	4	+	165	2.49626	CTAA	PTBP1	gene	orf1ab
NC_045512.2	937	941	5	-	143	2.99782	TCTTA	PTBP1	gene	orf1ab
NC_045512.2	937	940	4	-	165	2.49626	CTTA	PTBP1	gene	orf1ab
NC_045512.2	937	942	6	-	s12	4.73383	CTCTTA	PTBP1	gene	orf1ab
NC_045512.2	939	943	5	-	143	2.99782	CCTCT	PTBP1	gene	orf1ab
NC_045512.2	939	944	6	-	155	3.66426	CCCTCT	ZFP36	gene	orf1ab
NC_045512.2	939	942	4	-	165	2.49626	CTCT	PTBP1	gene	orf1ab
NC_045512.2	939	945	7	+	M086_0.6	4.70586	AGAGGGG	SRSF10	gene	orf1ab
NC_045512.2	941	945	5	+	131	3.65597	AGGGG	HNRNPH1	gene	orf1ab
NC_045512.2	941	945	5	+	142	3.65597	AGGGG	HNRNPH2	gene	orf1ab
NC_045512.2	941	945	5	+	171	3.65597	AGGGG	HNRNPF	gene	orf1ab
NC_045512.2	941	945	5	+	182	3.65597	AGGGG	HNRNPH3	gene	orf1ab
NC_045512.2	941	945	5	+	46	3.65597	AGGGG	GRSF1	gene	orf1ab
NC_045512.2	942	946	5	+	131	3.65597	GGGGT	HNRNPH1	gene	orf1ab
NC_045512.2	942	946	5	+	142	3.65597	GGGGT	HNRNPH2	gene	orf1ab
NC_045512.2	942	946	5	+	171	3.65597	GGGGT	HNRNPF	gene	orf1ab
NC_045512.2	942	946	5	+	182	3.65597	GGGGT	HNRNPH3	gene	orf1ab
NC_045512.2	942	946	5	+	46	3.65597	GGGGT	GRSF1	gene	orf1ab
NC_045512.2	942	945	4	-	s38	1.88496	CCCC	HNRNPL	gene	orf1ab
NC_045512.2	943	948	6	+	s31	4.65265	GGGTGT	FUS	gene	orf1ab
NC_045512.2	944	947	4	-	s38	1.99558	CACC	HNRNPL	gene	orf1ab
NC_045512.2	944	947	4	-	s54	3.45098	CACC	YBX1	gene	orf1ab
NC_045512.2	950	955	6	+	M354_0.6	3.21	TACTGC	YTHDC1	gene	orf1ab
NC_045512.2	951	958	8	+	M320_0.6	4.99625	ACTGCTGC	MBNL1	gene	orf1ab
NC_045512.2	951	955	5	+	s19	3.11326	ACTGC	SRSF5	gene	orf1ab
NC_045512.2	952	955	4	+	165	2.49626	CTGC	PTBP1	gene	orf1ab
NC_045512.2	952	957	6	+	s30	3.8976	CTGCTG	MBNL1	gene	orf1ab
NC_045512.2	953	956	4	+	M320_0.6a	3.29443	TGCT	MBNL1	gene	orf1ab
NC_045512.2	953	959	7	+	s37	5.42647	TGCTGCC	SRSF2	gene	orf1ab
NC_045512.2	955	958	4	+	165	2.49626	CTGC	PTBP1	gene	orf1ab
NC_045512.2	956	962	7	-	169	5.91667	CACGGCA	HNRNPLL	gene	orf1ab
NC_045512.2	957	962	6	-	1343	3.4975	CACGGC	SRSF5	gene	orf1ab
NC_045512.2	960	963	4	-	99	3.45098	TCAC	NOVA1	gene	orf1ab
NC_045512.2	966	969	4	-	99	3.45098	TCAT	NOVA1	gene	orf1ab
NC_045512.2	967	970	4	-	165	2.49626	CTCA	PTBP1	gene	orf1ab
NC_045512.2	968	973	6	-	s30	3.84765	ATGCTC	MBNL1	gene	orf1ab
NC_045512.2	969	975	7	+	M159_0.6	5.56251	AGCATGA	RBFOX1	gene	orf1ab
NC_045512.2	969	972	4	-	M320_0.6a	3.29443	TGCT	MBNL1	gene	orf1ab
NC_045512.2	969	974	6	+	s92	5.42157	AGCATG	RBFOX1	gene	orf1ab
NC_045512.2	970	975	6	-	M354_0.6	3.32111	TCATGC	YTHDC1	gene	orf1ab
NC_045512.2	972	975	4	-	99	3.45098	TCAT	NOVA1	gene	orf1ab
NC_045512.2	974	978	5	-	s1	3.84233	ATTTC	ELAVL2	gene	orf1ab
NC_045512.2	974	978	5	-	s6	3.70028	ATTTC	TIAL1	gene	orf1ab
NC_045512.2	974	978	5	-	s9	3.61318	ATTTC	TIA1	gene	orf1ab
NC_045512.2	978	983	6	+	s30	3.8976	TTGCTT	MBNL1	gene	orf1ab
NC_045512.2	979	985	7	-	126	4.49657	CCAAGCA	SRSF1	gene	orf1ab
NC_045512.2	979	982	4	+	M320_0.6a	3.29443	TGCT	MBNL1	gene	orf1ab
NC_045512.2	979	986	8	-	s44	5.37302	ACCAAGCA	HNRNPDL	gene	orf1ab
NC_045512.2	981	984	4	+	165	2.49626	CTTG	PTBP1	gene	orf1ab
NC_045512.2	988	993	6	+	1343	3.4975	CACGGA	SRSF5	gene	orf1ab
NC_045512.2	998	1002	5	+	143	2.99782	TCTGA	PTBP1	gene	orf1ab
NC_045512.2	999	1002	4	+	165	2.49626	CTGA	PTBP1	gene	orf1ab
NC_045512.2	999	1002	4	-	64	2.82119	TCAG	NOVA1	gene	orf1ab
NC_045512.2	1001	1006	6	-	s10	4.73383	CTTTTC	TIA1	gene	orf1ab
NC_045512.2	1001	1006	6	-	s2	4.96535	CTTTTC	ELAVL2	gene	orf1ab
NC_045512.2	1001	1006	6	-	s7	4.83807	CTTTTC	TIAL1	gene	orf1ab
NC_045512.2	1002	1007	6	-	155	3.66426	TCTTTT	ZFP36	gene	orf1ab
NC_045512.2	1002	1008	7	+	M148_0.6	5.10983	AAAAGAG	PABPN1	gene	orf1ab
NC_045512.2	1003	1007	5	-	143	2.99782	TCTTT	PTBP1	gene	orf1ab
NC_045512.2	1003	1006	4	-	165	2.49626	CTTT	PTBP1	gene	orf1ab
NC_045512.2	1003	1008	6	-	s12	4.60945	CTCTTT	PTBP1	gene	orf1ab
NC_045512.2	1005	1008	4	-	165	2.49626	CTCT	PTBP1	gene	orf1ab
NC_045512.2	1009	1012	4	+	165	2.49626	CTAT	PTBP1	gene	orf1ab
NC_045512.2	1011	1014	4	-	99	3.45098	TCAT	NOVA1	gene	orf1ab
NC_045512.2	1013	1016	4	-	s63	3.45098	ATTC	TIAL1	gene	orf1ab
NC_045512.2	1013	1016	4	-	s68	3.45098	ATTC	TIA1	gene	orf1ab
NC_045512.2	1017	1022	6	+	1343	3.4975	TGCAGA	SRSF5	gene	orf1ab
NC_045512.2	1017	1022	6	-	s35	3.46078	TCTGCA	HNRNPDL	gene	orf1ab
NC_045512.2	1018	1022	5	-	143	2.99782	TCTGC	PTBP1	gene	orf1ab
NC_045512.2	1018	1021	4	-	165	2.49626	CTGC	PTBP1	gene	orf1ab
NC_045512.2	1023	1026	4	+	s38	1.99558	CACC	HNRNPL	gene	orf1ab
NC_045512.2	1023	1026	4	+	s54	3.45098	CACC	YBX1	gene	orf1ab
NC_045512.2	1024	1029	6	+	155	3.66426	ACCTTT	ZFP36	gene	orf1ab
NC_045512.2	1025	1029	5	+	143	2.99782	CCTTT	PTBP1	gene	orf1ab
NC_045512.2	1025	1030	6	+	155	3.66426	CCTTTT	ZFP36	gene	orf1ab
NC_045512.2	1026	1029	4	+	165	2.49626	CTTT	PTBP1	gene	orf1ab
NC_045512.2	1026	1031	6	+	s10	4.73383	CTTTTG	TIA1	gene	orf1ab
NC_045512.2	1026	1031	6	+	s2	4.4703	CTTTTG	ELAVL2	gene	orf1ab
NC_045512.2	1026	1031	6	+	s7	4.69602	CTTTTG	TIAL1	gene	orf1ab
NC_045512.2	1027	1031	5	+	s4	2.49585	TTTTG	CELF2	gene	orf1ab
NC_045512.2	1031	1035	5	-	s1	3.84233	ATTTC	ELAVL2	gene	orf1ab
NC_045512.2	1031	1035	5	-	s6	3.70028	ATTTC	TIAL1	gene	orf1ab
NC_045512.2	1031	1035	5	-	s9	3.61318	ATTTC	TIA1	gene	orf1ab
NC_045512.2	1032	1037	6	+	75	2.99906	AAATTA	PPIE	gene	orf1ab
NC_045512.2	1032	1037	6	-	75	2.99906	TAATTT	PPIE	gene	orf1ab
NC_045512.2	1032	1038	7	-	M001_0.6	5.33477	TTAATTT	A1CF	gene	orf1ab
NC_045512.2	1033	1038	6	+	75	2.99906	AATTAA	PPIE	gene	orf1ab
NC_045512.2	1033	1038	6	-	75	2.99906	TTAATT	PPIE	gene	orf1ab
NC_045512.2	1034	1039	6	+	75	2.99906	ATTAAA	PPIE	gene	orf1ab
NC_045512.2	1034	1039	6	-	75	2.99906	TTTAAT	PPIE	gene	orf1ab
NC_045512.2	1034	1037	4	+	s63	3.45098	ATTA	TIAL1	gene	orf1ab
NC_045512.2	1035	1040	6	+	75	2.99906	TTAAAT	PPIE	gene	orf1ab
NC_045512.2	1035	1040	6	-	75	2.99906	ATTTAA	PPIE	gene	orf1ab
NC_045512.2	1035	1040	6	-	s33	4.95395	ATTTAA	KHDRBS1	gene	orf1ab
NC_045512.2	1035	1040	6	+	s34	4.41193	TTAAAT	KHDRBS1	gene	orf1ab
NC_045512.2	1036	1041	6	+	75	2.99906	TAAATT	PPIE	gene	orf1ab
NC_045512.2	1036	1041	6	-	75	2.99906	AATTTA	PPIE	gene	orf1ab
NC_045512.2	1036	1040	5	-	s1	3.84233	ATTTA	ELAVL2	gene	orf1ab
NC_045512.2	1036	1040	5	-	s6	3.55824	ATTTA	TIAL1	gene	orf1ab
NC_045512.2	1036	1040	5	-	s9	3.61318	ATTTA	TIA1	gene	orf1ab
NC_045512.2	1044	1048	5	-	s6	3.70028	CTTTG	TIAL1	gene	orf1ab
NC_045512.2	1044	1048	5	-	s9	3.61318	CTTTG	TIA1	gene	orf1ab
NC_045512.2	1045	1049	5	-	143	2.99782	TCTTT	PTBP1	gene	orf1ab
NC_045512.2	1045	1048	4	-	165	2.49626	CTTT	PTBP1	gene	orf1ab
NC_045512.2	1045	1051	7	-	s101	5.56944	TTTCTTT	ELAVL1	gene	orf1ab
NC_045512.2	1045	1051	7	-	s100	4.97421	TTTCTTT	PTBP1	gene	orf1ab
NC_045512.2	1045	1051	7	+	s104	5.56944	AAAGAAA	SRSF10	gene	orf1ab
NC_045512.2	1047	1053	7	+	M162_0.6	5.28359	AGAAATT	PABPC5	gene	orf1ab
NC_045512.2	1048	1052	5	-	s1	3.84233	ATTTC	ELAVL2	gene	orf1ab
NC_045512.2	1048	1052	5	-	s6	3.70028	ATTTC	TIAL1	gene	orf1ab
NC_045512.2	1048	1052	5	-	s9	3.61318	ATTTC	TIA1	gene	orf1ab
NC_045512.2	1049	1054	6	+	75	2.99906	AAATTT	PPIE	gene	orf1ab
NC_045512.2	1049	1054	6	-	75	2.99906	AAATTT	PPIE	gene	orf1ab
NC_045512.2	1051	1055	5	+	s1	3.55824	ATTTG	ELAVL2	gene	orf1ab
NC_045512.2	1051	1055	5	+	s6	3.55824	ATTTG	TIAL1	gene	orf1ab
NC_045512.2	1051	1055	5	+	s9	3.48881	ATTTG	TIA1	gene	orf1ab
NC_045512.2	1057	1060	4	+	s38	1.99558	CACC	HNRNPL	gene	orf1ab
NC_045512.2	1057	1060	4	+	s54	3.45098	CACC	YBX1	gene	orf1ab
NC_045512.2	1058	1063	6	+	155	3.66426	ACCTTC	ZFP36	gene	orf1ab
NC_045512.2	1058	1064	7	-	325	4.66343	TGAAGGT	SRSF1	gene	orf1ab
NC_045512.2	1059	1063	5	+	143	2.99782	CCTTC	PTBP1	gene	orf1ab
NC_045512.2	1060	1063	4	+	165	2.49626	CTTC	PTBP1	gene	orf1ab
NC_045512.2	1060	1063	4	+	s68	3.45098	CTTC	TIA1	gene	orf1ab
NC_045512.2	1065	1068	4	-	64	2.82119	CCAT	NOVA1	gene	orf1ab
NC_045512.2	1065	1071	7	-	s16	5.47517	TCCCCAT	HNRNPK	gene	orf1ab
NC_045512.2	1066	1070	5	+	131	3.65597	TGGGG	HNRNPH1	gene	orf1ab
NC_045512.2	1066	1070	5	+	142	3.65597	TGGGG	HNRNPH2	gene	orf1ab
NC_045512.2	1066	1070	5	+	171	3.65597	TGGGG	HNRNPF	gene	orf1ab
NC_045512.2	1066	1070	5	+	182	3.65597	TGGGG	HNRNPH3	gene	orf1ab
NC_045512.2	1066	1070	5	+	46	3.65597	TGGGG	GRSF1	gene	orf1ab
NC_045512.2	1066	1072	7	+	M141_0.6	5.18518	TGGGGAA	ESRP2	gene	orf1ab
NC_045512.2	1067	1071	5	+	131	3.65597	GGGGA	HNRNPH1	gene	orf1ab
NC_045512.2	1067	1071	5	+	142	3.65597	GGGGA	HNRNPH2	gene	orf1ab
NC_045512.2	1067	1071	5	+	171	3.65597	GGGGA	HNRNPF	gene	orf1ab
NC_045512.2	1067	1071	5	+	182	3.65597	GGGGA	HNRNPH3	gene	orf1ab
NC_045512.2	1067	1071	5	+	46	3.65597	GGGGA	GRSF1	gene	orf1ab
NC_045512.2	1067	1070	4	-	s38	1.88496	CCCC	HNRNPL	gene	orf1ab
NC_045512.2	1070	1073	4	-	s63	3.45098	ATTC	TIAL1	gene	orf1ab
NC_045512.2	1070	1073	4	-	s68	3.45098	ATTC	TIA1	gene	orf1ab
NC_045512.2	1073	1078	6	+	s35	3.46078	TGTCCA	HNRNPDL	gene	orf1ab
NC_045512.2	1077	1081	5	-	s1	3.55824	ATTTG	ELAVL2	gene	orf1ab
NC_045512.2	1077	1081	5	-	s6	3.55824	ATTTG	TIAL1	gene	orf1ab
NC_045512.2	1077	1081	5	-	s9	3.48881	ATTTG	TIA1	gene	orf1ab
NC_045512.2	1078	1083	6	+	75	2.99906	AAATTT	PPIE	gene	orf1ab
NC_045512.2	1078	1083	6	-	75	2.99906	AAATTT	PPIE	gene	orf1ab
NC_045512.2	1079	1084	6	+	75	2.99906	AATTTT	PPIE	gene	orf1ab
NC_045512.2	1079	1084	6	-	75	2.99906	AAAATT	PPIE	gene	orf1ab
NC_045512.2	1080	1085	6	+	s10	4.60945	ATTTTG	TIA1	gene	orf1ab
NC_045512.2	1080	1085	6	-	s34	4.12784	CAAAAT	KHDRBS1	gene	orf1ab
NC_045512.2	1080	1085	6	+	s7	4.69602	ATTTTG	TIAL1	gene	orf1ab
NC_045512.2	1081	1085	5	+	s4	2.49585	TTTTG	CELF2	gene	orf1ab
NC_045512.2	1081	1086	6	+	s5	3.59163	TTTTGT	CELF2	gene	orf1ab
NC_045512.2	1082	1086	5	+	s4	2.49585	TTTGT	CELF2	gene	orf1ab
NC_045512.2	1083	1090	8	+	41	5.74065	TTGTATTT	KHSRP	gene	orf1ab
NC_045512.2	1084	1090	7	-	M032_0.6	4.59882	AAATACA	IGF2BP2	gene	orf1ab
NC_045512.2	1086	1090	5	+	s4	2.49585	TATTT	CELF2	gene	orf1ab
NC_045512.2	1087	1091	5	+	s1	3.84233	ATTTC	ELAVL2	gene	orf1ab
NC_045512.2	1087	1091	5	+	s6	3.70028	ATTTC	TIAL1	gene	orf1ab
NC_045512.2	1087	1091	5	+	s9	3.61318	ATTTC	TIA1	gene	orf1ab
NC_045512.2	1089	1095	7	-	s26	4.22525	AAGGGAA	SFPQ	gene	orf1ab
NC_045512.2	1090	1094	5	-	131	3.65597	AGGGA	HNRNPH1	gene	orf1ab
NC_045512.2	1090	1094	5	-	142	3.65597	AGGGA	HNRNPH2	gene	orf1ab
NC_045512.2	1090	1094	5	-	171	3.65597	AGGGA	HNRNPF	gene	orf1ab
NC_045512.2	1090	1094	5	-	182	3.65597	AGGGA	HNRNPH3	gene	orf1ab
NC_045512.2	1090	1094	5	-	46	3.65597	AGGGA	GRSF1	gene	orf1ab
NC_045512.2	1090	1094	5	-	M307_0.6	4.75655	AGGGA	NONO	gene	orf1ab
NC_045512.2	1090	1095	6	+	s15	3.92686	TCCCTT	HNRNPK	gene	orf1ab
NC_045512.2	1092	1096	5	+	143	2.99782	CCTTA	PTBP1	gene	orf1ab
NC_045512.2	1093	1096	4	+	165	2.49626	CTTA	PTBP1	gene	orf1ab
NC_045512.2	1094	1099	6	+	75	2.99906	TTAAAT	PPIE	gene	orf1ab
NC_045512.2	1094	1099	6	-	75	2.99906	ATTTAA	PPIE	gene	orf1ab
NC_045512.2	1094	1099	6	-	s33	4.95395	ATTTAA	KHDRBS1	gene	orf1ab
NC_045512.2	1094	1099	6	+	s34	4.41193	TTAAAT	KHDRBS1	gene	orf1ab
NC_045512.2	1095	1100	6	+	75	2.99906	TAAATT	PPIE	gene	orf1ab
NC_045512.2	1095	1100	6	-	75	2.99906	AATTTA	PPIE	gene	orf1ab
NC_045512.2	1095	1099	5	-	s1	3.84233	ATTTA	ELAVL2	gene	orf1ab
NC_045512.2	1095	1099	5	-	s6	3.55824	ATTTA	TIAL1	gene	orf1ab
NC_045512.2	1095	1099	5	-	s9	3.61318	ATTTA	TIA1	gene	orf1ab
NC_045512.2	1098	1101	4	+	s63	3.45098	ATTC	TIAL1	gene	orf1ab
NC_045512.2	1098	1101	4	+	s68	3.45098	ATTC	TIA1	gene	orf1ab
NC_045512.2	1101	1104	4	+	64	2.82119	CCAT	NOVA1	gene	orf1ab
NC_045512.2	1104	1107	4	-	s63	3.45098	ATTA	TIAL1	gene	orf1ab
NC_045512.2	1105	1111	7	+	M052_0.6	5.00939	AATCAAG	RBM46	gene	orf1ab
NC_045512.2	1105	1111	7	+	M068_0.6	5.56455	AATCAAG	SNRNP70	gene	orf1ab
NC_045512.2	1108	1112	5	-	143	2.99782	TCTTG	PTBP1	gene	orf1ab
NC_045512.2	1108	1111	4	-	165	2.49626	CTTG	PTBP1	gene	orf1ab
NC_045512.2	1113	1116	4	+	165	2.49626	CTAT	PTBP1	gene	orf1ab
NC_045512.2	1115	1118	4	+	s63	3.45098	ATTC	TIAL1	gene	orf1ab
NC_045512.2	1115	1118	4	+	s68	3.45098	ATTC	TIA1	gene	orf1ab
NC_045512.2	1118	1121	4	+	s38	1.88496	CAAC	HNRNPL	gene	orf1ab
NC_045512.2	1119	1122	4	+	s38	1.88496	AACC	HNRNPL	gene	orf1ab
NC_045512.2	1122	1126	5	-	143	2.99782	CCTTG	PTBP1	gene	orf1ab
NC_045512.2	1122	1125	4	-	165	2.49626	CTTG	PTBP1	gene	orf1ab
NC_045512.2	1123	1128	6	-	s15	3.92686	ACCCTT	HNRNPK	gene	orf1ab
NC_045512.2	1124	1128	5	+	131	3.65597	AGGGT	HNRNPH1	gene	orf1ab
NC_045512.2	1124	1128	5	+	142	3.65597	AGGGT	HNRNPH2	gene	orf1ab
NC_045512.2	1124	1128	5	+	171	3.65597	AGGGT	HNRNPF	gene	orf1ab
NC_045512.2	1124	1128	5	+	182	3.65597	AGGGT	HNRNPH3	gene	orf1ab
NC_045512.2	1124	1128	5	+	46	3.65597	AGGGT	GRSF1	gene	orf1ab
NC_045512.2	1126	1129	4	-	s38	1.88496	AACC	HNRNPL	gene	orf1ab
NC_045512.2	1127	1130	4	-	s38	1.88496	CAAC	HNRNPL	gene	orf1ab
NC_045512.2	1127	1133	7	-	s39	4.90615	TTTCAAC	SRSF3	gene	orf1ab
NC_045512.2	1130	1135	6	-	s10	4.73383	CTTTTC	TIA1	gene	orf1ab
NC_045512.2	1130	1135	6	-	s2	4.96535	CTTTTC	ELAVL2	gene	orf1ab
NC_045512.2	1130	1135	6	-	s7	4.83807	CTTTTC	TIAL1	gene	orf1ab
NC_045512.2	1131	1136	6	-	155	3.66426	TCTTTT	ZFP36	gene	orf1ab
NC_045512.2	1131	1137	7	-	s101	5.56944	TTCTTTT	ELAVL1	gene	orf1ab
NC_045512.2	1131	1137	7	+	M148_0.6	5.10882	AAAAGAA	PABPN1	gene	orf1ab
NC_045512.2	1131	1137	7	+	s104	5.17262	AAAAGAA	SRSF10	gene	orf1ab
NC_045512.2	1132	1136	5	-	143	2.99782	TCTTT	PTBP1	gene	orf1ab
NC_045512.2	1132	1135	4	-	165	2.49626	CTTT	PTBP1	gene	orf1ab
NC_045512.2	1132	1138	7	-	s101	5.56944	TTTCTTT	ELAVL1	gene	orf1ab
NC_045512.2	1132	1138	7	-	s100	4.97421	TTTCTTT	PTBP1	gene	orf1ab
NC_045512.2	1132	1138	7	+	s104	5.56944	AAAGAAA	SRSF10	gene	orf1ab
NC_045512.2	1134	1140	7	+	M062_0.6	5.65476	AGAAAAA	SART3	gene	orf1ab
NC_045512.2	1134	1140	7	+	M146_0.6	5.65909	AGAAAAA	PABPC1	gene	orf1ab
NC_045512.2	1134	1140	7	-	M227_0.6	5.02279	TTTTTCT	PTBP1	gene	orf1ab
NC_045512.2	1134	1140	7	+	s103	4.77579	AGAAAAA	KHDRBS3	gene	orf1ab
NC_045512.2	1135	1141	7	-	M077_0.6	5.34715	CTTTTTC	U2AF2	gene	orf1ab
NC_045512.2	1135	1141	7	-	s11	5.95792	CTTTTTC	TIA1	gene	orf1ab
NC_045512.2	1135	1140	6	-	s10	4.3607	TTTTTC	TIA1	gene	orf1ab
NC_045512.2	1135	1140	6	-	s13	5.21287	TTTTTC	HNRNPC	gene	orf1ab
NC_045512.2	1135	1140	6	-	s2	4.4703	TTTTTC	ELAVL2	gene	orf1ab
NC_045512.2	1135	1141	7	-	s3	5.56944	CTTTTTC	ELAVL2	gene	orf1ab
NC_045512.2	1135	1140	6	-	s7	4.41193	TTTTTC	TIAL1	gene	orf1ab
NC_045512.2	1135	1141	7	-	s8	5.80629	CTTTTTC	TIAL1	gene	orf1ab
NC_045512.2	1136	1141	6	-	s10	4.3607	CTTTTT	TIA1	gene	orf1ab
NC_045512.2	1136	1141	6	-	s2	4.71782	CTTTTT	ELAVL2	gene	orf1ab
NC_045512.2	1136	1140	5	-	s4	2.74502	TTTTT	CELF2	gene	orf1ab
NC_045512.2	1136	1141	6	-	s7	4.41193	CTTTTT	TIAL1	gene	orf1ab
NC_045512.2	1137	1142	6	-	155	3.3313	GCTTTT	ZFP36	gene	orf1ab
NC_045512.2	1138	1141	4	-	165	2.49626	CTTT	PTBP1	gene	orf1ab
NC_045512.2	1142	1145	4	+	165	2.49626	CTTG	PTBP1	gene	orf1ab
NC_045512.2	1142	1148	7	-	M068_0.6	5.38038	CATCAAG	SNRNP70	gene	orf1ab
NC_045512.2	1144	1150	7	+	325	4.66343	TGATGGC	SRSF1	gene	orf1ab
NC_045512.2	1145	1148	4	-	s54	3.45098	CATC	YBX1	gene	orf1ab
NC_045512.2	1146	1149	4	-	64	2.82119	CCAT	NOVA1	gene	orf1ab
NC_045512.2	1150	1153	4	+	165	2.49626	CTTT	PTBP1	gene	orf1ab
NC_045512.2	1150	1154	5	+	s1	3.70028	CTTTA	ELAVL2	gene	orf1ab
NC_045512.2	1150	1154	5	+	s6	3.70028	CTTTA	TIAL1	gene	orf1ab
NC_045512.2	1150	1154	5	+	s9	3.73756	CTTTA	TIA1	gene	orf1ab
NC_045512.2	1154	1157	4	-	64	2.82119	CCAT	NOVA1	gene	orf1ab
NC_045512.2	1154	1159	6	-	s15	4.25931	ACCCAT	HNRNPK	gene	orf1ab
NC_045512.2	1155	1159	5	+	131	3.65597	TGGGT	HNRNPH1	gene	orf1ab
NC_045512.2	1155	1159	5	+	142	3.65597	TGGGT	HNRNPH2	gene	orf1ab
NC_045512.2	1155	1159	5	+	171	3.65597	TGGGT	HNRNPF	gene	orf1ab
NC_045512.2	1155	1159	5	+	182	3.65597	TGGGT	HNRNPH3	gene	orf1ab
NC_045512.2	1155	1159	5	+	46	3.65597	TGGGT	GRSF1	gene	orf1ab
NC_045512.2	1156	1162	7	+	M047_0.6	5.05163	GGGTAGA	RBM28	gene	orf1ab
NC_045512.2	1156	1161	6	+	s20	4.17857	GGGTAG	ZRANB2	gene	orf1ab
NC_045512.2	1158	1162	5	-	143	2.99782	TCTAC	PTBP1	gene	orf1ab
NC_045512.2	1158	1161	4	-	165	2.49626	CTAC	PTBP1	gene	orf1ab
NC_045512.2	1161	1164	4	-	s63	3.45098	ATTC	TIAL1	gene	orf1ab
NC_045512.2	1161	1164	4	-	s68	3.45098	ATTC	TIA1	gene	orf1ab
NC_045512.2	1163	1166	4	+	s63	3.45098	ATTC	TIAL1	gene	orf1ab
NC_045512.2	1163	1166	4	+	s68	3.45098	ATTC	TIA1	gene	orf1ab
NC_045512.2	1168	1174	7	-	M147_0.6	5.75216	GACAGAT	CNOT4	gene	orf1ab
NC_045512.2	1169	1173	5	+	143	2.99782	TCTGT	PTBP1	gene	orf1ab
NC_045512.2	1170	1173	4	+	165	2.49626	CTGT	PTBP1	gene	orf1ab
NC_045512.2	1170	1177	8	+	41	5.74065	CTGTCTAT	KHSRP	gene	orf1ab
NC_045512.2	1170	1176	7	-	M140_0.6	4.84477	TAGACAG	ENOX1	gene	orf1ab
NC_045512.2	1173	1177	5	+	143	2.99782	TCTAT	PTBP1	gene	orf1ab
NC_045512.2	1174	1177	4	+	165	2.49626	CTAT	PTBP1	gene	orf1ab
NC_045512.2	1175	1181	7	+	M161_0.6	5.39561	TATCCAG	RBM6	gene	orf1ab
NC_045512.2	1177	1182	6	-	s35	3.46078	ACTGGA	HNRNPDL	gene	orf1ab
NC_045512.2	1178	1181	4	-	165	2.49626	CTGG	PTBP1	gene	orf1ab
NC_045512.2	1178	1181	4	+	64	2.82119	CCAG	NOVA1	gene	orf1ab
NC_045512.2	1178	1182	5	-	s19	3.17195	ACTGG	SRSF5	gene	orf1ab
NC_045512.2	1181	1184	4	-	s38	1.88496	CAAC	HNRNPL	gene	orf1ab
NC_045512.2	1183	1188	6	+	1343	3.4975	TGCGTC	SRSF5	gene	orf1ab
NC_045512.2	1183	1188	6	+	s42	3.80673	TGCGTC	SRSF6	gene	orf1ab
NC_045512.2	1186	1192	7	-	325	4.66343	TGGTGAC	SRSF1	gene	orf1ab
NC_045512.2	1187	1190	4	+	99	3.45098	TCAC	NOVA1	gene	orf1ab
NC_045512.2	1187	1192	6	-	s31	4.65265	TGGTGA	FUS	gene	orf1ab
NC_045512.2	1188	1191	4	+	s38	1.99558	CACC	HNRNPL	gene	orf1ab
NC_045512.2	1188	1191	4	+	s54	3.45098	CACC	YBX1	gene	orf1ab
NC_045512.2	1189	1194	6	-	s5	3.39243	TTTGGT	CELF2	gene	orf1ab
NC_045512.2	1191	1195	5	-	s1	3.55824	ATTTG	ELAVL2	gene	orf1ab
NC_045512.2	1191	1195	5	-	s6	3.55824	ATTTG	TIAL1	gene	orf1ab
NC_045512.2	1191	1195	5	-	s9	3.48881	ATTTG	TIA1	gene	orf1ab
NC_045512.2	1193	1199	7	+	M052_0.6	4.98603	AATGAAT	RBM46	gene	orf1ab
NC_045512.2	1194	1197	4	-	99	3.45098	TCAT	NOVA1	gene	orf1ab
NC_045512.2	1196	1201	6	+	M354_0.6	3.50556	GAATGC	YTHDC1	gene	orf1ab
NC_045512.2	1196	1199	4	-	s63	3.45098	ATTC	TIAL1	gene	orf1ab
NC_045512.2	1196	1199	4	-	s68	3.45098	ATTC	TIA1	gene	orf1ab
NC_045512.2	1201	1204	4	+	s38	1.88496	CAAC	HNRNPL	gene	orf1ab
NC_045512.2	1202	1208	7	-	M112_0.6	5.08313	TTTGGTT	ELAVL1	gene	orf1ab
NC_045512.2	1202	1205	4	+	s38	1.88496	AACC	HNRNPL	gene	orf1ab
NC_045512.2	1203	1208	6	-	s5	3.39243	TTTGGT	CELF2	gene	orf1ab
NC_045512.2	1205	1209	5	-	s1	3.55824	ATTTG	ELAVL2	gene	orf1ab
NC_045512.2	1205	1209	5	-	s6	3.55824	ATTTG	TIAL1	gene	orf1ab
NC_045512.2	1205	1209	5	-	s9	3.48881	ATTTG	TIA1	gene	orf1ab
NC_045512.2	1209	1214	6	+	s35	3.46078	TGTGCC	HNRNPDL	gene	orf1ab
NC_045512.2	1209	1212	4	-	s38	1.88496	CACA	HNRNPL	gene	orf1ab
NC_045512.2	1211	1217	7	-	s26	4.22525	AAAGGCA	SFPQ	gene	orf1ab
NC_045512.2	1212	1217	6	+	155	3.3313	GCCTTT	ZFP36	gene	orf1ab
NC_045512.2	1213	1217	5	+	143	2.99782	CCTTT	PTBP1	gene	orf1ab
NC_045512.2	1213	1218	6	+	155	3.66426	CCTTTC	ZFP36	gene	orf1ab
NC_045512.2	1214	1217	4	+	165	2.49626	CTTT	PTBP1	gene	orf1ab
NC_045512.2	1214	1218	5	+	s1	3.70028	CTTTC	ELAVL2	gene	orf1ab
NC_045512.2	1214	1218	5	+	s6	3.84233	CTTTC	TIAL1	gene	orf1ab
NC_045512.2	1214	1218	5	+	s9	3.73756	CTTTC	TIA1	gene	orf1ab
NC_045512.2	1215	1221	7	+	s39	4.90615	TTTCAAC	SRSF3	gene	orf1ab
NC_045512.2	1218	1221	4	+	s38	1.88496	CAAC	HNRNPL	gene	orf1ab
NC_045512.2	1221	1224	4	+	165	2.49626	CTCT	PTBP1	gene	orf1ab
NC_045512.2	1222	1226	5	+	143	2.99782	TCTCA	PTBP1	gene	orf1ab
NC_045512.2	1223	1226	4	+	165	2.49626	CTCA	PTBP1	gene	orf1ab
NC_045512.2	1224	1227	4	+	99	3.45098	TCAT	NOVA1	gene	orf1ab
NC_045512.2	1226	1229	4	-	99	3.45098	TCAT	NOVA1	gene	orf1ab
NC_045512.2	1226	1233	8	-	s40	5.83403	CACTTCAT	SRSF3	gene	orf1ab
NC_045512.2	1228	1231	4	-	165	2.49626	CTTC	PTBP1	gene	orf1ab
NC_045512.2	1228	1231	4	-	s68	3.45098	CTTC	TIA1	gene	orf1ab
NC_045512.2	1230	1236	7	+	M175_0.6	5.58784	AGTGTGA	RBM24	gene	orf1ab
NC_045512.2	1232	1235	4	-	s38	1.88496	CACA	HNRNPL	gene	orf1ab
NC_045512.2	1233	1236	4	-	99	3.45098	TCAC	NOVA1	gene	orf1ab
NC_045512.2	1237	1240	4	+	99	3.45098	TCAT	NOVA1	gene	orf1ab
NC_045512.2	1240	1245	6	+	49	5.42157	TTGTGG	ZFP36	gene	orf1ab
NC_045512.2	1240	1244	5	-	M246_0.6	4.19579	CACAA	RBMY1A1	gene	orf1ab
NC_045512.2	1241	1247	7	+	M178_0.6	5.2272	TGTGGTG	CELF6	gene	orf1ab
NC_045512.2	1241	1244	4	-	s38	1.88496	CACA	HNRNPL	gene	orf1ab
NC_045512.2	1242	1245	4	-	64	2.82119	CCAC	NOVA1	gene	orf1ab
NC_045512.2	1243	1249	7	+	325	4.66343	TGGTGAA	SRSF1	gene	orf1ab
NC_045512.2	1243	1248	6	+	s31	4.65265	TGGTGA	FUS	gene	orf1ab
NC_045512.2	1244	1247	4	-	s38	1.99558	CACC	HNRNPL	gene	orf1ab
NC_045512.2	1244	1247	4	-	s54	3.45098	CACC	YBX1	gene	orf1ab
NC_045512.2	1245	1248	4	-	99	3.45098	TCAC	NOVA1	gene	orf1ab
NC_045512.2	1247	1251	5	-	s1	3.70028	GTTTC	ELAVL2	gene	orf1ab
NC_045512.2	1247	1251	5	-	s6	3.70028	GTTTC	TIAL1	gene	orf1ab
NC_045512.2	1247	1251	5	-	s9	3.73756	GTTTC	TIA1	gene	orf1ab
NC_045512.2	1249	1255	7	-	325	4.33047	TGAAGTT	SRSF1	gene	orf1ab
NC_045512.2	1249	1256	8	+	s40	5.78151	AACTTCAT	SRSF3	gene	orf1ab
NC_045512.2	1251	1254	4	+	165	2.49626	CTTC	PTBP1	gene	orf1ab
NC_045512.2	1251	1254	4	+	s68	3.45098	CTTC	TIA1	gene	orf1ab
NC_045512.2	1253	1256	4	+	99	3.45098	TCAT	NOVA1	gene	orf1ab
NC_045512.2	1255	1258	4	-	64	2.82119	CCAT	NOVA1	gene	orf1ab
NC_045512.2	1257	1262	6	-	s35	3.46078	TCTGCC	HNRNPDL	gene	orf1ab
NC_045512.2	1258	1262	5	-	143	2.99782	TCTGC	PTBP1	gene	orf1ab
NC_045512.2	1258	1261	4	-	165	2.49626	CTGC	PTBP1	gene	orf1ab
NC_045512.2	1259	1265	7	+	s50	4.07335	CAGACGG	SRSF1	gene	orf1ab
NC_045512.2	1260	1266	7	+	M020_0.6	4.75751	AGACGGG	FXR2	gene	orf1ab
NC_045512.2	1261	1266	6	-	s42	3.6197	CCCGTC	SRSF6	gene	orf1ab
NC_045512.2	1262	1268	7	-	1393	4.49657	CGCCCGT	SRSF1	gene	orf1ab
NC_045512.2	1262	1266	5	+	s19	3.11326	ACGGG	SRSF5	gene	orf1ab
NC_045512.2	1263	1269	7	+	167	3.74938	CGGGCGA	SRSF1	gene	orf1ab
NC_045512.2	1269	1274	6	+	s10	4.60945	ATTTTG	TIA1	gene	orf1ab
NC_045512.2	1269	1274	6	-	s34	4.12784	CAAAAT	KHDRBS1	gene	orf1ab
NC_045512.2	1269	1274	6	+	s7	4.69602	ATTTTG	TIAL1	gene	orf1ab
NC_045512.2	1270	1274	5	+	s4	2.49585	TTTTG	CELF2	gene	orf1ab
NC_045512.2	1270	1275	6	+	s5	3.59163	TTTTGT	CELF2	gene	orf1ab
NC_045512.2	1271	1275	5	+	s4	2.49585	TTTGT	CELF2	gene	orf1ab
NC_045512.2	1276	1280	5	-	s1	3.70028	CTTTA	ELAVL2	gene	orf1ab
NC_045512.2	1276	1280	5	-	s6	3.70028	CTTTA	TIAL1	gene	orf1ab
NC_045512.2	1276	1280	5	-	s9	3.73756	CTTTA	TIA1	gene	orf1ab
NC_045512.2	1277	1280	4	-	165	2.49626	CTTT	PTBP1	gene	orf1ab
NC_045512.2	1280	1285	6	-	s35	3.46078	AGTGGC	HNRNPDL	gene	orf1ab
NC_045512.2	1281	1284	4	+	64	2.82119	CCAC	NOVA1	gene	orf1ab
NC_045512.2	1283	1288	6	+	155	3.66426	ACTTGC	ZFP36	gene	orf1ab
NC_045512.2	1284	1287	4	+	165	2.49626	CTTG	PTBP1	gene	orf1ab
NC_045512.2	1289	1292	4	-	s63	3.45098	ATTC	TIAL1	gene	orf1ab
NC_045512.2	1289	1292	4	-	s68	3.45098	ATTC	TIA1	gene	orf1ab
NC_045512.2	1290	1295	6	+	75	2.99906	AATTTT	PPIE	gene	orf1ab
NC_045512.2	1290	1295	6	-	75	2.99906	AAAATT	PPIE	gene	orf1ab
NC_045512.2	1291	1296	6	+	s10	4.60945	ATTTTG	TIA1	gene	orf1ab
NC_045512.2	1291	1296	6	-	s34	4.12784	CAAAAT	KHDRBS1	gene	orf1ab
NC_045512.2	1291	1296	6	+	s7	4.69602	ATTTTG	TIAL1	gene	orf1ab
NC_045512.2	1292	1296	5	+	s4	2.49585	TTTTG	CELF2	gene	orf1ab
NC_045512.2	1292	1297	6	+	s5	3.59163	TTTTGT	CELF2	gene	orf1ab
NC_045512.2	1293	1297	5	+	s4	2.49585	TTTGT	CELF2	gene	orf1ab
NC_045512.2	1294	1299	6	+	49	5.42157	TTGTGG	ZFP36	gene	orf1ab
NC_045512.2	1294	1298	5	-	M246_0.6	4.19579	CACAA	RBMY1A1	gene	orf1ab
NC_045512.2	1295	1300	6	+	s35	3.46078	TGTGGC	HNRNPDL	gene	orf1ab
NC_045512.2	1295	1298	4	-	s38	1.88496	CACA	HNRNPL	gene	orf1ab
NC_045512.2	1296	1299	4	-	64	2.82119	CCAC	NOVA1	gene	orf1ab
NC_045512.2	1298	1303	6	-	s35	3.46078	AGTGCC	HNRNPDL	gene	orf1ab
NC_045512.2	1302	1305	4	+	165	2.49626	CTGA	PTBP1	gene	orf1ab
NC_045512.2	1302	1305	4	-	64	2.82119	TCAG	NOVA1	gene	orf1ab
NC_045512.2	1303	1307	5	-	143	2.99782	TCTCA	PTBP1	gene	orf1ab
NC_045512.2	1303	1306	4	-	165	2.49626	CTCA	PTBP1	gene	orf1ab
NC_045512.2	1306	1309	4	-	s63	3.45098	ATTC	TIAL1	gene	orf1ab
NC_045512.2	1306	1309	4	-	s68	3.45098	ATTC	TIA1	gene	orf1ab
NC_045512.2	1308	1312	5	+	s1	3.55824	ATTTG	ELAVL2	gene	orf1ab
NC_045512.2	1308	1312	5	+	s6	3.55824	ATTTG	TIAL1	gene	orf1ab
NC_045512.2	1308	1312	5	+	s9	3.48881	ATTTG	TIA1	gene	orf1ab
NC_045512.2	1314	1317	4	+	165	2.49626	CTAA	PTBP1	gene	orf1ab
NC_045512.2	1314	1319	6	+	s34	4.12784	CTAAAG	KHDRBS1	gene	orf1ab
NC_045512.2	1315	1319	5	-	s1	3.70028	CTTTA	ELAVL2	gene	orf1ab
NC_045512.2	1315	1319	5	-	s6	3.70028	CTTTA	TIAL1	gene	orf1ab
NC_045512.2	1315	1319	5	-	s9	3.73756	CTTTA	TIA1	gene	orf1ab
NC_045512.2	1316	1320	5	-	143	2.99782	TCTTT	PTBP1	gene	orf1ab
NC_045512.2	1316	1319	4	-	165	2.49626	CTTT	PTBP1	gene	orf1ab
NC_045512.2	1318	1323	6	-	155	3.66426	CCTTCT	ZFP36	gene	orf1ab
NC_045512.2	1319	1323	5	-	143	2.99782	CCTTC	PTBP1	gene	orf1ab
NC_045512.2	1319	1324	6	-	155	3.66426	ACCTTC	ZFP36	gene	orf1ab
NC_045512.2	1319	1322	4	-	165	2.49626	CTTC	PTBP1	gene	orf1ab
NC_045512.2	1319	1322	4	-	s68	3.45098	CTTC	TIA1	gene	orf1ab
NC_045512.2	1322	1325	4	-	s38	1.99558	CACC	HNRNPL	gene	orf1ab
NC_045512.2	1322	1325	4	-	s54	3.45098	CACC	YBX1	gene	orf1ab
NC_045512.2	1325	1330	6	-	s35	3.46078	AGTGGC	HNRNPDL	gene	orf1ab
NC_045512.2	1326	1329	4	+	64	2.82119	CCAC	NOVA1	gene	orf1ab
NC_045512.2	1329	1332	4	+	165	2.49626	CTAC	PTBP1	gene	orf1ab
NC_045512.2	1331	1336	6	+	155	3.66426	ACTTGT	ZFP36	gene	orf1ab
NC_045512.2	1332	1335	4	+	165	2.49626	CTTG	PTBP1	gene	orf1ab
NC_045512.2	1333	1338	6	+	49	5.42157	TTGTGG	ZFP36	gene	orf1ab
NC_045512.2	1333	1337	5	-	M246_0.6	4.19579	CACAA	RBMY1A1	gene	orf1ab
NC_045512.2	1334	1337	4	-	s38	1.88496	CACA	HNRNPL	gene	orf1ab
NC_045512.2	1335	1338	4	-	64	2.82119	CCAC	NOVA1	gene	orf1ab
NC_045512.2	1337	1344	8	+	1334	4.49844	GGTTACTT	SRSF2	gene	orf1ab
NC_045512.2	1337	1340	4	-	s38	1.88496	AACC	HNRNPL	gene	orf1ab
NC_045512.2	1341	1346	6	+	155	3.3313	ACTTAC	ZFP36	gene	orf1ab
NC_045512.2	1342	1345	4	+	165	2.49626	CTTA	PTBP1	gene	orf1ab
NC_045512.2	1343	1348	6	-	s20	4.37698	GGGTAA	ZRANB2	gene	orf1ab
NC_045512.2	1345	1349	5	-	131	3.65597	GGGGT	HNRNPH1	gene	orf1ab
NC_045512.2	1345	1349	5	-	142	3.65597	GGGGT	HNRNPH2	gene	orf1ab
NC_045512.2	1345	1349	5	-	171	3.65597	GGGGT	HNRNPF	gene	orf1ab
NC_045512.2	1345	1349	5	-	182	3.65597	GGGGT	HNRNPH3	gene	orf1ab
NC_045512.2	1345	1349	5	-	46	3.65597	GGGGT	GRSF1	gene	orf1ab
NC_045512.2	1345	1351	7	+	s16	5.3096	ACCCCAA	HNRNPK	gene	orf1ab
NC_045512.2	1346	1350	5	-	131	3.65597	TGGGG	HNRNPH1	gene	orf1ab
NC_045512.2	1346	1350	5	-	142	3.65597	TGGGG	HNRNPH2	gene	orf1ab
NC_045512.2	1346	1350	5	-	171	3.65597	TGGGG	HNRNPF	gene	orf1ab
NC_045512.2	1346	1350	5	-	182	3.65597	TGGGG	HNRNPH3	gene	orf1ab
NC_045512.2	1346	1350	5	-	46	3.65597	TGGGG	GRSF1	gene	orf1ab
NC_045512.2	1346	1351	6	+	s15	3.92686	CCCCAA	HNRNPK	gene	orf1ab
NC_045512.2	1346	1349	4	+	s38	1.88496	CCCC	HNRNPL	gene	orf1ab
NC_045512.2	1349	1354	6	-	s10	4.60945	ATTTTG	TIA1	gene	orf1ab
NC_045512.2	1349	1354	6	+	s34	4.12784	CAAAAT	KHDRBS1	gene	orf1ab
NC_045512.2	1349	1353	5	-	s4	2.49585	TTTTG	CELF2	gene	orf1ab
NC_045512.2	1349	1354	6	-	s7	4.69602	ATTTTG	TIAL1	gene	orf1ab
NC_045512.2	1353	1358	6	+	s30	3.82268	ATGCTG	MBNL1	gene	orf1ab
NC_045512.2	1354	1360	7	-	M082_0.6	5.01383	AACAGCA	YBX2	gene	orf1ab
NC_045512.2	1354	1357	4	+	M320_0.6a	3.29443	TGCT	MBNL1	gene	orf1ab
NC_045512.2	1355	1359	5	-	s19	3.348	ACAGC	SRSF5	gene	orf1ab
NC_045512.2	1356	1359	4	+	165	2.49626	CTGT	PTBP1	gene	orf1ab
NC_045512.2	1357	1363	7	-	M082_0.6	5.41182	AACAACA	YBX2	gene	orf1ab
NC_045512.2	1357	1361	5	+	s4	2.49585	TGTTG	CELF2	gene	orf1ab
NC_045512.2	1358	1361	4	-	s38	1.88496	CAAC	HNRNPL	gene	orf1ab
NC_045512.2	1362	1367	6	+	75	2.99906	TTAAAA	PPIE	gene	orf1ab
NC_045512.2	1362	1367	6	-	75	2.99906	TTTTAA	PPIE	gene	orf1ab
NC_045512.2	1362	1367	6	+	s34	4.41193	TTAAAA	KHDRBS1	gene	orf1ab
NC_045512.2	1363	1368	6	+	75	2.99906	TAAAAT	PPIE	gene	orf1ab
NC_045512.2	1363	1368	6	-	75	2.99906	ATTTTA	PPIE	gene	orf1ab
NC_045512.2	1363	1368	6	-	s10	4.48507	ATTTTA	TIA1	gene	orf1ab
NC_045512.2	1363	1368	6	-	s2	4.4703	ATTTTA	ELAVL2	gene	orf1ab
NC_045512.2	1363	1368	6	-	s7	4.69602	ATTTTA	TIAL1	gene	orf1ab
NC_045512.2	1364	1369	6	+	75	2.99906	AAAATT	PPIE	gene	orf1ab
NC_045512.2	1364	1369	6	-	75	2.99906	AATTTT	PPIE	gene	orf1ab
NC_045512.2	1365	1370	6	+	75	2.99906	AAATTT	PPIE	gene	orf1ab
NC_045512.2	1365	1370	6	-	75	2.99906	AAATTT	PPIE	gene	orf1ab
NC_045512.2	1366	1371	6	+	75	2.99906	AATTTA	PPIE	gene	orf1ab
NC_045512.2	1366	1371	6	-	75	2.99906	TAAATT	PPIE	gene	orf1ab
NC_045512.2	1367	1372	6	+	75	2.99906	ATTTAT	PPIE	gene	orf1ab
NC_045512.2	1367	1372	6	-	75	2.99906	ATAAAT	PPIE	gene	orf1ab
NC_045512.2	1367	1373	7	-	M176_0.6	4.8527	AATAAAT	KHDRBS2	gene	orf1ab
NC_045512.2	1367	1371	5	+	s1	3.84233	ATTTA	ELAVL2	gene	orf1ab
NC_045512.2	1367	1372	6	-	s34	4.26989	ATAAAT	KHDRBS1	gene	orf1ab
NC_045512.2	1367	1371	5	+	s6	3.55824	ATTTA	TIAL1	gene	orf1ab
NC_045512.2	1367	1371	5	+	s9	3.61318	ATTTA	TIA1	gene	orf1ab
NC_045512.2	1368	1373	6	+	75	2.99906	TTTATT	PPIE	gene	orf1ab
NC_045512.2	1368	1373	6	-	75	2.99906	AATAAA	PPIE	gene	orf1ab
NC_045512.2	1373	1378	6	+	s35	3.46078	TGTCCA	HNRNPDL	gene	orf1ab
NC_045512.2	1374	1380	7	-	M061_0.6	5.5473	GCTGGAC	SAMD4A	gene	orf1ab
NC_045512.2	1376	1379	4	-	165	2.49626	CTGG	PTBP1	gene	orf1ab
NC_045512.2	1376	1379	4	+	64	2.82119	CCAG	NOVA1	gene	orf1ab
NC_045512.2	1377	1382	6	-	s30	3.82268	ATGCTG	MBNL1	gene	orf1ab
NC_045512.2	1378	1381	4	-	M320_0.6a	3.29443	TGCT	MBNL1	gene	orf1ab
NC_045512.2	1378	1383	6	+	s92	5.42157	AGCATG	RBFOX1	gene	orf1ab
NC_045512.2	1384	1389	6	-	49	4.93137	TTGTGA	ZFP36	gene	orf1ab
NC_045512.2	1384	1387	4	+	99	3.45098	TCAC	NOVA1	gene	orf1ab
NC_045512.2	1385	1389	5	+	M246_0.6	4.19579	CACAA	RBMY1A1	gene	orf1ab
NC_045512.2	1385	1388	4	+	s38	1.88496	CACA	HNRNPL	gene	orf1ab
NC_045512.2	1389	1392	4	+	s63	3.45098	ATTC	TIAL1	gene	orf1ab
NC_045512.2	1389	1392	4	+	s68	3.45098	ATTC	TIA1	gene	orf1ab
NC_045512.2	1391	1395	5	-	143	2.99782	TCTGA	PTBP1	gene	orf1ab
NC_045512.2	1391	1394	4	-	165	2.49626	CTGA	PTBP1	gene	orf1ab
NC_045512.2	1391	1394	4	+	64	2.82119	TCAG	NOVA1	gene	orf1ab
NC_045512.2	1393	1398	6	-	155	3.66426	ACTTCT	ZFP36	gene	orf1ab
NC_045512.2	1394	1397	4	-	165	2.49626	CTTC	PTBP1	gene	orf1ab
NC_045512.2	1394	1397	4	-	s68	3.45098	CTTC	TIA1	gene	orf1ab
NC_045512.2	1397	1401	5	-	143	2.99782	CCTAC	PTBP1	gene	orf1ab
NC_045512.2	1397	1402	6	-	155	3.3313	TCCTAC	ZFP36	gene	orf1ab
NC_045512.2	1397	1400	4	-	165	2.49626	CTAC	PTBP1	gene	orf1ab
NC_045512.2	1399	1403	5	+	M333_0.6	3.74378	AGGAC	SRSF9	gene	orf1ab
NC_045512.2	1403	1407	5	+	143	2.99782	CCTGA	PTBP1	gene	orf1ab
NC_045512.2	1404	1407	4	+	165	2.49626	CTGA	PTBP1	gene	orf1ab
NC_045512.2	1404	1407	4	-	64	2.82119	TCAG	NOVA1	gene	orf1ab
NC_045512.2	1405	1408	4	-	165	2.49626	CTCA	PTBP1	gene	orf1ab
NC_045512.2	1406	1411	6	-	s30	3.84765	ATGCTC	MBNL1	gene	orf1ab
NC_045512.2	1407	1410	4	-	M320_0.6a	3.29443	TGCT	MBNL1	gene	orf1ab
NC_045512.2	1410	1413	4	-	165	2.49626	CTAT	PTBP1	gene	orf1ab
NC_045512.2	1414	1418	5	+	143	2.99782	TCTTG	PTBP1	gene	orf1ab
NC_045512.2	1414	1419	6	+	155	3.66426	TCTTGC	ZFP36	gene	orf1ab
NC_045512.2	1415	1418	4	+	165	2.49626	CTTG	PTBP1	gene	orf1ab
NC_045512.2	1421	1428	8	+	1334	4.49844	GAATACCA	SRSF2	gene	orf1ab
NC_045512.2	1421	1426	6	+	M354_0.6	3.50556	GAATAC	YTHDC1	gene	orf1ab
NC_045512.2	1421	1424	4	-	s63	3.45098	ATTC	TIAL1	gene	orf1ab
NC_045512.2	1421	1424	4	-	s68	3.45098	ATTC	TIA1	gene	orf1ab
NC_045512.2	1426	1429	4	+	64	2.82119	CCAT	NOVA1	gene	orf1ab
NC_045512.2	1429	1432	4	-	s63	3.45098	ATTA	TIAL1	gene	orf1ab
NC_045512.2	1430	1436	7	+	M052_0.6	4.98603	AATGAAT	RBM46	gene	orf1ab
NC_045512.2	1431	1434	4	-	99	3.45098	TCAT	NOVA1	gene	orf1ab
NC_045512.2	1433	1436	4	-	s63	3.45098	ATTC	TIAL1	gene	orf1ab
NC_045512.2	1433	1436	4	-	s68	3.45098	ATTC	TIA1	gene	orf1ab
NC_045512.2	1436	1440	5	+	143	2.99782	TCTGG	PTBP1	gene	orf1ab
NC_045512.2	1436	1441	6	+	s35	3.46078	TCTGGC	HNRNPDL	gene	orf1ab
NC_045512.2	1437	1440	4	+	165	2.49626	CTGG	PTBP1	gene	orf1ab
NC_045512.2	1437	1440	4	-	64	2.82119	CCAG	NOVA1	gene	orf1ab
NC_045512.2	1441	1444	4	+	165	2.49626	CTTG	PTBP1	gene	orf1ab
NC_045512.2	1444	1450	7	+	M144_0.6	5.78021	GAAAACC	PABPC3	gene	orf1ab
NC_045512.2	1444	1449	6	-	s10	4.73383	GTTTTC	TIA1	gene	orf1ab
NC_045512.2	1444	1449	6	-	s2	4.71782	GTTTTC	ELAVL2	gene	orf1ab
NC_045512.2	1444	1449	6	-	s7	4.55398	GTTTTC	TIAL1	gene	orf1ab
NC_045512.2	1446	1452	7	-	M127_0.6	5.12379	ATGGTTT	ELAVL1	gene	orf1ab
NC_045512.2	1447	1450	4	+	s38	1.88496	AACC	HNRNPL	gene	orf1ab
NC_045512.2	1449	1452	4	+	64	2.82119	CCAT	NOVA1	gene	orf1ab
NC_045512.2	1451	1454	4	+	s63	3.45098	ATTC	TIAL1	gene	orf1ab
NC_045512.2	1451	1454	4	+	s68	3.45098	ATTC	TIA1	gene	orf1ab
NC_045512.2	1452	1457	6	+	s12	4.60945	TTCTTC	PTBP1	gene	orf1ab
NC_045512.2	1453	1457	5	+	143	2.99782	TCTTC	PTBP1	gene	orf1ab
NC_045512.2	1454	1457	4	+	165	2.49626	CTTC	PTBP1	gene	orf1ab
NC_045512.2	1454	1457	4	+	s68	3.45098	CTTC	TIA1	gene	orf1ab
NC_045512.2	1458	1463	6	-	155	3.3313	CCTTAC	ZFP36	gene	orf1ab
NC_045512.2	1459	1463	5	-	143	2.99782	CCTTA	PTBP1	gene	orf1ab
NC_045512.2	1459	1462	4	-	165	2.49626	CTTA	PTBP1	gene	orf1ab
NC_045512.2	1460	1465	6	-	s15	3.92686	ACCCTT	HNRNPK	gene	orf1ab
NC_045512.2	1461	1465	5	+	131	3.65597	AGGGT	HNRNPH1	gene	orf1ab
NC_045512.2	1461	1465	5	+	142	3.65597	AGGGT	HNRNPH2	gene	orf1ab
NC_045512.2	1461	1465	5	+	171	3.65597	AGGGT	HNRNPF	gene	orf1ab
NC_045512.2	1461	1465	5	+	182	3.65597	AGGGT	HNRNPH3	gene	orf1ab
NC_045512.2	1461	1465	5	+	46	3.65597	AGGGT	GRSF1	gene	orf1ab
NC_045512.2	1462	1469	8	-	1334	4.49844	GACCACCC	SRSF2	gene	orf1ab
NC_045512.2	1462	1467	6	+	s31	4.76327	GGGTGG	FUS	gene	orf1ab
NC_045512.2	1463	1468	6	-	s27	4.81126	ACCACC	NOVA1	gene	orf1ab
NC_045512.2	1463	1468	6	-	s28	4.81126	ACCACC	NOVA2	gene	orf1ab
NC_045512.2	1463	1466	4	-	s38	1.99558	CACC	HNRNPL	gene	orf1ab
NC_045512.2	1463	1466	4	-	s54	3.45098	CACC	YBX1	gene	orf1ab
NC_045512.2	1464	1467	4	-	64	2.82119	CCAC	NOVA1	gene	orf1ab
NC_045512.2	1470	1475	6	-	M354_0.6	3.29333	TAGTGC	YTHDC1	gene	orf1ab
NC_045512.2	1473	1476	4	+	165	2.49626	CTAT	PTBP1	gene	orf1ab
NC_045512.2	1477	1483	7	-	s26	4.22525	AAAGGCA	SFPQ	gene	orf1ab
NC_045512.2	1478	1483	6	+	155	3.3313	GCCTTT	ZFP36	gene	orf1ab
NC_045512.2	1479	1483	5	+	143	2.99782	CCTTT	PTBP1	gene	orf1ab
NC_045512.2	1480	1483	4	+	165	2.49626	CTTT	PTBP1	gene	orf1ab
NC_045512.2	1480	1484	5	+	s6	3.70028	CTTTG	TIAL1	gene	orf1ab
NC_045512.2	1480	1484	5	+	s9	3.61318	CTTTG	TIA1	gene	orf1ab
NC_045512.2	1483	1489	7	+	325	4.66343	TGGAGGC	SRSF1	gene	orf1ab
NC_045512.2	1484	1488	5	-	143	2.99782	CCTCC	PTBP1	gene	orf1ab
NC_045512.2	1484	1489	6	-	155	3.3313	GCCTCC	ZFP36	gene	orf1ab
NC_045512.2	1484	1487	4	-	165	2.49626	CTCC	PTBP1	gene	orf1ab
NC_045512.2	1484	1491	8	-	175	6.2394	CAGCCTCC	KHSRP	gene	orf1ab
NC_045512.2	1488	1493	6	-	1343	3.4975	CACAGC	SRSF5	gene	orf1ab
NC_045512.2	1488	1492	5	-	s19	3.348	ACAGC	SRSF5	gene	orf1ab
NC_045512.2	1489	1492	4	+	165	2.49626	CTGT	PTBP1	gene	orf1ab
NC_045512.2	1489	1496	8	+	41	6.2394	CTGTGTGT	KHSRP	gene	orf1ab
NC_045512.2	1490	1496	7	+	M004_0.6	5.26126	TGTGTGT	CELF4	gene	orf1ab
NC_045512.2	1490	1496	7	-	M027_0.6	5.36601	ACACACA	HNRNPL	gene	orf1ab
NC_045512.2	1490	1496	7	-	M032_0.6	4.6415	ACACACA	IGF2BP2	gene	orf1ab
NC_045512.2	1490	1496	7	+	M157_0.6	5.64535	TGTGTGT	CELF5	gene	orf1ab
NC_045512.2	1490	1496	7	-	M169_0.6	5.80578	ACACACA	HNRNPLL	gene	orf1ab
NC_045512.2	1490	1496	7	+	M175_0.6	5.19582	TGTGTGT	RBM24	gene	orf1ab
NC_045512.2	1490	1493	4	-	s38	1.88496	CACA	HNRNPL	gene	orf1ab
NC_045512.2	1490	1494	5	+	s4	2.49585	TGTGT	CELF2	gene	orf1ab
NC_045512.2	1490	1496	7	+	s86	6.40686	TGTGTGT	CELF1	gene	orf1ab
NC_045512.2	1491	1496	6	+	s5	3.29283	GTGTGT	CELF2	gene	orf1ab
NC_045512.2	1492	1495	4	-	s38	1.88496	CACA	HNRNPL	gene	orf1ab
NC_045512.2	1492	1496	5	+	s4	2.49585	TGTGT	CELF2	gene	orf1ab
NC_045512.2	1495	1501	7	-	M088_0.6	5.50242	AGAGAAC	SRSF10	gene	orf1ab
NC_045512.2	1497	1501	5	+	143	2.99782	TCTCT	PTBP1	gene	orf1ab
NC_045512.2	1498	1501	4	+	165	2.49626	CTCT	PTBP1	gene	orf1ab
NC_045512.2	1498	1503	6	+	s12	4.73383	CTCTTA	PTBP1	gene	orf1ab
NC_045512.2	1499	1503	5	+	143	2.99782	TCTTA	PTBP1	gene	orf1ab
NC_045512.2	1499	1504	6	+	155	3.3313	TCTTAT	ZFP36	gene	orf1ab
NC_045512.2	1500	1503	4	+	165	2.49626	CTTA	PTBP1	gene	orf1ab
NC_045512.2	1504	1510	7	+	M155_0.6	4.93605	TGTTGGT	ZNF638	gene	orf1ab
NC_045512.2	1504	1508	5	+	s4	2.49585	TGTTG	CELF2	gene	orf1ab
NC_045512.2	1505	1508	4	-	s38	1.88496	CAAC	HNRNPL	gene	orf1ab
NC_045512.2	1505	1510	6	+	s5	3.29283	GTTGGT	CELF2	gene	orf1ab
NC_045512.2	1507	1514	8	-	1334	4.49844	GGCAACCA	SRSF2	gene	orf1ab
NC_045512.2	1508	1515	8	+	1334	4.49844	GGTTGCCA	SRSF2	gene	orf1ab
NC_045512.2	1508	1511	4	-	s38	1.88496	AACC	HNRNPL	gene	orf1ab
NC_045512.2	1509	1512	4	-	s38	1.88496	CAAC	HNRNPL	gene	orf1ab
NC_045512.2	1513	1516	4	+	64	2.82119	CCAT	NOVA1	gene	orf1ab
NC_045512.2	1518	1523	6	-	155	3.66426	ACTTGT	ZFP36	gene	orf1ab
NC_045512.2	1519	1522	4	-	165	2.49626	CTTG	PTBP1	gene	orf1ab
NC_045512.2	1521	1527	7	+	M175_0.6	5.10965	AGTGTGC	RBM24	gene	orf1ab
NC_045512.2	1523	1528	6	+	s35	3.46078	TGTGCC	HNRNPDL	gene	orf1ab
NC_045512.2	1523	1526	4	-	s38	1.88496	CACA	HNRNPL	gene	orf1ab
NC_045512.2	1525	1530	6	-	s32	4.48507	TAGGCA	HNRNPA1	gene	orf1ab
NC_045512.2	1527	1531	5	+	143	2.99782	CCTAT	PTBP1	gene	orf1ab
NC_045512.2	1528	1531	4	+	165	2.49626	CTAT	PTBP1	gene	orf1ab
NC_045512.2	1531	1536	6	-	s15	4.3258	ACCCAA	HNRNPK	gene	orf1ab
NC_045512.2	1532	1536	5	+	131	3.65597	TGGGT	HNRNPH1	gene	orf1ab
NC_045512.2	1532	1536	5	+	142	3.65597	TGGGT	HNRNPH2	gene	orf1ab
NC_045512.2	1532	1536	5	+	171	3.65597	TGGGT	HNRNPF	gene	orf1ab
NC_045512.2	1532	1536	5	+	182	3.65597	TGGGT	HNRNPH3	gene	orf1ab
NC_045512.2	1532	1536	5	+	46	3.65597	TGGGT	GRSF1	gene	orf1ab
NC_045512.2	1534	1537	4	-	s38	1.88496	AACC	HNRNPL	gene	orf1ab
NC_045512.2	1538	1541	4	+	64	2.82119	CCAC	NOVA1	gene	orf1ab
NC_045512.2	1542	1547	6	+	s30	3.74775	GTGCTA	MBNL1	gene	orf1ab
NC_045512.2	1543	1546	4	+	M320_0.6a	3.29443	TGCT	MBNL1	gene	orf1ab
NC_045512.2	1545	1548	4	+	165	2.49626	CTAG	PTBP1	gene	orf1ab
NC_045512.2	1545	1548	4	-	165	2.49626	CTAG	PTBP1	gene	orf1ab
NC_045512.2	1547	1550	4	-	M320_0.6a	3.15461	CGCT	MBNL1	gene	orf1ab
NC_045512.2	1549	1552	4	+	M320_0.6a	3.15461	CGCT	MBNL1	gene	orf1ab
NC_045512.2	1551	1554	4	+	165	2.49626	CTAA	PTBP1	gene	orf1ab
NC_045512.2	1556	1560	5	-	143	2.99782	CCTAT	PTBP1	gene	orf1ab
NC_045512.2	1556	1561	6	-	155	3.3313	ACCTAT	ZFP36	gene	orf1ab
NC_045512.2	1556	1559	4	-	165	2.49626	CTAT	PTBP1	gene	orf1ab
NC_045512.2	1557	1563	7	+	M013_0.6	4.90717	TAGGTTG	DAZAP1	gene	orf1ab
NC_045512.2	1559	1562	4	-	s38	1.88496	AACC	HNRNPL	gene	orf1ab
NC_045512.2	1560	1563	4	-	s38	1.88496	CAAC	HNRNPL	gene	orf1ab
NC_045512.2	1560	1566	7	-	s39	5.07226	TTACAAC	SRSF3	gene	orf1ab
NC_045512.2	1561	1568	8	-	1334	4.49844	GGTTACAA	SRSF2	gene	orf1ab
NC_045512.2	1565	1568	4	+	s38	1.88496	AACC	HNRNPL	gene	orf1ab
NC_045512.2	1567	1570	4	+	64	2.82119	CCAT	NOVA1	gene	orf1ab
NC_045512.2	1568	1574	7	+	M140_0.6	4.67021	CATACAG	ENOX1	gene	orf1ab
NC_045512.2	1571	1575	5	-	143	2.99782	CCTGT	PTBP1	gene	orf1ab
NC_045512.2	1571	1576	6	-	155	3.66426	ACCTGT	ZFP36	gene	orf1ab
NC_045512.2	1571	1574	4	-	165	2.49626	CTGT	PTBP1	gene	orf1ab
NC_045512.2	1571	1575	5	+	s19	3.40669	ACAGG	SRSF5	gene	orf1ab
NC_045512.2	1573	1579	7	-	M082_0.6	4.88894	AACACCT	YBX2	gene	orf1ab
NC_045512.2	1574	1579	6	-	s27	4.81126	AACACC	NOVA1	gene	orf1ab
NC_045512.2	1574	1579	6	-	s28	4.81126	AACACC	NOVA2	gene	orf1ab
NC_045512.2	1574	1577	4	-	s38	1.99558	CACC	HNRNPL	gene	orf1ab
NC_045512.2	1574	1577	4	-	s54	3.45098	CACC	YBX1	gene	orf1ab
NC_045512.2	1576	1582	7	-	M082_0.6	5.41182	AACAACA	YBX2	gene	orf1ab
NC_045512.2	1576	1580	5	+	s4	2.49585	TGTTG	CELF2	gene	orf1ab
NC_045512.2	1577	1580	4	-	s38	1.88496	CAAC	HNRNPL	gene	orf1ab
NC_045512.2	1577	1583	7	-	s39	4.9892	CAACAAC	SRSF3	gene	orf1ab
NC_045512.2	1579	1583	5	+	s4	2.49585	TGTTG	CELF2	gene	orf1ab
NC_045512.2	1580	1583	4	-	s38	1.88496	CAAC	HNRNPL	gene	orf1ab
NC_045512.2	1582	1588	7	+	325	4.66343	TGGAGAA	SRSF1	gene	orf1ab
NC_045512.2	1582	1588	7	+	M035_0.6	5.21465	TGGAGAA	LIN28A	gene	orf1ab
NC_045512.2	1582	1587	6	-	s35	3.46078	TCTCCA	HNRNPDL	gene	orf1ab
NC_045512.2	1583	1587	5	-	143	2.99782	TCTCC	PTBP1	gene	orf1ab
NC_045512.2	1583	1586	4	-	165	2.49626	CTCC	PTBP1	gene	orf1ab
NC_045512.2	1585	1590	6	-	155	3.66426	CCTTCT	ZFP36	gene	orf1ab
NC_045512.2	1586	1590	5	-	143	2.99782	CCTTC	PTBP1	gene	orf1ab
NC_045512.2	1586	1591	6	-	155	3.66426	ACCTTC	ZFP36	gene	orf1ab
NC_045512.2	1586	1589	4	-	165	2.49626	CTTC	PTBP1	gene	orf1ab
NC_045512.2	1586	1589	4	-	s68	3.45098	CTTC	TIA1	gene	orf1ab
NC_045512.2	1589	1596	8	+	1334	4.49844	GGTTCCGA	SRSF2	gene	orf1ab
NC_045512.2	1589	1592	4	-	s38	1.88496	AACC	HNRNPL	gene	orf1ab
NC_045512.2	1591	1597	7	-	M290_0.6	4.81308	TTCGGAA	EIF4B	gene	orf1ab
NC_045512.2	1595	1599	5	-	143	2.99782	CCTTC	PTBP1	gene	orf1ab
NC_045512.2	1595	1600	6	-	155	3.66426	ACCTTC	ZFP36	gene	orf1ab
NC_045512.2	1595	1598	4	-	165	2.49626	CTTC	PTBP1	gene	orf1ab
NC_045512.2	1595	1598	4	-	s68	3.45098	CTTC	TIA1	gene	orf1ab
NC_045512.2	1600	1604	5	+	143	2.99782	TCTTA	PTBP1	gene	orf1ab
NC_045512.2	1601	1604	4	+	165	2.49626	CTTA	PTBP1	gene	orf1ab
NC_045512.2	1603	1606	4	-	s63	3.45098	ATTA	TIAL1	gene	orf1ab
NC_045512.2	1605	1608	4	-	99	3.45098	TCAT	NOVA1	gene	orf1ab
NC_045512.2	1609	1612	4	+	s38	1.88496	CAAC	HNRNPL	gene	orf1ab
NC_045512.2	1610	1613	4	+	s38	1.88496	AACC	HNRNPL	gene	orf1ab
NC_045512.2	1611	1616	6	+	155	3.66426	ACCTTC	ZFP36	gene	orf1ab
NC_045512.2	1612	1616	5	+	143	2.99782	CCTTC	PTBP1	gene	orf1ab
NC_045512.2	1612	1617	6	+	155	3.66426	CCTTCT	ZFP36	gene	orf1ab
NC_045512.2	1613	1616	4	+	165	2.49626	CTTC	PTBP1	gene	orf1ab
NC_045512.2	1613	1616	4	+	s68	3.45098	CTTC	TIA1	gene	orf1ab
NC_045512.2	1614	1619	6	+	s12	4.48507	TTCTTG	PTBP1	gene	orf1ab
NC_045512.2	1615	1619	5	+	143	2.99782	TCTTG	PTBP1	gene	orf1ab
NC_045512.2	1616	1619	4	+	165	2.49626	CTTG	PTBP1	gene	orf1ab
NC_045512.2	1619	1623	5	-	s1	3.84233	ATTTC	ELAVL2	gene	orf1ab
NC_045512.2	1619	1623	5	-	s6	3.70028	ATTTC	TIAL1	gene	orf1ab
NC_045512.2	1619	1623	5	-	s9	3.61318	ATTTC	TIA1	gene	orf1ab
NC_045512.2	1620	1624	5	-	s4	2.49585	TATTT	CELF2	gene	orf1ab
NC_045512.2	1623	1629	7	-	325	4.33047	TGGAGTA	SRSF1	gene	orf1ab
NC_045512.2	1624	1629	6	+	s35	3.46078	ACTCCA	HNRNPDL	gene	orf1ab
NC_045512.2	1625	1628	4	+	165	2.49626	CTCC	PTBP1	gene	orf1ab
NC_045512.2	1627	1633	7	-	M075_0.6	5.31945	TTTTTGG	TIA1	gene	orf1ab
NC_045512.2	1628	1634	7	-	M012_0.6	5.21614	CTTTTTG	CPEB2	gene	orf1ab
NC_045512.2	1628	1633	6	-	s10	4.3607	TTTTTG	TIA1	gene	orf1ab
NC_045512.2	1628	1634	7	-	s11	5.7104	CTTTTTG	TIA1	gene	orf1ab
NC_045512.2	1628	1633	6	-	s13	5.21287	TTTTTG	HNRNPC	gene	orf1ab
NC_045512.2	1628	1634	7	-	s3	5.56944	CTTTTTG	ELAVL2	gene	orf1ab
NC_045512.2	1628	1633	6	+	s34	4.12784	CAAAAA	KHDRBS1	gene	orf1ab
NC_045512.2	1628	1632	5	-	s4	2.49585	TTTTG	CELF2	gene	orf1ab
NC_045512.2	1628	1634	7	-	s8	5.80629	CTTTTTG	TIAL1	gene	orf1ab
NC_045512.2	1629	1634	6	-	s10	4.3607	CTTTTT	TIA1	gene	orf1ab
NC_045512.2	1629	1635	7	-	s100	4.77579	TCTTTTT	PTBP1	gene	orf1ab
NC_045512.2	1629	1634	6	-	s2	4.71782	CTTTTT	ELAVL2	gene	orf1ab
NC_045512.2	1629	1633	5	-	s4	2.74502	TTTTT	CELF2	gene	orf1ab
NC_045512.2	1629	1634	6	-	s7	4.41193	CTTTTT	TIAL1	gene	orf1ab
NC_045512.2	1630	1635	6	-	155	3.66426	TCTTTT	ZFP36	gene	orf1ab
NC_045512.2	1630	1636	7	+	M148_0.6	5.10983	AAAAGAG	PABPN1	gene	orf1ab
NC_045512.2	1631	1635	5	-	143	2.99782	TCTTT	PTBP1	gene	orf1ab
NC_045512.2	1631	1634	4	-	165	2.49626	CTTT	PTBP1	gene	orf1ab
NC_045512.2	1631	1637	7	-	s100	4.77579	TCTCTTT	PTBP1	gene	orf1ab
NC_045512.2	1631	1636	6	-	s12	4.60945	CTCTTT	PTBP1	gene	orf1ab
NC_045512.2	1633	1637	5	-	143	2.99782	TCTCT	PTBP1	gene	orf1ab
NC_045512.2	1633	1636	4	-	165	2.49626	CTCT	PTBP1	gene	orf1ab
NC_045512.2	1633	1639	7	+	M088_0.6	5.80352	AGAGAAA	SRSF10	gene	orf1ab
NC_045512.2	1633	1639	7	-	s100	4.77579	TTTCTCT	PTBP1	gene	orf1ab
NC_045512.2	1635	1641	7	+	M162_0.6	5.25178	AGAAAGT	PABPC5	gene	orf1ab
NC_045512.2	1636	1641	6	-	155	3.66426	ACTTTC	ZFP36	gene	orf1ab
NC_045512.2	1636	1640	5	-	s1	3.70028	CTTTC	ELAVL2	gene	orf1ab
NC_045512.2	1636	1640	5	-	s6	3.84233	CTTTC	TIAL1	gene	orf1ab
NC_045512.2	1636	1640	5	-	s9	3.73756	CTTTC	TIA1	gene	orf1ab
NC_045512.2	1637	1640	4	-	165	2.49626	CTTT	PTBP1	gene	orf1ab
NC_045512.2	1642	1645	4	+	s38	1.88496	CAAC	HNRNPL	gene	orf1ab
NC_045512.2	1642	1646	5	-	s4	2.49585	TGTTG	CELF2	gene	orf1ab
NC_045512.2	1643	1649	7	-	325	4.33047	TGATGTT	SRSF1	gene	orf1ab
NC_045512.2	1643	1649	7	+	M081_0.6	6.02458	AACATCA	YBX1	gene	orf1ab
NC_045512.2	1643	1649	7	+	M082_0.6	5.30744	AACATCA	YBX2	gene	orf1ab
NC_045512.2	1645	1648	4	+	s54	3.45098	CATC	YBX1	gene	orf1ab
NC_045512.2	1649	1654	6	+	75	2.99906	AATATT	PPIE	gene	orf1ab
NC_045512.2	1649	1654	6	-	75	2.99906	AATATT	PPIE	gene	orf1ab
NC_045512.2	1654	1660	7	+	M155_0.6	4.93605	TGTTGGT	ZNF638	gene	orf1ab
NC_045512.2	1654	1658	5	+	s4	2.49585	TGTTG	CELF2	gene	orf1ab
NC_045512.2	1655	1658	4	-	s38	1.88496	CAAC	HNRNPL	gene	orf1ab
NC_045512.2	1655	1660	6	+	s5	3.29283	GTTGGT	CELF2	gene	orf1ab
NC_045512.2	1657	1663	7	+	325	4.66343	TGGTGAC	SRSF1	gene	orf1ab
NC_045512.2	1657	1662	6	+	s31	4.65265	TGGTGA	FUS	gene	orf1ab
NC_045512.2	1658	1661	4	-	s38	1.99558	CACC	HNRNPL	gene	orf1ab
NC_045512.2	1658	1661	4	-	s54	3.45098	CACC	YBX1	gene	orf1ab
NC_045512.2	1659	1662	4	-	99	3.45098	TCAC	NOVA1	gene	orf1ab
NC_045512.2	1663	1666	4	+	165	2.49626	CTTT	PTBP1	gene	orf1ab
NC_045512.2	1663	1667	5	+	s1	3.70028	CTTTA	ELAVL2	gene	orf1ab
NC_045512.2	1663	1667	5	+	s6	3.70028	CTTTA	TIAL1	gene	orf1ab
NC_045512.2	1663	1667	5	+	s9	3.73756	CTTTA	TIA1	gene	orf1ab
NC_045512.2	1664	1669	6	+	75	2.99906	TTTAAA	PPIE	gene	orf1ab
NC_045512.2	1664	1669	6	-	75	2.99906	TTTAAA	PPIE	gene	orf1ab
NC_045512.2	1665	1670	6	+	s34	4.12784	TTAAAC	KHDRBS1	gene	orf1ab
NC_045512.2	1666	1670	5	-	s1	3.70028	GTTTA	ELAVL2	gene	orf1ab
NC_045512.2	1666	1670	5	-	s6	3.55824	GTTTA	TIAL1	gene	orf1ab
NC_045512.2	1666	1670	5	-	s9	3.73756	GTTTA	TIA1	gene	orf1ab
NC_045512.2	1670	1673	4	+	165	2.49626	CTTA	PTBP1	gene	orf1ab
NC_045512.2	1672	1675	4	-	s63	3.45098	ATTA	TIAL1	gene	orf1ab
NC_045512.2	1673	1679	7	+	M052_0.6	4.79086	AATGAAG	RBM46	gene	orf1ab
NC_045512.2	1674	1677	4	-	99	3.45098	TCAT	NOVA1	gene	orf1ab
NC_045512.2	1674	1681	8	-	s40	5.78151	CTCTTCAT	SRSF3	gene	orf1ab
NC_045512.2	1675	1681	7	+	325	4.33047	TGAAGAG	SRSF1	gene	orf1ab
NC_045512.2	1676	1680	5	-	143	2.99782	TCTTC	PTBP1	gene	orf1ab
NC_045512.2	1676	1679	4	-	165	2.49626	CTTC	PTBP1	gene	orf1ab
NC_045512.2	1676	1681	6	-	s12	4.85821	CTCTTC	PTBP1	gene	orf1ab
NC_045512.2	1676	1679	4	-	s68	3.45098	CTTC	TIA1	gene	orf1ab
NC_045512.2	1678	1682	5	-	143	2.99782	TCTCT	PTBP1	gene	orf1ab
NC_045512.2	1678	1681	4	-	165	2.49626	CTCT	PTBP1	gene	orf1ab
NC_045512.2	1681	1688	8	+	1334	4.49844	GATCGCCA	SRSF2	gene	orf1ab
NC_045512.2	1686	1689	4	+	64	2.82119	CCAT	NOVA1	gene	orf1ab
NC_045512.2	1688	1693	6	+	75	2.99906	ATTATT	PPIE	gene	orf1ab
NC_045512.2	1688	1693	6	-	75	2.99906	AATAAT	PPIE	gene	orf1ab
NC_045512.2	1688	1691	4	+	s63	3.45098	ATTA	TIAL1	gene	orf1ab
NC_045512.2	1689	1694	6	+	75	2.99906	TTATTT	PPIE	gene	orf1ab
NC_045512.2	1689	1694	6	-	75	2.99906	AAATAA	PPIE	gene	orf1ab
NC_045512.2	1689	1695	7	+	M031_0.6	5.8343	TTATTTT	ELAVL1	gene	orf1ab
NC_045512.2	1690	1695	6	+	75	2.99906	TATTTT	PPIE	gene	orf1ab
NC_045512.2	1690	1695	6	-	75	2.99906	AAAATA	PPIE	gene	orf1ab
NC_045512.2	1690	1694	5	+	s4	2.49585	TATTT	CELF2	gene	orf1ab
NC_045512.2	1691	1696	6	+	s10	4.60945	ATTTTG	TIA1	gene	orf1ab
NC_045512.2	1691	1696	6	-	s34	4.12784	CAAAAT	KHDRBS1	gene	orf1ab
NC_045512.2	1691	1696	6	+	s7	4.69602	ATTTTG	TIAL1	gene	orf1ab
NC_045512.2	1692	1696	5	+	s4	2.49585	TTTTG	CELF2	gene	orf1ab
NC_045512.2	1698	1701	4	+	s54	3.45098	CATC	YBX1	gene	orf1ab
NC_045512.2	1699	1705	7	-	M148_0.6	5.121	AAAAGAT	PABPN1	gene	orf1ab
NC_045512.2	1700	1704	5	+	143	2.99782	TCTTT	PTBP1	gene	orf1ab
NC_045512.2	1700	1705	6	+	155	3.66426	TCTTTT	ZFP36	gene	orf1ab
NC_045512.2	1700	1706	7	+	s100	4.77579	TCTTTTT	PTBP1	gene	orf1ab
NC_045512.2	1701	1704	4	+	165	2.49626	CTTT	PTBP1	gene	orf1ab
NC_045512.2	1701	1707	7	+	M077_0.6	5.34715	CTTTTTC	U2AF2	gene	orf1ab
NC_045512.2	1701	1707	7	+	s11	5.95792	CTTTTTC	TIA1	gene	orf1ab
NC_045512.2	1701	1706	6	+	s10	4.3607	CTTTTT	TIA1	gene	orf1ab
NC_045512.2	1701	1706	6	+	s2	4.71782	CTTTTT	ELAVL2	gene	orf1ab
NC_045512.2	1701	1707	7	+	s3	5.56944	CTTTTTC	ELAVL2	gene	orf1ab
NC_045512.2	1701	1706	6	+	s7	4.41193	CTTTTT	TIAL1	gene	orf1ab
NC_045512.2	1701	1707	7	+	s8	5.80629	CTTTTTC	TIAL1	gene	orf1ab
NC_045512.2	1702	1708	7	-	M062_0.6	5.65476	AGAAAAA	SART3	gene	orf1ab
NC_045512.2	1702	1708	7	-	M146_0.6	5.65909	AGAAAAA	PABPC1	gene	orf1ab
NC_045512.2	1702	1708	7	+	M227_0.6	5.02279	TTTTTCT	PTBP1	gene	orf1ab
NC_045512.2	1702	1707	6	+	s10	4.3607	TTTTTC	TIA1	gene	orf1ab
NC_045512.2	1702	1708	7	-	s103	4.77579	AGAAAAA	KHDRBS3	gene	orf1ab
NC_045512.2	1702	1707	6	+	s13	5.21287	TTTTTC	HNRNPC	gene	orf1ab
NC_045512.2	1702	1707	6	+	s2	4.4703	TTTTTC	ELAVL2	gene	orf1ab
NC_045512.2	1702	1706	5	+	s4	2.74502	TTTTT	CELF2	gene	orf1ab
NC_045512.2	1702	1707	6	+	s7	4.41193	TTTTTC	TIAL1	gene	orf1ab
NC_045512.2	1706	1710	5	+	143	2.99782	TCTGC	PTBP1	gene	orf1ab
NC_045512.2	1706	1713	8	+	M320_0.6	5.49563	TCTGCTTC	MBNL1	gene	orf1ab
NC_045512.2	1707	1710	4	+	165	2.49626	CTGC	PTBP1	gene	orf1ab
NC_045512.2	1707	1714	8	+	175	6.2394	CTGCTTCC	KHSRP	gene	orf1ab
NC_045512.2	1707	1712	6	+	s30	3.8976	CTGCTT	MBNL1	gene	orf1ab
NC_045512.2	1708	1714	7	-	M065_0.6	4.4905	GGAAGCA	SRSF9	gene	orf1ab
NC_045512.2	1708	1711	4	+	M320_0.6a	3.29443	TGCT	MBNL1	gene	orf1ab
NC_045512.2	1709	1714	6	+	155	3.3313	GCTTCC	ZFP36	gene	orf1ab
NC_045512.2	1710	1713	4	+	165	2.49626	CTTC	PTBP1	gene	orf1ab
NC_045512.2	1710	1713	4	+	s68	3.45098	CTTC	TIA1	gene	orf1ab
NC_045512.2	1712	1717	6	-	s35	3.46078	TGTGGA	HNRNPDL	gene	orf1ab
NC_045512.2	1713	1718	6	-	49	5.42157	TTGTGG	ZFP36	gene	orf1ab
NC_045512.2	1713	1716	4	+	64	2.82119	CCAC	NOVA1	gene	orf1ab
NC_045512.2	1714	1718	5	+	M246_0.6	4.19579	CACAA	RBMY1A1	gene	orf1ab
NC_045512.2	1714	1717	4	+	s38	1.88496	CACA	HNRNPL	gene	orf1ab
NC_045512.2	1715	1720	6	-	155	3.66426	ACTTGT	ZFP36	gene	orf1ab
NC_045512.2	1716	1719	4	-	165	2.49626	CTTG	PTBP1	gene	orf1ab
NC_045512.2	1719	1724	6	+	s30	3.77273	GTGCTT	MBNL1	gene	orf1ab
NC_045512.2	1720	1723	4	+	M320_0.6a	3.29443	TGCT	MBNL1	gene	orf1ab
NC_045512.2	1721	1726	6	+	155	3.3313	GCTTTT	ZFP36	gene	orf1ab
NC_045512.2	1722	1725	4	+	165	2.49626	CTTT	PTBP1	gene	orf1ab
NC_045512.2	1722	1727	6	+	s10	4.73383	CTTTTG	TIA1	gene	orf1ab
NC_045512.2	1722	1727	6	+	s2	4.4703	CTTTTG	ELAVL2	gene	orf1ab
NC_045512.2	1722	1727	6	+	s7	4.69602	CTTTTG	TIAL1	gene	orf1ab
NC_045512.2	1723	1727	5	+	s4	2.49585	TTTTG	CELF2	gene	orf1ab
NC_045512.2	1723	1728	6	+	s5	3.59163	TTTTGT	CELF2	gene	orf1ab
NC_045512.2	1724	1728	5	+	s4	2.49585	TTTGT	CELF2	gene	orf1ab
NC_045512.2	1725	1730	6	+	49	5.42157	TTGTGG	ZFP36	gene	orf1ab
NC_045512.2	1725	1729	5	-	M246_0.6	4.19579	CACAA	RBMY1A1	gene	orf1ab
NC_045512.2	1726	1731	6	+	s35	3.46078	TGTGGA	HNRNPDL	gene	orf1ab
NC_045512.2	1726	1729	4	-	s38	1.88496	CACA	HNRNPL	gene	orf1ab
NC_045512.2	1727	1730	4	-	64	2.82119	CCAC	NOVA1	gene	orf1ab
NC_045512.2	1730	1734	5	-	s1	3.70028	GTTTC	ELAVL2	gene	orf1ab
NC_045512.2	1730	1734	5	-	s6	3.70028	GTTTC	TIAL1	gene	orf1ab
NC_045512.2	1730	1734	5	-	s9	3.73756	GTTTC	TIA1	gene	orf1ab
NC_045512.2	1734	1737	4	+	165	2.49626	CTGT	PTBP1	gene	orf1ab
NC_045512.2	1735	1738	4	-	s38	1.88496	CACA	HNRNPL	gene	orf1ab
NC_045512.2	1736	1739	4	-	99	3.45098	TCAC	NOVA1	gene	orf1ab
NC_045512.2	1738	1743	6	-	155	3.66426	CCTTTC	ZFP36	gene	orf1ab
NC_045512.2	1738	1742	5	-	s1	3.70028	CTTTC	ELAVL2	gene	orf1ab
NC_045512.2	1738	1742	5	-	s6	3.84233	CTTTC	TIAL1	gene	orf1ab
NC_045512.2	1738	1742	5	-	s9	3.73756	CTTTC	TIA1	gene	orf1ab
NC_045512.2	1739	1743	5	-	143	2.99782	CCTTT	PTBP1	gene	orf1ab
NC_045512.2	1739	1744	6	-	155	3.66426	ACCTTT	ZFP36	gene	orf1ab
NC_045512.2	1739	1742	4	-	165	2.49626	CTTT	PTBP1	gene	orf1ab
NC_045512.2	1741	1746	6	+	s21	4.18924	AGGTTT	ZRANB2	gene	orf1ab
NC_045512.2	1742	1748	7	-	M026_0.6	4.9262	CCAAACC	HNRNPK	gene	orf1ab
NC_045512.2	1742	1745	4	-	s38	1.88496	AACC	HNRNPL	gene	orf1ab
NC_045512.2	1743	1747	5	+	s6	3.55824	GTTTG	TIAL1	gene	orf1ab
NC_045512.2	1743	1747	5	+	s9	3.61318	GTTTG	TIA1	gene	orf1ab
NC_045512.2	1745	1751	7	-	M161_0.6	5.40454	AATCCAA	RBM6	gene	orf1ab
NC_045512.2	1747	1752	6	-	M354_0.6	3.27556	TAATCC	YTHDC1	gene	orf1ab
NC_045512.2	1749	1754	6	+	75	2.99906	ATTATA	PPIE	gene	orf1ab
NC_045512.2	1749	1754	6	-	75	2.99906	TATAAT	PPIE	gene	orf1ab
NC_045512.2	1749	1752	4	+	s63	3.45098	ATTA	TIAL1	gene	orf1ab
NC_045512.2	1750	1755	6	+	75	2.99906	TTATAA	PPIE	gene	orf1ab
NC_045512.2	1750	1755	6	-	75	2.99906	TTATAA	PPIE	gene	orf1ab
NC_045512.2	1751	1756	6	+	75	2.99906	TATAAA	PPIE	gene	orf1ab
NC_045512.2	1751	1756	6	-	75	2.99906	TTTATA	PPIE	gene	orf1ab
NC_045512.2	1753	1757	5	-	s1	3.70028	CTTTA	ELAVL2	gene	orf1ab
NC_045512.2	1753	1757	5	-	s6	3.70028	CTTTA	TIAL1	gene	orf1ab
NC_045512.2	1753	1757	5	-	s9	3.73756	CTTTA	TIA1	gene	orf1ab
NC_045512.2	1754	1757	4	-	165	2.49626	CTTT	PTBP1	gene	orf1ab
NC_045512.2	1755	1760	6	-	s30	3.82268	ATGCTT	MBNL1	gene	orf1ab
NC_045512.2	1756	1759	4	-	M320_0.6a	3.29443	TGCT	MBNL1	gene	orf1ab
NC_045512.2	1757	1762	6	-	M354_0.6	3.50556	GAATGC	YTHDC1	gene	orf1ab
NC_045512.2	1759	1762	4	+	s63	3.45098	ATTC	TIAL1	gene	orf1ab
NC_045512.2	1759	1762	4	+	s68	3.45098	ATTC	TIA1	gene	orf1ab
NC_045512.2	1762	1766	5	-	s6	3.55824	GTTTG	TIAL1	gene	orf1ab
NC_045512.2	1762	1766	5	-	s9	3.61318	GTTTG	TIA1	gene	orf1ab
NC_045512.2	1763	1769	7	-	s101	5.76786	TTTGTTT	ELAVL1	gene	orf1ab
NC_045512.2	1763	1769	7	-	s100	4.57738	TTTGTTT	PTBP1	gene	orf1ab
NC_045512.2	1763	1767	5	-	s4	2.74502	TGTTT	CELF2	gene	orf1ab
NC_045512.2	1765	1769	5	-	s4	2.49585	TTTGT	CELF2	gene	orf1ab
NC_045512.2	1766	1770	5	-	s1	3.55824	ATTTG	ELAVL2	gene	orf1ab
NC_045512.2	1766	1770	5	-	s6	3.55824	ATTTG	TIAL1	gene	orf1ab
NC_045512.2	1766	1770	5	-	s9	3.48881	ATTTG	TIA1	gene	orf1ab
NC_045512.2	1771	1775	5	+	s4	2.49585	TGTTG	CELF2	gene	orf1ab
NC_045512.2	1772	1775	4	-	s38	1.88496	CAAC	HNRNPL	gene	orf1ab
NC_045512.2	1775	1782	8	+	1334	4.49844	GAATCCTG	SRSF2	gene	orf1ab
NC_045512.2	1775	1780	6	+	M354_0.6	3.34889	GAATCC	YTHDC1	gene	orf1ab
NC_045512.2	1775	1778	4	-	s63	3.45098	ATTC	TIAL1	gene	orf1ab
NC_045512.2	1775	1778	4	-	s68	3.45098	ATTC	TIA1	gene	orf1ab
NC_045512.2	1777	1781	5	-	s97	3.2613	AGGAT	SRSF9	gene	orf1ab
NC_045512.2	1778	1784	7	-	1393	4.49657	CACAGGA	SRSF1	gene	orf1ab
NC_045512.2	1778	1783	6	+	155	3.66426	TCCTGT	ZFP36	gene	orf1ab
NC_045512.2	1779	1785	7	-	1384	4.49657	CCACAGG	SRSF6	gene	orf1ab
NC_045512.2	1779	1783	5	+	143	2.99782	CCTGT	PTBP1	gene	orf1ab
NC_045512.2	1779	1783	5	-	s19	3.40669	ACAGG	SRSF5	gene	orf1ab
NC_045512.2	1780	1783	4	+	165	2.49626	CTGT	PTBP1	gene	orf1ab
NC_045512.2	1781	1784	4	-	s38	1.88496	CACA	HNRNPL	gene	orf1ab
NC_045512.2	1782	1785	4	-	64	2.82119	CCAC	NOVA1	gene	orf1ab
NC_045512.2	1786	1791	6	+	75	2.99906	TAATTT	PPIE	gene	orf1ab
NC_045512.2	1786	1791	6	-	75	2.99906	AAATTA	PPIE	gene	orf1ab
NC_045512.2	1786	1789	4	-	s63	3.45098	ATTA	TIAL1	gene	orf1ab
NC_045512.2	1787	1792	6	+	75	2.99906	AATTTT	PPIE	gene	orf1ab
NC_045512.2	1787	1792	6	-	75	2.99906	AAAATT	PPIE	gene	orf1ab
NC_045512.2	1788	1793	6	+	75	2.99906	ATTTTA	PPIE	gene	orf1ab
NC_045512.2	1788	1793	6	-	75	2.99906	TAAAAT	PPIE	gene	orf1ab
NC_045512.2	1788	1793	6	+	s10	4.48507	ATTTTA	TIA1	gene	orf1ab
NC_045512.2	1788	1793	6	+	s2	4.4703	ATTTTA	ELAVL2	gene	orf1ab
NC_045512.2	1788	1793	6	+	s7	4.69602	ATTTTA	TIAL1	gene	orf1ab
NC_045512.2	1789	1794	6	+	75	2.99906	TTTTAA	PPIE	gene	orf1ab
NC_045512.2	1789	1794	6	-	75	2.99906	TTAAAA	PPIE	gene	orf1ab
NC_045512.2	1789	1794	6	-	s34	4.41193	TTAAAA	KHDRBS1	gene	orf1ab
NC_045512.2	1790	1795	6	+	75	2.99906	TTTAAA	PPIE	gene	orf1ab
NC_045512.2	1790	1795	6	-	75	2.99906	TTTAAA	PPIE	gene	orf1ab
NC_045512.2	1792	1796	5	-	s1	3.70028	CTTTA	ELAVL2	gene	orf1ab
NC_045512.2	1792	1796	5	-	s6	3.70028	CTTTA	TIAL1	gene	orf1ab
NC_045512.2	1792	1796	5	-	s9	3.73756	CTTTA	TIA1	gene	orf1ab
NC_045512.2	1793	1796	4	-	165	2.49626	CTTT	PTBP1	gene	orf1ab
NC_045512.2	1799	1803	5	-	s4	2.49585	TTTGT	CELF2	gene	orf1ab
NC_045512.2	1799	1804	6	-	s5	3.59163	TTTTGT	CELF2	gene	orf1ab
NC_045512.2	1800	1805	6	-	s10	4.73383	CTTTTG	TIA1	gene	orf1ab
NC_045512.2	1800	1805	6	-	s2	4.4703	CTTTTG	ELAVL2	gene	orf1ab
NC_045512.2	1800	1804	5	-	s4	2.49585	TTTTG	CELF2	gene	orf1ab
NC_045512.2	1800	1805	6	-	s7	4.69602	CTTTTG	TIAL1	gene	orf1ab
NC_045512.2	1801	1806	6	-	155	3.66426	CCTTTT	ZFP36	gene	orf1ab
NC_045512.2	1802	1806	5	-	143	2.99782	CCTTT	PTBP1	gene	orf1ab
NC_045512.2	1802	1807	6	-	155	3.66426	TCCTTT	ZFP36	gene	orf1ab
NC_045512.2	1802	1805	4	-	165	2.49626	CTTT	PTBP1	gene	orf1ab
NC_045512.2	1802	1808	7	+	s104	5.37103	AAAGGAA	SRSF10	gene	orf1ab
NC_045512.2	1802	1808	7	+	s26	4.22525	AAAGGAA	SFPQ	gene	orf1ab
NC_045512.2	1804	1808	5	+	M333_0.6	3.41946	AGGAA	SRSF9	gene	orf1ab
NC_045512.2	1806	1811	6	-	s10	4.73383	CTTTTC	TIA1	gene	orf1ab
NC_045512.2	1806	1811	6	-	s2	4.96535	CTTTTC	ELAVL2	gene	orf1ab
NC_045512.2	1806	1811	6	-	s7	4.83807	CTTTTC	TIAL1	gene	orf1ab
NC_045512.2	1807	1812	6	-	155	3.3313	GCTTTT	ZFP36	gene	orf1ab
NC_045512.2	1808	1811	4	-	165	2.49626	CTTT	PTBP1	gene	orf1ab
NC_045512.2	1808	1815	8	-	M320_0.6	4.99625	TTAGCTTT	MBNL1	gene	orf1ab
NC_045512.2	1812	1815	4	+	165	2.49626	CTAA	PTBP1	gene	orf1ab
NC_045512.2	1812	1817	6	+	s34	4.55398	CTAAAA	KHDRBS1	gene	orf1ab
NC_045512.2	1813	1818	6	+	75	2.99906	TAAAAA	PPIE	gene	orf1ab
NC_045512.2	1813	1818	6	-	75	2.99906	TTTTTA	PPIE	gene	orf1ab
NC_045512.2	1813	1819	7	-	M156_0.6	5.36675	TTTTTTA	TIA1	gene	orf1ab
NC_045512.2	1813	1819	7	-	M150_0.6	5.63021	TTTTTTA	RALY	gene	orf1ab
NC_045512.2	1813	1818	6	-	s13	5.21287	TTTTTA	HNRNPC	gene	orf1ab
NC_045512.2	1813	1819	7	-	s3	5.56944	TTTTTTA	ELAVL2	gene	orf1ab
NC_045512.2	1813	1819	7	-	s8	5.3096	TTTTTTA	TIAL1	gene	orf1ab
NC_045512.2	1814	1819	6	+	75	2.99906	AAAAAA	PPIE	gene	orf1ab
NC_045512.2	1814	1819	6	-	75	2.99906	TTTTTT	PPIE	gene	orf1ab
NC_045512.2	1814	1820	7	-	M012_0.6	5.72196	CTTTTTT	CPEB2	gene	orf1ab
NC_045512.2	1814	1820	7	-	M025_0.6	5.61797	CTTTTTT	HNRNPC	gene	orf1ab
NC_045512.2	1814	1820	7	+	M042_0.6	5.38705	AAAAAAG	PABPC4	gene	orf1ab
NC_045512.2	1814	1820	7	-	M149_0.6	6.00239	CTTTTTT	CPEB4	gene	orf1ab
NC_045512.2	1814	1820	7	-	M158_0.6	5.6612	CTTTTTT	HNRNPCL1	gene	orf1ab
NC_045512.2	1814	1820	7	-	M227_0.6	5.02253	CTTTTTT	PTBP1	gene	orf1ab
NC_045512.2	1814	1820	7	-	s11	5.46287	CTTTTTT	TIA1	gene	orf1ab
NC_045512.2	1814	1819	6	-	s13	5.21287	TTTTTT	HNRNPC	gene	orf1ab
NC_045512.2	1814	1820	7	-	s3	5.37103	CTTTTTT	ELAVL2	gene	orf1ab
NC_045512.2	1814	1818	5	-	s4	2.74502	TTTTT	CELF2	gene	orf1ab
NC_045512.2	1814	1819	6	-	s5	3.39243	TTTTTT	CELF2	gene	orf1ab
NC_045512.2	1814	1820	7	-	s8	5.47517	CTTTTTT	TIAL1	gene	orf1ab
NC_045512.2	1815	1821	7	-	M012_0.6	5.44453	CCTTTTT	CPEB2	gene	orf1ab
NC_045512.2	1815	1820	6	-	s10	4.3607	CTTTTT	TIA1	gene	orf1ab
NC_045512.2	1815	1820	6	-	s2	4.71782	CTTTTT	ELAVL2	gene	orf1ab
NC_045512.2	1815	1819	5	-	s4	2.74502	TTTTT	CELF2	gene	orf1ab
NC_045512.2	1815	1820	6	-	s7	4.41193	CTTTTT	TIAL1	gene	orf1ab
NC_045512.2	1816	1821	6	-	155	3.66426	CCTTTT	ZFP36	gene	orf1ab
NC_045512.2	1817	1821	5	-	143	2.99782	CCTTT	PTBP1	gene	orf1ab
NC_045512.2	1817	1822	6	-	155	3.66426	ACCTTT	ZFP36	gene	orf1ab
NC_045512.2	1817	1820	4	-	165	2.49626	CTTT	PTBP1	gene	orf1ab
NC_045512.2	1820	1827	8	+	1334	4.49844	GGTGCCTG	SRSF2	gene	orf1ab
NC_045512.2	1820	1823	4	-	s38	1.99558	CACC	HNRNPL	gene	orf1ab
NC_045512.2	1820	1823	4	-	s54	3.45098	CACC	YBX1	gene	orf1ab
NC_045512.2	1824	1828	5	+	143	2.99782	CCTGG	PTBP1	gene	orf1ab
NC_045512.2	1825	1828	4	+	165	2.49626	CTGG	PTBP1	gene	orf1ab
NC_045512.2	1825	1828	4	-	64	2.82119	CCAG	NOVA1	gene	orf1ab
NC_045512.2	1828	1831	4	-	s63	3.45098	ATTC	TIAL1	gene	orf1ab
NC_045512.2	1828	1831	4	-	s68	3.45098	ATTC	TIA1	gene	orf1ab
NC_045512.2	1829	1834	6	+	75	2.99906	AATATT	PPIE	gene	orf1ab
NC_045512.2	1829	1834	6	-	75	2.99906	AATATT	PPIE	gene	orf1ab
NC_045512.2	1831	1837	7	-	M349_0.6	4.60429	ACCAATA	PABPC1	gene	orf1ab
NC_045512.2	1834	1841	8	-	1334	4.49844	GTTCACCA	SRSF2	gene	orf1ab
NC_045512.2	1834	1840	7	+	325	4.66343	TGGTGAA	SRSF1	gene	orf1ab
NC_045512.2	1834	1839	6	+	s31	4.65265	TGGTGA	FUS	gene	orf1ab
NC_045512.2	1835	1838	4	-	s38	1.99558	CACC	HNRNPL	gene	orf1ab
NC_045512.2	1835	1838	4	-	s54	3.45098	CACC	YBX1	gene	orf1ab
NC_045512.2	1836	1839	4	-	99	3.45098	TCAC	NOVA1	gene	orf1ab
NC_045512.2	1840	1844	5	-	143	2.99782	TCTGT	PTBP1	gene	orf1ab
NC_045512.2	1840	1843	4	-	165	2.49626	CTGT	PTBP1	gene	orf1ab
NC_045512.2	1841	1848	8	-	1334	4.49844	GATTTCTG	SRSF2	gene	orf1ab
NC_045512.2	1843	1847	5	-	s1	3.84233	ATTTC	ELAVL2	gene	orf1ab
NC_045512.2	1843	1847	5	-	s6	3.70028	ATTTC	TIAL1	gene	orf1ab
NC_045512.2	1843	1847	5	-	s9	3.61318	ATTTC	TIA1	gene	orf1ab
NC_045512.2	1844	1850	7	-	M127_0.6	5.33446	TTGATTT	ELAVL1	gene	orf1ab
NC_045512.2	1845	1851	7	+	M052_0.6	5.20455	AATCAAT	RBM46	gene	orf1ab
NC_045512.2	1848	1854	7	+	M073_0.6	4.96184	CAATACT	TUT1	gene	orf1ab
NC_045512.2	1848	1853	6	+	M354_0.6	3.18222	CAATAC	YTHDC1	gene	orf1ab
NC_045512.2	1853	1856	4	+	165	2.49626	CTGA	PTBP1	gene	orf1ab
NC_045512.2	1853	1856	4	-	64	2.82119	TCAG	NOVA1	gene	orf1ab
NC_045512.2	1854	1857	4	-	165	2.49626	CTCA	PTBP1	gene	orf1ab
NC_045512.2	1855	1860	6	+	M354_0.6	3.21	GAGTCC	YTHDC1	gene	orf1ab
NC_045512.2	1857	1861	5	-	M333_0.6	3.74378	AGGAC	SRSF9	gene	orf1ab
NC_045512.2	1858	1863	6	+	155	3.66426	TCCTCT	ZFP36	gene	orf1ab
NC_045512.2	1859	1863	5	+	143	2.99782	CCTCT	PTBP1	gene	orf1ab
NC_045512.2	1859	1865	7	-	M086_0.6	4.70586	AAAGAGG	SRSF10	gene	orf1ab
NC_045512.2	1860	1863	4	+	165	2.49626	CTCT	PTBP1	gene	orf1ab
NC_045512.2	1860	1865	6	+	s12	4.60945	CTCTTT	PTBP1	gene	orf1ab
NC_045512.2	1861	1865	5	+	143	2.99782	TCTTT	PTBP1	gene	orf1ab
NC_045512.2	1862	1865	4	+	165	2.49626	CTTT	PTBP1	gene	orf1ab
NC_045512.2	1862	1866	5	+	s1	3.70028	CTTTA	ELAVL2	gene	orf1ab
NC_045512.2	1862	1866	5	+	s6	3.70028	CTTTA	TIAL1	gene	orf1ab
NC_045512.2	1862	1866	5	+	s9	3.73756	CTTTA	TIA1	gene	orf1ab
NC_045512.2	1865	1870	6	-	1343	3.4975	TGCATA	SRSF5	gene	orf1ab
NC_045512.2	1870	1874	5	+	s1	3.55824	ATTTG	ELAVL2	gene	orf1ab
NC_045512.2	1870	1874	5	+	s6	3.55824	ATTTG	TIAL1	gene	orf1ab
NC_045512.2	1870	1874	5	+	s9	3.48881	ATTTG	TIA1	gene	orf1ab
NC_045512.2	1873	1878	6	+	1343	3.4975	TGCATC	SRSF5	gene	orf1ab
NC_045512.2	1873	1879	7	-	325	4.66343	TGATGCA	SRSF1	gene	orf1ab
NC_045512.2	1875	1878	4	+	s54	3.45098	CATC	YBX1	gene	orf1ab
NC_045512.2	1877	1881	5	-	143	2.99782	TCTGA	PTBP1	gene	orf1ab
NC_045512.2	1877	1880	4	-	165	2.49626	CTGA	PTBP1	gene	orf1ab
NC_045512.2	1877	1880	4	+	64	2.82119	TCAG	NOVA1	gene	orf1ab
NC_045512.2	1879	1883	5	-	143	2.99782	CCTCT	PTBP1	gene	orf1ab
NC_045512.2	1879	1884	6	-	155	3.3313	GCCTCT	ZFP36	gene	orf1ab
NC_045512.2	1879	1882	4	-	165	2.49626	CTCT	PTBP1	gene	orf1ab
NC_045512.2	1884	1887	4	+	165	2.49626	CTGC	PTBP1	gene	orf1ab
NC_045512.2	1884	1889	6	+	s30	3.92258	CTGCTC	MBNL1	gene	orf1ab
NC_045512.2	1885	1888	4	+	M320_0.6a	3.29443	TGCT	MBNL1	gene	orf1ab
NC_045512.2	1887	1890	4	+	165	2.49626	CTCG	PTBP1	gene	orf1ab
NC_045512.2	1887	1893	7	-	M089_0.6	5.10386	ACACGAG	HNRNPL	gene	orf1ab
NC_045512.2	1891	1895	5	+	s4	2.49585	TGTTG	CELF2	gene	orf1ab
NC_045512.2	1892	1895	4	-	s38	1.88496	CAAC	HNRNPL	gene	orf1ab
NC_045512.2	1892	1898	7	-	s39	4.82309	GTACAAC	SRSF3	gene	orf1ab
NC_045512.2	1895	1900	6	-	M354_0.6	3.18222	TCGTAC	YTHDC1	gene	orf1ab
NC_045512.2	1903	1908	6	+	75	2.99906	AATTTT	PPIE	gene	orf1ab
NC_045512.2	1903	1908	6	-	75	2.99906	AAAATT	PPIE	gene	orf1ab
NC_045512.2	1904	1910	7	-	M162_0.6	5.51949	AGAAAAT	PABPC5	gene	orf1ab
NC_045512.2	1904	1910	7	+	M227_0.6	5.10789	ATTTTCT	PTBP1	gene	orf1ab
NC_045512.2	1904	1909	6	+	s10	4.60945	ATTTTC	TIA1	gene	orf1ab
NC_045512.2	1904	1909	6	+	s2	4.71782	ATTTTC	ELAVL2	gene	orf1ab
NC_045512.2	1904	1909	6	+	s7	4.83807	ATTTTC	TIAL1	gene	orf1ab
NC_045512.2	1907	1913	7	-	M035_0.6	5.12477	GGGAGAA	LIN28A	gene	orf1ab
NC_045512.2	1908	1912	5	+	143	2.99782	TCTCC	PTBP1	gene	orf1ab
NC_045512.2	1908	1913	6	+	s35	3.46078	TCTCCC	HNRNPDL	gene	orf1ab
NC_045512.2	1909	1912	4	+	165	2.49626	CTCC	PTBP1	gene	orf1ab
NC_045512.2	1910	1914	5	-	131	3.32412	CGGGA	HNRNPH1	gene	orf1ab
NC_045512.2	1910	1914	5	-	142	3.32412	CGGGA	HNRNPH2	gene	orf1ab
NC_045512.2	1910	1914	5	-	171	3.32412	CGGGA	HNRNPF	gene	orf1ab
NC_045512.2	1910	1914	5	-	182	3.32412	CGGGA	HNRNPH3	gene	orf1ab
NC_045512.2	1910	1914	5	-	46	3.32412	CGGGA	GRSF1	gene	orf1ab
NC_045512.2	1914	1919	6	-	M354_0.6	3.36667	GAGTGC	YTHDC1	gene	orf1ab
NC_045512.2	1917	1920	4	+	165	2.49626	CTCT	PTBP1	gene	orf1ab
NC_045512.2	1917	1922	6	+	s12	4.73383	CTCTTG	PTBP1	gene	orf1ab
NC_045512.2	1918	1922	5	+	143	2.99782	TCTTG	PTBP1	gene	orf1ab
NC_045512.2	1919	1922	4	+	165	2.49626	CTTG	PTBP1	gene	orf1ab
NC_045512.2	1922	1926	5	-	s1	3.70028	GTTTC	ELAVL2	gene	orf1ab
NC_045512.2	1922	1926	5	-	s6	3.70028	GTTTC	TIAL1	gene	orf1ab
NC_045512.2	1922	1926	5	-	s9	3.73756	GTTTC	TIA1	gene	orf1ab
NC_045512.2	1925	1929	5	+	s19	3.11326	ACTGC	SRSF5	gene	orf1ab
NC_045512.2	1926	1929	4	+	165	2.49626	CTGC	PTBP1	gene	orf1ab
NC_045512.2	1926	1931	6	+	s30	3.92258	CTGCTC	MBNL1	gene	orf1ab
NC_045512.2	1927	1930	4	+	M320_0.6a	3.29443	TGCT	MBNL1	gene	orf1ab
NC_045512.2	1929	1932	4	+	165	2.49626	CTCA	PTBP1	gene	orf1ab
NC_045512.2	1929	1933	5	+	M246_0.6	4.52789	CTCAA	RBMY1A1	gene	orf1ab
NC_045512.2	1931	1936	6	-	s10	4.60945	ATTTTG	TIA1	gene	orf1ab
NC_045512.2	1931	1936	6	+	s34	4.12784	CAAAAT	KHDRBS1	gene	orf1ab
NC_045512.2	1931	1935	5	-	s4	2.49585	TTTTG	CELF2	gene	orf1ab
NC_045512.2	1931	1936	6	-	s7	4.69602	ATTTTG	TIAL1	gene	orf1ab
NC_045512.2	1932	1937	6	+	75	2.99906	AAAATT	PPIE	gene	orf1ab
NC_045512.2	1932	1937	6	-	75	2.99906	AATTTT	PPIE	gene	orf1ab
NC_045512.2	1935	1938	4	+	s63	3.45098	ATTC	TIAL1	gene	orf1ab
NC_045512.2	1935	1938	4	+	s68	3.45098	ATTC	TIA1	gene	orf1ab
NC_045512.2	1937	1942	6	-	1343	3.4975	CACAGA	SRSF5	gene	orf1ab
NC_045512.2	1937	1941	5	+	143	2.99782	TCTGT	PTBP1	gene	orf1ab
NC_045512.2	1938	1941	4	+	165	2.49626	CTGT	PTBP1	gene	orf1ab
NC_045512.2	1939	1942	4	-	s38	1.88496	CACA	HNRNPL	gene	orf1ab
NC_045512.2	1939	1945	7	-	s51	4.49086	ACGCACA	SRSF1	gene	orf1ab
NC_045512.2	1941	1947	7	-	M169_0.6	5.26685	ACACGCA	HNRNPLL	gene	orf1ab
NC_045512.2	1941	1948	8	-	s44	4.97619	AACACGCA	HNRNPDL	gene	orf1ab
NC_045512.2	1945	1949	5	+	s4	2.74502	TGTTT	CELF2	gene	orf1ab
NC_045512.2	1946	1951	6	+	s10	4.60945	GTTTTA	TIA1	gene	orf1ab
NC_045512.2	1946	1951	6	+	s2	4.4703	GTTTTA	ELAVL2	gene	orf1ab
NC_045512.2	1946	1951	6	+	s7	4.41193	GTTTTA	TIAL1	gene	orf1ab
NC_045512.2	1947	1952	6	+	s33	4.95395	TTTTAC	KHDRBS1	gene	orf1ab
NC_045512.2	1947	1952	6	-	s34	4.26989	GTAAAA	KHDRBS1	gene	orf1ab
NC_045512.2	1950	1955	6	+	1343	3.4975	TACAGA	SRSF5	gene	orf1ab
NC_045512.2	1951	1955	5	-	143	2.99782	TCTGT	PTBP1	gene	orf1ab
NC_045512.2	1951	1954	4	-	165	2.49626	CTGT	PTBP1	gene	orf1ab
NC_045512.2	1953	1958	6	-	155	3.66426	CCTTCT	ZFP36	gene	orf1ab
NC_045512.2	1954	1958	5	-	143	2.99782	CCTTC	PTBP1	gene	orf1ab
NC_045512.2	1954	1959	6	-	155	3.3313	GCCTTC	ZFP36	gene	orf1ab
NC_045512.2	1954	1957	4	-	165	2.49626	CTTC	PTBP1	gene	orf1ab
NC_045512.2	1954	1957	4	-	s68	3.45098	CTTC	TIA1	gene	orf1ab
NC_045512.2	1957	1964	8	+	1334	4.49844	GGCCGCTA	SRSF2	gene	orf1ab
NC_045512.2	1958	1963	6	-	s42	3.55736	AGCGGC	SRSF6	gene	orf1ab
NC_045512.2	1959	1964	6	+	s30	3.62288	CCGCTA	MBNL1	gene	orf1ab
NC_045512.2	1960	1963	4	+	M320_0.6a	3.15461	CGCT	MBNL1	gene	orf1ab
NC_045512.2	1962	1965	4	+	165	2.49626	CTAT	PTBP1	gene	orf1ab
NC_045512.2	1968	1974	7	+	M073_0.6	4.96184	CAATACT	TUT1	gene	orf1ab
NC_045512.2	1968	1973	6	+	M354_0.6	3.18222	CAATAC	YTHDC1	gene	orf1ab
NC_045512.2	1973	1977	5	-	143	2.99782	TCTAG	PTBP1	gene	orf1ab
NC_045512.2	1973	1976	4	+	165	2.49626	CTAG	PTBP1	gene	orf1ab
NC_045512.2	1973	1976	4	-	165	2.49626	CTAG	PTBP1	gene	orf1ab
NC_045512.2	1976	1979	4	-	s54	3.45098	CATC	YBX1	gene	orf1ab
NC_045512.2	1977	1980	4	-	64	2.82119	CCAT	NOVA1	gene	orf1ab
NC_045512.2	1980	1983	4	-	s63	3.45098	ATTC	TIAL1	gene	orf1ab
NC_045512.2	1980	1983	4	-	s68	3.45098	ATTC	TIA1	gene	orf1ab
NC_045512.2	1982	1986	5	+	s1	3.84233	ATTTC	ELAVL2	gene	orf1ab
NC_045512.2	1982	1986	5	+	s6	3.70028	ATTTC	TIAL1	gene	orf1ab
NC_045512.2	1982	1986	5	+	s9	3.61318	ATTTC	TIA1	gene	orf1ab
NC_045512.2	1985	1988	4	+	99	3.45098	TCAC	NOVA1	gene	orf1ab
NC_045512.2	1986	1989	4	+	s38	1.88496	CACA	HNRNPL	gene	orf1ab
NC_045512.2	1987	1990	4	-	165	2.49626	CTGT	PTBP1	gene	orf1ab
NC_045512.2	1988	1995	8	-	1334	4.49844	GAATACTG	SRSF2	gene	orf1ab
NC_045512.2	1990	1995	6	-	M354_0.6	3.50556	GAATAC	YTHDC1	gene	orf1ab
NC_045512.2	1992	1995	4	+	s63	3.45098	ATTC	TIAL1	gene	orf1ab
NC_045512.2	1992	1995	4	+	s68	3.45098	ATTC	TIA1	gene	orf1ab
NC_045512.2	1994	1997	4	+	99	3.45098	TCAC	NOVA1	gene	orf1ab
NC_045512.2	1997	2000	4	+	165	2.49626	CTGA	PTBP1	gene	orf1ab
NC_045512.2	1997	2000	4	-	64	2.82119	TCAG	NOVA1	gene	orf1ab
NC_045512.2	1998	2002	5	-	143	2.99782	TCTCA	PTBP1	gene	orf1ab
NC_045512.2	1998	2001	4	-	165	2.49626	CTCA	PTBP1	gene	orf1ab
NC_045512.2	2003	2006	4	+	165	2.49626	CTCA	PTBP1	gene	orf1ab
NC_045512.2	2004	2007	4	+	99	3.45098	TCAT	NOVA1	gene	orf1ab
NC_045512.2	2008	2014	7	+	325	4.66343	TGATGCT	SRSF1	gene	orf1ab
NC_045512.2	2009	2012	4	-	s54	3.45098	CATC	YBX1	gene	orf1ab
NC_045512.2	2010	2015	6	+	s30	3.7977	ATGCTA	MBNL1	gene	orf1ab
NC_045512.2	2011	2014	4	+	M320_0.6a	3.29443	TGCT	MBNL1	gene	orf1ab
NC_045512.2	2013	2016	4	+	165	2.49626	CTAT	PTBP1	gene	orf1ab
NC_045512.2	2015	2018	4	-	99	3.45098	TCAT	NOVA1	gene	orf1ab
NC_045512.2	2016	2022	7	+	325	4.33047	TGATGTT	SRSF1	gene	orf1ab
NC_045512.2	2016	2022	7	-	M081_0.6	6.02458	AACATCA	YBX1	gene	orf1ab
NC_045512.2	2016	2022	7	-	M082_0.6	5.30744	AACATCA	YBX2	gene	orf1ab
NC_045512.2	2017	2020	4	-	s54	3.45098	CATC	YBX1	gene	orf1ab
NC_045512.2	2022	2025	4	+	99	3.45098	TCAC	NOVA1	gene	orf1ab
NC_045512.2	2023	2028	6	+	1343	3.4975	CACATC	SRSF5	gene	orf1ab
NC_045512.2	2023	2026	4	+	s38	1.88496	CACA	HNRNPL	gene	orf1ab
NC_045512.2	2025	2028	4	+	s54	3.45098	CATC	YBX1	gene	orf1ab
NC_045512.2	2027	2031	5	+	143	2.99782	TCTGA	PTBP1	gene	orf1ab
NC_045512.2	2028	2031	4	+	165	2.49626	CTGA	PTBP1	gene	orf1ab
NC_045512.2	2028	2031	4	-	64	2.82119	TCAG	NOVA1	gene	orf1ab
NC_045512.2	2031	2035	5	+	s1	3.55824	ATTTG	ELAVL2	gene	orf1ab
NC_045512.2	2031	2035	5	+	s6	3.55824	ATTTG	TIAL1	gene	orf1ab
NC_045512.2	2031	2035	5	+	s9	3.48881	ATTTG	TIA1	gene	orf1ab
NC_045512.2	2035	2042	8	+	1334	4.99813	GGCTACTA	SRSF2	gene	orf1ab
NC_045512.2	2037	2040	4	+	165	2.49626	CTAC	PTBP1	gene	orf1ab
NC_045512.2	2039	2045	7	+	M046_0.6	5.88011	ACTAACA	QKI	gene	orf1ab
NC_045512.2	2039	2045	7	+	M349_0.6	4.73714	ACTAACA	PABPC1	gene	orf1ab
NC_045512.2	2040	2043	4	+	165	2.49626	CTAA	PTBP1	gene	orf1ab
NC_045512.2	2047	2051	5	+	143	2.99782	TCTAG	PTBP1	gene	orf1ab
NC_045512.2	2048	2051	4	+	165	2.49626	CTAG	PTBP1	gene	orf1ab
NC_045512.2	2048	2051	4	-	165	2.49626	CTAG	PTBP1	gene	orf1ab
NC_045512.2	2051	2054	4	-	s38	1.88496	CAAC	HNRNPL	gene	orf1ab
NC_045512.2	2051	2057	7	-	s39	5.07226	TTACAAC	SRSF3	gene	orf1ab
NC_045512.2	2055	2058	4	-	s63	3.45098	ATTA	TIAL1	gene	orf1ab
NC_045512.2	2057	2060	4	-	64	2.82119	CCAT	NOVA1	gene	orf1ab
NC_045512.2	2061	2065	5	+	143	2.99782	CCTAC	PTBP1	gene	orf1ab
NC_045512.2	2062	2065	4	+	165	2.49626	CTAC	PTBP1	gene	orf1ab
NC_045512.2	2062	2068	7	+	M051_0.6	5.12768	CTACATT	RBM41	gene	orf1ab
NC_045512.2	2066	2069	4	+	s63	3.45098	ATTA	TIAL1	gene	orf1ab
NC_045512.2	2067	2073	7	+	1384	4.49657	TTACAGG	SRSF6	gene	orf1ab
NC_045512.2	2069	2073	5	-	143	2.99782	CCTGT	PTBP1	gene	orf1ab
NC_045512.2	2069	2074	6	-	155	3.66426	ACCTGT	ZFP36	gene	orf1ab
NC_045512.2	2069	2072	4	-	165	2.49626	CTGT	PTBP1	gene	orf1ab
NC_045512.2	2069	2073	5	+	s19	3.40669	ACAGG	SRSF5	gene	orf1ab
NC_045512.2	2071	2076	6	+	s31	4.3208	AGGTGG	FUS	gene	orf1ab
NC_045512.2	2072	2077	6	-	s27	4.81126	ACCACC	NOVA1	gene	orf1ab
NC_045512.2	2072	2077	6	-	s28	4.81126	ACCACC	NOVA2	gene	orf1ab
NC_045512.2	2072	2075	4	-	s38	1.99558	CACC	HNRNPL	gene	orf1ab
NC_045512.2	2072	2075	4	-	s54	3.45098	CACC	YBX1	gene	orf1ab
NC_045512.2	2073	2076	4	-	64	2.82119	CCAC	NOVA1	gene	orf1ab
NC_045512.2	2073	2079	7	-	M089_0.6	4.81888	ACACCAC	HNRNPL	gene	orf1ab
NC_045512.2	2074	2080	7	+	325	4.33047	TGGTGTT	SRSF1	gene	orf1ab
NC_045512.2	2074	2080	7	-	M082_0.6	4.92392	AACACCA	YBX2	gene	orf1ab
NC_045512.2	2074	2079	6	+	s31	4.54204	TGGTGT	FUS	gene	orf1ab
NC_045512.2	2075	2080	6	-	s27	4.81126	AACACC	NOVA1	gene	orf1ab
NC_045512.2	2075	2080	6	-	s28	4.81126	AACACC	NOVA2	gene	orf1ab
NC_045512.2	2075	2078	4	-	s38	1.99558	CACC	HNRNPL	gene	orf1ab
NC_045512.2	2075	2078	4	-	s54	3.45098	CACC	YBX1	gene	orf1ab
NC_045512.2	2077	2083	7	-	M082_0.6	5.41182	AACAACA	YBX2	gene	orf1ab
NC_045512.2	2077	2081	5	+	s4	2.49585	TGTTG	CELF2	gene	orf1ab
NC_045512.2	2078	2081	4	-	s38	1.88496	CAAC	HNRNPL	gene	orf1ab
NC_045512.2	2083	2086	4	-	165	2.49626	CTGA	PTBP1	gene	orf1ab
NC_045512.2	2083	2086	4	+	64	2.82119	TCAG	NOVA1	gene	orf1ab
NC_045512.2	2086	2089	4	-	s38	1.88496	CAAC	HNRNPL	gene	orf1ab
NC_045512.2	2091	2094	4	+	165	2.49626	CTTC	PTBP1	gene	orf1ab
NC_045512.2	2091	2094	4	+	s68	3.45098	CTTC	TIA1	gene	orf1ab
NC_045512.2	2095	2098	4	-	165	2.49626	CTGC	PTBP1	gene	orf1ab
NC_045512.2	2095	2099	5	-	s19	3.11326	ACTGC	SRSF5	gene	orf1ab
NC_045512.2	2097	2102	6	+	s35	3.46078	AGTGGC	HNRNPDL	gene	orf1ab
NC_045512.2	2098	2101	4	-	64	2.82119	CCAC	NOVA1	gene	orf1ab
NC_045512.2	2102	2105	4	+	165	2.49626	CTAA	PTBP1	gene	orf1ab
NC_045512.2	2102	2108	7	-	M013_0.6	4.92013	TAGTTAG	DAZAP1	gene	orf1ab
NC_045512.2	2102	2108	7	-	M040_0.6	5.26989	TAGTTAG	MSI1	gene	orf1ab
NC_045512.2	2105	2111	7	+	M046_0.6	5.88011	ACTAACA	QKI	gene	orf1ab
NC_045512.2	2105	2111	7	+	M349_0.6	4.73714	ACTAACA	PABPC1	gene	orf1ab
NC_045512.2	2106	2109	4	+	165	2.49626	CTAA	PTBP1	gene	orf1ab
NC_045512.2	2108	2114	7	+	M081_0.6	5.71407	AACATCT	YBX1	gene	orf1ab
NC_045512.2	2108	2114	7	+	M082_0.6	5.27247	AACATCT	YBX2	gene	orf1ab
NC_045512.2	2110	2113	4	+	s54	3.45098	CATC	YBX1	gene	orf1ab
NC_045512.2	2112	2116	5	+	143	2.99782	TCTTT	PTBP1	gene	orf1ab
NC_045512.2	2113	2116	4	+	165	2.49626	CTTT	PTBP1	gene	orf1ab
NC_045512.2	2113	2117	5	+	s6	3.70028	CTTTG	TIAL1	gene	orf1ab
NC_045512.2	2113	2117	5	+	s9	3.61318	CTTTG	TIA1	gene	orf1ab
NC_045512.2	2117	2122	6	-	s35	3.46078	AGTGCC	HNRNPDL	gene	orf1ab
NC_045512.2	2121	2124	4	+	165	2.49626	CTGT	PTBP1	gene	orf1ab
NC_045512.2	2121	2128	8	+	41	5.74065	CTGTTTAT	KHSRP	gene	orf1ab
NC_045512.2	2122	2129	8	-	M033_0.6	5.74195	CATAAACA	KHDRBS3	gene	orf1ab
NC_045512.2	2122	2126	5	+	s4	2.74502	TGTTT	CELF2	gene	orf1ab
NC_045512.2	2123	2127	5	+	s1	3.70028	GTTTA	ELAVL2	gene	orf1ab
NC_045512.2	2123	2127	5	+	s6	3.55824	GTTTA	TIAL1	gene	orf1ab
NC_045512.2	2123	2127	5	+	s9	3.73756	GTTTA	TIA1	gene	orf1ab
NC_045512.2	2127	2130	4	-	99	3.45098	TCAT	NOVA1	gene	orf1ab
NC_045512.2	2129	2134	6	-	s10	4.3607	TTTTTC	TIA1	gene	orf1ab
NC_045512.2	2129	2135	7	-	s11	5.95792	GTTTTTC	TIA1	gene	orf1ab
NC_045512.2	2129	2134	6	-	s13	5.21287	TTTTTC	HNRNPC	gene	orf1ab
NC_045512.2	2129	2134	6	-	s2	4.4703	TTTTTC	ELAVL2	gene	orf1ab
NC_045512.2	2129	2135	7	-	s3	5.37103	GTTTTTC	ELAVL2	gene	orf1ab
NC_045512.2	2129	2134	6	-	s7	4.41193	TTTTTC	TIAL1	gene	orf1ab
NC_045512.2	2129	2135	7	-	s8	5.64073	GTTTTTC	TIAL1	gene	orf1ab
NC_045512.2	2130	2135	6	-	s10	4.3607	GTTTTT	TIA1	gene	orf1ab
NC_045512.2	2130	2135	6	-	s2	4.4703	GTTTTT	ELAVL2	gene	orf1ab
NC_045512.2	2130	2134	5	-	s4	2.74502	TTTTT	CELF2	gene	orf1ab
NC_045512.2	2130	2135	6	-	s5	3.29283	GTTTTT	CELF2	gene	orf1ab
[truncated: 27,363 more rows]
