# Supplementary material for: Genome-wide bioinformatic analyses predict key host and viral factors in SARS-CoV-2 pathogenesis
Source: Commun Biol. 2021 May 17;4:590. doi: 10.1038/s42003-021-02095-0 (PMC8128904; doi:10.1038/s42003-021-02095-0)
Supplement: Supplementary file 14 — Supplementary Data 12 [file 42003_2021_2095_MOESM14_ESM.xlsx]

## Sheet: Supplementary_Data_S12_RBP_enri
region	RBP	strand	Number of sites	mean sites in scrambled sequences	Standard deviation of sites in scrambled sequences	z-score	2-sided p-value	FDR-adjusted 2-sided p-value
five_prime_UTR	FMR1	+	2	0.085	0.286106	6.69331	2.18e-11	2.23e-09
five_prime_UTR	RBM24	+	2	0.145	0.37963	4.88633	1.03e-06	5.24e-05
five_prime_UTR	CELF5	+	1	0.061	0.255625	3.67334	0.000239397	0.0081395
genome	HNRNPL	+	632	387.45	19.7692	12.3703	3.79e-35	3.86e-33
genome	FUS	+	140	61.636	7.45218	10.5156	7.32e-26	3.73e-24
genome	PPIE	+	1152	1705.86	56.3158	-9.83483	7.97e-23	2.71e-21
genome	MBNL1	+	682	401.992	29.4782	9.49881	2.12e-21	5.41e-20
genome	SRSF1	+	335	221.424	15.2202	7.46217	8.51e-14	1.74e-12
genome	ZFP36	+	611	469.437	20.264	6.98594	2.83e-12	4.81e-11
genome	RBMY1A1	+	107	55.893	7.51639	6.79941	1.05e-11	1.53e-10
genome	SRSF10	+	88	42.286	7.19138	6.35678	2.06e-10	2.63e-09
genome	PTBP1	+	3153	2827.84	51.6678	6.2933	3.11e-10	3.52e-09
genome	SRSF6	+	84	157.837	11.9997	-6.15325	7.59e-10	7.74e-09
genome	HNRNPH1	+	131	218.268	15.6571	-5.57372	2.49e-08	1.82e-07
genome	HNRNPF	+	131	218.268	15.6571	-5.57372	2.49e-08	1.82e-07
genome	HNRNPH3	+	131	218.268	15.6571	-5.57372	2.49e-08	1.82e-07
genome	GRSF1	+	131	218.268	15.6571	-5.57372	2.49e-08	1.82e-07
genome	SRSF3	+	74	39.043	6.30499	5.54434	2.95e-08	2.01e-07
genome	HNRNPH2	+	132	220.054	15.9333	-5.52643	3.27e-08	2.06e-07
genome	YBX2	+	51	24.318	4.83593	5.51744	3.44e-08	2.06e-07
genome	PABPC1	+	120	74.069	8.78233	5.22993	1.7e-07	9.61e-07
genome	PABPN1	+	50	25.953	4.93124	4.87646	1.08e-06	5.8e-06
genome	HNRNPA1	+	20	63.407	9.21185	-4.71208	2.45e-06	1.25e-05
genome	RBMS3	+	30	99.123	14.8697	-4.64859	3.34e-06	1.62e-05
genome	SART3	+	49	23.965	5.49618	4.55498	5.24e-06	2.43e-05
genome	ZNF638	+	27	13.027	3.49034	4.00334	6.25e-05	0.000265433
genome	PABPC4	+	28	10.675	4.32413	4.00659	6.16e-05	0.000265433
genome	HNRNPCL1	+	21	53.509	8.72055	-3.72786	0.000193111	0.000787894
genome	RBMS1	+	4	20.252	4.4152	-3.68092	0.000232393	0.000911697
genome	PABPC5	+	33	17.747	4.18097	3.6482	0.000264084	0.000997649
genome	TIAL1	+	1110	1199.08	25.4832	-3.49556	0.000473062	0.00172329
genome	HNRNPC	+	82	155.526	21.3409	-3.44531	0.000570396	0.00200622
genome	CELF2	+	698	583.415	33.4606	3.42447	0.00061599	0.00209437
genome	CPEB4	+	6	32.665	7.95878	-3.35039	0.00080698	0.00250267
genome	RALY	+	6	32.664	7.96068	-3.34946	0.000809689	0.00250267
genome	HNRNPA1L2	+	3	16.165	3.92622	-3.3531	0.00079912	0.00250267
genome	PABPC3	+	34	19.312	4.40773	3.33233	0.000861228	0.00258369
genome	YBX1	+	204	163.203	13.318	3.0633	0.00218912	0.00637973
genome	HNRNPK	+	68	97.315	9.84605	-2.97734	0.00290765	0.00823835
genome	DAZAP1	+	6	18.275	4.14905	-2.95851	0.00309129	0.00852194
genome	MSI1	+	7	20.24	4.54104	-2.91563	0.00354967	0.00952807
intergenic	KHDRBS1	+	8	1.637	1.26445	5.03223	4.85e-07	4.9e-05
intergenic	ELAVL2	+	5	0.921	0.895299	4.55602	5.21e-06	0.000263268
intergenic	ELAVL1	+	1	0.04	0.215514	4.45446	8.41e-06	0.000268271
intergenic	EIF4B	+	1	0.045	0.216846	4.40405	1.06e-05	0.000268271
intergenic	PABPC1	+	4	0.671	0.825494	4.03274	5.51e-05	0.00111365
intergenic	TIA1	+	6	1.794	1.12286	3.74578	0.000179836	0.00302725
intergenic	PPIE	+	16	5.094	2.99134	3.64586	0.000266501	0.00336457
intergenic	TIAL1	+	7	2.465	1.233	3.67801	0.000235058	0.00336457
neg_genome	NOVA2	-	95	29.26	5.2629	12.4912	8.34e-36	8.5e-34
neg_genome	YBX1	-	365	196.282	14.014	12.0393	2.21e-33	1.13e-31
neg_genome	NOVA1	-	919	655.417	23.4579	11.2364	2.7e-29	9.18e-28
neg_genome	HNRNPL	-	769	510.586	23.4756	11.0078	3.51e-28	8.94e-27
neg_genome	YBX2	-	93	33.709	5.94185	9.97854	1.89e-23	3.86e-22
neg_genome	PPIE	-	1152	1705.86	56.3158	-9.83483	7.97e-23	1.35e-21
neg_genome	CELF2	-	619	418.341	28.5743	7.02235	2.18e-12	3.18e-11
neg_genome	SRSF6	-	79	155.665	12.4807	-6.14267	8.11e-10	9.2e-09
neg_genome	SRSF3	-	88	44.956	7.00594	6.14393	8.05e-10	9.2e-09
neg_genome	CELF6	-	30	12.016	3.52366	5.10379	3.33e-07	3.4e-06
neg_genome	HNRNPH1	-	114	178.407	13.9366	-4.62144	3.81e-06	2.59e-05
neg_genome	HNRNPH2	-	114	179.877	14.1134	-4.6677	3.05e-06	2.59e-05
neg_genome	HNRNPF	-	114	178.407	13.9366	-4.62144	3.81e-06	2.59e-05
neg_genome	HNRNPH3	-	114	178.407	13.9366	-4.62144	3.81e-06	2.59e-05
neg_genome	GRSF1	-	114	178.407	13.9366	-4.62144	3.81e-06	2.59e-05
neg_genome	RBMS3	-	34	102.467	14.9945	-4.56615	4.97e-06	3.17e-05
neg_genome	TIA1	-	1007	897.47	24.262	4.51446	6.35e-06	3.81e-05
neg_genome	ELAVL1	-	104	65.523	9.3086	4.13349	3.57e-05	0.00020247
neg_genome	CELF4	-	20	8.343	3.03522	3.84058	0.000122745	0.000658948
neg_genome	FUS	-	72	46.551	6.70181	3.79733	0.000146263	0.000745941
neg_genome	ZCRB1	-	2	17.765	4.2652	-3.69619	0.00021886	0.00106303
neg_genome	YTHDC1	-	147	196.468	13.6347	-3.6281	0.000285517	0.00132376
neg_genome	HNRNPK	-	83	121.525	10.9416	-3.52096	0.00042999	0.00190691
neg_genome	ZFP36	-	507	441.32	19.096	3.43947	0.000582858	0.00247715
neg_genome	ZNF638	-	20	9.3	3.1515	3.39521	0.000685755	0.00279788
neg_genome	RBM41	-	27	48.964	6.60002	-3.32787	0.000875131	0.00343321
neg_genome	MBNL1	-	266	361.727	29.0029	-3.30061	0.000964763	0.00364466
neg_genome	HNRNPDL	-	210	169.64	12.6184	3.19851	0.00138141	0.00503227
neg_genome	RBFOX1	-	51	29.452	6.99204	3.08179	0.00205759	0.00723704
neg_genome	RBMS1	-	8	22.179	4.66849	-3.03717	0.00238808	0.00811947
three_prime_UTR	PABPC4	+	27	0.493	0.99143	26.7361	1.79e-157	1.81e-155
three_prime_UTR	SART3	+	28	0.952	1.14848	23.5511	1.22e-122	6.18e-121
three_prime_UTR	SRSF10	+	27	1.337	1.31116	19.5727	2.64e-85	8.9e-84
three_prime_UTR	PABPC1	+	28	1.58	1.36362	19.3749	1.26e-83	3.17e-82
three_prime_UTR	KHDRBS3	+	28	2.26	1.80046	14.2964	2.3e-46	4.66e-45
three_prime_UTR	LIN28A	+	3	0.209	0.437619	6.37769	1.8e-10	3.03e-09
three_prime_UTR	HNRNPA2B1	+	2	0.115	0.337474	5.58561	2.33e-08	3.36e-07
three_prime_UTR	HNRNPA1L2	+	2	0.138	0.36206	5.1428	2.71e-07	3.42e-06
three_prime_UTR	PPIE	+	42	14.614	5.37661	5.09355	3.51e-07	3.94e-06
three_prime_UTR	HNRNPA1	+	4	0.601	0.904775	3.75674	0.000172144	0.00173866
