# Supplementary material for: Genome-wide bioinformatic analyses predict key host and viral factors in SARS-CoV-2 pathogenesis
Source: Commun Biol. 2021 May 17;4:590. doi: 10.1038/s42003-021-02095-0 (PMC8128904; doi:10.1038/s42003-021-02095-0)
Supplement: Supplementary file 15 — Supplementary Data 13 [file 42003_2021_2095_MOESM15_ESM.xlsx]

## Sheet: Supplementary_Data_S13_RBPvali
RBP	status	regions	SARS-CoV-2 protein interaction	GTEX Median TPM (Lung)	Mean expression in ACE2+TMPRSS2+ cells
CELF2	enriched	genome, neg_genome	NA	40.7609	1.84932
CELF4	enriched	neg_genome	NA	0.48469	0.0273973
CELF5	enriched	five_prime_UTR	NA	0.0785694	0.00684932
CELF6	enriched	neg_genome	NA	12.9353	0
EIF4B	enriched	intergenic	NA	170.303	3.07534
ELAVL1	enriched	neg_genome, intergenic	NA	27.4395	0.60274
ELAVL2	enriched	intergenic	NA	0.0248416	0
FMR1	enriched	five_prime_UTR	NA	21.4349	0.30137
FUS	enriched	genome, neg_genome	NA	88.009	1.42466
HNRNPA1	enriched	three_prime_UTR	NA	331.336	8.46575
HNRNPA1L2	enriched	three_prime_UTR	NA	6.20329	0.116438
HNRNPA2B1	enriched	three_prime_UTR	NA	539.829	4.22603
HNRNPDL	enriched	neg_genome	NA	213.115	2.89041
HNRNPL	enriched	genome, neg_genome	NA	208.765	0.630137
KHDRBS1	enriched	intergenic	NA	78.8064	1.24658
KHDRBS3	enriched	three_prime_UTR	NA	10.3677	0.123288
LIN28A	enriched	three_prime_UTR	NA	0.0110151	0
MBNL1	enriched	genome	NA	77.2289	2.89726
NOVA1	enriched	neg_genome	NA	0.894962	0.0547945
NOVA2	enriched	neg_genome	NA	11.4027	0
PABPC1	enriched	genome, three_prime_UTR, intergenic	SARS-CoV2 N	448.025	9.33562
PABPC3	enriched	genome	NA	0.31214	0.0205479
PABPC4	enriched	genome, three_prime_UTR	SARS-CoV2 N	103.082	1.88356
PABPC5	enriched	genome	NA	1.49682	0
PABPN1	enriched	genome	NA	176.109	0.856164
PPIE	enriched	three_prime_UTR, intergenic	NA	13.8271	0.294521
PTBP1	enriched	genome	NA	184.371	0.876712
RBFOX1	enriched	neg_genome	NA	0.0362264	0
RBM24	enriched	five_prime_UTR	NA	1.41197	0
RBMY1A1	enriched	genome	NA	0	0
SART3	enriched	genome, three_prime_UTR	NA	26.3967	0.143836
SRSF1	enriched	genome	NA	167.087	0.808219
SRSF10	enriched	genome, three_prime_UTR	NA	40.041	1.10959
SRSF3	enriched	genome, neg_genome	NA	104.539	2.54795
TIA1	enriched	neg_genome, intergenic	NA	46.9342	0.39726
TIAL1	enriched	intergenic	NA	40.5928	0.59589
YBX1	enriched	genome, neg_genome	NA	575.214	8.38356
YBX2	enriched	genome, neg_genome	NA	0.40361	0
ZFP36	enriched	genome, neg_genome	NA	1441.38	5.21233
ZNF638	enriched	genome, neg_genome	NA	30.9908	0.623288
CPEB4	depleted	genome	NA	18.1698	0.958904
DAZAP1	depleted	genome	NA	92.5572	0.561644
GRSF1	depleted	genome, neg_genome	NA	25.2016	0.630137
HNRNPA1	depleted	genome	NA	331.336	8.46575
HNRNPA1L2	depleted	genome	NA	6.20329	0.116438
HNRNPC	depleted	genome	NA	117.499	2.53425
HNRNPCL1	depleted	genome	NA	0.0972945	0
HNRNPF	depleted	genome, neg_genome	NA	136.635	1.43151
HNRNPH1	depleted	genome, neg_genome	NA	216.809	1.74658
HNRNPH2	depleted	genome, neg_genome	NA	120.848	0.691781
HNRNPH3	depleted	genome, neg_genome	NA	90.4363	1.07534
HNRNPK	depleted	genome, neg_genome	NA	330.19	2.87671
MBNL1	depleted	neg_genome	NA	77.2289	2.89726
MSI1	depleted	genome	NA	0.904188	0.0479452
PPIE	depleted	genome, neg_genome	NA	13.8271	0.294521
RALY	depleted	genome	NA	58.8548	1.40411
RBM41	depleted	neg_genome	SARS-CoV2 nsp12	3.74684	0.116438
RBMS1	depleted	genome, neg_genome	NA	79.9433	0.958904
RBMS3	depleted	genome, neg_genome	NA	10.0533	0.239726
SRSF6	depleted	genome, neg_genome	NA	99.0813	0.931507
TIAL1	depleted	genome	NA	40.5928	0.59589
YTHDC1	depleted	neg_genome	NA	37.1722	1.21233
ZCRB1	depleted	neg_genome	NA	27.9268	1.14384
