# Supplementary material for: Genome-wide bioinformatic analyses predict key host and viral factors in SARS-CoV-2 pathogenesis
Source: Commun Biol. 2021 May 17;4:590. doi: 10.1038/s42003-021-02095-0 (PMC8128904; doi:10.1038/s42003-021-02095-0)
Supplement: Supplementary file 16 — Supplementary Data 14 [file 42003_2021_2095_MOESM16_ESM.xlsx]

## Sheet: Supplementary_Data_S14_enrichm
region	RBP	strand	Number of sites	mean sites in scrambled sequences	Standard deviation of sites in scrambled sequences	Z-score	2-sided p-value	FDR-adjusted 2-sided p-value
genome	MBNL1	+	881	443.532	33.0158	13.2503	4.49557e-40	4.58548e-38
genome	HNRNPL	+	655	430.923	20.2894	11.0441	2.34215e-28	1.1945e-26
genome	PPIE	+	857	1285.39	51.848	-8.2624	1.42772e-16	4.85424e-15
genome	PTBP1	+	3366	2914.51	55.7351	8.10058	5.46965e-16	1.39476e-14
genome	RBMY1A1	+	112	57.205	7.29988	7.50629	6.08281e-14	1.24089e-12
genome	SRSF1	+	376	259.129	16.178	7.22409	5.04462e-13	8.57585e-12
genome	ZFP36	+	628	484.96	20.8258	6.86842	6.49177e-12	9.45944e-11
genome	SRSF3	+	81	38.689	6.34969	6.66347	2.67433e-11	3.40977e-10
genome	FUS	+	119	70.008	8.02324	6.10626	1.0199e-09	1.15588e-08
genome	YBX2	+	53	23.77	4.80418	6.08428	1.17016e-09	1.19356e-08
genome	HNRNPH1	+	154	257.531	17.9824	-5.75734	8.54515e-09	5.8107e-08
genome	HNRNPH2	+	155	259.878	18.1206	-5.78778	7.13213e-09	5.8107e-08
genome	HNRNPF	+	154	257.531	17.9824	-5.75734	8.54515e-09	5.8107e-08
genome	HNRNPH3	+	154	257.531	17.9824	-5.75734	8.54515e-09	5.8107e-08
genome	GRSF1	+	154	257.531	17.9824	-5.75734	8.54515e-09	5.8107e-08
genome	HNRNPLL	+	35	14.026	3.80208	5.51646	3.45895e-08	2.20508e-07
genome	RBMS3	+	12	76.17	12.9794	-4.94398	7.65446e-07	4.59268e-06
genome	IGF2BP2	+	47	24.281	5.03104	4.51577	6.30879e-06	3.57498e-05
genome	RBMS1	+	0	17.044	4.04332	-4.21535	2.4939e-05	0.000133883
genome	YTHDC1	+	246	191.745	12.926	4.19736	2.70045e-05	0.000137723
genome	CELF4	+	29	12.773	3.94602	4.11225	3.91823e-05	0.000190314
genome	CELF5	+	19	7.462	2.83242	4.07355	4.6301e-05	0.000214668
genome	HNRNPCL1	+	11	41.324	7.64928	-3.96429	7.36138e-05	0.000326461
genome	NOVA1	+	725	632.526	23.4124	3.94979	7.82195e-05	0.000332433
genome	SRSF9	+	154	112.257	10.8436	3.84954	0.000118341	0.000482832
genome	HNRNPC	+	51	123.229	18.9026	-3.82112	0.000132849	0.000521176
genome	HNRNPA1	+	28	64.268	9.59209	-3.78103	0.000156179	0.000590011
genome	PABPN1	+	40	22.27	4.78037	3.70892	0.000208148	0.000758253
genome	CELF6	+	35	19.006	4.39104	3.64242	0.000270091	0.000949975
genome	TIAL1	+	971	1054.87	23.9213	-3.50613	0.000454676	0.00144928
genome	SRSF6	+	138	184.002	13.0874	-3.51499	0.000439768	0.00144928
genome	A1CF	+	31	55.68	7.03485	-3.50825	0.000451066	0.00144928
genome	HNRNPA1L2	+	3	16.777	4.10001	-3.36024	0.00077876	0.00240708
genome	CPEB4	+	3	25.194	6.66264	-3.33111	0.000864996	0.00252085
genome	RALY	+	3	25.195	6.66043	-3.33237	0.000861106	0.00252085
genome	SART3	+	34	18.188	4.9174	3.21552	0.00130209	0.00368925
genome	SRSF10	+	59	37.786	6.67928	3.17609	0.00149275	0.00411514
genome	PABPC4	+	20	8.006	3.81478	3.14409	0.00166604	0.004472
genome	HNRNPK	+	83	115.945	10.7648	-3.06043	0.00221023	0.0057806
genome	FMR1	+	21	10.803	3.3576	3.03699	0.00238951	0.00609326
genome	YBX1	+	221	181.106	13.7582	2.89965	0.00373576	0.00929385
genome	U2AF2	+	6	23.973	6.24991	-2.87572	0.00403103	0.00978965
neg_genome	YBX1	-	382	205.808	13.9954	12.5893	2.4185e-36	1.23344e-34
neg_genome	NOVA1	-	971	673.016	23.6015	12.6257	1.52455e-36	1.23344e-34
neg_genome	YBX2	-	85	32.283	5.6887	9.26697	1.91504e-20	6.51112e-19
neg_genome	NOVA2	-	82	31.566	5.6092	8.9913	2.44318e-19	6.2301e-18
neg_genome	HNRNPL	-	751	539.881	23.8162	8.86452	7.68324e-19	1.56738e-17
neg_genome	CELF2	-	600	362.903	26.8704	8.82372	1.10722e-18	1.88227e-17
neg_genome	PPIE	-	857	1285.39	51.848	-8.2624	1.42772e-16	2.08039e-15
neg_genome	SRSF6	-	95	180.151	12.8401	-6.63163	3.32004e-11	4.23305e-10
neg_genome	CELF1	-	27	7.813	2.97134	6.45736	1.06548e-10	1.20754e-09
neg_genome	CELF4	-	29	8.909	3.15098	6.37612	1.8163e-10	1.85263e-09
neg_genome	CELF5	-	18	4.931	2.32888	5.61172	2.00325e-08	1.85756e-07
neg_genome	RBM24	-	38	16.511	4.05491	5.2995	1.16122e-07	9.87039e-07
neg_genome	CELF6	-	34	14.005	3.86341	5.17549	2.27319e-07	1.78358e-06
neg_genome	ZNF638	-	25	9.754	3.00142	5.0796	3.78222e-07	2.75562e-06
neg_genome	KHDRBS1	-	205	283.819	16.2761	-4.84262	1.28135e-06	8.7132e-06
neg_genome	HNRNPH1	-	149	227.266	16.4312	-4.76327	1.90485e-06	9.71475e-06
neg_genome	HNRNPH2	-	150	229.307	16.6224	-4.77108	1.83237e-06	9.71475e-06
neg_genome	HNRNPF	-	149	227.266	16.4312	-4.76327	1.90485e-06	9.71475e-06
neg_genome	HNRNPH3	-	149	227.266	16.4312	-4.76327	1.90485e-06	9.71475e-06
neg_genome	GRSF1	-	149	227.266	16.4312	-4.76327	1.90485e-06	9.71475e-06
neg_genome	ZFP36	-	533	437.473	20.4664	4.66751	3.0487e-06	1.4808e-05
neg_genome	RBMS3	-	21	78.882	13.003	-4.45142	8.53046e-06	3.95503e-05
neg_genome	HNRNPDL	-	243	187.291	13.2479	4.20513	2.6093e-05	0.000115717
neg_genome	PTBP1	-	2996	2762.69	55.6352	4.19363	2.74531e-05	0.000116676
neg_genome	KHDRBS3	-	48	90.593	11.0536	-3.85332	0.000116525	0.000475424
neg_genome	HNRNPK	-	90	135.117	11.8206	-3.81681	0.000135191	0.000530364
neg_genome	PABPC1	-	55	87.46	9.32906	-3.47945	0.000502446	0.00189813
neg_genome	RBFOX1	-	57	32.498	7.12058	3.44101	0.000579546	0.0021112
neg_genome	KHSRP	-	89	60.633	8.58102	3.30578	0.000947113	0.00333123
neg_genome	SRSF9	-	84	119.936	11.0722	-3.24559	0.00117206	0.00397477
neg_genome	U2AF2	-	33	16.437	5.12467	3.23201	0.00122923	0.00397477
neg_genome	FUS	-	81	57.168	7.38311	3.22791	0.00124699	0.00397477
neg_genome	IGF2BP2	-	54	35.217	5.845	3.21351	0.00131122	0.00402091
neg_genome	KHDRBS2	-	24	45.261	6.64643	-3.19886	0.00137972	0.00402091
neg_genome	TUT1	-	4	17.424	4.19378	-3.20093	0.00136985	0.00402091
neg_genome	PABPC3	-	40	25.466	4.84751	2.99824	0.00271543	0.00748578
neg_genome	RBMS1	-	6	18.648	4.20949	-3.00464	0.00265897	0.00748578
neg_genome	SRSF3	-	62	42.857	6.54365	2.92543	0.00343979	0.00923313
neg_genome	DAZAP1	-	27	15.332	4.0192	2.90307	0.00369525	0.00966451
three_prime_UTR	PABPC4	+	18	0.442	0.981631	17.8866	1.50102e-71	1.53104e-69
three_prime_UTR	SART3	+	19	0.846	1.13029	16.0613	4.76256e-58	2.4289e-56
three_prime_UTR	SRSF10	+	18	1.232	1.26165	13.2905	2.62806e-40	8.93541e-39
three_prime_UTR	PABPC1	+	19	1.762	1.43507	12.012	3.07365e-33	7.83782e-32
three_prime_UTR	KHDRBS3	+	20	2.174	1.73515	10.2735	9.27939e-25	1.893e-23
three_prime_UTR	LIN28A	+	3	0.25	0.505723	5.43776	5.39548e-08	9.17231e-07
three_prime_UTR	HNRNPA2B1	+	2	0.148	0.392747	4.7155	2.41114e-06	3.51338e-05
three_prime_UTR	HNRNPA1L2	+	2	0.181	0.43177	4.21289	2.52124e-05	0.000321458
three_prime_UTR	TARDBP	+	2	0.256	0.520322	3.35177	0.000802961	0.00910022
