# Supplementary material for: Genome-wide bioinformatic analyses predict key host and viral factors in SARS-CoV-2 pathogenesis
Source: Commun Biol. 2021 May 17;4:590. doi: 10.1038/s42003-021-02095-0 (PMC8128904; doi:10.1038/s42003-021-02095-0)
Supplement: Supplementary file 17 — Supplementary Data 15 [file 42003_2021_2095_MOESM17_ESM.xlsx]

## Sheet: Supplementary_Data_S15_enrichm
region	RBP	strand	Number of sites	mean sites in scrambled sequences	Standard deviation of sites in scrambled sequences	Z-score	2-sided p-value	FDR-adjusted 2-sided p-value
five_prime_UTR	FMR1	+	2	0.089	0.29861	6.39964	1.5574e-10	1.58855e-08
five_prime_UTR	RBM24	+	2	0.132	0.375122	4.97971	6.36797e-07	3.24767e-05
genome	HNRNPL	+	613	389.899	20.1689	11.0616	1.92529e-28	1.96379e-26
genome	FUS	+	137	60.581	7.26266	10.5222	6.82736e-26	3.48195e-24
genome	PPIE	+	1110	1687.53	59.6244	-9.68615	3.45317e-22	1.17408e-20
genome	MBNL1	+	699	403.437	31.849	9.28013	1.69277e-20	4.31655e-19
genome	SRSF1	+	331	221.376	14.5703	7.52381	5.32021e-14	1.08532e-12
genome	ZFP36	+	623	472.077	20.3524	7.4155	1.21169e-13	2.05988e-12
genome	PTBP1	+	3217	2839.31	55.616	6.79096	1.11391e-11	1.62313e-10
genome	RBMY1A1	+	101	56.053	7.36236	6.10497	1.02821e-09	1.31096e-08
genome	SRSF3	+	75	38.838	6.29121	5.74802	9.02951e-09	1.02334e-07
genome	SRSF6	+	87	158.225	12.7573	-5.58307	2.36309e-08	2.41035e-07
genome	YBX2	+	51	24.345	4.83066	5.51788	3.43122e-08	3.18168e-07
genome	HNRNPH1	+	132	216.174	15.6634	-5.37392	7.70437e-08	4.91154e-07
genome	HNRNPH2	+	133	217.936	15.7797	-5.38261	7.34126e-08	4.91154e-07
genome	HNRNPF	+	132	216.174	15.6634	-5.37392	7.70437e-08	4.91154e-07
genome	HNRNPH3	+	132	216.174	15.6634	-5.37392	7.70437e-08	4.91154e-07
genome	GRSF1	+	132	216.174	15.6634	-5.37392	7.70437e-08	4.91154e-07
genome	TIAL1	+	1075	1193.77	26.1453	-4.54276	5.55214e-06	3.14621e-05
genome	RBMS3	+	31	98.792	14.9087	-4.54715	5.4378e-06	3.14621e-05
genome	PABPN1	+	47	25.944	5.26884	3.99633	6.43323e-05	0.000345363
genome	SRSF10	+	69	41.766	7.33055	3.71514	0.000203094	0.000986456
genome	HNRNPCL1	+	20	52.664	8.77006	-3.72449	0.000195712	0.000986456
genome	RBMS1	+	4	20.353	4.42198	-3.69811	0.000217208	0.00100705
genome	HNRNPA1	+	28	62.763	9.50627	-3.65685	0.000255335	0.00113235
genome	A1CF	+	41	71.358	8.40241	-3.61301	0.00030266	0.00119124
genome	HNRNPC	+	76	153.389	21.4336	-3.61064	0.000305443	0.00119124
genome	CPEB4	+	4	32.151	7.81391	-3.60268	0.000314958	0.00119124
genome	RALY	+	4	32.152	7.81486	-3.60237	0.000315329	0.00119124
genome	RBM24	+	35	19.581	4.44153	3.47155	0.000517456	0.00188502
genome	HNRNPK	+	64	97.528	9.81252	-3.41686	0.000633478	0.0022281
genome	CELF1	+	24	12.026	3.51592	3.40565	0.00066006	0.0022442
genome	PABPC5	+	31	17.566	4.13772	3.24671	0.00116746	0.00384134
genome	MSI1	+	6	20.009	4.37905	-3.19909	0.0013786	0.00439429
genome	YBX1	+	204	164.182	12.7073	3.13347	0.00172755	0.0053397
genome	DAZAP1	+	5	18.099	4.27592	-3.06344	0.00218812	0.00656435
genome	ZNF638	+	24	12.891	3.64643	3.04655	0.00231487	0.0067462
neg_genome	YBX1	-	359	194.6	13.8646	11.8575	1.96756e-32	2.00691e-30
neg_genome	NOVA1	-	921	652.102	23.3674	11.5074	1.21049e-30	6.1735e-29
neg_genome	NOVA2	-	88	28.837	5.43691	10.8817	1.4086e-27	4.78925e-26
neg_genome	HNRNPL	-	747	507.276	23.3942	10.2472	1.2186e-24	3.10744e-23
neg_genome	PPIE	-	1110	1687.53	59.6244	-9.68615	3.45317e-22	7.04446e-21
neg_genome	YBX2	-	85	33.453	5.74132	8.97825	2.7511e-19	4.67686e-18
neg_genome	SRSF6	-	82	156.293	11.6846	-6.3582	2.04128e-10	2.97444e-09
neg_genome	CELF2	-	582	415.367	28.3058	5.88689	3.93535e-09	5.01757e-08
neg_genome	HNRNPH1	-	107	180.435	14.9369	-4.91635	8.81731e-07	6.9182e-06
neg_genome	HNRNPH2	-	107	181.897	15.0895	-4.96353	6.92241e-07	6.9182e-06
neg_genome	HNRNPF	-	107	180.435	14.9369	-4.91635	8.81731e-07	6.9182e-06
neg_genome	HNRNPH3	-	107	180.435	14.9369	-4.91635	8.81731e-07	6.9182e-06
neg_genome	GRSF1	-	107	180.435	14.9369	-4.91635	8.81731e-07	6.9182e-06
neg_genome	SRSF3	-	77	44.75	6.84473	4.71165	2.45716e-06	1.79021e-05
neg_genome	RBMS3	-	34	101.501	14.7538	-4.57517	4.75833e-06	3.23566e-05
neg_genome	RBM24	-	32	14.877	3.81922	4.48337	7.34721e-06	4.68385e-05
neg_genome	CELF4	-	22	8.312	3.08353	4.43907	9.03499e-06	5.42099e-05
neg_genome	CELF6	-	28	12.074	3.64552	4.36865	1.25017e-05	7.08429e-05
neg_genome	FUS	-	76	47.36	6.7004	4.27437	1.91674e-05	0.000102899
neg_genome	KHDRBS3	-	68	112.666	12.3116	-3.62795	0.000285676	0.00145695
neg_genome	MBNL1	-	269	360.634	26.8756	-3.40956	0.000650666	0.00301673
neg_genome	ZCRB1	-	4	17.951	4.08133	-3.41825	0.000630256	0.00301673
neg_genome	HNRNPK	-	84	120.271	10.7385	-3.37767	0.000731035	0.00324198
neg_genome	TIA1	-	976	891.156	25.4615	3.33225	0.000861462	0.00366121
neg_genome	RBM41	-	26	49.014	7.08392	-3.24876	0.00115908	0.00472903
neg_genome	ZFP36	-	501	439.021	20.0064	3.09796	0.00194855	0.00745332
neg_genome	KHDRBS1	-	290	347.423	18.5578	-3.09428	0.00197294	0.00745332
neg_genome	YTHDC1	-	155	196.255	13.6229	-3.02836	0.00245889	0.00895737
neg_genome	SRSF9	-	80	110.694	10.2548	-2.99313	0.00276135	0.0093886
neg_genome	QKI	-	1	11.25	3.41484	-3.0016	0.00268564	0.0093886
three_prime_UTR	PABPC4	+	14	0.331	0.793769	17.2204	1.86767e-66	1.88634e-64
three_prime_UTR	SART3	+	15	0.68	0.972906	14.7188	4.88339e-49	2.46611e-47
three_prime_UTR	SRSF10	+	14	1.055	1.15729	11.1856	4.79439e-29	1.61411e-27
three_prime_UTR	PABPC1	+	15	1.535	1.31549	10.2358	1.37122e-24	3.46233e-23
three_prime_UTR	KHDRBS3	+	17	1.804	1.57546	9.64545	5.1384e-22	1.03796e-20
three_prime_UTR	LIN28A	+	3	0.243	0.510109	5.40473	6.49072e-08	1.0926e-06
three_prime_UTR	HNRNPA2B1	+	2	0.149	0.393642	4.70224	2.57319e-06	3.71274e-05
three_prime_UTR	HNRNPA1L2	+	2	0.198	0.450554	3.99952	6.34712e-05	0.000801324
three_prime_UTR	TARDBP	+	2	0.236	0.475952	3.70625	0.000210347	0.00236056
