# Supplementary material for: Genome-wide bioinformatic analyses predict key host and viral factors in SARS-CoV-2 pathogenesis
Source: Commun Biol. 2021 May 17;4:590. doi: 10.1038/s42003-021-02095-0 (PMC8128904; doi:10.1038/s42003-021-02095-0)
Supplement: Supplementary file 18 — Supplementary Data 16 [file 42003_2021_2095_MOESM18_ESM.zip]

Archive with 13 entries (12 files):
- metaCATS_Results/
- metaCATS_Results/Gender-rMsaInput.txt-rResultMGCStat.txt
- __MACOSX/metaCATS_Results/._Gender-rMsaInput.txt-rResultMGCStat.txt
- metaCATS_Results/Patient_Status-rMsaInput.txt-rResultMGCStat.txt
- __MACOSX/metaCATS_Results/._Patient_Status-rMsaInput.txt-rResultMGCStat.txt
- metaCATS_Results/Gender-rMsaInput.txt-rResultChisqTest.txt
- __MACOSX/metaCATS_Results/._Gender-rMsaInput.txt-rResultChisqTest.txt
- metaCATS_Results/Age_Range-rMsaInput.txt-rResultMGCStat.txt
- __MACOSX/metaCATS_Results/._Age_Range-rMsaInput.txt-rResultMGCStat.txt
- metaCATS_Results/Patient_Status-rMsaInput.txt-rResultChisqTest.txt
- __MACOSX/metaCATS_Results/._Patient_Status-rMsaInput.txt-rResultChisqTest.txt
- metaCATS_Results/Age_Range-rMsaInput.txt-rResultChisqTest.txt
- __MACOSX/metaCATS_Results/._Age_Range-rMsaInput.txt-rResultChisqTest.txt
