# Supplementary material for: Genome-wide bioinformatic analyses predict key host and viral factors in SARS-CoV-2 pathogenesis
Source: Commun Biol. 2021 May 17;4:590. doi: 10.1038/s42003-021-02095-0 (PMC8128904; doi:10.1038/s42003-021-02095-0)
Supplement: Supplementary file 18 — Supplementary Data 16 [file 42003_2021_2095_MOESM18_ESM.zip › metaCATS_Results/Gender-rMsaInput.txt-rResultMGCStat.txt]

resultMC
1 "Site Number	P-Value for Pairwise Comparison	Group 1 in Comparison	Group 2 in Comparison
1	0.999999999999973	1	2
1	0.99999999906596	1	3
1	0.99999999796237	1	4
1	1	1	5
1	0.969860560957196	2	3
1	0.946802625471911	2	4
1	1	2	5
1	1	3	4
1	0.999963018489685	3	5
1	0.999919992324483	4	5
2	0.99999999940011	1	2
2	0.99999936346157	1	3
2	0.999999968021928	1	4
2	0.999999999999071	1	5
2	0.92964241623702	2	3
2	0.992474679132199	2	4
2	0.999999999999947	2	5
2	0.999999999998845	3	4
2	0.999246316982732	3	5
2	0.999949087927465	4	5
3	0.999984990175483	1	2
3	0.999508399532931	1	3
3	0.999536798630668	1	4
3	0.999999409743413	1	5
3	0.819814157668602	2	3
3	0.82382333408702	2	4
3	0.99999985899241	2	5
3	0.999999966070656	3	4
3	0.982704999926658	3	5
3	0.983232133018986	4	5
4	0.999984990175483	1	2
4	0.999508399532931	1	3
4	0.999536798630668	1	4
4	0.999999409743413	1	5
4	0.819814157668602	2	3
4	0.82382333408702	2	4
4	0.99999985899241	2	5
4	0.999999966070656	3	4
4	0.982704999926658	3	5
4	0.983232133018986	4	5
5	0.99999999940011	1	2
5	0.99999936346157	1	3
5	0.999999968021928	1	4
5	0.999999999999071	1	5
5	0.92964241623702	2	3
5	0.992474679132199	2	4
5	0.999999999999947	2	5
5	0.999999999998845	3	4
5	0.999246316982732	3	5
5	0.999949087927465	4	5
6	0.999999999992554	1	2
6	0.999999999998557	1	3
6	0.999999999598529	1	4
6	0.999999999736592	1	5
6	0.999802410705721	2	3
6	0.998419779186216	2	4
6	0.999999808121289	2	5
6	0.999988676627923	3	4
6	0.999999769872376	3	5
6	0.99999999993624	4	5
7	0.99999999940011	1	2
7	0.99999936346157	1	3
7	0.999999431436397	1	4
7	0.999999999999071	1	5
7	0.92964241623702	2	3
7	0.932293383319052	2	4
7	0.999999999999947	2	5
7	0.999999999999997	3	4
7	0.999246316982732	3	5
7	0.999287248212358	4	5
8	0.999984990175483	1	2
8	0.999508399532931	1	3
8	0.999890329323046	1	4
8	0.999999409743413	1	5
8	0.819814157668602	2	3
8	0.94413865280455	2	4
8	0.99999985899241	2	5
8	0.999999339955533	3	4
8	0.982704999926658	3	5
8	0.995575310983499	4	5
9	0.999984990175483	1	2
9	0.999508399532931	1	3
9	0.999890329323046	1	4
9	0.999999409743413	1	5
9	0.819814157668602	2	3
9	0.94413865280455	2	4
9	0.99999985899241	2	5
9	0.999999339955533	3	4
9	0.982704999926658	3	5
9	0.995575310983499	4	5
10	0.999984990175483	1	2
10	0.999508399532931	1	3
10	0.999890329323046	1	4
10	0.999999409743413	1	5
10	0.819814157668602	2	3
10	0.94413865280455	2	4
10	0.99999985899241	2	5
10	0.999999339955533	3	4
10	0.982704999926658	3	5
10	0.995575310983499	4	5
11	0.999984990175483	1	2
11	0.999508399532931	1	3
11	0.999536798630668	1	4
11	0.999999409743413	1	5
11	0.819814157668602	2	3
11	0.82382333408702	2	4
11	0.99999985899241	2	5
11	0.999999966070656	3	4
11	0.982704999926658	3	5
11	0.983232133018986	4	5
12	0.99999999940011	1	2
12	0.99999936346157	1	3
12	0.999999968021928	1	4
12	0.999999999999071	1	5
12	0.92964241623702	2	3
12	0.992474679132199	2	4
12	0.999999999999947	2	5
12	0.999999999998845	3	4
12	0.999246316982732	3	5
12	0.999949087927465	4	5
13	0.999984990175483	1	2
13	0.999508399532931	1	3
13	0.999536798630668	1	4
13	0.999999409743413	1	5
13	0.819814157668602	2	3
13	0.82382333408702	2	4
13	0.99999985899241	2	5
13	0.999999966070656	3	4
13	0.982704999926658	3	5
13	0.983232133018986	4	5
14	0.99999999940011	1	2
14	0.99999936346157	1	3
14	0.999999968021928	1	4
14	0.999999999999071	1	5
14	0.92964241623702	2	3
14	0.992474679132199	2	4
14	0.999999999999947	2	5
14	0.999999999998845	3	4
14	0.999246316982732	3	5
14	0.999949087927465	4	5
15	0.999984990175483	1	2
15	0.999508399532931	1	3
15	0.999536798630668	1	4
15	0.999999409743413	1	5
15	0.819814157668602	2	3
15	0.82382333408702	2	4
15	0.99999985899241	2	5
15	0.999999966070656	3	4
15	0.982704999926658	3	5
15	0.983232133018986	4	5
16	0.999984990175483	1	2
16	0.999508399532931	1	3
16	0.999890329323046	1	4
16	0.999999409743413	1	5
16	0.819814157668602	2	3
16	0.94413865280455	2	4
16	0.99999985899241	2	5
16	0.999999339955533	3	4
16	0.982704999926658	3	5
16	0.995575310983499	4	5
17	0.999984990175483	1	2
17	0.999508399532931	1	3
17	0.999890329323046	1	4
17	0.999999409743413	1	5
17	0.819814157668602	2	3
17	0.94413865280455	2	4
17	0.99999985899241	2	5
17	0.999999339955533	3	4
17	0.982704999926658	3	5
17	0.995575310983499	4	5
18	0.999984990175483	1	2
18	0.999508399532931	1	3
18	0.999890329323046	1	4
18	0.999999409743413	1	5
18	0.819814157668602	2	3
18	0.94413865280455	2	4
18	0.99999985899241	2	5
18	0.999999339955533	3	4
18	0.982704999926658	3	5
18	0.995575310983499	4	5
19	0.999984990175483	1	2
19	0.999508399532931	1	3
19	0.999890329323046	1	4
19	0.999999409743413	1	5
19	0.819814157668602	2	3
19	0.94413865280455	2	4
19	0.99999985899241	2	5
19	0.999999339955533	3	4
19	0.982704999926658	3	5
19	0.995575310983499	4	5
20	0.999984990175483	1	2
20	0.999508399532931	1	3
20	0.999536798630668	1	4
20	0.999999409743413	1	5
20	0.819814157668602	2	3
20	0.82382333408702	2	4
20	0.99999985899241	2	5
20	0.999999966070656	3	4
20	0.982704999926658	3	5
20	0.983232133018986	4	5
21	0.99999999940011	1	2
21	0.99999936346157	1	3
21	0.999999968021928	1	4
21	0.999999999999071	1	5
21	0.92964241623702	2	3
21	0.992474679132199	2	4
21	0.999999999999947	2	5
21	0.999999999998845	3	4
21	0.999246316982732	3	5
21	0.999949087927465	4	5
22	0.999984990175483	1	2
22	0.999508399532931	1	3
22	0.999536798630668	1	4
22	0.999999409743413	1	5
22	0.819814157668602	2	3
22	0.82382333408702	2	4
22	0.99999985899241	2	5
22	0.999999966070656	3	4
22	0.982704999926658	3	5
22	0.983232133018986	4	5
23	0.999984990175483	1	2
23	0.999508399532931	1	3
23	0.999536798630668	1	4
23	0.999999409743413	1	5
23	0.819814157668602	2	3
23	0.82382333408702	2	4
23	0.99999985899241	2	5
23	0.999999966070656	3	4
23	0.982704999926658	3	5
23	0.983232133018986	4	5
24	0.99999999940011	1	2
24	0.99999936346157	1	3
24	0.999999968021928	1	4
24	0.999999999999071	1	5
24	0.92964241623702	2	3
24	0.992474679132199	2	4
24	0.999999999999947	2	5
24	0.999999999998845	3	4
24	0.999246316982732	3	5
24	0.999949087927465	4	5
25	0.999999999998821	1	2
25	0.99999999906596	1	3
25	0.999999999989375	1	4
25	1	1	5
25	0.995013118712642	2	3
25	0.99984321323984	2	4
25	0.999999994154348	2	5
25	1	3	4
25	0.999963018489685	3	5
25	0.999999334725514	4	5
26	0.999999999999999	1	2
26	0.999999999998557	1	3
26	0.999999999999284	1	4
26	1	1	5
26	0.99980201022738	2	3
26	0.996295447177792	2	4
26	0.999999999614243	2	5
26	0.99998882863406	3	4
26	0.999998094052322	3	5
26	0.999999339238264	4	5
27	0.99999999998837	1	2
27	0.99999999906596	1	3
27	0.999999997963145	1	4
27	1	1	5
27	0.999850638608685	2	3
27	0.999095043132497	2	4
27	0.999999676292858	2	5
27	1	3	4
27	0.999963018489685	3	5
27	0.999919993283109	4	5
28	0.999999999999759	1	2
28	0.999999999998557	1	3
28	0.999999999996926	1	4
28	1	1	5
28	1	2	3
28	0.99998963828424	2	4
28	0.999999587453236	2	5
28	1	3	4
28	0.999998094052322	3	5
28	0.999995876308555	4	5
29	0.999999999999759	1	2
29	0.999999999998557	1	3
29	0.999999999984438	1	4
29	1	1	5
29	1	2	3
29	0.999994715326059	2	4
29	0.999999587453236	2	5
29	1	3	4
29	0.999998094052322	3	5
29	0.999982558232399	4	5
30	0.999999989191273	1	2
30	0.99999999906596	1	3
30	0.99999980476171	1	4
30	1	1	5
30	1	2	3
30	0.995621995467394	2	4
30	0.999648455956856	2	5
30	1	3	4
30	0.999963018489685	3	5
30	0.995906516262776	4	5
31	0.999999999994672	1	2
31	0.999999999998557	1	3
31	0.999999999497556	1	4
31	1	1	5
31	0.999998491723285	2	3
31	0.999766045686871	2	4
31	0.999995005772874	2	5
31	1	3	4
31	0.999998094052322	3	5
31	0.999654741514983	4	5
32	0.999999999994669	1	2
32	0.999999999998557	1	3
32	0.999999999497697	1	4
32	1	1	5
32	0.999998472514599	2	3
32	0.999194598215729	2	4
32	0.999995005667646	2	5
32	1	3	4
32	0.999998094052322	3	5
32	0.999654744355443	4	5
33	0.999999999984996	1	2
33	0.999999999998557	1	3
33	0.999999998191101	1	4
33	1	1	5
33	0.99999848386293	2	3
33	0.95275597991237	2	4
33	0.999986969984419	2	5
33	1	3	4
33	0.999998094052322	3	5
33	0.999013000632103	4	5
34	0.999999999984995	1	2
34	0.999999999998557	1	3
34	0.999999996180645	1	4
34	1	1	5
34	0.999998481274407	2	3
34	0.983030887525335	2	4
34	0.999986969952565	2	5
34	1	3	4
34	0.999998094052322	3	5
34	0.998208746571341	4	5
35	0.016584352505144	1	2
35	0.999999999983869	1	3
35	0.751344411723173	1	4
35	2.88596951619828e-25	1	5
35	0.999992002337312	2	3
35	0.0138645208757559	2	4
35	8.98902460066757e-11	2	5
35	1	3	4
35	0.999999984806473	3	5
35	1.93128602161097e-21	4	5
36	0.44680514820751	1	2
36	1	1	3
36	0.985652730930595	1	4
36	2.04324116921035e-17	1	5
36	0.999999997664414	2	3
36	0.535489988255985	2	4
36	2.726337918247e-08	2	5
36	1	3	4
36	0.99999999994989	3	5
36	1.30659510516317e-16	4	5
37	0.77875343085775	1	2
37	1	1	3
37	0.981469796010317	1	4
37	8.17595486135168e-15	1	5
37	0.999999997258446	2	3
37	0.998780692962882	2	4
37	1.06982912896917e-09	2	5
37	1	3	4
37	0.999999999946103	3	5
37	4.76912085584992e-15	4	5
38	0.626092925127858	1	2
38	0.99999999999996	1	3
38	0.92780677577552	1	4
38	7.66940330571342e-15	1	5
38	0.999999999762988	2	3
38	0.996395863374606	2	4
38	8.87626546953094e-11	2	5
38	1	3	4
38	0.999999999908426	3	5
38	1.14699603162286e-15	4	5
39	0.91829780431343	1	2
39	0.999999999985542	1	3
39	0.964941690933096	1	4
39	5.69403251628019e-14	1	5
39	0.999999946007053	2	3
39	0.997509500538635	2	4
39	6.13033693546181e-16	2	5
39	0.999999515775867	3	4
39	0.999999980636784	3	5
39	8.25672484568802e-19	4	5
40	0.937750297357559	1	2
40	0.999999999985542	1	3
40	0.974381629190707	1	4
40	1.16216658216138e-13	1	5
40	0.999988463802173	2	3
40	0.9779448199668	2	4
40	2.06966624115464e-16	2	5
40	0.999999999999995	3	4
40	0.999999980480409	3	5
40	3.18814908537746e-19	4	5
41	0.9947844961798	1	2
41	0.99999999999996	1	3
41	0.998866626397849	1	4
41	4.02553156756755e-11	1	5
41	0.999999999613574	2	3
41	0.999999998244474	2	4
41	5.90302441322105e-15	2	5
41	1	3	4
41	0.999999998885305	3	5
41	8.05787492118886e-18	4	5
42	0.986912315714165	1	2
42	0.999999999985542	1	3
42	0.996379958317706	1	4
42	6.00576600067591e-12	1	5
42	0.999999999999994	2	3
42	0.999999999086166	2	4
42	2.9906497101358e-17	2	5
42	0.999999999999988	3	4
42	0.999999979509171	3	5
42	5.16115918529563e-20	4	5
43	0.996718921676347	1	2
43	0.999999999985542	1	3
43	0.997693781383945	1	4
43	6.24535004275292e-11	1	5
43	0.999999999999989	2	3
43	0.999999994479398	2	4
43	7.1530792704126e-18	2	5
43	0.999999999999987	3	4
43	0.999999978828909	3	5
43	2.73711119842436e-19	4	5
44	0.990141065622328	1	2
44	0.999999999999979	1	3
44	0.901144233883522	1	4
44	4.18843816925572e-10	1	5
44	0.999999710736349	2	3
44	0.999999965571066	2	4
44	2.30083452396267e-17	2	5
44	0.999999993914383	3	4
44	0.999999999887385	3	5
44	3.25269403732193e-18	4	5
45	0.997810624571263	1	2
45	0.999999999976546	1	3
45	0.995723355556787	1	4
45	1.17268061909011e-10	1	5
45	0.999999918794075	2	3
45	0.999999973636206	2	4
45	8.61433212780084e-19	2	5
45	0.999999999999979	3	4
45	0.999999977571096	3	5
45	1.17495205801902e-18	4	5
46	0.999999982963186	1	2
46	0.99999936346157	1	3
46	0.999999989929866	1	4
46	0.999999999999071	1	5
46	0.992053606763497	2	3
46	0.978700303204005	2	4
46	0.999989621079722	2	5
46	0.980134530031326	3	4
46	0.999246316982732	3	5
46	0.999996449339447	4	5
47	0.999984990175483	1	2
47	0.999508399532931	1	3
47	0.999890329323046	1	4
47	0.999999409743413	1	5
47	0.819814157668602	2	3
47	0.94413865280455	2	4
47	0.99999985899241	2	5
47	0.999999339955533	3	4
47	0.982704999926658	3	5
47	0.995575310983499	4	5
48	0.999984990175483	1	2
48	0.999508399532931	1	3
48	0.999890329323046	1	4
48	0.999999409743413	1	5
48	0.819814157668602	2	3
48	0.94413865280455	2	4
48	0.99999985899241	2	5
48	0.999999339955533	3	4
48	0.982704999926658	3	5
48	0.995575310983499	4	5
49	0.999999982963186	1	2
49	0.99999936346157	1	3
49	0.999999989929866	1	4
49	0.999999999999071	1	5
49	0.992053606763497	2	3
49	0.978700303204005	2	4
49	0.999989621079722	2	5
49	0.980134530031326	3	4
49	0.999246316982732	3	5
49	0.999996449339447	4	5
50	0.932535424915133	1	2
50	0.999999999989501	1	3
50	0.0101050162003814	1	4
50	1.49054682968497e-09	1	5
50	0.999999909485766	2	3
50	0.999211279750064	2	4
50	1.32145968004398e-18	2	5
50	0.999999366372264	3	4
50	0.999999976020537	3	5
50	9.14978902334629e-18	4	5
51	0.999905073511897	1	2
51	0.999999999976546	1	3
51	0.999207990781787	1	4
51	2.75352048317612e-08	1	5
51	0.999999999999931	2	3
51	0.999934351509026	2	4
51	1.83081988563188e-19	2	5
51	0.999999328618682	3	4
51	0.999999997905851	3	5
51	7.35567283273588e-18	4	5
52	0.124291721530785	1	2
52	0.999999999989501	1	3
52	0.984318341509816	1	4
52	3.5739264745834e-08	1	5
52	0.999999894465362	2	3
52	0.990063723050055	2	4
52	2.94765183136873e-19	2	5
52	0.999999282428493	3	4
52	0.999999974337944	3	5
52	2.72802574755658e-18	4	5
53	0.0409067907327015	1	2
53	0.999999996515625	1	3
53	0.857014142520698	1	4
53	1.74816832444697e-09	1	5
53	0.99998989414569	2	3
53	0.999821012644818	2	4
53	2.20010838120972e-21	2	5
53	0.99999999987804	3	4
53	0.999999530532198	3	5
53	1.72205617190926e-20	4	5
54	0.999984990175483	1	2
54	0.999508399532931	1	3
54	0.999890329323046	1	4
54	0.999999409743413	1	5
54	0.819814157668602	2	3
54	0.94413865280455	2	4
54	0.99999985899241	2	5
54	0.999999339955533	3	4
54	0.982704999926658	3	5
54	0.995575310983499	4	5
55	0.999984990175483	1	2
55	0.999508399532931	1	3
55	0.999890329323046	1	4
55	0.999999409743413	1	5
55	0.819814157668602	2	3
55	0.94413865280455	2	4
55	0.99999985899241	2	5
55	0.999999339955533	3	4
55	0.982704999926658	3	5
55	0.995575310983499	4	5
56	0.999984990175483	1	2
56	0.999508399532931	1	3
56	0.999890329323046	1	4
56	0.999999409743413	1	5
56	0.819814157668602	2	3
56	0.94413865280455	2	4
56	0.99999985899241	2	5
56	0.999999339955533	3	4
56	0.982704999926658	3	5
56	0.995575310983499	4	5
57	0.999984990175483	1	2
57	0.999508399532931	1	3
57	0.999890329323046	1	4
57	0.999999409743413	1	5
57	0.819814157668602	2	3
57	0.94413865280455	2	4
57	0.99999985899241	2	5
57	0.999999339955533	3	4
57	0.982704999926658	3	5
57	0.995575310983499	4	5
58	0.999984990175483	1	2
58	0.999508399532931	1	3
58	0.999890329323046	1	4
58	0.999999409743413	1	5
58	0.819814157668602	2	3
58	0.94413865280455	2	4
58	0.99999985899241	2	5
58	0.999999339955533	3	4
58	0.982704999926658	3	5
58	0.995575310983499	4	5
59	0.999984990175483	1	2
59	0.999508399532931	1	3
59	0.999890329323046	1	4
59	0.999999409743413	1	5
59	0.819814157668602	2	3
59	0.94413865280455	2	4
59	0.99999985899241	2	5
59	0.999999339955533	3	4
59	0.982704999926658	3	5
59	0.995575310983499	4	5
60	0.999984990175483	1	2
60	0.999508399532931	1	3
60	0.999890329323046	1	4
60	0.999999409743413	1	5
60	0.819814157668602	2	3
60	0.94413865280455	2	4
60	0.99999985899241	2	5
60	0.999999339955533	3	4
60	0.982704999926658	3	5
60	0.995575310983499	4	5
61	0.999984990175483	1	2
61	0.999508399532931	1	3
61	0.999890329323046	1	4
61	0.999999409743413	1	5
61	0.819814157668602	2	3
61	0.94413865280455	2	4
61	0.99999985899241	2	5
61	0.999999339955533	3	4
61	0.982704999926658	3	5
61	0.995575310983499	4	5
62	0.999984990175483	1	2
62	0.999508399532931	1	3
62	0.999890329323046	1	4
62	0.999999409743413	1	5
62	0.819814157668602	2	3
62	0.94413865280455	2	4
62	0.99999985899241	2	5
62	0.999999339955533	3	4
62	0.982704999926658	3	5
62	0.995575310983499	4	5
63	0.999984990175483	1	2
63	0.999508399532931	1	3
63	0.999890329323046	1	4
63	0.999999409743413	1	5
63	0.819814157668602	2	3
63	0.94413865280455	2	4
63	0.99999985899241	2	5
63	0.999999339955533	3	4
63	0.982704999926658	3	5
63	0.995575310983499	4	5
64	0.999984990175483	1	2
64	0.999508399532931	1	3
64	0.999890329323046	1	4
64	0.999999409743413	1	5
64	0.819814157668602	2	3
64	0.94413865280455	2	4
64	0.99999985899241	2	5
64	0.999999339955533	3	4
64	0.982704999926658	3	5
64	0.995575310983499	4	5
65	0.99999999940011	1	2
65	0.99999936346157	1	3
65	0.999999968021928	1	4
65	0.999999999999071	1	5
65	0.92964241623702	2	3
65	0.992474679132199	2	4
65	0.999999999999947	2	5
65	0.999999999998845	3	4
65	0.999246316982732	3	5
65	0.999949087927465	4	5
66	0.99999999940011	1	2
66	0.99999936346157	1	3
66	0.999999968021928	1	4
66	0.999999999999071	1	5
66	0.92964241623702	2	3
66	0.992474679132199	2	4
66	0.999999999999947	2	5
66	0.999999999998845	3	4
66	0.999246316982732	3	5
66	0.999949087927465	4	5
67	0.99999999940011	1	2
67	0.99999936346157	1	3
67	0.999999968021928	1	4
67	0.999999999999071	1	5
67	0.92964241623702	2	3
67	0.992474679132199	2	4
67	0.999999999999947	2	5
67	0.999999999998845	3	4
67	0.999246316982732	3	5
67	0.999949087927465	4	5
68	0.999984990175483	1	2
68	0.999508399532931	1	3
68	0.999536798630668	1	4
68	0.999999409743413	1	5
68	0.819814157668602	2	3
68	0.82382333408702	2	4
68	0.99999985899241	2	5
68	0.999999966070656	3	4
68	0.982704999926658	3	5
68	0.983232133018986	4	5
69	0.999984990175483	1	2
69	0.999508399532931	1	3
69	0.999536798630668	1	4
69	0.999999409743413	1	5
69	0.819814157668602	2	3
69	0.82382333408702	2	4
69	0.99999985899241	2	5
69	0.999999966070656	3	4
69	0.982704999926658	3	5
69	0.983232133018986	4	5
70	0.99999999940011	1	2
70	0.99999936346157	1	3
70	0.999999968021928	1	4
70	0.999999999999071	1	5
70	0.92964241623702	2	3
70	0.992474679132199	2	4
70	0.999999999999947	2	5
70	0.999999999998845	3	4
70	0.999246316982732	3	5
70	0.999949087927465	4	5
71	0.999984990175483	1	2
71	0.999508399532931	1	3
71	0.999536798630668	1	4
71	0.999999409743413	1	5
71	0.819814157668602	2	3
71	0.82382333408702	2	4
71	0.99999985899241	2	5
71	0.999999966070656	3	4
71	0.982704999926658	3	5
71	0.983232133018986	4	5
72	0.99999999940011	1	2
72	0.99999936346157	1	3
72	0.999999968021928	1	4
72	0.999999999999071	1	5
72	0.92964241623702	2	3
72	0.992474679132199	2	4
72	0.999999999999947	2	5
72	0.999999999998845	3	4
72	0.999246316982732	3	5
72	0.999949087927465	4	5
73	0.999999979929301	1	2
73	0.999999999976546	1	3
73	0.999999985703324	1	4
73	2.76219147793683e-07	1	5
73	0.999999844205302	2	3
73	0.999999819003073	2	4
73	6.33528201351084e-27	2	5
73	0.999999999999625	3	4
73	0.999999973895145	3	5
73	2.32815756248842e-26	4	5
74	0.999999668415569	1	2
74	0.999999993007513	1	3
74	0.999998264958015	1	4
74	6.82570126587103e-08	1	5
74	0.99999999917243	2	3
74	0.99999973270307	2	4
74	1.32282258735076e-29	2	5
74	0.999999999395121	3	4
74	0.999999504535456	3	5
74	7.85366074427122e-29	4	5
75	0.999999998997752	1	2
75	0.99999999997014	1	3
75	0.999999954688147	1	4
75	3.25742600480683e-07	1	5
75	0.999978042604847	2	3
75	0.999045018430861	2	4
75	1.11131750420665e-29	2	5
75	0.999999999999411	3	4
75	0.999999997653436	3	5
75	1.6589515297969e-27	4	5
76	0.198817570915055	1	2
76	0.999999999986343	1	3
76	0.998428251554121	1	4
76	1.22314119863396e-07	1	5
76	0.999999804661901	2	3
76	0.998628395956352	2	4
76	6.72804307544931e-30	2	5
76	0.999998911664024	3	4
76	0.999999972746982	3	5
76	8.56287448357124e-28	4	5
77	0.915508935107815	1	2
77	0.999999999986343	1	3
77	0.991484135119192	1	4
77	6.00018598503489e-07	1	5
77	0.999999791227477	2	3
77	0.999342167933808	2	4
77	2.4231441227738e-29	2	5
77	0.999999999999253	3	4
77	0.999999971537082	3	5
77	5.22231081258307e-27	4	5
78	0.99999999940011	1	2
78	0.99999936346157	1	3
78	0.999999431436397	1	4
78	0.999999999999071	1	5
78	0.92964241623702	2	3
78	0.932293383319052	2	4
78	0.999999999999947	2	5
78	0.999999999999997	3	4
78	0.999246316982732	3	5
78	0.999287248212358	4	5
79	0.999984990175483	1	2
79	0.999508399532931	1	3
79	0.999536798630668	1	4
79	0.999999409743413	1	5
79	0.819814157668602	2	3
79	0.82382333408702	2	4
79	0.99999985899241	2	5
79	0.999999966070656	3	4
79	0.982704999926658	3	5
79	0.983232133018986	4	5
80	0.999984990175483	1	2
80	0.999508399532931	1	3
80	0.999536798630668	1	4
80	0.999999409743413	1	5
80	0.819814157668602	2	3
80	0.82382333408702	2	4
80	0.99999985899241	2	5
80	0.999999966070656	3	4
80	0.982704999926658	3	5
80	0.983232133018986	4	5
81	0.999984990175483	1	2
81	0.999508399532931	1	3
81	0.999536798630668	1	4
81	0.999999409743413	1	5
81	0.819814157668602	2	3
81	0.82382333408702	2	4
81	0.99999985899241	2	5
81	0.999999966070656	3	4
81	0.982704999926658	3	5
81	0.983232133018986	4	5
82	0.999984990175483	1	2
82	0.999508399532931	1	3
82	0.999536798630668	1	4
82	0.999999409743413	1	5
82	0.819814157668602	2	3
82	0.82382333408702	2	4
82	0.99999985899241	2	5
82	0.999999966070656	3	4
82	0.982704999926658	3	5
82	0.983232133018986	4	5
83	0.999984990175483	1	2
83	0.999508399532931	1	3
83	0.999536798630668	1	4
83	0.999999409743413	1	5
83	0.819814157668602	2	3
83	0.82382333408702	2	4
83	0.99999985899241	2	5
83	0.999999966070656	3	4
83	0.982704999926658	3	5
83	0.983232133018986	4	5
84	0.999984990175483	1	2
84	0.999508399532931	1	3
84	0.999536798630668	1	4
84	0.999999409743413	1	5
84	0.819814157668602	2	3
84	0.82382333408702	2	4
84	0.99999985899241	2	5
84	0.999999966070656	3	4
84	0.982704999926658	3	5
84	0.983232133018986	4	5
85	0.999984990175483	1	2
85	0.999508399532931	1	3
85	0.999536798630668	1	4
85	0.999999409743413	1	5
85	0.819814157668602	2	3
85	0.82382333408702	2	4
85	0.99999985899241	2	5
85	0.999999966070656	3	4
85	0.982704999926658	3	5
85	0.983232133018986	4	5
86	0.999999999999973	1	2
86	0.99999999906596	1	3
86	0.999999999934984	1	4
86	1	1	5
86	0.969860560957196	2	3
86	0.995323861736602	2	4
86	1	2	5
86	1	3	4
86	0.999963018489685	3	5
86	0.999996504750081	4	5
87	0.99999999940011	1	2
87	0.99999936346157	1	3
87	0.999999431436397	1	4
87	0.999999999999071	1	5
87	0.92964241623702	2	3
87	0.932293383319052	2	4
87	0.999999999999947	2	5
87	0.999999999999997	3	4
87	0.999246316982732	3	5
87	0.999287248212358	4	5
88	0.99999999940011	1	2
88	0.99999936346157	1	3
88	0.999999431436397	1	4
88	0.999999999999071	1	5
88	0.92964241623702	2	3
88	0.932293383319052	2	4
88	0.999999999999947	2	5
88	0.999999999999997	3	4
88	0.999246316982732	3	5
88	0.999287248212358	4	5
89	0.99999999940011	1	2
89	0.99999936346157	1	3
89	0.999999431436397	1	4
89	0.999999999999071	1	5
89	0.92964241623702	2	3
89	0.932293383319052	2	4
89	0.999999999999947	2	5
89	0.999999999999997	3	4
89	0.999246316982732	3	5
89	0.999287248212358	4	5
90	0.999999982963186	1	2
90	0.99999936346157	1	3
90	0.999999431436397	1	4
90	0.999999999999071	1	5
90	0.992053606763497	2	3
90	0.990259456262725	2	4
90	0.999989621079722	2	5
90	0.999999999999997	3	4
90	0.999246316982732	3	5
90	0.999287248212358	4	5
91	0.999999999858843	1	2
91	0.99999999997014	1	3
91	0.999999982049137	1	4
91	4.17218310941525e-06	1	5
91	0.999999780711032	2	3
91	0.999742350105468	2	4
91	8.72512511560596e-30	2	5
91	0.999999999999022	3	4
91	0.999999997426491	3	5
91	1.26197304588993e-27	4	5
92	0.995169611272498	1	2
92	0.999999999992254	1	3
92	0.892357719399297	1	4
92	6.35120599856179e-07	1	5
92	0.999999999997774	2	3
92	0.999999655421536	2	4
92	5.32113535902688e-29	2	5
92	0.99999999999877	3	4
92	0.999999969191082	3	5
92	1.1721433380734e-26	4	5
93	0.93685891945539	1	2
93	0.999999999992254	1	3
93	0.473320831788964	1	4
93	7.53591613087915e-07	1	5
93	0.99999999999705	2	3
93	0.999788922579017	2	4
93	1.33578756559901e-29	2	5
93	0.999999999998202	3	4
93	0.999999997117614	3	5
93	6.60088755875976e-28	4	5
94	0.998846366487049	1	2
94	0.999999999976942	1	3
94	0.992427452644438	1	4
94	3.63761582016136e-06	1	5
94	0.999999999995113	2	3
94	0.999999996301596	2	4
94	5.53349798912595e-32	2	5
94	0.999999999996497	3	4
94	0.999999967786705	3	5
94	2.29974817311352e-31	4	5
95	0.999999938983317	1	2
95	0.999999999999709	1	3
95	0.999999994947029	1	4
95	1.35266513667126e-06	1	5
95	0.999999996199765	2	3
95	0.99831471411386	2	4
95	2.93870000142469e-36	2	5
95	0.999999999999988	3	4
95	0.999999999816366	3	5
95	1.26061630801562e-36	4	5
96	0.999999998116019	1	2
96	0.999999999573286	1	3
96	0.999999963901276	1	4
96	2.18928675152492e-11	1	5
96	0.999999150896793	2	3
96	0.999993987257177	2	4
96	9.95883062822456e-60	2	5
96	0.999999999796993	3	4
96	0.999999997217636	3	5
96	7.45013277329972e-67	4	5
97	0.999999986133124	1	2
97	0.999999999573286	1	3
97	0.999999927652741	1	4
97	2.36410529898955e-09	1	5
97	0.999999999759153	2	3
97	0.999999846073526	2	4
97	2.00648326103214e-59	2	5
97	0.999994766092807	3	4
97	0.999999966304239	3	5
97	1.78278562003154e-65	4	5
98	0.999992095329035	1	2
98	0.999999917171136	1	3
98	0.999972596533589	1	4
98	1.24514500834313e-12	1	5
98	0.999999901492485	2	3
98	0.999998501300282	2	4
98	4.35309024500693e-72	2	5
98	0.999788286424911	3	4
98	0.999999951362497	3	5
98	1.84542042568238e-77	4	5
99	0.999999929130015	1	2
99	0.999999999573286	1	3
99	0.999999576493415	1	4
99	1.76004373624304e-08	1	5
99	0.999998679910028	2	3
99	0.999999934113401	2	4
99	3.1934618718934e-62	2	5
99	0.999999999599961	3	4
99	0.999999964415017	3	5
99	1.42167548954429e-64	4	5
100	0.999999811652656	1	2
100	0.999999999998178	1	3
100	0.999999982236482	1	4
100	5.9505062227582e-07	1	5
100	0.999999975943479	2	3
100	0.999998932467329	2	4
100	2.83316818111654e-65	2	5
100	0.999981891883261	3	4
100	0.999999998011503	3	5
100	6.0206770752392e-66	4	5
101	0.99806780256131	1	2
101	0.999999766541283	1	3
101	0.999890659183431	1	4
101	2.20495771416626e-07	1	5
101	0.999999011968355	2	3
101	0.986697735912994	2	4
101	1.02097154329297e-78	2	5
101	0.999642444264833	3	4
101	0.999999159852142	3	5
101	1.41458165066792e-74	4	5
102	0.993587968612647	1	2
102	0.999999766541283	1	3
102	0.999753945582501	1	4
102	7.11638777043283e-05	1	5
102	0.999812006570738	2	3
102	0.963475856354697	2	4
102	4.37078420873955e-70	2	5
102	0.999999341121655	3	4
102	0.999998919497806	3	5
102	6.71889644874916e-64	4	5
103	0.959022258189296	1	2
103	0.999999766541283	1	3
103	0.997207534811349	1	4
103	0.00689195755634904	1	5
103	0.99975322193671	2	3
103	0.964766623331141	2	4
103	1.03792093711821e-63	2	5
103	0.99999891540334	3	4
103	0.999998533439875	3	5
103	1.30169846391296e-56	4	5
104	0.312794101478016	1	2
104	0.997780495743293	1	3
104	0.705832465033574	1	4
104	0.00701965195448531	1	5
104	0.988004803338457	2	3
104	0.380839319480228	2	4
104	1.96982112801462e-58	2	5
104	0.992374973322478	3	4
104	0.999143348489212	3	5
104	1.04608928894502e-49	4	5
105	0.978887783493638	1	2
105	0.999999998145464	1	3
105	0.999328061157509	1	4
105	0.422515353764413	1	5
105	0.999990400464213	2	3
105	0.967079717631657	2	4
105	1.41841804388278e-49	2	5
105	0.999999987695709	3	4
105	0.999999875717433	3	5
105	6.84001925135642e-42	4	5
106	0.784739510361484	1	2
106	0.999999716534472	1	3
106	0.978121013555716	1	4
106	0.540614068497386	1	5
106	0.99999343694739	2	3
106	0.817364077820165	2	4
106	1.77083442453018e-45	2	5
106	0.999997632078497	3	4
106	0.999999508028101	3	5
106	2.50478653677032e-38	4	5
107	0.992071783226769	1	2
107	0.99999999999994	1	3
107	0.999969588179016	1	4
107	0.998127022072372	1	5
107	0.999999992996749	2	3
107	0.946242195171344	2	4
107	3.32366919634249e-37	2	5
107	0.999997906733499	3	4
107	0.999999999896338	3	5
107	2.65563894858665e-27	4	5
108	0.534300928230199	1	2
108	0.999930467019721	1	3
108	0.964574079532128	1	4
108	0.231632265078359	1	5
108	0.987887559443227	2	3
108	0.103051760261862	2	4
108	2.02617341804905e-51	2	5
108	0.999675230994784	3	4
108	0.999918105808236	3	5
108	2.53859795729066e-37	4	5
109	0.999999371328765	1	2
109	0.996487320750062	1	3
109	0.999001539348824	1	4
109	3.40665793261063e-08	1	5
109	0.968900888306181	2	3
109	6.95811774773652e-07	2	4
109	4.36071252963667e-83	2	5
109	0.999186911174025	3	4
109	0.999912857366567	3	5
109	3.08232200698317e-50	4	5
110	0.999999999950869	1	2
110	0.999614945637908	1	3
110	0.998803666733012	1	4
110	3.96581370865138e-08	1	5
110	0.996847199844025	2	3
110	2.2548095286026e-05	2	4
110	8.43270267697328e-81	2	5
110	0.99997905688631	3	4
110	0.999995071873065	3	5
110	1.4753087109876e-48	4	5
111	0.999998930980591	1	2
111	0.989262295678439	1	3
111	0.938195551749685	1	4
111	1.69673296980963e-10	1	5
111	0.993430561391686	2	3
111	1.08007909517942e-06	2	4
111	1.80324887166818e-84	2	5
111	0.998987360320252	3	4
111	0.999904866949489	3	5
111	4.63659158900661e-51	4	5
112	0.999999999999369	1	2
112	0.999972941184172	1	3
112	0.999473612236558	1	4
112	1.03577885293774e-07	1	5
112	0.998382435431688	2	3
112	0.000149540195530311	2	4
112	3.18804130897148e-79	2	5
112	0.999999683102362	3	4
112	0.999999955423061	3	5
112	9.81227747831158e-47	4	5
113	0.999979787027077	1	2
113	0.893886316979933	1	3
113	0.928474636276056	1	4
113	3.1282466571709e-12	1	5
113	0.898226782671486	2	3
113	1.93984169094415e-05	2	4
113	2.09482917113644e-95	2	5
113	0.96070498079264	3	4
113	0.998103720726067	3	5
113	7.58025168583669e-66	4	5
114	0.999999999999971	1	2
114	0.999972941184172	1	3
114	0.999992912067669	1	4
114	1.25416925895353e-07	1	5
114	0.997865775130962	2	3
114	0.00662955399901732	2	4
114	3.23728887579221e-86	2	5
114	0.999869115066865	3	4
114	0.999999729216817	3	5
114	9.5761901970909e-58	4	5
115	0.999999999973205	1	2
115	0.999345507980047	1	3
115	0.999794345736694	1	4
115	9.88171666696004e-09	1	5
115	0.980436711386012	2	3
115	0.00243063069290412	2	4
115	3.86146613534886e-88	2	5
115	0.99994536726342	3	4
115	0.999994805709433	3	5
115	1.08996485503083e-59	4	5
116	0.863466790477026	1	2
116	0.869942549495685	1	3
116	0.211790337452802	1	4
116	3.1048547534436e-17	1	5
116	0.954869328771279	2	3
116	0.000508266709277583	2	4
116	2.87052608760323e-92	2	5
116	0.997876566637283	3	4
116	0.999901194510734	3	5
116	8.1783130230797e-64	4	5
117	0.883370269703025	1	2
117	0.869942549495685	1	3
117	0.21545829431848	1	4
117	3.1048547534436e-17	1	5
117	0.953180947188351	2	3
117	0.000196451822852704	2	4
117	9.53517228748198e-94	2	5
117	0.997838043795098	3	4
117	0.999901194510734	3	5
117	3.33839913948263e-64	4	5
118	0.0698810764180558	1	2
118	0.0647305960867439	1	3
118	0.00120308723397195	1	4
118	9.45832026079352e-24	1	5
118	0.976766857652654	2	3
118	0.000326378967319913	2	4
118	2.08205728454696e-94	2	5
118	0.999931800280919	3	4
118	0.999994736596322	3	5
118	1.65269243819154e-62	4	5
119	0.015790319939256	1	2
119	0.0136376658509213	1	3
119	0.00013105435538353	1	4
119	6.90654341541965e-26	1	5
119	0.947381493989326	2	3
119	5.0167471631529e-05	2	4
119	5.33297498635305e-98	2	5
119	0.997604306397009	3	4
119	0.99989993536748	3	5
119	7.58450894699804e-66	4	5
120	0.000504051416679813	1	2
120	1.02043197957436e-06	1	3
120	9.91258107940957e-07	1	4
120	7.07120746676677e-30	1	5
120	0.863244038503958	2	3
120	1.96110863896368e-07	2	4
120	6.27787270313923e-106	2	5
120	0.953071321841914	3	4
120	0.998013022219501	3	5
120	6.68619212063318e-70	4	5
121	0.00580093112620991	1	2
121	2.56172019653055e-05	1	3
121	3.28138495716545e-05	1	4
121	2.23315974183833e-27	1	5
121	0.940380125472773	2	3
121	1.31430161531996e-05	2	4
121	1.17493242131173e-102	2	5
121	0.997254249249957	3	4
121	0.999898658263106	3	5
121	2.72789032546334e-68	4	5
122	0.000646296046329557	1	2
122	1.02043197957436e-06	1	3
122	1.86906143661773e-06	1	4
122	9.89423120886981e-29	1	5
122	0.856057074401454	2	3
122	8.97864072316977e-07	2	4
122	2.41692994233964e-103	2	5
122	0.948305450723238	3	4
122	0.997817794284697	3	5
122	3.80011342306708e-69	4	5
123	0.00714323980875146	1	2
123	2.56172019653055e-05	1	3
123	4.44824772048371e-05	1	4
123	2.91282765209131e-26	1	5
123	0.936996262026917	2	3
123	1.80945715372399e-05	2	4
123	4.31708973769626e-100	2	5
123	0.996980588454644	3	4
123	0.999887759573687	3	5
123	4.038450446803e-66	4	5
124	0.132226646675211	1	2
124	0.00222621987339012	1	3
124	0.00329355824186549	1	4
124	4.50332785883136e-22	1	5
124	0.999361624854942	2	3
124	0.00063868009014506	2	4
124	2.58852531475872e-94	2	5
124	0.999997980904678	3	4
124	0.99999967639338	3	5
124	2.47357021194146e-60	4	5
125	0.985853446411025	1	2
125	1	1	3
125	0.99280450716592	1	4
125	4.49253703303287e-09	1	5
125	0.999993787011367	2	3
125	0.999688698577779	2	4
125	2.35540448898323e-109	2	5
125	0.999940963094442	3	4
125	0.999999632662491	3	5
125	9.13935841435844e-137	4	5
126	0.826822422192176	1	2
126	0.999999999889377	1	3
126	0.876248767672483	1	4
126	1.81922287628166e-11	1	5
126	0.999810640920637	2	3
126	0.98858827509338	2	4
126	5.46778215196372e-121	2	5
126	0.999255714750299	3	4
126	0.999884834144073	3	5
126	1.96309006475803e-150	4	5
127	0.495407675298585	1	2
127	0.999999941741874	1	3
127	0.569982333569127	1	4
127	2.78809921719302e-13	1	5
127	0.999999930365552	2	3
127	0.998960403232072	2	4
127	2.4450429871662e-124	2	5
127	0.999999952652985	3	4
127	0.997792019043251	3	5
127	2.4467216055257e-153	4	5
128	0.832602586648101	1	2
128	0.999999999889377	1	3
128	0.879392785417901	1	4
128	2.52028344654807e-11	1	5
128	0.994458782173816	2	3
128	0.994262589892144	2	4
128	6.71144552358554e-120	2	5
128	0.999999999998018	3	4
128	0.999887759573687	3	5
128	1.57677007758166e-149	4	5
129	0.495407675298585	1	2
129	0.999999941741874	1	3
129	0.57768182154449	1	4
129	5.53013306215331e-13	1	5
129	0.999999930365552	2	3
129	0.998110272481841	2	4
129	2.67515975786321e-121	2	5
129	0.999999954235228	3	4
129	0.997893251268456	3	5
129	1.49424564748455e-150	4	5
130	0.605668412263269	1	2
130	0.999999941741874	1	3
130	0.635800834016439	1	4
130	5.53013306215331e-13	1	5
130	0.999999956645894	2	3
130	0.999998651538144	2	4
130	1.20152362779965e-131	2	5
130	0.999999959967943	3	4
130	0.997893251268456	3	5
130	3.33109808338922e-157	4	5
131	0.917916118964424	1	2
131	0.999999999889377	1	3
131	0.916115146074952	1	4
131	4.096882905542e-11	1	5
131	0.999999999999057	2	3
131	0.999998162543968	2	4
131	3.30175247550366e-134	2	5
131	0.999999999999097	3	4
131	0.999981375480235	3	5
131	1.97754168513543e-156	4	5
132	0.681971824152456	1	2
132	0.999999941741874	1	3
132	0.680280234970364	1	4
132	6.55251723336735e-13	1	5
132	0.999999969580843	2	3
132	0.995335499394564	2	4
132	1.81091016208928e-138	2	5
132	0.978342290589196	3	4
132	0.997917794116269	3	5
132	1.02318446630884e-161	4	5
133	0.736561967257273	1	2
133	0.999999941741874	1	3
133	0.738577835261438	1	4
133	7.75906646368221e-13	1	5
133	0.99999997698748	2	3
133	0.999999994060997	2	4
133	1.4940242883049e-143	2	5
133	0.999999975712056	3	4
133	0.997942038799674	3	5
133	3.81198485456223e-169	4	5
134	0.955538656799915	1	2
134	0.999999999889377	1	3
134	0.949284416597568	1	4
134	6.59793322972799e-11	1	5
134	0.999822282388717	2	3
134	0.998503426420101	2	4
134	1.32191331113635e-140	2	5
134	0.999999999999509	3	4
134	0.9998960490266	3	5
134	2.09690892914271e-165	4	5
135	0.0596738199847129	1	2
135	0.999999999946336	1	3
135	2.06233407398655e-05	1	4
135	8.22588835078687e-14	1	5
135	0.999999988672783	2	3
135	0.995000404134333	2	4
135	3.23923222854272e-157	2	5
135	0.978747739563255	3	4
135	0.99796598918122	3	5
135	1.04983828167609e-184	4	5
136	0.998534710001399	1	2
136	0.999999999999811	1	3
136	0.998583431578673	1	4
136	1.68256087506013e-09	1	5
136	0.999998135284267	2	3
136	0.999946687911526	2	4
136	1.31350480582457e-150	2	5
136	1	3	4
136	0.999999046036178	3	5
136	4.72267962975913e-181	4	5
137	0.85580467800112	1	2
137	0.999999941741874	1	3
137	0.850828482289811	1	4
137	1.08593278533967e-12	1	5
137	0.991279928708337	2	3
137	0.999362550872149	2	4
137	5.94024248682133e-157	2	5
137	0.99999998792896	3	4
137	0.997989649069407	3	5
137	3.91540290650999e-186	4	5
138	0.982375931643551	1	2
138	0.999999999889377	1	3
138	0.980865873133219	1	4
138	7.72854900385244e-11	1	5
138	0.999827122129371	2	3
138	0.999993243976818	2	4
138	3.97356422375216e-153	2	5
138	0.999999999999767	3	4
138	0.99989736291276	3	5
138	3.54251509985081e-182	4	5
139	0.856849616342751	1	2
139	0.999999941741874	1	3
139	0.853759585139121	1	4
139	1.08593278533967e-12	1	5
139	0.999999989353805	2	3
139	0.999999525978444	2	4
139	1.3548183490183e-157	2	5
139	0.999999990123281	3	4
139	0.997989649069407	3	5
139	2.18346331135978e-187	4	5
140	0.856849616342751	1	2
140	0.999999941741874	1	3
140	0.853759585139121	1	4
140	1.08593278533967e-12	1	5
140	0.999999989353805	2	3
140	0.999999525978444	2	4
140	1.3548183490183e-157	2	5
140	0.999999990123281	3	4
140	0.997989649069407	3	5
140	2.18346331135978e-187	4	5
141	0.856849616342751	1	2
141	0.999999941741874	1	3
141	0.853759585139121	1	4
141	1.08593278533967e-12	1	5
141	0.999999989353805	2	3
141	0.999999525978444	2	4
141	1.3548183490183e-157	2	5
141	0.999999990123281	3	4
141	0.997989649069407	3	5
141	2.18346331135978e-187	4	5
142	0.981488467732909	1	2
142	0.999999999889377	1	3
142	0.982154233002873	1	4
142	7.72854900385244e-11	1	5
142	0.999828105366957	2	3
142	0.99993009999458	2	4
142	8.58676364588623e-154	2	5
142	0.999999999999782	3	4
142	0.99989736291276	3	5
142	2.09240784459387e-183	4	5
143	0.856849616342751	1	2
143	0.999999941741874	1	3
143	0.864298116492435	1	4
143	1.08593278533967e-12	1	5
143	0.999999989353805	2	3
143	0.99523116907806	2	4
143	1.3548183490183e-157	2	5
143	0.978818346011629	3	4
143	0.997989649069407	3	5
143	1.35605183643307e-188	4	5
144	0.856849616342751	1	2
144	0.999999941741874	1	3
144	0.864298116492435	1	4
144	1.08593278533967e-12	1	5
144	0.999999989353805	2	3
144	0.99523116907806	2	4
144	1.3548183490183e-157	2	5
144	0.978818346011629	3	4
144	0.997989649069407	3	5
144	1.35605183643307e-188	4	5
145	0.983182718070855	1	2
145	0.999999999889377	1	3
145	0.983950387424061	1	4
145	7.72854900385244e-11	1	5
145	0.999827328460126	2	3
145	0.999931558870608	2	4
145	9.68757460972369e-154	2	5
145	0.999999999999821	3	4
145	0.99989736291276	3	5
145	6.49316912571391e-186	4	5
146	0.978729136436017	1	2
146	0.999999999889377	1	3
146	0.978611386915125	1	4
146	1.23745124783805e-10	1	5
146	0.999827784289432	2	3
146	0.999957221823996	2	4
146	2.48049376413157e-151	2	5
146	0.999999999999791	3	4
146	0.999901194510734	3	5
146	5.80168343137069e-183	4	5
147	0.998431455834007	1	2
147	0.999999999999811	1	3
147	0.998295555047704	1	4
147	1.42224867998393e-06	1	5
147	0.999998135751665	2	3
147	0.999117465715397	2	4
147	4.71766712290163e-112	2	5
147	0.999986986369743	3	4
147	0.999997021282192	3	5
147	3.73513272210297e-136	4	5
148	0.998702480287615	1	2
148	0.999999999999811	1	3
148	0.998524397799675	1	4
148	0.999999988137883	1	5
148	0.999998146400934	2	3
148	0.999768430067342	2	4
148	0.760304864369137	2	5
148	0.999987110768761	3	4
148	0.999999747100595	3	5
148	0.707488410193081	4	5
149	0.852105225971626	1	2
149	0.999999941741874	1	3
149	0.849727032471484	1	4
149	0.999597858132645	1	5
149	0.999999991335466	2	3
149	0.999975642647996	2	4
149	0.125384494270259	2	5
149	0.999999991322592	3	4
149	0.999935908863911	3	5
149	0.108865384378152	4	5
150	0.983859183782015	1	2
150	0.999999999889377	1	3
150	0.981964978578861	1	4
150	0.999999536042712	1	5
150	0.999828957730446	2	3
150	0.999750694867987	2	4
150	0.348218162145429	2	5
150	0.999999999999825	3	4
150	0.999995740420483	3	5
150	0.282506004260832	4	5
151	0.983285960524014	1	2
151	0.999999999889377	1	3
151	0.982295433909711	1	4
151	0.999999536042712	1	5
151	0.999999999999851	2	3
151	0.998910633822633	2	4
151	0.329751021808922	2	5
151	0.999296840129046	3	4
151	0.999995740420483	3	5
151	0.295075620519145	4	5
152	0.860230730383283	1	2
152	0.999999941741874	1	3
152	0.852854449586552	1	4
152	0.999814267765841	1	5
152	0.99999999175642	2	3
152	0.99861928230264	2	4
152	0.102241225823066	2	5
152	0.999999991512977	3	4
152	0.999936674530682	3	5
152	0.079522414286045	4	5
153	0.982456381229423	1	2
153	0.999999999889377	1	3
153	0.982295433909711	1	4
153	0.999999536042712	1	5
153	0.999999999999846	2	3
153	0.999697924863288	2	4
153	0.311711471807467	2	5
153	0.999296840129046	3	4
153	0.999995740420483	3	5
153	0.295075620519145	4	5
154	0.998515849235191	1	2
154	0.999999999999811	1	3
154	0.997769380989961	1	4
154	0.999999999364784	1	5
154	0.999998157813661	2	3
154	0.999814068609682	2	4
154	0.550853567940111	2	5
154	1	3	4
154	0.999999751116979	3	5
154	0.400775445132256	4	5
155	0.984060826736273	1	2
155	0.999999999889377	1	3
155	0.980263677365654	1	4
155	0.999999536042712	1	5
155	0.999999999999858	2	3
155	0.9832184260606	2	4
155	0.344864257610435	2	5
155	0.999295601705714	3	4
155	0.999995740420483	3	5
155	0.255713523058919	4	5
156	0.983258231857849	1	2
156	0.999999999889377	1	3
156	0.978101228533554	1	4
156	0.999999536042712	1	5
156	0.999999999999853	2	3
156	0.971326076535461	2	4
156	0.326304258225852	2	5
156	0.999294266529874	3	4
156	0.999995740420483	3	5
156	0.222162310623318	4	5
157	0.998867090032294	1	2
157	0.999999999999811	1	3
157	0.998519293557262	1	4
157	0.999999999364784	1	5
157	0.999998151838956	2	3
157	0.999060800146573	2	4
157	0.627665908804845	2	5
157	0.999987024182163	3	4
157	0.999999751116979	3	5
157	0.528403777021378	4	5
158	0.984033573672657	1	2
158	0.999999999889377	1	3
158	0.980950285006907	1	4
158	0.999999536042712	1	5
158	0.99999999999986	2	3
158	0.997184892139517	2	4
158	0.341268369522402	2	5
158	0.999296038354574	3	4
158	0.999995740420483	3	5
158	0.267664972856579	4	5
159	0.863948644403389	1	2
159	0.999999941741874	1	3
159	0.843172241077207	1	4
159	0.999814267765841	1	5
159	0.999999992104379	2	3
159	0.971598574060001	2	4
159	0.107700422408242	2	5
159	0.99999999095084	3	4
159	0.999936674530682	3	5
159	0.0635549583473069	4	5
160	0.871510963760659	1	2
160	0.999999941741874	1	3
160	0.849510391084675	1	4
160	0.999814267765841	1	5
160	0.999999992621771	2	3
160	0.994025347652388	2	4
160	0.123055076266037	2	5
160	0.999999991361175	3	4
160	0.999936674530682	3	5
160	0.0726553932376945	4	5
161	0.985506550189318	1	2
161	0.999999999889377	1	3
161	0.981257532618295	1	4
161	0.999999536042712	1	5
161	0.999999999999873	2	3
161	0.99988985795017	2	4
161	0.372253546831485	2	5
161	0.99999999999982	3	4
161	0.999995740420483	3	5
161	0.265655938593098	4	5
162	0.871510963760659	1	2
162	0.999999941741874	1	3
162	0.849510391084675	1	4
162	0.999814267765841	1	5
162	0.999999992621771	2	3
162	0.994025347652388	2	4
162	0.123055076266037	2	5
162	0.999999991361175	3	4
162	0.999936674530682	3	5
162	0.0726553932376945	4	5
163	0.871510963760659	1	2
163	0.999999941741874	1	3
163	0.852639566672964	1	4
163	0.999814267765841	1	5
163	0.999999992621771	2	3
163	0.997972516419709	2	4
163	0.123055076266037	2	5
163	0.999999991557584	3	4
163	0.999936674530682	3	5
163	0.0776301898997673	4	5
164	0.871510963760659	1	2
164	0.999999941741874	1	3
164	0.852530143376566	1	4
164	0.999814267765841	1	5
164	0.999999992621771	2	3
164	0.994078905118102	2	4
164	0.123055076266037	2	5
164	0.999999991575034	3	4
164	0.999936674530682	3	5
164	0.0766838270864587	4	5
165	0.985506550189318	1	2
165	0.999999999889377	1	3
165	0.982228258389151	1	4
165	0.999999536042712	1	5
165	0.999999999999873	2	3
165	0.997188088499613	2	4
165	0.372253546831485	2	5
165	0.999296977151302	3	4
165	0.999995740420483	3	5
165	0.287979382348361	4	5
166	0.983977952877027	1	2
166	0.999999999889377	1	3
166	0.982843796853258	1	4
166	0.999999536042712	1	5
166	0.999999999999895	2	3
166	0.944754116733372	2	4
166	0.333994688640788	2	5
166	0.99929744582001	3	4
166	0.999995740420483	3	5
166	0.298475980119993	4	5
167	0.871510963760659	1	2
167	0.999999941741874	1	3
167	0.855523214618964	1	4
167	0.999814267765841	1	5
167	0.999999992621771	2	3
167	0.994053829337892	2	4
167	0.123055076266037	2	5
167	0.999999991784801	3	4
167	0.999936674530682	3	5
167	0.0808987808602365	4	5
168	0.985506550189318	1	2
168	0.999999999889377	1	3
168	0.984050798221776	1	4
168	0.999999536042712	1	5
168	0.999999999999873	2	3
168	0.998612891833128	2	4
168	0.372253546831485	2	5
168	0.999298343165657	3	4
168	0.999995740420483	3	5
168	0.32276824066134	4	5
169	0.875217312949838	1	2
169	0.999999941741874	1	3
169	0.864559575208587	1	4
169	0.999814267765841	1	5
169	0.999999992870489	2	3
169	0.999505285776861	2	4
169	0.131367505579748	2	5
169	0.999999992355019	3	4
169	0.999936674530682	3	5
169	0.0971126665067189	4	5
170	0.999966264743112	1	2
170	1	1	3
170	0.999961331788979	1	4
170	0.999999999999449	1	5
170	0.999999987580742	2	3
170	0.999968483290616	2	4
170	0.88606698424046	2	5
170	0.999944978206809	3	4
170	0.99999998591015	3	5
170	0.864567447955854	4	5
171	0.986879005257602	1	2
171	0.999999999889377	1	3
171	0.983722322492489	1	4
171	0.999999536042712	1	5
171	0.999999999999885	2	3
171	0.999952356584895	2	4
171	0.40453355444754	2	5
171	0.999999999999892	3	4
171	0.999995740420483	3	5
171	0.306862888233526	4	5
172	0.986879190611437	1	2
172	0.999999999889377	1	3
172	0.985757024870645	1	4
172	0.999999536042712	1	5
172	0.999999999999907	2	3
172	0.990174858158377	2	4
172	0.404533772466572	2	5
172	0.999299645348175	3	4
172	0.999995740420483	3	5
172	0.362851488815923	4	5
173	0.987553540961412	1	2
173	0.999999999889377	1	3
173	0.985757024870645	1	4
173	0.999999536042712	1	5
173	0.999999999999889	2	3
173	0.998941286908329	2	4
173	0.425461226087608	2	5
173	0.999299645348175	3	4
173	0.999995740420483	3	5
173	0.362851488815923	4	5
174	0.987553540961412	1	2
174	0.999999999889377	1	3
174	0.985757024870645	1	4
174	0.999999536042712	1	5
174	0.999999999999889	2	3
174	0.998941286908329	2	4
174	0.425461226087608	2	5
174	0.999299645348175	3	4
174	0.999995740420483	3	5
174	0.362851488815923	4	5
175	0.999092812036835	1	2
175	0.999999999999811	1	3
175	0.9988455797622	1	4
175	0.999999999364784	1	5
175	1	2	3
175	0.999968652517475	2	4
175	0.668173458708689	2	5
175	0.999987222092182	3	4
175	0.999999751116979	3	5
175	0.590391496453978	4	5
176	0.90802826823031	1	2
176	0.99999999999619	1	3
176	0.000424134786206821	1	4
176	0.997249191772242	1	5
176	0.999999999999905	2	3
176	0.845637291740927	2	4
176	0.441267307436322	2	5
176	0.999300047390261	3	4
176	0.9999999121389	3	5
176	0.117914855805603	4	5
177	0.990453670792046	1	2
177	0.999999999889377	1	3
177	0.993235101601892	1	4
177	0.999065157528583	1	5
177	0.999999999999915	2	3
177	0.998917957467138	2	4
177	0.0018816534842636	2	5
177	0.999307894072822	3	4
177	0.999996156761634	3	5
177	0.00341461342517617	4	5
178	0.990453670792046	1	2
178	0.999999999889377	1	3
178	0.994385178717893	1	4
178	0.999065157528583	1	5
178	0.999999999999915	2	3
178	0.997924412750643	2	4
178	0.0018816534842636	2	5
178	0.999309720407305	3	4
178	0.999996156761634	3	5
178	0.0045412867830711	4	5
179	0.990453670792046	1	2
179	0.999999999889377	1	3
179	0.994385178717893	1	4
179	0.999065157528583	1	5
179	0.999999999999915	2	3
179	0.997924412750643	2	4
179	0.0018816534842636	2	5
179	0.999309720407305	3	4
179	0.999996156761634	3	5
179	0.0045412867830711	4	5
180	0.99949140951062	1	2
180	0.999999999999811	1	3
180	0.999711821083602	1	4
180	0.999980686679968	1	5
180	0.999998183882221	2	3
180	0.998010729345597	2	4
180	0.0129447000797321	2	5
180	0.999987448163404	3	4
180	0.999999772722026	3	5
180	0.0225723001269498	4	5
181	0.990453670792046	1	2
181	0.999999999889377	1	3
181	0.993801203204956	1	4
181	0.999065157528583	1	5
181	0.999999999999915	2	3
181	0.993271075407101	2	4
181	0.0018816534842636	2	5
181	0.999308923819805	3	4
181	0.999996156761634	3	5
181	0.00393883562133328	4	5
182	0.990453670792046	1	2
182	0.999999999889377	1	3
182	0.994098522606625	1	4
182	0.999065157528583	1	5
182	0.999999999999915	2	3
182	0.996250091055744	2	4
182	0.0018816534842636	2	5
182	0.999309327602549	3	4
182	0.999996156761634	3	5
182	0.0042298675297366	4	5
183	0.990453670792046	1	2
183	0.999999999889377	1	3
183	0.994385178717893	1	4
183	0.999065157528583	1	5
183	0.999999999999915	2	3
183	0.997924412750643	2	4
183	0.0018816534842636	2	5
183	0.999309720407305	3	4
183	0.999996156761634	3	5
183	0.0045412867830711	4	5
184	0.903121453988512	1	2
184	0.999999941741874	1	3
184	0.927679398189244	1	4
184	0.974886398602598	1	5
184	0.999999994578838	2	3
184	0.996445405871192	2	4
184	0.000166708673015027	2	5
184	0.999999996159969	3	4
184	0.999944853729877	3	5
184	0.000408220061755838	4	5
185	0.990967928517458	1	2
185	0.999999999889377	1	3
185	0.994510458772393	1	4
185	0.999065157528583	1	5
185	0.999999999999919	2	3
185	0.999979955592059	2	4
185	0.00207245116398457	2	5
185	0.999999999999959	3	4
185	0.999996156761634	3	5
185	0.00454635455538	4	5
186	0.906346572322053	1	2
186	0.999999941741874	1	3
186	0.929880262956387	1	4
186	0.974886398602598	1	5
186	0.999999994774943	2	3
186	0.999069956372824	2	4
186	0.000186503065269665	2	5
186	0.999999996255322	3	4
186	0.999944853729877	3	5
186	0.000443902721274326	4	5
187	0.991461416636594	1	2
187	0.999999999889377	1	3
187	0.994914562776577	1	4
187	0.999065157528583	1	5
187	0.999999999999923	2	3
187	0.999119120982008	2	4
187	0.00228171608210382	2	5
187	0.999310553710846	3	4
187	0.999996156761634	3	5
187	0.00523005182487838	4	5
188	0.906346572322053	1	2
188	0.999999941741874	1	3
188	0.929880262956387	1	4
188	0.974886398602598	1	5
188	0.999999994774943	2	3
188	0.999069956372824	2	4
188	0.000186503065269665	2	5
188	0.999999996255322	3	4
188	0.999944853729877	3	5
188	0.000443902721274326	4	5
189	0.902980377418856	1	2
189	0.999999941741874	1	3
189	0.927679398189244	1	4
189	0.974886398602598	1	5
189	0.999999994636561	2	3
189	0.999435719949618	2	4
189	0.000166678917169723	2	5
189	0.999999996159969	3	4
189	0.999944853729877	3	5
189	0.000408220061755838	4	5
190	0.902980377418856	1	2
190	0.999999941741874	1	3
190	0.929771206733447	1	4
190	0.974886398602598	1	5
190	0.999999994636561	2	3
190	0.999152313030259	2	4
190	0.000166678917169723	2	5
190	0.999999996274547	3	4
190	0.999944853729877	3	5
190	0.000443837712267199	4	5
191	0.991313836765337	1	2
191	0.999999999889377	1	3
191	0.99527040135455	1	4
191	0.999065157528583	1	5
191	0.999831446089844	2	3
191	0.999859244219526	2	4
191	0.00227928212496736	2	5
191	0.999999999999949	3	4
191	0.999996156761634	3	5
191	0.00561637508482072	4	5
192	0.902980377418856	1	2
192	0.999999941741874	1	3
192	0.933960885399622	1	4
192	0.974886398602598	1	5
192	0.999999994636561	2	3
192	0.999334048294028	2	4
192	0.000166678917169723	2	5
192	0.999999996477477	3	4
192	0.999944853729877	3	5
192	0.000524467399475241	4	5
193	0.990946084590898	1	2
193	0.999999999889377	1	3
193	0.995017847239323	1	4
193	0.999065157528583	1	5
193	0.99999999999992	2	3
193	0.999992950735922	2	4
193	0.00207213392790982	2	5
193	0.999999999999962	3	4
193	0.999996156761634	3	5
193	0.00523518867224782	4	5
194	0.991440073439838	1	2
194	0.999999999889377	1	3
194	0.995393466689577	1	4
194	0.999065157528583	1	5
194	0.999999999999924	2	3
194	0.999447468423562	2	4
194	0.00228136207124439	2	5
194	0.999311462265272	3	4
194	0.999996156761634	3	5
194	0.00601643323773329	4	5
195	0.906205360397023	1	2
195	0.999999941741874	1	3
195	0.937903874646953	1	4
195	0.974886398602598	1	5
195	0.999999994831092	2	3
195	0.99906577285658	2	4
195	0.000186469270390303	2	5
195	0.999999996689402	3	4
195	0.999944853729877	3	5
195	0.000619208205047486	4	5
196	0.906205360397023	1	2
196	0.999999941741874	1	3
196	0.937903874646953	1	4
196	0.974886398602598	1	5
196	0.999999994831092	2	3
196	0.99906577285658	2	4
196	0.000186469270390303	2	5
196	0.999999996689402	3	4
196	0.999944853729877	3	5
196	0.000619208205047486	4	5
197	0.991440073439838	1	2
197	0.999999999889377	1	3
197	0.995723220778774	1	4
197	0.999065157528583	1	5
197	0.999999999999924	2	3
197	0.999993042364031	2	4
197	0.00228136207124439	2	5
197	0.999999999999954	3	4
197	0.999996156761634	3	5
197	0.00645743967392273	4	5
198	0.906205360397023	1	2
198	0.999999941741874	1	3
198	0.937903874646953	1	4
198	0.974886398602598	1	5
198	0.999999994831092	2	3
198	0.99906577285658	2	4
198	0.000186469270390303	2	5
198	0.999999996689402	3	4
198	0.999944853729877	3	5
198	0.000619208205047486	4	5
199	0.906205360397023	1	2
199	0.999999941741874	1	3
199	0.937903874646953	1	4
199	0.968828207835089	1	5
199	0.999999994831092	2	3
199	0.99906577285658	2	4
199	0.000335012374896349	2	5
199	0.999999996689402	3	4
199	1	3	5
199	0.0011324667068305	4	5
200	0.90937394871953	1	2
200	0.999999941741874	1	3
200	0.937903874646953	1	4
200	0.968828207835089	1	5
200	0.999999995020169	2	3
200	0.999476046829499	2	4
200	0.00037416564157289	2	5
200	0.999999996689402	3	4
[truncated: 304,492 more rows]
