# Supplementary material for: Genome-wide bioinformatic analyses predict key host and viral factors in SARS-CoV-2 pathogenesis
Source: Commun Biol. 2021 May 17;4:590. doi: 10.1038/s42003-021-02095-0 (PMC8128904; doi:10.1038/s42003-021-02095-0)
Supplement: Supplementary file 18 — Supplementary Data 16 [file 42003_2021_2095_MOESM18_ESM.zip › metaCATS_Results/Patient_Status-rMsaInput.txt-rResultMGCStat.txt]

resultMC
1 "Site Number	P-Value for Pairwise Comparison	Group 1 in Comparison	Group 2 in Comparison
1	0.999999999957044	1	2
1	0.999999999999996	1	3
1	0.999999999912872	1	4
1	0.999999999999981	1	5
1	0.994432845099144	2	3
1	0.618055368542822	2	4
1	0.999993773799705	2	5
1	0.941243656179676	3	4
1	0.999998621761498	3	5
1	0.996896357768706	4	5
2	0.999999985047139	1	2
2	0.999999971443534	1	3
2	0.99999999999596	1	4
2	0.999999999523363	1	5
2	0.979042081925618	2	3
2	0.999999691889244	2	4
2	0.999984311885958	2	5
2	0.999999878364266	3	4
2	0.999994213467889	3	5
2	0.999999999999996	4	5
3	0.999985556897001	1	2
3	0.999992184259237	1	3
3	0.999998768784175	1	4
3	0.999986620761868	1	5
3	0.999863858847412	2	3
3	0.998754623122039	2	4
3	0.990712451997201	2	5
3	0.99925757896796	3	4
3	0.994345290288721	3	5
3	0.999999959376275	4	5
4	0.999985556897001	1	2
4	0.999992184259237	1	3
4	0.999998768784175	1	4
4	0.999986620761868	1	5
4	0.999863858847412	2	3
4	0.998754623122039	2	4
4	0.990712451997201	2	5
4	0.99925757896796	3	4
4	0.994345290288721	3	5
4	0.999999959376275	4	5
5	0.999999985047139	1	2
5	0.999999971443534	1	3
5	0.99999999999596	1	4
5	0.999999999523363	1	5
5	0.979042081925618	2	3
5	0.999999691889244	2	4
5	0.999984311885958	2	5
5	0.999999878364266	3	4
5	0.999994213467889	3	5
5	0.999999999999996	4	5
6	0.999999999999864	1	2
6	0.999999999999757	1	3
6	1	1	4
6	1	1	5
6	0.999676948431452	2	3
6	0.999999961828261	2	4
6	0.999999960019889	2	5
6	0.999999592562863	3	4
6	0.999995397440403	3	5
6	0.999999999976883	4	5
7	0.999999999443722	1	2
7	0.999999999837089	1	3
7	0.99999999999596	1	4
7	0.999999999523363	1	5
7	0.999999950736205	2	3
7	0.999995914823045	2	4
7	0.999778367394071	2	5
7	0.999998543998325	3	4
7	0.999917137567761	3	5
7	0.999999999999996	4	5
8	0.999817783381753	1	2
8	0.999992184259237	1	3
8	0.999998768784175	1	4
8	0.999986620761868	1	5
8	0.942204281443472	2	3
8	0.999998116788166	2	4
8	0.99999990285963	2	5
8	0.99925757896796	3	4
8	0.994345290288721	3	5
8	0.999999959376275	4	5
9	0.999817783381753	1	2
9	0.999992184259237	1	3
9	0.999998768784175	1	4
9	0.999986620761868	1	5
9	0.942204281443472	2	3
9	0.999998116788166	2	4
9	0.99999990285963	2	5
9	0.99925757896796	3	4
9	0.994345290288721	3	5
9	0.999999959376275	4	5
10	0.999817783381753	1	2
10	0.999992184259237	1	3
10	0.999998768784175	1	4
10	0.999986620761868	1	5
10	0.942204281443472	2	3
10	0.999998116788166	2	4
10	0.99999990285963	2	5
10	0.99925757896796	3	4
10	0.994345290288721	3	5
10	0.999999959376275	4	5
11	0.999817783381753	1	2
11	0.999961134722094	1	3
11	0.999998768784175	1	4
11	0.999986620761868	1	5
11	0.818539129416246	2	3
11	0.999998116788166	2	4
11	0.99999990285963	2	5
11	0.997032996449956	3	4
11	0.978778586429856	3	5
11	0.999999959376275	4	5
12	0.99999991192057	1	2
12	0.999999999837089	1	3
12	0.99999999999596	1	4
12	0.999999999523363	1	5
12	0.991960255582558	2	3
12	0.999999999990548	2	4
12	0.999999999999975	2	5
12	0.999998543998325	3	4
12	0.999917137567761	3	5
12	0.999999999999996	4	5
13	0.999817783381753	1	2
13	0.999961134722094	1	3
13	0.999998768784175	1	4
13	0.999986620761868	1	5
13	0.818539129416246	2	3
13	0.999998116788166	2	4
13	0.99999990285963	2	5
13	0.997032996449956	3	4
13	0.978778586429856	3	5
13	0.999999959376275	4	5
14	0.99999991192057	1	2
14	0.999999999837089	1	3
14	0.99999999999596	1	4
14	0.999999999523363	1	5
14	0.991960255582558	2	3
14	0.999999999990548	2	4
14	0.999999999999975	2	5
14	0.999998543998325	3	4
14	0.999917137567761	3	5
14	0.999999999999996	4	5
15	0.999817783381753	1	2
15	0.999961134722094	1	3
15	0.999998768784175	1	4
15	0.999986620761868	1	5
15	0.818539129416246	2	3
15	0.999998116788166	2	4
15	0.99999990285963	2	5
15	0.997032996449956	3	4
15	0.978778586429856	3	5
15	0.999999959376275	4	5
16	0.999817783381753	1	2
16	0.999992184259237	1	3
16	0.999998768784175	1	4
16	0.999986620761868	1	5
16	0.942204281443472	2	3
16	0.999998116788166	2	4
16	0.99999990285963	2	5
16	0.99925757896796	3	4
16	0.994345290288721	3	5
16	0.999999959376275	4	5
17	0.999817783381753	1	2
17	0.999992184259237	1	3
17	0.999998768784175	1	4
17	0.999986620761868	1	5
17	0.942204281443472	2	3
17	0.999998116788166	2	4
17	0.99999990285963	2	5
17	0.99925757896796	3	4
17	0.994345290288721	3	5
17	0.999999959376275	4	5
18	0.999817783381753	1	2
18	0.999992184259237	1	3
18	0.999998768784175	1	4
18	0.999986620761868	1	5
18	0.942204281443472	2	3
18	0.999998116788166	2	4
18	0.99999990285963	2	5
18	0.99925757896796	3	4
18	0.994345290288721	3	5
18	0.999999959376275	4	5
19	0.999817783381753	1	2
19	0.999992184259237	1	3
19	0.999998768784175	1	4
19	0.999986620761868	1	5
19	0.942204281443472	2	3
19	0.999998116788166	2	4
19	0.99999990285963	2	5
19	0.99925757896796	3	4
19	0.994345290288721	3	5
19	0.999999959376275	4	5
20	0.999817783381753	1	2
20	0.999961134722094	1	3
20	0.999998768784175	1	4
20	0.999986620761868	1	5
20	0.818539129416246	2	3
20	0.999998116788166	2	4
20	0.99999990285963	2	5
20	0.997032996449956	3	4
20	0.978778586429856	3	5
20	0.999999959376275	4	5
21	0.99999991192057	1	2
21	0.999999999837089	1	3
21	0.99999999999596	1	4
21	0.999999999523363	1	5
21	0.991960255582558	2	3
21	0.999999999990548	2	4
21	0.999999999999975	2	5
21	0.999998543998325	3	4
21	0.999917137567761	3	5
21	0.999999999999996	4	5
22	0.999817783381753	1	2
22	0.999961134722094	1	3
22	0.999998768784175	1	4
22	0.999986620761868	1	5
22	0.818539129416246	2	3
22	0.999998116788166	2	4
22	0.99999990285963	2	5
22	0.997032996449956	3	4
22	0.978778586429856	3	5
22	0.999999959376275	4	5
23	0.999817783381753	1	2
23	0.999961134722094	1	3
23	0.999998768784175	1	4
23	0.999986620761868	1	5
23	0.818539129416246	2	3
23	0.999998116788166	2	4
23	0.99999990285963	2	5
23	0.997032996449956	3	4
23	0.978778586429856	3	5
23	0.999999959376275	4	5
24	0.99999991192057	1	2
24	0.999999999837089	1	3
24	0.99999999999596	1	4
24	0.999999999523363	1	5
24	0.991960255582558	2	3
24	0.999999999990548	2	4
24	0.999999999999975	2	5
24	0.999998543998325	3	4
24	0.999917137567761	3	5
24	0.999999999999996	4	5
25	0.999999999990545	1	2
25	0.999999999999996	1	3
25	1	1	4
25	0.999999999999981	1	5
25	0.999829559541338	2	3
25	0.999999999964727	2	4
25	0.999999989150504	2	5
25	0.99999999674926	3	4
25	0.999998621761498	3	5
25	1	4	5
26	0.999999999999998	1	2
26	0.999999999999982	1	3
26	0.999999999999992	1	4
26	1	1	5
26	0.995596526664934	2	3
26	0.867976634756802	2	4
26	0.999999979920114	2	5
26	0.680492963281901	3	4
26	0.999999860920151	3	5
26	0.999897832219029	4	5
27	0.999999999999976	1	2
27	0.999999999999858	1	3
27	0.999999999912872	1	4
27	0.999999999999981	1	5
27	0.999998966145981	2	3
27	0.98171469010785	2	4
27	0.999994003710964	2	5
27	0.934484178582256	3	4
27	0.999974961986029	3	5
27	0.996896357768706	4	5
28	1	1	2
28	0.999999999999991	1	3
28	0.999999999999992	1	4
28	1	1	5
28	0.996343129303405	2	3
28	0.998727982669735	2	4
28	0.999998978462248	2	5
28	0.657639051873045	3	4
28	0.981899228470424	3	5
28	0.999999999122337	4	5
29	1	1	2
29	1	1	3
29	0.999999999999992	1	4
29	0.999999999999999	1	5
29	0.999768416162475	2	3
29	0.868281218380363	2	4
29	0.999987661034977	2	5
29	0.999966971395222	3	4
29	0.999996873901935	3	5
29	0.99953648347652	4	5
30	0.999999999996912	1	2
30	0.999999999891828	1	3
30	0.999999999912872	1	4
30	0.999999999492658	1	5
30	0.94528895379275	2	3
30	0.99916699611307	2	4
30	0.851661417980021	2	5
30	0.999883917392276	3	4
30	0.999999416098174	3	5
30	0.999785646241306	4	5
31	1	1	2
31	0.999999999999758	1	3
31	0.999999999999992	1	4
31	0.999999999999895	1	5
31	0.862931421832558	2	3
31	0.998727982669735	2	4
31	0.947421444601085	2	5
31	0.999999590762184	3	4
31	0.999999930044105	3	5
31	0.999999989682784	4	5
32	1	1	2
32	0.999999999999977	1	3
32	0.999999999999992	1	4
32	0.999999999999711	1	5
32	0.974224284548182	2	3
32	0.998727982669735	2	4
32	0.858107259925455	2	5
32	0.999999928962922	3	4
32	0.997926794997177	3	5
32	0.999999999999998	4	5
33	1	1	2
33	0.999999999999904	1	3
33	0.999999999999992	1	4
33	0.999999999999823	1	5
33	0.938843871659993	2	3
33	0.998515837412706	2	4
33	0.825695035353077	2	5
33	0.999796824140944	3	4
33	0.987207248720312	3	5
33	0.999999999974878	4	5
34	1	1	2
34	0.999999999999853	1	3
34	0.999999999999992	1	4
34	0.999999999999711	1	5
34	0.96575953986541	2	3
34	0.998290811896783	2	4
34	0.825823953069711	2	5
34	0.99999999802025	3	4
34	0.999974819494627	3	5
34	0.999999999999998	4	5
35	0.999999999991075	1	2
35	0.999999987494539	1	3
35	0.999992669138213	1	4
35	0.99999999174627	1	5
35	0.890030524303309	2	3
35	0.847051649389332	2	4
35	0.998548548388024	2	5
35	0.997935781322682	3	4
35	0.999999998762365	3	5
35	0.999936687410143	4	5
36	0.85651281481774	1	2
36	0.999987628995017	1	3
36	0.993542235735911	1	4
36	0.616163319484969	1	5
36	0.92839354752083	2	3
36	0.994158873671967	2	4
36	0.99999820084766	2	5
36	0.999978100171947	3	4
36	0.999997339018612	3	5
36	0.99999990403356	4	5
37	0.811560086983289	1	2
37	0.999974105403044	1	3
37	0.992905277367835	1	4
37	0.601506237068812	1	5
37	0.997590603809908	2	3
37	0.999999615958111	2	4
37	0.999999999826173	2	5
37	0.999997659763293	3	4
37	0.999987416276538	3	5
37	0.999999986465257	4	5
38	0.803754342905071	1	2
38	0.999550636282427	1	3
38	0.960968639134023	1	4
38	0.368467175093753	1	5
38	0.997660030291469	2	3
38	0.999994474686374	2	4
38	0.999947860116481	2	5
38	0.99981506034871	3	4
38	0.999311158811042	3	5
38	0.999999259301942	4	5
39	0.25207483382462	1	2
39	0.990940812237999	1	3
39	0.857381260423928	1	4
39	0.168211755606437	1	5
39	0.608074079399394	2	3
39	0.9999999999996	2	4
39	0.975586831015638	2	5
39	0.999986614425727	3	4
39	0.996880513231731	3	5
39	0.99998952866674	4	5
40	0.242534300396373	1	2
40	0.991946342078617	1	3
40	0.849673529057158	1	4
40	0.168211755606437	1	5
40	0.47632116136397	2	3
40	0.999999978791257	2	4
40	0.920434709820451	2	5
40	0.986287920146082	3	4
40	0.991324575680097	3	5
40	0.998562658022756	4	5
41	0.435569895913649	1	2
41	0.998612549711236	1	3
41	0.954901824552763	1	4
41	0.351471568196523	1	5
41	0.898866934561453	2	3
41	0.990915136553484	2	4
41	0.934795483334004	2	5
41	0.920066291837515	3	4
41	0.998245194479187	3	5
41	0.999939306375632	4	5
42	0.208846009983378	1	2
42	0.985916102406974	1	3
42	0.850094155357758	1	4
42	0.160294440535673	1	5
42	0.550974253668821	2	3
42	0.999999999767993	2	4
42	0.744894314318892	2	5
42	0.99999980102319	3	4
42	0.983360331149041	3	5
42	0.999996363607512	4	5
43	0.187435770704176	1	2
43	0.989454366285002	1	3
43	0.834319811759591	1	4
43	0.15559841312247	1	5
43	0.245177803862499	2	3
43	0.949394176606457	2	4
43	0.595923459976209	2	5
43	0.999947180317831	3	4
43	0.973822936179766	3	5
43	0.999178642886494	4	5
44	6.96392406542015e-05	1	2
44	0.315945286139169	1	3
44	0.576444283112966	1	4
44	0.0019431405132079	1	5
44	0.364245245883213	2	3
44	0.999999989916249	2	4
44	0.658802807742328	2	5
44	0.999995045872012	3	4
44	0.994432025980045	3	5
44	0.999915888012622	4	5
45	0.292991758963959	1	2
45	0.999213510704573	1	3
45	0.941031789602842	1	4
45	0.234518592278825	1	5
45	0.0690099261829374	2	3
45	0.999999935374421	2	4
45	0.315642854966978	2	5
45	0.99999943254408	3	4
45	0.982628189304871	3	5
45	0.999995785638152	4	5
46	0.99999991192057	1	2
46	0.999999999837089	1	3
46	0.99999999999596	1	4
46	0.999999999523363	1	5
46	0.991960255582558	2	3
46	0.999999999990548	2	4
46	0.999999999999975	2	5
46	0.999998543998325	3	4
46	0.999917137567761	3	5
46	0.999999999999996	4	5
47	0.999817783381753	1	2
47	0.999992184259237	1	3
47	0.999998768784175	1	4
47	0.999986620761868	1	5
47	0.942204281443472	2	3
47	0.999998116788166	2	4
47	0.99999990285963	2	5
47	0.99925757896796	3	4
47	0.994345290288721	3	5
47	0.999999959376275	4	5
48	0.999817783381753	1	2
48	0.999992184259237	1	3
48	0.999998768784175	1	4
48	0.999986620761868	1	5
48	0.942204281443472	2	3
48	0.999998116788166	2	4
48	0.99999990285963	2	5
48	0.99925757896796	3	4
48	0.994345290288721	3	5
48	0.999999959376275	4	5
49	0.99999991192057	1	2
49	0.999999999837089	1	3
49	0.99999999999596	1	4
49	0.999999999523363	1	5
49	0.991960255582558	2	3
49	0.999999999990548	2	4
49	0.999999999999975	2	5
49	0.999998543998325	3	4
49	0.999917137567761	3	5
49	0.999999999999996	4	5
50	1.71994357623532e-14	1	2
50	0.00448881006184108	1	3
50	0.397559201423352	1	4
50	0.00044831383357801	1	5
50	0.0174462846229005	2	3
50	0.999999911157363	2	4
50	0.123994432531853	2	5
50	0.999999182938969	3	4
50	0.917063362121769	3	5
50	0.999762475350149	4	5
51	0.0561626986101243	1	2
51	0.997472389123018	1	3
51	0.921567596697631	1	4
51	0.228425886951294	1	5
51	0.00983598398370445	2	3
51	0.99999229960458	2	4
51	0.0230981713337572	2	5
51	0.999998910863793	3	4
51	0.902890893620215	3	5
51	0.999720551478479	4	5
52	1.7302285417729e-05	1	2
52	1.39655482533711e-05	1	3
52	0.364039569488668	1	4
52	0.0170266432622652	1	5
52	0.00943121599788585	2	3
52	0.999999608829577	2	4
52	0.0135271398360082	2	5
52	0.999999363268334	3	4
52	0.729027081121846	3	5
52	0.998358694720902	4	5
53	2.4676820396655e-16	1	2
53	0.000631093161557244	1	3
53	0.157565925812292	1	4
53	0.00318724159276278	1	5
53	0.00299025732986705	2	3
53	0.999983324563999	2	4
53	0.00112784675238531	2	5
53	0.999977757668472	3	4
53	0.570086825626185	3	5
53	0.988971238354608	4	5
54	0.999985556897001	1	2
54	0.999693113156834	1	3
54	0.999998768784175	1	4
54	0.999986620761868	1	5
54	0.862914904918511	2	3
54	0.998754623122039	2	4
54	0.990712451997201	2	5
54	0.999996512421114	3	4
54	0.999999769651778	3	5
54	0.999999959376275	4	5
55	0.999985556897001	1	2
55	0.999693113156834	1	3
55	0.999998768784175	1	4
55	0.999986620761868	1	5
55	0.862914904918511	2	3
55	0.998754623122039	2	4
55	0.990712451997201	2	5
55	0.999996512421114	3	4
55	0.999999769651778	3	5
55	0.999999959376275	4	5
56	0.999985556897001	1	2
56	0.999693113156834	1	3
56	0.999998768784175	1	4
56	0.999986620761868	1	5
56	0.862914904918511	2	3
56	0.998754623122039	2	4
56	0.990712451997201	2	5
56	0.999996512421114	3	4
56	0.999999769651778	3	5
56	0.999999959376275	4	5
57	0.999985556897001	1	2
57	0.999693113156834	1	3
57	0.999998768784175	1	4
57	0.999986620761868	1	5
57	0.862914904918511	2	3
57	0.998754623122039	2	4
57	0.990712451997201	2	5
57	0.999996512421114	3	4
57	0.999999769651778	3	5
57	0.999999959376275	4	5
58	0.999985556897001	1	2
58	0.999693113156834	1	3
58	0.999998768784175	1	4
58	0.999986620761868	1	5
58	0.862914904918511	2	3
58	0.998754623122039	2	4
58	0.990712451997201	2	5
58	0.999996512421114	3	4
58	0.999999769651778	3	5
58	0.999999959376275	4	5
59	0.999985556897001	1	2
59	0.999693113156834	1	3
59	0.999998768784175	1	4
59	0.999986620761868	1	5
59	0.862914904918511	2	3
59	0.998754623122039	2	4
59	0.990712451997201	2	5
59	0.999996512421114	3	4
59	0.999999769651778	3	5
59	0.999999959376275	4	5
60	0.999985556897001	1	2
60	0.999693113156834	1	3
60	0.999998768784175	1	4
60	0.999986620761868	1	5
60	0.862914904918511	2	3
60	0.998754623122039	2	4
60	0.990712451997201	2	5
60	0.999996512421114	3	4
60	0.999999769651778	3	5
60	0.999999959376275	4	5
61	0.999985556897001	1	2
61	0.999693113156834	1	3
61	0.999998768784175	1	4
61	0.999986620761868	1	5
61	0.862914904918511	2	3
61	0.998754623122039	2	4
61	0.990712451997201	2	5
61	0.999996512421114	3	4
61	0.999999769651778	3	5
61	0.999999959376275	4	5
62	0.999985556897001	1	2
62	0.999693113156834	1	3
62	0.999998768784175	1	4
62	0.999986620761868	1	5
62	0.862914904918511	2	3
62	0.998754623122039	2	4
62	0.990712451997201	2	5
62	0.999996512421114	3	4
62	0.999999769651778	3	5
62	0.999999959376275	4	5
63	0.999985556897001	1	2
63	0.999693113156834	1	3
63	0.999998768784175	1	4
63	0.999986620761868	1	5
63	0.862914904918511	2	3
63	0.998754623122039	2	4
63	0.990712451997201	2	5
63	0.999996512421114	3	4
63	0.999999769651778	3	5
63	0.999999959376275	4	5
64	0.999985556897001	1	2
64	0.999693113156834	1	3
64	0.999998768784175	1	4
64	0.999986620761868	1	5
64	0.862914904918511	2	3
64	0.998754623122039	2	4
64	0.990712451997201	2	5
64	0.999996512421114	3	4
64	0.999999769651778	3	5
64	0.999999959376275	4	5
65	0.999999985047139	1	2
65	0.999999971443534	1	3
65	0.99999999999596	1	4
65	0.999999999523363	1	5
65	0.979042081925618	2	3
65	0.999999691889244	2	4
65	0.999984311885958	2	5
65	0.999999878364266	3	4
65	0.999994213467889	3	5
65	0.999999999999996	4	5
66	0.999999985047139	1	2
66	0.999999971443534	1	3
66	0.99999999999596	1	4
66	0.999999999523363	1	5
66	0.979042081925618	2	3
66	0.999999691889244	2	4
66	0.999984311885958	2	5
66	0.999999878364266	3	4
66	0.999994213467889	3	5
66	0.999999999999996	4	5
67	0.999999985047139	1	2
67	0.999999971443534	1	3
67	0.99999999999596	1	4
67	0.999999999523363	1	5
67	0.979042081925618	2	3
67	0.999999691889244	2	4
67	0.999984311885958	2	5
67	0.999999878364266	3	4
67	0.999994213467889	3	5
67	0.999999999999996	4	5
68	0.999985556897001	1	2
68	0.999992184259237	1	3
68	0.999998768784175	1	4
68	0.999986620761868	1	5
68	0.999863858847412	2	3
68	0.998754623122039	2	4
68	0.990712451997201	2	5
68	0.99925757896796	3	4
68	0.994345290288721	3	5
68	0.999999959376275	4	5
69	0.999985556897001	1	2
69	0.999992184259237	1	3
69	0.999998768784175	1	4
69	0.999986620761868	1	5
69	0.999863858847412	2	3
69	0.998754623122039	2	4
69	0.990712451997201	2	5
69	0.99925757896796	3	4
69	0.994345290288721	3	5
69	0.999999959376275	4	5
70	0.999999985047139	1	2
70	0.999999971443534	1	3
70	0.99999999999596	1	4
70	0.999999999523363	1	5
70	0.979042081925618	2	3
70	0.999999691889244	2	4
70	0.999984311885958	2	5
70	0.999999878364266	3	4
70	0.999994213467889	3	5
70	0.999999999999996	4	5
71	0.999985556897001	1	2
71	0.999992184259237	1	3
71	0.999998768784175	1	4
71	0.999986620761868	1	5
71	0.999863858847412	2	3
71	0.998754623122039	2	4
71	0.990712451997201	2	5
71	0.99925757896796	3	4
71	0.994345290288721	3	5
71	0.999999959376275	4	5
72	0.999999985047139	1	2
72	0.999999971443534	1	3
72	0.99999999999596	1	4
72	0.999999999523363	1	5
72	0.979042081925618	2	3
72	0.999999691889244	2	4
72	0.999984311885958	2	5
72	0.999999878364266	3	4
72	0.999994213467889	3	5
72	0.999999999999996	4	5
73	0.0295537931818461	1	2
73	0.996447045558519	1	3
73	0.851315065384265	1	4
73	0.07327547652072	1	5
73	1.51157424731693e-06	2	3
73	0.999993218998205	2	4
73	0.99999953422613	2	5
73	0.999961369073578	3	4
73	0.582020887905245	3	5
73	0.999999999757611	4	5
74	0.00509262901192221	1	2
74	0.955005017996095	1	3
74	0.582731686864167	1	4
74	0.0170870106624116	1	5
74	2.50146214311779e-08	2	3
74	0.999840245400356	2	4
74	0.999107268693208	2	5
74	0.998563283802382	3	4
74	0.283306192687848	3	5
74	0.999999992559257	4	5
75	0.0365862741350807	1	2
75	0.99753029110528	1	3
75	0.890760437529258	1	4
75	0.0935470969996731	1	5
75	2.62151300392544e-07	2	3
75	0.999979837922251	2	4
75	0.997029227181423	2	5
75	0.999966087646809	3	4
75	0.317875445446798	3	5
75	0.999999999882358	4	5
76	7.18123655794972e-08	1	2
76	0.00437147695098193	1	3
76	0.343460843349378	1	4
76	0.00441757336661115	1	5
76	2.73543313274644e-07	2	3
76	0.999959176895161	2	4
76	0.999993069345838	2	5
76	0.999987678408551	3	4
76	0.549963959153141	3	5
76	0.999999993892254	4	5
77	6.68113778159747e-08	1	2
77	0.004021845023746	1	3
77	0.318318792954243	1	4
77	8.42134575397969e-05	1	5
77	1.06732562912788e-06	2	3
77	0.999993944956162	2	4
77	0.999937879558346	2	5
77	0.999967932407498	3	4
77	0.691140803095261	3	5
77	0.99999999998361	4	5
78	0.999999962826382	1	2
78	0.999999946924559	1	3
78	0.99999999999596	1	4
78	0.999999999523363	1	5
78	0.845337217065833	2	3
78	0.999995432662078	2	4
78	0.999774136003775	2	5
78	0.999998258660637	3	4
78	0.99991470802972	3	5
78	0.999999999999996	4	5
79	0.999817783381753	1	2
79	0.999961134722094	1	3
79	0.999998768784175	1	4
79	0.999986620761868	1	5
79	0.818539129416246	2	3
79	0.999998116788166	2	4
79	0.99999990285963	2	5
79	0.997032996449956	3	4
79	0.978778586429856	3	5
79	0.999999959376275	4	5
80	0.999817783381753	1	2
80	0.999961134722094	1	3
80	0.999998768784175	1	4
80	0.999986620761868	1	5
80	0.818539129416246	2	3
80	0.999998116788166	2	4
80	0.99999990285963	2	5
80	0.997032996449956	3	4
80	0.978778586429856	3	5
80	0.999999959376275	4	5
81	0.999817783381753	1	2
81	0.999961134722094	1	3
81	0.999998768784175	1	4
81	0.999986620761868	1	5
81	0.818539129416246	2	3
81	0.999998116788166	2	4
81	0.99999990285963	2	5
81	0.997032996449956	3	4
81	0.978778586429856	3	5
81	0.999999959376275	4	5
82	0.999817783381753	1	2
82	0.999961134722094	1	3
82	0.999998768784175	1	4
82	0.999986620761868	1	5
82	0.818539129416246	2	3
82	0.999998116788166	2	4
82	0.99999990285963	2	5
82	0.997032996449956	3	4
82	0.978778586429856	3	5
82	0.999999959376275	4	5
83	0.999817783381753	1	2
83	0.999961134722094	1	3
83	0.999998768784175	1	4
83	0.999986620761868	1	5
83	0.818539129416246	2	3
83	0.999998116788166	2	4
83	0.99999990285963	2	5
83	0.997032996449956	3	4
83	0.978778586429856	3	5
83	0.999999959376275	4	5
84	0.999817783381753	1	2
84	0.999961134722094	1	3
84	0.999998768784175	1	4
84	0.999986620761868	1	5
84	0.818539129416246	2	3
84	0.999998116788166	2	4
84	0.99999990285963	2	5
84	0.997032996449956	3	4
84	0.978778586429856	3	5
84	0.999999959376275	4	5
85	0.999817783381753	1	2
85	0.999961134722094	1	3
85	0.999998768784175	1	4
85	0.999986620761868	1	5
85	0.818539129416246	2	3
85	0.999998116788166	2	4
85	0.99999990285963	2	5
85	0.997032996449956	3	4
85	0.978778586429856	3	5
85	0.999999959376275	4	5
86	0.999999999999016	1	2
86	0.999999999945405	1	3
86	1	1	4
86	0.999999999999981	1	5
86	0.981041641137023	2	3
86	0.99999999843865	2	4
86	0.999999401028005	2	5
86	0.999999999533984	3	4
86	0.999999858786581	3	5
86	1	4	5
87	0.999999962826382	1	2
87	0.999999946924559	1	3
87	0.99999999999596	1	4
87	0.999999999523363	1	5
87	0.845337217065833	2	3
87	0.999995432662078	2	4
87	0.999774136003775	2	5
87	0.999998258660637	3	4
87	0.99991470802972	3	5
87	0.999999999999996	4	5
88	0.999999962826382	1	2
88	0.999999946924559	1	3
88	0.99999999999596	1	4
88	0.999999999523363	1	5
88	0.845337217065833	2	3
88	0.999995432662078	2	4
88	0.999774136003775	2	5
88	0.999998258660637	3	4
88	0.99991470802972	3	5
88	0.999999999999996	4	5
89	0.999999962826382	1	2
89	0.999999946924559	1	3
89	0.99999999999596	1	4
89	0.999999999523363	1	5
89	0.845337217065833	2	3
89	0.999995432662078	2	4
89	0.999774136003775	2	5
89	0.999998258660637	3	4
89	0.99991470802972	3	5
89	0.999999999999996	4	5
90	0.999999962826382	1	2
90	0.999999998890816	1	3
90	0.99999999999596	1	4
90	0.999999999523363	1	5
90	0.974512122850526	2	3
90	0.999995432662078	2	4
90	0.999774136003775	2	5
90	0.999992609362503	3	4
90	0.999610984225938	3	5
90	0.999999999999996	4	5
91	0.00066384576376401	1	2
91	0.996303101786569	1	3
91	0.850812406558338	1	4
91	0.0811708042486088	1	5
91	5.08276541213822e-06	2	3
91	0.999999041337918	2	4
91	0.999499159563938	2	5
91	0.999931759456116	3	4
91	0.685877517262852	3	5
91	0.999999997777031	4	5
92	2.20392886434273e-13	1	2
92	0.0150523570403638	1	3
92	0.0537031319460193	1	4
92	9.57923338358934e-06	1	5
92	2.55350096973421e-06	2	3
92	0.999999804770927	2	4
92	0.999730133507417	2	5
92	0.999414035759383	3	4
92	0.597789212797313	3	5
92	0.999999990495615	4	5
93	1.76946075210707e-13	1	2
93	2.49309348398856e-05	1	3
93	0.0537031319460193	1	4
93	1.68101998600326e-06	1	5
93	3.22400269525181e-06	2	3
93	0.999985623898578	2	4
93	0.999994626547247	2	5
93	0.999853121103026	3	4
93	0.634700112527678	3	5
93	0.999999920441643	4	5
94	0.00169945511673737	1	2
94	0.0056510025268001	1	3
94	0.427573624126913	1	4
94	0.005335036376418	1	5
94	0.000199735131933151	2	3
94	0.999916781599839	2	4
94	0.9927000426458	2	5
94	0.999963750148793	3	4
94	0.342053971983888	3	5
94	0.999798240149679	4	5
95	0.197087913913162	1	2
95	0.999856042512641	1	3
95	0.857424595415782	1	4
95	0.235207859096492	1	5
95	0.000205390470908322	2	3
95	0.999973597003349	2	4
95	0.843887754545078	2	5
95	0.999996974522745	3	4
95	0.0016155009035018	3	5
95	0.986695346027838	4	5
96	0.00733623086094447	1	2
96	0.999978700760432	1	3
96	0.990247555094806	1	4
96	0.243631995622454	1	5
96	0.018968284748328	2	3
96	0.999996322957306	2	4
96	0.746093953491677	2	5
96	0.999999709035445	3	4
96	4.08210104225231e-05	3	5
96	0.927524226874068	4	5
97	0.00715409202040322	1	2
97	0.999992257065693	1	3
97	0.990490240034578	1	4
97	0.235382994569393	1	5
97	0.0581420592211171	2	3
97	0.999998505581081	2	4
97	0.85944344143357	2	5
97	0.999999858293136	3	4
97	0.00188371743887643	3	5
97	0.950664911801668	4	5
98	0.00113035257329497	1	2
98	0.999380695353658	1	3
98	0.93912701622493	1	4
98	0.0844687303023805	1	5
98	0.00240231193880737	2	3
98	0.999714593532193	2	4
98	0.482259450977179	2	5
98	0.999996360664524	3	4
98	1.13554061003282e-05	3	5
98	0.550723321966721	4	5
99	0.00686268083537179	1	2
99	0.999991774695316	1	3
99	0.990529400232546	1	4
99	0.914380915397711	1	5
99	0.00663367850321832	2	3
99	0.999990449384201	2	4
99	0.955204840260402	2	5
99	0.999999394540774	3	4
99	0.00342015794184044	3	5
99	0.920988124007811	4	5
100	0.371896992837135	1	2
100	0.999999838286532	1	3
100	0.998884815005944	1	4
100	0.414147111332529	1	5
100	0.202060969997216	2	3
100	0.999992800331035	2	4
100	0.975794194236549	2	5
100	0.999999998717017	3	4
100	0.0290525737101177	3	5
100	0.947446367105453	4	5
101	0.999999842349187	1	2
101	0.999999999788068	1	3
101	1	1	4
101	0.999923166467013	1	5
101	0.238077984447694	2	3
101	0.954157891175084	2	4
101	0.967388824619228	2	5
101	0.999603025680383	3	4
101	0.0531498588470504	3	5
101	0.503283957472995	4	5
102	0.999998342262482	1	2
102	0.999999998317436	1	3
102	1	1	4
102	0.999897914667045	1	5
102	0.106593488715926	2	3
102	0.820188726076935	2	4
102	0.995633661775371	2	5
102	0.998835908731178	3	4
102	0.220522245979734	3	5
102	0.444962611564672	4	5
103	0.999972312780169	1	2
103	0.999999925466713	1	3
103	1	1	4
103	0.999514624951426	1	5
103	0.146170404478362	2	3
103	0.501157375793342	2	4
103	0.998892933531639	2	5
103	0.983124877562817	3	4
103	0.194006876701294	3	5
103	0.250787174784728	4	5
104	0.939507288945962	1	2
104	0.995137868751895	1	3
104	0.999999999773417	1	4
104	0.869908104022125	1	5
104	0.00542903308639836	2	3
104	0.0173540321590698	2	4
104	0.983216415254543	2	5
104	0.409267234018064	3	4
104	0.0312706711455224	3	5
104	0.00872204414133385	4	5
105	0.9999994834355	1	2
105	0.99999999992967	1	3
105	1	1	4
105	0.9999975384059	1	5
105	0.131300300737419	2	3
105	0.311774153755318	2	4
105	0.999999991702768	2	5
105	0.975901074835778	3	4
105	0.805206272877341	3	5
105	0.375182671662379	4	5
106	0.999729117602551	1	2
106	0.999999743444558	1	3
106	0.999999999999936	1	4
106	0.999743020972317	1	5
106	0.00185757018022073	2	3
106	0.0141114120712296	2	4
106	0.999999350893194	2	5
106	0.757718149820412	3	4
106	0.409962666311965	3	5
106	0.0412107276429718	4	5
107	0.999999998466942	1	2
107	1	1	3
107	1	1	4
107	0.999999999927186	1	5
107	0.0203037311245044	2	3
107	0.218079911844294	2	4
107	0.999999999966085	2	5
107	0.996501509689642	3	4
107	0.975854813146459	3	5
107	0.763093031176686	4	5
108	0.999999832803498	1	2
108	0.999999924306964	1	3
108	0.998275969046369	1	4
108	0.999999999990682	1	5
108	1.07452960617532e-07	2	3
108	2.62663866603697e-05	2	4
108	0.987098867355296	2	5
108	0.363624678891344	3	4
108	0.388216284090787	3	5
108	0.0268452491221793	4	5
109	0.999999999996665	1	2
109	0.999647615694692	1	3
109	0.977626590061061	1	4
109	0.999999819524455	1	5
109	1.1966173338891e-15	2	3
109	2.48489347074024e-06	2	4
109	0.32902955723058	2	5
109	0.764676242475002	3	4
109	0.584390792883975	3	5
109	0.212803745007684	4	5
110	0.999995480844824	1	2
110	0.980519390266762	1	3
110	0.833183320895239	1	4
110	0.999279477470326	1	5
110	6.06285727810434e-13	2	3
110	3.80462149829788e-05	2	4
110	0.531680577277522	2	5
110	0.917082150112877	3	4
110	0.820815747875461	3	5
110	0.362115817547899	4	5
111	0.999775661245623	1	2
111	0.890313609017847	1	3
111	0.602065425222939	1	4
111	0.98703009120834	1	5
111	6.05752298662918e-15	2	3
111	6.32388890885198e-06	2	4
111	0.450689323726808	2	5
111	0.784376672159249	3	4
111	0.735664324975253	3	5
111	0.190484327769911	4	5
112	0.999999964838143	1	2
112	0.998304379434948	1	3
112	0.965093414522136	1	4
112	0.999975485236437	1	5
112	2.38260366745625e-11	2	3
112	0.000484855381493692	2	4
112	0.923477288210579	2	5
112	0.990151745675585	3	4
112	0.976677073895743	3	5
112	0.712686906169053	4	5
113	0.998064230510828	1	2
113	0.702471651967851	1	3
113	0.285083317228205	1	4
113	0.937723609939343	1	5
113	8.34504323445384e-19	2	3
113	1.19097640075591e-09	2	4
113	0.113386113866885	2	5
113	0.279239949913146	3	4
113	0.301328330614117	3	5
113	0.012882240844251	4	5
114	0.99999999954738	1	2
114	0.999313229041216	1	3
114	0.972793366176771	1	4
114	0.999995421894703	1	5
114	9.69982086582056e-14	2	3
114	1.3946070444915e-05	2	4
114	0.630834366576599	2	5
114	0.967165381035305	3	4
114	0.869003141643786	3	5
114	0.440722473524909	4	5
115	0.999999901914086	1	2
115	0.992731806323658	1	3
115	0.880445481093133	1	4
115	0.999837719720481	1	5
115	5.22495929122517e-15	2	3
115	9.43005306570664e-07	2	4
115	0.632424940646299	2	5
115	0.848218238388154	3	4
115	0.923549592055645	3	5
115	0.219505473450897	4	5
116	0.999988741845518	1	2
116	0.947227786112978	1	3
116	0.835180149703051	1	4
116	0.996147401545551	1	5
116	1.40342088723356e-16	2	3
116	0.000115943181402494	2	4
116	0.306463415203691	2	5
116	0.981237696717009	3	4
116	0.756410196149548	3	5
116	0.5758091751006	4	5
117	0.999990785294392	1	2
117	0.949246292628695	1	3
117	0.847975085047094	1	4
117	0.996429320664996	1	5
117	9.85082460246619e-17	2	3
117	0.000153980531531102	2	4
117	0.298166103219755	2	5
117	0.986015163921832	3	4
117	0.752199756110381	3	5
117	0.610347903073061	4	5
118	0.998173046790086	1	2
118	0.831134569046745	1	3
118	0.802969556188698	1	4
118	0.960687581586931	1	5
118	2.1956467380639e-14	2	3
118	0.0512231945166688	2	4
118	0.486980246871471	2	5
118	0.999998213068298	3	4
118	0.962156848255446	3	5
118	0.996505451853306	4	5
119	0.977830552047599	1	2
119	0.564452118092018	1	3
119	0.53852268418875	1	4
119	0.818626189652547	1	5
119	2.17591036725563e-16	2	3
119	0.013323045400658	2	4
119	0.201313337568006	2	5
119	0.999921966197374	3	4
119	0.849543225073978	3	5
119	0.974999298199873	4	5
120	0.443640835162496	1	2
120	0.0569281965736068	1	3
120	0.0613663455466699	1	4
120	0.153460998928347	1	5
120	2.75556696555634e-18	2	3
120	0.00502337999242208	2	4
120	0.0284467305514804	2	5
120	0.99828710328572	3	4
120	0.646980224693771	3	5
120	0.933391976988976	4	5
121	0.802066545421978	1	2
121	0.240665719760036	1	3
121	0.247475854509007	1	4
121	0.454241946557411	1	5
121	1.57741410010002e-16	2	3
121	0.0272460829471657	2	4
121	0.0898380155387492	2	5
121	0.999974523759751	3	4
121	0.814538292033707	3	5
121	0.99734354004957	4	5
122	0.487830148708017	1	2
122	0.0635956858614908	1	3
122	0.0613663455466699	1	4
122	0.168020620829321	1	5
122	3.51953816508192e-20	2	3
122	0.00141169694301932	2	4
122	0.0116565946763986	2	5
122	0.996483682910013	3	4
122	0.620008769947088	3	5
122	0.894183535907906	4	5
123	0.821563407384958	1	2
123	0.255016148198487	1	3
123	0.247475854509007	1	4
123	0.474203392975922	1	5
123	2.56346445865992e-17	2	3
123	0.0123631057489756	2	4
123	0.0903711580483741	2	5
123	0.999956779345739	3	4
123	0.904689948531597	3	5
123	0.990078626908258	4	5
124	0.994724304760977	1	2
124	0.788613533782747	1	3
124	0.782309927366002	1	4
124	0.926968403782427	1	5
124	1.26243215994701e-14	2	3
124	0.147238300592891	2	4
124	0.399562425218646	2	5
124	0.999999997552306	3	4
124	0.998370848295355	3	5
124	0.999982118505017	4	5
125	0.999911158195524	1	2
125	0.999214437482463	1	3
125	0.999999990313391	1	4
125	0.999999760439515	1	5
125	0.666029140915013	2	3
125	0.879625528172536	2	4
125	0.503405463936742	2	5
125	0.3632836546422	3	4
125	0.00653183257487984	3	5
125	0.999999999744721	4	5
126	0.987572046337724	1	2
126	0.94523477126972	1	3
126	0.999911137100437	1	4
126	0.999601699129217	1	5
126	0.0387249578280815	2	3
126	0.571108219326244	2	4
126	0.107945071735346	2	5
126	0.0469182371776423	3	4
126	3.08015032992213e-06	3	5
126	0.999992365125736	4	5
127	0.882357798887798	1	2
127	0.722104240335431	1	3
127	0.994337998355749	1	4
127	0.98549537832203	1	5
127	0.00410424438027509	2	3
127	0.229960669971672	2	4
127	0.0262448272471021	2	5
127	0.00698167486301096	3	4
127	1.19466592548713e-07	3	5
127	0.998829167055067	4	5
128	0.987795887821361	1	2
128	0.947210350646672	1	3
128	0.999911137100437	1	4
128	0.999601699129217	1	5
128	0.0476515806605702	2	3
128	0.579493430363633	2	4
128	0.114227040556352	2	5
128	0.0519626262754468	3	4
128	4.34761783870636e-06	3	5
128	0.999992365125736	4	5
129	0.882357798887798	1	2
129	0.7304301954628	1	3
129	0.994337998355749	1	4
129	0.98549537832203	1	5
129	0.00765077213004566	2	3
129	0.229960669971672	2	4
129	0.0262448272471021	2	5
129	0.00848004218578113	3	4
129	2.10313940006644e-07	3	5
129	0.998829167055067	4	5
130	0.884878169093454	1	2
130	0.757626507195767	1	3
130	0.994337998355749	1	4
130	0.997289720545629	1	5
130	0.0627181365077133	2	3
130	0.243509390319225	2	4
130	1.74251533772307e-05	2	5
130	0.0159011057923809	3	4
130	5.54288072891905e-11	3	5
130	0.999174200913286	4	5
131	0.989007408223238	1	2
131	0.961311903330507	1	3
131	0.999912888663861	1	4
131	0.999981723357401	1	5
131	0.219765762995383	2	3
131	0.472341820418822	2	4
131	0.000173979037907459	2	5
131	0.0685203935986713	3	4
131	1.5700154050296e-09	3	5
131	0.990461320950941	4	5
132	0.89588926703566	1	2
132	0.777390847693492	1	3
132	0.995977385382534	1	4
132	0.998232644674532	1	5
132	0.0727207583667174	2	3
132	0.215917678721261	2	4
132	1.76833591456766e-05	2	5
132	0.0143549305799096	3	4
132	4.29316532339727e-10	3	5
132	0.999948272751272	4	5
133	0.908563953056034	1	2
133	0.795284624064659	1	3
133	0.997254893033491	1	4
133	0.998578694605678	1	5
133	0.061841917522525	2	3
133	0.199992068563159	2	4
133	1.46321065275973e-05	2	5
133	0.0124252769933641	3	4
133	5.70931589366467e-11	3	5
133	0.999584001130288	4	5
134	0.991788613108283	1	2
134	0.968921203242951	1	3
134	0.999971157851706	1	4
134	0.999991742327286	1	5
134	0.0817677597762307	2	3
134	0.496085501041701	2	4
134	0.000152854911113423	2	5
134	0.0849166834210656	3	4
134	2.25986898474634e-09	3	5
134	0.999994928110547	4	5
135	1.91021573212535e-06	1	2
135	2.45333766841881e-19	1	3
135	0.321090608343686	1	4
135	0.00276031812930724	1	5
135	0.00267622853551214	2	3
135	0.456614496947894	2	4
135	0.000476049823414805	2	5
135	0.0230274656727982	3	4
135	1.64282342257908e-09	3	5
135	0.999887098028308	4	5
136	0.999862243580961	1	2
136	0.998013313635272	1	3
136	0.999999638678326	1	4
136	0.999999957061951	1	5
136	0.0511550972601152	2	3
136	0.887812995942461	2	4
136	0.0390303955265574	2	5
136	0.253428481888176	3	4
136	3.32983531895871e-07	3	5
136	0.999999188703769	4	5
137	0.944661954075488	1	2
137	0.823388328942905	1	3
137	0.997254893033491	1	4
137	0.998970243312599	1	5
137	0.00219444767002149	2	3
137	0.484663422635564	2	4
137	0.000658534997240652	2	5
137	0.0251905327496978	3	4
137	2.27536115613804e-09	3	5
137	0.999887098028308	4	5
138	0.996480467174498	1	2
138	0.974884013347219	1	3
138	0.999971157851706	1	4
138	0.999991742327286	1	5
138	0.00877042606848507	2	3
138	0.807141564742728	2	4
138	0.00686452060802983	2	5
138	0.131125862866548	3	4
138	1.59338707623901e-08	3	5
138	0.999994928110547	4	5
139	0.943822862861553	1	2
139	0.825750522806631	1	3
139	0.998217566148322	1	4
139	0.998815672677197	1	5
139	0.00173291242803094	2	3
139	0.352651168786824	2	4
139	0.000693692368488523	2	5
139	0.0150574484687792	3	4
139	3.98648840492221e-10	3	5
139	0.999867007596593	4	5
140	0.944661954075488	1	2
140	0.829594239373495	1	3
140	0.998217566148322	1	4
140	0.998815672677197	1	5
140	0.00448822986277913	2	3
140	0.362415724201053	2	4
140	0.000535119351948537	2	5
140	0.0146001784606058	3	4
140	1.61194339899089e-09	3	5
140	0.999867007596593	4	5
141	0.944661954075488	1	2
141	0.829594239373495	1	3
141	0.998217566148322	1	4
141	0.998815672677197	1	5
141	0.00448822986277913	2	3
141	0.362415724201053	2	4
141	0.000535119351948537	2	5
141	0.0146001784606058	3	4
141	1.61194339899089e-09	3	5
141	0.999867007596593	4	5
142	0.996235229708518	1	2
142	0.976384071740995	1	3
142	0.999971868851057	1	4
142	0.999991742327286	1	5
142	0.0221228622523322	2	3
142	0.0994272550998483	2	4
142	0.00804504151634363	2	5
142	0.00171826145158718	3	4
142	7.13028659587557e-08	3	5
142	0.993179092427349	4	5
143	0.943176976345668	1	2
143	0.831925769052373	1	3
143	0.998217566148322	1	4
143	0.998970243312599	1	5
143	0.00425700676526003	2	3
143	0.371825683263707	2	4
143	0.000744251287765867	2	5
143	0.0155441163676766	3	4
143	3.13209950427536e-09	3	5
143	0.999998934532108	4	5
144	0.943176976345668	1	2
144	0.831925769052373	1	3
144	0.998217566148322	1	4
144	0.998970243312599	1	5
144	0.00425700676526003	2	3
144	0.371825683263707	2	4
144	0.000744251287765867	2	5
144	0.0155441163676766	3	4
144	3.13209950427536e-09	3	5
144	0.999998934532108	4	5
145	0.996256845605878	1	2
145	0.977556447677975	1	3
145	0.999985194317771	1	4
145	0.999993324497436	1	5
145	0.0149834145236159	2	3
145	0.731379729357291	2	4
145	0.0080628155905813	2	5
145	0.0868454838425959	3	4
145	1.05515662257969e-07	3	5
145	0.999999999811559	4	5
146	0.996212685020605	1	2
146	0.976386112132477	1	3
146	0.999948975577934	1	4
146	0.999989097797702	1	5
146	0.0367672811904375	2	3
146	0.540808698244743	2	4
146	0.00792493891739171	2	5
146	0.0487286148167255	3	4
146	2.13508922055639e-07	3	5
146	0.999940693355423	4	5
147	0.999883980886017	1	2
147	0.999049133303237	1	3
147	0.999999638688921	1	4
147	0.999999952667395	1	5
147	0.466324337293397	2	3
147	0.888104022623637	2	4
147	0.0738597014085283	2	5
147	0.319153519618119	3	4
147	9.36397994554165e-05	3	5
147	0.999999563176018	4	5
148	0.999941777010846	1	2
148	0.999999404573345	1	3
148	0.999999272305737	1	4
148	0.999999998781758	1	5
148	0.000923611667219256	2	3
148	0.832738334892922	2	4
148	0.011738585137628	2	5
148	0.431039044054565	3	4
148	0.966750172939306	3	5
148	0.967955776537622	4	5
149	0.960623029362869	1	2
149	0.996209478555527	1	3
149	0.99603443517624	1	4
149	0.999769832093563	1	5
149	1.21226293631661e-05	2	3
149	0.582534419110986	2	4
149	0.000168402197192851	2	5
149	0.875010075531893	3	4
149	0.521727360922548	3	5
149	0.814334828849651	4	5
150	0.998038154632235	1	2
150	0.999955585291446	1	3
150	0.999948975577934	1	4
150	0.999999303434841	1	5
150	0.000172721195076466	2	3
150	0.847542901919258	2	4
150	0.00274037525210095	2	5
150	0.963841161861081	3	4
150	0.849125366692354	3	5
150	0.973847995052973	4	5
151	0.998135598892679	1	2
151	0.999946763112754	1	3
151	0.999948975577934	1	4
151	0.999999303434841	1	5
151	0.000138686807311508	2	3
151	0.840409121366345	2	4
151	0.0024627504599104	2	5
151	0.966003394286253	3	4
151	0.864061241121425	3	5
151	0.973847995052973	4	5
152	0.961973987952776	1	2
152	0.996429199325256	1	3
152	0.99603443517624	1	4
152	0.999769832093563	1	5
152	1.17892344156123e-05	2	3
152	0.520950088343634	2	4
152	0.000206832885672399	2	5
152	0.785158093637856	3	4
152	0.547456448624109	3	5
152	0.814334828849651	4	5
153	0.997982505887033	1	2
153	0.999955585291446	1	3
153	0.999948975577934	1	4
153	0.999999303434841	1	5
153	0.000129226185351721	2	3
153	0.868558099232311	2	4
153	0.00251583707192361	2	5
153	0.963841161861081	3	4
153	0.849125366692354	3	5
153	0.973847995052973	4	5
154	0.999927426900606	1	2
154	0.999999579359652	1	3
154	0.999999272305737	1	4
154	0.999999996369246	1	5
154	0.000557133027837523	2	3
154	0.96836108339259	2	4
154	0.0159976119086971	2	5
154	0.997386008683219	3	4
154	0.886914237041072	3	5
154	0.994573335158897	4	5
155	0.997925635324251	1	2
155	0.999955585291446	1	3
155	0.999971869529081	1	4
155	0.99999893218054	1	5
155	8.64077159925274e-05	2	3
155	0.820957590858135	2	4
155	0.00335608429236682	2	5
155	0.951641748948282	3	4
155	0.815804630894404	3	5
155	0.998952748439959	4	5
156	0.997747480790714	1	2
156	0.999955585291446	1	3
156	0.999971869529081	1	4
156	0.999998411444445	1	5
156	2.73731980940745e-05	2	3
156	0.845626396746983	2	4
156	0.00354004713500536	2	5
156	0.951641748948282	3	4
156	0.697167561913628	3	5
156	0.999839277429655	4	5
157	0.999933193894615	1	2
157	0.99999969079102	1	3
157	0.999999838895125	1	4
157	0.999999997855785	1	5
157	0.000515613565956335	2	3
157	0.965182376766244	2	4
157	0.0198941917053581	2	5
157	0.994302677031628	3	4
157	0.953961434581708	3	5
157	0.999977512295685	4	5
158	0.997867518298231	1	2
158	0.999959568396522	1	3
158	0.999971869529081	1	4
158	0.99999893218054	1	5
158	2.61885689821739e-05	2	3
158	0.831664789091132	2	4
158	0.00315075818999184	2	5
158	0.891330633962185	3	4
158	0.797543100079707	3	5
158	0.998952748439959	4	5
159	0.959243052704055	1	2
159	0.996741922893473	1	3
159	0.997298856441747	1	4
159	0.999601435291307	1	5
159	6.43554049726814e-07	2	3
159	0.508853049740304	2	4
159	0.000293344972920205	2	5
159	0.6084726491884	3	4
159	0.313003344710348	3	5
159	0.991687432385889	4	5
160	0.960623092963681	1	2
160	0.996939409700645	1	3
160	0.997298856441747	1	4
160	0.999601435291307	1	5
160	4.84089473047108e-07	2	3
160	0.506633252389778	2	4
160	0.000341917918328909	2	5
160	0.416186987860276	3	4
160	0.237824717507891	3	5
160	0.991687432385889	4	5
161	0.997925637757716	1	2
161	0.999963264612157	1	3
161	0.999971869529081	1	4
161	0.999998411444445	1	5
161	7.34020690477669e-06	2	3
161	0.838223621845739	2	4
161	0.00419796908583929	2	5
161	0.758240133503823	3	4
161	0.54125493132876	3	5
161	0.999839277429655	4	5
162	0.960623092963681	1	2
162	0.996939409700645	1	3
162	0.997298856441747	1	4
162	0.999601435291307	1	5
162	4.84089473047108e-07	2	3
162	0.506633252389778	2	4
162	0.000341917918328909	2	5
162	0.416186987860276	3	4
162	0.237824717507891	3	5
162	0.991687432385889	4	5
163	0.960623092963681	1	2
163	0.996939409700645	1	3
163	0.997298856441747	1	4
163	0.99969396937784	1	5
163	4.84089473047108e-07	2	3
163	0.506633252389778	2	4
163	0.000273712743924453	2	5
163	0.416186987860276	3	4
163	0.438634861482994	3	5
163	0.972987939166064	4	5
164	0.960623117395965	1	2
164	0.996939409700645	1	3
164	0.997298856441747	1	4
164	0.99969396937784	1	5
164	3.93449493293404e-07	2	3
164	0.528641571649441	2	4
164	0.000283414266904352	2	5
164	0.416186987860276	3	4
164	0.438634861482994	3	5
164	0.972987939166064	4	5
165	0.997982514630974	1	2
165	0.999964994914976	1	3
165	0.999971869529081	1	4
165	0.999998411444445	1	5
165	1.29963667303691e-05	2	3
165	0.844651797121641	2	4
165	0.00462605260470866	2	5
165	0.764725489008613	3	4
165	0.560946274625868	3	5
165	0.999839277429655	4	5
166	0.997982514630974	1	2
166	0.999963267550073	1	3
166	0.999971869529081	1	4
166	0.999998411444445	1	5
166	5.3473646624176e-06	2	3
166	0.844651797121641	2	4
166	0.00462605260470866	2	5
166	0.754170671754409	3	4
166	0.535881542410953	3	5
166	0.999839277429655	4	5
167	0.961302237521633	1	2
167	0.997034984698423	1	3
167	0.997298856441747	1	4
167	0.999601435291307	1	5
167	4.73141935878138e-07	2	3
167	0.516451079717099	2	4
167	0.000383599421559889	2	5
167	0.419069878593494	3	4
167	0.248658176717826	3	5
167	0.991687432385889	4	5
168	0.998038167478408	1	2
168	0.999966666524415	1	3
168	0.999971869529081	1	4
168	0.99999893218054	1	5
168	1.27418389403298e-05	2	3
168	0.850946808848858	2	4
168	0.004228429622298	2	5
168	0.767151086495989	3	4
168	0.784528281888294	3	5
168	0.998952748439959	4	5
169	0.963296279137807	1	2
169	0.997034984698423	1	3
169	0.998250159899205	1	4
169	0.999601435291307	1	5
169	1.43735414138986e-06	2	3
169	0.571601193189001	2	4
169	0.000494265212601071	2	5
169	0.973654237209907	3	4
169	0.248658176717826	3	5
169	0.997723336415577	4	5
170	0.999998953648676	1	2
170	0.999999999216748	1	3
170	0.999999999813622	1	4
170	0.999999999997139	1	5
170	0.00144024947733372	2	3
170	0.997809275633697	2	4
170	0.108393712529028	2	5
170	0.999999373893511	3	4
170	0.989729962616679	3	5
170	0.999999999346656	4	5
171	0.99813583169856	1	2
171	0.999961492552167	1	3
171	0.999985609365019	1	4
171	0.999998411444445	1	5
171	4.24908491548973e-06	2	3
171	0.855791547079357	2	4
171	0.00415242275684906	2	5
171	0.999050377040084	3	4
171	0.609248800759291	3	5
171	0.999978684716632	4	5
172	0.998338398951124	1	2
172	0.999968272652806	1	3
172	0.999993080660117	1	4
172	0.999998411444445	1	5
172	5.24158871323193e-05	2	3
172	0.802386661918479	2	4
172	0.00572907660690334	2	5
172	0.999997999314362	3	4
172	0.589633937195922	3	5
172	0.999161788438497	4	5
173	0.998248900470899	1	2
173	0.999961492552167	1	3
173	0.999993080660117	1	4
173	0.999997912414558	1	5
173	5.32675598078331e-05	2	3
173	0.810310761370145	2	4
173	0.00197406328650185	2	5
173	0.999998935052184	3	4
173	0.267152252299676	3	5
173	0.998186211371162	4	5
174	0.998248900470899	1	2
174	0.999968272652806	1	3
174	0.999993080660117	1	4
174	0.999998411444445	1	5
174	3.99976492924183e-05	2	3
174	0.810310761370145	2	4
174	0.00634747921302053	2	5
174	0.999997999314362	3	4
174	0.589633937195922	3	5
174	0.999161788438497	4	5
175	0.999948625052277	1	2
175	0.999999760779119	1	3
175	0.999999975782579	1	4
175	0.999999994781428	1	5
175	0.000464056035844916	2	3
175	0.948796972466986	2	4
175	0.035289318630383	2	5
175	0.999999922444532	3	4
175	0.849994352138546	3	5
175	0.999951761010908	4	5
176	0.998289542526463	1	2
176	0.999965006211008	1	3
176	0.999993080660117	1	4
176	0.999997912551697	1	5
176	5.29389550189265e-05	2	3
176	0.793885230648092	2	4
176	0.00326950753196427	2	5
176	0.999993544820334	3	4
176	0.686932193550518	3	5
176	0.998186217528144	4	5
177	0.998347398153524	1	2
177	0.999995152298638	1	3
177	0.999993080660117	1	4
177	0.99999893218054	1	5
177	3.36163723165219e-10	2	3
177	0.823947122646223	2	4
177	0.00696492165157023	2	5
177	0.999999941607948	3	4
177	0.992271559897034	3	5
177	0.999673973136093	4	5
178	0.998347398153524	1	2
178	0.999996363259947	1	3
178	0.999993080660117	1	4
178	0.99999893218054	1	5
178	4.35421505632685e-11	2	3
178	0.823947122646223	2	4
178	0.00696492165157023	2	5
178	0.999999810396817	3	4
178	0.99577904918773	3	5
178	0.999673973136093	4	5
179	0.998347398153524	1	2
179	0.999996363259947	1	3
179	0.999993080660117	1	4
179	0.99999893218054	1	5
179	4.35421505632685e-11	2	3
179	0.823947122646223	2	4
179	0.00696492165157023	2	5
179	0.999999810396817	3	4
179	0.99577904918773	3	5
179	0.999673973136093	4	5
180	0.999950975434799	1	2
180	0.999999989290311	1	3
180	0.999999975782579	1	4
180	0.999999996840462	1	5
180	7.11145448603758e-10	2	3
180	0.959886892454269	2	4
180	0.0139532599202527	2	5
180	0.999999999390774	3	4
180	0.998231425794753	3	5
180	0.999983618301862	4	5
181	0.998298709561362	1	2
181	0.999996363259947	1	3
181	0.999993080660117	1	4
181	0.999998411444445	1	5
181	2.65257910787076e-11	2	3
181	0.815825048095256	2	4
181	0.00760702803466687	2	5
181	0.999999810396817	3	4
181	0.941706232346446	3	5
181	0.999161788438497	4	5
182	0.998347398153524	1	2
182	0.999996363259947	1	3
182	0.999993080660117	1	4
182	0.999998411444445	1	5
182	4.35421505632685e-11	2	3
182	0.823947122646223	2	4
182	0.00766518996092549	2	5
182	0.999999810396817	3	4
182	0.941706232346446	3	5
182	0.999161788438497	4	5
183	0.998433091127693	1	2
183	0.999995128456412	1	3
183	0.999993080660117	1	4
183	0.99999893218054	1	5
183	3.35135353241069e-11	2	3
183	0.816258287926498	2	4
183	0.00628873646266951	2	5
183	0.999999928469056	3	4
183	0.997090501863157	3	5
183	0.999673973136093	4	5
184	0.967090761028123	1	2
184	0.9993365604176	1	3
184	0.998913293797367	1	4
184	0.999601435291307	1	5
184	1.22292419928293e-12	2	3
184	0.506918986976527	2	4
184	0.000775879019651929	2	5
184	0.999931802555265	3	4
184	0.744389978541114	3	5
184	0.976481232141805	4	5
185	0.998441501410125	1	2
185	0.999996623467045	1	3
185	0.999993080660117	1	4
185	0.999997912551697	1	5
185	6.2845707818394e-11	2	3
185	0.838413036735909	2	4
185	0.000749651070821769	2	5
185	0.99999973521143	3	4
185	0.831935575273165	3	5
185	0.998186217528144	4	5
186	0.967090761028123	1	2
186	0.999368651546494	1	3
186	0.998913293797367	1	4
186	0.99969396937784	1	5
186	6.94341868101715e-13	2	3
186	0.506918986976527	2	4
186	0.0007370749973994	2	5
186	0.999910697870113	3	4
186	0.958985712893544	3	5
186	0.986990615897585	4	5
187	0.998441501410125	1	2
187	0.999996868199155	1	3
187	0.999993080660117	1	4
187	0.99999893218054	1	5
187	3.68295191833875e-11	2	3
187	0.838413036735909	2	4
187	0.00799800532798207	2	5
187	0.999999626094327	3	4
187	0.996910211225328	3	5
187	0.999673973136093	4	5
188	0.967090761028123	1	2
188	0.999368651546494	1	3
188	0.998913293797367	1	4
188	0.99969396937784	1	5
188	6.94341868101715e-13	2	3
188	0.506918986976527	2	4
188	0.0007370749973994	2	5
188	0.999910697870113	3	4
188	0.958985712893544	3	5
188	0.986990615897585	4	5
189	0.966476175896754	1	2
189	0.999336588031862	1	3
189	0.998913293797367	1	4
189	0.99969396937784	1	5
189	8.31398783690079e-13	2	3
189	0.495276376483264	2	4
189	0.00069897600775265	2	5
189	0.999834004565948	3	4
189	0.984311527074992	3	5
189	0.986990615897585	4	5
190	0.967698309939034	1	2
190	0.999336588031862	1	3
190	0.998913293797367	1	4
190	0.999601435291307	1	5
190	2.03491255657876e-12	2	3
190	0.516651841029147	2	4
190	0.000867545892759754	2	5
190	0.999834004565948	3	4
190	0.873345333302588	3	5
190	0.976481232141805	4	5
191	0.998567141830899	1	2
191	0.999995770819725	1	3
191	0.999993080660117	1	4
191	0.99999893218054	1	5
191	4.57345379737437e-11	2	3
191	0.837498007100804	2	4
191	0.00793765341956969	2	5
191	0.999999426257121	3	4
191	0.999657636824015	3	5
191	0.999673973136093	4	5
192	0.967698309939034	1	2
192	0.999368678206561	1	3
192	0.998913293797367	1	4
192	0.99969396937784	1	5
192	1.1514460666369e-12	2	3
192	0.516651841029147	2	4
192	0.000824445798780351	2	5
192	0.999790788716273	3	4
192	0.986602681172917	3	5
192	0.986990615897585	4	5
193	0.998486951317859	1	2
193	0.999996624959347	1	3
193	0.999993080660117	1	4
193	0.999998569458609	1	5
193	4.30631367024636e-11	2	3
193	0.844781534576798	2	4
193	0.0027748402466511	2	5
193	0.999997771030795	3	4
193	0.998898816811456	3	5
193	0.999166904100222	4	5
194	0.998609765931352	1	2
194	0.999995770819725	1	3
194	0.999993080660117	1	4
194	0.99999893218054	1	5
194	6.96584111438467e-11	2	3
194	0.843867282118007	2	4
194	0.00871260708410876	2	5
194	0.999999426257121	3	4
194	0.999657636824015	3	5
194	0.999673973136093	4	5
195	0.968298804735284	1	2
195	0.999429488925619	1	3
195	0.998913293797367	1	4
195	0.99969396937784	1	5
195	5.65372799265974e-13	2	3
195	0.526427713633054	2	4
195	0.000921745664654168	2	5
195	0.999663665999958	3	4
195	0.990315474108586	3	5
195	0.986990615897585	4	5
196	0.968298804735284	1	2
196	0.999429488925619	1	3
196	0.998913293797367	1	4
196	0.99969396937784	1	5
196	5.65372799265974e-13	2	3
196	0.526427713633054	2	4
196	0.000921745664654168	2	5
196	0.999663665999958	3	4
196	0.990315474108586	3	5
196	0.986990615897585	4	5
197	0.998531355386887	1	2
197	0.999997099500744	1	3
197	0.999993080660117	1	4
197	0.99999893218054	1	5
197	2.19781461762991e-11	2	3
197	0.851017182726063	2	4
197	0.00963127661353696	2	5
197	0.999996072609216	3	4
197	0.999279554464804	3	5
197	0.999673973136093	4	5
198	0.968298804735284	1	2
198	0.999429488925619	1	3
198	0.998913293797367	1	4
198	0.99969396937784	1	5
198	5.65372799265974e-13	2	3
198	0.526427713633054	2	4
198	0.000921745664654168	2	5
198	0.999663665999958	3	4
198	0.990315474108586	3	5
198	0.986990615897585	4	5
199	0.967698347761201	1	2
199	0.999429488925619	1	3
199	0.998913293797367	1	4
199	0.99969396937784	1	5
199	3.59494744491006e-13	2	3
199	0.514615649309255	2	4
199	0.000874450229217413	2	5
199	0.999663665999958	3	4
199	0.990315474108586	3	5
199	0.986990615897585	4	5
200	0.967698347761201	1	2
200	0.999458257200796	1	3
200	0.998913293797367	1	4
200	0.99969396937784	1	5
200	1.98850954210684e-13	2	3
200	0.514615649309255	2	4
200	0.000874450229217413	2	5
200	0.999571943007471	3	4
[truncated: 304,492 more rows]
