# Supplementary material for: Genome-wide bioinformatic analyses predict key host and viral factors in SARS-CoV-2 pathogenesis
Source: Commun Biol. 2021 May 17;4:590. doi: 10.1038/s42003-021-02095-0 (PMC8128904; doi:10.1038/s42003-021-02095-0)
Supplement: Supplementary file 18 — Supplementary Data 16 [file 42003_2021_2095_MOESM18_ESM.zip › metaCATS_Results/Gender-rMsaInput.txt-rResultChisqTest.txt]

resultCST
1 "Site Number	Chi-Square Score	P-Value	Degrees of Freedom	Sparse Table (i.e. <5 of any residue)	Residue Diversity Between Groups
1	6.8960943862177	0.864402954747137	12	Y	group1(129_-)|group2(3085_-)|group3(1_-)|group4(4059_-,_2_a,_4_c,_1_t)|group5(798_-)
2	1.96874541300189	0.981955069285203	8	Y	group1(129_-)|group2(3085_-)|group3(1_-)|group4(4064_-,_1_c,_1_t)|group5(798_-)
3	1.96753534368592	0.741730157776779	4	Y	group1(129_-)|group2(3085_-)|group3(1_-)|group4(4064_-,_2_t)|group5(798_-)
4	1.96753534368592	0.741730157776779	4	Y	group1(129_-)|group2(3085_-)|group3(1_-)|group4(4064_-,_2_t)|group5(798_-)
5	1.96874541300189	0.981955069285203	8	Y	group1(129_-)|group2(3085_-)|group3(1_-)|group4(4064_-,_1_c,_1_g)|group5(798_-)
6	5.57807619757444	0.99204625408881	16	Y	group1(129_-)|group2(3078_-,_6_a,_1_t)|group3(1_-)|group4(4050_-,_14_a,_1_c,_1_g)|group5(795_-,_3_a)
7	3.93604269622828	0.862847291144948	8	Y	group1(129_-)|group2(3085_-)|group3(1_-)|group4(4062_-,_2_a,_2_g)|group5(798_-)
8	0.984257495314833	0.912173598669907	4	Y	group1(129_-)|group2(3085_-)|group3(1_-)|group4(4065_-,_1_g)|group5(798_-)
9	0.984257495314833	0.912173598669907	4	Y	group1(129_-)|group2(3085_-)|group3(1_-)|group4(4065_-,_1_a)|group5(798_-)
10	0.984257495314833	0.912173598669907	4	Y	group1(129_-)|group2(3085_-)|group3(1_-)|group4(4065_-,_1_t)|group5(798_-)
11	1.96753534368592	0.741730157776779	4	Y	group1(129_-)|group2(3085_-)|group3(1_-)|group4(4064_-,_2_g)|group5(798_-)
12	1.96874541300189	0.981955069285203	8	Y	group1(129_-)|group2(3085_-)|group3(1_-)|group4(4064_-,_1_c,_1_t)|group5(798_-)
13	1.96753534368592	0.741730157776779	4	Y	group1(129_-)|group2(3085_-)|group3(1_-)|group4(4064_-,_2_t)|group5(798_-)
14	1.96874541300189	0.981955069285203	8	Y	group1(129_-)|group2(3085_-)|group3(1_-)|group4(4064_-,_1_c,_1_g)|group5(798_-)
15	1.96753534368592	0.741730157776779	4	Y	group1(129_-)|group2(3085_-)|group3(1_-)|group4(4064_-,_2_g)|group5(798_-)
16	0.984257495314833	0.912173598669907	4	Y	group1(129_-)|group2(3085_-)|group3(1_-)|group4(4065_-,_1_a)|group5(798_-)
17	0.984257495314833	0.912173598669907	4	Y	group1(129_-)|group2(3085_-)|group3(1_-)|group4(4065_-,_1_a)|group5(798_-)
18	0.984257495314833	0.912173598669907	4	Y	group1(129_-)|group2(3085_-)|group3(1_-)|group4(4065_-,_1_c)|group5(798_-)
19	0.984257495314833	0.912173598669907	4	Y	group1(129_-)|group2(3085_-)|group3(1_-)|group4(4065_-,_1_t)|group5(798_-)
20	1.96753534368592	0.741730157776779	4	Y	group1(129_-)|group2(3085_-)|group3(1_-)|group4(4064_-,_2_g)|group5(798_-)
21	1.96874541300189	0.981955069285203	8	Y	group1(129_-)|group2(3085_-)|group3(1_-)|group4(4064_-,_1_a,_1_c)|group5(798_-)
22	1.96753534368592	0.741730157776779	4	Y	group1(129_-)|group2(3085_-)|group3(1_-)|group4(4064_-,_2_t)|group5(798_-)
23	1.96753534368592	0.741730157776779	4	Y	group1(129_-)|group2(3085_-)|group3(1_-)|group4(4064_-,_2_c)|group5(798_-)
24	1.96874541300189	0.981955069285203	8	Y	group1(129_-)|group2(3085_-)|group3(1_-)|group4(4064_-,_1_c,_1_t)|group5(798_-)
25	2.26958840963329	0.998866846238356	12	Y	group1(129_-)|group2(3084_-,_1_c)|group3(1_-)|group4(4063_-,_1_a,_1_c,_1_t)|group5(798_-)
26	6.67444164590368	0.979037658602424	16	Y	group1(129_-)|group2(3083_-,_1_c,_1_t)|group3(1_-)|group4(4059_-,_3_a,_3_c,_1_g)|group5(798_-)
27	3.60910670190168	0.989502965321165	12	Y	group1(129_-)|group2(3083_-,_1_a,_1_g)|group3(1_-)|group4(4059_-,_3_a,_2_c,_2_g)|group5(798_-)
28	4.06634737631219	0.998784437236258	16	Y	group1(129_-)|group2(3080_-,_1_a,_1_c,_2_g,_1_t)|group3(1_-)|group4(4057_-,_4_a,_2_c,_1_g,_2_t)|group5(798_-)
29	4.12258681688355	0.998675867246395	16	Y	group1(129_-)|group2(3080_-,_1_a,_1_c,_1_g,_2_t)|group3(1_-)|group4(4055_-,_3_a,_2_c,_4_g,_2_t)|group5(798_-)
30	6.2235044998547	0.904398527551171	12	Y	group1(129_-)|group2(3078_-,_2_a,_3_c,_2_g)|group3(1_-)|group4(4051_-,_1_a,_7_c,_7_g)|group5(798_-)
31	6.66396788518856	0.97920738577706	16	Y	group1(129_-)|group2(3078_-,_2_a,_3_c,_2_t)|group3(1_-)|group4(4049_-,_7_a,_7_c,_1_g,_2_t)|group5(798_-)
32	7.40590396595252	0.964621619178973	16	Y	group1(129_-)|group2(3078_-,_1_a,_5_c,_1_t)|group3(1_-)|group4(4049_-,_3_a,_8_c,_4_g,_2_t)|group5(798_-)
33	12.5102035868758	0.708175534347517	16	Y	group1(129_-)|group2(3077_-,_3_a,_4_c,_1_t)|group3(1_-)|group4(4046_-,_4_a,_4_c,_10_g,_2_t)|group5(798_-)
34	11.1257558924241	0.801657298313183	16	Y	group1(129_-)|group2(3077_-,_1_a,_2_c,_5_g)|group3(1_-)|group4(4044_-,_5_a,_1_c,_13_g,_3_t)|group5(798_-)
35	192.110998555876	4.0624396355635e-30	20	Y	group1(84_-,_45_a)|group2(2608_-,_470_a,_3_c,_4_g)|group3(1_-)|group4(3215_-,_840_a,_5_c,_4_g,_1_n,_1_t)|group5(775_-,_23_a)
36	173.376769579697	6.61422899896637e-23	28	Y	group1(84_-,_1_n,_44_t)|group2(2561_-,_3_a,_2_c,_1_g,_9_n,_509_t)|group3(1_-)|group4(3185_-,_4_a,_4_c,_2_g,_11_n,_857_t,_1_w,_2_y)|group5(767_-,_31_t)
37	154.180724870342	2.1661339662576e-19	28	Y	group1(82_-,_1_n,_46_t)|group2(2474_-,_2_a,_3_c,_1_g,_9_n,_596_t)|group3(1_-)|group4(3143_-,_3_a,_4_c,_3_g,_1_k,_11_n,_900_t,_1_w)|group5(757_-,_41_t)
38	149.97236203404	3.35214876330086e-20	24	Y	group1(81_-,_47_a,_1_n)|group2(2440_-,_624_a,_3_c,_3_g,_9_n,_6_t)|group3(1_-)|group4(3112_-,_924_a,_1_c,_5_g,_1_m,_12_n,_11_t)|group5(750_-,_47_a,_1_g)
39	155.118774388679	6.54779565057754e-23	20	Y	group1(81_-,_47_a,_1_n)|group2(2338_-,_735_a,_2_c,_9_n,_1_t)|group3(1_-)|group4(3034_-,_1015_a,_3_g,_11_n,_3_t)|group5(744_-,_54_a)
40	159.994931452853	7.5257040801931e-24	20	Y	group1(81_-,_47_a,_1_n)|group2(2325_-,_746_a,_9_n,_5_t)|group3(1_-)|group4(3019_-,_1025_a,_3_c,_5_g,_12_n,_2_t)|group5(743_-,_55_a)
41	151.324249114248	1.87927973104125e-20	24	Y	group1(81_-,_47_g,_1_n)|group2(2302_-,_3_a,_1_c,_769_g,_9_n,_1_t)|group3(1_-)|group4(2986_-,_4_a,_2_c,_1060_g,_1_k,_12_n,_1_t)|group5(739_-,_59_g)
42	152.597844240677	1.99699711469678e-22	20	Y	group1(81_-,_47_g,_1_n)|group2(2279_-,_2_a,_1_c,_793_g,_9_n,_1_t)|group3(1_-)|group4(2961_-,_2_a,_1_c,_1089_g,_12_n,_1_t)|group5(737_-,_61_g)
43	151.321159626148	3.50947267076557e-22	20	Y	group1(81_-,_1_n,_47_t)|group2(2248_-,_1_a,_1_c,_2_g,_10_n,_823_t)|group3(1_-)|group4(2948_-,_2_a,_3_c,_1_g,_13_n,_1099_t)|group5(733_-,_65_t)
44	169.758960361151	6.4925399760255e-24	24	Y	group1(80_-,_1_c,_1_n,_47_t)|group2(2225_-,_2_a,_3_c,_10_n,_845_t)|group3(1_-)|group4(2934_-,_5_a,_2_c,_2_g,_15_n,_1108_t)|group5(729_-,_68_t,_1_w)
45	152.516185040448	2.07036742737485e-22	20	Y	group1(79_-,_1_n,_49_t)|group2(2197_-,_2_a,_1_g,_10_n,_875_t)|group3(1_-)|group4(2913_-,_1_a,_1_c,_2_g,_13_n,_1136_t)|group5(726_-,_72_t)
46	2.59828153436797	0.956990243746595	8	Y	group1(129_-)|group2(3084_-,_1_t)|group3(1_-)|group4(4065_-,_1_n)|group5(798_-)
47	0.984257495314833	0.912173598669907	4	Y	group1(129_-)|group2(3085_-)|group3(1_-)|group4(4065_-,_1_n)|group5(798_-)
48	0.984257495314833	0.912173598669907	4	Y	group1(129_-)|group2(3085_-)|group3(1_-)|group4(4065_-,_1_n)|group5(798_-)
49	2.59828153436797	0.956990243746595	8	Y	group1(129_-)|group2(3084_-,_1_a)|group3(1_-)|group4(4065_-,_1_n)|group5(798_-)
50	170.352948939666	7.40091928530816e-26	20	Y	group1(79_-,_48_a,_1_n,_1_t)|group2(2159_-,_913_a,_2_c,_9_n,_2_t)|group3(1_-)|group4(2878_-,_1170_a,_4_c,_3_g,_11_n)|group5(718_-,_80_a)
51	152.145149553747	2.43912222112764e-22	20	Y	group1(79_-,_1_n,_49_t)|group2(2124_-,_3_a,_2_c,_1_g,_9_n,_946_t)|group3(1_-)|group4(2844_-,_5_a,_7_c,_12_n,_1198_t)|group5(713_-,_1_c,_84_t)
52	166.627627417095	3.91670777216134e-25	20	Y	group1(79_-,_48_a,_1_n,_1_t)|group2(2109_-,_962_a,_3_c,_2_g,_9_n)|group3(1_-)|group4(2815_-,_1234_a,_1_g,_12_n,_4_t)|group5(710_-,_88_a)
53	165.552060163804	6.48017505698204e-27	16	Y	group1(79_-,_48_c,_1_g,_1_n)|group2(2104_-,_1_a,_971_c,_9_n)|group3(1_-)|group4(2807_-,_1_a,_1242_c,_3_g,_13_n)|group5(710_-,_88_c)
54	0.984257495314833	0.912173598669907	4	Y	group1(129_-)|group2(3085_-)|group3(1_-)|group4(4065_-,_1_t)|group5(798_-)
55	0.984257495314833	0.912173598669907	4	Y	group1(129_-)|group2(3085_-)|group3(1_-)|group4(4065_-,_1_g)|group5(798_-)
56	0.984257495314833	0.912173598669907	4	Y	group1(129_-)|group2(3085_-)|group3(1_-)|group4(4065_-,_1_c)|group5(798_-)
57	0.984257495314833	0.912173598669907	4	Y	group1(129_-)|group2(3085_-)|group3(1_-)|group4(4065_-,_1_t)|group5(798_-)
58	0.984257495314833	0.912173598669907	4	Y	group1(129_-)|group2(3085_-)|group3(1_-)|group4(4065_-,_1_c)|group5(798_-)
59	0.984257495314833	0.912173598669907	4	Y	group1(129_-)|group2(3085_-)|group3(1_-)|group4(4065_-,_1_t)|group5(798_-)
60	0.984257495314833	0.912173598669907	4	Y	group1(129_-)|group2(3085_-)|group3(1_-)|group4(4065_-,_1_t)|group5(798_-)
61	0.984257495314833	0.912173598669907	4	Y	group1(129_-)|group2(3085_-)|group3(1_-)|group4(4065_-,_1_g)|group5(798_-)
62	0.984257495314833	0.912173598669907	4	Y	group1(129_-)|group2(3085_-)|group3(1_-)|group4(4065_-,_1_c)|group5(798_-)
63	0.984257495314833	0.912173598669907	4	Y	group1(129_-)|group2(3085_-)|group3(1_-)|group4(4065_-,_1_t)|group5(798_-)
64	0.984257495314833	0.912173598669907	4	Y	group1(129_-)|group2(3085_-)|group3(1_-)|group4(4065_-,_1_t)|group5(798_-)
65	1.96874541300189	0.981955069285203	8	Y	group1(129_-)|group2(3085_-)|group3(1_-)|group4(4064_-,_1_g,_1_t)|group5(798_-)
66	1.96874541300189	0.981955069285203	8	Y	group1(129_-)|group2(3085_-)|group3(1_-)|group4(4064_-,_1_g,_1_t)|group5(798_-)
67	1.96874541300189	0.981955069285203	8	Y	group1(129_-)|group2(3085_-)|group3(1_-)|group4(4064_-,_1_c,_1_t)|group5(798_-)
68	1.96753534368592	0.741730157776779	4	Y	group1(129_-)|group2(3085_-)|group3(1_-)|group4(4064_-,_2_t)|group5(798_-)
69	1.96753534368592	0.741730157776779	4	Y	group1(129_-)|group2(3085_-)|group3(1_-)|group4(4064_-,_2_g)|group5(798_-)
70	1.96874541300189	0.981955069285203	8	Y	group1(129_-)|group2(3085_-)|group3(1_-)|group4(4064_-,_1_c,_1_t)|group5(798_-)
71	1.96753534368592	0.741730157776779	4	Y	group1(129_-)|group2(3085_-)|group3(1_-)|group4(4064_-,_2_t)|group5(798_-)
72	1.96874541300189	0.981955069285203	8	Y	group1(129_-)|group2(3085_-)|group3(1_-)|group4(4064_-,_1_a,_1_g)|group5(798_-)
73	191.013682442189	6.68233141620698e-30	20	Y	group1(79_-,_49_c,_1_n)|group2(1990_-,_3_a,_1081_c,_9_n,_2_t)|group3(1_-)|group4(2652_-,_3_a,_1395_c,_1_g,_14_n,_1_t)|group5(708_-,_90_c)
74	192.750995677913	2.3033800161883e-32	16	Y	group1(79_-,_1_n,_49_t)|group2(1962_-,_1_a,_1_c,_9_n,_1112_t)|group3(1_-)|group4(2619_-,_2_a,_3_c,_12_n,_1430_t)|group5(704_-,_94_t)
75	205.213382779678	1.04407392278756e-32	20	Y	group1(78_-,_1_n,_50_t)|group2(1935_-,_1_c,_9_n,_1140_t)|group3(1_-)|group4(2604_-,_4_a,_3_c,_1_g,_12_n,_1442_t)|group5(703_-,_1_c,_94_t)
76	216.866246716501	5.03537307246661e-35	20	Y	group1(78_-,_49_c,_1_g,_1_n)|group2(1927_-,_1_a,_1146_c,_9_n,_2_t)|group3(1_-)|group4(2596_-,_1450_c,_4_g,_12_n,_4_t)|group5(703_-,_95_c)
77	213.164095876704	2.74986229078028e-34	20	Y	group1(78_-,_49_c,_1_n,_1_t)|group2(1910_-,_1_a,_1164_c,_9_n,_1_t)|group3(1_-)|group4(2578_-,_2_a,_1468_c,_4_g,_11_n,_3_t)|group5(698_-,_100_c)
78	3.93604269622828	0.862847291144948	8	Y	group1(129_-)|group2(3085_-)|group3(1_-)|group4(4062_-,_2_n,_2_t)|group5(798_-)
79	1.96753534368592	0.741730157776779	4	Y	group1(129_-)|group2(3085_-)|group3(1_-)|group4(4064_-,_2_n)|group5(798_-)
80	1.96753534368592	0.741730157776779	4	Y	group1(129_-)|group2(3085_-)|group3(1_-)|group4(4064_-,_2_n)|group5(798_-)
81	1.96753534368592	0.741730157776779	4	Y	group1(129_-)|group2(3085_-)|group3(1_-)|group4(4064_-,_2_n)|group5(798_-)
82	1.96753534368592	0.741730157776779	4	Y	group1(129_-)|group2(3085_-)|group3(1_-)|group4(4064_-,_2_n)|group5(798_-)
83	1.96753534368592	0.741730157776779	4	Y	group1(129_-)|group2(3085_-)|group3(1_-)|group4(4064_-,_2_n)|group5(798_-)
84	1.96753534368592	0.741730157776779	4	Y	group1(129_-)|group2(3085_-)|group3(1_-)|group4(4064_-,_2_n)|group5(798_-)
85	1.96753534368592	0.741730157776779	4	Y	group1(129_-)|group2(3085_-)|group3(1_-)|group4(4064_-,_2_n)|group5(798_-)
86	3.93723880347369	0.984542432009961	12	Y	group1(129_-)|group2(3085_-)|group3(1_-)|group4(4062_-,_1_g,_2_n,_1_t)|group5(798_-)
87	3.93604269622828	0.862847291144948	8	Y	group1(129_-)|group2(3085_-)|group3(1_-)|group4(4062_-,_2_a,_2_n)|group5(798_-)
88	3.93604269622828	0.862847291144948	8	Y	group1(129_-)|group2(3085_-)|group3(1_-)|group4(4062_-,_2_a,_2_n)|group5(798_-)
89	3.93604269622828	0.862847291144948	8	Y	group1(129_-)|group2(3085_-)|group3(1_-)|group4(4062_-,_2_a,_2_n)|group5(798_-)
90	2.48666441316532	0.962349903692823	8	Y	group1(129_-)|group2(3084_-,_1_c)|group3(1_-)|group4(4062_-,_2_c,_2_n)|group5(798_-)
91	204.906482445105	1.20111643009246e-32	20	Y	group1(78_-,_50_c,_1_n)|group2(1892_-,_2_a,_1178_c,_10_n,_3_t)|group3(1_-)|group4(2552_-,_2_a,_1494_c,_4_g,_11_n,_3_t)|group5(695_-,_102_c,_1_t)
92	207.961849170179	2.97421344503421e-33	20	Y	group1(77_-,_49_a,_1_c,_1_n,_1_t)|group2(1873_-,_1190_a,_3_c,_3_g,_10_n,_6_t)|group3(1_-)|group4(2529_-,_1512_a,_2_c,_3_g,_13_n,_7_t)|group5(689_-,_109_a)
93	219.298070892595	1.6486439350135e-35	20	Y	group1(77_-,_1_c,_49_g,_1_n,_1_t)|group2(1852_-,_8_a,_4_c,_1210_g,_9_n,_2_t)|group3(1_-)|group4(2494_-,_8_a,_1_c,_1546_g,_12_n,_5_t)|group5(685_-,_3_a,_110_g)
94	225.48110116206	9.59699472274608e-37	20	Y	group1(76_-,_1_a,_51_g,_1_n)|group2(1813_-,_3_a,_7_c,_1248_g,_9_n,_5_t)|group3(1_-)|group4(2423_-,_3_a,_12_c,_1606_g,_13_n,_9_t)|group5(684_-,_114_g)
95	265.467484932033	1.39110794406691e-42	24	Y	group1(71_-,_1_g,_1_n,_56_t)|group2(1736_-,_16_a,_3_c,_8_g,_9_n,_1313_t)|group3(1_-)|group4(2305_-,_28_a,_13_c,_20_g,_14_n,_1685_t,_1_y)|group5(682_-,_3_g,_113_t)
96	394.811036508813	2.43500616455462e-71	20	Y	group1(67_-,_61_a,_1_n)|group2(1556_-,_1515_a,_1_g,_9_n,_4_t)|group3(1_-)|group4(2007_-,_2039_a,_3_c,_1_g,_11_n,_5_t)|group5(688_-,_107_a,_3_t)
97	389.794732197643	2.66723302580186e-70	20	Y	group1(67_-,_61_a,_1_n)|group2(1510_-,_1562_a,_2_c,_1_g,_9_n,_1_t)|group3(1_-)|group4(1959_-,_2089_a,_4_c,_12_n,_2_t)|group5(679_-,_119_a)
98	449.79544399459	1.26851072313156e-85	16	Y	group1(67_-,_61_c,_1_n)|group2(1490_-,_1_a,_1579_c,_9_n,_6_t)|group3(1_-)|group4(1947_-,_2099_c,_11_n,_9_t)|group5(676_-,_109_c,_13_t)
99	394.515807075963	2.80349506958648e-71	20	Y	group1(67_-,_61_a,_1_n)|group2(1461_-,_1608_a,_1_c,_11_n,_4_t)|group3(1_-)|group4(1936_-,_2113_a,_2_c,_1_g,_11_n,_3_t)|group5(673_-,_125_a)
100	422.924791839025	1.45391774290726e-74	24	Y	group1(67_-,_61_a,_1_n)|group2(1403_-,_1669_a,_1_c,_1_g,_9_n,_2_t)|group3(1_-)|group4(1880_-,_2170_a,_13_n,_2_t,_1_w)|group5(670_-,_128_a)
101	458.086319566167	2.28154570386452e-87	16	Y	group1(64_-,_65_a)|group2(1255_-,_1820_a,_3_g,_5_n,_2_t)|group3(1_-)|group4(1734_-,_2319_a,_3_g,_10_n)|group5(648_-,_150_a)
102	408.738299083811	5.35971564887727e-77	16	Y	group1(64_-,_65_c)|group2(1223_-,_3_a,_1854_c,_5_n)|group3(1_-)|group4(1712_-,_1_a,_2342_c,_10_n,_1_t)|group5(623_-,_175_c)
103	374.44082111942	8.16032207303925e-70	16	Y	group1(64_-,_65_c)|group2(1164_-,_1913_c,_3_g,_5_n)|group3(1_-)|group4(1644_-,_2409_c,_2_g,_10_n,_1_t)|group5(594_-,_204_c)
104	313.288224934971	6.09903316101949e-63	8	Y	group1(64_-,_65_a)|group2(1124_-,_1956_a,_5_n)|group3(1_-)|group4(1610_-,_2445_a,_11_n)|group5(559_-,_239_a)
105	314.245447686791	9.86955807284229e-55	20	Y	group1(63_-,_66_a)|group2(1105_-,_1971_a,_1_g,_5_n,_3_t)|group3(1_-)|group4(1577_-,_2475_a,_1_c,_1_g,_11_n,_1_t)|group5(552_-,_246_a)
106	283.074269852727	8.06730444027261e-51	16	Y	group1(63_-,_66_c)|group2(1067_-,_2004_c,_2_g,_5_n,_7_t)|group3(1_-)|group4(1540_-,_2509_c,_1_g,_11_n,_5_t)|group5(521_-,_271_c,_6_t)
107	270.064889657787	2.00059997666578e-41	28	Y	group1(62_-,_67_c)|group2(1013_-,_2_a,_2061_c,_1_g,_5_n,_2_s,_1_t)|group3(1_-)|group4(1491_-,_3_a,_2559_c,_1_g,_1_m,_11_n)|group5(505_-,_1_a,_292_c)
108	286.216149435263	3.65952897874019e-54	12	Y	group1(58_-,_71_a)|group2(964_-,_2114_a,_7_n)|group3(1_-)|group4(1459_-,_2593_a,_13_n,_1_r)|group5(503_-,_295_a)
109	431.221325953396	9.13671662363286e-85	12	Y	group1(34_-,_95_a)|group2(749_-,_2329_a,_7_n)|group3(1_-)|group4(1297_-,_2757_a,_2_g,_10_n)|group5(498_-,_300_a)
110	437.70964015933	4.41847361373327e-83	16	Y	group1(30_-,_99_c)|group2(728_-,_3_a,_2348_c,_6_n)|group3(1_-)|group4(1262_-,_2_a,_2791_c,_10_n,_1_t)|group5(492_-,_306_c)
111	440.593151736389	9.37981829072558e-87	12	Y	group1(28_-,_101_t)|group2(722_-,_4_c,_6_n,_2353_t)|group3(1_-)|group4(1259_-,_3_c,_9_n,_2795_t)|group5(491_-,_307_t)
112	444.228832252893	1.3008916040515e-81	20	Y	group1(28_-,_101_t)|group2(721_-,_1_a,_7_n,_2356_t)|group3(1_-)|group4(1249_-,_1_a,_3_c,_11_n,_2801_t,_1_y)|group5(490_-,_1_c,_307_t)
113	484.539470244799	1.45789409165542e-99	8	Y	group1(28_-,_101_t)|group2(682_-,_7_n,_2396_t)|group3(1_-)|group4(1152_-,_10_n,_2904_t)|group5(490_-,_308_t)
114	490.396400275244	2.97740849369456e-91	20	Y	group1(28_-,_101_c)|group2(681_-,_2395_c,_8_n,_1_t)|group3(1_-)|group4(1149_-,_2_a,_2903_c,_1_g,_11_n)|group5(490_-,_308_c)
115	483.363561548842	1.07627413468185e-92	16	Y	group1(28_-,_101_g)|group2(680_-,_2397_g,_8_n)|group3(1_-)|group4(1146_-,_1_c,_2907_g,_11_n,_1_t)|group5(488_-,_310_g)
116	503.793857844312	3.45269910962417e-100	12	Y	group1(16_-,_113_a)|group2(675_-,_2404_a,_6_n)|group3(1_-)|group4(1135_-,_2921_a,_9_n,_1_t)|group5(488_-,_310_a)
117	510.768420862842	1.13080666558079e-101	12	Y	group1(16_-,_113_t)|group2(668_-,_5_n,_2412_t)|group3(1_-)|group4(1132_-,_1_k,_10_n,_2923_t)|group5(488_-,_310_t)
118	553.845022561656	1.37795956712967e-107	16	Y	group1(4_-,_125_c)|group2(648_-,_2430_c,_7_n)|group3(1_-)|group4(1119_-,_2935_c,_2_m,_9_n,_1_t)|group5(487_-,_311_c)
119	554.719773362913	4.87573590238421e-111	12	Y	group1(4_-,_125_t)|group2(646_-,_6_n,_2433_t)|group3(1_-)|group4(1115_-,_1_g,_10_n,_2940_t)|group5(487_-,_311_t)
120	577.088447425953	1.96718361522986e-119	8	Y	group1(2_-,_127_c)|group2(624_-,_2456_c,_5_n)|group3(1_-)|group4(1104_-,_2953_c,_9_n)|group5(486_-,_312_c)
121	581.705012180855	8.5319594239444e-117	12	Y	group1(2_-,_127_t)|group2(623_-,_6_n,_2456_t)|group3(1_-)|group4(1092_-,_2_c,_7_n,_2965_t)|group5(486_-,_312_t)
122	565.441204661146	6.25950628374119e-117	8	Y	group1(2_-,_127_t)|group2(614_-,_5_n,_2466_t)|group3(1_-)|group4(1078_-,_9_n,_2979_t)|group5(478_-,_320_t)
123	567.193705973235	1.06530724358543e-113	12	Y	group1(2_-,_127_g)|group2(613_-,_2466_g,_6_n)|group3(1_-)|group4(1077_-,_2979_g,_9_n,_1_t)|group5(478_-,_320_g)
124	570.0274897162	5.86160731848814e-108	20	Y	group1(2_-,_127_t)|group2(609_-,_1_c,_1_g,_6_n,_2468_t)|group3(1_-)|group4(1076_-,_1_c,_1_g,_9_n,_2976_t,_3_y)|group5(477_-,_321_t)
125	895.761710631301	6.27062901455233e-177	20	Y	group1(1_-,_128_a)|group2(237_-,_2846_a,_1_g,_1_n)|group3(1_a)|group4(288_-,_3776_a,_1_m,_1_r)|group5(330_-,_468_a)
126	946.885558233194	4.87720339712947e-195	12	Y	group1(1_-,_128_g)|group2(211_-,_2873_g,_1_t)|group3(1_g)|group4(256_-,_3808_g,_2_n)|group5(322_-,_476_g)
127	939.69312564993	1.5442701326751e-197	8	Y	group1(1_-,_128_a)|group2(210_-,_2874_a,_1_n)|group3(1_a)|group4(256_-,_3808_a,_2_n)|group5(321_-,_477_a)
128	939.958120882306	1.50152943715357e-193	12	Y	group1(1_-,_128_t)|group2(210_-,_2875_t)|group3(1_t)|group4(254_-,_1_a,_2_n,_3809_t)|group5(320_-,_478_t)
129	920.011792168089	2.72240050264519e-193	8	Y	group1(1_-,_128_c)|group2(210_-,_2874_c,_1_n)|group3(1_c)|group4(254_-,_3810_c,_2_n)|group5(317_-,_481_c)
130	986.582687040894	1.17515361829956e-207	8	Y	group1(1_-,_128_t)|group2(188_-,_1_n,_2896_t)|group3(1_t)|group4(240_-,_1_n,_3825_t)|group5(317_-,_481_t)
131	1025.85335872902	5.17743446651125e-212	12	Y	group1(1_-,_128_g)|group2(174_-,_2905_g,_1_n,_5_t)|group3(1_g)|group4(232_-,_3828_g,_2_n,_4_t)|group5(316_-,_481_g,_1_t)
132	1034.545880949	5.20889405035463e-218	8	Y	group1(1_-,_128_t)|group2(173_-,_1_n,_2911_t)|group3(1_t)|group4(229_-,_3837_t)|group5(316_-,_482_t)
133	1085.81606368118	4.43064716056164e-229	8	Y	group1(1_-,_128_t)|group2(162_-,_1_n,_2922_t)|group3(1_t)|group4(213_-,_1_n,_3852_t)|group5(315_-,_483_t)
134	1093.6717026643	1.33749690586424e-226	12	Y	group1(1_-,_128_c)|group2(159_-,_2925_c,_1_n)|group3(1_c)|group4(211_-,_3850_c,_2_n,_3_t)|group5(314_-,_484_c)
135	1242.45525275764	6.42643093788188e-263	8	Y	group1(1_-,_1_n,_127_t)|group2(137_-,_1_n,_2947_t)|group3(1_t)|group4(184_-,_3882_t)|group5(314_-,_484_t)
136	1231.31094146217	2.83216144603014e-252	16	Y	group1(1_-,_128_c)|group2(136_-,_2945_c,_1_n,_3_t)|group3(1_c)|group4(180_-,_1_a,_3882_c,_2_n,_1_t)|group5(313_-,_482_c,_3_t)
137	1219.46367493175	5.97353586326721e-258	8	Y	group1(1_-,_128_t)|group2(136_-,_2949_t)|group3(1_t)|group4(180_-,_1_n,_3885_t)|group5(313_-,_485_t)
138	1219.80016683622	9.42845669015737e-254	12	Y	group1(1_-,_128_a)|group2(136_-,_2948_a,_1_n)|group3(1_a)|group4(180_-,_3883_a,_2_n,_1_t)|group5(313_-,_485_a)
139	1227.04734635052	1.37253137145257e-259	8	Y	group1(1_-,_128_a)|group2(135_-,_2949_a,_1_n)|group3(1_a)|group4(178_-,_3886_a,_2_n)|group5(313_-,_485_a)
140	1227.04734635052	1.37253137145257e-259	8	Y	group1(1_-,_128_a)|group2(135_-,_2949_a,_1_n)|group3(1_a)|group4(178_-,_3886_a,_2_n)|group5(313_-,_485_a)
141	1227.04734635052	1.37253137145257e-259	8	Y	group1(1_-,_128_c)|group2(135_-,_2949_c,_1_n)|group3(1_c)|group4(178_-,_3886_c,_2_n)|group5(313_-,_485_c)
142	1228.62916218614	1.18272444716851e-255	12	Y	group1(1_-,_128_g)|group2(135_-,_2947_g,_3_n)|group3(1_g)|group4(178_-,_1_a,_3885_g,_2_n)|group5(313_-,_485_g)
143	1233.76278745674	4.85715802714251e-261	8	Y	group1(1_-,_128_a)|group2(135_-,_2949_a,_1_n)|group3(1_a)|group4(176_-,_3890_a)|group5(313_-,_485_a)
144	1233.76278745674	4.85715802714251e-261	8	Y	group1(1_-,_128_a)|group2(135_-,_2949_a,_1_n)|group3(1_a)|group4(176_-,_3890_a)|group5(313_-,_485_a)
145	1239.55363810526	5.24632257238025e-258	12	Y	group1(1_-,_128_c)|group2(135_-,_2949_c,_1_n)|group3(1_c)|group4(174_-,_3888_c,_3_n,_1_t)|group5(313_-,_485_c)
146	1219.28708758693	1.21602440267633e-253	12	Y	group1(1_-,_128_t)|group2(135_-,_6_n,_2944_t)|group3(1_t)|group4(174_-,_1_a,_11_n,_3880_t)|group5(310_-,_488_t)
147	928.877630047822	1.85966837881239e-187	16	Y	group1(1_-,_128_t)|group2(135_-,_1_k,_5_n,_2944_t)|group3(1_t)|group4(173_-,_1_a,_13_n,_3879_t)|group5(266_-,_532_t)
148	20.2424039634278	0.209500780034481	16	Y	group1(1_-,_128_t)|group2(130_-,_7_n,_2947_t,_1_y)|group3(1_t)|group4(170_-,_2_g,_12_n,_3882_t)|group5(15_-,_783_t)
149	17.6988351953506	0.023601240708991	8	Y	group1(1_-,_128_a)|group2(130_-,_2948_a,_7_n)|group3(1_a)|group4(169_-,_3885_a,_12_n)|group5(14_-,_784_a)
150	20.2005633604117	0.0633858299640334	12	Y	group1(1_-,_128_a)|group2(130_-,_2950_a,_5_n)|group3(1_a)|group4(169_-,_3885_a,_1_g,_11_n)|group5(13_-,_785_a)
151	20.8295327423816	0.0529330984405526	12	Y	group1(1_-,_128_a)|group2(130_-,_2949_a,_5_n,_1_w)|group3(1_a)|group4(169_-,_3886_a,_11_n)|group5(13_-,_785_a)
152	19.2088986018159	0.0137815060428266	8	Y	group1(1_-,_128_a)|group2(130_-,_2950_a,_5_n)|group3(1_a)|group4(169_-,_3886_a,_11_n)|group5(13_-,_785_a)
153	20.4067041074127	0.0597731157350256	12	Y	group1(1_-,_128_t)|group2(130_-,_1_c,_6_n,_2948_t)|group3(1_t)|group4(169_-,_11_n,_3886_t)|group5(13_-,_785_t)
154	24.0481919033495	0.0884572040326805	16	Y	group1(1_-,_128_c)|group2(130_-,_2945_c,_7_n,_3_t)|group3(1_c)|group4(169_-,_1_a,_3873_c,_17_n,_6_t)|group5(13_-,_785_c)
155	23.1321941360518	0.0266243912016838	12	Y	group1(1_-,_128_t)|group2(129_-,_1_a,_5_n,_2950_t)|group3(1_t)|group4(168_-,_15_n,_3883_t)|group5(13_-,_785_t)
156	24.2885273467803	0.0185784379595246	12	Y	group1(1_-,_128_g)|group2(129_-,_1_a,_2949_g,_6_n)|group3(1_g)|group4(168_-,_3880_g,_18_n)|group5(13_-,_785_g)
157	23.2819447319113	0.106402821746447	16	Y	group1(1_-,_128_t)|group2(129_-,_1_a,_6_n,_2949_t)|group3(1_t)|group4(168_-,_1_g,_15_n,_3882_t)|group5(13_-,_785_t)
158	21.5647606885513	0.0426973646766012	12	Y	group1(1_-,_128_g)|group2(128_-,_1_a,_2950_g,_6_n)|group3(1_g)|group4(168_-,_3884_g,_14_n)|group5(13_-,_785_g)
159	21.0711905192621	0.00696070356072581	8	Y	group1(1_-,_128_t)|group2(128_-,_6_n,_2951_t)|group3(1_t)|group4(167_-,_16_n,_3883_t)|group5(13_-,_785_t)
160	19.6009153249141	0.0119561163929241	8	Y	group1(1_-,_128_g)|group2(126_-,_2953_g,_6_n)|group3(1_g)|group4(167_-,_3885_g,_14_n)|group5(13_-,_785_g)
161	19.9151391914145	0.0687083687447746	12	Y	group1(1_-,_128_g)|group2(126_-,_2952_g,_6_n,_1_t)|group3(1_g)|group4(167_-,_3884_g,_14_n,_1_t)|group5(13_-,_785_g)
162	19.6009153249141	0.0119561163929241	8	Y	group1(1_-,_128_c)|group2(126_-,_2953_c,_6_n)|group3(1_c)|group4(167_-,_3885_c,_14_n)|group5(13_-,_785_c)
163	19.0420313070712	0.0146364728313083	8	Y	group1(1_-,_128_t)|group2(126_-,_6_n,_2953_t)|group3(1_t)|group4(167_-,_13_n,_3886_t)|group5(13_-,_785_t)
164	19.4815817890151	0.0124858394827993	8	Y	group1(1_-,_128_g)|group2(126_-,_2953_g,_6_n)|group3(1_g)|group4(166_-,_3886_g,_14_n)|group5(13_-,_785_g)
165	21.1009593214289	0.0489214613732265	12	Y	group1(1_-,_128_t)|group2(126_-,_1_a,_6_n,_2952_t)|group3(1_t)|group4(166_-,_14_n,_3886_t)|group5(13_-,_785_t)
166	24.232607369335	0.018908503111517	12	Y	group1(1_-,_128_c)|group2(126_-,_2950_c,_6_n,_3_t)|group3(1_c)|group4(165_-,_3887_c,_14_n)|group5(13_-,_785_c)
167	19.3682492699488	0.0130095843966071	8	Y	group1(1_-,_128_a)|group2(126_-,_2953_a,_6_n)|group3(1_a)|group4(165_-,_3887_a,_14_n)|group5(13_-,_785_a)
168	20.3230070768809	0.0612171915040015	12	Y	group1(1_-,_128_c)|group2(126_-,_1_a,_2952_c,_6_n)|group3(1_c)|group4(164_-,_3889_c,_13_n)|group5(13_-,_785_c)
169	18.0689324620575	0.0207155854459774	8	Y	group1(1_-,_128_t)|group2(125_-,_6_n,_2954_t)|group3(1_t)|group4(164_-,_12_n,_3890_t)|group5(13_-,_785_t)
170	21.6180035247299	0.361593237262253	20	Y	group1(1_-,_128_c)|group2(124_-,_1_a,_2953_c,_1_g,_6_n)|group3(1_c)|group4(163_-,_3891_c,_11_n,_1_t)|group5(13_-,_785_c)
171	18.9877934883328	0.0888234527024764	12	Y	group1(1_-,_128_g)|group2(124_-,_1_a,_2954_g,_6_n)|group3(1_g)|group4(163_-,_3_a,_3888_g,_12_n)|group5(13_-,_785_g)
172	21.051284152014	0.0496344991252605	12	Y	group1(1_-,_128_g)|group2(124_-,_2_a,_2954_g,_5_n)|group3(1_g)|group4(163_-,_3892_g,_11_n)|group5(13_-,_785_g)
173	19.4304562630845	0.0786563582352463	12	Y	group1(1_-,_128_c)|group2(124_-,_2955_c,_5_n,_1_t)|group3(1_c)|group4(163_-,_3892_c,_11_n)|group5(13_-,_785_c)
174	19.4304562630845	0.0786563582352463	12	Y	group1(1_-,_128_t)|group2(124_-,_1_c,_5_n,_2955_t)|group3(1_t)|group4(163_-,_11_n,_3892_t)|group5(13_-,_785_t)
175	20.6355385592908	0.192949168268548	16	Y	group1(1_-,_128_g)|group2(124_-,_1_c,_2952_g,_5_n,_3_t)|group3(1_g)|group4(163_-,_3887_g,_11_n,_5_t)|group5(13_-,_785_g)
176	29.9760386490031	0.00281571423549977	12	Y	group1(1_-,_127_c,_1_t)|group2(124_-,_2951_c,_5_n,_5_t)|group3(1_c)|group4(163_-,_3893_c,_10_n)|group5(13_-,_784_c,_1_t)
177	36.1978480387004	0.000301097963152369	12	Y	group1(1_-,_128_a)|group2(119_-,_2960_a,_1_c,_5_n)|group3(1_a)|group4(146_-,_3910_a,_10_n)|group5(1_-,_797_a)
178	35.9974871164214	0.000324294904397344	12	Y	group1(1_-,_128_t)|group2(119_-,_1_a,_5_n,_2960_t)|group3(1_t)|group4(142_-,_10_n,_3914_t)|group5(1_-,_797_t)
179	35.9974871164214	0.000324294904397344	12	Y	group1(1_-,_128_g)|group2(119_-,_1_a,_2960_g,_5_n)|group3(1_g)|group4(142_-,_3914_g,_10_n)|group5(1_-,_797_g)
180	38.4907819387601	0.00128749909882222	16	Y	group1(1_-,_128_c)|group2(119_-,_1_a,_2960_c,_5_n)|group3(1_c)|group4(142_-,_3911_c,_11_n,_2_t)|group5(1_-,_797_c)
181	37.0806119469803	0.000216780681399226	12	Y	group1(1_-,_128_t)|group2(119_-,_1_c,_5_n,_2960_t)|group3(1_t)|group4(142_-,_12_n,_3912_t)|group5(1_-,_797_t)
182	36.510699171459	0.000268080050000752	12	Y	group1(1_-,_128_t)|group2(119_-,_1_c,_5_n,_2960_t)|group3(1_t)|group4(142_-,_11_n,_3913_t)|group5(1_-,_797_t)
183	35.9974871164214	0.000324294904397344	12	Y	group1(1_-,_128_a)|group2(119_-,_2960_a,_5_n,_1_r)|group3(1_a)|group4(142_-,_3914_a,_10_n)|group5(1_-,_797_a)
184	34.0703434022719	3.94514009424876e-05	8	Y	group1(1_-,_128_g)|group2(118_-,_2962_g,_5_n)|group3(1_g)|group4(141_-,_3915_g,_10_n)|group5(1_-,_797_g)
185	34.1685823892257	0.000634457123588194	12	Y	group1(1_-,_128_t)|group2(118_-,_1_c,_5_n,_2961_t)|group3(1_t)|group4(141_-,_2_c,_9_n,_3914_t)|group5(1_-,_797_t)
186	33.3672090442108	5.28768860931726e-05	8	Y	group1(1_-,_128_g)|group2(117_-,_2963_g,_5_n)|group3(1_g)|group4(141_-,_3916_g,_9_n)|group5(1_-,_797_g)
187	34.9932216295373	0.000469474364920703	12	Y	group1(1_-,_128_c)|group2(117_-,_1_a,_2962_c,_5_n)|group3(1_c)|group4(141_-,_3916_c,_9_n)|group5(1_-,_797_c)
188	33.3672090442108	5.28768860931726e-05	8	Y	group1(1_-,_128_a)|group2(117_-,_2963_a,_5_n)|group3(1_a)|group4(141_-,_3916_a,_9_n)|group5(1_-,_797_a)
189	33.5237895829807	4.95429658964913e-05	8	Y	group1(1_-,_128_c)|group2(117_-,_2962_c,_6_n)|group3(1_c)|group4(141_-,_3915_c,_10_n)|group5(1_-,_797_c)
190	33.4819263138326	5.04134474356541e-05	8	Y	group1(1_-,_128_t)|group2(117_-,_6_n,_2962_t)|group3(1_t)|group4(140_-,_10_n,_3916_t)|group5(1_-,_797_t)
191	34.1357611601531	0.000642075066808366	12	Y	group1(1_-,_128_c)|group2(117_-,_2962_c,_6_n)|group3(1_c)|group4(139_-,_3917_c,_9_n,_1_t)|group5(1_-,_797_c)
192	33.1460390721011	5.79661091935025e-05	8	Y	group1(1_-,_128_a)|group2(117_-,_2962_a,_6_n)|group3(1_a)|group4(139_-,_3918_a,_9_n)|group5(1_-,_797_a)
193	33.6884423719376	0.000755196352309631	12	Y	group1(1_-,_128_c)|group2(117_-,_2961_c,_6_n,_1_t)|group3(1_c)|group4(139_-,_3916_c,_9_n,_2_t)|group5(1_-,_797_c)
194	34.5065403630552	0.000560956203424034	12	Y	group1(1_-,_128_g)|group2(116_-,_1_a,_2962_g,_6_n)|group3(1_g)|group4(139_-,_3918_g,_9_n)|group5(1_-,_797_g)
195	32.8169738535715	6.6444266494197e-05	8	Y	group1(1_-,_128_c)|group2(116_-,_2963_c,_6_n)|group3(1_c)|group4(137_-,_3920_c,_9_n)|group5(1_-,_797_c)
196	32.8169738535715	6.6444266494197e-05	8	Y	group1(1_-,_128_a)|group2(116_-,_2963_a,_6_n)|group3(1_a)|group4(137_-,_3920_a,_9_n)|group5(1_-,_797_a)
197	33.1358798090942	0.00092185876589984	12	Y	group1(1_-,_128_g)|group2(116_-,_2962_g,_6_n,_1_t)|group3(1_g)|group4(137_-,_3919_g,_9_n,_1_t)|group5(1_-,_797_g)
198	32.8169738535715	6.6444266494197e-05	8	Y	group1(1_-,_128_t)|group2(116_-,_6_n,_2963_t)|group3(1_t)|group4(137_-,_9_n,_3920_t)|group5(1_-,_797_t)
199	31.3224888316777	0.000123092907833567	8	Y	group1(1_-,_128_a)|group2(116_-,_2963_a,_6_n)|group3(1_a)|group4(137_-,_3920_a,_9_n)|group5(1_-,_796_a,_1_n)
200	31.0494440545662	0.000137684728554887	8	Y	group1(1_-,_128_t)|group2(115_-,_6_n,_2964_t)|group3(1_t)|group4(137_-,_9_n,_3920_t)|group5(1_-,_1_n,_796_t)
201	18.4120380393438	0.0183408499762843	8	Y	group1(1_-,_128_a)|group2(69_-,_3010_a,_6_n)|group3(1_a)|group4(67_-,_3990_a,_9_n)|group5(1_-,_796_a,_1_n)
202	14.6120334938229	0.0671429840730485	8	Y	group1(1_-,_128_a)|group2(59_-,_3020_a,_6_n)|group3(1_a)|group4(62_-,_3995_a,_9_n)|group5(1_-,_796_a,_1_n)
203	15.3900925540277	0.0519896896257341	8	Y	group1(1_-,_128_t)|group2(59_-,_6_n,_3020_t)|group3(1_t)|group4(57_-,_9_n,_4000_t)|group5(1_-,_1_n,_796_t)
204	14.89553238	0.0612088825540349	8	Y	group1(1_-,_128_t)|group2(58_-,_6_n,_3021_t)|group3(1_t)|group4(57_-,_9_n,_4000_t)|group5(1_-,_1_n,_796_t)
205	15.1402303151342	0.0564754430827144	8	Y	group1(1_-,_128_a)|group2(58_-,_3021_a,_6_n)|group3(1_a)|group4(57_-,_3999_a,_10_n)|group5(1_-,_796_a,_1_n)
206	14.89553238	0.0612088825540349	8	Y	group1(1_-,_128_a)|group2(58_-,_3021_a,_6_n)|group3(1_a)|group4(57_-,_4000_a,_9_n)|group5(1_-,_796_a,_1_n)
207	14.89553238	0.0612088825540349	8	Y	group1(1_-,_128_t)|group2(58_-,_6_n,_3021_t)|group3(1_t)|group4(57_-,_9_n,_4000_t)|group5(1_-,_1_n,_796_t)
208	14.89553238	0.0612088825540349	8	Y	group1(1_-,_128_a)|group2(58_-,_3021_a,_6_n)|group3(1_a)|group4(57_-,_4000_a,_9_n)|group5(1_-,_796_a,_1_n)
209	14.89553238	0.0612088825540349	8	Y	group1(1_-,_128_a)|group2(58_-,_3021_a,_6_n)|group3(1_a)|group4(57_-,_4000_a,_9_n)|group5(1_-,_796_a,_1_n)
210	18.547241496374	0.100056489267274	12	Y	group1(1_-,_128_c)|group2(58_-,_3020_c,_6_n,_1_t)|group3(1_c)|group4(57_-,_3996_c,_9_n,_4_t)|group5(1_-,_794_c,_1_n,_2_t)
211	15.072125370535	0.0577581069839092	8	Y	group1(1_-,_128_t)|group2(58_-,_5_n,_3022_t)|group3(1_t)|group4(57_-,_9_n,_4000_t)|group5(1_-,_1_n,_796_t)
212	15.2669878041256	0.0541572821708564	8	Y	group1(1_-,_128_a)|group2(58_-,_3022_a,_5_n)|group3(1_a)|group4(56_-,_4001_a,_9_n)|group5(1_-,_796_a,_1_n)
213	15.2669878041256	0.0541572821708564	8	Y	group1(1_-,_128_a)|group2(58_-,_3022_a,_5_n)|group3(1_a)|group4(56_-,_4001_a,_9_n)|group5(1_-,_796_a,_1_n)
214	15.7013516662726	0.0468597016763295	8	Y	group1(1_-,_128_t)|group2(58_-,_4_n,_3023_t)|group3(1_t)|group4(56_-,_9_n,_4001_t)|group5(1_-,_1_n,_796_t)
215	15.7013516662726	0.0468597016763295	8	Y	group1(1_-,_128_t)|group2(58_-,_4_n,_3023_t)|group3(1_t)|group4(56_-,_9_n,_4001_t)|group5(1_-,_1_n,_796_t)
216	15.7013516662726	0.0468597016763295	8	Y	group1(1_-,_128_a)|group2(58_-,_3023_a,_4_n)|group3(1_a)|group4(56_-,_4001_a,_9_n)|group5(1_-,_796_a,_1_n)
217	15.7013516662726	0.0468597016763295	8	Y	group1(1_-,_128_c)|group2(58_-,_3023_c,_4_n)|group3(1_c)|group4(56_-,_4001_c,_9_n)|group5(1_-,_796_c,_1_n)
218	15.7013516662726	0.0468597016763295	8	Y	group1(1_-,_128_t)|group2(58_-,_4_n,_3023_t)|group3(1_t)|group4(56_-,_9_n,_4001_t)|group5(1_-,_1_n,_796_t)
219	15.7013516662726	0.0468597016763295	8	Y	group1(1_-,_128_g)|group2(58_-,_3023_g,_4_n)|group3(1_g)|group4(56_-,_4001_g,_9_n)|group5(1_-,_796_g,_1_n)
220	15.7013516662726	0.0468597016763295	8	Y	group1(1_-,_128_t)|group2(58_-,_4_n,_3023_t)|group3(1_t)|group4(56_-,_9_n,_4001_t)|group5(1_-,_1_n,_796_t)
221	15.9167589481756	0.0435871622308906	8	Y	group1(1_-,_128_c)|group2(58_-,_3023_c,_4_n)|group3(1_c)|group4(55_-,_4002_c,_9_n)|group5(1_-,_796_c,_1_n)
222	16.1535022981763	0.0402349836087555	8	Y	group1(1_-,_128_g)|group2(58_-,_3023_g,_4_n)|group3(1_g)|group4(54_-,_4003_g,_9_n)|group5(1_-,_796_g,_1_n)
223	16.1535022981763	0.0402349836087555	8	Y	group1(1_-,_128_t)|group2(58_-,_4_n,_3023_t)|group3(1_t)|group4(54_-,_9_n,_4003_t)|group5(1_-,_1_n,_796_t)
224	15.8573419183631	0.0444681011263917	8	Y	group1(1_-,_128_t)|group2(57_-,_4_n,_3024_t)|group3(1_t)|group4(53_-,_9_n,_4004_t)|group5(1_-,_1_n,_796_t)
225	17.9328250393837	0.021735783958862	8	Y	group1(1_-,_128_g)|group2(57_-,_3024_g,_4_n)|group3(1_g)|group4(53_-,_4004_g,_9_n)|group5(797_g,_1_n)
226	17.9328250393837	0.021735783958862	8	Y	group1(1_-,_128_a)|group2(57_-,_3024_a,_4_n)|group3(1_a)|group4(53_-,_4004_a,_9_n)|group5(797_a,_1_n)
227	18.9166210803675	0.0905605883932113	12	Y	group1(1_-,_128_c)|group2(57_-,_3024_c,_4_n)|group3(1_c)|group4(53_-,_4003_c,_9_n,_1_t)|group5(797_c,_1_n)
228	17.5054882111666	0.0252553730767474	8	Y	group1(1_-,_128_a)|group2(57_-,_3024_a,_4_n)|group3(1_a)|group4(53_-,_4005_a,_8_n)|group5(797_a,_1_n)
229	17.5054882111666	0.0252553730767474	8	Y	group1(1_-,_128_g)|group2(57_-,_3024_g,_4_n)|group3(1_g)|group4(53_-,_4005_g,_8_n)|group5(797_g,_1_n)
230	19.3481596830994	0.0804656263785672	12	Y	group1(1_-,_128_g)|group2(57_-,_3024_g,_4_n)|group3(1_g)|group4(50_-,_4007_g,_8_n,_1_t)|group5(797_g,_1_n)
231	18.3653540469288	0.0186481050576665	8	Y	group1(1_-,_128_a)|group2(57_-,_3024_a,_4_n)|group3(1_a)|group4(50_-,_4008_a,_8_n)|group5(797_a,_1_n)
232	19.3481596830994	0.0804656263785672	12	Y	group1(1_-,_128_c)|group2(57_-,_3024_c,_4_n)|group3(1_c)|group4(50_-,_4007_c,_8_n,_1_t)|group5(797_c,_1_n)
233	18.3653540469288	0.0186481050576665	8	Y	group1(1_-,_128_a)|group2(57_-,_3024_a,_4_n)|group3(1_a)|group4(50_-,_4008_a,_8_n)|group5(797_a,_1_n)
234	18.3653540469288	0.0186481050576665	8	Y	group1(1_-,_128_c)|group2(57_-,_3024_c,_4_n)|group3(1_c)|group4(50_-,_4008_c,_8_n)|group5(797_c,_1_n)
235	18.3653540469288	0.0186481050576665	8	Y	group1(1_-,_128_g)|group2(57_-,_3024_g,_4_n)|group3(1_g)|group4(50_-,_4008_g,_8_n)|group5(797_g,_1_n)
236	17.7617257687357	0.0230855529768817	8	Y	group1(1_-,_128_a)|group2(56_-,_3025_a,_4_n)|group3(1_a)|group4(50_-,_4008_a,_8_n)|group5(797_a,_1_n)
237	17.7617257687357	0.0230855529768817	8	Y	group1(1_-,_128_g)|group2(56_-,_3025_g,_4_n)|group3(1_g)|group4(50_-,_4008_g,_8_n)|group5(797_g,_1_n)
238	17.7617257687357	0.0230855529768817	8	Y	group1(1_-,_128_t)|group2(56_-,_4_n,_3025_t)|group3(1_t)|group4(50_-,_8_n,_4008_t)|group5(1_n,_797_t)
239	20.3681295829427	0.204095931067084	16	Y	group1(1_-,_128_a)|group2(56_-,_3024_a,_4_n,_1_t)|group3(1_a)|group4(50_-,_4007_a,_1_g,_8_n)|group5(797_a,_1_n)
240	17.7617257687357	0.0230855529768817	8	Y	group1(1_-,_128_a)|group2(56_-,_3025_a,_4_n)|group3(1_a)|group4(50_-,_4008_a,_8_n)|group5(797_a,_1_n)
241	19.3954888204315	0.0794207050030742	12	Y	group1(1_-,_128_c)|group2(56_-,_3025_c,_4_n)|group3(1_c)|group4(48_-,_4009_c,_8_n,_1_y)|group5(797_c,_1_n)
242	18.4129273280273	0.01833504381929	8	Y	group1(1_-,_128_t)|group2(56_-,_4_n,_3025_t)|group3(1_t)|group4(48_-,_8_n,_4010_t)|group5(1_n,_797_t)
243	18.7219686021251	0.0954627255740818	12	Y	group1(1_-,_128_c)|group2(56_-,_3024_c,_4_n,_1_t)|group3(1_c)|group4(48_-,_4009_c,_8_n,_1_t)|group5(797_c,_1_n)
244	28.5256429523436	0.0273380202965226	16	Y	group1(1_-,_128_g)|group2(56_-,_2_a,_2997_g,_4_n,_26_t)|group3(1_g)|group4(48_-,_1_a,_3995_g,_8_n,_14_t)|group5(793_g,_1_n,_4_t)
245	28.54603855482	0.00459912972684805	12	Y	group1(1_-,_128_t)|group2(56_-,_6_c,_4_n,_3019_t)|group3(1_t)|group4(47_-,_8_n,_4011_t)|group5(1_n,_797_t)
246	19.1669511198581	0.013991843804465	8	Y	group1(1_-,_128_c)|group2(56_-,_3025_c,_4_n)|group3(1_c)|group4(46_-,_4012_c,_8_n)|group5(797_c,_1_n)
247	21.0907264636119	0.0490675835597289	12	Y	group1(1_-,_128_t)|group2(54_-,_2_c,_4_n,_3025_t)|group3(1_t)|group4(46_-,_8_n,_4012_t)|group5(1_n,_797_t)
248	25.091601977278	0.0143947165003818	12	Y	group1(1_-,_128_a)|group2(53_-,_3028_a,_4_n)|group3(1_a)|group4(46_-,_4004_a,_8_g,_8_n)|group5(797_a,_1_n)
249	20.8752235850047	0.183356878627671	16	Y	group1(1_-,_128_t)|group2(51_-,_1_c,_2_g,_4_n,_3027_t)|group3(1_t)|group4(46_-,_8_n,_4012_t)|group5(1_n,_797_t)
250	18.9581095890296	0.089544412100688	12	Y	group1(1_-,_128_c)|group2(51_-,_3029_c,_4_n,_1_t)|group3(1_c)|group4(46_-,_4012_c,_8_n)|group5(798_c)
251	9.75204132070589	0.282862513402519	8	Y	group1(1_-,_128_t)|group2(30_-,_4_n,_3051_t)|group3(1_t)|group4(37_-,_8_n,_4021_t)|group5(798_t)
252	10.9276978867888	0.813925953014861	16	Y	group1(1_-,_128_t)|group2(26_-,_1_c,_1_k,_2_n,_3055_t)|group3(1_t)|group4(36_-,_3_n,_4027_t)|group5(798_t)
253	9.46094718640876	0.304913978392986	8	Y	group1(1_-,_128_c)|group2(23_-,_3060_c,_2_n)|group3(1_c)|group4(32_-,_4034_c)|group5(798_c)
254	7.83135900772046	0.450114647075638	8	Y	group1(1_-,_128_t)|group2(22_-,_1_n,_3062_t)|group3(1_t)|group4(32_-,_4034_t)|group5(798_t)
255	17.9012825836636	0.329709279174478	16	Y	group1(1_-,_128_g)|group2(22_-,_3062_g,_1_n)|group3(1_g)|group4(32_-,_1_c,_4033_g)|group5(797_g,_1_t)
256	10.5504337846556	0.567787488540182	12	Y	group1(1_-,_128_c)|group2(22_-,_3059_c,_1_n,_3_t)|group3(1_c)|group4(32_-,_4026_c,_8_t)|group5(798_c)
257	8.5057428391071	0.74446566313808	12	Y	group1(1_-,_128_a)|group2(22_-,_3057_a,_5_g,_1_n)|group3(1_a)|group4(32_-,_4025_a,_9_g)|group5(796_a,_2_g)
258	7.83135900772046	0.450114647075638	8	Y	group1(1_-,_128_g)|group2(22_-,_3062_g,_1_n)|group3(1_g)|group4(32_-,_4034_g)|group5(798_g)
259	9.44667670736827	0.664378646295698	12	Y	group1(1_-,_128_g)|group2(22_-,_3061_g,_1_n,_1_t)|group3(1_g)|group4(32_-,_4034_g)|group5(798_g)
260	8.52994070902009	0.742468390880205	12	Y	group1(1_-,_128_c)|group2(21_-,_3060_c,_1_n,_3_t)|group3(1_c)|group4(30_-,_4034_c,_1_n,_1_t)|group5(798_c)
261	6.14113098899298	0.631426589600448	8	Y	group1(1_-,_128_t)|group2(21_-,_1_n,_3063_t)|group3(1_t)|group4(30_-,_1_n,_4035_t)|group5(798_t)
262	7.45264246464243	0.488673267059023	8	Y	group1(1_-,_128_g)|group2(21_-,_3063_g,_1_n)|group3(1_g)|group4(30_-,_4036_g)|group5(798_g)
263	8.43852296756981	0.749991460339882	12	Y	group1(1_-,_128_c)|group2(21_-,_3063_c,_1_n)|group3(1_c)|group4(30_-,_4035_c,_1_t)|group5(798_c)
264	9.06805450659285	0.697106940438207	12	Y	group1(1_-,_128_t)|group2(21_-,_1_c,_1_n,_3062_t)|group3(1_t)|group4(30_-,_4036_t)|group5(798_t)
265	7.45264246464243	0.488673267059023	8	Y	group1(1_-,_128_t)|group2(21_-,_1_n,_3063_t)|group3(1_t)|group4(30_-,_4036_t)|group5(798_t)
266	8.43852296756981	0.749991460339882	12	Y	group1(1_-,_128_a)|group2(21_-,_3063_a,_1_n)|group3(1_a)|group4(30_-,_4035_a,_1_g)|group5(798_a)
267	7.45264246464243	0.488673267059023	8	Y	group1(1_-,_128_c)|group2(21_-,_3063_c,_1_n)|group3(1_c)|group4(30_-,_4036_c)|group5(798_c)
268	8.43852296756981	0.749991460339882	12	Y	group1(1_-,_128_g)|group2(21_-,_3063_g,_1_n)|group3(1_g)|group4(30_-,_1_a,_4035_g)|group5(798_g)
269	9.84194923669917	0.629824121694733	12	Y	group1(1_-,_128_g)|group2(21_-,_3060_g,_1_n,_3_t)|group3(1_g)|group4(30_-,_4035_g,_1_t)|group5(798_g)
270	6.14113098899298	0.631426589600448	8	Y	group1(1_-,_128_t)|group2(21_-,_1_n,_3063_t)|group3(1_t)|group4(30_-,_1_n,_4035_t)|group5(798_t)
271	7.45264246464243	0.488673267059023	8	Y	group1(1_-,_128_t)|group2(21_-,_1_n,_3063_t)|group3(1_t)|group4(30_-,_4036_t)|group5(798_t)
272	7.45264246464243	0.488673267059023	8	Y	group1(1_-,_128_t)|group2(21_-,_1_n,_3063_t)|group3(1_t)|group4(30_-,_4036_t)|group5(798_t)
273	17.8870208312485	0.119164267646929	12	Y	group1(1_-,_128_c)|group2(21_-,_3047_c,_1_n,_16_t)|group3(1_c)|group4(30_-,_4029_c,_7_t)|group5(798_c)
274	8.57170724974212	0.929998906201125	16	Y	group1(1_-,_128_g)|group2(21_-,_1_a,_3058_g,_1_n,_4_t)|group3(1_g)|group4(30_-,_4028_g,_1_n,_7_t)|group5(796_g,_2_t)
275	6.14113098899298	0.631426589600448	8	Y	group1(1_-,_128_t)|group2(21_-,_1_n,_3063_t)|group3(1_t)|group4(30_-,_1_n,_4035_t)|group5(798_t)
276	6.14113098899298	0.631426589600448	8	Y	group1(1_-,_128_c)|group2(21_-,_3063_c,_1_n)|group3(1_c)|group4(30_-,_4035_c,_1_n)|group5(798_c)
277	6.16854119288659	0.628359095344733	8	Y	group1(1_-,_128_c)|group2(20_-,_3064_c,_1_n)|group3(1_c)|group4(30_-,_4035_c,_1_n)|group5(798_c)
278	6.16854119288659	0.628359095344733	8	Y	group1(1_-,_128_g)|group2(20_-,_3064_g,_1_n)|group3(1_g)|group4(30_-,_4035_g,_1_n)|group5(798_g)
279	7.7833041046032	0.801826892550912	12	Y	group1(1_-,_128_t)|group2(20_-,_1_c,_1_n,_3063_t)|group3(1_t)|group4(30_-,_1_n,_4035_t)|group5(798_t)
280	7.21822932636114	0.842861406268697	12	Y	group1(1_-,_128_g)|group2(20_-,_3062_g,_1_n,_2_t)|group3(1_g)|group4(30_-,_4031_g,_1_n,_4_t)|group5(798_g)
281	6.16854119288659	0.628359095344733	8	Y	group1(1_-,_128_t)|group2(20_-,_1_n,_3064_t)|group3(1_t)|group4(30_-,_1_n,_4035_t)|group5(798_t)
282	7.7833041046032	0.801826892550912	12	Y	group1(1_-,_128_t)|group2(20_-,_1_a,_1_n,_3063_t)|group3(1_t)|group4(30_-,_1_n,_4035_t)|group5(798_t)
283	7.7833041046032	0.801826892550912	12	Y	group1(1_-,_128_g)|group2(20_-,_1_a,_3063_g,_1_n)|group3(1_g)|group4(30_-,_4035_g,_1_n)|group5(798_g)
284	7.7833041046032	0.801826892550912	12	Y	group1(1_-,_128_c)|group2(20_-,_3063_c,_1_n,_1_t)|group3(1_c)|group4(30_-,_4035_c,_1_n)|group5(798_c)
285	6.85157735803923	0.552727912390264	8	Y	group1(1_-,_128_a)|group2(20_-,_3065_a)|group3(1_a)|group4(30_-,_4035_a,_1_n)|group5(798_a)
286	14.4137094656	0.275073131594715	12	Y	group1(1_-,_128_g)|group2(20_-,_3057_g,_8_t)|group3(1_g)|group4(30_-,_4033_g,_1_n,_2_t)|group5(798_g)
287	9.45229544070689	0.893625368813533	16	Y	group1(1_-,_128_c)|group2(20_-,_3064_c,_1_g)|group3(1_c)|group4(30_-,_4034_c,_1_n,_1_t)|group5(798_c)
288	8.46593335033306	0.747742244790552	12	Y	group1(1_-,_128_c)|group2(20_-,_3064_c,_1_t)|group3(1_c)|group4(30_-,_4035_c,_1_n)|group5(798_c)
289	25.6839710135345	0.0586403369491225	16	Y	group1(1_-,_1_a,_127_g)|group2(20_-,_1_a,_3063_g,_1_t)|group3(1_g)|group4(30_-,_2_a,_4026_g,_1_n,_7_t)|group5(798_g)
290	9.45229544070689	0.893625368813533	16	Y	group1(1_-,_128_a)|group2(20_-,_3064_a,_1_c)|group3(1_a)|group4(30_-,_4034_a,_1_n,_1_t)|group5(798_a)
291	9.45112276460577	0.663991640467765	12	Y	group1(1_-,_128_t)|group2(20_-,_1_c,_3064_t)|group3(1_t)|group4(30_-,_2_n,_4034_t)|group5(798_t)
292	10.0546599427117	0.611165255712301	12	Y	group1(1_-,_128_c)|group2(20_-,_3059_c,_1_n,_5_t)|group3(1_c)|group4(30_-,_4025_c,_5_n,_6_t)|group5(798_c)
293	15.6464960306527	0.477893139807788	16	Y	group1(1_-,_128_a)|group2(20_-,_3062_a,_1_c,_2_t)|group3(1_a)|group4(30_-,_4031_a,_5_n)|group5(798_a)
294	12.7213576091968	0.69301157033864	16	Y	group1(1_-,_128_t)|group2(20_-,_1_c,_1_g,_3063_t)|group3(1_t)|group4(30_-,_1_c,_5_n,_4030_t)|group5(798_t)
295	11.7921242450216	0.462515644817639	12	Y	group1(1_-,_128_c)|group2(20_-,_3065_c)|group3(1_c)|group4(30_-,_4030_c,_5_n,_1_t)|group5(798_c)
296	10.8045062443137	0.213024082465505	8	Y	group1(1_-,_128_a)|group2(20_-,_3065_a)|group3(1_a)|group4(30_-,_4031_a,_5_n)|group5(798_a)
297	12.4178729205852	0.412729661234216	12	Y	group1(1_-,_128_g)|group2(20_-,_3064_g,_1_t)|group3(1_g)|group4(30_-,_4031_g,_5_n)|group5(798_g)
298	14.0323316763231	0.298648399092641	12	Y	group1(1_-,_128_c)|group2(20_-,_3063_c,_2_t)|group3(1_c)|group4(30_-,_4031_c,_5_n)|group5(798_c)
299	10.8045062443137	0.213024082465505	8	Y	group1(1_-,_128_a)|group2(20_-,_3065_a)|group3(1_a)|group4(30_-,_4031_a,_5_n)|group5(798_a)
300	11.0649773977487	0.198044604469759	8	Y	group1(1_-,_128_c)|group2(18_-,_3067_c)|group3(1_c)|group4(30_-,_4031_c,_5_n)|group5(798_c)
301	13.3497274640322	0.344141664623141	12	Y	group1(1_-,_128_a)|group2(18_-,_3066_a,_1_g)|group3(1_a)|group4(30_-,_4028_a,_1_g,_7_n)|group5(798_a)
302	13.0466984218721	0.110252935429455	8	Y	group1(1_-,_128_t)|group2(18_-,_3067_t)|group3(1_t)|group4(30_-,_7_n,_4029_t)|group5(798_t)
303	14.3602289792529	0.278298579123281	12	Y	group1(1_-,_128_c)|group2(18_-,_3066_c,_1_t)|group3(1_c)|group4(29_-,_4030_c,_7_n)|group5(798_c)
304	14.7275992808828	0.256672371934547	12	Y	group1(1_-,_128_t)|group2(18_-,_3067_t)|group3(1_t)|group4(29_-,_1_c,_8_n,_4028_t)|group5(798_t)
305	15.0819810741482	0.236983727698895	12	Y	group1(1_-,_128_a)|group2(18_-,_3066_a,_1_g)|group3(1_a)|group4(28_-,_4030_a,_8_n)|group5(798_a)
306	13.4696687997468	0.0966791789861762	8	Y	group1(1_-,_128_g)|group2(18_-,_3067_g)|group3(1_g)|group4(28_-,_4030_g,_8_n)|group5(798_g)
307	15.0819810741482	0.236983727698895	12	Y	group1(1_-,_128_g)|group2(18_-,_3066_g,_1_t)|group3(1_g)|group4(28_-,_4030_g,_8_n)|group5(798_g)
308	14.3715164127151	0.277615636169286	12	Y	group1(1_-,_128_t)|group2(17_-,_2_g,_1_n,_3065_t)|group3(1_t)|group4(28_-,_8_n,_4030_t)|group5(798_t)
309	16.8454309573414	0.39566674462405	16	Y	group1(1_-,_128_t)|group2(17_-,_1_c,_1_g,_3066_t)|group3(1_t)|group4(28_-,_8_n,_4030_t)|group5(798_t)
310	16.2242357726056	0.181180181820043	12	Y	group1(1_-,_128_t)|group2(17_-,_1_a,_3067_t)|group3(1_t)|group4(28_-,_9_n,_4029_t)|group5(798_t)
311	283.861055890688	5.54953103101326e-51	16	Y	group1(1_-,_67_c,_61_t)|group2(17_-,_454_c,_3_n,_2609_t,_2_y)|group3(1_t)|group4(27_-,_821_c,_13_n,_3203_t,_2_y)|group5(293_c,_505_t)
312	16.6158828630394	0.410863842502899	16	Y	group1(1_-,_128_g)|group2(17_-,_1_c,_3065_g,_2_t)|group3(1_g)|group4(27_-,_4027_g,_9_n,_3_t)|group5(798_g)
313	13.9585533973079	0.303362818733178	12	Y	group1(1_-,_128_t)|group2(17_-,_1_c,_3067_t)|group3(1_t)|group4(27_-,_7_n,_4032_t)|group5(798_t)
314	13.9585533973079	0.303362818733178	12	Y	group1(1_-,_128_c)|group2(17_-,_3067_c,_1_t)|group3(1_c)|group4(27_-,_4032_c,_7_n)|group5(798_c)
315	14.728652064124	0.256612179307903	12	Y	group1(1_-,_128_c)|group2(17_-,_3065_c,_3_t)|group3(1_c)|group4(27_-,_4031_c,_7_n,_1_t)|group5(798_c)
316	13.9585533973079	0.303362818733178	12	Y	group1(1_-,_128_g)|group2(17_-,_1_a,_3067_g)|group3(1_g)|group4(27_-,_4032_g,_7_n)|group5(798_g)
317	13.7071772394007	0.319796964451192	12	Y	group1(1_-,_128_g)|group2(17_-,_3067_g,_1_t)|group3(1_g)|group4(26_-,_4033_g,_7_n)|group5(798_g)
318	13.7071772394007	0.319796964451192	12	Y	group1(1_-,_128_g)|group2(17_-,_1_a,_3067_g)|group3(1_g)|group4(26_-,_4033_g,_7_n)|group5(798_g)
319	12.0945211224662	0.147036148730199	8	Y	group1(1_-,_128_t)|group2(17_-,_3068_t)|group3(1_t)|group4(26_-,_7_n,_4033_t)|group5(798_t)
320	13.7071772394007	0.319796964451192	12	Y	group1(1_-,_128_g)|group2(17_-,_3067_g,_1_t)|group3(1_g)|group4(26_-,_4033_g,_7_n)|group5(798_g)
321	14.2353498384825	0.285932490477559	12	Y	group1(1_-,_128_t)|group2(17_-,_2_c,_3066_t)|group3(1_t)|group4(26_-,_1_c,_8_n,_4031_t)|group5(798_t)
322	13.0201707631246	0.671282384762711	16	Y	group1(1_-,_128_g)|group2(17_-,_1_a,_3066_g,_1_t)|group3(1_g)|group4(26_-,_4033_g,_6_n,_1_t)|group5(798_g)
323	11.1042370349781	0.195862654005662	8	Y	group1(1_-,_128_a)|group2(17_-,_3068_a)|group3(1_a)|group4(26_-,_4034_a,_6_n)|group5(798_a)
324	18.9838461052165	0.0889190347781164	12	Y	group1(1_-,_128_c)|group2(17_-,_3068_c)|group3(1_c)|group4(25_-,_4036_c,_5_n)|group5(797_c,_1_t)
325	13.1256603163866	0.359973730720075	12	Y	group1(1_-,_128_c)|group2(17_-,_3066_c,_2_t)|group3(1_c)|group4(25_-,_4036_c,_5_n)|group5(798_c)
326	10.6095675934877	0.562641339320195	12	Y	group1(1_-,_128_g)|group2(15_-,_3070_g)|group3(1_g)|group4(23_-,_4037_g,_5_n,_1_t)|group5(798_g)
327	6.56945602693415	0.583714265294075	8	Y	group1(1_-,_128_a)|group2(15_-,_3069_a,_1_n)|group3(1_a)|group4(23_-,_4039_a,_4_n)|group5(798_a)
328	6.56945602693415	0.583714265294075	8	Y	group1(1_-,_128_a)|group2(15_-,_3069_a,_1_n)|group3(1_a)|group4(23_-,_4039_a,_4_n)|group5(798_a)
329	8.54179026438902	0.741488813264943	12	Y	group1(1_-,_128_a)|group2(15_-,_3069_a,_1_n)|group3(1_a)|group4(23_-,_4037_a,_2_g,_4_n)|group5(798_a)
330	6.56945602693415	0.583714265294075	8	Y	group1(1_-,_128_g)|group2(15_-,_3069_g,_1_n)|group3(1_g)|group4(23_-,_4039_g,_4_n)|group5(798_g)
331	5.81144074214173	0.668343874396632	8	Y	group1(1_-,_128_g)|group2(15_-,_3069_g,_1_n)|group3(1_g)|group4(23_-,_4040_g,_3_n)|group5(798_g)
332	7.28550979904811	0.838183522578278	12	Y	group1(1_-,_128_t)|group2(15_-,_1_n,_3069_t)|group3(1_t)|group4(23_-,_1_c,_4042_t)|group5(798_t)
333	7.28550979904811	0.838183522578278	12	Y	group1(1_-,_128_a)|group2(15_-,_3069_a,_1_n)|group3(1_a)|group4(23_-,_4042_a,_1_g)|group5(798_a)
334	6.29985924110754	0.613682271895938	8	Y	group1(1_-,_128_a)|group2(15_-,_3069_a,_1_n)|group3(1_a)|group4(23_-,_4043_a)|group5(798_a)
335	6.29985924110754	0.613682271895938	8	Y	group1(1_-,_128_g)|group2(15_-,_3069_g,_1_n)|group3(1_g)|group4(23_-,_4043_g)|group5(798_g)
336	0.984257495314833	0.912173598669907	4	Y	group1(129_-)|group2(3085_-)|group3(1_-)|group4(4065_-,_1_n)|group5(798_-)
337	0.984257495314833	0.912173598669907	4	Y	group1(129_-)|group2(3085_-)|group3(1_-)|group4(4065_-,_1_n)|group5(798_-)
338	5.78566855013723	0.671225902268514	8	Y	group1(1_-,_128_a)|group2(12_-,_3072_a,_1_n)|group3(1_a)|group4(19_-,_4047_a)|group5(798_a)
339	5.78566855013723	0.671225902268514	8	Y	group1(1_-,_128_t)|group2(12_-,_1_n,_3072_t)|group3(1_t)|group4(19_-,_4047_t)|group5(798_t)
340	5.78566855013723	0.671225902268514	8	Y	group1(1_-,_128_g)|group2(12_-,_3072_g,_1_n)|group3(1_g)|group4(19_-,_4047_g)|group5(798_g)
341	5.78566855013723	0.671225902268514	8	Y	group1(1_-,_128_g)|group2(12_-,_3072_g,_1_n)|group3(1_g)|group4(19_-,_4047_g)|group5(798_g)
342	5.78566855013723	0.671225902268514	8	Y	group1(1_-,_128_a)|group2(12_-,_3072_a,_1_n)|group3(1_a)|group4(19_-,_4047_a)|group5(798_a)
343	5.78566855013723	0.671225902268514	8	Y	group1(1_-,_128_g)|group2(12_-,_3072_g,_1_n)|group3(1_g)|group4(19_-,_4047_g)|group5(798_g)
344	7.4001876962041	0.830074886877012	12	Y	group1(1_-,_128_a)|group2(12_-,_3071_a,_1_g,_1_n)|group3(1_a)|group4(19_-,_4047_a)|group5(798_a)
345	5.78566855013723	0.671225902268514	8	Y	group1(1_-,_128_g)|group2(12_-,_3072_g,_1_n)|group3(1_g)|group4(19_-,_4047_g)|group5(798_g)
346	9.01580388839091	0.701579981266087	12	Y	group1(1_-,_128_c)|group2(12_-,_3070_c,_1_n,_2_t)|group3(1_c)|group4(19_-,_4047_c)|group5(798_c)
347	5.78566855013723	0.671225902268514	8	Y	group1(1_-,_128_c)|group2(12_-,_3072_c,_1_n)|group3(1_c)|group4(19_-,_4047_c)|group5(798_c)
348	5.78566855013723	0.671225902268514	8	Y	group1(1_-,_128_t)|group2(12_-,_1_n,_3072_t)|group3(1_t)|group4(19_-,_4047_t)|group5(798_t)
349	5.78566855013723	0.671225902268514	8	Y	group1(1_-,_128_t)|group2(12_-,_1_n,_3072_t)|group3(1_t)|group4(19_-,_4047_t)|group5(798_t)
350	5.78566855013723	0.671225902268514	8	Y	group1(1_-,_128_g)|group2(12_-,_3072_g,_1_n)|group3(1_g)|group4(19_-,_4047_g)|group5(798_g)
351	5.78566855013723	0.671225902268514	8	Y	group1(1_-,_128_t)|group2(12_-,_1_n,_3072_t)|group3(1_t)|group4(19_-,_4047_t)|group5(798_t)
352	5.45934963162157	0.940853498574779	12	Y	group1(1_-,_128_c)|group2(12_-,_3072_c,_1_n)|group3(1_c)|group4(19_-,_4045_c,_1_n,_1_t)|group5(798_c)
353	7.4001876962041	0.830074886877012	12	Y	group1(1_-,_128_c)|group2(12_-,_3071_c,_1_n,_1_t)|group3(1_c)|group4(19_-,_4047_c)|group5(798_c)
354	4.47368837638834	0.812059695845485	8	Y	group1(1_-,_128_c)|group2(12_-,_3072_c,_1_n)|group3(1_c)|group4(19_-,_4046_c,_1_n)|group5(798_c)
355	4.47368837638834	0.812059695845485	8	Y	group1(1_-,_128_t)|group2(12_-,_1_n,_3072_t)|group3(1_t)|group4(19_-,_1_n,_4046_t)|group5(798_t)
356	5.78566855013723	0.671225902268514	8	Y	group1(1_-,_128_g)|group2(12_-,_3072_g,_1_n)|group3(1_g)|group4(19_-,_4047_g)|group5(798_g)
357	6.08796232947996	0.91158308886048	12	Y	group1(1_-,_128_g)|group2(12_-,_3071_g,_1_n,_1_t)|group3(1_g)|group4(19_-,_4046_g,_1_t)|group5(798_g)
358	5.78566855013723	0.671225902268514	8	Y	group1(1_-,_128_t)|group2(12_-,_1_n,_3072_t)|group3(1_t)|group4(19_-,_4047_t)|group5(798_t)
359	5.78566855013723	0.671225902268514	8	Y	group1(1_-,_128_t)|group2(12_-,_1_n,_3072_t)|group3(1_t)|group4(19_-,_4047_t)|group5(798_t)
360	4.47368837638834	0.812059695845485	8	Y	group1(1_-,_128_t)|group2(12_-,_1_n,_3072_t)|group3(1_t)|group4(19_-,_1_n,_4046_t)|group5(798_t)
361	13.5632634538553	0.329461880414639	12	Y	group1(1_-,_128_c)|group2(12_-,_3072_c,_1_n)|group3(1_c)|group4(19_-,_4046_c,_1_n)|group5(797_c,_1_t)
362	4.69290377931005	0.78983785330571	8	Y	group1(1_-,_128_a)|group2(12_-,_3072_a,_1_n)|group3(1_a)|group4(19_-,_4045_a,_2_n)|group5(798_a)
363	4.69290377931005	0.78983785330571	8	Y	group1(1_-,_128_a)|group2(12_-,_3072_a,_1_n)|group3(1_a)|group4(19_-,_4045_a,_2_n)|group5(798_a)
364	6.28269050094621	0.901166399976363	12	Y	group1(1_-,_128_c)|group2(12_-,_3072_c,_1_n)|group3(1_c)|group4(19_-,_4043_c,_3_n,_1_t)|group5(798_c)
365	6.28269050094621	0.901166399976363	12	Y	group1(1_-,_128_g)|group2(12_-,_3072_g,_1_n)|group3(1_g)|group4(19_-,_1_a,_4043_g,_3_n)|group5(798_g)
366	5.29653592900535	0.725462597417593	8	Y	group1(1_-,_128_a)|group2(12_-,_3072_a,_1_n)|group3(1_a)|group4(19_-,_4044_a,_3_n)|group5(798_a)
367	6.28269050094621	0.901166399976363	12	Y	group1(1_-,_128_g)|group2(12_-,_3072_g,_1_n)|group3(1_g)|group4(19_-,_1_a,_4043_g,_3_n)|group5(798_g)
368	4.69290377931005	0.78983785330571	8	Y	group1(1_-,_128_a)|group2(12_-,_3072_a,_1_n)|group3(1_a)|group4(19_-,_4045_a,_2_n)|group5(798_a)
369	4.69290377931005	0.78983785330571	8	Y	group1(1_-,_128_a)|group2(12_-,_3072_a,_1_n)|group3(1_a)|group4(19_-,_4045_a,_2_n)|group5(798_a)
370	5.29653592900535	0.725462597417593	8	Y	group1(1_-,_128_a)|group2(12_-,_3072_a,_1_n)|group3(1_a)|group4(19_-,_4044_a,_3_n)|group5(798_a)
371	6.05431262623058	0.641147987440821	8	Y	group1(1_-,_128_a)|group2(12_-,_3072_a,_1_n)|group3(1_a)|group4(19_-,_4043_a,_4_n)|group5(798_a)
372	6.05431262623058	0.641147987440821	8	Y	group1(1_-,_128_c)|group2(12_-,_3072_c,_1_n)|group3(1_c)|group4(19_-,_4043_c,_4_n)|group5(798_c)
373	6.05431262623058	0.641147987440821	8	Y	group1(1_-,_128_a)|group2(12_-,_3072_a,_1_n)|group3(1_a)|group4(19_-,_4043_a,_4_n)|group5(798_a)
374	7.6678430815096	0.81051901585961	12	Y	group1(1_-,_128_c)|group2(12_-,_3071_c,_1_n,_1_y)|group3(1_c)|group4(19_-,_4043_c,_4_n)|group5(798_c)
375	6.05431262623058	0.641147987440821	8	Y	group1(1_-,_128_a)|group2(12_-,_3072_a,_1_n)|group3(1_a)|group4(19_-,_4043_a,_4_n)|group5(798_a)
376	9.01456270453649	0.701686083743007	12	Y	group1(1_-,_128_c)|group2(12_-,_3072_c,_1_n)|group3(1_c)|group4(19_-,_4040_c,_4_n,_3_t)|group5(798_c)
377	6.05431262623058	0.641147987440821	8	Y	group1(1_-,_128_g)|group2(12_-,_3072_g,_1_n)|group3(1_g)|group4(19_-,_4043_g,_4_n)|group5(798_g)
378	6.05431262623058	0.641147987440821	8	Y	group1(1_-,_128_t)|group2(12_-,_1_n,_3072_t)|group3(1_t)|group4(19_-,_4_n,_4043_t)|group5(798_t)
379	6.91031457146564	0.863482959218411	12	Y	group1(1_-,_128_c)|group2(12_-,_3071_c,_1_n,_1_t)|group3(1_c)|group4(19_-,_4044_c,_3_n)|group5(798_c)
380	4.69290377931005	0.78983785330571	8	Y	group1(1_-,_128_c)|group2(12_-,_3072_c,_1_n)|group3(1_c)|group4(19_-,_4045_c,_2_n)|group5(798_c)
381	6.05431262623058	0.641147987440821	8	Y	group1(1_-,_128_a)|group2(12_-,_3072_a,_1_n)|group3(1_a)|group4(19_-,_4043_a,_4_n)|group5(798_a)
382	8.11816534275398	0.42201339232149	8	Y	group1(1_-,_128_a)|group2(12_-,_3073_a)|group3(1_a)|group4(19_-,_4043_a,_4_n)|group5(798_a)
383	8.11816534275398	0.42201339232149	8	Y	group1(1_-,_128_c)|group2(12_-,_3073_c)|group3(1_c)|group4(19_-,_4043_c,_4_n)|group5(798_c)
384	14.9336904971474	0.529500421684918	16	Y	group1(1_-,_128_t)|group2(12_-,_3_g,_3070_t)|group3(1_t)|group4(19_-,_2_c,_4_n,_4041_t)|group5(798_t)
385	730.47220938154	4.20669780140396e-145	16	Y	group1(1_-,_117_c,_10_t,_1_y)|group2(12_-,_2978_c,_95_t)|group3(1_c)|group4(19_-,_3926_c,_3_n,_115_t,_3_y)|group5(599_c,_199_t)
386	8.21755988682903	0.412512095987913	8	Y	group1(1_-,_128_a)|group2(12_-,_3073_a)|group3(1_a)|group4(19_-,_4046_a,_1_n)|group5(797_a,_1_n)
387	7.68888320509706	0.808946140031258	12	Y	group1(1_-,_128_g)|group2(12_-,_3071_g,_1_n,_1_t)|group3(1_g)|group4(19_-,_4046_g,_1_n)|group5(797_g,_1_n)
388	8.21755988682903	0.412512095987913	8	Y	group1(1_-,_128_t)|group2(12_-,_3073_t)|group3(1_t)|group4(19_-,_1_n,_4046_t)|group5(1_n,_797_t)
389	8.21755988682903	0.412512095987913	8	Y	group1(1_-,_128_t)|group2(12_-,_3073_t)|group3(1_t)|group4(19_-,_1_n,_4046_t)|group5(1_n,_797_t)
390	9.83118013394396	0.630768296857473	12	Y	group1(1_-,_128_t)|group2(12_-,_1_g,_3072_t)|group3(1_t)|group4(19_-,_1_n,_4046_t)|group5(1_n,_797_t)
391	9.83118013394396	0.630768296857473	12	Y	group1(1_-,_128_g)|group2(12_-,_1_c,_3072_g)|group3(1_g)|group4(19_-,_4046_g,_1_n)|group5(797_g,_1_n)
392	9.83118013394396	0.630768296857473	12	Y	group1(1_-,_128_c)|group2(12_-,_3072_c,_1_t)|group3(1_c)|group4(19_-,_4046_c,_1_n)|group5(797_c,_1_n)
393	8.21755988682903	0.412512095987913	8	Y	group1(1_-,_128_c)|group2(12_-,_3073_c)|group3(1_c)|group4(19_-,_4046_c,_1_n)|group5(797_c,_1_n)
394	8.44182620720505	0.391542580513744	8	Y	group1(1_-,_128_t)|group2(11_-,_3074_t)|group3(1_t)|group4(19_-,_1_n,_4046_t)|group5(1_n,_797_t)
395	8.44182620720505	0.391542580513744	8	Y	group1(1_-,_128_g)|group2(11_-,_3074_g)|group3(1_g)|group4(19_-,_4046_g,_1_n)|group5(797_g,_1_n)
396	8.44182620720505	0.391542580513744	8	Y	group1(1_-,_128_t)|group2(11_-,_3074_t)|group3(1_t)|group4(19_-,_1_n,_4046_t)|group5(1_n,_797_t)
397	10.0550441162794	0.611131553275497	12	Y	group1(1_-,_128_t)|group2(11_-,_3073_t,_1_w)|group3(1_t)|group4(19_-,_1_n,_4046_t)|group5(1_n,_797_t)
398	6.99469531726644	0.857963910006419	12	Y	group1(1_-,_128_t)|group2(11_-,_3073_t,_1_w)|group3(1_t)|group4(19_-,_1_n,_4046_t)|group5(798_t)
399	6.99469531726644	0.857963910006419	12	Y	group1(1_-,_128_t)|group2(11_-,_3073_t,_1_w)|group3(1_t)|group4(19_-,_1_n,_4046_t)|group5(798_t)
400	5.38122956055976	0.716160222288878	8	Y	group1(1_-,_128_a)|group2(11_-,_3074_a)|group3(1_a)|group4(19_-,_4046_a,_1_n)|group5(798_a)
401	5.38896508701574	0.715308221144685	8	Y	group1(1_-,_128_c)|group2(10_-,_3075_c)|group3(1_c)|group4(18_-,_4047_c,_1_n)|group5(798_c)
402	4.85506108301806	0.77294916847459	8	Y	group1(1_-,_128_a)|group2(10_-,_3075_a)|group3(1_a)|group4(16_-,_4049_a,_1_n)|group5(798_a)
403	4.03773466566326	0.853702948569153	8	Y	group1(129_g)|group2(8_-,_3076_g,_1_t)|group3(1_g)|group4(8_-,_4058_g)|group5(798_g)
404	1.65687572454958	0.798535473500628	4	Y	group1(129_g)|group2(4_-,_3081_g)|group3(1_g)|group4(7_-,_4059_g)|group5(798_g)
405	1.151307081969	0.88604866068695	4	Y	group1(129_t)|group2(3_-,_3082_t)|group3(1_t)|group4(5_-,_4061_t)|group5(798_t)
406	0.904482807377282	0.923916808835895	4	Y	group1(129_t)|group2(3_-,_3082_t)|group3(1_t)|group4(4_-,_4062_t)|group5(798_t)
407	1152.86015623087	2.4430182289333e-239	12	Y	group1(129_c)|group2(3_-,_3079_c,_3_t)|group3(1_t)|group4(4_-,_1_a,_4059_c,_2_t)|group5(797_c,_1_t)
408	0.904482807377282	0.923916808835895	4	Y	group1(129_g)|group2(3_-,_3082_g)|group3(1_g)|group4(4_-,_4062_g)|group5(798_g)
409	2.44263100909805	0.96435246053141	8	Y	group1(129_c)|group2(3_-,_3078_c,_4_t)|group3(1_c)|group4(4_-,_4059_c,_3_t)|group5(798_c)
410	0.904482807377282	0.923916808835895	4	Y	group1(129_g)|group2(3_-,_3082_g)|group3(1_g)|group4(4_-,_4062_g)|group5(798_g)
411	0.904482807377282	0.923916808835895	4	Y	group1(129_a)|group2(3_-,_3082_a)|group3(1_a)|group4(4_-,_4062_a)|group5(798_a)
412	0.904482807377282	0.923916808835895	4	Y	group1(129_c)|group2(3_-,_3082_c)|group3(1_c)|group4(4_-,_4062_c)|group5(798_c)
413	2.5189716998692	0.960840389400593	8	Y	group1(129_g)|group2(3_-,_1_a,_3081_g)|group3(1_g)|group4(4_-,_4062_g)|group5(798_g)
414	0.904482807377282	0.923916808835895	4	Y	group1(129_t)|group2(3_-,_3082_t)|group3(1_t)|group4(4_-,_4062_t)|group5(798_t)
415	0.904482807377282	0.923916808835895	4	Y	group1(129_g)|group2(3_-,_3082_g)|group3(1_g)|group4(4_-,_4062_g)|group5(798_g)
416	2.40808985506482	0.998474349804258	12	Y	group1(129_c)|group2(3_-,_3081_c,_1_t)|group3(1_c)|group4(3_-,_4060_c,_2_t,_1_y)|group5(798_c)
417	1.88876945270837	0.98423400617032	8	Y	group1(129_t)|group2(3_-,_3082_t)|group3(1_t)|group4(3_-,_1_c,_4062_t)|group5(798_t)
418	1.60059754124832	0.990908681809406	8	Y	group1(129_c)|group2(3_-,_3081_c,_1_t)|group3(1_c)|group4(2_-,_4063_c,_1_t)|group5(798_c)
419	2.28327340822108	0.97107267446006	8	Y	group1(129_g)|group2(3_-,_3082_g)|group3(1_g)|group4(2_-,_4063_g,_1_r)|group5(798_g)
420	2.91426341563311	0.939622123267411	8	Y	group1(129_t)|group2(3_-,_1_a,_3081_t)|group3(1_t)|group4(2_-,_4064_t)|group5(798_t)
421	1.29927881427273	0.861497879659174	4	Y	group1(129_a)|group2(3_-,_3082_a)|group3(1_a)|group4(2_-,_4064_a)|group5(798_a)
422	0.300870443220871	0.989757913814731	4	Y	group1(129_c)|group2(1_-,_3084_c)|group3(1_c)|group4(1_-,_4065_c)|group5(798_c)
423	0.300870443220871	0.989757913814731	4	Y	group1(129_g)|group2(1_-,_3084_g)|group3(1_g)|group4(1_-,_4065_g)|group5(798_g)
424	0.984257495314833	0.912173598669907	4	Y	group1(129_t)|group2(3085_t)|group3(1_t)|group4(1_-,_4065_t)|group5(798_t)
425	1.96874541300189	0.981955069285203	8	Y	group1(129_g)|group2(3085_g)|group3(1_g)|group4(1_-,_1_a,_4064_g)|group5(798_g)
426	1.96874541300189	0.981955069285203	8	Y	group1(129_g)|group2(3085_g)|group3(1_g)|group4(1_-,_4064_g,_1_t)|group5(798_g)
427	2.34957128076369	0.671759065086985	4	Y	group1(129_c)|group2(3077_c,_8_t)|group3(1_c)|group4(4056_c,_10_t)|group5(798_c)
428	1.61428542574128	0.806222333429724	4	Y	group1(129_t)|group2(1_g,_3084_t)|group3(1_t)|group4(4066_t)|group5(798_t)
429	NA	1	NA	N	NA
430	2.59828153436797	0.956990243746595	8	Y	group1(129_t)|group2(1_a,_3084_t)|group3(1_t)|group4(1_c,_4065_t)|group5(798_t)
431	61.4508112294874	1.43725249293677e-12	4	Y	group1(1_-,_128_g)|group2(3085_g)|group3(1_g)|group4(4066_g)|group5(798_g)
432	62.4343769163363	1.54859664175606e-10	8	Y	group1(1_-,_128_g)|group2(3085_g)|group3(1_g)|group4(1_a,_4065_g)|group5(798_g)
433	68.3536040225265	1.0444624613882e-11	8	Y	group1(1_-,_128_a)|group2(3085_a)|group3(1_a)|group4(4059_a,_7_g)|group5(798_a)
434	62.0513335773488	1.84230795765939e-10	8	Y	group1(1_-,_128_g)|group2(2_a,_3083_g)|group3(1_g)|group4(2_a,_4064_g)|group5(798_g)
435	61.4508112294874	1.43725249293677e-12	4	Y	group1(1_-,_128_a)|group2(3085_a)|group3(1_a)|group4(4066_a)|group5(798_a)
436	64.9797418498089	2.74988466689935e-09	12	Y	group1(1_-,_128_c)|group2(1_a,_3082_c,_2_t)|group3(1_c)|group4(1_a,_4065_c)|group5(798_c)
437	61.4508112294874	1.43725249293677e-12	4	Y	group1(1_-,_128_t)|group2(3085_t)|group3(1_t)|group4(4066_t)|group5(798_t)
438	61.4508112294874	1.43725249293677e-12	4	Y	group1(1_-,_128_c)|group2(3085_c)|group3(1_c)|group4(4066_c)|group5(798_c)
439	62.4343769163363	1.54859664175606e-10	8	Y	group1(1_-,_128_c)|group2(3085_c)|group3(1_c)|group4(4065_c,_1_t)|group5(798_c)
440	61.4508112294874	1.43725249293677e-12	4	Y	group1(1_-,_128_g)|group2(3085_g)|group3(1_g)|group4(4066_g)|group5(798_g)
441	61.4508112294874	1.43725249293677e-12	4	Y	group1(1_-,_128_t)|group2(3085_t)|group3(1_t)|group4(4066_t)|group5(798_t)
442	64.3429259032136	3.60524124062777e-09	12	Y	group1(1_-,_128_g)|group2(3084_g,_1_t)|group3(1_g)|group4(1_a,_4064_g,_1_t)|group5(797_g,_1_t)
443	61.4508112294874	1.43725249293677e-12	4	Y	group1(1_-,_128_g)|group2(3085_g)|group3(1_g)|group4(4066_g)|group5(798_g)
444	63.0644050436623	1.1635420043607e-10	8	Y	group1(1_-,_128_a)|group2(3084_a,_1_c)|group3(1_a)|group4(4066_a)|group5(798_a)
445	63.0644050436623	1.1635420043607e-10	8	Y	group1(1_-,_128_g)|group2(3084_g,_1_t)|group3(1_g)|group4(4066_g)|group5(798_g)
446	61.4508112294874	1.43725249293677e-12	4	Y	group1(1_-,_128_g)|group2(3085_g)|group3(1_g)|group4(4066_g)|group5(798_g)
447	61.4508112294874	1.43725249293677e-12	4	Y	group1(1_-,_128_a)|group2(3085_a)|group3(1_a)|group4(4066_a)|group5(798_a)
448	64.5378008475308	3.31865234605014e-09	12	Y	group1(1_-,_128_g)|group2(1_a,_3084_g)|group3(1_g)|group4(3_a,_4061_g,_2_t)|group5(798_g)
449	65.8182657342931	3.32428191439015e-11	8	Y	group1(1_-,_128_g)|group2(3084_g,_1_t)|group3(1_g)|group4(4066_g)|group5(797_g,_1_t)
450	61.4508112294874	1.43725249293677e-12	4	Y	group1(1_-,_128_t)|group2(3085_t)|group3(1_t)|group4(4066_t)|group5(798_t)
451	64.6029578984584	5.78205152094582e-11	8	Y	group1(1_-,_128_c)|group2(9_a,_3076_c)|group3(1_c)|group4(14_a,_4052_c)|group5(798_c)
452	61.4508112294874	1.43725249293677e-12	4	Y	group1(1_-,_128_t)|group2(3085_t)|group3(1_t)|group4(4066_t)|group5(798_t)
453	61.4508112294874	1.43725249293677e-12	4	Y	group1(1_-,_128_t)|group2(3085_t)|group3(1_t)|group4(4066_t)|group5(798_t)
454	61.4508112294874	1.43725249293677e-12	4	Y	group1(1_-,_128_a)|group2(3085_a)|group3(1_a)|group4(4066_a)|group5(798_a)
455	NA	1	NA	N	NA
456	NA	1	NA	N	NA
457	NA	1	NA	N	NA
458	NA	1	NA	N	NA
459	NA	1	NA	N	NA
460	1.61428542574128	0.806222333429724	4	Y	group1(129_g)|group2(1_a,_3084_g)|group3(1_g)|group4(4066_g)|group5(798_g)
461	NA	1	NA	N	NA
462	NA	1	NA	N	NA
463	0.300870443220871	0.989757913814731	4	Y	group1(129_a)|group2(3084_a,_1_g)|group3(1_a)|group4(4065_a,_1_g)|group5(798_a)
464	3.22962904998216	0.520158681443519	4	Y	group1(129_c)|group2(3083_c,_2_t)|group3(1_c)|group4(4066_c)|group5(798_c)
465	NA	1	NA	N	NA
466	1.151307081969	0.88604866068695	4	Y	group1(129_t)|group2(3_c,_3082_t)|group3(1_t)|group4(5_c,_4061_t)|group5(798_t)
467	NA	1	NA	N	NA
468	NA	1	NA	N	NA
469	1.61428542574128	0.806222333429724	4	Y	group1(129_a)|group2(3084_a,_1_g)|group3(1_a)|group4(4066_a)|group5(798_a)
470	4.29579235765538	0.367452276414493	4	Y	group1(129_c)|group2(3080_c,_5_t)|group3(1_c)|group4(4053_c,_13_t)|group5(798_c)
471	61.4508112294874	1.43725249293677e-12	4	Y	group1(128_a,_1_n)|group2(3085_a)|group3(1_a)|group4(4066_a)|group5(798_a)
472	61.4508112294874	1.43725249293677e-12	4	Y	group1(1_n,_128_t)|group2(3085_t)|group3(1_t)|group4(4066_t)|group5(798_t)
473	123.096223809399	1.16468593995003e-25	4	Y	group1(127_c,_2_n)|group2(3085_c)|group3(1_c)|group4(4066_c)|group5(798_c)
474	123.096223809399	1.16468593995003e-25	4	Y	group1(2_n,_127_t)|group2(3085_t)|group3(1_t)|group4(4066_t)|group5(798_t)
475	132.192911464422	9.92918662754218e-25	8	Y	group1(2_n,_127_t)|group2(3085_t)|group3(1_t)|group4(4066_t)|group5(1_a,_797_t)
476	124.079116056617	4.75972335166326e-23	8	Y	group1(127_a,_2_n)|group2(3085_a)|group3(1_a)|group4(4065_a,_1_t)|group5(798_a)
477	123.096223809399	1.16468593995003e-25	4	Y	group1(127_a,_2_n)|group2(3085_a)|group3(1_a)|group4(4066_a)|group5(798_a)
478	123.096223809399	1.16468593995003e-25	4	Y	group1(127_a,_2_n)|group2(3085_a)|group3(1_a)|group4(4066_a)|group5(798_a)
479	123.096223809399	1.16468593995003e-25	4	Y	group1(127_g,_2_n)|group2(3085_g)|group3(1_g)|group4(4066_g)|group5(798_g)
480	123.096223809399	1.16468593995003e-25	4	Y	group1(127_a,_2_n)|group2(3085_a)|group3(1_a)|group4(4066_a)|group5(798_a)
481	123.096223809399	1.16468593995003e-25	4	Y	group1(2_n,_127_t)|group2(3085_t)|group3(1_t)|group4(4066_t)|group5(798_t)
482	123.096223809399	1.16468593995003e-25	4	Y	group1(127_g,_2_n)|group2(3085_g)|group3(1_g)|group4(4066_g)|group5(798_g)
483	123.096223809399	1.16468593995003e-25	4	Y	group1(127_g,_2_n)|group2(3085_g)|group3(1_g)|group4(4066_g)|group5(798_g)
484	124.079116056617	4.75972335166326e-23	8	Y	group1(127_c,_2_n)|group2(3085_c)|group3(1_c)|group4(4065_c,_1_t)|group5(798_c)
485	123.096223809399	1.16468593995003e-25	4	Y	group1(127_a,_2_n)|group2(3085_a)|group3(1_a)|group4(4066_a)|group5(798_a)
486	124.079116056617	4.75972335166326e-23	8	Y	group1(127_c,_2_n)|group2(3085_c)|group3(1_c)|group4(4065_c,_1_t)|group5(798_c)
487	123.096223809399	1.16468593995003e-25	4	Y	group1(2_n,_127_t)|group2(3085_t)|group3(1_t)|group4(4066_t)|group5(798_t)
488	123.096223809399	1.16468593995003e-25	4	Y	group1(2_n,_127_t)|group2(3085_t)|group3(1_t)|group4(4066_t)|group5(798_t)
489	123.096223809399	1.16468593995003e-25	4	Y	group1(127_g,_2_n)|group2(3085_g)|group3(1_g)|group4(4066_g)|group5(798_g)
490	123.096223809399	1.16468593995003e-25	4	Y	group1(2_n,_127_t)|group2(3085_t)|group3(1_t)|group4(4066_t)|group5(798_t)
491	123.096223809399	1.16468593995003e-25	4	Y	group1(127_g,_2_n)|group2(3085_g)|group3(1_g)|group4(4066_g)|group5(798_g)
492	123.096223809399	1.16468593995003e-25	4	Y	group1(127_g,_2_n)|group2(3085_g)|group3(1_g)|group4(4066_g)|group5(798_g)
493	123.096223809399	1.16468593995003e-25	4	Y	group1(127_c,_2_n)|group2(3085_c)|group3(1_c)|group4(4066_c)|group5(798_c)
494	124.079116056617	4.75972335166326e-23	8	Y	group1(2_n,_127_t)|group2(3085_t)|group3(1_t)|group4(1_c,_4065_t)|group5(798_t)
495	123.096223809399	1.16468593995003e-25	4	Y	group1(2_n,_127_t)|group2(3085_t)|group3(1_t)|group4(4066_t)|group5(798_t)
496	123.096223809399	1.16468593995003e-25	4	Y	group1(127_a,_2_n)|group2(3085_a)|group3(1_a)|group4(4066_a)|group5(798_a)
497	123.096223809399	1.16468593995003e-25	4	Y	group1(127_g,_2_n)|group2(3085_g)|group3(1_g)|group4(4066_g)|group5(798_g)
498	125.062238719922	6.02477558924612e-21	12	Y	group1(2_n,_127_t)|group2(3085_t)|group3(1_t)|group4(1_a,_1_c,_4064_t)|group5(798_t)
499	123.096223809399	1.16468593995003e-25	4	Y	group1(127_a,_2_n)|group2(3085_a)|group3(1_a)|group4(4066_a)|group5(798_a)
500	82.7505099345586	1.36419723841865e-14	8	Y	group1(127_g,_2_n)|group2(1_a,_3084_g)|group3(1_g)|group4(4065_g,_1_n)|group5(798_g)
501	81.1375396051685	9.99940846502112e-17	4	Y	group1(127_a,_2_n)|group2(3085_a)|group3(1_a)|group4(4065_a,_1_n)|group5(798_a)
502	60.6249328249455	2.14378082244299e-12	4	Y	group1(127_a,_2_n)|group2(3085_a)|group3(1_a)|group4(4064_a,_2_n)|group5(798_a)
503	60.6249328249455	2.14378082244299e-12	4	Y	group1(127_g,_2_n)|group2(3085_g)|group3(1_g)|group4(4064_g,_2_n)|group5(798_g)
504	60.6249328249455	2.14378082244299e-12	4	Y	group1(2_n,_127_t)|group2(3085_t)|group3(1_t)|group4(2_n,_4064_t)|group5(798_t)
505	60.6249328249455	2.14378082244299e-12	4	Y	group1(2_n,_127_t)|group2(3085_t)|group3(1_t)|group4(2_n,_4064_t)|group5(798_t)
506	61.6087606220852	2.25138742226056e-10	8	Y	group1(127_g,_2_n)|group2(3085_g)|group3(1_g)|group4(1_a,_4063_g,_2_n)|group5(798_g)
507	39.2007172971553	6.33209142919993e-08	4	Y	group1(127_a,_2_n)|group2(3084_a,_1_n)|group3(1_a)|group4(4063_a,_3_n)|group5(798_a)
508	183.77997075132	1.65422239558316e-35	8	Y	group1(125_a,_2_c,_2_n)|group2(3085_a)|group3(1_a)|group4(4064_a,_2_n)|group5(798_a)
509	60.6249328249455	2.14378082244299e-12	4	Y	group1(127_a,_2_n)|group2(3085_a)|group3(1_a)|group4(4064_a,_2_n)|group5(798_a)
510	60.6249328249455	2.14378082244299e-12	4	Y	group1(127_a,_2_n)|group2(3085_a)|group3(1_a)|group4(4064_a,_2_n)|group5(798_a)
511	60.6249328249455	2.14378082244299e-12	4	Y	group1(127_a,_2_n)|group2(3085_a)|group3(1_a)|group4(4064_a,_2_n)|group5(798_a)
512	60.6249328249455	2.14378082244299e-12	4	Y	group1(127_g,_2_n)|group2(3085_g)|group3(1_g)|group4(4064_g,_2_n)|group5(798_g)
513	60.6249328249455	2.14378082244299e-12	4	Y	group1(127_g,_2_n)|group2(3085_g)|group3(1_g)|group4(4064_g,_2_n)|group5(798_g)
514	60.6249328249455	2.14378082244299e-12	4	Y	group1(127_c,_2_n)|group2(3085_c)|group3(1_c)|group4(4064_c,_2_n)|group5(798_c)
515	62.2378044010514	1.69297509234918e-10	8	Y	group1(127_g,_2_n)|group2(1_a,_3084_g)|group3(1_g)|group4(4064_g,_2_n)|group5(798_g)
516	60.6249328249455	2.14378082244299e-12	4	Y	group1(2_n,_127_t)|group2(3085_t)|group3(1_t)|group4(2_n,_4064_t)|group5(798_t)
517	62.2537048398736	1.68081395650276e-10	8	Y	group1(2_n,_127_t)|group2(5_c,_3080_t)|group3(1_t)|group4(12_c,_2_n,_4052_t)|group5(2_c,_796_t)
518	60.6249328249455	2.14378082244299e-12	4	Y	group1(2_n,_127_t)|group2(3085_t)|group3(1_t)|group4(2_n,_4064_t)|group5(798_t)
519	60.6249328249455	2.14378082244299e-12	4	Y	group1(2_n,_127_t)|group2(3085_t)|group3(1_t)|group4(2_n,_4064_t)|group5(798_t)
520	60.6249328249455	2.14378082244299e-12	4	Y	group1(127_g,_2_n)|group2(3085_g)|group3(1_g)|group4(4064_g,_2_n)|group5(798_g)
521	61.6087606220852	2.25138742226056e-10	8	Y	group1(127_c,_2_n)|group2(3085_c)|group3(1_c)|group4(4063_c,_2_n,_1_t)|group5(798_c)
522	63.8521651393771	8.13526747249505e-11	8	Y	group1(127_c,_2_n)|group2(2_a,_3083_c)|group3(1_c)|group4(4064_c,_2_n)|group5(798_c)
523	60.6249328249455	2.14378082244299e-12	4	Y	group1(2_n,_127_t)|group2(3085_t)|group3(1_t)|group4(2_n,_4064_t)|group5(798_t)
524	60.6249328249455	2.14378082244299e-12	4	Y	group1(127_c,_2_n)|group2(3085_c)|group3(1_c)|group4(4064_c,_2_n)|group5(798_c)
525	60.6249328249455	2.14378082244299e-12	4	Y	group1(127_a,_2_n)|group2(3085_a)|group3(1_a)|group4(4064_a,_2_n)|group5(798_a)
526	60.6249328249455	2.14378082244299e-12	4	Y	group1(127_a,_2_n)|group2(3085_a)|group3(1_a)|group4(4064_a,_2_n)|group5(798_a)
527	60.6249328249455	2.14378082244299e-12	4	Y	group1(127_c,_2_n)|group2(3085_c)|group3(1_c)|group4(4064_c,_2_n)|group5(798_c)
528	60.6249328249455	2.14378082244299e-12	4	Y	group1(2_n,_127_t)|group2(3085_t)|group3(1_t)|group4(2_n,_4064_t)|group5(798_t)
529	60.6249328249455	2.14378082244299e-12	4	Y	group1(2_n,_127_t)|group2(3085_t)|group3(1_t)|group4(2_n,_4064_t)|group5(798_t)
530	81.1375396051685	9.99940846502112e-17	4	Y	group1(127_g,_2_n)|group2(3085_g)|group3(1_g)|group4(4065_g,_1_n)|group5(798_g)
531	81.1375396051685	9.99940846502112e-17	4	Y	group1(127_a,_2_n)|group2(3085_a)|group3(1_a)|group4(4065_a,_1_n)|group5(798_a)
532	81.1375396051685	9.99940846502112e-17	4	Y	group1(127_a,_2_n)|group2(3085_a)|group3(1_a)|group4(4065_a,_1_n)|group5(798_a)
533	81.1375396051685	9.99940846502112e-17	4	Y	group1(127_c,_2_n)|group2(3085_c)|group3(1_c)|group4(4065_c,_1_n)|group5(798_c)
534	81.1375396051685	9.99940846502112e-17	4	Y	group1(127_a,_2_n)|group2(3085_a)|group3(1_a)|group4(4065_a,_1_n)|group5(798_a)
535	81.1375396051685	9.99940846502112e-17	4	Y	group1(127_g,_2_n)|group2(3085_g)|group3(1_g)|group4(4065_g,_1_n)|group5(798_g)
536	81.1375396051685	9.99940846502112e-17	4	Y	group1(127_c,_2_n)|group2(3085_c)|group3(1_c)|group4(4065_c,_1_n)|group5(798_c)
537	81.1375396051685	9.99940846502112e-17	4	Y	group1(127_c,_2_n)|group2(3085_c)|group3(1_c)|group4(4065_c,_1_n)|group5(798_c)
538	81.1375396051685	9.99940846502112e-17	4	Y	group1(127_c,_2_n)|group2(3085_c)|group3(1_c)|group4(4065_c,_1_n)|group5(798_c)
539	81.1375396051685	9.99940846502112e-17	4	Y	group1(2_n,_127_t)|group2(3085_t)|group3(1_t)|group4(1_n,_4065_t)|group5(798_t)
540	81.1375396051685	9.99940846502112e-17	4	Y	group1(127_a,_2_n)|group2(3085_a)|group3(1_a)|group4(4065_a,_1_n)|group5(798_a)
541	81.1375396051685	9.99940846502112e-17	4	Y	group1(2_n,_127_t)|group2(3085_t)|group3(1_t)|group4(1_n,_4065_t)|group5(798_t)
542	81.1375396051685	9.99940846502112e-17	4	Y	group1(127_g,_2_n)|group2(3085_g)|group3(1_g)|group4(4065_g,_1_n)|group5(798_g)
543	81.1375396051685	9.99940846502112e-17	4	Y	group1(2_n,_127_t)|group2(3085_t)|group3(1_t)|group4(1_n,_4065_t)|group5(798_t)
544	81.1375396051685	9.99940846502112e-17	4	Y	group1(127_g,_2_n)|group2(3085_g)|group3(1_g)|group4(4065_g,_1_n)|group5(798_g)
545	81.1375396051685	9.99940846502112e-17	4	Y	group1(2_n,_127_t)|group2(3085_t)|group3(1_t)|group4(1_n,_4065_t)|group5(798_t)
546	81.1375396051685	9.99940846502112e-17	4	Y	group1(2_n,_127_t)|group2(3085_t)|group3(1_t)|group4(1_n,_4065_t)|group5(798_t)
547	81.1375396051685	9.99940846502112e-17	4	Y	group1(127_c,_2_n)|group2(3085_c)|group3(1_c)|group4(4065_c,_1_n)|group5(798_c)
548	123.695337855776	5.71410434681535e-23	8	Y	group1(127_a,_2_n)|group2(3083_a,_2_g)|group3(1_a)|group4(4064_a,_2_g)|group5(798_a)
549	123.096223809399	1.16468593995003e-25	4	Y	group1(2_n,_127_t)|group2(3085_t)|group3(1_t)|group4(4066_t)|group5(798_t)
550	123.096223809399	1.16468593995003e-25	4	Y	group1(127_c,_2_n)|group2(3085_c)|group3(1_c)|group4(4066_c)|group5(798_c)
551	123.096223809399	1.16468593995003e-25	4	Y	group1(127_a,_2_n)|group2(3085_a)|group3(1_a)|group4(4066_a)|group5(798_a)
552	123.096223809399	1.16468593995003e-25	4	Y	group1(127_a,_2_n)|group2(3085_a)|group3(1_a)|group4(4066_a)|group5(798_a)
553	123.096223809399	1.16468593995003e-25	4	Y	group1(127_a,_2_n)|group2(3085_a)|group3(1_a)|group4(4066_a)|group5(798_a)
554	124.079116056617	4.75972335166326e-23	8	Y	group1(127_c,_2_n)|group2(3085_c)|group3(1_c)|group4(4065_c,_1_t)|group5(798_c)
555	123.096223809399	1.16468593995003e-25	4	Y	group1(127_g,_2_n)|group2(3085_g)|group3(1_g)|group4(4066_g)|group5(798_g)
556	123.096223809399	1.16468593995003e-25	4	Y	group1(2_n,_127_t)|group2(3085_t)|group3(1_t)|group4(4066_t)|group5(798_t)
557	123.096223809399	1.16468593995003e-25	4	Y	group1(2_n,_127_t)|group2(3085_t)|group3(1_t)|group4(4066_t)|group5(798_t)
558	124.079116056617	4.75972335166326e-23	8	Y	group1(127_c,_2_n)|group2(3085_c)|group3(1_c)|group4(1_-,_4065_c)|group5(798_c)
559	126.045591932527	3.74802483189656e-19	16	Y	group1(127_g,_2_n)|group2(3085_g)|group3(1_g)|group4(1_-,_1_a,_4063_g,_1_t)|group5(798_g)
560	127.031253939244	2.43070706909538e-21	12	Y	group1(127_g,_2_n)|group2(3085_g)|group3(1_g)|group4(1_-,_3_a,_4062_g)|group5(798_g)
561	60.7736887050481	3.28549965449726e-10	8	Y	group1(127_a,_2_n)|group2(3084_a,_1_n)|group3(1_a)|group4(1_-,_4064_a,_1_n)|group5(798_a)
562	66.6939657243633	1.3235603025225e-09	12	Y	group1(2_n,_127_t)|group2(18_a,_1_n,_3066_t)|group3(1_t)|group4(16_a,_1_n,_4048_t,_1_w)|group5(798_t)
563	59.7903533539289	3.21055723677504e-12	4	Y	group1(127_g,_2_n)|group2(3084_g,_1_n)|group3(1_g)|group4(4065_g,_1_n)|group5(798_g)
564	60.7736887050481	3.28549965449726e-10	8	Y	group1(127_c,_2_n)|group2(3084_c,_1_n)|group3(1_c)|group4(4064_c,_1_n,_1_t)|group5(798_c)
565	47.2413605063098	1.35821635360383e-09	4	Y	group1(2_n,_127_t)|group2(1_n,_3084_t)|group3(1_t)|group4(2_n,_4064_t)|group5(798_t)
566	47.2413605063098	1.35821635360383e-09	4	Y	group1(127_c,_2_n)|group2(3084_c,_1_n)|group3(1_c)|group4(4064_c,_2_n)|group5(798_c)
567	47.2413605063098	1.35821635360383e-09	4	Y	group1(127_g,_2_n)|group2(3084_g,_1_n)|group3(1_g)|group4(4064_g,_2_n)|group5(798_g)
568	47.2413605063098	1.35821635360383e-09	4	Y	group1(127_a,_2_n)|group2(3084_a,_1_n)|group3(1_a)|group4(4064_a,_2_n)|group5(798_a)
569	47.2413605063098	1.35821635360383e-09	4	Y	group1(127_a,_2_n)|group2(3084_a,_1_n)|group3(1_a)|group4(4064_a,_2_n)|group5(798_a)
570	59.7903533539289	3.21055723677504e-12	4	Y	group1(127_c,_2_n)|group2(3084_c,_1_n)|group3(1_c)|group4(4065_c,_1_n)|group5(798_c)
571	59.7903533539289	3.21055723677504e-12	4	Y	group1(2_n,_127_t)|group2(1_n,_3084_t)|group3(1_t)|group4(1_n,_4065_t)|group5(798_t)
572	126.304736827144	1.64847157084454e-23	8	Y	group1(127_g,_2_n)|group2(11_-,_3074_g)|group3(1_g)|group4(12_-,_4054_g)|group5(798_g)
573	126.304736827144	1.64847157084454e-23	8	Y	group1(127_c,_2_n)|group2(11_-,_3074_c)|group3(1_c)|group4(12_-,_4054_c)|group5(798_c)
574	126.304736827144	1.64847157084454e-23	8	Y	group1(127_a,_2_n)|group2(11_-,_3074_a)|group3(1_a)|group4(12_-,_4054_a)|group5(798_a)
575	126.304736827144	1.64847157084454e-23	8	Y	group1(127_c,_2_n)|group2(11_-,_3074_c)|group3(1_c)|group4(12_-,_4054_c)|group5(798_c)
576	126.304736827144	1.64847157084454e-23	8	Y	group1(127_c,_2_n)|group2(11_-,_3074_c)|group3(1_c)|group4(12_-,_4054_c)|group5(798_c)
577	126.304736827144	1.64847157084454e-23	8	Y	group1(2_n,_127_t)|group2(11_-,_3074_t)|group3(1_t)|group4(12_-,_4054_t)|group5(798_t)
578	126.304736827144	1.64847157084454e-23	8	Y	group1(127_c,_2_n)|group2(11_-,_3074_c)|group3(1_c)|group4(12_-,_4054_c)|group5(798_c)
579	126.304736827144	1.64847157084454e-23	8	Y	group1(127_a,_2_n)|group2(11_-,_3074_a)|group3(1_a)|group4(12_-,_4054_a)|group5(798_a)
580	124.757897317003	3.44491326560835e-23	8	Y	group1(2_n,_127_t)|group2(14_-,_3071_t)|group3(1_t)|group4(13_-,_4053_t)|group5(2_-,_796_t)
581	126.250252972429	3.48461441164426e-21	12	Y	group1(127_g,_2_n)|group2(15_-,_3070_g)|group3(1_g)|group4(13_-,_4052_g,_1_r)|group5(2_-,_796_g)
582	63.1489064268658	5.98320562733252e-09	12	Y	group1(127_g,_2_n)|group2(16_-,_3068_g,_1_n)|group3(1_g)|group4(14_-,_1_a,_4050_g,_1_n)|group5(2_-,_796_g)
583	62.1666268854898	1.74849749958056e-10	8	Y	group1(2_n,_127_t)|group2(16_-,_1_n,_3068_t)|group3(1_t)|group4(14_-,_1_n,_4051_t)|group5(2_-,_796_t)
584	87.7719901294155	1.3310005886228e-13	12	Y	group1(127_c,_2_n)|group2(16_-,_3068_c,_1_n)|group3(1_c)|group4(14_-,_4051_c,_1_t)|group5(2_-,_795_c,_1_t)
585	62.1666268854898	1.74849749958056e-10	8	Y	group1(127_a,_2_n)|group2(16_-,_3068_a,_1_n)|group3(1_a)|group4(14_-,_4051_a,_1_n)|group5(2_-,_796_a)
586	84.8427612048334	4.87948347950815e-13	12	Y	group1(2_n,_127_t)|group2(16_-,_1_c,_1_n,_3067_t)|group3(1_t)|group4(14_-,_3_c,_4049_t)|group5(2_-,_796_t)
587	85.1075873894903	4.33974738487828e-13	12	Y	group1(127_g,_2_n)|group2(16_-,_6_a,_3062_g,_1_n)|group3(1_g)|group4(14_-,_4_a,_4048_g)|group5(2_-,_1_a,_795_g)
588	62.7456532309895	1.34465878667205e-10	8	Y	group1(2_n,_127_t)|group2(17_-,_1_n,_3067_t)|group3(1_t)|group4(14_-,_1_n,_4051_t)|group5(2_-,_796_t)
589	65.6136665818558	5.7751821287509e-08	16	Y	group1(2_n,_127_t)|group2(17_-,_1_c,_1_g,_1_n,_3065_t)|group3(1_t)|group4(15_-,_1_n,_4050_t)|group5(2_-,_796_t)
590	37.7429518803442	0.000169144935625707	12	Y	group1(127_a,_2_n)|group2(20_-,_3064_a,_1_n)|group3(1_a)|group4(19_-,_4042_a,_1_m,_4_n)|group5(2_-,_796_a)
591	43.403012693925	7.37501500893561e-07	8	Y	group1(2_n,_127_t)|group2(18_-,_3067_t)|group3(1_t)|group4(18_-,_4_n,_4044_t)|group5(2_-,_796_t)
592	47.0743483019907	0.000572815338396647	20	Y	group1(127_g,_2_n)|group2(18_-,_1_a,_3063_g,_3_t)|group3(1_g)|group4(18_-,_1_a,_4041_g,_1_k,_4_n,_1_t)|group5(2_-,_796_g)
593	51.58014498101	1.28010721722115e-05	16	Y	group1(127_g,_2_n)|group2(14_-,_1_a,_3068_g,_2_t)|group3(1_g)|group4(14_-,_1_a,_4047_g,_3_n,_1_t)|group5(2_-,_796_g)
594	50.5650786662934	3.18209450588818e-08	8	Y	group1(2_n,_127_t)|group2(15_-,_3070_t)|group3(1_t)|group4(14_-,_3_n,_4049_t)|group5(2_-,_796_t)
595	65.8669155483838	1.88421753730806e-09	12	Y	group1(2_n,_127_t)|group2(12_-,_1_g,_3072_t)|group3(1_t)|group4(12_-,_2_n,_4052_t)|group5(798_t)
596	84.7647116804566	5.34647107033807e-15	8	Y	group1(127_g,_2_n)|group2(12_-,_3073_g)|group3(1_g)|group4(12_-,_4053_g,_1_n)|group5(798_g)
597	84.346558512192	6.49502171844478e-15	8	Y	group1(127_a,_2_n)|group2(11_-,_3074_a)|group3(1_a)|group4(12_-,_4053_a,_1_n)|group5(798_a)
598	84.647509154761	5.31980473926507e-13	12	Y	group1(127_g,_2_n)|group2(11_-,_3073_g,_1_t)|group3(1_g)|group4(12_-,_4052_g,_1_n,_1_t)|group5(798_g)
599	64.3533969574563	3.58923517699374e-09	12	Y	group1(127_c,_2_n)|group2(11_-,_3073_c,_1_t)|group3(1_c)|group4(12_-,_4050_c,_2_n,_2_t)|group5(798_c)
600	84.346558512192	6.49502171844478e-15	8	Y	group1(2_n,_127_t)|group2(11_-,_3074_t)|group3(1_t)|group4(12_-,_1_n,_4053_t)|group5(798_t)
601	84.647509154761	5.31980473926507e-13	12	Y	group1(127_g,_2_n)|group2(11_-,_3073_g,_1_t)|group3(1_g)|group4(12_-,_4052_g,_1_n,_1_t)|group5(798_g)
602	84.346558512192	6.49502171844478e-15	8	Y	group1(127_g,_2_n)|group2(11_-,_3074_g)|group3(1_g)|group4(12_-,_4053_g,_1_n)|group5(798_g)
603	84.346558512192	6.49502171844478e-15	8	Y	group1(2_n,_127_t)|group2(11_-,_3074_t)|group3(1_t)|group4(12_-,_1_n,_4053_t)|group5(798_t)
604	86.3134371746555	2.54334473023853e-13	12	Y	group1(127_a,_2_n)|group2(11_-,_3074_a)|group3(1_a)|group4(12_-,_4051_a,_2_g,_1_n)|group5(798_a)
605	82.7505099345586	1.36419723841865e-14	8	Y	group1(127_g,_2_n)|group2(1_a,_3084_g)|group3(1_g)|group4(4065_g,_1_n)|group5(798_g)
606	82.7505099345586	1.36419723841865e-14	8	Y	group1(127_c,_2_n)|group2(3084_c,_1_t)|group3(1_c)|group4(4065_c,_1_n)|group5(798_c)
607	81.1375396051685	9.99940846502112e-17	4	Y	group1(127_a,_2_n)|group2(3085_a)|group3(1_a)|group4(4065_a,_1_n)|group5(798_a)
608	81.1375396051685	9.99940846502112e-17	4	Y	group1(127_g,_2_n)|group2(3085_g)|group3(1_g)|group4(4065_g,_1_n)|group5(798_g)
609	81.1375396051685	9.99940846502112e-17	4	Y	group1(127_a,_2_n)|group2(3085_a)|group3(1_a)|group4(4065_a,_1_n)|group5(798_a)
610	143.516189351453	1.16660443901642e-24	12	Y	group1(126_a,_2_n,_1_t)|group2(3082_a,_3_w)|group3(1_a)|group4(4061_a,_1_n,_4_w)|group5(798_a)
611	145.660305874108	5.58756078015632e-23	16	Y	group1(1_a,_126_c,_2_n)|group2(3083_c,_1_m,_1_t)|group3(1_c)|group4(4057_c,_2_m,_1_n,_6_t)|group5(797_c,_1_t)
612	81.1375396051685	9.99940846502112e-17	4	Y	group1(2_n,_127_t)|group2(3085_t)|group3(1_t)|group4(1_n,_4065_t)|group5(798_t)
613	87.9255913619423	1.22535696803215e-15	8	Y	group1(126_c,_2_n,_1_t)|group2(3082_c,_3_t)|group3(1_c)|group4(4061_c,_1_n,_4_t)|group5(798_c)
614	81.1375396051685	9.99940846502112e-17	4	Y	group1(127_g,_2_n)|group2(3085_g)|group3(1_g)|group4(4065_g,_1_n)|group5(798_g)
615	81.1375396051685	9.99940846502112e-17	4	Y	group1(127_a,_2_n)|group2(3085_a)|group3(1_a)|group4(4065_a,_1_n)|group5(798_a)
616	82.120973915599	1.827579305709e-14	8	Y	group1(127_a,_2_n)|group2(3085_a)|group3(1_a)|group4(4064_a,_1_n,_1_r)|group5(798_a)
617	82.7505099345586	1.36419723841865e-14	8	Y	group1(127_g,_2_n)|group2(3084_g,_1_t)|group3(1_g)|group4(4065_g,_1_n)|group5(798_g)
618	81.1375396051685	9.99940846502112e-17	4	Y	group1(127_g,_2_n)|group2(3085_g)|group3(1_g)|group4(4065_g,_1_n)|group5(798_g)
619	81.1375396051685	9.99940846502112e-17	4	Y	group1(127_c,_2_n)|group2(3085_c)|group3(1_c)|group4(4065_c,_1_n)|group5(798_c)
620	81.1375396051685	9.99940846502112e-17	4	Y	group1(127_a,_2_n)|group2(3085_a)|group3(1_a)|group4(4065_a,_1_n)|group5(798_a)
621	81.1375396051685	9.99940846502112e-17	4	Y	group1(2_n,_127_t)|group2(3085_t)|group3(1_t)|group4(1_n,_4065_t)|group5(798_t)
622	81.1375396051685	9.99940846502112e-17	4	Y	group1(2_n,_127_t)|group2(3085_t)|group3(1_t)|group4(1_n,_4065_t)|group5(798_t)
623	81.1375396051685	9.99940846502112e-17	4	Y	group1(127_c,_2_n)|group2(3085_c)|group3(1_c)|group4(4065_c,_1_n)|group5(798_c)
624	81.1375396051685	9.99940846502112e-17	4	Y	group1(127_a,_2_n)|group2(3085_a)|group3(1_a)|group4(4065_a,_1_n)|group5(798_a)
625	82.120973915599	1.827579305709e-14	8	Y	group1(127_g,_2_n)|group2(3085_g)|group3(1_g)|group4(1_a,_4064_g,_1_n)|group5(798_g)
626	81.1375396051685	9.99940846502112e-17	4	Y	group1(2_n,_127_t)|group2(3085_t)|group3(1_t)|group4(1_n,_4065_t)|group5(798_t)
627	81.1375396051685	9.99940846502112e-17	4	Y	group1(127_a,_2_n)|group2(3085_a)|group3(1_a)|group4(4065_a,_1_n)|group5(798_a)
628	81.4368508455902	2.5107582571004e-14	8	Y	group1(127_c,_2_n)|group2(3084_c,_1_t)|group3(1_c)|group4(4064_c,_1_n,_1_t)|group5(798_c)
629	81.1375396051685	9.99940846502112e-17	4	Y	group1(127_g,_2_n)|group2(3085_g)|group3(1_g)|group4(4065_g,_1_n)|group5(798_g)
630	82.7505099345586	1.36419723841865e-14	8	Y	group1(127_g,_2_n)|group2(3084_g,_1_k)|group3(1_g)|group4(4065_g,_1_n)|group5(798_g)
631	81.1375396051685	9.99940846502112e-17	4	Y	group1(2_n,_127_t)|group2(3085_t)|group3(1_t)|group4(1_n,_4065_t)|group5(798_t)
632	82.7505099345586	1.36419723841865e-14	8	Y	group1(127_c,_2_n)|group2(3084_c,_1_t)|group3(1_c)|group4(4065_c,_1_n)|group5(798_c)
633	81.1375396051685	9.99940846502112e-17	4	Y	group1(127_g,_2_n)|group2(3085_g)|group3(1_g)|group4(4065_g,_1_n)|group5(798_g)
634	81.1375396051685	9.99940846502112e-17	4	Y	group1(2_n,_127_t)|group2(3085_t)|group3(1_t)|group4(1_n,_4065_t)|group5(798_t)
635	81.1375396051685	9.99940846502112e-17	4	Y	group1(127_a,_2_n)|group2(3085_a)|group3(1_a)|group4(4065_a,_1_n)|group5(798_a)
636	81.1375396051685	9.99940846502112e-17	4	Y	group1(127_g,_2_n)|group2(3085_g)|group3(1_g)|group4(4065_g,_1_n)|group5(798_g)
637	81.1375396051685	9.99940846502112e-17	4	Y	group1(2_n,_127_t)|group2(3085_t)|group3(1_t)|group4(1_n,_4065_t)|group5(798_t)
638	81.1375396051685	9.99940846502112e-17	4	Y	group1(127_g,_2_n)|group2(3085_g)|group3(1_g)|group4(4065_g,_1_n)|group5(798_g)
639	81.1375396051685	9.99940846502112e-17	4	Y	group1(127_g,_2_n)|group2(3085_g)|group3(1_g)|group4(4065_g,_1_n)|group5(798_g)
640	81.1375396051685	9.99940846502112e-17	4	Y	group1(2_n,_127_t)|group2(3085_t)|group3(1_t)|group4(1_n,_4065_t)|group5(798_t)
641	81.1375396051685	9.99940846502112e-17	4	Y	group1(127_g,_2_n)|group2(3085_g)|group3(1_g)|group4(4065_g,_1_n)|group5(798_g)
642	82.120973915599	1.827579305709e-14	8	Y	group1(127_a,_2_n)|group2(3085_a)|group3(1_a)|group4(4064_a,_1_g,_1_n)|group5(798_a)
643	95.9468441054856	2.86871831769018e-17	8	Y	group1(127_g,_2_n)|group2(3085_g)|group3(1_g)|group4(2_a,_4063_g,_1_n)|group5(3_a,_795_g)
644	81.1375396051685	9.99940846502112e-17	4	Y	group1(127_a,_2_n)|group2(3085_a)|group3(1_a)|group4(4065_a,_1_n)|group5(798_a)
645	81.1375396051685	9.99940846502112e-17	4	Y	group1(127_c,_2_n)|group2(3085_c)|group3(1_c)|group4(4065_c,_1_n)|group5(798_c)
646	81.1375396051685	9.99940846502112e-17	4	Y	group1(127_a,_2_n)|group2(3085_a)|group3(1_a)|group4(4065_a,_1_n)|group5(798_a)
647	81.1375396051685	9.99940846502112e-17	4	Y	group1(127_c,_2_n)|group2(3085_c)|group3(1_c)|group4(4065_c,_1_n)|group5(798_c)
648	81.1375396051685	9.99940846502112e-17	4	Y	group1(2_n,_127_t)|group2(3085_t)|group3(1_t)|group4(1_n,_4065_t)|group5(798_t)
649	81.1375396051685	9.99940846502112e-17	4	Y	group1(2_n,_127_t)|group2(3085_t)|group3(1_t)|group4(1_n,_4065_t)|group5(798_t)
650	83.0124305549246	1.20786279385277e-14	8	Y	group1(127_g,_2_n)|group2(1_a,_3084_g)|group3(1_g)|group4(4_a,_4061_g,_1_n)|group5(798_g)
651	81.1375396051685	9.99940846502112e-17	4	Y	group1(127_g,_2_n)|group2(3085_g)|group3(1_g)|group4(4065_g,_1_n)|group5(798_g)
652	84.3651184756995	6.4391727598008e-15	8	Y	group1(2_n,_127_t)|group2(2_a,_3083_t)|group3(1_t)|group4(1_n,_4065_t)|group5(798_t)
653	82.120973915599	1.827579305709e-14	8	Y	group1(127_g,_2_n)|group2(3085_g)|group3(1_g)|group4(1_a,_4064_g,_1_n)|group5(798_g)
654	82.120973915599	1.827579305709e-14	8	Y	group1(2_n,_127_t)|group2(3085_t)|group3(1_t)|group4(1_c,_1_n,_4064_t)|group5(798_t)
655	81.8427676673992	2.07958605371714e-14	8	Y	group1(127_c,_2_n)|group2(3083_c,_2_t)|group3(1_c)|group4(4063_c,_1_n,_2_t)|group5(797_c,_1_t)
656	81.1375396051685	9.99940846502112e-17	4	Y	group1(127_c,_2_n)|group2(3085_c)|group3(1_c)|group4(4065_c,_1_n)|group5(798_c)
657	81.1375396051685	9.99940846502112e-17	4	Y	group1(2_n,_127_t)|group2(3085_t)|group3(1_t)|group4(1_n,_4065_t)|group5(798_t)
658	151.713673907266	2.54553957487131e-26	12	Y	group1(1_c,_2_n,_126_t)|group2(3085_t)|group3(1_t)|group4(1_n,_4065_t)|group5(1_a,_797_t)
659	81.1375396051685	9.99940846502112e-17	4	Y	group1(127_g,_2_n)|group2(3085_g)|group3(1_g)|group4(4065_g,_1_n)|group5(798_g)
660	81.1375396051685	9.99940846502112e-17	4	Y	group1(2_n,_127_t)|group2(3085_t)|group3(1_t)|group4(1_n,_4065_t)|group5(798_t)
661	82.7505099345586	1.36419723841865e-14	8	Y	group1(127_c,_2_n)|group2(3084_c,_1_t)|group3(1_c)|group4(4065_c,_1_n)|group5(798_c)
662	81.1375396051685	9.99940846502112e-17	4	Y	group1(127_c,_2_n)|group2(3085_c)|group3(1_c)|group4(4065_c,_1_n)|group5(798_c)
663	81.1375396051685	9.99940846502112e-17	4	Y	group1(127_c,_2_n)|group2(3085_c)|group3(1_c)|group4(4065_c,_1_n)|group5(798_c)
664	81.1375396051685	9.99940846502112e-17	4	Y	group1(2_n,_127_t)|group2(3085_t)|group3(1_t)|group4(1_n,_4065_t)|group5(798_t)
665	83.0452331823903	1.1895882475419e-14	8	Y	group1(127_c,_2_n)|group2(3084_c,_1_t)|group3(1_c)|group4(4064_c,_1_n,_1_t)|group5(797_c,_1_t)
666	81.1375396051685	9.99940846502112e-17	4	Y	group1(127_a,_2_n)|group2(3085_a)|group3(1_a)|group4(4065_a,_1_n)|group5(798_a)
667	81.1375396051685	9.99940846502112e-17	4	Y	group1(2_n,_127_t)|group2(3085_t)|group3(1_t)|group4(1_n,_4065_t)|group5(798_t)
668	81.1375396051685	9.99940846502112e-17	4	Y	group1(127_g,_2_n)|group2(3085_g)|group3(1_g)|group4(4065_g,_1_n)|group5(798_g)
669	81.1375396051685	9.99940846502112e-17	4	Y	group1(2_n,_127_t)|group2(3085_t)|group3(1_t)|group4(1_n,_4065_t)|group5(798_t)
670	82.7505099345586	1.36419723841865e-14	8	Y	group1(127_g,_2_n)|group2(3084_g,_1_t)|group3(1_g)|group4(4065_g,_1_n)|group5(798_g)
671	124.079116056617	4.75972335166326e-23	8	Y	group1(127_g,_2_n)|group2(3085_g)|group3(1_g)|group4(4065_g,_1_t)|group5(798_g)
672	123.096223809399	1.16468593995003e-25	4	Y	group1(127_g,_2_n)|group2(3085_g)|group3(1_g)|group4(4066_g)|group5(798_g)
673	124.392175411386	4.1004468777223e-23	8	Y	group1(127_c,_2_n)|group2(3082_c,_3_t)|group3(1_c)|group4(4064_c,_2_t)|group5(798_c)
674	124.079116056617	4.75972335166326e-23	8	Y	group1(127_g,_2_n)|group2(3085_g)|group3(1_g)|group4(1_a,_4065_g)|group5(798_g)
675	123.096223809399	1.16468593995003e-25	4	Y	group1(127_a,_2_n)|group2(3085_a)|group3(1_a)|group4(4066_a)|group5(798_a)
676	123.096223809399	1.16468593995003e-25	4	Y	group1(127_a,_2_n)|group2(3085_a)|group3(1_a)|group4(4066_a)|group5(798_a)
677	123.096223809399	1.16468593995003e-25	4	Y	group1(127_a,_2_n)|group2(3085_a)|group3(1_a)|group4(4066_a)|group5(798_a)
678	134.940383768934	2.67117216377097e-25	8	Y	group1(2_n,_127_t)|group2(3085_t)|group3(1_t)|group4(12_c,_4054_t)|group5(798_t)
679	123.096223809399	1.16468593995003e-25	4	Y	group1(127_a,_2_n)|group2(3085_a)|group3(1_a)|group4(4066_a)|group5(798_a)
680	123.096223809399	1.16468593995003e-25	4	Y	group1(127_c,_2_n)|group2(3085_c)|group3(1_c)|group4(4066_c)|group5(798_c)
681	123.096223809399	1.16468593995003e-25	4	Y	group1(127_c,_2_n)|group2(3085_c)|group3(1_c)|group4(4066_c)|group5(798_c)
682	125.691774925933	4.5077503007682e-21	12	Y	group1(127_a,_2_n)|group2(3084_a,_1_c)|group3(1_a)|group4(4065_a,_1_g)|group5(798_a)
683	123.096223809399	1.16468593995003e-25	4	Y	group1(127_g,_2_n)|group2(3085_g)|group3(1_g)|group4(4066_g)|group5(798_g)
684	123.096223809399	1.16468593995003e-25	4	Y	group1(2_n,_127_t)|group2(3085_t)|group3(1_t)|group4(4066_t)|group5(798_t)
685	123.096223809399	1.16468593995003e-25	4	Y	group1(127_g,_2_n)|group2(3085_g)|group3(1_g)|group4(4066_g)|group5(798_g)
686	123.096223809399	1.16468593995003e-25	4	Y	group1(127_g,_2_n)|group2(3085_g)|group3(1_g)|group4(4066_g)|group5(798_g)
687	126.047636979082	1.86336489897079e-23	8	Y	group1(127_c,_2_n)|group2(3085_c)|group3(1_c)|group4(3_a,_4063_c)|group5(798_c)
688	123.096223809399	1.16468593995003e-25	4	Y	group1(2_n,_127_t)|group2(3085_t)|group3(1_t)|group4(4066_t)|group5(798_t)
689	125.061906348063	2.98045807778067e-23	8	Y	group1(2_n,_127_t)|group2(3085_t)|group3(1_t)|group4(2_c,_4064_t)|group5(798_t)
690	144.861923998045	2.30867628138194e-27	8	Y	group1(127_a,_2_n)|group2(3084_a,_1_g)|group3(1_a)|group4(4065_a,_1_g)|group5(794_a,_4_g)
691	124.970086961051	3.11372295619329e-23	8	Y	group1(127_c,_2_n)|group2(3084_c,_1_t)|group3(1_c)|group4(4062_c,_4_t)|group5(798_c)
692	123.096223809399	1.16468593995003e-25	4	Y	group1(127_c,_2_n)|group2(3085_c)|group3(1_c)|group4(4066_c)|group5(798_c)
693	132.192911464422	9.92918662754218e-25	8	Y	group1(127_g,_2_n)|group2(3085_g)|group3(1_g)|group4(4066_g)|group5(797_g,_1_t)
694	124.709144193668	3.52585091777695e-23	8	Y	group1(127_c,_2_n)|group2(3084_c,_1_t)|group3(1_c)|group4(4066_c)|group5(798_c)
695	123.096223809399	1.16468593995003e-25	4	Y	group1(127_a,_2_n)|group2(3085_a)|group3(1_a)|group4(4066_a)|group5(798_a)
696	123.096223809399	1.16468593995003e-25	4	Y	group1(127_a,_2_n)|group2(3085_a)|group3(1_a)|group4(4066_a)|group5(798_a)
697	124.243971508841	4.40033170445478e-23	8	Y	group1(127_g,_2_n)|group2(3083_g,_2_t)|group3(1_g)|group4(4065_g,_1_t)|group5(798_g)
698	129.556072413157	7.5772861442814e-22	12	Y	group1(127_g,_2_n)|group2(3081_g,_1_k,_3_t)|group3(1_g)|group4(4066_g)|group5(798_g)
699	123.096223809399	1.16468593995003e-25	4	Y	group1(2_n,_127_t)|group2(3085_t)|group3(1_t)|group4(4066_t)|group5(798_t)
700	184.576259086703	1.12526096720612e-35	8	Y	group1(2_n,_126_t,_1_y)|group2(3085_t)|group3(1_t)|group4(4066_t)|group5(798_t)
701	123.096223809399	1.16468593995003e-25	4	Y	group1(127_c,_2_n)|group2(3085_c)|group3(1_c)|group4(4066_c)|group5(798_c)
702	123.096223809399	1.16468593995003e-25	4	Y	group1(2_n,_127_t)|group2(3085_t)|group3(1_t)|group4(4066_t)|group5(798_t)
703	124.709144193668	3.52585091777695e-23	8	Y	group1(2_n,_127_t)|group2(1_c,_3084_t)|group3(1_t)|group4(4066_t)|group5(798_t)
704	123.096223809399	1.16468593995003e-25	4	Y	group1(127_c,_2_n)|group2(3085_c)|group3(1_c)|group4(4066_c)|group5(798_c)
705	123.096223809399	1.16468593995003e-25	4	Y	group1(2_n,_127_t)|group2(3085_t)|group3(1_t)|group4(4066_t)|group5(798_t)
706	123.096223809399	1.16468593995003e-25	4	Y	group1(2_n,_127_t)|group2(3085_t)|group3(1_t)|group4(4066_t)|group5(798_t)
707	126.944464477969	2.52999178510112e-21	12	Y	group1(127_c,_2_n)|group2(3077_c,_7_t,_1_y)|group3(1_c)|group4(4061_c,_4_t,_1_y)|group5(798_c)
708	123.096223809399	1.16468593995003e-25	4	Y	group1(127_g,_2_n)|group2(3085_g)|group3(1_g)|group4(4066_g)|group5(798_g)
709	123.096223809399	1.16468593995003e-25	4	Y	group1(2_n,_127_t)|group2(3085_t)|group3(1_t)|group4(4066_t)|group5(798_t)
710	123.096223809399	1.16468593995003e-25	4	Y	group1(127_a,_2_n)|group2(3085_a)|group3(1_a)|group4(4066_a)|group5(798_a)
711	123.096223809399	1.16468593995003e-25	4	Y	group1(127_a,_2_n)|group2(3085_a)|group3(1_a)|group4(4066_a)|group5(798_a)
712	123.096223809399	1.16468593995003e-25	4	Y	group1(127_g,_2_n)|group2(3085_g)|group3(1_g)|group4(4066_g)|group5(798_g)
713	123.096223809399	1.16468593995003e-25	4	Y	group1(127_a,_2_n)|group2(3085_a)|group3(1_a)|group4(4066_a)|group5(798_a)
714	123.096223809399	1.16468593995003e-25	4	Y	group1(127_a,_2_n)|group2(3085_a)|group3(1_a)|group4(4066_a)|group5(798_a)
715	124.709144193668	3.52585091777695e-23	8	Y	group1(127_c,_2_n)|group2(3084_c,_1_t)|group3(1_c)|group4(4066_c)|group5(798_c)
716	123.096223809399	1.16468593995003e-25	4	Y	group1(127_g,_2_n)|group2(3085_g)|group3(1_g)|group4(4066_g)|group5(798_g)
717	123.096223809399	1.16468593995003e-25	4	Y	group1(127_g,_2_n)|group2(3085_g)|group3(1_g)|group4(4066_g)|group5(798_g)
718	123.096223809399	1.16468593995003e-25	4	Y	group1(2_n,_127_t)|group2(3085_t)|group3(1_t)|group4(4066_t)|group5(798_t)
719	123.096223809399	1.16468593995003e-25	4	Y	group1(127_a,_2_n)|group2(3085_a)|group3(1_a)|group4(4066_a)|group5(798_a)
720	123.096223809399	1.16468593995003e-25	4	Y	group1(127_a,_2_n)|group2(3085_a)|group3(1_a)|group4(4066_a)|group5(798_a)
721	123.096223809399	1.16468593995003e-25	4	Y	group1(2_n,_127_t)|group2(3085_t)|group3(1_t)|group4(4066_t)|group5(798_t)
722	123.096223809399	1.16468593995003e-25	4	Y	group1(127_a,_2_n)|group2(3085_a)|group3(1_a)|group4(4066_a)|group5(798_a)
723	123.096223809399	1.16468593995003e-25	4	Y	group1(127_a,_2_n)|group2(3085_a)|group3(1_a)|group4(4066_a)|group5(798_a)
724	9.09805777966629	0.058694693757414	4	Y	group1(129_a)|group2(3085_a)|group3(1_a)|group4(4066_a)|group5(797_a,_1_g)
725	NA	1	NA	N	NA
726	NA	1	NA	N	NA
727	NA	1	NA	N	NA
728	1.61428542574128	0.806222333429724	4	Y	group1(129_g)|group2(3084_g,_1_t)|group3(1_g)|group4(4066_g)|group5(798_g)
729	1.61428542574128	0.806222333429724	4	Y	group1(129_c)|group2(3084_c,_1_t)|group3(1_c)|group4(4066_c)|group5(798_c)
730	1.96874541300189	0.981955069285203	8	Y	group1(129_t)|group2(3085_t)|group3(1_t)|group4(1_c,_1_n,_4064_t)|group5(798_t)
731	NA	1	NA	N	NA
732	NA	1	NA	N	NA
733	NA	1	NA	N	NA
734	NA	1	NA	N	NA
735	NA	1	NA	N	NA
736	2.95375624650454	0.565593771123413	4	Y	group1(129_c)|group2(3085_c)|group3(1_c)|group4(4063_c,_3_t)|group5(798_c)
737	NA	1	NA	N	NA
738	NA	1	NA	N	NA
739	NA	1	NA	N	NA
740	NA	1	NA	N	NA
741	0.984257495314833	0.912173598669907	4	Y	group1(129_g)|group2(3085_g)|group3(1_g)|group4(1_-,_4065_g)|group5(798_g)
742	124.079116056617	4.75972335166326e-23	8	Y	group1(2_c,_127_t)|group2(3085_t)|group3(1_t)|group4(1_-,_4065_t)|group5(798_t)
743	0.984257495314833	0.912173598669907	4	Y	group1(129_t)|group2(3085_t)|group3(1_t)|group4(1_-,_4065_t)|group5(798_t)
744	NA	1	NA	N	NA
745	1.87719004506734	0.758333871179491	4	Y	group1(129_c)|group2(3084_c,_1_t)|group3(1_c)|group4(4062_c,_4_t)|group5(798_c)
746	NA	1	NA	N	NA
747	3.22895812061261	0.919178279643562	8	Y	group1(129_g)|group2(1_a,_3083_g,_1_t)|group3(1_g)|group4(4066_g)|group5(798_g)
748	NA	1	NA	N	NA
749	1.61428542574128	0.806222333429724	4	Y	group1(129_g)|group2(1_a,_3084_g)|group3(1_g)|group4(4066_g)|group5(798_g)
750	NA	1	NA	N	NA
751	8.74103346885555	0.0679085994026395	4	Y	group1(129_c)|group2(3083_c,_2_t)|group3(1_c)|group4(4066_c)|group5(796_c,_2_t)
752	NA	1	NA	N	NA
753	NA	1	NA	N	NA
754	1.96753534368592	0.741730157776779	4	Y	group1(129_t)|group2(3085_t)|group3(1_t)|group4(2_c,_4064_t)|group5(798_t)
755	0.183155100060962	0.996054198709117	4	Y	group1(129_c)|group2(3082_c,_3_t)|group3(1_c)|group4(4062_c,_4_t)|group5(797_c,_1_t)
756	0.984257495314833	0.912173598669907	4	Y	group1(129_t)|group2(3085_t)|group3(1_t)|group4(1_n,_4065_t)|group5(798_t)
757	0.984257495314833	0.912173598669907	4	Y	group1(129_a)|group2(3085_a)|group3(1_a)|group4(4065_a,_1_n)|group5(798_a)
758	5.48043202007372	0.705206985547171	8	Y	group1(1_-,_128_a)|group2(7_-,_3076_a,_2_n)|group3(1_a)|group4(4_-,_4059_a,_3_n)|group5(2_-,_796_a)
759	5.48043202007372	0.705206985547171	8	Y	group1(1_-,_128_a)|group2(7_-,_3076_a,_2_n)|group3(1_a)|group4(4_-,_4059_a,_3_n)|group5(2_-,_796_a)
760	5.41645176546402	0.712277813677339	8	Y	group1(1_-,_128_g)|group2(7_-,_3076_g,_2_n)|group3(1_g)|group4(4_-,_4060_g,_2_n)|group5(2_-,_796_g)
761	5.41645176546402	0.712277813677339	8	Y	group1(1_-,_128_t)|group2(7_-,_2_n,_3076_t)|group3(1_t)|group4(4_-,_2_n,_4060_t)|group5(2_-,_796_t)
762	10.2686563850479	0.592404422087872	12	Y	group1(1_-,_128_c)|group2(7_-,_3073_c,_2_n,_3_t)|group3(1_c)|group4(4_-,_4060_c,_2_n)|group5(2_-,_796_c)
763	17.0282947777225	0.651135599211365	20	Y	group1(1_-,_128_a)|group2(7_-,_3076_a,_1_g,_1_n)|group3(1_a)|group4(4_-,_4059_a,_1_c,_2_n)|group5(2_-,_795_a,_1_t)
764	6.94730845945477	0.861075888622826	12	Y	group1(1_-,_128_t)|group2(7_-,_1_a,_1_n,_3076_t)|group3(1_t)|group4(4_-,_2_n,_4060_t)|group5(2_-,_796_t)
765	7.03208463098159	0.855485994420563	12	Y	group1(1_-,_128_t)|group2(7_-,_1_a,_2_n,_3075_t)|group3(1_t)|group4(4_-,_2_n,_4060_t)|group5(2_-,_796_t)
766	7.38094495167138	0.831447198991212	12	Y	group1(1_-,_128_t)|group2(7_-,_2_n,_3076_t)|group3(1_t)|group4(4_-,_2_a,_2_n,_4058_t)|group5(2_-,_796_t)
767	NA	1	NA	N	NA
768	NA	1	NA	N	NA
769	0.300870443220871	0.989757913814731	4	Y	group1(129_c)|group2(3084_c,_1_t)|group3(1_c)|group4(4065_c,_1_t)|group5(798_c)
770	NA	1	NA	N	NA
771	NA	1	NA	N	NA
772	NA	1	NA	N	NA
773	3.22962904998216	0.520158681443519	4	Y	group1(129_g)|group2(3083_g,_2_t)|group3(1_g)|group4(4066_g)|group5(798_g)
774	NA	1	NA	N	NA
775	NA	1	NA	N	NA
776	0.984257495314833	0.912173598669907	4	Y	group1(129_g)|group2(3085_g)|group3(1_g)|group4(1_a,_4065_g)|group5(798_g)
777	9.09805777966629	0.058694693757414	4	Y	group1(129_a)|group2(3085_a)|group3(1_a)|group4(4066_a)|group5(797_a,_1_n)
778	8.06118840099962	0.780330614229338	12	Y	group1(129_c)|group2(3085_c)|group3(1_c)|group4(1_a,_4062_c,_1_n,_2_t)|group5(796_c,_1_n,_1_t)
779	5.0367945421514	0.753636339446878	8	Y	group1(129_g)|group2(3085_g)|group3(1_g)|group4(1_a,_4064_g,_1_n)|group5(797_g,_1_n)
780	3.02216394646885	0.554123192434998	4	Y	group1(129_a)|group2(3085_a)|group3(1_a)|group4(4064_a,_2_n)|group5(797_a,_1_n)
781	12.0263234392214	0.150033254608582	8	Y	group1(129_g)|group2(9_a,_3076_g)|group3(1_g)|group4(2_a,_4062_g,_2_n)|group5(797_g,_1_n)
782	4.00665280173835	0.85652272268814	8	Y	group1(129_c)|group2(3085_c)|group3(1_c)|group4(4063_c,_2_n,_1_t)|group5(797_c,_1_n)
783	3.02216394646885	0.554123192434998	4	Y	group1(129_t)|group2(3085_t)|group3(1_t)|group4(2_n,_4064_t)|group5(1_n,_797_t)
784	3.02216394646885	0.554123192434998	4	Y	group1(129_t)|group2(3085_t)|group3(1_t)|group4(2_n,_4064_t)|group5(1_n,_797_t)
785	39.5101792727288	3.95190661969614e-06	8	Y	group1(129_g)|group2(3085_g)|group3(1_g)|group4(4064_g,_2_n)|group5(793_g,_1_n,_4_t)
786	3.02216394646885	0.554123192434998	4	Y	group1(129_g)|group2(3085_g)|group3(1_g)|group4(4064_g,_2_n)|group5(797_g,_1_n)
787	3.02216394646885	0.554123192434998	4	Y	group1(129_c)|group2(3085_c)|group3(1_c)|group4(4064_c,_2_n)|group5(797_c,_1_n)
788	4.00665280173835	0.85652272268814	8	Y	group1(129_a)|group2(3085_a)|group3(1_a)|group4(4063_a,_1_g,_2_n)|group5(797_a,_1_n)
789	4.00665280173835	0.85652272268814	8	Y	group1(129_c)|group2(3085_c)|group3(1_c)|group4(4063_c,_1_g,_2_n)|group5(797_c,_1_n)
790	3.02216394646885	0.554123192434998	4	Y	group1(129_t)|group2(3085_t)|group3(1_t)|group4(2_n,_4064_t)|group5(1_n,_797_t)
791	3.02216394646885	0.554123192434998	4	Y	group1(129_g)|group2(3085_g)|group3(1_g)|group4(4064_g,_2_n)|group5(797_g,_1_n)
792	4.00665280173835	0.85652272268814	8	Y	group1(129_a)|group2(3085_a)|group3(1_a)|group4(4063_a,_2_n,_1_t)|group5(797_a,_1_n)
793	4.00665280173835	0.85652272268814	8	Y	group1(129_t)|group2(3085_t)|group3(1_t)|group4(1_c,_2_n,_4063_t)|group5(1_n,_797_t)
794	3.32252619019048	0.912518646643172	8	Y	group1(129_c)|group2(1_a,_3084_c)|group3(1_c)|group4(1_a,_4063_c,_2_n)|group5(797_c,_1_n)
795	2.99949729199863	0.557909530882696	4	Y	group1(129_c)|group2(3085_c)|group3(1_c)|group4(4063_c,_3_n)|group5(797_c,_1_n)
796	2.99949729199863	0.557909530882696	4	Y	group1(129_t)|group2(3085_t)|group3(1_t)|group4(3_n,_4063_t)|group5(1_n,_797_t)
797	2.99949729199863	0.557909530882696	4	Y	group1(129_t)|group2(3085_t)|group3(1_t)|group4(3_n,_4063_t)|group5(1_n,_797_t)
798	3.38067003353938	0.496253055728438	4	Y	group1(129_a)|group2(3085_a)|group3(1_a)|group4(4062_a,_4_n)|group5(797_a,_1_n)
799	2.99949729199863	0.557909530882696	4	Y	group1(129_t)|group2(3085_t)|group3(1_t)|group4(3_n,_4063_t)|group5(1_n,_797_t)
800	4.05255243890798	0.398940368272159	4	Y	group1(129_g)|group2(3085_g)|group3(1_g)|group4(4065_g,_1_n)|group5(797_g,_1_n)
801	4.35291566162533	0.823961699010704	8	Y	group1(129_a)|group2(1_-,_3084_a)|group3(1_a)|group4(1_-,_4064_a,_1_n)|group5(797_a,_1_n)
802	4.35291566162533	0.823961699010704	8	Y	group1(129_a)|group2(1_-,_3084_a)|group3(1_a)|group4(1_-,_4064_a,_1_n)|group5(797_a,_1_n)
803	4.35291566162533	0.823961699010704	8	Y	group1(129_g)|group2(1_-,_3084_g)|group3(1_g)|group4(1_-,_4064_g,_1_n)|group5(797_g,_1_n)
804	5.33714395822341	0.945760115538347	12	Y	group1(129_a)|group2(1_-,_3084_a)|group3(1_a)|group4(1_-,_4063_a,_1_c,_1_n)|group5(797_a,_1_n)
805	4.35291566162533	0.823961699010704	8	Y	group1(129_t)|group2(1_-,_3084_t)|group3(1_t)|group4(1_-,_1_n,_4064_t)|group5(1_n,_797_t)
806	4.35291566162533	0.823961699010704	8	Y	group1(129_t)|group2(1_-,_3084_t)|group3(1_t)|group4(1_-,_1_n,_4064_t)|group5(1_n,_797_t)
807	4.35291566162533	0.823961699010704	8	Y	group1(129_t)|group2(1_-,_3084_t)|group3(1_t)|group4(1_-,_1_n,_4064_t)|group5(1_n,_797_t)
808	4.35291566162533	0.823961699010704	8	Y	group1(129_t)|group2(1_-,_3084_t)|group3(1_t)|group4(1_-,_1_n,_4064_t)|group5(1_n,_797_t)
809	4.35291566162533	0.823961699010704	8	Y	group1(129_c)|group2(1_-,_3084_c)|group3(1_c)|group4(1_-,_4064_c,_1_n)|group5(797_c,_1_n)
810	4.05255243890798	0.398940368272159	4	Y	group1(129_a)|group2(3085_a)|group3(1_a)|group4(4065_a,_1_n)|group5(797_a,_1_n)
811	4.05255243890798	0.398940368272159	4	Y	group1(129_a)|group2(3085_a)|group3(1_a)|group4(4065_a,_1_n)|group5(797_a,_1_n)
812	4.05255243890798	0.398940368272159	4	Y	group1(129_g)|group2(3085_g)|group3(1_g)|group4(4065_g,_1_n)|group5(797_g,_1_n)
813	4.05255243890798	0.398940368272159	4	Y	group1(129_a)|group2(3085_a)|group3(1_a)|group4(4065_a,_1_n)|group5(797_a,_1_n)
814	5.0367945421514	0.753636339446878	8	Y	group1(129_a)|group2(3085_a)|group3(1_a)|group4(4064_a,_1_g,_1_n)|group5(797_a,_1_n)
815	4.05255243890798	0.398940368272159	4	Y	group1(129_a)|group2(3085_a)|group3(1_a)|group4(4065_a,_1_n)|group5(797_a,_1_n)
816	5.66633061232056	0.684550459544315	8	Y	group1(129_a)|group2(3084_a,_1_g)|group3(1_a)|group4(4065_a,_1_n)|group5(797_a,_1_n)
817	4.57069501920344	0.802319330141854	8	Y	group1(129_c)|group2(3084_c,_1_t)|group3(1_c)|group4(4063_c,_1_n,_2_t)|group5(797_c,_1_n)
818	5.0367945421514	0.753636339446878	8	Y	group1(129_t)|group2(3085_t)|group3(1_t)|group4(1_n,_4064_t,_1_y)|group5(1_n,_797_t)
819	4.05255243890798	0.398940368272159	4	Y	group1(129_g)|group2(3085_g)|group3(1_g)|group4(4065_g,_1_n)|group5(797_g,_1_n)
820	4.05255243890798	0.398940368272159	4	Y	group1(129_g)|group2(3085_g)|group3(1_g)|group4(4065_g,_1_n)|group5(797_g,_1_n)
821	4.05255243890798	0.398940368272159	4	Y	group1(129_a)|group2(3085_a)|group3(1_a)|group4(4065_a,_1_n)|group5(797_a,_1_n)
822	4.05255243890798	0.398940368272159	4	Y	group1(129_a)|group2(3085_a)|group3(1_a)|group4(4065_a,_1_n)|group5(797_a,_1_n)
823	4.05255243890798	0.398940368272159	4	Y	group1(129_c)|group2(3085_c)|group3(1_c)|group4(4065_c,_1_n)|group5(797_c,_1_n)
824	3.02216394646885	0.554123192434998	4	Y	group1(129_a)|group2(3085_a)|group3(1_a)|group4(4064_a,_2_n)|group5(797_a,_1_n)
825	3.02216394646885	0.554123192434998	4	Y	group1(129_c)|group2(3085_c)|group3(1_c)|group4(4064_c,_2_n)|group5(797_c,_1_n)
826	3.02216394646885	0.554123192434998	4	Y	group1(129_t)|group2(3085_t)|group3(1_t)|group4(2_n,_4064_t)|group5(1_n,_797_t)
827	4.05255243890798	0.398940368272159	4	Y	group1(129_a)|group2(3085_a)|group3(1_a)|group4(4065_a,_1_n)|group5(797_a,_1_n)
828	4.05255243890798	0.398940368272159	4	Y	group1(129_a)|group2(3085_a)|group3(1_a)|group4(4065_a,_1_n)|group5(797_a,_1_n)
829	5.0367945421514	0.753636339446878	8	Y	group1(129_a)|group2(3085_a)|group3(1_a)|group4(4064_a,_1_g,_1_n)|group5(797_a,_1_n)
830	5.0367945421514	0.753636339446878	8	Y	group1(129_c)|group2(3085_c)|group3(1_c)|group4(4064_c,_1_n,_1_t)|group5(797_c,_1_n)
831	4.05255243890798	0.398940368272159	4	Y	group1(129_a)|group2(3085_a)|group3(1_a)|group4(4065_a,_1_n)|group5(797_a,_1_n)
832	4.05255243890798	0.398940368272159	4	Y	group1(129_t)|group2(3085_t)|group3(1_t)|group4(1_n,_4065_t)|group5(1_n,_797_t)
833	4.05255243890798	0.398940368272159	4	Y	group1(129_a)|group2(3085_a)|group3(1_a)|group4(4065_a,_1_n)|group5(797_a,_1_n)
834	4.05255243890798	0.398940368272159	4	Y	group1(129_g)|group2(3085_g)|group3(1_g)|group4(4065_g,_1_n)|group5(797_g,_1_n)
835	5.0367945421514	0.753636339446878	8	Y	group1(129_c)|group2(3085_c)|group3(1_c)|group4(4064_c,_1_n,_1_t)|group5(797_c,_1_n)
836	4.05255243890798	0.398940368272159	4	Y	group1(129_a)|group2(3085_a)|group3(1_a)|group4(4065_a,_1_n)|group5(797_a,_1_n)
837	4.05255243890798	0.398940368272159	4	Y	group1(129_g)|group2(3085_g)|group3(1_g)|group4(4065_g,_1_n)|group5(797_g,_1_n)
838	4.05255243890798	0.398940368272159	4	Y	group1(129_t)|group2(3085_t)|group3(1_t)|group4(1_n,_4065_t)|group5(1_n,_797_t)
839	9.09805777966629	0.058694693757414	4	Y	group1(129_g)|group2(3085_g)|group3(1_g)|group4(4066_g)|group5(797_g,_1_n)
840	9.09805777966629	0.058694693757414	4	Y	group1(129_g)|group2(3085_g)|group3(1_g)|group4(4066_g)|group5(797_g,_1_n)
841	9.09805777966629	0.058694693757414	4	Y	group1(129_t)|group2(3085_t)|group3(1_t)|group4(4066_t)|group5(1_n,_797_t)
842	9.09805777966629	0.058694693757414	4	Y	group1(129_g)|group2(3085_g)|group3(1_g)|group4(4066_g)|group5(797_g,_1_n)
843	10.217902714889	0.250063934521506	8	Y	group1(129_t)|group2(1_c,_3084_t)|group3(1_t)|group4(3_c,_4063_t)|group5(1_n,_797_t)
844	10.6848157404266	0.220205315596856	8	Y	group1(129_t)|group2(2_c,_3083_t)|group3(1_t)|group4(5_c,_4061_t)|group5(1_n,_797_t)
845	9.09805777966629	0.058694693757414	4	Y	group1(129_a)|group2(3085_a)|group3(1_a)|group4(4066_a)|group5(797_a,_1_n)
846	10.0820486896029	0.259314351246711	8	Y	group1(129_c)|group2(3085_c)|group3(1_c)|group4(1_-,_4065_c)|group5(797_c,_1_n)
847	9.09805777966629	0.058694693757414	4	Y	group1(129_c)|group2(3085_c)|group3(1_c)|group4(4066_c)|group5(797_c,_1_n)
848	9.09805777966629	0.058694693757414	4	Y	group1(129_c)|group2(3085_c)|group3(1_c)|group4(4066_c)|group5(797_c,_1_n)
849	9.09805777966629	0.058694693757414	4	Y	group1(129_g)|group2(3085_g)|group3(1_g)|group4(4066_g)|group5(797_g,_1_n)
850	9.09805777966629	0.058694693757414	4	Y	group1(129_t)|group2(3085_t)|group3(1_t)|group4(4066_t)|group5(1_n,_797_t)
851	10.7120768169289	0.218552988202144	8	Y	group1(129_g)|group2(1_c,_3084_g)|group3(1_g)|group4(4066_g)|group5(797_g,_1_n)
852	9.09805777966629	0.058694693757414	4	Y	group1(129_a)|group2(3085_a)|group3(1_a)|group4(4066_a)|group5(797_a,_1_n)
853	9.09805777966629	0.058694693757414	4	Y	group1(129_a)|group2(3085_a)|group3(1_a)|group4(4066_a)|group5(797_a,_1_n)
854	9.09805777966629	0.058694693757414	4	Y	group1(129_c)|group2(3085_c)|group3(1_c)|group4(4066_c)|group5(797_c,_1_n)
855	9.09805777966629	0.058694693757414	4	Y	group1(129_t)|group2(3085_t)|group3(1_t)|group4(4066_t)|group5(1_n,_797_t)
856	9.09805777966629	0.058694693757414	4	Y	group1(129_c)|group2(3085_c)|group3(1_c)|group4(4066_c)|group5(797_c,_1_n)
857	9.09805777966629	0.058694693757414	4	Y	group1(129_a)|group2(3085_a)|group3(1_a)|group4(4066_a)|group5(797_a,_1_n)
858	9.09805777966629	0.058694693757414	4	Y	group1(129_t)|group2(3085_t)|group3(1_t)|group4(4066_t)|group5(1_n,_797_t)
859	9.09805777966629	0.058694693757414	4	Y	group1(129_g)|group2(3085_g)|group3(1_g)|group4(4066_g)|group5(797_g,_1_n)
860	9.09805777966629	0.058694693757414	4	Y	group1(129_c)|group2(3085_c)|group3(1_c)|group4(4066_c)|group5(797_c,_1_n)
861	9.09805777966629	0.058694693757414	4	Y	group1(129_g)|group2(3085_g)|group3(1_g)|group4(4066_g)|group5(797_g,_1_n)
862	9.09805777966629	0.058694693757414	4	Y	group1(129_t)|group2(3085_t)|group3(1_t)|group4(4066_t)|group5(1_n,_797_t)
863	4.36839107370039	0.358439332778799	4	Y	group1(129_g)|group2(3084_g,_1_n)|group3(1_g)|group4(4066_g)|group5(797_g,_1_n)
864	4.36839107370039	0.358439332778799	4	Y	group1(129_a)|group2(3084_a,_1_n)|group3(1_a)|group4(4066_a)|group5(797_a,_1_n)
865	4.36839107370039	0.358439332778799	4	Y	group1(129_g)|group2(3084_g,_1_n)|group3(1_g)|group4(4066_g)|group5(797_g,_1_n)
866	4.36839107370039	0.358439332778799	4	Y	group1(129_c)|group2(3084_c,_1_n)|group3(1_c)|group4(4066_c)|group5(797_c,_1_n)
867	9.09805777966629	0.058694693757414	4	Y	group1(129_t)|group2(3085_t)|group3(1_t)|group4(4066_t)|group5(1_n,_797_t)
868	9.09805777966629	0.058694693757414	4	Y	group1(129_t)|group2(3085_t)|group3(1_t)|group4(4066_t)|group5(1_n,_797_t)
869	9.09805777966629	0.058694693757414	4	Y	group1(129_a)|group2(3085_a)|group3(1_a)|group4(4066_a)|group5(797_a,_1_n)
870	5.66633061232056	0.684550459544315	8	Y	group1(129_a)|group2(3084_a,_1_g)|group3(1_a)|group4(4065_a,_1_n)|group5(797_a,_1_n)
871	4.05255243890798	0.398940368272159	4	Y	group1(129_c)|group2(3085_c)|group3(1_c)|group4(4065_c,_1_n)|group5(797_c,_1_n)
872	4.05255243890798	0.398940368272159	4	Y	group1(129_g)|group2(3085_g)|group3(1_g)|group4(4065_g,_1_n)|group5(797_g,_1_n)
873	4.05255243890798	0.398940368272159	4	Y	group1(129_g)|group2(3085_g)|group3(1_g)|group4(4065_g,_1_n)|group5(797_g,_1_n)
874	4.05255243890798	0.398940368272159	4	Y	group1(129_a)|group2(3085_a)|group3(1_a)|group4(4065_a,_1_n)|group5(797_a,_1_n)
875	4.05255243890798	0.398940368272159	4	Y	group1(129_g)|group2(3085_g)|group3(1_g)|group4(4065_g,_1_n)|group5(797_g,_1_n)
876	4.05255243890798	0.398940368272159	4	Y	group1(129_g)|group2(3085_g)|group3(1_g)|group4(4065_g,_1_n)|group5(797_g,_1_n)
877	5.0367945421514	0.753636339446878	8	Y	group1(129_g)|group2(3085_g)|group3(1_g)|group4(4064_g,_1_k,_1_n)|group5(797_g,_1_n)
878	6.02007335981729	0.644983265435803	8	Y	group1(129_g)|group2(3085_g)|group3(1_g)|group4(2_a,_4063_g,_1_n)|group5(797_g,_1_n)
879	4.05255243890798	0.398940368272159	4	Y	group1(129_c)|group2(3085_c)|group3(1_c)|group4(4065_c,_1_n)|group5(797_c,_1_n)
880	3.02216394646885	0.554123192434998	4	Y	group1(129_a)|group2(3085_a)|group3(1_a)|group4(4064_a,_2_n)|group5(797_a,_1_n)
881	7.07671460676499	0.528378847371889	8	Y	group1(129_t)|group2(3085_t)|group3(1_t)|group4(1_c,_2_n,_4063_t)|group5(1_c,_1_n,_796_t)
882	7.07671460676499	0.528378847371889	8	Y	group1(129_a)|group2(3085_a)|group3(1_a)|group4(4063_a,_1_g,_2_n)|group5(796_a,_1_g,_1_n)
883	5.97664012838644	0.649848662842598	8	Y	group1(129_c)|group2(3085_c)|group3(1_c)|group4(4061_c,_2_n,_3_t)|group5(797_c,_1_n)
884	3.02216394646885	0.554123192434998	4	Y	group1(129_a)|group2(3085_a)|group3(1_a)|group4(4064_a,_2_n)|group5(797_a,_1_n)
885	3.02216394646885	0.554123192434998	4	Y	group1(129_c)|group2(3085_c)|group3(1_c)|group4(4064_c,_2_n)|group5(797_c,_1_n)
886	3.02216394646885	0.554123192434998	4	Y	group1(129_t)|group2(3085_t)|group3(1_t)|group4(2_n,_4064_t)|group5(1_n,_797_t)
887	4.19148490058769	0.839446839349959	8	Y	group1(129_c)|group2(3081_c,_4_t)|group3(1_c)|group4(4059_c,_2_n,_5_t)|group5(797_c,_1_n)
888	64.4717939223198	6.13762383371403e-11	8	Y	group1(1_a,_128_g)|group2(3085_g)|group3(1_g)|group4(4064_g,_2_n)|group5(797_g,_1_n)
889	3.02216394646885	0.554123192434998	4	Y	group1(129_c)|group2(3085_c)|group3(1_c)|group4(4064_c,_2_n)|group5(797_c,_1_n)
890	3.02216394646885	0.554123192434998	4	Y	group1(129_t)|group2(3085_t)|group3(1_t)|group4(2_n,_4064_t)|group5(1_n,_797_t)
891	3.02216394646885	0.554123192434998	4	Y	group1(129_a)|group2(3085_a)|group3(1_a)|group4(4064_a,_2_n)|group5(797_a,_1_n)
892	3.02216394646885	0.554123192434998	4	Y	group1(129_t)|group2(3085_t)|group3(1_t)|group4(2_n,_4064_t)|group5(1_n,_797_t)
893	3.02216394646885	0.554123192434998	4	Y	group1(129_g)|group2(3085_g)|group3(1_g)|group4(4064_g,_2_n)|group5(797_g,_1_n)
894	3.02216394646885	0.554123192434998	4	Y	group1(129_t)|group2(3085_t)|group3(1_t)|group4(2_n,_4064_t)|group5(1_n,_797_t)
895	22.7216191030111	0.00374065869978036	8	Y	group1(129_c)|group2(3083_c,_2_t)|group3(1_c)|group4(4059_c,_2_n,_5_t)|group5(791_c,_1_n,_6_t)
896	3.02216394646885	0.554123192434998	4	Y	group1(129_g)|group2(3085_g)|group3(1_g)|group4(4064_g,_2_n)|group5(797_g,_1_n)
897	3.02216394646885	0.554123192434998	4	Y	group1(129_a)|group2(3085_a)|group3(1_a)|group4(4064_a,_2_n)|group5(797_a,_1_n)
898	3.02216394646885	0.554123192434998	4	Y	group1(129_t)|group2(3085_t)|group3(1_t)|group4(2_n,_4064_t)|group5(1_n,_797_t)
899	4.05255243890798	0.398940368272159	4	Y	group1(129_a)|group2(3085_a)|group3(1_a)|group4(4065_a,_1_n)|group5(797_a,_1_n)
900	4.05255243890798	0.398940368272159	4	Y	group1(129_a)|group2(3085_a)|group3(1_a)|group4(4065_a,_1_n)|group5(797_a,_1_n)
901	5.61387949806512	0.690393073210638	8	Y	group1(129_c)|group2(3082_c,_3_t)|group3(1_c)|group4(4059_c,_1_n,_6_t)|group5(797_c,_1_n)
902	4.05255243890798	0.398940368272159	4	Y	group1(129_a)|group2(3085_a)|group3(1_a)|group4(4065_a,_1_n)|group5(797_a,_1_n)
903	4.05255243890798	0.398940368272159	4	Y	group1(129_a)|group2(3085_a)|group3(1_a)|group4(4065_a,_1_n)|group5(797_a,_1_n)
904	7.00629263806776	0.535953890804291	8	Y	group1(129_c)|group2(3085_c)|group3(1_c)|group4(4062_c,_1_n,_3_t)|group5(797_c,_1_n)
905	8.54634342500442	0.381997153835386	8	Y	group1(129_t)|group2(1_c,_3084_t)|group3(1_t)|group4(7_c,_1_n,_4058_t)|group5(1_n,_797_t)
906	4.05255243890798	0.398940368272159	4	Y	group1(129_t)|group2(3085_t)|group3(1_t)|group4(1_n,_4065_t)|group5(1_n,_797_t)
907	7.00479452517104	0.857296547562807	12	Y	group1(129_c)|group2(3085_c)|group3(1_c)|group4(4062_c,_1_n,_2_t,_1_y)|group5(797_c,_1_n)
908	4.05255243890798	0.398940368272159	4	Y	group1(129_t)|group2(3085_t)|group3(1_t)|group4(1_n,_4065_t)|group5(1_n,_797_t)
909	10.7120768169289	0.218552988202144	8	Y	group1(129_g)|group2(3084_g,_1_t)|group3(1_g)|group4(4066_g)|group5(797_g,_1_n)
910	9.09805777966629	0.058694693757414	4	Y	group1(129_t)|group2(3085_t)|group3(1_t)|group4(4066_t)|group5(1_n,_797_t)
911	9.39841750902099	0.309808120690571	8	Y	group1(129_g)|group2(1_a,_3084_g)|group3(1_g)|group4(1_a,_4065_g)|group5(797_g,_1_n)
912	10.7120768169289	0.218552988202144	8	Y	group1(129_g)|group2(1_a,_3084_g)|group3(1_g)|group4(4066_g)|group5(797_g,_1_n)
913	5.66633061232056	0.684550459544315	8	Y	group1(129_c)|group2(3084_c,_1_t)|group3(1_c)|group4(4065_c,_1_n)|group5(797_c,_1_n)
914	9.09805777966629	0.058694693757414	4	Y	group1(129_c)|group2(3085_c)|group3(1_c)|group4(4066_c)|group5(797_c,_1_n)
915	9.09805777966629	0.058694693757414	4	Y	group1(129_c)|group2(3085_c)|group3(1_c)|group4(4066_c)|group5(797_c,_1_n)
916	9.09805777966629	0.058694693757414	4	Y	group1(129_t)|group2(3085_t)|group3(1_t)|group4(4066_t)|group5(1_n,_797_t)
917	11.0650830281844	0.198038707418964	8	Y	group1(129_g)|group2(3085_g)|group3(1_g)|group4(4064_g,_2_t)|group5(797_g,_1_n)
918	9.09805777966629	0.058694693757414	4	Y	group1(129_a)|group2(3085_a)|group3(1_a)|group4(4066_a)|group5(797_a,_1_n)
919	10.0820486896029	0.259314351246711	8	Y	group1(129_t)|group2(3085_t)|group3(1_t)|group4(4065_t,_1_y)|group5(1_n,_797_t)
920	9.09805777966629	0.058694693757414	4	Y	group1(129_g)|group2(3085_g)|group3(1_g)|group4(4066_g)|group5(797_g,_1_n)
921	9.09805777966629	0.058694693757414	4	Y	group1(129_g)|group2(3085_g)|group3(1_g)|group4(4066_g)|group5(797_g,_1_n)
922	9.39841750902099	0.309808120690571	8	Y	group1(129_c)|group2(3084_c,_1_t)|group3(1_c)|group4(4065_c,_1_t)|group5(797_c,_1_n)
923	9.09805777966629	0.058694693757414	4	Y	group1(129_t)|group2(3085_t)|group3(1_t)|group4(4066_t)|group5(1_n,_797_t)
924	9.09805777966629	0.058694693757414	4	Y	group1(129_a)|group2(3085_a)|group3(1_a)|group4(4066_a)|group5(797_a,_1_n)
925	9.09805777966629	0.058694693757414	4	Y	group1(129_c)|group2(3085_c)|group3(1_c)|group4(4066_c)|group5(797_c,_1_n)
926	11.0650830281844	0.198038707418964	8	Y	group1(129_c)|group2(3085_c)|group3(1_c)|group4(4064_c,_2_t)|group5(797_c,_1_n)
927	10.0820486896029	0.259314351246711	8	Y	group1(129_c)|group2(3085_c)|group3(1_c)|group4(1_a,_4065_c)|group5(797_c,_1_n)
928	9.09805777966629	0.058694693757414	4	Y	group1(129_t)|group2(3085_t)|group3(1_t)|group4(4066_t)|group5(1_n,_797_t)
929	9.09805777966629	0.058694693757414	4	Y	group1(129_c)|group2(3085_c)|group3(1_c)|group4(4066_c)|group5(797_c,_1_n)
930	9.09805777966629	0.058694693757414	4	Y	group1(129_t)|group2(3085_t)|group3(1_t)|group4(4066_t)|group5(1_n,_797_t)
931	9.09805777966629	0.058694693757414	4	Y	group1(129_t)|group2(3085_t)|group3(1_t)|group4(4066_t)|group5(1_n,_797_t)
932	9.09805777966629	0.058694693757414	4	Y	group1(129_g)|group2(3085_g)|group3(1_g)|group4(4066_g)|group5(797_g,_1_n)
933	9.09805777966629	0.058694693757414	4	Y	group1(129_a)|group2(3085_a)|group3(1_a)|group4(4066_a)|group5(797_a,_1_n)
934	9.09805777966629	0.058694693757414	4	Y	group1(129_g)|group2(3085_g)|group3(1_g)|group4(4066_g)|group5(797_g,_1_n)
935	9.09805777966629	0.058694693757414	4	Y	group1(129_t)|group2(3085_t)|group3(1_t)|group4(4066_t)|group5(1_n,_797_t)
936	9.09805777966629	0.058694693757414	4	Y	group1(129_g)|group2(3085_g)|group3(1_g)|group4(4066_g)|group5(797_g,_1_n)
937	10.0820486896029	0.259314351246711	8	Y	group1(129_c)|group2(3085_c)|group3(1_c)|group4(4065_c,_1_t)|group5(797_c,_1_n)
938	16.0012709441684	0.0423619244881987	8	Y	group1(129_a)|group2(3085_a)|group3(1_a)|group4(4059_a,_7_g)|group5(797_a,_1_n)
939	9.09805777966629	0.058694693757414	4	Y	group1(129_t)|group2(3085_t)|group3(1_t)|group4(4066_t)|group5(1_n,_797_t)
940	9.09805777966629	0.058694693757414	4	Y	group1(129_t)|group2(3085_t)|group3(1_t)|group4(4066_t)|group5(1_n,_797_t)
941	9.09805777966629	0.058694693757414	4	Y	group1(129_a)|group2(3085_a)|group3(1_a)|group4(4066_a)|group5(797_a,_1_n)
942	9.09805777966629	0.058694693757414	4	Y	group1(129_a)|group2(3085_a)|group3(1_a)|group4(4066_a)|group5(797_a,_1_n)
943	9.09805777966629	0.058694693757414	4	Y	group1(129_a)|group2(3085_a)|group3(1_a)|group4(4066_a)|group5(797_a,_1_n)
944	11.0662700336001	0.523248038169507	12	Y	group1(129_g)|group2(3085_g)|group3(1_g)|group4(1_a,_4064_g,_1_t)|group5(797_g,_1_n)
945	10.0820486896029	0.259314351246711	8	Y	group1(129_a)|group2(3085_a)|group3(1_a)|group4(4065_a,_1_g)|group5(797_a,_1_n)
946	10.0820486896029	0.259314351246711	8	Y	group1(129_c)|group2(3085_c)|group3(1_c)|group4(4065_c,_1_t)|group5(797_c,_1_n)
947	12.0990587563405	0.146838550026065	8	Y	group1(129_c)|group2(3085_c)|group3(1_c)|group4(4063_c,_3_t)|group5(796_c,_1_n,_1_t)
948	9.09805777966629	0.058694693757414	4	Y	group1(129_t)|group2(3085_t)|group3(1_t)|group4(4066_t)|group5(1_n,_797_t)
949	9.09805777966629	0.058694693757414	4	Y	group1(129_t)|group2(3085_t)|group3(1_t)|group4(4066_t)|group5(1_n,_797_t)
950	10.7120768169289	0.218552988202144	8	Y	group1(129_c)|group2(3084_c,_1_t)|group3(1_c)|group4(4066_c)|group5(797_c,_1_n)
951	9.09805777966629	0.058694693757414	4	Y	group1(129_t)|group2(3085_t)|group3(1_t)|group4(4066_t)|group5(1_n,_797_t)
952	9.09805777966629	0.058694693757414	4	Y	group1(129_a)|group2(3085_a)|group3(1_a)|group4(4066_a)|group5(797_a,_1_n)
953	12.0495528263031	0.441708237840365	12	Y	group1(129_g)|group2(3085_g)|group3(1_g)|group4(2_a,_4063_g,_1_t)|group5(797_g,_1_n)
954	9.39841750902099	0.309808120690571	8	Y	group1(129_c)|group2(3084_c,_1_t)|group3(1_c)|group4(4065_c,_1_t)|group5(797_c,_1_n)
955	9.09805777966629	0.058694693757414	4	Y	group1(129_a)|group2(3085_a)|group3(1_a)|group4(4066_a)|group5(797_a,_1_n)
956	21.362035833397	0.045323792350684	12	Y	group1(129_c)|group2(3075_c,_10_t)|group3(1_c)|group4(4030_c,_1_g,_35_t)|group5(795_c,_1_n,_2_t)
957	9.09805777966629	0.058694693757414	4	Y	group1(129_g)|group2(3085_g)|group3(1_g)|group4(4066_g)|group5(797_g,_1_n)
958	9.09805777966629	0.058694693757414	4	Y	group1(129_t)|group2(3085_t)|group3(1_t)|group4(4066_t)|group5(1_n,_797_t)
959	9.09805777966629	0.058694693757414	4	Y	group1(129_g)|group2(3085_g)|group3(1_g)|group4(4066_g)|group5(797_g,_1_n)
960	9.09805777966629	0.058694693757414	4	Y	group1(129_c)|group2(3085_c)|group3(1_c)|group4(4066_c)|group5(797_c,_1_n)
961	9.09805777966629	0.058694693757414	4	Y	group1(129_t)|group2(3085_t)|group3(1_t)|group4(4066_t)|group5(1_n,_797_t)
962	9.09805777966629	0.058694693757414	4	Y	group1(129_g)|group2(3085_g)|group3(1_g)|group4(4066_g)|group5(797_g,_1_n)
963	9.09805777966629	0.058694693757414	4	Y	group1(129_g)|group2(3085_g)|group3(1_g)|group4(4066_g)|group5(797_g,_1_n)
964	9.09805777966629	0.058694693757414	4	Y	group1(129_t)|group2(3085_t)|group3(1_t)|group4(4066_t)|group5(1_n,_797_t)
965	9.09805777966629	0.058694693757414	4	Y	group1(129_a)|group2(3085_a)|group3(1_a)|group4(4066_a)|group5(797_a,_1_n)
966	9.09805777966629	0.058694693757414	4	Y	group1(129_a)|group2(3085_a)|group3(1_a)|group4(4066_a)|group5(797_a,_1_n)
967	20.2564562244819	0.00940813777637451	8	Y	group1(129_a)|group2(3085_a)|group3(1_a)|group4(4065_a,_1_g)|group5(795_a,_2_g,_1_n)
968	9.09805777966629	0.058694693757414	4	Y	group1(129_g)|group2(3085_g)|group3(1_g)|group4(4066_g)|group5(797_g,_1_n)
969	11.0650830281844	0.198038707418964	8	Y	group1(129_c)|group2(3085_c)|group3(1_c)|group4(4064_c,_2_t)|group5(797_c,_1_n)
970	9.09805777966629	0.058694693757414	4	Y	group1(129_t)|group2(3085_t)|group3(1_t)|group4(4066_t)|group5(1_n,_797_t)
971	9.09805777966629	0.058694693757414	4	Y	group1(129_t)|group2(3085_t)|group3(1_t)|group4(4066_t)|group5(1_n,_797_t)
972	9.39841750902099	0.309808120690571	8	Y	group1(129_c)|group2(3084_c,_1_t)|group3(1_c)|group4(4065_c,_1_t)|group5(797_c,_1_n)
973	10.0820486896029	0.259314351246711	8	Y	group1(129_a)|group2(3085_a)|group3(1_a)|group4(4065_a,_1_g)|group5(797_a,_1_n)
974	9.09805777966629	0.058694693757414	4	Y	group1(129_t)|group2(3085_t)|group3(1_t)|group4(4066_t)|group5(1_n,_797_t)
975	9.09805777966629	0.058694693757414	4	Y	group1(129_g)|group2(3085_g)|group3(1_g)|group4(4066_g)|group5(797_g,_1_n)
976	9.09805777966629	0.058694693757414	4	Y	group1(129_c)|group2(3085_c)|group3(1_c)|group4(4066_c)|group5(797_c,_1_n)
977	9.09805777966629	0.058694693757414	4	Y	group1(129_a)|group2(3085_a)|group3(1_a)|group4(4066_a)|group5(797_a,_1_n)
978	9.09805777966629	0.058694693757414	4	Y	group1(129_c)|group2(3085_c)|group3(1_c)|group4(4066_c)|group5(797_c,_1_n)
979	9.09805777966629	0.058694693757414	4	Y	group1(129_t)|group2(3085_t)|group3(1_t)|group4(4066_t)|group5(1_n,_797_t)
980	9.09805777966629	0.058694693757414	4	Y	group1(129_t)|group2(3085_t)|group3(1_t)|group4(4066_t)|group5(1_n,_797_t)
981	9.09805777966629	0.058694693757414	4	Y	group1(129_t)|group2(3085_t)|group3(1_t)|group4(4066_t)|group5(1_n,_797_t)
982	9.09805777966629	0.058694693757414	4	Y	group1(129_g)|group2(3085_g)|group3(1_g)|group4(4066_g)|group5(797_g,_1_n)
983	10.7120768169289	0.218552988202144	8	Y	group1(129_t)|group2(1_g,_3084_t)|group3(1_t)|group4(4066_t)|group5(1_n,_797_t)
984	9.09805777966629	0.058694693757414	4	Y	group1(129_c)|group2(3085_c)|group3(1_c)|group4(4066_c)|group5(797_c,_1_n)
985	10.2473923493327	0.248089824997289	8	Y	group1(129_c)|group2(3083_c,_2_t)|group3(1_c)|group4(4065_c,_1_t)|group5(797_c,_1_n)
986	11.0662700336001	0.523248038169507	12	Y	group1(129_g)|group2(3085_g)|group3(1_g)|group4(1_a,_1_c,_4064_g)|group5(797_g,_1_n)
987	9.39841750902099	0.309808120690571	8	Y	group1(129_a)|group2(3084_a,_1_g)|group3(1_a)|group4(4065_a,_1_g)|group5(797_a,_1_n)
988	9.09805777966629	0.058694693757414	4	Y	group1(129_a)|group2(3085_a)|group3(1_a)|group4(4066_a)|group5(797_a,_1_n)
989	9.09805777966629	0.058694693757414	4	Y	group1(129_c)|group2(3085_c)|group3(1_c)|group4(4066_c)|group5(797_c,_1_n)
990	9.09805777966629	0.058694693757414	4	Y	group1(129_a)|group2(3085_a)|group3(1_a)|group4(4066_a)|group5(797_a,_1_n)
991	9.09805777966629	0.058694693757414	4	Y	group1(129_a)|group2(3085_a)|group3(1_a)|group4(4066_a)|group5(797_a,_1_n)
992	12.8695419412016	0.116417786160097	8	Y	group1(129_c)|group2(3081_c,_4_t)|group3(1_c)|group4(4065_c,_1_t)|group5(797_c,_1_n)
993	9.09805777966629	0.058694693757414	4	Y	group1(129_t)|group2(3085_t)|group3(1_t)|group4(4066_t)|group5(1_n,_797_t)
994	10.0820486896029	0.259314351246711	8	Y	group1(129_g)|group2(3085_g)|group3(1_g)|group4(1_a,_4065_g)|group5(797_g,_1_n)
995	9.09805777966629	0.058694693757414	4	Y	group1(129_g)|group2(3085_g)|group3(1_g)|group4(4066_g)|group5(797_g,_1_n)
996	9.09805777966629	0.058694693757414	4	Y	group1(129_a)|group2(3085_a)|group3(1_a)|group4(4066_a)|group5(797_a,_1_n)
997	36.4545116699161	1.44955698779347e-05	8	Y	group1(129_c)|group2(3085_c)|group3(1_c)|group4(4066_c)|group5(794_c,_1_n,_3_t)
998	9.09805777966629	0.058694693757414	4	Y	group1(129_t)|group2(3085_t)|group3(1_t)|group4(4066_t)|group5(1_n,_797_t)
999	10.0820486896029	0.259314351246711	8	Y	group1(129_t)|group2(3085_t)|group3(1_t)|group4(1_a,_4065_t)|group5(1_n,_797_t)
1000	9.09805777966629	0.058694693757414	4	Y	group1(129_t)|group2(3085_t)|group3(1_t)|group4(4066_t)|group5(1_n,_797_t)
1001	15.5646563701213	0.0490523748863598	8	Y	group1(129_a)|group2(3081_a,_4_g)|group3(1_a)|group4(4066_a)|group5(797_a,_1_n)
1002	9.09805777966629	0.058694693757414	4	Y	group1(129_t)|group2(3085_t)|group3(1_t)|group4(4066_t)|group5(1_n,_797_t)
1003	9.09805777966629	0.058694693757414	4	Y	group1(129_t)|group2(3085_t)|group3(1_t)|group4(4066_t)|group5(1_n,_797_t)
1004	10.7120768169289	0.218552988202144	8	Y	group1(129_g)|group2(3084_g,_1_t)|group3(1_g)|group4(4066_g)|group5(797_g,_1_n)
1005	9.09805777966629	0.058694693757414	4	Y	group1(129_a)|group2(3085_a)|group3(1_a)|group4(4066_a)|group5(797_a,_1_n)
1006	13.9453775287323	0.083200287115649	8	Y	group1(129_c)|group2(3082_c,_3_t)|group3(1_c)|group4(4066_c)|group5(797_c,_1_n)
1007	9.09805777966629	0.058694693757414	4	Y	group1(129_a)|group2(3085_a)|group3(1_a)|group4(4066_a)|group5(797_a,_1_n)
1008	14.0253649518906	0.0811066791970501	8	Y	group1(129_c)|group2(3085_c)|group3(1_c)|group4(4061_c,_5_t)|group5(797_c,_1_n)
1009	9.09805777966629	0.058694693757414	4	Y	group1(129_t)|group2(3085_t)|group3(1_t)|group4(4066_t)|group5(1_n,_797_t)
1010	9.09805777966629	0.058694693757414	4	Y	group1(129_a)|group2(3085_a)|group3(1_a)|group4(4066_a)|group5(797_a,_1_n)
1011	12.3093826412127	0.137924598702042	8	Y	group1(129_a)|group2(3078_a,_7_g)|group3(1_a)|group4(4063_a,_3_g)|group5(796_a,_1_g,_1_n)
1012	10.0820486896029	0.259314351246711	8	Y	group1(129_g)|group2(3085_g)|group3(1_g)|group4(1_a,_4065_g)|group5(797_g,_1_n)
1013	9.09805777966629	0.058694693757414	4	Y	group1(129_a)|group2(3085_a)|group3(1_a)|group4(4066_a)|group5(797_a,_1_n)
1014	10.2473923493327	0.248089824997289	8	Y	group1(129_g)|group2(2_a,_3083_g)|group3(1_g)|group4(1_a,_4065_g)|group5(797_g,_1_n)
1015	9.09805777966629	0.058694693757414	4	Y	group1(129_g)|group2(3085_g)|group3(1_g)|group4(4066_g)|group5(797_g,_1_n)
1016	9.09805777966629	0.058694693757414	4	Y	group1(129_g)|group2(3085_g)|group3(1_g)|group4(4066_g)|group5(797_g,_1_n)
1017	9.09805777966629	0.058694693757414	4	Y	group1(129_g)|group2(3085_g)|group3(1_g)|group4(4066_g)|group5(797_g,_1_n)
1018	10.7120768169289	0.218552988202144	8	Y	group1(129_t)|group2(1_a,_3084_t)|group3(1_t)|group4(4066_t)|group5(1_n,_797_t)
1019	9.09805777966629	0.058694693757414	4	Y	group1(129_g)|group2(3085_g)|group3(1_g)|group4(4066_g)|group5(797_g,_1_n)
1020	9.09805777966629	0.058694693757414	4	Y	group1(129_t)|group2(3085_t)|group3(1_t)|group4(4066_t)|group5(1_n,_797_t)
1021	9.09805777966629	0.058694693757414	4	Y	group1(129_a)|group2(3085_a)|group3(1_a)|group4(4066_a)|group5(797_a,_1_n)
1022	9.09805777966629	0.058694693757414	4	Y	group1(129_t)|group2(3085_t)|group3(1_t)|group4(4066_t)|group5(1_n,_797_t)
1023	10.0820486896029	0.259314351246711	8	Y	group1(129_a)|group2(3085_a)|group3(1_a)|group4(4065_a,_1_g)|group5(797_a,_1_n)
1024	9.09805777966629	0.058694693757414	4	Y	group1(129_c)|group2(3085_c)|group3(1_c)|group4(4066_c)|group5(797_c,_1_n)
1025	0.984257495314833	0.912173598669907	4	Y	group1(129_-)|group2(3085_-)|group3(1_-)|group4(4065_-,_1_g)|group5(798_-)
1026	9.09805777966629	0.058694693757414	4	Y	group1(129_t)|group2(3085_t)|group3(1_t)|group4(4066_t)|group5(1_n,_797_t)
1027	9.09805777966629	0.058694693757414	4	Y	group1(129_g)|group2(3085_g)|group3(1_g)|group4(4066_g)|group5(797_g,_1_n)
1028	9.09805777966629	0.058694693757414	4	Y	group1(129_c)|group2(3085_c)|group3(1_c)|group4(4066_c)|group5(797_c,_1_n)
1029	9.09805777966629	0.058694693757414	4	Y	group1(129_t)|group2(3085_t)|group3(1_t)|group4(4066_t)|group5(1_n,_797_t)
1030	10.0820486896029	0.259314351246711	8	Y	group1(129_g)|group2(3085_g)|group3(1_g)|group4(1_a,_4065_g)|group5(797_g,_1_n)
1031	9.39841750902099	0.309808120690571	8	Y	group1(129_c)|group2(3084_c,_1_t)|group3(1_c)|group4(4065_c,_1_t)|group5(797_c,_1_n)
1032	9.09805777966629	0.058694693757414	4	Y	group1(129_c)|group2(3085_c)|group3(1_c)|group4(4066_c)|group5(797_c,_1_n)
1033	9.09805777966629	0.058694693757414	4	Y	group1(129_g)|group2(3085_g)|group3(1_g)|group4(4066_g)|group5(797_g,_1_n)
1034	9.09805777966629	0.058694693757414	4	Y	group1(129_t)|group2(3085_t)|group3(1_t)|group4(4066_t)|group5(1_n,_797_t)
1035	9.09805777966629	0.058694693757414	4	Y	group1(129_g)|group2(3085_g)|group3(1_g)|group4(4066_g)|group5(797_g,_1_n)
1036	4.05255243890798	0.398940368272159	4	Y	group1(129_a)|group2(3085_a)|group3(1_a)|group4(4065_a,_1_n)|group5(797_a,_1_n)
1037	6.43525686172084	0.598597574366412	8	Y	group1(129_a)|group2(3082_a,_3_g)|group3(1_a)|group4(4064_a,_1_g,_1_n)|group5(797_a,_1_n)
1038	3.02216394646885	0.554123192434998	4	Y	group1(129_c)|group2(3085_c)|group3(1_c)|group4(4064_c,_2_n)|group5(797_c,_1_n)
1039	1.96753534368592	0.741730157776779	4	Y	group1(129_a)|group2(3085_a)|group3(1_a)|group4(4064_a,_2_n)|group5(798_a)
1040	1.96753534368592	0.741730157776779	4	Y	group1(129_t)|group2(3085_t)|group3(1_t)|group4(2_n,_4064_t)|group5(798_t)
1041	2.95375624650454	0.565593771123413	4	Y	group1(129_g)|group2(3085_g)|group3(1_g)|group4(4063_g,_3_n)|group5(798_g)
1042	2.95375624650454	0.565593771123413	4	Y	group1(129_a)|group2(3085_a)|group3(1_a)|group4(4063_a,_3_n)|group5(798_a)
1043	2.95375624650454	0.565593771123413	4	Y	group1(129_g)|group2(3085_g)|group3(1_g)|group4(4063_g,_3_n)|group5(798_g)
1044	3.94089891307956	0.414063397423904	4	Y	group1(129_c)|group2(3085_c)|group3(1_c)|group4(4062_c,_4_n)|group5(798_c)
1045	3.588664017776	0.464525452906238	4	Y	group1(129_a)|group2(3084_a,_1_n)|group3(1_a)|group4(4060_a,_6_n)|group5(798_a)
1046	12.6849751465856	0.123158113241451	8	Y	group1(129_t)|group2(1_n,_3084_t)|group3(1_t)|group4(6_n,_4060_t)|group5(1_c,_797_t)
1047	3.588664017776	0.464525452906238	4	Y	group1(129_g)|group2(3084_g,_1_n)|group3(1_g)|group4(4060_g,_6_n)|group5(798_g)
1048	3.588664017776	0.464525452906238	4	Y	group1(129_a)|group2(3084_a,_1_n)|group3(1_a)|group4(4060_a,_6_n)|group5(798_a)
1049	3.588664017776	0.464525452906238	4	Y	group1(129_a)|group2(3084_a,_1_n)|group3(1_a)|group4(4060_a,_6_n)|group5(798_a)
1050	3.588664017776	0.464525452906238	4	Y	group1(129_a)|group2(3084_a,_1_n)|group3(1_a)|group4(4060_a,_6_n)|group5(798_a)
1051	3.588664017776	0.464525452906238	4	Y	group1(129_t)|group2(1_n,_3084_t)|group3(1_t)|group4(6_n,_4060_t)|group5(798_t)
1052	2.71078901815273	0.607327997307971	4	Y	group1(129_t)|group2(1_n,_3084_t)|group3(1_t)|group4(5_n,_4061_t)|group5(798_t)
1053	4.92855754249973	0.294706802385016	4	Y	group1(129_g)|group2(3085_g)|group3(1_g)|group4(4061_g,_5_n)|group5(798_g)
1054	6.5415973344103	0.586797430370569	8	Y	group1(129_c)|group2(1_a,_3084_c)|group3(1_c)|group4(4061_c,_5_n)|group5(798_c)
1055	6.5415973344103	0.586797430370569	8	Y	group1(129_t)|group2(1_a,_3084_t)|group3(1_t)|group4(5_n,_4061_t)|group5(798_t)
1056	7.5268086966789	0.820930365557281	12	Y	group1(129_t)|group2(1_c,_3084_t)|group3(1_t)|group4(1_g,_5_n,_4060_t)|group5(798_t)
1057	4.92855754249973	0.294706802385016	4	Y	group1(129_g)|group2(3085_g)|group3(1_g)|group4(4061_g,_5_n)|group5(798_g)
1058	6.5415973344103	0.586797430370569	8	Y	group1(129_g)|group2(1_a,_3084_g)|group3(1_g)|group4(4061_g,_5_n)|group5(798_g)
1059	4.92855754249973	0.294706802385016	4	Y	group1(129_t)|group2(3085_t)|group3(1_t)|group4(5_n,_4061_t)|group5(798_t)
1060	1.96753534368592	0.741730157776779	4	Y	group1(129_a)|group2(3085_a)|group3(1_a)|group4(4064_a,_2_n)|group5(798_a)
1061	1.96753534368592	0.741730157776779	4	Y	group1(129_c)|group2(3085_c)|group3(1_c)|group4(4064_c,_2_n)|group5(798_c)
1062	1.96753534368592	0.741730157776779	4	Y	group1(129_a)|group2(3085_a)|group3(1_a)|group4(4064_a,_2_n)|group5(798_a)
1063	1.96753534368592	0.741730157776779	4	Y	group1(129_c)|group2(3085_c)|group3(1_c)|group4(4064_c,_2_n)|group5(798_c)
1064	1.96753534368592	0.741730157776779	4	Y	group1(129_g)|group2(3085_g)|group3(1_g)|group4(4064_g,_2_n)|group5(798_g)
1065	11.0650830281844	0.198038707418964	8	Y	group1(129_g)|group2(3085_g)|group3(1_g)|group4(4064_g,_2_n)|group5(1_a,_797_g)
1066	1.96753534368592	0.741730157776779	4	Y	group1(129_a)|group2(3085_a)|group3(1_a)|group4(4064_a,_2_n)|group5(798_a)
1067	1.96753534368592	0.741730157776779	4	Y	group1(129_a)|group2(3085_a)|group3(1_a)|group4(4064_a,_2_n)|group5(798_a)
1068	2.95227175414383	0.937316917131211	8	Y	group1(129_c)|group2(3085_c)|group3(1_c)|group4(4063_c,_2_n,_1_t)|group5(798_c)
1069	0.984257495314833	0.912173598669907	4	Y	group1(129_g)|group2(3085_g)|group3(1_g)|group4(4065_g,_1_n)|group5(798_g)
1070	0.984257495314833	0.912173598669907	4	Y	group1(129_t)|group2(3085_t)|group3(1_t)|group4(1_n,_4065_t)|group5(798_t)
1071	1.96753534368592	0.741730157776779	4	Y	group1(129_t)|group2(3085_t)|group3(1_t)|group4(2_n,_4064_t)|group5(798_t)
1072	1.96753534368592	0.741730157776779	4	Y	group1(129_c)|group2(3085_c)|group3(1_c)|group4(4064_c,_2_n)|group5(798_c)
1073	1.96753534368592	0.741730157776779	4	Y	group1(129_t)|group2(3085_t)|group3(1_t)|group4(2_n,_4064_t)|group5(798_t)
1074	15.157655769644	0.00438515375107054	4	Y	group1(129_g)|group2(3071_g,_14_n)|group3(1_g)|group4(4025_g,_41_n)|group5(798_g)
1075	6.81074121648035	0.869862879063543	12	Y	group1(129_a)|group2(1_-,_3082_a,_2_g)|group3(1_a)|group4(4064_a,_2_n)|group5(798_a)
1076	1.96753534368592	0.741730157776779	4	Y	group1(129_a)|group2(3085_a)|group3(1_a)|group4(4064_a,_2_n)|group5(798_a)
1077	1.96753534368592	0.741730157776779	4	Y	group1(129_a)|group2(3085_a)|group3(1_a)|group4(4064_a,_2_n)|group5(798_a)
1078	1.96753534368592	0.741730157776779	4	Y	group1(129_a)|group2(3085_a)|group3(1_a)|group4(4064_a,_2_n)|group5(798_a)
1079	3.58131575743108	0.892787924098504	8	Y	group1(129_g)|group2(3084_g,_1_t)|group3(1_g)|group4(4064_g,_2_n)|group5(798_g)
1080	1.96753534368592	0.741730157776779	4	Y	group1(129_a)|group2(3085_a)|group3(1_a)|group4(4064_a,_2_n)|group5(798_a)
1081	1.96753534368592	0.741730157776779	4	Y	group1(129_g)|group2(3085_g)|group3(1_g)|group4(4064_g,_2_n)|group5(798_g)
1082	1.96753534368592	0.741730157776779	4	Y	group1(129_c)|group2(3085_c)|group3(1_c)|group4(4064_c,_2_n)|group5(798_c)
1083	1.96753534368592	0.741730157776779	4	Y	group1(129_t)|group2(3085_t)|group3(1_t)|group4(2_n,_4064_t)|group5(798_t)
1084	1.96753534368592	0.741730157776779	4	Y	group1(129_a)|group2(3085_a)|group3(1_a)|group4(4064_a,_2_n)|group5(798_a)
1085	1.96753534368592	0.741730157776779	4	Y	group1(129_t)|group2(3085_t)|group3(1_t)|group4(2_n,_4064_t)|group5(798_t)
1086	1.96753534368592	0.741730157776779	4	Y	group1(129_g)|group2(3085_g)|group3(1_g)|group4(4064_g,_2_n)|group5(798_g)
1087	1.96753534368592	0.741730157776779	4	Y	group1(129_a)|group2(3085_a)|group3(1_a)|group4(4064_a,_2_n)|group5(798_a)
1088	1.96753534368592	0.741730157776779	4	Y	group1(129_a)|group2(3085_a)|group3(1_a)|group4(4064_a,_2_n)|group5(798_a)
1089	1.96753534368592	0.741730157776779	4	Y	group1(129_t)|group2(3085_t)|group3(1_t)|group4(2_n,_4064_t)|group5(798_t)
1090	1.96753534368592	0.741730157776779	4	Y	group1(129_t)|group2(3085_t)|group3(1_t)|group4(2_n,_4064_t)|group5(798_t)
1091	1.96753534368592	0.741730157776779	4	Y	group1(129_g)|group2(3085_g)|group3(1_g)|group4(4064_g,_2_n)|group5(798_g)
1092	1.96753534368592	0.741730157776779	4	Y	group1(129_c)|group2(3085_c)|group3(1_c)|group4(4064_c,_2_n)|group5(798_c)
1093	1.96753534368592	0.741730157776779	4	Y	group1(129_a)|group2(3085_a)|group3(1_a)|group4(4064_a,_2_n)|group5(798_a)
1094	1.96753534368592	0.741730157776779	4	Y	group1(129_g)|group2(3085_g)|group3(1_g)|group4(4064_g,_2_n)|group5(798_g)
1095	1.96753534368592	0.741730157776779	4	Y	group1(129_a)|group2(3085_a)|group3(1_a)|group4(4064_a,_2_n)|group5(798_a)
1096	2.95375624650454	0.565593771123413	4	Y	group1(129_c)|group2(3085_c)|group3(1_c)|group4(4063_c,_3_n)|group5(798_c)
1097	1.12084923592599	0.890950291404697	4	Y	group1(129_a)|group2(3084_a,_1_n)|group3(1_a)|group4(4063_a,_3_n)|group5(798_a)
1098	1.12084923592599	0.890950291404697	4	Y	group1(129_c)|group2(3084_c,_1_n)|group3(1_c)|group4(4063_c,_3_n)|group5(798_c)
1099	1.12084923592599	0.890950291404697	4	Y	group1(129_c)|group2(3084_c,_1_n)|group3(1_c)|group4(4063_c,_3_n)|group5(798_c)
1100	2.73478391287484	0.949883527127573	8	Y	group1(129_t)|group2(1_c,_1_n,_3083_t)|group3(1_t)|group4(3_n,_4063_t)|group5(798_t)
1101	2.10558362281792	0.977602703261608	8	Y	group1(129_t)|group2(1_n,_3084_t)|group3(1_t)|group4(1_c,_3_n,_4062_t)|group5(798_t)
1102	1.12084923592599	0.890950291404697	4	Y	group1(129_t)|group2(1_n,_3084_t)|group3(1_t)|group4(3_n,_4063_t)|group5(798_t)
1103	1.12084923592599	0.890950291404697	4	Y	group1(129_t)|group2(1_n,_3084_t)|group3(1_t)|group4(3_n,_4063_t)|group5(798_t)
1104	1.12084923592599	0.890950291404697	4	Y	group1(129_g)|group2(3084_g,_1_n)|group3(1_g)|group4(4063_g,_3_n)|group5(798_g)
1105	1.12084923592599	0.890950291404697	4	Y	group1(129_a)|group2(3084_a,_1_n)|group3(1_a)|group4(4063_a,_3_n)|group5(798_a)
1106	1.12084923592599	0.890950291404697	4	Y	group1(129_a)|group2(3084_a,_1_n)|group3(1_a)|group4(4063_a,_3_n)|group5(798_a)
1107	1.12084923592599	0.890950291404697	4	Y	group1(129_a)|group2(3084_a,_1_n)|group3(1_a)|group4(4063_a,_3_n)|group5(798_a)
1108	1.12084923592599	0.890950291404697	4	Y	group1(129_t)|group2(1_n,_3084_t)|group3(1_t)|group4(3_n,_4063_t)|group5(798_t)
1109	2.10558362281792	0.977602703261608	8	Y	group1(129_t)|group2(1_n,_3084_t)|group3(1_t)|group4(1_c,_3_n,_4062_t)|group5(798_t)
1110	1.12084923592599	0.890950291404697	4	Y	group1(129_a)|group2(3084_a,_1_n)|group3(1_a)|group4(4063_a,_3_n)|group5(798_a)
1111	1.12084923592599	0.890950291404697	4	Y	group1(129_a)|group2(3084_a,_1_n)|group3(1_a)|group4(4063_a,_3_n)|group5(798_a)
1112	1.12084923592599	0.890950291404697	4	Y	group1(129_a)|group2(3084_a,_1_n)|group3(1_a)|group4(4063_a,_3_n)|group5(798_a)
1113	1.12084923592599	0.890950291404697	4	Y	group1(129_t)|group2(1_n,_3084_t)|group3(1_t)|group4(3_n,_4063_t)|group5(798_t)
1114	1.12084923592599	0.890950291404697	4	Y	group1(129_t)|group2(1_n,_3084_t)|group3(1_t)|group4(3_n,_4063_t)|group5(798_t)
1115	1.12084923592599	0.890950291404697	4	Y	group1(129_g)|group2(3084_g,_1_n)|group3(1_g)|group4(4063_g,_3_n)|group5(798_g)
1116	2.73478391287484	0.949883527127573	8	Y	group1(129_g)|group2(3083_g,_1_n,_1_t)|group3(1_g)|group4(4063_g,_3_n)|group5(798_g)
1117	1.12084923592599	0.890950291404697	4	Y	group1(129_c)|group2(3084_c,_1_n)|group3(1_c)|group4(4063_c,_3_n)|group5(798_c)
1118	1.87719004506734	0.758333871179491	4	Y	group1(129_a)|group2(3084_a,_1_n)|group3(1_a)|group4(4062_a,_4_n)|group5(798_a)
1119	1.87719004506734	0.758333871179491	4	Y	group1(129_a)|group2(3084_a,_1_n)|group3(1_a)|group4(4062_a,_4_n)|group5(798_a)
1120	1.87719004506734	0.758333871179491	4	Y	group1(129_a)|group2(3084_a,_1_n)|group3(1_a)|group4(4062_a,_4_n)|group5(798_a)
1121	8025.67876969781	0	12	Y	group1(129_g)|group2(3084_g,_1_n)|group3(1_t)|group4(1_a,_4061_g,_4_n)|group5(798_g)
1122	1.87719004506734	0.758333871179491	4	Y	group1(129_a)|group2(3084_a,_1_n)|group3(1_a)|group4(4062_a,_4_n)|group5(798_a)
1123	1.87719004506734	0.758333871179491	4	Y	group1(129_a)|group2(3084_a,_1_n)|group3(1_a)|group4(4062_a,_4_n)|group5(798_a)
1124	1.87719004506734	0.758333871179491	4	Y	group1(129_a)|group2(3084_a,_1_n)|group3(1_a)|group4(4062_a,_4_n)|group5(798_a)
1125	1.87719004506734	0.758333871179491	4	Y	group1(129_t)|group2(1_n,_3084_t)|group3(1_t)|group4(4_n,_4062_t)|group5(798_t)
1126	1.87719004506734	0.758333871179491	4	Y	group1(129_t)|group2(1_n,_3084_t)|group3(1_t)|group4(4_n,_4062_t)|group5(798_t)
1127	1.12084923592599	0.890950291404697	4	Y	group1(129_t)|group2(1_n,_3084_t)|group3(1_t)|group4(3_n,_4063_t)|group5(798_t)
1128	1.12084923592599	0.890950291404697	4	Y	group1(129_g)|group2(3084_g,_1_n)|group3(1_g)|group4(4063_g,_3_n)|group5(798_g)
1129	1.12084923592599	0.890950291404697	4	Y	group1(129_a)|group2(3084_a,_1_n)|group3(1_a)|group4(4063_a,_3_n)|group5(798_a)
1130	1.12084923592599	0.890950291404697	4	Y	group1(129_c)|group2(3084_c,_1_n)|group3(1_c)|group4(4063_c,_3_n)|group5(798_c)
1131	1.12084923592599	0.890950291404697	4	Y	group1(129_a)|group2(3084_a,_1_n)|group3(1_a)|group4(4063_a,_3_n)|group5(798_a)
1132	38.8882603950555	0.00112873531479662	16	Y	group1(127_c,_2_t)|group2(4_a,_2799_c,_4_n,_278_t)|group3(1_c)|group4(1_a,_3633_c,_8_n,_422_t,_2_y)|group5(756_c,_42_t)
1133	1.72308249601818	0.98835666970601	8	Y	group1(129_c)|group2(3082_c,_1_n,_2_t)|group3(1_c)|group4(4061_c,_3_n,_2_t)|group5(798_c)
1134	1.12084923592599	0.890950291404697	4	Y	group1(129_t)|group2(1_n,_3084_t)|group3(1_t)|group4(3_n,_4063_t)|group5(798_t)
1135	1.12084923592599	0.890950291404697	4	Y	group1(129_t)|group2(1_n,_3084_t)|group3(1_t)|group4(3_n,_4063_t)|group5(798_t)
1136	2.38758928468811	0.966766804381021	8	Y	group1(129_c)|group2(3074_c,_1_n,_10_t)|group3(1_c)|group4(4051_c,_3_n,_12_t)|group5(797_c,_1_t)
1137	1.12084923592599	0.890950291404697	4	Y	group1(129_a)|group2(3084_a,_1_n)|group3(1_a)|group4(4063_a,_3_n)|group5(798_a)
1138	0.518651860739672	0.971660001456119	4	Y	group1(129_a)|group2(3084_a,_1_n)|group3(1_a)|group4(4064_a,_2_n)|group5(798_a)
1139	0.518651860739672	0.971660001456119	4	Y	group1(129_t)|group2(1_n,_3084_t)|group3(1_t)|group4(2_n,_4064_t)|group5(798_t)
1140	0.518651860739672	0.971660001456119	4	Y	group1(129_g)|group2(3084_g,_1_n)|group3(1_g)|group4(4064_g,_2_n)|group5(798_g)
1141	1.50314114115139	0.992655546736171	8	Y	group1(129_g)|group2(3084_g,_1_n)|group3(1_g)|group4(1_a,_4063_g,_2_n)|group5(798_g)
1142	2.10558362281792	0.977602703261608	8	Y	group1(129_g)|group2(3084_g,_1_n)|group3(1_g)|group4(1_a,_4062_g,_3_n)|group5(798_g)
1143	1.12084923592599	0.890950291404697	4	Y	group1(129_g)|group2(3084_g,_1_n)|group3(1_g)|group4(4063_g,_3_n)|group5(798_g)
1144	1.12084923592599	0.890950291404697	4	Y	group1(129_a)|group2(3084_a,_1_n)|group3(1_a)|group4(4063_a,_3_n)|group5(798_a)
1145	2.73478391287484	0.949883527127573	8	Y	group1(129_a)|group2(3083_a,_1_c,_1_n)|group3(1_a)|group4(4063_a,_3_n)|group5(798_a)
1146	1.12084923592599	0.890950291404697	4	Y	group1(129_t)|group2(1_n,_3084_t)|group3(1_t)|group4(3_n,_4063_t)|group5(798_t)
1147	1.12084923592599	0.890950291404697	4	Y	group1(129_g)|group2(3084_g,_1_n)|group3(1_g)|group4(4063_g,_3_n)|group5(798_g)
1148	1.12084923592599	0.890950291404697	4	Y	group1(129_t)|group2(1_n,_3084_t)|group3(1_t)|group4(3_n,_4063_t)|group5(798_t)
1149	1.12084923592599	0.890950291404697	4	Y	group1(129_c)|group2(3084_c,_1_n)|group3(1_c)|group4(4063_c,_3_n)|group5(798_c)
1150	20.5431851111157	0.00846518691313309	8	Y	group1(128_c,_1_t)|group2(3083_c,_1_n,_1_t)|group3(1_c)|group4(4062_c,_3_n,_1_t)|group5(798_c)
1151	1.87719004506734	0.758333871179491	4	Y	group1(129_a)|group2(3084_a,_1_n)|group3(1_a)|group4(4062_a,_4_n)|group5(798_a)
1152	4.83164106826766	0.963366981882672	12	Y	group1(129_a)|group2(3084_a,_1_n)|group3(1_a)|group4(4059_a,_2_c,_1_g,_4_n)|group5(798_a)
1153	1.87719004506734	0.758333871179491	4	Y	group1(129_a)|group2(3084_a,_1_n)|group3(1_a)|group4(4062_a,_4_n)|group5(798_a)
1154	1.87719004506734	0.758333871179491	4	Y	group1(129_t)|group2(1_n,_3084_t)|group3(1_t)|group4(4_n,_4062_t)|group5(798_t)
1155	2.86216941304223	0.942706973290115	8	Y	group1(129_t)|group2(1_n,_3084_t)|group3(1_t)|group4(1_g,_4_n,_4061_t)|group5(798_t)
1156	2.71078901815273	0.607327997307971	4	Y	group1(129_t)|group2(1_n,_3084_t)|group3(1_t)|group4(5_n,_4061_t)|group5(798_t)
1157	2.71078901815273	0.607327997307971	4	Y	group1(129_t)|group2(1_n,_3084_t)|group3(1_t)|group4(5_n,_4061_t)|group5(798_t)
1158	2.71078901815273	0.607327997307971	4	Y	group1(129_g)|group2(3084_g,_1_n)|group3(1_g)|group4(4061_g,_5_n)|group5(798_g)
1159	2.71078901815273	0.607327997307971	4	Y	group1(129_t)|group2(1_n,_3084_t)|group3(1_t)|group4(5_n,_4061_t)|group5(798_t)
1160	3.69601334990854	0.883456363384146	8	Y	group1(129_a)|group2(3084_a,_1_n)|group3(1_a)|group4(1_-,_4060_a,_5_n)|group5(798_a)
1161	2.71078901815273	0.607327997307971	4	Y	group1(129_t)|group2(1_n,_3084_t)|group3(1_t)|group4(5_n,_4061_t)|group5(798_t)
1162	2.71078901815273	0.607327997307971	4	Y	group1(129_t)|group2(1_n,_3084_t)|group3(1_t)|group4(5_n,_4061_t)|group5(798_t)
1163	64.1596799746469	7.07382641312603e-11	8	Y	group1(1_k,_128_t)|group2(1_n,_3084_t)|group3(1_t)|group4(5_n,_4061_t)|group5(798_t)
1164	7.94632335253264	0.438730948813375	8	Y	group1(129_c)|group2(3079_c,_1_n,_5_t)|group3(1_c)|group4(4060_c,_5_n,_1_t)|group5(798_c)
1165	2.71078901815273	0.607327997307971	4	Y	group1(129_c)|group2(3084_c,_1_n)|group3(1_c)|group4(4061_c,_5_n)|group5(798_c)
1166	4.32422883287069	0.826750008577643	8	Y	group1(129_c)|group2(3083_c,_1_n,_1_t)|group3(1_c)|group4(4061_c,_5_n)|group5(798_c)
1167	2.71078901815273	0.607327997307971	4	Y	group1(129_t)|group2(1_n,_3084_t)|group3(1_t)|group4(5_n,_4061_t)|group5(798_t)
1168	2.71078901815273	0.607327997307971	4	Y	group1(129_t)|group2(1_n,_3084_t)|group3(1_t)|group4(5_n,_4061_t)|group5(798_t)
1169	3.69601334990854	0.883456363384146	8	Y	group1(129_a)|group2(3084_a,_1_n)|group3(1_a)|group4(4060_a,_1_g,_5_n)|group5(798_a)
1170	2.71078901815273	0.607327997307971	4	Y	group1(129_a)|group2(3084_a,_1_n)|group3(1_a)|group4(4061_a,_5_n)|group5(798_a)
1171	4.32422883287069	0.826750008577643	8	Y	group1(129_a)|group2(3083_a,_1_g,_1_n)|group3(1_a)|group4(4061_a,_5_n)|group5(798_a)
1172	2.71078901815273	0.607327997307971	4	Y	group1(129_t)|group2(1_n,_3084_t)|group3(1_t)|group4(5_n,_4061_t)|group5(798_t)
1173	4.32422883287069	0.826750008577643	8	Y	group1(129_t)|group2(1_g,_1_n,_3083_t)|group3(1_t)|group4(5_n,_4061_t)|group5(798_t)
1174	3.31301075638694	0.91320769727989	8	Y	group1(129_c)|group2(3082_c,_1_n,_2_t)|group3(1_c)|group4(4059_c,_5_n,_2_t)|group5(798_c)
1175	3.37946743525193	0.90834023185837	8	Y	group1(129_c)|group2(3082_c,_1_n,_2_t)|group3(1_c)|group4(4058_c,_5_n,_3_t)|group5(798_c)
1176	3.588664017776	0.464525452906238	4	Y	group1(129_a)|group2(3084_a,_1_n)|group3(1_a)|group4(4060_a,_6_n)|group5(798_a)
1177	1.58850550372121	0.810856558176308	4	Y	group1(129_t)|group2(2_n,_3083_t)|group3(1_t)|group4(5_n,_4061_t)|group5(798_t)
1178	1.87719004506734	0.758333871179491	4	Y	group1(129_a)|group2(3084_a,_1_n)|group3(1_a)|group4(4062_a,_4_n)|group5(798_a)
1179	3.4908773605456	0.89989650340954	8	Y	group1(129_a)|group2(3083_a,_1_n,_1_t)|group3(1_a)|group4(4062_a,_4_n)|group5(798_a)
1180	3.4908773605456	0.89989650340954	8	Y	group1(129_t)|group2(1_c,_1_n,_3083_t)|group3(1_t)|group4(4_n,_4062_t)|group5(798_t)
1181	1.87719004506734	0.758333871179491	4	Y	group1(129_c)|group2(3084_c,_1_n)|group3(1_c)|group4(4062_c,_4_n)|group5(798_c)
1182	1.87719004506734	0.758333871179491	4	Y	group1(129_a)|group2(3084_a,_1_n)|group3(1_a)|group4(4062_a,_4_n)|group5(798_a)
1183	1.87719004506734	0.758333871179491	4	Y	group1(129_a)|group2(3084_a,_1_n)|group3(1_a)|group4(4062_a,_4_n)|group5(798_a)
1184	5.96789597035295	0.650828159581508	8	Y	group1(129_g)|group2(3_a,_3081_g,_1_n)|group3(1_g)|group4(4063_g,_3_n)|group5(798_g)
1185	1.12084923592599	0.890950291404697	4	Y	group1(129_a)|group2(3084_a,_1_n)|group3(1_a)|group4(4063_a,_3_n)|group5(798_a)
1186	1.66879124477449	0.989538213710458	8	Y	group1(129_c)|group2(3082_c,_1_n,_2_t)|group3(1_c)|group4(4063_c,_2_n,_1_t)|group5(798_c)
1187	4.34978985374998	0.824266263775034	8	Y	group1(129_t)|group2(2_c,_1_n,_3082_t)|group3(1_t)|group4(3_n,_4063_t)|group5(798_t)
1188	0.518651860739672	0.971660001456119	4	Y	group1(129_a)|group2(3084_a,_1_n)|group3(1_a)|group4(4064_a,_2_n)|group5(798_a)
1189	0.518651860739672	0.971660001456119	4	Y	group1(129_t)|group2(1_n,_3084_t)|group3(1_t)|group4(2_n,_4064_t)|group5(798_t)
1190	1.12084923592599	0.890950291404697	4	Y	group1(129_t)|group2(1_n,_3084_t)|group3(1_t)|group4(3_n,_4063_t)|group5(798_t)
1191	1.12084923592599	0.890950291404697	4	Y	group1(129_c)|group2(3084_c,_1_n)|group3(1_c)|group4(4063_c,_3_n)|group5(798_c)
1192	3.4908773605456	0.89989650340954	8	Y	group1(129_a)|group2(3083_a,_1_c,_1_n)|group3(1_a)|group4(4062_a,_4_n)|group5(798_a)
1193	1.87719004506734	0.758333871179491	4	Y	group1(129_a)|group2(3084_a,_1_n)|group3(1_a)|group4(4062_a,_4_n)|group5(798_a)
1194	1.87719004506734	0.758333871179491	4	Y	group1(129_c)|group2(3084_c,_1_n)|group3(1_c)|group4(4062_c,_4_n)|group5(798_c)
1195	3.4908773605456	0.89989650340954	8	Y	group1(129_c)|group2(3083_c,_1_n,_1_t)|group3(1_c)|group4(4062_c,_4_n)|group5(798_c)
1196	3.4908773605456	0.89989650340954	8	Y	group1(129_a)|group2(3083_a,_1_g,_1_n)|group3(1_a)|group4(4062_a,_4_n)|group5(798_a)
1197	1.87719004506734	0.758333871179491	4	Y	group1(129_a)|group2(3084_a,_1_n)|group3(1_a)|group4(4062_a,_4_n)|group5(798_a)
1198	1.87719004506734	0.758333871179491	4	Y	group1(129_g)|group2(3084_g,_1_n)|group3(1_g)|group4(4062_g,_4_n)|group5(798_g)
1199	1.87719004506734	0.758333871179491	4	Y	group1(129_g)|group2(3084_g,_1_n)|group3(1_g)|group4(4062_g,_4_n)|group5(798_g)
1200	1.87719004506734	0.758333871179491	4	Y	group1(129_g)|group2(3084_g,_1_n)|group3(1_g)|group4(4062_g,_4_n)|group5(798_g)
1201	1.87719004506734	0.758333871179491	4	Y	group1(129_t)|group2(1_n,_3084_t)|group3(1_t)|group4(4_n,_4062_t)|group5(798_t)
1202	1.87719004506734	0.758333871179491	4	Y	group1(129_t)|group2(1_n,_3084_t)|group3(1_t)|group4(4_n,_4062_t)|group5(798_t)
1203	1.12084923592599	0.890950291404697	4	Y	group1(129_g)|group2(3084_g,_1_n)|group3(1_g)|group4(4063_g,_3_n)|group5(798_g)
1204	1.12084923592599	0.890950291404697	4	Y	group1(129_a)|group2(3084_a,_1_n)|group3(1_a)|group4(4063_a,_3_n)|group5(798_a)
1205	1.12084923592599	0.890950291404697	4	Y	group1(129_a)|group2(3084_a,_1_n)|group3(1_a)|group4(4063_a,_3_n)|group5(798_a)
1206	2.73478391287484	0.949883527127573	8	Y	group1(129_a)|group2(3083_a,_1_n,_1_t)|group3(1_a)|group4(4063_a,_3_n)|group5(798_a)
1207	2.73478391287484	0.949883527127573	8	Y	group1(129_a)|group2(3083_a,_1_n,_1_t)|group3(1_a)|group4(4063_a,_3_n)|group5(798_a)
1208	6.05183589823987	0.641425400372003	8	Y	group1(129_g)|group2(3084_g,_1_n)|group3(1_g)|group4(4058_g,_3_n,_5_t)|group5(798_g)
1209	1.12084923592599	0.890950291404697	4	Y	group1(129_a)|group2(3084_a,_1_n)|group3(1_a)|group4(4063_a,_3_n)|group5(798_a)
1210	1.12084923592599	0.890950291404697	4	Y	group1(129_a)|group2(3084_a,_1_n)|group3(1_a)|group4(4063_a,_3_n)|group5(798_a)
1211	1.12084923592599	0.890950291404697	4	Y	group1(129_a)|group2(3084_a,_1_n)|group3(1_a)|group4(4063_a,_3_n)|group5(798_a)
1212	5.17288985434591	0.738947736502672	8	Y	group1(129_a)|group2(3084_a,_1_n)|group3(1_a)|group4(4062_a,_1_g,_3_n)|group5(797_a,_1_g)
1213	1.12084923592599	0.890950291404697	4	Y	group1(129_a)|group2(3084_a,_1_n)|group3(1_a)|group4(4063_a,_3_n)|group5(798_a)
1214	12.4482072238913	0.132298266056099	8	Y	group1(129_g)|group2(3077_g,_1_n,_7_t)|group3(1_g)|group4(4063_g,_3_n)|group5(798_g)
1215	1.64012640467697	0.990129495302728	8	Y	group1(129_c)|group2(3083_c,_1_n,_1_t)|group3(1_c)|group4(4061_c,_3_n,_2_t)|group5(798_c)
1216	1.12084923592599	0.890950291404697	4	Y	group1(129_t)|group2(1_n,_3084_t)|group3(1_t)|group4(3_n,_4063_t)|group5(798_t)
1217	1.12084923592599	0.890950291404697	4	Y	group1(129_t)|group2(1_n,_3084_t)|group3(1_t)|group4(3_n,_4063_t)|group5(798_t)
1218	1.12084923592599	0.890950291404697	4	Y	group1(129_g)|group2(3084_g,_1_n)|group3(1_g)|group4(4063_g,_3_n)|group5(798_g)
1219	2.73478391287484	0.949883527127573	8	Y	group1(129_a)|group2(3083_a,_1_g,_1_n)|group3(1_a)|group4(4063_a,_3_n)|group5(798_a)
1220	1.12084923592599	0.890950291404697	4	Y	group1(129_t)|group2(1_n,_3084_t)|group3(1_t)|group4(3_n,_4063_t)|group5(798_t)
1221	5.42125510014795	0.711747778473799	8	Y	group1(129_g)|group2(3079_g,_1_n,_5_t)|group3(1_g)|group4(4050_g,_3_n,_13_t)|group5(798_g)
1222	3.35056690897243	0.91047273898231	8	Y	group1(129_g)|group2(3077_g,_1_n,_7_t)|group3(1_g)|group4(4059_g,_2_n,_5_t)|group5(798_g)
1223	9.61595241859234	0.293021809084732	8	Y	group1(129_c)|group2(3084_c,_1_n)|group3(1_c)|group4(4064_c,_2_n)|group5(797_c,_1_t)
1224	0.518651860739672	0.971660001456119	4	Y	group1(129_t)|group2(1_n,_3084_t)|group3(1_t)|group4(2_n,_4064_t)|group5(798_t)
1225	0.518651860739672	0.971660001456119	4	Y	group1(129_t)|group2(1_n,_3084_t)|group3(1_t)|group4(2_n,_4064_t)|group5(798_t)
1226	0.518651860739672	0.971660001456119	4	Y	group1(129_t)|group2(1_n,_3084_t)|group3(1_t)|group4(2_n,_4064_t)|group5(798_t)
1227	1.5595246124443	0.991674671978317	8	Y	group1(129_a)|group2(3082_a,_2_g,_1_n)|group3(1_a)|group4(4060_a,_4_g,_2_n)|group5(798_a)
1228	0.518651860739672	0.971660001456119	4	Y	group1(129_t)|group2(1_n,_3084_t)|group3(1_t)|group4(2_n,_4064_t)|group5(798_t)
1229	2.13283365181951	0.9766663518651	8	Y	group1(129_g)|group2(1_a,_3083_g,_1_n)|group3(1_g)|group4(4064_g,_2_n)|group5(798_g)
1230	0.518651860739672	0.971660001456119	4	Y	group1(129_g)|group2(3084_g,_1_n)|group3(1_g)|group4(4064_g,_2_n)|group5(798_g)
1231	0.819663113889676	0.999151179429873	8	Y	group1(129_g)|group2(3083_g,_1_n,_1_t)|group3(1_g)|group4(4063_g,_2_n,_1_t)|group5(798_g)
1232	0.518651860739672	0.971660001456119	4	Y	group1(129_t)|group2(1_n,_3084_t)|group3(1_t)|group4(2_n,_4064_t)|group5(798_t)
1233	0.518651860739672	0.971660001456119	4	Y	group1(129_a)|group2(3084_a,_1_n)|group3(1_a)|group4(4064_a,_2_n)|group5(798_a)
1234	0.518651860739672	0.971660001456119	4	Y	group1(129_g)|group2(3084_g,_1_n)|group3(1_g)|group4(4064_g,_2_n)|group5(798_g)
1235	0.518651860739672	0.971660001456119	4	Y	group1(129_a)|group2(3084_a,_1_n)|group3(1_a)|group4(4064_a,_2_n)|group5(798_a)
1236	11.0500935985861	0.198876951397877	8	Y	group1(129_a)|group2(3078_a,_1_n,_6_t)|group3(1_a)|group4(4041_a,_2_n,_23_t)|group5(798_a)
1237	0.518651860739672	0.971660001456119	4	Y	group1(129_t)|group2(1_n,_3084_t)|group3(1_t)|group4(2_n,_4064_t)|group5(798_t)
1238	0.518651860739672	0.971660001456119	4	Y	group1(129_t)|group2(1_n,_3084_t)|group3(1_t)|group4(2_n,_4064_t)|group5(798_t)
1239	0.601949669204458	0.962846788109468	4	Y	group1(129_c)|group2(3083_c,_2_n)|group3(1_c)|group4(4064_c,_2_n)|group5(798_c)
1240	0.518651860739672	0.971660001456119	4	Y	group1(129_g)|group2(3084_g,_1_n)|group3(1_g)|group4(4064_g,_2_n)|group5(798_g)
1241	0.518651860739672	0.971660001456119	4	Y	group1(129_a)|group2(3084_a,_1_n)|group3(1_a)|group4(4064_a,_2_n)|group5(798_a)
1242	0.819663113889676	0.999151179429873	8	Y	group1(129_t)|group2(1_c,_1_n,_3083_t)|group3(1_t)|group4(1_c,_2_n,_4063_t)|group5(798_t)
1243	1.64012640467697	0.990129495302728	8	Y	group1(129_c)|group2(3083_c,_1_n,_1_t)|group3(1_c)|group4(4061_c,_2_n,_3_t)|group5(798_c)
1244	0.518651860739672	0.971660001456119	4	Y	group1(129_t)|group2(1_n,_3084_t)|group3(1_t)|group4(2_n,_4064_t)|group5(798_t)
1245	1.50314114115139	0.992655546736171	8	Y	group1(129_g)|group2(3084_g,_1_n)|group3(1_g)|group4(1_a,_4063_g,_2_n)|group5(798_g)
1246	0.518651860739672	0.971660001456119	4	Y	group1(129_t)|group2(1_n,_3084_t)|group3(1_t)|group4(2_n,_4064_t)|group5(798_t)
1247	2.48666441316532	0.962349903692823	8	Y	group1(129_c)|group2(3084_c,_1_n)|group3(1_c)|group4(4062_c,_2_g,_2_n)|group5(798_c)
1248	0.518651860739672	0.971660001456119	4	Y	group1(129_t)|group2(1_n,_3084_t)|group3(1_t)|group4(2_n,_4064_t)|group5(798_t)
1249	0.518651860739672	0.971660001456119	4	Y	group1(129_a)|group2(3084_a,_1_n)|group3(1_a)|group4(4064_a,_2_n)|group5(798_a)
1250	0.518651860739672	0.971660001456119	4	Y	group1(129_t)|group2(1_n,_3084_t)|group3(1_t)|group4(2_n,_4064_t)|group5(798_t)
1251	0.518651860739672	0.971660001456119	4	Y	group1(129_c)|group2(3084_c,_1_n)|group3(1_c)|group4(4064_c,_2_n)|group5(798_c)
1252	0.518651860739672	0.971660001456119	4	Y	group1(129_c)|group2(3084_c,_1_n)|group3(1_c)|group4(4064_c,_2_n)|group5(798_c)
1253	1.12084923592599	0.890950291404697	4	Y	group1(129_a)|group2(3084_a,_1_n)|group3(1_a)|group4(4063_a,_3_n)|group5(798_a)
1254	1.42185791378206	0.993930690560203	8	Y	group1(129_g)|group2(3083_g,_1_n,_1_t)|group3(1_g)|group4(4062_g,_3_n,_1_t)|group5(798_g)
1255	1.12084923592599	0.890950291404697	4	Y	group1(129_t)|group2(1_n,_3084_t)|group3(1_t)|group4(3_n,_4063_t)|group5(798_t)
1256	1.12084923592599	0.890950291404697	4	Y	group1(129_t)|group2(1_n,_3084_t)|group3(1_t)|group4(3_n,_4063_t)|group5(798_t)
1257	1.12084923592599	0.890950291404697	4	Y	group1(129_g)|group2(3084_g,_1_n)|group3(1_g)|group4(4063_g,_3_n)|group5(798_g)
1258	2.10558362281792	0.977602703261608	8	Y	group1(129_c)|group2(3084_c,_1_n)|group3(1_c)|group4(4062_c,_3_n,_1_t)|group5(798_c)
1259	3.7192568388298	0.987986179565531	12	Y	group1(129_g)|group2(3083_g,_1_n,_1_t)|group3(1_g)|group4(1_a,_4062_g,_3_n)|group5(798_g)
1260	1.12084923592599	0.890950291404697	4	Y	group1(129_t)|group2(1_n,_3084_t)|group3(1_t)|group4(3_n,_4063_t)|group5(798_t)
1261	1.12084923592599	0.890950291404697	4	Y	group1(129_c)|group2(3084_c,_1_n)|group3(1_c)|group4(4063_c,_3_n)|group5(798_c)
1262	1.12084923592599	0.890950291404697	4	Y	group1(129_a)|group2(3084_a,_1_n)|group3(1_a)|group4(4063_a,_3_n)|group5(798_a)
1263	21.3077956039544	0.0460509022265946	12	Y	group1(129_c)|group2(3072_c,_1_g,_1_n,_11_t)|group3(1_c)|group4(4062_c,_4_n)|group5(798_c)
1264	11.6892172428618	0.165618155652089	8	Y	group1(127_c,_2_t)|group2(3076_c,_1_n,_8_t)|group3(1_c)|group4(4049_c,_4_n,_13_t)|group5(798_c)
1265	1.87719004506734	0.758333871179491	4	Y	group1(129_a)|group2(3084_a,_1_n)|group3(1_a)|group4(4062_a,_4_n)|group5(798_a)
1266	1.87719004506734	0.758333871179491	4	Y	group1(129_a)|group2(3084_a,_1_n)|group3(1_a)|group4(4062_a,_4_n)|group5(798_a)
1267	1.87719004506734	0.758333871179491	4	Y	group1(129_a)|group2(3084_a,_1_n)|group3(1_a)|group4(4062_a,_4_n)|group5(798_a)
1268	1.12084923592599	0.890950291404697	4	Y	group1(129_t)|group2(1_n,_3084_t)|group3(1_t)|group4(3_n,_4063_t)|group5(798_t)
1269	1.12084923592599	0.890950291404697	4	Y	group1(129_g)|group2(3084_g,_1_n)|group3(1_g)|group4(4063_g,_3_n)|group5(798_g)
1270	1.87719004506734	0.758333871179491	4	Y	group1(129_a)|group2(3084_a,_1_n)|group3(1_a)|group4(4062_a,_4_n)|group5(798_a)
1271	1.87719004506734	0.758333871179491	4	Y	group1(129_a)|group2(3084_a,_1_n)|group3(1_a)|group4(4062_a,_4_n)|group5(798_a)
1272	2.71078901815273	0.607327997307971	4	Y	group1(129_t)|group2(1_n,_3084_t)|group3(1_t)|group4(5_n,_4061_t)|group5(798_t)
1273	3.588664017776	0.464525452906238	4	Y	group1(129_g)|group2(3084_g,_1_n)|group3(1_g)|group4(4060_g,_6_n)|group5(798_g)
1274	4.57413334240704	0.801971293471835	8	Y	group1(129_c)|group2(3084_c,_1_n)|group3(1_c)|group4(4059_c,_6_n,_1_t)|group5(798_c)
1275	5.55863580329512	0.696535340365938	8	Y	group1(129_a)|group2(3084_a,_1_n)|group3(1_a)|group4(4058_a,_2_g,_6_n)|group5(798_a)
1276	3.588664017776	0.464525452906238	4	Y	group1(129_a)|group2(3084_a,_1_n)|group3(1_a)|group4(4060_a,_6_n)|group5(798_a)
1277	5.20185623879494	0.735799697123588	8	Y	group1(129_c)|group2(3083_c,_1_n,_1_t)|group3(1_c)|group4(4060_c,_6_n)|group5(798_c)
1278	5.20185623879494	0.735799697123588	8	Y	group1(129_c)|group2(1_a,_3083_c,_1_n)|group3(1_c)|group4(4060_c,_6_n)|group5(798_c)
1279	3.588664017776	0.464525452906238	4	Y	group1(129_a)|group2(3084_a,_1_n)|group3(1_a)|group4(4060_a,_6_n)|group5(798_a)
1280	5.20185623879494	0.735799697123588	8	Y	group1(129_a)|group2(3083_a,_1_g,_1_n)|group3(1_a)|group4(4060_a,_6_n)|group5(798_a)
1281	3.588664017776	0.464525452906238	4	Y	group1(129_a)|group2(3084_a,_1_n)|group3(1_a)|group4(4060_a,_6_n)|group5(798_a)
1282	3.588664017776	0.464525452906238	4	Y	group1(129_t)|group2(1_n,_3084_t)|group3(1_t)|group4(6_n,_4060_t)|group5(798_t)
1283	8.26802993687114	0.763849639434973	12	Y	group1(129_g)|group2(1_a,_3083_g,_1_n)|group3(1_g)|group4(4057_g,_5_n,_4_t)|group5(798_g)
1284	3.69601334990854	0.883456363384146	8	Y	group1(129_t)|group2(1_n,_3084_t)|group3(1_t)|group4(1_c,_5_n,_4060_t)|group5(798_t)
1285	4.57413334240704	0.801971293471835	8	Y	group1(129_g)|group2(3084_g,_1_n)|group3(1_g)|group4(1_c,_4059_g,_6_n)|group5(798_g)
1286	5.20185623879494	0.735799697123588	8	Y	group1(129_c)|group2(3083_c,_1_n,_1_t)|group3(1_c)|group4(4060_c,_6_n)|group5(798_c)
1287	3.588664017776	0.464525452906238	4	Y	group1(129_c)|group2(3084_c,_1_n)|group3(1_c)|group4(4060_c,_6_n)|group5(798_c)
1288	2.71078901815273	0.607327997307971	4	Y	group1(129_t)|group2(1_n,_3084_t)|group3(1_t)|group4(5_n,_4061_t)|group5(798_t)
1289	2.71078901815273	0.607327997307971	4	Y	group1(129_t)|group2(1_n,_3084_t)|group3(1_t)|group4(5_n,_4061_t)|group5(798_t)
1290	2.71078901815273	0.607327997307971	4	Y	group1(129_t)|group2(1_n,_3084_t)|group3(1_t)|group4(5_n,_4061_t)|group5(798_t)
1291	4.00950266737375	0.85626507958632	8	Y	group1(129_c)|group2(3081_c,_1_n,_3_t)|group3(1_c)|group4(4059_c,_5_n,_2_t)|group5(798_c)
1292	3.588664017776	0.464525452906238	4	Y	group1(129_a)|group2(3084_a,_1_n)|group3(1_a)|group4(4060_a,_6_n)|group5(798_a)
1293	3.588664017776	0.464525452906238	4	Y	group1(129_a)|group2(3084_a,_1_n)|group3(1_a)|group4(4060_a,_6_n)|group5(798_a)
1294	3.588664017776	0.464525452906238	4	Y	group1(129_c)|group2(3084_c,_1_n)|group3(1_c)|group4(4060_c,_6_n)|group5(798_c)
1295	3.588664017776	0.464525452906238	4	Y	group1(129_t)|group2(1_n,_3084_t)|group3(1_t)|group4(6_n,_4060_t)|group5(798_t)
1296	3.69601334990854	0.883456363384146	8	Y	group1(129_c)|group2(3084_c,_1_n)|group3(1_c)|group4(4060_c,_5_n,_1_t)|group5(798_c)
1297	2.71078901815273	0.607327997307971	4	Y	group1(129_t)|group2(1_n,_3084_t)|group3(1_t)|group4(5_n,_4061_t)|group5(798_t)
1298	6.29320536727708	0.900586201482439	12	Y	group1(129_c)|group2(1_a,_3083_c,_1_n)|group3(1_c)|group4(4059_c,_5_n,_2_t)|group5(798_c)
1299	4.32422883287069	0.826750008577643	8	Y	group1(129_a)|group2(3083_a,_1_g,_1_n)|group3(1_a)|group4(4061_a,_5_n)|group5(798_a)
1300	6.6555891018666	0.574206022429411	8	Y	group1(129_t)|group2(1_n,_3084_t)|group3(1_t)|group4(4_c,_5_n,_4057_t)|group5(798_t)
1301	2.71078901815273	0.607327997307971	4	Y	group1(129_g)|group2(3084_g,_1_n)|group3(1_g)|group4(4061_g,_5_n)|group5(798_g)
1302	2.71078901815273	0.607327997307971	4	Y	group1(129_a)|group2(3084_a,_1_n)|group3(1_a)|group4(4061_a,_5_n)|group5(798_a)
1303	2.71078901815273	0.607327997307971	4	Y	group1(129_a)|group2(3084_a,_1_n)|group3(1_a)|group4(4061_a,_5_n)|group5(798_a)
1304	1.87719004506734	0.758333871179491	4	Y	group1(129_g)|group2(3084_g,_1_n)|group3(1_g)|group4(4062_g,_4_n)|group5(798_g)
1305	1.12084923592599	0.890950291404697	4	Y	group1(129_t)|group2(1_n,_3084_t)|group3(1_t)|group4(3_n,_4063_t)|group5(798_t)
1306	0.518651860739672	0.971660001456119	4	Y	group1(129_g)|group2(3084_g,_1_n)|group3(1_g)|group4(4064_g,_2_n)|group5(798_g)
1307	0.518651860739672	0.971660001456119	4	Y	group1(129_t)|group2(1_n,_3084_t)|group3(1_t)|group4(2_n,_4064_t)|group5(798_t)
1308	0.518651860739672	0.971660001456119	4	Y	group1(129_g)|group2(3084_g,_1_n)|group3(1_g)|group4(4064_g,_2_n)|group5(798_g)
1309	0.518651860739672	0.971660001456119	4	Y	group1(129_a)|group2(3084_a,_1_n)|group3(1_a)|group4(4064_a,_2_n)|group5(798_a)
1310	0.518651860739672	0.971660001456119	4	Y	group1(129_t)|group2(1_n,_3084_t)|group3(1_t)|group4(2_n,_4064_t)|group5(798_t)
1311	0.518651860739672	0.971660001456119	4	Y	group1(129_c)|group2(3084_c,_1_n)|group3(1_c)|group4(4064_c,_2_n)|group5(798_c)
1312	1.87719004506734	0.758333871179491	4	Y	group1(129_a)|group2(3084_a,_1_n)|group3(1_a)|group4(4062_a,_4_n)|group5(798_a)
1313	1.87719004506734	0.758333871179491	4	Y	group1(129_t)|group2(1_n,_3084_t)|group3(1_t)|group4(4_n,_4062_t)|group5(798_t)
1314	1.87719004506734	0.758333871179491	4	Y	group1(129_t)|group2(1_n,_3084_t)|group3(1_t)|group4(4_n,_4062_t)|group5(798_t)
1315	1.87719004506734	0.758333871179491	4	Y	group1(129_g)|group2(3084_g,_1_n)|group3(1_g)|group4(4062_g,_4_n)|group5(798_g)
1316	1.87719004506734	0.758333871179491	4	Y	group1(129_t)|group2(1_n,_3084_t)|group3(1_t)|group4(4_n,_4062_t)|group5(798_t)
1317	10.9739961978099	0.20317696844955	8	Y	group1(129_g)|group2(3084_g,_1_n)|group3(1_g)|group4(4062_g,_4_n)|group5(797_g,_1_t)
1318	2.86216941304223	0.942706973290115	8	Y	group1(129_g)|group2(3084_g,_1_n)|group3(1_g)|group4(1_a,_4061_g,_4_n)|group5(798_g)
1319	1.87719004506734	0.758333871179491	4	Y	group1(129_t)|group2(1_n,_3084_t)|group3(1_t)|group4(4_n,_4062_t)|group5(798_t)
1320	1.87719004506734	0.758333871179491	4	Y	group1(129_g)|group2(3084_g,_1_n)|group3(1_g)|group4(4062_g,_4_n)|group5(798_g)
1321	1.12084923592599	0.890950291404697	4	Y	group1(129_a)|group2(3084_a,_1_n)|group3(1_a)|group4(4063_a,_3_n)|group5(798_a)
1322	2.95375624650454	0.565593771123413	4	Y	group1(129_a)|group2(3085_a)|group3(1_a)|group4(4063_a,_3_n)|group5(798_a)
1323	2.95375624650454	0.565593771123413	4	Y	group1(129_a)|group2(3085_a)|group3(1_a)|group4(4063_a,_3_n)|group5(798_a)
1324	0.984257495314833	0.912173598669907	4	Y	group1(129_c)|group2(3085_c)|group3(1_c)|group4(4065_c,_1_n)|group5(798_c)
1325	0.984257495314833	0.912173598669907	4	Y	group1(129_t)|group2(3085_t)|group3(1_t)|group4(1_n,_4065_t)|group5(798_t)
1326	0.984257495314833	0.912173598669907	4	Y	group1(129_t)|group2(3085_t)|group3(1_t)|group4(1_n,_4065_t)|group5(798_t)
1327	0.984257495314833	0.912173598669907	4	Y	group1(129_c)|group2(3085_c)|group3(1_c)|group4(4065_c,_1_n)|group5(798_c)
1328	0.984257495314833	0.912173598669907	4	Y	group1(129_a)|group2(3085_a)|group3(1_a)|group4(4065_a,_1_n)|group5(798_a)
1329	0.984257495314833	0.912173598669907	4	Y	group1(129_t)|group2(3085_t)|group3(1_t)|group4(1_n,_4065_t)|group5(798_t)
1330	0.984257495314833	0.912173598669907	4	Y	group1(129_g)|group2(3085_g)|group3(1_g)|group4(4065_g,_1_n)|group5(798_g)
1331	0.984257495314833	0.912173598669907	4	Y	group1(129_g)|group2(3085_g)|group3(1_g)|group4(4065_g,_1_n)|group5(798_g)
1332	0.984257495314833	0.912173598669907	4	Y	group1(129_c)|group2(3085_c)|group3(1_c)|group4(4065_c,_1_n)|group5(798_c)
1333	0.984257495314833	0.912173598669907	4	Y	group1(129_a)|group2(3085_a)|group3(1_a)|group4(4065_a,_1_n)|group5(798_a)
1334	2.95227175414383	0.937316917131211	8	Y	group1(129_g)|group2(3085_g)|group3(1_g)|group4(4063_g,_1_n,_2_t)|group5(798_g)
1335	2.59828153436797	0.956990243746595	8	Y	group1(129_a)|group2(3084_a,_1_g)|group3(1_a)|group4(4065_a,_1_n)|group5(798_a)
1336	1.28511416809851	0.995727633788559	8	Y	group1(129_c)|group2(3084_c,_1_t)|group3(1_c)|group4(4064_c,_1_n,_1_t)|group5(798_c)
1337	10.0820486896029	0.259314351246711	8	Y	group1(129_g)|group2(3085_g)|group3(1_g)|group4(4065_g,_1_n)|group5(1_a,_797_g)
1338	0.984257495314833	0.912173598669907	4	Y	group1(129_g)|group2(3085_g)|group3(1_g)|group4(4065_g,_1_n)|group5(798_g)
1339	0.984257495314833	0.912173598669907	4	Y	group1(129_g)|group2(3085_g)|group3(1_g)|group4(4065_g,_1_n)|group5(798_g)
1340	4.80445330275193	0.778257379999947	8	Y	group1(129_c)|group2(3083_c,_2_t)|group3(1_c)|group4(4063_c,_1_n,_2_t)|group5(796_c,_2_t)
1341	0.984257495314833	0.912173598669907	4	Y	group1(129_g)|group2(3085_g)|group3(1_g)|group4(4065_g,_1_n)|group5(798_g)
1342	0.984257495314833	0.912173598669907	4	Y	group1(129_a)|group2(3085_a)|group3(1_a)|group4(4065_a,_1_n)|group5(798_a)
1343	0.984257495314833	0.912173598669907	4	Y	group1(129_t)|group2(3085_t)|group3(1_t)|group4(1_n,_4065_t)|group5(798_t)
1344	0.984257495314833	0.912173598669907	4	Y	group1(129_t)|group2(3085_t)|group3(1_t)|group4(1_n,_4065_t)|group5(798_t)
1345	0.984257495314833	0.912173598669907	4	Y	group1(129_t)|group2(3085_t)|group3(1_t)|group4(1_n,_4065_t)|group5(798_t)
1346	0.984257495314833	0.912173598669907	4	Y	group1(129_t)|group2(3085_t)|group3(1_t)|group4(1_n,_4065_t)|group5(798_t)
1347	0.984257495314833	0.912173598669907	4	Y	group1(129_g)|group2(3085_g)|group3(1_g)|group4(4065_g,_1_n)|group5(798_g)
1348	0.984257495314833	0.912173598669907	4	Y	group1(129_t)|group2(3085_t)|group3(1_t)|group4(1_n,_4065_t)|group5(798_t)
1349	0.984257495314833	0.912173598669907	4	Y	group1(129_t)|group2(3085_t)|group3(1_t)|group4(1_n,_4065_t)|group5(798_t)
1350	0.984257495314833	0.912173598669907	4	Y	group1(129_a)|group2(3085_a)|group3(1_a)|group4(4065_a,_1_n)|group5(798_a)
1351	1.96874541300189	0.981955069285203	8	Y	group1(129_a)|group2(3085_a)|group3(1_a)|group4(4064_a,_1_g,_1_n)|group5(798_a)
1352	0.984257495314833	0.912173598669907	4	Y	group1(129_a)|group2(3085_a)|group3(1_a)|group4(4065_a,_1_n)|group5(798_a)
1353	0.984257495314833	0.912173598669907	4	Y	group1(129_g)|group2(3085_g)|group3(1_g)|group4(4065_g,_1_n)|group5(798_g)
1354	11.2158714090419	0.18976507747586	8	Y	group1(128_c,_1_t)|group2(3083_c,_2_t)|group3(1_c)|group4(4051_c,_1_n,_14_t)|group5(798_c)
1355	46.5977688353858	1.8293302242297e-07	8	Y	group1(129_c)|group2(3085_c)|group3(1_c)|group4(4065_c,_1_n)|group5(793_c,_5_t)
1356	0.984257495314833	0.912173598669907	4	Y	group1(129_a)|group2(3085_a)|group3(1_a)|group4(4065_a,_1_n)|group5(798_a)
1357	0.984257495314833	0.912173598669907	4	Y	group1(129_c)|group2(3085_c)|group3(1_c)|group4(4065_c,_1_n)|group5(798_c)
1358	0.984257495314833	0.912173598669907	4	Y	group1(129_t)|group2(3085_t)|group3(1_t)|group4(1_n,_4065_t)|group5(798_t)
1359	0.984257495314833	0.912173598669907	4	Y	group1(129_t)|group2(3085_t)|group3(1_t)|group4(1_n,_4065_t)|group5(798_t)
1360	0.984257495314833	0.912173598669907	4	Y	group1(129_g)|group2(3085_g)|group3(1_g)|group4(4065_g,_1_n)|group5(798_g)
1361	11.0469174749157	0.199054936763668	8	Y	group1(129_c)|group2(3063_c,_22_t)|group3(1_c)|group4(4051_c,_1_n,_14_t)|group5(798_c)
1362	0.984257495314833	0.912173598669907	4	Y	group1(129_g)|group2(3085_g)|group3(1_g)|group4(4065_g,_1_n)|group5(798_g)
1363	0.984257495314833	0.912173598669907	4	Y	group1(129_a)|group2(3085_a)|group3(1_a)|group4(4065_a,_1_n)|group5(798_a)
1364	0.984257495314833	0.912173598669907	4	Y	group1(129_a)|group2(3085_a)|group3(1_a)|group4(4065_a,_1_n)|group5(798_a)
1365	1.28511416809851	0.995727633788559	8	Y	group1(129_t)|group2(1_c,_3084_t)|group3(1_t)|group4(1_c,_1_n,_4064_t)|group5(798_t)
1366	0.984257495314833	0.912173598669907	4	Y	group1(129_t)|group2(3085_t)|group3(1_t)|group4(1_n,_4065_t)|group5(798_t)
1367	1.96874541300189	0.981955069285203	8	Y	group1(129_t)|group2(3085_t)|group3(1_t)|group4(1_c,_1_n,_4064_t)|group5(798_t)
1368	0.984257495314833	0.912173598669907	4	Y	group1(129_t)|group2(3085_t)|group3(1_t)|group4(1_n,_4065_t)|group5(798_t)
1369	2.59828153436797	0.956990243746595	8	Y	group1(129_g)|group2(3084_g,_1_t)|group3(1_g)|group4(4065_g,_1_n)|group5(798_g)
1370	0.984257495314833	0.912173598669907	4	Y	group1(129_t)|group2(3085_t)|group3(1_t)|group4(1_n,_4065_t)|group5(798_t)
1371	0.984257495314833	0.912173598669907	4	Y	group1(129_g)|group2(3085_g)|group3(1_g)|group4(4065_g,_1_n)|group5(798_g)
1372	0.984257495314833	0.912173598669907	4	Y	group1(129_g)|group2(3085_g)|group3(1_g)|group4(4065_g,_1_n)|group5(798_g)
1373	0.984257495314833	0.912173598669907	4	Y	group1(129_c)|group2(3085_c)|group3(1_c)|group4(4065_c,_1_n)|group5(798_c)
1374	0.984257495314833	0.912173598669907	4	Y	group1(129_a)|group2(3085_a)|group3(1_a)|group4(4065_a,_1_n)|group5(798_a)
1375	4.1870602982436	0.97981936099443	12	Y	group1(129_c)|group2(1_a,_3082_c,_2_t)|group3(1_c)|group4(4060_c,_1_n,_5_t)|group5(798_c)
1376	0.984257495314833	0.912173598669907	4	Y	group1(129_t)|group2(3085_t)|group3(1_t)|group4(1_n,_4065_t)|group5(798_t)
1377	0.984257495314833	0.912173598669907	4	Y	group1(129_g)|group2(3085_g)|group3(1_g)|group4(4065_g,_1_n)|group5(798_g)
1378	2.59828153436797	0.956990243746595	8	Y	group1(129_a)|group2(3084_a,_1_g)|group3(1_a)|group4(4065_a,_1_n)|group5(798_a)
1379	2.89398828204615	0.940833042955408	8	Y	group1(129_g)|group2(3084_g,_1_t)|group3(1_g)|group4(4064_g,_1_n,_1_t)|group5(797_g,_1_t)
1380	0.984257495314833	0.912173598669907	4	Y	group1(129_a)|group2(3085_a)|group3(1_a)|group4(4065_a,_1_n)|group5(798_a)
1381	0.984257495314833	0.912173598669907	4	Y	group1(129_a)|group2(3085_a)|group3(1_a)|group4(4065_a,_1_n)|group5(798_a)
1382	0.984257495314833	0.912173598669907	4	Y	group1(129_t)|group2(3085_t)|group3(1_t)|group4(1_n,_4065_t)|group5(798_t)
1383	0.984257495314833	0.912173598669907	4	Y	group1(129_t)|group2(3085_t)|group3(1_t)|group4(1_n,_4065_t)|group5(798_t)
1384	0.984257495314833	0.912173598669907	4	Y	group1(129_t)|group2(3085_t)|group3(1_t)|group4(1_n,_4065_t)|group5(798_t)
1385	NA	1	NA	N	NA
1386	1.58619164486221	0.991182360242437	8	Y	group1(129_a)|group2(3083_a,_2_n)|group3(1_a)|group4(4063_a,_1_g,_2_n)|group5(798_a)
1387	1.58619164486221	0.991182360242437	8	Y	group1(129_c)|group2(3083_c,_2_n)|group3(1_c)|group4(4063_c,_2_n,_1_t)|group5(798_c)
1388	0.601949669204458	0.962846788109468	4	Y	group1(129_t)|group2(2_n,_3083_t)|group3(1_t)|group4(2_n,_4064_t)|group5(798_t)
1389	0.984257495314833	0.912173598669907	4	Y	group1(129_a)|group2(3085_a)|group3(1_a)|group4(4065_a,_1_n)|group5(798_a)
1390	0.984257495314833	0.912173598669907	4	Y	group1(129_a)|group2(3085_a)|group3(1_a)|group4(4065_a,_1_n)|group5(798_a)
1391	0.984257495314833	0.912173598669907	4	Y	group1(129_a)|group2(3085_a)|group3(1_a)|group4(4065_a,_1_n)|group5(798_a)
1392	0.984257495314833	0.912173598669907	4	Y	group1(129_g)|group2(3085_g)|group3(1_g)|group4(4065_g,_1_n)|group5(798_g)
1393	62.4343769163363	1.54859664175606e-10	8	Y	group1(128_a,_1_r)|group2(3085_a)|group3(1_a)|group4(4065_a,_1_n)|group5(798_a)
1394	0.984257495314833	0.912173598669907	4	Y	group1(129_a)|group2(3085_a)|group3(1_a)|group4(4065_a,_1_n)|group5(798_a)
1395	3.58250807655379	0.989847843425726	12	Y	group1(129_g)|group2(1_a,_3084_g)|group3(1_g)|group4(4064_g,_1_n,_1_t)|group5(798_g)
1396	1.96753534368592	0.741730157776779	4	Y	group1(129_g)|group2(3085_g)|group3(1_g)|group4(4064_g,_2_n)|group5(798_g)
1397	2.95375624650454	0.565593771123413	4	Y	group1(129_t)|group2(3085_t)|group3(1_t)|group4(3_n,_4063_t)|group5(798_t)
1398	3.94089891307956	0.414063397423904	4	Y	group1(129_g)|group2(3085_g)|group3(1_g)|group4(4062_g,_4_n)|group5(798_g)
1399	4.92612660836902	0.765441876935393	8	Y	group1(129_c)|group2(3085_c)|group3(1_c)|group4(4061_c,_4_n,_1_t)|group5(798_c)
1400	5.91403041686126	0.656861283580845	8	Y	group1(129_c)|group2(3085_c)|group3(1_c)|group4(4060_c,_5_n,_1_t)|group5(798_c)
1401	3.94089891307956	0.414063397423904	4	Y	group1(129_a)|group2(3085_a)|group3(1_a)|group4(4062_a,_4_n)|group5(798_a)
1402	3.94089891307956	0.414063397423904	4	Y	group1(129_c)|group2(3085_c)|group3(1_c)|group4(4062_c,_4_n)|group5(798_c)
1403	2.95375624650454	0.565593771123413	4	Y	group1(129_t)|group2(3085_t)|group3(1_t)|group4(3_n,_4063_t)|group5(798_t)
1404	4.56729035021082	0.802663775923334	8	Y	group1(129_a)|group2(3084_a,_1_g)|group3(1_a)|group4(4063_a,_3_n)|group5(798_a)
1405	2.95375624650454	0.565593771123413	4	Y	group1(129_c)|group2(3085_c)|group3(1_c)|group4(4063_c,_3_n)|group5(798_c)
1406	1.12084923592599	0.890950291404697	4	Y	group1(129_t)|group2(1_n,_3084_t)|group3(1_t)|group4(3_n,_4063_t)|group5(798_t)
1407	4.34978985374998	0.824266263775034	8	Y	group1(129_t)|group2(2_a,_1_n,_3082_t)|group3(1_t)|group4(3_n,_4063_t)|group5(798_t)
1408	1.12084923592599	0.890950291404697	4	Y	group1(129_g)|group2(3084_g,_1_n)|group3(1_g)|group4(4063_g,_3_n)|group5(798_g)
1409	10.0077748187665	0.264480648707169	8	Y	group1(129_t)|group2(1_n,_3084_t)|group3(1_t)|group4(9_c,_3_n,_4054_t)|group5(798_t)
1410	1.12084923592599	0.890950291404697	4	Y	group1(129_g)|group2(3084_g,_1_n)|group3(1_g)|group4(4063_g,_3_n)|group5(798_g)
1411	1.12084923592599	0.890950291404697	4	Y	group1(129_g)|group2(3084_g,_1_n)|group3(1_g)|group4(4063_g,_3_n)|group5(798_g)
1412	4.53031950065302	0.806392126473875	8	Y	group1(129_t)|group2(2_c,_3_n,_3080_t)|group3(1_t)|group4(2_n,_4064_t)|group5(798_t)
1413	3.48484486782201	0.480186454260612	4	Y	group1(129_t)|group2(5_n,_3080_t)|group3(1_t)|group4(2_n,_4064_t)|group5(798_t)
1414	5.23874792570972	0.263665799065532	4	Y	group1(129_a)|group2(3080_a,_5_n)|group3(1_a)|group4(4065_a,_1_n)|group5(798_a)
1415	7.55015244967487	0.478597243450885	8	Y	group1(129_c)|group2(3077_c,_4_n,_4_t)|group3(1_c)|group4(4064_c,_1_n,_1_t)|group5(798_c)
1416	3.77273508091051	0.437635575069004	4	Y	group1(129_t)|group2(4_n,_3081_t)|group3(1_t)|group4(1_n,_4065_t)|group5(798_t)
1417	3.77273508091051	0.437635575069004	4	Y	group1(129_t)|group2(4_n,_3081_t)|group3(1_t)|group4(1_n,_4065_t)|group5(798_t)
1418	3.77273508091051	0.437635575069004	4	Y	group1(129_a)|group2(3081_a,_4_n)|group3(1_a)|group4(4065_a,_1_n)|group5(798_a)
1419	7.35390333991461	0.83336778206001	12	Y	group1(129_c)|group2(3080_c,_4_n,_1_t)|group3(1_c)|group4(2_a,_4063_c,_1_n)|group5(798_c)
1420	3.77273508091051	0.437635575069004	4	Y	group1(129_c)|group2(3081_c,_4_n)|group3(1_c)|group4(4065_c,_1_n)|group5(798_c)
1421	6.77676650024797	0.560898397578466	8	Y	group1(129_c)|group2(3077_c,_4_n,_4_t)|group3(1_c)|group4(4064_c,_1_n,_1_t)|group5(797_c,_1_t)
1422	3.77273508091051	0.437635575069004	4	Y	group1(129_c)|group2(3081_c,_4_n)|group3(1_c)|group4(4065_c,_1_n)|group5(798_c)
1423	6.46760086705748	0.166843272342269	4	Y	group1(129_a)|group2(3081_a,_4_n)|group3(1_a)|group4(4066_a)|group5(798_a)
1424	6.46760086705748	0.166843272342269	4	Y	group1(129_a)|group2(3081_a,_4_n)|group3(1_a)|group4(4066_a)|group5(798_a)
1425	6.46760086705748	0.166843272342269	4	Y	group1(129_a)|group2(3081_a,_4_n)|group3(1_a)|group4(4066_a)|group5(798_a)
1426	6.46760086705748	0.166843272342269	4	Y	group1(129_a)|group2(3081_a,_4_n)|group3(1_a)|group4(4066_a)|group5(798_a)
1427	6.46760086705748	0.166843272342269	4	Y	group1(129_t)|group2(4_n,_3081_t)|group3(1_t)|group4(4066_t)|group5(798_t)
1428	6.46760086705748	0.166843272342269	4	Y	group1(129_g)|group2(3081_g,_4_n)|group3(1_g)|group4(4066_g)|group5(798_g)
1429	6.46760086705748	0.166843272342269	4	Y	group1(129_c)|group2(3081_c,_4_n)|group3(1_c)|group4(4066_c)|group5(798_c)
1430	6.46760086705748	0.166843272342269	4	Y	group1(129_t)|group2(4_n,_3081_t)|group3(1_t)|group4(4066_t)|group5(798_t)
1431	6.46760086705748	0.166843272342269	4	Y	group1(129_g)|group2(3081_g,_4_n)|group3(1_g)|group4(4066_g)|group5(798_g)
1432	8.08348366769258	0.425357992306473	8	Y	group1(129_t)|group2(1_c,_4_n,_3080_t)|group3(1_t)|group4(4066_t)|group5(798_t)
1433	6.46760086705748	0.166843272342269	4	Y	group1(129_t)|group2(4_n,_3081_t)|group3(1_t)|group4(4066_t)|group5(798_t)
1434	6.46760086705748	0.166843272342269	4	Y	group1(129_g)|group2(3081_g,_4_n)|group3(1_g)|group4(4066_g)|group5(798_g)
1435	8.08348366769258	0.425357992306473	8	Y	group1(129_t)|group2(1_-,_4_n,_3080_t)|group3(1_t)|group4(4066_t)|group5(798_t)
1436	8.08348366769258	0.425357992306473	8	Y	group1(129_t)|group2(1_-,_4_n,_3080_t)|group3(1_t)|group4(4066_t)|group5(798_t)
1437	8.08348366769258	0.425357992306473	8	Y	group1(129_a)|group2(1_-,_3080_a,_4_n)|group3(1_a)|group4(4066_a)|group5(798_a)
1438	8.08348366769258	0.425357992306473	8	Y	group1(129_a)|group2(1_-,_3080_a,_4_n)|group3(1_a)|group4(4066_a)|group5(798_a)
1439	8.08348366769258	0.425357992306473	8	Y	group1(129_a)|group2(1_-,_3080_a,_4_n)|group3(1_a)|group4(4066_a)|group5(798_a)
1440	8.08348366769258	0.425357992306473	8	Y	group1(129_a)|group2(1_-,_3080_a,_4_n)|group3(1_a)|group4(4066_a)|group5(798_a)
1441	8.08348366769258	0.425357992306473	8	Y	group1(129_t)|group2(1_-,_4_n,_3080_t)|group3(1_t)|group4(4066_t)|group5(798_t)
1442	6.46760086705748	0.166843272342269	4	Y	group1(129_t)|group2(4_n,_3081_t)|group3(1_t)|group4(4066_t)|group5(798_t)
1443	6.46760086705748	0.166843272342269	4	Y	group1(129_t)|group2(4_n,_3081_t)|group3(1_t)|group4(4066_t)|group5(798_t)
1444	6.46760086705748	0.166843272342269	4	Y	group1(129_a)|group2(3081_a,_4_n)|group3(1_a)|group4(4066_a)|group5(798_a)
1445	7.45086071173697	0.488858289347746	8	Y	group1(129_t)|group2(4_n,_3081_t)|group3(1_t)|group4(1_c,_4065_t)|group5(798_t)
1446	6.46760086705748	0.166843272342269	4	Y	group1(129_t)|group2(4_n,_3081_t)|group3(1_t)|group4(4066_t)|group5(798_t)
1447	6.46760086705748	0.166843272342269	4	Y	group1(129_g)|group2(3081_g,_4_n)|group3(1_g)|group4(4066_g)|group5(798_g)
1448	15.9203859195304	0.00312787569254985	4	Y	group1(1_n,_128_t)|group2(4_n,_3081_t)|group3(1_t)|group4(4066_t)|group5(798_t)
1449	6.76908148886773	0.561739754095205	8	Y	group1(129_c)|group2(3080_c,_4_n,_1_t)|group3(1_c)|group4(4065_c,_1_t)|group5(798_c)
1450	8.63715217517119	0.373823353462784	8	Y	group1(129_c)|group2(3076_c,_4_n,_5_t)|group3(1_c)|group4(4057_c,_9_t)|group5(798_c)
1451	6.46760086705748	0.166843272342269	4	Y	group1(129_a)|group2(3081_a,_4_n)|group3(1_a)|group4(4066_a)|group5(798_a)
1452	4.84807538955746	0.303244087770471	4	Y	group1(129_g)|group2(3082_g,_3_n)|group3(1_g)|group4(4066_g)|group5(798_g)
1453	9.70043651869864	0.286683961606892	8	Y	group1(129_c)|group2(3079_c,_4_n,_2_t)|group3(1_c)|group4(4066_c)|group5(798_c)
1454	4.84807538955746	0.303244087770471	4	Y	group1(129_a)|group2(3082_a,_3_n)|group3(1_a)|group4(4066_a)|group5(798_a)
1455	4.84807538955746	0.303244087770471	4	Y	group1(129_t)|group2(3_n,_3082_t)|group3(1_t)|group4(4066_t)|group5(798_t)
1456	4.84807538955746	0.303244087770471	4	Y	group1(129_g)|group2(3082_g,_3_n)|group3(1_g)|group4(4066_g)|group5(798_g)
1457	4.84807538955746	0.303244087770471	4	Y	group1(129_t)|group2(3_n,_3082_t)|group3(1_t)|group4(4066_t)|group5(798_t)
1458	8.78383143941844	0.721274806698801	12	Y	group1(129_c)|group2(3082_c,_3_n)|group3(1_c)|group4(4062_c,_3_t,_1_y)|group5(798_c)
1459	4.84807538955746	0.303244087770471	4	Y	group1(129_a)|group2(3082_a,_3_n)|group3(1_a)|group4(4066_a)|group5(798_a)
1460	11.1985060767201	0.190703270012498	8	Y	group1(129_c)|group2(3081_c,_3_n,_1_t)|group3(1_c)|group4(4057_c,_9_t)|group5(798_c)
1461	4.84807538955746	0.303244087770471	4	Y	group1(129_a)|group2(3082_a,_3_n)|group3(1_a)|group4(4066_a)|group5(798_a)
1462	4.84807538955746	0.303244087770471	4	Y	group1(129_a)|group2(3082_a,_3_n)|group3(1_a)|group4(4066_a)|group5(798_a)
1463	4.84807538955746	0.303244087770471	4	Y	group1(129_t)|group2(3_n,_3082_t)|group3(1_t)|group4(4066_t)|group5(798_t)
1464	4.84807538955746	0.303244087770471	4	Y	group1(129_t)|group2(3_n,_3082_t)|group3(1_t)|group4(4066_t)|group5(798_t)
1465	5.45094269923479	0.70846886136667	8	Y	group1(129_c)|group2(3080_c,_3_n,_2_t)|group3(1_c)|group4(4064_c,_2_t)|group5(798_c)
1466	6.46760086705748	0.166843272342269	4	Y	group1(129_a)|group2(3081_a,_4_n)|group3(1_a)|group4(4066_a)|group5(798_a)
1467	4.84807538955746	0.303244087770471	4	Y	group1(129_g)|group2(3082_g,_3_n)|group3(1_g)|group4(4066_g)|group5(798_g)
1468	5.83158199565347	0.666090690012992	8	Y	group1(129_a)|group2(3082_a,_3_n)|group3(1_a)|group4(4065_a,_1_c)|group5(798_a)
1469	4.84807538955746	0.303244087770471	4	Y	group1(129_a)|group2(3082_a,_3_n)|group3(1_a)|group4(4066_a)|group5(798_a)
1470	12.5709155612374	0.1274906966118	8	Y	group1(129_g)|group2(22_a,_3060_g,_3_n)|group3(1_g)|group4(49_a,_4017_g)|group5(4_a,_794_g)
1471	4.84807538955746	0.303244087770471	4	Y	group1(129_t)|group2(3_n,_3082_t)|group3(1_t)|group4(4066_t)|group5(798_t)
1472	4.84807538955746	0.303244087770471	4	Y	group1(129_a)|group2(3082_a,_3_n)|group3(1_a)|group4(4066_a)|group5(798_a)
1473	4.84807538955746	0.303244087770471	4	Y	group1(129_g)|group2(3082_g,_3_n)|group3(1_g)|group4(4066_g)|group5(798_g)
1474	11.3204900278183	0.184192566286898	8	Y	group1(129_g)|group2(4_a,_3078_g,_3_n)|group3(1_g)|group4(4066_g)|group5(798_g)
1475	4.84807538955746	0.303244087770471	4	Y	group1(129_a)|group2(3082_a,_3_n)|group3(1_a)|group4(4066_a)|group5(798_a)
1476	4.84807538955746	0.303244087770471	4	Y	group1(129_c)|group2(3082_c,_3_n)|group3(1_c)|group4(4066_c)|group5(798_c)
1477	8.62488052281532	0.374921388492144	8	Y	group1(129_c)|group2(3078_c,_3_n,_4_t)|group3(1_c)|group4(4065_c,_1_t)|group5(798_c)
1478	5.83158199565347	0.666090690012992	8	Y	group1(129_t)|group2(3_n,_3082_t)|group3(1_t)|group4(1_c,_4065_t)|group5(798_t)
1479	5.83158199565347	0.666090690012992	8	Y	group1(129_g)|group2(3082_g,_3_n)|group3(1_g)|group4(1_a,_4065_g)|group5(798_g)
1480	4.84807538955746	0.303244087770471	4	Y	group1(129_a)|group2(3082_a,_3_n)|group3(1_a)|group4(4066_a)|group5(798_a)
1481	4.84807538955746	0.303244087770471	4	Y	group1(129_g)|group2(3082_g,_3_n)|group3(1_g)|group4(4066_g)|group5(798_g)
1482	4.84807538955746	0.303244087770471	4	Y	group1(129_c)|group2(3082_c,_3_n)|group3(1_c)|group4(4066_c)|group5(798_c)
1483	4.84807538955746	0.303244087770471	4	Y	group1(129_a)|group2(3082_a,_3_n)|group3(1_a)|group4(4066_a)|group5(798_a)
1484	4.84807538955746	0.303244087770471	4	Y	group1(129_t)|group2(3_n,_3082_t)|group3(1_t)|group4(4066_t)|group5(798_t)
1485	4.84807538955746	0.303244087770471	4	Y	group1(129_a)|group2(3082_a,_3_n)|group3(1_a)|group4(4066_a)|group5(798_a)
1486	6.46355600101453	0.595452800709111	8	Y	group1(129_g)|group2(1_a,_3081_g,_3_n)|group3(1_g)|group4(4066_g)|group5(798_g)
1487	4.84807538955746	0.303244087770471	4	Y	group1(129_t)|group2(3_n,_3082_t)|group3(1_t)|group4(4066_t)|group5(798_t)
1488	7.2351407183899	0.511488454156918	8	Y	group1(129_c)|group2(3079_c,_3_n,_3_t)|group3(1_c)|group4(4065_c,_1_n)|group5(798_c)
1489	2.38420021291495	0.665484408673473	4	Y	group1(129_t)|group2(3_n,_3082_t)|group3(1_t)|group4(1_n,_4065_t)|group5(798_t)
1490	2.38420021291495	0.665484408673473	4	Y	group1(129_t)|group2(3_n,_3082_t)|group3(1_t)|group4(1_n,_4065_t)|group5(798_t)
1491	2.38420021291495	0.665484408673473	4	Y	group1(129_g)|group2(3082_g,_3_n)|group3(1_g)|group4(4065_g,_1_n)|group5(798_g)
1492	22.9175680698793	0.00347170716174424	8	Y	group1(128_c,_1_t)|group2(3082_c,_3_n)|group3(1_c)|group4(4063_c,_1_n,_2_t)|group5(798_c)
1493	8.85562386320077	0.354621482849214	8	Y	group1(129_c)|group2(3078_c,_3_n,_4_t)|group3(1_c)|group4(4065_c,_1_n)|group5(798_c)
1494	2.38420021291495	0.665484408673473	4	Y	group1(129_g)|group2(3082_g,_3_n)|group3(1_g)|group4(4065_g,_1_n)|group5(798_g)
1495	2.38420021291495	0.665484408673473	4	Y	group1(129_a)|group2(3082_a,_3_n)|group3(1_a)|group4(4065_a,_1_n)|group5(798_a)
1496	2.38420021291495	0.665484408673473	4	Y	group1(129_a)|group2(3082_a,_3_n)|group3(1_a)|group4(4065_a,_1_n)|group5(798_a)
1497	2.38420021291495	0.665484408673473	4	Y	group1(129_t)|group2(3_n,_3082_t)|group3(1_t)|group4(1_n,_4065_t)|group5(798_t)
1498	2.38420021291495	0.665484408673473	4	Y	group1(129_a)|group2(3082_a,_3_n)|group3(1_a)|group4(4065_a,_1_n)|group5(798_a)
1499	15.0379482795744	0.0584117659919133	8	Y	group1(128_c,_1_n)|group2(3079_c,_3_n,_3_t)|group3(1_c)|group4(4064_c,_1_n,_1_t)|group5(798_c)
1500	10.6684088418865	0.221204530446116	8	Y	group1(129_c)|group2(3066_c,_3_n,_16_t)|group3(1_c)|group4(4056_c,_1_n,_9_t)|group5(798_c)
1501	3.36795067450189	0.909192919777787	8	Y	group1(129_a)|group2(3082_a,_3_n)|group3(1_a)|group4(4064_a,_1_g,_1_n)|group5(798_a)
1502	6.88585124501428	0.548997173460662	8	Y	group1(129_t)|group2(4_c,_3_n,_3078_t)|group3(1_t)|group4(12_c,_1_n,_4053_t)|group5(798_t)
1503	3.36795067450189	0.909192919777787	8	Y	group1(129_a)|group2(3082_a,_3_n)|group3(1_a)|group4(4064_a,_1_g,_1_n)|group5(798_a)
1504	2.38420021291495	0.665484408673473	4	Y	group1(129_a)|group2(3082_a,_3_n)|group3(1_a)|group4(4065_a,_1_n)|group5(798_a)
1505	2.38420021291495	0.665484408673473	4	Y	group1(129_t)|group2(3_n,_3082_t)|group3(1_t)|group4(1_n,_4065_t)|group5(798_t)
1506	2.38420021291495	0.665484408673473	4	Y	group1(129_g)|group2(3082_g,_3_n)|group3(1_g)|group4(4065_g,_1_n)|group5(798_g)
1507	2.38420021291495	0.665484408673473	4	Y	group1(129_a)|group2(3082_a,_3_n)|group3(1_a)|group4(4065_a,_1_n)|group5(798_a)
1508	3.91946591653132	0.864315406704309	8	Y	group1(129_a)|group2(3080_a,_1_g,_4_n)|group3(1_a)|group4(4064_a,_2_n)|group5(798_a)
1509	1.53659592874421	0.820139786039968	4	Y	group1(129_t)|group2(4_n,_3081_t)|group3(1_t)|group4(3_n,_4063_t)|group5(798_t)
1510	3.92312105842902	0.863992242714867	8	Y	group1(129_c)|group2(3078_c,_4_n,_3_t)|group3(1_c)|group4(4062_c,_3_n,_1_t)|group5(798_c)
1511	1.53659592874421	0.820139786039968	4	Y	group1(129_t)|group2(4_n,_3081_t)|group3(1_t)|group4(3_n,_4063_t)|group5(798_t)
1512	2.35890226407667	0.96798607287464	8	Y	group1(129_g)|group2(3079_g,_4_n,_2_t)|group3(1_g)|group4(4061_g,_4_n,_1_t)|group5(798_g)
1513	5.59390647901073	0.692615213133593	8	Y	group1(129_g)|group2(4_a,_3077_g,_4_n)|group3(1_g)|group4(11_a,_4051_g,_4_n)|group5(4_a,_794_g)
1514	2.57738664254543	0.958024521168889	8	Y	group1(129_c)|group2(3079_c,_4_n,_2_t)|group3(1_c)|group4(4059_c,_3_n,_4_t)|group5(798_c)
1515	1.53659592874421	0.820139786039968	4	Y	group1(129_t)|group2(4_n,_3081_t)|group3(1_t)|group4(3_n,_4063_t)|group5(798_t)
1516	1.20760020990124	0.876845714621561	4	Y	group1(129_t)|group2(4_n,_3081_t)|group3(1_t)|group4(4_n,_4062_t)|group5(798_t)
1517	2.30407975170554	0.680026368706984	4	Y	group1(129_g)|group2(3081_g,_4_n)|group3(1_g)|group4(4064_g,_2_n)|group5(798_g)
1518	2.30407975170554	0.680026368706984	4	Y	group1(129_a)|group2(3081_a,_4_n)|group3(1_a)|group4(4064_a,_2_n)|group5(798_a)
1519	2.30407975170554	0.680026368706984	4	Y	group1(129_a)|group2(3081_a,_4_n)|group3(1_a)|group4(4064_a,_2_n)|group5(798_a)
1520	2.30407975170554	0.680026368706984	4	Y	group1(129_a)|group2(3081_a,_4_n)|group3(1_a)|group4(4064_a,_2_n)|group5(798_a)
1521	2.41575763587707	0.659781490215805	4	Y	group1(129_a)|group2(3080_a,_5_n)|group3(1_a)|group4(4063_a,_3_n)|group5(798_a)
1522	1.53659592874421	0.820139786039968	4	Y	group1(129_c)|group2(3081_c,_4_n)|group3(1_c)|group4(4063_c,_3_n)|group5(798_c)
1523	1.53659592874421	0.820139786039968	4	Y	group1(129_c)|group2(3081_c,_4_n)|group3(1_c)|group4(4063_c,_3_n)|group5(798_c)
1524	1.53659592874421	0.820139786039968	4	Y	group1(129_a)|group2(3081_a,_4_n)|group3(1_a)|group4(4063_a,_3_n)|group5(798_a)
1525	2.30407975170554	0.680026368706984	4	Y	group1(129_t)|group2(4_n,_3081_t)|group3(1_t)|group4(2_n,_4064_t)|group5(798_t)
1526	2.30407975170554	0.680026368706984	4	Y	group1(129_t)|group2(4_n,_3081_t)|group3(1_t)|group4(2_n,_4064_t)|group5(798_t)
1527	2.30407975170554	0.680026368706984	4	Y	group1(129_c)|group2(3081_c,_4_n)|group3(1_c)|group4(4064_c,_2_n)|group5(798_c)
1528	3.91946591653132	0.864315406704309	8	Y	group1(129_t)|group2(1_a,_4_n,_3080_t)|group3(1_t)|group4(2_n,_4064_t)|group5(798_t)
1529	3.77273508091051	0.437635575069004	4	Y	group1(129_t)|group2(4_n,_3081_t)|group3(1_t)|group4(1_n,_4065_t)|group5(798_t)
1530	5.05770099606818	0.956023868404524	12	Y	group1(129_c)|group2(3080_c,_4_n,_1_t)|group3(1_c)|group4(4063_c,_1_n,_1_t,_1_y)|group5(798_c)
1531	41.863357255767	3.51151210164888e-05	12	Y	group1(129_g)|group2(1_a,_3080_g,_4_n)|group3(1_g)|group4(4065_g,_1_n)|group5(794_g,_4_t)
1532	35.0924406461239	4.44660702926326e-07	4	Y	group1(2_n,_127_t)|group2(4_n,_3081_t)|group3(1_t)|group4(1_n,_4065_t)|group5(798_t)
1533	3.77273508091051	0.437635575069004	4	Y	group1(129_a)|group2(3081_a,_4_n)|group3(1_a)|group4(4065_a,_1_n)|group5(798_a)
1534	3.77273508091051	0.437635575069004	4	Y	group1(129_a)|group2(3081_a,_4_n)|group3(1_a)|group4(4065_a,_1_n)|group5(798_a)
1535	5.38836944458532	0.71537383933794	8	Y	group1(129_g)|group2(3080_g,_4_n,_1_t)|group3(1_g)|group4(4065_g,_1_n)|group5(798_g)
1536	3.77273508091051	0.437635575069004	4	Y	group1(129_g)|group2(3081_g,_4_n)|group3(1_g)|group4(4065_g,_1_n)|group5(798_g)
1537	3.77273508091051	0.437635575069004	4	Y	group1(129_g)|group2(3081_g,_4_n)|group3(1_g)|group4(4065_g,_1_n)|group5(798_g)
1538	3.77273508091051	0.437635575069004	4	Y	group1(129_t)|group2(4_n,_3081_t)|group3(1_t)|group4(1_n,_4065_t)|group5(798_t)
1539	3.77273508091051	0.437635575069004	4	Y	group1(129_g)|group2(3081_g,_4_n)|group3(1_g)|group4(4065_g,_1_n)|group5(798_g)
1540	3.77273508091051	0.437635575069004	4	Y	group1(129_g)|group2(3081_g,_4_n)|group3(1_g)|group4(4065_g,_1_n)|group5(798_g)
1541	5.38836944458532	0.71537383933794	8	Y	group1(129_t)|group2(1_c,_4_n,_3080_t)|group3(1_t)|group4(1_n,_4065_t)|group5(798_t)
1542	4.98277696906205	0.759415361418827	8	Y	group1(129_c)|group2(3077_c,_4_n,_4_t)|group3(1_c)|group4(4061_c,_1_n,_4_t)|group5(798_c)
1543	4.29124782989988	0.82993658731223	8	Y	group1(129_g)|group2(1_a,_3080_g,_4_n)|group3(1_g)|group4(2_a,_4063_g,_1_n)|group5(798_g)
1544	4.81256138985667	0.777409130163013	8	Y	group1(129_c)|group2(3079_c,_4_n,_2_t)|group3(1_c)|group4(4061_c,_1_n,_4_t)|group5(798_c)
1545	3.77273508091051	0.437635575069004	4	Y	group1(129_a)|group2(3081_a,_4_n)|group3(1_a)|group4(4065_a,_1_n)|group5(798_a)
1546	6.16025855995588	0.629285897569922	8	Y	group1(129_c)|group2(3078_c,_4_n,_3_t)|group3(1_c)|group4(4064_c,_1_n,_1_t)|group5(798_c)
1547	3.77273508091051	0.437635575069004	4	Y	group1(129_t)|group2(4_n,_3081_t)|group3(1_t)|group4(1_n,_4065_t)|group5(798_t)
1548	5.38836944458532	0.71537383933794	8	Y	group1(129_a)|group2(3080_a,_1_c,_4_n)|group3(1_a)|group4(4065_a,_1_n)|group5(798_a)
1549	6.76908148886773	0.561739754095205	8	Y	group1(129_t)|group2(1_c,_4_n,_3080_t)|group3(1_t)|group4(1_c,_4065_t)|group5(798_t)
1550	6.46760086705748	0.166843272342269	4	Y	group1(129_t)|group2(4_n,_3081_t)|group3(1_t)|group4(4066_t)|group5(798_t)
1551	6.46760086705748	0.166843272342269	4	Y	group1(129_g)|group2(3081_g,_4_n)|group3(1_g)|group4(4066_g)|group5(798_g)
1552	5.51568057019885	0.701302106086145	8	Y	group1(129_c)|group2(2_a,_3080_c,_3_n)|group3(1_c)|group4(3_a,_4063_c)|group5(798_c)
1553	5.99982737537224	0.647251226349048	8	Y	group1(129_c)|group2(2_a,_3080_c,_3_n)|group3(1_c)|group4(1_a,_4065_c)|group5(798_c)
1554	4.84807538955746	0.303244087770471	4	Y	group1(129_t)|group2(3_n,_3082_t)|group3(1_t)|group4(4066_t)|group5(798_t)
1555	4.84807538955746	0.303244087770471	4	Y	group1(129_t)|group2(3_n,_3082_t)|group3(1_t)|group4(4066_t)|group5(798_t)
1556	127.941956858639	7.55223929936137e-24	8	Y	group1(2_c,_127_t)|group2(3_n,_3082_t)|group3(1_t)|group4(4066_t)|group5(798_t)
1557	4.84807538955746	0.303244087770471	4	Y	group1(129_g)|group2(3082_g,_3_n)|group3(1_g)|group4(4066_g)|group5(798_g)
1558	4.84807538955746	0.303244087770471	4	Y	group1(129_g)|group2(3082_g,_3_n)|group3(1_g)|group4(4066_g)|group5(798_g)
1559	4.84807538955746	0.303244087770471	4	Y	group1(129_a)|group2(3082_a,_3_n)|group3(1_a)|group4(4066_a)|group5(798_a)
1560	13.9453775287323	0.083200287115649	8	Y	group1(129_g)|group2(3082_g,_3_n)|group3(1_g)|group4(4066_g)|group5(1_a,_797_g)
1561	4.84807538955746	0.303244087770471	4	Y	group1(129_g)|group2(3082_g,_3_n)|group3(1_g)|group4(4066_g)|group5(798_g)
1562	2.68552248158902	0.952518118515146	8	Y	group1(129_c)|group2(3081_c,_3_n,_1_t)|group3(1_c)|group4(4064_c,_1_n,_1_t)|group5(798_c)
1563	4.84807538955746	0.303244087770471	4	Y	group1(129_t)|group2(3_n,_3082_t)|group3(1_t)|group4(4066_t)|group5(798_t)
1564	4.84807538955746	0.303244087770471	4	Y	group1(129_g)|group2(3082_g,_3_n)|group3(1_g)|group4(4066_g)|group5(798_g)
1565	4.84807538955746	0.303244087770471	4	Y	group1(129_t)|group2(3_n,_3082_t)|group3(1_t)|group4(4066_t)|group5(798_t)
1566	6.46355600101453	0.595452800709111	8	Y	group1(129_g)|group2(1_a,_3081_g,_3_n)|group3(1_g)|group4(4066_g)|group5(798_g)
1567	5.83158199565347	0.666090690012992	8	Y	group1(129_t)|group2(3_n,_3082_t)|group3(1_t)|group4(1_c,_4065_t)|group5(798_t)
1568	6.81412096773143	0.5568141565153	8	Y	group1(129_g)|group2(3082_g,_3_n)|group3(1_g)|group4(4064_g,_2_t)|group5(798_g)
1569	4.84807538955746	0.303244087770471	4	Y	group1(129_t)|group2(3_n,_3082_t)|group3(1_t)|group4(4066_t)|group5(798_t)
1570	6.46760086705748	0.166843272342269	4	Y	group1(129_t)|group2(4_n,_3081_t)|group3(1_t)|group4(4066_t)|group5(798_t)
1571	7.45086071173697	0.488858289347746	8	Y	group1(129_c)|group2(3081_c,_4_n)|group3(1_c)|group4(4065_c,_1_t)|group5(798_c)
1572	42.7675857910934	1.15629972455769e-08	4	Y	group1(2_n,_127_t)|group2(4_n,_3081_t)|group3(1_t)|group4(4066_t)|group5(798_t)
1573	6.46760086705748	0.166843272342269	4	Y	group1(129_c)|group2(3081_c,_4_n)|group3(1_c)|group4(4066_c)|group5(798_c)
1574	6.46760086705748	0.166843272342269	4	Y	group1(129_t)|group2(4_n,_3081_t)|group3(1_t)|group4(4066_t)|group5(798_t)
1575	3.77273508091051	0.437635575069004	4	Y	group1(129_t)|group2(4_n,_3081_t)|group3(1_t)|group4(1_n,_4065_t)|group5(798_t)
1576	3.77273508091051	0.437635575069004	4	Y	group1(129_a)|group2(3081_a,_4_n)|group3(1_a)|group4(4065_a,_1_n)|group5(798_a)
1577	3.77273508091051	0.437635575069004	4	Y	group1(129_t)|group2(4_n,_3081_t)|group3(1_t)|group4(1_n,_4065_t)|group5(798_t)
1578	3.77273508091051	0.437635575069004	4	Y	group1(129_g)|group2(3081_g,_4_n)|group3(1_g)|group4(4065_g,_1_n)|group5(798_g)
1579	2.38420021291495	0.665484408673473	4	Y	group1(129_t)|group2(3_n,_3082_t)|group3(1_t)|group4(1_n,_4065_t)|group5(798_t)
1580	2.38420021291495	0.665484408673473	4	Y	group1(129_t)|group2(3_n,_3082_t)|group3(1_t)|group4(1_n,_4065_t)|group5(798_t)
1581	1.51095578541088	0.824699031656961	4	Y	group1(129_g)|group2(3080_g,_5_n)|group3(1_g)|group4(4061_g,_5_n)|group5(798_g)
1582	1.51095578541088	0.824699031656961	4	Y	group1(129_g)|group2(3080_g,_5_n)|group3(1_g)|group4(4061_g,_5_n)|group5(798_g)
1583	1.51095578541088	0.824699031656961	4	Y	group1(129_t)|group2(5_n,_3080_t)|group3(1_t)|group4(5_n,_4061_t)|group5(798_t)
1584	1.56613702562935	0.814865060743912	4	Y	group1(129_t)|group2(5_n,_3080_t)|group3(1_t)|group4(7_n,_4059_t)|group5(798_t)
1585	1.56613702562935	0.814865060743912	4	Y	group1(129_g)|group2(3080_g,_5_n)|group3(1_g)|group4(4059_g,_7_n)|group5(798_g)
1586	5.75922928893111	0.674181095528941	8	Y	group1(129_c)|group2(3080_c,_5_n)|group3(1_c)|group4(4054_c,_8_n,_4_t)|group5(798_c)
1587	2.08600246507629	0.978261145860192	8	Y	group1(129_c)|group2(3079_c,_5_n,_1_t)|group3(1_c)|group4(4057_c,_7_n,_2_t)|group5(798_c)
1588	6.8636669574732	0.551411028614966	8	Y	group1(129_a)|group2(3074_a,_6_g,_5_n)|group3(1_a)|group4(4058_a,_1_g,_7_n)|group5(797_a,_1_g)
1589	1.56613702562935	0.814865060743912	4	Y	group1(129_t)|group2(5_n,_3080_t)|group3(1_t)|group4(7_n,_4059_t)|group5(798_t)
1590	1.45122695783541	0.835244442296967	4	Y	group1(129_a)|group2(3080_a,_5_n)|group3(1_a)|group4(4060_a,_6_n)|group5(798_a)
1591	2.43570342848606	0.964661758218335	8	Y	group1(129_a)|group2(3080_a,_5_n)|group3(1_a)|group4(4059_a,_6_n,_1_y)|group5(798_a)
1592	3.15755255270383	0.924084486716831	8	Y	group1(129_c)|group2(3078_c,_5_n,_2_t)|group3(1_c)|group4(4054_c,_7_n,_5_t)|group5(798_c)
1593	1.56613702562935	0.814865060743912	4	Y	group1(129_a)|group2(3080_a,_5_n)|group3(1_a)|group4(4059_a,_7_n)|group5(798_a)
1594	1.56613702562935	0.814865060743912	4	Y	group1(129_a)|group2(3080_a,_5_n)|group3(1_a)|group4(4059_a,_7_n)|group5(798_a)
1595	1.56613702562935	0.814865060743912	4	Y	group1(129_g)|group2(3080_g,_5_n)|group3(1_g)|group4(4059_g,_7_n)|group5(798_g)
1596	3.42041074050993	0.991777781358433	12	Y	group1(129_t)|group2(5_n,_3080_t)|group3(1_t)|group4(1_a,_1_m,_6_n,_4058_t)|group5(798_t)
1597	63.0135431249189	1.1907201090903e-10	8	Y	group1(1_a,_128_g)|group2(3080_g,_5_n)|group3(1_g)|group4(4059_g,_7_n)|group5(798_g)
1598	2.43570342848606	0.964661758218335	8	Y	group1(129_t)|group2(5_n,_3080_t)|group3(1_t)|group4(1_k,_6_n,_4059_t)|group5(798_t)
1599	1.56613702562935	0.814865060743912	4	Y	group1(129_g)|group2(3080_g,_5_n)|group3(1_g)|group4(4059_g,_7_n)|group5(798_g)
1600	1.56613702562935	0.814865060743912	4	Y	group1(129_c)|group2(3080_c,_5_n)|group3(1_c)|group4(4059_c,_7_n)|group5(798_c)
1601	1.56613702562935	0.814865060743912	4	Y	group1(129_c)|group2(3080_c,_5_n)|group3(1_c)|group4(4059_c,_7_n)|group5(798_c)
1602	1.86774601111278	0.984801344961246	8	Y	group1(129_t)|group2(1_c,_5_n,_3079_t)|group3(1_t)|group4(1_c,_7_n,_4058_t)|group5(798_t)
1603	1.56613702562935	0.814865060743912	4	Y	group1(129_a)|group2(3080_a,_5_n)|group3(1_a)|group4(4059_a,_7_n)|group5(798_a)
1604	3.18068428678024	0.922512003281802	8	Y	group1(129_t)|group2(1_c,_5_n,_3079_t)|group3(1_t)|group4(7_n,_4059_t)|group5(798_t)
1605	1.56613702562935	0.814865060743912	4	Y	group1(129_t)|group2(5_n,_3080_t)|group3(1_t)|group4(7_n,_4059_t)|group5(798_t)
1606	1.56613702562935	0.814865060743912	4	Y	group1(129_g)|group2(3080_g,_5_n)|group3(1_g)|group4(4059_g,_7_n)|group5(798_g)
1607	1.56613702562935	0.814865060743912	4	Y	group1(129_g)|group2(3080_g,_5_n)|group3(1_g)|group4(4059_g,_7_n)|group5(798_g)
1608	1.56613702562935	0.814865060743912	4	Y	group1(129_g)|group2(3080_g,_5_n)|group3(1_g)|group4(4059_g,_7_n)|group5(798_g)
1609	1.56613702562935	0.814865060743912	4	Y	group1(129_t)|group2(5_n,_3080_t)|group3(1_t)|group4(7_n,_4059_t)|group5(798_t)
1610	1.56613702562935	0.814865060743912	4	Y	group1(129_t)|group2(5_n,_3080_t)|group3(1_t)|group4(7_n,_4059_t)|group5(798_t)
1611	1.56613702562935	0.814865060743912	4	Y	group1(129_c)|group2(3080_c,_5_n)|group3(1_c)|group4(4059_c,_7_n)|group5(798_c)
1612	1.56613702562935	0.814865060743912	4	Y	group1(129_c)|group2(3080_c,_5_n)|group3(1_c)|group4(4059_c,_7_n)|group5(798_c)
1613	1.56613702562935	0.814865060743912	4	Y	group1(129_a)|group2(3080_a,_5_n)|group3(1_a)|group4(4059_a,_7_n)|group5(798_a)
1614	3.18068428678024	0.922512003281802	8	Y	group1(129_c)|group2(3079_c,_5_n,_1_t)|group3(1_c)|group4(4059_c,_7_n)|group5(798_c)
1615	1.56613702562935	0.814865060743912	4	Y	group1(129_g)|group2(3080_g,_5_n)|group3(1_g)|group4(4059_g,_7_n)|group5(798_g)
1616	2.55085807460532	0.959317128517489	8	Y	group1(129_t)|group2(5_n,_3080_t)|group3(1_t)|group4(1_c,_7_n,_4058_t)|group5(798_t)
1617	1.56613702562935	0.814865060743912	4	Y	group1(129_g)|group2(3080_g,_5_n)|group3(1_g)|group4(4059_g,_7_n)|group5(798_g)
1618	2.08600246507629	0.978261145860192	8	Y	group1(129_c)|group2(3079_c,_5_n,_1_t)|group3(1_c)|group4(4057_c,_7_n,_2_t)|group5(798_c)
1619	1.56613702562935	0.814865060743912	4	Y	group1(129_t)|group2(5_n,_3080_t)|group3(1_t)|group4(7_n,_4059_t)|group5(798_t)
1620	3.21019176988895	0.920482592394972	8	Y	group1(129_a)|group2(3078_a,_2_g,_5_n)|group3(1_a)|group4(4058_a,_1_g,_7_n)|group5(797_a,_1_g)
1621	1.56613702562935	0.814865060743912	4	Y	group1(129_g)|group2(3080_g,_5_n)|group3(1_g)|group4(4059_g,_7_n)|group5(798_g)
1622	3.70669684747645	0.882569646090713	8	Y	group1(129_c)|group2(3079_c,_6_n)|group3(1_c)|group4(4057_c,_7_n,_2_t)|group5(798_c)
1623	1.56613702562935	0.814865060743912	4	Y	group1(129_g)|group2(3080_g,_5_n)|group3(1_g)|group4(4059_g,_7_n)|group5(798_g)
1624	1.56613702562935	0.814865060743912	4	Y	group1(129_c)|group2(3080_c,_5_n)|group3(1_c)|group4(4059_c,_7_n)|group5(798_c)
1625	1.56613702562935	0.814865060743912	4	Y	group1(129_t)|group2(5_n,_3080_t)|group3(1_t)|group4(7_n,_4059_t)|group5(798_t)
1626	1.56613702562935	0.814865060743912	4	Y	group1(129_a)|group2(3080_a,_5_n)|group3(1_a)|group4(4059_a,_7_n)|group5(798_a)
1627	1.56613702562935	0.814865060743912	4	Y	group1(129_a)|group2(3080_a,_5_n)|group3(1_a)|group4(4059_a,_7_n)|group5(798_a)
1628	1.81545674255996	0.769653264459527	4	Y	group1(129_c)|group2(3080_c,_5_n)|group3(1_c)|group4(4058_c,_8_n)|group5(798_c)
1629	1.81545674255996	0.769653264459527	4	Y	group1(129_a)|group2(3080_a,_5_n)|group3(1_a)|group4(4058_a,_8_n)|group5(798_a)
1630	1.56613702562935	0.814865060743912	4	Y	group1(129_t)|group2(5_n,_3080_t)|group3(1_t)|group4(7_n,_4059_t)|group5(798_t)
1631	3.38267985277289	0.908101706910452	8	Y	group1(129_a)|group2(3077_a,_3_g,_5_n)|group3(1_a)|group4(4052_a,_6_g,_8_n)|group5(798_a)
1632	1.56613702562935	0.814865060743912	4	Y	group1(129_g)|group2(3080_g,_5_n)|group3(1_g)|group4(4059_g,_7_n)|group5(798_g)
1633	1.56613702562935	0.814865060743912	4	Y	group1(129_g)|group2(3080_g,_5_n)|group3(1_g)|group4(4059_g,_7_n)|group5(798_g)
1634	1.56613702562935	0.814865060743912	4	Y	group1(129_t)|group2(5_n,_3080_t)|group3(1_t)|group4(7_n,_4059_t)|group5(798_t)
1635	1.56613702562935	0.814865060743912	4	Y	group1(129_t)|group2(5_n,_3080_t)|group3(1_t)|group4(7_n,_4059_t)|group5(798_t)
1636	1.56613702562935	0.814865060743912	4	Y	group1(129_g)|group2(3080_g,_5_n)|group3(1_g)|group4(4059_g,_7_n)|group5(798_g)
1637	1.56613702562935	0.814865060743912	4	Y	group1(129_t)|group2(5_n,_3080_t)|group3(1_t)|group4(7_n,_4059_t)|group5(798_t)
1638	1.56613702562935	0.814865060743912	4	Y	group1(129_a)|group2(3080_a,_5_n)|group3(1_a)|group4(4059_a,_7_n)|group5(798_a)
1639	3.42975595449829	0.904572385863868	8	Y	group1(129_a)|group2(3079_a,_1_g,_5_n)|group3(1_a)|group4(4058_a,_8_n)|group5(798_a)
1640	1.81545674255996	0.769653264459527	4	Y	group1(129_c)|group2(3080_c,_5_n)|group3(1_c)|group4(4058_c,_8_n)|group5(798_c)
1641	1.81493276863656	0.769749206373113	4	Y	group1(129_c)|group2(3079_c,_6_n)|group3(1_c)|group4(4058_c,_8_n)|group5(798_c)
1642	62.898880586508	1.25433325567552e-10	8	Y	group1(128_a,_1_r)|group2(3080_a,_5_n)|group3(1_a)|group4(4060_a,_6_n)|group5(798_a)
1643	10.546544269724	0.228739191480955	8	Y	group1(129_t)|group2(5_n,_3080_t)|group3(1_t)|group4(6_n,_4060_t)|group5(1_c,_797_t)
1644	1.45122695783541	0.835244442296967	4	Y	group1(129_a)|group2(3080_a,_5_n)|group3(1_a)|group4(4060_a,_6_n)|group5(798_a)
1645	2.41888615166152	0.96540609899368	8	Y	group1(129_c)|group2(3078_c,_5_n,_2_t)|group3(1_c)|group4(4056_c,_8_n,_2_t)|group5(798_c)
1646	1.56613702562935	0.814865060743912	4	Y	group1(129_a)|group2(3080_a,_5_n)|group3(1_a)|group4(4059_a,_7_n)|group5(798_a)
1647	2.38420021291495	0.665484408673473	4	Y	group1(129_g)|group2(3082_g,_3_n)|group3(1_g)|group4(4065_g,_1_n)|group5(798_g)
1648	12.6524448336139	0.0131049875400353	4	Y	group1(128_g,_1_n)|group2(3082_g,_3_n)|group3(1_g)|group4(4065_g,_1_n)|group5(798_g)
1649	2.38420021291495	0.665484408673473	4	Y	group1(129_t)|group2(3_n,_3082_t)|group3(1_t)|group4(1_n,_4065_t)|group5(798_t)
1650	2.38420021291495	0.665484408673473	4	Y	group1(129_g)|group2(3082_g,_3_n)|group3(1_g)|group4(4065_g,_1_n)|group5(798_g)
1651	1.15009157509064	0.886245353317336	4	Y	group1(129_t)|group2(2_n,_3083_t)|group3(1_t)|group4(1_n,_4065_t)|group5(798_t)
1652	2.38420021291495	0.665484408673473	4	Y	group1(129_t)|group2(3_n,_3082_t)|group3(1_t)|group4(1_n,_4065_t)|group5(798_t)
1653	2.13408894407283	0.976622654757348	8	Y	group1(129_g)|group2(3083_g,_2_n)|group3(1_g)|group4(1_a,_4064_g,_1_n)|group5(798_g)
1654	1.15009157509064	0.886245353317336	4	Y	group1(129_t)|group2(2_n,_3083_t)|group3(1_t)|group4(1_n,_4065_t)|group5(798_t)
1655	1.15009157509064	0.886245353317336	4	Y	group1(129_t)|group2(2_n,_3083_t)|group3(1_t)|group4(1_n,_4065_t)|group5(798_t)
1656	1.15009157509064	0.886245353317336	4	Y	group1(129_g)|group2(3083_g,_2_n)|group3(1_g)|group4(4065_g,_1_n)|group5(798_g)
1657	3.77273508091051	0.437635575069004	4	Y	group1(129_g)|group2(3081_g,_4_n)|group3(1_g)|group4(4065_g,_1_n)|group5(798_g)
1658	1.72308249601818	0.98835666970601	8	Y	group1(129_a)|group2(3082_a,_2_n,_1_t)|group3(1_a)|group4(4061_a,_2_n,_3_t)|group5(798_a)
1659	0.601949669204458	0.962846788109468	4	Y	group1(129_g)|group2(3083_g,_2_n)|group3(1_g)|group4(4064_g,_2_n)|group5(798_g)
1660	0.601949669204458	0.962846788109468	4	Y	group1(129_a)|group2(3083_a,_2_n)|group3(1_a)|group4(4064_a,_2_n)|group5(798_a)
1661	2.63543729678973	0.955115888905616	8	Y	group1(129_a)|group2(3083_a,_2_n)|group3(1_a)|group4(4061_a,_2_g,_3_n)|group5(798_a)
1662	2.28176605428654	0.97113231543976	8	Y	group1(129_g)|group2(3082_g,_2_n,_1_t)|group3(1_g)|group4(4063_g,_3_n)|group5(798_g)
1663	1.65191707682884	0.98988897786572	8	Y	group1(129_g)|group2(3083_g,_2_n)|group3(1_g)|group4(4062_g,_3_n,_1_t)|group5(798_g)
1664	0.667430468991677	0.955283831227639	4	Y	group1(129_t)|group2(2_n,_3083_t)|group3(1_t)|group4(3_n,_4063_t)|group5(798_t)
1665	0.667430468991677	0.955283831227639	4	Y	group1(129_t)|group2(2_n,_3083_t)|group3(1_t)|group4(3_n,_4063_t)|group5(798_t)
1666	14.0036109335251	0.300477747451478	12	Y	group1(129_c)|group2(3073_c,_2_n,_5_t,_5_y)|group3(1_c)|group4(4062_c,_3_n,_1_y)|group5(798_c)
1667	50.4169879927133	1.18008675374882e-06	12	Y	group1(126_c,_3_t)|group2(3080_c,_2_n,_2_t,_1_y)|group3(1_c)|group4(4056_c,_4_n,_6_t)|group5(798_c)
1668	2.28176605428654	0.97113231543976	8	Y	group1(129_g)|group2(1_a,_3082_g,_2_n)|group3(1_g)|group4(4063_g,_3_n)|group5(798_g)
1669	0.667430468991677	0.955283831227639	4	Y	group1(129_a)|group2(3083_a,_2_n)|group3(1_a)|group4(4063_a,_3_n)|group5(798_a)
1670	0.667430468991677	0.955283831227639	4	Y	group1(129_a)|group2(3083_a,_2_n)|group3(1_a)|group4(4063_a,_3_n)|group5(798_a)
1671	1.12084923592599	0.890950291404697	4	Y	group1(129_g)|group2(3084_g,_1_n)|group3(1_g)|group4(4063_g,_3_n)|group5(798_g)
1672	2.73478391287484	0.949883527127573	8	Y	group1(129_g)|group2(3083_g,_1_n,_1_t)|group3(1_g)|group4(4063_g,_3_n)|group5(798_g)
1673	1.12084923592599	0.890950291404697	4	Y	group1(129_t)|group2(1_n,_3084_t)|group3(1_t)|group4(3_n,_4063_t)|group5(798_t)
1674	1.72308249601818	0.98835666970601	8	Y	group1(129_c)|group2(3082_c,_1_n,_2_t)|group3(1_c)|group4(4061_c,_3_n,_2_t)|group5(798_c)
1675	1.12084923592599	0.890950291404697	4	Y	group1(129_t)|group2(1_n,_3084_t)|group3(1_t)|group4(3_n,_4063_t)|group5(798_t)
1676	1.12084923592599	0.890950291404697	4	Y	group1(129_t)|group2(1_n,_3084_t)|group3(1_t)|group4(3_n,_4063_t)|group5(798_t)
1677	1.12084923592599	0.890950291404697	4	Y	group1(129_a)|group2(3084_a,_1_n)|group3(1_a)|group4(4063_a,_3_n)|group5(798_a)
1678	28.0204320044775	0.00047037909710409	8	Y	group1(3_-,_126_a)|group2(4_-,_3080_a,_1_n)|group3(1_a)|group4(9_-,_4054_a,_3_n)|group5(2_-,_796_a)
1679	29.6323142483446	0.00317098871459009	12	Y	group1(3_-,_126_t)|group2(4_-,_1_c,_1_n,_3079_t)|group3(1_t)|group4(9_-,_3_n,_4054_t)|group5(2_-,_796_t)
1680	27.4182551908388	0.000598495173084302	8	Y	group1(3_-,_126_g)|group2(4_-,_3080_g,_1_n)|group3(1_g)|group4(9_-,_4055_g,_2_n)|group5(2_-,_796_g)
1681	0.518651860739672	0.971660001456119	4	Y	group1(129_a)|group2(3084_a,_1_n)|group3(1_a)|group4(4064_a,_2_n)|group5(798_a)
1682	2.48666441316532	0.962349903692823	8	Y	group1(129_c)|group2(3084_c,_1_n)|group3(1_c)|group4(4062_c,_2_n,_2_t)|group5(798_c)
1683	0.518651860739672	0.971660001456119	4	Y	group1(129_a)|group2(3084_a,_1_n)|group3(1_a)|group4(4064_a,_2_n)|group5(798_a)
1684	0.518651860739672	0.971660001456119	4	Y	group1(129_a)|group2(3084_a,_1_n)|group3(1_a)|group4(4064_a,_2_n)|group5(798_a)
1685	0.518651860739672	0.971660001456119	4	Y	group1(129_c)|group2(3084_c,_1_n)|group3(1_c)|group4(4064_c,_2_n)|group5(798_c)
1686	0.518651860739672	0.971660001456119	4	Y	group1(129_c)|group2(3084_c,_1_n)|group3(1_c)|group4(4064_c,_2_n)|group5(798_c)
1687	0.518651860739672	0.971660001456119	4	Y	group1(129_t)|group2(1_n,_3084_t)|group3(1_t)|group4(2_n,_4064_t)|group5(798_t)
1688	0.518651860739672	0.971660001456119	4	Y	group1(129_t)|group2(1_n,_3084_t)|group3(1_t)|group4(2_n,_4064_t)|group5(798_t)
1689	3.47312823661954	0.901265130304851	8	Y	group1(129_c)|group2(3084_c,_1_n)|group3(1_c)|group4(4061_c,_2_n,_3_t)|group5(798_c)
1690	0.518651860739672	0.971660001456119	4	Y	group1(129_t)|group2(1_n,_3084_t)|group3(1_t)|group4(2_n,_4064_t)|group5(798_t)
1691	0.518651860739672	0.971660001456119	4	Y	group1(129_t)|group2(1_n,_3084_t)|group3(1_t)|group4(2_n,_4064_t)|group5(798_t)
1692	0.518651860739672	0.971660001456119	4	Y	group1(129_g)|group2(3084_g,_1_n)|group3(1_g)|group4(4064_g,_2_n)|group5(798_g)
1693	0.518651860739672	0.971660001456119	4	Y	group1(129_a)|group2(3084_a,_1_n)|group3(1_a)|group4(4064_a,_2_n)|group5(798_a)
1694	0.518651860739672	0.971660001456119	4	Y	group1(129_a)|group2(3084_a,_1_n)|group3(1_a)|group4(4064_a,_2_n)|group5(798_a)
1695	0.518651860739672	0.971660001456119	4	Y	group1(129_a)|group2(3084_a,_1_n)|group3(1_a)|group4(4064_a,_2_n)|group5(798_a)
1696	4.45834283581724	0.973676198718874	12	Y	group1(129_t)|group2(1_n,_3084_t)|group3(1_t)|group4(3_c,_2_n,_4060_t,_1_y)|group5(798_t)
1697	3.588664017776	0.464525452906238	4	Y	group1(129_a)|group2(3084_a,_1_n)|group3(1_a)|group4(4060_a,_6_n)|group5(798_a)
1698	8.01898123924173	0.431618171337225	8	Y	group1(129_c)|group2(3069_c,_1_n,_15_t)|group3(1_c)|group4(4044_c,_6_n,_16_t)|group5(798_c)
1699	3.588664017776	0.464525452906238	4	Y	group1(129_t)|group2(1_n,_3084_t)|group3(1_t)|group4(6_n,_4060_t)|group5(798_t)
1700	5.20354934890556	0.735615472168355	8	Y	group1(129_c)|group2(3083_c,_2_n)|group3(1_c)|group4(4057_c,_6_n,_3_t)|group5(798_c)
1701	2.97866466776642	0.561402142693486	4	Y	group1(129_c)|group2(3083_c,_2_n)|group3(1_c)|group4(4059_c,_7_n)|group5(798_c)
1702	2.03067837865147	0.730116129546139	4	Y	group1(129_a)|group2(3078_a,_7_n)|group3(1_a)|group4(4058_a,_8_n)|group5(798_a)
1703	1.56283996653041	0.815454874201626	4	Y	group1(129_a)|group2(3082_a,_3_n)|group3(1_a)|group4(4060_a,_6_n)|group5(798_a)
1704	5.093504944644	0.954782628599318	12	Y	group1(129_a)|group2(3079_a,_1_c,_2_m,_3_n)|group3(1_a)|group4(4059_a,_1_c,_6_n)|group5(798_a)
1705	10.6586539425261	0.22180032747323	8	Y	group1(129_a)|group2(3082_a,_3_n)|group3(1_a)|group4(4060_a,_6_n)|group5(797_a,_1_t)
1706	1.33944391000499	0.854648644640596	4	Y	group1(129_a)|group2(3081_a,_4_n)|group3(1_a)|group4(4060_a,_6_n)|group5(798_a)
1707	1.33944391000499	0.854648644640596	4	Y	group1(129_g)|group2(3081_g,_4_n)|group3(1_g)|group4(4060_g,_6_n)|group5(798_g)
1708	1.151307081969	0.88604866068695	4	Y	group1(129_a)|group2(3082_a,_3_n)|group3(1_a)|group4(4061_a,_5_n)|group5(798_a)
1709	1.151307081969	0.88604866068695	4	Y	group1(129_g)|group2(3082_g,_3_n)|group3(1_g)|group4(4061_g,_5_n)|group5(798_g)
1710	7.72286044322677	0.460999479149109	8	Y	group1(128_a,_1_n)|group2(3081_a,_3_n,_1_t)|group3(1_a)|group4(4061_a,_5_n)|group5(798_a)
1711	6.10890225171075	0.191161663185307	4	Y	group1(128_a,_1_n)|group2(3082_a,_3_n)|group3(1_a)|group4(4061_a,_5_n)|group5(798_a)
1712	7.09334740132885	0.526595548843526	8	Y	group1(128_a,_1_n)|group2(3082_a,_3_n)|group3(1_a)|group4(4060_a,_1_g,_5_n)|group5(798_a)
1713	6.10890225171075	0.191161663185307	4	Y	group1(128_g,_1_n)|group2(3082_g,_3_n)|group3(1_g)|group4(4061_g,_5_n)|group5(798_g)
1714	6.10890225171075	0.191161663185307	4	Y	group1(1_n,_128_t)|group2(3_n,_3082_t)|group3(1_t)|group4(5_n,_4061_t)|group5(798_t)
1715	6.10890225171075	0.191161663185307	4	Y	group1(128_c,_1_n)|group2(3082_c,_3_n)|group3(1_c)|group4(4061_c,_5_n)|group5(798_c)
1716	20.4546004977203	0.000406083435110317	4	Y	group1(127_a,_2_n)|group2(3082_a,_3_n)|group3(1_a)|group4(4060_a,_6_n)|group5(798_a)
1717	20.4546004977203	0.000406083435110317	4	Y	group1(127_a,_2_n)|group2(3082_a,_3_n)|group3(1_a)|group4(4060_a,_6_n)|group5(798_a)
1718	21.4389460573644	0.00606843637869926	8	Y	group1(127_c,_2_n)|group2(3082_c,_3_n)|group3(1_c)|group4(4059_c,_6_n,_1_t)|group5(798_c)
1719	40.7670300586306	2.30444442326726e-06	8	Y	group1(126_a,_3_n)|group2(3080_a,_1_g,_4_n)|group3(1_a)|group4(4060_a,_6_n)|group5(798_a)
1720	39.1536398421757	6.47550125536777e-08	4	Y	group1(3_n,_126_t)|group2(4_n,_3081_t)|group3(1_t)|group4(6_n,_4060_t)|group5(798_t)
1721	43.9995912496942	5.69059690990911e-07	8	Y	group1(126_c,_3_n)|group2(3078_c,_4_n,_3_t)|group3(1_c)|group4(4060_c,_6_n)|group5(798_c)
1722	39.1536398421757	6.47550125536777e-08	4	Y	group1(126_a,_3_n)|group2(3081_a,_4_n)|group3(1_a)|group4(4060_a,_6_n)|group5(798_a)
1723	39.1536398421757	6.47550125536777e-08	4	Y	group1(126_a,_3_n)|group2(3081_a,_4_n)|group3(1_a)|group4(4060_a,_6_n)|group5(798_a)
1724	39.1536398421757	6.47550125536777e-08	4	Y	group1(3_n,_126_t)|group2(4_n,_3081_t)|group3(1_t)|group4(6_n,_4060_t)|group5(798_t)
1725	18.9887151338551	0.000789966649845402	4	Y	group1(127_a,_2_n)|group2(3082_a,_3_n)|group3(1_a)|group4(4059_a,_7_n)|group5(798_a)
1726	17.0168304982621	0.00191844939322267	4	Y	group1(2_n,_127_t)|group2(4_n,_3081_t)|group3(1_t)|group4(7_n,_4059_t)|group5(798_t)
1727	16.003902359426	0.00301393173563128	4	Y	group1(2_n,_127_t)|group2(4_n,_3081_t)|group3(1_t)|group4(8_n,_4058_t)|group5(798_t)
1728	16.003902359426	0.00301393173563128	4	Y	group1(127_g,_2_n)|group2(3081_g,_4_n)|group3(1_g)|group4(4058_g,_8_n)|group5(798_g)
1729	16.003902359426	0.00301393173563128	4	Y	group1(2_n,_127_t)|group2(4_n,_3081_t)|group3(1_t)|group4(8_n,_4058_t)|group5(798_t)
1730	16.003902359426	0.00301393173563128	4	Y	group1(2_n,_127_t)|group2(4_n,_3081_t)|group3(1_t)|group4(8_n,_4058_t)|group5(798_t)
1731	16.003902359426	0.00301393173563128	4	Y	group1(127_g,_2_n)|group2(3081_g,_4_n)|group3(1_g)|group4(4058_g,_8_n)|group5(798_g)
1732	18.6015670871983	0.0986082539436643	12	Y	group1(127_g,_2_n)|group2(3080_g,_4_n,_1_t)|group3(1_g)|group4(1_a,_4057_g,_8_n)|group5(798_g)
1733	16.003902359426	0.00301393173563128	4	Y	group1(2_n,_127_t)|group2(4_n,_3081_t)|group3(1_t)|group4(8_n,_4058_t)|group5(798_t)
1734	16.003902359426	0.00301393173563128	4	Y	group1(127_g,_2_n)|group2(3081_g,_4_n)|group3(1_g)|group4(4058_g,_8_n)|group5(798_g)
1735	17.9003457083521	0.00129068404865435	4	Y	group1(127_a,_2_n)|group2(3082_a,_3_n)|group3(1_a)|group4(4058_a,_8_n)|group5(798_a)
1736	21.4815987156704	0.0437576048369279	12	Y	group1(127_c,_2_n)|group2(3081_c,_1_m,_3_n)|group3(1_c)|group4(4056_c,_8_n,_2_t)|group5(798_c)
1737	17.9003457083521	0.00129068404865435	4	Y	group1(2_n,_127_t)|group2(3_n,_3082_t)|group3(1_t)|group4(8_n,_4058_t)|group5(798_t)
1738	17.9003457083521	0.00129068404865435	4	Y	group1(2_n,_127_t)|group2(3_n,_3082_t)|group3(1_t)|group4(8_n,_4058_t)|group5(798_t)
1739	19.1971378841297	0.0138401723729069	8	Y	group1(2_n,_127_t)|group2(3_c,_3_n,_3079_t)|group3(1_t)|group4(2_c,_8_n,_4056_t)|group5(798_t)
1740	19.5132403381048	0.0123431658794458	8	Y	group1(127_a,_2_n)|group2(3081_a,_1_c,_3_n)|group3(1_a)|group4(4058_a,_8_n)|group5(798_a)
1741	19.5132403381048	0.0123431658794458	8	Y	group1(127_a,_2_n)|group2(3081_a,_1_g,_3_n)|group3(1_a)|group4(4058_a,_8_n)|group5(798_a)
1742	17.9003457083521	0.00129068404865435	4	Y	group1(127_a,_2_n)|group2(3082_a,_3_n)|group3(1_a)|group4(4058_a,_8_n)|group5(798_a)
1743	19.5132403381048	0.0123431658794458	8	Y	group1(127_c,_2_n)|group2(1_a,_3081_c,_3_n)|group3(1_c)|group4(4058_c,_8_n)|group5(798_c)
1744	17.9003457083521	0.00129068404865435	4	Y	group1(2_n,_127_t)|group2(3_n,_3082_t)|group3(1_t)|group4(8_n,_4058_t)|group5(798_t)
1745	17.9003457083521	0.00129068404865435	4	Y	group1(2_n,_127_t)|group2(3_n,_3082_t)|group3(1_t)|group4(8_n,_4058_t)|group5(798_t)
1746	17.9003457083521	0.00129068404865435	4	Y	group1(127_a,_2_n)|group2(3082_a,_3_n)|group3(1_a)|group4(4058_a,_8_n)|group5(798_a)
1747	19.5132403381048	0.0123431658794458	8	Y	group1(127_a,_2_n)|group2(3081_a,_1_g,_3_n)|group3(1_a)|group4(4058_a,_8_n)|group5(798_a)
1748	19.0485006078604	0.0146024068924221	8	Y	group1(2_n,_127_t)|group2(2_c,_3_n,_3080_t)|group3(1_t)|group4(1_c,_8_n,_4057_t)|group5(798_t)
1749	17.9003457083521	0.00129068404865435	4	Y	group1(127_g,_2_n)|group2(3082_g,_3_n)|group3(1_g)|group4(4058_g,_8_n)|group5(798_g)
1750	20.6018464338763	0.00828376691390065	8	Y	group1(127_a,_2_n)|group2(3081_a,_1_g,_3_n)|group3(1_a)|group4(4059_a,_7_n)|group5(798_a)
1751	18.9887151338551	0.000789966649845402	4	Y	group1(127_a,_2_n)|group2(3082_a,_3_n)|group3(1_a)|group4(4059_a,_7_n)|group5(798_a)
1752	18.9887151338551	0.000789966649845402	4	Y	group1(127_g,_2_n)|group2(3082_g,_3_n)|group3(1_g)|group4(4059_g,_7_n)|group5(798_g)
1753	16.003902359426	0.00301393173563128	4	Y	group1(127_a,_2_n)|group2(3081_a,_4_n)|group3(1_a)|group4(4058_a,_8_n)|group5(798_a)
1754	16.1718072913313	0.0399860055570736	8	Y	group1(127_g,_2_n)|group2(3078_g,_5_n,_2_t)|group3(1_g)|group4(4055_g,_11_n)|group5(798_g)
1755	14.1765167652748	0.00675248323550175	4	Y	group1(127_a,_2_n)|group2(3081_a,_4_n)|group3(1_a)|group4(4054_a,_12_n)|group5(798_a)
1756	28.002186579934	1.24602098167272e-05	4	Y	group1(3_n,_126_t)|group2(4_n,_3081_t)|group3(1_t)|group4(12_n,_4054_t)|group5(798_t)
1757	27.24849302255	0.000640409255801336	8	Y	group1(126_c,_3_n)|group2(3078_c,_4_n,_3_t)|group3(1_c)|group4(4047_c,_12_n,_7_t)|group5(797_c,_1_n)
1758	25.15922185373	4.67338668644518e-05	4	Y	group1(126_g,_3_n)|group2(3081_g,_4_n)|group3(1_g)|group4(4054_g,_12_n)|group5(797_g,_1_n)
1759	25.15922185373	4.67338668644518e-05	4	Y	group1(126_c,_3_n)|group2(3081_c,_4_n)|group3(1_c)|group4(4054_c,_12_n)|group5(797_c,_1_n)
1760	21.4367322571489	0.00025938197832165	4	Y	group1(126_c,_3_n)|group2(3079_c,_6_n)|group3(1_c)|group4(4054_c,_12_n)|group5(797_c,_1_n)
1761	24.1170031299557	0.0021905101234061	8	Y	group1(126_a,_3_n)|group2(3080_a,_5_n)|group3(1_a)|group4(4053_a,_12_n,_1_w)|group5(797_a,_1_n)
1762	21.4367322571489	0.00025938197832165	4	Y	group1(3_n,_126_t)|group2(6_n,_3079_t)|group3(1_t)|group4(12_n,_4054_t)|group5(1_n,_797_t)
1763	18.8749708554096	0.000831664258803791	4	Y	group1(3_n,_126_t)|group2(8_n,_3077_t)|group3(1_t)|group4(12_n,_4054_t)|group5(1_n,_797_t)
1764	20.117012142495	0.00990230537885869	8	Y	group1(126_a,_3_n)|group2(3077_a,_8_n)|group3(1_a)|group4(4051_a,_2_g,_13_n)|group5(797_a,_1_n)
1765	16.0953748917487	0.00289381883870679	4	Y	group1(3_n,_126_t)|group2(9_n,_3076_t)|group3(1_t)|group4(15_n,_4051_t)|group5(1_n,_797_t)
1766	16.0953748917487	0.00289381883870679	4	Y	group1(3_n,_126_t)|group2(9_n,_3076_t)|group3(1_t)|group4(15_n,_4051_t)|group5(1_n,_797_t)
1767	17.0799732915569	0.0292870143231342	8	Y	group1(3_n,_126_t)|group2(9_n,_3076_t)|group3(1_t)|group4(1_c,_15_n,_4050_t)|group5(1_n,_797_t)
1768	15.2916163904496	0.00413307501465585	4	Y	group1(3_n,_126_t)|group2(10_n,_3075_t)|group3(1_t)|group4(15_n,_4051_t)|group5(1_n,_797_t)
1769	17.2594608056129	0.0275179179869796	8	Y	group1(126_g,_3_n)|group2(3075_g,_10_n)|group3(1_g)|group4(2_c,_4049_g,_15_n)|group5(797_g,_1_n)
1770	16.9051006660073	0.031112569186857	8	Y	group1(126_g,_3_n)|group2(3074_g,_10_n,_1_t)|group3(1_g)|group4(4051_g,_15_n)|group5(797_g,_1_n)
1771	16.2759708808489	0.0385961997814664	8	Y	group1(126_c,_3_n)|group2(3075_c,_10_n)|group3(1_c)|group4(4050_c,_15_n,_1_t)|group5(797_c,_1_n)
1772	16.0953748917487	0.00289381883870679	4	Y	group1(126_a,_3_n)|group2(3076_a,_9_n)|group3(1_a)|group4(4051_a,_15_n)|group5(797_a,_1_n)
1773	16.0953748917487	0.00289381883870679	4	Y	group1(3_n,_126_t)|group2(9_n,_3076_t)|group3(1_t)|group4(15_n,_4051_t)|group5(1_n,_797_t)
1774	16.9051006660073	0.031112569186857	8	Y	group1(126_c,_3_n)|group2(3074_c,_10_n,_1_t)|group3(1_c)|group4(4051_c,_15_n)|group5(797_c,_1_n)
1775	17.7084525446814	0.0235216843501832	8	Y	group1(3_n,_126_t)|group2(1_g,_9_n,_3075_t)|group3(1_t)|group4(15_n,_4051_t)|group5(1_n,_797_t)
1776	16.0953748917487	0.00289381883870679	4	Y	group1(3_n,_126_t)|group2(9_n,_3076_t)|group3(1_t)|group4(15_n,_4051_t)|group5(1_n,_797_t)
1777	16.0953748917487	0.00289381883870679	4	Y	group1(3_n,_126_t)|group2(9_n,_3076_t)|group3(1_t)|group4(15_n,_4051_t)|group5(1_n,_797_t)
1778	16.0953748917487	0.00289381883870679	4	Y	group1(3_n,_126_t)|group2(9_n,_3076_t)|group3(1_t)|group4(15_n,_4051_t)|group5(1_n,_797_t)
1779	15.7012047225395	0.00344746244710763	4	Y	group1(3_n,_126_t)|group2(9_n,_3076_t)|group3(1_t)|group4(16_n,_4050_t)|group5(1_n,_797_t)
1780	23.2978134014847	0.0253014059186212	12	Y	group1(126_c,_3_n)|group2(3057_c,_8_n,_2_t,_18_y)|group3(1_c)|group4(4031_c,_16_n,_3_t,_16_y)|group5(797_c,_1_n)
1781	19.4676274153899	0.0778509218817118	12	Y	group1(3_n,_126_t)|group2(1_a,_2_c,_8_n,_3074_t)|group3(1_t)|group4(1_c,_16_n,_4049_t)|group5(1_n,_797_t)
1782	32.6293242768593	1.42248036611943e-06	4	Y	group1(126_g,_3_n)|group2(3083_g,_2_n)|group3(1_g)|group4(4053_g,_13_n)|group5(798_g)
1783	32.6293242768593	1.42248036611943e-06	4	Y	group1(126_c,_3_n)|group2(3083_c,_2_n)|group3(1_c)|group4(4053_c,_13_n)|group5(798_c)
1784	32.6293242768593	1.42248036611943e-06	4	Y	group1(3_n,_126_t)|group2(2_n,_3083_t)|group3(1_t)|group4(13_n,_4053_t)|group5(798_t)
1785	33.6794492783678	8.66939236692923e-07	4	Y	group1(3_n,_126_t)|group2(2_n,_3083_t)|group3(1_t)|group4(12_n,_4054_t)|group5(798_t)
1786	33.6794492783678	8.66939236692923e-07	4	Y	group1(126_c,_3_n)|group2(3083_c,_2_n)|group3(1_c)|group4(4054_c,_12_n)|group5(798_c)
1787	33.6794492783678	8.66939236692923e-07	4	Y	group1(126_c,_3_n)|group2(3083_c,_2_n)|group3(1_c)|group4(4054_c,_12_n)|group5(798_c)
1788	33.6794492783678	8.66939236692923e-07	4	Y	group1(126_a,_3_n)|group2(3083_a,_2_n)|group3(1_a)|group4(4054_a,_12_n)|group5(798_a)
1789	33.6794492783678	8.66939236692923e-07	4	Y	group1(126_c,_3_n)|group2(3083_c,_2_n)|group3(1_c)|group4(4054_c,_12_n)|group5(798_c)
1790	34.9846049259752	4.67929637023939e-07	4	Y	group1(126_a,_3_n)|group2(3083_a,_2_n)|group3(1_a)|group4(4055_a,_11_n)|group5(798_a)
1791	38.207368351627	6.8923763002237e-06	8	Y	group1(126_a,_3_n)|group2(3082_a,_1_g,_2_n)|group3(1_a)|group4(4056_a,_10_n)|group5(798_a)
1792	41.0179950384299	2.66486809636258e-08	4	Y	group1(126_g,_3_n)|group2(3083_g,_2_n)|group3(1_g)|group4(4058_g,_8_n)|group5(798_g)
1793	41.0179950384299	2.66486809636258e-08	4	Y	group1(3_n,_126_t)|group2(2_n,_3083_t)|group3(1_t)|group4(8_n,_4058_t)|group5(798_t)
1794	44.0289284662831	6.32762204812755e-09	4	Y	group1(126_g,_3_n)|group2(3083_g,_2_n)|group3(1_g)|group4(4059_g,_7_n)|group5(798_g)
1795	44.3881486177992	4.80507582160371e-07	8	Y	group1(126_c,_3_n)|group2(3080_c,_2_n,_3_t)|group3(1_c)|group4(4056_c,_7_n,_3_t)|group5(797_c,_1_t)
1796	44.0289284662831	6.32762204812755e-09	4	Y	group1(3_n,_126_t)|group2(2_n,_3083_t)|group3(1_t)|group4(7_n,_4059_t)|group5(798_t)
1797	44.0289284662831	6.32762204812755e-09	4	Y	group1(3_n,_126_t)|group2(2_n,_3083_t)|group3(1_t)|group4(7_n,_4059_t)|group5(798_t)
1798	44.0289284662831	6.32762204812755e-09	4	Y	group1(3_n,_126_t)|group2(2_n,_3083_t)|group3(1_t)|group4(7_n,_4059_t)|group5(798_t)
1799	44.0289284662831	6.32762204812755e-09	4	Y	group1(3_n,_126_t)|group2(2_n,_3083_t)|group3(1_t)|group4(7_n,_4059_t)|group5(798_t)
1800	44.0289284662831	6.32762204812755e-09	4	Y	group1(126_g,_3_n)|group2(3083_g,_2_n)|group3(1_g)|group4(4059_g,_7_n)|group5(798_g)
1801	48.7509383272479	7.09628140858449e-08	8	Y	group1(3_n,_126_t)|group2(2_n,_3083_t)|group3(1_t)|group4(1_c,_6_n,_4059_t)|group5(798_t)
1802	48.7509383272479	7.09628140858449e-08	8	Y	group1(126_g,_3_n)|group2(3083_g,_2_n)|group3(1_g)|group4(1_-,_4059_g,_6_n)|group5(798_g)
1803	50.3632089367548	1.20608328715676e-06	12	Y	group1(126_g,_3_n)|group2(1_a,_3082_g,_2_n)|group3(1_g)|group4(1_-,_4059_g,_6_n)|group5(798_g)
1804	47.7667769459276	1.05556673812094e-09	4	Y	group1(126_a,_3_n)|group2(3083_a,_2_n)|group3(1_a)|group4(4060_a,_6_n)|group5(798_a)
1805	47.7667769459276	1.05556673812094e-09	4	Y	group1(126_a,_3_n)|group2(3083_a,_2_n)|group3(1_a)|group4(4060_a,_6_n)|group5(798_a)
1806	47.7667769459276	1.05556673812094e-09	4	Y	group1(126_a,_3_n)|group2(3083_a,_2_n)|group3(1_a)|group4(4060_a,_6_n)|group5(798_a)
1807	49.3793093822971	5.37729015204997e-08	8	Y	group1(126_c,_3_n)|group2(3082_c,_2_n,_1_t)|group3(1_c)|group4(4060_c,_6_n)|group5(798_c)
1808	47.7667769459276	1.05556673812094e-09	4	Y	group1(3_n,_126_t)|group2(2_n,_3083_t)|group3(1_t)|group4(6_n,_4060_t)|group5(798_t)
1809	47.7667769459276	1.05556673812094e-09	4	Y	group1(126_g,_3_n)|group2(3083_g,_2_n)|group3(1_g)|group4(4060_g,_6_n)|group5(798_g)
1810	47.7667769459276	1.05556673812094e-09	4	Y	group1(3_n,_126_t)|group2(2_n,_3083_t)|group3(1_t)|group4(6_n,_4060_t)|group5(798_t)
1811	58.1050093690007	1.09552022178103e-09	8	Y	group1(126_g,_3_n)|group2(3080_g,_2_n,_3_t)|group3(1_g)|group4(4057_g,_6_n,_3_t)|group5(794_g,_4_t)
1812	47.7667769459276	1.05556673812094e-09	4	Y	group1(126_a,_3_n)|group2(3083_a,_2_n)|group3(1_a)|group4(4060_a,_6_n)|group5(798_a)
1813	47.7667769459276	1.05556673812094e-09	4	Y	group1(126_a,_3_n)|group2(3083_a,_2_n)|group3(1_a)|group4(4060_a,_6_n)|group5(798_a)
1814	48.7509383272479	7.09628140858449e-08	8	Y	group1(126_a,_3_n)|group2(3083_a,_2_n)|group3(1_a)|group4(4059_a,_1_g,_6_n)|group5(798_a)
1815	47.7667769459276	1.05556673812094e-09	4	Y	group1(126_g,_3_n)|group2(3083_g,_2_n)|group3(1_g)|group4(4060_g,_6_n)|group5(798_g)
1816	47.7667769459276	1.05556673812094e-09	4	Y	group1(126_g,_3_n)|group2(3083_g,_2_n)|group3(1_g)|group4(4060_g,_6_n)|group5(798_g)
1817	47.7667769459276	1.05556673812094e-09	4	Y	group1(3_n,_126_t)|group2(2_n,_3083_t)|group3(1_t)|group4(6_n,_4060_t)|group5(798_t)
1818	49.3793093822971	5.37729015204997e-08	8	Y	group1(3_n,_126_t)|group2(1_c,_2_n,_3082_t)|group3(1_t)|group4(6_n,_4060_t)|group5(798_t)
1819	55.6619696705779	3.28234901114296e-09	8	Y	group1(3_n,_126_t)|group2(2_n,_3083_t)|group3(1_t)|group4(8_c,_6_n,_4052_t)|group5(798_t)
1820	47.7667769459276	1.05556673812094e-09	4	Y	group1(126_g,_3_n)|group2(3083_g,_2_n)|group3(1_g)|group4(4060_g,_6_n)|group5(798_g)
1821	48.8865880711842	6.68407765171246e-08	8	Y	group1(126_g,_3_n)|group2(1_a,_3082_g,_2_n)|group3(1_g)|group4(3_a,_4057_g,_6_n)|group5(798_g)
1822	47.7667769459276	1.05556673812094e-09	4	Y	group1(126_a,_3_n)|group2(3083_a,_2_n)|group3(1_a)|group4(4060_a,_6_n)|group5(798_a)
1823	47.7667769459276	1.05556673812094e-09	4	Y	group1(3_n,_126_t)|group2(2_n,_3083_t)|group3(1_t)|group4(6_n,_4060_t)|group5(798_t)
1824	47.7667769459276	1.05556673812094e-09	4	Y	group1(3_n,_126_t)|group2(2_n,_3083_t)|group3(1_t)|group4(6_n,_4060_t)|group5(798_t)
1825	47.7667769459276	1.05556673812094e-09	4	Y	group1(126_a,_3_n)|group2(3083_a,_2_n)|group3(1_a)|group4(4060_a,_6_n)|group5(798_a)
1826	47.7667769459276	1.05556673812094e-09	4	Y	group1(3_n,_126_t)|group2(2_n,_3083_t)|group3(1_t)|group4(6_n,_4060_t)|group5(798_t)
1827	47.7667769459276	1.05556673812094e-09	4	Y	group1(126_a,_3_n)|group2(3083_a,_2_n)|group3(1_a)|group4(4060_a,_6_n)|group5(798_a)
1828	47.7667769459276	1.05556673812094e-09	4	Y	group1(126_a,_3_n)|group2(3083_a,_2_n)|group3(1_a)|group4(4060_a,_6_n)|group5(798_a)
1829	49.6725365729383	4.72369066823299e-08	8	Y	group1(126_a,_3_n)|group2(3082_a,_1_g,_2_n)|group3(1_a)|group4(4059_a,_1_g,_6_n)|group5(797_a,_1_g)
1830	44.0289284662831	6.32762204812755e-09	4	Y	group1(126_g,_3_n)|group2(3083_g,_2_n)|group3(1_g)|group4(4059_g,_7_n)|group5(798_g)
1831	48.6123314601875	7.54357496651604e-08	8	Y	group1(126_c,_3_n)|group2(3081_c,_2_n,_2_t)|group3(1_c)|group4(4050_c,_7_n,_9_t)|group5(798_c)
1832	44.0289284662831	6.32762204812755e-09	4	Y	group1(126_a,_3_n)|group2(3083_a,_2_n)|group3(1_a)|group4(4059_a,_7_n)|group5(798_a)
1833	45.0133650073774	3.65858180970223e-07	8	Y	group1(3_n,_126_t)|group2(2_n,_3083_t)|group3(1_t)|group4(1_c,_7_n,_4058_t)|group5(798_t)
1834	44.0289284662831	6.32762204812755e-09	4	Y	group1(3_n,_126_t)|group2(2_n,_3083_t)|group3(1_t)|group4(7_n,_4059_t)|group5(798_t)
1835	45.9971289044262	2.3799825368124e-07	8	Y	group1(126_c,_3_n)|group2(3083_c,_2_n)|group3(1_c)|group4(4057_c,_7_n,_2_t)|group5(798_c)
1836	44.0289284662831	6.32762204812755e-09	4	Y	group1(126_a,_3_n)|group2(3083_a,_2_n)|group3(1_a)|group4(4059_a,_7_n)|group5(798_a)
1837	44.0289284662831	6.32762204812755e-09	4	Y	group1(126_a,_3_n)|group2(3083_a,_2_n)|group3(1_a)|group4(4059_a,_7_n)|group5(798_a)
1838	44.0289284662831	6.32762204812755e-09	4	Y	group1(126_a,_3_n)|group2(3083_a,_2_n)|group3(1_a)|group4(4059_a,_7_n)|group5(798_a)
1839	48.0661339149717	9.59603495275748e-08	8	Y	group1(126_c,_3_n)|group2(1_a,_3082_c,_2_n)|group3(1_c)|group4(1_a,_4059_c,_6_n)|group5(798_c)
1840	47.7667769459276	1.05556673812094e-09	4	Y	group1(126_a,_3_n)|group2(3083_a,_2_n)|group3(1_a)|group4(4060_a,_6_n)|group5(798_a)
1841	47.7667769459276	1.05556673812094e-09	4	Y	group1(126_a,_3_n)|group2(3083_a,_2_n)|group3(1_a)|group4(4060_a,_6_n)|group5(798_a)
1842	47.7667769459276	1.05556673812094e-09	4	Y	group1(126_a,_3_n)|group2(3083_a,_2_n)|group3(1_a)|group4(4060_a,_6_n)|group5(798_a)
1843	47.7667769459276	1.05556673812094e-09	4	Y	group1(3_n,_126_t)|group2(2_n,_3083_t)|group3(1_t)|group4(6_n,_4060_t)|group5(798_t)
1844	47.7667769459276	1.05556673812094e-09	4	Y	group1(3_n,_126_t)|group2(2_n,_3083_t)|group3(1_t)|group4(6_n,_4060_t)|group5(798_t)
1845	48.2841530880954	8.71750475878577e-08	8	Y	group1(126_g,_3_n)|group2(3082_g,_2_n,_1_t)|group3(1_g)|group4(4058_g,_6_n,_2_t)|group5(798_g)
1846	47.7667769459276	1.05556673812094e-09	4	Y	group1(3_n,_126_t)|group2(2_n,_3083_t)|group3(1_t)|group4(6_n,_4060_t)|group5(798_t)
1847	47.7667769459276	1.05556673812094e-09	4	Y	group1(3_n,_126_t)|group2(2_n,_3083_t)|group3(1_t)|group4(6_n,_4060_t)|group5(798_t)
1848	47.7667769459276	1.05556673812094e-09	4	Y	group1(126_g,_3_n)|group2(3083_g,_2_n)|group3(1_g)|group4(4060_g,_6_n)|group5(798_g)
1849	52.1306982979562	1.58807476335155e-08	8	Y	group1(126_a,_3_n)|group2(3082_a,_1_g,_2_n)|group3(1_a)|group4(4060_a,_6_n)|group5(797_a,_1_g)
1850	47.7667769459276	1.05556673812094e-09	4	Y	group1(126_a,_3_n)|group2(3083_a,_2_n)|group3(1_a)|group4(4060_a,_6_n)|group5(798_a)
1851	47.7667769459276	1.05556673812094e-09	4	Y	group1(3_n,_126_t)|group2(2_n,_3083_t)|group3(1_t)|group4(6_n,_4060_t)|group5(798_t)
1852	44.3323228933444	4.92333975677569e-07	8	Y	group1(126_c,_3_n)|group2(3082_c,_1_g,_2_n)|group3(1_c)|group4(4060_c,_6_n)|group5(797_c,_1_n)
1853	50.9932370800825	2.63195027650366e-08	8	Y	group1(126_c,_3_n)|group2(3081_c,_2_n,_2_t)|group3(1_c)|group4(4060_c,_6_n)|group5(798_c)
1854	47.7667769459276	1.05556673812094e-09	4	Y	group1(3_n,_126_t)|group2(2_n,_3083_t)|group3(1_t)|group4(6_n,_4060_t)|group5(798_t)
1855	47.7667769459276	1.05556673812094e-09	4	Y	group1(126_g,_3_n)|group2(3083_g,_2_n)|group3(1_g)|group4(4060_g,_6_n)|group5(798_g)
1856	47.7667769459276	1.05556673812094e-09	4	Y	group1(3_n,_126_t)|group2(2_n,_3083_t)|group3(1_t)|group4(6_n,_4060_t)|group5(798_t)
1857	47.7667769459276	1.05556673812094e-09	4	Y	group1(126_g,_3_n)|group2(3083_g,_2_n)|group3(1_g)|group4(4060_g,_6_n)|group5(798_g)
1858	47.7667769459276	1.05556673812094e-09	4	Y	group1(126_g,_3_n)|group2(3083_g,_2_n)|group3(1_g)|group4(4060_g,_6_n)|group5(798_g)
1859	47.7667769459276	1.05556673812094e-09	4	Y	group1(3_n,_126_t)|group2(2_n,_3083_t)|group3(1_t)|group4(6_n,_4060_t)|group5(798_t)
1860	47.7667769459276	1.05556673812094e-09	4	Y	group1(126_a,_3_n)|group2(3083_a,_2_n)|group3(1_a)|group4(4060_a,_6_n)|group5(798_a)
1861	47.7667769459276	1.05556673812094e-09	4	Y	group1(126_a,_3_n)|group2(3083_a,_2_n)|group3(1_a)|group4(4060_a,_6_n)|group5(798_a)
1862	47.7667769459276	1.05556673812094e-09	4	Y	group1(3_n,_126_t)|group2(2_n,_3083_t)|group3(1_t)|group4(6_n,_4060_t)|group5(798_t)
1863	47.7667769459276	1.05556673812094e-09	4	Y	group1(3_n,_126_t)|group2(2_n,_3083_t)|group3(1_t)|group4(6_n,_4060_t)|group5(798_t)
1864	47.7667769459276	1.05556673812094e-09	4	Y	group1(3_n,_126_t)|group2(2_n,_3083_t)|group3(1_t)|group4(6_n,_4060_t)|group5(798_t)
1865	47.7667769459276	1.05556673812094e-09	4	Y	group1(3_n,_126_t)|group2(2_n,_3083_t)|group3(1_t)|group4(6_n,_4060_t)|group5(798_t)
1866	47.7667769459276	1.05556673812094e-09	4	Y	group1(126_a,_3_n)|group2(3083_a,_2_n)|group3(1_a)|group4(4060_a,_6_n)|group5(798_a)
1867	47.7667769459276	1.05556673812094e-09	4	Y	group1(126_a,_3_n)|group2(3083_a,_2_n)|group3(1_a)|group4(4060_a,_6_n)|group5(798_a)
1868	47.7667769459276	1.05556673812094e-09	4	Y	group1(126_a,_3_n)|group2(3083_a,_2_n)|group3(1_a)|group4(4060_a,_6_n)|group5(798_a)
1869	113.943555918964	5.87978949979356e-21	8	Y	group1(125_g,_3_n,_1_t)|group2(3083_g,_2_n)|group3(1_g)|group4(4061_g,_5_n)|group5(798_g)
1870	52.4494325124156	1.1109993441347e-10	4	Y	group1(3_n,_126_t)|group2(2_n,_3083_t)|group3(1_t)|group4(5_n,_4061_t)|group5(798_t)
1871	54.7284293012298	2.02449455430276e-07	12	Y	group1(3_n,_126_t)|group2(3_c,_2_n,_3080_t)|group3(1_t)|group4(1_a,_2_c,_5_n,_4058_t)|group5(798_t)
1872	52.4494325124156	1.1109993441347e-10	4	Y	group1(126_a,_3_n)|group2(3083_a,_2_n)|group3(1_a)|group4(4061_a,_5_n)|group5(798_a)
1873	54.0621765638613	6.71444978779514e-09	8	Y	group1(126_c,_3_n)|group2(3082_c,_2_n,_1_t)|group3(1_c)|group4(4061_c,_5_n)|group5(798_c)
1874	53.4333127583575	8.89013067235977e-09	8	Y	group1(126_a,_3_n)|group2(3083_a,_2_n)|group3(1_a)|group4(4060_a,_1_g,_5_n)|group5(798_a)
1875	52.4494325124156	1.1109993441347e-10	4	Y	group1(126_a,_3_n)|group2(3083_a,_2_n)|group3(1_a)|group4(4061_a,_5_n)|group5(798_a)
1876	52.4494325124156	1.1109993441347e-10	4	Y	group1(126_a,_3_n)|group2(3083_a,_2_n)|group3(1_a)|group4(4061_a,_5_n)|group5(798_a)
1877	52.4494325124156	1.1109993441347e-10	4	Y	group1(126_a,_3_n)|group2(3083_a,_2_n)|group3(1_a)|group4(4061_a,_5_n)|group5(798_a)
1878	52.4494325124156	1.1109993441347e-10	4	Y	group1(126_g,_3_n)|group2(3083_g,_2_n)|group3(1_g)|group4(4061_g,_5_n)|group5(798_g)
1879	52.4494325124156	1.1109993441347e-10	4	Y	group1(126_g,_3_n)|group2(3083_g,_2_n)|group3(1_g)|group4(4061_g,_5_n)|group5(798_g)
1880	52.4494325124156	1.1109993441347e-10	4	Y	group1(126_a,_3_n)|group2(3083_a,_2_n)|group3(1_a)|group4(4061_a,_5_n)|group5(798_a)
1881	52.4494325124156	1.1109993441347e-10	4	Y	group1(126_a,_3_n)|group2(3083_a,_2_n)|group3(1_a)|group4(4061_a,_5_n)|group5(798_a)
1882	54.0621765638613	6.71444978779514e-09	8	Y	group1(126_a,_3_n)|group2(3082_a,_1_c,_2_n)|group3(1_a)|group4(4061_a,_5_n)|group5(798_a)
1883	53.4333127583575	8.89013067235977e-09	8	Y	group1(126_a,_3_n)|group2(3083_a,_2_n)|group3(1_a)|group4(4060_a,_5_n,_1_r)|group5(798_a)
1884	53.4333127583575	8.89013067235977e-09	8	Y	group1(126_g,_3_n)|group2(3083_g,_2_n)|group3(1_g)|group4(1_a,_4060_g,_5_n)|group5(798_g)
1885	53.4333127583575	8.89013067235977e-09	8	Y	group1(126_c,_3_n)|group2(3083_c,_2_n)|group3(1_c)|group4(4060_c,_5_n,_1_t)|group5(798_c)
1886	52.4494325124156	1.1109993441347e-10	4	Y	group1(3_n,_126_t)|group2(2_n,_3083_t)|group3(1_t)|group4(5_n,_4061_t)|group5(798_t)
1887	37.5969427221182	8.93498048874723e-06	8	Y	group1(126_a,_3_n)|group2(3079_a,_6_n)|group3(1_a)|group4(1_-,_4060_a,_5_n)|group5(798_a)
1888	52.4494325124156	1.1109993441347e-10	4	Y	group1(126_a,_3_n)|group2(3083_a,_2_n)|group3(1_a)|group4(4061_a,_5_n)|group5(798_a)
1889	52.4494325124156	1.1109993441347e-10	4	Y	group1(126_a,_3_n)|group2(3083_a,_2_n)|group3(1_a)|group4(4061_a,_5_n)|group5(798_a)
1890	52.4494325124156	1.1109993441347e-10	4	Y	group1(126_a,_3_n)|group2(3083_a,_2_n)|group3(1_a)|group4(4061_a,_5_n)|group5(798_a)
1891	52.4494325124156	1.1109993441347e-10	4	Y	group1(126_a,_3_n)|group2(3083_a,_2_n)|group3(1_a)|group4(4061_a,_5_n)|group5(798_a)
1892	52.4494325124156	1.1109993441347e-10	4	Y	group1(126_a,_3_n)|group2(3083_a,_2_n)|group3(1_a)|group4(4061_a,_5_n)|group5(798_a)
1893	55.3970815074874	3.69590203717638e-09	8	Y	group1(126_g,_3_n)|group2(9_a,_3074_g,_2_n)|group3(1_g)|group4(8_a,_4053_g,_5_n)|group5(798_g)
1894	55.4009467472613	1.53367803532559e-07	12	Y	group1(126_g,_3_n)|group2(3083_g,_2_n)|group3(1_g)|group4(1_a,_4058_g,_5_n,_2_t)|group5(798_g)
1895	52.7487564073724	1.20617963652078e-08	8	Y	group1(3_n,_126_t)|group2(1_c,_2_n,_3082_t)|group3(1_t)|group4(1_c,_5_n,_4060_t)|group5(798_t)
1896	52.4494325124156	1.1109993441347e-10	4	Y	group1(126_g,_3_n)|group2(3083_g,_2_n)|group3(1_g)|group4(4061_g,_5_n)|group5(798_g)
1897	52.4494325124156	1.1109993441347e-10	4	Y	group1(126_c,_3_n)|group2(3083_c,_2_n)|group3(1_c)|group4(4061_c,_5_n)|group5(798_c)
1898	53.4333127583575	8.89013067235977e-09	8	Y	group1(126_c,_3_n)|group2(3083_c,_2_n)|group3(1_c)|group4(4060_c,_5_n,_1_t)|group5(798_c)
1899	52.4494325124156	1.1109993441347e-10	4	Y	group1(3_n,_126_t)|group2(2_n,_3083_t)|group3(1_t)|group4(5_n,_4061_t)|group5(798_t)
1900	46.9695658361128	1.54733599305504e-09	4	Y	group1(126_g,_3_n)|group2(3082_g,_3_n)|group3(1_g)|group4(4061_g,_5_n)|group5(798_g)
1901	52.4494325124156	1.1109993441347e-10	4	Y	group1(126_g,_3_n)|group2(3083_g,_2_n)|group3(1_g)|group4(4061_g,_5_n)|group5(798_g)
1902	52.4494325124156	1.1109993441347e-10	4	Y	group1(126_a,_3_n)|group2(3083_a,_2_n)|group3(1_a)|group4(4061_a,_5_n)|group5(798_a)
1903	53.732622772336	3.0500829212195e-07	12	Y	group1(126_a,_3_n)|group2(3082_a,_1_g,_2_n)|group3(1_a)|group4(4059_a,_1_c,_1_g,_5_n)|group5(798_a)
1904	52.4494325124156	1.1109993441347e-10	4	Y	group1(3_n,_126_t)|group2(2_n,_3083_t)|group3(1_t)|group4(5_n,_4061_t)|group5(798_t)
1905	53.4333127583575	8.89013067235977e-09	8	Y	group1(126_a,_3_n)|group2(3083_a,_2_n)|group3(1_a)|group4(4060_a,_1_g,_5_n)|group5(798_a)
1906	52.4494325124156	1.1109993441347e-10	4	Y	group1(3_n,_126_t)|group2(2_n,_3083_t)|group3(1_t)|group4(5_n,_4061_t)|group5(798_t)
1907	52.4494325124156	1.1109993441347e-10	4	Y	group1(3_n,_126_t)|group2(2_n,_3083_t)|group3(1_t)|group4(5_n,_4061_t)|group5(798_t)
1908	55.6753081354426	1.36916758046704e-07	12	Y	group1(126_g,_3_n)|group2(1_a,_3081_g,_2_n,_1_t)|group3(1_g)|group4(4061_g,_5_n)|group5(798_g)
1909	52.4494325124156	1.1109993441347e-10	4	Y	group1(126_g,_3_n)|group2(3083_g,_2_n)|group3(1_g)|group4(4061_g,_5_n)|group5(798_g)
1910	52.4494325124156	1.1109993441347e-10	4	Y	group1(3_n,_126_t)|group2(2_n,_3083_t)|group3(1_t)|group4(5_n,_4061_t)|group5(798_t)
1911	42.9665175719984	1.05147394425989e-08	4	Y	group1(126_g,_3_n)|group2(3082_g,_3_n)|group3(1_g)|group4(4060_g,_6_n)|group5(798_g)
1912	37.0989118346366	1.71873265263241e-07	4	Y	group1(126_a,_3_n)|group2(3082_a,_3_n)|group3(1_a)|group4(4058_a,_8_n)|group5(798_a)
1913	39.7310927394842	4.91963171907472e-08	4	Y	group1(126_a,_3_n)|group2(3082_a,_3_n)|group3(1_a)|group4(4059_a,_7_n)|group5(798_a)
1914	39.7310927394842	4.91963171907472e-08	4	Y	group1(126_c,_3_n)|group2(3082_c,_3_n)|group3(1_c)|group4(4059_c,_7_n)|group5(798_c)
1915	39.7310927394842	4.91963171907472e-08	4	Y	group1(126_a,_3_n)|group2(3082_a,_3_n)|group3(1_a)|group4(4059_a,_7_n)|group5(798_a)
1916	46.1932469014527	2.18414282110738e-07	8	Y	group1(126_g,_3_n)|group2(3082_g,_3_n)|group3(1_g)|group4(4058_g,_8_n)|group5(797_g,_1_t)
1917	39.7310927394842	4.91963171907472e-08	4	Y	group1(126_a,_3_n)|group2(3082_a,_3_n)|group3(1_a)|group4(4059_a,_7_n)|group5(798_a)
1918	37.0989118346366	1.71873265263241e-07	4	Y	group1(126_a,_3_n)|group2(3082_a,_3_n)|group3(1_a)|group4(4058_a,_8_n)|group5(798_a)
1919	46.2720442240134	6.22813545834482e-06	12	Y	group1(126_a,_3_n)|group2(3081_a,_3_n,_1_t)|group3(1_a)|group4(4054_a,_5_c,_7_n)|group5(798_a)
1920	39.7310927394842	4.91963171907472e-08	4	Y	group1(3_n,_126_t)|group2(3_n,_3082_t)|group3(1_t)|group4(7_n,_4059_t)|group5(798_t)
1921	38.0833923812948	7.26586445714601e-06	8	Y	group1(126_c,_3_n)|group2(3082_c,_3_n)|group3(1_c)|group4(4057_c,_8_n,_1_t)|group5(798_c)
1922	39.0671531170866	4.77635762530948e-06	8	Y	group1(126_a,_3_n)|group2(3082_a,_3_n)|group3(1_a)|group4(4056_a,_8_n,_2_t)|group5(798_a)
1923	37.0989118346366	1.71873265263241e-07	4	Y	group1(126_a,_3_n)|group2(3082_a,_3_n)|group3(1_a)|group4(4058_a,_8_n)|group5(798_a)
1924	39.7310927394842	4.91963171907472e-08	4	Y	group1(3_n,_126_t)|group2(3_n,_3082_t)|group3(1_t)|group4(7_n,_4059_t)|group5(798_t)
1925	37.0989118346366	1.71873265263241e-07	4	Y	group1(126_a,_3_n)|group2(3082_a,_3_n)|group3(1_a)|group4(4058_a,_8_n)|group5(798_a)
1926	42.9569625377764	2.29618176808939e-05	12	Y	group1(126_c,_3_n)|group2(1_a,_3080_c,_3_n,_1_t)|group3(1_c)|group4(4059_c,_7_n)|group5(798_c)
1927	42.9665175719984	1.05147394425989e-08	4	Y	group1(3_n,_126_t)|group2(3_n,_3082_t)|group3(1_t)|group4(6_n,_4060_t)|group5(798_t)
1928	40.7153064672065	2.35628792238686e-06	8	Y	group1(126_g,_3_n)|group2(3082_g,_3_n)|group3(1_g)|group4(4058_g,_7_n,_1_t)|group5(798_g)
1929	39.7310927394842	4.91963171907472e-08	4	Y	group1(126_a,_3_n)|group2(3082_a,_3_n)|group3(1_a)|group4(4059_a,_7_n)|group5(798_a)
1930	39.7310927394842	4.91963171907472e-08	4	Y	group1(126_g,_3_n)|group2(3082_g,_3_n)|group3(1_g)|group4(4059_g,_7_n)|group5(798_g)
1931	39.7310927394842	4.91963171907472e-08	4	Y	group1(3_n,_126_t)|group2(3_n,_3082_t)|group3(1_t)|group4(7_n,_4059_t)|group5(798_t)
1932	41.3438338165498	1.79759262414715e-06	8	Y	group1(126_c,_3_n)|group2(3081_c,_3_n,_1_t)|group3(1_c)|group4(4059_c,_7_n)|group5(798_c)
1933	40.0306550251608	3.16186985911777e-06	8	Y	group1(126_c,_3_n)|group2(3081_c,_3_n,_1_t)|group3(1_c)|group4(4058_c,_7_n,_1_t)|group5(798_c)
1934	39.7310927394842	4.91963171907472e-08	4	Y	group1(3_n,_126_t)|group2(3_n,_3082_t)|group3(1_t)|group4(7_n,_4059_t)|group5(798_t)
1935	39.7310927394842	4.91963171907472e-08	4	Y	group1(126_c,_3_n)|group2(3082_c,_3_n)|group3(1_c)|group4(4059_c,_7_n)|group5(798_c)
1936	44.575095907377	4.42919894374007e-07	8	Y	group1(3_n,_126_t)|group2(3_a,_3_n,_3079_t)|group3(1_t)|group4(7_n,_4059_t)|group5(798_t)
1937	48.5827471667405	7.6426157918759e-08	8	Y	group1(3_n,_126_t)|group2(1_g,_3_n,_3081_t)|group3(1_t)|group4(5_n,_4061_t)|group5(798_t)
1938	46.9695658361128	1.54733599305504e-09	4	Y	group1(3_n,_126_t)|group2(3_n,_3082_t)|group3(1_t)|group4(5_n,_4061_t)|group5(798_t)
1939	47.9532342330726	1.00850040849942e-07	8	Y	group1(126_a,_3_n)|group2(3082_a,_3_n)|group3(1_a)|group4(4060_a,_5_n,_1_t)|group5(798_a)
1940	46.9695658361128	1.54733599305504e-09	4	Y	group1(3_n,_126_t)|group2(3_n,_3082_t)|group3(1_t)|group4(5_n,_4061_t)|group5(798_t)
1941	46.9695658361128	1.54733599305504e-09	4	Y	group1(126_g,_3_n)|group2(3082_g,_3_n)|group3(1_g)|group4(4061_g,_5_n)|group5(798_g)
1942	66.0651231177409	1.5347421850046e-13	4	Y	group1(126_c,_3_n)|group2(3083_c,_2_n)|group3(1_c)|group4(4063_c,_3_n)|group5(798_c)
1943	66.0651231177409	1.5347421850046e-13	4	Y	group1(126_a,_3_n)|group2(3083_a,_2_n)|group3(1_a)|group4(4063_a,_3_n)|group5(798_a)
1944	66.0651231177409	1.5347421850046e-13	4	Y	group1(3_n,_126_t)|group2(2_n,_3083_t)|group3(1_t)|group4(3_n,_4063_t)|group5(798_t)
1945	68.4463328267728	1.0010835169839e-11	8	Y	group1(3_n,_126_t)|group2(3_g,_2_n,_3080_t)|group3(1_t)|group4(1_g,_3_n,_4062_t)|group5(798_t)
1946	66.0651231177409	1.5347421850046e-13	4	Y	group1(3_n,_126_t)|group2(2_n,_3083_t)|group3(1_t)|group4(3_n,_4063_t)|group5(798_t)
1947	66.0651231177409	1.5347421850046e-13	4	Y	group1(126_g,_3_n)|group2(3083_g,_2_n)|group3(1_g)|group4(4063_g,_3_n)|group5(798_g)
1948	66.5816388553849	2.34688205987034e-11	8	Y	group1(126_c,_3_n)|group2(3082_c,_2_n,_1_t)|group3(1_c)|group4(4061_c,_3_n,_2_t)|group5(798_c)
1949	3.08935155561125	0.928625648681474	8	Y	group1(129_a)|group2(3084_a,_1_n)|group3(1_a)|group4(4061_a,_2_c,_3_n)|group5(798_a)
1950	1.12084923592599	0.890950291404697	4	Y	group1(129_t)|group2(1_n,_3084_t)|group3(1_t)|group4(3_n,_4063_t)|group5(798_t)
1951	19.3402346958318	0.0131422390902091	8	Y	group1(129_c)|group2(3084_c,_1_n)|group3(1_c)|group4(4063_c,_3_n)|group5(796_c,_2_t)
1952	1.12084923592599	0.890950291404697	4	Y	group1(129_a)|group2(3084_a,_1_n)|group3(1_a)|group4(4063_a,_3_n)|group5(798_a)
1953	1.12084923592599	0.890950291404697	4	Y	group1(129_g)|group2(3084_g,_1_n)|group3(1_g)|group4(4063_g,_3_n)|group5(798_g)
1954	1.42185791378206	0.993930690560203	8	Y	group1(129_a)|group2(3083_a,_1_g,_1_n)|group3(1_a)|group4(4062_a,_1_g,_3_n)|group5(798_a)
1955	2.95375624650454	0.565593771123413	4	Y	group1(129_g)|group2(3085_g)|group3(1_g)|group4(4063_g,_3_n)|group5(798_g)
1956	2.95375624650454	0.565593771123413	4	Y	group1(129_g)|group2(3085_g)|group3(1_g)|group4(4063_g,_3_n)|group5(798_g)
1957	5.23548206047555	0.949647493727132	12	Y	group1(129_c)|group2(3082_c,_2_t,_1_y)|group3(1_c)|group4(4060_c,_3_n,_3_t)|group5(798_c)
1958	2.95375624650454	0.565593771123413	4	Y	group1(129_t)|group2(3085_t)|group3(1_t)|group4(3_n,_4063_t)|group5(798_t)
1959	3.93873858688916	0.862607924835124	8	Y	group1(129_g)|group2(3085_g)|group3(1_g)|group4(4062_g,_3_n,_1_t)|group5(798_g)
1960	4.56729035021082	0.802663775923334	8	Y	group1(129_c)|group2(1_a,_3084_c)|group3(1_c)|group4(4063_c,_3_n)|group5(798_c)
1961	2.95375624650454	0.565593771123413	4	Y	group1(129_t)|group2(3085_t)|group3(1_t)|group4(3_n,_4063_t)|group5(798_t)
1962	3.93873858688916	0.862607924835124	8	Y	group1(129_c)|group2(3085_c)|group3(1_c)|group4(4062_c,_3_n,_1_t)|group5(798_c)
1963	2.95375624650454	0.565593771123413	4	Y	group1(129_g)|group2(3085_g)|group3(1_g)|group4(4063_g,_3_n)|group5(798_g)
1964	2.95375624650454	0.565593771123413	4	Y	group1(129_t)|group2(3085_t)|group3(1_t)|group4(3_n,_4063_t)|group5(798_t)
1965	2.95375624650454	0.565593771123413	4	Y	group1(129_g)|group2(3085_g)|group3(1_g)|group4(4063_g,_3_n)|group5(798_g)
1966	2.95375624650454	0.565593771123413	4	Y	group1(129_t)|group2(3085_t)|group3(1_t)|group4(3_n,_4063_t)|group5(798_t)
1967	2.95375624650454	0.565593771123413	4	Y	group1(129_t)|group2(3085_t)|group3(1_t)|group4(3_n,_4063_t)|group5(798_t)
1968	3.93873858688916	0.862607924835124	8	Y	group1(129_g)|group2(3085_g)|group3(1_g)|group4(1_a,_4062_g,_3_n)|group5(798_g)
1969	2.95375624650454	0.565593771123413	4	Y	group1(129_t)|group2(3085_t)|group3(1_t)|group4(3_n,_4063_t)|group5(798_t)
1970	2.95375624650454	0.565593771123413	4	Y	group1(129_a)|group2(3085_a)|group3(1_a)|group4(4063_a,_3_n)|group5(798_a)
1971	NA	1	NA	N	NA
1972	NA	1	NA	N	NA
1973	NA	1	NA	N	NA
1974	NA	1	NA	N	NA
1975	NA	1	NA	N	NA
1976	NA	1	NA	N	NA
1977	NA	1	NA	N	NA
1978	NA	1	NA	N	NA
1979	NA	1	NA	N	NA
1980	2.95375624650454	0.565593771123413	4	Y	group1(129_t)|group2(3085_t)|group3(1_t)|group4(3_n,_4063_t)|group5(798_t)
1981	2.95375624650454	0.565593771123413	4	Y	group1(129_t)|group2(3085_t)|group3(1_t)|group4(3_n,_4063_t)|group5(798_t)
1982	2.95375624650454	0.565593771123413	4	Y	group1(129_c)|group2(3085_c)|group3(1_c)|group4(4063_c,_3_n)|group5(798_c)
1983	2.95375624650454	0.565593771123413	4	Y	group1(129_t)|group2(3085_t)|group3(1_t)|group4(3_n,_4063_t)|group5(798_t)
1984	2.95375624650454	0.565593771123413	4	Y	group1(129_c)|group2(3085_c)|group3(1_c)|group4(4063_c,_3_n)|group5(798_c)
1985	13.1204218276924	0.360349036335239	12	Y	group1(127_c,_2_t)|group2(3078_c,_7_t)|group3(1_c)|group4(4052_c,_3_n,_10_t,_1_y)|group5(794_c,_4_t)
1986	3.6218981280617	0.889526009959419	8	Y	group1(129_c)|group2(3083_c,_2_t)|group3(1_c)|group4(4060_c,_3_n,_3_t)|group5(798_c)
1987	2.95375624650454	0.565593771123413	4	Y	group1(129_g)|group2(3085_g)|group3(1_g)|group4(4063_g,_3_n)|group5(798_g)
1988	4.92275422080072	0.765799485766433	8	Y	group1(129_c)|group2(3085_c)|group3(1_c)|group4(4061_c,_3_n,_2_t)|group5(798_c)
1989	5.91659670312171	0.205464064726536	4	Y	group1(129_a)|group2(3085_a)|group3(1_a)|group4(4060_a,_6_n)|group5(798_a)
1990	8.01218561567859	0.432280695382375	8	Y	group1(129_c)|group2(3082_c,_3_t)|group3(1_c)|group4(4053_c,_6_n,_7_t)|group5(798_c)
1991	5.91659670312171	0.205464064726536	4	Y	group1(129_t)|group2(3085_t)|group3(1_t)|group4(6_n,_4060_t)|group5(798_t)
1992	7.52938902568856	0.480734523428037	8	Y	group1(129_c)|group2(3084_c,_1_t)|group3(1_c)|group4(4060_c,_6_n)|group5(798_c)
1993	7.52938902568856	0.480734523428037	8	Y	group1(129_t)|group2(1_a,_3084_t)|group3(1_t)|group4(6_n,_4060_t)|group5(798_t)
1994	7.52938902568856	0.480734523428037	8	Y	group1(129_t)|group2(1_a,_3084_t)|group3(1_t)|group4(6_n,_4060_t)|group5(798_t)
1995	5.91659670312171	0.205464064726536	4	Y	group1(129_g)|group2(3085_g)|group3(1_g)|group4(4060_g,_6_n)|group5(798_g)
1996	5.91659670312171	0.205464064726536	4	Y	group1(129_a)|group2(3085_a)|group3(1_a)|group4(4060_a,_6_n)|group5(798_a)
1997	5.91659670312171	0.205464064726536	4	Y	group1(129_a)|group2(3085_a)|group3(1_a)|group4(4060_a,_6_n)|group5(798_a)
1998	5.91659670312171	0.205464064726536	4	Y	group1(129_a)|group2(3085_a)|group3(1_a)|group4(4060_a,_6_n)|group5(798_a)
[truncated: 28,651 more rows]
