# Supplementary material for: Genome-wide bioinformatic analyses predict key host and viral factors in SARS-CoV-2 pathogenesis
Source: Commun Biol. 2021 May 17;4:590. doi: 10.1038/s42003-021-02095-0 (PMC8128904; doi:10.1038/s42003-021-02095-0)
Supplement: Supplementary file 18 — Supplementary Data 16 [file 42003_2021_2095_MOESM18_ESM.zip › metaCATS_Results/Age_Range-rMsaInput.txt-rResultMGCStat.txt]

resultMC
1 "Site Number	P-Value for Pairwise Comparison	Group 1 in Comparison	Group 2 in Comparison
1	1	1	2
1	1	1	3
1	1	1	4
1	1	1	5
1	1	1	6
1	1	1	7
1	1	1	8
1	1	1	9
1	1	1	10
1	1	2	3
1	0.999999915974418	2	4
1	1	2	5
1	1	2	6
1	1	2	7
1	0.999999999907825	2	8
1	1	2	9
1	1	2	10
1	0.999999989337644	3	4
1	0.999999999999923	3	5
1	1	3	6
1	1	3	7
1	1	3	8
1	1	3	9
1	1	3	10
1	0.999978671552777	4	5
1	0.999999996668815	4	6
1	0.999999999975861	4	7
1	0.999999999999988	4	8
1	0.999999999999989	4	9
1	0.999999990497844	4	10
1	1	5	6
1	1	5	7
1	0.999999960906733	5	8
1	1	5	9
1	1	5	10
1	1	6	7
1	0.999999999996979	6	8
1	1	6	9
1	1	6	10
1	0.999999999999982	7	8
1	1	7	9
1	1	7	10
1	1	8	9
1	0.999999999990891	8	10
1	1	9	10
2	1	1	2
2	1	1	3
2	1	1	4
2	1	1	5
2	1	1	6
2	1	1	7
2	1	1	8
2	1	1	9
2	1	1	10
2	0.999999976285926	2	3
2	0.999998658894227	2	4
2	0.999999772976466	2	5
2	0.999999999674131	2	6
2	0.999999999990015	2	7
2	0.999999999997494	2	8
2	0.99999999999995	2	9
2	0.999999999307025	2	10
2	0.999999996298418	3	4
2	1	3	5
2	1	3	6
2	1	3	7
2	1	3	8
2	1	3	9
2	1	3	10
2	0.999999963314279	4	5
2	0.999999999951336	4	6
2	0.99999999999854	4	7
2	0.999999999999636	4	8
2	0.999999999999993	4	9
2	0.999999999895874	4	10
2	1	5	6
2	1	5	7
2	1	5	8
2	1	5	9
2	1	5	10
2	1	6	7
2	1	6	8
2	1	6	9
2	1	6	10
2	1	7	8
2	1	7	9
2	1	7	10
2	1	8	9
2	1	8	10
2	1	9	10
3	0.999999999743802	1	2
3	0.999999999993616	1	3
3	0.999999999909407	1	4
3	0.999999999977079	1	5
3	0.999999999999438	1	6
3	0.999999999999926	1	7
3	0.999999999999968	1	8
3	0.999999999999997	1	9
3	0.999999999999136	1	10
3	0.998588107315879	2	3
3	0.999999999957508	2	4
3	0.99592320859263	2	5
3	0.999819178149358	2	6
3	0.999966937673883	2	7
3	0.999983240045544	2	8
3	0.999997600060031	2	9
3	0.999739558957418	2	10
3	0.999417041251553	3	4
3	1	3	5
3	1	3	6
3	1	3	7
3	1	3	8
3	1	3	9
3	1	3	10
3	0.998264668490559	4	5
3	0.999928256577737	4	6
3	0.999987158535401	4	7
3	0.999993533639116	4	8
3	0.999999088179107	4	9
3	0.999896074875102	4	10
3	1	5	6
3	1	5	7
3	1	5	8
3	0.999999999999999	5	9
3	1	5	10
3	1	6	7
3	1	6	8
3	1	6	9
3	1	6	10
3	1	7	8
3	1	7	9
3	1	7	10
3	1	8	9
3	1	8	10
3	1	9	10
4	0.999999999743802	1	2
4	0.999999999993616	1	3
4	0.999999999909407	1	4
4	0.999999999977079	1	5
4	0.999999999999438	1	6
4	0.999999999999926	1	7
4	0.999999999999968	1	8
4	0.999999999999997	1	9
4	0.999999999999136	1	10
4	0.998588107315879	2	3
4	0.999999999957508	2	4
4	0.99592320859263	2	5
4	0.999819178149358	2	6
4	0.999966937673883	2	7
4	0.999983240045544	2	8
4	0.999997600060031	2	9
4	0.999739558957418	2	10
4	0.999417041251553	3	4
4	1	3	5
4	1	3	6
4	1	3	7
4	1	3	8
4	1	3	9
4	1	3	10
4	0.998264668490559	4	5
4	0.999928256577737	4	6
4	0.999987158535401	4	7
4	0.999993533639116	4	8
4	0.999999088179107	4	9
4	0.999896074875102	4	10
4	1	5	6
4	1	5	7
4	1	5	8
4	0.999999999999999	5	9
4	1	5	10
4	1	6	7
4	1	6	8
4	1	6	9
4	1	6	10
4	1	7	8
4	1	7	9
4	1	7	10
4	1	8	9
4	1	8	10
4	1	9	10
5	1	1	2
5	1	1	3
5	1	1	4
5	1	1	5
5	1	1	6
5	1	1	7
5	1	1	8
5	1	1	9
5	1	1	10
5	0.999999976285926	2	3
5	0.999998658894227	2	4
5	0.999999772976466	2	5
5	0.999999999674131	2	6
5	0.999999999990015	2	7
5	0.999999999997494	2	8
5	0.99999999999995	2	9
5	0.999999999307025	2	10
5	0.999999996298418	3	4
5	1	3	5
5	1	3	6
5	1	3	7
5	1	3	8
5	1	3	9
5	1	3	10
5	0.999999963314279	4	5
5	0.999999999951336	4	6
5	0.99999999999854	4	7
5	0.999999999999636	4	8
5	0.999999999999993	4	9
5	0.999999999895874	4	10
5	1	5	6
5	1	5	7
5	1	5	8
5	1	5	9
5	1	5	10
5	1	6	7
5	1	6	8
5	1	6	9
5	1	6	10
5	1	7	8
5	1	7	9
5	1	7	10
5	1	8	9
5	1	8	10
5	1	9	10
6	1	1	2
6	1	1	3
6	1	1	4
6	1	1	5
6	1	1	6
6	1	1	7
6	1	1	8
6	1	1	9
6	1	1	10
6	1	2	3
6	1	2	4
6	1	2	5
6	1	2	6
6	1	2	7
6	1	2	8
6	1	2	9
6	1	2	10
6	1	3	4
6	0.999999999999194	3	5
6	0.999999999999745	3	6
6	0.999999999999998	3	7
6	1	3	8
6	1	3	9
6	1	3	10
6	1	4	5
6	1	4	6
6	1	4	7
6	1	4	8
6	1	4	9
6	1	4	10
6	0.999999999999867	5	6
6	1	5	7
6	1	5	8
6	0.999999999999958	5	9
6	1	5	10
6	1	6	7
6	1	6	8
6	0.999999999999984	6	9
6	1	6	10
6	0.999999999999999	7	8
6	0.999999999998568	7	9
6	1	7	10
6	1	8	9
6	1	8	10
6	1	9	10
7	1	1	2
7	1	1	3
7	1	1	4
7	1	1	5
7	1	1	6
7	1	1	7
7	1	1	8
7	1	1	9
7	1	1	10
7	0.999999976285926	2	3
7	1	2	4
7	0.999980951843958	2	5
7	0.999999999674131	2	6
7	0.999999999990015	2	7
7	0.999999999997494	2	8
7	0.99999999999995	2	9
7	0.999999999307025	2	10
7	0.999999996298418	3	4
7	0.999999878241817	3	5
7	1	3	6
7	1	3	7
7	1	3	8
7	1	3	9
7	1	3	10
7	0.999982271254935	4	5
7	0.999999999951336	4	6
7	0.99999999999854	4	7
7	0.999999999999636	4	8
7	0.999999999999993	4	9
7	0.999999999895874	4	10
7	0.999999998238203	5	6
7	0.999999999944349	5	7
7	0.999999999985881	5	8
7	0.999999999999711	5	9
7	0.999999996281909	5	10
7	1	6	7
7	1	6	8
7	1	6	9
7	1	6	10
7	1	7	8
7	1	7	9
7	1	7	10
7	1	8	9
7	1	8	10
7	1	9	10
8	0.999999999997872	1	2
8	0.999999999993616	1	3
8	0.999999999993923	1	4
8	0.999999999976725	1	5
8	0.999999999999438	1	6
8	0.999999999999926	1	7
8	0.999999999999968	1	8
8	0.999999999999997	1	9
8	0.999999999999136	1	10
8	1	2	3
8	1	2	4
8	0.999930894778086	2	5
8	1	2	6
8	1	2	7
8	1	2	8
8	1	2	9
8	1	2	10
8	1	3	4
8	0.999818092771632	3	5
8	1	3	6
8	1	3	7
8	1	3	8
8	1	3	9
8	1	3	10
8	0.999825805029287	4	5
8	1	4	6
8	1	4	7
8	1	4	8
8	1	4	9
8	1	4	10
8	0.999978511080191	5	6
8	0.999996238670941	5	7
8	0.999998119505104	5	8
8	0.999999739371011	5	9
8	0.999968687400474	5	10
8	1	6	7
8	1	6	8
8	1	6	9
8	1	6	10
8	1	7	8
8	1	7	9
8	1	7	10
8	1	8	9
8	1	8	10
8	1	9	10
9	0.999999999997872	1	2
9	0.999999999993616	1	3
9	0.999999999993923	1	4
9	0.999999999976725	1	5
9	0.999999999999438	1	6
9	0.999999999999926	1	7
9	0.999999999999968	1	8
9	0.999999999999997	1	9
9	0.999999999999136	1	10
9	1	2	3
9	1	2	4
9	0.999930894778086	2	5
9	1	2	6
9	1	2	7
9	1	2	8
9	1	2	9
9	1	2	10
9	1	3	4
9	0.999818092771632	3	5
9	1	3	6
9	1	3	7
9	1	3	8
9	1	3	9
9	1	3	10
9	0.999825805029287	4	5
9	1	4	6
9	1	4	7
9	1	4	8
9	1	4	9
9	1	4	10
9	0.999978511080191	5	6
9	0.999996238670941	5	7
9	0.999998119505104	5	8
9	0.999999739371011	5	9
9	0.999968687400474	5	10
9	1	6	7
9	1	6	8
9	1	6	9
9	1	6	10
9	1	7	8
9	1	7	9
9	1	7	10
9	1	8	9
9	1	8	10
9	1	9	10
10	0.999999999997872	1	2
10	0.999999999993616	1	3
10	0.999999999993923	1	4
10	0.999999999976725	1	5
10	0.999999999999438	1	6
10	0.999999999999926	1	7
10	0.999999999999968	1	8
10	0.999999999999997	1	9
10	0.999999999999136	1	10
10	1	2	3
10	1	2	4
10	0.999930894778086	2	5
10	1	2	6
10	1	2	7
10	1	2	8
10	1	2	9
10	1	2	10
10	1	3	4
10	0.999818092771632	3	5
10	1	3	6
10	1	3	7
10	1	3	8
10	1	3	9
10	1	3	10
10	0.999825805029287	4	5
10	1	4	6
10	1	4	7
10	1	4	8
10	1	4	9
10	1	4	10
10	0.999978511080191	5	6
10	0.999996238670941	5	7
10	0.999998119505104	5	8
10	0.999999739371011	5	9
10	0.999968687400474	5	10
10	1	6	7
10	1	6	8
10	1	6	9
10	1	6	10
10	1	7	8
10	1	7	9
10	1	7	10
10	1	8	9
10	1	8	10
10	1	9	10
11	0.999999999743802	1	2
11	0.999999999993616	1	3
11	0.999999999993923	1	4
11	0.999999999976725	1	5
11	0.999999999999438	1	6
11	0.999999999999926	1	7
11	0.999999999999968	1	8
11	0.999999999999997	1	9
11	0.999999999999136	1	10
11	0.998588107315879	2	3
11	0.998645179018293	2	4
11	0.999999925562913	2	5
11	0.999819178149358	2	6
11	0.999966937673883	2	7
11	0.999983240045544	2	8
11	0.999997600060031	2	9
11	0.999739558957418	2	10
11	1	3	4
11	0.999818092771632	3	5
11	1	3	6
11	1	3	7
11	1	3	8
11	1	3	9
11	1	3	10
11	0.999825805029287	4	5
11	1	4	6
11	1	4	7
11	1	4	8
11	1	4	9
11	1	4	10
11	0.999978511080191	5	6
11	0.999996238670941	5	7
11	0.999998119505104	5	8
11	0.999999739371011	5	9
11	0.999968687400474	5	10
11	1	6	7
11	1	6	8
11	1	6	9
11	1	6	10
11	1	7	8
11	1	7	9
11	1	7	10
11	1	8	9
11	1	8	10
11	1	9	10
12	1	1	2
12	1	1	3
12	1	1	4
12	1	1	5
12	1	1	6
12	1	1	7
12	1	1	8
12	1	1	9
12	1	1	10
12	0.999999976285926	2	3
12	0.999999978264507	2	4
12	0.999997096843799	2	5
12	0.999999999674131	2	6
12	0.999999999990015	2	7
12	0.999999999997494	2	8
12	0.99999999999995	2	9
12	0.999999999307025	2	10
12	1	3	4
12	0.999999999670079	3	5
12	1	3	6
12	1	3	7
12	1	3	8
12	1	3	9
12	1	3	10
12	0.999999999698303	4	5
12	1	4	6
12	1	4	7
12	1	4	8
12	1	4	9
12	1	4	10
12	0.999999999995848	5	6
12	0.999999999999878	5	7
12	0.999999999999969	5	8
12	0.999999999999999	5	9
12	0.999999999991063	5	10
12	1	6	7
12	1	6	8
12	1	6	9
12	1	6	10
12	1	7	8
12	1	7	9
12	1	7	10
12	1	8	9
12	1	8	10
12	1	9	10
13	0.999999999743802	1	2
13	0.999999999993616	1	3
13	0.999999999993923	1	4
13	0.999999999976725	1	5
13	0.999999999999438	1	6
13	0.999999999999926	1	7
13	0.999999999999968	1	8
13	0.999999999999997	1	9
13	0.999999999999136	1	10
13	0.998588107315879	2	3
13	0.998645179018293	2	4
13	0.999999925562913	2	5
13	0.999819178149358	2	6
13	0.999966937673883	2	7
13	0.999983240045544	2	8
13	0.999997600060031	2	9
13	0.999739558957418	2	10
13	1	3	4
13	0.999818092771632	3	5
13	1	3	6
13	1	3	7
13	1	3	8
13	1	3	9
13	1	3	10
13	0.999825805029287	4	5
13	1	4	6
13	1	4	7
13	1	4	8
13	1	4	9
13	1	4	10
13	0.999978511080191	5	6
13	0.999996238670941	5	7
13	0.999998119505104	5	8
13	0.999999739371011	5	9
13	0.999968687400474	5	10
13	1	6	7
13	1	6	8
13	1	6	9
13	1	6	10
13	1	7	8
13	1	7	9
13	1	7	10
13	1	8	9
13	1	8	10
13	1	9	10
14	1	1	2
14	1	1	3
14	1	1	4
14	1	1	5
14	1	1	6
14	1	1	7
14	1	1	8
14	1	1	9
14	1	1	10
14	0.999999976285926	2	3
14	0.999999978264507	2	4
14	0.999997096843799	2	5
14	0.999999999674131	2	6
14	0.999999999990015	2	7
14	0.999999999997494	2	8
14	0.99999999999995	2	9
14	0.999999999307025	2	10
14	1	3	4
14	0.999999999670079	3	5
14	1	3	6
14	1	3	7
14	1	3	8
14	1	3	9
14	1	3	10
14	0.999999999698303	4	5
14	1	4	6
14	1	4	7
14	1	4	8
14	1	4	9
14	1	4	10
14	0.999999999995848	5	6
14	0.999999999999878	5	7
14	0.999999999999969	5	8
14	0.999999999999999	5	9
14	0.999999999991063	5	10
14	1	6	7
14	1	6	8
14	1	6	9
14	1	6	10
14	1	7	8
14	1	7	9
14	1	7	10
14	1	8	9
14	1	8	10
14	1	9	10
15	0.999999999743802	1	2
15	0.999999999993616	1	3
15	0.999999999993923	1	4
15	0.999999999976725	1	5
15	0.999999999999438	1	6
15	0.999999999999926	1	7
15	0.999999999999968	1	8
15	0.999999999999997	1	9
15	0.999999999999136	1	10
15	0.998588107315879	2	3
15	0.998645179018293	2	4
15	0.999999925562913	2	5
15	0.999819178149358	2	6
15	0.999966937673883	2	7
15	0.999983240045544	2	8
15	0.999997600060031	2	9
15	0.999739558957418	2	10
15	1	3	4
15	0.999818092771632	3	5
15	1	3	6
15	1	3	7
15	1	3	8
15	1	3	9
15	1	3	10
15	0.999825805029287	4	5
15	1	4	6
15	1	4	7
15	1	4	8
15	1	4	9
15	1	4	10
15	0.999978511080191	5	6
15	0.999996238670941	5	7
15	0.999998119505104	5	8
15	0.999999739371011	5	9
15	0.999968687400474	5	10
15	1	6	7
15	1	6	8
15	1	6	9
15	1	6	10
15	1	7	8
15	1	7	9
15	1	7	10
15	1	8	9
15	1	8	10
15	1	9	10
16	0.999999999997872	1	2
16	0.999999999993616	1	3
16	0.999999999993923	1	4
16	0.999999999976725	1	5
16	0.999999999999438	1	6
16	0.999999999999926	1	7
16	0.999999999999968	1	8
16	0.999999999999997	1	9
16	0.999999999999136	1	10
16	1	2	3
16	1	2	4
16	0.999930894778086	2	5
16	1	2	6
16	1	2	7
16	1	2	8
16	1	2	9
16	1	2	10
16	1	3	4
16	0.999818092771632	3	5
16	1	3	6
16	1	3	7
16	1	3	8
16	1	3	9
16	1	3	10
16	0.999825805029287	4	5
16	1	4	6
16	1	4	7
16	1	4	8
16	1	4	9
16	1	4	10
16	0.999978511080191	5	6
16	0.999996238670941	5	7
16	0.999998119505104	5	8
16	0.999999739371011	5	9
16	0.999968687400474	5	10
16	1	6	7
16	1	6	8
16	1	6	9
16	1	6	10
16	1	7	8
16	1	7	9
16	1	7	10
16	1	8	9
16	1	8	10
16	1	9	10
17	0.999999999997872	1	2
17	0.999999999993616	1	3
17	0.999999999993923	1	4
17	0.999999999976725	1	5
17	0.999999999999438	1	6
17	0.999999999999926	1	7
17	0.999999999999968	1	8
17	0.999999999999997	1	9
17	0.999999999999136	1	10
17	1	2	3
17	1	2	4
17	0.999930894778086	2	5
17	1	2	6
17	1	2	7
17	1	2	8
17	1	2	9
17	1	2	10
17	1	3	4
17	0.999818092771632	3	5
17	1	3	6
17	1	3	7
17	1	3	8
17	1	3	9
17	1	3	10
17	0.999825805029287	4	5
17	1	4	6
17	1	4	7
17	1	4	8
17	1	4	9
17	1	4	10
17	0.999978511080191	5	6
17	0.999996238670941	5	7
17	0.999998119505104	5	8
17	0.999999739371011	5	9
17	0.999968687400474	5	10
17	1	6	7
17	1	6	8
17	1	6	9
17	1	6	10
17	1	7	8
17	1	7	9
17	1	7	10
17	1	8	9
17	1	8	10
17	1	9	10
18	0.999999999997872	1	2
18	0.999999999993616	1	3
18	0.999999999993923	1	4
18	0.999999999976725	1	5
18	0.999999999999438	1	6
18	0.999999999999926	1	7
18	0.999999999999968	1	8
18	0.999999999999997	1	9
18	0.999999999999136	1	10
18	1	2	3
18	1	2	4
18	0.999930894778086	2	5
18	1	2	6
18	1	2	7
18	1	2	8
18	1	2	9
18	1	2	10
18	1	3	4
18	0.999818092771632	3	5
18	1	3	6
18	1	3	7
18	1	3	8
18	1	3	9
18	1	3	10
18	0.999825805029287	4	5
18	1	4	6
18	1	4	7
18	1	4	8
18	1	4	9
18	1	4	10
18	0.999978511080191	5	6
18	0.999996238670941	5	7
18	0.999998119505104	5	8
18	0.999999739371011	5	9
18	0.999968687400474	5	10
18	1	6	7
18	1	6	8
18	1	6	9
18	1	6	10
18	1	7	8
18	1	7	9
18	1	7	10
18	1	8	9
18	1	8	10
18	1	9	10
19	0.999999999997872	1	2
19	0.999999999993616	1	3
19	0.999999999993923	1	4
19	0.999999999976725	1	5
19	0.999999999999438	1	6
19	0.999999999999926	1	7
19	0.999999999999968	1	8
19	0.999999999999997	1	9
19	0.999999999999136	1	10
19	1	2	3
19	1	2	4
19	0.999930894778086	2	5
19	1	2	6
19	1	2	7
19	1	2	8
19	1	2	9
19	1	2	10
19	1	3	4
19	0.999818092771632	3	5
19	1	3	6
19	1	3	7
19	1	3	8
19	1	3	9
19	1	3	10
19	0.999825805029287	4	5
19	1	4	6
19	1	4	7
19	1	4	8
19	1	4	9
19	1	4	10
19	0.999978511080191	5	6
19	0.999996238670941	5	7
19	0.999998119505104	5	8
19	0.999999739371011	5	9
19	0.999968687400474	5	10
19	1	6	7
19	1	6	8
19	1	6	9
19	1	6	10
19	1	7	8
19	1	7	9
19	1	7	10
19	1	8	9
19	1	8	10
19	1	9	10
20	0.999999999997872	1	2
20	0.999999999913779	1	3
20	0.999999999993923	1	4
20	0.999999999976725	1	5
20	0.999999999999438	1	6
20	0.999999999999926	1	7
20	0.999999999999968	1	8
20	0.999999999999997	1	9
20	0.999999999999136	1	10
20	0.999783403075153	2	3
20	1	2	4
20	0.999930894778086	2	5
20	1	2	6
20	1	2	7
20	1	2	8
20	1	2	9
20	1	2	10
20	0.999464342094778	3	4
20	0.999999999709954	3	5
20	0.999931344202651	3	6
20	0.999987722404262	3	7
20	0.999993819360343	3	8
20	0.999999129058921	3	9
20	0.99990052330217	3	10
20	0.999825805029287	4	5
20	1	4	6
20	1	4	7
20	1	4	8
20	1	4	9
20	1	4	10
20	0.999978511080191	5	6
20	0.999996238670941	5	7
20	0.999998119505104	5	8
20	0.999999739371011	5	9
20	0.999968687400474	5	10
20	1	6	7
20	1	6	8
20	1	6	9
20	1	6	10
20	1	7	8
20	1	7	9
20	1	7	10
20	1	8	9
20	1	8	10
20	1	9	10
21	1	1	2
21	1	1	3
21	1	1	4
21	1	1	5
21	1	1	6
21	1	1	7
21	1	1	8
21	1	1	9
21	1	1	10
21	0.999999999526809	2	3
21	1	2	4
21	0.999999999954933	2	5
21	1	2	6
21	1	2	7
21	1	2	8
21	1	2	9
21	1	2	10
21	0.999999996897744	3	4
21	0.999998517230782	3	5
21	0.999999999955532	3	6
21	0.999999999998667	3	7
21	0.999999999999667	3	8
21	0.999999999999993	3	9
21	0.999999999904827	3	10
21	0.999999999698303	4	5
21	1	4	6
21	1	4	7
21	1	4	8
21	1	4	9
21	1	4	10
21	0.999999999995848	5	6
21	0.999999999999878	5	7
21	0.999999999999969	5	8
21	0.999999999999999	5	9
21	0.999999999991063	5	10
21	1	6	7
21	1	6	8
21	1	6	9
21	1	6	10
21	1	7	8
21	1	7	9
21	1	7	10
21	1	8	9
21	1	8	10
21	1	9	10
22	0.999999999997872	1	2
22	0.999999999913779	1	3
22	0.999999999993923	1	4
22	0.999999999976725	1	5
22	0.999999999999438	1	6
22	0.999999999999926	1	7
22	0.999999999999968	1	8
22	0.999999999999997	1	9
22	0.999999999999136	1	10
22	0.999783403075153	2	3
22	1	2	4
22	0.999930894778086	2	5
22	1	2	6
22	1	2	7
22	1	2	8
22	1	2	9
22	1	2	10
22	0.999464342094778	3	4
22	0.999999999709954	3	5
22	0.999931344202651	3	6
22	0.999987722404262	3	7
22	0.999993819360343	3	8
22	0.999999129058921	3	9
22	0.99990052330217	3	10
22	0.999825805029287	4	5
22	1	4	6
22	1	4	7
22	1	4	8
22	1	4	9
22	1	4	10
22	0.999978511080191	5	6
22	0.999996238670941	5	7
22	0.999998119505104	5	8
22	0.999999739371011	5	9
22	0.999968687400474	5	10
22	1	6	7
22	1	6	8
22	1	6	9
22	1	6	10
22	1	7	8
22	1	7	9
22	1	7	10
22	1	8	9
22	1	8	10
22	1	9	10
23	0.999999999997872	1	2
23	0.999999999913779	1	3
23	0.999999999993923	1	4
23	0.999999999976725	1	5
23	0.999999999999438	1	6
23	0.999999999999926	1	7
23	0.999999999999968	1	8
23	0.999999999999997	1	9
23	0.999999999999136	1	10
23	0.999783403075153	2	3
23	1	2	4
23	0.999930894778086	2	5
23	1	2	6
23	1	2	7
23	1	2	8
23	1	2	9
23	1	2	10
23	0.999464342094778	3	4
23	0.999999999709954	3	5
23	0.999931344202651	3	6
23	0.999987722404262	3	7
23	0.999993819360343	3	8
23	0.999999129058921	3	9
23	0.99990052330217	3	10
23	0.999825805029287	4	5
23	1	4	6
23	1	4	7
23	1	4	8
23	1	4	9
23	1	4	10
23	0.999978511080191	5	6
23	0.999996238670941	5	7
23	0.999998119505104	5	8
23	0.999999739371011	5	9
23	0.999968687400474	5	10
23	1	6	7
23	1	6	8
23	1	6	9
23	1	6	10
23	1	7	8
23	1	7	9
23	1	7	10
23	1	8	9
23	1	8	10
23	1	9	10
24	1	1	2
24	1	1	3
24	1	1	4
24	1	1	5
24	1	1	6
24	1	1	7
24	1	1	8
24	1	1	9
24	1	1	10
24	0.999999999526809	2	3
24	1	2	4
24	0.999999999954933	2	5
24	1	2	6
24	1	2	7
24	1	2	8
24	1	2	9
24	1	2	10
24	0.999999996897744	3	4
24	0.999998517230782	3	5
24	0.999999999955532	3	6
24	0.999999999998667	3	7
24	0.999999999999667	3	8
24	0.999999999999993	3	9
24	0.999999999904827	3	10
24	0.999999999698303	4	5
24	1	4	6
24	1	4	7
24	1	4	8
24	1	4	9
24	1	4	10
24	0.999999999995848	5	6
24	0.999999999999878	5	7
24	0.999999999999969	5	8
24	0.999999999999999	5	9
24	0.999999999991063	5	10
24	1	6	7
24	1	6	8
24	1	6	9
24	1	6	10
24	1	7	8
24	1	7	9
24	1	7	10
24	1	8	9
24	1	8	10
24	1	9	10
25	1	1	2
25	1	1	3
25	1	1	4
25	1	1	5
25	1	1	6
25	1	1	7
25	1	1	8
25	1	1	9
25	1	1	10
25	1	2	3
25	1	2	4
25	0.999999999994774	2	5
25	1	2	6
25	1	2	7
25	1	2	8
25	1	2	9
25	1	2	10
25	0.999999999999998	3	4
25	0.999999977577563	3	5
25	1	3	6
25	1	3	7
25	1	3	8
25	1	3	9
25	1	3	10
25	0.999999999918803	4	5
25	1	4	6
25	1	4	7
25	1	4	8
25	1	4	9
25	1	4	10
25	0.999999999999837	5	6
25	0.999999999999999	5	7
25	1	5	8
25	1	5	9
25	0.999999999999503	5	10
25	1	6	7
25	1	6	8
25	1	6	9
25	1	6	10
25	1	7	8
25	1	7	9
25	1	7	10
25	1	8	9
25	1	8	10
25	1	9	10
26	1	1	2
26	1	1	3
26	1	1	4
26	1	1	5
26	1	1	6
26	1	1	7
26	1	1	8
26	1	1	9
26	1	1	10
26	0.999999999999725	2	3
26	1	2	4
26	0.999999999999949	2	5
26	1	2	6
26	1	2	7
26	1	2	8
26	1	2	9
26	0.999999999999975	2	10
26	1	3	4
26	1	3	5
26	1	3	6
26	1	3	7
26	1	3	8
26	1	3	9
26	1	3	10
26	1	4	5
26	1	4	6
26	1	4	7
26	1	4	8
26	1	4	9
26	0.999999999999979	4	10
26	1	5	6
26	1	5	7
26	1	5	8
26	1	5	9
26	0.999999999999326	5	10
26	1	6	7
26	1	6	8
26	1	6	9
26	1	6	10
26	1	7	8
26	1	7	9
26	1	7	10
26	1	8	9
26	1	8	10
26	1	9	10
27	1	1	2
27	1	1	3
27	1	1	4
27	1	1	5
27	1	1	6
27	1	1	7
27	1	1	8
27	1	1	9
27	1	1	10
27	0.999999991792827	2	3
27	1	2	4
27	0.999999997593395	2	5
27	0.999999999999465	2	6
27	0.999999999999997	2	7
27	1	2	8
27	1	2	9
27	0.999999998563823	2	10
27	0.999999997382147	3	4
27	1	3	5
27	1	3	6
27	1	3	7
27	1	3	8
27	1	3	9
27	1	3	10
27	0.999999998499529	4	5
27	0.999999999999968	4	6
27	1	4	7
27	1	4	8
27	1	4	9
27	0.999999998753114	4	10
27	0.999999999999837	5	6
27	0.999999999999999	5	7
27	1	5	8
27	1	5	9
27	1	5	10
27	1	6	7
27	1	6	8
27	1	6	9
27	0.999999999999999	6	10
27	1	7	8
27	1	7	9
27	1	7	10
27	1	8	9
27	1	8	10
27	1	9	10
28	1	1	2
28	1	1	3
28	1	1	4
28	1	1	5
28	1	1	6
28	1	1	7
28	1	1	8
28	1	1	9
28	1	1	10
28	0.9999999999909	2	3
28	0.999999999846773	2	4
28	0.999999999999329	2	5
28	1	2	6
28	1	2	7
28	1	2	8
28	1	2	9
28	1	2	10
28	1	3	4
28	1	3	5
28	1	3	6
28	1	3	7
28	1	3	8
28	0.999999999831639	3	9
28	0.999999999999979	3	10
28	0.999999999922884	4	5
28	1	4	6
28	1	4	7
28	1	4	8
28	0.999999999698457	4	9
28	0.999999999999298	4	10
28	0.999999999999999	5	6
28	1	5	7
28	1	5	8
28	0.999999980700773	5	9
28	0.999999999959366	5	10
28	1	6	7
28	1	6	8
28	0.999999999999989	6	9
28	1	6	10
28	1	7	8
28	1	7	9
28	1	7	10
28	1	8	9
28	1	8	10
28	1	9	10
29	1	1	2
29	1	1	3
29	1	1	4
29	1	1	5
29	1	1	6
29	1	1	7
29	1	1	8
29	1	1	9
29	1	1	10
29	0.999999999999973	2	3
29	0.999999999999973	2	4
29	1	2	5
29	1	2	6
29	1	2	7
29	1	2	8
29	0.999999999989974	2	9
29	0.999999999999975	2	10
29	0.999999996497145	3	4
29	0.999999999999999	3	5
29	1	3	6
29	1	3	7
29	1	3	8
29	0.999999999663874	3	9
29	0.999999999999321	3	10
29	0.999999999769372	4	5
29	0.999999999999399	4	6
29	1	4	7
29	1	4	8
29	1	4	9
29	1	4	10
29	1	5	6
29	1	5	7
29	1	5	8
29	0.999999980700773	5	9
29	0.999999999959366	5	10
29	1	6	7
29	1	6	8
29	0.999999999999912	6	9
29	1	6	10
29	1	7	8
29	1	7	9
29	1	7	10
29	1	8	9
29	1	8	10
29	1	9	10
30	1	1	2
30	1	1	3
30	1	1	4
30	1	1	5
30	1	1	6
30	1	1	7
30	1	1	8
30	1	1	9
30	1	1	10
30	0.999999999972881	2	3
30	0.999999999396718	2	4
30	0.999999999999999	2	5
30	0.999999999966992	2	6
30	0.999999999999997	2	7
30	1	2	8
30	0.999918115672014	2	9
30	1	2	10
30	0.99999991701599	3	4
30	0.999999491018658	3	5
30	1	3	6
30	1	3	7
30	1	3	8
30	0.968716017746744	3	9
30	1	3	10
30	0.999999722576139	4	5
30	0.999999978015476	4	6
30	0.999999999998561	4	7
30	0.999999999999807	4	8
30	0.999679723210386	4	9
30	0.999999873894145	4	10
30	0.999999948268542	5	6
30	0.999999999950098	5	7
30	0.999999999993066	5	8
30	0.999989251235797	5	9
30	0.999999999989044	5	10
30	0.999999999999896	6	7
30	0.999999999999986	6	8
30	0.99950329273705	6	9
30	0.999999999999992	6	10
30	1	7	8
30	0.999939586504662	7	9
30	1	7	10
30	0.999988153923317	8	9
30	1	8	10
30	0.99918920843841	9	10
31	1	1	2
31	1	1	3
31	1	1	4
31	1	1	5
31	1	1	6
31	1	1	7
31	1	1	8
31	1	1	9
31	1	1	10
31	1	2	3
31	1	2	4
31	0.999999999999995	2	5
31	0.999999999999987	2	6
31	1	2	7
31	1	2	8
31	0.999998683903718	2	9
31	1	2	10
31	1	3	4
31	1	3	5
31	1	3	6
31	1	3	7
31	1	3	8
31	0.999988510706637	3	9
31	1	3	10
31	1	4	5
31	1	4	6
31	1	4	7
31	1	4	8
31	0.99999999996406	4	9
31	1	4	10
31	1	5	6
31	1	5	7
31	1	5	8
31	0.999999998494221	5	9
31	0.999999999999997	5	10
31	1	6	7
31	1	6	8
31	0.99999999958775	6	9
31	1	6	10
31	1	7	8
31	0.999999930474854	7	9
31	1	7	10
31	0.999999993184344	8	9
31	1	8	10
31	0.999996966415773	9	10
32	1	1	2
32	1	1	3
32	1	1	4
32	1	1	5
32	1	1	6
32	1	1	7
32	1	1	8
32	1	1	9
32	1	1	10
32	1	2	3
32	1	2	4
32	0.999999999917244	2	5
32	1	2	6
32	1	2	7
32	1	2	8
32	0.999999959036015	2	9
32	0.999999999999974	2	10
32	0.999999999993009	3	4
32	0.999999999999827	3	5
32	1	3	6
32	1	3	7
32	1	3	8
32	0.999842615124222	3	9
32	0.999999999999979	3	10
32	0.999999999899656	4	5
32	0.999999999999974	4	6
32	1	4	7
32	1	4	8
32	0.99999990659917	4	9
32	0.999999999872623	4	10
32	0.999999999999095	5	6
32	1	5	7
32	1	5	8
32	0.99389552341215	5	9
32	0.999999999999997	5	10
32	1	6	7
32	1	6	8
32	0.999999999587403	6	9
32	0.99999999998712	6	10
32	1	7	8
32	0.999999929869159	7	9
32	1	7	10
32	0.999999993115324	8	9
32	1	8	10
32	0.999928085242942	9	10
33	1	1	2
33	1	1	3
33	1	1	4
33	1	1	5
33	1	1	6
33	1	1	7
33	1	1	8
33	1	1	9
33	1	1	10
33	0.999999999999991	2	3
33	0.99999999999891	2	4
33	0.999999999965535	2	5
33	0.999999965877674	2	6
33	1	2	7
33	1	2	8
33	0.99999070658315	2	9
33	0.999999999999997	2	10
33	0.999999999999652	3	4
33	0.999999999999734	3	5
33	0.999999999999015	3	6
33	1	3	7
33	1	3	8
33	0.987131382554691	3	9
33	1	3	10
33	1	4	5
33	0.999999999999974	4	6
33	1	4	7
33	1	4	8
33	0.999977868423751	4	9
33	0.99999999987348	4	10
33	1	5	6
33	1	5	7
33	1	5	8
33	0.991943981875034	5	9
33	0.999999999022655	5	10
33	1	6	7
33	1	6	8
33	0.999357551223696	6	9
33	0.999999999987021	6	10
33	1	7	8
33	0.99999832255845	7	9
33	1	7	10
33	0.999999813432712	8	9
33	1	8	10
33	0.999076822653068	9	10
34	1	1	2
34	1	1	3
34	1	1	4
34	1	1	5
34	1	1	6
34	1	1	7
34	1	1	8
34	1	1	9
34	1	1	10
34	0.999999999999996	2	3
34	1	2	4
34	1	2	5
34	0.99999999999955	2	6
34	0.999999999993894	2	7
34	1	2	8
34	0.999999878321716	2	9
34	1	2	10
34	0.999999999999934	3	4
34	0.999999999999868	3	5
34	1	3	6
34	0.99999999999843	3	7
34	1	3	8
34	0.999999952360127	3	9
34	0.999999999999314	3	10
34	1	4	5
34	1	4	6
34	0.999999999999998	4	7
34	1	4	8
34	0.999999859219028	4	9
34	0.999999999999502	4	10
34	0.999999999999994	5	6
34	0.999999999999994	5	7
34	1	5	8
34	0.999983048862365	5	9
34	0.999999999999997	5	10
34	0.999999999987836	6	7
34	0.999999999999999	6	8
34	0.999999999998658	6	9
34	0.99999999949662	6	10
34	1	7	8
34	0.999999805241599	7	9
34	1	7	10
34	0.999999993115324	8	9
34	1	8	10
34	0.999928085242942	9	10
35	1	1	2
35	1	1	3
35	1	1	4
35	1	1	5
35	1	1	6
35	1	1	7
35	1	1	8
35	1	1	9
35	1	1	10
35	0.999999999984067	2	3
35	0.999999999997554	2	4
35	0.999999601368729	2	5
35	1	2	6
35	0.999999999999999	2	7
35	1	2	8
35	0.999999999707356	2	9
35	0.00379712354336513	2	10
35	0.999999999986088	3	4
35	1	3	5
35	1	3	6
35	1	3	7
35	0.999999999999978	3	8
35	1	3	9
35	3.37844502809464e-05	3	10
35	0.999999999988767	4	5
35	1	4	6
35	0.999999999873814	4	7
35	0.999999999630444	4	8
35	1	4	9
35	4.07836512918884e-07	4	10
35	0.999999999999668	5	6
35	0.999999999999931	5	7
35	0.999999999435972	5	8
35	1	5	9
35	1.25057909811946e-07	5	10
35	1	6	7
35	1	6	8
35	0.999999999999998	6	9
35	0.002284013565428	6	10
35	1	7	8
35	0.99999999999995	7	9
35	0.0160048671651444	7	10
35	0.999999995813184	8	9
35	0.66423359043448	8	10
35	3.68430938414877e-05	9	10
36	1	1	2
36	0.999999999999997	1	3
36	0.996193967009076	1	4
36	1	1	5
36	1	1	6
36	1	1	7
36	0.999999999996296	1	8
36	0.999999999999556	1	9
36	1	1	10
36	1	2	3
36	0.999999996131171	2	4
36	1	2	5
36	1	2	6
36	1	2	7
36	1	2	8
36	0.999999999999999	2	9
36	0.0762774234708144	2	10
36	1	3	4
36	1	3	5
36	1	3	6
36	1	3	7
36	1	3	8
36	1	3	9
36	0.000625347760825189	3	10
36	1	4	5
36	0.999999999998411	4	6
36	0.999999999998009	4	7
36	1	4	8
36	1	4	9
36	4.55131074810311e-06	4	10
36	1	5	6
36	1	5	7
36	1	5	8
36	1	5	9
36	0.000142584841464857	5	10
36	1	6	7
36	1	6	8
36	1	6	9
36	0.118351849678643	6	10
36	1	7	8
36	1	7	9
36	0.419136069473938	7	10
36	1	8	9
36	0.749095208493648	8	10
36	0.00248236634214281	9	10
37	1	1	2
37	0.999999999999968	1	3
37	0.99436829321755	1	4
37	0.999999999999998	1	5
37	1	1	6
37	1	1	7
37	0.999999999983969	1	8
37	0.999999999999556	1	9
37	1	1	10
37	1	2	3
37	0.999999986265511	2	4
37	0.999999999999999	2	5
37	1	2	6
37	1	2	7
37	1	2	8
37	1	2	9
37	0.0557052685644969	2	10
37	0.999999999999887	3	4
37	1	3	5
37	1	3	6
37	1	3	7
37	1	3	8
37	1	3	9
37	0.000418490418316261	3	10
37	0.999999999999998	4	5
37	0.999999999977843	4	6
37	0.999999996586979	4	7
37	1	4	8
37	1	4	9
37	2.29848630806117e-06	4	10
37	1	5	6
37	1	5	7
37	1	5	8
37	1	5	9
37	0.000164064589751528	5	10
37	1	6	7
37	1	6	8
37	1	6	9
37	0.259244034898156	6	10
37	1	7	8
37	1	7	9
37	0.681578301328185	7	10
37	1	8	9
37	0.714878728892788	8	10
37	0.0630287160106005	9	10
38	0.999999999999999	1	2
38	0.999999999858568	1	3
38	0.939795600139409	1	4
38	0.999999999991785	1	5
38	0.999999999999999	1	6
38	1	1	7
38	0.999999988334374	1	8
38	0.99999999944817	1	9
38	1	1	10
38	1	2	3
38	0.999999991541723	2	4
38	1	2	5
38	1	2	6
38	1	2	7
38	1	2	8
38	1	2	9
38	0.00210849019598331	2	10
38	0.999999999983788	3	4
38	1	3	5
38	1	3	6
38	0.999999999999789	3	7
38	0.999999999999998	3	8
38	1	3	9
38	3.53591543622622e-05	3	10
38	0.999999999544783	4	5
38	0.999999993761234	4	6
38	0.999951992287657	4	7
38	0.999999999999277	4	8
38	1	4	9
38	5.31870735794593e-09	4	10
38	1	5	6
38	0.999999999999999	5	7
38	1	5	8
38	1	5	9
38	2.04100535540253e-05	5	10
38	1	6	7
38	1	6	8
38	1	6	9
38	0.060189640741477	6	10
38	1	7	8
38	0.999999999999965	7	9
38	0.700454510982998	7	10
38	1	8	9
38	0.552331750398239	8	10
38	0.0326337581831749	9	10
39	0.999999999201939	1	2
39	0.999999349032124	1	3
39	0.687573779651963	1	4
39	0.999999918288748	1	5
39	0.999999999886961	1	6
39	0.999999999998591	1	7
39	0.999987499326591	1	8
39	0.99999950397766	1	9
39	0.99999999999893	1	10
39	1	2	3
39	0.999999999971948	2	4
39	1	2	5
39	1	2	6
39	0.999999999941624	2	7
39	0.999999999999988	2	8
39	1	2	9
39	1.42442355061678e-07	2	10
39	0.99999999999934	3	4
39	1	3	5
39	0.999999999999974	3	6
39	0.999999996093944	3	7
39	0.999999999999996	3	8
39	1	3	9
39	1.39948941419827e-08	3	10
39	0.999999996112721	4	5
39	0.999999705107872	4	6
39	0.999877657442569	4	7
39	0.999999999999713	4	8
39	1	4	9
39	2.07208148379733e-11	4	10
39	1	5	6
39	0.999999926466849	5	7
39	1	5	8
39	1	5	9
39	1.4693780079209e-08	5	10
39	1	6	7
39	1	6	8
39	1	6	9
39	0.00276210165022704	6	10
39	1	7	8
39	0.999999999999982	7	9
39	0.349354529856863	7	10
39	1	8	9
39	0.0663453504997115	8	10
39	0.0201830308500868	9	10
40	0.999999998186408	1	2
40	0.99999920013678	1	3
40	0.682203729116916	1	4
40	0.999999897019899	1	5
40	0.999999999852358	1	6
40	0.999999999999985	1	7
40	0.999983316331494	1	8
40	0.999999225073805	1	9
40	0.999999999998999	1	10
40	0.999999999999998	2	3
40	0.999999741413464	2	4
40	0.999999999999922	2	5
40	0.999999999988619	2	6
40	0.999999994509235	2	7
40	0.999999999999762	2	8
40	1	2	9
40	3.78408002992348e-08	2	10
40	0.999999999998826	3	4
40	1	3	5
40	0.999999999999989	3	6
40	0.9999969467914	3	7
40	1	3	8
40	0.99999999999964	3	9
40	1.60132980317828e-08	3	10
40	0.999999999996152	4	5
40	0.999999866261364	4	6
40	0.994681399122896	4	7
40	0.999999999999967	4	8
40	0.999999999999894	4	9
40	3.07617249079877e-11	4	10
40	1	5	6
40	0.999999975318312	5	7
40	1	5	8
40	1	5	9
40	1.67246951760968e-08	5	10
40	0.999999999999999	6	7
40	1	6	8
40	0.999999999999971	6	9
40	0.00314857196836136	6	10
40	0.999999999999983	7	8
40	0.999999999999477	7	9
40	0.446857285456884	7	10
40	1	8	9
40	0.0476858286308067	8	10
40	0.01139031393042	9	10
41	0.999999999997473	1	2
41	0.99999999764929	1	3
41	0.91549044422728	1	4
41	0.999999999671237	1	5
41	0.999999999999798	1	6
41	1	1	7
41	0.99999989148216	1	8
41	0.999999996268846	1	9
41	1	1	10
41	1	2	3
41	0.99999999999997	2	4
41	1	2	5
41	1	2	6
41	0.999999999875401	2	7
41	1	2	8
41	1	2	9
41	3.0212067396551e-06	2	10
41	1	3	4
41	1	3	5
41	1	3	6
41	0.999999999950428	3	7
41	1	3	8
41	1	3	9
41	3.27227208084782e-06	3	10
41	0.999999999999994	4	5
41	0.999999999957982	4	6
41	0.999964278946837	4	7
41	1	4	8
41	1	4	9
41	1.06425298830919e-08	4	10
41	1	5	6
41	0.999999999961226	5	7
41	1	5	8
41	0.999999999999997	5	9
41	4.94523964526634e-07	5	10
41	1	6	7
41	1	6	8
41	1	6	9
41	0.0157067127992158	6	10
41	1	7	8
41	0.999999999999936	7	9
41	0.871521539154341	7	10
41	1	8	9
41	0.295235977707888	8	10
41	0.074572038453105	9	10
42	0.999999990916951	1	2
42	0.999998649634135	1	3
42	0.653091374410525	1	4
42	0.999999700431827	1	5
42	0.999999998355731	1	6
42	0.999999999999933	1	7
42	0.99997307780978	1	8
42	0.999998212873343	1	9
42	0.999999999998922	1	10
42	1	2	3
42	0.999999999460646	2	4
42	1	2	5
42	1	2	6
42	0.999998802819316	2	7
42	0.999999999999884	2	8
42	1	2	9
42	9.51598292594409e-08	2	10
42	0.999999999998082	3	4
42	1	3	5
42	1	3	6
42	0.999999978732525	3	7
42	1	3	8
42	1	3	9
42	3.41652694469123e-07	3	10
42	0.99999999999808	4	5
42	0.999999996297821	4	6
42	0.993842963843617	4	7
42	0.999999999999981	4	8
42	1	4	9
42	4.13960997770292e-10	4	10
42	1	5	6
42	0.999997050760323	5	7
42	1	5	8
42	1	5	9
42	1.00307650390809e-07	5	10
42	0.999999999999837	6	7
42	1	6	8
42	1	6	9
42	0.00147904192899299	6	10
42	0.999999999999975	7	8
42	0.999999999983091	7	9
42	0.660501268348276	7	10
42	1	8	9
42	0.119539010989455	8	10
42	0.0371773694807731	9	10
43	0.999999976370981	1	2
43	0.999999763393927	1	3
43	0.640365743599674	1	4
43	0.999999504695707	1	5
43	0.999999997618029	1	6
43	0.999999999999911	1	7
43	0.999999993689865	1	8
43	0.999998212873343	1	9
43	0.999999999998918	1	10
43	0.999999999994907	2	3
43	0.99999999992218	2	4
43	0.99999999999998	2	5
43	0.99999999999959	2	6
43	0.999998778263319	2	7
43	0.999999999999992	2	8
43	1	2	9
43	5.28434647234581e-08	2	10
43	0.999999999735891	3	4
43	1	3	5
43	1	3	6
43	0.999999895959926	3	7
43	1	3	8
43	1	3	9
43	3.73801911095646e-07	3	10
43	0.999999999543438	4	5
43	0.999999751360855	4	6
43	0.997208045453884	4	7
43	0.999999999785245	4	8
43	1	4	9
43	4.57085194045825e-10	4	10
43	1	5	6
43	0.999999927677692	5	7
43	1	5	8
43	1	5	9
43	7.1486036408566e-08	5	10
43	0.999999999999996	6	7
43	1	6	8
43	1	6	9
43	0.00285728274983549	6	10
43	1	7	8
43	0.99999999999927	7	9
43	0.807463712929261	7	10
43	1	8	9
43	0.181363930763711	8	10
43	0.0842012762323027	9	10
44	0.964896536458961	1	2
44	0.99871534697511	1	3
44	0.0357283379695557	1	4
44	0.999998561872978	1	5
44	0.9976271690187	1	6
44	0.99999881683572	1	7
44	0.999981942746815	1	8
44	0.999985341497853	1	9
44	0.9984333378289	1	10
44	1	2	3
44	0.999999999999999	2	4
44	1	2	5
44	1	2	6
44	0.999999996724483	2	7
44	1	2	8
44	1	2	9
44	3.41520045553674e-06	2	10
44	1	3	4
44	1	3	5
44	1	3	6
44	0.999999977667465	3	7
44	1	3	8
44	1	3	9
44	1.73994415463771e-06	3	10
44	0.999999999848282	4	5
44	0.999999997087885	4	6
44	0.998479371907823	4	7
44	0.999999999998833	4	8
44	1	4	9
44	3.72490666805626e-09	4	10
44	1	5	6
44	0.999999995899459	5	7
44	1	5	8
44	1	5	9
44	2.82115138393755e-06	5	10
44	1	6	7
44	1	6	8
44	1	6	9
44	0.0304242774089772	6	10
44	1	7	8
44	0.999999999999999	7	9
44	0.946066952182697	7	10
44	1	8	9
44	0.510242615709424	8	10
44	0.268365129770269	9	10
45	0.999999999962805	1	2
45	0.99999999441009	1	3
45	0.750082558379222	1	4
45	0.999999992855399	1	5
45	0.999999999994893	1	6
45	1	1	7
45	0.999999999940954	1	8
45	0.999999968771962	1	9
45	0.999999999995314	1	10
45	1	2	3
45	0.999999998949775	2	4
45	1	2	5
45	0.999999999999995	2	6
45	0.999989689506736	2	7
45	1	2	8
45	1	2	9
45	1.20295126840491e-07	2	10
45	0.999999999999856	3	4
[truncated: 998,000+ more rows]
