# Supplementary material for: Genome-wide bioinformatic analyses predict key host and viral factors in SARS-CoV-2 pathogenesis
Source: Commun Biol. 2021 May 17;4:590. doi: 10.1038/s42003-021-02095-0 (PMC8128904; doi:10.1038/s42003-021-02095-0)
Supplement: Supplementary file 18 — Supplementary Data 16 [file 42003_2021_2095_MOESM18_ESM.zip › metaCATS_Results/Patient_Status-rMsaInput.txt-rResultChisqTest.txt]

resultCST
1 "Site Number	Chi-Square Score	P-Value	Degrees of Freedom	Sparse Table (i.e. <5 of any residue)	Residue Diversity Between Groups
1	15.719871397715	0.204405956620079	12	Y	group1(38_-)|group2(2993_-,_3_c)|group3(3870_-,_1_a,_1_c,_1_t)|group4(309_-,_1_a)|group5(862_-)
2	2.75890104017546	0.948565009782498	8	Y	group1(38_-)|group2(2995_-,_1_c)|group3(3872_-,_1_t)|group4(310_-)|group5(862_-)
3	0.385318234835894	0.9836611994286	4	Y	group1(38_-)|group2(2995_-,_1_t)|group3(3872_-,_1_t)|group4(310_-)|group5(862_-)
4	0.385318234835894	0.9836611994286	4	Y	group1(38_-)|group2(2995_-,_1_t)|group3(3872_-,_1_t)|group4(310_-)|group5(862_-)
5	2.75890104017546	0.948565009782498	8	Y	group1(38_-)|group2(2995_-,_1_g)|group3(3872_-,_1_c)|group4(310_-)|group5(862_-)
6	6.52635160596753	0.981347853320097	16	Y	group1(38_-)|group2(2987_-,_8_a,_1_g)|group3(3857_-,_14_a,_1_c,_1_t)|group4(310_-)|group5(861_-,_1_a)
7	0.770829332014241	0.999323178368285	8	Y	group1(38_-)|group2(2994_-,_1_a,_1_g)|group3(3871_-,_1_a,_1_g)|group4(310_-)|group5(862_-)
8	1.07513985155882	0.898196220737286	4	Y	group1(38_-)|group2(2996_-)|group3(3872_-,_1_g)|group4(310_-)|group5(862_-)
9	1.07513985155882	0.898196220737286	4	Y	group1(38_-)|group2(2996_-)|group3(3872_-,_1_a)|group4(310_-)|group5(862_-)
10	1.07513985155882	0.898196220737286	4	Y	group1(38_-)|group2(2996_-)|group3(3872_-,_1_t)|group4(310_-)|group5(862_-)
11	2.1613828814426	0.706105104863755	4	Y	group1(38_-)|group2(2996_-)|group3(3871_-,_2_g)|group4(310_-)|group5(862_-)
12	2.1505487461207	0.976045080481405	8	Y	group1(38_-)|group2(2996_-)|group3(3871_-,_1_c,_1_t)|group4(310_-)|group5(862_-)
13	2.1613828814426	0.706105104863755	4	Y	group1(38_-)|group2(2996_-)|group3(3871_-,_2_t)|group4(310_-)|group5(862_-)
14	2.1505487461207	0.976045080481405	8	Y	group1(38_-)|group2(2996_-)|group3(3871_-,_1_c,_1_g)|group4(310_-)|group5(862_-)
15	2.1613828814426	0.706105104863755	4	Y	group1(38_-)|group2(2996_-)|group3(3871_-,_2_g)|group4(310_-)|group5(862_-)
16	1.07513985155882	0.898196220737286	4	Y	group1(38_-)|group2(2996_-)|group3(3872_-,_1_a)|group4(310_-)|group5(862_-)
17	1.07513985155882	0.898196220737286	4	Y	group1(38_-)|group2(2996_-)|group3(3872_-,_1_a)|group4(310_-)|group5(862_-)
18	1.07513985155882	0.898196220737286	4	Y	group1(38_-)|group2(2996_-)|group3(3872_-,_1_c)|group4(310_-)|group5(862_-)
19	1.07513985155882	0.898196220737286	4	Y	group1(38_-)|group2(2996_-)|group3(3872_-,_1_t)|group4(310_-)|group5(862_-)
20	2.1613828814426	0.706105104863755	4	Y	group1(38_-)|group2(2996_-)|group3(3871_-,_2_g)|group4(310_-)|group5(862_-)
21	2.1505487461207	0.976045080481405	8	Y	group1(38_-)|group2(2996_-)|group3(3871_-,_1_a,_1_c)|group4(310_-)|group5(862_-)
22	2.1613828814426	0.706105104863755	4	Y	group1(38_-)|group2(2996_-)|group3(3871_-,_2_t)|group4(310_-)|group5(862_-)
23	2.1613828814426	0.706105104863755	4	Y	group1(38_-)|group2(2996_-)|group3(3871_-,_2_c)|group4(310_-)|group5(862_-)
24	2.1505487461207	0.976045080481405	8	Y	group1(38_-)|group2(2996_-)|group3(3871_-,_1_c,_1_t)|group4(310_-)|group5(862_-)
25	2.5359088191201	0.99802753119854	12	Y	group1(38_-)|group2(2995_-,_1_c)|group3(3870_-,_1_a,_1_c,_1_t)|group4(310_-)|group5(862_-)
26	32.2813349217452	0.00918922225014835	16	Y	group1(38_-)|group2(2993_-,_2_a,_1_g)|group3(3868_-,_1_a,_4_c)|group4(309_-,_1_t)|group5(862_-)
27	9.02803601279972	0.70053393635104	12	Y	group1(38_-)|group2(2993_-,_1_a,_1_c,_1_g)|group3(3868_-,_3_a,_1_c,_1_g)|group4(309_-,_1_g)|group5(862_-)
28	15.8405485214502	0.464143780535956	16	Y	group1(38_-)|group2(2993_-,_1_a,_1_g,_1_t)|group3(3864_-,_4_a,_3_c,_2_t)|group4(309_-,_1_g)|group5(861_-,_1_g)
29	10.1494286786512	0.858709082603463	16	Y	group1(38_-)|group2(2993_-,_1_c,_1_g,_1_t)|group3(3863_-,_3_a,_2_c,_3_g,_2_t)|group4(309_-,_1_a)|group5(860_-,_1_g,_1_t)
30	9.08054080053072	0.696036213879012	12	Y	group1(38_-)|group2(2993_-,_1_c,_2_g)|group3(3859_-,_2_a,_7_c,_5_g)|group4(309_-,_1_g)|group5(858_-,_1_a,_2_c,_1_g)
31	13.8047038889869	0.613260341466983	16	Y	group1(38_-)|group2(2993_-,_1_c,_1_g,_1_t)|group3(3857_-,_8_a,_6_c,_2_t)|group4(309_-,_1_c)|group5(858_-,_1_a,_2_c,_1_t)
32	14.9955774026756	0.524962469834107	16	Y	group1(38_-)|group2(2993_-,_1_c,_1_g,_1_t)|group3(3857_-,_4_a,_7_c,_3_g,_2_t)|group4(309_-,_1_c)|group5(858_-,_4_c)
33	18.9923392134015	0.269060647168183	16	Y	group1(38_-)|group2(2992_-,_2_a,_1_c,_1_t)|group3(3854_-,_5_a,_3_c,_9_g,_2_t)|group4(309_-,_1_c)|group5(858_-,_3_c,_1_g)
34	11.3375903893966	0.788183879167853	16	Y	group1(38_-)|group2(2991_-,_2_a,_1_c,_1_g,_1_t)|group3(3853_-,_4_a,_2_c,_12_g,_2_t)|group4(309_-,_1_g)|group5(858_-,_4_g)
35	25.9196991276507	0.168480383286064	20	Y	group1(34_-,_4_a)|group2(2532_-,_458_a,_3_c,_1_g,_1_n,_1_t)|group3(3174_-,_688_a,_5_c,_6_g)|group4(238_-,_72_a)|group5(705_-,_156_a,_1_g)
36	44.6557971049993	0.0238991402584737	28	Y	group1(34_-,_1_n,_3_t)|group2(2496_-,_3_a,_4_c,_1_g,_3_n,_487_t,_2_y)|group3(3128_-,_4_a,_2_c,_2_g,_17_n,_719_t,_1_w)|group4(236_-,_74_t)|group5(704_-,_158_t)
37	35.098626877208	0.167014555157071	28	Y	group1(34_-,_1_n,_3_t)|group2(2407_-,_2_a,_1_c,_2_g,_3_n,_580_t,_1_w)|group3(3083_-,_3_a,_6_c,_2_g,_1_k,_17_n,_761_t)|group4(235_-,_75_t)|group5(698_-,_164_t)
38	34.4078865821732	0.0776765059358453	24	Y	group1(34_-,_3_a,_1_n)|group2(2358_-,_620_a,_1_c,_3_g,_4_n,_10_t)|group3(3066_-,_773_a,_3_c,_6_g,_1_m,_17_n,_7_t)|group4(233_-,_77_a)|group5(693_-,_169_a)
39	42.0372895733864	0.00273480083296564	20	Y	group1(34_-,_3_a,_1_n)|group2(2247_-,_744_a,_3_n,_2_t)|group3(2997_-,_852_a,_2_c,_3_g,_17_n,_2_t)|group4(232_-,_78_a)|group5(688_-,_174_a)
40	48.7078905911892	0.000338155384973247	20	Y	group1(34_-,_3_a,_1_n)|group2(2232_-,_756_a,_3_g,_3_n,_2_t)|group3(2984_-,_862_a,_3_c,_1_g,_18_n,_5_t)|group4(231_-,_78_a,_1_g)|group5(688_-,_174_a)
41	67.6302758124184	4.96711514397252e-06	24	Y	group1(34_-,_3_g,_1_n)|group2(2205_-,_4_a,_1_c,_782_g,_3_n,_1_t)|group3(2953_-,_3_a,_2_c,_896_g,_18_n,_1_t)|group4(231_-,_78_g,_1_k)|group5(686_-,_176_g)
42	46.6826896680426	0.000649079507708981	20	Y	group1(34_-,_3_g,_1_n)|group2(2183_-,_1_a,_2_c,_806_g,_3_n,_1_t)|group3(2928_-,_3_a,_923_g,_18_n,_1_t)|group4(231_-,_79_g)|group5(683_-,_179_g)
43	57.0758378543616	1.99894057856682e-05	20	Y	group1(34_-,_1_n,_3_t)|group2(2154_-,_1_a,_2_g,_3_n,_836_t)|group3(2914_-,_2_a,_3_c,_1_g,_20_n,_933_t)|group4(229_-,_1_c,_80_t)|group5(680_-,_182_t)
44	90.5257674382105	1.17959139409346e-09	24	Y	group1(33_-,_1_c,_1_n,_3_t)|group2(2129_-,_3_a,_1_c,_1_g,_4_n,_857_t,_1_w)|group3(2903_-,_3_a,_4_c,_1_g,_21_n,_941_t)|group4(227_-,_1_a,_82_t)|group5(677_-,_185_t)
45	57.5920822046949	1.66846251670979e-05	20	Y	group1(32_-,_1_n,_5_t)|group2(2098_-,_2_a,_1_g,_3_n,_892_t)|group3(2886_-,_1_a,_1_c,_2_g,_20_n,_963_t)|group4(227_-,_83_t)|group5(673_-,_189_t)
46	2.1505487461207	0.976045080481405	8	Y	group1(38_-)|group2(2996_-)|group3(3871_-,_1_n,_1_t)|group4(310_-)|group5(862_-)
47	1.07513985155882	0.898196220737286	4	Y	group1(38_-)|group2(2996_-)|group3(3872_-,_1_n)|group4(310_-)|group5(862_-)
48	1.07513985155882	0.898196220737286	4	Y	group1(38_-)|group2(2996_-)|group3(3872_-,_1_n)|group4(310_-)|group5(862_-)
49	2.1505487461207	0.976045080481405	8	Y	group1(38_-)|group2(2996_-)|group3(3871_-,_1_a,_1_n)|group4(310_-)|group5(862_-)
50	137.946614456112	1.23969994400379e-19	20	Y	group1(32_-,_4_a,_1_n,_1_t)|group2(2059_-,_930_a,_4_c,_1_g,_2_n)|group3(2850_-,_1000_a,_1_c,_2_g,_18_n,_2_t)|group4(223_-,_87_a)|group5(671_-,_190_a,_1_c)
51	75.0390425396649	2.68378839659954e-08	20	Y	group1(32_-,_1_n,_5_t)|group2(2020_-,_3_a,_6_c,_1_g,_2_n,_964_t)|group3(2818_-,_4_a,_4_c,_19_n,_1028_t)|group4(222_-,_88_t)|group5(669_-,_1_a,_192_t)
52	119.873101543459	3.01004039681904e-16	20	Y	group1(32_-,_4_a,_1_n,_1_t)|group2(2004_-,_986_a,_2_g,_2_n,_2_t)|group3(2791_-,_1058_a,_3_c,_1_g,_19_n,_1_t)|group4(219_-,_91_a)|group5(668_-,_193_a,_1_t)
53	127.174796068757	2.26594387265741e-19	16	Y	group1(32_-,_4_c,_1_g,_1_n)|group2(2001_-,_1_a,_992_c,_2_n)|group3(2783_-,_1_a,_1067_c,_2_g,_20_n)|group4(219_-,_91_c)|group5(666_-,_195_c,_1_g)
54	1.68400849231824	0.793620411553183	4	Y	group1(38_-)|group2(2995_-,_1_t)|group3(3873_-)|group4(310_-)|group5(862_-)
55	1.68400849231824	0.793620411553183	4	Y	group1(38_-)|group2(2995_-,_1_g)|group3(3873_-)|group4(310_-)|group5(862_-)
56	1.68400849231824	0.793620411553183	4	Y	group1(38_-)|group2(2995_-,_1_c)|group3(3873_-)|group4(310_-)|group5(862_-)
57	1.68400849231824	0.793620411553183	4	Y	group1(38_-)|group2(2995_-,_1_t)|group3(3873_-)|group4(310_-)|group5(862_-)
58	1.68400849231824	0.793620411553183	4	Y	group1(38_-)|group2(2995_-,_1_c)|group3(3873_-)|group4(310_-)|group5(862_-)
59	1.68400849231824	0.793620411553183	4	Y	group1(38_-)|group2(2995_-,_1_t)|group3(3873_-)|group4(310_-)|group5(862_-)
60	1.68400849231824	0.793620411553183	4	Y	group1(38_-)|group2(2995_-,_1_t)|group3(3873_-)|group4(310_-)|group5(862_-)
61	1.68400849231824	0.793620411553183	4	Y	group1(38_-)|group2(2995_-,_1_g)|group3(3873_-)|group4(310_-)|group5(862_-)
62	1.68400849231824	0.793620411553183	4	Y	group1(38_-)|group2(2995_-,_1_c)|group3(3873_-)|group4(310_-)|group5(862_-)
63	1.68400849231824	0.793620411553183	4	Y	group1(38_-)|group2(2995_-,_1_t)|group3(3873_-)|group4(310_-)|group5(862_-)
64	1.68400849231824	0.793620411553183	4	Y	group1(38_-)|group2(2995_-,_1_t)|group3(3873_-)|group4(310_-)|group5(862_-)
65	2.75890104017546	0.948565009782498	8	Y	group1(38_-)|group2(2995_-,_1_t)|group3(3872_-,_1_g)|group4(310_-)|group5(862_-)
66	2.75890104017546	0.948565009782498	8	Y	group1(38_-)|group2(2995_-,_1_g)|group3(3872_-,_1_t)|group4(310_-)|group5(862_-)
67	2.75890104017546	0.948565009782498	8	Y	group1(38_-)|group2(2995_-,_1_c)|group3(3872_-,_1_t)|group4(310_-)|group5(862_-)
68	0.385318234835894	0.9836611994286	4	Y	group1(38_-)|group2(2995_-,_1_t)|group3(3872_-,_1_t)|group4(310_-)|group5(862_-)
69	0.385318234835894	0.9836611994286	4	Y	group1(38_-)|group2(2995_-,_1_g)|group3(3872_-,_1_g)|group4(310_-)|group5(862_-)
70	2.75890104017546	0.948565009782498	8	Y	group1(38_-)|group2(2995_-,_1_c)|group3(3872_-,_1_t)|group4(310_-)|group5(862_-)
71	0.385318234835894	0.9836611994286	4	Y	group1(38_-)|group2(2995_-,_1_t)|group3(3872_-,_1_t)|group4(310_-)|group5(862_-)
72	2.75890104017546	0.948565009782498	8	Y	group1(38_-)|group2(2995_-,_1_g)|group3(3872_-,_1_a)|group4(310_-)|group5(862_-)
73	85.8978050580963	3.83094561394832e-10	20	Y	group1(32_-,_5_c,_1_n)|group2(1886_-,_2_a,_1105_c,_2_n,_1_t)|group3(2741_-,_3_a,_1105_c,_1_g,_21_n,_2_t)|group4(210_-,_100_c)|group5(561_-,_1_a,_300_c)
74	90.7764960769248	1.7993264938117e-12	16	Y	group1(32_-,_1_n,_5_t)|group2(1852_-,_1_a,_2_c,_2_n,_1139_t)|group3(2720_-,_1_a,_2_c,_19_n,_1131_t)|group4(206_-,_104_t)|group5(555_-,_1_a,_306_t)
75	98.3571035189637	2.47597006910092e-12	20	Y	group1(31_-,_1_n,_6_t)|group2(1835_-,_2_a,_1_c,_2_n,_1156_t)|group3(2698_-,_2_a,_4_c,_19_n,_1150_t)|group4(206_-,_104_t)|group5(551_-,_1_g,_310_t)
76	131.761480229584	1.8199279292366e-18	20	Y	group1(31_-,_5_c,_1_g,_1_n)|group2(1831_-,_1158_c,_1_g,_2_n,_4_t)|group3(2689_-,_1_a,_1161_c,_2_g,_19_n,_1_t)|group4(206_-,_104_c)|group5(548_-,_312_c,_1_g,_1_t)
77	129.226472567528	5.44363724470777e-18	20	Y	group1(31_-,_5_c,_1_n,_1_t)|group2(1820_-,_2_a,_1170_c,_1_g,_1_n,_2_t)|group3(2665_-,_1_a,_1184_c,_2_g,_19_n,_2_t)|group4(203_-,_107_c)|group5(546_-,_315_c,_1_g)
78	5.54148258372868	0.698439865498628	8	Y	group1(38_-)|group2(2994_-,_2_t)|group3(3871_-,_2_n)|group4(310_-)|group5(862_-)
79	2.1613828814426	0.706105104863755	4	Y	group1(38_-)|group2(2996_-)|group3(3871_-,_2_n)|group4(310_-)|group5(862_-)
80	2.1613828814426	0.706105104863755	4	Y	group1(38_-)|group2(2996_-)|group3(3871_-,_2_n)|group4(310_-)|group5(862_-)
81	2.1613828814426	0.706105104863755	4	Y	group1(38_-)|group2(2996_-)|group3(3871_-,_2_n)|group4(310_-)|group5(862_-)
82	2.1613828814426	0.706105104863755	4	Y	group1(38_-)|group2(2996_-)|group3(3871_-,_2_n)|group4(310_-)|group5(862_-)
83	2.1613828814426	0.706105104863755	4	Y	group1(38_-)|group2(2996_-)|group3(3871_-,_2_n)|group4(310_-)|group5(862_-)
84	2.1613828814426	0.706105104863755	4	Y	group1(38_-)|group2(2996_-)|group3(3871_-,_2_n)|group4(310_-)|group5(862_-)
85	2.1613828814426	0.706105104863755	4	Y	group1(38_-)|group2(2996_-)|group3(3871_-,_2_n)|group4(310_-)|group5(862_-)
86	5.52883069810082	0.937949757641531	12	Y	group1(38_-)|group2(2994_-,_1_g,_1_t)|group3(3871_-,_2_n)|group4(310_-)|group5(862_-)
87	5.54148258372868	0.698439865498628	8	Y	group1(38_-)|group2(2994_-,_2_a)|group3(3871_-,_2_n)|group4(310_-)|group5(862_-)
88	5.54148258372868	0.698439865498628	8	Y	group1(38_-)|group2(2994_-,_2_a)|group3(3871_-,_2_n)|group4(310_-)|group5(862_-)
89	5.54148258372868	0.698439865498628	8	Y	group1(38_-)|group2(2994_-,_2_a)|group3(3871_-,_2_n)|group4(310_-)|group5(862_-)
90	3.44511987861549	0.903406905772575	8	Y	group1(38_-)|group2(2994_-,_2_c)|group3(3870_-,_1_c,_2_n)|group4(310_-)|group5(862_-)
91	85.3176037786759	4.82542649591854e-10	20	Y	group1(31_-,_6_c,_1_n)|group2(1811_-,_3_a,_1178_c,_1_g,_1_n,_2_t)|group3(2635_-,_1_a,_1212_c,_2_g,_20_n,_3_t)|group4(200_-,_110_c)|group5(541_-,_318_c,_1_g,_2_t)
92	135.060123770351	4.35310328970067e-19	20	Y	group1(30_-,_5_a,_1_c,_1_n,_1_t)|group2(1796_-,_1193_a,_1_c,_2_g,_1_n,_3_t)|group3(2609_-,_1228_a,_4_c,_2_g,_22_n,_8_t)|group4(197_-,_113_a)|group5(537_-,_321_a,_2_g,_2_t)
93	144.629812055545	6.66966282830824e-21	20	Y	group1(30_-,_1_c,_5_g,_1_n,_1_t)|group2(1771_-,_9_a,_3_c,_1211_g,_1_n,_1_t)|group3(2585_-,_7_a,_2_c,_1254_g,_20_n,_5_t)|group4(197_-,_113_g)|group5(526_-,_3_a,_332_g,_1_t)
94	107.356146862204	5.94515796238902e-14	20	Y	group1(29_-,_1_a,_7_g,_1_n)|group2(1740_-,_3_a,_4_c,_1241_g,_3_n,_5_t)|group3(2527_-,_2_a,_10_c,_1309_g,_19_n,_6_t)|group4(196_-,_114_g)|group5(505_-,_1_a,_5_c,_348_g,_3_t)
95	109.340431071644	7.35069125955506e-13	24	Y	group1(24_-,_1_g,_1_n,_12_t)|group2(1678_-,_13_a,_7_c,_6_g,_3_n,_1288_t,_1_y)|group3(2444_-,_17_a,_5_c,_21_g,_20_n,_1366_t)|group4(192_-,_1_a,_117_t)|group5(457_-,_13_a,_4_c,_4_g,_384_t)
96	87.4524800331175	2.06022781561961e-10	20	Y	group1(20_-,_17_a,_1_n)|group2(1540_-,_1447_a,_1_c,_1_g,_1_n,_6_t)|group3(2199_-,_1649_a,_1_g,_19_n,_5_t)|group4(173_-,_137_a)|group5(387_-,_472_a,_2_c,_1_t)
97	73.4308767809025	4.96645861599348e-08	20	Y	group1(20_-,_17_a,_1_n)|group2(1512_-,_1478_a,_3_c,_1_n,_2_t)|group3(2135_-,_1713_a,_3_c,_1_g,_20_n,_1_t)|group4(170_-,_140_a)|group5(379_-,_483_a)
98	88.8574267783213	4.05965481134262e-12	16	Y	group1(20_-,_17_c,_1_n)|group2(1486_-,_1501_c,_1_n,_8_t)|group3(2128_-,_1707_c,_19_n,_19_t)|group4(170_-,_139_c,_1_t)|group5(377_-,_1_a,_484_c)
99	78.2666173157864	7.71461680918293e-09	20	Y	group1(20_-,_17_a,_1_n)|group2(1475_-,_1519_a,_1_c,_1_n)|group3(2101_-,_1742_a,_2_c,_1_g,_20_n,_7_t)|group4(169_-,_141_a)|group5(373_-,_488_a,_1_n)
100	70.6381875343913	1.74948362988723e-06	24	Y	group1(20_-,_17_a,_1_n)|group2(1440_-,_1550_a,_2_n,_3_t,_1_w)|group3(2032_-,_1818_a,_1_c,_1_g,_20_n,_1_t)|group4(168_-,_142_a)|group5(361_-,_501_a)
101	46.2691530708973	8.84567081048005e-05	16	Y	group1(20_-,_18_a)|group2(1322_-,_1670_a,_2_g,_1_n,_1_t)|group3(1858_-,_1996_a,_4_g,_14_n,_1_t)|group4(162_-,_148_a)|group5(340_-,_522_a)
102	45.3645891798689	0.000122005248112987	16	Y	group1(20_-,_18_c)|group2(1278_-,_2_a,_1714_c,_1_n,_1_t)|group3(1825_-,_2_a,_2033_c,_13_n)|group4(162_-,_148_c)|group5(338_-,_523_c,_1_n)
103	48.8915130445588	3.43731405740421e-05	16	Y	group1(20_-,_18_c)|group2(1215_-,_1776_c,_2_g,_2_n,_1_t)|group3(1747_-,_2110_c,_3_g,_13_n)|group4(161_-,_149_c)|group5(324_-,_538_c)
104	48.3091000969254	8.62222062881835e-08	8	Y	group1(20_-,_18_a)|group2(1170_-,_1824_a,_2_n)|group3(1690_-,_2169_a,_14_n)|group4(160_-,_150_a)|group5(318_-,_544_a)
105	52.7254289238861	8.91808881796921e-05	20	Y	group1(19_-,_19_a)|group2(1135_-,_1856_a,_1_c,_1_g,_2_n,_1_t)|group3(1668_-,_2188_a,_1_g,_13_n,_3_t)|group4(160_-,_150_a)|group5(316_-,_545_a,_1_n)
106	68.2800203800596	1.99284053637596e-08	16	Y	group1(19_-,_19_c)|group2(1079_-,_1911_c,_1_g,_2_n,_3_t)|group3(1625_-,_2219_c,_2_g,_13_n,_14_t)|group4(160_-,_149_c,_1_t)|group5(309_-,_552_c,_1_n)
107	76.5167192625124	2.17867615994955e-06	28	Y	group1(18_-,_20_c)|group2(1016_-,_3_a,_1973_c,_1_m,_2_n,_1_s)|group3(1580_-,_3_a,_2272_c,_2_g,_14_n,_1_s,_1_t)|group4(156_-,_154_c)|group5(302_-,_560_c)
108	86.4414662344115	2.4029400023498e-13	12	Y	group1(14_-,_24_a)|group2(958_-,_2033_a,_4_n,_1_r)|group3(1557_-,_2300_a,_16_n)|group4(156_-,_154_a)|group5(300_-,_562_a)
109	123.646447338776	1.15629900743832e-20	12	Y	group1(10_-,_28_a)|group2(762_-,_2229_a,_2_g,_3_n)|group3(1400_-,_2459_a,_14_n)|group4(136_-,_174_a)|group5(271_-,_591_a)
110	122.727383754363	1.63927632319887e-18	16	Y	group1(6_-,_32_c)|group2(746_-,_2245_c,_4_n,_1_t)|group3(1366_-,_4_a,_2491_c,_12_n)|group4(134_-,_176_c)|group5(261_-,_1_a,_600_c)
111	120.073908306773	5.97404944051915e-20	12	Y	group1(6_-,_32_t)|group2(741_-,_1_c,_2_n,_2252_t)|group3(1361_-,_5_c,_12_n,_2495_t)|group4(132_-,_178_t)|group5(261_-,_1_c,_1_n,_599_t)
112	120.220941339293	2.59509268987463e-16	20	Y	group1(6_-,_32_t)|group2(736_-,_3_c,_5_n,_2252_t)|group3(1355_-,_2_a,_1_c,_12_n,_2502_t,_1_y)|group4(132_-,_178_t)|group5(260_-,_1_n,_601_t)
113	132.630696541712	8.05548137645864e-25	8	Y	group1(6_-,_32_t)|group2(674_-,_4_n,_2318_t)|group3(1298_-,_12_n,_2563_t)|group4(130_-,_180_t)|group5(245_-,_1_n,_616_t)
114	144.550244653915	6.90658922532735e-21	20	Y	group1(6_-,_32_c)|group2(674_-,_2_a,_2315_c,_1_g,_4_n)|group3(1295_-,_2565_c,_13_n)|group4(130_-,_180_c)|group5(244_-,_615_c,_2_n,_1_t)
115	134.188431561496	9.83463523221928e-21	16	Y	group1(6_-,_32_g)|group2(672_-,_2319_g,_4_n,_1_t)|group3(1291_-,_1_c,_2568_g,_13_n)|group4(130_-,_180_g)|group5(244_-,_616_g,_2_n)
116	121.035811315392	3.84077293187865e-20	12	Y	group1(6_-,_32_a)|group2(668_-,_2325_a,_2_n,_1_t)|group3(1279_-,_2582_a,_12_n)|group4(118_-,_192_a)|group5(244_-,_617_a,_1_n)
117	121.229951092919	3.51302808138162e-20	12	Y	group1(6_-,_32_t)|group2(664_-,_1_k,_2_n,_2329_t)|group3(1275_-,_12_n,_2586_t)|group4(117_-,_193_t)|group5(243_-,_1_n,_618_t)
118	117.114449122542	1.96674982693669e-17	16	Y	group1(3_-,_35_c)|group2(652_-,_2339_c,_1_m,_3_n,_1_t)|group3(1255_-,_2605_c,_1_m,_12_n)|group4(107_-,_203_c)|group5(242_-,_619_c,_1_n)
119	117.278937142276	2.15254203604893e-19	12	Y	group1(3_-,_35_t)|group2(649_-,_1_g,_3_n,_2343_t)|group3(1253_-,_12_n,_2608_t)|group4(106_-,_204_t)|group5(242_-,_1_n,_619_t)
120	118.373095926879	7.18322341943275e-22	8	Y	group1(1_-,_37_c)|group2(638_-,_2356_c,_2_n)|group3(1235_-,_2627_c,_11_n)|group4(102_-,_208_c)|group5(241_-,_620_c,_1_n)
121	122.558292244618	1.90762241332579e-20	12	Y	group1(1_-,_37_t)|group2(631_-,_1_c,_2_n,_2362_t)|group3(1229_-,_1_c,_11_n,_2632_t)|group4(102_-,_208_t)|group5(241_-,_621_t)
122	128.477185421605	5.85066597194927e-24	8	Y	group1(1_-,_37_t)|group2(616_-,_1_n,_2379_t)|group3(1217_-,_12_n,_2644_t)|group4(102_-,_208_t)|group5(237_-,_1_n,_624_t)
123	125.215857637776	5.61311536278366e-21	12	Y	group1(1_-,_37_g)|group2(615_-,_2378_g,_3_n)|group3(1216_-,_2645_g,_11_n,_1_t)|group4(102_-,_208_g)|group5(237_-,_624_g,_1_n)
124	131.151562985527	2.36956436480136e-18	20	Y	group1(1_-,_37_t)|group2(611_-,_1_c,_1_g,_3_n,_2377_t,_3_y)|group3(1214_-,_1_c,_1_g,_11_n,_2646_t)|group4(102_-,_208_t)|group5(237_-,_1_n,_624_t)
125	71.44072344742	1.05784350697341e-07	20	Y	group1(38_a)|group2(302_-,_2691_a,_1_g,_1_m,_1_n)|group3(496_-,_3376_a,_1_r)|group4(12_-,_298_a)|group5(46_-,_816_a)
126	79.0681830332964	6.21234306981311e-12	12	Y	group1(38_g)|group2(266_-,_2729_g,_1_n)|group3(474_-,_3398_g,_1_t)|group4(11_-,_299_g)|group5(39_-,_822_g,_1_n)
127	77.4207268883014	1.61325263262989e-13	8	Y	group1(38_a)|group2(265_-,_2729_a,_2_n)|group3(473_-,_3400_a)|group4(11_-,_299_a)|group5(39_-,_822_a,_1_n)
128	77.4671056769633	1.25234860197561e-11	12	Y	group1(38_t)|group2(265_-,_1_n,_2730_t)|group3(470_-,_1_a,_3402_t)|group4(11_-,_299_t)|group5(39_-,_1_n,_822_t)
129	74.6112231612426	5.90088495091963e-13	8	Y	group1(38_c)|group2(265_-,_2729_c,_2_n)|group3(467_-,_3406_c)|group4(11_-,_299_c)|group5(39_-,_822_c,_1_n)
130	87.7224777276911	1.34717817770253e-15	8	Y	group1(38_t)|group2(264_-,_1_n,_2731_t)|group3(447_-,_3426_t)|group4(11_-,_299_t)|group5(24_-,_1_n,_837_t)
131	89.9888413708343	4.96200582124479e-14	12	Y	group1(38_g)|group2(257_-,_2733_g,_2_n,_4_t)|group3(434_-,_3434_g,_5_t)|group4(10_-,_299_g,_1_t)|group5(22_-,_839_g,_1_n)
132	85.3669699652613	4.03916151590256e-15	8	Y	group1(38_t)|group2(255_-,_1_n,_2740_t)|group3(432_-,_3441_t)|group4(10_-,_300_t)|group5(22_-,_840_t)
133	88.3774546695685	9.92351667456884e-16	8	Y	group1(38_t)|group2(244_-,_1_n,_2751_t)|group3(418_-,_3455_t)|group4(9_-,_301_t)|group5(20_-,_1_n,_841_t)
134	93.2058392194762	1.17921290606476e-14	12	Y	group1(38_c)|group2(243_-,_2748_c,_2_n,_3_t)|group3(414_-,_3459_c)|group4(9_-,_301_c)|group5(19_-,_842_c,_1_n)
135	191.344150372791	4.24656621083503e-37	8	Y	group1(1_n,_37_t)|group2(210_-,_1_n,_2785_t)|group3(398_-,_3475_t)|group4(9_-,_301_t)|group5(19_-,_843_t)
136	92.2630561414332	9.56060016367408e-13	16	Y	group1(38_c)|group2(207_-,_2785_c,_2_n,_2_t)|group3(395_-,_1_a,_3474_c,_3_t)|group4(9_-,_300_c,_1_t)|group5(19_-,_841_c,_1_n,_1_t)
137	87.0595152463223	1.83540789030978e-15	8	Y	group1(38_t)|group2(207_-,_1_n,_2788_t)|group3(395_-,_3478_t)|group4(9_-,_301_t)|group5(19_-,_843_t)
138	90.6175518136973	3.74882971993919e-14	12	Y	group1(38_a)|group2(207_-,_2786_a,_2_n,_1_t)|group3(395_-,_3478_a)|group4(9_-,_301_a)|group5(19_-,_842_a,_1_n)
139	89.397827112247	6.16179692226737e-16	8	Y	group1(38_a)|group2(207_-,_2787_a,_2_n)|group3(393_-,_3480_a)|group4(8_-,_302_a)|group5(19_-,_842_a,_1_n)
140	87.4689101917022	1.5163621943711e-15	8	Y	group1(38_a)|group2(207_-,_2788_a,_1_n)|group3(393_-,_3479_a,_1_n)|group4(8_-,_302_a)|group5(19_-,_842_a,_1_n)
141	87.4689101917022	1.5163621943711e-15	8	Y	group1(38_c)|group2(207_-,_2788_c,_1_n)|group3(393_-,_3479_c,_1_n)|group4(8_-,_302_c)|group5(19_-,_842_c,_1_n)
142	112.729624727973	1.7237929951078e-18	12	Y	group1(38_g)|group2(207_-,_2786_g,_3_n)|group3(393_-,_3479_g,_1_n)|group4(8_-,_1_a,_301_g)|group5(19_-,_842_g,_1_n)
143	85.8868107749772	3.17051850386844e-15	8	Y	group1(38_a)|group2(207_-,_2789_a)|group3(391_-,_3481_a,_1_n)|group4(8_-,_302_a)|group5(19_-,_843_a)
144	85.8868107749772	3.17051850386844e-15	8	Y	group1(38_a)|group2(207_-,_2789_a)|group3(391_-,_3481_a,_1_n)|group4(8_-,_302_a)|group5(19_-,_843_a)
145	89.3588747079669	6.56993389186269e-14	12	Y	group1(38_c)|group2(207_-,_2789_c)|group3(389_-,_3479_c,_4_n,_1_t)|group4(8_-,_302_c)|group5(19_-,_843_c)
146	87.5143121417397	1.49246339499118e-13	12	Y	group1(38_t)|group2(206_-,_1_a,_6_n,_2783_t)|group3(387_-,_7_n,_3479_t)|group4(8_-,_2_n,_300_t)|group5(19_-,_2_n,_841_t)
147	72.3026332154231	3.9290697310397e-09	16	Y	group1(38_t)|group2(198_-,_1_k,_7_n,_2790_t)|group3(350_-,_1_a,_7_n,_3515_t)|group4(8_-,_2_n,_300_t)|group5(19_-,_2_n,_841_t)
148	77.5836415647748	4.52176905215116e-10	16	Y	group1(38_t)|group2(178_-,_1_g,_10_n,_2806_t,_1_y)|group3(118_-,_6_n,_3749_t)|group4(8_-,_1_g,_2_n,_299_t)|group5(12_-,_1_n,_849_t)
149	63.1923116719506	1.09789621900101e-10	8	Y	group1(38_a)|group2(177_-,_2809_a,_10_n)|group3(117_-,_3750_a,_6_n)|group4(8_-,_300_a,_2_n)|group5(12_-,_849_a,_1_n)
150	64.8488857150153	2.90736493702644e-09	12	Y	group1(38_a)|group2(177_-,_2811_a,_8_n)|group3(116_-,_3751_a,_1_g,_5_n)|group4(8_-,_300_a,_2_n)|group5(12_-,_849_a,_1_n)
151	65.521370422475	2.18334794797997e-09	12	Y	group1(38_a)|group2(177_-,_2810_a,_8_n,_1_w)|group3(116_-,_3752_a,_5_n)|group4(8_-,_300_a,_2_n)|group5(12_-,_849_a,_1_n)
152	63.793244774609	8.35607219977274e-11	8	Y	group1(38_a)|group2(177_-,_2811_a,_8_n)|group3(116_-,_3752_a,_5_n)|group4(8_-,_300_a,_2_n)|group5(12_-,_849_a,_1_n)
153	65.3452653005876	2.35350152032556e-09	12	Y	group1(38_t)|group2(177_-,_9_n,_2810_t)|group3(116_-,_1_c,_5_n,_3751_t)|group4(8_-,_2_n,_300_t)|group5(12_-,_1_n,_849_t)
154	68.1771013058639	2.07678171937588e-08	16	Y	group1(38_c)|group2(177_-,_2803_c,_13_n,_3_t)|group3(116_-,_1_a,_3745_c,_6_n,_5_t)|group4(8_-,_299_c,_2_n,_1_t)|group5(12_-,_847_c,_3_n)
155	65.8242001937625	1.91886567388997e-09	12	Y	group1(38_t)|group2(176_-,_11_n,_2809_t)|group3(116_-,_1_a,_5_n,_3751_t)|group4(7_-,_2_n,_301_t)|group5(12_-,_2_n,_848_t)
156	67.95348430619	7.71887582250869e-10	12	Y	group1(38_g)|group2(176_-,_2806_g,_14_n)|group3(116_-,_1_a,_3751_g,_5_n)|group4(7_-,_301_g,_2_n)|group5(12_-,_847_g,_3_n)
157	67.6389062756551	2.57623831405011e-08	16	Y	group1(38_t)|group2(176_-,_12_n,_2808_t)|group3(116_-,_1_a,_1_g,_5_n,_3750_t)|group4(7_-,_2_n,_301_t)|group5(12_-,_2_n,_848_t)
158	68.7019689198061	5.59825219026576e-10	12	Y	group1(38_g)|group2(176_-,_2808_g,_12_n)|group3(115_-,_1_a,_3753_g,_4_n)|group4(7_-,_301_g,_2_n)|group5(12_-,_848_g,_2_n)
159	68.9401727988652	7.98584603496441e-12	8	Y	group1(38_t)|group2(176_-,_13_n,_2807_t)|group3(114_-,_4_n,_3755_t)|group4(7_-,_2_n,_301_t)|group5(12_-,_3_n,_847_t)
160	69.6331581361195	5.81414955588157e-12	8	Y	group1(38_g)|group2(175_-,_2809_g,_12_n)|group3(113_-,_3757_g,_3_n)|group4(7_-,_301_g,_2_n)|group5(12_-,_847_g,_3_n)
161	71.7512898460101	1.50413574452773e-10	12	Y	group1(38_g)|group2(175_-,_2809_g,_12_n)|group3(113_-,_3755_g,_3_n,_2_t)|group4(7_-,_301_g,_2_n)|group5(12_-,_847_g,_3_n)
162	69.6331581361195	5.81414955588157e-12	8	Y	group1(38_c)|group2(175_-,_2809_c,_12_n)|group3(113_-,_3757_c,_3_n)|group4(7_-,_301_c,_2_n)|group5(12_-,_847_c,_3_n)
163	69.7826450311504	5.42921792407112e-12	8	Y	group1(38_t)|group2(175_-,_12_n,_2809_t)|group3(113_-,_3_n,_3757_t)|group4(7_-,_2_n,_301_t)|group5(12_-,_2_n,_848_t)
164	69.8237938675357	5.32779349911283e-12	8	Y	group1(38_g)|group2(174_-,_2809_g,_13_n)|group3(113_-,_3757_g,_3_n)|group4(7_-,_301_g,_2_n)|group5(12_-,_848_g,_2_n)
165	69.7561352659563	3.55771438013857e-10	12	Y	group1(38_t)|group2(174_-,_12_n,_2810_t)|group3(113_-,_1_a,_3_n,_3756_t)|group4(7_-,_2_n,_301_t)|group5(12_-,_3_n,_847_t)
166	72.5564298802487	1.06158912240741e-10	12	Y	group1(38_c)|group2(174_-,_2810_c,_12_n)|group3(112_-,_3755_c,_3_n,_3_t)|group4(7_-,_301_c,_2_n)|group5(12_-,_847_c,_3_n)
167	69.3733463786268	6.54903157232952e-12	8	Y	group1(38_a)|group2(174_-,_2810_a,_12_n)|group3(112_-,_3758_a,_3_n)|group4(7_-,_301_a,_2_n)|group5(12_-,_847_a,_3_n)
168	69.6434552031892	3.73454889833239e-10	12	Y	group1(38_c)|group2(173_-,_2811_c,_12_n)|group3(112_-,_1_a,_3757_c,_3_n)|group4(7_-,_301_c,_2_n)|group5(12_-,_848_c,_2_n)
169	65.0133916107302	4.79674815873468e-11	8	Y	group1(38_t)|group2(172_-,_11_n,_2813_t)|group3(112_-,_3_n,_3758_t)|group4(7_-,_1_n,_302_t)|group5(12_-,_3_n,_847_t)
170	67.6950379844925	4.31246931378486e-07	20	Y	group1(38_c)|group2(171_-,_2814_c,_11_n)|group3(111_-,_1_a,_3756_c,_1_g,_3_n,_1_t)|group4(7_-,_302_c,_1_n)|group5(12_-,_848_c,_2_n)
171	71.7071132796091	1.53314382622205e-10	12	Y	group1(38_g)|group2(171_-,_4_a,_2810_g,_11_n)|group3(111_-,_3759_g,_3_n)|group4(7_-,_302_g,_1_n)|group5(12_-,_847_g,_3_n)
172	65.1405460398654	2.56792978482844e-09	12	Y	group1(38_g)|group2(171_-,_1_a,_2814_g,_10_n)|group3(111_-,_1_a,_3758_g,_3_n)|group4(7_-,_303_g)|group5(12_-,_847_g,_3_n)
173	73.0265026529743	8.65939072104229e-11	12	Y	group1(38_c)|group2(171_-,_2815_c,_10_n)|group3(111_-,_3759_c,_3_n)|group4(7_-,_303_c)|group5(12_-,_846_c,_3_n,_1_t)
174	65.7859745059831	1.95040867438089e-09	12	Y	group1(38_t)|group2(171_-,_10_n,_2815_t)|group3(111_-,_1_c,_3_n,_3758_t)|group4(7_-,_303_t)|group5(12_-,_3_n,_847_t)
175	66.1674214506517	4.63411833769121e-08	16	Y	group1(38_g)|group2(171_-,_2812_g,_10_n,_3_t)|group3(111_-,_1_c,_3754_g,_3_n,_4_t)|group4(7_-,_303_g)|group5(12_-,_846_g,_3_n,_1_t)
176	66.7184660437315	1.30977001676919e-09	12	Y	group1(38_c)|group2(171_-,_2813_c,_10_n,_2_t)|group3(111_-,_3756_c,_3_n,_3_t)|group4(7_-,_303_c)|group5(12_-,_846_c,_2_n,_2_t)
177	90.8970171800958	3.30932942566418e-14	12	Y	group1(38_a)|group2(169_-,_2817_a,_10_n)|group3(79_-,_3790_a,_1_c,_3_n)|group4(7_-,_303_a)|group5(12_-,_848_a,_2_n)
178	95.4028548819399	4.40520471514538e-15	12	Y	group1(38_t)|group2(169_-,_10_n,_2817_t)|group3(75_-,_1_a,_3_n,_3794_t)|group4(7_-,_303_t)|group5(12_-,_2_n,_848_t)
179	95.4028548819399	4.40520471514538e-15	12	Y	group1(38_g)|group2(169_-,_2817_g,_10_n)|group3(75_-,_1_a,_3794_g,_3_n)|group4(7_-,_303_g)|group5(12_-,_848_g,_2_n)
180	100.292148955832	3.05359211535866e-14	16	Y	group1(38_c)|group2(169_-,_2816_c,_11_n)|group3(75_-,_1_a,_3793_c,_3_n,_1_t)|group4(7_-,_303_c)|group5(12_-,_847_c,_2_n,_1_t)
181	96.9508685574641	2.19785250931121e-15	12	Y	group1(38_t)|group2(169_-,_11_n,_2816_t)|group3(75_-,_1_c,_3_n,_3794_t)|group4(7_-,_303_t)|group5(12_-,_3_n,_847_t)
182	95.9379899580402	3.46449010715187e-15	12	Y	group1(38_t)|group2(169_-,_10_n,_2817_t)|group3(75_-,_1_c,_3_n,_3794_t)|group4(7_-,_303_t)|group5(12_-,_3_n,_847_t)
183	96.0937738165412	3.23040130362161e-15	12	Y	group1(38_a)|group2(169_-,_2816_a,_10_n,_1_r)|group3(75_-,_3795_a,_3_n)|group4(7_-,_303_a)|group5(12_-,_848_a,_2_n)
184	93.9445761099289	7.33817683357703e-17	8	Y	group1(38_g)|group2(168_-,_2819_g,_9_n)|group3(74_-,_3796_g,_3_n)|group4(7_-,_303_g)|group5(12_-,_847_g,_3_n)
185	103.244098562112	1.28562383095066e-16	12	Y	group1(38_t)|group2(168_-,_9_n,_2819_t)|group3(74_-,_1_c,_3_n,_3795_t)|group4(7_-,_303_t)|group5(12_-,_2_c,_2_n,_846_t)
186	94.3414687469977	6.0922510275261e-17	8	Y	group1(38_g)|group2(168_-,_2819_g,_9_n)|group3(73_-,_3797_g,_3_n)|group4(7_-,_303_g)|group5(12_-,_848_g,_2_n)
187	95.3874074988001	4.43584805309771e-15	12	Y	group1(38_c)|group2(168_-,_2819_c,_9_n)|group3(73_-,_1_a,_3796_c,_3_n)|group4(7_-,_303_c)|group5(12_-,_848_c,_2_n)
188	94.3414687469977	6.0922510275261e-17	8	Y	group1(38_a)|group2(168_-,_2819_a,_9_n)|group3(73_-,_3797_a,_3_n)|group4(7_-,_303_a)|group5(12_-,_848_a,_2_n)
189	94.0272155037066	7.05933815483417e-17	8	Y	group1(38_c)|group2(168_-,_2818_c,_10_n)|group3(73_-,_3796_c,_4_n)|group4(7_-,_303_c)|group5(12_-,_848_c,_2_n)
190	92.4616228438448	1.47004480734317e-16	8	Y	group1(38_t)|group2(167_-,_9_n,_2820_t)|group3(73_-,_4_n,_3796_t)|group4(7_-,_303_t)|group5(12_-,_3_n,_847_t)
191	94.6962498476679	6.04813744519775e-15	12	Y	group1(38_c)|group2(167_-,_2819_c,_9_n,_1_t)|group3(72_-,_3797_c,_4_n)|group4(7_-,_303_c)|group5(12_-,_848_c,_2_n)
192	92.9601955169949	1.16390959229866e-16	8	Y	group1(38_a)|group2(167_-,_2820_a,_9_n)|group3(72_-,_3797_a,_4_n)|group4(7_-,_303_a)|group5(12_-,_848_a,_2_n)
193	95.7671707290534	3.74066031398821e-15	12	Y	group1(38_c)|group2(167_-,_2820_c,_9_n)|group3(72_-,_3795_c,_4_n,_2_t)|group4(7_-,_303_c)|group5(12_-,_847_c,_2_n,_1_t)
194	93.4868835060492	1.03980747441137e-14	12	Y	group1(38_g)|group2(166_-,_1_a,_2820_g,_9_n)|group3(72_-,_3797_g,_4_n)|group4(7_-,_303_g)|group5(12_-,_848_g,_2_n)
195	94.1638196583148	6.62142163150229e-17	8	Y	group1(38_c)|group2(166_-,_2821_c,_9_n)|group3(70_-,_3799_c,_4_n)|group4(7_-,_303_c)|group5(12_-,_848_c,_2_n)
196	94.1638196583148	6.62142163150229e-17	8	Y	group1(38_a)|group2(166_-,_2821_a,_9_n)|group3(70_-,_3799_a,_4_n)|group4(7_-,_303_a)|group5(12_-,_848_a,_2_n)
197	96.2667509210469	2.98891808215422e-15	12	Y	group1(38_g)|group2(166_-,_2821_g,_9_n)|group3(70_-,_3797_g,_4_n,_2_t)|group4(7_-,_303_g)|group5(12_-,_848_g,_2_n)
198	94.1638196583148	6.62142163150229e-17	8	Y	group1(38_t)|group2(166_-,_9_n,_2821_t)|group3(70_-,_4_n,_3799_t)|group4(7_-,_303_t)|group5(12_-,_2_n,_848_t)
199	95.2126726148198	4.04871234231481e-17	8	Y	group1(38_a)|group2(166_-,_2820_a,_10_n)|group3(70_-,_3799_a,_4_n)|group4(7_-,_303_a)|group5(12_-,_848_a,_2_n)
200	96.4463343948187	2.26906362036671e-17	8	Y	group1(38_t)|group2(166_-,_10_n,_2820_t)|group3(69_-,_4_n,_3800_t)|group4(7_-,_303_t)|group5(12_-,_2_n,_848_t)
201	42.6577690685739	1.01886322101459e-06	8	Y	group1(38_a)|group2(85_-,_2901_a,_10_n)|group3(43_-,_3826_a,_4_n)|group4(4_-,_306_a)|group5(6_-,_854_a,_2_n)
202	37.9614770357058	7.65266515811196e-06	8	Y	group1(38_a)|group2(75_-,_2911_a,_10_n)|group3(40_-,_3829_a,_4_n)|group4(4_-,_306_a)|group5(4_-,_856_a,_2_n)
203	34.712929632461	3.01569649307921e-05	8	Y	group1(38_t)|group2(71_-,_10_n,_2915_t)|group3(39_-,_4_n,_3830_t)|group4(4_-,_306_t)|group5(4_-,_2_n,_856_t)
204	33.6976136229785	4.60844401891566e-05	8	Y	group1(38_t)|group2(70_-,_10_n,_2916_t)|group3(39_-,_4_n,_3830_t)|group4(4_-,_306_t)|group5(4_-,_2_n,_856_t)
205	34.1847149301539	3.76118915161989e-05	8	Y	group1(38_a)|group2(70_-,_2916_a,_10_n)|group3(39_-,_3830_a,_4_n)|group4(4_-,_306_a)|group5(4_-,_855_a,_3_n)
206	33.6976136229785	4.60844401891566e-05	8	Y	group1(38_a)|group2(70_-,_2916_a,_10_n)|group3(39_-,_3830_a,_4_n)|group4(4_-,_306_a)|group5(4_-,_856_a,_2_n)
207	33.6976136229785	4.60844401891566e-05	8	Y	group1(38_t)|group2(70_-,_10_n,_2916_t)|group3(39_-,_4_n,_3830_t)|group4(4_-,_306_t)|group5(4_-,_2_n,_856_t)
208	33.6976136229785	4.60844401891566e-05	8	Y	group1(38_a)|group2(70_-,_2916_a,_10_n)|group3(39_-,_3830_a,_4_n)|group4(4_-,_306_a)|group5(4_-,_856_a,_2_n)
209	33.6976136229785	4.60844401891566e-05	8	Y	group1(38_a)|group2(70_-,_2916_a,_10_n)|group3(39_-,_3830_a,_4_n)|group4(4_-,_306_a)|group5(4_-,_856_a,_2_n)
210	38.6772241571169	0.000118924195175875	12	Y	group1(38_c)|group2(70_-,_2916_c,_10_n)|group3(39_-,_3824_c,_4_n,_6_t)|group4(4_-,_306_c)|group5(4_-,_855_c,_2_n,_1_t)
211	32.6804198965894	7.03113298544257e-05	8	Y	group1(38_t)|group2(70_-,_9_n,_2917_t)|group3(39_-,_4_n,_3830_t)|group4(4_-,_306_t)|group5(4_-,_2_n,_856_t)
212	33.5555749688344	4.88919574077525e-05	8	Y	group1(38_a)|group2(70_-,_2917_a,_9_n)|group3(38_-,_3831_a,_4_n)|group4(4_-,_306_a)|group5(4_-,_856_a,_2_n)
213	33.5555749688344	4.88919574077525e-05	8	Y	group1(38_a)|group2(70_-,_2917_a,_9_n)|group3(38_-,_3831_a,_4_n)|group4(4_-,_306_a)|group5(4_-,_856_a,_2_n)
214	32.6385380364117	7.15412358964918e-05	8	Y	group1(38_t)|group2(70_-,_8_n,_2918_t)|group3(38_-,_4_n,_3831_t)|group4(4_-,_306_t)|group5(4_-,_2_n,_856_t)
215	32.6385380364117	7.15412358964918e-05	8	Y	group1(38_t)|group2(70_-,_8_n,_2918_t)|group3(38_-,_4_n,_3831_t)|group4(4_-,_306_t)|group5(4_-,_2_n,_856_t)
216	32.6385380364117	7.15412358964918e-05	8	Y	group1(38_a)|group2(70_-,_2918_a,_8_n)|group3(38_-,_3831_a,_4_n)|group4(4_-,_306_a)|group5(4_-,_856_a,_2_n)
217	32.6385380364117	7.15412358964918e-05	8	Y	group1(38_c)|group2(70_-,_2918_c,_8_n)|group3(38_-,_3831_c,_4_n)|group4(4_-,_306_c)|group5(4_-,_856_c,_2_n)
218	32.6385380364117	7.15412358964918e-05	8	Y	group1(38_t)|group2(70_-,_8_n,_2918_t)|group3(38_-,_4_n,_3831_t)|group4(4_-,_306_t)|group5(4_-,_2_n,_856_t)
219	32.6385380364117	7.15412358964918e-05	8	Y	group1(38_g)|group2(70_-,_2918_g,_8_n)|group3(38_-,_3831_g,_4_n)|group4(4_-,_306_g)|group5(4_-,_856_g,_2_n)
220	32.6385380364117	7.15412358964918e-05	8	Y	group1(38_t)|group2(70_-,_8_n,_2918_t)|group3(38_-,_4_n,_3831_t)|group4(4_-,_306_t)|group5(4_-,_2_n,_856_t)
221	31.6179638837033	0.000109015254891116	8	Y	group1(38_c)|group2(69_-,_2919_c,_8_n)|group3(38_-,_3831_c,_4_n)|group4(4_-,_306_c)|group5(4_-,_856_c,_2_n)
222	32.5083683769715	7.55007746333016e-05	8	Y	group1(38_g)|group2(69_-,_2919_g,_8_n)|group3(37_-,_3832_g,_4_n)|group4(4_-,_306_g)|group5(4_-,_856_g,_2_n)
223	32.5083683769715	7.55007746333016e-05	8	Y	group1(38_t)|group2(69_-,_8_n,_2919_t)|group3(37_-,_4_n,_3832_t)|group4(4_-,_306_t)|group5(4_-,_2_n,_856_t)
224	32.3880673573275	7.93517646237286e-05	8	Y	group1(38_t)|group2(68_-,_8_n,_2920_t)|group3(36_-,_4_n,_3833_t)|group4(4_-,_306_t)|group5(4_-,_2_n,_856_t)
225	33.3305858301717	5.36880574564689e-05	8	Y	group1(38_g)|group2(68_-,_2920_g,_8_n)|group3(35_-,_3834_g,_4_n)|group4(4_-,_306_g)|group5(4_-,_856_g,_2_n)
226	33.3305858301717	5.36880574564689e-05	8	Y	group1(38_a)|group2(68_-,_2920_a,_8_n)|group3(35_-,_3834_a,_4_n)|group4(4_-,_306_a)|group5(4_-,_856_a,_2_n)
227	41.654042528131	3.80765362536848e-05	12	Y	group1(38_c)|group2(68_-,_2920_c,_8_n)|group3(35_-,_3834_c,_4_n)|group4(4_-,_306_c)|group5(4_-,_855_c,_2_n,_1_t)
228	34.5556933847526	3.22087471251398e-05	8	Y	group1(38_a)|group2(68_-,_2920_a,_8_n)|group3(35_-,_3835_a,_3_n)|group4(4_-,_306_a)|group5(4_-,_856_a,_2_n)
229	34.5556933847526	3.22087471251398e-05	8	Y	group1(38_g)|group2(68_-,_2920_g,_8_n)|group3(35_-,_3835_g,_3_n)|group4(4_-,_306_g)|group5(4_-,_856_g,_2_n)
230	36.7672916718697	0.000243662799346808	12	Y	group1(38_g)|group2(67_-,_2920_g,_8_n,_1_t)|group3(34_-,_3836_g,_3_n)|group4(3_-,_307_g)|group5(4_-,_856_g,_2_n)
231	35.0628072343151	2.60432139346387e-05	8	Y	group1(38_a)|group2(67_-,_2921_a,_8_n)|group3(34_-,_3836_a,_3_n)|group4(3_-,_307_a)|group5(4_-,_856_a,_2_n)
232	43.3872790700816	1.94118673962408e-05	12	Y	group1(38_c)|group2(67_-,_2921_c,_8_n)|group3(34_-,_3836_c,_3_n)|group4(3_-,_307_c)|group5(4_-,_855_c,_2_n,_1_t)
233	35.0628072343151	2.60432139346387e-05	8	Y	group1(38_a)|group2(67_-,_2921_a,_8_n)|group3(34_-,_3836_a,_3_n)|group4(3_-,_307_a)|group5(4_-,_856_a,_2_n)
234	35.0628072343151	2.60432139346387e-05	8	Y	group1(38_c)|group2(67_-,_2921_c,_8_n)|group3(34_-,_3836_c,_3_n)|group4(3_-,_307_c)|group5(4_-,_856_c,_2_n)
235	35.0628072343151	2.60432139346387e-05	8	Y	group1(38_g)|group2(67_-,_2921_g,_8_n)|group3(34_-,_3836_g,_3_n)|group4(3_-,_307_g)|group5(4_-,_856_g,_2_n)
236	33.9802013384607	4.0963539662676e-05	8	Y	group1(38_a)|group2(66_-,_2922_a,_8_n)|group3(34_-,_3836_a,_3_n)|group4(3_-,_307_a)|group5(4_-,_856_a,_2_n)
237	33.9802013384607	4.0963539662676e-05	8	Y	group1(38_g)|group2(66_-,_2922_g,_8_n)|group3(34_-,_3836_g,_3_n)|group4(3_-,_307_g)|group5(4_-,_856_g,_2_n)
238	33.9802013384607	4.0963539662676e-05	8	Y	group1(38_t)|group2(66_-,_8_n,_2922_t)|group3(34_-,_3_n,_3836_t)|group4(3_-,_307_t)|group5(4_-,_2_n,_856_t)
239	36.7484338416374	0.00227490447279712	16	Y	group1(38_a)|group2(66_-,_2921_a,_8_n,_1_t)|group3(34_-,_3835_a,_1_g,_3_n)|group4(3_-,_307_a)|group5(4_-,_856_a,_2_n)
240	33.9802013384607	4.0963539662676e-05	8	Y	group1(38_a)|group2(66_-,_2922_a,_8_n)|group3(34_-,_3836_a,_3_n)|group4(3_-,_307_a)|group5(4_-,_856_a,_2_n)
241	40.1777486004487	6.71832665652889e-05	12	Y	group1(38_c)|group2(64_-,_2924_c,_8_n)|group3(34_-,_3836_c,_3_n)|group4(3_-,_307_c)|group5(4_-,_855_c,_2_n,_1_y)
242	31.8525249632778	9.89794965332312e-05	8	Y	group1(38_t)|group2(64_-,_8_n,_2924_t)|group3(34_-,_3_n,_3836_t)|group4(3_-,_307_t)|group5(4_-,_2_n,_856_t)
243	43.8970161423631	1.59008778853783e-05	12	Y	group1(38_c)|group2(64_-,_2924_c,_8_n)|group3(34_-,_3835_c,_3_n,_1_t)|group4(3_-,_306_c,_1_t)|group5(4_-,_856_c,_2_n)
244	71.9572000165001	4.52068154089489e-09	16	Y	group1(38_g)|group2(64_-,_2_a,_2886_g,_8_n,_36_t)|group3(34_-,_1_a,_3828_g,_3_n,_7_t)|group4(3_-,_307_g)|group5(4_-,_855_g,_2_n,_1_t)
245	37.2579844439913	0.000202871220548587	12	Y	group1(38_t)|group2(63_-,_8_n,_2925_t)|group3(34_-,_6_c,_3_n,_3830_t)|group4(3_-,_307_t)|group5(4_-,_2_n,_856_t)
246	31.7214539518816	0.000104469552554238	8	Y	group1(38_c)|group2(63_-,_2925_c,_8_n)|group3(33_-,_3837_c,_3_n)|group4(3_-,_307_c)|group5(4_-,_856_c,_2_n)
247	45.7181811222633	7.75825120862352e-06	12	Y	group1(38_t)|group2(63_-,_8_n,_2925_t)|group3(32_-,_1_c,_3_n,_3837_t)|group4(2_-,_1_c,_307_t)|group5(4_-,_2_n,_856_t)
248	37.378964035319	0.000193888640372491	12	Y	group1(38_a)|group2(63_-,_2923_a,_2_g,_8_n)|group3(31_-,_3833_a,_6_g,_3_n)|group4(2_-,_308_a)|group5(4_-,_856_a,_2_n)
249	47.6738823671692	5.34376791337698e-05	16	Y	group1(38_t)|group2(62_-,_8_n,_2926_t)|group3(30_-,_1_c,_1_g,_3_n,_3838_t)|group4(2_-,_1_g,_307_t)|group5(4_-,_2_n,_856_t)
250	35.3502830855598	0.0004117726330519	12	Y	group1(38_c)|group2(62_-,_2926_c,_7_n,_1_t)|group3(30_-,_3840_c,_3_n)|group4(2_-,_308_c)|group5(4_-,_856_c,_2_n)
251	8.47586100759299	0.388418156447971	8	Y	group1(38_t)|group2(33_-,_7_n,_2956_t)|group3(29_-,_3_n,_3841_t)|group4(2_-,_308_t)|group5(4_-,_2_n,_856_t)
252	8.76152282819636	0.922908398781054	16	Y	group1(38_t)|group2(31_-,_1_c,_2_n,_2962_t)|group3(27_-,_1_k,_2_n,_3843_t)|group4(2_-,_308_t)|group5(3_-,_1_n,_858_t)
253	8.62013851979867	0.375346240310198	8	Y	group1(38_c)|group2(30_-,_2965_c,_1_n)|group3(23_-,_3849_c,_1_n)|group4(1_-,_309_c)|group5(2_-,_860_c)
254	9.76574863584482	0.281853804166938	8	Y	group1(38_t)|group2(30_-,_2966_t)|group3(22_-,_1_n,_3850_t)|group4(1_-,_309_t)|group5(2_-,_860_t)
255	12.5288569527147	0.706843175431124	16	Y	group1(38_g)|group2(30_-,_1_c,_2965_g)|group3(22_-,_3849_g,_1_n,_1_t)|group4(1_-,_309_g)|group5(2_-,_860_g)
256	12.0192549956992	0.444134485730226	12	Y	group1(38_c)|group2(30_-,_2961_c,_5_t)|group3(22_-,_3845_c,_1_n,_5_t)|group4(1_-,_308_c,_1_t)|group5(2_-,_860_c)
257	10.8753714162915	0.539628554926947	12	Y	group1(38_a)|group2(30_-,_2961_a,_5_g)|group3(22_-,_3841_a,_9_g,_1_n)|group4(1_-,_309_a)|group5(2_-,_858_a,_2_g)
258	9.76574863584482	0.281853804166938	8	Y	group1(38_g)|group2(30_-,_2966_g)|group3(22_-,_3850_g,_1_n)|group4(1_-,_309_g)|group5(2_-,_860_g)
259	11.455965559029	0.490298350409763	12	Y	group1(38_g)|group2(30_-,_2965_g,_1_t)|group3(22_-,_3850_g,_1_n)|group4(1_-,_309_g)|group5(2_-,_860_g)
260	10.6829170995502	0.556270284285549	12	Y	group1(38_c)|group2(29_-,_2965_c,_1_n,_1_t)|group3(20_-,_3849_c,_1_n,_3_t)|group4(1_-,_309_c)|group5(2_-,_860_c)
261	9.3226942763073	0.315809398625128	8	Y	group1(38_t)|group2(29_-,_1_n,_2966_t)|group3(20_-,_1_n,_3852_t)|group4(1_-,_309_t)|group5(2_-,_860_t)
262	10.0059799329877	0.2646064530129	8	Y	group1(38_g)|group2(29_-,_2967_g)|group3(20_-,_3852_g,_1_n)|group4(1_-,_309_g)|group5(2_-,_860_g)
263	18.3381330871936	0.105802711923128	12	Y	group1(38_c)|group2(29_-,_2967_c)|group3(20_-,_3852_c,_1_n)|group4(1_-,_309_c)|group5(2_-,_859_c,_1_t)
264	11.0788291588703	0.522175376804046	12	Y	group1(38_t)|group2(29_-,_2967_t)|group3(20_-,_1_c,_1_n,_3851_t)|group4(1_-,_309_t)|group5(2_-,_860_t)
265	10.0059799329877	0.2646064530129	8	Y	group1(38_t)|group2(29_-,_2967_t)|group3(20_-,_1_n,_3852_t)|group4(1_-,_309_t)|group5(2_-,_860_t)
266	18.3381330871936	0.105802711923128	12	Y	group1(38_a)|group2(29_-,_2967_a)|group3(20_-,_3852_a,_1_n)|group4(1_-,_309_a)|group5(2_-,_859_a,_1_g)
267	10.0059799329877	0.2646064530129	8	Y	group1(38_c)|group2(29_-,_2967_c)|group3(20_-,_3852_c,_1_n)|group4(1_-,_309_c)|group5(2_-,_860_c)
268	11.0788291588703	0.522175376804046	12	Y	group1(38_g)|group2(29_-,_2967_g)|group3(20_-,_1_a,_3851_g,_1_n)|group4(1_-,_309_g)|group5(2_-,_860_g)
269	18.6014333829688	0.098611796031547	12	Y	group1(38_g)|group2(29_-,_2964_g,_3_t)|group3(20_-,_3852_g,_1_n)|group4(1_-,_308_g,_1_t)|group5(2_-,_860_g)
270	11.0896703642983	0.196669940377485	8	Y	group1(38_t)|group2(29_-,_2967_t)|group3(20_-,_2_n,_3851_t)|group4(1_-,_309_t)|group5(2_-,_860_t)
271	10.0059799329877	0.2646064530129	8	Y	group1(38_t)|group2(29_-,_2967_t)|group3(20_-,_1_n,_3852_t)|group4(1_-,_309_t)|group5(2_-,_860_t)
272	10.0059799329877	0.2646064530129	8	Y	group1(38_t)|group2(29_-,_2967_t)|group3(20_-,_1_n,_3852_t)|group4(1_-,_309_t)|group5(2_-,_860_t)
273	12.4947281963266	0.406808537251146	12	Y	group1(38_c)|group2(29_-,_2955_c,_12_t)|group3(20_-,_3844_c,_1_n,_8_t)|group4(1_-,_308_c,_1_t)|group5(2_-,_858_c,_2_t)
274	16.5425961115707	0.415774834266516	16	Y	group1(38_g)|group2(29_-,_1_a,_2962_g,_1_n,_3_t)|group3(20_-,_3846_g,_1_n,_6_t)|group4(1_-,_307_g,_2_t)|group5(2_-,_858_g,_2_t)
275	9.3226942763073	0.315809398625128	8	Y	group1(38_t)|group2(29_-,_1_n,_2966_t)|group3(20_-,_1_n,_3852_t)|group4(1_-,_309_t)|group5(2_-,_860_t)
276	9.3226942763073	0.315809398625128	8	Y	group1(38_c)|group2(29_-,_2966_c,_1_n)|group3(20_-,_3852_c,_1_n)|group4(1_-,_309_c)|group5(2_-,_860_c)
277	9.92390184730398	0.270407707105064	8	Y	group1(38_c)|group2(29_-,_2966_c,_1_n)|group3(19_-,_3853_c,_1_n)|group4(1_-,_309_c)|group5(2_-,_860_c)
278	9.92390184730398	0.270407707105064	8	Y	group1(38_g)|group2(29_-,_2966_g,_1_n)|group3(19_-,_3853_g,_1_n)|group4(1_-,_309_g)|group5(2_-,_860_g)
279	11.6148657941388	0.477084459050398	12	Y	group1(38_t)|group2(29_-,_1_c,_1_n,_2965_t)|group3(19_-,_1_n,_3853_t)|group4(1_-,_309_t)|group5(2_-,_860_t)
280	15.5341552407759	0.213515843915746	12	Y	group1(38_g)|group2(29_-,_2961_g,_1_n,_5_t)|group3(19_-,_3852_g,_1_n,_1_t)|group4(1_-,_309_g)|group5(2_-,_860_g)
281	9.92390184730398	0.270407707105064	8	Y	group1(38_t)|group2(29_-,_1_n,_2966_t)|group3(19_-,_1_n,_3853_t)|group4(1_-,_309_t)|group5(2_-,_860_t)
282	18.2560560592586	0.108134085705289	12	Y	group1(38_t)|group2(29_-,_1_n,_2966_t)|group3(19_-,_1_n,_3853_t)|group4(1_-,_309_t)|group5(2_-,_1_a,_859_t)
283	10.9962322601388	0.529241610740497	12	Y	group1(38_g)|group2(29_-,_2966_g,_1_n)|group3(19_-,_1_a,_3852_g,_1_n)|group4(1_-,_309_g)|group5(2_-,_860_g)
284	11.6148657941388	0.477084459050398	12	Y	group1(38_c)|group2(29_-,_2965_c,_1_n,_1_t)|group3(19_-,_3853_c,_1_n)|group4(1_-,_309_c)|group5(2_-,_860_c)
285	11.2254175932511	0.189250939076227	8	Y	group1(38_a)|group2(29_-,_2966_a,_1_n)|group3(19_-,_3854_a)|group4(1_-,_309_a)|group5(2_-,_860_a)
286	19.3708281161042	0.0799636653379063	12	Y	group1(38_g)|group2(29_-,_2958_g,_1_n,_8_t)|group3(19_-,_3852_g,_2_t)|group4(1_-,_309_g)|group5(2_-,_860_g)
287	13.9884437595797	0.599574790810968	16	Y	group1(38_c)|group2(29_-,_2965_c,_1_n,_1_t)|group3(19_-,_3853_c,_1_g)|group4(1_-,_309_c)|group5(2_-,_860_c)
288	19.5578230227412	0.0759265625057064	12	Y	group1(38_c)|group2(29_-,_2966_c,_1_n)|group3(19_-,_3854_c)|group4(1_-,_309_c)|group5(2_-,_859_c,_1_t)
289	39.2374238413363	0.00100498861106122	16	Y	group1(38_g)|group2(29_-,_1_a,_2960_g,_1_n,_5_t)|group3(19_-,_1_a,_3851_g,_2_t)|group4(1_-,_2_a,_306_g,_1_t)|group5(2_-,_860_g)
290	13.9884437595797	0.599574790810968	16	Y	group1(38_a)|group2(29_-,_2965_a,_1_n,_1_t)|group3(19_-,_3853_a,_1_c)|group4(1_-,_309_a)|group5(2_-,_860_a)
291	10.9962322601388	0.529241610740497	12	Y	group1(38_t)|group2(29_-,_1_n,_2966_t)|group3(19_-,_1_c,_1_n,_3852_t)|group4(1_-,_309_t)|group5(2_-,_860_t)
292	15.3735384699542	0.221641477706721	12	Y	group1(38_c)|group2(29_-,_2960_c,_3_n,_4_t)|group3(19_-,_3848_c,_3_n,_3_t)|group4(1_-,_308_c,_1_t)|group5(2_-,_857_c,_3_t)
293	12.5283387542938	0.706880208731	16	Y	group1(38_a)|group2(29_-,_2963_a,_3_n,_1_t)|group3(19_-,_3850_a,_1_c,_2_n,_1_t)|group4(1_-,_309_a)|group5(2_-,_860_a)
294	12.5283387542938	0.706880208731	16	Y	group1(38_t)|group2(29_-,_1_c,_3_n,_2963_t)|group3(19_-,_1_c,_1_g,_2_n,_3850_t)|group4(1_-,_309_t)|group5(2_-,_860_t)
295	12.138476557121	0.434623509972806	12	Y	group1(38_c)|group2(29_-,_2964_c,_3_n)|group3(19_-,_3851_c,_2_n,_1_t)|group4(1_-,_309_c)|group5(2_-,_860_c)
296	11.0663742158663	0.197966635555947	8	Y	group1(38_a)|group2(29_-,_2964_a,_3_n)|group3(19_-,_3852_a,_2_n)|group4(1_-,_309_a)|group5(2_-,_860_a)
297	12.138476557121	0.434623509972806	12	Y	group1(38_g)|group2(29_-,_2964_g,_3_n)|group3(19_-,_3851_g,_2_n,_1_t)|group4(1_-,_309_g)|group5(2_-,_860_g)
298	13.2216909218825	0.35313534531173	12	Y	group1(38_c)|group2(29_-,_2964_c,_3_n)|group3(19_-,_3850_c,_2_n,_2_t)|group4(1_-,_309_c)|group5(2_-,_860_c)
299	11.0663742158663	0.197966635555947	8	Y	group1(38_a)|group2(29_-,_2964_a,_3_n)|group3(19_-,_3852_a,_2_n)|group4(1_-,_309_a)|group5(2_-,_860_a)
300	10.8185400857316	0.212194473110977	8	Y	group1(38_c)|group2(28_-,_2965_c,_3_n)|group3(18_-,_3853_c,_2_n)|group4(1_-,_309_c)|group5(2_-,_860_c)
301	15.5377358694798	0.213337319010386	12	Y	group1(38_a)|group2(28_-,_2964_a,_4_n)|group3(18_-,_3851_a,_2_g,_2_n)|group4(1_-,_308_a,_1_n)|group5(2_-,_860_a)
302	13.3834640142875	0.0993192841806113	8	Y	group1(38_t)|group2(28_-,_4_n,_2964_t)|group3(18_-,_2_n,_3853_t)|group4(1_-,_1_n,_308_t)|group5(2_-,_860_t)
303	15.1506268147887	0.23330229101996	12	Y	group1(38_c)|group2(28_-,_2964_c,_4_n)|group3(17_-,_3853_c,_2_n,_1_t)|group4(1_-,_308_c,_1_n)|group5(2_-,_860_c)
304	16.427578799899	0.17242746219116	12	Y	group1(38_t)|group2(28_-,_1_c,_5_n,_2962_t)|group3(17_-,_2_n,_3854_t)|group4(1_-,_1_n,_308_t)|group5(2_-,_860_t)
305	14.875644783189	0.248307668563082	12	Y	group1(38_a)|group2(27_-,_2964_a,_5_n)|group3(17_-,_3853_a,_1_g,_2_n)|group4(1_-,_308_a,_1_n)|group5(2_-,_860_a)
306	13.8043350885673	0.0870100739388997	8	Y	group1(38_g)|group2(27_-,_2964_g,_5_n)|group3(17_-,_3854_g,_2_n)|group4(1_-,_308_g,_1_n)|group5(2_-,_860_g)
307	14.875644783189	0.248307668563082	12	Y	group1(38_g)|group2(27_-,_2964_g,_5_n)|group3(17_-,_3853_g,_2_n,_1_t)|group4(1_-,_308_g,_1_n)|group5(2_-,_860_g)
308	26.2223536978269	0.00998239868197808	12	Y	group1(38_t)|group2(27_-,_5_n,_2964_t)|group3(17_-,_1_g,_3_n,_3852_t)|group4(1_-,_1_g,_1_n,_307_t)|group5(1_-,_861_t)
309	17.5635821032026	0.350064110624892	16	Y	group1(38_t)|group2(27_-,_5_n,_2964_t)|group3(17_-,_1_c,_1_g,_2_n,_3852_t)|group4(1_-,_1_n,_308_t)|group5(1_-,_861_t)
310	15.2335705101012	0.228911025977666	12	Y	group1(38_t)|group2(27_-,_5_n,_2964_t)|group3(17_-,_1_a,_3_n,_3852_t)|group4(1_-,_1_n,_308_t)|group5(1_-,_861_t)
311	227.029470924497	2.57924026849321e-39	16	Y	group1(5_c,_33_t)|group2(26_-,_451_c,_5_n,_2512_t,_2_y)|group3(17_-,_1000_c,_10_n,_2845_t,_1_y)|group4(1_-,_96_c,_1_n,_211_t,_1_y)|group5(1_-,_83_c,_778_t)
312	18.8150660539706	0.278369843247554	16	Y	group1(38_g)|group2(26_-,_2964_g,_5_n,_1_t)|group3(17_-,_1_c,_3849_g,_3_n,_3_t)|group4(1_-,_307_g,_1_n,_1_t)|group5(1_-,_861_g)
313	13.6960091497555	0.320540342681264	12	Y	group1(38_t)|group2(26_-,_3_n,_2967_t)|group3(17_-,_1_c,_3_n,_3852_t)|group4(1_-,_1_n,_308_t)|group5(1_-,_861_t)
314	13.6960091497555	0.320540342681264	12	Y	group1(38_c)|group2(26_-,_2967_c,_3_n)|group3(17_-,_3852_c,_3_n,_1_t)|group4(1_-,_308_c,_1_n)|group5(1_-,_861_c)
315	19.4263343799797	0.0787461210957056	12	Y	group1(38_c)|group2(26_-,_2963_c,_3_n,_4_t)|group3(17_-,_3853_c,_3_n)|group4(1_-,_308_c,_1_n)|group5(1_-,_861_c)
316	13.6960091497555	0.320540342681264	12	Y	group1(38_g)|group2(26_-,_2967_g,_3_n)|group3(17_-,_1_a,_3852_g,_3_n)|group4(1_-,_308_g,_1_n)|group5(1_-,_861_g)
317	13.4247374569425	0.338939188160427	12	Y	group1(38_g)|group2(25_-,_2967_g,_3_n,_1_t)|group3(17_-,_3853_g,_3_n)|group4(1_-,_308_g,_1_n)|group5(1_-,_861_g)
318	12.8074501380435	0.383190068006727	12	Y	group1(38_g)|group2(25_-,_2968_g,_3_n)|group3(17_-,_1_a,_3852_g,_3_n)|group4(1_-,_308_g,_1_n)|group5(1_-,_861_g)
319	11.7346269061011	0.163442694118501	8	Y	group1(38_t)|group2(25_-,_3_n,_2968_t)|group3(17_-,_3_n,_3853_t)|group4(1_-,_1_n,_308_t)|group5(1_-,_861_t)
320	12.8074501380435	0.383190068006727	12	Y	group1(38_g)|group2(25_-,_2968_g,_3_n)|group3(17_-,_3852_g,_3_n,_1_t)|group4(1_-,_308_g,_1_n)|group5(1_-,_861_g)
321	12.5412481746201	0.403246458474145	12	Y	group1(38_t)|group2(25_-,_1_c,_4_n,_2966_t)|group3(17_-,_2_c,_3_n,_3851_t)|group4(1_-,_1_n,_308_t)|group5(1_-,_861_t)
322	13.2644836571407	0.653330125955688	16	Y	group1(38_g)|group2(25_-,_2968_g,_3_n)|group3(17_-,_1_a,_3850_g,_3_n,_2_t)|group4(1_-,_309_g)|group5(1_-,_861_g)
323	10.0335978910716	0.262675700202052	8	Y	group1(38_a)|group2(25_-,_2968_a,_3_n)|group3(17_-,_3853_a,_3_n)|group4(1_-,_309_a)|group5(1_-,_861_a)
324	11.2233374520577	0.509881872681835	12	Y	group1(38_c)|group2(24_-,_2968_c,_3_n,_1_t)|group3(17_-,_3854_c,_2_n)|group4(1_-,_309_c)|group5(1_-,_861_c)
325	9.92256877501332	0.622753640804465	12	Y	group1(38_c)|group2(24_-,_2968_c,_3_n,_1_t)|group3(17_-,_3853_c,_2_n,_1_t)|group4(1_-,_309_c)|group5(1_-,_861_c)
326	13.4242019483699	0.338976154321003	12	Y	group1(38_g)|group2(24_-,_2969_g,_3_n)|group3(13_-,_3857_g,_2_n,_1_t)|group4(1_-,_309_g)|group5(1_-,_861_g)
327	11.7322331629065	0.163556771444503	8	Y	group1(38_a)|group2(24_-,_2970_a,_2_n)|group3(13_-,_3857_a,_3_n)|group4(1_-,_309_a)|group5(1_-,_861_a)
328	11.7322331629065	0.163556771444503	8	Y	group1(38_a)|group2(24_-,_2970_a,_2_n)|group3(13_-,_3857_a,_3_n)|group4(1_-,_309_a)|group5(1_-,_861_a)
329	15.1263390817499	0.234599941736122	12	Y	group1(38_a)|group2(24_-,_2968_a,_2_g,_2_n)|group3(13_-,_3857_a,_3_n)|group4(1_-,_309_a)|group5(1_-,_861_a)
330	11.7322331629065	0.163556771444503	8	Y	group1(38_g)|group2(24_-,_2970_g,_2_n)|group3(13_-,_3857_g,_3_n)|group4(1_-,_309_g)|group5(1_-,_861_g)
331	11.6056095192576	0.169686939242384	8	Y	group1(38_g)|group2(24_-,_2970_g,_2_n)|group3(13_-,_3858_g,_2_n)|group4(1_-,_309_g)|group5(1_-,_861_g)
332	13.5842166217263	0.328043195885118	12	Y	group1(38_t)|group2(24_-,_1_c,_2971_t)|group3(13_-,_1_n,_3859_t)|group4(1_-,_309_t)|group5(1_-,_861_t)
333	20.227124344445	0.0629096756641799	12	Y	group1(38_a)|group2(24_-,_2972_a)|group3(13_-,_3859_a,_1_n)|group4(1_-,_309_a)|group5(1_-,_860_a,_1_g)
334	11.8940541063302	0.155993896831435	8	Y	group1(38_a)|group2(24_-,_2972_a)|group3(13_-,_3859_a,_1_n)|group4(1_-,_309_a)|group5(1_-,_861_a)
335	11.8940541063302	0.155993896831435	8	Y	group1(38_g)|group2(24_-,_2972_g)|group3(13_-,_3859_g,_1_n)|group4(1_-,_309_g)|group5(1_-,_861_g)
336	1.07513985155882	0.898196220737286	4	Y	group1(38_-)|group2(2996_-)|group3(3872_-,_1_n)|group4(310_-)|group5(862_-)
337	1.07513985155882	0.898196220737286	4	Y	group1(38_-)|group2(2996_-)|group3(3872_-,_1_n)|group4(310_-)|group5(862_-)
338	5.56532900217353	0.695791838405996	8	Y	group1(38_a)|group2(17_-,_2979_a)|group3(13_-,_3859_a,_1_n)|group4(1_-,_309_a)|group5(1_-,_861_a)
339	5.56532900217353	0.695791838405996	8	Y	group1(38_t)|group2(17_-,_2979_t)|group3(13_-,_1_n,_3859_t)|group4(1_-,_309_t)|group5(1_-,_861_t)
340	5.56532900217353	0.695791838405996	8	Y	group1(38_g)|group2(17_-,_2979_g)|group3(13_-,_3859_g,_1_n)|group4(1_-,_309_g)|group5(1_-,_861_g)
341	5.56532900217353	0.695791838405996	8	Y	group1(38_g)|group2(17_-,_2979_g)|group3(13_-,_3859_g,_1_n)|group4(1_-,_309_g)|group5(1_-,_861_g)
342	5.56532900217353	0.695791838405996	8	Y	group1(38_a)|group2(17_-,_2979_a)|group3(13_-,_3859_a,_1_n)|group4(1_-,_309_a)|group5(1_-,_861_a)
343	5.56532900217353	0.695791838405996	8	Y	group1(38_g)|group2(17_-,_2979_g)|group3(13_-,_3859_g,_1_n)|group4(1_-,_309_g)|group5(1_-,_861_g)
344	7.2525293619666	0.840484040739901	12	Y	group1(38_a)|group2(17_-,_2978_a,_1_g)|group3(13_-,_3859_a,_1_n)|group4(1_-,_309_a)|group5(1_-,_861_a)
345	5.56532900217353	0.695791838405996	8	Y	group1(38_g)|group2(17_-,_2979_g)|group3(13_-,_3859_g,_1_n)|group4(1_-,_309_g)|group5(1_-,_861_g)
346	5.95289578513007	0.918437888221123	12	Y	group1(38_c)|group2(17_-,_2978_c,_1_t)|group3(13_-,_3858_c,_1_n,_1_t)|group4(1_-,_309_c)|group5(1_-,_861_c)
347	5.56532900217353	0.695791838405996	8	Y	group1(38_c)|group2(17_-,_2979_c)|group3(13_-,_3859_c,_1_n)|group4(1_-,_309_c)|group5(1_-,_861_c)
348	5.56532900217353	0.695791838405996	8	Y	group1(38_t)|group2(17_-,_2979_t)|group3(13_-,_1_n,_3859_t)|group4(1_-,_309_t)|group5(1_-,_861_t)
349	5.56532900217353	0.695791838405996	8	Y	group1(38_t)|group2(17_-,_2979_t)|group3(13_-,_1_n,_3859_t)|group4(1_-,_309_t)|group5(1_-,_861_t)
350	5.56532900217353	0.695791838405996	8	Y	group1(38_g)|group2(17_-,_2979_g)|group3(13_-,_3859_g,_1_n)|group4(1_-,_309_g)|group5(1_-,_861_g)
351	5.56532900217353	0.695791838405996	8	Y	group1(38_t)|group2(17_-,_2979_t)|group3(13_-,_1_n,_3859_t)|group4(1_-,_309_t)|group5(1_-,_861_t)
352	7.72482657283908	0.806247656765908	12	Y	group1(38_c)|group2(17_-,_2979_c)|group3(13_-,_3857_c,_2_n,_1_t)|group4(1_-,_309_c)|group5(1_-,_861_c)
353	7.2525293619666	0.840484040739901	12	Y	group1(38_c)|group2(17_-,_2978_c,_1_t)|group3(13_-,_3859_c,_1_n)|group4(1_-,_309_c)|group5(1_-,_861_c)
354	4.87894991530575	0.770432353927515	8	Y	group1(38_c)|group2(17_-,_2978_c,_1_n)|group3(13_-,_3859_c,_1_n)|group4(1_-,_309_c)|group5(1_-,_861_c)
355	4.87894991530575	0.770432353927515	8	Y	group1(38_t)|group2(17_-,_1_n,_2978_t)|group3(13_-,_1_n,_3859_t)|group4(1_-,_309_t)|group5(1_-,_861_t)
356	5.56532900217353	0.695791838405996	8	Y	group1(38_g)|group2(17_-,_2979_g)|group3(13_-,_3859_g,_1_n)|group4(1_-,_309_g)|group5(1_-,_861_g)
357	7.72482657283908	0.806247656765908	12	Y	group1(38_g)|group2(17_-,_2979_g)|group3(13_-,_3857_g,_1_n,_2_t)|group4(1_-,_309_g)|group5(1_-,_861_g)
358	5.56532900217353	0.695791838405996	8	Y	group1(38_t)|group2(17_-,_2979_t)|group3(13_-,_1_n,_3859_t)|group4(1_-,_309_t)|group5(1_-,_861_t)
359	5.56532900217353	0.695791838405996	8	Y	group1(38_t)|group2(17_-,_2979_t)|group3(13_-,_1_n,_3859_t)|group4(1_-,_309_t)|group5(1_-,_861_t)
360	6.65036199399152	0.57478194313823	8	Y	group1(38_t)|group2(17_-,_2979_t)|group3(13_-,_2_n,_3858_t)|group4(1_-,_309_t)|group5(1_-,_861_t)
361	14.9849246788204	0.242261915424971	12	Y	group1(38_c)|group2(17_-,_2979_c)|group3(13_-,_3858_c,_2_n)|group4(1_-,_309_c)|group5(1_-,_860_c,_1_t)
362	5.1663776446657	0.739654484658077	8	Y	group1(38_a)|group2(17_-,_2978_a,_1_n)|group3(13_-,_3858_a,_2_n)|group4(1_-,_309_a)|group5(1_-,_861_a)
363	5.1663776446657	0.739654484658077	8	Y	group1(38_a)|group2(17_-,_2978_a,_1_n)|group3(13_-,_3858_a,_2_n)|group4(1_-,_309_a)|group5(1_-,_861_a)
364	6.34666448385809	0.897608610311397	12	Y	group1(38_c)|group2(17_-,_2977_c,_2_n)|group3(13_-,_3857_c,_2_n,_1_t)|group4(1_-,_309_c)|group5(1_-,_861_c)
365	6.96049416243707	0.86021318022535	12	Y	group1(38_g)|group2(17_-,_1_a,_2976_g,_2_n)|group3(13_-,_3858_g,_2_n)|group4(1_-,_309_g)|group5(1_-,_861_g)
366	5.27269771263542	0.728071765234555	8	Y	group1(38_a)|group2(17_-,_2977_a,_2_n)|group3(13_-,_3858_a,_2_n)|group4(1_-,_309_a)|group5(1_-,_861_a)
367	6.96049416243707	0.86021318022535	12	Y	group1(38_g)|group2(17_-,_1_a,_2976_g,_2_n)|group3(13_-,_3858_g,_2_n)|group4(1_-,_309_g)|group5(1_-,_861_g)
368	5.1663776446657	0.739654484658077	8	Y	group1(38_a)|group2(17_-,_2978_a,_1_n)|group3(13_-,_3858_a,_2_n)|group4(1_-,_309_a)|group5(1_-,_861_a)
369	5.1663776446657	0.739654484658077	8	Y	group1(38_a)|group2(17_-,_2978_a,_1_n)|group3(13_-,_3858_a,_2_n)|group4(1_-,_309_a)|group5(1_-,_861_a)
370	5.27269771263542	0.728071765234555	8	Y	group1(38_a)|group2(17_-,_2977_a,_2_n)|group3(13_-,_3858_a,_2_n)|group4(1_-,_309_a)|group5(1_-,_861_a)
371	5.40106004168481	0.713975319709719	8	Y	group1(38_a)|group2(17_-,_2977_a,_2_n)|group3(13_-,_3857_a,_3_n)|group4(1_-,_309_a)|group5(1_-,_861_a)
372	5.40106004168481	0.713975319709719	8	Y	group1(38_c)|group2(17_-,_2977_c,_2_n)|group3(13_-,_3857_c,_3_n)|group4(1_-,_309_c)|group5(1_-,_861_c)
373	5.40106004168481	0.713975319709719	8	Y	group1(38_a)|group2(17_-,_2977_a,_2_n)|group3(13_-,_3857_a,_3_n)|group4(1_-,_309_a)|group5(1_-,_861_a)
374	7.08860785978728	0.851702808015477	12	Y	group1(38_c)|group2(17_-,_2976_c,_2_n,_1_y)|group3(13_-,_3857_c,_3_n)|group4(1_-,_309_c)|group5(1_-,_861_c)
375	5.40106004168481	0.713975319709719	8	Y	group1(38_a)|group2(17_-,_2977_a,_2_n)|group3(13_-,_3857_a,_3_n)|group4(1_-,_309_a)|group5(1_-,_861_a)
376	9.11597904971848	0.692993652277924	12	Y	group1(38_c)|group2(17_-,_2975_c,_2_n,_2_t)|group3(13_-,_3857_c,_3_n)|group4(1_-,_309_c)|group5(1_-,_860_c,_1_t)
377	5.40106004168481	0.713975319709719	8	Y	group1(38_g)|group2(17_-,_2977_g,_2_n)|group3(13_-,_3857_g,_3_n)|group4(1_-,_309_g)|group5(1_-,_861_g)
378	5.40106004168481	0.713975319709719	8	Y	group1(38_t)|group2(17_-,_2_n,_2977_t)|group3(13_-,_3_n,_3857_t)|group4(1_-,_309_t)|group5(1_-,_861_t)
379	30.2518316705436	0.00255864649412951	12	Y	group1(38_c)|group2(17_-,_2977_c,_2_n)|group3(13_-,_3858_c,_2_n)|group4(1_-,_308_c,_1_t)|group5(1_-,_861_c)
380	5.78126721673391	0.67171795754596	8	Y	group1(38_c)|group2(17_-,_2977_c,_2_n)|group3(13_-,_3859_c,_1_n)|group4(1_-,_309_c)|group5(1_-,_861_c)
381	8.54394275347976	0.382214757036075	8	Y	group1(38_a)|group2(17_-,_2975_a,_4_n)|group3(13_-,_3859_a,_1_n)|group4(1_-,_309_a)|group5(1_-,_861_a)
382	11.2819219555515	0.186231045185899	8	Y	group1(38_a)|group2(17_-,_2975_a,_4_n)|group3(13_-,_3860_a)|group4(1_-,_309_a)|group5(1_-,_861_a)
383	11.2819219555515	0.186231045185899	8	Y	group1(38_c)|group2(17_-,_2975_c,_4_n)|group3(13_-,_3860_c)|group4(1_-,_309_c)|group5(1_-,_861_c)
384	17.9131691924149	0.329006075825789	16	Y	group1(38_t)|group2(17_-,_2_c,_4_n,_2973_t)|group3(13_-,_3_g,_3857_t)|group4(1_-,_309_t)|group5(1_-,_861_t)
385	111.517446474945	2.30723968194409e-16	16	Y	group1(29_c,_9_t)|group2(17_-,_2863_c,_3_n,_111_t,_2_y)|group3(13_-,_3582_c,_277_t,_1_y)|group4(1_-,_301_c,_7_t,_1_y)|group5(1_-,_846_c,_15_t)
386	7.87938004468307	0.445340597839797	8	Y	group1(38_a)|group2(17_-,_2977_a,_2_n)|group3(13_-,_3860_a)|group4(1_-,_309_a)|group5(1_-,_861_a)
387	6.85496471268521	0.867047316565073	12	Y	group1(38_g)|group2(17_-,_2977_g,_2_n)|group3(13_-,_3858_g,_1_n,_1_t)|group4(1_-,_309_g)|group5(1_-,_861_g)
388	7.87938004468307	0.445340597839797	8	Y	group1(38_t)|group2(17_-,_2_n,_2977_t)|group3(13_-,_3860_t)|group4(1_-,_309_t)|group5(1_-,_861_t)
389	7.87938004468307	0.445340597839797	8	Y	group1(38_t)|group2(17_-,_2_n,_2977_t)|group3(13_-,_3860_t)|group4(1_-,_309_t)|group5(1_-,_861_t)
390	8.95280887109232	0.706955819439349	12	Y	group1(38_t)|group2(17_-,_2_n,_2977_t)|group3(13_-,_1_g,_3859_t)|group4(1_-,_309_t)|group5(1_-,_861_t)
391	8.95280887109232	0.706955819439349	12	Y	group1(38_g)|group2(17_-,_2977_g,_2_n)|group3(13_-,_1_c,_3859_g)|group4(1_-,_309_g)|group5(1_-,_861_g)
392	8.95280887109232	0.706955819439349	12	Y	group1(38_c)|group2(17_-,_2977_c,_2_n)|group3(13_-,_3859_c,_1_t)|group4(1_-,_309_c)|group5(1_-,_861_c)
393	7.87938004468307	0.445340597839797	8	Y	group1(38_c)|group2(17_-,_2977_c,_2_n)|group3(13_-,_3860_c)|group4(1_-,_309_c)|group5(1_-,_861_c)
394	7.18156175039435	0.517176390330014	8	Y	group1(38_t)|group2(16_-,_2_n,_2978_t)|group3(13_-,_3860_t)|group4(1_-,_309_t)|group5(1_-,_861_t)
395	7.18156175039435	0.517176390330014	8	Y	group1(38_g)|group2(16_-,_2978_g,_2_n)|group3(13_-,_3860_g)|group4(1_-,_309_g)|group5(1_-,_861_g)
396	7.18156175039435	0.517176390330014	8	Y	group1(38_t)|group2(16_-,_2_n,_2978_t)|group3(13_-,_3860_t)|group4(1_-,_309_t)|group5(1_-,_861_t)
397	8.86943347712442	0.714040260601632	12	Y	group1(38_t)|group2(16_-,_2_n,_2977_t,_1_w)|group3(13_-,_3860_t)|group4(1_-,_309_t)|group5(1_-,_861_t)
398	7.16890567724593	0.846252577204665	12	Y	group1(38_t)|group2(16_-,_1_n,_2978_t,_1_w)|group3(13_-,_3860_t)|group4(1_-,_309_t)|group5(1_-,_861_t)
399	7.16890567724593	0.846252577204665	12	Y	group1(38_t)|group2(16_-,_1_n,_2978_t,_1_w)|group3(13_-,_3860_t)|group4(1_-,_309_t)|group5(1_-,_861_t)
400	5.48145683609124	0.705093544845111	8	Y	group1(38_a)|group2(16_-,_2979_a,_1_n)|group3(13_-,_3860_a)|group4(1_-,_309_a)|group5(1_-,_861_a)
401	4.29538448152835	0.829538044912859	8	Y	group1(38_c)|group2(14_-,_2981_c,_1_n)|group3(13_-,_3860_c)|group4(1_-,_309_c)|group5(1_-,_861_c)
402	3.43881599081592	0.903885914888882	8	Y	group1(38_a)|group2(12_-,_2983_a,_1_n)|group3(13_-,_3860_a)|group4(1_-,_309_a)|group5(1_-,_861_a)
403	2.8339138691117	0.944343888331633	8	Y	group1(38_g)|group2(8_-,_2988_g)|group3(7_-,_3865_g,_1_t)|group4(310_g)|group5(1_-,_861_g)
404	0.597709948661409	0.963317823388509	4	Y	group1(38_g)|group2(4_-,_2992_g)|group3(6_-,_3867_g)|group4(310_g)|group5(1_-,_861_g)
405	1.03524444223558	0.904405516194644	4	Y	group1(38_t)|group2(2_-,_2994_t)|group3(5_-,_3868_t)|group4(310_t)|group5(1_-,_861_t)
406	2.1708667659102	0.704366337943094	4	Y	group1(38_t)|group2(1_-,_2995_t)|group3(5_-,_3868_t)|group4(310_t)|group5(1_-,_861_t)
407	7.36416357865571	0.832640159413368	12	Y	group1(38_c)|group2(1_-,_1_a,_2993_c,_1_t)|group3(5_-,_3864_c,_4_t)|group4(310_c)|group5(1_-,_859_c,_2_t)
408	2.1708667659102	0.704366337943094	4	Y	group1(38_g)|group2(1_-,_2995_g)|group3(5_-,_3868_g)|group4(310_g)|group5(1_-,_861_g)
409	2.81723809707502	0.945297934421925	8	Y	group1(38_c)|group2(1_-,_2993_c,_2_t)|group3(5_-,_3864_c,_4_t)|group4(310_c)|group5(1_-,_860_c,_1_t)
410	2.1708667659102	0.704366337943094	4	Y	group1(38_g)|group2(1_-,_2995_g)|group3(5_-,_3868_g)|group4(310_g)|group5(1_-,_861_g)
411	2.1708667659102	0.704366337943094	4	Y	group1(38_a)|group2(1_-,_2995_a)|group3(5_-,_3868_a)|group4(310_a)|group5(1_-,_861_a)
412	2.1708667659102	0.704366337943094	4	Y	group1(38_c)|group2(1_-,_2995_c)|group3(5_-,_3868_c)|group4(310_c)|group5(1_-,_861_c)
413	3.85380850811067	0.870066524245278	8	Y	group1(38_g)|group2(1_-,_1_a,_2994_g)|group3(5_-,_3868_g)|group4(310_g)|group5(1_-,_861_g)
414	2.1708667659102	0.704366337943094	4	Y	group1(38_t)|group2(1_-,_2995_t)|group3(5_-,_3868_t)|group4(310_t)|group5(1_-,_861_t)
415	2.1708667659102	0.704366337943094	4	Y	group1(38_g)|group2(1_-,_2995_g)|group3(5_-,_3868_g)|group4(310_g)|group5(1_-,_861_g)
416	5.89707490913355	0.921181206814803	12	Y	group1(38_c)|group2(1_-,_2995_c)|group3(4_-,_3865_c,_3_t,_1_y)|group4(310_c)|group5(1_-,_861_c)
417	2.64653471521916	0.95454734220117	8	Y	group1(38_t)|group2(1_-,_2995_t)|group3(4_-,_1_c,_3868_t)|group4(310_t)|group5(1_-,_861_t)
418	1.55055317564196	0.99183616111007	8	Y	group1(38_c)|group2(1_-,_2994_c,_1_t)|group3(3_-,_3869_c,_1_t)|group4(310_c)|group5(1_-,_861_c)
419	2.24094595975148	0.972719638360781	8	Y	group1(38_g)|group2(1_-,_2995_g)|group3(3_-,_3869_g,_1_r)|group4(310_g)|group5(1_-,_861_g)
420	2.24094595975148	0.972719638360781	8	Y	group1(38_t)|group2(1_-,_2995_t)|group3(3_-,_1_a,_3869_t)|group4(310_t)|group5(1_-,_861_t)
421	1.16549537570827	0.883746247178966	4	Y	group1(38_a)|group2(1_-,_2995_a)|group3(3_-,_3870_a)|group4(310_a)|group5(1_-,_861_a)
422	0.385318234835894	0.9836611994286	4	Y	group1(38_c)|group2(1_-,_2995_c)|group3(1_-,_3872_c)|group4(310_c)|group5(862_c)
423	0.385318234835894	0.9836611994286	4	Y	group1(38_g)|group2(1_-,_2995_g)|group3(1_-,_3872_g)|group4(310_g)|group5(862_g)
424	1.68400849231824	0.793620411553183	4	Y	group1(38_t)|group2(1_-,_2995_t)|group3(3873_t)|group4(310_t)|group5(862_t)
425	2.75890104017546	0.948565009782498	8	Y	group1(38_g)|group2(1_-,_2995_g)|group3(1_a,_3872_g)|group4(310_g)|group5(862_g)
426	3.36843758009483	0.909156947262086	8	Y	group1(38_g)|group2(1_-,_2994_g,_1_t)|group3(3873_g)|group4(310_g)|group5(862_g)
427	16.7203425739958	0.00219031984738657	4	Y	group1(38_c)|group2(2981_c,_15_t)|group3(3871_c,_2_t)|group4(310_c)|group5(861_c,_1_t)
428	1.07513985155882	0.898196220737286	4	Y	group1(38_t)|group2(2996_t)|group3(1_g,_3872_t)|group4(310_t)|group5(862_t)
429	NA	1	NA	N	NA
430	2.75890104017546	0.948565009782498	8	Y	group1(38_t)|group2(1_c,_2995_t)|group3(1_a,_3872_t)|group4(310_t)|group5(862_t)
431	8.3406914987053	0.0798659090889407	4	Y	group1(38_g)|group2(2996_g)|group3(3873_g)|group4(310_g)|group5(1_-,_861_g)
432	10.0244487953758	0.263314122623584	8	Y	group1(38_g)|group2(1_a,_2995_g)|group3(3873_g)|group4(310_g)|group5(1_-,_861_g)
433	12.4470948350289	0.132342552880033	8	Y	group1(38_a)|group2(2995_a,_1_g)|group3(3867_a,_6_g)|group4(310_a)|group5(1_-,_861_a)
434	9.44259118255901	0.306344915768704	8	Y	group1(38_g)|group2(1_a,_2995_g)|group3(2_a,_3871_g)|group4(310_g)|group5(1_-,_1_a,_860_g)
435	8.3406914987053	0.0798659090889407	4	Y	group1(38_a)|group2(2996_a)|group3(3873_a)|group4(310_a)|group5(1_-,_861_a)
436	10.886436379314	0.538675418057783	12	Y	group1(38_c)|group2(1_a,_2995_c)|group3(1_a,_3870_c,_2_t)|group4(310_c)|group5(1_-,_861_c)
437	8.3406914987053	0.0798659090889407	4	Y	group1(38_t)|group2(2996_t)|group3(3873_t)|group4(310_t)|group5(1_-,_861_t)
438	8.3406914987053	0.0798659090889407	4	Y	group1(38_c)|group2(2996_c)|group3(3873_c)|group4(310_c)|group5(1_-,_861_c)
439	10.0244487953758	0.263314122623584	8	Y	group1(38_c)|group2(2995_c,_1_t)|group3(3873_c)|group4(310_c)|group5(1_-,_861_c)
440	8.3406914987053	0.0798659090889407	4	Y	group1(38_g)|group2(2996_g)|group3(3873_g)|group4(310_g)|group5(1_-,_861_g)
441	8.3406914987053	0.0798659090889407	4	Y	group1(38_t)|group2(2996_t)|group3(3873_t)|group4(310_t)|group5(1_-,_861_t)
442	14.4927796961034	0.27035254098404	12	Y	group1(38_g)|group2(2993_g,_3_t)|group3(1_a,_3872_g)|group4(310_g)|group5(1_-,_861_g)
443	8.3406914987053	0.0798659090889407	4	Y	group1(38_g)|group2(2996_g)|group3(3873_g)|group4(310_g)|group5(1_-,_861_g)
444	9.41557997765471	0.308459288404382	8	Y	group1(38_a)|group2(2996_a)|group3(3872_a,_1_c)|group4(310_a)|group5(1_-,_861_a)
445	10.0244487953758	0.263314122623584	8	Y	group1(38_g)|group2(2995_g,_1_t)|group3(3873_g)|group4(310_g)|group5(1_-,_861_g)
446	8.3406914987053	0.0798659090889407	4	Y	group1(38_g)|group2(2996_g)|group3(3873_g)|group4(310_g)|group5(1_-,_861_g)
447	8.3406914987053	0.0798659090889407	4	Y	group1(38_a)|group2(2996_a)|group3(3873_a)|group4(310_a)|group5(1_-,_861_a)
448	14.9511807862098	0.244117109023897	12	Y	group1(38_g)|group2(3_a,_2992_g,_1_t)|group3(1_a,_3872_g)|group4(310_g)|group5(1_-,_860_g,_1_t)
449	8.72551024939101	0.36597814277585	8	Y	group1(38_g)|group2(2995_g,_1_t)|group3(3872_g,_1_t)|group4(310_g)|group5(1_-,_861_g)
450	8.3406914987053	0.0798659090889407	4	Y	group1(38_t)|group2(2996_t)|group3(3873_t)|group4(310_t)|group5(1_-,_861_t)
451	13.1268825941855	0.107557909746634	8	Y	group1(38_c)|group2(5_a,_2991_c)|group3(16_a,_3857_c)|group4(310_c)|group5(1_-,_2_a,_859_c)
452	8.3406914987053	0.0798659090889407	4	Y	group1(38_t)|group2(2996_t)|group3(3873_t)|group4(310_t)|group5(1_-,_861_t)
453	8.3406914987053	0.0798659090889407	4	Y	group1(38_t)|group2(2996_t)|group3(3873_t)|group4(310_t)|group5(1_-,_861_t)
454	8.3406914987053	0.0798659090889407	4	Y	group1(38_a)|group2(2996_a)|group3(3873_a)|group4(310_a)|group5(1_-,_861_a)
455	NA	1	NA	N	NA
456	NA	1	NA	N	NA
457	NA	1	NA	N	NA
458	NA	1	NA	N	NA
459	NA	1	NA	N	NA
460	1.07513985155882	0.898196220737286	4	Y	group1(38_g)|group2(2996_g)|group3(1_a,_3872_g)|group4(310_g)|group5(862_g)
461	NA	1	NA	N	NA
462	NA	1	NA	N	NA
463	2.1613828814426	0.706105104863755	4	Y	group1(38_a)|group2(2996_a)|group3(3871_a,_2_g)|group4(310_a)|group5(862_a)
464	0.385318234835894	0.9836611994286	4	Y	group1(38_c)|group2(2995_c,_1_t)|group3(3872_c,_1_t)|group4(310_c)|group5(862_c)
465	NA	1	NA	N	NA
466	2.76957329786241	0.59709623318394	4	Y	group1(38_t)|group2(5_c,_2991_t)|group3(3_c,_3870_t)|group4(310_t)|group5(862_t)
467	NA	1	NA	N	NA
468	NA	1	NA	N	NA
469	1.68400849231824	0.793620411553183	4	Y	group1(38_a)|group2(2995_a,_1_g)|group3(3873_a)|group4(310_a)|group5(862_a)
470	229.675434652905	1.55046883642055e-48	4	Y	group1(38_c)|group2(2992_c,_4_t)|group3(3872_c,_1_t)|group4(297_c,_13_t)|group5(862_c)
471	24.9817191426436	5.07374031836216e-05	4	Y	group1(38_a)|group2(2996_a)|group3(3873_a)|group4(309_a,_1_n)|group5(862_a)
472	24.9817191426436	5.07374031836216e-05	4	Y	group1(38_t)|group2(2996_t)|group3(3873_t)|group4(1_n,_309_t)|group5(862_t)
473	50.0518680571196	3.52193447319989e-10	4	Y	group1(38_c)|group2(2996_c)|group3(3873_c)|group4(308_c,_2_n)|group5(862_c)
474	50.0518680571196	3.52193447319989e-10	4	Y	group1(38_t)|group2(2996_t)|group3(3873_t)|group4(2_n,_308_t)|group5(862_t)
475	51.1263889861897	2.48098454193221e-08	8	Y	group1(38_t)|group2(2996_t)|group3(1_a,_3872_t)|group4(2_n,_308_t)|group5(862_t)
476	51.1263889861897	2.48098454193221e-08	8	Y	group1(38_a)|group2(2996_a)|group3(3872_a,_1_t)|group4(308_a,_2_n)|group5(862_a)
477	50.0518680571196	3.52193447319989e-10	4	Y	group1(38_a)|group2(2996_a)|group3(3873_a)|group4(308_a,_2_n)|group5(862_a)
478	50.0518680571196	3.52193447319989e-10	4	Y	group1(38_a)|group2(2996_a)|group3(3873_a)|group4(308_a,_2_n)|group5(862_a)
479	50.0518680571196	3.52193447319989e-10	4	Y	group1(38_g)|group2(2996_g)|group3(3873_g)|group4(308_g,_2_n)|group5(862_g)
480	50.0518680571196	3.52193447319989e-10	4	Y	group1(38_a)|group2(2996_a)|group3(3873_a)|group4(308_a,_2_n)|group5(862_a)
481	50.0518680571196	3.52193447319989e-10	4	Y	group1(38_t)|group2(2996_t)|group3(3873_t)|group4(2_n,_308_t)|group5(862_t)
482	50.0518680571196	3.52193447319989e-10	4	Y	group1(38_g)|group2(2996_g)|group3(3873_g)|group4(308_g,_2_n)|group5(862_g)
483	50.0518680571196	3.52193447319989e-10	4	Y	group1(38_g)|group2(2996_g)|group3(3873_g)|group4(308_g,_2_n)|group5(862_g)
484	51.7352578133093	1.89327634979834e-08	8	Y	group1(38_c)|group2(2995_c,_1_t)|group3(3873_c)|group4(308_c,_2_n)|group5(862_c)
485	50.0518680571196	3.52193447319989e-10	4	Y	group1(38_a)|group2(2996_a)|group3(3873_a)|group4(308_a,_2_n)|group5(862_a)
486	51.7352578133093	1.89327634979834e-08	8	Y	group1(38_c)|group2(2995_c,_1_t)|group3(3873_c)|group4(308_c,_2_n)|group5(862_c)
487	50.0518680571196	3.52193447319989e-10	4	Y	group1(38_t)|group2(2996_t)|group3(3873_t)|group4(2_n,_308_t)|group5(862_t)
488	50.0518680571196	3.52193447319989e-10	4	Y	group1(38_t)|group2(2996_t)|group3(3873_t)|group4(2_n,_308_t)|group5(862_t)
489	50.0518680571196	3.52193447319989e-10	4	Y	group1(38_g)|group2(2996_g)|group3(3873_g)|group4(308_g,_2_n)|group5(862_g)
490	50.0518680571196	3.52193447319989e-10	4	Y	group1(38_t)|group2(2996_t)|group3(3873_t)|group4(2_n,_308_t)|group5(862_t)
491	50.0518680571196	3.52193447319989e-10	4	Y	group1(38_g)|group2(2996_g)|group3(3873_g)|group4(308_g,_2_n)|group5(862_g)
492	50.0518680571196	3.52193447319989e-10	4	Y	group1(38_g)|group2(2996_g)|group3(3873_g)|group4(308_g,_2_n)|group5(862_g)
493	50.0518680571196	3.52193447319989e-10	4	Y	group1(38_c)|group2(2996_c)|group3(3873_c)|group4(308_c,_2_n)|group5(862_c)
494	51.7352578133093	1.89327634979834e-08	8	Y	group1(38_t)|group2(1_c,_2995_t)|group3(3873_t)|group4(2_n,_308_t)|group5(862_t)
495	50.0518680571196	3.52193447319989e-10	4	Y	group1(38_t)|group2(2996_t)|group3(3873_t)|group4(2_n,_308_t)|group5(862_t)
496	50.0518680571196	3.52193447319989e-10	4	Y	group1(38_a)|group2(2996_a)|group3(3873_a)|group4(308_a,_2_n)|group5(862_a)
497	50.0518680571196	3.52193447319989e-10	4	Y	group1(38_g)|group2(2996_g)|group3(3873_g)|group4(308_g,_2_n)|group5(862_g)
498	52.2011789056475	5.71098662024361e-07	12	Y	group1(38_t)|group2(2996_t)|group3(1_a,_1_c,_3871_t)|group4(2_n,_308_t)|group5(862_t)
499	50.0518680571196	3.52193447319989e-10	4	Y	group1(38_a)|group2(2996_a)|group3(3873_a)|group4(308_a,_2_n)|group5(862_a)
500	34.1109698839155	3.87880290902188e-05	8	Y	group1(38_g)|group2(1_a,_2995_g)|group3(3872_g,_1_n)|group4(308_g,_2_n)|group5(862_g)
501	32.4277832046435	1.56413923764061e-06	4	Y	group1(38_a)|group2(2996_a)|group3(3872_a,_1_n)|group4(308_a,_2_n)|group5(862_a)
502	24.1471413738747	7.4629252761352e-05	4	Y	group1(38_a)|group2(2996_a)|group3(3871_a,_2_n)|group4(308_a,_2_n)|group5(862_a)
503	24.1471413738747	7.4629252761352e-05	4	Y	group1(38_g)|group2(2996_g)|group3(3871_g,_2_n)|group4(308_g,_2_n)|group5(862_g)
504	24.1471413738747	7.4629252761352e-05	4	Y	group1(38_t)|group2(2996_t)|group3(2_n,_3871_t)|group4(2_n,_308_t)|group5(862_t)
505	24.1471413738747	7.4629252761352e-05	4	Y	group1(38_t)|group2(2996_t)|group3(2_n,_3871_t)|group4(2_n,_308_t)|group5(862_t)
506	25.8301026516605	0.00112295455806636	8	Y	group1(38_g)|group2(1_a,_2995_g)|group3(3871_g,_2_n)|group4(308_g,_2_n)|group5(862_g)
507	16.076322762343	0.00291844127695184	4	Y	group1(38_a)|group2(2996_a)|group3(3870_a,_3_n)|group4(308_a,_2_n)|group5(861_a,_1_n)
508	26.3085545913547	0.000929904866162889	8	Y	group1(38_a)|group2(2996_a)|group3(3869_a,_2_c,_2_n)|group4(308_a,_2_n)|group5(862_a)
509	24.1471413738747	7.4629252761352e-05	4	Y	group1(38_a)|group2(2996_a)|group3(3871_a,_2_n)|group4(308_a,_2_n)|group5(862_a)
510	24.1471413738747	7.4629252761352e-05	4	Y	group1(38_a)|group2(2996_a)|group3(3871_a,_2_n)|group4(308_a,_2_n)|group5(862_a)
511	24.1471413738747	7.4629252761352e-05	4	Y	group1(38_a)|group2(2996_a)|group3(3871_a,_2_n)|group4(308_a,_2_n)|group5(862_a)
512	24.1471413738747	7.4629252761352e-05	4	Y	group1(38_g)|group2(2996_g)|group3(3871_g,_2_n)|group4(308_g,_2_n)|group5(862_g)
513	24.1471413738747	7.4629252761352e-05	4	Y	group1(38_g)|group2(2996_g)|group3(3871_g,_2_n)|group4(308_g,_2_n)|group5(862_g)
514	24.1471413738747	7.4629252761352e-05	4	Y	group1(38_c)|group2(2996_c)|group3(3871_c,_2_n)|group4(308_c,_2_n)|group5(862_c)
515	25.2222672369118	0.00142528271379552	8	Y	group1(38_g)|group2(2996_g)|group3(1_a,_3870_g,_2_n)|group4(308_g,_2_n)|group5(862_g)
516	24.1471413738747	7.4629252761352e-05	4	Y	group1(38_t)|group2(2996_t)|group3(2_n,_3871_t)|group4(2_n,_308_t)|group5(862_t)
517	39.6340568717204	3.74775040254149e-06	8	Y	group1(38_t)|group2(6_c,_2990_t)|group3(7_c,_2_n,_3864_t)|group4(4_c,_2_n,_304_t)|group5(2_c,_860_t)
518	24.1471413738747	7.4629252761352e-05	4	Y	group1(38_t)|group2(2996_t)|group3(2_n,_3871_t)|group4(2_n,_308_t)|group5(862_t)
519	24.1471413738747	7.4629252761352e-05	4	Y	group1(38_t)|group2(2996_t)|group3(2_n,_3871_t)|group4(2_n,_308_t)|group5(862_t)
520	24.1471413738747	7.4629252761352e-05	4	Y	group1(38_g)|group2(2996_g)|group3(3871_g,_2_n)|group4(308_g,_2_n)|group5(862_g)
521	25.2222672369118	0.00142528271379552	8	Y	group1(38_c)|group2(2996_c)|group3(3870_c,_2_n,_1_t)|group4(308_c,_2_n)|group5(862_c)
522	40.8610851909174	2.21305216473607e-06	8	Y	group1(38_c)|group2(2996_c)|group3(3871_c,_2_n)|group4(308_c,_2_n)|group5(2_a,_860_c)
523	24.1471413738747	7.4629252761352e-05	4	Y	group1(38_t)|group2(2996_t)|group3(2_n,_3871_t)|group4(2_n,_308_t)|group5(862_t)
524	24.1471413738747	7.4629252761352e-05	4	Y	group1(38_c)|group2(2996_c)|group3(3871_c,_2_n)|group4(308_c,_2_n)|group5(862_c)
525	24.1471413738747	7.4629252761352e-05	4	Y	group1(38_a)|group2(2996_a)|group3(3871_a,_2_n)|group4(308_a,_2_n)|group5(862_a)
526	24.1471413738747	7.4629252761352e-05	4	Y	group1(38_a)|group2(2996_a)|group3(3871_a,_2_n)|group4(308_a,_2_n)|group5(862_a)
527	24.1471413738747	7.4629252761352e-05	4	Y	group1(38_c)|group2(2996_c)|group3(3871_c,_2_n)|group4(308_c,_2_n)|group5(862_c)
528	24.1471413738747	7.4629252761352e-05	4	Y	group1(38_t)|group2(2996_t)|group3(2_n,_3871_t)|group4(2_n,_308_t)|group5(862_t)
529	24.1471413738747	7.4629252761352e-05	4	Y	group1(38_t)|group2(2996_t)|group3(2_n,_3871_t)|group4(2_n,_308_t)|group5(862_t)
530	32.4277832046435	1.56413923764061e-06	4	Y	group1(38_g)|group2(2996_g)|group3(3872_g,_1_n)|group4(308_g,_2_n)|group5(862_g)
531	32.4277832046435	1.56413923764061e-06	4	Y	group1(38_a)|group2(2996_a)|group3(3872_a,_1_n)|group4(308_a,_2_n)|group5(862_a)
532	32.4277832046435	1.56413923764061e-06	4	Y	group1(38_a)|group2(2996_a)|group3(3872_a,_1_n)|group4(308_a,_2_n)|group5(862_a)
533	32.4277832046435	1.56413923764061e-06	4	Y	group1(38_c)|group2(2996_c)|group3(3872_c,_1_n)|group4(308_c,_2_n)|group5(862_c)
534	32.4277832046435	1.56413923764061e-06	4	Y	group1(38_a)|group2(2996_a)|group3(3872_a,_1_n)|group4(308_a,_2_n)|group5(862_a)
535	32.4277832046435	1.56413923764061e-06	4	Y	group1(38_g)|group2(2996_g)|group3(3872_g,_1_n)|group4(308_g,_2_n)|group5(862_g)
536	32.4277832046435	1.56413923764061e-06	4	Y	group1(38_c)|group2(2996_c)|group3(3872_c,_1_n)|group4(308_c,_2_n)|group5(862_c)
537	32.4277832046435	1.56413923764061e-06	4	Y	group1(38_c)|group2(2996_c)|group3(3872_c,_1_n)|group4(308_c,_2_n)|group5(862_c)
538	32.4277832046435	1.56413923764061e-06	4	Y	group1(38_c)|group2(2996_c)|group3(3872_c,_1_n)|group4(308_c,_2_n)|group5(862_c)
539	32.4277832046435	1.56413923764061e-06	4	Y	group1(38_t)|group2(2996_t)|group3(1_n,_3872_t)|group4(2_n,_308_t)|group5(862_t)
540	32.4277832046435	1.56413923764061e-06	4	Y	group1(38_a)|group2(2996_a)|group3(3872_a,_1_n)|group4(308_a,_2_n)|group5(862_a)
541	32.4277832046435	1.56413923764061e-06	4	Y	group1(38_t)|group2(2996_t)|group3(1_n,_3872_t)|group4(2_n,_308_t)|group5(862_t)
542	32.4277832046435	1.56413923764061e-06	4	Y	group1(38_g)|group2(2996_g)|group3(3872_g,_1_n)|group4(308_g,_2_n)|group5(862_g)
543	32.4277832046435	1.56413923764061e-06	4	Y	group1(38_t)|group2(2996_t)|group3(1_n,_3872_t)|group4(2_n,_308_t)|group5(862_t)
544	32.4277832046435	1.56413923764061e-06	4	Y	group1(38_g)|group2(2996_g)|group3(3872_g,_1_n)|group4(308_g,_2_n)|group5(862_g)
545	32.4277832046435	1.56413923764061e-06	4	Y	group1(38_t)|group2(2996_t)|group3(1_n,_3872_t)|group4(2_n,_308_t)|group5(862_t)
546	32.4277832046435	1.56413923764061e-06	4	Y	group1(38_t)|group2(2996_t)|group3(1_n,_3872_t)|group4(2_n,_308_t)|group5(862_t)
547	32.4277832046435	1.56413923764061e-06	4	Y	group1(38_c)|group2(2996_c)|group3(3872_c,_1_n)|group4(308_c,_2_n)|group5(862_c)
548	50.8265985437795	2.8338149747779e-08	8	Y	group1(38_a)|group2(2994_a,_2_g)|group3(3871_a,_2_g)|group4(308_a,_2_n)|group5(862_a)
549	50.0518680571196	3.52193447319989e-10	4	Y	group1(38_t)|group2(2996_t)|group3(3873_t)|group4(2_n,_308_t)|group5(862_t)
550	50.0518680571196	3.52193447319989e-10	4	Y	group1(38_c)|group2(2996_c)|group3(3873_c)|group4(308_c,_2_n)|group5(862_c)
551	50.0518680571196	3.52193447319989e-10	4	Y	group1(38_a)|group2(2996_a)|group3(3873_a)|group4(308_a,_2_n)|group5(862_a)
552	50.0518680571196	3.52193447319989e-10	4	Y	group1(38_a)|group2(2996_a)|group3(3873_a)|group4(308_a,_2_n)|group5(862_a)
553	50.0518680571196	3.52193447319989e-10	4	Y	group1(38_a)|group2(2996_a)|group3(3873_a)|group4(308_a,_2_n)|group5(862_a)
554	51.7352578133093	1.89327634979834e-08	8	Y	group1(38_c)|group2(2995_c,_1_t)|group3(3873_c)|group4(308_c,_2_n)|group5(862_c)
555	50.0518680571196	3.52193447319989e-10	4	Y	group1(38_g)|group2(2996_g)|group3(3873_g)|group4(308_g,_2_n)|group5(862_g)
556	50.0518680571196	3.52193447319989e-10	4	Y	group1(38_t)|group2(2996_t)|group3(3873_t)|group4(2_n,_308_t)|group5(862_t)
557	50.0518680571196	3.52193447319989e-10	4	Y	group1(38_t)|group2(2996_t)|group3(3873_t)|group4(2_n,_308_t)|group5(862_t)
558	75.0458143667402	4.82954925319437e-13	8	Y	group1(38_c)|group2(2996_c)|group3(3873_c)|group4(1_-,_307_c,_2_n)|group5(862_c)
559	77.8028610877565	4.13078258124391e-10	16	Y	group1(38_g)|group2(1_a,_2995_g)|group3(3872_g,_1_t)|group4(1_-,_307_g,_2_n)|group5(862_g)
560	78.2913967913726	8.73133076203301e-12	12	Y	group1(38_g)|group2(2996_g)|group3(3_a,_3870_g)|group4(1_-,_307_g,_2_n)|group5(862_g)
561	49.7514294224457	4.56175170485624e-08	8	Y	group1(38_a)|group2(2994_a,_2_n)|group3(3873_a)|group4(1_-,_307_a,_2_n)|group5(862_a)
562	33.6940513945269	0.000753664735399444	12	Y	group1(38_t)|group2(16_a,_2_n,_2977_t,_1_w)|group3(11_a,_3862_t)|group4(2_n,_308_t)|group5(7_a,_855_t)
563	24.7579073178773	5.62744013498438e-05	4	Y	group1(38_g)|group2(2994_g,_2_n)|group3(3873_g)|group4(308_g,_2_n)|group5(862_g)
564	49.7514294224457	4.56175170485624e-08	8	Y	group1(38_c)|group2(2994_c,_2_n)|group3(3873_c)|group4(307_c,_2_n,_1_t)|group5(862_c)
565	20.7090617223071	0.000361620947146705	4	Y	group1(38_t)|group2(3_n,_2993_t)|group3(3873_t)|group4(2_n,_308_t)|group5(862_t)
566	20.7090617223071	0.000361620947146705	4	Y	group1(38_c)|group2(2993_c,_3_n)|group3(3873_c)|group4(308_c,_2_n)|group5(862_c)
567	20.7090617223071	0.000361620947146705	4	Y	group1(38_g)|group2(2993_g,_3_n)|group3(3873_g)|group4(308_g,_2_n)|group5(862_g)
568	20.7090617223071	0.000361620947146705	4	Y	group1(38_a)|group2(2993_a,_3_n)|group3(3873_a)|group4(308_a,_2_n)|group5(862_a)
569	20.7090617223071	0.000361620947146705	4	Y	group1(38_a)|group2(2993_a,_3_n)|group3(3873_a)|group4(308_a,_2_n)|group5(862_a)
570	24.7579073178773	5.62744013498438e-05	4	Y	group1(38_c)|group2(2994_c,_2_n)|group3(3873_c)|group4(308_c,_2_n)|group5(862_c)
571	24.7579073178773	5.62744013498438e-05	4	Y	group1(38_t)|group2(2_n,_2994_t)|group3(3873_t)|group4(2_n,_308_t)|group5(862_t)
572	148.704624460899	3.65233842875365e-28	8	Y	group1(38_g)|group2(4_-,_2992_g)|group3(7_-,_3866_g)|group4(10_-,_298_g,_2_n)|group5(2_-,_860_g)
573	148.704624460899	3.65233842875365e-28	8	Y	group1(38_c)|group2(4_-,_2992_c)|group3(7_-,_3866_c)|group4(10_-,_298_c,_2_n)|group5(2_-,_860_c)
574	148.704624460899	3.65233842875365e-28	8	Y	group1(38_a)|group2(4_-,_2992_a)|group3(7_-,_3866_a)|group4(10_-,_298_a,_2_n)|group5(2_-,_860_a)
575	148.704624460899	3.65233842875365e-28	8	Y	group1(38_c)|group2(4_-,_2992_c)|group3(7_-,_3866_c)|group4(10_-,_298_c,_2_n)|group5(2_-,_860_c)
576	148.704624460899	3.65233842875365e-28	8	Y	group1(38_c)|group2(4_-,_2992_c)|group3(7_-,_3866_c)|group4(10_-,_298_c,_2_n)|group5(2_-,_860_c)
577	148.704624460899	3.65233842875365e-28	8	Y	group1(38_t)|group2(4_-,_2992_t)|group3(7_-,_3866_t)|group4(10_-,_2_n,_298_t)|group5(2_-,_860_t)
578	148.704624460899	3.65233842875365e-28	8	Y	group1(38_c)|group2(4_-,_2992_c)|group3(7_-,_3866_c)|group4(10_-,_298_c,_2_n)|group5(2_-,_860_c)
579	148.704624460899	3.65233842875365e-28	8	Y	group1(38_a)|group2(4_-,_2992_a)|group3(7_-,_3866_a)|group4(10_-,_298_a,_2_n)|group5(2_-,_860_a)
580	124.591107478661	3.72976639666973e-23	8	Y	group1(38_t)|group2(7_-,_2989_t)|group3(9_-,_3864_t)|group4(10_-,_2_n,_298_t)|group5(3_-,_859_t)
581	122.57004543325	1.89733889960517e-20	12	Y	group1(38_g)|group2(8_-,_2988_g)|group3(9_-,_3863_g,_1_r)|group4(10_-,_298_g,_2_n)|group5(3_-,_859_g)
582	92.4155786135613	1.67930557702479e-14	12	Y	group1(38_g)|group2(8_-,_2988_g)|group3(10_-,_1_a,_3861_g,_1_n)|group4(10_-,_298_g,_2_n)|group5(4_-,_857_g,_1_n)
583	91.3438617683761	2.48058859661428e-16	8	Y	group1(38_t)|group2(8_-,_2988_t)|group3(10_-,_1_n,_3862_t)|group4(10_-,_2_n,_298_t)|group5(4_-,_1_n,_857_t)
584	117.99779371959	1.54841051542559e-19	12	Y	group1(38_c)|group2(8_-,_2988_c)|group3(10_-,_3863_c)|group4(10_-,_298_c,_2_n)|group5(4_-,_855_c,_1_n,_2_t)
585	91.3438617683761	2.48058859661428e-16	8	Y	group1(38_a)|group2(8_-,_2988_a)|group3(10_-,_3862_a,_1_n)|group4(10_-,_298_a,_2_n)|group5(4_-,_857_a,_1_n)
586	105.674847322901	4.2735832838068e-17	12	Y	group1(38_t)|group2(8_-,_3_c,_2985_t)|group3(10_-,_3863_t)|group4(10_-,_2_n,_298_t)|group5(4_-,_1_c,_1_n,_856_t)
587	110.85849739105	4.0470179565585e-18	12	Y	group1(38_g)|group2(8_-,_9_a,_2979_g)|group3(10_-,_2_a,_3861_g)|group4(10_-,_298_g,_2_n)|group5(4_-,_857_g,_1_n)
588	88.8500597306685	7.95846471757034e-16	8	Y	group1(38_t)|group2(8_-,_1_n,_2987_t)|group3(11_-,_3862_t)|group4(10_-,_2_n,_298_t)|group5(4_-,_1_n,_857_t)
589	96.4457418924028	1.59895563822813e-13	16	Y	group1(38_t)|group2(8_-,_1_g,_1_n,_2986_t)|group3(12_-,_3861_t)|group4(10_-,_2_n,_298_t)|group5(4_-,_1_c,_1_n,_856_t)
590	99.3214756037818	7.56049679950208e-16	12	Y	group1(38_a)|group2(12_-,_2983_a,_1_n)|group3(14_-,_3857_a,_2_n)|group4(11_-,_296_a,_1_m,_2_n)|group5(4_-,_856_a,_2_n)
591	80.5385082973961	3.80881947671021e-14	8	Y	group1(38_t)|group2(12_-,_1_n,_2983_t)|group3(12_-,_2_n,_3859_t)|group4(11_-,_2_n,_297_t)|group5(3_-,_1_n,_858_t)
592	112.739647140525	6.2007020791758e-15	20	Y	group1(38_g)|group2(12_-,_1_a,_2978_g,_1_n,_4_t)|group3(12_-,_1_a,_3858_g,_2_n)|group4(11_-,_296_g,_1_k,_2_n)|group5(3_-,_858_g,_1_n)
593	94.7532552013637	3.30204239541129e-13	16	Y	group1(38_g)|group2(7_-,_2_a,_2984_g,_1_n,_2_t)|group3(10_-,_3861_g,_1_n,_1_t)|group4(10_-,_298_g,_2_n)|group5(3_-,_858_g,_1_n)
594	87.1460560453271	1.76280639949369e-15	8	Y	group1(38_t)|group2(8_-,_1_n,_2987_t)|group3(10_-,_1_n,_3862_t)|group4(10_-,_2_n,_298_t)|group5(3_-,_1_n,_858_t)
595	120.214801423345	5.59984789327254e-20	12	Y	group1(38_t)|group2(5_-,_1_g,_2990_t)|group3(7_-,_1_n,_3865_t)|group4(10_-,_2_n,_298_t)|group5(2_-,_1_n,_859_t)
596	128.466398157557	5.88084941446665e-24	8	Y	group1(38_g)|group2(5_-,_2991_g)|group3(7_-,_3866_g)|group4(10_-,_298_g,_2_n)|group5(2_-,_859_g,_1_n)
597	133.510090123572	5.29191012631245e-25	8	Y	group1(38_a)|group2(4_-,_2992_a)|group3(7_-,_3866_a)|group4(10_-,_298_a,_2_n)|group5(2_-,_859_a,_1_n)
598	135.665585157274	4.48054984090328e-23	12	Y	group1(38_g)|group2(4_-,_2992_g)|group3(7_-,_3864_g,_2_t)|group4(10_-,_298_g,_2_n)|group5(2_-,_859_g,_1_n)
599	127.285354586025	2.16183801195219e-21	12	Y	group1(38_c)|group2(4_-,_2990_c,_2_t)|group3(7_-,_3865_c,_1_n)|group4(10_-,_298_c,_2_n)|group5(2_-,_858_c,_1_n,_1_t)
600	133.510090123572	5.29191012631245e-25	8	Y	group1(38_t)|group2(4_-,_2992_t)|group3(7_-,_3866_t)|group4(10_-,_2_n,_298_t)|group5(2_-,_1_n,_859_t)
601	133.888570077138	1.02098211176283e-22	12	Y	group1(38_g)|group2(4_-,_2991_g,_1_t)|group3(7_-,_3865_g,_1_t)|group4(10_-,_298_g,_2_n)|group5(2_-,_859_g,_1_n)
602	133.510090123572	5.29191012631245e-25	8	Y	group1(38_g)|group2(4_-,_2992_g)|group3(7_-,_3866_g)|group4(10_-,_298_g,_2_n)|group5(2_-,_859_g,_1_n)
603	133.510090123572	5.29191012631245e-25	8	Y	group1(38_t)|group2(4_-,_2992_t)|group3(7_-,_3866_t)|group4(10_-,_2_n,_298_t)|group5(2_-,_1_n,_859_t)
604	137.534214198874	1.88284629038201e-23	12	Y	group1(38_a)|group2(4_-,_2991_a,_1_g)|group3(7_-,_3866_a)|group4(10_-,_298_a,_2_n)|group5(2_-,_858_a,_1_g,_1_n)
605	36.5414815698612	1.39725849961521e-05	8	Y	group1(38_g)|group2(1_a,_2995_g)|group3(3873_g)|group4(308_g,_2_n)|group5(861_g,_1_n)
606	36.5414815698612	1.39725849961521e-05	8	Y	group1(38_c)|group2(2995_c,_1_t)|group3(3873_c)|group4(308_c,_2_n)|group5(861_c,_1_n)
607	34.8582949169059	4.96732618681224e-07	4	Y	group1(38_a)|group2(2996_a)|group3(3873_a)|group4(308_a,_2_n)|group5(861_a,_1_n)
608	34.8582949169059	4.96732618681224e-07	4	Y	group1(38_g)|group2(2996_g)|group3(3873_g)|group4(308_g,_2_n)|group5(861_g,_1_n)
609	34.8582949169059	4.96732618681224e-07	4	Y	group1(38_a)|group2(2996_a)|group3(3873_a)|group4(308_a,_2_n)|group5(861_a,_1_n)
610	46.5334808952131	5.61341168127451e-06	12	Y	group1(38_a)|group2(2990_a,_6_w)|group3(3872_a,_1_t)|group4(307_a,_2_n,_1_w)|group5(861_a,_1_n)
611	54.5835350840013	4.16207514520734e-06	16	Y	group1(38_c)|group2(2985_c,_3_m,_8_t)|group3(1_a,_3872_c)|group4(308_c,_2_n)|group5(861_c,_1_n)
612	34.8582949169059	4.96732618681224e-07	4	Y	group1(38_t)|group2(2996_t)|group3(3873_t)|group4(2_n,_308_t)|group5(1_n,_861_t)
613	60.6883320429019	3.41481588265013e-10	8	Y	group1(37_c,_1_t)|group2(2993_c,_3_t)|group3(3869_c,_4_t)|group4(308_c,_2_n)|group5(861_c,_1_n)
614	34.8582949169059	4.96732618681224e-07	4	Y	group1(38_g)|group2(2996_g)|group3(3873_g)|group4(308_g,_2_n)|group5(861_g,_1_n)
615	34.8582949169059	4.96732618681224e-07	4	Y	group1(38_a)|group2(2996_a)|group3(3873_a)|group4(308_a,_2_n)|group5(861_a,_1_n)
616	36.5414815698612	1.39725849961521e-05	8	Y	group1(38_a)|group2(2995_a,_1_r)|group3(3873_a)|group4(308_a,_2_n)|group5(861_a,_1_n)
617	35.932612733341	1.80660192629575e-05	8	Y	group1(38_g)|group2(2996_g)|group3(3872_g,_1_t)|group4(308_g,_2_n)|group5(861_g,_1_n)
618	34.8582949169059	4.96732618681224e-07	4	Y	group1(38_g)|group2(2996_g)|group3(3873_g)|group4(308_g,_2_n)|group5(861_g,_1_n)
619	34.8582949169059	4.96732618681224e-07	4	Y	group1(38_c)|group2(2996_c)|group3(3873_c)|group4(308_c,_2_n)|group5(861_c,_1_n)
620	34.8582949169059	4.96732618681224e-07	4	Y	group1(38_a)|group2(2996_a)|group3(3873_a)|group4(308_a,_2_n)|group5(861_a,_1_n)
621	34.8582949169059	4.96732618681224e-07	4	Y	group1(38_t)|group2(2996_t)|group3(3873_t)|group4(2_n,_308_t)|group5(1_n,_861_t)
622	34.8582949169059	4.96732618681224e-07	4	Y	group1(38_t)|group2(2996_t)|group3(3873_t)|group4(2_n,_308_t)|group5(1_n,_861_t)
623	34.8582949169059	4.96732618681224e-07	4	Y	group1(38_c)|group2(2996_c)|group3(3873_c)|group4(308_c,_2_n)|group5(861_c,_1_n)
624	34.8582949169059	4.96732618681224e-07	4	Y	group1(38_a)|group2(2996_a)|group3(3873_a)|group4(308_a,_2_n)|group5(861_a,_1_n)
625	43.2004820425956	8.05268355541176e-07	8	Y	group1(38_g)|group2(2996_g)|group3(3873_g)|group4(308_g,_2_n)|group5(1_a,_860_g,_1_n)
626	34.8582949169059	4.96732618681224e-07	4	Y	group1(38_t)|group2(2996_t)|group3(3873_t)|group4(2_n,_308_t)|group5(1_n,_861_t)
627	34.8582949169059	4.96732618681224e-07	4	Y	group1(38_a)|group2(2996_a)|group3(3873_a)|group4(308_a,_2_n)|group5(861_a,_1_n)
628	38.8866557851041	5.15918118468626e-06	8	Y	group1(38_c)|group2(2995_c,_1_t)|group3(3873_c)|group4(308_c,_2_n)|group5(860_c,_1_n,_1_t)
629	34.8582949169059	4.96732618681224e-07	4	Y	group1(38_g)|group2(2996_g)|group3(3873_g)|group4(308_g,_2_n)|group5(861_g,_1_n)
630	35.932612733341	1.80660192629575e-05	8	Y	group1(38_g)|group2(2996_g)|group3(3872_g,_1_k)|group4(308_g,_2_n)|group5(861_g,_1_n)
631	34.8582949169059	4.96732618681224e-07	4	Y	group1(38_t)|group2(2996_t)|group3(3873_t)|group4(2_n,_308_t)|group5(1_n,_861_t)
632	59.8520400815024	4.98316046909107e-10	8	Y	group1(38_c)|group2(2996_c)|group3(3873_c)|group4(307_c,_2_n,_1_t)|group5(861_c,_1_n)
633	34.8582949169059	4.96732618681224e-07	4	Y	group1(38_g)|group2(2996_g)|group3(3873_g)|group4(308_g,_2_n)|group5(861_g,_1_n)
634	34.8582949169059	4.96732618681224e-07	4	Y	group1(38_t)|group2(2996_t)|group3(3873_t)|group4(2_n,_308_t)|group5(1_n,_861_t)
635	34.8582949169059	4.96732618681224e-07	4	Y	group1(38_a)|group2(2996_a)|group3(3873_a)|group4(308_a,_2_n)|group5(861_a,_1_n)
636	34.8582949169059	4.96732618681224e-07	4	Y	group1(38_g)|group2(2996_g)|group3(3873_g)|group4(308_g,_2_n)|group5(861_g,_1_n)
637	34.8582949169059	4.96732618681224e-07	4	Y	group1(38_t)|group2(2996_t)|group3(3873_t)|group4(2_n,_308_t)|group5(1_n,_861_t)
638	34.8582949169059	4.96732618681224e-07	4	Y	group1(38_g)|group2(2996_g)|group3(3873_g)|group4(308_g,_2_n)|group5(861_g,_1_n)
639	34.8582949169059	4.96732618681224e-07	4	Y	group1(38_g)|group2(2996_g)|group3(3873_g)|group4(308_g,_2_n)|group5(861_g,_1_n)
640	34.8582949169059	4.96732618681224e-07	4	Y	group1(38_t)|group2(2996_t)|group3(3873_t)|group4(2_n,_308_t)|group5(1_n,_861_t)
641	34.8582949169059	4.96732618681224e-07	4	Y	group1(38_g)|group2(2996_g)|group3(3873_g)|group4(308_g,_2_n)|group5(861_g,_1_n)
642	35.932612733341	1.80660192629575e-05	8	Y	group1(38_a)|group2(2996_a)|group3(3872_a,_1_g)|group4(308_a,_2_n)|group5(861_a,_1_n)
643	78.4784494200026	9.89090448838406e-14	8	Y	group1(38_g)|group2(2996_g)|group3(2_a,_3871_g)|group4(3_a,_305_g,_2_n)|group5(861_g,_1_n)
644	34.8582949169059	4.96732618681224e-07	4	Y	group1(38_a)|group2(2996_a)|group3(3873_a)|group4(308_a,_2_n)|group5(861_a,_1_n)
645	34.8582949169059	4.96732618681224e-07	4	Y	group1(38_c)|group2(2996_c)|group3(3873_c)|group4(308_c,_2_n)|group5(861_c,_1_n)
646	34.8582949169059	4.96732618681224e-07	4	Y	group1(38_a)|group2(2996_a)|group3(3873_a)|group4(308_a,_2_n)|group5(861_a,_1_n)
647	34.8582949169059	4.96732618681224e-07	4	Y	group1(38_c)|group2(2996_c)|group3(3873_c)|group4(308_c,_2_n)|group5(861_c,_1_n)
648	34.8582949169059	4.96732618681224e-07	4	Y	group1(38_t)|group2(2996_t)|group3(3873_t)|group4(2_n,_308_t)|group5(1_n,_861_t)
649	34.8582949169059	4.96732618681224e-07	4	Y	group1(38_t)|group2(2996_t)|group3(3873_t)|group4(2_n,_308_t)|group5(1_n,_861_t)
650	43.3297124450945	7.61348026597636e-07	8	Y	group1(38_g)|group2(5_a,_2991_g)|group3(3873_g)|group4(308_g,_2_n)|group5(861_g,_1_n)
651	34.8582949169059	4.96732618681224e-07	4	Y	group1(38_g)|group2(2996_g)|group3(3873_g)|group4(308_g,_2_n)|group5(861_g,_1_n)
652	37.0181143361601	1.14209448225745e-05	8	Y	group1(38_t)|group2(2996_t)|group3(2_a,_3871_t)|group4(2_n,_308_t)|group5(1_n,_861_t)
653	43.2004820425956	8.05268355541176e-07	8	Y	group1(38_g)|group2(2996_g)|group3(3873_g)|group4(308_g,_2_n)|group5(1_a,_860_g,_1_n)
654	35.932612733341	1.80660192629575e-05	8	Y	group1(38_t)|group2(2996_t)|group3(1_c,_3872_t)|group4(2_n,_308_t)|group5(1_n,_861_t)
655	35.5547206899516	2.11812942519376e-05	8	Y	group1(38_c)|group2(2994_c,_2_t)|group3(3871_c,_2_t)|group4(308_c,_2_n)|group5(860_c,_1_n,_1_t)
656	34.8582949169059	4.96732618681224e-07	4	Y	group1(38_c)|group2(2996_c)|group3(3873_c)|group4(308_c,_2_n)|group5(861_c,_1_n)
657	34.8582949169059	4.96732618681224e-07	4	Y	group1(38_t)|group2(2996_t)|group3(3873_t)|group4(2_n,_308_t)|group5(1_n,_861_t)
658	246.901989094485	6.05354528751092e-46	12	Y	group1(1_c,_37_t)|group2(2996_t)|group3(1_a,_3872_t)|group4(2_n,_308_t)|group5(1_n,_861_t)
659	34.8582949169059	4.96732618681224e-07	4	Y	group1(38_g)|group2(2996_g)|group3(3873_g)|group4(308_g,_2_n)|group5(861_g,_1_n)
660	34.8582949169059	4.96732618681224e-07	4	Y	group1(38_t)|group2(2996_t)|group3(3873_t)|group4(2_n,_308_t)|group5(1_n,_861_t)
661	43.2004820425956	8.05268355541176e-07	8	Y	group1(38_c)|group2(2996_c)|group3(3873_c)|group4(308_c,_2_n)|group5(860_c,_1_n,_1_t)
662	34.8582949169059	4.96732618681224e-07	4	Y	group1(38_c)|group2(2996_c)|group3(3873_c)|group4(308_c,_2_n)|group5(861_c,_1_n)
663	34.8582949169059	4.96732618681224e-07	4	Y	group1(38_c)|group2(2996_c)|group3(3873_c)|group4(308_c,_2_n)|group5(861_c,_1_n)
664	34.8582949169059	4.96732618681224e-07	4	Y	group1(38_t)|group2(2996_t)|group3(3873_t)|group4(2_n,_308_t)|group5(1_n,_861_t)
665	36.1401789689845	1.65523214399329e-05	8	Y	group1(38_c)|group2(2994_c,_2_t)|group3(3872_c,_1_t)|group4(308_c,_2_n)|group5(861_c,_1_n)
666	34.8582949169059	4.96732618681224e-07	4	Y	group1(38_a)|group2(2996_a)|group3(3873_a)|group4(308_a,_2_n)|group5(861_a,_1_n)
667	34.8582949169059	4.96732618681224e-07	4	Y	group1(38_t)|group2(2996_t)|group3(3873_t)|group4(2_n,_308_t)|group5(1_n,_861_t)
668	34.8582949169059	4.96732618681224e-07	4	Y	group1(38_g)|group2(2996_g)|group3(3873_g)|group4(308_g,_2_n)|group5(861_g,_1_n)
669	34.8582949169059	4.96732618681224e-07	4	Y	group1(38_t)|group2(2996_t)|group3(3873_t)|group4(2_n,_308_t)|group5(1_n,_861_t)
670	36.5414815698612	1.39725849961521e-05	8	Y	group1(38_g)|group2(2995_g,_1_t)|group3(3873_g)|group4(308_g,_2_n)|group5(861_g,_1_n)
671	51.7352578133093	1.89327634979834e-08	8	Y	group1(38_g)|group2(2995_g,_1_t)|group3(3873_g)|group4(308_g,_2_n)|group5(862_g)
672	50.0518680571196	3.52193447319989e-10	4	Y	group1(38_g)|group2(2996_g)|group3(3873_g)|group4(308_g,_2_n)|group5(862_g)
673	51.5663055684101	2.04084665708308e-08	8	Y	group1(38_c)|group2(2993_c,_3_t)|group3(3871_c,_2_t)|group4(308_c,_2_n)|group5(862_c)
674	51.7352578133093	1.89327634979834e-08	8	Y	group1(38_g)|group2(1_a,_2995_g)|group3(3873_g)|group4(308_g,_2_n)|group5(862_g)
675	50.0518680571196	3.52193447319989e-10	4	Y	group1(38_a)|group2(2996_a)|group3(3873_a)|group4(308_a,_2_n)|group5(862_a)
676	50.0518680571196	3.52193447319989e-10	4	Y	group1(38_a)|group2(2996_a)|group3(3873_a)|group4(308_a,_2_n)|group5(862_a)
677	50.0518680571196	3.52193447319989e-10	4	Y	group1(38_a)|group2(2996_a)|group3(3873_a)|group4(308_a,_2_n)|group5(862_a)
678	52.7640105192903	1.19801308972616e-08	8	Y	group1(38_t)|group2(4_c,_2992_t)|group3(8_c,_3865_t)|group4(2_n,_308_t)|group5(862_t)
679	50.0518680571196	3.52193447319989e-10	4	Y	group1(38_a)|group2(2996_a)|group3(3873_a)|group4(308_a,_2_n)|group5(862_a)
680	50.0518680571196	3.52193447319989e-10	4	Y	group1(38_c)|group2(2996_c)|group3(3873_c)|group4(308_c,_2_n)|group5(862_c)
681	50.0518680571196	3.52193447319989e-10	4	Y	group1(38_c)|group2(2996_c)|group3(3873_c)|group4(308_c,_2_n)|group5(862_c)
682	52.8095312580052	4.45349964214908e-07	12	Y	group1(38_a)|group2(2995_a,_1_c)|group3(3872_a,_1_g)|group4(308_a,_2_n)|group5(862_a)
683	50.0518680571196	3.52193447319989e-10	4	Y	group1(38_g)|group2(2996_g)|group3(3873_g)|group4(308_g,_2_n)|group5(862_g)
684	50.0518680571196	3.52193447319989e-10	4	Y	group1(38_t)|group2(2996_t)|group3(3873_t)|group4(2_n,_308_t)|group5(862_t)
685	50.0518680571196	3.52193447319989e-10	4	Y	group1(38_g)|group2(2996_g)|group3(3873_g)|group4(308_g,_2_n)|group5(862_g)
686	50.0518680571196	3.52193447319989e-10	4	Y	group1(38_g)|group2(2996_g)|group3(3873_g)|group4(308_g,_2_n)|group5(862_g)
687	55.1289500807823	4.16734153694811e-09	8	Y	group1(38_c)|group2(3_a,_2993_c)|group3(3873_c)|group4(308_c,_2_n)|group5(862_c)
688	50.0518680571196	3.52193447319989e-10	4	Y	group1(38_t)|group2(2996_t)|group3(3873_t)|group4(2_n,_308_t)|group5(862_t)
689	54.0783580461761	6.66609781612469e-09	8	Y	group1(38_t)|group2(1_c,_2995_t)|group3(3873_t)|group4(2_n,_308_t)|group5(1_c,_861_t)
690	51.4036213582158	2.19374068919254e-08	8	Y	group1(38_a)|group2(2994_a,_2_g)|group3(3869_a,_4_g)|group4(308_a,_2_n)|group5(862_a)
691	63.586155535711	9.18060861239555e-11	8	Y	group1(38_c)|group2(2996_c)|group3(3871_c,_2_t)|group4(308_c,_2_n)|group5(859_c,_3_t)
692	50.0518680571196	3.52193447319989e-10	4	Y	group1(38_c)|group2(2996_c)|group3(3873_c)|group4(308_c,_2_n)|group5(862_c)
693	51.1263889861897	2.48098454193221e-08	8	Y	group1(38_g)|group2(2996_g)|group3(3872_g,_1_t)|group4(308_g,_2_n)|group5(862_g)
694	51.7352578133093	1.89327634979834e-08	8	Y	group1(38_c)|group2(2995_c,_1_t)|group3(3873_c)|group4(308_c,_2_n)|group5(862_c)
695	50.0518680571196	3.52193447319989e-10	4	Y	group1(38_a)|group2(2996_a)|group3(3873_a)|group4(308_a,_2_n)|group5(862_a)
696	50.0518680571196	3.52193447319989e-10	4	Y	group1(38_a)|group2(2996_a)|group3(3873_a)|group4(308_a,_2_n)|group5(862_a)
697	50.7242174722236	2.9653997367552e-08	8	Y	group1(38_g)|group2(2995_g,_1_t)|group3(3871_g,_2_t)|group4(308_g,_2_n)|group5(862_g)
698	52.407531301349	5.24933352276205e-07	12	Y	group1(38_g)|group2(2994_g,_1_k,_1_t)|group3(3871_g,_2_t)|group4(308_g,_2_n)|group5(862_g)
699	50.0518680571196	3.52193447319989e-10	4	Y	group1(38_t)|group2(2996_t)|group3(3873_t)|group4(2_n,_308_t)|group5(862_t)
700	75.0458143667402	4.82954925319437e-13	8	Y	group1(38_t)|group2(2996_t)|group3(3873_t)|group4(2_n,_307_t,_1_y)|group5(862_t)
701	50.0518680571196	3.52193447319989e-10	4	Y	group1(38_c)|group2(2996_c)|group3(3873_c)|group4(308_c,_2_n)|group5(862_c)
702	50.0518680571196	3.52193447319989e-10	4	Y	group1(38_t)|group2(2996_t)|group3(3873_t)|group4(2_n,_308_t)|group5(862_t)
703	51.1263889861897	2.48098454193221e-08	8	Y	group1(38_t)|group2(2996_t)|group3(1_c,_3872_t)|group4(2_n,_308_t)|group5(862_t)
704	50.0518680571196	3.52193447319989e-10	4	Y	group1(38_c)|group2(2996_c)|group3(3873_c)|group4(308_c,_2_n)|group5(862_c)
705	50.0518680571196	3.52193447319989e-10	4	Y	group1(38_t)|group2(2996_t)|group3(3873_t)|group4(2_n,_308_t)|group5(862_t)
706	50.0518680571196	3.52193447319989e-10	4	Y	group1(38_t)|group2(2996_t)|group3(3873_t)|group4(2_n,_308_t)|group5(862_t)
707	52.9949261404318	4.12793704072458e-07	12	Y	group1(38_c)|group2(2989_c,_6_t,_1_y)|group3(3867_c,_5_t,_1_y)|group4(308_c,_2_n)|group5(862_c)
708	50.0518680571196	3.52193447319989e-10	4	Y	group1(38_g)|group2(2996_g)|group3(3873_g)|group4(308_g,_2_n)|group5(862_g)
709	50.0518680571196	3.52193447319989e-10	4	Y	group1(38_t)|group2(2996_t)|group3(3873_t)|group4(2_n,_308_t)|group5(862_t)
710	50.0518680571196	3.52193447319989e-10	4	Y	group1(38_a)|group2(2996_a)|group3(3873_a)|group4(308_a,_2_n)|group5(862_a)
711	50.0518680571196	3.52193447319989e-10	4	Y	group1(38_a)|group2(2996_a)|group3(3873_a)|group4(308_a,_2_n)|group5(862_a)
712	50.0518680571196	3.52193447319989e-10	4	Y	group1(38_g)|group2(2996_g)|group3(3873_g)|group4(308_g,_2_n)|group5(862_g)
713	50.0518680571196	3.52193447319989e-10	4	Y	group1(38_a)|group2(2996_a)|group3(3873_a)|group4(308_a,_2_n)|group5(862_a)
714	50.0518680571196	3.52193447319989e-10	4	Y	group1(38_a)|group2(2996_a)|group3(3873_a)|group4(308_a,_2_n)|group5(862_a)
715	75.0458143667402	4.82954925319437e-13	8	Y	group1(38_c)|group2(2996_c)|group3(3873_c)|group4(307_c,_2_n,_1_t)|group5(862_c)
716	50.0518680571196	3.52193447319989e-10	4	Y	group1(38_g)|group2(2996_g)|group3(3873_g)|group4(308_g,_2_n)|group5(862_g)
717	50.0518680571196	3.52193447319989e-10	4	Y	group1(38_g)|group2(2996_g)|group3(3873_g)|group4(308_g,_2_n)|group5(862_g)
718	50.0518680571196	3.52193447319989e-10	4	Y	group1(38_t)|group2(2996_t)|group3(3873_t)|group4(2_n,_308_t)|group5(862_t)
719	50.0518680571196	3.52193447319989e-10	4	Y	group1(38_a)|group2(2996_a)|group3(3873_a)|group4(308_a,_2_n)|group5(862_a)
720	50.0518680571196	3.52193447319989e-10	4	Y	group1(38_a)|group2(2996_a)|group3(3873_a)|group4(308_a,_2_n)|group5(862_a)
721	50.0518680571196	3.52193447319989e-10	4	Y	group1(38_t)|group2(2996_t)|group3(3873_t)|group4(2_n,_308_t)|group5(862_t)
722	50.0518680571196	3.52193447319989e-10	4	Y	group1(38_a)|group2(2996_a)|group3(3873_a)|group4(308_a,_2_n)|group5(862_a)
723	50.0518680571196	3.52193447319989e-10	4	Y	group1(38_a)|group2(2996_a)|group3(3873_a)|group4(308_a,_2_n)|group5(862_a)
724	1.68400849231824	0.793620411553183	4	Y	group1(38_a)|group2(2995_a,_1_g)|group3(3873_a)|group4(310_a)|group5(862_a)
725	NA	1	NA	N	NA
726	NA	1	NA	N	NA
727	NA	1	NA	N	NA
728	1.07513985155882	0.898196220737286	4	Y	group1(38_g)|group2(2996_g)|group3(3872_g,_1_t)|group4(310_g)|group5(862_g)
729	1.68400849231824	0.793620411553183	4	Y	group1(38_c)|group2(2995_c,_1_t)|group3(3873_c)|group4(310_c)|group5(862_c)
730	2.75890104017546	0.948565009782498	8	Y	group1(38_t)|group2(1_c,_2995_t)|group3(1_n,_3872_t)|group4(310_t)|group5(862_t)
731	NA	1	NA	N	NA
732	NA	1	NA	N	NA
733	NA	1	NA	N	NA
734	NA	1	NA	N	NA
735	NA	1	NA	N	NA
736	5.07868781991136	0.279318509788962	4	Y	group1(38_c)|group2(2993_c,_3_t)|group3(3873_c)|group4(310_c)|group5(862_c)
737	NA	1	NA	N	NA
738	NA	1	NA	N	NA
739	NA	1	NA	N	NA
740	NA	1	NA	N	NA
741	1.07513985155882	0.898196220737286	4	Y	group1(38_g)|group2(2996_g)|group3(1_-,_3872_g)|group4(310_g)|group5(862_g)
742	51.1263889861897	2.48098454193221e-08	8	Y	group1(38_t)|group2(2996_t)|group3(1_-,_3872_t)|group4(2_c,_308_t)|group5(862_t)
743	1.07513985155882	0.898196220737286	4	Y	group1(38_t)|group2(2996_t)|group3(1_-,_3872_t)|group4(310_t)|group5(862_t)
744	NA	1	NA	N	NA
745	1.51703367125694	0.823619943669045	4	Y	group1(38_c)|group2(2993_c,_3_t)|group3(3871_c,_2_t)|group4(310_c)|group5(862_c)
746	NA	1	NA	N	NA
747	2.1505487461207	0.976045080481405	8	Y	group1(38_g)|group2(2996_g)|group3(1_a,_3871_g,_1_t)|group4(310_g)|group5(862_g)
748	NA	1	NA	N	NA
749	8.3406914987053	0.0798659090889407	4	Y	group1(38_g)|group2(2996_g)|group3(3873_g)|group4(310_g)|group5(1_a,_861_g)
750	NA	1	NA	N	NA
751	0.7768324338416	0.941526738222563	4	Y	group1(38_c)|group2(2994_c,_2_t)|group3(3871_c,_2_t)|group4(310_c)|group5(862_c)
752	NA	1	NA	N	NA
753	NA	1	NA	N	NA
754	3.38108956800723	0.496187654084387	4	Y	group1(38_t)|group2(2_c,_2994_t)|group3(3873_t)|group4(310_t)|group5(862_t)
755	2.73072108605358	0.60384962141117	4	Y	group1(38_c)|group2(2994_c,_2_t)|group3(3867_c,_6_t)|group4(310_c)|group5(862_c)
756	1.68400849231824	0.793620411553183	4	Y	group1(38_t)|group2(1_n,_2995_t)|group3(3873_t)|group4(310_t)|group5(862_t)
757	1.68400849231824	0.793620411553183	4	Y	group1(38_a)|group2(2995_a,_1_n)|group3(3873_a)|group4(310_a)|group5(862_a)
758	14.2896638659622	0.0745209180479899	8	Y	group1(38_a)|group2(1_-,_2993_a,_2_n)|group3(8_-,_3864_a,_1_n)|group4(2_-,_308_a)|group5(3_-,_857_a,_2_n)
759	14.2896638659622	0.0745209180479899	8	Y	group1(38_a)|group2(1_-,_2993_a,_2_n)|group3(8_-,_3864_a,_1_n)|group4(2_-,_308_a)|group5(3_-,_857_a,_2_n)
760	15.786376284737	0.0455418037805279	8	Y	group1(38_g)|group2(1_-,_2994_g,_1_n)|group3(8_-,_3864_g,_1_n)|group4(2_-,_308_g)|group5(3_-,_857_g,_2_n)
761	15.786376284737	0.0455418037805279	8	Y	group1(38_t)|group2(1_-,_1_n,_2994_t)|group3(8_-,_1_n,_3864_t)|group4(2_-,_308_t)|group5(3_-,_2_n,_857_t)
762	19.0349375434828	0.0876887857424315	12	Y	group1(38_c)|group2(1_-,_2994_c,_1_n)|group3(8_-,_3861_c,_1_n,_3_t)|group4(2_-,_308_c)|group5(3_-,_857_c,_2_n)
763	15.3713151193165	0.754781300116023	20	Y	group1(38_a)|group2(1_-,_2992_a,_1_g,_1_n,_1_t)|group3(8_-,_3863_a,_1_c,_1_n)|group4(2_-,_308_a)|group5(3_-,_858_a,_1_n)
764	12.0091533254575	0.444944804071995	12	Y	group1(38_t)|group2(1_-,_1_n,_2994_t)|group3(8_-,_1_a,_1_n,_3863_t)|group4(2_-,_308_t)|group5(3_-,_1_n,_858_t)
765	16.8616959063445	0.154874332041457	12	Y	group1(38_t)|group2(1_-,_1_n,_2994_t)|group3(8_-,_1_a,_1_n,_3863_t)|group4(2_-,_308_t)|group5(3_-,_2_n,_857_t)
766	19.8180038843642	0.070607992942585	12	Y	group1(38_t)|group2(1_-,_1_a,_1_n,_2993_t)|group3(8_-,_1_n,_3864_t)|group4(2_-,_308_t)|group5(3_-,_1_a,_2_n,_856_t)
767	NA	1	NA	N	NA
768	NA	1	NA	N	NA
769	3.38108956800723	0.496187654084387	4	Y	group1(38_c)|group2(2994_c,_2_t)|group3(3873_c)|group4(310_c)|group5(862_c)
770	NA	1	NA	N	NA
771	NA	1	NA	N	NA
772	NA	1	NA	N	NA
773	4.0276042390378	0.40228291258206	4	Y	group1(38_g)|group2(2995_g,_1_t)|group3(3873_g)|group4(310_g)|group5(861_g,_1_t)
774	NA	1	NA	N	NA
775	NA	1	NA	N	NA
776	1.68400849231824	0.793620411553183	4	Y	group1(38_g)|group2(1_a,_2995_g)|group3(3873_g)|group4(310_g)|group5(862_g)
777	1.07513985155882	0.898196220737286	4	Y	group1(38_a)|group2(2996_a)|group3(3872_a,_1_n)|group4(310_a)|group5(862_a)
778	4.36110106722292	0.97600436211081	12	Y	group1(38_c)|group2(2995_c,_1_n)|group3(1_a,_3869_c,_1_n,_2_t)|group4(310_c)|group5(861_c,_1_t)
779	1.4604789696648	0.993344849343651	8	Y	group1(38_g)|group2(2995_g,_1_n)|group3(1_a,_3871_g,_1_n)|group4(310_g)|group5(862_g)
780	1.28418997573943	0.864052170370872	4	Y	group1(38_a)|group2(2994_a,_2_n)|group3(3872_a,_1_n)|group4(310_a)|group5(862_a)
781	15.0018152729328	0.059110172599318	8	Y	group1(38_g)|group2(10_a,_2984_g,_2_n)|group3(1_a,_3871_g,_1_n)|group4(310_g)|group5(862_g)
782	2.35910304474832	0.967977632046836	8	Y	group1(38_c)|group2(2994_c,_2_n)|group3(3871_c,_1_n,_1_t)|group4(310_c)|group5(862_c)
783	1.28418997573943	0.864052170370872	4	Y	group1(38_t)|group2(2_n,_2994_t)|group3(1_n,_3872_t)|group4(310_t)|group5(862_t)
784	1.28418997573943	0.864052170370872	4	Y	group1(38_t)|group2(2_n,_2994_t)|group3(1_n,_3872_t)|group4(310_t)|group5(862_t)
785	8.06329441341196	0.427311892221806	8	Y	group1(38_g)|group2(2990_g,_2_n,_4_t)|group3(3872_g,_1_n)|group4(310_g)|group5(862_g)
786	1.28418997573943	0.864052170370872	4	Y	group1(38_g)|group2(2994_g,_2_n)|group3(3872_g,_1_n)|group4(310_g)|group5(862_g)
787	1.28418997573943	0.864052170370872	4	Y	group1(38_c)|group2(2994_c,_2_n)|group3(3872_c,_1_n)|group4(310_c)|group5(862_c)
788	2.96879100482736	0.936300770207112	8	Y	group1(38_a)|group2(2993_a,_1_g,_2_n)|group3(3872_a,_1_n)|group4(310_a)|group5(862_a)
789	2.96879100482736	0.936300770207112	8	Y	group1(38_c)|group2(2993_c,_1_g,_2_n)|group3(3872_c,_1_n)|group4(310_c)|group5(862_c)
790	1.28418997573943	0.864052170370872	4	Y	group1(38_t)|group2(2_n,_2994_t)|group3(1_n,_3872_t)|group4(310_t)|group5(862_t)
791	1.28418997573943	0.864052170370872	4	Y	group1(38_g)|group2(2994_g,_2_n)|group3(3872_g,_1_n)|group4(310_g)|group5(862_g)
792	2.96879100482736	0.936300770207112	8	Y	group1(38_a)|group2(2993_a,_2_n,_1_t)|group3(3872_a,_1_n)|group4(310_a)|group5(862_a)
793	2.35910304474832	0.967977632046836	8	Y	group1(38_t)|group2(2_n,_2994_t)|group3(1_c,_1_n,_3871_t)|group4(310_t)|group5(862_t)
794	1.66987370201107	0.989515448214691	8	Y	group1(38_c)|group2(1_a,_2993_c,_2_n)|group3(1_a,_3871_c,_1_n)|group4(310_c)|group5(862_c)
795	2.58203747037994	0.630008382570607	4	Y	group1(38_c)|group2(2993_c,_3_n)|group3(3872_c,_1_n)|group4(310_c)|group5(862_c)
796	2.58203747037994	0.630008382570607	4	Y	group1(38_t)|group2(3_n,_2993_t)|group3(1_n,_3872_t)|group4(310_t)|group5(862_t)
797	2.58203747037994	0.630008382570607	4	Y	group1(38_t)|group2(3_n,_2993_t)|group3(1_n,_3872_t)|group4(310_t)|group5(862_t)
798	4.0399664995459	0.400623993019452	4	Y	group1(38_a)|group2(2992_a,_4_n)|group3(3872_a,_1_n)|group4(310_a)|group5(862_a)
799	2.58203747037994	0.630008382570607	4	Y	group1(38_t)|group2(3_n,_2993_t)|group3(1_n,_3872_t)|group4(310_t)|group5(862_t)
800	0.385318234835894	0.9836611994286	4	Y	group1(38_g)|group2(2995_g,_1_n)|group3(3872_g,_1_n)|group4(310_g)|group5(862_g)
801	50.4360729250557	3.36925931692693e-08	8	Y	group1(38_a)|group2(2995_a,_1_n)|group3(3872_a,_1_n)|group4(2_-,_308_a)|group5(862_a)
802	50.4360729250557	3.36925931692693e-08	8	Y	group1(38_a)|group2(2995_a,_1_n)|group3(3872_a,_1_n)|group4(2_-,_308_a)|group5(862_a)
803	50.4360729250557	3.36925931692693e-08	8	Y	group1(38_g)|group2(2995_g,_1_n)|group3(3872_g,_1_n)|group4(2_-,_308_g)|group5(862_g)
804	52.1196347703941	5.90430242508262e-07	12	Y	group1(38_a)|group2(2994_a,_1_c,_1_n)|group3(3872_a,_1_n)|group4(2_-,_308_a)|group5(862_a)
805	50.4360729250557	3.36925931692693e-08	8	Y	group1(38_t)|group2(1_n,_2995_t)|group3(1_n,_3872_t)|group4(2_-,_308_t)|group5(862_t)
806	50.4360729250557	3.36925931692693e-08	8	Y	group1(38_t)|group2(1_n,_2995_t)|group3(1_n,_3872_t)|group4(2_-,_308_t)|group5(862_t)
807	50.4360729250557	3.36925931692693e-08	8	Y	group1(38_t)|group2(1_n,_2995_t)|group3(1_n,_3872_t)|group4(2_-,_308_t)|group5(862_t)
808	50.4360729250557	3.36925931692693e-08	8	Y	group1(38_t)|group2(1_n,_2995_t)|group3(1_n,_3872_t)|group4(2_-,_308_t)|group5(862_t)
809	50.4360729250557	3.36925931692693e-08	8	Y	group1(38_c)|group2(2995_c,_1_n)|group3(3872_c,_1_n)|group4(2_-,_308_c)|group5(862_c)
810	0.385318234835894	0.9836611994286	4	Y	group1(38_a)|group2(2995_a,_1_n)|group3(3872_a,_1_n)|group4(310_a)|group5(862_a)
811	0.385318234835894	0.9836611994286	4	Y	group1(38_a)|group2(2995_a,_1_n)|group3(3872_a,_1_n)|group4(310_a)|group5(862_a)
812	0.385318234835894	0.9836611994286	4	Y	group1(38_g)|group2(2995_g,_1_n)|group3(3872_g,_1_n)|group4(310_g)|group5(862_g)
813	0.385318234835894	0.9836611994286	4	Y	group1(38_a)|group2(2995_a,_1_n)|group3(3872_a,_1_n)|group4(310_a)|group5(862_a)
814	1.4604789696648	0.993344849343651	8	Y	group1(38_a)|group2(2995_a,_1_n)|group3(3871_a,_1_g,_1_n)|group4(310_a)|group5(862_a)
815	0.385318234835894	0.9836611994286	4	Y	group1(38_a)|group2(2995_a,_1_n)|group3(3872_a,_1_n)|group4(310_a)|group5(862_a)
816	1.4604789696648	0.993344849343651	8	Y	group1(38_a)|group2(2995_a,_1_n)|group3(3871_a,_1_g,_1_n)|group4(310_a)|group5(862_a)
817	1.05948921303263	0.997843856402522	8	Y	group1(38_c)|group2(2994_c,_1_n,_1_t)|group3(3870_c,_1_n,_2_t)|group4(310_c)|group5(862_c)
818	1.4604789696648	0.993344849343651	8	Y	group1(38_t)|group2(1_n,_2995_t)|group3(1_n,_3871_t,_1_y)|group4(310_t)|group5(862_t)
819	0.385318234835894	0.9836611994286	4	Y	group1(38_g)|group2(2995_g,_1_n)|group3(3872_g,_1_n)|group4(310_g)|group5(862_g)
820	0.385318234835894	0.9836611994286	4	Y	group1(38_g)|group2(2995_g,_1_n)|group3(3872_g,_1_n)|group4(310_g)|group5(862_g)
821	0.385318234835894	0.9836611994286	4	Y	group1(38_a)|group2(2995_a,_1_n)|group3(3872_a,_1_n)|group4(310_a)|group5(862_a)
822	0.385318234835894	0.9836611994286	4	Y	group1(38_a)|group2(2995_a,_1_n)|group3(3872_a,_1_n)|group4(310_a)|group5(862_a)
823	0.385318234835894	0.9836611994286	4	Y	group1(38_c)|group2(2995_c,_1_n)|group3(3872_c,_1_n)|group4(310_c)|group5(862_c)
824	1.28418997573943	0.864052170370872	4	Y	group1(38_a)|group2(2994_a,_2_n)|group3(3872_a,_1_n)|group4(310_a)|group5(862_a)
825	1.28418997573943	0.864052170370872	4	Y	group1(38_c)|group2(2994_c,_2_n)|group3(3872_c,_1_n)|group4(310_c)|group5(862_c)
826	1.28418997573943	0.864052170370872	4	Y	group1(38_t)|group2(2_n,_2994_t)|group3(1_n,_3872_t)|group4(310_t)|group5(862_t)
827	0.385318234835894	0.9836611994286	4	Y	group1(38_a)|group2(2995_a,_1_n)|group3(3872_a,_1_n)|group4(310_a)|group5(862_a)
828	0.385318234835894	0.9836611994286	4	Y	group1(38_a)|group2(2995_a,_1_n)|group3(3872_a,_1_n)|group4(310_a)|group5(862_a)
829	2.06949901403821	0.978806786862592	8	Y	group1(38_a)|group2(2994_a,_1_g,_1_n)|group3(3872_a,_1_n)|group4(310_a)|group5(862_a)
830	2.06949901403821	0.978806786862592	8	Y	group1(38_c)|group2(2994_c,_1_n,_1_t)|group3(3872_c,_1_n)|group4(310_c)|group5(862_c)
831	0.385318234835894	0.9836611994286	4	Y	group1(38_a)|group2(2995_a,_1_n)|group3(3872_a,_1_n)|group4(310_a)|group5(862_a)
832	0.385318234835894	0.9836611994286	4	Y	group1(38_t)|group2(1_n,_2995_t)|group3(1_n,_3872_t)|group4(310_t)|group5(862_t)
833	0.385318234835894	0.9836611994286	4	Y	group1(38_a)|group2(2995_a,_1_n)|group3(3872_a,_1_n)|group4(310_a)|group5(862_a)
834	0.385318234835894	0.9836611994286	4	Y	group1(38_g)|group2(2995_g,_1_n)|group3(3872_g,_1_n)|group4(310_g)|group5(862_g)
835	2.06949901403821	0.978806786862592	8	Y	group1(38_c)|group2(2994_c,_1_n,_1_t)|group3(3872_c,_1_n)|group4(310_c)|group5(862_c)
836	0.385318234835894	0.9836611994286	4	Y	group1(38_a)|group2(2995_a,_1_n)|group3(3872_a,_1_n)|group4(310_a)|group5(862_a)
837	0.385318234835894	0.9836611994286	4	Y	group1(38_g)|group2(2995_g,_1_n)|group3(3872_g,_1_n)|group4(310_g)|group5(862_g)
838	0.385318234835894	0.9836611994286	4	Y	group1(38_t)|group2(1_n,_2995_t)|group3(1_n,_3872_t)|group4(310_t)|group5(862_t)
839	1.07513985155882	0.898196220737286	4	Y	group1(38_g)|group2(2996_g)|group3(3872_g,_1_n)|group4(310_g)|group5(862_g)
840	1.07513985155882	0.898196220737286	4	Y	group1(38_g)|group2(2996_g)|group3(3872_g,_1_n)|group4(310_g)|group5(862_g)
841	1.07513985155882	0.898196220737286	4	Y	group1(38_t)|group2(2996_t)|group3(1_n,_3872_t)|group4(310_t)|group5(862_t)
842	1.07513985155882	0.898196220737286	4	Y	group1(38_g)|group2(2996_g)|group3(3872_g,_1_n)|group4(310_g)|group5(862_g)
843	5.41110379495176	0.712867786610122	8	Y	group1(38_t)|group2(2996_t)|group3(4_c,_1_n,_3868_t)|group4(310_t)|group5(862_t)
844	5.18464785241739	0.737670750603987	8	Y	group1(38_t)|group2(1_c,_2995_t)|group3(6_c,_1_n,_3866_t)|group4(310_t)|group5(862_t)
845	1.07513985155882	0.898196220737286	4	Y	group1(38_a)|group2(2996_a)|group3(3872_a,_1_n)|group4(310_a)|group5(862_a)
846	2.1505487461207	0.976045080481405	8	Y	group1(38_c)|group2(2996_c)|group3(1_-,_3871_c,_1_n)|group4(310_c)|group5(862_c)
847	1.07513985155882	0.898196220737286	4	Y	group1(38_c)|group2(2996_c)|group3(3872_c,_1_n)|group4(310_c)|group5(862_c)
848	1.07513985155882	0.898196220737286	4	Y	group1(38_c)|group2(2996_c)|group3(3872_c,_1_n)|group4(310_c)|group5(862_c)
849	1.07513985155882	0.898196220737286	4	Y	group1(38_g)|group2(2996_g)|group3(3872_g,_1_n)|group4(310_g)|group5(862_g)
850	1.07513985155882	0.898196220737286	4	Y	group1(38_t)|group2(2996_t)|group3(1_n,_3872_t)|group4(310_t)|group5(862_t)
851	2.1505487461207	0.976045080481405	8	Y	group1(38_g)|group2(2996_g)|group3(1_c,_3871_g,_1_n)|group4(310_g)|group5(862_g)
852	1.07513985155882	0.898196220737286	4	Y	group1(38_a)|group2(2996_a)|group3(3872_a,_1_n)|group4(310_a)|group5(862_a)
853	1.07513985155882	0.898196220737286	4	Y	group1(38_a)|group2(2996_a)|group3(3872_a,_1_n)|group4(310_a)|group5(862_a)
854	1.07513985155882	0.898196220737286	4	Y	group1(38_c)|group2(2996_c)|group3(3872_c,_1_n)|group4(310_c)|group5(862_c)
855	1.07513985155882	0.898196220737286	4	Y	group1(38_t)|group2(2996_t)|group3(1_n,_3872_t)|group4(310_t)|group5(862_t)
856	1.07513985155882	0.898196220737286	4	Y	group1(38_c)|group2(2996_c)|group3(3872_c,_1_n)|group4(310_c)|group5(862_c)
857	1.07513985155882	0.898196220737286	4	Y	group1(38_a)|group2(2996_a)|group3(3872_a,_1_n)|group4(310_a)|group5(862_a)
858	1.07513985155882	0.898196220737286	4	Y	group1(38_t)|group2(2996_t)|group3(1_n,_3872_t)|group4(310_t)|group5(862_t)
859	1.07513985155882	0.898196220737286	4	Y	group1(38_g)|group2(2996_g)|group3(3872_g,_1_n)|group4(310_g)|group5(862_g)
860	1.07513985155882	0.898196220737286	4	Y	group1(38_c)|group2(2996_c)|group3(3872_c,_1_n)|group4(310_c)|group5(862_c)
861	1.07513985155882	0.898196220737286	4	Y	group1(38_g)|group2(2996_g)|group3(3872_g,_1_n)|group4(310_g)|group5(862_g)
862	1.07513985155882	0.898196220737286	4	Y	group1(38_t)|group2(2996_t)|group3(1_n,_3872_t)|group4(310_t)|group5(862_t)
863	2.1613828814426	0.706105104863755	4	Y	group1(38_g)|group2(2996_g)|group3(3871_g,_2_n)|group4(310_g)|group5(862_g)
864	2.1613828814426	0.706105104863755	4	Y	group1(38_a)|group2(2996_a)|group3(3871_a,_2_n)|group4(310_a)|group5(862_a)
865	2.1613828814426	0.706105104863755	4	Y	group1(38_g)|group2(2996_g)|group3(3871_g,_2_n)|group4(310_g)|group5(862_g)
866	2.1613828814426	0.706105104863755	4	Y	group1(38_c)|group2(2996_c)|group3(3871_c,_2_n)|group4(310_c)|group5(862_c)
867	1.07513985155882	0.898196220737286	4	Y	group1(38_t)|group2(2996_t)|group3(1_n,_3872_t)|group4(310_t)|group5(862_t)
868	1.07513985155882	0.898196220737286	4	Y	group1(38_t)|group2(2996_t)|group3(1_n,_3872_t)|group4(310_t)|group5(862_t)
869	1.07513985155882	0.898196220737286	4	Y	group1(38_a)|group2(2996_a)|group3(3872_a,_1_n)|group4(310_a)|group5(862_a)
870	1.4604789696648	0.993344849343651	8	Y	group1(38_a)|group2(2995_a,_1_n)|group3(3871_a,_1_g,_1_n)|group4(310_a)|group5(862_a)
871	0.385318234835894	0.9836611994286	4	Y	group1(38_c)|group2(2995_c,_1_n)|group3(3872_c,_1_n)|group4(310_c)|group5(862_c)
872	0.385318234835894	0.9836611994286	4	Y	group1(38_g)|group2(2995_g,_1_n)|group3(3872_g,_1_n)|group4(310_g)|group5(862_g)
873	0.385318234835894	0.9836611994286	4	Y	group1(38_g)|group2(2995_g,_1_n)|group3(3872_g,_1_n)|group4(310_g)|group5(862_g)
874	0.385318234835894	0.9836611994286	4	Y	group1(38_a)|group2(2995_a,_1_n)|group3(3872_a,_1_n)|group4(310_a)|group5(862_a)
875	0.385318234835894	0.9836611994286	4	Y	group1(38_g)|group2(2995_g,_1_n)|group3(3872_g,_1_n)|group4(310_g)|group5(862_g)
876	0.385318234835894	0.9836611994286	4	Y	group1(38_g)|group2(2995_g,_1_n)|group3(3872_g,_1_n)|group4(310_g)|group5(862_g)
877	2.06949901403821	0.978806786862592	8	Y	group1(38_g)|group2(2994_g,_1_k,_1_n)|group3(3872_g,_1_n)|group4(310_g)|group5(862_g)
878	17.1003069618328	0.0290813753864452	8	Y	group1(38_g)|group2(2995_g,_1_n)|group3(3872_g,_1_n)|group4(310_g)|group5(2_a,_860_g)
879	0.385318234835894	0.9836611994286	4	Y	group1(38_c)|group2(2995_c,_1_n)|group3(3872_c,_1_n)|group4(310_c)|group5(862_c)
880	1.28418997573943	0.864052170370872	4	Y	group1(38_a)|group2(2994_a,_2_n)|group3(3872_a,_1_n)|group4(310_a)|group5(862_a)
881	17.998683717335	0.0212363568309128	8	Y	group1(38_t)|group2(2_n,_2994_t)|group3(1_n,_3872_t)|group4(310_t)|group5(2_c,_860_t)
882	1.66987370201107	0.989515448214691	8	Y	group1(38_a)|group2(2993_a,_1_g,_2_n)|group3(3871_a,_1_g,_1_n)|group4(310_a)|group5(862_a)
883	6.36465739877416	0.606455751387462	8	Y	group1(38_c)|group2(2991_c,_2_n,_3_t)|group3(3872_c,_1_n)|group4(310_c)|group5(862_c)
884	1.28418997573943	0.864052170370872	4	Y	group1(38_a)|group2(2994_a,_2_n)|group3(3872_a,_1_n)|group4(310_a)|group5(862_a)
885	1.28418997573943	0.864052170370872	4	Y	group1(38_c)|group2(2994_c,_2_n)|group3(3872_c,_1_n)|group4(310_c)|group5(862_c)
886	1.28418997573943	0.864052170370872	4	Y	group1(38_t)|group2(2_n,_2994_t)|group3(1_n,_3872_t)|group4(310_t)|group5(862_t)
887	7.8953124280062	0.443762671951187	8	Y	group1(38_c)|group2(2987_c,_2_n,_7_t)|group3(3870_c,_1_n,_2_t)|group4(310_c)|group5(862_c)
888	26.2651042327702	0.000946004989782737	8	Y	group1(38_g)|group2(2994_g,_2_n)|group3(3872_g,_1_n)|group4(1_a,_309_g)|group5(862_g)
889	1.28418997573943	0.864052170370872	4	Y	group1(38_c)|group2(2994_c,_2_n)|group3(3872_c,_1_n)|group4(310_c)|group5(862_c)
890	1.28418997573943	0.864052170370872	4	Y	group1(38_t)|group2(2_n,_2994_t)|group3(1_n,_3872_t)|group4(310_t)|group5(862_t)
891	1.28418997573943	0.864052170370872	4	Y	group1(38_a)|group2(2994_a,_2_n)|group3(3872_a,_1_n)|group4(310_a)|group5(862_a)
892	1.28418997573943	0.864052170370872	4	Y	group1(38_t)|group2(2_n,_2994_t)|group3(1_n,_3872_t)|group4(310_t)|group5(862_t)
893	1.28418997573943	0.864052170370872	4	Y	group1(38_g)|group2(2994_g,_2_n)|group3(3872_g,_1_n)|group4(310_g)|group5(862_g)
894	1.28418997573943	0.864052170370872	4	Y	group1(38_t)|group2(2_n,_2994_t)|group3(1_n,_3872_t)|group4(310_t)|group5(862_t)
895	4.22609346478621	0.83617000702755	8	Y	group1(38_c)|group2(2987_c,_2_n,_7_t)|group3(3866_c,_1_n,_6_t)|group4(310_c)|group5(862_c)
896	1.28418997573943	0.864052170370872	4	Y	group1(38_g)|group2(2994_g,_2_n)|group3(3872_g,_1_n)|group4(310_g)|group5(862_g)
897	1.28418997573943	0.864052170370872	4	Y	group1(38_a)|group2(2994_a,_2_n)|group3(3872_a,_1_n)|group4(310_a)|group5(862_a)
898	1.28418997573943	0.864052170370872	4	Y	group1(38_t)|group2(2_n,_2994_t)|group3(1_n,_3872_t)|group4(310_t)|group5(862_t)
899	0.385318234835894	0.9836611994286	4	Y	group1(38_a)|group2(2995_a,_1_n)|group3(3872_a,_1_n)|group4(310_a)|group5(862_a)
900	0.385318234835894	0.9836611994286	4	Y	group1(38_a)|group2(2995_a,_1_n)|group3(3872_a,_1_n)|group4(310_a)|group5(862_a)
901	1.9700826235124	0.981915323890736	8	Y	group1(38_c)|group2(2991_c,_1_n,_4_t)|group3(3867_c,_1_n,_5_t)|group4(310_c)|group5(862_c)
902	0.385318234835894	0.9836611994286	4	Y	group1(38_a)|group2(2995_a,_1_n)|group3(3872_a,_1_n)|group4(310_a)|group5(862_a)
903	0.385318234835894	0.9836611994286	4	Y	group1(38_a)|group2(2995_a,_1_n)|group3(3872_a,_1_n)|group4(310_a)|group5(862_a)
904	10.5669632623052	0.227462798378932	8	Y	group1(38_c)|group2(2995_c,_1_n)|group3(3871_c,_1_n,_1_t)|group4(310_c)|group5(860_c,_2_t)
905	5.95183989588863	0.652626652685826	8	Y	group1(38_t)|group2(6_c,_1_n,_2989_t)|group3(1_c,_1_n,_3871_t)|group4(310_t)|group5(1_c,_861_t)
906	0.385318234835894	0.9836611994286	4	Y	group1(38_t)|group2(1_n,_2995_t)|group3(1_n,_3872_t)|group4(310_t)|group5(862_t)
907	2.45518250715605	0.99831977985109	12	Y	group1(38_c)|group2(2993_c,_1_n,_1_t,_1_y)|group3(3871_c,_1_n,_1_t)|group4(310_c)|group5(862_c)
908	0.385318234835894	0.9836611994286	4	Y	group1(38_t)|group2(1_n,_2995_t)|group3(1_n,_3872_t)|group4(310_t)|group5(862_t)
909	2.1505487461207	0.976045080481405	8	Y	group1(38_g)|group2(2996_g)|group3(3871_g,_1_n,_1_t)|group4(310_g)|group5(862_g)
910	1.07513985155882	0.898196220737286	4	Y	group1(38_t)|group2(2996_t)|group3(1_n,_3872_t)|group4(310_t)|group5(862_t)
911	4.45573473380147	0.813845200800991	8	Y	group1(38_g)|group2(2_a,_2994_g)|group3(3872_g,_1_n)|group4(310_g)|group5(862_g)
912	2.1505487461207	0.976045080481405	8	Y	group1(38_g)|group2(2996_g)|group3(1_a,_3871_g,_1_n)|group4(310_g)|group5(862_g)
913	1.4604789696648	0.993344849343651	8	Y	group1(38_c)|group2(2995_c,_1_n)|group3(3871_c,_1_n,_1_t)|group4(310_c)|group5(862_c)
914	1.07513985155882	0.898196220737286	4	Y	group1(38_c)|group2(2996_c)|group3(3872_c,_1_n)|group4(310_c)|group5(862_c)
915	1.07513985155882	0.898196220737286	4	Y	group1(38_c)|group2(2996_c)|group3(3872_c,_1_n)|group4(310_c)|group5(862_c)
916	1.07513985155882	0.898196220737286	4	Y	group1(38_t)|group2(2996_t)|group3(1_n,_3872_t)|group4(310_t)|group5(862_t)
917	4.45573473380147	0.813845200800991	8	Y	group1(38_g)|group2(2994_g,_2_t)|group3(3872_g,_1_n)|group4(310_g)|group5(862_g)
918	1.07513985155882	0.898196220737286	4	Y	group1(38_a)|group2(2996_a)|group3(3872_a,_1_n)|group4(310_a)|group5(862_a)
919	2.75890104017546	0.948565009782498	8	Y	group1(38_t)|group2(2995_t,_1_y)|group3(1_n,_3872_t)|group4(310_t)|group5(862_t)
920	1.07513985155882	0.898196220737286	4	Y	group1(38_g)|group2(2996_g)|group3(3872_g,_1_n)|group4(310_g)|group5(862_g)
921	1.07513985155882	0.898196220737286	4	Y	group1(38_g)|group2(2996_g)|group3(3872_g,_1_n)|group4(310_g)|group5(862_g)
922	4.45573473380147	0.813845200800991	8	Y	group1(38_c)|group2(2994_c,_2_t)|group3(3872_c,_1_n)|group4(310_c)|group5(862_c)
923	1.07513985155882	0.898196220737286	4	Y	group1(38_t)|group2(2996_t)|group3(1_n,_3872_t)|group4(310_t)|group5(862_t)
924	1.07513985155882	0.898196220737286	4	Y	group1(38_a)|group2(2996_a)|group3(3872_a,_1_n)|group4(310_a)|group5(862_a)
925	1.07513985155882	0.898196220737286	4	Y	group1(38_c)|group2(2996_c)|group3(3872_c,_1_n)|group4(310_c)|group5(862_c)
926	3.23706084974476	0.918611855428898	8	Y	group1(38_c)|group2(2996_c)|group3(3870_c,_1_n,_2_t)|group4(310_c)|group5(862_c)
927	9.41557997765471	0.308459288404382	8	Y	group1(38_c)|group2(2996_c)|group3(3872_c,_1_n)|group4(310_c)|group5(1_a,_861_c)
928	1.07513985155882	0.898196220737286	4	Y	group1(38_t)|group2(2996_t)|group3(1_n,_3872_t)|group4(310_t)|group5(862_t)
929	1.07513985155882	0.898196220737286	4	Y	group1(38_c)|group2(2996_c)|group3(3872_c,_1_n)|group4(310_c)|group5(862_c)
930	1.07513985155882	0.898196220737286	4	Y	group1(38_t)|group2(2996_t)|group3(1_n,_3872_t)|group4(310_t)|group5(862_t)
931	1.07513985155882	0.898196220737286	4	Y	group1(38_t)|group2(2996_t)|group3(1_n,_3872_t)|group4(310_t)|group5(862_t)
932	1.07513985155882	0.898196220737286	4	Y	group1(38_g)|group2(2996_g)|group3(3872_g,_1_n)|group4(310_g)|group5(862_g)
933	1.07513985155882	0.898196220737286	4	Y	group1(38_a)|group2(2996_a)|group3(3872_a,_1_n)|group4(310_a)|group5(862_a)
934	1.07513985155882	0.898196220737286	4	Y	group1(38_g)|group2(2996_g)|group3(3872_g,_1_n)|group4(310_g)|group5(862_g)
935	1.07513985155882	0.898196220737286	4	Y	group1(38_t)|group2(2996_t)|group3(1_n,_3872_t)|group4(310_t)|group5(862_t)
936	1.07513985155882	0.898196220737286	4	Y	group1(38_g)|group2(2996_g)|group3(3872_g,_1_n)|group4(310_g)|group5(862_g)
937	9.41557997765471	0.308459288404382	8	Y	group1(38_c)|group2(2996_c)|group3(3872_c,_1_n)|group4(310_c)|group5(861_c,_1_t)
938	10.8955858431854	0.207685932992059	8	Y	group1(38_a)|group2(2996_a)|group3(3868_a,_4_g,_1_n)|group4(310_a)|group5(859_a,_3_g)
939	1.07513985155882	0.898196220737286	4	Y	group1(38_t)|group2(2996_t)|group3(1_n,_3872_t)|group4(310_t)|group5(862_t)
940	1.07513985155882	0.898196220737286	4	Y	group1(38_t)|group2(2996_t)|group3(1_n,_3872_t)|group4(310_t)|group5(862_t)
941	1.07513985155882	0.898196220737286	4	Y	group1(38_a)|group2(2996_a)|group3(3872_a,_1_n)|group4(310_a)|group5(862_a)
942	1.07513985155882	0.898196220737286	4	Y	group1(38_a)|group2(2996_a)|group3(3872_a,_1_n)|group4(310_a)|group5(862_a)
943	1.07513985155882	0.898196220737286	4	Y	group1(38_a)|group2(2996_a)|group3(3872_a,_1_n)|group4(310_a)|group5(862_a)
944	4.44308281471155	0.974051070149308	12	Y	group1(38_g)|group2(1_a,_2994_g,_1_t)|group3(3872_g,_1_n)|group4(310_g)|group5(862_g)
945	2.1505487461207	0.976045080481405	8	Y	group1(38_a)|group2(2996_a)|group3(3871_a,_1_g,_1_n)|group4(310_a)|group5(862_a)
946	2.1505487461207	0.976045080481405	8	Y	group1(38_c)|group2(2996_c)|group3(3871_c,_1_n,_1_t)|group4(310_c)|group5(862_c)
947	5.41110379495176	0.712867786610122	8	Y	group1(38_c)|group2(2996_c)|group3(3868_c,_1_n,_4_t)|group4(310_c)|group5(862_c)
948	1.07513985155882	0.898196220737286	4	Y	group1(38_t)|group2(2996_t)|group3(1_n,_3872_t)|group4(310_t)|group5(862_t)
949	1.07513985155882	0.898196220737286	4	Y	group1(38_t)|group2(2996_t)|group3(1_n,_3872_t)|group4(310_t)|group5(862_t)
950	2.1505487461207	0.976045080481405	8	Y	group1(38_c)|group2(2996_c)|group3(3871_c,_1_n,_1_t)|group4(310_c)|group5(862_c)
951	1.07513985155882	0.898196220737286	4	Y	group1(38_t)|group2(2996_t)|group3(1_n,_3872_t)|group4(310_t)|group5(862_t)
952	1.07513985155882	0.898196220737286	4	Y	group1(38_a)|group2(2996_a)|group3(3872_a,_1_n)|group4(310_a)|group5(862_a)
953	5.53064888596183	0.937872661388248	12	Y	group1(38_g)|group2(2_a,_2994_g)|group3(3871_g,_1_n,_1_t)|group4(310_g)|group5(862_g)
954	3.23706084974476	0.918611855428898	8	Y	group1(38_c)|group2(2996_c)|group3(3870_c,_1_n,_2_t)|group4(310_c)|group5(862_c)
955	1.07513985155882	0.898196220737286	4	Y	group1(38_a)|group2(2996_a)|group3(3872_a,_1_n)|group4(310_a)|group5(862_a)
956	38.6950211926519	0.000118125872551131	12	Y	group1(38_c)|group2(2982_c,_14_t)|group3(3839_c,_1_n,_33_t)|group4(309_c,_1_g)|group5(862_c)
957	1.07513985155882	0.898196220737286	4	Y	group1(38_g)|group2(2996_g)|group3(3872_g,_1_n)|group4(310_g)|group5(862_g)
958	1.07513985155882	0.898196220737286	4	Y	group1(38_t)|group2(2996_t)|group3(1_n,_3872_t)|group4(310_t)|group5(862_t)
959	1.07513985155882	0.898196220737286	4	Y	group1(38_g)|group2(2996_g)|group3(3872_g,_1_n)|group4(310_g)|group5(862_g)
960	1.07513985155882	0.898196220737286	4	Y	group1(38_c)|group2(2996_c)|group3(3872_c,_1_n)|group4(310_c)|group5(862_c)
961	1.07513985155882	0.898196220737286	4	Y	group1(38_t)|group2(2996_t)|group3(1_n,_3872_t)|group4(310_t)|group5(862_t)
962	1.07513985155882	0.898196220737286	4	Y	group1(38_g)|group2(2996_g)|group3(3872_g,_1_n)|group4(310_g)|group5(862_g)
963	1.07513985155882	0.898196220737286	4	Y	group1(38_g)|group2(2996_g)|group3(3872_g,_1_n)|group4(310_g)|group5(862_g)
964	1.07513985155882	0.898196220737286	4	Y	group1(38_t)|group2(2996_t)|group3(1_n,_3872_t)|group4(310_t)|group5(862_t)
965	1.07513985155882	0.898196220737286	4	Y	group1(38_a)|group2(2996_a)|group3(3872_a,_1_n)|group4(310_a)|group5(862_a)
966	1.07513985155882	0.898196220737286	4	Y	group1(38_a)|group2(2996_a)|group3(3872_a,_1_n)|group4(310_a)|group5(862_a)
967	1.7493864902137	0.987754715444272	8	Y	group1(38_a)|group2(2995_a,_1_g)|group3(3870_a,_2_g,_1_n)|group4(310_a)|group5(862_a)
968	1.07513985155882	0.898196220737286	4	Y	group1(38_g)|group2(2996_g)|group3(3872_g,_1_n)|group4(310_g)|group5(862_g)
969	1.4604789696648	0.993344849343651	8	Y	group1(38_c)|group2(2995_c,_1_t)|group3(3871_c,_1_n,_1_t)|group4(310_c)|group5(862_c)
970	1.07513985155882	0.898196220737286	4	Y	group1(38_t)|group2(2996_t)|group3(1_n,_3872_t)|group4(310_t)|group5(862_t)
971	1.07513985155882	0.898196220737286	4	Y	group1(38_t)|group2(2996_t)|group3(1_n,_3872_t)|group4(310_t)|group5(862_t)
972	5.10224739098326	0.74659399595116	8	Y	group1(38_c)|group2(2995_c,_1_t)|group3(3872_c,_1_n)|group4(310_c)|group5(861_c,_1_t)
973	2.75890104017546	0.948565009782498	8	Y	group1(38_a)|group2(2995_a,_1_g)|group3(3872_a,_1_n)|group4(310_a)|group5(862_a)
974	1.07513985155882	0.898196220737286	4	Y	group1(38_t)|group2(2996_t)|group3(1_n,_3872_t)|group4(310_t)|group5(862_t)
975	1.07513985155882	0.898196220737286	4	Y	group1(38_g)|group2(2996_g)|group3(3872_g,_1_n)|group4(310_g)|group5(862_g)
976	1.07513985155882	0.898196220737286	4	Y	group1(38_c)|group2(2996_c)|group3(3872_c,_1_n)|group4(310_c)|group5(862_c)
977	1.07513985155882	0.898196220737286	4	Y	group1(38_a)|group2(2996_a)|group3(3872_a,_1_n)|group4(310_a)|group5(862_a)
978	1.07513985155882	0.898196220737286	4	Y	group1(38_c)|group2(2996_c)|group3(3872_c,_1_n)|group4(310_c)|group5(862_c)
979	1.07513985155882	0.898196220737286	4	Y	group1(38_t)|group2(2996_t)|group3(1_n,_3872_t)|group4(310_t)|group5(862_t)
980	1.07513985155882	0.898196220737286	4	Y	group1(38_t)|group2(2996_t)|group3(1_n,_3872_t)|group4(310_t)|group5(862_t)
981	1.07513985155882	0.898196220737286	4	Y	group1(38_t)|group2(2996_t)|group3(1_n,_3872_t)|group4(310_t)|group5(862_t)
982	1.07513985155882	0.898196220737286	4	Y	group1(38_g)|group2(2996_g)|group3(3872_g,_1_n)|group4(310_g)|group5(862_g)
983	2.75890104017546	0.948565009782498	8	Y	group1(38_t)|group2(1_g,_2995_t)|group3(1_n,_3872_t)|group4(310_t)|group5(862_t)
984	1.07513985155882	0.898196220737286	4	Y	group1(38_c)|group2(2996_c)|group3(3872_c,_1_n)|group4(310_c)|group5(862_c)
985	1.7493864902137	0.987754715444272	8	Y	group1(38_c)|group2(2995_c,_1_t)|group3(3870_c,_1_n,_2_t)|group4(310_c)|group5(862_c)
986	27.740000928784	0.00603731513816686	12	Y	group1(38_g)|group2(1_c,_2995_g)|group3(3872_g,_1_n)|group4(1_a,_309_g)|group5(862_g)
987	3.23706084974476	0.918611855428898	8	Y	group1(38_a)|group2(2996_a)|group3(3870_a,_2_g,_1_n)|group4(310_a)|group5(862_a)
988	1.07513985155882	0.898196220737286	4	Y	group1(38_a)|group2(2996_a)|group3(3872_a,_1_n)|group4(310_a)|group5(862_a)
989	1.07513985155882	0.898196220737286	4	Y	group1(38_c)|group2(2996_c)|group3(3872_c,_1_n)|group4(310_c)|group5(862_c)
990	1.07513985155882	0.898196220737286	4	Y	group1(38_a)|group2(2996_a)|group3(3872_a,_1_n)|group4(310_a)|group5(862_a)
991	1.07513985155882	0.898196220737286	4	Y	group1(38_a)|group2(2996_a)|group3(3872_a,_1_n)|group4(310_a)|group5(862_a)
992	1.77282771394645	0.98720180908171	8	Y	group1(38_c)|group2(2994_c,_2_t)|group3(3870_c,_1_n,_2_t)|group4(310_c)|group5(861_c,_1_t)
993	1.07513985155882	0.898196220737286	4	Y	group1(38_t)|group2(2996_t)|group3(1_n,_3872_t)|group4(310_t)|group5(862_t)
994	9.41557997765471	0.308459288404382	8	Y	group1(38_g)|group2(2996_g)|group3(3872_g,_1_n)|group4(310_g)|group5(1_a,_861_g)
995	1.07513985155882	0.898196220737286	4	Y	group1(38_g)|group2(2996_g)|group3(3872_g,_1_n)|group4(310_g)|group5(862_g)
996	1.07513985155882	0.898196220737286	4	Y	group1(38_a)|group2(2996_a)|group3(3872_a,_1_n)|group4(310_a)|group5(862_a)
997	4.32393592899408	0.826778399088411	8	Y	group1(38_c)|group2(2996_c)|group3(3869_c,_1_n,_3_t)|group4(310_c)|group5(862_c)
998	1.07513985155882	0.898196220737286	4	Y	group1(38_t)|group2(2996_t)|group3(1_n,_3872_t)|group4(310_t)|group5(862_t)
999	26.0565493239471	0.00102715071128099	8	Y	group1(38_t)|group2(2996_t)|group3(1_n,_3872_t)|group4(1_a,_309_t)|group5(862_t)
1000	1.07513985155882	0.898196220737286	4	Y	group1(38_t)|group2(2996_t)|group3(1_n,_3872_t)|group4(310_t)|group5(862_t)
1001	1.85201401111105	0.985217352629895	8	Y	group1(38_a)|group2(2994_a,_2_g)|group3(3870_a,_2_g,_1_n)|group4(310_a)|group5(862_a)
1002	1.07513985155882	0.898196220737286	4	Y	group1(38_t)|group2(2996_t)|group3(1_n,_3872_t)|group4(310_t)|group5(862_t)
1003	1.07513985155882	0.898196220737286	4	Y	group1(38_t)|group2(2996_t)|group3(1_n,_3872_t)|group4(310_t)|group5(862_t)
1004	2.1505487461207	0.976045080481405	8	Y	group1(38_g)|group2(2996_g)|group3(3871_g,_1_n,_1_t)|group4(310_g)|group5(862_g)
1005	1.07513985155882	0.898196220737286	4	Y	group1(38_a)|group2(2996_a)|group3(3872_a,_1_n)|group4(310_a)|group5(862_a)
1006	1.7493864902137	0.987754715444272	8	Y	group1(38_c)|group2(2995_c,_1_t)|group3(3870_c,_1_n,_2_t)|group4(310_c)|group5(862_c)
1007	1.07513985155882	0.898196220737286	4	Y	group1(38_a)|group2(2996_a)|group3(3872_a,_1_n)|group4(310_a)|group5(862_a)
1008	3.28405045476291	0.915288471420965	8	Y	group1(38_c)|group2(2995_c,_1_t)|group3(3868_c,_1_n,_4_t)|group4(310_c)|group5(862_c)
1009	1.07513985155882	0.898196220737286	4	Y	group1(38_t)|group2(2996_t)|group3(1_n,_3872_t)|group4(310_t)|group5(862_t)
1010	1.07513985155882	0.898196220737286	4	Y	group1(38_a)|group2(2996_a)|group3(3872_a,_1_n)|group4(310_a)|group5(862_a)
1011	10.6926751383463	0.219727932881983	8	Y	group1(38_a)|group2(2987_a,_9_g)|group3(3870_a,_2_g,_1_n)|group4(310_a)|group5(862_a)
1012	2.1505487461207	0.976045080481405	8	Y	group1(38_g)|group2(2996_g)|group3(1_a,_3871_g,_1_n)|group4(310_g)|group5(862_g)
1013	1.07513985155882	0.898196220737286	4	Y	group1(38_a)|group2(2996_a)|group3(3872_a,_1_n)|group4(310_a)|group5(862_a)
1014	6.15308559259797	0.630088612350945	8	Y	group1(38_g)|group2(3_a,_2993_g)|group3(3872_g,_1_n)|group4(310_g)|group5(862_g)
1015	1.07513985155882	0.898196220737286	4	Y	group1(38_g)|group2(2996_g)|group3(3872_g,_1_n)|group4(310_g)|group5(862_g)
1016	1.07513985155882	0.898196220737286	4	Y	group1(38_g)|group2(2996_g)|group3(3872_g,_1_n)|group4(310_g)|group5(862_g)
1017	1.07513985155882	0.898196220737286	4	Y	group1(38_g)|group2(2996_g)|group3(3872_g,_1_n)|group4(310_g)|group5(862_g)
1018	2.1505487461207	0.976045080481405	8	Y	group1(38_t)|group2(2996_t)|group3(1_a,_1_n,_3871_t)|group4(310_t)|group5(862_t)
1019	1.07513985155882	0.898196220737286	4	Y	group1(38_g)|group2(2996_g)|group3(3872_g,_1_n)|group4(310_g)|group5(862_g)
1020	1.07513985155882	0.898196220737286	4	Y	group1(38_t)|group2(2996_t)|group3(1_n,_3872_t)|group4(310_t)|group5(862_t)
1021	1.07513985155882	0.898196220737286	4	Y	group1(38_a)|group2(2996_a)|group3(3872_a,_1_n)|group4(310_a)|group5(862_a)
1022	1.07513985155882	0.898196220737286	4	Y	group1(38_t)|group2(2996_t)|group3(1_n,_3872_t)|group4(310_t)|group5(862_t)
1023	2.1505487461207	0.976045080481405	8	Y	group1(38_a)|group2(2996_a)|group3(3871_a,_1_g,_1_n)|group4(310_a)|group5(862_a)
1024	1.07513985155882	0.898196220737286	4	Y	group1(38_c)|group2(2996_c)|group3(3872_c,_1_n)|group4(310_c)|group5(862_c)
1025	1.07513985155882	0.898196220737286	4	Y	group1(38_-)|group2(2996_-)|group3(3872_-,_1_g)|group4(310_-)|group5(862_-)
1026	1.07513985155882	0.898196220737286	4	Y	group1(38_t)|group2(2996_t)|group3(1_n,_3872_t)|group4(310_t)|group5(862_t)
1027	1.07513985155882	0.898196220737286	4	Y	group1(38_g)|group2(2996_g)|group3(3872_g,_1_n)|group4(310_g)|group5(862_g)
1028	1.07513985155882	0.898196220737286	4	Y	group1(38_c)|group2(2996_c)|group3(3872_c,_1_n)|group4(310_c)|group5(862_c)
1029	1.07513985155882	0.898196220737286	4	Y	group1(38_t)|group2(2996_t)|group3(1_n,_3872_t)|group4(310_t)|group5(862_t)
1030	2.1505487461207	0.976045080481405	8	Y	group1(38_g)|group2(2996_g)|group3(1_a,_3871_g,_1_n)|group4(310_g)|group5(862_g)
1031	5.10224739098326	0.74659399595116	8	Y	group1(38_c)|group2(2995_c,_1_t)|group3(3872_c,_1_n)|group4(310_c)|group5(861_c,_1_t)
1032	1.07513985155882	0.898196220737286	4	Y	group1(38_c)|group2(2996_c)|group3(3872_c,_1_n)|group4(310_c)|group5(862_c)
1033	1.07513985155882	0.898196220737286	4	Y	group1(38_g)|group2(2996_g)|group3(3872_g,_1_n)|group4(310_g)|group5(862_g)
1034	1.07513985155882	0.898196220737286	4	Y	group1(38_t)|group2(2996_t)|group3(1_n,_3872_t)|group4(310_t)|group5(862_t)
1035	1.07513985155882	0.898196220737286	4	Y	group1(38_g)|group2(2996_g)|group3(3872_g,_1_n)|group4(310_g)|group5(862_g)
1036	0.385318234835894	0.9836611994286	4	Y	group1(38_a)|group2(2995_a,_1_n)|group3(3872_a,_1_n)|group4(310_a)|group5(862_a)
1037	2.96789409896112	0.936356162620654	8	Y	group1(38_a)|group2(2992_a,_3_g,_1_n)|group3(3871_a,_1_g,_1_n)|group4(310_a)|group5(862_a)
1038	1.28418997573943	0.864052170370872	4	Y	group1(38_c)|group2(2994_c,_2_n)|group3(3872_c,_1_n)|group4(310_c)|group5(862_c)
1039	3.38108956800723	0.496187654084387	4	Y	group1(38_a)|group2(2994_a,_2_n)|group3(3873_a)|group4(310_a)|group5(862_a)
1040	3.38108956800723	0.496187654084387	4	Y	group1(38_t)|group2(2_n,_2994_t)|group3(3873_t)|group4(310_t)|group5(862_t)
1041	1.28418997573943	0.864052170370872	4	Y	group1(38_g)|group2(2994_g,_2_n)|group3(3872_g,_1_n)|group4(310_g)|group5(862_g)
1042	1.28418997573943	0.864052170370872	4	Y	group1(38_a)|group2(2994_a,_2_n)|group3(3872_a,_1_n)|group4(310_a)|group5(862_a)
1043	1.28418997573943	0.864052170370872	4	Y	group1(38_g)|group2(2994_g,_2_n)|group3(3872_g,_1_n)|group4(310_g)|group5(862_g)
1044	2.58203747037994	0.630008382570607	4	Y	group1(38_c)|group2(2993_c,_3_n)|group3(3872_c,_1_n)|group4(310_c)|group5(862_c)
1045	7.16256045167853	0.1275429967934	4	Y	group1(38_a)|group2(2990_a,_6_n)|group3(3872_a,_1_n)|group4(310_a)|group5(862_a)
1046	8.84884476514543	0.355207379638073	8	Y	group1(38_t)|group2(1_c,_6_n,_2989_t)|group3(1_n,_3872_t)|group4(310_t)|group5(862_t)
1047	7.16256045167853	0.1275429967934	4	Y	group1(38_g)|group2(2990_g,_6_n)|group3(3872_g,_1_n)|group4(310_g)|group5(862_g)
1048	7.16256045167853	0.1275429967934	4	Y	group1(38_a)|group2(2990_a,_6_n)|group3(3872_a,_1_n)|group4(310_a)|group5(862_a)
1049	7.16256045167853	0.1275429967934	4	Y	group1(38_a)|group2(2990_a,_6_n)|group3(3872_a,_1_n)|group4(310_a)|group5(862_a)
1050	7.16256045167853	0.1275429967934	4	Y	group1(38_a)|group2(2990_a,_6_n)|group3(3872_a,_1_n)|group4(310_a)|group5(862_a)
1051	7.16256045167853	0.1275429967934	4	Y	group1(38_t)|group2(6_n,_2990_t)|group3(1_n,_3872_t)|group4(310_t)|group5(862_t)
1052	5.57821315243348	0.23293954635612	4	Y	group1(38_t)|group2(5_n,_2991_t)|group3(1_n,_3872_t)|group4(310_t)|group5(862_t)
1053	4.0399664995459	0.400623993019452	4	Y	group1(38_g)|group2(2992_g,_4_n)|group3(3872_g,_1_n)|group4(310_g)|group5(862_g)
1054	5.72540880023978	0.677958904475244	8	Y	group1(38_c)|group2(1_a,_2991_c,_4_n)|group3(3872_c,_1_n)|group4(310_c)|group5(862_c)
1055	5.72540880023978	0.677958904475244	8	Y	group1(38_t)|group2(1_a,_4_n,_2991_t)|group3(1_n,_3872_t)|group4(310_t)|group5(862_t)
1056	30.7055189935172	0.00218417752634857	12	Y	group1(38_t)|group2(1_c,_4_n,_2991_t)|group3(1_n,_3872_t)|group4(1_g,_309_t)|group5(862_t)
1057	4.0399664995459	0.400623993019452	4	Y	group1(38_g)|group2(2992_g,_4_n)|group3(3872_g,_1_n)|group4(310_g)|group5(862_g)
1058	5.72540880023978	0.677958904475244	8	Y	group1(38_g)|group2(1_a,_2991_g,_4_n)|group3(3872_g,_1_n)|group4(310_g)|group5(862_g)
1059	4.0399664995459	0.400623993019452	4	Y	group1(38_t)|group2(4_n,_2992_t)|group3(1_n,_3872_t)|group4(310_t)|group5(862_t)
1060	0.385318234835894	0.9836611994286	4	Y	group1(38_a)|group2(2995_a,_1_n)|group3(3872_a,_1_n)|group4(310_a)|group5(862_a)
1061	0.385318234835894	0.9836611994286	4	Y	group1(38_c)|group2(2995_c,_1_n)|group3(3872_c,_1_n)|group4(310_c)|group5(862_c)
1062	0.385318234835894	0.9836611994286	4	Y	group1(38_a)|group2(2995_a,_1_n)|group3(3872_a,_1_n)|group4(310_a)|group5(862_a)
1063	0.385318234835894	0.9836611994286	4	Y	group1(38_c)|group2(2995_c,_1_n)|group3(3872_c,_1_n)|group4(310_c)|group5(862_c)
1064	0.385318234835894	0.9836611994286	4	Y	group1(38_g)|group2(2995_g,_1_n)|group3(3872_g,_1_n)|group4(310_g)|group5(862_g)
1065	1.4604789696648	0.993344849343651	8	Y	group1(38_g)|group2(2995_g,_1_n)|group3(1_a,_3871_g,_1_n)|group4(310_g)|group5(862_g)
1066	0.385318234835894	0.9836611994286	4	Y	group1(38_a)|group2(2995_a,_1_n)|group3(3872_a,_1_n)|group4(310_a)|group5(862_a)
1067	0.385318234835894	0.9836611994286	4	Y	group1(38_a)|group2(2995_a,_1_n)|group3(3872_a,_1_n)|group4(310_a)|group5(862_a)
1068	1.4604789696648	0.993344849343651	8	Y	group1(38_c)|group2(2995_c,_1_n)|group3(3871_c,_1_n,_1_t)|group4(310_c)|group5(862_c)
1069	1.68400849231824	0.793620411553183	4	Y	group1(38_g)|group2(2995_g,_1_n)|group3(3873_g)|group4(310_g)|group5(862_g)
1070	1.68400849231824	0.793620411553183	4	Y	group1(38_t)|group2(1_n,_2995_t)|group3(3873_t)|group4(310_t)|group5(862_t)
1071	3.38108956800723	0.496187654084387	4	Y	group1(38_t)|group2(2_n,_2994_t)|group3(3873_t)|group4(310_t)|group5(862_t)
1072	3.38108956800723	0.496187654084387	4	Y	group1(38_c)|group2(2994_c,_2_n)|group3(3873_c)|group4(310_c)|group5(862_c)
1073	3.38108956800723	0.496187654084387	4	Y	group1(38_t)|group2(2_n,_2994_t)|group3(3873_t)|group4(310_t)|group5(862_t)
1074	44.1755078775871	5.89918521717312e-09	4	Y	group1(38_g)|group2(2952_g,_44_n)|group3(3863_g,_10_n)|group4(310_g)|group5(861_g,_1_n)
1075	5.45177519491389	0.941165047633683	12	Y	group1(38_a)|group2(1_-,_2992_a,_1_g,_2_n)|group3(3872_a,_1_g)|group4(310_a)|group5(862_a)
1076	3.38108956800723	0.496187654084387	4	Y	group1(38_a)|group2(2994_a,_2_n)|group3(3873_a)|group4(310_a)|group5(862_a)
1077	3.38108956800723	0.496187654084387	4	Y	group1(38_a)|group2(2994_a,_2_n)|group3(3873_a)|group4(310_a)|group5(862_a)
1078	3.38108956800723	0.496187654084387	4	Y	group1(38_a)|group2(2994_a,_2_n)|group3(3873_a)|group4(310_a)|group5(862_a)
1079	4.45573473380147	0.813845200800991	8	Y	group1(38_g)|group2(2994_g,_2_n)|group3(3872_g,_1_t)|group4(310_g)|group5(862_g)
1080	3.38108956800723	0.496187654084387	4	Y	group1(38_a)|group2(2994_a,_2_n)|group3(3873_a)|group4(310_a)|group5(862_a)
1081	3.38108956800723	0.496187654084387	4	Y	group1(38_g)|group2(2994_g,_2_n)|group3(3873_g)|group4(310_g)|group5(862_g)
1082	3.38108956800723	0.496187654084387	4	Y	group1(38_c)|group2(2994_c,_2_n)|group3(3873_c)|group4(310_c)|group5(862_c)
1083	3.38108956800723	0.496187654084387	4	Y	group1(38_t)|group2(2_n,_2994_t)|group3(3873_t)|group4(310_t)|group5(862_t)
1084	3.38108956800723	0.496187654084387	4	Y	group1(38_a)|group2(2994_a,_2_n)|group3(3873_a)|group4(310_a)|group5(862_a)
1085	3.38108956800723	0.496187654084387	4	Y	group1(38_t)|group2(2_n,_2994_t)|group3(3873_t)|group4(310_t)|group5(862_t)
1086	3.38108956800723	0.496187654084387	4	Y	group1(38_g)|group2(2994_g,_2_n)|group3(3873_g)|group4(310_g)|group5(862_g)
1087	3.38108956800723	0.496187654084387	4	Y	group1(38_a)|group2(2994_a,_2_n)|group3(3873_a)|group4(310_a)|group5(862_a)
1088	3.38108956800723	0.496187654084387	4	Y	group1(38_a)|group2(2994_a,_2_n)|group3(3873_a)|group4(310_a)|group5(862_a)
1089	3.38108956800723	0.496187654084387	4	Y	group1(38_t)|group2(2_n,_2994_t)|group3(3873_t)|group4(310_t)|group5(862_t)
1090	3.38108956800723	0.496187654084387	4	Y	group1(38_t)|group2(2_n,_2994_t)|group3(3873_t)|group4(310_t)|group5(862_t)
1091	3.38108956800723	0.496187654084387	4	Y	group1(38_g)|group2(2994_g,_2_n)|group3(3873_g)|group4(310_g)|group5(862_g)
1092	3.38108956800723	0.496187654084387	4	Y	group1(38_c)|group2(2994_c,_2_n)|group3(3873_c)|group4(310_c)|group5(862_c)
1093	3.38108956800723	0.496187654084387	4	Y	group1(38_a)|group2(2994_a,_2_n)|group3(3873_a)|group4(310_a)|group5(862_a)
1094	3.38108956800723	0.496187654084387	4	Y	group1(38_g)|group2(2994_g,_2_n)|group3(3873_g)|group4(310_g)|group5(862_g)
1095	3.38108956800723	0.496187654084387	4	Y	group1(38_a)|group2(2994_a,_2_n)|group3(3873_a)|group4(310_a)|group5(862_a)
1096	1.28418997573943	0.864052170370872	4	Y	group1(38_c)|group2(2994_c,_2_n)|group3(3872_c,_1_n)|group4(310_c)|group5(862_c)
1097	2.58203747037994	0.630008382570607	4	Y	group1(38_a)|group2(2993_a,_3_n)|group3(3872_a,_1_n)|group4(310_a)|group5(862_a)
1098	2.58203747037994	0.630008382570607	4	Y	group1(38_c)|group2(2993_c,_3_n)|group3(3872_c,_1_n)|group4(310_c)|group5(862_c)
1099	2.58203747037994	0.630008382570607	4	Y	group1(38_c)|group2(2993_c,_3_n)|group3(3872_c,_1_n)|group4(310_c)|group5(862_c)
1100	3.65670299059977	0.886693602511973	8	Y	group1(38_t)|group2(3_n,_2993_t)|group3(1_c,_1_n,_3871_t)|group4(310_t)|group5(862_t)
1101	4.26705903183286	0.832260441979268	8	Y	group1(38_t)|group2(1_c,_3_n,_2992_t)|group3(1_n,_3872_t)|group4(310_t)|group5(862_t)
1102	2.58203747037994	0.630008382570607	4	Y	group1(38_t)|group2(3_n,_2993_t)|group3(1_n,_3872_t)|group4(310_t)|group5(862_t)
1103	2.58203747037994	0.630008382570607	4	Y	group1(38_t)|group2(3_n,_2993_t)|group3(1_n,_3872_t)|group4(310_t)|group5(862_t)
1104	2.58203747037994	0.630008382570607	4	Y	group1(38_g)|group2(2993_g,_3_n)|group3(3872_g,_1_n)|group4(310_g)|group5(862_g)
1105	2.58203747037994	0.630008382570607	4	Y	group1(38_a)|group2(2993_a,_3_n)|group3(3872_a,_1_n)|group4(310_a)|group5(862_a)
1106	2.58203747037994	0.630008382570607	4	Y	group1(38_a)|group2(2993_a,_3_n)|group3(3872_a,_1_n)|group4(310_a)|group5(862_a)
1107	2.58203747037994	0.630008382570607	4	Y	group1(38_a)|group2(2993_a,_3_n)|group3(3872_a,_1_n)|group4(310_a)|group5(862_a)
1108	2.58203747037994	0.630008382570607	4	Y	group1(38_t)|group2(3_n,_2993_t)|group3(1_n,_3872_t)|group4(310_t)|group5(862_t)
1109	10.9217343667462	0.206173399362706	8	Y	group1(38_t)|group2(3_n,_2993_t)|group3(1_n,_3872_t)|group4(310_t)|group5(1_c,_861_t)
1110	2.58203747037994	0.630008382570607	4	Y	group1(38_a)|group2(2993_a,_3_n)|group3(3872_a,_1_n)|group4(310_a)|group5(862_a)
1111	2.58203747037994	0.630008382570607	4	Y	group1(38_a)|group2(2993_a,_3_n)|group3(3872_a,_1_n)|group4(310_a)|group5(862_a)
1112	2.58203747037994	0.630008382570607	4	Y	group1(38_a)|group2(2993_a,_3_n)|group3(3872_a,_1_n)|group4(310_a)|group5(862_a)
1113	2.58203747037994	0.630008382570607	4	Y	group1(38_t)|group2(3_n,_2993_t)|group3(1_n,_3872_t)|group4(310_t)|group5(862_t)
1114	2.58203747037994	0.630008382570607	4	Y	group1(38_t)|group2(3_n,_2993_t)|group3(1_n,_3872_t)|group4(310_t)|group5(862_t)
1115	2.58203747037994	0.630008382570607	4	Y	group1(38_g)|group2(2993_g,_3_n)|group3(3872_g,_1_n)|group4(310_g)|group5(862_g)
1116	3.65670299059977	0.886693602511973	8	Y	group1(38_g)|group2(2993_g,_3_n)|group3(3871_g,_1_n,_1_t)|group4(310_g)|group5(862_g)
1117	2.58203747037994	0.630008382570607	4	Y	group1(38_c)|group2(2993_c,_3_n)|group3(3872_c,_1_n)|group4(310_c)|group5(862_c)
1118	4.0399664995459	0.400623993019452	4	Y	group1(38_a)|group2(2992_a,_4_n)|group3(3872_a,_1_n)|group4(310_a)|group5(862_a)
1119	4.0399664995459	0.400623993019452	4	Y	group1(38_a)|group2(2992_a,_4_n)|group3(3872_a,_1_n)|group4(310_a)|group5(862_a)
1120	4.0399664995459	0.400623993019452	4	Y	group1(38_a)|group2(2992_a,_4_n)|group3(3872_a,_1_n)|group4(310_a)|group5(862_a)
1121	13.4535821806561	0.33695177065506	12	Y	group1(38_g)|group2(2992_g,_4_n)|group3(1_a,_3871_g,_1_n)|group4(310_g)|group5(861_g,_1_t)
1122	4.0399664995459	0.400623993019452	4	Y	group1(38_a)|group2(2992_a,_4_n)|group3(3872_a,_1_n)|group4(310_a)|group5(862_a)
1123	4.0399664995459	0.400623993019452	4	Y	group1(38_a)|group2(2992_a,_4_n)|group3(3872_a,_1_n)|group4(310_a)|group5(862_a)
1124	4.0399664995459	0.400623993019452	4	Y	group1(38_a)|group2(2992_a,_4_n)|group3(3872_a,_1_n)|group4(310_a)|group5(862_a)
1125	4.0399664995459	0.400623993019452	4	Y	group1(38_t)|group2(4_n,_2992_t)|group3(1_n,_3872_t)|group4(310_t)|group5(862_t)
1126	4.0399664995459	0.400623993019452	4	Y	group1(38_t)|group2(4_n,_2992_t)|group3(1_n,_3872_t)|group4(310_t)|group5(862_t)
1127	2.58203747037994	0.630008382570607	4	Y	group1(38_t)|group2(3_n,_2993_t)|group3(1_n,_3872_t)|group4(310_t)|group5(862_t)
1128	2.58203747037994	0.630008382570607	4	Y	group1(38_g)|group2(2993_g,_3_n)|group3(3872_g,_1_n)|group4(310_g)|group5(862_g)
1129	2.58203747037994	0.630008382570607	4	Y	group1(38_a)|group2(2993_a,_3_n)|group3(3872_a,_1_n)|group4(310_a)|group5(862_a)
1130	2.58203747037994	0.630008382570607	4	Y	group1(38_c)|group2(2993_c,_3_n)|group3(3872_c,_1_n)|group4(310_c)|group5(862_c)
1131	2.58203747037994	0.630008382570607	4	Y	group1(38_a)|group2(2993_a,_3_n)|group3(3872_a,_1_n)|group4(310_a)|group5(862_a)
1132	146.216632171227	4.34346551057556e-23	16	Y	group1(38_c)|group2(3_a,_2793_c,_5_n,_194_t,_1_y)|group3(2_a,_3519_c,_6_n,_345_t,_1_y)|group4(272_c,_1_n,_37_t)|group5(694_c,_168_t)
1133	3.94274343157044	0.862252025602952	8	Y	group1(38_c)|group2(2992_c,_3_n,_1_t)|group3(3869_c,_1_n,_3_t)|group4(310_c)|group5(862_c)
1134	2.58203747037994	0.630008382570607	4	Y	group1(38_t)|group2(3_n,_2993_t)|group3(1_n,_3872_t)|group4(310_t)|group5(862_t)
1135	2.58203747037994	0.630008382570607	4	Y	group1(38_t)|group2(3_n,_2993_t)|group3(1_n,_3872_t)|group4(310_t)|group5(862_t)
1136	23.4254125298124	0.00285891862421052	8	Y	group1(38_c)|group2(2974_c,_3_n,_19_t)|group3(3868_c,_1_n,_4_t)|group4(310_c)|group5(862_c)
1137	2.58203747037994	0.630008382570607	4	Y	group1(38_a)|group2(2993_a,_3_n)|group3(3872_a,_1_n)|group4(310_a)|group5(862_a)
1138	1.28418997573943	0.864052170370872	4	Y	group1(38_a)|group2(2994_a,_2_n)|group3(3872_a,_1_n)|group4(310_a)|group5(862_a)
1139	1.28418997573943	0.864052170370872	4	Y	group1(38_t)|group2(2_n,_2994_t)|group3(1_n,_3872_t)|group4(310_t)|group5(862_t)
1140	1.28418997573943	0.864052170370872	4	Y	group1(38_g)|group2(2994_g,_2_n)|group3(3872_g,_1_n)|group4(310_g)|group5(862_g)
1141	2.35910304474832	0.967977632046836	8	Y	group1(38_g)|group2(2994_g,_2_n)|group3(1_a,_3871_g,_1_n)|group4(310_g)|group5(862_g)
1142	2.46118536645781	0.963516352586709	8	Y	group1(38_g)|group2(1_a,_2993_g,_2_n)|group3(3871_g,_2_n)|group4(310_g)|group5(862_g)
1143	0.7768324338416	0.941526738222563	4	Y	group1(38_g)|group2(2994_g,_2_n)|group3(3871_g,_2_n)|group4(310_g)|group5(862_g)
1144	0.7768324338416	0.941526738222563	4	Y	group1(38_a)|group2(2994_a,_2_n)|group3(3871_a,_2_n)|group4(310_a)|group5(862_a)
1145	2.46118536645781	0.963516352586709	8	Y	group1(38_a)|group2(2993_a,_1_c,_2_n)|group3(3871_a,_2_n)|group4(310_a)|group5(862_a)
1146	0.7768324338416	0.941526738222563	4	Y	group1(38_t)|group2(2_n,_2994_t)|group3(2_n,_3871_t)|group4(310_t)|group5(862_t)
1147	0.7768324338416	0.941526738222563	4	Y	group1(38_g)|group2(2994_g,_2_n)|group3(3871_g,_2_n)|group4(310_g)|group5(862_g)
1148	0.7768324338416	0.941526738222563	4	Y	group1(38_t)|group2(2_n,_2994_t)|group3(2_n,_3871_t)|group4(310_t)|group5(862_t)
1149	0.7768324338416	0.941526738222563	4	Y	group1(38_c)|group2(2994_c,_2_n)|group3(3871_c,_2_n)|group4(310_c)|group5(862_c)
1150	10.2841634183925	0.245645124676229	8	Y	group1(38_c)|group2(2994_c,_2_n)|group3(3870_c,_2_n,_1_t)|group4(309_c,_1_t)|group5(861_c,_1_t)
1151	0.906405753702605	0.923640016464826	4	Y	group1(38_a)|group2(2994_a,_2_n)|group3(3870_a,_3_n)|group4(310_a)|group5(862_a)
1152	5.97263662313837	0.917455134135416	12	Y	group1(38_a)|group2(2991_a,_2_c,_1_g,_2_n)|group3(3870_a,_3_n)|group4(310_a)|group5(862_a)
1153	0.906405753702605	0.923640016464826	4	Y	group1(38_a)|group2(2994_a,_2_n)|group3(3870_a,_3_n)|group4(310_a)|group5(862_a)
1154	0.906405753702605	0.923640016464826	4	Y	group1(38_t)|group2(2_n,_2994_t)|group3(3_n,_3870_t)|group4(310_t)|group5(862_t)
1155	2.59051076418343	0.957376553544548	8	Y	group1(38_t)|group2(1_g,_2_n,_2993_t)|group3(3_n,_3870_t)|group4(310_t)|group5(862_t)
1156	1.1685835860261	0.883243542510202	4	Y	group1(38_t)|group2(3_n,_2993_t)|group3(3_n,_3870_t)|group4(310_t)|group5(862_t)
1157	1.1685835860261	0.883243542510202	4	Y	group1(38_t)|group2(3_n,_2993_t)|group3(3_n,_3870_t)|group4(310_t)|group5(862_t)
1158	1.1685835860261	0.883243542510202	4	Y	group1(38_g)|group2(2993_g,_3_n)|group3(3870_g,_3_n)|group4(310_g)|group5(862_g)
1159	1.1685835860261	0.883243542510202	4	Y	group1(38_t)|group2(3_n,_2993_t)|group3(3_n,_3870_t)|group4(310_t)|group5(862_t)
1160	2.85310878048259	0.943234665740126	8	Y	group1(38_a)|group2(1_-,_2992_a,_3_n)|group3(3870_a,_3_n)|group4(310_a)|group5(862_a)
1161	1.1685835860261	0.883243542510202	4	Y	group1(38_t)|group2(3_n,_2993_t)|group3(3_n,_3870_t)|group4(310_t)|group5(862_t)
1162	1.1685835860261	0.883243542510202	4	Y	group1(38_t)|group2(3_n,_2993_t)|group3(3_n,_3870_t)|group4(310_t)|group5(862_t)
1163	26.1487544558361	0.000990469721167899	8	Y	group1(38_t)|group2(3_n,_2993_t)|group3(3_n,_3870_t)|group4(1_k,_309_t)|group5(862_t)
1164	2.33891150330997	0.968819940816608	8	Y	group1(38_c)|group2(2990_c,_3_n,_3_t)|group3(3867_c,_3_n,_3_t)|group4(310_c)|group5(862_c)
1165	1.1685835860261	0.883243542510202	4	Y	group1(38_c)|group2(2993_c,_3_n)|group3(3870_c,_3_n)|group4(310_c)|group5(862_c)
1166	2.85310878048259	0.943234665740126	8	Y	group1(38_c)|group2(2992_c,_3_n,_1_t)|group3(3870_c,_3_n)|group4(310_c)|group5(862_c)
1167	1.1685835860261	0.883243542510202	4	Y	group1(38_t)|group2(3_n,_2993_t)|group3(3_n,_3870_t)|group4(310_t)|group5(862_t)
1168	1.1685835860261	0.883243542510202	4	Y	group1(38_t)|group2(3_n,_2993_t)|group3(3_n,_3870_t)|group4(310_t)|group5(862_t)
1169	2.24378603918188	0.972610931944696	8	Y	group1(38_a)|group2(2993_a,_3_n)|group3(3869_a,_1_g,_3_n)|group4(310_a)|group5(862_a)
1170	1.1685835860261	0.883243542510202	4	Y	group1(38_a)|group2(2993_a,_3_n)|group3(3870_a,_3_n)|group4(310_a)|group5(862_a)
1171	2.85310878048259	0.943234665740126	8	Y	group1(38_a)|group2(2992_a,_1_g,_3_n)|group3(3870_a,_3_n)|group4(310_a)|group5(862_a)
1172	1.1685835860261	0.883243542510202	4	Y	group1(38_t)|group2(3_n,_2993_t)|group3(3_n,_3870_t)|group4(310_t)|group5(862_t)
1173	2.24378603918188	0.972610931944696	8	Y	group1(38_t)|group2(3_n,_2993_t)|group3(1_g,_3_n,_3869_t)|group4(310_t)|group5(862_t)
1174	2.53040764738155	0.960297894647847	8	Y	group1(38_c)|group2(2992_c,_3_n,_1_t)|group3(3867_c,_3_n,_3_t)|group4(310_c)|group5(862_c)
1175	6.23769363590876	0.620625708341335	8	Y	group1(38_c)|group2(2991_c,_3_n,_2_t)|group3(3869_c,_3_n,_1_t)|group4(310_c)|group5(860_c,_2_t)
1176	1.22992724698615	0.873147140762597	4	Y	group1(38_a)|group2(2993_a,_3_n)|group3(3869_a,_4_n)|group4(310_a)|group5(862_a)
1177	1.22992724698615	0.873147140762597	4	Y	group1(38_t)|group2(3_n,_2993_t)|group3(4_n,_3869_t)|group4(310_t)|group5(862_t)
1178	1.51703367125694	0.823619943669045	4	Y	group1(38_a)|group2(2993_a,_3_n)|group3(3871_a,_2_n)|group4(310_a)|group5(862_a)
1179	2.59196749407882	0.957304284909646	8	Y	group1(38_a)|group2(2993_a,_3_n)|group3(3870_a,_2_n,_1_t)|group4(310_a)|group5(862_a)
1180	2.59196749407882	0.957304284909646	8	Y	group1(38_t)|group2(3_n,_2993_t)|group3(1_c,_2_n,_3870_t)|group4(310_t)|group5(862_t)
1181	1.51703367125694	0.823619943669045	4	Y	group1(38_c)|group2(2993_c,_3_n)|group3(3871_c,_2_n)|group4(310_c)|group5(862_c)
1182	1.51703367125694	0.823619943669045	4	Y	group1(38_a)|group2(2993_a,_3_n)|group3(3871_a,_2_n)|group4(310_a)|group5(862_a)
1183	1.51703367125694	0.823619943669045	4	Y	group1(38_a)|group2(2993_a,_3_n)|group3(3871_a,_2_n)|group4(310_a)|group5(862_a)
1184	3.67671182691616	0.88505088424579	8	Y	group1(38_g)|group2(2994_g,_2_n)|group3(2_a,_3869_g,_2_n)|group4(310_g)|group5(1_a,_861_g)
1185	0.7768324338416	0.941526738222563	4	Y	group1(38_a)|group2(2994_a,_2_n)|group3(3871_a,_2_n)|group4(310_a)|group5(862_a)
1186	2.5693385231065	0.95841909431938	8	Y	group1(38_c)|group2(2992_c,_2_n,_2_t)|group3(3871_c,_1_n,_1_t)|group4(310_c)|group5(862_c)
1187	6.30294379468849	0.613338000786837	8	Y	group1(38_t)|group2(3_n,_2993_t)|group3(1_c,_1_n,_3871_t)|group4(310_t)|group5(1_c,_861_t)
1188	1.28418997573943	0.864052170370872	4	Y	group1(38_a)|group2(2994_a,_2_n)|group3(3872_a,_1_n)|group4(310_a)|group5(862_a)
1189	1.28418997573943	0.864052170370872	4	Y	group1(38_t)|group2(2_n,_2994_t)|group3(1_n,_3872_t)|group4(310_t)|group5(862_t)
1190	0.7768324338416	0.941526738222563	4	Y	group1(38_t)|group2(2_n,_2994_t)|group3(2_n,_3871_t)|group4(310_t)|group5(862_t)
1191	0.7768324338416	0.941526738222563	4	Y	group1(38_c)|group2(2994_c,_2_n)|group3(3871_c,_2_n)|group4(310_c)|group5(862_c)
1192	2.59196749407882	0.957304284909646	8	Y	group1(38_a)|group2(2993_a,_3_n)|group3(3870_a,_1_c,_2_n)|group4(310_a)|group5(862_a)
1193	1.51703367125694	0.823619943669045	4	Y	group1(38_a)|group2(2993_a,_3_n)|group3(3871_a,_2_n)|group4(310_a)|group5(862_a)
1194	1.51703367125694	0.823619943669045	4	Y	group1(38_c)|group2(2993_c,_3_n)|group3(3871_c,_2_n)|group4(310_c)|group5(862_c)
1195	2.59196749407882	0.957304284909646	8	Y	group1(38_c)|group2(2993_c,_3_n)|group3(3870_c,_2_n,_1_t)|group4(310_c)|group5(862_c)
1196	2.59196749407882	0.957304284909646	8	Y	group1(38_a)|group2(2993_a,_3_n)|group3(3870_a,_1_g,_2_n)|group4(310_a)|group5(862_a)
1197	1.51703367125694	0.823619943669045	4	Y	group1(38_a)|group2(2993_a,_3_n)|group3(3871_a,_2_n)|group4(310_a)|group5(862_a)
1198	1.51703367125694	0.823619943669045	4	Y	group1(38_g)|group2(2993_g,_3_n)|group3(3871_g,_2_n)|group4(310_g)|group5(862_g)
1199	1.51703367125694	0.823619943669045	4	Y	group1(38_g)|group2(2993_g,_3_n)|group3(3871_g,_2_n)|group4(310_g)|group5(862_g)
1200	1.51703367125694	0.823619943669045	4	Y	group1(38_g)|group2(2993_g,_3_n)|group3(3871_g,_2_n)|group4(310_g)|group5(862_g)
1201	1.51703367125694	0.823619943669045	4	Y	group1(38_t)|group2(3_n,_2993_t)|group3(2_n,_3871_t)|group4(310_t)|group5(862_t)
1202	1.51703367125694	0.823619943669045	4	Y	group1(38_t)|group2(3_n,_2993_t)|group3(2_n,_3871_t)|group4(310_t)|group5(862_t)
1203	0.7768324338416	0.941526738222563	4	Y	group1(38_g)|group2(2994_g,_2_n)|group3(3871_g,_2_n)|group4(310_g)|group5(862_g)
1204	0.7768324338416	0.941526738222563	4	Y	group1(38_a)|group2(2994_a,_2_n)|group3(3871_a,_2_n)|group4(310_a)|group5(862_a)
1205	0.7768324338416	0.941526738222563	4	Y	group1(38_a)|group2(2994_a,_2_n)|group3(3871_a,_2_n)|group4(310_a)|group5(862_a)
1206	1.85201401111105	0.985217352629895	8	Y	group1(38_a)|group2(2994_a,_2_n)|group3(3870_a,_2_n,_1_t)|group4(310_a)|group5(862_a)
1207	1.85201401111105	0.985217352629895	8	Y	group1(38_a)|group2(2994_a,_2_n)|group3(3870_a,_2_n,_1_t)|group4(310_a)|group5(862_a)
1208	6.19911121938557	0.624939345911502	8	Y	group1(38_g)|group2(2994_g,_2_n)|group3(3866_g,_2_n,_5_t)|group4(310_g)|group5(862_g)
1209	0.7768324338416	0.941526738222563	4	Y	group1(38_a)|group2(2994_a,_2_n)|group3(3871_a,_2_n)|group4(310_a)|group5(862_a)
1210	0.7768324338416	0.941526738222563	4	Y	group1(38_a)|group2(2994_a,_2_n)|group3(3871_a,_2_n)|group4(310_a)|group5(862_a)
1211	0.7768324338416	0.941526738222563	4	Y	group1(38_a)|group2(2994_a,_2_n)|group3(3871_a,_2_n)|group4(310_a)|group5(862_a)
1212	4.15861219458242	0.84253675132725	8	Y	group1(38_a)|group2(2992_a,_2_g,_2_n)|group3(3871_a,_2_n)|group4(310_a)|group5(862_a)
1213	0.7768324338416	0.941526738222563	4	Y	group1(38_a)|group2(2994_a,_2_n)|group3(3871_a,_2_n)|group4(310_a)|group5(862_a)
1214	5.04303631978901	0.752966604440162	8	Y	group1(38_g)|group2(2989_g,_2_n,_5_t)|group3(3870_g,_2_n,_1_t)|group4(310_g)|group5(861_g,_1_t)
1215	9.24354277035001	0.322169523738372	8	Y	group1(38_c)|group2(2994_c,_2_n)|group3(3869_c,_2_n,_2_t)|group4(309_c,_1_t)|group5(862_c)
1216	0.7768324338416	0.941526738222563	4	Y	group1(38_t)|group2(2_n,_2994_t)|group3(2_n,_3871_t)|group4(310_t)|group5(862_t)
1217	0.7768324338416	0.941526738222563	4	Y	group1(38_t)|group2(2_n,_2994_t)|group3(2_n,_3871_t)|group4(310_t)|group5(862_t)
1218	0.7768324338416	0.941526738222563	4	Y	group1(38_g)|group2(2994_g,_2_n)|group3(3871_g,_2_n)|group4(310_g)|group5(862_g)
1219	2.46118536645781	0.963516352586709	8	Y	group1(38_a)|group2(2993_a,_1_g,_2_n)|group3(3871_a,_2_n)|group4(310_a)|group5(862_a)
1220	0.7768324338416	0.941526738222563	4	Y	group1(38_t)|group2(2_n,_2994_t)|group3(2_n,_3871_t)|group4(310_t)|group5(862_t)
1221	229.737709571969	3.36462532384588e-45	8	Y	group1(38_g)|group2(2991_g,_2_n,_3_t)|group3(3869_g,_2_n,_2_t)|group4(297_g,_13_t)|group5(862_g)
1222	20.7597411623088	0.00781379233746393	8	Y	group1(38_g)|group2(2994_g,_2_n)|group3(3864_g,_1_n,_8_t)|group4(307_g,_3_t)|group5(861_g,_1_t)
1223	2.35910304474832	0.967977632046836	8	Y	group1(38_c)|group2(2994_c,_2_n)|group3(3871_c,_1_n,_1_t)|group4(310_c)|group5(862_c)
1224	1.28418997573943	0.864052170370872	4	Y	group1(38_t)|group2(2_n,_2994_t)|group3(1_n,_3872_t)|group4(310_t)|group5(862_t)
1225	1.28418997573943	0.864052170370872	4	Y	group1(38_t)|group2(2_n,_2994_t)|group3(1_n,_3872_t)|group4(310_t)|group5(862_t)
1226	1.28418997573943	0.864052170370872	4	Y	group1(38_t)|group2(2_n,_2994_t)|group3(1_n,_3872_t)|group4(310_t)|group5(862_t)
1227	1.76972067820638	0.987275992216364	8	Y	group1(38_a)|group2(2992_a,_2_g,_2_n)|group3(3869_a,_3_g,_1_n)|group4(310_a)|group5(861_a,_1_g)
1228	1.28418997573943	0.864052170370872	4	Y	group1(38_t)|group2(2_n,_2994_t)|group3(1_n,_3872_t)|group4(310_t)|group5(862_t)
1229	2.35910304474832	0.967977632046836	8	Y	group1(38_g)|group2(2994_g,_2_n)|group3(1_a,_3871_g,_1_n)|group4(310_g)|group5(862_g)
1230	1.28418997573943	0.864052170370872	4	Y	group1(38_g)|group2(2994_g,_2_n)|group3(3872_g,_1_n)|group4(310_g)|group5(862_g)
1231	4.66646546300742	0.792556984941755	8	Y	group1(38_g)|group2(2992_g,_2_n,_2_t)|group3(3872_g,_1_n)|group4(310_g)|group5(862_g)
1232	1.28418997573943	0.864052170370872	4	Y	group1(38_t)|group2(2_n,_2994_t)|group3(1_n,_3872_t)|group4(310_t)|group5(862_t)
1233	1.28418997573943	0.864052170370872	4	Y	group1(38_a)|group2(2994_a,_2_n)|group3(3872_a,_1_n)|group4(310_a)|group5(862_a)
1234	1.28418997573943	0.864052170370872	4	Y	group1(38_g)|group2(2994_g,_2_n)|group3(3872_g,_1_n)|group4(310_g)|group5(862_g)
1235	1.28418997573943	0.864052170370872	4	Y	group1(38_a)|group2(2994_a,_2_n)|group3(3872_a,_1_n)|group4(310_a)|group5(862_a)
1236	8.27014725425111	0.40753621866423	8	Y	group1(38_a)|group2(2978_a,_2_n,_16_t)|group3(3859_a,_1_n,_13_t)|group4(310_a)|group5(862_a)
1237	1.28418997573943	0.864052170370872	4	Y	group1(38_t)|group2(2_n,_2994_t)|group3(1_n,_3872_t)|group4(310_t)|group5(862_t)
1238	1.28418997573943	0.864052170370872	4	Y	group1(38_t)|group2(2_n,_2994_t)|group3(1_n,_3872_t)|group4(310_t)|group5(862_t)
1239	0.7768324338416	0.941526738222563	4	Y	group1(38_c)|group2(2994_c,_2_n)|group3(3871_c,_2_n)|group4(310_c)|group5(862_c)
1240	1.28418997573943	0.864052170370872	4	Y	group1(38_g)|group2(2994_g,_2_n)|group3(3872_g,_1_n)|group4(310_g)|group5(862_g)
1241	1.28418997573943	0.864052170370872	4	Y	group1(38_a)|group2(2994_a,_2_n)|group3(3872_a,_1_n)|group4(310_a)|group5(862_a)
1242	13.6539116480731	0.0912441374870439	8	Y	group1(38_t)|group2(1_c,_2_n,_2993_t)|group3(1_n,_3872_t)|group4(1_c,_309_t)|group5(862_t)
1243	5.61817211624898	0.689915286823455	8	Y	group1(38_c)|group2(2994_c,_2_n)|group3(3868_c,_1_n,_4_t)|group4(310_c)|group5(862_c)
1244	1.28418997573943	0.864052170370872	4	Y	group1(38_t)|group2(2_n,_2994_t)|group3(1_n,_3872_t)|group4(310_t)|group5(862_t)
1245	2.96879100482736	0.936300770207112	8	Y	group1(38_g)|group2(1_a,_2993_g,_2_n)|group3(3872_g,_1_n)|group4(310_g)|group5(862_g)
1246	1.28418997573943	0.864052170370872	4	Y	group1(38_t)|group2(2_n,_2994_t)|group3(1_n,_3872_t)|group4(310_t)|group5(862_t)
1247	4.66646546300742	0.792556984941755	8	Y	group1(38_c)|group2(2992_c,_2_g,_2_n)|group3(3872_c,_1_n)|group4(310_c)|group5(862_c)
1248	1.28418997573943	0.864052170370872	4	Y	group1(38_t)|group2(2_n,_2994_t)|group3(1_n,_3872_t)|group4(310_t)|group5(862_t)
1249	1.28418997573943	0.864052170370872	4	Y	group1(38_a)|group2(2994_a,_2_n)|group3(3872_a,_1_n)|group4(310_a)|group5(862_a)
1250	1.28418997573943	0.864052170370872	4	Y	group1(38_t)|group2(2_n,_2994_t)|group3(1_n,_3872_t)|group4(310_t)|group5(862_t)
1251	1.28418997573943	0.864052170370872	4	Y	group1(38_c)|group2(2994_c,_2_n)|group3(3872_c,_1_n)|group4(310_c)|group5(862_c)
1252	1.28418997573943	0.864052170370872	4	Y	group1(38_c)|group2(2994_c,_2_n)|group3(3872_c,_1_n)|group4(310_c)|group5(862_c)
1253	0.7768324338416	0.941526738222563	4	Y	group1(38_a)|group2(2994_a,_2_n)|group3(3871_a,_2_n)|group4(310_a)|group5(862_a)
1254	4.80378880592905	0.778326860329455	8	Y	group1(38_g)|group2(2993_g,_2_n,_1_t)|group3(3871_g,_2_n)|group4(310_g)|group5(861_g,_1_t)
1255	0.7768324338416	0.941526738222563	4	Y	group1(38_t)|group2(2_n,_2994_t)|group3(2_n,_3871_t)|group4(310_t)|group5(862_t)
1256	0.7768324338416	0.941526738222563	4	Y	group1(38_t)|group2(2_n,_2994_t)|group3(2_n,_3871_t)|group4(310_t)|group5(862_t)
1257	0.7768324338416	0.941526738222563	4	Y	group1(38_g)|group2(2994_g,_2_n)|group3(3871_g,_2_n)|group4(310_g)|group5(862_g)
1258	2.46118536645781	0.963516352586709	8	Y	group1(38_c)|group2(2993_c,_2_n,_1_t)|group3(3871_c,_2_n)|group4(310_c)|group5(862_c)
1259	4.14595918788983	0.980656147030348	12	Y	group1(38_g)|group2(1_a,_2992_g,_2_n,_1_t)|group3(3871_g,_2_n)|group4(310_g)|group5(862_g)
1260	0.7768324338416	0.941526738222563	4	Y	group1(38_t)|group2(2_n,_2994_t)|group3(2_n,_3871_t)|group4(310_t)|group5(862_t)
1261	0.7768324338416	0.941526738222563	4	Y	group1(38_c)|group2(2994_c,_2_n)|group3(3871_c,_2_n)|group4(310_c)|group5(862_c)
1262	0.7768324338416	0.941526738222563	4	Y	group1(38_a)|group2(2994_a,_2_n)|group3(3871_a,_2_n)|group4(310_a)|group5(862_a)
1263	6.02804004358688	0.914661975541491	12	Y	group1(38_c)|group2(2987_c,_2_n,_7_t)|group3(3865_c,_1_g,_3_n,_4_t)|group4(310_c)|group5(862_c)
1264	36.3361376051254	1.52386256797471e-05	8	Y	group1(36_c,_2_t)|group2(2987_c,_2_n,_7_t)|group3(3860_c,_3_n,_10_t)|group4(310_c)|group5(858_c,_4_t)
1265	0.906405753702605	0.923640016464826	4	Y	group1(38_a)|group2(2994_a,_2_n)|group3(3870_a,_3_n)|group4(310_a)|group5(862_a)
1266	0.906405753702605	0.923640016464826	4	Y	group1(38_a)|group2(2994_a,_2_n)|group3(3870_a,_3_n)|group4(310_a)|group5(862_a)
1267	0.906405753702605	0.923640016464826	4	Y	group1(38_a)|group2(2994_a,_2_n)|group3(3870_a,_3_n)|group4(310_a)|group5(862_a)
1268	0.7768324338416	0.941526738222563	4	Y	group1(38_t)|group2(2_n,_2994_t)|group3(2_n,_3871_t)|group4(310_t)|group5(862_t)
1269	0.7768324338416	0.941526738222563	4	Y	group1(38_g)|group2(2994_g,_2_n)|group3(3871_g,_2_n)|group4(310_g)|group5(862_g)
1270	1.51703367125694	0.823619943669045	4	Y	group1(38_a)|group2(2993_a,_3_n)|group3(3871_a,_2_n)|group4(310_a)|group5(862_a)
1271	1.51703367125694	0.823619943669045	4	Y	group1(38_a)|group2(2993_a,_3_n)|group3(3871_a,_2_n)|group4(310_a)|group5(862_a)
1272	1.1685835860261	0.883243542510202	4	Y	group1(38_t)|group2(3_n,_2993_t)|group3(3_n,_3870_t)|group4(310_t)|group5(862_t)
1273	1.22992724698615	0.873147140762597	4	Y	group1(38_g)|group2(2993_g,_3_n)|group3(3869_g,_4_n)|group4(310_g)|group5(862_g)
1274	2.91420446000834	0.939625663317348	8	Y	group1(38_c)|group2(2992_c,_3_n,_1_t)|group3(3869_c,_4_n)|group4(310_c)|group5(862_c)
1275	1.61584661070185	0.99061302210049	8	Y	group1(38_a)|group2(2992_a,_1_g,_3_n)|group3(3868_a,_1_g,_4_n)|group4(310_a)|group5(862_a)
1276	1.22992724698615	0.873147140762597	4	Y	group1(38_a)|group2(2993_a,_3_n)|group3(3869_a,_4_n)|group4(310_a)|group5(862_a)
1277	9.56887935862651	0.296597159813962	8	Y	group1(38_c)|group2(2993_c,_3_n)|group3(3869_c,_4_n)|group4(310_c)|group5(861_c,_1_t)
1278	2.91420446000834	0.939625663317348	8	Y	group1(38_c)|group2(1_a,_2992_c,_3_n)|group3(3869_c,_4_n)|group4(310_c)|group5(862_c)
1279	1.22992724698615	0.873147140762597	4	Y	group1(38_a)|group2(2993_a,_3_n)|group3(3869_a,_4_n)|group4(310_a)|group5(862_a)
1280	9.56887935862651	0.296597159813962	8	Y	group1(38_a)|group2(2993_a,_3_n)|group3(3869_a,_4_n)|group4(310_a)|group5(861_a,_1_g)
1281	1.22992724698615	0.873147140762597	4	Y	group1(38_a)|group2(2993_a,_3_n)|group3(3869_a,_4_n)|group4(310_a)|group5(862_a)
1282	1.22992724698615	0.873147140762597	4	Y	group1(38_t)|group2(3_n,_2993_t)|group3(4_n,_3869_t)|group4(310_t)|group5(862_t)
1283	9.02160105422217	0.701084316089641	12	Y	group1(38_g)|group2(2989_g,_3_n,_4_t)|group3(1_a,_3869_g,_3_n)|group4(310_g)|group5(862_g)
1284	2.85310878048259	0.943234665740126	8	Y	group1(38_t)|group2(1_c,_3_n,_2992_t)|group3(3_n,_3870_t)|group4(310_t)|group5(862_t)
1285	3.52575671318896	0.897181504086644	8	Y	group1(38_g)|group2(1_c,_2991_g,_4_n)|group3(3870_g,_3_n)|group4(310_g)|group5(862_g)
1286	3.52575671318896	0.897181504086644	8	Y	group1(38_c)|group2(2991_c,_4_n,_1_t)|group3(3870_c,_3_n)|group4(310_c)|group5(862_c)
1287	1.84081104820489	0.765007875915268	4	Y	group1(38_c)|group2(2992_c,_4_n)|group3(3870_c,_3_n)|group4(310_c)|group5(862_c)
1288	1.1685835860261	0.883243542510202	4	Y	group1(38_t)|group2(3_n,_2993_t)|group3(3_n,_3870_t)|group4(310_t)|group5(862_t)
1289	1.1685835860261	0.883243542510202	4	Y	group1(38_t)|group2(3_n,_2993_t)|group3(3_n,_3870_t)|group4(310_t)|group5(862_t)
1290	1.1685835860261	0.883243542510202	4	Y	group1(38_t)|group2(3_n,_2993_t)|group3(3_n,_3870_t)|group4(310_t)|group5(862_t)
1291	10.0119299915835	0.264189584333618	8	Y	group1(38_c)|group2(2989_c,_3_n,_4_t)|group3(3870_c,_3_n)|group4(309_c,_1_t)|group5(862_c)
1292	1.84081104820489	0.765007875915268	4	Y	group1(38_a)|group2(2992_a,_4_n)|group3(3870_a,_3_n)|group4(310_a)|group5(862_a)
1293	1.84081104820489	0.765007875915268	4	Y	group1(38_a)|group2(2992_a,_4_n)|group3(3870_a,_3_n)|group4(310_a)|group5(862_a)
1294	1.22992724698615	0.873147140762597	4	Y	group1(38_c)|group2(2993_c,_3_n)|group3(3869_c,_4_n)|group4(310_c)|group5(862_c)
1295	1.22992724698615	0.873147140762597	4	Y	group1(38_t)|group2(3_n,_2993_t)|group3(4_n,_3869_t)|group4(310_t)|group5(862_t)
1296	2.4305635509749	0.964890229246461	8	Y	group1(38_c)|group2(2994_c,_2_n)|group3(3868_c,_4_n,_1_t)|group4(310_c)|group5(862_c)
1297	1.35484415126935	0.852004100367296	4	Y	group1(38_t)|group2(2_n,_2994_t)|group3(4_n,_3869_t)|group4(310_t)|group5(862_t)
1298	2.816331672702	0.996707649159072	12	Y	group1(38_c)|group2(2993_c,_2_n,_1_t)|group3(1_a,_3867_c,_4_n,_1_t)|group4(310_c)|group5(862_c)
1299	2.4305635509749	0.964890229246461	8	Y	group1(38_a)|group2(2994_a,_2_n)|group3(3868_a,_1_g,_4_n)|group4(310_a)|group5(862_a)
1300	8.13097571536984	0.420781809535432	8	Y	group1(38_t)|group2(4_c,_2_n,_2990_t)|group3(4_n,_3869_t)|group4(310_t)|group5(862_t)
1301	1.35484415126935	0.852004100367296	4	Y	group1(38_g)|group2(2994_g,_2_n)|group3(3869_g,_4_n)|group4(310_g)|group5(862_g)
1302	1.35484415126935	0.852004100367296	4	Y	group1(38_a)|group2(2994_a,_2_n)|group3(3869_a,_4_n)|group4(310_a)|group5(862_a)
1303	1.35484415126935	0.852004100367296	4	Y	group1(38_a)|group2(2994_a,_2_n)|group3(3869_a,_4_n)|group4(310_a)|group5(862_a)
1304	0.906405753702605	0.923640016464826	4	Y	group1(38_g)|group2(2994_g,_2_n)|group3(3870_g,_3_n)|group4(310_g)|group5(862_g)
1305	0.7768324338416	0.941526738222563	4	Y	group1(38_t)|group2(2_n,_2994_t)|group3(2_n,_3871_t)|group4(310_t)|group5(862_t)
1306	1.28418997573943	0.864052170370872	4	Y	group1(38_g)|group2(2994_g,_2_n)|group3(3872_g,_1_n)|group4(310_g)|group5(862_g)
1307	1.28418997573943	0.864052170370872	4	Y	group1(38_t)|group2(2_n,_2994_t)|group3(1_n,_3872_t)|group4(310_t)|group5(862_t)
1308	1.28418997573943	0.864052170370872	4	Y	group1(38_g)|group2(2994_g,_2_n)|group3(3872_g,_1_n)|group4(310_g)|group5(862_g)
1309	1.28418997573943	0.864052170370872	4	Y	group1(38_a)|group2(2994_a,_2_n)|group3(3872_a,_1_n)|group4(310_a)|group5(862_a)
1310	1.28418997573943	0.864052170370872	4	Y	group1(38_t)|group2(2_n,_2994_t)|group3(1_n,_3872_t)|group4(310_t)|group5(862_t)
1311	1.28418997573943	0.864052170370872	4	Y	group1(38_c)|group2(2994_c,_2_n)|group3(3872_c,_1_n)|group4(310_c)|group5(862_c)
1312	0.906405753702605	0.923640016464826	4	Y	group1(38_a)|group2(2994_a,_2_n)|group3(3870_a,_3_n)|group4(310_a)|group5(862_a)
1313	0.906405753702605	0.923640016464826	4	Y	group1(38_t)|group2(2_n,_2994_t)|group3(3_n,_3870_t)|group4(310_t)|group5(862_t)
1314	0.906405753702605	0.923640016464826	4	Y	group1(38_t)|group2(2_n,_2994_t)|group3(3_n,_3870_t)|group4(310_t)|group5(862_t)
1315	0.906405753702605	0.923640016464826	4	Y	group1(38_g)|group2(2994_g,_2_n)|group3(3870_g,_3_n)|group4(310_g)|group5(862_g)
1316	0.906405753702605	0.923640016464826	4	Y	group1(38_t)|group2(2_n,_2994_t)|group3(3_n,_3870_t)|group4(310_t)|group5(862_t)
1317	2.59051076418343	0.957376553544548	8	Y	group1(38_g)|group2(2993_g,_2_n,_1_t)|group3(3870_g,_3_n)|group4(310_g)|group5(862_g)
1318	2.59051076418343	0.957376553544548	8	Y	group1(38_g)|group2(1_a,_2993_g,_2_n)|group3(3870_g,_3_n)|group4(310_g)|group5(862_g)
1319	0.906405753702605	0.923640016464826	4	Y	group1(38_t)|group2(2_n,_2994_t)|group3(3_n,_3870_t)|group4(310_t)|group5(862_t)
1320	0.906405753702605	0.923640016464826	4	Y	group1(38_g)|group2(2994_g,_2_n)|group3(3870_g,_3_n)|group4(310_g)|group5(862_g)
1321	1.36111573816293	0.850924336316405	4	Y	group1(38_a)|group2(2995_a,_1_n)|group3(3870_a,_3_n)|group4(310_a)|group5(862_a)
1322	3.24798878881525	0.517214984783102	4	Y	group1(38_a)|group2(2996_a)|group3(3870_a,_3_n)|group4(310_a)|group5(862_a)
1323	3.24798878881525	0.517214984783102	4	Y	group1(38_a)|group2(2996_a)|group3(3870_a,_3_n)|group4(310_a)|group5(862_a)
1324	1.07513985155882	0.898196220737286	4	Y	group1(38_c)|group2(2996_c)|group3(3872_c,_1_n)|group4(310_c)|group5(862_c)
1325	1.07513985155882	0.898196220737286	4	Y	group1(38_t)|group2(2996_t)|group3(1_n,_3872_t)|group4(310_t)|group5(862_t)
1326	1.07513985155882	0.898196220737286	4	Y	group1(38_t)|group2(2996_t)|group3(1_n,_3872_t)|group4(310_t)|group5(862_t)
1327	1.07513985155882	0.898196220737286	4	Y	group1(38_c)|group2(2996_c)|group3(3872_c,_1_n)|group4(310_c)|group5(862_c)
1328	1.07513985155882	0.898196220737286	4	Y	group1(38_a)|group2(2996_a)|group3(3872_a,_1_n)|group4(310_a)|group5(862_a)
1329	1.07513985155882	0.898196220737286	4	Y	group1(38_t)|group2(2996_t)|group3(1_n,_3872_t)|group4(310_t)|group5(862_t)
1330	1.07513985155882	0.898196220737286	4	Y	group1(38_g)|group2(2996_g)|group3(3872_g,_1_n)|group4(310_g)|group5(862_g)
1331	1.07513985155882	0.898196220737286	4	Y	group1(38_g)|group2(2996_g)|group3(3872_g,_1_n)|group4(310_g)|group5(862_g)
1332	1.07513985155882	0.898196220737286	4	Y	group1(38_c)|group2(2996_c)|group3(3872_c,_1_n)|group4(310_c)|group5(862_c)
1333	1.07513985155882	0.898196220737286	4	Y	group1(38_a)|group2(2996_a)|group3(3872_a,_1_n)|group4(310_a)|group5(862_a)
1334	4.45573473380147	0.813845200800991	8	Y	group1(38_g)|group2(2994_g,_2_t)|group3(3872_g,_1_n)|group4(310_g)|group5(862_g)
1335	2.1505487461207	0.976045080481405	8	Y	group1(38_a)|group2(2996_a)|group3(3871_a,_1_g,_1_n)|group4(310_a)|group5(862_a)
1336	3.23706084974476	0.918611855428898	8	Y	group1(38_c)|group2(2996_c)|group3(3870_c,_1_n,_2_t)|group4(310_c)|group5(862_c)
1337	2.1505487461207	0.976045080481405	8	Y	group1(38_g)|group2(2996_g)|group3(1_a,_3871_g,_1_n)|group4(310_g)|group5(862_g)
1338	1.07513985155882	0.898196220737286	4	Y	group1(38_g)|group2(2996_g)|group3(3872_g,_1_n)|group4(310_g)|group5(862_g)
1339	1.07513985155882	0.898196220737286	4	Y	group1(38_g)|group2(2996_g)|group3(3872_g,_1_n)|group4(310_g)|group5(862_g)
1340	2.24378603918188	0.972610931944696	8	Y	group1(38_c)|group2(2993_c,_3_t)|group3(3869_c,_1_n,_3_t)|group4(310_c)|group5(862_c)
1341	1.07513985155882	0.898196220737286	4	Y	group1(38_g)|group2(2996_g)|group3(3872_g,_1_n)|group4(310_g)|group5(862_g)
1342	1.07513985155882	0.898196220737286	4	Y	group1(38_a)|group2(2996_a)|group3(3872_a,_1_n)|group4(310_a)|group5(862_a)
1343	1.07513985155882	0.898196220737286	4	Y	group1(38_t)|group2(2996_t)|group3(1_n,_3872_t)|group4(310_t)|group5(862_t)
1344	1.07513985155882	0.898196220737286	4	Y	group1(38_t)|group2(2996_t)|group3(1_n,_3872_t)|group4(310_t)|group5(862_t)
1345	1.07513985155882	0.898196220737286	4	Y	group1(38_t)|group2(2996_t)|group3(1_n,_3872_t)|group4(310_t)|group5(862_t)
1346	1.07513985155882	0.898196220737286	4	Y	group1(38_t)|group2(2996_t)|group3(1_n,_3872_t)|group4(310_t)|group5(862_t)
1347	1.07513985155882	0.898196220737286	4	Y	group1(38_g)|group2(2996_g)|group3(3872_g,_1_n)|group4(310_g)|group5(862_g)
1348	1.07513985155882	0.898196220737286	4	Y	group1(38_t)|group2(2996_t)|group3(1_n,_3872_t)|group4(310_t)|group5(862_t)
1349	1.07513985155882	0.898196220737286	4	Y	group1(38_t)|group2(2996_t)|group3(1_n,_3872_t)|group4(310_t)|group5(862_t)
1350	1.07513985155882	0.898196220737286	4	Y	group1(38_a)|group2(2996_a)|group3(3872_a,_1_n)|group4(310_a)|group5(862_a)
1351	2.1505487461207	0.976045080481405	8	Y	group1(38_a)|group2(2996_a)|group3(3871_a,_1_g,_1_n)|group4(310_a)|group5(862_a)
1352	1.07513985155882	0.898196220737286	4	Y	group1(38_a)|group2(2996_a)|group3(3872_a,_1_n)|group4(310_a)|group5(862_a)
1353	1.07513985155882	0.898196220737286	4	Y	group1(38_g)|group2(2996_g)|group3(3872_g,_1_n)|group4(310_g)|group5(862_g)
1354	28.2273835904389	0.00043288935150873	8	Y	group1(37_c,_1_t)|group2(2982_c,_14_t)|group3(3870_c,_1_n,_2_t)|group4(310_c)|group5(862_c)
1355	3.28405045476291	0.915288471420965	8	Y	group1(38_c)|group2(2995_c,_1_t)|group3(3868_c,_1_n,_4_t)|group4(310_c)|group5(862_c)
1356	1.07513985155882	0.898196220737286	4	Y	group1(38_a)|group2(2996_a)|group3(3872_a,_1_n)|group4(310_a)|group5(862_a)
1357	1.07513985155882	0.898196220737286	4	Y	group1(38_c)|group2(2996_c)|group3(3872_c,_1_n)|group4(310_c)|group5(862_c)
1358	1.07513985155882	0.898196220737286	4	Y	group1(38_t)|group2(2996_t)|group3(1_n,_3872_t)|group4(310_t)|group5(862_t)
1359	1.07513985155882	0.898196220737286	4	Y	group1(38_t)|group2(2996_t)|group3(1_n,_3872_t)|group4(310_t)|group5(862_t)
1360	1.07513985155882	0.898196220737286	4	Y	group1(38_g)|group2(2996_g)|group3(3872_g,_1_n)|group4(310_g)|group5(862_g)
1361	12.2154532782149	0.141846670011767	8	Y	group1(38_c)|group2(2975_c,_21_t)|group3(3863_c,_1_n,_9_t)|group4(310_c)|group5(856_c,_6_t)
1362	1.07513985155882	0.898196220737286	4	Y	group1(38_g)|group2(2996_g)|group3(3872_g,_1_n)|group4(310_g)|group5(862_g)
1363	1.07513985155882	0.898196220737286	4	Y	group1(38_a)|group2(2996_a)|group3(3872_a,_1_n)|group4(310_a)|group5(862_a)
1364	1.07513985155882	0.898196220737286	4	Y	group1(38_a)|group2(2996_a)|group3(3872_a,_1_n)|group4(310_a)|group5(862_a)
1365	3.23706084974476	0.918611855428898	8	Y	group1(38_t)|group2(2996_t)|group3(2_c,_1_n,_3870_t)|group4(310_t)|group5(862_t)
1366	1.07513985155882	0.898196220737286	4	Y	group1(38_t)|group2(2996_t)|group3(1_n,_3872_t)|group4(310_t)|group5(862_t)
1367	2.75890104017546	0.948565009782498	8	Y	group1(38_t)|group2(1_c,_2995_t)|group3(1_n,_3872_t)|group4(310_t)|group5(862_t)
1368	1.07513985155882	0.898196220737286	4	Y	group1(38_t)|group2(2996_t)|group3(1_n,_3872_t)|group4(310_t)|group5(862_t)
1369	2.1505487461207	0.976045080481405	8	Y	group1(38_g)|group2(2996_g)|group3(3871_g,_1_n,_1_t)|group4(310_g)|group5(862_g)
1370	1.07513985155882	0.898196220737286	4	Y	group1(38_t)|group2(2996_t)|group3(1_n,_3872_t)|group4(310_t)|group5(862_t)
1371	1.07513985155882	0.898196220737286	4	Y	group1(38_g)|group2(2996_g)|group3(3872_g,_1_n)|group4(310_g)|group5(862_g)
1372	1.07513985155882	0.898196220737286	4	Y	group1(38_g)|group2(2996_g)|group3(3872_g,_1_n)|group4(310_g)|group5(862_g)
1373	1.07513985155882	0.898196220737286	4	Y	group1(38_c)|group2(2996_c)|group3(3872_c,_1_n)|group4(310_c)|group5(862_c)
1374	1.07513985155882	0.898196220737286	4	Y	group1(38_a)|group2(2996_a)|group3(3872_a,_1_n)|group4(310_a)|group5(862_a)
1375	3.99098955673576	0.98359843347488	12	Y	group1(38_c)|group2(2992_c,_4_t)|group3(1_a,_3868_c,_1_n,_3_t)|group4(310_c)|group5(862_c)
1376	1.07513985155882	0.898196220737286	4	Y	group1(38_t)|group2(2996_t)|group3(1_n,_3872_t)|group4(310_t)|group5(862_t)
1377	1.07513985155882	0.898196220737286	4	Y	group1(38_g)|group2(2996_g)|group3(3872_g,_1_n)|group4(310_g)|group5(862_g)
1378	2.75890104017546	0.948565009782498	8	Y	group1(38_a)|group2(2995_a,_1_g)|group3(3872_a,_1_n)|group4(310_a)|group5(862_a)
1379	1.7493864902137	0.987754715444272	8	Y	group1(38_g)|group2(2995_g,_1_t)|group3(3870_g,_1_n,_2_t)|group4(310_g)|group5(862_g)
1380	1.07513985155882	0.898196220737286	4	Y	group1(38_a)|group2(2996_a)|group3(3872_a,_1_n)|group4(310_a)|group5(862_a)
1381	1.07513985155882	0.898196220737286	4	Y	group1(38_a)|group2(2996_a)|group3(3872_a,_1_n)|group4(310_a)|group5(862_a)
1382	1.07513985155882	0.898196220737286	4	Y	group1(38_t)|group2(2996_t)|group3(1_n,_3872_t)|group4(310_t)|group5(862_t)
1383	1.07513985155882	0.898196220737286	4	Y	group1(38_t)|group2(2996_t)|group3(1_n,_3872_t)|group4(310_t)|group5(862_t)
1384	1.07513985155882	0.898196220737286	4	Y	group1(38_t)|group2(2996_t)|group3(1_n,_3872_t)|group4(310_t)|group5(862_t)
1385	NA	1	NA	N	NA
1386	5.41110379495176	0.712867786610122	8	Y	group1(38_a)|group2(2996_a)|group3(3868_a,_1_g,_4_n)|group4(310_a)|group5(862_a)
1387	6.01790577852585	0.645226076206636	8	Y	group1(38_c)|group2(2995_c,_1_t)|group3(3869_c,_4_n)|group4(310_c)|group5(862_c)
1388	4.33488738334393	0.362576846968956	4	Y	group1(38_t)|group2(2996_t)|group3(4_n,_3869_t)|group4(310_t)|group5(862_t)
1389	1.07513985155882	0.898196220737286	4	Y	group1(38_a)|group2(2996_a)|group3(3872_a,_1_n)|group4(310_a)|group5(862_a)
1390	1.07513985155882	0.898196220737286	4	Y	group1(38_a)|group2(2996_a)|group3(3872_a,_1_n)|group4(310_a)|group5(862_a)
1391	1.07513985155882	0.898196220737286	4	Y	group1(38_a)|group2(2996_a)|group3(3872_a,_1_n)|group4(310_a)|group5(862_a)
1392	1.07513985155882	0.898196220737286	4	Y	group1(38_g)|group2(2996_g)|group3(3872_g,_1_n)|group4(310_g)|group5(862_g)
1393	26.0565493239471	0.00102715071128099	8	Y	group1(38_a)|group2(2996_a)|group3(3872_a,_1_n)|group4(309_a,_1_r)|group5(862_a)
1394	1.07513985155882	0.898196220737286	4	Y	group1(38_a)|group2(2996_a)|group3(3872_a,_1_n)|group4(310_a)|group5(862_a)
1395	4.44308281471155	0.974051070149308	12	Y	group1(38_g)|group2(1_a,_2994_g,_1_t)|group3(3872_g,_1_n)|group4(310_g)|group5(862_g)
1396	0.385318234835894	0.9836611994286	4	Y	group1(38_g)|group2(2995_g,_1_n)|group3(3872_g,_1_n)|group4(310_g)|group5(862_g)
1397	1.28418997573943	0.864052170370872	4	Y	group1(38_t)|group2(2_n,_2994_t)|group3(1_n,_3872_t)|group4(310_t)|group5(862_t)
1398	0.7768324338416	0.941526738222563	4	Y	group1(38_g)|group2(2994_g,_2_n)|group3(3871_g,_2_n)|group4(310_g)|group5(862_g)
1399	2.46118536645781	0.963516352586709	8	Y	group1(38_c)|group2(2993_c,_2_n,_1_t)|group3(3871_c,_2_n)|group4(310_c)|group5(862_c)
1400	1.98185614155221	0.981563034124707	8	Y	group1(38_c)|group2(2994_c,_2_n)|group3(3869_c,_3_n,_1_t)|group4(310_c)|group5(862_c)
1401	0.7768324338416	0.941526738222563	4	Y	group1(38_a)|group2(2994_a,_2_n)|group3(3871_a,_2_n)|group4(310_a)|group5(862_a)
1402	0.7768324338416	0.941526738222563	4	Y	group1(38_c)|group2(2994_c,_2_n)|group3(3871_c,_2_n)|group4(310_c)|group5(862_c)
1403	1.28418997573943	0.864052170370872	4	Y	group1(38_t)|group2(2_n,_2994_t)|group3(1_n,_3872_t)|group4(310_t)|group5(862_t)
1404	2.35910304474832	0.967977632046836	8	Y	group1(38_a)|group2(2994_a,_2_n)|group3(3871_a,_1_g,_1_n)|group4(310_a)|group5(862_a)
1405	1.28418997573943	0.864052170370872	4	Y	group1(38_c)|group2(2994_c,_2_n)|group3(3872_c,_1_n)|group4(310_c)|group5(862_c)
1406	2.58203747037994	0.630008382570607	4	Y	group1(38_t)|group2(3_n,_2993_t)|group3(1_n,_3872_t)|group4(310_t)|group5(862_t)
1407	6.30294379468849	0.613338000786837	8	Y	group1(38_t)|group2(3_n,_2993_t)|group3(1_a,_1_n,_3871_t)|group4(310_t)|group5(1_a,_861_t)
1408	2.58203747037994	0.630008382570607	4	Y	group1(38_g)|group2(2993_g,_3_n)|group3(3872_g,_1_n)|group4(310_g)|group5(862_g)
1409	23.3318918553609	0.00296327187456546	8	Y	group1(38_t)|group2(3_n,_2993_t)|group3(4_c,_1_n,_3868_t)|group4(310_t)|group5(5_c,_857_t)
1410	2.58203747037994	0.630008382570607	4	Y	group1(38_g)|group2(2993_g,_3_n)|group3(3872_g,_1_n)|group4(310_g)|group5(862_g)
1411	2.58203747037994	0.630008382570607	4	Y	group1(38_g)|group2(2993_g,_3_n)|group3(3872_g,_1_n)|group4(310_g)|group5(862_g)
1412	4.93286640013182	0.764726794225333	8	Y	group1(38_t)|group2(1_c,_2_n,_2993_t)|group3(3_n,_3870_t)|group4(310_t)|group5(1_c,_861_t)
1413	1.98570404611281	0.73838845363364	4	Y	group1(38_t)|group2(2_n,_2994_t)|group3(5_n,_3868_t)|group4(310_t)|group5(862_t)
1414	3.13515494881056	0.535467738216329	4	Y	group1(38_a)|group2(2995_a,_1_n)|group3(3868_a,_5_n)|group4(310_a)|group5(862_a)
1415	3.11583216064446	0.926879383614485	8	Y	group1(38_c)|group2(2993_c,_1_n,_2_t)|group3(3866_c,_4_n,_3_t)|group4(310_c)|group5(862_c)
1416	2.2080827468829	0.69754976889607	4	Y	group1(38_t)|group2(1_n,_2995_t)|group3(4_n,_3869_t)|group4(310_t)|group5(862_t)
1417	2.2080827468829	0.69754976889607	4	Y	group1(38_t)|group2(1_n,_2995_t)|group3(4_n,_3869_t)|group4(310_t)|group5(862_t)
1418	2.2080827468829	0.69754976889607	4	Y	group1(38_a)|group2(2995_a,_1_n)|group3(3869_a,_4_n)|group4(310_a)|group5(862_a)
1419	6.05406494587326	0.913332156060778	12	Y	group1(38_c)|group2(2994_c,_1_n,_1_t)|group3(2_a,_3867_c,_4_n)|group4(310_c)|group5(862_c)
1420	2.2080827468829	0.69754976889607	4	Y	group1(38_c)|group2(2995_c,_1_n)|group3(3869_c,_4_n)|group4(310_c)|group5(862_c)
1421	2.69395608369327	0.95207266445582	8	Y	group1(38_c)|group2(2993_c,_1_n,_2_t)|group3(3866_c,_4_n,_3_t)|group4(310_c)|group5(861_c,_1_t)
1422	2.2080827468829	0.69754976889607	4	Y	group1(38_c)|group2(2995_c,_1_n)|group3(3869_c,_4_n)|group4(310_c)|group5(862_c)
1423	1.36111573816293	0.850924336316405	4	Y	group1(38_a)|group2(2995_a,_1_n)|group3(3870_a,_3_n)|group4(310_a)|group5(862_a)
1424	1.36111573816293	0.850924336316405	4	Y	group1(38_a)|group2(2995_a,_1_n)|group3(3870_a,_3_n)|group4(310_a)|group5(862_a)
1425	1.36111573816293	0.850924336316405	4	Y	group1(38_a)|group2(2995_a,_1_n)|group3(3870_a,_3_n)|group4(310_a)|group5(862_a)
1426	1.36111573816293	0.850924336316405	4	Y	group1(38_a)|group2(2995_a,_1_n)|group3(3870_a,_3_n)|group4(310_a)|group5(862_a)
1427	1.36111573816293	0.850924336316405	4	Y	group1(38_t)|group2(1_n,_2995_t)|group3(3_n,_3870_t)|group4(310_t)|group5(862_t)
1428	1.36111573816293	0.850924336316405	4	Y	group1(38_g)|group2(2995_g,_1_n)|group3(3870_g,_3_n)|group4(310_g)|group5(862_g)
1429	1.36111573816293	0.850924336316405	4	Y	group1(38_c)|group2(2995_c,_1_n)|group3(3870_c,_3_n)|group4(310_c)|group5(862_c)
1430	1.36111573816293	0.850924336316405	4	Y	group1(38_t)|group2(1_n,_2995_t)|group3(3_n,_3870_t)|group4(310_t)|group5(862_t)
1431	1.36111573816293	0.850924336316405	4	Y	group1(38_g)|group2(2995_g,_1_n)|group3(3870_g,_3_n)|group4(310_g)|group5(862_g)
1432	2.43681427922838	0.964612267030186	8	Y	group1(38_t)|group2(1_n,_2995_t)|group3(1_c,_3_n,_3869_t)|group4(310_t)|group5(862_t)
1433	1.36111573816293	0.850924336316405	4	Y	group1(38_t)|group2(1_n,_2995_t)|group3(3_n,_3870_t)|group4(310_t)|group5(862_t)
1434	1.36111573816293	0.850924336316405	4	Y	group1(38_g)|group2(2995_g,_1_n)|group3(3870_g,_3_n)|group4(310_g)|group5(862_g)
1435	26.3417823412867	0.000917773537508404	8	Y	group1(38_t)|group2(1_n,_2995_t)|group3(3_n,_3870_t)|group4(1_-,_309_t)|group5(862_t)
1436	26.3417823412867	0.000917773537508404	8	Y	group1(38_t)|group2(1_n,_2995_t)|group3(3_n,_3870_t)|group4(1_-,_309_t)|group5(862_t)
1437	26.3417823412867	0.000917773537508404	8	Y	group1(38_a)|group2(2995_a,_1_n)|group3(3870_a,_3_n)|group4(1_-,_309_a)|group5(862_a)
1438	26.3417823412867	0.000917773537508404	8	Y	group1(38_a)|group2(2995_a,_1_n)|group3(3870_a,_3_n)|group4(1_-,_309_a)|group5(862_a)
1439	26.3417823412867	0.000917773537508404	8	Y	group1(38_a)|group2(2995_a,_1_n)|group3(3870_a,_3_n)|group4(1_-,_309_a)|group5(862_a)
1440	26.3417823412867	0.000917773537508404	8	Y	group1(38_a)|group2(2995_a,_1_n)|group3(3870_a,_3_n)|group4(1_-,_309_a)|group5(862_a)
1441	26.3417823412867	0.000917773537508404	8	Y	group1(38_t)|group2(1_n,_2995_t)|group3(3_n,_3870_t)|group4(1_-,_309_t)|group5(862_t)
1442	1.36111573816293	0.850924336316405	4	Y	group1(38_t)|group2(1_n,_2995_t)|group3(3_n,_3870_t)|group4(310_t)|group5(862_t)
1443	1.36111573816293	0.850924336316405	4	Y	group1(38_t)|group2(1_n,_2995_t)|group3(3_n,_3870_t)|group4(310_t)|group5(862_t)
1444	1.36111573816293	0.850924336316405	4	Y	group1(38_a)|group2(2995_a,_1_n)|group3(3870_a,_3_n)|group4(310_a)|group5(862_a)
1445	2.43681427922838	0.964612267030186	8	Y	group1(38_t)|group2(1_n,_2995_t)|group3(1_c,_3_n,_3869_t)|group4(310_t)|group5(862_t)
1446	1.36111573816293	0.850924336316405	4	Y	group1(38_t)|group2(1_n,_2995_t)|group3(3_n,_3870_t)|group4(310_t)|group5(862_t)
1447	1.36111573816293	0.850924336316405	4	Y	group1(38_g)|group2(2995_g,_1_n)|group3(3870_g,_3_n)|group4(310_g)|group5(862_g)
1448	41.8757109092867	1.77010522410298e-08	4	Y	group1(1_n,_37_t)|group2(1_n,_2995_t)|group3(3_n,_3870_t)|group4(310_t)|group5(862_t)
1449	1.74666933450156	0.987817797961037	8	Y	group1(38_c)|group2(2994_c,_1_n,_1_t)|group3(3869_c,_3_n,_1_t)|group4(310_c)|group5(862_c)
1450	4.24737793819057	0.834142841040522	8	Y	group1(38_c)|group2(2990_c,_1_n,_5_t)|group3(3861_c,_3_n,_9_t)|group4(310_c)|group5(862_c)
1451	1.36111573816293	0.850924336316405	4	Y	group1(38_a)|group2(2995_a,_1_n)|group3(3870_a,_3_n)|group4(310_a)|group5(862_a)
1452	3.24798878881525	0.517214984783102	4	Y	group1(38_g)|group2(2996_g)|group3(3870_g,_3_n)|group4(310_g)|group5(862_g)
1453	5.38740434128292	0.715480154009983	8	Y	group1(38_c)|group2(2994_c,_1_n,_1_t)|group3(3870_c,_3_n)|group4(310_c)|group5(861_c,_1_t)
1454	3.24798878881525	0.517214984783102	4	Y	group1(38_a)|group2(2996_a)|group3(3870_a,_3_n)|group4(310_a)|group5(862_a)
1455	3.24798878881525	0.517214984783102	4	Y	group1(38_t)|group2(2996_t)|group3(3_n,_3870_t)|group4(310_t)|group5(862_t)
1456	3.24798878881525	0.517214984783102	4	Y	group1(38_g)|group2(2996_g)|group3(3870_g,_3_n)|group4(310_g)|group5(862_g)
1457	3.24798878881525	0.517214984783102	4	Y	group1(38_t)|group2(2996_t)|group3(3_n,_3870_t)|group4(310_t)|group5(862_t)
1458	6.21535804952773	0.904838908146028	12	Y	group1(38_c)|group2(2993_c,_2_t,_1_y)|group3(3869_c,_3_n,_1_t)|group4(310_c)|group5(862_c)
1459	3.24798878881525	0.517214984783102	4	Y	group1(38_a)|group2(2996_a)|group3(3870_a,_3_n)|group4(310_a)|group5(862_a)
1460	20.2991411477592	0.00926164996103283	8	Y	group1(38_c)|group2(2995_c,_1_t)|group3(3866_c,_3_n,_4_t)|group4(310_c)|group5(857_c,_5_t)
1461	3.24798878881525	0.517214984783102	4	Y	group1(38_a)|group2(2996_a)|group3(3870_a,_3_n)|group4(310_a)|group5(862_a)
1462	3.24798878881525	0.517214984783102	4	Y	group1(38_a)|group2(2996_a)|group3(3870_a,_3_n)|group4(310_a)|group5(862_a)
1463	3.24798878881525	0.517214984783102	4	Y	group1(38_t)|group2(2996_t)|group3(3_n,_3870_t)|group4(310_t)|group5(862_t)
1464	3.24798878881525	0.517214984783102	4	Y	group1(38_t)|group2(2996_t)|group3(3_n,_3870_t)|group4(310_t)|group5(862_t)
1465	8.98244039640893	0.343779432312097	8	Y	group1(38_c)|group2(2994_c,_2_t)|group3(3869_c,_3_n,_1_t)|group4(309_c,_1_t)|group5(862_c)
1466	4.33488738334393	0.362576846968956	4	Y	group1(38_a)|group2(2996_a)|group3(3869_a,_4_n)|group4(310_a)|group5(862_a)
1467	3.24798878881525	0.517214984783102	4	Y	group1(38_g)|group2(2996_g)|group3(3870_g,_3_n)|group4(310_g)|group5(862_g)
1468	4.93125481072093	0.764897829239505	8	Y	group1(38_a)|group2(2995_a,_1_c)|group3(3870_a,_3_n)|group4(310_a)|group5(862_a)
1469	3.24798878881525	0.517214984783102	4	Y	group1(38_a)|group2(2996_a)|group3(3870_a,_3_n)|group4(310_a)|group5(862_a)
1470	19.000276059831	0.0148581713455517	8	Y	group1(38_g)|group2(24_a,_2972_g)|group3(50_a,_3820_g,_3_n)|group4(1_a,_309_g)|group5(862_g)
1471	3.24798878881525	0.517214984783102	4	Y	group1(38_t)|group2(2996_t)|group3(3_n,_3870_t)|group4(310_t)|group5(862_t)
1472	3.24798878881525	0.517214984783102	4	Y	group1(38_a)|group2(2996_a)|group3(3870_a,_3_n)|group4(310_a)|group5(862_a)
1473	3.24798878881525	0.517214984783102	4	Y	group1(38_g)|group2(2996_g)|group3(3870_g,_3_n)|group4(310_g)|group5(862_g)
1474	4.61078302135806	0.798250015922863	8	Y	group1(38_g)|group2(1_a,_2995_g)|group3(3_a,_3867_g,_3_n)|group4(310_g)|group5(862_g)
1475	3.24798878881525	0.517214984783102	4	Y	group1(38_a)|group2(2996_a)|group3(3870_a,_3_n)|group4(310_a)|group5(862_a)
1476	3.24798878881525	0.517214984783102	4	Y	group1(38_c)|group2(2996_c)|group3(3870_c,_3_n)|group4(310_c)|group5(862_c)
1477	8.73157356220385	0.365443719895878	8	Y	group1(38_c)|group2(2993_c,_3_t)|group3(3869_c,_3_n,_1_t)|group4(309_c,_1_t)|group5(862_c)
1478	4.93125481072093	0.764897829239505	8	Y	group1(38_t)|group2(1_c,_2995_t)|group3(3_n,_3870_t)|group4(310_t)|group5(862_t)
1479	11.5879339537288	0.170557715598027	8	Y	group1(38_g)|group2(2996_g)|group3(3870_g,_3_n)|group4(310_g)|group5(1_a,_861_g)
1480	3.24798878881525	0.517214984783102	4	Y	group1(38_a)|group2(2996_a)|group3(3870_a,_3_n)|group4(310_a)|group5(862_a)
1481	3.24798878881525	0.517214984783102	4	Y	group1(38_g)|group2(2996_g)|group3(3870_g,_3_n)|group4(310_g)|group5(862_g)
1482	3.24798878881525	0.517214984783102	4	Y	group1(38_c)|group2(2996_c)|group3(3870_c,_3_n)|group4(310_c)|group5(862_c)
1483	3.24798878881525	0.517214984783102	4	Y	group1(38_a)|group2(2996_a)|group3(3870_a,_3_n)|group4(310_a)|group5(862_a)
1484	3.24798878881525	0.517214984783102	4	Y	group1(38_t)|group2(2996_t)|group3(3_n,_3870_t)|group4(310_t)|group5(862_t)
1485	3.24798878881525	0.517214984783102	4	Y	group1(38_a)|group2(2996_a)|group3(3870_a,_3_n)|group4(310_a)|group5(862_a)
1486	4.32393592899408	0.826778399088411	8	Y	group1(38_g)|group2(2996_g)|group3(1_a,_3869_g,_3_n)|group4(310_g)|group5(862_g)
1487	3.24798878881525	0.517214984783102	4	Y	group1(38_t)|group2(2996_t)|group3(3_n,_3870_t)|group4(310_t)|group5(862_t)
1488	11.5423084292114	0.172822643485818	8	Y	group1(38_c)|group2(2995_c,_1_n)|group3(3869_c,_3_n,_1_t)|group4(310_c)|group5(860_c,_2_t)
1489	1.36111573816293	0.850924336316405	4	Y	group1(38_t)|group2(1_n,_2995_t)|group3(3_n,_3870_t)|group4(310_t)|group5(862_t)
1490	1.36111573816293	0.850924336316405	4	Y	group1(38_t)|group2(1_n,_2995_t)|group3(3_n,_3870_t)|group4(310_t)|group5(862_t)
1491	1.36111573816293	0.850924336316405	4	Y	group1(38_g)|group2(2995_g,_1_n)|group3(3870_g,_3_n)|group4(310_g)|group5(862_g)
1492	3.07597128774843	0.92949978534719	8	Y	group1(38_c)|group2(2994_c,_1_n,_1_t)|group3(3869_c,_3_n,_1_t)|group4(310_c)|group5(861_c,_1_t)
1493	2.72358607265089	0.950489323776508	8	Y	group1(38_c)|group2(2994_c,_1_n,_1_t)|group3(3867_c,_3_n,_3_t)|group4(310_c)|group5(862_c)
1494	1.36111573816293	0.850924336316405	4	Y	group1(38_g)|group2(2995_g,_1_n)|group3(3870_g,_3_n)|group4(310_g)|group5(862_g)
1495	1.36111573816293	0.850924336316405	4	Y	group1(38_a)|group2(2995_a,_1_n)|group3(3870_a,_3_n)|group4(310_a)|group5(862_a)
1496	1.36111573816293	0.850924336316405	4	Y	group1(38_a)|group2(2995_a,_1_n)|group3(3870_a,_3_n)|group4(310_a)|group5(862_a)
1497	1.36111573816293	0.850924336316405	4	Y	group1(38_t)|group2(1_n,_2995_t)|group3(3_n,_3870_t)|group4(310_t)|group5(862_t)
1498	1.36111573816293	0.850924336316405	4	Y	group1(38_a)|group2(2995_a,_1_n)|group3(3870_a,_3_n)|group4(310_a)|group5(862_a)
1499	48.6491300544302	7.42216116724633e-08	8	Y	group1(37_c,_1_n)|group2(2991_c,_1_n,_4_t)|group3(3870_c,_3_n)|group4(310_c)|group5(862_c)
1500	14.9251012899	0.0606182848781302	8	Y	group1(38_c)|group2(2977_c,_1_n,_18_t)|group3(3865_c,_3_n,_5_t)|group4(310_c)|group5(860_c,_2_t)
1501	9.70081222420019	0.28665600325491	8	Y	group1(38_a)|group2(2995_a,_1_n)|group3(3870_a,_3_n)|group4(310_a)|group5(861_a,_1_g)
1502	262.604085175696	3.65485912242188e-52	8	Y	group1(38_t)|group2(3_c,_1_n,_2992_t)|group3(3_n,_3870_t)|group4(13_c,_297_t)|group5(862_t)
1503	26.3417823412867	0.000917773537508404	8	Y	group1(38_a)|group2(2995_a,_1_n)|group3(3870_a,_3_n)|group4(309_a,_1_g)|group5(862_a)
1504	1.36111573816293	0.850924336316405	4	Y	group1(38_a)|group2(2995_a,_1_n)|group3(3870_a,_3_n)|group4(310_a)|group5(862_a)
1505	1.36111573816293	0.850924336316405	4	Y	group1(38_t)|group2(1_n,_2995_t)|group3(3_n,_3870_t)|group4(310_t)|group5(862_t)
1506	1.36111573816293	0.850924336316405	4	Y	group1(38_g)|group2(2995_g,_1_n)|group3(3870_g,_3_n)|group4(310_g)|group5(862_g)
1507	1.36111573816293	0.850924336316405	4	Y	group1(38_a)|group2(2995_a,_1_n)|group3(3870_a,_3_n)|group4(310_a)|group5(862_a)
1508	2.4305635509749	0.964890229246461	8	Y	group1(38_a)|group2(2994_a,_2_n)|group3(3868_a,_1_g,_4_n)|group4(310_a)|group5(862_a)
1509	1.22992724698615	0.873147140762597	4	Y	group1(38_t)|group2(3_n,_2993_t)|group3(4_n,_3869_t)|group4(310_t)|group5(862_t)
1510	5.63490854915371	0.688051793707367	8	Y	group1(38_c)|group2(2990_c,_3_n,_3_t)|group3(3869_c,_4_n)|group4(310_c)|group5(861_c,_1_t)
1511	1.22992724698615	0.873147140762597	4	Y	group1(38_t)|group2(3_n,_2993_t)|group3(4_n,_3869_t)|group4(310_t)|group5(862_t)
1512	8.82867186860169	0.356954644447332	8	Y	group1(38_g)|group2(2992_g,_3_n,_1_t)|group3(3867_g,_5_n,_1_t)|group4(309_g,_1_t)|group5(862_g)
1513	2.91622825576291	0.93950407926061	8	Y	group1(38_g)|group2(6_a,_2987_g,_3_n)|group3(11_a,_3857_g,_5_n)|group4(310_g)|group5(2_a,_860_g)
1514	8.50032687777114	0.386181735417835	8	Y	group1(38_c)|group2(2994_c,_2_n)|group3(3862_c,_5_n,_6_t)|group4(310_c)|group5(862_c)
1515	1.98570404611281	0.73838845363364	4	Y	group1(38_t)|group2(2_n,_2994_t)|group3(5_n,_3868_t)|group4(310_t)|group5(862_t)
1516	1.54758891767089	0.818179568747218	4	Y	group1(38_t)|group2(3_n,_2993_t)|group3(5_n,_3868_t)|group4(310_t)|group5(862_t)
1517	3.13515494881056	0.535467738216329	4	Y	group1(38_g)|group2(2995_g,_1_n)|group3(3868_g,_5_n)|group4(310_g)|group5(862_g)
1518	3.13515494881056	0.535467738216329	4	Y	group1(38_a)|group2(2995_a,_1_n)|group3(3868_a,_5_n)|group4(310_a)|group5(862_a)
1519	3.13515494881056	0.535467738216329	4	Y	group1(38_a)|group2(2995_a,_1_n)|group3(3868_a,_5_n)|group4(310_a)|group5(862_a)
1520	3.13515494881056	0.535467738216329	4	Y	group1(38_a)|group2(2995_a,_1_n)|group3(3868_a,_5_n)|group4(310_a)|group5(862_a)
1521	2.73072108605358	0.60384962141117	4	Y	group1(38_a)|group2(2994_a,_2_n)|group3(3867_a,_6_n)|group4(310_a)|group5(862_a)
1522	1.98570404611281	0.73838845363364	4	Y	group1(38_c)|group2(2994_c,_2_n)|group3(3868_c,_5_n)|group4(310_c)|group5(862_c)
1523	1.98570404611281	0.73838845363364	4	Y	group1(38_c)|group2(2994_c,_2_n)|group3(3868_c,_5_n)|group4(310_c)|group5(862_c)
1524	1.98570404611281	0.73838845363364	4	Y	group1(38_a)|group2(2994_a,_2_n)|group3(3868_a,_5_n)|group4(310_a)|group5(862_a)
1525	3.13515494881056	0.535467738216329	4	Y	group1(38_t)|group2(1_n,_2995_t)|group3(5_n,_3868_t)|group4(310_t)|group5(862_t)
1526	3.13515494881056	0.535467738216329	4	Y	group1(38_t)|group2(1_n,_2995_t)|group3(5_n,_3868_t)|group4(310_t)|group5(862_t)
1527	3.13515494881056	0.535467738216329	4	Y	group1(38_c)|group2(2995_c,_1_n)|group3(3868_c,_5_n)|group4(310_c)|group5(862_c)
1528	4.81834473134512	0.776803570902219	8	Y	group1(38_t)|group2(1_a,_1_n,_2994_t)|group3(5_n,_3868_t)|group4(310_t)|group5(862_t)
1529	5.42206465079781	0.246665470038084	4	N	group1(38_t)|group2(2996_t)|group3(5_n,_3868_t)|group4(310_t)|group5(862_t)
1530	6.88399699367349	0.865183299486123	12	Y	group1(38_c)|group2(2995_c,_1_t)|group3(3866_c,_5_n,_1_t,_1_y)|group4(310_c)|group5(862_c)
1531	11.444118245176	0.491289065913206	12	Y	group1(38_g)|group2(1_a,_2995_g)|group3(3864_g,_5_n,_4_t)|group4(310_g)|group5(862_g)
1532	122.065631103411	1.93377741759144e-25	4	Y	group1(2_n,_36_t)|group2(2996_t)|group3(5_n,_3868_t)|group4(310_t)|group5(862_t)
1533	5.42206465079781	0.246665470038084	4	N	group1(38_a)|group2(2996_a)|group3(3868_a,_5_n)|group4(310_a)|group5(862_a)
1534	5.42206465079781	0.246665470038084	4	N	group1(38_a)|group2(2996_a)|group3(3868_a,_5_n)|group4(310_a)|group5(862_a)
1535	6.4985504337109	0.591568435011378	8	Y	group1(38_g)|group2(2996_g)|group3(3867_g,_5_n,_1_t)|group4(310_g)|group5(862_g)
1536	5.42206465079781	0.246665470038084	4	N	group1(38_g)|group2(2996_g)|group3(3868_g,_5_n)|group4(310_g)|group5(862_g)
1537	5.42206465079781	0.246665470038084	4	N	group1(38_g)|group2(2996_g)|group3(3868_g,_5_n)|group4(310_g)|group5(862_g)
1538	5.42206465079781	0.246665470038084	4	N	group1(38_t)|group2(2996_t)|group3(5_n,_3868_t)|group4(310_t)|group5(862_t)
1539	5.42206465079781	0.246665470038084	4	N	group1(38_g)|group2(2996_g)|group3(3868_g,_5_n)|group4(310_g)|group5(862_g)
1540	5.42206465079781	0.246665470038084	4	N	group1(38_g)|group2(2996_g)|group3(3868_g,_5_n)|group4(310_g)|group5(862_g)
1541	7.10483539107629	0.525365186952604	8	Y	group1(38_t)|group2(1_c,_2995_t)|group3(5_n,_3868_t)|group4(310_t)|group5(862_t)
1542	8.18948166591117	0.415183422161429	8	Y	group1(38_c)|group2(2991_c,_5_t)|group3(3865_c,_5_n,_3_t)|group4(310_c)|group5(862_c)
1543	6.09747453674283	0.6363141322373	8	Y	group1(38_g)|group2(1_a,_2995_g)|group3(2_a,_3866_g,_5_n)|group4(310_g)|group5(862_g)
1544	6.4145741618998	0.600897877272352	8	Y	group1(38_c)|group2(2993_c,_3_t)|group3(3866_c,_5_n,_2_t)|group4(310_c)|group5(861_c,_1_t)
1545	5.42206465079781	0.246665470038084	4	N	group1(38_a)|group2(2996_a)|group3(3868_a,_5_n)|group4(310_a)|group5(862_a)
1546	6.19911121938557	0.624939345911502	8	Y	group1(38_c)|group2(2994_c,_2_t)|group3(3866_c,_5_n,_2_t)|group4(310_c)|group5(862_c)
1547	5.42206465079781	0.246665470038084	4	N	group1(38_t)|group2(2996_t)|group3(5_n,_3868_t)|group4(310_t)|group5(862_t)
1548	6.4985504337109	0.591568435011378	8	Y	group1(38_a)|group2(2996_a)|group3(3867_a,_1_c,_5_n)|group4(310_a)|group5(862_a)
1549	6.49842361838652	0.591582502246437	8	Y	group1(38_t)|group2(2996_t)|group3(2_c,_4_n,_3867_t)|group4(310_t)|group5(862_t)
1550	4.33488738334393	0.362576846968956	4	Y	group1(38_t)|group2(2996_t)|group3(4_n,_3869_t)|group4(310_t)|group5(862_t)
1551	4.33488738334393	0.362576846968956	4	Y	group1(38_g)|group2(2996_g)|group3(3869_g,_4_n)|group4(310_g)|group5(862_g)
1552	5.45855792093668	0.707626978129572	8	Y	group1(38_c)|group2(1_a,_2995_c)|group3(4_a,_3866_c,_3_n)|group4(310_c)|group5(862_c)
1553	8.32444884248852	0.402435695899794	8	Y	group1(38_c)|group2(3_a,_2993_c)|group3(3870_c,_3_n)|group4(310_c)|group5(862_c)
1554	3.24798878881525	0.517214984783102	4	Y	group1(38_t)|group2(2996_t)|group3(3_n,_3870_t)|group4(310_t)|group5(862_t)
1555	3.24798878881525	0.517214984783102	4	Y	group1(38_t)|group2(2996_t)|group3(3_n,_3870_t)|group4(310_t)|group5(862_t)
1556	5.41098641245653	0.712880733994793	8	Y	group1(38_t)|group2(2996_t)|group3(2_c,_3_n,_3868_t)|group4(310_t)|group5(862_t)
1557	3.24798878881525	0.517214984783102	4	Y	group1(38_g)|group2(2996_g)|group3(3870_g,_3_n)|group4(310_g)|group5(862_g)
1558	3.24798878881525	0.517214984783102	4	Y	group1(38_g)|group2(2996_g)|group3(3870_g,_3_n)|group4(310_g)|group5(862_g)
1559	3.24798878881525	0.517214984783102	4	Y	group1(38_a)|group2(2996_a)|group3(3870_a,_3_n)|group4(310_a)|group5(862_a)
1560	4.32393592899408	0.826778399088411	8	Y	group1(38_g)|group2(2996_g)|group3(1_a,_3869_g,_3_n)|group4(310_g)|group5(862_g)
1561	3.24798878881525	0.517214984783102	4	Y	group1(38_g)|group2(2996_g)|group3(3870_g,_3_n)|group4(310_g)|group5(862_g)
1562	6.49842361838652	0.591582502246437	8	Y	group1(38_c)|group2(2996_c)|group3(3867_c,_4_n,_2_t)|group4(310_c)|group5(862_c)
1563	3.24798878881525	0.517214984783102	4	Y	group1(38_t)|group2(2996_t)|group3(3_n,_3870_t)|group4(310_t)|group5(862_t)
1564	3.24798878881525	0.517214984783102	4	Y	group1(38_g)|group2(2996_g)|group3(3870_g,_3_n)|group4(310_g)|group5(862_g)
1565	3.24798878881525	0.517214984783102	4	Y	group1(38_t)|group2(2996_t)|group3(3_n,_3870_t)|group4(310_t)|group5(862_t)
1566	11.5879339537288	0.170557715598027	8	Y	group1(38_g)|group2(2996_g)|group3(3870_g,_3_n)|group4(310_g)|group5(1_a,_861_g)
1567	4.93125481072093	0.764897829239505	8	Y	group1(38_t)|group2(1_c,_2995_t)|group3(3_n,_3870_t)|group4(310_t)|group5(862_t)
1568	6.97042461609957	0.539826981237255	8	Y	group1(38_g)|group2(2996_g)|group3(3869_g,_3_n,_1_t)|group4(310_g)|group5(861_g,_1_t)
1569	3.24798878881525	0.517214984783102	4	Y	group1(38_t)|group2(2996_t)|group3(3_n,_3870_t)|group4(310_t)|group5(862_t)
1570	4.33488738334393	0.362576846968956	4	Y	group1(38_t)|group2(2996_t)|group3(4_n,_3869_t)|group4(310_t)|group5(862_t)
1571	6.01790577852585	0.645226076206636	8	Y	group1(38_c)|group2(2995_c,_1_t)|group3(3869_c,_4_n)|group4(310_c)|group5(862_c)
1572	141.414077271499	1.40567550219701e-29	4	Y	group1(2_n,_36_t)|group2(2996_t)|group3(4_n,_3869_t)|group4(310_t)|group5(862_t)
1573	4.33488738334393	0.362576846968956	4	Y	group1(38_c)|group2(2996_c)|group3(3869_c,_4_n)|group4(310_c)|group5(862_c)
1574	4.33488738334393	0.362576846968956	4	Y	group1(38_t)|group2(2996_t)|group3(4_n,_3869_t)|group4(310_t)|group5(862_t)
1575	2.2080827468829	0.69754976889607	4	Y	group1(38_t)|group2(1_n,_2995_t)|group3(4_n,_3869_t)|group4(310_t)|group5(862_t)
1576	2.2080827468829	0.69754976889607	4	Y	group1(38_a)|group2(2995_a,_1_n)|group3(3869_a,_4_n)|group4(310_a)|group5(862_a)
1577	2.2080827468829	0.69754976889607	4	Y	group1(38_t)|group2(1_n,_2995_t)|group3(4_n,_3869_t)|group4(310_t)|group5(862_t)
1578	2.2080827468829	0.69754976889607	4	Y	group1(38_g)|group2(2995_g,_1_n)|group3(3869_g,_4_n)|group4(310_g)|group5(862_g)
1579	1.36111573816293	0.850924336316405	4	Y	group1(38_t)|group2(1_n,_2995_t)|group3(3_n,_3870_t)|group4(310_t)|group5(862_t)
1580	1.36111573816293	0.850924336316405	4	Y	group1(38_t)|group2(1_n,_2995_t)|group3(3_n,_3870_t)|group4(310_t)|group5(862_t)
1581	1.0133121353041	0.907770761789548	4	Y	group1(38_g)|group2(2991_g,_5_n)|group3(3869_g,_4_n)|group4(310_g)|group5(861_g,_1_n)
1582	1.0133121353041	0.907770761789548	4	Y	group1(38_g)|group2(2991_g,_5_n)|group3(3869_g,_4_n)|group4(310_g)|group5(861_g,_1_n)
1583	1.0133121353041	0.907770761789548	4	Y	group1(38_t)|group2(5_n,_2991_t)|group3(4_n,_3869_t)|group4(310_t)|group5(1_n,_861_t)
1584	2.57231438946995	0.631735258341579	4	Y	group1(38_t)|group2(7_n,_2989_t)|group3(4_n,_3869_t)|group4(310_t)|group5(1_n,_861_t)
1585	2.57231438946995	0.631735258341579	4	Y	group1(38_g)|group2(2989_g,_7_n)|group3(3869_g,_4_n)|group4(310_g)|group5(861_g,_1_n)
1586	6.1515642190854	0.630258876033978	8	Y	group1(38_c)|group2(2985_c,_8_n,_3_t)|group3(3868_c,_4_n,_1_t)|group4(310_c)|group5(861_c,_1_n)
1587	5.4706357614806	0.706291090116474	8	Y	group1(38_c)|group2(2989_c,_7_n)|group3(3867_c,_4_n,_2_t)|group4(310_c)|group5(860_c,_1_n,_1_t)
1588	7.67761410703134	0.465578132943628	8	Y	group1(38_a)|group2(2988_a,_1_g,_7_n)|group3(3862_a,_7_g,_4_n)|group4(310_a)|group5(861_a,_1_n)
1589	2.57231438946995	0.631735258341579	4	Y	group1(38_t)|group2(7_n,_2989_t)|group3(4_n,_3869_t)|group4(310_t)|group5(1_n,_861_t)
1590	1.70915169439463	0.789054543128493	4	Y	group1(38_a)|group2(2990_a,_6_n)|group3(3869_a,_4_n)|group4(310_a)|group5(861_a,_1_n)
1591	3.39444306870113	0.907225747700721	8	Y	group1(38_a)|group2(2989_a,_6_n,_1_y)|group3(3869_a,_4_n)|group4(310_a)|group5(861_a,_1_n)
1592	9.7442155652928	0.283439598123589	8	Y	group1(38_c)|group2(2983_c,_7_n,_6_t)|group3(3868_c,_4_n,_1_t)|group4(310_c)|group5(861_c,_1_n)
1593	2.57231438946995	0.631735258341579	4	Y	group1(38_a)|group2(2989_a,_7_n)|group3(3869_a,_4_n)|group4(310_a)|group5(861_a,_1_n)
1594	2.57231438946995	0.631735258341579	4	Y	group1(38_a)|group2(2989_a,_7_n)|group3(3869_a,_4_n)|group4(310_a)|group5(861_a,_1_n)
1595	2.57231438946995	0.631735258341579	4	Y	group1(38_g)|group2(2989_g,_7_n)|group3(3869_g,_4_n)|group4(310_g)|group5(861_g,_1_n)
1596	5.08015592957791	0.955247928804115	12	Y	group1(38_t)|group2(1_a,_1_m,_6_n,_2988_t)|group3(4_n,_3869_t)|group4(310_t)|group5(1_n,_861_t)
1597	213.545204994197	8.88657949157324e-42	8	Y	group1(1_a,_37_g)|group2(2989_g,_7_n)|group3(3869_g,_4_n)|group4(310_g)|group5(861_g,_1_n)
1598	3.39444306870113	0.907225747700721	8	Y	group1(38_t)|group2(1_k,_6_n,_2989_t)|group3(4_n,_3869_t)|group4(310_t)|group5(1_n,_861_t)
1599	2.57231438946995	0.631735258341579	4	Y	group1(38_g)|group2(2989_g,_7_n)|group3(3869_g,_4_n)|group4(310_g)|group5(861_g,_1_n)
1600	2.57231438946995	0.631735258341579	4	Y	group1(38_c)|group2(2989_c,_7_n)|group3(3869_c,_4_n)|group4(310_c)|group5(861_c,_1_n)
1601	2.57231438946995	0.631735258341579	4	Y	group1(38_c)|group2(2989_c,_7_n)|group3(3869_c,_4_n)|group4(310_c)|group5(861_c,_1_n)
1602	5.95681490084576	0.652069396866441	8	Y	group1(38_t)|group2(2_c,_7_n,_2987_t)|group3(4_n,_3869_t)|group4(310_t)|group5(1_n,_861_t)
1603	2.57231438946995	0.631735258341579	4	Y	group1(38_a)|group2(2989_a,_7_n)|group3(3869_a,_4_n)|group4(310_a)|group5(861_a,_1_n)
1604	4.25802681269088	0.833125270316012	8	Y	group1(38_t)|group2(1_c,_7_n,_2988_t)|group3(4_n,_3869_t)|group4(310_t)|group5(1_n,_861_t)
1605	2.57231438946995	0.631735258341579	4	Y	group1(38_t)|group2(7_n,_2989_t)|group3(4_n,_3869_t)|group4(310_t)|group5(1_n,_861_t)
1606	2.57231438946995	0.631735258341579	4	Y	group1(38_g)|group2(2989_g,_7_n)|group3(3869_g,_4_n)|group4(310_g)|group5(861_g,_1_n)
1607	2.57231438946995	0.631735258341579	4	Y	group1(38_g)|group2(2989_g,_7_n)|group3(3869_g,_4_n)|group4(310_g)|group5(861_g,_1_n)
1608	2.57231438946995	0.631735258341579	4	Y	group1(38_g)|group2(2989_g,_7_n)|group3(3869_g,_4_n)|group4(310_g)|group5(861_g,_1_n)
1609	2.57231438946995	0.631735258341579	4	Y	group1(38_t)|group2(7_n,_2989_t)|group3(4_n,_3869_t)|group4(310_t)|group5(1_n,_861_t)
1610	2.57231438946995	0.631735258341579	4	Y	group1(38_t)|group2(7_n,_2989_t)|group3(4_n,_3869_t)|group4(310_t)|group5(1_n,_861_t)
1611	2.57231438946995	0.631735258341579	4	Y	group1(38_c)|group2(2989_c,_7_n)|group3(3869_c,_4_n)|group4(310_c)|group5(861_c,_1_n)
1612	2.57231438946995	0.631735258341579	4	Y	group1(38_c)|group2(2989_c,_7_n)|group3(3869_c,_4_n)|group4(310_c)|group5(861_c,_1_n)
1613	2.57231438946995	0.631735258341579	4	Y	group1(38_a)|group2(2989_a,_7_n)|group3(3869_a,_4_n)|group4(310_a)|group5(861_a,_1_n)
1614	3.64654637413451	0.887523445196727	8	Y	group1(38_c)|group2(2989_c,_7_n)|group3(3868_c,_4_n,_1_t)|group4(310_c)|group5(861_c,_1_n)
1615	2.57231438946995	0.631735258341579	4	Y	group1(38_g)|group2(2989_g,_7_n)|group3(3869_g,_4_n)|group4(310_g)|group5(861_g,_1_n)
1616	3.64654637413451	0.887523445196727	8	Y	group1(38_t)|group2(7_n,_2989_t)|group3(1_c,_4_n,_3868_t)|group4(310_t)|group5(1_n,_861_t)
1617	2.57231438946995	0.631735258341579	4	Y	group1(38_g)|group2(2989_g,_7_n)|group3(3869_g,_4_n)|group4(310_g)|group5(861_g,_1_n)
1618	7.65612121222294	0.467761054319743	8	Y	group1(38_c)|group2(2986_c,_7_n,_3_t)|group3(3869_c,_4_n)|group4(310_c)|group5(861_c,_1_n)
1619	2.57231438946995	0.631735258341579	4	Y	group1(38_t)|group2(7_n,_2989_t)|group3(4_n,_3869_t)|group4(310_t)|group5(1_n,_861_t)
1620	5.15856307945114	0.740502082784714	8	Y	group1(38_a)|group2(2986_a,_3_g,_7_n)|group3(3868_a,_1_g,_4_n)|group4(310_a)|group5(861_a,_1_n)
1621	2.57231438946995	0.631735258341579	4	Y	group1(38_g)|group2(2989_g,_7_n)|group3(3869_g,_4_n)|group4(310_g)|group5(861_g,_1_n)
1622	7.59312939809153	0.474187919101705	8	Y	group1(38_c)|group2(2987_c,_8_n,_1_t)|group3(3869_c,_4_n)|group4(310_c)|group5(860_c,_1_n,_1_t)
1623	2.57231438946995	0.631735258341579	4	Y	group1(38_g)|group2(2989_g,_7_n)|group3(3869_g,_4_n)|group4(310_g)|group5(861_g,_1_n)
1624	2.57231438946995	0.631735258341579	4	Y	group1(38_c)|group2(2989_c,_7_n)|group3(3869_c,_4_n)|group4(310_c)|group5(861_c,_1_n)
1625	2.57231438946995	0.631735258341579	4	Y	group1(38_t)|group2(7_n,_2989_t)|group3(4_n,_3869_t)|group4(310_t)|group5(1_n,_861_t)
1626	2.57231438946995	0.631735258341579	4	Y	group1(38_a)|group2(2989_a,_7_n)|group3(3869_a,_4_n)|group4(310_a)|group5(861_a,_1_n)
1627	2.57231438946995	0.631735258341579	4	Y	group1(38_a)|group2(2989_a,_7_n)|group3(3869_a,_4_n)|group4(310_a)|group5(861_a,_1_n)
1628	3.56429928280504	0.468169082835891	4	Y	group1(38_c)|group2(2988_c,_8_n)|group3(3869_c,_4_n)|group4(310_c)|group5(861_c,_1_n)
1629	3.56429928280504	0.468169082835891	4	Y	group1(38_a)|group2(2988_a,_8_n)|group3(3869_a,_4_n)|group4(310_a)|group5(861_a,_1_n)
1630	2.57231438946995	0.631735258341579	4	Y	group1(38_t)|group2(7_n,_2989_t)|group3(4_n,_3869_t)|group4(310_t)|group5(1_n,_861_t)
1631	3.47379409961207	0.901213944624636	8	Y	group1(38_a)|group2(2987_a,_2_g,_7_n)|group3(3862_a,_6_g,_5_n)|group4(310_a)|group5(860_a,_1_g,_1_n)
1632	2.57231438946995	0.631735258341579	4	Y	group1(38_g)|group2(2989_g,_7_n)|group3(3869_g,_4_n)|group4(310_g)|group5(861_g,_1_n)
1633	2.57231438946995	0.631735258341579	4	Y	group1(38_g)|group2(2989_g,_7_n)|group3(3869_g,_4_n)|group4(310_g)|group5(861_g,_1_n)
1634	2.57231438946995	0.631735258341579	4	Y	group1(38_t)|group2(7_n,_2989_t)|group3(4_n,_3869_t)|group4(310_t)|group5(1_n,_861_t)
1635	2.57231438946995	0.631735258341579	4	Y	group1(38_t)|group2(7_n,_2989_t)|group3(4_n,_3869_t)|group4(310_t)|group5(1_n,_861_t)
1636	2.57231438946995	0.631735258341579	4	Y	group1(38_g)|group2(2989_g,_7_n)|group3(3869_g,_4_n)|group4(310_g)|group5(861_g,_1_n)
1637	2.57231438946995	0.631735258341579	4	Y	group1(38_t)|group2(7_n,_2989_t)|group3(4_n,_3869_t)|group4(310_t)|group5(1_n,_861_t)
1638	2.57231438946995	0.631735258341579	4	Y	group1(38_a)|group2(2989_a,_7_n)|group3(3869_a,_4_n)|group4(310_a)|group5(861_a,_1_n)
1639	5.25043294211704	0.730504846245198	8	Y	group1(38_a)|group2(2987_a,_1_g,_8_n)|group3(3869_a,_4_n)|group4(310_a)|group5(861_a,_1_n)
1640	3.56429928280504	0.468169082835891	4	Y	group1(38_c)|group2(2988_c,_8_n)|group3(3869_c,_4_n)|group4(310_c)|group5(861_c,_1_n)
1641	4.65760182212008	0.324266763218732	4	Y	group1(38_c)|group2(2987_c,_9_n)|group3(3869_c,_4_n)|group4(310_c)|group5(861_c,_1_n)
1642	212.682287141705	1.35172801550634e-41	8	Y	group1(37_a,_1_r)|group2(2990_a,_6_n)|group3(3869_a,_4_n)|group4(310_a)|group5(861_a,_1_n)
1643	3.39444306870113	0.907225747700721	8	Y	group1(38_t)|group2(1_c,_6_n,_2989_t)|group3(4_n,_3869_t)|group4(310_t)|group5(1_n,_861_t)
1644	1.70915169439463	0.789054543128493	4	Y	group1(38_a)|group2(2990_a,_6_n)|group3(3869_a,_4_n)|group4(310_a)|group5(861_a,_1_n)
1645	10.3495440351235	0.241344371857361	8	Y	group1(38_c)|group2(2984_c,_8_n,_4_t)|group3(3869_c,_4_n)|group4(310_c)|group5(861_c,_1_n)
1646	2.57231438946995	0.631735258341579	4	Y	group1(38_a)|group2(2989_a,_7_n)|group3(3869_a,_4_n)|group4(310_a)|group5(861_a,_1_n)
1647	1.36111573816293	0.850924336316405	4	Y	group1(38_g)|group2(2995_g,_1_n)|group3(3870_g,_3_n)|group4(310_g)|group5(862_g)
1648	41.8757109092867	1.77010522410298e-08	4	Y	group1(37_g,_1_n)|group2(2995_g,_1_n)|group3(3870_g,_3_n)|group4(310_g)|group5(862_g)
1649	1.36111573816293	0.850924336316405	4	Y	group1(38_t)|group2(1_n,_2995_t)|group3(3_n,_3870_t)|group4(310_t)|group5(862_t)
1650	1.36111573816293	0.850924336316405	4	Y	group1(38_g)|group2(2995_g,_1_n)|group3(3870_g,_3_n)|group4(310_g)|group5(862_g)
1651	0.673956965374062	0.954501295632142	4	Y	group1(38_t)|group2(1_n,_2995_t)|group3(2_n,_3871_t)|group4(310_t)|group5(862_t)
1652	1.36111573816293	0.850924336316405	4	Y	group1(38_t)|group2(1_n,_2995_t)|group3(3_n,_3870_t)|group4(310_t)|group5(862_t)
1653	1.7493864902137	0.987754715444272	8	Y	group1(38_g)|group2(2995_g,_1_n)|group3(1_a,_3870_g,_2_n)|group4(310_g)|group5(862_g)
1654	0.673956965374062	0.954501295632142	4	Y	group1(38_t)|group2(1_n,_2995_t)|group3(2_n,_3871_t)|group4(310_t)|group5(862_t)
1655	0.673956965374062	0.954501295632142	4	Y	group1(38_t)|group2(1_n,_2995_t)|group3(2_n,_3871_t)|group4(310_t)|group5(862_t)
1656	0.673956965374062	0.954501295632142	4	Y	group1(38_g)|group2(2995_g,_1_n)|group3(3871_g,_2_n)|group4(310_g)|group5(862_g)
1657	0.906405753702605	0.923640016464826	4	Y	group1(38_g)|group2(2994_g,_2_n)|group3(3870_g,_3_n)|group4(310_g)|group5(862_g)
1658	1.87684338661325	0.984557449105548	8	Y	group1(38_a)|group2(2993_a,_2_n,_1_t)|group3(3869_a,_2_n,_2_t)|group4(310_a)|group5(861_a,_1_t)
1659	0.7768324338416	0.941526738222563	4	Y	group1(38_g)|group2(2994_g,_2_n)|group3(3871_g,_2_n)|group4(310_g)|group5(862_g)
1660	0.7768324338416	0.941526738222563	4	Y	group1(38_a)|group2(2994_a,_2_n)|group3(3871_a,_2_n)|group4(310_a)|group5(862_a)
1661	1.29213147315294	0.995645512254095	8	Y	group1(38_a)|group2(2993_a,_1_g,_2_n)|group3(3869_a,_1_g,_3_n)|group4(310_a)|group5(862_a)
1662	2.59051076418343	0.957376553544548	8	Y	group1(38_g)|group2(2993_g,_2_n,_1_t)|group3(3870_g,_3_n)|group4(310_g)|group5(862_g)
1663	1.98185614155221	0.981563034124707	8	Y	group1(38_g)|group2(2994_g,_2_n)|group3(3869_g,_3_n,_1_t)|group4(310_g)|group5(862_g)
1664	0.906405753702605	0.923640016464826	4	Y	group1(38_t)|group2(2_n,_2994_t)|group3(3_n,_3870_t)|group4(310_t)|group5(862_t)
1665	0.906405753702605	0.923640016464826	4	Y	group1(38_t)|group2(2_n,_2994_t)|group3(3_n,_3870_t)|group4(310_t)|group5(862_t)
1666	22.1776590821602	0.0355762528371508	12	Y	group1(38_c)|group2(2988_c,_2_n,_3_t,_3_y)|group3(3868_c,_3_n,_1_t,_1_y)|group4(307_c,_1_t,_2_y)|group5(862_c)
1667	21.1901407904488	0.047664508862787	12	Y	group1(38_c)|group2(2991_c,_2_n,_2_t,_1_y)|group3(3863_c,_4_n,_6_t)|group4(307_c,_3_t)|group5(862_c)
1668	25.8868243808865	0.00109816888640101	8	Y	group1(38_g)|group2(2994_g,_2_n)|group3(3870_g,_3_n)|group4(1_a,_309_g)|group5(862_g)
1669	0.906405753702605	0.923640016464826	4	Y	group1(38_a)|group2(2994_a,_2_n)|group3(3870_a,_3_n)|group4(310_a)|group5(862_a)
1670	0.906405753702605	0.923640016464826	4	Y	group1(38_a)|group2(2994_a,_2_n)|group3(3870_a,_3_n)|group4(310_a)|group5(862_a)
1671	0.7768324338416	0.941526738222563	4	Y	group1(38_g)|group2(2994_g,_2_n)|group3(3871_g,_2_n)|group4(310_g)|group5(862_g)
1672	2.46118536645781	0.963516352586709	8	Y	group1(38_g)|group2(2993_g,_2_n,_1_t)|group3(3871_g,_2_n)|group4(310_g)|group5(862_g)
1673	0.7768324338416	0.941526738222563	4	Y	group1(38_t)|group2(2_n,_2994_t)|group3(2_n,_3871_t)|group4(310_t)|group5(862_t)
1674	3.35994751952311	0.909783210348506	8	Y	group1(38_c)|group2(2991_c,_2_n,_3_t)|group3(3870_c,_2_n,_1_t)|group4(310_c)|group5(862_c)
1675	0.7768324338416	0.941526738222563	4	Y	group1(38_t)|group2(2_n,_2994_t)|group3(2_n,_3871_t)|group4(310_t)|group5(862_t)
1676	0.7768324338416	0.941526738222563	4	Y	group1(38_t)|group2(2_n,_2994_t)|group3(2_n,_3871_t)|group4(310_t)|group5(862_t)
1677	0.7768324338416	0.941526738222563	4	Y	group1(38_a)|group2(2994_a,_2_n)|group3(3871_a,_2_n)|group4(310_a)|group5(862_a)
1678	7.36854482389159	0.497440767218694	8	Y	group1(38_a)|group2(3_-,_2991_a,_2_n)|group3(14_-,_3857_a,_2_n)|group4(310_a)|group5(1_-,_861_a)
1679	15.7060947926719	0.205071296142266	12	Y	group1(38_t)|group2(3_-,_2_n,_2991_t)|group3(14_-,_2_n,_3857_t)|group4(310_t)|group5(1_-,_1_c,_860_t)
1680	7.26812717938742	0.507999471341108	8	Y	group1(38_g)|group2(3_-,_2992_g,_1_n)|group3(14_-,_3857_g,_2_n)|group4(310_g)|group5(1_-,_861_g)
1681	0.673956965374062	0.954501295632142	4	Y	group1(38_a)|group2(2995_a,_1_n)|group3(3871_a,_2_n)|group4(310_a)|group5(862_a)
1682	2.83592007552339	0.944228508205424	8	Y	group1(38_c)|group2(2995_c,_1_n)|group3(3869_c,_2_n,_2_t)|group4(310_c)|group5(862_c)
1683	0.673956965374062	0.954501295632142	4	Y	group1(38_a)|group2(2995_a,_1_n)|group3(3871_a,_2_n)|group4(310_a)|group5(862_a)
1684	0.673956965374062	0.954501295632142	4	Y	group1(38_a)|group2(2995_a,_1_n)|group3(3871_a,_2_n)|group4(310_a)|group5(862_a)
1685	0.673956965374062	0.954501295632142	4	Y	group1(38_c)|group2(2995_c,_1_n)|group3(3871_c,_2_n)|group4(310_c)|group5(862_c)
1686	0.673956965374062	0.954501295632142	4	Y	group1(38_c)|group2(2995_c,_1_n)|group3(3871_c,_2_n)|group4(310_c)|group5(862_c)
1687	0.673956965374062	0.954501295632142	4	Y	group1(38_t)|group2(1_n,_2995_t)|group3(2_n,_3871_t)|group4(310_t)|group5(862_t)
1688	0.673956965374062	0.954501295632142	4	Y	group1(38_t)|group2(1_n,_2995_t)|group3(2_n,_3871_t)|group4(310_t)|group5(862_t)
1689	3.92281670845671	0.864019163316041	8	Y	group1(38_c)|group2(2995_c,_1_n)|group3(3868_c,_2_n,_3_t)|group4(310_c)|group5(862_c)
1690	0.673956965374062	0.954501295632142	4	Y	group1(38_t)|group2(1_n,_2995_t)|group3(2_n,_3871_t)|group4(310_t)|group5(862_t)
1691	0.673956965374062	0.954501295632142	4	Y	group1(38_t)|group2(1_n,_2995_t)|group3(2_n,_3871_t)|group4(310_t)|group5(862_t)
1692	0.673956965374062	0.954501295632142	4	Y	group1(38_g)|group2(2995_g,_1_n)|group3(3871_g,_2_n)|group4(310_g)|group5(862_g)
1693	0.673956965374062	0.954501295632142	4	Y	group1(38_a)|group2(2995_a,_1_n)|group3(3871_a,_2_n)|group4(310_a)|group5(862_a)
1694	0.673956965374062	0.954501295632142	4	Y	group1(38_a)|group2(2995_a,_1_n)|group3(3871_a,_2_n)|group4(310_a)|group5(862_a)
1695	0.673956965374062	0.954501295632142	4	Y	group1(38_a)|group2(2995_a,_1_n)|group3(3871_a,_2_n)|group4(310_a)|group5(862_a)
1696	4.65029901426119	0.968651866090215	12	Y	group1(38_t)|group2(1_n,_2995_t)|group3(2_c,_2_n,_3868_t,_1_y)|group4(310_t)|group5(1_c,_861_t)
1697	1.22992724698615	0.873147140762597	4	Y	group1(38_a)|group2(2993_a,_3_n)|group3(3869_a,_4_n)|group4(310_a)|group5(862_a)
1698	12.466791247287	0.131560277157439	8	Y	group1(38_c)|group2(2987_c,_3_n,_6_t)|group3(3845_c,_4_n,_24_t)|group4(310_c)|group5(861_c,_1_t)
1699	1.22992724698615	0.873147140762597	4	Y	group1(38_t)|group2(3_n,_2993_t)|group3(4_n,_3869_t)|group4(310_t)|group5(862_t)
1700	4.7973845829352	0.778996195927328	8	Y	group1(38_c)|group2(2993_c,_3_n)|group3(3865_c,_5_n,_3_t)|group4(310_c)|group5(862_c)
1701	2.03626647031421	0.729088400208141	4	Y	group1(38_c)|group2(2993_c,_3_n)|group3(3867_c,_6_n)|group4(310_c)|group5(862_c)
1702	4.70497233971303	0.318929896985545	4	Y	group1(38_a)|group2(2992_a,_4_n)|group3(3862_a,_11_n)|group4(310_a)|group5(862_a)
1703	1.58396946187744	0.811670396307721	4	Y	group1(38_a)|group2(2992_a,_4_n)|group3(3868_a,_5_n)|group4(310_a)|group5(862_a)
1704	4.13221589135627	0.980930596269818	12	Y	group1(38_a)|group2(2991_a,_1_m,_4_n)|group3(3865_a,_2_c,_1_m,_5_n)|group4(310_a)|group5(862_a)
1705	3.26841899638073	0.916401298000442	8	Y	group1(38_a)|group2(2991_a,_4_n,_1_t)|group3(3868_a,_5_n)|group4(310_a)|group5(862_a)
1706	1.82011643943239	0.768799942132926	4	Y	group1(38_a)|group2(2992_a,_4_n)|group3(3867_a,_6_n)|group4(310_a)|group5(862_a)
1707	1.95269433595931	0.744459451963407	4	N	group1(38_g)|group2(2991_g,_5_n)|group3(3868_g,_5_n)|group4(310_g)|group5(862_g)
1708	1.54758891767089	0.818179568747218	4	Y	group1(38_a)|group2(2993_a,_3_n)|group3(3868_a,_5_n)|group4(310_a)|group5(862_a)
1709	1.54758891767089	0.818179568747218	4	Y	group1(38_g)|group2(2993_g,_3_n)|group3(3868_g,_5_n)|group4(310_g)|group5(862_g)
1710	27.3738266103099	0.000609197672972475	8	Y	group1(38_a)|group2(2993_a,_3_n)|group3(3868_a,_5_n)|group4(308_a,_1_n,_1_t)|group5(862_a)
1711	2.38794215980495	0.664807403158493	4	Y	group1(38_a)|group2(2993_a,_3_n)|group3(3868_a,_5_n)|group4(309_a,_1_n)|group5(862_a)
1712	3.46343217904126	0.902009071845549	8	Y	group1(38_a)|group2(2993_a,_3_n)|group3(3867_a,_1_g,_5_n)|group4(309_a,_1_n)|group5(862_a)
1713	2.38794215980495	0.664807403158493	4	Y	group1(38_g)|group2(2993_g,_3_n)|group3(3868_g,_5_n)|group4(309_g,_1_n)|group5(862_g)
1714	2.38794215980495	0.664807403158493	4	Y	group1(38_t)|group2(3_n,_2993_t)|group3(5_n,_3868_t)|group4(1_n,_309_t)|group5(862_t)
1715	2.38794215980495	0.664807403158493	4	Y	group1(38_c)|group2(2993_c,_3_n)|group3(3868_c,_5_n)|group4(309_c,_1_n)|group5(862_c)
1716	7.14982187589604	0.128179493226099	4	Y	group1(38_a)|group2(2992_a,_4_n)|group3(3868_a,_5_n)|group4(308_a,_2_n)|group5(862_a)
1717	7.14982187589604	0.128179493226099	4	Y	group1(38_a)|group2(2992_a,_4_n)|group3(3868_a,_5_n)|group4(308_a,_2_n)|group5(862_a)
1718	8.83376177502821	0.356513251047443	8	Y	group1(38_c)|group2(2991_c,_4_n,_1_t)|group3(3868_c,_5_n)|group4(308_c,_2_n)|group5(862_c)
1719	15.3372814506681	0.0529096352596583	8	Y	group1(38_a)|group2(2991_a,_5_n)|group3(3867_a,_1_g,_5_n)|group4(307_a,_3_n)|group5(862_a)
1720	14.262810796164	0.00650182986654634	4	Y	group1(38_t)|group2(5_n,_2991_t)|group3(5_n,_3868_t)|group4(3_n,_307_t)|group5(862_t)
1721	17.1590721232242	0.0284946453662945	8	Y	group1(38_c)|group2(2991_c,_5_n)|group3(3866_c,_5_n,_2_t)|group4(307_c,_3_n)|group5(861_c,_1_t)
1722	14.262810796164	0.00650182986654634	4	Y	group1(38_a)|group2(2991_a,_5_n)|group3(3868_a,_5_n)|group4(307_a,_3_n)|group5(862_a)
1723	14.262810796164	0.00650182986654634	4	Y	group1(38_a)|group2(2991_a,_5_n)|group3(3868_a,_5_n)|group4(307_a,_3_n)|group5(862_a)
1724	14.262810796164	0.00650182986654634	4	Y	group1(38_t)|group2(5_n,_2991_t)|group3(5_n,_3868_t)|group4(3_n,_307_t)|group5(862_t)
1725	7.13400050454124	0.128974100921165	4	Y	group1(38_a)|group2(2990_a,_6_n)|group3(3870_a,_3_n)|group4(308_a,_2_n)|group5(861_a,_1_n)
1726	7.36037322448158	0.11802620195549	4	Y	group1(38_t)|group2(7_n,_2989_t)|group3(3_n,_3870_t)|group4(2_n,_308_t)|group5(1_n,_861_t)
1727	7.79730217969452	0.0992919071330801	4	Y	group1(38_t)|group2(8_n,_2988_t)|group3(3_n,_3870_t)|group4(2_n,_308_t)|group5(1_n,_861_t)
1728	7.79730217969452	0.0992919071330801	4	Y	group1(38_g)|group2(2988_g,_8_n)|group3(3870_g,_3_n)|group4(308_g,_2_n)|group5(861_g,_1_n)
1729	7.79730217969452	0.0992919071330801	4	Y	group1(38_t)|group2(8_n,_2988_t)|group3(3_n,_3870_t)|group4(2_n,_308_t)|group5(1_n,_861_t)
1730	7.79730217969452	0.0992919071330801	4	Y	group1(38_t)|group2(8_n,_2988_t)|group3(3_n,_3870_t)|group4(2_n,_308_t)|group5(1_n,_861_t)
1731	7.79730217969452	0.0992919071330801	4	Y	group1(38_g)|group2(2988_g,_8_n)|group3(3870_g,_3_n)|group4(308_g,_2_n)|group5(861_g,_1_n)
1732	10.5561430310855	0.567290279384477	12	Y	group1(38_g)|group2(2987_g,_8_n,_1_t)|group3(1_a,_3869_g,_3_n)|group4(308_g,_2_n)|group5(861_g,_1_n)
1733	7.79730217969452	0.0992919071330801	4	Y	group1(38_t)|group2(8_n,_2988_t)|group3(3_n,_3870_t)|group4(2_n,_308_t)|group5(1_n,_861_t)
1734	7.79730217969452	0.0992919071330801	4	Y	group1(38_g)|group2(2988_g,_8_n)|group3(3870_g,_3_n)|group4(308_g,_2_n)|group5(861_g,_1_n)
1735	7.36037322448158	0.11802620195549	4	Y	group1(38_a)|group2(2989_a,_7_n)|group3(3870_a,_3_n)|group4(308_a,_2_n)|group5(861_a,_1_n)
1736	16.0847448066107	0.187385359108658	12	Y	group1(38_c)|group2(2988_c,_7_n,_1_t)|group3(3869_c,_3_n,_1_t)|group4(308_c,_2_n)|group5(860_c,_1_m,_1_n)
1737	7.36037322448158	0.11802620195549	4	Y	group1(38_t)|group2(7_n,_2989_t)|group3(3_n,_3870_t)|group4(2_n,_308_t)|group5(1_n,_861_t)
1738	7.36037322448158	0.11802620195549	4	Y	group1(38_t)|group2(7_n,_2989_t)|group3(3_n,_3870_t)|group4(2_n,_308_t)|group5(1_n,_861_t)
1739	8.52140306654739	0.384261604047648	8	Y	group1(38_t)|group2(1_c,_7_n,_2988_t)|group3(3_c,_3_n,_3867_t)|group4(2_n,_308_t)|group5(1_c,_1_n,_860_t)
1740	8.4338303564514	0.392278845824272	8	Y	group1(38_a)|group2(2989_a,_7_n)|group3(3869_a,_1_c,_3_n)|group4(308_a,_2_n)|group5(861_a,_1_n)
1741	9.04582842044731	0.338444695470698	8	Y	group1(38_a)|group2(2988_a,_1_g,_7_n)|group3(3870_a,_3_n)|group4(308_a,_2_n)|group5(861_a,_1_n)
1742	7.36037322448158	0.11802620195549	4	Y	group1(38_a)|group2(2989_a,_7_n)|group3(3870_a,_3_n)|group4(308_a,_2_n)|group5(861_a,_1_n)
1743	8.4338303564514	0.392278845824272	8	Y	group1(38_c)|group2(2989_c,_7_n)|group3(1_a,_3869_c,_3_n)|group4(308_c,_2_n)|group5(861_c,_1_n)
1744	7.36037322448158	0.11802620195549	4	Y	group1(38_t)|group2(7_n,_2989_t)|group3(3_n,_3870_t)|group4(2_n,_308_t)|group5(1_n,_861_t)
1745	7.36037322448158	0.11802620195549	4	Y	group1(38_t)|group2(7_n,_2989_t)|group3(3_n,_3870_t)|group4(2_n,_308_t)|group5(1_n,_861_t)
1746	7.36037322448158	0.11802620195549	4	Y	group1(38_a)|group2(2989_a,_7_n)|group3(3870_a,_3_n)|group4(308_a,_2_n)|group5(861_a,_1_n)
1747	9.04582842044731	0.338444695470698	8	Y	group1(38_a)|group2(2988_a,_1_g,_7_n)|group3(3870_a,_3_n)|group4(308_a,_2_n)|group5(861_a,_1_n)
1748	8.64579808106829	0.373050974529919	8	Y	group1(38_t)|group2(2_c,_7_n,_2987_t)|group3(1_c,_3_n,_3869_t)|group4(2_n,_308_t)|group5(1_n,_861_t)
1749	7.36037322448158	0.11802620195549	4	Y	group1(38_g)|group2(2989_g,_7_n)|group3(3870_g,_3_n)|group4(308_g,_2_n)|group5(861_g,_1_n)
1750	10.2616420411777	0.247140226913283	8	Y	group1(38_a)|group2(2989_a,_7_n)|group3(3870_a,_1_g,_2_n)|group4(308_a,_2_n)|group5(861_a,_1_n)
1751	9.18845485091837	0.0565577987919057	4	Y	group1(38_a)|group2(2989_a,_7_n)|group3(3871_a,_2_n)|group4(308_a,_2_n)|group5(861_a,_1_n)
1752	9.18845485091837	0.0565577987919057	4	Y	group1(38_g)|group2(2989_g,_7_n)|group3(3871_g,_2_n)|group4(308_g,_2_n)|group5(861_g,_1_n)
1753	10.3303231990358	0.0352162642394773	4	Y	group1(38_a)|group2(2987_a,_9_n)|group3(3871_a,_2_n)|group4(308_a,_2_n)|group5(861_a,_1_n)
1754	14.3385459415352	0.0733570449782848	8	Y	group1(38_g)|group2(2982_g,_12_n,_2_t)|group3(3870_g,_3_n)|group4(308_g,_2_n)|group5(861_g,_1_n)
1755	8.31067158885245	0.0808383708419824	4	Y	group1(38_a)|group2(2985_a,_11_n)|group3(3869_a,_4_n)|group4(308_a,_2_n)|group5(861_a,_1_n)
1756	12.7976958738777	0.0123077807777162	4	Y	group1(38_t)|group2(11_n,_2985_t)|group3(4_n,_3869_t)|group4(3_n,_307_t)|group5(1_n,_861_t)
1757	15.9466339037699	0.0431503452042071	8	Y	group1(38_c)|group2(2981_c,_12_n,_3_t)|group3(3862_c,_4_n,_7_t)|group4(307_c,_3_n)|group5(861_c,_1_n)
1758	13.3129042715097	0.00984389879927505	4	Y	group1(38_g)|group2(2984_g,_12_n)|group3(3869_g,_4_n)|group4(307_g,_3_n)|group5(861_g,_1_n)
1759	13.3129042715097	0.00984389879927505	4	Y	group1(38_c)|group2(2984_c,_12_n)|group3(3869_c,_4_n)|group4(307_c,_3_n)|group5(861_c,_1_n)
1760	12.2051820856694	0.0158889498436889	4	Y	group1(38_c)|group2(2983_c,_13_n)|group3(3868_c,_5_n)|group4(307_c,_3_n)|group5(861_c,_1_n)
1761	13.3063231389439	0.101735625017649	8	Y	group1(38_a)|group2(2983_a,_12_n,_1_w)|group3(3868_a,_5_n)|group4(307_a,_3_n)|group5(861_a,_1_n)
1762	12.2051820856694	0.0158889498436889	4	Y	group1(38_t)|group2(13_n,_2983_t)|group3(5_n,_3868_t)|group4(3_n,_307_t)|group5(1_n,_861_t)
1763	11.3474839513128	0.0229242206467116	4	Y	group1(38_t)|group2(14_n,_2982_t)|group3(6_n,_3867_t)|group4(3_n,_307_t)|group5(1_n,_861_t)
1764	24.4532122742732	0.00192309023421318	8	Y	group1(38_a)|group2(2980_a,_1_g,_15_n)|group3(3867_a,_6_n)|group4(306_a,_1_g,_3_n)|group5(861_a,_1_n)
1765	12.2355435568783	0.015683014136166	4	Y	group1(38_t)|group2(17_n,_2979_t)|group3(7_n,_3866_t)|group4(3_n,_307_t)|group5(1_n,_861_t)
1766	12.2355435568783	0.015683014136166	4	Y	group1(38_t)|group2(17_n,_2979_t)|group3(7_n,_3866_t)|group4(3_n,_307_t)|group5(1_n,_861_t)
1767	13.9239802895615	0.0837684866463251	8	Y	group1(38_t)|group2(1_c,_17_n,_2978_t)|group3(7_n,_3866_t)|group4(3_n,_307_t)|group5(1_n,_861_t)
1768	10.9253645214897	0.0274157443723526	4	Y	group1(38_t)|group2(17_n,_2979_t)|group3(8_n,_3865_t)|group4(3_n,_307_t)|group5(1_n,_861_t)
1769	13.0806291125632	0.109105365758195	8	Y	group1(38_g)|group2(2979_g,_17_n)|group3(2_c,_3863_g,_8_n)|group4(307_g,_3_n)|group5(861_g,_1_n)
1770	11.9974397819585	0.151318149967539	8	Y	group1(38_g)|group2(2979_g,_17_n)|group3(3864_g,_8_n,_1_t)|group4(307_g,_3_n)|group5(861_g,_1_n)
1771	12.6135530647338	0.125855907949531	8	Y	group1(38_c)|group2(2978_c,_17_n,_1_t)|group3(3865_c,_8_n)|group4(307_c,_3_n)|group5(861_c,_1_n)
1772	10.1680589880391	0.0376899321531445	4	Y	group1(38_a)|group2(2980_a,_16_n)|group3(3865_a,_8_n)|group4(307_a,_3_n)|group5(861_a,_1_n)
1773	10.1680589880391	0.0376899321531445	4	Y	group1(38_t)|group2(16_n,_2980_t)|group3(8_n,_3865_t)|group4(3_n,_307_t)|group5(1_n,_861_t)
1774	10.7607835842934	0.21562538263451	8	Y	group1(38_c)|group2(2979_c,_16_n,_1_t)|group3(3864_c,_9_n)|group4(307_c,_3_n)|group5(861_c,_1_n)
1775	11.2403818006202	0.188447292545929	8	Y	group1(38_t)|group2(16_n,_2980_t)|group3(1_g,_8_n,_3864_t)|group4(3_n,_307_t)|group5(1_n,_861_t)
1776	10.1680589880391	0.0376899321531445	4	Y	group1(38_t)|group2(16_n,_2980_t)|group3(8_n,_3865_t)|group4(3_n,_307_t)|group5(1_n,_861_t)
1777	10.1680589880391	0.0376899321531445	4	Y	group1(38_t)|group2(16_n,_2980_t)|group3(8_n,_3865_t)|group4(3_n,_307_t)|group5(1_n,_861_t)
1778	10.1680589880391	0.0376899321531445	4	Y	group1(38_t)|group2(16_n,_2980_t)|group3(8_n,_3865_t)|group4(3_n,_307_t)|group5(1_n,_861_t)
1779	10.9253645214897	0.0274157443723526	4	Y	group1(38_t)|group2(17_n,_2979_t)|group3(8_n,_3865_t)|group4(3_n,_307_t)|group5(1_n,_861_t)
1780	13.8203879690035	0.312324804015771	12	Y	group1(38_c)|group2(2966_c,_16_n,_3_t,_11_y)|group3(3844_c,_8_n,_2_t,_19_y)|group4(307_c,_3_n)|group5(857_c,_1_n,_4_y)
1781	22.025633764743	0.0372335231718822	12	Y	group1(38_t)|group2(1_a,_16_n,_2979_t)|group3(1_c,_8_n,_3864_t)|group4(3_n,_307_t)|group5(2_c,_1_n,_859_t)
1782	12.4144557412088	0.0145212312375414	4	Y	group1(38_g)|group2(2986_g,_10_n)|group3(3869_g,_4_n)|group4(307_g,_3_n)|group5(861_g,_1_n)
1783	12.4144557412088	0.0145212312375414	4	Y	group1(38_c)|group2(2986_c,_10_n)|group3(3869_c,_4_n)|group4(307_c,_3_n)|group5(861_c,_1_n)
1784	12.4144557412088	0.0145212312375414	4	Y	group1(38_t)|group2(10_n,_2986_t)|group3(4_n,_3869_t)|group4(3_n,_307_t)|group5(1_n,_861_t)
1785	12.186390999652	0.0160177218251088	4	Y	group1(38_t)|group2(9_n,_2987_t)|group3(4_n,_3869_t)|group4(3_n,_307_t)|group5(1_n,_861_t)
1786	12.186390999652	0.0160177218251088	4	Y	group1(38_c)|group2(2987_c,_9_n)|group3(3869_c,_4_n)|group4(307_c,_3_n)|group5(861_c,_1_n)
1787	12.186390999652	0.0160177218251088	4	Y	group1(38_c)|group2(2987_c,_9_n)|group3(3869_c,_4_n)|group4(307_c,_3_n)|group5(861_c,_1_n)
1788	12.186390999652	0.0160177218251088	4	Y	group1(38_a)|group2(2987_a,_9_n)|group3(3869_a,_4_n)|group4(307_a,_3_n)|group5(861_a,_1_n)
1789	12.186390999652	0.0160177218251088	4	Y	group1(38_c)|group2(2987_c,_9_n)|group3(3869_c,_4_n)|group4(307_c,_3_n)|group5(861_c,_1_n)
1790	12.1425087836948	0.0163224061755387	4	Y	group1(38_a)|group2(2988_a,_8_n)|group3(3869_a,_4_n)|group4(307_a,_3_n)|group5(861_a,_1_n)
1791	15.7310158320072	0.0463959584405553	8	Y	group1(38_a)|group2(2987_a,_1_g,_8_n)|group3(3870_a,_3_n)|group4(307_a,_3_n)|group5(861_a,_1_n)
1792	16.5966032580508	0.00231471232209751	4	Y	group1(38_g)|group2(2989_g,_7_n)|group3(3871_g,_2_n)|group4(307_g,_3_n)|group5(861_g,_1_n)
1793	16.5966032580508	0.00231471232209751	4	Y	group1(38_t)|group2(7_n,_2989_t)|group3(2_n,_3871_t)|group4(3_n,_307_t)|group5(1_n,_861_t)
1794	17.1383554943473	0.00181688739370149	4	Y	group1(38_g)|group2(2990_g,_6_n)|group3(3871_g,_2_n)|group4(307_g,_3_n)|group5(861_g,_1_n)
1795	18.8297479306312	0.0157971568906494	8	Y	group1(38_c)|group2(2986_c,_6_n,_4_t)|group3(3869_c,_2_n,_2_t)|group4(307_c,_3_n)|group5(860_c,_1_n,_1_t)
1796	17.1383554943473	0.00181688739370149	4	Y	group1(38_t)|group2(6_n,_2990_t)|group3(2_n,_3871_t)|group4(3_n,_307_t)|group5(1_n,_861_t)
1797	17.1383554943473	0.00181688739370149	4	Y	group1(38_t)|group2(6_n,_2990_t)|group3(2_n,_3871_t)|group4(3_n,_307_t)|group5(1_n,_861_t)
1798	17.1383554943473	0.00181688739370149	4	Y	group1(38_t)|group2(6_n,_2990_t)|group3(2_n,_3871_t)|group4(3_n,_307_t)|group5(1_n,_861_t)
1799	17.1383554943473	0.00181688739370149	4	Y	group1(38_t)|group2(6_n,_2990_t)|group3(2_n,_3871_t)|group4(3_n,_307_t)|group5(1_n,_861_t)
1800	17.1383554943473	0.00181688739370149	4	Y	group1(38_g)|group2(2990_g,_6_n)|group3(3871_g,_2_n)|group4(307_g,_3_n)|group5(861_g,_1_n)
1801	19.1609520078152	0.0140221737616585	8	Y	group1(38_t)|group2(5_n,_2991_t)|group3(1_c,_2_n,_3870_t)|group4(3_n,_307_t)|group5(1_n,_861_t)
1802	19.1609520078152	0.0140221737616585	8	Y	group1(38_g)|group2(2991_g,_5_n)|group3(1_-,_3870_g,_2_n)|group4(307_g,_3_n)|group5(861_g,_1_n)
1803	20.2346296727476	0.0627757070849385	12	Y	group1(38_g)|group2(2991_g,_5_n)|group3(1_-,_1_a,_3869_g,_2_n)|group4(307_g,_3_n)|group5(861_g,_1_n)
1804	18.0875433359104	0.00118641519437406	4	Y	group1(38_a)|group2(2991_a,_5_n)|group3(3871_a,_2_n)|group4(307_a,_3_n)|group5(861_a,_1_n)
1805	18.0875433359104	0.00118641519437406	4	Y	group1(38_a)|group2(2991_a,_5_n)|group3(3871_a,_2_n)|group4(307_a,_3_n)|group5(861_a,_1_n)
1806	18.0875433359104	0.00118641519437406	4	Y	group1(38_a)|group2(2991_a,_5_n)|group3(3871_a,_2_n)|group4(307_a,_3_n)|group5(861_a,_1_n)
1807	19.1609520078152	0.0140221737616585	8	Y	group1(38_c)|group2(2991_c,_5_n)|group3(3870_c,_2_n,_1_t)|group4(307_c,_3_n)|group5(861_c,_1_n)
1808	18.0875433359104	0.00118641519437406	4	Y	group1(38_t)|group2(5_n,_2991_t)|group3(2_n,_3871_t)|group4(3_n,_307_t)|group5(1_n,_861_t)
1809	18.0875433359104	0.00118641519437406	4	Y	group1(38_g)|group2(2991_g,_5_n)|group3(3871_g,_2_n)|group4(307_g,_3_n)|group5(861_g,_1_n)
1810	18.0875433359104	0.00118641519437406	4	Y	group1(38_t)|group2(5_n,_2991_t)|group3(2_n,_3871_t)|group4(3_n,_307_t)|group5(1_n,_861_t)
1811	20.7222817986775	0.00792291842118628	8	Y	group1(38_g)|group2(2988_g,_5_n,_3_t)|group3(3864_g,_2_n,_7_t)|group4(307_g,_3_n)|group5(861_g,_1_n)
1812	18.0875433359104	0.00118641519437406	4	Y	group1(38_a)|group2(2991_a,_5_n)|group3(3871_a,_2_n)|group4(307_a,_3_n)|group5(861_a,_1_n)
1813	18.0875433359104	0.00118641519437406	4	Y	group1(38_a)|group2(2991_a,_5_n)|group3(3871_a,_2_n)|group4(307_a,_3_n)|group5(861_a,_1_n)
1814	26.4277901896259	0.000887085900459576	8	Y	group1(38_a)|group2(2991_a,_5_n)|group3(3871_a,_2_n)|group4(307_a,_3_n)|group5(860_a,_1_g,_1_n)
1815	18.0875433359104	0.00118641519437406	4	Y	group1(38_g)|group2(2991_g,_5_n)|group3(3871_g,_2_n)|group4(307_g,_3_n)|group5(861_g,_1_n)
1816	18.0875433359104	0.00118641519437406	4	Y	group1(38_g)|group2(2991_g,_5_n)|group3(3871_g,_2_n)|group4(307_g,_3_n)|group5(861_g,_1_n)
1817	18.0875433359104	0.00118641519437406	4	Y	group1(38_t)|group2(5_n,_2991_t)|group3(2_n,_3871_t)|group4(3_n,_307_t)|group5(1_n,_861_t)
1818	19.772129341301	0.0112334113690567	8	Y	group1(38_t)|group2(1_c,_5_n,_2990_t)|group3(2_n,_3871_t)|group4(3_n,_307_t)|group5(1_n,_861_t)
1819	26.8660460237108	0.000745637019155384	8	Y	group1(38_t)|group2(7_c,_5_n,_2984_t)|group3(1_c,_2_n,_3870_t)|group4(3_n,_307_t)|group5(1_n,_861_t)
1820	18.0875433359104	0.00118641519437406	4	Y	group1(38_g)|group2(2991_g,_5_n)|group3(3871_g,_2_n)|group4(307_g,_3_n)|group5(861_g,_1_n)
1821	24.8667134532303	0.0016374841842034	8	Y	group1(38_g)|group2(4_a,_2987_g,_5_n)|group3(3871_g,_2_n)|group4(307_g,_3_n)|group5(861_g,_1_n)
1822	18.0875433359104	0.00118641519437406	4	Y	group1(38_a)|group2(2991_a,_5_n)|group3(3871_a,_2_n)|group4(307_a,_3_n)|group5(861_a,_1_n)
1823	18.0875433359104	0.00118641519437406	4	Y	group1(38_t)|group2(5_n,_2991_t)|group3(2_n,_3871_t)|group4(3_n,_307_t)|group5(1_n,_861_t)
1824	18.0875433359104	0.00118641519437406	4	Y	group1(38_t)|group2(5_n,_2991_t)|group3(2_n,_3871_t)|group4(3_n,_307_t)|group5(1_n,_861_t)
1825	18.0875433359104	0.00118641519437406	4	Y	group1(38_a)|group2(2991_a,_5_n)|group3(3871_a,_2_n)|group4(307_a,_3_n)|group5(861_a,_1_n)
1826	18.0875433359104	0.00118641519437406	4	Y	group1(38_t)|group2(5_n,_2991_t)|group3(2_n,_3871_t)|group4(3_n,_307_t)|group5(1_n,_861_t)
1827	18.0875433359104	0.00118641519437406	4	Y	group1(38_a)|group2(2991_a,_5_n)|group3(3871_a,_2_n)|group4(307_a,_3_n)|group5(861_a,_1_n)
1828	18.0875433359104	0.00118641519437406	4	Y	group1(38_a)|group2(2991_a,_5_n)|group3(3871_a,_2_n)|group4(307_a,_3_n)|group5(861_a,_1_n)
1829	23.1680491134767	0.00315505941969188	8	Y	group1(38_a)|group2(2988_a,_3_g,_5_n)|group3(3871_a,_2_n)|group4(307_a,_3_n)|group5(861_a,_1_n)
1830	17.1383554943473	0.00181688739370149	4	Y	group1(38_g)|group2(2990_g,_6_n)|group3(3871_g,_2_n)|group4(307_g,_3_n)|group5(861_g,_1_n)
1831	22.321550118897	0.00435376103116429	8	Y	group1(38_c)|group2(2983_c,_6_n,_7_t)|group3(3869_c,_2_n,_2_t)|group4(307_c,_3_n)|group5(859_c,_1_n,_2_t)
1832	17.1383554943473	0.00181688739370149	4	Y	group1(38_a)|group2(2990_a,_6_n)|group3(3871_a,_2_n)|group4(307_a,_3_n)|group5(861_a,_1_n)
1833	18.2115207591872	0.0196954015706548	8	Y	group1(38_t)|group2(6_n,_2990_t)|group3(1_c,_2_n,_3870_t)|group4(3_n,_307_t)|group5(1_n,_861_t)
1834	17.1383554943473	0.00181688739370149	4	Y	group1(38_t)|group2(6_n,_2990_t)|group3(2_n,_3871_t)|group4(3_n,_307_t)|group5(1_n,_861_t)
1835	20.5214889968886	0.00853324606692292	8	Y	group1(38_c)|group2(2988_c,_6_n,_2_t)|group3(3871_c,_2_n)|group4(307_c,_3_n)|group5(861_c,_1_n)
1836	17.1383554943473	0.00181688739370149	4	Y	group1(38_a)|group2(2990_a,_6_n)|group3(3871_a,_2_n)|group4(307_a,_3_n)|group5(861_a,_1_n)
1837	17.1383554943473	0.00181688739370149	4	Y	group1(38_a)|group2(2990_a,_6_n)|group3(3871_a,_2_n)|group4(307_a,_3_n)|group5(861_a,_1_n)
1838	17.1383554943473	0.00181688739370149	4	Y	group1(38_a)|group2(2990_a,_6_n)|group3(3871_a,_2_n)|group4(307_a,_3_n)|group5(861_a,_1_n)
1839	21.4698302766994	0.00599873285610811	8	Y	group1(38_c)|group2(2_a,_2989_c,_5_n)|group3(3871_c,_2_n)|group4(307_c,_3_n)|group5(861_c,_1_n)
1840	18.0875433359104	0.00118641519437406	4	Y	group1(38_a)|group2(2991_a,_5_n)|group3(3871_a,_2_n)|group4(307_a,_3_n)|group5(861_a,_1_n)
1841	18.0875433359104	0.00118641519437406	4	Y	group1(38_a)|group2(2991_a,_5_n)|group3(3871_a,_2_n)|group4(307_a,_3_n)|group5(861_a,_1_n)
1842	18.0875433359104	0.00118641519437406	4	Y	group1(38_a)|group2(2991_a,_5_n)|group3(3871_a,_2_n)|group4(307_a,_3_n)|group5(861_a,_1_n)
1843	18.0875433359104	0.00118641519437406	4	Y	group1(38_t)|group2(5_n,_2991_t)|group3(2_n,_3871_t)|group4(3_n,_307_t)|group5(1_n,_861_t)
1844	18.0875433359104	0.00118641519437406	4	Y	group1(38_t)|group2(5_n,_2991_t)|group3(2_n,_3871_t)|group4(3_n,_307_t)|group5(1_n,_861_t)
1845	23.1680491134767	0.00315505941969188	8	Y	group1(38_g)|group2(2988_g,_5_n,_3_t)|group3(3871_g,_2_n)|group4(307_g,_3_n)|group5(861_g,_1_n)
1846	18.0875433359104	0.00118641519437406	4	Y	group1(38_t)|group2(5_n,_2991_t)|group3(2_n,_3871_t)|group4(3_n,_307_t)|group5(1_n,_861_t)
1847	18.0875433359104	0.00118641519437406	4	Y	group1(38_t)|group2(5_n,_2991_t)|group3(2_n,_3871_t)|group4(3_n,_307_t)|group5(1_n,_861_t)
1848	18.0875433359104	0.00118641519437406	4	Y	group1(38_g)|group2(2991_g,_5_n)|group3(3871_g,_2_n)|group4(307_g,_3_n)|group5(861_g,_1_n)
1849	20.2455054259606	0.00944607524794568	8	Y	group1(38_a)|group2(2991_a,_5_n)|group3(3869_a,_2_g,_2_n)|group4(307_a,_3_n)|group5(861_a,_1_n)
1850	18.0875433359104	0.00118641519437406	4	Y	group1(38_a)|group2(2991_a,_5_n)|group3(3871_a,_2_n)|group4(307_a,_3_n)|group5(861_a,_1_n)
1851	18.0875433359104	0.00118641519437406	4	Y	group1(38_t)|group2(5_n,_2991_t)|group3(2_n,_3871_t)|group4(3_n,_307_t)|group5(1_n,_861_t)
1852	18.2115207591872	0.0196954015706548	8	Y	group1(38_c)|group2(2990_c,_6_n)|group3(3870_c,_1_g,_2_n)|group4(307_c,_3_n)|group5(861_c,_1_n)
1853	22.1153238907093	0.00470665051651719	8	Y	group1(38_c)|group2(2990_c,_5_n,_1_t)|group3(3871_c,_2_n)|group4(307_c,_3_n)|group5(860_c,_1_n,_1_t)
1854	18.0875433359104	0.00118641519437406	4	Y	group1(38_t)|group2(5_n,_2991_t)|group3(2_n,_3871_t)|group4(3_n,_307_t)|group5(1_n,_861_t)
1855	18.0875433359104	0.00118641519437406	4	Y	group1(38_g)|group2(2991_g,_5_n)|group3(3871_g,_2_n)|group4(307_g,_3_n)|group5(861_g,_1_n)
1856	18.0875433359104	0.00118641519437406	4	Y	group1(38_t)|group2(5_n,_2991_t)|group3(2_n,_3871_t)|group4(3_n,_307_t)|group5(1_n,_861_t)
1857	18.0875433359104	0.00118641519437406	4	Y	group1(38_g)|group2(2991_g,_5_n)|group3(3871_g,_2_n)|group4(307_g,_3_n)|group5(861_g,_1_n)
1858	18.0875433359104	0.00118641519437406	4	Y	group1(38_g)|group2(2991_g,_5_n)|group3(3871_g,_2_n)|group4(307_g,_3_n)|group5(861_g,_1_n)
1859	18.0875433359104	0.00118641519437406	4	Y	group1(38_t)|group2(5_n,_2991_t)|group3(2_n,_3871_t)|group4(3_n,_307_t)|group5(1_n,_861_t)
1860	18.0875433359104	0.00118641519437406	4	Y	group1(38_a)|group2(2991_a,_5_n)|group3(3871_a,_2_n)|group4(307_a,_3_n)|group5(861_a,_1_n)
1861	18.0875433359104	0.00118641519437406	4	Y	group1(38_a)|group2(2991_a,_5_n)|group3(3871_a,_2_n)|group4(307_a,_3_n)|group5(861_a,_1_n)
1862	18.0875433359104	0.00118641519437406	4	Y	group1(38_t)|group2(5_n,_2991_t)|group3(2_n,_3871_t)|group4(3_n,_307_t)|group5(1_n,_861_t)
1863	18.0875433359104	0.00118641519437406	4	Y	group1(38_t)|group2(5_n,_2991_t)|group3(2_n,_3871_t)|group4(3_n,_307_t)|group5(1_n,_861_t)
1864	18.0875433359104	0.00118641519437406	4	Y	group1(38_t)|group2(5_n,_2991_t)|group3(2_n,_3871_t)|group4(3_n,_307_t)|group5(1_n,_861_t)
1865	18.0875433359104	0.00118641519437406	4	Y	group1(38_t)|group2(5_n,_2991_t)|group3(2_n,_3871_t)|group4(3_n,_307_t)|group5(1_n,_861_t)
1866	18.0875433359104	0.00118641519437406	4	Y	group1(38_a)|group2(2991_a,_5_n)|group3(3871_a,_2_n)|group4(307_a,_3_n)|group5(861_a,_1_n)
1867	18.0875433359104	0.00118641519437406	4	Y	group1(38_a)|group2(2991_a,_5_n)|group3(3871_a,_2_n)|group4(307_a,_3_n)|group5(861_a,_1_n)
1868	18.0875433359104	0.00118641519437406	4	Y	group1(38_a)|group2(2991_a,_5_n)|group3(3871_a,_2_n)|group4(307_a,_3_n)|group5(861_a,_1_n)
1869	230.539548041071	2.27677107781197e-45	8	Y	group1(37_g,_1_t)|group2(2992_g,_4_n)|group3(3871_g,_2_n)|group4(307_g,_3_n)|group5(861_g,_1_n)
1870	19.5662100210033	0.000608128437678686	4	Y	group1(38_t)|group2(4_n,_2992_t)|group3(2_n,_3871_t)|group4(3_n,_307_t)|group5(1_n,_861_t)
1871	25.2910772222465	0.0135022046427091	12	Y	group1(38_t)|group2(1_a,_4_c,_4_n,_2987_t)|group3(1_c,_2_n,_3870_t)|group4(3_n,_307_t)|group5(1_n,_861_t)
1872	19.5662100210033	0.000608128437678686	4	Y	group1(38_a)|group2(2992_a,_4_n)|group3(3871_a,_2_n)|group4(307_a,_3_n)|group5(861_a,_1_n)
1873	20.6398612036936	0.0081681975688594	8	Y	group1(38_c)|group2(2992_c,_4_n)|group3(3870_c,_2_n,_1_t)|group4(307_c,_3_n)|group5(861_c,_1_n)
1874	21.2503697745855	0.00651125794111833	8	Y	group1(38_a)|group2(2991_a,_1_g,_4_n)|group3(3871_a,_2_n)|group4(307_a,_3_n)|group5(861_a,_1_n)
1875	19.5662100210033	0.000608128437678686	4	Y	group1(38_a)|group2(2992_a,_4_n)|group3(3871_a,_2_n)|group4(307_a,_3_n)|group5(861_a,_1_n)
1876	19.5662100210033	0.000608128437678686	4	Y	group1(38_a)|group2(2992_a,_4_n)|group3(3871_a,_2_n)|group4(307_a,_3_n)|group5(861_a,_1_n)
1877	19.5662100210033	0.000608128437678686	4	Y	group1(38_a)|group2(2992_a,_4_n)|group3(3871_a,_2_n)|group4(307_a,_3_n)|group5(861_a,_1_n)
1878	19.5662100210033	0.000608128437678686	4	Y	group1(38_g)|group2(2992_g,_4_n)|group3(3871_g,_2_n)|group4(307_g,_3_n)|group5(861_g,_1_n)
1879	19.5662100210033	0.000608128437678686	4	Y	group1(38_g)|group2(2992_g,_4_n)|group3(3871_g,_2_n)|group4(307_g,_3_n)|group5(861_g,_1_n)
1880	19.5662100210033	0.000608128437678686	4	Y	group1(38_a)|group2(2992_a,_4_n)|group3(3871_a,_2_n)|group4(307_a,_3_n)|group5(861_a,_1_n)
1881	19.5662100210033	0.000608128437678686	4	Y	group1(38_a)|group2(2992_a,_4_n)|group3(3871_a,_2_n)|group4(307_a,_3_n)|group5(861_a,_1_n)
1882	21.2503697745855	0.00651125794111833	8	Y	group1(38_a)|group2(2991_a,_1_c,_4_n)|group3(3871_a,_2_n)|group4(307_a,_3_n)|group5(861_a,_1_n)
1883	21.2503697745855	0.00651125794111833	8	Y	group1(38_a)|group2(2991_a,_4_n,_1_r)|group3(3871_a,_2_n)|group4(307_a,_3_n)|group5(861_a,_1_n)
1884	20.6398612036936	0.0081681975688594	8	Y	group1(38_g)|group2(2992_g,_4_n)|group3(1_a,_3870_g,_2_n)|group4(307_g,_3_n)|group5(861_g,_1_n)
1885	20.6398612036936	0.0081681975688594	8	Y	group1(38_c)|group2(2992_c,_4_n)|group3(3870_c,_2_n,_1_t)|group4(307_c,_3_n)|group5(861_c,_1_n)
1886	19.5662100210033	0.000608128437678686	4	Y	group1(38_t)|group2(4_n,_2992_t)|group3(2_n,_3871_t)|group4(3_n,_307_t)|group5(1_n,_861_t)
1887	12.9658025635318	0.113031666245179	8	Y	group1(38_a)|group2(2992_a,_4_n)|group3(1_-,_3866_a,_6_n)|group4(307_a,_3_n)|group5(861_a,_1_n)
1888	19.5662100210033	0.000608128437678686	4	Y	group1(38_a)|group2(2992_a,_4_n)|group3(3871_a,_2_n)|group4(307_a,_3_n)|group5(861_a,_1_n)
1889	19.5662100210033	0.000608128437678686	4	Y	group1(38_a)|group2(2992_a,_4_n)|group3(3871_a,_2_n)|group4(307_a,_3_n)|group5(861_a,_1_n)
1890	19.5662100210033	0.000608128437678686	4	Y	group1(38_a)|group2(2992_a,_4_n)|group3(3871_a,_2_n)|group4(307_a,_3_n)|group5(861_a,_1_n)
1891	19.5662100210033	0.000608128437678686	4	Y	group1(38_a)|group2(2992_a,_4_n)|group3(3871_a,_2_n)|group4(307_a,_3_n)|group5(861_a,_1_n)
1892	19.5662100210033	0.000608128437678686	4	Y	group1(38_a)|group2(2992_a,_4_n)|group3(3871_a,_2_n)|group4(307_a,_3_n)|group5(861_a,_1_n)
1893	22.9726226227687	0.00339957405706429	8	Y	group1(38_g)|group2(9_a,_2983_g,_4_n)|group3(7_a,_3864_g,_2_n)|group4(1_a,_306_g,_3_n)|group5(861_g,_1_n)
1894	24.0208054054259	0.0202088937438047	12	Y	group1(38_g)|group2(2990_g,_4_n,_2_t)|group3(1_a,_3870_g,_2_n)|group4(307_g,_3_n)|group5(861_g,_1_n)
1895	19.9502367728932	0.0105259697963709	8	Y	group1(38_t)|group2(1_c,_4_n,_2991_t)|group3(1_c,_2_n,_3870_t)|group4(3_n,_307_t)|group5(1_n,_861_t)
1896	19.5662100210033	0.000608128437678686	4	Y	group1(38_g)|group2(2992_g,_4_n)|group3(3871_g,_2_n)|group4(307_g,_3_n)|group5(861_g,_1_n)
1897	19.5662100210033	0.000608128437678686	4	Y	group1(38_c)|group2(2992_c,_4_n)|group3(3871_c,_2_n)|group4(307_c,_3_n)|group5(861_c,_1_n)
1898	20.6398612036936	0.0081681975688594	8	Y	group1(38_c)|group2(2992_c,_4_n)|group3(3870_c,_2_n,_1_t)|group4(307_c,_3_n)|group5(861_c,_1_n)
1899	19.5662100210033	0.000608128437678686	4	Y	group1(38_t)|group2(4_n,_2992_t)|group3(2_n,_3871_t)|group4(3_n,_307_t)|group5(1_n,_861_t)
1900	16.8281551941376	0.00208732609729826	4	Y	group1(38_g)|group2(2992_g,_4_n)|group3(3870_g,_3_n)|group4(307_g,_3_n)|group5(861_g,_1_n)
1901	19.5662100210033	0.000608128437678686	4	Y	group1(38_g)|group2(2992_g,_4_n)|group3(3871_g,_2_n)|group4(307_g,_3_n)|group5(861_g,_1_n)
1902	19.5662100210033	0.000608128437678686	4	Y	group1(38_a)|group2(2992_a,_4_n)|group3(3871_a,_2_n)|group4(307_a,_3_n)|group5(861_a,_1_n)
1903	22.7988519404033	0.0294829817330256	12	Y	group1(38_a)|group2(2992_a,_4_n)|group3(3868_a,_1_c,_2_g,_2_n)|group4(307_a,_3_n)|group5(861_a,_1_n)
1904	19.5662100210033	0.000608128437678686	4	Y	group1(38_t)|group2(4_n,_2992_t)|group3(2_n,_3871_t)|group4(3_n,_307_t)|group5(1_n,_861_t)
1905	21.2503697745855	0.00651125794111833	8	Y	group1(38_a)|group2(2991_a,_1_g,_4_n)|group3(3871_a,_2_n)|group4(307_a,_3_n)|group5(861_a,_1_n)
1906	19.5662100210033	0.000608128437678686	4	Y	group1(38_t)|group2(4_n,_2992_t)|group3(2_n,_3871_t)|group4(3_n,_307_t)|group5(1_n,_861_t)
1907	19.5662100210033	0.000608128437678686	4	Y	group1(38_t)|group2(4_n,_2992_t)|group3(2_n,_3871_t)|group4(3_n,_307_t)|group5(1_n,_861_t)
1908	22.3237731955057	0.0340472979556269	12	Y	group1(38_g)|group2(1_a,_2991_g,_4_n)|group3(3870_g,_2_n,_1_t)|group4(307_g,_3_n)|group5(861_g,_1_n)
1909	19.5662100210033	0.000608128437678686	4	Y	group1(38_g)|group2(2992_g,_4_n)|group3(3871_g,_2_n)|group4(307_g,_3_n)|group5(861_g,_1_n)
1910	19.5662100210033	0.000608128437678686	4	Y	group1(38_t)|group2(4_n,_2992_t)|group3(2_n,_3871_t)|group4(3_n,_307_t)|group5(1_n,_861_t)
1911	15.5338153450559	0.00371296870904658	4	Y	group1(38_g)|group2(2991_g,_5_n)|group3(3870_g,_3_n)|group4(307_g,_3_n)|group5(861_g,_1_n)
1912	14.2278387876545	0.00660229235788543	4	Y	group1(38_a)|group2(2989_a,_7_n)|group3(3870_a,_3_n)|group4(307_a,_3_n)|group5(861_a,_1_n)
1913	16.5966032580508	0.00231471232209751	4	Y	group1(38_a)|group2(2989_a,_7_n)|group3(3871_a,_2_n)|group4(307_a,_3_n)|group5(861_a,_1_n)
1914	16.5966032580508	0.00231471232209751	4	Y	group1(38_c)|group2(2989_c,_7_n)|group3(3871_c,_2_n)|group4(307_c,_3_n)|group5(861_c,_1_n)
1915	16.5966032580508	0.00231471232209751	4	Y	group1(38_a)|group2(2989_a,_7_n)|group3(3871_a,_2_n)|group4(307_a,_3_n)|group5(861_a,_1_n)
1916	27.606442400806	0.000555167371810285	8	Y	group1(38_g)|group2(2989_g,_7_n)|group3(3870_g,_2_n,_1_t)|group4(306_g,_4_n)|group5(861_g,_1_n)
1917	16.5966032580508	0.00231471232209751	4	Y	group1(38_a)|group2(2989_a,_7_n)|group3(3871_a,_2_n)|group4(307_a,_3_n)|group5(861_a,_1_n)
1918	26.5337927511388	2.46938962392562e-05	4	Y	group1(38_a)|group2(2989_a,_7_n)|group3(3871_a,_2_n)|group4(306_a,_4_n)|group5(861_a,_1_n)
1919	26.1507719896902	0.01021871931299	12	Y	group1(38_a)|group2(2984_a,_5_c,_7_n)|group3(3870_a,_2_n,_1_t)|group4(307_a,_3_n)|group5(861_a,_1_n)
1920	16.5966032580508	0.00231471232209751	4	Y	group1(38_t)|group2(7_n,_2989_t)|group3(2_n,_3871_t)|group4(3_n,_307_t)|group5(1_n,_861_t)
1921	27.606442400806	0.000555167371810285	8	Y	group1(38_c)|group2(2989_c,_7_n)|group3(3870_c,_2_n,_1_t)|group4(306_c,_4_n)|group5(861_c,_1_n)
1922	28.6902537577748	0.000359323936430878	8	Y	group1(38_a)|group2(2989_a,_7_n)|group3(3869_a,_2_n,_2_t)|group4(306_a,_4_n)|group5(861_a,_1_n)
1923	26.5337927511388	2.46938962392562e-05	4	Y	group1(38_a)|group2(2989_a,_7_n)|group3(3871_a,_2_n)|group4(306_a,_4_n)|group5(861_a,_1_n)
1924	16.5966032580508	0.00231471232209751	4	Y	group1(38_t)|group2(7_n,_2989_t)|group3(2_n,_3871_t)|group4(3_n,_307_t)|group5(1_n,_861_t)
1925	26.5337927511388	2.46938962392562e-05	4	Y	group1(38_a)|group2(2989_a,_7_n)|group3(3871_a,_2_n)|group4(306_a,_4_n)|group5(861_a,_1_n)
1926	37.9746642808168	0.000155032071991042	12	Y	group1(38_c)|group2(1_a,_2989_c,_6_n)|group3(3871_c,_2_n)|group4(306_c,_4_n)|group5(860_c,_1_n,_1_t)
1927	17.1383554943473	0.00181688739370149	4	Y	group1(38_t)|group2(6_n,_2990_t)|group3(2_n,_3871_t)|group4(3_n,_307_t)|group5(1_n,_861_t)
1928	29.0233386963544	0.000314121481475453	8	Y	group1(38_g)|group2(2990_g,_6_n)|group3(3870_g,_2_n,_1_t)|group4(306_g,_4_n)|group5(861_g,_1_n)
1929	27.9504468775818	1.2764708108093e-05	4	Y	group1(38_a)|group2(2990_a,_6_n)|group3(3871_a,_2_n)|group4(306_a,_4_n)|group5(861_a,_1_n)
1930	27.9504468775818	1.2764708108093e-05	4	Y	group1(38_g)|group2(2990_g,_6_n)|group3(3871_g,_2_n)|group4(306_g,_4_n)|group5(861_g,_1_n)
1931	27.9504468775818	1.2764708108093e-05	4	Y	group1(38_t)|group2(6_n,_2990_t)|group3(2_n,_3871_t)|group4(4_n,_306_t)|group5(1_n,_861_t)
1932	29.6351853368486	0.000245168392144552	8	Y	group1(38_c)|group2(2989_c,_6_n,_1_t)|group3(3871_c,_2_n)|group4(306_c,_4_n)|group5(861_c,_1_n)
1933	30.1073982271059	0.000202334211576595	8	Y	group1(38_c)|group2(2990_c,_6_n)|group3(3869_c,_2_n,_2_t)|group4(306_c,_4_n)|group5(861_c,_1_n)
1934	27.9504468775818	1.2764708108093e-05	4	Y	group1(38_t)|group2(6_n,_2990_t)|group3(2_n,_3871_t)|group4(4_n,_306_t)|group5(1_n,_861_t)
1935	27.9504468775818	1.2764708108093e-05	4	Y	group1(38_c)|group2(2990_c,_6_n)|group3(3871_c,_2_n)|group4(306_c,_4_n)|group5(861_c,_1_n)
1936	29.2339767547528	0.000288468191640129	8	Y	group1(38_t)|group2(2_a,_6_n,_2988_t)|group3(1_a,_2_n,_3870_t)|group4(4_n,_306_t)|group5(1_n,_861_t)
1937	57.4876344284038	1.44630787981992e-09	8	Y	group1(38_t)|group2(4_n,_2992_t)|group3(2_n,_3871_t)|group4(1_g,_4_n,_305_t)|group5(1_n,_861_t)
1938	32.4829303586582	1.5240368358225e-06	4	Y	group1(38_t)|group2(4_n,_2992_t)|group3(2_n,_3871_t)|group4(4_n,_306_t)|group5(1_n,_861_t)
1939	33.5563033388861	4.88771387305075e-05	8	Y	group1(38_a)|group2(2992_a,_4_n)|group3(3870_a,_2_n,_1_t)|group4(306_a,_4_n)|group5(861_a,_1_n)
1940	32.4829303586582	1.5240368358225e-06	4	Y	group1(38_t)|group2(4_n,_2992_t)|group3(2_n,_3871_t)|group4(4_n,_306_t)|group5(1_n,_861_t)
1941	32.4829303586582	1.5240368358225e-06	4	Y	group1(38_g)|group2(2992_g,_4_n)|group3(3871_g,_2_n)|group4(306_g,_4_n)|group5(861_g,_1_n)
1942	25.4174152638222	4.14643553341523e-05	4	Y	group1(38_c)|group2(2993_c,_3_n)|group3(3871_c,_2_n)|group4(307_c,_3_n)|group5(862_c)
1943	25.4174152638222	4.14643553341523e-05	4	Y	group1(38_a)|group2(2993_a,_3_n)|group3(3871_a,_2_n)|group4(307_a,_3_n)|group5(862_a)
1944	25.4174152638222	4.14643553341523e-05	4	Y	group1(38_t)|group2(3_n,_2993_t)|group3(2_n,_3871_t)|group4(3_n,_307_t)|group5(862_t)
1945	27.9985209928165	0.000474529850560411	8	Y	group1(38_t)|group2(3_g,_3_n,_2990_t)|group3(1_g,_2_n,_3870_t)|group4(3_n,_307_t)|group5(862_t)
1946	25.4174152638222	4.14643553341523e-05	4	Y	group1(38_t)|group2(3_n,_2993_t)|group3(2_n,_3871_t)|group4(3_n,_307_t)|group5(862_t)
1947	25.4174152638222	4.14643553341523e-05	4	Y	group1(38_g)|group2(2993_g,_3_n)|group3(3871_g,_2_n)|group4(307_g,_3_n)|group5(862_g)
1948	57.8789233977425	1.21287355051697e-09	8	Y	group1(38_c)|group2(2993_c,_3_n)|group3(3870_c,_2_n,_1_t)|group4(305_c,_3_n,_2_t)|group5(862_c)
1949	1.16253701955503	0.996998315660401	8	Y	group1(38_a)|group2(2993_a,_1_c,_2_n)|group3(3870_a,_1_c,_2_n)|group4(310_a)|group5(862_a)
1950	0.7768324338416	0.941526738222563	4	Y	group1(38_t)|group2(2_n,_2994_t)|group3(2_n,_3871_t)|group4(310_t)|group5(862_t)
1951	2.93829992887499	0.938169630939501	8	Y	group1(38_c)|group2(2994_c,_2_n)|group3(3869_c,_2_n,_2_t)|group4(310_c)|group5(862_c)
1952	0.7768324338416	0.941526738222563	4	Y	group1(38_a)|group2(2994_a,_2_n)|group3(3871_a,_2_n)|group4(310_a)|group5(862_a)
1953	0.7768324338416	0.941526738222563	4	Y	group1(38_g)|group2(2994_g,_2_n)|group3(3871_g,_2_n)|group4(310_g)|group5(862_g)
1954	2.93829992887499	0.938169630939501	8	Y	group1(38_a)|group2(2994_a,_2_n)|group3(3869_a,_2_g,_2_n)|group4(310_a)|group5(862_a)
1955	0.673956965374062	0.954501295632142	4	Y	group1(38_g)|group2(2995_g,_1_n)|group3(3871_g,_2_n)|group4(310_g)|group5(862_g)
1956	0.673956965374062	0.954501295632142	4	Y	group1(38_g)|group2(2995_g,_1_n)|group3(3871_g,_2_n)|group4(310_g)|group5(862_g)
1957	3.05556585673421	0.995138847289005	12	Y	group1(38_c)|group2(2992_c,_1_n,_2_t,_1_y)|group3(3869_c,_2_n,_2_t)|group4(310_c)|group5(861_c,_1_t)
1958	0.673956965374062	0.954501295632142	4	Y	group1(38_t)|group2(1_n,_2995_t)|group3(2_n,_3871_t)|group4(310_t)|group5(862_t)
1959	1.7493864902137	0.987754715444272	8	Y	group1(38_g)|group2(2995_g,_1_n)|group3(3870_g,_2_n,_1_t)|group4(310_g)|group5(862_g)
1960	2.35788991111664	0.968028612313687	8	Y	group1(38_c)|group2(1_a,_2994_c,_1_n)|group3(3871_c,_2_n)|group4(310_c)|group5(862_c)
1961	0.673956965374062	0.954501295632142	4	Y	group1(38_t)|group2(1_n,_2995_t)|group3(2_n,_3871_t)|group4(310_t)|group5(862_t)
1962	2.35788991111664	0.968028612313687	8	Y	group1(38_c)|group2(2994_c,_1_n,_1_t)|group3(3871_c,_2_n)|group4(310_c)|group5(862_c)
1963	0.673956965374062	0.954501295632142	4	Y	group1(38_g)|group2(2995_g,_1_n)|group3(3871_g,_2_n)|group4(310_g)|group5(862_g)
1964	0.673956965374062	0.954501295632142	4	Y	group1(38_t)|group2(1_n,_2995_t)|group3(2_n,_3871_t)|group4(310_t)|group5(862_t)
1965	0.673956965374062	0.954501295632142	4	Y	group1(38_g)|group2(2995_g,_1_n)|group3(3871_g,_2_n)|group4(310_g)|group5(862_g)
1966	0.673956965374062	0.954501295632142	4	Y	group1(38_t)|group2(1_n,_2995_t)|group3(2_n,_3871_t)|group4(310_t)|group5(862_t)
1967	0.673956965374062	0.954501295632142	4	Y	group1(38_t)|group2(1_n,_2995_t)|group3(2_n,_3871_t)|group4(310_t)|group5(862_t)
1968	2.35788991111664	0.968028612313687	8	Y	group1(38_g)|group2(1_a,_2994_g,_1_n)|group3(3871_g,_2_n)|group4(310_g)|group5(862_g)
1969	0.673956965374062	0.954501295632142	4	Y	group1(38_t)|group2(1_n,_2995_t)|group3(2_n,_3871_t)|group4(310_t)|group5(862_t)
1970	0.673956965374062	0.954501295632142	4	Y	group1(38_a)|group2(2995_a,_1_n)|group3(3871_a,_2_n)|group4(310_a)|group5(862_a)
1971	NA	1	NA	N	NA
1972	NA	1	NA	N	NA
1973	NA	1	NA	N	NA
1974	NA	1	NA	N	NA
1975	NA	1	NA	N	NA
1976	NA	1	NA	N	NA
1977	NA	1	NA	N	NA
1978	NA	1	NA	N	NA
1979	NA	1	NA	N	NA
1980	0.673956965374062	0.954501295632142	4	Y	group1(38_t)|group2(1_n,_2995_t)|group3(2_n,_3871_t)|group4(310_t)|group5(862_t)
1981	0.673956965374062	0.954501295632142	4	Y	group1(38_t)|group2(1_n,_2995_t)|group3(2_n,_3871_t)|group4(310_t)|group5(862_t)
1982	0.673956965374062	0.954501295632142	4	Y	group1(38_c)|group2(2995_c,_1_n)|group3(3871_c,_2_n)|group4(310_c)|group5(862_c)
1983	0.673956965374062	0.954501295632142	4	Y	group1(38_t)|group2(1_n,_2995_t)|group3(2_n,_3871_t)|group4(310_t)|group5(862_t)
1984	0.673956965374062	0.954501295632142	4	Y	group1(38_c)|group2(2995_c,_1_n)|group3(3871_c,_2_n)|group4(310_c)|group5(862_c)
1985	14.0628449947431	0.296713127358348	12	Y	group1(37_c,_1_t)|group2(2982_c,_1_n,_13_t)|group3(3862_c,_2_n,_8_t,_1_y)|group4(310_c)|group5(861_c,_1_t)
1986	5.18265635867316	0.73788712182369	8	Y	group1(38_c)|group2(2994_c,_1_n,_1_t)|group3(3868_c,_2_n,_3_t)|group4(309_c,_1_t)|group5(862_c)
1987	0.673956965374062	0.954501295632142	4	Y	group1(38_g)|group2(2995_g,_1_n)|group3(3871_g,_2_n)|group4(310_g)|group5(862_g)
1988	1.05948921303263	0.997843856402522	8	Y	group1(38_c)|group2(2994_c,_1_n,_1_t)|group3(3870_c,_2_n,_1_t)|group4(310_c)|group5(862_c)
1989	1.1685835860261	0.883243542510202	4	Y	group1(38_a)|group2(2993_a,_3_n)|group3(3870_a,_3_n)|group4(310_a)|group5(862_a)
1990	21.5351764441761	0.00585378352271341	8	Y	group1(38_c)|group2(2989_c,_3_n,_4_t)|group3(3870_c,_3_n)|group4(309_c,_1_t)|group5(857_c,_5_t)
1991	1.1685835860261	0.883243542510202	4	Y	group1(38_t)|group2(3_n,_2993_t)|group3(3_n,_3870_t)|group4(310_t)|group5(862_t)
1992	2.85310878048259	0.943234665740126	8	Y	group1(38_c)|group2(2992_c,_3_n,_1_t)|group3(3870_c,_3_n)|group4(310_c)|group5(862_c)
1993	2.85310878048259	0.943234665740126	8	Y	group1(38_t)|group2(1_a,_3_n,_2992_t)|group3(3_n,_3870_t)|group4(310_t)|group5(862_t)
1994	2.85310878048259	0.943234665740126	8	Y	group1(38_t)|group2(1_a,_3_n,_2992_t)|group3(3_n,_3870_t)|group4(310_t)|group5(862_t)
1995	1.1685835860261	0.883243542510202	4	Y	group1(38_g)|group2(2993_g,_3_n)|group3(3870_g,_3_n)|group4(310_g)|group5(862_g)
1996	1.1685835860261	0.883243542510202	4	Y	group1(38_a)|group2(2993_a,_3_n)|group3(3870_a,_3_n)|group4(310_a)|group5(862_a)
1997	1.1685835860261	0.883243542510202	4	Y	group1(38_a)|group2(2993_a,_3_n)|group3(3870_a,_3_n)|group4(310_a)|group5(862_a)
1998	1.1685835860261	0.883243542510202	4	Y	group1(38_a)|group2(2993_a,_3_n)|group3(3870_a,_3_n)|group4(310_a)|group5(862_a)
[truncated: 28,651 more rows]
