# Supplementary material for: Genome-wide bioinformatic analyses predict key host and viral factors in SARS-CoV-2 pathogenesis
Source: Commun Biol. 2021 May 17;4:590. doi: 10.1038/s42003-021-02095-0 (PMC8128904; doi:10.1038/s42003-021-02095-0)
Supplement: Supplementary file 18 — Supplementary Data 16 [file 42003_2021_2095_MOESM18_ESM.zip › metaCATS_Results/Age_Range-rMsaInput.txt-rResultChisqTest.txt]

resultCST
1 "Site Number	Chi-Square Score	P-Value	Degrees of Freedom	Sparse Table (i.e. <5 of any residue)	Residue Diversity Between Groups
1	24.7951549193283	0.585940746731218	27	Y	group1(38_-)|group2(1009_-)|group3(1267_-,_1_c)|group4(1250_-,_2_a,_2_c,_1_t)|group5(1661_-)|group6(769_-)|group7(516_-)|group8(440_-,_1_c)|group9(283_-)|group10(839_-)
2	12.3119170588283	0.830722509469597	18	Y	group1(38_-)|group2(1008_-,_1_c)|group3(1268_-)|group4(1254_-,_1_t)|group5(1661_-)|group6(769_-)|group7(516_-)|group8(441_-)|group9(283_-)|group10(839_-)
3	5.19209131465811	0.817251908381581	9	Y	group1(38_-)|group2(1008_-,_1_t)|group3(1268_-)|group4(1254_-,_1_t)|group5(1661_-)|group6(769_-)|group7(516_-)|group8(441_-)|group9(283_-)|group10(839_-)
4	5.19209131465811	0.817251908381581	9	Y	group1(38_-)|group2(1008_-,_1_t)|group3(1268_-)|group4(1254_-,_1_t)|group5(1661_-)|group6(769_-)|group7(516_-)|group8(441_-)|group9(283_-)|group10(839_-)
5	12.3119170588283	0.830722509469597	18	Y	group1(38_-)|group2(1008_-,_1_g)|group3(1268_-)|group4(1254_-,_1_c)|group5(1661_-)|group6(769_-)|group7(516_-)|group8(441_-)|group9(283_-)|group10(839_-)
6	23.9601496705061	0.937794162350732	36	Y	group1(38_-)|group2(1006_-,_3_a)|group3(1262_-,_6_a)|group4(1252_-,_3_a)|group5(1656_-,_3_a,_1_c,_1_g)|group6(767_-,_1_a,_1_t)|group7(516_-)|group8(439_-,_2_a)|group9(281_-,_2_a)|group10(836_-,_3_a)
7	12.8723459756838	0.799100109310608	18	Y	group1(38_-)|group2(1008_-,_1_a)|group3(1268_-)|group4(1254_-,_1_a)|group5(1659_-,_2_g)|group6(769_-)|group7(516_-)|group8(441_-)|group9(283_-)|group10(839_-)
8	3.8162121263012	0.923087098534493	9	Y	group1(38_-)|group2(1009_-)|group3(1268_-)|group4(1255_-)|group5(1660_-,_1_g)|group6(769_-)|group7(516_-)|group8(441_-)|group9(283_-)|group10(839_-)
9	3.8162121263012	0.923087098534493	9	Y	group1(38_-)|group2(1009_-)|group3(1268_-)|group4(1255_-)|group5(1660_-,_1_a)|group6(769_-)|group7(516_-)|group8(441_-)|group9(283_-)|group10(839_-)
10	3.8162121263012	0.923087098534493	9	Y	group1(38_-)|group2(1009_-)|group3(1268_-)|group4(1255_-)|group5(1660_-,_1_t)|group6(769_-)|group7(516_-)|group8(441_-)|group9(283_-)|group10(839_-)
11	4.40748848456972	0.882607440880616	9	Y	group1(38_-)|group2(1008_-,_1_g)|group3(1268_-)|group4(1255_-)|group5(1660_-,_1_g)|group6(769_-)|group7(516_-)|group8(441_-)|group9(283_-)|group10(839_-)
12	10.7506728760018	0.904635839767246	18	Y	group1(38_-)|group2(1008_-,_1_t)|group3(1268_-)|group4(1255_-)|group5(1660_-,_1_c)|group6(769_-)|group7(516_-)|group8(441_-)|group9(283_-)|group10(839_-)
13	4.40748848456972	0.882607440880616	9	Y	group1(38_-)|group2(1008_-,_1_t)|group3(1268_-)|group4(1255_-)|group5(1660_-,_1_t)|group6(769_-)|group7(516_-)|group8(441_-)|group9(283_-)|group10(839_-)
14	10.7506728760018	0.904635839767246	18	Y	group1(38_-)|group2(1008_-,_1_g)|group3(1268_-)|group4(1255_-)|group5(1660_-,_1_c)|group6(769_-)|group7(516_-)|group8(441_-)|group9(283_-)|group10(839_-)
15	4.40748848456972	0.882607440880616	9	Y	group1(38_-)|group2(1008_-,_1_g)|group3(1268_-)|group4(1255_-)|group5(1660_-,_1_g)|group6(769_-)|group7(516_-)|group8(441_-)|group9(283_-)|group10(839_-)
16	3.8162121263012	0.923087098534493	9	Y	group1(38_-)|group2(1009_-)|group3(1268_-)|group4(1255_-)|group5(1660_-,_1_a)|group6(769_-)|group7(516_-)|group8(441_-)|group9(283_-)|group10(839_-)
17	3.8162121263012	0.923087098534493	9	Y	group1(38_-)|group2(1009_-)|group3(1268_-)|group4(1255_-)|group5(1660_-,_1_a)|group6(769_-)|group7(516_-)|group8(441_-)|group9(283_-)|group10(839_-)
18	3.8162121263012	0.923087098534493	9	Y	group1(38_-)|group2(1009_-)|group3(1268_-)|group4(1255_-)|group5(1660_-,_1_c)|group6(769_-)|group7(516_-)|group8(441_-)|group9(283_-)|group10(839_-)
19	3.8162121263012	0.923087098534493	9	Y	group1(38_-)|group2(1009_-)|group3(1268_-)|group4(1255_-)|group5(1660_-,_1_t)|group6(769_-)|group7(516_-)|group8(441_-)|group9(283_-)|group10(839_-)
20	3.59198427253948	0.936161215699302	9	Y	group1(38_-)|group2(1009_-)|group3(1267_-,_1_g)|group4(1255_-)|group5(1660_-,_1_g)|group6(769_-)|group7(516_-)|group8(441_-)|group9(283_-)|group10(839_-)
21	9.12794010808062	0.956704865300061	18	Y	group1(38_-)|group2(1009_-)|group3(1267_-,_1_a)|group4(1255_-)|group5(1660_-,_1_c)|group6(769_-)|group7(516_-)|group8(441_-)|group9(283_-)|group10(839_-)
22	3.59198427253948	0.936161215699302	9	Y	group1(38_-)|group2(1009_-)|group3(1267_-,_1_t)|group4(1255_-)|group5(1660_-,_1_t)|group6(769_-)|group7(516_-)|group8(441_-)|group9(283_-)|group10(839_-)
23	3.59198427253948	0.936161215699302	9	Y	group1(38_-)|group2(1009_-)|group3(1267_-,_1_c)|group4(1255_-)|group5(1660_-,_1_c)|group6(769_-)|group7(516_-)|group8(441_-)|group9(283_-)|group10(839_-)
24	9.12794010808062	0.956704865300061	18	Y	group1(38_-)|group2(1009_-)|group3(1267_-,_1_t)|group4(1255_-)|group5(1660_-,_1_c)|group6(769_-)|group7(516_-)|group8(441_-)|group9(283_-)|group10(839_-)
25	16.8106104270517	0.935689905787933	27	Y	group1(38_-)|group2(1009_-)|group3(1267_-,_1_a)|group4(1255_-)|group5(1658_-,_2_c,_1_t)|group6(769_-)|group7(516_-)|group8(441_-)|group9(283_-)|group10(839_-)
26	22.946777974662	0.955060043074427	36	Y	group1(38_-)|group2(1007_-,_1_a,_1_t)|group3(1267_-,_1_c)|group4(1253_-,_1_a,_1_c)|group5(1658_-,_1_a,_2_c)|group6(769_-)|group7(516_-)|group8(441_-)|group9(283_-)|group10(838_-,_1_g)
27	13.457937257912	0.986006096671592	27	Y	group1(38_-)|group2(1007_-,_1_c,_1_g)|group3(1267_-,_1_a)|group4(1253_-,_1_c,_1_g)|group5(1658_-,_2_a,_1_g)|group6(769_-)|group7(516_-)|group8(441_-)|group9(283_-)|group10(838_-,_1_a)
28	32.8901817965341	0.617288600905818	36	Y	group1(38_-)|group2(1007_-,_1_g,_1_t)|group3(1266_-,_1_a,_1_c)|group4(1252_-,_3_a)|group5(1656_-,_1_a,_2_c,_2_t)|group6(769_-)|group7(516_-)|group8(441_-)|group9(282_-,_1_g)|group10(838_-,_1_g)
29	27.3599860067567	0.849214705681148	36	Y	group1(38_-)|group2(1007_-,_1_a,_1_g)|group3(1265_-,_2_c,_1_g)|group4(1252_-,_1_a,_2_t)|group5(1656_-,_2_a,_1_c,_2_g)|group6(768_-,_1_g)|group7(516_-)|group8(441_-)|group9(282_-,_1_t)|group10(838_-,_1_t)
30	38.092244410102	0.0764157504771423	27	Y	group1(38_-)|group2(1007_-,_1_c,_1_g)|group3(1266_-,_1_a,_1_g)|group4(1251_-,_1_a,_3_c)|group5(1654_-,_3_c,_4_g)|group6(767_-,_1_a,_1_g)|group7(516_-)|group8(441_-)|group9(279_-,_3_c,_1_g)|group10(838_-,_1_g)
31	29.0681843203098	0.787032100705518	36	Y	group1(38_-)|group2(1007_-,_1_c,_1_t)|group3(1266_-,_1_a,_1_c)|group4(1250_-,_2_a,_2_c,_1_t)|group5(1654_-,_3_a,_2_c,_1_g,_1_t)|group6(766_-,_1_a,_2_c)|group7(516_-)|group8(441_-)|group9(279_-,_2_a,_1_c,_1_t)|group10(838_-,_1_c)
32	52.1941570116353	0.0395499150145517	36	Y	group1(38_-)|group2(1007_-,_2_c)|group3(1266_-,_1_c,_1_g)|group4(1250_-,_2_a,_3_c)|group5(1654_-,_2_a,_1_c,_2_g,_2_t)|group6(766_-,_2_c,_1_g)|group7(516_-)|group8(441_-)|group9(279_-,_4_c)|group10(838_-,_1_t)
33	75.6153920473513	0.000123865904445243	36	Y	group1(38_-)|group2(1005_-,_2_a,_1_c,_1_t)|group3(1265_-,_1_a,_1_g,_1_t)|group4(1250_-,_1_a,_2_c,_2_g)|group5(1654_-,_2_a,_1_c,_4_g)|group6(766_-,_3_g)|group7(516_-)|group8(441_-)|group9(278_-,_1_a,_4_c)|group10(838_-,_1_t)
34	38.7429471621497	0.346945111281593	36	Y	group1(38_-)|group2(1005_-,_2_a,_2_g)|group3(1265_-,_3_g)|group4(1249_-,_1_a,_1_c,_3_g,_1_t)|group5(1654_-,_2_a,_1_c,_3_g,_1_t)|group6(765_-,_3_g,_1_t)|group7(515_-,_1_c)|group8(441_-)|group9(279_-,_4_g)|group10(838_-,_1_a)
35	171.571472318666	1.14340116954808e-16	45	Y	group1(34_-,_4_a)|group2(838_-,_166_a,_4_c,_1_g)|group3(1031_-,_234_a,_3_g)|group4(1000_-,_252_a,_3_c)|group5(1325_-,_332_a,_3_g,_1_t)|group6(632_-,_136_a,_1_c)|group7(425_-,_89_a,_1_g,_1_n)|group8(378_-,_63_a)|group9(217_-,_66_a)|group10(803_-,_36_a)
36	185.905543995526	4.62393453442326e-14	63	Y	group1(34_-,_1_n,_3_t)|group2(826_-,_2_a,_2_c,_5_n,_174_t)|group3(1009_-,_3_a,_2_c,_2_g,_3_n,_248_t,_1_y)|group4(978_-,_1_a,_1_g,_274_t,_1_y)|group5(1317_-,_1_a,_5_n,_337_t,_1_w)|group6(628_-,_1_c,_3_n,_137_t)|group7(424_-,_1_c,_2_n,_89_t)|group8(368_-,_73_t)|group9(214_-,_69_t)|group10(800_-,_2_n,_37_t)
37	200.098211714279	3.49490488769928e-16	63	Y	group1(34_-,_1_n,_3_t)|group2(804_-,_1_a,_3_c,_5_n,_196_t)|group3(982_-,_1_a,_4_c,_1_g,_3_n,_277_t)|group4(950_-,_304_t,_1_w)|group5(1287_-,_1_a,_2_g,_1_k,_5_n,_365_t)|group6(619_-,_1_g,_3_n,_146_t)|group7(419_-,_2_a,_2_n,_93_t)|group8(358_-,_83_t)|group9(214_-,_69_t)|group10(790_-,_2_n,_47_t)
38	183.012512513611	6.22425977826713e-16	54	Y	group1(34_-,_3_a,_1_n)|group2(786_-,_213_a,_1_c,_1_g,_5_n,_3_t)|group3(970_-,_285_a,_2_c,_3_g,_3_n,_5_t)|group4(932_-,_318_a,_5_t)|group5(1277_-,_373_a,_1_c,_2_g,_1_m,_5_n,_2_t)|group6(612_-,_153_a,_3_n,_1_t)|group7(419_-,_93_a,_1_g,_3_n)|group8(357_-,_84_a)|group9(214_-,_68_a,_1_t)|group10(783_-,_52_a,_2_g,_2_n)
39	194.232394187851	1.90438006892361e-20	45	Y	group1(34_-,_3_a,_1_n)|group2(745_-,_258_a,_5_n,_1_t)|group3(936_-,_326_a,_2_g,_3_n,_1_t)|group4(907_-,_347_a,_1_t)|group5(1236_-,_417_a,_2_c,_1_g,_5_n)|group6(594_-,_172_a,_3_n)|group7(413_-,_100_a,_2_n,_1_t)|group8(344_-,_97_a)|group9(212_-,_71_a)|group10(777_-,_60_a,_2_n)
40	200.914846816789	1.38216775253608e-21	45	Y	group1(34_-,_3_a,_1_n)|group2(737_-,_264_a,_1_c,_2_g,_5_n)|group3(932_-,_330_a,_2_c,_3_n,_1_t)|group4(904_-,_349_a,_2_t)|group5(1231_-,_421_a,_1_g,_5_n,_3_t)|group6(592_-,_173_a,_3_n,_1_t)|group7(413_-,_99_a,_1_g,_3_n)|group8(341_-,_100_a)|group9(210_-,_72_a,_1_g)|group10(775_-,_62_a,_2_n)
41	217.701729450507	1.56899772315005e-21	54	Y	group1(34_-,_3_g,_1_n)|group2(728_-,_1_a,_1_c,_273_g,_5_n,_1_t)|group3(928_-,_3_a,_334_g,_3_n)|group4(896_-,_1_a,_1_c,_357_g)|group5(1215_-,_2_a,_438_g,_5_n,_1_t)|group6(582_-,_184_g,_3_n)|group7(411_-,_102_g,_3_n)|group8(339_-,_102_g)|group9(207_-,_75_g,_1_k)|group10(769_-,_1_c,_67_g,_2_n)
42	190.29181255955	8.84173475831122e-20	45	Y	group1(34_-,_3_g,_1_n)|group2(721_-,_1_c,_282_g,_5_n)|group3(922_-,_342_g,_3_n,_1_t)|group4(888_-,_1_a,_366_g)|group5(1207_-,_2_a,_1_c,_446_g,_5_n)|group6(574_-,_192_g,_3_n)|group7(408_-,_104_g,_3_n,_1_t)|group8(336_-,_105_g)|group9(206_-,_77_g)|group10(763_-,_1_a,_73_g,_2_n)
43	196.990805329794	6.46805566723856e-21	45	Y	group1(34_-,_1_n,_3_t)|group2(711_-,_2_a,_5_n,_291_t)|group3(912_-,_3_c,_1_g,_4_n,_348_t)|group4(881_-,_1_a,_1_c,_372_t)|group5(1196_-,_1_g,_5_n,_459_t)|group6(571_-,_1_g,_3_n,_194_t)|group7(407_-,_3_n,_106_t)|group8(333_-,_1_n,_107_t)|group9(206_-,_77_t)|group10(760_-,_2_n,_77_t)
44	240.515091554161	2.26294040974789e-25	54	Y	group1(33_-,_1_c,_1_n,_3_t)|group2(709_-,_1_a,_5_n,_294_t)|group3(898_-,_1_a,_1_c,_4_n,_364_t)|group4(868_-,_1_a,_386_t)|group5(1192_-,_1_a,_4_c,_1_g,_6_n,_457_t)|group6(570_-,_1_a,_1_g,_3_n,_194_t)|group7(405_-,_1_a,_4_n,_106_t)|group8(332_-,_1_n,_108_t)|group9(205_-,_1_a,_77_t)|group10(757_-,_2_n,_79_t,_1_w)
45	195.303448076769	1.25276480042471e-20	45	Y	group1(32_-,_1_n,_5_t)|group2(705_-,_1_c,_5_n,_298_t)|group3(886_-,_1_a,_1_g,_4_n,_376_t)|group4(862_-,_1_g,_392_t)|group5(1177_-,_1_a,_5_n,_478_t)|group6(564_-,_1_g,_3_n,_201_t)|group7(404_-,_1_a,_3_n,_108_t)|group8(326_-,_1_n,_114_t)|group9(205_-,_78_t)|group10(755_-,_2_n,_82_t)
46	18.3410301021259	0.433408268909027	18	Y	group1(38_-)|group2(1009_-)|group3(1268_-)|group4(1255_-)|group5(1660_-,_1_t)|group6(769_-)|group7(515_-,_1_n)|group8(441_-)|group9(283_-)|group10(839_-)
47	14.5250729448803	0.104834976080395	9	Y	group1(38_-)|group2(1009_-)|group3(1268_-)|group4(1255_-)|group5(1661_-)|group6(769_-)|group7(515_-,_1_n)|group8(441_-)|group9(283_-)|group10(839_-)
48	14.5250729448803	0.104834976080395	9	Y	group1(38_-)|group2(1009_-)|group3(1268_-)|group4(1255_-)|group5(1661_-)|group6(769_-)|group7(515_-,_1_n)|group8(441_-)|group9(283_-)|group10(839_-)
49	18.3410301021259	0.433408268909027	18	Y	group1(38_-)|group2(1009_-)|group3(1268_-)|group4(1255_-)|group5(1660_-,_1_a)|group6(769_-)|group7(515_-,_1_n)|group8(441_-)|group9(283_-)|group10(839_-)
50	262.783298277966	1.53566901328908e-32	45	Y	group1(32_-,_4_a,_1_n,_1_t)|group2(692_-,_308_a,_2_c,_1_g,_5_n,_1_t)|group3(877_-,_386_a,_1_c,_1_g,_3_n)|group4(846_-,_406_a,_1_c,_1_g,_1_t)|group5(1160_-,_496_a,_5_n)|group6(557_-,_208_a,_1_c,_3_n)|group7(397_-,_116_a,_3_n)|group8(322_-,_118_a,_1_c)|group9(204_-,_79_a)|group10(748_-,_90_a,_1_n)
51	205.327646886964	2.41399643991084e-22	45	Y	group1(32_-,_1_n,_5_t)|group2(684_-,_2_a,_1_g,_5_n,_317_t)|group3(856_-,_2_c,_3_n,_407_t)|group4(836_-,_1_a,_2_c,_416_t)|group5(1145_-,_1_a,_3_c,_6_n,_506_t)|group6(550_-,_1_a,_1_c,_3_n,_214_t)|group7(393_-,_2_a,_1_c,_3_n,_117_t)|group8(317_-,_1_a,_123_t)|group9(204_-,_79_t)|group10(744_-,_1_c,_1_n,_93_t)
52	243.56183899538	4.54506010540225e-29	45	Y	group1(32_-,_4_a,_1_n,_1_t)|group2(673_-,_330_a,_1_g,_5_n)|group3(851_-,_412_a,_1_c,_3_n,_1_t)|group4(830_-,_424_a,_1_g)|group5(1133_-,_520_a,_2_c,_5_n,_1_t)|group6(549_-,_215_a,_3_n,_2_t)|group7(389_-,_124_a,_3_n)|group8(314_-,_126_a,_1_n)|group9(204_-,_79_a)|group10(739_-,_98_a,_1_g,_1_n)
53	251.12219716341	4.58715919738532e-34	36	Y	group1(32_-,_4_c,_1_g,_1_n)|group2(671_-,_332_c,_6_n)|group3(851_-,_413_c,_1_g,_3_n)|group4(828_-,_1_a,_426_c)|group5(1129_-,_1_a,_525_c,_6_n)|group6(547_-,_217_c,_2_g,_3_n)|group7(388_-,_125_c,_3_n)|group8(313_-,_128_c)|group9(204_-,_79_c)|group10(738_-,_100_c,_1_n)
54	17.1670476008957	0.0461633925535205	9	Y	group1(38_-)|group2(1009_-)|group3(1268_-)|group4(1255_-)|group5(1661_-)|group6(769_-)|group7(516_-)|group8(440_-,_1_t)|group9(283_-)|group10(839_-)
55	17.1670476008957	0.0461633925535205	9	Y	group1(38_-)|group2(1009_-)|group3(1268_-)|group4(1255_-)|group5(1661_-)|group6(769_-)|group7(516_-)|group8(440_-,_1_g)|group9(283_-)|group10(839_-)
56	17.1670476008957	0.0461633925535205	9	Y	group1(38_-)|group2(1009_-)|group3(1268_-)|group4(1255_-)|group5(1661_-)|group6(769_-)|group7(516_-)|group8(440_-,_1_c)|group9(283_-)|group10(839_-)
57	17.1670476008957	0.0461633925535205	9	Y	group1(38_-)|group2(1009_-)|group3(1268_-)|group4(1255_-)|group5(1661_-)|group6(769_-)|group7(516_-)|group8(440_-,_1_t)|group9(283_-)|group10(839_-)
58	17.1670476008957	0.0461633925535205	9	Y	group1(38_-)|group2(1009_-)|group3(1268_-)|group4(1255_-)|group5(1661_-)|group6(769_-)|group7(516_-)|group8(440_-,_1_c)|group9(283_-)|group10(839_-)
59	17.1670476008957	0.0461633925535205	9	Y	group1(38_-)|group2(1009_-)|group3(1268_-)|group4(1255_-)|group5(1661_-)|group6(769_-)|group7(516_-)|group8(440_-,_1_t)|group9(283_-)|group10(839_-)
60	17.1670476008957	0.0461633925535205	9	Y	group1(38_-)|group2(1009_-)|group3(1268_-)|group4(1255_-)|group5(1661_-)|group6(769_-)|group7(516_-)|group8(440_-,_1_t)|group9(283_-)|group10(839_-)
61	17.1670476008957	0.0461633925535205	9	Y	group1(38_-)|group2(1009_-)|group3(1268_-)|group4(1255_-)|group5(1661_-)|group6(769_-)|group7(516_-)|group8(440_-,_1_g)|group9(283_-)|group10(839_-)
62	17.1670476008957	0.0461633925535205	9	Y	group1(38_-)|group2(1009_-)|group3(1268_-)|group4(1255_-)|group5(1661_-)|group6(769_-)|group7(516_-)|group8(440_-,_1_c)|group9(283_-)|group10(839_-)
63	17.1670476008957	0.0461633925535205	9	Y	group1(38_-)|group2(1009_-)|group3(1268_-)|group4(1255_-)|group5(1661_-)|group6(769_-)|group7(516_-)|group8(440_-,_1_t)|group9(283_-)|group10(839_-)
64	17.1670476008957	0.0461633925535205	9	Y	group1(38_-)|group2(1009_-)|group3(1268_-)|group4(1255_-)|group5(1661_-)|group6(769_-)|group7(516_-)|group8(440_-,_1_t)|group9(283_-)|group10(839_-)
65	22.4787573348491	0.21142144817849	18	Y	group1(38_-)|group2(1009_-)|group3(1267_-,_1_g)|group4(1255_-)|group5(1661_-)|group6(769_-)|group7(516_-)|group8(440_-,_1_t)|group9(283_-)|group10(839_-)
66	22.4787573348491	0.21142144817849	18	Y	group1(38_-)|group2(1009_-)|group3(1267_-,_1_t)|group4(1255_-)|group5(1661_-)|group6(769_-)|group7(516_-)|group8(440_-,_1_g)|group9(283_-)|group10(839_-)
67	22.4787573348491	0.21142144817849	18	Y	group1(38_-)|group2(1009_-)|group3(1267_-,_1_t)|group4(1255_-)|group5(1661_-)|group6(769_-)|group7(516_-)|group8(440_-,_1_c)|group9(283_-)|group10(839_-)
68	10.3014436265505	0.326637396179775	9	Y	group1(38_-)|group2(1009_-)|group3(1267_-,_1_t)|group4(1255_-)|group5(1661_-)|group6(769_-)|group7(516_-)|group8(440_-,_1_t)|group9(283_-)|group10(839_-)
69	10.3014436265505	0.326637396179775	9	Y	group1(38_-)|group2(1009_-)|group3(1267_-,_1_g)|group4(1255_-)|group5(1661_-)|group6(769_-)|group7(516_-)|group8(440_-,_1_g)|group9(283_-)|group10(839_-)
70	22.4787573348491	0.21142144817849	18	Y	group1(38_-)|group2(1009_-)|group3(1267_-,_1_t)|group4(1255_-)|group5(1661_-)|group6(769_-)|group7(516_-)|group8(440_-,_1_c)|group9(283_-)|group10(839_-)
71	10.3014436265505	0.326637396179775	9	Y	group1(38_-)|group2(1009_-)|group3(1267_-,_1_t)|group4(1255_-)|group5(1661_-)|group6(769_-)|group7(516_-)|group8(440_-,_1_t)|group9(283_-)|group10(839_-)
72	22.4787573348491	0.21142144817849	18	Y	group1(38_-)|group2(1009_-)|group3(1267_-,_1_a)|group4(1255_-)|group5(1661_-)|group6(769_-)|group7(516_-)|group8(440_-,_1_g)|group9(283_-)|group10(839_-)
73	230.644074888524	9.09655122712777e-27	45	Y	group1(32_-,_5_c,_1_n)|group2(659_-,_3_a,_341_c,_6_n)|group3(833_-,_431_c,_3_n,_1_t)|group4(796_-,_458_c,_1_t)|group5(1080_-,_2_a,_573_c,_6_n)|group6(504_-,_1_a,_259_c,_1_g,_3_n,_1_t)|group7(330_-,_183_c,_3_n)|group8(308_-,_132_c,_1_n)|group9(159_-,_124_c)|group10(729_-,_109_c,_1_n)
74	216.416209700231	1.28981365156977e-27	36	Y	group1(32_-,_1_n,_5_t)|group2(648_-,_1_a,_1_c,_6_n,_353_t)|group3(818_-,_1_a,_2_c,_3_n,_444_t)|group4(789_-,_466_t)|group5(1070_-,_1_a,_6_n,_584_t)|group6(500_-,_1_c,_3_n,_265_t)|group7(324_-,_2_n,_190_t)|group8(304_-,_137_t)|group9(157_-,_126_t)|group10(723_-,_1_n,_115_t)
75	224.904702189599	9.38332557895175e-26	45	Y	group1(31_-,_1_n,_6_t)|group2(639_-,_1_a,_1_g,_6_n,_362_t)|group3(812_-,_3_n,_453_t)|group4(783_-,_1_a,_1_c,_470_t)|group5(1060_-,_1_a,_2_c,_6_n,_592_t)|group6(498_-,_1_a,_3_n,_267_t)|group7(321_-,_2_n,_193_t)|group8(298_-,_1_c,_142_t)|group9(157_-,_126_t)|group10(722_-,_1_c,_1_n,_115_t)
76	263.294399926331	1.23963808556682e-32	45	Y	group1(31_-,_5_c,_1_g,_1_n)|group2(639_-,_362_c,_1_g,_6_n,_1_t)|group3(808_-,_455_c,_1_g,_3_n,_1_t)|group4(779_-,_473_c,_1_g,_2_t)|group5(1057_-,_1_a,_597_c,_6_n)|group6(496_-,_268_c,_1_g,_3_n,_1_t)|group7(320_-,_194_c,_2_n)|group8(298_-,_142_c,_1_t)|group9(156_-,_127_c)|group10(721_-,_117_c,_1_n)
77	264.562854742739	7.28335492763241e-33	45	Y	group1(31_-,_5_c,_1_n,_1_t)|group2(637_-,_364_c,_1_g,_6_n,_1_t)|group3(802_-,_462_c,_1_g,_3_n)|group4(773_-,_1_a,_479_c,_1_g,_1_t)|group5(1051_-,_1_a,_602_c,_6_n,_1_t)|group6(490_-,_1_a,_274_c,_3_n,_1_t)|group7(317_-,_198_c,_1_n)|group8(294_-,_146_c,_1_g)|group9(153_-,_130_c)|group10(717_-,_121_c,_1_n)
78	8.03259805175135	0.978147375489562	18	Y	group1(38_-)|group2(1008_-,_1_n)|group3(1268_-)|group4(1254_-,_1_t)|group5(1659_-,_1_n,_1_t)|group6(769_-)|group7(516_-)|group8(441_-)|group9(283_-)|group10(839_-)
79	4.40748848456972	0.882607440880616	9	Y	group1(38_-)|group2(1008_-,_1_n)|group3(1268_-)|group4(1255_-)|group5(1660_-,_1_n)|group6(769_-)|group7(516_-)|group8(441_-)|group9(283_-)|group10(839_-)
80	4.40748848456972	0.882607440880616	9	Y	group1(38_-)|group2(1008_-,_1_n)|group3(1268_-)|group4(1255_-)|group5(1660_-,_1_n)|group6(769_-)|group7(516_-)|group8(441_-)|group9(283_-)|group10(839_-)
81	4.40748848456972	0.882607440880616	9	Y	group1(38_-)|group2(1008_-,_1_n)|group3(1268_-)|group4(1255_-)|group5(1660_-,_1_n)|group6(769_-)|group7(516_-)|group8(441_-)|group9(283_-)|group10(839_-)
82	4.40748848456972	0.882607440880616	9	Y	group1(38_-)|group2(1008_-,_1_n)|group3(1268_-)|group4(1255_-)|group5(1660_-,_1_n)|group6(769_-)|group7(516_-)|group8(441_-)|group9(283_-)|group10(839_-)
83	4.40748848456972	0.882607440880616	9	Y	group1(38_-)|group2(1008_-,_1_n)|group3(1268_-)|group4(1255_-)|group5(1660_-,_1_n)|group6(769_-)|group7(516_-)|group8(441_-)|group9(283_-)|group10(839_-)
84	4.40748848456972	0.882607440880616	9	Y	group1(38_-)|group2(1008_-,_1_n)|group3(1268_-)|group4(1255_-)|group5(1660_-,_1_n)|group6(769_-)|group7(516_-)|group8(441_-)|group9(283_-)|group10(839_-)
85	4.40748848456972	0.882607440880616	9	Y	group1(38_-)|group2(1008_-,_1_n)|group3(1268_-)|group4(1255_-)|group5(1660_-,_1_n)|group6(769_-)|group7(516_-)|group8(441_-)|group9(283_-)|group10(839_-)
86	13.6011328793406	0.984852465269763	27	Y	group1(38_-)|group2(1008_-,_1_n)|group3(1268_-)|group4(1254_-,_1_g)|group5(1659_-,_1_n,_1_t)|group6(769_-)|group7(516_-)|group8(441_-)|group9(283_-)|group10(839_-)
87	8.03259805175135	0.978147375489562	18	Y	group1(38_-)|group2(1008_-,_1_n)|group3(1268_-)|group4(1254_-,_1_a)|group5(1659_-,_1_a,_1_n)|group6(769_-)|group7(516_-)|group8(441_-)|group9(283_-)|group10(839_-)
88	8.03259805175135	0.978147375489562	18	Y	group1(38_-)|group2(1008_-,_1_n)|group3(1268_-)|group4(1254_-,_1_a)|group5(1659_-,_1_a,_1_n)|group6(769_-)|group7(516_-)|group8(441_-)|group9(283_-)|group10(839_-)
89	8.03259805175135	0.978147375489562	18	Y	group1(38_-)|group2(1008_-,_1_n)|group3(1268_-)|group4(1254_-,_1_a)|group5(1659_-,_1_a,_1_n)|group6(769_-)|group7(516_-)|group8(441_-)|group9(283_-)|group10(839_-)
90	7.2815095175878	0.987529849911254	18	Y	group1(38_-)|group2(1008_-,_1_n)|group3(1267_-,_1_c)|group4(1254_-,_1_c)|group5(1659_-,_1_c,_1_n)|group6(769_-)|group7(516_-)|group8(441_-)|group9(283_-)|group10(839_-)
91	235.6704590492	1.16586280702283e-27	45	Y	group1(31_-,_6_c,_1_n)|group2(632_-,_369_c,_1_g,_6_n,_1_t)|group3(796_-,_1_a,_467_c,_1_g,_3_n)|group4(770_-,_1_a,_483_c,_1_g)|group5(1037_-,_615_c,_6_n,_3_t)|group6(482_-,_283_c,_1_g,_3_n)|group7(316_-,_1_a,_197_c,_1_n,_1_t)|group8(290_-,_1_a,_150_c)|group9(148_-,_133_c,_1_n,_1_t)|group10(716_-,_121_c,_1_n,_1_t)
92	275.095784038726	8.64010224762918e-35	45	Y	group1(30_-,_5_a,_1_c,_1_n,_1_t)|group2(630_-,_370_a,_1_c,_1_g,_6_n,_1_t)|group3(792_-,_469_a,_2_c,_1_g,_3_n,_1_t)|group4(762_-,_488_a,_1_g,_4_t)|group5(1031_-,_619_a,_1_c,_2_g,_6_n,_2_t)|group6(469_-,_294_a,_1_c,_3_n,_2_t)|group7(314_-,_198_a,_1_g,_2_n,_1_t)|group8(288_-,_151_a,_1_n,_1_t)|group9(142_-,_139_a,_1_n,_1_t)|group10(711_-,_127_a,_1_n)
93	318.106559874919	8.7640203766598e-43	45	Y	group1(30_-,_1_c,_5_g,_1_n,_1_t)|group2(627_-,_1_a,_373_g,_6_n,_2_t)|group3(784_-,_4_a,_1_c,_475_g,_3_n,_1_t)|group4(750_-,_1_a,_1_c,_503_g)|group5(1018_-,_5_a,_3_c,_629_g,_6_n)|group6(457_-,_2_a,_303_g,_3_n,_4_t)|group7(311_-,_3_a,_201_g,_1_n)|group8(285_-,_155_g,_1_n)|group9(140_-,_143_g)|group10(707_-,_3_a,_128_g,_1_n)
94	316.690874945919	1.61721183029632e-42	45	Y	group1(29_-,_1_a,_7_g,_1_n)|group2(624_-,_376_g,_7_n,_2_t)|group3(774_-,_1_a,_489_g,_3_n,_1_t)|group4(735_-,_5_c,_513_g,_2_t)|group5(979_-,_1_a,_5_c,_667_g,_6_n,_3_t)|group6(438_-,_6_c,_320_g,_3_n,_2_t)|group7(302_-,_3_a,_1_c,_207_g,_1_n,_2_t)|group8(277_-,_1_a,_1_c,_160_g,_1_n,_1_t)|group9(133_-,_1_c,_148_g,_1_t)|group10(706_-,_132_g,_1_n)
95	369.779491025597	1.26734393164143e-48	54	Y	group1(24_-,_1_g,_1_n,_12_t)|group2(605_-,_3_a,_1_c,_2_g,_6_n,_392_t)|group3(751_-,_5_a,_4_g,_3_n,_505_t)|group4(708_-,_6_a,_1_g,_1_n,_539_t)|group5(924_-,_15_a,_4_c,_6_g,_6_n,_706_t)|group6(413_-,_4_a,_8_c,_8_g,_3_n,_332_t,_1_y)|group7(283_-,_5_a,_3_c,_2_g,_1_n,_222_t)|group8(271_-,_1_a,_1_g,_2_n,_166_t)|group9(116_-,_5_a,_4_g,_158_t)|group10(700_-,_3_g,_1_n,_135_t)
96	461.6439224412	1.70183624850678e-70	45	Y	group1(20_-,_17_a,_1_n)|group2(572_-,_430_a,_6_n,_1_t)|group3(688_-,_573_a,_1_g,_3_n,_3_t)|group4(637_-,_618_a)|group5(777_-,_873_a,_2_c,_1_g,_6_n,_2_t)|group6(342_-,_423_a,_3_n,_1_t)|group7(230_-,_284_a,_1_n,_1_t)|group8(244_-,_195_a,_1_c,_1_t)|group9(106_-,_177_a)|group10(703_-,_132_a,_1_n,_3_t)
97	471.747537752521	1.73043459875192e-72	45	Y	group1(20_-,_17_a,_1_n)|group2(565_-,_438_a,_6_n)|group3(683_-,_580_a,_2_c,_3_n)|group4(623_-,_629_a,_1_c,_1_n,_1_t)|group5(745_-,_908_a,_1_g,_6_n,_1_t)|group6(327_-,_437_a,_2_c,_3_n)|group7(218_-,_296_a,_1_n,_1_t)|group8(239_-,_202_a)|group9(103_-,_179_a,_1_c)|group10(693_-,_145_a,_1_n)
98	517.093770111969	1.60704008852083e-86	36	Y	group1(20_-,_17_c,_1_n)|group2(562_-,_439_c,_6_n,_2_t)|group3(674_-,_1_a,_588_c,_3_n,_2_t)|group4(620_-,_634_c,_1_t)|group5(739_-,_912_c,_6_n,_4_t)|group6(323_-,_441_c,_3_n,_2_t)|group7(216_-,_296_c,_1_n,_3_t)|group8(234_-,_207_c)|group9(103_-,_179_c,_1_t)|group10(690_-,_135_c,_1_n,_13_t)
99	483.47026354543	8.33193733887529e-75	45	Y	group1(20_-,_17_a,_1_n)|group2(555_-,_447_a,_1_c,_6_n)|group3(669_-,_594_a,_3_n,_2_t)|group4(614_-,_640_a,_1_c)|group5(728_-,_923_a,_6_n,_4_t)|group6(319_-,_445_a,_5_n)|group7(215_-,_298_a,_1_g,_1_n,_1_t)|group8(231_-,_209_a,_1_c)|group9(102_-,_181_a)|group10(685_-,_153_a,_1_n)
100	513.041694928355	4.70092999038696e-76	54	Y	group1(20_-,_17_a,_1_n)|group2(539_-,_464_a,_6_n)|group3(648_-,_616_a,_3_n,_1_t)|group4(586_-,_669_a)|group5(709_-,_943_a,_1_c,_7_n,_1_t)|group6(308_-,_457_a,_4_n)|group7(208_-,_307_a,_1_n)|group8(221_-,_217_a,_2_t,_1_w)|group9(101_-,_182_a)|group10(681_-,_156_a,_1_g,_1_n)
101	488.283046600838	1.09831404010305e-80	36	Y	group1(20_-,_18_a)|group2(486_-,_516_a,_1_g,_6_n)|group3(599_-,_667_a,_2_n)|group4(535_-,_718_a,_2_g)|group5(638_-,_1017_a,_4_n,_2_t)|group6(282_-,_484_a,_1_g,_2_n)|group7(192_-,_323_a,_1_g)|group8(192_-,_247_a,_1_g,_1_n)|group9(100_-,_183_a)|group10(658_-,_181_a)
102	431.564121823408	2.81635379225202e-69	36	Y	group1(20_-,_18_c)|group2(471_-,_1_a,_531_c,_6_n)|group3(588_-,_678_c,_2_n)|group4(527_-,_728_c)|group5(632_-,_1_a,_1022_c,_5_n,_1_t)|group6(276_-,_1_a,_490_c,_2_n)|group7(189_-,_1_a,_326_c)|group8(187_-,_254_c)|group9(100_-,_183_c)|group10(633_-,_206_c)
103	395.738623526869	3.91386093392119e-62	36	Y	group1(20_-,_18_c)|group2(445_-,_556_c,_2_g,_6_n)|group3(565_-,_700_c,_2_n,_1_t)|group4(500_-,_754_c,_1_n)|group5(608_-,_1048_c,_1_g,_4_n)|group6(267_-,_499_c,_1_g,_2_n)|group7(182_-,_333_c,_1_g)|group8(182_-,_259_c)|group9(94_-,_189_c)|group10(604_-,_235_c)
104	322.771494975463	9.78128278585993e-58	18	Y	group1(20_-,_18_a)|group2(427_-,_576_a,_6_n)|group3(549_-,_717_a,_2_n)|group4(488_-,_766_a,_1_n)|group5(598_-,_1059_a,_4_n)|group6(262_-,_505_a,_2_n)|group7(177_-,_339_a)|group8(179_-,_261_a,_1_n)|group9(88_-,_195_a)|group10(570_-,_269_a)
105	338.920832335302	1.02484717462329e-46	45	Y	group1(19_-,_19_a)|group2(415_-,_586_a,_1_c,_6_n,_1_t)|group3(540_-,_726_a,_2_n)|group4(482_-,_771_a,_1_g,_1_n)|group5(591_-,_1064_a,_5_n,_1_t)|group6(257_-,_509_a,_2_n,_1_t)|group7(175_-,_340_a,_1_t)|group8(170_-,_270_a,_1_g)|group9(87_-,_196_a)|group10(562_-,_277_a)
106	305.535175147272	1.91506344945737e-44	36	Y	group1(19_-,_19_c)|group2(406_-,_596_c,_6_n,_1_t)|group3(523_-,_742_c,_2_n,_1_t)|group4(472_-,_780_c,_1_g,_1_n,_1_t)|group5(580_-,_1071_c,_5_n,_5_t)|group6(250_-,_516_c,_2_n,_1_t)|group7(174_-,_340_c,_1_g,_1_t)|group8(149_-,_291_c,_1_g)|group9(86_-,_195_c,_2_t)|group10(533_-,_300_c,_6_t)
107	313.125216127305	7.40293257693752e-35	63	Y	group1(18_-,_20_c)|group2(374_-,_1_a,_627_c,_1_g,_6_n)|group3(501_-,_1_a,_763_c,_1_g,_2_n)|group4(457_-,_1_a,_796_c,_1_n)|group5(561_-,_1_a,_1094_c,_4_n,_1_t)|group6(245_-,_521_c,_2_n,_1_s)|group7(171_-,_1_a,_343_c,_1_s)|group8(142_-,_298_c,_1_n)|group9(84_-,_198_c,_1_m)|group10(519_-,_1_a,_319_c)
108	291.8252352953	3.07310986245433e-46	27	Y	group1(14_-,_24_a)|group2(358_-,_645_a,_6_n)|group3(484_-,_780_a,_4_n)|group4(447_-,_806_a,_2_n)|group5(548_-,_1108_a,_5_n)|group6(235_-,_532_a,_2_n)|group7(169_-,_346_a,_1_r)|group8(130_-,_311_a)|group9(83_-,_199_a,_1_n)|group10(517_-,_322_a)
109	407.004894849823	1.86801467939552e-69	27	Y	group1(10_-,_28_a)|group2(306_-,_697_a,_6_n)|group3(396_-,_869_a,_3_n)|group4(374_-,_880_a,_1_n)|group5(461_-,_1195_a,_5_n)|group6(196_-,_570_a,_1_g,_2_n)|group7(152_-,_363_a,_1_g)|group8(93_-,_348_a)|group9(80_-,_203_a)|group10(511_-,_328_a)
110	433.34795474913	1.23775790537944e-69	36	Y	group1(6_-,_32_c)|group2(295_-,_1_a,_706_c,_7_n)|group3(386_-,_1_a,_879_c,_2_n)|group4(368_-,_886_c,_1_n)|group5(444_-,_2_a,_1211_c,_4_n)|group6(190_-,_1_a,_576_c,_2_n)|group7(147_-,_369_c)|group8(92_-,_348_c,_1_t)|group9(79_-,_204_c)|group10(506_-,_333_c)
111	412.604023692094	1.34690328020516e-70	27	Y	group1(6_-,_32_t)|group2(292_-,_2_c,_6_n,_709_t)|group3(383_-,_1_c,_2_n,_882_t)|group4(365_-,_1_c,_1_n,_888_t)|group5(442_-,_2_c,_3_n,_1214_t)|group6(190_-,_1_c,_2_n,_576_t)|group7(147_-,_369_t)|group8(92_-,_349_t)|group9(79_-,_1_n,_203_t)|group10(505_-,_334_t)
112	444.632573996632	3.76704965965273e-67	45	Y	group1(6_-,_32_t)|group2(290_-,_7_n,_712_t)|group3(381_-,_2_n,_885_t)|group4(363_-,_2_n,_890_t)|group5(441_-,_1_a,_4_n,_1215_t)|group6(190_-,_1_a,_2_c,_2_n,_574_t)|group7(145_-,_1_c,_369_t,_1_y)|group8(91_-,_350_t)|group9(78_-,_1_n,_204_t)|group10(504_-,_1_c,_334_t)
113	460.573520966254	1.97536619760284e-86	18	Y	group1(6_-,_32_t)|group2(271_-,_6_n,_732_t)|group3(350_-,_2_n,_916_t)|group4(335_-,_2_n,_918_t)|group5(407_-,_4_n,_1250_t)|group6(175_-,_2_n,_592_t)|group7(136_-,_380_t)|group8(91_-,_350_t)|group9(78_-,_1_n,_204_t)|group10(504_-,_335_t)
114	504.719010158273	5.08736415679658e-79	45	Y	group1(6_-,_32_c)|group2(270_-,_732_c,_1_g,_6_n)|group3(349_-,_916_c,_3_n)|group4(335_-,_918_c,_2_n)|group5(405_-,_1252_c,_4_n)|group6(175_-,_1_a,_591_c,_2_n)|group7(136_-,_1_a,_378_c,_1_n)|group8(91_-,_350_c)|group9(78_-,_203_c,_1_n,_1_t)|group10(504_-,_335_c)
115	488.558179700651	9.66324393552328e-81	36	Y	group1(6_-,_32_g)|group2(269_-,_733_g,_7_n)|group3(348_-,_918_g,_2_n)|group4(335_-,_918_g,_2_n)|group5(404_-,_1253_g,_4_n)|group6(174_-,_593_g,_2_n)|group7(136_-,_1_c,_377_g,_1_n,_1_t)|group8(91_-,_350_g)|group9(78_-,_204_g,_1_n)|group10(502_-,_337_g)
116	480.847012762152	1.37265045472928e-84	27	Y	group1(6_-,_32_a)|group2(263_-,_739_a,_6_n,_1_t)|group3(345_-,_921_a,_2_n)|group4(332_-,_922_a,_1_n)|group5(395_-,_1263_a,_3_n)|group6(172_-,_595_a,_2_n)|group7(132_-,_384_a)|group8(90_-,_351_a)|group9(78_-,_204_a,_1_n)|group10(502_-,_337_a)
117	494.952601555779	1.70159703075668e-87	27	Y	group1(6_-,_32_t)|group2(263_-,_6_n,_740_t)|group3(342_-,_2_n,_924_t)|group4(330_-,_925_t)|group5(392_-,_4_n,_1265_t)|group6(170_-,_2_n,_597_t)|group7(132_-,_1_k,_383_t)|group8(90_-,_351_t)|group9(78_-,_1_n,_204_t)|group10(502_-,_337_t)
118	520.6490377663	3.05064236323136e-87	36	Y	group1(3_-,_35_c)|group2(259_-,_742_c,_7_n,_1_t)|group3(330_-,_936_c,_2_n)|group4(324_-,_930_c,_1_n)|group5(387_-,_1270_c,_1_m,_3_n)|group6(164_-,_602_c,_1_m,_2_n)|group7(128_-,_388_c)|group8(86_-,_355_c)|group9(76_-,_206_c,_1_n)|group10(502_-,_337_c)
119	513.296528390336	2.78140898466569e-91	27	Y	group1(3_-,_35_t)|group2(259_-,_1_g,_6_n,_743_t)|group3(329_-,_2_n,_937_t)|group4(322_-,_1_n,_932_t)|group5(385_-,_4_n,_1272_t)|group6(164_-,_2_n,_603_t)|group7(128_-,_388_t)|group8(86_-,_355_t)|group9(75_-,_1_n,_207_t)|group10(502_-,_337_t)
120	520.329296948307	5.51955944660276e-99	18	Y	group1(1_-,_37_c)|group2(253_-,_751_c,_5_n)|group3(326_-,_940_c,_2_n)|group4(315_-,_940_c)|group5(375_-,_1282_c,_4_n)|group6(162_-,_605_c,_2_n)|group7(125_-,_391_c)|group8(85_-,_356_c)|group9(75_-,_207_c,_1_n)|group10(500_-,_339_c)
121	533.126031797109	2.20441348239137e-95	27	Y	group1(1_-,_37_t)|group2(249_-,_5_n,_755_t)|group3(324_-,_1_c,_2_n,_941_t)|group4(313_-,_1_n,_941_t)|group5(375_-,_3_n,_1283_t)|group6(161_-,_1_c,_2_n,_605_t)|group7(125_-,_391_t)|group8(81_-,_360_t)|group9(75_-,_208_t)|group10(500_-,_339_t)
122	515.775462605919	5.01576105500612e-98	18	Y	group1(1_-,_37_t)|group2(241_-,_5_n,_763_t)|group3(321_-,_2_n,_945_t)|group4(308_-,_947_t)|group5(372_-,_4_n,_1285_t)|group6(161_-,_2_n,_606_t)|group7(125_-,_391_t)|group8(77_-,_364_t)|group9(75_-,_1_n,_207_t)|group10(492_-,_347_t)
123	519.37281111016	1.5432810078223e-92	27	Y	group1(1_-,_37_g)|group2(241_-,_763_g,_5_n)|group3(320_-,_945_g,_2_n,_1_t)|group4(307_-,_947_g,_1_n)|group5(372_-,_1285_g,_4_n)|group6(161_-,_606_g,_2_n)|group7(125_-,_391_g)|group8(77_-,_364_g)|group9(75_-,_207_g,_1_n)|group10(492_-,_347_g)
124	549.470087584069	6.01030890922936e-88	45	Y	group1(1_-,_37_t)|group2(240_-,_5_n,_764_t)|group3(318_-,_1_g,_2_n,_947_t)|group4(306_-,_1_g,_1_n,_947_t)|group5(372_-,_4_n,_1285_t)|group6(160_-,_1_c,_2_n,_605_t,_1_y)|group7(125_-,_1_c,_388_t,_2_y)|group8(77_-,_364_t)|group9(75_-,_1_n,_207_t)|group10(491_-,_348_t)
125	867.718067958198	8.42058187994016e-153	45	Y	group1(38_a)|group2(65_-,_943_a,_1_g)|group3(88_-,_1180_a)|group4(114_-,_1140_a,_1_n)|group5(133_-,_1527_a,_1_r)|group6(49_-,_719_a,_1_m)|group7(27_-,_489_a)|group8(25_-,_416_a)|group9(23_-,_260_a)|group10(332_-,_507_a)
126	912.34186006549	8.04419848804289e-175	27	Y	group1(38_g)|group2(62_-,_946_g,_1_t)|group3(80_-,_1188_g)|group4(98_-,_1157_g)|group5(114_-,_1546_g,_1_n)|group6(46_-,_723_g)|group7(27_-,_489_g)|group8(19_-,_422_g)|group9(20_-,_262_g,_1_n)|group10(324_-,_515_g)
127	897.404685026243	5.61035021580441e-179	18	Y	group1(38_a)|group2(62_-,_947_a)|group3(80_-,_1188_a)|group4(98_-,_1156_a,_1_n)|group5(114_-,_1546_a,_1_n)|group6(45_-,_724_a)|group7(27_-,_489_a)|group8(19_-,_422_a)|group9(20_-,_262_a,_1_n)|group10(323_-,_516_a)
128	905.004679543741	2.85098759600162e-173	27	Y	group1(38_t)|group2(62_-,_947_t)|group3(79_-,_1_a,_1188_t)|group4(98_-,_1157_t)|group5(113_-,_1_n,_1547_t)|group6(45_-,_724_t)|group7(27_-,_489_t)|group8(19_-,_422_t)|group9(20_-,_1_n,_262_t)|group10(322_-,_517_t)
129	878.80922722988	5.18034409814594e-175	18	Y	group1(38_c)|group2(62_-,_947_c)|group3(79_-,_1189_c)|group4(98_-,_1156_c,_1_n)|group5(113_-,_1547_c,_1_n)|group6(45_-,_724_c)|group7(27_-,_489_c)|group8(19_-,_422_c)|group9(20_-,_262_c,_1_n)|group10(319_-,_520_c)
130	946.945752924237	1.50510742187507e-189	18	Y	group1(38_t)|group2(58_-,_951_t)|group3(77_-,_1191_t)|group4(88_-,_1_n,_1166_t)|group5(101_-,_1560_t)|group6(40_-,_729_t)|group7(26_-,_490_t)|group8(19_-,_422_t)|group9(18_-,_1_n,_264_t)|group10(319_-,_520_t)
131	990.043279115547	2.98941516457165e-191	27	Y	group1(38_g)|group2(57_-,_951_g,_1_t)|group3(72_-,_1194_g,_2_t)|group4(84_-,_1168_g,_1_n,_2_t)|group5(95_-,_1563_g,_1_n,_2_t)|group6(37_-,_730_g,_2_t)|group7(24_-,_491_g,_1_t)|group8(18_-,_423_g)|group9(17_-,_265_g,_1_n)|group10(319_-,_520_g)
132	990.405107180309	7.87163187394241e-199	18	Y	group1(38_t)|group2(57_-,_952_t)|group3(72_-,_1196_t)|group4(83_-,_1_n,_1171_t)|group5(93_-,_1568_t)|group6(37_-,_732_t)|group7(23_-,_493_t)|group8(18_-,_423_t)|group9(17_-,_266_t)|group10(319_-,_520_t)
133	1051.76451190962	6.03212462719401e-212	18	Y	group1(38_t)|group2(56_-,_953_t)|group3(66_-,_1202_t)|group4(78_-,_1_n,_1176_t)|group5(82_-,_1579_t)|group6(34_-,_735_t)|group7(22_-,_494_t)|group8(18_-,_423_t)|group9(17_-,_1_n,_265_t)|group10(318_-,_521_t)
134	1054.25378925471	7.4628825742036e-205	27	Y	group1(38_c)|group2(56_-,_953_c)|group3(64_-,_1203_c,_1_t)|group4(77_-,_1176_c,_1_n,_1_t)|group5(81_-,_1578_c,_1_n,_1_t)|group6(33_-,_736_c)|group7(22_-,_494_c)|group8(18_-,_423_c)|group9(17_-,_265_c,_1_n)|group10(317_-,_522_c)
135	1270.79460138098	7.49540003080972e-259	18	Y	group1(1_n,_37_t)|group2(49_-,_960_t)|group3(60_-,_1208_t)|group4(72_-,_1_n,_1182_t)|group5(60_-,_1601_t)|group6(26_-,_743_t)|group7(18_-,_498_t)|group8(17_-,_424_t)|group9(17_-,_266_t)|group10(317_-,_522_t)
136	1191.59990907445	7.68346020759067e-227	36	Y	group1(38_c)|group2(49_-,_1_a,_958_c,_1_t)|group3(59_-,_1209_c)|group4(72_-,_1180_c,_1_n,_2_t)|group5(59_-,_1600_c,_1_n,_1_t)|group6(24_-,_745_c)|group7(18_-,_498_c)|group8(17_-,_424_c)|group9(17_-,_265_c,_1_n)|group10(315_-,_521_c,_3_t)
137	1165.6680706991	2.5306101885956e-236	18	Y	group1(38_t)|group2(49_-,_960_t)|group3(59_-,_1209_t)|group4(72_-,_1183_t)|group5(59_-,_1_n,_1601_t)|group6(24_-,_745_t)|group7(18_-,_498_t)|group8(17_-,_424_t)|group9(17_-,_266_t)|group10(315_-,_524_t)
138	1177.3072077423	5.62868760320943e-231	27	Y	group1(38_a)|group2(49_-,_960_a)|group3(59_-,_1208_a,_1_t)|group4(72_-,_1182_a,_1_n)|group5(59_-,_1601_a,_1_n)|group6(24_-,_745_a)|group7(18_-,_498_a)|group8(17_-,_424_a)|group9(17_-,_265_a,_1_n)|group10(315_-,_524_a)
139	1180.04724244882	2.10547623162532e-239	18	Y	group1(38_a)|group2(48_-,_961_a)|group3(58_-,_1210_a)|group4(72_-,_1182_a,_1_n)|group5(58_-,_1602_a,_1_n)|group6(24_-,_745_a)|group7(18_-,_498_a)|group8(17_-,_424_a)|group9(17_-,_265_a,_1_n)|group10(315_-,_524_a)
140	1180.00003764964	2.15507300771054e-239	18	Y	group1(38_a)|group2(48_-,_961_a)|group3(58_-,_1209_a,_1_n)|group4(72_-,_1183_a)|group5(58_-,_1602_a,_1_n)|group6(24_-,_745_a)|group7(18_-,_498_a)|group8(17_-,_424_a)|group9(17_-,_265_a,_1_n)|group10(315_-,_524_a)
141	1180.00003764964	2.15507300771054e-239	18	Y	group1(38_c)|group2(48_-,_961_c)|group3(58_-,_1209_c,_1_n)|group4(72_-,_1183_c)|group5(58_-,_1602_c,_1_n)|group6(24_-,_745_c)|group7(18_-,_498_c)|group8(17_-,_424_c)|group9(17_-,_265_c,_1_n)|group10(315_-,_524_c)
142	1179.25287614548	2.17199786997232e-231	27	Y	group1(38_g)|group2(48_-,_960_g,_1_n)|group3(58_-,_1209_g,_1_n)|group4(72_-,_1182_g,_1_n)|group5(58_-,_1_a,_1601_g,_1_n)|group6(24_-,_745_g)|group7(18_-,_498_g)|group8(17_-,_424_g)|group9(17_-,_265_g,_1_n)|group10(315_-,_524_g)
143	1180.34199601792	1.82058790660515e-239	18	Y	group1(38_a)|group2(46_-,_963_a)|group3(58_-,_1209_a,_1_n)|group4(72_-,_1183_a)|group5(58_-,_1603_a)|group6(24_-,_745_a)|group7(18_-,_498_a)|group8(17_-,_424_a)|group9(17_-,_266_a)|group10(315_-,_524_a)
144	1180.34199601792	1.82058790660515e-239	18	Y	group1(38_a)|group2(46_-,_963_a)|group3(58_-,_1209_a,_1_n)|group4(72_-,_1183_a)|group5(58_-,_1603_a)|group6(24_-,_745_a)|group7(18_-,_498_a)|group8(17_-,_424_a)|group9(17_-,_266_a)|group10(315_-,_524_a)
145	1190.89093257295	7.29304702901503e-234	27	Y	group1(38_c)|group2(46_-,_962_c,_1_n)|group3(58_-,_1207_c,_2_n,_1_t)|group4(71_-,_1184_c)|group5(57_-,_1603_c,_1_n)|group6(24_-,_745_c)|group7(18_-,_498_c)|group8(17_-,_424_c)|group9(17_-,_266_c)|group10(315_-,_524_c)
146	1177.37517612037	5.44453579944009e-231	27	Y	group1(38_t)|group2(46_-,_2_n,_961_t)|group3(58_-,_1_a,_6_n,_1203_t)|group4(71_-,_1_n,_1183_t)|group5(57_-,_2_n,_1602_t)|group6(24_-,_4_n,_741_t)|group7(18_-,_498_t)|group8(17_-,_424_t)|group9(17_-,_1_n,_265_t)|group10(312_-,_1_n,_526_t)
147	906.752602963718	5.32677628306965e-167	36	Y	group1(38_t)|group2(46_-,_2_n,_961_t)|group3(58_-,_6_n,_1204_t)|group4(71_-,_1_k,_1_n,_1182_t)|group5(57_-,_1_a,_2_n,_1601_t)|group6(23_-,_5_n,_741_t)|group7(18_-,_498_t)|group8(17_-,_424_t)|group9(17_-,_1_n,_265_t)|group10(268_-,_1_n,_570_t)
148	49.4781778025217	0.0666574894950356	36	Y	group1(38_t)|group2(46_-,_3_n,_960_t)|group3(58_-,_1_g,_6_n,_1203_t)|group4(70_-,_2_n,_1182_t,_1_y)|group5(54_-,_1_g,_2_n,_1604_t)|group6(21_-,_4_n,_744_t)|group7(16_-,_500_t)|group8(17_-,_424_t)|group9(17_-,_266_t)|group10(17_-,_2_n,_820_t)
149	40.8170991476378	0.00161333639743709	18	Y	group1(38_a)|group2(46_-,_960_a,_3_n)|group3(58_-,_1204_a,_6_n)|group4(69_-,_1184_a,_2_n)|group5(54_-,_1605_a,_2_n)|group6(21_-,_744_a,_4_n)|group7(16_-,_500_a)|group8(17_-,_424_a)|group9(17_-,_266_a)|group10(16_-,_821_a,_2_n)
150	45.1850116478176	0.0155447741902373	27	Y	group1(38_a)|group2(46_-,_960_a,_3_n)|group3(58_-,_1204_a,_6_n)|group4(69_-,_1185_a,_1_n)|group5(54_-,_1604_a,_1_g,_2_n)|group6(21_-,_746_a,_2_n)|group7(16_-,_500_a)|group8(17_-,_424_a)|group9(17_-,_266_a)|group10(15_-,_822_a,_2_n)
151	46.7922678499329	0.0104394203569369	27	Y	group1(38_a)|group2(46_-,_960_a,_3_n)|group3(58_-,_1204_a,_6_n)|group4(69_-,_1184_a,_1_n,_1_w)|group5(54_-,_1605_a,_2_n)|group6(21_-,_746_a,_2_n)|group7(16_-,_500_a)|group8(17_-,_424_a)|group9(17_-,_266_a)|group10(15_-,_822_a,_2_n)
152	41.3832686282004	0.00134749184710718	18	Y	group1(38_a)|group2(46_-,_960_a,_3_n)|group3(58_-,_1204_a,_6_n)|group4(69_-,_1185_a,_1_n)|group5(54_-,_1605_a,_2_n)|group6(21_-,_746_a,_2_n)|group7(16_-,_500_a)|group8(17_-,_424_a)|group9(17_-,_266_a)|group10(15_-,_822_a,_2_n)
153	51.3471091433827	0.003168985862147	27	Y	group1(38_t)|group2(46_-,_3_n,_960_t)|group3(58_-,_6_n,_1204_t)|group4(69_-,_1_n,_1185_t)|group5(54_-,_2_n,_1605_t)|group6(21_-,_1_c,_3_n,_744_t)|group7(16_-,_500_t)|group8(17_-,_424_t)|group9(17_-,_266_t)|group10(15_-,_2_n,_822_t)
154	47.865918058563	0.0892159179798733	36	Y	group1(38_c)|group2(46_-,_958_c,_4_n,_1_t)|group3(58_-,_1201_c,_7_n,_2_t)|group4(69_-,_1182_c,_2_n,_2_t)|group5(54_-,_1_a,_1599_c,_4_n,_3_t)|group6(21_-,_743_c,_4_n,_1_t)|group7(16_-,_500_c)|group8(17_-,_424_c)|group9(17_-,_265_c,_1_n)|group10(15_-,_822_c,_2_n)
155	51.8488494426602	0.00276415716202728	27	Y	group1(38_t)|group2(46_-,_3_n,_960_t)|group3(58_-,_6_n,_1204_t)|group4(69_-,_1_n,_1185_t)|group5(53_-,_4_n,_1604_t)|group6(21_-,_1_a,_4_n,_743_t)|group7(15_-,_501_t)|group8(17_-,_424_t)|group9(17_-,_266_t)|group10(15_-,_2_n,_822_t)
156	51.2613188391232	0.00324358814020503	27	Y	group1(38_g)|group2(46_-,_959_g,_4_n)|group3(58_-,_1204_g,_6_n)|group4(69_-,_1184_g,_2_n)|group5(53_-,_1604_g,_4_n)|group6(21_-,_1_a,_742_g,_5_n)|group7(15_-,_501_g)|group8(17_-,_424_g)|group9(17_-,_265_g,_1_n)|group10(15_-,_822_g,_2_n)
157	54.19251040079	0.0263137017791759	36	Y	group1(38_t)|group2(46_-,_3_n,_960_t)|group3(58_-,_6_n,_1204_t)|group4(69_-,_2_n,_1184_t)|group5(53_-,_1_g,_4_n,_1603_t)|group6(21_-,_1_a,_4_n,_743_t)|group7(15_-,_501_t)|group8(17_-,_424_t)|group9(17_-,_266_t)|group10(15_-,_2_n,_822_t)
158	50.1888446248915	0.00432765763018712	27	Y	group1(38_g)|group2(46_-,_960_g,_3_n)|group3(58_-,_1204_g,_6_n)|group4(69_-,_1184_g,_2_n)|group5(53_-,_1605_g,_3_n)|group6(21_-,_1_a,_743_g,_4_n)|group7(15_-,_501_g)|group8(17_-,_424_g)|group9(16_-,_267_g)|group10(15_-,_822_g,_2_n)
159	42.444260528677	0.000958295879236405	18	Y	group1(38_t)|group2(46_-,_3_n,_960_t)|group3(58_-,_6_n,_1204_t)|group4(69_-,_2_n,_1184_t)|group5(53_-,_3_n,_1605_t)|group6(21_-,_5_n,_743_t)|group7(14_-,_502_t)|group8(17_-,_424_t)|group9(16_-,_1_n,_266_t)|group10(15_-,_2_n,_822_t)
160	39.0577518948254	0.00279919962011222	18	Y	group1(38_g)|group2(46_-,_960_g,_3_n)|group3(58_-,_1205_g,_5_n)|group4(68_-,_1185_g,_2_n)|group5(52_-,_1606_g,_3_n)|group6(21_-,_744_g,_4_n)|group7(14_-,_502_g)|group8(17_-,_424_g)|group9(16_-,_266_g,_1_n)|group10(15_-,_822_g,_2_n)
161	46.2790880712512	0.0118705860718961	27	Y	group1(38_g)|group2(46_-,_959_g,_3_n,_1_t)|group3(58_-,_1205_g,_5_n)|group4(68_-,_1185_g,_2_n)|group5(52_-,_1606_g,_3_n)|group6(21_-,_743_g,_4_n,_1_t)|group7(14_-,_502_g)|group8(17_-,_424_g)|group9(16_-,_266_g,_1_n)|group10(15_-,_822_g,_2_n)
162	39.0577518948254	0.00279919962011222	18	Y	group1(38_c)|group2(46_-,_960_c,_3_n)|group3(58_-,_1205_c,_5_n)|group4(68_-,_1185_c,_2_n)|group5(52_-,_1606_c,_3_n)|group6(21_-,_744_c,_4_n)|group7(14_-,_502_c)|group8(17_-,_424_c)|group9(16_-,_266_c,_1_n)|group10(15_-,_822_c,_2_n)
163	39.9256584404177	0.00213644956564711	18	Y	group1(38_t)|group2(46_-,_3_n,_960_t)|group3(58_-,_5_n,_1205_t)|group4(68_-,_2_n,_1185_t)|group5(52_-,_3_n,_1606_t)|group6(21_-,_4_n,_744_t)|group7(14_-,_502_t)|group8(17_-,_424_t)|group9(16_-,_267_t)|group10(15_-,_2_n,_822_t)
164	42.4370858054777	0.000960521226441251	18	Y	group1(38_g)|group2(46_-,_960_g,_3_n)|group3(58_-,_1205_g,_5_n)|group4(68_-,_1185_g,_2_n)|group5(52_-,_1606_g,_3_n)|group6(21_-,_743_g,_5_n)|group7(14_-,_502_g)|group8(16_-,_425_g)|group9(16_-,_267_g)|group10(15_-,_822_g,_2_n)
165	48.590647733695	0.00659115625238119	27	Y	group1(38_t)|group2(46_-,_3_n,_960_t)|group3(58_-,_5_n,_1205_t)|group4(68_-,_2_n,_1185_t)|group5(52_-,_3_n,_1606_t)|group6(21_-,_1_a,_4_n,_743_t)|group7(14_-,_502_t)|group8(16_-,_425_t)|group9(16_-,_1_n,_266_t)|group10(15_-,_2_n,_822_t)
166	48.7610359460444	0.00630538220844345	27	Y	group1(38_c)|group2(46_-,_960_c,_3_n)|group3(58_-,_1205_c,_5_n)|group4(68_-,_1185_c,_2_n)|group5(52_-,_1606_c,_3_n)|group6(21_-,_743_c,_4_n,_1_t)|group7(13_-,_502_c,_1_t)|group8(16_-,_425_c)|group9(16_-,_266_c,_1_n)|group10(15_-,_821_c,_2_n,_1_t)
167	39.9412111694531	0.00212606771832369	18	Y	group1(38_a)|group2(46_-,_960_a,_3_n)|group3(58_-,_1205_a,_5_n)|group4(68_-,_1185_a,_2_n)|group5(52_-,_1606_a,_3_n)|group6(21_-,_744_a,_4_n)|group7(13_-,_503_a)|group8(16_-,_425_a)|group9(16_-,_266_a,_1_n)|group10(15_-,_822_a,_2_n)
168	50.682327381664	0.00379216090503921	27	Y	group1(38_c)|group2(46_-,_960_c,_3_n)|group3(58_-,_1205_c,_5_n)|group4(68_-,_1185_c,_2_n)|group5(51_-,_1607_c,_3_n)|group6(21_-,_1_a,_743_c,_4_n)|group7(13_-,_503_c)|group8(16_-,_425_c)|group9(16_-,_267_c)|group10(15_-,_822_c,_2_n)
169	40.5442145858833	0.00175878756483632	18	Y	group1(38_t)|group2(46_-,_3_n,_960_t)|group3(58_-,_3_n,_1207_t)|group4(68_-,_2_n,_1185_t)|group5(51_-,_3_n,_1607_t)|group6(21_-,_4_n,_744_t)|group7(12_-,_504_t)|group8(16_-,_425_t)|group9(16_-,_1_n,_266_t)|group10(15_-,_2_n,_822_t)
170	68.4620265822011	0.0136350063674077	45	Y	group1(38_c)|group2(46_-,_1_a,_959_c,_3_n)|group3(58_-,_1207_c,_3_n)|group4(68_-,_1185_c,_2_n)|group5(51_-,_1607_c,_3_n)|group6(19_-,_744_c,_1_g,_4_n,_1_t)|group7(12_-,_504_c)|group8(16_-,_425_c)|group9(16_-,_267_c)|group10(15_-,_822_c,_2_n)
171	47.4474060642716	0.00884433870147436	27	Y	group1(38_g)|group2(46_-,_1_a,_959_g,_3_n)|group3(58_-,_1207_g,_3_n)|group4(68_-,_1_a,_1184_g,_2_n)|group5(51_-,_1_a,_1606_g,_3_n)|group6(19_-,_746_g,_4_n)|group7(12_-,_504_g)|group8(16_-,_1_a,_424_g)|group9(16_-,_266_g,_1_n)|group10(15_-,_822_g,_2_n)
172	49.4347535515358	0.00528513691610767	27	Y	group1(38_g)|group2(46_-,_960_g,_3_n)|group3(58_-,_1209_g,_1_n)|group4(68_-,_1185_g,_2_n)|group5(51_-,_1_a,_1606_g,_3_n)|group6(19_-,_1_a,_745_g,_4_n)|group7(12_-,_504_g)|group8(16_-,_425_g)|group9(16_-,_266_g,_1_n)|group10(15_-,_822_g,_2_n)
173	71.1730113849912	7.6182150942908e-06	27	Y	group1(38_c)|group2(46_-,_960_c,_3_n)|group3(58_-,_1209_c,_1_n)|group4(68_-,_1185_c,_2_n)|group5(51_-,_1607_c,_3_n)|group6(19_-,_746_c,_4_n)|group7(12_-,_504_c)|group8(16_-,_425_c)|group9(16_-,_265_c,_1_n,_1_t)|group10(15_-,_822_c,_2_n)
174	53.2091907086726	0.00189876488242335	27	Y	group1(38_t)|group2(46_-,_3_n,_960_t)|group3(58_-,_1_n,_1209_t)|group4(68_-,_2_n,_1185_t)|group5(51_-,_3_n,_1607_t)|group6(19_-,_1_c,_4_n,_745_t)|group7(12_-,_504_t)|group8(16_-,_425_t)|group9(16_-,_1_n,_266_t)|group10(15_-,_2_n,_822_t)
175	61.800972437455	0.0047428543813987	36	Y	group1(38_g)|group2(46_-,_958_g,_3_n,_2_t)|group3(58_-,_1209_g,_1_n)|group4(68_-,_1184_g,_2_n,_1_t)|group5(51_-,_1606_g,_3_n,_1_t)|group6(19_-,_1_c,_743_g,_4_n,_2_t)|group7(12_-,_504_g)|group8(16_-,_424_g,_1_t)|group9(16_-,_265_g,_1_n,_1_t)|group10(15_-,_822_g,_2_n)
176	51.8803445980803	0.00274045218015972	27	Y	group1(38_c)|group2(46_-,_958_c,_3_n,_2_t)|group3(58_-,_1207_c,_1_n,_2_t)|group4(68_-,_1185_c,_2_n)|group5(51_-,_1606_c,_3_n,_1_t)|group6(19_-,_746_c,_4_n)|group7(12_-,_504_c)|group8(16_-,_425_c)|group9(16_-,_266_c,_1_t)|group10(15_-,_821_c,_2_n,_1_t)
177	72.8563285986027	4.34912125704807e-06	27	Y	group1(38_a)|group2(38_-,_968_a,_3_n)|group3(51_-,_1216_a,_1_n)|group4(68_-,_1185_a,_2_n)|group5(51_-,_1607_a,_3_n)|group6(18_-,_746_a,_1_c,_4_n)|group7(11_-,_505_a)|group8(11_-,_430_a)|group9(16_-,_267_a)|group10(3_-,_834_a,_2_n)
178	72.6988947226188	4.58442111597593e-06	27	Y	group1(38_t)|group2(37_-,_3_n,_969_t)|group3(49_-,_1_n,_1218_t)|group4(68_-,_2_n,_1185_t)|group5(50_-,_3_n,_1608_t)|group6(18_-,_1_a,_4_n,_746_t)|group7(11_-,_505_t)|group8(11_-,_430_t)|group9(16_-,_267_t)|group10(3_-,_2_n,_834_t)
179	72.6988947226188	4.58442111597593e-06	27	Y	group1(38_g)|group2(37_-,_969_g,_3_n)|group3(49_-,_1218_g,_1_n)|group4(68_-,_1185_g,_2_n)|group5(50_-,_1608_g,_3_n)|group6(18_-,_1_a,_746_g,_4_n)|group7(11_-,_505_g)|group8(11_-,_430_g)|group9(16_-,_267_g)|group10(3_-,_834_g,_2_n)
180	76.6911843237946	9.10645179718296e-05	36	Y	group1(38_c)|group2(37_-,_968_c,_3_n,_1_t)|group3(49_-,_1218_c,_1_n)|group4(68_-,_1184_c,_3_n)|group5(50_-,_1607_c,_3_n,_1_t)|group6(18_-,_1_a,_746_c,_4_n)|group7(11_-,_505_c)|group8(11_-,_430_c)|group9(16_-,_267_c)|group10(3_-,_834_c,_2_n)
181	65.9971442589134	4.09783749153351e-05	27	Y	group1(38_t)|group2(37_-,_3_n,_969_t)|group3(49_-,_1_n,_1218_t)|group4(68_-,_3_n,_1184_t)|group5(50_-,_1_c,_3_n,_1607_t)|group6(18_-,_4_n,_747_t)|group7(11_-,_505_t)|group8(11_-,_430_t)|group9(16_-,_1_n,_266_t)|group10(3_-,_2_n,_834_t)
182	71.6033728710861	6.60495476218837e-06	27	Y	group1(38_t)|group2(37_-,_2_n,_970_t)|group3(49_-,_1_n,_1218_t)|group4(68_-,_3_n,_1184_t)|group5(50_-,_3_n,_1608_t)|group6(18_-,_1_c,_4_n,_746_t)|group7(11_-,_505_t)|group8(11_-,_430_t)|group9(16_-,_1_n,_266_t)|group10(3_-,_2_n,_834_t)
183	68.2323886339769	1.99728082864523e-05	27	Y	group1(38_a)|group2(37_-,_970_a,_2_n)|group3(49_-,_1218_a,_1_n)|group4(68_-,_1183_a,_3_n,_1_r)|group5(50_-,_1608_a,_3_n)|group6(18_-,_747_a,_4_n)|group7(11_-,_505_a)|group8(11_-,_430_a)|group9(16_-,_267_a)|group10(3_-,_834_a,_2_n)
184	62.1685817387165	9.08769139307969e-07	18	Y	group1(38_g)|group2(37_-,_970_g,_2_n)|group3(49_-,_1218_g,_1_n)|group4(67_-,_1186_g,_2_n)|group5(50_-,_1608_g,_3_n)|group6(18_-,_747_g,_4_n)|group7(11_-,_505_g)|group8(10_-,_431_g)|group9(16_-,_266_g,_1_n)|group10(3_-,_834_g,_2_n)
185	75.7899745046911	1.61384025298661e-06	27	Y	group1(38_t)|group2(37_-,_2_n,_970_t)|group3(49_-,_1_c,_1_n,_1217_t)|group4(67_-,_2_n,_1186_t)|group5(50_-,_3_n,_1608_t)|group6(18_-,_2_c,_4_n,_745_t)|group7(11_-,_505_t)|group8(10_-,_431_t)|group9(16_-,_267_t)|group10(3_-,_2_n,_834_t)
186	63.513304119304	5.46930418577587e-07	18	Y	group1(38_g)|group2(37_-,_970_g,_2_n)|group3(49_-,_1218_g,_1_n)|group4(67_-,_1186_g,_2_n)|group5(50_-,_1608_g,_3_n)|group6(17_-,_748_g,_4_n)|group7(11_-,_505_g)|group8(10_-,_431_g)|group9(16_-,_267_g)|group10(3_-,_834_g,_2_n)
187	72.9139718992276	4.26596491618988e-06	27	Y	group1(38_c)|group2(37_-,_970_c,_2_n)|group3(49_-,_1218_c,_1_n)|group4(67_-,_1186_c,_2_n)|group5(50_-,_1608_c,_3_n)|group6(17_-,_1_a,_747_c,_4_n)|group7(11_-,_505_c)|group8(10_-,_431_c)|group9(16_-,_267_c)|group10(3_-,_834_c,_2_n)
188	63.513304119304	5.46930418577587e-07	18	Y	group1(38_a)|group2(37_-,_970_a,_2_n)|group3(49_-,_1218_a,_1_n)|group4(67_-,_1186_a,_2_n)|group5(50_-,_1608_a,_3_n)|group6(17_-,_748_a,_4_n)|group7(11_-,_505_a)|group8(10_-,_431_a)|group9(16_-,_267_a)|group10(3_-,_834_a,_2_n)
189	66.6571709965779	1.64775548986007e-07	18	Y	group1(38_c)|group2(37_-,_970_c,_2_n)|group3(49_-,_1218_c,_1_n)|group4(67_-,_1185_c,_3_n)|group5(50_-,_1608_c,_3_n)|group6(17_-,_747_c,_5_n)|group7(11_-,_505_c)|group8(10_-,_431_c)|group9(16_-,_267_c)|group10(3_-,_834_c,_2_n)
190	66.3831518475058	1.83062475402556e-07	18	Y	group1(38_t)|group2(36_-,_2_n,_971_t)|group3(49_-,_1_n,_1218_t)|group4(67_-,_2_n,_1186_t)|group5(50_-,_3_n,_1608_t)|group6(17_-,_5_n,_747_t)|group7(11_-,_505_t)|group8(10_-,_431_t)|group9(16_-,_1_n,_266_t)|group10(3_-,_2_n,_834_t)
191	71.518031735334	6.79478120286865e-06	27	Y	group1(38_c)|group2(36_-,_971_c,_2_n)|group3(49_-,_1218_c,_1_n)|group4(66_-,_1186_c,_2_n,_1_t)|group5(50_-,_1608_c,_3_n)|group6(17_-,_747_c,_5_n)|group7(11_-,_505_c)|group8(10_-,_431_c)|group9(16_-,_267_c)|group10(3_-,_834_c,_2_n)
192	66.0981650711466	2.0421020687769e-07	18	Y	group1(38_a)|group2(36_-,_971_a,_2_n)|group3(49_-,_1218_a,_1_n)|group4(66_-,_1187_a,_2_n)|group5(50_-,_1608_a,_3_n)|group6(17_-,_747_a,_5_n)|group7(11_-,_505_a)|group8(10_-,_431_a)|group9(16_-,_267_a)|group10(3_-,_834_a,_2_n)
193	73.3546558571637	3.67974409597598e-06	27	Y	group1(38_c)|group2(36_-,_971_c,_2_n)|group3(49_-,_1218_c,_1_n)|group4(66_-,_1185_c,_2_n,_2_t)|group5(50_-,_1607_c,_3_n,_1_t)|group6(17_-,_747_c,_5_n)|group7(11_-,_505_c)|group8(10_-,_431_c)|group9(16_-,_267_c)|group10(3_-,_834_c,_2_n)
194	71.9253543698697	5.93443171012825e-06	27	Y	group1(38_g)|group2(36_-,_1_a,_970_g,_2_n)|group3(49_-,_1218_g,_1_n)|group4(65_-,_1188_g,_2_n)|group5(50_-,_1608_g,_3_n)|group6(17_-,_747_g,_5_n)|group7(11_-,_505_g)|group8(10_-,_431_g)|group9(16_-,_267_g)|group10(3_-,_834_g,_2_n)
195	64.2174077302608	4.18690164717427e-07	18	Y	group1(38_c)|group2(36_-,_971_c,_2_n)|group3(49_-,_1218_c,_1_n)|group4(64_-,_1189_c,_2_n)|group5(49_-,_1609_c,_3_n)|group6(17_-,_747_c,_5_n)|group7(11_-,_505_c)|group8(10_-,_431_c)|group9(16_-,_267_c)|group10(3_-,_834_c,_2_n)
196	64.2174077302608	4.18690164717427e-07	18	Y	group1(38_a)|group2(36_-,_971_a,_2_n)|group3(49_-,_1218_a,_1_n)|group4(64_-,_1189_a,_2_n)|group5(49_-,_1609_a,_3_n)|group6(17_-,_747_a,_5_n)|group7(11_-,_505_a)|group8(10_-,_431_a)|group9(16_-,_267_a)|group10(3_-,_834_a,_2_n)
197	69.4583544858564	1.33966275865504e-05	27	Y	group1(38_g)|group2(36_-,_970_g,_2_n,_1_t)|group3(49_-,_1218_g,_1_n)|group4(64_-,_1188_g,_2_n,_1_t)|group5(49_-,_1609_g,_3_n)|group6(17_-,_747_g,_5_n)|group7(11_-,_505_g)|group8(10_-,_431_g)|group9(16_-,_267_g)|group10(3_-,_834_g,_2_n)
198	64.2174077302608	4.18690164717427e-07	18	Y	group1(38_t)|group2(36_-,_2_n,_971_t)|group3(49_-,_1_n,_1218_t)|group4(64_-,_2_n,_1189_t)|group5(49_-,_3_n,_1609_t)|group6(17_-,_5_n,_747_t)|group7(11_-,_505_t)|group8(10_-,_431_t)|group9(16_-,_267_t)|group10(3_-,_2_n,_834_t)
199	63.5658770855686	5.36143748269941e-07	18	Y	group1(38_a)|group2(36_-,_971_a,_2_n)|group3(49_-,_1218_a,_1_n)|group4(64_-,_1188_a,_3_n)|group5(49_-,_1609_a,_3_n)|group6(17_-,_747_a,_5_n)|group7(11_-,_505_a)|group8(10_-,_431_a)|group9(16_-,_267_a)|group10(3_-,_834_a,_2_n)
200	64.414500382065	3.88456171172593e-07	18	Y	group1(38_t)|group2(36_-,_2_n,_971_t)|group3(49_-,_1_n,_1218_t)|group4(64_-,_3_n,_1188_t)|group5(49_-,_3_n,_1609_t)|group6(16_-,_5_n,_748_t)|group7(11_-,_505_t)|group8(10_-,_431_t)|group9(16_-,_267_t)|group10(3_-,_2_n,_834_t)
201	51.3154156592349	4.7633314329382e-05	18	Y	group1(38_a)|group2(16_-,_991_a,_2_n)|group3(25_-,_1242_a,_1_n)|group4(27_-,_1225_a,_3_n)|group5(27_-,_1631_a,_3_n)|group6(9_-,_755_a,_5_n)|group7(9_-,_507_a)|group8(6_-,_435_a)|group9(16_-,_267_a)|group10(3_-,_834_a,_2_n)
202	53.3268909211474	2.33495576634457e-05	18	Y	group1(38_a)|group2(14_-,_993_a,_2_n)|group3(22_-,_1245_a,_1_n)|group4(26_-,_1226_a,_3_n)|group5(23_-,_1635_a,_3_n)|group6(8_-,_756_a,_5_n)|group7(9_-,_507_a)|group8(3_-,_438_a)|group9(15_-,_268_a)|group10(3_-,_834_a,_2_n)
203	48.5446799962969	0.000124899334814637	18	Y	group1(38_t)|group2(14_-,_2_n,_993_t)|group3(21_-,_1_n,_1246_t)|group4(24_-,_3_n,_1228_t)|group5(22_-,_3_n,_1636_t)|group6(8_-,_5_n,_756_t)|group7(9_-,_507_t)|group8(3_-,_438_t)|group9(14_-,_269_t)|group10(3_-,_2_n,_834_t)
204	49.0195478118459	0.000106044939861239	18	Y	group1(38_t)|group2(13_-,_2_n,_994_t)|group3(21_-,_1_n,_1246_t)|group4(24_-,_3_n,_1228_t)|group5(22_-,_3_n,_1636_t)|group6(8_-,_5_n,_756_t)|group7(9_-,_507_t)|group8(3_-,_438_t)|group9(14_-,_269_t)|group10(3_-,_2_n,_834_t)
205	48.1505381050156	0.000142996774401839	18	Y	group1(38_a)|group2(13_-,_994_a,_2_n)|group3(21_-,_1246_a,_1_n)|group4(24_-,_1228_a,_3_n)|group5(22_-,_1636_a,_3_n)|group6(8_-,_756_a,_5_n)|group7(9_-,_507_a)|group8(3_-,_438_a)|group9(14_-,_268_a,_1_n)|group10(3_-,_834_a,_2_n)
206	49.0195478118459	0.000106044939861239	18	Y	group1(38_a)|group2(13_-,_994_a,_2_n)|group3(21_-,_1246_a,_1_n)|group4(24_-,_1228_a,_3_n)|group5(22_-,_1636_a,_3_n)|group6(8_-,_756_a,_5_n)|group7(9_-,_507_a)|group8(3_-,_438_a)|group9(14_-,_269_a)|group10(3_-,_834_a,_2_n)
207	49.0195478118459	0.000106044939861239	18	Y	group1(38_t)|group2(13_-,_2_n,_994_t)|group3(21_-,_1_n,_1246_t)|group4(24_-,_3_n,_1228_t)|group5(22_-,_3_n,_1636_t)|group6(8_-,_5_n,_756_t)|group7(9_-,_507_t)|group8(3_-,_438_t)|group9(14_-,_269_t)|group10(3_-,_2_n,_834_t)
208	49.0195478118459	0.000106044939861239	18	Y	group1(38_a)|group2(13_-,_994_a,_2_n)|group3(21_-,_1246_a,_1_n)|group4(24_-,_1228_a,_3_n)|group5(22_-,_1636_a,_3_n)|group6(8_-,_756_a,_5_n)|group7(9_-,_507_a)|group8(3_-,_438_a)|group9(14_-,_269_a)|group10(3_-,_834_a,_2_n)
209	49.0195478118459	0.000106044939861239	18	Y	group1(38_a)|group2(13_-,_994_a,_2_n)|group3(21_-,_1246_a,_1_n)|group4(24_-,_1228_a,_3_n)|group5(22_-,_1636_a,_3_n)|group6(8_-,_756_a,_5_n)|group7(9_-,_507_a)|group8(3_-,_438_a)|group9(14_-,_269_a)|group10(3_-,_834_a,_2_n)
210	54.3197361479576	0.00139015689335415	27	Y	group1(38_c)|group2(13_-,_993_c,_2_n,_1_t)|group3(21_-,_1245_c,_1_n,_1_t)|group4(24_-,_1228_c,_3_n)|group5(22_-,_1635_c,_3_n,_1_t)|group6(8_-,_755_c,_5_n,_1_t)|group7(9_-,_507_c)|group8(3_-,_437_c,_1_t)|group9(14_-,_269_c)|group10(3_-,_832_c,_2_n,_2_t)
211	49.7019944864952	8.37239880245631e-05	18	Y	group1(38_t)|group2(13_-,_2_n,_994_t)|group3(21_-,_1_n,_1246_t)|group4(24_-,_2_n,_1229_t)|group5(22_-,_3_n,_1636_t)|group6(8_-,_5_n,_756_t)|group7(9_-,_507_t)|group8(3_-,_438_t)|group9(14_-,_269_t)|group10(3_-,_2_n,_834_t)
212	49.7757918796299	8.16048118328593e-05	18	Y	group1(38_a)|group2(13_-,_994_a,_2_n)|group3(20_-,_1247_a,_1_n)|group4(24_-,_1229_a,_2_n)|group5(22_-,_1636_a,_3_n)|group6(8_-,_756_a,_5_n)|group7(9_-,_507_a)|group8(3_-,_438_a)|group9(14_-,_269_a)|group10(3_-,_834_a,_2_n)
213	49.7757918796299	8.16048118328593e-05	18	Y	group1(38_a)|group2(13_-,_994_a,_2_n)|group3(20_-,_1247_a,_1_n)|group4(24_-,_1229_a,_2_n)|group5(22_-,_1636_a,_3_n)|group6(8_-,_756_a,_5_n)|group7(9_-,_507_a)|group8(3_-,_438_a)|group9(14_-,_269_a)|group10(3_-,_834_a,_2_n)
214	51.0101720357504	5.30262412101151e-05	18	Y	group1(38_t)|group2(13_-,_1_n,_995_t)|group3(20_-,_1_n,_1247_t)|group4(24_-,_2_n,_1229_t)|group5(22_-,_3_n,_1636_t)|group6(8_-,_5_n,_756_t)|group7(9_-,_507_t)|group8(3_-,_438_t)|group9(14_-,_269_t)|group10(3_-,_2_n,_834_t)
215	51.0101720357504	5.30262412101151e-05	18	Y	group1(38_t)|group2(13_-,_1_n,_995_t)|group3(20_-,_1_n,_1247_t)|group4(24_-,_2_n,_1229_t)|group5(22_-,_3_n,_1636_t)|group6(8_-,_5_n,_756_t)|group7(9_-,_507_t)|group8(3_-,_438_t)|group9(14_-,_269_t)|group10(3_-,_2_n,_834_t)
216	51.0101720357504	5.30262412101151e-05	18	Y	group1(38_a)|group2(13_-,_995_a,_1_n)|group3(20_-,_1247_a,_1_n)|group4(24_-,_1229_a,_2_n)|group5(22_-,_1636_a,_3_n)|group6(8_-,_756_a,_5_n)|group7(9_-,_507_a)|group8(3_-,_438_a)|group9(14_-,_269_a)|group10(3_-,_834_a,_2_n)
217	51.0101720357504	5.30262412101151e-05	18	Y	group1(38_c)|group2(13_-,_995_c,_1_n)|group3(20_-,_1247_c,_1_n)|group4(24_-,_1229_c,_2_n)|group5(22_-,_1636_c,_3_n)|group6(8_-,_756_c,_5_n)|group7(9_-,_507_c)|group8(3_-,_438_c)|group9(14_-,_269_c)|group10(3_-,_834_c,_2_n)
218	51.0101720357504	5.30262412101151e-05	18	Y	group1(38_t)|group2(13_-,_1_n,_995_t)|group3(20_-,_1_n,_1247_t)|group4(24_-,_2_n,_1229_t)|group5(22_-,_3_n,_1636_t)|group6(8_-,_5_n,_756_t)|group7(9_-,_507_t)|group8(3_-,_438_t)|group9(14_-,_269_t)|group10(3_-,_2_n,_834_t)
219	51.0101720357504	5.30262412101151e-05	18	Y	group1(38_g)|group2(13_-,_995_g,_1_n)|group3(20_-,_1247_g,_1_n)|group4(24_-,_1229_g,_2_n)|group5(22_-,_1636_g,_3_n)|group6(8_-,_756_g,_5_n)|group7(9_-,_507_g)|group8(3_-,_438_g)|group9(14_-,_269_g)|group10(3_-,_834_g,_2_n)
220	51.0101720357504	5.30262412101151e-05	18	Y	group1(38_t)|group2(13_-,_1_n,_995_t)|group3(20_-,_1_n,_1247_t)|group4(24_-,_2_n,_1229_t)|group5(22_-,_3_n,_1636_t)|group6(8_-,_5_n,_756_t)|group7(9_-,_507_t)|group8(3_-,_438_t)|group9(14_-,_269_t)|group10(3_-,_2_n,_834_t)
221	51.5247262798731	4.42493384833764e-05	18	Y	group1(38_c)|group2(13_-,_995_c,_1_n)|group3(20_-,_1247_c,_1_n)|group4(24_-,_1229_c,_2_n)|group5(21_-,_1637_c,_3_n)|group6(8_-,_756_c,_5_n)|group7(9_-,_507_c)|group8(3_-,_438_c)|group9(14_-,_269_c)|group10(3_-,_834_c,_2_n)
222	52.1170163304557	3.58978956629806e-05	18	Y	group1(38_g)|group2(13_-,_995_g,_1_n)|group3(20_-,_1247_g,_1_n)|group4(24_-,_1229_g,_2_n)|group5(20_-,_1638_g,_3_n)|group6(8_-,_756_g,_5_n)|group7(9_-,_507_g)|group8(3_-,_438_g)|group9(14_-,_269_g)|group10(3_-,_834_g,_2_n)
223	52.1170163304557	3.58978956629806e-05	18	Y	group1(38_t)|group2(13_-,_1_n,_995_t)|group3(20_-,_1_n,_1247_t)|group4(24_-,_2_n,_1229_t)|group5(20_-,_3_n,_1638_t)|group6(8_-,_5_n,_756_t)|group7(9_-,_507_t)|group8(3_-,_438_t)|group9(14_-,_269_t)|group10(3_-,_2_n,_834_t)
224	52.5098356123589	3.12321652564457e-05	18	Y	group1(38_t)|group2(13_-,_1_n,_995_t)|group3(18_-,_1_n,_1249_t)|group4(24_-,_2_n,_1229_t)|group5(20_-,_3_n,_1638_t)|group6(8_-,_5_n,_756_t)|group7(9_-,_507_t)|group8(3_-,_438_t)|group9(14_-,_269_t)|group10(3_-,_2_n,_834_t)
225	54.4525513270344	1.5597327856514e-05	18	Y	group1(38_g)|group2(13_-,_995_g,_1_n)|group3(18_-,_1249_g,_1_n)|group4(24_-,_1229_g,_2_n)|group5(20_-,_1638_g,_3_n)|group6(8_-,_756_g,_5_n)|group7(9_-,_507_g)|group8(3_-,_438_g)|group9(14_-,_269_g)|group10(2_-,_835_g,_2_n)
226	54.4525513270344	1.5597327856514e-05	18	Y	group1(38_a)|group2(13_-,_995_a,_1_n)|group3(18_-,_1249_a,_1_n)|group4(24_-,_1229_a,_2_n)|group5(20_-,_1638_a,_3_n)|group6(8_-,_756_a,_5_n)|group7(9_-,_507_a)|group8(3_-,_438_a)|group9(14_-,_269_a)|group10(2_-,_835_a,_2_n)
227	58.2654590424372	0.000443189998990499	27	Y	group1(38_c)|group2(13_-,_995_c,_1_n)|group3(18_-,_1249_c,_1_n)|group4(24_-,_1229_c,_2_n)|group5(20_-,_1637_c,_3_n,_1_t)|group6(8_-,_756_c,_5_n)|group7(9_-,_507_c)|group8(3_-,_438_c)|group9(14_-,_269_c)|group10(2_-,_835_c,_2_n)
228	55.3672582267103	1.12118057910454e-05	18	Y	group1(38_a)|group2(13_-,_995_a,_1_n)|group3(18_-,_1249_a,_1_n)|group4(24_-,_1229_a,_2_n)|group5(20_-,_1638_a,_3_n)|group6(8_-,_756_a,_5_n)|group7(9_-,_507_a)|group8(3_-,_438_a)|group9(14_-,_269_a)|group10(2_-,_836_a,_1_n)
229	55.3672582267103	1.12118057910454e-05	18	Y	group1(38_g)|group2(13_-,_995_g,_1_n)|group3(18_-,_1249_g,_1_n)|group4(24_-,_1229_g,_2_n)|group5(20_-,_1638_g,_3_n)|group6(8_-,_756_g,_5_n)|group7(9_-,_507_g)|group8(3_-,_438_g)|group9(14_-,_269_g)|group10(2_-,_836_g,_1_n)
230	60.2645340578846	0.000243523993328886	27	Y	group1(38_g)|group2(12_-,_996_g,_1_n)|group3(18_-,_1249_g,_1_n)|group4(23_-,_1230_g,_2_n)|group5(20_-,_1637_g,_3_n,_1_t)|group6(7_-,_757_g,_5_n)|group7(9_-,_507_g)|group8(3_-,_438_g)|group9(14_-,_269_g)|group10(2_-,_836_g,_1_n)
231	56.450620520508	7.56419287506951e-06	18	Y	group1(38_a)|group2(12_-,_996_a,_1_n)|group3(18_-,_1249_a,_1_n)|group4(23_-,_1230_a,_2_n)|group5(20_-,_1638_a,_3_n)|group6(7_-,_757_a,_5_n)|group7(9_-,_507_a)|group8(3_-,_438_a)|group9(14_-,_269_a)|group10(2_-,_836_a,_1_n)
232	65.8660274319113	4.27260306076955e-05	27	Y	group1(38_c)|group2(12_-,_996_c,_1_n)|group3(18_-,_1249_c,_1_n)|group4(23_-,_1230_c,_2_n)|group5(20_-,_1638_c,_3_n)|group6(7_-,_756_c,_5_n,_1_t)|group7(9_-,_507_c)|group8(3_-,_438_c)|group9(14_-,_269_c)|group10(2_-,_836_c,_1_n)
233	56.450620520508	7.56419287506951e-06	18	Y	group1(38_a)|group2(12_-,_996_a,_1_n)|group3(18_-,_1249_a,_1_n)|group4(23_-,_1230_a,_2_n)|group5(20_-,_1638_a,_3_n)|group6(7_-,_757_a,_5_n)|group7(9_-,_507_a)|group8(3_-,_438_a)|group9(14_-,_269_a)|group10(2_-,_836_a,_1_n)
234	56.450620520508	7.56419287506951e-06	18	Y	group1(38_c)|group2(12_-,_996_c,_1_n)|group3(18_-,_1249_c,_1_n)|group4(23_-,_1230_c,_2_n)|group5(20_-,_1638_c,_3_n)|group6(7_-,_757_c,_5_n)|group7(9_-,_507_c)|group8(3_-,_438_c)|group9(14_-,_269_c)|group10(2_-,_836_c,_1_n)
235	56.450620520508	7.56419287506951e-06	18	Y	group1(38_g)|group2(12_-,_996_g,_1_n)|group3(18_-,_1249_g,_1_n)|group4(23_-,_1230_g,_2_n)|group5(20_-,_1638_g,_3_n)|group6(7_-,_757_g,_5_n)|group7(9_-,_507_g)|group8(3_-,_438_g)|group9(14_-,_269_g)|group10(2_-,_836_g,_1_n)
236	57.5714698894941	5.0201857461413e-06	18	Y	group1(38_a)|group2(12_-,_996_a,_1_n)|group3(18_-,_1249_a,_1_n)|group4(23_-,_1230_a,_2_n)|group5(20_-,_1638_a,_3_n)|group6(6_-,_758_a,_5_n)|group7(9_-,_507_a)|group8(3_-,_438_a)|group9(14_-,_269_a)|group10(2_-,_836_a,_1_n)
237	57.5714698894941	5.0201857461413e-06	18	Y	group1(38_g)|group2(12_-,_996_g,_1_n)|group3(18_-,_1249_g,_1_n)|group4(23_-,_1230_g,_2_n)|group5(20_-,_1638_g,_3_n)|group6(6_-,_758_g,_5_n)|group7(9_-,_507_g)|group8(3_-,_438_g)|group9(14_-,_269_g)|group10(2_-,_836_g,_1_n)
238	57.5714698894941	5.0201857461413e-06	18	Y	group1(38_t)|group2(12_-,_1_n,_996_t)|group3(18_-,_1_n,_1249_t)|group4(23_-,_2_n,_1230_t)|group5(20_-,_3_n,_1638_t)|group6(6_-,_5_n,_758_t)|group7(9_-,_507_t)|group8(3_-,_438_t)|group9(14_-,_269_t)|group10(2_-,_1_n,_836_t)
239	77.413769129054	7.39395415823667e-05	36	Y	group1(38_a)|group2(12_-,_996_a,_1_n)|group3(18_-,_1248_a,_1_n,_1_t)|group4(23_-,_1230_a,_2_n)|group5(20_-,_1638_a,_3_n)|group6(6_-,_758_a,_5_n)|group7(9_-,_506_a,_1_g)|group8(3_-,_438_a)|group9(14_-,_269_a)|group10(2_-,_836_a,_1_n)
240	57.5714698894941	5.0201857461413e-06	18	Y	group1(38_a)|group2(12_-,_996_a,_1_n)|group3(18_-,_1249_a,_1_n)|group4(23_-,_1230_a,_2_n)|group5(20_-,_1638_a,_3_n)|group6(6_-,_758_a,_5_n)|group7(9_-,_507_a)|group8(3_-,_438_a)|group9(14_-,_269_a)|group10(2_-,_836_a,_1_n)
241	84.9157593122981	6.65348514936617e-08	27	Y	group1(38_c)|group2(12_-,_996_c,_1_n)|group3(17_-,_1250_c,_1_n)|group4(22_-,_1231_c,_2_n)|group5(20_-,_1638_c,_3_n)|group6(6_-,_758_c,_5_n)|group7(9_-,_507_c)|group8(3_-,_438_c)|group9(14_-,_268_c,_1_y)|group10(2_-,_836_c,_1_n)
242	57.529893440636	5.09736364424897e-06	18	Y	group1(38_t)|group2(12_-,_1_n,_996_t)|group3(17_-,_1_n,_1250_t)|group4(22_-,_2_n,_1231_t)|group5(20_-,_3_n,_1638_t)|group6(6_-,_5_n,_758_t)|group7(9_-,_507_t)|group8(3_-,_438_t)|group9(14_-,_269_t)|group10(2_-,_1_n,_836_t)
243	66.5515246191509	3.43283888593271e-05	27	Y	group1(38_c)|group2(12_-,_996_c,_1_n)|group3(17_-,_1250_c,_1_n)|group4(22_-,_1230_c,_2_n,_1_t)|group5(20_-,_1638_c,_3_n)|group6(6_-,_758_c,_5_n)|group7(9_-,_506_c,_1_t)|group8(3_-,_438_c)|group9(14_-,_269_c)|group10(2_-,_836_c,_1_n)
244	88.4541699322078	2.62940144826977e-06	36	Y	group1(38_g)|group2(12_-,_1_a,_981_g,_1_n,_14_t)|group3(17_-,_1_a,_1239_g,_1_n,_10_t)|group4(22_-,_1221_g,_2_n,_10_t)|group5(20_-,_1_a,_1634_g,_3_n,_3_t)|group6(6_-,_756_g,_5_n,_2_t)|group7(9_-,_507_g)|group8(3_-,_435_g,_3_t)|group9(14_-,_268_g,_1_t)|group10(2_-,_835_g,_1_n,_1_t)
245	64.9298963911691	5.74942747738263e-05	27	Y	group1(38_t)|group2(12_-,_2_c,_1_n,_994_t)|group3(17_-,_2_c,_1_n,_1248_t)|group4(22_-,_2_n,_1231_t)|group5(19_-,_2_c,_3_n,_1637_t)|group6(6_-,_5_n,_758_t)|group7(9_-,_507_t)|group8(3_-,_438_t)|group9(14_-,_269_t)|group10(2_-,_1_n,_836_t)
246	53.0058846375781	2.61816562743553e-05	18	Y	group1(38_c)|group2(12_-,_996_c,_1_n)|group3(17_-,_1250_c,_1_n)|group4(22_-,_1231_c,_2_n)|group5(19_-,_1639_c,_3_n)|group6(6_-,_758_c,_5_n)|group7(9_-,_507_c)|group8(3_-,_438_c)|group9(13_-,_270_c)|group10(2_-,_836_c,_1_n)
247	82.0197387353634	1.85970236595189e-07	27	Y	group1(38_t)|group2(12_-,_1_n,_996_t)|group3(17_-,_1_n,_1250_t)|group4(22_-,_2_n,_1231_t)|group5(19_-,_3_n,_1639_t)|group6(6_-,_5_n,_758_t)|group7(7_-,_2_c,_507_t)|group8(3_-,_438_t)|group9(13_-,_270_t)|group10(2_-,_1_n,_836_t)
248	66.7222835259685	3.25010884166471e-05	27	Y	group1(38_a)|group2(12_-,_992_a,_4_g,_1_n)|group3(17_-,_1248_a,_2_g,_1_n)|group4(21_-,_1231_a,_1_g,_2_n)|group5(19_-,_1639_a,_3_n)|group6(6_-,_758_a,_5_n)|group7(7_-,_509_a)|group8(3_-,_437_a,_1_g)|group9(13_-,_270_a)|group10(2_-,_836_a,_1_n)
249	102.398730929785	2.75600712588497e-08	36	Y	group1(38_t)|group2(12_-,_1_n,_996_t)|group3(17_-,_1_n,_1250_t)|group4(21_-,_2_n,_1232_t)|group5(19_-,_3_n,_1639_t)|group6(6_-,_5_n,_758_t)|group7(7_-,_2_g,_507_t)|group8(2_-,_1_c,_438_t)|group9(13_-,_270_t)|group10(1_-,_1_n,_837_t)
250	63.0410606331928	0.000103911454382954	27	Y	group1(38_c)|group2(12_-,_996_c,_1_n)|group3(17_-,_1249_c,_1_n,_1_t)|group4(21_-,_1233_c,_1_n)|group5(19_-,_1639_c,_3_n)|group6(6_-,_758_c,_5_n)|group7(7_-,_509_c)|group8(2_-,_439_c)|group9(13_-,_270_c)|group10(1_-,_837_c,_1_n)
251	35.562599989655	0.00802377323474328	18	Y	group1(38_t)|group2(12_-,_1_n,_996_t)|group3(13_-,_1_n,_1254_t)|group4(16_-,_1_n,_1238_t)|group5(11_-,_3_n,_1647_t)|group6(4_-,_5_n,_760_t)|group7(4_-,_512_t)|group8(1_-,_440_t)|group9(6_-,_277_t)|group10(1_-,_1_n,_837_t)
252	59.337621059037	0.00847974242379868	36	Y	group1(38_t)|group2(12_-,_997_t)|group3(12_-,_1_c,_1_n,_1254_t)|group4(16_-,_1_n,_1238_t)|group5(10_-,_1651_t)|group6(4_-,_3_n,_762_t)|group7(3_-,_513_t)|group8(1_-,_1_k,_439_t)|group9(5_-,_278_t)|group10(839_t)
253	38.2198963279233	0.00362196737029589	18	Y	group1(38_c)|group2(12_-,_997_c)|group3(12_-,_1256_c)|group4(13_-,_1242_c)|group5(9_-,_1652_c)|group6(2_-,_765_c,_2_n)|group7(3_-,_513_c)|group8(1_-,_440_c)|group9(4_-,_279_c)|group10(839_c)
254	28.4182512979331	0.05596899326243	18	Y	group1(38_t)|group2(12_-,_997_t)|group3(11_-,_1257_t)|group4(13_-,_1242_t)|group5(9_-,_1652_t)|group6(2_-,_1_n,_766_t)|group7(3_-,_513_t)|group8(1_-,_440_t)|group9(4_-,_279_t)|group10(839_t)
255	42.2639861421245	0.218615833532233	36	Y	group1(38_g)|group2(12_-,_997_g)|group3(11_-,_1_c,_1256_g)|group4(13_-,_1242_g)|group5(9_-,_1652_g)|group6(2_-,_766_g,_1_n)|group7(3_-,_513_g)|group8(1_-,_440_g)|group9(4_-,_279_g)|group10(838_g,_1_t)
256	37.5908018204602	0.0845571494535064	27	Y	group1(38_c)|group2(12_-,_993_c,_4_t)|group3(11_-,_1255_c,_2_t)|group4(13_-,_1241_c,_1_t)|group5(9_-,_1650_c,_2_t)|group6(2_-,_764_c,_1_n,_2_t)|group7(3_-,_513_c)|group8(1_-,_440_c)|group9(4_-,_279_c)|group10(839_c)
257	33.1584510817578	0.191891102431516	27	Y	group1(38_a)|group2(12_-,_996_a,_1_g)|group3(11_-,_1253_a,_4_g)|group4(13_-,_1241_a,_1_g)|group5(9_-,_1649_a,_3_g)|group6(2_-,_764_a,_2_g,_1_n)|group7(3_-,_511_a,_2_g)|group8(1_-,_440_a)|group9(4_-,_278_a,_1_g)|group10(837_a,_2_g)
258	28.4182512979331	0.05596899326243	18	Y	group1(38_g)|group2(12_-,_997_g)|group3(11_-,_1257_g)|group4(13_-,_1242_g)|group5(9_-,_1652_g)|group6(2_-,_766_g,_1_n)|group7(3_-,_513_g)|group8(1_-,_440_g)|group9(4_-,_279_g)|group10(839_g)
259	32.231426976897	0.223621575267087	27	Y	group1(38_g)|group2(12_-,_997_g)|group3(11_-,_1257_g)|group4(13_-,_1242_g)|group5(9_-,_1651_g,_1_t)|group6(2_-,_766_g,_1_n)|group7(3_-,_513_g)|group8(1_-,_440_g)|group9(4_-,_279_g)|group10(839_g)
260	34.8625679227859	0.142381547739081	27	Y	group1(38_c)|group2(11_-,_997_c,_1_t)|group3(11_-,_1257_c)|group4(11_-,_1244_c)|group5(9_-,_1651_c,_1_t)|group6(2_-,_765_c,_1_n,_1_t)|group7(3_-,_512_c,_1_t)|group8(1_-,_439_c,_1_n)|group9(4_-,_279_c)|group10(839_c)
261	29.1174474143861	0.0469624421676501	18	Y	group1(38_t)|group2(11_-,_998_t)|group3(11_-,_1257_t)|group4(11_-,_1244_t)|group5(9_-,_1652_t)|group6(2_-,_1_n,_766_t)|group7(3_-,_513_t)|group8(1_-,_1_n,_439_t)|group9(4_-,_279_t)|group10(839_t)
262	26.1769713213031	0.09577981886675	18	Y	group1(38_g)|group2(11_-,_998_g)|group3(11_-,_1257_g)|group4(11_-,_1244_g)|group5(9_-,_1652_g)|group6(2_-,_766_g,_1_n)|group7(3_-,_513_g)|group8(1_-,_440_g)|group9(4_-,_279_g)|group10(839_g)
263	31.558875653671	0.24881550912929	27	Y	group1(38_c)|group2(11_-,_998_c)|group3(11_-,_1257_c)|group4(11_-,_1243_c,_1_t)|group5(9_-,_1652_c)|group6(2_-,_766_c,_1_n)|group7(3_-,_513_c)|group8(1_-,_440_c)|group9(4_-,_279_c)|group10(839_c)
264	29.9908919953537	0.314563233307237	27	Y	group1(38_t)|group2(11_-,_998_t)|group3(11_-,_1257_t)|group4(11_-,_1244_t)|group5(9_-,_1_c,_1651_t)|group6(2_-,_1_n,_766_t)|group7(3_-,_513_t)|group8(1_-,_440_t)|group9(4_-,_279_t)|group10(839_t)
265	26.1769713213031	0.09577981886675	18	Y	group1(38_t)|group2(11_-,_998_t)|group3(11_-,_1257_t)|group4(11_-,_1244_t)|group5(9_-,_1652_t)|group6(2_-,_1_n,_766_t)|group7(3_-,_513_t)|group8(1_-,_440_t)|group9(4_-,_279_t)|group10(839_t)
266	29.9908919953537	0.314563233307237	27	Y	group1(38_a)|group2(11_-,_998_a)|group3(11_-,_1257_a)|group4(11_-,_1244_a)|group5(9_-,_1651_a,_1_g)|group6(2_-,_766_a,_1_n)|group7(3_-,_513_a)|group8(1_-,_440_a)|group9(4_-,_279_a)|group10(839_a)
267	26.1769713213031	0.09577981886675	18	Y	group1(38_c)|group2(11_-,_998_c)|group3(11_-,_1257_c)|group4(11_-,_1244_c)|group5(9_-,_1652_c)|group6(2_-,_766_c,_1_n)|group7(3_-,_513_c)|group8(1_-,_440_c)|group9(4_-,_279_c)|group10(839_c)
268	35.5857553603648	0.124639861376318	27	Y	group1(38_g)|group2(11_-,_998_g)|group3(11_-,_1257_g)|group4(11_-,_1244_g)|group5(9_-,_1652_g)|group6(2_-,_1_a,_765_g,_1_n)|group7(3_-,_513_g)|group8(1_-,_440_g)|group9(4_-,_279_g)|group10(839_g)
269	36.3499351252951	0.107855215229696	27	Y	group1(38_g)|group2(11_-,_996_g,_2_t)|group3(11_-,_1256_g,_1_t)|group4(11_-,_1244_g)|group5(9_-,_1652_g)|group6(2_-,_766_g,_1_n)|group7(3_-,_513_g)|group8(1_-,_439_g,_1_t)|group9(4_-,_279_g)|group10(839_g)
270	23.1725811995404	0.184045025956339	18	Y	group1(38_t)|group2(11_-,_998_t)|group3(11_-,_1_n,_1256_t)|group4(11_-,_1244_t)|group5(9_-,_1652_t)|group6(2_-,_1_n,_766_t)|group7(3_-,_513_t)|group8(1_-,_440_t)|group9(4_-,_279_t)|group10(839_t)
271	26.1769713213031	0.09577981886675	18	Y	group1(38_t)|group2(11_-,_998_t)|group3(11_-,_1257_t)|group4(11_-,_1244_t)|group5(9_-,_1652_t)|group6(2_-,_1_n,_766_t)|group7(3_-,_513_t)|group8(1_-,_440_t)|group9(4_-,_279_t)|group10(839_t)
272	26.1769713213031	0.09577981886675	18	Y	group1(38_t)|group2(11_-,_998_t)|group3(11_-,_1257_t)|group4(11_-,_1244_t)|group5(9_-,_1652_t)|group6(2_-,_1_n,_766_t)|group7(3_-,_513_t)|group8(1_-,_440_t)|group9(4_-,_279_t)|group10(839_t)
273	35.5614446607094	0.12520629302871	27	Y	group1(38_c)|group2(11_-,_994_c,_4_t)|group3(11_-,_1251_c,_6_t)|group4(11_-,_1241_c,_3_t)|group5(9_-,_1650_c,_2_t)|group6(2_-,_763_c,_1_n,_3_t)|group7(3_-,_510_c,_3_t)|group8(1_-,_438_c,_2_t)|group9(4_-,_279_c)|group10(839_c)
274	34.4223225862336	0.543700154831091	36	Y	group1(38_g)|group2(11_-,_997_g,_1_t)|group3(11_-,_1254_g,_3_t)|group4(11_-,_1_a,_1242_g,_1_t)|group5(9_-,_1649_g,_3_t)|group6(2_-,_765_g,_1_n,_1_t)|group7(3_-,_512_g,_1_t)|group8(1_-,_438_g,_2_t)|group9(4_-,_279_g)|group10(837_g,_1_n,_1_t)
275	24.7795905259499	0.131108849024356	18	Y	group1(38_t)|group2(11_-,_998_t)|group3(11_-,_1257_t)|group4(11_-,_1244_t)|group5(9_-,_1652_t)|group6(2_-,_1_n,_766_t)|group7(3_-,_513_t)|group8(1_-,_440_t)|group9(4_-,_279_t)|group10(1_n,_838_t)
276	24.7795905259499	0.131108849024356	18	Y	group1(38_c)|group2(11_-,_998_c)|group3(11_-,_1257_c)|group4(11_-,_1244_c)|group5(9_-,_1652_c)|group6(2_-,_766_c,_1_n)|group7(3_-,_513_c)|group8(1_-,_440_c)|group9(4_-,_279_c)|group10(838_c,_1_n)
277	25.5076802204354	0.111558995185237	18	Y	group1(38_c)|group2(11_-,_998_c)|group3(11_-,_1257_c)|group4(11_-,_1244_c)|group5(8_-,_1653_c)|group6(2_-,_766_c,_1_n)|group7(3_-,_513_c)|group8(1_-,_440_c)|group9(4_-,_279_c)|group10(838_c,_1_n)
278	25.5076802204354	0.111558995185237	18	Y	group1(38_g)|group2(11_-,_998_g)|group3(11_-,_1257_g)|group4(11_-,_1244_g)|group5(8_-,_1653_g)|group6(2_-,_766_g,_1_n)|group7(3_-,_513_g)|group8(1_-,_440_g)|group9(4_-,_279_g)|group10(838_g,_1_n)
279	32.4511358512809	0.21578809100972	27	Y	group1(38_t)|group2(11_-,_1_c,_997_t)|group3(11_-,_1257_t)|group4(11_-,_1244_t)|group5(8_-,_1653_t)|group6(2_-,_1_n,_766_t)|group7(3_-,_513_t)|group8(1_-,_440_t)|group9(4_-,_279_t)|group10(1_n,_838_t)
280	50.894629387324	0.00358156443884974	27	Y	group1(38_g)|group2(11_-,_998_g)|group3(11_-,_1257_g)|group4(11_-,_1244_g)|group5(8_-,_1652_g,_1_t)|group6(2_-,_762_g,_1_n,_4_t)|group7(3_-,_512_g,_1_t)|group8(1_-,_440_g)|group9(4_-,_279_g)|group10(838_g,_1_n)
281	25.5076802204354	0.111558995185237	18	Y	group1(38_t)|group2(11_-,_998_t)|group3(11_-,_1257_t)|group4(11_-,_1244_t)|group5(8_-,_1653_t)|group6(2_-,_1_n,_766_t)|group7(3_-,_513_t)|group8(1_-,_440_t)|group9(4_-,_279_t)|group10(1_n,_838_t)
282	40.0312439343928	0.0508930893635731	27	Y	group1(38_t)|group2(11_-,_998_t)|group3(11_-,_1257_t)|group4(11_-,_1244_t)|group5(8_-,_1653_t)|group6(2_-,_1_n,_766_t)|group7(3_-,_1_a,_512_t)|group8(1_-,_440_t)|group9(4_-,_279_t)|group10(1_n,_838_t)
283	30.8895841206797	0.27569645379795	27	Y	group1(38_g)|group2(11_-,_998_g)|group3(11_-,_1257_g)|group4(11_-,_1_a,_1243_g)|group5(8_-,_1653_g)|group6(2_-,_766_g,_1_n)|group7(3_-,_513_g)|group8(1_-,_440_g)|group9(4_-,_279_g)|group10(838_g,_1_n)
284	42.6660659538077	0.0282621284129928	27	Y	group1(38_c)|group2(11_-,_998_c)|group3(11_-,_1257_c)|group4(11_-,_1244_c)|group5(8_-,_1653_c)|group6(2_-,_766_c,_1_n)|group7(3_-,_513_c)|group8(1_-,_439_c,_1_t)|group9(4_-,_279_c)|group10(838_c,_1_n)
285	26.0298800450431	0.0990766725806756	18	Y	group1(38_a)|group2(11_-,_998_a)|group3(11_-,_1257_a)|group4(11_-,_1244_a)|group5(8_-,_1653_a)|group6(2_-,_767_a)|group7(3_-,_513_a)|group8(1_-,_440_a)|group9(4_-,_279_a)|group10(838_a,_1_n)
286	33.2204226191437	0.189892815992598	27	Y	group1(38_g)|group2(11_-,_997_g,_1_t)|group3(11_-,_1255_g,_2_t)|group4(11_-,_1241_g,_3_t)|group5(8_-,_1653_g)|group6(2_-,_765_g,_2_t)|group7(3_-,_513_g)|group8(1_-,_440_g)|group9(4_-,_279_g)|group10(836_g,_1_n,_2_t)
287	39.2490064131645	0.326337482379566	36	Y	group1(38_c)|group2(11_-,_998_c)|group3(11_-,_1257_c)|group4(11_-,_1244_c)|group5(8_-,_1652_c,_1_t)|group6(2_-,_766_c,_1_g)|group7(3_-,_513_c)|group8(1_-,_440_c)|group9(4_-,_279_c)|group10(838_c,_1_n)
288	29.8428388874355	0.321261497592451	27	Y	group1(38_c)|group2(11_-,_998_c)|group3(11_-,_1257_c)|group4(11_-,_1244_c)|group5(8_-,_1652_c,_1_t)|group6(2_-,_767_c)|group7(3_-,_513_c)|group8(1_-,_440_c)|group9(4_-,_279_c)|group10(838_c,_1_n)
289	43.5321688751764	0.181474177977429	36	Y	group1(38_g)|group2(11_-,_997_g,_1_t)|group3(11_-,_1_a,_1256_g)|group4(11_-,_1241_g,_3_t)|group5(8_-,_1_a,_1650_g,_2_t)|group6(2_-,_2_a,_765_g)|group7(3_-,_512_g,_1_t)|group8(1_-,_440_g)|group9(4_-,_278_g,_1_t)|group10(838_g,_1_n)
290	42.3797536742781	0.215022450502477	36	Y	group1(38_a)|group2(11_-,_997_a,_1_t)|group3(11_-,_1257_a)|group4(11_-,_1244_a)|group5(8_-,_1653_a)|group6(2_-,_766_a,_1_c)|group7(3_-,_513_a)|group8(1_-,_440_a)|group9(4_-,_279_a)|group10(838_a,_1_n)
291	38.8093934195755	0.0659298115062381	27	Y	group1(38_t)|group2(11_-,_998_t)|group3(11_-,_1257_t)|group4(11_-,_1244_t)|group5(8_-,_1653_t)|group6(2_-,_1_c,_766_t)|group7(3_-,_513_t)|group8(1_-,_1_n,_439_t)|group9(4_-,_279_t)|group10(1_n,_838_t)
292	66.9931514076642	2.97954445931835e-05	27	Y	group1(38_c)|group2(11_-,_997_c,_1_t)|group3(11_-,_1253_c,_1_n,_3_t)|group4(11_-,_1242_c,_2_t)|group5(8_-,_1651_c,_2_t)|group6(2_-,_766_c,_1_t)|group7(3_-,_512_c,_1_t)|group8(1_-,_436_c,_4_n)|group9(4_-,_278_c,_1_t)|group10(838_c,_1_n)
293	87.9866431309509	3.04475596814807e-06	36	Y	group1(38_a)|group2(11_-,_998_a)|group3(11_-,_1257_a)|group4(11_-,_1244_a)|group5(8_-,_1652_a,_1_t)|group6(2_-,_765_a,_1_c,_1_t)|group7(3_-,_513_a)|group8(1_-,_436_a,_4_n)|group9(4_-,_279_a)|group10(838_a,_1_n)
294	93.3703850424356	5.48191728343362e-07	36	Y	group1(38_t)|group2(11_-,_998_t)|group3(11_-,_1257_t)|group4(11_-,_1244_t)|group5(8_-,_1653_t)|group6(2_-,_1_c,_1_g,_765_t)|group7(3_-,_1_c,_512_t)|group8(1_-,_4_n,_436_t)|group9(4_-,_279_t)|group10(1_n,_838_t)
295	78.2540933616069	6.92521172946294e-07	27	Y	group1(38_c)|group2(11_-,_998_c)|group3(11_-,_1256_c,_1_t)|group4(11_-,_1244_c)|group5(8_-,_1653_c)|group6(2_-,_767_c)|group7(3_-,_513_c)|group8(1_-,_436_c,_4_n)|group9(4_-,_279_c)|group10(838_c,_1_n)
296	72.9386520308985	1.4291982400903e-08	18	Y	group1(38_a)|group2(11_-,_998_a)|group3(11_-,_1257_a)|group4(11_-,_1244_a)|group5(8_-,_1653_a)|group6(2_-,_767_a)|group7(3_-,_513_a)|group8(1_-,_436_a,_4_n)|group9(4_-,_279_a)|group10(838_a,_1_n)
297	82.3440158554915	1.6586833337579e-07	27	Y	group1(38_g)|group2(11_-,_998_g)|group3(11_-,_1257_g)|group4(11_-,_1244_g)|group5(8_-,_1653_g)|group6(2_-,_766_g,_1_t)|group7(3_-,_513_g)|group8(1_-,_436_g,_4_n)|group9(4_-,_279_g)|group10(838_g,_1_n)
298	85.3017548670117	5.79561526988389e-08	27	Y	group1(38_c)|group2(11_-,_998_c)|group3(11_-,_1257_c)|group4(11_-,_1244_c)|group5(8_-,_1653_c)|group6(2_-,_766_c,_1_t)|group7(3_-,_513_c)|group8(1_-,_435_c,_4_n,_1_t)|group9(4_-,_279_c)|group10(838_c,_1_n)
299	72.9386520308985	1.4291982400903e-08	18	Y	group1(38_a)|group2(11_-,_998_a)|group3(11_-,_1257_a)|group4(11_-,_1244_a)|group5(8_-,_1653_a)|group6(2_-,_767_a)|group7(3_-,_513_a)|group8(1_-,_436_a,_4_n)|group9(4_-,_279_a)|group10(838_a,_1_n)
300	73.4838116216683	1.15279025583738e-08	18	Y	group1(38_c)|group2(11_-,_998_c)|group3(11_-,_1257_c)|group4(10_-,_1245_c)|group5(7_-,_1654_c)|group6(2_-,_767_c)|group7(3_-,_513_c)|group8(1_-,_436_c,_4_n)|group9(4_-,_279_c)|group10(838_c,_1_n)
301	62.2413655729674	0.000133104426305573	27	Y	group1(38_a)|group2(11_-,_998_a)|group3(11_-,_1255_a,_1_g,_1_n)|group4(10_-,_1245_a)|group5(7_-,_1653_a,_1_n)|group6(2_-,_766_a,_1_g)|group7(3_-,_513_a)|group8(1_-,_436_a,_4_n)|group9(4_-,_279_a)|group10(838_a,_1_n)
302	55.8397822051921	9.44657093499198e-06	18	Y	group1(38_t)|group2(11_-,_998_t)|group3(11_-,_1_n,_1256_t)|group4(10_-,_1245_t)|group5(7_-,_1_n,_1653_t)|group6(2_-,_767_t)|group7(3_-,_513_t)|group8(1_-,_4_n,_436_t)|group9(4_-,_279_t)|group10(1_n,_838_t)
303	65.0904142585913	5.46497047162917e-05	27	Y	group1(38_c)|group2(11_-,_998_c)|group3(11_-,_1256_c,_1_n)|group4(9_-,_1246_c)|group5(7_-,_1653_c,_1_n)|group6(2_-,_766_c,_1_t)|group7(3_-,_513_c)|group8(1_-,_436_c,_4_n)|group9(4_-,_279_c)|group10(838_c,_1_n)
304	56.2869528971974	0.000791481161874239	27	Y	group1(38_t)|group2(11_-,_998_t)|group3(11_-,_1_n,_1256_t)|group4(9_-,_1_c,_1245_t)|group5(7_-,_2_n,_1652_t)|group6(2_-,_767_t)|group7(3_-,_513_t)|group8(1_-,_4_n,_436_t)|group9(4_-,_279_t)|group10(1_n,_838_t)
305	61.3723645116611	0.000173834610592823	27	Y	group1(38_a)|group2(11_-,_998_a)|group3(11_-,_1256_a,_1_n)|group4(9_-,_1246_a)|group5(6_-,_1653_a,_2_n)|group6(2_-,_766_a,_1_g)|group7(3_-,_513_a)|group8(1_-,_436_a,_4_n)|group9(4_-,_279_a)|group10(838_a,_1_n)
306	51.9667294821775	3.78578796266442e-05	18	Y	group1(38_g)|group2(11_-,_998_g)|group3(11_-,_1256_g,_1_n)|group4(9_-,_1246_g)|group5(6_-,_1653_g,_2_n)|group6(2_-,_767_g)|group7(3_-,_513_g)|group8(1_-,_436_g,_4_n)|group9(4_-,_279_g)|group10(838_g,_1_n)
307	61.3723645116611	0.000173834610592823	27	Y	group1(38_g)|group2(11_-,_998_g)|group3(11_-,_1256_g,_1_n)|group4(9_-,_1246_g)|group5(6_-,_1653_g,_2_n)|group6(2_-,_766_g,_1_t)|group7(3_-,_513_g)|group8(1_-,_436_g,_4_n)|group9(4_-,_279_g)|group10(838_g,_1_n)
308	54.2636122932224	0.00141238952455017	27	Y	group1(38_t)|group2(11_-,_998_t)|group3(11_-,_1_g,_1_n,_1255_t)|group4(9_-,_1_n,_1245_t)|group5(6_-,_2_n,_1653_t)|group6(2_-,_1_g,_766_t)|group7(2_-,_514_t)|group8(1_-,_4_n,_436_t)|group9(4_-,_279_t)|group10(1_n,_838_t)
309	71.5135626725892	0.00038883940353781	36	Y	group1(38_t)|group2(11_-,_998_t)|group3(11_-,_1_n,_1256_t)|group4(9_-,_1246_t)|group5(6_-,_2_n,_1653_t)|group6(2_-,_1_c,_1_g,_765_t)|group7(2_-,_514_t)|group8(1_-,_4_n,_436_t)|group9(4_-,_279_t)|group10(1_n,_838_t)
310	74.8645183863002	2.2106122502121e-06	27	Y	group1(38_t)|group2(11_-,_998_t)|group3(11_-,_1_n,_1256_t)|group4(9_-,_1246_t)|group5(6_-,_2_n,_1653_t)|group6(2_-,_1_a,_766_t)|group7(2_-,_514_t)|group8(1_-,_5_n,_435_t)|group9(4_-,_279_t)|group10(1_n,_838_t)
311	330.526991355162	2.70225939778216e-49	36	Y	group1(5_c,_33_t)|group2(11_-,_227_c,_2_n,_768_t,_1_y)|group3(10_-,_285_c,_3_n,_970_t)|group4(9_-,_247_c,_998_t,_1_y)|group5(6_-,_272_c,_3_n,_1380_t)|group6(2_-,_121_c,_1_n,_645_t)|group7(2_-,_57_c,_456_t,_1_y)|group8(1_-,_69_c,_6_n,_365_t)|group9(4_-,_25_c,_254_t)|group10(327_c,_1_n,_510_t,_1_y)
312	78.4137871810295	5.52987087547668e-05	36	Y	group1(38_g)|group2(11_-,_997_g,_1_t)|group3(10_-,_1256_g,_1_n,_1_t)|group4(9_-,_1246_g)|group5(6_-,_1652_g,_2_n,_1_t)|group6(2_-,_1_c,_765_g,_1_t)|group7(2_-,_513_g,_1_t)|group8(1_-,_435_g,_5_n)|group9(4_-,_279_g)|group10(838_g,_1_n)
313	88.9840971170564	1.53500935209813e-08	27	Y	group1(38_t)|group2(11_-,_998_t)|group3(10_-,_1258_t)|group4(9_-,_1246_t)|group5(6_-,_1_n,_1654_t)|group6(2_-,_1_c,_766_t)|group7(2_-,_514_t)|group8(1_-,_5_n,_435_t)|group9(4_-,_279_t)|group10(1_n,_838_t)
314	88.9840971170564	1.53500935209813e-08	27	Y	group1(38_c)|group2(11_-,_998_c)|group3(10_-,_1258_c)|group4(9_-,_1246_c)|group5(6_-,_1654_c,_1_n)|group6(2_-,_766_c,_1_t)|group7(2_-,_514_c)|group8(1_-,_435_c,_5_n)|group9(4_-,_279_c)|group10(838_c,_1_n)
315	88.5418344747783	1.80252974137851e-08	27	Y	group1(38_c)|group2(11_-,_997_c,_1_t)|group3(10_-,_1256_c,_2_t)|group4(9_-,_1246_c)|group5(6_-,_1654_c,_1_n)|group6(2_-,_767_c)|group7(2_-,_514_c)|group8(1_-,_434_c,_5_n,_1_t)|group9(4_-,_279_c)|group10(838_c,_1_n)
316	88.9840971170564	1.53500935209813e-08	27	Y	group1(38_g)|group2(11_-,_998_g)|group3(10_-,_1258_g)|group4(9_-,_1246_g)|group5(6_-,_1654_g,_1_n)|group6(2_-,_1_a,_766_g)|group7(2_-,_514_g)|group8(1_-,_435_g,_5_n)|group9(4_-,_279_g)|group10(838_g,_1_n)
317	83.5191666208818	1.09415309308831e-07	27	Y	group1(38_g)|group2(10_-,_999_g)|group3(10_-,_1257_g,_1_t)|group4(9_-,_1246_g)|group5(6_-,_1654_g,_1_n)|group6(2_-,_767_g)|group7(2_-,_514_g)|group8(1_-,_435_g,_5_n)|group9(4_-,_279_g)|group10(838_g,_1_n)
318	87.6106839187367	2.52560709926484e-08	27	Y	group1(38_g)|group2(10_-,_999_g)|group3(10_-,_1258_g)|group4(9_-,_1246_g)|group5(6_-,_1654_g,_1_n)|group6(2_-,_1_a,_766_g)|group7(2_-,_514_g)|group8(1_-,_435_g,_5_n)|group9(4_-,_279_g)|group10(838_g,_1_n)
319	78.2040765035999	1.7634512748391e-09	18	Y	group1(38_t)|group2(10_-,_999_t)|group3(10_-,_1258_t)|group4(9_-,_1246_t)|group5(6_-,_1_n,_1654_t)|group6(2_-,_767_t)|group7(2_-,_514_t)|group8(1_-,_5_n,_435_t)|group9(4_-,_279_t)|group10(1_n,_838_t)
320	87.6106839187367	2.52560709926484e-08	27	Y	group1(38_g)|group2(10_-,_999_g)|group3(10_-,_1258_g)|group4(9_-,_1246_g)|group5(6_-,_1654_g,_1_n)|group6(2_-,_766_g,_1_t)|group7(2_-,_514_g)|group8(1_-,_435_g,_5_n)|group9(4_-,_279_g)|group10(838_g,_1_n)
321	74.5659177017282	2.44592039278278e-06	27	Y	group1(38_t)|group2(10_-,_1_c,_1_n,_997_t)|group3(10_-,_1258_t)|group4(9_-,_1246_t)|group5(6_-,_1_c,_1_n,_1653_t)|group6(2_-,_1_c,_766_t)|group7(2_-,_514_t)|group8(1_-,_5_n,_435_t)|group9(4_-,_279_t)|group10(1_n,_838_t)
322	103.976916074973	1.61243597994493e-08	36	Y	group1(38_g)|group2(10_-,_997_g,_1_n,_1_t)|group3(10_-,_1258_g)|group4(9_-,_1245_g,_1_t)|group5(6_-,_1655_g)|group6(2_-,_1_a,_766_g)|group7(2_-,_514_g)|group8(1_-,_435_g,_5_n)|group9(4_-,_279_g)|group10(839_g)
323	89.3670470469642	1.87545738231099e-11	18	Y	group1(38_a)|group2(10_-,_998_a,_1_n)|group3(10_-,_1258_a)|group4(9_-,_1246_a)|group5(6_-,_1655_a)|group6(2_-,_767_a)|group7(2_-,_514_a)|group8(1_-,_435_a,_5_n)|group9(4_-,_279_a)|group10(839_a)
324	81.0692648541686	2.59778319557244e-07	27	Y	group1(38_c)|group2(10_-,_998_c,_1_n)|group3(9_-,_1259_c)|group4(9_-,_1246_c)|group5(6_-,_1655_c)|group6(2_-,_767_c)|group7(2_-,_514_c)|group8(1_-,_436_c,_4_n)|group9(4_-,_279_c)|group10(838_c,_1_t)
325	84.9039146505852	6.68170290905561e-08	27	Y	group1(38_c)|group2(10_-,_998_c,_1_n)|group3(9_-,_1259_c)|group4(9_-,_1246_c)|group5(6_-,_1655_c)|group6(2_-,_766_c,_1_t)|group7(2_-,_514_c)|group8(1_-,_435_c,_4_n,_1_t)|group9(4_-,_279_c)|group10(839_c)
326	82.9656869250078	1.33138715998427e-07	27	Y	group1(38_g)|group2(9_-,_999_g,_1_n)|group3(7_-,_1261_g)|group4(9_-,_1246_g)|group5(6_-,_1655_g)|group6(2_-,_767_g)|group7(2_-,_513_g,_1_t)|group8(1_-,_436_g,_4_n)|group9(3_-,_280_g)|group10(839_g)
327	68.9312166236872	6.84748946446316e-08	18	Y	group1(38_a)|group2(9_-,_1000_a)|group3(7_-,_1261_a)|group4(9_-,_1246_a)|group5(6_-,_1655_a)|group6(2_-,_766_a,_1_n)|group7(2_-,_514_a)|group8(1_-,_436_a,_4_n)|group9(3_-,_280_a)|group10(839_a)
328	68.9312166236872	6.84748946446316e-08	18	Y	group1(38_a)|group2(9_-,_1000_a)|group3(7_-,_1261_a)|group4(9_-,_1246_a)|group5(6_-,_1655_a)|group6(2_-,_766_a,_1_n)|group7(2_-,_514_a)|group8(1_-,_436_a,_4_n)|group9(3_-,_280_a)|group10(839_a)
329	79.7546567527431	4.11370093604816e-07	27	Y	group1(38_a)|group2(9_-,_1000_a)|group3(7_-,_1261_a)|group4(9_-,_1244_a,_2_g)|group5(6_-,_1655_a)|group6(2_-,_766_a,_1_n)|group7(2_-,_514_a)|group8(1_-,_436_a,_4_n)|group9(3_-,_280_a)|group10(839_a)
330	68.9312166236872	6.84748946446316e-08	18	Y	group1(38_g)|group2(9_-,_1000_g)|group3(7_-,_1261_g)|group4(9_-,_1246_g)|group5(6_-,_1655_g)|group6(2_-,_766_g,_1_n)|group7(2_-,_514_g)|group8(1_-,_436_g,_4_n)|group9(3_-,_280_g)|group10(839_g)
331	53.0542017715887	2.57348039833506e-05	18	Y	group1(38_g)|group2(9_-,_1000_g)|group3(7_-,_1261_g)|group4(9_-,_1246_g)|group5(6_-,_1655_g)|group6(2_-,_766_g,_1_n)|group7(2_-,_514_g)|group8(1_-,_437_g,_3_n)|group9(3_-,_280_g)|group10(839_g)
332	28.0179196263319	0.410050018078604	27	Y	group1(38_t)|group2(9_-,_1000_t)|group3(7_-,_1_c,_1260_t)|group4(9_-,_1246_t)|group5(6_-,_1655_t)|group6(2_-,_1_n,_766_t)|group7(2_-,_514_t)|group8(1_-,_440_t)|group9(3_-,_280_t)|group10(839_t)
333	28.0867225875833	0.406512544453746	27	Y	group1(38_a)|group2(9_-,_1000_a)|group3(7_-,_1261_a)|group4(9_-,_1245_a,_1_g)|group5(6_-,_1655_a)|group6(2_-,_766_a,_1_n)|group7(2_-,_514_a)|group8(1_-,_440_a)|group9(3_-,_280_a)|group10(839_a)
334	22.7047968166869	0.20219020704631	18	Y	group1(38_a)|group2(9_-,_1000_a)|group3(7_-,_1261_a)|group4(9_-,_1246_a)|group5(6_-,_1655_a)|group6(2_-,_766_a,_1_n)|group7(2_-,_514_a)|group8(1_-,_440_a)|group9(3_-,_280_a)|group10(839_a)
335	22.7047968166869	0.20219020704631	18	Y	group1(38_g)|group2(9_-,_1000_g)|group3(7_-,_1261_g)|group4(9_-,_1246_g)|group5(6_-,_1655_g)|group6(2_-,_766_g,_1_n)|group7(2_-,_514_g)|group8(1_-,_440_g)|group9(3_-,_280_g)|group10(839_g)
336	3.8162121263012	0.923087098534493	9	Y	group1(38_-)|group2(1009_-)|group3(1268_-)|group4(1255_-)|group5(1660_-,_1_n)|group6(769_-)|group7(516_-)|group8(441_-)|group9(283_-)|group10(839_-)
337	3.8162121263012	0.923087098534493	9	Y	group1(38_-)|group2(1009_-)|group3(1268_-)|group4(1255_-)|group5(1660_-,_1_n)|group6(769_-)|group7(516_-)|group8(441_-)|group9(283_-)|group10(839_-)
338	27.3685584201865	0.072337477393848	18	Y	group1(38_a)|group2(9_-,_1000_a)|group3(5_-,_1263_a)|group4(8_-,_1247_a)|group5(3_-,_1658_a)|group6(2_-,_766_a,_1_n)|group7(1_-,_515_a)|group8(1_-,_440_a)|group9(3_-,_280_a)|group10(839_a)
339	27.3685584201865	0.072337477393848	18	Y	group1(38_t)|group2(9_-,_1000_t)|group3(5_-,_1263_t)|group4(8_-,_1247_t)|group5(3_-,_1658_t)|group6(2_-,_1_n,_766_t)|group7(1_-,_515_t)|group8(1_-,_440_t)|group9(3_-,_280_t)|group10(839_t)
340	27.3685584201865	0.072337477393848	18	Y	group1(38_g)|group2(9_-,_1000_g)|group3(5_-,_1263_g)|group4(8_-,_1247_g)|group5(3_-,_1658_g)|group6(2_-,_766_g,_1_n)|group7(1_-,_515_g)|group8(1_-,_440_g)|group9(3_-,_280_g)|group10(839_g)
341	27.3685584201865	0.072337477393848	18	Y	group1(38_g)|group2(9_-,_1000_g)|group3(5_-,_1263_g)|group4(8_-,_1247_g)|group5(3_-,_1658_g)|group6(2_-,_766_g,_1_n)|group7(1_-,_515_g)|group8(1_-,_440_g)|group9(3_-,_280_g)|group10(839_g)
342	27.3685584201865	0.072337477393848	18	Y	group1(38_a)|group2(9_-,_1000_a)|group3(5_-,_1263_a)|group4(8_-,_1247_a)|group5(3_-,_1658_a)|group6(2_-,_766_a,_1_n)|group7(1_-,_515_a)|group8(1_-,_440_a)|group9(3_-,_280_a)|group10(839_a)
343	27.3685584201865	0.072337477393848	18	Y	group1(38_g)|group2(9_-,_1000_g)|group3(5_-,_1263_g)|group4(8_-,_1247_g)|group5(3_-,_1658_g)|group6(2_-,_766_g,_1_n)|group7(1_-,_515_g)|group8(1_-,_440_g)|group9(3_-,_280_g)|group10(839_g)
344	32.7506204305369	0.205424405639352	27	Y	group1(38_a)|group2(9_-,_1000_a)|group3(5_-,_1263_a)|group4(8_-,_1246_a,_1_g)|group5(3_-,_1658_a)|group6(2_-,_766_a,_1_n)|group7(1_-,_515_a)|group8(1_-,_440_a)|group9(3_-,_280_a)|group10(839_a)
345	27.3685584201865	0.072337477393848	18	Y	group1(38_g)|group2(9_-,_1000_g)|group3(5_-,_1263_g)|group4(8_-,_1247_g)|group5(3_-,_1658_g)|group6(2_-,_766_g,_1_n)|group7(1_-,_515_g)|group8(1_-,_440_g)|group9(3_-,_280_g)|group10(839_g)
346	34.5986399062396	0.149327116869215	27	Y	group1(38_c)|group2(9_-,_999_c,_1_t)|group3(5_-,_1263_c)|group4(8_-,_1247_c)|group5(3_-,_1658_c)|group6(2_-,_765_c,_1_n,_1_t)|group7(1_-,_515_c)|group8(1_-,_440_c)|group9(3_-,_280_c)|group10(839_c)
347	27.3685584201865	0.072337477393848	18	Y	group1(38_c)|group2(9_-,_1000_c)|group3(5_-,_1263_c)|group4(8_-,_1247_c)|group5(3_-,_1658_c)|group6(2_-,_766_c,_1_n)|group7(1_-,_515_c)|group8(1_-,_440_c)|group9(3_-,_280_c)|group10(839_c)
348	27.3685584201865	0.072337477393848	18	Y	group1(38_t)|group2(9_-,_1000_t)|group3(5_-,_1263_t)|group4(8_-,_1247_t)|group5(3_-,_1658_t)|group6(2_-,_1_n,_766_t)|group7(1_-,_515_t)|group8(1_-,_440_t)|group9(3_-,_280_t)|group10(839_t)
349	27.3685584201865	0.072337477393848	18	Y	group1(38_t)|group2(9_-,_1000_t)|group3(5_-,_1263_t)|group4(8_-,_1247_t)|group5(3_-,_1658_t)|group6(2_-,_1_n,_766_t)|group7(1_-,_515_t)|group8(1_-,_440_t)|group9(3_-,_280_t)|group10(839_t)
350	27.3685584201865	0.072337477393848	18	Y	group1(38_g)|group2(9_-,_1000_g)|group3(5_-,_1263_g)|group4(8_-,_1247_g)|group5(3_-,_1658_g)|group6(2_-,_766_g,_1_n)|group7(1_-,_515_g)|group8(1_-,_440_g)|group9(3_-,_280_g)|group10(839_g)
351	27.3685584201865	0.072337477393848	18	Y	group1(38_t)|group2(9_-,_1000_t)|group3(5_-,_1263_t)|group4(8_-,_1247_t)|group5(3_-,_1658_t)|group6(2_-,_1_n,_766_t)|group7(1_-,_515_t)|group8(1_-,_440_t)|group9(3_-,_280_t)|group10(839_t)
352	35.6958254977849	0.122100784691653	27	Y	group1(38_c)|group2(9_-,_1000_c)|group3(5_-,_1263_c)|group4(8_-,_1246_c,_1_t)|group5(3_-,_1658_c)|group6(2_-,_766_c,_1_n)|group7(1_-,_515_c)|group8(1_-,_439_c,_1_n)|group9(3_-,_280_c)|group10(839_c)
353	31.1801999919859	0.263804258131107	27	Y	group1(38_c)|group2(9_-,_1000_c)|group3(5_-,_1263_c)|group4(8_-,_1247_c)|group5(3_-,_1657_c,_1_t)|group6(2_-,_766_c,_1_n)|group7(1_-,_515_c)|group8(1_-,_440_c)|group9(3_-,_280_c)|group10(839_c)
354	25.1851204201008	0.119901370575822	18	Y	group1(38_c)|group2(9_-,_999_c,_1_n)|group3(5_-,_1263_c)|group4(8_-,_1247_c)|group5(3_-,_1658_c)|group6(2_-,_766_c,_1_n)|group7(1_-,_515_c)|group8(1_-,_440_c)|group9(3_-,_280_c)|group10(839_c)
355	25.1851204201008	0.119901370575822	18	Y	group1(38_t)|group2(9_-,_1_n,_999_t)|group3(5_-,_1263_t)|group4(8_-,_1247_t)|group5(3_-,_1658_t)|group6(2_-,_1_n,_766_t)|group7(1_-,_515_t)|group8(1_-,_440_t)|group9(3_-,_280_t)|group10(839_t)
356	27.3685584201865	0.072337477393848	18	Y	group1(38_g)|group2(9_-,_1000_g)|group3(5_-,_1263_g)|group4(8_-,_1247_g)|group5(3_-,_1658_g)|group6(2_-,_766_g,_1_n)|group7(1_-,_515_g)|group8(1_-,_440_g)|group9(3_-,_280_g)|group10(839_g)
357	30.9934888035695	0.271406033463131	27	Y	group1(38_g)|group2(9_-,_1000_g)|group3(5_-,_1263_g)|group4(8_-,_1246_g,_1_t)|group5(3_-,_1657_g,_1_t)|group6(2_-,_766_g,_1_n)|group7(1_-,_515_g)|group8(1_-,_440_g)|group9(3_-,_280_g)|group10(839_g)
358	27.3685584201865	0.072337477393848	18	Y	group1(38_t)|group2(9_-,_1000_t)|group3(5_-,_1263_t)|group4(8_-,_1247_t)|group5(3_-,_1658_t)|group6(2_-,_1_n,_766_t)|group7(1_-,_515_t)|group8(1_-,_440_t)|group9(3_-,_280_t)|group10(839_t)
359	27.3685584201865	0.072337477393848	18	Y	group1(38_t)|group2(9_-,_1000_t)|group3(5_-,_1263_t)|group4(8_-,_1247_t)|group5(3_-,_1658_t)|group6(2_-,_1_n,_766_t)|group7(1_-,_515_t)|group8(1_-,_440_t)|group9(3_-,_280_t)|group10(839_t)
360	24.397412735741	0.142434203910289	18	Y	group1(38_t)|group2(9_-,_1000_t)|group3(5_-,_1263_t)|group4(8_-,_1_n,_1246_t)|group5(3_-,_1658_t)|group6(2_-,_1_n,_766_t)|group7(1_-,_515_t)|group8(1_-,_440_t)|group9(3_-,_280_t)|group10(839_t)
361	32.9334017545797	0.199276680732328	27	Y	group1(38_c)|group2(9_-,_1000_c)|group3(5_-,_1263_c)|group4(8_-,_1246_c,_1_n)|group5(3_-,_1658_c)|group6(2_-,_766_c,_1_n)|group7(1_-,_515_c)|group8(1_-,_440_c)|group9(3_-,_280_c)|group10(838_c,_1_t)
362	22.7123981836086	0.201885056306381	18	Y	group1(38_a)|group2(9_-,_1000_a)|group3(5_-,_1262_a,_1_n)|group4(8_-,_1246_a,_1_n)|group5(3_-,_1658_a)|group6(2_-,_766_a,_1_n)|group7(1_-,_515_a)|group8(1_-,_440_a)|group9(3_-,_280_a)|group10(839_a)
363	22.7123981836086	0.201885056306381	18	Y	group1(38_a)|group2(9_-,_1000_a)|group3(5_-,_1262_a,_1_n)|group4(8_-,_1246_a,_1_n)|group5(3_-,_1658_a)|group6(2_-,_766_a,_1_n)|group7(1_-,_515_a)|group8(1_-,_440_a)|group9(3_-,_280_a)|group10(839_a)
364	34.0155696433466	0.165595250655565	27	Y	group1(38_c)|group2(9_-,_1000_c)|group3(5_-,_1262_c,_1_n)|group4(8_-,_1245_c,_2_n)|group5(3_-,_1658_c)|group6(2_-,_765_c,_1_n,_1_t)|group7(1_-,_515_c)|group8(1_-,_440_c)|group9(3_-,_280_c)|group10(839_c)
365	28.4134435035032	0.389900105671772	27	Y	group1(38_g)|group2(9_-,_1000_g)|group3(5_-,_1262_g,_1_n)|group4(8_-,_1245_g,_2_n)|group5(3_-,_1_a,_1657_g)|group6(2_-,_766_g,_1_n)|group7(1_-,_515_g)|group8(1_-,_440_g)|group9(3_-,_280_g)|group10(839_g)
366	24.602546688098	0.136261397920486	18	Y	group1(38_a)|group2(9_-,_1000_a)|group3(5_-,_1262_a,_1_n)|group4(8_-,_1245_a,_2_n)|group5(3_-,_1658_a)|group6(2_-,_766_a,_1_n)|group7(1_-,_515_a)|group8(1_-,_440_a)|group9(3_-,_280_a)|group10(839_a)
367	34.0155696433466	0.165595250655565	27	Y	group1(38_g)|group2(9_-,_1000_g)|group3(5_-,_1262_g,_1_n)|group4(8_-,_1245_g,_2_n)|group5(3_-,_1658_g)|group6(2_-,_1_a,_765_g,_1_n)|group7(1_-,_515_g)|group8(1_-,_440_g)|group9(3_-,_280_g)|group10(839_g)
368	22.7123981836086	0.201885056306381	18	Y	group1(38_a)|group2(9_-,_1000_a)|group3(5_-,_1262_a,_1_n)|group4(8_-,_1246_a,_1_n)|group5(3_-,_1658_a)|group6(2_-,_766_a,_1_n)|group7(1_-,_515_a)|group8(1_-,_440_a)|group9(3_-,_280_a)|group10(839_a)
369	22.7123981836086	0.201885056306381	18	Y	group1(38_a)|group2(9_-,_1000_a)|group3(5_-,_1262_a,_1_n)|group4(8_-,_1246_a,_1_n)|group5(3_-,_1658_a)|group6(2_-,_766_a,_1_n)|group7(1_-,_515_a)|group8(1_-,_440_a)|group9(3_-,_280_a)|group10(839_a)
370	24.3525475019184	0.143813681074943	18	Y	group1(38_a)|group2(9_-,_1000_a)|group3(5_-,_1262_a,_1_n)|group4(8_-,_1246_a,_1_n)|group5(3_-,_1658_a)|group6(2_-,_766_a,_1_n)|group7(1_-,_515_a)|group8(1_-,_439_a,_1_n)|group9(3_-,_280_a)|group10(839_a)
371	24.4041648984965	0.142227513945066	18	Y	group1(38_a)|group2(9_-,_1000_a)|group3(5_-,_1262_a,_1_n)|group4(8_-,_1246_a,_1_n)|group5(3_-,_1658_a)|group6(2_-,_766_a,_1_n)|group7(1_-,_514_a,_1_n)|group8(1_-,_439_a,_1_n)|group9(3_-,_280_a)|group10(839_a)
372	24.4041648984965	0.142227513945066	18	Y	group1(38_c)|group2(9_-,_1000_c)|group3(5_-,_1262_c,_1_n)|group4(8_-,_1246_c,_1_n)|group5(3_-,_1658_c)|group6(2_-,_766_c,_1_n)|group7(1_-,_514_c,_1_n)|group8(1_-,_439_c,_1_n)|group9(3_-,_280_c)|group10(839_c)
373	24.4041648984965	0.142227513945066	18	Y	group1(38_a)|group2(9_-,_1000_a)|group3(5_-,_1262_a,_1_n)|group4(8_-,_1246_a,_1_n)|group5(3_-,_1658_a)|group6(2_-,_766_a,_1_n)|group7(1_-,_514_a,_1_n)|group8(1_-,_439_a,_1_n)|group9(3_-,_280_a)|group10(839_a)
374	29.786833205766	0.323816485741652	27	Y	group1(38_c)|group2(9_-,_1000_c)|group3(5_-,_1262_c,_1_n)|group4(8_-,_1245_c,_1_n,_1_y)|group5(3_-,_1658_c)|group6(2_-,_766_c,_1_n)|group7(1_-,_514_c,_1_n)|group8(1_-,_439_c,_1_n)|group9(3_-,_280_c)|group10(839_c)
375	24.4041648984965	0.142227513945066	18	Y	group1(38_a)|group2(9_-,_1000_a)|group3(5_-,_1262_a,_1_n)|group4(8_-,_1246_a,_1_n)|group5(3_-,_1658_a)|group6(2_-,_766_a,_1_n)|group7(1_-,_514_a,_1_n)|group8(1_-,_439_a,_1_n)|group9(3_-,_280_a)|group10(839_a)
376	38.1663249102125	0.0752709453892485	27	Y	group1(38_c)|group2(9_-,_998_c,_2_t)|group3(5_-,_1262_c,_1_n)|group4(8_-,_1246_c,_1_n)|group5(3_-,_1658_c)|group6(2_-,_766_c,_1_n)|group7(1_-,_514_c,_1_n)|group8(1_-,_438_c,_1_n,_1_t)|group9(3_-,_280_c)|group10(839_c)
377	24.4041648984965	0.142227513945066	18	Y	group1(38_g)|group2(9_-,_1000_g)|group3(5_-,_1262_g,_1_n)|group4(8_-,_1246_g,_1_n)|group5(3_-,_1658_g)|group6(2_-,_766_g,_1_n)|group7(1_-,_514_g,_1_n)|group8(1_-,_439_g,_1_n)|group9(3_-,_280_g)|group10(839_g)
378	24.4041648984965	0.142227513945066	18	Y	group1(38_t)|group2(9_-,_1000_t)|group3(5_-,_1_n,_1262_t)|group4(8_-,_1_n,_1246_t)|group5(3_-,_1658_t)|group6(2_-,_1_n,_766_t)|group7(1_-,_1_n,_514_t)|group8(1_-,_1_n,_439_t)|group9(3_-,_280_t)|group10(839_t)
379	36.9235521514677	0.0965032502109109	27	Y	group1(38_c)|group2(9_-,_1000_c)|group3(5_-,_1261_c,_2_n)|group4(8_-,_1247_c)|group5(3_-,_1658_c)|group6(2_-,_765_c,_1_n,_1_t)|group7(1_-,_515_c)|group8(1_-,_439_c,_1_n)|group9(3_-,_280_c)|group10(839_c)
380	26.661105714136	0.0855749727130949	18	Y	group1(38_c)|group2(9_-,_1000_c)|group3(5_-,_1262_c,_1_n)|group4(8_-,_1247_c)|group5(3_-,_1658_c)|group6(2_-,_766_c,_1_n)|group7(1_-,_515_c)|group8(1_-,_439_c,_1_n)|group9(3_-,_280_c)|group10(839_c)
381	25.0950191821279	0.122321164084423	18	Y	group1(38_a)|group2(9_-,_1000_a)|group3(5_-,_1261_a,_2_n)|group4(8_-,_1246_a,_1_n)|group5(3_-,_1658_a)|group6(2_-,_766_a,_1_n)|group7(1_-,_515_a)|group8(1_-,_439_a,_1_n)|group9(3_-,_280_a)|group10(839_a)
382	26.5010160259184	0.0888420577987965	18	Y	group1(38_a)|group2(9_-,_1000_a)|group3(5_-,_1261_a,_2_n)|group4(8_-,_1246_a,_1_n)|group5(3_-,_1658_a)|group6(2_-,_767_a)|group7(1_-,_515_a)|group8(1_-,_439_a,_1_n)|group9(3_-,_280_a)|group10(839_a)
383	26.5010160259184	0.0888420577987965	18	Y	group1(38_c)|group2(9_-,_1000_c)|group3(5_-,_1261_c,_2_n)|group4(8_-,_1246_c,_1_n)|group5(3_-,_1658_c)|group6(2_-,_767_c)|group7(1_-,_515_c)|group8(1_-,_439_c,_1_n)|group9(3_-,_280_c)|group10(839_c)
384	42.0406350099365	0.225664145795184	36	Y	group1(38_t)|group2(9_-,_2_g,_998_t)|group3(5_-,_1_c,_2_n,_1260_t)|group4(8_-,_1_c,_1_n,_1245_t)|group5(3_-,_1658_t)|group6(2_-,_1_g,_766_t)|group7(1_-,_515_t)|group8(1_-,_1_n,_439_t)|group9(3_-,_280_t)|group10(839_t)
385	735.908970501848	1.93781534373502e-131	36	Y	group1(29_c,_9_t)|group2(9_-,_965_c,_33_t,_2_y)|group3(5_-,_1231_c,_1_n,_30_t,_1_y)|group4(8_-,_1224_c,_1_n,_22_t)|group5(3_-,_1607_c,_50_t,_1_y)|group6(2_-,_740_c,_27_t)|group7(1_-,_489_c,_26_t)|group8(1_-,_424_c,_1_n,_15_t)|group9(3_-,_273_c,_7_t)|group10(639_c,_200_t)
386	28.2929669783157	0.0577345694004272	18	Y	group1(38_a)|group2(9_-,_1000_a)|group3(5_-,_1263_a)|group4(8_-,_1246_a,_1_n)|group5(3_-,_1658_a)|group6(2_-,_767_a)|group7(1_-,_515_a)|group8(1_-,_439_a,_1_n)|group9(3_-,_280_a)|group10(839_a)
387	30.4991080708789	0.292200106837825	27	Y	group1(38_g)|group2(9_-,_1000_g)|group3(5_-,_1263_g)|group4(8_-,_1246_g,_1_n)|group5(3_-,_1657_g,_1_t)|group6(2_-,_766_g,_1_n)|group7(1_-,_515_g)|group8(1_-,_439_g,_1_n)|group9(3_-,_280_g)|group10(839_g)
388	28.2929669783157	0.0577345694004272	18	Y	group1(38_t)|group2(9_-,_1000_t)|group3(5_-,_1263_t)|group4(8_-,_1_n,_1246_t)|group5(3_-,_1658_t)|group6(2_-,_767_t)|group7(1_-,_515_t)|group8(1_-,_1_n,_439_t)|group9(3_-,_280_t)|group10(839_t)
389	28.2929669783157	0.0577345694004272	18	Y	group1(38_t)|group2(9_-,_1000_t)|group3(5_-,_1263_t)|group4(8_-,_1_n,_1246_t)|group5(3_-,_1658_t)|group6(2_-,_767_t)|group7(1_-,_515_t)|group8(1_-,_1_n,_439_t)|group9(3_-,_280_t)|group10(839_t)
390	37.7038666512036	0.082660633782293	27	Y	group1(38_t)|group2(9_-,_1000_t)|group3(5_-,_1263_t)|group4(8_-,_1_n,_1246_t)|group5(3_-,_1658_t)|group6(2_-,_1_g,_766_t)|group7(1_-,_515_t)|group8(1_-,_1_n,_439_t)|group9(3_-,_280_t)|group10(839_t)
391	37.7038666512036	0.082660633782293	27	Y	group1(38_g)|group2(9_-,_1000_g)|group3(5_-,_1263_g)|group4(8_-,_1246_g,_1_n)|group5(3_-,_1658_g)|group6(2_-,_1_c,_766_g)|group7(1_-,_515_g)|group8(1_-,_439_g,_1_n)|group9(3_-,_280_g)|group10(839_g)
392	37.7038666512036	0.082660633782293	27	Y	group1(38_c)|group2(9_-,_1000_c)|group3(5_-,_1263_c)|group4(8_-,_1246_c,_1_n)|group5(3_-,_1658_c)|group6(2_-,_766_c,_1_t)|group7(1_-,_515_c)|group8(1_-,_439_c,_1_n)|group9(3_-,_280_c)|group10(839_c)
393	28.2929669783157	0.0577345694004272	18	Y	group1(38_c)|group2(9_-,_1000_c)|group3(5_-,_1263_c)|group4(8_-,_1246_c,_1_n)|group5(3_-,_1658_c)|group6(2_-,_767_c)|group7(1_-,_515_c)|group8(1_-,_439_c,_1_n)|group9(3_-,_280_c)|group10(839_c)
394	26.5033926909274	0.0887927911611993	18	Y	group1(38_t)|group2(8_-,_1001_t)|group3(5_-,_1263_t)|group4(8_-,_1_n,_1246_t)|group5(3_-,_1658_t)|group6(2_-,_767_t)|group7(1_-,_515_t)|group8(1_-,_1_n,_439_t)|group9(3_-,_280_t)|group10(839_t)
395	26.5033926909274	0.0887927911611993	18	Y	group1(38_g)|group2(8_-,_1001_g)|group3(5_-,_1263_g)|group4(8_-,_1246_g,_1_n)|group5(3_-,_1658_g)|group6(2_-,_767_g)|group7(1_-,_515_g)|group8(1_-,_439_g,_1_n)|group9(3_-,_280_g)|group10(839_g)
396	26.5033926909274	0.0887927911611993	18	Y	group1(38_t)|group2(8_-,_1001_t)|group3(5_-,_1263_t)|group4(8_-,_1_n,_1246_t)|group5(3_-,_1658_t)|group6(2_-,_767_t)|group7(1_-,_515_t)|group8(1_-,_1_n,_439_t)|group9(3_-,_280_t)|group10(839_t)
397	43.671313300757	0.0223523689991159	27	Y	group1(38_t)|group2(8_-,_1001_t)|group3(5_-,_1263_t)|group4(8_-,_1_n,_1246_t)|group5(3_-,_1658_t)|group6(2_-,_767_t)|group7(1_-,_515_t)|group8(1_-,_1_n,_438_t,_1_w)|group9(3_-,_280_t)|group10(839_t)
398	50.4991313054681	0.00398321784113161	27	Y	group1(38_t)|group2(8_-,_1001_t)|group3(5_-,_1263_t)|group4(8_-,_1247_t)|group5(3_-,_1658_t)|group6(2_-,_767_t)|group7(1_-,_515_t)|group8(1_-,_1_n,_438_t,_1_w)|group9(3_-,_280_t)|group10(839_t)
399	50.4991313054681	0.00398321784113161	27	Y	group1(38_t)|group2(8_-,_1001_t)|group3(5_-,_1263_t)|group4(8_-,_1247_t)|group5(3_-,_1658_t)|group6(2_-,_767_t)|group7(1_-,_515_t)|group8(1_-,_1_n,_438_t,_1_w)|group9(3_-,_280_t)|group10(839_t)
400	33.3309730437043	0.0152153001865708	18	Y	group1(38_a)|group2(8_-,_1001_a)|group3(5_-,_1263_a)|group4(8_-,_1247_a)|group5(3_-,_1658_a)|group6(2_-,_767_a)|group7(1_-,_515_a)|group8(1_-,_439_a,_1_n)|group9(3_-,_280_a)|group10(839_a)
401	33.3479103144814	0.0151431641851251	18	Y	group1(38_c)|group2(7_-,_1002_c)|group3(5_-,_1263_c)|group4(8_-,_1247_c)|group5(3_-,_1658_c)|group6(1_-,_768_c)|group7(1_-,_515_c)|group8(1_-,_439_c,_1_n)|group9(3_-,_280_c)|group10(839_c)
402	31.5647293960769	0.024742686618305	18	Y	group1(38_a)|group2(5_-,_1004_a)|group3(5_-,_1263_a)|group4(8_-,_1247_a)|group5(3_-,_1658_a)|group6(1_-,_768_a)|group7(1_-,_515_a)|group8(1_-,_439_a,_1_n)|group9(3_-,_280_a)|group10(839_a)
403	25.3179838184999	0.11640496878937	18	Y	group1(38_g)|group2(3_-,_1006_g)|group3(4_-,_1264_g)|group4(2_-,_1253_g)|group5(2_-,_1659_g)|group6(768_g,_1_t)|group7(1_-,_515_g)|group8(1_-,_440_g)|group9(3_-,_280_g)|group10(839_g)
404	20.8625896132153	0.0132747149055358	9	Y	group1(38_g)|group2(1_-,_1008_g)|group3(2_-,_1266_g)|group4(1_-,_1254_g)|group5(2_-,_1659_g)|group6(769_g)|group7(1_-,_515_g)|group8(1_-,_440_g)|group9(3_-,_280_g)|group10(839_g)
405	29.2873494282586	0.000579527527535774	9	Y	group1(38_t)|group2(1_-,_1008_t)|group3(1_-,_1267_t)|group4(1_-,_1254_t)|group5(1_-,_1660_t)|group6(769_t)|group7(1_-,_515_t)|group8(441_t)|group9(3_-,_280_t)|group10(839_t)
406	34.9098069197532	6.18057932160899e-05	9	Y	group1(38_t)|group2(1_-,_1008_t)|group3(1_-,_1267_t)|group4(1_-,_1254_t)|group5(1661_t)|group6(769_t)|group7(1_-,_515_t)|group8(441_t)|group9(3_-,_280_t)|group10(839_t)
407	48.9130622296102	0.00606022768605132	27	Y	group1(38_c)|group2(1_-,_1_a,_1006_c,_1_t)|group3(1_-,_1266_c,_1_t)|group4(1_-,_1253_c,_1_t)|group5(1661_c)|group6(768_c,_1_t)|group7(1_-,_515_c)|group8(441_c)|group9(3_-,_279_c,_1_t)|group10(837_c,_2_t)
408	34.9098069197532	6.18057932160899e-05	9	Y	group1(38_g)|group2(1_-,_1008_g)|group3(1_-,_1267_g)|group4(1_-,_1254_g)|group5(1661_g)|group6(769_g)|group7(1_-,_515_g)|group8(441_g)|group9(3_-,_280_g)|group10(839_g)
409	39.9990666795716	0.00208786983838015	18	Y	group1(38_c)|group2(1_-,_1006_c,_2_t)|group3(1_-,_1266_c,_1_t)|group4(1_-,_1252_c,_2_t)|group5(1660_c,_1_t)|group6(769_c)|group7(1_-,_514_c,_1_t)|group8(441_c)|group9(3_-,_280_c)|group10(839_c)
410	34.9098069197532	6.18057932160899e-05	9	Y	group1(38_g)|group2(1_-,_1008_g)|group3(1_-,_1267_g)|group4(1_-,_1254_g)|group5(1661_g)|group6(769_g)|group7(1_-,_515_g)|group8(441_g)|group9(3_-,_280_g)|group10(839_g)
411	34.9098069197532	6.18057932160899e-05	9	Y	group1(38_a)|group2(1_-,_1008_a)|group3(1_-,_1267_a)|group4(1_-,_1254_a)|group5(1661_a)|group6(769_a)|group7(1_-,_515_a)|group8(441_a)|group9(3_-,_280_a)|group10(839_a)
412	34.9098069197532	6.18057932160899e-05	9	Y	group1(38_c)|group2(1_-,_1008_c)|group3(1_-,_1267_c)|group4(1_-,_1254_c)|group5(1661_c)|group6(769_c)|group7(1_-,_515_c)|group8(441_c)|group9(3_-,_280_c)|group10(839_c)
413	40.2870581581735	0.00190729960171731	18	Y	group1(38_g)|group2(1_-,_1008_g)|group3(1_-,_1267_g)|group4(1_-,_1_a,_1253_g)|group5(1661_g)|group6(769_g)|group7(1_-,_515_g)|group8(441_g)|group9(3_-,_280_g)|group10(839_g)
414	34.9098069197532	6.18057932160899e-05	9	Y	group1(38_t)|group2(1_-,_1008_t)|group3(1_-,_1267_t)|group4(1_-,_1254_t)|group5(1661_t)|group6(769_t)|group7(1_-,_515_t)|group8(441_t)|group9(3_-,_280_t)|group10(839_t)
415	34.9098069197532	6.18057932160899e-05	9	Y	group1(38_g)|group2(1_-,_1008_g)|group3(1_-,_1267_g)|group4(1_-,_1254_g)|group5(1661_g)|group6(769_g)|group7(1_-,_515_g)|group8(441_g)|group9(3_-,_280_g)|group10(839_g)
416	69.4341828336494	1.35029964474891e-05	27	Y	group1(38_c)|group2(1005_c,_3_t,_1_y)|group3(1_-,_1267_c)|group4(1_-,_1254_c)|group5(1661_c)|group6(769_c)|group7(1_-,_515_c)|group8(441_c)|group9(3_-,_280_c)|group10(839_c)
417	46.9229423499035	0.000217286253925573	18	Y	group1(38_t)|group2(1009_t)|group3(1_-,_1267_t)|group4(1_-,_1_c,_1253_t)|group5(1661_t)|group6(769_t)|group7(1_-,_515_t)|group8(441_t)|group9(3_-,_280_t)|group10(839_t)
418	55.1625895221908	1.2073445079798e-05	18	Y	group1(38_c)|group2(1008_c,_1_t)|group3(1268_c)|group4(1_-,_1254_c)|group5(1660_c,_1_t)|group6(769_c)|group7(1_-,_515_c)|group8(441_c)|group9(3_-,_280_c)|group10(839_c)
419	57.6910415920656	4.80457642070354e-06	18	Y	group1(38_g)|group2(1008_g,_1_r)|group3(1268_g)|group4(1_-,_1254_g)|group5(1661_g)|group6(769_g)|group7(1_-,_515_g)|group8(441_g)|group9(3_-,_280_g)|group10(839_g)
420	56.0683087234156	8.693823134131e-06	18	Y	group1(38_t)|group2(1009_t)|group3(1_a,_1267_t)|group4(1_-,_1254_t)|group5(1661_t)|group6(769_t)|group7(1_-,_515_t)|group8(441_t)|group9(3_-,_280_t)|group10(839_t)
421	50.7576746515653	7.75690602028163e-08	9	Y	group1(38_a)|group2(1009_a)|group3(1268_a)|group4(1_-,_1254_a)|group5(1661_a)|group6(769_a)|group7(1_-,_515_a)|group8(441_a)|group9(3_-,_280_a)|group10(839_a)
422	15.4342971363117	0.0796767246346171	9	Y	group1(38_c)|group2(1009_c)|group3(1268_c)|group4(1_-,_1254_c)|group5(1661_c)|group6(769_c)|group7(516_c)|group8(441_c)|group9(1_-,_282_c)|group10(839_c)
423	15.4342971363117	0.0796767246346171	9	Y	group1(38_g)|group2(1009_g)|group3(1268_g)|group4(1_-,_1254_g)|group5(1661_g)|group6(769_g)|group7(516_g)|group8(441_g)|group9(1_-,_282_g)|group10(839_g)
424	5.37745614682712	0.800241884425581	9	Y	group1(38_t)|group2(1009_t)|group3(1268_t)|group4(1_-,_1254_t)|group5(1661_t)|group6(769_t)|group7(516_t)|group8(441_t)|group9(283_t)|group10(839_t)
425	9.19342457368376	0.955092152946276	18	Y	group1(38_g)|group2(1009_g)|group3(1268_g)|group4(1_-,_1254_g)|group5(1_a,_1660_g)|group6(769_g)|group7(516_g)|group8(441_g)|group9(283_g)|group10(839_g)
426	22.5442418004522	0.208715785899258	18	Y	group1(38_g)|group2(1009_g)|group3(1268_g)|group4(1_-,_1254_g)|group5(1661_g)|group6(769_g)|group7(516_g)|group8(440_g,_1_t)|group9(283_g)|group10(839_g)
427	7.91946020750755	0.542282686052838	9	Y	group1(38_c)|group2(1006_c,_3_t)|group3(1265_c,_3_t)|group4(1251_c,_4_t)|group5(1658_c,_3_t)|group6(769_c)|group7(515_c,_1_t)|group8(438_c,_3_t)|group9(283_c)|group10(838_c,_1_t)
428	3.8162121263012	0.923087098534493	9	Y	group1(38_t)|group2(1009_t)|group3(1268_t)|group4(1255_t)|group5(1_g,_1660_t)|group6(769_t)|group7(516_t)|group8(441_t)|group9(283_t)|group10(839_t)
429	NA	1	NA	N	NA
430	7.63338478373619	0.983609110142339	18	Y	group1(38_t)|group2(1009_t)|group3(1268_t)|group4(1255_t)|group5(1_a,_1_c,_1659_t)|group6(769_t)|group7(516_t)|group8(441_t)|group9(283_t)|group10(839_t)
431	5.37745614682712	0.800241884425581	9	Y	group1(38_g)|group2(1009_g)|group3(1268_g)|group4(1_-,_1254_g)|group5(1661_g)|group6(769_g)|group7(516_g)|group8(441_g)|group9(283_g)|group10(839_g)
432	22.5442418004522	0.208715785899258	18	Y	group1(38_g)|group2(1009_g)|group3(1268_g)|group4(1_-,_1254_g)|group5(1661_g)|group6(769_g)|group7(516_g)|group8(1_a,_440_g)|group9(283_g)|group10(839_g)
433	18.3154232313065	0.435062535567175	18	Y	group1(38_a)|group2(1006_a,_3_g)|group3(1268_a)|group4(1_-,_1251_a,_3_g)|group5(1661_a)|group6(769_a)|group7(516_a)|group8(441_a)|group9(283_a)|group10(838_a,_1_g)
434	16.2080721247404	0.578028561079119	18	Y	group1(38_g)|group2(1009_g)|group3(1268_g)|group4(1_-,_1254_g)|group5(3_a,_1658_g)|group6(769_g)|group7(1_a,_515_g)|group8(441_g)|group9(283_g)|group10(839_g)
435	5.37745614682712	0.800241884425581	9	Y	group1(38_a)|group2(1009_a)|group3(1268_a)|group4(1_-,_1254_a)|group5(1661_a)|group6(769_a)|group7(516_a)|group8(441_a)|group9(283_a)|group10(839_a)
436	13.3472275307661	0.986850782962134	27	Y	group1(38_c)|group2(1009_c)|group3(1_a,_1266_c,_1_t)|group4(1_-,_1_a,_1253_c)|group5(1660_c,_1_t)|group6(769_c)|group7(516_c)|group8(441_c)|group9(283_c)|group10(839_c)
437	5.37745614682712	0.800241884425581	9	Y	group1(38_t)|group2(1009_t)|group3(1268_t)|group4(1_-,_1254_t)|group5(1661_t)|group6(769_t)|group7(516_t)|group8(441_t)|group9(283_t)|group10(839_t)
438	5.37745614682712	0.800241884425581	9	Y	group1(38_c)|group2(1009_c)|group3(1268_c)|group4(1_-,_1254_c)|group5(1661_c)|group6(769_c)|group7(516_c)|group8(441_c)|group9(283_c)|group10(839_c)
439	10.7562627767517	0.904412010919795	18	Y	group1(38_c)|group2(1009_c)|group3(1268_c)|group4(1_-,_1253_c,_1_t)|group5(1661_c)|group6(769_c)|group7(516_c)|group8(441_c)|group9(283_c)|group10(839_c)
440	5.37745614682712	0.800241884425581	9	Y	group1(38_g)|group2(1009_g)|group3(1268_g)|group4(1_-,_1254_g)|group5(1661_g)|group6(769_g)|group7(516_g)|group8(441_g)|group9(283_g)|group10(839_g)
441	5.37745614682712	0.800241884425581	9	Y	group1(38_t)|group2(1009_t)|group3(1268_t)|group4(1_-,_1254_t)|group5(1661_t)|group6(769_t)|group7(516_t)|group8(441_t)|group9(283_t)|group10(839_t)
442	20.7286236236978	0.798832132334473	27	Y	group1(38_g)|group2(1_a,_1008_g)|group3(1267_g,_1_t)|group4(1_-,_1254_g)|group5(1661_g)|group6(769_g)|group7(516_g)|group8(440_g,_1_t)|group9(283_g)|group10(838_g,_1_t)
443	5.37745614682712	0.800241884425581	9	Y	group1(38_g)|group2(1009_g)|group3(1268_g)|group4(1_-,_1254_g)|group5(1661_g)|group6(769_g)|group7(516_g)|group8(441_g)|group9(283_g)|group10(839_g)
444	22.5442418004522	0.208715785899258	18	Y	group1(38_a)|group2(1009_a)|group3(1268_a)|group4(1_-,_1254_a)|group5(1661_a)|group6(769_a)|group7(516_a)|group8(440_a,_1_c)|group9(283_a)|group10(839_a)
445	9.19342457368376	0.955092152946276	18	Y	group1(38_g)|group2(1009_g)|group3(1268_g)|group4(1_-,_1254_g)|group5(1660_g,_1_t)|group6(769_g)|group7(516_g)|group8(441_g)|group9(283_g)|group10(839_g)
446	5.37745614682712	0.800241884425581	9	Y	group1(38_g)|group2(1009_g)|group3(1268_g)|group4(1_-,_1254_g)|group5(1661_g)|group6(769_g)|group7(516_g)|group8(441_g)|group9(283_g)|group10(839_g)
447	5.37745614682712	0.800241884425581	9	Y	group1(38_a)|group2(1009_a)|group3(1268_a)|group4(1_-,_1254_a)|group5(1661_a)|group6(769_a)|group7(516_a)|group8(441_a)|group9(283_a)|group10(839_a)
448	15.9318239215475	0.954234204289594	27	Y	group1(38_g)|group2(1_a,_1007_g,_1_t)|group3(1267_g,_1_t)|group4(1_-,_1_a,_1253_g)|group5(1_a,_1660_g)|group6(769_g)|group7(516_g)|group8(1_a,_440_g)|group9(283_g)|group10(839_g)
449	10.5934218422877	0.910807127385569	18	Y	group1(38_g)|group2(1009_g)|group3(1268_g)|group4(1_-,_1254_g)|group5(1660_g,_1_t)|group6(769_g)|group7(516_g)|group8(441_g)|group9(283_g)|group10(838_g,_1_t)
450	5.37745614682712	0.800241884425581	9	Y	group1(38_t)|group2(1009_t)|group3(1268_t)|group4(1_-,_1254_t)|group5(1661_t)|group6(769_t)|group7(516_t)|group8(441_t)|group9(283_t)|group10(839_t)
451	12.1941171902861	0.837055112634295	18	Y	group1(38_c)|group2(3_a,_1006_c)|group3(2_a,_1266_c)|group4(1_-,_4_a,_1250_c)|group5(5_a,_1656_c)|group6(4_a,_765_c)|group7(2_a,_514_c)|group8(1_a,_440_c)|group9(2_a,_281_c)|group10(839_c)
452	5.37745614682712	0.800241884425581	9	Y	group1(38_t)|group2(1009_t)|group3(1268_t)|group4(1_-,_1254_t)|group5(1661_t)|group6(769_t)|group7(516_t)|group8(441_t)|group9(283_t)|group10(839_t)
453	5.37745614682712	0.800241884425581	9	Y	group1(38_t)|group2(1009_t)|group3(1268_t)|group4(1_-,_1254_t)|group5(1661_t)|group6(769_t)|group7(516_t)|group8(441_t)|group9(283_t)|group10(839_t)
454	5.37745614682712	0.800241884425581	9	Y	group1(38_a)|group2(1009_a)|group3(1268_a)|group4(1_-,_1254_a)|group5(1661_a)|group6(769_a)|group7(516_a)|group8(441_a)|group9(283_a)|group10(839_a)
455	NA	1	NA	N	NA
456	NA	1	NA	N	NA
457	NA	1	NA	N	NA
458	NA	1	NA	N	NA
459	NA	1	NA	N	NA
460	6.93470489307905	0.643917572334628	9	Y	group1(38_g)|group2(1_a,_1008_g)|group3(1268_g)|group4(1255_g)|group5(1661_g)|group6(769_g)|group7(516_g)|group8(441_g)|group9(283_g)|group10(839_g)
461	NA	1	NA	N	NA
462	NA	1	NA	N	NA
463	13.943774953048	0.124339365421602	9	Y	group1(38_a)|group2(1007_a,_2_g)|group3(1268_a)|group4(1255_a)|group5(1661_a)|group6(769_a)|group7(516_a)|group8(441_a)|group9(283_a)|group10(839_a)
464	10.3014436265505	0.326637396179775	9	Y	group1(38_c)|group2(1009_c)|group3(1267_c,_1_t)|group4(1255_c)|group5(1661_c)|group6(769_c)|group7(516_c)|group8(440_c,_1_t)|group9(283_c)|group10(839_c)
465	NA	1	NA	N	NA
466	4.79013060118242	0.852205873111488	9	Y	group1(38_t)|group2(2_c,_1007_t)|group3(1_c,_1267_t)|group4(1255_t)|group5(2_c,_1659_t)|group6(1_c,_768_t)|group7(1_c,_515_t)|group8(1_c,_440_t)|group9(283_t)|group10(839_t)
467	NA	1	NA	N	NA
468	NA	1	NA	N	NA
469	9.41413044824576	0.399956925304123	9	Y	group1(38_a)|group2(1009_a)|group3(1268_a)|group4(1255_a)|group5(1661_a)|group6(768_a,_1_g)|group7(516_a)|group8(441_a)|group9(283_a)|group10(839_a)
470	20.3759441490944	0.0157288857366271	9	Y	group1(38_c)|group2(1002_c,_7_t)|group3(1262_c,_6_t)|group4(1254_c,_1_t)|group5(1658_c,_3_t)|group6(769_c)|group7(516_c)|group8(440_c,_1_t)|group9(283_c)|group10(839_c)
471	5.37745614682712	0.800241884425581	9	Y	group1(38_a)|group2(1009_a)|group3(1268_a)|group4(1254_a,_1_n)|group5(1661_a)|group6(769_a)|group7(516_a)|group8(441_a)|group9(283_a)|group10(839_a)
472	5.37745614682712	0.800241884425581	9	Y	group1(38_t)|group2(1009_t)|group3(1268_t)|group4(1_n,_1254_t)|group5(1661_t)|group6(769_t)|group7(516_t)|group8(441_t)|group9(283_t)|group10(839_t)
473	3.62489347866584	0.934324286478699	9	Y	group1(38_c)|group2(1009_c)|group3(1268_c)|group4(1254_c,_1_n)|group5(1660_c,_1_n)|group6(769_c)|group7(516_c)|group8(441_c)|group9(283_c)|group10(839_c)
474	3.62489347866584	0.934324286478699	9	Y	group1(38_t)|group2(1009_t)|group3(1268_t)|group4(1_n,_1254_t)|group5(1_n,_1660_t)|group6(769_t)|group7(516_t)|group8(441_t)|group9(283_t)|group10(839_t)
475	12.1688353472556	0.83839924900295	18	Y	group1(38_t)|group2(1009_t)|group3(1268_t)|group4(1_n,_1254_t)|group5(1_n,_1660_t)|group6(769_t)|group7(516_t)|group8(441_t)|group9(283_t)|group10(1_a,_838_t)
476	8.93637292699404	0.961198399717554	18	Y	group1(38_a)|group2(1009_a)|group3(1267_a,_1_t)|group4(1254_a,_1_n)|group5(1660_a,_1_n)|group6(769_a)|group7(516_a)|group8(441_a)|group9(283_a)|group10(839_a)
477	3.62489347866584	0.934324286478699	9	Y	group1(38_a)|group2(1009_a)|group3(1268_a)|group4(1254_a,_1_n)|group5(1660_a,_1_n)|group6(769_a)|group7(516_a)|group8(441_a)|group9(283_a)|group10(839_a)
478	3.62489347866584	0.934324286478699	9	Y	group1(38_a)|group2(1009_a)|group3(1268_a)|group4(1254_a,_1_n)|group5(1660_a,_1_n)|group6(769_a)|group7(516_a)|group8(441_a)|group9(283_a)|group10(839_a)
479	3.62489347866584	0.934324286478699	9	Y	group1(38_g)|group2(1009_g)|group3(1268_g)|group4(1254_g,_1_n)|group5(1660_g,_1_n)|group6(769_g)|group7(516_g)|group8(441_g)|group9(283_g)|group10(839_g)
480	3.62489347866584	0.934324286478699	9	Y	group1(38_a)|group2(1009_a)|group3(1268_a)|group4(1254_a,_1_n)|group5(1660_a,_1_n)|group6(769_a)|group7(516_a)|group8(441_a)|group9(283_a)|group10(839_a)
481	3.62489347866584	0.934324286478699	9	Y	group1(38_t)|group2(1009_t)|group3(1268_t)|group4(1_n,_1254_t)|group5(1_n,_1660_t)|group6(769_t)|group7(516_t)|group8(441_t)|group9(283_t)|group10(839_t)
482	3.62489347866584	0.934324286478699	9	Y	group1(38_g)|group2(1009_g)|group3(1268_g)|group4(1254_g,_1_n)|group5(1660_g,_1_n)|group6(769_g)|group7(516_g)|group8(441_g)|group9(283_g)|group10(839_g)
483	3.62489347866584	0.934324286478699	9	Y	group1(38_g)|group2(1009_g)|group3(1268_g)|group4(1254_g,_1_n)|group5(1660_g,_1_n)|group6(769_g)|group7(516_g)|group8(441_g)|group9(283_g)|group10(839_g)
484	9.00345161123167	0.959662678724961	18	Y	group1(38_c)|group2(1009_c)|group3(1268_c)|group4(1253_c,_1_n,_1_t)|group5(1660_c,_1_n)|group6(769_c)|group7(516_c)|group8(441_c)|group9(283_c)|group10(839_c)
485	3.62489347866584	0.934324286478699	9	Y	group1(38_a)|group2(1009_a)|group3(1268_a)|group4(1254_a,_1_n)|group5(1660_a,_1_n)|group6(769_a)|group7(516_a)|group8(441_a)|group9(283_a)|group10(839_a)
486	9.00345161123167	0.959662678724961	18	Y	group1(38_c)|group2(1009_c)|group3(1268_c)|group4(1253_c,_1_n,_1_t)|group5(1660_c,_1_n)|group6(769_c)|group7(516_c)|group8(441_c)|group9(283_c)|group10(839_c)
487	3.62489347866584	0.934324286478699	9	Y	group1(38_t)|group2(1009_t)|group3(1268_t)|group4(1_n,_1254_t)|group5(1_n,_1660_t)|group6(769_t)|group7(516_t)|group8(441_t)|group9(283_t)|group10(839_t)
488	3.62489347866584	0.934324286478699	9	Y	group1(38_t)|group2(1009_t)|group3(1268_t)|group4(1_n,_1254_t)|group5(1_n,_1660_t)|group6(769_t)|group7(516_t)|group8(441_t)|group9(283_t)|group10(839_t)
489	3.62489347866584	0.934324286478699	9	Y	group1(38_g)|group2(1009_g)|group3(1268_g)|group4(1254_g,_1_n)|group5(1660_g,_1_n)|group6(769_g)|group7(516_g)|group8(441_g)|group9(283_g)|group10(839_g)
490	3.62489347866584	0.934324286478699	9	Y	group1(38_t)|group2(1009_t)|group3(1268_t)|group4(1_n,_1254_t)|group5(1_n,_1660_t)|group6(769_t)|group7(516_t)|group8(441_t)|group9(283_t)|group10(839_t)
491	3.62489347866584	0.934324286478699	9	Y	group1(38_g)|group2(1009_g)|group3(1268_g)|group4(1254_g,_1_n)|group5(1660_g,_1_n)|group6(769_g)|group7(516_g)|group8(441_g)|group9(283_g)|group10(839_g)
492	3.62489347866584	0.934324286478699	9	Y	group1(38_g)|group2(1009_g)|group3(1268_g)|group4(1254_g,_1_n)|group5(1660_g,_1_n)|group6(769_g)|group7(516_g)|group8(441_g)|group9(283_g)|group10(839_g)
493	3.62489347866584	0.934324286478699	9	Y	group1(38_c)|group2(1009_c)|group3(1268_c)|group4(1254_c,_1_n)|group5(1660_c,_1_n)|group6(769_c)|group7(516_c)|group8(441_c)|group9(283_c)|group10(839_c)
494	9.00345161123167	0.959662678724961	18	Y	group1(38_t)|group2(1009_t)|group3(1268_t)|group4(1_c,_1_n,_1253_t)|group5(1_n,_1660_t)|group6(769_t)|group7(516_t)|group8(441_t)|group9(283_t)|group10(839_t)
495	3.62489347866584	0.934324286478699	9	Y	group1(38_t)|group2(1009_t)|group3(1268_t)|group4(1_n,_1254_t)|group5(1_n,_1660_t)|group6(769_t)|group7(516_t)|group8(441_t)|group9(283_t)|group10(839_t)
496	3.62489347866584	0.934324286478699	9	Y	group1(38_a)|group2(1009_a)|group3(1268_a)|group4(1254_a,_1_n)|group5(1660_a,_1_n)|group6(769_a)|group7(516_a)|group8(441_a)|group9(283_a)|group10(839_a)
497	3.62489347866584	0.934324286478699	9	Y	group1(38_g)|group2(1009_g)|group3(1268_g)|group4(1254_g,_1_n)|group5(1660_g,_1_n)|group6(769_g)|group7(516_g)|group8(441_g)|group9(283_g)|group10(839_g)
498	23.4606875268299	0.660033465346074	27	Y	group1(38_t)|group2(1009_t)|group3(1_a,_1267_t)|group4(1_n,_1254_t)|group5(1_n,_1660_t)|group6(769_t)|group7(1_c,_515_t)|group8(441_t)|group9(283_t)|group10(839_t)
499	3.62489347866584	0.934324286478699	9	Y	group1(38_a)|group2(1009_a)|group3(1268_a)|group4(1254_a,_1_n)|group5(1660_a,_1_n)|group6(769_a)|group7(516_a)|group8(441_a)|group9(283_a)|group10(839_a)
500	8.18711003829202	0.975719126353506	18	Y	group1(38_g)|group2(1009_g)|group3(1_a,_1266_g,_1_n)|group4(1254_g,_1_n)|group5(1660_g,_1_n)|group6(769_g)|group7(516_g)|group8(441_g)|group9(283_g)|group10(839_g)
501	2.87430108471801	0.969070492541338	9	Y	group1(38_a)|group2(1009_a)|group3(1267_a,_1_n)|group4(1254_a,_1_n)|group5(1660_a,_1_n)|group6(769_a)|group7(516_a)|group8(441_a)|group9(283_a)|group10(839_a)
502	4.32052144918463	0.889079305929571	9	Y	group1(38_a)|group2(1009_a)|group3(1267_a,_1_n)|group4(1254_a,_1_n)|group5(1660_a,_1_n)|group6(769_a)|group7(515_a,_1_n)|group8(441_a)|group9(283_a)|group10(839_a)
503	4.32052144918463	0.889079305929571	9	Y	group1(38_g)|group2(1009_g)|group3(1267_g,_1_n)|group4(1254_g,_1_n)|group5(1660_g,_1_n)|group6(769_g)|group7(515_g,_1_n)|group8(441_g)|group9(283_g)|group10(839_g)
504	4.32052144918463	0.889079305929571	9	Y	group1(38_t)|group2(1009_t)|group3(1_n,_1267_t)|group4(1_n,_1254_t)|group5(1_n,_1660_t)|group6(769_t)|group7(1_n,_515_t)|group8(441_t)|group9(283_t)|group10(839_t)
505	4.32052144918463	0.889079305929571	9	Y	group1(38_t)|group2(1009_t)|group3(1_n,_1267_t)|group4(1_n,_1254_t)|group5(1_n,_1660_t)|group6(769_t)|group7(1_n,_515_t)|group8(441_t)|group9(283_t)|group10(839_t)
506	9.69858176080679	0.941301372414605	18	Y	group1(38_g)|group2(1009_g)|group3(1267_g,_1_n)|group4(1_a,_1253_g,_1_n)|group5(1660_g,_1_n)|group6(769_g)|group7(515_g,_1_n)|group8(441_g)|group9(283_g)|group10(839_g)
507	4.35596642434203	0.88646212020368	9	Y	group1(38_a)|group2(1009_a)|group3(1267_a,_1_n)|group4(1254_a,_1_n)|group5(1660_a,_1_n)|group6(768_a,_1_n)|group7(515_a,_1_n)|group8(440_a,_1_n)|group9(283_a)|group10(839_a)
508	12.5456452033233	0.817826880516825	18	Y	group1(38_a)|group2(1009_a)|group3(1267_a,_1_n)|group4(1254_a,_1_n)|group5(1659_a,_1_c,_1_n)|group6(769_a)|group7(514_a,_1_c,_1_n)|group8(441_a)|group9(283_a)|group10(839_a)
509	4.32052144918463	0.889079305929571	9	Y	group1(38_a)|group2(1009_a)|group3(1267_a,_1_n)|group4(1254_a,_1_n)|group5(1660_a,_1_n)|group6(769_a)|group7(515_a,_1_n)|group8(441_a)|group9(283_a)|group10(839_a)
510	4.32052144918463	0.889079305929571	9	Y	group1(38_a)|group2(1009_a)|group3(1267_a,_1_n)|group4(1254_a,_1_n)|group5(1660_a,_1_n)|group6(769_a)|group7(515_a,_1_n)|group8(441_a)|group9(283_a)|group10(839_a)
511	4.32052144918463	0.889079305929571	9	Y	group1(38_a)|group2(1009_a)|group3(1267_a,_1_n)|group4(1254_a,_1_n)|group5(1660_a,_1_n)|group6(769_a)|group7(515_a,_1_n)|group8(441_a)|group9(283_a)|group10(839_a)
512	4.32052144918463	0.889079305929571	9	Y	group1(38_g)|group2(1009_g)|group3(1267_g,_1_n)|group4(1254_g,_1_n)|group5(1660_g,_1_n)|group6(769_g)|group7(515_g,_1_n)|group8(441_g)|group9(283_g)|group10(839_g)
513	4.32052144918463	0.889079305929571	9	Y	group1(38_g)|group2(1009_g)|group3(1267_g,_1_n)|group4(1254_g,_1_n)|group5(1660_g,_1_n)|group6(769_g)|group7(515_g,_1_n)|group8(441_g)|group9(283_g)|group10(839_g)
514	4.32052144918463	0.889079305929571	9	Y	group1(38_c)|group2(1009_c)|group3(1267_c,_1_n)|group4(1254_c,_1_n)|group5(1660_c,_1_n)|group6(769_c)|group7(515_c,_1_n)|group8(441_c)|group9(283_c)|group10(839_c)
515	9.633080943643	0.943226515519852	18	Y	group1(38_g)|group2(1009_g)|group3(1_a,_1266_g,_1_n)|group4(1254_g,_1_n)|group5(1660_g,_1_n)|group6(769_g)|group7(515_g,_1_n)|group8(441_g)|group9(283_g)|group10(839_g)
516	4.32052144918463	0.889079305929571	9	Y	group1(38_t)|group2(1009_t)|group3(1_n,_1267_t)|group4(1_n,_1254_t)|group5(1_n,_1660_t)|group6(769_t)|group7(1_n,_515_t)|group8(441_t)|group9(283_t)|group10(839_t)
517	6.5481263998499	0.993415757088249	18	Y	group1(38_t)|group2(3_c,_1006_t)|group3(3_c,_1_n,_1264_t)|group4(3_c,_1_n,_1251_t)|group5(4_c,_1_n,_1656_t)|group6(3_c,_766_t)|group7(1_c,_1_n,_514_t)|group8(1_c,_440_t)|group9(283_t)|group10(1_c,_838_t)
518	4.32052144918463	0.889079305929571	9	Y	group1(38_t)|group2(1009_t)|group3(1_n,_1267_t)|group4(1_n,_1254_t)|group5(1_n,_1660_t)|group6(769_t)|group7(1_n,_515_t)|group8(441_t)|group9(283_t)|group10(839_t)
519	4.32052144918463	0.889079305929571	9	Y	group1(38_t)|group2(1009_t)|group3(1_n,_1267_t)|group4(1_n,_1254_t)|group5(1_n,_1660_t)|group6(769_t)|group7(1_n,_515_t)|group8(441_t)|group9(283_t)|group10(839_t)
520	4.32052144918463	0.889079305929571	9	Y	group1(38_g)|group2(1009_g)|group3(1267_g,_1_n)|group4(1254_g,_1_n)|group5(1660_g,_1_n)|group6(769_g)|group7(515_g,_1_n)|group8(441_g)|group9(283_g)|group10(839_g)
521	9.633080943643	0.943226515519852	18	Y	group1(38_c)|group2(1009_c)|group3(1266_c,_1_n,_1_t)|group4(1254_c,_1_n)|group5(1660_c,_1_n)|group6(769_c)|group7(515_c,_1_n)|group8(441_c)|group9(283_c)|group10(839_c)
522	59.1901344802573	2.76380461561984e-06	18	Y	group1(38_c)|group2(1009_c)|group3(1267_c,_1_n)|group4(1254_c,_1_n)|group5(1660_c,_1_n)|group6(769_c)|group7(515_c,_1_n)|group8(441_c)|group9(2_a,_281_c)|group10(839_c)
523	4.32052144918463	0.889079305929571	9	Y	group1(38_t)|group2(1009_t)|group3(1_n,_1267_t)|group4(1_n,_1254_t)|group5(1_n,_1660_t)|group6(769_t)|group7(1_n,_515_t)|group8(441_t)|group9(283_t)|group10(839_t)
524	4.32052144918463	0.889079305929571	9	Y	group1(38_c)|group2(1009_c)|group3(1267_c,_1_n)|group4(1254_c,_1_n)|group5(1660_c,_1_n)|group6(769_c)|group7(515_c,_1_n)|group8(441_c)|group9(283_c)|group10(839_c)
525	4.32052144918463	0.889079305929571	9	Y	group1(38_a)|group2(1009_a)|group3(1267_a,_1_n)|group4(1254_a,_1_n)|group5(1660_a,_1_n)|group6(769_a)|group7(515_a,_1_n)|group8(441_a)|group9(283_a)|group10(839_a)
526	4.32052144918463	0.889079305929571	9	Y	group1(38_a)|group2(1009_a)|group3(1267_a,_1_n)|group4(1254_a,_1_n)|group5(1660_a,_1_n)|group6(769_a)|group7(515_a,_1_n)|group8(441_a)|group9(283_a)|group10(839_a)
527	4.32052144918463	0.889079305929571	9	Y	group1(38_c)|group2(1009_c)|group3(1267_c,_1_n)|group4(1254_c,_1_n)|group5(1660_c,_1_n)|group6(769_c)|group7(515_c,_1_n)|group8(441_c)|group9(283_c)|group10(839_c)
528	4.32052144918463	0.889079305929571	9	Y	group1(38_t)|group2(1009_t)|group3(1_n,_1267_t)|group4(1_n,_1254_t)|group5(1_n,_1660_t)|group6(769_t)|group7(1_n,_515_t)|group8(441_t)|group9(283_t)|group10(839_t)
529	4.32052144918463	0.889079305929571	9	Y	group1(38_t)|group2(1009_t)|group3(1_n,_1267_t)|group4(1_n,_1254_t)|group5(1_n,_1660_t)|group6(769_t)|group7(1_n,_515_t)|group8(441_t)|group9(283_t)|group10(839_t)
530	5.96650596678531	0.743265789731449	9	Y	group1(38_g)|group2(1009_g)|group3(1268_g)|group4(1254_g,_1_n)|group5(1660_g,_1_n)|group6(769_g)|group7(515_g,_1_n)|group8(441_g)|group9(283_g)|group10(839_g)
531	5.96650596678531	0.743265789731449	9	Y	group1(38_a)|group2(1009_a)|group3(1268_a)|group4(1254_a,_1_n)|group5(1660_a,_1_n)|group6(769_a)|group7(515_a,_1_n)|group8(441_a)|group9(283_a)|group10(839_a)
532	5.96650596678531	0.743265789731449	9	Y	group1(38_a)|group2(1009_a)|group3(1268_a)|group4(1254_a,_1_n)|group5(1660_a,_1_n)|group6(769_a)|group7(515_a,_1_n)|group8(441_a)|group9(283_a)|group10(839_a)
533	5.96650596678531	0.743265789731449	9	Y	group1(38_c)|group2(1009_c)|group3(1268_c)|group4(1254_c,_1_n)|group5(1660_c,_1_n)|group6(769_c)|group7(515_c,_1_n)|group8(441_c)|group9(283_c)|group10(839_c)
534	5.96650596678531	0.743265789731449	9	Y	group1(38_a)|group2(1009_a)|group3(1268_a)|group4(1254_a,_1_n)|group5(1660_a,_1_n)|group6(769_a)|group7(515_a,_1_n)|group8(441_a)|group9(283_a)|group10(839_a)
535	5.96650596678531	0.743265789731449	9	Y	group1(38_g)|group2(1009_g)|group3(1268_g)|group4(1254_g,_1_n)|group5(1660_g,_1_n)|group6(769_g)|group7(515_g,_1_n)|group8(441_g)|group9(283_g)|group10(839_g)
536	5.96650596678531	0.743265789731449	9	Y	group1(38_c)|group2(1009_c)|group3(1268_c)|group4(1254_c,_1_n)|group5(1660_c,_1_n)|group6(769_c)|group7(515_c,_1_n)|group8(441_c)|group9(283_c)|group10(839_c)
537	5.96650596678531	0.743265789731449	9	Y	group1(38_c)|group2(1009_c)|group3(1268_c)|group4(1254_c,_1_n)|group5(1660_c,_1_n)|group6(769_c)|group7(515_c,_1_n)|group8(441_c)|group9(283_c)|group10(839_c)
538	5.96650596678531	0.743265789731449	9	Y	group1(38_c)|group2(1009_c)|group3(1268_c)|group4(1254_c,_1_n)|group5(1660_c,_1_n)|group6(769_c)|group7(515_c,_1_n)|group8(441_c)|group9(283_c)|group10(839_c)
539	5.96650596678531	0.743265789731449	9	Y	group1(38_t)|group2(1009_t)|group3(1268_t)|group4(1_n,_1254_t)|group5(1_n,_1660_t)|group6(769_t)|group7(1_n,_515_t)|group8(441_t)|group9(283_t)|group10(839_t)
540	5.96650596678531	0.743265789731449	9	Y	group1(38_a)|group2(1009_a)|group3(1268_a)|group4(1254_a,_1_n)|group5(1660_a,_1_n)|group6(769_a)|group7(515_a,_1_n)|group8(441_a)|group9(283_a)|group10(839_a)
541	5.96650596678531	0.743265789731449	9	Y	group1(38_t)|group2(1009_t)|group3(1268_t)|group4(1_n,_1254_t)|group5(1_n,_1660_t)|group6(769_t)|group7(1_n,_515_t)|group8(441_t)|group9(283_t)|group10(839_t)
542	5.96650596678531	0.743265789731449	9	Y	group1(38_g)|group2(1009_g)|group3(1268_g)|group4(1254_g,_1_n)|group5(1660_g,_1_n)|group6(769_g)|group7(515_g,_1_n)|group8(441_g)|group9(283_g)|group10(839_g)
543	5.96650596678531	0.743265789731449	9	Y	group1(38_t)|group2(1009_t)|group3(1268_t)|group4(1_n,_1254_t)|group5(1_n,_1660_t)|group6(769_t)|group7(1_n,_515_t)|group8(441_t)|group9(283_t)|group10(839_t)
544	5.96650596678531	0.743265789731449	9	Y	group1(38_g)|group2(1009_g)|group3(1268_g)|group4(1254_g,_1_n)|group5(1660_g,_1_n)|group6(769_g)|group7(515_g,_1_n)|group8(441_g)|group9(283_g)|group10(839_g)
545	5.96650596678531	0.743265789731449	9	Y	group1(38_t)|group2(1009_t)|group3(1268_t)|group4(1_n,_1254_t)|group5(1_n,_1660_t)|group6(769_t)|group7(1_n,_515_t)|group8(441_t)|group9(283_t)|group10(839_t)
546	5.96650596678531	0.743265789731449	9	Y	group1(38_t)|group2(1009_t)|group3(1268_t)|group4(1_n,_1254_t)|group5(1_n,_1660_t)|group6(769_t)|group7(1_n,_515_t)|group8(441_t)|group9(283_t)|group10(839_t)
547	5.96650596678531	0.743265789731449	9	Y	group1(38_c)|group2(1009_c)|group3(1268_c)|group4(1254_c,_1_n)|group5(1660_c,_1_n)|group6(769_c)|group7(515_c,_1_n)|group8(441_c)|group9(283_c)|group10(839_c)
548	9.26412678856807	0.9533065053437	18	Y	group1(38_a)|group2(1008_a,_1_g)|group3(1268_a)|group4(1252_a,_2_g,_1_n)|group5(1659_a,_1_g,_1_n)|group6(769_a)|group7(516_a)|group8(441_a)|group9(283_a)|group10(839_a)
549	3.62489347866584	0.934324286478699	9	Y	group1(38_t)|group2(1009_t)|group3(1268_t)|group4(1_n,_1254_t)|group5(1_n,_1660_t)|group6(769_t)|group7(516_t)|group8(441_t)|group9(283_t)|group10(839_t)
550	3.62489347866584	0.934324286478699	9	Y	group1(38_c)|group2(1009_c)|group3(1268_c)|group4(1254_c,_1_n)|group5(1660_c,_1_n)|group6(769_c)|group7(516_c)|group8(441_c)|group9(283_c)|group10(839_c)
551	3.62489347866584	0.934324286478699	9	Y	group1(38_a)|group2(1009_a)|group3(1268_a)|group4(1254_a,_1_n)|group5(1660_a,_1_n)|group6(769_a)|group7(516_a)|group8(441_a)|group9(283_a)|group10(839_a)
552	3.62489347866584	0.934324286478699	9	Y	group1(38_a)|group2(1009_a)|group3(1268_a)|group4(1254_a,_1_n)|group5(1660_a,_1_n)|group6(769_a)|group7(516_a)|group8(441_a)|group9(283_a)|group10(839_a)
553	3.62489347866584	0.934324286478699	9	Y	group1(38_a)|group2(1009_a)|group3(1268_a)|group4(1254_a,_1_n)|group5(1660_a,_1_n)|group6(769_a)|group7(516_a)|group8(441_a)|group9(283_a)|group10(839_a)
554	8.93637292699404	0.961198399717554	18	Y	group1(38_c)|group2(1009_c)|group3(1267_c,_1_t)|group4(1254_c,_1_n)|group5(1660_c,_1_n)|group6(769_c)|group7(516_c)|group8(441_c)|group9(283_c)|group10(839_c)
555	3.62489347866584	0.934324286478699	9	Y	group1(38_g)|group2(1009_g)|group3(1268_g)|group4(1254_g,_1_n)|group5(1660_g,_1_n)|group6(769_g)|group7(516_g)|group8(441_g)|group9(283_g)|group10(839_g)
556	3.62489347866584	0.934324286478699	9	Y	group1(38_t)|group2(1009_t)|group3(1268_t)|group4(1_n,_1254_t)|group5(1_n,_1660_t)|group6(769_t)|group7(516_t)|group8(441_t)|group9(283_t)|group10(839_t)
557	3.62489347866584	0.934324286478699	9	Y	group1(38_t)|group2(1009_t)|group3(1268_t)|group4(1_n,_1254_t)|group5(1_n,_1660_t)|group6(769_t)|group7(516_t)|group8(441_t)|group9(283_t)|group10(839_t)
558	7.4418177285786	0.985841355963463	18	Y	group1(38_c)|group2(1009_c)|group3(1268_c)|group4(1254_c,_1_n)|group5(1_-,_1659_c,_1_n)|group6(769_c)|group7(516_c)|group8(441_c)|group9(283_c)|group10(839_c)
559	18.1997981158594	0.994076151461704	36	Y	group1(38_g)|group2(1009_g)|group3(1268_g)|group4(1_a,_1252_g,_1_n,_1_t)|group5(1_-,_1659_g,_1_n)|group6(769_g)|group7(516_g)|group8(441_g)|group9(283_g)|group10(839_g)
560	13.027775036698	0.989069015560901	27	Y	group1(38_g)|group2(1009_g)|group3(1_a,_1267_g)|group4(1254_g,_1_n)|group5(1_-,_2_a,_1657_g,_1_n)|group6(769_g)|group7(516_g)|group8(441_g)|group9(283_g)|group10(839_g)
561	7.86702033171271	0.980550909612587	18	Y	group1(38_a)|group2(1009_a)|group3(1267_a,_1_n)|group4(1254_a,_1_n)|group5(1_-,_1658_a,_2_n)|group6(769_a)|group7(516_a)|group8(441_a)|group9(283_a)|group10(839_a)
562	18.6536198170626	0.882276275881527	27	Y	group1(38_t)|group2(8_a,_1001_t)|group3(5_a,_1_n,_1262_t)|group4(7_a,_1_n,_1246_t,_1_w)|group5(6_a,_2_n,_1653_t)|group6(5_a,_764_t)|group7(1_a,_515_t)|group8(1_a,_440_t)|group9(283_t)|group10(1_a,_838_t)
563	4.04938684075802	0.908132010176356	9	Y	group1(38_g)|group2(1009_g)|group3(1267_g,_1_n)|group4(1254_g,_1_n)|group5(1659_g,_2_n)|group6(769_g)|group7(516_g)|group8(441_g)|group9(283_g)|group10(839_g)
564	7.86702033171271	0.980550909612587	18	Y	group1(38_c)|group2(1009_c)|group3(1267_c,_1_n)|group4(1254_c,_1_n)|group5(1658_c,_2_n,_1_t)|group6(769_c)|group7(516_c)|group8(441_c)|group9(283_c)|group10(839_c)
565	5.26016713306619	0.811064678254864	9	Y	group1(38_t)|group2(1009_t)|group3(2_n,_1266_t)|group4(1_n,_1254_t)|group5(2_n,_1659_t)|group6(769_t)|group7(516_t)|group8(441_t)|group9(283_t)|group10(839_t)
566	5.26016713306619	0.811064678254864	9	Y	group1(38_c)|group2(1009_c)|group3(1266_c,_2_n)|group4(1254_c,_1_n)|group5(1659_c,_2_n)|group6(769_c)|group7(516_c)|group8(441_c)|group9(283_c)|group10(839_c)
567	5.26016713306619	0.811064678254864	9	Y	group1(38_g)|group2(1009_g)|group3(1266_g,_2_n)|group4(1254_g,_1_n)|group5(1659_g,_2_n)|group6(769_g)|group7(516_g)|group8(441_g)|group9(283_g)|group10(839_g)
568	5.26016713306619	0.811064678254864	9	Y	group1(38_a)|group2(1009_a)|group3(1266_a,_2_n)|group4(1254_a,_1_n)|group5(1659_a,_2_n)|group6(769_a)|group7(516_a)|group8(441_a)|group9(283_a)|group10(839_a)
569	5.26016713306619	0.811064678254864	9	Y	group1(38_a)|group2(1009_a)|group3(1266_a,_2_n)|group4(1254_a,_1_n)|group5(1659_a,_2_n)|group6(769_a)|group7(516_a)|group8(441_a)|group9(283_a)|group10(839_a)
570	4.04938684075802	0.908132010176356	9	Y	group1(38_c)|group2(1009_c)|group3(1267_c,_1_n)|group4(1254_c,_1_n)|group5(1659_c,_2_n)|group6(769_c)|group7(516_c)|group8(441_c)|group9(283_c)|group10(839_c)
571	4.04938684075802	0.908132010176356	9	Y	group1(38_t)|group2(1009_t)|group3(1_n,_1267_t)|group4(1_n,_1254_t)|group5(2_n,_1659_t)|group6(769_t)|group7(516_t)|group8(441_t)|group9(283_t)|group10(839_t)
572	7.8252519618753	0.981125742178403	18	Y	group1(38_g)|group2(2_-,_1007_g)|group3(5_-,_1263_g)|group4(5_-,_1249_g,_1_n)|group5(5_-,_1655_g,_1_n)|group6(2_-,_767_g)|group7(2_-,_514_g)|group8(1_-,_440_g)|group9(1_-,_282_g)|group10(839_g)
573	7.8252519618753	0.981125742178403	18	Y	group1(38_c)|group2(2_-,_1007_c)|group3(5_-,_1263_c)|group4(5_-,_1249_c,_1_n)|group5(5_-,_1655_c,_1_n)|group6(2_-,_767_c)|group7(2_-,_514_c)|group8(1_-,_440_c)|group9(1_-,_282_c)|group10(839_c)
574	7.8252519618753	0.981125742178403	18	Y	group1(38_a)|group2(2_-,_1007_a)|group3(5_-,_1263_a)|group4(5_-,_1249_a,_1_n)|group5(5_-,_1655_a,_1_n)|group6(2_-,_767_a)|group7(2_-,_514_a)|group8(1_-,_440_a)|group9(1_-,_282_a)|group10(839_a)
575	7.8252519618753	0.981125742178403	18	Y	group1(38_c)|group2(2_-,_1007_c)|group3(5_-,_1263_c)|group4(5_-,_1249_c,_1_n)|group5(5_-,_1655_c,_1_n)|group6(2_-,_767_c)|group7(2_-,_514_c)|group8(1_-,_440_c)|group9(1_-,_282_c)|group10(839_c)
576	7.8252519618753	0.981125742178403	18	Y	group1(38_c)|group2(2_-,_1007_c)|group3(5_-,_1263_c)|group4(5_-,_1249_c,_1_n)|group5(5_-,_1655_c,_1_n)|group6(2_-,_767_c)|group7(2_-,_514_c)|group8(1_-,_440_c)|group9(1_-,_282_c)|group10(839_c)
577	7.8252519618753	0.981125742178403	18	Y	group1(38_t)|group2(2_-,_1007_t)|group3(5_-,_1263_t)|group4(5_-,_1_n,_1249_t)|group5(5_-,_1_n,_1655_t)|group6(2_-,_767_t)|group7(2_-,_514_t)|group8(1_-,_440_t)|group9(1_-,_282_t)|group10(839_t)
578	7.8252519618753	0.981125742178403	18	Y	group1(38_c)|group2(2_-,_1007_c)|group3(5_-,_1263_c)|group4(5_-,_1249_c,_1_n)|group5(5_-,_1655_c,_1_n)|group6(2_-,_767_c)|group7(2_-,_514_c)|group8(1_-,_440_c)|group9(1_-,_282_c)|group10(839_c)
579	7.8252519618753	0.981125742178403	18	Y	group1(38_a)|group2(2_-,_1007_a)|group3(5_-,_1263_a)|group4(5_-,_1249_a,_1_n)|group5(5_-,_1655_a,_1_n)|group6(2_-,_767_a)|group7(2_-,_514_a)|group8(1_-,_440_a)|group9(1_-,_282_a)|group10(839_a)
580	6.16668852342956	0.995473408531487	18	Y	group1(38_t)|group2(4_-,_1005_t)|group3(5_-,_1263_t)|group4(7_-,_1_n,_1247_t)|group5(5_-,_1_n,_1655_t)|group6(2_-,_767_t)|group7(2_-,_514_t)|group8(1_-,_440_t)|group9(1_-,_282_t)|group10(2_-,_837_t)
581	11.155084923842	0.996889048645533	27	Y	group1(38_g)|group2(4_-,_1005_g)|group3(5_-,_1263_g)|group4(8_-,_1246_g,_1_n)|group5(5_-,_1654_g,_1_n,_1_r)|group6(2_-,_767_g)|group7(2_-,_514_g)|group8(1_-,_440_g)|group9(1_-,_282_g)|group10(2_-,_837_g)
582	11.2629764651057	0.996625052192629	27	Y	group1(38_g)|group2(4_-,_1004_g,_1_n)|group3(6_-,_1261_g,_1_n)|group4(8_-,_1_a,_1245_g,_1_n)|group5(6_-,_1654_g,_1_n)|group6(2_-,_767_g)|group7(2_-,_514_g)|group8(1_-,_440_g)|group9(1_-,_282_g)|group10(2_-,_837_g)
583	5.88005922480152	0.99665912481064	18	Y	group1(38_t)|group2(4_-,_1_n,_1004_t)|group3(6_-,_1_n,_1261_t)|group4(8_-,_1_n,_1246_t)|group5(6_-,_1_n,_1654_t)|group6(2_-,_767_t)|group7(2_-,_514_t)|group8(1_-,_440_t)|group9(1_-,_282_t)|group10(2_-,_837_t)
584	11.2725305506157	0.996600822047761	27	Y	group1(38_c)|group2(4_-,_1004_c,_1_n)|group3(6_-,_1261_c,_1_t)|group4(8_-,_1245_c,_1_n,_1_t)|group5(6_-,_1654_c,_1_n)|group6(2_-,_767_c)|group7(2_-,_514_c)|group8(1_-,_440_c)|group9(1_-,_282_c)|group10(2_-,_837_c)
585	5.88005922480152	0.99665912481064	18	Y	group1(38_a)|group2(4_-,_1004_a,_1_n)|group3(6_-,_1261_a,_1_n)|group4(8_-,_1246_a,_1_n)|group5(6_-,_1654_a,_1_n)|group6(2_-,_767_a)|group7(2_-,_514_a)|group8(1_-,_440_a)|group9(1_-,_282_a)|group10(2_-,_837_a)
586	15.3997838962518	0.963443399482552	27	Y	group1(38_t)|group2(4_-,_1_n,_1004_t)|group3(6_-,_1_c,_1261_t)|group4(8_-,_1_n,_1246_t)|group5(6_-,_3_c,_1_n,_1651_t)|group6(2_-,_767_t)|group7(2_-,_514_t)|group8(1_-,_440_t)|group9(1_-,_282_t)|group10(2_-,_837_t)
587	33.3404837207614	0.186064819563619	27	Y	group1(38_g)|group2(4_-,_1004_g,_1_n)|group3(6_-,_1_a,_1261_g)|group4(8_-,_1_a,_1245_g,_1_n)|group5(6_-,_2_a,_1652_g,_1_n)|group6(2_-,_767_g)|group7(2_-,_514_g)|group8(1_-,_4_a,_436_g)|group9(1_-,_282_g)|group10(2_-,_3_a,_834_g)
588	7.93729342079663	0.979555402914686	18	Y	group1(38_t)|group2(4_-,_1_n,_1004_t)|group3(6_-,_1262_t)|group4(9_-,_1_n,_1245_t)|group5(6_-,_1_n,_1654_t)|group6(2_-,_767_t)|group7(2_-,_514_t)|group8(1_-,_440_t)|group9(1_-,_282_t)|group10(2_-,_1_n,_836_t)
589	20.4508247496962	0.982610413106062	36	Y	group1(38_t)|group2(4_-,_1_c,_1_n,_1003_t)|group3(6_-,_1262_t)|group4(9_-,_1_g,_1_n,_1244_t)|group5(6_-,_1_n,_1654_t)|group6(2_-,_767_t)|group7(3_-,_513_t)|group8(1_-,_440_t)|group9(1_-,_282_t)|group10(2_-,_1_n,_836_t)
590	44.6258979058401	0.0178008170826974	27	Y	group1(38_a)|group2(5_-,_1003_a,_1_n)|group3(6_-,_1262_a)|group4(13_-,_1239_a,_3_n)|group5(8_-,_1652_a,_1_n)|group6(2_-,_767_a)|group7(3_-,_513_a)|group8(1_-,_439_a,_1_n)|group9(1_-,_281_a,_1_m)|group10(2_-,_836_a,_1_n)
591	18.3575723675752	0.432341032800767	18	Y	group1(38_t)|group2(5_-,_1004_t)|group3(5_-,_1263_t)|group4(12_-,_3_n,_1240_t)|group5(7_-,_1_n,_1653_t)|group6(2_-,_767_t)|group7(3_-,_513_t)|group8(1_-,_1_n,_439_t)|group9(1_-,_282_t)|group10(2_-,_1_n,_836_t)
592	68.2898103279196	0.0141232128545075	45	Y	group1(38_g)|group2(5_-,_1_a,_1003_g)|group3(5_-,_1260_g,_3_t)|group4(12_-,_1240_g,_3_n)|group5(7_-,_1652_g,_1_n,_1_t)|group6(2_-,_767_g)|group7(3_-,_513_g)|group8(1_-,_1_a,_438_g,_1_n)|group9(1_-,_281_g,_1_k)|group10(2_-,_836_g,_1_n)
593	24.765361412322	0.921180390317705	36	Y	group1(38_g)|group2(4_-,_1_a,_1002_g,_2_t)|group3(5_-,_1262_g,_1_t)|group4(7_-,_1_a,_1245_g,_2_n)|group5(5_-,_1655_g,_1_n)|group6(2_-,_767_g)|group7(3_-,_513_g)|group8(1_-,_439_g,_1_n)|group9(1_-,_282_g)|group10(2_-,_836_g,_1_n)
594	9.45956288454298	0.948127685396089	18	Y	group1(38_t)|group2(4_-,_1005_t)|group3(5_-,_1263_t)|group4(7_-,_2_n,_1246_t)|group5(6_-,_1_n,_1654_t)|group6(2_-,_767_t)|group7(3_-,_513_t)|group8(1_-,_1_n,_439_t)|group9(1_-,_282_t)|group10(2_-,_1_n,_836_t)
595	17.8953081137632	0.906686995603639	27	Y	group1(38_t)|group2(2_-,_1007_t)|group3(5_-,_1263_t)|group4(5_-,_1_g,_2_n,_1247_t)|group5(6_-,_1_n,_1654_t)|group6(2_-,_767_t)|group7(2_-,_514_t)|group8(1_-,_1_n,_439_t)|group9(1_-,_282_t)|group10(839_t)
596	11.4752712367174	0.873111828014669	18	Y	group1(38_g)|group2(2_-,_1007_g)|group3(5_-,_1263_g)|group4(5_-,_1248_g,_2_n)|group5(6_-,_1654_g,_1_n)|group6(2_-,_767_g)|group7(2_-,_514_g)|group8(1_-,_440_g)|group9(1_-,_282_g)|group10(839_g)
597	11.3779012789143	0.877637793068849	18	Y	group1(38_a)|group2(2_-,_1007_a)|group3(5_-,_1263_a)|group4(5_-,_1248_a,_2_n)|group5(5_-,_1655_a,_1_n)|group6(2_-,_767_a)|group7(2_-,_514_a)|group8(1_-,_440_a)|group9(1_-,_282_a)|group10(839_a)
598	20.3905903064959	0.813971472543101	27	Y	group1(38_g)|group2(2_-,_1007_g)|group3(5_-,_1263_g)|group4(5_-,_1247_g,_2_n,_1_t)|group5(5_-,_1655_g,_1_n)|group6(2_-,_767_g)|group7(2_-,_513_g,_1_t)|group8(1_-,_440_g)|group9(1_-,_282_g)|group10(839_g)
599	16.4488071331126	0.943845196225401	27	Y	group1(38_c)|group2(2_-,_1006_c,_1_t)|group3(5_-,_1262_c,_1_n)|group4(5_-,_1247_c,_2_n,_1_t)|group5(5_-,_1655_c,_1_n)|group6(2_-,_767_c)|group7(2_-,_513_c,_1_t)|group8(1_-,_440_c)|group9(1_-,_282_c)|group10(839_c)
600	11.3779012789143	0.877637793068849	18	Y	group1(38_t)|group2(2_-,_1007_t)|group3(5_-,_1263_t)|group4(5_-,_2_n,_1248_t)|group5(5_-,_1_n,_1655_t)|group6(2_-,_767_t)|group7(2_-,_514_t)|group8(1_-,_440_t)|group9(1_-,_282_t)|group10(839_t)
601	16.5722578336659	0.941145857631346	27	Y	group1(38_g)|group2(2_-,_1006_g,_1_t)|group3(5_-,_1263_g)|group4(5_-,_1247_g,_2_n,_1_t)|group5(5_-,_1655_g,_1_n)|group6(2_-,_767_g)|group7(2_-,_514_g)|group8(1_-,_440_g)|group9(1_-,_282_g)|group10(839_g)
602	11.3779012789143	0.877637793068849	18	Y	group1(38_g)|group2(2_-,_1007_g)|group3(5_-,_1263_g)|group4(5_-,_1248_g,_2_n)|group5(5_-,_1655_g,_1_n)|group6(2_-,_767_g)|group7(2_-,_514_g)|group8(1_-,_440_g)|group9(1_-,_282_g)|group10(839_g)
603	11.3779012789143	0.877637793068849	18	Y	group1(38_t)|group2(2_-,_1007_t)|group3(5_-,_1263_t)|group4(5_-,_2_n,_1248_t)|group5(5_-,_1_n,_1655_t)|group6(2_-,_767_t)|group7(2_-,_514_t)|group8(1_-,_440_t)|group9(1_-,_282_t)|group10(839_t)
604	20.3905903064959	0.813971472543101	27	Y	group1(38_a)|group2(2_-,_1007_a)|group3(5_-,_1263_a)|group4(5_-,_1247_a,_1_g,_2_n)|group5(5_-,_1655_a,_1_n)|group6(2_-,_767_a)|group7(2_-,_513_a,_1_g)|group8(1_-,_440_a)|group9(1_-,_282_a)|group10(839_a)
605	16.5886427318013	0.551536735274128	18	Y	group1(38_g)|group2(1009_g)|group3(1268_g)|group4(1253_g,_2_n)|group5(1660_g,_1_n)|group6(1_a,_768_g)|group7(516_g)|group8(441_g)|group9(283_g)|group10(839_g)
606	12.4864862368268	0.82113165346463	18	Y	group1(38_c)|group2(1009_c)|group3(1267_c,_1_t)|group4(1253_c,_2_n)|group5(1660_c,_1_n)|group6(769_c)|group7(516_c)|group8(441_c)|group9(283_c)|group10(839_c)
607	7.17525325779966	0.618878664953201	9	Y	group1(38_a)|group2(1009_a)|group3(1268_a)|group4(1253_a,_2_n)|group5(1660_a,_1_n)|group6(769_a)|group7(516_a)|group8(441_a)|group9(283_a)|group10(839_a)
608	7.17525325779966	0.618878664953201	9	Y	group1(38_g)|group2(1009_g)|group3(1268_g)|group4(1253_g,_2_n)|group5(1660_g,_1_n)|group6(769_g)|group7(516_g)|group8(441_g)|group9(283_g)|group10(839_g)
609	7.17525325779966	0.618878664953201	9	Y	group1(38_a)|group2(1009_a)|group3(1268_a)|group4(1253_a,_2_n)|group5(1660_a,_1_n)|group6(769_a)|group7(516_a)|group8(441_a)|group9(283_a)|group10(839_a)
610	46.6842592170135	0.0107266651508773	27	Y	group1(38_a)|group2(1009_a)|group3(1268_a)|group4(1252_a,_2_n,_1_w)|group5(1659_a,_1_n,_1_t)|group6(767_a,_2_w)|group7(512_a,_4_w)|group8(441_a)|group9(283_a)|group10(839_a)
611	38.1446184818857	0.372142822236421	36	Y	group1(38_c)|group2(1005_c,_4_t)|group3(1268_c)|group4(1252_c,_1_m,_2_n)|group5(1_a,_1657_c,_1_n,_2_t)|group6(766_c,_2_m,_1_t)|group7(516_c)|group8(440_c,_1_t)|group9(283_c)|group10(839_c)
612	7.17525325779966	0.618878664953201	9	Y	group1(38_t)|group2(1009_t)|group3(1268_t)|group4(2_n,_1253_t)|group5(1_n,_1660_t)|group6(769_t)|group7(516_t)|group8(441_t)|group9(283_t)|group10(839_t)
613	35.1744335608086	0.00898576949035816	18	Y	group1(37_c,_1_t)|group2(1008_c,_1_t)|group3(1267_c,_1_t)|group4(1252_c,_2_n,_1_t)|group5(1657_c,_1_n,_3_t)|group6(768_c,_1_t)|group7(516_c)|group8(441_c)|group9(283_c)|group10(839_c)
614	7.17525325779966	0.618878664953201	9	Y	group1(38_g)|group2(1009_g)|group3(1268_g)|group4(1253_g,_2_n)|group5(1660_g,_1_n)|group6(769_g)|group7(516_g)|group8(441_g)|group9(283_g)|group10(839_g)
615	7.17525325779966	0.618878664953201	9	Y	group1(38_a)|group2(1009_a)|group3(1268_a)|group4(1253_a,_2_n)|group5(1660_a,_1_n)|group6(769_a)|group7(516_a)|group8(441_a)|group9(283_a)|group10(839_a)
616	16.5886427318013	0.551536735274128	18	Y	group1(38_a)|group2(1009_a)|group3(1268_a)|group4(1253_a,_2_n)|group5(1660_a,_1_n)|group6(768_a,_1_r)|group7(516_a)|group8(441_a)|group9(283_a)|group10(839_a)
617	12.5551595345514	0.817292852945522	18	Y	group1(38_g)|group2(1009_g)|group3(1268_g)|group4(1252_g,_2_n,_1_t)|group5(1660_g,_1_n)|group6(769_g)|group7(516_g)|group8(441_g)|group9(283_g)|group10(839_g)
618	7.17525325779966	0.618878664953201	9	Y	group1(38_g)|group2(1009_g)|group3(1268_g)|group4(1253_g,_2_n)|group5(1660_g,_1_n)|group6(769_g)|group7(516_g)|group8(441_g)|group9(283_g)|group10(839_g)
619	7.17525325779966	0.618878664953201	9	Y	group1(38_c)|group2(1009_c)|group3(1268_c)|group4(1253_c,_2_n)|group5(1660_c,_1_n)|group6(769_c)|group7(516_c)|group8(441_c)|group9(283_c)|group10(839_c)
620	7.17525325779966	0.618878664953201	9	Y	group1(38_a)|group2(1009_a)|group3(1268_a)|group4(1253_a,_2_n)|group5(1660_a,_1_n)|group6(769_a)|group7(516_a)|group8(441_a)|group9(283_a)|group10(839_a)
621	7.17525325779966	0.618878664953201	9	Y	group1(38_t)|group2(1009_t)|group3(1268_t)|group4(2_n,_1253_t)|group5(1_n,_1660_t)|group6(769_t)|group7(516_t)|group8(441_t)|group9(283_t)|group10(839_t)
622	7.17525325779966	0.618878664953201	9	Y	group1(38_t)|group2(1009_t)|group3(1268_t)|group4(2_n,_1253_t)|group5(1_n,_1660_t)|group6(769_t)|group7(516_t)|group8(441_t)|group9(283_t)|group10(839_t)
623	7.17525325779966	0.618878664953201	9	Y	group1(38_c)|group2(1009_c)|group3(1268_c)|group4(1253_c,_2_n)|group5(1660_c,_1_n)|group6(769_c)|group7(516_c)|group8(441_c)|group9(283_c)|group10(839_c)
624	7.17525325779966	0.618878664953201	9	Y	group1(38_a)|group2(1009_a)|group3(1268_a)|group4(1253_a,_2_n)|group5(1660_a,_1_n)|group6(769_a)|group7(516_a)|group8(441_a)|group9(283_a)|group10(839_a)
625	10.9919311643716	0.894698770465904	18	Y	group1(38_g)|group2(1009_g)|group3(1268_g)|group4(1253_g,_2_n)|group5(1_a,_1659_g,_1_n)|group6(769_g)|group7(516_g)|group8(441_g)|group9(283_g)|group10(839_g)
626	7.17525325779966	0.618878664953201	9	Y	group1(38_t)|group2(1009_t)|group3(1268_t)|group4(2_n,_1253_t)|group5(1_n,_1660_t)|group6(769_t)|group7(516_t)|group8(441_t)|group9(283_t)|group10(839_t)
627	7.17525325779966	0.618878664953201	9	Y	group1(38_a)|group2(1009_a)|group3(1268_a)|group4(1253_a,_2_n)|group5(1660_a,_1_n)|group6(769_a)|group7(516_a)|group8(441_a)|group9(283_a)|group10(839_a)
628	10.8030581717051	0.902526281595698	18	Y	group1(38_c)|group2(1009_c)|group3(1268_c)|group4(1252_c,_2_n,_1_t)|group5(1659_c,_1_n,_1_t)|group6(769_c)|group7(516_c)|group8(441_c)|group9(283_c)|group10(839_c)
629	7.17525325779966	0.618878664953201	9	Y	group1(38_g)|group2(1009_g)|group3(1268_g)|group4(1253_g,_2_n)|group5(1660_g,_1_n)|group6(769_g)|group7(516_g)|group8(441_g)|group9(283_g)|group10(839_g)
630	12.4864862368268	0.82113165346463	18	Y	group1(38_g)|group2(1009_g)|group3(1267_g,_1_k)|group4(1253_g,_2_n)|group5(1660_g,_1_n)|group6(769_g)|group7(516_g)|group8(441_g)|group9(283_g)|group10(839_g)
631	7.17525325779966	0.618878664953201	9	Y	group1(38_t)|group2(1009_t)|group3(1268_t)|group4(2_n,_1253_t)|group5(1_n,_1660_t)|group6(769_t)|group7(516_t)|group8(441_t)|group9(283_t)|group10(839_t)
632	21.699576516746	0.245596505500249	18	Y	group1(38_c)|group2(1009_c)|group3(1268_c)|group4(1253_c,_2_n)|group5(1660_c,_1_n)|group6(769_c)|group7(515_c,_1_t)|group8(441_c)|group9(283_c)|group10(839_c)
633	7.17525325779966	0.618878664953201	9	Y	group1(38_g)|group2(1009_g)|group3(1268_g)|group4(1253_g,_2_n)|group5(1660_g,_1_n)|group6(769_g)|group7(516_g)|group8(441_g)|group9(283_g)|group10(839_g)
634	7.17525325779966	0.618878664953201	9	Y	group1(38_t)|group2(1009_t)|group3(1268_t)|group4(2_n,_1253_t)|group5(1_n,_1660_t)|group6(769_t)|group7(516_t)|group8(441_t)|group9(283_t)|group10(839_t)
635	7.17525325779966	0.618878664953201	9	Y	group1(38_a)|group2(1009_a)|group3(1268_a)|group4(1253_a,_2_n)|group5(1660_a,_1_n)|group6(769_a)|group7(516_a)|group8(441_a)|group9(283_a)|group10(839_a)
636	7.17525325779966	0.618878664953201	9	Y	group1(38_g)|group2(1009_g)|group3(1268_g)|group4(1253_g,_2_n)|group5(1660_g,_1_n)|group6(769_g)|group7(516_g)|group8(441_g)|group9(283_g)|group10(839_g)
637	7.17525325779966	0.618878664953201	9	Y	group1(38_t)|group2(1009_t)|group3(1268_t)|group4(2_n,_1253_t)|group5(1_n,_1660_t)|group6(769_t)|group7(516_t)|group8(441_t)|group9(283_t)|group10(839_t)
638	7.17525325779966	0.618878664953201	9	Y	group1(38_g)|group2(1009_g)|group3(1268_g)|group4(1253_g,_2_n)|group5(1660_g,_1_n)|group6(769_g)|group7(516_g)|group8(441_g)|group9(283_g)|group10(839_g)
639	7.17525325779966	0.618878664953201	9	Y	group1(38_g)|group2(1009_g)|group3(1268_g)|group4(1253_g,_2_n)|group5(1660_g,_1_n)|group6(769_g)|group7(516_g)|group8(441_g)|group9(283_g)|group10(839_g)
640	7.17525325779966	0.618878664953201	9	Y	group1(38_t)|group2(1009_t)|group3(1268_t)|group4(2_n,_1253_t)|group5(1_n,_1660_t)|group6(769_t)|group7(516_t)|group8(441_t)|group9(283_t)|group10(839_t)
641	7.17525325779966	0.618878664953201	9	Y	group1(38_g)|group2(1009_g)|group3(1268_g)|group4(1253_g,_2_n)|group5(1660_g,_1_n)|group6(769_g)|group7(516_g)|group8(441_g)|group9(283_g)|group10(839_g)
642	14.1092190550999	0.721944151995416	18	Y	group1(38_a)|group2(1008_a,_1_g)|group3(1268_a)|group4(1253_a,_2_n)|group5(1660_a,_1_n)|group6(769_a)|group7(516_a)|group8(441_a)|group9(283_a)|group10(839_a)
643	21.9758739193577	0.233058016088568	18	Y	group1(38_g)|group2(1009_g)|group3(1_a,_1267_g)|group4(1253_g,_2_n)|group5(2_a,_1658_g,_1_n)|group6(769_g)|group7(516_g)|group8(2_a,_439_g)|group9(283_g)|group10(839_g)
644	7.17525325779966	0.618878664953201	9	Y	group1(38_a)|group2(1009_a)|group3(1268_a)|group4(1253_a,_2_n)|group5(1660_a,_1_n)|group6(769_a)|group7(516_a)|group8(441_a)|group9(283_a)|group10(839_a)
645	7.17525325779966	0.618878664953201	9	Y	group1(38_c)|group2(1009_c)|group3(1268_c)|group4(1253_c,_2_n)|group5(1660_c,_1_n)|group6(769_c)|group7(516_c)|group8(441_c)|group9(283_c)|group10(839_c)
646	7.17525325779966	0.618878664953201	9	Y	group1(38_a)|group2(1009_a)|group3(1268_a)|group4(1253_a,_2_n)|group5(1660_a,_1_n)|group6(769_a)|group7(516_a)|group8(441_a)|group9(283_a)|group10(839_a)
647	7.17525325779966	0.618878664953201	9	Y	group1(38_c)|group2(1009_c)|group3(1268_c)|group4(1253_c,_2_n)|group5(1660_c,_1_n)|group6(769_c)|group7(516_c)|group8(441_c)|group9(283_c)|group10(839_c)
648	7.17525325779966	0.618878664953201	9	Y	group1(38_t)|group2(1009_t)|group3(1268_t)|group4(2_n,_1253_t)|group5(1_n,_1660_t)|group6(769_t)|group7(516_t)|group8(441_t)|group9(283_t)|group10(839_t)
649	7.17525325779966	0.618878664953201	9	Y	group1(38_t)|group2(1009_t)|group3(1268_t)|group4(2_n,_1253_t)|group5(1_n,_1660_t)|group6(769_t)|group7(516_t)|group8(441_t)|group9(283_t)|group10(839_t)
650	16.8243238948109	0.535212997852233	18	Y	group1(38_g)|group2(1009_g)|group3(1268_g)|group4(3_a,_1250_g,_2_n)|group5(1_a,_1659_g,_1_n)|group6(1_a,_768_g)|group7(516_g)|group8(441_g)|group9(283_g)|group10(839_g)
651	7.17525325779966	0.618878664953201	9	Y	group1(38_g)|group2(1009_g)|group3(1268_g)|group4(1253_g,_2_n)|group5(1660_g,_1_n)|group6(769_g)|group7(516_g)|group8(441_g)|group9(283_g)|group10(839_g)
652	12.3329530947132	0.829579729273607	18	Y	group1(38_t)|group2(1_a,_1008_t)|group3(1_a,_1267_t)|group4(2_n,_1253_t)|group5(1_n,_1660_t)|group6(769_t)|group7(516_t)|group8(441_t)|group9(283_t)|group10(839_t)
653	10.9919311643716	0.894698770465904	18	Y	group1(38_g)|group2(1009_g)|group3(1268_g)|group4(1253_g,_2_n)|group5(1_a,_1659_g,_1_n)|group6(769_g)|group7(516_g)|group8(441_g)|group9(283_g)|group10(839_g)
654	14.1092190550999	0.721944151995416	18	Y	group1(38_t)|group2(1_c,_1008_t)|group3(1268_t)|group4(2_n,_1253_t)|group5(1_n,_1660_t)|group6(769_t)|group7(516_t)|group8(441_t)|group9(283_t)|group10(839_t)
655	11.3716034657699	0.877927486591421	18	Y	group1(38_c)|group2(1009_c)|group3(1268_c)|group4(1252_c,_2_n,_1_t)|group5(1658_c,_1_n,_2_t)|group6(768_c,_1_t)|group7(516_c)|group8(441_c)|group9(283_c)|group10(838_c,_1_t)
656	7.17525325779966	0.618878664953201	9	Y	group1(38_c)|group2(1009_c)|group3(1268_c)|group4(1253_c,_2_n)|group5(1660_c,_1_n)|group6(769_c)|group7(516_c)|group8(441_c)|group9(283_c)|group10(839_c)
657	7.17525325779966	0.618878664953201	9	Y	group1(38_t)|group2(1009_t)|group3(1268_t)|group4(2_n,_1253_t)|group5(1_n,_1660_t)|group6(769_t)|group7(516_t)|group8(441_t)|group9(283_t)|group10(839_t)
658	225.634739696164	2.99279575650781e-33	27	Y	group1(1_c,_37_t)|group2(1009_t)|group3(1268_t)|group4(2_n,_1253_t)|group5(1_n,_1660_t)|group6(769_t)|group7(516_t)|group8(441_t)|group9(283_t)|group10(1_a,_838_t)
659	7.17525325779966	0.618878664953201	9	Y	group1(38_g)|group2(1009_g)|group3(1268_g)|group4(1253_g,_2_n)|group5(1660_g,_1_n)|group6(769_g)|group7(516_g)|group8(441_g)|group9(283_g)|group10(839_g)
660	7.17525325779966	0.618878664953201	9	Y	group1(38_t)|group2(1009_t)|group3(1268_t)|group4(2_n,_1253_t)|group5(1_n,_1660_t)|group6(769_t)|group7(516_t)|group8(441_t)|group9(283_t)|group10(839_t)
661	12.4864862368268	0.82113165346463	18	Y	group1(38_c)|group2(1009_c)|group3(1267_c,_1_t)|group4(1253_c,_2_n)|group5(1660_c,_1_n)|group6(769_c)|group7(516_c)|group8(441_c)|group9(283_c)|group10(839_c)
662	7.17525325779966	0.618878664953201	9	Y	group1(38_c)|group2(1009_c)|group3(1268_c)|group4(1253_c,_2_n)|group5(1660_c,_1_n)|group6(769_c)|group7(516_c)|group8(441_c)|group9(283_c)|group10(839_c)
663	7.17525325779966	0.618878664953201	9	Y	group1(38_c)|group2(1009_c)|group3(1268_c)|group4(1253_c,_2_n)|group5(1660_c,_1_n)|group6(769_c)|group7(516_c)|group8(441_c)|group9(283_c)|group10(839_c)
664	7.17525325779966	0.618878664953201	9	Y	group1(38_t)|group2(1009_t)|group3(1268_t)|group4(2_n,_1253_t)|group5(1_n,_1660_t)|group6(769_t)|group7(516_t)|group8(441_t)|group9(283_t)|group10(839_t)
665	12.4882830424633	0.821031680767898	18	Y	group1(38_c)|group2(1009_c)|group3(1268_c)|group4(1253_c,_2_n)|group5(1659_c,_1_n,_1_t)|group6(768_c,_1_t)|group7(516_c)|group8(441_c)|group9(283_c)|group10(838_c,_1_t)
666	7.17525325779966	0.618878664953201	9	Y	group1(38_a)|group2(1009_a)|group3(1268_a)|group4(1253_a,_2_n)|group5(1660_a,_1_n)|group6(769_a)|group7(516_a)|group8(441_a)|group9(283_a)|group10(839_a)
667	7.17525325779966	0.618878664953201	9	Y	group1(38_t)|group2(1009_t)|group3(1268_t)|group4(2_n,_1253_t)|group5(1_n,_1660_t)|group6(769_t)|group7(516_t)|group8(441_t)|group9(283_t)|group10(839_t)
668	7.17525325779966	0.618878664953201	9	Y	group1(38_g)|group2(1009_g)|group3(1268_g)|group4(1253_g,_2_n)|group5(1660_g,_1_n)|group6(769_g)|group7(516_g)|group8(441_g)|group9(283_g)|group10(839_g)
669	7.17525325779966	0.618878664953201	9	Y	group1(38_t)|group2(1009_t)|group3(1268_t)|group4(2_n,_1253_t)|group5(1_n,_1660_t)|group6(769_t)|group7(516_t)|group8(441_t)|group9(283_t)|group10(839_t)
670	10.9919311643716	0.894698770465904	18	Y	group1(38_g)|group2(1009_g)|group3(1268_g)|group4(1253_g,_2_n)|group5(1659_g,_1_n,_1_t)|group6(769_g)|group7(516_g)|group8(441_g)|group9(283_g)|group10(839_g)
671	8.93637292699404	0.961198399717554	18	Y	group1(38_g)|group2(1009_g)|group3(1267_g,_1_t)|group4(1254_g,_1_n)|group5(1660_g,_1_n)|group6(769_g)|group7(516_g)|group8(441_g)|group9(283_g)|group10(839_g)
672	3.62489347866584	0.934324286478699	9	Y	group1(38_g)|group2(1009_g)|group3(1268_g)|group4(1254_g,_1_n)|group5(1660_g,_1_n)|group6(769_g)|group7(516_g)|group8(441_g)|group9(283_g)|group10(839_g)
673	8.87008288076848	0.962676592210672	18	Y	group1(38_c)|group2(1009_c)|group3(1267_c,_1_t)|group4(1253_c,_1_n,_1_t)|group5(1660_c,_1_n)|group6(768_c,_1_t)|group7(516_c)|group8(440_c,_1_t)|group9(283_c)|group10(838_c,_1_t)
674	7.4418177285786	0.985841355963463	18	Y	group1(38_g)|group2(1009_g)|group3(1268_g)|group4(1254_g,_1_n)|group5(1_a,_1659_g,_1_n)|group6(769_g)|group7(516_g)|group8(441_g)|group9(283_g)|group10(839_g)
675	3.62489347866584	0.934324286478699	9	Y	group1(38_a)|group2(1009_a)|group3(1268_a)|group4(1254_a,_1_n)|group5(1660_a,_1_n)|group6(769_a)|group7(516_a)|group8(441_a)|group9(283_a)|group10(839_a)
676	3.62489347866584	0.934324286478699	9	Y	group1(38_a)|group2(1009_a)|group3(1268_a)|group4(1254_a,_1_n)|group5(1660_a,_1_n)|group6(769_a)|group7(516_a)|group8(441_a)|group9(283_a)|group10(839_a)
677	3.62489347866584	0.934324286478699	9	Y	group1(38_a)|group2(1009_a)|group3(1268_a)|group4(1254_a,_1_n)|group5(1660_a,_1_n)|group6(769_a)|group7(516_a)|group8(441_a)|group9(283_a)|group10(839_a)
678	16.7713171964254	0.538877052732544	18	Y	group1(38_t)|group2(5_c,_1004_t)|group3(3_c,_1265_t)|group4(1_c,_1_n,_1253_t)|group5(2_c,_1_n,_1658_t)|group6(769_t)|group7(516_t)|group8(1_c,_440_t)|group9(283_t)|group10(839_t)
679	3.62489347866584	0.934324286478699	9	Y	group1(38_a)|group2(1009_a)|group3(1268_a)|group4(1254_a,_1_n)|group5(1660_a,_1_n)|group6(769_a)|group7(516_a)|group8(441_a)|group9(283_a)|group10(839_a)
680	3.62489347866584	0.934324286478699	9	Y	group1(38_c)|group2(1009_c)|group3(1268_c)|group4(1254_c,_1_n)|group5(1660_c,_1_n)|group6(769_c)|group7(516_c)|group8(441_c)|group9(283_c)|group10(839_c)
681	3.62489347866584	0.934324286478699	9	Y	group1(38_c)|group2(1009_c)|group3(1268_c)|group4(1254_c,_1_n)|group5(1660_c,_1_n)|group6(769_c)|group7(516_c)|group8(441_c)|group9(283_c)|group10(839_c)
682	18.3497626909184	0.892466245781836	27	Y	group1(38_a)|group2(1009_a)|group3(1267_a,_1_c)|group4(1254_a,_1_n)|group5(1660_a,_1_n)|group6(768_a,_1_g)|group7(516_a)|group8(441_a)|group9(283_a)|group10(839_a)
683	3.62489347866584	0.934324286478699	9	Y	group1(38_g)|group2(1009_g)|group3(1268_g)|group4(1254_g,_1_n)|group5(1660_g,_1_n)|group6(769_g)|group7(516_g)|group8(441_g)|group9(283_g)|group10(839_g)
684	3.62489347866584	0.934324286478699	9	Y	group1(38_t)|group2(1009_t)|group3(1268_t)|group4(1_n,_1254_t)|group5(1_n,_1660_t)|group6(769_t)|group7(516_t)|group8(441_t)|group9(283_t)|group10(839_t)
685	3.62489347866584	0.934324286478699	9	Y	group1(38_g)|group2(1009_g)|group3(1268_g)|group4(1254_g,_1_n)|group5(1660_g,_1_n)|group6(769_g)|group7(516_g)|group8(441_g)|group9(283_g)|group10(839_g)
686	3.62489347866584	0.934324286478699	9	Y	group1(38_g)|group2(1009_g)|group3(1268_g)|group4(1254_g,_1_n)|group5(1660_g,_1_n)|group6(769_g)|group7(516_g)|group8(441_g)|group9(283_g)|group10(839_g)
687	11.5013254689879	0.87188585508572	18	Y	group1(38_c)|group2(1_a,_1008_c)|group3(1_a,_1267_c)|group4(1254_c,_1_n)|group5(1660_c,_1_n)|group6(769_c)|group7(516_c)|group8(1_a,_440_c)|group9(283_c)|group10(839_c)
688	3.62489347866584	0.934324286478699	9	Y	group1(38_t)|group2(1009_t)|group3(1268_t)|group4(1_n,_1254_t)|group5(1_n,_1660_t)|group6(769_t)|group7(516_t)|group8(441_t)|group9(283_t)|group10(839_t)
689	7.25159745445986	0.987827547305885	18	Y	group1(38_t)|group2(1009_t)|group3(1268_t)|group4(1_c,_1_n,_1253_t)|group5(1_c,_1_n,_1659_t)|group6(769_t)|group7(516_t)|group8(441_t)|group9(283_t)|group10(839_t)
690	28.8506669570925	0.0502349541611791	18	Y	group1(38_a)|group2(1009_a)|group3(1268_a)|group4(1254_a,_1_n)|group5(1659_a,_1_g,_1_n)|group6(769_a)|group7(516_a)|group8(441_a)|group9(282_a,_1_g)|group10(835_a,_4_g)
691	11.0919797869337	0.890412736177768	18	Y	group1(38_c)|group2(1008_c,_1_t)|group3(1267_c,_1_t)|group4(1254_c,_1_n)|group5(1658_c,_1_n,_2_t)|group6(769_c)|group7(516_c)|group8(441_c)|group9(282_c,_1_t)|group10(839_c)
692	3.62489347866584	0.934324286478699	9	Y	group1(38_c)|group2(1009_c)|group3(1268_c)|group4(1254_c,_1_n)|group5(1660_c,_1_n)|group6(769_c)|group7(516_c)|group8(441_c)|group9(283_c)|group10(839_c)
693	12.1688353472556	0.83839924900295	18	Y	group1(38_g)|group2(1009_g)|group3(1268_g)|group4(1254_g,_1_n)|group5(1660_g,_1_n)|group6(769_g)|group7(516_g)|group8(441_g)|group9(283_g)|group10(838_g,_1_t)
694	9.00345161123167	0.959662678724961	18	Y	group1(38_c)|group2(1009_c)|group3(1268_c)|group4(1253_c,_1_n,_1_t)|group5(1660_c,_1_n)|group6(769_c)|group7(516_c)|group8(441_c)|group9(283_c)|group10(839_c)
695	3.62489347866584	0.934324286478699	9	Y	group1(38_a)|group2(1009_a)|group3(1268_a)|group4(1254_a,_1_n)|group5(1660_a,_1_n)|group6(769_a)|group7(516_a)|group8(441_a)|group9(283_a)|group10(839_a)
696	3.62489347866584	0.934324286478699	9	Y	group1(38_a)|group2(1009_a)|group3(1268_a)|group4(1254_a,_1_n)|group5(1660_a,_1_n)|group6(769_a)|group7(516_a)|group8(441_a)|group9(283_a)|group10(839_a)
697	10.4558661175222	0.91600647113805	18	Y	group1(38_g)|group2(1009_g)|group3(1267_g,_1_t)|group4(1254_g,_1_n)|group5(1659_g,_1_n,_1_t)|group6(769_g)|group7(516_g)|group8(440_g,_1_t)|group9(283_g)|group10(839_g)
698	18.06169981548	0.90162257768509	27	Y	group1(38_g)|group2(1009_g)|group3(1268_g)|group4(1251_g,_1_k,_1_n,_2_t)|group5(1660_g,_1_n)|group6(768_g,_1_t)|group7(516_g)|group8(441_g)|group9(283_g)|group10(839_g)
699	3.62489347866584	0.934324286478699	9	Y	group1(38_t)|group2(1009_t)|group3(1268_t)|group4(1_n,_1254_t)|group5(1_n,_1660_t)|group6(769_t)|group7(516_t)|group8(441_t)|group9(283_t)|group10(839_t)
700	7.4418177285786	0.985841355963463	18	Y	group1(38_t)|group2(1009_t)|group3(1268_t)|group4(1_n,_1254_t)|group5(1_n,_1659_t,_1_y)|group6(769_t)|group7(516_t)|group8(441_t)|group9(283_t)|group10(839_t)
701	3.62489347866584	0.934324286478699	9	Y	group1(38_c)|group2(1009_c)|group3(1268_c)|group4(1254_c,_1_n)|group5(1660_c,_1_n)|group6(769_c)|group7(516_c)|group8(441_c)|group9(283_c)|group10(839_c)
702	3.62489347866584	0.934324286478699	9	Y	group1(38_t)|group2(1009_t)|group3(1268_t)|group4(1_n,_1254_t)|group5(1_n,_1660_t)|group6(769_t)|group7(516_t)|group8(441_t)|group9(283_t)|group10(839_t)
703	10.559105720088	0.912121623450198	18	Y	group1(38_t)|group2(1_c,_1008_t)|group3(1268_t)|group4(1_n,_1254_t)|group5(1_n,_1660_t)|group6(769_t)|group7(516_t)|group8(441_t)|group9(283_t)|group10(839_t)
704	3.62489347866584	0.934324286478699	9	Y	group1(38_c)|group2(1009_c)|group3(1268_c)|group4(1254_c,_1_n)|group5(1660_c,_1_n)|group6(769_c)|group7(516_c)|group8(441_c)|group9(283_c)|group10(839_c)
705	3.62489347866584	0.934324286478699	9	Y	group1(38_t)|group2(1009_t)|group3(1268_t)|group4(1_n,_1254_t)|group5(1_n,_1660_t)|group6(769_t)|group7(516_t)|group8(441_t)|group9(283_t)|group10(839_t)
706	3.62489347866584	0.934324286478699	9	Y	group1(38_t)|group2(1009_t)|group3(1268_t)|group4(1_n,_1254_t)|group5(1_n,_1660_t)|group6(769_t)|group7(516_t)|group8(441_t)|group9(283_t)|group10(839_t)
707	34.5975624726236	0.149355998579805	27	Y	group1(38_c)|group2(1003_c,_4_t,_2_y)|group3(1264_c,_4_t)|group4(1254_c,_1_n)|group5(1659_c,_1_n,_1_t)|group6(769_c)|group7(516_c)|group8(439_c,_2_t)|group9(283_c)|group10(839_c)
708	3.62489347866584	0.934324286478699	9	Y	group1(38_g)|group2(1009_g)|group3(1268_g)|group4(1254_g,_1_n)|group5(1660_g,_1_n)|group6(769_g)|group7(516_g)|group8(441_g)|group9(283_g)|group10(839_g)
709	3.62489347866584	0.934324286478699	9	Y	group1(38_t)|group2(1009_t)|group3(1268_t)|group4(1_n,_1254_t)|group5(1_n,_1660_t)|group6(769_t)|group7(516_t)|group8(441_t)|group9(283_t)|group10(839_t)
710	3.62489347866584	0.934324286478699	9	Y	group1(38_a)|group2(1009_a)|group3(1268_a)|group4(1254_a,_1_n)|group5(1660_a,_1_n)|group6(769_a)|group7(516_a)|group8(441_a)|group9(283_a)|group10(839_a)
711	3.62489347866584	0.934324286478699	9	Y	group1(38_a)|group2(1009_a)|group3(1268_a)|group4(1254_a,_1_n)|group5(1660_a,_1_n)|group6(769_a)|group7(516_a)|group8(441_a)|group9(283_a)|group10(839_a)
712	3.62489347866584	0.934324286478699	9	Y	group1(38_g)|group2(1009_g)|group3(1268_g)|group4(1254_g,_1_n)|group5(1660_g,_1_n)|group6(769_g)|group7(516_g)|group8(441_g)|group9(283_g)|group10(839_g)
713	3.62489347866584	0.934324286478699	9	Y	group1(38_a)|group2(1009_a)|group3(1268_a)|group4(1254_a,_1_n)|group5(1660_a,_1_n)|group6(769_a)|group7(516_a)|group8(441_a)|group9(283_a)|group10(839_a)
714	3.62489347866584	0.934324286478699	9	Y	group1(38_a)|group2(1009_a)|group3(1268_a)|group4(1254_a,_1_n)|group5(1660_a,_1_n)|group6(769_a)|group7(516_a)|group8(441_a)|group9(283_a)|group10(839_a)
715	13.0385293583175	0.789279026811234	18	Y	group1(38_c)|group2(1009_c)|group3(1268_c)|group4(1254_c,_1_n)|group5(1660_c,_1_n)|group6(768_c,_1_t)|group7(516_c)|group8(441_c)|group9(283_c)|group10(839_c)
716	3.62489347866584	0.934324286478699	9	Y	group1(38_g)|group2(1009_g)|group3(1268_g)|group4(1254_g,_1_n)|group5(1660_g,_1_n)|group6(769_g)|group7(516_g)|group8(441_g)|group9(283_g)|group10(839_g)
717	3.62489347866584	0.934324286478699	9	Y	group1(38_g)|group2(1009_g)|group3(1268_g)|group4(1254_g,_1_n)|group5(1660_g,_1_n)|group6(769_g)|group7(516_g)|group8(441_g)|group9(283_g)|group10(839_g)
718	3.62489347866584	0.934324286478699	9	Y	group1(38_t)|group2(1009_t)|group3(1268_t)|group4(1_n,_1254_t)|group5(1_n,_1660_t)|group6(769_t)|group7(516_t)|group8(441_t)|group9(283_t)|group10(839_t)
719	3.62489347866584	0.934324286478699	9	Y	group1(38_a)|group2(1009_a)|group3(1268_a)|group4(1254_a,_1_n)|group5(1660_a,_1_n)|group6(769_a)|group7(516_a)|group8(441_a)|group9(283_a)|group10(839_a)
720	3.62489347866584	0.934324286478699	9	Y	group1(38_a)|group2(1009_a)|group3(1268_a)|group4(1254_a,_1_n)|group5(1660_a,_1_n)|group6(769_a)|group7(516_a)|group8(441_a)|group9(283_a)|group10(839_a)
721	3.62489347866584	0.934324286478699	9	Y	group1(38_t)|group2(1009_t)|group3(1268_t)|group4(1_n,_1254_t)|group5(1_n,_1660_t)|group6(769_t)|group7(516_t)|group8(441_t)|group9(283_t)|group10(839_t)
722	3.62489347866584	0.934324286478699	9	Y	group1(38_a)|group2(1009_a)|group3(1268_a)|group4(1254_a,_1_n)|group5(1660_a,_1_n)|group6(769_a)|group7(516_a)|group8(441_a)|group9(283_a)|group10(839_a)
723	3.62489347866584	0.934324286478699	9	Y	group1(38_a)|group2(1009_a)|group3(1268_a)|group4(1254_a,_1_n)|group5(1660_a,_1_n)|group6(769_a)|group7(516_a)|group8(441_a)|group9(283_a)|group10(839_a)
724	8.5444355901435	0.480342518655961	9	Y	group1(38_a)|group2(1009_a)|group3(1268_a)|group4(1255_a)|group5(1661_a)|group6(769_a)|group7(516_a)|group8(441_a)|group9(283_a)|group10(838_a,_1_g)
725	NA	1	NA	N	NA
726	NA	1	NA	N	NA
727	NA	1	NA	N	NA
728	9.41413044824576	0.399956925304123	9	Y	group1(38_g)|group2(1009_g)|group3(1268_g)|group4(1255_g)|group5(1661_g)|group6(768_g,_1_t)|group7(516_g)|group8(441_g)|group9(283_g)|group10(839_g)
729	5.37745614682712	0.800241884425581	9	Y	group1(38_c)|group2(1009_c)|group3(1268_c)|group4(1254_c,_1_t)|group5(1661_c)|group6(769_c)|group7(516_c)|group8(441_c)|group9(283_c)|group10(839_c)
730	12.3119170588283	0.830722509469597	18	Y	group1(38_t)|group2(1_n,_1008_t)|group3(1268_t)|group4(1_c,_1254_t)|group5(1661_t)|group6(769_t)|group7(516_t)|group8(441_t)|group9(283_t)|group10(839_t)
731	NA	1	NA	N	NA
732	NA	1	NA	N	NA
733	NA	1	NA	N	NA
734	NA	1	NA	N	NA
735	NA	1	NA	N	NA
736	8.67436609939939	0.467859553417312	9	Y	group1(38_c)|group2(1009_c)|group3(1266_c,_2_t)|group4(1255_c)|group5(1661_c)|group6(769_c)|group7(516_c)|group8(441_c)|group9(283_c)|group10(838_c,_1_t)
737	NA	1	NA	N	NA
738	NA	1	NA	N	NA
739	NA	1	NA	N	NA
740	NA	1	NA	N	NA
741	17.1670476008957	0.0461633925535205	9	Y	group1(38_g)|group2(1009_g)|group3(1268_g)|group4(1255_g)|group5(1661_g)|group6(769_g)|group7(516_g)|group8(1_-,_440_g)|group9(283_g)|group10(839_g)
742	20.7914306204423	0.290065938243641	18	Y	group1(38_t)|group2(1009_t)|group3(1268_t)|group4(1_c,_1254_t)|group5(1_c,_1660_t)|group6(769_t)|group7(516_t)|group8(1_-,_440_t)|group9(283_t)|group10(839_t)
743	17.1670476008957	0.0461633925535205	9	Y	group1(38_t)|group2(1009_t)|group3(1268_t)|group4(1255_t)|group5(1661_t)|group6(769_t)|group7(516_t)|group8(1_-,_440_t)|group9(283_t)|group10(839_t)
744	NA	1	NA	N	NA
745	3.94625789320476	0.914913927190127	9	Y	group1(38_c)|group2(1008_c,_1_t)|group3(1266_c,_2_t)|group4(1254_c,_1_t)|group5(1660_c,_1_t)|group6(769_c)|group7(516_c)|group8(441_c)|group9(283_c)|group10(839_c)
746	NA	1	NA	N	NA
747	10.7562627767517	0.904412010919795	18	Y	group1(38_g)|group2(1009_g)|group3(1268_g)|group4(1_a,_1253_g,_1_t)|group5(1661_g)|group6(769_g)|group7(516_g)|group8(441_g)|group9(283_g)|group10(839_g)
748	NA	1	NA	N	NA
749	5.31197167581235	0.806309208413681	9	Y	group1(38_g)|group2(1009_g)|group3(1_a,_1267_g)|group4(1255_g)|group5(1661_g)|group6(769_g)|group7(516_g)|group8(441_g)|group9(283_g)|group10(839_g)
750	NA	1	NA	N	NA
751	15.3711091147898	0.0812337462933596	9	Y	group1(38_c)|group2(1009_c)|group3(1268_c)|group4(1255_c)|group5(1661_c)|group6(768_c,_1_t)|group7(516_c)|group8(441_c)|group9(282_c,_1_t)|group10(837_c,_2_t)
752	NA	1	NA	N	NA
753	NA	1	NA	N	NA
754	7.68123988786535	0.566560972491854	9	Y	group1(38_t)|group2(1009_t)|group3(1268_t)|group4(1255_t)|group5(2_c,_1659_t)|group6(769_t)|group7(516_t)|group8(441_t)|group9(283_t)|group10(839_t)
755	9.40495080230341	0.400763752173101	9	Y	group1(38_c)|group2(1008_c,_1_t)|group3(1265_c,_3_t)|group4(1254_c,_1_t)|group5(1660_c,_1_t)|group6(769_c)|group7(514_c,_2_t)|group8(441_c)|group9(283_c)|group10(839_c)
756	3.8162121263012	0.923087098534493	9	Y	group1(38_t)|group2(1009_t)|group3(1268_t)|group4(1255_t)|group5(1_n,_1660_t)|group6(769_t)|group7(516_t)|group8(441_t)|group9(283_t)|group10(839_t)
757	3.8162121263012	0.923087098534493	9	Y	group1(38_a)|group2(1009_a)|group3(1268_a)|group4(1255_a)|group5(1660_a,_1_n)|group6(769_a)|group7(516_a)|group8(441_a)|group9(283_a)|group10(839_a)
758	27.4792899885976	0.0704342286381352	18	Y	group1(38_a)|group2(1_-,_1008_a)|group3(1_-,_1267_a)|group4(3_-,_1251_a,_1_n)|group5(2_-,_1657_a,_2_n)|group6(1_-,_768_a)|group7(1_-,_513_a,_2_n)|group8(1_-,_440_a)|group9(3_-,_280_a)|group10(1_-,_838_a)
759	27.4792899885976	0.0704342286381352	18	Y	group1(38_a)|group2(1_-,_1008_a)|group3(1_-,_1267_a)|group4(3_-,_1251_a,_1_n)|group5(2_-,_1657_a,_2_n)|group6(1_-,_768_a)|group7(1_-,_513_a,_2_n)|group8(1_-,_440_a)|group9(3_-,_280_a)|group10(1_-,_838_a)
760	29.2493095842537	0.0454159872994137	18	Y	group1(38_g)|group2(1_-,_1008_g)|group3(1_-,_1267_g)|group4(3_-,_1251_g,_1_n)|group5(2_-,_1658_g,_1_n)|group6(1_-,_768_g)|group7(1_-,_513_g,_2_n)|group8(1_-,_440_g)|group9(3_-,_280_g)|group10(1_-,_838_g)
761	29.2493095842537	0.0454159872994137	18	Y	group1(38_t)|group2(1_-,_1008_t)|group3(1_-,_1267_t)|group4(3_-,_1_n,_1251_t)|group5(2_-,_1_n,_1658_t)|group6(1_-,_768_t)|group7(1_-,_2_n,_513_t)|group8(1_-,_440_t)|group9(3_-,_280_t)|group10(1_-,_838_t)
762	36.2422997740922	0.110102042579924	27	Y	group1(38_c)|group2(1_-,_1007_c,_1_t)|group3(1_-,_1266_c,_1_t)|group4(3_-,_1251_c,_1_n)|group5(2_-,_1658_c,_1_n)|group6(1_-,_768_c)|group7(1_-,_512_c,_2_n,_1_t)|group8(1_-,_440_c)|group9(3_-,_280_c)|group10(1_-,_838_c)
763	66.8787089905117	0.0187604648204582	45	Y	group1(38_a)|group2(1_-,_1007_a,_1_c)|group3(1_-,_1267_a)|group4(3_-,_1252_a)|group5(2_-,_1658_a,_1_n)|group6(1_-,_768_a)|group7(1_-,_513_a,_2_n)|group8(1_-,_439_a,_1_g)|group9(3_-,_280_a)|group10(1_-,_837_a,_1_t)
764	39.5464653579308	0.0564597655445239	27	Y	group1(38_t)|group2(1_-,_1008_t)|group3(1_-,_1_a,_1266_t)|group4(3_-,_1252_t)|group5(2_-,_1_n,_1658_t)|group6(1_-,_768_t)|group7(1_-,_2_n,_513_t)|group8(1_-,_440_t)|group9(3_-,_280_t)|group10(1_-,_838_t)
765	34.5583660351705	0.150409636432734	27	Y	group1(38_t)|group2(1_-,_1008_t)|group3(1_-,_1_a,_1266_t)|group4(3_-,_1_n,_1251_t)|group5(2_-,_1_n,_1658_t)|group6(1_-,_768_t)|group7(1_-,_2_n,_513_t)|group8(1_-,_440_t)|group9(3_-,_280_t)|group10(1_-,_838_t)
766	33.6534453866123	0.176353998627106	27	Y	group1(38_t)|group2(1_-,_1_a,_1007_t)|group3(1_-,_1267_t)|group4(3_-,_1_n,_1251_t)|group5(2_-,_1_a,_1_n,_1657_t)|group6(1_-,_768_t)|group7(1_-,_2_n,_513_t)|group8(1_-,_440_t)|group9(3_-,_280_t)|group10(1_-,_838_t)
767	NA	1	NA	N	NA
768	NA	1	NA	N	NA
769	29.1866982615292	0.000602679731842929	9	Y	group1(38_c)|group2(1009_c)|group3(1268_c)|group4(1255_c)|group5(1661_c)|group6(769_c)|group7(514_c,_2_t)|group8(441_c)|group9(283_c)|group10(839_c)
770	NA	1	NA	N	NA
771	NA	1	NA	N	NA
772	NA	1	NA	N	NA
773	10.3343528326768	0.324101658981464	9	Y	group1(38_g)|group2(1009_g)|group3(1268_g)|group4(1254_g,_1_t)|group5(1661_g)|group6(769_g)|group7(516_g)|group8(440_g,_1_t)|group9(283_g)|group10(839_g)
774	NA	1	NA	N	NA
775	NA	1	NA	N	NA
776	17.1670476008957	0.0461633925535205	9	Y	group1(38_g)|group2(1009_g)|group3(1268_g)|group4(1255_g)|group5(1661_g)|group6(769_g)|group7(516_g)|group8(1_a,_440_g)|group9(283_g)|group10(839_g)
777	8.5444355901435	0.480342518655961	9	Y	group1(38_a)|group2(1009_a)|group3(1268_a)|group4(1255_a)|group5(1661_a)|group6(769_a)|group7(516_a)|group8(441_a)|group9(283_a)|group10(838_a,_1_n)
778	27.2281193343082	0.451540264444182	27	Y	group1(38_c)|group2(1009_c)|group3(1267_c,_1_n)|group4(1254_c,_1_t)|group5(1661_c)|group6(1_a,_768_c)|group7(516_c)|group8(441_c)|group9(282_c,_1_t)|group10(837_c,_1_n,_1_t)
779	11.2812091543286	0.882044543831616	18	Y	group1(38_g)|group2(1009_g)|group3(1_a,_1266_g,_1_n)|group4(1255_g)|group5(1661_g)|group6(769_g)|group7(516_g)|group8(441_g)|group9(283_g)|group10(838_g,_1_n)
780	11.9247830065352	0.217582978864569	9	Y	group1(38_a)|group2(1009_a)|group3(1267_a,_1_n)|group4(1255_a)|group5(1661_a)|group6(769_a)|group7(516_a)|group8(441_a)|group9(283_a)|group10(837_a,_2_n)
781	22.4288368305617	0.213501273964553	18	Y	group1(38_g)|group2(3_a,_1006_g)|group3(4_a,_1263_g,_1_n)|group4(1255_g)|group5(1_a,_1660_g)|group6(2_a,_767_g)|group7(1_a,_515_g)|group8(441_g)|group9(283_g)|group10(837_g,_2_n)
782	21.338171387814	0.262696425539105	18	Y	group1(38_c)|group2(1009_c)|group3(1267_c,_1_n)|group4(1255_c)|group5(1661_c)|group6(768_c,_1_t)|group7(516_c)|group8(441_c)|group9(283_c)|group10(837_c,_2_n)
783	11.9247830065352	0.217582978864569	9	Y	group1(38_t)|group2(1009_t)|group3(1_n,_1267_t)|group4(1255_t)|group5(1661_t)|group6(769_t)|group7(516_t)|group8(441_t)|group9(283_t)|group10(2_n,_837_t)
784	11.9247830065352	0.217582978864569	9	Y	group1(38_t)|group2(1009_t)|group3(1_n,_1267_t)|group4(1255_t)|group5(1661_t)|group6(769_t)|group7(516_t)|group8(441_t)|group9(283_t)|group10(2_n,_837_t)
785	46.3885286370536	0.000260309367528965	18	Y	group1(38_g)|group2(1009_g)|group3(1267_g,_1_n)|group4(1255_g)|group5(1661_g)|group6(769_g)|group7(516_g)|group8(441_g)|group9(283_g)|group10(833_g,_2_n,_4_t)
786	11.9247830065352	0.217582978864569	9	Y	group1(38_g)|group2(1009_g)|group3(1267_g,_1_n)|group4(1255_g)|group5(1661_g)|group6(769_g)|group7(516_g)|group8(441_g)|group9(283_g)|group10(837_g,_2_n)
787	11.9247830065352	0.217582978864569	9	Y	group1(38_c)|group2(1009_c)|group3(1267_c,_1_n)|group4(1255_c)|group5(1661_c)|group6(769_c)|group7(516_c)|group8(441_c)|group9(283_c)|group10(837_c,_2_n)
788	15.740255129204	0.610669363923044	18	Y	group1(38_a)|group2(1009_a)|group3(1267_a,_1_n)|group4(1255_a)|group5(1660_a,_1_g)|group6(769_a)|group7(516_a)|group8(441_a)|group9(283_a)|group10(837_a,_2_n)
789	15.740255129204	0.610669363923044	18	Y	group1(38_c)|group2(1009_c)|group3(1267_c,_1_n)|group4(1255_c)|group5(1660_c,_1_g)|group6(769_c)|group7(516_c)|group8(441_c)|group9(283_c)|group10(837_c,_2_n)
790	11.9247830065352	0.217582978864569	9	Y	group1(38_t)|group2(1009_t)|group3(1_n,_1267_t)|group4(1255_t)|group5(1661_t)|group6(769_t)|group7(516_t)|group8(441_t)|group9(283_t)|group10(2_n,_837_t)
791	11.9247830065352	0.217582978864569	9	Y	group1(38_g)|group2(1009_g)|group3(1267_g,_1_n)|group4(1255_g)|group5(1661_g)|group6(769_g)|group7(516_g)|group8(441_g)|group9(283_g)|group10(837_g,_2_n)
792	15.740255129204	0.610669363923044	18	Y	group1(38_a)|group2(1009_a)|group3(1267_a,_1_n)|group4(1255_a)|group5(1660_a,_1_t)|group6(769_a)|group7(516_a)|group8(441_a)|group9(283_a)|group10(837_a,_2_n)
793	15.740255129204	0.610669363923044	18	Y	group1(38_t)|group2(1009_t)|group3(1_n,_1267_t)|group4(1255_t)|group5(1_c,_1660_t)|group6(769_t)|group7(516_t)|group8(441_t)|group9(283_t)|group10(2_n,_837_t)
794	17.8978002722574	0.462404157698103	18	Y	group1(38_c)|group2(1009_c)|group3(1_a,_1266_c,_1_n)|group4(1255_c)|group5(1661_c)|group6(769_c)|group7(516_c)|group8(441_c)|group9(283_c)|group10(1_a,_836_c,_2_n)
795	8.41662031838418	0.492766141197818	9	Y	group1(38_c)|group2(1009_c)|group3(1267_c,_1_n)|group4(1255_c)|group5(1660_c,_1_n)|group6(769_c)|group7(516_c)|group8(441_c)|group9(283_c)|group10(837_c,_2_n)
796	8.41662031838418	0.492766141197818	9	Y	group1(38_t)|group2(1009_t)|group3(1_n,_1267_t)|group4(1255_t)|group5(1_n,_1660_t)|group6(769_t)|group7(516_t)|group8(441_t)|group9(283_t)|group10(2_n,_837_t)
797	8.41662031838418	0.492766141197818	9	Y	group1(38_t)|group2(1009_t)|group3(1_n,_1267_t)|group4(1255_t)|group5(1_n,_1660_t)|group6(769_t)|group7(516_t)|group8(441_t)|group9(283_t)|group10(2_n,_837_t)
798	7.03844806368232	0.633116273692446	9	Y	group1(38_a)|group2(1009_a)|group3(1267_a,_1_n)|group4(1255_a)|group5(1660_a,_1_n)|group6(768_a,_1_n)|group7(516_a)|group8(441_a)|group9(283_a)|group10(837_a,_2_n)
799	9.45021623367217	0.396794449701541	9	Y	group1(38_t)|group2(1009_t)|group3(1268_t)|group4(1255_t)|group5(1_n,_1660_t)|group6(1_n,_768_t)|group7(516_t)|group8(441_t)|group9(283_t)|group10(2_n,_837_t)
800	8.02969087205642	0.531156883387349	9	Y	group1(38_g)|group2(1009_g)|group3(1268_g)|group4(1255_g)|group5(1661_g)|group6(768_g,_1_n)|group7(516_g)|group8(441_g)|group9(283_g)|group10(838_g,_1_n)
801	12.4052890646996	0.825622865263127	18	Y	group1(38_a)|group2(1009_a)|group3(1_-,_1267_a)|group4(1_-,_1254_a)|group5(1661_a)|group6(768_a,_1_n)|group7(516_a)|group8(441_a)|group9(283_a)|group10(838_a,_1_n)
802	12.4052890646996	0.825622865263127	18	Y	group1(38_a)|group2(1009_a)|group3(1_-,_1267_a)|group4(1_-,_1254_a)|group5(1661_a)|group6(768_a,_1_n)|group7(516_a)|group8(441_a)|group9(283_a)|group10(838_a,_1_n)
803	12.4052890646996	0.825622865263127	18	Y	group1(38_g)|group2(1009_g)|group3(1_-,_1267_g)|group4(1_-,_1254_g)|group5(1661_g)|group6(768_g,_1_n)|group7(516_g)|group8(441_g)|group9(283_g)|group10(838_g,_1_n)
804	17.7833545320236	0.910001892965232	27	Y	group1(38_a)|group2(1009_a)|group3(1_-,_1267_a)|group4(1_-,_1253_a,_1_c)|group5(1661_a)|group6(768_a,_1_n)|group7(516_a)|group8(441_a)|group9(283_a)|group10(838_a,_1_n)
805	12.4052890646996	0.825622865263127	18	Y	group1(38_t)|group2(1009_t)|group3(1_-,_1267_t)|group4(1_-,_1254_t)|group5(1661_t)|group6(1_n,_768_t)|group7(516_t)|group8(441_t)|group9(283_t)|group10(1_n,_838_t)
806	12.4052890646996	0.825622865263127	18	Y	group1(38_t)|group2(1009_t)|group3(1_-,_1267_t)|group4(1_-,_1254_t)|group5(1661_t)|group6(1_n,_768_t)|group7(516_t)|group8(441_t)|group9(283_t)|group10(1_n,_838_t)
807	12.4052890646996	0.825622865263127	18	Y	group1(38_t)|group2(1009_t)|group3(1_-,_1267_t)|group4(1_-,_1254_t)|group5(1661_t)|group6(1_n,_768_t)|group7(516_t)|group8(441_t)|group9(283_t)|group10(1_n,_838_t)
808	12.4052890646996	0.825622865263127	18	Y	group1(38_t)|group2(1009_t)|group3(1_-,_1267_t)|group4(1_-,_1254_t)|group5(1661_t)|group6(1_n,_768_t)|group7(516_t)|group8(441_t)|group9(283_t)|group10(1_n,_838_t)
809	12.4052890646996	0.825622865263127	18	Y	group1(38_c)|group2(1009_c)|group3(1_-,_1267_c)|group4(1_-,_1254_c)|group5(1661_c)|group6(768_c,_1_n)|group7(516_c)|group8(441_c)|group9(283_c)|group10(838_c,_1_n)
810	8.02969087205642	0.531156883387349	9	Y	group1(38_a)|group2(1009_a)|group3(1268_a)|group4(1255_a)|group5(1661_a)|group6(768_a,_1_n)|group7(516_a)|group8(441_a)|group9(283_a)|group10(838_a,_1_n)
811	8.02969087205642	0.531156883387349	9	Y	group1(38_a)|group2(1009_a)|group3(1268_a)|group4(1255_a)|group5(1661_a)|group6(768_a,_1_n)|group7(516_a)|group8(441_a)|group9(283_a)|group10(838_a,_1_n)
812	8.02969087205642	0.531156883387349	9	Y	group1(38_g)|group2(1009_g)|group3(1268_g)|group4(1255_g)|group5(1661_g)|group6(768_g,_1_n)|group7(516_g)|group8(441_g)|group9(283_g)|group10(838_g,_1_n)
813	8.02969087205642	0.531156883387349	9	Y	group1(38_a)|group2(1009_a)|group3(1268_a)|group4(1255_a)|group5(1661_a)|group6(768_a,_1_n)|group7(516_a)|group8(441_a)|group9(283_a)|group10(838_a,_1_n)
814	11.845409838318	0.855115123639025	18	Y	group1(38_a)|group2(1009_a)|group3(1268_a)|group4(1255_a)|group5(1660_a,_1_g)|group6(768_a,_1_n)|group7(516_a)|group8(441_a)|group9(283_a)|group10(838_a,_1_n)
815	8.02969087205642	0.531156883387349	9	Y	group1(38_a)|group2(1009_a)|group3(1268_a)|group4(1255_a)|group5(1661_a)|group6(768_a,_1_n)|group7(516_a)|group8(441_a)|group9(283_a)|group10(838_a,_1_n)
816	13.3411695787445	0.770919645098642	18	Y	group1(38_a)|group2(1009_a)|group3(1267_a,_1_g)|group4(1255_a)|group5(1661_a)|group6(768_a,_1_n)|group7(516_a)|group8(441_a)|group9(283_a)|group10(838_a,_1_n)
817	18.4536850852576	0.426162847896349	18	Y	group1(38_c)|group2(1009_c)|group3(1267_c,_1_t)|group4(1255_c)|group5(1661_c)|group6(768_c,_1_n)|group7(515_c,_1_t)|group8(440_c,_1_t)|group9(283_c)|group10(838_c,_1_n)
818	25.1962272721928	0.119605818845389	18	Y	group1(38_t)|group2(1009_t)|group3(1268_t)|group4(1255_t)|group5(1661_t)|group6(1_n,_768_t)|group7(516_t)|group8(440_t,_1_y)|group9(283_t)|group10(1_n,_838_t)
819	8.02969087205642	0.531156883387349	9	Y	group1(38_g)|group2(1009_g)|group3(1268_g)|group4(1255_g)|group5(1661_g)|group6(768_g,_1_n)|group7(516_g)|group8(441_g)|group9(283_g)|group10(838_g,_1_n)
820	8.02969087205642	0.531156883387349	9	Y	group1(38_g)|group2(1009_g)|group3(1268_g)|group4(1255_g)|group5(1661_g)|group6(768_g,_1_n)|group7(516_g)|group8(441_g)|group9(283_g)|group10(838_g,_1_n)
821	8.02969087205642	0.531156883387349	9	Y	group1(38_a)|group2(1009_a)|group3(1268_a)|group4(1255_a)|group5(1661_a)|group6(768_a,_1_n)|group7(516_a)|group8(441_a)|group9(283_a)|group10(838_a,_1_n)
822	8.02969087205642	0.531156883387349	9	Y	group1(38_a)|group2(1009_a)|group3(1268_a)|group4(1255_a)|group5(1661_a)|group6(768_a,_1_n)|group7(516_a)|group8(441_a)|group9(283_a)|group10(838_a,_1_n)
823	8.02969087205642	0.531156883387349	9	Y	group1(38_c)|group2(1009_c)|group3(1268_c)|group4(1255_c)|group5(1661_c)|group6(768_c,_1_n)|group7(516_c)|group8(441_c)|group9(283_c)|group10(838_c,_1_n)
824	5.31405117784136	0.806117488616957	9	Y	group1(38_a)|group2(1009_a)|group3(1268_a)|group4(1255_a)|group5(1660_a,_1_n)|group6(768_a,_1_n)|group7(516_a)|group8(441_a)|group9(283_a)|group10(838_a,_1_n)
825	5.31405117784136	0.806117488616957	9	Y	group1(38_c)|group2(1009_c)|group3(1268_c)|group4(1255_c)|group5(1660_c,_1_n)|group6(768_c,_1_n)|group7(516_c)|group8(441_c)|group9(283_c)|group10(838_c,_1_n)
826	5.31405117784136	0.806117488616957	9	Y	group1(38_t)|group2(1009_t)|group3(1268_t)|group4(1255_t)|group5(1_n,_1660_t)|group6(1_n,_768_t)|group7(516_t)|group8(441_t)|group9(283_t)|group10(1_n,_838_t)
827	8.02969087205642	0.531156883387349	9	Y	group1(38_a)|group2(1009_a)|group3(1268_a)|group4(1255_a)|group5(1661_a)|group6(768_a,_1_n)|group7(516_a)|group8(441_a)|group9(283_a)|group10(838_a,_1_n)
828	8.02969087205642	0.531156883387349	9	Y	group1(38_a)|group2(1009_a)|group3(1268_a)|group4(1255_a)|group5(1661_a)|group6(768_a,_1_n)|group7(516_a)|group8(441_a)|group9(283_a)|group10(838_a,_1_n)
829	13.3411695787445	0.770919645098642	18	Y	group1(38_a)|group2(1009_a)|group3(1267_a,_1_g)|group4(1255_a)|group5(1661_a)|group6(768_a,_1_n)|group7(516_a)|group8(441_a)|group9(283_a)|group10(838_a,_1_n)
830	13.4066540453635	0.766871046899696	18	Y	group1(38_c)|group2(1009_c)|group3(1268_c)|group4(1254_c,_1_t)|group5(1661_c)|group6(768_c,_1_n)|group7(516_c)|group8(441_c)|group9(283_c)|group10(838_c,_1_n)
831	8.02969087205642	0.531156883387349	9	Y	group1(38_a)|group2(1009_a)|group3(1268_a)|group4(1255_a)|group5(1661_a)|group6(768_a,_1_n)|group7(516_a)|group8(441_a)|group9(283_a)|group10(838_a,_1_n)
832	8.02969087205642	0.531156883387349	9	Y	group1(38_t)|group2(1009_t)|group3(1268_t)|group4(1255_t)|group5(1661_t)|group6(1_n,_768_t)|group7(516_t)|group8(441_t)|group9(283_t)|group10(1_n,_838_t)
833	8.02969087205642	0.531156883387349	9	Y	group1(38_a)|group2(1009_a)|group3(1268_a)|group4(1255_a)|group5(1661_a)|group6(768_a,_1_n)|group7(516_a)|group8(441_a)|group9(283_a)|group10(838_a,_1_n)
834	8.02969087205642	0.531156883387349	9	Y	group1(38_g)|group2(1009_g)|group3(1268_g)|group4(1255_g)|group5(1661_g)|group6(768_g,_1_n)|group7(516_g)|group8(441_g)|group9(283_g)|group10(838_g,_1_n)
835	35.3443214967593	0.00855213059508455	18	Y	group1(38_c)|group2(1009_c)|group3(1268_c)|group4(1255_c)|group5(1661_c)|group6(768_c,_1_n)|group7(516_c)|group8(441_c)|group9(282_c,_1_t)|group10(838_c,_1_n)
836	8.02969087205642	0.531156883387349	9	Y	group1(38_a)|group2(1009_a)|group3(1268_a)|group4(1255_a)|group5(1661_a)|group6(768_a,_1_n)|group7(516_a)|group8(441_a)|group9(283_a)|group10(838_a,_1_n)
837	8.02969087205642	0.531156883387349	9	Y	group1(38_g)|group2(1009_g)|group3(1268_g)|group4(1255_g)|group5(1661_g)|group6(768_g,_1_n)|group7(516_g)|group8(441_g)|group9(283_g)|group10(838_g,_1_n)
838	8.02969087205642	0.531156883387349	9	Y	group1(38_t)|group2(1009_t)|group3(1268_t)|group4(1255_t)|group5(1661_t)|group6(1_n,_768_t)|group7(516_t)|group8(441_t)|group9(283_t)|group10(1_n,_838_t)
839	8.5444355901435	0.480342518655961	9	Y	group1(38_g)|group2(1009_g)|group3(1268_g)|group4(1255_g)|group5(1661_g)|group6(769_g)|group7(516_g)|group8(441_g)|group9(283_g)|group10(838_g,_1_n)
840	8.5444355901435	0.480342518655961	9	Y	group1(38_g)|group2(1009_g)|group3(1268_g)|group4(1255_g)|group5(1661_g)|group6(769_g)|group7(516_g)|group8(441_g)|group9(283_g)|group10(838_g,_1_n)
841	8.5444355901435	0.480342518655961	9	Y	group1(38_t)|group2(1009_t)|group3(1268_t)|group4(1255_t)|group5(1661_t)|group6(769_t)|group7(516_t)|group8(441_t)|group9(283_t)|group10(1_n,_838_t)
842	8.5444355901435	0.480342518655961	9	Y	group1(38_g)|group2(1009_g)|group3(1268_g)|group4(1255_g)|group5(1661_g)|group6(769_g)|group7(516_g)|group8(441_g)|group9(283_g)|group10(838_g,_1_n)
843	27.6919620347894	0.066900220177404	18	Y	group1(38_t)|group2(1009_t)|group3(1268_t)|group4(1255_t)|group5(2_c,_1659_t)|group6(769_t)|group7(516_t)|group8(2_c,_439_t)|group9(283_t)|group10(1_n,_838_t)
844	35.4322483140543	0.0083354858474471	18	Y	group1(38_t)|group2(1_c,_1008_t)|group3(6_c,_1262_t)|group4(1255_t)|group5(1661_t)|group6(769_t)|group7(516_t)|group8(441_t)|group9(283_t)|group10(1_n,_838_t)
845	8.5444355901435	0.480342518655961	9	Y	group1(38_a)|group2(1009_a)|group3(1268_a)|group4(1255_a)|group5(1661_a)|group6(769_a)|group7(516_a)|group8(441_a)|group9(283_a)|group10(838_a,_1_n)
846	12.3604024781982	0.828083164245749	18	Y	group1(38_c)|group2(1009_c)|group3(1268_c)|group4(1255_c)|group5(1_-,_1660_c)|group6(769_c)|group7(516_c)|group8(441_c)|group9(283_c)|group10(838_c,_1_n)
847	8.5444355901435	0.480342518655961	9	Y	group1(38_c)|group2(1009_c)|group3(1268_c)|group4(1255_c)|group5(1661_c)|group6(769_c)|group7(516_c)|group8(441_c)|group9(283_c)|group10(838_c,_1_n)
848	8.5444355901435	0.480342518655961	9	Y	group1(38_c)|group2(1009_c)|group3(1268_c)|group4(1255_c)|group5(1661_c)|group6(769_c)|group7(516_c)|group8(441_c)|group9(283_c)|group10(838_c,_1_n)
849	8.5444355901435	0.480342518655961	9	Y	group1(38_g)|group2(1009_g)|group3(1268_g)|group4(1255_g)|group5(1661_g)|group6(769_g)|group7(516_g)|group8(441_g)|group9(283_g)|group10(838_g,_1_n)
850	8.5444355901435	0.480342518655961	9	Y	group1(38_t)|group2(1009_t)|group3(1268_t)|group4(1255_t)|group5(1661_t)|group6(769_t)|group7(516_t)|group8(441_t)|group9(283_t)|group10(1_n,_838_t)
851	15.4788949633427	0.628864738849133	18	Y	group1(38_g)|group2(1_c,_1008_g)|group3(1268_g)|group4(1255_g)|group5(1661_g)|group6(769_g)|group7(516_g)|group8(441_g)|group9(283_g)|group10(838_g,_1_n)
852	8.5444355901435	0.480342518655961	9	Y	group1(38_a)|group2(1009_a)|group3(1268_a)|group4(1255_a)|group5(1661_a)|group6(769_a)|group7(516_a)|group8(441_a)|group9(283_a)|group10(838_a,_1_n)
853	8.5444355901435	0.480342518655961	9	Y	group1(38_a)|group2(1009_a)|group3(1268_a)|group4(1255_a)|group5(1661_a)|group6(769_a)|group7(516_a)|group8(441_a)|group9(283_a)|group10(838_a,_1_n)
854	8.5444355901435	0.480342518655961	9	Y	group1(38_c)|group2(1009_c)|group3(1268_c)|group4(1255_c)|group5(1661_c)|group6(769_c)|group7(516_c)|group8(441_c)|group9(283_c)|group10(838_c,_1_n)
855	8.5444355901435	0.480342518655961	9	Y	group1(38_t)|group2(1009_t)|group3(1268_t)|group4(1255_t)|group5(1661_t)|group6(769_t)|group7(516_t)|group8(441_t)|group9(283_t)|group10(1_n,_838_t)
856	8.5444355901435	0.480342518655961	9	Y	group1(38_c)|group2(1009_c)|group3(1268_c)|group4(1255_c)|group5(1661_c)|group6(769_c)|group7(516_c)|group8(441_c)|group9(283_c)|group10(838_c,_1_n)
857	8.5444355901435	0.480342518655961	9	Y	group1(38_a)|group2(1009_a)|group3(1268_a)|group4(1255_a)|group5(1661_a)|group6(769_a)|group7(516_a)|group8(441_a)|group9(283_a)|group10(838_a,_1_n)
858	8.5444355901435	0.480342518655961	9	Y	group1(38_t)|group2(1009_t)|group3(1268_t)|group4(1255_t)|group5(1661_t)|group6(769_t)|group7(516_t)|group8(441_t)|group9(283_t)|group10(1_n,_838_t)
859	8.5444355901435	0.480342518655961	9	Y	group1(38_g)|group2(1009_g)|group3(1268_g)|group4(1255_g)|group5(1661_g)|group6(769_g)|group7(516_g)|group8(441_g)|group9(283_g)|group10(838_g,_1_n)
860	8.5444355901435	0.480342518655961	9	Y	group1(38_c)|group2(1009_c)|group3(1268_c)|group4(1255_c)|group5(1661_c)|group6(769_c)|group7(516_c)|group8(441_c)|group9(283_c)|group10(838_c,_1_n)
861	8.5444355901435	0.480342518655961	9	Y	group1(38_g)|group2(1009_g)|group3(1268_g)|group4(1255_g)|group5(1661_g)|group6(769_g)|group7(516_g)|group8(441_g)|group9(283_g)|group10(838_g,_1_n)
862	8.5444355901435	0.480342518655961	9	Y	group1(38_t)|group2(1009_t)|group3(1268_t)|group4(1255_t)|group5(1661_t)|group6(769_t)|group7(516_t)|group8(441_t)|group9(283_t)|group10(1_n,_838_t)
863	6.7836561189997	0.659632340952172	9	Y	group1(38_g)|group2(1008_g,_1_n)|group3(1268_g)|group4(1255_g)|group5(1661_g)|group6(769_g)|group7(516_g)|group8(441_g)|group9(283_g)|group10(838_g,_1_n)
864	6.7836561189997	0.659632340952172	9	Y	group1(38_a)|group2(1008_a,_1_n)|group3(1268_a)|group4(1255_a)|group5(1661_a)|group6(769_a)|group7(516_a)|group8(441_a)|group9(283_a)|group10(838_a,_1_n)
865	6.7836561189997	0.659632340952172	9	Y	group1(38_g)|group2(1008_g,_1_n)|group3(1268_g)|group4(1255_g)|group5(1661_g)|group6(769_g)|group7(516_g)|group8(441_g)|group9(283_g)|group10(838_g,_1_n)
866	6.7836561189997	0.659632340952172	9	Y	group1(38_c)|group2(1008_c,_1_n)|group3(1268_c)|group4(1255_c)|group5(1661_c)|group6(769_c)|group7(516_c)|group8(441_c)|group9(283_c)|group10(838_c,_1_n)
867	8.5444355901435	0.480342518655961	9	Y	group1(38_t)|group2(1009_t)|group3(1268_t)|group4(1255_t)|group5(1661_t)|group6(769_t)|group7(516_t)|group8(441_t)|group9(283_t)|group10(1_n,_838_t)
868	8.5444355901435	0.480342518655961	9	Y	group1(38_t)|group2(1009_t)|group3(1268_t)|group4(1255_t)|group5(1661_t)|group6(769_t)|group7(516_t)|group8(441_t)|group9(283_t)|group10(1_n,_838_t)
869	8.5444355901435	0.480342518655961	9	Y	group1(38_a)|group2(1009_a)|group3(1268_a)|group4(1255_a)|group5(1661_a)|group6(769_a)|group7(516_a)|group8(441_a)|group9(283_a)|group10(838_a,_1_n)
870	15.7416295795039	0.610573538183331	18	Y	group1(38_a)|group2(1009_a)|group3(1268_a)|group4(1255_a)|group5(1660_a,_1_g)|group6(769_a)|group7(516_a)|group8(440_a,_1_n)|group9(283_a)|group10(838_a,_1_n)
871	11.9259176370184	0.217518015680197	9	Y	group1(38_c)|group2(1009_c)|group3(1268_c)|group4(1255_c)|group5(1661_c)|group6(769_c)|group7(516_c)|group8(440_c,_1_n)|group9(283_c)|group10(838_c,_1_n)
872	11.9259176370184	0.217518015680197	9	Y	group1(38_g)|group2(1009_g)|group3(1268_g)|group4(1255_g)|group5(1661_g)|group6(769_g)|group7(516_g)|group8(440_g,_1_n)|group9(283_g)|group10(838_g,_1_n)
873	11.9259176370184	0.217518015680197	9	Y	group1(38_g)|group2(1009_g)|group3(1268_g)|group4(1255_g)|group5(1661_g)|group6(769_g)|group7(516_g)|group8(440_g,_1_n)|group9(283_g)|group10(838_g,_1_n)
874	11.9259176370184	0.217518015680197	9	Y	group1(38_a)|group2(1009_a)|group3(1268_a)|group4(1255_a)|group5(1661_a)|group6(769_a)|group7(516_a)|group8(440_a,_1_n)|group9(283_a)|group10(838_a,_1_n)
875	11.9259176370184	0.217518015680197	9	Y	group1(38_g)|group2(1009_g)|group3(1268_g)|group4(1255_g)|group5(1661_g)|group6(769_g)|group7(516_g)|group8(440_g,_1_n)|group9(283_g)|group10(838_g,_1_n)
876	11.9259176370184	0.217518015680197	9	Y	group1(38_g)|group2(1009_g)|group3(1268_g)|group4(1255_g)|group5(1661_g)|group6(769_g)|group7(516_g)|group8(440_g,_1_n)|group9(283_g)|group10(838_g,_1_n)
877	17.3028737865494	0.502382418099978	18	Y	group1(38_g)|group2(1009_g)|group3(1268_g)|group4(1254_g,_1_k)|group5(1661_g)|group6(769_g)|group7(516_g)|group8(440_g,_1_n)|group9(283_g)|group10(838_g,_1_n)
878	17.1170131515782	0.515074259290933	18	Y	group1(38_g)|group2(1_a,_1008_g)|group3(1268_g)|group4(1_a,_1254_g)|group5(1661_g)|group6(769_g)|group7(516_g)|group8(440_g,_1_n)|group9(283_g)|group10(838_g,_1_n)
879	11.9259176370184	0.217518015680197	9	Y	group1(38_c)|group2(1009_c)|group3(1268_c)|group4(1255_c)|group5(1661_c)|group6(769_c)|group7(516_c)|group8(440_c,_1_n)|group9(283_c)|group10(838_c,_1_n)
880	8.41819628770811	0.492612121624963	9	Y	group1(38_a)|group2(1009_a)|group3(1267_a,_1_n)|group4(1255_a)|group5(1661_a)|group6(769_a)|group7(516_a)|group8(440_a,_1_n)|group9(283_a)|group10(838_a,_1_n)
881	16.4487835563076	0.561257644723039	18	Y	group1(38_t)|group2(1009_t)|group3(1_n,_1267_t)|group4(1255_t)|group5(1661_t)|group6(1_c,_768_t)|group7(516_t)|group8(1_n,_440_t)|group9(283_t)|group10(1_c,_1_n,_837_t)
882	20.3495414743597	0.313488359164757	18	Y	group1(38_a)|group2(1009_a)|group3(1267_a,_1_n)|group4(1255_a)|group5(1661_a)|group6(769_a)|group7(516_a)|group8(439_a,_1_g,_1_n)|group9(283_a)|group10(837_a,_1_g,_1_n)
883	60.2519500845138	1.86285137766157e-06	18	Y	group1(38_c)|group2(1009_c)|group3(1267_c,_1_n)|group4(1255_c)|group5(1661_c)|group6(769_c)|group7(516_c)|group8(437_c,_1_n,_3_t)|group9(283_c)|group10(838_c,_1_n)
884	8.41819628770811	0.492612121624963	9	Y	group1(38_a)|group2(1009_a)|group3(1267_a,_1_n)|group4(1255_a)|group5(1661_a)|group6(769_a)|group7(516_a)|group8(440_a,_1_n)|group9(283_a)|group10(838_a,_1_n)
885	8.41819628770811	0.492612121624963	9	Y	group1(38_c)|group2(1009_c)|group3(1267_c,_1_n)|group4(1255_c)|group5(1661_c)|group6(769_c)|group7(516_c)|group8(440_c,_1_n)|group9(283_c)|group10(838_c,_1_n)
886	8.41819628770811	0.492612121624963	9	Y	group1(38_t)|group2(1009_t)|group3(1_n,_1267_t)|group4(1255_t)|group5(1661_t)|group6(769_t)|group7(516_t)|group8(1_n,_440_t)|group9(283_t)|group10(1_n,_838_t)
887	17.9233445058676	0.460713146527553	18	Y	group1(38_c)|group2(1009_c)|group3(1263_c,_1_n,_4_t)|group4(1253_c,_2_t)|group5(1660_c,_1_t)|group6(769_c)|group7(515_c,_1_t)|group8(439_c,_1_n,_1_t)|group9(283_c)|group10(838_c,_1_n)
888	15.3521562596589	0.637661786377939	18	Y	group1(38_g)|group2(1_a,_1008_g)|group3(1267_g,_1_n)|group4(1255_g)|group5(1661_g)|group6(769_g)|group7(516_g)|group8(440_g,_1_n)|group9(283_g)|group10(838_g,_1_n)
889	8.41819628770811	0.492612121624963	9	Y	group1(38_c)|group2(1009_c)|group3(1267_c,_1_n)|group4(1255_c)|group5(1661_c)|group6(769_c)|group7(516_c)|group8(440_c,_1_n)|group9(283_c)|group10(838_c,_1_n)
890	8.41819628770811	0.492612121624963	9	Y	group1(38_t)|group2(1009_t)|group3(1_n,_1267_t)|group4(1255_t)|group5(1661_t)|group6(769_t)|group7(516_t)|group8(1_n,_440_t)|group9(283_t)|group10(1_n,_838_t)
891	8.41819628770811	0.492612121624963	9	Y	group1(38_a)|group2(1009_a)|group3(1267_a,_1_n)|group4(1255_a)|group5(1661_a)|group6(769_a)|group7(516_a)|group8(440_a,_1_n)|group9(283_a)|group10(838_a,_1_n)
892	8.41819628770811	0.492612121624963	9	Y	group1(38_t)|group2(1009_t)|group3(1_n,_1267_t)|group4(1255_t)|group5(1661_t)|group6(769_t)|group7(516_t)|group8(1_n,_440_t)|group9(283_t)|group10(1_n,_838_t)
893	8.41819628770811	0.492612121624963	9	Y	group1(38_g)|group2(1009_g)|group3(1267_g,_1_n)|group4(1255_g)|group5(1661_g)|group6(769_g)|group7(516_g)|group8(440_g,_1_n)|group9(283_g)|group10(838_g,_1_n)
894	8.41819628770811	0.492612121624963	9	Y	group1(38_t)|group2(1009_t)|group3(1_n,_1267_t)|group4(1255_t)|group5(1661_t)|group6(769_t)|group7(516_t)|group8(1_n,_440_t)|group9(283_t)|group10(1_n,_838_t)
895	30.2888905646968	0.0347307550014941	18	Y	group1(38_c)|group2(1009_c)|group3(1264_c,_1_n,_3_t)|group4(1253_c,_2_t)|group5(1660_c,_1_t)|group6(769_c)|group7(516_c)|group8(439_c,_1_n,_1_t)|group9(283_c)|group10(832_c,_1_n,_6_t)
896	8.41819628770811	0.492612121624963	9	Y	group1(38_g)|group2(1009_g)|group3(1267_g,_1_n)|group4(1255_g)|group5(1661_g)|group6(769_g)|group7(516_g)|group8(440_g,_1_n)|group9(283_g)|group10(838_g,_1_n)
897	8.41819628770811	0.492612121624963	9	Y	group1(38_a)|group2(1009_a)|group3(1267_a,_1_n)|group4(1255_a)|group5(1661_a)|group6(769_a)|group7(516_a)|group8(440_a,_1_n)|group9(283_a)|group10(838_a,_1_n)
898	8.41819628770811	0.492612121624963	9	Y	group1(38_t)|group2(1009_t)|group3(1_n,_1267_t)|group4(1255_t)|group5(1661_t)|group6(769_t)|group7(516_t)|group8(1_n,_440_t)|group9(283_t)|group10(1_n,_838_t)
899	11.9259176370184	0.217518015680197	9	Y	group1(38_a)|group2(1009_a)|group3(1268_a)|group4(1255_a)|group5(1661_a)|group6(769_a)|group7(516_a)|group8(440_a,_1_n)|group9(283_a)|group10(838_a,_1_n)
900	11.9259176370184	0.217518015680197	9	Y	group1(38_a)|group2(1009_a)|group3(1268_a)|group4(1255_a)|group5(1661_a)|group6(769_a)|group7(516_a)|group8(440_a,_1_n)|group9(283_a)|group10(838_a,_1_n)
901	19.1192919840598	0.384512329684865	18	Y	group1(38_c)|group2(1007_c,_2_t)|group3(1266_c,_2_t)|group4(1255_c)|group5(1657_c,_4_t)|group6(768_c,_1_t)|group7(516_c)|group8(440_c,_1_n)|group9(283_c)|group10(838_c,_1_n)
902	11.9259176370184	0.217518015680197	9	Y	group1(38_a)|group2(1009_a)|group3(1268_a)|group4(1255_a)|group5(1661_a)|group6(769_a)|group7(516_a)|group8(440_a,_1_n)|group9(283_a)|group10(838_a,_1_n)
903	11.9259176370184	0.217518015680197	9	Y	group1(38_a)|group2(1009_a)|group3(1268_a)|group4(1255_a)|group5(1661_a)|group6(769_a)|group7(516_a)|group8(440_a,_1_n)|group9(283_a)|group10(838_a,_1_n)
904	22.1616978304372	0.224885341176022	18	Y	group1(38_c)|group2(1009_c)|group3(1267_c,_1_t)|group4(1255_c)|group5(1660_c,_1_t)|group6(769_c)|group7(516_c)|group8(440_c,_1_n)|group9(282_c,_1_t)|group10(838_c,_1_n)
905	88.3006715381503	2.91096218691529e-11	18	Y	group1(38_t)|group2(1009_t)|group3(1268_t)|group4(1255_t)|group5(1_c,_1660_t)|group6(1_c,_768_t)|group7(516_t)|group8(6_c,_1_n,_434_t)|group9(283_t)|group10(1_n,_838_t)
906	11.9259176370184	0.217518015680197	9	Y	group1(38_t)|group2(1009_t)|group3(1268_t)|group4(1255_t)|group5(1661_t)|group6(769_t)|group7(516_t)|group8(1_n,_440_t)|group9(283_t)|group10(1_n,_838_t)
907	32.4595258448409	0.215492825384982	27	Y	group1(38_c)|group2(1008_c,_1_t)|group3(1268_c)|group4(1255_c)|group5(1661_c)|group6(768_c,_1_y)|group7(516_c)|group8(439_c,_1_n,_1_t)|group9(283_c)|group10(838_c,_1_n)
908	11.9259176370184	0.217518015680197	9	Y	group1(38_t)|group2(1009_t)|group3(1268_t)|group4(1255_t)|group5(1661_t)|group6(769_t)|group7(516_t)|group8(1_n,_440_t)|group9(283_t)|group10(1_n,_838_t)
909	12.3604024781982	0.828083164245749	18	Y	group1(38_g)|group2(1009_g)|group3(1268_g)|group4(1255_g)|group5(1660_g,_1_t)|group6(769_g)|group7(516_g)|group8(441_g)|group9(283_g)|group10(838_g,_1_n)
910	8.5444355901435	0.480342518655961	9	Y	group1(38_t)|group2(1009_t)|group3(1268_t)|group4(1255_t)|group5(1661_t)|group6(769_t)|group7(516_t)|group8(441_t)|group9(283_t)|group10(1_n,_838_t)
911	12.1688353472556	0.83839924900295	18	Y	group1(38_g)|group2(1009_g)|group3(1268_g)|group4(1_a,_1254_g)|group5(1_a,_1660_g)|group6(769_g)|group7(516_g)|group8(441_g)|group9(283_g)|group10(838_g,_1_n)
912	12.3604024781982	0.828083164245749	18	Y	group1(38_g)|group2(1009_g)|group3(1268_g)|group4(1255_g)|group5(1_a,_1660_g)|group6(769_g)|group7(516_g)|group8(441_g)|group9(283_g)|group10(838_g,_1_n)
913	11.3125404932165	0.880626239403705	18	Y	group1(38_c)|group2(1009_c)|group3(1267_c,_1_t)|group4(1254_c,_1_n)|group5(1661_c)|group6(769_c)|group7(516_c)|group8(441_c)|group9(283_c)|group10(838_c,_1_n)
914	8.5444355901435	0.480342518655961	9	Y	group1(38_c)|group2(1009_c)|group3(1268_c)|group4(1255_c)|group5(1661_c)|group6(769_c)|group7(516_c)|group8(441_c)|group9(283_c)|group10(838_c,_1_n)
915	8.5444355901435	0.480342518655961	9	Y	group1(38_c)|group2(1009_c)|group3(1268_c)|group4(1255_c)|group5(1661_c)|group6(769_c)|group7(516_c)|group8(441_c)|group9(283_c)|group10(838_c,_1_n)
916	8.5444355901435	0.480342518655961	9	Y	group1(38_t)|group2(1009_t)|group3(1268_t)|group4(1255_t)|group5(1661_t)|group6(769_t)|group7(516_t)|group8(441_t)|group9(283_t)|group10(1_n,_838_t)
917	19.3604642398729	0.369949235501692	18	Y	group1(38_g)|group2(1009_g)|group3(1268_g)|group4(1253_g,_2_t)|group5(1661_g)|group6(769_g)|group7(516_g)|group8(441_g)|group9(283_g)|group10(838_g,_1_n)
918	8.5444355901435	0.480342518655961	9	Y	group1(38_a)|group2(1009_a)|group3(1268_a)|group4(1255_a)|group5(1661_a)|group6(769_a)|group7(516_a)|group8(441_a)|group9(283_a)|group10(838_a,_1_n)
919	13.9216466610247	0.734184541725109	18	Y	group1(38_t)|group2(1009_t)|group3(1268_t)|group4(1254_t,_1_y)|group5(1661_t)|group6(769_t)|group7(516_t)|group8(441_t)|group9(283_t)|group10(1_n,_838_t)
920	8.5444355901435	0.480342518655961	9	Y	group1(38_g)|group2(1009_g)|group3(1268_g)|group4(1255_g)|group5(1661_g)|group6(769_g)|group7(516_g)|group8(441_g)|group9(283_g)|group10(838_g,_1_n)
921	8.5444355901435	0.480342518655961	9	Y	group1(38_g)|group2(1009_g)|group3(1268_g)|group4(1255_g)|group5(1661_g)|group6(769_g)|group7(516_g)|group8(441_g)|group9(283_g)|group10(838_g,_1_n)
922	18.0936841739696	0.449497149678648	18	Y	group1(38_c)|group2(1009_c)|group3(1268_c)|group4(1255_c)|group5(1660_c,_1_t)|group6(769_c)|group7(516_c)|group8(440_c,_1_t)|group9(283_c)|group10(838_c,_1_n)
923	8.5444355901435	0.480342518655961	9	Y	group1(38_t)|group2(1009_t)|group3(1268_t)|group4(1255_t)|group5(1661_t)|group6(769_t)|group7(516_t)|group8(441_t)|group9(283_t)|group10(1_n,_838_t)
924	8.5444355901435	0.480342518655961	9	Y	group1(38_a)|group2(1009_a)|group3(1268_a)|group4(1255_a)|group5(1661_a)|group6(769_a)|group7(516_a)|group8(441_a)|group9(283_a)|group10(838_a,_1_n)
925	8.5444355901435	0.480342518655961	9	Y	group1(38_c)|group2(1009_c)|group3(1268_c)|group4(1255_c)|group5(1661_c)|group6(769_c)|group7(516_c)|group8(441_c)|group9(283_c)|group10(838_c,_1_n)
926	12.1688353472556	0.83839924900295	18	Y	group1(38_c)|group2(1009_c)|group3(1268_c)|group4(1254_c,_1_t)|group5(1660_c,_1_t)|group6(769_c)|group7(516_c)|group8(441_c)|group9(283_c)|group10(838_c,_1_n)
927	17.9583185631098	0.458401648517153	18	Y	group1(38_c)|group2(1009_c)|group3(1268_c)|group4(1255_c)|group5(1661_c)|group6(1_a,_768_c)|group7(516_c)|group8(441_c)|group9(283_c)|group10(838_c,_1_n)
928	8.5444355901435	0.480342518655961	9	Y	group1(38_t)|group2(1009_t)|group3(1268_t)|group4(1255_t)|group5(1661_t)|group6(769_t)|group7(516_t)|group8(441_t)|group9(283_t)|group10(1_n,_838_t)
929	8.5444355901435	0.480342518655961	9	Y	group1(38_c)|group2(1009_c)|group3(1268_c)|group4(1255_c)|group5(1661_c)|group6(769_c)|group7(516_c)|group8(441_c)|group9(283_c)|group10(838_c,_1_n)
930	8.5444355901435	0.480342518655961	9	Y	group1(38_t)|group2(1009_t)|group3(1268_t)|group4(1255_t)|group5(1661_t)|group6(769_t)|group7(516_t)|group8(441_t)|group9(283_t)|group10(1_n,_838_t)
931	8.5444355901435	0.480342518655961	9	Y	group1(38_t)|group2(1009_t)|group3(1268_t)|group4(1255_t)|group5(1661_t)|group6(769_t)|group7(516_t)|group8(441_t)|group9(283_t)|group10(1_n,_838_t)
932	8.5444355901435	0.480342518655961	9	Y	group1(38_g)|group2(1009_g)|group3(1268_g)|group4(1255_g)|group5(1661_g)|group6(769_g)|group7(516_g)|group8(441_g)|group9(283_g)|group10(838_g,_1_n)
933	8.5444355901435	0.480342518655961	9	Y	group1(38_a)|group2(1009_a)|group3(1268_a)|group4(1255_a)|group5(1661_a)|group6(769_a)|group7(516_a)|group8(441_a)|group9(283_a)|group10(838_a,_1_n)
934	8.5444355901435	0.480342518655961	9	Y	group1(38_g)|group2(1009_g)|group3(1268_g)|group4(1255_g)|group5(1661_g)|group6(769_g)|group7(516_g)|group8(441_g)|group9(283_g)|group10(838_g,_1_n)
935	8.5444355901435	0.480342518655961	9	Y	group1(38_t)|group2(1009_t)|group3(1268_t)|group4(1255_t)|group5(1661_t)|group6(769_t)|group7(516_t)|group8(441_t)|group9(283_t)|group10(1_n,_838_t)
936	8.5444355901435	0.480342518655961	9	Y	group1(38_g)|group2(1009_g)|group3(1268_g)|group4(1255_g)|group5(1661_g)|group6(769_g)|group7(516_g)|group8(441_g)|group9(283_g)|group10(838_g,_1_n)
937	13.9216466610247	0.734184541725109	18	Y	group1(38_c)|group2(1009_c)|group3(1268_c)|group4(1254_c,_1_t)|group5(1661_c)|group6(769_c)|group7(516_c)|group8(441_c)|group9(283_c)|group10(838_c,_1_n)
938	46.5765319789264	0.000244306184982112	18	Y	group1(38_a)|group2(1009_a)|group3(1268_a)|group4(1248_a,_7_g)|group5(1661_a)|group6(769_a)|group7(516_a)|group8(441_a)|group9(283_a)|group10(838_a,_1_n)
939	8.5444355901435	0.480342518655961	9	Y	group1(38_t)|group2(1009_t)|group3(1268_t)|group4(1255_t)|group5(1661_t)|group6(769_t)|group7(516_t)|group8(441_t)|group9(283_t)|group10(1_n,_838_t)
940	8.5444355901435	0.480342518655961	9	Y	group1(38_t)|group2(1009_t)|group3(1268_t)|group4(1255_t)|group5(1661_t)|group6(769_t)|group7(516_t)|group8(441_t)|group9(283_t)|group10(1_n,_838_t)
941	8.5444355901435	0.480342518655961	9	Y	group1(38_a)|group2(1009_a)|group3(1268_a)|group4(1255_a)|group5(1661_a)|group6(769_a)|group7(516_a)|group8(441_a)|group9(283_a)|group10(838_a,_1_n)
942	8.5444355901435	0.480342518655961	9	Y	group1(38_a)|group2(1009_a)|group3(1268_a)|group4(1255_a)|group5(1661_a)|group6(769_a)|group7(516_a)|group8(441_a)|group9(283_a)|group10(838_a,_1_n)
943	8.5444355901435	0.480342518655961	9	Y	group1(38_a)|group2(1009_a)|group3(1268_a)|group4(1255_a)|group5(1661_a)|group6(769_a)|group7(516_a)|group8(441_a)|group9(283_a)|group10(838_a,_1_n)
944	19.2946176156622	0.859017340886652	27	Y	group1(38_g)|group2(1008_g,_1_t)|group3(1268_g)|group4(1255_g)|group5(1_a,_1660_g)|group6(769_g)|group7(516_g)|group8(441_g)|group9(283_g)|group10(838_g,_1_n)
945	23.0692521894668	0.187942925097746	18	Y	group1(38_a)|group2(1009_a)|group3(1268_a)|group4(1255_a)|group5(1661_a)|group6(769_a)|group7(515_a,_1_g)|group8(441_a)|group9(283_a)|group10(838_a,_1_n)
946	13.9216466610247	0.734184541725109	18	Y	group1(38_c)|group2(1009_c)|group3(1268_c)|group4(1254_c,_1_t)|group5(1661_c)|group6(769_c)|group7(516_c)|group8(441_c)|group9(283_c)|group10(838_c,_1_n)
947	13.8020533445154	0.741900933467	18	Y	group1(38_c)|group2(1008_c,_1_t)|group3(1268_c)|group4(1255_c)|group5(1659_c,_2_t)|group6(769_c)|group7(516_c)|group8(441_c)|group9(283_c)|group10(837_c,_1_n,_1_t)
948	8.5444355901435	0.480342518655961	9	Y	group1(38_t)|group2(1009_t)|group3(1268_t)|group4(1255_t)|group5(1661_t)|group6(769_t)|group7(516_t)|group8(441_t)|group9(283_t)|group10(1_n,_838_t)
949	8.5444355901435	0.480342518655961	9	Y	group1(38_t)|group2(1009_t)|group3(1268_t)|group4(1255_t)|group5(1661_t)|group6(769_t)|group7(516_t)|group8(441_t)|group9(283_t)|group10(1_n,_838_t)
950	12.3604024781982	0.828083164245749	18	Y	group1(38_c)|group2(1009_c)|group3(1268_c)|group4(1255_c)|group5(1660_c,_1_t)|group6(769_c)|group7(516_c)|group8(441_c)|group9(283_c)|group10(838_c,_1_n)
951	8.5444355901435	0.480342518655961	9	Y	group1(38_t)|group2(1009_t)|group3(1268_t)|group4(1255_t)|group5(1661_t)|group6(769_t)|group7(516_t)|group8(441_t)|group9(283_t)|group10(1_n,_838_t)
952	8.5444355901435	0.480342518655961	9	Y	group1(38_a)|group2(1009_a)|group3(1268_a)|group4(1255_a)|group5(1661_a)|group6(769_a)|group7(516_a)|group8(441_a)|group9(283_a)|group10(838_a,_1_n)
953	23.6134540443271	0.651660572301253	27	Y	group1(38_g)|group2(1009_g)|group3(1268_g)|group4(1255_g)|group5(1_a,_1660_g)|group6(1_a,_767_g,_1_t)|group7(516_g)|group8(441_g)|group9(283_g)|group10(838_g,_1_n)
954	14.1974644327837	0.716131031978552	18	Y	group1(38_c)|group2(1009_c)|group3(1268_c)|group4(1255_c)|group5(1660_c,_1_t)|group6(768_c,_1_t)|group7(516_c)|group8(441_c)|group9(283_c)|group10(838_c,_1_n)
955	8.5444355901435	0.480342518655961	9	Y	group1(38_a)|group2(1009_a)|group3(1268_a)|group4(1255_a)|group5(1661_a)|group6(769_a)|group7(516_a)|group8(441_a)|group9(283_a)|group10(838_a,_1_n)
956	37.0211484352843	0.0946733942566601	27	Y	group1(38_c)|group2(994_c,_15_t)|group3(1264_c,_4_t)|group4(1251_c,_4_t)|group5(1648_c,_1_g,_12_t)|group6(766_c,_3_t)|group7(515_c,_1_t)|group8(436_c,_5_t)|group9(283_c)|group10(835_c,_1_n,_3_t)
957	8.5444355901435	0.480342518655961	9	Y	group1(38_g)|group2(1009_g)|group3(1268_g)|group4(1255_g)|group5(1661_g)|group6(769_g)|group7(516_g)|group8(441_g)|group9(283_g)|group10(838_g,_1_n)
958	8.5444355901435	0.480342518655961	9	Y	group1(38_t)|group2(1009_t)|group3(1268_t)|group4(1255_t)|group5(1661_t)|group6(769_t)|group7(516_t)|group8(441_t)|group9(283_t)|group10(1_n,_838_t)
959	8.5444355901435	0.480342518655961	9	Y	group1(38_g)|group2(1009_g)|group3(1268_g)|group4(1255_g)|group5(1661_g)|group6(769_g)|group7(516_g)|group8(441_g)|group9(283_g)|group10(838_g,_1_n)
960	8.5444355901435	0.480342518655961	9	Y	group1(38_c)|group2(1009_c)|group3(1268_c)|group4(1255_c)|group5(1661_c)|group6(769_c)|group7(516_c)|group8(441_c)|group9(283_c)|group10(838_c,_1_n)
961	8.5444355901435	0.480342518655961	9	Y	group1(38_t)|group2(1009_t)|group3(1268_t)|group4(1255_t)|group5(1661_t)|group6(769_t)|group7(516_t)|group8(441_t)|group9(283_t)|group10(1_n,_838_t)
962	8.5444355901435	0.480342518655961	9	Y	group1(38_g)|group2(1009_g)|group3(1268_g)|group4(1255_g)|group5(1661_g)|group6(769_g)|group7(516_g)|group8(441_g)|group9(283_g)|group10(838_g,_1_n)
963	8.5444355901435	0.480342518655961	9	Y	group1(38_g)|group2(1009_g)|group3(1268_g)|group4(1255_g)|group5(1661_g)|group6(769_g)|group7(516_g)|group8(441_g)|group9(283_g)|group10(838_g,_1_n)
964	8.5444355901435	0.480342518655961	9	Y	group1(38_t)|group2(1009_t)|group3(1268_t)|group4(1255_t)|group5(1661_t)|group6(769_t)|group7(516_t)|group8(441_t)|group9(283_t)|group10(1_n,_838_t)
965	8.5444355901435	0.480342518655961	9	Y	group1(38_a)|group2(1009_a)|group3(1268_a)|group4(1255_a)|group5(1661_a)|group6(769_a)|group7(516_a)|group8(441_a)|group9(283_a)|group10(838_a,_1_n)
966	8.5444355901435	0.480342518655961	9	Y	group1(38_a)|group2(1009_a)|group3(1268_a)|group4(1255_a)|group5(1661_a)|group6(769_a)|group7(516_a)|group8(441_a)|group9(283_a)|group10(838_a,_1_n)
967	19.971223302715	0.334442121711493	18	Y	group1(38_a)|group2(1009_a)|group3(1268_a)|group4(1255_a)|group5(1660_a,_1_g)|group6(769_a)|group7(516_a)|group8(441_a)|group9(283_a)|group10(836_a,_2_g,_1_n)
968	8.5444355901435	0.480342518655961	9	Y	group1(38_g)|group2(1009_g)|group3(1268_g)|group4(1255_g)|group5(1661_g)|group6(769_g)|group7(516_g)|group8(441_g)|group9(283_g)|group10(838_g,_1_n)
969	19.5791958500948	0.357001701013057	18	Y	group1(38_c)|group2(1009_c)|group3(1268_c)|group4(1255_c)|group5(1661_c)|group6(768_c,_1_t)|group7(515_c,_1_t)|group8(441_c)|group9(283_c)|group10(838_c,_1_n)
970	8.5444355901435	0.480342518655961	9	Y	group1(38_t)|group2(1009_t)|group3(1268_t)|group4(1255_t)|group5(1661_t)|group6(769_t)|group7(516_t)|group8(441_t)|group9(283_t)|group10(1_n,_838_t)
971	8.5444355901435	0.480342518655961	9	Y	group1(38_t)|group2(1009_t)|group3(1268_t)|group4(1255_t)|group5(1661_t)|group6(769_t)|group7(516_t)|group8(441_t)|group9(283_t)|group10(1_n,_838_t)
972	19.3604642398729	0.369949235501692	18	Y	group1(38_c)|group2(1009_c)|group3(1268_c)|group4(1253_c,_2_t)|group5(1661_c)|group6(769_c)|group7(516_c)|group8(441_c)|group9(283_c)|group10(838_c,_1_n)
973	23.0692521894668	0.187942925097746	18	Y	group1(38_a)|group2(1009_a)|group3(1268_a)|group4(1255_a)|group5(1661_a)|group6(769_a)|group7(515_a,_1_g)|group8(441_a)|group9(283_a)|group10(838_a,_1_n)
974	8.5444355901435	0.480342518655961	9	Y	group1(38_t)|group2(1009_t)|group3(1268_t)|group4(1255_t)|group5(1661_t)|group6(769_t)|group7(516_t)|group8(441_t)|group9(283_t)|group10(1_n,_838_t)
975	8.5444355901435	0.480342518655961	9	Y	group1(38_g)|group2(1009_g)|group3(1268_g)|group4(1255_g)|group5(1661_g)|group6(769_g)|group7(516_g)|group8(441_g)|group9(283_g)|group10(838_g,_1_n)
976	8.5444355901435	0.480342518655961	9	Y	group1(38_c)|group2(1009_c)|group3(1268_c)|group4(1255_c)|group5(1661_c)|group6(769_c)|group7(516_c)|group8(441_c)|group9(283_c)|group10(838_c,_1_n)
977	8.5444355901435	0.480342518655961	9	Y	group1(38_a)|group2(1009_a)|group3(1268_a)|group4(1255_a)|group5(1661_a)|group6(769_a)|group7(516_a)|group8(441_a)|group9(283_a)|group10(838_a,_1_n)
978	8.5444355901435	0.480342518655961	9	Y	group1(38_c)|group2(1009_c)|group3(1268_c)|group4(1255_c)|group5(1661_c)|group6(769_c)|group7(516_c)|group8(441_c)|group9(283_c)|group10(838_c,_1_n)
979	8.5444355901435	0.480342518655961	9	Y	group1(38_t)|group2(1009_t)|group3(1268_t)|group4(1255_t)|group5(1661_t)|group6(769_t)|group7(516_t)|group8(441_t)|group9(283_t)|group10(1_n,_838_t)
980	8.5444355901435	0.480342518655961	9	Y	group1(38_t)|group2(1009_t)|group3(1268_t)|group4(1255_t)|group5(1661_t)|group6(769_t)|group7(516_t)|group8(441_t)|group9(283_t)|group10(1_n,_838_t)
981	8.5444355901435	0.480342518655961	9	Y	group1(38_t)|group2(1009_t)|group3(1268_t)|group4(1255_t)|group5(1661_t)|group6(769_t)|group7(516_t)|group8(441_t)|group9(283_t)|group10(1_n,_838_t)
982	8.5444355901435	0.480342518655961	9	Y	group1(38_g)|group2(1009_g)|group3(1268_g)|group4(1255_g)|group5(1661_g)|group6(769_g)|group7(516_g)|group8(441_g)|group9(283_g)|group10(838_g,_1_n)
983	12.3604024781982	0.828083164245749	18	Y	group1(38_t)|group2(1009_t)|group3(1268_t)|group4(1255_t)|group5(1_g,_1660_t)|group6(769_t)|group7(516_t)|group8(441_t)|group9(283_t)|group10(1_n,_838_t)
984	8.5444355901435	0.480342518655961	9	Y	group1(38_c)|group2(1009_c)|group3(1268_c)|group4(1255_c)|group5(1661_c)|group6(769_c)|group7(516_c)|group8(441_c)|group9(283_c)|group10(838_c,_1_n)
985	19.8496081731793	0.341350006496074	18	Y	group1(38_c)|group2(1008_c,_1_t)|group3(1268_c)|group4(1254_c,_1_t)|group5(1661_c)|group6(769_c)|group7(516_c)|group8(441_c)|group9(282_c,_1_t)|group10(838_c,_1_n)
986	19.2946176156622	0.859017340886652	27	Y	group1(38_g)|group2(1_c,_1008_g)|group3(1268_g)|group4(1255_g)|group5(1_a,_1660_g)|group6(769_g)|group7(516_g)|group8(441_g)|group9(283_g)|group10(838_g,_1_n)
987	19.2289587984255	0.377853505044465	18	Y	group1(38_a)|group2(1009_a)|group3(1266_a,_2_g)|group4(1255_a)|group5(1661_a)|group6(769_a)|group7(516_a)|group8(441_a)|group9(283_a)|group10(838_a,_1_n)
988	8.5444355901435	0.480342518655961	9	Y	group1(38_a)|group2(1009_a)|group3(1268_a)|group4(1255_a)|group5(1661_a)|group6(769_a)|group7(516_a)|group8(441_a)|group9(283_a)|group10(838_a,_1_n)
989	8.5444355901435	0.480342518655961	9	Y	group1(38_c)|group2(1009_c)|group3(1268_c)|group4(1255_c)|group5(1661_c)|group6(769_c)|group7(516_c)|group8(441_c)|group9(283_c)|group10(838_c,_1_n)
990	8.5444355901435	0.480342518655961	9	Y	group1(38_a)|group2(1009_a)|group3(1268_a)|group4(1255_a)|group5(1661_a)|group6(769_a)|group7(516_a)|group8(441_a)|group9(283_a)|group10(838_a,_1_n)
991	8.5444355901435	0.480342518655961	9	Y	group1(38_a)|group2(1009_a)|group3(1268_a)|group4(1255_a)|group5(1661_a)|group6(769_a)|group7(516_a)|group8(441_a)|group9(283_a)|group10(838_a,_1_n)
992	20.138642806214	0.325068508851429	18	Y	group1(38_c)|group2(1009_c)|group3(1265_c,_3_t)|group4(1253_c,_2_t)|group5(1661_c)|group6(769_c)|group7(516_c)|group8(441_c)|group9(283_c)|group10(838_c,_1_n)
993	8.5444355901435	0.480342518655961	9	Y	group1(38_t)|group2(1009_t)|group3(1268_t)|group4(1255_t)|group5(1661_t)|group6(769_t)|group7(516_t)|group8(441_t)|group9(283_t)|group10(1_n,_838_t)
994	12.3604024781982	0.828083164245749	18	Y	group1(38_g)|group2(1009_g)|group3(1268_g)|group4(1255_g)|group5(1_a,_1660_g)|group6(769_g)|group7(516_g)|group8(441_g)|group9(283_g)|group10(838_g,_1_n)
995	8.5444355901435	0.480342518655961	9	Y	group1(38_g)|group2(1009_g)|group3(1268_g)|group4(1255_g)|group5(1661_g)|group6(769_g)|group7(516_g)|group8(441_g)|group9(283_g)|group10(838_g,_1_n)
996	8.5444355901435	0.480342518655961	9	Y	group1(38_a)|group2(1009_a)|group3(1268_a)|group4(1255_a)|group5(1661_a)|group6(769_a)|group7(516_a)|group8(441_a)|group9(283_a)|group10(838_a,_1_n)
997	34.3617593493896	0.0113602471753572	18	Y	group1(38_c)|group2(1009_c)|group3(1268_c)|group4(1255_c)|group5(1661_c)|group6(769_c)|group7(516_c)|group8(441_c)|group9(283_c)|group10(835_c,_1_n,_3_t)
998	8.5444355901435	0.480342518655961	9	Y	group1(38_t)|group2(1009_t)|group3(1268_t)|group4(1255_t)|group5(1661_t)|group6(769_t)|group7(516_t)|group8(441_t)|group9(283_t)|group10(1_n,_838_t)
999	12.3604024781982	0.828083164245749	18	Y	group1(38_t)|group2(1009_t)|group3(1268_t)|group4(1255_t)|group5(1_a,_1660_t)|group6(769_t)|group7(516_t)|group8(441_t)|group9(283_t)|group10(1_n,_838_t)
1000	8.5444355901435	0.480342518655961	9	Y	group1(38_t)|group2(1009_t)|group3(1268_t)|group4(1255_t)|group5(1661_t)|group6(769_t)|group7(516_t)|group8(441_t)|group9(283_t)|group10(1_n,_838_t)
1001	15.821629906227	0.604994298668426	18	Y	group1(38_a)|group2(1009_a)|group3(1268_a)|group4(1253_a,_2_g)|group5(1659_a,_2_g)|group6(769_a)|group7(516_a)|group8(441_a)|group9(283_a)|group10(838_a,_1_n)
1002	8.5444355901435	0.480342518655961	9	Y	group1(38_t)|group2(1009_t)|group3(1268_t)|group4(1255_t)|group5(1661_t)|group6(769_t)|group7(516_t)|group8(441_t)|group9(283_t)|group10(1_n,_838_t)
1003	8.5444355901435	0.480342518655961	9	Y	group1(38_t)|group2(1009_t)|group3(1268_t)|group4(1255_t)|group5(1661_t)|group6(769_t)|group7(516_t)|group8(441_t)|group9(283_t)|group10(1_n,_838_t)
1004	12.3604024781982	0.828083164245749	18	Y	group1(38_g)|group2(1009_g)|group3(1268_g)|group4(1255_g)|group5(1660_g,_1_t)|group6(769_g)|group7(516_g)|group8(441_g)|group9(283_g)|group10(838_g,_1_n)
1005	8.5444355901435	0.480342518655961	9	Y	group1(38_a)|group2(1009_a)|group3(1268_a)|group4(1255_a)|group5(1661_a)|group6(769_a)|group7(516_a)|group8(441_a)|group9(283_a)|group10(838_a,_1_n)
1006	14.149033382146	0.719325549759961	18	Y	group1(38_c)|group2(1009_c)|group3(1268_c)|group4(1254_c,_1_t)|group5(1659_c,_2_t)|group6(769_c)|group7(516_c)|group8(441_c)|group9(283_c)|group10(838_c,_1_n)
1007	8.5444355901435	0.480342518655961	9	Y	group1(38_a)|group2(1009_a)|group3(1268_a)|group4(1255_a)|group5(1661_a)|group6(769_a)|group7(516_a)|group8(441_a)|group9(283_a)|group10(838_a,_1_n)
1008	25.8717757860073	0.102726088803378	18	Y	group1(38_c)|group2(1007_c,_2_t)|group3(1268_c)|group4(1254_c,_1_t)|group5(1661_c)|group6(769_c)|group7(516_c)|group8(439_c,_2_t)|group9(283_c)|group10(838_c,_1_n)
1009	8.5444355901435	0.480342518655961	9	Y	group1(38_t)|group2(1009_t)|group3(1268_t)|group4(1255_t)|group5(1661_t)|group6(769_t)|group7(516_t)|group8(441_t)|group9(283_t)|group10(1_n,_838_t)
1010	8.5444355901435	0.480342518655961	9	Y	group1(38_a)|group2(1009_a)|group3(1268_a)|group4(1255_a)|group5(1661_a)|group6(769_a)|group7(516_a)|group8(441_a)|group9(283_a)|group10(838_a,_1_n)
1011	15.8197712471197	0.605123954921434	18	Y	group1(38_a)|group2(1008_a,_1_g)|group3(1265_a,_3_g)|group4(1252_a,_3_g)|group5(1657_a,_4_g)|group6(769_a)|group7(516_a)|group8(441_a)|group9(283_a)|group10(838_a,_1_n)
1012	13.9216466610247	0.734184541725109	18	Y	group1(38_g)|group2(1009_g)|group3(1268_g)|group4(1_a,_1254_g)|group5(1661_g)|group6(769_g)|group7(516_g)|group8(441_g)|group9(283_g)|group10(838_g,_1_n)
1013	8.5444355901435	0.480342518655961	9	Y	group1(38_a)|group2(1009_a)|group3(1268_a)|group4(1255_a)|group5(1661_a)|group6(769_a)|group7(516_a)|group8(441_a)|group9(283_a)|group10(838_a,_1_n)
1014	14.6716948822945	0.684372628117947	18	Y	group1(38_g)|group2(1_a,_1008_g)|group3(1268_g)|group4(1255_g)|group5(2_a,_1659_g)|group6(769_g)|group7(516_g)|group8(441_g)|group9(283_g)|group10(838_g,_1_n)
1015	8.5444355901435	0.480342518655961	9	Y	group1(38_g)|group2(1009_g)|group3(1268_g)|group4(1255_g)|group5(1661_g)|group6(769_g)|group7(516_g)|group8(441_g)|group9(283_g)|group10(838_g,_1_n)
1016	8.5444355901435	0.480342518655961	9	Y	group1(38_g)|group2(1009_g)|group3(1268_g)|group4(1255_g)|group5(1661_g)|group6(769_g)|group7(516_g)|group8(441_g)|group9(283_g)|group10(838_g,_1_n)
1017	8.5444355901435	0.480342518655961	9	Y	group1(38_g)|group2(1009_g)|group3(1268_g)|group4(1255_g)|group5(1661_g)|group6(769_g)|group7(516_g)|group8(441_g)|group9(283_g)|group10(838_g,_1_n)
1018	15.4788949633427	0.628864738849133	18	Y	group1(38_t)|group2(1_a,_1008_t)|group3(1268_t)|group4(1255_t)|group5(1661_t)|group6(769_t)|group7(516_t)|group8(441_t)|group9(283_t)|group10(1_n,_838_t)
1019	8.5444355901435	0.480342518655961	9	Y	group1(38_g)|group2(1009_g)|group3(1268_g)|group4(1255_g)|group5(1661_g)|group6(769_g)|group7(516_g)|group8(441_g)|group9(283_g)|group10(838_g,_1_n)
1020	8.5444355901435	0.480342518655961	9	Y	group1(38_t)|group2(1009_t)|group3(1268_t)|group4(1255_t)|group5(1661_t)|group6(769_t)|group7(516_t)|group8(441_t)|group9(283_t)|group10(1_n,_838_t)
1021	8.5444355901435	0.480342518655961	9	Y	group1(38_a)|group2(1009_a)|group3(1268_a)|group4(1255_a)|group5(1661_a)|group6(769_a)|group7(516_a)|group8(441_a)|group9(283_a)|group10(838_a,_1_n)
1022	8.5444355901435	0.480342518655961	9	Y	group1(38_t)|group2(1009_t)|group3(1268_t)|group4(1255_t)|group5(1661_t)|group6(769_t)|group7(516_t)|group8(441_t)|group9(283_t)|group10(1_n,_838_t)
1023	13.8561621954216	0.738418549710161	18	Y	group1(38_a)|group2(1009_a)|group3(1267_a,_1_g)|group4(1255_a)|group5(1661_a)|group6(769_a)|group7(516_a)|group8(441_a)|group9(283_a)|group10(838_a,_1_n)
1024	8.5444355901435	0.480342518655961	9	Y	group1(38_c)|group2(1009_c)|group3(1268_c)|group4(1255_c)|group5(1661_c)|group6(769_c)|group7(516_c)|group8(441_c)|group9(283_c)|group10(838_c,_1_n)
1025	17.1670476008957	0.0461633925535205	9	Y	group1(38_-)|group2(1009_-)|group3(1268_-)|group4(1255_-)|group5(1661_-)|group6(769_-)|group7(516_-)|group8(440_-,_1_g)|group9(283_-)|group10(839_-)
1026	8.5444355901435	0.480342518655961	9	Y	group1(38_t)|group2(1009_t)|group3(1268_t)|group4(1255_t)|group5(1661_t)|group6(769_t)|group7(516_t)|group8(441_t)|group9(283_t)|group10(1_n,_838_t)
1027	8.5444355901435	0.480342518655961	9	Y	group1(38_g)|group2(1009_g)|group3(1268_g)|group4(1255_g)|group5(1661_g)|group6(769_g)|group7(516_g)|group8(441_g)|group9(283_g)|group10(838_g,_1_n)
1028	8.5444355901435	0.480342518655961	9	Y	group1(38_c)|group2(1009_c)|group3(1268_c)|group4(1255_c)|group5(1661_c)|group6(769_c)|group7(516_c)|group8(441_c)|group9(283_c)|group10(838_c,_1_n)
1029	8.5444355901435	0.480342518655961	9	Y	group1(38_t)|group2(1009_t)|group3(1268_t)|group4(1255_t)|group5(1661_t)|group6(769_t)|group7(516_t)|group8(441_t)|group9(283_t)|group10(1_n,_838_t)
1030	13.9216466610247	0.734184541725109	18	Y	group1(38_g)|group2(1009_g)|group3(1268_g)|group4(1_a,_1254_g)|group5(1661_g)|group6(769_g)|group7(516_g)|group8(441_g)|group9(283_g)|group10(838_g,_1_n)
1031	43.0362015821615	0.000790858605150962	18	Y	group1(38_c)|group2(1009_c)|group3(1268_c)|group4(1255_c)|group5(1661_c)|group6(769_c)|group7(516_c)|group8(439_c,_2_t)|group9(283_c)|group10(838_c,_1_n)
1032	8.5444355901435	0.480342518655961	9	Y	group1(38_c)|group2(1009_c)|group3(1268_c)|group4(1255_c)|group5(1661_c)|group6(769_c)|group7(516_c)|group8(441_c)|group9(283_c)|group10(838_c,_1_n)
1033	8.5444355901435	0.480342518655961	9	Y	group1(38_g)|group2(1009_g)|group3(1268_g)|group4(1255_g)|group5(1661_g)|group6(769_g)|group7(516_g)|group8(441_g)|group9(283_g)|group10(838_g,_1_n)
1034	8.5444355901435	0.480342518655961	9	Y	group1(38_t)|group2(1009_t)|group3(1268_t)|group4(1255_t)|group5(1661_t)|group6(769_t)|group7(516_t)|group8(441_t)|group9(283_t)|group10(1_n,_838_t)
1035	8.5444355901435	0.480342518655961	9	Y	group1(38_g)|group2(1009_g)|group3(1268_g)|group4(1255_g)|group5(1661_g)|group6(769_g)|group7(516_g)|group8(441_g)|group9(283_g)|group10(838_g,_1_n)
1036	5.96815190696947	0.743101513126275	9	Y	group1(38_a)|group2(1009_a)|group3(1267_a,_1_n)|group4(1255_a)|group5(1661_a)|group6(769_a)|group7(516_a)|group8(441_a)|group9(283_a)|group10(838_a,_1_n)
1037	11.4415258362679	0.874690367374273	18	Y	group1(38_a)|group2(1008_a,_1_g)|group3(1267_a,_1_n)|group4(1255_a)|group5(1659_a,_2_g)|group6(768_a,_1_g)|group7(516_a)|group8(441_a)|group9(283_a)|group10(838_a,_1_n)
1038	3.93723841819859	0.915494522115221	9	Y	group1(38_c)|group2(1009_c)|group3(1267_c,_1_n)|group4(1255_c)|group5(1660_c,_1_n)|group6(769_c)|group7(516_c)|group8(441_c)|group9(283_c)|group10(838_c,_1_n)
1039	3.59198427253948	0.936161215699302	9	Y	group1(38_a)|group2(1009_a)|group3(1267_a,_1_n)|group4(1255_a)|group5(1660_a,_1_n)|group6(769_a)|group7(516_a)|group8(441_a)|group9(283_a)|group10(839_a)
1040	3.59198427253948	0.936161215699302	9	Y	group1(38_t)|group2(1009_t)|group3(1_n,_1267_t)|group4(1255_t)|group5(1_n,_1660_t)|group6(769_t)|group7(516_t)|group8(441_t)|group9(283_t)|group10(839_t)
1041	6.83125664041631	0.654682901079461	9	Y	group1(38_g)|group2(1009_g)|group3(1267_g,_1_n)|group4(1255_g)|group5(1660_g,_1_n)|group6(769_g)|group7(516_g)|group8(440_g,_1_n)|group9(283_g)|group10(839_g)
1042	6.83125664041631	0.654682901079461	9	Y	group1(38_a)|group2(1009_a)|group3(1267_a,_1_n)|group4(1255_a)|group5(1660_a,_1_n)|group6(769_a)|group7(516_a)|group8(440_a,_1_n)|group9(283_a)|group10(839_a)
1043	6.83125664041631	0.654682901079461	9	Y	group1(38_g)|group2(1009_g)|group3(1267_g,_1_n)|group4(1255_g)|group5(1660_g,_1_n)|group6(769_g)|group7(516_g)|group8(440_g,_1_n)|group9(283_g)|group10(839_g)
1044	5.7841681684468	0.761310233834952	9	Y	group1(38_c)|group2(1009_c)|group3(1267_c,_1_n)|group4(1255_c)|group5(1660_c,_1_n)|group6(769_c)|group7(516_c)|group8(440_c,_1_n)|group9(283_c)|group10(838_c,_1_n)
1045	8.27554418891217	0.506634310215378	9	Y	group1(38_a)|group2(1009_a)|group3(1267_a,_1_n)|group4(1255_a)|group5(1658_a,_3_n)|group6(769_a)|group7(516_a)|group8(440_a,_1_n)|group9(283_a)|group10(837_a,_2_n)
1046	16.8230187875632	0.535303156648892	18	Y	group1(38_t)|group2(1009_t)|group3(1_n,_1267_t)|group4(1255_t)|group5(3_n,_1658_t)|group6(769_t)|group7(516_t)|group8(1_n,_440_t)|group9(283_t)|group10(1_c,_2_n,_836_t)
1047	8.27554418891217	0.506634310215378	9	Y	group1(38_g)|group2(1009_g)|group3(1267_g,_1_n)|group4(1255_g)|group5(1658_g,_3_n)|group6(769_g)|group7(516_g)|group8(440_g,_1_n)|group9(283_g)|group10(837_g,_2_n)
1048	8.27554418891217	0.506634310215378	9	Y	group1(38_a)|group2(1009_a)|group3(1267_a,_1_n)|group4(1255_a)|group5(1658_a,_3_n)|group6(769_a)|group7(516_a)|group8(440_a,_1_n)|group9(283_a)|group10(837_a,_2_n)
1049	8.27554418891217	0.506634310215378	9	Y	group1(38_a)|group2(1009_a)|group3(1267_a,_1_n)|group4(1255_a)|group5(1658_a,_3_n)|group6(769_a)|group7(516_a)|group8(440_a,_1_n)|group9(283_a)|group10(837_a,_2_n)
1050	8.27554418891217	0.506634310215378	9	Y	group1(38_a)|group2(1009_a)|group3(1267_a,_1_n)|group4(1255_a)|group5(1658_a,_3_n)|group6(769_a)|group7(516_a)|group8(440_a,_1_n)|group9(283_a)|group10(837_a,_2_n)
1051	8.27554418891217	0.506634310215378	9	Y	group1(38_t)|group2(1009_t)|group3(1_n,_1267_t)|group4(1255_t)|group5(3_n,_1658_t)|group6(769_t)|group7(516_t)|group8(1_n,_440_t)|group9(283_t)|group10(2_n,_837_t)
1052	7.76813873057812	0.557670688230524	9	Y	group1(38_t)|group2(1009_t)|group3(1_n,_1267_t)|group4(1255_t)|group5(2_n,_1659_t)|group6(769_t)|group7(516_t)|group8(1_n,_440_t)|group9(283_t)|group10(2_n,_837_t)
1053	8.60218572009858	0.474775526941578	9	Y	group1(38_g)|group2(1009_g)|group3(1267_g,_1_n)|group4(1255_g)|group5(1660_g,_1_n)|group6(769_g)|group7(516_g)|group8(440_g,_1_n)|group9(283_g)|group10(837_g,_2_n)
1054	12.4183644163458	0.824903160293479	18	Y	group1(38_c)|group2(1009_c)|group3(1267_c,_1_n)|group4(1255_c)|group5(1_a,_1659_c,_1_n)|group6(769_c)|group7(516_c)|group8(440_c,_1_n)|group9(283_c)|group10(837_c,_2_n)
1055	12.4183644163458	0.824903160293479	18	Y	group1(38_t)|group2(1009_t)|group3(1_n,_1267_t)|group4(1255_t)|group5(1_a,_1_n,_1659_t)|group6(769_t)|group7(516_t)|group8(1_n,_440_t)|group9(283_t)|group10(2_n,_837_t)
1056	16.2355042287197	0.948308845641924	27	Y	group1(38_t)|group2(1009_t)|group3(1_n,_1267_t)|group4(1255_t)|group5(1_c,_1_g,_1_n,_1658_t)|group6(769_t)|group7(516_t)|group8(1_n,_440_t)|group9(283_t)|group10(2_n,_837_t)
1057	8.60218572009858	0.474775526941578	9	Y	group1(38_g)|group2(1009_g)|group3(1267_g,_1_n)|group4(1255_g)|group5(1660_g,_1_n)|group6(769_g)|group7(516_g)|group8(440_g,_1_n)|group9(283_g)|group10(837_g,_2_n)
1058	12.4183644163458	0.824903160293479	18	Y	group1(38_g)|group2(1009_g)|group3(1267_g,_1_n)|group4(1255_g)|group5(1_a,_1659_g,_1_n)|group6(769_g)|group7(516_g)|group8(440_g,_1_n)|group9(283_g)|group10(837_g,_2_n)
1059	8.60218572009858	0.474775526941578	9	Y	group1(38_t)|group2(1009_t)|group3(1_n,_1267_t)|group4(1255_t)|group5(1_n,_1660_t)|group6(769_t)|group7(516_t)|group8(1_n,_440_t)|group9(283_t)|group10(2_n,_837_t)
1060	9.54975000258844	0.388148311734804	9	Y	group1(38_a)|group2(1009_a)|group3(1268_a)|group4(1255_a)|group5(1660_a,_1_n)|group6(769_a)|group7(516_a)|group8(440_a,_1_n)|group9(283_a)|group10(839_a)
1061	9.54975000258844	0.388148311734804	9	Y	group1(38_c)|group2(1009_c)|group3(1268_c)|group4(1255_c)|group5(1660_c,_1_n)|group6(769_c)|group7(516_c)|group8(440_c,_1_n)|group9(283_c)|group10(839_c)
1062	9.54975000258844	0.388148311734804	9	Y	group1(38_a)|group2(1009_a)|group3(1268_a)|group4(1255_a)|group5(1660_a,_1_n)|group6(769_a)|group7(516_a)|group8(440_a,_1_n)|group9(283_a)|group10(839_a)
1063	9.54975000258844	0.388148311734804	9	Y	group1(38_c)|group2(1009_c)|group3(1268_c)|group4(1255_c)|group5(1660_c,_1_n)|group6(769_c)|group7(516_c)|group8(440_c,_1_n)|group9(283_c)|group10(839_c)
1064	9.54975000258844	0.388148311734804	9	Y	group1(38_g)|group2(1009_g)|group3(1268_g)|group4(1255_g)|group5(1660_g,_1_n)|group6(769_g)|group7(516_g)|group8(440_g,_1_n)|group9(283_g)|group10(839_g)
1065	18.0936841739696	0.449497149678648	18	Y	group1(38_g)|group2(1009_g)|group3(1268_g)|group4(1255_g)|group5(1660_g,_1_n)|group6(769_g)|group7(516_g)|group8(440_g,_1_n)|group9(283_g)|group10(1_a,_838_g)
1066	9.54975000258844	0.388148311734804	9	Y	group1(38_a)|group2(1009_a)|group3(1268_a)|group4(1255_a)|group5(1660_a,_1_n)|group6(769_a)|group7(516_a)|group8(440_a,_1_n)|group9(283_a)|group10(839_a)
1067	9.54975000258844	0.388148311734804	9	Y	group1(38_a)|group2(1009_a)|group3(1268_a)|group4(1255_a)|group5(1660_a,_1_n)|group6(769_a)|group7(516_a)|group8(440_a,_1_n)|group9(283_a)|group10(839_a)
1068	13.3666665552926	0.769346383355845	18	Y	group1(38_c)|group2(1009_c)|group3(1268_c)|group4(1255_c)|group5(1659_c,_1_n,_1_t)|group6(769_c)|group7(516_c)|group8(440_c,_1_n)|group9(283_c)|group10(839_c)
1069	3.8162121263012	0.923087098534493	9	Y	group1(38_g)|group2(1009_g)|group3(1268_g)|group4(1255_g)|group5(1660_g,_1_n)|group6(769_g)|group7(516_g)|group8(441_g)|group9(283_g)|group10(839_g)
1070	3.8162121263012	0.923087098534493	9	Y	group1(38_t)|group2(1009_t)|group3(1268_t)|group4(1255_t)|group5(1_n,_1660_t)|group6(769_t)|group7(516_t)|group8(441_t)|group9(283_t)|group10(839_t)
1071	7.68123988786535	0.566560972491854	9	Y	group1(38_t)|group2(1009_t)|group3(1268_t)|group4(1255_t)|group5(2_n,_1659_t)|group6(769_t)|group7(516_t)|group8(441_t)|group9(283_t)|group10(839_t)
1072	7.68123988786535	0.566560972491854	9	Y	group1(38_c)|group2(1009_c)|group3(1268_c)|group4(1255_c)|group5(1659_c,_2_n)|group6(769_c)|group7(516_c)|group8(441_c)|group9(283_c)|group10(839_c)
1073	7.68123988786535	0.566560972491854	9	Y	group1(38_t)|group2(1009_t)|group3(1268_t)|group4(1255_t)|group5(2_n,_1659_t)|group6(769_t)|group7(516_t)|group8(441_t)|group9(283_t)|group10(839_t)
1074	27.7421747816463	0.00105320588331461	9	Y	group1(38_g)|group2(994_g,_15_n)|group3(1257_g,_11_n)|group4(1243_g,_12_n)|group5(1653_g,_8_n)|group6(767_g,_2_n)|group7(516_g)|group8(435_g,_6_n)|group9(282_g,_1_n)|group10(839_g)
1075	31.2844089796839	0.259622031711675	27	Y	group1(38_a)|group2(1009_a)|group3(1268_a)|group4(1254_a,_1_g)|group5(1659_a,_2_n)|group6(768_a,_1_g)|group7(516_a)|group8(1_-,_440_a)|group9(283_a)|group10(839_a)
1076	7.68123988786535	0.566560972491854	9	Y	group1(38_a)|group2(1009_a)|group3(1268_a)|group4(1255_a)|group5(1659_a,_2_n)|group6(769_a)|group7(516_a)|group8(441_a)|group9(283_a)|group10(839_a)
1077	7.68123988786535	0.566560972491854	9	Y	group1(38_a)|group2(1009_a)|group3(1268_a)|group4(1255_a)|group5(1659_a,_2_n)|group6(769_a)|group7(516_a)|group8(441_a)|group9(283_a)|group10(839_a)
1078	7.68123988786535	0.566560972491854	9	Y	group1(38_a)|group2(1009_a)|group3(1268_a)|group4(1255_a)|group5(1659_a,_2_n)|group6(769_a)|group7(516_a)|group8(441_a)|group9(283_a)|group10(839_a)
1079	11.4993716189855	0.871978010275988	18	Y	group1(38_g)|group2(1009_g)|group3(1268_g)|group4(1255_g)|group5(1658_g,_2_n,_1_t)|group6(769_g)|group7(516_g)|group8(441_g)|group9(283_g)|group10(839_g)
1080	7.68123988786535	0.566560972491854	9	Y	group1(38_a)|group2(1009_a)|group3(1268_a)|group4(1255_a)|group5(1659_a,_2_n)|group6(769_a)|group7(516_a)|group8(441_a)|group9(283_a)|group10(839_a)
1081	7.68123988786535	0.566560972491854	9	Y	group1(38_g)|group2(1009_g)|group3(1268_g)|group4(1255_g)|group5(1659_g,_2_n)|group6(769_g)|group7(516_g)|group8(441_g)|group9(283_g)|group10(839_g)
1082	7.68123988786535	0.566560972491854	9	Y	group1(38_c)|group2(1009_c)|group3(1268_c)|group4(1255_c)|group5(1659_c,_2_n)|group6(769_c)|group7(516_c)|group8(441_c)|group9(283_c)|group10(839_c)
1083	7.68123988786535	0.566560972491854	9	Y	group1(38_t)|group2(1009_t)|group3(1268_t)|group4(1255_t)|group5(2_n,_1659_t)|group6(769_t)|group7(516_t)|group8(441_t)|group9(283_t)|group10(839_t)
1084	7.68123988786535	0.566560972491854	9	Y	group1(38_a)|group2(1009_a)|group3(1268_a)|group4(1255_a)|group5(1659_a,_2_n)|group6(769_a)|group7(516_a)|group8(441_a)|group9(283_a)|group10(839_a)
1085	7.68123988786535	0.566560972491854	9	Y	group1(38_t)|group2(1009_t)|group3(1268_t)|group4(1255_t)|group5(2_n,_1659_t)|group6(769_t)|group7(516_t)|group8(441_t)|group9(283_t)|group10(839_t)
1086	7.68123988786535	0.566560972491854	9	Y	group1(38_g)|group2(1009_g)|group3(1268_g)|group4(1255_g)|group5(1659_g,_2_n)|group6(769_g)|group7(516_g)|group8(441_g)|group9(283_g)|group10(839_g)
1087	7.68123988786535	0.566560972491854	9	Y	group1(38_a)|group2(1009_a)|group3(1268_a)|group4(1255_a)|group5(1659_a,_2_n)|group6(769_a)|group7(516_a)|group8(441_a)|group9(283_a)|group10(839_a)
1088	7.68123988786535	0.566560972491854	9	Y	group1(38_a)|group2(1009_a)|group3(1268_a)|group4(1255_a)|group5(1659_a,_2_n)|group6(769_a)|group7(516_a)|group8(441_a)|group9(283_a)|group10(839_a)
1089	7.68123988786535	0.566560972491854	9	Y	group1(38_t)|group2(1009_t)|group3(1268_t)|group4(1255_t)|group5(2_n,_1659_t)|group6(769_t)|group7(516_t)|group8(441_t)|group9(283_t)|group10(839_t)
1090	7.68123988786535	0.566560972491854	9	Y	group1(38_t)|group2(1009_t)|group3(1268_t)|group4(1255_t)|group5(2_n,_1659_t)|group6(769_t)|group7(516_t)|group8(441_t)|group9(283_t)|group10(839_t)
1091	7.68123988786535	0.566560972491854	9	Y	group1(38_g)|group2(1009_g)|group3(1268_g)|group4(1255_g)|group5(1659_g,_2_n)|group6(769_g)|group7(516_g)|group8(441_g)|group9(283_g)|group10(839_g)
1092	7.68123988786535	0.566560972491854	9	Y	group1(38_c)|group2(1009_c)|group3(1268_c)|group4(1255_c)|group5(1659_c,_2_n)|group6(769_c)|group7(516_c)|group8(441_c)|group9(283_c)|group10(839_c)
1093	7.68123988786535	0.566560972491854	9	Y	group1(38_a)|group2(1009_a)|group3(1268_a)|group4(1255_a)|group5(1659_a,_2_n)|group6(769_a)|group7(516_a)|group8(441_a)|group9(283_a)|group10(839_a)
1094	7.68123988786535	0.566560972491854	9	Y	group1(38_g)|group2(1009_g)|group3(1268_g)|group4(1255_g)|group5(1659_g,_2_n)|group6(769_g)|group7(516_g)|group8(441_g)|group9(283_g)|group10(839_g)
1095	7.68123988786535	0.566560972491854	9	Y	group1(38_a)|group2(1009_a)|group3(1268_a)|group4(1255_a)|group5(1659_a,_2_n)|group6(769_a)|group7(516_a)|group8(441_a)|group9(283_a)|group10(839_a)
1096	9.56229369766836	0.387066747326962	9	Y	group1(38_c)|group2(1009_c)|group3(1268_c)|group4(1255_c)|group5(1659_c,_2_n)|group6(769_c)|group7(516_c)|group8(440_c,_1_n)|group9(283_c)|group10(839_c)
1097	7.83440247017441	0.550916912110861	9	Y	group1(38_a)|group2(1009_a)|group3(1268_a)|group4(1255_a)|group5(1659_a,_2_n)|group6(769_a)|group7(516_a)|group8(440_a,_1_n)|group9(283_a)|group10(838_a,_1_n)
1098	7.83440247017441	0.550916912110861	9	Y	group1(38_c)|group2(1009_c)|group3(1268_c)|group4(1255_c)|group5(1659_c,_2_n)|group6(769_c)|group7(516_c)|group8(440_c,_1_n)|group9(283_c)|group10(838_c,_1_n)
1099	7.83440247017441	0.550916912110861	9	Y	group1(38_c)|group2(1009_c)|group3(1268_c)|group4(1255_c)|group5(1659_c,_2_n)|group6(769_c)|group7(516_c)|group8(440_c,_1_n)|group9(283_c)|group10(838_c,_1_n)
1100	14.7681168627184	0.677822753520957	18	Y	group1(38_t)|group2(1_c,_1008_t)|group3(1268_t)|group4(1255_t)|group5(2_n,_1659_t)|group6(769_t)|group7(516_t)|group8(1_n,_440_t)|group9(283_t)|group10(1_n,_838_t)
1101	14.7681168627184	0.677822753520957	18	Y	group1(38_t)|group2(1_c,_1008_t)|group3(1268_t)|group4(1255_t)|group5(2_n,_1659_t)|group6(769_t)|group7(516_t)|group8(1_n,_440_t)|group9(283_t)|group10(1_n,_838_t)
1102	7.83440247017441	0.550916912110861	9	Y	group1(38_t)|group2(1009_t)|group3(1268_t)|group4(1255_t)|group5(2_n,_1659_t)|group6(769_t)|group7(516_t)|group8(1_n,_440_t)|group9(283_t)|group10(1_n,_838_t)
1103	7.83440247017441	0.550916912110861	9	Y	group1(38_t)|group2(1009_t)|group3(1268_t)|group4(1255_t)|group5(2_n,_1659_t)|group6(769_t)|group7(516_t)|group8(1_n,_440_t)|group9(283_t)|group10(1_n,_838_t)
1104	7.83440247017441	0.550916912110861	9	Y	group1(38_g)|group2(1009_g)|group3(1268_g)|group4(1255_g)|group5(1659_g,_2_n)|group6(769_g)|group7(516_g)|group8(440_g,_1_n)|group9(283_g)|group10(838_g,_1_n)
1105	7.83440247017441	0.550916912110861	9	Y	group1(38_a)|group2(1009_a)|group3(1268_a)|group4(1255_a)|group5(1659_a,_2_n)|group6(769_a)|group7(516_a)|group8(440_a,_1_n)|group9(283_a)|group10(838_a,_1_n)
1106	7.83440247017441	0.550916912110861	9	Y	group1(38_a)|group2(1009_a)|group3(1268_a)|group4(1255_a)|group5(1659_a,_2_n)|group6(769_a)|group7(516_a)|group8(440_a,_1_n)|group9(283_a)|group10(838_a,_1_n)
1107	7.83440247017441	0.550916912110861	9	Y	group1(38_a)|group2(1009_a)|group3(1268_a)|group4(1255_a)|group5(1659_a,_2_n)|group6(769_a)|group7(516_a)|group8(440_a,_1_n)|group9(283_a)|group10(838_a,_1_n)
1108	7.83440247017441	0.550916912110861	9	Y	group1(38_t)|group2(1009_t)|group3(1268_t)|group4(1255_t)|group5(2_n,_1659_t)|group6(769_t)|group7(516_t)|group8(1_n,_440_t)|group9(283_t)|group10(1_n,_838_t)
1109	13.2108684879114	0.778896632069315	18	Y	group1(38_t)|group2(1009_t)|group3(1268_t)|group4(1_c,_1254_t)|group5(2_n,_1659_t)|group6(769_t)|group7(516_t)|group8(1_n,_440_t)|group9(283_t)|group10(1_n,_838_t)
1110	7.83440247017441	0.550916912110861	9	Y	group1(38_a)|group2(1009_a)|group3(1268_a)|group4(1255_a)|group5(1659_a,_2_n)|group6(769_a)|group7(516_a)|group8(440_a,_1_n)|group9(283_a)|group10(838_a,_1_n)
1111	7.83440247017441	0.550916912110861	9	Y	group1(38_a)|group2(1009_a)|group3(1268_a)|group4(1255_a)|group5(1659_a,_2_n)|group6(769_a)|group7(516_a)|group8(440_a,_1_n)|group9(283_a)|group10(838_a,_1_n)
1112	7.83440247017441	0.550916912110861	9	Y	group1(38_a)|group2(1009_a)|group3(1268_a)|group4(1255_a)|group5(1659_a,_2_n)|group6(769_a)|group7(516_a)|group8(440_a,_1_n)|group9(283_a)|group10(838_a,_1_n)
1113	7.83440247017441	0.550916912110861	9	Y	group1(38_t)|group2(1009_t)|group3(1268_t)|group4(1255_t)|group5(2_n,_1659_t)|group6(769_t)|group7(516_t)|group8(1_n,_440_t)|group9(283_t)|group10(1_n,_838_t)
1114	7.83440247017441	0.550916912110861	9	Y	group1(38_t)|group2(1009_t)|group3(1268_t)|group4(1255_t)|group5(2_n,_1659_t)|group6(769_t)|group7(516_t)|group8(1_n,_440_t)|group9(283_t)|group10(1_n,_838_t)
1115	7.83440247017441	0.550916912110861	9	Y	group1(38_g)|group2(1009_g)|group3(1268_g)|group4(1255_g)|group5(1659_g,_2_n)|group6(769_g)|group7(516_g)|group8(440_g,_1_n)|group9(283_g)|group10(838_g,_1_n)
1116	25.0049800168922	0.124779082023856	18	Y	group1(38_g)|group2(1009_g)|group3(1268_g)|group4(1255_g)|group5(1659_g,_2_n)|group6(769_g)|group7(516_g)|group8(439_g,_1_n,_1_t)|group9(283_g)|group10(838_g,_1_n)
1117	7.83440247017441	0.550916912110861	9	Y	group1(38_c)|group2(1009_c)|group3(1268_c)|group4(1255_c)|group5(1659_c,_2_n)|group6(769_c)|group7(516_c)|group8(440_c,_1_n)|group9(283_c)|group10(838_c,_1_n)
1118	5.7581998377597	0.763853513954555	9	Y	group1(38_a)|group2(1009_a)|group3(1268_a)|group4(1254_a,_1_n)|group5(1659_a,_2_n)|group6(769_a)|group7(516_a)|group8(440_a,_1_n)|group9(283_a)|group10(838_a,_1_n)
1119	5.7581998377597	0.763853513954555	9	Y	group1(38_a)|group2(1009_a)|group3(1268_a)|group4(1254_a,_1_n)|group5(1659_a,_2_n)|group6(769_a)|group7(516_a)|group8(440_a,_1_n)|group9(283_a)|group10(838_a,_1_n)
1120	5.7581998377597	0.763853513954555	9	Y	group1(38_a)|group2(1009_a)|group3(1268_a)|group4(1254_a,_1_n)|group5(1659_a,_2_n)|group6(769_a)|group7(516_a)|group8(440_a,_1_n)|group9(283_a)|group10(838_a,_1_n)
1121	29.6946567980442	0.328046649718572	27	Y	group1(38_g)|group2(1009_g)|group3(1268_g)|group4(1254_g,_1_n)|group5(1659_g,_2_n)|group6(768_g,_1_t)|group7(1_a,_515_g)|group8(440_g,_1_n)|group9(283_g)|group10(838_g,_1_n)
1122	5.7581998377597	0.763853513954555	9	Y	group1(38_a)|group2(1009_a)|group3(1268_a)|group4(1254_a,_1_n)|group5(1659_a,_2_n)|group6(769_a)|group7(516_a)|group8(440_a,_1_n)|group9(283_a)|group10(838_a,_1_n)
1123	5.7581998377597	0.763853513954555	9	Y	group1(38_a)|group2(1009_a)|group3(1268_a)|group4(1254_a,_1_n)|group5(1659_a,_2_n)|group6(769_a)|group7(516_a)|group8(440_a,_1_n)|group9(283_a)|group10(838_a,_1_n)
1124	5.7581998377597	0.763853513954555	9	Y	group1(38_a)|group2(1009_a)|group3(1268_a)|group4(1254_a,_1_n)|group5(1659_a,_2_n)|group6(769_a)|group7(516_a)|group8(440_a,_1_n)|group9(283_a)|group10(838_a,_1_n)
1125	5.7581998377597	0.763853513954555	9	Y	group1(38_t)|group2(1009_t)|group3(1268_t)|group4(1_n,_1254_t)|group5(2_n,_1659_t)|group6(769_t)|group7(516_t)|group8(1_n,_440_t)|group9(283_t)|group10(1_n,_838_t)
1126	5.7581998377597	0.763853513954555	9	Y	group1(38_t)|group2(1009_t)|group3(1268_t)|group4(1_n,_1254_t)|group5(2_n,_1659_t)|group6(769_t)|group7(516_t)|group8(1_n,_440_t)|group9(283_t)|group10(1_n,_838_t)
1127	5.80066789103445	0.759690666557215	9	Y	group1(38_t)|group2(1009_t)|group3(1268_t)|group4(1_n,_1254_t)|group5(1_n,_1660_t)|group6(769_t)|group7(516_t)|group8(1_n,_440_t)|group9(283_t)|group10(1_n,_838_t)
1128	5.80066789103445	0.759690666557215	9	Y	group1(38_g)|group2(1009_g)|group3(1268_g)|group4(1254_g,_1_n)|group5(1660_g,_1_n)|group6(769_g)|group7(516_g)|group8(440_g,_1_n)|group9(283_g)|group10(838_g,_1_n)
1129	5.80066789103445	0.759690666557215	9	Y	group1(38_a)|group2(1009_a)|group3(1268_a)|group4(1254_a,_1_n)|group5(1660_a,_1_n)|group6(769_a)|group7(516_a)|group8(440_a,_1_n)|group9(283_a)|group10(838_a,_1_n)
1130	5.80066789103445	0.759690666557215	9	Y	group1(38_c)|group2(1009_c)|group3(1268_c)|group4(1254_c,_1_n)|group5(1660_c,_1_n)|group6(769_c)|group7(516_c)|group8(440_c,_1_n)|group9(283_c)|group10(838_c,_1_n)
1131	5.80066789103445	0.759690666557215	9	Y	group1(38_a)|group2(1009_a)|group3(1268_a)|group4(1254_a,_1_n)|group5(1660_a,_1_n)|group6(769_a)|group7(516_a)|group8(440_a,_1_n)|group9(283_a)|group10(838_a,_1_n)
1132	128.411720166852	2.65399983774847e-12	36	Y	group1(38_c)|group2(1_a,_940_c,_2_n,_66_t)|group3(1180_c,_88_t)|group4(1_a,_1144_c,_2_n,_108_t)|group5(1_a,_1472_c,_5_n,_182_t,_1_y)|group6(1_a,_667_c,_101_t)|group7(445_c,_70_t,_1_y)|group8(1_a,_400_c,_2_n,_38_t)|group9(230_c,_53_t)|group10(800_c,_1_n,_38_t)
1133	12.5937718860544	0.815118446663126	18	Y	group1(38_c)|group2(1007_c,_2_t)|group3(1267_c,_1_t)|group4(1254_c,_1_n)|group5(1659_c,_1_n,_1_t)|group6(769_c)|group7(516_c)|group8(440_c,_1_n)|group9(283_c)|group10(838_c,_1_n)
1134	5.80066789103445	0.759690666557215	9	Y	group1(38_t)|group2(1009_t)|group3(1268_t)|group4(1_n,_1254_t)|group5(1_n,_1660_t)|group6(769_t)|group7(516_t)|group8(1_n,_440_t)|group9(283_t)|group10(1_n,_838_t)
1135	5.80066789103445	0.759690666557215	9	Y	group1(38_t)|group2(1009_t)|group3(1268_t)|group4(1_n,_1254_t)|group5(1_n,_1660_t)|group6(769_t)|group7(516_t)|group8(1_n,_440_t)|group9(283_t)|group10(1_n,_838_t)
1136	38.9190204445848	0.00292185157204243	18	Y	group1(38_c)|group2(1008_c,_1_t)|group3(1262_c,_6_t)|group4(1251_c,_1_n,_3_t)|group5(1657_c,_1_n,_3_t)|group6(767_c,_2_t)|group7(516_c)|group8(433_c,_1_n,_7_t)|group9(283_c)|group10(837_c,_1_n,_1_t)
1137	5.80066789103445	0.759690666557215	9	Y	group1(38_a)|group2(1009_a)|group3(1268_a)|group4(1254_a,_1_n)|group5(1660_a,_1_n)|group6(769_a)|group7(516_a)|group8(440_a,_1_n)|group9(283_a)|group10(838_a,_1_n)
1138	7.91617261008657	0.542615641708489	9	Y	group1(38_a)|group2(1009_a)|group3(1268_a)|group4(1255_a)|group5(1660_a,_1_n)|group6(769_a)|group7(516_a)|group8(440_a,_1_n)|group9(283_a)|group10(838_a,_1_n)
1139	7.91617261008657	0.542615641708489	9	Y	group1(38_t)|group2(1009_t)|group3(1268_t)|group4(1255_t)|group5(1_n,_1660_t)|group6(769_t)|group7(516_t)|group8(1_n,_440_t)|group9(283_t)|group10(1_n,_838_t)
1140	7.91617261008657	0.542615641708489	9	Y	group1(38_g)|group2(1009_g)|group3(1268_g)|group4(1255_g)|group5(1660_g,_1_n)|group6(769_g)|group7(516_g)|group8(440_g,_1_n)|group9(283_g)|group10(838_g,_1_n)
1141	13.2928839116262	0.773888088937912	18	Y	group1(38_g)|group2(1009_g)|group3(1268_g)|group4(1_a,_1254_g)|group5(1660_g,_1_n)|group6(769_g)|group7(516_g)|group8(440_g,_1_n)|group9(283_g)|group10(838_g,_1_n)
1142	12.7343809419794	0.807104801752618	18	Y	group1(38_g)|group2(1_a,_1008_g)|group3(1268_g)|group4(1254_g,_1_n)|group5(1660_g,_1_n)|group6(769_g)|group7(516_g)|group8(440_g,_1_n)|group9(283_g)|group10(838_g,_1_n)
1143	5.80066789103445	0.759690666557215	9	Y	group1(38_g)|group2(1009_g)|group3(1268_g)|group4(1254_g,_1_n)|group5(1660_g,_1_n)|group6(769_g)|group7(516_g)|group8(440_g,_1_n)|group9(283_g)|group10(838_g,_1_n)
1144	5.80066789103445	0.759690666557215	9	Y	group1(38_a)|group2(1009_a)|group3(1268_a)|group4(1254_a,_1_n)|group5(1660_a,_1_n)|group6(769_a)|group7(516_a)|group8(440_a,_1_n)|group9(283_a)|group10(838_a,_1_n)
1145	12.7343809419794	0.807104801752618	18	Y	group1(38_a)|group2(1008_a,_1_c)|group3(1268_a)|group4(1254_a,_1_n)|group5(1660_a,_1_n)|group6(769_a)|group7(516_a)|group8(440_a,_1_n)|group9(283_a)|group10(838_a,_1_n)
1146	5.80066789103445	0.759690666557215	9	Y	group1(38_t)|group2(1009_t)|group3(1268_t)|group4(1_n,_1254_t)|group5(1_n,_1660_t)|group6(769_t)|group7(516_t)|group8(1_n,_440_t)|group9(283_t)|group10(1_n,_838_t)
1147	5.80066789103445	0.759690666557215	9	Y	group1(38_g)|group2(1009_g)|group3(1268_g)|group4(1254_g,_1_n)|group5(1660_g,_1_n)|group6(769_g)|group7(516_g)|group8(440_g,_1_n)|group9(283_g)|group10(838_g,_1_n)
1148	5.80066789103445	0.759690666557215	9	Y	group1(38_t)|group2(1009_t)|group3(1268_t)|group4(1_n,_1254_t)|group5(1_n,_1660_t)|group6(769_t)|group7(516_t)|group8(1_n,_440_t)|group9(283_t)|group10(1_n,_838_t)
1149	5.80066789103445	0.759690666557215	9	Y	group1(38_c)|group2(1009_c)|group3(1268_c)|group4(1254_c,_1_n)|group5(1660_c,_1_n)|group6(769_c)|group7(516_c)|group8(440_c,_1_n)|group9(283_c)|group10(838_c,_1_n)
1150	10.5524258965734	0.912376152319879	18	Y	group1(38_c)|group2(1009_c)|group3(1267_c,_1_t)|group4(1253_c,_1_n,_1_t)|group5(1660_c,_1_n)|group6(768_c,_1_t)|group7(516_c)|group8(440_c,_1_n)|group9(283_c)|group10(838_c,_1_n)
1151	6.70163597166895	0.668151392889848	9	Y	group1(38_a)|group2(1009_a)|group3(1268_a)|group4(1253_a,_2_n)|group5(1660_a,_1_n)|group6(769_a)|group7(516_a)|group8(440_a,_1_n)|group9(283_a)|group10(838_a,_1_n)
1152	17.2253217177763	0.925417189961817	27	Y	group1(38_a)|group2(1008_a,_1_g)|group3(1267_a,_1_c)|group4(1253_a,_2_n)|group5(1659_a,_1_c,_1_n)|group6(769_a)|group7(516_a)|group8(440_a,_1_n)|group9(283_a)|group10(838_a,_1_n)
1153	6.70163597166895	0.668151392889848	9	Y	group1(38_a)|group2(1009_a)|group3(1268_a)|group4(1253_a,_2_n)|group5(1660_a,_1_n)|group6(769_a)|group7(516_a)|group8(440_a,_1_n)|group9(283_a)|group10(838_a,_1_n)
1154	6.70163597166895	0.668151392889848	9	Y	group1(38_t)|group2(1009_t)|group3(1268_t)|group4(2_n,_1253_t)|group5(1_n,_1660_t)|group6(769_t)|group7(516_t)|group8(1_n,_440_t)|group9(283_t)|group10(1_n,_838_t)
1155	12.0123700004736	0.846598186990537	18	Y	group1(38_t)|group2(1009_t)|group3(1_g,_1267_t)|group4(2_n,_1253_t)|group5(1_n,_1660_t)|group6(769_t)|group7(516_t)|group8(1_n,_440_t)|group9(283_t)|group10(1_n,_838_t)
1156	9.11402281990429	0.426816211424999	9	Y	group1(38_t)|group2(1009_t)|group3(1268_t)|group4(3_n,_1252_t)|group5(1_n,_1660_t)|group6(769_t)|group7(516_t)|group8(1_n,_440_t)|group9(283_t)|group10(1_n,_838_t)
1157	9.11402281990429	0.426816211424999	9	Y	group1(38_t)|group2(1009_t)|group3(1268_t)|group4(3_n,_1252_t)|group5(1_n,_1660_t)|group6(769_t)|group7(516_t)|group8(1_n,_440_t)|group9(283_t)|group10(1_n,_838_t)
1158	9.11402281990429	0.426816211424999	9	Y	group1(38_g)|group2(1009_g)|group3(1268_g)|group4(1252_g,_3_n)|group5(1660_g,_1_n)|group6(769_g)|group7(516_g)|group8(440_g,_1_n)|group9(283_g)|group10(838_g,_1_n)
1159	9.11402281990429	0.426816211424999	9	Y	group1(38_t)|group2(1009_t)|group3(1268_t)|group4(3_n,_1252_t)|group5(1_n,_1660_t)|group6(769_t)|group7(516_t)|group8(1_n,_440_t)|group9(283_t)|group10(1_n,_838_t)
1160	14.4245109472563	0.701028264386037	18	Y	group1(38_a)|group2(1009_a)|group3(1_-,_1267_a)|group4(1252_a,_3_n)|group5(1660_a,_1_n)|group6(769_a)|group7(516_a)|group8(440_a,_1_n)|group9(283_a)|group10(838_a,_1_n)
1161	9.11402281990429	0.426816211424999	9	Y	group1(38_t)|group2(1009_t)|group3(1268_t)|group4(3_n,_1252_t)|group5(1_n,_1660_t)|group6(769_t)|group7(516_t)|group8(1_n,_440_t)|group9(283_t)|group10(1_n,_838_t)
1162	9.11402281990429	0.426816211424999	9	Y	group1(38_t)|group2(1009_t)|group3(1268_t)|group4(3_n,_1252_t)|group5(1_n,_1660_t)|group6(769_t)|group7(516_t)|group8(1_n,_440_t)|group9(283_t)|group10(1_n,_838_t)
1163	23.6376016562521	0.167262627046317	18	Y	group1(38_t)|group2(1009_t)|group3(1268_t)|group4(3_n,_1252_t)|group5(1_n,_1660_t)|group6(769_t)|group7(1_k,_515_t)|group8(1_n,_440_t)|group9(283_t)|group10(1_n,_838_t)
1164	17.9945335536904	0.456012776532018	18	Y	group1(38_c)|group2(1009_c)|group3(1266_c,_2_t)|group4(1251_c,_3_n,_1_t)|group5(1660_c,_1_n)|group6(768_c,_1_t)|group7(516_c)|group8(439_c,_1_n,_1_t)|group9(282_c,_1_t)|group10(838_c,_1_n)
1165	9.11402281990429	0.426816211424999	9	Y	group1(38_c)|group2(1009_c)|group3(1268_c)|group4(1252_c,_3_n)|group5(1660_c,_1_n)|group6(769_c)|group7(516_c)|group8(440_c,_1_n)|group9(283_c)|group10(838_c,_1_n)
1166	14.4947804407907	0.69631456135168	18	Y	group1(38_c)|group2(1009_c)|group3(1268_c)|group4(1251_c,_3_n,_1_t)|group5(1660_c,_1_n)|group6(769_c)|group7(516_c)|group8(440_c,_1_n)|group9(283_c)|group10(838_c,_1_n)
1167	9.11402281990429	0.426816211424999	9	Y	group1(38_t)|group2(1009_t)|group3(1268_t)|group4(3_n,_1252_t)|group5(1_n,_1660_t)|group6(769_t)|group7(516_t)|group8(1_n,_440_t)|group9(283_t)|group10(1_n,_838_t)
1168	9.11402281990429	0.426816211424999	9	Y	group1(38_t)|group2(1009_t)|group3(1268_t)|group4(3_n,_1252_t)|group5(1_n,_1660_t)|group6(769_t)|group7(516_t)|group8(1_n,_440_t)|group9(283_t)|group10(1_n,_838_t)
1169	12.9299562528689	0.795717235573371	18	Y	group1(38_a)|group2(1009_a)|group3(1268_a)|group4(1252_a,_3_n)|group5(1659_a,_1_g,_1_n)|group6(769_a)|group7(516_a)|group8(440_a,_1_n)|group9(283_a)|group10(838_a,_1_n)
1170	9.11402281990429	0.426816211424999	9	Y	group1(38_a)|group2(1009_a)|group3(1268_a)|group4(1252_a,_3_n)|group5(1660_a,_1_n)|group6(769_a)|group7(516_a)|group8(440_a,_1_n)|group9(283_a)|group10(838_a,_1_n)
1171	12.9299562528689	0.795717235573371	18	Y	group1(38_a)|group2(1009_a)|group3(1268_a)|group4(1252_a,_3_n)|group5(1659_a,_1_g,_1_n)|group6(769_a)|group7(516_a)|group8(440_a,_1_n)|group9(283_a)|group10(838_a,_1_n)
1172	9.11402281990429	0.426816211424999	9	Y	group1(38_t)|group2(1009_t)|group3(1268_t)|group4(3_n,_1252_t)|group5(1_n,_1660_t)|group6(769_t)|group7(516_t)|group8(1_n,_440_t)|group9(283_t)|group10(1_n,_838_t)
1173	16.0472438411041	0.589250077743626	18	Y	group1(38_t)|group2(1_g,_1008_t)|group3(1268_t)|group4(3_n,_1252_t)|group5(1_n,_1660_t)|group6(769_t)|group7(516_t)|group8(1_n,_440_t)|group9(283_t)|group10(1_n,_838_t)
1174	24.3049648638084	0.145288353795156	18	Y	group1(38_c)|group2(1006_c,_3_t)|group3(1268_c)|group4(1252_c,_3_n)|group5(1659_c,_1_n,_1_t)|group6(769_c)|group7(516_c)|group8(440_c,_1_n)|group9(283_c)|group10(838_c,_1_n)
1175	19.0721220639307	0.387394899844223	18	Y	group1(38_c)|group2(1009_c)|group3(1268_c)|group4(1250_c,_3_n,_2_t)|group5(1659_c,_1_n,_1_t)|group6(769_c)|group7(515_c,_1_t)|group8(440_c,_1_n)|group9(282_c,_1_t)|group10(838_c,_1_n)
1176	7.10138070946271	0.626564952693706	9	Y	group1(38_a)|group2(1008_a,_1_n)|group3(1268_a)|group4(1252_a,_3_n)|group5(1660_a,_1_n)|group6(769_a)|group7(516_a)|group8(440_a,_1_n)|group9(283_a)|group10(838_a,_1_n)
1177	8.04065550005852	0.530054374197901	9	Y	group1(38_t)|group2(1009_t)|group3(1268_t)|group4(3_n,_1252_t)|group5(2_n,_1659_t)|group6(769_t)|group7(516_t)|group8(1_n,_440_t)|group9(283_t)|group10(1_n,_838_t)
1178	6.70163597166895	0.668151392889848	9	Y	group1(38_a)|group2(1009_a)|group3(1268_a)|group4(1253_a,_2_n)|group5(1660_a,_1_n)|group6(769_a)|group7(516_a)|group8(440_a,_1_n)|group9(283_a)|group10(838_a,_1_n)
1179	13.6351028691235	0.752549732719694	18	Y	group1(38_a)|group2(1008_a,_1_t)|group3(1268_a)|group4(1253_a,_2_n)|group5(1660_a,_1_n)|group6(769_a)|group7(516_a)|group8(440_a,_1_n)|group9(283_a)|group10(838_a,_1_n)
1180	15.2472181305176	0.64492805884088	18	Y	group1(38_t)|group2(1009_t)|group3(1268_t)|group4(2_n,_1253_t)|group5(1_n,_1660_t)|group6(769_t)|group7(516_t)|group8(1_n,_440_t)|group9(283_t)|group10(1_c,_1_n,_837_t)
1181	6.70163597166895	0.668151392889848	9	Y	group1(38_c)|group2(1009_c)|group3(1268_c)|group4(1253_c,_2_n)|group5(1660_c,_1_n)|group6(769_c)|group7(516_c)|group8(440_c,_1_n)|group9(283_c)|group10(838_c,_1_n)
1182	6.70163597166895	0.668151392889848	9	Y	group1(38_a)|group2(1009_a)|group3(1268_a)|group4(1253_a,_2_n)|group5(1660_a,_1_n)|group6(769_a)|group7(516_a)|group8(440_a,_1_n)|group9(283_a)|group10(838_a,_1_n)
1183	6.70163597166895	0.668151392889848	9	Y	group1(38_a)|group2(1009_a)|group3(1268_a)|group4(1253_a,_2_n)|group5(1660_a,_1_n)|group6(769_a)|group7(516_a)|group8(440_a,_1_n)|group9(283_a)|group10(838_a,_1_n)
1184	20.2565090900218	0.31856507093232	18	Y	group1(38_g)|group2(2_a,_1007_g)|group3(1268_g)|group4(1253_g,_2_n)|group5(1661_g)|group6(769_g)|group7(516_g)|group8(440_g,_1_n)|group9(283_g)|group10(1_a,_837_g,_1_n)
1185	9.40634062012925	0.400641535971073	9	Y	group1(38_a)|group2(1009_a)|group3(1268_a)|group4(1253_a,_2_n)|group5(1661_a)|group6(769_a)|group7(516_a)|group8(440_a,_1_n)|group9(283_a)|group10(838_a,_1_n)
1186	15.8183742596419	0.605221405004181	18	Y	group1(38_c)|group2(1008_c,_1_t)|group3(1268_c)|group4(1254_c,_1_n)|group5(1660_c,_1_t)|group6(769_c)|group7(516_c)|group8(439_c,_1_n,_1_t)|group9(283_c)|group10(838_c,_1_n)
1187	32.2479215245915	0.0205465042318301	18	Y	group1(38_t)|group2(2_c,_1007_t)|group3(1268_t)|group4(1_n,_1254_t)|group5(1661_t)|group6(769_t)|group7(516_t)|group8(2_n,_439_t)|group9(283_t)|group10(1_n,_838_t)
1188	24.5742188981214	0.00348009970168277	9	Y	group1(38_a)|group2(1009_a)|group3(1268_a)|group4(1255_a)|group5(1661_a)|group6(769_a)|group7(516_a)|group8(439_a,_2_n)|group9(283_a)|group10(838_a,_1_n)
1189	24.5742188981214	0.00348009970168277	9	Y	group1(38_t)|group2(1009_t)|group3(1268_t)|group4(1255_t)|group5(1661_t)|group6(769_t)|group7(516_t)|group8(2_n,_439_t)|group9(283_t)|group10(1_n,_838_t)
1190	18.3061363938528	0.031783426259631	9	Y	group1(38_t)|group2(1009_t)|group3(1268_t)|group4(1_n,_1254_t)|group5(1661_t)|group6(769_t)|group7(516_t)|group8(2_n,_439_t)|group9(283_t)|group10(1_n,_838_t)
1191	18.3061363938528	0.031783426259631	9	Y	group1(38_c)|group2(1009_c)|group3(1268_c)|group4(1254_c,_1_n)|group5(1661_c)|group6(769_c)|group7(516_c)|group8(439_c,_2_n)|group9(283_c)|group10(838_c,_1_n)
1192	38.0877444521955	0.00377111459098154	18	Y	group1(38_a)|group2(1008_a,_1_c)|group3(1268_a)|group4(1254_a,_1_n)|group5(1661_a)|group6(769_a)|group7(516_a)|group8(438_a,_3_n)|group9(283_a)|group10(838_a,_1_n)
1193	31.1543018781578	0.000278518035393131	9	Y	group1(38_a)|group2(1009_a)|group3(1268_a)|group4(1254_a,_1_n)|group5(1661_a)|group6(769_a)|group7(516_a)|group8(438_a,_3_n)|group9(283_a)|group10(838_a,_1_n)
1194	31.1543018781578	0.000278518035393131	9	Y	group1(38_c)|group2(1009_c)|group3(1268_c)|group4(1254_c,_1_n)|group5(1661_c)|group6(769_c)|group7(516_c)|group8(438_c,_3_n)|group9(283_c)|group10(838_c,_1_n)
1195	48.3336853240358	0.000134290255242669	18	Y	group1(38_c)|group2(1009_c)|group3(1268_c)|group4(1254_c,_1_n)|group5(1661_c)|group6(769_c)|group7(516_c)|group8(437_c,_3_n,_1_t)|group9(283_c)|group10(838_c,_1_n)
1196	36.4650115835455	0.00614828746459843	18	Y	group1(38_a)|group2(1009_a)|group3(1267_a,_1_g)|group4(1254_a,_1_n)|group5(1661_a)|group6(769_a)|group7(516_a)|group8(438_a,_3_n)|group9(283_a)|group10(838_a,_1_n)
1197	31.1543018781578	0.000278518035393131	9	Y	group1(38_a)|group2(1009_a)|group3(1268_a)|group4(1254_a,_1_n)|group5(1661_a)|group6(769_a)|group7(516_a)|group8(438_a,_3_n)|group9(283_a)|group10(838_a,_1_n)
1198	31.1543018781578	0.000278518035393131	9	Y	group1(38_g)|group2(1009_g)|group3(1268_g)|group4(1254_g,_1_n)|group5(1661_g)|group6(769_g)|group7(516_g)|group8(438_g,_3_n)|group9(283_g)|group10(838_g,_1_n)
1199	31.1543018781578	0.000278518035393131	9	Y	group1(38_g)|group2(1009_g)|group3(1268_g)|group4(1254_g,_1_n)|group5(1661_g)|group6(769_g)|group7(516_g)|group8(438_g,_3_n)|group9(283_g)|group10(838_g,_1_n)
1200	31.1543018781578	0.000278518035393131	9	Y	group1(38_g)|group2(1009_g)|group3(1268_g)|group4(1254_g,_1_n)|group5(1661_g)|group6(769_g)|group7(516_g)|group8(438_g,_3_n)|group9(283_g)|group10(838_g,_1_n)
1201	31.1543018781578	0.000278518035393131	9	Y	group1(38_t)|group2(1009_t)|group3(1268_t)|group4(1_n,_1254_t)|group5(1661_t)|group6(769_t)|group7(516_t)|group8(3_n,_438_t)|group9(283_t)|group10(1_n,_838_t)
1202	31.1543018781578	0.000278518035393131	9	Y	group1(38_t)|group2(1009_t)|group3(1268_t)|group4(1_n,_1254_t)|group5(1661_t)|group6(769_t)|group7(516_t)|group8(3_n,_438_t)|group9(283_t)|group10(1_n,_838_t)
1203	18.3061363938528	0.031783426259631	9	Y	group1(38_g)|group2(1009_g)|group3(1268_g)|group4(1254_g,_1_n)|group5(1661_g)|group6(769_g)|group7(516_g)|group8(439_g,_2_n)|group9(283_g)|group10(838_g,_1_n)
1204	18.3061363938528	0.031783426259631	9	Y	group1(38_a)|group2(1009_a)|group3(1268_a)|group4(1254_a,_1_n)|group5(1661_a)|group6(769_a)|group7(516_a)|group8(439_a,_2_n)|group9(283_a)|group10(838_a,_1_n)
1205	18.3061363938528	0.031783426259631	9	Y	group1(38_a)|group2(1009_a)|group3(1268_a)|group4(1254_a,_1_n)|group5(1661_a)|group6(769_a)|group7(516_a)|group8(439_a,_2_n)|group9(283_a)|group10(838_a,_1_n)
1206	22.1213460131456	0.226642301921165	18	Y	group1(38_a)|group2(1009_a)|group3(1268_a)|group4(1254_a,_1_n)|group5(1660_a,_1_t)|group6(769_a)|group7(516_a)|group8(439_a,_2_n)|group9(283_a)|group10(838_a,_1_n)
1207	25.2398386434542	0.11845110769553	18	Y	group1(38_a)|group2(1008_a,_1_t)|group3(1268_a)|group4(1254_a,_1_n)|group5(1661_a)|group6(769_a)|group7(516_a)|group8(439_a,_2_n)|group9(283_a)|group10(838_a,_1_n)
1208	23.6041015223957	0.168430560104233	18	Y	group1(38_g)|group2(1009_g)|group3(1267_g,_1_t)|group4(1252_g,_1_n,_2_t)|group5(1659_g,_2_t)|group6(769_g)|group7(516_g)|group8(439_g,_2_n)|group9(283_g)|group10(838_g,_1_n)
1209	18.3061363938528	0.031783426259631	9	Y	group1(38_a)|group2(1009_a)|group3(1268_a)|group4(1254_a,_1_n)|group5(1661_a)|group6(769_a)|group7(516_a)|group8(439_a,_2_n)|group9(283_a)|group10(838_a,_1_n)
1210	18.3061363938528	0.031783426259631	9	Y	group1(38_a)|group2(1009_a)|group3(1268_a)|group4(1254_a,_1_n)|group5(1661_a)|group6(769_a)|group7(516_a)|group8(439_a,_2_n)|group9(283_a)|group10(838_a,_1_n)
1211	18.3061363938528	0.031783426259631	9	Y	group1(38_a)|group2(1009_a)|group3(1268_a)|group4(1254_a,_1_n)|group5(1661_a)|group6(769_a)|group7(516_a)|group8(439_a,_2_n)|group9(283_a)|group10(838_a,_1_n)
1212	23.4633256680366	0.173407752495486	18	Y	group1(38_a)|group2(1008_a,_1_g)|group3(1267_a,_1_g)|group4(1254_a,_1_n)|group5(1661_a)|group6(769_a)|group7(516_a)|group8(439_a,_2_n)|group9(283_a)|group10(838_a,_1_n)
1213	18.3061363938528	0.031783426259631	9	Y	group1(38_a)|group2(1009_a)|group3(1268_a)|group4(1254_a,_1_n)|group5(1661_a)|group6(769_a)|group7(516_a)|group8(439_a,_2_n)|group9(283_a)|group10(838_a,_1_n)
1214	53.3639288246839	2.30427778614457e-05	18	Y	group1(38_g)|group2(1003_g,_6_t)|group3(1267_g,_1_t)|group4(1254_g,_1_n)|group5(1661_g)|group6(769_g)|group7(516_g)|group8(439_g,_2_n)|group9(283_g)|group10(838_g,_1_n)
1215	29.0850653831072	0.0473492994398726	18	Y	group1(38_c)|group2(1008_c,_1_t)|group3(1268_c)|group4(1254_c,_1_n)|group5(1660_c,_1_t)|group6(769_c)|group7(516_c)|group8(439_c,_2_n)|group9(282_c,_1_t)|group10(838_c,_1_n)
1216	18.3061363938528	0.031783426259631	9	Y	group1(38_t)|group2(1009_t)|group3(1268_t)|group4(1_n,_1254_t)|group5(1661_t)|group6(769_t)|group7(516_t)|group8(2_n,_439_t)|group9(283_t)|group10(1_n,_838_t)
1217	18.3061363938528	0.031783426259631	9	Y	group1(38_t)|group2(1009_t)|group3(1268_t)|group4(1_n,_1254_t)|group5(1661_t)|group6(769_t)|group7(516_t)|group8(2_n,_439_t)|group9(283_t)|group10(1_n,_838_t)
1218	18.3061363938528	0.031783426259631	9	Y	group1(38_g)|group2(1009_g)|group3(1268_g)|group4(1254_g,_1_n)|group5(1661_g)|group6(769_g)|group7(516_g)|group8(439_g,_2_n)|group9(283_g)|group10(838_g,_1_n)
1219	35.481239733869	0.00821702107813343	18	Y	group1(38_a)|group2(1009_a)|group3(1268_a)|group4(1254_a,_1_n)|group5(1661_a)|group6(769_a)|group7(516_a)|group8(438_a,_1_g,_2_n)|group9(283_a)|group10(838_a,_1_n)
1220	18.3061363938528	0.031783426259631	9	Y	group1(38_t)|group2(1009_t)|group3(1268_t)|group4(1_n,_1254_t)|group5(1661_t)|group6(769_t)|group7(516_t)|group8(2_n,_439_t)|group9(283_t)|group10(1_n,_838_t)
1221	37.5380014227938	0.00445652367887951	18	Y	group1(38_g)|group2(1003_g,_6_t)|group3(1261_g,_7_t)|group4(1252_g,_1_n,_2_t)|group5(1658_g,_3_t)|group6(769_g)|group7(516_g)|group8(439_g,_2_n)|group9(283_g)|group10(838_g,_1_n)
1222	39.7999342309438	0.00222217278221378	18	Y	group1(38_g)|group2(1007_g,_2_t)|group3(1268_g)|group4(1253_g,_2_t)|group5(1660_g,_1_t)|group6(766_g,_3_t)|group7(513_g,_3_t)|group8(439_g,_2_n)|group9(282_g,_1_t)|group10(838_g,_1_n)
1223	29.8854299813056	0.0385753603319738	18	Y	group1(38_c)|group2(1009_c)|group3(1267_c,_1_t)|group4(1255_c)|group5(1661_c)|group6(769_c)|group7(516_c)|group8(439_c,_2_n)|group9(283_c)|group10(838_c,_1_n)
1224	24.5742188981214	0.00348009970168277	9	Y	group1(38_t)|group2(1009_t)|group3(1268_t)|group4(1255_t)|group5(1661_t)|group6(769_t)|group7(516_t)|group8(2_n,_439_t)|group9(283_t)|group10(1_n,_838_t)
1225	24.5742188981214	0.00348009970168277	9	Y	group1(38_t)|group2(1009_t)|group3(1268_t)|group4(1255_t)|group5(1661_t)|group6(769_t)|group7(516_t)|group8(2_n,_439_t)|group9(283_t)|group10(1_n,_838_t)
1226	24.5742188981214	0.00348009970168277	9	Y	group1(38_t)|group2(1009_t)|group3(1268_t)|group4(1255_t)|group5(1661_t)|group6(769_t)|group7(516_t)|group8(2_n,_439_t)|group9(283_t)|group10(1_n,_838_t)
1227	36.5635148196196	0.0059707043620668	18	Y	group1(38_a)|group2(1006_a,_3_g)|group3(1266_a,_2_g)|group4(1255_a)|group5(1661_a)|group6(768_a,_1_g)|group7(516_a)|group8(439_a,_2_n)|group9(283_a)|group10(838_a,_1_n)
1228	24.5742188981214	0.00348009970168277	9	Y	group1(38_t)|group2(1009_t)|group3(1268_t)|group4(1255_t)|group5(1661_t)|group6(769_t)|group7(516_t)|group8(2_n,_439_t)|group9(283_t)|group10(1_n,_838_t)
1229	31.5081627995787	0.0251230707178019	18	Y	group1(38_g)|group2(1_a,_1008_g)|group3(1268_g)|group4(1255_g)|group5(1661_g)|group6(769_g)|group7(516_g)|group8(439_g,_2_n)|group9(283_g)|group10(838_g,_1_n)
1230	24.5742188981214	0.00348009970168277	9	Y	group1(38_g)|group2(1009_g)|group3(1268_g)|group4(1255_g)|group5(1661_g)|group6(769_g)|group7(516_g)|group8(439_g,_2_n)|group9(283_g)|group10(838_g,_1_n)
1231	32.2539582529103	0.0205125301620243	18	Y	group1(38_g)|group2(1009_g)|group3(1268_g)|group4(1255_g)|group5(1659_g,_2_t)|group6(769_g)|group7(516_g)|group8(439_g,_2_n)|group9(283_g)|group10(838_g,_1_n)
1232	24.5742188981214	0.00348009970168277	9	Y	group1(38_t)|group2(1009_t)|group3(1268_t)|group4(1255_t)|group5(1661_t)|group6(769_t)|group7(516_t)|group8(2_n,_439_t)|group9(283_t)|group10(1_n,_838_t)
1233	24.5742188981214	0.00348009970168277	9	Y	group1(38_a)|group2(1009_a)|group3(1268_a)|group4(1255_a)|group5(1661_a)|group6(769_a)|group7(516_a)|group8(439_a,_2_n)|group9(283_a)|group10(838_a,_1_n)
1234	24.5742188981214	0.00348009970168277	9	Y	group1(38_g)|group2(1009_g)|group3(1268_g)|group4(1255_g)|group5(1661_g)|group6(769_g)|group7(516_g)|group8(439_g,_2_n)|group9(283_g)|group10(838_g,_1_n)
1235	24.5742188981214	0.00348009970168277	9	Y	group1(38_a)|group2(1009_a)|group3(1268_a)|group4(1255_a)|group5(1661_a)|group6(769_a)|group7(516_a)|group8(439_a,_2_n)|group9(283_a)|group10(838_a,_1_n)
1236	46.6734321362981	0.000236435456927093	18	Y	group1(38_a)|group2(1005_a,_4_t)|group3(1261_a,_7_t)|group4(1246_a,_9_t)|group5(1658_a,_3_t)|group6(769_a)|group7(515_a,_1_t)|group8(434_a,_2_n,_5_t)|group9(283_a)|group10(838_a,_1_n)
1237	24.5742188981214	0.00348009970168277	9	Y	group1(38_t)|group2(1009_t)|group3(1268_t)|group4(1255_t)|group5(1661_t)|group6(769_t)|group7(516_t)|group8(2_n,_439_t)|group9(283_t)|group10(1_n,_838_t)
1238	24.5742188981214	0.00348009970168277	9	Y	group1(38_t)|group2(1009_t)|group3(1268_t)|group4(1255_t)|group5(1661_t)|group6(769_t)|group7(516_t)|group8(2_n,_439_t)|group9(283_t)|group10(1_n,_838_t)
1239	18.6985068584067	0.0278820179468408	9	Y	group1(38_c)|group2(1008_c,_1_n)|group3(1268_c)|group4(1255_c)|group5(1661_c)|group6(769_c)|group7(516_c)|group8(439_c,_2_n)|group9(283_c)|group10(838_c,_1_n)
1240	24.5742188981214	0.00348009970168277	9	Y	group1(38_g)|group2(1009_g)|group3(1268_g)|group4(1255_g)|group5(1661_g)|group6(769_g)|group7(516_g)|group8(439_g,_2_n)|group9(283_g)|group10(838_g,_1_n)
1241	24.5742188981214	0.00348009970168277	9	Y	group1(38_a)|group2(1009_a)|group3(1268_a)|group4(1255_a)|group5(1661_a)|group6(769_a)|group7(516_a)|group8(439_a,_2_n)|group9(283_a)|group10(838_a,_1_n)
1242	34.1315337197019	0.0121325796794415	18	Y	group1(38_t)|group2(1009_t)|group3(1268_t)|group4(1255_t)|group5(1_c,_1660_t)|group6(769_t)|group7(516_t)|group8(1_c,_2_n,_438_t)|group9(283_t)|group10(1_n,_838_t)
1243	31.7834813976958	0.0233206921084789	18	Y	group1(38_c)|group2(1009_c)|group3(1266_c,_2_t)|group4(1255_c)|group5(1659_c,_2_t)|group6(769_c)|group7(516_c)|group8(439_c,_2_n)|group9(283_c)|group10(838_c,_1_n)
1244	24.5742188981214	0.00348009970168277	9	Y	group1(38_t)|group2(1009_t)|group3(1268_t)|group4(1255_t)|group5(1661_t)|group6(769_t)|group7(516_t)|group8(2_n,_439_t)|group9(283_t)|group10(1_n,_838_t)
1245	28.3896702176701	0.0563675390602525	18	Y	group1(38_g)|group2(1009_g)|group3(1268_g)|group4(1255_g)|group5(1_a,_1660_g)|group6(769_g)|group7(516_g)|group8(439_g,_2_n)|group9(283_g)|group10(838_g,_1_n)
1246	24.5742188981214	0.00348009970168277	9	Y	group1(38_t)|group2(1009_t)|group3(1268_t)|group4(1255_t)|group5(1661_t)|group6(769_t)|group7(516_t)|group8(2_n,_439_t)|group9(283_t)|group10(1_n,_838_t)
1247	29.7648068571043	0.0397967861654554	18	Y	group1(38_c)|group2(1008_c,_1_g)|group3(1268_c)|group4(1254_c,_1_g)|group5(1661_c)|group6(769_c)|group7(516_c)|group8(439_c,_2_n)|group9(283_c)|group10(838_c,_1_n)
1248	24.5742188981214	0.00348009970168277	9	Y	group1(38_t)|group2(1009_t)|group3(1268_t)|group4(1255_t)|group5(1661_t)|group6(769_t)|group7(516_t)|group8(2_n,_439_t)|group9(283_t)|group10(1_n,_838_t)
1249	24.5742188981214	0.00348009970168277	9	Y	group1(38_a)|group2(1009_a)|group3(1268_a)|group4(1255_a)|group5(1661_a)|group6(769_a)|group7(516_a)|group8(439_a,_2_n)|group9(283_a)|group10(838_a,_1_n)
1250	24.5742188981214	0.00348009970168277	9	Y	group1(38_t)|group2(1009_t)|group3(1268_t)|group4(1255_t)|group5(1661_t)|group6(769_t)|group7(516_t)|group8(2_n,_439_t)|group9(283_t)|group10(1_n,_838_t)
1251	24.5742188981214	0.00348009970168277	9	Y	group1(38_c)|group2(1009_c)|group3(1268_c)|group4(1255_c)|group5(1661_c)|group6(769_c)|group7(516_c)|group8(439_c,_2_n)|group9(283_c)|group10(838_c,_1_n)
1252	24.5742188981214	0.00348009970168277	9	Y	group1(38_c)|group2(1009_c)|group3(1268_c)|group4(1255_c)|group5(1661_c)|group6(769_c)|group7(516_c)|group8(439_c,_2_n)|group9(283_c)|group10(838_c,_1_n)
1253	23.8336521455362	0.00457219721020126	9	Y	group1(38_a)|group2(1009_a)|group3(1268_a)|group4(1255_a)|group5(1661_a)|group6(769_a)|group7(516_a)|group8(439_a,_2_n)|group9(282_a,_1_n)|group10(838_a,_1_n)
1254	29.485170720345	0.0427626124579677	18	Y	group1(38_g)|group2(1009_g)|group3(1268_g)|group4(1255_g)|group5(1660_g,_1_t)|group6(768_g,_1_t)|group7(516_g)|group8(439_g,_2_n)|group9(282_g,_1_n)|group10(838_g,_1_n)
1255	23.8336521455362	0.00457219721020126	9	Y	group1(38_t)|group2(1009_t)|group3(1268_t)|group4(1255_t)|group5(1661_t)|group6(769_t)|group7(516_t)|group8(2_n,_439_t)|group9(1_n,_282_t)|group10(1_n,_838_t)
1256	23.8336521455362	0.00457219721020126	9	Y	group1(38_t)|group2(1009_t)|group3(1268_t)|group4(1255_t)|group5(1661_t)|group6(769_t)|group7(516_t)|group8(2_n,_439_t)|group9(1_n,_282_t)|group10(1_n,_838_t)
1257	23.8336521455362	0.00457219721020126	9	Y	group1(38_g)|group2(1009_g)|group3(1268_g)|group4(1255_g)|group5(1661_g)|group6(769_g)|group7(516_g)|group8(439_g,_2_n)|group9(282_g,_1_n)|group10(838_g,_1_n)
1258	27.64885048724	0.0676039017553053	18	Y	group1(38_c)|group2(1009_c)|group3(1268_c)|group4(1255_c)|group5(1660_c,_1_t)|group6(769_c)|group7(516_c)|group8(439_c,_2_n)|group9(282_c,_1_n)|group10(838_c,_1_n)
1259	34.5208089731443	0.151424578684179	27	Y	group1(38_g)|group2(1009_g)|group3(1267_g,_1_t)|group4(1_a,_1254_g)|group5(1661_g)|group6(769_g)|group7(516_g)|group8(439_g,_2_n)|group9(282_g,_1_n)|group10(838_g,_1_n)
1260	23.8336521455362	0.00457219721020126	9	Y	group1(38_t)|group2(1009_t)|group3(1268_t)|group4(1255_t)|group5(1661_t)|group6(769_t)|group7(516_t)|group8(2_n,_439_t)|group9(1_n,_282_t)|group10(1_n,_838_t)
1261	23.8336521455362	0.00457219721020126	9	Y	group1(38_c)|group2(1009_c)|group3(1268_c)|group4(1255_c)|group5(1661_c)|group6(769_c)|group7(516_c)|group8(439_c,_2_n)|group9(282_c,_1_n)|group10(838_c,_1_n)
1262	23.8336521455362	0.00457219721020126	9	Y	group1(38_a)|group2(1009_a)|group3(1268_a)|group4(1255_a)|group5(1661_a)|group6(769_a)|group7(516_a)|group8(439_a,_2_n)|group9(282_a,_1_n)|group10(838_a,_1_n)
1263	27.8649838937005	0.417959856170027	27	Y	group1(38_c)|group2(1008_c,_1_t)|group3(1267_c,_1_t)|group4(1250_c,_1_n,_4_t)|group5(1658_c,_1_g,_2_t)|group6(768_c,_1_t)|group7(515_c,_1_t)|group8(438_c,_2_n,_1_t)|group9(282_c,_1_n)|group10(838_c,_1_n)
1264	58.5587983170153	3.49057509175618e-06	18	Y	group1(36_c,_2_t)|group2(1006_c,_3_t)|group3(1266_c,_2_t)|group4(1250_c,_1_n,_4_t)|group5(1654_c,_7_t)|group6(766_c,_3_t)|group7(514_c,_2_t)|group8(439_c,_2_n)|group9(282_c,_1_n)|group10(838_c,_1_n)
1265	18.5655725544519	0.029150841274551	9	Y	group1(38_a)|group2(1009_a)|group3(1268_a)|group4(1254_a,_1_n)|group5(1661_a)|group6(769_a)|group7(516_a)|group8(439_a,_2_n)|group9(282_a,_1_n)|group10(838_a,_1_n)
1266	18.5655725544519	0.029150841274551	9	Y	group1(38_a)|group2(1009_a)|group3(1268_a)|group4(1254_a,_1_n)|group5(1661_a)|group6(769_a)|group7(516_a)|group8(439_a,_2_n)|group9(282_a,_1_n)|group10(838_a,_1_n)
1267	18.5655725544519	0.029150841274551	9	Y	group1(38_a)|group2(1009_a)|group3(1268_a)|group4(1254_a,_1_n)|group5(1661_a)|group6(769_a)|group7(516_a)|group8(439_a,_2_n)|group9(282_a,_1_n)|group10(838_a,_1_n)
1268	23.8336521455362	0.00457219721020126	9	Y	group1(38_t)|group2(1009_t)|group3(1268_t)|group4(1255_t)|group5(1661_t)|group6(769_t)|group7(516_t)|group8(2_n,_439_t)|group9(1_n,_282_t)|group10(1_n,_838_t)
1269	23.8336521455362	0.00457219721020126	9	Y	group1(38_g)|group2(1009_g)|group3(1268_g)|group4(1255_g)|group5(1661_g)|group6(769_g)|group7(516_g)|group8(439_g,_2_n)|group9(282_g,_1_n)|group10(838_g,_1_n)
1270	18.5523645540025	0.0292798050459422	9	Y	group1(38_a)|group2(1009_a)|group3(1267_a,_1_n)|group4(1255_a)|group5(1661_a)|group6(769_a)|group7(516_a)|group8(439_a,_2_n)|group9(282_a,_1_n)|group10(838_a,_1_n)
1271	18.5523645540025	0.0292798050459422	9	Y	group1(38_a)|group2(1009_a)|group3(1267_a,_1_n)|group4(1255_a)|group5(1661_a)|group6(769_a)|group7(516_a)|group8(439_a,_2_n)|group9(282_a,_1_n)|group10(838_a,_1_n)
1272	28.8908426491598	0.000676090024828634	9	Y	group1(38_t)|group2(1009_t)|group3(1_n,_1267_t)|group4(1255_t)|group5(1661_t)|group6(769_t)|group7(516_t)|group8(3_n,_438_t)|group9(1_n,_282_t)|group10(1_n,_838_t)
1273	41.2282505325731	4.54544120102894e-06	9	Y	group1(38_g)|group2(1009_g)|group3(1267_g,_1_n)|group4(1255_g)|group5(1661_g)|group6(769_g)|group7(516_g)|group8(437_g,_4_n)|group9(282_g,_1_n)|group10(838_g,_1_n)
1274	46.5400332825232	0.000247336322776376	18	Y	group1(38_c)|group2(1009_c)|group3(1266_c,_1_n,_1_t)|group4(1255_c)|group5(1661_c)|group6(769_c)|group7(516_c)|group8(437_c,_4_n)|group9(282_c,_1_n)|group10(838_c,_1_n)
1275	45.602917797925	0.000338915540913503	18	Y	group1(38_a)|group2(1009_a)|group3(1266_a,_1_g,_1_n)|group4(1254_a,_1_g)|group5(1661_a)|group6(769_a)|group7(516_a)|group8(437_a,_4_n)|group9(282_a,_1_n)|group10(838_a,_1_n)
1276	41.2282505325731	4.54544120102894e-06	9	Y	group1(38_a)|group2(1009_a)|group3(1267_a,_1_n)|group4(1255_a)|group5(1661_a)|group6(769_a)|group7(516_a)|group8(437_a,_4_n)|group9(282_a,_1_n)|group10(838_a,_1_n)
1277	46.6039389035759	0.000242054594542649	18	Y	group1(38_c)|group2(1009_c)|group3(1267_c,_1_n)|group4(1254_c,_1_t)|group5(1661_c)|group6(769_c)|group7(516_c)|group8(437_c,_4_n)|group9(282_c,_1_n)|group10(838_c,_1_n)
1278	50.6406111816102	6.03583714275938e-05	18	Y	group1(38_c)|group2(1009_c)|group3(1267_c,_1_n)|group4(1255_c)|group5(1661_c)|group6(1_a,_768_c)|group7(516_c)|group8(437_c,_4_n)|group9(282_c,_1_n)|group10(838_c,_1_n)
1279	41.2282505325731	4.54544120102894e-06	9	Y	group1(38_a)|group2(1009_a)|group3(1267_a,_1_n)|group4(1255_a)|group5(1661_a)|group6(769_a)|group7(516_a)|group8(437_a,_4_n)|group9(282_a,_1_n)|group10(838_a,_1_n)
1280	55.7515452839661	9.75404363723399e-06	18	Y	group1(38_a)|group2(1009_a)|group3(1267_a,_1_n)|group4(1255_a)|group5(1661_a)|group6(769_a)|group7(515_a,_1_g)|group8(437_a,_4_n)|group9(282_a,_1_n)|group10(838_a,_1_n)
1281	41.2282505325731	4.54544120102894e-06	9	Y	group1(38_a)|group2(1009_a)|group3(1267_a,_1_n)|group4(1255_a)|group5(1661_a)|group6(769_a)|group7(516_a)|group8(437_a,_4_n)|group9(282_a,_1_n)|group10(838_a,_1_n)
1282	41.2282505325731	4.54544120102894e-06	9	Y	group1(38_t)|group2(1009_t)|group3(1_n,_1267_t)|group4(1255_t)|group5(1661_t)|group6(769_t)|group7(516_t)|group8(4_n,_437_t)|group9(1_n,_282_t)|group10(1_n,_838_t)
1283	41.834343022873	0.034173913216134	27	Y	group1(38_g)|group2(1_a,_1007_g,_1_t)|group3(1266_g,_1_n,_1_t)|group4(1253_g,_2_t)|group5(1661_g)|group6(769_g)|group7(516_g)|group8(438_g,_3_n)|group9(282_g,_1_n)|group10(838_g,_1_n)
1284	34.2667884361342	0.0116731138097963	18	Y	group1(38_t)|group2(1009_t)|group3(1_n,_1267_t)|group4(1_c,_1254_t)|group5(1661_t)|group6(769_t)|group7(516_t)|group8(3_n,_438_t)|group9(1_n,_282_t)|group10(1_n,_838_t)
1285	27.4250887777932	0.0713603522569417	18	Y	group1(38_g)|group2(1009_g)|group3(1267_g,_1_n)|group4(1255_g)|group5(1_c,_1659_g,_1_n)|group6(769_g)|group7(516_g)|group8(438_g,_3_n)|group9(282_g,_1_n)|group10(838_g,_1_n)
1286	28.9851278177975	0.0485611268083489	18	Y	group1(38_c)|group2(1009_c)|group3(1267_c,_1_n)|group4(1254_c,_1_t)|group5(1660_c,_1_n)|group6(769_c)|group7(516_c)|group8(438_c,_3_n)|group9(282_c,_1_n)|group10(838_c,_1_n)
1287	23.6094253726638	0.00496344229488019	9	Y	group1(38_c)|group2(1009_c)|group3(1267_c,_1_n)|group4(1255_c)|group5(1660_c,_1_n)|group6(769_c)|group7(516_c)|group8(438_c,_3_n)|group9(282_c,_1_n)|group10(838_c,_1_n)
1288	28.8908426491598	0.000676090024828634	9	Y	group1(38_t)|group2(1009_t)|group3(1_n,_1267_t)|group4(1255_t)|group5(1661_t)|group6(769_t)|group7(516_t)|group8(3_n,_438_t)|group9(1_n,_282_t)|group10(1_n,_838_t)
1289	28.8908426491598	0.000676090024828634	9	Y	group1(38_t)|group2(1009_t)|group3(1_n,_1267_t)|group4(1255_t)|group5(1661_t)|group6(769_t)|group7(516_t)|group8(3_n,_438_t)|group9(1_n,_282_t)|group10(1_n,_838_t)
1290	28.8908426491598	0.000676090024828634	9	Y	group1(38_t)|group2(1009_t)|group3(1_n,_1267_t)|group4(1255_t)|group5(1661_t)|group6(769_t)|group7(516_t)|group8(3_n,_438_t)|group9(1_n,_282_t)|group10(1_n,_838_t)
1291	32.870800229867	0.0173012744493393	18	Y	group1(38_c)|group2(1008_c,_1_t)|group3(1266_c,_1_n,_1_t)|group4(1253_c,_2_t)|group5(1660_c,_1_t)|group6(769_c)|group7(516_c)|group8(438_c,_3_n)|group9(282_c,_1_n)|group10(838_c,_1_n)
1292	23.6094253726638	0.00496344229488019	9	Y	group1(38_a)|group2(1009_a)|group3(1267_a,_1_n)|group4(1255_a)|group5(1660_a,_1_n)|group6(769_a)|group7(516_a)|group8(438_a,_3_n)|group9(282_a,_1_n)|group10(838_a,_1_n)
1293	23.6094253726638	0.00496344229488019	9	Y	group1(38_a)|group2(1009_a)|group3(1267_a,_1_n)|group4(1255_a)|group5(1660_a,_1_n)|group6(769_a)|group7(516_a)|group8(438_a,_3_n)|group9(282_a,_1_n)|group10(838_a,_1_n)
1294	41.2282505325731	4.54544120102894e-06	9	Y	group1(38_c)|group2(1009_c)|group3(1267_c,_1_n)|group4(1255_c)|group5(1661_c)|group6(769_c)|group7(516_c)|group8(437_c,_4_n)|group9(282_c,_1_n)|group10(838_c,_1_n)
1295	41.2282505325731	4.54544120102894e-06	9	Y	group1(38_t)|group2(1009_t)|group3(1_n,_1267_t)|group4(1255_t)|group5(1661_t)|group6(769_t)|group7(516_t)|group8(4_n,_437_t)|group9(1_n,_282_t)|group10(1_n,_838_t)
1296	76.5078543625228	3.47384212323969e-09	18	Y	group1(38_c)|group2(1009_c)|group3(1268_c)|group4(1255_c)|group5(1661_c)|group6(769_c)|group7(516_c)|group8(437_c,_4_n)|group9(281_c,_1_n,_1_t)|group10(838_c,_1_n)
1297	49.1871841953506	1.53094573847297e-07	9	Y	group1(38_t)|group2(1009_t)|group3(1268_t)|group4(1255_t)|group5(1661_t)|group6(769_t)|group7(516_t)|group8(4_n,_437_t)|group9(1_n,_282_t)|group10(1_n,_838_t)
1298	63.7981019910111	8.20638046381968e-05	27	Y	group1(38_c)|group2(1_a,_1008_c)|group3(1268_c)|group4(1255_c)|group5(1659_c,_2_t)|group6(769_c)|group7(516_c)|group8(437_c,_4_n)|group9(282_c,_1_n)|group10(838_c,_1_n)
1299	54.4976278694362	1.53463514961551e-05	18	Y	group1(38_a)|group2(1009_a)|group3(1267_a,_1_g)|group4(1255_a)|group5(1661_a)|group6(769_a)|group7(516_a)|group8(437_a,_4_n)|group9(282_a,_1_n)|group10(838_a,_1_n)
1300	70.8805238335821	3.20506001770685e-08	18	Y	group1(38_t)|group2(1009_t)|group3(1268_t)|group4(4_c,_1251_t)|group5(1661_t)|group6(769_t)|group7(516_t)|group8(4_n,_437_t)|group9(1_n,_282_t)|group10(1_n,_838_t)
1301	49.1871841953506	1.53094573847297e-07	9	Y	group1(38_g)|group2(1009_g)|group3(1268_g)|group4(1255_g)|group5(1661_g)|group6(769_g)|group7(516_g)|group8(437_g,_4_n)|group9(282_g,_1_n)|group10(838_g,_1_n)
1302	49.1871841953506	1.53094573847297e-07	9	Y	group1(38_a)|group2(1009_a)|group3(1268_a)|group4(1255_a)|group5(1661_a)|group6(769_a)|group7(516_a)|group8(437_a,_4_n)|group9(282_a,_1_n)|group10(838_a,_1_n)
1303	49.1871841953506	1.53094573847297e-07	9	Y	group1(38_a)|group2(1009_a)|group3(1268_a)|group4(1255_a)|group5(1661_a)|group6(769_a)|group7(516_a)|group8(437_a,_4_n)|group9(282_a,_1_n)|group10(838_a,_1_n)
1304	55.4855858602652	9.84102133881749e-09	9	Y	group1(38_g)|group2(1009_g)|group3(1268_g)|group4(1255_g)|group5(1661_g)|group6(769_g)|group7(516_g)|group8(437_g,_4_n)|group9(283_g)|group10(838_g,_1_n)
1305	39.5597677198113	9.12862701806703e-06	9	Y	group1(38_t)|group2(1009_t)|group3(1268_t)|group4(1255_t)|group5(1661_t)|group6(769_t)|group7(516_t)|group8(3_n,_438_t)|group9(283_t)|group10(1_n,_838_t)
1306	24.5742188981214	0.00348009970168277	9	Y	group1(38_g)|group2(1009_g)|group3(1268_g)|group4(1255_g)|group5(1661_g)|group6(769_g)|group7(516_g)|group8(439_g,_2_n)|group9(283_g)|group10(838_g,_1_n)
1307	24.5742188981214	0.00348009970168277	9	Y	group1(38_t)|group2(1009_t)|group3(1268_t)|group4(1255_t)|group5(1661_t)|group6(769_t)|group7(516_t)|group8(2_n,_439_t)|group9(283_t)|group10(1_n,_838_t)
1308	24.5742188981214	0.00348009970168277	9	Y	group1(38_g)|group2(1009_g)|group3(1268_g)|group4(1255_g)|group5(1661_g)|group6(769_g)|group7(516_g)|group8(439_g,_2_n)|group9(283_g)|group10(838_g,_1_n)
1309	24.5742188981214	0.00348009970168277	9	Y	group1(38_a)|group2(1009_a)|group3(1268_a)|group4(1255_a)|group5(1661_a)|group6(769_a)|group7(516_a)|group8(439_a,_2_n)|group9(283_a)|group10(838_a,_1_n)
1310	24.5742188981214	0.00348009970168277	9	Y	group1(38_t)|group2(1009_t)|group3(1268_t)|group4(1255_t)|group5(1661_t)|group6(769_t)|group7(516_t)|group8(2_n,_439_t)|group9(283_t)|group10(1_n,_838_t)
1311	24.5742188981214	0.00348009970168277	9	Y	group1(38_c)|group2(1009_c)|group3(1268_c)|group4(1255_c)|group5(1661_c)|group6(769_c)|group7(516_c)|group8(439_c,_2_n)|group9(283_c)|group10(838_c,_1_n)
1312	14.1399995683288	0.117431596521655	9	Y	group1(38_a)|group2(1008_a,_1_n)|group3(1268_a)|group4(1255_a)|group5(1660_a,_1_n)|group6(769_a)|group7(516_a)|group8(439_a,_2_n)|group9(283_a)|group10(838_a,_1_n)
1313	14.1399995683288	0.117431596521655	9	Y	group1(38_t)|group2(1_n,_1008_t)|group3(1268_t)|group4(1255_t)|group5(1_n,_1660_t)|group6(769_t)|group7(516_t)|group8(2_n,_439_t)|group9(283_t)|group10(1_n,_838_t)
1314	14.1399995683288	0.117431596521655	9	Y	group1(38_t)|group2(1_n,_1008_t)|group3(1268_t)|group4(1255_t)|group5(1_n,_1660_t)|group6(769_t)|group7(516_t)|group8(2_n,_439_t)|group9(283_t)|group10(1_n,_838_t)
1315	14.1399995683288	0.117431596521655	9	Y	group1(38_g)|group2(1008_g,_1_n)|group3(1268_g)|group4(1255_g)|group5(1660_g,_1_n)|group6(769_g)|group7(516_g)|group8(439_g,_2_n)|group9(283_g)|group10(838_g,_1_n)
1316	14.1399995683288	0.117431596521655	9	Y	group1(38_t)|group2(1_n,_1008_t)|group3(1268_t)|group4(1255_t)|group5(1_n,_1660_t)|group6(769_t)|group7(516_t)|group8(2_n,_439_t)|group9(283_t)|group10(1_n,_838_t)
1317	22.6855724451004	0.2029634834278	18	Y	group1(38_g)|group2(1008_g,_1_n)|group3(1268_g)|group4(1255_g)|group5(1660_g,_1_n)|group6(769_g)|group7(516_g)|group8(439_g,_2_n)|group9(283_g)|group10(837_g,_1_n,_1_t)
1318	17.9561694946151	0.458543557945747	18	Y	group1(38_g)|group2(1008_g,_1_n)|group3(1268_g)|group4(1255_g)|group5(1_a,_1659_g,_1_n)|group6(769_g)|group7(516_g)|group8(439_g,_2_n)|group9(283_g)|group10(838_g,_1_n)
1319	14.1399995683288	0.117431596521655	9	Y	group1(38_t)|group2(1_n,_1008_t)|group3(1268_t)|group4(1255_t)|group5(1_n,_1660_t)|group6(769_t)|group7(516_t)|group8(2_n,_439_t)|group9(283_t)|group10(1_n,_838_t)
1320	14.1399995683288	0.117431596521655	9	Y	group1(38_g)|group2(1008_g,_1_n)|group3(1268_g)|group4(1255_g)|group5(1660_g,_1_n)|group6(769_g)|group7(516_g)|group8(439_g,_2_n)|group9(283_g)|group10(838_g,_1_n)
1321	6.1930383555883	0.720453531463523	9	Y	group1(38_a)|group2(1008_a,_1_n)|group3(1268_a)|group4(1255_a)|group5(1660_a,_1_n)|group6(769_a)|group7(516_a)|group8(440_a,_1_n)|group9(283_a)|group10(838_a,_1_n)
1322	7.37589665143754	0.598045161274202	9	Y	group1(38_a)|group2(1008_a,_1_n)|group3(1268_a)|group4(1255_a)|group5(1660_a,_1_n)|group6(769_a)|group7(516_a)|group8(440_a,_1_n)|group9(283_a)|group10(839_a)
1323	7.37589665143754	0.598045161274202	9	Y	group1(38_a)|group2(1008_a,_1_n)|group3(1268_a)|group4(1255_a)|group5(1660_a,_1_n)|group6(769_a)|group7(516_a)|group8(440_a,_1_n)|group9(283_a)|group10(839_a)
1324	6.93470489307905	0.643917572334628	9	Y	group1(38_c)|group2(1008_c,_1_n)|group3(1268_c)|group4(1255_c)|group5(1661_c)|group6(769_c)|group7(516_c)|group8(441_c)|group9(283_c)|group10(839_c)
1325	6.93470489307905	0.643917572334628	9	Y	group1(38_t)|group2(1_n,_1008_t)|group3(1268_t)|group4(1255_t)|group5(1661_t)|group6(769_t)|group7(516_t)|group8(441_t)|group9(283_t)|group10(839_t)
1326	6.93470489307905	0.643917572334628	9	Y	group1(38_t)|group2(1_n,_1008_t)|group3(1268_t)|group4(1255_t)|group5(1661_t)|group6(769_t)|group7(516_t)|group8(441_t)|group9(283_t)|group10(839_t)
1327	6.93470489307905	0.643917572334628	9	Y	group1(38_c)|group2(1008_c,_1_n)|group3(1268_c)|group4(1255_c)|group5(1661_c)|group6(769_c)|group7(516_c)|group8(441_c)|group9(283_c)|group10(839_c)
1328	6.93470489307905	0.643917572334628	9	Y	group1(38_a)|group2(1008_a,_1_n)|group3(1268_a)|group4(1255_a)|group5(1661_a)|group6(769_a)|group7(516_a)|group8(441_a)|group9(283_a)|group10(839_a)
1329	6.93470489307905	0.643917572334628	9	Y	group1(38_t)|group2(1_n,_1008_t)|group3(1268_t)|group4(1255_t)|group5(1661_t)|group6(769_t)|group7(516_t)|group8(441_t)|group9(283_t)|group10(839_t)
1330	6.93470489307905	0.643917572334628	9	Y	group1(38_g)|group2(1008_g,_1_n)|group3(1268_g)|group4(1255_g)|group5(1661_g)|group6(769_g)|group7(516_g)|group8(441_g)|group9(283_g)|group10(839_g)
1331	6.93470489307905	0.643917572334628	9	Y	group1(38_g)|group2(1008_g,_1_n)|group3(1268_g)|group4(1255_g)|group5(1661_g)|group6(769_g)|group7(516_g)|group8(441_g)|group9(283_g)|group10(839_g)
1332	6.93470489307905	0.643917572334628	9	Y	group1(38_c)|group2(1008_c,_1_n)|group3(1268_c)|group4(1255_c)|group5(1661_c)|group6(769_c)|group7(516_c)|group8(441_c)|group9(283_c)|group10(839_c)
1333	6.93470489307905	0.643917572334628	9	Y	group1(38_a)|group2(1008_a,_1_n)|group3(1268_a)|group4(1255_a)|group5(1661_a)|group6(769_a)|group7(516_a)|group8(441_a)|group9(283_a)|group10(839_a)
1334	17.6192291712579	0.48098879277483	18	Y	group1(38_g)|group2(1008_g,_1_n)|group3(1266_g,_2_t)|group4(1255_g)|group5(1661_g)|group6(769_g)|group7(516_g)|group8(441_g)|group9(283_g)|group10(839_g)
1335	10.7506728760018	0.904635839767246	18	Y	group1(38_a)|group2(1008_a,_1_n)|group3(1268_a)|group4(1255_a)|group5(1660_a,_1_g)|group6(769_a)|group7(516_a)|group8(441_a)|group9(283_a)|group10(839_a)
1336	17.9694662229272	0.457665802297422	18	Y	group1(38_c)|group2(1008_c,_1_n)|group3(1268_c)|group4(1255_c)|group5(1661_c)|group6(768_c,_1_t)|group7(515_c,_1_t)|group8(441_c)|group9(283_c)|group10(839_c)
1337	15.4788949633427	0.628864738849133	18	Y	group1(38_g)|group2(1008_g,_1_n)|group3(1268_g)|group4(1255_g)|group5(1661_g)|group6(769_g)|group7(516_g)|group8(441_g)|group9(283_g)|group10(1_a,_838_g)
1338	6.93470489307905	0.643917572334628	9	Y	group1(38_g)|group2(1008_g,_1_n)|group3(1268_g)|group4(1255_g)|group5(1661_g)|group6(769_g)|group7(516_g)|group8(441_g)|group9(283_g)|group10(839_g)
1339	6.93470489307905	0.643917572334628	9	Y	group1(38_g)|group2(1008_g,_1_n)|group3(1268_g)|group4(1255_g)|group5(1661_g)|group6(769_g)|group7(516_g)|group8(441_g)|group9(283_g)|group10(839_g)
1340	18.3304904243169	0.434088832066949	18	Y	group1(38_c)|group2(1007_c,_1_n,_1_t)|group3(1268_c)|group4(1252_c,_3_t)|group5(1661_c)|group6(769_c)|group7(516_c)|group8(441_c)|group9(283_c)|group10(837_c,_2_t)
1341	6.93470489307905	0.643917572334628	9	Y	group1(38_g)|group2(1008_g,_1_n)|group3(1268_g)|group4(1255_g)|group5(1661_g)|group6(769_g)|group7(516_g)|group8(441_g)|group9(283_g)|group10(839_g)
1342	6.93470489307905	0.643917572334628	9	Y	group1(38_a)|group2(1008_a,_1_n)|group3(1268_a)|group4(1255_a)|group5(1661_a)|group6(769_a)|group7(516_a)|group8(441_a)|group9(283_a)|group10(839_a)
1343	6.93470489307905	0.643917572334628	9	Y	group1(38_t)|group2(1_n,_1008_t)|group3(1268_t)|group4(1255_t)|group5(1661_t)|group6(769_t)|group7(516_t)|group8(441_t)|group9(283_t)|group10(839_t)
1344	6.93470489307905	0.643917572334628	9	Y	group1(38_t)|group2(1_n,_1008_t)|group3(1268_t)|group4(1255_t)|group5(1661_t)|group6(769_t)|group7(516_t)|group8(441_t)|group9(283_t)|group10(839_t)
1345	6.93470489307905	0.643917572334628	9	Y	group1(38_t)|group2(1_n,_1008_t)|group3(1268_t)|group4(1255_t)|group5(1661_t)|group6(769_t)|group7(516_t)|group8(441_t)|group9(283_t)|group10(839_t)
1346	6.93470489307905	0.643917572334628	9	Y	group1(38_t)|group2(1_n,_1008_t)|group3(1268_t)|group4(1255_t)|group5(1661_t)|group6(769_t)|group7(516_t)|group8(441_t)|group9(283_t)|group10(839_t)
1347	6.93470489307905	0.643917572334628	9	Y	group1(38_g)|group2(1008_g,_1_n)|group3(1268_g)|group4(1255_g)|group5(1661_g)|group6(769_g)|group7(516_g)|group8(441_g)|group9(283_g)|group10(839_g)
1348	6.93470489307905	0.643917572334628	9	Y	group1(38_t)|group2(1_n,_1008_t)|group3(1268_t)|group4(1255_t)|group5(1661_t)|group6(769_t)|group7(516_t)|group8(441_t)|group9(283_t)|group10(839_t)
1349	6.93470489307905	0.643917572334628	9	Y	group1(38_t)|group2(1_n,_1008_t)|group3(1268_t)|group4(1255_t)|group5(1661_t)|group6(769_t)|group7(516_t)|group8(441_t)|group9(283_t)|group10(839_t)
1350	6.93470489307905	0.643917572334628	9	Y	group1(38_a)|group2(1008_a,_1_n)|group3(1268_a)|group4(1255_a)|group5(1661_a)|group6(769_a)|group7(516_a)|group8(441_a)|group9(283_a)|group10(839_a)
1351	10.7506728760018	0.904635839767246	18	Y	group1(38_a)|group2(1008_a,_1_n)|group3(1268_a)|group4(1255_a)|group5(1660_a,_1_g)|group6(769_a)|group7(516_a)|group8(441_a)|group9(283_a)|group10(839_a)
1352	6.93470489307905	0.643917572334628	9	Y	group1(38_a)|group2(1008_a,_1_n)|group3(1268_a)|group4(1255_a)|group5(1661_a)|group6(769_a)|group7(516_a)|group8(441_a)|group9(283_a)|group10(839_a)
1353	6.93470489307905	0.643917572334628	9	Y	group1(38_g)|group2(1008_g,_1_n)|group3(1268_g)|group4(1255_g)|group5(1661_g)|group6(769_g)|group7(516_g)|group8(441_g)|group9(283_g)|group10(839_g)
1354	30.704752839655	0.0311328902231673	18	Y	group1(37_c,_1_t)|group2(1004_c,_1_n,_4_t)|group3(1268_c)|group4(1251_c,_4_t)|group5(1655_c,_6_t)|group6(769_c)|group7(516_c)|group8(439_c,_2_t)|group9(283_c)|group10(839_c)
1355	50.0199830814513	7.49592878828997e-05	18	Y	group1(38_c)|group2(1008_c,_1_n)|group3(1268_c)|group4(1255_c)|group5(1661_c)|group6(769_c)|group7(516_c)|group8(441_c)|group9(283_c)|group10(834_c,_5_t)
1356	6.93470489307905	0.643917572334628	9	Y	group1(38_a)|group2(1008_a,_1_n)|group3(1268_a)|group4(1255_a)|group5(1661_a)|group6(769_a)|group7(516_a)|group8(441_a)|group9(283_a)|group10(839_a)
1357	6.93470489307905	0.643917572334628	9	Y	group1(38_c)|group2(1008_c,_1_n)|group3(1268_c)|group4(1255_c)|group5(1661_c)|group6(769_c)|group7(516_c)|group8(441_c)|group9(283_c)|group10(839_c)
1358	6.93470489307905	0.643917572334628	9	Y	group1(38_t)|group2(1_n,_1008_t)|group3(1268_t)|group4(1255_t)|group5(1661_t)|group6(769_t)|group7(516_t)|group8(441_t)|group9(283_t)|group10(839_t)
1359	6.93470489307905	0.643917572334628	9	Y	group1(38_t)|group2(1_n,_1008_t)|group3(1268_t)|group4(1255_t)|group5(1661_t)|group6(769_t)|group7(516_t)|group8(441_t)|group9(283_t)|group10(839_t)
1360	6.93470489307905	0.643917572334628	9	Y	group1(38_g)|group2(1008_g,_1_n)|group3(1268_g)|group4(1255_g)|group5(1661_g)|group6(769_g)|group7(516_g)|group8(441_g)|group9(283_g)|group10(839_g)
1361	25.6404879529216	0.108266697724184	18	Y	group1(38_c)|group2(1003_c,_1_n,_5_t)|group3(1256_c,_12_t)|group4(1248_c,_7_t)|group5(1659_c,_2_t)|group6(763_c,_6_t)|group7(514_c,_2_t)|group8(439_c,_2_t)|group9(283_c)|group10(839_c)
1362	6.93470489307905	0.643917572334628	9	Y	group1(38_g)|group2(1008_g,_1_n)|group3(1268_g)|group4(1255_g)|group5(1661_g)|group6(769_g)|group7(516_g)|group8(441_g)|group9(283_g)|group10(839_g)
1363	6.93470489307905	0.643917572334628	9	Y	group1(38_a)|group2(1008_a,_1_n)|group3(1268_a)|group4(1255_a)|group5(1661_a)|group6(769_a)|group7(516_a)|group8(441_a)|group9(283_a)|group10(839_a)
1364	6.93470489307905	0.643917572334628	9	Y	group1(38_a)|group2(1008_a,_1_n)|group3(1268_a)|group4(1255_a)|group5(1661_a)|group6(769_a)|group7(516_a)|group8(441_a)|group9(283_a)|group10(839_a)
1365	17.6192291712579	0.48098879277483	18	Y	group1(38_t)|group2(1_n,_1008_t)|group3(2_c,_1266_t)|group4(1255_t)|group5(1661_t)|group6(769_t)|group7(516_t)|group8(441_t)|group9(283_t)|group10(839_t)
1366	6.93470489307905	0.643917572334628	9	Y	group1(38_t)|group2(1_n,_1008_t)|group3(1268_t)|group4(1255_t)|group5(1661_t)|group6(769_t)|group7(516_t)|group8(441_t)|group9(283_t)|group10(839_t)
1367	21.4595225872704	0.256866331263363	18	Y	group1(38_t)|group2(1_n,_1008_t)|group3(1268_t)|group4(1255_t)|group5(1661_t)|group6(769_t)|group7(1_c,_515_t)|group8(441_t)|group9(283_t)|group10(839_t)
1368	6.93470489307905	0.643917572334628	9	Y	group1(38_t)|group2(1_n,_1008_t)|group3(1268_t)|group4(1255_t)|group5(1661_t)|group6(769_t)|group7(516_t)|group8(441_t)|group9(283_t)|group10(839_t)
1369	16.3485889609134	0.568233402848161	18	Y	group1(38_g)|group2(1008_g,_1_n)|group3(1268_g)|group4(1255_g)|group5(1661_g)|group6(768_g,_1_t)|group7(516_g)|group8(441_g)|group9(283_g)|group10(839_g)
1370	6.93470489307905	0.643917572334628	9	Y	group1(38_t)|group2(1_n,_1008_t)|group3(1268_t)|group4(1255_t)|group5(1661_t)|group6(769_t)|group7(516_t)|group8(441_t)|group9(283_t)|group10(839_t)
1371	6.93470489307905	0.643917572334628	9	Y	group1(38_g)|group2(1008_g,_1_n)|group3(1268_g)|group4(1255_g)|group5(1661_g)|group6(769_g)|group7(516_g)|group8(441_g)|group9(283_g)|group10(839_g)
1372	6.93470489307905	0.643917572334628	9	Y	group1(38_g)|group2(1008_g,_1_n)|group3(1268_g)|group4(1255_g)|group5(1661_g)|group6(769_g)|group7(516_g)|group8(441_g)|group9(283_g)|group10(839_g)
1373	6.93470489307905	0.643917572334628	9	Y	group1(38_c)|group2(1008_c,_1_n)|group3(1268_c)|group4(1255_c)|group5(1661_c)|group6(769_c)|group7(516_c)|group8(441_c)|group9(283_c)|group10(839_c)
1374	6.93470489307905	0.643917572334628	9	Y	group1(38_a)|group2(1008_a,_1_n)|group3(1268_a)|group4(1255_a)|group5(1661_a)|group6(769_a)|group7(516_a)|group8(441_a)|group9(283_a)|group10(839_a)
1375	17.1416970145212	0.927569197203708	27	Y	group1(38_c)|group2(1007_c,_1_n,_1_t)|group3(1_a,_1265_c,_2_t)|group4(1254_c,_1_t)|group5(1660_c,_1_t)|group6(769_c)|group7(516_c)|group8(441_c)|group9(283_c)|group10(837_c,_2_t)
1376	6.93470489307905	0.643917572334628	9	Y	group1(38_t)|group2(1_n,_1008_t)|group3(1268_t)|group4(1255_t)|group5(1661_t)|group6(769_t)|group7(516_t)|group8(441_t)|group9(283_t)|group10(839_t)
1377	6.93470489307905	0.643917572334628	9	Y	group1(38_g)|group2(1008_g,_1_n)|group3(1268_g)|group4(1255_g)|group5(1661_g)|group6(769_g)|group7(516_g)|group8(441_g)|group9(283_g)|group10(839_g)
1378	12.3119170588283	0.830722509469597	18	Y	group1(38_a)|group2(1008_a,_1_n)|group3(1268_a)|group4(1254_a,_1_g)|group5(1661_a)|group6(769_a)|group7(516_a)|group8(441_a)|group9(283_a)|group10(839_a)
1379	15.3521562596589	0.637661786377939	18	Y	group1(38_g)|group2(1008_g,_1_n)|group3(1267_g,_1_t)|group4(1255_g)|group5(1661_g)|group6(769_g)|group7(516_g)|group8(440_g,_1_t)|group9(283_g)|group10(838_g,_1_t)
1380	6.93470489307905	0.643917572334628	9	Y	group1(38_a)|group2(1008_a,_1_n)|group3(1268_a)|group4(1255_a)|group5(1661_a)|group6(769_a)|group7(516_a)|group8(441_a)|group9(283_a)|group10(839_a)
1381	6.93470489307905	0.643917572334628	9	Y	group1(38_a)|group2(1008_a,_1_n)|group3(1268_a)|group4(1255_a)|group5(1661_a)|group6(769_a)|group7(516_a)|group8(441_a)|group9(283_a)|group10(839_a)
1382	6.93470489307905	0.643917572334628	9	Y	group1(38_t)|group2(1_n,_1008_t)|group3(1268_t)|group4(1255_t)|group5(1661_t)|group6(769_t)|group7(516_t)|group8(441_t)|group9(283_t)|group10(839_t)
1383	6.93470489307905	0.643917572334628	9	Y	group1(38_t)|group2(1_n,_1008_t)|group3(1268_t)|group4(1255_t)|group5(1661_t)|group6(769_t)|group7(516_t)|group8(441_t)|group9(283_t)|group10(839_t)
1384	6.93470489307905	0.643917572334628	9	Y	group1(38_t)|group2(1_n,_1008_t)|group3(1268_t)|group4(1255_t)|group5(1661_t)|group6(769_t)|group7(516_t)|group8(441_t)|group9(283_t)|group10(839_t)
1385	NA	1	NA	N	NA
1386	24.9378953741551	0.126636474951001	18	Y	group1(38_a)|group2(1008_a,_1_n)|group3(1267_a,_1_g)|group4(1255_a)|group5(1661_a)|group6(769_a)|group7(516_a)|group8(441_a)|group9(283_a)|group10(836_a,_3_n)
1387	26.5626116046759	0.0875726933210146	18	Y	group1(38_c)|group2(1007_c,_1_n,_1_t)|group3(1268_c)|group4(1255_c)|group5(1661_c)|group6(769_c)|group7(516_c)|group8(441_c)|group9(283_c)|group10(836_c,_3_n)
1388	19.6269102904354	0.0203597683269627	9	Y	group1(38_t)|group2(1_n,_1008_t)|group3(1268_t)|group4(1255_t)|group5(1661_t)|group6(769_t)|group7(516_t)|group8(441_t)|group9(283_t)|group10(3_n,_836_t)
1389	6.93470489307905	0.643917572334628	9	Y	group1(38_a)|group2(1008_a,_1_n)|group3(1268_a)|group4(1255_a)|group5(1661_a)|group6(769_a)|group7(516_a)|group8(441_a)|group9(283_a)|group10(839_a)
1390	6.93470489307905	0.643917572334628	9	Y	group1(38_a)|group2(1008_a,_1_n)|group3(1268_a)|group4(1255_a)|group5(1661_a)|group6(769_a)|group7(516_a)|group8(441_a)|group9(283_a)|group10(839_a)
1391	6.93470489307905	0.643917572334628	9	Y	group1(38_a)|group2(1008_a,_1_n)|group3(1268_a)|group4(1255_a)|group5(1661_a)|group6(769_a)|group7(516_a)|group8(441_a)|group9(283_a)|group10(839_a)
1392	6.93470489307905	0.643917572334628	9	Y	group1(38_g)|group2(1008_g,_1_n)|group3(1268_g)|group4(1255_g)|group5(1661_g)|group6(769_g)|group7(516_g)|group8(441_g)|group9(283_g)|group10(839_g)
1393	10.7506728760018	0.904635839767246	18	Y	group1(38_a)|group2(1008_a,_1_n)|group3(1268_a)|group4(1255_a)|group5(1660_a,_1_r)|group6(769_a)|group7(516_a)|group8(441_a)|group9(283_a)|group10(839_a)
1394	6.93470489307905	0.643917572334628	9	Y	group1(38_a)|group2(1008_a,_1_n)|group3(1268_a)|group4(1255_a)|group5(1661_a)|group6(769_a)|group7(516_a)|group8(441_a)|group9(283_a)|group10(839_a)
1395	16.0621567895439	0.951752209908262	27	Y	group1(38_g)|group2(1008_g,_1_n)|group3(1_a,_1267_g)|group4(1255_g)|group5(1660_g,_1_t)|group6(769_g)|group7(516_g)|group8(441_g)|group9(283_g)|group10(839_g)
1396	5.15918210853176	0.820216973496254	9	Y	group1(38_g)|group2(1008_g,_1_n)|group3(1267_g,_1_n)|group4(1255_g)|group5(1661_g)|group6(769_g)|group7(516_g)|group8(441_g)|group9(283_g)|group10(839_g)
1397	5.27579889681387	0.809633955068814	9	Y	group1(38_t)|group2(1_n,_1008_t)|group3(1_n,_1267_t)|group4(1255_t)|group5(1661_t)|group6(1_n,_768_t)|group7(516_t)|group8(441_t)|group9(283_t)|group10(839_t)
1398	6.78904746911631	0.659071928229269	9	Y	group1(38_g)|group2(1008_g,_1_n)|group3(1267_g,_1_n)|group4(1255_g)|group5(1661_g)|group6(768_g,_1_n)|group7(516_g)|group8(440_g,_1_n)|group9(283_g)|group10(839_g)
1399	12.1655126369552	0.838575508072604	18	Y	group1(38_c)|group2(1008_c,_1_n)|group3(1267_c,_1_n)|group4(1254_c,_1_t)|group5(1661_c)|group6(768_c,_1_n)|group7(516_c)|group8(440_c,_1_n)|group9(283_c)|group10(839_c)
1400	21.776826842775	0.24204421658261	18	Y	group1(38_c)|group2(1008_c,_1_n)|group3(1267_c,_1_n)|group4(1255_c)|group5(1660_c,_1_n)|group6(768_c,_1_n)|group7(516_c)|group8(439_c,_1_n,_1_t)|group9(283_c)|group10(839_c)
1401	6.78904746911631	0.659071928229269	9	Y	group1(38_a)|group2(1008_a,_1_n)|group3(1267_a,_1_n)|group4(1255_a)|group5(1661_a)|group6(768_a,_1_n)|group7(516_a)|group8(440_a,_1_n)|group9(283_a)|group10(839_a)
1402	6.78904746911631	0.659071928229269	9	Y	group1(38_c)|group2(1008_c,_1_n)|group3(1267_c,_1_n)|group4(1255_c)|group5(1661_c)|group6(768_c,_1_n)|group7(516_c)|group8(440_c,_1_n)|group9(283_c)|group10(839_c)
1403	8.71009307768062	0.464454047104103	9	Y	group1(38_t)|group2(1009_t)|group3(1_n,_1267_t)|group4(1255_t)|group5(1661_t)|group6(1_n,_768_t)|group7(516_t)|group8(1_n,_440_t)|group9(283_t)|group10(839_t)
1404	15.64405291401	0.617373482855968	18	Y	group1(38_a)|group2(1008_a,_1_g)|group3(1267_a,_1_n)|group4(1255_a)|group5(1661_a)|group6(768_a,_1_n)|group7(516_a)|group8(440_a,_1_n)|group9(283_a)|group10(839_a)
1405	8.71009307768062	0.464454047104103	9	Y	group1(38_c)|group2(1009_c)|group3(1267_c,_1_n)|group4(1255_c)|group5(1661_c)|group6(768_c,_1_n)|group7(516_c)|group8(440_c,_1_n)|group9(283_c)|group10(839_c)
1406	6.78904746911631	0.659071928229269	9	Y	group1(38_t)|group2(1_n,_1008_t)|group3(1_n,_1267_t)|group4(1255_t)|group5(1661_t)|group6(1_n,_768_t)|group7(516_t)|group8(1_n,_440_t)|group9(283_t)|group10(839_t)
1407	17.1259493562814	0.514462175542683	18	Y	group1(38_t)|group2(1_n,_1008_t)|group3(1_n,_1267_t)|group4(1_a,_1254_t)|group5(1661_t)|group6(1_n,_768_t)|group7(516_t)|group8(1_a,_1_n,_439_t)|group9(283_t)|group10(839_t)
1408	6.78904746911631	0.659071928229269	9	Y	group1(38_g)|group2(1008_g,_1_n)|group3(1267_g,_1_n)|group4(1255_g)|group5(1661_g)|group6(768_g,_1_n)|group7(516_g)|group8(440_g,_1_n)|group9(283_g)|group10(839_g)
1409	55.710431451432	9.90064732252322e-06	18	Y	group1(38_t)|group2(1_n,_1008_t)|group3(1_n,_1267_t)|group4(9_c,_1246_t)|group5(1661_t)|group6(1_n,_768_t)|group7(516_t)|group8(1_n,_440_t)|group9(283_t)|group10(839_t)
1410	6.78904746911631	0.659071928229269	9	Y	group1(38_g)|group2(1008_g,_1_n)|group3(1267_g,_1_n)|group4(1255_g)|group5(1661_g)|group6(768_g,_1_n)|group7(516_g)|group8(440_g,_1_n)|group9(283_g)|group10(839_g)
1411	6.78904746911631	0.659071928229269	9	Y	group1(38_g)|group2(1008_g,_1_n)|group3(1267_g,_1_n)|group4(1255_g)|group5(1661_g)|group6(768_g,_1_n)|group7(516_g)|group8(440_g,_1_n)|group9(283_g)|group10(839_g)
1412	24.9284375306777	0.126900140177531	18	Y	group1(38_t)|group2(1_c,_1_n,_1007_t)|group3(1_n,_1267_t)|group4(1_n,_1254_t)|group5(1661_t)|group6(769_t)|group7(516_t)|group8(1_c,_2_n,_438_t)|group9(283_t)|group10(839_t)
1413	22.9502522452307	0.00630901553918692	9	Y	group1(38_t)|group2(2_n,_1007_t)|group3(1_n,_1267_t)|group4(1_n,_1254_t)|group5(1661_t)|group6(769_t)|group7(516_t)|group8(3_n,_438_t)|group9(283_t)|group10(839_t)
1414	27.8705624410618	0.00100254028359909	9	Y	group1(38_a)|group2(1007_a,_2_n)|group3(1268_a)|group4(1254_a,_1_n)|group5(1661_a)|group6(769_a)|group7(516_a)|group8(438_a,_3_n)|group9(283_a)|group10(839_a)
1415	39.2706638846044	0.00262047178930012	18	Y	group1(38_c)|group2(1005_c,_2_n,_2_t)|group3(1267_c,_1_t)|group4(1254_c,_1_t)|group5(1660_c,_1_t)|group6(769_c)|group7(516_c)|group8(438_c,_3_n)|group9(283_c)|group10(839_c)
1416	34.3420836667758	7.77919986289111e-05	9	Y	group1(38_t)|group2(2_n,_1007_t)|group3(1268_t)|group4(1255_t)|group5(1661_t)|group6(769_t)|group7(516_t)|group8(3_n,_438_t)|group9(283_t)|group10(839_t)
1417	34.3420836667758	7.77919986289111e-05	9	Y	group1(38_t)|group2(2_n,_1007_t)|group3(1268_t)|group4(1255_t)|group5(1661_t)|group6(769_t)|group7(516_t)|group8(3_n,_438_t)|group9(283_t)|group10(839_t)
1418	34.3420836667758	7.77919986289111e-05	9	Y	group1(38_a)|group2(1007_a,_2_n)|group3(1268_a)|group4(1255_a)|group5(1661_a)|group6(769_a)|group7(516_a)|group8(438_a,_3_n)|group9(283_a)|group10(839_a)
1419	47.3310494793668	0.00910999487206745	27	Y	group1(38_c)|group2(1007_c,_2_n)|group3(1267_c,_1_t)|group4(1255_c)|group5(2_a,_1659_c)|group6(769_c)|group7(516_c)|group8(438_c,_3_n)|group9(283_c)|group10(839_c)
1420	34.3420836667758	7.77919986289111e-05	9	Y	group1(38_c)|group2(1007_c,_2_n)|group3(1268_c)|group4(1255_c)|group5(1661_c)|group6(769_c)|group7(516_c)|group8(438_c,_3_n)|group9(283_c)|group10(839_c)
1421	39.8052071968055	0.00221851232710488	18	Y	group1(38_c)|group2(1006_c,_2_n,_1_t)|group3(1266_c,_2_t)|group4(1254_c,_1_t)|group5(1661_c)|group6(768_c,_1_t)|group7(516_c)|group8(437_c,_3_n,_1_t)|group9(283_c)|group10(839_c)
1422	34.3420836667758	7.77919986289111e-05	9	Y	group1(38_c)|group2(1007_c,_2_n)|group3(1268_c)|group4(1255_c)|group5(1661_c)|group6(769_c)|group7(516_c)|group8(438_c,_3_n)|group9(283_c)|group10(839_c)
1423	22.2883830165499	0.00800858531038484	9	Y	group1(38_a)|group2(1007_a,_2_n)|group3(1268_a)|group4(1255_a)|group5(1661_a)|group6(769_a)|group7(516_a)|group8(439_a,_2_n)|group9(283_a)|group10(839_a)
1424	22.2883830165499	0.00800858531038484	9	Y	group1(38_a)|group2(1007_a,_2_n)|group3(1268_a)|group4(1255_a)|group5(1661_a)|group6(769_a)|group7(516_a)|group8(439_a,_2_n)|group9(283_a)|group10(839_a)
1425	22.2883830165499	0.00800858531038484	9	Y	group1(38_a)|group2(1007_a,_2_n)|group3(1268_a)|group4(1255_a)|group5(1661_a)|group6(769_a)|group7(516_a)|group8(439_a,_2_n)|group9(283_a)|group10(839_a)
1426	22.2883830165499	0.00800858531038484	9	Y	group1(38_a)|group2(1007_a,_2_n)|group3(1268_a)|group4(1255_a)|group5(1661_a)|group6(769_a)|group7(516_a)|group8(439_a,_2_n)|group9(283_a)|group10(839_a)
1427	22.2883830165499	0.00800858531038484	9	Y	group1(38_t)|group2(2_n,_1007_t)|group3(1268_t)|group4(1255_t)|group5(1661_t)|group6(769_t)|group7(516_t)|group8(2_n,_439_t)|group9(283_t)|group10(839_t)
1428	22.2883830165499	0.00800858531038484	9	Y	group1(38_g)|group2(1007_g,_2_n)|group3(1268_g)|group4(1255_g)|group5(1661_g)|group6(769_g)|group7(516_g)|group8(439_g,_2_n)|group9(283_g)|group10(839_g)
1429	22.2883830165499	0.00800858531038484	9	Y	group1(38_c)|group2(1007_c,_2_n)|group3(1268_c)|group4(1255_c)|group5(1661_c)|group6(769_c)|group7(516_c)|group8(439_c,_2_n)|group9(283_c)|group10(839_c)
1430	22.2883830165499	0.00800858531038484	9	Y	group1(38_t)|group2(2_n,_1007_t)|group3(1268_t)|group4(1255_t)|group5(1661_t)|group6(769_t)|group7(516_t)|group8(2_n,_439_t)|group9(283_t)|group10(839_t)
1431	22.2883830165499	0.00800858531038484	9	Y	group1(38_g)|group2(1007_g,_2_n)|group3(1268_g)|group4(1255_g)|group5(1661_g)|group6(769_g)|group7(516_g)|group8(439_g,_2_n)|group9(283_g)|group10(839_g)
1432	29.2260534251618	0.0456853946815225	18	Y	group1(38_t)|group2(1_c,_2_n,_1006_t)|group3(1268_t)|group4(1255_t)|group5(1661_t)|group6(769_t)|group7(516_t)|group8(2_n,_439_t)|group9(283_t)|group10(839_t)
1433	22.2883830165499	0.00800858531038484	9	Y	group1(38_t)|group2(2_n,_1007_t)|group3(1268_t)|group4(1255_t)|group5(1661_t)|group6(769_t)|group7(516_t)|group8(2_n,_439_t)|group9(283_t)|group10(839_t)
1434	22.2883830165499	0.00800858531038484	9	Y	group1(38_g)|group2(1007_g,_2_n)|group3(1268_g)|group4(1255_g)|group5(1661_g)|group6(769_g)|group7(516_g)|group8(439_g,_2_n)|group9(283_g)|group10(839_g)
1435	26.1035940207285	0.097412742023228	18	Y	group1(38_t)|group2(2_n,_1007_t)|group3(1268_t)|group4(1255_t)|group5(1_-,_1660_t)|group6(769_t)|group7(516_t)|group8(2_n,_439_t)|group9(283_t)|group10(839_t)
1436	26.1035940207285	0.097412742023228	18	Y	group1(38_t)|group2(2_n,_1007_t)|group3(1268_t)|group4(1255_t)|group5(1_-,_1660_t)|group6(769_t)|group7(516_t)|group8(2_n,_439_t)|group9(283_t)|group10(839_t)
1437	26.1035940207285	0.097412742023228	18	Y	group1(38_a)|group2(1007_a,_2_n)|group3(1268_a)|group4(1255_a)|group5(1_-,_1660_a)|group6(769_a)|group7(516_a)|group8(439_a,_2_n)|group9(283_a)|group10(839_a)
1438	26.1035940207285	0.097412742023228	18	Y	group1(38_a)|group2(1007_a,_2_n)|group3(1268_a)|group4(1255_a)|group5(1_-,_1660_a)|group6(769_a)|group7(516_a)|group8(439_a,_2_n)|group9(283_a)|group10(839_a)
1439	26.1035940207285	0.097412742023228	18	Y	group1(38_a)|group2(1007_a,_2_n)|group3(1268_a)|group4(1255_a)|group5(1_-,_1660_a)|group6(769_a)|group7(516_a)|group8(439_a,_2_n)|group9(283_a)|group10(839_a)
1440	26.1035940207285	0.097412742023228	18	Y	group1(38_a)|group2(1007_a,_2_n)|group3(1268_a)|group4(1255_a)|group5(1_-,_1660_a)|group6(769_a)|group7(516_a)|group8(439_a,_2_n)|group9(283_a)|group10(839_a)
1441	26.1035940207285	0.097412742023228	18	Y	group1(38_t)|group2(2_n,_1007_t)|group3(1268_t)|group4(1255_t)|group5(1_-,_1660_t)|group6(769_t)|group7(516_t)|group8(2_n,_439_t)|group9(283_t)|group10(839_t)
1442	22.2883830165499	0.00800858531038484	9	Y	group1(38_t)|group2(2_n,_1007_t)|group3(1268_t)|group4(1255_t)|group5(1661_t)|group6(769_t)|group7(516_t)|group8(2_n,_439_t)|group9(283_t)|group10(839_t)
1443	22.2883830165499	0.00800858531038484	9	Y	group1(38_t)|group2(2_n,_1007_t)|group3(1268_t)|group4(1255_t)|group5(1661_t)|group6(769_t)|group7(516_t)|group8(2_n,_439_t)|group9(283_t)|group10(839_t)
1444	22.2883830165499	0.00800858531038484	9	Y	group1(38_a)|group2(1007_a,_2_n)|group3(1268_a)|group4(1255_a)|group5(1661_a)|group6(769_a)|group7(516_a)|group8(439_a,_2_n)|group9(283_a)|group10(839_a)
1445	29.2260534251618	0.0456853946815225	18	Y	group1(38_t)|group2(1_c,_2_n,_1006_t)|group3(1268_t)|group4(1255_t)|group5(1661_t)|group6(769_t)|group7(516_t)|group8(2_n,_439_t)|group9(283_t)|group10(839_t)
1446	22.2883830165499	0.00800858531038484	9	Y	group1(38_t)|group2(2_n,_1007_t)|group3(1268_t)|group4(1255_t)|group5(1661_t)|group6(769_t)|group7(516_t)|group8(2_n,_439_t)|group9(283_t)|group10(839_t)
1447	22.2883830165499	0.00800858531038484	9	Y	group1(38_g)|group2(1007_g,_2_n)|group3(1268_g)|group4(1255_g)|group5(1661_g)|group6(769_g)|group7(516_g)|group8(439_g,_2_n)|group9(283_g)|group10(839_g)
1448	58.585600565822	2.50886379700702e-09	9	Y	group1(1_n,_37_t)|group2(2_n,_1007_t)|group3(1268_t)|group4(1255_t)|group5(1661_t)|group6(769_t)|group7(516_t)|group8(2_n,_439_t)|group9(283_t)|group10(839_t)
1449	42.3177903697206	0.000998260276524602	18	Y	group1(38_c)|group2(1007_c,_2_n)|group3(1268_c)|group4(1255_c)|group5(1661_c)|group6(769_c)|group7(515_c,_1_t)|group8(439_c,_2_n)|group9(282_c,_1_t)|group10(839_c)
1450	40.8166463772149	0.00161356788842118	18	Y	group1(38_c)|group2(1007_c,_2_n)|group3(1267_c,_1_t)|group4(1253_c,_2_t)|group5(1656_c,_5_t)|group6(768_c,_1_t)|group7(515_c,_1_t)|group8(438_c,_2_n,_1_t)|group9(280_c,_3_t)|group10(839_c)
1451	22.2883830165499	0.00800858531038484	9	Y	group1(38_a)|group2(1007_a,_2_n)|group3(1268_a)|group4(1255_a)|group5(1661_a)|group6(769_a)|group7(516_a)|group8(439_a,_2_n)|group9(283_a)|group10(839_a)
1452	24.0339429394724	0.00424796906846614	9	Y	group1(38_g)|group2(1008_g,_1_n)|group3(1268_g)|group4(1255_g)|group5(1661_g)|group6(769_g)|group7(516_g)|group8(439_g,_2_n)|group9(283_g)|group10(839_g)
1453	37.9299480273717	0.00395685369620598	18	Y	group1(38_c)|group2(1008_c,_1_n)|group3(1268_c)|group4(1254_c,_1_n)|group5(1661_c)|group6(769_c)|group7(515_c,_1_t)|group8(439_c,_2_n)|group9(282_c,_1_t)|group10(839_c)
1454	24.0339429394724	0.00424796906846614	9	Y	group1(38_a)|group2(1008_a,_1_n)|group3(1268_a)|group4(1255_a)|group5(1661_a)|group6(769_a)|group7(516_a)|group8(439_a,_2_n)|group9(283_a)|group10(839_a)
1455	24.0339429394724	0.00424796906846614	9	Y	group1(38_t)|group2(1_n,_1008_t)|group3(1268_t)|group4(1255_t)|group5(1661_t)|group6(769_t)|group7(516_t)|group8(2_n,_439_t)|group9(283_t)|group10(839_t)
1456	24.0339429394724	0.00424796906846614	9	Y	group1(38_g)|group2(1008_g,_1_n)|group3(1268_g)|group4(1255_g)|group5(1661_g)|group6(769_g)|group7(516_g)|group8(439_g,_2_n)|group9(283_g)|group10(839_g)
1457	24.0339429394724	0.00424796906846614	9	Y	group1(38_t)|group2(1_n,_1008_t)|group3(1268_t)|group4(1255_t)|group5(1661_t)|group6(769_t)|group7(516_t)|group8(2_n,_439_t)|group9(283_t)|group10(839_t)
1458	51.3538270453252	0.00316321304732555	27	Y	group1(38_c)|group2(1008_c,_1_n)|group3(1267_c,_1_t)|group4(1255_c)|group5(1660_c,_1_y)|group6(769_c)|group7(516_c)|group8(437_c,_2_n,_2_t)|group9(283_c)|group10(839_c)
1459	24.0339429394724	0.00424796906846614	9	Y	group1(38_a)|group2(1008_a,_1_n)|group3(1268_a)|group4(1255_a)|group5(1661_a)|group6(769_a)|group7(516_a)|group8(439_a,_2_n)|group9(283_a)|group10(839_a)
1460	42.2324067190126	0.00102614410510787	18	Y	group1(38_c)|group2(1008_c,_1_n)|group3(1267_c,_1_t)|group4(1249_c,_6_t)|group5(1660_c,_1_t)|group6(768_c,_1_t)|group7(516_c)|group8(439_c,_2_n)|group9(282_c,_1_t)|group10(839_c)
1461	24.0339429394724	0.00424796906846614	9	Y	group1(38_a)|group2(1008_a,_1_n)|group3(1268_a)|group4(1255_a)|group5(1661_a)|group6(769_a)|group7(516_a)|group8(439_a,_2_n)|group9(283_a)|group10(839_a)
1462	24.0339429394724	0.00424796906846614	9	Y	group1(38_a)|group2(1008_a,_1_n)|group3(1268_a)|group4(1255_a)|group5(1661_a)|group6(769_a)|group7(516_a)|group8(439_a,_2_n)|group9(283_a)|group10(839_a)
1463	24.0339429394724	0.00424796906846614	9	Y	group1(38_t)|group2(1_n,_1008_t)|group3(1268_t)|group4(1255_t)|group5(1661_t)|group6(769_t)|group7(516_t)|group8(2_n,_439_t)|group9(283_t)|group10(839_t)
1464	24.0339429394724	0.00424796906846614	9	Y	group1(38_t)|group2(1_n,_1008_t)|group3(1268_t)|group4(1255_t)|group5(1661_t)|group6(769_t)|group7(516_t)|group8(2_n,_439_t)|group9(283_t)|group10(839_t)
1465	28.4911954728374	0.0549630486671315	18	Y	group1(38_c)|group2(1007_c,_1_n,_1_t)|group3(1268_c)|group4(1254_c,_1_t)|group5(1659_c,_2_t)|group6(769_c)|group7(516_c)|group8(439_c,_2_n)|group9(283_c)|group10(839_c)
1466	22.2883830165499	0.00800858531038484	9	Y	group1(38_a)|group2(1007_a,_2_n)|group3(1268_a)|group4(1255_a)|group5(1661_a)|group6(769_a)|group7(516_a)|group8(439_a,_2_n)|group9(283_a)|group10(839_a)
1467	24.0339429394724	0.00424796906846614	9	Y	group1(38_g)|group2(1008_g,_1_n)|group3(1268_g)|group4(1255_g)|group5(1661_g)|group6(769_g)|group7(516_g)|group8(439_g,_2_n)|group9(283_g)|group10(839_g)
1468	41.2092867325019	0.00142434768914411	18	Y	group1(38_a)|group2(1008_a,_1_n)|group3(1268_a)|group4(1255_a)|group5(1661_a)|group6(769_a)|group7(516_a)|group8(438_a,_1_c,_2_n)|group9(283_a)|group10(839_a)
1469	24.0339429394724	0.00424796906846614	9	Y	group1(38_a)|group2(1008_a,_1_n)|group3(1268_a)|group4(1255_a)|group5(1661_a)|group6(769_a)|group7(516_a)|group8(439_a,_2_n)|group9(283_a)|group10(839_a)
1470	47.4501444015436	0.000181654661510993	18	Y	group1(38_g)|group2(20_a,_988_g,_1_n)|group3(10_a,_1258_g)|group4(9_a,_1246_g)|group5(16_a,_1645_g)|group6(3_a,_766_g)|group7(3_a,_513_g)|group8(8_a,_431_g,_2_n)|group9(283_g)|group10(6_a,_833_g)
1471	24.0339429394724	0.00424796906846614	9	Y	group1(38_t)|group2(1_n,_1008_t)|group3(1268_t)|group4(1255_t)|group5(1661_t)|group6(769_t)|group7(516_t)|group8(2_n,_439_t)|group9(283_t)|group10(839_t)
1472	24.0339429394724	0.00424796906846614	9	Y	group1(38_a)|group2(1008_a,_1_n)|group3(1268_a)|group4(1255_a)|group5(1661_a)|group6(769_a)|group7(516_a)|group8(439_a,_2_n)|group9(283_a)|group10(839_a)
1473	24.0339429394724	0.00424796906846614	9	Y	group1(38_g)|group2(1008_g,_1_n)|group3(1268_g)|group4(1255_g)|group5(1661_g)|group6(769_g)|group7(516_g)|group8(439_g,_2_n)|group9(283_g)|group10(839_g)
1474	30.861099264142	0.0298699843901766	18	Y	group1(38_g)|group2(1_a,_1007_g,_1_n)|group3(1268_g)|group4(2_a,_1253_g)|group5(1661_g)|group6(769_g)|group7(516_g)|group8(439_g,_2_n)|group9(283_g)|group10(1_a,_838_g)
1475	24.0339429394724	0.00424796906846614	9	Y	group1(38_a)|group2(1008_a,_1_n)|group3(1268_a)|group4(1255_a)|group5(1661_a)|group6(769_a)|group7(516_a)|group8(439_a,_2_n)|group9(283_a)|group10(839_a)
1476	24.0339429394724	0.00424796906846614	9	Y	group1(38_c)|group2(1008_c,_1_n)|group3(1268_c)|group4(1255_c)|group5(1661_c)|group6(769_c)|group7(516_c)|group8(439_c,_2_n)|group9(283_c)|group10(839_c)
1477	31.2180303470241	0.0271592986859763	18	Y	group1(38_c)|group2(1008_c,_1_n)|group3(1267_c,_1_t)|group4(1253_c,_2_t)|group5(1661_c)|group6(768_c,_1_t)|group7(516_c)|group8(438_c,_2_n,_1_t)|group9(283_c)|group10(839_c)
1478	30.9698700662836	0.0290189858985418	18	Y	group1(38_t)|group2(1_c,_1_n,_1007_t)|group3(1268_t)|group4(1255_t)|group5(1661_t)|group6(769_t)|group7(516_t)|group8(2_n,_439_t)|group9(283_t)|group10(839_t)
1479	27.8493943429331	0.0643843709702793	18	Y	group1(38_g)|group2(1008_g,_1_n)|group3(1268_g)|group4(1255_g)|group5(1_a,_1660_g)|group6(769_g)|group7(516_g)|group8(439_g,_2_n)|group9(283_g)|group10(839_g)
1480	24.0339429394724	0.00424796906846614	9	Y	group1(38_a)|group2(1008_a,_1_n)|group3(1268_a)|group4(1255_a)|group5(1661_a)|group6(769_a)|group7(516_a)|group8(439_a,_2_n)|group9(283_a)|group10(839_a)
1481	24.0339429394724	0.00424796906846614	9	Y	group1(38_g)|group2(1008_g,_1_n)|group3(1268_g)|group4(1255_g)|group5(1661_g)|group6(769_g)|group7(516_g)|group8(439_g,_2_n)|group9(283_g)|group10(839_g)
1482	24.0339429394724	0.00424796906846614	9	Y	group1(38_c)|group2(1008_c,_1_n)|group3(1268_c)|group4(1255_c)|group5(1661_c)|group6(769_c)|group7(516_c)|group8(439_c,_2_n)|group9(283_c)|group10(839_c)
1483	24.0339429394724	0.00424796906846614	9	Y	group1(38_a)|group2(1008_a,_1_n)|group3(1268_a)|group4(1255_a)|group5(1661_a)|group6(769_a)|group7(516_a)|group8(439_a,_2_n)|group9(283_a)|group10(839_a)
1484	24.0339429394724	0.00424796906846614	9	Y	group1(38_t)|group2(1_n,_1008_t)|group3(1268_t)|group4(1255_t)|group5(1661_t)|group6(769_t)|group7(516_t)|group8(2_n,_439_t)|group9(283_t)|group10(839_t)
1485	24.0339429394724	0.00424796906846614	9	Y	group1(38_a)|group2(1008_a,_1_n)|group3(1268_a)|group4(1255_a)|group5(1661_a)|group6(769_a)|group7(516_a)|group8(439_a,_2_n)|group9(283_a)|group10(839_a)
1486	27.8493943429331	0.0643843709702793	18	Y	group1(38_g)|group2(1008_g,_1_n)|group3(1268_g)|group4(1255_g)|group5(1_a,_1660_g)|group6(769_g)|group7(516_g)|group8(439_g,_2_n)|group9(283_g)|group10(839_g)
1487	24.0339429394724	0.00424796906846614	9	Y	group1(38_t)|group2(1_n,_1008_t)|group3(1268_t)|group4(1255_t)|group5(1661_t)|group6(769_t)|group7(516_t)|group8(2_n,_439_t)|group9(283_t)|group10(839_t)
1488	56.5610424505785	7.26568664751515e-06	18	Y	group1(38_c)|group2(1007_c,_1_n,_1_t)|group3(1268_c)|group4(1255_c)|group5(1661_c)|group6(768_c,_1_n)|group7(516_c)|group8(439_c,_2_n)|group9(281_c,_2_t)|group10(839_c)
1489	18.9176385650881	0.0259023746461671	9	Y	group1(38_t)|group2(1_n,_1008_t)|group3(1268_t)|group4(1255_t)|group5(1661_t)|group6(1_n,_768_t)|group7(516_t)|group8(2_n,_439_t)|group9(283_t)|group10(839_t)
1490	18.9176385650881	0.0259023746461671	9	Y	group1(38_t)|group2(1_n,_1008_t)|group3(1268_t)|group4(1255_t)|group5(1661_t)|group6(1_n,_768_t)|group7(516_t)|group8(2_n,_439_t)|group9(283_t)|group10(839_t)
1491	18.9176385650881	0.0259023746461671	9	Y	group1(38_g)|group2(1008_g,_1_n)|group3(1268_g)|group4(1255_g)|group5(1661_g)|group6(768_g,_1_n)|group7(516_g)|group8(439_g,_2_n)|group9(283_g)|group10(839_g)
1492	23.3758958338482	0.17655553085404	18	Y	group1(38_c)|group2(1008_c,_1_n)|group3(1267_c,_1_t)|group4(1254_c,_1_t)|group5(1661_c)|group6(768_c,_1_n)|group7(516_c)|group8(439_c,_2_n)|group9(283_c)|group10(838_c,_1_t)
1493	22.7367477711505	0.200909867477036	18	Y	group1(38_c)|group2(1007_c,_1_n,_1_t)|group3(1267_c,_1_t)|group4(1254_c,_1_t)|group5(1661_c)|group6(767_c,_1_n,_1_t)|group7(516_c)|group8(439_c,_2_n)|group9(283_c)|group10(839_c)
1494	18.9176385650881	0.0259023746461671	9	Y	group1(38_g)|group2(1008_g,_1_n)|group3(1268_g)|group4(1255_g)|group5(1661_g)|group6(768_g,_1_n)|group7(516_g)|group8(439_g,_2_n)|group9(283_g)|group10(839_g)
1495	18.9176385650881	0.0259023746461671	9	Y	group1(38_a)|group2(1008_a,_1_n)|group3(1268_a)|group4(1255_a)|group5(1661_a)|group6(768_a,_1_n)|group7(516_a)|group8(439_a,_2_n)|group9(283_a)|group10(839_a)
1496	18.9176385650881	0.0259023746461671	9	Y	group1(38_a)|group2(1008_a,_1_n)|group3(1268_a)|group4(1255_a)|group5(1661_a)|group6(768_a,_1_n)|group7(516_a)|group8(439_a,_2_n)|group9(283_a)|group10(839_a)
1497	18.9176385650881	0.0259023746461671	9	Y	group1(38_t)|group2(1_n,_1008_t)|group3(1268_t)|group4(1255_t)|group5(1661_t)|group6(1_n,_768_t)|group7(516_t)|group8(2_n,_439_t)|group9(283_t)|group10(839_t)
1498	18.9176385650881	0.0259023746461671	9	Y	group1(38_a)|group2(1008_a,_1_n)|group3(1268_a)|group4(1255_a)|group5(1661_a)|group6(768_a,_1_n)|group7(516_a)|group8(439_a,_2_n)|group9(283_a)|group10(839_a)
1499	59.482707609034	2.47970042844098e-06	18	Y	group1(37_c,_1_n)|group2(1007_c,_1_n,_1_t)|group3(1267_c,_1_t)|group4(1254_c,_1_t)|group5(1661_c)|group6(768_c,_1_n)|group7(516_c)|group8(439_c,_2_n)|group9(283_c)|group10(838_c,_1_t)
1500	37.1511118057403	0.00500803351183305	18	Y	group1(38_c)|group2(999_c,_1_n,_9_t)|group3(1265_c,_3_t)|group4(1253_c,_2_t)|group5(1657_c,_4_t)|group6(766_c,_1_n,_2_t)|group7(514_c,_2_t)|group8(436_c,_2_n,_3_t)|group9(283_c)|group10(839_c)
1501	24.2940925926215	0.145626992825969	18	Y	group1(38_a)|group2(1008_a,_1_n)|group3(1268_a)|group4(1254_a,_1_g)|group5(1661_a)|group6(768_a,_1_n)|group7(516_a)|group8(439_a,_2_n)|group9(283_a)|group10(839_a)
1502	38.4233252505167	0.00340329211350834	18	Y	group1(38_t)|group2(6_c,_1_n,_1002_t)|group3(6_c,_1262_t)|group4(1_c,_1254_t)|group5(3_c,_1658_t)|group6(1_n,_768_t)|group7(516_t)|group8(2_n,_439_t)|group9(283_t)|group10(839_t)
1503	22.73284833712	0.20106580162467	18	Y	group1(38_a)|group2(1008_a,_1_n)|group3(1268_a)|group4(1255_a)|group5(1660_a,_1_g)|group6(768_a,_1_n)|group7(516_a)|group8(439_a,_2_n)|group9(283_a)|group10(839_a)
1504	18.9176385650881	0.0259023746461671	9	Y	group1(38_a)|group2(1008_a,_1_n)|group3(1268_a)|group4(1255_a)|group5(1661_a)|group6(768_a,_1_n)|group7(516_a)|group8(439_a,_2_n)|group9(283_a)|group10(839_a)
1505	18.9176385650881	0.0259023746461671	9	Y	group1(38_t)|group2(1_n,_1008_t)|group3(1268_t)|group4(1255_t)|group5(1661_t)|group6(1_n,_768_t)|group7(516_t)|group8(2_n,_439_t)|group9(283_t)|group10(839_t)
1506	18.9176385650881	0.0259023746461671	9	Y	group1(38_g)|group2(1008_g,_1_n)|group3(1268_g)|group4(1255_g)|group5(1661_g)|group6(768_g,_1_n)|group7(516_g)|group8(439_g,_2_n)|group9(283_g)|group10(839_g)
1507	18.9176385650881	0.0259023746461671	9	Y	group1(38_a)|group2(1008_a,_1_n)|group3(1268_a)|group4(1255_a)|group5(1661_a)|group6(768_a,_1_n)|group7(516_a)|group8(439_a,_2_n)|group9(283_a)|group10(839_a)
1508	28.6001881613841	0.0534896457880545	18	Y	group1(38_a)|group2(1008_a,_1_n)|group3(1267_a,_1_n)|group4(1254_a,_1_n)|group5(1661_a)|group6(768_a,_1_n)|group7(516_a)|group8(438_a,_1_g,_2_n)|group9(283_a)|group10(839_a)
1509	9.31552776362238	0.408672739936945	9	Y	group1(38_t)|group2(1_n,_1008_t)|group3(1_n,_1267_t)|group4(1_n,_1254_t)|group5(1661_t)|group6(1_n,_768_t)|group7(516_t)|group8(2_n,_439_t)|group9(283_t)|group10(1_n,_838_t)
1510	13.7704229718185	0.743929717479345	18	Y	group1(38_c)|group2(1007_c,_1_n,_1_t)|group3(1267_c,_1_n)|group4(1253_c,_1_n,_1_t)|group5(1659_c,_2_t)|group6(768_c,_1_n)|group7(516_c)|group8(439_c,_2_n)|group9(283_c)|group10(838_c,_1_n)
1511	9.31552776362238	0.408672739936945	9	Y	group1(38_t)|group2(1_n,_1008_t)|group3(1_n,_1267_t)|group4(1_n,_1254_t)|group5(1661_t)|group6(1_n,_768_t)|group7(516_t)|group8(2_n,_439_t)|group9(283_t)|group10(1_n,_838_t)
1512	14.2030925840219	0.715759155377087	18	Y	group1(38_g)|group2(1008_g,_1_n)|group3(1267_g,_1_n)|group4(1253_g,_1_n,_1_t)|group5(1660_g,_1_t)|group6(768_g,_1_n)|group7(514_g,_1_n,_1_t)|group8(439_g,_2_n)|group9(283_g)|group10(838_g,_1_n)
1513	15.4951984992725	0.627731632785277	18	Y	group1(38_g)|group2(2_a,_1006_g,_1_n)|group3(1_a,_1266_g,_1_n)|group4(4_a,_1250_g,_1_n)|group5(2_a,_1659_g)|group6(3_a,_765_g,_1_n)|group7(1_a,_514_g,_1_n)|group8(2_a,_437_g,_2_n)|group9(283_g)|group10(4_a,_834_g,_1_n)
1514	15.5128551674596	0.626504144021852	18	Y	group1(38_c)|group2(1006_c,_1_n,_2_t)|group3(1266_c,_1_n,_1_t)|group4(1253_c,_1_n,_1_t)|group5(1660_c,_1_t)|group6(768_c,_1_n)|group7(515_c,_1_n)|group8(438_c,_2_n,_1_t)|group9(283_c)|group10(839_c)
1515	10.1778578130099	0.336279530464263	9	Y	group1(38_t)|group2(1_n,_1008_t)|group3(1_n,_1267_t)|group4(1_n,_1254_t)|group5(1661_t)|group6(1_n,_768_t)|group7(1_n,_515_t)|group8(2_n,_439_t)|group9(283_t)|group10(839_t)
1516	8.23706273184032	0.510443979722231	9	Y	group1(38_t)|group2(1_n,_1008_t)|group3(1_n,_1267_t)|group4(1_n,_1254_t)|group5(1661_t)|group6(1_n,_768_t)|group7(1_n,_515_t)|group8(2_n,_439_t)|group9(283_t)|group10(1_n,_838_t)
1517	12.9748229444245	0.16374881059774	9	Y	group1(38_g)|group2(1008_g,_1_n)|group3(1268_g)|group4(1254_g,_1_n)|group5(1661_g)|group6(768_g,_1_n)|group7(515_g,_1_n)|group8(439_g,_2_n)|group9(283_g)|group10(839_g)
1518	12.9748229444245	0.16374881059774	9	Y	group1(38_a)|group2(1008_a,_1_n)|group3(1268_a)|group4(1254_a,_1_n)|group5(1661_a)|group6(768_a,_1_n)|group7(515_a,_1_n)|group8(439_a,_2_n)|group9(283_a)|group10(839_a)
1519	12.9748229444245	0.16374881059774	9	Y	group1(38_a)|group2(1008_a,_1_n)|group3(1268_a)|group4(1254_a,_1_n)|group5(1661_a)|group6(768_a,_1_n)|group7(515_a,_1_n)|group8(439_a,_2_n)|group9(283_a)|group10(839_a)
1520	12.9748229444245	0.16374881059774	9	Y	group1(38_a)|group2(1008_a,_1_n)|group3(1268_a)|group4(1254_a,_1_n)|group5(1661_a)|group6(768_a,_1_n)|group7(515_a,_1_n)|group8(439_a,_2_n)|group9(283_a)|group10(839_a)
1521	10.0351323659669	0.347648542386232	9	Y	group1(38_a)|group2(1007_a,_2_n)|group3(1267_a,_1_n)|group4(1254_a,_1_n)|group5(1661_a)|group6(768_a,_1_n)|group7(515_a,_1_n)|group8(439_a,_2_n)|group9(283_a)|group10(839_a)
1522	10.1778578130099	0.336279530464263	9	Y	group1(38_c)|group2(1008_c,_1_n)|group3(1267_c,_1_n)|group4(1254_c,_1_n)|group5(1661_c)|group6(768_c,_1_n)|group7(515_c,_1_n)|group8(439_c,_2_n)|group9(283_c)|group10(839_c)
1523	10.1778578130099	0.336279530464263	9	Y	group1(38_c)|group2(1008_c,_1_n)|group3(1267_c,_1_n)|group4(1254_c,_1_n)|group5(1661_c)|group6(768_c,_1_n)|group7(515_c,_1_n)|group8(439_c,_2_n)|group9(283_c)|group10(839_c)
1524	10.1778578130099	0.336279530464263	9	Y	group1(38_a)|group2(1008_a,_1_n)|group3(1267_a,_1_n)|group4(1254_a,_1_n)|group5(1661_a)|group6(768_a,_1_n)|group7(515_a,_1_n)|group8(439_a,_2_n)|group9(283_a)|group10(839_a)
1525	12.2850148863057	0.197714259316851	9	Y	group1(38_t)|group2(1_n,_1008_t)|group3(1_n,_1267_t)|group4(1_n,_1254_t)|group5(1661_t)|group6(769_t)|group7(1_n,_515_t)|group8(2_n,_439_t)|group9(283_t)|group10(839_t)
1526	12.2850148863057	0.197714259316851	9	Y	group1(38_t)|group2(1_n,_1008_t)|group3(1_n,_1267_t)|group4(1_n,_1254_t)|group5(1661_t)|group6(769_t)|group7(1_n,_515_t)|group8(2_n,_439_t)|group9(283_t)|group10(839_t)
1527	12.2850148863057	0.197714259316851	9	Y	group1(38_c)|group2(1008_c,_1_n)|group3(1267_c,_1_n)|group4(1254_c,_1_n)|group5(1661_c)|group6(769_c)|group7(515_c,_1_n)|group8(439_c,_2_n)|group9(283_c)|group10(839_c)
1528	17.5970723355032	0.482477693259568	18	Y	group1(38_t)|group2(1_n,_1008_t)|group3(1_a,_1_n,_1266_t)|group4(1_n,_1254_t)|group5(1661_t)|group6(769_t)|group7(1_n,_515_t)|group8(2_n,_439_t)|group9(283_t)|group10(839_t)
1529	15.6611720089103	0.074303298271269	9	Y	group1(38_t)|group2(1_n,_1008_t)|group3(1268_t)|group4(1_n,_1254_t)|group5(1661_t)|group6(769_t)|group7(1_n,_515_t)|group8(2_n,_439_t)|group9(283_t)|group10(839_t)
1530	38.4156539382992	0.0715239506472203	27	Y	group1(38_c)|group2(1008_c,_1_n)|group3(1268_c)|group4(1254_c,_1_n)|group5(1660_c,_1_t)|group6(769_c)|group7(513_c,_1_n,_1_t,_1_y)|group8(439_c,_2_n)|group9(283_c)|group10(839_c)
1531	59.5157336259017	0.000305199995668883	27	Y	group1(38_g)|group2(1008_g,_1_n)|group3(1268_g)|group4(1254_g,_1_n)|group5(1661_g)|group6(1_a,_768_g)|group7(515_g,_1_n)|group8(439_g,_2_n)|group9(283_g)|group10(835_g,_4_t)
1532	129.299436516154	1.65235090272549e-23	9	Y	group1(2_n,_36_t)|group2(1_n,_1008_t)|group3(1268_t)|group4(1_n,_1254_t)|group5(1661_t)|group6(769_t)|group7(1_n,_515_t)|group8(2_n,_439_t)|group9(283_t)|group10(839_t)
1533	15.6611720089103	0.074303298271269	9	Y	group1(38_a)|group2(1008_a,_1_n)|group3(1268_a)|group4(1254_a,_1_n)|group5(1661_a)|group6(769_a)|group7(515_a,_1_n)|group8(439_a,_2_n)|group9(283_a)|group10(839_a)
1534	15.6611720089103	0.074303298271269	9	Y	group1(38_a)|group2(1008_a,_1_n)|group3(1268_a)|group4(1254_a,_1_n)|group5(1661_a)|group6(769_a)|group7(515_a,_1_n)|group8(439_a,_2_n)|group9(283_a)|group10(839_a)
1535	20.9718964224763	0.280833279187124	18	Y	group1(38_g)|group2(1008_g,_1_n)|group3(1267_g,_1_t)|group4(1254_g,_1_n)|group5(1661_g)|group6(769_g)|group7(515_g,_1_n)|group8(439_g,_2_n)|group9(283_g)|group10(839_g)
1536	15.6611720089103	0.074303298271269	9	Y	group1(38_g)|group2(1008_g,_1_n)|group3(1268_g)|group4(1254_g,_1_n)|group5(1661_g)|group6(769_g)|group7(515_g,_1_n)|group8(439_g,_2_n)|group9(283_g)|group10(839_g)
1537	15.6611720089103	0.074303298271269	9	Y	group1(38_g)|group2(1008_g,_1_n)|group3(1268_g)|group4(1254_g,_1_n)|group5(1661_g)|group6(769_g)|group7(515_g,_1_n)|group8(439_g,_2_n)|group9(283_g)|group10(839_g)
1538	15.6611720089103	0.074303298271269	9	Y	group1(38_t)|group2(1_n,_1008_t)|group3(1268_t)|group4(1_n,_1254_t)|group5(1661_t)|group6(769_t)|group7(1_n,_515_t)|group8(2_n,_439_t)|group9(283_t)|group10(839_t)
1539	15.6611720089103	0.074303298271269	9	Y	group1(38_g)|group2(1008_g,_1_n)|group3(1268_g)|group4(1254_g,_1_n)|group5(1661_g)|group6(769_g)|group7(515_g,_1_n)|group8(439_g,_2_n)|group9(283_g)|group10(839_g)
1540	15.6611720089103	0.074303298271269	9	Y	group1(38_g)|group2(1008_g,_1_n)|group3(1268_g)|group4(1254_g,_1_n)|group5(1661_g)|group6(769_g)|group7(515_g,_1_n)|group8(439_g,_2_n)|group9(283_g)|group10(839_g)
1541	20.9718964224763	0.280833279187124	18	Y	group1(38_t)|group2(1_n,_1008_t)|group3(1_c,_1267_t)|group4(1_n,_1254_t)|group5(1661_t)|group6(769_t)|group7(1_n,_515_t)|group8(2_n,_439_t)|group9(283_t)|group10(839_t)
1542	22.4613853614087	0.21214351986009	18	Y	group1(38_c)|group2(1005_c,_1_n,_3_t)|group3(1266_c,_2_t)|group4(1253_c,_1_n,_1_t)|group5(1660_c,_1_t)|group6(769_c)|group7(515_c,_1_n)|group8(439_c,_2_n)|group9(283_c)|group10(838_c,_1_t)
1543	23.7394172402053	0.163751605902945	18	Y	group1(38_g)|group2(1_a,_1007_g,_1_n)|group3(1268_g)|group4(1254_g,_1_n)|group5(1661_g)|group6(769_g)|group7(1_a,_514_g,_1_n)|group8(439_g,_2_n)|group9(283_g)|group10(1_a,_838_g)
1544	26.8569920261767	0.0817171198625161	18	Y	group1(38_c)|group2(1005_c,_1_n,_3_t)|group3(1267_c,_1_t)|group4(1253_c,_1_n,_1_t)|group5(1661_c)|group6(769_c)|group7(515_c,_1_n)|group8(438_c,_2_n,_1_t)|group9(283_c)|group10(839_c)
1545	15.6611720089103	0.074303298271269	9	Y	group1(38_a)|group2(1008_a,_1_n)|group3(1268_a)|group4(1254_a,_1_n)|group5(1661_a)|group6(769_a)|group7(515_a,_1_n)|group8(439_a,_2_n)|group9(283_a)|group10(839_a)
1546	20.1180466253008	0.326213088750914	18	Y	group1(38_c)|group2(1007_c,_1_n,_1_t)|group3(1268_c)|group4(1253_c,_1_n,_1_t)|group5(1659_c,_2_t)|group6(769_c)|group7(515_c,_1_n)|group8(439_c,_2_n)|group9(283_c)|group10(839_c)
1547	15.6611720089103	0.074303298271269	9	Y	group1(38_t)|group2(1_n,_1008_t)|group3(1268_t)|group4(1_n,_1254_t)|group5(1661_t)|group6(769_t)|group7(1_n,_515_t)|group8(2_n,_439_t)|group9(283_t)|group10(839_t)
1548	22.5966129238699	0.206570358079766	18	Y	group1(38_a)|group2(1007_a,_1_c,_1_n)|group3(1268_a)|group4(1254_a,_1_n)|group5(1661_a)|group6(769_a)|group7(515_a,_1_n)|group8(439_a,_2_n)|group9(283_a)|group10(839_a)
1549	29.0265507983264	0.0480555377790322	18	Y	group1(38_t)|group2(1_c,_1_n,_1007_t)|group3(1268_t)|group4(1_n,_1254_t)|group5(1661_t)|group6(769_t)|group7(516_t)|group8(1_c,_2_n,_438_t)|group9(283_t)|group10(839_t)
1550	17.9005423723878	0.0363451149047534	9	Y	group1(38_t)|group2(1_n,_1008_t)|group3(1268_t)|group4(1_n,_1254_t)|group5(1661_t)|group6(769_t)|group7(516_t)|group8(2_n,_439_t)|group9(283_t)|group10(839_t)
1551	17.9005423723878	0.0363451149047534	9	Y	group1(38_g)|group2(1008_g,_1_n)|group3(1268_g)|group4(1254_g,_1_n)|group5(1661_g)|group6(769_g)|group7(516_g)|group8(439_g,_2_n)|group9(283_g)|group10(839_g)
1552	36.1675464097145	0.00671529934999619	18	Y	group1(38_c)|group2(1008_c,_1_n)|group3(1268_c)|group4(1255_c)|group5(3_a,_1658_c)|group6(2_a,_767_c)|group7(516_c)|group8(439_c,_2_n)|group9(283_c)|group10(839_c)
1553	32.2555997419098	0.0205033009676524	18	Y	group1(38_c)|group2(1_a,_1007_c,_1_n)|group3(1268_c)|group4(2_a,_1253_c)|group5(1661_c)|group6(769_c)|group7(516_c)|group8(439_c,_2_n)|group9(283_c)|group10(839_c)
1554	24.0339429394724	0.00424796906846614	9	Y	group1(38_t)|group2(1_n,_1008_t)|group3(1268_t)|group4(1255_t)|group5(1661_t)|group6(769_t)|group7(516_t)|group8(2_n,_439_t)|group9(283_t)|group10(839_t)
1555	24.0339429394724	0.00424796906846614	9	Y	group1(38_t)|group2(1_n,_1008_t)|group3(1268_t)|group4(1255_t)|group5(1661_t)|group6(769_t)|group7(516_t)|group8(2_n,_439_t)|group9(283_t)|group10(839_t)
1556	31.7136823531897	0.0237660830790844	18	Y	group1(38_t)|group2(1_n,_1008_t)|group3(1268_t)|group4(1255_t)|group5(2_c,_1659_t)|group6(769_t)|group7(516_t)|group8(2_n,_439_t)|group9(283_t)|group10(839_t)
1557	24.0339429394724	0.00424796906846614	9	Y	group1(38_g)|group2(1008_g,_1_n)|group3(1268_g)|group4(1255_g)|group5(1661_g)|group6(769_g)|group7(516_g)|group8(439_g,_2_n)|group9(283_g)|group10(839_g)
1558	24.0339429394724	0.00424796906846614	9	Y	group1(38_g)|group2(1008_g,_1_n)|group3(1268_g)|group4(1255_g)|group5(1661_g)|group6(769_g)|group7(516_g)|group8(439_g,_2_n)|group9(283_g)|group10(839_g)
1559	24.0339429394724	0.00424796906846614	9	Y	group1(38_a)|group2(1008_a,_1_n)|group3(1268_a)|group4(1255_a)|group5(1661_a)|group6(769_a)|group7(516_a)|group8(439_a,_2_n)|group9(283_a)|group10(839_a)
1560	32.5776165769866	0.0187648691761258	18	Y	group1(38_g)|group2(1008_g,_1_n)|group3(1268_g)|group4(1255_g)|group5(1661_g)|group6(769_g)|group7(516_g)|group8(439_g,_2_n)|group9(283_g)|group10(1_a,_838_g)
1561	24.0339429394724	0.00424796906846614	9	Y	group1(38_g)|group2(1008_g,_1_n)|group3(1268_g)|group4(1255_g)|group5(1661_g)|group6(769_g)|group7(516_g)|group8(439_g,_2_n)|group9(283_g)|group10(839_g)
1562	23.076124690742	0.187681745451637	18	Y	group1(38_c)|group2(1007_c,_1_n,_1_t)|group3(1267_c,_1_n)|group4(1254_c,_1_t)|group5(1661_c)|group6(769_c)|group7(516_c)|group8(439_c,_2_n)|group9(283_c)|group10(839_c)
1563	24.0339429394724	0.00424796906846614	9	Y	group1(38_t)|group2(1_n,_1008_t)|group3(1268_t)|group4(1255_t)|group5(1661_t)|group6(769_t)|group7(516_t)|group8(2_n,_439_t)|group9(283_t)|group10(839_t)
1564	24.0339429394724	0.00424796906846614	9	Y	group1(38_g)|group2(1008_g,_1_n)|group3(1268_g)|group4(1255_g)|group5(1661_g)|group6(769_g)|group7(516_g)|group8(439_g,_2_n)|group9(283_g)|group10(839_g)
1565	24.0339429394724	0.00424796906846614	9	Y	group1(38_t)|group2(1_n,_1008_t)|group3(1268_t)|group4(1255_t)|group5(1661_t)|group6(769_t)|group7(516_t)|group8(2_n,_439_t)|group9(283_t)|group10(839_t)
1566	51.3483063659946	4.7085278356712e-05	18	Y	group1(38_g)|group2(1008_g,_1_n)|group3(1268_g)|group4(1255_g)|group5(1661_g)|group6(769_g)|group7(516_g)|group8(439_g,_2_n)|group9(1_a,_282_g)|group10(839_g)
1567	27.8493943429331	0.0643843709702793	18	Y	group1(38_t)|group2(1_n,_1008_t)|group3(1268_t)|group4(1255_t)|group5(1_c,_1660_t)|group6(769_t)|group7(516_t)|group8(2_n,_439_t)|group9(283_t)|group10(839_t)
1568	29.6859619656882	0.0406137873355402	18	Y	group1(38_g)|group2(1008_g,_1_n)|group3(1268_g)|group4(1255_g)|group5(1660_g,_1_t)|group6(768_g,_1_t)|group7(516_g)|group8(439_g,_2_n)|group9(283_g)|group10(839_g)
1569	24.0339429394724	0.00424796906846614	9	Y	group1(38_t)|group2(1_n,_1008_t)|group3(1268_t)|group4(1255_t)|group5(1661_t)|group6(769_t)|group7(516_t)|group8(2_n,_439_t)|group9(283_t)|group10(839_t)
1570	17.9005423723878	0.0363451149047534	9	Y	group1(38_t)|group2(1_n,_1008_t)|group3(1268_t)|group4(1_n,_1254_t)|group5(1661_t)|group6(769_t)|group7(516_t)|group8(2_n,_439_t)|group9(283_t)|group10(839_t)
1571	23.2785908162571	0.180110266318993	18	Y	group1(38_c)|group2(1008_c,_1_n)|group3(1268_c)|group4(1253_c,_1_n,_1_t)|group5(1661_c)|group6(769_c)|group7(516_c)|group8(439_c,_2_n)|group9(283_c)|group10(839_c)
1572	150.350502637511	7.46172440282596e-28	9	Y	group1(2_n,_36_t)|group2(1_n,_1008_t)|group3(1268_t)|group4(1_n,_1254_t)|group5(1661_t)|group6(769_t)|group7(516_t)|group8(2_n,_439_t)|group9(283_t)|group10(839_t)
1573	17.9005423723878	0.0363451149047534	9	Y	group1(38_c)|group2(1008_c,_1_n)|group3(1268_c)|group4(1254_c,_1_n)|group5(1661_c)|group6(769_c)|group7(516_c)|group8(439_c,_2_n)|group9(283_c)|group10(839_c)
1574	17.9005423723878	0.0363451149047534	9	Y	group1(38_t)|group2(1_n,_1008_t)|group3(1268_t)|group4(1_n,_1254_t)|group5(1661_t)|group6(769_t)|group7(516_t)|group8(2_n,_439_t)|group9(283_t)|group10(839_t)
1575	14.6303118714414	0.101604158288975	9	Y	group1(38_t)|group2(1_n,_1008_t)|group3(1268_t)|group4(1_n,_1254_t)|group5(1661_t)|group6(1_n,_768_t)|group7(516_t)|group8(2_n,_439_t)|group9(283_t)|group10(839_t)
1576	14.6303118714414	0.101604158288975	9	Y	group1(38_a)|group2(1008_a,_1_n)|group3(1268_a)|group4(1254_a,_1_n)|group5(1661_a)|group6(768_a,_1_n)|group7(516_a)|group8(439_a,_2_n)|group9(283_a)|group10(839_a)
1577	14.6303118714414	0.101604158288975	9	Y	group1(38_t)|group2(1_n,_1008_t)|group3(1268_t)|group4(1_n,_1254_t)|group5(1661_t)|group6(1_n,_768_t)|group7(516_t)|group8(2_n,_439_t)|group9(283_t)|group10(839_t)
1578	14.6303118714414	0.101604158288975	9	Y	group1(38_g)|group2(1008_g,_1_n)|group3(1268_g)|group4(1254_g,_1_n)|group5(1661_g)|group6(768_g,_1_n)|group7(516_g)|group8(439_g,_2_n)|group9(283_g)|group10(839_g)
1579	18.9176385650881	0.0259023746461671	9	Y	group1(38_t)|group2(1_n,_1008_t)|group3(1268_t)|group4(1255_t)|group5(1661_t)|group6(1_n,_768_t)|group7(516_t)|group8(2_n,_439_t)|group9(283_t)|group10(839_t)
1580	18.9176385650881	0.0259023746461671	9	Y	group1(38_t)|group2(1_n,_1008_t)|group3(1268_t)|group4(1255_t)|group5(1661_t)|group6(1_n,_768_t)|group7(516_t)|group8(2_n,_439_t)|group9(283_t)|group10(839_t)
1581	12.7287451146991	0.17526925799467	9	Y	group1(38_g)|group2(1006_g,_3_n)|group3(1268_g)|group4(1254_g,_1_n)|group5(1660_g,_1_n)|group6(767_g,_2_n)|group7(516_g)|group8(439_g,_2_n)|group9(282_g,_1_n)|group10(839_g)
1582	12.7287451146991	0.17526925799467	9	Y	group1(38_g)|group2(1006_g,_3_n)|group3(1268_g)|group4(1254_g,_1_n)|group5(1660_g,_1_n)|group6(767_g,_2_n)|group7(516_g)|group8(439_g,_2_n)|group9(282_g,_1_n)|group10(839_g)
1583	12.7287451146991	0.17526925799467	9	Y	group1(38_t)|group2(3_n,_1006_t)|group3(1268_t)|group4(1_n,_1254_t)|group5(1_n,_1660_t)|group6(2_n,_767_t)|group7(516_t)|group8(2_n,_439_t)|group9(1_n,_282_t)|group10(839_t)
1584	17.6248651639685	0.0397837985619262	9	Y	group1(38_t)|group2(5_n,_1004_t)|group3(1268_t)|group4(1_n,_1254_t)|group5(1_n,_1660_t)|group6(2_n,_767_t)|group7(516_t)|group8(2_n,_439_t)|group9(1_n,_282_t)|group10(839_t)
1585	17.6248651639685	0.0397837985619262	9	Y	group1(38_g)|group2(1004_g,_5_n)|group3(1268_g)|group4(1254_g,_1_n)|group5(1660_g,_1_n)|group6(767_g,_2_n)|group7(516_g)|group8(439_g,_2_n)|group9(282_g,_1_n)|group10(839_g)
1586	20.6330553585768	0.29832831341555	18	Y	group1(38_c)|group2(1004_c,_5_n)|group3(1268_c)|group4(1253_c,_1_n,_1_t)|group5(1658_c,_1_n,_2_t)|group6(766_c,_2_n,_1_t)|group7(515_c,_1_n)|group8(439_c,_2_n)|group9(282_c,_1_n)|group10(839_c)
1587	30.2167595076199	0.0353916709191656	18	Y	group1(38_c)|group2(1004_c,_5_n)|group3(1268_c)|group4(1254_c,_1_n)|group5(1659_c,_1_n,_1_t)|group6(765_c,_2_n,_2_t)|group7(516_c)|group8(439_c,_2_n)|group9(282_c,_1_n)|group10(839_c)
1588	24.5013268546045	0.1392798134249	18	Y	group1(38_a)|group2(1002_a,_2_g,_5_n)|group3(1268_a)|group4(1251_a,_3_g,_1_n)|group5(1658_a,_2_g,_1_n)|group6(767_a,_2_n)|group7(516_a)|group8(439_a,_2_n)|group9(282_a,_1_n)|group10(838_a,_1_g)
1589	17.6248651639685	0.0397837985619262	9	Y	group1(38_t)|group2(5_n,_1004_t)|group3(1268_t)|group4(1_n,_1254_t)|group5(1_n,_1660_t)|group6(2_n,_767_t)|group7(516_t)|group8(2_n,_439_t)|group9(1_n,_282_t)|group10(839_t)
1590	14.7613950255242	0.0977020282273103	9	Y	group1(38_a)|group2(1005_a,_4_n)|group3(1268_a)|group4(1254_a,_1_n)|group5(1660_a,_1_n)|group6(767_a,_2_n)|group7(516_a)|group8(439_a,_2_n)|group9(282_a,_1_n)|group10(839_a)
1591	24.6871927522505	0.133777891337301	18	Y	group1(38_a)|group2(1004_a,_5_n)|group3(1268_a)|group4(1254_a,_1_n)|group5(1660_a,_1_y)|group6(767_a,_2_n)|group7(516_a)|group8(439_a,_2_n)|group9(282_a,_1_n)|group10(839_a)
1592	24.7960589334228	0.13063769729006	18	Y	group1(38_c)|group2(1004_c,_5_n)|group3(1266_c,_2_t)|group4(1253_c,_1_n,_1_t)|group5(1660_c,_1_n)|group6(766_c,_2_n,_1_t)|group7(516_c)|group8(438_c,_2_n,_1_t)|group9(282_c,_1_n)|group10(837_c,_2_t)
1593	17.6248651639685	0.0397837985619262	9	Y	group1(38_a)|group2(1004_a,_5_n)|group3(1268_a)|group4(1254_a,_1_n)|group5(1660_a,_1_n)|group6(767_a,_2_n)|group7(516_a)|group8(439_a,_2_n)|group9(282_a,_1_n)|group10(839_a)
1594	17.6248651639685	0.0397837985619262	9	Y	group1(38_a)|group2(1004_a,_5_n)|group3(1268_a)|group4(1254_a,_1_n)|group5(1660_a,_1_n)|group6(767_a,_2_n)|group7(516_a)|group8(439_a,_2_n)|group9(282_a,_1_n)|group10(839_a)
1595	17.6248651639685	0.0397837985619262	9	Y	group1(38_g)|group2(1004_g,_5_n)|group3(1268_g)|group4(1254_g,_1_n)|group5(1660_g,_1_n)|group6(767_g,_2_n)|group7(516_g)|group8(439_g,_2_n)|group9(282_g,_1_n)|group10(839_g)
1596	28.5016421917611	0.385470017821146	27	Y	group1(38_t)|group2(5_n,_1004_t)|group3(1268_t)|group4(1_n,_1254_t)|group5(1_a,_1_m,_1659_t)|group6(2_n,_767_t)|group7(516_t)|group8(2_n,_439_t)|group9(1_n,_282_t)|group10(839_t)
1597	227.543934308153	2.90793335064541e-38	18	Y	group1(1_a,_37_g)|group2(1004_g,_5_n)|group3(1268_g)|group4(1254_g,_1_n)|group5(1660_g,_1_n)|group6(767_g,_2_n)|group7(516_g)|group8(439_g,_2_n)|group9(282_g,_1_n)|group10(839_g)
1598	24.6871927522505	0.133777891337301	18	Y	group1(38_t)|group2(5_n,_1004_t)|group3(1268_t)|group4(1_n,_1254_t)|group5(1_k,_1660_t)|group6(2_n,_767_t)|group7(516_t)|group8(2_n,_439_t)|group9(1_n,_282_t)|group10(839_t)
1599	17.6248651639685	0.0397837985619262	9	Y	group1(38_g)|group2(1004_g,_5_n)|group3(1268_g)|group4(1254_g,_1_n)|group5(1660_g,_1_n)|group6(767_g,_2_n)|group7(516_g)|group8(439_g,_2_n)|group9(282_g,_1_n)|group10(839_g)
1600	17.6248651639685	0.0397837985619262	9	Y	group1(38_c)|group2(1004_c,_5_n)|group3(1268_c)|group4(1254_c,_1_n)|group5(1660_c,_1_n)|group6(767_c,_2_n)|group7(516_c)|group8(439_c,_2_n)|group9(282_c,_1_n)|group10(839_c)
1601	17.6248651639685	0.0397837985619262	9	Y	group1(38_c)|group2(1004_c,_5_n)|group3(1268_c)|group4(1254_c,_1_n)|group5(1660_c,_1_n)|group6(767_c,_2_n)|group7(516_c)|group8(439_c,_2_n)|group9(282_c,_1_n)|group10(839_c)
1602	33.0273624728552	0.0165635961620371	18	Y	group1(38_t)|group2(5_n,_1004_t)|group3(1_c,_1267_t)|group4(1_n,_1254_t)|group5(1_n,_1660_t)|group6(2_n,_767_t)|group7(516_t)|group8(2_n,_439_t)|group9(1_c,_1_n,_281_t)|group10(839_t)
1603	17.6248651639685	0.0397837985619262	9	Y	group1(38_a)|group2(1004_a,_5_n)|group3(1268_a)|group4(1254_a,_1_n)|group5(1660_a,_1_n)|group6(767_a,_2_n)|group7(516_a)|group8(439_a,_2_n)|group9(282_a,_1_n)|group10(839_a)
1604	21.4393106466303	0.257831181171129	18	Y	group1(38_t)|group2(5_n,_1004_t)|group3(1268_t)|group4(1_n,_1254_t)|group5(1_c,_1_n,_1659_t)|group6(2_n,_767_t)|group7(516_t)|group8(2_n,_439_t)|group9(1_n,_282_t)|group10(839_t)
1605	17.6248651639685	0.0397837985619262	9	Y	group1(38_t)|group2(5_n,_1004_t)|group3(1268_t)|group4(1_n,_1254_t)|group5(1_n,_1660_t)|group6(2_n,_767_t)|group7(516_t)|group8(2_n,_439_t)|group9(1_n,_282_t)|group10(839_t)
1606	17.6248651639685	0.0397837985619262	9	Y	group1(38_g)|group2(1004_g,_5_n)|group3(1268_g)|group4(1254_g,_1_n)|group5(1660_g,_1_n)|group6(767_g,_2_n)|group7(516_g)|group8(439_g,_2_n)|group9(282_g,_1_n)|group10(839_g)
1607	17.6248651639685	0.0397837985619262	9	Y	group1(38_g)|group2(1004_g,_5_n)|group3(1268_g)|group4(1254_g,_1_n)|group5(1660_g,_1_n)|group6(767_g,_2_n)|group7(516_g)|group8(439_g,_2_n)|group9(282_g,_1_n)|group10(839_g)
1608	17.6248651639685	0.0397837985619262	9	Y	group1(38_g)|group2(1004_g,_5_n)|group3(1268_g)|group4(1254_g,_1_n)|group5(1660_g,_1_n)|group6(767_g,_2_n)|group7(516_g)|group8(439_g,_2_n)|group9(282_g,_1_n)|group10(839_g)
1609	17.6248651639685	0.0397837985619262	9	Y	group1(38_t)|group2(5_n,_1004_t)|group3(1268_t)|group4(1_n,_1254_t)|group5(1_n,_1660_t)|group6(2_n,_767_t)|group7(516_t)|group8(2_n,_439_t)|group9(1_n,_282_t)|group10(839_t)
1610	17.6248651639685	0.0397837985619262	9	Y	group1(38_t)|group2(5_n,_1004_t)|group3(1268_t)|group4(1_n,_1254_t)|group5(1_n,_1660_t)|group6(2_n,_767_t)|group7(516_t)|group8(2_n,_439_t)|group9(1_n,_282_t)|group10(839_t)
1611	17.6248651639685	0.0397837985619262	9	Y	group1(38_c)|group2(1004_c,_5_n)|group3(1268_c)|group4(1254_c,_1_n)|group5(1660_c,_1_n)|group6(767_c,_2_n)|group7(516_c)|group8(439_c,_2_n)|group9(282_c,_1_n)|group10(839_c)
1612	17.6248651639685	0.0397837985619262	9	Y	group1(38_c)|group2(1004_c,_5_n)|group3(1268_c)|group4(1254_c,_1_n)|group5(1660_c,_1_n)|group6(767_c,_2_n)|group7(516_c)|group8(439_c,_2_n)|group9(282_c,_1_n)|group10(839_c)
1613	17.6248651639685	0.0397837985619262	9	Y	group1(38_a)|group2(1004_a,_5_n)|group3(1268_a)|group4(1254_a,_1_n)|group5(1660_a,_1_n)|group6(767_a,_2_n)|group7(516_a)|group8(439_a,_2_n)|group9(282_a,_1_n)|group10(839_a)
1614	27.0412315889854	0.0782253841401343	18	Y	group1(38_c)|group2(1004_c,_5_n)|group3(1268_c)|group4(1254_c,_1_n)|group5(1660_c,_1_n)|group6(766_c,_2_n,_1_t)|group7(516_c)|group8(439_c,_2_n)|group9(282_c,_1_n)|group10(839_c)
1615	17.6248651639685	0.0397837985619262	9	Y	group1(38_g)|group2(1004_g,_5_n)|group3(1268_g)|group4(1254_g,_1_n)|group5(1660_g,_1_n)|group6(767_g,_2_n)|group7(516_g)|group8(439_g,_2_n)|group9(282_g,_1_n)|group10(839_g)
1616	24.566524400294	0.137329501110684	18	Y	group1(38_t)|group2(1_c,_5_n,_1003_t)|group3(1268_t)|group4(1_n,_1254_t)|group5(1_n,_1660_t)|group6(2_n,_767_t)|group7(516_t)|group8(2_n,_439_t)|group9(1_n,_282_t)|group10(839_t)
1617	17.6248651639685	0.0397837985619262	9	Y	group1(38_g)|group2(1004_g,_5_n)|group3(1268_g)|group4(1254_g,_1_n)|group5(1660_g,_1_n)|group6(767_g,_2_n)|group7(516_g)|group8(439_g,_2_n)|group9(282_g,_1_n)|group10(839_g)
1618	31.8495264288438	0.0229063037676876	18	Y	group1(38_c)|group2(1004_c,_5_n)|group3(1268_c)|group4(1254_c,_1_n)|group5(1659_c,_1_n,_1_t)|group6(767_c,_2_n)|group7(516_c)|group8(438_c,_2_n,_1_t)|group9(281_c,_1_n,_1_t)|group10(839_c)
1619	17.6248651639685	0.0397837985619262	9	Y	group1(38_t)|group2(5_n,_1004_t)|group3(1268_t)|group4(1_n,_1254_t)|group5(1_n,_1660_t)|group6(2_n,_767_t)|group7(516_t)|group8(2_n,_439_t)|group9(1_n,_282_t)|group10(839_t)
1620	23.1264312076911	0.18577828685386	18	Y	group1(38_a)|group2(1004_a,_5_n)|group3(1267_a,_1_g)|group4(1253_a,_1_g,_1_n)|group5(1660_a,_1_n)|group6(767_a,_2_n)|group7(515_a,_1_g)|group8(439_a,_2_n)|group9(282_a,_1_n)|group10(838_a,_1_g)
1621	17.6248651639685	0.0397837985619262	9	Y	group1(38_g)|group2(1004_g,_5_n)|group3(1268_g)|group4(1254_g,_1_n)|group5(1660_g,_1_n)|group6(767_g,_2_n)|group7(516_g)|group8(439_g,_2_n)|group9(282_g,_1_n)|group10(839_g)
1622	26.3271415193036	0.0925098087132799	18	Y	group1(38_c)|group2(1002_c,_6_n,_1_t)|group3(1268_c)|group4(1253_c,_1_n,_1_t)|group5(1660_c,_1_n)|group6(767_c,_2_n)|group7(516_c)|group8(439_c,_2_n)|group9(282_c,_1_n)|group10(839_c)
1623	17.6248651639685	0.0397837985619262	9	Y	group1(38_g)|group2(1004_g,_5_n)|group3(1268_g)|group4(1254_g,_1_n)|group5(1660_g,_1_n)|group6(767_g,_2_n)|group7(516_g)|group8(439_g,_2_n)|group9(282_g,_1_n)|group10(839_g)
1624	17.6248651639685	0.0397837985619262	9	Y	group1(38_c)|group2(1004_c,_5_n)|group3(1268_c)|group4(1254_c,_1_n)|group5(1660_c,_1_n)|group6(767_c,_2_n)|group7(516_c)|group8(439_c,_2_n)|group9(282_c,_1_n)|group10(839_c)
1625	17.6248651639685	0.0397837985619262	9	Y	group1(38_t)|group2(5_n,_1004_t)|group3(1268_t)|group4(1_n,_1254_t)|group5(1_n,_1660_t)|group6(2_n,_767_t)|group7(516_t)|group8(2_n,_439_t)|group9(1_n,_282_t)|group10(839_t)
1626	17.6248651639685	0.0397837985619262	9	Y	group1(38_a)|group2(1004_a,_5_n)|group3(1268_a)|group4(1254_a,_1_n)|group5(1660_a,_1_n)|group6(767_a,_2_n)|group7(516_a)|group8(439_a,_2_n)|group9(282_a,_1_n)|group10(839_a)
1627	17.6248651639685	0.0397837985619262	9	Y	group1(38_a)|group2(1004_a,_5_n)|group3(1268_a)|group4(1254_a,_1_n)|group5(1660_a,_1_n)|group6(767_a,_2_n)|group7(516_a)|group8(439_a,_2_n)|group9(282_a,_1_n)|group10(839_a)
1628	18.3916634904025	0.0308920565017032	9	Y	group1(38_c)|group2(1004_c,_5_n)|group3(1268_c)|group4(1254_c,_1_n)|group5(1660_c,_1_n)|group6(766_c,_3_n)|group7(516_c)|group8(439_c,_2_n)|group9(282_c,_1_n)|group10(839_c)
1629	18.3916634904025	0.0308920565017032	9	Y	group1(38_a)|group2(1004_a,_5_n)|group3(1268_a)|group4(1254_a,_1_n)|group5(1660_a,_1_n)|group6(766_a,_3_n)|group7(516_a)|group8(439_a,_2_n)|group9(282_a,_1_n)|group10(839_a)
1630	17.6248651639685	0.0397837985619262	9	Y	group1(38_t)|group2(5_n,_1004_t)|group3(1268_t)|group4(1_n,_1254_t)|group5(1_n,_1660_t)|group6(2_n,_767_t)|group7(516_t)|group8(2_n,_439_t)|group9(1_n,_282_t)|group10(839_t)
1631	26.1055896457687	0.0973680238940973	18	Y	group1(38_a)|group2(1001_a,_3_g,_5_n)|group3(1265_a,_3_g)|group4(1253_a,_2_n)|group5(1659_a,_1_g,_1_n)|group6(766_a,_1_g,_2_n)|group7(516_a)|group8(439_a,_2_n)|group9(281_a,_1_g,_1_n)|group10(839_a)
1632	17.6248651639685	0.0397837985619262	9	Y	group1(38_g)|group2(1004_g,_5_n)|group3(1268_g)|group4(1254_g,_1_n)|group5(1660_g,_1_n)|group6(767_g,_2_n)|group7(516_g)|group8(439_g,_2_n)|group9(282_g,_1_n)|group10(839_g)
1633	17.6248651639685	0.0397837985619262	9	Y	group1(38_g)|group2(1004_g,_5_n)|group3(1268_g)|group4(1254_g,_1_n)|group5(1660_g,_1_n)|group6(767_g,_2_n)|group7(516_g)|group8(439_g,_2_n)|group9(282_g,_1_n)|group10(839_g)
1634	17.6248651639685	0.0397837985619262	9	Y	group1(38_t)|group2(5_n,_1004_t)|group3(1268_t)|group4(1_n,_1254_t)|group5(1_n,_1660_t)|group6(2_n,_767_t)|group7(516_t)|group8(2_n,_439_t)|group9(1_n,_282_t)|group10(839_t)
1635	17.6248651639685	0.0397837985619262	9	Y	group1(38_t)|group2(5_n,_1004_t)|group3(1268_t)|group4(1_n,_1254_t)|group5(1_n,_1660_t)|group6(2_n,_767_t)|group7(516_t)|group8(2_n,_439_t)|group9(1_n,_282_t)|group10(839_t)
1636	17.6248651639685	0.0397837985619262	9	Y	group1(38_g)|group2(1004_g,_5_n)|group3(1268_g)|group4(1254_g,_1_n)|group5(1660_g,_1_n)|group6(767_g,_2_n)|group7(516_g)|group8(439_g,_2_n)|group9(282_g,_1_n)|group10(839_g)
1637	17.6248651639685	0.0397837985619262	9	Y	group1(38_t)|group2(5_n,_1004_t)|group3(1268_t)|group4(1_n,_1254_t)|group5(1_n,_1660_t)|group6(2_n,_767_t)|group7(516_t)|group8(2_n,_439_t)|group9(1_n,_282_t)|group10(839_t)
1638	17.6248651639685	0.0397837985619262	9	Y	group1(38_a)|group2(1004_a,_5_n)|group3(1268_a)|group4(1254_a,_1_n)|group5(1660_a,_1_n)|group6(767_a,_2_n)|group7(516_a)|group8(439_a,_2_n)|group9(282_a,_1_n)|group10(839_a)
1639	23.7674963719737	0.162793507036893	18	Y	group1(38_a)|group2(1004_a,_5_n)|group3(1268_a)|group4(1253_a,_1_g,_1_n)|group5(1660_a,_1_n)|group6(766_a,_3_n)|group7(516_a)|group8(439_a,_2_n)|group9(282_a,_1_n)|group10(839_a)
1640	18.3916634904025	0.0308920565017032	9	Y	group1(38_c)|group2(1004_c,_5_n)|group3(1268_c)|group4(1254_c,_1_n)|group5(1660_c,_1_n)|group6(766_c,_3_n)|group7(516_c)|group8(439_c,_2_n)|group9(282_c,_1_n)|group10(839_c)
1641	21.4477995538179	0.0108038740415139	9	Y	group1(38_c)|group2(1003_c,_6_n)|group3(1268_c)|group4(1254_c,_1_n)|group5(1660_c,_1_n)|group6(766_c,_3_n)|group7(516_c)|group8(439_c,_2_n)|group9(282_c,_1_n)|group10(839_c)
1642	224.680706650121	1.10088273575295e-37	18	Y	group1(37_a,_1_r)|group2(1005_a,_4_n)|group3(1268_a)|group4(1254_a,_1_n)|group5(1660_a,_1_n)|group6(767_a,_2_n)|group7(516_a)|group8(439_a,_2_n)|group9(282_a,_1_n)|group10(839_a)
1643	23.3031029800378	0.179209669574875	18	Y	group1(38_t)|group2(4_n,_1005_t)|group3(1268_t)|group4(1_n,_1254_t)|group5(1_n,_1660_t)|group6(2_n,_767_t)|group7(516_t)|group8(2_n,_439_t)|group9(1_n,_282_t)|group10(1_c,_838_t)
1644	14.7613950255242	0.0977020282273103	9	Y	group1(38_a)|group2(1005_a,_4_n)|group3(1268_a)|group4(1254_a,_1_n)|group5(1660_a,_1_n)|group6(767_a,_2_n)|group7(516_a)|group8(439_a,_2_n)|group9(282_a,_1_n)|group10(839_a)
1645	29.2351830686333	0.0455794646012069	18	Y	group1(38_c)|group2(1004_c,_5_n)|group3(1266_c,_2_t)|group4(1254_c,_1_n)|group5(1660_c,_1_n)|group6(766_c,_3_n)|group7(515_c,_1_t)|group8(438_c,_2_n,_1_t)|group9(282_c,_1_n)|group10(839_c)
1646	15.9964474440531	0.0669558114991962	9	Y	group1(38_a)|group2(1005_a,_4_n)|group3(1268_a)|group4(1254_a,_1_n)|group5(1660_a,_1_n)|group6(766_a,_3_n)|group7(516_a)|group8(439_a,_2_n)|group9(282_a,_1_n)|group10(839_a)
1647	18.9176385650881	0.0259023746461671	9	Y	group1(38_g)|group2(1008_g,_1_n)|group3(1268_g)|group4(1255_g)|group5(1661_g)|group6(768_g,_1_n)|group7(516_g)|group8(439_g,_2_n)|group9(283_g)|group10(839_g)
1648	55.8873252467566	8.24814090320309e-09	9	Y	group1(37_g,_1_n)|group2(1008_g,_1_n)|group3(1268_g)|group4(1255_g)|group5(1661_g)|group6(768_g,_1_n)|group7(516_g)|group8(439_g,_2_n)|group9(283_g)|group10(839_g)
1649	18.9176385650881	0.0259023746461671	9	Y	group1(38_t)|group2(1_n,_1008_t)|group3(1268_t)|group4(1255_t)|group5(1661_t)|group6(1_n,_768_t)|group7(516_t)|group8(2_n,_439_t)|group9(283_t)|group10(839_t)
1650	18.9176385650881	0.0259023746461671	9	Y	group1(38_g)|group2(1008_g,_1_n)|group3(1268_g)|group4(1255_g)|group5(1661_g)|group6(768_g,_1_n)|group7(516_g)|group8(439_g,_2_n)|group9(283_g)|group10(839_g)
1651	9.25473308870185	0.414100269290001	9	Y	group1(38_t)|group2(1_n,_1008_t)|group3(1268_t)|group4(1255_t)|group5(1661_t)|group6(1_n,_768_t)|group7(516_t)|group8(1_n,_440_t)|group9(283_t)|group10(839_t)
1652	6.78904746911631	0.659071928229269	9	Y	group1(38_t)|group2(1_n,_1008_t)|group3(1_n,_1267_t)|group4(1255_t)|group5(1661_t)|group6(1_n,_768_t)|group7(516_t)|group8(1_n,_440_t)|group9(283_t)|group10(839_t)
1653	13.0702004781587	0.787385815985195	18	Y	group1(38_g)|group2(1008_g,_1_n)|group3(1268_g)|group4(1255_g)|group5(1_a,_1660_g)|group6(768_g,_1_n)|group7(516_g)|group8(440_g,_1_n)|group9(283_g)|group10(839_g)
1654	9.25473308870185	0.414100269290001	9	Y	group1(38_t)|group2(1_n,_1008_t)|group3(1268_t)|group4(1255_t)|group5(1661_t)|group6(1_n,_768_t)|group7(516_t)|group8(1_n,_440_t)|group9(283_t)|group10(839_t)
1655	9.25473308870185	0.414100269290001	9	Y	group1(38_t)|group2(1_n,_1008_t)|group3(1268_t)|group4(1255_t)|group5(1661_t)|group6(1_n,_768_t)|group7(516_t)|group8(1_n,_440_t)|group9(283_t)|group10(839_t)
1656	9.25473308870185	0.414100269290001	9	Y	group1(38_g)|group2(1008_g,_1_n)|group3(1268_g)|group4(1255_g)|group5(1661_g)|group6(768_g,_1_n)|group7(516_g)|group8(440_g,_1_n)|group9(283_g)|group10(839_g)
1657	8.43385402780276	0.491083003012274	9	Y	group1(38_g)|group2(1007_g,_2_n)|group3(1267_g,_1_n)|group4(1255_g)|group5(1661_g)|group6(768_g,_1_n)|group7(516_g)|group8(440_g,_1_n)|group9(283_g)|group10(839_g)
1658	12.423885635992	0.82459884837632	18	Y	group1(38_a)|group2(1007_a,_1_n,_1_t)|group3(1267_a,_1_n)|group4(1253_a,_2_t)|group5(1660_a,_1_t)|group6(768_a,_1_n)|group7(516_a)|group8(440_a,_1_n)|group9(283_a)|group10(839_a)
1659	6.78904746911631	0.659071928229269	9	Y	group1(38_g)|group2(1008_g,_1_n)|group3(1267_g,_1_n)|group4(1255_g)|group5(1661_g)|group6(768_g,_1_n)|group7(516_g)|group8(440_g,_1_n)|group9(283_g)|group10(839_g)
1660	6.78904746911631	0.659071928229269	9	Y	group1(38_a)|group2(1008_a,_1_n)|group3(1267_a,_1_n)|group4(1255_a)|group5(1661_a)|group6(768_a,_1_n)|group7(516_a)|group8(440_a,_1_n)|group9(283_a)|group10(839_a)
1661	31.7910451452628	0.0232728891041845	18	Y	group1(38_a)|group2(1008_a,_1_n)|group3(1267_a,_1_n)|group4(1255_a)|group5(1661_a)|group6(768_a,_1_n)|group7(516_a)|group8(439_a,_2_n)|group9(283_a)|group10(837_a,_2_g)
1662	19.9294074383033	0.336808000291682	18	Y	group1(38_g)|group2(1008_g,_1_n)|group3(1266_g,_1_n,_1_t)|group4(1255_g)|group5(1661_g)|group6(768_g,_1_n)|group7(516_g)|group8(439_g,_2_n)|group9(283_g)|group10(839_g)
1663	21.5525454801907	0.25245767853775	18	Y	group1(38_g)|group2(1007_g,_1_n,_1_t)|group3(1267_g,_1_n)|group4(1255_g)|group5(1661_g)|group6(768_g,_1_n)|group7(516_g)|group8(439_g,_2_n)|group9(283_g)|group10(839_g)
1664	14.617103870992	0.10200480487633	9	Y	group1(38_t)|group2(1_n,_1008_t)|group3(1_n,_1267_t)|group4(1255_t)|group5(1661_t)|group6(1_n,_768_t)|group7(516_t)|group8(2_n,_439_t)|group9(283_t)|group10(839_t)
1665	14.617103870992	0.10200480487633	9	Y	group1(38_t)|group2(1_n,_1008_t)|group3(1_n,_1267_t)|group4(1255_t)|group5(1661_t)|group6(1_n,_768_t)|group7(516_t)|group8(2_n,_439_t)|group9(283_t)|group10(839_t)
1666	49.3657635080525	0.00538201777034739	27	Y	group1(38_c)|group2(1008_c,_1_n)|group3(1267_c,_1_n)|group4(1253_c,_2_t)|group5(1659_c,_1_t,_1_y)|group6(767_c,_1_n,_1_y)|group7(512_c,_1_t,_3_y)|group8(439_c,_2_n)|group9(281_c,_1_t,_1_y)|group10(839_c)
1667	39.4104326465787	0.0581135464596405	27	Y	group1(38_c)|group2(1008_c,_1_n)|group3(1262_c,_2_n,_4_t)|group4(1253_c,_2_t)|group5(1660_c,_1_t)|group6(767_c,_1_n,_1_y)|group7(513_c,_3_t)|group8(439_c,_2_n)|group9(282_c,_1_t)|group10(839_c)
1668	21.5525454801907	0.25245767853775	18	Y	group1(38_g)|group2(1_a,_1007_g,_1_n)|group3(1267_g,_1_n)|group4(1255_g)|group5(1661_g)|group6(768_g,_1_n)|group7(516_g)|group8(439_g,_2_n)|group9(283_g)|group10(839_g)
1669	14.617103870992	0.10200480487633	9	Y	group1(38_a)|group2(1008_a,_1_n)|group3(1267_a,_1_n)|group4(1255_a)|group5(1661_a)|group6(768_a,_1_n)|group7(516_a)|group8(439_a,_2_n)|group9(283_a)|group10(839_a)
1670	14.617103870992	0.10200480487633	9	Y	group1(38_a)|group2(1008_a,_1_n)|group3(1267_a,_1_n)|group4(1255_a)|group5(1661_a)|group6(768_a,_1_n)|group7(516_a)|group8(439_a,_2_n)|group9(283_a)|group10(839_a)
1671	6.78904746911631	0.659071928229269	9	Y	group1(38_g)|group2(1008_g,_1_n)|group3(1267_g,_1_n)|group4(1255_g)|group5(1661_g)|group6(768_g,_1_n)|group7(516_g)|group8(440_g,_1_n)|group9(283_g)|group10(839_g)
1672	12.1655126369552	0.838575508072604	18	Y	group1(38_g)|group2(1008_g,_1_n)|group3(1267_g,_1_n)|group4(1254_g,_1_t)|group5(1661_g)|group6(768_g,_1_n)|group7(516_g)|group8(440_g,_1_n)|group9(283_g)|group10(839_g)
1673	6.78904746911631	0.659071928229269	9	Y	group1(38_t)|group2(1_n,_1008_t)|group3(1_n,_1267_t)|group4(1255_t)|group5(1661_t)|group6(1_n,_768_t)|group7(516_t)|group8(1_n,_440_t)|group9(283_t)|group10(839_t)
1674	16.9549607952711	0.526203692115832	18	Y	group1(38_c)|group2(1006_c,_1_n,_2_t)|group3(1266_c,_1_n,_1_t)|group4(1255_c)|group5(1661_c)|group6(768_c,_1_n)|group7(516_c)|group8(439_c,_1_n,_1_t)|group9(283_c)|group10(839_c)
1675	6.78904746911631	0.659071928229269	9	Y	group1(38_t)|group2(1_n,_1008_t)|group3(1_n,_1267_t)|group4(1255_t)|group5(1661_t)|group6(1_n,_768_t)|group7(516_t)|group8(1_n,_440_t)|group9(283_t)|group10(839_t)
1676	6.78904746911631	0.659071928229269	9	Y	group1(38_t)|group2(1_n,_1008_t)|group3(1_n,_1267_t)|group4(1255_t)|group5(1661_t)|group6(1_n,_768_t)|group7(516_t)|group8(1_n,_440_t)|group9(283_t)|group10(839_t)
1677	6.78904746911631	0.659071928229269	9	Y	group1(38_a)|group2(1008_a,_1_n)|group3(1267_a,_1_n)|group4(1255_a)|group5(1661_a)|group6(768_a,_1_n)|group7(516_a)|group8(440_a,_1_n)|group9(283_a)|group10(839_a)
1678	16.0756935238447	0.587264600467232	18	Y	group1(38_a)|group2(1_-,_1007_a,_1_n)|group3(3_-,_1264_a,_1_n)|group4(3_-,_1252_a)|group5(2_-,_1659_a)|group6(5_-,_763_a,_1_n)|group7(516_a)|group8(1_-,_439_a,_1_n)|group9(1_-,_282_a)|group10(2_-,_837_a)
1679	23.0089154446741	0.684533378832143	27	Y	group1(38_t)|group2(1_-,_1_c,_1_n,_1006_t)|group3(3_-,_1_n,_1264_t)|group4(3_-,_1252_t)|group5(2_-,_1659_t)|group6(5_-,_1_n,_763_t)|group7(516_t)|group8(1_-,_1_n,_439_t)|group9(1_-,_282_t)|group10(2_-,_837_t)
1680	18.5410980876966	0.420578026006278	18	Y	group1(38_g)|group2(1_-,_1007_g,_1_n)|group3(3_-,_1265_g)|group4(3_-,_1252_g)|group5(2_-,_1659_g)|group6(5_-,_763_g,_1_n)|group7(516_g)|group8(1_-,_439_g,_1_n)|group9(1_-,_282_g)|group10(2_-,_837_g)
1681	9.25473308870185	0.414100269290001	9	Y	group1(38_a)|group2(1008_a,_1_n)|group3(1268_a)|group4(1255_a)|group5(1661_a)|group6(768_a,_1_n)|group7(516_a)|group8(440_a,_1_n)|group9(283_a)|group10(839_a)
1682	20.0697675437744	0.328905533198562	18	Y	group1(38_c)|group2(1008_c,_1_n)|group3(1268_c)|group4(1253_c,_2_t)|group5(1661_c)|group6(768_c,_1_n)|group7(516_c)|group8(440_c,_1_n)|group9(283_c)|group10(839_c)
1683	9.25473308870185	0.414100269290001	9	Y	group1(38_a)|group2(1008_a,_1_n)|group3(1268_a)|group4(1255_a)|group5(1661_a)|group6(768_a,_1_n)|group7(516_a)|group8(440_a,_1_n)|group9(283_a)|group10(839_a)
1684	9.25473308870185	0.414100269290001	9	Y	group1(38_a)|group2(1008_a,_1_n)|group3(1268_a)|group4(1255_a)|group5(1661_a)|group6(768_a,_1_n)|group7(516_a)|group8(440_a,_1_n)|group9(283_a)|group10(839_a)
1685	9.25473308870185	0.414100269290001	9	Y	group1(38_c)|group2(1008_c,_1_n)|group3(1268_c)|group4(1255_c)|group5(1661_c)|group6(768_c,_1_n)|group7(516_c)|group8(440_c,_1_n)|group9(283_c)|group10(839_c)
1686	9.25473308870185	0.414100269290001	9	Y	group1(38_c)|group2(1008_c,_1_n)|group3(1268_c)|group4(1255_c)|group5(1661_c)|group6(768_c,_1_n)|group7(516_c)|group8(440_c,_1_n)|group9(283_c)|group10(839_c)
1687	9.25473308870185	0.414100269290001	9	Y	group1(38_t)|group2(1_n,_1008_t)|group3(1268_t)|group4(1255_t)|group5(1661_t)|group6(1_n,_768_t)|group7(516_t)|group8(1_n,_440_t)|group9(283_t)|group10(839_t)
1688	9.25473308870185	0.414100269290001	9	Y	group1(38_t)|group2(1_n,_1008_t)|group3(1268_t)|group4(1255_t)|group5(1661_t)|group6(1_n,_768_t)|group7(516_t)|group8(1_n,_440_t)|group9(283_t)|group10(839_t)
1689	15.2190049819877	0.646878538467182	18	Y	group1(38_c)|group2(1008_c,_1_n)|group3(1268_c)|group4(1254_c,_1_t)|group5(1660_c,_1_t)|group6(768_c,_1_n)|group7(515_c,_1_t)|group8(440_c,_1_n)|group9(283_c)|group10(839_c)
1690	9.25473308870185	0.414100269290001	9	Y	group1(38_t)|group2(1_n,_1008_t)|group3(1268_t)|group4(1255_t)|group5(1661_t)|group6(1_n,_768_t)|group7(516_t)|group8(1_n,_440_t)|group9(283_t)|group10(839_t)
1691	9.25473308870185	0.414100269290001	9	Y	group1(38_t)|group2(1_n,_1008_t)|group3(1268_t)|group4(1255_t)|group5(1661_t)|group6(1_n,_768_t)|group7(516_t)|group8(1_n,_440_t)|group9(283_t)|group10(839_t)
1692	9.25473308870185	0.414100269290001	9	Y	group1(38_g)|group2(1008_g,_1_n)|group3(1268_g)|group4(1255_g)|group5(1661_g)|group6(768_g,_1_n)|group7(516_g)|group8(440_g,_1_n)|group9(283_g)|group10(839_g)
1693	9.25473308870185	0.414100269290001	9	Y	group1(38_a)|group2(1008_a,_1_n)|group3(1268_a)|group4(1255_a)|group5(1661_a)|group6(768_a,_1_n)|group7(516_a)|group8(440_a,_1_n)|group9(283_a)|group10(839_a)
1694	9.25473308870185	0.414100269290001	9	Y	group1(38_a)|group2(1008_a,_1_n)|group3(1268_a)|group4(1255_a)|group5(1661_a)|group6(768_a,_1_n)|group7(516_a)|group8(440_a,_1_n)|group9(283_a)|group10(839_a)
1695	9.25473308870185	0.414100269290001	9	Y	group1(38_a)|group2(1008_a,_1_n)|group3(1268_a)|group4(1255_a)|group5(1661_a)|group6(768_a,_1_n)|group7(516_a)|group8(440_a,_1_n)|group9(283_a)|group10(839_a)
1696	22.4694015152321	0.713160916217017	27	Y	group1(38_t)|group2(1_c,_1_n,_1007_t)|group3(1267_t,_1_y)|group4(1_c,_1254_t)|group5(1661_t)|group6(1_n,_768_t)|group7(516_t)|group8(1_c,_1_n,_439_t)|group9(283_t)|group10(839_t)
1697	7.36702545317182	0.598964441769374	9	Y	group1(38_a)|group2(1008_a,_1_n)|group3(1265_a,_3_n)|group4(1254_a,_1_n)|group5(1661_a)|group6(768_a,_1_n)|group7(516_a)|group8(440_a,_1_n)|group9(283_a)|group10(839_a)
1698	28.5378037706502	0.0543286600478786	18	Y	group1(38_c)|group2(1001_c,_1_n,_7_t)|group3(1253_c,_3_n,_12_t)|group4(1249_c,_1_n,_5_t)|group5(1658_c,_3_t)|group6(767_c,_1_n,_1_t)|group7(515_c,_1_t)|group8(438_c,_1_n,_2_t)|group9(283_c)|group10(839_c)
1699	7.36702545317182	0.598964441769374	9	Y	group1(38_t)|group2(1_n,_1008_t)|group3(3_n,_1265_t)|group4(1_n,_1254_t)|group5(1661_t)|group6(1_n,_768_t)|group7(516_t)|group8(1_n,_440_t)|group9(283_t)|group10(839_t)
1700	28.5357807278938	0.0543560612808902	18	Y	group1(38_c)|group2(1004_c,_2_n,_3_t)|group3(1265_c,_3_n)|group4(1254_c,_1_n)|group5(1661_c)|group6(768_c,_1_n)|group7(516_c)|group8(440_c,_1_n)|group9(283_c)|group10(839_c)
1701	5.38542319666615	0.799499552605761	9	Y	group1(38_c)|group2(1007_c,_2_n)|group3(1265_c,_3_n)|group4(1254_c,_1_n)|group5(1660_c,_1_n)|group6(768_c,_1_n)|group7(516_c)|group8(440_c,_1_n)|group9(283_c)|group10(839_c)
1702	4.68909827496731	0.860524836130699	9	Y	group1(38_a)|group2(1007_a,_2_n)|group3(1265_a,_3_n)|group4(1252_a,_3_n)|group5(1659_a,_2_n)|group6(766_a,_3_n)|group7(515_a,_1_n)|group8(440_a,_1_n)|group9(283_a)|group10(839_a)
1703	5.38542319666615	0.799499552605761	9	Y	group1(38_a)|group2(1007_a,_2_n)|group3(1265_a,_3_n)|group4(1254_a,_1_n)|group5(1660_a,_1_n)|group6(768_a,_1_n)|group7(516_a)|group8(440_a,_1_n)|group9(283_a)|group10(839_a)
1704	21.241065086669	0.774869471840833	27	Y	group1(38_a)|group2(1006_a,_1_m,_2_n)|group3(1262_a,_2_c,_1_m,_3_n)|group4(1254_a,_1_n)|group5(1660_a,_1_n)|group6(768_a,_1_n)|group7(516_a)|group8(440_a,_1_n)|group9(283_a)|group10(839_a)
1705	13.9276289352772	0.733796703696323	18	Y	group1(38_a)|group2(1007_a,_2_n)|group3(1265_a,_3_n)|group4(1254_a,_1_n)|group5(1660_a,_1_n)|group6(768_a,_1_n)|group7(516_a)|group8(440_a,_1_n)|group9(283_a)|group10(838_a,_1_t)
1706	7.40792871689528	0.594727592094543	9	Y	group1(38_a)|group2(1007_a,_2_n)|group3(1264_a,_4_n)|group4(1254_a,_1_n)|group5(1660_a,_1_n)|group6(768_a,_1_n)|group7(516_a)|group8(440_a,_1_n)|group9(283_a)|group10(839_a)
1707	4.87855121587647	0.844764092337182	9	Y	group1(38_g)|group2(1007_g,_2_n)|group3(1265_g,_3_n)|group4(1253_g,_2_n)|group5(1660_g,_1_n)|group6(768_g,_1_n)|group7(516_g)|group8(440_g,_1_n)|group9(283_g)|group10(839_g)
1708	7.37787890336761	0.597839778080706	9	Y	group1(38_a)|group2(1007_a,_2_n)|group3(1265_a,_3_n)|group4(1255_a)|group5(1660_a,_1_n)|group6(768_a,_1_n)|group7(516_a)|group8(440_a,_1_n)|group9(283_a)|group10(839_a)
1709	7.37787890336761	0.597839778080706	9	Y	group1(38_g)|group2(1007_g,_2_n)|group3(1265_g,_3_n)|group4(1255_g)|group5(1660_g,_1_n)|group6(768_g,_1_n)|group7(516_g)|group8(440_g,_1_n)|group9(283_g)|group10(839_g)
1710	11.6056011760054	0.866916694996836	18	Y	group1(38_a)|group2(1007_a,_2_n)|group3(1264_a,_3_n,_1_t)|group4(1255_a)|group5(1659_a,_2_n)|group6(768_a,_1_n)|group7(516_a)|group8(440_a,_1_n)|group9(283_a)|group10(839_a)
1711	6.29112003252329	0.710465133462171	9	Y	group1(38_a)|group2(1007_a,_2_n)|group3(1265_a,_3_n)|group4(1255_a)|group5(1659_a,_2_n)|group6(768_a,_1_n)|group7(516_a)|group8(440_a,_1_n)|group9(283_a)|group10(839_a)
1712	11.6663479237841	0.863976113078757	18	Y	group1(38_a)|group2(1007_a,_2_n)|group3(1265_a,_3_n)|group4(1254_a,_1_g)|group5(1659_a,_2_n)|group6(768_a,_1_n)|group7(516_a)|group8(440_a,_1_n)|group9(283_a)|group10(839_a)
1713	6.29112003252329	0.710465133462171	9	Y	group1(38_g)|group2(1007_g,_2_n)|group3(1265_g,_3_n)|group4(1255_g)|group5(1659_g,_2_n)|group6(768_g,_1_n)|group7(516_g)|group8(440_g,_1_n)|group9(283_g)|group10(839_g)
1714	6.29112003252329	0.710465133462171	9	Y	group1(38_t)|group2(2_n,_1007_t)|group3(3_n,_1265_t)|group4(1255_t)|group5(2_n,_1659_t)|group6(1_n,_768_t)|group7(516_t)|group8(1_n,_440_t)|group9(283_t)|group10(839_t)
1715	6.29112003252329	0.710465133462171	9	Y	group1(38_c)|group2(1007_c,_2_n)|group3(1265_c,_3_n)|group4(1255_c)|group5(1659_c,_2_n)|group6(768_c,_1_n)|group7(516_c)|group8(440_c,_1_n)|group9(283_c)|group10(839_c)
1716	6.57742566469668	0.68102148076582	9	Y	group1(38_a)|group2(1006_a,_3_n)|group3(1265_a,_3_n)|group4(1255_a)|group5(1659_a,_2_n)|group6(768_a,_1_n)|group7(515_a,_1_n)|group8(440_a,_1_n)|group9(283_a)|group10(839_a)
1717	6.57742566469668	0.68102148076582	9	Y	group1(38_a)|group2(1006_a,_3_n)|group3(1265_a,_3_n)|group4(1255_a)|group5(1659_a,_2_n)|group6(768_a,_1_n)|group7(515_a,_1_n)|group8(440_a,_1_n)|group9(283_a)|group10(839_a)
1718	10.3933251837099	0.918308842066953	18	Y	group1(38_c)|group2(1006_c,_3_n)|group3(1265_c,_3_n)|group4(1255_c)|group5(1658_c,_2_n,_1_t)|group6(768_c,_1_n)|group7(515_c,_1_n)|group8(440_c,_1_n)|group9(283_c)|group10(839_c)
1719	16.6592161430254	0.546640332543429	18	Y	group1(38_a)|group2(1005_a,_1_g,_3_n)|group3(1265_a,_3_n)|group4(1255_a)|group5(1659_a,_2_n)|group6(768_a,_1_n)|group7(514_a,_2_n)|group8(439_a,_2_n)|group9(283_a)|group10(839_a)
1720	9.72177800904712	0.373474878968754	9	Y	group1(38_t)|group2(3_n,_1006_t)|group3(3_n,_1265_t)|group4(1255_t)|group5(2_n,_1659_t)|group6(1_n,_768_t)|group7(2_n,_514_t)|group8(2_n,_439_t)|group9(283_t)|group10(839_t)
1721	13.9510030898087	0.732279678577329	18	Y	group1(38_c)|group2(1006_c,_3_n)|group3(1264_c,_3_n,_1_t)|group4(1255_c)|group5(1658_c,_2_n,_1_t)|group6(767_c,_1_n,_1_t)|group7(514_c,_2_n)|group8(439_c,_2_n)|group9(283_c)|group10(839_c)
1722	9.72177800904712	0.373474878968754	9	Y	group1(38_a)|group2(1006_a,_3_n)|group3(1265_a,_3_n)|group4(1255_a)|group5(1659_a,_2_n)|group6(768_a,_1_n)|group7(514_a,_2_n)|group8(439_a,_2_n)|group9(283_a)|group10(839_a)
1723	9.72177800904712	0.373474878968754	9	Y	group1(38_a)|group2(1006_a,_3_n)|group3(1265_a,_3_n)|group4(1255_a)|group5(1659_a,_2_n)|group6(768_a,_1_n)|group7(514_a,_2_n)|group8(439_a,_2_n)|group9(283_a)|group10(839_a)
1724	9.72177800904712	0.373474878968754	9	Y	group1(38_t)|group2(3_n,_1006_t)|group3(3_n,_1265_t)|group4(1255_t)|group5(2_n,_1659_t)|group6(1_n,_768_t)|group7(2_n,_514_t)|group8(2_n,_439_t)|group9(283_t)|group10(839_t)
1725	5.89503197075231	0.750376267581044	9	Y	group1(38_a)|group2(1007_a,_2_n)|group3(1265_a,_3_n)|group4(1254_a,_1_n)|group5(1659_a,_2_n)|group6(768_a,_1_n)|group7(515_a,_1_n)|group8(439_a,_2_n)|group9(283_a)|group10(839_a)
1726	5.00416361972446	0.833945155974462	9	Y	group1(38_t)|group2(2_n,_1007_t)|group3(3_n,_1265_t)|group4(2_n,_1253_t)|group5(2_n,_1659_t)|group6(1_n,_768_t)|group7(1_n,_515_t)|group8(2_n,_439_t)|group9(283_t)|group10(839_t)
1727	4.4551758035064	0.87898719300404	9	Y	group1(38_t)|group2(2_n,_1007_t)|group3(3_n,_1265_t)|group4(2_n,_1253_t)|group5(3_n,_1658_t)|group6(1_n,_768_t)|group7(1_n,_515_t)|group8(2_n,_439_t)|group9(283_t)|group10(839_t)
1728	4.4551758035064	0.87898719300404	9	Y	group1(38_g)|group2(1007_g,_2_n)|group3(1265_g,_3_n)|group4(1253_g,_2_n)|group5(1658_g,_3_n)|group6(768_g,_1_n)|group7(515_g,_1_n)|group8(439_g,_2_n)|group9(283_g)|group10(839_g)
1729	4.4551758035064	0.87898719300404	9	Y	group1(38_t)|group2(2_n,_1007_t)|group3(3_n,_1265_t)|group4(2_n,_1253_t)|group5(3_n,_1658_t)|group6(1_n,_768_t)|group7(1_n,_515_t)|group8(2_n,_439_t)|group9(283_t)|group10(839_t)
1730	4.4551758035064	0.87898719300404	9	Y	group1(38_t)|group2(2_n,_1007_t)|group3(3_n,_1265_t)|group4(2_n,_1253_t)|group5(3_n,_1658_t)|group6(1_n,_768_t)|group7(1_n,_515_t)|group8(2_n,_439_t)|group9(283_t)|group10(839_t)
1731	4.4551758035064	0.87898719300404	9	Y	group1(38_g)|group2(1007_g,_2_n)|group3(1265_g,_3_n)|group4(1253_g,_2_n)|group5(1658_g,_3_n)|group6(768_g,_1_n)|group7(515_g,_1_n)|group8(439_g,_2_n)|group9(283_g)|group10(839_g)
1732	37.1437008588838	0.0924163333314686	27	Y	group1(38_g)|group2(1007_g,_2_n)|group3(1265_g,_3_n)|group4(1252_g,_2_n,_1_t)|group5(1658_g,_3_n)|group6(768_g,_1_n)|group7(515_g,_1_n)|group8(439_g,_2_n)|group9(1_a,_282_g)|group10(839_g)
1733	4.4551758035064	0.87898719300404	9	Y	group1(38_t)|group2(2_n,_1007_t)|group3(3_n,_1265_t)|group4(2_n,_1253_t)|group5(3_n,_1658_t)|group6(1_n,_768_t)|group7(1_n,_515_t)|group8(2_n,_439_t)|group9(283_t)|group10(839_t)
1734	4.4551758035064	0.87898719300404	9	Y	group1(38_g)|group2(1007_g,_2_n)|group3(1265_g,_3_n)|group4(1253_g,_2_n)|group5(1658_g,_3_n)|group6(768_g,_1_n)|group7(515_g,_1_n)|group8(439_g,_2_n)|group9(283_g)|group10(839_g)
1735	5.02669085124408	0.831975369035239	9	Y	group1(38_a)|group2(1008_a,_1_n)|group3(1265_a,_3_n)|group4(1253_a,_2_n)|group5(1658_a,_3_n)|group6(768_a,_1_n)|group7(515_a,_1_n)|group8(439_a,_2_n)|group9(283_a)|group10(839_a)
1736	22.6477188103588	0.703785178983712	27	Y	group1(38_c)|group2(1007_c,_1_m,_1_n)|group3(1263_c,_3_n,_2_t)|group4(1253_c,_2_n)|group5(1658_c,_3_n)|group6(768_c,_1_n)|group7(515_c,_1_n)|group8(439_c,_2_n)|group9(283_c)|group10(839_c)
1737	5.02669085124408	0.831975369035239	9	Y	group1(38_t)|group2(1_n,_1008_t)|group3(3_n,_1265_t)|group4(2_n,_1253_t)|group5(3_n,_1658_t)|group6(1_n,_768_t)|group7(1_n,_515_t)|group8(2_n,_439_t)|group9(283_t)|group10(839_t)
1738	5.02669085124408	0.831975369035239	9	Y	group1(38_t)|group2(1_n,_1008_t)|group3(3_n,_1265_t)|group4(2_n,_1253_t)|group5(3_n,_1658_t)|group6(1_n,_768_t)|group7(1_n,_515_t)|group8(2_n,_439_t)|group9(283_t)|group10(839_t)
1739	19.5601502165627	0.358119009012002	18	Y	group1(38_t)|group2(3_c,_1_n,_1005_t)|group3(3_n,_1265_t)|group4(2_c,_2_n,_1251_t)|group5(3_n,_1658_t)|group6(1_n,_768_t)|group7(1_n,_515_t)|group8(2_n,_439_t)|group9(283_t)|group10(839_t)
1740	10.3401781793713	0.920235117188948	18	Y	group1(38_a)|group2(1008_a,_1_n)|group3(1264_a,_1_c,_3_n)|group4(1253_a,_2_n)|group5(1658_a,_3_n)|group6(768_a,_1_n)|group7(515_a,_1_n)|group8(439_a,_2_n)|group9(283_a)|group10(839_a)
1741	11.9601567744392	0.849287709531694	18	Y	group1(38_a)|group2(1007_a,_1_g,_1_n)|group3(1265_a,_3_n)|group4(1253_a,_2_n)|group5(1658_a,_3_n)|group6(768_a,_1_n)|group7(515_a,_1_n)|group8(439_a,_2_n)|group9(283_a)|group10(839_a)
1742	5.02669085124408	0.831975369035239	9	Y	group1(38_a)|group2(1008_a,_1_n)|group3(1265_a,_3_n)|group4(1253_a,_2_n)|group5(1658_a,_3_n)|group6(768_a,_1_n)|group7(515_a,_1_n)|group8(439_a,_2_n)|group9(283_a)|group10(839_a)
1743	8.84329666232116	0.963262848375491	18	Y	group1(38_c)|group2(1008_c,_1_n)|group3(1265_c,_3_n)|group4(1253_c,_2_n)|group5(1_a,_1657_c,_3_n)|group6(768_c,_1_n)|group7(515_c,_1_n)|group8(439_c,_2_n)|group9(283_c)|group10(839_c)
1744	5.02669085124408	0.831975369035239	9	Y	group1(38_t)|group2(1_n,_1008_t)|group3(3_n,_1265_t)|group4(2_n,_1253_t)|group5(3_n,_1658_t)|group6(1_n,_768_t)|group7(1_n,_515_t)|group8(2_n,_439_t)|group9(283_t)|group10(839_t)
1745	5.02669085124408	0.831975369035239	9	Y	group1(38_t)|group2(1_n,_1008_t)|group3(3_n,_1265_t)|group4(2_n,_1253_t)|group5(3_n,_1658_t)|group6(1_n,_768_t)|group7(1_n,_515_t)|group8(2_n,_439_t)|group9(283_t)|group10(839_t)
1746	5.02669085124408	0.831975369035239	9	Y	group1(38_a)|group2(1008_a,_1_n)|group3(1265_a,_3_n)|group4(1253_a,_2_n)|group5(1658_a,_3_n)|group6(768_a,_1_n)|group7(515_a,_1_n)|group8(439_a,_2_n)|group9(283_a)|group10(839_a)
1747	11.9601567744392	0.849287709531694	18	Y	group1(38_a)|group2(1007_a,_1_g,_1_n)|group3(1265_a,_3_n)|group4(1253_a,_2_n)|group5(1658_a,_3_n)|group6(768_a,_1_n)|group7(515_a,_1_n)|group8(439_a,_2_n)|group9(283_a)|group10(839_a)
1748	12.7054274383115	0.808767022748657	18	Y	group1(38_t)|group2(1_n,_1008_t)|group3(1_c,_3_n,_1264_t)|group4(2_c,_2_n,_1251_t)|group5(3_n,_1658_t)|group6(1_n,_768_t)|group7(1_n,_515_t)|group8(2_n,_439_t)|group9(283_t)|group10(839_t)
1749	5.02669085124408	0.831975369035239	9	Y	group1(38_g)|group2(1008_g,_1_n)|group3(1265_g,_3_n)|group4(1253_g,_2_n)|group5(1658_g,_3_n)|group6(768_g,_1_n)|group7(515_g,_1_n)|group8(439_g,_2_n)|group9(283_g)|group10(839_g)
1750	6.76180194969837	0.991985938476451	18	Y	group1(38_a)|group2(1008_a,_1_n)|group3(1265_a,_3_n)|group4(1253_a,_2_n)|group5(1657_a,_1_g,_3_n)|group6(768_a,_1_n)|group7(515_a,_1_n)|group8(440_a,_1_n)|group9(283_a)|group10(839_a)
1751	2.944946222857	0.966437664796071	9	Y	group1(38_a)|group2(1008_a,_1_n)|group3(1265_a,_3_n)|group4(1253_a,_2_n)|group5(1658_a,_3_n)|group6(768_a,_1_n)|group7(515_a,_1_n)|group8(440_a,_1_n)|group9(283_a)|group10(839_a)
1752	2.944946222857	0.966437664796071	9	Y	group1(38_g)|group2(1008_g,_1_n)|group3(1265_g,_3_n)|group4(1253_g,_2_n)|group5(1658_g,_3_n)|group6(768_g,_1_n)|group7(515_g,_1_n)|group8(440_g,_1_n)|group9(283_g)|group10(839_g)
1753	5.0454486005179	0.830328521929262	9	Y	group1(38_a)|group2(1008_a,_1_n)|group3(1263_a,_5_n)|group4(1253_a,_2_n)|group5(1659_a,_2_n)|group6(768_a,_1_n)|group7(515_a,_1_n)|group8(440_a,_1_n)|group9(283_a)|group10(838_a,_1_n)
1754	50.4602295278494	6.42882819188279e-05	18	Y	group1(38_g)|group2(1008_g,_1_n)|group3(1263_g,_5_n)|group4(1253_g,_2_n)|group5(1659_g,_2_n)|group6(768_g,_1_n)|group7(513_g,_1_n,_2_t)|group8(436_g,_5_n)|group9(283_g)|group10(838_g,_1_n)
1755	21.2747042315234	0.0114849879447044	9	Y	group1(38_a)|group2(1008_a,_1_n)|group3(1263_a,_5_n)|group4(1253_a,_2_n)|group5(1659_a,_2_n)|group6(768_a,_1_n)|group7(515_a,_1_n)|group8(436_a,_5_n)|group9(283_a)|group10(838_a,_1_n)
1756	20.6844125829332	0.0141278276902995	9	Y	group1(38_t)|group2(1_n,_1008_t)|group3(5_n,_1263_t)|group4(2_n,_1253_t)|group5(2_n,_1659_t)|group6(1_n,_768_t)|group7(2_n,_514_t)|group8(5_n,_436_t)|group9(283_t)|group10(1_n,_838_t)
1757	27.7733181784779	0.065589628438513	18	Y	group1(38_c)|group2(1008_c,_1_n)|group3(1261_c,_6_n,_1_t)|group4(1250_c,_2_n,_3_t)|group5(1656_c,_2_n,_3_t)|group6(766_c,_1_n,_2_t)|group7(513_c,_2_n,_1_t)|group8(436_c,_5_n)|group9(283_c)|group10(838_c,_1_n)
1758	21.2101653784246	0.0117492463538982	9	Y	group1(38_g)|group2(1008_g,_1_n)|group3(1262_g,_6_n)|group4(1253_g,_2_n)|group5(1659_g,_2_n)|group6(768_g,_1_n)|group7(514_g,_2_n)|group8(436_g,_5_n)|group9(283_g)|group10(838_g,_1_n)
1759	21.2101653784246	0.0117492463538982	9	Y	group1(38_c)|group2(1008_c,_1_n)|group3(1262_c,_6_n)|group4(1253_c,_2_n)|group5(1659_c,_2_n)|group6(768_c,_1_n)|group7(514_c,_2_n)|group8(436_c,_5_n)|group9(283_c)|group10(838_c,_1_n)
1760	26.0781341920721	0.00198370347431817	9	Y	group1(38_c)|group2(1008_c,_1_n)|group3(1262_c,_6_n)|group4(1253_c,_2_n)|group5(1659_c,_2_n)|group6(767_c,_2_n)|group7(514_c,_2_n)|group8(435_c,_6_n)|group9(283_c)|group10(838_c,_1_n)
1761	31.3384118056717	0.0262968374880181	18	Y	group1(38_a)|group2(1008_a,_1_n)|group3(1262_a,_5_n,_1_w)|group4(1253_a,_2_n)|group5(1659_a,_2_n)|group6(767_a,_2_n)|group7(514_a,_2_n)|group8(435_a,_6_n)|group9(283_a)|group10(838_a,_1_n)
1762	23.9796443795606	0.00433360893850825	9	Y	group1(38_t)|group2(2_n,_1007_t)|group3(5_n,_1263_t)|group4(2_n,_1253_t)|group5(2_n,_1659_t)|group6(2_n,_767_t)|group7(2_n,_514_t)|group8(6_n,_435_t)|group9(283_t)|group10(1_n,_838_t)
1763	22.0873949234363	0.00860608625297492	9	Y	group1(38_t)|group2(2_n,_1007_t)|group3(6_n,_1262_t)|group4(2_n,_1253_t)|group5(3_n,_1658_t)|group6(2_n,_767_t)|group7(2_n,_514_t)|group8(6_n,_435_t)|group9(283_t)|group10(1_n,_838_t)
1764	24.8028698989035	0.130443241289861	18	Y	group1(38_a)|group2(1006_a,_1_g,_2_n)|group3(1262_a,_6_n)|group4(1253_a,_2_n)|group5(1657_a,_1_g,_3_n)|group6(767_a,_2_n)|group7(514_a,_2_n)|group8(435_a,_6_n)|group9(283_a)|group10(837_a,_2_n)
1765	16.3321585995484	0.0602609944330358	9	Y	group1(38_t)|group2(3_n,_1006_t)|group3(6_n,_1262_t)|group4(3_n,_1252_t)|group5(4_n,_1657_t)|group6(2_n,_767_t)|group7(2_n,_514_t)|group8(6_n,_435_t)|group9(283_t)|group10(2_n,_837_t)
1766	16.3321585995484	0.0602609944330358	9	Y	group1(38_t)|group2(3_n,_1006_t)|group3(6_n,_1262_t)|group4(3_n,_1252_t)|group5(4_n,_1657_t)|group6(2_n,_767_t)|group7(2_n,_514_t)|group8(6_n,_435_t)|group9(283_t)|group10(2_n,_837_t)
1767	21.7074493879322	0.245232820839498	18	Y	group1(38_t)|group2(3_n,_1006_t)|group3(6_n,_1262_t)|group4(1_c,_3_n,_1251_t)|group5(4_n,_1657_t)|group6(2_n,_767_t)|group7(2_n,_514_t)|group8(6_n,_435_t)|group9(283_t)|group10(2_n,_837_t)
1768	14.7881025983846	0.0969233100609363	9	Y	group1(38_t)|group2(3_n,_1006_t)|group3(6_n,_1262_t)|group4(3_n,_1252_t)|group5(4_n,_1657_t)|group6(2_n,_767_t)|group7(2_n,_514_t)|group8(6_n,_435_t)|group9(1_n,_282_t)|group10(2_n,_837_t)
1769	25.4777144761502	0.112313205338284	18	Y	group1(38_g)|group2(1006_g,_3_n)|group3(2_c,_1260_g,_6_n)|group4(1252_g,_3_n)|group5(1657_g,_4_n)|group6(767_g,_2_n)|group7(514_g,_2_n)|group8(435_g,_6_n)|group9(282_g,_1_n)|group10(837_g,_2_n)
1770	24.2002431801045	0.148576341128244	18	Y	group1(38_g)|group2(1006_g,_3_n)|group3(1262_g,_6_n)|group4(1252_g,_3_n)|group5(1657_g,_4_n)|group6(766_g,_2_n,_1_t)|group7(514_g,_2_n)|group8(435_g,_6_n)|group9(282_g,_1_n)|group10(837_g,_2_n)
1771	20.1023630808532	0.327086281560572	18	Y	group1(38_c)|group2(1006_c,_3_n)|group3(1261_c,_6_n,_1_t)|group4(1252_c,_3_n)|group5(1657_c,_4_n)|group6(767_c,_2_n)|group7(514_c,_2_n)|group8(435_c,_6_n)|group9(282_c,_1_n)|group10(837_c,_2_n)
1772	15.9220952013241	0.0685263743296182	9	Y	group1(38_a)|group2(1007_a,_2_n)|group3(1262_a,_6_n)|group4(1252_a,_3_n)|group5(1657_a,_4_n)|group6(767_a,_2_n)|group7(514_a,_2_n)|group8(435_a,_6_n)|group9(282_a,_1_n)|group10(837_a,_2_n)
1773	15.9220952013241	0.0685263743296182	9	Y	group1(38_t)|group2(2_n,_1007_t)|group3(6_n,_1262_t)|group4(3_n,_1252_t)|group5(4_n,_1657_t)|group6(2_n,_767_t)|group7(2_n,_514_t)|group8(6_n,_435_t)|group9(1_n,_282_t)|group10(2_n,_837_t)
1774	23.1999352119721	0.183023512656843	18	Y	group1(38_c)|group2(1006_c,_2_n,_1_t)|group3(1261_c,_7_n)|group4(1252_c,_3_n)|group5(1657_c,_4_n)|group6(767_c,_2_n)|group7(514_c,_2_n)|group8(435_c,_6_n)|group9(282_c,_1_n)|group10(837_c,_2_n)
1775	44.0881333569507	0.000560403777180795	18	Y	group1(38_t)|group2(2_n,_1007_t)|group3(6_n,_1262_t)|group4(3_n,_1252_t)|group5(4_n,_1657_t)|group6(3_n,_766_t)|group7(2_n,_514_t)|group8(6_n,_435_t)|group9(1_g,_282_t)|group10(2_n,_837_t)
1776	16.7799639974644	0.0522753042259692	9	Y	group1(38_t)|group2(2_n,_1007_t)|group3(6_n,_1262_t)|group4(3_n,_1252_t)|group5(4_n,_1657_t)|group6(3_n,_766_t)|group7(2_n,_514_t)|group8(6_n,_435_t)|group9(283_t)|group10(2_n,_837_t)
1777	16.7799639974644	0.0522753042259692	9	Y	group1(38_t)|group2(2_n,_1007_t)|group3(6_n,_1262_t)|group4(3_n,_1252_t)|group5(4_n,_1657_t)|group6(3_n,_766_t)|group7(2_n,_514_t)|group8(6_n,_435_t)|group9(283_t)|group10(2_n,_837_t)
1778	16.7799639974644	0.0522753042259692	9	Y	group1(38_t)|group2(2_n,_1007_t)|group3(6_n,_1262_t)|group4(3_n,_1252_t)|group5(4_n,_1657_t)|group6(3_n,_766_t)|group7(2_n,_514_t)|group8(6_n,_435_t)|group9(283_t)|group10(2_n,_837_t)
1779	15.7456981383082	0.0723857621031581	9	Y	group1(38_t)|group2(2_n,_1007_t)|group3(6_n,_1262_t)|group4(3_n,_1252_t)|group5(5_n,_1656_t)|group6(3_n,_766_t)|group7(2_n,_514_t)|group8(6_n,_435_t)|group9(283_t)|group10(2_n,_837_t)
1780	66.7568565721178	3.21428434830863e-05	27	Y	group1(38_c)|group2(988_c,_2_n,_3_t,_16_y)|group3(1256_c,_6_n,_1_t,_5_y)|group4(1249_c,_3_n,_1_t,_2_y)|group5(1651_c,_5_n,_5_y)|group6(761_c,_3_n,_5_y)|group7(513_c,_2_n,_1_y)|group8(436_c,_5_n)|group9(283_c)|group10(837_c,_2_n)
1781	51.7646911861757	0.00282845557574816	27	Y	group1(38_t)|group2(2_n,_1007_t)|group3(6_n,_1262_t)|group4(3_n,_1252_t)|group5(1_c,_5_n,_1655_t)|group6(3_n,_766_t)|group7(1_c,_2_n,_513_t)|group8(5_n,_436_t)|group9(1_a,_1_c,_281_t)|group10(2_n,_837_t)
1782	14.1301540085477	0.117770138040619	9	Y	group1(38_g)|group2(1008_g,_1_n)|group3(1264_g,_4_n)|group4(1252_g,_3_n)|group5(1658_g,_3_n)|group6(768_g,_1_n)|group7(514_g,_2_n)|group8(437_g,_4_n)|group9(283_g)|group10(839_g)
1783	14.1301540085477	0.117770138040619	9	Y	group1(38_c)|group2(1008_c,_1_n)|group3(1264_c,_4_n)|group4(1252_c,_3_n)|group5(1658_c,_3_n)|group6(768_c,_1_n)|group7(514_c,_2_n)|group8(437_c,_4_n)|group9(283_c)|group10(839_c)
1784	14.1301540085477	0.117770138040619	9	Y	group1(38_t)|group2(1_n,_1008_t)|group3(4_n,_1264_t)|group4(3_n,_1252_t)|group5(3_n,_1658_t)|group6(1_n,_768_t)|group7(2_n,_514_t)|group8(4_n,_437_t)|group9(283_t)|group10(839_t)
1785	9.46509583506824	0.395494728019377	9	Y	group1(38_t)|group2(1_n,_1008_t)|group3(4_n,_1264_t)|group4(3_n,_1252_t)|group5(3_n,_1658_t)|group6(1_n,_768_t)|group7(2_n,_514_t)|group8(3_n,_438_t)|group9(283_t)|group10(839_t)
1786	9.46509583506824	0.395494728019377	9	Y	group1(38_c)|group2(1008_c,_1_n)|group3(1264_c,_4_n)|group4(1252_c,_3_n)|group5(1658_c,_3_n)|group6(768_c,_1_n)|group7(514_c,_2_n)|group8(438_c,_3_n)|group9(283_c)|group10(839_c)
1787	9.46509583506824	0.395494728019377	9	Y	group1(38_c)|group2(1008_c,_1_n)|group3(1264_c,_4_n)|group4(1252_c,_3_n)|group5(1658_c,_3_n)|group6(768_c,_1_n)|group7(514_c,_2_n)|group8(438_c,_3_n)|group9(283_c)|group10(839_c)
1788	9.46509583506824	0.395494728019377	9	Y	group1(38_a)|group2(1008_a,_1_n)|group3(1264_a,_4_n)|group4(1252_a,_3_n)|group5(1658_a,_3_n)|group6(768_a,_1_n)|group7(514_a,_2_n)|group8(438_a,_3_n)|group9(283_a)|group10(839_a)
1789	9.46509583506824	0.395494728019377	9	Y	group1(38_c)|group2(1008_c,_1_n)|group3(1264_c,_4_n)|group4(1252_c,_3_n)|group5(1658_c,_3_n)|group6(768_c,_1_n)|group7(514_c,_2_n)|group8(438_c,_3_n)|group9(283_c)|group10(839_c)
1790	10.1063576431298	0.341943813799389	9	Y	group1(38_a)|group2(1008_a,_1_n)|group3(1264_a,_4_n)|group4(1253_a,_2_n)|group5(1658_a,_3_n)|group6(768_a,_1_n)|group7(514_a,_2_n)|group8(438_a,_3_n)|group9(283_a)|group10(839_a)
1791	12.0470712302031	0.844797751944103	18	Y	group1(38_a)|group2(1008_a,_1_n)|group3(1263_a,_1_g,_4_n)|group4(1253_a,_2_n)|group5(1658_a,_3_n)|group6(768_a,_1_n)|group7(514_a,_2_n)|group8(439_a,_2_n)|group9(283_a)|group10(839_a)
1792	6.43272751085871	0.695948633759356	9	Y	group1(38_g)|group2(1008_g,_1_n)|group3(1264_g,_4_n)|group4(1253_g,_2_n)|group5(1658_g,_3_n)|group6(768_g,_1_n)|group7(514_g,_2_n)|group8(441_g)|group9(283_g)|group10(839_g)
1793	6.43272751085871	0.695948633759356	9	Y	group1(38_t)|group2(1_n,_1008_t)|group3(4_n,_1264_t)|group4(2_n,_1253_t)|group5(3_n,_1658_t)|group6(1_n,_768_t)|group7(2_n,_514_t)|group8(441_t)|group9(283_t)|group10(839_t)
1794	5.33366363991173	0.804306216499922	9	Y	group1(38_g)|group2(1008_g,_1_n)|group3(1265_g,_3_n)|group4(1253_g,_2_n)|group5(1658_g,_3_n)|group6(768_g,_1_n)|group7(514_g,_2_n)|group8(441_g)|group9(283_g)|group10(839_g)
1795	14.8335413761105	0.673363353158493	18	Y	group1(38_c)|group2(1008_c,_1_n)|group3(1265_c,_3_n)|group4(1250_c,_2_n,_3_t)|group5(1656_c,_3_n,_2_t)|group6(768_c,_1_n)|group7(514_c,_2_n)|group8(441_c)|group9(282_c,_1_t)|group10(838_c,_1_t)
1796	5.33366363991173	0.804306216499922	9	Y	group1(38_t)|group2(1_n,_1008_t)|group3(3_n,_1265_t)|group4(2_n,_1253_t)|group5(3_n,_1658_t)|group6(1_n,_768_t)|group7(2_n,_514_t)|group8(441_t)|group9(283_t)|group10(839_t)
1797	5.33366363991173	0.804306216499922	9	Y	group1(38_t)|group2(1_n,_1008_t)|group3(3_n,_1265_t)|group4(2_n,_1253_t)|group5(3_n,_1658_t)|group6(1_n,_768_t)|group7(2_n,_514_t)|group8(441_t)|group9(283_t)|group10(839_t)
1798	5.33366363991173	0.804306216499922	9	Y	group1(38_t)|group2(1_n,_1008_t)|group3(3_n,_1265_t)|group4(2_n,_1253_t)|group5(3_n,_1658_t)|group6(1_n,_768_t)|group7(2_n,_514_t)|group8(441_t)|group9(283_t)|group10(839_t)
1799	5.33366363991173	0.804306216499922	9	Y	group1(38_t)|group2(1_n,_1008_t)|group3(3_n,_1265_t)|group4(2_n,_1253_t)|group5(3_n,_1658_t)|group6(1_n,_768_t)|group7(2_n,_514_t)|group8(441_t)|group9(283_t)|group10(839_t)
1800	5.33366363991173	0.804306216499922	9	Y	group1(38_g)|group2(1008_g,_1_n)|group3(1265_g,_3_n)|group4(1253_g,_2_n)|group5(1658_g,_3_n)|group6(768_g,_1_n)|group7(514_g,_2_n)|group8(441_g)|group9(283_g)|group10(839_g)
1801	22.8625897016805	0.195925845081273	18	Y	group1(38_t)|group2(1_n,_1008_t)|group3(3_n,_1265_t)|group4(2_n,_1253_t)|group5(2_n,_1659_t)|group6(1_n,_768_t)|group7(2_n,_514_t)|group8(1_c,_440_t)|group9(283_t)|group10(839_t)
1802	22.8625897016805	0.195925845081273	18	Y	group1(38_g)|group2(1008_g,_1_n)|group3(1265_g,_3_n)|group4(1253_g,_2_n)|group5(1659_g,_2_n)|group6(768_g,_1_n)|group7(514_g,_2_n)|group8(1_-,_440_g)|group9(283_g)|group10(839_g)
1803	26.6782231339861	0.481254985794346	27	Y	group1(38_g)|group2(1008_g,_1_n)|group3(1265_g,_3_n)|group4(1253_g,_2_n)|group5(1_a,_1658_g,_2_n)|group6(768_g,_1_n)|group7(514_g,_2_n)|group8(1_-,_440_g)|group9(283_g)|group10(839_g)
1804	5.69828591935962	0.769693949144309	9	Y	group1(38_a)|group2(1008_a,_1_n)|group3(1265_a,_3_n)|group4(1253_a,_2_n)|group5(1659_a,_2_n)|group6(768_a,_1_n)|group7(514_a,_2_n)|group8(441_a)|group9(283_a)|group10(839_a)
1805	5.69828591935962	0.769693949144309	9	Y	group1(38_a)|group2(1008_a,_1_n)|group3(1265_a,_3_n)|group4(1253_a,_2_n)|group5(1659_a,_2_n)|group6(768_a,_1_n)|group7(514_a,_2_n)|group8(441_a)|group9(283_a)|group10(839_a)
1806	5.69828591935962	0.769693949144309	9	Y	group1(38_a)|group2(1008_a,_1_n)|group3(1265_a,_3_n)|group4(1253_a,_2_n)|group5(1659_a,_2_n)|group6(768_a,_1_n)|group7(514_a,_2_n)|group8(441_a)|group9(283_a)|group10(839_a)
1807	9.51418217326716	0.946615888514811	18	Y	group1(38_c)|group2(1008_c,_1_n)|group3(1265_c,_3_n)|group4(1253_c,_2_n)|group5(1658_c,_2_n,_1_t)|group6(768_c,_1_n)|group7(514_c,_2_n)|group8(441_c)|group9(283_c)|group10(839_c)
1808	5.69828591935962	0.769693949144309	9	Y	group1(38_t)|group2(1_n,_1008_t)|group3(3_n,_1265_t)|group4(2_n,_1253_t)|group5(2_n,_1659_t)|group6(1_n,_768_t)|group7(2_n,_514_t)|group8(441_t)|group9(283_t)|group10(839_t)
1809	5.69828591935962	0.769693949144309	9	Y	group1(38_g)|group2(1008_g,_1_n)|group3(1265_g,_3_n)|group4(1253_g,_2_n)|group5(1659_g,_2_n)|group6(768_g,_1_n)|group7(514_g,_2_n)|group8(441_g)|group9(283_g)|group10(839_g)
1810	5.69828591935962	0.769693949144309	9	Y	group1(38_t)|group2(1_n,_1008_t)|group3(3_n,_1265_t)|group4(2_n,_1253_t)|group5(2_n,_1659_t)|group6(1_n,_768_t)|group7(2_n,_514_t)|group8(441_t)|group9(283_t)|group10(839_t)
1811	22.8485079573704	0.196478914776518	18	Y	group1(38_g)|group2(1007_g,_1_n,_1_t)|group3(1265_g,_3_n)|group4(1251_g,_2_n,_2_t)|group5(1659_g,_2_n)|group6(767_g,_1_n,_1_t)|group7(514_g,_2_n)|group8(439_g,_2_t)|group9(283_g)|group10(835_g,_4_t)
1812	5.69828591935962	0.769693949144309	9	Y	group1(38_a)|group2(1008_a,_1_n)|group3(1265_a,_3_n)|group4(1253_a,_2_n)|group5(1659_a,_2_n)|group6(768_a,_1_n)|group7(514_a,_2_n)|group8(441_a)|group9(283_a)|group10(839_a)
1813	5.69828591935962	0.769693949144309	9	Y	group1(38_a)|group2(1008_a,_1_n)|group3(1265_a,_3_n)|group4(1253_a,_2_n)|group5(1659_a,_2_n)|group6(768_a,_1_n)|group7(514_a,_2_n)|group8(441_a)|group9(283_a)|group10(839_a)
1814	33.0106853448161	0.0166407673136349	18	Y	group1(38_a)|group2(1008_a,_1_n)|group3(1265_a,_3_n)|group4(1253_a,_2_n)|group5(1659_a,_2_n)|group6(768_a,_1_n)|group7(514_a,_2_n)|group8(441_a)|group9(282_a,_1_g)|group10(839_a)
1815	5.69828591935962	0.769693949144309	9	Y	group1(38_g)|group2(1008_g,_1_n)|group3(1265_g,_3_n)|group4(1253_g,_2_n)|group5(1659_g,_2_n)|group6(768_g,_1_n)|group7(514_g,_2_n)|group8(441_g)|group9(283_g)|group10(839_g)
1816	5.69828591935962	0.769693949144309	9	Y	group1(38_g)|group2(1008_g,_1_n)|group3(1265_g,_3_n)|group4(1253_g,_2_n)|group5(1659_g,_2_n)|group6(768_g,_1_n)|group7(514_g,_2_n)|group8(441_g)|group9(283_g)|group10(839_g)
1817	5.69828591935962	0.769693949144309	9	Y	group1(38_t)|group2(1_n,_1008_t)|group3(3_n,_1265_t)|group4(2_n,_1253_t)|group5(2_n,_1659_t)|group6(1_n,_768_t)|group7(2_n,_514_t)|group8(441_t)|group9(283_t)|group10(839_t)
1818	12.6322484790929	0.812940361429413	18	Y	group1(38_t)|group2(1_c,_1_n,_1007_t)|group3(3_n,_1265_t)|group4(2_n,_1253_t)|group5(2_n,_1659_t)|group6(1_n,_768_t)|group7(2_n,_514_t)|group8(441_t)|group9(283_t)|group10(839_t)
1819	12.4331245436699	0.824089088485077	18	Y	group1(38_t)|group2(1_c,_1_n,_1007_t)|group3(1_c,_3_n,_1264_t)|group4(2_c,_2_n,_1251_t)|group5(4_c,_2_n,_1655_t)|group6(1_n,_768_t)|group7(2_n,_514_t)|group8(441_t)|group9(283_t)|group10(839_t)
1820	5.69828591935962	0.769693949144309	9	Y	group1(38_g)|group2(1008_g,_1_n)|group3(1265_g,_3_n)|group4(1253_g,_2_n)|group5(1659_g,_2_n)|group6(768_g,_1_n)|group7(514_g,_2_n)|group8(441_g)|group9(283_g)|group10(839_g)
1821	44.0582012433834	0.000565954836836403	18	Y	group1(38_g)|group2(1008_g,_1_n)|group3(1265_g,_3_n)|group4(1253_g,_2_n)|group5(1_a,_1658_g,_2_n)|group6(768_g,_1_n)|group7(514_g,_2_n)|group8(3_a,_438_g)|group9(283_g)|group10(839_g)
1822	5.69828591935962	0.769693949144309	9	Y	group1(38_a)|group2(1008_a,_1_n)|group3(1265_a,_3_n)|group4(1253_a,_2_n)|group5(1659_a,_2_n)|group6(768_a,_1_n)|group7(514_a,_2_n)|group8(441_a)|group9(283_a)|group10(839_a)
1823	5.69828591935962	0.769693949144309	9	Y	group1(38_t)|group2(1_n,_1008_t)|group3(3_n,_1265_t)|group4(2_n,_1253_t)|group5(2_n,_1659_t)|group6(1_n,_768_t)|group7(2_n,_514_t)|group8(441_t)|group9(283_t)|group10(839_t)
1824	5.69828591935962	0.769693949144309	9	Y	group1(38_t)|group2(1_n,_1008_t)|group3(3_n,_1265_t)|group4(2_n,_1253_t)|group5(2_n,_1659_t)|group6(1_n,_768_t)|group7(2_n,_514_t)|group8(441_t)|group9(283_t)|group10(839_t)
1825	5.69828591935962	0.769693949144309	9	Y	group1(38_a)|group2(1008_a,_1_n)|group3(1265_a,_3_n)|group4(1253_a,_2_n)|group5(1659_a,_2_n)|group6(768_a,_1_n)|group7(514_a,_2_n)|group8(441_a)|group9(283_a)|group10(839_a)
1826	5.69828591935962	0.769693949144309	9	Y	group1(38_t)|group2(1_n,_1008_t)|group3(3_n,_1265_t)|group4(2_n,_1253_t)|group5(2_n,_1659_t)|group6(1_n,_768_t)|group7(2_n,_514_t)|group8(441_t)|group9(283_t)|group10(839_t)
1827	5.69828591935962	0.769693949144309	9	Y	group1(38_a)|group2(1008_a,_1_n)|group3(1265_a,_3_n)|group4(1253_a,_2_n)|group5(1659_a,_2_n)|group6(768_a,_1_n)|group7(514_a,_2_n)|group8(441_a)|group9(283_a)|group10(839_a)
1828	5.69828591935962	0.769693949144309	9	Y	group1(38_a)|group2(1008_a,_1_n)|group3(1265_a,_3_n)|group4(1253_a,_2_n)|group5(1659_a,_2_n)|group6(768_a,_1_n)|group7(514_a,_2_n)|group8(441_a)|group9(283_a)|group10(839_a)
1829	21.5938228809944	0.250518229245749	18	Y	group1(38_a)|group2(1008_a,_1_n)|group3(1265_a,_3_n)|group4(1253_a,_2_n)|group5(1659_a,_2_n)|group6(768_a,_1_n)|group7(514_a,_2_n)|group8(440_a,_1_g)|group9(283_a)|group10(837_a,_2_g)
1830	5.98998556337417	0.740920161948846	9	Y	group1(38_g)|group2(1008_g,_1_n)|group3(1265_g,_3_n)|group4(1252_g,_3_n)|group5(1659_g,_2_n)|group6(768_g,_1_n)|group7(514_g,_2_n)|group8(441_g)|group9(283_g)|group10(839_g)
1831	17.0429783496394	0.52015200476089	18	Y	group1(38_c)|group2(1008_c,_1_n)|group3(1263_c,_3_n,_2_t)|group4(1248_c,_3_n,_4_t)|group5(1657_c,_2_n,_2_t)|group6(765_c,_1_n,_3_t)|group7(514_c,_2_n)|group8(441_c)|group9(283_c)|group10(839_c)
1832	5.98998556337417	0.740920161948846	9	Y	group1(38_a)|group2(1008_a,_1_n)|group3(1265_a,_3_n)|group4(1252_a,_3_n)|group5(1659_a,_2_n)|group6(768_a,_1_n)|group7(514_a,_2_n)|group8(441_a)|group9(283_a)|group10(839_a)
1833	20.5198381481838	0.304325738830111	18	Y	group1(38_t)|group2(1_n,_1008_t)|group3(3_n,_1265_t)|group4(3_n,_1252_t)|group5(2_n,_1659_t)|group6(1_n,_768_t)|group7(1_c,_2_n,_513_t)|group8(441_t)|group9(283_t)|group10(839_t)
1834	5.98998556337417	0.740920161948846	9	Y	group1(38_t)|group2(1_n,_1008_t)|group3(3_n,_1265_t)|group4(3_n,_1252_t)|group5(2_n,_1659_t)|group6(1_n,_768_t)|group7(2_n,_514_t)|group8(441_t)|group9(283_t)|group10(839_t)
1835	12.4295557379795	0.82428607876391	18	Y	group1(38_c)|group2(1008_c,_1_n)|group3(1265_c,_3_n)|group4(1251_c,_3_n,_1_t)|group5(1659_c,_2_n)|group6(767_c,_1_n,_1_t)|group7(514_c,_2_n)|group8(441_c)|group9(283_c)|group10(839_c)
1836	5.98998556337417	0.740920161948846	9	Y	group1(38_a)|group2(1008_a,_1_n)|group3(1265_a,_3_n)|group4(1252_a,_3_n)|group5(1659_a,_2_n)|group6(768_a,_1_n)|group7(514_a,_2_n)|group8(441_a)|group9(283_a)|group10(839_a)
1837	5.98998556337417	0.740920161948846	9	Y	group1(38_a)|group2(1008_a,_1_n)|group3(1265_a,_3_n)|group4(1252_a,_3_n)|group5(1659_a,_2_n)|group6(768_a,_1_n)|group7(514_a,_2_n)|group8(441_a)|group9(283_a)|group10(839_a)
1838	5.98998556337417	0.740920161948846	9	Y	group1(38_a)|group2(1008_a,_1_n)|group3(1265_a,_3_n)|group4(1252_a,_3_n)|group5(1659_a,_2_n)|group6(768_a,_1_n)|group7(514_a,_2_n)|group8(441_a)|group9(283_a)|group10(839_a)
[truncated: 28,811 more rows]
