# Supplementary material for: Genome-wide bioinformatic analyses predict key host and viral factors in SARS-CoV-2 pathogenesis
Source: Commun Biol. 2021 May 17;4:590. doi: 10.1038/s42003-021-02095-0 (PMC8128904; doi:10.1038/s42003-021-02095-0)
Supplement: Supplementary file 19 — Supplementary Data 17 [file 42003_2021_2095_MOESM19_ESM.txt]

Patient status	Number of Cases	Type
Alive	1	Mild
Asymptomatic	144	Mild
"Asymptomatic, identified as positive during preoperation investigation"	1	Mild
Asymptomatic/Released	1	Mild
Facility quarantine	2	Mild
Healthy	1	Mild
Home	53	Mild
Hospitalized (Mild)	122	Mild
"Hospitalized, released"	2	Mild
Hospitalized/Released	3	Mild
"Initially hospitalized, but now improved and discharged"	1	Mild
Live	2116	Mild
"Live, mild symptoms, at home"	1	Mild
"Live, physical examination"	1	Mild
Mild	57	Mild
Mild / Contact exposure / Asymptomatic	3	Mild
Mild case	1	Mild
Mild clinical signs without hospitalization	88	Mild
mild COVID-19	1	Mild
"Mild symptoms (fever, cardiovascular disorders)"	1	Mild
Mild symptoms inpatient for observation	1	Mild
"Mild, at home."	1	Mild
Mild/Contact exposure/Asymptomatic	2	Mild
No clinical signs	18	Mild
No clinical signs without hospitalization	6	Mild
Not hospitalized	22	Mild
Not Hospitalized	13	Mild
Outpatient	264	Mild
outpatient	31	Mild
Recovered	132	Mild
Recovering	10	Mild
Released	1262	Mild
"Released, Live"	43	Mild
Suspected Corona	21	Mild
Suspected coronavirus infection	10	Mild
 Hospitalized	1	Moderate
Bronchitis	1	Moderate
Coronavirus infection	4	Moderate
Discharged	18	Moderate
Discharged after recovery	3	Moderate
Fever	1	Moderate
Hospitalization	1	Moderate
Hospitalized	1922	Moderate
hospitalized	102	Moderate
Hospitalized (Moderate)	52	Moderate
hospitalized or to be hospitalized	23	Moderate
Hospitalized or to be hospitalized	1	Moderate
"Hospitalized, Live"	10	Moderate
"Hospitalized, oxygenotherapy, diarrhea"	1	Moderate
Hospitalized; Stable	24	Moderate
"ICD-10 Disease: B34.2 Coronavirus infection, unspecified"	2	Moderate
"ICD-10 Disease: J18.9 Pneumonia, unspecified organism"	2	Moderate
In-hospital	16	Moderate
Inpatient	2	Moderate
inpatient	2	Moderate
Isolation	1	Moderate
Moderarte COVID-19	1	Moderate
Moderate / Outpatient	5	Moderate
Pneumonia (chest X-ray)	3	Moderate
"Pneumonia (chest X-ray), not critical"	1	Moderate
Recovered and Released	1	Moderate
Stable in quarantine	1	Moderate
Still hospitalized	9	Moderate
Symptomatic	548	Moderate
symptomatic	3	Moderate
Symptoms indicative of upper respiratory infection	1	Moderate
Acute bronchitis	1	Severe
"Acute upper respiratory infection, unspecified"	13	Severe
Death	4	Severe
Deceased	703	Severe
Hospitalized (Critical)	10	Severe
Hospitalized (Intensive care unit)	1	Severe
Hospitalized (Severe)	53	Severe
Hospitalized in ICU	1	Severe
"Hospitalized, deceased"	3	Severe
"Hospitalized, ICU, fully recovered"	1	Severe
Hospitalized/Deceased	2	Severe
"ICD-10 Disease: J06.9 Acute upper respiratory infection, unspecified"	4	Severe
ICU	7	Severe
ICU; Serious	3	Severe
Intensive Care Unit	8	Severe
"Live, acute respiratory infection"	1	Severe
Severe / ICU	7	Severe
Benign	2	NA
Contact with and exposure to other communicable diseases	6	NA
Cured	56	NA
DAMA	2	NA
Domestic infection	6	NA
EHPAD	18	NA
EHPAD_IRA	2	NA
Encounter for general adult medical examination	2	NA
Encounter for observation for other suspected diseases and conditions ruled out	1	NA
Epidemiology Study	1	NA
"ICD-10 Disease: J18.1 Lobar pneumonia, unspecified organism"	1	NA
ICD-10 Disease: U07.2 Virus not identified	3	NA
ICD-10 Disease: Z00.0 Encounter for general adult medical examination without abnormal findings	1	NA
ICD-10 Disease: Z03.8 Encounter for observation for other suspected diseases and conditions ruled out	4	NA
ICD-10 Disease: Z03.8 Observation for other suspected diseases and conditions	2	NA
ICD-10 Disease: Z04 Encounter for examination and observation for other reasons	1	NA
ICD-10 Disease: Z04.8 Encounter for examination and observation for request for expert evidence	1	NA
ICD-10 Disease: Z11.5 Encounter for screening for other viral diseases	1	NA
ICD-10 Disease: Z20.8 Contact with and exposure to other communicable diseases	1	NA
n/a	9	NA
NA	1	NA
Other acute upper respiratory infections of multiple sites	1	NA
Overseas inflow	10	NA
Physician	20	NA
"Pneumonia, unspecified organism"	1	NA
Quarantine	16	NA
Rebased	1	NA
Screening	1	NA
unknow	9	NA
unknwon	1	NA
